# Supplementary material for: Decoding foveal word recognition: the role of interhemispheric inhibition in bilateral hemispheric processing
Source: Front Psychol. 2023 Nov 30;14:1293529. doi: 10.3389/fpsyg.2023.1293529 (PMC10720635; doi:10.3389/fpsyg.2023.1293529)
Supplement: Supplementary file 1 [file Data_Sheet_1.ZIP]

Archive with 71 entries (68 files):
- data/
- data/Exp1/
- data/Exp2/
- data/Exp1/017.txt
- data/Exp1/025.txt
- data/Exp1/021.txt
- data/Exp1/019.txt
- data/Exp1/E1_001.txt
- data/Exp1/018.txt
- data/Exp1/E1_002.txt
- data/Exp1/020.txt
- data/Exp1/E1_009.txt
- data/Exp1/022.txt
- data/Exp1/E1_010.txt
- data/Exp1/023.txt
- data/Exp1/E1_003.txt
- data/Exp1/E1_004.txt
- data/Exp1/E1_005.txt
- data/Exp1/E1_011.txt
- data/Exp1/024.txt
- data/Exp1/E1_012.txt
- data/Exp1/E1_006.txt
- data/Exp1/E1_013.txt
- data/Exp1/E1_007.txt
- data/Exp1/E1_014.txt
- data/Exp1/E1_008.txt
- data/Exp1/E1_015.txt
- data/Exp1/E1_016.txt
- data/Exp2/BVF_001.txt
- data/Exp2/BVF_004.txt
- data/Exp2/BVF_002.txt
- data/Exp2/BVF_005.txt
- data/Exp2/BVF_007.txt
- data/Exp2/BVF_003.txt
- data/Exp2/BVF_008.txt
- data/Exp2/BVF_018.txt
- data/Exp2/BVF_013.txt
- data/Exp2/BVF_009.txt
- data/Exp2/BVF_016.txt
- data/Exp2/BVF_006.txt
- data/Exp2/BVF_019.txt
- data/Exp2/BVF_010.txt
- data/Exp2/BVF_022.txt
- data/Exp2/BVF_025.txt
- data/Exp2/BVF_014.txt
- data/Exp2/BVF_026.txt
- data/Exp2/BVF_011.txt
- data/Exp2/BVF_027.txt
- data/Exp2/BVF_017.txt
- data/Exp2/BVF_034.txt
- data/Exp2/BVF_035.txt
- data/Exp2/BVF_020.txt
- data/Exp2/BVF_036.txt
- data/Exp2/BVF_012.txt
- data/Exp2/BVF_023.txt
- data/Exp2/BVF_028.txt
- data/Exp2/BVF_015.txt
- data/Exp2/BVF_029.txt
- data/Exp2/BVF_030.txt
- data/Exp2/BVF_037.txt
- data/Exp2/BVF_038.txt
- data/Exp2/BVF_021.txt
- data/Exp2/BVF_039.txt
- data/Exp2/BVF_040.txt
- data/Exp2/BVF_024.txt
- data/Exp2/BVF_031.txt
- data/Exp2/BVF_032.txt
- data/Exp2/BVF_033.txt
- data/Exp2/BVF_041.txt
- data/Exp2/BVF_042.txt
- data/Exp2/BVF_043.txt
