# Supplementary material for: Decoding foveal word recognition: the role of interhemispheric inhibition in bilateral hemispheric processing
Source: Front Psychol. 2023 Nov 30;14:1293529. doi: 10.3389/fpsyg.2023.1293529 (PMC10720635; doi:10.3389/fpsyg.2023.1293529)
Supplement: Supplementary file 1 [file Data_Sheet_1.ZIP › data/Exp1/017.txt]

STRING	INTEGER	INTEGER	STRING	STRING	STRING	STRING	STRING	STRING	STRING	STRING	STRING	STRING	STRING	STRING	STRING	INTEGER	STRING	STRING	STRING	STRING	STRING	STRING	STRING	STRING	STRING	STRING	STRING	STRING	STRING	STRING	STRING	STRING	STRING	STRING	STRING	STRING	STRING	STRING	STRING	STRING	STRING	STRING	STRING	STRING	STRING	STRING	STRING	STRING	STRING
EXPNAME	SUBJECT	SESSION	VARIABLE	VARIABLE	VARIABLE	VARIABLE	VARIABLE	VARIABLE	VARIABLE	VARIABLE	VARIABLE	VARIABLE	VARIABLE	VARIABLE	VARIABLE	LOG_LEVEL	VARIABLE	VARIABLE	VARIABLE	VARIABLE	VARIABLE	VARIABLE	VARIABLE	VARIABLE	VARIABLE	VARIABLE	VARIABLE	VARIABLE	VARIABLE	VARIABLE	VARIABLE	VARIABLE	VARIABLE	VARIABLE	VARIABLE	VARIABLE	VARIABLE	VARIABLE	VARIABLE	VARIABLE	VARIABLE	VARIABLE	VARIABLE	VARIABLE	VARIABLE	VARIABLE	VARIABLE	VARIABLE	VARIABLE
1	1	1	1	1	1	1	1	1	1	1	1	1	1	1	1	2	2	2	2	2	2	2	2	2	2	2	2	2	2	2	2	2	2	2	2	2	2	2	2	2	2	2	2	2	2	2	2	2	2
ExperimentName	Subject	Session	Clock.Information	DataFile.Basename	Display.RefreshRate	ExperimentVersion	Group	RandomSeed	RuntimeCapabilities	RuntimeVersion	RuntimeVersionExpected	SessionDate	SessionStartDateTimeUtc	SessionTime	StudioVersion	Block	blank	condition	correct	Exptarget	List1	List1.Cycle	List1.Sample	List2	List2.Cycle	List2.Sample	List3	List3.Cycle	List3.Sample	Procedure	Running	TextDisplay2.ACC	TextDisplay2.CRESP	TextDisplay2.DurationError	TextDisplay2.OnsetDelay	TextDisplay2.OnsetTime	TextDisplay2.OnsetToOnsetTime	TextDisplay2.RESP	TextDisplay2.RT	TextDisplay2.RTTime	TextDisplay6.ACC	TextDisplay6.CRESP	TextDisplay6.DurationError	TextDisplay6.OnsetDelay	TextDisplay6.OnsetTime	TextDisplay6.OnsetToOnsetTime	TextDisplay6.RESP	TextDisplay6.RT	TextDisplay6.RTTime
좌우반구com(CVF, UVF, BVF)_1	1	1	<?xml version="1.0"?>\n<Clock xmlns:dt="urn:schemas-microsoft-com:datatypes"><Description dt:dt="string">E-Prime Primary Realtime Clock</Description><StartTime><Timestamp dt:dt="int">0</Timestamp><DateUtc dt:dt="string">2023-09-04T08:47:38Z</DateUtc></StartTime><FrequencyChanges><FrequencyChange><Frequency dt:dt="r8">10000000</Frequency><Timestamp dt:dt="r8">8646011819254</Timestamp><Current dt:d…	좌우반구com(CVF, UVF, BVF)_1-001-1	60	1.0.0.173	1	244670235	Professional	2.0.10.356	2.0.10.356	09-04-2023	2023-09-04 오전 8:47:39	17:47:39	2.0.10.252	327		1	{/}	가격	NULL	NULL	NULL	NULL	NULL	NULL	125	1	63	KSY	List3	0		2	0	945023	183		0	0	1	{/}	3	3	945206	0	{/}	254	945460
좌우반구com(CVF, UVF, BVF)_1	1	1	<?xml version="1.0"?>\n<Clock xmlns:dt="urn:schemas-microsoft-com:datatypes"><Description dt:dt="string">E-Prime Primary Realtime Clock</Description><StartTime><Timestamp dt:dt="int">0</Timestamp><DateUtc dt:dt="string">2023-09-04T08:47:38Z</DateUtc></StartTime><FrequencyChanges><FrequencyChange><Frequency dt:dt="r8">10000000</Frequency><Timestamp dt:dt="r8">8646011819254</Timestamp><Current dt:d…	좌우반구com(CVF, UVF, BVF)_1-001-1	60	1.0.0.173	1	244670235	Professional	2.0.10.356	2.0.10.356	09-04-2023	2023-09-04 오전 8:47:39	17:47:39	2.0.10.252	56		1	{/}	가을	110	1	56	NULL	NULL	NULL	NULL	NULL	NULL	KSY	List1	0		2	0	180691	183		0	0	1	{/}	2	3	180874	0	{/}	427	181301
좌우반구com(CVF, UVF, BVF)_1	1	1	<?xml version="1.0"?>\n<Clock xmlns:dt="urn:schemas-microsoft-com:datatypes"><Description dt:dt="string">E-Prime Primary Realtime Clock</Description><StartTime><Timestamp dt:dt="int">0</Timestamp><DateUtc dt:dt="string">2023-09-04T08:47:38Z</DateUtc></StartTime><FrequencyChanges><FrequencyChange><Frequency dt:dt="r8">10000000</Frequency><Timestamp dt:dt="r8">8646011819254</Timestamp><Current dt:d…	좌우반구com(CVF, UVF, BVF)_1-001-1	60	1.0.0.173	1	244670235	Professional	2.0.10.356	2.0.10.356	09-04-2023	2023-09-04 오전 8:47:39	17:47:39	2.0.10.252	387		1	{/}	간섭	NULL	NULL	NULL	NULL	NULL	NULL	124	1	123	KSY	List3	0		3	0	1104873	183		0	0	1	{/}	2	3	1105056	0	{/}	444	1105500
좌우반구com(CVF, UVF, BVF)_1	1	1	<?xml version="1.0"?>\n<Clock xmlns:dt="urn:schemas-microsoft-com:datatypes"><Description dt:dt="string">E-Prime Primary Realtime Clock</Description><StartTime><Timestamp dt:dt="int">0</Timestamp><DateUtc dt:dt="string">2023-09-04T08:47:38Z</DateUtc></StartTime><FrequencyChanges><FrequencyChange><Frequency dt:dt="r8">10000000</Frequency><Timestamp dt:dt="r8">8646011819254</Timestamp><Current dt:d…	좌우반구com(CVF, UVF, BVF)_1-001-1	60	1.0.0.173	1	244670235	Professional	2.0.10.356	2.0.10.356	09-04-2023	2023-09-04 오전 8:47:39	17:47:39	2.0.10.252	384		2	z	간습	NULL	NULL	NULL	NULL	NULL	NULL	110	1	120	KSY4	List3	NULL	NULL	NULL	NULL	NULL	NULL	NULL	NULL	NULL	1	z	2	4	1097040	0	z	532	1097572
좌우반구com(CVF, UVF, BVF)_1	1	1	<?xml version="1.0"?>\n<Clock xmlns:dt="urn:schemas-microsoft-com:datatypes"><Description dt:dt="string">E-Prime Primary Realtime Clock</Description><StartTime><Timestamp dt:dt="int">0</Timestamp><DateUtc dt:dt="string">2023-09-04T08:47:38Z</DateUtc></StartTime><FrequencyChanges><FrequencyChange><Frequency dt:dt="r8">10000000</Frequency><Timestamp dt:dt="r8">8646011819254</Timestamp><Current dt:d…	좌우반구com(CVF, UVF, BVF)_1-001-1	60	1.0.0.173	1	244670235	Professional	2.0.10.356	2.0.10.356	09-04-2023	2023-09-04 오전 8:47:39	17:47:39	2.0.10.252	392		2	z	감환	NULL	NULL	NULL	NULL	NULL	NULL	39	1	128	KSY4	List3	NULL	NULL	NULL	NULL	NULL	NULL	NULL	NULL	NULL	0	z	2	3	1118440	0	{/}	412	1118852
좌우반구com(CVF, UVF, BVF)_1	1	1	<?xml version="1.0"?>\n<Clock xmlns:dt="urn:schemas-microsoft-com:datatypes"><Description dt:dt="string">E-Prime Primary Realtime Clock</Description><StartTime><Timestamp dt:dt="int">0</Timestamp><DateUtc dt:dt="string">2023-09-04T08:47:38Z</DateUtc></StartTime><FrequencyChanges><FrequencyChange><Frequency dt:dt="r8">10000000</Frequency><Timestamp dt:dt="r8">8646011819254</Timestamp><Current dt:d…	좌우반구com(CVF, UVF, BVF)_1-001-1	60	1.0.0.173	1	244670235	Professional	2.0.10.356	2.0.10.356	09-04-2023	2023-09-04 오전 8:47:39	17:47:39	2.0.10.252	362		1	{/}	강도	NULL	NULL	NULL	NULL	NULL	NULL	126	1	98	KSY	List3	0		2	0	1038423	183		0	0	1	{/}	2	3	1038606	0	{/}	422	1039028
좌우반구com(CVF, UVF, BVF)_1	1	1	<?xml version="1.0"?>\n<Clock xmlns:dt="urn:schemas-microsoft-com:datatypes"><Description dt:dt="string">E-Prime Primary Realtime Clock</Description><StartTime><Timestamp dt:dt="int">0</Timestamp><DateUtc dt:dt="string">2023-09-04T08:47:38Z</DateUtc></StartTime><FrequencyChanges><FrequencyChange><Frequency dt:dt="r8">10000000</Frequency><Timestamp dt:dt="r8">8646011819254</Timestamp><Current dt:d…	좌우반구com(CVF, UVF, BVF)_1-001-1	60	1.0.0.173	1	244670235	Professional	2.0.10.356	2.0.10.356	09-04-2023	2023-09-04 오전 8:47:39	17:47:39	2.0.10.252	133		2	z	강례	NULL	NULL	NULL	16	1	1	NULL	NULL	NULL	KSY2	List2	NULL	NULL	NULL	NULL	NULL	NULL	NULL	NULL	NULL	1	z	2	3	409690	0	z	587	410277
좌우반구com(CVF, UVF, BVF)_1	1	1	<?xml version="1.0"?>\n<Clock xmlns:dt="urn:schemas-microsoft-com:datatypes"><Description dt:dt="string">E-Prime Primary Realtime Clock</Description><StartTime><Timestamp dt:dt="int">0</Timestamp><DateUtc dt:dt="string">2023-09-04T08:47:38Z</DateUtc></StartTime><FrequencyChanges><FrequencyChange><Frequency dt:dt="r8">10000000</Frequency><Timestamp dt:dt="r8">8646011819254</Timestamp><Current dt:d…	좌우반구com(CVF, UVF, BVF)_1-001-1	60	1.0.0.173	1	244670235	Professional	2.0.10.356	2.0.10.356	09-04-2023	2023-09-04 오전 8:47:39	17:47:39	2.0.10.252	21		2	z	강방	8	1	21	NULL	NULL	NULL	NULL	NULL	NULL	KSY4	List1	NULL	NULL	NULL	NULL	NULL	NULL	NULL	NULL	NULL	1	z	2	3	81874	0	z	651	82525
좌우반구com(CVF, UVF, BVF)_1	1	1	<?xml version="1.0"?>\n<Clock xmlns:dt="urn:schemas-microsoft-com:datatypes"><Description dt:dt="string">E-Prime Primary Realtime Clock</Description><StartTime><Timestamp dt:dt="int">0</Timestamp><DateUtc dt:dt="string">2023-09-04T08:47:38Z</DateUtc></StartTime><FrequencyChanges><FrequencyChange><Frequency dt:dt="r8">10000000</Frequency><Timestamp dt:dt="r8">8646011819254</Timestamp><Current dt:d…	좌우반구com(CVF, UVF, BVF)_1-001-1	60	1.0.0.173	1	244670235	Professional	2.0.10.356	2.0.10.356	09-04-2023	2023-09-04 오전 8:47:39	17:47:39	2.0.10.252	186		1	{/}	개념	NULL	NULL	NULL	10	1	54	NULL	NULL	NULL	KSY	List2	0		2	0	548290	184		0	0	1	{/}	2	4	548474	0	{/}	218	548692
좌우반구com(CVF, UVF, BVF)_1	1	1	<?xml version="1.0"?>\n<Clock xmlns:dt="urn:schemas-microsoft-com:datatypes"><Description dt:dt="string">E-Prime Primary Realtime Clock</Description><StartTime><Timestamp dt:dt="int">0</Timestamp><DateUtc dt:dt="string">2023-09-04T08:47:38Z</DateUtc></StartTime><FrequencyChanges><FrequencyChange><Frequency dt:dt="r8">10000000</Frequency><Timestamp dt:dt="r8">8646011819254</Timestamp><Current dt:d…	좌우반구com(CVF, UVF, BVF)_1-001-1	60	1.0.0.173	1	244670235	Professional	2.0.10.356	2.0.10.356	09-04-2023	2023-09-04 오전 8:47:39	17:47:39	2.0.10.252	31		2	z	개례	48	1	31	NULL	NULL	NULL	NULL	NULL	NULL	KSY3	List1	NULL	NULL	NULL	NULL	NULL	NULL	NULL	NULL	NULL	1	z	2	3	110574	0	z	879	111453
좌우반구com(CVF, UVF, BVF)_1	1	1	<?xml version="1.0"?>\n<Clock xmlns:dt="urn:schemas-microsoft-com:datatypes"><Description dt:dt="string">E-Prime Primary Realtime Clock</Description><StartTime><Timestamp dt:dt="int">0</Timestamp><DateUtc dt:dt="string">2023-09-04T08:47:38Z</DateUtc></StartTime><FrequencyChanges><FrequencyChange><Frequency dt:dt="r8">10000000</Frequency><Timestamp dt:dt="r8">8646011819254</Timestamp><Current dt:d…	좌우반구com(CVF, UVF, BVF)_1-001-1	60	1.0.0.173	1	244670235	Professional	2.0.10.356	2.0.10.356	09-04-2023	2023-09-04 오전 8:47:39	17:47:39	2.0.10.252	132		1	{/}	개인	31	1	132	NULL	NULL	NULL	NULL	NULL	NULL	KSY	List1	0		2	0	388840	184		0	0	1	{/}	2	4	389024	0	{/}	253	389277
좌우반구com(CVF, UVF, BVF)_1	1	1	<?xml version="1.0"?>\n<Clock xmlns:dt="urn:schemas-microsoft-com:datatypes"><Description dt:dt="string">E-Prime Primary Realtime Clock</Description><StartTime><Timestamp dt:dt="int">0</Timestamp><DateUtc dt:dt="string">2023-09-04T08:47:38Z</DateUtc></StartTime><FrequencyChanges><FrequencyChange><Frequency dt:dt="r8">10000000</Frequency><Timestamp dt:dt="r8">8646011819254</Timestamp><Current dt:d…	좌우반구com(CVF, UVF, BVF)_1-001-1	60	1.0.0.173	1	244670235	Professional	2.0.10.356	2.0.10.356	09-04-2023	2023-09-04 오전 8:47:39	17:47:39	2.0.10.252	265		2	z	개협	NULL	NULL	NULL	NULL	NULL	NULL	7	1	1	KSY3	List3	NULL	NULL	NULL	NULL	NULL	NULL	NULL	NULL	NULL	1	z	2	3	780340	0	z	416	780756
좌우반구com(CVF, UVF, BVF)_1	1	1	<?xml version="1.0"?>\n<Clock xmlns:dt="urn:schemas-microsoft-com:datatypes"><Description dt:dt="string">E-Prime Primary Realtime Clock</Description><StartTime><Timestamp dt:dt="int">0</Timestamp><DateUtc dt:dt="string">2023-09-04T08:47:38Z</DateUtc></StartTime><FrequencyChanges><FrequencyChange><Frequency dt:dt="r8">10000000</Frequency><Timestamp dt:dt="r8">8646011819254</Timestamp><Current dt:d…	좌우반구com(CVF, UVF, BVF)_1-001-1	60	1.0.0.173	1	244670235	Professional	2.0.10.356	2.0.10.356	09-04-2023	2023-09-04 오전 8:47:39	17:47:39	2.0.10.252	110		2	z	거생	78	1	110	NULL	NULL	NULL	NULL	NULL	NULL	KSY4	List1	NULL	NULL	NULL	NULL	NULL	NULL	NULL	NULL	NULL	1	z	2	4	330941	0	z	640	331581
좌우반구com(CVF, UVF, BVF)_1	1	1	<?xml version="1.0"?>\n<Clock xmlns:dt="urn:schemas-microsoft-com:datatypes"><Description dt:dt="string">E-Prime Primary Realtime Clock</Description><StartTime><Timestamp dt:dt="int">0</Timestamp><DateUtc dt:dt="string">2023-09-04T08:47:38Z</DateUtc></StartTime><FrequencyChanges><FrequencyChange><Frequency dt:dt="r8">10000000</Frequency><Timestamp dt:dt="r8">8646011819254</Timestamp><Current dt:d…	좌우반구com(CVF, UVF, BVF)_1-001-1	60	1.0.0.173	1	244670235	Professional	2.0.10.356	2.0.10.356	09-04-2023	2023-09-04 오전 8:47:39	17:47:39	2.0.10.252	269		1	{/}	걱정	NULL	NULL	NULL	NULL	NULL	NULL	3	1	5	KSY	List3	0		2	0	790473	184		0	0	1	{/}	2	4	790657	0	{/}	291	790948
좌우반구com(CVF, UVF, BVF)_1	1	1	<?xml version="1.0"?>\n<Clock xmlns:dt="urn:schemas-microsoft-com:datatypes"><Description dt:dt="string">E-Prime Primary Realtime Clock</Description><StartTime><Timestamp dt:dt="int">0</Timestamp><DateUtc dt:dt="string">2023-09-04T08:47:38Z</DateUtc></StartTime><FrequencyChanges><FrequencyChange><Frequency dt:dt="r8">10000000</Frequency><Timestamp dt:dt="r8">8646011819254</Timestamp><Current dt:d…	좌우반구com(CVF, UVF, BVF)_1-001-1	60	1.0.0.173	1	244670235	Professional	2.0.10.356	2.0.10.356	09-04-2023	2023-09-04 오전 8:47:39	17:47:39	2.0.10.252	33		2	z	걱최	25	1	33	NULL	NULL	NULL	NULL	NULL	NULL	KSY4	List1	NULL	NULL	NULL	NULL	NULL	NULL	NULL	NULL	NULL	1	z	2	4	116541	0	z	552	117093
좌우반구com(CVF, UVF, BVF)_1	1	1	<?xml version="1.0"?>\n<Clock xmlns:dt="urn:schemas-microsoft-com:datatypes"><Description dt:dt="string">E-Prime Primary Realtime Clock</Description><StartTime><Timestamp dt:dt="int">0</Timestamp><DateUtc dt:dt="string">2023-09-04T08:47:38Z</DateUtc></StartTime><FrequencyChanges><FrequencyChange><Frequency dt:dt="r8">10000000</Frequency><Timestamp dt:dt="r8">8646011819254</Timestamp><Current dt:d…	좌우반구com(CVF, UVF, BVF)_1-001-1	60	1.0.0.173	1	244670235	Professional	2.0.10.356	2.0.10.356	09-04-2023	2023-09-04 오전 8:47:39	17:47:39	2.0.10.252	336		2	z	건적	NULL	NULL	NULL	NULL	NULL	NULL	86	1	72	KSY4	List3	NULL	NULL	NULL	NULL	NULL	NULL	NULL	NULL	NULL	0	z	2	3	968473	0	{/}	763	969236
좌우반구com(CVF, UVF, BVF)_1	1	1	<?xml version="1.0"?>\n<Clock xmlns:dt="urn:schemas-microsoft-com:datatypes"><Description dt:dt="string">E-Prime Primary Realtime Clock</Description><StartTime><Timestamp dt:dt="int">0</Timestamp><DateUtc dt:dt="string">2023-09-04T08:47:38Z</DateUtc></StartTime><FrequencyChanges><FrequencyChange><Frequency dt:dt="r8">10000000</Frequency><Timestamp dt:dt="r8">8646011819254</Timestamp><Current dt:d…	좌우반구com(CVF, UVF, BVF)_1-001-1	60	1.0.0.173	1	244670235	Professional	2.0.10.356	2.0.10.356	09-04-2023	2023-09-04 오전 8:47:39	17:47:39	2.0.10.252	117		2	z	검강	91	1	117	NULL	NULL	NULL	NULL	NULL	NULL	KSY2	List1	NULL	NULL	NULL	NULL	NULL	NULL	NULL	NULL	NULL	1	z	2	3	349290	0	z	627	349917
좌우반구com(CVF, UVF, BVF)_1	1	1	<?xml version="1.0"?>\n<Clock xmlns:dt="urn:schemas-microsoft-com:datatypes"><Description dt:dt="string">E-Prime Primary Realtime Clock</Description><StartTime><Timestamp dt:dt="int">0</Timestamp><DateUtc dt:dt="string">2023-09-04T08:47:38Z</DateUtc></StartTime><FrequencyChanges><FrequencyChange><Frequency dt:dt="r8">10000000</Frequency><Timestamp dt:dt="r8">8646011819254</Timestamp><Current dt:d…	좌우반구com(CVF, UVF, BVF)_1-001-1	60	1.0.0.173	1	244670235	Professional	2.0.10.356	2.0.10.356	09-04-2023	2023-09-04 오전 8:47:39	17:47:39	2.0.10.252	258		1	{/}	검색	NULL	NULL	NULL	78	1	126	NULL	NULL	NULL	KSY	List2	0		2	0	738523	184		0	0	1	{/}	2	4	738707	0	{/}	273	738980
좌우반구com(CVF, UVF, BVF)_1	1	1	<?xml version="1.0"?>\n<Clock xmlns:dt="urn:schemas-microsoft-com:datatypes"><Description dt:dt="string">E-Prime Primary Realtime Clock</Description><StartTime><Timestamp dt:dt="int">0</Timestamp><DateUtc dt:dt="string">2023-09-04T08:47:38Z</DateUtc></StartTime><FrequencyChanges><FrequencyChange><Frequency dt:dt="r8">10000000</Frequency><Timestamp dt:dt="r8">8646011819254</Timestamp><Current dt:d…	좌우반구com(CVF, UVF, BVF)_1-001-1	60	1.0.0.173	1	244670235	Professional	2.0.10.356	2.0.10.356	09-04-2023	2023-09-04 오전 8:47:39	17:47:39	2.0.10.252	139		2	z	검죽	NULL	NULL	NULL	69	1	7	NULL	NULL	NULL	KSY2	List2	NULL	NULL	NULL	NULL	NULL	NULL	NULL	NULL	NULL	1	z	2	4	426124	0	z	433	426557
좌우반구com(CVF, UVF, BVF)_1	1	1	<?xml version="1.0"?>\n<Clock xmlns:dt="urn:schemas-microsoft-com:datatypes"><Description dt:dt="string">E-Prime Primary Realtime Clock</Description><StartTime><Timestamp dt:dt="int">0</Timestamp><DateUtc dt:dt="string">2023-09-04T08:47:38Z</DateUtc></StartTime><FrequencyChanges><FrequencyChange><Frequency dt:dt="r8">10000000</Frequency><Timestamp dt:dt="r8">8646011819254</Timestamp><Current dt:d…	좌우반구com(CVF, UVF, BVF)_1-001-1	60	1.0.0.173	1	244670235	Professional	2.0.10.356	2.0.10.356	09-04-2023	2023-09-04 오전 8:47:39	17:47:39	2.0.10.252	188		2	z	검환	NULL	NULL	NULL	91	1	56	NULL	NULL	NULL	KSY4	List2	NULL	NULL	NULL	NULL	NULL	NULL	NULL	NULL	NULL	1	z	2	4	553474	0	z	371	553845
좌우반구com(CVF, UVF, BVF)_1	1	1	<?xml version="1.0"?>\n<Clock xmlns:dt="urn:schemas-microsoft-com:datatypes"><Description dt:dt="string">E-Prime Primary Realtime Clock</Description><StartTime><Timestamp dt:dt="int">0</Timestamp><DateUtc dt:dt="string">2023-09-04T08:47:38Z</DateUtc></StartTime><FrequencyChanges><FrequencyChange><Frequency dt:dt="r8">10000000</Frequency><Timestamp dt:dt="r8">8646011819254</Timestamp><Current dt:d…	좌우반구com(CVF, UVF, BVF)_1-001-1	60	1.0.0.173	1	244670235	Professional	2.0.10.356	2.0.10.356	09-04-2023	2023-09-04 오전 8:47:39	17:47:39	2.0.10.252	199		2	z	격례	NULL	NULL	NULL	90	1	67	NULL	NULL	NULL	KSY4	List2	NULL	NULL	NULL	NULL	NULL	NULL	NULL	NULL	NULL	0	z	2	4	581224	0	{/}	380	581604
좌우반구com(CVF, UVF, BVF)_1	1	1	<?xml version="1.0"?>\n<Clock xmlns:dt="urn:schemas-microsoft-com:datatypes"><Description dt:dt="string">E-Prime Primary Realtime Clock</Description><StartTime><Timestamp dt:dt="int">0</Timestamp><DateUtc dt:dt="string">2023-09-04T08:47:38Z</DateUtc></StartTime><FrequencyChanges><FrequencyChange><Frequency dt:dt="r8">10000000</Frequency><Timestamp dt:dt="r8">8646011819254</Timestamp><Current dt:d…	좌우반구com(CVF, UVF, BVF)_1-001-1	60	1.0.0.173	1	244670235	Professional	2.0.10.356	2.0.10.356	09-04-2023	2023-09-04 오전 8:47:39	17:47:39	2.0.10.252	350		1	{/}	결과	NULL	NULL	NULL	NULL	NULL	NULL	103	1	86	KSY	List3	0		2	0	1006106	184		0	0	1	{/}	2	4	1006290	0	{/}	394	1006684
좌우반구com(CVF, UVF, BVF)_1	1	1	<?xml version="1.0"?>\n<Clock xmlns:dt="urn:schemas-microsoft-com:datatypes"><Description dt:dt="string">E-Prime Primary Realtime Clock</Description><StartTime><Timestamp dt:dt="int">0</Timestamp><DateUtc dt:dt="string">2023-09-04T08:47:38Z</DateUtc></StartTime><FrequencyChanges><FrequencyChange><Frequency dt:dt="r8">10000000</Frequency><Timestamp dt:dt="r8">8646011819254</Timestamp><Current dt:d…	좌우반구com(CVF, UVF, BVF)_1-001-1	60	1.0.0.173	1	244670235	Professional	2.0.10.356	2.0.10.356	09-04-2023	2023-09-04 오전 8:47:39	17:47:39	2.0.10.252	181		1	{/}	결국	NULL	NULL	NULL	26	1	49	NULL	NULL	NULL	KSY	List2	0		2	-1	535407	183		0	0	1	{/}	2	3	535590	0	{/}	334	535924
좌우반구com(CVF, UVF, BVF)_1	1	1	<?xml version="1.0"?>\n<Clock xmlns:dt="urn:schemas-microsoft-com:datatypes"><Description dt:dt="string">E-Prime Primary Realtime Clock</Description><StartTime><Timestamp dt:dt="int">0</Timestamp><DateUtc dt:dt="string">2023-09-04T08:47:38Z</DateUtc></StartTime><FrequencyChanges><FrequencyChange><Frequency dt:dt="r8">10000000</Frequency><Timestamp dt:dt="r8">8646011819254</Timestamp><Current dt:d…	좌우반구com(CVF, UVF, BVF)_1-001-1	60	1.0.0.173	1	244670235	Professional	2.0.10.356	2.0.10.356	09-04-2023	2023-09-04 오전 8:47:39	17:47:39	2.0.10.252	19		1	{/}	결정	17	1	19	NULL	NULL	NULL	NULL	NULL	NULL	KSY	List1	0		2	0	76407	184		0	0	1	{/}	2	4	76591	0	{/}	390	76981
좌우반구com(CVF, UVF, BVF)_1	1	1	<?xml version="1.0"?>\n<Clock xmlns:dt="urn:schemas-microsoft-com:datatypes"><Description dt:dt="string">E-Prime Primary Realtime Clock</Description><StartTime><Timestamp dt:dt="int">0</Timestamp><DateUtc dt:dt="string">2023-09-04T08:47:38Z</DateUtc></StartTime><FrequencyChanges><FrequencyChange><Frequency dt:dt="r8">10000000</Frequency><Timestamp dt:dt="r8">8646011819254</Timestamp><Current dt:d…	좌우반구com(CVF, UVF, BVF)_1-001-1	60	1.0.0.173	1	244670235	Professional	2.0.10.356	2.0.10.356	09-04-2023	2023-09-04 오전 8:47:39	17:47:39	2.0.10.252	400		2	z	결지	NULL	NULL	NULL	NULL	NULL	NULL	14	1	136	KSY	List3	0		2	0	1140123	183		0	0	1	z	2	3	1140306	0	z	482	1140788
좌우반구com(CVF, UVF, BVF)_1	1	1	<?xml version="1.0"?>\n<Clock xmlns:dt="urn:schemas-microsoft-com:datatypes"><Description dt:dt="string">E-Prime Primary Realtime Clock</Description><StartTime><Timestamp dt:dt="int">0</Timestamp><DateUtc dt:dt="string">2023-09-04T08:47:38Z</DateUtc></StartTime><FrequencyChanges><FrequencyChange><Frequency dt:dt="r8">10000000</Frequency><Timestamp dt:dt="r8">8646011819254</Timestamp><Current dt:d…	좌우반구com(CVF, UVF, BVF)_1-001-1	60	1.0.0.173	1	244670235	Professional	2.0.10.356	2.0.10.356	09-04-2023	2023-09-04 오전 8:47:39	17:47:39	2.0.10.252	341		2	z	결협	NULL	NULL	NULL	NULL	NULL	NULL	104	1	77	KSY4	List3	NULL	NULL	NULL	NULL	NULL	NULL	NULL	NULL	NULL	1	z	2	3	982206	0	z	446	982652
좌우반구com(CVF, UVF, BVF)_1	1	1	<?xml version="1.0"?>\n<Clock xmlns:dt="urn:schemas-microsoft-com:datatypes"><Description dt:dt="string">E-Prime Primary Realtime Clock</Description><StartTime><Timestamp dt:dt="int">0</Timestamp><DateUtc dt:dt="string">2023-09-04T08:47:38Z</DateUtc></StartTime><FrequencyChanges><FrequencyChange><Frequency dt:dt="r8">10000000</Frequency><Timestamp dt:dt="r8">8646011819254</Timestamp><Current dt:d…	좌우반구com(CVF, UVF, BVF)_1-001-1	60	1.0.0.173	1	244670235	Professional	2.0.10.356	2.0.10.356	09-04-2023	2023-09-04 오전 8:47:39	17:47:39	2.0.10.252	144		1	{/}	경비	NULL	NULL	NULL	59	1	12	NULL	NULL	NULL	KSY	List2	0		2	0	439040	184		0	0	1	{/}	2	4	439224	0	{/}	325	439549
좌우반구com(CVF, UVF, BVF)_1	1	1	<?xml version="1.0"?>\n<Clock xmlns:dt="urn:schemas-microsoft-com:datatypes"><Description dt:dt="string">E-Prime Primary Realtime Clock</Description><StartTime><Timestamp dt:dt="int">0</Timestamp><DateUtc dt:dt="string">2023-09-04T08:47:38Z</DateUtc></StartTime><FrequencyChanges><FrequencyChange><Frequency dt:dt="r8">10000000</Frequency><Timestamp dt:dt="r8">8646011819254</Timestamp><Current dt:d…	좌우반구com(CVF, UVF, BVF)_1-001-1	60	1.0.0.173	1	244670235	Professional	2.0.10.356	2.0.10.356	09-04-2023	2023-09-04 오전 8:47:39	17:47:39	2.0.10.252	124		1	{/}	경험	100	1	124	NULL	NULL	NULL	NULL	NULL	NULL	KSY	List1	0		2	0	367740	184		0	0	1	{/}	2	4	367924	0	{/}	217	368141
좌우반구com(CVF, UVF, BVF)_1	1	1	<?xml version="1.0"?>\n<Clock xmlns:dt="urn:schemas-microsoft-com:datatypes"><Description dt:dt="string">E-Prime Primary Realtime Clock</Description><StartTime><Timestamp dt:dt="int">0</Timestamp><DateUtc dt:dt="string">2023-09-04T08:47:38Z</DateUtc></StartTime><FrequencyChanges><FrequencyChange><Frequency dt:dt="r8">10000000</Frequency><Timestamp dt:dt="r8">8646011819254</Timestamp><Current dt:d…	좌우반구com(CVF, UVF, BVF)_1-001-1	60	1.0.0.173	1	244670235	Professional	2.0.10.356	2.0.10.356	09-04-2023	2023-09-04 오전 8:47:39	17:47:39	2.0.10.252	273		1	{/}	경호	NULL	NULL	NULL	NULL	NULL	NULL	45	1	9	KSY	List3	0		2	0	801323	184		0	0	1	{/}	2	4	801507	0	{/}	393	801900
좌우반구com(CVF, UVF, BVF)_1	1	1	<?xml version="1.0"?>\n<Clock xmlns:dt="urn:schemas-microsoft-com:datatypes"><Description dt:dt="string">E-Prime Primary Realtime Clock</Description><StartTime><Timestamp dt:dt="int">0</Timestamp><DateUtc dt:dt="string">2023-09-04T08:47:38Z</DateUtc></StartTime><FrequencyChanges><FrequencyChange><Frequency dt:dt="r8">10000000</Frequency><Timestamp dt:dt="r8">8646011819254</Timestamp><Current dt:d…	좌우반구com(CVF, UVF, BVF)_1-001-1	60	1.0.0.173	1	244670235	Professional	2.0.10.356	2.0.10.356	09-04-2023	2023-09-04 오전 8:47:39	17:47:39	2.0.10.252	165		1	{/}	계기	NULL	NULL	NULL	79	1	33	NULL	NULL	NULL	KSY	List2	0		2	0	493340	184		0	0	1	{/}	2	4	493524	0	{/}	313	493837
좌우반구com(CVF, UVF, BVF)_1	1	1	<?xml version="1.0"?>\n<Clock xmlns:dt="urn:schemas-microsoft-com:datatypes"><Description dt:dt="string">E-Prime Primary Realtime Clock</Description><StartTime><Timestamp dt:dt="int">0</Timestamp><DateUtc dt:dt="string">2023-09-04T08:47:38Z</DateUtc></StartTime><FrequencyChanges><FrequencyChange><Frequency dt:dt="r8">10000000</Frequency><Timestamp dt:dt="r8">8646011819254</Timestamp><Current dt:d…	좌우반구com(CVF, UVF, BVF)_1-001-1	60	1.0.0.173	1	244670235	Professional	2.0.10.356	2.0.10.356	09-04-2023	2023-09-04 오전 8:47:39	17:47:39	2.0.10.252	43		2	z	계님	4	1	43	NULL	NULL	NULL	NULL	NULL	NULL	KSY2	List1	NULL	NULL	NULL	NULL	NULL	NULL	NULL	NULL	NULL	1	z	3	3	143557	0	z	696	144253
좌우반구com(CVF, UVF, BVF)_1	1	1	<?xml version="1.0"?>\n<Clock xmlns:dt="urn:schemas-microsoft-com:datatypes"><Description dt:dt="string">E-Prime Primary Realtime Clock</Description><StartTime><Timestamp dt:dt="int">0</Timestamp><DateUtc dt:dt="string">2023-09-04T08:47:38Z</DateUtc></StartTime><FrequencyChanges><FrequencyChange><Frequency dt:dt="r8">10000000</Frequency><Timestamp dt:dt="r8">8646011819254</Timestamp><Current dt:d…	좌우반구com(CVF, UVF, BVF)_1-001-1	60	1.0.0.173	1	244670235	Professional	2.0.10.356	2.0.10.356	09-04-2023	2023-09-04 오전 8:47:39	17:47:39	2.0.10.252	365		2	z	계락	NULL	NULL	NULL	NULL	NULL	NULL	17	1	101	KSY	List3	0		2	0	1046390	183		0	0	0	z	2	3	1046573	0	{/}	447	1047020
좌우반구com(CVF, UVF, BVF)_1	1	1	<?xml version="1.0"?>\n<Clock xmlns:dt="urn:schemas-microsoft-com:datatypes"><Description dt:dt="string">E-Prime Primary Realtime Clock</Description><StartTime><Timestamp dt:dt="int">0</Timestamp><DateUtc dt:dt="string">2023-09-04T08:47:38Z</DateUtc></StartTime><FrequencyChanges><FrequencyChange><Frequency dt:dt="r8">10000000</Frequency><Timestamp dt:dt="r8">8646011819254</Timestamp><Current dt:d…	좌우반구com(CVF, UVF, BVF)_1-001-1	60	1.0.0.173	1	244670235	Professional	2.0.10.356	2.0.10.356	09-04-2023	2023-09-04 오전 8:47:39	17:47:39	2.0.10.252	225		1	{/}	계수	NULL	NULL	NULL	61	1	93	NULL	NULL	NULL	KSY	List2	0		3	0	649640	184		0	0	1	{/}	2	4	649824	0	{/}	460	650284
좌우반구com(CVF, UVF, BVF)_1	1	1	<?xml version="1.0"?>\n<Clock xmlns:dt="urn:schemas-microsoft-com:datatypes"><Description dt:dt="string">E-Prime Primary Realtime Clock</Description><StartTime><Timestamp dt:dt="int">0</Timestamp><DateUtc dt:dt="string">2023-09-04T08:47:38Z</DateUtc></StartTime><FrequencyChanges><FrequencyChange><Frequency dt:dt="r8">10000000</Frequency><Timestamp dt:dt="r8">8646011819254</Timestamp><Current dt:d…	좌우반구com(CVF, UVF, BVF)_1-001-1	60	1.0.0.173	1	244670235	Professional	2.0.10.356	2.0.10.356	09-04-2023	2023-09-04 오전 8:47:39	17:47:39	2.0.10.252	386		2	z	계여	NULL	NULL	NULL	NULL	NULL	NULL	34	1	122	KSY	List3	0		2	0	1102240	183		0	0	1	z	2	3	1102423	0	z	437	1102860
좌우반구com(CVF, UVF, BVF)_1	1	1	<?xml version="1.0"?>\n<Clock xmlns:dt="urn:schemas-microsoft-com:datatypes"><Description dt:dt="string">E-Prime Primary Realtime Clock</Description><StartTime><Timestamp dt:dt="int">0</Timestamp><DateUtc dt:dt="string">2023-09-04T08:47:38Z</DateUtc></StartTime><FrequencyChanges><FrequencyChange><Frequency dt:dt="r8">10000000</Frequency><Timestamp dt:dt="r8">8646011819254</Timestamp><Current dt:d…	좌우반구com(CVF, UVF, BVF)_1-001-1	60	1.0.0.173	1	244670235	Professional	2.0.10.356	2.0.10.356	09-04-2023	2023-09-04 오전 8:47:39	17:47:39	2.0.10.252	335		2	z	고률	NULL	NULL	NULL	NULL	NULL	NULL	92	1	71	KSY4	List3	NULL	NULL	NULL	NULL	NULL	NULL	NULL	NULL	NULL	1	z	3	3	965706	0	z	562	966268
좌우반구com(CVF, UVF, BVF)_1	1	1	<?xml version="1.0"?>\n<Clock xmlns:dt="urn:schemas-microsoft-com:datatypes"><Description dt:dt="string">E-Prime Primary Realtime Clock</Description><StartTime><Timestamp dt:dt="int">0</Timestamp><DateUtc dt:dt="string">2023-09-04T08:47:38Z</DateUtc></StartTime><FrequencyChanges><FrequencyChange><Frequency dt:dt="r8">10000000</Frequency><Timestamp dt:dt="r8">8646011819254</Timestamp><Current dt:d…	좌우반구com(CVF, UVF, BVF)_1-001-1	60	1.0.0.173	1	244670235	Professional	2.0.10.356	2.0.10.356	09-04-2023	2023-09-04 오전 8:47:39	17:47:39	2.0.10.252	301		2	z	고청	NULL	NULL	NULL	NULL	NULL	NULL	28	1	37	KSY2	List3	NULL	NULL	NULL	NULL	NULL	NULL	NULL	NULL	NULL	1	z	2	4	876157	0	z	647	876804
좌우반구com(CVF, UVF, BVF)_1	1	1	<?xml version="1.0"?>\n<Clock xmlns:dt="urn:schemas-microsoft-com:datatypes"><Description dt:dt="string">E-Prime Primary Realtime Clock</Description><StartTime><Timestamp dt:dt="int">0</Timestamp><DateUtc dt:dt="string">2023-09-04T08:47:38Z</DateUtc></StartTime><FrequencyChanges><FrequencyChange><Frequency dt:dt="r8">10000000</Frequency><Timestamp dt:dt="r8">8646011819254</Timestamp><Current dt:d…	좌우반구com(CVF, UVF, BVF)_1-001-1	60	1.0.0.173	1	244670235	Professional	2.0.10.356	2.0.10.356	09-04-2023	2023-09-04 오전 8:47:39	17:47:39	2.0.10.252	223		1	{/}	공기	NULL	NULL	NULL	31	1	91	NULL	NULL	NULL	KSY	List2	0		3	0	644490	183		0	0	1	{/}	2	3	644673	0	{/}	355	645028
좌우반구com(CVF, UVF, BVF)_1	1	1	<?xml version="1.0"?>\n<Clock xmlns:dt="urn:schemas-microsoft-com:datatypes"><Description dt:dt="string">E-Prime Primary Realtime Clock</Description><StartTime><Timestamp dt:dt="int">0</Timestamp><DateUtc dt:dt="string">2023-09-04T08:47:38Z</DateUtc></StartTime><FrequencyChanges><FrequencyChange><Frequency dt:dt="r8">10000000</Frequency><Timestamp dt:dt="r8">8646011819254</Timestamp><Current dt:d…	좌우반구com(CVF, UVF, BVF)_1-001-1	60	1.0.0.173	1	244670235	Professional	2.0.10.356	2.0.10.356	09-04-2023	2023-09-04 오전 8:47:39	17:47:39	2.0.10.252	66		1	{/}	공백	42	1	66	NULL	NULL	NULL	NULL	NULL	NULL	KSY	List1	0		2	0	208241	183		0	0	1	{/}	2	3	208424	0	{/}	397	208821
좌우반구com(CVF, UVF, BVF)_1	1	1	<?xml version="1.0"?>\n<Clock xmlns:dt="urn:schemas-microsoft-com:datatypes"><Description dt:dt="string">E-Prime Primary Realtime Clock</Description><StartTime><Timestamp dt:dt="int">0</Timestamp><DateUtc dt:dt="string">2023-09-04T08:47:38Z</DateUtc></StartTime><FrequencyChanges><FrequencyChange><Frequency dt:dt="r8">10000000</Frequency><Timestamp dt:dt="r8">8646011819254</Timestamp><Current dt:d…	좌우반구com(CVF, UVF, BVF)_1-001-1	60	1.0.0.173	1	244670235	Professional	2.0.10.356	2.0.10.356	09-04-2023	2023-09-04 오전 8:47:39	17:47:39	2.0.10.252	86		1	{/}	공포	44	1	86	NULL	NULL	NULL	NULL	NULL	NULL	KSY	List1	0		2	0	262741	183		0	0	1	{/}	2	3	262924	0	{/}	321	263245
좌우반구com(CVF, UVF, BVF)_1	1	1	<?xml version="1.0"?>\n<Clock xmlns:dt="urn:schemas-microsoft-com:datatypes"><Description dt:dt="string">E-Prime Primary Realtime Clock</Description><StartTime><Timestamp dt:dt="int">0</Timestamp><DateUtc dt:dt="string">2023-09-04T08:47:38Z</DateUtc></StartTime><FrequencyChanges><FrequencyChange><Frequency dt:dt="r8">10000000</Frequency><Timestamp dt:dt="r8">8646011819254</Timestamp><Current dt:d…	좌우반구com(CVF, UVF, BVF)_1-001-1	60	1.0.0.173	1	244670235	Professional	2.0.10.356	2.0.10.356	09-04-2023	2023-09-04 오전 8:47:39	17:47:39	2.0.10.252	173		2	z	과법	NULL	NULL	NULL	51	1	41	NULL	NULL	NULL	KSY4	List2	NULL	NULL	NULL	NULL	NULL	NULL	NULL	NULL	NULL	1	z	2	4	514724	0	z	481	515205
좌우반구com(CVF, UVF, BVF)_1	1	1	<?xml version="1.0"?>\n<Clock xmlns:dt="urn:schemas-microsoft-com:datatypes"><Description dt:dt="string">E-Prime Primary Realtime Clock</Description><StartTime><Timestamp dt:dt="int">0</Timestamp><DateUtc dt:dt="string">2023-09-04T08:47:38Z</DateUtc></StartTime><FrequencyChanges><FrequencyChange><Frequency dt:dt="r8">10000000</Frequency><Timestamp dt:dt="r8">8646011819254</Timestamp><Current dt:d…	좌우반구com(CVF, UVF, BVF)_1-001-1	60	1.0.0.173	1	244670235	Professional	2.0.10.356	2.0.10.356	09-04-2023	2023-09-04 오전 8:47:39	17:47:39	2.0.10.252	163		1	{/}	과정	NULL	NULL	NULL	88	1	31	NULL	NULL	NULL	KSY	List2	0		2	1	488241	183		0	0	1	{/}	2	3	488424	0	{/}	245	488669
좌우반구com(CVF, UVF, BVF)_1	1	1	<?xml version="1.0"?>\n<Clock xmlns:dt="urn:schemas-microsoft-com:datatypes"><Description dt:dt="string">E-Prime Primary Realtime Clock</Description><StartTime><Timestamp dt:dt="int">0</Timestamp><DateUtc dt:dt="string">2023-09-04T08:47:38Z</DateUtc></StartTime><FrequencyChanges><FrequencyChange><Frequency dt:dt="r8">10000000</Frequency><Timestamp dt:dt="r8">8646011819254</Timestamp><Current dt:d…	좌우반구com(CVF, UVF, BVF)_1-001-1	60	1.0.0.173	1	244670235	Professional	2.0.10.356	2.0.10.356	09-04-2023	2023-09-04 오전 8:47:39	17:47:39	2.0.10.252	210		1	{/}	관계	NULL	NULL	NULL	131	1	78	NULL	NULL	NULL	KSY	List2	0		2	-1	610273	184		0	0	1	{/}	2	4	610457	0	{/}	387	610844
좌우반구com(CVF, UVF, BVF)_1	1	1	<?xml version="1.0"?>\n<Clock xmlns:dt="urn:schemas-microsoft-com:datatypes"><Description dt:dt="string">E-Prime Primary Realtime Clock</Description><StartTime><Timestamp dt:dt="int">0</Timestamp><DateUtc dt:dt="string">2023-09-04T08:47:38Z</DateUtc></StartTime><FrequencyChanges><FrequencyChange><Frequency dt:dt="r8">10000000</Frequency><Timestamp dt:dt="r8">8646011819254</Timestamp><Current dt:d…	좌우반구com(CVF, UVF, BVF)_1-001-1	60	1.0.0.173	1	244670235	Professional	2.0.10.356	2.0.10.356	09-04-2023	2023-09-04 오전 8:47:39	17:47:39	2.0.10.252	211		1	{/}	관측	NULL	NULL	NULL	108	1	79	NULL	NULL	NULL	KSY	List2	0		2	0	612857	183		0	0	1	{/}	2	3	613040	0	{/}	284	613324
좌우반구com(CVF, UVF, BVF)_1	1	1	<?xml version="1.0"?>\n<Clock xmlns:dt="urn:schemas-microsoft-com:datatypes"><Description dt:dt="string">E-Prime Primary Realtime Clock</Description><StartTime><Timestamp dt:dt="int">0</Timestamp><DateUtc dt:dt="string">2023-09-04T08:47:38Z</DateUtc></StartTime><FrequencyChanges><FrequencyChange><Frequency dt:dt="r8">10000000</Frequency><Timestamp dt:dt="r8">8646011819254</Timestamp><Current dt:d…	좌우반구com(CVF, UVF, BVF)_1-001-1	60	1.0.0.173	1	244670235	Professional	2.0.10.356	2.0.10.356	09-04-2023	2023-09-04 오전 8:47:39	17:47:39	2.0.10.252	274		1	{/}	광장	NULL	NULL	NULL	NULL	NULL	NULL	56	1	10	KSY	List3	0		2	0	803923	184		0	0	1	{/}	2	4	804107	0	{/}	313	804420
좌우반구com(CVF, UVF, BVF)_1	1	1	<?xml version="1.0"?>\n<Clock xmlns:dt="urn:schemas-microsoft-com:datatypes"><Description dt:dt="string">E-Prime Primary Realtime Clock</Description><StartTime><Timestamp dt:dt="int">0</Timestamp><DateUtc dt:dt="string">2023-09-04T08:47:38Z</DateUtc></StartTime><FrequencyChanges><FrequencyChange><Frequency dt:dt="r8">10000000</Frequency><Timestamp dt:dt="r8">8646011819254</Timestamp><Current dt:d…	좌우반구com(CVF, UVF, BVF)_1-001-1	60	1.0.0.173	1	244670235	Professional	2.0.10.356	2.0.10.356	09-04-2023	2023-09-04 오전 8:47:39	17:47:39	2.0.10.252	267		2	z	교느	NULL	NULL	NULL	NULL	NULL	NULL	102	1	3	KSY4	List3	NULL	NULL	NULL	NULL	NULL	NULL	NULL	NULL	NULL	1	z	2	3	785557	0	z	335	785892
좌우반구com(CVF, UVF, BVF)_1	1	1	<?xml version="1.0"?>\n<Clock xmlns:dt="urn:schemas-microsoft-com:datatypes"><Description dt:dt="string">E-Prime Primary Realtime Clock</Description><StartTime><Timestamp dt:dt="int">0</Timestamp><DateUtc dt:dt="string">2023-09-04T08:47:38Z</DateUtc></StartTime><FrequencyChanges><FrequencyChange><Frequency dt:dt="r8">10000000</Frequency><Timestamp dt:dt="r8">8646011819254</Timestamp><Current dt:d…	좌우반구com(CVF, UVF, BVF)_1-001-1	60	1.0.0.173	1	244670235	Professional	2.0.10.356	2.0.10.356	09-04-2023	2023-09-04 오전 8:47:39	17:47:39	2.0.10.252	292		1	{/}	교훈	NULL	NULL	NULL	NULL	NULL	NULL	61	1	28	KSY4	List3	NULL	NULL	NULL	NULL	NULL	NULL	NULL	NULL	NULL	1	{/}	2	3	852340	0	{/}	328	852668
좌우반구com(CVF, UVF, BVF)_1	1	1	<?xml version="1.0"?>\n<Clock xmlns:dt="urn:schemas-microsoft-com:datatypes"><Description dt:dt="string">E-Prime Primary Realtime Clock</Description><StartTime><Timestamp dt:dt="int">0</Timestamp><DateUtc dt:dt="string">2023-09-04T08:47:38Z</DateUtc></StartTime><FrequencyChanges><FrequencyChange><Frequency dt:dt="r8">10000000</Frequency><Timestamp dt:dt="r8">8646011819254</Timestamp><Current dt:d…	좌우반구com(CVF, UVF, BVF)_1-001-1	60	1.0.0.173	1	244670235	Professional	2.0.10.356	2.0.10.356	09-04-2023	2023-09-04 오전 8:47:39	17:47:39	2.0.10.252	357		2	z	교휘	NULL	NULL	NULL	NULL	NULL	NULL	129	1	93	KSY	List3	0		4	-1	1024456	184		0	0	0	z	2	4	1024640	0	{/}	476	1025116
좌우반구com(CVF, UVF, BVF)_1	1	1	<?xml version="1.0"?>\n<Clock xmlns:dt="urn:schemas-microsoft-com:datatypes"><Description dt:dt="string">E-Prime Primary Realtime Clock</Description><StartTime><Timestamp dt:dt="int">0</Timestamp><DateUtc dt:dt="string">2023-09-04T08:47:38Z</DateUtc></StartTime><FrequencyChanges><FrequencyChange><Frequency dt:dt="r8">10000000</Frequency><Timestamp dt:dt="r8">8646011819254</Timestamp><Current dt:d…	좌우반구com(CVF, UVF, BVF)_1-001-1	60	1.0.0.173	1	244670235	Professional	2.0.10.356	2.0.10.356	09-04-2023	2023-09-04 오전 8:47:39	17:47:39	2.0.10.252	129		1	{/}	구조	71	1	129	NULL	NULL	NULL	NULL	NULL	NULL	KSY	List1	0		2	0	380757	183		0	0	1	{/}	3	3	380940	0	{/}	329	381269
좌우반구com(CVF, UVF, BVF)_1	1	1	<?xml version="1.0"?>\n<Clock xmlns:dt="urn:schemas-microsoft-com:datatypes"><Description dt:dt="string">E-Prime Primary Realtime Clock</Description><StartTime><Timestamp dt:dt="int">0</Timestamp><DateUtc dt:dt="string">2023-09-04T08:47:38Z</DateUtc></StartTime><FrequencyChanges><FrequencyChange><Frequency dt:dt="r8">10000000</Frequency><Timestamp dt:dt="r8">8646011819254</Timestamp><Current dt:d…	좌우반구com(CVF, UVF, BVF)_1-001-1	60	1.0.0.173	1	244670235	Professional	2.0.10.356	2.0.10.356	09-04-2023	2023-09-04 오전 8:47:39	17:47:39	2.0.10.252	380		2	z	국득	NULL	NULL	NULL	NULL	NULL	NULL	94	1	116	KSY3	List3	NULL	NULL	NULL	NULL	NULL	NULL	NULL	NULL	NULL	1	z	2	4	1086207	0	z	613	1086820
좌우반구com(CVF, UVF, BVF)_1	1	1	<?xml version="1.0"?>\n<Clock xmlns:dt="urn:schemas-microsoft-com:datatypes"><Description dt:dt="string">E-Prime Primary Realtime Clock</Description><StartTime><Timestamp dt:dt="int">0</Timestamp><DateUtc dt:dt="string">2023-09-04T08:47:38Z</DateUtc></StartTime><FrequencyChanges><FrequencyChange><Frequency dt:dt="r8">10000000</Frequency><Timestamp dt:dt="r8">8646011819254</Timestamp><Current dt:d…	좌우반구com(CVF, UVF, BVF)_1-001-1	60	1.0.0.173	1	244670235	Professional	2.0.10.356	2.0.10.356	09-04-2023	2023-09-04 오전 8:47:39	17:47:39	2.0.10.252	240		2	z	국반	NULL	NULL	NULL	132	1	108	NULL	NULL	NULL	KSY	List2	0		2	0	689890	183		0	0	1	z	2	3	690073	0	z	683	690756
좌우반구com(CVF, UVF, BVF)_1	1	1	<?xml version="1.0"?>\n<Clock xmlns:dt="urn:schemas-microsoft-com:datatypes"><Description dt:dt="string">E-Prime Primary Realtime Clock</Description><StartTime><Timestamp dt:dt="int">0</Timestamp><DateUtc dt:dt="string">2023-09-04T08:47:38Z</DateUtc></StartTime><FrequencyChanges><FrequencyChange><Frequency dt:dt="r8">10000000</Frequency><Timestamp dt:dt="r8">8646011819254</Timestamp><Current dt:d…	좌우반구com(CVF, UVF, BVF)_1-001-1	60	1.0.0.173	1	244670235	Professional	2.0.10.356	2.0.10.356	09-04-2023	2023-09-04 오전 8:47:39	17:47:39	2.0.10.252	93		1	{/}	군청	108	1	93	NULL	NULL	NULL	NULL	NULL	NULL	KSY	List1	0		2	0	281741	183		0	0	1	{/}	2	3	281924	0	{/}	713	282637
좌우반구com(CVF, UVF, BVF)_1	1	1	<?xml version="1.0"?>\n<Clock xmlns:dt="urn:schemas-microsoft-com:datatypes"><Description dt:dt="string">E-Prime Primary Realtime Clock</Description><StartTime><Timestamp dt:dt="int">0</Timestamp><DateUtc dt:dt="string">2023-09-04T08:47:38Z</DateUtc></StartTime><FrequencyChanges><FrequencyChange><Frequency dt:dt="r8">10000000</Frequency><Timestamp dt:dt="r8">8646011819254</Timestamp><Current dt:d…	좌우반구com(CVF, UVF, BVF)_1-001-1	60	1.0.0.173	1	244670235	Professional	2.0.10.356	2.0.10.356	09-04-2023	2023-09-04 오전 8:47:39	17:47:39	2.0.10.252	253		1	{/}	궤도	NULL	NULL	NULL	47	1	121	NULL	NULL	NULL	KSY	List2	0		2	0	724657	183		0	0	1	{/}	2	3	724840	0	{/}	428	725268
좌우반구com(CVF, UVF, BVF)_1	1	1	<?xml version="1.0"?>\n<Clock xmlns:dt="urn:schemas-microsoft-com:datatypes"><Description dt:dt="string">E-Prime Primary Realtime Clock</Description><StartTime><Timestamp dt:dt="int">0</Timestamp><DateUtc dt:dt="string">2023-09-04T08:47:38Z</DateUtc></StartTime><FrequencyChanges><FrequencyChange><Frequency dt:dt="r8">10000000</Frequency><Timestamp dt:dt="r8">8646011819254</Timestamp><Current dt:d…	좌우반구com(CVF, UVF, BVF)_1-001-1	60	1.0.0.173	1	244670235	Professional	2.0.10.356	2.0.10.356	09-04-2023	2023-09-04 오전 8:47:39	17:47:39	2.0.10.252	353		2	z	궤희	NULL	NULL	NULL	NULL	NULL	NULL	127	1	89	KSY3	List3	NULL	NULL	NULL	NULL	NULL	NULL	NULL	NULL	NULL	1	z	2	3	1014223	0	z	501	1014724
좌우반구com(CVF, UVF, BVF)_1	1	1	<?xml version="1.0"?>\n<Clock xmlns:dt="urn:schemas-microsoft-com:datatypes"><Description dt:dt="string">E-Prime Primary Realtime Clock</Description><StartTime><Timestamp dt:dt="int">0</Timestamp><DateUtc dt:dt="string">2023-09-04T08:47:38Z</DateUtc></StartTime><FrequencyChanges><FrequencyChange><Frequency dt:dt="r8">10000000</Frequency><Timestamp dt:dt="r8">8646011819254</Timestamp><Current dt:d…	좌우반구com(CVF, UVF, BVF)_1-001-1	60	1.0.0.173	1	244670235	Professional	2.0.10.356	2.0.10.356	09-04-2023	2023-09-04 오전 8:47:39	17:47:39	2.0.10.252	250		1	{/}	그림	NULL	NULL	NULL	70	1	118	NULL	NULL	NULL	KSY	List2	0		2	0	716957	183		0	0	1	{/}	2	3	717140	0	{/}	240	717380
좌우반구com(CVF, UVF, BVF)_1	1	1	<?xml version="1.0"?>\n<Clock xmlns:dt="urn:schemas-microsoft-com:datatypes"><Description dt:dt="string">E-Prime Primary Realtime Clock</Description><StartTime><Timestamp dt:dt="int">0</Timestamp><DateUtc dt:dt="string">2023-09-04T08:47:38Z</DateUtc></StartTime><FrequencyChanges><FrequencyChange><Frequency dt:dt="r8">10000000</Frequency><Timestamp dt:dt="r8">8646011819254</Timestamp><Current dt:d…	좌우반구com(CVF, UVF, BVF)_1-001-1	60	1.0.0.173	1	244670235	Professional	2.0.10.356	2.0.10.356	09-04-2023	2023-09-04 오전 8:47:39	17:47:39	2.0.10.252	291		2	z	그법	NULL	NULL	NULL	NULL	NULL	NULL	67	1	27	KSY2	List3	NULL	NULL	NULL	NULL	NULL	NULL	NULL	NULL	NULL	1	z	2	3	849740	0	z	392	850132
좌우반구com(CVF, UVF, BVF)_1	1	1	<?xml version="1.0"?>\n<Clock xmlns:dt="urn:schemas-microsoft-com:datatypes"><Description dt:dt="string">E-Prime Primary Realtime Clock</Description><StartTime><Timestamp dt:dt="int">0</Timestamp><DateUtc dt:dt="string">2023-09-04T08:47:38Z</DateUtc></StartTime><FrequencyChanges><FrequencyChange><Frequency dt:dt="r8">10000000</Frequency><Timestamp dt:dt="r8">8646011819254</Timestamp><Current dt:d…	좌우반구com(CVF, UVF, BVF)_1-001-1	60	1.0.0.173	1	244670235	Professional	2.0.10.356	2.0.10.356	09-04-2023	2023-09-04 오전 8:47:39	17:47:39	2.0.10.252	22		2	z	그소	60	1	22	NULL	NULL	NULL	NULL	NULL	NULL	KSY3	List1	NULL	NULL	NULL	NULL	NULL	NULL	NULL	NULL	NULL	0	z	2	3	84724	0	{/}	1113	85837
좌우반구com(CVF, UVF, BVF)_1	1	1	<?xml version="1.0"?>\n<Clock xmlns:dt="urn:schemas-microsoft-com:datatypes"><Description dt:dt="string">E-Prime Primary Realtime Clock</Description><StartTime><Timestamp dt:dt="int">0</Timestamp><DateUtc dt:dt="string">2023-09-04T08:47:38Z</DateUtc></StartTime><FrequencyChanges><FrequencyChange><Frequency dt:dt="r8">10000000</Frequency><Timestamp dt:dt="r8">8646011819254</Timestamp><Current dt:d…	좌우반구com(CVF, UVF, BVF)_1-001-1	60	1.0.0.173	1	244670235	Professional	2.0.10.356	2.0.10.356	09-04-2023	2023-09-04 오전 8:47:39	17:47:39	2.0.10.252	209		2	z	그종	NULL	NULL	NULL	113	1	77	NULL	NULL	NULL	KSY2	List2	NULL	NULL	NULL	NULL	NULL	NULL	NULL	NULL	NULL	1	z	2	3	607707	0	z	553	608260
좌우반구com(CVF, UVF, BVF)_1	1	1	<?xml version="1.0"?>\n<Clock xmlns:dt="urn:schemas-microsoft-com:datatypes"><Description dt:dt="string">E-Prime Primary Realtime Clock</Description><StartTime><Timestamp dt:dt="int">0</Timestamp><DateUtc dt:dt="string">2023-09-04T08:47:38Z</DateUtc></StartTime><FrequencyChanges><FrequencyChange><Frequency dt:dt="r8">10000000</Frequency><Timestamp dt:dt="r8">8646011819254</Timestamp><Current dt:d…	좌우반구com(CVF, UVF, BVF)_1-001-1	60	1.0.0.173	1	244670235	Professional	2.0.10.356	2.0.10.356	09-04-2023	2023-09-04 오전 8:47:39	17:47:39	2.0.10.252	177		1	{/}	급여	NULL	NULL	NULL	27	1	45	NULL	NULL	NULL	KSY	List2	0		2	0	524957	184		0	0	1	{/}	2	4	525141	0	{/}	328	525469
좌우반구com(CVF, UVF, BVF)_1	1	1	<?xml version="1.0"?>\n<Clock xmlns:dt="urn:schemas-microsoft-com:datatypes"><Description dt:dt="string">E-Prime Primary Realtime Clock</Description><StartTime><Timestamp dt:dt="int">0</Timestamp><DateUtc dt:dt="string">2023-09-04T08:47:38Z</DateUtc></StartTime><FrequencyChanges><FrequencyChange><Frequency dt:dt="r8">10000000</Frequency><Timestamp dt:dt="r8">8646011819254</Timestamp><Current dt:d…	좌우반구com(CVF, UVF, BVF)_1-001-1	60	1.0.0.173	1	244670235	Professional	2.0.10.356	2.0.10.356	09-04-2023	2023-09-04 오전 8:47:39	17:47:39	2.0.10.252	328		1	{/}	기록	NULL	NULL	NULL	NULL	NULL	NULL	136	1	64	KSY	List3	0		2	0	947473	184		0	0	1	{/}	2	4	947657	0	{/}	243	947900
좌우반구com(CVF, UVF, BVF)_1	1	1	<?xml version="1.0"?>\n<Clock xmlns:dt="urn:schemas-microsoft-com:datatypes"><Description dt:dt="string">E-Prime Primary Realtime Clock</Description><StartTime><Timestamp dt:dt="int">0</Timestamp><DateUtc dt:dt="string">2023-09-04T08:47:38Z</DateUtc></StartTime><FrequencyChanges><FrequencyChange><Frequency dt:dt="r8">10000000</Frequency><Timestamp dt:dt="r8">8646011819254</Timestamp><Current dt:d…	좌우반구com(CVF, UVF, BVF)_1-001-1	60	1.0.0.173	1	244670235	Professional	2.0.10.356	2.0.10.356	09-04-2023	2023-09-04 오전 8:47:39	17:47:39	2.0.10.252	84		1	{/}	기름	30	1	84	NULL	NULL	NULL	NULL	NULL	NULL	KSY	List1	0		2	0	257641	183		0	0	1	{/}	2	3	257824	0	{/}	349	258173
좌우반구com(CVF, UVF, BVF)_1	1	1	<?xml version="1.0"?>\n<Clock xmlns:dt="urn:schemas-microsoft-com:datatypes"><Description dt:dt="string">E-Prime Primary Realtime Clock</Description><StartTime><Timestamp dt:dt="int">0</Timestamp><DateUtc dt:dt="string">2023-09-04T08:47:38Z</DateUtc></StartTime><FrequencyChanges><FrequencyChange><Frequency dt:dt="r8">10000000</Frequency><Timestamp dt:dt="r8">8646011819254</Timestamp><Current dt:d…	좌우반구com(CVF, UVF, BVF)_1-001-1	60	1.0.0.173	1	244670235	Professional	2.0.10.356	2.0.10.356	09-04-2023	2023-09-04 오전 8:47:39	17:47:39	2.0.10.252	230		1	{/}	기술	NULL	NULL	NULL	42	1	98	NULL	NULL	NULL	KSY	List2	0		2	0	662990	184		0	0	1	{/}	2	4	663174	0	{/}	294	663468
좌우반구com(CVF, UVF, BVF)_1	1	1	<?xml version="1.0"?>\n<Clock xmlns:dt="urn:schemas-microsoft-com:datatypes"><Description dt:dt="string">E-Prime Primary Realtime Clock</Description><StartTime><Timestamp dt:dt="int">0</Timestamp><DateUtc dt:dt="string">2023-09-04T08:47:38Z</DateUtc></StartTime><FrequencyChanges><FrequencyChange><Frequency dt:dt="r8">10000000</Frequency><Timestamp dt:dt="r8">8646011819254</Timestamp><Current dt:d…	좌우반구com(CVF, UVF, BVF)_1-001-1	60	1.0.0.173	1	244670235	Professional	2.0.10.356	2.0.10.356	09-04-2023	2023-09-04 오전 8:47:39	17:47:39	2.0.10.252	321		1	{/}	기운	NULL	NULL	NULL	NULL	NULL	NULL	59	1	57	KSY	List3	0		2	0	929123	183		0	0	1	{/}	2	3	929306	0	{/}	346	929652
좌우반구com(CVF, UVF, BVF)_1	1	1	<?xml version="1.0"?>\n<Clock xmlns:dt="urn:schemas-microsoft-com:datatypes"><Description dt:dt="string">E-Prime Primary Realtime Clock</Description><StartTime><Timestamp dt:dt="int">0</Timestamp><DateUtc dt:dt="string">2023-09-04T08:47:38Z</DateUtc></StartTime><FrequencyChanges><FrequencyChange><Frequency dt:dt="r8">10000000</Frequency><Timestamp dt:dt="r8">8646011819254</Timestamp><Current dt:d…	좌우반구com(CVF, UVF, BVF)_1-001-1	60	1.0.0.173	1	244670235	Professional	2.0.10.356	2.0.10.356	09-04-2023	2023-09-04 오전 8:47:39	17:47:39	2.0.10.252	190		1	{/}	기준	NULL	NULL	NULL	122	1	58	NULL	NULL	NULL	KSY	List2	0		2	0	558474	183		0	0	1	{/}	2	3	558657	0	{/}	227	558884
좌우반구com(CVF, UVF, BVF)_1	1	1	<?xml version="1.0"?>\n<Clock xmlns:dt="urn:schemas-microsoft-com:datatypes"><Description dt:dt="string">E-Prime Primary Realtime Clock</Description><StartTime><Timestamp dt:dt="int">0</Timestamp><DateUtc dt:dt="string">2023-09-04T08:47:38Z</DateUtc></StartTime><FrequencyChanges><FrequencyChange><Frequency dt:dt="r8">10000000</Frequency><Timestamp dt:dt="r8">8646011819254</Timestamp><Current dt:d…	좌우반구com(CVF, UVF, BVF)_1-001-1	60	1.0.0.173	1	244670235	Professional	2.0.10.356	2.0.10.356	09-04-2023	2023-09-04 오전 8:47:39	17:47:39	2.0.10.252	48		1	{/}	기차	35	1	48	NULL	NULL	NULL	NULL	NULL	NULL	KSY	List1	0		2	1	157558	183		0	0	1	{/}	2	3	157741	0	{/}	408	158149
좌우반구com(CVF, UVF, BVF)_1	1	1	<?xml version="1.0"?>\n<Clock xmlns:dt="urn:schemas-microsoft-com:datatypes"><Description dt:dt="string">E-Prime Primary Realtime Clock</Description><StartTime><Timestamp dt:dt="int">0</Timestamp><DateUtc dt:dt="string">2023-09-04T08:47:38Z</DateUtc></StartTime><FrequencyChanges><FrequencyChange><Frequency dt:dt="r8">10000000</Frequency><Timestamp dt:dt="r8">8646011819254</Timestamp><Current dt:d…	좌우반구com(CVF, UVF, BVF)_1-001-1	60	1.0.0.173	1	244670235	Professional	2.0.10.356	2.0.10.356	09-04-2023	2023-09-04 오전 8:47:39	17:47:39	2.0.10.252	154		1	{/}	기회	NULL	NULL	NULL	37	1	22	NULL	NULL	NULL	KSY	List2	0		2	0	464824	183		0	0	1	{/}	2	3	465007	0	{/}	214	465221
좌우반구com(CVF, UVF, BVF)_1	1	1	<?xml version="1.0"?>\n<Clock xmlns:dt="urn:schemas-microsoft-com:datatypes"><Description dt:dt="string">E-Prime Primary Realtime Clock</Description><StartTime><Timestamp dt:dt="int">0</Timestamp><DateUtc dt:dt="string">2023-09-04T08:47:38Z</DateUtc></StartTime><FrequencyChanges><FrequencyChange><Frequency dt:dt="r8">10000000</Frequency><Timestamp dt:dt="r8">8646011819254</Timestamp><Current dt:d…	좌우반구com(CVF, UVF, BVF)_1-001-1	60	1.0.0.173	1	244670235	Professional	2.0.10.356	2.0.10.356	09-04-2023	2023-09-04 오전 8:47:39	17:47:39	2.0.10.252	287		2	z	껍목	NULL	NULL	NULL	NULL	NULL	NULL	131	1	23	KSY2	List3	NULL	NULL	NULL	NULL	NULL	NULL	NULL	NULL	NULL	1	z	2	3	838873	0	z	403	839276
좌우반구com(CVF, UVF, BVF)_1	1	1	<?xml version="1.0"?>\n<Clock xmlns:dt="urn:schemas-microsoft-com:datatypes"><Description dt:dt="string">E-Prime Primary Realtime Clock</Description><StartTime><Timestamp dt:dt="int">0</Timestamp><DateUtc dt:dt="string">2023-09-04T08:47:38Z</DateUtc></StartTime><FrequencyChanges><FrequencyChange><Frequency dt:dt="r8">10000000</Frequency><Timestamp dt:dt="r8">8646011819254</Timestamp><Current dt:d…	좌우반구com(CVF, UVF, BVF)_1-001-1	60	1.0.0.173	1	244670235	Professional	2.0.10.356	2.0.10.356	09-04-2023	2023-09-04 오전 8:47:39	17:47:39	2.0.10.252	397		2	z	껍밀	NULL	NULL	NULL	NULL	NULL	NULL	99	1	133	KSY2	List3	NULL	NULL	NULL	NULL	NULL	NULL	NULL	NULL	NULL	1	z	2	3	1132223	0	z	501	1132724
좌우반구com(CVF, UVF, BVF)_1	1	1	<?xml version="1.0"?>\n<Clock xmlns:dt="urn:schemas-microsoft-com:datatypes"><Description dt:dt="string">E-Prime Primary Realtime Clock</Description><StartTime><Timestamp dt:dt="int">0</Timestamp><DateUtc dt:dt="string">2023-09-04T08:47:38Z</DateUtc></StartTime><FrequencyChanges><FrequencyChange><Frequency dt:dt="r8">10000000</Frequency><Timestamp dt:dt="r8">8646011819254</Timestamp><Current dt:d…	좌우반구com(CVF, UVF, BVF)_1-001-1	60	1.0.0.173	1	244670235	Professional	2.0.10.356	2.0.10.356	09-04-2023	2023-09-04 오전 8:47:39	17:47:39	2.0.10.252	212		1	{/}	껍질	NULL	NULL	NULL	87	1	80	NULL	NULL	NULL	KSY	List2	0		2	0	615340	183		0	0	1	{/}	3	3	615523	0	{/}	234	615757
좌우반구com(CVF, UVF, BVF)_1	1	1	<?xml version="1.0"?>\n<Clock xmlns:dt="urn:schemas-microsoft-com:datatypes"><Description dt:dt="string">E-Prime Primary Realtime Clock</Description><StartTime><Timestamp dt:dt="int">0</Timestamp><DateUtc dt:dt="string">2023-09-04T08:47:38Z</DateUtc></StartTime><FrequencyChanges><FrequencyChange><Frequency dt:dt="r8">10000000</Frequency><Timestamp dt:dt="r8">8646011819254</Timestamp><Current dt:d…	좌우반구com(CVF, UVF, BVF)_1-001-1	60	1.0.0.173	1	244670235	Professional	2.0.10.356	2.0.10.356	09-04-2023	2023-09-04 오전 8:47:39	17:47:39	2.0.10.252	159		2	z	껍퇴	NULL	NULL	NULL	57	1	27	NULL	NULL	NULL	KSY	List2	0		2	0	477407	183		0	0	0	z	2	3	477590	0	{/}	287	477877
좌우반구com(CVF, UVF, BVF)_1	1	1	<?xml version="1.0"?>\n<Clock xmlns:dt="urn:schemas-microsoft-com:datatypes"><Description dt:dt="string">E-Prime Primary Realtime Clock</Description><StartTime><Timestamp dt:dt="int">0</Timestamp><DateUtc dt:dt="string">2023-09-04T08:47:38Z</DateUtc></StartTime><FrequencyChanges><FrequencyChange><Frequency dt:dt="r8">10000000</Frequency><Timestamp dt:dt="r8">8646011819254</Timestamp><Current dt:d…	좌우반구com(CVF, UVF, BVF)_1-001-1	60	1.0.0.173	1	244670235	Professional	2.0.10.356	2.0.10.356	09-04-2023	2023-09-04 오전 8:47:39	17:47:39	2.0.10.252	344		2	z	나개	NULL	NULL	NULL	NULL	NULL	NULL	117	1	80	KSY4	List3	NULL	NULL	NULL	NULL	NULL	NULL	NULL	NULL	NULL	1	z	2	4	990307	0	z	449	990756
좌우반구com(CVF, UVF, BVF)_1	1	1	<?xml version="1.0"?>\n<Clock xmlns:dt="urn:schemas-microsoft-com:datatypes"><Description dt:dt="string">E-Prime Primary Realtime Clock</Description><StartTime><Timestamp dt:dt="int">0</Timestamp><DateUtc dt:dt="string">2023-09-04T08:47:38Z</DateUtc></StartTime><FrequencyChanges><FrequencyChange><Frequency dt:dt="r8">10000000</Frequency><Timestamp dt:dt="r8">8646011819254</Timestamp><Current dt:d…	좌우반구com(CVF, UVF, BVF)_1-001-1	60	1.0.0.173	1	244670235	Professional	2.0.10.356	2.0.10.356	09-04-2023	2023-09-04 오전 8:47:39	17:47:39	2.0.10.252	249		1	{/}	내일	NULL	NULL	NULL	22	1	117	NULL	NULL	NULL	KSY	List2	0		2	0	714507	183		0	0	1	{/}	2	3	714690	0	{/}	242	714932
좌우반구com(CVF, UVF, BVF)_1	1	1	<?xml version="1.0"?>\n<Clock xmlns:dt="urn:schemas-microsoft-com:datatypes"><Description dt:dt="string">E-Prime Primary Realtime Clock</Description><StartTime><Timestamp dt:dt="int">0</Timestamp><DateUtc dt:dt="string">2023-09-04T08:47:38Z</DateUtc></StartTime><FrequencyChanges><FrequencyChange><Frequency dt:dt="r8">10000000</Frequency><Timestamp dt:dt="r8">8646011819254</Timestamp><Current dt:d…	좌우반구com(CVF, UVF, BVF)_1-001-1	60	1.0.0.173	1	244670235	Professional	2.0.10.356	2.0.10.356	09-04-2023	2023-09-04 오전 8:47:39	17:47:39	2.0.10.252	286		2	z	내죽	NULL	NULL	NULL	NULL	NULL	NULL	37	1	22	KSY2	List3	NULL	NULL	NULL	NULL	NULL	NULL	NULL	NULL	NULL	1	z	2	3	836257	0	z	411	836668
좌우반구com(CVF, UVF, BVF)_1	1	1	<?xml version="1.0"?>\n<Clock xmlns:dt="urn:schemas-microsoft-com:datatypes"><Description dt:dt="string">E-Prime Primary Realtime Clock</Description><StartTime><Timestamp dt:dt="int">0</Timestamp><DateUtc dt:dt="string">2023-09-04T08:47:38Z</DateUtc></StartTime><FrequencyChanges><FrequencyChange><Frequency dt:dt="r8">10000000</Frequency><Timestamp dt:dt="r8">8646011819254</Timestamp><Current dt:d…	좌우반구com(CVF, UVF, BVF)_1-001-1	60	1.0.0.173	1	244670235	Professional	2.0.10.356	2.0.10.356	09-04-2023	2023-09-04 오전 8:47:39	17:47:39	2.0.10.252	385		2	z	내표	NULL	NULL	NULL	NULL	NULL	NULL	106	1	121	KSY	List3	0		2	0	1099590	183		0	0	0	z	2	3	1099773	0	{/}	447	1100220
좌우반구com(CVF, UVF, BVF)_1	1	1	<?xml version="1.0"?>\n<Clock xmlns:dt="urn:schemas-microsoft-com:datatypes"><Description dt:dt="string">E-Prime Primary Realtime Clock</Description><StartTime><Timestamp dt:dt="int">0</Timestamp><DateUtc dt:dt="string">2023-09-04T08:47:38Z</DateUtc></StartTime><FrequencyChanges><FrequencyChange><Frequency dt:dt="r8">10000000</Frequency><Timestamp dt:dt="r8">8646011819254</Timestamp><Current dt:d…	좌우반구com(CVF, UVF, BVF)_1-001-1	60	1.0.0.173	1	244670235	Professional	2.0.10.356	2.0.10.356	09-04-2023	2023-09-04 오전 8:47:39	17:47:39	2.0.10.252	174		2	z	념속	NULL	NULL	NULL	125	1	42	NULL	NULL	NULL	KSY4	List2	NULL	NULL	NULL	NULL	NULL	NULL	NULL	NULL	NULL	1	z	2	3	517407	0	z	294	517701
좌우반구com(CVF, UVF, BVF)_1	1	1	<?xml version="1.0"?>\n<Clock xmlns:dt="urn:schemas-microsoft-com:datatypes"><Description dt:dt="string">E-Prime Primary Realtime Clock</Description><StartTime><Timestamp dt:dt="int">0</Timestamp><DateUtc dt:dt="string">2023-09-04T08:47:38Z</DateUtc></StartTime><FrequencyChanges><FrequencyChange><Frequency dt:dt="r8">10000000</Frequency><Timestamp dt:dt="r8">8646011819254</Timestamp><Current dt:d…	좌우반구com(CVF, UVF, BVF)_1-001-1	60	1.0.0.173	1	244670235	Professional	2.0.10.356	2.0.10.356	09-04-2023	2023-09-04 오전 8:47:39	17:47:39	2.0.10.252	244		2	z	념실	NULL	NULL	NULL	45	1	112	NULL	NULL	NULL	KSY4	List2	NULL	NULL	NULL	NULL	NULL	NULL	NULL	NULL	NULL	1	z	2	3	701523	0	z	385	701908
좌우반구com(CVF, UVF, BVF)_1	1	1	<?xml version="1.0"?>\n<Clock xmlns:dt="urn:schemas-microsoft-com:datatypes"><Description dt:dt="string">E-Prime Primary Realtime Clock</Description><StartTime><Timestamp dt:dt="int">0</Timestamp><DateUtc dt:dt="string">2023-09-04T08:47:38Z</DateUtc></StartTime><FrequencyChanges><FrequencyChange><Frequency dt:dt="r8">10000000</Frequency><Timestamp dt:dt="r8">8646011819254</Timestamp><Current dt:d…	좌우반구com(CVF, UVF, BVF)_1-001-1	60	1.0.0.173	1	244670235	Professional	2.0.10.356	2.0.10.356	09-04-2023	2023-09-04 오전 8:47:39	17:47:39	2.0.10.252	52		2	z	념효	38	1	52	NULL	NULL	NULL	NULL	NULL	NULL	KSY3	List1	NULL	NULL	NULL	NULL	NULL	NULL	NULL	NULL	NULL	1	z	2	4	169291	0	z	626	169917
좌우반구com(CVF, UVF, BVF)_1	1	1	<?xml version="1.0"?>\n<Clock xmlns:dt="urn:schemas-microsoft-com:datatypes"><Description dt:dt="string">E-Prime Primary Realtime Clock</Description><StartTime><Timestamp dt:dt="int">0</Timestamp><DateUtc dt:dt="string">2023-09-04T08:47:38Z</DateUtc></StartTime><FrequencyChanges><FrequencyChange><Frequency dt:dt="r8">10000000</Frequency><Timestamp dt:dt="r8">8646011819254</Timestamp><Current dt:d…	좌우반구com(CVF, UVF, BVF)_1-001-1	60	1.0.0.173	1	244670235	Professional	2.0.10.356	2.0.10.356	09-04-2023	2023-09-04 오전 8:47:39	17:47:39	2.0.10.252	123		1	{/}	노조	105	1	123	NULL	NULL	NULL	NULL	NULL	NULL	KSY	List1	0		2	0	365074	183		0	0	1	{/}	2	3	365257	0	{/}	460	365717
좌우반구com(CVF, UVF, BVF)_1	1	1	<?xml version="1.0"?>\n<Clock xmlns:dt="urn:schemas-microsoft-com:datatypes"><Description dt:dt="string">E-Prime Primary Realtime Clock</Description><StartTime><Timestamp dt:dt="int">0</Timestamp><DateUtc dt:dt="string">2023-09-04T08:47:38Z</DateUtc></StartTime><FrequencyChanges><FrequencyChange><Frequency dt:dt="r8">10000000</Frequency><Timestamp dt:dt="r8">8646011819254</Timestamp><Current dt:d…	좌우반구com(CVF, UVF, BVF)_1-001-1	60	1.0.0.173	1	244670235	Professional	2.0.10.356	2.0.10.356	09-04-2023	2023-09-04 오전 8:47:39	17:47:39	2.0.10.252	297		1	{/}	논란	NULL	NULL	NULL	NULL	NULL	NULL	121	1	33	KSY	List3	0		2	1	865324	183		0	0	1	{/}	2	3	865507	0	{/}	345	865852
좌우반구com(CVF, UVF, BVF)_1	1	1	<?xml version="1.0"?>\n<Clock xmlns:dt="urn:schemas-microsoft-com:datatypes"><Description dt:dt="string">E-Prime Primary Realtime Clock</Description><StartTime><Timestamp dt:dt="int">0</Timestamp><DateUtc dt:dt="string">2023-09-04T08:47:38Z</DateUtc></StartTime><FrequencyChanges><FrequencyChange><Frequency dt:dt="r8">10000000</Frequency><Timestamp dt:dt="r8">8646011819254</Timestamp><Current dt:d…	좌우반구com(CVF, UVF, BVF)_1-001-1	60	1.0.0.173	1	244670235	Professional	2.0.10.356	2.0.10.356	09-04-2023	2023-09-04 오전 8:47:39	17:47:39	2.0.10.252	293		2	z	논무	NULL	NULL	NULL	NULL	NULL	NULL	29	1	29	KSY3	List3	NULL	NULL	NULL	NULL	NULL	NULL	NULL	NULL	NULL	1	z	2	4	854874	0	z	402	855276
좌우반구com(CVF, UVF, BVF)_1	1	1	<?xml version="1.0"?>\n<Clock xmlns:dt="urn:schemas-microsoft-com:datatypes"><Description dt:dt="string">E-Prime Primary Realtime Clock</Description><StartTime><Timestamp dt:dt="int">0</Timestamp><DateUtc dt:dt="string">2023-09-04T08:47:38Z</DateUtc></StartTime><FrequencyChanges><FrequencyChange><Frequency dt:dt="r8">10000000</Frequency><Timestamp dt:dt="r8">8646011819254</Timestamp><Current dt:d…	좌우반구com(CVF, UVF, BVF)_1-001-1	60	1.0.0.173	1	244670235	Professional	2.0.10.356	2.0.10.356	09-04-2023	2023-09-04 오전 8:47:39	17:47:39	2.0.10.252	360		1	{/}	느낌	NULL	NULL	NULL	NULL	NULL	NULL	84	1	96	KSY	List3	0		2	0	1032806	184		0	0	1	{/}	2	4	1032990	0	{/}	302	1033292
좌우반구com(CVF, UVF, BVF)_1	1	1	<?xml version="1.0"?>\n<Clock xmlns:dt="urn:schemas-microsoft-com:datatypes"><Description dt:dt="string">E-Prime Primary Realtime Clock</Description><StartTime><Timestamp dt:dt="int">0</Timestamp><DateUtc dt:dt="string">2023-09-04T08:47:38Z</DateUtc></StartTime><FrequencyChanges><FrequencyChange><Frequency dt:dt="r8">10000000</Frequency><Timestamp dt:dt="r8">8646011819254</Timestamp><Current dt:d…	좌우반구com(CVF, UVF, BVF)_1-001-1	60	1.0.0.173	1	244670235	Professional	2.0.10.356	2.0.10.356	09-04-2023	2023-09-04 오전 8:47:39	17:47:39	2.0.10.252	399		2	z	느속	NULL	NULL	NULL	NULL	NULL	NULL	58	1	135	KSY4	List3	NULL	NULL	NULL	NULL	NULL	NULL	NULL	NULL	NULL	1	z	2	3	1137556	0	z	544	1138100
좌우반구com(CVF, UVF, BVF)_1	1	1	<?xml version="1.0"?>\n<Clock xmlns:dt="urn:schemas-microsoft-com:datatypes"><Description dt:dt="string">E-Prime Primary Realtime Clock</Description><StartTime><Timestamp dt:dt="int">0</Timestamp><DateUtc dt:dt="string">2023-09-04T08:47:38Z</DateUtc></StartTime><FrequencyChanges><FrequencyChange><Frequency dt:dt="r8">10000000</Frequency><Timestamp dt:dt="r8">8646011819254</Timestamp><Current dt:d…	좌우반구com(CVF, UVF, BVF)_1-001-1	60	1.0.0.173	1	244670235	Professional	2.0.10.356	2.0.10.356	09-04-2023	2023-09-04 오전 8:47:39	17:47:39	2.0.10.252	395		2	z	느스	NULL	NULL	NULL	NULL	NULL	NULL	31	1	131	KSY2	List3	NULL	NULL	NULL	NULL	NULL	NULL	NULL	NULL	NULL	1	z	2	3	1126890	0	z	466	1127356
좌우반구com(CVF, UVF, BVF)_1	1	1	<?xml version="1.0"?>\n<Clock xmlns:dt="urn:schemas-microsoft-com:datatypes"><Description dt:dt="string">E-Prime Primary Realtime Clock</Description><StartTime><Timestamp dt:dt="int">0</Timestamp><DateUtc dt:dt="string">2023-09-04T08:47:38Z</DateUtc></StartTime><FrequencyChanges><FrequencyChange><Frequency dt:dt="r8">10000000</Frequency><Timestamp dt:dt="r8">8646011819254</Timestamp><Current dt:d…	좌우반구com(CVF, UVF, BVF)_1-001-1	60	1.0.0.173	1	244670235	Professional	2.0.10.356	2.0.10.356	09-04-2023	2023-09-04 오전 8:47:39	17:47:39	2.0.10.252	310		2	z	느체	NULL	NULL	NULL	NULL	NULL	NULL	80	1	46	KSY	List3	0		2	1	899074	183		0	0	1	z	2	3	899257	0	z	419	899676
좌우반구com(CVF, UVF, BVF)_1	1	1	<?xml version="1.0"?>\n<Clock xmlns:dt="urn:schemas-microsoft-com:datatypes"><Description dt:dt="string">E-Prime Primary Realtime Clock</Description><StartTime><Timestamp dt:dt="int">0</Timestamp><DateUtc dt:dt="string">2023-09-04T08:47:38Z</DateUtc></StartTime><FrequencyChanges><FrequencyChange><Frequency dt:dt="r8">10000000</Frequency><Timestamp dt:dt="r8">8646011819254</Timestamp><Current dt:d…	좌우반구com(CVF, UVF, BVF)_1-001-1	60	1.0.0.173	1	244670235	Professional	2.0.10.356	2.0.10.356	09-04-2023	2023-09-04 오전 8:47:39	17:47:39	2.0.10.252	102		2	z	님우	18	1	102	NULL	NULL	NULL	NULL	NULL	NULL	KSY	List1	0		2	0	308207	183		0	0	1	z	3	3	308390	0	z	487	308877
좌우반구com(CVF, UVF, BVF)_1	1	1	<?xml version="1.0"?>\n<Clock xmlns:dt="urn:schemas-microsoft-com:datatypes"><Description dt:dt="string">E-Prime Primary Realtime Clock</Description><StartTime><Timestamp dt:dt="int">0</Timestamp><DateUtc dt:dt="string">2023-09-04T08:47:38Z</DateUtc></StartTime><FrequencyChanges><FrequencyChange><Frequency dt:dt="r8">10000000</Frequency><Timestamp dt:dt="r8">8646011819254</Timestamp><Current dt:d…	좌우반구com(CVF, UVF, BVF)_1-001-1	60	1.0.0.173	1	244670235	Professional	2.0.10.356	2.0.10.356	09-04-2023	2023-09-04 오전 8:47:39	17:47:39	2.0.10.252	58		2	z	단률	67	1	58	NULL	NULL	NULL	NULL	NULL	NULL	KSY3	List1	NULL	NULL	NULL	NULL	NULL	NULL	NULL	NULL	NULL	1	z	2	3	186124	0	z	673	186797
좌우반구com(CVF, UVF, BVF)_1	1	1	<?xml version="1.0"?>\n<Clock xmlns:dt="urn:schemas-microsoft-com:datatypes"><Description dt:dt="string">E-Prime Primary Realtime Clock</Description><StartTime><Timestamp dt:dt="int">0</Timestamp><DateUtc dt:dt="string">2023-09-04T08:47:38Z</DateUtc></StartTime><FrequencyChanges><FrequencyChange><Frequency dt:dt="r8">10000000</Frequency><Timestamp dt:dt="r8">8646011819254</Timestamp><Current dt:d…	좌우반구com(CVF, UVF, BVF)_1-001-1	60	1.0.0.173	1	244670235	Professional	2.0.10.356	2.0.10.356	09-04-2023	2023-09-04 오전 8:47:39	17:47:39	2.0.10.252	197		1	{/}	단어	NULL	NULL	NULL	81	1	65	NULL	NULL	NULL	KSY	List2	0		2	0	576157	183		0	0	1	{/}	2	3	576340	0	{/}	201	576541
좌우반구com(CVF, UVF, BVF)_1	1	1	<?xml version="1.0"?>\n<Clock xmlns:dt="urn:schemas-microsoft-com:datatypes"><Description dt:dt="string">E-Prime Primary Realtime Clock</Description><StartTime><Timestamp dt:dt="int">0</Timestamp><DateUtc dt:dt="string">2023-09-04T08:47:38Z</DateUtc></StartTime><FrequencyChanges><FrequencyChange><Frequency dt:dt="r8">10000000</Frequency><Timestamp dt:dt="r8">8646011819254</Timestamp><Current dt:d…	좌우반구com(CVF, UVF, BVF)_1-001-1	60	1.0.0.173	1	244670235	Professional	2.0.10.356	2.0.10.356	09-04-2023	2023-09-04 오전 8:47:39	17:47:39	2.0.10.252	28		1	{/}	단위	87	1	28	NULL	NULL	NULL	NULL	NULL	NULL	KSY	List1	0		2	1	102358	183		0	0	1	{/}	2	3	102541	0	{/}	392	102933
좌우반구com(CVF, UVF, BVF)_1	1	1	<?xml version="1.0"?>\n<Clock xmlns:dt="urn:schemas-microsoft-com:datatypes"><Description dt:dt="string">E-Prime Primary Realtime Clock</Description><StartTime><Timestamp dt:dt="int">0</Timestamp><DateUtc dt:dt="string">2023-09-04T08:47:38Z</DateUtc></StartTime><FrequencyChanges><FrequencyChange><Frequency dt:dt="r8">10000000</Frequency><Timestamp dt:dt="r8">8646011819254</Timestamp><Current dt:d…	좌우반구com(CVF, UVF, BVF)_1-001-1	60	1.0.0.173	1	244670235	Professional	2.0.10.356	2.0.10.356	09-04-2023	2023-09-04 오전 8:47:39	17:47:39	2.0.10.252	302		1	{/}	담화	NULL	NULL	NULL	NULL	NULL	NULL	72	1	38	KSY	List3	0		2	0	878823	184		0	0	1	{/}	2	4	879007	0	{/}	285	879292
좌우반구com(CVF, UVF, BVF)_1	1	1	<?xml version="1.0"?>\n<Clock xmlns:dt="urn:schemas-microsoft-com:datatypes"><Description dt:dt="string">E-Prime Primary Realtime Clock</Description><StartTime><Timestamp dt:dt="int">0</Timestamp><DateUtc dt:dt="string">2023-09-04T08:47:38Z</DateUtc></StartTime><FrequencyChanges><FrequencyChange><Frequency dt:dt="r8">10000000</Frequency><Timestamp dt:dt="r8">8646011819254</Timestamp><Current dt:d…	좌우반구com(CVF, UVF, BVF)_1-001-1	60	1.0.0.173	1	244670235	Professional	2.0.10.356	2.0.10.356	09-04-2023	2023-09-04 오전 8:47:39	17:47:39	2.0.10.252	259		1	{/}	대문	NULL	NULL	NULL	53	1	127	NULL	NULL	NULL	KSY	List2	0		2	0	740990	184		0	0	1	{/}	2	4	741174	0	{/}	238	741412
좌우반구com(CVF, UVF, BVF)_1	1	1	<?xml version="1.0"?>\n<Clock xmlns:dt="urn:schemas-microsoft-com:datatypes"><Description dt:dt="string">E-Prime Primary Realtime Clock</Description><StartTime><Timestamp dt:dt="int">0</Timestamp><DateUtc dt:dt="string">2023-09-04T08:47:38Z</DateUtc></StartTime><FrequencyChanges><FrequencyChange><Frequency dt:dt="r8">10000000</Frequency><Timestamp dt:dt="r8">8646011819254</Timestamp><Current dt:d…	좌우반구com(CVF, UVF, BVF)_1-001-1	60	1.0.0.173	1	244670235	Professional	2.0.10.356	2.0.10.356	09-04-2023	2023-09-04 오전 8:47:39	17:47:39	2.0.10.252	156		1	{/}	대중	NULL	NULL	NULL	116	1	24	NULL	NULL	NULL	KSY	List2	0		2	0	469940	184		0	0	1	{/}	2	4	470124	0	{/}	233	470357
좌우반구com(CVF, UVF, BVF)_1	1	1	<?xml version="1.0"?>\n<Clock xmlns:dt="urn:schemas-microsoft-com:datatypes"><Description dt:dt="string">E-Prime Primary Realtime Clock</Description><StartTime><Timestamp dt:dt="int">0</Timestamp><DateUtc dt:dt="string">2023-09-04T08:47:38Z</DateUtc></StartTime><FrequencyChanges><FrequencyChange><Frequency dt:dt="r8">10000000</Frequency><Timestamp dt:dt="r8">8646011819254</Timestamp><Current dt:d…	좌우반구com(CVF, UVF, BVF)_1-001-1	60	1.0.0.173	1	244670235	Professional	2.0.10.356	2.0.10.356	09-04-2023	2023-09-04 오전 8:47:39	17:47:39	2.0.10.252	4		1	{/}	도박	113	1	4	NULL	NULL	NULL	NULL	NULL	NULL	KSY	List1	0		3	0	34607	184		0	0	1	{/}	2	4	34791	0	{/}	422	35213
좌우반구com(CVF, UVF, BVF)_1	1	1	<?xml version="1.0"?>\n<Clock xmlns:dt="urn:schemas-microsoft-com:datatypes"><Description dt:dt="string">E-Prime Primary Realtime Clock</Description><StartTime><Timestamp dt:dt="int">0</Timestamp><DateUtc dt:dt="string">2023-09-04T08:47:38Z</DateUtc></StartTime><FrequencyChanges><FrequencyChange><Frequency dt:dt="r8">10000000</Frequency><Timestamp dt:dt="r8">8646011819254</Timestamp><Current dt:d…	좌우반구com(CVF, UVF, BVF)_1-001-1	60	1.0.0.173	1	244670235	Professional	2.0.10.356	2.0.10.356	09-04-2023	2023-09-04 오전 8:47:39	17:47:39	2.0.10.252	373		2	z	도휘	NULL	NULL	NULL	NULL	NULL	NULL	36	1	109	KSY4	List3	NULL	NULL	NULL	NULL	NULL	NULL	NULL	NULL	NULL	1	z	2	3	1067740	0	z	424	1068164
좌우반구com(CVF, UVF, BVF)_1	1	1	<?xml version="1.0"?>\n<Clock xmlns:dt="urn:schemas-microsoft-com:datatypes"><Description dt:dt="string">E-Prime Primary Realtime Clock</Description><StartTime><Timestamp dt:dt="int">0</Timestamp><DateUtc dt:dt="string">2023-09-04T08:47:38Z</DateUtc></StartTime><FrequencyChanges><FrequencyChange><Frequency dt:dt="r8">10000000</Frequency><Timestamp dt:dt="r8">8646011819254</Timestamp><Current dt:d…	좌우반구com(CVF, UVF, BVF)_1-001-1	60	1.0.0.173	1	244670235	Professional	2.0.10.356	2.0.10.356	09-04-2023	2023-09-04 오전 8:47:39	17:47:39	2.0.10.252	379		1	{/}	동의	NULL	NULL	NULL	NULL	NULL	NULL	62	1	115	KSY	List3	0		2	1	1083457	183		0	0	1	{/}	2	3	1083640	0	{/}	372	1084012
좌우반구com(CVF, UVF, BVF)_1	1	1	<?xml version="1.0"?>\n<Clock xmlns:dt="urn:schemas-microsoft-com:datatypes"><Description dt:dt="string">E-Prime Primary Realtime Clock</Description><StartTime><Timestamp dt:dt="int">0</Timestamp><DateUtc dt:dt="string">2023-09-04T08:47:38Z</DateUtc></StartTime><FrequencyChanges><FrequencyChange><Frequency dt:dt="r8">10000000</Frequency><Timestamp dt:dt="r8">8646011819254</Timestamp><Current dt:d…	좌우반구com(CVF, UVF, BVF)_1-001-1	60	1.0.0.173	1	244670235	Professional	2.0.10.356	2.0.10.356	09-04-2023	2023-09-04 오전 8:47:39	17:47:39	2.0.10.252	347		2	z	득관	NULL	NULL	NULL	NULL	NULL	NULL	48	1	83	KSY2	List3	NULL	NULL	NULL	NULL	NULL	NULL	NULL	NULL	NULL	1	z	2	4	998240	0	z	396	998636
좌우반구com(CVF, UVF, BVF)_1	1	1	<?xml version="1.0"?>\n<Clock xmlns:dt="urn:schemas-microsoft-com:datatypes"><Description dt:dt="string">E-Prime Primary Realtime Clock</Description><StartTime><Timestamp dt:dt="int">0</Timestamp><DateUtc dt:dt="string">2023-09-04T08:47:38Z</DateUtc></StartTime><FrequencyChanges><FrequencyChange><Frequency dt:dt="r8">10000000</Frequency><Timestamp dt:dt="r8">8646011819254</Timestamp><Current dt:d…	좌우반구com(CVF, UVF, BVF)_1-001-1	60	1.0.0.173	1	244670235	Professional	2.0.10.356	2.0.10.356	09-04-2023	2023-09-04 오전 8:47:39	17:47:39	2.0.10.252	138		2	z	득동	NULL	NULL	NULL	127	1	6	NULL	NULL	NULL	KSY3	List2	NULL	NULL	NULL	NULL	NULL	NULL	NULL	NULL	NULL	1	z	2	3	423440	0	z	485	423925
좌우반구com(CVF, UVF, BVF)_1	1	1	<?xml version="1.0"?>\n<Clock xmlns:dt="urn:schemas-microsoft-com:datatypes"><Description dt:dt="string">E-Prime Primary Realtime Clock</Description><StartTime><Timestamp dt:dt="int">0</Timestamp><DateUtc dt:dt="string">2023-09-04T08:47:38Z</DateUtc></StartTime><FrequencyChanges><FrequencyChange><Frequency dt:dt="r8">10000000</Frequency><Timestamp dt:dt="r8">8646011819254</Timestamp><Current dt:d…	좌우반구com(CVF, UVF, BVF)_1-001-1	60	1.0.0.173	1	244670235	Professional	2.0.10.356	2.0.10.356	09-04-2023	2023-09-04 오전 8:47:39	17:47:39	2.0.10.252	26		2	z	득생	101	1	26	NULL	NULL	NULL	NULL	NULL	NULL	KSY3	List1	NULL	NULL	NULL	NULL	NULL	NULL	NULL	NULL	NULL	0	z	2	4	96441	0	{/}	1116	97557
좌우반구com(CVF, UVF, BVF)_1	1	1	<?xml version="1.0"?>\n<Clock xmlns:dt="urn:schemas-microsoft-com:datatypes"><Description dt:dt="string">E-Prime Primary Realtime Clock</Description><StartTime><Timestamp dt:dt="int">0</Timestamp><DateUtc dt:dt="string">2023-09-04T08:47:38Z</DateUtc></StartTime><FrequencyChanges><FrequencyChange><Frequency dt:dt="r8">10000000</Frequency><Timestamp dt:dt="r8">8646011819254</Timestamp><Current dt:d…	좌우반구com(CVF, UVF, BVF)_1-001-1	60	1.0.0.173	1	244670235	Professional	2.0.10.356	2.0.10.356	09-04-2023	2023-09-04 오전 8:47:39	17:47:39	2.0.10.252	398		2	z	득외	NULL	NULL	NULL	NULL	NULL	NULL	71	1	134	KSY3	List3	NULL	NULL	NULL	NULL	NULL	NULL	NULL	NULL	NULL	1	z	2	3	1134923	0	z	433	1135356
좌우반구com(CVF, UVF, BVF)_1	1	1	<?xml version="1.0"?>\n<Clock xmlns:dt="urn:schemas-microsoft-com:datatypes"><Description dt:dt="string">E-Prime Primary Realtime Clock</Description><StartTime><Timestamp dt:dt="int">0</Timestamp><DateUtc dt:dt="string">2023-09-04T08:47:38Z</DateUtc></StartTime><FrequencyChanges><FrequencyChange><Frequency dt:dt="r8">10000000</Frequency><Timestamp dt:dt="r8">8646011819254</Timestamp><Current dt:d…	좌우반구com(CVF, UVF, BVF)_1-001-1	60	1.0.0.173	1	244670235	Professional	2.0.10.356	2.0.10.356	09-04-2023	2023-09-04 오전 8:47:39	17:47:39	2.0.10.252	62		2	z	란공	50	1	62	NULL	NULL	NULL	NULL	NULL	NULL	KSY2	List1	NULL	NULL	NULL	NULL	NULL	NULL	NULL	NULL	NULL	1	z	2	3	197324	0	z	513	197837
좌우반구com(CVF, UVF, BVF)_1	1	1	<?xml version="1.0"?>\n<Clock xmlns:dt="urn:schemas-microsoft-com:datatypes"><Description dt:dt="string">E-Prime Primary Realtime Clock</Description><StartTime><Timestamp dt:dt="int">0</Timestamp><DateUtc dt:dt="string">2023-09-04T08:47:38Z</DateUtc></StartTime><FrequencyChanges><FrequencyChange><Frequency dt:dt="r8">10000000</Frequency><Timestamp dt:dt="r8">8646011819254</Timestamp><Current dt:d…	좌우반구com(CVF, UVF, BVF)_1-001-1	60	1.0.0.173	1	244670235	Professional	2.0.10.356	2.0.10.356	09-04-2023	2023-09-04 오전 8:47:39	17:47:39	2.0.10.252	158		2	z	량필	NULL	NULL	NULL	18	1	26	NULL	NULL	NULL	KSY4	List2	NULL	NULL	NULL	NULL	NULL	NULL	NULL	NULL	NULL	1	z	2	3	474957	0	z	439	475396
좌우반구com(CVF, UVF, BVF)_1	1	1	<?xml version="1.0"?>\n<Clock xmlns:dt="urn:schemas-microsoft-com:datatypes"><Description dt:dt="string">E-Prime Primary Realtime Clock</Description><StartTime><Timestamp dt:dt="int">0</Timestamp><DateUtc dt:dt="string">2023-09-04T08:47:38Z</DateUtc></StartTime><FrequencyChanges><FrequencyChange><Frequency dt:dt="r8">10000000</Frequency><Timestamp dt:dt="r8">8646011819254</Timestamp><Current dt:d…	좌우반구com(CVF, UVF, BVF)_1-001-1	60	1.0.0.173	1	244670235	Professional	2.0.10.356	2.0.10.356	09-04-2023	2023-09-04 오전 8:47:39	17:47:39	2.0.10.252	236		2	z	려제	NULL	NULL	NULL	9	1	104	NULL	NULL	NULL	KSY3	List2	NULL	NULL	NULL	NULL	NULL	NULL	NULL	NULL	NULL	1	z	2	4	678757	0	z	503	679260
좌우반구com(CVF, UVF, BVF)_1	1	1	<?xml version="1.0"?>\n<Clock xmlns:dt="urn:schemas-microsoft-com:datatypes"><Description dt:dt="string">E-Prime Primary Realtime Clock</Description><StartTime><Timestamp dt:dt="int">0</Timestamp><DateUtc dt:dt="string">2023-09-04T08:47:38Z</DateUtc></StartTime><FrequencyChanges><FrequencyChange><Frequency dt:dt="r8">10000000</Frequency><Timestamp dt:dt="r8">8646011819254</Timestamp><Current dt:d…	좌우반구com(CVF, UVF, BVF)_1-001-1	60	1.0.0.173	1	244670235	Professional	2.0.10.356	2.0.10.356	09-04-2023	2023-09-04 오전 8:47:39	17:47:39	2.0.10.252	195		2	z	려최	NULL	NULL	NULL	43	1	63	NULL	NULL	NULL	KSY	List2	0		2	0	571074	183		0	0	1	z	2	3	571257	0	z	347	571604
좌우반구com(CVF, UVF, BVF)_1	1	1	<?xml version="1.0"?>\n<Clock xmlns:dt="urn:schemas-microsoft-com:datatypes"><Description dt:dt="string">E-Prime Primary Realtime Clock</Description><StartTime><Timestamp dt:dt="int">0</Timestamp><DateUtc dt:dt="string">2023-09-04T08:47:38Z</DateUtc></StartTime><FrequencyChanges><FrequencyChange><Frequency dt:dt="r8">10000000</Frequency><Timestamp dt:dt="r8">8646011819254</Timestamp><Current dt:d…	좌우반구com(CVF, UVF, BVF)_1-001-1	60	1.0.0.173	1	244670235	Professional	2.0.10.356	2.0.10.356	09-04-2023	2023-09-04 오전 8:47:39	17:47:39	2.0.10.252	185		2	z	려희	NULL	NULL	NULL	111	1	53	NULL	NULL	NULL	KSY	List2	0		2	0	545790	184		0	0	1	z	2	4	545974	0	z	303	546277
좌우반구com(CVF, UVF, BVF)_1	1	1	<?xml version="1.0"?>\n<Clock xmlns:dt="urn:schemas-microsoft-com:datatypes"><Description dt:dt="string">E-Prime Primary Realtime Clock</Description><StartTime><Timestamp dt:dt="int">0</Timestamp><DateUtc dt:dt="string">2023-09-04T08:47:38Z</DateUtc></StartTime><FrequencyChanges><FrequencyChange><Frequency dt:dt="r8">10000000</Frequency><Timestamp dt:dt="r8">8646011819254</Timestamp><Current dt:d…	좌우반구com(CVF, UVF, BVF)_1-001-1	60	1.0.0.173	1	244670235	Professional	2.0.10.356	2.0.10.356	09-04-2023	2023-09-04 오전 8:47:39	17:47:39	2.0.10.252	228		2	z	력름	NULL	NULL	NULL	68	1	96	NULL	NULL	NULL	KSY4	List2	NULL	NULL	NULL	NULL	NULL	NULL	NULL	NULL	NULL	1	z	2	4	657707	0	z	537	658244
좌우반구com(CVF, UVF, BVF)_1	1	1	<?xml version="1.0"?>\n<Clock xmlns:dt="urn:schemas-microsoft-com:datatypes"><Description dt:dt="string">E-Prime Primary Realtime Clock</Description><StartTime><Timestamp dt:dt="int">0</Timestamp><DateUtc dt:dt="string">2023-09-04T08:47:38Z</DateUtc></StartTime><FrequencyChanges><FrequencyChange><Frequency dt:dt="r8">10000000</Frequency><Timestamp dt:dt="r8">8646011819254</Timestamp><Current dt:d…	좌우반구com(CVF, UVF, BVF)_1-001-1	60	1.0.0.173	1	244670235	Professional	2.0.10.356	2.0.10.356	09-04-2023	2023-09-04 오전 8:47:39	17:47:39	2.0.10.252	29		2	z	례부	118	1	29	NULL	NULL	NULL	NULL	NULL	NULL	KSY	List1	0		2	1	104958	183		0	0	1	z	2	3	105141	0	z	512	105653
좌우반구com(CVF, UVF, BVF)_1	1	1	<?xml version="1.0"?>\n<Clock xmlns:dt="urn:schemas-microsoft-com:datatypes"><Description dt:dt="string">E-Prime Primary Realtime Clock</Description><StartTime><Timestamp dt:dt="int">0</Timestamp><DateUtc dt:dt="string">2023-09-04T08:47:38Z</DateUtc></StartTime><FrequencyChanges><FrequencyChange><Frequency dt:dt="r8">10000000</Frequency><Timestamp dt:dt="r8">8646011819254</Timestamp><Current dt:d…	좌우반구com(CVF, UVF, BVF)_1-001-1	60	1.0.0.173	1	244670235	Professional	2.0.10.356	2.0.10.356	09-04-2023	2023-09-04 오전 8:47:39	17:47:39	2.0.10.252	202		2	z	록어	NULL	NULL	NULL	39	1	70	NULL	NULL	NULL	KSY2	List2	NULL	NULL	NULL	NULL	NULL	NULL	NULL	NULL	NULL	1	z	2	3	589190	0	z	558	589748
좌우반구com(CVF, UVF, BVF)_1	1	1	<?xml version="1.0"?>\n<Clock xmlns:dt="urn:schemas-microsoft-com:datatypes"><Description dt:dt="string">E-Prime Primary Realtime Clock</Description><StartTime><Timestamp dt:dt="int">0</Timestamp><DateUtc dt:dt="string">2023-09-04T08:47:38Z</DateUtc></StartTime><FrequencyChanges><FrequencyChange><Frequency dt:dt="r8">10000000</Frequency><Timestamp dt:dt="r8">8646011819254</Timestamp><Current dt:d…	좌우반구com(CVF, UVF, BVF)_1-001-1	60	1.0.0.173	1	244670235	Professional	2.0.10.356	2.0.10.356	09-04-2023	2023-09-04 오전 8:47:39	17:47:39	2.0.10.252	76		2	z	류궤	132	1	76	NULL	NULL	NULL	NULL	NULL	NULL	KSY2	List1	NULL	NULL	NULL	NULL	NULL	NULL	NULL	NULL	NULL	1	z	2	3	235874	0	z	459	236333
좌우반구com(CVF, UVF, BVF)_1	1	1	<?xml version="1.0"?>\n<Clock xmlns:dt="urn:schemas-microsoft-com:datatypes"><Description dt:dt="string">E-Prime Primary Realtime Clock</Description><StartTime><Timestamp dt:dt="int">0</Timestamp><DateUtc dt:dt="string">2023-09-04T08:47:38Z</DateUtc></StartTime><FrequencyChanges><FrequencyChange><Frequency dt:dt="r8">10000000</Frequency><Timestamp dt:dt="r8">8646011819254</Timestamp><Current dt:d…	좌우반구com(CVF, UVF, BVF)_1-001-1	60	1.0.0.173	1	244670235	Professional	2.0.10.356	2.0.10.356	09-04-2023	2023-09-04 오전 8:47:39	17:47:39	2.0.10.252	338		2	z	류란	NULL	NULL	NULL	NULL	NULL	NULL	132	1	74	KSY4	List3	NULL	NULL	NULL	NULL	NULL	NULL	NULL	NULL	NULL	1	z	2	4	974340	0	z	456	974796
좌우반구com(CVF, UVF, BVF)_1	1	1	<?xml version="1.0"?>\n<Clock xmlns:dt="urn:schemas-microsoft-com:datatypes"><Description dt:dt="string">E-Prime Primary Realtime Clock</Description><StartTime><Timestamp dt:dt="int">0</Timestamp><DateUtc dt:dt="string">2023-09-04T08:47:38Z</DateUtc></StartTime><FrequencyChanges><FrequencyChange><Frequency dt:dt="r8">10000000</Frequency><Timestamp dt:dt="r8">8646011819254</Timestamp><Current dt:d…	좌우반구com(CVF, UVF, BVF)_1-001-1	60	1.0.0.173	1	244670235	Professional	2.0.10.356	2.0.10.356	09-04-2023	2023-09-04 오전 8:47:39	17:47:39	2.0.10.252	264		2	z	류포	NULL	NULL	NULL	67	1	132	NULL	NULL	NULL	KSY	List2	0		2	0	754124	183		0	0	1	z	2	3	754307	0	z	385	754692
좌우반구com(CVF, UVF, BVF)_1	1	1	<?xml version="1.0"?>\n<Clock xmlns:dt="urn:schemas-microsoft-com:datatypes"><Description dt:dt="string">E-Prime Primary Realtime Clock</Description><StartTime><Timestamp dt:dt="int">0</Timestamp><DateUtc dt:dt="string">2023-09-04T08:47:38Z</DateUtc></StartTime><FrequencyChanges><FrequencyChange><Frequency dt:dt="r8">10000000</Frequency><Timestamp dt:dt="r8">8646011819254</Timestamp><Current dt:d…	좌우반구com(CVF, UVF, BVF)_1-001-1	60	1.0.0.173	1	244670235	Professional	2.0.10.356	2.0.10.356	09-04-2023	2023-09-04 오전 8:47:39	17:47:39	2.0.10.252	149		2	z	률법	NULL	NULL	NULL	66	1	17	NULL	NULL	NULL	KSY4	List2	NULL	NULL	NULL	NULL	NULL	NULL	NULL	NULL	NULL	1	z	2	4	452091	0	z	514	452605
좌우반구com(CVF, UVF, BVF)_1	1	1	<?xml version="1.0"?>\n<Clock xmlns:dt="urn:schemas-microsoft-com:datatypes"><Description dt:dt="string">E-Prime Primary Realtime Clock</Description><StartTime><Timestamp dt:dt="int">0</Timestamp><DateUtc dt:dt="string">2023-09-04T08:47:38Z</DateUtc></StartTime><FrequencyChanges><FrequencyChange><Frequency dt:dt="r8">10000000</Frequency><Timestamp dt:dt="r8">8646011819254</Timestamp><Current dt:d…	좌우반구com(CVF, UVF, BVF)_1-001-1	60	1.0.0.173	1	244670235	Professional	2.0.10.356	2.0.10.356	09-04-2023	2023-09-04 오전 8:47:39	17:47:39	2.0.10.252	227		2	z	률법	NULL	NULL	NULL	52	1	95	NULL	NULL	NULL	KSY	List2	0		2	0	654874	183		0	0	1	z	2	3	655057	0	z	452	655509
좌우반구com(CVF, UVF, BVF)_1	1	1	<?xml version="1.0"?>\n<Clock xmlns:dt="urn:schemas-microsoft-com:datatypes"><Description dt:dt="string">E-Prime Primary Realtime Clock</Description><StartTime><Timestamp dt:dt="int">0</Timestamp><DateUtc dt:dt="string">2023-09-04T08:47:38Z</DateUtc></StartTime><FrequencyChanges><FrequencyChange><Frequency dt:dt="r8">10000000</Frequency><Timestamp dt:dt="r8">8646011819254</Timestamp><Current dt:d…	좌우반구com(CVF, UVF, BVF)_1-001-1	60	1.0.0.173	1	244670235	Professional	2.0.10.356	2.0.10.356	09-04-2023	2023-09-04 오전 8:47:39	17:47:39	2.0.10.252	178		2	z	률시	NULL	NULL	NULL	23	1	46	NULL	NULL	NULL	KSY	List2	0		2	-1	527490	184		0	0	1	z	2	4	527674	0	z	339	528013
좌우반구com(CVF, UVF, BVF)_1	1	1	<?xml version="1.0"?>\n<Clock xmlns:dt="urn:schemas-microsoft-com:datatypes"><Description dt:dt="string">E-Prime Primary Realtime Clock</Description><StartTime><Timestamp dt:dt="int">0</Timestamp><DateUtc dt:dt="string">2023-09-04T08:47:38Z</DateUtc></StartTime><FrequencyChanges><FrequencyChange><Frequency dt:dt="r8">10000000</Frequency><Timestamp dt:dt="r8">8646011819254</Timestamp><Current dt:d…	좌우반구com(CVF, UVF, BVF)_1-001-1	60	1.0.0.173	1	244670235	Professional	2.0.10.356	2.0.10.356	09-04-2023	2023-09-04 오전 8:47:39	17:47:39	2.0.10.252	390		2	z	률훈	NULL	NULL	NULL	NULL	NULL	NULL	133	1	126	KSY3	List3	NULL	NULL	NULL	NULL	NULL	NULL	NULL	NULL	NULL	1	z	2	4	1113090	0	z	514	1113604
좌우반구com(CVF, UVF, BVF)_1	1	1	<?xml version="1.0"?>\n<Clock xmlns:dt="urn:schemas-microsoft-com:datatypes"><Description dt:dt="string">E-Prime Primary Realtime Clock</Description><StartTime><Timestamp dt:dt="int">0</Timestamp><DateUtc dt:dt="string">2023-09-04T08:47:38Z</DateUtc></StartTime><FrequencyChanges><FrequencyChange><Frequency dt:dt="r8">10000000</Frequency><Timestamp dt:dt="r8">8646011819254</Timestamp><Current dt:d…	좌우반구com(CVF, UVF, BVF)_1-001-1	60	1.0.0.173	1	244670235	Professional	2.0.10.356	2.0.10.356	09-04-2023	2023-09-04 오전 8:47:39	17:47:39	2.0.10.252	126		2	z	름결	96	1	126	NULL	NULL	NULL	NULL	NULL	NULL	KSY2	List1	NULL	NULL	NULL	NULL	NULL	NULL	NULL	NULL	NULL	1	z	3	3	372890	0	z	411	373301
좌우반구com(CVF, UVF, BVF)_1	1	1	<?xml version="1.0"?>\n<Clock xmlns:dt="urn:schemas-microsoft-com:datatypes"><Description dt:dt="string">E-Prime Primary Realtime Clock</Description><StartTime><Timestamp dt:dt="int">0</Timestamp><DateUtc dt:dt="string">2023-09-04T08:47:38Z</DateUtc></StartTime><FrequencyChanges><FrequencyChange><Frequency dt:dt="r8">10000000</Frequency><Timestamp dt:dt="r8">8646011819254</Timestamp><Current dt:d…	좌우반구com(CVF, UVF, BVF)_1-001-1	60	1.0.0.173	1	244670235	Professional	2.0.10.356	2.0.10.356	09-04-2023	2023-09-04 오전 8:47:39	17:47:39	2.0.10.252	306		2	z	름무	NULL	NULL	NULL	NULL	NULL	NULL	108	1	42	KSY2	List3	NULL	NULL	NULL	NULL	NULL	NULL	NULL	NULL	NULL	1	z	2	3	889123	0	z	385	889508
좌우반구com(CVF, UVF, BVF)_1	1	1	<?xml version="1.0"?>\n<Clock xmlns:dt="urn:schemas-microsoft-com:datatypes"><Description dt:dt="string">E-Prime Primary Realtime Clock</Description><StartTime><Timestamp dt:dt="int">0</Timestamp><DateUtc dt:dt="string">2023-09-04T08:47:38Z</DateUtc></StartTime><FrequencyChanges><FrequencyChange><Frequency dt:dt="r8">10000000</Frequency><Timestamp dt:dt="r8">8646011819254</Timestamp><Current dt:d…	좌우반구com(CVF, UVF, BVF)_1-001-1	60	1.0.0.173	1	244670235	Professional	2.0.10.356	2.0.10.356	09-04-2023	2023-09-04 오전 8:47:39	17:47:39	2.0.10.252	208		2	z	리열	NULL	NULL	NULL	112	1	76	NULL	NULL	NULL	KSY4	List2	NULL	NULL	NULL	NULL	NULL	NULL	NULL	NULL	NULL	1	z	2	4	605207	0	z	301	605508
좌우반구com(CVF, UVF, BVF)_1	1	1	<?xml version="1.0"?>\n<Clock xmlns:dt="urn:schemas-microsoft-com:datatypes"><Description dt:dt="string">E-Prime Primary Realtime Clock</Description><StartTime><Timestamp dt:dt="int">0</Timestamp><DateUtc dt:dt="string">2023-09-04T08:47:38Z</DateUtc></StartTime><FrequencyChanges><FrequencyChange><Frequency dt:dt="r8">10000000</Frequency><Timestamp dt:dt="r8">8646011819254</Timestamp><Current dt:d…	좌우반구com(CVF, UVF, BVF)_1-001-1	60	1.0.0.173	1	244670235	Professional	2.0.10.356	2.0.10.356	09-04-2023	2023-09-04 오전 8:47:39	17:47:39	2.0.10.252	316		2	z	림밀	NULL	NULL	NULL	NULL	NULL	NULL	112	1	52	KSY	List3	0		2	0	915190	183		0	0	1	z	2	3	915373	0	z	359	915732
좌우반구com(CVF, UVF, BVF)_1	1	1	<?xml version="1.0"?>\n<Clock xmlns:dt="urn:schemas-microsoft-com:datatypes"><Description dt:dt="string">E-Prime Primary Realtime Clock</Description><StartTime><Timestamp dt:dt="int">0</Timestamp><DateUtc dt:dt="string">2023-09-04T08:47:38Z</DateUtc></StartTime><FrequencyChanges><FrequencyChange><Frequency dt:dt="r8">10000000</Frequency><Timestamp dt:dt="r8">8646011819254</Timestamp><Current dt:d…	좌우반구com(CVF, UVF, BVF)_1-001-1	60	1.0.0.173	1	244670235	Professional	2.0.10.356	2.0.10.356	09-04-2023	2023-09-04 오전 8:47:39	17:47:39	2.0.10.252	98		2	z	마요	74	1	98	NULL	NULL	NULL	NULL	NULL	NULL	KSY	List1	0		2	0	295557	183		0	0	0	z	3	3	295740	0	{/}	993	296733
좌우반구com(CVF, UVF, BVF)_1	1	1	<?xml version="1.0"?>\n<Clock xmlns:dt="urn:schemas-microsoft-com:datatypes"><Description dt:dt="string">E-Prime Primary Realtime Clock</Description><StartTime><Timestamp dt:dt="int">0</Timestamp><DateUtc dt:dt="string">2023-09-04T08:47:38Z</DateUtc></StartTime><FrequencyChanges><FrequencyChange><Frequency dt:dt="r8">10000000</Frequency><Timestamp dt:dt="r8">8646011819254</Timestamp><Current dt:d…	좌우반구com(CVF, UVF, BVF)_1-001-1	60	1.0.0.173	1	244670235	Professional	2.0.10.356	2.0.10.356	09-04-2023	2023-09-04 오전 8:47:39	17:47:39	2.0.10.252	91		2	z	망습	24	1	91	NULL	NULL	NULL	NULL	NULL	NULL	KSY3	List1	NULL	NULL	NULL	NULL	NULL	NULL	NULL	NULL	NULL	0	z	2	3	276224	0	{/}	677	276901
좌우반구com(CVF, UVF, BVF)_1	1	1	<?xml version="1.0"?>\n<Clock xmlns:dt="urn:schemas-microsoft-com:datatypes"><Description dt:dt="string">E-Prime Primary Realtime Clock</Description><StartTime><Timestamp dt:dt="int">0</Timestamp><DateUtc dt:dt="string">2023-09-04T08:47:38Z</DateUtc></StartTime><FrequencyChanges><FrequencyChange><Frequency dt:dt="r8">10000000</Frequency><Timestamp dt:dt="r8">8646011819254</Timestamp><Current dt:d…	좌우반구com(CVF, UVF, BVF)_1-001-1	60	1.0.0.173	1	244670235	Professional	2.0.10.356	2.0.10.356	09-04-2023	2023-09-04 오전 8:47:39	17:47:39	2.0.10.252	191		1	{/}	망신	NULL	NULL	NULL	129	1	59	NULL	NULL	NULL	KSY	List2	0		2	0	560907	183		0	0	1	{/}	2	3	561090	0	{/}	322	561412
좌우반구com(CVF, UVF, BVF)_1	1	1	<?xml version="1.0"?>\n<Clock xmlns:dt="urn:schemas-microsoft-com:datatypes"><Description dt:dt="string">E-Prime Primary Realtime Clock</Description><StartTime><Timestamp dt:dt="int">0</Timestamp><DateUtc dt:dt="string">2023-09-04T08:47:38Z</DateUtc></StartTime><FrequencyChanges><FrequencyChange><Frequency dt:dt="r8">10000000</Frequency><Timestamp dt:dt="r8">8646011819254</Timestamp><Current dt:d…	좌우반구com(CVF, UVF, BVF)_1-001-1	60	1.0.0.173	1	244670235	Professional	2.0.10.356	2.0.10.356	09-04-2023	2023-09-04 오전 8:47:39	17:47:39	2.0.10.252	141		1	{/}	매력	NULL	NULL	NULL	76	1	9	NULL	NULL	NULL	KSY	List2	0		2	0	431140	184		0	0	1	{/}	2	4	431324	0	{/}	313	431637
좌우반구com(CVF, UVF, BVF)_1	1	1	<?xml version="1.0"?>\n<Clock xmlns:dt="urn:schemas-microsoft-com:datatypes"><Description dt:dt="string">E-Prime Primary Realtime Clock</Description><StartTime><Timestamp dt:dt="int">0</Timestamp><DateUtc dt:dt="string">2023-09-04T08:47:38Z</DateUtc></StartTime><FrequencyChanges><FrequencyChange><Frequency dt:dt="r8">10000000</Frequency><Timestamp dt:dt="r8">8646011819254</Timestamp><Current dt:d…	좌우반구com(CVF, UVF, BVF)_1-001-1	60	1.0.0.173	1	244670235	Professional	2.0.10.356	2.0.10.356	09-04-2023	2023-09-04 오전 8:47:39	17:47:39	2.0.10.252	134		2	z	매소	NULL	NULL	NULL	109	1	2	NULL	NULL	NULL	KSY3	List2	NULL	NULL	NULL	NULL	NULL	NULL	NULL	NULL	NULL	1	z	2	4	412474	0	z	531	413005
좌우반구com(CVF, UVF, BVF)_1	1	1	<?xml version="1.0"?>\n<Clock xmlns:dt="urn:schemas-microsoft-com:datatypes"><Description dt:dt="string">E-Prime Primary Realtime Clock</Description><StartTime><Timestamp dt:dt="int">0</Timestamp><DateUtc dt:dt="string">2023-09-04T08:47:38Z</DateUtc></StartTime><FrequencyChanges><FrequencyChange><Frequency dt:dt="r8">10000000</Frequency><Timestamp dt:dt="r8">8646011819254</Timestamp><Current dt:d…	좌우반구com(CVF, UVF, BVF)_1-001-1	60	1.0.0.173	1	244670235	Professional	2.0.10.356	2.0.10.356	09-04-2023	2023-09-04 오전 8:47:39	17:47:39	2.0.10.252	37		1	{/}	모습	6	1	37	NULL	NULL	NULL	NULL	NULL	NULL	KSY	List1	0		2	1	127258	183		0	0	1	{/}	2	3	127441	0	{/}	380	127821
좌우반구com(CVF, UVF, BVF)_1	1	1	<?xml version="1.0"?>\n<Clock xmlns:dt="urn:schemas-microsoft-com:datatypes"><Description dt:dt="string">E-Prime Primary Realtime Clock</Description><StartTime><Timestamp dt:dt="int">0</Timestamp><DateUtc dt:dt="string">2023-09-04T08:47:38Z</DateUtc></StartTime><FrequencyChanges><FrequencyChange><Frequency dt:dt="r8">10000000</Frequency><Timestamp dt:dt="r8">8646011819254</Timestamp><Current dt:d…	좌우반구com(CVF, UVF, BVF)_1-001-1	60	1.0.0.173	1	244670235	Professional	2.0.10.356	2.0.10.356	09-04-2023	2023-09-04 오전 8:47:39	17:47:39	2.0.10.252	218		1	{/}	모형	NULL	NULL	NULL	19	1	86	NULL	NULL	NULL	KSY2	List2	NULL	NULL	NULL	NULL	NULL	NULL	NULL	NULL	NULL	1	{/}	2	4	631207	0	{/}	341	631548
좌우반구com(CVF, UVF, BVF)_1	1	1	<?xml version="1.0"?>\n<Clock xmlns:dt="urn:schemas-microsoft-com:datatypes"><Description dt:dt="string">E-Prime Primary Realtime Clock</Description><StartTime><Timestamp dt:dt="int">0</Timestamp><DateUtc dt:dt="string">2023-09-04T08:47:38Z</DateUtc></StartTime><FrequencyChanges><FrequencyChange><Frequency dt:dt="r8">10000000</Frequency><Timestamp dt:dt="r8">8646011819254</Timestamp><Current dt:d…	좌우반구com(CVF, UVF, BVF)_1-001-1	60	1.0.0.173	1	244670235	Professional	2.0.10.356	2.0.10.356	09-04-2023	2023-09-04 오전 8:47:39	17:47:39	2.0.10.252	79		2	z	목력	89	1	79	NULL	NULL	NULL	NULL	NULL	NULL	KSY2	List1	NULL	NULL	NULL	NULL	NULL	NULL	NULL	NULL	NULL	1	z	2	3	244041	0	z	684	244725
좌우반구com(CVF, UVF, BVF)_1	1	1	<?xml version="1.0"?>\n<Clock xmlns:dt="urn:schemas-microsoft-com:datatypes"><Description dt:dt="string">E-Prime Primary Realtime Clock</Description><StartTime><Timestamp dt:dt="int">0</Timestamp><DateUtc dt:dt="string">2023-09-04T08:47:38Z</DateUtc></StartTime><FrequencyChanges><FrequencyChange><Frequency dt:dt="r8">10000000</Frequency><Timestamp dt:dt="r8">8646011819254</Timestamp><Current dt:d…	좌우반구com(CVF, UVF, BVF)_1-001-1	60	1.0.0.173	1	244670235	Professional	2.0.10.356	2.0.10.356	09-04-2023	2023-09-04 오전 8:47:39	17:47:39	2.0.10.252	55		1	{/}	목록	88	1	55	NULL	NULL	NULL	NULL	NULL	NULL	KSY2	List1	NULL	NULL	NULL	NULL	NULL	NULL	NULL	NULL	NULL	1	{/}	2	3	178191	0	{/}	486	178677
좌우반구com(CVF, UVF, BVF)_1	1	1	<?xml version="1.0"?>\n<Clock xmlns:dt="urn:schemas-microsoft-com:datatypes"><Description dt:dt="string">E-Prime Primary Realtime Clock</Description><StartTime><Timestamp dt:dt="int">0</Timestamp><DateUtc dt:dt="string">2023-09-04T08:47:38Z</DateUtc></StartTime><FrequencyChanges><FrequencyChange><Frequency dt:dt="r8">10000000</Frequency><Timestamp dt:dt="r8">8646011819254</Timestamp><Current dt:d…	좌우반구com(CVF, UVF, BVF)_1-001-1	60	1.0.0.173	1	244670235	Professional	2.0.10.356	2.0.10.356	09-04-2023	2023-09-04 오전 8:47:39	17:47:39	2.0.10.252	334		1	{/}	목적	NULL	NULL	NULL	NULL	NULL	NULL	82	1	70	KSY2	List3	NULL	NULL	NULL	NULL	NULL	NULL	NULL	NULL	NULL	1	{/}	3	2	962956	0	{/}	552	963508
좌우반구com(CVF, UVF, BVF)_1	1	1	<?xml version="1.0"?>\n<Clock xmlns:dt="urn:schemas-microsoft-com:datatypes"><Description dt:dt="string">E-Prime Primary Realtime Clock</Description><StartTime><Timestamp dt:dt="int">0</Timestamp><DateUtc dt:dt="string">2023-09-04T08:47:38Z</DateUtc></StartTime><FrequencyChanges><FrequencyChange><Frequency dt:dt="r8">10000000</Frequency><Timestamp dt:dt="r8">8646011819254</Timestamp><Current dt:d…	좌우반구com(CVF, UVF, BVF)_1-001-1	60	1.0.0.173	1	244670235	Professional	2.0.10.356	2.0.10.356	09-04-2023	2023-09-04 오전 8:47:39	17:47:39	2.0.10.252	101		2	z	목퇴	130	1	101	NULL	NULL	NULL	NULL	NULL	NULL	KSY	List1	0		3	0	304890	184		0	0	1	z	2	4	305074	0	z	1107	306181
좌우반구com(CVF, UVF, BVF)_1	1	1	<?xml version="1.0"?>\n<Clock xmlns:dt="urn:schemas-microsoft-com:datatypes"><Description dt:dt="string">E-Prime Primary Realtime Clock</Description><StartTime><Timestamp dt:dt="int">0</Timestamp><DateUtc dt:dt="string">2023-09-04T08:47:38Z</DateUtc></StartTime><FrequencyChanges><FrequencyChange><Frequency dt:dt="r8">10000000</Frequency><Timestamp dt:dt="r8">8646011819254</Timestamp><Current dt:d…	좌우반구com(CVF, UVF, BVF)_1-001-1	60	1.0.0.173	1	244670235	Professional	2.0.10.356	2.0.10.356	09-04-2023	2023-09-04 오전 8:47:39	17:47:39	2.0.10.252	242		2	z	무록	NULL	NULL	NULL	107	1	110	NULL	NULL	NULL	KSY3	List2	NULL	NULL	NULL	NULL	NULL	NULL	NULL	NULL	NULL	1	z	2	4	695707	0	z	562	696269
좌우반구com(CVF, UVF, BVF)_1	1	1	<?xml version="1.0"?>\n<Clock xmlns:dt="urn:schemas-microsoft-com:datatypes"><Description dt:dt="string">E-Prime Primary Realtime Clock</Description><StartTime><Timestamp dt:dt="int">0</Timestamp><DateUtc dt:dt="string">2023-09-04T08:47:38Z</DateUtc></StartTime><FrequencyChanges><FrequencyChange><Frequency dt:dt="r8">10000000</Frequency><Timestamp dt:dt="r8">8646011819254</Timestamp><Current dt:d…	좌우반구com(CVF, UVF, BVF)_1-001-1	60	1.0.0.173	1	244670235	Professional	2.0.10.356	2.0.10.356	09-04-2023	2023-09-04 오전 8:47:39	17:47:39	2.0.10.252	151		1	{/}	무엇	NULL	NULL	NULL	71	1	19	NULL	NULL	NULL	KSY2	List2	NULL	NULL	NULL	NULL	NULL	NULL	NULL	NULL	NULL	1	{/}	2	4	457574	0	{/}	231	457805
좌우반구com(CVF, UVF, BVF)_1	1	1	<?xml version="1.0"?>\n<Clock xmlns:dt="urn:schemas-microsoft-com:datatypes"><Description dt:dt="string">E-Prime Primary Realtime Clock</Description><StartTime><Timestamp dt:dt="int">0</Timestamp><DateUtc dt:dt="string">2023-09-04T08:47:38Z</DateUtc></StartTime><FrequencyChanges><FrequencyChange><Frequency dt:dt="r8">10000000</Frequency><Timestamp dt:dt="r8">8646011819254</Timestamp><Current dt:d…	좌우반구com(CVF, UVF, BVF)_1-001-1	60	1.0.0.173	1	244670235	Professional	2.0.10.356	2.0.10.356	09-04-2023	2023-09-04 오전 8:47:39	17:47:39	2.0.10.252	343		1	{/}	무형	NULL	NULL	NULL	NULL	NULL	NULL	68	1	79	KSY2	List3	NULL	NULL	NULL	NULL	NULL	NULL	NULL	NULL	NULL	1	{/}	2	4	987440	0	{/}	660	988100
좌우반구com(CVF, UVF, BVF)_1	1	1	<?xml version="1.0"?>\n<Clock xmlns:dt="urn:schemas-microsoft-com:datatypes"><Description dt:dt="string">E-Prime Primary Realtime Clock</Description><StartTime><Timestamp dt:dt="int">0</Timestamp><DateUtc dt:dt="string">2023-09-04T08:47:38Z</DateUtc></StartTime><FrequencyChanges><FrequencyChange><Frequency dt:dt="r8">10000000</Frequency><Timestamp dt:dt="r8">8646011819254</Timestamp><Current dt:d…	좌우반구com(CVF, UVF, BVF)_1-001-1	60	1.0.0.173	1	244670235	Professional	2.0.10.356	2.0.10.356	09-04-2023	2023-09-04 오전 8:47:39	17:47:39	2.0.10.252	271		1	{/}	물건	NULL	NULL	NULL	NULL	NULL	NULL	111	1	7	KSY2	List3	NULL	NULL	NULL	NULL	NULL	NULL	NULL	NULL	NULL	1	{/}	2	3	795973	0	{/}	391	796364
좌우반구com(CVF, UVF, BVF)_1	1	1	<?xml version="1.0"?>\n<Clock xmlns:dt="urn:schemas-microsoft-com:datatypes"><Description dt:dt="string">E-Prime Primary Realtime Clock</Description><StartTime><Timestamp dt:dt="int">0</Timestamp><DateUtc dt:dt="string">2023-09-04T08:47:38Z</DateUtc></StartTime><FrequencyChanges><FrequencyChange><Frequency dt:dt="r8">10000000</Frequency><Timestamp dt:dt="r8">8646011819254</Timestamp><Current dt:d…	좌우반구com(CVF, UVF, BVF)_1-001-1	60	1.0.0.173	1	244670235	Professional	2.0.10.356	2.0.10.356	09-04-2023	2023-09-04 오전 8:47:39	17:47:39	2.0.10.252	104		2	z	미략	83	1	104	NULL	NULL	NULL	NULL	NULL	NULL	KSY3	List1	NULL	NULL	NULL	NULL	NULL	NULL	NULL	NULL	NULL	1	z	2	3	314007	0	z	902	314909
좌우반구com(CVF, UVF, BVF)_1	1	1	<?xml version="1.0"?>\n<Clock xmlns:dt="urn:schemas-microsoft-com:datatypes"><Description dt:dt="string">E-Prime Primary Realtime Clock</Description><StartTime><Timestamp dt:dt="int">0</Timestamp><DateUtc dt:dt="string">2023-09-04T08:47:38Z</DateUtc></StartTime><FrequencyChanges><FrequencyChange><Frequency dt:dt="r8">10000000</Frequency><Timestamp dt:dt="r8">8646011819254</Timestamp><Current dt:d…	좌우반구com(CVF, UVF, BVF)_1-001-1	60	1.0.0.173	1	244670235	Professional	2.0.10.356	2.0.10.356	09-04-2023	2023-09-04 오전 8:47:39	17:47:39	2.0.10.252	180		1	{/}	밀수	NULL	NULL	NULL	30	1	48	NULL	NULL	NULL	KSY2	List2	NULL	NULL	NULL	NULL	NULL	NULL	NULL	NULL	NULL	1	{/}	2	3	532840	0	{/}	549	533389
좌우반구com(CVF, UVF, BVF)_1	1	1	<?xml version="1.0"?>\n<Clock xmlns:dt="urn:schemas-microsoft-com:datatypes"><Description dt:dt="string">E-Prime Primary Realtime Clock</Description><StartTime><Timestamp dt:dt="int">0</Timestamp><DateUtc dt:dt="string">2023-09-04T08:47:38Z</DateUtc></StartTime><FrequencyChanges><FrequencyChange><Frequency dt:dt="r8">10000000</Frequency><Timestamp dt:dt="r8">8646011819254</Timestamp><Current dt:d…	좌우반구com(CVF, UVF, BVF)_1-001-1	60	1.0.0.173	1	244670235	Professional	2.0.10.356	2.0.10.356	09-04-2023	2023-09-04 오전 8:47:39	17:47:39	2.0.10.252	396		2	z	밀헤	NULL	NULL	NULL	NULL	NULL	NULL	90	1	132	KSY2	List3	NULL	NULL	NULL	NULL	NULL	NULL	NULL	NULL	NULL	1	z	2	4	1129557	0	z	463	1130020
좌우반구com(CVF, UVF, BVF)_1	1	1	<?xml version="1.0"?>\n<Clock xmlns:dt="urn:schemas-microsoft-com:datatypes"><Description dt:dt="string">E-Prime Primary Realtime Clock</Description><StartTime><Timestamp dt:dt="int">0</Timestamp><DateUtc dt:dt="string">2023-09-04T08:47:38Z</DateUtc></StartTime><FrequencyChanges><FrequencyChange><Frequency dt:dt="r8">10000000</Frequency><Timestamp dt:dt="r8">8646011819254</Timestamp><Current dt:d…	좌우반구com(CVF, UVF, BVF)_1-001-1	60	1.0.0.173	1	244670235	Professional	2.0.10.356	2.0.10.356	09-04-2023	2023-09-04 오전 8:47:39	17:47:39	2.0.10.252	11		2	z	박낌	109	1	11	NULL	NULL	NULL	NULL	NULL	NULL	KSY4	List1	NULL	NULL	NULL	NULL	NULL	NULL	NULL	NULL	NULL	1	z	2	3	54357	0	z	544	54901
좌우반구com(CVF, UVF, BVF)_1	1	1	<?xml version="1.0"?>\n<Clock xmlns:dt="urn:schemas-microsoft-com:datatypes"><Description dt:dt="string">E-Prime Primary Realtime Clock</Description><StartTime><Timestamp dt:dt="int">0</Timestamp><DateUtc dt:dt="string">2023-09-04T08:47:38Z</DateUtc></StartTime><FrequencyChanges><FrequencyChange><Frequency dt:dt="r8">10000000</Frequency><Timestamp dt:dt="r8">8646011819254</Timestamp><Current dt:d…	좌우반구com(CVF, UVF, BVF)_1-001-1	60	1.0.0.173	1	244670235	Professional	2.0.10.356	2.0.10.356	09-04-2023	2023-09-04 오전 8:47:39	17:47:39	2.0.10.252	34		1	{/}	반응	79	1	34	NULL	NULL	NULL	NULL	NULL	NULL	KSY2	List1	NULL	NULL	NULL	NULL	NULL	NULL	NULL	NULL	NULL	1	{/}	2	4	119291	0	{/}	386	119677
좌우반구com(CVF, UVF, BVF)_1	1	1	<?xml version="1.0"?>\n<Clock xmlns:dt="urn:schemas-microsoft-com:datatypes"><Description dt:dt="string">E-Prime Primary Realtime Clock</Description><StartTime><Timestamp dt:dt="int">0</Timestamp><DateUtc dt:dt="string">2023-09-04T08:47:38Z</DateUtc></StartTime><FrequencyChanges><FrequencyChange><Frequency dt:dt="r8">10000000</Frequency><Timestamp dt:dt="r8">8646011819254</Timestamp><Current dt:d…	좌우반구com(CVF, UVF, BVF)_1-001-1	60	1.0.0.173	1	244670235	Professional	2.0.10.356	2.0.10.356	09-04-2023	2023-09-04 오전 8:47:39	17:47:39	2.0.10.252	337		1	{/}	발길	NULL	NULL	NULL	NULL	NULL	NULL	41	1	73	KSY2	List3	NULL	NULL	NULL	NULL	NULL	NULL	NULL	NULL	NULL	1	{/}	2	4	971440	0	{/}	708	972148
좌우반구com(CVF, UVF, BVF)_1	1	1	<?xml version="1.0"?>\n<Clock xmlns:dt="urn:schemas-microsoft-com:datatypes"><Description dt:dt="string">E-Prime Primary Realtime Clock</Description><StartTime><Timestamp dt:dt="int">0</Timestamp><DateUtc dt:dt="string">2023-09-04T08:47:38Z</DateUtc></StartTime><FrequencyChanges><FrequencyChange><Frequency dt:dt="r8">10000000</Frequency><Timestamp dt:dt="r8">8646011819254</Timestamp><Current dt:d…	좌우반구com(CVF, UVF, BVF)_1-001-1	60	1.0.0.173	1	244670235	Professional	2.0.10.356	2.0.10.356	09-04-2023	2023-09-04 오전 8:47:39	17:47:39	2.0.10.252	106		2	z	발보	103	1	106	NULL	NULL	NULL	NULL	NULL	NULL	KSY	List1	0		3	0	319990	184		0	0	1	z	2	4	320174	0	z	527	320701
좌우반구com(CVF, UVF, BVF)_1	1	1	<?xml version="1.0"?>\n<Clock xmlns:dt="urn:schemas-microsoft-com:datatypes"><Description dt:dt="string">E-Prime Primary Realtime Clock</Description><StartTime><Timestamp dt:dt="int">0</Timestamp><DateUtc dt:dt="string">2023-09-04T08:47:38Z</DateUtc></StartTime><FrequencyChanges><FrequencyChange><Frequency dt:dt="r8">10000000</Frequency><Timestamp dt:dt="r8">8646011819254</Timestamp><Current dt:d…	좌우반구com(CVF, UVF, BVF)_1-001-1	60	1.0.0.173	1	244670235	Professional	2.0.10.356	2.0.10.356	09-04-2023	2023-09-04 오전 8:47:39	17:47:39	2.0.10.252	381		2	z	발횟	NULL	NULL	NULL	NULL	NULL	NULL	119	1	117	KSY3	List3	NULL	NULL	NULL	NULL	NULL	NULL	NULL	NULL	NULL	1	z	2	3	1089023	0	z	493	1089516
좌우반구com(CVF, UVF, BVF)_1	1	1	<?xml version="1.0"?>\n<Clock xmlns:dt="urn:schemas-microsoft-com:datatypes"><Description dt:dt="string">E-Prime Primary Realtime Clock</Description><StartTime><Timestamp dt:dt="int">0</Timestamp><DateUtc dt:dt="string">2023-09-04T08:47:38Z</DateUtc></StartTime><FrequencyChanges><FrequencyChange><Frequency dt:dt="r8">10000000</Frequency><Timestamp dt:dt="r8">8646011819254</Timestamp><Current dt:d…	좌우반구com(CVF, UVF, BVF)_1-001-1	60	1.0.0.173	1	244670235	Professional	2.0.10.356	2.0.10.356	09-04-2023	2023-09-04 오전 8:47:39	17:47:39	2.0.10.252	382		1	{/}	방법	NULL	NULL	NULL	NULL	NULL	NULL	105	1	118	KSY2	List3	NULL	NULL	NULL	NULL	NULL	NULL	NULL	NULL	NULL	0	{/}	2	3	1091723	0	z	545	1092268
좌우반구com(CVF, UVF, BVF)_1	1	1	<?xml version="1.0"?>\n<Clock xmlns:dt="urn:schemas-microsoft-com:datatypes"><Description dt:dt="string">E-Prime Primary Realtime Clock</Description><StartTime><Timestamp dt:dt="int">0</Timestamp><DateUtc dt:dt="string">2023-09-04T08:47:38Z</DateUtc></StartTime><FrequencyChanges><FrequencyChange><Frequency dt:dt="r8">10000000</Frequency><Timestamp dt:dt="r8">8646011819254</Timestamp><Current dt:d…	좌우반구com(CVF, UVF, BVF)_1-001-1	60	1.0.0.173	1	244670235	Professional	2.0.10.356	2.0.10.356	09-04-2023	2023-09-04 오전 8:47:39	17:47:39	2.0.10.252	309		2	z	배심	NULL	NULL	NULL	NULL	NULL	NULL	57	1	45	KSY	List3	0		2	0	896640	183		0	0	0	z	2	3	896823	0	{/}	237	897060
좌우반구com(CVF, UVF, BVF)_1	1	1	<?xml version="1.0"?>\n<Clock xmlns:dt="urn:schemas-microsoft-com:datatypes"><Description dt:dt="string">E-Prime Primary Realtime Clock</Description><StartTime><Timestamp dt:dt="int">0</Timestamp><DateUtc dt:dt="string">2023-09-04T08:47:38Z</DateUtc></StartTime><FrequencyChanges><FrequencyChange><Frequency dt:dt="r8">10000000</Frequency><Timestamp dt:dt="r8">8646011819254</Timestamp><Current dt:d…	좌우반구com(CVF, UVF, BVF)_1-001-1	60	1.0.0.173	1	244670235	Professional	2.0.10.356	2.0.10.356	09-04-2023	2023-09-04 오전 8:47:39	17:47:39	2.0.10.252	207		2	z	버구	NULL	NULL	NULL	24	1	75	NULL	NULL	NULL	KSY2	List2	NULL	NULL	NULL	NULL	NULL	NULL	NULL	NULL	NULL	1	z	3	3	602590	0	z	422	603012
좌우반구com(CVF, UVF, BVF)_1	1	1	<?xml version="1.0"?>\n<Clock xmlns:dt="urn:schemas-microsoft-com:datatypes"><Description dt:dt="string">E-Prime Primary Realtime Clock</Description><StartTime><Timestamp dt:dt="int">0</Timestamp><DateUtc dt:dt="string">2023-09-04T08:47:38Z</DateUtc></StartTime><FrequencyChanges><FrequencyChange><Frequency dt:dt="r8">10000000</Frequency><Timestamp dt:dt="r8">8646011819254</Timestamp><Current dt:d…	좌우반구com(CVF, UVF, BVF)_1-001-1	60	1.0.0.173	1	244670235	Professional	2.0.10.356	2.0.10.356	09-04-2023	2023-09-04 오전 8:47:39	17:47:39	2.0.10.252	146		1	{/}	버스	NULL	NULL	NULL	106	1	14	NULL	NULL	NULL	KSY2	List2	NULL	NULL	NULL	NULL	NULL	NULL	NULL	NULL	NULL	1	{/}	2	3	444357	0	{/}	272	444629
좌우반구com(CVF, UVF, BVF)_1	1	1	<?xml version="1.0"?>\n<Clock xmlns:dt="urn:schemas-microsoft-com:datatypes"><Description dt:dt="string">E-Prime Primary Realtime Clock</Description><StartTime><Timestamp dt:dt="int">0</Timestamp><DateUtc dt:dt="string">2023-09-04T08:47:38Z</DateUtc></StartTime><FrequencyChanges><FrequencyChange><Frequency dt:dt="r8">10000000</Frequency><Timestamp dt:dt="r8">8646011819254</Timestamp><Current dt:d…	좌우반구com(CVF, UVF, BVF)_1-001-1	60	1.0.0.173	1	244670235	Professional	2.0.10.356	2.0.10.356	09-04-2023	2023-09-04 오전 8:47:39	17:47:39	2.0.10.252	94		2	z	버현	7	1	94	NULL	NULL	NULL	NULL	NULL	NULL	KSY	List1	0		2	0	284657	184		0	0	1	z	2	4	284841	0	z	500	285341
좌우반구com(CVF, UVF, BVF)_1	1	1	<?xml version="1.0"?>\n<Clock xmlns:dt="urn:schemas-microsoft-com:datatypes"><Description dt:dt="string">E-Prime Primary Realtime Clock</Description><StartTime><Timestamp dt:dt="int">0</Timestamp><DateUtc dt:dt="string">2023-09-04T08:47:38Z</DateUtc></StartTime><FrequencyChanges><FrequencyChange><Frequency dt:dt="r8">10000000</Frequency><Timestamp dt:dt="r8">8646011819254</Timestamp><Current dt:d…	좌우반구com(CVF, UVF, BVF)_1-001-1	60	1.0.0.173	1	244670235	Professional	2.0.10.356	2.0.10.356	09-04-2023	2023-09-04 오전 8:47:39	17:47:39	2.0.10.252	324		2	z	법낌	NULL	NULL	NULL	NULL	NULL	NULL	134	1	60	KSY2	List3	NULL	NULL	NULL	NULL	NULL	NULL	NULL	NULL	NULL	1	z	2	4	937157	0	z	487	937644
좌우반구com(CVF, UVF, BVF)_1	1	1	<?xml version="1.0"?>\n<Clock xmlns:dt="urn:schemas-microsoft-com:datatypes"><Description dt:dt="string">E-Prime Primary Realtime Clock</Description><StartTime><Timestamp dt:dt="int">0</Timestamp><DateUtc dt:dt="string">2023-09-04T08:47:38Z</DateUtc></StartTime><FrequencyChanges><FrequencyChange><Frequency dt:dt="r8">10000000</Frequency><Timestamp dt:dt="r8">8646011819254</Timestamp><Current dt:d…	좌우반구com(CVF, UVF, BVF)_1-001-1	60	1.0.0.173	1	244670235	Professional	2.0.10.356	2.0.10.356	09-04-2023	2023-09-04 오전 8:47:39	17:47:39	2.0.10.252	108		1	{/}	별개	64	1	108	NULL	NULL	NULL	NULL	NULL	NULL	KSY2	List1	NULL	NULL	NULL	NULL	NULL	NULL	NULL	NULL	NULL	1	{/}	3	3	325640	0	{/}	485	326125
좌우반구com(CVF, UVF, BVF)_1	1	1	<?xml version="1.0"?>\n<Clock xmlns:dt="urn:schemas-microsoft-com:datatypes"><Description dt:dt="string">E-Prime Primary Realtime Clock</Description><StartTime><Timestamp dt:dt="int">0</Timestamp><DateUtc dt:dt="string">2023-09-04T08:47:38Z</DateUtc></StartTime><FrequencyChanges><FrequencyChange><Frequency dt:dt="r8">10000000</Frequency><Timestamp dt:dt="r8">8646011819254</Timestamp><Current dt:d…	좌우반구com(CVF, UVF, BVF)_1-001-1	60	1.0.0.173	1	244670235	Professional	2.0.10.356	2.0.10.356	09-04-2023	2023-09-04 오전 8:47:39	17:47:39	2.0.10.252	352		1	{/}	별미	NULL	NULL	NULL	NULL	NULL	NULL	8	1	88	KSY2	List3	NULL	NULL	NULL	NULL	NULL	NULL	NULL	NULL	NULL	1	{/}	2	4	1011590	0	{/}	438	1012028
좌우반구com(CVF, UVF, BVF)_1	1	1	<?xml version="1.0"?>\n<Clock xmlns:dt="urn:schemas-microsoft-com:datatypes"><Description dt:dt="string">E-Prime Primary Realtime Clock</Description><StartTime><Timestamp dt:dt="int">0</Timestamp><DateUtc dt:dt="string">2023-09-04T08:47:38Z</DateUtc></StartTime><FrequencyChanges><FrequencyChange><Frequency dt:dt="r8">10000000</Frequency><Timestamp dt:dt="r8">8646011819254</Timestamp><Current dt:d…	좌우반구com(CVF, UVF, BVF)_1-001-1	60	1.0.0.173	1	244670235	Professional	2.0.10.356	2.0.10.356	09-04-2023	2023-09-04 오전 8:47:39	17:47:39	2.0.10.252	308		1	{/}	보고	NULL	NULL	NULL	NULL	NULL	NULL	88	1	44	KSY2	List3	NULL	NULL	NULL	NULL	NULL	NULL	NULL	NULL	NULL	1	{/}	2	4	894357	0	{/}	271	894628
좌우반구com(CVF, UVF, BVF)_1	1	1	<?xml version="1.0"?>\n<Clock xmlns:dt="urn:schemas-microsoft-com:datatypes"><Description dt:dt="string">E-Prime Primary Realtime Clock</Description><StartTime><Timestamp dt:dt="int">0</Timestamp><DateUtc dt:dt="string">2023-09-04T08:47:38Z</DateUtc></StartTime><FrequencyChanges><FrequencyChange><Frequency dt:dt="r8">10000000</Frequency><Timestamp dt:dt="r8">8646011819254</Timestamp><Current dt:d…	좌우반구com(CVF, UVF, BVF)_1-001-1	60	1.0.0.173	1	244670235	Professional	2.0.10.356	2.0.10.356	09-04-2023	2023-09-04 오전 8:47:39	17:47:39	2.0.10.252	372		1	{/}	본인	NULL	NULL	NULL	NULL	NULL	NULL	96	1	108	KSY2	List3	NULL	NULL	NULL	NULL	NULL	NULL	NULL	NULL	NULL	1	{/}	2	4	1065174	0	{/}	358	1065532
좌우반구com(CVF, UVF, BVF)_1	1	1	<?xml version="1.0"?>\n<Clock xmlns:dt="urn:schemas-microsoft-com:datatypes"><Description dt:dt="string">E-Prime Primary Realtime Clock</Description><StartTime><Timestamp dt:dt="int">0</Timestamp><DateUtc dt:dt="string">2023-09-04T08:47:38Z</DateUtc></StartTime><FrequencyChanges><FrequencyChange><Frequency dt:dt="r8">10000000</Frequency><Timestamp dt:dt="r8">8646011819254</Timestamp><Current dt:d…	좌우반구com(CVF, UVF, BVF)_1-001-1	60	1.0.0.173	1	244670235	Professional	2.0.10.356	2.0.10.356	09-04-2023	2023-09-04 오전 8:47:39	17:47:39	2.0.10.252	95		2	z	본중	9	1	95	NULL	NULL	NULL	NULL	NULL	NULL	KSY	List1	0		2	0	287357	184		0	0	1	z	2	4	287541	0	z	736	288277
좌우반구com(CVF, UVF, BVF)_1	1	1	<?xml version="1.0"?>\n<Clock xmlns:dt="urn:schemas-microsoft-com:datatypes"><Description dt:dt="string">E-Prime Primary Realtime Clock</Description><StartTime><Timestamp dt:dt="int">0</Timestamp><DateUtc dt:dt="string">2023-09-04T08:47:38Z</DateUtc></StartTime><FrequencyChanges><FrequencyChange><Frequency dt:dt="r8">10000000</Frequency><Timestamp dt:dt="r8">8646011819254</Timestamp><Current dt:d…	좌우반구com(CVF, UVF, BVF)_1-001-1	60	1.0.0.173	1	244670235	Professional	2.0.10.356	2.0.10.356	09-04-2023	2023-09-04 오전 8:47:39	17:47:39	2.0.10.252	354		1	{/}	봉사	NULL	NULL	NULL	NULL	NULL	NULL	135	1	90	KSY2	List3	NULL	NULL	NULL	NULL	NULL	NULL	NULL	NULL	NULL	1	{/}	2	3	1016923	0	{/}	321	1017244
좌우반구com(CVF, UVF, BVF)_1	1	1	<?xml version="1.0"?>\n<Clock xmlns:dt="urn:schemas-microsoft-com:datatypes"><Description dt:dt="string">E-Prime Primary Realtime Clock</Description><StartTime><Timestamp dt:dt="int">0</Timestamp><DateUtc dt:dt="string">2023-09-04T08:47:38Z</DateUtc></StartTime><FrequencyChanges><FrequencyChange><Frequency dt:dt="r8">10000000</Frequency><Timestamp dt:dt="r8">8646011819254</Timestamp><Current dt:d…	좌우반구com(CVF, UVF, BVF)_1-001-1	60	1.0.0.173	1	244670235	Professional	2.0.10.356	2.0.10.356	09-04-2023	2023-09-04 오전 8:47:39	17:47:39	2.0.10.252	183		2	z	봉택	NULL	NULL	NULL	128	1	51	NULL	NULL	NULL	KSY	List2	0		2	0	540540	184		0	0	1	z	2	4	540724	0	z	385	541109
좌우반구com(CVF, UVF, BVF)_1	1	1	<?xml version="1.0"?>\n<Clock xmlns:dt="urn:schemas-microsoft-com:datatypes"><Description dt:dt="string">E-Prime Primary Realtime Clock</Description><StartTime><Timestamp dt:dt="int">0</Timestamp><DateUtc dt:dt="string">2023-09-04T08:47:38Z</DateUtc></StartTime><FrequencyChanges><FrequencyChange><Frequency dt:dt="r8">10000000</Frequency><Timestamp dt:dt="r8">8646011819254</Timestamp><Current dt:d…	좌우반구com(CVF, UVF, BVF)_1-001-1	60	1.0.0.173	1	244670235	Professional	2.0.10.356	2.0.10.356	09-04-2023	2023-09-04 오전 8:47:39	17:47:39	2.0.10.252	254		1	{/}	부대	NULL	NULL	NULL	63	1	122	NULL	NULL	NULL	KSY2	List2	NULL	NULL	NULL	NULL	NULL	NULL	NULL	NULL	NULL	1	{/}	2	3	727473	0	{/}	427	727900
좌우반구com(CVF, UVF, BVF)_1	1	1	<?xml version="1.0"?>\n<Clock xmlns:dt="urn:schemas-microsoft-com:datatypes"><Description dt:dt="string">E-Prime Primary Realtime Clock</Description><StartTime><Timestamp dt:dt="int">0</Timestamp><DateUtc dt:dt="string">2023-09-04T08:47:38Z</DateUtc></StartTime><FrequencyChanges><FrequencyChange><Frequency dt:dt="r8">10000000</Frequency><Timestamp dt:dt="r8">8646011819254</Timestamp><Current dt:d…	좌우반구com(CVF, UVF, BVF)_1-001-1	60	1.0.0.173	1	244670235	Professional	2.0.10.356	2.0.10.356	09-04-2023	2023-09-04 오전 8:47:39	17:47:39	2.0.10.252	290		1	{/}	부스	NULL	NULL	NULL	NULL	NULL	NULL	60	1	26	KSY2	List3	NULL	NULL	NULL	NULL	NULL	NULL	NULL	NULL	NULL	1	{/}	2	4	847007	0	{/}	525	847532
좌우반구com(CVF, UVF, BVF)_1	1	1	<?xml version="1.0"?>\n<Clock xmlns:dt="urn:schemas-microsoft-com:datatypes"><Description dt:dt="string">E-Prime Primary Realtime Clock</Description><StartTime><Timestamp dt:dt="int">0</Timestamp><DateUtc dt:dt="string">2023-09-04T08:47:38Z</DateUtc></StartTime><FrequencyChanges><FrequencyChange><Frequency dt:dt="r8">10000000</Frequency><Timestamp dt:dt="r8">8646011819254</Timestamp><Current dt:d…	좌우반구com(CVF, UVF, BVF)_1-001-1	60	1.0.0.173	1	244670235	Professional	2.0.10.356	2.0.10.356	09-04-2023	2023-09-04 오전 8:47:39	17:47:39	2.0.10.252	13		2	z	분낌	40	1	13	NULL	NULL	NULL	NULL	NULL	NULL	KSY4	List1	NULL	NULL	NULL	NULL	NULL	NULL	NULL	NULL	NULL	1	z	2	4	59841	0	z	572	60413
좌우반구com(CVF, UVF, BVF)_1	1	1	<?xml version="1.0"?>\n<Clock xmlns:dt="urn:schemas-microsoft-com:datatypes"><Description dt:dt="string">E-Prime Primary Realtime Clock</Description><StartTime><Timestamp dt:dt="int">0</Timestamp><DateUtc dt:dt="string">2023-09-04T08:47:38Z</DateUtc></StartTime><FrequencyChanges><FrequencyChange><Frequency dt:dt="r8">10000000</Frequency><Timestamp dt:dt="r8">8646011819254</Timestamp><Current dt:d…	좌우반구com(CVF, UVF, BVF)_1-001-1	60	1.0.0.173	1	244670235	Professional	2.0.10.356	2.0.10.356	09-04-2023	2023-09-04 오전 8:47:39	17:47:39	2.0.10.252	278		1	{/}	분류	NULL	NULL	NULL	NULL	NULL	NULL	55	1	14	KSY2	List3	NULL	NULL	NULL	NULL	NULL	NULL	NULL	NULL	NULL	1	{/}	2	4	814957	0	{/}	383	815340
좌우반구com(CVF, UVF, BVF)_1	1	1	<?xml version="1.0"?>\n<Clock xmlns:dt="urn:schemas-microsoft-com:datatypes"><Description dt:dt="string">E-Prime Primary Realtime Clock</Description><StartTime><Timestamp dt:dt="int">0</Timestamp><DateUtc dt:dt="string">2023-09-04T08:47:38Z</DateUtc></StartTime><FrequencyChanges><FrequencyChange><Frequency dt:dt="r8">10000000</Frequency><Timestamp dt:dt="r8">8646011819254</Timestamp><Current dt:d…	좌우반구com(CVF, UVF, BVF)_1-001-1	60	1.0.0.173	1	244670235	Professional	2.0.10.356	2.0.10.356	09-04-2023	2023-09-04 오전 8:47:39	17:47:39	2.0.10.252	233		1	{/}	분석	NULL	NULL	NULL	11	1	101	NULL	NULL	NULL	KSY2	List2	NULL	NULL	NULL	NULL	NULL	NULL	NULL	NULL	NULL	1	{/}	2	4	670974	0	{/}	391	671365
좌우반구com(CVF, UVF, BVF)_1	1	1	<?xml version="1.0"?>\n<Clock xmlns:dt="urn:schemas-microsoft-com:datatypes"><Description dt:dt="string">E-Prime Primary Realtime Clock</Description><StartTime><Timestamp dt:dt="int">0</Timestamp><DateUtc dt:dt="string">2023-09-04T08:47:38Z</DateUtc></StartTime><FrequencyChanges><FrequencyChange><Frequency dt:dt="r8">10000000</Frequency><Timestamp dt:dt="r8">8646011819254</Timestamp><Current dt:d…	좌우반구com(CVF, UVF, BVF)_1-001-1	60	1.0.0.173	1	244670235	Professional	2.0.10.356	2.0.10.356	09-04-2023	2023-09-04 오전 8:47:39	17:47:39	2.0.10.252	65		1	{/}	분포	107	1	65	NULL	NULL	NULL	NULL	NULL	NULL	KSY2	List1	NULL	NULL	NULL	NULL	NULL	NULL	NULL	NULL	NULL	1	{/}	2	4	205641	0	{/}	580	206221
좌우반구com(CVF, UVF, BVF)_1	1	1	<?xml version="1.0"?>\n<Clock xmlns:dt="urn:schemas-microsoft-com:datatypes"><Description dt:dt="string">E-Prime Primary Realtime Clock</Description><StartTime><Timestamp dt:dt="int">0</Timestamp><DateUtc dt:dt="string">2023-09-04T08:47:38Z</DateUtc></StartTime><FrequencyChanges><FrequencyChange><Frequency dt:dt="r8">10000000</Frequency><Timestamp dt:dt="r8">8646011819254</Timestamp><Current dt:d…	좌우반구com(CVF, UVF, BVF)_1-001-1	60	1.0.0.173	1	244670235	Professional	2.0.10.356	2.0.10.356	09-04-2023	2023-09-04 오전 8:47:39	17:47:39	2.0.10.252	71		1	{/}	비교	3	1	71	NULL	NULL	NULL	NULL	NULL	NULL	KSY2	List1	NULL	NULL	NULL	NULL	NULL	NULL	NULL	NULL	NULL	1	{/}	2	4	221941	0	{/}	344	222285
좌우반구com(CVF, UVF, BVF)_1	1	1	<?xml version="1.0"?>\n<Clock xmlns:dt="urn:schemas-microsoft-com:datatypes"><Description dt:dt="string">E-Prime Primary Realtime Clock</Description><StartTime><Timestamp dt:dt="int">0</Timestamp><DateUtc dt:dt="string">2023-09-04T08:47:38Z</DateUtc></StartTime><FrequencyChanges><FrequencyChange><Frequency dt:dt="r8">10000000</Frequency><Timestamp dt:dt="r8">8646011819254</Timestamp><Current dt:d…	좌우반구com(CVF, UVF, BVF)_1-001-1	60	1.0.0.173	1	244670235	Professional	2.0.10.356	2.0.10.356	09-04-2023	2023-09-04 오전 8:47:39	17:47:39	2.0.10.252	32		2	z	비껍	104	1	32	NULL	NULL	NULL	NULL	NULL	NULL	KSY3	List1	NULL	NULL	NULL	NULL	NULL	NULL	NULL	NULL	NULL	1	z	2	3	113657	0	z	676	114333
좌우반구com(CVF, UVF, BVF)_1	1	1	<?xml version="1.0"?>\n<Clock xmlns:dt="urn:schemas-microsoft-com:datatypes"><Description dt:dt="string">E-Prime Primary Realtime Clock</Description><StartTime><Timestamp dt:dt="int">0</Timestamp><DateUtc dt:dt="string">2023-09-04T08:47:38Z</DateUtc></StartTime><FrequencyChanges><FrequencyChange><Frequency dt:dt="r8">10000000</Frequency><Timestamp dt:dt="r8">8646011819254</Timestamp><Current dt:d…	좌우반구com(CVF, UVF, BVF)_1-001-1	60	1.0.0.173	1	244670235	Professional	2.0.10.356	2.0.10.356	09-04-2023	2023-09-04 오전 8:47:39	17:47:39	2.0.10.252	314		2	z	비략	NULL	NULL	NULL	NULL	NULL	NULL	120	1	50	KSY	List3	0		2	1	910007	183		0	0	1	z	2	3	910190	0	z	382	910572
좌우반구com(CVF, UVF, BVF)_1	1	1	<?xml version="1.0"?>\n<Clock xmlns:dt="urn:schemas-microsoft-com:datatypes"><Description dt:dt="string">E-Prime Primary Realtime Clock</Description><StartTime><Timestamp dt:dt="int">0</Timestamp><DateUtc dt:dt="string">2023-09-04T08:47:38Z</DateUtc></StartTime><FrequencyChanges><FrequencyChange><Frequency dt:dt="r8">10000000</Frequency><Timestamp dt:dt="r8">8646011819254</Timestamp><Current dt:d…	좌우반구com(CVF, UVF, BVF)_1-001-1	60	1.0.0.173	1	244670235	Professional	2.0.10.356	2.0.10.356	09-04-2023	2023-09-04 오전 8:47:39	17:47:39	2.0.10.252	231		1	{/}	비상	NULL	NULL	NULL	84	1	99	NULL	NULL	NULL	KSY2	List2	NULL	NULL	NULL	NULL	NULL	NULL	NULL	NULL	NULL	1	{/}	3	3	665673	0	{/}	412	666085
좌우반구com(CVF, UVF, BVF)_1	1	1	<?xml version="1.0"?>\n<Clock xmlns:dt="urn:schemas-microsoft-com:datatypes"><Description dt:dt="string">E-Prime Primary Realtime Clock</Description><StartTime><Timestamp dt:dt="int">0</Timestamp><DateUtc dt:dt="string">2023-09-04T08:47:38Z</DateUtc></StartTime><FrequencyChanges><FrequencyChange><Frequency dt:dt="r8">10000000</Frequency><Timestamp dt:dt="r8">8646011819254</Timestamp><Current dt:d…	좌우반구com(CVF, UVF, BVF)_1-001-1	60	1.0.0.173	1	244670235	Professional	2.0.10.356	2.0.10.356	09-04-2023	2023-09-04 오전 8:47:39	17:47:39	2.0.10.252	220		1	{/}	비용	NULL	NULL	NULL	121	1	88	NULL	NULL	NULL	KSY2	List2	NULL	NULL	NULL	NULL	NULL	NULL	NULL	NULL	NULL	1	{/}	2	3	636290	0	{/}	642	636932
좌우반구com(CVF, UVF, BVF)_1	1	1	<?xml version="1.0"?>\n<Clock xmlns:dt="urn:schemas-microsoft-com:datatypes"><Description dt:dt="string">E-Prime Primary Realtime Clock</Description><StartTime><Timestamp dt:dt="int">0</Timestamp><DateUtc dt:dt="string">2023-09-04T08:47:38Z</DateUtc></StartTime><FrequencyChanges><FrequencyChange><Frequency dt:dt="r8">10000000</Frequency><Timestamp dt:dt="r8">8646011819254</Timestamp><Current dt:d…	좌우반구com(CVF, UVF, BVF)_1-001-1	60	1.0.0.173	1	244670235	Professional	2.0.10.356	2.0.10.356	09-04-2023	2023-09-04 오전 8:47:39	17:47:39	2.0.10.252	97		1	{/}	비판	21	1	97	NULL	NULL	NULL	NULL	NULL	NULL	KSY2	List1	NULL	NULL	NULL	NULL	NULL	NULL	NULL	NULL	NULL	1	{/}	2	3	293157	0	{/}	376	293533
좌우반구com(CVF, UVF, BVF)_1	1	1	<?xml version="1.0"?>\n<Clock xmlns:dt="urn:schemas-microsoft-com:datatypes"><Description dt:dt="string">E-Prime Primary Realtime Clock</Description><StartTime><Timestamp dt:dt="int">0</Timestamp><DateUtc dt:dt="string">2023-09-04T08:47:38Z</DateUtc></StartTime><FrequencyChanges><FrequencyChange><Frequency dt:dt="r8">10000000</Frequency><Timestamp dt:dt="r8">8646011819254</Timestamp><Current dt:d…	좌우반구com(CVF, UVF, BVF)_1-001-1	60	1.0.0.173	1	244670235	Professional	2.0.10.356	2.0.10.356	09-04-2023	2023-09-04 오전 8:47:39	17:47:39	2.0.10.252	298		1	{/}	빈도	NULL	NULL	NULL	NULL	NULL	NULL	75	1	34	KSY2	List3	NULL	NULL	NULL	NULL	NULL	NULL	NULL	NULL	NULL	1	{/}	2	3	868057	0	{/}	611	868668
좌우반구com(CVF, UVF, BVF)_1	1	1	<?xml version="1.0"?>\n<Clock xmlns:dt="urn:schemas-microsoft-com:datatypes"><Description dt:dt="string">E-Prime Primary Realtime Clock</Description><StartTime><Timestamp dt:dt="int">0</Timestamp><DateUtc dt:dt="string">2023-09-04T08:47:38Z</DateUtc></StartTime><FrequencyChanges><FrequencyChange><Frequency dt:dt="r8">10000000</Frequency><Timestamp dt:dt="r8">8646011819254</Timestamp><Current dt:d…	좌우반구com(CVF, UVF, BVF)_1-001-1	60	1.0.0.173	1	244670235	Professional	2.0.10.356	2.0.10.356	09-04-2023	2023-09-04 오전 8:47:39	17:47:39	2.0.10.252	47		2	z	빈략	52	1	47	NULL	NULL	NULL	NULL	NULL	NULL	KSY4	List1	NULL	NULL	NULL	NULL	NULL	NULL	NULL	NULL	NULL	1	z	2	3	154824	0	z	717	155541
좌우반구com(CVF, UVF, BVF)_1	1	1	<?xml version="1.0"?>\n<Clock xmlns:dt="urn:schemas-microsoft-com:datatypes"><Description dt:dt="string">E-Prime Primary Realtime Clock</Description><StartTime><Timestamp dt:dt="int">0</Timestamp><DateUtc dt:dt="string">2023-09-04T08:47:38Z</DateUtc></StartTime><FrequencyChanges><FrequencyChange><Frequency dt:dt="r8">10000000</Frequency><Timestamp dt:dt="r8">8646011819254</Timestamp><Current dt:d…	좌우반구com(CVF, UVF, BVF)_1-001-1	60	1.0.0.173	1	244670235	Professional	2.0.10.356	2.0.10.356	09-04-2023	2023-09-04 오전 8:47:39	17:47:39	2.0.10.252	198		2	z	빈비	NULL	NULL	NULL	4	1	66	NULL	NULL	NULL	KSY4	List2	NULL	NULL	NULL	NULL	NULL	NULL	NULL	NULL	NULL	1	z	2	3	578740	0	z	280	579020
좌우반구com(CVF, UVF, BVF)_1	1	1	<?xml version="1.0"?>\n<Clock xmlns:dt="urn:schemas-microsoft-com:datatypes"><Description dt:dt="string">E-Prime Primary Realtime Clock</Description><StartTime><Timestamp dt:dt="int">0</Timestamp><DateUtc dt:dt="string">2023-09-04T08:47:38Z</DateUtc></StartTime><FrequencyChanges><FrequencyChange><Frequency dt:dt="r8">10000000</Frequency><Timestamp dt:dt="r8">8646011819254</Timestamp><Current dt:d…	좌우반구com(CVF, UVF, BVF)_1-001-1	60	1.0.0.173	1	244670235	Professional	2.0.10.356	2.0.10.356	09-04-2023	2023-09-04 오전 8:47:39	17:47:39	2.0.10.252	15		2	z	빈종	33	1	15	NULL	NULL	NULL	NULL	NULL	NULL	KSY	List1	0		2	0	65108	183		0	0	1	z	2	3	65291	0	z	658	65949
좌우반구com(CVF, UVF, BVF)_1	1	1	<?xml version="1.0"?>\n<Clock xmlns:dt="urn:schemas-microsoft-com:datatypes"><Description dt:dt="string">E-Prime Primary Realtime Clock</Description><StartTime><Timestamp dt:dt="int">0</Timestamp><DateUtc dt:dt="string">2023-09-04T08:47:38Z</DateUtc></StartTime><FrequencyChanges><FrequencyChange><Frequency dt:dt="r8">10000000</Frequency><Timestamp dt:dt="r8">8646011819254</Timestamp><Current dt:d…	좌우반구com(CVF, UVF, BVF)_1-001-1	60	1.0.0.173	1	244670235	Professional	2.0.10.356	2.0.10.356	09-04-2023	2023-09-04 오전 8:47:39	17:47:39	2.0.10.252	162		1	{/}	사건	NULL	NULL	NULL	103	1	30	NULL	NULL	NULL	KSY2	List2	NULL	NULL	NULL	NULL	NULL	NULL	NULL	NULL	NULL	1	{/}	2	3	485757	0	{/}	472	486229
좌우반구com(CVF, UVF, BVF)_1	1	1	<?xml version="1.0"?>\n<Clock xmlns:dt="urn:schemas-microsoft-com:datatypes"><Description dt:dt="string">E-Prime Primary Realtime Clock</Description><StartTime><Timestamp dt:dt="int">0</Timestamp><DateUtc dt:dt="string">2023-09-04T08:47:38Z</DateUtc></StartTime><FrequencyChanges><FrequencyChange><Frequency dt:dt="r8">10000000</Frequency><Timestamp dt:dt="r8">8646011819254</Timestamp><Current dt:d…	좌우반구com(CVF, UVF, BVF)_1-001-1	60	1.0.0.173	1	244670235	Professional	2.0.10.356	2.0.10.356	09-04-2023	2023-09-04 오전 8:47:39	17:47:39	2.0.10.252	67		1	{/}	사과	75	1	67	NULL	NULL	NULL	NULL	NULL	NULL	KSY2	List1	NULL	NULL	NULL	NULL	NULL	NULL	NULL	NULL	NULL	1	{/}	2	3	211024	0	{/}	405	211429
좌우반구com(CVF, UVF, BVF)_1	1	1	<?xml version="1.0"?>\n<Clock xmlns:dt="urn:schemas-microsoft-com:datatypes"><Description dt:dt="string">E-Prime Primary Realtime Clock</Description><StartTime><Timestamp dt:dt="int">0</Timestamp><DateUtc dt:dt="string">2023-09-04T08:47:38Z</DateUtc></StartTime><FrequencyChanges><FrequencyChange><Frequency dt:dt="r8">10000000</Frequency><Timestamp dt:dt="r8">8646011819254</Timestamp><Current dt:d…	좌우반구com(CVF, UVF, BVF)_1-001-1	60	1.0.0.173	1	244670235	Professional	2.0.10.356	2.0.10.356	09-04-2023	2023-09-04 오전 8:47:39	17:47:39	2.0.10.252	184		1	{/}	사례	NULL	NULL	NULL	115	1	52	NULL	NULL	NULL	KSY2	List2	NULL	NULL	NULL	NULL	NULL	NULL	NULL	NULL	NULL	1	{/}	2	3	543307	0	{/}	474	543781
좌우반구com(CVF, UVF, BVF)_1	1	1	<?xml version="1.0"?>\n<Clock xmlns:dt="urn:schemas-microsoft-com:datatypes"><Description dt:dt="string">E-Prime Primary Realtime Clock</Description><StartTime><Timestamp dt:dt="int">0</Timestamp><DateUtc dt:dt="string">2023-09-04T08:47:38Z</DateUtc></StartTime><FrequencyChanges><FrequencyChange><Frequency dt:dt="r8">10000000</Frequency><Timestamp dt:dt="r8">8646011819254</Timestamp><Current dt:d…	좌우반구com(CVF, UVF, BVF)_1-001-1	60	1.0.0.173	1	244670235	Professional	2.0.10.356	2.0.10.356	09-04-2023	2023-09-04 오전 8:47:39	17:47:39	2.0.10.252	389		1	{/}	사상	NULL	NULL	NULL	NULL	NULL	NULL	114	1	125	KSY2	List3	NULL	NULL	NULL	NULL	NULL	NULL	NULL	NULL	NULL	1	{/}	2	3	1110473	0	{/}	419	1110892
좌우반구com(CVF, UVF, BVF)_1	1	1	<?xml version="1.0"?>\n<Clock xmlns:dt="urn:schemas-microsoft-com:datatypes"><Description dt:dt="string">E-Prime Primary Realtime Clock</Description><StartTime><Timestamp dt:dt="int">0</Timestamp><DateUtc dt:dt="string">2023-09-04T08:47:38Z</DateUtc></StartTime><FrequencyChanges><FrequencyChange><Frequency dt:dt="r8">10000000</Frequency><Timestamp dt:dt="r8">8646011819254</Timestamp><Current dt:d…	좌우반구com(CVF, UVF, BVF)_1-001-1	60	1.0.0.173	1	244670235	Professional	2.0.10.356	2.0.10.356	09-04-2023	2023-09-04 오전 8:47:39	17:47:39	2.0.10.252	300		1	{/}	사안	NULL	NULL	NULL	NULL	NULL	NULL	130	1	36	KSY2	List3	NULL	NULL	NULL	NULL	NULL	NULL	NULL	NULL	NULL	1	{/}	2	4	873524	0	{/}	432	873956
좌우반구com(CVF, UVF, BVF)_1	1	1	<?xml version="1.0"?>\n<Clock xmlns:dt="urn:schemas-microsoft-com:datatypes"><Description dt:dt="string">E-Prime Primary Realtime Clock</Description><StartTime><Timestamp dt:dt="int">0</Timestamp><DateUtc dt:dt="string">2023-09-04T08:47:38Z</DateUtc></StartTime><FrequencyChanges><FrequencyChange><Frequency dt:dt="r8">10000000</Frequency><Timestamp dt:dt="r8">8646011819254</Timestamp><Current dt:d…	좌우반구com(CVF, UVF, BVF)_1-001-1	60	1.0.0.173	1	244670235	Professional	2.0.10.356	2.0.10.356	09-04-2023	2023-09-04 오전 8:47:39	17:47:39	2.0.10.252	376		1	{/}	사이	NULL	NULL	NULL	NULL	NULL	NULL	50	1	112	KSY2	List3	NULL	NULL	NULL	NULL	NULL	NULL	NULL	NULL	NULL	1	{/}	2	3	1075890	0	{/}	378	1076268
좌우반구com(CVF, UVF, BVF)_1	1	1	<?xml version="1.0"?>\n<Clock xmlns:dt="urn:schemas-microsoft-com:datatypes"><Description dt:dt="string">E-Prime Primary Realtime Clock</Description><StartTime><Timestamp dt:dt="int">0</Timestamp><DateUtc dt:dt="string">2023-09-04T08:47:38Z</DateUtc></StartTime><FrequencyChanges><FrequencyChange><Frequency dt:dt="r8">10000000</Frequency><Timestamp dt:dt="r8">8646011819254</Timestamp><Current dt:d…	좌우반구com(CVF, UVF, BVF)_1-001-1	60	1.0.0.173	1	244670235	Professional	2.0.10.356	2.0.10.356	09-04-2023	2023-09-04 오전 8:47:39	17:47:39	2.0.10.252	74		1	{/}	사전	128	1	74	NULL	NULL	NULL	NULL	NULL	NULL	KSY2	List1	NULL	NULL	NULL	NULL	NULL	NULL	NULL	NULL	NULL	1	{/}	2	3	229957	0	{/}	472	230429
좌우반구com(CVF, UVF, BVF)_1	1	1	<?xml version="1.0"?>\n<Clock xmlns:dt="urn:schemas-microsoft-com:datatypes"><Description dt:dt="string">E-Prime Primary Realtime Clock</Description><StartTime><Timestamp dt:dt="int">0</Timestamp><DateUtc dt:dt="string">2023-09-04T08:47:38Z</DateUtc></StartTime><FrequencyChanges><FrequencyChange><Frequency dt:dt="r8">10000000</Frequency><Timestamp dt:dt="r8">8646011819254</Timestamp><Current dt:d…	좌우반구com(CVF, UVF, BVF)_1-001-1	60	1.0.0.173	1	244670235	Professional	2.0.10.356	2.0.10.356	09-04-2023	2023-09-04 오전 8:47:39	17:47:39	2.0.10.252	261		1	{/}	사진	NULL	NULL	NULL	99	1	129	NULL	NULL	NULL	KSY2	List2	NULL	NULL	NULL	NULL	NULL	NULL	NULL	NULL	NULL	1	{/}	2	3	746390	0	{/}	470	746860
좌우반구com(CVF, UVF, BVF)_1	1	1	<?xml version="1.0"?>\n<Clock xmlns:dt="urn:schemas-microsoft-com:datatypes"><Description dt:dt="string">E-Prime Primary Realtime Clock</Description><StartTime><Timestamp dt:dt="int">0</Timestamp><DateUtc dt:dt="string">2023-09-04T08:47:38Z</DateUtc></StartTime><FrequencyChanges><FrequencyChange><Frequency dt:dt="r8">10000000</Frequency><Timestamp dt:dt="r8">8646011819254</Timestamp><Current dt:d…	좌우반구com(CVF, UVF, BVF)_1-001-1	60	1.0.0.173	1	244670235	Professional	2.0.10.356	2.0.10.356	09-04-2023	2023-09-04 오전 8:47:39	17:47:39	2.0.10.252	46		1	{/}	상관	1	1	46	NULL	NULL	NULL	NULL	NULL	NULL	KSY2	List1	NULL	NULL	NULL	NULL	NULL	NULL	NULL	NULL	NULL	1	{/}	3	3	152207	0	{/}	414	152621
좌우반구com(CVF, UVF, BVF)_1	1	1	<?xml version="1.0"?>\n<Clock xmlns:dt="urn:schemas-microsoft-com:datatypes"><Description dt:dt="string">E-Prime Primary Realtime Clock</Description><StartTime><Timestamp dt:dt="int">0</Timestamp><DateUtc dt:dt="string">2023-09-04T08:47:38Z</DateUtc></StartTime><FrequencyChanges><FrequencyChange><Frequency dt:dt="r8">10000000</Frequency><Timestamp dt:dt="r8">8646011819254</Timestamp><Current dt:d…	좌우반구com(CVF, UVF, BVF)_1-001-1	60	1.0.0.173	1	244670235	Professional	2.0.10.356	2.0.10.356	09-04-2023	2023-09-04 오전 8:47:39	17:47:39	2.0.10.252	59		1	{/}	상태	15	1	59	NULL	NULL	NULL	NULL	NULL	NULL	KSY2	List1	NULL	NULL	NULL	NULL	NULL	NULL	NULL	NULL	NULL	1	{/}	2	3	189007	0	{/}	414	189421
좌우반구com(CVF, UVF, BVF)_1	1	1	<?xml version="1.0"?>\n<Clock xmlns:dt="urn:schemas-microsoft-com:datatypes"><Description dt:dt="string">E-Prime Primary Realtime Clock</Description><StartTime><Timestamp dt:dt="int">0</Timestamp><DateUtc dt:dt="string">2023-09-04T08:47:38Z</DateUtc></StartTime><FrequencyChanges><FrequencyChange><Frequency dt:dt="r8">10000000</Frequency><Timestamp dt:dt="r8">8646011819254</Timestamp><Current dt:d…	좌우반구com(CVF, UVF, BVF)_1-001-1	60	1.0.0.173	1	244670235	Professional	2.0.10.356	2.0.10.356	09-04-2023	2023-09-04 오전 8:47:39	17:47:39	2.0.10.252	377		1	{/}	색상	NULL	NULL	NULL	NULL	NULL	NULL	1	1	113	KSY2	List3	NULL	NULL	NULL	NULL	NULL	NULL	NULL	NULL	NULL	1	{/}	2	3	1078473	0	{/}	299	1078772
좌우반구com(CVF, UVF, BVF)_1	1	1	<?xml version="1.0"?>\n<Clock xmlns:dt="urn:schemas-microsoft-com:datatypes"><Description dt:dt="string">E-Prime Primary Realtime Clock</Description><StartTime><Timestamp dt:dt="int">0</Timestamp><DateUtc dt:dt="string">2023-09-04T08:47:38Z</DateUtc></StartTime><FrequencyChanges><FrequencyChange><Frequency dt:dt="r8">10000000</Frequency><Timestamp dt:dt="r8">8646011819254</Timestamp><Current dt:d…	좌우반구com(CVF, UVF, BVF)_1-001-1	60	1.0.0.173	1	244670235	Professional	2.0.10.356	2.0.10.356	09-04-2023	2023-09-04 오전 8:47:39	17:47:39	2.0.10.252	111		1	{/}	생선	13	1	111	NULL	NULL	NULL	NULL	NULL	NULL	KSY2	List1	NULL	NULL	NULL	NULL	NULL	NULL	NULL	NULL	NULL	1	{/}	3	3	333790	0	{/}	367	334157
좌우반구com(CVF, UVF, BVF)_1	1	1	<?xml version="1.0"?>\n<Clock xmlns:dt="urn:schemas-microsoft-com:datatypes"><Description dt:dt="string">E-Prime Primary Realtime Clock</Description><StartTime><Timestamp dt:dt="int">0</Timestamp><DateUtc dt:dt="string">2023-09-04T08:47:38Z</DateUtc></StartTime><FrequencyChanges><FrequencyChange><Frequency dt:dt="r8">10000000</Frequency><Timestamp dt:dt="r8">8646011819254</Timestamp><Current dt:d…	좌우반구com(CVF, UVF, BVF)_1-001-1	60	1.0.0.173	1	244670235	Professional	2.0.10.356	2.0.10.356	09-04-2023	2023-09-04 오전 8:47:39	17:47:39	2.0.10.252	182		2	z	생희	NULL	NULL	NULL	21	1	50	NULL	NULL	NULL	KSY4	List2	NULL	NULL	NULL	NULL	NULL	NULL	NULL	NULL	NULL	1	z	2	4	538124	0	z	392	538516
좌우반구com(CVF, UVF, BVF)_1	1	1	<?xml version="1.0"?>\n<Clock xmlns:dt="urn:schemas-microsoft-com:datatypes"><Description dt:dt="string">E-Prime Primary Realtime Clock</Description><StartTime><Timestamp dt:dt="int">0</Timestamp><DateUtc dt:dt="string">2023-09-04T08:47:38Z</DateUtc></StartTime><FrequencyChanges><FrequencyChange><Frequency dt:dt="r8">10000000</Frequency><Timestamp dt:dt="r8">8646011819254</Timestamp><Current dt:d…	좌우반구com(CVF, UVF, BVF)_1-001-1	60	1.0.0.173	1	244670235	Professional	2.0.10.356	2.0.10.356	09-04-2023	2023-09-04 오전 8:47:39	17:47:39	2.0.10.252	205		2	z	석감	NULL	NULL	NULL	92	1	73	NULL	NULL	NULL	KSY	List2	0		2	0	596990	184		0	0	1	z	2	4	597174	0	z	430	597604
좌우반구com(CVF, UVF, BVF)_1	1	1	<?xml version="1.0"?>\n<Clock xmlns:dt="urn:schemas-microsoft-com:datatypes"><Description dt:dt="string">E-Prime Primary Realtime Clock</Description><StartTime><Timestamp dt:dt="int">0</Timestamp><DateUtc dt:dt="string">2023-09-04T08:47:38Z</DateUtc></StartTime><FrequencyChanges><FrequencyChange><Frequency dt:dt="r8">10000000</Frequency><Timestamp dt:dt="r8">8646011819254</Timestamp><Current dt:d…	좌우반구com(CVF, UVF, BVF)_1-001-1	60	1.0.0.173	1	244670235	Professional	2.0.10.356	2.0.10.356	09-04-2023	2023-09-04 오전 8:47:39	17:47:39	2.0.10.252	305		1	{/}	선배	NULL	NULL	NULL	NULL	NULL	NULL	85	1	41	KSY2	List3	NULL	NULL	NULL	NULL	NULL	NULL	NULL	NULL	NULL	1	{/}	2	4	886574	0	{/}	342	886916
좌우반구com(CVF, UVF, BVF)_1	1	1	<?xml version="1.0"?>\n<Clock xmlns:dt="urn:schemas-microsoft-com:datatypes"><Description dt:dt="string">E-Prime Primary Realtime Clock</Description><StartTime><Timestamp dt:dt="int">0</Timestamp><DateUtc dt:dt="string">2023-09-04T08:47:38Z</DateUtc></StartTime><FrequencyChanges><FrequencyChange><Frequency dt:dt="r8">10000000</Frequency><Timestamp dt:dt="r8">8646011819254</Timestamp><Current dt:d…	좌우반구com(CVF, UVF, BVF)_1-001-1	60	1.0.0.173	1	244670235	Professional	2.0.10.356	2.0.10.356	09-04-2023	2023-09-04 오전 8:47:39	17:47:39	2.0.10.252	329		1	{/}	선택	NULL	NULL	NULL	NULL	NULL	NULL	89	1	65	KSY2	List3	NULL	NULL	NULL	NULL	NULL	NULL	NULL	NULL	NULL	1	{/}	2	4	950107	0	{/}	305	950412
좌우반구com(CVF, UVF, BVF)_1	1	1	<?xml version="1.0"?>\n<Clock xmlns:dt="urn:schemas-microsoft-com:datatypes"><Description dt:dt="string">E-Prime Primary Realtime Clock</Description><StartTime><Timestamp dt:dt="int">0</Timestamp><DateUtc dt:dt="string">2023-09-04T08:47:38Z</DateUtc></StartTime><FrequencyChanges><FrequencyChange><Frequency dt:dt="r8">10000000</Frequency><Timestamp dt:dt="r8">8646011819254</Timestamp><Current dt:d…	좌우반구com(CVF, UVF, BVF)_1-001-1	60	1.0.0.173	1	244670235	Professional	2.0.10.356	2.0.10.356	09-04-2023	2023-09-04 오전 8:47:39	17:47:39	2.0.10.252	121		2	z	설결	99	1	121	NULL	NULL	NULL	NULL	NULL	NULL	KSY2	List1	NULL	NULL	NULL	NULL	NULL	NULL	NULL	NULL	NULL	1	z	2	4	359924	0	z	553	360477
좌우반구com(CVF, UVF, BVF)_1	1	1	<?xml version="1.0"?>\n<Clock xmlns:dt="urn:schemas-microsoft-com:datatypes"><Description dt:dt="string">E-Prime Primary Realtime Clock</Description><StartTime><Timestamp dt:dt="int">0</Timestamp><DateUtc dt:dt="string">2023-09-04T08:47:38Z</DateUtc></StartTime><FrequencyChanges><FrequencyChange><Frequency dt:dt="r8">10000000</Frequency><Timestamp dt:dt="r8">8646011819254</Timestamp><Current dt:d…	좌우반구com(CVF, UVF, BVF)_1-001-1	60	1.0.0.173	1	244670235	Professional	2.0.10.356	2.0.10.356	09-04-2023	2023-09-04 오전 8:47:39	17:47:39	2.0.10.252	355		1	{/}	설명	NULL	NULL	NULL	NULL	NULL	NULL	113	1	91	KSY2	List3	NULL	NULL	NULL	NULL	NULL	NULL	NULL	NULL	NULL	1	{/}	2	3	1019440	0	{/}	380	1019820
좌우반구com(CVF, UVF, BVF)_1	1	1	<?xml version="1.0"?>\n<Clock xmlns:dt="urn:schemas-microsoft-com:datatypes"><Description dt:dt="string">E-Prime Primary Realtime Clock</Description><StartTime><Timestamp dt:dt="int">0</Timestamp><DateUtc dt:dt="string">2023-09-04T08:47:38Z</DateUtc></StartTime><FrequencyChanges><FrequencyChange><Frequency dt:dt="r8">10000000</Frequency><Timestamp dt:dt="r8">8646011819254</Timestamp><Current dt:d…	좌우반구com(CVF, UVF, BVF)_1-001-1	60	1.0.0.173	1	244670235	Professional	2.0.10.356	2.0.10.356	09-04-2023	2023-09-04 오전 8:47:39	17:47:39	2.0.10.252	69		1	{/}	설문	123	1	69	NULL	NULL	NULL	NULL	NULL	NULL	KSY2	List1	NULL	NULL	NULL	NULL	NULL	NULL	NULL	NULL	NULL	1	{/}	2	3	216574	0	{/}	463	217037
좌우반구com(CVF, UVF, BVF)_1	1	1	<?xml version="1.0"?>\n<Clock xmlns:dt="urn:schemas-microsoft-com:datatypes"><Description dt:dt="string">E-Prime Primary Realtime Clock</Description><StartTime><Timestamp dt:dt="int">0</Timestamp><DateUtc dt:dt="string">2023-09-04T08:47:38Z</DateUtc></StartTime><FrequencyChanges><FrequencyChange><Frequency dt:dt="r8">10000000</Frequency><Timestamp dt:dt="r8">8646011819254</Timestamp><Current dt:d…	좌우반구com(CVF, UVF, BVF)_1-001-1	60	1.0.0.173	1	244670235	Professional	2.0.10.356	2.0.10.356	09-04-2023	2023-09-04 오전 8:47:39	17:47:39	2.0.10.252	170		2	z	설색	NULL	NULL	NULL	60	1	38	NULL	NULL	NULL	KSY4	List2	NULL	NULL	NULL	NULL	NULL	NULL	NULL	NULL	NULL	1	z	2	4	506724	0	z	521	507245
좌우반구com(CVF, UVF, BVF)_1	1	1	<?xml version="1.0"?>\n<Clock xmlns:dt="urn:schemas-microsoft-com:datatypes"><Description dt:dt="string">E-Prime Primary Realtime Clock</Description><StartTime><Timestamp dt:dt="int">0</Timestamp><DateUtc dt:dt="string">2023-09-04T08:47:38Z</DateUtc></StartTime><FrequencyChanges><FrequencyChange><Frequency dt:dt="r8">10000000</Frequency><Timestamp dt:dt="r8">8646011819254</Timestamp><Current dt:d…	좌우반구com(CVF, UVF, BVF)_1-001-1	60	1.0.0.173	1	244670235	Professional	2.0.10.356	2.0.10.356	09-04-2023	2023-09-04 오전 8:47:39	17:47:39	2.0.10.252	130		2	z	섭습	119	1	130	NULL	NULL	NULL	NULL	NULL	NULL	KSY2	List1	NULL	NULL	NULL	NULL	NULL	NULL	NULL	NULL	NULL	1	z	2	4	383474	0	z	611	384085
좌우반구com(CVF, UVF, BVF)_1	1	1	<?xml version="1.0"?>\n<Clock xmlns:dt="urn:schemas-microsoft-com:datatypes"><Description dt:dt="string">E-Prime Primary Realtime Clock</Description><StartTime><Timestamp dt:dt="int">0</Timestamp><DateUtc dt:dt="string">2023-09-04T08:47:38Z</DateUtc></StartTime><FrequencyChanges><FrequencyChange><Frequency dt:dt="r8">10000000</Frequency><Timestamp dt:dt="r8">8646011819254</Timestamp><Current dt:d…	좌우반구com(CVF, UVF, BVF)_1-001-1	60	1.0.0.173	1	244670235	Professional	2.0.10.356	2.0.10.356	09-04-2023	2023-09-04 오전 8:47:39	17:47:39	2.0.10.252	115		1	{/}	성공	53	1	115	NULL	NULL	NULL	NULL	NULL	NULL	KSY2	List1	NULL	NULL	NULL	NULL	NULL	NULL	NULL	NULL	NULL	1	{/}	2	4	344124	0	{/}	281	344405
좌우반구com(CVF, UVF, BVF)_1	1	1	<?xml version="1.0"?>\n<Clock xmlns:dt="urn:schemas-microsoft-com:datatypes"><Description dt:dt="string">E-Prime Primary Realtime Clock</Description><StartTime><Timestamp dt:dt="int">0</Timestamp><DateUtc dt:dt="string">2023-09-04T08:47:38Z</DateUtc></StartTime><FrequencyChanges><FrequencyChange><Frequency dt:dt="r8">10000000</Frequency><Timestamp dt:dt="r8">8646011819254</Timestamp><Current dt:d…	좌우반구com(CVF, UVF, BVF)_1-001-1	60	1.0.0.173	1	244670235	Professional	2.0.10.356	2.0.10.356	09-04-2023	2023-09-04 오전 8:47:39	17:47:39	2.0.10.252	282		1	{/}	세상	NULL	NULL	NULL	NULL	NULL	NULL	98	1	18	KSY2	List3	NULL	NULL	NULL	NULL	NULL	NULL	NULL	NULL	NULL	1	{/}	2	4	825507	0	{/}	321	825828
좌우반구com(CVF, UVF, BVF)_1	1	1	<?xml version="1.0"?>\n<Clock xmlns:dt="urn:schemas-microsoft-com:datatypes"><Description dt:dt="string">E-Prime Primary Realtime Clock</Description><StartTime><Timestamp dt:dt="int">0</Timestamp><DateUtc dt:dt="string">2023-09-04T08:47:38Z</DateUtc></StartTime><FrequencyChanges><FrequencyChange><Frequency dt:dt="r8">10000000</Frequency><Timestamp dt:dt="r8">8646011819254</Timestamp><Current dt:d…	좌우반구com(CVF, UVF, BVF)_1-001-1	60	1.0.0.173	1	244670235	Professional	2.0.10.356	2.0.10.356	09-04-2023	2023-09-04 오전 8:47:39	17:47:39	2.0.10.252	219		1	{/}	소리	NULL	NULL	NULL	100	1	87	NULL	NULL	NULL	KSY2	List2	NULL	NULL	NULL	NULL	NULL	NULL	NULL	NULL	NULL	1	{/}	2	3	633740	0	{/}	344	634084
좌우반구com(CVF, UVF, BVF)_1	1	1	<?xml version="1.0"?>\n<Clock xmlns:dt="urn:schemas-microsoft-com:datatypes"><Description dt:dt="string">E-Prime Primary Realtime Clock</Description><StartTime><Timestamp dt:dt="int">0</Timestamp><DateUtc dt:dt="string">2023-09-04T08:47:38Z</DateUtc></StartTime><FrequencyChanges><FrequencyChange><Frequency dt:dt="r8">10000000</Frequency><Timestamp dt:dt="r8">8646011819254</Timestamp><Current dt:d…	좌우반구com(CVF, UVF, BVF)_1-001-1	60	1.0.0.173	1	244670235	Professional	2.0.10.356	2.0.10.356	09-04-2023	2023-09-04 오전 8:47:39	17:47:39	2.0.10.252	246		1	{/}	소송	NULL	NULL	NULL	114	1	114	NULL	NULL	NULL	KSY2	List2	NULL	NULL	NULL	NULL	NULL	NULL	NULL	NULL	NULL	1	{/}	2	4	706907	0	{/}	305	707212
좌우반구com(CVF, UVF, BVF)_1	1	1	<?xml version="1.0"?>\n<Clock xmlns:dt="urn:schemas-microsoft-com:datatypes"><Description dt:dt="string">E-Prime Primary Realtime Clock</Description><StartTime><Timestamp dt:dt="int">0</Timestamp><DateUtc dt:dt="string">2023-09-04T08:47:38Z</DateUtc></StartTime><FrequencyChanges><FrequencyChange><Frequency dt:dt="r8">10000000</Frequency><Timestamp dt:dt="r8">8646011819254</Timestamp><Current dt:d…	좌우반구com(CVF, UVF, BVF)_1-001-1	60	1.0.0.173	1	244670235	Professional	2.0.10.356	2.0.10.356	09-04-2023	2023-09-04 오전 8:47:39	17:47:39	2.0.10.252	140		1	{/}	속도	NULL	NULL	NULL	74	1	8	NULL	NULL	NULL	KSY2	List2	NULL	NULL	NULL	NULL	NULL	NULL	NULL	NULL	NULL	1	{/}	2	3	428757	0	{/}	360	429117
좌우반구com(CVF, UVF, BVF)_1	1	1	<?xml version="1.0"?>\n<Clock xmlns:dt="urn:schemas-microsoft-com:datatypes"><Description dt:dt="string">E-Prime Primary Realtime Clock</Description><StartTime><Timestamp dt:dt="int">0</Timestamp><DateUtc dt:dt="string">2023-09-04T08:47:38Z</DateUtc></StartTime><FrequencyChanges><FrequencyChange><Frequency dt:dt="r8">10000000</Frequency><Timestamp dt:dt="r8">8646011819254</Timestamp><Current dt:d…	좌우반구com(CVF, UVF, BVF)_1-001-1	60	1.0.0.173	1	244670235	Professional	2.0.10.356	2.0.10.356	09-04-2023	2023-09-04 오전 8:47:39	17:47:39	2.0.10.252	361		2	z	송스	NULL	NULL	NULL	NULL	NULL	NULL	20	1	97	KSY3	List3	NULL	NULL	NULL	NULL	NULL	NULL	NULL	NULL	NULL	0	z	2	4	1035490	0	{/}	922	1036412
좌우반구com(CVF, UVF, BVF)_1	1	1	<?xml version="1.0"?>\n<Clock xmlns:dt="urn:schemas-microsoft-com:datatypes"><Description dt:dt="string">E-Prime Primary Realtime Clock</Description><StartTime><Timestamp dt:dt="int">0</Timestamp><DateUtc dt:dt="string">2023-09-04T08:47:38Z</DateUtc></StartTime><FrequencyChanges><FrequencyChange><Frequency dt:dt="r8">10000000</Frequency><Timestamp dt:dt="r8">8646011819254</Timestamp><Current dt:d…	좌우반구com(CVF, UVF, BVF)_1-001-1	60	1.0.0.173	1	244670235	Professional	2.0.10.356	2.0.10.356	09-04-2023	2023-09-04 오전 8:47:39	17:47:39	2.0.10.252	25		2	z	송익	54	1	25	NULL	NULL	NULL	NULL	NULL	NULL	KSY3	List1	NULL	NULL	NULL	NULL	NULL	NULL	NULL	NULL	NULL	1	z	2	3	93674	0	z	571	94245
좌우반구com(CVF, UVF, BVF)_1	1	1	<?xml version="1.0"?>\n<Clock xmlns:dt="urn:schemas-microsoft-com:datatypes"><Description dt:dt="string">E-Prime Primary Realtime Clock</Description><StartTime><Timestamp dt:dt="int">0</Timestamp><DateUtc dt:dt="string">2023-09-04T08:47:38Z</DateUtc></StartTime><FrequencyChanges><FrequencyChange><Frequency dt:dt="r8">10000000</Frequency><Timestamp dt:dt="r8">8646011819254</Timestamp><Current dt:d…	좌우반구com(CVF, UVF, BVF)_1-001-1	60	1.0.0.173	1	244670235	Professional	2.0.10.356	2.0.10.356	09-04-2023	2023-09-04 오전 8:47:39	17:47:39	2.0.10.252	359		1	{/}	수고	NULL	NULL	NULL	NULL	NULL	NULL	66	1	95	KSY2	List3	NULL	NULL	NULL	NULL	NULL	NULL	NULL	NULL	NULL	1	{/}	2	3	1030340	0	{/}	456	1030796
좌우반구com(CVF, UVF, BVF)_1	1	1	<?xml version="1.0"?>\n<Clock xmlns:dt="urn:schemas-microsoft-com:datatypes"><Description dt:dt="string">E-Prime Primary Realtime Clock</Description><StartTime><Timestamp dt:dt="int">0</Timestamp><DateUtc dt:dt="string">2023-09-04T08:47:38Z</DateUtc></StartTime><FrequencyChanges><FrequencyChange><Frequency dt:dt="r8">10000000</Frequency><Timestamp dt:dt="r8">8646011819254</Timestamp><Current dt:d…	좌우반구com(CVF, UVF, BVF)_1-001-1	60	1.0.0.173	1	244670235	Professional	2.0.10.356	2.0.10.356	09-04-2023	2023-09-04 오전 8:47:39	17:47:39	2.0.10.252	12		1	{/}	수단	69	1	12	NULL	NULL	NULL	NULL	NULL	NULL	KSY2	List1	NULL	NULL	NULL	NULL	NULL	NULL	NULL	NULL	NULL	1	{/}	3	3	57107	0	{/}	538	57645
좌우반구com(CVF, UVF, BVF)_1	1	1	<?xml version="1.0"?>\n<Clock xmlns:dt="urn:schemas-microsoft-com:datatypes"><Description dt:dt="string">E-Prime Primary Realtime Clock</Description><StartTime><Timestamp dt:dt="int">0</Timestamp><DateUtc dt:dt="string">2023-09-04T08:47:38Z</DateUtc></StartTime><FrequencyChanges><FrequencyChange><Frequency dt:dt="r8">10000000</Frequency><Timestamp dt:dt="r8">8646011819254</Timestamp><Current dt:d…	좌우반구com(CVF, UVF, BVF)_1-001-1	60	1.0.0.173	1	244670235	Professional	2.0.10.356	2.0.10.356	09-04-2023	2023-09-04 오전 8:47:39	17:47:39	2.0.10.252	313		1	{/}	수준	NULL	NULL	NULL	NULL	NULL	NULL	63	1	49	KSY2	List3	NULL	NULL	NULL	NULL	NULL	NULL	NULL	NULL	NULL	1	{/}	3	3	907606	0	{/}	382	907988
좌우반구com(CVF, UVF, BVF)_1	1	1	<?xml version="1.0"?>\n<Clock xmlns:dt="urn:schemas-microsoft-com:datatypes"><Description dt:dt="string">E-Prime Primary Realtime Clock</Description><StartTime><Timestamp dt:dt="int">0</Timestamp><DateUtc dt:dt="string">2023-09-04T08:47:38Z</DateUtc></StartTime><FrequencyChanges><FrequencyChange><Frequency dt:dt="r8">10000000</Frequency><Timestamp dt:dt="r8">8646011819254</Timestamp><Current dt:d…	좌우반구com(CVF, UVF, BVF)_1-001-1	60	1.0.0.173	1	244670235	Professional	2.0.10.356	2.0.10.356	09-04-2023	2023-09-04 오전 8:47:39	17:47:39	2.0.10.252	296		2	z	숙국	NULL	NULL	NULL	NULL	NULL	NULL	10	1	32	KSY2	List3	NULL	NULL	NULL	NULL	NULL	NULL	NULL	NULL	NULL	1	z	2	3	862840	0	z	460	863300
좌우반구com(CVF, UVF, BVF)_1	1	1	<?xml version="1.0"?>\n<Clock xmlns:dt="urn:schemas-microsoft-com:datatypes"><Description dt:dt="string">E-Prime Primary Realtime Clock</Description><StartTime><Timestamp dt:dt="int">0</Timestamp><DateUtc dt:dt="string">2023-09-04T08:47:38Z</DateUtc></StartTime><FrequencyChanges><FrequencyChange><Frequency dt:dt="r8">10000000</Frequency><Timestamp dt:dt="r8">8646011819254</Timestamp><Current dt:d…	좌우반구com(CVF, UVF, BVF)_1-001-1	60	1.0.0.173	1	244670235	Professional	2.0.10.356	2.0.10.356	09-04-2023	2023-09-04 오전 8:47:39	17:47:39	2.0.10.252	276		2	z	숙발	NULL	NULL	NULL	NULL	NULL	NULL	26	1	12	KSY3	List3	NULL	NULL	NULL	NULL	NULL	NULL	NULL	NULL	NULL	1	z	2	3	809340	0	z	624	809964
좌우반구com(CVF, UVF, BVF)_1	1	1	<?xml version="1.0"?>\n<Clock xmlns:dt="urn:schemas-microsoft-com:datatypes"><Description dt:dt="string">E-Prime Primary Realtime Clock</Description><StartTime><Timestamp dt:dt="int">0</Timestamp><DateUtc dt:dt="string">2023-09-04T08:47:38Z</DateUtc></StartTime><FrequencyChanges><FrequencyChange><Frequency dt:dt="r8">10000000</Frequency><Timestamp dt:dt="r8">8646011819254</Timestamp><Current dt:d…	좌우반구com(CVF, UVF, BVF)_1-001-1	60	1.0.0.173	1	244670235	Professional	2.0.10.356	2.0.10.356	09-04-2023	2023-09-04 오전 8:47:39	17:47:39	2.0.10.252	118		1	{/}	숙소	90	1	118	NULL	NULL	NULL	NULL	NULL	NULL	KSY3	List1	NULL	NULL	NULL	NULL	NULL	NULL	NULL	NULL	NULL	1	{/}	2	4	352124	0	{/}	513	352637
좌우반구com(CVF, UVF, BVF)_1	1	1	<?xml version="1.0"?>\n<Clock xmlns:dt="urn:schemas-microsoft-com:datatypes"><Description dt:dt="string">E-Prime Primary Realtime Clock</Description><StartTime><Timestamp dt:dt="int">0</Timestamp><DateUtc dt:dt="string">2023-09-04T08:47:38Z</DateUtc></StartTime><FrequencyChanges><FrequencyChange><Frequency dt:dt="r8">10000000</Frequency><Timestamp dt:dt="r8">8646011819254</Timestamp><Current dt:d…	좌우반구com(CVF, UVF, BVF)_1-001-1	60	1.0.0.173	1	244670235	Professional	2.0.10.356	2.0.10.356	09-04-2023	2023-09-04 오전 8:47:39	17:47:39	2.0.10.252	358		2	z	술감	NULL	NULL	NULL	NULL	NULL	NULL	77	1	94	KSY3	List3	NULL	NULL	NULL	NULL	NULL	NULL	NULL	NULL	NULL	1	z	2	3	1027323	0	z	817	1028140
좌우반구com(CVF, UVF, BVF)_1	1	1	<?xml version="1.0"?>\n<Clock xmlns:dt="urn:schemas-microsoft-com:datatypes"><Description dt:dt="string">E-Prime Primary Realtime Clock</Description><StartTime><Timestamp dt:dt="int">0</Timestamp><DateUtc dt:dt="string">2023-09-04T08:47:38Z</DateUtc></StartTime><FrequencyChanges><FrequencyChange><Frequency dt:dt="r8">10000000</Frequency><Timestamp dt:dt="r8">8646011819254</Timestamp><Current dt:d…	좌우반구com(CVF, UVF, BVF)_1-001-1	60	1.0.0.173	1	244670235	Professional	2.0.10.356	2.0.10.356	09-04-2023	2023-09-04 오전 8:47:39	17:47:39	2.0.10.252	9		2	z	술목	77	1	9	NULL	NULL	NULL	NULL	NULL	NULL	KSY4	List1	NULL	NULL	NULL	NULL	NULL	NULL	NULL	NULL	NULL	1	z	2	3	48574	0	z	807	49381
좌우반구com(CVF, UVF, BVF)_1	1	1	<?xml version="1.0"?>\n<Clock xmlns:dt="urn:schemas-microsoft-com:datatypes"><Description dt:dt="string">E-Prime Primary Realtime Clock</Description><StartTime><Timestamp dt:dt="int">0</Timestamp><DateUtc dt:dt="string">2023-09-04T08:47:38Z</DateUtc></StartTime><FrequencyChanges><FrequencyChange><Frequency dt:dt="r8">10000000</Frequency><Timestamp dt:dt="r8">8646011819254</Timestamp><Current dt:d…	좌우반구com(CVF, UVF, BVF)_1-001-1	60	1.0.0.173	1	244670235	Professional	2.0.10.356	2.0.10.356	09-04-2023	2023-09-04 오전 8:47:39	17:47:39	2.0.10.252	320		2	z	스위	NULL	NULL	NULL	NULL	NULL	NULL	118	1	56	KSY2	List3	NULL	NULL	NULL	NULL	NULL	NULL	NULL	NULL	NULL	1	z	2	3	926440	0	z	668	927108
좌우반구com(CVF, UVF, BVF)_1	1	1	<?xml version="1.0"?>\n<Clock xmlns:dt="urn:schemas-microsoft-com:datatypes"><Description dt:dt="string">E-Prime Primary Realtime Clock</Description><StartTime><Timestamp dt:dt="int">0</Timestamp><DateUtc dt:dt="string">2023-09-04T08:47:38Z</DateUtc></StartTime><FrequencyChanges><FrequencyChange><Frequency dt:dt="r8">10000000</Frequency><Timestamp dt:dt="r8">8646011819254</Timestamp><Current dt:d…	좌우반구com(CVF, UVF, BVF)_1-001-1	60	1.0.0.173	1	244670235	Professional	2.0.10.356	2.0.10.356	09-04-2023	2023-09-04 오전 8:47:39	17:47:39	2.0.10.252	3		2	z	스진	41	1	3	NULL	NULL	NULL	NULL	NULL	NULL	KSY3	List1	NULL	NULL	NULL	NULL	NULL	NULL	NULL	NULL	NULL	1	z	2	3	32174	0	z	415	32589
좌우반구com(CVF, UVF, BVF)_1	1	1	<?xml version="1.0"?>\n<Clock xmlns:dt="urn:schemas-microsoft-com:datatypes"><Description dt:dt="string">E-Prime Primary Realtime Clock</Description><StartTime><Timestamp dt:dt="int">0</Timestamp><DateUtc dt:dt="string">2023-09-04T08:47:38Z</DateUtc></StartTime><FrequencyChanges><FrequencyChange><Frequency dt:dt="r8">10000000</Frequency><Timestamp dt:dt="r8">8646011819254</Timestamp><Current dt:d…	좌우반구com(CVF, UVF, BVF)_1-001-1	60	1.0.0.173	1	244670235	Professional	2.0.10.356	2.0.10.356	09-04-2023	2023-09-04 오전 8:47:39	17:47:39	2.0.10.252	189		2	z	스향	NULL	NULL	NULL	7	1	57	NULL	NULL	NULL	KSY3	List2	NULL	NULL	NULL	NULL	NULL	NULL	NULL	NULL	NULL	1	z	2	3	556040	0	z	420	556460
좌우반구com(CVF, UVF, BVF)_1	1	1	<?xml version="1.0"?>\n<Clock xmlns:dt="urn:schemas-microsoft-com:datatypes"><Description dt:dt="string">E-Prime Primary Realtime Clock</Description><StartTime><Timestamp dt:dt="int">0</Timestamp><DateUtc dt:dt="string">2023-09-04T08:47:38Z</DateUtc></StartTime><FrequencyChanges><FrequencyChange><Frequency dt:dt="r8">10000000</Frequency><Timestamp dt:dt="r8">8646011819254</Timestamp><Current dt:d…	좌우반구com(CVF, UVF, BVF)_1-001-1	60	1.0.0.173	1	244670235	Professional	2.0.10.356	2.0.10.356	09-04-2023	2023-09-04 오전 8:47:39	17:47:39	2.0.10.252	17		2	z	습나	63	1	17	NULL	NULL	NULL	NULL	NULL	NULL	KSY3	List1	NULL	NULL	NULL	NULL	NULL	NULL	NULL	NULL	NULL	1	z	2	4	70841	0	z	588	71429
좌우반구com(CVF, UVF, BVF)_1	1	1	<?xml version="1.0"?>\n<Clock xmlns:dt="urn:schemas-microsoft-com:datatypes"><Description dt:dt="string">E-Prime Primary Realtime Clock</Description><StartTime><Timestamp dt:dt="int">0</Timestamp><DateUtc dt:dt="string">2023-09-04T08:47:38Z</DateUtc></StartTime><FrequencyChanges><FrequencyChange><Frequency dt:dt="r8">10000000</Frequency><Timestamp dt:dt="r8">8646011819254</Timestamp><Current dt:d…	좌우반구com(CVF, UVF, BVF)_1-001-1	60	1.0.0.173	1	244670235	Professional	2.0.10.356	2.0.10.356	09-04-2023	2023-09-04 오전 8:47:39	17:47:39	2.0.10.252	268		2	z	습필	NULL	NULL	NULL	NULL	NULL	NULL	21	1	4	KSY2	List3	NULL	NULL	NULL	NULL	NULL	NULL	NULL	NULL	NULL	1	z	2	3	788090	0	z	370	788460
좌우반구com(CVF, UVF, BVF)_1	1	1	<?xml version="1.0"?>\n<Clock xmlns:dt="urn:schemas-microsoft-com:datatypes"><Description dt:dt="string">E-Prime Primary Realtime Clock</Description><StartTime><Timestamp dt:dt="int">0</Timestamp><DateUtc dt:dt="string">2023-09-04T08:47:38Z</DateUtc></StartTime><FrequencyChanges><FrequencyChange><Frequency dt:dt="r8">10000000</Frequency><Timestamp dt:dt="r8">8646011819254</Timestamp><Current dt:d…	좌우반구com(CVF, UVF, BVF)_1-001-1	60	1.0.0.173	1	244670235	Professional	2.0.10.356	2.0.10.356	09-04-2023	2023-09-04 오전 8:47:39	17:47:39	2.0.10.252	147		1	{/}	시간	NULL	NULL	NULL	130	1	15	NULL	NULL	NULL	KSY3	List2	NULL	NULL	NULL	NULL	NULL	NULL	NULL	NULL	NULL	1	{/}	2	4	446824	0	{/}	277	447101
좌우반구com(CVF, UVF, BVF)_1	1	1	<?xml version="1.0"?>\n<Clock xmlns:dt="urn:schemas-microsoft-com:datatypes"><Description dt:dt="string">E-Prime Primary Realtime Clock</Description><StartTime><Timestamp dt:dt="int">0</Timestamp><DateUtc dt:dt="string">2023-09-04T08:47:38Z</DateUtc></StartTime><FrequencyChanges><FrequencyChange><Frequency dt:dt="r8">10000000</Frequency><Timestamp dt:dt="r8">8646011819254</Timestamp><Current dt:d…	좌우반구com(CVF, UVF, BVF)_1-001-1	60	1.0.0.173	1	244670235	Professional	2.0.10.356	2.0.10.356	09-04-2023	2023-09-04 오전 8:47:39	17:47:39	2.0.10.252	77		1	{/}	시기	58	1	77	NULL	NULL	NULL	NULL	NULL	NULL	KSY3	List1	NULL	NULL	NULL	NULL	NULL	NULL	NULL	NULL	NULL	1	{/}	2	3	238541	0	{/}	512	239053
좌우반구com(CVF, UVF, BVF)_1	1	1	<?xml version="1.0"?>\n<Clock xmlns:dt="urn:schemas-microsoft-com:datatypes"><Description dt:dt="string">E-Prime Primary Realtime Clock</Description><StartTime><Timestamp dt:dt="int">0</Timestamp><DateUtc dt:dt="string">2023-09-04T08:47:38Z</DateUtc></StartTime><FrequencyChanges><FrequencyChange><Frequency dt:dt="r8">10000000</Frequency><Timestamp dt:dt="r8">8646011819254</Timestamp><Current dt:d…	좌우반구com(CVF, UVF, BVF)_1-001-1	60	1.0.0.173	1	244670235	Professional	2.0.10.356	2.0.10.356	09-04-2023	2023-09-04 오전 8:47:39	17:47:39	2.0.10.252	164		1	{/}	시대	NULL	NULL	NULL	56	1	32	NULL	NULL	NULL	KSY3	List2	NULL	NULL	NULL	NULL	NULL	NULL	NULL	NULL	NULL	1	{/}	2	4	490874	0	{/}	443	491317
좌우반구com(CVF, UVF, BVF)_1	1	1	<?xml version="1.0"?>\n<Clock xmlns:dt="urn:schemas-microsoft-com:datatypes"><Description dt:dt="string">E-Prime Primary Realtime Clock</Description><StartTime><Timestamp dt:dt="int">0</Timestamp><DateUtc dt:dt="string">2023-09-04T08:47:38Z</DateUtc></StartTime><FrequencyChanges><FrequencyChange><Frequency dt:dt="r8">10000000</Frequency><Timestamp dt:dt="r8">8646011819254</Timestamp><Current dt:d…	좌우반구com(CVF, UVF, BVF)_1-001-1	60	1.0.0.173	1	244670235	Professional	2.0.10.356	2.0.10.356	09-04-2023	2023-09-04 오전 8:47:39	17:47:39	2.0.10.252	339		1	{/}	시도	NULL	NULL	NULL	NULL	NULL	NULL	93	1	75	KSY3	List3	NULL	NULL	NULL	NULL	NULL	NULL	NULL	NULL	NULL	1	{/}	2	4	976990	0	{/}	414	977404
좌우반구com(CVF, UVF, BVF)_1	1	1	<?xml version="1.0"?>\n<Clock xmlns:dt="urn:schemas-microsoft-com:datatypes"><Description dt:dt="string">E-Prime Primary Realtime Clock</Description><StartTime><Timestamp dt:dt="int">0</Timestamp><DateUtc dt:dt="string">2023-09-04T08:47:38Z</DateUtc></StartTime><FrequencyChanges><FrequencyChange><Frequency dt:dt="r8">10000000</Frequency><Timestamp dt:dt="r8">8646011819254</Timestamp><Current dt:d…	좌우반구com(CVF, UVF, BVF)_1-001-1	60	1.0.0.173	1	244670235	Professional	2.0.10.356	2.0.10.356	09-04-2023	2023-09-04 오전 8:47:39	17:47:39	2.0.10.252	53		2	z	시질	23	1	53	NULL	NULL	NULL	NULL	NULL	NULL	KSY	List1	0		2	0	171941	183		0	0	1	z	2	3	172124	0	z	961	173085
좌우반구com(CVF, UVF, BVF)_1	1	1	<?xml version="1.0"?>\n<Clock xmlns:dt="urn:schemas-microsoft-com:datatypes"><Description dt:dt="string">E-Prime Primary Realtime Clock</Description><StartTime><Timestamp dt:dt="int">0</Timestamp><DateUtc dt:dt="string">2023-09-04T08:47:38Z</DateUtc></StartTime><FrequencyChanges><FrequencyChange><Frequency dt:dt="r8">10000000</Frequency><Timestamp dt:dt="r8">8646011819254</Timestamp><Current dt:d…	좌우반구com(CVF, UVF, BVF)_1-001-1	60	1.0.0.173	1	244670235	Professional	2.0.10.356	2.0.10.356	09-04-2023	2023-09-04 오전 8:47:39	17:47:39	2.0.10.252	125		1	{/}	식비	94	1	125	NULL	NULL	NULL	NULL	NULL	NULL	KSY3	List1	NULL	NULL	NULL	NULL	NULL	NULL	NULL	NULL	NULL	1	{/}	2	3	370340	0	{/}	345	370685
좌우반구com(CVF, UVF, BVF)_1	1	1	<?xml version="1.0"?>\n<Clock xmlns:dt="urn:schemas-microsoft-com:datatypes"><Description dt:dt="string">E-Prime Primary Realtime Clock</Description><StartTime><Timestamp dt:dt="int">0</Timestamp><DateUtc dt:dt="string">2023-09-04T08:47:38Z</DateUtc></StartTime><FrequencyChanges><FrequencyChange><Frequency dt:dt="r8">10000000</Frequency><Timestamp dt:dt="r8">8646011819254</Timestamp><Current dt:d…	좌우반구com(CVF, UVF, BVF)_1-001-1	60	1.0.0.173	1	244670235	Professional	2.0.10.356	2.0.10.356	09-04-2023	2023-09-04 오전 8:47:39	17:47:39	2.0.10.252	1		2	z	식차	66	1	1	NULL	NULL	NULL	NULL	NULL	NULL	KSY	List1	0		2	17	26541	183		0	0	1	z	2	3	26724	0	z	481	27205
좌우반구com(CVF, UVF, BVF)_1	1	1	<?xml version="1.0"?>\n<Clock xmlns:dt="urn:schemas-microsoft-com:datatypes"><Description dt:dt="string">E-Prime Primary Realtime Clock</Description><StartTime><Timestamp dt:dt="int">0</Timestamp><DateUtc dt:dt="string">2023-09-04T08:47:38Z</DateUtc></StartTime><FrequencyChanges><FrequencyChange><Frequency dt:dt="r8">10000000</Frequency><Timestamp dt:dt="r8">8646011819254</Timestamp><Current dt:d…	좌우반구com(CVF, UVF, BVF)_1-001-1	60	1.0.0.173	1	244670235	Professional	2.0.10.356	2.0.10.356	09-04-2023	2023-09-04 오전 8:47:39	17:47:39	2.0.10.252	193		1	{/}	식탁	NULL	NULL	NULL	98	1	61	NULL	NULL	NULL	KSY3	List2	NULL	NULL	NULL	NULL	NULL	NULL	NULL	NULL	NULL	1	{/}	3	3	566107	0	{/}	361	566468
좌우반구com(CVF, UVF, BVF)_1	1	1	<?xml version="1.0"?>\n<Clock xmlns:dt="urn:schemas-microsoft-com:datatypes"><Description dt:dt="string">E-Prime Primary Realtime Clock</Description><StartTime><Timestamp dt:dt="int">0</Timestamp><DateUtc dt:dt="string">2023-09-04T08:47:38Z</DateUtc></StartTime><FrequencyChanges><FrequencyChange><Frequency dt:dt="r8">10000000</Frequency><Timestamp dt:dt="r8">8646011819254</Timestamp><Current dt:d…	좌우반구com(CVF, UVF, BVF)_1-001-1	60	1.0.0.173	1	244670235	Professional	2.0.10.356	2.0.10.356	09-04-2023	2023-09-04 오전 8:47:39	17:47:39	2.0.10.252	6		2	z	실락	115	1	6	NULL	NULL	NULL	NULL	NULL	NULL	KSY2	List1	NULL	NULL	NULL	NULL	NULL	NULL	NULL	NULL	NULL	1	z	2	3	40074	0	z	651	40725
좌우반구com(CVF, UVF, BVF)_1	1	1	<?xml version="1.0"?>\n<Clock xmlns:dt="urn:schemas-microsoft-com:datatypes"><Description dt:dt="string">E-Prime Primary Realtime Clock</Description><StartTime><Timestamp dt:dt="int">0</Timestamp><DateUtc dt:dt="string">2023-09-04T08:47:38Z</DateUtc></StartTime><FrequencyChanges><FrequencyChange><Frequency dt:dt="r8">10000000</Frequency><Timestamp dt:dt="r8">8646011819254</Timestamp><Current dt:d…	좌우반구com(CVF, UVF, BVF)_1-001-1	60	1.0.0.173	1	244670235	Professional	2.0.10.356	2.0.10.356	09-04-2023	2023-09-04 오전 8:47:39	17:47:39	2.0.10.252	99		2	z	실작	102	1	99	NULL	NULL	NULL	NULL	NULL	NULL	KSY4	List1	NULL	NULL	NULL	NULL	NULL	NULL	NULL	NULL	NULL	1	z	2	4	298941	0	z	904	299845
좌우반구com(CVF, UVF, BVF)_1	1	1	<?xml version="1.0"?>\n<Clock xmlns:dt="urn:schemas-microsoft-com:datatypes"><Description dt:dt="string">E-Prime Primary Realtime Clock</Description><StartTime><Timestamp dt:dt="int">0</Timestamp><DateUtc dt:dt="string">2023-09-04T08:47:38Z</DateUtc></StartTime><FrequencyChanges><FrequencyChange><Frequency dt:dt="r8">10000000</Frequency><Timestamp dt:dt="r8">8646011819254</Timestamp><Current dt:d…	좌우반구com(CVF, UVF, BVF)_1-001-1	60	1.0.0.173	1	244670235	Professional	2.0.10.356	2.0.10.356	09-04-2023	2023-09-04 오전 8:47:39	17:47:39	2.0.10.252	7		1	{/}	실험	73	1	7	NULL	NULL	NULL	NULL	NULL	NULL	KSY3	List1	NULL	NULL	NULL	NULL	NULL	NULL	NULL	NULL	NULL	1	{/}	2	3	42924	0	{/}	633	43557
좌우반구com(CVF, UVF, BVF)_1	1	1	<?xml version="1.0"?>\n<Clock xmlns:dt="urn:schemas-microsoft-com:datatypes"><Description dt:dt="string">E-Prime Primary Realtime Clock</Description><StartTime><Timestamp dt:dt="int">0</Timestamp><DateUtc dt:dt="string">2023-09-04T08:47:38Z</DateUtc></StartTime><FrequencyChanges><FrequencyChange><Frequency dt:dt="r8">10000000</Frequency><Timestamp dt:dt="r8">8646011819254</Timestamp><Current dt:d…	좌우반구com(CVF, UVF, BVF)_1-001-1	60	1.0.0.173	1	244670235	Professional	2.0.10.356	2.0.10.356	09-04-2023	2023-09-04 오전 8:47:39	17:47:39	2.0.10.252	252		1	{/}	심복	NULL	NULL	NULL	120	1	120	NULL	NULL	NULL	KSY3	List2	NULL	NULL	NULL	NULL	NULL	NULL	NULL	NULL	NULL	0	{/}	2	3	722023	0	z	613	722636
좌우반구com(CVF, UVF, BVF)_1	1	1	<?xml version="1.0"?>\n<Clock xmlns:dt="urn:schemas-microsoft-com:datatypes"><Description dt:dt="string">E-Prime Primary Realtime Clock</Description><StartTime><Timestamp dt:dt="int">0</Timestamp><DateUtc dt:dt="string">2023-09-04T08:47:38Z</DateUtc></StartTime><FrequencyChanges><FrequencyChange><Frequency dt:dt="r8">10000000</Frequency><Timestamp dt:dt="r8">8646011819254</Timestamp><Current dt:d…	좌우반구com(CVF, UVF, BVF)_1-001-1	60	1.0.0.173	1	244670235	Professional	2.0.10.356	2.0.10.356	09-04-2023	2023-09-04 오전 8:47:39	17:47:39	2.0.10.252	318		1	{/}	심신	NULL	NULL	NULL	NULL	NULL	NULL	44	1	54	KSY3	List3	NULL	NULL	NULL	NULL	NULL	NULL	NULL	NULL	NULL	1	{/}	2	3	920823	0	{/}	685	921508
좌우반구com(CVF, UVF, BVF)_1	1	1	<?xml version="1.0"?>\n<Clock xmlns:dt="urn:schemas-microsoft-com:datatypes"><Description dt:dt="string">E-Prime Primary Realtime Clock</Description><StartTime><Timestamp dt:dt="int">0</Timestamp><DateUtc dt:dt="string">2023-09-04T08:47:38Z</DateUtc></StartTime><FrequencyChanges><FrequencyChange><Frequency dt:dt="r8">10000000</Frequency><Timestamp dt:dt="r8">8646011819254</Timestamp><Current dt:d…	좌우반구com(CVF, UVF, BVF)_1-001-1	60	1.0.0.173	1	244670235	Professional	2.0.10.356	2.0.10.356	09-04-2023	2023-09-04 오전 8:47:39	17:47:39	2.0.10.252	60		2	z	안실	124	1	60	NULL	NULL	NULL	NULL	NULL	NULL	KSY4	List1	NULL	NULL	NULL	NULL	NULL	NULL	NULL	NULL	NULL	1	z	2	3	191624	0	z	717	192341
좌우반구com(CVF, UVF, BVF)_1	1	1	<?xml version="1.0"?>\n<Clock xmlns:dt="urn:schemas-microsoft-com:datatypes"><Description dt:dt="string">E-Prime Primary Realtime Clock</Description><StartTime><Timestamp dt:dt="int">0</Timestamp><DateUtc dt:dt="string">2023-09-04T08:47:38Z</DateUtc></StartTime><FrequencyChanges><FrequencyChange><Frequency dt:dt="r8">10000000</Frequency><Timestamp dt:dt="r8">8646011819254</Timestamp><Current dt:d…	좌우반구com(CVF, UVF, BVF)_1-001-1	60	1.0.0.173	1	244670235	Professional	2.0.10.356	2.0.10.356	09-04-2023	2023-09-04 오전 8:47:39	17:47:39	2.0.10.252	8		2	z	압례	92	1	8	NULL	NULL	NULL	NULL	NULL	NULL	KSY2	List1	NULL	NULL	NULL	NULL	NULL	NULL	NULL	NULL	NULL	1	z	3	3	45757	0	z	616	46373
좌우반구com(CVF, UVF, BVF)_1	1	1	<?xml version="1.0"?>\n<Clock xmlns:dt="urn:schemas-microsoft-com:datatypes"><Description dt:dt="string">E-Prime Primary Realtime Clock</Description><StartTime><Timestamp dt:dt="int">0</Timestamp><DateUtc dt:dt="string">2023-09-04T08:47:38Z</DateUtc></StartTime><FrequencyChanges><FrequencyChange><Frequency dt:dt="r8">10000000</Frequency><Timestamp dt:dt="r8">8646011819254</Timestamp><Current dt:d…	좌우반구com(CVF, UVF, BVF)_1-001-1	60	1.0.0.173	1	244670235	Professional	2.0.10.356	2.0.10.356	09-04-2023	2023-09-04 오전 8:47:39	17:47:39	2.0.10.252	311		1	{/}	압축	NULL	NULL	NULL	NULL	NULL	NULL	109	1	47	KSY3	List3	NULL	NULL	NULL	NULL	NULL	NULL	NULL	NULL	NULL	0	{/}	2	3	901873	0	z	739	902612
좌우반구com(CVF, UVF, BVF)_1	1	1	<?xml version="1.0"?>\n<Clock xmlns:dt="urn:schemas-microsoft-com:datatypes"><Description dt:dt="string">E-Prime Primary Realtime Clock</Description><StartTime><Timestamp dt:dt="int">0</Timestamp><DateUtc dt:dt="string">2023-09-04T08:47:38Z</DateUtc></StartTime><FrequencyChanges><FrequencyChange><Frequency dt:dt="r8">10000000</Frequency><Timestamp dt:dt="r8">8646011819254</Timestamp><Current dt:d…	좌우반구com(CVF, UVF, BVF)_1-001-1	60	1.0.0.173	1	244670235	Professional	2.0.10.356	2.0.10.356	09-04-2023	2023-09-04 오전 8:47:39	17:47:39	2.0.10.252	266		2	z	양간	NULL	NULL	NULL	NULL	NULL	NULL	70	1	2	KSY2	List3	NULL	NULL	NULL	NULL	NULL	NULL	NULL	NULL	NULL	1	z	2	4	782957	0	z	391	783348
좌우반구com(CVF, UVF, BVF)_1	1	1	<?xml version="1.0"?>\n<Clock xmlns:dt="urn:schemas-microsoft-com:datatypes"><Description dt:dt="string">E-Prime Primary Realtime Clock</Description><StartTime><Timestamp dt:dt="int">0</Timestamp><DateUtc dt:dt="string">2023-09-04T08:47:38Z</DateUtc></StartTime><FrequencyChanges><FrequencyChange><Frequency dt:dt="r8">10000000</Frequency><Timestamp dt:dt="r8">8646011819254</Timestamp><Current dt:d…	좌우반구com(CVF, UVF, BVF)_1-001-1	60	1.0.0.173	1	244670235	Professional	2.0.10.356	2.0.10.356	09-04-2023	2023-09-04 오전 8:47:39	17:47:39	2.0.10.252	247		2	z	양급	NULL	NULL	NULL	82	1	115	NULL	NULL	NULL	KSY	List2	0		2	0	709223	184		0	0	1	z	2	4	709407	0	z	517	709924
좌우반구com(CVF, UVF, BVF)_1	1	1	<?xml version="1.0"?>\n<Clock xmlns:dt="urn:schemas-microsoft-com:datatypes"><Description dt:dt="string">E-Prime Primary Realtime Clock</Description><StartTime><Timestamp dt:dt="int">0</Timestamp><DateUtc dt:dt="string">2023-09-04T08:47:38Z</DateUtc></StartTime><FrequencyChanges><FrequencyChange><Frequency dt:dt="r8">10000000</Frequency><Timestamp dt:dt="r8">8646011819254</Timestamp><Current dt:d…	좌우반구com(CVF, UVF, BVF)_1-001-1	60	1.0.0.173	1	244670235	Professional	2.0.10.356	2.0.10.356	09-04-2023	2023-09-04 오전 8:47:39	17:47:39	2.0.10.252	255		1	{/}	양념	NULL	NULL	NULL	44	1	123	NULL	NULL	NULL	KSY3	List2	NULL	NULL	NULL	NULL	NULL	NULL	NULL	NULL	NULL	1	{/}	2	4	730107	0	{/}	1121	731228
좌우반구com(CVF, UVF, BVF)_1	1	1	<?xml version="1.0"?>\n<Clock xmlns:dt="urn:schemas-microsoft-com:datatypes"><Description dt:dt="string">E-Prime Primary Realtime Clock</Description><StartTime><Timestamp dt:dt="int">0</Timestamp><DateUtc dt:dt="string">2023-09-04T08:47:38Z</DateUtc></StartTime><FrequencyChanges><FrequencyChange><Frequency dt:dt="r8">10000000</Frequency><Timestamp dt:dt="r8">8646011819254</Timestamp><Current dt:d…	좌우반구com(CVF, UVF, BVF)_1-001-1	60	1.0.0.173	1	244670235	Professional	2.0.10.356	2.0.10.356	09-04-2023	2023-09-04 오전 8:47:39	17:47:39	2.0.10.252	109		2	z	양최	131	1	109	NULL	NULL	NULL	NULL	NULL	NULL	KSY3	List1	NULL	NULL	NULL	NULL	NULL	NULL	NULL	NULL	NULL	1	z	2	4	328324	0	z	417	328741
좌우반구com(CVF, UVF, BVF)_1	1	1	<?xml version="1.0"?>\n<Clock xmlns:dt="urn:schemas-microsoft-com:datatypes"><Description dt:dt="string">E-Prime Primary Realtime Clock</Description><StartTime><Timestamp dt:dt="int">0</Timestamp><DateUtc dt:dt="string">2023-09-04T08:47:38Z</DateUtc></StartTime><FrequencyChanges><FrequencyChange><Frequency dt:dt="r8">10000000</Frequency><Timestamp dt:dt="r8">8646011819254</Timestamp><Current dt:d…	좌우반구com(CVF, UVF, BVF)_1-001-1	60	1.0.0.173	1	244670235	Professional	2.0.10.356	2.0.10.356	09-04-2023	2023-09-04 오전 8:47:39	17:47:39	2.0.10.252	14		1	{/}	어휘	26	1	14	NULL	NULL	NULL	NULL	NULL	NULL	KSY3	List1	NULL	NULL	NULL	NULL	NULL	NULL	NULL	NULL	NULL	1	{/}	2	3	62607	0	{/}	478	63085
좌우반구com(CVF, UVF, BVF)_1	1	1	<?xml version="1.0"?>\n<Clock xmlns:dt="urn:schemas-microsoft-com:datatypes"><Description dt:dt="string">E-Prime Primary Realtime Clock</Description><StartTime><Timestamp dt:dt="int">0</Timestamp><DateUtc dt:dt="string">2023-09-04T08:47:38Z</DateUtc></StartTime><FrequencyChanges><FrequencyChange><Frequency dt:dt="r8">10000000</Frequency><Timestamp dt:dt="r8">8646011819254</Timestamp><Current dt:d…	좌우반구com(CVF, UVF, BVF)_1-001-1	60	1.0.0.173	1	244670235	Professional	2.0.10.356	2.0.10.356	09-04-2023	2023-09-04 오전 8:47:39	17:47:39	2.0.10.252	241		2	z	엄도	NULL	NULL	NULL	36	1	109	NULL	NULL	NULL	KSY4	List2	NULL	NULL	NULL	NULL	NULL	NULL	NULL	NULL	NULL	1	z	2	4	692957	0	z	551	693508
좌우반구com(CVF, UVF, BVF)_1	1	1	<?xml version="1.0"?>\n<Clock xmlns:dt="urn:schemas-microsoft-com:datatypes"><Description dt:dt="string">E-Prime Primary Realtime Clock</Description><StartTime><Timestamp dt:dt="int">0</Timestamp><DateUtc dt:dt="string">2023-09-04T08:47:38Z</DateUtc></StartTime><FrequencyChanges><FrequencyChange><Frequency dt:dt="r8">10000000</Frequency><Timestamp dt:dt="r8">8646011819254</Timestamp><Current dt:d…	좌우반구com(CVF, UVF, BVF)_1-001-1	60	1.0.0.173	1	244670235	Professional	2.0.10.356	2.0.10.356	09-04-2023	2023-09-04 오전 8:47:39	17:47:39	2.0.10.252	342		1	{/}	엄마	NULL	NULL	NULL	NULL	NULL	NULL	6	1	78	KSY3	List3	NULL	NULL	NULL	NULL	NULL	NULL	NULL	NULL	NULL	1	{/}	2	4	984857	0	{/}	379	985236
좌우반구com(CVF, UVF, BVF)_1	1	1	<?xml version="1.0"?>\n<Clock xmlns:dt="urn:schemas-microsoft-com:datatypes"><Description dt:dt="string">E-Prime Primary Realtime Clock</Description><StartTime><Timestamp dt:dt="int">0</Timestamp><DateUtc dt:dt="string">2023-09-04T08:47:38Z</DateUtc></StartTime><FrequencyChanges><FrequencyChange><Frequency dt:dt="r8">10000000</Frequency><Timestamp dt:dt="r8">8646011819254</Timestamp><Current dt:d…	좌우반구com(CVF, UVF, BVF)_1-001-1	60	1.0.0.173	1	244670235	Professional	2.0.10.356	2.0.10.356	09-04-2023	2023-09-04 오전 8:47:39	17:47:39	2.0.10.252	167		2	z	엇압	NULL	NULL	NULL	62	1	35	NULL	NULL	NULL	KSY4	List2	NULL	NULL	NULL	NULL	NULL	NULL	NULL	NULL	NULL	1	z	2	3	498607	0	z	598	499205
좌우반구com(CVF, UVF, BVF)_1	1	1	<?xml version="1.0"?>\n<Clock xmlns:dt="urn:schemas-microsoft-com:datatypes"><Description dt:dt="string">E-Prime Primary Realtime Clock</Description><StartTime><Timestamp dt:dt="int">0</Timestamp><DateUtc dt:dt="string">2023-09-04T08:47:38Z</DateUtc></StartTime><FrequencyChanges><FrequencyChange><Frequency dt:dt="r8">10000000</Frequency><Timestamp dt:dt="r8">8646011819254</Timestamp><Current dt:d…	좌우반구com(CVF, UVF, BVF)_1-001-1	60	1.0.0.173	1	244670235	Professional	2.0.10.356	2.0.10.356	09-04-2023	2023-09-04 오전 8:47:39	17:47:39	2.0.10.252	288		2	z	여별	NULL	NULL	NULL	NULL	NULL	NULL	54	1	24	KSY3	List3	NULL	NULL	NULL	NULL	NULL	NULL	NULL	NULL	NULL	0	z	2	3	841473	0	{/}	659	842132
좌우반구com(CVF, UVF, BVF)_1	1	1	<?xml version="1.0"?>\n<Clock xmlns:dt="urn:schemas-microsoft-com:datatypes"><Description dt:dt="string">E-Prime Primary Realtime Clock</Description><StartTime><Timestamp dt:dt="int">0</Timestamp><DateUtc dt:dt="string">2023-09-04T08:47:38Z</DateUtc></StartTime><FrequencyChanges><FrequencyChange><Frequency dt:dt="r8">10000000</Frequency><Timestamp dt:dt="r8">8646011819254</Timestamp><Current dt:d…	좌우반구com(CVF, UVF, BVF)_1-001-1	60	1.0.0.173	1	244670235	Professional	2.0.10.356	2.0.10.356	09-04-2023	2023-09-04 오전 8:47:39	17:47:39	2.0.10.252	295		2	z	여본	NULL	NULL	NULL	NULL	NULL	NULL	24	1	31	KSY2	List3	NULL	NULL	NULL	NULL	NULL	NULL	NULL	NULL	NULL	0	z	2	3	860223	0	{/}	421	860644
좌우반구com(CVF, UVF, BVF)_1	1	1	<?xml version="1.0"?>\n<Clock xmlns:dt="urn:schemas-microsoft-com:datatypes"><Description dt:dt="string">E-Prime Primary Realtime Clock</Description><StartTime><Timestamp dt:dt="int">0</Timestamp><DateUtc dt:dt="string">2023-09-04T08:47:38Z</DateUtc></StartTime><FrequencyChanges><FrequencyChange><Frequency dt:dt="r8">10000000</Frequency><Timestamp dt:dt="r8">8646011819254</Timestamp><Current dt:d…	좌우반구com(CVF, UVF, BVF)_1-001-1	60	1.0.0.173	1	244670235	Professional	2.0.10.356	2.0.10.356	09-04-2023	2023-09-04 오전 8:47:39	17:47:39	2.0.10.252	63		1	{/}	여생	27	1	63	NULL	NULL	NULL	NULL	NULL	NULL	KSY3	List1	NULL	NULL	NULL	NULL	NULL	NULL	NULL	NULL	NULL	1	{/}	2	4	200041	0	{/}	676	200717
좌우반구com(CVF, UVF, BVF)_1	1	1	<?xml version="1.0"?>\n<Clock xmlns:dt="urn:schemas-microsoft-com:datatypes"><Description dt:dt="string">E-Prime Primary Realtime Clock</Description><StartTime><Timestamp dt:dt="int">0</Timestamp><DateUtc dt:dt="string">2023-09-04T08:47:38Z</DateUtc></StartTime><FrequencyChanges><FrequencyChange><Frequency dt:dt="r8">10000000</Frequency><Timestamp dt:dt="r8">8646011819254</Timestamp><Current dt:d…	좌우반구com(CVF, UVF, BVF)_1-001-1	60	1.0.0.173	1	244670235	Professional	2.0.10.356	2.0.10.356	09-04-2023	2023-09-04 오전 8:47:39	17:47:39	2.0.10.252	45		2	z	열례	47	1	45	NULL	NULL	NULL	NULL	NULL	NULL	KSY	List1	0		2	0	149058	183		0	0	1	z	2	3	149241	0	z	764	150005
좌우반구com(CVF, UVF, BVF)_1	1	1	<?xml version="1.0"?>\n<Clock xmlns:dt="urn:schemas-microsoft-com:datatypes"><Description dt:dt="string">E-Prime Primary Realtime Clock</Description><StartTime><Timestamp dt:dt="int">0</Timestamp><DateUtc dt:dt="string">2023-09-04T08:47:38Z</DateUtc></StartTime><FrequencyChanges><FrequencyChange><Frequency dt:dt="r8">10000000</Frequency><Timestamp dt:dt="r8">8646011819254</Timestamp><Current dt:d…	좌우반구com(CVF, UVF, BVF)_1-001-1	60	1.0.0.173	1	244670235	Professional	2.0.10.356	2.0.10.356	09-04-2023	2023-09-04 오전 8:47:39	17:47:39	2.0.10.252	251		2	z	열박	NULL	NULL	NULL	117	1	119	NULL	NULL	NULL	KSY	List2	0		2	0	719407	183		0	0	0	z	2	3	719590	0	{/}	230	719820
좌우반구com(CVF, UVF, BVF)_1	1	1	<?xml version="1.0"?>\n<Clock xmlns:dt="urn:schemas-microsoft-com:datatypes"><Description dt:dt="string">E-Prime Primary Realtime Clock</Description><StartTime><Timestamp dt:dt="int">0</Timestamp><DateUtc dt:dt="string">2023-09-04T08:47:38Z</DateUtc></StartTime><FrequencyChanges><FrequencyChange><Frequency dt:dt="r8">10000000</Frequency><Timestamp dt:dt="r8">8646011819254</Timestamp><Current dt:d…	좌우반구com(CVF, UVF, BVF)_1-001-1	60	1.0.0.173	1	244670235	Professional	2.0.10.356	2.0.10.356	09-04-2023	2023-09-04 오전 8:47:39	17:47:39	2.0.10.252	201		2	z	열응	NULL	NULL	NULL	17	1	69	NULL	NULL	NULL	KSY2	List2	NULL	NULL	NULL	NULL	NULL	NULL	NULL	NULL	NULL	1	z	2	4	586474	0	z	522	586996
좌우반구com(CVF, UVF, BVF)_1	1	1	<?xml version="1.0"?>\n<Clock xmlns:dt="urn:schemas-microsoft-com:datatypes"><Description dt:dt="string">E-Prime Primary Realtime Clock</Description><StartTime><Timestamp dt:dt="int">0</Timestamp><DateUtc dt:dt="string">2023-09-04T08:47:38Z</DateUtc></StartTime><FrequencyChanges><FrequencyChange><Frequency dt:dt="r8">10000000</Frequency><Timestamp dt:dt="r8">8646011819254</Timestamp><Current dt:d…	좌우반구com(CVF, UVF, BVF)_1-001-1	60	1.0.0.173	1	244670235	Professional	2.0.10.356	2.0.10.356	09-04-2023	2023-09-04 오전 8:47:39	17:47:39	2.0.10.252	204		1	{/}	열정	NULL	NULL	NULL	97	1	72	NULL	NULL	NULL	KSY3	List2	NULL	NULL	NULL	NULL	NULL	NULL	NULL	NULL	NULL	1	{/}	2	3	594607	0	{/}	365	594972
좌우반구com(CVF, UVF, BVF)_1	1	1	<?xml version="1.0"?>\n<Clock xmlns:dt="urn:schemas-microsoft-com:datatypes"><Description dt:dt="string">E-Prime Primary Realtime Clock</Description><StartTime><Timestamp dt:dt="int">0</Timestamp><DateUtc dt:dt="string">2023-09-04T08:47:38Z</DateUtc></StartTime><FrequencyChanges><FrequencyChange><Frequency dt:dt="r8">10000000</Frequency><Timestamp dt:dt="r8">8646011819254</Timestamp><Current dt:d…	좌우반구com(CVF, UVF, BVF)_1-001-1	60	1.0.0.173	1	244670235	Professional	2.0.10.356	2.0.10.356	09-04-2023	2023-09-04 오전 8:47:39	17:47:39	2.0.10.252	200		1	{/}	오류	NULL	NULL	NULL	119	1	68	NULL	NULL	NULL	KSY3	List2	NULL	NULL	NULL	NULL	NULL	NULL	NULL	NULL	NULL	1	{/}	2	3	583807	0	{/}	470	584277
좌우반구com(CVF, UVF, BVF)_1	1	1	<?xml version="1.0"?>\n<Clock xmlns:dt="urn:schemas-microsoft-com:datatypes"><Description dt:dt="string">E-Prime Primary Realtime Clock</Description><StartTime><Timestamp dt:dt="int">0</Timestamp><DateUtc dt:dt="string">2023-09-04T08:47:38Z</DateUtc></StartTime><FrequencyChanges><FrequencyChange><Frequency dt:dt="r8">10000000</Frequency><Timestamp dt:dt="r8">8646011819254</Timestamp><Current dt:d…	좌우반구com(CVF, UVF, BVF)_1-001-1	60	1.0.0.173	1	244670235	Professional	2.0.10.356	2.0.10.356	09-04-2023	2023-09-04 오전 8:47:39	17:47:39	2.0.10.252	16		1	{/}	오해	32	1	16	NULL	NULL	NULL	NULL	NULL	NULL	KSY3	List1	NULL	NULL	NULL	NULL	NULL	NULL	NULL	NULL	NULL	1	{/}	2	3	68157	0	{/}	480	68637
좌우반구com(CVF, UVF, BVF)_1	1	1	<?xml version="1.0"?>\n<Clock xmlns:dt="urn:schemas-microsoft-com:datatypes"><Description dt:dt="string">E-Prime Primary Realtime Clock</Description><StartTime><Timestamp dt:dt="int">0</Timestamp><DateUtc dt:dt="string">2023-09-04T08:47:38Z</DateUtc></StartTime><FrequencyChanges><FrequencyChange><Frequency dt:dt="r8">10000000</Frequency><Timestamp dt:dt="r8">8646011819254</Timestamp><Current dt:d…	좌우반구com(CVF, UVF, BVF)_1-001-1	60	1.0.0.173	1	244670235	Professional	2.0.10.356	2.0.10.356	09-04-2023	2023-09-04 오전 8:47:39	17:47:39	2.0.10.252	90		2	z	외보	51	1	90	NULL	NULL	NULL	NULL	NULL	NULL	KSY3	List1	NULL	NULL	NULL	NULL	NULL	NULL	NULL	NULL	NULL	1	z	2	3	273407	0	z	614	274021
좌우반구com(CVF, UVF, BVF)_1	1	1	<?xml version="1.0"?>\n<Clock xmlns:dt="urn:schemas-microsoft-com:datatypes"><Description dt:dt="string">E-Prime Primary Realtime Clock</Description><StartTime><Timestamp dt:dt="int">0</Timestamp><DateUtc dt:dt="string">2023-09-04T08:47:38Z</DateUtc></StartTime><FrequencyChanges><FrequencyChange><Frequency dt:dt="r8">10000000</Frequency><Timestamp dt:dt="r8">8646011819254</Timestamp><Current dt:d…	좌우반구com(CVF, UVF, BVF)_1-001-1	60	1.0.0.173	1	244670235	Professional	2.0.10.356	2.0.10.356	09-04-2023	2023-09-04 오전 8:47:39	17:47:39	2.0.10.252	245		1	{/}	외부	NULL	NULL	NULL	41	1	113	NULL	NULL	NULL	KSY3	List2	NULL	NULL	NULL	NULL	NULL	NULL	NULL	NULL	NULL	0	{/}	2	3	704107	0	z	594	704701
좌우반구com(CVF, UVF, BVF)_1	1	1	<?xml version="1.0"?>\n<Clock xmlns:dt="urn:schemas-microsoft-com:datatypes"><Description dt:dt="string">E-Prime Primary Realtime Clock</Description><StartTime><Timestamp dt:dt="int">0</Timestamp><DateUtc dt:dt="string">2023-09-04T08:47:38Z</DateUtc></StartTime><FrequencyChanges><FrequencyChange><Frequency dt:dt="r8">10000000</Frequency><Timestamp dt:dt="r8">8646011819254</Timestamp><Current dt:d…	좌우반구com(CVF, UVF, BVF)_1-001-1	60	1.0.0.173	1	244670235	Professional	2.0.10.356	2.0.10.356	09-04-2023	2023-09-04 오전 8:47:39	17:47:39	2.0.10.252	39		2	z	요명	125	1	39	NULL	NULL	NULL	NULL	NULL	NULL	KSY3	List1	NULL	NULL	NULL	NULL	NULL	NULL	NULL	NULL	NULL	1	z	2	4	132708	0	z	705	133413
좌우반구com(CVF, UVF, BVF)_1	1	1	<?xml version="1.0"?>\n<Clock xmlns:dt="urn:schemas-microsoft-com:datatypes"><Description dt:dt="string">E-Prime Primary Realtime Clock</Description><StartTime><Timestamp dt:dt="int">0</Timestamp><DateUtc dt:dt="string">2023-09-04T08:47:38Z</DateUtc></StartTime><FrequencyChanges><FrequencyChange><Frequency dt:dt="r8">10000000</Frequency><Timestamp dt:dt="r8">8646011819254</Timestamp><Current dt:d…	좌우반구com(CVF, UVF, BVF)_1-001-1	60	1.0.0.173	1	244670235	Professional	2.0.10.356	2.0.10.356	09-04-2023	2023-09-04 오전 8:47:39	17:47:39	2.0.10.252	112		1	{/}	요소	85	1	112	NULL	NULL	NULL	NULL	NULL	NULL	KSY3	List1	NULL	NULL	NULL	NULL	NULL	NULL	NULL	NULL	NULL	1	{/}	2	3	336357	0	{/}	360	336717
좌우반구com(CVF, UVF, BVF)_1	1	1	<?xml version="1.0"?>\n<Clock xmlns:dt="urn:schemas-microsoft-com:datatypes"><Description dt:dt="string">E-Prime Primary Realtime Clock</Description><StartTime><Timestamp dt:dt="int">0</Timestamp><DateUtc dt:dt="string">2023-09-04T08:47:38Z</DateUtc></StartTime><FrequencyChanges><FrequencyChange><Frequency dt:dt="r8">10000000</Frequency><Timestamp dt:dt="r8">8646011819254</Timestamp><Current dt:d…	좌우반구com(CVF, UVF, BVF)_1-001-1	60	1.0.0.173	1	244670235	Professional	2.0.10.356	2.0.10.356	09-04-2023	2023-09-04 오전 8:47:39	17:47:39	2.0.10.252	87		1	{/}	요청	29	1	87	NULL	NULL	NULL	NULL	NULL	NULL	KSY3	List1	NULL	NULL	NULL	NULL	NULL	NULL	NULL	NULL	NULL	1	{/}	2	4	265441	0	{/}	412	265853
좌우반구com(CVF, UVF, BVF)_1	1	1	<?xml version="1.0"?>\n<Clock xmlns:dt="urn:schemas-microsoft-com:datatypes"><Description dt:dt="string">E-Prime Primary Realtime Clock</Description><StartTime><Timestamp dt:dt="int">0</Timestamp><DateUtc dt:dt="string">2023-09-04T08:47:38Z</DateUtc></StartTime><FrequencyChanges><FrequencyChange><Frequency dt:dt="r8">10000000</Frequency><Timestamp dt:dt="r8">8646011819254</Timestamp><Current dt:d…	좌우반구com(CVF, UVF, BVF)_1-001-1	60	1.0.0.173	1	244670235	Professional	2.0.10.356	2.0.10.356	09-04-2023	2023-09-04 오전 8:47:39	17:47:39	2.0.10.252	187		2	z	용스	NULL	NULL	NULL	15	1	55	NULL	NULL	NULL	KSY3	List2	NULL	NULL	NULL	NULL	NULL	NULL	NULL	NULL	NULL	1	z	2	4	550891	0	z	385	551276
좌우반구com(CVF, UVF, BVF)_1	1	1	<?xml version="1.0"?>\n<Clock xmlns:dt="urn:schemas-microsoft-com:datatypes"><Description dt:dt="string">E-Prime Primary Realtime Clock</Description><StartTime><Timestamp dt:dt="int">0</Timestamp><DateUtc dt:dt="string">2023-09-04T08:47:38Z</DateUtc></StartTime><FrequencyChanges><FrequencyChange><Frequency dt:dt="r8">10000000</Frequency><Timestamp dt:dt="r8">8646011819254</Timestamp><Current dt:d…	좌우반구com(CVF, UVF, BVF)_1-001-1	60	1.0.0.173	1	244670235	Professional	2.0.10.356	2.0.10.356	09-04-2023	2023-09-04 오전 8:47:39	17:47:39	2.0.10.252	81		1	{/}	용어	121	1	81	NULL	NULL	NULL	NULL	NULL	NULL	KSY3	List1	NULL	NULL	NULL	NULL	NULL	NULL	NULL	NULL	NULL	1	{/}	2	3	249724	0	{/}	385	250109
좌우반구com(CVF, UVF, BVF)_1	1	1	<?xml version="1.0"?>\n<Clock xmlns:dt="urn:schemas-microsoft-com:datatypes"><Description dt:dt="string">E-Prime Primary Realtime Clock</Description><StartTime><Timestamp dt:dt="int">0</Timestamp><DateUtc dt:dt="string">2023-09-04T08:47:38Z</DateUtc></StartTime><FrequencyChanges><FrequencyChange><Frequency dt:dt="r8">10000000</Frequency><Timestamp dt:dt="r8">8646011819254</Timestamp><Current dt:d…	좌우반구com(CVF, UVF, BVF)_1-001-1	60	1.0.0.173	1	244670235	Professional	2.0.10.356	2.0.10.356	09-04-2023	2023-09-04 오전 8:47:39	17:47:39	2.0.10.252	105		1	{/}	우려	97	1	105	NULL	NULL	NULL	NULL	NULL	NULL	KSY3	List1	NULL	NULL	NULL	NULL	NULL	NULL	NULL	NULL	NULL	1	{/}	2	3	317107	0	{/}	874	317981
좌우반구com(CVF, UVF, BVF)_1	1	1	<?xml version="1.0"?>\n<Clock xmlns:dt="urn:schemas-microsoft-com:datatypes"><Description dt:dt="string">E-Prime Primary Realtime Clock</Description><StartTime><Timestamp dt:dt="int">0</Timestamp><DateUtc dt:dt="string">2023-09-04T08:47:38Z</DateUtc></StartTime><FrequencyChanges><FrequencyChange><Frequency dt:dt="r8">10000000</Frequency><Timestamp dt:dt="r8">8646011819254</Timestamp><Current dt:d…	좌우반구com(CVF, UVF, BVF)_1-001-1	60	1.0.0.173	1	244670235	Professional	2.0.10.356	2.0.10.356	09-04-2023	2023-09-04 오전 8:47:39	17:47:39	2.0.10.252	89		2	z	운국	14	1	89	NULL	NULL	NULL	NULL	NULL	NULL	KSY4	List1	NULL	NULL	NULL	NULL	NULL	NULL	NULL	NULL	NULL	0	z	2	3	270574	0	{/}	623	271197
좌우반구com(CVF, UVF, BVF)_1	1	1	<?xml version="1.0"?>\n<Clock xmlns:dt="urn:schemas-microsoft-com:datatypes"><Description dt:dt="string">E-Prime Primary Realtime Clock</Description><StartTime><Timestamp dt:dt="int">0</Timestamp><DateUtc dt:dt="string">2023-09-04T08:47:38Z</DateUtc></StartTime><FrequencyChanges><FrequencyChange><Frequency dt:dt="r8">10000000</Frequency><Timestamp dt:dt="r8">8646011819254</Timestamp><Current dt:d…	좌우반구com(CVF, UVF, BVF)_1-001-1	60	1.0.0.173	1	244670235	Professional	2.0.10.356	2.0.10.356	09-04-2023	2023-09-04 오전 8:47:39	17:47:39	2.0.10.252	2		2	z	운속	72	1	2	NULL	NULL	NULL	NULL	NULL	NULL	KSY	List1	0		3	0	29224	183		0	0	1	z	2	3	29407	0	z	558	29965
좌우반구com(CVF, UVF, BVF)_1	1	1	<?xml version="1.0"?>\n<Clock xmlns:dt="urn:schemas-microsoft-com:datatypes"><Description dt:dt="string">E-Prime Primary Realtime Clock</Description><StartTime><Timestamp dt:dt="int">0</Timestamp><DateUtc dt:dt="string">2023-09-04T08:47:38Z</DateUtc></StartTime><FrequencyChanges><FrequencyChange><Frequency dt:dt="r8">10000000</Frequency><Timestamp dt:dt="r8">8646011819254</Timestamp><Current dt:d…	좌우반구com(CVF, UVF, BVF)_1-001-1	60	1.0.0.173	1	244670235	Professional	2.0.10.356	2.0.10.356	09-04-2023	2023-09-04 오전 8:47:39	17:47:39	2.0.10.252	83		1	{/}	원리	11	1	83	NULL	NULL	NULL	NULL	NULL	NULL	KSY3	List1	NULL	NULL	NULL	NULL	NULL	NULL	NULL	NULL	NULL	1	{/}	2	3	255041	0	{/}	580	255621
좌우반구com(CVF, UVF, BVF)_1	1	1	<?xml version="1.0"?>\n<Clock xmlns:dt="urn:schemas-microsoft-com:datatypes"><Description dt:dt="string">E-Prime Primary Realtime Clock</Description><StartTime><Timestamp dt:dt="int">0</Timestamp><DateUtc dt:dt="string">2023-09-04T08:47:38Z</DateUtc></StartTime><FrequencyChanges><FrequencyChange><Frequency dt:dt="r8">10000000</Frequency><Timestamp dt:dt="r8">8646011819254</Timestamp><Current dt:d…	좌우반구com(CVF, UVF, BVF)_1-001-1	60	1.0.0.173	1	244670235	Professional	2.0.10.356	2.0.10.356	09-04-2023	2023-09-04 오전 8:47:39	17:47:39	2.0.10.252	226		1	{/}	원인	NULL	NULL	NULL	75	1	94	NULL	NULL	NULL	KSY3	List2	NULL	NULL	NULL	NULL	NULL	NULL	NULL	NULL	NULL	1	{/}	2	3	652490	0	{/}	370	652860
좌우반구com(CVF, UVF, BVF)_1	1	1	<?xml version="1.0"?>\n<Clock xmlns:dt="urn:schemas-microsoft-com:datatypes"><Description dt:dt="string">E-Prime Primary Realtime Clock</Description><StartTime><Timestamp dt:dt="int">0</Timestamp><DateUtc dt:dt="string">2023-09-04T08:47:38Z</DateUtc></StartTime><FrequencyChanges><FrequencyChange><Frequency dt:dt="r8">10000000</Frequency><Timestamp dt:dt="r8">8646011819254</Timestamp><Current dt:d…	좌우반구com(CVF, UVF, BVF)_1-001-1	60	1.0.0.173	1	244670235	Professional	2.0.10.356	2.0.10.356	09-04-2023	2023-09-04 오전 8:47:39	17:47:39	2.0.10.252	103		1	{/}	원장	84	1	103	NULL	NULL	NULL	NULL	NULL	NULL	KSY3	List1	NULL	NULL	NULL	NULL	NULL	NULL	NULL	NULL	NULL	1	{/}	2	4	311074	0	{/}	739	311813
좌우반구com(CVF, UVF, BVF)_1	1	1	<?xml version="1.0"?>\n<Clock xmlns:dt="urn:schemas-microsoft-com:datatypes"><Description dt:dt="string">E-Prime Primary Realtime Clock</Description><StartTime><Timestamp dt:dt="int">0</Timestamp><DateUtc dt:dt="string">2023-09-04T08:47:38Z</DateUtc></StartTime><FrequencyChanges><FrequencyChange><Frequency dt:dt="r8">10000000</Frequency><Timestamp dt:dt="r8">8646011819254</Timestamp><Current dt:d…	좌우반구com(CVF, UVF, BVF)_1-001-1	60	1.0.0.173	1	244670235	Professional	2.0.10.356	2.0.10.356	09-04-2023	2023-09-04 오전 8:47:39	17:47:39	2.0.10.252	137		2	z	원착	NULL	NULL	NULL	12	1	5	NULL	NULL	NULL	KSY3	List2	NULL	NULL	NULL	NULL	NULL	NULL	NULL	NULL	NULL	1	z	2	4	420524	0	z	713	421237
좌우반구com(CVF, UVF, BVF)_1	1	1	<?xml version="1.0"?>\n<Clock xmlns:dt="urn:schemas-microsoft-com:datatypes"><Description dt:dt="string">E-Prime Primary Realtime Clock</Description><StartTime><Timestamp dt:dt="int">0</Timestamp><DateUtc dt:dt="string">2023-09-04T08:47:38Z</DateUtc></StartTime><FrequencyChanges><FrequencyChange><Frequency dt:dt="r8">10000000</Frequency><Timestamp dt:dt="r8">8646011819254</Timestamp><Current dt:d…	좌우반구com(CVF, UVF, BVF)_1-001-1	60	1.0.0.173	1	244670235	Professional	2.0.10.356	2.0.10.356	09-04-2023	2023-09-04 오전 8:47:39	17:47:39	2.0.10.252	319		1	{/}	원형	NULL	NULL	NULL	NULL	NULL	NULL	47	1	55	KSY3	List3	NULL	NULL	NULL	NULL	NULL	NULL	NULL	NULL	NULL	0	{/}	3	3	923706	0	z	530	924236
좌우반구com(CVF, UVF, BVF)_1	1	1	<?xml version="1.0"?>\n<Clock xmlns:dt="urn:schemas-microsoft-com:datatypes"><Description dt:dt="string">E-Prime Primary Realtime Clock</Description><StartTime><Timestamp dt:dt="int">0</Timestamp><DateUtc dt:dt="string">2023-09-04T08:47:38Z</DateUtc></StartTime><FrequencyChanges><FrequencyChange><Frequency dt:dt="r8">10000000</Frequency><Timestamp dt:dt="r8">8646011819254</Timestamp><Current dt:d…	좌우반구com(CVF, UVF, BVF)_1-001-1	60	1.0.0.173	1	244670235	Professional	2.0.10.356	2.0.10.356	09-04-2023	2023-09-04 오전 8:47:39	17:47:39	2.0.10.252	41		2	z	위절	20	1	41	NULL	NULL	NULL	NULL	NULL	NULL	KSY3	List1	NULL	NULL	NULL	NULL	NULL	NULL	NULL	NULL	NULL	1	z	2	4	138258	0	z	515	138773
좌우반구com(CVF, UVF, BVF)_1	1	1	<?xml version="1.0"?>\n<Clock xmlns:dt="urn:schemas-microsoft-com:datatypes"><Description dt:dt="string">E-Prime Primary Realtime Clock</Description><StartTime><Timestamp dt:dt="int">0</Timestamp><DateUtc dt:dt="string">2023-09-04T08:47:38Z</DateUtc></StartTime><FrequencyChanges><FrequencyChange><Frequency dt:dt="r8">10000000</Frequency><Timestamp dt:dt="r8">8646011819254</Timestamp><Current dt:d…	좌우반구com(CVF, UVF, BVF)_1-001-1	60	1.0.0.173	1	244670235	Professional	2.0.10.356	2.0.10.356	09-04-2023	2023-09-04 오전 8:47:39	17:47:39	2.0.10.252	142		1	{/}	유형	NULL	NULL	NULL	35	1	10	NULL	NULL	NULL	KSY3	List2	NULL	NULL	NULL	NULL	NULL	NULL	NULL	NULL	NULL	1	{/}	3	3	433840	0	{/}	461	434301
좌우반구com(CVF, UVF, BVF)_1	1	1	<?xml version="1.0"?>\n<Clock xmlns:dt="urn:schemas-microsoft-com:datatypes"><Description dt:dt="string">E-Prime Primary Realtime Clock</Description><StartTime><Timestamp dt:dt="int">0</Timestamp><DateUtc dt:dt="string">2023-09-04T08:47:38Z</DateUtc></StartTime><FrequencyChanges><FrequencyChange><Frequency dt:dt="r8">10000000</Frequency><Timestamp dt:dt="r8">8646011819254</Timestamp><Current dt:d…	좌우반구com(CVF, UVF, BVF)_1-001-1	60	1.0.0.173	1	244670235	Professional	2.0.10.356	2.0.10.356	09-04-2023	2023-09-04 오전 8:47:39	17:47:39	2.0.10.252	315		1	{/}	음식	NULL	NULL	NULL	NULL	NULL	NULL	64	1	51	KSY3	List3	NULL	NULL	NULL	NULL	NULL	NULL	NULL	NULL	NULL	1	{/}	3	3	912773	0	{/}	407	913180
좌우반구com(CVF, UVF, BVF)_1	1	1	<?xml version="1.0"?>\n<Clock xmlns:dt="urn:schemas-microsoft-com:datatypes"><Description dt:dt="string">E-Prime Primary Realtime Clock</Description><StartTime><Timestamp dt:dt="int">0</Timestamp><DateUtc dt:dt="string">2023-09-04T08:47:38Z</DateUtc></StartTime><FrequencyChanges><FrequencyChange><Frequency dt:dt="r8">10000000</Frequency><Timestamp dt:dt="r8">8646011819254</Timestamp><Current dt:d…	좌우반구com(CVF, UVF, BVF)_1-001-1	60	1.0.0.173	1	244670235	Professional	2.0.10.356	2.0.10.356	09-04-2023	2023-09-04 오전 8:47:39	17:47:39	2.0.10.252	349		2	z	음안	NULL	NULL	NULL	NULL	NULL	NULL	101	1	85	KSY2	List3	NULL	NULL	NULL	NULL	NULL	NULL	NULL	NULL	NULL	1	z	2	3	1003523	0	z	569	1004092
좌우반구com(CVF, UVF, BVF)_1	1	1	<?xml version="1.0"?>\n<Clock xmlns:dt="urn:schemas-microsoft-com:datatypes"><Description dt:dt="string">E-Prime Primary Realtime Clock</Description><StartTime><Timestamp dt:dt="int">0</Timestamp><DateUtc dt:dt="string">2023-09-04T08:47:38Z</DateUtc></StartTime><FrequencyChanges><FrequencyChange><Frequency dt:dt="r8">10000000</Frequency><Timestamp dt:dt="r8">8646011819254</Timestamp><Current dt:d…	좌우반구com(CVF, UVF, BVF)_1-001-1	60	1.0.0.173	1	244670235	Professional	2.0.10.356	2.0.10.356	09-04-2023	2023-09-04 오전 8:47:39	17:47:39	2.0.10.252	206		2	z	응어	NULL	NULL	NULL	73	1	74	NULL	NULL	NULL	KSY4	List2	NULL	NULL	NULL	NULL	NULL	NULL	NULL	NULL	NULL	1	z	2	3	599807	0	z	582	600389
좌우반구com(CVF, UVF, BVF)_1	1	1	<?xml version="1.0"?>\n<Clock xmlns:dt="urn:schemas-microsoft-com:datatypes"><Description dt:dt="string">E-Prime Primary Realtime Clock</Description><StartTime><Timestamp dt:dt="int">0</Timestamp><DateUtc dt:dt="string">2023-09-04T08:47:38Z</DateUtc></StartTime><FrequencyChanges><FrequencyChange><Frequency dt:dt="r8">10000000</Frequency><Timestamp dt:dt="r8">8646011819254</Timestamp><Current dt:d…	좌우반구com(CVF, UVF, BVF)_1-001-1	60	1.0.0.173	1	244670235	Professional	2.0.10.356	2.0.10.356	09-04-2023	2023-09-04 오전 8:47:39	17:47:39	2.0.10.252	257		2	z	의마	NULL	NULL	NULL	20	1	125	NULL	NULL	NULL	KSY4	List2	NULL	NULL	NULL	NULL	NULL	NULL	NULL	NULL	NULL	0	z	2	3	736023	0	{/}	485	736508
좌우반구com(CVF, UVF, BVF)_1	1	1	<?xml version="1.0"?>\n<Clock xmlns:dt="urn:schemas-microsoft-com:datatypes"><Description dt:dt="string">E-Prime Primary Realtime Clock</Description><StartTime><Timestamp dt:dt="int">0</Timestamp><DateUtc dt:dt="string">2023-09-04T08:47:38Z</DateUtc></StartTime><FrequencyChanges><FrequencyChange><Frequency dt:dt="r8">10000000</Frequency><Timestamp dt:dt="r8">8646011819254</Timestamp><Current dt:d…	좌우반구com(CVF, UVF, BVF)_1-001-1	60	1.0.0.173	1	244670235	Professional	2.0.10.356	2.0.10.356	09-04-2023	2023-09-04 오전 8:47:39	17:47:39	2.0.10.252	217		1	{/}	의미	NULL	NULL	NULL	55	1	85	NULL	NULL	NULL	KSY3	List2	NULL	NULL	NULL	NULL	NULL	NULL	NULL	NULL	NULL	1	{/}	2	4	628657	0	{/}	347	629004
좌우반구com(CVF, UVF, BVF)_1	1	1	<?xml version="1.0"?>\n<Clock xmlns:dt="urn:schemas-microsoft-com:datatypes"><Description dt:dt="string">E-Prime Primary Realtime Clock</Description><StartTime><Timestamp dt:dt="int">0</Timestamp><DateUtc dt:dt="string">2023-09-04T08:47:38Z</DateUtc></StartTime><FrequencyChanges><FrequencyChange><Frequency dt:dt="r8">10000000</Frequency><Timestamp dt:dt="r8">8646011819254</Timestamp><Current dt:d…	좌우반구com(CVF, UVF, BVF)_1-001-1	60	1.0.0.173	1	244670235	Professional	2.0.10.356	2.0.10.356	09-04-2023	2023-09-04 오전 8:47:39	17:47:39	2.0.10.252	155		2	z	의필	NULL	NULL	NULL	46	1	23	NULL	NULL	NULL	KSY2	List2	NULL	NULL	NULL	NULL	NULL	NULL	NULL	NULL	NULL	1	z	2	3	467424	0	z	501	467925
좌우반구com(CVF, UVF, BVF)_1	1	1	<?xml version="1.0"?>\n<Clock xmlns:dt="urn:schemas-microsoft-com:datatypes"><Description dt:dt="string">E-Prime Primary Realtime Clock</Description><StartTime><Timestamp dt:dt="int">0</Timestamp><DateUtc dt:dt="string">2023-09-04T08:47:38Z</DateUtc></StartTime><FrequencyChanges><FrequencyChange><Frequency dt:dt="r8">10000000</Frequency><Timestamp dt:dt="r8">8646011819254</Timestamp><Current dt:d…	좌우반구com(CVF, UVF, BVF)_1-001-1	60	1.0.0.173	1	244670235	Professional	2.0.10.356	2.0.10.356	09-04-2023	2023-09-04 오전 8:47:39	17:47:39	2.0.10.252	100		2	z	이느	5	1	100	NULL	NULL	NULL	NULL	NULL	NULL	KSY4	List1	NULL	NULL	NULL	NULL	NULL	NULL	NULL	NULL	NULL	1	z	2	4	302041	0	z	828	302869
좌우반구com(CVF, UVF, BVF)_1	1	1	<?xml version="1.0"?>\n<Clock xmlns:dt="urn:schemas-microsoft-com:datatypes"><Description dt:dt="string">E-Prime Primary Realtime Clock</Description><StartTime><Timestamp dt:dt="int">0</Timestamp><DateUtc dt:dt="string">2023-09-04T08:47:38Z</DateUtc></StartTime><FrequencyChanges><FrequencyChange><Frequency dt:dt="r8">10000000</Frequency><Timestamp dt:dt="r8">8646011819254</Timestamp><Current dt:d…	좌우반구com(CVF, UVF, BVF)_1-001-1	60	1.0.0.173	1	244670235	Professional	2.0.10.356	2.0.10.356	09-04-2023	2023-09-04 오전 8:47:39	17:47:39	2.0.10.252	88		1	{/}	이득	98	1	88	NULL	NULL	NULL	NULL	NULL	NULL	KSY3	List1	NULL	NULL	NULL	NULL	NULL	NULL	NULL	NULL	NULL	1	{/}	3	3	268057	0	{/}	316	268373
좌우반구com(CVF, UVF, BVF)_1	1	1	<?xml version="1.0"?>\n<Clock xmlns:dt="urn:schemas-microsoft-com:datatypes"><Description dt:dt="string">E-Prime Primary Realtime Clock</Description><StartTime><Timestamp dt:dt="int">0</Timestamp><DateUtc dt:dt="string">2023-09-04T08:47:38Z</DateUtc></StartTime><FrequencyChanges><FrequencyChange><Frequency dt:dt="r8">10000000</Frequency><Timestamp dt:dt="r8">8646011819254</Timestamp><Current dt:d…	좌우반구com(CVF, UVF, BVF)_1-001-1	60	1.0.0.173	1	244670235	Professional	2.0.10.356	2.0.10.356	09-04-2023	2023-09-04 오전 8:47:39	17:47:39	2.0.10.252	322		1	{/}	이유	NULL	NULL	NULL	NULL	NULL	NULL	78	1	58	KSY3	List3	NULL	NULL	NULL	NULL	NULL	NULL	NULL	NULL	NULL	1	{/}	3	3	931856	0	{/}	420	932276
좌우반구com(CVF, UVF, BVF)_1	1	1	<?xml version="1.0"?>\n<Clock xmlns:dt="urn:schemas-microsoft-com:datatypes"><Description dt:dt="string">E-Prime Primary Realtime Clock</Description><StartTime><Timestamp dt:dt="int">0</Timestamp><DateUtc dt:dt="string">2023-09-04T08:47:38Z</DateUtc></StartTime><FrequencyChanges><FrequencyChange><Frequency dt:dt="r8">10000000</Frequency><Timestamp dt:dt="r8">8646011819254</Timestamp><Current dt:d…	좌우반구com(CVF, UVF, BVF)_1-001-1	60	1.0.0.173	1	244670235	Professional	2.0.10.356	2.0.10.356	09-04-2023	2023-09-04 오전 8:47:39	17:47:39	2.0.10.252	367		1	{/}	이전	NULL	NULL	NULL	NULL	NULL	NULL	128	1	103	KSY3	List3	NULL	NULL	NULL	NULL	NULL	NULL	NULL	NULL	NULL	1	{/}	2	4	1051990	0	{/}	486	1052476
좌우반구com(CVF, UVF, BVF)_1	1	1	<?xml version="1.0"?>\n<Clock xmlns:dt="urn:schemas-microsoft-com:datatypes"><Description dt:dt="string">E-Prime Primary Realtime Clock</Description><StartTime><Timestamp dt:dt="int">0</Timestamp><DateUtc dt:dt="string">2023-09-04T08:47:38Z</DateUtc></StartTime><FrequencyChanges><FrequencyChange><Frequency dt:dt="r8">10000000</Frequency><Timestamp dt:dt="r8">8646011819254</Timestamp><Current dt:d…	좌우반구com(CVF, UVF, BVF)_1-001-1	60	1.0.0.173	1	244670235	Professional	2.0.10.356	2.0.10.356	09-04-2023	2023-09-04 오전 8:47:39	17:47:39	2.0.10.252	10		2	z	익궤	19	1	10	NULL	NULL	NULL	NULL	NULL	NULL	KSY2	List1	NULL	NULL	NULL	NULL	NULL	NULL	NULL	NULL	NULL	1	z	2	3	51574	0	z	583	52157
좌우반구com(CVF, UVF, BVF)_1	1	1	<?xml version="1.0"?>\n<Clock xmlns:dt="urn:schemas-microsoft-com:datatypes"><Description dt:dt="string">E-Prime Primary Realtime Clock</Description><StartTime><Timestamp dt:dt="int">0</Timestamp><DateUtc dt:dt="string">2023-09-04T08:47:38Z</DateUtc></StartTime><FrequencyChanges><FrequencyChange><Frequency dt:dt="r8">10000000</Frequency><Timestamp dt:dt="r8">8646011819254</Timestamp><Current dt:d…	좌우반구com(CVF, UVF, BVF)_1-001-1	60	1.0.0.173	1	244670235	Professional	2.0.10.356	2.0.10.356	09-04-2023	2023-09-04 오전 8:47:39	17:47:39	2.0.10.252	153		2	z	익력	NULL	NULL	NULL	6	1	21	NULL	NULL	NULL	KSY2	List2	NULL	NULL	NULL	NULL	NULL	NULL	NULL	NULL	NULL	0	z	2	4	462491	0	{/}	322	462813
좌우반구com(CVF, UVF, BVF)_1	1	1	<?xml version="1.0"?>\n<Clock xmlns:dt="urn:schemas-microsoft-com:datatypes"><Description dt:dt="string">E-Prime Primary Realtime Clock</Description><StartTime><Timestamp dt:dt="int">0</Timestamp><DateUtc dt:dt="string">2023-09-04T08:47:38Z</DateUtc></StartTime><FrequencyChanges><FrequencyChange><Frequency dt:dt="r8">10000000</Frequency><Timestamp dt:dt="r8">8646011819254</Timestamp><Current dt:d…	좌우반구com(CVF, UVF, BVF)_1-001-1	60	1.0.0.173	1	244670235	Professional	2.0.10.356	2.0.10.356	09-04-2023	2023-09-04 오전 8:47:39	17:47:39	2.0.10.252	20		1	{/}	인간	16	1	20	NULL	NULL	NULL	NULL	NULL	NULL	KSY3	List1	NULL	NULL	NULL	NULL	NULL	NULL	NULL	NULL	NULL	1	{/}	3	3	79174	0	{/}	495	79669
좌우반구com(CVF, UVF, BVF)_1	1	1	<?xml version="1.0"?>\n<Clock xmlns:dt="urn:schemas-microsoft-com:datatypes"><Description dt:dt="string">E-Prime Primary Realtime Clock</Description><StartTime><Timestamp dt:dt="int">0</Timestamp><DateUtc dt:dt="string">2023-09-04T08:47:38Z</DateUtc></StartTime><FrequencyChanges><FrequencyChange><Frequency dt:dt="r8">10000000</Frequency><Timestamp dt:dt="r8">8646011819254</Timestamp><Current dt:d…	좌우반구com(CVF, UVF, BVF)_1-001-1	60	1.0.0.173	1	244670235	Professional	2.0.10.356	2.0.10.356	09-04-2023	2023-09-04 오전 8:47:39	17:47:39	2.0.10.252	393		1	{/}	인사	NULL	NULL	NULL	NULL	NULL	NULL	30	1	129	KSY3	List3	NULL	NULL	NULL	NULL	NULL	NULL	NULL	NULL	NULL	1	{/}	2	4	1121057	0	{/}	939	1121996
좌우반구com(CVF, UVF, BVF)_1	1	1	<?xml version="1.0"?>\n<Clock xmlns:dt="urn:schemas-microsoft-com:datatypes"><Description dt:dt="string">E-Prime Primary Realtime Clock</Description><StartTime><Timestamp dt:dt="int">0</Timestamp><DateUtc dt:dt="string">2023-09-04T08:47:38Z</DateUtc></StartTime><FrequencyChanges><FrequencyChange><Frequency dt:dt="r8">10000000</Frequency><Timestamp dt:dt="r8">8646011819254</Timestamp><Current dt:d…	좌우반구com(CVF, UVF, BVF)_1-001-1	60	1.0.0.173	1	244670235	Professional	2.0.10.356	2.0.10.356	09-04-2023	2023-09-04 오전 8:47:39	17:47:39	2.0.10.252	303		1	{/}	인생	NULL	NULL	NULL	NULL	NULL	NULL	95	1	39	KSY3	List3	NULL	NULL	NULL	NULL	NULL	NULL	NULL	NULL	NULL	1	{/}	2	3	881490	0	{/}	370	881860
좌우반구com(CVF, UVF, BVF)_1	1	1	<?xml version="1.0"?>\n<Clock xmlns:dt="urn:schemas-microsoft-com:datatypes"><Description dt:dt="string">E-Prime Primary Realtime Clock</Description><StartTime><Timestamp dt:dt="int">0</Timestamp><DateUtc dt:dt="string">2023-09-04T08:47:38Z</DateUtc></StartTime><FrequencyChanges><FrequencyChange><Frequency dt:dt="r8">10000000</Frequency><Timestamp dt:dt="r8">8646011819254</Timestamp><Current dt:d…	좌우반구com(CVF, UVF, BVF)_1-001-1	60	1.0.0.173	1	244670235	Professional	2.0.10.356	2.0.10.356	09-04-2023	2023-09-04 오전 8:47:39	17:47:39	2.0.10.252	370		1	{/}	인연	NULL	NULL	NULL	NULL	NULL	NULL	27	1	106	KSY3	List3	NULL	NULL	NULL	NULL	NULL	NULL	NULL	NULL	NULL	1	{/}	2	4	1059907	0	{/}	425	1060332
좌우반구com(CVF, UVF, BVF)_1	1	1	<?xml version="1.0"?>\n<Clock xmlns:dt="urn:schemas-microsoft-com:datatypes"><Description dt:dt="string">E-Prime Primary Realtime Clock</Description><StartTime><Timestamp dt:dt="int">0</Timestamp><DateUtc dt:dt="string">2023-09-04T08:47:38Z</DateUtc></StartTime><FrequencyChanges><FrequencyChange><Frequency dt:dt="r8">10000000</Frequency><Timestamp dt:dt="r8">8646011819254</Timestamp><Current dt:d…	좌우반구com(CVF, UVF, BVF)_1-001-1	60	1.0.0.173	1	244670235	Professional	2.0.10.356	2.0.10.356	09-04-2023	2023-09-04 오전 8:47:39	17:47:39	2.0.10.252	331		2	z	일려	NULL	NULL	NULL	NULL	NULL	NULL	22	1	67	KSY2	List3	NULL	NULL	NULL	NULL	NULL	NULL	NULL	NULL	NULL	1	z	2	3	955123	0	z	417	955540
좌우반구com(CVF, UVF, BVF)_1	1	1	<?xml version="1.0"?>\n<Clock xmlns:dt="urn:schemas-microsoft-com:datatypes"><Description dt:dt="string">E-Prime Primary Realtime Clock</Description><StartTime><Timestamp dt:dt="int">0</Timestamp><DateUtc dt:dt="string">2023-09-04T08:47:38Z</DateUtc></StartTime><FrequencyChanges><FrequencyChange><Frequency dt:dt="r8">10000000</Frequency><Timestamp dt:dt="r8">8646011819254</Timestamp><Current dt:d…	좌우반구com(CVF, UVF, BVF)_1-001-1	60	1.0.0.173	1	244670235	Professional	2.0.10.356	2.0.10.356	09-04-2023	2023-09-04 오전 8:47:39	17:47:39	2.0.10.252	277		2	z	일섭	NULL	NULL	NULL	NULL	NULL	NULL	97	1	13	KSY3	List3	NULL	NULL	NULL	NULL	NULL	NULL	NULL	NULL	NULL	1	z	2	4	812174	0	z	574	812748
좌우반구com(CVF, UVF, BVF)_1	1	1	<?xml version="1.0"?>\n<Clock xmlns:dt="urn:schemas-microsoft-com:datatypes"><Description dt:dt="string">E-Prime Primary Realtime Clock</Description><StartTime><Timestamp dt:dt="int">0</Timestamp><DateUtc dt:dt="string">2023-09-04T08:47:38Z</DateUtc></StartTime><FrequencyChanges><FrequencyChange><Frequency dt:dt="r8">10000000</Frequency><Timestamp dt:dt="r8">8646011819254</Timestamp><Current dt:d…	좌우반구com(CVF, UVF, BVF)_1-001-1	60	1.0.0.173	1	244670235	Professional	2.0.10.356	2.0.10.356	09-04-2023	2023-09-04 오전 8:47:39	17:47:39	2.0.10.252	214		2	z	임택	NULL	NULL	NULL	25	1	82	NULL	NULL	NULL	KSY3	List2	NULL	NULL	NULL	NULL	NULL	NULL	NULL	NULL	NULL	1	z	2	4	620507	0	z	617	621124
좌우반구com(CVF, UVF, BVF)_1	1	1	<?xml version="1.0"?>\n<Clock xmlns:dt="urn:schemas-microsoft-com:datatypes"><Description dt:dt="string">E-Prime Primary Realtime Clock</Description><StartTime><Timestamp dt:dt="int">0</Timestamp><DateUtc dt:dt="string">2023-09-04T08:47:38Z</DateUtc></StartTime><FrequencyChanges><FrequencyChange><Frequency dt:dt="r8">10000000</Frequency><Timestamp dt:dt="r8">8646011819254</Timestamp><Current dt:d…	좌우반구com(CVF, UVF, BVF)_1-001-1	60	1.0.0.173	1	244670235	Professional	2.0.10.356	2.0.10.356	09-04-2023	2023-09-04 오전 8:47:39	17:47:39	2.0.10.252	175		1	{/}	입구	NULL	NULL	NULL	86	1	43	NULL	NULL	NULL	KSY3	List2	NULL	NULL	NULL	NULL	NULL	NULL	NULL	NULL	NULL	1	{/}	2	3	519907	0	{/}	362	520269
좌우반구com(CVF, UVF, BVF)_1	1	1	<?xml version="1.0"?>\n<Clock xmlns:dt="urn:schemas-microsoft-com:datatypes"><Description dt:dt="string">E-Prime Primary Realtime Clock</Description><StartTime><Timestamp dt:dt="int">0</Timestamp><DateUtc dt:dt="string">2023-09-04T08:47:38Z</DateUtc></StartTime><FrequencyChanges><FrequencyChange><Frequency dt:dt="r8">10000000</Frequency><Timestamp dt:dt="r8">8646011819254</Timestamp><Current dt:d…	좌우반구com(CVF, UVF, BVF)_1-001-1	60	1.0.0.173	1	244670235	Professional	2.0.10.356	2.0.10.356	09-04-2023	2023-09-04 오전 8:47:39	17:47:39	2.0.10.252	161		2	z	입목	NULL	NULL	NULL	80	1	29	NULL	NULL	NULL	KSY3	List2	NULL	NULL	NULL	NULL	NULL	NULL	NULL	NULL	NULL	1	z	2	4	482774	0	z	783	483557
좌우반구com(CVF, UVF, BVF)_1	1	1	<?xml version="1.0"?>\n<Clock xmlns:dt="urn:schemas-microsoft-com:datatypes"><Description dt:dt="string">E-Prime Primary Realtime Clock</Description><StartTime><Timestamp dt:dt="int">0</Timestamp><DateUtc dt:dt="string">2023-09-04T08:47:38Z</DateUtc></StartTime><FrequencyChanges><FrequencyChange><Frequency dt:dt="r8">10000000</Frequency><Timestamp dt:dt="r8">8646011819254</Timestamp><Current dt:d…	좌우반구com(CVF, UVF, BVF)_1-001-1	60	1.0.0.173	1	244670235	Professional	2.0.10.356	2.0.10.356	09-04-2023	2023-09-04 오전 8:47:39	17:47:39	2.0.10.252	75		2	z	입화	12	1	75	NULL	NULL	NULL	NULL	NULL	NULL	KSY4	List1	NULL	NULL	NULL	NULL	NULL	NULL	NULL	NULL	NULL	0	z	2	3	232624	0	{/}	1053	233677
좌우반구com(CVF, UVF, BVF)_1	1	1	<?xml version="1.0"?>\n<Clock xmlns:dt="urn:schemas-microsoft-com:datatypes"><Description dt:dt="string">E-Prime Primary Realtime Clock</Description><StartTime><Timestamp dt:dt="int">0</Timestamp><DateUtc dt:dt="string">2023-09-04T08:47:38Z</DateUtc></StartTime><FrequencyChanges><FrequencyChange><Frequency dt:dt="r8">10000000</Frequency><Timestamp dt:dt="r8">8646011819254</Timestamp><Current dt:d…	좌우반구com(CVF, UVF, BVF)_1-001-1	60	1.0.0.173	1	244670235	Professional	2.0.10.356	2.0.10.356	09-04-2023	2023-09-04 오전 8:47:39	17:47:39	2.0.10.252	128		2	z	자름	81	1	128	NULL	NULL	NULL	NULL	NULL	NULL	KSY2	List1	NULL	NULL	NULL	NULL	NULL	NULL	NULL	NULL	NULL	0	z	3	3	378307	0	{/}	426	378733
좌우반구com(CVF, UVF, BVF)_1	1	1	<?xml version="1.0"?>\n<Clock xmlns:dt="urn:schemas-microsoft-com:datatypes"><Description dt:dt="string">E-Prime Primary Realtime Clock</Description><StartTime><Timestamp dt:dt="int">0</Timestamp><DateUtc dt:dt="string">2023-09-04T08:47:38Z</DateUtc></StartTime><FrequencyChanges><FrequencyChange><Frequency dt:dt="r8">10000000</Frequency><Timestamp dt:dt="r8">8646011819254</Timestamp><Current dt:d…	좌우반구com(CVF, UVF, BVF)_1-001-1	60	1.0.0.173	1	244670235	Professional	2.0.10.356	2.0.10.356	09-04-2023	2023-09-04 오전 8:47:39	17:47:39	2.0.10.252	289		1	{/}	자리	NULL	NULL	NULL	NULL	NULL	NULL	40	1	25	KSY3	List3	NULL	NULL	NULL	NULL	NULL	NULL	NULL	NULL	NULL	1	{/}	2	4	844324	0	{/}	480	844804
좌우반구com(CVF, UVF, BVF)_1	1	1	<?xml version="1.0"?>\n<Clock xmlns:dt="urn:schemas-microsoft-com:datatypes"><Description dt:dt="string">E-Prime Primary Realtime Clock</Description><StartTime><Timestamp dt:dt="int">0</Timestamp><DateUtc dt:dt="string">2023-09-04T08:47:38Z</DateUtc></StartTime><FrequencyChanges><FrequencyChange><Frequency dt:dt="r8">10000000</Frequency><Timestamp dt:dt="r8">8646011819254</Timestamp><Current dt:d…	좌우반구com(CVF, UVF, BVF)_1-001-1	60	1.0.0.173	1	244670235	Professional	2.0.10.356	2.0.10.356	09-04-2023	2023-09-04 오전 8:47:39	17:47:39	2.0.10.252	222		1	{/}	자본	NULL	NULL	NULL	38	1	90	NULL	NULL	NULL	KSY3	List2	NULL	NULL	NULL	NULL	NULL	NULL	NULL	NULL	NULL	1	{/}	2	4	641924	0	{/}	545	642469
좌우반구com(CVF, UVF, BVF)_1	1	1	<?xml version="1.0"?>\n<Clock xmlns:dt="urn:schemas-microsoft-com:datatypes"><Description dt:dt="string">E-Prime Primary Realtime Clock</Description><StartTime><Timestamp dt:dt="int">0</Timestamp><DateUtc dt:dt="string">2023-09-04T08:47:38Z</DateUtc></StartTime><FrequencyChanges><FrequencyChange><Frequency dt:dt="r8">10000000</Frequency><Timestamp dt:dt="r8">8646011819254</Timestamp><Current dt:d…	좌우반구com(CVF, UVF, BVF)_1-001-1	60	1.0.0.173	1	244670235	Professional	2.0.10.356	2.0.10.356	09-04-2023	2023-09-04 오전 8:47:39	17:47:39	2.0.10.252	64		1	{/}	자체	120	1	64	NULL	NULL	NULL	NULL	NULL	NULL	KSY3	List1	NULL	NULL	NULL	NULL	NULL	NULL	NULL	NULL	NULL	1	{/}	2	3	202924	0	{/}	513	203437
좌우반구com(CVF, UVF, BVF)_1	1	1	<?xml version="1.0"?>\n<Clock xmlns:dt="urn:schemas-microsoft-com:datatypes"><Description dt:dt="string">E-Prime Primary Realtime Clock</Description><StartTime><Timestamp dt:dt="int">0</Timestamp><DateUtc dt:dt="string">2023-09-04T08:47:38Z</DateUtc></StartTime><FrequencyChanges><FrequencyChange><Frequency dt:dt="r8">10000000</Frequency><Timestamp dt:dt="r8">8646011819254</Timestamp><Current dt:d…	좌우반구com(CVF, UVF, BVF)_1-001-1	60	1.0.0.173	1	244670235	Professional	2.0.10.356	2.0.10.356	09-04-2023	2023-09-04 오전 8:47:39	17:47:39	2.0.10.252	168		2	z	작락	NULL	NULL	NULL	64	1	36	NULL	NULL	NULL	KSY	List2	0		2	0	501224	183		0	0	1	z	2	3	501407	0	z	486	501893
좌우반구com(CVF, UVF, BVF)_1	1	1	<?xml version="1.0"?>\n<Clock xmlns:dt="urn:schemas-microsoft-com:datatypes"><Description dt:dt="string">E-Prime Primary Realtime Clock</Description><StartTime><Timestamp dt:dt="int">0</Timestamp><DateUtc dt:dt="string">2023-09-04T08:47:38Z</DateUtc></StartTime><FrequencyChanges><FrequencyChange><Frequency dt:dt="r8">10000000</Frequency><Timestamp dt:dt="r8">8646011819254</Timestamp><Current dt:d…	좌우반구com(CVF, UVF, BVF)_1-001-1	60	1.0.0.173	1	244670235	Professional	2.0.10.356	2.0.10.356	09-04-2023	2023-09-04 오전 8:47:39	17:47:39	2.0.10.252	80		1	{/}	작품	49	1	80	NULL	NULL	NULL	NULL	NULL	NULL	KSY3	List1	NULL	NULL	NULL	NULL	NULL	NULL	NULL	NULL	NULL	1	{/}	2	3	246924	0	{/}	601	247525
좌우반구com(CVF, UVF, BVF)_1	1	1	<?xml version="1.0"?>\n<Clock xmlns:dt="urn:schemas-microsoft-com:datatypes"><Description dt:dt="string">E-Prime Primary Realtime Clock</Description><StartTime><Timestamp dt:dt="int">0</Timestamp><DateUtc dt:dt="string">2023-09-04T08:47:38Z</DateUtc></StartTime><FrequencyChanges><FrequencyChange><Frequency dt:dt="r8">10000000</Frequency><Timestamp dt:dt="r8">8646011819254</Timestamp><Current dt:d…	좌우반구com(CVF, UVF, BVF)_1-001-1	60	1.0.0.173	1	244670235	Professional	2.0.10.356	2.0.10.356	09-04-2023	2023-09-04 오전 8:47:39	17:47:39	2.0.10.252	333		1	{/}	재계	NULL	NULL	NULL	NULL	NULL	NULL	25	1	69	KSY3	List3	NULL	NULL	NULL	NULL	NULL	NULL	NULL	NULL	NULL	0	{/}	2	3	960373	0	z	391	960764
좌우반구com(CVF, UVF, BVF)_1	1	1	<?xml version="1.0"?>\n<Clock xmlns:dt="urn:schemas-microsoft-com:datatypes"><Description dt:dt="string">E-Prime Primary Realtime Clock</Description><StartTime><Timestamp dt:dt="int">0</Timestamp><DateUtc dt:dt="string">2023-09-04T08:47:38Z</DateUtc></StartTime><FrequencyChanges><FrequencyChange><Frequency dt:dt="r8">10000000</Frequency><Timestamp dt:dt="r8">8646011819254</Timestamp><Current dt:d…	좌우반구com(CVF, UVF, BVF)_1-001-1	60	1.0.0.173	1	244670235	Professional	2.0.10.356	2.0.10.356	09-04-2023	2023-09-04 오전 8:47:39	17:47:39	2.0.10.252	35		2	z	적태	117	1	35	NULL	NULL	NULL	NULL	NULL	NULL	KSY3	List1	NULL	NULL	NULL	NULL	NULL	NULL	NULL	NULL	NULL	1	z	2	3	121874	0	z	627	122501
좌우반구com(CVF, UVF, BVF)_1	1	1	<?xml version="1.0"?>\n<Clock xmlns:dt="urn:schemas-microsoft-com:datatypes"><Description dt:dt="string">E-Prime Primary Realtime Clock</Description><StartTime><Timestamp dt:dt="int">0</Timestamp><DateUtc dt:dt="string">2023-09-04T08:47:38Z</DateUtc></StartTime><FrequencyChanges><FrequencyChange><Frequency dt:dt="r8">10000000</Frequency><Timestamp dt:dt="r8">8646011819254</Timestamp><Current dt:d…	좌우반구com(CVF, UVF, BVF)_1-001-1	60	1.0.0.173	1	244670235	Professional	2.0.10.356	2.0.10.356	09-04-2023	2023-09-04 오전 8:47:39	17:47:39	2.0.10.252	307		1	{/}	전략	NULL	NULL	NULL	NULL	NULL	NULL	74	1	43	KSY3	List3	NULL	NULL	NULL	NULL	NULL	NULL	NULL	NULL	NULL	1	{/}	2	4	891707	0	{/}	457	892164
좌우반구com(CVF, UVF, BVF)_1	1	1	<?xml version="1.0"?>\n<Clock xmlns:dt="urn:schemas-microsoft-com:datatypes"><Description dt:dt="string">E-Prime Primary Realtime Clock</Description><StartTime><Timestamp dt:dt="int">0</Timestamp><DateUtc dt:dt="string">2023-09-04T08:47:38Z</DateUtc></StartTime><FrequencyChanges><FrequencyChange><Frequency dt:dt="r8">10000000</Frequency><Timestamp dt:dt="r8">8646011819254</Timestamp><Current dt:d…	좌우반구com(CVF, UVF, BVF)_1-001-1	60	1.0.0.173	1	244670235	Professional	2.0.10.356	2.0.10.356	09-04-2023	2023-09-04 오전 8:47:39	17:47:39	2.0.10.252	221		1	{/}	전통	NULL	NULL	NULL	40	1	89	NULL	NULL	NULL	KSY3	List2	NULL	NULL	NULL	NULL	NULL	NULL	NULL	NULL	NULL	0	{/}	2	3	639140	0	z	584	639724
좌우반구com(CVF, UVF, BVF)_1	1	1	<?xml version="1.0"?>\n<Clock xmlns:dt="urn:schemas-microsoft-com:datatypes"><Description dt:dt="string">E-Prime Primary Realtime Clock</Description><StartTime><Timestamp dt:dt="int">0</Timestamp><DateUtc dt:dt="string">2023-09-04T08:47:38Z</DateUtc></StartTime><FrequencyChanges><FrequencyChange><Frequency dt:dt="r8">10000000</Frequency><Timestamp dt:dt="r8">8646011819254</Timestamp><Current dt:d…	좌우반구com(CVF, UVF, BVF)_1-001-1	60	1.0.0.173	1	244670235	Professional	2.0.10.356	2.0.10.356	09-04-2023	2023-09-04 오전 8:47:39	17:47:39	2.0.10.252	169		2	z	전필	NULL	NULL	NULL	8	1	37	NULL	NULL	NULL	KSY	List2	0		2	0	503907	183		0	0	0	z	2	3	504090	0	{/}	435	504525
좌우반구com(CVF, UVF, BVF)_1	1	1	<?xml version="1.0"?>\n<Clock xmlns:dt="urn:schemas-microsoft-com:datatypes"><Description dt:dt="string">E-Prime Primary Realtime Clock</Description><StartTime><Timestamp dt:dt="int">0</Timestamp><DateUtc dt:dt="string">2023-09-04T08:47:38Z</DateUtc></StartTime><FrequencyChanges><FrequencyChange><Frequency dt:dt="r8">10000000</Frequency><Timestamp dt:dt="r8">8646011819254</Timestamp><Current dt:d…	좌우반구com(CVF, UVF, BVF)_1-001-1	60	1.0.0.173	1	244670235	Professional	2.0.10.356	2.0.10.356	09-04-2023	2023-09-04 오전 8:47:39	17:47:39	2.0.10.252	260		1	{/}	절감	NULL	NULL	NULL	72	1	128	NULL	NULL	NULL	KSY3	List2	NULL	NULL	NULL	NULL	NULL	NULL	NULL	NULL	NULL	1	{/}	2	4	743624	0	{/}	564	744188
좌우반구com(CVF, UVF, BVF)_1	1	1	<?xml version="1.0"?>\n<Clock xmlns:dt="urn:schemas-microsoft-com:datatypes"><Description dt:dt="string">E-Prime Primary Realtime Clock</Description><StartTime><Timestamp dt:dt="int">0</Timestamp><DateUtc dt:dt="string">2023-09-04T08:47:38Z</DateUtc></StartTime><FrequencyChanges><FrequencyChange><Frequency dt:dt="r8">10000000</Frequency><Timestamp dt:dt="r8">8646011819254</Timestamp><Current dt:d…	좌우반구com(CVF, UVF, BVF)_1-001-1	60	1.0.0.173	1	244670235	Professional	2.0.10.356	2.0.10.356	09-04-2023	2023-09-04 오전 8:47:39	17:47:39	2.0.10.252	120		2	z	절보	56	1	120	NULL	NULL	NULL	NULL	NULL	NULL	KSY4	List1	NULL	NULL	NULL	NULL	NULL	NULL	NULL	NULL	NULL	1	z	2	3	357457	0	z	260	357717
좌우반구com(CVF, UVF, BVF)_1	1	1	<?xml version="1.0"?>\n<Clock xmlns:dt="urn:schemas-microsoft-com:datatypes"><Description dt:dt="string">E-Prime Primary Realtime Clock</Description><StartTime><Timestamp dt:dt="int">0</Timestamp><DateUtc dt:dt="string">2023-09-04T08:47:38Z</DateUtc></StartTime><FrequencyChanges><FrequencyChange><Frequency dt:dt="r8">10000000</Frequency><Timestamp dt:dt="r8">8646011819254</Timestamp><Current dt:d…	좌우반구com(CVF, UVF, BVF)_1-001-1	60	1.0.0.173	1	244670235	Professional	2.0.10.356	2.0.10.356	09-04-2023	2023-09-04 오전 8:47:39	17:47:39	2.0.10.252	150		2	z	절속	NULL	NULL	NULL	83	1	18	NULL	NULL	NULL	KSY4	List2	NULL	NULL	NULL	NULL	NULL	NULL	NULL	NULL	NULL	1	z	2	3	454807	0	z	558	455365
좌우반구com(CVF, UVF, BVF)_1	1	1	<?xml version="1.0"?>\n<Clock xmlns:dt="urn:schemas-microsoft-com:datatypes"><Description dt:dt="string">E-Prime Primary Realtime Clock</Description><StartTime><Timestamp dt:dt="int">0</Timestamp><DateUtc dt:dt="string">2023-09-04T08:47:38Z</DateUtc></StartTime><FrequencyChanges><FrequencyChange><Frequency dt:dt="r8">10000000</Frequency><Timestamp dt:dt="r8">8646011819254</Timestamp><Current dt:d…	좌우반구com(CVF, UVF, BVF)_1-001-1	60	1.0.0.173	1	244670235	Professional	2.0.10.356	2.0.10.356	09-04-2023	2023-09-04 오전 8:47:39	17:47:39	2.0.10.252	50		1	{/}	절차	126	1	50	NULL	NULL	NULL	NULL	NULL	NULL	KSY3	List1	NULL	NULL	NULL	NULL	NULL	NULL	NULL	NULL	NULL	1	{/}	2	4	163408	0	{/}	701	164109
좌우반구com(CVF, UVF, BVF)_1	1	1	<?xml version="1.0"?>\n<Clock xmlns:dt="urn:schemas-microsoft-com:datatypes"><Description dt:dt="string">E-Prime Primary Realtime Clock</Description><StartTime><Timestamp dt:dt="int">0</Timestamp><DateUtc dt:dt="string">2023-09-04T08:47:38Z</DateUtc></StartTime><FrequencyChanges><FrequencyChange><Frequency dt:dt="r8">10000000</Frequency><Timestamp dt:dt="r8">8646011819254</Timestamp><Current dt:d…	좌우반구com(CVF, UVF, BVF)_1-001-1	60	1.0.0.173	1	244670235	Professional	2.0.10.356	2.0.10.356	09-04-2023	2023-09-04 오전 8:47:39	17:47:39	2.0.10.252	203		1	{/}	정도	NULL	NULL	NULL	95	1	71	NULL	NULL	NULL	KSY3	List2	NULL	NULL	NULL	NULL	NULL	NULL	NULL	NULL	NULL	1	{/}	2	3	591957	0	{/}	456	592413
좌우반구com(CVF, UVF, BVF)_1	1	1	<?xml version="1.0"?>\n<Clock xmlns:dt="urn:schemas-microsoft-com:datatypes"><Description dt:dt="string">E-Prime Primary Realtime Clock</Description><StartTime><Timestamp dt:dt="int">0</Timestamp><DateUtc dt:dt="string">2023-09-04T08:47:38Z</DateUtc></StartTime><FrequencyChanges><FrequencyChange><Frequency dt:dt="r8">10000000</Frequency><Timestamp dt:dt="r8">8646011819254</Timestamp><Current dt:d…	좌우반구com(CVF, UVF, BVF)_1-001-1	60	1.0.0.173	1	244670235	Professional	2.0.10.356	2.0.10.356	09-04-2023	2023-09-04 오전 8:47:39	17:47:39	2.0.10.252	78		1	{/}	정오	111	1	78	NULL	NULL	NULL	NULL	NULL	NULL	KSY3	List1	NULL	NULL	NULL	NULL	NULL	NULL	NULL	NULL	NULL	1	{/}	2	3	241257	0	{/}	588	241845
좌우반구com(CVF, UVF, BVF)_1	1	1	<?xml version="1.0"?>\n<Clock xmlns:dt="urn:schemas-microsoft-com:datatypes"><Description dt:dt="string">E-Prime Primary Realtime Clock</Description><StartTime><Timestamp dt:dt="int">0</Timestamp><DateUtc dt:dt="string">2023-09-04T08:47:38Z</DateUtc></StartTime><FrequencyChanges><FrequencyChange><Frequency dt:dt="r8">10000000</Frequency><Timestamp dt:dt="r8">8646011819254</Timestamp><Current dt:d…	좌우반구com(CVF, UVF, BVF)_1-001-1	60	1.0.0.173	1	244670235	Professional	2.0.10.356	2.0.10.356	09-04-2023	2023-09-04 오전 8:47:39	17:47:39	2.0.10.252	294		1	{/}	정책	NULL	NULL	NULL	NULL	NULL	NULL	5	1	30	KSY3	List3	NULL	NULL	NULL	NULL	NULL	NULL	NULL	NULL	NULL	1	{/}	2	3	857473	0	{/}	555	858028
좌우반구com(CVF, UVF, BVF)_1	1	1	<?xml version="1.0"?>\n<Clock xmlns:dt="urn:schemas-microsoft-com:datatypes"><Description dt:dt="string">E-Prime Primary Realtime Clock</Description><StartTime><Timestamp dt:dt="int">0</Timestamp><DateUtc dt:dt="string">2023-09-04T08:47:38Z</DateUtc></StartTime><FrequencyChanges><FrequencyChange><Frequency dt:dt="r8">10000000</Frequency><Timestamp dt:dt="r8">8646011819254</Timestamp><Current dt:d…	좌우반구com(CVF, UVF, BVF)_1-001-1	60	1.0.0.173	1	244670235	Professional	2.0.10.356	2.0.10.356	09-04-2023	2023-09-04 오전 8:47:39	17:47:39	2.0.10.252	192		2	z	제경	NULL	NULL	NULL	65	1	60	NULL	NULL	NULL	KSY2	List2	NULL	NULL	NULL	NULL	NULL	NULL	NULL	NULL	NULL	1	z	2	3	563607	0	z	293	563900
좌우반구com(CVF, UVF, BVF)_1	1	1	<?xml version="1.0"?>\n<Clock xmlns:dt="urn:schemas-microsoft-com:datatypes"><Description dt:dt="string">E-Prime Primary Realtime Clock</Description><StartTime><Timestamp dt:dt="int">0</Timestamp><DateUtc dt:dt="string">2023-09-04T08:47:38Z</DateUtc></StartTime><FrequencyChanges><FrequencyChange><Frequency dt:dt="r8">10000000</Frequency><Timestamp dt:dt="r8">8646011819254</Timestamp><Current dt:d…	좌우반구com(CVF, UVF, BVF)_1-001-1	60	1.0.0.173	1	244670235	Professional	2.0.10.356	2.0.10.356	09-04-2023	2023-09-04 오전 8:47:39	17:47:39	2.0.10.252	364		1	{/}	제도	NULL	NULL	NULL	NULL	NULL	NULL	11	1	100	KSY4	List3	NULL	NULL	NULL	NULL	NULL	NULL	NULL	NULL	NULL	1	{/}	2	4	1043890	0	{/}	490	1044380
좌우반구com(CVF, UVF, BVF)_1	1	1	<?xml version="1.0"?>\n<Clock xmlns:dt="urn:schemas-microsoft-com:datatypes"><Description dt:dt="string">E-Prime Primary Realtime Clock</Description><StartTime><Timestamp dt:dt="int">0</Timestamp><DateUtc dt:dt="string">2023-09-04T08:47:38Z</DateUtc></StartTime><FrequencyChanges><FrequencyChange><Frequency dt:dt="r8">10000000</Frequency><Timestamp dt:dt="r8">8646011819254</Timestamp><Current dt:d…	좌우반구com(CVF, UVF, BVF)_1-001-1	60	1.0.0.173	1	244670235	Professional	2.0.10.356	2.0.10.356	09-04-2023	2023-09-04 오전 8:47:39	17:47:39	2.0.10.252	122		2	z	제란	59	1	122	NULL	NULL	NULL	NULL	NULL	NULL	KSY	List1	0		3	0	362490	184		0	0	1	z	3	4	362674	0	z	379	363053
좌우반구com(CVF, UVF, BVF)_1	1	1	<?xml version="1.0"?>\n<Clock xmlns:dt="urn:schemas-microsoft-com:datatypes"><Description dt:dt="string">E-Prime Primary Realtime Clock</Description><StartTime><Timestamp dt:dt="int">0</Timestamp><DateUtc dt:dt="string">2023-09-04T08:47:38Z</DateUtc></StartTime><FrequencyChanges><FrequencyChange><Frequency dt:dt="r8">10000000</Frequency><Timestamp dt:dt="r8">8646011819254</Timestamp><Current dt:d…	좌우반구com(CVF, UVF, BVF)_1-001-1	60	1.0.0.173	1	244670235	Professional	2.0.10.356	2.0.10.356	09-04-2023	2023-09-04 오전 8:47:39	17:47:39	2.0.10.252	70		1	{/}	제안	34	1	70	NULL	NULL	NULL	NULL	NULL	NULL	KSY4	List1	NULL	NULL	NULL	NULL	NULL	NULL	NULL	NULL	NULL	1	{/}	2	3	219241	0	{/}	500	219741
좌우반구com(CVF, UVF, BVF)_1	1	1	<?xml version="1.0"?>\n<Clock xmlns:dt="urn:schemas-microsoft-com:datatypes"><Description dt:dt="string">E-Prime Primary Realtime Clock</Description><StartTime><Timestamp dt:dt="int">0</Timestamp><DateUtc dt:dt="string">2023-09-04T08:47:38Z</DateUtc></StartTime><FrequencyChanges><FrequencyChange><Frequency dt:dt="r8">10000000</Frequency><Timestamp dt:dt="r8">8646011819254</Timestamp><Current dt:d…	좌우반구com(CVF, UVF, BVF)_1-001-1	60	1.0.0.173	1	244670235	Professional	2.0.10.356	2.0.10.356	09-04-2023	2023-09-04 오전 8:47:39	17:47:39	2.0.10.252	107		1	{/}	제품	114	1	107	NULL	NULL	NULL	NULL	NULL	NULL	KSY4	List1	NULL	NULL	NULL	NULL	NULL	NULL	NULL	NULL	NULL	1	{/}	2	3	322907	0	{/}	538	323445
좌우반구com(CVF, UVF, BVF)_1	1	1	<?xml version="1.0"?>\n<Clock xmlns:dt="urn:schemas-microsoft-com:datatypes"><Description dt:dt="string">E-Prime Primary Realtime Clock</Description><StartTime><Timestamp dt:dt="int">0</Timestamp><DateUtc dt:dt="string">2023-09-04T08:47:38Z</DateUtc></StartTime><FrequencyChanges><FrequencyChange><Frequency dt:dt="r8">10000000</Frequency><Timestamp dt:dt="r8">8646011819254</Timestamp><Current dt:d…	좌우반구com(CVF, UVF, BVF)_1-001-1	60	1.0.0.173	1	244670235	Professional	2.0.10.356	2.0.10.356	09-04-2023	2023-09-04 오전 8:47:39	17:47:39	2.0.10.252	196		1	{/}	조건	NULL	NULL	NULL	32	1	64	NULL	NULL	NULL	KSY4	List2	NULL	NULL	NULL	NULL	NULL	NULL	NULL	NULL	NULL	1	{/}	2	3	573807	0	{/}	341	574148
좌우반구com(CVF, UVF, BVF)_1	1	1	<?xml version="1.0"?>\n<Clock xmlns:dt="urn:schemas-microsoft-com:datatypes"><Description dt:dt="string">E-Prime Primary Realtime Clock</Description><StartTime><Timestamp dt:dt="int">0</Timestamp><DateUtc dt:dt="string">2023-09-04T08:47:38Z</DateUtc></StartTime><FrequencyChanges><FrequencyChange><Frequency dt:dt="r8">10000000</Frequency><Timestamp dt:dt="r8">8646011819254</Timestamp><Current dt:d…	좌우반구com(CVF, UVF, BVF)_1-001-1	60	1.0.0.173	1	244670235	Professional	2.0.10.356	2.0.10.356	09-04-2023	2023-09-04 오전 8:47:39	17:47:39	2.0.10.252	18		1	{/}	조례	95	1	18	NULL	NULL	NULL	NULL	NULL	NULL	KSY4	List1	NULL	NULL	NULL	NULL	NULL	NULL	NULL	NULL	NULL	1	{/}	2	3	73624	0	{/}	757	74381
좌우반구com(CVF, UVF, BVF)_1	1	1	<?xml version="1.0"?>\n<Clock xmlns:dt="urn:schemas-microsoft-com:datatypes"><Description dt:dt="string">E-Prime Primary Realtime Clock</Description><StartTime><Timestamp dt:dt="int">0</Timestamp><DateUtc dt:dt="string">2023-09-04T08:47:38Z</DateUtc></StartTime><FrequencyChanges><FrequencyChange><Frequency dt:dt="r8">10000000</Frequency><Timestamp dt:dt="r8">8646011819254</Timestamp><Current dt:d…	좌우반구com(CVF, UVF, BVF)_1-001-1	60	1.0.0.173	1	244670235	Professional	2.0.10.356	2.0.10.356	09-04-2023	2023-09-04 오전 8:47:39	17:47:39	2.0.10.252	356		1	{/}	조직	NULL	NULL	NULL	NULL	NULL	NULL	87	1	92	KSY4	List3	NULL	NULL	NULL	NULL	NULL	NULL	NULL	NULL	NULL	1	{/}	2	3	1022023	0	{/}	413	1022436
좌우반구com(CVF, UVF, BVF)_1	1	1	<?xml version="1.0"?>\n<Clock xmlns:dt="urn:schemas-microsoft-com:datatypes"><Description dt:dt="string">E-Prime Primary Realtime Clock</Description><StartTime><Timestamp dt:dt="int">0</Timestamp><DateUtc dt:dt="string">2023-09-04T08:47:38Z</DateUtc></StartTime><FrequencyChanges><FrequencyChange><Frequency dt:dt="r8">10000000</Frequency><Timestamp dt:dt="r8">8646011819254</Timestamp><Current dt:d…	좌우반구com(CVF, UVF, BVF)_1-001-1	60	1.0.0.173	1	244670235	Professional	2.0.10.356	2.0.10.356	09-04-2023	2023-09-04 오전 8:47:39	17:47:39	2.0.10.252	49		1	{/}	종류	22	1	49	NULL	NULL	NULL	NULL	NULL	NULL	KSY4	List1	NULL	NULL	NULL	NULL	NULL	NULL	NULL	NULL	NULL	1	{/}	2	3	160357	0	{/}	856	161213
좌우반구com(CVF, UVF, BVF)_1	1	1	<?xml version="1.0"?>\n<Clock xmlns:dt="urn:schemas-microsoft-com:datatypes"><Description dt:dt="string">E-Prime Primary Realtime Clock</Description><StartTime><Timestamp dt:dt="int">0</Timestamp><DateUtc dt:dt="string">2023-09-04T08:47:38Z</DateUtc></StartTime><FrequencyChanges><FrequencyChange><Frequency dt:dt="r8">10000000</Frequency><Timestamp dt:dt="r8">8646011819254</Timestamp><Current dt:d…	좌우반구com(CVF, UVF, BVF)_1-001-1	60	1.0.0.173	1	244670235	Professional	2.0.10.356	2.0.10.356	09-04-2023	2023-09-04 오전 8:47:39	17:47:39	2.0.10.252	40		2	z	종백	93	1	40	NULL	NULL	NULL	NULL	NULL	NULL	KSY2	List1	NULL	NULL	NULL	NULL	NULL	NULL	NULL	NULL	NULL	1	z	2	3	135607	0	z	446	136053
좌우반구com(CVF, UVF, BVF)_1	1	1	<?xml version="1.0"?>\n<Clock xmlns:dt="urn:schemas-microsoft-com:datatypes"><Description dt:dt="string">E-Prime Primary Realtime Clock</Description><StartTime><Timestamp dt:dt="int">0</Timestamp><DateUtc dt:dt="string">2023-09-04T08:47:38Z</DateUtc></StartTime><FrequencyChanges><FrequencyChange><Frequency dt:dt="r8">10000000</Frequency><Timestamp dt:dt="r8">8646011819254</Timestamp><Current dt:d…	좌우반구com(CVF, UVF, BVF)_1-001-1	60	1.0.0.173	1	244670235	Professional	2.0.10.356	2.0.10.356	09-04-2023	2023-09-04 오전 8:47:39	17:47:39	2.0.10.252	127		2	z	죽거	10	1	127	NULL	NULL	NULL	NULL	NULL	NULL	KSY3	List1	NULL	NULL	NULL	NULL	NULL	NULL	NULL	NULL	NULL	1	z	2	3	375507	0	z	594	376101
좌우반구com(CVF, UVF, BVF)_1	1	1	<?xml version="1.0"?>\n<Clock xmlns:dt="urn:schemas-microsoft-com:datatypes"><Description dt:dt="string">E-Prime Primary Realtime Clock</Description><StartTime><Timestamp dt:dt="int">0</Timestamp><DateUtc dt:dt="string">2023-09-04T08:47:38Z</DateUtc></StartTime><FrequencyChanges><FrequencyChange><Frequency dt:dt="r8">10000000</Frequency><Timestamp dt:dt="r8">8646011819254</Timestamp><Current dt:d…	좌우반구com(CVF, UVF, BVF)_1-001-1	60	1.0.0.173	1	244670235	Professional	2.0.10.356	2.0.10.356	09-04-2023	2023-09-04 오전 8:47:39	17:47:39	2.0.10.252	345		1	{/}	죽음	NULL	NULL	NULL	NULL	NULL	NULL	123	1	81	KSY4	List3	NULL	NULL	NULL	NULL	NULL	NULL	NULL	NULL	NULL	1	{/}	2	4	992957	0	{/}	495	993452
좌우반구com(CVF, UVF, BVF)_1	1	1	<?xml version="1.0"?>\n<Clock xmlns:dt="urn:schemas-microsoft-com:datatypes"><Description dt:dt="string">E-Prime Primary Realtime Clock</Description><StartTime><Timestamp dt:dt="int">0</Timestamp><DateUtc dt:dt="string">2023-09-04T08:47:38Z</DateUtc></StartTime><FrequencyChanges><FrequencyChange><Frequency dt:dt="r8">10000000</Frequency><Timestamp dt:dt="r8">8646011819254</Timestamp><Current dt:d…	좌우반구com(CVF, UVF, BVF)_1-001-1	60	1.0.0.173	1	244670235	Professional	2.0.10.356	2.0.10.356	09-04-2023	2023-09-04 오전 8:47:39	17:47:39	2.0.10.252	394		1	{/}	준거	NULL	NULL	NULL	NULL	NULL	NULL	16	1	130	KSY4	List3	NULL	NULL	NULL	NULL	NULL	NULL	NULL	NULL	NULL	0	{/}	2	4	1124190	0	z	502	1124692
좌우반구com(CVF, UVF, BVF)_1	1	1	<?xml version="1.0"?>\n<Clock xmlns:dt="urn:schemas-microsoft-com:datatypes"><Description dt:dt="string">E-Prime Primary Realtime Clock</Description><StartTime><Timestamp dt:dt="int">0</Timestamp><DateUtc dt:dt="string">2023-09-04T08:47:38Z</DateUtc></StartTime><FrequencyChanges><FrequencyChange><Frequency dt:dt="r8">10000000</Frequency><Timestamp dt:dt="r8">8646011819254</Timestamp><Current dt:d…	좌우반구com(CVF, UVF, BVF)_1-001-1	60	1.0.0.173	1	244670235	Professional	2.0.10.356	2.0.10.356	09-04-2023	2023-09-04 오전 8:47:39	17:47:39	2.0.10.252	374		2	z	증력	NULL	NULL	NULL	NULL	NULL	NULL	65	1	110	KSY3	List3	NULL	NULL	NULL	NULL	NULL	NULL	NULL	NULL	NULL	0	z	2	4	1070357	0	{/}	383	1070740
좌우반구com(CVF, UVF, BVF)_1	1	1	<?xml version="1.0"?>\n<Clock xmlns:dt="urn:schemas-microsoft-com:datatypes"><Description dt:dt="string">E-Prime Primary Realtime Clock</Description><StartTime><Timestamp dt:dt="int">0</Timestamp><DateUtc dt:dt="string">2023-09-04T08:47:38Z</DateUtc></StartTime><FrequencyChanges><FrequencyChange><Frequency dt:dt="r8">10000000</Frequency><Timestamp dt:dt="r8">8646011819254</Timestamp><Current dt:d…	좌우반구com(CVF, UVF, BVF)_1-001-1	60	1.0.0.173	1	244670235	Professional	2.0.10.356	2.0.10.356	09-04-2023	2023-09-04 오전 8:47:39	17:47:39	2.0.10.252	5		1	{/}	증인	55	1	5	NULL	NULL	NULL	NULL	NULL	NULL	KSY4	List1	NULL	NULL	NULL	NULL	NULL	NULL	NULL	NULL	NULL	0	{/}	2	4	37408	0	z	461	37869
좌우반구com(CVF, UVF, BVF)_1	1	1	<?xml version="1.0"?>\n<Clock xmlns:dt="urn:schemas-microsoft-com:datatypes"><Description dt:dt="string">E-Prime Primary Realtime Clock</Description><StartTime><Timestamp dt:dt="int">0</Timestamp><DateUtc dt:dt="string">2023-09-04T08:47:38Z</DateUtc></StartTime><FrequencyChanges><FrequencyChange><Frequency dt:dt="r8">10000000</Frequency><Timestamp dt:dt="r8">8646011819254</Timestamp><Current dt:d…	좌우반구com(CVF, UVF, BVF)_1-001-1	60	1.0.0.173	1	244670235	Professional	2.0.10.356	2.0.10.356	09-04-2023	2023-09-04 오전 8:47:39	17:47:39	2.0.10.252	312		2	z	지님	NULL	NULL	NULL	NULL	NULL	NULL	15	1	48	KSY2	List3	NULL	NULL	NULL	NULL	NULL	NULL	NULL	NULL	NULL	1	z	2	4	904807	0	z	605	905412
좌우반구com(CVF, UVF, BVF)_1	1	1	<?xml version="1.0"?>\n<Clock xmlns:dt="urn:schemas-microsoft-com:datatypes"><Description dt:dt="string">E-Prime Primary Realtime Clock</Description><StartTime><Timestamp dt:dt="int">0</Timestamp><DateUtc dt:dt="string">2023-09-04T08:47:38Z</DateUtc></StartTime><FrequencyChanges><FrequencyChange><Frequency dt:dt="r8">10000000</Frequency><Timestamp dt:dt="r8">8646011819254</Timestamp><Current dt:d…	좌우반구com(CVF, UVF, BVF)_1-001-1	60	1.0.0.173	1	244670235	Professional	2.0.10.356	2.0.10.356	09-04-2023	2023-09-04 오전 8:47:39	17:47:39	2.0.10.252	363		1	{/}	지적	NULL	NULL	NULL	NULL	NULL	NULL	18	1	99	KSY4	List3	NULL	NULL	NULL	NULL	NULL	NULL	NULL	NULL	NULL	1	{/}	2	3	1041223	0	{/}	461	1041684
좌우반구com(CVF, UVF, BVF)_1	1	1	<?xml version="1.0"?>\n<Clock xmlns:dt="urn:schemas-microsoft-com:datatypes"><Description dt:dt="string">E-Prime Primary Realtime Clock</Description><StartTime><Timestamp dt:dt="int">0</Timestamp><DateUtc dt:dt="string">2023-09-04T08:47:38Z</DateUtc></StartTime><FrequencyChanges><FrequencyChange><Frequency dt:dt="r8">10000000</Frequency><Timestamp dt:dt="r8">8646011819254</Timestamp><Current dt:d…	좌우반구com(CVF, UVF, BVF)_1-001-1	60	1.0.0.173	1	244670235	Professional	2.0.10.356	2.0.10.356	09-04-2023	2023-09-04 오전 8:47:39	17:47:39	2.0.10.252	351		1	{/}	지표	NULL	NULL	NULL	NULL	NULL	NULL	69	1	87	KSY4	List3	NULL	NULL	NULL	NULL	NULL	NULL	NULL	NULL	NULL	1	{/}	2	3	1008890	0	{/}	506	1009396
좌우반구com(CVF, UVF, BVF)_1	1	1	<?xml version="1.0"?>\n<Clock xmlns:dt="urn:schemas-microsoft-com:datatypes"><Description dt:dt="string">E-Prime Primary Realtime Clock</Description><StartTime><Timestamp dt:dt="int">0</Timestamp><DateUtc dt:dt="string">2023-09-04T08:47:38Z</DateUtc></StartTime><FrequencyChanges><FrequencyChange><Frequency dt:dt="r8">10000000</Frequency><Timestamp dt:dt="r8">8646011819254</Timestamp><Current dt:d…	좌우반구com(CVF, UVF, BVF)_1-001-1	60	1.0.0.173	1	244670235	Professional	2.0.10.356	2.0.10.356	09-04-2023	2023-09-04 오전 8:47:39	17:47:39	2.0.10.252	383		1	{/}	지헤	NULL	NULL	NULL	NULL	NULL	NULL	83	1	119	KSY4	List3	NULL	NULL	NULL	NULL	NULL	NULL	NULL	NULL	NULL	1	{/}	2	3	1094473	0	{/}	371	1094844
좌우반구com(CVF, UVF, BVF)_1	1	1	<?xml version="1.0"?>\n<Clock xmlns:dt="urn:schemas-microsoft-com:datatypes"><Description dt:dt="string">E-Prime Primary Realtime Clock</Description><StartTime><Timestamp dt:dt="int">0</Timestamp><DateUtc dt:dt="string">2023-09-04T08:47:38Z</DateUtc></StartTime><FrequencyChanges><FrequencyChange><Frequency dt:dt="r8">10000000</Frequency><Timestamp dt:dt="r8">8646011819254</Timestamp><Current dt:d…	좌우반구com(CVF, UVF, BVF)_1-001-1	60	1.0.0.173	1	244670235	Professional	2.0.10.356	2.0.10.356	09-04-2023	2023-09-04 오전 8:47:39	17:47:39	2.0.10.252	256		2	z	직매	NULL	NULL	NULL	93	1	124	NULL	NULL	NULL	KSY4	List2	NULL	NULL	NULL	NULL	NULL	NULL	NULL	NULL	NULL	1	z	2	4	733424	0	z	404	733828
좌우반구com(CVF, UVF, BVF)_1	1	1	<?xml version="1.0"?>\n<Clock xmlns:dt="urn:schemas-microsoft-com:datatypes"><Description dt:dt="string">E-Prime Primary Realtime Clock</Description><StartTime><Timestamp dt:dt="int">0</Timestamp><DateUtc dt:dt="string">2023-09-04T08:47:38Z</DateUtc></StartTime><FrequencyChanges><FrequencyChange><Frequency dt:dt="r8">10000000</Frequency><Timestamp dt:dt="r8">8646011819254</Timestamp><Current dt:d…	좌우반구com(CVF, UVF, BVF)_1-001-1	60	1.0.0.173	1	244670235	Professional	2.0.10.356	2.0.10.356	09-04-2023	2023-09-04 오전 8:47:39	17:47:39	2.0.10.252	235		1	{/}	직장	NULL	NULL	NULL	49	1	103	NULL	NULL	NULL	KSY4	List2	NULL	NULL	NULL	NULL	NULL	NULL	NULL	NULL	NULL	1	{/}	2	2	676123	0	{/}	425	676548
좌우반구com(CVF, UVF, BVF)_1	1	1	<?xml version="1.0"?>\n<Clock xmlns:dt="urn:schemas-microsoft-com:datatypes"><Description dt:dt="string">E-Prime Primary Realtime Clock</Description><StartTime><Timestamp dt:dt="int">0</Timestamp><DateUtc dt:dt="string">2023-09-04T08:47:38Z</DateUtc></StartTime><FrequencyChanges><FrequencyChange><Frequency dt:dt="r8">10000000</Frequency><Timestamp dt:dt="r8">8646011819254</Timestamp><Current dt:d…	좌우반구com(CVF, UVF, BVF)_1-001-1	60	1.0.0.173	1	244670235	Professional	2.0.10.356	2.0.10.356	09-04-2023	2023-09-04 오전 8:47:39	17:47:39	2.0.10.252	325		2	z	진회	NULL	NULL	NULL	NULL	NULL	NULL	38	1	61	KSY3	List3	NULL	NULL	NULL	NULL	NULL	NULL	NULL	NULL	NULL	1	z	2	3	939840	0	z	556	940396
좌우반구com(CVF, UVF, BVF)_1	1	1	<?xml version="1.0"?>\n<Clock xmlns:dt="urn:schemas-microsoft-com:datatypes"><Description dt:dt="string">E-Prime Primary Realtime Clock</Description><StartTime><Timestamp dt:dt="int">0</Timestamp><DateUtc dt:dt="string">2023-09-04T08:47:38Z</DateUtc></StartTime><FrequencyChanges><FrequencyChange><Frequency dt:dt="r8">10000000</Frequency><Timestamp dt:dt="r8">8646011819254</Timestamp><Current dt:d…	좌우반구com(CVF, UVF, BVF)_1-001-1	60	1.0.0.173	1	244670235	Professional	2.0.10.356	2.0.10.356	09-04-2023	2023-09-04 오전 8:47:39	17:47:39	2.0.10.252	299		1	{/}	질서	NULL	NULL	NULL	NULL	NULL	NULL	2	1	35	KSY4	List3	NULL	NULL	NULL	NULL	NULL	NULL	NULL	NULL	NULL	1	{/}	2	3	870873	0	{/}	451	871324
좌우반구com(CVF, UVF, BVF)_1	1	1	<?xml version="1.0"?>\n<Clock xmlns:dt="urn:schemas-microsoft-com:datatypes"><Description dt:dt="string">E-Prime Primary Realtime Clock</Description><StartTime><Timestamp dt:dt="int">0</Timestamp><DateUtc dt:dt="string">2023-09-04T08:47:38Z</DateUtc></StartTime><FrequencyChanges><FrequencyChange><Frequency dt:dt="r8">10000000</Frequency><Timestamp dt:dt="r8">8646011819254</Timestamp><Current dt:d…	좌우반구com(CVF, UVF, BVF)_1-001-1	60	1.0.0.173	1	244670235	Professional	2.0.10.356	2.0.10.356	09-04-2023	2023-09-04 오전 8:47:39	17:47:39	2.0.10.252	317		1	{/}	차량	NULL	NULL	NULL	NULL	NULL	NULL	46	1	53	KSY4	List3	NULL	NULL	NULL	NULL	NULL	NULL	NULL	NULL	NULL	0	{/}	2	3	917940	0	z	688	918628
좌우반구com(CVF, UVF, BVF)_1	1	1	<?xml version="1.0"?>\n<Clock xmlns:dt="urn:schemas-microsoft-com:datatypes"><Description dt:dt="string">E-Prime Primary Realtime Clock</Description><StartTime><Timestamp dt:dt="int">0</Timestamp><DateUtc dt:dt="string">2023-09-04T08:47:38Z</DateUtc></StartTime><FrequencyChanges><FrequencyChange><Frequency dt:dt="r8">10000000</Frequency><Timestamp dt:dt="r8">8646011819254</Timestamp><Current dt:d…	좌우반구com(CVF, UVF, BVF)_1-001-1	60	1.0.0.173	1	244670235	Professional	2.0.10.356	2.0.10.356	09-04-2023	2023-09-04 오전 8:47:39	17:47:39	2.0.10.252	194		1	{/}	차익	NULL	NULL	NULL	124	1	62	NULL	NULL	NULL	KSY4	List2	NULL	NULL	NULL	NULL	NULL	NULL	NULL	NULL	NULL	0	{/}	2	4	568674	0	z	386	569060
좌우반구com(CVF, UVF, BVF)_1	1	1	<?xml version="1.0"?>\n<Clock xmlns:dt="urn:schemas-microsoft-com:datatypes"><Description dt:dt="string">E-Prime Primary Realtime Clock</Description><StartTime><Timestamp dt:dt="int">0</Timestamp><DateUtc dt:dt="string">2023-09-04T08:47:38Z</DateUtc></StartTime><FrequencyChanges><FrequencyChange><Frequency dt:dt="r8">10000000</Frequency><Timestamp dt:dt="r8">8646011819254</Timestamp><Current dt:d…	좌우반구com(CVF, UVF, BVF)_1-001-1	60	1.0.0.173	1	244670235	Professional	2.0.10.356	2.0.10.356	09-04-2023	2023-09-04 오전 8:47:39	17:47:39	2.0.10.252	73		2	z	착반	116	1	73	NULL	NULL	NULL	NULL	NULL	NULL	KSY2	List1	NULL	NULL	NULL	NULL	NULL	NULL	NULL	NULL	NULL	1	z	2	3	227157	0	z	600	227757
좌우반구com(CVF, UVF, BVF)_1	1	1	<?xml version="1.0"?>\n<Clock xmlns:dt="urn:schemas-microsoft-com:datatypes"><Description dt:dt="string">E-Prime Primary Realtime Clock</Description><StartTime><Timestamp dt:dt="int">0</Timestamp><DateUtc dt:dt="string">2023-09-04T08:47:38Z</DateUtc></StartTime><FrequencyChanges><FrequencyChange><Frequency dt:dt="r8">10000000</Frequency><Timestamp dt:dt="r8">8646011819254</Timestamp><Current dt:d…	좌우반구com(CVF, UVF, BVF)_1-001-1	60	1.0.0.173	1	244670235	Professional	2.0.10.356	2.0.10.356	09-04-2023	2023-09-04 오전 8:47:39	17:47:39	2.0.10.252	38		1	{/}	착지	43	1	38	NULL	NULL	NULL	NULL	NULL	NULL	KSY4	List1	NULL	NULL	NULL	NULL	NULL	NULL	NULL	NULL	NULL	1	{/}	2	3	130024	0	{/}	485	130509
좌우반구com(CVF, UVF, BVF)_1	1	1	<?xml version="1.0"?>\n<Clock xmlns:dt="urn:schemas-microsoft-com:datatypes"><Description dt:dt="string">E-Prime Primary Realtime Clock</Description><StartTime><Timestamp dt:dt="int">0</Timestamp><DateUtc dt:dt="string">2023-09-04T08:47:38Z</DateUtc></StartTime><FrequencyChanges><FrequencyChange><Frequency dt:dt="r8">10000000</Frequency><Timestamp dt:dt="r8">8646011819254</Timestamp><Current dt:d…	좌우반구com(CVF, UVF, BVF)_1-001-1	60	1.0.0.173	1	244670235	Professional	2.0.10.356	2.0.10.356	09-04-2023	2023-09-04 오전 8:47:39	17:47:39	2.0.10.252	285		1	{/}	책임	NULL	NULL	NULL	NULL	NULL	NULL	43	1	21	KSY4	List3	NULL	NULL	NULL	NULL	NULL	NULL	NULL	NULL	NULL	0	{/}	2	4	833257	0	z	795	834052
좌우반구com(CVF, UVF, BVF)_1	1	1	<?xml version="1.0"?>\n<Clock xmlns:dt="urn:schemas-microsoft-com:datatypes"><Description dt:dt="string">E-Prime Primary Realtime Clock</Description><StartTime><Timestamp dt:dt="int">0</Timestamp><DateUtc dt:dt="string">2023-09-04T08:47:38Z</DateUtc></StartTime><FrequencyChanges><FrequencyChange><Frequency dt:dt="r8">10000000</Frequency><Timestamp dt:dt="r8">8646011819254</Timestamp><Current dt:d…	좌우반구com(CVF, UVF, BVF)_1-001-1	60	1.0.0.173	1	244670235	Professional	2.0.10.356	2.0.10.356	09-04-2023	2023-09-04 오전 8:47:39	17:47:39	2.0.10.252	23		2	z	책희	2	1	23	NULL	NULL	NULL	NULL	NULL	NULL	KSY4	List1	NULL	NULL	NULL	NULL	NULL	NULL	NULL	NULL	NULL	1	z	2	4	88041	0	z	636	88677
좌우반구com(CVF, UVF, BVF)_1	1	1	<?xml version="1.0"?>\n<Clock xmlns:dt="urn:schemas-microsoft-com:datatypes"><Description dt:dt="string">E-Prime Primary Realtime Clock</Description><StartTime><Timestamp dt:dt="int">0</Timestamp><DateUtc dt:dt="string">2023-09-04T08:47:38Z</DateUtc></StartTime><FrequencyChanges><FrequencyChange><Frequency dt:dt="r8">10000000</Frequency><Timestamp dt:dt="r8">8646011819254</Timestamp><Current dt:d…	좌우반구com(CVF, UVF, BVF)_1-001-1	60	1.0.0.173	1	244670235	Professional	2.0.10.356	2.0.10.356	09-04-2023	2023-09-04 오전 8:47:39	17:47:39	2.0.10.252	160		2	z	청휘	NULL	NULL	NULL	58	1	28	NULL	NULL	NULL	KSY	List2	0		2	0	479890	184		0	0	0	z	2	4	480074	0	{/}	499	480573
좌우반구com(CVF, UVF, BVF)_1	1	1	<?xml version="1.0"?>\n<Clock xmlns:dt="urn:schemas-microsoft-com:datatypes"><Description dt:dt="string">E-Prime Primary Realtime Clock</Description><StartTime><Timestamp dt:dt="int">0</Timestamp><DateUtc dt:dt="string">2023-09-04T08:47:38Z</DateUtc></StartTime><FrequencyChanges><FrequencyChange><Frequency dt:dt="r8">10000000</Frequency><Timestamp dt:dt="r8">8646011819254</Timestamp><Current dt:d…	좌우반구com(CVF, UVF, BVF)_1-001-1	60	1.0.0.173	1	244670235	Professional	2.0.10.356	2.0.10.356	09-04-2023	2023-09-04 오전 8:47:39	17:47:39	2.0.10.252	272		2	z	체행	NULL	NULL	NULL	NULL	NULL	NULL	13	1	8	KSY2	List3	NULL	NULL	NULL	NULL	NULL	NULL	NULL	NULL	NULL	1	z	2	4	798557	0	z	743	799300
좌우반구com(CVF, UVF, BVF)_1	1	1	<?xml version="1.0"?>\n<Clock xmlns:dt="urn:schemas-microsoft-com:datatypes"><Description dt:dt="string">E-Prime Primary Realtime Clock</Description><StartTime><Timestamp dt:dt="int">0</Timestamp><DateUtc dt:dt="string">2023-09-04T08:47:38Z</DateUtc></StartTime><FrequencyChanges><FrequencyChange><Frequency dt:dt="r8">10000000</Frequency><Timestamp dt:dt="r8">8646011819254</Timestamp><Current dt:d…	좌우반구com(CVF, UVF, BVF)_1-001-1	60	1.0.0.173	1	244670235	Professional	2.0.10.356	2.0.10.356	09-04-2023	2023-09-04 오전 8:47:39	17:47:39	2.0.10.252	131		1	{/}	체험	46	1	131	NULL	NULL	NULL	NULL	NULL	NULL	KSY4	List1	NULL	NULL	NULL	NULL	NULL	NULL	NULL	NULL	NULL	0	{/}	2	3	386290	0	z	539	386829
좌우반구com(CVF, UVF, BVF)_1	1	1	<?xml version="1.0"?>\n<Clock xmlns:dt="urn:schemas-microsoft-com:datatypes"><Description dt:dt="string">E-Prime Primary Realtime Clock</Description><StartTime><Timestamp dt:dt="int">0</Timestamp><DateUtc dt:dt="string">2023-09-04T08:47:38Z</DateUtc></StartTime><FrequencyChanges><FrequencyChange><Frequency dt:dt="r8">10000000</Frequency><Timestamp dt:dt="r8">8646011819254</Timestamp><Current dt:d…	좌우반구com(CVF, UVF, BVF)_1-001-1	60	1.0.0.173	1	244670235	Professional	2.0.10.356	2.0.10.356	09-04-2023	2023-09-04 오전 8:47:39	17:47:39	2.0.10.252	113		1	{/}	최고	80	1	113	NULL	NULL	NULL	NULL	NULL	NULL	KSY4	List1	NULL	NULL	NULL	NULL	NULL	NULL	NULL	NULL	NULL	1	{/}	2	4	338924	0	{/}	433	339357
좌우반구com(CVF, UVF, BVF)_1	1	1	<?xml version="1.0"?>\n<Clock xmlns:dt="urn:schemas-microsoft-com:datatypes"><Description dt:dt="string">E-Prime Primary Realtime Clock</Description><StartTime><Timestamp dt:dt="int">0</Timestamp><DateUtc dt:dt="string">2023-09-04T08:47:38Z</DateUtc></StartTime><FrequencyChanges><FrequencyChange><Frequency dt:dt="r8">10000000</Frequency><Timestamp dt:dt="r8">8646011819254</Timestamp><Current dt:d…	좌우반구com(CVF, UVF, BVF)_1-001-1	60	1.0.0.173	1	244670235	Professional	2.0.10.356	2.0.10.356	09-04-2023	2023-09-04 오전 8:47:39	17:47:39	2.0.10.252	388		2	z	최여	NULL	NULL	NULL	NULL	NULL	NULL	76	1	124	KSY	List3	0		2	0	1107523	184		0	0	1	z	2	4	1107707	0	z	569	1108276
좌우반구com(CVF, UVF, BVF)_1	1	1	<?xml version="1.0"?>\n<Clock xmlns:dt="urn:schemas-microsoft-com:datatypes"><Description dt:dt="string">E-Prime Primary Realtime Clock</Description><StartTime><Timestamp dt:dt="int">0</Timestamp><DateUtc dt:dt="string">2023-09-04T08:47:38Z</DateUtc></StartTime><FrequencyChanges><FrequencyChange><Frequency dt:dt="r8">10000000</Frequency><Timestamp dt:dt="r8">8646011819254</Timestamp><Current dt:d…	좌우반구com(CVF, UVF, BVF)_1-001-1	60	1.0.0.173	1	244670235	Professional	2.0.10.356	2.0.10.356	09-04-2023	2023-09-04 오전 8:47:39	17:47:39	2.0.10.252	54		2	z	최횟	61	1	54	NULL	NULL	NULL	NULL	NULL	NULL	KSY2	List1	NULL	NULL	NULL	NULL	NULL	NULL	NULL	NULL	NULL	1	z	2	4	175291	0	z	706	175997
좌우반구com(CVF, UVF, BVF)_1	1	1	<?xml version="1.0"?>\n<Clock xmlns:dt="urn:schemas-microsoft-com:datatypes"><Description dt:dt="string">E-Prime Primary Realtime Clock</Description><StartTime><Timestamp dt:dt="int">0</Timestamp><DateUtc dt:dt="string">2023-09-04T08:47:38Z</DateUtc></StartTime><FrequencyChanges><FrequencyChange><Frequency dt:dt="r8">10000000</Frequency><Timestamp dt:dt="r8">8646011819254</Timestamp><Current dt:d…	좌우반구com(CVF, UVF, BVF)_1-001-1	60	1.0.0.173	1	244670235	Professional	2.0.10.356	2.0.10.356	09-04-2023	2023-09-04 오전 8:47:39	17:47:39	2.0.10.252	239		2	z	축허	NULL	NULL	NULL	48	1	107	NULL	NULL	NULL	KSY3	List2	NULL	NULL	NULL	NULL	NULL	NULL	NULL	NULL	NULL	1	z	2	3	687190	0	z	686	687876
좌우반구com(CVF, UVF, BVF)_1	1	1	<?xml version="1.0"?>\n<Clock xmlns:dt="urn:schemas-microsoft-com:datatypes"><Description dt:dt="string">E-Prime Primary Realtime Clock</Description><StartTime><Timestamp dt:dt="int">0</Timestamp><DateUtc dt:dt="string">2023-09-04T08:47:38Z</DateUtc></StartTime><FrequencyChanges><FrequencyChange><Frequency dt:dt="r8">10000000</Frequency><Timestamp dt:dt="r8">8646011819254</Timestamp><Current dt:d…	좌우반구com(CVF, UVF, BVF)_1-001-1	60	1.0.0.173	1	244670235	Professional	2.0.10.356	2.0.10.356	09-04-2023	2023-09-04 오전 8:47:39	17:47:39	2.0.10.252	391		2	z	축헤	NULL	NULL	NULL	NULL	NULL	NULL	42	1	127	KSY3	List3	NULL	NULL	NULL	NULL	NULL	NULL	NULL	NULL	NULL	1	z	2	3	1115806	0	z	438	1116244
좌우반구com(CVF, UVF, BVF)_1	1	1	<?xml version="1.0"?>\n<Clock xmlns:dt="urn:schemas-microsoft-com:datatypes"><Description dt:dt="string">E-Prime Primary Realtime Clock</Description><StartTime><Timestamp dt:dt="int">0</Timestamp><DateUtc dt:dt="string">2023-09-04T08:47:38Z</DateUtc></StartTime><FrequencyChanges><FrequencyChange><Frequency dt:dt="r8">10000000</Frequency><Timestamp dt:dt="r8">8646011819254</Timestamp><Current dt:d…	좌우반구com(CVF, UVF, BVF)_1-001-1	60	1.0.0.173	1	244670235	Professional	2.0.10.356	2.0.10.356	09-04-2023	2023-09-04 오전 8:47:39	17:47:39	2.0.10.252	72		2	z	축희	45	1	72	NULL	NULL	NULL	NULL	NULL	NULL	KSY4	List1	NULL	NULL	NULL	NULL	NULL	NULL	NULL	NULL	NULL	1	z	2	4	224491	0	z	458	224949
좌우반구com(CVF, UVF, BVF)_1	1	1	<?xml version="1.0"?>\n<Clock xmlns:dt="urn:schemas-microsoft-com:datatypes"><Description dt:dt="string">E-Prime Primary Realtime Clock</Description><StartTime><Timestamp dt:dt="int">0</Timestamp><DateUtc dt:dt="string">2023-09-04T08:47:38Z</DateUtc></StartTime><FrequencyChanges><FrequencyChange><Frequency dt:dt="r8">10000000</Frequency><Timestamp dt:dt="r8">8646011819254</Timestamp><Current dt:d…	좌우반구com(CVF, UVF, BVF)_1-001-1	60	1.0.0.173	1	244670235	Professional	2.0.10.356	2.0.10.356	09-04-2023	2023-09-04 오전 8:47:39	17:47:39	2.0.10.252	145		2	z	측개	NULL	NULL	NULL	50	1	13	NULL	NULL	NULL	KSY2	List2	NULL	NULL	NULL	NULL	NULL	NULL	NULL	NULL	NULL	1	z	2	3	441740	0	z	425	442165
좌우반구com(CVF, UVF, BVF)_1	1	1	<?xml version="1.0"?>\n<Clock xmlns:dt="urn:schemas-microsoft-com:datatypes"><Description dt:dt="string">E-Prime Primary Realtime Clock</Description><StartTime><Timestamp dt:dt="int">0</Timestamp><DateUtc dt:dt="string">2023-09-04T08:47:38Z</DateUtc></StartTime><FrequencyChanges><FrequencyChange><Frequency dt:dt="r8">10000000</Frequency><Timestamp dt:dt="r8">8646011819254</Timestamp><Current dt:d…	좌우반구com(CVF, UVF, BVF)_1-001-1	60	1.0.0.173	1	244670235	Professional	2.0.10.356	2.0.10.356	09-04-2023	2023-09-04 오전 8:47:39	17:47:39	2.0.10.252	232		1	{/}	치안	NULL	NULL	NULL	29	1	100	NULL	NULL	NULL	KSY4	List2	NULL	NULL	NULL	NULL	NULL	NULL	NULL	NULL	NULL	1	{/}	2	3	668290	0	{/}	491	668781
좌우반구com(CVF, UVF, BVF)_1	1	1	<?xml version="1.0"?>\n<Clock xmlns:dt="urn:schemas-microsoft-com:datatypes"><Description dt:dt="string">E-Prime Primary Realtime Clock</Description><StartTime><Timestamp dt:dt="int">0</Timestamp><DateUtc dt:dt="string">2023-09-04T08:47:38Z</DateUtc></StartTime><FrequencyChanges><FrequencyChange><Frequency dt:dt="r8">10000000</Frequency><Timestamp dt:dt="r8">8646011819254</Timestamp><Current dt:d…	좌우반구com(CVF, UVF, BVF)_1-001-1	60	1.0.0.173	1	244670235	Professional	2.0.10.356	2.0.10.356	09-04-2023	2023-09-04 오전 8:47:39	17:47:39	2.0.10.252	148		2	z	치책	NULL	NULL	NULL	13	1	16	NULL	NULL	NULL	KSY	List2	0		2	0	449124	183		0	0	1	z	2	3	449307	0	z	586	449893
좌우반구com(CVF, UVF, BVF)_1	1	1	<?xml version="1.0"?>\n<Clock xmlns:dt="urn:schemas-microsoft-com:datatypes"><Description dt:dt="string">E-Prime Primary Realtime Clock</Description><StartTime><Timestamp dt:dt="int">0</Timestamp><DateUtc dt:dt="string">2023-09-04T08:47:38Z</DateUtc></StartTime><FrequencyChanges><FrequencyChange><Frequency dt:dt="r8">10000000</Frequency><Timestamp dt:dt="r8">8646011819254</Timestamp><Current dt:d…	좌우반구com(CVF, UVF, BVF)_1-001-1	60	1.0.0.173	1	244670235	Professional	2.0.10.356	2.0.10.356	09-04-2023	2023-09-04 오전 8:47:39	17:47:39	2.0.10.252	366		2	z	치향	NULL	NULL	NULL	NULL	NULL	NULL	51	1	102	KSY	List3	0		2	0	1049040	183		0	0	1	z	2	3	1049223	0	z	565	1049788
좌우반구com(CVF, UVF, BVF)_1	1	1	<?xml version="1.0"?>\n<Clock xmlns:dt="urn:schemas-microsoft-com:datatypes"><Description dt:dt="string">E-Prime Primary Realtime Clock</Description><StartTime><Timestamp dt:dt="int">0</Timestamp><DateUtc dt:dt="string">2023-09-04T08:47:38Z</DateUtc></StartTime><FrequencyChanges><FrequencyChange><Frequency dt:dt="r8">10000000</Frequency><Timestamp dt:dt="r8">8646011819254</Timestamp><Current dt:d…	좌우반구com(CVF, UVF, BVF)_1-001-1	60	1.0.0.173	1	244670235	Professional	2.0.10.356	2.0.10.356	09-04-2023	2023-09-04 오전 8:47:39	17:47:39	2.0.10.252	323		1	{/}	타격	NULL	NULL	NULL	NULL	NULL	NULL	23	1	59	KSY4	List3	NULL	NULL	NULL	NULL	NULL	NULL	NULL	NULL	NULL	1	{/}	2	3	934473	0	{/}	475	934948
좌우반구com(CVF, UVF, BVF)_1	1	1	<?xml version="1.0"?>\n<Clock xmlns:dt="urn:schemas-microsoft-com:datatypes"><Description dt:dt="string">E-Prime Primary Realtime Clock</Description><StartTime><Timestamp dt:dt="int">0</Timestamp><DateUtc dt:dt="string">2023-09-04T08:47:38Z</DateUtc></StartTime><FrequencyChanges><FrequencyChange><Frequency dt:dt="r8">10000000</Frequency><Timestamp dt:dt="r8">8646011819254</Timestamp><Current dt:d…	좌우반구com(CVF, UVF, BVF)_1-001-1	60	1.0.0.173	1	244670235	Professional	2.0.10.356	2.0.10.356	09-04-2023	2023-09-04 오전 8:47:39	17:47:39	2.0.10.252	224		1	{/}	탈퇴	NULL	NULL	NULL	104	1	92	NULL	NULL	NULL	KSY4	List2	NULL	NULL	NULL	NULL	NULL	NULL	NULL	NULL	NULL	1	{/}	3	3	647223	0	{/}	406	647629
좌우반구com(CVF, UVF, BVF)_1	1	1	<?xml version="1.0"?>\n<Clock xmlns:dt="urn:schemas-microsoft-com:datatypes"><Description dt:dt="string">E-Prime Primary Realtime Clock</Description><StartTime><Timestamp dt:dt="int">0</Timestamp><DateUtc dt:dt="string">2023-09-04T08:47:38Z</DateUtc></StartTime><FrequencyChanges><FrequencyChange><Frequency dt:dt="r8">10000000</Frequency><Timestamp dt:dt="r8">8646011819254</Timestamp><Current dt:d…	좌우반구com(CVF, UVF, BVF)_1-001-1	60	1.0.0.173	1	244670235	Professional	2.0.10.356	2.0.10.356	09-04-2023	2023-09-04 오전 8:47:39	17:47:39	2.0.10.252	92		2	z	태스	36	1	92	NULL	NULL	NULL	NULL	NULL	NULL	KSY	List1	0		2	0	278924	183		0	0	1	z	2	3	279107	0	z	618	279725
좌우반구com(CVF, UVF, BVF)_1	1	1	<?xml version="1.0"?>\n<Clock xmlns:dt="urn:schemas-microsoft-com:datatypes"><Description dt:dt="string">E-Prime Primary Realtime Clock</Description><StartTime><Timestamp dt:dt="int">0</Timestamp><DateUtc dt:dt="string">2023-09-04T08:47:38Z</DateUtc></StartTime><FrequencyChanges><FrequencyChange><Frequency dt:dt="r8">10000000</Frequency><Timestamp dt:dt="r8">8646011819254</Timestamp><Current dt:d…	좌우반구com(CVF, UVF, BVF)_1-001-1	60	1.0.0.173	1	244670235	Professional	2.0.10.356	2.0.10.356	09-04-2023	2023-09-04 오전 8:47:39	17:47:39	2.0.10.252	30		1	{/}	택시	70	1	30	NULL	NULL	NULL	NULL	NULL	NULL	KSY4	List1	NULL	NULL	NULL	NULL	NULL	NULL	NULL	NULL	NULL	1	{/}	2	4	107858	0	{/}	515	108373
좌우반구com(CVF, UVF, BVF)_1	1	1	<?xml version="1.0"?>\n<Clock xmlns:dt="urn:schemas-microsoft-com:datatypes"><Description dt:dt="string">E-Prime Primary Realtime Clock</Description><StartTime><Timestamp dt:dt="int">0</Timestamp><DateUtc dt:dt="string">2023-09-04T08:47:38Z</DateUtc></StartTime><FrequencyChanges><FrequencyChange><Frequency dt:dt="r8">10000000</Frequency><Timestamp dt:dt="r8">8646011819254</Timestamp><Current dt:d…	좌우반구com(CVF, UVF, BVF)_1-001-1	60	1.0.0.173	1	244670235	Professional	2.0.10.356	2.0.10.356	09-04-2023	2023-09-04 오전 8:47:39	17:47:39	2.0.10.252	116		2	z	택정	82	1	116	NULL	NULL	NULL	NULL	NULL	NULL	KSY	List1	0		2	0	346424	183		0	0	1	z	2	3	346607	0	z	478	347085
좌우반구com(CVF, UVF, BVF)_1	1	1	<?xml version="1.0"?>\n<Clock xmlns:dt="urn:schemas-microsoft-com:datatypes"><Description dt:dt="string">E-Prime Primary Realtime Clock</Description><StartTime><Timestamp dt:dt="int">0</Timestamp><DateUtc dt:dt="string">2023-09-04T08:47:38Z</DateUtc></StartTime><FrequencyChanges><FrequencyChange><Frequency dt:dt="r8">10000000</Frequency><Timestamp dt:dt="r8">8646011819254</Timestamp><Current dt:d…	좌우반구com(CVF, UVF, BVF)_1-001-1	60	1.0.0.173	1	244670235	Professional	2.0.10.356	2.0.10.356	09-04-2023	2023-09-04 오전 8:47:39	17:47:39	2.0.10.252	283		2	z	통락	NULL	NULL	NULL	NULL	NULL	NULL	33	1	19	KSY4	List3	NULL	NULL	NULL	NULL	NULL	NULL	NULL	NULL	NULL	1	z	3	3	828023	0	z	421	828444
좌우반구com(CVF, UVF, BVF)_1	1	1	<?xml version="1.0"?>\n<Clock xmlns:dt="urn:schemas-microsoft-com:datatypes"><Description dt:dt="string">E-Prime Primary Realtime Clock</Description><StartTime><Timestamp dt:dt="int">0</Timestamp><DateUtc dt:dt="string">2023-09-04T08:47:38Z</DateUtc></StartTime><FrequencyChanges><FrequencyChange><Frequency dt:dt="r8">10000000</Frequency><Timestamp dt:dt="r8">8646011819254</Timestamp><Current dt:d…	좌우반구com(CVF, UVF, BVF)_1-001-1	60	1.0.0.173	1	244670235	Professional	2.0.10.356	2.0.10.356	09-04-2023	2023-09-04 오전 8:47:39	17:47:39	2.0.10.252	263		2	z	통록	NULL	NULL	NULL	1	1	131	NULL	NULL	NULL	KSY2	List2	NULL	NULL	NULL	NULL	NULL	NULL	NULL	NULL	NULL	0	z	2	3	751740	0	{/}	368	752108
좌우반구com(CVF, UVF, BVF)_1	1	1	<?xml version="1.0"?>\n<Clock xmlns:dt="urn:schemas-microsoft-com:datatypes"><Description dt:dt="string">E-Prime Primary Realtime Clock</Description><StartTime><Timestamp dt:dt="int">0</Timestamp><DateUtc dt:dt="string">2023-09-04T08:47:38Z</DateUtc></StartTime><FrequencyChanges><FrequencyChange><Frequency dt:dt="r8">10000000</Frequency><Timestamp dt:dt="r8">8646011819254</Timestamp><Current dt:d…	좌우반구com(CVF, UVF, BVF)_1-001-1	60	1.0.0.173	1	244670235	Professional	2.0.10.356	2.0.10.356	09-04-2023	2023-09-04 오전 8:47:39	17:47:39	2.0.10.252	36		2	z	통류	129	1	36	NULL	NULL	NULL	NULL	NULL	NULL	KSY3	List1	NULL	NULL	NULL	NULL	NULL	NULL	NULL	NULL	NULL	1	z	2	4	124708	0	z	537	125245
좌우반구com(CVF, UVF, BVF)_1	1	1	<?xml version="1.0"?>\n<Clock xmlns:dt="urn:schemas-microsoft-com:datatypes"><Description dt:dt="string">E-Prime Primary Realtime Clock</Description><StartTime><Timestamp dt:dt="int">0</Timestamp><DateUtc dt:dt="string">2023-09-04T08:47:38Z</DateUtc></StartTime><FrequencyChanges><FrequencyChange><Frequency dt:dt="r8">10000000</Frequency><Timestamp dt:dt="r8">8646011819254</Timestamp><Current dt:d…	좌우반구com(CVF, UVF, BVF)_1-001-1	60	1.0.0.173	1	244670235	Professional	2.0.10.356	2.0.10.356	09-04-2023	2023-09-04 오전 8:47:39	17:47:39	2.0.10.252	279		2	z	퇴착	NULL	NULL	NULL	NULL	NULL	NULL	19	1	15	KSY2	List3	NULL	NULL	NULL	NULL	NULL	NULL	NULL	NULL	NULL	0	z	2	3	817540	0	{/}	464	818004
좌우반구com(CVF, UVF, BVF)_1	1	1	<?xml version="1.0"?>\n<Clock xmlns:dt="urn:schemas-microsoft-com:datatypes"><Description dt:dt="string">E-Prime Primary Realtime Clock</Description><StartTime><Timestamp dt:dt="int">0</Timestamp><DateUtc dt:dt="string">2023-09-04T08:47:38Z</DateUtc></StartTime><FrequencyChanges><FrequencyChange><Frequency dt:dt="r8">10000000</Frequency><Timestamp dt:dt="r8">8646011819254</Timestamp><Current dt:d…	좌우반구com(CVF, UVF, BVF)_1-001-1	60	1.0.0.173	1	244670235	Professional	2.0.10.356	2.0.10.356	09-04-2023	2023-09-04 오전 8:47:39	17:47:39	2.0.10.252	346		1	{/}	판단	NULL	NULL	NULL	NULL	NULL	NULL	81	1	82	KSY4	List3	NULL	NULL	NULL	NULL	NULL	NULL	NULL	NULL	NULL	1	{/}	3	3	995656	0	{/}	388	996044
좌우반구com(CVF, UVF, BVF)_1	1	1	<?xml version="1.0"?>\n<Clock xmlns:dt="urn:schemas-microsoft-com:datatypes"><Description dt:dt="string">E-Prime Primary Realtime Clock</Description><StartTime><Timestamp dt:dt="int">0</Timestamp><DateUtc dt:dt="string">2023-09-04T08:47:38Z</DateUtc></StartTime><FrequencyChanges><FrequencyChange><Frequency dt:dt="r8">10000000</Frequency><Timestamp dt:dt="r8">8646011819254</Timestamp><Current dt:d…	좌우반구com(CVF, UVF, BVF)_1-001-1	60	1.0.0.173	1	244670235	Professional	2.0.10.356	2.0.10.356	09-04-2023	2023-09-04 오전 8:47:39	17:47:39	2.0.10.252	27		1	{/}	판매	127	1	27	NULL	NULL	NULL	NULL	NULL	NULL	KSY4	List1	NULL	NULL	NULL	NULL	NULL	NULL	NULL	NULL	NULL	1	{/}	2	3	99757	0	{/}	576	100333
좌우반구com(CVF, UVF, BVF)_1	1	1	<?xml version="1.0"?>\n<Clock xmlns:dt="urn:schemas-microsoft-com:datatypes"><Description dt:dt="string">E-Prime Primary Realtime Clock</Description><StartTime><Timestamp dt:dt="int">0</Timestamp><DateUtc dt:dt="string">2023-09-04T08:47:38Z</DateUtc></StartTime><FrequencyChanges><FrequencyChange><Frequency dt:dt="r8">10000000</Frequency><Timestamp dt:dt="r8">8646011819254</Timestamp><Current dt:d…	좌우반구com(CVF, UVF, BVF)_1-001-1	60	1.0.0.173	1	244670235	Professional	2.0.10.356	2.0.10.356	09-04-2023	2023-09-04 오전 8:47:39	17:47:39	2.0.10.252	340		1	{/}	표현	NULL	NULL	NULL	NULL	NULL	NULL	9	1	76	KSY4	List3	NULL	NULL	NULL	NULL	NULL	NULL	NULL	NULL	NULL	1	{/}	2	3	979606	0	{/}	406	980012
좌우반구com(CVF, UVF, BVF)_1	1	1	<?xml version="1.0"?>\n<Clock xmlns:dt="urn:schemas-microsoft-com:datatypes"><Description dt:dt="string">E-Prime Primary Realtime Clock</Description><StartTime><Timestamp dt:dt="int">0</Timestamp><DateUtc dt:dt="string">2023-09-04T08:47:38Z</DateUtc></StartTime><FrequencyChanges><FrequencyChange><Frequency dt:dt="r8">10000000</Frequency><Timestamp dt:dt="r8">8646011819254</Timestamp><Current dt:d…	좌우반구com(CVF, UVF, BVF)_1-001-1	60	1.0.0.173	1	244670235	Professional	2.0.10.356	2.0.10.356	09-04-2023	2023-09-04 오전 8:47:39	17:47:39	2.0.10.252	243		2	z	품결	NULL	NULL	NULL	101	1	111	NULL	NULL	NULL	KSY3	List2	NULL	NULL	NULL	NULL	NULL	NULL	NULL	NULL	NULL	1	z	2	4	698474	0	z	858	699332
좌우반구com(CVF, UVF, BVF)_1	1	1	<?xml version="1.0"?>\n<Clock xmlns:dt="urn:schemas-microsoft-com:datatypes"><Description dt:dt="string">E-Prime Primary Realtime Clock</Description><StartTime><Timestamp dt:dt="int">0</Timestamp><DateUtc dt:dt="string">2023-09-04T08:47:38Z</DateUtc></StartTime><FrequencyChanges><FrequencyChange><Frequency dt:dt="r8">10000000</Frequency><Timestamp dt:dt="r8">8646011819254</Timestamp><Current dt:d…	좌우반구com(CVF, UVF, BVF)_1-001-1	60	1.0.0.173	1	244670235	Professional	2.0.10.356	2.0.10.356	09-04-2023	2023-09-04 오전 8:47:39	17:47:39	2.0.10.252	332		2	z	필관	NULL	NULL	NULL	NULL	NULL	NULL	100	1	68	KSY3	List3	NULL	NULL	NULL	NULL	NULL	NULL	NULL	NULL	NULL	1	z	2	3	957740	0	z	440	958180
좌우반구com(CVF, UVF, BVF)_1	1	1	<?xml version="1.0"?>\n<Clock xmlns:dt="urn:schemas-microsoft-com:datatypes"><Description dt:dt="string">E-Prime Primary Realtime Clock</Description><StartTime><Timestamp dt:dt="int">0</Timestamp><DateUtc dt:dt="string">2023-09-04T08:47:38Z</DateUtc></StartTime><FrequencyChanges><FrequencyChange><Frequency dt:dt="r8">10000000</Frequency><Timestamp dt:dt="r8">8646011819254</Timestamp><Current dt:d…	좌우반구com(CVF, UVF, BVF)_1-001-1	60	1.0.0.173	1	244670235	Professional	2.0.10.356	2.0.10.356	09-04-2023	2023-09-04 오전 8:47:39	17:47:39	2.0.10.252	42		1	{/}	필수	37	1	42	NULL	NULL	NULL	NULL	NULL	NULL	KSY4	List1	NULL	NULL	NULL	NULL	NULL	NULL	NULL	NULL	NULL	1	{/}	2	3	140974	0	{/}	375	141349
좌우반구com(CVF, UVF, BVF)_1	1	1	<?xml version="1.0"?>\n<Clock xmlns:dt="urn:schemas-microsoft-com:datatypes"><Description dt:dt="string">E-Prime Primary Realtime Clock</Description><StartTime><Timestamp dt:dt="int">0</Timestamp><DateUtc dt:dt="string">2023-09-04T08:47:38Z</DateUtc></StartTime><FrequencyChanges><FrequencyChange><Frequency dt:dt="r8">10000000</Frequency><Timestamp dt:dt="r8">8646011819254</Timestamp><Current dt:d…	좌우반구com(CVF, UVF, BVF)_1-001-1	60	1.0.0.173	1	244670235	Professional	2.0.10.356	2.0.10.356	09-04-2023	2023-09-04 오전 8:47:39	17:47:39	2.0.10.252	171		1	{/}	핑계	NULL	NULL	NULL	118	1	39	NULL	NULL	NULL	KSY4	List2	NULL	NULL	NULL	NULL	NULL	NULL	NULL	NULL	NULL	1	{/}	2	3	509440	0	{/}	429	509869
좌우반구com(CVF, UVF, BVF)_1	1	1	<?xml version="1.0"?>\n<Clock xmlns:dt="urn:schemas-microsoft-com:datatypes"><Description dt:dt="string">E-Prime Primary Realtime Clock</Description><StartTime><Timestamp dt:dt="int">0</Timestamp><DateUtc dt:dt="string">2023-09-04T08:47:38Z</DateUtc></StartTime><FrequencyChanges><FrequencyChange><Frequency dt:dt="r8">10000000</Frequency><Timestamp dt:dt="r8">8646011819254</Timestamp><Current dt:d…	좌우반구com(CVF, UVF, BVF)_1-001-1	60	1.0.0.173	1	244670235	Professional	2.0.10.356	2.0.10.356	09-04-2023	2023-09-04 오전 8:47:39	17:47:39	2.0.10.252	135		2	z	핑품	NULL	NULL	NULL	105	1	3	NULL	NULL	NULL	KSY	List2	0		2	0	415024	183		0	0	1	z	2	3	415207	0	z	414	415621
좌우반구com(CVF, UVF, BVF)_1	1	1	<?xml version="1.0"?>\n<Clock xmlns:dt="urn:schemas-microsoft-com:datatypes"><Description dt:dt="string">E-Prime Primary Realtime Clock</Description><StartTime><Timestamp dt:dt="int">0</Timestamp><DateUtc dt:dt="string">2023-09-04T08:47:38Z</DateUtc></StartTime><FrequencyChanges><FrequencyChange><Frequency dt:dt="r8">10000000</Frequency><Timestamp dt:dt="r8">8646011819254</Timestamp><Current dt:d…	좌우반구com(CVF, UVF, BVF)_1-001-1	60	1.0.0.173	1	244670235	Professional	2.0.10.356	2.0.10.356	09-04-2023	2023-09-04 오전 8:47:39	17:47:39	2.0.10.252	85		1	{/}	하나	112	1	85	NULL	NULL	NULL	NULL	NULL	NULL	KSY4	List1	NULL	NULL	NULL	NULL	NULL	NULL	NULL	NULL	NULL	1	{/}	2	3	260374	0	{/}	351	260725
좌우반구com(CVF, UVF, BVF)_1	1	1	<?xml version="1.0"?>\n<Clock xmlns:dt="urn:schemas-microsoft-com:datatypes"><Description dt:dt="string">E-Prime Primary Realtime Clock</Description><StartTime><Timestamp dt:dt="int">0</Timestamp><DateUtc dt:dt="string">2023-09-04T08:47:38Z</DateUtc></StartTime><FrequencyChanges><FrequencyChange><Frequency dt:dt="r8">10000000</Frequency><Timestamp dt:dt="r8">8646011819254</Timestamp><Current dt:d…	좌우반구com(CVF, UVF, BVF)_1-001-1	60	1.0.0.173	1	244670235	Professional	2.0.10.356	2.0.10.356	09-04-2023	2023-09-04 오전 8:47:39	17:47:39	2.0.10.252	248		1	{/}	한계	NULL	NULL	NULL	5	1	116	NULL	NULL	NULL	KSY4	List2	NULL	NULL	NULL	NULL	NULL	NULL	NULL	NULL	NULL	1	{/}	3	3	712123	0	{/}	361	712484
좌우반구com(CVF, UVF, BVF)_1	1	1	<?xml version="1.0"?>\n<Clock xmlns:dt="urn:schemas-microsoft-com:datatypes"><Description dt:dt="string">E-Prime Primary Realtime Clock</Description><StartTime><Timestamp dt:dt="int">0</Timestamp><DateUtc dt:dt="string">2023-09-04T08:47:38Z</DateUtc></StartTime><FrequencyChanges><FrequencyChange><Frequency dt:dt="r8">10000000</Frequency><Timestamp dt:dt="r8">8646011819254</Timestamp><Current dt:d…	좌우반구com(CVF, UVF, BVF)_1-001-1	60	1.0.0.173	1	244670235	Professional	2.0.10.356	2.0.10.356	09-04-2023	2023-09-04 오전 8:47:39	17:47:39	2.0.10.252	44		1	{/}	핵심	76	1	44	NULL	NULL	NULL	NULL	NULL	NULL	KSY4	List1	NULL	NULL	NULL	NULL	NULL	NULL	NULL	NULL	NULL	1	{/}	2	4	146458	0	{/}	587	147045
좌우반구com(CVF, UVF, BVF)_1	1	1	<?xml version="1.0"?>\n<Clock xmlns:dt="urn:schemas-microsoft-com:datatypes"><Description dt:dt="string">E-Prime Primary Realtime Clock</Description><StartTime><Timestamp dt:dt="int">0</Timestamp><DateUtc dt:dt="string">2023-09-04T08:47:38Z</DateUtc></StartTime><FrequencyChanges><FrequencyChange><Frequency dt:dt="r8">10000000</Frequency><Timestamp dt:dt="r8">8646011819254</Timestamp><Current dt:d…	좌우반구com(CVF, UVF, BVF)_1-001-1	60	1.0.0.173	1	244670235	Professional	2.0.10.356	2.0.10.356	09-04-2023	2023-09-04 오전 8:47:39	17:47:39	2.0.10.252	262		2	z	핵외	NULL	NULL	NULL	14	1	130	NULL	NULL	NULL	KSY	List2	0		2	0	748873	184		0	0	1	z	2	4	749057	0	z	483	749540
좌우반구com(CVF, UVF, BVF)_1	1	1	<?xml version="1.0"?>\n<Clock xmlns:dt="urn:schemas-microsoft-com:datatypes"><Description dt:dt="string">E-Prime Primary Realtime Clock</Description><StartTime><Timestamp dt:dt="int">0</Timestamp><DateUtc dt:dt="string">2023-09-04T08:47:38Z</DateUtc></StartTime><FrequencyChanges><FrequencyChange><Frequency dt:dt="r8">10000000</Frequency><Timestamp dt:dt="r8">8646011819254</Timestamp><Current dt:d…	좌우반구com(CVF, UVF, BVF)_1-001-1	60	1.0.0.173	1	244670235	Professional	2.0.10.356	2.0.10.356	09-04-2023	2023-09-04 오전 8:47:39	17:47:39	2.0.10.252	275		2	z	핵정	NULL	NULL	NULL	NULL	NULL	NULL	53	1	11	KSY	List3	0		2	0	806440	183		0	0	1	z	2	3	806623	0	z	509	807132
좌우반구com(CVF, UVF, BVF)_1	1	1	<?xml version="1.0"?>\n<Clock xmlns:dt="urn:schemas-microsoft-com:datatypes"><Description dt:dt="string">E-Prime Primary Realtime Clock</Description><StartTime><Timestamp dt:dt="int">0</Timestamp><DateUtc dt:dt="string">2023-09-04T08:47:38Z</DateUtc></StartTime><FrequencyChanges><FrequencyChange><Frequency dt:dt="r8">10000000</Frequency><Timestamp dt:dt="r8">8646011819254</Timestamp><Current dt:d…	좌우반구com(CVF, UVF, BVF)_1-001-1	60	1.0.0.173	1	244670235	Professional	2.0.10.356	2.0.10.356	09-04-2023	2023-09-04 오전 8:47:39	17:47:39	2.0.10.252	152		1	{/}	행보	NULL	NULL	NULL	89	1	20	NULL	NULL	NULL	KSY4	List2	NULL	NULL	NULL	NULL	NULL	NULL	NULL	NULL	NULL	1	{/}	2	3	460007	0	{/}	286	460293
좌우반구com(CVF, UVF, BVF)_1	1	1	<?xml version="1.0"?>\n<Clock xmlns:dt="urn:schemas-microsoft-com:datatypes"><Description dt:dt="string">E-Prime Primary Realtime Clock</Description><StartTime><Timestamp dt:dt="int">0</Timestamp><DateUtc dt:dt="string">2023-09-04T08:47:38Z</DateUtc></StartTime><FrequencyChanges><FrequencyChange><Frequency dt:dt="r8">10000000</Frequency><Timestamp dt:dt="r8">8646011819254</Timestamp><Current dt:d…	좌우반구com(CVF, UVF, BVF)_1-001-1	60	1.0.0.173	1	244670235	Professional	2.0.10.356	2.0.10.356	09-04-2023	2023-09-04 오전 8:47:39	17:47:39	2.0.10.252	304		1	{/}	행운	NULL	NULL	NULL	NULL	NULL	NULL	32	1	40	KSY4	List3	NULL	NULL	NULL	NULL	NULL	NULL	NULL	NULL	NULL	1	{/}	2	4	884057	0	{/}	323	884380
좌우반구com(CVF, UVF, BVF)_1	1	1	<?xml version="1.0"?>\n<Clock xmlns:dt="urn:schemas-microsoft-com:datatypes"><Description dt:dt="string">E-Prime Primary Realtime Clock</Description><StartTime><Timestamp dt:dt="int">0</Timestamp><DateUtc dt:dt="string">2023-09-04T08:47:38Z</DateUtc></StartTime><FrequencyChanges><FrequencyChange><Frequency dt:dt="r8">10000000</Frequency><Timestamp dt:dt="r8">8646011819254</Timestamp><Current dt:d…	좌우반구com(CVF, UVF, BVF)_1-001-1	60	1.0.0.173	1	244670235	Professional	2.0.10.356	2.0.10.356	09-04-2023	2023-09-04 오전 8:47:39	17:47:39	2.0.10.252	172		2	z	행회	NULL	NULL	NULL	96	1	40	NULL	NULL	NULL	KSY	List2	0		2	0	511890	184		0	0	1	z	2	4	512074	0	z	451	512525
좌우반구com(CVF, UVF, BVF)_1	1	1	<?xml version="1.0"?>\n<Clock xmlns:dt="urn:schemas-microsoft-com:datatypes"><Description dt:dt="string">E-Prime Primary Realtime Clock</Description><StartTime><Timestamp dt:dt="int">0</Timestamp><DateUtc dt:dt="string">2023-09-04T08:47:38Z</DateUtc></StartTime><FrequencyChanges><FrequencyChange><Frequency dt:dt="r8">10000000</Frequency><Timestamp dt:dt="r8">8646011819254</Timestamp><Current dt:d…	좌우반구com(CVF, UVF, BVF)_1-001-1	60	1.0.0.173	1	244670235	Professional	2.0.10.356	2.0.10.356	09-04-2023	2023-09-04 오전 8:47:39	17:47:39	2.0.10.252	179		1	{/}	향수	NULL	NULL	NULL	126	1	47	NULL	NULL	NULL	KSY4	List2	NULL	NULL	NULL	NULL	NULL	NULL	NULL	NULL	NULL	1	{/}	2	3	530207	0	{/}	438	530645
좌우반구com(CVF, UVF, BVF)_1	1	1	<?xml version="1.0"?>\n<Clock xmlns:dt="urn:schemas-microsoft-com:datatypes"><Description dt:dt="string">E-Prime Primary Realtime Clock</Description><StartTime><Timestamp dt:dt="int">0</Timestamp><DateUtc dt:dt="string">2023-09-04T08:47:38Z</DateUtc></StartTime><FrequencyChanges><FrequencyChange><Frequency dt:dt="r8">10000000</Frequency><Timestamp dt:dt="r8">8646011819254</Timestamp><Current dt:d…	좌우반구com(CVF, UVF, BVF)_1-001-1	60	1.0.0.173	1	244670235	Professional	2.0.10.356	2.0.10.356	09-04-2023	2023-09-04 오전 8:47:39	17:47:39	2.0.10.252	96		2	z	향엄	86	1	96	NULL	NULL	NULL	NULL	NULL	NULL	KSY	List1	0		3	-1	290290	184		0	0	1	z	2	4	290474	0	z	483	290957
좌우반구com(CVF, UVF, BVF)_1	1	1	<?xml version="1.0"?>\n<Clock xmlns:dt="urn:schemas-microsoft-com:datatypes"><Description dt:dt="string">E-Prime Primary Realtime Clock</Description><StartTime><Timestamp dt:dt="int">0</Timestamp><DateUtc dt:dt="string">2023-09-04T08:47:38Z</DateUtc></StartTime><FrequencyChanges><FrequencyChange><Frequency dt:dt="r8">10000000</Frequency><Timestamp dt:dt="r8">8646011819254</Timestamp><Current dt:d…	좌우반구com(CVF, UVF, BVF)_1-001-1	60	1.0.0.173	1	244670235	Professional	2.0.10.356	2.0.10.356	09-04-2023	2023-09-04 오전 8:47:39	17:47:39	2.0.10.252	61		2	z	허낌	57	1	61	NULL	NULL	NULL	NULL	NULL	NULL	KSY3	List1	NULL	NULL	NULL	NULL	NULL	NULL	NULL	NULL	NULL	1	z	2	3	194541	0	z	592	195133
좌우반구com(CVF, UVF, BVF)_1	1	1	<?xml version="1.0"?>\n<Clock xmlns:dt="urn:schemas-microsoft-com:datatypes"><Description dt:dt="string">E-Prime Primary Realtime Clock</Description><StartTime><Timestamp dt:dt="int">0</Timestamp><DateUtc dt:dt="string">2023-09-04T08:47:38Z</DateUtc></StartTime><FrequencyChanges><FrequencyChange><Frequency dt:dt="r8">10000000</Frequency><Timestamp dt:dt="r8">8646011819254</Timestamp><Current dt:d…	좌우반구com(CVF, UVF, BVF)_1-001-1	60	1.0.0.173	1	244670235	Professional	2.0.10.356	2.0.10.356	09-04-2023	2023-09-04 오전 8:47:39	17:47:39	2.0.10.252	166		1	{/}	허락	NULL	NULL	NULL	85	1	34	NULL	NULL	NULL	KSY4	List2	NULL	NULL	NULL	NULL	NULL	NULL	NULL	NULL	NULL	1	{/}	2	4	496041	0	{/}	363	496404
좌우반구com(CVF, UVF, BVF)_1	1	1	<?xml version="1.0"?>\n<Clock xmlns:dt="urn:schemas-microsoft-com:datatypes"><Description dt:dt="string">E-Prime Primary Realtime Clock</Description><StartTime><Timestamp dt:dt="int">0</Timestamp><DateUtc dt:dt="string">2023-09-04T08:47:38Z</DateUtc></StartTime><FrequencyChanges><FrequencyChange><Frequency dt:dt="r8">10000000</Frequency><Timestamp dt:dt="r8">8646011819254</Timestamp><Current dt:d…	좌우반구com(CVF, UVF, BVF)_1-001-1	60	1.0.0.173	1	244670235	Professional	2.0.10.356	2.0.10.356	09-04-2023	2023-09-04 오전 8:47:39	17:47:39	2.0.10.252	24		2	z	허빈	65	1	24	NULL	NULL	NULL	NULL	NULL	NULL	KSY	List1	0		2	0	90691	183		0	0	1	z	2	3	90874	0	z	595	91469
좌우반구com(CVF, UVF, BVF)_1	1	1	<?xml version="1.0"?>\n<Clock xmlns:dt="urn:schemas-microsoft-com:datatypes"><Description dt:dt="string">E-Prime Primary Realtime Clock</Description><StartTime><Timestamp dt:dt="int">0</Timestamp><DateUtc dt:dt="string">2023-09-04T08:47:38Z</DateUtc></StartTime><FrequencyChanges><FrequencyChange><Frequency dt:dt="r8">10000000</Frequency><Timestamp dt:dt="r8">8646011819254</Timestamp><Current dt:d…	좌우반구com(CVF, UVF, BVF)_1-001-1	60	1.0.0.173	1	244670235	Professional	2.0.10.356	2.0.10.356	09-04-2023	2023-09-04 오전 8:47:39	17:47:39	2.0.10.252	229		2	z	헤오	NULL	NULL	NULL	34	1	97	NULL	NULL	NULL	KSY4	List2	NULL	NULL	NULL	NULL	NULL	NULL	NULL	NULL	NULL	1	z	2	3	660440	0	z	533	660973
좌우반구com(CVF, UVF, BVF)_1	1	1	<?xml version="1.0"?>\n<Clock xmlns:dt="urn:schemas-microsoft-com:datatypes"><Description dt:dt="string">E-Prime Primary Realtime Clock</Description><StartTime><Timestamp dt:dt="int">0</Timestamp><DateUtc dt:dt="string">2023-09-04T08:47:38Z</DateUtc></StartTime><FrequencyChanges><FrequencyChange><Frequency dt:dt="r8">10000000</Frequency><Timestamp dt:dt="r8">8646011819254</Timestamp><Current dt:d…	좌우반구com(CVF, UVF, BVF)_1-001-1	60	1.0.0.173	1	244670235	Professional	2.0.10.356	2.0.10.356	09-04-2023	2023-09-04 오전 8:47:39	17:47:39	2.0.10.252	280		1	{/}	현상	NULL	NULL	NULL	NULL	NULL	NULL	4	1	16	KSY4	List3	NULL	NULL	NULL	NULL	NULL	NULL	NULL	NULL	NULL	1	{/}	2	4	820207	0	{/}	437	820644
좌우반구com(CVF, UVF, BVF)_1	1	1	<?xml version="1.0"?>\n<Clock xmlns:dt="urn:schemas-microsoft-com:datatypes"><Description dt:dt="string">E-Prime Primary Realtime Clock</Description><StartTime><Timestamp dt:dt="int">0</Timestamp><DateUtc dt:dt="string">2023-09-04T08:47:38Z</DateUtc></StartTime><FrequencyChanges><FrequencyChange><Frequency dt:dt="r8">10000000</Frequency><Timestamp dt:dt="r8">8646011819254</Timestamp><Current dt:d…	좌우반구com(CVF, UVF, BVF)_1-001-1	60	1.0.0.173	1	244670235	Professional	2.0.10.356	2.0.10.356	09-04-2023	2023-09-04 오전 8:47:39	17:47:39	2.0.10.252	238		1	{/}	협력	NULL	NULL	NULL	2	1	106	NULL	NULL	NULL	KSY4	List2	NULL	NULL	NULL	NULL	NULL	NULL	NULL	NULL	NULL	1	{/}	2	3	684573	0	{/}	415	684988
좌우반구com(CVF, UVF, BVF)_1	1	1	<?xml version="1.0"?>\n<Clock xmlns:dt="urn:schemas-microsoft-com:datatypes"><Description dt:dt="string">E-Prime Primary Realtime Clock</Description><StartTime><Timestamp dt:dt="int">0</Timestamp><DateUtc dt:dt="string">2023-09-04T08:47:38Z</DateUtc></StartTime><FrequencyChanges><FrequencyChange><Frequency dt:dt="r8">10000000</Frequency><Timestamp dt:dt="r8">8646011819254</Timestamp><Current dt:d…	좌우반구com(CVF, UVF, BVF)_1-001-1	60	1.0.0.173	1	244670235	Professional	2.0.10.356	2.0.10.356	09-04-2023	2023-09-04 오전 8:47:39	17:47:39	2.0.10.252	375		2	z	협체	NULL	NULL	NULL	NULL	NULL	NULL	52	1	111	KSY2	List3	NULL	NULL	NULL	NULL	NULL	NULL	NULL	NULL	NULL	1	z	2	4	1072940	0	z	744	1073684
좌우반구com(CVF, UVF, BVF)_1	1	1	<?xml version="1.0"?>\n<Clock xmlns:dt="urn:schemas-microsoft-com:datatypes"><Description dt:dt="string">E-Prime Primary Realtime Clock</Description><StartTime><Timestamp dt:dt="int">0</Timestamp><DateUtc dt:dt="string">2023-09-04T08:47:38Z</DateUtc></StartTime><FrequencyChanges><FrequencyChange><Frequency dt:dt="r8">10000000</Frequency><Timestamp dt:dt="r8">8646011819254</Timestamp><Current dt:d…	좌우반구com(CVF, UVF, BVF)_1-001-1	60	1.0.0.173	1	244670235	Professional	2.0.10.356	2.0.10.356	09-04-2023	2023-09-04 오전 8:47:39	17:47:39	2.0.10.252	114		1	{/}	형님	62	1	114	NULL	NULL	NULL	NULL	NULL	NULL	KSY4	List1	NULL	NULL	NULL	NULL	NULL	NULL	NULL	NULL	NULL	1	{/}	2	3	341557	0	{/}	368	341925
좌우반구com(CVF, UVF, BVF)_1	1	1	<?xml version="1.0"?>\n<Clock xmlns:dt="urn:schemas-microsoft-com:datatypes"><Description dt:dt="string">E-Prime Primary Realtime Clock</Description><StartTime><Timestamp dt:dt="int">0</Timestamp><DateUtc dt:dt="string">2023-09-04T08:47:38Z</DateUtc></StartTime><FrequencyChanges><FrequencyChange><Frequency dt:dt="r8">10000000</Frequency><Timestamp dt:dt="r8">8646011819254</Timestamp><Current dt:d…	좌우반구com(CVF, UVF, BVF)_1-001-1	60	1.0.0.173	1	244670235	Professional	2.0.10.356	2.0.10.356	09-04-2023	2023-09-04 오전 8:47:39	17:47:39	2.0.10.252	82		2	z	형스	68	1	82	NULL	NULL	NULL	NULL	NULL	NULL	KSY2	List1	NULL	NULL	NULL	NULL	NULL	NULL	NULL	NULL	NULL	1	z	2	3	252307	0	z	530	252837
좌우반구com(CVF, UVF, BVF)_1	1	1	<?xml version="1.0"?>\n<Clock xmlns:dt="urn:schemas-microsoft-com:datatypes"><Description dt:dt="string">E-Prime Primary Realtime Clock</Description><StartTime><Timestamp dt:dt="int">0</Timestamp><DateUtc dt:dt="string">2023-09-04T08:47:38Z</DateUtc></StartTime><FrequencyChanges><FrequencyChange><Frequency dt:dt="r8">10000000</Frequency><Timestamp dt:dt="r8">8646011819254</Timestamp><Current dt:d…	좌우반구com(CVF, UVF, BVF)_1-001-1	60	1.0.0.173	1	244670235	Professional	2.0.10.356	2.0.10.356	09-04-2023	2023-09-04 오전 8:47:39	17:47:39	2.0.10.252	57		1	{/}	형태	39	1	57	NULL	NULL	NULL	NULL	NULL	NULL	KSY4	List1	NULL	NULL	NULL	NULL	NULL	NULL	NULL	NULL	NULL	1	{/}	2	3	183507	0	{/}	418	183925
좌우반구com(CVF, UVF, BVF)_1	1	1	<?xml version="1.0"?>\n<Clock xmlns:dt="urn:schemas-microsoft-com:datatypes"><Description dt:dt="string">E-Prime Primary Realtime Clock</Description><StartTime><Timestamp dt:dt="int">0</Timestamp><DateUtc dt:dt="string">2023-09-04T08:47:38Z</DateUtc></StartTime><FrequencyChanges><FrequencyChange><Frequency dt:dt="r8">10000000</Frequency><Timestamp dt:dt="r8">8646011819254</Timestamp><Current dt:d…	좌우반구com(CVF, UVF, BVF)_1-001-1	60	1.0.0.173	1	244670235	Professional	2.0.10.356	2.0.10.356	09-04-2023	2023-09-04 오전 8:47:39	17:47:39	2.0.10.252	213		1	{/}	화력	NULL	NULL	NULL	77	1	81	NULL	NULL	NULL	KSY4	List2	NULL	NULL	NULL	NULL	NULL	NULL	NULL	NULL	NULL	0	{/}	2	4	617957	0	z	351	618308
좌우반구com(CVF, UVF, BVF)_1	1	1	<?xml version="1.0"?>\n<Clock xmlns:dt="urn:schemas-microsoft-com:datatypes"><Description dt:dt="string">E-Prime Primary Realtime Clock</Description><StartTime><Timestamp dt:dt="int">0</Timestamp><DateUtc dt:dt="string">2023-09-04T08:47:38Z</DateUtc></StartTime><FrequencyChanges><FrequencyChange><Frequency dt:dt="r8">10000000</Frequency><Timestamp dt:dt="r8">8646011819254</Timestamp><Current dt:d…	좌우반구com(CVF, UVF, BVF)_1-001-1	60	1.0.0.173	1	244670235	Professional	2.0.10.356	2.0.10.356	09-04-2023	2023-09-04 오전 8:47:39	17:47:39	2.0.10.252	368		1	{/}	확률	NULL	NULL	NULL	NULL	NULL	NULL	79	1	104	KSY4	List3	NULL	NULL	NULL	NULL	NULL	NULL	NULL	NULL	NULL	1	{/}	2	3	1054673	0	{/}	459	1055132
좌우반구com(CVF, UVF, BVF)_1	1	1	<?xml version="1.0"?>\n<Clock xmlns:dt="urn:schemas-microsoft-com:datatypes"><Description dt:dt="string">E-Prime Primary Realtime Clock</Description><StartTime><Timestamp dt:dt="int">0</Timestamp><DateUtc dt:dt="string">2023-09-04T08:47:38Z</DateUtc></StartTime><FrequencyChanges><FrequencyChange><Frequency dt:dt="r8">10000000</Frequency><Timestamp dt:dt="r8">8646011819254</Timestamp><Current dt:d…	좌우반구com(CVF, UVF, BVF)_1-001-1	60	1.0.0.173	1	244670235	Professional	2.0.10.356	2.0.10.356	09-04-2023	2023-09-04 오전 8:47:39	17:47:39	2.0.10.252	237		2	z	확압	NULL	NULL	NULL	28	1	105	NULL	NULL	NULL	KSY4	List2	NULL	NULL	NULL	NULL	NULL	NULL	NULL	NULL	NULL	0	z	2	3	681457	0	{/}	924	682381
좌우반구com(CVF, UVF, BVF)_1	1	1	<?xml version="1.0"?>\n<Clock xmlns:dt="urn:schemas-microsoft-com:datatypes"><Description dt:dt="string">E-Prime Primary Realtime Clock</Description><StartTime><Timestamp dt:dt="int">0</Timestamp><DateUtc dt:dt="string">2023-09-04T08:47:38Z</DateUtc></StartTime><FrequencyChanges><FrequencyChange><Frequency dt:dt="r8">10000000</Frequency><Timestamp dt:dt="r8">8646011819254</Timestamp><Current dt:d…	좌우반구com(CVF, UVF, BVF)_1-001-1	60	1.0.0.173	1	244670235	Professional	2.0.10.356	2.0.10.356	09-04-2023	2023-09-04 오전 8:47:39	17:47:39	2.0.10.252	215		2	z	확축	NULL	NULL	NULL	123	1	83	NULL	NULL	NULL	KSY3	List2	NULL	NULL	NULL	NULL	NULL	NULL	NULL	NULL	NULL	1	z	3	3	623323	0	z	441	623764
좌우반구com(CVF, UVF, BVF)_1	1	1	<?xml version="1.0"?>\n<Clock xmlns:dt="urn:schemas-microsoft-com:datatypes"><Description dt:dt="string">E-Prime Primary Realtime Clock</Description><StartTime><Timestamp dt:dt="int">0</Timestamp><DateUtc dt:dt="string">2023-09-04T08:47:38Z</DateUtc></StartTime><FrequencyChanges><FrequencyChange><Frequency dt:dt="r8">10000000</Frequency><Timestamp dt:dt="r8">8646011819254</Timestamp><Current dt:d…	좌우반구com(CVF, UVF, BVF)_1-001-1	60	1.0.0.173	1	244670235	Professional	2.0.10.356	2.0.10.356	09-04-2023	2023-09-04 오전 8:47:39	17:47:39	2.0.10.252	284		1	{/}	환경	NULL	NULL	NULL	NULL	NULL	NULL	107	1	20	KSY4	List3	NULL	NULL	NULL	NULL	NULL	NULL	NULL	NULL	NULL	1	{/}	2	3	830640	0	{/}	420	831060
좌우반구com(CVF, UVF, BVF)_1	1	1	<?xml version="1.0"?>\n<Clock xmlns:dt="urn:schemas-microsoft-com:datatypes"><Description dt:dt="string">E-Prime Primary Realtime Clock</Description><StartTime><Timestamp dt:dt="int">0</Timestamp><DateUtc dt:dt="string">2023-09-04T08:47:38Z</DateUtc></StartTime><FrequencyChanges><FrequencyChange><Frequency dt:dt="r8">10000000</Frequency><Timestamp dt:dt="r8">8646011819254</Timestamp><Current dt:d…	좌우반구com(CVF, UVF, BVF)_1-001-1	60	1.0.0.173	1	244670235	Professional	2.0.10.356	2.0.10.356	09-04-2023	2023-09-04 오전 8:47:39	17:47:39	2.0.10.252	371		2	z	횟광	NULL	NULL	NULL	NULL	NULL	NULL	49	1	107	KSY4	List3	NULL	NULL	NULL	NULL	NULL	NULL	NULL	NULL	NULL	1	z	2	4	1062540	0	z	440	1062980
좌우반구com(CVF, UVF, BVF)_1	1	1	<?xml version="1.0"?>\n<Clock xmlns:dt="urn:schemas-microsoft-com:datatypes"><Description dt:dt="string">E-Prime Primary Realtime Clock</Description><StartTime><Timestamp dt:dt="int">0</Timestamp><DateUtc dt:dt="string">2023-09-04T08:47:38Z</DateUtc></StartTime><FrequencyChanges><FrequencyChange><Frequency dt:dt="r8">10000000</Frequency><Timestamp dt:dt="r8">8646011819254</Timestamp><Current dt:d…	좌우반구com(CVF, UVF, BVF)_1-001-1	60	1.0.0.173	1	244670235	Professional	2.0.10.356	2.0.10.356	09-04-2023	2023-09-04 오전 8:47:39	17:47:39	2.0.10.252	51		2	z	횟색	122	1	51	NULL	NULL	NULL	NULL	NULL	NULL	KSY4	List1	NULL	NULL	NULL	NULL	NULL	NULL	NULL	NULL	NULL	1	z	2	4	166308	0	z	785	167093
좌우반구com(CVF, UVF, BVF)_1	1	1	<?xml version="1.0"?>\n<Clock xmlns:dt="urn:schemas-microsoft-com:datatypes"><Description dt:dt="string">E-Prime Primary Realtime Clock</Description><StartTime><Timestamp dt:dt="int">0</Timestamp><DateUtc dt:dt="string">2023-09-04T08:47:38Z</DateUtc></StartTime><FrequencyChanges><FrequencyChange><Frequency dt:dt="r8">10000000</Frequency><Timestamp dt:dt="r8">8646011819254</Timestamp><Current dt:d…	좌우반구com(CVF, UVF, BVF)_1-001-1	60	1.0.0.173	1	244670235	Professional	2.0.10.356	2.0.10.356	09-04-2023	2023-09-04 오전 8:47:39	17:47:39	2.0.10.252	330		1	{/}	횟수	NULL	NULL	NULL	NULL	NULL	NULL	73	1	66	KSY4	List3	NULL	NULL	NULL	NULL	NULL	NULL	NULL	NULL	NULL	1	{/}	3	3	952606	0	{/}	310	952916
좌우반구com(CVF, UVF, BVF)_1	1	1	<?xml version="1.0"?>\n<Clock xmlns:dt="urn:schemas-microsoft-com:datatypes"><Description dt:dt="string">E-Prime Primary Realtime Clock</Description><StartTime><Timestamp dt:dt="int">0</Timestamp><DateUtc dt:dt="string">2023-09-04T08:47:38Z</DateUtc></StartTime><FrequencyChanges><FrequencyChange><Frequency dt:dt="r8">10000000</Frequency><Timestamp dt:dt="r8">8646011819254</Timestamp><Current dt:d…	좌우반구com(CVF, UVF, BVF)_1-001-1	60	1.0.0.173	1	244670235	Professional	2.0.10.356	2.0.10.356	09-04-2023	2023-09-04 오전 8:47:39	17:47:39	2.0.10.252	234		1	{/}	효과	NULL	NULL	NULL	54	1	102	NULL	NULL	NULL	KSY4	List2	NULL	NULL	NULL	NULL	NULL	NULL	NULL	NULL	NULL	1	{/}	2	4	673557	0	{/}	359	673916
좌우반구com(CVF, UVF, BVF)_1	1	1	<?xml version="1.0"?>\n<Clock xmlns:dt="urn:schemas-microsoft-com:datatypes"><Description dt:dt="string">E-Prime Primary Realtime Clock</Description><StartTime><Timestamp dt:dt="int">0</Timestamp><DateUtc dt:dt="string">2023-09-04T08:47:38Z</DateUtc></StartTime><FrequencyChanges><FrequencyChange><Frequency dt:dt="r8">10000000</Frequency><Timestamp dt:dt="r8">8646011819254</Timestamp><Current dt:d…	좌우반구com(CVF, UVF, BVF)_1-001-1	60	1.0.0.173	1	244670235	Professional	2.0.10.356	2.0.10.356	09-04-2023	2023-09-04 오전 8:47:39	17:47:39	2.0.10.252	143		2	z	효미	NULL	NULL	NULL	33	1	11	NULL	NULL	NULL	KSY3	List2	NULL	NULL	NULL	NULL	NULL	NULL	NULL	NULL	NULL	1	z	2	3	436507	0	z	514	437021
좌우반구com(CVF, UVF, BVF)_1	1	1	<?xml version="1.0"?>\n<Clock xmlns:dt="urn:schemas-microsoft-com:datatypes"><Description dt:dt="string">E-Prime Primary Realtime Clock</Description><StartTime><Timestamp dt:dt="int">0</Timestamp><DateUtc dt:dt="string">2023-09-04T08:47:38Z</DateUtc></StartTime><FrequencyChanges><FrequencyChange><Frequency dt:dt="r8">10000000</Frequency><Timestamp dt:dt="r8">8646011819254</Timestamp><Current dt:d…	좌우반구com(CVF, UVF, BVF)_1-001-1	60	1.0.0.173	1	244670235	Professional	2.0.10.356	2.0.10.356	09-04-2023	2023-09-04 오전 8:47:39	17:47:39	2.0.10.252	281		2	z	효탈	NULL	NULL	NULL	NULL	NULL	NULL	116	1	17	KSY3	List3	NULL	NULL	NULL	NULL	NULL	NULL	NULL	NULL	NULL	1	z	2	3	822840	0	z	460	823300
좌우반구com(CVF, UVF, BVF)_1	1	1	<?xml version="1.0"?>\n<Clock xmlns:dt="urn:schemas-microsoft-com:datatypes"><Description dt:dt="string">E-Prime Primary Realtime Clock</Description><StartTime><Timestamp dt:dt="int">0</Timestamp><DateUtc dt:dt="string">2023-09-04T08:47:38Z</DateUtc></StartTime><FrequencyChanges><FrequencyChange><Frequency dt:dt="r8">10000000</Frequency><Timestamp dt:dt="r8">8646011819254</Timestamp><Current dt:d…	좌우반구com(CVF, UVF, BVF)_1-001-1	60	1.0.0.173	1	244670235	Professional	2.0.10.356	2.0.10.356	09-04-2023	2023-09-04 오전 8:47:39	17:47:39	2.0.10.252	176		2	z	효헤	NULL	NULL	NULL	102	1	44	NULL	NULL	NULL	KSY	List2	0		2	0	522290	184		0	0	1	z	2	4	522474	0	z	458	522932
좌우반구com(CVF, UVF, BVF)_1	1	1	<?xml version="1.0"?>\n<Clock xmlns:dt="urn:schemas-microsoft-com:datatypes"><Description dt:dt="string">E-Prime Primary Realtime Clock</Description><StartTime><Timestamp dt:dt="int">0</Timestamp><DateUtc dt:dt="string">2023-09-04T08:47:38Z</DateUtc></StartTime><FrequencyChanges><FrequencyChange><Frequency dt:dt="r8">10000000</Frequency><Timestamp dt:dt="r8">8646011819254</Timestamp><Current dt:d…	좌우반구com(CVF, UVF, BVF)_1-001-1	60	1.0.0.173	1	244670235	Professional	2.0.10.356	2.0.10.356	09-04-2023	2023-09-04 오전 8:47:39	17:47:39	2.0.10.252	270		2	z	후검	NULL	NULL	NULL	NULL	NULL	NULL	91	1	6	KSY	List3	0		2	0	792957	183		0	0	1	z	2	3	793140	0	z	632	793772
좌우반구com(CVF, UVF, BVF)_1	1	1	<?xml version="1.0"?>\n<Clock xmlns:dt="urn:schemas-microsoft-com:datatypes"><Description dt:dt="string">E-Prime Primary Realtime Clock</Description><StartTime><Timestamp dt:dt="int">0</Timestamp><DateUtc dt:dt="string">2023-09-04T08:47:38Z</DateUtc></StartTime><FrequencyChanges><FrequencyChange><Frequency dt:dt="r8">10000000</Frequency><Timestamp dt:dt="r8">8646011819254</Timestamp><Current dt:d…	좌우반구com(CVF, UVF, BVF)_1-001-1	60	1.0.0.173	1	244670235	Professional	2.0.10.356	2.0.10.356	09-04-2023	2023-09-04 오전 8:47:39	17:47:39	2.0.10.252	216		1	{/}	후대	NULL	NULL	NULL	3	1	84	NULL	NULL	NULL	KSY4	List2	NULL	NULL	NULL	NULL	NULL	NULL	NULL	NULL	NULL	1	{/}	2	4	625957	0	{/}	503	626460
좌우반구com(CVF, UVF, BVF)_1	1	1	<?xml version="1.0"?>\n<Clock xmlns:dt="urn:schemas-microsoft-com:datatypes"><Description dt:dt="string">E-Prime Primary Realtime Clock</Description><StartTime><Timestamp dt:dt="int">0</Timestamp><DateUtc dt:dt="string">2023-09-04T08:47:38Z</DateUtc></StartTime><FrequencyChanges><FrequencyChange><Frequency dt:dt="r8">10000000</Frequency><Timestamp dt:dt="r8">8646011819254</Timestamp><Current dt:d…	좌우반구com(CVF, UVF, BVF)_1-001-1	60	1.0.0.173	1	244670235	Professional	2.0.10.356	2.0.10.356	09-04-2023	2023-09-04 오전 8:47:39	17:47:39	2.0.10.252	326		1	{/}	후자	NULL	NULL	NULL	NULL	NULL	NULL	122	1	62	KSY4	List3	NULL	NULL	NULL	NULL	NULL	NULL	NULL	NULL	NULL	1	{/}	2	3	942590	0	{/}	414	943004
좌우반구com(CVF, UVF, BVF)_1	1	1	<?xml version="1.0"?>\n<Clock xmlns:dt="urn:schemas-microsoft-com:datatypes"><Description dt:dt="string">E-Prime Primary Realtime Clock</Description><StartTime><Timestamp dt:dt="int">0</Timestamp><DateUtc dt:dt="string">2023-09-04T08:47:38Z</DateUtc></StartTime><FrequencyChanges><FrequencyChange><Frequency dt:dt="r8">10000000</Frequency><Timestamp dt:dt="r8">8646011819254</Timestamp><Current dt:d…	좌우반구com(CVF, UVF, BVF)_1-001-1	60	1.0.0.173	1	244670235	Professional	2.0.10.356	2.0.10.356	09-04-2023	2023-09-04 오전 8:47:39	17:47:39	2.0.10.252	119		2	z	훈걱	106	1	119	NULL	NULL	NULL	NULL	NULL	NULL	KSY4	List1	NULL	NULL	NULL	NULL	NULL	NULL	NULL	NULL	NULL	1	z	2	3	354840	0	z	421	355261
좌우반구com(CVF, UVF, BVF)_1	1	1	<?xml version="1.0"?>\n<Clock xmlns:dt="urn:schemas-microsoft-com:datatypes"><Description dt:dt="string">E-Prime Primary Realtime Clock</Description><StartTime><Timestamp dt:dt="int">0</Timestamp><DateUtc dt:dt="string">2023-09-04T08:47:38Z</DateUtc></StartTime><FrequencyChanges><FrequencyChange><Frequency dt:dt="r8">10000000</Frequency><Timestamp dt:dt="r8">8646011819254</Timestamp><Current dt:d…	좌우반구com(CVF, UVF, BVF)_1-001-1	60	1.0.0.173	1	244670235	Professional	2.0.10.356	2.0.10.356	09-04-2023	2023-09-04 오전 8:47:39	17:47:39	2.0.10.252	68		2	z	훈차	28	1	68	NULL	NULL	NULL	NULL	NULL	NULL	KSY2	List1	NULL	NULL	NULL	NULL	NULL	NULL	NULL	NULL	NULL	0	z	2	3	213624	0	{/}	749	214373
좌우반구com(CVF, UVF, BVF)_1	1	1	<?xml version="1.0"?>\n<Clock xmlns:dt="urn:schemas-microsoft-com:datatypes"><Description dt:dt="string">E-Prime Primary Realtime Clock</Description><StartTime><Timestamp dt:dt="int">0</Timestamp><DateUtc dt:dt="string">2023-09-04T08:47:38Z</DateUtc></StartTime><FrequencyChanges><FrequencyChange><Frequency dt:dt="r8">10000000</Frequency><Timestamp dt:dt="r8">8646011819254</Timestamp><Current dt:d…	좌우반구com(CVF, UVF, BVF)_1-001-1	60	1.0.0.173	1	244670235	Professional	2.0.10.356	2.0.10.356	09-04-2023	2023-09-04 오전 8:47:39	17:47:39	2.0.10.252	378		2	z	휘섭	NULL	NULL	NULL	NULL	NULL	NULL	12	1	114	KSY2	List3	NULL	NULL	NULL	NULL	NULL	NULL	NULL	NULL	NULL	1	z	2	3	1080973	0	z	463	1081436
좌우반구com(CVF, UVF, BVF)_1	1	1	<?xml version="1.0"?>\n<Clock xmlns:dt="urn:schemas-microsoft-com:datatypes"><Description dt:dt="string">E-Prime Primary Realtime Clock</Description><StartTime><Timestamp dt:dt="int">0</Timestamp><DateUtc dt:dt="string">2023-09-04T08:47:38Z</DateUtc></StartTime><FrequencyChanges><FrequencyChange><Frequency dt:dt="r8">10000000</Frequency><Timestamp dt:dt="r8">8646011819254</Timestamp><Current dt:d…	좌우반구com(CVF, UVF, BVF)_1-001-1	60	1.0.0.173	1	244670235	Professional	2.0.10.356	2.0.10.356	09-04-2023	2023-09-04 오전 8:47:39	17:47:39	2.0.10.252	348		2	z	희강	NULL	NULL	NULL	NULL	NULL	NULL	115	1	84	KSY3	List3	NULL	NULL	NULL	NULL	NULL	NULL	NULL	NULL	NULL	1	z	2	4	1000840	0	z	484	1001324
좌우반구com(CVF, UVF, BVF)_1	1	1	<?xml version="1.0"?>\n<Clock xmlns:dt="urn:schemas-microsoft-com:datatypes"><Description dt:dt="string">E-Prime Primary Realtime Clock</Description><StartTime><Timestamp dt:dt="int">0</Timestamp><DateUtc dt:dt="string">2023-09-04T08:47:38Z</DateUtc></StartTime><FrequencyChanges><FrequencyChange><Frequency dt:dt="r8">10000000</Frequency><Timestamp dt:dt="r8">8646011819254</Timestamp><Current dt:d…	좌우반구com(CVF, UVF, BVF)_1-001-1	60	1.0.0.173	1	244670235	Professional	2.0.10.356	2.0.10.356	09-04-2023	2023-09-04 오전 8:47:39	17:47:39	2.0.10.252	369		1	{/}	희망	NULL	NULL	NULL	NULL	NULL	NULL	35	1	105	KSY4	List3	NULL	NULL	NULL	NULL	NULL	NULL	NULL	NULL	NULL	1	{/}	2	3	1057340	0	{/}	360	1057700
좌우반구com(CVF, UVF, BVF)_1	1	1	<?xml version="1.0"?>\n<Clock xmlns:dt="urn:schemas-microsoft-com:datatypes"><Description dt:dt="string">E-Prime Primary Realtime Clock</Description><StartTime><Timestamp dt:dt="int">0</Timestamp><DateUtc dt:dt="string">2023-09-04T08:47:38Z</DateUtc></StartTime><FrequencyChanges><FrequencyChange><Frequency dt:dt="r8">10000000</Frequency><Timestamp dt:dt="r8">8646011819254</Timestamp><Current dt:d…	좌우반구com(CVF, UVF, BVF)_1-001-1	60	1.0.0.173	1	244670235	Professional	2.0.10.356	2.0.10.356	09-04-2023	2023-09-04 오전 8:47:39	17:47:39	2.0.10.252	157		2	z	희외	NULL	NULL	NULL	110	1	25	NULL	NULL	NULL	KSY	List2	0		2	0	472374	183		0	0	0	z	2	3	472557	0	{/}	199	472756
좌우반구com(CVF, UVF, BVF)_1	1	1	<?xml version="1.0"?>\n<Clock xmlns:dt="urn:schemas-microsoft-com:datatypes"><Description dt:dt="string">E-Prime Primary Realtime Clock</Description><StartTime><Timestamp dt:dt="int">0</Timestamp><DateUtc dt:dt="string">2023-09-04T08:47:38Z</DateUtc></StartTime><FrequencyChanges><FrequencyChange><Frequency dt:dt="r8">10000000</Frequency><Timestamp dt:dt="r8">8646011819254</Timestamp><Current dt:d…	좌우반구com(CVF, UVF, BVF)_1-001-1	60	1.0.0.173	1	244670235	Professional	2.0.10.356	2.0.10.356	09-04-2023	2023-09-04 오전 8:47:39	17:47:39	2.0.10.252	136		2	z	희응	NULL	NULL	NULL	94	1	4	NULL	NULL	NULL	KSY4	List2	NULL	NULL	NULL	NULL	NULL	NULL	NULL	NULL	NULL	1	z	2	3	417824	0	z	493	418317
