# Supplementary material for: Decoding foveal word recognition: the role of interhemispheric inhibition in bilateral hemispheric processing
Source: Front Psychol. 2023 Nov 30;14:1293529. doi: 10.3389/fpsyg.2023.1293529 (PMC10720635; doi:10.3389/fpsyg.2023.1293529)
Supplement: Supplementary file 1 [file Data_Sheet_1.ZIP › data/Exp1/025.txt]

STRING	INTEGER	INTEGER	STRING	STRING	STRING	STRING	STRING	STRING	STRING	STRING	STRING	STRING	STRING	STRING	STRING	INTEGER	STRING	STRING	STRING	STRING	STRING	STRING	STRING	STRING	STRING	STRING	STRING	STRING	STRING	STRING	STRING	STRING	STRING	STRING	STRING	STRING	STRING	STRING	STRING	STRING	STRING	STRING	STRING	STRING	STRING	STRING	STRING	STRING	STRING
EXPNAME	SUBJECT	SESSION	VARIABLE	VARIABLE	VARIABLE	VARIABLE	VARIABLE	VARIABLE	VARIABLE	VARIABLE	VARIABLE	VARIABLE	VARIABLE	VARIABLE	VARIABLE	LOG_LEVEL	VARIABLE	VARIABLE	VARIABLE	VARIABLE	VARIABLE	VARIABLE	VARIABLE	VARIABLE	VARIABLE	VARIABLE	VARIABLE	VARIABLE	VARIABLE	VARIABLE	VARIABLE	VARIABLE	VARIABLE	VARIABLE	VARIABLE	VARIABLE	VARIABLE	VARIABLE	VARIABLE	VARIABLE	VARIABLE	VARIABLE	VARIABLE	VARIABLE	VARIABLE	VARIABLE	VARIABLE	VARIABLE	VARIABLE
1	1	1	1	1	1	1	1	1	1	1	1	1	1	1	1	2	2	2	2	2	2	2	2	2	2	2	2	2	2	2	2	2	2	2	2	2	2	2	2	2	2	2	2	2	2	2	2	2	2
ExperimentName	Subject	Session	Clock.Information	DataFile.Basename	Display.RefreshRate	ExperimentVersion	Group	RandomSeed	RuntimeCapabilities	RuntimeVersion	RuntimeVersionExpected	SessionDate	SessionStartDateTimeUtc	SessionTime	StudioVersion	Block	blank	condition	correct	Exptarget	List1	List1.Cycle	List1.Sample	List2	List2.Cycle	List2.Sample	List3	List3.Cycle	List3.Sample	Procedure	Running	TextDisplay2.ACC	TextDisplay2.CRESP	TextDisplay2.DurationError	TextDisplay2.OnsetDelay	TextDisplay2.OnsetTime	TextDisplay2.OnsetToOnsetTime	TextDisplay2.RESP	TextDisplay2.RT	TextDisplay2.RTTime	TextDisplay6.ACC	TextDisplay6.CRESP	TextDisplay6.DurationError	TextDisplay6.OnsetDelay	TextDisplay6.OnsetTime	TextDisplay6.OnsetToOnsetTime	TextDisplay6.RESP	TextDisplay6.RT	TextDisplay6.RTTime
좌우반구com(CVF, UVF, BVF)_2	9	1	<?xml version="1.0"?>\n<Clock xmlns:dt="urn:schemas-microsoft-com:datatypes"><Description dt:dt="string">E-Prime Primary Realtime Clock</Description><StartTime><Timestamp dt:dt="int">0</Timestamp><DateUtc dt:dt="string">2023-09-08T02:49:50Z</DateUtc></StartTime><FrequencyChanges><FrequencyChange><Frequency dt:dt="r8">10000000</Frequency><Timestamp dt:dt="r8">11887329846125</Timestamp><Current dt:…	좌우반구com(CVF, UVF, BVF)_2-009-1	60	1.0.0.170	1	-1137673722	Professional	2.0.10.356	2.0.10.356	09-08-2023	2023-09-08 오전 2:49:51	11:49:51	2.0.10.252	147		1	{/}	가격	NULL	NULL	NULL	103	1	15	NULL	NULL	NULL	KSY4	List2	NULL	NULL	NULL	NULL	NULL	NULL	NULL	NULL	NULL	1	{/}	2	3	468298	0	{/}	362	468660
좌우반구com(CVF, UVF, BVF)_2	9	1	<?xml version="1.0"?>\n<Clock xmlns:dt="urn:schemas-microsoft-com:datatypes"><Description dt:dt="string">E-Prime Primary Realtime Clock</Description><StartTime><Timestamp dt:dt="int">0</Timestamp><DateUtc dt:dt="string">2023-09-08T02:49:50Z</DateUtc></StartTime><FrequencyChanges><FrequencyChange><Frequency dt:dt="r8">10000000</Frequency><Timestamp dt:dt="r8">11887329846125</Timestamp><Current dt:…	좌우반구com(CVF, UVF, BVF)_2-009-1	60	1.0.0.170	1	-1137673722	Professional	2.0.10.356	2.0.10.356	09-08-2023	2023-09-08 오전 2:49:51	11:49:51	2.0.10.252	233		1	{/}	가을	NULL	NULL	NULL	31	1	101	NULL	NULL	NULL	KSY4	List2	NULL	NULL	NULL	NULL	NULL	NULL	NULL	NULL	NULL	0	{/}	2	3	701398	0	z	646	702044
좌우반구com(CVF, UVF, BVF)_2	9	1	<?xml version="1.0"?>\n<Clock xmlns:dt="urn:schemas-microsoft-com:datatypes"><Description dt:dt="string">E-Prime Primary Realtime Clock</Description><StartTime><Timestamp dt:dt="int">0</Timestamp><DateUtc dt:dt="string">2023-09-08T02:49:50Z</DateUtc></StartTime><FrequencyChanges><FrequencyChange><Frequency dt:dt="r8">10000000</Frequency><Timestamp dt:dt="r8">11887329846125</Timestamp><Current dt:…	좌우반구com(CVF, UVF, BVF)_2-009-1	60	1.0.0.170	1	-1137673722	Professional	2.0.10.356	2.0.10.356	09-08-2023	2023-09-08 오전 2:49:51	11:49:51	2.0.10.252	189		1	{/}	간섭	NULL	NULL	NULL	86	1	57	NULL	NULL	NULL	KSY4	List2	NULL	NULL	NULL	NULL	NULL	NULL	NULL	NULL	NULL	1	{/}	2	4	581415	0	{/}	485	581900
좌우반구com(CVF, UVF, BVF)_2	9	1	<?xml version="1.0"?>\n<Clock xmlns:dt="urn:schemas-microsoft-com:datatypes"><Description dt:dt="string">E-Prime Primary Realtime Clock</Description><StartTime><Timestamp dt:dt="int">0</Timestamp><DateUtc dt:dt="string">2023-09-08T02:49:50Z</DateUtc></StartTime><FrequencyChanges><FrequencyChange><Frequency dt:dt="r8">10000000</Frequency><Timestamp dt:dt="r8">11887329846125</Timestamp><Current dt:…	좌우반구com(CVF, UVF, BVF)_2-009-1	60	1.0.0.170	1	-1137673722	Professional	2.0.10.356	2.0.10.356	09-08-2023	2023-09-08 오전 2:49:51	11:49:51	2.0.10.252	100		2	z	간습	15	1	100	NULL	NULL	NULL	NULL	NULL	NULL	KSY3	List1	NULL	NULL	NULL	NULL	NULL	NULL	NULL	NULL	NULL	0	z	2	3	280315	0	{/}	393	280708
좌우반구com(CVF, UVF, BVF)_2	9	1	<?xml version="1.0"?>\n<Clock xmlns:dt="urn:schemas-microsoft-com:datatypes"><Description dt:dt="string">E-Prime Primary Realtime Clock</Description><StartTime><Timestamp dt:dt="int">0</Timestamp><DateUtc dt:dt="string">2023-09-08T02:49:50Z</DateUtc></StartTime><FrequencyChanges><FrequencyChange><Frequency dt:dt="r8">10000000</Frequency><Timestamp dt:dt="r8">11887329846125</Timestamp><Current dt:…	좌우반구com(CVF, UVF, BVF)_2-009-1	60	1.0.0.170	1	-1137673722	Professional	2.0.10.356	2.0.10.356	09-08-2023	2023-09-08 오전 2:49:51	11:49:51	2.0.10.252	310		2	z	감환	NULL	NULL	NULL	NULL	NULL	NULL	18	1	46	KSY3	List3	NULL	NULL	NULL	NULL	NULL	NULL	NULL	NULL	NULL	1	z	2	3	972647	0	z	605	973252
좌우반구com(CVF, UVF, BVF)_2	9	1	<?xml version="1.0"?>\n<Clock xmlns:dt="urn:schemas-microsoft-com:datatypes"><Description dt:dt="string">E-Prime Primary Realtime Clock</Description><StartTime><Timestamp dt:dt="int">0</Timestamp><DateUtc dt:dt="string">2023-09-08T02:49:50Z</DateUtc></StartTime><FrequencyChanges><FrequencyChange><Frequency dt:dt="r8">10000000</Frequency><Timestamp dt:dt="r8">11887329846125</Timestamp><Current dt:…	좌우반구com(CVF, UVF, BVF)_2-009-1	60	1.0.0.170	1	-1137673722	Professional	2.0.10.356	2.0.10.356	09-08-2023	2023-09-08 오전 2:49:51	11:49:51	2.0.10.252	343		1	{/}	강도	NULL	NULL	NULL	NULL	NULL	NULL	75	1	79	KSY4	List3	NULL	NULL	NULL	NULL	NULL	NULL	NULL	NULL	NULL	0	{/}	2	3	1063331	0	z	401	1063732
좌우반구com(CVF, UVF, BVF)_2	9	1	<?xml version="1.0"?>\n<Clock xmlns:dt="urn:schemas-microsoft-com:datatypes"><Description dt:dt="string">E-Prime Primary Realtime Clock</Description><StartTime><Timestamp dt:dt="int">0</Timestamp><DateUtc dt:dt="string">2023-09-08T02:49:50Z</DateUtc></StartTime><FrequencyChanges><FrequencyChange><Frequency dt:dt="r8">10000000</Frequency><Timestamp dt:dt="r8">11887329846125</Timestamp><Current dt:…	좌우반구com(CVF, UVF, BVF)_2-009-1	60	1.0.0.170	1	-1137673722	Professional	2.0.10.356	2.0.10.356	09-08-2023	2023-09-08 오전 2:49:51	11:49:51	2.0.10.252	108		2	z	강례	64	1	108	NULL	NULL	NULL	NULL	NULL	NULL	KSY	List1	0		3	0	300731	184		0	0	0	z	2	4	300915	0	{/}	257	301172
좌우반구com(CVF, UVF, BVF)_2	9	1	<?xml version="1.0"?>\n<Clock xmlns:dt="urn:schemas-microsoft-com:datatypes"><Description dt:dt="string">E-Prime Primary Realtime Clock</Description><StartTime><Timestamp dt:dt="int">0</Timestamp><DateUtc dt:dt="string">2023-09-08T02:49:50Z</DateUtc></StartTime><FrequencyChanges><FrequencyChange><Frequency dt:dt="r8">10000000</Frequency><Timestamp dt:dt="r8">11887329846125</Timestamp><Current dt:…	좌우반구com(CVF, UVF, BVF)_2-009-1	60	1.0.0.170	1	-1137673722	Professional	2.0.10.356	2.0.10.356	09-08-2023	2023-09-08 오전 2:49:51	11:49:51	2.0.10.252	146		2	z	강방	NULL	NULL	NULL	52	1	14	NULL	NULL	NULL	KSY3	List2	NULL	NULL	NULL	NULL	NULL	NULL	NULL	NULL	NULL	1	z	2	3	465681	0	z	411	466092
좌우반구com(CVF, UVF, BVF)_2	9	1	<?xml version="1.0"?>\n<Clock xmlns:dt="urn:schemas-microsoft-com:datatypes"><Description dt:dt="string">E-Prime Primary Realtime Clock</Description><StartTime><Timestamp dt:dt="int">0</Timestamp><DateUtc dt:dt="string">2023-09-08T02:49:50Z</DateUtc></StartTime><FrequencyChanges><FrequencyChange><Frequency dt:dt="r8">10000000</Frequency><Timestamp dt:dt="r8">11887329846125</Timestamp><Current dt:…	좌우반구com(CVF, UVF, BVF)_2-009-1	60	1.0.0.170	1	-1137673722	Professional	2.0.10.356	2.0.10.356	09-08-2023	2023-09-08 오전 2:49:51	11:49:51	2.0.10.252	375		1	{/}	개념	NULL	NULL	NULL	NULL	NULL	NULL	71	1	111	KSY4	List3	NULL	NULL	NULL	NULL	NULL	NULL	NULL	NULL	NULL	1	{/}	2	4	1152031	0	{/}	701	1152732
좌우반구com(CVF, UVF, BVF)_2	9	1	<?xml version="1.0"?>\n<Clock xmlns:dt="urn:schemas-microsoft-com:datatypes"><Description dt:dt="string">E-Prime Primary Realtime Clock</Description><StartTime><Timestamp dt:dt="int">0</Timestamp><DateUtc dt:dt="string">2023-09-08T02:49:50Z</DateUtc></StartTime><FrequencyChanges><FrequencyChange><Frequency dt:dt="r8">10000000</Frequency><Timestamp dt:dt="r8">11887329846125</Timestamp><Current dt:…	좌우반구com(CVF, UVF, BVF)_2-009-1	60	1.0.0.170	1	-1137673722	Professional	2.0.10.356	2.0.10.356	09-08-2023	2023-09-08 오전 2:49:51	11:49:51	2.0.10.252	359		2	z	개례	NULL	NULL	NULL	NULL	NULL	NULL	85	1	95	KSY2	List3	NULL	NULL	NULL	NULL	NULL	NULL	NULL	NULL	NULL	1	z	2	4	1109314	0	z	377	1109691
좌우반구com(CVF, UVF, BVF)_2	9	1	<?xml version="1.0"?>\n<Clock xmlns:dt="urn:schemas-microsoft-com:datatypes"><Description dt:dt="string">E-Prime Primary Realtime Clock</Description><StartTime><Timestamp dt:dt="int">0</Timestamp><DateUtc dt:dt="string">2023-09-08T02:49:50Z</DateUtc></StartTime><FrequencyChanges><FrequencyChange><Frequency dt:dt="r8">10000000</Frequency><Timestamp dt:dt="r8">11887329846125</Timestamp><Current dt:…	좌우반구com(CVF, UVF, BVF)_2-009-1	60	1.0.0.170	1	-1137673722	Professional	2.0.10.356	2.0.10.356	09-08-2023	2023-09-08 오전 2:49:51	11:49:51	2.0.10.252	182		1	{/}	개인	NULL	NULL	NULL	63	1	50	NULL	NULL	NULL	KSY4	List2	NULL	NULL	NULL	NULL	NULL	NULL	NULL	NULL	NULL	1	{/}	2	4	561648	0	{/}	428	562076
좌우반구com(CVF, UVF, BVF)_2	9	1	<?xml version="1.0"?>\n<Clock xmlns:dt="urn:schemas-microsoft-com:datatypes"><Description dt:dt="string">E-Prime Primary Realtime Clock</Description><StartTime><Timestamp dt:dt="int">0</Timestamp><DateUtc dt:dt="string">2023-09-08T02:49:50Z</DateUtc></StartTime><FrequencyChanges><FrequencyChange><Frequency dt:dt="r8">10000000</Frequency><Timestamp dt:dt="r8">11887329846125</Timestamp><Current dt:…	좌우반구com(CVF, UVF, BVF)_2-009-1	60	1.0.0.170	1	-1137673722	Professional	2.0.10.356	2.0.10.356	09-08-2023	2023-09-08 오전 2:49:51	11:49:51	2.0.10.252	381		2	z	개협	NULL	NULL	NULL	NULL	NULL	NULL	67	1	117	KSY2	List3	NULL	NULL	NULL	NULL	NULL	NULL	NULL	NULL	NULL	1	z	2	4	1168248	0	z	451	1168699
좌우반구com(CVF, UVF, BVF)_2	9	1	<?xml version="1.0"?>\n<Clock xmlns:dt="urn:schemas-microsoft-com:datatypes"><Description dt:dt="string">E-Prime Primary Realtime Clock</Description><StartTime><Timestamp dt:dt="int">0</Timestamp><DateUtc dt:dt="string">2023-09-08T02:49:50Z</DateUtc></StartTime><FrequencyChanges><FrequencyChange><Frequency dt:dt="r8">10000000</Frequency><Timestamp dt:dt="r8">11887329846125</Timestamp><Current dt:…	좌우반구com(CVF, UVF, BVF)_2-009-1	60	1.0.0.170	1	-1137673722	Professional	2.0.10.356	2.0.10.356	09-08-2023	2023-09-08 오전 2:49:51	11:49:51	2.0.10.252	374		2	z	거생	NULL	NULL	NULL	NULL	NULL	NULL	104	1	110	KSY3	List3	NULL	NULL	NULL	NULL	NULL	NULL	NULL	NULL	NULL	0	z	2	3	1149264	0	{/}	572	1149836
좌우반구com(CVF, UVF, BVF)_2	9	1	<?xml version="1.0"?>\n<Clock xmlns:dt="urn:schemas-microsoft-com:datatypes"><Description dt:dt="string">E-Prime Primary Realtime Clock</Description><StartTime><Timestamp dt:dt="int">0</Timestamp><DateUtc dt:dt="string">2023-09-08T02:49:50Z</DateUtc></StartTime><FrequencyChanges><FrequencyChange><Frequency dt:dt="r8">10000000</Frequency><Timestamp dt:dt="r8">11887329846125</Timestamp><Current dt:…	좌우반구com(CVF, UVF, BVF)_2-009-1	60	1.0.0.170	1	-1137673722	Professional	2.0.10.356	2.0.10.356	09-08-2023	2023-09-08 오전 2:49:51	11:49:51	2.0.10.252	322		1	{/}	걱정	NULL	NULL	NULL	NULL	NULL	NULL	12	1	58	KSY4	List3	NULL	NULL	NULL	NULL	NULL	NULL	NULL	NULL	NULL	1	{/}	2	3	1004714	0	{/}	610	1005324
좌우반구com(CVF, UVF, BVF)_2	9	1	<?xml version="1.0"?>\n<Clock xmlns:dt="urn:schemas-microsoft-com:datatypes"><Description dt:dt="string">E-Prime Primary Realtime Clock</Description><StartTime><Timestamp dt:dt="int">0</Timestamp><DateUtc dt:dt="string">2023-09-08T02:49:50Z</DateUtc></StartTime><FrequencyChanges><FrequencyChange><Frequency dt:dt="r8">10000000</Frequency><Timestamp dt:dt="r8">11887329846125</Timestamp><Current dt:…	좌우반구com(CVF, UVF, BVF)_2-009-1	60	1.0.0.170	1	-1137673722	Professional	2.0.10.356	2.0.10.356	09-08-2023	2023-09-08 오전 2:49:51	11:49:51	2.0.10.252	363		2	z	걱최	NULL	NULL	NULL	NULL	NULL	NULL	124	1	99	KSY3	List3	NULL	NULL	NULL	NULL	NULL	NULL	NULL	NULL	NULL	1	z	3	3	1119630	0	z	502	1120132
좌우반구com(CVF, UVF, BVF)_2	9	1	<?xml version="1.0"?>\n<Clock xmlns:dt="urn:schemas-microsoft-com:datatypes"><Description dt:dt="string">E-Prime Primary Realtime Clock</Description><StartTime><Timestamp dt:dt="int">0</Timestamp><DateUtc dt:dt="string">2023-09-08T02:49:50Z</DateUtc></StartTime><FrequencyChanges><FrequencyChange><Frequency dt:dt="r8">10000000</Frequency><Timestamp dt:dt="r8">11887329846125</Timestamp><Current dt:…	좌우반구com(CVF, UVF, BVF)_2-009-1	60	1.0.0.170	1	-1137673722	Professional	2.0.10.356	2.0.10.356	09-08-2023	2023-09-08 오전 2:49:51	11:49:51	2.0.10.252	256		2	z	건적	NULL	NULL	NULL	111	1	124	NULL	NULL	NULL	KSY3	List2	NULL	NULL	NULL	NULL	NULL	NULL	NULL	NULL	NULL	0	z	2	3	764881	0	{/}	1003	765884
좌우반구com(CVF, UVF, BVF)_2	9	1	<?xml version="1.0"?>\n<Clock xmlns:dt="urn:schemas-microsoft-com:datatypes"><Description dt:dt="string">E-Prime Primary Realtime Clock</Description><StartTime><Timestamp dt:dt="int">0</Timestamp><DateUtc dt:dt="string">2023-09-08T02:49:50Z</DateUtc></StartTime><FrequencyChanges><FrequencyChange><Frequency dt:dt="r8">10000000</Frequency><Timestamp dt:dt="r8">11887329846125</Timestamp><Current dt:…	좌우반구com(CVF, UVF, BVF)_2-009-1	60	1.0.0.170	1	-1137673722	Professional	2.0.10.356	2.0.10.356	09-08-2023	2023-09-08 오전 2:49:51	11:49:51	2.0.10.252	95		2	z	검강	13	1	95	NULL	NULL	NULL	NULL	NULL	NULL	KSY	List1	0		2	0	267182	183		0	0	1	z	2	3	267365	0	z	511	267876
좌우반구com(CVF, UVF, BVF)_2	9	1	<?xml version="1.0"?>\n<Clock xmlns:dt="urn:schemas-microsoft-com:datatypes"><Description dt:dt="string">E-Prime Primary Realtime Clock</Description><StartTime><Timestamp dt:dt="int">0</Timestamp><DateUtc dt:dt="string">2023-09-08T02:49:50Z</DateUtc></StartTime><FrequencyChanges><FrequencyChange><Frequency dt:dt="r8">10000000</Frequency><Timestamp dt:dt="r8">11887329846125</Timestamp><Current dt:…	좌우반구com(CVF, UVF, BVF)_2-009-1	60	1.0.0.170	1	-1137673722	Professional	2.0.10.356	2.0.10.356	09-08-2023	2023-09-08 오전 2:49:51	11:49:51	2.0.10.252	313		1	{/}	검색	NULL	NULL	NULL	NULL	NULL	NULL	120	1	49	KSY4	List3	NULL	NULL	NULL	NULL	NULL	NULL	NULL	NULL	NULL	1	{/}	2	3	980964	0	{/}	400	981364
좌우반구com(CVF, UVF, BVF)_2	9	1	<?xml version="1.0"?>\n<Clock xmlns:dt="urn:schemas-microsoft-com:datatypes"><Description dt:dt="string">E-Prime Primary Realtime Clock</Description><StartTime><Timestamp dt:dt="int">0</Timestamp><DateUtc dt:dt="string">2023-09-08T02:49:50Z</DateUtc></StartTime><FrequencyChanges><FrequencyChange><Frequency dt:dt="r8">10000000</Frequency><Timestamp dt:dt="r8">11887329846125</Timestamp><Current dt:…	좌우반구com(CVF, UVF, BVF)_2-009-1	60	1.0.0.170	1	-1137673722	Professional	2.0.10.356	2.0.10.356	09-08-2023	2023-09-08 오전 2:49:51	11:49:51	2.0.10.252	38		2	z	검죽	93	1	38	NULL	NULL	NULL	NULL	NULL	NULL	KSY	List1	0		2	0	116282	183		0	0	1	z	2	3	116465	0	z	492	116957
좌우반구com(CVF, UVF, BVF)_2	9	1	<?xml version="1.0"?>\n<Clock xmlns:dt="urn:schemas-microsoft-com:datatypes"><Description dt:dt="string">E-Prime Primary Realtime Clock</Description><StartTime><Timestamp dt:dt="int">0</Timestamp><DateUtc dt:dt="string">2023-09-08T02:49:50Z</DateUtc></StartTime><FrequencyChanges><FrequencyChange><Frequency dt:dt="r8">10000000</Frequency><Timestamp dt:dt="r8">11887329846125</Timestamp><Current dt:…	좌우반구com(CVF, UVF, BVF)_2-009-1	60	1.0.0.170	1	-1137673722	Professional	2.0.10.356	2.0.10.356	09-08-2023	2023-09-08 오전 2:49:51	11:49:51	2.0.10.252	178		2	z	검환	NULL	NULL	NULL	13	1	46	NULL	NULL	NULL	KSY3	List2	NULL	NULL	NULL	NULL	NULL	NULL	NULL	NULL	NULL	1	z	2	3	550881	0	z	443	551324
좌우반구com(CVF, UVF, BVF)_2	9	1	<?xml version="1.0"?>\n<Clock xmlns:dt="urn:schemas-microsoft-com:datatypes"><Description dt:dt="string">E-Prime Primary Realtime Clock</Description><StartTime><Timestamp dt:dt="int">0</Timestamp><DateUtc dt:dt="string">2023-09-08T02:49:50Z</DateUtc></StartTime><FrequencyChanges><FrequencyChange><Frequency dt:dt="r8">10000000</Frequency><Timestamp dt:dt="r8">11887329846125</Timestamp><Current dt:…	좌우반구com(CVF, UVF, BVF)_2-009-1	60	1.0.0.170	1	-1137673722	Professional	2.0.10.356	2.0.10.356	09-08-2023	2023-09-08 오전 2:49:51	11:49:51	2.0.10.252	102		2	z	격례	69	1	102	NULL	NULL	NULL	NULL	NULL	NULL	KSY3	List1	NULL	NULL	NULL	NULL	NULL	NULL	NULL	NULL	NULL	1	z	2	3	285481	0	z	555	286036
좌우반구com(CVF, UVF, BVF)_2	9	1	<?xml version="1.0"?>\n<Clock xmlns:dt="urn:schemas-microsoft-com:datatypes"><Description dt:dt="string">E-Prime Primary Realtime Clock</Description><StartTime><Timestamp dt:dt="int">0</Timestamp><DateUtc dt:dt="string">2023-09-08T02:49:50Z</DateUtc></StartTime><FrequencyChanges><FrequencyChange><Frequency dt:dt="r8">10000000</Frequency><Timestamp dt:dt="r8">11887329846125</Timestamp><Current dt:…	좌우반구com(CVF, UVF, BVF)_2-009-1	60	1.0.0.170	1	-1137673722	Professional	2.0.10.356	2.0.10.356	09-08-2023	2023-09-08 오전 2:49:51	11:49:51	2.0.10.252	156		1	{/}	결과	NULL	NULL	NULL	104	1	24	NULL	NULL	NULL	KSY4	List2	NULL	NULL	NULL	NULL	NULL	NULL	NULL	NULL	NULL	1	{/}	2	4	492265	0	{/}	355	492620
좌우반구com(CVF, UVF, BVF)_2	9	1	<?xml version="1.0"?>\n<Clock xmlns:dt="urn:schemas-microsoft-com:datatypes"><Description dt:dt="string">E-Prime Primary Realtime Clock</Description><StartTime><Timestamp dt:dt="int">0</Timestamp><DateUtc dt:dt="string">2023-09-08T02:49:50Z</DateUtc></StartTime><FrequencyChanges><FrequencyChange><Frequency dt:dt="r8">10000000</Frequency><Timestamp dt:dt="r8">11887329846125</Timestamp><Current dt:…	좌우반구com(CVF, UVF, BVF)_2-009-1	60	1.0.0.170	1	-1137673722	Professional	2.0.10.356	2.0.10.356	09-08-2023	2023-09-08 오전 2:49:51	11:49:51	2.0.10.252	188		1	{/}	결국	NULL	NULL	NULL	78	1	56	NULL	NULL	NULL	KSY4	List2	NULL	NULL	NULL	NULL	NULL	NULL	NULL	NULL	NULL	1	{/}	3	3	578564	0	{/}	648	579212
좌우반구com(CVF, UVF, BVF)_2	9	1	<?xml version="1.0"?>\n<Clock xmlns:dt="urn:schemas-microsoft-com:datatypes"><Description dt:dt="string">E-Prime Primary Realtime Clock</Description><StartTime><Timestamp dt:dt="int">0</Timestamp><DateUtc dt:dt="string">2023-09-08T02:49:50Z</DateUtc></StartTime><FrequencyChanges><FrequencyChange><Frequency dt:dt="r8">10000000</Frequency><Timestamp dt:dt="r8">11887329846125</Timestamp><Current dt:…	좌우반구com(CVF, UVF, BVF)_2-009-1	60	1.0.0.170	1	-1137673722	Professional	2.0.10.356	2.0.10.356	09-08-2023	2023-09-08 오전 2:49:51	11:49:51	2.0.10.252	103		1	{/}	결정	129	1	103	NULL	NULL	NULL	NULL	NULL	NULL	KSY4	List1	NULL	NULL	NULL	NULL	NULL	NULL	NULL	NULL	NULL	1	{/}	2	4	288232	0	{/}	365	288597
좌우반구com(CVF, UVF, BVF)_2	9	1	<?xml version="1.0"?>\n<Clock xmlns:dt="urn:schemas-microsoft-com:datatypes"><Description dt:dt="string">E-Prime Primary Realtime Clock</Description><StartTime><Timestamp dt:dt="int">0</Timestamp><DateUtc dt:dt="string">2023-09-08T02:49:50Z</DateUtc></StartTime><FrequencyChanges><FrequencyChange><Frequency dt:dt="r8">10000000</Frequency><Timestamp dt:dt="r8">11887329846125</Timestamp><Current dt:…	좌우반구com(CVF, UVF, BVF)_2-009-1	60	1.0.0.170	1	-1137673722	Professional	2.0.10.356	2.0.10.356	09-08-2023	2023-09-08 오전 2:49:51	11:49:51	2.0.10.252	262		2	z	결지	NULL	NULL	NULL	128	1	130	NULL	NULL	NULL	KSY4	List2	NULL	NULL	NULL	NULL	NULL	NULL	NULL	NULL	NULL	1	z	2	4	783598	0	z	638	784236
좌우반구com(CVF, UVF, BVF)_2	9	1	<?xml version="1.0"?>\n<Clock xmlns:dt="urn:schemas-microsoft-com:datatypes"><Description dt:dt="string">E-Prime Primary Realtime Clock</Description><StartTime><Timestamp dt:dt="int">0</Timestamp><DateUtc dt:dt="string">2023-09-08T02:49:50Z</DateUtc></StartTime><FrequencyChanges><FrequencyChange><Frequency dt:dt="r8">10000000</Frequency><Timestamp dt:dt="r8">11887329846125</Timestamp><Current dt:…	좌우반구com(CVF, UVF, BVF)_2-009-1	60	1.0.0.170	1	-1137673722	Professional	2.0.10.356	2.0.10.356	09-08-2023	2023-09-08 오전 2:49:51	11:49:51	2.0.10.252	90		2	z	결협	5	1	90	NULL	NULL	NULL	NULL	NULL	NULL	KSY3	List1	NULL	NULL	NULL	NULL	NULL	NULL	NULL	NULL	NULL	1	z	2	4	253915	0	z	698	254613
좌우반구com(CVF, UVF, BVF)_2	9	1	<?xml version="1.0"?>\n<Clock xmlns:dt="urn:schemas-microsoft-com:datatypes"><Description dt:dt="string">E-Prime Primary Realtime Clock</Description><StartTime><Timestamp dt:dt="int">0</Timestamp><DateUtc dt:dt="string">2023-09-08T02:49:50Z</DateUtc></StartTime><FrequencyChanges><FrequencyChange><Frequency dt:dt="r8">10000000</Frequency><Timestamp dt:dt="r8">11887329846125</Timestamp><Current dt:…	좌우반구com(CVF, UVF, BVF)_2-009-1	60	1.0.0.170	1	-1137673722	Professional	2.0.10.356	2.0.10.356	09-08-2023	2023-09-08 오전 2:49:51	11:49:51	2.0.10.252	241		1	{/}	경비	NULL	NULL	NULL	33	1	109	NULL	NULL	NULL	KSY4	List2	NULL	NULL	NULL	NULL	NULL	NULL	NULL	NULL	NULL	0	{/}	2	3	723714	0	z	626	724340
좌우반구com(CVF, UVF, BVF)_2	9	1	<?xml version="1.0"?>\n<Clock xmlns:dt="urn:schemas-microsoft-com:datatypes"><Description dt:dt="string">E-Prime Primary Realtime Clock</Description><StartTime><Timestamp dt:dt="int">0</Timestamp><DateUtc dt:dt="string">2023-09-08T02:49:50Z</DateUtc></StartTime><FrequencyChanges><FrequencyChange><Frequency dt:dt="r8">10000000</Frequency><Timestamp dt:dt="r8">11887329846125</Timestamp><Current dt:…	좌우반구com(CVF, UVF, BVF)_2-009-1	60	1.0.0.170	1	-1137673722	Professional	2.0.10.356	2.0.10.356	09-08-2023	2023-09-08 오전 2:49:51	11:49:51	2.0.10.252	217		1	{/}	경험	NULL	NULL	NULL	24	1	85	NULL	NULL	NULL	KSY4	List2	NULL	NULL	NULL	NULL	NULL	NULL	NULL	NULL	NULL	1	{/}	2	4	657598	0	{/}	486	658084
좌우반구com(CVF, UVF, BVF)_2	9	1	<?xml version="1.0"?>\n<Clock xmlns:dt="urn:schemas-microsoft-com:datatypes"><Description dt:dt="string">E-Prime Primary Realtime Clock</Description><StartTime><Timestamp dt:dt="int">0</Timestamp><DateUtc dt:dt="string">2023-09-08T02:49:50Z</DateUtc></StartTime><FrequencyChanges><FrequencyChange><Frequency dt:dt="r8">10000000</Frequency><Timestamp dt:dt="r8">11887329846125</Timestamp><Current dt:…	좌우반구com(CVF, UVF, BVF)_2-009-1	60	1.0.0.170	1	-1137673722	Professional	2.0.10.356	2.0.10.356	09-08-2023	2023-09-08 오전 2:49:51	11:49:51	2.0.10.252	36		1	{/}	경호	27	1	36	NULL	NULL	NULL	NULL	NULL	NULL	KSY4	List1	NULL	NULL	NULL	NULL	NULL	NULL	NULL	NULL	NULL	1	{/}	2	4	111232	0	{/}	397	111629
좌우반구com(CVF, UVF, BVF)_2	9	1	<?xml version="1.0"?>\n<Clock xmlns:dt="urn:schemas-microsoft-com:datatypes"><Description dt:dt="string">E-Prime Primary Realtime Clock</Description><StartTime><Timestamp dt:dt="int">0</Timestamp><DateUtc dt:dt="string">2023-09-08T02:49:50Z</DateUtc></StartTime><FrequencyChanges><FrequencyChange><Frequency dt:dt="r8">10000000</Frequency><Timestamp dt:dt="r8">11887329846125</Timestamp><Current dt:…	좌우반구com(CVF, UVF, BVF)_2-009-1	60	1.0.0.170	1	-1137673722	Professional	2.0.10.356	2.0.10.356	09-08-2023	2023-09-08 오전 2:49:51	11:49:51	2.0.10.252	370		1	{/}	계기	NULL	NULL	NULL	NULL	NULL	NULL	15	1	106	KSY4	List3	NULL	NULL	NULL	NULL	NULL	NULL	NULL	NULL	NULL	0	{/}	2	3	1138797	0	z	318	1139115
좌우반구com(CVF, UVF, BVF)_2	9	1	<?xml version="1.0"?>\n<Clock xmlns:dt="urn:schemas-microsoft-com:datatypes"><Description dt:dt="string">E-Prime Primary Realtime Clock</Description><StartTime><Timestamp dt:dt="int">0</Timestamp><DateUtc dt:dt="string">2023-09-08T02:49:50Z</DateUtc></StartTime><FrequencyChanges><FrequencyChange><Frequency dt:dt="r8">10000000</Frequency><Timestamp dt:dt="r8">11887329846125</Timestamp><Current dt:…	좌우반구com(CVF, UVF, BVF)_2-009-1	60	1.0.0.170	1	-1137673722	Professional	2.0.10.356	2.0.10.356	09-08-2023	2023-09-08 오전 2:49:51	11:49:51	2.0.10.252	215		2	z	계님	NULL	NULL	NULL	70	1	83	NULL	NULL	NULL	KSY	List2	0		2	0	651964	184		0	0	1	z	2	4	652148	0	z	576	652724
좌우반구com(CVF, UVF, BVF)_2	9	1	<?xml version="1.0"?>\n<Clock xmlns:dt="urn:schemas-microsoft-com:datatypes"><Description dt:dt="string">E-Prime Primary Realtime Clock</Description><StartTime><Timestamp dt:dt="int">0</Timestamp><DateUtc dt:dt="string">2023-09-08T02:49:50Z</DateUtc></StartTime><FrequencyChanges><FrequencyChange><Frequency dt:dt="r8">10000000</Frequency><Timestamp dt:dt="r8">11887329846125</Timestamp><Current dt:…	좌우반구com(CVF, UVF, BVF)_2-009-1	60	1.0.0.170	1	-1137673722	Professional	2.0.10.356	2.0.10.356	09-08-2023	2023-09-08 오전 2:49:51	11:49:51	2.0.10.252	276		2	z	계락	NULL	NULL	NULL	NULL	NULL	NULL	136	1	12	KSY4	List3	NULL	NULL	NULL	NULL	NULL	NULL	NULL	NULL	NULL	1	z	2	4	881148	0	z	440	881588
좌우반구com(CVF, UVF, BVF)_2	9	1	<?xml version="1.0"?>\n<Clock xmlns:dt="urn:schemas-microsoft-com:datatypes"><Description dt:dt="string">E-Prime Primary Realtime Clock</Description><StartTime><Timestamp dt:dt="int">0</Timestamp><DateUtc dt:dt="string">2023-09-08T02:49:50Z</DateUtc></StartTime><FrequencyChanges><FrequencyChange><Frequency dt:dt="r8">10000000</Frequency><Timestamp dt:dt="r8">11887329846125</Timestamp><Current dt:…	좌우반구com(CVF, UVF, BVF)_2-009-1	60	1.0.0.170	1	-1137673722	Professional	2.0.10.356	2.0.10.356	09-08-2023	2023-09-08 오전 2:49:51	11:49:51	2.0.10.252	213		1	{/}	계수	NULL	NULL	NULL	22	1	81	NULL	NULL	NULL	KSY4	List2	NULL	NULL	NULL	NULL	NULL	NULL	NULL	NULL	NULL	1	{/}	2	4	646998	0	{/}	398	647396
좌우반구com(CVF, UVF, BVF)_2	9	1	<?xml version="1.0"?>\n<Clock xmlns:dt="urn:schemas-microsoft-com:datatypes"><Description dt:dt="string">E-Prime Primary Realtime Clock</Description><StartTime><Timestamp dt:dt="int">0</Timestamp><DateUtc dt:dt="string">2023-09-08T02:49:50Z</DateUtc></StartTime><FrequencyChanges><FrequencyChange><Frequency dt:dt="r8">10000000</Frequency><Timestamp dt:dt="r8">11887329846125</Timestamp><Current dt:…	좌우반구com(CVF, UVF, BVF)_2-009-1	60	1.0.0.170	1	-1137673722	Professional	2.0.10.356	2.0.10.356	09-08-2023	2023-09-08 오전 2:49:51	11:49:51	2.0.10.252	120		2	z	계여	60	1	120	NULL	NULL	NULL	NULL	NULL	NULL	KSY4	List1	NULL	NULL	NULL	NULL	NULL	NULL	NULL	NULL	NULL	0	z	2	3	332581	0	{/}	519	333100
좌우반구com(CVF, UVF, BVF)_2	9	1	<?xml version="1.0"?>\n<Clock xmlns:dt="urn:schemas-microsoft-com:datatypes"><Description dt:dt="string">E-Prime Primary Realtime Clock</Description><StartTime><Timestamp dt:dt="int">0</Timestamp><DateUtc dt:dt="string">2023-09-08T02:49:50Z</DateUtc></StartTime><FrequencyChanges><FrequencyChange><Frequency dt:dt="r8">10000000</Frequency><Timestamp dt:dt="r8">11887329846125</Timestamp><Current dt:…	좌우반구com(CVF, UVF, BVF)_2-009-1	60	1.0.0.170	1	-1137673722	Professional	2.0.10.356	2.0.10.356	09-08-2023	2023-09-08 오전 2:49:51	11:49:51	2.0.10.252	342		2	z	고률	NULL	NULL	NULL	NULL	NULL	NULL	78	1	78	KSY3	List3	NULL	NULL	NULL	NULL	NULL	NULL	NULL	NULL	NULL	1	z	2	3	1060547	0	z	585	1061132
좌우반구com(CVF, UVF, BVF)_2	9	1	<?xml version="1.0"?>\n<Clock xmlns:dt="urn:schemas-microsoft-com:datatypes"><Description dt:dt="string">E-Prime Primary Realtime Clock</Description><StartTime><Timestamp dt:dt="int">0</Timestamp><DateUtc dt:dt="string">2023-09-08T02:49:50Z</DateUtc></StartTime><FrequencyChanges><FrequencyChange><Frequency dt:dt="r8">10000000</Frequency><Timestamp dt:dt="r8">11887329846125</Timestamp><Current dt:…	좌우반구com(CVF, UVF, BVF)_2-009-1	60	1.0.0.170	1	-1137673722	Professional	2.0.10.356	2.0.10.356	09-08-2023	2023-09-08 오전 2:49:51	11:49:51	2.0.10.252	317		2	z	고청	NULL	NULL	NULL	NULL	NULL	NULL	102	1	53	KSY	List3	0		2	0	991364	183		0	0	0	z	2	3	991547	0	{/}	409	991956
좌우반구com(CVF, UVF, BVF)_2	9	1	<?xml version="1.0"?>\n<Clock xmlns:dt="urn:schemas-microsoft-com:datatypes"><Description dt:dt="string">E-Prime Primary Realtime Clock</Description><StartTime><Timestamp dt:dt="int">0</Timestamp><DateUtc dt:dt="string">2023-09-08T02:49:50Z</DateUtc></StartTime><FrequencyChanges><FrequencyChange><Frequency dt:dt="r8">10000000</Frequency><Timestamp dt:dt="r8">11887329846125</Timestamp><Current dt:…	좌우반구com(CVF, UVF, BVF)_2-009-1	60	1.0.0.170	1	-1137673722	Professional	2.0.10.356	2.0.10.356	09-08-2023	2023-09-08 오전 2:49:51	11:49:51	2.0.10.252	122		1	{/}	공기	125	1	122	NULL	NULL	NULL	NULL	NULL	NULL	KSY4	List1	NULL	NULL	NULL	NULL	NULL	NULL	NULL	NULL	NULL	1	{/}	2	4	337965	0	{/}	568	338533
좌우반구com(CVF, UVF, BVF)_2	9	1	<?xml version="1.0"?>\n<Clock xmlns:dt="urn:schemas-microsoft-com:datatypes"><Description dt:dt="string">E-Prime Primary Realtime Clock</Description><StartTime><Timestamp dt:dt="int">0</Timestamp><DateUtc dt:dt="string">2023-09-08T02:49:50Z</DateUtc></StartTime><FrequencyChanges><FrequencyChange><Frequency dt:dt="r8">10000000</Frequency><Timestamp dt:dt="r8">11887329846125</Timestamp><Current dt:…	좌우반구com(CVF, UVF, BVF)_2-009-1	60	1.0.0.170	1	-1137673722	Professional	2.0.10.356	2.0.10.356	09-08-2023	2023-09-08 오전 2:49:51	11:49:51	2.0.10.252	200		1	{/}	공백	NULL	NULL	NULL	117	1	68	NULL	NULL	NULL	KSY4	List2	NULL	NULL	NULL	NULL	NULL	NULL	NULL	NULL	NULL	0	{/}	3	3	611464	0	z	540	612004
좌우반구com(CVF, UVF, BVF)_2	9	1	<?xml version="1.0"?>\n<Clock xmlns:dt="urn:schemas-microsoft-com:datatypes"><Description dt:dt="string">E-Prime Primary Realtime Clock</Description><StartTime><Timestamp dt:dt="int">0</Timestamp><DateUtc dt:dt="string">2023-09-08T02:49:50Z</DateUtc></StartTime><FrequencyChanges><FrequencyChange><Frequency dt:dt="r8">10000000</Frequency><Timestamp dt:dt="r8">11887329846125</Timestamp><Current dt:…	좌우반구com(CVF, UVF, BVF)_2-009-1	60	1.0.0.170	1	-1137673722	Professional	2.0.10.356	2.0.10.356	09-08-2023	2023-09-08 오전 2:49:51	11:49:51	2.0.10.252	316		1	{/}	공포	NULL	NULL	NULL	NULL	NULL	NULL	96	1	52	KSY4	List3	NULL	NULL	NULL	NULL	NULL	NULL	NULL	NULL	NULL	1	{/}	2	4	988931	0	{/}	417	989348
좌우반구com(CVF, UVF, BVF)_2	9	1	<?xml version="1.0"?>\n<Clock xmlns:dt="urn:schemas-microsoft-com:datatypes"><Description dt:dt="string">E-Prime Primary Realtime Clock</Description><StartTime><Timestamp dt:dt="int">0</Timestamp><DateUtc dt:dt="string">2023-09-08T02:49:50Z</DateUtc></StartTime><FrequencyChanges><FrequencyChange><Frequency dt:dt="r8">10000000</Frequency><Timestamp dt:dt="r8">11887329846125</Timestamp><Current dt:…	좌우반구com(CVF, UVF, BVF)_2-009-1	60	1.0.0.170	1	-1137673722	Professional	2.0.10.356	2.0.10.356	09-08-2023	2023-09-08 오전 2:49:51	11:49:51	2.0.10.252	83		2	z	과법	75	1	83	NULL	NULL	NULL	NULL	NULL	NULL	KSY3	List1	NULL	NULL	NULL	NULL	NULL	NULL	NULL	NULL	NULL	1	z	2	4	235682	0	z	451	236133
좌우반구com(CVF, UVF, BVF)_2	9	1	<?xml version="1.0"?>\n<Clock xmlns:dt="urn:schemas-microsoft-com:datatypes"><Description dt:dt="string">E-Prime Primary Realtime Clock</Description><StartTime><Timestamp dt:dt="int">0</Timestamp><DateUtc dt:dt="string">2023-09-08T02:49:50Z</DateUtc></StartTime><FrequencyChanges><FrequencyChange><Frequency dt:dt="r8">10000000</Frequency><Timestamp dt:dt="r8">11887329846125</Timestamp><Current dt:…	좌우반구com(CVF, UVF, BVF)_2-009-1	60	1.0.0.170	1	-1137673722	Professional	2.0.10.356	2.0.10.356	09-08-2023	2023-09-08 오전 2:49:51	11:49:51	2.0.10.252	290		1	{/}	과정	NULL	NULL	NULL	NULL	NULL	NULL	99	1	26	KSY4	List3	NULL	NULL	NULL	NULL	NULL	NULL	NULL	NULL	NULL	1	{/}	2	4	919281	0	{/}	507	919788
좌우반구com(CVF, UVF, BVF)_2	9	1	<?xml version="1.0"?>\n<Clock xmlns:dt="urn:schemas-microsoft-com:datatypes"><Description dt:dt="string">E-Prime Primary Realtime Clock</Description><StartTime><Timestamp dt:dt="int">0</Timestamp><DateUtc dt:dt="string">2023-09-08T02:49:50Z</DateUtc></StartTime><FrequencyChanges><FrequencyChange><Frequency dt:dt="r8">10000000</Frequency><Timestamp dt:dt="r8">11887329846125</Timestamp><Current dt:…	좌우반구com(CVF, UVF, BVF)_2-009-1	60	1.0.0.170	1	-1137673722	Professional	2.0.10.356	2.0.10.356	09-08-2023	2023-09-08 오전 2:49:51	11:49:51	2.0.10.252	150		1	{/}	관계	NULL	NULL	NULL	60	1	18	NULL	NULL	NULL	KSY4	List2	NULL	NULL	NULL	NULL	NULL	NULL	NULL	NULL	NULL	1	{/}	2	3	476498	0	{/}	498	476996
좌우반구com(CVF, UVF, BVF)_2	9	1	<?xml version="1.0"?>\n<Clock xmlns:dt="urn:schemas-microsoft-com:datatypes"><Description dt:dt="string">E-Prime Primary Realtime Clock</Description><StartTime><Timestamp dt:dt="int">0</Timestamp><DateUtc dt:dt="string">2023-09-08T02:49:50Z</DateUtc></StartTime><FrequencyChanges><FrequencyChange><Frequency dt:dt="r8">10000000</Frequency><Timestamp dt:dt="r8">11887329846125</Timestamp><Current dt:…	좌우반구com(CVF, UVF, BVF)_2-009-1	60	1.0.0.170	1	-1137673722	Professional	2.0.10.356	2.0.10.356	09-08-2023	2023-09-08 오전 2:49:51	11:49:51	2.0.10.252	259		1	{/}	관측	NULL	NULL	NULL	109	1	127	NULL	NULL	NULL	KSY4	List2	NULL	NULL	NULL	NULL	NULL	NULL	NULL	NULL	NULL	1	{/}	2	3	773914	0	{/}	498	774412
좌우반구com(CVF, UVF, BVF)_2	9	1	<?xml version="1.0"?>\n<Clock xmlns:dt="urn:schemas-microsoft-com:datatypes"><Description dt:dt="string">E-Prime Primary Realtime Clock</Description><StartTime><Timestamp dt:dt="int">0</Timestamp><DateUtc dt:dt="string">2023-09-08T02:49:50Z</DateUtc></StartTime><FrequencyChanges><FrequencyChange><Frequency dt:dt="r8">10000000</Frequency><Timestamp dt:dt="r8">11887329846125</Timestamp><Current dt:…	좌우반구com(CVF, UVF, BVF)_2-009-1	60	1.0.0.170	1	-1137673722	Professional	2.0.10.356	2.0.10.356	09-08-2023	2023-09-08 오전 2:49:51	11:49:51	2.0.10.252	168		1	{/}	광장	NULL	NULL	NULL	19	1	36	NULL	NULL	NULL	KSY4	List2	NULL	NULL	NULL	NULL	NULL	NULL	NULL	NULL	NULL	1	{/}	2	4	525115	0	{/}	457	525572
좌우반구com(CVF, UVF, BVF)_2	9	1	<?xml version="1.0"?>\n<Clock xmlns:dt="urn:schemas-microsoft-com:datatypes"><Description dt:dt="string">E-Prime Primary Realtime Clock</Description><StartTime><Timestamp dt:dt="int">0</Timestamp><DateUtc dt:dt="string">2023-09-08T02:49:50Z</DateUtc></StartTime><FrequencyChanges><FrequencyChange><Frequency dt:dt="r8">10000000</Frequency><Timestamp dt:dt="r8">11887329846125</Timestamp><Current dt:…	좌우반구com(CVF, UVF, BVF)_2-009-1	60	1.0.0.170	1	-1137673722	Professional	2.0.10.356	2.0.10.356	09-08-2023	2023-09-08 오전 2:49:51	11:49:51	2.0.10.252	14		2	z	교느	21	1	14	NULL	NULL	NULL	NULL	NULL	NULL	KSY3	List1	NULL	NULL	NULL	NULL	NULL	NULL	NULL	NULL	NULL	1	z	2	3	53248	0	z	365	53613
좌우반구com(CVF, UVF, BVF)_2	9	1	<?xml version="1.0"?>\n<Clock xmlns:dt="urn:schemas-microsoft-com:datatypes"><Description dt:dt="string">E-Prime Primary Realtime Clock</Description><StartTime><Timestamp dt:dt="int">0</Timestamp><DateUtc dt:dt="string">2023-09-08T02:49:50Z</DateUtc></StartTime><FrequencyChanges><FrequencyChange><Frequency dt:dt="r8">10000000</Frequency><Timestamp dt:dt="r8">11887329846125</Timestamp><Current dt:…	좌우반구com(CVF, UVF, BVF)_2-009-1	60	1.0.0.170	1	-1137673722	Professional	2.0.10.356	2.0.10.356	09-08-2023	2023-09-08 오전 2:49:51	11:49:51	2.0.10.252	56		1	{/}	교훈	11	1	56	NULL	NULL	NULL	NULL	NULL	NULL	KSY3	List1	NULL	NULL	NULL	NULL	NULL	NULL	NULL	NULL	NULL	1	{/}	2	3	163948	0	{/}	369	164317
좌우반구com(CVF, UVF, BVF)_2	9	1	<?xml version="1.0"?>\n<Clock xmlns:dt="urn:schemas-microsoft-com:datatypes"><Description dt:dt="string">E-Prime Primary Realtime Clock</Description><StartTime><Timestamp dt:dt="int">0</Timestamp><DateUtc dt:dt="string">2023-09-08T02:49:50Z</DateUtc></StartTime><FrequencyChanges><FrequencyChange><Frequency dt:dt="r8">10000000</Frequency><Timestamp dt:dt="r8">11887329846125</Timestamp><Current dt:…	좌우반구com(CVF, UVF, BVF)_2-009-1	60	1.0.0.170	1	-1137673722	Professional	2.0.10.356	2.0.10.356	09-08-2023	2023-09-08 오전 2:49:51	11:49:51	2.0.10.252	180		2	z	교휘	NULL	NULL	NULL	98	1	48	NULL	NULL	NULL	KSY4	List2	NULL	NULL	NULL	NULL	NULL	NULL	NULL	NULL	NULL	1	z	2	4	556015	0	z	605	556620
좌우반구com(CVF, UVF, BVF)_2	9	1	<?xml version="1.0"?>\n<Clock xmlns:dt="urn:schemas-microsoft-com:datatypes"><Description dt:dt="string">E-Prime Primary Realtime Clock</Description><StartTime><Timestamp dt:dt="int">0</Timestamp><DateUtc dt:dt="string">2023-09-08T02:49:50Z</DateUtc></StartTime><FrequencyChanges><FrequencyChange><Frequency dt:dt="r8">10000000</Frequency><Timestamp dt:dt="r8">11887329846125</Timestamp><Current dt:…	좌우반구com(CVF, UVF, BVF)_2-009-1	60	1.0.0.170	1	-1137673722	Professional	2.0.10.356	2.0.10.356	09-08-2023	2023-09-08 오전 2:49:51	11:49:51	2.0.10.252	277		1	{/}	구조	NULL	NULL	NULL	NULL	NULL	NULL	14	1	13	KSY4	List3	NULL	NULL	NULL	NULL	NULL	NULL	NULL	NULL	NULL	1	{/}	2	4	883781	0	{/}	359	884140
좌우반구com(CVF, UVF, BVF)_2	9	1	<?xml version="1.0"?>\n<Clock xmlns:dt="urn:schemas-microsoft-com:datatypes"><Description dt:dt="string">E-Prime Primary Realtime Clock</Description><StartTime><Timestamp dt:dt="int">0</Timestamp><DateUtc dt:dt="string">2023-09-08T02:49:50Z</DateUtc></StartTime><FrequencyChanges><FrequencyChange><Frequency dt:dt="r8">10000000</Frequency><Timestamp dt:dt="r8">11887329846125</Timestamp><Current dt:…	좌우반구com(CVF, UVF, BVF)_2-009-1	60	1.0.0.170	1	-1137673722	Professional	2.0.10.356	2.0.10.356	09-08-2023	2023-09-08 오전 2:49:51	11:49:51	2.0.10.252	124		2	z	국득	107	1	124	NULL	NULL	NULL	NULL	NULL	NULL	KSY2	List1	NULL	NULL	NULL	NULL	NULL	NULL	NULL	NULL	NULL	1	z	2	4	343432	0	z	468	343900
좌우반구com(CVF, UVF, BVF)_2	9	1	<?xml version="1.0"?>\n<Clock xmlns:dt="urn:schemas-microsoft-com:datatypes"><Description dt:dt="string">E-Prime Primary Realtime Clock</Description><StartTime><Timestamp dt:dt="int">0</Timestamp><DateUtc dt:dt="string">2023-09-08T02:49:50Z</DateUtc></StartTime><FrequencyChanges><FrequencyChange><Frequency dt:dt="r8">10000000</Frequency><Timestamp dt:dt="r8">11887329846125</Timestamp><Current dt:…	좌우반구com(CVF, UVF, BVF)_2-009-1	60	1.0.0.170	1	-1137673722	Professional	2.0.10.356	2.0.10.356	09-08-2023	2023-09-08 오전 2:49:51	11:49:51	2.0.10.252	59		2	z	국반	2	1	59	NULL	NULL	NULL	NULL	NULL	NULL	KSY4	List1	NULL	NULL	NULL	NULL	NULL	NULL	NULL	NULL	NULL	0	z	2	3	171715	0	{/}	449	172164
좌우반구com(CVF, UVF, BVF)_2	9	1	<?xml version="1.0"?>\n<Clock xmlns:dt="urn:schemas-microsoft-com:datatypes"><Description dt:dt="string">E-Prime Primary Realtime Clock</Description><StartTime><Timestamp dt:dt="int">0</Timestamp><DateUtc dt:dt="string">2023-09-08T02:49:50Z</DateUtc></StartTime><FrequencyChanges><FrequencyChange><Frequency dt:dt="r8">10000000</Frequency><Timestamp dt:dt="r8">11887329846125</Timestamp><Current dt:…	좌우반구com(CVF, UVF, BVF)_2-009-1	60	1.0.0.170	1	-1137673722	Professional	2.0.10.356	2.0.10.356	09-08-2023	2023-09-08 오전 2:49:51	11:49:51	2.0.10.252	133		1	{/}	군청	NULL	NULL	NULL	84	1	1	NULL	NULL	NULL	KSY4	List2	NULL	NULL	NULL	NULL	NULL	NULL	NULL	NULL	NULL	1	{/}	2	3	430948	0	{/}	576	431524
좌우반구com(CVF, UVF, BVF)_2	9	1	<?xml version="1.0"?>\n<Clock xmlns:dt="urn:schemas-microsoft-com:datatypes"><Description dt:dt="string">E-Prime Primary Realtime Clock</Description><StartTime><Timestamp dt:dt="int">0</Timestamp><DateUtc dt:dt="string">2023-09-08T02:49:50Z</DateUtc></StartTime><FrequencyChanges><FrequencyChange><Frequency dt:dt="r8">10000000</Frequency><Timestamp dt:dt="r8">11887329846125</Timestamp><Current dt:…	좌우반구com(CVF, UVF, BVF)_2-009-1	60	1.0.0.170	1	-1137673722	Professional	2.0.10.356	2.0.10.356	09-08-2023	2023-09-08 오전 2:49:51	11:49:51	2.0.10.252	21		1	{/}	궤도	23	1	21	NULL	NULL	NULL	NULL	NULL	NULL	KSY4	List1	NULL	NULL	NULL	NULL	NULL	NULL	NULL	NULL	NULL	0	{/}	2	3	71582	0	z	319	71901
좌우반구com(CVF, UVF, BVF)_2	9	1	<?xml version="1.0"?>\n<Clock xmlns:dt="urn:schemas-microsoft-com:datatypes"><Description dt:dt="string">E-Prime Primary Realtime Clock</Description><StartTime><Timestamp dt:dt="int">0</Timestamp><DateUtc dt:dt="string">2023-09-08T02:49:50Z</DateUtc></StartTime><FrequencyChanges><FrequencyChange><Frequency dt:dt="r8">10000000</Frequency><Timestamp dt:dt="r8">11887329846125</Timestamp><Current dt:…	좌우반구com(CVF, UVF, BVF)_2-009-1	60	1.0.0.170	1	-1137673722	Professional	2.0.10.356	2.0.10.356	09-08-2023	2023-09-08 오전 2:49:51	11:49:51	2.0.10.252	113		2	z	궤희	52	1	113	NULL	NULL	NULL	NULL	NULL	NULL	KSY2	List1	NULL	NULL	NULL	NULL	NULL	NULL	NULL	NULL	NULL	1	z	2	4	314282	0	z	570	314852
좌우반구com(CVF, UVF, BVF)_2	9	1	<?xml version="1.0"?>\n<Clock xmlns:dt="urn:schemas-microsoft-com:datatypes"><Description dt:dt="string">E-Prime Primary Realtime Clock</Description><StartTime><Timestamp dt:dt="int">0</Timestamp><DateUtc dt:dt="string">2023-09-08T02:49:50Z</DateUtc></StartTime><FrequencyChanges><FrequencyChange><Frequency dt:dt="r8">10000000</Frequency><Timestamp dt:dt="r8">11887329846125</Timestamp><Current dt:…	좌우반구com(CVF, UVF, BVF)_2-009-1	60	1.0.0.170	1	-1137673722	Professional	2.0.10.356	2.0.10.356	09-08-2023	2023-09-08 오전 2:49:51	11:49:51	2.0.10.252	115		1	{/}	그림	118	1	115	NULL	NULL	NULL	NULL	NULL	NULL	KSY4	List1	NULL	NULL	NULL	NULL	NULL	NULL	NULL	NULL	NULL	1	{/}	3	3	319781	0	{/}	415	320196
좌우반구com(CVF, UVF, BVF)_2	9	1	<?xml version="1.0"?>\n<Clock xmlns:dt="urn:schemas-microsoft-com:datatypes"><Description dt:dt="string">E-Prime Primary Realtime Clock</Description><StartTime><Timestamp dt:dt="int">0</Timestamp><DateUtc dt:dt="string">2023-09-08T02:49:50Z</DateUtc></StartTime><FrequencyChanges><FrequencyChange><Frequency dt:dt="r8">10000000</Frequency><Timestamp dt:dt="r8">11887329846125</Timestamp><Current dt:…	좌우반구com(CVF, UVF, BVF)_2-009-1	60	1.0.0.170	1	-1137673722	Professional	2.0.10.356	2.0.10.356	09-08-2023	2023-09-08 오전 2:49:51	11:49:51	2.0.10.252	242		2	z	그법	NULL	NULL	NULL	40	1	110	NULL	NULL	NULL	KSY	List2	0		3	0	726364	184		0	0	1	z	2	4	726548	0	z	488	727036
좌우반구com(CVF, UVF, BVF)_2	9	1	<?xml version="1.0"?>\n<Clock xmlns:dt="urn:schemas-microsoft-com:datatypes"><Description dt:dt="string">E-Prime Primary Realtime Clock</Description><StartTime><Timestamp dt:dt="int">0</Timestamp><DateUtc dt:dt="string">2023-09-08T02:49:50Z</DateUtc></StartTime><FrequencyChanges><FrequencyChange><Frequency dt:dt="r8">10000000</Frequency><Timestamp dt:dt="r8">11887329846125</Timestamp><Current dt:…	좌우반구com(CVF, UVF, BVF)_2-009-1	60	1.0.0.170	1	-1137673722	Professional	2.0.10.356	2.0.10.356	09-08-2023	2023-09-08 오전 2:49:51	11:49:51	2.0.10.252	396		2	z	그소	NULL	NULL	NULL	NULL	NULL	NULL	81	1	132	KSY2	List3	NULL	NULL	NULL	NULL	NULL	NULL	NULL	NULL	NULL	1	z	2	3	1207514	0	z	369	1207883
좌우반구com(CVF, UVF, BVF)_2	9	1	<?xml version="1.0"?>\n<Clock xmlns:dt="urn:schemas-microsoft-com:datatypes"><Description dt:dt="string">E-Prime Primary Realtime Clock</Description><StartTime><Timestamp dt:dt="int">0</Timestamp><DateUtc dt:dt="string">2023-09-08T02:49:50Z</DateUtc></StartTime><FrequencyChanges><FrequencyChange><Frequency dt:dt="r8">10000000</Frequency><Timestamp dt:dt="r8">11887329846125</Timestamp><Current dt:…	좌우반구com(CVF, UVF, BVF)_2-009-1	60	1.0.0.170	1	-1137673722	Professional	2.0.10.356	2.0.10.356	09-08-2023	2023-09-08 오전 2:49:51	11:49:51	2.0.10.252	247		2	z	그종	NULL	NULL	NULL	68	1	115	NULL	NULL	NULL	KSY	List2	0		2	0	740298	183		0	0	1	z	2	3	740481	0	z	363	740844
좌우반구com(CVF, UVF, BVF)_2	9	1	<?xml version="1.0"?>\n<Clock xmlns:dt="urn:schemas-microsoft-com:datatypes"><Description dt:dt="string">E-Prime Primary Realtime Clock</Description><StartTime><Timestamp dt:dt="int">0</Timestamp><DateUtc dt:dt="string">2023-09-08T02:49:50Z</DateUtc></StartTime><FrequencyChanges><FrequencyChange><Frequency dt:dt="r8">10000000</Frequency><Timestamp dt:dt="r8">11887329846125</Timestamp><Current dt:…	좌우반구com(CVF, UVF, BVF)_2-009-1	60	1.0.0.170	1	-1137673722	Professional	2.0.10.356	2.0.10.356	09-08-2023	2023-09-08 오전 2:49:51	11:49:51	2.0.10.252	158		1	{/}	급여	NULL	NULL	NULL	50	1	26	NULL	NULL	NULL	KSY4	List2	NULL	NULL	NULL	NULL	NULL	NULL	NULL	NULL	NULL	0	{/}	2	3	497698	0	z	506	498204
좌우반구com(CVF, UVF, BVF)_2	9	1	<?xml version="1.0"?>\n<Clock xmlns:dt="urn:schemas-microsoft-com:datatypes"><Description dt:dt="string">E-Prime Primary Realtime Clock</Description><StartTime><Timestamp dt:dt="int">0</Timestamp><DateUtc dt:dt="string">2023-09-08T02:49:50Z</DateUtc></StartTime><FrequencyChanges><FrequencyChange><Frequency dt:dt="r8">10000000</Frequency><Timestamp dt:dt="r8">11887329846125</Timestamp><Current dt:…	좌우반구com(CVF, UVF, BVF)_2-009-1	60	1.0.0.170	1	-1137673722	Professional	2.0.10.356	2.0.10.356	09-08-2023	2023-09-08 오전 2:49:51	11:49:51	2.0.10.252	173		1	{/}	기록	NULL	NULL	NULL	27	1	41	NULL	NULL	NULL	KSY4	List2	NULL	NULL	NULL	NULL	NULL	NULL	NULL	NULL	NULL	1	{/}	2	3	538131	0	{/}	321	538452
좌우반구com(CVF, UVF, BVF)_2	9	1	<?xml version="1.0"?>\n<Clock xmlns:dt="urn:schemas-microsoft-com:datatypes"><Description dt:dt="string">E-Prime Primary Realtime Clock</Description><StartTime><Timestamp dt:dt="int">0</Timestamp><DateUtc dt:dt="string">2023-09-08T02:49:50Z</DateUtc></StartTime><FrequencyChanges><FrequencyChange><Frequency dt:dt="r8">10000000</Frequency><Timestamp dt:dt="r8">11887329846125</Timestamp><Current dt:…	좌우반구com(CVF, UVF, BVF)_2-009-1	60	1.0.0.170	1	-1137673722	Professional	2.0.10.356	2.0.10.356	09-08-2023	2023-09-08 오전 2:49:51	11:49:51	2.0.10.252	337		1	{/}	기름	NULL	NULL	NULL	NULL	NULL	NULL	49	1	73	KSY4	List3	NULL	NULL	NULL	NULL	NULL	NULL	NULL	NULL	NULL	0	{/}	2	3	1046664	0	z	692	1047356
좌우반구com(CVF, UVF, BVF)_2	9	1	<?xml version="1.0"?>\n<Clock xmlns:dt="urn:schemas-microsoft-com:datatypes"><Description dt:dt="string">E-Prime Primary Realtime Clock</Description><StartTime><Timestamp dt:dt="int">0</Timestamp><DateUtc dt:dt="string">2023-09-08T02:49:50Z</DateUtc></StartTime><FrequencyChanges><FrequencyChange><Frequency dt:dt="r8">10000000</Frequency><Timestamp dt:dt="r8">11887329846125</Timestamp><Current dt:…	좌우반구com(CVF, UVF, BVF)_2-009-1	60	1.0.0.170	1	-1137673722	Professional	2.0.10.356	2.0.10.356	09-08-2023	2023-09-08 오전 2:49:51	11:49:51	2.0.10.252	160		1	{/}	기술	NULL	NULL	NULL	76	1	28	NULL	NULL	NULL	KSY4	List2	NULL	NULL	NULL	NULL	NULL	NULL	NULL	NULL	NULL	1	{/}	3	3	503231	0	{/}	333	503564
좌우반구com(CVF, UVF, BVF)_2	9	1	<?xml version="1.0"?>\n<Clock xmlns:dt="urn:schemas-microsoft-com:datatypes"><Description dt:dt="string">E-Prime Primary Realtime Clock</Description><StartTime><Timestamp dt:dt="int">0</Timestamp><DateUtc dt:dt="string">2023-09-08T02:49:50Z</DateUtc></StartTime><FrequencyChanges><FrequencyChange><Frequency dt:dt="r8">10000000</Frequency><Timestamp dt:dt="r8">11887329846125</Timestamp><Current dt:…	좌우반구com(CVF, UVF, BVF)_2-009-1	60	1.0.0.170	1	-1137673722	Professional	2.0.10.356	2.0.10.356	09-08-2023	2023-09-08 오전 2:49:51	11:49:51	2.0.10.252	266		1	{/}	기운	NULL	NULL	NULL	NULL	NULL	NULL	58	1	2	KSY4	List3	NULL	NULL	NULL	NULL	NULL	NULL	NULL	NULL	NULL	1	{/}	3	3	854647	0	{/}	565	855212
좌우반구com(CVF, UVF, BVF)_2	9	1	<?xml version="1.0"?>\n<Clock xmlns:dt="urn:schemas-microsoft-com:datatypes"><Description dt:dt="string">E-Prime Primary Realtime Clock</Description><StartTime><Timestamp dt:dt="int">0</Timestamp><DateUtc dt:dt="string">2023-09-08T02:49:50Z</DateUtc></StartTime><FrequencyChanges><FrequencyChange><Frequency dt:dt="r8">10000000</Frequency><Timestamp dt:dt="r8">11887329846125</Timestamp><Current dt:…	좌우반구com(CVF, UVF, BVF)_2-009-1	60	1.0.0.170	1	-1137673722	Professional	2.0.10.356	2.0.10.356	09-08-2023	2023-09-08 오전 2:49:51	11:49:51	2.0.10.252	323		1	{/}	기준	NULL	NULL	NULL	NULL	NULL	NULL	123	1	59	KSY4	List3	NULL	NULL	NULL	NULL	NULL	NULL	NULL	NULL	NULL	0	{/}	2	4	1007531	0	z	713	1008244
좌우반구com(CVF, UVF, BVF)_2	9	1	<?xml version="1.0"?>\n<Clock xmlns:dt="urn:schemas-microsoft-com:datatypes"><Description dt:dt="string">E-Prime Primary Realtime Clock</Description><StartTime><Timestamp dt:dt="int">0</Timestamp><DateUtc dt:dt="string">2023-09-08T02:49:50Z</DateUtc></StartTime><FrequencyChanges><FrequencyChange><Frequency dt:dt="r8">10000000</Frequency><Timestamp dt:dt="r8">11887329846125</Timestamp><Current dt:…	좌우반구com(CVF, UVF, BVF)_2-009-1	60	1.0.0.170	1	-1137673722	Professional	2.0.10.356	2.0.10.356	09-08-2023	2023-09-08 오전 2:49:51	11:49:51	2.0.10.252	34		1	{/}	기차	110	1	34	NULL	NULL	NULL	NULL	NULL	NULL	KSY4	List1	NULL	NULL	NULL	NULL	NULL	NULL	NULL	NULL	NULL	1	{/}	2	3	106165	0	{/}	312	106477
좌우반구com(CVF, UVF, BVF)_2	9	1	<?xml version="1.0"?>\n<Clock xmlns:dt="urn:schemas-microsoft-com:datatypes"><Description dt:dt="string">E-Prime Primary Realtime Clock</Description><StartTime><Timestamp dt:dt="int">0</Timestamp><DateUtc dt:dt="string">2023-09-08T02:49:50Z</DateUtc></StartTime><FrequencyChanges><FrequencyChange><Frequency dt:dt="r8">10000000</Frequency><Timestamp dt:dt="r8">11887329846125</Timestamp><Current dt:…	좌우반구com(CVF, UVF, BVF)_2-009-1	60	1.0.0.170	1	-1137673722	Professional	2.0.10.356	2.0.10.356	09-08-2023	2023-09-08 오전 2:49:51	11:49:51	2.0.10.252	257		1	{/}	기회	NULL	NULL	NULL	66	1	125	NULL	NULL	NULL	KSY4	List2	NULL	NULL	NULL	NULL	NULL	NULL	NULL	NULL	NULL	1	{/}	2	3	768081	0	{/}	499	768580
좌우반구com(CVF, UVF, BVF)_2	9	1	<?xml version="1.0"?>\n<Clock xmlns:dt="urn:schemas-microsoft-com:datatypes"><Description dt:dt="string">E-Prime Primary Realtime Clock</Description><StartTime><Timestamp dt:dt="int">0</Timestamp><DateUtc dt:dt="string">2023-09-08T02:49:50Z</DateUtc></StartTime><FrequencyChanges><FrequencyChange><Frequency dt:dt="r8">10000000</Frequency><Timestamp dt:dt="r8">11887329846125</Timestamp><Current dt:…	좌우반구com(CVF, UVF, BVF)_2-009-1	60	1.0.0.170	1	-1137673722	Professional	2.0.10.356	2.0.10.356	09-08-2023	2023-09-08 오전 2:49:51	11:49:51	2.0.10.252	278		2	z	껍목	NULL	NULL	NULL	NULL	NULL	NULL	10	1	14	KSY	List3	0		2	0	886164	183		0	0	1	z	3	3	886347	0	z	385	886732
좌우반구com(CVF, UVF, BVF)_2	9	1	<?xml version="1.0"?>\n<Clock xmlns:dt="urn:schemas-microsoft-com:datatypes"><Description dt:dt="string">E-Prime Primary Realtime Clock</Description><StartTime><Timestamp dt:dt="int">0</Timestamp><DateUtc dt:dt="string">2023-09-08T02:49:50Z</DateUtc></StartTime><FrequencyChanges><FrequencyChange><Frequency dt:dt="r8">10000000</Frequency><Timestamp dt:dt="r8">11887329846125</Timestamp><Current dt:…	좌우반구com(CVF, UVF, BVF)_2-009-1	60	1.0.0.170	1	-1137673722	Professional	2.0.10.356	2.0.10.356	09-08-2023	2023-09-08 오전 2:49:51	11:49:51	2.0.10.252	395		2	z	껍밀	NULL	NULL	NULL	NULL	NULL	NULL	109	1	131	KSY	List3	0		3	0	1204730	184		0	0	1	z	2	4	1204914	0	z	402	1205316
좌우반구com(CVF, UVF, BVF)_2	9	1	<?xml version="1.0"?>\n<Clock xmlns:dt="urn:schemas-microsoft-com:datatypes"><Description dt:dt="string">E-Prime Primary Realtime Clock</Description><StartTime><Timestamp dt:dt="int">0</Timestamp><DateUtc dt:dt="string">2023-09-08T02:49:50Z</DateUtc></StartTime><FrequencyChanges><FrequencyChange><Frequency dt:dt="r8">10000000</Frequency><Timestamp dt:dt="r8">11887329846125</Timestamp><Current dt:…	좌우반구com(CVF, UVF, BVF)_2-009-1	60	1.0.0.170	1	-1137673722	Professional	2.0.10.356	2.0.10.356	09-08-2023	2023-09-08 오전 2:49:51	11:49:51	2.0.10.252	128		1	{/}	껍질	33	1	128	NULL	NULL	NULL	NULL	NULL	NULL	KSY4	List1	NULL	NULL	NULL	NULL	NULL	NULL	NULL	NULL	NULL	1	{/}	2	4	353765	0	{/}	408	354173
좌우반구com(CVF, UVF, BVF)_2	9	1	<?xml version="1.0"?>\n<Clock xmlns:dt="urn:schemas-microsoft-com:datatypes"><Description dt:dt="string">E-Prime Primary Realtime Clock</Description><StartTime><Timestamp dt:dt="int">0</Timestamp><DateUtc dt:dt="string">2023-09-08T02:49:50Z</DateUtc></StartTime><FrequencyChanges><FrequencyChange><Frequency dt:dt="r8">10000000</Frequency><Timestamp dt:dt="r8">11887329846125</Timestamp><Current dt:…	좌우반구com(CVF, UVF, BVF)_2-009-1	60	1.0.0.170	1	-1137673722	Professional	2.0.10.356	2.0.10.356	09-08-2023	2023-09-08 오전 2:49:51	11:49:51	2.0.10.252	66		2	z	껍퇴	47	1	66	NULL	NULL	NULL	NULL	NULL	NULL	KSY4	List1	NULL	NULL	NULL	NULL	NULL	NULL	NULL	NULL	NULL	1	z	2	4	190182	0	z	414	190596
좌우반구com(CVF, UVF, BVF)_2	9	1	<?xml version="1.0"?>\n<Clock xmlns:dt="urn:schemas-microsoft-com:datatypes"><Description dt:dt="string">E-Prime Primary Realtime Clock</Description><StartTime><Timestamp dt:dt="int">0</Timestamp><DateUtc dt:dt="string">2023-09-08T02:49:50Z</DateUtc></StartTime><FrequencyChanges><FrequencyChange><Frequency dt:dt="r8">10000000</Frequency><Timestamp dt:dt="r8">11887329846125</Timestamp><Current dt:…	좌우반구com(CVF, UVF, BVF)_2-009-1	60	1.0.0.170	1	-1137673722	Professional	2.0.10.356	2.0.10.356	09-08-2023	2023-09-08 오전 2:49:51	11:49:51	2.0.10.252	43		2	z	나개	112	1	43	NULL	NULL	NULL	NULL	NULL	NULL	KSY3	List1	NULL	NULL	NULL	NULL	NULL	NULL	NULL	NULL	NULL	1	z	2	3	129515	0	z	402	129917
좌우반구com(CVF, UVF, BVF)_2	9	1	<?xml version="1.0"?>\n<Clock xmlns:dt="urn:schemas-microsoft-com:datatypes"><Description dt:dt="string">E-Prime Primary Realtime Clock</Description><StartTime><Timestamp dt:dt="int">0</Timestamp><DateUtc dt:dt="string">2023-09-08T02:49:50Z</DateUtc></StartTime><FrequencyChanges><FrequencyChange><Frequency dt:dt="r8">10000000</Frequency><Timestamp dt:dt="r8">11887329846125</Timestamp><Current dt:…	좌우반구com(CVF, UVF, BVF)_2-009-1	60	1.0.0.170	1	-1137673722	Professional	2.0.10.356	2.0.10.356	09-08-2023	2023-09-08 오전 2:49:51	11:49:51	2.0.10.252	53		1	{/}	내일	18	1	53	NULL	NULL	NULL	NULL	NULL	NULL	KSY4	List1	NULL	NULL	NULL	NULL	NULL	NULL	NULL	NULL	NULL	1	{/}	2	3	155732	0	{/}	761	156493
좌우반구com(CVF, UVF, BVF)_2	9	1	<?xml version="1.0"?>\n<Clock xmlns:dt="urn:schemas-microsoft-com:datatypes"><Description dt:dt="string">E-Prime Primary Realtime Clock</Description><StartTime><Timestamp dt:dt="int">0</Timestamp><DateUtc dt:dt="string">2023-09-08T02:49:50Z</DateUtc></StartTime><FrequencyChanges><FrequencyChange><Frequency dt:dt="r8">10000000</Frequency><Timestamp dt:dt="r8">11887329846125</Timestamp><Current dt:…	좌우반구com(CVF, UVF, BVF)_2-009-1	60	1.0.0.170	1	-1137673722	Professional	2.0.10.356	2.0.10.356	09-08-2023	2023-09-08 오전 2:49:51	11:49:51	2.0.10.252	389		2	z	내죽	NULL	NULL	NULL	NULL	NULL	NULL	129	1	125	KSY	List3	0		2	0	1189214	183		0	0	1	z	3	3	1189397	0	z	502	1189899
좌우반구com(CVF, UVF, BVF)_2	9	1	<?xml version="1.0"?>\n<Clock xmlns:dt="urn:schemas-microsoft-com:datatypes"><Description dt:dt="string">E-Prime Primary Realtime Clock</Description><StartTime><Timestamp dt:dt="int">0</Timestamp><DateUtc dt:dt="string">2023-09-08T02:49:50Z</DateUtc></StartTime><FrequencyChanges><FrequencyChange><Frequency dt:dt="r8">10000000</Frequency><Timestamp dt:dt="r8">11887329846125</Timestamp><Current dt:…	좌우반구com(CVF, UVF, BVF)_2-009-1	60	1.0.0.170	1	-1137673722	Professional	2.0.10.356	2.0.10.356	09-08-2023	2023-09-08 오전 2:49:51	11:49:51	2.0.10.252	240		2	z	내표	NULL	NULL	NULL	51	1	108	NULL	NULL	NULL	KSY4	List2	NULL	NULL	NULL	NULL	NULL	NULL	NULL	NULL	NULL	1	z	2	3	720898	0	z	610	721508
좌우반구com(CVF, UVF, BVF)_2	9	1	<?xml version="1.0"?>\n<Clock xmlns:dt="urn:schemas-microsoft-com:datatypes"><Description dt:dt="string">E-Prime Primary Realtime Clock</Description><StartTime><Timestamp dt:dt="int">0</Timestamp><DateUtc dt:dt="string">2023-09-08T02:49:50Z</DateUtc></StartTime><FrequencyChanges><FrequencyChange><Frequency dt:dt="r8">10000000</Frequency><Timestamp dt:dt="r8">11887329846125</Timestamp><Current dt:…	좌우반구com(CVF, UVF, BVF)_2-009-1	60	1.0.0.170	1	-1137673722	Professional	2.0.10.356	2.0.10.356	09-08-2023	2023-09-08 오전 2:49:51	11:49:51	2.0.10.252	212		2	z	념속	NULL	NULL	NULL	121	1	80	NULL	NULL	NULL	KSY3	List2	NULL	NULL	NULL	NULL	NULL	NULL	NULL	NULL	NULL	1	z	2	3	644281	0	z	515	644796
좌우반구com(CVF, UVF, BVF)_2	9	1	<?xml version="1.0"?>\n<Clock xmlns:dt="urn:schemas-microsoft-com:datatypes"><Description dt:dt="string">E-Prime Primary Realtime Clock</Description><StartTime><Timestamp dt:dt="int">0</Timestamp><DateUtc dt:dt="string">2023-09-08T02:49:50Z</DateUtc></StartTime><FrequencyChanges><FrequencyChange><Frequency dt:dt="r8">10000000</Frequency><Timestamp dt:dt="r8">11887329846125</Timestamp><Current dt:…	좌우반구com(CVF, UVF, BVF)_2-009-1	60	1.0.0.170	1	-1137673722	Professional	2.0.10.356	2.0.10.356	09-08-2023	2023-09-08 오전 2:49:51	11:49:51	2.0.10.252	237		2	z	념실	NULL	NULL	NULL	88	1	105	NULL	NULL	NULL	KSY3	List2	NULL	NULL	NULL	NULL	NULL	NULL	NULL	NULL	NULL	1	z	2	3	712398	0	z	758	713156
좌우반구com(CVF, UVF, BVF)_2	9	1	<?xml version="1.0"?>\n<Clock xmlns:dt="urn:schemas-microsoft-com:datatypes"><Description dt:dt="string">E-Prime Primary Realtime Clock</Description><StartTime><Timestamp dt:dt="int">0</Timestamp><DateUtc dt:dt="string">2023-09-08T02:49:50Z</DateUtc></StartTime><FrequencyChanges><FrequencyChange><Frequency dt:dt="r8">10000000</Frequency><Timestamp dt:dt="r8">11887329846125</Timestamp><Current dt:…	좌우반구com(CVF, UVF, BVF)_2-009-1	60	1.0.0.170	1	-1137673722	Professional	2.0.10.356	2.0.10.356	09-08-2023	2023-09-08 오전 2:49:51	11:49:51	2.0.10.252	145		2	z	념효	NULL	NULL	NULL	10	1	13	NULL	NULL	NULL	KSY2	List2	NULL	NULL	NULL	NULL	NULL	NULL	NULL	NULL	NULL	1	z	2	3	463148	0	z	328	463476
좌우반구com(CVF, UVF, BVF)_2	9	1	<?xml version="1.0"?>\n<Clock xmlns:dt="urn:schemas-microsoft-com:datatypes"><Description dt:dt="string">E-Prime Primary Realtime Clock</Description><StartTime><Timestamp dt:dt="int">0</Timestamp><DateUtc dt:dt="string">2023-09-08T02:49:50Z</DateUtc></StartTime><FrequencyChanges><FrequencyChange><Frequency dt:dt="r8">10000000</Frequency><Timestamp dt:dt="r8">11887329846125</Timestamp><Current dt:…	좌우반구com(CVF, UVF, BVF)_2-009-1	60	1.0.0.170	1	-1137673722	Professional	2.0.10.356	2.0.10.356	09-08-2023	2023-09-08 오전 2:49:51	11:49:51	2.0.10.252	199		1	{/}	노조	NULL	NULL	NULL	94	1	67	NULL	NULL	NULL	KSY4	List2	NULL	NULL	NULL	NULL	NULL	NULL	NULL	NULL	NULL	1	{/}	3	3	608764	0	{/}	504	609268
좌우반구com(CVF, UVF, BVF)_2	9	1	<?xml version="1.0"?>\n<Clock xmlns:dt="urn:schemas-microsoft-com:datatypes"><Description dt:dt="string">E-Prime Primary Realtime Clock</Description><StartTime><Timestamp dt:dt="int">0</Timestamp><DateUtc dt:dt="string">2023-09-08T02:49:50Z</DateUtc></StartTime><FrequencyChanges><FrequencyChange><Frequency dt:dt="r8">10000000</Frequency><Timestamp dt:dt="r8">11887329846125</Timestamp><Current dt:…	좌우반구com(CVF, UVF, BVF)_2-009-1	60	1.0.0.170	1	-1137673722	Professional	2.0.10.356	2.0.10.356	09-08-2023	2023-09-08 오전 2:49:51	11:49:51	2.0.10.252	248		1	{/}	논란	NULL	NULL	NULL	119	1	116	NULL	NULL	NULL	KSY4	List2	NULL	NULL	NULL	NULL	NULL	NULL	NULL	NULL	NULL	1	{/}	2	4	743048	0	{/}	508	743556
좌우반구com(CVF, UVF, BVF)_2	9	1	<?xml version="1.0"?>\n<Clock xmlns:dt="urn:schemas-microsoft-com:datatypes"><Description dt:dt="string">E-Prime Primary Realtime Clock</Description><StartTime><Timestamp dt:dt="int">0</Timestamp><DateUtc dt:dt="string">2023-09-08T02:49:50Z</DateUtc></StartTime><FrequencyChanges><FrequencyChange><Frequency dt:dt="r8">10000000</Frequency><Timestamp dt:dt="r8">11887329846125</Timestamp><Current dt:…	좌우반구com(CVF, UVF, BVF)_2-009-1	60	1.0.0.170	1	-1137673722	Professional	2.0.10.356	2.0.10.356	09-08-2023	2023-09-08 오전 2:49:51	11:49:51	2.0.10.252	245		2	z	논무	NULL	NULL	NULL	120	1	113	NULL	NULL	NULL	KSY2	List2	NULL	NULL	NULL	NULL	NULL	NULL	NULL	NULL	NULL	1	z	2	4	735148	0	z	560	735708
좌우반구com(CVF, UVF, BVF)_2	9	1	<?xml version="1.0"?>\n<Clock xmlns:dt="urn:schemas-microsoft-com:datatypes"><Description dt:dt="string">E-Prime Primary Realtime Clock</Description><StartTime><Timestamp dt:dt="int">0</Timestamp><DateUtc dt:dt="string">2023-09-08T02:49:50Z</DateUtc></StartTime><FrequencyChanges><FrequencyChange><Frequency dt:dt="r8">10000000</Frequency><Timestamp dt:dt="r8">11887329846125</Timestamp><Current dt:…	좌우반구com(CVF, UVF, BVF)_2-009-1	60	1.0.0.170	1	-1137673722	Professional	2.0.10.356	2.0.10.356	09-08-2023	2023-09-08 오전 2:49:51	11:49:51	2.0.10.252	372		1	{/}	느낌	NULL	NULL	NULL	NULL	NULL	NULL	54	1	108	KSY4	List3	NULL	NULL	NULL	NULL	NULL	NULL	NULL	NULL	NULL	1	{/}	2	3	1143880	0	{/}	403	1144283
좌우반구com(CVF, UVF, BVF)_2	9	1	<?xml version="1.0"?>\n<Clock xmlns:dt="urn:schemas-microsoft-com:datatypes"><Description dt:dt="string">E-Prime Primary Realtime Clock</Description><StartTime><Timestamp dt:dt="int">0</Timestamp><DateUtc dt:dt="string">2023-09-08T02:49:50Z</DateUtc></StartTime><FrequencyChanges><FrequencyChange><Frequency dt:dt="r8">10000000</Frequency><Timestamp dt:dt="r8">11887329846125</Timestamp><Current dt:…	좌우반구com(CVF, UVF, BVF)_2-009-1	60	1.0.0.170	1	-1137673722	Professional	2.0.10.356	2.0.10.356	09-08-2023	2023-09-08 오전 2:49:51	11:49:51	2.0.10.252	1		2	z	느속	117	1	1	NULL	NULL	NULL	NULL	NULL	NULL	KSY3	List1	NULL	NULL	NULL	NULL	NULL	NULL	NULL	NULL	NULL	1	z	2	3	19765	0	z	456	20221
좌우반구com(CVF, UVF, BVF)_2	9	1	<?xml version="1.0"?>\n<Clock xmlns:dt="urn:schemas-microsoft-com:datatypes"><Description dt:dt="string">E-Prime Primary Realtime Clock</Description><StartTime><Timestamp dt:dt="int">0</Timestamp><DateUtc dt:dt="string">2023-09-08T02:49:50Z</DateUtc></StartTime><FrequencyChanges><FrequencyChange><Frequency dt:dt="r8">10000000</Frequency><Timestamp dt:dt="r8">11887329846125</Timestamp><Current dt:…	좌우반구com(CVF, UVF, BVF)_2-009-1	60	1.0.0.170	1	-1137673722	Professional	2.0.10.356	2.0.10.356	09-08-2023	2023-09-08 오전 2:49:51	11:49:51	2.0.10.252	164		2	z	느스	NULL	NULL	NULL	72	1	32	NULL	NULL	NULL	KSY	List2	0		2	-1	513848	183		0	0	1	z	3	3	514031	0	z	693	514724
좌우반구com(CVF, UVF, BVF)_2	9	1	<?xml version="1.0"?>\n<Clock xmlns:dt="urn:schemas-microsoft-com:datatypes"><Description dt:dt="string">E-Prime Primary Realtime Clock</Description><StartTime><Timestamp dt:dt="int">0</Timestamp><DateUtc dt:dt="string">2023-09-08T02:49:50Z</DateUtc></StartTime><FrequencyChanges><FrequencyChange><Frequency dt:dt="r8">10000000</Frequency><Timestamp dt:dt="r8">11887329846125</Timestamp><Current dt:…	좌우반구com(CVF, UVF, BVF)_2-009-1	60	1.0.0.170	1	-1137673722	Professional	2.0.10.356	2.0.10.356	09-08-2023	2023-09-08 오전 2:49:51	11:49:51	2.0.10.252	285		2	z	느체	NULL	NULL	NULL	NULL	NULL	NULL	45	1	21	KSY4	List3	NULL	NULL	NULL	NULL	NULL	NULL	NULL	NULL	NULL	1	z	2	3	905547	0	z	521	906068
좌우반구com(CVF, UVF, BVF)_2	9	1	<?xml version="1.0"?>\n<Clock xmlns:dt="urn:schemas-microsoft-com:datatypes"><Description dt:dt="string">E-Prime Primary Realtime Clock</Description><StartTime><Timestamp dt:dt="int">0</Timestamp><DateUtc dt:dt="string">2023-09-08T02:49:50Z</DateUtc></StartTime><FrequencyChanges><FrequencyChange><Frequency dt:dt="r8">10000000</Frequency><Timestamp dt:dt="r8">11887329846125</Timestamp><Current dt:…	좌우반구com(CVF, UVF, BVF)_2-009-1	60	1.0.0.170	1	-1137673722	Professional	2.0.10.356	2.0.10.356	09-08-2023	2023-09-08 오전 2:49:51	11:49:51	2.0.10.252	132		2	z	님우	26	1	132	NULL	NULL	NULL	NULL	NULL	NULL	KSY4	List1	NULL	NULL	NULL	NULL	NULL	NULL	NULL	NULL	NULL	1	z	3	3	364781	0	z	495	365276
좌우반구com(CVF, UVF, BVF)_2	9	1	<?xml version="1.0"?>\n<Clock xmlns:dt="urn:schemas-microsoft-com:datatypes"><Description dt:dt="string">E-Prime Primary Realtime Clock</Description><StartTime><Timestamp dt:dt="int">0</Timestamp><DateUtc dt:dt="string">2023-09-08T02:49:50Z</DateUtc></StartTime><FrequencyChanges><FrequencyChange><Frequency dt:dt="r8">10000000</Frequency><Timestamp dt:dt="r8">11887329846125</Timestamp><Current dt:…	좌우반구com(CVF, UVF, BVF)_2-009-1	60	1.0.0.170	1	-1137673722	Professional	2.0.10.356	2.0.10.356	09-08-2023	2023-09-08 오전 2:49:51	11:49:51	2.0.10.252	218		2	z	단률	NULL	NULL	NULL	91	1	86	NULL	NULL	NULL	KSY2	List2	NULL	NULL	NULL	NULL	NULL	NULL	NULL	NULL	NULL	1	z	2	3	660281	0	z	467	660748
좌우반구com(CVF, UVF, BVF)_2	9	1	<?xml version="1.0"?>\n<Clock xmlns:dt="urn:schemas-microsoft-com:datatypes"><Description dt:dt="string">E-Prime Primary Realtime Clock</Description><StartTime><Timestamp dt:dt="int">0</Timestamp><DateUtc dt:dt="string">2023-09-08T02:49:50Z</DateUtc></StartTime><FrequencyChanges><FrequencyChange><Frequency dt:dt="r8">10000000</Frequency><Timestamp dt:dt="r8">11887329846125</Timestamp><Current dt:…	좌우반구com(CVF, UVF, BVF)_2-009-1	60	1.0.0.170	1	-1137673722	Professional	2.0.10.356	2.0.10.356	09-08-2023	2023-09-08 오전 2:49:51	11:49:51	2.0.10.252	274		1	{/}	단어	NULL	NULL	NULL	NULL	NULL	NULL	32	1	10	KSY4	List3	NULL	NULL	NULL	NULL	NULL	NULL	NULL	NULL	NULL	1	{/}	2	3	875981	0	{/}	375	876356
좌우반구com(CVF, UVF, BVF)_2	9	1	<?xml version="1.0"?>\n<Clock xmlns:dt="urn:schemas-microsoft-com:datatypes"><Description dt:dt="string">E-Prime Primary Realtime Clock</Description><StartTime><Timestamp dt:dt="int">0</Timestamp><DateUtc dt:dt="string">2023-09-08T02:49:50Z</DateUtc></StartTime><FrequencyChanges><FrequencyChange><Frequency dt:dt="r8">10000000</Frequency><Timestamp dt:dt="r8">11887329846125</Timestamp><Current dt:…	좌우반구com(CVF, UVF, BVF)_2-009-1	60	1.0.0.170	1	-1137673722	Professional	2.0.10.356	2.0.10.356	09-08-2023	2023-09-08 오전 2:49:51	11:49:51	2.0.10.252	181		1	{/}	단위	NULL	NULL	NULL	75	1	49	NULL	NULL	NULL	KSY4	List2	NULL	NULL	NULL	NULL	NULL	NULL	NULL	NULL	NULL	0	{/}	2	4	558815	0	z	637	559452
좌우반구com(CVF, UVF, BVF)_2	9	1	<?xml version="1.0"?>\n<Clock xmlns:dt="urn:schemas-microsoft-com:datatypes"><Description dt:dt="string">E-Prime Primary Realtime Clock</Description><StartTime><Timestamp dt:dt="int">0</Timestamp><DateUtc dt:dt="string">2023-09-08T02:49:50Z</DateUtc></StartTime><FrequencyChanges><FrequencyChange><Frequency dt:dt="r8">10000000</Frequency><Timestamp dt:dt="r8">11887329846125</Timestamp><Current dt:…	좌우반구com(CVF, UVF, BVF)_2-009-1	60	1.0.0.170	1	-1137673722	Professional	2.0.10.356	2.0.10.356	09-08-2023	2023-09-08 오전 2:49:51	11:49:51	2.0.10.252	86		1	{/}	담화	124	1	86	NULL	NULL	NULL	NULL	NULL	NULL	KSY4	List1	NULL	NULL	NULL	NULL	NULL	NULL	NULL	NULL	NULL	1	{/}	2	4	243482	0	{/}	450	243932
좌우반구com(CVF, UVF, BVF)_2	9	1	<?xml version="1.0"?>\n<Clock xmlns:dt="urn:schemas-microsoft-com:datatypes"><Description dt:dt="string">E-Prime Primary Realtime Clock</Description><StartTime><Timestamp dt:dt="int">0</Timestamp><DateUtc dt:dt="string">2023-09-08T02:49:50Z</DateUtc></StartTime><FrequencyChanges><FrequencyChange><Frequency dt:dt="r8">10000000</Frequency><Timestamp dt:dt="r8">11887329846125</Timestamp><Current dt:…	좌우반구com(CVF, UVF, BVF)_2-009-1	60	1.0.0.170	1	-1137673722	Professional	2.0.10.356	2.0.10.356	09-08-2023	2023-09-08 오전 2:49:51	11:49:51	2.0.10.252	8		1	{/}	대문	82	1	8	NULL	NULL	NULL	NULL	NULL	NULL	KSY4	List1	NULL	NULL	NULL	NULL	NULL	NULL	NULL	NULL	NULL	0	{/}	2	3	37865	0	z	268	38133
좌우반구com(CVF, UVF, BVF)_2	9	1	<?xml version="1.0"?>\n<Clock xmlns:dt="urn:schemas-microsoft-com:datatypes"><Description dt:dt="string">E-Prime Primary Realtime Clock</Description><StartTime><Timestamp dt:dt="int">0</Timestamp><DateUtc dt:dt="string">2023-09-08T02:49:50Z</DateUtc></StartTime><FrequencyChanges><FrequencyChange><Frequency dt:dt="r8">10000000</Frequency><Timestamp dt:dt="r8">11887329846125</Timestamp><Current dt:…	좌우반구com(CVF, UVF, BVF)_2-009-1	60	1.0.0.170	1	-1137673722	Professional	2.0.10.356	2.0.10.356	09-08-2023	2023-09-08 오전 2:49:51	11:49:51	2.0.10.252	137		1	{/}	대중	NULL	NULL	NULL	125	1	5	NULL	NULL	NULL	KSY4	List2	NULL	NULL	NULL	NULL	NULL	NULL	NULL	NULL	NULL	1	{/}	2	3	441598	0	{/}	662	442260
좌우반구com(CVF, UVF, BVF)_2	9	1	<?xml version="1.0"?>\n<Clock xmlns:dt="urn:schemas-microsoft-com:datatypes"><Description dt:dt="string">E-Prime Primary Realtime Clock</Description><StartTime><Timestamp dt:dt="int">0</Timestamp><DateUtc dt:dt="string">2023-09-08T02:49:50Z</DateUtc></StartTime><FrequencyChanges><FrequencyChange><Frequency dt:dt="r8">10000000</Frequency><Timestamp dt:dt="r8">11887329846125</Timestamp><Current dt:…	좌우반구com(CVF, UVF, BVF)_2-009-1	60	1.0.0.170	1	-1137673722	Professional	2.0.10.356	2.0.10.356	09-08-2023	2023-09-08 오전 2:49:51	11:49:51	2.0.10.252	92		1	{/}	도박	91	1	92	NULL	NULL	NULL	NULL	NULL	NULL	KSY4	List1	NULL	NULL	NULL	NULL	NULL	NULL	NULL	NULL	NULL	1	{/}	2	4	259482	0	{/}	418	259900
좌우반구com(CVF, UVF, BVF)_2	9	1	<?xml version="1.0"?>\n<Clock xmlns:dt="urn:schemas-microsoft-com:datatypes"><Description dt:dt="string">E-Prime Primary Realtime Clock</Description><StartTime><Timestamp dt:dt="int">0</Timestamp><DateUtc dt:dt="string">2023-09-08T02:49:50Z</DateUtc></StartTime><FrequencyChanges><FrequencyChange><Frequency dt:dt="r8">10000000</Frequency><Timestamp dt:dt="r8">11887329846125</Timestamp><Current dt:…	좌우반구com(CVF, UVF, BVF)_2-009-1	60	1.0.0.170	1	-1137673722	Professional	2.0.10.356	2.0.10.356	09-08-2023	2023-09-08 오전 2:49:51	11:49:51	2.0.10.252	367		2	z	도휘	NULL	NULL	NULL	NULL	NULL	NULL	24	1	103	KSY3	List3	NULL	NULL	NULL	NULL	NULL	NULL	NULL	NULL	NULL	1	z	2	3	1130447	0	z	964	1131411
좌우반구com(CVF, UVF, BVF)_2	9	1	<?xml version="1.0"?>\n<Clock xmlns:dt="urn:schemas-microsoft-com:datatypes"><Description dt:dt="string">E-Prime Primary Realtime Clock</Description><StartTime><Timestamp dt:dt="int">0</Timestamp><DateUtc dt:dt="string">2023-09-08T02:49:50Z</DateUtc></StartTime><FrequencyChanges><FrequencyChange><Frequency dt:dt="r8">10000000</Frequency><Timestamp dt:dt="r8">11887329846125</Timestamp><Current dt:…	좌우반구com(CVF, UVF, BVF)_2-009-1	60	1.0.0.170	1	-1137673722	Professional	2.0.10.356	2.0.10.356	09-08-2023	2023-09-08 오전 2:49:51	11:49:51	2.0.10.252	30		1	{/}	동의	76	1	30	NULL	NULL	NULL	NULL	NULL	NULL	KSY4	List1	NULL	NULL	NULL	NULL	NULL	NULL	NULL	NULL	NULL	1	{/}	3	3	95515	0	{/}	370	95885
좌우반구com(CVF, UVF, BVF)_2	9	1	<?xml version="1.0"?>\n<Clock xmlns:dt="urn:schemas-microsoft-com:datatypes"><Description dt:dt="string">E-Prime Primary Realtime Clock</Description><StartTime><Timestamp dt:dt="int">0</Timestamp><DateUtc dt:dt="string">2023-09-08T02:49:50Z</DateUtc></StartTime><FrequencyChanges><FrequencyChange><Frequency dt:dt="r8">10000000</Frequency><Timestamp dt:dt="r8">11887329846125</Timestamp><Current dt:…	좌우반구com(CVF, UVF, BVF)_2-009-1	60	1.0.0.170	1	-1137673722	Professional	2.0.10.356	2.0.10.356	09-08-2023	2023-09-08 오전 2:49:51	11:49:51	2.0.10.252	16		2	z	득관	41	1	16	NULL	NULL	NULL	NULL	NULL	NULL	KSY	List1	0		2	0	58265	184		0	0	0	z	2	4	58449	0	{/}	348	58797
좌우반구com(CVF, UVF, BVF)_2	9	1	<?xml version="1.0"?>\n<Clock xmlns:dt="urn:schemas-microsoft-com:datatypes"><Description dt:dt="string">E-Prime Primary Realtime Clock</Description><StartTime><Timestamp dt:dt="int">0</Timestamp><DateUtc dt:dt="string">2023-09-08T02:49:50Z</DateUtc></StartTime><FrequencyChanges><FrequencyChange><Frequency dt:dt="r8">10000000</Frequency><Timestamp dt:dt="r8">11887329846125</Timestamp><Current dt:…	좌우반구com(CVF, UVF, BVF)_2-009-1	60	1.0.0.170	1	-1137673722	Professional	2.0.10.356	2.0.10.356	09-08-2023	2023-09-08 오전 2:49:51	11:49:51	2.0.10.252	238		2	z	득동	NULL	NULL	NULL	32	1	106	NULL	NULL	NULL	KSY2	List2	NULL	NULL	NULL	NULL	NULL	NULL	NULL	NULL	NULL	1	z	2	4	715348	0	z	600	715948
좌우반구com(CVF, UVF, BVF)_2	9	1	<?xml version="1.0"?>\n<Clock xmlns:dt="urn:schemas-microsoft-com:datatypes"><Description dt:dt="string">E-Prime Primary Realtime Clock</Description><StartTime><Timestamp dt:dt="int">0</Timestamp><DateUtc dt:dt="string">2023-09-08T02:49:50Z</DateUtc></StartTime><FrequencyChanges><FrequencyChange><Frequency dt:dt="r8">10000000</Frequency><Timestamp dt:dt="r8">11887329846125</Timestamp><Current dt:…	좌우반구com(CVF, UVF, BVF)_2-009-1	60	1.0.0.170	1	-1137673722	Professional	2.0.10.356	2.0.10.356	09-08-2023	2023-09-08 오전 2:49:51	11:49:51	2.0.10.252	127		2	z	득생	28	1	127	NULL	NULL	NULL	NULL	NULL	NULL	KSY2	List1	NULL	NULL	NULL	NULL	NULL	NULL	NULL	NULL	NULL	1	z	2	3	351115	0	z	449	351564
좌우반구com(CVF, UVF, BVF)_2	9	1	<?xml version="1.0"?>\n<Clock xmlns:dt="urn:schemas-microsoft-com:datatypes"><Description dt:dt="string">E-Prime Primary Realtime Clock</Description><StartTime><Timestamp dt:dt="int">0</Timestamp><DateUtc dt:dt="string">2023-09-08T02:49:50Z</DateUtc></StartTime><FrequencyChanges><FrequencyChange><Frequency dt:dt="r8">10000000</Frequency><Timestamp dt:dt="r8">11887329846125</Timestamp><Current dt:…	좌우반구com(CVF, UVF, BVF)_2-009-1	60	1.0.0.170	1	-1137673722	Professional	2.0.10.356	2.0.10.356	09-08-2023	2023-09-08 오전 2:49:51	11:49:51	2.0.10.252	62		2	z	득외	7	1	62	NULL	NULL	NULL	NULL	NULL	NULL	KSY2	List1	NULL	NULL	NULL	NULL	NULL	NULL	NULL	NULL	NULL	1	z	2	3	179448	0	z	517	179965
좌우반구com(CVF, UVF, BVF)_2	9	1	<?xml version="1.0"?>\n<Clock xmlns:dt="urn:schemas-microsoft-com:datatypes"><Description dt:dt="string">E-Prime Primary Realtime Clock</Description><StartTime><Timestamp dt:dt="int">0</Timestamp><DateUtc dt:dt="string">2023-09-08T02:49:50Z</DateUtc></StartTime><FrequencyChanges><FrequencyChange><Frequency dt:dt="r8">10000000</Frequency><Timestamp dt:dt="r8">11887329846125</Timestamp><Current dt:…	좌우반구com(CVF, UVF, BVF)_2-009-1	60	1.0.0.170	1	-1137673722	Professional	2.0.10.356	2.0.10.356	09-08-2023	2023-09-08 오전 2:49:51	11:49:51	2.0.10.252	4		2	z	란공	106	1	4	NULL	NULL	NULL	NULL	NULL	NULL	KSY	List1	0		2	0	27332	183		0	0	0	z	2	3	27515	0	{/}	298	27813
좌우반구com(CVF, UVF, BVF)_2	9	1	<?xml version="1.0"?>\n<Clock xmlns:dt="urn:schemas-microsoft-com:datatypes"><Description dt:dt="string">E-Prime Primary Realtime Clock</Description><StartTime><Timestamp dt:dt="int">0</Timestamp><DateUtc dt:dt="string">2023-09-08T02:49:50Z</DateUtc></StartTime><FrequencyChanges><FrequencyChange><Frequency dt:dt="r8">10000000</Frequency><Timestamp dt:dt="r8">11887329846125</Timestamp><Current dt:…	좌우반구com(CVF, UVF, BVF)_2-009-1	60	1.0.0.170	1	-1137673722	Professional	2.0.10.356	2.0.10.356	09-08-2023	2023-09-08 오전 2:49:51	11:49:51	2.0.10.252	152		2	z	량필	NULL	NULL	NULL	79	1	20	NULL	NULL	NULL	KSY3	List2	NULL	NULL	NULL	NULL	NULL	NULL	NULL	NULL	NULL	0	z	2	3	481831	0	{/}	405	482236
좌우반구com(CVF, UVF, BVF)_2	9	1	<?xml version="1.0"?>\n<Clock xmlns:dt="urn:schemas-microsoft-com:datatypes"><Description dt:dt="string">E-Prime Primary Realtime Clock</Description><StartTime><Timestamp dt:dt="int">0</Timestamp><DateUtc dt:dt="string">2023-09-08T02:49:50Z</DateUtc></StartTime><FrequencyChanges><FrequencyChange><Frequency dt:dt="r8">10000000</Frequency><Timestamp dt:dt="r8">11887329846125</Timestamp><Current dt:…	좌우반구com(CVF, UVF, BVF)_2-009-1	60	1.0.0.170	1	-1137673722	Professional	2.0.10.356	2.0.10.356	09-08-2023	2023-09-08 오전 2:49:51	11:49:51	2.0.10.252	400		2	z	려제	NULL	NULL	NULL	NULL	NULL	NULL	88	1	136	KSY2	List3	NULL	NULL	NULL	NULL	NULL	NULL	NULL	NULL	NULL	1	z	2	3	1218047	0	z	444	1218491
좌우반구com(CVF, UVF, BVF)_2	9	1	<?xml version="1.0"?>\n<Clock xmlns:dt="urn:schemas-microsoft-com:datatypes"><Description dt:dt="string">E-Prime Primary Realtime Clock</Description><StartTime><Timestamp dt:dt="int">0</Timestamp><DateUtc dt:dt="string">2023-09-08T02:49:50Z</DateUtc></StartTime><FrequencyChanges><FrequencyChange><Frequency dt:dt="r8">10000000</Frequency><Timestamp dt:dt="r8">11887329846125</Timestamp><Current dt:…	좌우반구com(CVF, UVF, BVF)_2-009-1	60	1.0.0.170	1	-1137673722	Professional	2.0.10.356	2.0.10.356	09-08-2023	2023-09-08 오전 2:49:51	11:49:51	2.0.10.252	60		2	z	려최	32	1	60	NULL	NULL	NULL	NULL	NULL	NULL	KSY4	List1	NULL	NULL	NULL	NULL	NULL	NULL	NULL	NULL	NULL	1	z	2	3	174365	0	z	319	174684
좌우반구com(CVF, UVF, BVF)_2	9	1	<?xml version="1.0"?>\n<Clock xmlns:dt="urn:schemas-microsoft-com:datatypes"><Description dt:dt="string">E-Prime Primary Realtime Clock</Description><StartTime><Timestamp dt:dt="int">0</Timestamp><DateUtc dt:dt="string">2023-09-08T02:49:50Z</DateUtc></StartTime><FrequencyChanges><FrequencyChange><Frequency dt:dt="r8">10000000</Frequency><Timestamp dt:dt="r8">11887329846125</Timestamp><Current dt:…	좌우반구com(CVF, UVF, BVF)_2-009-1	60	1.0.0.170	1	-1137673722	Professional	2.0.10.356	2.0.10.356	09-08-2023	2023-09-08 오전 2:49:51	11:49:51	2.0.10.252	369		2	z	려희	NULL	NULL	NULL	NULL	NULL	NULL	63	1	105	KSY4	List3	NULL	NULL	NULL	NULL	NULL	NULL	NULL	NULL	NULL	1	z	3	3	1136230	0	z	366	1136596
좌우반구com(CVF, UVF, BVF)_2	9	1	<?xml version="1.0"?>\n<Clock xmlns:dt="urn:schemas-microsoft-com:datatypes"><Description dt:dt="string">E-Prime Primary Realtime Clock</Description><StartTime><Timestamp dt:dt="int">0</Timestamp><DateUtc dt:dt="string">2023-09-08T02:49:50Z</DateUtc></StartTime><FrequencyChanges><FrequencyChange><Frequency dt:dt="r8">10000000</Frequency><Timestamp dt:dt="r8">11887329846125</Timestamp><Current dt:…	좌우반구com(CVF, UVF, BVF)_2-009-1	60	1.0.0.170	1	-1137673722	Professional	2.0.10.356	2.0.10.356	09-08-2023	2023-09-08 오전 2:49:51	11:49:51	2.0.10.252	48		2	z	력름	14	1	48	NULL	NULL	NULL	NULL	NULL	NULL	KSY3	List1	NULL	NULL	NULL	NULL	NULL	NULL	NULL	NULL	NULL	1	z	2	3	142782	0	z	279	143061
좌우반구com(CVF, UVF, BVF)_2	9	1	<?xml version="1.0"?>\n<Clock xmlns:dt="urn:schemas-microsoft-com:datatypes"><Description dt:dt="string">E-Prime Primary Realtime Clock</Description><StartTime><Timestamp dt:dt="int">0</Timestamp><DateUtc dt:dt="string">2023-09-08T02:49:50Z</DateUtc></StartTime><FrequencyChanges><FrequencyChange><Frequency dt:dt="r8">10000000</Frequency><Timestamp dt:dt="r8">11887329846125</Timestamp><Current dt:…	좌우반구com(CVF, UVF, BVF)_2-009-1	60	1.0.0.170	1	-1137673722	Professional	2.0.10.356	2.0.10.356	09-08-2023	2023-09-08 오전 2:49:51	11:49:51	2.0.10.252	46		2	z	례부	98	1	46	NULL	NULL	NULL	NULL	NULL	NULL	KSY4	List1	NULL	NULL	NULL	NULL	NULL	NULL	NULL	NULL	NULL	1	z	2	4	137432	0	z	341	137773
좌우반구com(CVF, UVF, BVF)_2	9	1	<?xml version="1.0"?>\n<Clock xmlns:dt="urn:schemas-microsoft-com:datatypes"><Description dt:dt="string">E-Prime Primary Realtime Clock</Description><StartTime><Timestamp dt:dt="int">0</Timestamp><DateUtc dt:dt="string">2023-09-08T02:49:50Z</DateUtc></StartTime><FrequencyChanges><FrequencyChange><Frequency dt:dt="r8">10000000</Frequency><Timestamp dt:dt="r8">11887329846125</Timestamp><Current dt:…	좌우반구com(CVF, UVF, BVF)_2-009-1	60	1.0.0.170	1	-1137673722	Professional	2.0.10.356	2.0.10.356	09-08-2023	2023-09-08 오전 2:49:51	11:49:51	2.0.10.252	397		2	z	록어	NULL	NULL	NULL	NULL	NULL	NULL	59	1	133	KSY	List3	0		2	0	1209897	183		0	0	1	z	3	3	1210080	0	z	323	1210403
좌우반구com(CVF, UVF, BVF)_2	9	1	<?xml version="1.0"?>\n<Clock xmlns:dt="urn:schemas-microsoft-com:datatypes"><Description dt:dt="string">E-Prime Primary Realtime Clock</Description><StartTime><Timestamp dt:dt="int">0</Timestamp><DateUtc dt:dt="string">2023-09-08T02:49:50Z</DateUtc></StartTime><FrequencyChanges><FrequencyChange><Frequency dt:dt="r8">10000000</Frequency><Timestamp dt:dt="r8">11887329846125</Timestamp><Current dt:…	좌우반구com(CVF, UVF, BVF)_2-009-1	60	1.0.0.170	1	-1137673722	Professional	2.0.10.356	2.0.10.356	09-08-2023	2023-09-08 오전 2:49:51	11:49:51	2.0.10.252	288		2	z	류궤	NULL	NULL	NULL	NULL	NULL	NULL	5	1	24	KSY	List3	0		2	0	913614	183		0	0	1	z	2	3	913797	0	z	415	914212
좌우반구com(CVF, UVF, BVF)_2	9	1	<?xml version="1.0"?>\n<Clock xmlns:dt="urn:schemas-microsoft-com:datatypes"><Description dt:dt="string">E-Prime Primary Realtime Clock</Description><StartTime><Timestamp dt:dt="int">0</Timestamp><DateUtc dt:dt="string">2023-09-08T02:49:50Z</DateUtc></StartTime><FrequencyChanges><FrequencyChange><Frequency dt:dt="r8">10000000</Frequency><Timestamp dt:dt="r8">11887329846125</Timestamp><Current dt:…	좌우반구com(CVF, UVF, BVF)_2-009-1	60	1.0.0.170	1	-1137673722	Professional	2.0.10.356	2.0.10.356	09-08-2023	2023-09-08 오전 2:49:51	11:49:51	2.0.10.252	163		2	z	류란	NULL	NULL	NULL	1	1	31	NULL	NULL	NULL	KSY3	List2	NULL	NULL	NULL	NULL	NULL	NULL	NULL	NULL	NULL	0	z	3	3	511064	0	{/}	772	511836
좌우반구com(CVF, UVF, BVF)_2	9	1	<?xml version="1.0"?>\n<Clock xmlns:dt="urn:schemas-microsoft-com:datatypes"><Description dt:dt="string">E-Prime Primary Realtime Clock</Description><StartTime><Timestamp dt:dt="int">0</Timestamp><DateUtc dt:dt="string">2023-09-08T02:49:50Z</DateUtc></StartTime><FrequencyChanges><FrequencyChange><Frequency dt:dt="r8">10000000</Frequency><Timestamp dt:dt="r8">11887329846125</Timestamp><Current dt:…	좌우반구com(CVF, UVF, BVF)_2-009-1	60	1.0.0.170	1	-1137673722	Professional	2.0.10.356	2.0.10.356	09-08-2023	2023-09-08 오전 2:49:51	11:49:51	2.0.10.252	6		2	z	류포	62	1	6	NULL	NULL	NULL	NULL	NULL	NULL	KSY4	List1	NULL	NULL	NULL	NULL	NULL	NULL	NULL	NULL	NULL	1	z	2	4	32532	0	z	489	33021
좌우반구com(CVF, UVF, BVF)_2	9	1	<?xml version="1.0"?>\n<Clock xmlns:dt="urn:schemas-microsoft-com:datatypes"><Description dt:dt="string">E-Prime Primary Realtime Clock</Description><StartTime><Timestamp dt:dt="int">0</Timestamp><DateUtc dt:dt="string">2023-09-08T02:49:50Z</DateUtc></StartTime><FrequencyChanges><FrequencyChange><Frequency dt:dt="r8">10000000</Frequency><Timestamp dt:dt="r8">11887329846125</Timestamp><Current dt:…	좌우반구com(CVF, UVF, BVF)_2-009-1	60	1.0.0.170	1	-1137673722	Professional	2.0.10.356	2.0.10.356	09-08-2023	2023-09-08 오전 2:49:51	11:49:51	2.0.10.252	106		2	z	률법	78	1	106	NULL	NULL	NULL	NULL	NULL	NULL	KSY3	List1	NULL	NULL	NULL	NULL	NULL	NULL	NULL	NULL	NULL	1	z	2	4	295632	0	z	516	296148
좌우반구com(CVF, UVF, BVF)_2	9	1	<?xml version="1.0"?>\n<Clock xmlns:dt="urn:schemas-microsoft-com:datatypes"><Description dt:dt="string">E-Prime Primary Realtime Clock</Description><StartTime><Timestamp dt:dt="int">0</Timestamp><DateUtc dt:dt="string">2023-09-08T02:49:50Z</DateUtc></StartTime><FrequencyChanges><FrequencyChange><Frequency dt:dt="r8">10000000</Frequency><Timestamp dt:dt="r8">11887329846125</Timestamp><Current dt:…	좌우반구com(CVF, UVF, BVF)_2-009-1	60	1.0.0.170	1	-1137673722	Professional	2.0.10.356	2.0.10.356	09-08-2023	2023-09-08 오전 2:49:51	11:49:51	2.0.10.252	260		2	z	률법	NULL	NULL	NULL	54	1	128	NULL	NULL	NULL	KSY4	List2	NULL	NULL	NULL	NULL	NULL	NULL	NULL	NULL	NULL	0	z	2	3	776614	0		0	0
좌우반구com(CVF, UVF, BVF)_2	9	1	<?xml version="1.0"?>\n<Clock xmlns:dt="urn:schemas-microsoft-com:datatypes"><Description dt:dt="string">E-Prime Primary Realtime Clock</Description><StartTime><Timestamp dt:dt="int">0</Timestamp><DateUtc dt:dt="string">2023-09-08T02:49:50Z</DateUtc></StartTime><FrequencyChanges><FrequencyChange><Frequency dt:dt="r8">10000000</Frequency><Timestamp dt:dt="r8">11887329846125</Timestamp><Current dt:…	좌우반구com(CVF, UVF, BVF)_2-009-1	60	1.0.0.170	1	-1137673722	Professional	2.0.10.356	2.0.10.356	09-08-2023	2023-09-08 오전 2:49:51	11:49:51	2.0.10.252	155		2	z	률시	NULL	NULL	NULL	67	1	23	NULL	NULL	NULL	KSY4	List2	NULL	NULL	NULL	NULL	NULL	NULL	NULL	NULL	NULL	1	z	2	4	489615	0	z	445	490060
좌우반구com(CVF, UVF, BVF)_2	9	1	<?xml version="1.0"?>\n<Clock xmlns:dt="urn:schemas-microsoft-com:datatypes"><Description dt:dt="string">E-Prime Primary Realtime Clock</Description><StartTime><Timestamp dt:dt="int">0</Timestamp><DateUtc dt:dt="string">2023-09-08T02:49:50Z</DateUtc></StartTime><FrequencyChanges><FrequencyChange><Frequency dt:dt="r8">10000000</Frequency><Timestamp dt:dt="r8">11887329846125</Timestamp><Current dt:…	좌우반구com(CVF, UVF, BVF)_2-009-1	60	1.0.0.170	1	-1137673722	Professional	2.0.10.356	2.0.10.356	09-08-2023	2023-09-08 오전 2:49:51	11:49:51	2.0.10.252	177		2	z	률훈	NULL	NULL	NULL	8	1	45	NULL	NULL	NULL	KSY2	List2	NULL	NULL	NULL	NULL	NULL	NULL	NULL	NULL	NULL	1	z	3	4	548248	0	z	428	548676
좌우반구com(CVF, UVF, BVF)_2	9	1	<?xml version="1.0"?>\n<Clock xmlns:dt="urn:schemas-microsoft-com:datatypes"><Description dt:dt="string">E-Prime Primary Realtime Clock</Description><StartTime><Timestamp dt:dt="int">0</Timestamp><DateUtc dt:dt="string">2023-09-08T02:49:50Z</DateUtc></StartTime><FrequencyChanges><FrequencyChange><Frequency dt:dt="r8">10000000</Frequency><Timestamp dt:dt="r8">11887329846125</Timestamp><Current dt:…	좌우반구com(CVF, UVF, BVF)_2-009-1	60	1.0.0.170	1	-1137673722	Professional	2.0.10.356	2.0.10.356	09-08-2023	2023-09-08 오전 2:49:51	11:49:51	2.0.10.252	41		2	z	름결	8	1	41	NULL	NULL	NULL	NULL	NULL	NULL	KSY	List1	0		2	0	124182	183		0	0	1	z	2	3	124365	0	z	416	124781
좌우반구com(CVF, UVF, BVF)_2	9	1	<?xml version="1.0"?>\n<Clock xmlns:dt="urn:schemas-microsoft-com:datatypes"><Description dt:dt="string">E-Prime Primary Realtime Clock</Description><StartTime><Timestamp dt:dt="int">0</Timestamp><DateUtc dt:dt="string">2023-09-08T02:49:50Z</DateUtc></StartTime><FrequencyChanges><FrequencyChange><Frequency dt:dt="r8">10000000</Frequency><Timestamp dt:dt="r8">11887329846125</Timestamp><Current dt:…	좌우반구com(CVF, UVF, BVF)_2-009-1	60	1.0.0.170	1	-1137673722	Professional	2.0.10.356	2.0.10.356	09-08-2023	2023-09-08 오전 2:49:51	11:49:51	2.0.10.252	332		2	z	름무	NULL	NULL	NULL	NULL	NULL	NULL	36	1	68	KSY	List3	0		2	0	1032898	183		0	0	1	z	2	3	1033081	0	z	347	1033428
좌우반구com(CVF, UVF, BVF)_2	9	1	<?xml version="1.0"?>\n<Clock xmlns:dt="urn:schemas-microsoft-com:datatypes"><Description dt:dt="string">E-Prime Primary Realtime Clock</Description><StartTime><Timestamp dt:dt="int">0</Timestamp><DateUtc dt:dt="string">2023-09-08T02:49:50Z</DateUtc></StartTime><FrequencyChanges><FrequencyChange><Frequency dt:dt="r8">10000000</Frequency><Timestamp dt:dt="r8">11887329846125</Timestamp><Current dt:…	좌우반구com(CVF, UVF, BVF)_2-009-1	60	1.0.0.170	1	-1137673722	Professional	2.0.10.356	2.0.10.356	09-08-2023	2023-09-08 오전 2:49:51	11:49:51	2.0.10.252	252		2	z	리열	NULL	NULL	NULL	4	1	120	NULL	NULL	NULL	KSY3	List2	NULL	NULL	NULL	NULL	NULL	NULL	NULL	NULL	NULL	1	z	2	4	753865	0	z	747	754612
좌우반구com(CVF, UVF, BVF)_2	9	1	<?xml version="1.0"?>\n<Clock xmlns:dt="urn:schemas-microsoft-com:datatypes"><Description dt:dt="string">E-Prime Primary Realtime Clock</Description><StartTime><Timestamp dt:dt="int">0</Timestamp><DateUtc dt:dt="string">2023-09-08T02:49:50Z</DateUtc></StartTime><FrequencyChanges><FrequencyChange><Frequency dt:dt="r8">10000000</Frequency><Timestamp dt:dt="r8">11887329846125</Timestamp><Current dt:…	좌우반구com(CVF, UVF, BVF)_2-009-1	60	1.0.0.170	1	-1137673722	Professional	2.0.10.356	2.0.10.356	09-08-2023	2023-09-08 오전 2:49:51	11:49:51	2.0.10.252	202		2	z	림밀	NULL	NULL	NULL	127	1	70	NULL	NULL	NULL	KSY4	List2	NULL	NULL	NULL	NULL	NULL	NULL	NULL	NULL	NULL	1	z	2	3	616831	0	z	365	617196
좌우반구com(CVF, UVF, BVF)_2	9	1	<?xml version="1.0"?>\n<Clock xmlns:dt="urn:schemas-microsoft-com:datatypes"><Description dt:dt="string">E-Prime Primary Realtime Clock</Description><StartTime><Timestamp dt:dt="int">0</Timestamp><DateUtc dt:dt="string">2023-09-08T02:49:50Z</DateUtc></StartTime><FrequencyChanges><FrequencyChange><Frequency dt:dt="r8">10000000</Frequency><Timestamp dt:dt="r8">11887329846125</Timestamp><Current dt:…	좌우반구com(CVF, UVF, BVF)_2-009-1	60	1.0.0.170	1	-1137673722	Professional	2.0.10.356	2.0.10.356	09-08-2023	2023-09-08 오전 2:49:51	11:49:51	2.0.10.252	232		2	z	마요	NULL	NULL	NULL	71	1	100	NULL	NULL	NULL	KSY4	List2	NULL	NULL	NULL	NULL	NULL	NULL	NULL	NULL	NULL	1	z	2	3	698664	0	z	540	699204
좌우반구com(CVF, UVF, BVF)_2	9	1	<?xml version="1.0"?>\n<Clock xmlns:dt="urn:schemas-microsoft-com:datatypes"><Description dt:dt="string">E-Prime Primary Realtime Clock</Description><StartTime><Timestamp dt:dt="int">0</Timestamp><DateUtc dt:dt="string">2023-09-08T02:49:50Z</DateUtc></StartTime><FrequencyChanges><FrequencyChange><Frequency dt:dt="r8">10000000</Frequency><Timestamp dt:dt="r8">11887329846125</Timestamp><Current dt:…	좌우반구com(CVF, UVF, BVF)_2-009-1	60	1.0.0.170	1	-1137673722	Professional	2.0.10.356	2.0.10.356	09-08-2023	2023-09-08 오전 2:49:51	11:49:51	2.0.10.252	192		2	z	망습	NULL	NULL	NULL	35	1	60	NULL	NULL	NULL	KSY2	List2	NULL	NULL	NULL	NULL	NULL	NULL	NULL	NULL	NULL	1	z	2	3	589681	0	z	459	590140
좌우반구com(CVF, UVF, BVF)_2	9	1	<?xml version="1.0"?>\n<Clock xmlns:dt="urn:schemas-microsoft-com:datatypes"><Description dt:dt="string">E-Prime Primary Realtime Clock</Description><StartTime><Timestamp dt:dt="int">0</Timestamp><DateUtc dt:dt="string">2023-09-08T02:49:50Z</DateUtc></StartTime><FrequencyChanges><FrequencyChange><Frequency dt:dt="r8">10000000</Frequency><Timestamp dt:dt="r8">11887329846125</Timestamp><Current dt:…	좌우반구com(CVF, UVF, BVF)_2-009-1	60	1.0.0.170	1	-1137673722	Professional	2.0.10.356	2.0.10.356	09-08-2023	2023-09-08 오전 2:49:51	11:49:51	2.0.10.252	105		1	{/}	망신	85	1	105	NULL	NULL	NULL	NULL	NULL	NULL	KSY4	List1	NULL	NULL	NULL	NULL	NULL	NULL	NULL	NULL	NULL	1	{/}	2	3	293248	0	{/}	188	293436
좌우반구com(CVF, UVF, BVF)_2	9	1	<?xml version="1.0"?>\n<Clock xmlns:dt="urn:schemas-microsoft-com:datatypes"><Description dt:dt="string">E-Prime Primary Realtime Clock</Description><StartTime><Timestamp dt:dt="int">0</Timestamp><DateUtc dt:dt="string">2023-09-08T02:49:50Z</DateUtc></StartTime><FrequencyChanges><FrequencyChange><Frequency dt:dt="r8">10000000</Frequency><Timestamp dt:dt="r8">11887329846125</Timestamp><Current dt:…	좌우반구com(CVF, UVF, BVF)_2-009-1	60	1.0.0.170	1	-1137673722	Professional	2.0.10.356	2.0.10.356	09-08-2023	2023-09-08 오전 2:49:51	11:49:51	2.0.10.252	236		1	{/}	매력	NULL	NULL	NULL	7	1	104	NULL	NULL	NULL	KSY4	List2	NULL	NULL	NULL	NULL	NULL	NULL	NULL	NULL	NULL	1	{/}	2	3	709731	0	{/}	473	710204
좌우반구com(CVF, UVF, BVF)_2	9	1	<?xml version="1.0"?>\n<Clock xmlns:dt="urn:schemas-microsoft-com:datatypes"><Description dt:dt="string">E-Prime Primary Realtime Clock</Description><StartTime><Timestamp dt:dt="int">0</Timestamp><DateUtc dt:dt="string">2023-09-08T02:49:50Z</DateUtc></StartTime><FrequencyChanges><FrequencyChange><Frequency dt:dt="r8">10000000</Frequency><Timestamp dt:dt="r8">11887329846125</Timestamp><Current dt:…	좌우반구com(CVF, UVF, BVF)_2-009-1	60	1.0.0.170	1	-1137673722	Professional	2.0.10.356	2.0.10.356	09-08-2023	2023-09-08 오전 2:49:51	11:49:51	2.0.10.252	325		2	z	매소	NULL	NULL	NULL	NULL	NULL	NULL	89	1	61	KSY2	List3	NULL	NULL	NULL	NULL	NULL	NULL	NULL	NULL	NULL	1	z	2	3	1013114	0	z	578	1013692
좌우반구com(CVF, UVF, BVF)_2	9	1	<?xml version="1.0"?>\n<Clock xmlns:dt="urn:schemas-microsoft-com:datatypes"><Description dt:dt="string">E-Prime Primary Realtime Clock</Description><StartTime><Timestamp dt:dt="int">0</Timestamp><DateUtc dt:dt="string">2023-09-08T02:49:50Z</DateUtc></StartTime><FrequencyChanges><FrequencyChange><Frequency dt:dt="r8">10000000</Frequency><Timestamp dt:dt="r8">11887329846125</Timestamp><Current dt:…	좌우반구com(CVF, UVF, BVF)_2-009-1	60	1.0.0.170	1	-1137673722	Professional	2.0.10.356	2.0.10.356	09-08-2023	2023-09-08 오전 2:49:51	11:49:51	2.0.10.252	175		1	{/}	모습	NULL	NULL	NULL	83	1	43	NULL	NULL	NULL	KSY4	List2	NULL	NULL	NULL	NULL	NULL	NULL	NULL	NULL	NULL	1	{/}	2	3	543148	0	{/}	400	543548
좌우반구com(CVF, UVF, BVF)_2	9	1	<?xml version="1.0"?>\n<Clock xmlns:dt="urn:schemas-microsoft-com:datatypes"><Description dt:dt="string">E-Prime Primary Realtime Clock</Description><StartTime><Timestamp dt:dt="int">0</Timestamp><DateUtc dt:dt="string">2023-09-08T02:49:50Z</DateUtc></StartTime><FrequencyChanges><FrequencyChange><Frequency dt:dt="r8">10000000</Frequency><Timestamp dt:dt="r8">11887329846125</Timestamp><Current dt:…	좌우반구com(CVF, UVF, BVF)_2-009-1	60	1.0.0.170	1	-1137673722	Professional	2.0.10.356	2.0.10.356	09-08-2023	2023-09-08 오전 2:49:51	11:49:51	2.0.10.252	94		1	{/}	모형	35	1	94	NULL	NULL	NULL	NULL	NULL	NULL	KSY	List1	0		3	0	264548	184		0	0	1	{/}	2	4	264732	0	{/}	440	265172
좌우반구com(CVF, UVF, BVF)_2	9	1	<?xml version="1.0"?>\n<Clock xmlns:dt="urn:schemas-microsoft-com:datatypes"><Description dt:dt="string">E-Prime Primary Realtime Clock</Description><StartTime><Timestamp dt:dt="int">0</Timestamp><DateUtc dt:dt="string">2023-09-08T02:49:50Z</DateUtc></StartTime><FrequencyChanges><FrequencyChange><Frequency dt:dt="r8">10000000</Frequency><Timestamp dt:dt="r8">11887329846125</Timestamp><Current dt:…	좌우반구com(CVF, UVF, BVF)_2-009-1	60	1.0.0.170	1	-1137673722	Professional	2.0.10.356	2.0.10.356	09-08-2023	2023-09-08 오전 2:49:51	11:49:51	2.0.10.252	331		2	z	목력	NULL	NULL	NULL	NULL	NULL	NULL	38	1	67	KSY	List3	0		2	0	1030364	183		0	0	0	z	2	3	1030547	0	{/}	337	1030884
좌우반구com(CVF, UVF, BVF)_2	9	1	<?xml version="1.0"?>\n<Clock xmlns:dt="urn:schemas-microsoft-com:datatypes"><Description dt:dt="string">E-Prime Primary Realtime Clock</Description><StartTime><Timestamp dt:dt="int">0</Timestamp><DateUtc dt:dt="string">2023-09-08T02:49:50Z</DateUtc></StartTime><FrequencyChanges><FrequencyChange><Frequency dt:dt="r8">10000000</Frequency><Timestamp dt:dt="r8">11887329846125</Timestamp><Current dt:…	좌우반구com(CVF, UVF, BVF)_2-009-1	60	1.0.0.170	1	-1137673722	Professional	2.0.10.356	2.0.10.356	09-08-2023	2023-09-08 오전 2:49:51	11:49:51	2.0.10.252	302		1	{/}	목록	NULL	NULL	NULL	NULL	NULL	NULL	44	1	38	KSY	List3	0		2	0	951031	183		0	0	0	{/}	2	3	951214	0	z	710	951924
좌우반구com(CVF, UVF, BVF)_2	9	1	<?xml version="1.0"?>\n<Clock xmlns:dt="urn:schemas-microsoft-com:datatypes"><Description dt:dt="string">E-Prime Primary Realtime Clock</Description><StartTime><Timestamp dt:dt="int">0</Timestamp><DateUtc dt:dt="string">2023-09-08T02:49:50Z</DateUtc></StartTime><FrequencyChanges><FrequencyChange><Frequency dt:dt="r8">10000000</Frequency><Timestamp dt:dt="r8">11887329846125</Timestamp><Current dt:…	좌우반구com(CVF, UVF, BVF)_2-009-1	60	1.0.0.170	1	-1137673722	Professional	2.0.10.356	2.0.10.356	09-08-2023	2023-09-08 오전 2:49:51	11:49:51	2.0.10.252	85		1	{/}	목적	1	1	85	NULL	NULL	NULL	NULL	NULL	NULL	KSY	List1	0		2	1	240799	182		0	0	1	{/}	3	2	240981	0	{/}	295	241276
좌우반구com(CVF, UVF, BVF)_2	9	1	<?xml version="1.0"?>\n<Clock xmlns:dt="urn:schemas-microsoft-com:datatypes"><Description dt:dt="string">E-Prime Primary Realtime Clock</Description><StartTime><Timestamp dt:dt="int">0</Timestamp><DateUtc dt:dt="string">2023-09-08T02:49:50Z</DateUtc></StartTime><FrequencyChanges><FrequencyChange><Frequency dt:dt="r8">10000000</Frequency><Timestamp dt:dt="r8">11887329846125</Timestamp><Current dt:…	좌우반구com(CVF, UVF, BVF)_2-009-1	60	1.0.0.170	1	-1137673722	Professional	2.0.10.356	2.0.10.356	09-08-2023	2023-09-08 오전 2:49:51	11:49:51	2.0.10.252	81		2	z	목퇴	25	1	81	NULL	NULL	NULL	NULL	NULL	NULL	KSY4	List1	NULL	NULL	NULL	NULL	NULL	NULL	NULL	NULL	NULL	0	z	3	3	230481	0	{/}	500	230981
좌우반구com(CVF, UVF, BVF)_2	9	1	<?xml version="1.0"?>\n<Clock xmlns:dt="urn:schemas-microsoft-com:datatypes"><Description dt:dt="string">E-Prime Primary Realtime Clock</Description><StartTime><Timestamp dt:dt="int">0</Timestamp><DateUtc dt:dt="string">2023-09-08T02:49:50Z</DateUtc></StartTime><FrequencyChanges><FrequencyChange><Frequency dt:dt="r8">10000000</Frequency><Timestamp dt:dt="r8">11887329846125</Timestamp><Current dt:…	좌우반구com(CVF, UVF, BVF)_2-009-1	60	1.0.0.170	1	-1137673722	Professional	2.0.10.356	2.0.10.356	09-08-2023	2023-09-08 오전 2:49:51	11:49:51	2.0.10.252	351		2	z	무록	NULL	NULL	NULL	NULL	NULL	NULL	97	1	87	KSY2	List3	NULL	NULL	NULL	NULL	NULL	NULL	NULL	NULL	NULL	1	z	3	3	1086347	0	z	489	1086836
좌우반구com(CVF, UVF, BVF)_2	9	1	<?xml version="1.0"?>\n<Clock xmlns:dt="urn:schemas-microsoft-com:datatypes"><Description dt:dt="string">E-Prime Primary Realtime Clock</Description><StartTime><Timestamp dt:dt="int">0</Timestamp><DateUtc dt:dt="string">2023-09-08T02:49:50Z</DateUtc></StartTime><FrequencyChanges><FrequencyChange><Frequency dt:dt="r8">10000000</Frequency><Timestamp dt:dt="r8">11887329846125</Timestamp><Current dt:…	좌우반구com(CVF, UVF, BVF)_2-009-1	60	1.0.0.170	1	-1137673722	Professional	2.0.10.356	2.0.10.356	09-08-2023	2023-09-08 오전 2:49:51	11:49:51	2.0.10.252	392		1	{/}	무엇	NULL	NULL	NULL	NULL	NULL	NULL	22	1	128	KSY	List3	0		2	1	1197181	183		0	0	1	{/}	2	3	1197364	0	{/}	448	1197812
좌우반구com(CVF, UVF, BVF)_2	9	1	<?xml version="1.0"?>\n<Clock xmlns:dt="urn:schemas-microsoft-com:datatypes"><Description dt:dt="string">E-Prime Primary Realtime Clock</Description><StartTime><Timestamp dt:dt="int">0</Timestamp><DateUtc dt:dt="string">2023-09-08T02:49:50Z</DateUtc></StartTime><FrequencyChanges><FrequencyChange><Frequency dt:dt="r8">10000000</Frequency><Timestamp dt:dt="r8">11887329846125</Timestamp><Current dt:…	좌우반구com(CVF, UVF, BVF)_2-009-1	60	1.0.0.170	1	-1137673722	Professional	2.0.10.356	2.0.10.356	09-08-2023	2023-09-08 오전 2:49:51	11:49:51	2.0.10.252	255		1	{/}	무형	NULL	NULL	NULL	46	1	123	NULL	NULL	NULL	KSY	List2	0		2	0	761998	183		0	0	1	{/}	2	3	762181	0	{/}	495	762676
좌우반구com(CVF, UVF, BVF)_2	9	1	<?xml version="1.0"?>\n<Clock xmlns:dt="urn:schemas-microsoft-com:datatypes"><Description dt:dt="string">E-Prime Primary Realtime Clock</Description><StartTime><Timestamp dt:dt="int">0</Timestamp><DateUtc dt:dt="string">2023-09-08T02:49:50Z</DateUtc></StartTime><FrequencyChanges><FrequencyChange><Frequency dt:dt="r8">10000000</Frequency><Timestamp dt:dt="r8">11887329846125</Timestamp><Current dt:…	좌우반구com(CVF, UVF, BVF)_2-009-1	60	1.0.0.170	1	-1137673722	Professional	2.0.10.356	2.0.10.356	09-08-2023	2023-09-08 오전 2:49:51	11:49:51	2.0.10.252	321		1	{/}	물건	NULL	NULL	NULL	NULL	NULL	NULL	64	1	57	KSY	List3	0		2	0	1001914	184		0	0	1	{/}	2	4	1002098	0	{/}	410	1002508
좌우반구com(CVF, UVF, BVF)_2	9	1	<?xml version="1.0"?>\n<Clock xmlns:dt="urn:schemas-microsoft-com:datatypes"><Description dt:dt="string">E-Prime Primary Realtime Clock</Description><StartTime><Timestamp dt:dt="int">0</Timestamp><DateUtc dt:dt="string">2023-09-08T02:49:50Z</DateUtc></StartTime><FrequencyChanges><FrequencyChange><Frequency dt:dt="r8">10000000</Frequency><Timestamp dt:dt="r8">11887329846125</Timestamp><Current dt:…	좌우반구com(CVF, UVF, BVF)_2-009-1	60	1.0.0.170	1	-1137673722	Professional	2.0.10.356	2.0.10.356	09-08-2023	2023-09-08 오전 2:49:51	11:49:51	2.0.10.252	365		2	z	미략	NULL	NULL	NULL	NULL	NULL	NULL	82	1	101	KSY2	List3	NULL	NULL	NULL	NULL	NULL	NULL	NULL	NULL	NULL	1	z	2	4	1125014	0	z	598	1125612
좌우반구com(CVF, UVF, BVF)_2	9	1	<?xml version="1.0"?>\n<Clock xmlns:dt="urn:schemas-microsoft-com:datatypes"><Description dt:dt="string">E-Prime Primary Realtime Clock</Description><StartTime><Timestamp dt:dt="int">0</Timestamp><DateUtc dt:dt="string">2023-09-08T02:49:50Z</DateUtc></StartTime><FrequencyChanges><FrequencyChange><Frequency dt:dt="r8">10000000</Frequency><Timestamp dt:dt="r8">11887329846125</Timestamp><Current dt:…	좌우반구com(CVF, UVF, BVF)_2-009-1	60	1.0.0.170	1	-1137673722	Professional	2.0.10.356	2.0.10.356	09-08-2023	2023-09-08 오전 2:49:51	11:49:51	2.0.10.252	209		1	{/}	밀수	NULL	NULL	NULL	26	1	77	NULL	NULL	NULL	KSY	List2	0		2	0	636281	184		0	0	1	{/}	2	4	636465	0	{/}	347	636812
좌우반구com(CVF, UVF, BVF)_2	9	1	<?xml version="1.0"?>\n<Clock xmlns:dt="urn:schemas-microsoft-com:datatypes"><Description dt:dt="string">E-Prime Primary Realtime Clock</Description><StartTime><Timestamp dt:dt="int">0</Timestamp><DateUtc dt:dt="string">2023-09-08T02:49:50Z</DateUtc></StartTime><FrequencyChanges><FrequencyChange><Frequency dt:dt="r8">10000000</Frequency><Timestamp dt:dt="r8">11887329846125</Timestamp><Current dt:…	좌우반구com(CVF, UVF, BVF)_2-009-1	60	1.0.0.170	1	-1137673722	Professional	2.0.10.356	2.0.10.356	09-08-2023	2023-09-08 오전 2:49:51	11:49:51	2.0.10.252	368		2	z	밀헤	NULL	NULL	NULL	NULL	NULL	NULL	33	1	104	KSY	List3	0		3	-1	1133430	184		0	0	1	z	2	4	1133614	0	z	414	1134028
좌우반구com(CVF, UVF, BVF)_2	9	1	<?xml version="1.0"?>\n<Clock xmlns:dt="urn:schemas-microsoft-com:datatypes"><Description dt:dt="string">E-Prime Primary Realtime Clock</Description><StartTime><Timestamp dt:dt="int">0</Timestamp><DateUtc dt:dt="string">2023-09-08T02:49:50Z</DateUtc></StartTime><FrequencyChanges><FrequencyChange><Frequency dt:dt="r8">10000000</Frequency><Timestamp dt:dt="r8">11887329846125</Timestamp><Current dt:…	좌우반구com(CVF, UVF, BVF)_2-009-1	60	1.0.0.170	1	-1137673722	Professional	2.0.10.356	2.0.10.356	09-08-2023	2023-09-08 오전 2:49:51	11:49:51	2.0.10.252	264		2	z	박낌	NULL	NULL	NULL	122	1	132	NULL	NULL	NULL	KSY3	List2	NULL	NULL	NULL	NULL	NULL	NULL	NULL	NULL	NULL	1	z	2	3	789014	0	z	406	789420
좌우반구com(CVF, UVF, BVF)_2	9	1	<?xml version="1.0"?>\n<Clock xmlns:dt="urn:schemas-microsoft-com:datatypes"><Description dt:dt="string">E-Prime Primary Realtime Clock</Description><StartTime><Timestamp dt:dt="int">0</Timestamp><DateUtc dt:dt="string">2023-09-08T02:49:50Z</DateUtc></StartTime><FrequencyChanges><FrequencyChange><Frequency dt:dt="r8">10000000</Frequency><Timestamp dt:dt="r8">11887329846125</Timestamp><Current dt:…	좌우반구com(CVF, UVF, BVF)_2-009-1	60	1.0.0.170	1	-1137673722	Professional	2.0.10.356	2.0.10.356	09-08-2023	2023-09-08 오전 2:49:51	11:49:51	2.0.10.252	88		1	{/}	반응	43	1	88	NULL	NULL	NULL	NULL	NULL	NULL	KSY	List1	0		3	0	248598	183		0	0	1	{/}	2	3	248781	0	{/}	351	249132
좌우반구com(CVF, UVF, BVF)_2	9	1	<?xml version="1.0"?>\n<Clock xmlns:dt="urn:schemas-microsoft-com:datatypes"><Description dt:dt="string">E-Prime Primary Realtime Clock</Description><StartTime><Timestamp dt:dt="int">0</Timestamp><DateUtc dt:dt="string">2023-09-08T02:49:50Z</DateUtc></StartTime><FrequencyChanges><FrequencyChange><Frequency dt:dt="r8">10000000</Frequency><Timestamp dt:dt="r8">11887329846125</Timestamp><Current dt:…	좌우반구com(CVF, UVF, BVF)_2-009-1	60	1.0.0.170	1	-1137673722	Professional	2.0.10.356	2.0.10.356	09-08-2023	2023-09-08 오전 2:49:51	11:49:51	2.0.10.252	220		1	{/}	발길	NULL	NULL	NULL	132	1	88	NULL	NULL	NULL	KSY	List2	0		2	0	665681	183		0	0	1	{/}	2	3	665864	0	{/}	316	666180
좌우반구com(CVF, UVF, BVF)_2	9	1	<?xml version="1.0"?>\n<Clock xmlns:dt="urn:schemas-microsoft-com:datatypes"><Description dt:dt="string">E-Prime Primary Realtime Clock</Description><StartTime><Timestamp dt:dt="int">0</Timestamp><DateUtc dt:dt="string">2023-09-08T02:49:50Z</DateUtc></StartTime><FrequencyChanges><FrequencyChange><Frequency dt:dt="r8">10000000</Frequency><Timestamp dt:dt="r8">11887329846125</Timestamp><Current dt:…	좌우반구com(CVF, UVF, BVF)_2-009-1	60	1.0.0.170	1	-1137673722	Professional	2.0.10.356	2.0.10.356	09-08-2023	2023-09-08 오전 2:49:51	11:49:51	2.0.10.252	311		2	z	발보	NULL	NULL	NULL	NULL	NULL	NULL	53	1	47	KSY4	List3	NULL	NULL	NULL	NULL	NULL	NULL	NULL	NULL	NULL	1	z	2	3	975447	0	z	661	976108
좌우반구com(CVF, UVF, BVF)_2	9	1	<?xml version="1.0"?>\n<Clock xmlns:dt="urn:schemas-microsoft-com:datatypes"><Description dt:dt="string">E-Prime Primary Realtime Clock</Description><StartTime><Timestamp dt:dt="int">0</Timestamp><DateUtc dt:dt="string">2023-09-08T02:49:50Z</DateUtc></StartTime><FrequencyChanges><FrequencyChange><Frequency dt:dt="r8">10000000</Frequency><Timestamp dt:dt="r8">11887329846125</Timestamp><Current dt:…	좌우반구com(CVF, UVF, BVF)_2-009-1	60	1.0.0.170	1	-1137673722	Professional	2.0.10.356	2.0.10.356	09-08-2023	2023-09-08 오전 2:49:51	11:49:51	2.0.10.252	227		2	z	발횟	NULL	NULL	NULL	49	1	95	NULL	NULL	NULL	KSY2	List2	NULL	NULL	NULL	NULL	NULL	NULL	NULL	NULL	NULL	1	z	3	3	684981	0	z	439	685420
좌우반구com(CVF, UVF, BVF)_2	9	1	<?xml version="1.0"?>\n<Clock xmlns:dt="urn:schemas-microsoft-com:datatypes"><Description dt:dt="string">E-Prime Primary Realtime Clock</Description><StartTime><Timestamp dt:dt="int">0</Timestamp><DateUtc dt:dt="string">2023-09-08T02:49:50Z</DateUtc></StartTime><FrequencyChanges><FrequencyChange><Frequency dt:dt="r8">10000000</Frequency><Timestamp dt:dt="r8">11887329846125</Timestamp><Current dt:…	좌우반구com(CVF, UVF, BVF)_2-009-1	60	1.0.0.170	1	-1137673722	Professional	2.0.10.356	2.0.10.356	09-08-2023	2023-09-08 오전 2:49:51	11:49:51	2.0.10.252	39		1	{/}	방법	115	1	39	NULL	NULL	NULL	NULL	NULL	NULL	KSY	List1	0		2	0	118982	183		0	0	0	{/}	3	3	119165	0	z	488	119653
좌우반구com(CVF, UVF, BVF)_2	9	1	<?xml version="1.0"?>\n<Clock xmlns:dt="urn:schemas-microsoft-com:datatypes"><Description dt:dt="string">E-Prime Primary Realtime Clock</Description><StartTime><Timestamp dt:dt="int">0</Timestamp><DateUtc dt:dt="string">2023-09-08T02:49:50Z</DateUtc></StartTime><FrequencyChanges><FrequencyChange><Frequency dt:dt="r8">10000000</Frequency><Timestamp dt:dt="r8">11887329846125</Timestamp><Current dt:…	좌우반구com(CVF, UVF, BVF)_2-009-1	60	1.0.0.170	1	-1137673722	Professional	2.0.10.356	2.0.10.356	09-08-2023	2023-09-08 오전 2:49:51	11:49:51	2.0.10.252	226		2	z	배심	NULL	NULL	NULL	48	1	94	NULL	NULL	NULL	KSY4	List2	NULL	NULL	NULL	NULL	NULL	NULL	NULL	NULL	NULL	0	z	2	4	682248	0	{/}	540	682788
좌우반구com(CVF, UVF, BVF)_2	9	1	<?xml version="1.0"?>\n<Clock xmlns:dt="urn:schemas-microsoft-com:datatypes"><Description dt:dt="string">E-Prime Primary Realtime Clock</Description><StartTime><Timestamp dt:dt="int">0</Timestamp><DateUtc dt:dt="string">2023-09-08T02:49:50Z</DateUtc></StartTime><FrequencyChanges><FrequencyChange><Frequency dt:dt="r8">10000000</Frequency><Timestamp dt:dt="r8">11887329846125</Timestamp><Current dt:…	좌우반구com(CVF, UVF, BVF)_2-009-1	60	1.0.0.170	1	-1137673722	Professional	2.0.10.356	2.0.10.356	09-08-2023	2023-09-08 오전 2:49:51	11:49:51	2.0.10.252	205		2	z	버구	NULL	NULL	NULL	64	1	73	NULL	NULL	NULL	KSY	List2	0		2	0	624931	183		0	0	1	z	2	3	625114	0	z	1266	626380
좌우반구com(CVF, UVF, BVF)_2	9	1	<?xml version="1.0"?>\n<Clock xmlns:dt="urn:schemas-microsoft-com:datatypes"><Description dt:dt="string">E-Prime Primary Realtime Clock</Description><StartTime><Timestamp dt:dt="int">0</Timestamp><DateUtc dt:dt="string">2023-09-08T02:49:50Z</DateUtc></StartTime><FrequencyChanges><FrequencyChange><Frequency dt:dt="r8">10000000</Frequency><Timestamp dt:dt="r8">11887329846125</Timestamp><Current dt:…	좌우반구com(CVF, UVF, BVF)_2-009-1	60	1.0.0.170	1	-1137673722	Professional	2.0.10.356	2.0.10.356	09-08-2023	2023-09-08 오전 2:49:51	11:49:51	2.0.10.252	222		1	{/}	버스	NULL	NULL	NULL	20	1	90	NULL	NULL	NULL	KSY	List2	0		2	0	671448	183		0	0	1	{/}	2	3	671631	0	{/}	277	671908
좌우반구com(CVF, UVF, BVF)_2	9	1	<?xml version="1.0"?>\n<Clock xmlns:dt="urn:schemas-microsoft-com:datatypes"><Description dt:dt="string">E-Prime Primary Realtime Clock</Description><StartTime><Timestamp dt:dt="int">0</Timestamp><DateUtc dt:dt="string">2023-09-08T02:49:50Z</DateUtc></StartTime><FrequencyChanges><FrequencyChange><Frequency dt:dt="r8">10000000</Frequency><Timestamp dt:dt="r8">11887329846125</Timestamp><Current dt:…	좌우반구com(CVF, UVF, BVF)_2-009-1	60	1.0.0.170	1	-1137673722	Professional	2.0.10.356	2.0.10.356	09-08-2023	2023-09-08 오전 2:49:51	11:49:51	2.0.10.252	230		2	z	버현	NULL	NULL	NULL	115	1	98	NULL	NULL	NULL	KSY4	List2	NULL	NULL	NULL	NULL	NULL	NULL	NULL	NULL	NULL	1	z	2	3	693181	0	z	543	693724
좌우반구com(CVF, UVF, BVF)_2	9	1	<?xml version="1.0"?>\n<Clock xmlns:dt="urn:schemas-microsoft-com:datatypes"><Description dt:dt="string">E-Prime Primary Realtime Clock</Description><StartTime><Timestamp dt:dt="int">0</Timestamp><DateUtc dt:dt="string">2023-09-08T02:49:50Z</DateUtc></StartTime><FrequencyChanges><FrequencyChange><Frequency dt:dt="r8">10000000</Frequency><Timestamp dt:dt="r8">11887329846125</Timestamp><Current dt:…	좌우반구com(CVF, UVF, BVF)_2-009-1	60	1.0.0.170	1	-1137673722	Professional	2.0.10.356	2.0.10.356	09-08-2023	2023-09-08 오전 2:49:51	11:49:51	2.0.10.252	289		2	z	법낌	NULL	NULL	NULL	NULL	NULL	NULL	30	1	25	KSY	List3	0		2	0	916231	183		0	0	1	z	2	3	916414	0	z	662	917076
좌우반구com(CVF, UVF, BVF)_2	9	1	<?xml version="1.0"?>\n<Clock xmlns:dt="urn:schemas-microsoft-com:datatypes"><Description dt:dt="string">E-Prime Primary Realtime Clock</Description><StartTime><Timestamp dt:dt="int">0</Timestamp><DateUtc dt:dt="string">2023-09-08T02:49:50Z</DateUtc></StartTime><FrequencyChanges><FrequencyChange><Frequency dt:dt="r8">10000000</Frequency><Timestamp dt:dt="r8">11887329846125</Timestamp><Current dt:…	좌우반구com(CVF, UVF, BVF)_2-009-1	60	1.0.0.170	1	-1137673722	Professional	2.0.10.356	2.0.10.356	09-08-2023	2023-09-08 오전 2:49:51	11:49:51	2.0.10.252	174		1	{/}	별개	NULL	NULL	NULL	15	1	42	NULL	NULL	NULL	KSY	List2	0		3	0	540464	184		0	0	1	{/}	2	4	540648	0	{/}	300	540948
좌우반구com(CVF, UVF, BVF)_2	9	1	<?xml version="1.0"?>\n<Clock xmlns:dt="urn:schemas-microsoft-com:datatypes"><Description dt:dt="string">E-Prime Primary Realtime Clock</Description><StartTime><Timestamp dt:dt="int">0</Timestamp><DateUtc dt:dt="string">2023-09-08T02:49:50Z</DateUtc></StartTime><FrequencyChanges><FrequencyChange><Frequency dt:dt="r8">10000000</Frequency><Timestamp dt:dt="r8">11887329846125</Timestamp><Current dt:…	좌우반구com(CVF, UVF, BVF)_2-009-1	60	1.0.0.170	1	-1137673722	Professional	2.0.10.356	2.0.10.356	09-08-2023	2023-09-08 오전 2:49:51	11:49:51	2.0.10.252	49		1	{/}	별미	74	1	49	NULL	NULL	NULL	NULL	NULL	NULL	KSY	List1	0		2	0	145082	183		0	0	1	{/}	2	3	145265	0	{/}	356	145621
좌우반구com(CVF, UVF, BVF)_2	9	1	<?xml version="1.0"?>\n<Clock xmlns:dt="urn:schemas-microsoft-com:datatypes"><Description dt:dt="string">E-Prime Primary Realtime Clock</Description><StartTime><Timestamp dt:dt="int">0</Timestamp><DateUtc dt:dt="string">2023-09-08T02:49:50Z</DateUtc></StartTime><FrequencyChanges><FrequencyChange><Frequency dt:dt="r8">10000000</Frequency><Timestamp dt:dt="r8">11887329846125</Timestamp><Current dt:…	좌우반구com(CVF, UVF, BVF)_2-009-1	60	1.0.0.170	1	-1137673722	Professional	2.0.10.356	2.0.10.356	09-08-2023	2023-09-08 오전 2:49:51	11:49:51	2.0.10.252	29		1	{/}	보고	55	1	29	NULL	NULL	NULL	NULL	NULL	NULL	KSY	List1	0		2	0	92482	183		0	0	1	{/}	2	3	92665	0	{/}	644	93309
좌우반구com(CVF, UVF, BVF)_2	9	1	<?xml version="1.0"?>\n<Clock xmlns:dt="urn:schemas-microsoft-com:datatypes"><Description dt:dt="string">E-Prime Primary Realtime Clock</Description><StartTime><Timestamp dt:dt="int">0</Timestamp><DateUtc dt:dt="string">2023-09-08T02:49:50Z</DateUtc></StartTime><FrequencyChanges><FrequencyChange><Frequency dt:dt="r8">10000000</Frequency><Timestamp dt:dt="r8">11887329846125</Timestamp><Current dt:…	좌우반구com(CVF, UVF, BVF)_2-009-1	60	1.0.0.170	1	-1137673722	Professional	2.0.10.356	2.0.10.356	09-08-2023	2023-09-08 오전 2:49:51	11:49:51	2.0.10.252	111		1	{/}	본인	57	1	111	NULL	NULL	NULL	NULL	NULL	NULL	KSY	List1	0		2	1	308749	182		0	0	1	{/}	2	2	308931	0	{/}	481	309412
좌우반구com(CVF, UVF, BVF)_2	9	1	<?xml version="1.0"?>\n<Clock xmlns:dt="urn:schemas-microsoft-com:datatypes"><Description dt:dt="string">E-Prime Primary Realtime Clock</Description><StartTime><Timestamp dt:dt="int">0</Timestamp><DateUtc dt:dt="string">2023-09-08T02:49:50Z</DateUtc></StartTime><FrequencyChanges><FrequencyChange><Frequency dt:dt="r8">10000000</Frequency><Timestamp dt:dt="r8">11887329846125</Timestamp><Current dt:…	좌우반구com(CVF, UVF, BVF)_2-009-1	60	1.0.0.170	1	-1137673722	Professional	2.0.10.356	2.0.10.356	09-08-2023	2023-09-08 오전 2:49:51	11:49:51	2.0.10.252	382		2	z	본중	NULL	NULL	NULL	NULL	NULL	NULL	13	1	118	KSY4	List3	NULL	NULL	NULL	NULL	NULL	NULL	NULL	NULL	NULL	1	z	2	3	1170897	0	z	538	1171435
좌우반구com(CVF, UVF, BVF)_2	9	1	<?xml version="1.0"?>\n<Clock xmlns:dt="urn:schemas-microsoft-com:datatypes"><Description dt:dt="string">E-Prime Primary Realtime Clock</Description><StartTime><Timestamp dt:dt="int">0</Timestamp><DateUtc dt:dt="string">2023-09-08T02:49:50Z</DateUtc></StartTime><FrequencyChanges><FrequencyChange><Frequency dt:dt="r8">10000000</Frequency><Timestamp dt:dt="r8">11887329846125</Timestamp><Current dt:…	좌우반구com(CVF, UVF, BVF)_2-009-1	60	1.0.0.170	1	-1137673722	Professional	2.0.10.356	2.0.10.356	09-08-2023	2023-09-08 오전 2:49:51	11:49:51	2.0.10.252	229		1	{/}	봉사	NULL	NULL	NULL	14	1	97	NULL	NULL	NULL	KSY	List2	0		2	0	690248	183		0	0	1	{/}	2	3	690431	0	{/}	549	690980
좌우반구com(CVF, UVF, BVF)_2	9	1	<?xml version="1.0"?>\n<Clock xmlns:dt="urn:schemas-microsoft-com:datatypes"><Description dt:dt="string">E-Prime Primary Realtime Clock</Description><StartTime><Timestamp dt:dt="int">0</Timestamp><DateUtc dt:dt="string">2023-09-08T02:49:50Z</DateUtc></StartTime><FrequencyChanges><FrequencyChange><Frequency dt:dt="r8">10000000</Frequency><Timestamp dt:dt="r8">11887329846125</Timestamp><Current dt:…	좌우반구com(CVF, UVF, BVF)_2-009-1	60	1.0.0.170	1	-1137673722	Professional	2.0.10.356	2.0.10.356	09-08-2023	2023-09-08 오전 2:49:51	11:49:51	2.0.10.252	390		2	z	봉택	NULL	NULL	NULL	NULL	NULL	NULL	84	1	126	KSY4	List3	NULL	NULL	NULL	NULL	NULL	NULL	NULL	NULL	NULL	0	z	2	3	1192097	0	{/}	514	1192611
좌우반구com(CVF, UVF, BVF)_2	9	1	<?xml version="1.0"?>\n<Clock xmlns:dt="urn:schemas-microsoft-com:datatypes"><Description dt:dt="string">E-Prime Primary Realtime Clock</Description><StartTime><Timestamp dt:dt="int">0</Timestamp><DateUtc dt:dt="string">2023-09-08T02:49:50Z</DateUtc></StartTime><FrequencyChanges><FrequencyChange><Frequency dt:dt="r8">10000000</Frequency><Timestamp dt:dt="r8">11887329846125</Timestamp><Current dt:…	좌우반구com(CVF, UVF, BVF)_2-009-1	60	1.0.0.170	1	-1137673722	Professional	2.0.10.356	2.0.10.356	09-08-2023	2023-09-08 오전 2:49:51	11:49:51	2.0.10.252	300		1	{/}	부대	NULL	NULL	NULL	NULL	NULL	NULL	60	1	36	KSY	List3	0		2	0	945697	184		0	0	1	{/}	2	4	945881	0	{/}	595	946476
좌우반구com(CVF, UVF, BVF)_2	9	1	<?xml version="1.0"?>\n<Clock xmlns:dt="urn:schemas-microsoft-com:datatypes"><Description dt:dt="string">E-Prime Primary Realtime Clock</Description><StartTime><Timestamp dt:dt="int">0</Timestamp><DateUtc dt:dt="string">2023-09-08T02:49:50Z</DateUtc></StartTime><FrequencyChanges><FrequencyChange><Frequency dt:dt="r8">10000000</Frequency><Timestamp dt:dt="r8">11887329846125</Timestamp><Current dt:…	좌우반구com(CVF, UVF, BVF)_2-009-1	60	1.0.0.170	1	-1137673722	Professional	2.0.10.356	2.0.10.356	09-08-2023	2023-09-08 오전 2:49:51	11:49:51	2.0.10.252	96		1	{/}	부스	126	1	96	NULL	NULL	NULL	NULL	NULL	NULL	KSY	List1	0		2	0	269898	183		0	0	1	{/}	3	3	270081	0	{/}	323	270404
좌우반구com(CVF, UVF, BVF)_2	9	1	<?xml version="1.0"?>\n<Clock xmlns:dt="urn:schemas-microsoft-com:datatypes"><Description dt:dt="string">E-Prime Primary Realtime Clock</Description><StartTime><Timestamp dt:dt="int">0</Timestamp><DateUtc dt:dt="string">2023-09-08T02:49:50Z</DateUtc></StartTime><FrequencyChanges><FrequencyChange><Frequency dt:dt="r8">10000000</Frequency><Timestamp dt:dt="r8">11887329846125</Timestamp><Current dt:…	좌우반구com(CVF, UVF, BVF)_2-009-1	60	1.0.0.170	1	-1137673722	Professional	2.0.10.356	2.0.10.356	09-08-2023	2023-09-08 오전 2:49:51	11:49:51	2.0.10.252	148		2	z	분낌	NULL	NULL	NULL	105	1	16	NULL	NULL	NULL	KSY3	List2	NULL	NULL	NULL	NULL	NULL	NULL	NULL	NULL	NULL	1	z	2	4	470865	0	z	404	471269
좌우반구com(CVF, UVF, BVF)_2	9	1	<?xml version="1.0"?>\n<Clock xmlns:dt="urn:schemas-microsoft-com:datatypes"><Description dt:dt="string">E-Prime Primary Realtime Clock</Description><StartTime><Timestamp dt:dt="int">0</Timestamp><DateUtc dt:dt="string">2023-09-08T02:49:50Z</DateUtc></StartTime><FrequencyChanges><FrequencyChange><Frequency dt:dt="r8">10000000</Frequency><Timestamp dt:dt="r8">11887329846125</Timestamp><Current dt:…	좌우반구com(CVF, UVF, BVF)_2-009-1	60	1.0.0.170	1	-1137673722	Professional	2.0.10.356	2.0.10.356	09-08-2023	2023-09-08 오전 2:49:51	11:49:51	2.0.10.252	388		1	{/}	분류	NULL	NULL	NULL	NULL	NULL	NULL	9	1	124	KSY	List3	0		2	0	1186564	183		0	0	0	{/}	2	3	1186747	0	z	457	1187204
좌우반구com(CVF, UVF, BVF)_2	9	1	<?xml version="1.0"?>\n<Clock xmlns:dt="urn:schemas-microsoft-com:datatypes"><Description dt:dt="string">E-Prime Primary Realtime Clock</Description><StartTime><Timestamp dt:dt="int">0</Timestamp><DateUtc dt:dt="string">2023-09-08T02:49:50Z</DateUtc></StartTime><FrequencyChanges><FrequencyChange><Frequency dt:dt="r8">10000000</Frequency><Timestamp dt:dt="r8">11887329846125</Timestamp><Current dt:…	좌우반구com(CVF, UVF, BVF)_2-009-1	60	1.0.0.170	1	-1137673722	Professional	2.0.10.356	2.0.10.356	09-08-2023	2023-09-08 오전 2:49:51	11:49:51	2.0.10.252	134		1	{/}	분석	NULL	NULL	NULL	89	1	2	NULL	NULL	NULL	KSY	List2	0		2	0	433548	183		0	0	1	{/}	2	3	433731	0	{/}	289	434020
좌우반구com(CVF, UVF, BVF)_2	9	1	<?xml version="1.0"?>\n<Clock xmlns:dt="urn:schemas-microsoft-com:datatypes"><Description dt:dt="string">E-Prime Primary Realtime Clock</Description><StartTime><Timestamp dt:dt="int">0</Timestamp><DateUtc dt:dt="string">2023-09-08T02:49:50Z</DateUtc></StartTime><FrequencyChanges><FrequencyChange><Frequency dt:dt="r8">10000000</Frequency><Timestamp dt:dt="r8">11887329846125</Timestamp><Current dt:…	좌우반구com(CVF, UVF, BVF)_2-009-1	60	1.0.0.170	1	-1137673722	Professional	2.0.10.356	2.0.10.356	09-08-2023	2023-09-08 오전 2:49:51	11:49:51	2.0.10.252	386		1	{/}	분포	NULL	NULL	NULL	NULL	NULL	NULL	39	1	122	KSY	List3	0		2	0	1181397	183		0	0	1	{/}	3	3	1181580	0	{/}	319	1181899
좌우반구com(CVF, UVF, BVF)_2	9	1	<?xml version="1.0"?>\n<Clock xmlns:dt="urn:schemas-microsoft-com:datatypes"><Description dt:dt="string">E-Prime Primary Realtime Clock</Description><StartTime><Timestamp dt:dt="int">0</Timestamp><DateUtc dt:dt="string">2023-09-08T02:49:50Z</DateUtc></StartTime><FrequencyChanges><FrequencyChange><Frequency dt:dt="r8">10000000</Frequency><Timestamp dt:dt="r8">11887329846125</Timestamp><Current dt:…	좌우반구com(CVF, UVF, BVF)_2-009-1	60	1.0.0.170	1	-1137673722	Professional	2.0.10.356	2.0.10.356	09-08-2023	2023-09-08 오전 2:49:51	11:49:51	2.0.10.252	291		1	{/}	비교	NULL	NULL	NULL	NULL	NULL	NULL	101	1	27	KSY	List3	0		2	0	921797	184		0	0	1	{/}	2	4	921981	0	{/}	407	922388
좌우반구com(CVF, UVF, BVF)_2	9	1	<?xml version="1.0"?>\n<Clock xmlns:dt="urn:schemas-microsoft-com:datatypes"><Description dt:dt="string">E-Prime Primary Realtime Clock</Description><StartTime><Timestamp dt:dt="int">0</Timestamp><DateUtc dt:dt="string">2023-09-08T02:49:50Z</DateUtc></StartTime><FrequencyChanges><FrequencyChange><Frequency dt:dt="r8">10000000</Frequency><Timestamp dt:dt="r8">11887329846125</Timestamp><Current dt:…	좌우반구com(CVF, UVF, BVF)_2-009-1	60	1.0.0.170	1	-1137673722	Professional	2.0.10.356	2.0.10.356	09-08-2023	2023-09-08 오전 2:49:51	11:49:51	2.0.10.252	79		2	z	비껍	24	1	79	NULL	NULL	NULL	NULL	NULL	NULL	KSY2	List1	NULL	NULL	NULL	NULL	NULL	NULL	NULL	NULL	NULL	1	z	2	3	225198	0	z	407	225605
좌우반구com(CVF, UVF, BVF)_2	9	1	<?xml version="1.0"?>\n<Clock xmlns:dt="urn:schemas-microsoft-com:datatypes"><Description dt:dt="string">E-Prime Primary Realtime Clock</Description><StartTime><Timestamp dt:dt="int">0</Timestamp><DateUtc dt:dt="string">2023-09-08T02:49:50Z</DateUtc></StartTime><FrequencyChanges><FrequencyChange><Frequency dt:dt="r8">10000000</Frequency><Timestamp dt:dt="r8">11887329846125</Timestamp><Current dt:…	좌우반구com(CVF, UVF, BVF)_2-009-1	60	1.0.0.170	1	-1137673722	Professional	2.0.10.356	2.0.10.356	09-08-2023	2023-09-08 오전 2:49:51	11:49:51	2.0.10.252	196		2	z	비략	NULL	NULL	NULL	37	1	64	NULL	NULL	NULL	KSY4	List2	NULL	NULL	NULL	NULL	NULL	NULL	NULL	NULL	NULL	0	z	2	3	600548	0	{/}	752	601300
좌우반구com(CVF, UVF, BVF)_2	9	1	<?xml version="1.0"?>\n<Clock xmlns:dt="urn:schemas-microsoft-com:datatypes"><Description dt:dt="string">E-Prime Primary Realtime Clock</Description><StartTime><Timestamp dt:dt="int">0</Timestamp><DateUtc dt:dt="string">2023-09-08T02:49:50Z</DateUtc></StartTime><FrequencyChanges><FrequencyChange><Frequency dt:dt="r8">10000000</Frequency><Timestamp dt:dt="r8">11887329846125</Timestamp><Current dt:…	좌우반구com(CVF, UVF, BVF)_2-009-1	60	1.0.0.170	1	-1137673722	Professional	2.0.10.356	2.0.10.356	09-08-2023	2023-09-08 오전 2:49:51	11:49:51	2.0.10.252	318		1	{/}	비상	NULL	NULL	NULL	NULL	NULL	NULL	103	1	54	KSY	List3	0		2	0	993981	183		0	0	1	{/}	3	3	994164	0	{/}	352	994516
좌우반구com(CVF, UVF, BVF)_2	9	1	<?xml version="1.0"?>\n<Clock xmlns:dt="urn:schemas-microsoft-com:datatypes"><Description dt:dt="string">E-Prime Primary Realtime Clock</Description><StartTime><Timestamp dt:dt="int">0</Timestamp><DateUtc dt:dt="string">2023-09-08T02:49:50Z</DateUtc></StartTime><FrequencyChanges><FrequencyChange><Frequency dt:dt="r8">10000000</Frequency><Timestamp dt:dt="r8">11887329846125</Timestamp><Current dt:…	좌우반구com(CVF, UVF, BVF)_2-009-1	60	1.0.0.170	1	-1137673722	Professional	2.0.10.356	2.0.10.356	09-08-2023	2023-09-08 오전 2:49:51	11:49:51	2.0.10.252	287		1	{/}	비용	NULL	NULL	NULL	NULL	NULL	NULL	87	1	23	KSY	List3	0		2	0	910814	183		0	0	1	{/}	2	3	910997	0	{/}	591	911588
좌우반구com(CVF, UVF, BVF)_2	9	1	<?xml version="1.0"?>\n<Clock xmlns:dt="urn:schemas-microsoft-com:datatypes"><Description dt:dt="string">E-Prime Primary Realtime Clock</Description><StartTime><Timestamp dt:dt="int">0</Timestamp><DateUtc dt:dt="string">2023-09-08T02:49:50Z</DateUtc></StartTime><FrequencyChanges><FrequencyChange><Frequency dt:dt="r8">10000000</Frequency><Timestamp dt:dt="r8">11887329846125</Timestamp><Current dt:…	좌우반구com(CVF, UVF, BVF)_2-009-1	60	1.0.0.170	1	-1137673722	Professional	2.0.10.356	2.0.10.356	09-08-2023	2023-09-08 오전 2:49:51	11:49:51	2.0.10.252	172		1	{/}	비판	NULL	NULL	NULL	18	1	40	NULL	NULL	NULL	KSY	List2	0		2	0	535415	183		0	0	1	{/}	2	3	535598	0	{/}	326	535924
좌우반구com(CVF, UVF, BVF)_2	9	1	<?xml version="1.0"?>\n<Clock xmlns:dt="urn:schemas-microsoft-com:datatypes"><Description dt:dt="string">E-Prime Primary Realtime Clock</Description><StartTime><Timestamp dt:dt="int">0</Timestamp><DateUtc dt:dt="string">2023-09-08T02:49:50Z</DateUtc></StartTime><FrequencyChanges><FrequencyChange><Frequency dt:dt="r8">10000000</Frequency><Timestamp dt:dt="r8">11887329846125</Timestamp><Current dt:…	좌우반구com(CVF, UVF, BVF)_2-009-1	60	1.0.0.170	1	-1137673722	Professional	2.0.10.356	2.0.10.356	09-08-2023	2023-09-08 오전 2:49:51	11:49:51	2.0.10.252	330		1	{/}	빈도	NULL	NULL	NULL	NULL	NULL	NULL	61	1	66	KSY	List3	0		2	0	1027797	184		0	0	1	{/}	2	4	1027981	0	{/}	375	1028356
좌우반구com(CVF, UVF, BVF)_2	9	1	<?xml version="1.0"?>\n<Clock xmlns:dt="urn:schemas-microsoft-com:datatypes"><Description dt:dt="string">E-Prime Primary Realtime Clock</Description><StartTime><Timestamp dt:dt="int">0</Timestamp><DateUtc dt:dt="string">2023-09-08T02:49:50Z</DateUtc></StartTime><FrequencyChanges><FrequencyChange><Frequency dt:dt="r8">10000000</Frequency><Timestamp dt:dt="r8">11887329846125</Timestamp><Current dt:…	좌우반구com(CVF, UVF, BVF)_2-009-1	60	1.0.0.170	1	-1137673722	Professional	2.0.10.356	2.0.10.356	09-08-2023	2023-09-08 오전 2:49:51	11:49:51	2.0.10.252	184		2	z	빈략	NULL	NULL	NULL	39	1	52	NULL	NULL	NULL	KSY3	List2	NULL	NULL	NULL	NULL	NULL	NULL	NULL	NULL	NULL	1	z	2	3	567331	0	z	473	567804
좌우반구com(CVF, UVF, BVF)_2	9	1	<?xml version="1.0"?>\n<Clock xmlns:dt="urn:schemas-microsoft-com:datatypes"><Description dt:dt="string">E-Prime Primary Realtime Clock</Description><StartTime><Timestamp dt:dt="int">0</Timestamp><DateUtc dt:dt="string">2023-09-08T02:49:50Z</DateUtc></StartTime><FrequencyChanges><FrequencyChange><Frequency dt:dt="r8">10000000</Frequency><Timestamp dt:dt="r8">11887329846125</Timestamp><Current dt:…	좌우반구com(CVF, UVF, BVF)_2-009-1	60	1.0.0.170	1	-1137673722	Professional	2.0.10.356	2.0.10.356	09-08-2023	2023-09-08 오전 2:49:51	11:49:51	2.0.10.252	379		2	z	빈비	NULL	NULL	NULL	NULL	NULL	NULL	3	1	115	KSY3	List3	NULL	NULL	NULL	NULL	NULL	NULL	NULL	NULL	NULL	0	z	2	4	1162931	0	{/}	609	1163540
좌우반구com(CVF, UVF, BVF)_2	9	1	<?xml version="1.0"?>\n<Clock xmlns:dt="urn:schemas-microsoft-com:datatypes"><Description dt:dt="string">E-Prime Primary Realtime Clock</Description><StartTime><Timestamp dt:dt="int">0</Timestamp><DateUtc dt:dt="string">2023-09-08T02:49:50Z</DateUtc></StartTime><FrequencyChanges><FrequencyChange><Frequency dt:dt="r8">10000000</Frequency><Timestamp dt:dt="r8">11887329846125</Timestamp><Current dt:…	좌우반구com(CVF, UVF, BVF)_2-009-1	60	1.0.0.170	1	-1137673722	Professional	2.0.10.356	2.0.10.356	09-08-2023	2023-09-08 오전 2:49:51	11:49:51	2.0.10.252	64		2	z	빈종	83	1	64	NULL	NULL	NULL	NULL	NULL	NULL	KSY4	List1	NULL	NULL	NULL	NULL	NULL	NULL	NULL	NULL	NULL	1	z	3	3	184748	0	z	641	185389
좌우반구com(CVF, UVF, BVF)_2	9	1	<?xml version="1.0"?>\n<Clock xmlns:dt="urn:schemas-microsoft-com:datatypes"><Description dt:dt="string">E-Prime Primary Realtime Clock</Description><StartTime><Timestamp dt:dt="int">0</Timestamp><DateUtc dt:dt="string">2023-09-08T02:49:50Z</DateUtc></StartTime><FrequencyChanges><FrequencyChange><Frequency dt:dt="r8">10000000</Frequency><Timestamp dt:dt="r8">11887329846125</Timestamp><Current dt:…	좌우반구com(CVF, UVF, BVF)_2-009-1	60	1.0.0.170	1	-1137673722	Professional	2.0.10.356	2.0.10.356	09-08-2023	2023-09-08 오전 2:49:51	11:49:51	2.0.10.252	265		1	{/}	사건	NULL	NULL	NULL	NULL	NULL	NULL	23	1	1	KSY	List3	0		3	0	851647	184		0	0	1	{/}	2	4	851831	0	{/}	613	852444
좌우반구com(CVF, UVF, BVF)_2	9	1	<?xml version="1.0"?>\n<Clock xmlns:dt="urn:schemas-microsoft-com:datatypes"><Description dt:dt="string">E-Prime Primary Realtime Clock</Description><StartTime><Timestamp dt:dt="int">0</Timestamp><DateUtc dt:dt="string">2023-09-08T02:49:50Z</DateUtc></StartTime><FrequencyChanges><FrequencyChange><Frequency dt:dt="r8">10000000</Frequency><Timestamp dt:dt="r8">11887329846125</Timestamp><Current dt:…	좌우반구com(CVF, UVF, BVF)_2-009-1	60	1.0.0.170	1	-1137673722	Professional	2.0.10.356	2.0.10.356	09-08-2023	2023-09-08 오전 2:49:51	11:49:51	2.0.10.252	292		1	{/}	사과	NULL	NULL	NULL	NULL	NULL	NULL	41	1	28	KSY	List3	0		2	1	924398	183		0	0	1	{/}	2	3	924581	0	{/}	327	924908
좌우반구com(CVF, UVF, BVF)_2	9	1	<?xml version="1.0"?>\n<Clock xmlns:dt="urn:schemas-microsoft-com:datatypes"><Description dt:dt="string">E-Prime Primary Realtime Clock</Description><StartTime><Timestamp dt:dt="int">0</Timestamp><DateUtc dt:dt="string">2023-09-08T02:49:50Z</DateUtc></StartTime><FrequencyChanges><FrequencyChange><Frequency dt:dt="r8">10000000</Frequency><Timestamp dt:dt="r8">11887329846125</Timestamp><Current dt:…	좌우반구com(CVF, UVF, BVF)_2-009-1	60	1.0.0.170	1	-1137673722	Professional	2.0.10.356	2.0.10.356	09-08-2023	2023-09-08 오전 2:49:51	11:49:51	2.0.10.252	166		1	{/}	사례	NULL	NULL	NULL	100	1	34	NULL	NULL	NULL	KSY	List2	0		3	0	519714	184		0	0	1	{/}	2	4	519898	0	{/}	298	520196
좌우반구com(CVF, UVF, BVF)_2	9	1	<?xml version="1.0"?>\n<Clock xmlns:dt="urn:schemas-microsoft-com:datatypes"><Description dt:dt="string">E-Prime Primary Realtime Clock</Description><StartTime><Timestamp dt:dt="int">0</Timestamp><DateUtc dt:dt="string">2023-09-08T02:49:50Z</DateUtc></StartTime><FrequencyChanges><FrequencyChange><Frequency dt:dt="r8">10000000</Frequency><Timestamp dt:dt="r8">11887329846125</Timestamp><Current dt:…	좌우반구com(CVF, UVF, BVF)_2-009-1	60	1.0.0.170	1	-1137673722	Professional	2.0.10.356	2.0.10.356	09-08-2023	2023-09-08 오전 2:49:51	11:49:51	2.0.10.252	82		1	{/}	사상	30	1	82	NULL	NULL	NULL	NULL	NULL	NULL	KSY	List1	0		2	0	232999	183		0	0	1	{/}	2	3	233182	0	{/}	303	233485
좌우반구com(CVF, UVF, BVF)_2	9	1	<?xml version="1.0"?>\n<Clock xmlns:dt="urn:schemas-microsoft-com:datatypes"><Description dt:dt="string">E-Prime Primary Realtime Clock</Description><StartTime><Timestamp dt:dt="int">0</Timestamp><DateUtc dt:dt="string">2023-09-08T02:49:50Z</DateUtc></StartTime><FrequencyChanges><FrequencyChange><Frequency dt:dt="r8">10000000</Frequency><Timestamp dt:dt="r8">11887329846125</Timestamp><Current dt:…	좌우반구com(CVF, UVF, BVF)_2-009-1	60	1.0.0.170	1	-1137673722	Professional	2.0.10.356	2.0.10.356	09-08-2023	2023-09-08 오전 2:49:51	11:49:51	2.0.10.252	219		1	{/}	사안	NULL	NULL	NULL	113	1	87	NULL	NULL	NULL	KSY	List2	0		2	0	662765	183		0	0	1	{/}	2	3	662948	0	{/}	712	663660
좌우반구com(CVF, UVF, BVF)_2	9	1	<?xml version="1.0"?>\n<Clock xmlns:dt="urn:schemas-microsoft-com:datatypes"><Description dt:dt="string">E-Prime Primary Realtime Clock</Description><StartTime><Timestamp dt:dt="int">0</Timestamp><DateUtc dt:dt="string">2023-09-08T02:49:50Z</DateUtc></StartTime><FrequencyChanges><FrequencyChange><Frequency dt:dt="r8">10000000</Frequency><Timestamp dt:dt="r8">11887329846125</Timestamp><Current dt:…	좌우반구com(CVF, UVF, BVF)_2-009-1	60	1.0.0.170	1	-1137673722	Professional	2.0.10.356	2.0.10.356	09-08-2023	2023-09-08 오전 2:49:51	11:49:51	2.0.10.252	298		1	{/}	사이	NULL	NULL	NULL	NULL	NULL	NULL	19	1	34	KSY	List3	0		2	0	940597	184		0	0	1	{/}	2	4	940781	0	{/}	359	941140
좌우반구com(CVF, UVF, BVF)_2	9	1	<?xml version="1.0"?>\n<Clock xmlns:dt="urn:schemas-microsoft-com:datatypes"><Description dt:dt="string">E-Prime Primary Realtime Clock</Description><StartTime><Timestamp dt:dt="int">0</Timestamp><DateUtc dt:dt="string">2023-09-08T02:49:50Z</DateUtc></StartTime><FrequencyChanges><FrequencyChange><Frequency dt:dt="r8">10000000</Frequency><Timestamp dt:dt="r8">11887329846125</Timestamp><Current dt:…	좌우반구com(CVF, UVF, BVF)_2-009-1	60	1.0.0.170	1	-1137673722	Professional	2.0.10.356	2.0.10.356	09-08-2023	2023-09-08 오전 2:49:51	11:49:51	2.0.10.252	224		1	{/}	사전	NULL	NULL	NULL	97	1	92	NULL	NULL	NULL	KSY	List2	0		2	0	676648	183		0	0	1	{/}	2	3	676831	0	{/}	301	677132
좌우반구com(CVF, UVF, BVF)_2	9	1	<?xml version="1.0"?>\n<Clock xmlns:dt="urn:schemas-microsoft-com:datatypes"><Description dt:dt="string">E-Prime Primary Realtime Clock</Description><StartTime><Timestamp dt:dt="int">0</Timestamp><DateUtc dt:dt="string">2023-09-08T02:49:50Z</DateUtc></StartTime><FrequencyChanges><FrequencyChange><Frequency dt:dt="r8">10000000</Frequency><Timestamp dt:dt="r8">11887329846125</Timestamp><Current dt:…	좌우반구com(CVF, UVF, BVF)_2-009-1	60	1.0.0.170	1	-1137673722	Professional	2.0.10.356	2.0.10.356	09-08-2023	2023-09-08 오전 2:49:51	11:49:51	2.0.10.252	306		1	{/}	사진	NULL	NULL	NULL	NULL	NULL	NULL	90	1	42	KSY	List3	0		2	0	961931	183		0	0	1	{/}	2	3	962114	0	{/}	258	962372
좌우반구com(CVF, UVF, BVF)_2	9	1	<?xml version="1.0"?>\n<Clock xmlns:dt="urn:schemas-microsoft-com:datatypes"><Description dt:dt="string">E-Prime Primary Realtime Clock</Description><StartTime><Timestamp dt:dt="int">0</Timestamp><DateUtc dt:dt="string">2023-09-08T02:49:50Z</DateUtc></StartTime><FrequencyChanges><FrequencyChange><Frequency dt:dt="r8">10000000</Frequency><Timestamp dt:dt="r8">11887329846125</Timestamp><Current dt:…	좌우반구com(CVF, UVF, BVF)_2-009-1	60	1.0.0.170	1	-1137673722	Professional	2.0.10.356	2.0.10.356	09-08-2023	2023-09-08 오전 2:49:51	11:49:51	2.0.10.252	315		1	{/}	상관	NULL	NULL	NULL	NULL	NULL	NULL	46	1	51	KSY	List3	0		2	0	986064	184		0	0	1	{/}	2	4	986248	0	{/}	476	986724
좌우반구com(CVF, UVF, BVF)_2	9	1	<?xml version="1.0"?>\n<Clock xmlns:dt="urn:schemas-microsoft-com:datatypes"><Description dt:dt="string">E-Prime Primary Realtime Clock</Description><StartTime><Timestamp dt:dt="int">0</Timestamp><DateUtc dt:dt="string">2023-09-08T02:49:50Z</DateUtc></StartTime><FrequencyChanges><FrequencyChange><Frequency dt:dt="r8">10000000</Frequency><Timestamp dt:dt="r8">11887329846125</Timestamp><Current dt:…	좌우반구com(CVF, UVF, BVF)_2-009-1	60	1.0.0.170	1	-1137673722	Professional	2.0.10.356	2.0.10.356	09-08-2023	2023-09-08 오전 2:49:51	11:49:51	2.0.10.252	246		1	{/}	상태	NULL	NULL	NULL	65	1	114	NULL	NULL	NULL	KSY	List2	0		2	0	737731	184		0	0	1	{/}	2	4	737915	0	{/}	361	738276
좌우반구com(CVF, UVF, BVF)_2	9	1	<?xml version="1.0"?>\n<Clock xmlns:dt="urn:schemas-microsoft-com:datatypes"><Description dt:dt="string">E-Prime Primary Realtime Clock</Description><StartTime><Timestamp dt:dt="int">0</Timestamp><DateUtc dt:dt="string">2023-09-08T02:49:50Z</DateUtc></StartTime><FrequencyChanges><FrequencyChange><Frequency dt:dt="r8">10000000</Frequency><Timestamp dt:dt="r8">11887329846125</Timestamp><Current dt:…	좌우반구com(CVF, UVF, BVF)_2-009-1	60	1.0.0.170	1	-1137673722	Professional	2.0.10.356	2.0.10.356	09-08-2023	2023-09-08 오전 2:49:51	11:49:51	2.0.10.252	125		1	{/}	색상	119	1	125	NULL	NULL	NULL	NULL	NULL	NULL	KSY	List1	0		2	0	345915	183		0	0	1	{/}	2	3	346098	0	{/}	306	346404
좌우반구com(CVF, UVF, BVF)_2	9	1	<?xml version="1.0"?>\n<Clock xmlns:dt="urn:schemas-microsoft-com:datatypes"><Description dt:dt="string">E-Prime Primary Realtime Clock</Description><StartTime><Timestamp dt:dt="int">0</Timestamp><DateUtc dt:dt="string">2023-09-08T02:49:50Z</DateUtc></StartTime><FrequencyChanges><FrequencyChange><Frequency dt:dt="r8">10000000</Frequency><Timestamp dt:dt="r8">11887329846125</Timestamp><Current dt:…	좌우반구com(CVF, UVF, BVF)_2-009-1	60	1.0.0.170	1	-1137673722	Professional	2.0.10.356	2.0.10.356	09-08-2023	2023-09-08 오전 2:49:51	11:49:51	2.0.10.252	119		1	{/}	생선	77	1	119	NULL	NULL	NULL	NULL	NULL	NULL	KSY	List1	0		2	0	329865	183		0	0	1	{/}	2	3	330048	0	{/}	340	330388
좌우반구com(CVF, UVF, BVF)_2	9	1	<?xml version="1.0"?>\n<Clock xmlns:dt="urn:schemas-microsoft-com:datatypes"><Description dt:dt="string">E-Prime Primary Realtime Clock</Description><StartTime><Timestamp dt:dt="int">0</Timestamp><DateUtc dt:dt="string">2023-09-08T02:49:50Z</DateUtc></StartTime><FrequencyChanges><FrequencyChange><Frequency dt:dt="r8">10000000</Frequency><Timestamp dt:dt="r8">11887329846125</Timestamp><Current dt:…	좌우반구com(CVF, UVF, BVF)_2-009-1	60	1.0.0.170	1	-1137673722	Professional	2.0.10.356	2.0.10.356	09-08-2023	2023-09-08 오전 2:49:51	11:49:51	2.0.10.252	271		2	z	생희	NULL	NULL	NULL	NULL	NULL	NULL	110	1	7	KSY3	List3	NULL	NULL	NULL	NULL	NULL	NULL	NULL	NULL	NULL	1	z	2	3	867947	0	z	489	868436
좌우반구com(CVF, UVF, BVF)_2	9	1	<?xml version="1.0"?>\n<Clock xmlns:dt="urn:schemas-microsoft-com:datatypes"><Description dt:dt="string">E-Prime Primary Realtime Clock</Description><StartTime><Timestamp dt:dt="int">0</Timestamp><DateUtc dt:dt="string">2023-09-08T02:49:50Z</DateUtc></StartTime><FrequencyChanges><FrequencyChange><Frequency dt:dt="r8">10000000</Frequency><Timestamp dt:dt="r8">11887329846125</Timestamp><Current dt:…	좌우반구com(CVF, UVF, BVF)_2-009-1	60	1.0.0.170	1	-1137673722	Professional	2.0.10.356	2.0.10.356	09-08-2023	2023-09-08 오전 2:49:51	11:49:51	2.0.10.252	98		2	z	석감	127	1	98	NULL	NULL	NULL	NULL	NULL	NULL	KSY4	List1	NULL	NULL	NULL	NULL	NULL	NULL	NULL	NULL	NULL	0	z	2	4	275315	0	{/}	329	275644
좌우반구com(CVF, UVF, BVF)_2	9	1	<?xml version="1.0"?>\n<Clock xmlns:dt="urn:schemas-microsoft-com:datatypes"><Description dt:dt="string">E-Prime Primary Realtime Clock</Description><StartTime><Timestamp dt:dt="int">0</Timestamp><DateUtc dt:dt="string">2023-09-08T02:49:50Z</DateUtc></StartTime><FrequencyChanges><FrequencyChange><Frequency dt:dt="r8">10000000</Frequency><Timestamp dt:dt="r8">11887329846125</Timestamp><Current dt:…	좌우반구com(CVF, UVF, BVF)_2-009-1	60	1.0.0.170	1	-1137673722	Professional	2.0.10.356	2.0.10.356	09-08-2023	2023-09-08 오전 2:49:51	11:49:51	2.0.10.252	250		1	{/}	선배	NULL	NULL	NULL	90	1	118	NULL	NULL	NULL	KSY	List2	0		2	0	748231	184		0	0	1	{/}	2	4	748415	0	{/}	549	748964
좌우반구com(CVF, UVF, BVF)_2	9	1	<?xml version="1.0"?>\n<Clock xmlns:dt="urn:schemas-microsoft-com:datatypes"><Description dt:dt="string">E-Prime Primary Realtime Clock</Description><StartTime><Timestamp dt:dt="int">0</Timestamp><DateUtc dt:dt="string">2023-09-08T02:49:50Z</DateUtc></StartTime><FrequencyChanges><FrequencyChange><Frequency dt:dt="r8">10000000</Frequency><Timestamp dt:dt="r8">11887329846125</Timestamp><Current dt:…	좌우반구com(CVF, UVF, BVF)_2-009-1	60	1.0.0.170	1	-1137673722	Professional	2.0.10.356	2.0.10.356	09-08-2023	2023-09-08 오전 2:49:51	11:49:51	2.0.10.252	2		1	{/}	선택	51	1	2	NULL	NULL	NULL	NULL	NULL	NULL	KSY	List1	0		2	0	22232	183		0	0	1	{/}	2	3	22415	0	{/}	262	22677
좌우반구com(CVF, UVF, BVF)_2	9	1	<?xml version="1.0"?>\n<Clock xmlns:dt="urn:schemas-microsoft-com:datatypes"><Description dt:dt="string">E-Prime Primary Realtime Clock</Description><StartTime><Timestamp dt:dt="int">0</Timestamp><DateUtc dt:dt="string">2023-09-08T02:49:50Z</DateUtc></StartTime><FrequencyChanges><FrequencyChange><Frequency dt:dt="r8">10000000</Frequency><Timestamp dt:dt="r8">11887329846125</Timestamp><Current dt:…	좌우반구com(CVF, UVF, BVF)_2-009-1	60	1.0.0.170	1	-1137673722	Professional	2.0.10.356	2.0.10.356	09-08-2023	2023-09-08 오전 2:49:51	11:49:51	2.0.10.252	293		2	z	설결	NULL	NULL	NULL	NULL	NULL	NULL	40	1	29	KSY	List3	0		2	0	926931	183		0	0	1	z	2	3	927114	0	z	442	927556
좌우반구com(CVF, UVF, BVF)_2	9	1	<?xml version="1.0"?>\n<Clock xmlns:dt="urn:schemas-microsoft-com:datatypes"><Description dt:dt="string">E-Prime Primary Realtime Clock</Description><StartTime><Timestamp dt:dt="int">0</Timestamp><DateUtc dt:dt="string">2023-09-08T02:49:50Z</DateUtc></StartTime><FrequencyChanges><FrequencyChange><Frequency dt:dt="r8">10000000</Frequency><Timestamp dt:dt="r8">11887329846125</Timestamp><Current dt:…	좌우반구com(CVF, UVF, BVF)_2-009-1	60	1.0.0.170	1	-1137673722	Professional	2.0.10.356	2.0.10.356	09-08-2023	2023-09-08 오전 2:49:51	11:49:51	2.0.10.252	301		1	{/}	설명	NULL	NULL	NULL	NULL	NULL	NULL	57	1	37	KSY	List3	0		2	-1	948497	184		0	0	1	{/}	2	4	948681	0	{/}	331	949012
좌우반구com(CVF, UVF, BVF)_2	9	1	<?xml version="1.0"?>\n<Clock xmlns:dt="urn:schemas-microsoft-com:datatypes"><Description dt:dt="string">E-Prime Primary Realtime Clock</Description><StartTime><Timestamp dt:dt="int">0</Timestamp><DateUtc dt:dt="string">2023-09-08T02:49:50Z</DateUtc></StartTime><FrequencyChanges><FrequencyChange><Frequency dt:dt="r8">10000000</Frequency><Timestamp dt:dt="r8">11887329846125</Timestamp><Current dt:…	좌우반구com(CVF, UVF, BVF)_2-009-1	60	1.0.0.170	1	-1137673722	Professional	2.0.10.356	2.0.10.356	09-08-2023	2023-09-08 오전 2:49:51	11:49:51	2.0.10.252	11		1	{/}	설문	96	1	11	NULL	NULL	NULL	NULL	NULL	NULL	KSY	List1	0		2	0	45282	183		0	0	1	{/}	2	3	45465	0	{/}	308	45773
좌우반구com(CVF, UVF, BVF)_2	9	1	<?xml version="1.0"?>\n<Clock xmlns:dt="urn:schemas-microsoft-com:datatypes"><Description dt:dt="string">E-Prime Primary Realtime Clock</Description><StartTime><Timestamp dt:dt="int">0</Timestamp><DateUtc dt:dt="string">2023-09-08T02:49:50Z</DateUtc></StartTime><FrequencyChanges><FrequencyChange><Frequency dt:dt="r8">10000000</Frequency><Timestamp dt:dt="r8">11887329846125</Timestamp><Current dt:…	좌우반구com(CVF, UVF, BVF)_2-009-1	60	1.0.0.170	1	-1137673722	Professional	2.0.10.356	2.0.10.356	09-08-2023	2023-09-08 오전 2:49:51	11:49:51	2.0.10.252	135		2	z	설색	NULL	NULL	NULL	42	1	3	NULL	NULL	NULL	KSY3	List2	NULL	NULL	NULL	NULL	NULL	NULL	NULL	NULL	NULL	0	z	2	4	436215	0	{/}	590	436805
좌우반구com(CVF, UVF, BVF)_2	9	1	<?xml version="1.0"?>\n<Clock xmlns:dt="urn:schemas-microsoft-com:datatypes"><Description dt:dt="string">E-Prime Primary Realtime Clock</Description><StartTime><Timestamp dt:dt="int">0</Timestamp><DateUtc dt:dt="string">2023-09-08T02:49:50Z</DateUtc></StartTime><FrequencyChanges><FrequencyChange><Frequency dt:dt="r8">10000000</Frequency><Timestamp dt:dt="r8">11887329846125</Timestamp><Current dt:…	좌우반구com(CVF, UVF, BVF)_2-009-1	60	1.0.0.170	1	-1137673722	Professional	2.0.10.356	2.0.10.356	09-08-2023	2023-09-08 오전 2:49:51	11:49:51	2.0.10.252	15		2	z	섭습	12	1	15	NULL	NULL	NULL	NULL	NULL	NULL	KSY	List1	0		2	0	55632	183		0	0	1	z	2	3	55815	0	z	430	56245
좌우반구com(CVF, UVF, BVF)_2	9	1	<?xml version="1.0"?>\n<Clock xmlns:dt="urn:schemas-microsoft-com:datatypes"><Description dt:dt="string">E-Prime Primary Realtime Clock</Description><StartTime><Timestamp dt:dt="int">0</Timestamp><DateUtc dt:dt="string">2023-09-08T02:49:50Z</DateUtc></StartTime><FrequencyChanges><FrequencyChange><Frequency dt:dt="r8">10000000</Frequency><Timestamp dt:dt="r8">11887329846125</Timestamp><Current dt:…	좌우반구com(CVF, UVF, BVF)_2-009-1	60	1.0.0.170	1	-1137673722	Professional	2.0.10.356	2.0.10.356	09-08-2023	2023-09-08 오전 2:49:51	11:49:51	2.0.10.252	116		1	{/}	성공	9	1	116	NULL	NULL	NULL	NULL	NULL	NULL	KSY	List1	0		2	0	322215	183		0	0	1	{/}	2	3	322398	0	{/}	311	322709
좌우반구com(CVF, UVF, BVF)_2	9	1	<?xml version="1.0"?>\n<Clock xmlns:dt="urn:schemas-microsoft-com:datatypes"><Description dt:dt="string">E-Prime Primary Realtime Clock</Description><StartTime><Timestamp dt:dt="int">0</Timestamp><DateUtc dt:dt="string">2023-09-08T02:49:50Z</DateUtc></StartTime><FrequencyChanges><FrequencyChange><Frequency dt:dt="r8">10000000</Frequency><Timestamp dt:dt="r8">11887329846125</Timestamp><Current dt:…	좌우반구com(CVF, UVF, BVF)_2-009-1	60	1.0.0.170	1	-1137673722	Professional	2.0.10.356	2.0.10.356	09-08-2023	2023-09-08 오전 2:49:51	11:49:51	2.0.10.252	393		1	{/}	세상	NULL	NULL	NULL	NULL	NULL	NULL	119	1	129	KSY	List3	0		2	0	1199831	183		0	0	1	{/}	2	3	1200014	0	{/}	294	1200308
좌우반구com(CVF, UVF, BVF)_2	9	1	<?xml version="1.0"?>\n<Clock xmlns:dt="urn:schemas-microsoft-com:datatypes"><Description dt:dt="string">E-Prime Primary Realtime Clock</Description><StartTime><Timestamp dt:dt="int">0</Timestamp><DateUtc dt:dt="string">2023-09-08T02:49:50Z</DateUtc></StartTime><FrequencyChanges><FrequencyChange><Frequency dt:dt="r8">10000000</Frequency><Timestamp dt:dt="r8">11887329846125</Timestamp><Current dt:…	좌우반구com(CVF, UVF, BVF)_2-009-1	60	1.0.0.170	1	-1137673722	Professional	2.0.10.356	2.0.10.356	09-08-2023	2023-09-08 오전 2:49:51	11:49:51	2.0.10.252	169		1	{/}	소리	NULL	NULL	NULL	101	1	37	NULL	NULL	NULL	KSY	List2	0		2	0	527581	183		0	0	1	{/}	3	3	527764	0	{/}	288	528052
좌우반구com(CVF, UVF, BVF)_2	9	1	<?xml version="1.0"?>\n<Clock xmlns:dt="urn:schemas-microsoft-com:datatypes"><Description dt:dt="string">E-Prime Primary Realtime Clock</Description><StartTime><Timestamp dt:dt="int">0</Timestamp><DateUtc dt:dt="string">2023-09-08T02:49:50Z</DateUtc></StartTime><FrequencyChanges><FrequencyChange><Frequency dt:dt="r8">10000000</Frequency><Timestamp dt:dt="r8">11887329846125</Timestamp><Current dt:…	좌우반구com(CVF, UVF, BVF)_2-009-1	60	1.0.0.170	1	-1137673722	Professional	2.0.10.356	2.0.10.356	09-08-2023	2023-09-08 오전 2:49:51	11:49:51	2.0.10.252	144		1	{/}	소송	NULL	NULL	NULL	16	1	12	NULL	NULL	NULL	KSY	List2	0		2	0	460415	183		0	0	1	{/}	2	3	460598	0	{/}	350	460948
좌우반구com(CVF, UVF, BVF)_2	9	1	<?xml version="1.0"?>\n<Clock xmlns:dt="urn:schemas-microsoft-com:datatypes"><Description dt:dt="string">E-Prime Primary Realtime Clock</Description><StartTime><Timestamp dt:dt="int">0</Timestamp><DateUtc dt:dt="string">2023-09-08T02:49:50Z</DateUtc></StartTime><FrequencyChanges><FrequencyChange><Frequency dt:dt="r8">10000000</Frequency><Timestamp dt:dt="r8">11887329846125</Timestamp><Current dt:…	좌우반구com(CVF, UVF, BVF)_2-009-1	60	1.0.0.170	1	-1137673722	Professional	2.0.10.356	2.0.10.356	09-08-2023	2023-09-08 오전 2:49:51	11:49:51	2.0.10.252	251		1	{/}	속도	NULL	NULL	NULL	129	1	119	NULL	NULL	NULL	KSY	List2	0		2	0	750981	183		0	0	0	{/}	2	3	751164	0	z	504	751668
좌우반구com(CVF, UVF, BVF)_2	9	1	<?xml version="1.0"?>\n<Clock xmlns:dt="urn:schemas-microsoft-com:datatypes"><Description dt:dt="string">E-Prime Primary Realtime Clock</Description><StartTime><Timestamp dt:dt="int">0</Timestamp><DateUtc dt:dt="string">2023-09-08T02:49:50Z</DateUtc></StartTime><FrequencyChanges><FrequencyChange><Frequency dt:dt="r8">10000000</Frequency><Timestamp dt:dt="r8">11887329846125</Timestamp><Current dt:…	좌우반구com(CVF, UVF, BVF)_2-009-1	60	1.0.0.170	1	-1137673722	Professional	2.0.10.356	2.0.10.356	09-08-2023	2023-09-08 오전 2:49:51	11:49:51	2.0.10.252	161		2	z	송스	NULL	NULL	NULL	36	1	29	NULL	NULL	NULL	KSY2	List2	NULL	NULL	NULL	NULL	NULL	NULL	NULL	NULL	NULL	1	z	3	3	505764	0	z	432	506196
좌우반구com(CVF, UVF, BVF)_2	9	1	<?xml version="1.0"?>\n<Clock xmlns:dt="urn:schemas-microsoft-com:datatypes"><Description dt:dt="string">E-Prime Primary Realtime Clock</Description><StartTime><Timestamp dt:dt="int">0</Timestamp><DateUtc dt:dt="string">2023-09-08T02:49:50Z</DateUtc></StartTime><FrequencyChanges><FrequencyChange><Frequency dt:dt="r8">10000000</Frequency><Timestamp dt:dt="r8">11887329846125</Timestamp><Current dt:…	좌우반구com(CVF, UVF, BVF)_2-009-1	60	1.0.0.170	1	-1137673722	Professional	2.0.10.356	2.0.10.356	09-08-2023	2023-09-08 오전 2:49:51	11:49:51	2.0.10.252	309		2	z	송익	NULL	NULL	NULL	NULL	NULL	NULL	134	1	45	KSY2	List3	NULL	NULL	NULL	NULL	NULL	NULL	NULL	NULL	NULL	1	z	2	3	969914	0	z	530	970444
좌우반구com(CVF, UVF, BVF)_2	9	1	<?xml version="1.0"?>\n<Clock xmlns:dt="urn:schemas-microsoft-com:datatypes"><Description dt:dt="string">E-Prime Primary Realtime Clock</Description><StartTime><Timestamp dt:dt="int">0</Timestamp><DateUtc dt:dt="string">2023-09-08T02:49:50Z</DateUtc></StartTime><FrequencyChanges><FrequencyChange><Frequency dt:dt="r8">10000000</Frequency><Timestamp dt:dt="r8">11887329846125</Timestamp><Current dt:…	좌우반구com(CVF, UVF, BVF)_2-009-1	60	1.0.0.170	1	-1137673722	Professional	2.0.10.356	2.0.10.356	09-08-2023	2023-09-08 오전 2:49:51	11:49:51	2.0.10.252	99		1	{/}	수고	3	1	99	NULL	NULL	NULL	NULL	NULL	NULL	KSY	List1	0		2	0	277665	183		0	0	1	{/}	2	3	277848	0	{/}	269	278117
좌우반구com(CVF, UVF, BVF)_2	9	1	<?xml version="1.0"?>\n<Clock xmlns:dt="urn:schemas-microsoft-com:datatypes"><Description dt:dt="string">E-Prime Primary Realtime Clock</Description><StartTime><Timestamp dt:dt="int">0</Timestamp><DateUtc dt:dt="string">2023-09-08T02:49:50Z</DateUtc></StartTime><FrequencyChanges><FrequencyChange><Frequency dt:dt="r8">10000000</Frequency><Timestamp dt:dt="r8">11887329846125</Timestamp><Current dt:…	좌우반구com(CVF, UVF, BVF)_2-009-1	60	1.0.0.170	1	-1137673722	Professional	2.0.10.356	2.0.10.356	09-08-2023	2023-09-08 오전 2:49:51	11:49:51	2.0.10.252	384		1	{/}	수단	NULL	NULL	NULL	NULL	NULL	NULL	42	1	120	KSY	List3	0		2	0	1176114	183		0	0	1	{/}	3	3	1176297	0	{/}	362	1176659
좌우반구com(CVF, UVF, BVF)_2	9	1	<?xml version="1.0"?>\n<Clock xmlns:dt="urn:schemas-microsoft-com:datatypes"><Description dt:dt="string">E-Prime Primary Realtime Clock</Description><StartTime><Timestamp dt:dt="int">0</Timestamp><DateUtc dt:dt="string">2023-09-08T02:49:50Z</DateUtc></StartTime><FrequencyChanges><FrequencyChange><Frequency dt:dt="r8">10000000</Frequency><Timestamp dt:dt="r8">11887329846125</Timestamp><Current dt:…	좌우반구com(CVF, UVF, BVF)_2-009-1	60	1.0.0.170	1	-1137673722	Professional	2.0.10.356	2.0.10.356	09-08-2023	2023-09-08 오전 2:49:51	11:49:51	2.0.10.252	153		1	{/}	수준	NULL	NULL	NULL	59	1	21	NULL	NULL	NULL	KSY	List2	0		2	0	484248	183		0	0	1	{/}	2	3	484431	0	{/}	365	484796
좌우반구com(CVF, UVF, BVF)_2	9	1	<?xml version="1.0"?>\n<Clock xmlns:dt="urn:schemas-microsoft-com:datatypes"><Description dt:dt="string">E-Prime Primary Realtime Clock</Description><StartTime><Timestamp dt:dt="int">0</Timestamp><DateUtc dt:dt="string">2023-09-08T02:49:50Z</DateUtc></StartTime><FrequencyChanges><FrequencyChange><Frequency dt:dt="r8">10000000</Frequency><Timestamp dt:dt="r8">11887329846125</Timestamp><Current dt:…	좌우반구com(CVF, UVF, BVF)_2-009-1	60	1.0.0.170	1	-1137673722	Professional	2.0.10.356	2.0.10.356	09-08-2023	2023-09-08 오전 2:49:51	11:49:51	2.0.10.252	136		2	z	숙국	NULL	NULL	NULL	102	1	4	NULL	NULL	NULL	KSY	List2	0		2	0	438815	183		0	0	1	z	2	3	438998	0	z	398	439396
좌우반구com(CVF, UVF, BVF)_2	9	1	<?xml version="1.0"?>\n<Clock xmlns:dt="urn:schemas-microsoft-com:datatypes"><Description dt:dt="string">E-Prime Primary Realtime Clock</Description><StartTime><Timestamp dt:dt="int">0</Timestamp><DateUtc dt:dt="string">2023-09-08T02:49:50Z</DateUtc></StartTime><FrequencyChanges><FrequencyChange><Frequency dt:dt="r8">10000000</Frequency><Timestamp dt:dt="r8">11887329846125</Timestamp><Current dt:…	좌우반구com(CVF, UVF, BVF)_2-009-1	60	1.0.0.170	1	-1137673722	Professional	2.0.10.356	2.0.10.356	09-08-2023	2023-09-08 오전 2:49:51	11:49:51	2.0.10.252	364		2	z	숙발	NULL	NULL	NULL	NULL	NULL	NULL	37	1	100	KSY2	List3	NULL	NULL	NULL	NULL	NULL	NULL	NULL	NULL	NULL	1	z	3	3	1122330	0	z	482	1122812
좌우반구com(CVF, UVF, BVF)_2	9	1	<?xml version="1.0"?>\n<Clock xmlns:dt="urn:schemas-microsoft-com:datatypes"><Description dt:dt="string">E-Prime Primary Realtime Clock</Description><StartTime><Timestamp dt:dt="int">0</Timestamp><DateUtc dt:dt="string">2023-09-08T02:49:50Z</DateUtc></StartTime><FrequencyChanges><FrequencyChange><Frequency dt:dt="r8">10000000</Frequency><Timestamp dt:dt="r8">11887329846125</Timestamp><Current dt:…	좌우반구com(CVF, UVF, BVF)_2-009-1	60	1.0.0.170	1	-1137673722	Professional	2.0.10.356	2.0.10.356	09-08-2023	2023-09-08 오전 2:49:51	11:49:51	2.0.10.252	65		1	{/}	숙소	120	1	65	NULL	NULL	NULL	NULL	NULL	NULL	KSY2	List1	NULL	NULL	NULL	NULL	NULL	NULL	NULL	NULL	NULL	1	{/}	2	3	187598	0	{/}	390	187988
좌우반구com(CVF, UVF, BVF)_2	9	1	<?xml version="1.0"?>\n<Clock xmlns:dt="urn:schemas-microsoft-com:datatypes"><Description dt:dt="string">E-Prime Primary Realtime Clock</Description><StartTime><Timestamp dt:dt="int">0</Timestamp><DateUtc dt:dt="string">2023-09-08T02:49:50Z</DateUtc></StartTime><FrequencyChanges><FrequencyChange><Frequency dt:dt="r8">10000000</Frequency><Timestamp dt:dt="r8">11887329846125</Timestamp><Current dt:…	좌우반구com(CVF, UVF, BVF)_2-009-1	60	1.0.0.170	1	-1137673722	Professional	2.0.10.356	2.0.10.356	09-08-2023	2023-09-08 오전 2:49:51	11:49:51	2.0.10.252	143		2	z	술감	NULL	NULL	NULL	43	1	11	NULL	NULL	NULL	KSY2	List2	NULL	NULL	NULL	NULL	NULL	NULL	NULL	NULL	NULL	1	z	2	4	457932	0	z	464	458396
좌우반구com(CVF, UVF, BVF)_2	9	1	<?xml version="1.0"?>\n<Clock xmlns:dt="urn:schemas-microsoft-com:datatypes"><Description dt:dt="string">E-Prime Primary Realtime Clock</Description><StartTime><Timestamp dt:dt="int">0</Timestamp><DateUtc dt:dt="string">2023-09-08T02:49:50Z</DateUtc></StartTime><FrequencyChanges><FrequencyChange><Frequency dt:dt="r8">10000000</Frequency><Timestamp dt:dt="r8">11887329846125</Timestamp><Current dt:…	좌우반구com(CVF, UVF, BVF)_2-009-1	60	1.0.0.170	1	-1137673722	Professional	2.0.10.356	2.0.10.356	09-08-2023	2023-09-08 오전 2:49:51	11:49:51	2.0.10.252	129		2	z	술목	101	1	129	NULL	NULL	NULL	NULL	NULL	NULL	KSY3	List1	NULL	NULL	NULL	NULL	NULL	NULL	NULL	NULL	NULL	0	z	2	3	356381	0	{/}	807	357188
좌우반구com(CVF, UVF, BVF)_2	9	1	<?xml version="1.0"?>\n<Clock xmlns:dt="urn:schemas-microsoft-com:datatypes"><Description dt:dt="string">E-Prime Primary Realtime Clock</Description><StartTime><Timestamp dt:dt="int">0</Timestamp><DateUtc dt:dt="string">2023-09-08T02:49:50Z</DateUtc></StartTime><FrequencyChanges><FrequencyChange><Frequency dt:dt="r8">10000000</Frequency><Timestamp dt:dt="r8">11887329846125</Timestamp><Current dt:…	좌우반구com(CVF, UVF, BVF)_2-009-1	60	1.0.0.170	1	-1137673722	Professional	2.0.10.356	2.0.10.356	09-08-2023	2023-09-08 오전 2:49:51	11:49:51	2.0.10.252	154		2	z	스위	NULL	NULL	NULL	124	1	22	NULL	NULL	NULL	KSY	List2	0		2	0	486815	183		0	0	1	z	2	3	486998	0	z	414	487412
좌우반구com(CVF, UVF, BVF)_2	9	1	<?xml version="1.0"?>\n<Clock xmlns:dt="urn:schemas-microsoft-com:datatypes"><Description dt:dt="string">E-Prime Primary Realtime Clock</Description><StartTime><Timestamp dt:dt="int">0</Timestamp><DateUtc dt:dt="string">2023-09-08T02:49:50Z</DateUtc></StartTime><FrequencyChanges><FrequencyChange><Frequency dt:dt="r8">10000000</Frequency><Timestamp dt:dt="r8">11887329846125</Timestamp><Current dt:…	좌우반구com(CVF, UVF, BVF)_2-009-1	60	1.0.0.170	1	-1137673722	Professional	2.0.10.356	2.0.10.356	09-08-2023	2023-09-08 오전 2:49:51	11:49:51	2.0.10.252	140		2	z	스진	NULL	NULL	NULL	126	1	8	NULL	NULL	NULL	KSY2	List2	NULL	NULL	NULL	NULL	NULL	NULL	NULL	NULL	NULL	1	z	2	3	449815	0	z	461	450276
좌우반구com(CVF, UVF, BVF)_2	9	1	<?xml version="1.0"?>\n<Clock xmlns:dt="urn:schemas-microsoft-com:datatypes"><Description dt:dt="string">E-Prime Primary Realtime Clock</Description><StartTime><Timestamp dt:dt="int">0</Timestamp><DateUtc dt:dt="string">2023-09-08T02:49:50Z</DateUtc></StartTime><FrequencyChanges><FrequencyChange><Frequency dt:dt="r8">10000000</Frequency><Timestamp dt:dt="r8">11887329846125</Timestamp><Current dt:…	좌우반구com(CVF, UVF, BVF)_2-009-1	60	1.0.0.170	1	-1137673722	Professional	2.0.10.356	2.0.10.356	09-08-2023	2023-09-08 오전 2:49:51	11:49:51	2.0.10.252	376		2	z	스향	NULL	NULL	NULL	NULL	NULL	NULL	69	1	112	KSY2	List3	NULL	NULL	NULL	NULL	NULL	NULL	NULL	NULL	NULL	1	z	2	4	1154931	0	z	528	1155459
좌우반구com(CVF, UVF, BVF)_2	9	1	<?xml version="1.0"?>\n<Clock xmlns:dt="urn:schemas-microsoft-com:datatypes"><Description dt:dt="string">E-Prime Primary Realtime Clock</Description><StartTime><Timestamp dt:dt="int">0</Timestamp><DateUtc dt:dt="string">2023-09-08T02:49:50Z</DateUtc></StartTime><FrequencyChanges><FrequencyChange><Frequency dt:dt="r8">10000000</Frequency><Timestamp dt:dt="r8">11887329846125</Timestamp><Current dt:…	좌우반구com(CVF, UVF, BVF)_2-009-1	60	1.0.0.170	1	-1137673722	Professional	2.0.10.356	2.0.10.356	09-08-2023	2023-09-08 오전 2:49:51	11:49:51	2.0.10.252	3		2	z	습나	38	1	3	NULL	NULL	NULL	NULL	NULL	NULL	KSY2	List1	NULL	NULL	NULL	NULL	NULL	NULL	NULL	NULL	NULL	1	z	2	4	24882	0	z	427	25309
좌우반구com(CVF, UVF, BVF)_2	9	1	<?xml version="1.0"?>\n<Clock xmlns:dt="urn:schemas-microsoft-com:datatypes"><Description dt:dt="string">E-Prime Primary Realtime Clock</Description><StartTime><Timestamp dt:dt="int">0</Timestamp><DateUtc dt:dt="string">2023-09-08T02:49:50Z</DateUtc></StartTime><FrequencyChanges><FrequencyChange><Frequency dt:dt="r8">10000000</Frequency><Timestamp dt:dt="r8">11887329846125</Timestamp><Current dt:…	좌우반구com(CVF, UVF, BVF)_2-009-1	60	1.0.0.170	1	-1137673722	Professional	2.0.10.356	2.0.10.356	09-08-2023	2023-09-08 오전 2:49:51	11:49:51	2.0.10.252	123		2	z	습필	40	1	123	NULL	NULL	NULL	NULL	NULL	NULL	KSY	List1	0		2	0	340548	183		0	0	1	z	2	3	340731	0	z	498	341229
좌우반구com(CVF, UVF, BVF)_2	9	1	<?xml version="1.0"?>\n<Clock xmlns:dt="urn:schemas-microsoft-com:datatypes"><Description dt:dt="string">E-Prime Primary Realtime Clock</Description><StartTime><Timestamp dt:dt="int">0</Timestamp><DateUtc dt:dt="string">2023-09-08T02:49:50Z</DateUtc></StartTime><FrequencyChanges><FrequencyChange><Frequency dt:dt="r8">10000000</Frequency><Timestamp dt:dt="r8">11887329846125</Timestamp><Current dt:…	좌우반구com(CVF, UVF, BVF)_2-009-1	60	1.0.0.170	1	-1137673722	Professional	2.0.10.356	2.0.10.356	09-08-2023	2023-09-08 오전 2:49:51	11:49:51	2.0.10.252	75		1	{/}	시간	53	1	75	NULL	NULL	NULL	NULL	NULL	NULL	KSY2	List1	NULL	NULL	NULL	NULL	NULL	NULL	NULL	NULL	NULL	1	{/}	2	4	214832	0	{/}	325	215157
좌우반구com(CVF, UVF, BVF)_2	9	1	<?xml version="1.0"?>\n<Clock xmlns:dt="urn:schemas-microsoft-com:datatypes"><Description dt:dt="string">E-Prime Primary Realtime Clock</Description><StartTime><Timestamp dt:dt="int">0</Timestamp><DateUtc dt:dt="string">2023-09-08T02:49:50Z</DateUtc></StartTime><FrequencyChanges><FrequencyChange><Frequency dt:dt="r8">10000000</Frequency><Timestamp dt:dt="r8">11887329846125</Timestamp><Current dt:…	좌우반구com(CVF, UVF, BVF)_2-009-1	60	1.0.0.170	1	-1137673722	Professional	2.0.10.356	2.0.10.356	09-08-2023	2023-09-08 오전 2:49:51	11:49:51	2.0.10.252	214		1	{/}	시기	NULL	NULL	NULL	92	1	82	NULL	NULL	NULL	KSY2	List2	NULL	NULL	NULL	NULL	NULL	NULL	NULL	NULL	NULL	1	{/}	2	4	649598	0	{/}	342	649940
좌우반구com(CVF, UVF, BVF)_2	9	1	<?xml version="1.0"?>\n<Clock xmlns:dt="urn:schemas-microsoft-com:datatypes"><Description dt:dt="string">E-Prime Primary Realtime Clock</Description><StartTime><Timestamp dt:dt="int">0</Timestamp><DateUtc dt:dt="string">2023-09-08T02:49:50Z</DateUtc></StartTime><FrequencyChanges><FrequencyChange><Frequency dt:dt="r8">10000000</Frequency><Timestamp dt:dt="r8">11887329846125</Timestamp><Current dt:…	좌우반구com(CVF, UVF, BVF)_2-009-1	60	1.0.0.170	1	-1137673722	Professional	2.0.10.356	2.0.10.356	09-08-2023	2023-09-08 오전 2:49:51	11:49:51	2.0.10.252	37		1	{/}	시대	42	1	37	NULL	NULL	NULL	NULL	NULL	NULL	KSY2	List1	NULL	NULL	NULL	NULL	NULL	NULL	NULL	NULL	NULL	1	{/}	2	4	113832	0	{/}	429	114261
좌우반구com(CVF, UVF, BVF)_2	9	1	<?xml version="1.0"?>\n<Clock xmlns:dt="urn:schemas-microsoft-com:datatypes"><Description dt:dt="string">E-Prime Primary Realtime Clock</Description><StartTime><Timestamp dt:dt="int">0</Timestamp><DateUtc dt:dt="string">2023-09-08T02:49:50Z</DateUtc></StartTime><FrequencyChanges><FrequencyChange><Frequency dt:dt="r8">10000000</Frequency><Timestamp dt:dt="r8">11887329846125</Timestamp><Current dt:…	좌우반구com(CVF, UVF, BVF)_2-009-1	60	1.0.0.170	1	-1137673722	Professional	2.0.10.356	2.0.10.356	09-08-2023	2023-09-08 오전 2:49:51	11:49:51	2.0.10.252	282		1	{/}	시도	NULL	NULL	NULL	NULL	NULL	NULL	86	1	18	KSY2	List3	NULL	NULL	NULL	NULL	NULL	NULL	NULL	NULL	NULL	0	{/}	2	4	897381	0	z	503	897884
좌우반구com(CVF, UVF, BVF)_2	9	1	<?xml version="1.0"?>\n<Clock xmlns:dt="urn:schemas-microsoft-com:datatypes"><Description dt:dt="string">E-Prime Primary Realtime Clock</Description><StartTime><Timestamp dt:dt="int">0</Timestamp><DateUtc dt:dt="string">2023-09-08T02:49:50Z</DateUtc></StartTime><FrequencyChanges><FrequencyChange><Frequency dt:dt="r8">10000000</Frequency><Timestamp dt:dt="r8">11887329846125</Timestamp><Current dt:…	좌우반구com(CVF, UVF, BVF)_2-009-1	60	1.0.0.170	1	-1137673722	Professional	2.0.10.356	2.0.10.356	09-08-2023	2023-09-08 오전 2:49:51	11:49:51	2.0.10.252	268		2	z	시질	NULL	NULL	NULL	NULL	NULL	NULL	112	1	4	KSY4	List3	NULL	NULL	NULL	NULL	NULL	NULL	NULL	NULL	NULL	1	z	2	4	859931	0	z	441	860372
좌우반구com(CVF, UVF, BVF)_2	9	1	<?xml version="1.0"?>\n<Clock xmlns:dt="urn:schemas-microsoft-com:datatypes"><Description dt:dt="string">E-Prime Primary Realtime Clock</Description><StartTime><Timestamp dt:dt="int">0</Timestamp><DateUtc dt:dt="string">2023-09-08T02:49:50Z</DateUtc></StartTime><FrequencyChanges><FrequencyChange><Frequency dt:dt="r8">10000000</Frequency><Timestamp dt:dt="r8">11887329846125</Timestamp><Current dt:…	좌우반구com(CVF, UVF, BVF)_2-009-1	60	1.0.0.170	1	-1137673722	Professional	2.0.10.356	2.0.10.356	09-08-2023	2023-09-08 오전 2:49:51	11:49:51	2.0.10.252	77		1	{/}	식비	89	1	77	NULL	NULL	NULL	NULL	NULL	NULL	KSY2	List1	NULL	NULL	NULL	NULL	NULL	NULL	NULL	NULL	NULL	1	{/}	2	3	220098	0	{/}	299	220397
좌우반구com(CVF, UVF, BVF)_2	9	1	<?xml version="1.0"?>\n<Clock xmlns:dt="urn:schemas-microsoft-com:datatypes"><Description dt:dt="string">E-Prime Primary Realtime Clock</Description><StartTime><Timestamp dt:dt="int">0</Timestamp><DateUtc dt:dt="string">2023-09-08T02:49:50Z</DateUtc></StartTime><FrequencyChanges><FrequencyChange><Frequency dt:dt="r8">10000000</Frequency><Timestamp dt:dt="r8">11887329846125</Timestamp><Current dt:…	좌우반구com(CVF, UVF, BVF)_2-009-1	60	1.0.0.170	1	-1137673722	Professional	2.0.10.356	2.0.10.356	09-08-2023	2023-09-08 오전 2:49:51	11:49:51	2.0.10.252	235		2	z	식차	NULL	NULL	NULL	80	1	103	NULL	NULL	NULL	KSY4	List2	NULL	NULL	NULL	NULL	NULL	NULL	NULL	NULL	NULL	0	z	2	3	706814	0	{/}	710	707524
좌우반구com(CVF, UVF, BVF)_2	9	1	<?xml version="1.0"?>\n<Clock xmlns:dt="urn:schemas-microsoft-com:datatypes"><Description dt:dt="string">E-Prime Primary Realtime Clock</Description><StartTime><Timestamp dt:dt="int">0</Timestamp><DateUtc dt:dt="string">2023-09-08T02:49:50Z</DateUtc></StartTime><FrequencyChanges><FrequencyChange><Frequency dt:dt="r8">10000000</Frequency><Timestamp dt:dt="r8">11887329846125</Timestamp><Current dt:…	좌우반구com(CVF, UVF, BVF)_2-009-1	60	1.0.0.170	1	-1137673722	Professional	2.0.10.356	2.0.10.356	09-08-2023	2023-09-08 오전 2:49:51	11:49:51	2.0.10.252	324		1	{/}	식탁	NULL	NULL	NULL	NULL	NULL	NULL	7	1	60	KSY2	List3	NULL	NULL	NULL	NULL	NULL	NULL	NULL	NULL	NULL	1	{/}	2	3	1010447	0	{/}	469	1010916
좌우반구com(CVF, UVF, BVF)_2	9	1	<?xml version="1.0"?>\n<Clock xmlns:dt="urn:schemas-microsoft-com:datatypes"><Description dt:dt="string">E-Prime Primary Realtime Clock</Description><StartTime><Timestamp dt:dt="int">0</Timestamp><DateUtc dt:dt="string">2023-09-08T02:49:50Z</DateUtc></StartTime><FrequencyChanges><FrequencyChange><Frequency dt:dt="r8">10000000</Frequency><Timestamp dt:dt="r8">11887329846125</Timestamp><Current dt:…	좌우반구com(CVF, UVF, BVF)_2-009-1	60	1.0.0.170	1	-1137673722	Professional	2.0.10.356	2.0.10.356	09-08-2023	2023-09-08 오전 2:49:51	11:49:51	2.0.10.252	186		2	z	실락	NULL	NULL	NULL	57	1	54	NULL	NULL	NULL	KSY	List2	0		2	0	572748	183		0	0	1	z	2	3	572931	0	z	873	573804
좌우반구com(CVF, UVF, BVF)_2	9	1	<?xml version="1.0"?>\n<Clock xmlns:dt="urn:schemas-microsoft-com:datatypes"><Description dt:dt="string">E-Prime Primary Realtime Clock</Description><StartTime><Timestamp dt:dt="int">0</Timestamp><DateUtc dt:dt="string">2023-09-08T02:49:50Z</DateUtc></StartTime><FrequencyChanges><FrequencyChange><Frequency dt:dt="r8">10000000</Frequency><Timestamp dt:dt="r8">11887329846125</Timestamp><Current dt:…	좌우반구com(CVF, UVF, BVF)_2-009-1	60	1.0.0.170	1	-1137673722	Professional	2.0.10.356	2.0.10.356	09-08-2023	2023-09-08 오전 2:49:51	11:49:51	2.0.10.252	203		2	z	실작	NULL	NULL	NULL	82	1	71	NULL	NULL	NULL	KSY3	List2	NULL	NULL	NULL	NULL	NULL	NULL	NULL	NULL	NULL	1	z	2	3	619398	0	z	550	619948
좌우반구com(CVF, UVF, BVF)_2	9	1	<?xml version="1.0"?>\n<Clock xmlns:dt="urn:schemas-microsoft-com:datatypes"><Description dt:dt="string">E-Prime Primary Realtime Clock</Description><StartTime><Timestamp dt:dt="int">0</Timestamp><DateUtc dt:dt="string">2023-09-08T02:49:50Z</DateUtc></StartTime><FrequencyChanges><FrequencyChange><Frequency dt:dt="r8">10000000</Frequency><Timestamp dt:dt="r8">11887329846125</Timestamp><Current dt:…	좌우반구com(CVF, UVF, BVF)_2-009-1	60	1.0.0.170	1	-1137673722	Professional	2.0.10.356	2.0.10.356	09-08-2023	2023-09-08 오전 2:49:51	11:49:51	2.0.10.252	23		1	{/}	실험	67	1	23	NULL	NULL	NULL	NULL	NULL	NULL	KSY2	List1	NULL	NULL	NULL	NULL	NULL	NULL	NULL	NULL	NULL	1	{/}	2	3	76765	0	{/}	256	77021
좌우반구com(CVF, UVF, BVF)_2	9	1	<?xml version="1.0"?>\n<Clock xmlns:dt="urn:schemas-microsoft-com:datatypes"><Description dt:dt="string">E-Prime Primary Realtime Clock</Description><StartTime><Timestamp dt:dt="int">0</Timestamp><DateUtc dt:dt="string">2023-09-08T02:49:50Z</DateUtc></StartTime><FrequencyChanges><FrequencyChange><Frequency dt:dt="r8">10000000</Frequency><Timestamp dt:dt="r8">11887329846125</Timestamp><Current dt:…	좌우반구com(CVF, UVF, BVF)_2-009-1	60	1.0.0.170	1	-1137673722	Professional	2.0.10.356	2.0.10.356	09-08-2023	2023-09-08 오전 2:49:51	11:49:51	2.0.10.252	76		1	{/}	심복	105	1	76	NULL	NULL	NULL	NULL	NULL	NULL	KSY2	List1	NULL	NULL	NULL	NULL	NULL	NULL	NULL	NULL	NULL	1	{/}	2	3	217348	0	{/}	553	217901
좌우반구com(CVF, UVF, BVF)_2	9	1	<?xml version="1.0"?>\n<Clock xmlns:dt="urn:schemas-microsoft-com:datatypes"><Description dt:dt="string">E-Prime Primary Realtime Clock</Description><StartTime><Timestamp dt:dt="int">0</Timestamp><DateUtc dt:dt="string">2023-09-08T02:49:50Z</DateUtc></StartTime><FrequencyChanges><FrequencyChange><Frequency dt:dt="r8">10000000</Frequency><Timestamp dt:dt="r8">11887329846125</Timestamp><Current dt:…	좌우반구com(CVF, UVF, BVF)_2-009-1	60	1.0.0.170	1	-1137673722	Professional	2.0.10.356	2.0.10.356	09-08-2023	2023-09-08 오전 2:49:51	11:49:51	2.0.10.252	204		1	{/}	심신	NULL	NULL	NULL	114	1	72	NULL	NULL	NULL	KSY2	List2	NULL	NULL	NULL	NULL	NULL	NULL	NULL	NULL	NULL	1	{/}	2	4	622148	0	{/}	760	622908
좌우반구com(CVF, UVF, BVF)_2	9	1	<?xml version="1.0"?>\n<Clock xmlns:dt="urn:schemas-microsoft-com:datatypes"><Description dt:dt="string">E-Prime Primary Realtime Clock</Description><StartTime><Timestamp dt:dt="int">0</Timestamp><DateUtc dt:dt="string">2023-09-08T02:49:50Z</DateUtc></StartTime><FrequencyChanges><FrequencyChange><Frequency dt:dt="r8">10000000</Frequency><Timestamp dt:dt="r8">11887329846125</Timestamp><Current dt:…	좌우반구com(CVF, UVF, BVF)_2-009-1	60	1.0.0.170	1	-1137673722	Professional	2.0.10.356	2.0.10.356	09-08-2023	2023-09-08 오전 2:49:51	11:49:51	2.0.10.252	73		2	z	안실	121	1	73	NULL	NULL	NULL	NULL	NULL	NULL	KSY3	List1	NULL	NULL	NULL	NULL	NULL	NULL	NULL	NULL	NULL	0	z	2	4	209365	0	{/}	600	209965
좌우반구com(CVF, UVF, BVF)_2	9	1	<?xml version="1.0"?>\n<Clock xmlns:dt="urn:schemas-microsoft-com:datatypes"><Description dt:dt="string">E-Prime Primary Realtime Clock</Description><StartTime><Timestamp dt:dt="int">0</Timestamp><DateUtc dt:dt="string">2023-09-08T02:49:50Z</DateUtc></StartTime><FrequencyChanges><FrequencyChange><Frequency dt:dt="r8">10000000</Frequency><Timestamp dt:dt="r8">11887329846125</Timestamp><Current dt:…	좌우반구com(CVF, UVF, BVF)_2-009-1	60	1.0.0.170	1	-1137673722	Professional	2.0.10.356	2.0.10.356	09-08-2023	2023-09-08 오전 2:49:51	11:49:51	2.0.10.252	33		2	z	압례	70	1	33	NULL	NULL	NULL	NULL	NULL	NULL	KSY	List1	0		3	0	103348	184		0	0	1	z	2	4	103532	0	z	425	103957
좌우반구com(CVF, UVF, BVF)_2	9	1	<?xml version="1.0"?>\n<Clock xmlns:dt="urn:schemas-microsoft-com:datatypes"><Description dt:dt="string">E-Prime Primary Realtime Clock</Description><StartTime><Timestamp dt:dt="int">0</Timestamp><DateUtc dt:dt="string">2023-09-08T02:49:50Z</DateUtc></StartTime><FrequencyChanges><FrequencyChange><Frequency dt:dt="r8">10000000</Frequency><Timestamp dt:dt="r8">11887329846125</Timestamp><Current dt:…	좌우반구com(CVF, UVF, BVF)_2-009-1	60	1.0.0.170	1	-1137673722	Professional	2.0.10.356	2.0.10.356	09-08-2023	2023-09-08 오전 2:49:51	11:49:51	2.0.10.252	165		1	{/}	압축	NULL	NULL	NULL	106	1	33	NULL	NULL	NULL	KSY2	List2	NULL	NULL	NULL	NULL	NULL	NULL	NULL	NULL	NULL	1	{/}	2	3	516931	0	{/}	769	517700
좌우반구com(CVF, UVF, BVF)_2	9	1	<?xml version="1.0"?>\n<Clock xmlns:dt="urn:schemas-microsoft-com:datatypes"><Description dt:dt="string">E-Prime Primary Realtime Clock</Description><StartTime><Timestamp dt:dt="int">0</Timestamp><DateUtc dt:dt="string">2023-09-08T02:49:50Z</DateUtc></StartTime><FrequencyChanges><FrequencyChange><Frequency dt:dt="r8">10000000</Frequency><Timestamp dt:dt="r8">11887329846125</Timestamp><Current dt:…	좌우반구com(CVF, UVF, BVF)_2-009-1	60	1.0.0.170	1	-1137673722	Professional	2.0.10.356	2.0.10.356	09-08-2023	2023-09-08 오전 2:49:51	11:49:51	2.0.10.252	275		2	z	양간	NULL	NULL	NULL	NULL	NULL	NULL	115	1	11	KSY	List3	0		2	0	878364	183		0	0	1	z	2	3	878547	0	z	393	878940
좌우반구com(CVF, UVF, BVF)_2	9	1	<?xml version="1.0"?>\n<Clock xmlns:dt="urn:schemas-microsoft-com:datatypes"><Description dt:dt="string">E-Prime Primary Realtime Clock</Description><StartTime><Timestamp dt:dt="int">0</Timestamp><DateUtc dt:dt="string">2023-09-08T02:49:50Z</DateUtc></StartTime><FrequencyChanges><FrequencyChange><Frequency dt:dt="r8">10000000</Frequency><Timestamp dt:dt="r8">11887329846125</Timestamp><Current dt:…	좌우반구com(CVF, UVF, BVF)_2-009-1	60	1.0.0.170	1	-1137673722	Professional	2.0.10.356	2.0.10.356	09-08-2023	2023-09-08 오전 2:49:51	11:49:51	2.0.10.252	294		2	z	양급	NULL	NULL	NULL	NULL	NULL	NULL	70	1	30	KSY4	List3	NULL	NULL	NULL	NULL	NULL	NULL	NULL	NULL	NULL	0	z	3	3	929764	0	{/}	600	930364
좌우반구com(CVF, UVF, BVF)_2	9	1	<?xml version="1.0"?>\n<Clock xmlns:dt="urn:schemas-microsoft-com:datatypes"><Description dt:dt="string">E-Prime Primary Realtime Clock</Description><StartTime><Timestamp dt:dt="int">0</Timestamp><DateUtc dt:dt="string">2023-09-08T02:49:50Z</DateUtc></StartTime><FrequencyChanges><FrequencyChange><Frequency dt:dt="r8">10000000</Frequency><Timestamp dt:dt="r8">11887329846125</Timestamp><Current dt:…	좌우반구com(CVF, UVF, BVF)_2-009-1	60	1.0.0.170	1	-1137673722	Professional	2.0.10.356	2.0.10.356	09-08-2023	2023-09-08 오전 2:49:51	11:49:51	2.0.10.252	89		1	{/}	양념	20	1	89	NULL	NULL	NULL	NULL	NULL	NULL	KSY2	List1	NULL	NULL	NULL	NULL	NULL	NULL	NULL	NULL	NULL	1	{/}	2	3	251331	0	{/}	385	251716
좌우반구com(CVF, UVF, BVF)_2	9	1	<?xml version="1.0"?>\n<Clock xmlns:dt="urn:schemas-microsoft-com:datatypes"><Description dt:dt="string">E-Prime Primary Realtime Clock</Description><StartTime><Timestamp dt:dt="int">0</Timestamp><DateUtc dt:dt="string">2023-09-08T02:49:50Z</DateUtc></StartTime><FrequencyChanges><FrequencyChange><Frequency dt:dt="r8">10000000</Frequency><Timestamp dt:dt="r8">11887329846125</Timestamp><Current dt:…	좌우반구com(CVF, UVF, BVF)_2-009-1	60	1.0.0.170	1	-1137673722	Professional	2.0.10.356	2.0.10.356	09-08-2023	2023-09-08 오전 2:49:51	11:49:51	2.0.10.252	87		2	z	양최	131	1	87	NULL	NULL	NULL	NULL	NULL	NULL	KSY2	List1	NULL	NULL	NULL	NULL	NULL	NULL	NULL	NULL	NULL	1	z	2	4	246132	0	z	448	246580
좌우반구com(CVF, UVF, BVF)_2	9	1	<?xml version="1.0"?>\n<Clock xmlns:dt="urn:schemas-microsoft-com:datatypes"><Description dt:dt="string">E-Prime Primary Realtime Clock</Description><StartTime><Timestamp dt:dt="int">0</Timestamp><DateUtc dt:dt="string">2023-09-08T02:49:50Z</DateUtc></StartTime><FrequencyChanges><FrequencyChange><Frequency dt:dt="r8">10000000</Frequency><Timestamp dt:dt="r8">11887329846125</Timestamp><Current dt:…	좌우반구com(CVF, UVF, BVF)_2-009-1	60	1.0.0.170	1	-1137673722	Professional	2.0.10.356	2.0.10.356	09-08-2023	2023-09-08 오전 2:49:51	11:49:51	2.0.10.252	74		1	{/}	어휘	132	1	74	NULL	NULL	NULL	NULL	NULL	NULL	KSY2	List1	NULL	NULL	NULL	NULL	NULL	NULL	NULL	NULL	NULL	1	{/}	3	4	212165	0	{/}	464	212629
좌우반구com(CVF, UVF, BVF)_2	9	1	<?xml version="1.0"?>\n<Clock xmlns:dt="urn:schemas-microsoft-com:datatypes"><Description dt:dt="string">E-Prime Primary Realtime Clock</Description><StartTime><Timestamp dt:dt="int">0</Timestamp><DateUtc dt:dt="string">2023-09-08T02:49:50Z</DateUtc></StartTime><FrequencyChanges><FrequencyChange><Frequency dt:dt="r8">10000000</Frequency><Timestamp dt:dt="r8">11887329846125</Timestamp><Current dt:…	좌우반구com(CVF, UVF, BVF)_2-009-1	60	1.0.0.170	1	-1137673722	Professional	2.0.10.356	2.0.10.356	09-08-2023	2023-09-08 오전 2:49:51	11:49:51	2.0.10.252	239		2	z	엄도	NULL	NULL	NULL	99	1	107	NULL	NULL	NULL	KSY3	List2	NULL	NULL	NULL	NULL	NULL	NULL	NULL	NULL	NULL	1	z	2	3	718148	0	z	544	718692
좌우반구com(CVF, UVF, BVF)_2	9	1	<?xml version="1.0"?>\n<Clock xmlns:dt="urn:schemas-microsoft-com:datatypes"><Description dt:dt="string">E-Prime Primary Realtime Clock</Description><StartTime><Timestamp dt:dt="int">0</Timestamp><DateUtc dt:dt="string">2023-09-08T02:49:50Z</DateUtc></StartTime><FrequencyChanges><FrequencyChange><Frequency dt:dt="r8">10000000</Frequency><Timestamp dt:dt="r8">11887329846125</Timestamp><Current dt:…	좌우반구com(CVF, UVF, BVF)_2-009-1	60	1.0.0.170	1	-1137673722	Professional	2.0.10.356	2.0.10.356	09-08-2023	2023-09-08 오전 2:49:51	11:49:51	2.0.10.252	327		1	{/}	엄마	NULL	NULL	NULL	NULL	NULL	NULL	51	1	63	KSY2	List3	NULL	NULL	NULL	NULL	NULL	NULL	NULL	NULL	NULL	1	{/}	2	3	1019681	0	{/}	427	1020108
좌우반구com(CVF, UVF, BVF)_2	9	1	<?xml version="1.0"?>\n<Clock xmlns:dt="urn:schemas-microsoft-com:datatypes"><Description dt:dt="string">E-Prime Primary Realtime Clock</Description><StartTime><Timestamp dt:dt="int">0</Timestamp><DateUtc dt:dt="string">2023-09-08T02:49:50Z</DateUtc></StartTime><FrequencyChanges><FrequencyChange><Frequency dt:dt="r8">10000000</Frequency><Timestamp dt:dt="r8">11887329846125</Timestamp><Current dt:…	좌우반구com(CVF, UVF, BVF)_2-009-1	60	1.0.0.170	1	-1137673722	Professional	2.0.10.356	2.0.10.356	09-08-2023	2023-09-08 오전 2:49:51	11:49:51	2.0.10.252	244		2	z	엇압	NULL	NULL	NULL	3	1	112	NULL	NULL	NULL	KSY3	List2	NULL	NULL	NULL	NULL	NULL	NULL	NULL	NULL	NULL	1	z	2	3	732298	0	z	642	732940
좌우반구com(CVF, UVF, BVF)_2	9	1	<?xml version="1.0"?>\n<Clock xmlns:dt="urn:schemas-microsoft-com:datatypes"><Description dt:dt="string">E-Prime Primary Realtime Clock</Description><StartTime><Timestamp dt:dt="int">0</Timestamp><DateUtc dt:dt="string">2023-09-08T02:49:50Z</DateUtc></StartTime><FrequencyChanges><FrequencyChange><Frequency dt:dt="r8">10000000</Frequency><Timestamp dt:dt="r8">11887329846125</Timestamp><Current dt:…	좌우반구com(CVF, UVF, BVF)_2-009-1	60	1.0.0.170	1	-1137673722	Professional	2.0.10.356	2.0.10.356	09-08-2023	2023-09-08 오전 2:49:51	11:49:51	2.0.10.252	338		2	z	여별	NULL	NULL	NULL	NULL	NULL	NULL	135	1	74	KSY2	List3	NULL	NULL	NULL	NULL	NULL	NULL	NULL	NULL	NULL	1	z	2	3	1049564	0	z	512	1050076
좌우반구com(CVF, UVF, BVF)_2	9	1	<?xml version="1.0"?>\n<Clock xmlns:dt="urn:schemas-microsoft-com:datatypes"><Description dt:dt="string">E-Prime Primary Realtime Clock</Description><StartTime><Timestamp dt:dt="int">0</Timestamp><DateUtc dt:dt="string">2023-09-08T02:49:50Z</DateUtc></StartTime><FrequencyChanges><FrequencyChange><Frequency dt:dt="r8">10000000</Frequency><Timestamp dt:dt="r8">11887329846125</Timestamp><Current dt:…	좌우반구com(CVF, UVF, BVF)_2-009-1	60	1.0.0.170	1	-1137673722	Professional	2.0.10.356	2.0.10.356	09-08-2023	2023-09-08 오전 2:49:51	11:49:51	2.0.10.252	70		2	z	여본	22	1	70	NULL	NULL	NULL	NULL	NULL	NULL	KSY	List1	0		2	0	201065	183		0	0	1	z	2	3	201248	0	z	477	201725
좌우반구com(CVF, UVF, BVF)_2	9	1	<?xml version="1.0"?>\n<Clock xmlns:dt="urn:schemas-microsoft-com:datatypes"><Description dt:dt="string">E-Prime Primary Realtime Clock</Description><StartTime><Timestamp dt:dt="int">0</Timestamp><DateUtc dt:dt="string">2023-09-08T02:49:50Z</DateUtc></StartTime><FrequencyChanges><FrequencyChange><Frequency dt:dt="r8">10000000</Frequency><Timestamp dt:dt="r8">11887329846125</Timestamp><Current dt:…	좌우반구com(CVF, UVF, BVF)_2-009-1	60	1.0.0.170	1	-1137673722	Professional	2.0.10.356	2.0.10.356	09-08-2023	2023-09-08 오전 2:49:51	11:49:51	2.0.10.252	344		1	{/}	여생	NULL	NULL	NULL	NULL	NULL	NULL	47	1	80	KSY2	List3	NULL	NULL	NULL	NULL	NULL	NULL	NULL	NULL	NULL	1	{/}	2	3	1065931	0	{/}	585	1066516
좌우반구com(CVF, UVF, BVF)_2	9	1	<?xml version="1.0"?>\n<Clock xmlns:dt="urn:schemas-microsoft-com:datatypes"><Description dt:dt="string">E-Prime Primary Realtime Clock</Description><StartTime><Timestamp dt:dt="int">0</Timestamp><DateUtc dt:dt="string">2023-09-08T02:49:50Z</DateUtc></StartTime><FrequencyChanges><FrequencyChange><Frequency dt:dt="r8">10000000</Frequency><Timestamp dt:dt="r8">11887329846125</Timestamp><Current dt:…	좌우반구com(CVF, UVF, BVF)_2-009-1	60	1.0.0.170	1	-1137673722	Professional	2.0.10.356	2.0.10.356	09-08-2023	2023-09-08 오전 2:49:51	11:49:51	2.0.10.252	295		2	z	열례	NULL	NULL	NULL	NULL	NULL	NULL	83	1	31	KSY4	List3	NULL	NULL	NULL	NULL	NULL	NULL	NULL	NULL	NULL	0	z	2	3	932564	0	{/}	512	933076
좌우반구com(CVF, UVF, BVF)_2	9	1	<?xml version="1.0"?>\n<Clock xmlns:dt="urn:schemas-microsoft-com:datatypes"><Description dt:dt="string">E-Prime Primary Realtime Clock</Description><StartTime><Timestamp dt:dt="int">0</Timestamp><DateUtc dt:dt="string">2023-09-08T02:49:50Z</DateUtc></StartTime><FrequencyChanges><FrequencyChange><Frequency dt:dt="r8">10000000</Frequency><Timestamp dt:dt="r8">11887329846125</Timestamp><Current dt:…	좌우반구com(CVF, UVF, BVF)_2-009-1	60	1.0.0.170	1	-1137673722	Professional	2.0.10.356	2.0.10.356	09-08-2023	2023-09-08 오전 2:49:51	11:49:51	2.0.10.252	138		2	z	열박	NULL	NULL	NULL	77	1	6	NULL	NULL	NULL	KSY4	List2	NULL	NULL	NULL	NULL	NULL	NULL	NULL	NULL	NULL	1	z	2	4	444465	0	z	515	444980
좌우반구com(CVF, UVF, BVF)_2	9	1	<?xml version="1.0"?>\n<Clock xmlns:dt="urn:schemas-microsoft-com:datatypes"><Description dt:dt="string">E-Prime Primary Realtime Clock</Description><StartTime><Timestamp dt:dt="int">0</Timestamp><DateUtc dt:dt="string">2023-09-08T02:49:50Z</DateUtc></StartTime><FrequencyChanges><FrequencyChange><Frequency dt:dt="r8">10000000</Frequency><Timestamp dt:dt="r8">11887329846125</Timestamp><Current dt:…	좌우반구com(CVF, UVF, BVF)_2-009-1	60	1.0.0.170	1	-1137673722	Professional	2.0.10.356	2.0.10.356	09-08-2023	2023-09-08 오전 2:49:51	11:49:51	2.0.10.252	167		2	z	열응	NULL	NULL	NULL	61	1	35	NULL	NULL	NULL	KSY	List2	0		3	0	522214	184		0	0	1	z	2	4	522398	0	z	510	522908
좌우반구com(CVF, UVF, BVF)_2	9	1	<?xml version="1.0"?>\n<Clock xmlns:dt="urn:schemas-microsoft-com:datatypes"><Description dt:dt="string">E-Prime Primary Realtime Clock</Description><StartTime><Timestamp dt:dt="int">0</Timestamp><DateUtc dt:dt="string">2023-09-08T02:49:50Z</DateUtc></StartTime><FrequencyChanges><FrequencyChange><Frequency dt:dt="r8">10000000</Frequency><Timestamp dt:dt="r8">11887329846125</Timestamp><Current dt:…	좌우반구com(CVF, UVF, BVF)_2-009-1	60	1.0.0.170	1	-1137673722	Professional	2.0.10.356	2.0.10.356	09-08-2023	2023-09-08 오전 2:49:51	11:49:51	2.0.10.252	26		1	{/}	열정	59	1	26	NULL	NULL	NULL	NULL	NULL	NULL	KSY2	List1	NULL	NULL	NULL	NULL	NULL	NULL	NULL	NULL	NULL	1	{/}	2	3	84398	0	{/}	911	85309
좌우반구com(CVF, UVF, BVF)_2	9	1	<?xml version="1.0"?>\n<Clock xmlns:dt="urn:schemas-microsoft-com:datatypes"><Description dt:dt="string">E-Prime Primary Realtime Clock</Description><StartTime><Timestamp dt:dt="int">0</Timestamp><DateUtc dt:dt="string">2023-09-08T02:49:50Z</DateUtc></StartTime><FrequencyChanges><FrequencyChange><Frequency dt:dt="r8">10000000</Frequency><Timestamp dt:dt="r8">11887329846125</Timestamp><Current dt:…	좌우반구com(CVF, UVF, BVF)_2-009-1	60	1.0.0.170	1	-1137673722	Professional	2.0.10.356	2.0.10.356	09-08-2023	2023-09-08 오전 2:49:51	11:49:51	2.0.10.252	176		1	{/}	오류	NULL	NULL	NULL	118	1	44	NULL	NULL	NULL	KSY2	List2	NULL	NULL	NULL	NULL	NULL	NULL	NULL	NULL	NULL	1	{/}	2	4	545748	0	{/}	304	546052
좌우반구com(CVF, UVF, BVF)_2	9	1	<?xml version="1.0"?>\n<Clock xmlns:dt="urn:schemas-microsoft-com:datatypes"><Description dt:dt="string">E-Prime Primary Realtime Clock</Description><StartTime><Timestamp dt:dt="int">0</Timestamp><DateUtc dt:dt="string">2023-09-08T02:49:50Z</DateUtc></StartTime><FrequencyChanges><FrequencyChange><Frequency dt:dt="r8">10000000</Frequency><Timestamp dt:dt="r8">11887329846125</Timestamp><Current dt:…	좌우반구com(CVF, UVF, BVF)_2-009-1	60	1.0.0.170	1	-1137673722	Professional	2.0.10.356	2.0.10.356	09-08-2023	2023-09-08 오전 2:49:51	11:49:51	2.0.10.252	25		1	{/}	오해	36	1	25	NULL	NULL	NULL	NULL	NULL	NULL	KSY2	List1	NULL	NULL	NULL	NULL	NULL	NULL	NULL	NULL	NULL	1	{/}	2	3	81898	0	{/}	299	82197
좌우반구com(CVF, UVF, BVF)_2	9	1	<?xml version="1.0"?>\n<Clock xmlns:dt="urn:schemas-microsoft-com:datatypes"><Description dt:dt="string">E-Prime Primary Realtime Clock</Description><StartTime><Timestamp dt:dt="int">0</Timestamp><DateUtc dt:dt="string">2023-09-08T02:49:50Z</DateUtc></StartTime><FrequencyChanges><FrequencyChange><Frequency dt:dt="r8">10000000</Frequency><Timestamp dt:dt="r8">11887329846125</Timestamp><Current dt:…	좌우반구com(CVF, UVF, BVF)_2-009-1	60	1.0.0.170	1	-1137673722	Professional	2.0.10.356	2.0.10.356	09-08-2023	2023-09-08 오전 2:49:51	11:49:51	2.0.10.252	114		2	z	외보	130	1	114	NULL	NULL	NULL	NULL	NULL	NULL	KSY2	List1	NULL	NULL	NULL	NULL	NULL	NULL	NULL	NULL	NULL	1	z	2	3	317048	0	z	540	317588
좌우반구com(CVF, UVF, BVF)_2	9	1	<?xml version="1.0"?>\n<Clock xmlns:dt="urn:schemas-microsoft-com:datatypes"><Description dt:dt="string">E-Prime Primary Realtime Clock</Description><StartTime><Timestamp dt:dt="int">0</Timestamp><DateUtc dt:dt="string">2023-09-08T02:49:50Z</DateUtc></StartTime><FrequencyChanges><FrequencyChange><Frequency dt:dt="r8">10000000</Frequency><Timestamp dt:dt="r8">11887329846125</Timestamp><Current dt:…	좌우반구com(CVF, UVF, BVF)_2-009-1	60	1.0.0.170	1	-1137673722	Professional	2.0.10.356	2.0.10.356	09-08-2023	2023-09-08 오전 2:49:51	11:49:51	2.0.10.252	162		1	{/}	외부	NULL	NULL	NULL	74	1	30	NULL	NULL	NULL	KSY2	List2	NULL	NULL	NULL	NULL	NULL	NULL	NULL	NULL	NULL	1	{/}	2	3	508398	0	{/}	462	508860
좌우반구com(CVF, UVF, BVF)_2	9	1	<?xml version="1.0"?>\n<Clock xmlns:dt="urn:schemas-microsoft-com:datatypes"><Description dt:dt="string">E-Prime Primary Realtime Clock</Description><StartTime><Timestamp dt:dt="int">0</Timestamp><DateUtc dt:dt="string">2023-09-08T02:49:50Z</DateUtc></StartTime><FrequencyChanges><FrequencyChange><Frequency dt:dt="r8">10000000</Frequency><Timestamp dt:dt="r8">11887329846125</Timestamp><Current dt:…	좌우반구com(CVF, UVF, BVF)_2-009-1	60	1.0.0.170	1	-1137673722	Professional	2.0.10.356	2.0.10.356	09-08-2023	2023-09-08 오전 2:49:51	11:49:51	2.0.10.252	183		2	z	요명	NULL	NULL	NULL	55	1	51	NULL	NULL	NULL	KSY2	List2	NULL	NULL	NULL	NULL	NULL	NULL	NULL	NULL	NULL	0	z	2	3	564281	0	{/}	859	565140
좌우반구com(CVF, UVF, BVF)_2	9	1	<?xml version="1.0"?>\n<Clock xmlns:dt="urn:schemas-microsoft-com:datatypes"><Description dt:dt="string">E-Prime Primary Realtime Clock</Description><StartTime><Timestamp dt:dt="int">0</Timestamp><DateUtc dt:dt="string">2023-09-08T02:49:50Z</DateUtc></StartTime><FrequencyChanges><FrequencyChange><Frequency dt:dt="r8">10000000</Frequency><Timestamp dt:dt="r8">11887329846125</Timestamp><Current dt:…	좌우반구com(CVF, UVF, BVF)_2-009-1	60	1.0.0.170	1	-1137673722	Professional	2.0.10.356	2.0.10.356	09-08-2023	2023-09-08 오전 2:49:51	11:49:51	2.0.10.252	197		1	{/}	요소	NULL	NULL	NULL	38	1	65	NULL	NULL	NULL	KSY2	List2	NULL	NULL	NULL	NULL	NULL	NULL	NULL	NULL	NULL	1	{/}	2	4	603498	0	{/}	394	603892
좌우반구com(CVF, UVF, BVF)_2	9	1	<?xml version="1.0"?>\n<Clock xmlns:dt="urn:schemas-microsoft-com:datatypes"><Description dt:dt="string">E-Prime Primary Realtime Clock</Description><StartTime><Timestamp dt:dt="int">0</Timestamp><DateUtc dt:dt="string">2023-09-08T02:49:50Z</DateUtc></StartTime><FrequencyChanges><FrequencyChange><Frequency dt:dt="r8">10000000</Frequency><Timestamp dt:dt="r8">11887329846125</Timestamp><Current dt:…	좌우반구com(CVF, UVF, BVF)_2-009-1	60	1.0.0.170	1	-1137673722	Professional	2.0.10.356	2.0.10.356	09-08-2023	2023-09-08 오전 2:49:51	11:49:51	2.0.10.252	10		1	{/}	요청	94	1	10	NULL	NULL	NULL	NULL	NULL	NULL	KSY2	List1	NULL	NULL	NULL	NULL	NULL	NULL	NULL	NULL	NULL	1	{/}	2	3	42915	0	{/}	346	43261
좌우반구com(CVF, UVF, BVF)_2	9	1	<?xml version="1.0"?>\n<Clock xmlns:dt="urn:schemas-microsoft-com:datatypes"><Description dt:dt="string">E-Prime Primary Realtime Clock</Description><StartTime><Timestamp dt:dt="int">0</Timestamp><DateUtc dt:dt="string">2023-09-08T02:49:50Z</DateUtc></StartTime><FrequencyChanges><FrequencyChange><Frequency dt:dt="r8">10000000</Frequency><Timestamp dt:dt="r8">11887329846125</Timestamp><Current dt:…	좌우반구com(CVF, UVF, BVF)_2-009-1	60	1.0.0.170	1	-1137673722	Professional	2.0.10.356	2.0.10.356	09-08-2023	2023-09-08 오전 2:49:51	11:49:51	2.0.10.252	334		2	z	용스	NULL	NULL	NULL	NULL	NULL	NULL	28	1	70	KSY2	List3	NULL	NULL	NULL	NULL	NULL	NULL	NULL	NULL	NULL	1	z	2	4	1038248	0	z	444	1038692
좌우반구com(CVF, UVF, BVF)_2	9	1	<?xml version="1.0"?>\n<Clock xmlns:dt="urn:schemas-microsoft-com:datatypes"><Description dt:dt="string">E-Prime Primary Realtime Clock</Description><StartTime><Timestamp dt:dt="int">0</Timestamp><DateUtc dt:dt="string">2023-09-08T02:49:50Z</DateUtc></StartTime><FrequencyChanges><FrequencyChange><Frequency dt:dt="r8">10000000</Frequency><Timestamp dt:dt="r8">11887329846125</Timestamp><Current dt:…	좌우반구com(CVF, UVF, BVF)_2-009-1	60	1.0.0.170	1	-1137673722	Professional	2.0.10.356	2.0.10.356	09-08-2023	2023-09-08 오전 2:49:51	11:49:51	2.0.10.252	157		1	{/}	용어	NULL	NULL	NULL	47	1	25	NULL	NULL	NULL	KSY2	List2	NULL	NULL	NULL	NULL	NULL	NULL	NULL	NULL	NULL	0	{/}	3	3	494814	0	z	678	495492
좌우반구com(CVF, UVF, BVF)_2	9	1	<?xml version="1.0"?>\n<Clock xmlns:dt="urn:schemas-microsoft-com:datatypes"><Description dt:dt="string">E-Prime Primary Realtime Clock</Description><StartTime><Timestamp dt:dt="int">0</Timestamp><DateUtc dt:dt="string">2023-09-08T02:49:50Z</DateUtc></StartTime><FrequencyChanges><FrequencyChange><Frequency dt:dt="r8">10000000</Frequency><Timestamp dt:dt="r8">11887329846125</Timestamp><Current dt:…	좌우반구com(CVF, UVF, BVF)_2-009-1	60	1.0.0.170	1	-1137673722	Professional	2.0.10.356	2.0.10.356	09-08-2023	2023-09-08 오전 2:49:51	11:49:51	2.0.10.252	12		1	{/}	우려	61	1	12	NULL	NULL	NULL	NULL	NULL	NULL	KSY2	List1	NULL	NULL	NULL	NULL	NULL	NULL	NULL	NULL	NULL	1	{/}	2	3	47965	0	{/}	496	48461
좌우반구com(CVF, UVF, BVF)_2	9	1	<?xml version="1.0"?>\n<Clock xmlns:dt="urn:schemas-microsoft-com:datatypes"><Description dt:dt="string">E-Prime Primary Realtime Clock</Description><StartTime><Timestamp dt:dt="int">0</Timestamp><DateUtc dt:dt="string">2023-09-08T02:49:50Z</DateUtc></StartTime><FrequencyChanges><FrequencyChange><Frequency dt:dt="r8">10000000</Frequency><Timestamp dt:dt="r8">11887329846125</Timestamp><Current dt:…	좌우반구com(CVF, UVF, BVF)_2-009-1	60	1.0.0.170	1	-1137673722	Professional	2.0.10.356	2.0.10.356	09-08-2023	2023-09-08 오전 2:49:51	11:49:51	2.0.10.252	24		2	z	운국	95	1	24	NULL	NULL	NULL	NULL	NULL	NULL	KSY3	List1	NULL	NULL	NULL	NULL	NULL	NULL	NULL	NULL	NULL	1	z	3	3	79215	0	z	486	79701
좌우반구com(CVF, UVF, BVF)_2	9	1	<?xml version="1.0"?>\n<Clock xmlns:dt="urn:schemas-microsoft-com:datatypes"><Description dt:dt="string">E-Prime Primary Realtime Clock</Description><StartTime><Timestamp dt:dt="int">0</Timestamp><DateUtc dt:dt="string">2023-09-08T02:49:50Z</DateUtc></StartTime><FrequencyChanges><FrequencyChange><Frequency dt:dt="r8">10000000</Frequency><Timestamp dt:dt="r8">11887329846125</Timestamp><Current dt:…	좌우반구com(CVF, UVF, BVF)_2-009-1	60	1.0.0.170	1	-1137673722	Professional	2.0.10.356	2.0.10.356	09-08-2023	2023-09-08 오전 2:49:51	11:49:51	2.0.10.252	281		2	z	운속	NULL	NULL	NULL	NULL	NULL	NULL	35	1	17	KSY4	List3	NULL	NULL	NULL	NULL	NULL	NULL	NULL	NULL	NULL	1	z	2	3	894481	0	z	707	895188
좌우반구com(CVF, UVF, BVF)_2	9	1	<?xml version="1.0"?>\n<Clock xmlns:dt="urn:schemas-microsoft-com:datatypes"><Description dt:dt="string">E-Prime Primary Realtime Clock</Description><StartTime><Timestamp dt:dt="int">0</Timestamp><DateUtc dt:dt="string">2023-09-08T02:49:50Z</DateUtc></StartTime><FrequencyChanges><FrequencyChange><Frequency dt:dt="r8">10000000</Frequency><Timestamp dt:dt="r8">11887329846125</Timestamp><Current dt:…	좌우반구com(CVF, UVF, BVF)_2-009-1	60	1.0.0.170	1	-1137673722	Professional	2.0.10.356	2.0.10.356	09-08-2023	2023-09-08 오전 2:49:51	11:49:51	2.0.10.252	126		1	{/}	원리	99	1	126	NULL	NULL	NULL	NULL	NULL	NULL	KSY2	List1	NULL	NULL	NULL	NULL	NULL	NULL	NULL	NULL	NULL	1	{/}	2	3	348598	0	{/}	318	348916
좌우반구com(CVF, UVF, BVF)_2	9	1	<?xml version="1.0"?>\n<Clock xmlns:dt="urn:schemas-microsoft-com:datatypes"><Description dt:dt="string">E-Prime Primary Realtime Clock</Description><StartTime><Timestamp dt:dt="int">0</Timestamp><DateUtc dt:dt="string">2023-09-08T02:49:50Z</DateUtc></StartTime><FrequencyChanges><FrequencyChange><Frequency dt:dt="r8">10000000</Frequency><Timestamp dt:dt="r8">11887329846125</Timestamp><Current dt:…	좌우반구com(CVF, UVF, BVF)_2-009-1	60	1.0.0.170	1	-1137673722	Professional	2.0.10.356	2.0.10.356	09-08-2023	2023-09-08 오전 2:49:51	11:49:51	2.0.10.252	52		1	{/}	원인	84	1	52	NULL	NULL	NULL	NULL	NULL	NULL	KSY2	List1	NULL	NULL	NULL	NULL	NULL	NULL	NULL	NULL	NULL	0	{/}	2	3	153115	0	z	410	153525
좌우반구com(CVF, UVF, BVF)_2	9	1	<?xml version="1.0"?>\n<Clock xmlns:dt="urn:schemas-microsoft-com:datatypes"><Description dt:dt="string">E-Prime Primary Realtime Clock</Description><StartTime><Timestamp dt:dt="int">0</Timestamp><DateUtc dt:dt="string">2023-09-08T02:49:50Z</DateUtc></StartTime><FrequencyChanges><FrequencyChange><Frequency dt:dt="r8">10000000</Frequency><Timestamp dt:dt="r8">11887329846125</Timestamp><Current dt:…	좌우반구com(CVF, UVF, BVF)_2-009-1	60	1.0.0.170	1	-1137673722	Professional	2.0.10.356	2.0.10.356	09-08-2023	2023-09-08 오전 2:49:51	11:49:51	2.0.10.252	355		1	{/}	원장	NULL	NULL	NULL	NULL	NULL	NULL	43	1	91	KSY2	List3	NULL	NULL	NULL	NULL	NULL	NULL	NULL	NULL	NULL	1	{/}	2	3	1096947	0	{/}	401	1097348
좌우반구com(CVF, UVF, BVF)_2	9	1	<?xml version="1.0"?>\n<Clock xmlns:dt="urn:schemas-microsoft-com:datatypes"><Description dt:dt="string">E-Prime Primary Realtime Clock</Description><StartTime><Timestamp dt:dt="int">0</Timestamp><DateUtc dt:dt="string">2023-09-08T02:49:50Z</DateUtc></StartTime><FrequencyChanges><FrequencyChange><Frequency dt:dt="r8">10000000</Frequency><Timestamp dt:dt="r8">11887329846125</Timestamp><Current dt:…	좌우반구com(CVF, UVF, BVF)_2-009-1	60	1.0.0.170	1	-1137673722	Professional	2.0.10.356	2.0.10.356	09-08-2023	2023-09-08 오전 2:49:51	11:49:51	2.0.10.252	18		2	z	원착	46	1	18	NULL	NULL	NULL	NULL	NULL	NULL	KSY2	List1	NULL	NULL	NULL	NULL	NULL	NULL	NULL	NULL	NULL	0	z	3	4	63532	0	{/}	377	63909
좌우반구com(CVF, UVF, BVF)_2	9	1	<?xml version="1.0"?>\n<Clock xmlns:dt="urn:schemas-microsoft-com:datatypes"><Description dt:dt="string">E-Prime Primary Realtime Clock</Description><StartTime><Timestamp dt:dt="int">0</Timestamp><DateUtc dt:dt="string">2023-09-08T02:49:50Z</DateUtc></StartTime><FrequencyChanges><FrequencyChange><Frequency dt:dt="r8">10000000</Frequency><Timestamp dt:dt="r8">11887329846125</Timestamp><Current dt:…	좌우반구com(CVF, UVF, BVF)_2-009-1	60	1.0.0.170	1	-1137673722	Professional	2.0.10.356	2.0.10.356	09-08-2023	2023-09-08 오전 2:49:51	11:49:51	2.0.10.252	345		1	{/}	원형	NULL	NULL	NULL	NULL	NULL	NULL	122	1	81	KSY2	List3	NULL	NULL	NULL	NULL	NULL	NULL	NULL	NULL	NULL	0	{/}	3	3	1068714	0	z	962	1069676
좌우반구com(CVF, UVF, BVF)_2	9	1	<?xml version="1.0"?>\n<Clock xmlns:dt="urn:schemas-microsoft-com:datatypes"><Description dt:dt="string">E-Prime Primary Realtime Clock</Description><StartTime><Timestamp dt:dt="int">0</Timestamp><DateUtc dt:dt="string">2023-09-08T02:49:50Z</DateUtc></StartTime><FrequencyChanges><FrequencyChange><Frequency dt:dt="r8">10000000</Frequency><Timestamp dt:dt="r8">11887329846125</Timestamp><Current dt:…	좌우반구com(CVF, UVF, BVF)_2-009-1	60	1.0.0.170	1	-1137673722	Professional	2.0.10.356	2.0.10.356	09-08-2023	2023-09-08 오전 2:49:51	11:49:51	2.0.10.252	249		2	z	위절	NULL	NULL	NULL	81	1	117	NULL	NULL	NULL	KSY2	List2	NULL	NULL	NULL	NULL	NULL	NULL	NULL	NULL	NULL	1	z	2	3	745764	0	z	448	746212
좌우반구com(CVF, UVF, BVF)_2	9	1	<?xml version="1.0"?>\n<Clock xmlns:dt="urn:schemas-microsoft-com:datatypes"><Description dt:dt="string">E-Prime Primary Realtime Clock</Description><StartTime><Timestamp dt:dt="int">0</Timestamp><DateUtc dt:dt="string">2023-09-08T02:49:50Z</DateUtc></StartTime><FrequencyChanges><FrequencyChange><Frequency dt:dt="r8">10000000</Frequency><Timestamp dt:dt="r8">11887329846125</Timestamp><Current dt:…	좌우반구com(CVF, UVF, BVF)_2-009-1	60	1.0.0.170	1	-1137673722	Professional	2.0.10.356	2.0.10.356	09-08-2023	2023-09-08 오전 2:49:51	11:49:51	2.0.10.252	187		1	{/}	유형	NULL	NULL	NULL	23	1	55	NULL	NULL	NULL	KSY2	List2	NULL	NULL	NULL	NULL	NULL	NULL	NULL	NULL	NULL	1	{/}	2	4	575998	0	{/}	374	576372
좌우반구com(CVF, UVF, BVF)_2	9	1	<?xml version="1.0"?>\n<Clock xmlns:dt="urn:schemas-microsoft-com:datatypes"><Description dt:dt="string">E-Prime Primary Realtime Clock</Description><StartTime><Timestamp dt:dt="int">0</Timestamp><DateUtc dt:dt="string">2023-09-08T02:49:50Z</DateUtc></StartTime><FrequencyChanges><FrequencyChange><Frequency dt:dt="r8">10000000</Frequency><Timestamp dt:dt="r8">11887329846125</Timestamp><Current dt:…	좌우반구com(CVF, UVF, BVF)_2-009-1	60	1.0.0.170	1	-1137673722	Professional	2.0.10.356	2.0.10.356	09-08-2023	2023-09-08 오전 2:49:51	11:49:51	2.0.10.252	299		1	{/}	음식	NULL	NULL	NULL	NULL	NULL	NULL	72	1	35	KSY2	List3	NULL	NULL	NULL	NULL	NULL	NULL	NULL	NULL	NULL	1	{/}	2	4	943348	0	{/}	328	943676
좌우반구com(CVF, UVF, BVF)_2	9	1	<?xml version="1.0"?>\n<Clock xmlns:dt="urn:schemas-microsoft-com:datatypes"><Description dt:dt="string">E-Prime Primary Realtime Clock</Description><StartTime><Timestamp dt:dt="int">0</Timestamp><DateUtc dt:dt="string">2023-09-08T02:49:50Z</DateUtc></StartTime><FrequencyChanges><FrequencyChange><Frequency dt:dt="r8">10000000</Frequency><Timestamp dt:dt="r8">11887329846125</Timestamp><Current dt:…	좌우반구com(CVF, UVF, BVF)_2-009-1	60	1.0.0.170	1	-1137673722	Professional	2.0.10.356	2.0.10.356	09-08-2023	2023-09-08 오전 2:49:51	11:49:51	2.0.10.252	51		2	z	음안	80	1	51	NULL	NULL	NULL	NULL	NULL	NULL	KSY	List1	0		2	0	150365	184		0	0	1	z	2	4	150549	0	z	376	150925
좌우반구com(CVF, UVF, BVF)_2	9	1	<?xml version="1.0"?>\n<Clock xmlns:dt="urn:schemas-microsoft-com:datatypes"><Description dt:dt="string">E-Prime Primary Realtime Clock</Description><StartTime><Timestamp dt:dt="int">0</Timestamp><DateUtc dt:dt="string">2023-09-08T02:49:50Z</DateUtc></StartTime><FrequencyChanges><FrequencyChange><Frequency dt:dt="r8">10000000</Frequency><Timestamp dt:dt="r8">11887329846125</Timestamp><Current dt:…	좌우반구com(CVF, UVF, BVF)_2-009-1	60	1.0.0.170	1	-1137673722	Professional	2.0.10.356	2.0.10.356	09-08-2023	2023-09-08 오전 2:49:51	11:49:51	2.0.10.252	356		2	z	응어	NULL	NULL	NULL	NULL	NULL	NULL	21	1	92	KSY3	List3	NULL	NULL	NULL	NULL	NULL	NULL	NULL	NULL	NULL	0	z	3	3	1099547	0		0	0
좌우반구com(CVF, UVF, BVF)_2	9	1	<?xml version="1.0"?>\n<Clock xmlns:dt="urn:schemas-microsoft-com:datatypes"><Description dt:dt="string">E-Prime Primary Realtime Clock</Description><StartTime><Timestamp dt:dt="int">0</Timestamp><DateUtc dt:dt="string">2023-09-08T02:49:50Z</DateUtc></StartTime><FrequencyChanges><FrequencyChange><Frequency dt:dt="r8">10000000</Frequency><Timestamp dt:dt="r8">11887329846125</Timestamp><Current dt:…	좌우반구com(CVF, UVF, BVF)_2-009-1	60	1.0.0.170	1	-1137673722	Professional	2.0.10.356	2.0.10.356	09-08-2023	2023-09-08 오전 2:49:51	11:49:51	2.0.10.252	383		2	z	의마	NULL	NULL	NULL	NULL	NULL	NULL	74	1	119	KSY3	List3	NULL	NULL	NULL	NULL	NULL	NULL	NULL	NULL	NULL	1	z	3	3	1173630	0	z	469	1174099
좌우반구com(CVF, UVF, BVF)_2	9	1	<?xml version="1.0"?>\n<Clock xmlns:dt="urn:schemas-microsoft-com:datatypes"><Description dt:dt="string">E-Prime Primary Realtime Clock</Description><StartTime><Timestamp dt:dt="int">0</Timestamp><DateUtc dt:dt="string">2023-09-08T02:49:50Z</DateUtc></StartTime><FrequencyChanges><FrequencyChange><Frequency dt:dt="r8">10000000</Frequency><Timestamp dt:dt="r8">11887329846125</Timestamp><Current dt:…	좌우반구com(CVF, UVF, BVF)_2-009-1	60	1.0.0.170	1	-1137673722	Professional	2.0.10.356	2.0.10.356	09-08-2023	2023-09-08 오전 2:49:51	11:49:51	2.0.10.252	13		1	{/}	의미	31	1	13	NULL	NULL	NULL	NULL	NULL	NULL	KSY2	List1	NULL	NULL	NULL	NULL	NULL	NULL	NULL	NULL	NULL	1	{/}	2	3	50665	0	{/}	388	51053
좌우반구com(CVF, UVF, BVF)_2	9	1	<?xml version="1.0"?>\n<Clock xmlns:dt="urn:schemas-microsoft-com:datatypes"><Description dt:dt="string">E-Prime Primary Realtime Clock</Description><StartTime><Timestamp dt:dt="int">0</Timestamp><DateUtc dt:dt="string">2023-09-08T02:49:50Z</DateUtc></StartTime><FrequencyChanges><FrequencyChange><Frequency dt:dt="r8">10000000</Frequency><Timestamp dt:dt="r8">11887329846125</Timestamp><Current dt:…	좌우반구com(CVF, UVF, BVF)_2-009-1	60	1.0.0.170	1	-1137673722	Professional	2.0.10.356	2.0.10.356	09-08-2023	2023-09-08 오전 2:49:51	11:49:51	2.0.10.252	44		2	z	의필	100	1	44	NULL	NULL	NULL	NULL	NULL	NULL	KSY	List1	0		2	0	131932	183		0	0	1	z	2	3	132115	0	z	410	132525
좌우반구com(CVF, UVF, BVF)_2	9	1	<?xml version="1.0"?>\n<Clock xmlns:dt="urn:schemas-microsoft-com:datatypes"><Description dt:dt="string">E-Prime Primary Realtime Clock</Description><StartTime><Timestamp dt:dt="int">0</Timestamp><DateUtc dt:dt="string">2023-09-08T02:49:50Z</DateUtc></StartTime><FrequencyChanges><FrequencyChange><Frequency dt:dt="r8">10000000</Frequency><Timestamp dt:dt="r8">11887329846125</Timestamp><Current dt:…	좌우반구com(CVF, UVF, BVF)_2-009-1	60	1.0.0.170	1	-1137673722	Professional	2.0.10.356	2.0.10.356	09-08-2023	2023-09-08 오전 2:49:51	11:49:51	2.0.10.252	84		2	z	이느	73	1	84	NULL	NULL	NULL	NULL	NULL	NULL	KSY3	List1	NULL	NULL	NULL	NULL	NULL	NULL	NULL	NULL	NULL	1	z	3	3	238331	0	z	449	238780
좌우반구com(CVF, UVF, BVF)_2	9	1	<?xml version="1.0"?>\n<Clock xmlns:dt="urn:schemas-microsoft-com:datatypes"><Description dt:dt="string">E-Prime Primary Realtime Clock</Description><StartTime><Timestamp dt:dt="int">0</Timestamp><DateUtc dt:dt="string">2023-09-08T02:49:50Z</DateUtc></StartTime><FrequencyChanges><FrequencyChange><Frequency dt:dt="r8">10000000</Frequency><Timestamp dt:dt="r8">11887329846125</Timestamp><Current dt:…	좌우반구com(CVF, UVF, BVF)_2-009-1	60	1.0.0.170	1	-1137673722	Professional	2.0.10.356	2.0.10.356	09-08-2023	2023-09-08 오전 2:49:51	11:49:51	2.0.10.252	40		1	{/}	이득	10	1	40	NULL	NULL	NULL	NULL	NULL	NULL	KSY2	List1	NULL	NULL	NULL	NULL	NULL	NULL	NULL	NULL	NULL	1	{/}	2	4	121849	0	{/}	316	122165
좌우반구com(CVF, UVF, BVF)_2	9	1	<?xml version="1.0"?>\n<Clock xmlns:dt="urn:schemas-microsoft-com:datatypes"><Description dt:dt="string">E-Prime Primary Realtime Clock</Description><StartTime><Timestamp dt:dt="int">0</Timestamp><DateUtc dt:dt="string">2023-09-08T02:49:50Z</DateUtc></StartTime><FrequencyChanges><FrequencyChange><Frequency dt:dt="r8">10000000</Frequency><Timestamp dt:dt="r8">11887329846125</Timestamp><Current dt:…	좌우반구com(CVF, UVF, BVF)_2-009-1	60	1.0.0.170	1	-1137673722	Professional	2.0.10.356	2.0.10.356	09-08-2023	2023-09-08 오전 2:49:51	11:49:51	2.0.10.252	19		1	{/}	이유	102	1	19	NULL	NULL	NULL	NULL	NULL	NULL	KSY2	List1	NULL	NULL	NULL	NULL	NULL	NULL	NULL	NULL	NULL	1	{/}	2	3	66115	0	{/}	354	66469
좌우반구com(CVF, UVF, BVF)_2	9	1	<?xml version="1.0"?>\n<Clock xmlns:dt="urn:schemas-microsoft-com:datatypes"><Description dt:dt="string">E-Prime Primary Realtime Clock</Description><StartTime><Timestamp dt:dt="int">0</Timestamp><DateUtc dt:dt="string">2023-09-08T02:49:50Z</DateUtc></StartTime><FrequencyChanges><FrequencyChange><Frequency dt:dt="r8">10000000</Frequency><Timestamp dt:dt="r8">11887329846125</Timestamp><Current dt:…	좌우반구com(CVF, UVF, BVF)_2-009-1	60	1.0.0.170	1	-1137673722	Professional	2.0.10.356	2.0.10.356	09-08-2023	2023-09-08 오전 2:49:51	11:49:51	2.0.10.252	9		1	{/}	이전	103	1	9	NULL	NULL	NULL	NULL	NULL	NULL	KSY2	List1	NULL	NULL	NULL	NULL	NULL	NULL	NULL	NULL	NULL	1	{/}	2	4	40332	0	{/}	385	40717
좌우반구com(CVF, UVF, BVF)_2	9	1	<?xml version="1.0"?>\n<Clock xmlns:dt="urn:schemas-microsoft-com:datatypes"><Description dt:dt="string">E-Prime Primary Realtime Clock</Description><StartTime><Timestamp dt:dt="int">0</Timestamp><DateUtc dt:dt="string">2023-09-08T02:49:50Z</DateUtc></StartTime><FrequencyChanges><FrequencyChange><Frequency dt:dt="r8">10000000</Frequency><Timestamp dt:dt="r8">11887329846125</Timestamp><Current dt:…	좌우반구com(CVF, UVF, BVF)_2-009-1	60	1.0.0.170	1	-1137673722	Professional	2.0.10.356	2.0.10.356	09-08-2023	2023-09-08 오전 2:49:51	11:49:51	2.0.10.252	391		2	z	익궤	NULL	NULL	NULL	NULL	NULL	NULL	133	1	127	KSY	List3	0		2	0	1194631	183		0	0	1	z	2	3	1194814	0	z	357	1195171
좌우반구com(CVF, UVF, BVF)_2	9	1	<?xml version="1.0"?>\n<Clock xmlns:dt="urn:schemas-microsoft-com:datatypes"><Description dt:dt="string">E-Prime Primary Realtime Clock</Description><StartTime><Timestamp dt:dt="int">0</Timestamp><DateUtc dt:dt="string">2023-09-08T02:49:50Z</DateUtc></StartTime><FrequencyChanges><FrequencyChange><Frequency dt:dt="r8">10000000</Frequency><Timestamp dt:dt="r8">11887329846125</Timestamp><Current dt:…	좌우반구com(CVF, UVF, BVF)_2-009-1	60	1.0.0.170	1	-1137673722	Professional	2.0.10.356	2.0.10.356	09-08-2023	2023-09-08 오전 2:49:51	11:49:51	2.0.10.252	399		2	z	익력	NULL	NULL	NULL	NULL	NULL	NULL	95	1	135	KSY	List3	0		2	0	1215097	183		0	0	1	z	3	3	1215280	0	z	563	1215843
좌우반구com(CVF, UVF, BVF)_2	9	1	<?xml version="1.0"?>\n<Clock xmlns:dt="urn:schemas-microsoft-com:datatypes"><Description dt:dt="string">E-Prime Primary Realtime Clock</Description><StartTime><Timestamp dt:dt="int">0</Timestamp><DateUtc dt:dt="string">2023-09-08T02:49:50Z</DateUtc></StartTime><FrequencyChanges><FrequencyChange><Frequency dt:dt="r8">10000000</Frequency><Timestamp dt:dt="r8">11887329846125</Timestamp><Current dt:…	좌우반구com(CVF, UVF, BVF)_2-009-1	60	1.0.0.170	1	-1137673722	Professional	2.0.10.356	2.0.10.356	09-08-2023	2023-09-08 오전 2:49:51	11:49:51	2.0.10.252	17		1	{/}	인간	87	1	17	NULL	NULL	NULL	NULL	NULL	NULL	KSY2	List1	NULL	NULL	NULL	NULL	NULL	NULL	NULL	NULL	NULL	1	{/}	2	4	60999	0	{/}	334	61333
좌우반구com(CVF, UVF, BVF)_2	9	1	<?xml version="1.0"?>\n<Clock xmlns:dt="urn:schemas-microsoft-com:datatypes"><Description dt:dt="string">E-Prime Primary Realtime Clock</Description><StartTime><Timestamp dt:dt="int">0</Timestamp><DateUtc dt:dt="string">2023-09-08T02:49:50Z</DateUtc></StartTime><FrequencyChanges><FrequencyChange><Frequency dt:dt="r8">10000000</Frequency><Timestamp dt:dt="r8">11887329846125</Timestamp><Current dt:…	좌우반구com(CVF, UVF, BVF)_2-009-1	60	1.0.0.170	1	-1137673722	Professional	2.0.10.356	2.0.10.356	09-08-2023	2023-09-08 오전 2:49:51	11:49:51	2.0.10.252	104		1	{/}	인사	56	1	104	NULL	NULL	NULL	NULL	NULL	NULL	KSY2	List1	NULL	NULL	NULL	NULL	NULL	NULL	NULL	NULL	NULL	1	{/}	2	3	290798	0	{/}	254	291052
좌우반구com(CVF, UVF, BVF)_2	9	1	<?xml version="1.0"?>\n<Clock xmlns:dt="urn:schemas-microsoft-com:datatypes"><Description dt:dt="string">E-Prime Primary Realtime Clock</Description><StartTime><Timestamp dt:dt="int">0</Timestamp><DateUtc dt:dt="string">2023-09-08T02:49:50Z</DateUtc></StartTime><FrequencyChanges><FrequencyChange><Frequency dt:dt="r8">10000000</Frequency><Timestamp dt:dt="r8">11887329846125</Timestamp><Current dt:…	좌우반구com(CVF, UVF, BVF)_2-009-1	60	1.0.0.170	1	-1137673722	Professional	2.0.10.356	2.0.10.356	09-08-2023	2023-09-08 오전 2:49:51	11:49:51	2.0.10.252	139		1	{/}	인생	NULL	NULL	NULL	21	1	7	NULL	NULL	NULL	KSY2	List2	NULL	NULL	NULL	NULL	NULL	NULL	NULL	NULL	NULL	1	{/}	2	4	447182	0	{/}	430	447612
좌우반구com(CVF, UVF, BVF)_2	9	1	<?xml version="1.0"?>\n<Clock xmlns:dt="urn:schemas-microsoft-com:datatypes"><Description dt:dt="string">E-Prime Primary Realtime Clock</Description><StartTime><Timestamp dt:dt="int">0</Timestamp><DateUtc dt:dt="string">2023-09-08T02:49:50Z</DateUtc></StartTime><FrequencyChanges><FrequencyChange><Frequency dt:dt="r8">10000000</Frequency><Timestamp dt:dt="r8">11887329846125</Timestamp><Current dt:…	좌우반구com(CVF, UVF, BVF)_2-009-1	60	1.0.0.170	1	-1137673722	Professional	2.0.10.356	2.0.10.356	09-08-2023	2023-09-08 오전 2:49:51	11:49:51	2.0.10.252	254		1	{/}	인연	NULL	NULL	NULL	85	1	122	NULL	NULL	NULL	KSY2	List2	NULL	NULL	NULL	NULL	NULL	NULL	NULL	NULL	NULL	1	{/}	2	4	759548	0	{/}	432	759980
좌우반구com(CVF, UVF, BVF)_2	9	1	<?xml version="1.0"?>\n<Clock xmlns:dt="urn:schemas-microsoft-com:datatypes"><Description dt:dt="string">E-Prime Primary Realtime Clock</Description><StartTime><Timestamp dt:dt="int">0</Timestamp><DateUtc dt:dt="string">2023-09-08T02:49:50Z</DateUtc></StartTime><FrequencyChanges><FrequencyChange><Frequency dt:dt="r8">10000000</Frequency><Timestamp dt:dt="r8">11887329846125</Timestamp><Current dt:…	좌우반구com(CVF, UVF, BVF)_2-009-1	60	1.0.0.170	1	-1137673722	Professional	2.0.10.356	2.0.10.356	09-08-2023	2023-09-08 오전 2:49:51	11:49:51	2.0.10.252	352		2	z	일려	NULL	NULL	NULL	NULL	NULL	NULL	11	1	88	KSY	List3	0		2	1	1088848	183		0	0	1	z	2	3	1089031	0	z	637	1089668
좌우반구com(CVF, UVF, BVF)_2	9	1	<?xml version="1.0"?>\n<Clock xmlns:dt="urn:schemas-microsoft-com:datatypes"><Description dt:dt="string">E-Prime Primary Realtime Clock</Description><StartTime><Timestamp dt:dt="int">0</Timestamp><DateUtc dt:dt="string">2023-09-08T02:49:50Z</DateUtc></StartTime><FrequencyChanges><FrequencyChange><Frequency dt:dt="r8">10000000</Frequency><Timestamp dt:dt="r8">11887329846125</Timestamp><Current dt:…	좌우반구com(CVF, UVF, BVF)_2-009-1	60	1.0.0.170	1	-1137673722	Professional	2.0.10.356	2.0.10.356	09-08-2023	2023-09-08 오전 2:49:51	11:49:51	2.0.10.252	42		2	z	일섭	92	1	42	NULL	NULL	NULL	NULL	NULL	NULL	KSY2	List1	NULL	NULL	NULL	NULL	NULL	NULL	NULL	NULL	NULL	0	z	2	4	126982	0	{/}	327	127309
좌우반구com(CVF, UVF, BVF)_2	9	1	<?xml version="1.0"?>\n<Clock xmlns:dt="urn:schemas-microsoft-com:datatypes"><Description dt:dt="string">E-Prime Primary Realtime Clock</Description><StartTime><Timestamp dt:dt="int">0</Timestamp><DateUtc dt:dt="string">2023-09-08T02:49:50Z</DateUtc></StartTime><FrequencyChanges><FrequencyChange><Frequency dt:dt="r8">10000000</Frequency><Timestamp dt:dt="r8">11887329846125</Timestamp><Current dt:…	좌우반구com(CVF, UVF, BVF)_2-009-1	60	1.0.0.170	1	-1137673722	Professional	2.0.10.356	2.0.10.356	09-08-2023	2023-09-08 오전 2:49:51	11:49:51	2.0.10.252	207		2	z	임택	NULL	NULL	NULL	6	1	75	NULL	NULL	NULL	KSY2	List2	NULL	NULL	NULL	NULL	NULL	NULL	NULL	NULL	NULL	1	z	2	3	631181	0	z	423	631604
좌우반구com(CVF, UVF, BVF)_2	9	1	<?xml version="1.0"?>\n<Clock xmlns:dt="urn:schemas-microsoft-com:datatypes"><Description dt:dt="string">E-Prime Primary Realtime Clock</Description><StartTime><Timestamp dt:dt="int">0</Timestamp><DateUtc dt:dt="string">2023-09-08T02:49:50Z</DateUtc></StartTime><FrequencyChanges><FrequencyChange><Frequency dt:dt="r8">10000000</Frequency><Timestamp dt:dt="r8">11887329846125</Timestamp><Current dt:…	좌우반구com(CVF, UVF, BVF)_2-009-1	60	1.0.0.170	1	-1137673722	Professional	2.0.10.356	2.0.10.356	09-08-2023	2023-09-08 오전 2:49:51	11:49:51	2.0.10.252	303		1	{/}	입구	NULL	NULL	NULL	NULL	NULL	NULL	127	1	39	KSY2	List3	NULL	NULL	NULL	NULL	NULL	NULL	NULL	NULL	NULL	1	{/}	2	4	954131	0	{/}	433	954564
좌우반구com(CVF, UVF, BVF)_2	9	1	<?xml version="1.0"?>\n<Clock xmlns:dt="urn:schemas-microsoft-com:datatypes"><Description dt:dt="string">E-Prime Primary Realtime Clock</Description><StartTime><Timestamp dt:dt="int">0</Timestamp><DateUtc dt:dt="string">2023-09-08T02:49:50Z</DateUtc></StartTime><FrequencyChanges><FrequencyChange><Frequency dt:dt="r8">10000000</Frequency><Timestamp dt:dt="r8">11887329846125</Timestamp><Current dt:…	좌우반구com(CVF, UVF, BVF)_2-009-1	60	1.0.0.170	1	-1137673722	Professional	2.0.10.356	2.0.10.356	09-08-2023	2023-09-08 오전 2:49:51	11:49:51	2.0.10.252	341		2	z	입목	NULL	NULL	NULL	NULL	NULL	NULL	6	1	77	KSY2	List3	NULL	NULL	NULL	NULL	NULL	NULL	NULL	NULL	NULL	1	z	2	4	1057698	0	z	642	1058340
좌우반구com(CVF, UVF, BVF)_2	9	1	<?xml version="1.0"?>\n<Clock xmlns:dt="urn:schemas-microsoft-com:datatypes"><Description dt:dt="string">E-Prime Primary Realtime Clock</Description><StartTime><Timestamp dt:dt="int">0</Timestamp><DateUtc dt:dt="string">2023-09-08T02:49:50Z</DateUtc></StartTime><FrequencyChanges><FrequencyChange><Frequency dt:dt="r8">10000000</Frequency><Timestamp dt:dt="r8">11887329846125</Timestamp><Current dt:…	좌우반구com(CVF, UVF, BVF)_2-009-1	60	1.0.0.170	1	-1137673722	Professional	2.0.10.356	2.0.10.356	09-08-2023	2023-09-08 오전 2:49:51	11:49:51	2.0.10.252	109		2	z	입화	34	1	109	NULL	NULL	NULL	NULL	NULL	NULL	KSY3	List1	NULL	NULL	NULL	NULL	NULL	NULL	NULL	NULL	NULL	0	z	2	3	303365	0	{/}	495	303860
좌우반구com(CVF, UVF, BVF)_2	9	1	<?xml version="1.0"?>\n<Clock xmlns:dt="urn:schemas-microsoft-com:datatypes"><Description dt:dt="string">E-Prime Primary Realtime Clock</Description><StartTime><Timestamp dt:dt="int">0</Timestamp><DateUtc dt:dt="string">2023-09-08T02:49:50Z</DateUtc></StartTime><FrequencyChanges><FrequencyChange><Frequency dt:dt="r8">10000000</Frequency><Timestamp dt:dt="r8">11887329846125</Timestamp><Current dt:…	좌우반구com(CVF, UVF, BVF)_2-009-1	60	1.0.0.170	1	-1137673722	Professional	2.0.10.356	2.0.10.356	09-08-2023	2023-09-08 오전 2:49:51	11:49:51	2.0.10.252	61		2	z	자름	39	1	61	NULL	NULL	NULL	NULL	NULL	NULL	KSY	List1	0		2	0	176698	184		0	0	0	z	2	4	176882	0	{/}	371	177253
좌우반구com(CVF, UVF, BVF)_2	9	1	<?xml version="1.0"?>\n<Clock xmlns:dt="urn:schemas-microsoft-com:datatypes"><Description dt:dt="string">E-Prime Primary Realtime Clock</Description><StartTime><Timestamp dt:dt="int">0</Timestamp><DateUtc dt:dt="string">2023-09-08T02:49:50Z</DateUtc></StartTime><FrequencyChanges><FrequencyChange><Frequency dt:dt="r8">10000000</Frequency><Timestamp dt:dt="r8">11887329846125</Timestamp><Current dt:…	좌우반구com(CVF, UVF, BVF)_2-009-1	60	1.0.0.170	1	-1137673722	Professional	2.0.10.356	2.0.10.356	09-08-2023	2023-09-08 오전 2:49:51	11:49:51	2.0.10.252	329		1	{/}	자리	NULL	NULL	NULL	NULL	NULL	NULL	132	1	65	KSY2	List3	NULL	NULL	NULL	NULL	NULL	NULL	NULL	NULL	NULL	1	{/}	2	3	1025181	0	{/}	591	1025772
좌우반구com(CVF, UVF, BVF)_2	9	1	<?xml version="1.0"?>\n<Clock xmlns:dt="urn:schemas-microsoft-com:datatypes"><Description dt:dt="string">E-Prime Primary Realtime Clock</Description><StartTime><Timestamp dt:dt="int">0</Timestamp><DateUtc dt:dt="string">2023-09-08T02:49:50Z</DateUtc></StartTime><FrequencyChanges><FrequencyChange><Frequency dt:dt="r8">10000000</Frequency><Timestamp dt:dt="r8">11887329846125</Timestamp><Current dt:…	좌우반구com(CVF, UVF, BVF)_2-009-1	60	1.0.0.170	1	-1137673722	Professional	2.0.10.356	2.0.10.356	09-08-2023	2023-09-08 오전 2:49:51	11:49:51	2.0.10.252	211		1	{/}	자본	NULL	NULL	NULL	93	1	79	NULL	NULL	NULL	KSY2	List2	NULL	NULL	NULL	NULL	NULL	NULL	NULL	NULL	NULL	1	{/}	2	3	641581	0	{/}	503	642084
좌우반구com(CVF, UVF, BVF)_2	9	1	<?xml version="1.0"?>\n<Clock xmlns:dt="urn:schemas-microsoft-com:datatypes"><Description dt:dt="string">E-Prime Primary Realtime Clock</Description><StartTime><Timestamp dt:dt="int">0</Timestamp><DateUtc dt:dt="string">2023-09-08T02:49:50Z</DateUtc></StartTime><FrequencyChanges><FrequencyChange><Frequency dt:dt="r8">10000000</Frequency><Timestamp dt:dt="r8">11887329846125</Timestamp><Current dt:…	좌우반구com(CVF, UVF, BVF)_2-009-1	60	1.0.0.170	1	-1137673722	Professional	2.0.10.356	2.0.10.356	09-08-2023	2023-09-08 오전 2:49:51	11:49:51	2.0.10.252	354		1	{/}	자체	NULL	NULL	NULL	NULL	NULL	NULL	111	1	90	KSY2	List3	NULL	NULL	NULL	NULL	NULL	NULL	NULL	NULL	NULL	1	{/}	2	4	1094431	0	{/}	324	1094755
좌우반구com(CVF, UVF, BVF)_2	9	1	<?xml version="1.0"?>\n<Clock xmlns:dt="urn:schemas-microsoft-com:datatypes"><Description dt:dt="string">E-Prime Primary Realtime Clock</Description><StartTime><Timestamp dt:dt="int">0</Timestamp><DateUtc dt:dt="string">2023-09-08T02:49:50Z</DateUtc></StartTime><FrequencyChanges><FrequencyChange><Frequency dt:dt="r8">10000000</Frequency><Timestamp dt:dt="r8">11887329846125</Timestamp><Current dt:…	좌우반구com(CVF, UVF, BVF)_2-009-1	60	1.0.0.170	1	-1137673722	Professional	2.0.10.356	2.0.10.356	09-08-2023	2023-09-08 오전 2:49:51	11:49:51	2.0.10.252	284		2	z	작락	NULL	NULL	NULL	NULL	NULL	NULL	76	1	20	KSY4	List3	NULL	NULL	NULL	NULL	NULL	NULL	NULL	NULL	NULL	1	z	2	3	902764	0	z	576	903340
좌우반구com(CVF, UVF, BVF)_2	9	1	<?xml version="1.0"?>\n<Clock xmlns:dt="urn:schemas-microsoft-com:datatypes"><Description dt:dt="string">E-Prime Primary Realtime Clock</Description><StartTime><Timestamp dt:dt="int">0</Timestamp><DateUtc dt:dt="string">2023-09-08T02:49:50Z</DateUtc></StartTime><FrequencyChanges><FrequencyChange><Frequency dt:dt="r8">10000000</Frequency><Timestamp dt:dt="r8">11887329846125</Timestamp><Current dt:…	좌우반구com(CVF, UVF, BVF)_2-009-1	60	1.0.0.170	1	-1137673722	Professional	2.0.10.356	2.0.10.356	09-08-2023	2023-09-08 오전 2:49:51	11:49:51	2.0.10.252	267		1	{/}	작품	NULL	NULL	NULL	NULL	NULL	NULL	62	1	3	KSY2	List3	NULL	NULL	NULL	NULL	NULL	NULL	NULL	NULL	NULL	1	{/}	2	3	857414	0	{/}	318	857732
좌우반구com(CVF, UVF, BVF)_2	9	1	<?xml version="1.0"?>\n<Clock xmlns:dt="urn:schemas-microsoft-com:datatypes"><Description dt:dt="string">E-Prime Primary Realtime Clock</Description><StartTime><Timestamp dt:dt="int">0</Timestamp><DateUtc dt:dt="string">2023-09-08T02:49:50Z</DateUtc></StartTime><FrequencyChanges><FrequencyChange><Frequency dt:dt="r8">10000000</Frequency><Timestamp dt:dt="r8">11887329846125</Timestamp><Current dt:…	좌우반구com(CVF, UVF, BVF)_2-009-1	60	1.0.0.170	1	-1137673722	Professional	2.0.10.356	2.0.10.356	09-08-2023	2023-09-08 오전 2:49:51	11:49:51	2.0.10.252	347		1	{/}	재계	NULL	NULL	NULL	NULL	NULL	NULL	48	1	83	KSY2	List3	NULL	NULL	NULL	NULL	NULL	NULL	NULL	NULL	NULL	1	{/}	2	4	1074581	0	{/}	1159	1075740
좌우반구com(CVF, UVF, BVF)_2	9	1	<?xml version="1.0"?>\n<Clock xmlns:dt="urn:schemas-microsoft-com:datatypes"><Description dt:dt="string">E-Prime Primary Realtime Clock</Description><StartTime><Timestamp dt:dt="int">0</Timestamp><DateUtc dt:dt="string">2023-09-08T02:49:50Z</DateUtc></StartTime><FrequencyChanges><FrequencyChange><Frequency dt:dt="r8">10000000</Frequency><Timestamp dt:dt="r8">11887329846125</Timestamp><Current dt:…	좌우반구com(CVF, UVF, BVF)_2-009-1	60	1.0.0.170	1	-1137673722	Professional	2.0.10.356	2.0.10.356	09-08-2023	2023-09-08 오전 2:49:51	11:49:51	2.0.10.252	216		2	z	적태	NULL	NULL	NULL	30	1	84	NULL	NULL	NULL	KSY2	List2	NULL	NULL	NULL	NULL	NULL	NULL	NULL	NULL	NULL	1	z	2	3	654931	0	z	465	655396
좌우반구com(CVF, UVF, BVF)_2	9	1	<?xml version="1.0"?>\n<Clock xmlns:dt="urn:schemas-microsoft-com:datatypes"><Description dt:dt="string">E-Prime Primary Realtime Clock</Description><StartTime><Timestamp dt:dt="int">0</Timestamp><DateUtc dt:dt="string">2023-09-08T02:49:50Z</DateUtc></StartTime><FrequencyChanges><FrequencyChange><Frequency dt:dt="r8">10000000</Frequency><Timestamp dt:dt="r8">11887329846125</Timestamp><Current dt:…	좌우반구com(CVF, UVF, BVF)_2-009-1	60	1.0.0.170	1	-1137673722	Professional	2.0.10.356	2.0.10.356	09-08-2023	2023-09-08 오전 2:49:51	11:49:51	2.0.10.252	360		1	{/}	전략	NULL	NULL	NULL	NULL	NULL	NULL	92	1	96	KSY2	List3	NULL	NULL	NULL	NULL	NULL	NULL	NULL	NULL	NULL	1	{/}	2	3	1111897	0	{/}	299	1112196
좌우반구com(CVF, UVF, BVF)_2	9	1	<?xml version="1.0"?>\n<Clock xmlns:dt="urn:schemas-microsoft-com:datatypes"><Description dt:dt="string">E-Prime Primary Realtime Clock</Description><StartTime><Timestamp dt:dt="int">0</Timestamp><DateUtc dt:dt="string">2023-09-08T02:49:50Z</DateUtc></StartTime><FrequencyChanges><FrequencyChange><Frequency dt:dt="r8">10000000</Frequency><Timestamp dt:dt="r8">11887329846125</Timestamp><Current dt:…	좌우반구com(CVF, UVF, BVF)_2-009-1	60	1.0.0.170	1	-1137673722	Professional	2.0.10.356	2.0.10.356	09-08-2023	2023-09-08 오전 2:49:51	11:49:51	2.0.10.252	314		1	{/}	전통	NULL	NULL	NULL	NULL	NULL	NULL	80	1	50	KSY2	List3	NULL	NULL	NULL	NULL	NULL	NULL	NULL	NULL	NULL	1	{/}	2	3	983564	0	{/}	488	984052
좌우반구com(CVF, UVF, BVF)_2	9	1	<?xml version="1.0"?>\n<Clock xmlns:dt="urn:schemas-microsoft-com:datatypes"><Description dt:dt="string">E-Prime Primary Realtime Clock</Description><StartTime><Timestamp dt:dt="int">0</Timestamp><DateUtc dt:dt="string">2023-09-08T02:49:50Z</DateUtc></StartTime><FrequencyChanges><FrequencyChange><Frequency dt:dt="r8">10000000</Frequency><Timestamp dt:dt="r8">11887329846125</Timestamp><Current dt:…	좌우반구com(CVF, UVF, BVF)_2-009-1	60	1.0.0.170	1	-1137673722	Professional	2.0.10.356	2.0.10.356	09-08-2023	2023-09-08 오전 2:49:51	11:49:51	2.0.10.252	151		2	z	전필	NULL	NULL	NULL	2	1	19	NULL	NULL	NULL	KSY4	List2	NULL	NULL	NULL	NULL	NULL	NULL	NULL	NULL	NULL	1	z	2	3	479198	0	z	430	479628
좌우반구com(CVF, UVF, BVF)_2	9	1	<?xml version="1.0"?>\n<Clock xmlns:dt="urn:schemas-microsoft-com:datatypes"><Description dt:dt="string">E-Prime Primary Realtime Clock</Description><StartTime><Timestamp dt:dt="int">0</Timestamp><DateUtc dt:dt="string">2023-09-08T02:49:50Z</DateUtc></StartTime><FrequencyChanges><FrequencyChange><Frequency dt:dt="r8">10000000</Frequency><Timestamp dt:dt="r8">11887329846125</Timestamp><Current dt:…	좌우반구com(CVF, UVF, BVF)_2-009-1	60	1.0.0.170	1	-1137673722	Professional	2.0.10.356	2.0.10.356	09-08-2023	2023-09-08 오전 2:49:51	11:49:51	2.0.10.252	149		1	{/}	절감	NULL	NULL	NULL	41	1	17	NULL	NULL	NULL	KSY2	List2	NULL	NULL	NULL	NULL	NULL	NULL	NULL	NULL	NULL	1	{/}	2	4	473465	0	{/}	827	474292
좌우반구com(CVF, UVF, BVF)_2	9	1	<?xml version="1.0"?>\n<Clock xmlns:dt="urn:schemas-microsoft-com:datatypes"><Description dt:dt="string">E-Prime Primary Realtime Clock</Description><StartTime><Timestamp dt:dt="int">0</Timestamp><DateUtc dt:dt="string">2023-09-08T02:49:50Z</DateUtc></StartTime><FrequencyChanges><FrequencyChange><Frequency dt:dt="r8">10000000</Frequency><Timestamp dt:dt="r8">11887329846125</Timestamp><Current dt:…	좌우반구com(CVF, UVF, BVF)_2-009-1	60	1.0.0.170	1	-1137673722	Professional	2.0.10.356	2.0.10.356	09-08-2023	2023-09-08 오전 2:49:51	11:49:51	2.0.10.252	349		2	z	절보	NULL	NULL	NULL	NULL	NULL	NULL	4	1	85	KSY3	List3	NULL	NULL	NULL	NULL	NULL	NULL	NULL	NULL	NULL	1	z	2	4	1080981	0	z	559	1081540
좌우반구com(CVF, UVF, BVF)_2	9	1	<?xml version="1.0"?>\n<Clock xmlns:dt="urn:schemas-microsoft-com:datatypes"><Description dt:dt="string">E-Prime Primary Realtime Clock</Description><StartTime><Timestamp dt:dt="int">0</Timestamp><DateUtc dt:dt="string">2023-09-08T02:49:50Z</DateUtc></StartTime><FrequencyChanges><FrequencyChange><Frequency dt:dt="r8">10000000</Frequency><Timestamp dt:dt="r8">11887329846125</Timestamp><Current dt:…	좌우반구com(CVF, UVF, BVF)_2-009-1	60	1.0.0.170	1	-1137673722	Professional	2.0.10.356	2.0.10.356	09-08-2023	2023-09-08 오전 2:49:51	11:49:51	2.0.10.252	58		2	z	절속	81	1	58	NULL	NULL	NULL	NULL	NULL	NULL	KSY3	List1	NULL	NULL	NULL	NULL	NULL	NULL	NULL	NULL	NULL	1	z	2	3	169098	0	z	419	169517
좌우반구com(CVF, UVF, BVF)_2	9	1	<?xml version="1.0"?>\n<Clock xmlns:dt="urn:schemas-microsoft-com:datatypes"><Description dt:dt="string">E-Prime Primary Realtime Clock</Description><StartTime><Timestamp dt:dt="int">0</Timestamp><DateUtc dt:dt="string">2023-09-08T02:49:50Z</DateUtc></StartTime><FrequencyChanges><FrequencyChange><Frequency dt:dt="r8">10000000</Frequency><Timestamp dt:dt="r8">11887329846125</Timestamp><Current dt:…	좌우반구com(CVF, UVF, BVF)_2-009-1	60	1.0.0.170	1	-1137673722	Professional	2.0.10.356	2.0.10.356	09-08-2023	2023-09-08 오전 2:49:51	11:49:51	2.0.10.252	107		1	{/}	절차	90	1	107	NULL	NULL	NULL	NULL	NULL	NULL	KSY2	List1	NULL	NULL	NULL	NULL	NULL	NULL	NULL	NULL	NULL	1	{/}	2	3	298348	0	{/}	368	298716
좌우반구com(CVF, UVF, BVF)_2	9	1	<?xml version="1.0"?>\n<Clock xmlns:dt="urn:schemas-microsoft-com:datatypes"><Description dt:dt="string">E-Prime Primary Realtime Clock</Description><StartTime><Timestamp dt:dt="int">0</Timestamp><DateUtc dt:dt="string">2023-09-08T02:49:50Z</DateUtc></StartTime><FrequencyChanges><FrequencyChange><Frequency dt:dt="r8">10000000</Frequency><Timestamp dt:dt="r8">11887329846125</Timestamp><Current dt:…	좌우반구com(CVF, UVF, BVF)_2-009-1	60	1.0.0.170	1	-1137673722	Professional	2.0.10.356	2.0.10.356	09-08-2023	2023-09-08 오전 2:49:51	11:49:51	2.0.10.252	261		1	{/}	정도	NULL	NULL	NULL	45	1	129	NULL	NULL	NULL	KSY2	List2	NULL	NULL	NULL	NULL	NULL	NULL	NULL	NULL	NULL	1	{/}	2	3	780814	0	{/}	582	781396
좌우반구com(CVF, UVF, BVF)_2	9	1	<?xml version="1.0"?>\n<Clock xmlns:dt="urn:schemas-microsoft-com:datatypes"><Description dt:dt="string">E-Prime Primary Realtime Clock</Description><StartTime><Timestamp dt:dt="int">0</Timestamp><DateUtc dt:dt="string">2023-09-08T02:49:50Z</DateUtc></StartTime><FrequencyChanges><FrequencyChange><Frequency dt:dt="r8">10000000</Frequency><Timestamp dt:dt="r8">11887329846125</Timestamp><Current dt:…	좌우반구com(CVF, UVF, BVF)_2-009-1	60	1.0.0.170	1	-1137673722	Professional	2.0.10.356	2.0.10.356	09-08-2023	2023-09-08 오전 2:49:51	11:49:51	2.0.10.252	101		1	{/}	정오	45	1	101	NULL	NULL	NULL	NULL	NULL	NULL	KSY2	List1	NULL	NULL	NULL	NULL	NULL	NULL	NULL	NULL	NULL	1	{/}	2	4	282915	0	{/}	362	283277
좌우반구com(CVF, UVF, BVF)_2	9	1	<?xml version="1.0"?>\n<Clock xmlns:dt="urn:schemas-microsoft-com:datatypes"><Description dt:dt="string">E-Prime Primary Realtime Clock</Description><StartTime><Timestamp dt:dt="int">0</Timestamp><DateUtc dt:dt="string">2023-09-08T02:49:50Z</DateUtc></StartTime><FrequencyChanges><FrequencyChange><Frequency dt:dt="r8">10000000</Frequency><Timestamp dt:dt="r8">11887329846125</Timestamp><Current dt:…	좌우반구com(CVF, UVF, BVF)_2-009-1	60	1.0.0.170	1	-1137673722	Professional	2.0.10.356	2.0.10.356	09-08-2023	2023-09-08 오전 2:49:51	11:49:51	2.0.10.252	336		1	{/}	정책	NULL	NULL	NULL	NULL	NULL	NULL	1	1	72	KSY2	List3	NULL	NULL	NULL	NULL	NULL	NULL	NULL	NULL	NULL	1	{/}	2	3	1043747	0	{/}	721	1044468
좌우반구com(CVF, UVF, BVF)_2	9	1	<?xml version="1.0"?>\n<Clock xmlns:dt="urn:schemas-microsoft-com:datatypes"><Description dt:dt="string">E-Prime Primary Realtime Clock</Description><StartTime><Timestamp dt:dt="int">0</Timestamp><DateUtc dt:dt="string">2023-09-08T02:49:50Z</DateUtc></StartTime><FrequencyChanges><FrequencyChange><Frequency dt:dt="r8">10000000</Frequency><Timestamp dt:dt="r8">11887329846125</Timestamp><Current dt:…	좌우반구com(CVF, UVF, BVF)_2-009-1	60	1.0.0.170	1	-1137673722	Professional	2.0.10.356	2.0.10.356	09-08-2023	2023-09-08 오전 2:49:51	11:49:51	2.0.10.252	394		2	z	제경	NULL	NULL	NULL	NULL	NULL	NULL	34	1	130	KSY	List3	0		2	0	1202331	183		0	0	0	z	2	3	1202514	0	{/}	201	1202715
좌우반구com(CVF, UVF, BVF)_2	9	1	<?xml version="1.0"?>\n<Clock xmlns:dt="urn:schemas-microsoft-com:datatypes"><Description dt:dt="string">E-Prime Primary Realtime Clock</Description><StartTime><Timestamp dt:dt="int">0</Timestamp><DateUtc dt:dt="string">2023-09-08T02:49:50Z</DateUtc></StartTime><FrequencyChanges><FrequencyChange><Frequency dt:dt="r8">10000000</Frequency><Timestamp dt:dt="r8">11887329846125</Timestamp><Current dt:…	좌우반구com(CVF, UVF, BVF)_2-009-1	60	1.0.0.170	1	-1137673722	Professional	2.0.10.356	2.0.10.356	09-08-2023	2023-09-08 오전 2:49:51	11:49:51	2.0.10.252	286		1	{/}	제도	NULL	NULL	NULL	NULL	NULL	NULL	8	1	22	KSY3	List3	NULL	NULL	NULL	NULL	NULL	NULL	NULL	NULL	NULL	1	{/}	2	3	908264	0	{/}	532	908796
좌우반구com(CVF, UVF, BVF)_2	9	1	<?xml version="1.0"?>\n<Clock xmlns:dt="urn:schemas-microsoft-com:datatypes"><Description dt:dt="string">E-Prime Primary Realtime Clock</Description><StartTime><Timestamp dt:dt="int">0</Timestamp><DateUtc dt:dt="string">2023-09-08T02:49:50Z</DateUtc></StartTime><FrequencyChanges><FrequencyChange><Frequency dt:dt="r8">10000000</Frequency><Timestamp dt:dt="r8">11887329846125</Timestamp><Current dt:…	좌우반구com(CVF, UVF, BVF)_2-009-1	60	1.0.0.170	1	-1137673722	Professional	2.0.10.356	2.0.10.356	09-08-2023	2023-09-08 오전 2:49:51	11:49:51	2.0.10.252	159		2	z	제란	NULL	NULL	NULL	95	1	27	NULL	NULL	NULL	KSY4	List2	NULL	NULL	NULL	NULL	NULL	NULL	NULL	NULL	NULL	0	z	3	3	500398	0	{/}	631	501029
좌우반구com(CVF, UVF, BVF)_2	9	1	<?xml version="1.0"?>\n<Clock xmlns:dt="urn:schemas-microsoft-com:datatypes"><Description dt:dt="string">E-Prime Primary Realtime Clock</Description><StartTime><Timestamp dt:dt="int">0</Timestamp><DateUtc dt:dt="string">2023-09-08T02:49:50Z</DateUtc></StartTime><FrequencyChanges><FrequencyChange><Frequency dt:dt="r8">10000000</Frequency><Timestamp dt:dt="r8">11887329846125</Timestamp><Current dt:…	좌우반구com(CVF, UVF, BVF)_2-009-1	60	1.0.0.170	1	-1137673722	Professional	2.0.10.356	2.0.10.356	09-08-2023	2023-09-08 오전 2:49:51	11:49:51	2.0.10.252	283		1	{/}	제안	NULL	NULL	NULL	NULL	NULL	NULL	56	1	19	KSY3	List3	NULL	NULL	NULL	NULL	NULL	NULL	NULL	NULL	NULL	1	{/}	2	3	900081	0	{/}	475	900556
좌우반구com(CVF, UVF, BVF)_2	9	1	<?xml version="1.0"?>\n<Clock xmlns:dt="urn:schemas-microsoft-com:datatypes"><Description dt:dt="string">E-Prime Primary Realtime Clock</Description><StartTime><Timestamp dt:dt="int">0</Timestamp><DateUtc dt:dt="string">2023-09-08T02:49:50Z</DateUtc></StartTime><FrequencyChanges><FrequencyChange><Frequency dt:dt="r8">10000000</Frequency><Timestamp dt:dt="r8">11887329846125</Timestamp><Current dt:…	좌우반구com(CVF, UVF, BVF)_2-009-1	60	1.0.0.170	1	-1137673722	Professional	2.0.10.356	2.0.10.356	09-08-2023	2023-09-08 오전 2:49:51	11:49:51	2.0.10.252	78		1	{/}	제품	128	1	78	NULL	NULL	NULL	NULL	NULL	NULL	KSY3	List1	NULL	NULL	NULL	NULL	NULL	NULL	NULL	NULL	NULL	1	{/}	2	3	222598	0	{/}	406	223004
좌우반구com(CVF, UVF, BVF)_2	9	1	<?xml version="1.0"?>\n<Clock xmlns:dt="urn:schemas-microsoft-com:datatypes"><Description dt:dt="string">E-Prime Primary Realtime Clock</Description><StartTime><Timestamp dt:dt="int">0</Timestamp><DateUtc dt:dt="string">2023-09-08T02:49:50Z</DateUtc></StartTime><FrequencyChanges><FrequencyChange><Frequency dt:dt="r8">10000000</Frequency><Timestamp dt:dt="r8">11887329846125</Timestamp><Current dt:…	좌우반구com(CVF, UVF, BVF)_2-009-1	60	1.0.0.170	1	-1137673722	Professional	2.0.10.356	2.0.10.356	09-08-2023	2023-09-08 오전 2:49:51	11:49:51	2.0.10.252	270		1	{/}	조건	NULL	NULL	NULL	NULL	NULL	NULL	130	1	6	KSY3	List3	NULL	NULL	NULL	NULL	NULL	NULL	NULL	NULL	NULL	1	{/}	2	3	865264	0	{/}	476	865740
좌우반구com(CVF, UVF, BVF)_2	9	1	<?xml version="1.0"?>\n<Clock xmlns:dt="urn:schemas-microsoft-com:datatypes"><Description dt:dt="string">E-Prime Primary Realtime Clock</Description><StartTime><Timestamp dt:dt="int">0</Timestamp><DateUtc dt:dt="string">2023-09-08T02:49:50Z</DateUtc></StartTime><FrequencyChanges><FrequencyChange><Frequency dt:dt="r8">10000000</Frequency><Timestamp dt:dt="r8">11887329846125</Timestamp><Current dt:…	좌우반구com(CVF, UVF, BVF)_2-009-1	60	1.0.0.170	1	-1137673722	Professional	2.0.10.356	2.0.10.356	09-08-2023	2023-09-08 오전 2:49:51	11:49:51	2.0.10.252	243		1	{/}	조례	NULL	NULL	NULL	28	1	111	NULL	NULL	NULL	KSY3	List2	NULL	NULL	NULL	NULL	NULL	NULL	NULL	NULL	NULL	1	{/}	2	3	729231	0	{/}	861	730092
좌우반구com(CVF, UVF, BVF)_2	9	1	<?xml version="1.0"?>\n<Clock xmlns:dt="urn:schemas-microsoft-com:datatypes"><Description dt:dt="string">E-Prime Primary Realtime Clock</Description><StartTime><Timestamp dt:dt="int">0</Timestamp><DateUtc dt:dt="string">2023-09-08T02:49:50Z</DateUtc></StartTime><FrequencyChanges><FrequencyChange><Frequency dt:dt="r8">10000000</Frequency><Timestamp dt:dt="r8">11887329846125</Timestamp><Current dt:…	좌우반구com(CVF, UVF, BVF)_2-009-1	60	1.0.0.170	1	-1137673722	Professional	2.0.10.356	2.0.10.356	09-08-2023	2023-09-08 오전 2:49:51	11:49:51	2.0.10.252	22		1	{/}	조직	44	1	22	NULL	NULL	NULL	NULL	NULL	NULL	KSY3	List1	NULL	NULL	NULL	NULL	NULL	NULL	NULL	NULL	NULL	1	{/}	2	4	74099	0	{/}	466	74565
좌우반구com(CVF, UVF, BVF)_2	9	1	<?xml version="1.0"?>\n<Clock xmlns:dt="urn:schemas-microsoft-com:datatypes"><Description dt:dt="string">E-Prime Primary Realtime Clock</Description><StartTime><Timestamp dt:dt="int">0</Timestamp><DateUtc dt:dt="string">2023-09-08T02:49:50Z</DateUtc></StartTime><FrequencyChanges><FrequencyChange><Frequency dt:dt="r8">10000000</Frequency><Timestamp dt:dt="r8">11887329846125</Timestamp><Current dt:…	좌우반구com(CVF, UVF, BVF)_2-009-1	60	1.0.0.170	1	-1137673722	Professional	2.0.10.356	2.0.10.356	09-08-2023	2023-09-08 오전 2:49:51	11:49:51	2.0.10.252	91		1	{/}	종류	116	1	91	NULL	NULL	NULL	NULL	NULL	NULL	KSY3	List1	NULL	NULL	NULL	NULL	NULL	NULL	NULL	NULL	NULL	0	{/}	2	3	256815	0	z	461	257276
좌우반구com(CVF, UVF, BVF)_2	9	1	<?xml version="1.0"?>\n<Clock xmlns:dt="urn:schemas-microsoft-com:datatypes"><Description dt:dt="string">E-Prime Primary Realtime Clock</Description><StartTime><Timestamp dt:dt="int">0</Timestamp><DateUtc dt:dt="string">2023-09-08T02:49:50Z</DateUtc></StartTime><FrequencyChanges><FrequencyChange><Frequency dt:dt="r8">10000000</Frequency><Timestamp dt:dt="r8">11887329846125</Timestamp><Current dt:…	좌우반구com(CVF, UVF, BVF)_2-009-1	60	1.0.0.170	1	-1137673722	Professional	2.0.10.356	2.0.10.356	09-08-2023	2023-09-08 오전 2:49:51	11:49:51	2.0.10.252	385		2	z	종백	NULL	NULL	NULL	NULL	NULL	NULL	66	1	121	KSY	List3	0		3	-1	1178680	184		0	0	0	z	2	4	1178864	0	{/}	515	1179379
좌우반구com(CVF, UVF, BVF)_2	9	1	<?xml version="1.0"?>\n<Clock xmlns:dt="urn:schemas-microsoft-com:datatypes"><Description dt:dt="string">E-Prime Primary Realtime Clock</Description><StartTime><Timestamp dt:dt="int">0</Timestamp><DateUtc dt:dt="string">2023-09-08T02:49:50Z</DateUtc></StartTime><FrequencyChanges><FrequencyChange><Frequency dt:dt="r8">10000000</Frequency><Timestamp dt:dt="r8">11887329846125</Timestamp><Current dt:…	좌우반구com(CVF, UVF, BVF)_2-009-1	60	1.0.0.170	1	-1137673722	Professional	2.0.10.356	2.0.10.356	09-08-2023	2023-09-08 오전 2:49:51	11:49:51	2.0.10.252	339		2	z	죽거	NULL	NULL	NULL	NULL	NULL	NULL	100	1	75	KSY2	List3	NULL	NULL	NULL	NULL	NULL	NULL	NULL	NULL	NULL	1	z	2	4	1052281	0	z	443	1052724
좌우반구com(CVF, UVF, BVF)_2	9	1	<?xml version="1.0"?>\n<Clock xmlns:dt="urn:schemas-microsoft-com:datatypes"><Description dt:dt="string">E-Prime Primary Realtime Clock</Description><StartTime><Timestamp dt:dt="int">0</Timestamp><DateUtc dt:dt="string">2023-09-08T02:49:50Z</DateUtc></StartTime><FrequencyChanges><FrequencyChange><Frequency dt:dt="r8">10000000</Frequency><Timestamp dt:dt="r8">11887329846125</Timestamp><Current dt:…	좌우반구com(CVF, UVF, BVF)_2-009-1	60	1.0.0.170	1	-1137673722	Professional	2.0.10.356	2.0.10.356	09-08-2023	2023-09-08 오전 2:49:51	11:49:51	2.0.10.252	117		1	{/}	죽음	113	1	117	NULL	NULL	NULL	NULL	NULL	NULL	KSY3	List1	NULL	NULL	NULL	NULL	NULL	NULL	NULL	NULL	NULL	1	{/}	2	3	324915	0	{/}	321	325236
좌우반구com(CVF, UVF, BVF)_2	9	1	<?xml version="1.0"?>\n<Clock xmlns:dt="urn:schemas-microsoft-com:datatypes"><Description dt:dt="string">E-Prime Primary Realtime Clock</Description><StartTime><Timestamp dt:dt="int">0</Timestamp><DateUtc dt:dt="string">2023-09-08T02:49:50Z</DateUtc></StartTime><FrequencyChanges><FrequencyChange><Frequency dt:dt="r8">10000000</Frequency><Timestamp dt:dt="r8">11887329846125</Timestamp><Current dt:…	좌우반구com(CVF, UVF, BVF)_2-009-1	60	1.0.0.170	1	-1137673722	Professional	2.0.10.356	2.0.10.356	09-08-2023	2023-09-08 오전 2:49:51	11:49:51	2.0.10.252	72		1	{/}	준거	79	1	72	NULL	NULL	NULL	NULL	NULL	NULL	KSY3	List1	NULL	NULL	NULL	NULL	NULL	NULL	NULL	NULL	NULL	0	{/}	2	3	206715	0	z	442	207157
좌우반구com(CVF, UVF, BVF)_2	9	1	<?xml version="1.0"?>\n<Clock xmlns:dt="urn:schemas-microsoft-com:datatypes"><Description dt:dt="string">E-Prime Primary Realtime Clock</Description><StartTime><Timestamp dt:dt="int">0</Timestamp><DateUtc dt:dt="string">2023-09-08T02:49:50Z</DateUtc></StartTime><FrequencyChanges><FrequencyChange><Frequency dt:dt="r8">10000000</Frequency><Timestamp dt:dt="r8">11887329846125</Timestamp><Current dt:…	좌우반구com(CVF, UVF, BVF)_2-009-1	60	1.0.0.170	1	-1137673722	Professional	2.0.10.356	2.0.10.356	09-08-2023	2023-09-08 오전 2:49:51	11:49:51	2.0.10.252	170		2	z	증력	NULL	NULL	NULL	131	1	38	NULL	NULL	NULL	KSY2	List2	NULL	NULL	NULL	NULL	NULL	NULL	NULL	NULL	NULL	0	z	2	4	530248	0	{/}	436	530684
좌우반구com(CVF, UVF, BVF)_2	9	1	<?xml version="1.0"?>\n<Clock xmlns:dt="urn:schemas-microsoft-com:datatypes"><Description dt:dt="string">E-Prime Primary Realtime Clock</Description><StartTime><Timestamp dt:dt="int">0</Timestamp><DateUtc dt:dt="string">2023-09-08T02:49:50Z</DateUtc></StartTime><FrequencyChanges><FrequencyChange><Frequency dt:dt="r8">10000000</Frequency><Timestamp dt:dt="r8">11887329846125</Timestamp><Current dt:…	좌우반구com(CVF, UVF, BVF)_2-009-1	60	1.0.0.170	1	-1137673722	Professional	2.0.10.356	2.0.10.356	09-08-2023	2023-09-08 오전 2:49:51	11:49:51	2.0.10.252	63		1	{/}	증인	88	1	63	NULL	NULL	NULL	NULL	NULL	NULL	KSY3	List1	NULL	NULL	NULL	NULL	NULL	NULL	NULL	NULL	NULL	0	{/}	2	3	182165	0	z	375	182540
좌우반구com(CVF, UVF, BVF)_2	9	1	<?xml version="1.0"?>\n<Clock xmlns:dt="urn:schemas-microsoft-com:datatypes"><Description dt:dt="string">E-Prime Primary Realtime Clock</Description><StartTime><Timestamp dt:dt="int">0</Timestamp><DateUtc dt:dt="string">2023-09-08T02:49:50Z</DateUtc></StartTime><FrequencyChanges><FrequencyChange><Frequency dt:dt="r8">10000000</Frequency><Timestamp dt:dt="r8">11887329846125</Timestamp><Current dt:…	좌우반구com(CVF, UVF, BVF)_2-009-1	60	1.0.0.170	1	-1137673722	Professional	2.0.10.356	2.0.10.356	09-08-2023	2023-09-08 오전 2:49:51	11:49:51	2.0.10.252	190		2	z	지님	NULL	NULL	NULL	17	1	58	NULL	NULL	NULL	KSY	List2	0		2	0	583914	184		0	0	1	z	2	4	584098	0	z	410	584508
좌우반구com(CVF, UVF, BVF)_2	9	1	<?xml version="1.0"?>\n<Clock xmlns:dt="urn:schemas-microsoft-com:datatypes"><Description dt:dt="string">E-Prime Primary Realtime Clock</Description><StartTime><Timestamp dt:dt="int">0</Timestamp><DateUtc dt:dt="string">2023-09-08T02:49:50Z</DateUtc></StartTime><FrequencyChanges><FrequencyChange><Frequency dt:dt="r8">10000000</Frequency><Timestamp dt:dt="r8">11887329846125</Timestamp><Current dt:…	좌우반구com(CVF, UVF, BVF)_2-009-1	60	1.0.0.170	1	-1137673722	Professional	2.0.10.356	2.0.10.356	09-08-2023	2023-09-08 오전 2:49:51	11:49:51	2.0.10.252	67		1	{/}	지적	109	1	67	NULL	NULL	NULL	NULL	NULL	NULL	KSY3	List1	NULL	NULL	NULL	NULL	NULL	NULL	NULL	NULL	NULL	1	{/}	2	3	192798	0	{/}	751	193549
좌우반구com(CVF, UVF, BVF)_2	9	1	<?xml version="1.0"?>\n<Clock xmlns:dt="urn:schemas-microsoft-com:datatypes"><Description dt:dt="string">E-Prime Primary Realtime Clock</Description><StartTime><Timestamp dt:dt="int">0</Timestamp><DateUtc dt:dt="string">2023-09-08T02:49:50Z</DateUtc></StartTime><FrequencyChanges><FrequencyChange><Frequency dt:dt="r8">10000000</Frequency><Timestamp dt:dt="r8">11887329846125</Timestamp><Current dt:…	좌우반구com(CVF, UVF, BVF)_2-009-1	60	1.0.0.170	1	-1137673722	Professional	2.0.10.356	2.0.10.356	09-08-2023	2023-09-08 오전 2:49:51	11:49:51	2.0.10.252	307		1	{/}	지표	NULL	NULL	NULL	NULL	NULL	NULL	25	1	43	KSY3	List3	NULL	NULL	NULL	NULL	NULL	NULL	NULL	NULL	NULL	1	{/}	2	3	964564	0	{/}	456	965020
좌우반구com(CVF, UVF, BVF)_2	9	1	<?xml version="1.0"?>\n<Clock xmlns:dt="urn:schemas-microsoft-com:datatypes"><Description dt:dt="string">E-Prime Primary Realtime Clock</Description><StartTime><Timestamp dt:dt="int">0</Timestamp><DateUtc dt:dt="string">2023-09-08T02:49:50Z</DateUtc></StartTime><FrequencyChanges><FrequencyChange><Frequency dt:dt="r8">10000000</Frequency><Timestamp dt:dt="r8">11887329846125</Timestamp><Current dt:…	좌우반구com(CVF, UVF, BVF)_2-009-1	60	1.0.0.170	1	-1137673722	Professional	2.0.10.356	2.0.10.356	09-08-2023	2023-09-08 오전 2:49:51	11:49:51	2.0.10.252	398		1	{/}	지헤	NULL	NULL	NULL	NULL	NULL	NULL	55	1	134	KSY3	List3	NULL	NULL	NULL	NULL	NULL	NULL	NULL	NULL	NULL	1	{/}	2	3	1212597	0	{/}	478	1213075
좌우반구com(CVF, UVF, BVF)_2	9	1	<?xml version="1.0"?>\n<Clock xmlns:dt="urn:schemas-microsoft-com:datatypes"><Description dt:dt="string">E-Prime Primary Realtime Clock</Description><StartTime><Timestamp dt:dt="int">0</Timestamp><DateUtc dt:dt="string">2023-09-08T02:49:50Z</DateUtc></StartTime><FrequencyChanges><FrequencyChange><Frequency dt:dt="r8">10000000</Frequency><Timestamp dt:dt="r8">11887329846125</Timestamp><Current dt:…	좌우반구com(CVF, UVF, BVF)_2-009-1	60	1.0.0.170	1	-1137673722	Professional	2.0.10.356	2.0.10.356	09-08-2023	2023-09-08 오전 2:49:51	11:49:51	2.0.10.252	269		2	z	직매	NULL	NULL	NULL	NULL	NULL	NULL	52	1	5	KSY3	List3	NULL	NULL	NULL	NULL	NULL	NULL	NULL	NULL	NULL	1	z	2	4	862581	0	z	479	863060
좌우반구com(CVF, UVF, BVF)_2	9	1	<?xml version="1.0"?>\n<Clock xmlns:dt="urn:schemas-microsoft-com:datatypes"><Description dt:dt="string">E-Prime Primary Realtime Clock</Description><StartTime><Timestamp dt:dt="int">0</Timestamp><DateUtc dt:dt="string">2023-09-08T02:49:50Z</DateUtc></StartTime><FrequencyChanges><FrequencyChange><Frequency dt:dt="r8">10000000</Frequency><Timestamp dt:dt="r8">11887329846125</Timestamp><Current dt:…	좌우반구com(CVF, UVF, BVF)_2-009-1	60	1.0.0.170	1	-1137673722	Professional	2.0.10.356	2.0.10.356	09-08-2023	2023-09-08 오전 2:49:51	11:49:51	2.0.10.252	54		1	{/}	직장	6	1	54	NULL	NULL	NULL	NULL	NULL	NULL	KSY3	List1	NULL	NULL	NULL	NULL	NULL	NULL	NULL	NULL	NULL	1	{/}	3	3	158698	0	{/}	371	159069
좌우반구com(CVF, UVF, BVF)_2	9	1	<?xml version="1.0"?>\n<Clock xmlns:dt="urn:schemas-microsoft-com:datatypes"><Description dt:dt="string">E-Prime Primary Realtime Clock</Description><StartTime><Timestamp dt:dt="int">0</Timestamp><DateUtc dt:dt="string">2023-09-08T02:49:50Z</DateUtc></StartTime><FrequencyChanges><FrequencyChange><Frequency dt:dt="r8">10000000</Frequency><Timestamp dt:dt="r8">11887329846125</Timestamp><Current dt:…	좌우반구com(CVF, UVF, BVF)_2-009-1	60	1.0.0.170	1	-1137673722	Professional	2.0.10.356	2.0.10.356	09-08-2023	2023-09-08 오전 2:49:51	11:49:51	2.0.10.252	68		2	z	진회	123	1	68	NULL	NULL	NULL	NULL	NULL	NULL	KSY2	List1	NULL	NULL	NULL	NULL	NULL	NULL	NULL	NULL	NULL	1	z	2	3	195748	0	z	657	196405
좌우반구com(CVF, UVF, BVF)_2	9	1	<?xml version="1.0"?>\n<Clock xmlns:dt="urn:schemas-microsoft-com:datatypes"><Description dt:dt="string">E-Prime Primary Realtime Clock</Description><StartTime><Timestamp dt:dt="int">0</Timestamp><DateUtc dt:dt="string">2023-09-08T02:49:50Z</DateUtc></StartTime><FrequencyChanges><FrequencyChange><Frequency dt:dt="r8">10000000</Frequency><Timestamp dt:dt="r8">11887329846125</Timestamp><Current dt:…	좌우반구com(CVF, UVF, BVF)_2-009-1	60	1.0.0.170	1	-1137673722	Professional	2.0.10.356	2.0.10.356	09-08-2023	2023-09-08 오전 2:49:51	11:49:51	2.0.10.252	141		1	{/}	질서	NULL	NULL	NULL	110	1	9	NULL	NULL	NULL	KSY3	List2	NULL	NULL	NULL	NULL	NULL	NULL	NULL	NULL	NULL	1	{/}	2	3	452481	0	{/}	571	453052
좌우반구com(CVF, UVF, BVF)_2	9	1	<?xml version="1.0"?>\n<Clock xmlns:dt="urn:schemas-microsoft-com:datatypes"><Description dt:dt="string">E-Prime Primary Realtime Clock</Description><StartTime><Timestamp dt:dt="int">0</Timestamp><DateUtc dt:dt="string">2023-09-08T02:49:50Z</DateUtc></StartTime><FrequencyChanges><FrequencyChange><Frequency dt:dt="r8">10000000</Frequency><Timestamp dt:dt="r8">11887329846125</Timestamp><Current dt:…	좌우반구com(CVF, UVF, BVF)_2-009-1	60	1.0.0.170	1	-1137673722	Professional	2.0.10.356	2.0.10.356	09-08-2023	2023-09-08 오전 2:49:51	11:49:51	2.0.10.252	362		1	{/}	차량	NULL	NULL	NULL	NULL	NULL	NULL	16	1	98	KSY3	List3	NULL	NULL	NULL	NULL	NULL	NULL	NULL	NULL	NULL	0	{/}	2	3	1116914	0	z	522	1117436
좌우반구com(CVF, UVF, BVF)_2	9	1	<?xml version="1.0"?>\n<Clock xmlns:dt="urn:schemas-microsoft-com:datatypes"><Description dt:dt="string">E-Prime Primary Realtime Clock</Description><StartTime><Timestamp dt:dt="int">0</Timestamp><DateUtc dt:dt="string">2023-09-08T02:49:50Z</DateUtc></StartTime><FrequencyChanges><FrequencyChange><Frequency dt:dt="r8">10000000</Frequency><Timestamp dt:dt="r8">11887329846125</Timestamp><Current dt:…	좌우반구com(CVF, UVF, BVF)_2-009-1	60	1.0.0.170	1	-1137673722	Professional	2.0.10.356	2.0.10.356	09-08-2023	2023-09-08 오전 2:49:51	11:49:51	2.0.10.252	353		1	{/}	차익	NULL	NULL	NULL	NULL	NULL	NULL	17	1	89	KSY3	List3	NULL	NULL	NULL	NULL	NULL	NULL	NULL	NULL	NULL	0	{/}	2	3	1091864	0	z	364	1092228
좌우반구com(CVF, UVF, BVF)_2	9	1	<?xml version="1.0"?>\n<Clock xmlns:dt="urn:schemas-microsoft-com:datatypes"><Description dt:dt="string">E-Prime Primary Realtime Clock</Description><StartTime><Timestamp dt:dt="int">0</Timestamp><DateUtc dt:dt="string">2023-09-08T02:49:50Z</DateUtc></StartTime><FrequencyChanges><FrequencyChange><Frequency dt:dt="r8">10000000</Frequency><Timestamp dt:dt="r8">11887329846125</Timestamp><Current dt:…	좌우반구com(CVF, UVF, BVF)_2-009-1	60	1.0.0.170	1	-1137673722	Professional	2.0.10.356	2.0.10.356	09-08-2023	2023-09-08 오전 2:49:51	11:49:51	2.0.10.252	198		2	z	착반	NULL	NULL	NULL	9	1	66	NULL	NULL	NULL	KSY	List2	0		2	1	605915	183		0	0	1	z	2	3	606098	0	z	458	606556
좌우반구com(CVF, UVF, BVF)_2	9	1	<?xml version="1.0"?>\n<Clock xmlns:dt="urn:schemas-microsoft-com:datatypes"><Description dt:dt="string">E-Prime Primary Realtime Clock</Description><StartTime><Timestamp dt:dt="int">0</Timestamp><DateUtc dt:dt="string">2023-09-08T02:49:50Z</DateUtc></StartTime><FrequencyChanges><FrequencyChange><Frequency dt:dt="r8">10000000</Frequency><Timestamp dt:dt="r8">11887329846125</Timestamp><Current dt:…	좌우반구com(CVF, UVF, BVF)_2-009-1	60	1.0.0.170	1	-1137673722	Professional	2.0.10.356	2.0.10.356	09-08-2023	2023-09-08 오전 2:49:51	11:49:51	2.0.10.252	335		1	{/}	착지	NULL	NULL	NULL	NULL	NULL	NULL	106	1	71	KSY3	List3	NULL	NULL	NULL	NULL	NULL	NULL	NULL	NULL	NULL	0	{/}	2	4	1040898	0	z	650	1041548
좌우반구com(CVF, UVF, BVF)_2	9	1	<?xml version="1.0"?>\n<Clock xmlns:dt="urn:schemas-microsoft-com:datatypes"><Description dt:dt="string">E-Prime Primary Realtime Clock</Description><StartTime><Timestamp dt:dt="int">0</Timestamp><DateUtc dt:dt="string">2023-09-08T02:49:50Z</DateUtc></StartTime><FrequencyChanges><FrequencyChange><Frequency dt:dt="r8">10000000</Frequency><Timestamp dt:dt="r8">11887329846125</Timestamp><Current dt:…	좌우반구com(CVF, UVF, BVF)_2-009-1	60	1.0.0.170	1	-1137673722	Professional	2.0.10.356	2.0.10.356	09-08-2023	2023-09-08 오전 2:49:51	11:49:51	2.0.10.252	221		1	{/}	책임	NULL	NULL	NULL	73	1	89	NULL	NULL	NULL	KSY3	List2	NULL	NULL	NULL	NULL	NULL	NULL	NULL	NULL	NULL	0	{/}	2	3	668381	0	z	1055	669436
좌우반구com(CVF, UVF, BVF)_2	9	1	<?xml version="1.0"?>\n<Clock xmlns:dt="urn:schemas-microsoft-com:datatypes"><Description dt:dt="string">E-Prime Primary Realtime Clock</Description><StartTime><Timestamp dt:dt="int">0</Timestamp><DateUtc dt:dt="string">2023-09-08T02:49:50Z</DateUtc></StartTime><FrequencyChanges><FrequencyChange><Frequency dt:dt="r8">10000000</Frequency><Timestamp dt:dt="r8">11887329846125</Timestamp><Current dt:…	좌우반구com(CVF, UVF, BVF)_2-009-1	60	1.0.0.170	1	-1137673722	Professional	2.0.10.356	2.0.10.356	09-08-2023	2023-09-08 오전 2:49:51	11:49:51	2.0.10.252	131		2	z	책희	72	1	131	NULL	NULL	NULL	NULL	NULL	NULL	KSY3	List1	NULL	NULL	NULL	NULL	NULL	NULL	NULL	NULL	NULL	0	z	3	4	362015	0	{/}	558	362573
좌우반구com(CVF, UVF, BVF)_2	9	1	<?xml version="1.0"?>\n<Clock xmlns:dt="urn:schemas-microsoft-com:datatypes"><Description dt:dt="string">E-Prime Primary Realtime Clock</Description><StartTime><Timestamp dt:dt="int">0</Timestamp><DateUtc dt:dt="string">2023-09-08T02:49:50Z</DateUtc></StartTime><FrequencyChanges><FrequencyChange><Frequency dt:dt="r8">10000000</Frequency><Timestamp dt:dt="r8">11887329846125</Timestamp><Current dt:…	좌우반구com(CVF, UVF, BVF)_2-009-1	60	1.0.0.170	1	-1137673722	Professional	2.0.10.356	2.0.10.356	09-08-2023	2023-09-08 오전 2:49:51	11:49:51	2.0.10.252	358		2	z	청휘	NULL	NULL	NULL	NULL	NULL	NULL	118	1	94	KSY4	List3	NULL	NULL	NULL	NULL	NULL	NULL	NULL	NULL	NULL	1	z	2	3	1106497	0	z	619	1107116
좌우반구com(CVF, UVF, BVF)_2	9	1	<?xml version="1.0"?>\n<Clock xmlns:dt="urn:schemas-microsoft-com:datatypes"><Description dt:dt="string">E-Prime Primary Realtime Clock</Description><StartTime><Timestamp dt:dt="int">0</Timestamp><DateUtc dt:dt="string">2023-09-08T02:49:50Z</DateUtc></StartTime><FrequencyChanges><FrequencyChange><Frequency dt:dt="r8">10000000</Frequency><Timestamp dt:dt="r8">11887329846125</Timestamp><Current dt:…	좌우반구com(CVF, UVF, BVF)_2-009-1	60	1.0.0.170	1	-1137673722	Professional	2.0.10.356	2.0.10.356	09-08-2023	2023-09-08 오전 2:49:51	11:49:51	2.0.10.252	27		2	z	체행	71	1	27	NULL	NULL	NULL	NULL	NULL	NULL	KSY	List1	0		2	0	87332	183		0	0	0	z	2	3	87515	0	{/}	282	87797
좌우반구com(CVF, UVF, BVF)_2	9	1	<?xml version="1.0"?>\n<Clock xmlns:dt="urn:schemas-microsoft-com:datatypes"><Description dt:dt="string">E-Prime Primary Realtime Clock</Description><StartTime><Timestamp dt:dt="int">0</Timestamp><DateUtc dt:dt="string">2023-09-08T02:49:50Z</DateUtc></StartTime><FrequencyChanges><FrequencyChange><Frequency dt:dt="r8">10000000</Frequency><Timestamp dt:dt="r8">11887329846125</Timestamp><Current dt:…	좌우반구com(CVF, UVF, BVF)_2-009-1	60	1.0.0.170	1	-1137673722	Professional	2.0.10.356	2.0.10.356	09-08-2023	2023-09-08 오전 2:49:51	11:49:51	2.0.10.252	118		1	{/}	체험	122	1	118	NULL	NULL	NULL	NULL	NULL	NULL	KSY3	List1	NULL	NULL	NULL	NULL	NULL	NULL	NULL	NULL	NULL	1	{/}	2	3	327431	0	{/}	414	327845
좌우반구com(CVF, UVF, BVF)_2	9	1	<?xml version="1.0"?>\n<Clock xmlns:dt="urn:schemas-microsoft-com:datatypes"><Description dt:dt="string">E-Prime Primary Realtime Clock</Description><StartTime><Timestamp dt:dt="int">0</Timestamp><DateUtc dt:dt="string">2023-09-08T02:49:50Z</DateUtc></StartTime><FrequencyChanges><FrequencyChange><Frequency dt:dt="r8">10000000</Frequency><Timestamp dt:dt="r8">11887329846125</Timestamp><Current dt:…	좌우반구com(CVF, UVF, BVF)_2-009-1	60	1.0.0.170	1	-1137673722	Professional	2.0.10.356	2.0.10.356	09-08-2023	2023-09-08 오전 2:49:51	11:49:51	2.0.10.252	378		1	{/}	최고	NULL	NULL	NULL	NULL	NULL	NULL	29	1	114	KSY3	List3	NULL	NULL	NULL	NULL	NULL	NULL	NULL	NULL	NULL	1	{/}	2	3	1160347	0	{/}	377	1160724
좌우반구com(CVF, UVF, BVF)_2	9	1	<?xml version="1.0"?>\n<Clock xmlns:dt="urn:schemas-microsoft-com:datatypes"><Description dt:dt="string">E-Prime Primary Realtime Clock</Description><StartTime><Timestamp dt:dt="int">0</Timestamp><DateUtc dt:dt="string">2023-09-08T02:49:50Z</DateUtc></StartTime><FrequencyChanges><FrequencyChange><Frequency dt:dt="r8">10000000</Frequency><Timestamp dt:dt="r8">11887329846125</Timestamp><Current dt:…	좌우반구com(CVF, UVF, BVF)_2-009-1	60	1.0.0.170	1	-1137673722	Professional	2.0.10.356	2.0.10.356	09-08-2023	2023-09-08 오전 2:49:51	11:49:51	2.0.10.252	130		2	z	최여	66	1	130	NULL	NULL	NULL	NULL	NULL	NULL	KSY4	List1	NULL	NULL	NULL	NULL	NULL	NULL	NULL	NULL	NULL	1	z	3	3	359381	0	z	431	359812
좌우반구com(CVF, UVF, BVF)_2	9	1	<?xml version="1.0"?>\n<Clock xmlns:dt="urn:schemas-microsoft-com:datatypes"><Description dt:dt="string">E-Prime Primary Realtime Clock</Description><StartTime><Timestamp dt:dt="int">0</Timestamp><DateUtc dt:dt="string">2023-09-08T02:49:50Z</DateUtc></StartTime><FrequencyChanges><FrequencyChange><Frequency dt:dt="r8">10000000</Frequency><Timestamp dt:dt="r8">11887329846125</Timestamp><Current dt:…	좌우반구com(CVF, UVF, BVF)_2-009-1	60	1.0.0.170	1	-1137673722	Professional	2.0.10.356	2.0.10.356	09-08-2023	2023-09-08 오전 2:49:51	11:49:51	2.0.10.252	263		2	z	최횟	NULL	NULL	NULL	108	1	131	NULL	NULL	NULL	KSY	List2	0		2	0	786248	183		0	0	1	z	2	3	786431	0	z	381	786812
좌우반구com(CVF, UVF, BVF)_2	9	1	<?xml version="1.0"?>\n<Clock xmlns:dt="urn:schemas-microsoft-com:datatypes"><Description dt:dt="string">E-Prime Primary Realtime Clock</Description><StartTime><Timestamp dt:dt="int">0</Timestamp><DateUtc dt:dt="string">2023-09-08T02:49:50Z</DateUtc></StartTime><FrequencyChanges><FrequencyChange><Frequency dt:dt="r8">10000000</Frequency><Timestamp dt:dt="r8">11887329846125</Timestamp><Current dt:…	좌우반구com(CVF, UVF, BVF)_2-009-1	60	1.0.0.170	1	-1137673722	Professional	2.0.10.356	2.0.10.356	09-08-2023	2023-09-08 오전 2:49:51	11:49:51	2.0.10.252	93		2	z	축허	104	1	93	NULL	NULL	NULL	NULL	NULL	NULL	KSY2	List1	NULL	NULL	NULL	NULL	NULL	NULL	NULL	NULL	NULL	1	z	2	3	262098	0	z	434	262532
좌우반구com(CVF, UVF, BVF)_2	9	1	<?xml version="1.0"?>\n<Clock xmlns:dt="urn:schemas-microsoft-com:datatypes"><Description dt:dt="string">E-Prime Primary Realtime Clock</Description><StartTime><Timestamp dt:dt="int">0</Timestamp><DateUtc dt:dt="string">2023-09-08T02:49:50Z</DateUtc></StartTime><FrequencyChanges><FrequencyChange><Frequency dt:dt="r8">10000000</Frequency><Timestamp dt:dt="r8">11887329846125</Timestamp><Current dt:…	좌우반구com(CVF, UVF, BVF)_2-009-1	60	1.0.0.170	1	-1137673722	Professional	2.0.10.356	2.0.10.356	09-08-2023	2023-09-08 오전 2:49:51	11:49:51	2.0.10.252	312		2	z	축헤	NULL	NULL	NULL	NULL	NULL	NULL	121	1	48	KSY2	List3	NULL	NULL	NULL	NULL	NULL	NULL	NULL	NULL	NULL	1	z	2	3	978314	0	z	450	978764
좌우반구com(CVF, UVF, BVF)_2	9	1	<?xml version="1.0"?>\n<Clock xmlns:dt="urn:schemas-microsoft-com:datatypes"><Description dt:dt="string">E-Prime Primary Realtime Clock</Description><StartTime><Timestamp dt:dt="int">0</Timestamp><DateUtc dt:dt="string">2023-09-08T02:49:50Z</DateUtc></StartTime><FrequencyChanges><FrequencyChange><Frequency dt:dt="r8">10000000</Frequency><Timestamp dt:dt="r8">11887329846125</Timestamp><Current dt:…	좌우반구com(CVF, UVF, BVF)_2-009-1	60	1.0.0.170	1	-1137673722	Professional	2.0.10.356	2.0.10.356	09-08-2023	2023-09-08 오전 2:49:51	11:49:51	2.0.10.252	193		2	z	축희	NULL	NULL	NULL	96	1	61	NULL	NULL	NULL	KSY3	List2	NULL	NULL	NULL	NULL	NULL	NULL	NULL	NULL	NULL	1	z	2	4	592348	0	z	704	593052
좌우반구com(CVF, UVF, BVF)_2	9	1	<?xml version="1.0"?>\n<Clock xmlns:dt="urn:schemas-microsoft-com:datatypes"><Description dt:dt="string">E-Prime Primary Realtime Clock</Description><StartTime><Timestamp dt:dt="int">0</Timestamp><DateUtc dt:dt="string">2023-09-08T02:49:50Z</DateUtc></StartTime><FrequencyChanges><FrequencyChange><Frequency dt:dt="r8">10000000</Frequency><Timestamp dt:dt="r8">11887329846125</Timestamp><Current dt:…	좌우반구com(CVF, UVF, BVF)_2-009-1	60	1.0.0.170	1	-1137673722	Professional	2.0.10.356	2.0.10.356	09-08-2023	2023-09-08 오전 2:49:51	11:49:51	2.0.10.252	80		2	z	측개	68	1	80	NULL	NULL	NULL	NULL	NULL	NULL	KSY	List1	0		2	0	227615	184		0	0	1	z	2	4	227799	0	z	478	228277
좌우반구com(CVF, UVF, BVF)_2	9	1	<?xml version="1.0"?>\n<Clock xmlns:dt="urn:schemas-microsoft-com:datatypes"><Description dt:dt="string">E-Prime Primary Realtime Clock</Description><StartTime><Timestamp dt:dt="int">0</Timestamp><DateUtc dt:dt="string">2023-09-08T02:49:50Z</DateUtc></StartTime><FrequencyChanges><FrequencyChange><Frequency dt:dt="r8">10000000</Frequency><Timestamp dt:dt="r8">11887329846125</Timestamp><Current dt:…	좌우반구com(CVF, UVF, BVF)_2-009-1	60	1.0.0.170	1	-1137673722	Professional	2.0.10.356	2.0.10.356	09-08-2023	2023-09-08 오전 2:49:51	11:49:51	2.0.10.252	326		1	{/}	치안	NULL	NULL	NULL	NULL	NULL	NULL	26	1	62	KSY3	List3	NULL	NULL	NULL	NULL	NULL	NULL	NULL	NULL	NULL	0	{/}	2	4	1015898	0	z	1578	1017476
좌우반구com(CVF, UVF, BVF)_2	9	1	<?xml version="1.0"?>\n<Clock xmlns:dt="urn:schemas-microsoft-com:datatypes"><Description dt:dt="string">E-Prime Primary Realtime Clock</Description><StartTime><Timestamp dt:dt="int">0</Timestamp><DateUtc dt:dt="string">2023-09-08T02:49:50Z</DateUtc></StartTime><FrequencyChanges><FrequencyChange><Frequency dt:dt="r8">10000000</Frequency><Timestamp dt:dt="r8">11887329846125</Timestamp><Current dt:…	좌우반구com(CVF, UVF, BVF)_2-009-1	60	1.0.0.170	1	-1137673722	Professional	2.0.10.356	2.0.10.356	09-08-2023	2023-09-08 오전 2:49:51	11:49:51	2.0.10.252	272		2	z	치책	NULL	NULL	NULL	NULL	NULL	NULL	50	1	8	KSY4	List3	NULL	NULL	NULL	NULL	NULL	NULL	NULL	NULL	NULL	0	z	2	4	870631	0	{/}	469	871100
좌우반구com(CVF, UVF, BVF)_2	9	1	<?xml version="1.0"?>\n<Clock xmlns:dt="urn:schemas-microsoft-com:datatypes"><Description dt:dt="string">E-Prime Primary Realtime Clock</Description><StartTime><Timestamp dt:dt="int">0</Timestamp><DateUtc dt:dt="string">2023-09-08T02:49:50Z</DateUtc></StartTime><FrequencyChanges><FrequencyChange><Frequency dt:dt="r8">10000000</Frequency><Timestamp dt:dt="r8">11887329846125</Timestamp><Current dt:…	좌우반구com(CVF, UVF, BVF)_2-009-1	60	1.0.0.170	1	-1137673722	Professional	2.0.10.356	2.0.10.356	09-08-2023	2023-09-08 오전 2:49:51	11:49:51	2.0.10.252	273		2	z	치향	NULL	NULL	NULL	NULL	NULL	NULL	128	1	9	KSY4	List3	NULL	NULL	NULL	NULL	NULL	NULL	NULL	NULL	NULL	1	z	3	3	873297	0	z	483	873780
좌우반구com(CVF, UVF, BVF)_2	9	1	<?xml version="1.0"?>\n<Clock xmlns:dt="urn:schemas-microsoft-com:datatypes"><Description dt:dt="string">E-Prime Primary Realtime Clock</Description><StartTime><Timestamp dt:dt="int">0</Timestamp><DateUtc dt:dt="string">2023-09-08T02:49:50Z</DateUtc></StartTime><FrequencyChanges><FrequencyChange><Frequency dt:dt="r8">10000000</Frequency><Timestamp dt:dt="r8">11887329846125</Timestamp><Current dt:…	좌우반구com(CVF, UVF, BVF)_2-009-1	60	1.0.0.170	1	-1137673722	Professional	2.0.10.356	2.0.10.356	09-08-2023	2023-09-08 오전 2:49:51	11:49:51	2.0.10.252	319		1	{/}	타격	NULL	NULL	NULL	NULL	NULL	NULL	116	1	55	KSY3	List3	NULL	NULL	NULL	NULL	NULL	NULL	NULL	NULL	NULL	0	{/}	2	3	996714	0	z	498	997212
좌우반구com(CVF, UVF, BVF)_2	9	1	<?xml version="1.0"?>\n<Clock xmlns:dt="urn:schemas-microsoft-com:datatypes"><Description dt:dt="string">E-Prime Primary Realtime Clock</Description><StartTime><Timestamp dt:dt="int">0</Timestamp><DateUtc dt:dt="string">2023-09-08T02:49:50Z</DateUtc></StartTime><FrequencyChanges><FrequencyChange><Frequency dt:dt="r8">10000000</Frequency><Timestamp dt:dt="r8">11887329846125</Timestamp><Current dt:…	좌우반구com(CVF, UVF, BVF)_2-009-1	60	1.0.0.170	1	-1137673722	Professional	2.0.10.356	2.0.10.356	09-08-2023	2023-09-08 오전 2:49:51	11:49:51	2.0.10.252	371		1	{/}	탈퇴	NULL	NULL	NULL	NULL	NULL	NULL	117	1	107	KSY3	List3	NULL	NULL	NULL	NULL	NULL	NULL	NULL	NULL	NULL	0	{/}	2	4	1141314	0	z	369	1141683
좌우반구com(CVF, UVF, BVF)_2	9	1	<?xml version="1.0"?>\n<Clock xmlns:dt="urn:schemas-microsoft-com:datatypes"><Description dt:dt="string">E-Prime Primary Realtime Clock</Description><StartTime><Timestamp dt:dt="int">0</Timestamp><DateUtc dt:dt="string">2023-09-08T02:49:50Z</DateUtc></StartTime><FrequencyChanges><FrequencyChange><Frequency dt:dt="r8">10000000</Frequency><Timestamp dt:dt="r8">11887329846125</Timestamp><Current dt:…	좌우반구com(CVF, UVF, BVF)_2-009-1	60	1.0.0.170	1	-1137673722	Professional	2.0.10.356	2.0.10.356	09-08-2023	2023-09-08 오전 2:49:51	11:49:51	2.0.10.252	361		2	z	태스	NULL	NULL	NULL	NULL	NULL	NULL	2	1	97	KSY4	List3	NULL	NULL	NULL	NULL	NULL	NULL	NULL	NULL	NULL	0	z	2	3	1114397	0	{/}	318	1114715
좌우반구com(CVF, UVF, BVF)_2	9	1	<?xml version="1.0"?>\n<Clock xmlns:dt="urn:schemas-microsoft-com:datatypes"><Description dt:dt="string">E-Prime Primary Realtime Clock</Description><StartTime><Timestamp dt:dt="int">0</Timestamp><DateUtc dt:dt="string">2023-09-08T02:49:50Z</DateUtc></StartTime><FrequencyChanges><FrequencyChange><Frequency dt:dt="r8">10000000</Frequency><Timestamp dt:dt="r8">11887329846125</Timestamp><Current dt:…	좌우반구com(CVF, UVF, BVF)_2-009-1	60	1.0.0.170	1	-1137673722	Professional	2.0.10.356	2.0.10.356	09-08-2023	2023-09-08 오전 2:49:51	11:49:51	2.0.10.252	234		1	{/}	택시	NULL	NULL	NULL	53	1	102	NULL	NULL	NULL	KSY3	List2	NULL	NULL	NULL	NULL	NULL	NULL	NULL	NULL	NULL	1	{/}	2	4	704248	0	{/}	372	704620
좌우반구com(CVF, UVF, BVF)_2	9	1	<?xml version="1.0"?>\n<Clock xmlns:dt="urn:schemas-microsoft-com:datatypes"><Description dt:dt="string">E-Prime Primary Realtime Clock</Description><StartTime><Timestamp dt:dt="int">0</Timestamp><DateUtc dt:dt="string">2023-09-08T02:49:50Z</DateUtc></StartTime><FrequencyChanges><FrequencyChange><Frequency dt:dt="r8">10000000</Frequency><Timestamp dt:dt="r8">11887329846125</Timestamp><Current dt:…	좌우반구com(CVF, UVF, BVF)_2-009-1	60	1.0.0.170	1	-1137673722	Professional	2.0.10.356	2.0.10.356	09-08-2023	2023-09-08 오전 2:49:51	11:49:51	2.0.10.252	20		2	z	택정	58	1	20	NULL	NULL	NULL	NULL	NULL	NULL	KSY4	List1	NULL	NULL	NULL	NULL	NULL	NULL	NULL	NULL	NULL	1	z	2	3	68665	0	z	716	69381
좌우반구com(CVF, UVF, BVF)_2	9	1	<?xml version="1.0"?>\n<Clock xmlns:dt="urn:schemas-microsoft-com:datatypes"><Description dt:dt="string">E-Prime Primary Realtime Clock</Description><StartTime><Timestamp dt:dt="int">0</Timestamp><DateUtc dt:dt="string">2023-09-08T02:49:50Z</DateUtc></StartTime><FrequencyChanges><FrequencyChange><Frequency dt:dt="r8">10000000</Frequency><Timestamp dt:dt="r8">11887329846125</Timestamp><Current dt:…	좌우반구com(CVF, UVF, BVF)_2-009-1	60	1.0.0.170	1	-1137673722	Professional	2.0.10.356	2.0.10.356	09-08-2023	2023-09-08 오전 2:49:51	11:49:51	2.0.10.252	333		2	z	통락	NULL	NULL	NULL	NULL	NULL	NULL	107	1	69	KSY3	List3	NULL	NULL	NULL	NULL	NULL	NULL	NULL	NULL	NULL	1	z	2	4	1035631	0	z	421	1036052
좌우반구com(CVF, UVF, BVF)_2	9	1	<?xml version="1.0"?>\n<Clock xmlns:dt="urn:schemas-microsoft-com:datatypes"><Description dt:dt="string">E-Prime Primary Realtime Clock</Description><StartTime><Timestamp dt:dt="int">0</Timestamp><DateUtc dt:dt="string">2023-09-08T02:49:50Z</DateUtc></StartTime><FrequencyChanges><FrequencyChange><Frequency dt:dt="r8">10000000</Frequency><Timestamp dt:dt="r8">11887329846125</Timestamp><Current dt:…	좌우반구com(CVF, UVF, BVF)_2-009-1	60	1.0.0.170	1	-1137673722	Professional	2.0.10.356	2.0.10.356	09-08-2023	2023-09-08 오전 2:49:51	11:49:51	2.0.10.252	206		2	z	통록	NULL	NULL	NULL	34	1	74	NULL	NULL	NULL	KSY	List2	0		2	0	628398	183		0	0	0	z	2	3	628581	0	{/}	407	628988
좌우반구com(CVF, UVF, BVF)_2	9	1	<?xml version="1.0"?>\n<Clock xmlns:dt="urn:schemas-microsoft-com:datatypes"><Description dt:dt="string">E-Prime Primary Realtime Clock</Description><StartTime><Timestamp dt:dt="int">0</Timestamp><DateUtc dt:dt="string">2023-09-08T02:49:50Z</DateUtc></StartTime><FrequencyChanges><FrequencyChange><Frequency dt:dt="r8">10000000</Frequency><Timestamp dt:dt="r8">11887329846125</Timestamp><Current dt:…	좌우반구com(CVF, UVF, BVF)_2-009-1	60	1.0.0.170	1	-1137673722	Professional	2.0.10.356	2.0.10.356	09-08-2023	2023-09-08 오전 2:49:51	11:49:51	2.0.10.252	253		2	z	통류	NULL	NULL	NULL	107	1	121	NULL	NULL	NULL	KSY2	List2	NULL	NULL	NULL	NULL	NULL	NULL	NULL	NULL	NULL	1	z	2	3	756814	0	z	526	757340
좌우반구com(CVF, UVF, BVF)_2	9	1	<?xml version="1.0"?>\n<Clock xmlns:dt="urn:schemas-microsoft-com:datatypes"><Description dt:dt="string">E-Prime Primary Realtime Clock</Description><StartTime><Timestamp dt:dt="int">0</Timestamp><DateUtc dt:dt="string">2023-09-08T02:49:50Z</DateUtc></StartTime><FrequencyChanges><FrequencyChange><Frequency dt:dt="r8">10000000</Frequency><Timestamp dt:dt="r8">11887329846125</Timestamp><Current dt:…	좌우반구com(CVF, UVF, BVF)_2-009-1	60	1.0.0.170	1	-1137673722	Professional	2.0.10.356	2.0.10.356	09-08-2023	2023-09-08 오전 2:49:51	11:49:51	2.0.10.252	210		2	z	퇴착	NULL	NULL	NULL	44	1	78	NULL	NULL	NULL	KSY	List2	0		2	0	638831	183		0	0	0	z	2	3	639014	0	{/}	366	639380
좌우반구com(CVF, UVF, BVF)_2	9	1	<?xml version="1.0"?>\n<Clock xmlns:dt="urn:schemas-microsoft-com:datatypes"><Description dt:dt="string">E-Prime Primary Realtime Clock</Description><StartTime><Timestamp dt:dt="int">0</Timestamp><DateUtc dt:dt="string">2023-09-08T02:49:50Z</DateUtc></StartTime><FrequencyChanges><FrequencyChange><Frequency dt:dt="r8">10000000</Frequency><Timestamp dt:dt="r8">11887329846125</Timestamp><Current dt:…	좌우반구com(CVF, UVF, BVF)_2-009-1	60	1.0.0.170	1	-1137673722	Professional	2.0.10.356	2.0.10.356	09-08-2023	2023-09-08 오전 2:49:51	11:49:51	2.0.10.252	194		1	{/}	판단	NULL	NULL	NULL	116	1	62	NULL	NULL	NULL	KSY3	List2	NULL	NULL	NULL	NULL	NULL	NULL	NULL	NULL	NULL	1	{/}	2	4	595248	0	{/}	396	595644
좌우반구com(CVF, UVF, BVF)_2	9	1	<?xml version="1.0"?>\n<Clock xmlns:dt="urn:schemas-microsoft-com:datatypes"><Description dt:dt="string">E-Prime Primary Realtime Clock</Description><StartTime><Timestamp dt:dt="int">0</Timestamp><DateUtc dt:dt="string">2023-09-08T02:49:50Z</DateUtc></StartTime><FrequencyChanges><FrequencyChange><Frequency dt:dt="r8">10000000</Frequency><Timestamp dt:dt="r8">11887329846125</Timestamp><Current dt:…	좌우반구com(CVF, UVF, BVF)_2-009-1	60	1.0.0.170	1	-1137673722	Professional	2.0.10.356	2.0.10.356	09-08-2023	2023-09-08 오전 2:49:51	11:49:51	2.0.10.252	112		1	{/}	판매	114	1	112	NULL	NULL	NULL	NULL	NULL	NULL	KSY3	List1	NULL	NULL	NULL	NULL	NULL	NULL	NULL	NULL	NULL	1	{/}	2	4	311615	0	{/}	470	312085
좌우반구com(CVF, UVF, BVF)_2	9	1	<?xml version="1.0"?>\n<Clock xmlns:dt="urn:schemas-microsoft-com:datatypes"><Description dt:dt="string">E-Prime Primary Realtime Clock</Description><StartTime><Timestamp dt:dt="int">0</Timestamp><DateUtc dt:dt="string">2023-09-08T02:49:50Z</DateUtc></StartTime><FrequencyChanges><FrequencyChange><Frequency dt:dt="r8">10000000</Frequency><Timestamp dt:dt="r8">11887329846125</Timestamp><Current dt:…	좌우반구com(CVF, UVF, BVF)_2-009-1	60	1.0.0.170	1	-1137673722	Professional	2.0.10.356	2.0.10.356	09-08-2023	2023-09-08 오전 2:49:51	11:49:51	2.0.10.252	328		1	{/}	표현	NULL	NULL	NULL	NULL	NULL	NULL	98	1	64	KSY3	List3	NULL	NULL	NULL	NULL	NULL	NULL	NULL	NULL	NULL	1	{/}	2	3	1022314	0	{/}	666	1022980
좌우반구com(CVF, UVF, BVF)_2	9	1	<?xml version="1.0"?>\n<Clock xmlns:dt="urn:schemas-microsoft-com:datatypes"><Description dt:dt="string">E-Prime Primary Realtime Clock</Description><StartTime><Timestamp dt:dt="int">0</Timestamp><DateUtc dt:dt="string">2023-09-08T02:49:50Z</DateUtc></StartTime><FrequencyChanges><FrequencyChange><Frequency dt:dt="r8">10000000</Frequency><Timestamp dt:dt="r8">11887329846125</Timestamp><Current dt:…	좌우반구com(CVF, UVF, BVF)_2-009-1	60	1.0.0.170	1	-1137673722	Professional	2.0.10.356	2.0.10.356	09-08-2023	2023-09-08 오전 2:49:51	11:49:51	2.0.10.252	350		2	z	품결	NULL	NULL	NULL	NULL	NULL	NULL	94	1	86	KSY2	List3	NULL	NULL	NULL	NULL	NULL	NULL	NULL	NULL	NULL	0	z	2	4	1083748	0	{/}	392	1084140
좌우반구com(CVF, UVF, BVF)_2	9	1	<?xml version="1.0"?>\n<Clock xmlns:dt="urn:schemas-microsoft-com:datatypes"><Description dt:dt="string">E-Prime Primary Realtime Clock</Description><StartTime><Timestamp dt:dt="int">0</Timestamp><DateUtc dt:dt="string">2023-09-08T02:49:50Z</DateUtc></StartTime><FrequencyChanges><FrequencyChange><Frequency dt:dt="r8">10000000</Frequency><Timestamp dt:dt="r8">11887329846125</Timestamp><Current dt:…	좌우반구com(CVF, UVF, BVF)_2-009-1	60	1.0.0.170	1	-1137673722	Professional	2.0.10.356	2.0.10.356	09-08-2023	2023-09-08 오전 2:49:51	11:49:51	2.0.10.252	366		2	z	필관	NULL	NULL	NULL	NULL	NULL	NULL	113	1	102	KSY2	List3	NULL	NULL	NULL	NULL	NULL	NULL	NULL	NULL	NULL	1	z	2	3	1127814	0	z	438	1128252
좌우반구com(CVF, UVF, BVF)_2	9	1	<?xml version="1.0"?>\n<Clock xmlns:dt="urn:schemas-microsoft-com:datatypes"><Description dt:dt="string">E-Prime Primary Realtime Clock</Description><StartTime><Timestamp dt:dt="int">0</Timestamp><DateUtc dt:dt="string">2023-09-08T02:49:50Z</DateUtc></StartTime><FrequencyChanges><FrequencyChange><Frequency dt:dt="r8">10000000</Frequency><Timestamp dt:dt="r8">11887329846125</Timestamp><Current dt:…	좌우반구com(CVF, UVF, BVF)_2-009-1	60	1.0.0.170	1	-1137673722	Professional	2.0.10.356	2.0.10.356	09-08-2023	2023-09-08 오전 2:49:51	11:49:51	2.0.10.252	377		1	{/}	필수	NULL	NULL	NULL	NULL	NULL	NULL	114	1	113	KSY3	List3	NULL	NULL	NULL	NULL	NULL	NULL	NULL	NULL	NULL	1	{/}	2	4	1157664	0	{/}	475	1158139
좌우반구com(CVF, UVF, BVF)_2	9	1	<?xml version="1.0"?>\n<Clock xmlns:dt="urn:schemas-microsoft-com:datatypes"><Description dt:dt="string">E-Prime Primary Realtime Clock</Description><StartTime><Timestamp dt:dt="int">0</Timestamp><DateUtc dt:dt="string">2023-09-08T02:49:50Z</DateUtc></StartTime><FrequencyChanges><FrequencyChange><Frequency dt:dt="r8">10000000</Frequency><Timestamp dt:dt="r8">11887329846125</Timestamp><Current dt:…	좌우반구com(CVF, UVF, BVF)_2-009-1	60	1.0.0.170	1	-1137673722	Professional	2.0.10.356	2.0.10.356	09-08-2023	2023-09-08 오전 2:49:51	11:49:51	2.0.10.252	348		1	{/}	핑계	NULL	NULL	NULL	NULL	NULL	NULL	20	1	84	KSY3	List3	NULL	NULL	NULL	NULL	NULL	NULL	NULL	NULL	NULL	1	{/}	2	4	1077931	0	{/}	857	1078788
좌우반구com(CVF, UVF, BVF)_2	9	1	<?xml version="1.0"?>\n<Clock xmlns:dt="urn:schemas-microsoft-com:datatypes"><Description dt:dt="string">E-Prime Primary Realtime Clock</Description><StartTime><Timestamp dt:dt="int">0</Timestamp><DateUtc dt:dt="string">2023-09-08T02:49:50Z</DateUtc></StartTime><FrequencyChanges><FrequencyChange><Frequency dt:dt="r8">10000000</Frequency><Timestamp dt:dt="r8">11887329846125</Timestamp><Current dt:…	좌우반구com(CVF, UVF, BVF)_2-009-1	60	1.0.0.170	1	-1137673722	Professional	2.0.10.356	2.0.10.356	09-08-2023	2023-09-08 오전 2:49:51	11:49:51	2.0.10.252	208		2	z	핑품	NULL	NULL	NULL	5	1	76	NULL	NULL	NULL	KSY4	List2	NULL	NULL	NULL	NULL	NULL	NULL	NULL	NULL	NULL	1	z	2	4	633798	0	z	462	634260
좌우반구com(CVF, UVF, BVF)_2	9	1	<?xml version="1.0"?>\n<Clock xmlns:dt="urn:schemas-microsoft-com:datatypes"><Description dt:dt="string">E-Prime Primary Realtime Clock</Description><StartTime><Timestamp dt:dt="int">0</Timestamp><DateUtc dt:dt="string">2023-09-08T02:49:50Z</DateUtc></StartTime><FrequencyChanges><FrequencyChange><Frequency dt:dt="r8">10000000</Frequency><Timestamp dt:dt="r8">11887329846125</Timestamp><Current dt:…	좌우반구com(CVF, UVF, BVF)_2-009-1	60	1.0.0.170	1	-1137673722	Professional	2.0.10.356	2.0.10.356	09-08-2023	2023-09-08 오전 2:49:51	11:49:51	2.0.10.252	380		1	{/}	하나	NULL	NULL	NULL	NULL	NULL	NULL	65	1	116	KSY3	List3	NULL	NULL	NULL	NULL	NULL	NULL	NULL	NULL	NULL	1	{/}	3	3	1165747	0	{/}	296	1166043
좌우반구com(CVF, UVF, BVF)_2	9	1	<?xml version="1.0"?>\n<Clock xmlns:dt="urn:schemas-microsoft-com:datatypes"><Description dt:dt="string">E-Prime Primary Realtime Clock</Description><StartTime><Timestamp dt:dt="int">0</Timestamp><DateUtc dt:dt="string">2023-09-08T02:49:50Z</DateUtc></StartTime><FrequencyChanges><FrequencyChange><Frequency dt:dt="r8">10000000</Frequency><Timestamp dt:dt="r8">11887329846125</Timestamp><Current dt:…	좌우반구com(CVF, UVF, BVF)_2-009-1	60	1.0.0.170	1	-1137673722	Professional	2.0.10.356	2.0.10.356	09-08-2023	2023-09-08 오전 2:49:51	11:49:51	2.0.10.252	357		1	{/}	한계	NULL	NULL	NULL	NULL	NULL	NULL	108	1	93	KSY3	List3	NULL	NULL	NULL	NULL	NULL	NULL	NULL	NULL	NULL	0	{/}	2	3	1103747	0	z	553	1104300
좌우반구com(CVF, UVF, BVF)_2	9	1	<?xml version="1.0"?>\n<Clock xmlns:dt="urn:schemas-microsoft-com:datatypes"><Description dt:dt="string">E-Prime Primary Realtime Clock</Description><StartTime><Timestamp dt:dt="int">0</Timestamp><DateUtc dt:dt="string">2023-09-08T02:49:50Z</DateUtc></StartTime><FrequencyChanges><FrequencyChange><Frequency dt:dt="r8">10000000</Frequency><Timestamp dt:dt="r8">11887329846125</Timestamp><Current dt:…	좌우반구com(CVF, UVF, BVF)_2-009-1	60	1.0.0.170	1	-1137673722	Professional	2.0.10.356	2.0.10.356	09-08-2023	2023-09-08 오전 2:49:51	11:49:51	2.0.10.252	195		1	{/}	핵심	NULL	NULL	NULL	12	1	63	NULL	NULL	NULL	KSY3	List2	NULL	NULL	NULL	NULL	NULL	NULL	NULL	NULL	NULL	1	{/}	2	3	597848	0	{/}	492	598340
좌우반구com(CVF, UVF, BVF)_2	9	1	<?xml version="1.0"?>\n<Clock xmlns:dt="urn:schemas-microsoft-com:datatypes"><Description dt:dt="string">E-Prime Primary Realtime Clock</Description><StartTime><Timestamp dt:dt="int">0</Timestamp><DateUtc dt:dt="string">2023-09-08T02:49:50Z</DateUtc></StartTime><FrequencyChanges><FrequencyChange><Frequency dt:dt="r8">10000000</Frequency><Timestamp dt:dt="r8">11887329846125</Timestamp><Current dt:…	좌우반구com(CVF, UVF, BVF)_2-009-1	60	1.0.0.170	1	-1137673722	Professional	2.0.10.356	2.0.10.356	09-08-2023	2023-09-08 오전 2:49:51	11:49:51	2.0.10.252	110		2	z	핵외	50	1	110	NULL	NULL	NULL	NULL	NULL	NULL	KSY4	List1	NULL	NULL	NULL	NULL	NULL	NULL	NULL	NULL	NULL	0	z	2	3	306065	0	{/}	667	306732
좌우반구com(CVF, UVF, BVF)_2	9	1	<?xml version="1.0"?>\n<Clock xmlns:dt="urn:schemas-microsoft-com:datatypes"><Description dt:dt="string">E-Prime Primary Realtime Clock</Description><StartTime><Timestamp dt:dt="int">0</Timestamp><DateUtc dt:dt="string">2023-09-08T02:49:50Z</DateUtc></StartTime><FrequencyChanges><FrequencyChange><Frequency dt:dt="r8">10000000</Frequency><Timestamp dt:dt="r8">11887329846125</Timestamp><Current dt:…	좌우반구com(CVF, UVF, BVF)_2-009-1	60	1.0.0.170	1	-1137673722	Professional	2.0.10.356	2.0.10.356	09-08-2023	2023-09-08 오전 2:49:51	11:49:51	2.0.10.252	55		2	z	핵정	97	1	55	NULL	NULL	NULL	NULL	NULL	NULL	KSY4	List1	NULL	NULL	NULL	NULL	NULL	NULL	NULL	NULL	NULL	1	z	2	3	161265	0	z	484	161749
좌우반구com(CVF, UVF, BVF)_2	9	1	<?xml version="1.0"?>\n<Clock xmlns:dt="urn:schemas-microsoft-com:datatypes"><Description dt:dt="string">E-Prime Primary Realtime Clock</Description><StartTime><Timestamp dt:dt="int">0</Timestamp><DateUtc dt:dt="string">2023-09-08T02:49:50Z</DateUtc></StartTime><FrequencyChanges><FrequencyChange><Frequency dt:dt="r8">10000000</Frequency><Timestamp dt:dt="r8">11887329846125</Timestamp><Current dt:…	좌우반구com(CVF, UVF, BVF)_2-009-1	60	1.0.0.170	1	-1137673722	Professional	2.0.10.356	2.0.10.356	09-08-2023	2023-09-08 오전 2:49:51	11:49:51	2.0.10.252	191		1	{/}	행보	NULL	NULL	NULL	69	1	59	NULL	NULL	NULL	KSY3	List2	NULL	NULL	NULL	NULL	NULL	NULL	NULL	NULL	NULL	0	{/}	2	4	586715	0	z	769	587484
좌우반구com(CVF, UVF, BVF)_2	9	1	<?xml version="1.0"?>\n<Clock xmlns:dt="urn:schemas-microsoft-com:datatypes"><Description dt:dt="string">E-Prime Primary Realtime Clock</Description><StartTime><Timestamp dt:dt="int">0</Timestamp><DateUtc dt:dt="string">2023-09-08T02:49:50Z</DateUtc></StartTime><FrequencyChanges><FrequencyChange><Frequency dt:dt="r8">10000000</Frequency><Timestamp dt:dt="r8">11887329846125</Timestamp><Current dt:…	좌우반구com(CVF, UVF, BVF)_2-009-1	60	1.0.0.170	1	-1137673722	Professional	2.0.10.356	2.0.10.356	09-08-2023	2023-09-08 오전 2:49:51	11:49:51	2.0.10.252	387		1	{/}	행운	NULL	NULL	NULL	NULL	NULL	NULL	31	1	123	KSY3	List3	NULL	NULL	NULL	NULL	NULL	NULL	NULL	NULL	NULL	1	{/}	2	3	1184097	0	{/}	450	1184547
좌우반구com(CVF, UVF, BVF)_2	9	1	<?xml version="1.0"?>\n<Clock xmlns:dt="urn:schemas-microsoft-com:datatypes"><Description dt:dt="string">E-Prime Primary Realtime Clock</Description><StartTime><Timestamp dt:dt="int">0</Timestamp><DateUtc dt:dt="string">2023-09-08T02:49:50Z</DateUtc></StartTime><FrequencyChanges><FrequencyChange><Frequency dt:dt="r8">10000000</Frequency><Timestamp dt:dt="r8">11887329846125</Timestamp><Current dt:…	좌우반구com(CVF, UVF, BVF)_2-009-1	60	1.0.0.170	1	-1137673722	Professional	2.0.10.356	2.0.10.356	09-08-2023	2023-09-08 오전 2:49:51	11:49:51	2.0.10.252	142		2	z	행회	NULL	NULL	NULL	130	1	10	NULL	NULL	NULL	KSY4	List2	NULL	NULL	NULL	NULL	NULL	NULL	NULL	NULL	NULL	1	z	2	3	455248	0	z	476	455724
좌우반구com(CVF, UVF, BVF)_2	9	1	<?xml version="1.0"?>\n<Clock xmlns:dt="urn:schemas-microsoft-com:datatypes"><Description dt:dt="string">E-Prime Primary Realtime Clock</Description><StartTime><Timestamp dt:dt="int">0</Timestamp><DateUtc dt:dt="string">2023-09-08T02:49:50Z</DateUtc></StartTime><FrequencyChanges><FrequencyChange><Frequency dt:dt="r8">10000000</Frequency><Timestamp dt:dt="r8">11887329846125</Timestamp><Current dt:…	좌우반구com(CVF, UVF, BVF)_2-009-1	60	1.0.0.170	1	-1137673722	Professional	2.0.10.356	2.0.10.356	09-08-2023	2023-09-08 오전 2:49:51	11:49:51	2.0.10.252	35		1	{/}	향수	16	1	35	NULL	NULL	NULL	NULL	NULL	NULL	KSY3	List1	NULL	NULL	NULL	NULL	NULL	NULL	NULL	NULL	NULL	1	{/}	2	4	108682	0	{/}	355	109037
좌우반구com(CVF, UVF, BVF)_2	9	1	<?xml version="1.0"?>\n<Clock xmlns:dt="urn:schemas-microsoft-com:datatypes"><Description dt:dt="string">E-Prime Primary Realtime Clock</Description><StartTime><Timestamp dt:dt="int">0</Timestamp><DateUtc dt:dt="string">2023-09-08T02:49:50Z</DateUtc></StartTime><FrequencyChanges><FrequencyChange><Frequency dt:dt="r8">10000000</Frequency><Timestamp dt:dt="r8">11887329846125</Timestamp><Current dt:…	좌우반구com(CVF, UVF, BVF)_2-009-1	60	1.0.0.170	1	-1137673722	Professional	2.0.10.356	2.0.10.356	09-08-2023	2023-09-08 오전 2:49:51	11:49:51	2.0.10.252	320		2	z	향엄	NULL	NULL	NULL	NULL	NULL	NULL	105	1	56	KSY4	List3	NULL	NULL	NULL	NULL	NULL	NULL	NULL	NULL	NULL	0	z	2	3	999414	0	{/}	486	999900
좌우반구com(CVF, UVF, BVF)_2	9	1	<?xml version="1.0"?>\n<Clock xmlns:dt="urn:schemas-microsoft-com:datatypes"><Description dt:dt="string">E-Prime Primary Realtime Clock</Description><StartTime><Timestamp dt:dt="int">0</Timestamp><DateUtc dt:dt="string">2023-09-08T02:49:50Z</DateUtc></StartTime><FrequencyChanges><FrequencyChange><Frequency dt:dt="r8">10000000</Frequency><Timestamp dt:dt="r8">11887329846125</Timestamp><Current dt:…	좌우반구com(CVF, UVF, BVF)_2-009-1	60	1.0.0.170	1	-1137673722	Professional	2.0.10.356	2.0.10.356	09-08-2023	2023-09-08 오전 2:49:51	11:49:51	2.0.10.252	7		2	z	허낌	37	1	7	NULL	NULL	NULL	NULL	NULL	NULL	KSY2	List1	NULL	NULL	NULL	NULL	NULL	NULL	NULL	NULL	NULL	1	z	2	3	35215	0	z	454	35669
좌우반구com(CVF, UVF, BVF)_2	9	1	<?xml version="1.0"?>\n<Clock xmlns:dt="urn:schemas-microsoft-com:datatypes"><Description dt:dt="string">E-Prime Primary Realtime Clock</Description><StartTime><Timestamp dt:dt="int">0</Timestamp><DateUtc dt:dt="string">2023-09-08T02:49:50Z</DateUtc></StartTime><FrequencyChanges><FrequencyChange><Frequency dt:dt="r8">10000000</Frequency><Timestamp dt:dt="r8">11887329846125</Timestamp><Current dt:…	좌우반구com(CVF, UVF, BVF)_2-009-1	60	1.0.0.170	1	-1137673722	Professional	2.0.10.356	2.0.10.356	09-08-2023	2023-09-08 오전 2:49:51	11:49:51	2.0.10.252	71		1	{/}	허락	86	1	71	NULL	NULL	NULL	NULL	NULL	NULL	KSY3	List1	NULL	NULL	NULL	NULL	NULL	NULL	NULL	NULL	NULL	1	{/}	3	3	203931	0	{/}	578	204509
좌우반구com(CVF, UVF, BVF)_2	9	1	<?xml version="1.0"?>\n<Clock xmlns:dt="urn:schemas-microsoft-com:datatypes"><Description dt:dt="string">E-Prime Primary Realtime Clock</Description><StartTime><Timestamp dt:dt="int">0</Timestamp><DateUtc dt:dt="string">2023-09-08T02:49:50Z</DateUtc></StartTime><FrequencyChanges><FrequencyChange><Frequency dt:dt="r8">10000000</Frequency><Timestamp dt:dt="r8">11887329846125</Timestamp><Current dt:…	좌우반구com(CVF, UVF, BVF)_2-009-1	60	1.0.0.170	1	-1137673722	Professional	2.0.10.356	2.0.10.356	09-08-2023	2023-09-08 오전 2:49:51	11:49:51	2.0.10.252	171		2	z	허빈	NULL	NULL	NULL	56	1	39	NULL	NULL	NULL	KSY4	List2	NULL	NULL	NULL	NULL	NULL	NULL	NULL	NULL	NULL	1	z	2	3	532881	0	z	523	533404
좌우반구com(CVF, UVF, BVF)_2	9	1	<?xml version="1.0"?>\n<Clock xmlns:dt="urn:schemas-microsoft-com:datatypes"><Description dt:dt="string">E-Prime Primary Realtime Clock</Description><StartTime><Timestamp dt:dt="int">0</Timestamp><DateUtc dt:dt="string">2023-09-08T02:49:50Z</DateUtc></StartTime><FrequencyChanges><FrequencyChange><Frequency dt:dt="r8">10000000</Frequency><Timestamp dt:dt="r8">11887329846125</Timestamp><Current dt:…	좌우반구com(CVF, UVF, BVF)_2-009-1	60	1.0.0.170	1	-1137673722	Professional	2.0.10.356	2.0.10.356	09-08-2023	2023-09-08 오전 2:49:51	11:49:51	2.0.10.252	50		2	z	헤오	17	1	50	NULL	NULL	NULL	NULL	NULL	NULL	KSY3	List1	NULL	NULL	NULL	NULL	NULL	NULL	NULL	NULL	NULL	1	z	2	3	147815	0	z	526	148341
좌우반구com(CVF, UVF, BVF)_2	9	1	<?xml version="1.0"?>\n<Clock xmlns:dt="urn:schemas-microsoft-com:datatypes"><Description dt:dt="string">E-Prime Primary Realtime Clock</Description><StartTime><Timestamp dt:dt="int">0</Timestamp><DateUtc dt:dt="string">2023-09-08T02:49:50Z</DateUtc></StartTime><FrequencyChanges><FrequencyChange><Frequency dt:dt="r8">10000000</Frequency><Timestamp dt:dt="r8">11887329846125</Timestamp><Current dt:…	좌우반구com(CVF, UVF, BVF)_2-009-1	60	1.0.0.170	1	-1137673722	Professional	2.0.10.356	2.0.10.356	09-08-2023	2023-09-08 오전 2:49:51	11:49:51	2.0.10.252	32		1	{/}	현상	19	1	32	NULL	NULL	NULL	NULL	NULL	NULL	KSY3	List1	NULL	NULL	NULL	NULL	NULL	NULL	NULL	NULL	NULL	0	{/}	2	3	100848	0	z	485	101333
좌우반구com(CVF, UVF, BVF)_2	9	1	<?xml version="1.0"?>\n<Clock xmlns:dt="urn:schemas-microsoft-com:datatypes"><Description dt:dt="string">E-Prime Primary Realtime Clock</Description><StartTime><Timestamp dt:dt="int">0</Timestamp><DateUtc dt:dt="string">2023-09-08T02:49:50Z</DateUtc></StartTime><FrequencyChanges><FrequencyChange><Frequency dt:dt="r8">10000000</Frequency><Timestamp dt:dt="r8">11887329846125</Timestamp><Current dt:…	좌우반구com(CVF, UVF, BVF)_2-009-1	60	1.0.0.170	1	-1137673722	Professional	2.0.10.356	2.0.10.356	09-08-2023	2023-09-08 오전 2:49:51	11:49:51	2.0.10.252	279		1	{/}	협력	NULL	NULL	NULL	NULL	NULL	NULL	126	1	15	KSY3	List3	NULL	NULL	NULL	NULL	NULL	NULL	NULL	NULL	NULL	1	{/}	2	4	888931	0	{/}	657	889588
좌우반구com(CVF, UVF, BVF)_2	9	1	<?xml version="1.0"?>\n<Clock xmlns:dt="urn:schemas-microsoft-com:datatypes"><Description dt:dt="string">E-Prime Primary Realtime Clock</Description><StartTime><Timestamp dt:dt="int">0</Timestamp><DateUtc dt:dt="string">2023-09-08T02:49:50Z</DateUtc></StartTime><FrequencyChanges><FrequencyChange><Frequency dt:dt="r8">10000000</Frequency><Timestamp dt:dt="r8">11887329846125</Timestamp><Current dt:…	좌우반구com(CVF, UVF, BVF)_2-009-1	60	1.0.0.170	1	-1137673722	Professional	2.0.10.356	2.0.10.356	09-08-2023	2023-09-08 오전 2:49:51	11:49:51	2.0.10.252	185		2	z	협체	NULL	NULL	NULL	112	1	53	NULL	NULL	NULL	KSY	List2	0		2	0	569814	184		0	0	0	z	2	4	569998	0	{/}	726	570724
좌우반구com(CVF, UVF, BVF)_2	9	1	<?xml version="1.0"?>\n<Clock xmlns:dt="urn:schemas-microsoft-com:datatypes"><Description dt:dt="string">E-Prime Primary Realtime Clock</Description><StartTime><Timestamp dt:dt="int">0</Timestamp><DateUtc dt:dt="string">2023-09-08T02:49:50Z</DateUtc></StartTime><FrequencyChanges><FrequencyChange><Frequency dt:dt="r8">10000000</Frequency><Timestamp dt:dt="r8">11887329846125</Timestamp><Current dt:…	좌우반구com(CVF, UVF, BVF)_2-009-1	60	1.0.0.170	1	-1137673722	Professional	2.0.10.356	2.0.10.356	09-08-2023	2023-09-08 오전 2:49:51	11:49:51	2.0.10.252	231		1	{/}	형님	NULL	NULL	NULL	123	1	99	NULL	NULL	NULL	KSY3	List2	NULL	NULL	NULL	NULL	NULL	NULL	NULL	NULL	NULL	0	{/}	2	3	695931	0	z	537	696468
좌우반구com(CVF, UVF, BVF)_2	9	1	<?xml version="1.0"?>\n<Clock xmlns:dt="urn:schemas-microsoft-com:datatypes"><Description dt:dt="string">E-Prime Primary Realtime Clock</Description><StartTime><Timestamp dt:dt="int">0</Timestamp><DateUtc dt:dt="string">2023-09-08T02:49:50Z</DateUtc></StartTime><FrequencyChanges><FrequencyChange><Frequency dt:dt="r8">10000000</Frequency><Timestamp dt:dt="r8">11887329846125</Timestamp><Current dt:…	좌우반구com(CVF, UVF, BVF)_2-009-1	60	1.0.0.170	1	-1137673722	Professional	2.0.10.356	2.0.10.356	09-08-2023	2023-09-08 오전 2:49:51	11:49:51	2.0.10.252	308		2	z	형스	NULL	NULL	NULL	NULL	NULL	NULL	125	1	44	KSY	List3	0		2	0	967031	183		0	0	1	z	3	3	967214	0	z	494	967708
좌우반구com(CVF, UVF, BVF)_2	9	1	<?xml version="1.0"?>\n<Clock xmlns:dt="urn:schemas-microsoft-com:datatypes"><Description dt:dt="string">E-Prime Primary Realtime Clock</Description><StartTime><Timestamp dt:dt="int">0</Timestamp><DateUtc dt:dt="string">2023-09-08T02:49:50Z</DateUtc></StartTime><FrequencyChanges><FrequencyChange><Frequency dt:dt="r8">10000000</Frequency><Timestamp dt:dt="r8">11887329846125</Timestamp><Current dt:…	좌우반구com(CVF, UVF, BVF)_2-009-1	60	1.0.0.170	1	-1137673722	Professional	2.0.10.356	2.0.10.356	09-08-2023	2023-09-08 오전 2:49:51	11:49:51	2.0.10.252	346		1	{/}	형태	NULL	NULL	NULL	NULL	NULL	NULL	91	1	82	KSY3	List3	NULL	NULL	NULL	NULL	NULL	NULL	NULL	NULL	NULL	1	{/}	2	4	1071881	0	{/}	499	1072380
좌우반구com(CVF, UVF, BVF)_2	9	1	<?xml version="1.0"?>\n<Clock xmlns:dt="urn:schemas-microsoft-com:datatypes"><Description dt:dt="string">E-Prime Primary Realtime Clock</Description><StartTime><Timestamp dt:dt="int">0</Timestamp><DateUtc dt:dt="string">2023-09-08T02:49:50Z</DateUtc></StartTime><FrequencyChanges><FrequencyChange><Frequency dt:dt="r8">10000000</Frequency><Timestamp dt:dt="r8">11887329846125</Timestamp><Current dt:…	좌우반구com(CVF, UVF, BVF)_2-009-1	60	1.0.0.170	1	-1137673722	Professional	2.0.10.356	2.0.10.356	09-08-2023	2023-09-08 오전 2:49:51	11:49:51	2.0.10.252	121		1	{/}	화력	63	1	121	NULL	NULL	NULL	NULL	NULL	NULL	KSY3	List1	NULL	NULL	NULL	NULL	NULL	NULL	NULL	NULL	NULL	1	{/}	3	3	335298	0	{/}	466	335764
좌우반구com(CVF, UVF, BVF)_2	9	1	<?xml version="1.0"?>\n<Clock xmlns:dt="urn:schemas-microsoft-com:datatypes"><Description dt:dt="string">E-Prime Primary Realtime Clock</Description><StartTime><Timestamp dt:dt="int">0</Timestamp><DateUtc dt:dt="string">2023-09-08T02:49:50Z</DateUtc></StartTime><FrequencyChanges><FrequencyChange><Frequency dt:dt="r8">10000000</Frequency><Timestamp dt:dt="r8">11887329846125</Timestamp><Current dt:…	좌우반구com(CVF, UVF, BVF)_2-009-1	60	1.0.0.170	1	-1137673722	Professional	2.0.10.356	2.0.10.356	09-08-2023	2023-09-08 오전 2:49:51	11:49:51	2.0.10.252	57		1	{/}	확률	49	1	57	NULL	NULL	NULL	NULL	NULL	NULL	KSY3	List1	NULL	NULL	NULL	NULL	NULL	NULL	NULL	NULL	NULL	1	{/}	3	3	166515	0	{/}	378	166893
좌우반구com(CVF, UVF, BVF)_2	9	1	<?xml version="1.0"?>\n<Clock xmlns:dt="urn:schemas-microsoft-com:datatypes"><Description dt:dt="string">E-Prime Primary Realtime Clock</Description><StartTime><Timestamp dt:dt="int">0</Timestamp><DateUtc dt:dt="string">2023-09-08T02:49:50Z</DateUtc></StartTime><FrequencyChanges><FrequencyChange><Frequency dt:dt="r8">10000000</Frequency><Timestamp dt:dt="r8">11887329846125</Timestamp><Current dt:…	좌우반구com(CVF, UVF, BVF)_2-009-1	60	1.0.0.170	1	-1137673722	Professional	2.0.10.356	2.0.10.356	09-08-2023	2023-09-08 오전 2:49:51	11:49:51	2.0.10.252	258		2	z	확압	NULL	NULL	NULL	62	1	126	NULL	NULL	NULL	KSY3	List2	NULL	NULL	NULL	NULL	NULL	NULL	NULL	NULL	NULL	0	z	2	3	770781	0	{/}	927	771708
좌우반구com(CVF, UVF, BVF)_2	9	1	<?xml version="1.0"?>\n<Clock xmlns:dt="urn:schemas-microsoft-com:datatypes"><Description dt:dt="string">E-Prime Primary Realtime Clock</Description><StartTime><Timestamp dt:dt="int">0</Timestamp><DateUtc dt:dt="string">2023-09-08T02:49:50Z</DateUtc></StartTime><FrequencyChanges><FrequencyChange><Frequency dt:dt="r8">10000000</Frequency><Timestamp dt:dt="r8">11887329846125</Timestamp><Current dt:…	좌우반구com(CVF, UVF, BVF)_2-009-1	60	1.0.0.170	1	-1137673722	Professional	2.0.10.356	2.0.10.356	09-08-2023	2023-09-08 오전 2:49:51	11:49:51	2.0.10.252	296		2	z	확축	NULL	NULL	NULL	NULL	NULL	NULL	93	1	32	KSY2	List3	NULL	NULL	NULL	NULL	NULL	NULL	NULL	NULL	NULL	1	z	2	3	935281	0	z	435	935716
좌우반구com(CVF, UVF, BVF)_2	9	1	<?xml version="1.0"?>\n<Clock xmlns:dt="urn:schemas-microsoft-com:datatypes"><Description dt:dt="string">E-Prime Primary Realtime Clock</Description><StartTime><Timestamp dt:dt="int">0</Timestamp><DateUtc dt:dt="string">2023-09-08T02:49:50Z</DateUtc></StartTime><FrequencyChanges><FrequencyChange><Frequency dt:dt="r8">10000000</Frequency><Timestamp dt:dt="r8">11887329846125</Timestamp><Current dt:…	좌우반구com(CVF, UVF, BVF)_2-009-1	60	1.0.0.170	1	-1137673722	Professional	2.0.10.356	2.0.10.356	09-08-2023	2023-09-08 오전 2:49:51	11:49:51	2.0.10.252	97		1	{/}	환경	54	1	97	NULL	NULL	NULL	NULL	NULL	NULL	KSY3	List1	NULL	NULL	NULL	NULL	NULL	NULL	NULL	NULL	NULL	1	{/}	2	3	272598	0	{/}	518	273116
좌우반구com(CVF, UVF, BVF)_2	9	1	<?xml version="1.0"?>\n<Clock xmlns:dt="urn:schemas-microsoft-com:datatypes"><Description dt:dt="string">E-Prime Primary Realtime Clock</Description><StartTime><Timestamp dt:dt="int">0</Timestamp><DateUtc dt:dt="string">2023-09-08T02:49:50Z</DateUtc></StartTime><FrequencyChanges><FrequencyChange><Frequency dt:dt="r8">10000000</Frequency><Timestamp dt:dt="r8">11887329846125</Timestamp><Current dt:…	좌우반구com(CVF, UVF, BVF)_2-009-1	60	1.0.0.170	1	-1137673722	Professional	2.0.10.356	2.0.10.356	09-08-2023	2023-09-08 오전 2:49:51	11:49:51	2.0.10.252	280		2	z	횟광	NULL	NULL	NULL	NULL	NULL	NULL	131	1	16	KSY3	List3	NULL	NULL	NULL	NULL	NULL	NULL	NULL	NULL	NULL	1	z	3	3	891797	0	z	487	892284
좌우반구com(CVF, UVF, BVF)_2	9	1	<?xml version="1.0"?>\n<Clock xmlns:dt="urn:schemas-microsoft-com:datatypes"><Description dt:dt="string">E-Prime Primary Realtime Clock</Description><StartTime><Timestamp dt:dt="int">0</Timestamp><DateUtc dt:dt="string">2023-09-08T02:49:50Z</DateUtc></StartTime><FrequencyChanges><FrequencyChange><Frequency dt:dt="r8">10000000</Frequency><Timestamp dt:dt="r8">11887329846125</Timestamp><Current dt:…	좌우반구com(CVF, UVF, BVF)_2-009-1	60	1.0.0.170	1	-1137673722	Professional	2.0.10.356	2.0.10.356	09-08-2023	2023-09-08 오전 2:49:51	11:49:51	2.0.10.252	45		2	z	횟색	108	1	45	NULL	NULL	NULL	NULL	NULL	NULL	KSY3	List1	NULL	NULL	NULL	NULL	NULL	NULL	NULL	NULL	NULL	1	z	2	3	134732	0	z	505	135237
좌우반구com(CVF, UVF, BVF)_2	9	1	<?xml version="1.0"?>\n<Clock xmlns:dt="urn:schemas-microsoft-com:datatypes"><Description dt:dt="string">E-Prime Primary Realtime Clock</Description><StartTime><Timestamp dt:dt="int">0</Timestamp><DateUtc dt:dt="string">2023-09-08T02:49:50Z</DateUtc></StartTime><FrequencyChanges><FrequencyChange><Frequency dt:dt="r8">10000000</Frequency><Timestamp dt:dt="r8">11887329846125</Timestamp><Current dt:…	좌우반구com(CVF, UVF, BVF)_2-009-1	60	1.0.0.170	1	-1137673722	Professional	2.0.10.356	2.0.10.356	09-08-2023	2023-09-08 오전 2:49:51	11:49:51	2.0.10.252	69		1	{/}	횟수	111	1	69	NULL	NULL	NULL	NULL	NULL	NULL	KSY3	List1	NULL	NULL	NULL	NULL	NULL	NULL	NULL	NULL	NULL	1	{/}	2	3	198615	0	{/}	429	199044
좌우반구com(CVF, UVF, BVF)_2	9	1	<?xml version="1.0"?>\n<Clock xmlns:dt="urn:schemas-microsoft-com:datatypes"><Description dt:dt="string">E-Prime Primary Realtime Clock</Description><StartTime><Timestamp dt:dt="int">0</Timestamp><DateUtc dt:dt="string">2023-09-08T02:49:50Z</DateUtc></StartTime><FrequencyChanges><FrequencyChange><Frequency dt:dt="r8">10000000</Frequency><Timestamp dt:dt="r8">11887329846125</Timestamp><Current dt:…	좌우반구com(CVF, UVF, BVF)_2-009-1	60	1.0.0.170	1	-1137673722	Professional	2.0.10.356	2.0.10.356	09-08-2023	2023-09-08 오전 2:49:51	11:49:51	2.0.10.252	5		1	{/}	효과	65	1	5	NULL	NULL	NULL	NULL	NULL	NULL	KSY3	List1	NULL	NULL	NULL	NULL	NULL	NULL	NULL	NULL	NULL	1	{/}	2	3	30015	0	{/}	310	30325
좌우반구com(CVF, UVF, BVF)_2	9	1	<?xml version="1.0"?>\n<Clock xmlns:dt="urn:schemas-microsoft-com:datatypes"><Description dt:dt="string">E-Prime Primary Realtime Clock</Description><StartTime><Timestamp dt:dt="int">0</Timestamp><DateUtc dt:dt="string">2023-09-08T02:49:50Z</DateUtc></StartTime><FrequencyChanges><FrequencyChange><Frequency dt:dt="r8">10000000</Frequency><Timestamp dt:dt="r8">11887329846125</Timestamp><Current dt:…	좌우반구com(CVF, UVF, BVF)_2-009-1	60	1.0.0.170	1	-1137673722	Professional	2.0.10.356	2.0.10.356	09-08-2023	2023-09-08 오전 2:49:51	11:49:51	2.0.10.252	228		2	z	효미	NULL	NULL	NULL	11	1	96	NULL	NULL	NULL	KSY2	List2	NULL	NULL	NULL	NULL	NULL	NULL	NULL	NULL	NULL	0	z	2	4	687615	0	{/}	613	688228
좌우반구com(CVF, UVF, BVF)_2	9	1	<?xml version="1.0"?>\n<Clock xmlns:dt="urn:schemas-microsoft-com:datatypes"><Description dt:dt="string">E-Prime Primary Realtime Clock</Description><StartTime><Timestamp dt:dt="int">0</Timestamp><DateUtc dt:dt="string">2023-09-08T02:49:50Z</DateUtc></StartTime><FrequencyChanges><FrequencyChange><Frequency dt:dt="r8">10000000</Frequency><Timestamp dt:dt="r8">11887329846125</Timestamp><Current dt:…	좌우반구com(CVF, UVF, BVF)_2-009-1	60	1.0.0.170	1	-1137673722	Professional	2.0.10.356	2.0.10.356	09-08-2023	2023-09-08 오전 2:49:51	11:49:51	2.0.10.252	304		2	z	효탈	NULL	NULL	NULL	NULL	NULL	NULL	77	1	40	KSY2	List3	NULL	NULL	NULL	NULL	NULL	NULL	NULL	NULL	NULL	1	z	2	3	956764	0	z	488	957252
좌우반구com(CVF, UVF, BVF)_2	9	1	<?xml version="1.0"?>\n<Clock xmlns:dt="urn:schemas-microsoft-com:datatypes"><Description dt:dt="string">E-Prime Primary Realtime Clock</Description><StartTime><Timestamp dt:dt="int">0</Timestamp><DateUtc dt:dt="string">2023-09-08T02:49:50Z</DateUtc></StartTime><FrequencyChanges><FrequencyChange><Frequency dt:dt="r8">10000000</Frequency><Timestamp dt:dt="r8">11887329846125</Timestamp><Current dt:…	좌우반구com(CVF, UVF, BVF)_2-009-1	60	1.0.0.170	1	-1137673722	Professional	2.0.10.356	2.0.10.356	09-08-2023	2023-09-08 오전 2:49:51	11:49:51	2.0.10.252	201		2	z	효헤	NULL	NULL	NULL	87	1	69	NULL	NULL	NULL	KSY4	List2	NULL	NULL	NULL	NULL	NULL	NULL	NULL	NULL	NULL	1	z	2	3	614198	0	z	430	614628
좌우반구com(CVF, UVF, BVF)_2	9	1	<?xml version="1.0"?>\n<Clock xmlns:dt="urn:schemas-microsoft-com:datatypes"><Description dt:dt="string">E-Prime Primary Realtime Clock</Description><StartTime><Timestamp dt:dt="int">0</Timestamp><DateUtc dt:dt="string">2023-09-08T02:49:50Z</DateUtc></StartTime><FrequencyChanges><FrequencyChange><Frequency dt:dt="r8">10000000</Frequency><Timestamp dt:dt="r8">11887329846125</Timestamp><Current dt:…	좌우반구com(CVF, UVF, BVF)_2-009-1	60	1.0.0.170	1	-1137673722	Professional	2.0.10.356	2.0.10.356	09-08-2023	2023-09-08 오전 2:49:51	11:49:51	2.0.10.252	47		2	z	후검	4	1	47	NULL	NULL	NULL	NULL	NULL	NULL	KSY4	List1	NULL	NULL	NULL	NULL	NULL	NULL	NULL	NULL	NULL	1	z	2	3	139965	0	z	608	140573
좌우반구com(CVF, UVF, BVF)_2	9	1	<?xml version="1.0"?>\n<Clock xmlns:dt="urn:schemas-microsoft-com:datatypes"><Description dt:dt="string">E-Prime Primary Realtime Clock</Description><StartTime><Timestamp dt:dt="int">0</Timestamp><DateUtc dt:dt="string">2023-09-08T02:49:50Z</DateUtc></StartTime><FrequencyChanges><FrequencyChange><Frequency dt:dt="r8">10000000</Frequency><Timestamp dt:dt="r8">11887329846125</Timestamp><Current dt:…	좌우반구com(CVF, UVF, BVF)_2-009-1	60	1.0.0.170	1	-1137673722	Professional	2.0.10.356	2.0.10.356	09-08-2023	2023-09-08 오전 2:49:51	11:49:51	2.0.10.252	305		1	{/}	후대	NULL	NULL	NULL	NULL	NULL	NULL	68	1	41	KSY3	List3	NULL	NULL	NULL	NULL	NULL	NULL	NULL	NULL	NULL	1	{/}	2	3	959447	0	{/}	469	959916
좌우반구com(CVF, UVF, BVF)_2	9	1	<?xml version="1.0"?>\n<Clock xmlns:dt="urn:schemas-microsoft-com:datatypes"><Description dt:dt="string">E-Prime Primary Realtime Clock</Description><StartTime><Timestamp dt:dt="int">0</Timestamp><DateUtc dt:dt="string">2023-09-08T02:49:50Z</DateUtc></StartTime><FrequencyChanges><FrequencyChange><Frequency dt:dt="r8">10000000</Frequency><Timestamp dt:dt="r8">11887329846125</Timestamp><Current dt:…	좌우반구com(CVF, UVF, BVF)_2-009-1	60	1.0.0.170	1	-1137673722	Professional	2.0.10.356	2.0.10.356	09-08-2023	2023-09-08 오전 2:49:51	11:49:51	2.0.10.252	297		1	{/}	후자	NULL	NULL	NULL	NULL	NULL	NULL	27	1	33	KSY3	List3	NULL	NULL	NULL	NULL	NULL	NULL	NULL	NULL	NULL	0	{/}	2	3	937914	0	z	658	938572
좌우반구com(CVF, UVF, BVF)_2	9	1	<?xml version="1.0"?>\n<Clock xmlns:dt="urn:schemas-microsoft-com:datatypes"><Description dt:dt="string">E-Prime Primary Realtime Clock</Description><StartTime><Timestamp dt:dt="int">0</Timestamp><DateUtc dt:dt="string">2023-09-08T02:49:50Z</DateUtc></StartTime><FrequencyChanges><FrequencyChange><Frequency dt:dt="r8">10000000</Frequency><Timestamp dt:dt="r8">11887329846125</Timestamp><Current dt:…	좌우반구com(CVF, UVF, BVF)_2-009-1	60	1.0.0.170	1	-1137673722	Professional	2.0.10.356	2.0.10.356	09-08-2023	2023-09-08 오전 2:49:51	11:49:51	2.0.10.252	28		2	z	훈걱	48	1	28	NULL	NULL	NULL	NULL	NULL	NULL	KSY3	List1	NULL	NULL	NULL	NULL	NULL	NULL	NULL	NULL	NULL	1	z	2	3	89998	0	z	463	90461
좌우반구com(CVF, UVF, BVF)_2	9	1	<?xml version="1.0"?>\n<Clock xmlns:dt="urn:schemas-microsoft-com:datatypes"><Description dt:dt="string">E-Prime Primary Realtime Clock</Description><StartTime><Timestamp dt:dt="int">0</Timestamp><DateUtc dt:dt="string">2023-09-08T02:49:50Z</DateUtc></StartTime><FrequencyChanges><FrequencyChange><Frequency dt:dt="r8">10000000</Frequency><Timestamp dt:dt="r8">11887329846125</Timestamp><Current dt:…	좌우반구com(CVF, UVF, BVF)_2-009-1	60	1.0.0.170	1	-1137673722	Professional	2.0.10.356	2.0.10.356	09-08-2023	2023-09-08 오전 2:49:51	11:49:51	2.0.10.252	373		2	z	훈차	NULL	NULL	NULL	NULL	NULL	NULL	79	1	109	KSY	List3	0		2	0	1146298	183		0	0	0	z	2	3	1146481	0	{/}	578	1147059
좌우반구com(CVF, UVF, BVF)_2	9	1	<?xml version="1.0"?>\n<Clock xmlns:dt="urn:schemas-microsoft-com:datatypes"><Description dt:dt="string">E-Prime Primary Realtime Clock</Description><StartTime><Timestamp dt:dt="int">0</Timestamp><DateUtc dt:dt="string">2023-09-08T02:49:50Z</DateUtc></StartTime><FrequencyChanges><FrequencyChange><Frequency dt:dt="r8">10000000</Frequency><Timestamp dt:dt="r8">11887329846125</Timestamp><Current dt:…	좌우반구com(CVF, UVF, BVF)_2-009-1	60	1.0.0.170	1	-1137673722	Professional	2.0.10.356	2.0.10.356	09-08-2023	2023-09-08 오전 2:49:51	11:49:51	2.0.10.252	225		2	z	휘섭	NULL	NULL	NULL	29	1	93	NULL	NULL	NULL	KSY	List2	0		2	0	679148	183		0	0	1	z	2	3	679331	0	z	721	680052
좌우반구com(CVF, UVF, BVF)_2	9	1	<?xml version="1.0"?>\n<Clock xmlns:dt="urn:schemas-microsoft-com:datatypes"><Description dt:dt="string">E-Prime Primary Realtime Clock</Description><StartTime><Timestamp dt:dt="int">0</Timestamp><DateUtc dt:dt="string">2023-09-08T02:49:50Z</DateUtc></StartTime><FrequencyChanges><FrequencyChange><Frequency dt:dt="r8">10000000</Frequency><Timestamp dt:dt="r8">11887329846125</Timestamp><Current dt:…	좌우반구com(CVF, UVF, BVF)_2-009-1	60	1.0.0.170	1	-1137673722	Professional	2.0.10.356	2.0.10.356	09-08-2023	2023-09-08 오전 2:49:51	11:49:51	2.0.10.252	340		2	z	희강	NULL	NULL	NULL	NULL	NULL	NULL	73	1	76	KSY2	List3	NULL	NULL	NULL	NULL	NULL	NULL	NULL	NULL	NULL	0	z	2	4	1054931	0	{/}	569	1055500
좌우반구com(CVF, UVF, BVF)_2	9	1	<?xml version="1.0"?>\n<Clock xmlns:dt="urn:schemas-microsoft-com:datatypes"><Description dt:dt="string">E-Prime Primary Realtime Clock</Description><StartTime><Timestamp dt:dt="int">0</Timestamp><DateUtc dt:dt="string">2023-09-08T02:49:50Z</DateUtc></StartTime><FrequencyChanges><FrequencyChange><Frequency dt:dt="r8">10000000</Frequency><Timestamp dt:dt="r8">11887329846125</Timestamp><Current dt:…	좌우반구com(CVF, UVF, BVF)_2-009-1	60	1.0.0.170	1	-1137673722	Professional	2.0.10.356	2.0.10.356	09-08-2023	2023-09-08 오전 2:49:51	11:49:51	2.0.10.252	31		1	{/}	희망	29	1	31	NULL	NULL	NULL	NULL	NULL	NULL	KSY3	List1	NULL	NULL	NULL	NULL	NULL	NULL	NULL	NULL	NULL	1	{/}	2	3	98082	0	{/}	563	98645
좌우반구com(CVF, UVF, BVF)_2	9	1	<?xml version="1.0"?>\n<Clock xmlns:dt="urn:schemas-microsoft-com:datatypes"><Description dt:dt="string">E-Prime Primary Realtime Clock</Description><StartTime><Timestamp dt:dt="int">0</Timestamp><DateUtc dt:dt="string">2023-09-08T02:49:50Z</DateUtc></StartTime><FrequencyChanges><FrequencyChange><Frequency dt:dt="r8">10000000</Frequency><Timestamp dt:dt="r8">11887329846125</Timestamp><Current dt:…	좌우반구com(CVF, UVF, BVF)_2-009-1	60	1.0.0.170	1	-1137673722	Professional	2.0.10.356	2.0.10.356	09-08-2023	2023-09-08 오전 2:49:51	11:49:51	2.0.10.252	179		2	z	희외	NULL	NULL	NULL	25	1	47	NULL	NULL	NULL	KSY4	List2	NULL	NULL	NULL	NULL	NULL	NULL	NULL	NULL	NULL	0	z	2	3	553531	0	{/}	281	553812
좌우반구com(CVF, UVF, BVF)_2	9	1	<?xml version="1.0"?>\n<Clock xmlns:dt="urn:schemas-microsoft-com:datatypes"><Description dt:dt="string">E-Prime Primary Realtime Clock</Description><StartTime><Timestamp dt:dt="int">0</Timestamp><DateUtc dt:dt="string">2023-09-08T02:49:50Z</DateUtc></StartTime><FrequencyChanges><FrequencyChange><Frequency dt:dt="r8">10000000</Frequency><Timestamp dt:dt="r8">11887329846125</Timestamp><Current dt:…	좌우반구com(CVF, UVF, BVF)_2-009-1	60	1.0.0.170	1	-1137673722	Professional	2.0.10.356	2.0.10.356	09-08-2023	2023-09-08 오전 2:49:51	11:49:51	2.0.10.252	223		2	z	희응	NULL	NULL	NULL	58	1	91	NULL	NULL	NULL	KSY3	List2	NULL	NULL	NULL	NULL	NULL	NULL	NULL	NULL	NULL	0	z	3	3	674114	0	{/}	514	674628
