# Supplementary material for: Decoding foveal word recognition: the role of interhemispheric inhibition in bilateral hemispheric processing
Source: Front Psychol. 2023 Nov 30;14:1293529. doi: 10.3389/fpsyg.2023.1293529 (PMC10720635; doi:10.3389/fpsyg.2023.1293529)
Supplement: Supplementary file 1 [file Data_Sheet_1.ZIP › data/Exp1/021.txt]

STRING	INTEGER	INTEGER	STRING	STRING	STRING	STRING	STRING	STRING	STRING	STRING	STRING	STRING	STRING	STRING	STRING	INTEGER	STRING	STRING	STRING	STRING	STRING	STRING	STRING	STRING	STRING	STRING	STRING	STRING	STRING	STRING	STRING	STRING	STRING	STRING	STRING	STRING	STRING	STRING	STRING	STRING	STRING	STRING	STRING	STRING	STRING	STRING	STRING	STRING	STRING
EXPNAME	SUBJECT	SESSION	VARIABLE	VARIABLE	VARIABLE	VARIABLE	VARIABLE	VARIABLE	VARIABLE	VARIABLE	VARIABLE	VARIABLE	VARIABLE	VARIABLE	VARIABLE	LOG_LEVEL	VARIABLE	VARIABLE	VARIABLE	VARIABLE	VARIABLE	VARIABLE	VARIABLE	VARIABLE	VARIABLE	VARIABLE	VARIABLE	VARIABLE	VARIABLE	VARIABLE	VARIABLE	VARIABLE	VARIABLE	VARIABLE	VARIABLE	VARIABLE	VARIABLE	VARIABLE	VARIABLE	VARIABLE	VARIABLE	VARIABLE	VARIABLE	VARIABLE	VARIABLE	VARIABLE	VARIABLE	VARIABLE	VARIABLE
1	1	1	1	1	1	1	1	1	1	1	1	1	1	1	1	2	2	2	2	2	2	2	2	2	2	2	2	2	2	2	2	2	2	2	2	2	2	2	2	2	2	2	2	2	2	2	2	2	2
ExperimentName	Subject	Session	Clock.Information	DataFile.Basename	Display.RefreshRate	ExperimentVersion	Group	RandomSeed	RuntimeCapabilities	RuntimeVersion	RuntimeVersionExpected	SessionDate	SessionStartDateTimeUtc	SessionTime	StudioVersion	Block	blank	condition	correct	Exptarget	List1	List1.Cycle	List1.Sample	List2	List2.Cycle	List2.Sample	List3	List3.Cycle	List3.Sample	Procedure	Running	TextDisplay2.ACC	TextDisplay2.CRESP	TextDisplay2.DurationError	TextDisplay2.OnsetDelay	TextDisplay2.OnsetTime	TextDisplay2.OnsetToOnsetTime	TextDisplay2.RESP	TextDisplay2.RT	TextDisplay2.RTTime	TextDisplay6.ACC	TextDisplay6.CRESP	TextDisplay6.DurationError	TextDisplay6.OnsetDelay	TextDisplay6.OnsetTime	TextDisplay6.OnsetToOnsetTime	TextDisplay6.RESP	TextDisplay6.RT	TextDisplay6.RTTime
좌우반구com(CVF, UVF, BVF)_1	5	1	<?xml version="1.0"?>\n<Clock xmlns:dt="urn:schemas-microsoft-com:datatypes"><Description dt:dt="string">E-Prime Primary Realtime Clock</Description><StartTime><Timestamp dt:dt="int">0</Timestamp><DateUtc dt:dt="string">2023-09-06T04:51:16Z</DateUtc></StartTime><FrequencyChanges><FrequencyChange><Frequency dt:dt="r8">10000000</Frequency><Timestamp dt:dt="r8">10232195584895</Timestamp><Current dt:…	좌우반구com(CVF, UVF, BVF)_1-005-1	60	1.0.0.167	1	1585663422	Professional	2.0.10.356	2.0.10.356	09-06-2023	2023-09-06 오전 4:51:16	13:51:16	2.0.10.252	393		1	z	가격	NULL	NULL	NULL	NULL	NULL	NULL	125	1	129	KSY	List3	0		2	0	1112971	183		0	0	1	z	2	3	1113154	0	z	193	1113347
좌우반구com(CVF, UVF, BVF)_1	5	1	<?xml version="1.0"?>\n<Clock xmlns:dt="urn:schemas-microsoft-com:datatypes"><Description dt:dt="string">E-Prime Primary Realtime Clock</Description><StartTime><Timestamp dt:dt="int">0</Timestamp><DateUtc dt:dt="string">2023-09-06T04:51:16Z</DateUtc></StartTime><FrequencyChanges><FrequencyChange><Frequency dt:dt="r8">10000000</Frequency><Timestamp dt:dt="r8">10232195584895</Timestamp><Current dt:…	좌우반구com(CVF, UVF, BVF)_1-005-1	60	1.0.0.167	1	1585663422	Professional	2.0.10.356	2.0.10.356	09-06-2023	2023-09-06 오전 4:51:16	13:51:16	2.0.10.252	44		1	z	가을	110	1	44	NULL	NULL	NULL	NULL	NULL	NULL	KSY	List1	0		2	0	136405	184		0	0	1	z	2	4	136589	0	z	183	136772
좌우반구com(CVF, UVF, BVF)_1	5	1	<?xml version="1.0"?>\n<Clock xmlns:dt="urn:schemas-microsoft-com:datatypes"><Description dt:dt="string">E-Prime Primary Realtime Clock</Description><StartTime><Timestamp dt:dt="int">0</Timestamp><DateUtc dt:dt="string">2023-09-06T04:51:16Z</DateUtc></StartTime><FrequencyChanges><FrequencyChange><Frequency dt:dt="r8">10000000</Frequency><Timestamp dt:dt="r8">10232195584895</Timestamp><Current dt:…	좌우반구com(CVF, UVF, BVF)_1-005-1	60	1.0.0.167	1	1585663422	Professional	2.0.10.356	2.0.10.356	09-06-2023	2023-09-06 오전 4:51:16	13:51:16	2.0.10.252	303		1	z	간섭	NULL	NULL	NULL	NULL	NULL	NULL	124	1	39	KSY	List3	0		2	0	870688	183		0	0	1	z	2	3	870871	0	z	212	871083
좌우반구com(CVF, UVF, BVF)_1	5	1	<?xml version="1.0"?>\n<Clock xmlns:dt="urn:schemas-microsoft-com:datatypes"><Description dt:dt="string">E-Prime Primary Realtime Clock</Description><StartTime><Timestamp dt:dt="int">0</Timestamp><DateUtc dt:dt="string">2023-09-06T04:51:16Z</DateUtc></StartTime><FrequencyChanges><FrequencyChange><Frequency dt:dt="r8">10000000</Frequency><Timestamp dt:dt="r8">10232195584895</Timestamp><Current dt:…	좌우반구com(CVF, UVF, BVF)_1-005-1	60	1.0.0.167	1	1585663422	Professional	2.0.10.356	2.0.10.356	09-06-2023	2023-09-06 오전 4:51:16	13:51:16	2.0.10.252	356		2	{/}	간습	NULL	NULL	NULL	NULL	NULL	NULL	110	1	92	KSY4	List3	NULL	NULL	NULL	NULL	NULL	NULL	NULL	NULL	NULL	0	{/}	2	4	1014738	0	z	273	1015011
좌우반구com(CVF, UVF, BVF)_1	5	1	<?xml version="1.0"?>\n<Clock xmlns:dt="urn:schemas-microsoft-com:datatypes"><Description dt:dt="string">E-Prime Primary Realtime Clock</Description><StartTime><Timestamp dt:dt="int">0</Timestamp><DateUtc dt:dt="string">2023-09-06T04:51:16Z</DateUtc></StartTime><FrequencyChanges><FrequencyChange><Frequency dt:dt="r8">10000000</Frequency><Timestamp dt:dt="r8">10232195584895</Timestamp><Current dt:…	좌우반구com(CVF, UVF, BVF)_1-005-1	60	1.0.0.167	1	1585663422	Professional	2.0.10.356	2.0.10.356	09-06-2023	2023-09-06 오전 4:51:16	13:51:16	2.0.10.252	299		2	{/}	감환	NULL	NULL	NULL	NULL	NULL	NULL	39	1	35	KSY4	List3	NULL	NULL	NULL	NULL	NULL	NULL	NULL	NULL	NULL	1	{/}	2	4	859622	0	{/}	821	860443
좌우반구com(CVF, UVF, BVF)_1	5	1	<?xml version="1.0"?>\n<Clock xmlns:dt="urn:schemas-microsoft-com:datatypes"><Description dt:dt="string">E-Prime Primary Realtime Clock</Description><StartTime><Timestamp dt:dt="int">0</Timestamp><DateUtc dt:dt="string">2023-09-06T04:51:16Z</DateUtc></StartTime><FrequencyChanges><FrequencyChange><Frequency dt:dt="r8">10000000</Frequency><Timestamp dt:dt="r8">10232195584895</Timestamp><Current dt:…	좌우반구com(CVF, UVF, BVF)_1-005-1	60	1.0.0.167	1	1585663422	Professional	2.0.10.356	2.0.10.356	09-06-2023	2023-09-06 오전 4:51:16	13:51:16	2.0.10.252	398		1	z	강도	NULL	NULL	NULL	NULL	NULL	NULL	126	1	134	KSY	List3	0		2	0	1127004	184		0	0	1	z	2	4	1127188	0	z	231	1127419
좌우반구com(CVF, UVF, BVF)_1	5	1	<?xml version="1.0"?>\n<Clock xmlns:dt="urn:schemas-microsoft-com:datatypes"><Description dt:dt="string">E-Prime Primary Realtime Clock</Description><StartTime><Timestamp dt:dt="int">0</Timestamp><DateUtc dt:dt="string">2023-09-06T04:51:16Z</DateUtc></StartTime><FrequencyChanges><FrequencyChange><Frequency dt:dt="r8">10000000</Frequency><Timestamp dt:dt="r8">10232195584895</Timestamp><Current dt:…	좌우반구com(CVF, UVF, BVF)_1-005-1	60	1.0.0.167	1	1585663422	Professional	2.0.10.356	2.0.10.356	09-06-2023	2023-09-06 오전 4:51:16	13:51:16	2.0.10.252	201		2	{/}	강례	NULL	NULL	NULL	16	1	69	NULL	NULL	NULL	KSY2	List2	NULL	NULL	NULL	NULL	NULL	NULL	NULL	NULL	NULL	1	{/}	2	3	577438	0	{/}	749	578187
좌우반구com(CVF, UVF, BVF)_1	5	1	<?xml version="1.0"?>\n<Clock xmlns:dt="urn:schemas-microsoft-com:datatypes"><Description dt:dt="string">E-Prime Primary Realtime Clock</Description><StartTime><Timestamp dt:dt="int">0</Timestamp><DateUtc dt:dt="string">2023-09-06T04:51:16Z</DateUtc></StartTime><FrequencyChanges><FrequencyChange><Frequency dt:dt="r8">10000000</Frequency><Timestamp dt:dt="r8">10232195584895</Timestamp><Current dt:…	좌우반구com(CVF, UVF, BVF)_1-005-1	60	1.0.0.167	1	1585663422	Professional	2.0.10.356	2.0.10.356	09-06-2023	2023-09-06 오전 4:51:16	13:51:16	2.0.10.252	33		2	{/}	강방	8	1	33	NULL	NULL	NULL	NULL	NULL	NULL	KSY4	List1	NULL	NULL	NULL	NULL	NULL	NULL	NULL	NULL	NULL	1	{/}	2	3	106839	0	{/}	1133	107972
좌우반구com(CVF, UVF, BVF)_1	5	1	<?xml version="1.0"?>\n<Clock xmlns:dt="urn:schemas-microsoft-com:datatypes"><Description dt:dt="string">E-Prime Primary Realtime Clock</Description><StartTime><Timestamp dt:dt="int">0</Timestamp><DateUtc dt:dt="string">2023-09-06T04:51:16Z</DateUtc></StartTime><FrequencyChanges><FrequencyChange><Frequency dt:dt="r8">10000000</Frequency><Timestamp dt:dt="r8">10232195584895</Timestamp><Current dt:…	좌우반구com(CVF, UVF, BVF)_1-005-1	60	1.0.0.167	1	1585663422	Professional	2.0.10.356	2.0.10.356	09-06-2023	2023-09-06 오전 4:51:16	13:51:16	2.0.10.252	246		1	z	개념	NULL	NULL	NULL	10	1	114	NULL	NULL	NULL	KSY	List2	0		2	0	698088	183		0	0	1	z	3	3	698271	0	z	220	698491
좌우반구com(CVF, UVF, BVF)_1	5	1	<?xml version="1.0"?>\n<Clock xmlns:dt="urn:schemas-microsoft-com:datatypes"><Description dt:dt="string">E-Prime Primary Realtime Clock</Description><StartTime><Timestamp dt:dt="int">0</Timestamp><DateUtc dt:dt="string">2023-09-06T04:51:16Z</DateUtc></StartTime><FrequencyChanges><FrequencyChange><Frequency dt:dt="r8">10000000</Frequency><Timestamp dt:dt="r8">10232195584895</Timestamp><Current dt:…	좌우반구com(CVF, UVF, BVF)_1-005-1	60	1.0.0.167	1	1585663422	Professional	2.0.10.356	2.0.10.356	09-06-2023	2023-09-06 오전 4:51:16	13:51:16	2.0.10.252	8		2	{/}	개례	48	1	8	NULL	NULL	NULL	NULL	NULL	NULL	KSY3	List1	NULL	NULL	NULL	NULL	NULL	NULL	NULL	NULL	NULL	0	{/}	2	4	38856	0	z	508	39364
좌우반구com(CVF, UVF, BVF)_1	5	1	<?xml version="1.0"?>\n<Clock xmlns:dt="urn:schemas-microsoft-com:datatypes"><Description dt:dt="string">E-Prime Primary Realtime Clock</Description><StartTime><Timestamp dt:dt="int">0</Timestamp><DateUtc dt:dt="string">2023-09-06T04:51:16Z</DateUtc></StartTime><FrequencyChanges><FrequencyChange><Frequency dt:dt="r8">10000000</Frequency><Timestamp dt:dt="r8">10232195584895</Timestamp><Current dt:…	좌우반구com(CVF, UVF, BVF)_1-005-1	60	1.0.0.167	1	1585663422	Professional	2.0.10.356	2.0.10.356	09-06-2023	2023-09-06 오전 4:51:16	13:51:16	2.0.10.252	48		1	z	개인	31	1	48	NULL	NULL	NULL	NULL	NULL	NULL	KSY	List1	0		2	-1	146555	184		0	0	1	z	2	4	146739	0	z	201	146940
좌우반구com(CVF, UVF, BVF)_1	5	1	<?xml version="1.0"?>\n<Clock xmlns:dt="urn:schemas-microsoft-com:datatypes"><Description dt:dt="string">E-Prime Primary Realtime Clock</Description><StartTime><Timestamp dt:dt="int">0</Timestamp><DateUtc dt:dt="string">2023-09-06T04:51:16Z</DateUtc></StartTime><FrequencyChanges><FrequencyChange><Frequency dt:dt="r8">10000000</Frequency><Timestamp dt:dt="r8">10232195584895</Timestamp><Current dt:…	좌우반구com(CVF, UVF, BVF)_1-005-1	60	1.0.0.167	1	1585663422	Professional	2.0.10.356	2.0.10.356	09-06-2023	2023-09-06 오전 4:51:16	13:51:16	2.0.10.252	313		2	{/}	개협	NULL	NULL	NULL	NULL	NULL	NULL	7	1	49	KSY3	List3	NULL	NULL	NULL	NULL	NULL	NULL	NULL	NULL	NULL	1	{/}	2	3	897021	0	{/}	998	898019
좌우반구com(CVF, UVF, BVF)_1	5	1	<?xml version="1.0"?>\n<Clock xmlns:dt="urn:schemas-microsoft-com:datatypes"><Description dt:dt="string">E-Prime Primary Realtime Clock</Description><StartTime><Timestamp dt:dt="int">0</Timestamp><DateUtc dt:dt="string">2023-09-06T04:51:16Z</DateUtc></StartTime><FrequencyChanges><FrequencyChange><Frequency dt:dt="r8">10000000</Frequency><Timestamp dt:dt="r8">10232195584895</Timestamp><Current dt:…	좌우반구com(CVF, UVF, BVF)_1-005-1	60	1.0.0.167	1	1585663422	Professional	2.0.10.356	2.0.10.356	09-06-2023	2023-09-06 오전 4:51:16	13:51:16	2.0.10.252	79		2	{/}	거생	78	1	79	NULL	NULL	NULL	NULL	NULL	NULL	KSY4	List1	NULL	NULL	NULL	NULL	NULL	NULL	NULL	NULL	NULL	1	{/}	2	4	229589	0	{/}	455	230044
좌우반구com(CVF, UVF, BVF)_1	5	1	<?xml version="1.0"?>\n<Clock xmlns:dt="urn:schemas-microsoft-com:datatypes"><Description dt:dt="string">E-Prime Primary Realtime Clock</Description><StartTime><Timestamp dt:dt="int">0</Timestamp><DateUtc dt:dt="string">2023-09-06T04:51:16Z</DateUtc></StartTime><FrequencyChanges><FrequencyChange><Frequency dt:dt="r8">10000000</Frequency><Timestamp dt:dt="r8">10232195584895</Timestamp><Current dt:…	좌우반구com(CVF, UVF, BVF)_1-005-1	60	1.0.0.167	1	1585663422	Professional	2.0.10.356	2.0.10.356	09-06-2023	2023-09-06 오전 4:51:16	13:51:16	2.0.10.252	342		1	z	걱정	NULL	NULL	NULL	NULL	NULL	NULL	3	1	78	KSY	List3	0		2	0	977521	184		0	0	1	z	2	4	977705	0	z	322	978027
좌우반구com(CVF, UVF, BVF)_1	5	1	<?xml version="1.0"?>\n<Clock xmlns:dt="urn:schemas-microsoft-com:datatypes"><Description dt:dt="string">E-Prime Primary Realtime Clock</Description><StartTime><Timestamp dt:dt="int">0</Timestamp><DateUtc dt:dt="string">2023-09-06T04:51:16Z</DateUtc></StartTime><FrequencyChanges><FrequencyChange><Frequency dt:dt="r8">10000000</Frequency><Timestamp dt:dt="r8">10232195584895</Timestamp><Current dt:…	좌우반구com(CVF, UVF, BVF)_1-005-1	60	1.0.0.167	1	1585663422	Professional	2.0.10.356	2.0.10.356	09-06-2023	2023-09-06 오전 4:51:16	13:51:16	2.0.10.252	55		2	{/}	걱최	25	1	55	NULL	NULL	NULL	NULL	NULL	NULL	KSY4	List1	NULL	NULL	NULL	NULL	NULL	NULL	NULL	NULL	NULL	1	{/}	2	3	165055	0	{/}	541	165596
좌우반구com(CVF, UVF, BVF)_1	5	1	<?xml version="1.0"?>\n<Clock xmlns:dt="urn:schemas-microsoft-com:datatypes"><Description dt:dt="string">E-Prime Primary Realtime Clock</Description><StartTime><Timestamp dt:dt="int">0</Timestamp><DateUtc dt:dt="string">2023-09-06T04:51:16Z</DateUtc></StartTime><FrequencyChanges><FrequencyChange><Frequency dt:dt="r8">10000000</Frequency><Timestamp dt:dt="r8">10232195584895</Timestamp><Current dt:…	좌우반구com(CVF, UVF, BVF)_1-005-1	60	1.0.0.167	1	1585663422	Professional	2.0.10.356	2.0.10.356	09-06-2023	2023-09-06 오전 4:51:16	13:51:16	2.0.10.252	358		2	{/}	건적	NULL	NULL	NULL	NULL	NULL	NULL	86	1	94	KSY4	List3	NULL	NULL	NULL	NULL	NULL	NULL	NULL	NULL	NULL	0	{/}	2	3	1019754	0	z	561	1020315
좌우반구com(CVF, UVF, BVF)_1	5	1	<?xml version="1.0"?>\n<Clock xmlns:dt="urn:schemas-microsoft-com:datatypes"><Description dt:dt="string">E-Prime Primary Realtime Clock</Description><StartTime><Timestamp dt:dt="int">0</Timestamp><DateUtc dt:dt="string">2023-09-06T04:51:16Z</DateUtc></StartTime><FrequencyChanges><FrequencyChange><Frequency dt:dt="r8">10000000</Frequency><Timestamp dt:dt="r8">10232195584895</Timestamp><Current dt:…	좌우반구com(CVF, UVF, BVF)_1-005-1	60	1.0.0.167	1	1585663422	Professional	2.0.10.356	2.0.10.356	09-06-2023	2023-09-06 오전 4:51:16	13:51:16	2.0.10.252	54		2	{/}	검강	91	1	54	NULL	NULL	NULL	NULL	NULL	NULL	KSY2	List1	NULL	NULL	NULL	NULL	NULL	NULL	NULL	NULL	NULL	0	{/}	2	3	162255	0	z	605	162860
좌우반구com(CVF, UVF, BVF)_1	5	1	<?xml version="1.0"?>\n<Clock xmlns:dt="urn:schemas-microsoft-com:datatypes"><Description dt:dt="string">E-Prime Primary Realtime Clock</Description><StartTime><Timestamp dt:dt="int">0</Timestamp><DateUtc dt:dt="string">2023-09-06T04:51:16Z</DateUtc></StartTime><FrequencyChanges><FrequencyChange><Frequency dt:dt="r8">10000000</Frequency><Timestamp dt:dt="r8">10232195584895</Timestamp><Current dt:…	좌우반구com(CVF, UVF, BVF)_1-005-1	60	1.0.0.167	1	1585663422	Professional	2.0.10.356	2.0.10.356	09-06-2023	2023-09-06 오전 4:51:16	13:51:16	2.0.10.252	155		1	z	검색	NULL	NULL	NULL	78	1	23	NULL	NULL	NULL	KSY	List2	0		3	0	452338	184		0	0	1	z	2	4	452522	0	z	225	452747
좌우반구com(CVF, UVF, BVF)_1	5	1	<?xml version="1.0"?>\n<Clock xmlns:dt="urn:schemas-microsoft-com:datatypes"><Description dt:dt="string">E-Prime Primary Realtime Clock</Description><StartTime><Timestamp dt:dt="int">0</Timestamp><DateUtc dt:dt="string">2023-09-06T04:51:16Z</DateUtc></StartTime><FrequencyChanges><FrequencyChange><Frequency dt:dt="r8">10000000</Frequency><Timestamp dt:dt="r8">10232195584895</Timestamp><Current dt:…	좌우반구com(CVF, UVF, BVF)_1-005-1	60	1.0.0.167	1	1585663422	Professional	2.0.10.356	2.0.10.356	09-06-2023	2023-09-06 오전 4:51:16	13:51:16	2.0.10.252	264		2	{/}	검죽	NULL	NULL	NULL	69	1	132	NULL	NULL	NULL	KSY2	List2	NULL	NULL	NULL	NULL	NULL	NULL	NULL	NULL	NULL	1	{/}	2	4	745205	0	{/}	510	745715
좌우반구com(CVF, UVF, BVF)_1	5	1	<?xml version="1.0"?>\n<Clock xmlns:dt="urn:schemas-microsoft-com:datatypes"><Description dt:dt="string">E-Prime Primary Realtime Clock</Description><StartTime><Timestamp dt:dt="int">0</Timestamp><DateUtc dt:dt="string">2023-09-06T04:51:16Z</DateUtc></StartTime><FrequencyChanges><FrequencyChange><Frequency dt:dt="r8">10000000</Frequency><Timestamp dt:dt="r8">10232195584895</Timestamp><Current dt:…	좌우반구com(CVF, UVF, BVF)_1-005-1	60	1.0.0.167	1	1585663422	Professional	2.0.10.356	2.0.10.356	09-06-2023	2023-09-06 오전 4:51:16	13:51:16	2.0.10.252	244		2	{/}	검환	NULL	NULL	NULL	91	1	112	NULL	NULL	NULL	KSY4	List2	NULL	NULL	NULL	NULL	NULL	NULL	NULL	NULL	NULL	0	{/}	3	3	692621	0	z	1022	693643
좌우반구com(CVF, UVF, BVF)_1	5	1	<?xml version="1.0"?>\n<Clock xmlns:dt="urn:schemas-microsoft-com:datatypes"><Description dt:dt="string">E-Prime Primary Realtime Clock</Description><StartTime><Timestamp dt:dt="int">0</Timestamp><DateUtc dt:dt="string">2023-09-06T04:51:16Z</DateUtc></StartTime><FrequencyChanges><FrequencyChange><Frequency dt:dt="r8">10000000</Frequency><Timestamp dt:dt="r8">10232195584895</Timestamp><Current dt:…	좌우반구com(CVF, UVF, BVF)_1-005-1	60	1.0.0.167	1	1585663422	Professional	2.0.10.356	2.0.10.356	09-06-2023	2023-09-06 오전 4:51:16	13:51:16	2.0.10.252	198		2	{/}	격례	NULL	NULL	NULL	90	1	66	NULL	NULL	NULL	KSY4	List2	NULL	NULL	NULL	NULL	NULL	NULL	NULL	NULL	NULL	1	{/}	2	4	568422	0	{/}	1237	569659
좌우반구com(CVF, UVF, BVF)_1	5	1	<?xml version="1.0"?>\n<Clock xmlns:dt="urn:schemas-microsoft-com:datatypes"><Description dt:dt="string">E-Prime Primary Realtime Clock</Description><StartTime><Timestamp dt:dt="int">0</Timestamp><DateUtc dt:dt="string">2023-09-06T04:51:16Z</DateUtc></StartTime><FrequencyChanges><FrequencyChange><Frequency dt:dt="r8">10000000</Frequency><Timestamp dt:dt="r8">10232195584895</Timestamp><Current dt:…	좌우반구com(CVF, UVF, BVF)_1-005-1	60	1.0.0.167	1	1585663422	Professional	2.0.10.356	2.0.10.356	09-06-2023	2023-09-06 오전 4:51:16	13:51:16	2.0.10.252	360		1	z	결과	NULL	NULL	NULL	NULL	NULL	NULL	103	1	96	KSY	List3	0		2	0	1024971	183		0	0	1	z	2	3	1025154	0	z	257	1025411
좌우반구com(CVF, UVF, BVF)_1	5	1	<?xml version="1.0"?>\n<Clock xmlns:dt="urn:schemas-microsoft-com:datatypes"><Description dt:dt="string">E-Prime Primary Realtime Clock</Description><StartTime><Timestamp dt:dt="int">0</Timestamp><DateUtc dt:dt="string">2023-09-06T04:51:16Z</DateUtc></StartTime><FrequencyChanges><FrequencyChange><Frequency dt:dt="r8">10000000</Frequency><Timestamp dt:dt="r8">10232195584895</Timestamp><Current dt:…	좌우반구com(CVF, UVF, BVF)_1-005-1	60	1.0.0.167	1	1585663422	Professional	2.0.10.356	2.0.10.356	09-06-2023	2023-09-06 오전 4:51:16	13:51:16	2.0.10.252	147		1	z	결국	NULL	NULL	NULL	26	1	15	NULL	NULL	NULL	KSY	List2	0		2	0	431638	184		0	0	1	z	2	4	431822	0	z	293	432115
좌우반구com(CVF, UVF, BVF)_1	5	1	<?xml version="1.0"?>\n<Clock xmlns:dt="urn:schemas-microsoft-com:datatypes"><Description dt:dt="string">E-Prime Primary Realtime Clock</Description><StartTime><Timestamp dt:dt="int">0</Timestamp><DateUtc dt:dt="string">2023-09-06T04:51:16Z</DateUtc></StartTime><FrequencyChanges><FrequencyChange><Frequency dt:dt="r8">10000000</Frequency><Timestamp dt:dt="r8">10232195584895</Timestamp><Current dt:…	좌우반구com(CVF, UVF, BVF)_1-005-1	60	1.0.0.167	1	1585663422	Professional	2.0.10.356	2.0.10.356	09-06-2023	2023-09-06 오전 4:51:16	13:51:16	2.0.10.252	4		1	z	결정	17	1	4	NULL	NULL	NULL	NULL	NULL	NULL	KSY	List1	0		3	0	28155	184		0	0	1	z	2	4	28339	0	z	289	28628
좌우반구com(CVF, UVF, BVF)_1	5	1	<?xml version="1.0"?>\n<Clock xmlns:dt="urn:schemas-microsoft-com:datatypes"><Description dt:dt="string">E-Prime Primary Realtime Clock</Description><StartTime><Timestamp dt:dt="int">0</Timestamp><DateUtc dt:dt="string">2023-09-06T04:51:16Z</DateUtc></StartTime><FrequencyChanges><FrequencyChange><Frequency dt:dt="r8">10000000</Frequency><Timestamp dt:dt="r8">10232195584895</Timestamp><Current dt:…	좌우반구com(CVF, UVF, BVF)_1-005-1	60	1.0.0.167	1	1585663422	Professional	2.0.10.356	2.0.10.356	09-06-2023	2023-09-06 오전 4:51:16	13:51:16	2.0.10.252	288		2	{/}	결지	NULL	NULL	NULL	NULL	NULL	NULL	14	1	24	KSY	List3	0		3	0	829171	184		0	0	1	{/}	2	4	829355	0	{/}	600	829955
좌우반구com(CVF, UVF, BVF)_1	5	1	<?xml version="1.0"?>\n<Clock xmlns:dt="urn:schemas-microsoft-com:datatypes"><Description dt:dt="string">E-Prime Primary Realtime Clock</Description><StartTime><Timestamp dt:dt="int">0</Timestamp><DateUtc dt:dt="string">2023-09-06T04:51:16Z</DateUtc></StartTime><FrequencyChanges><FrequencyChange><Frequency dt:dt="r8">10000000</Frequency><Timestamp dt:dt="r8">10232195584895</Timestamp><Current dt:…	좌우반구com(CVF, UVF, BVF)_1-005-1	60	1.0.0.167	1	1585663422	Professional	2.0.10.356	2.0.10.356	09-06-2023	2023-09-06 오전 4:51:16	13:51:16	2.0.10.252	332		2	{/}	결협	NULL	NULL	NULL	NULL	NULL	NULL	104	1	68	KSY4	List3	NULL	NULL	NULL	NULL	NULL	NULL	NULL	NULL	NULL	1	{/}	2	4	950255	0	{/}	740	950995
좌우반구com(CVF, UVF, BVF)_1	5	1	<?xml version="1.0"?>\n<Clock xmlns:dt="urn:schemas-microsoft-com:datatypes"><Description dt:dt="string">E-Prime Primary Realtime Clock</Description><StartTime><Timestamp dt:dt="int">0</Timestamp><DateUtc dt:dt="string">2023-09-06T04:51:16Z</DateUtc></StartTime><FrequencyChanges><FrequencyChange><Frequency dt:dt="r8">10000000</Frequency><Timestamp dt:dt="r8">10232195584895</Timestamp><Current dt:…	좌우반구com(CVF, UVF, BVF)_1-005-1	60	1.0.0.167	1	1585663422	Professional	2.0.10.356	2.0.10.356	09-06-2023	2023-09-06 오전 4:51:16	13:51:16	2.0.10.252	193		1	z	경비	NULL	NULL	NULL	59	1	61	NULL	NULL	NULL	KSY	List2	0		3	0	554638	184		0	0	1	z	2	4	554822	0	z	365	555187
좌우반구com(CVF, UVF, BVF)_1	5	1	<?xml version="1.0"?>\n<Clock xmlns:dt="urn:schemas-microsoft-com:datatypes"><Description dt:dt="string">E-Prime Primary Realtime Clock</Description><StartTime><Timestamp dt:dt="int">0</Timestamp><DateUtc dt:dt="string">2023-09-06T04:51:16Z</DateUtc></StartTime><FrequencyChanges><FrequencyChange><Frequency dt:dt="r8">10000000</Frequency><Timestamp dt:dt="r8">10232195584895</Timestamp><Current dt:…	좌우반구com(CVF, UVF, BVF)_1-005-1	60	1.0.0.167	1	1585663422	Professional	2.0.10.356	2.0.10.356	09-06-2023	2023-09-06 오전 4:51:16	13:51:16	2.0.10.252	87		1	z	경험	100	1	87	NULL	NULL	NULL	NULL	NULL	NULL	KSY	List1	0		3	0	250622	183		0	0	1	z	3	3	250805	0	z	319	251124
좌우반구com(CVF, UVF, BVF)_1	5	1	<?xml version="1.0"?>\n<Clock xmlns:dt="urn:schemas-microsoft-com:datatypes"><Description dt:dt="string">E-Prime Primary Realtime Clock</Description><StartTime><Timestamp dt:dt="int">0</Timestamp><DateUtc dt:dt="string">2023-09-06T04:51:16Z</DateUtc></StartTime><FrequencyChanges><FrequencyChange><Frequency dt:dt="r8">10000000</Frequency><Timestamp dt:dt="r8">10232195584895</Timestamp><Current dt:…	좌우반구com(CVF, UVF, BVF)_1-005-1	60	1.0.0.167	1	1585663422	Professional	2.0.10.356	2.0.10.356	09-06-2023	2023-09-06 오전 4:51:16	13:51:16	2.0.10.252	327		1	z	경호	NULL	NULL	NULL	NULL	NULL	NULL	45	1	63	KSY	List3	0		2	0	936738	183		0	0	1	z	2	3	936921	0	z	418	937339
좌우반구com(CVF, UVF, BVF)_1	5	1	<?xml version="1.0"?>\n<Clock xmlns:dt="urn:schemas-microsoft-com:datatypes"><Description dt:dt="string">E-Prime Primary Realtime Clock</Description><StartTime><Timestamp dt:dt="int">0</Timestamp><DateUtc dt:dt="string">2023-09-06T04:51:16Z</DateUtc></StartTime><FrequencyChanges><FrequencyChange><Frequency dt:dt="r8">10000000</Frequency><Timestamp dt:dt="r8">10232195584895</Timestamp><Current dt:…	좌우반구com(CVF, UVF, BVF)_1-005-1	60	1.0.0.167	1	1585663422	Professional	2.0.10.356	2.0.10.356	09-06-2023	2023-09-06 오전 4:51:16	13:51:16	2.0.10.252	212		1	z	계기	NULL	NULL	NULL	79	1	80	NULL	NULL	NULL	KSY	List2	0		2	0	607288	184		0	0	1	z	2	4	607472	0	z	459	607931
좌우반구com(CVF, UVF, BVF)_1	5	1	<?xml version="1.0"?>\n<Clock xmlns:dt="urn:schemas-microsoft-com:datatypes"><Description dt:dt="string">E-Prime Primary Realtime Clock</Description><StartTime><Timestamp dt:dt="int">0</Timestamp><DateUtc dt:dt="string">2023-09-06T04:51:16Z</DateUtc></StartTime><FrequencyChanges><FrequencyChange><Frequency dt:dt="r8">10000000</Frequency><Timestamp dt:dt="r8">10232195584895</Timestamp><Current dt:…	좌우반구com(CVF, UVF, BVF)_1-005-1	60	1.0.0.167	1	1585663422	Professional	2.0.10.356	2.0.10.356	09-06-2023	2023-09-06 오전 4:51:16	13:51:16	2.0.10.252	126		2	{/}	계님	4	1	126	NULL	NULL	NULL	NULL	NULL	NULL	KSY2	List1	NULL	NULL	NULL	NULL	NULL	NULL	NULL	NULL	NULL	0	{/}	2	4	354422	0	z	334	354756
좌우반구com(CVF, UVF, BVF)_1	5	1	<?xml version="1.0"?>\n<Clock xmlns:dt="urn:schemas-microsoft-com:datatypes"><Description dt:dt="string">E-Prime Primary Realtime Clock</Description><StartTime><Timestamp dt:dt="int">0</Timestamp><DateUtc dt:dt="string">2023-09-06T04:51:16Z</DateUtc></StartTime><FrequencyChanges><FrequencyChange><Frequency dt:dt="r8">10000000</Frequency><Timestamp dt:dt="r8">10232195584895</Timestamp><Current dt:…	좌우반구com(CVF, UVF, BVF)_1-005-1	60	1.0.0.167	1	1585663422	Professional	2.0.10.356	2.0.10.356	09-06-2023	2023-09-06 오전 4:51:16	13:51:16	2.0.10.252	378		2	{/}	계락	NULL	NULL	NULL	NULL	NULL	NULL	17	1	114	KSY	List3	0		2	0	1072588	183		0	0	0	{/}	2	3	1072771	0	z	280	1073051
좌우반구com(CVF, UVF, BVF)_1	5	1	<?xml version="1.0"?>\n<Clock xmlns:dt="urn:schemas-microsoft-com:datatypes"><Description dt:dt="string">E-Prime Primary Realtime Clock</Description><StartTime><Timestamp dt:dt="int">0</Timestamp><DateUtc dt:dt="string">2023-09-06T04:51:16Z</DateUtc></StartTime><FrequencyChanges><FrequencyChange><Frequency dt:dt="r8">10000000</Frequency><Timestamp dt:dt="r8">10232195584895</Timestamp><Current dt:…	좌우반구com(CVF, UVF, BVF)_1-005-1	60	1.0.0.167	1	1585663422	Professional	2.0.10.356	2.0.10.356	09-06-2023	2023-09-06 오전 4:51:16	13:51:16	2.0.10.252	225		1	z	계수	NULL	NULL	NULL	61	1	93	NULL	NULL	NULL	KSY	List2	0		2	0	641755	183		0	0	1	z	2	3	641938	0	z	329	642267
좌우반구com(CVF, UVF, BVF)_1	5	1	<?xml version="1.0"?>\n<Clock xmlns:dt="urn:schemas-microsoft-com:datatypes"><Description dt:dt="string">E-Prime Primary Realtime Clock</Description><StartTime><Timestamp dt:dt="int">0</Timestamp><DateUtc dt:dt="string">2023-09-06T04:51:16Z</DateUtc></StartTime><FrequencyChanges><FrequencyChange><Frequency dt:dt="r8">10000000</Frequency><Timestamp dt:dt="r8">10232195584895</Timestamp><Current dt:…	좌우반구com(CVF, UVF, BVF)_1-005-1	60	1.0.0.167	1	1585663422	Professional	2.0.10.356	2.0.10.356	09-06-2023	2023-09-06 오전 4:51:16	13:51:16	2.0.10.252	293		2	{/}	계여	NULL	NULL	NULL	NULL	NULL	NULL	34	1	29	KSY	List3	0		2	0	842255	183		0	0	0	{/}	2	3	842438	0		0	0
좌우반구com(CVF, UVF, BVF)_1	5	1	<?xml version="1.0"?>\n<Clock xmlns:dt="urn:schemas-microsoft-com:datatypes"><Description dt:dt="string">E-Prime Primary Realtime Clock</Description><StartTime><Timestamp dt:dt="int">0</Timestamp><DateUtc dt:dt="string">2023-09-06T04:51:16Z</DateUtc></StartTime><FrequencyChanges><FrequencyChange><Frequency dt:dt="r8">10000000</Frequency><Timestamp dt:dt="r8">10232195584895</Timestamp><Current dt:…	좌우반구com(CVF, UVF, BVF)_1-005-1	60	1.0.0.167	1	1585663422	Professional	2.0.10.356	2.0.10.356	09-06-2023	2023-09-06 오전 4:51:16	13:51:16	2.0.10.252	341		2	{/}	고률	NULL	NULL	NULL	NULL	NULL	NULL	92	1	77	KSY4	List3	NULL	NULL	NULL	NULL	NULL	NULL	NULL	NULL	NULL	1	{/}	2	4	975055	0	{/}	452	975507
좌우반구com(CVF, UVF, BVF)_1	5	1	<?xml version="1.0"?>\n<Clock xmlns:dt="urn:schemas-microsoft-com:datatypes"><Description dt:dt="string">E-Prime Primary Realtime Clock</Description><StartTime><Timestamp dt:dt="int">0</Timestamp><DateUtc dt:dt="string">2023-09-06T04:51:16Z</DateUtc></StartTime><FrequencyChanges><FrequencyChange><Frequency dt:dt="r8">10000000</Frequency><Timestamp dt:dt="r8">10232195584895</Timestamp><Current dt:…	좌우반구com(CVF, UVF, BVF)_1-005-1	60	1.0.0.167	1	1585663422	Professional	2.0.10.356	2.0.10.356	09-06-2023	2023-09-06 오전 4:51:16	13:51:16	2.0.10.252	338		2	{/}	고청	NULL	NULL	NULL	NULL	NULL	NULL	28	1	74	KSY2	List3	NULL	NULL	NULL	NULL	NULL	NULL	NULL	NULL	NULL	0	{/}	2	3	966921	0	z	834	967755
좌우반구com(CVF, UVF, BVF)_1	5	1	<?xml version="1.0"?>\n<Clock xmlns:dt="urn:schemas-microsoft-com:datatypes"><Description dt:dt="string">E-Prime Primary Realtime Clock</Description><StartTime><Timestamp dt:dt="int">0</Timestamp><DateUtc dt:dt="string">2023-09-06T04:51:16Z</DateUtc></StartTime><FrequencyChanges><FrequencyChange><Frequency dt:dt="r8">10000000</Frequency><Timestamp dt:dt="r8">10232195584895</Timestamp><Current dt:…	좌우반구com(CVF, UVF, BVF)_1-005-1	60	1.0.0.167	1	1585663422	Professional	2.0.10.356	2.0.10.356	09-06-2023	2023-09-06 오전 4:51:16	13:51:16	2.0.10.252	163		1	z	공기	NULL	NULL	NULL	31	1	31	NULL	NULL	NULL	KSY	List2	0		2	1	472339	183		0	0	1	z	2	3	472522	0	z	226	472748
좌우반구com(CVF, UVF, BVF)_1	5	1	<?xml version="1.0"?>\n<Clock xmlns:dt="urn:schemas-microsoft-com:datatypes"><Description dt:dt="string">E-Prime Primary Realtime Clock</Description><StartTime><Timestamp dt:dt="int">0</Timestamp><DateUtc dt:dt="string">2023-09-06T04:51:16Z</DateUtc></StartTime><FrequencyChanges><FrequencyChange><Frequency dt:dt="r8">10000000</Frequency><Timestamp dt:dt="r8">10232195584895</Timestamp><Current dt:…	좌우반구com(CVF, UVF, BVF)_1-005-1	60	1.0.0.167	1	1585663422	Professional	2.0.10.356	2.0.10.356	09-06-2023	2023-09-06 오전 4:51:16	13:51:16	2.0.10.252	68		1	z	공백	42	1	68	NULL	NULL	NULL	NULL	NULL	NULL	KSY	List1	0		2	0	200355	184		0	0	1	z	2	4	200539	0	z	209	200748
좌우반구com(CVF, UVF, BVF)_1	5	1	<?xml version="1.0"?>\n<Clock xmlns:dt="urn:schemas-microsoft-com:datatypes"><Description dt:dt="string">E-Prime Primary Realtime Clock</Description><StartTime><Timestamp dt:dt="int">0</Timestamp><DateUtc dt:dt="string">2023-09-06T04:51:16Z</DateUtc></StartTime><FrequencyChanges><FrequencyChange><Frequency dt:dt="r8">10000000</Frequency><Timestamp dt:dt="r8">10232195584895</Timestamp><Current dt:…	좌우반구com(CVF, UVF, BVF)_1-005-1	60	1.0.0.167	1	1585663422	Professional	2.0.10.356	2.0.10.356	09-06-2023	2023-09-06 오전 4:51:16	13:51:16	2.0.10.252	36		1	z	공포	44	1	36	NULL	NULL	NULL	NULL	NULL	NULL	KSY	List1	0		2	0	115522	183		0	0	1	z	2	3	115705	0	z	307	116012
좌우반구com(CVF, UVF, BVF)_1	5	1	<?xml version="1.0"?>\n<Clock xmlns:dt="urn:schemas-microsoft-com:datatypes"><Description dt:dt="string">E-Prime Primary Realtime Clock</Description><StartTime><Timestamp dt:dt="int">0</Timestamp><DateUtc dt:dt="string">2023-09-06T04:51:16Z</DateUtc></StartTime><FrequencyChanges><FrequencyChange><Frequency dt:dt="r8">10000000</Frequency><Timestamp dt:dt="r8">10232195584895</Timestamp><Current dt:…	좌우반구com(CVF, UVF, BVF)_1-005-1	60	1.0.0.167	1	1585663422	Professional	2.0.10.356	2.0.10.356	09-06-2023	2023-09-06 오전 4:51:16	13:51:16	2.0.10.252	204		2	{/}	과법	NULL	NULL	NULL	51	1	72	NULL	NULL	NULL	KSY4	List2	NULL	NULL	NULL	NULL	NULL	NULL	NULL	NULL	NULL	0	{/}	2	4	585722	0	z	1537	587259
좌우반구com(CVF, UVF, BVF)_1	5	1	<?xml version="1.0"?>\n<Clock xmlns:dt="urn:schemas-microsoft-com:datatypes"><Description dt:dt="string">E-Prime Primary Realtime Clock</Description><StartTime><Timestamp dt:dt="int">0</Timestamp><DateUtc dt:dt="string">2023-09-06T04:51:16Z</DateUtc></StartTime><FrequencyChanges><FrequencyChange><Frequency dt:dt="r8">10000000</Frequency><Timestamp dt:dt="r8">10232195584895</Timestamp><Current dt:…	좌우반구com(CVF, UVF, BVF)_1-005-1	60	1.0.0.167	1	1585663422	Professional	2.0.10.356	2.0.10.356	09-06-2023	2023-09-06 오전 4:51:16	13:51:16	2.0.10.252	239		1	z	과정	NULL	NULL	NULL	88	1	107	NULL	NULL	NULL	KSY	List2	0		2	0	679422	183		0	0	1	z	2	3	679605	0	z	294	679899
좌우반구com(CVF, UVF, BVF)_1	5	1	<?xml version="1.0"?>\n<Clock xmlns:dt="urn:schemas-microsoft-com:datatypes"><Description dt:dt="string">E-Prime Primary Realtime Clock</Description><StartTime><Timestamp dt:dt="int">0</Timestamp><DateUtc dt:dt="string">2023-09-06T04:51:16Z</DateUtc></StartTime><FrequencyChanges><FrequencyChange><Frequency dt:dt="r8">10000000</Frequency><Timestamp dt:dt="r8">10232195584895</Timestamp><Current dt:…	좌우반구com(CVF, UVF, BVF)_1-005-1	60	1.0.0.167	1	1585663422	Professional	2.0.10.356	2.0.10.356	09-06-2023	2023-09-06 오전 4:51:16	13:51:16	2.0.10.252	261		1	z	관계	NULL	NULL	NULL	131	1	129	NULL	NULL	NULL	KSY	List2	0		2	0	736955	183		0	0	1	z	2	3	737138	0	z	481	737619
좌우반구com(CVF, UVF, BVF)_1	5	1	<?xml version="1.0"?>\n<Clock xmlns:dt="urn:schemas-microsoft-com:datatypes"><Description dt:dt="string">E-Prime Primary Realtime Clock</Description><StartTime><Timestamp dt:dt="int">0</Timestamp><DateUtc dt:dt="string">2023-09-06T04:51:16Z</DateUtc></StartTime><FrequencyChanges><FrequencyChange><Frequency dt:dt="r8">10000000</Frequency><Timestamp dt:dt="r8">10232195584895</Timestamp><Current dt:…	좌우반구com(CVF, UVF, BVF)_1-005-1	60	1.0.0.167	1	1585663422	Professional	2.0.10.356	2.0.10.356	09-06-2023	2023-09-06 오전 4:51:16	13:51:16	2.0.10.252	148		1	z	관측	NULL	NULL	NULL	108	1	16	NULL	NULL	NULL	KSY	List2	0		2	0	434138	184		0	0	1	z	2	4	434322	0	z	321	434643
좌우반구com(CVF, UVF, BVF)_1	5	1	<?xml version="1.0"?>\n<Clock xmlns:dt="urn:schemas-microsoft-com:datatypes"><Description dt:dt="string">E-Prime Primary Realtime Clock</Description><StartTime><Timestamp dt:dt="int">0</Timestamp><DateUtc dt:dt="string">2023-09-06T04:51:16Z</DateUtc></StartTime><FrequencyChanges><FrequencyChange><Frequency dt:dt="r8">10000000</Frequency><Timestamp dt:dt="r8">10232195584895</Timestamp><Current dt:…	좌우반구com(CVF, UVF, BVF)_1-005-1	60	1.0.0.167	1	1585663422	Professional	2.0.10.356	2.0.10.356	09-06-2023	2023-09-06 오전 4:51:16	13:51:16	2.0.10.252	385		1	z	광장	NULL	NULL	NULL	NULL	NULL	NULL	56	1	121	KSY	List3	0		2	0	1092171	184		0	0	1	z	2	4	1092355	0	z	248	1092603
좌우반구com(CVF, UVF, BVF)_1	5	1	<?xml version="1.0"?>\n<Clock xmlns:dt="urn:schemas-microsoft-com:datatypes"><Description dt:dt="string">E-Prime Primary Realtime Clock</Description><StartTime><Timestamp dt:dt="int">0</Timestamp><DateUtc dt:dt="string">2023-09-06T04:51:16Z</DateUtc></StartTime><FrequencyChanges><FrequencyChange><Frequency dt:dt="r8">10000000</Frequency><Timestamp dt:dt="r8">10232195584895</Timestamp><Current dt:…	좌우반구com(CVF, UVF, BVF)_1-005-1	60	1.0.0.167	1	1585663422	Professional	2.0.10.356	2.0.10.356	09-06-2023	2023-09-06 오전 4:51:16	13:51:16	2.0.10.252	312		2	{/}	교느	NULL	NULL	NULL	NULL	NULL	NULL	102	1	48	KSY4	List3	NULL	NULL	NULL	NULL	NULL	NULL	NULL	NULL	NULL	1	{/}	2	4	894288	0	{/}	539	894827
좌우반구com(CVF, UVF, BVF)_1	5	1	<?xml version="1.0"?>\n<Clock xmlns:dt="urn:schemas-microsoft-com:datatypes"><Description dt:dt="string">E-Prime Primary Realtime Clock</Description><StartTime><Timestamp dt:dt="int">0</Timestamp><DateUtc dt:dt="string">2023-09-06T04:51:16Z</DateUtc></StartTime><FrequencyChanges><FrequencyChange><Frequency dt:dt="r8">10000000</Frequency><Timestamp dt:dt="r8">10232195584895</Timestamp><Current dt:…	좌우반구com(CVF, UVF, BVF)_1-005-1	60	1.0.0.167	1	1585663422	Professional	2.0.10.356	2.0.10.356	09-06-2023	2023-09-06 오전 4:51:16	13:51:16	2.0.10.252	298		1	z	교훈	NULL	NULL	NULL	NULL	NULL	NULL	61	1	34	KSY4	List3	NULL	NULL	NULL	NULL	NULL	NULL	NULL	NULL	NULL	1	z	2	4	857105	0	z	314	857419
좌우반구com(CVF, UVF, BVF)_1	5	1	<?xml version="1.0"?>\n<Clock xmlns:dt="urn:schemas-microsoft-com:datatypes"><Description dt:dt="string">E-Prime Primary Realtime Clock</Description><StartTime><Timestamp dt:dt="int">0</Timestamp><DateUtc dt:dt="string">2023-09-06T04:51:16Z</DateUtc></StartTime><FrequencyChanges><FrequencyChange><Frequency dt:dt="r8">10000000</Frequency><Timestamp dt:dt="r8">10232195584895</Timestamp><Current dt:…	좌우반구com(CVF, UVF, BVF)_1-005-1	60	1.0.0.167	1	1585663422	Professional	2.0.10.356	2.0.10.356	09-06-2023	2023-09-06 오전 4:51:16	13:51:16	2.0.10.252	348		2	{/}	교휘	NULL	NULL	NULL	NULL	NULL	NULL	129	1	84	KSY	List3	0		2	0	993571	183		0	0	1	{/}	3	3	993754	0	{/}	457	994211
좌우반구com(CVF, UVF, BVF)_1	5	1	<?xml version="1.0"?>\n<Clock xmlns:dt="urn:schemas-microsoft-com:datatypes"><Description dt:dt="string">E-Prime Primary Realtime Clock</Description><StartTime><Timestamp dt:dt="int">0</Timestamp><DateUtc dt:dt="string">2023-09-06T04:51:16Z</DateUtc></StartTime><FrequencyChanges><FrequencyChange><Frequency dt:dt="r8">10000000</Frequency><Timestamp dt:dt="r8">10232195584895</Timestamp><Current dt:…	좌우반구com(CVF, UVF, BVF)_1-005-1	60	1.0.0.167	1	1585663422	Professional	2.0.10.356	2.0.10.356	09-06-2023	2023-09-06 오전 4:51:16	13:51:16	2.0.10.252	91		1	z	구조	71	1	91	NULL	NULL	NULL	NULL	NULL	NULL	KSY	List1	0		3	0	262472	183		0	0	1	z	2	3	262655	0	z	252	262907
좌우반구com(CVF, UVF, BVF)_1	5	1	<?xml version="1.0"?>\n<Clock xmlns:dt="urn:schemas-microsoft-com:datatypes"><Description dt:dt="string">E-Prime Primary Realtime Clock</Description><StartTime><Timestamp dt:dt="int">0</Timestamp><DateUtc dt:dt="string">2023-09-06T04:51:16Z</DateUtc></StartTime><FrequencyChanges><FrequencyChange><Frequency dt:dt="r8">10000000</Frequency><Timestamp dt:dt="r8">10232195584895</Timestamp><Current dt:…	좌우반구com(CVF, UVF, BVF)_1-005-1	60	1.0.0.167	1	1585663422	Professional	2.0.10.356	2.0.10.356	09-06-2023	2023-09-06 오전 4:51:16	13:51:16	2.0.10.252	284		2	{/}	국득	NULL	NULL	NULL	NULL	NULL	NULL	94	1	20	KSY3	List3	NULL	NULL	NULL	NULL	NULL	NULL	NULL	NULL	NULL	1	{/}	2	3	818371	0	{/}	544	818915
좌우반구com(CVF, UVF, BVF)_1	5	1	<?xml version="1.0"?>\n<Clock xmlns:dt="urn:schemas-microsoft-com:datatypes"><Description dt:dt="string">E-Prime Primary Realtime Clock</Description><StartTime><Timestamp dt:dt="int">0</Timestamp><DateUtc dt:dt="string">2023-09-06T04:51:16Z</DateUtc></StartTime><FrequencyChanges><FrequencyChange><Frequency dt:dt="r8">10000000</Frequency><Timestamp dt:dt="r8">10232195584895</Timestamp><Current dt:…	좌우반구com(CVF, UVF, BVF)_1-005-1	60	1.0.0.167	1	1585663422	Professional	2.0.10.356	2.0.10.356	09-06-2023	2023-09-06 오전 4:51:16	13:51:16	2.0.10.252	138		2	{/}	국반	NULL	NULL	NULL	132	1	6	NULL	NULL	NULL	KSY	List2	0		2	1	404756	182		0	0	0	{/}	2	2	404938	0	z	257	405195
좌우반구com(CVF, UVF, BVF)_1	5	1	<?xml version="1.0"?>\n<Clock xmlns:dt="urn:schemas-microsoft-com:datatypes"><Description dt:dt="string">E-Prime Primary Realtime Clock</Description><StartTime><Timestamp dt:dt="int">0</Timestamp><DateUtc dt:dt="string">2023-09-06T04:51:16Z</DateUtc></StartTime><FrequencyChanges><FrequencyChange><Frequency dt:dt="r8">10000000</Frequency><Timestamp dt:dt="r8">10232195584895</Timestamp><Current dt:…	좌우반구com(CVF, UVF, BVF)_1-005-1	60	1.0.0.167	1	1585663422	Professional	2.0.10.356	2.0.10.356	09-06-2023	2023-09-06 오전 4:51:16	13:51:16	2.0.10.252	15		1	z	군청	108	1	15	NULL	NULL	NULL	NULL	NULL	NULL	KSY	List1	0		2	0	56839	183		0	0	1	z	2	3	57022	0	z	702	57724
좌우반구com(CVF, UVF, BVF)_1	5	1	<?xml version="1.0"?>\n<Clock xmlns:dt="urn:schemas-microsoft-com:datatypes"><Description dt:dt="string">E-Prime Primary Realtime Clock</Description><StartTime><Timestamp dt:dt="int">0</Timestamp><DateUtc dt:dt="string">2023-09-06T04:51:16Z</DateUtc></StartTime><FrequencyChanges><FrequencyChange><Frequency dt:dt="r8">10000000</Frequency><Timestamp dt:dt="r8">10232195584895</Timestamp><Current dt:…	좌우반구com(CVF, UVF, BVF)_1-005-1	60	1.0.0.167	1	1585663422	Professional	2.0.10.356	2.0.10.356	09-06-2023	2023-09-06 오전 4:51:16	13:51:16	2.0.10.252	176		1	z	궤도	NULL	NULL	NULL	47	1	44	NULL	NULL	NULL	KSY	List2	0		2	0	507688	184		0	0	1	z	2	4	507872	0	z	379	508251
좌우반구com(CVF, UVF, BVF)_1	5	1	<?xml version="1.0"?>\n<Clock xmlns:dt="urn:schemas-microsoft-com:datatypes"><Description dt:dt="string">E-Prime Primary Realtime Clock</Description><StartTime><Timestamp dt:dt="int">0</Timestamp><DateUtc dt:dt="string">2023-09-06T04:51:16Z</DateUtc></StartTime><FrequencyChanges><FrequencyChange><Frequency dt:dt="r8">10000000</Frequency><Timestamp dt:dt="r8">10232195584895</Timestamp><Current dt:…	좌우반구com(CVF, UVF, BVF)_1-005-1	60	1.0.0.167	1	1585663422	Professional	2.0.10.356	2.0.10.356	09-06-2023	2023-09-06 오전 4:51:16	13:51:16	2.0.10.252	283		2	{/}	궤희	NULL	NULL	NULL	NULL	NULL	NULL	127	1	19	KSY3	List3	NULL	NULL	NULL	NULL	NULL	NULL	NULL	NULL	NULL	1	{/}	2	3	815688	0	{/}	483	816171
좌우반구com(CVF, UVF, BVF)_1	5	1	<?xml version="1.0"?>\n<Clock xmlns:dt="urn:schemas-microsoft-com:datatypes"><Description dt:dt="string">E-Prime Primary Realtime Clock</Description><StartTime><Timestamp dt:dt="int">0</Timestamp><DateUtc dt:dt="string">2023-09-06T04:51:16Z</DateUtc></StartTime><FrequencyChanges><FrequencyChange><Frequency dt:dt="r8">10000000</Frequency><Timestamp dt:dt="r8">10232195584895</Timestamp><Current dt:…	좌우반구com(CVF, UVF, BVF)_1-005-1	60	1.0.0.167	1	1585663422	Professional	2.0.10.356	2.0.10.356	09-06-2023	2023-09-06 오전 4:51:16	13:51:16	2.0.10.252	209		1	z	그림	NULL	NULL	NULL	70	1	77	NULL	NULL	NULL	KSY	List2	0		2	0	599672	183		0	0	1	z	2	3	599855	0	z	236	600091
좌우반구com(CVF, UVF, BVF)_1	5	1	<?xml version="1.0"?>\n<Clock xmlns:dt="urn:schemas-microsoft-com:datatypes"><Description dt:dt="string">E-Prime Primary Realtime Clock</Description><StartTime><Timestamp dt:dt="int">0</Timestamp><DateUtc dt:dt="string">2023-09-06T04:51:16Z</DateUtc></StartTime><FrequencyChanges><FrequencyChange><Frequency dt:dt="r8">10000000</Frequency><Timestamp dt:dt="r8">10232195584895</Timestamp><Current dt:…	좌우반구com(CVF, UVF, BVF)_1-005-1	60	1.0.0.167	1	1585663422	Professional	2.0.10.356	2.0.10.356	09-06-2023	2023-09-06 오전 4:51:16	13:51:16	2.0.10.252	397		2	{/}	그법	NULL	NULL	NULL	NULL	NULL	NULL	67	1	133	KSY2	List3	NULL	NULL	NULL	NULL	NULL	NULL	NULL	NULL	NULL	1	{/}	2	4	1123338	0	{/}	1649	1124987
좌우반구com(CVF, UVF, BVF)_1	5	1	<?xml version="1.0"?>\n<Clock xmlns:dt="urn:schemas-microsoft-com:datatypes"><Description dt:dt="string">E-Prime Primary Realtime Clock</Description><StartTime><Timestamp dt:dt="int">0</Timestamp><DateUtc dt:dt="string">2023-09-06T04:51:16Z</DateUtc></StartTime><FrequencyChanges><FrequencyChange><Frequency dt:dt="r8">10000000</Frequency><Timestamp dt:dt="r8">10232195584895</Timestamp><Current dt:…	좌우반구com(CVF, UVF, BVF)_1-005-1	60	1.0.0.167	1	1585663422	Professional	2.0.10.356	2.0.10.356	09-06-2023	2023-09-06 오전 4:51:16	13:51:16	2.0.10.252	113		2	{/}	그소	60	1	113	NULL	NULL	NULL	NULL	NULL	NULL	KSY3	List1	NULL	NULL	NULL	NULL	NULL	NULL	NULL	NULL	NULL	1	{/}	3	3	319738	0	{/}	449	320187
좌우반구com(CVF, UVF, BVF)_1	5	1	<?xml version="1.0"?>\n<Clock xmlns:dt="urn:schemas-microsoft-com:datatypes"><Description dt:dt="string">E-Prime Primary Realtime Clock</Description><StartTime><Timestamp dt:dt="int">0</Timestamp><DateUtc dt:dt="string">2023-09-06T04:51:16Z</DateUtc></StartTime><FrequencyChanges><FrequencyChange><Frequency dt:dt="r8">10000000</Frequency><Timestamp dt:dt="r8">10232195584895</Timestamp><Current dt:…	좌우반구com(CVF, UVF, BVF)_1-005-1	60	1.0.0.167	1	1585663422	Professional	2.0.10.356	2.0.10.356	09-06-2023	2023-09-06 오전 4:51:16	13:51:16	2.0.10.252	230		2	{/}	그종	NULL	NULL	NULL	113	1	98	NULL	NULL	NULL	KSY2	List2	NULL	NULL	NULL	NULL	NULL	NULL	NULL	NULL	NULL	1	{/}	3	3	655821	0	{/}	534	656355
좌우반구com(CVF, UVF, BVF)_1	5	1	<?xml version="1.0"?>\n<Clock xmlns:dt="urn:schemas-microsoft-com:datatypes"><Description dt:dt="string">E-Prime Primary Realtime Clock</Description><StartTime><Timestamp dt:dt="int">0</Timestamp><DateUtc dt:dt="string">2023-09-06T04:51:16Z</DateUtc></StartTime><FrequencyChanges><FrequencyChange><Frequency dt:dt="r8">10000000</Frequency><Timestamp dt:dt="r8">10232195584895</Timestamp><Current dt:…	좌우반구com(CVF, UVF, BVF)_1-005-1	60	1.0.0.167	1	1585663422	Professional	2.0.10.356	2.0.10.356	09-06-2023	2023-09-06 오전 4:51:16	13:51:16	2.0.10.252	247		1	z	급여	NULL	NULL	NULL	27	1	115	NULL	NULL	NULL	KSY	List2	0		2	0	700505	183		0	0	1	z	2	3	700688	0	z	299	700987
좌우반구com(CVF, UVF, BVF)_1	5	1	<?xml version="1.0"?>\n<Clock xmlns:dt="urn:schemas-microsoft-com:datatypes"><Description dt:dt="string">E-Prime Primary Realtime Clock</Description><StartTime><Timestamp dt:dt="int">0</Timestamp><DateUtc dt:dt="string">2023-09-06T04:51:16Z</DateUtc></StartTime><FrequencyChanges><FrequencyChange><Frequency dt:dt="r8">10000000</Frequency><Timestamp dt:dt="r8">10232195584895</Timestamp><Current dt:…	좌우반구com(CVF, UVF, BVF)_1-005-1	60	1.0.0.167	1	1585663422	Professional	2.0.10.356	2.0.10.356	09-06-2023	2023-09-06 오전 4:51:16	13:51:16	2.0.10.252	343		1	z	기록	NULL	NULL	NULL	NULL	NULL	NULL	136	1	79	KSY	List3	0		2	0	980038	183		0	0	1	z	2	3	980221	0	z	198	980419
좌우반구com(CVF, UVF, BVF)_1	5	1	<?xml version="1.0"?>\n<Clock xmlns:dt="urn:schemas-microsoft-com:datatypes"><Description dt:dt="string">E-Prime Primary Realtime Clock</Description><StartTime><Timestamp dt:dt="int">0</Timestamp><DateUtc dt:dt="string">2023-09-06T04:51:16Z</DateUtc></StartTime><FrequencyChanges><FrequencyChange><Frequency dt:dt="r8">10000000</Frequency><Timestamp dt:dt="r8">10232195584895</Timestamp><Current dt:…	좌우반구com(CVF, UVF, BVF)_1-005-1	60	1.0.0.167	1	1585663422	Professional	2.0.10.356	2.0.10.356	09-06-2023	2023-09-06 오전 4:51:16	13:51:16	2.0.10.252	42		1	z	기름	30	1	42	NULL	NULL	NULL	NULL	NULL	NULL	KSY	List1	0		2	1	131506	183		0	0	1	z	2	3	131689	0	z	307	131996
좌우반구com(CVF, UVF, BVF)_1	5	1	<?xml version="1.0"?>\n<Clock xmlns:dt="urn:schemas-microsoft-com:datatypes"><Description dt:dt="string">E-Prime Primary Realtime Clock</Description><StartTime><Timestamp dt:dt="int">0</Timestamp><DateUtc dt:dt="string">2023-09-06T04:51:16Z</DateUtc></StartTime><FrequencyChanges><FrequencyChange><Frequency dt:dt="r8">10000000</Frequency><Timestamp dt:dt="r8">10232195584895</Timestamp><Current dt:…	좌우반구com(CVF, UVF, BVF)_1-005-1	60	1.0.0.167	1	1585663422	Professional	2.0.10.356	2.0.10.356	09-06-2023	2023-09-06 오전 4:51:16	13:51:16	2.0.10.252	229		1	z	기술	NULL	NULL	NULL	42	1	97	NULL	NULL	NULL	KSY	List2	0		2	0	653138	183		0	0	1	z	3	3	653321	0	z	306	653627
좌우반구com(CVF, UVF, BVF)_1	5	1	<?xml version="1.0"?>\n<Clock xmlns:dt="urn:schemas-microsoft-com:datatypes"><Description dt:dt="string">E-Prime Primary Realtime Clock</Description><StartTime><Timestamp dt:dt="int">0</Timestamp><DateUtc dt:dt="string">2023-09-06T04:51:16Z</DateUtc></StartTime><FrequencyChanges><FrequencyChange><Frequency dt:dt="r8">10000000</Frequency><Timestamp dt:dt="r8">10232195584895</Timestamp><Current dt:…	좌우반구com(CVF, UVF, BVF)_1-005-1	60	1.0.0.167	1	1585663422	Professional	2.0.10.356	2.0.10.356	09-06-2023	2023-09-06 오전 4:51:16	13:51:16	2.0.10.252	381		1	z	기운	NULL	NULL	NULL	NULL	NULL	NULL	59	1	117	KSY	List3	0		2	0	1080838	183		0	0	1	z	2	3	1081021	0	z	174	1081195
좌우반구com(CVF, UVF, BVF)_1	5	1	<?xml version="1.0"?>\n<Clock xmlns:dt="urn:schemas-microsoft-com:datatypes"><Description dt:dt="string">E-Prime Primary Realtime Clock</Description><StartTime><Timestamp dt:dt="int">0</Timestamp><DateUtc dt:dt="string">2023-09-06T04:51:16Z</DateUtc></StartTime><FrequencyChanges><FrequencyChange><Frequency dt:dt="r8">10000000</Frequency><Timestamp dt:dt="r8">10232195584895</Timestamp><Current dt:…	좌우반구com(CVF, UVF, BVF)_1-005-1	60	1.0.0.167	1	1585663422	Professional	2.0.10.356	2.0.10.356	09-06-2023	2023-09-06 오전 4:51:16	13:51:16	2.0.10.252	165		1	z	기준	NULL	NULL	NULL	122	1	33	NULL	NULL	NULL	KSY	List2	0		2	0	477905	183		0	0	1	z	2	3	478088	0	z	188	478276
좌우반구com(CVF, UVF, BVF)_1	5	1	<?xml version="1.0"?>\n<Clock xmlns:dt="urn:schemas-microsoft-com:datatypes"><Description dt:dt="string">E-Prime Primary Realtime Clock</Description><StartTime><Timestamp dt:dt="int">0</Timestamp><DateUtc dt:dt="string">2023-09-06T04:51:16Z</DateUtc></StartTime><FrequencyChanges><FrequencyChange><Frequency dt:dt="r8">10000000</Frequency><Timestamp dt:dt="r8">10232195584895</Timestamp><Current dt:…	좌우반구com(CVF, UVF, BVF)_1-005-1	60	1.0.0.167	1	1585663422	Professional	2.0.10.356	2.0.10.356	09-06-2023	2023-09-06 오전 4:51:16	13:51:16	2.0.10.252	124		1	z	기차	35	1	124	NULL	NULL	NULL	NULL	NULL	NULL	KSY	List1	0		3	0	349322	183		0	0	1	z	3	3	349505	0	z	258	349763
좌우반구com(CVF, UVF, BVF)_1	5	1	<?xml version="1.0"?>\n<Clock xmlns:dt="urn:schemas-microsoft-com:datatypes"><Description dt:dt="string">E-Prime Primary Realtime Clock</Description><StartTime><Timestamp dt:dt="int">0</Timestamp><DateUtc dt:dt="string">2023-09-06T04:51:16Z</DateUtc></StartTime><FrequencyChanges><FrequencyChange><Frequency dt:dt="r8">10000000</Frequency><Timestamp dt:dt="r8">10232195584895</Timestamp><Current dt:…	좌우반구com(CVF, UVF, BVF)_1-005-1	60	1.0.0.167	1	1585663422	Professional	2.0.10.356	2.0.10.356	09-06-2023	2023-09-06 오전 4:51:16	13:51:16	2.0.10.252	149		1	z	기회	NULL	NULL	NULL	37	1	17	NULL	NULL	NULL	KSY	List2	0		2	0	436655	183		0	0	1	z	2	3	436838	0	z	390	437228
좌우반구com(CVF, UVF, BVF)_1	5	1	<?xml version="1.0"?>\n<Clock xmlns:dt="urn:schemas-microsoft-com:datatypes"><Description dt:dt="string">E-Prime Primary Realtime Clock</Description><StartTime><Timestamp dt:dt="int">0</Timestamp><DateUtc dt:dt="string">2023-09-06T04:51:16Z</DateUtc></StartTime><FrequencyChanges><FrequencyChange><Frequency dt:dt="r8">10000000</Frequency><Timestamp dt:dt="r8">10232195584895</Timestamp><Current dt:…	좌우반구com(CVF, UVF, BVF)_1-005-1	60	1.0.0.167	1	1585663422	Professional	2.0.10.356	2.0.10.356	09-06-2023	2023-09-06 오전 4:51:16	13:51:16	2.0.10.252	274		2	{/}	껍목	NULL	NULL	NULL	NULL	NULL	NULL	131	1	10	KSY2	List3	NULL	NULL	NULL	NULL	NULL	NULL	NULL	NULL	NULL	1	{/}	2	4	791255	0	{/}	420	791675
좌우반구com(CVF, UVF, BVF)_1	5	1	<?xml version="1.0"?>\n<Clock xmlns:dt="urn:schemas-microsoft-com:datatypes"><Description dt:dt="string">E-Prime Primary Realtime Clock</Description><StartTime><Timestamp dt:dt="int">0</Timestamp><DateUtc dt:dt="string">2023-09-06T04:51:16Z</DateUtc></StartTime><FrequencyChanges><FrequencyChange><Frequency dt:dt="r8">10000000</Frequency><Timestamp dt:dt="r8">10232195584895</Timestamp><Current dt:…	좌우반구com(CVF, UVF, BVF)_1-005-1	60	1.0.0.167	1	1585663422	Professional	2.0.10.356	2.0.10.356	09-06-2023	2023-09-06 오전 4:51:16	13:51:16	2.0.10.252	315		2	{/}	껍밀	NULL	NULL	NULL	NULL	NULL	NULL	99	1	51	KSY2	List3	NULL	NULL	NULL	NULL	NULL	NULL	NULL	NULL	NULL	1	{/}	2	4	902905	0	{/}	386	903291
좌우반구com(CVF, UVF, BVF)_1	5	1	<?xml version="1.0"?>\n<Clock xmlns:dt="urn:schemas-microsoft-com:datatypes"><Description dt:dt="string">E-Prime Primary Realtime Clock</Description><StartTime><Timestamp dt:dt="int">0</Timestamp><DateUtc dt:dt="string">2023-09-06T04:51:16Z</DateUtc></StartTime><FrequencyChanges><FrequencyChange><Frequency dt:dt="r8">10000000</Frequency><Timestamp dt:dt="r8">10232195584895</Timestamp><Current dt:…	좌우반구com(CVF, UVF, BVF)_1-005-1	60	1.0.0.167	1	1585663422	Professional	2.0.10.356	2.0.10.356	09-06-2023	2023-09-06 오전 4:51:16	13:51:16	2.0.10.252	231		1	z	껍질	NULL	NULL	NULL	87	1	99	NULL	NULL	NULL	KSY	List2	0		3	0	658371	184		0	0	1	z	2	4	658555	0	z	336	658891
좌우반구com(CVF, UVF, BVF)_1	5	1	<?xml version="1.0"?>\n<Clock xmlns:dt="urn:schemas-microsoft-com:datatypes"><Description dt:dt="string">E-Prime Primary Realtime Clock</Description><StartTime><Timestamp dt:dt="int">0</Timestamp><DateUtc dt:dt="string">2023-09-06T04:51:16Z</DateUtc></StartTime><FrequencyChanges><FrequencyChange><Frequency dt:dt="r8">10000000</Frequency><Timestamp dt:dt="r8">10232195584895</Timestamp><Current dt:…	좌우반구com(CVF, UVF, BVF)_1-005-1	60	1.0.0.167	1	1585663422	Professional	2.0.10.356	2.0.10.356	09-06-2023	2023-09-06 오전 4:51:16	13:51:16	2.0.10.252	232		2	{/}	껍퇴	NULL	NULL	NULL	57	1	100	NULL	NULL	NULL	KSY	List2	0		2	0	660905	183		0	0	1	{/}	2	3	661088	0	{/}	523	661611
좌우반구com(CVF, UVF, BVF)_1	5	1	<?xml version="1.0"?>\n<Clock xmlns:dt="urn:schemas-microsoft-com:datatypes"><Description dt:dt="string">E-Prime Primary Realtime Clock</Description><StartTime><Timestamp dt:dt="int">0</Timestamp><DateUtc dt:dt="string">2023-09-06T04:51:16Z</DateUtc></StartTime><FrequencyChanges><FrequencyChange><Frequency dt:dt="r8">10000000</Frequency><Timestamp dt:dt="r8">10232195584895</Timestamp><Current dt:…	좌우반구com(CVF, UVF, BVF)_1-005-1	60	1.0.0.167	1	1585663422	Professional	2.0.10.356	2.0.10.356	09-06-2023	2023-09-06 오전 4:51:16	13:51:16	2.0.10.252	278		2	{/}	나개	NULL	NULL	NULL	NULL	NULL	NULL	117	1	14	KSY4	List3	NULL	NULL	NULL	NULL	NULL	NULL	NULL	NULL	NULL	1	{/}	2	4	801672	0	{/}	419	802091
좌우반구com(CVF, UVF, BVF)_1	5	1	<?xml version="1.0"?>\n<Clock xmlns:dt="urn:schemas-microsoft-com:datatypes"><Description dt:dt="string">E-Prime Primary Realtime Clock</Description><StartTime><Timestamp dt:dt="int">0</Timestamp><DateUtc dt:dt="string">2023-09-06T04:51:16Z</DateUtc></StartTime><FrequencyChanges><FrequencyChange><Frequency dt:dt="r8">10000000</Frequency><Timestamp dt:dt="r8">10232195584895</Timestamp><Current dt:…	좌우반구com(CVF, UVF, BVF)_1-005-1	60	1.0.0.167	1	1585663422	Professional	2.0.10.356	2.0.10.356	09-06-2023	2023-09-06 오전 4:51:16	13:51:16	2.0.10.252	233		1	z	내일	NULL	NULL	NULL	22	1	101	NULL	NULL	NULL	KSY	List2	0		3	0	663621	184		0	0	1	z	2	4	663805	0	z	414	664219
좌우반구com(CVF, UVF, BVF)_1	5	1	<?xml version="1.0"?>\n<Clock xmlns:dt="urn:schemas-microsoft-com:datatypes"><Description dt:dt="string">E-Prime Primary Realtime Clock</Description><StartTime><Timestamp dt:dt="int">0</Timestamp><DateUtc dt:dt="string">2023-09-06T04:51:16Z</DateUtc></StartTime><FrequencyChanges><FrequencyChange><Frequency dt:dt="r8">10000000</Frequency><Timestamp dt:dt="r8">10232195584895</Timestamp><Current dt:…	좌우반구com(CVF, UVF, BVF)_1-005-1	60	1.0.0.167	1	1585663422	Professional	2.0.10.356	2.0.10.356	09-06-2023	2023-09-06 오전 4:51:16	13:51:16	2.0.10.252	318		2	{/}	내죽	NULL	NULL	NULL	NULL	NULL	NULL	37	1	54	KSY2	List3	NULL	NULL	NULL	NULL	NULL	NULL	NULL	NULL	NULL	1	{/}	3	3	910604	0	{/}	383	910987
좌우반구com(CVF, UVF, BVF)_1	5	1	<?xml version="1.0"?>\n<Clock xmlns:dt="urn:schemas-microsoft-com:datatypes"><Description dt:dt="string">E-Prime Primary Realtime Clock</Description><StartTime><Timestamp dt:dt="int">0</Timestamp><DateUtc dt:dt="string">2023-09-06T04:51:16Z</DateUtc></StartTime><FrequencyChanges><FrequencyChange><Frequency dt:dt="r8">10000000</Frequency><Timestamp dt:dt="r8">10232195584895</Timestamp><Current dt:…	좌우반구com(CVF, UVF, BVF)_1-005-1	60	1.0.0.167	1	1585663422	Professional	2.0.10.356	2.0.10.356	09-06-2023	2023-09-06 오전 4:51:16	13:51:16	2.0.10.252	281		2	{/}	내표	NULL	NULL	NULL	NULL	NULL	NULL	106	1	17	KSY	List3	0		2	0	809255	183		0	0	0	{/}	2	3	809438	0	z	1541	810979
좌우반구com(CVF, UVF, BVF)_1	5	1	<?xml version="1.0"?>\n<Clock xmlns:dt="urn:schemas-microsoft-com:datatypes"><Description dt:dt="string">E-Prime Primary Realtime Clock</Description><StartTime><Timestamp dt:dt="int">0</Timestamp><DateUtc dt:dt="string">2023-09-06T04:51:16Z</DateUtc></StartTime><FrequencyChanges><FrequencyChange><Frequency dt:dt="r8">10000000</Frequency><Timestamp dt:dt="r8">10232195584895</Timestamp><Current dt:…	좌우반구com(CVF, UVF, BVF)_1-005-1	60	1.0.0.167	1	1585663422	Professional	2.0.10.356	2.0.10.356	09-06-2023	2023-09-06 오전 4:51:16	13:51:16	2.0.10.252	181		2	{/}	념속	NULL	NULL	NULL	125	1	49	NULL	NULL	NULL	KSY4	List2	NULL	NULL	NULL	NULL	NULL	NULL	NULL	NULL	NULL	1	{/}	2	4	521289	0	{/}	450	521739
좌우반구com(CVF, UVF, BVF)_1	5	1	<?xml version="1.0"?>\n<Clock xmlns:dt="urn:schemas-microsoft-com:datatypes"><Description dt:dt="string">E-Prime Primary Realtime Clock</Description><StartTime><Timestamp dt:dt="int">0</Timestamp><DateUtc dt:dt="string">2023-09-06T04:51:16Z</DateUtc></StartTime><FrequencyChanges><FrequencyChange><Frequency dt:dt="r8">10000000</Frequency><Timestamp dt:dt="r8">10232195584895</Timestamp><Current dt:…	좌우반구com(CVF, UVF, BVF)_1-005-1	60	1.0.0.167	1	1585663422	Professional	2.0.10.356	2.0.10.356	09-06-2023	2023-09-06 오전 4:51:16	13:51:16	2.0.10.252	137		2	{/}	념실	NULL	NULL	NULL	45	1	5	NULL	NULL	NULL	KSY4	List2	NULL	NULL	NULL	NULL	NULL	NULL	NULL	NULL	NULL	1	{/}	3	3	402305	0	{/}	435	402740
좌우반구com(CVF, UVF, BVF)_1	5	1	<?xml version="1.0"?>\n<Clock xmlns:dt="urn:schemas-microsoft-com:datatypes"><Description dt:dt="string">E-Prime Primary Realtime Clock</Description><StartTime><Timestamp dt:dt="int">0</Timestamp><DateUtc dt:dt="string">2023-09-06T04:51:16Z</DateUtc></StartTime><FrequencyChanges><FrequencyChange><Frequency dt:dt="r8">10000000</Frequency><Timestamp dt:dt="r8">10232195584895</Timestamp><Current dt:…	좌우반구com(CVF, UVF, BVF)_1-005-1	60	1.0.0.167	1	1585663422	Professional	2.0.10.356	2.0.10.356	09-06-2023	2023-09-06 오전 4:51:16	13:51:16	2.0.10.252	7		2	{/}	념효	38	1	7	NULL	NULL	NULL	NULL	NULL	NULL	KSY3	List1	NULL	NULL	NULL	NULL	NULL	NULL	NULL	NULL	NULL	1	{/}	3	3	36305	0	{/}	347	36652
좌우반구com(CVF, UVF, BVF)_1	5	1	<?xml version="1.0"?>\n<Clock xmlns:dt="urn:schemas-microsoft-com:datatypes"><Description dt:dt="string">E-Prime Primary Realtime Clock</Description><StartTime><Timestamp dt:dt="int">0</Timestamp><DateUtc dt:dt="string">2023-09-06T04:51:16Z</DateUtc></StartTime><FrequencyChanges><FrequencyChange><Frequency dt:dt="r8">10000000</Frequency><Timestamp dt:dt="r8">10232195584895</Timestamp><Current dt:…	좌우반구com(CVF, UVF, BVF)_1-005-1	60	1.0.0.167	1	1585663422	Professional	2.0.10.356	2.0.10.356	09-06-2023	2023-09-06 오전 4:51:16	13:51:16	2.0.10.252	94		1	z	노조	105	1	94	NULL	NULL	NULL	NULL	NULL	NULL	KSY	List1	0		2	0	270105	184		0	0	1	z	2	4	270289	0	z	451	270740
좌우반구com(CVF, UVF, BVF)_1	5	1	<?xml version="1.0"?>\n<Clock xmlns:dt="urn:schemas-microsoft-com:datatypes"><Description dt:dt="string">E-Prime Primary Realtime Clock</Description><StartTime><Timestamp dt:dt="int">0</Timestamp><DateUtc dt:dt="string">2023-09-06T04:51:16Z</DateUtc></StartTime><FrequencyChanges><FrequencyChange><Frequency dt:dt="r8">10000000</Frequency><Timestamp dt:dt="r8">10232195584895</Timestamp><Current dt:…	좌우반구com(CVF, UVF, BVF)_1-005-1	60	1.0.0.167	1	1585663422	Professional	2.0.10.356	2.0.10.356	09-06-2023	2023-09-06 오전 4:51:16	13:51:16	2.0.10.252	395		1	z	논란	NULL	NULL	NULL	NULL	NULL	NULL	121	1	131	KSY	List3	0		2	0	1117971	183		0	0	1	z	2	3	1118154	0	z	257	1118411
좌우반구com(CVF, UVF, BVF)_1	5	1	<?xml version="1.0"?>\n<Clock xmlns:dt="urn:schemas-microsoft-com:datatypes"><Description dt:dt="string">E-Prime Primary Realtime Clock</Description><StartTime><Timestamp dt:dt="int">0</Timestamp><DateUtc dt:dt="string">2023-09-06T04:51:16Z</DateUtc></StartTime><FrequencyChanges><FrequencyChange><Frequency dt:dt="r8">10000000</Frequency><Timestamp dt:dt="r8">10232195584895</Timestamp><Current dt:…	좌우반구com(CVF, UVF, BVF)_1-005-1	60	1.0.0.167	1	1585663422	Professional	2.0.10.356	2.0.10.356	09-06-2023	2023-09-06 오전 4:51:16	13:51:16	2.0.10.252	368		2	{/}	논무	NULL	NULL	NULL	NULL	NULL	NULL	29	1	104	KSY3	List3	NULL	NULL	NULL	NULL	NULL	NULL	NULL	NULL	NULL	1	{/}	2	4	1046005	0	{/}	494	1046499
좌우반구com(CVF, UVF, BVF)_1	5	1	<?xml version="1.0"?>\n<Clock xmlns:dt="urn:schemas-microsoft-com:datatypes"><Description dt:dt="string">E-Prime Primary Realtime Clock</Description><StartTime><Timestamp dt:dt="int">0</Timestamp><DateUtc dt:dt="string">2023-09-06T04:51:16Z</DateUtc></StartTime><FrequencyChanges><FrequencyChange><Frequency dt:dt="r8">10000000</Frequency><Timestamp dt:dt="r8">10232195584895</Timestamp><Current dt:…	좌우반구com(CVF, UVF, BVF)_1-005-1	60	1.0.0.167	1	1585663422	Professional	2.0.10.356	2.0.10.356	09-06-2023	2023-09-06 오전 4:51:16	13:51:16	2.0.10.252	353		1	z	느낌	NULL	NULL	NULL	NULL	NULL	NULL	84	1	89	KSY	List3	0		2	0	1006838	183		0	0	1	z	2	3	1007021	0	z	318	1007339
좌우반구com(CVF, UVF, BVF)_1	5	1	<?xml version="1.0"?>\n<Clock xmlns:dt="urn:schemas-microsoft-com:datatypes"><Description dt:dt="string">E-Prime Primary Realtime Clock</Description><StartTime><Timestamp dt:dt="int">0</Timestamp><DateUtc dt:dt="string">2023-09-06T04:51:16Z</DateUtc></StartTime><FrequencyChanges><FrequencyChange><Frequency dt:dt="r8">10000000</Frequency><Timestamp dt:dt="r8">10232195584895</Timestamp><Current dt:…	좌우반구com(CVF, UVF, BVF)_1-005-1	60	1.0.0.167	1	1585663422	Professional	2.0.10.356	2.0.10.356	09-06-2023	2023-09-06 오전 4:51:16	13:51:16	2.0.10.252	396		2	{/}	느속	NULL	NULL	NULL	NULL	NULL	NULL	58	1	132	KSY4	List3	NULL	NULL	NULL	NULL	NULL	NULL	NULL	NULL	NULL	1	{/}	2	4	1120605	0	{/}	526	1121131
좌우반구com(CVF, UVF, BVF)_1	5	1	<?xml version="1.0"?>\n<Clock xmlns:dt="urn:schemas-microsoft-com:datatypes"><Description dt:dt="string">E-Prime Primary Realtime Clock</Description><StartTime><Timestamp dt:dt="int">0</Timestamp><DateUtc dt:dt="string">2023-09-06T04:51:16Z</DateUtc></StartTime><FrequencyChanges><FrequencyChange><Frequency dt:dt="r8">10000000</Frequency><Timestamp dt:dt="r8">10232195584895</Timestamp><Current dt:…	좌우반구com(CVF, UVF, BVF)_1-005-1	60	1.0.0.167	1	1585663422	Professional	2.0.10.356	2.0.10.356	09-06-2023	2023-09-06 오전 4:51:16	13:51:16	2.0.10.252	399		2	{/}	느스	NULL	NULL	NULL	NULL	NULL	NULL	31	1	135	KSY2	List3	NULL	NULL	NULL	NULL	NULL	NULL	NULL	NULL	NULL	1	{/}	2	3	1129621	0	{/}	334	1129955
좌우반구com(CVF, UVF, BVF)_1	5	1	<?xml version="1.0"?>\n<Clock xmlns:dt="urn:schemas-microsoft-com:datatypes"><Description dt:dt="string">E-Prime Primary Realtime Clock</Description><StartTime><Timestamp dt:dt="int">0</Timestamp><DateUtc dt:dt="string">2023-09-06T04:51:16Z</DateUtc></StartTime><FrequencyChanges><FrequencyChange><Frequency dt:dt="r8">10000000</Frequency><Timestamp dt:dt="r8">10232195584895</Timestamp><Current dt:…	좌우반구com(CVF, UVF, BVF)_1-005-1	60	1.0.0.167	1	1585663422	Professional	2.0.10.356	2.0.10.356	09-06-2023	2023-09-06 오전 4:51:16	13:51:16	2.0.10.252	364		2	{/}	느체	NULL	NULL	NULL	NULL	NULL	NULL	80	1	100	KSY	List3	0		2	0	1035688	183		0	0	1	{/}	2	3	1035871	0	{/}	460	1036331
좌우반구com(CVF, UVF, BVF)_1	5	1	<?xml version="1.0"?>\n<Clock xmlns:dt="urn:schemas-microsoft-com:datatypes"><Description dt:dt="string">E-Prime Primary Realtime Clock</Description><StartTime><Timestamp dt:dt="int">0</Timestamp><DateUtc dt:dt="string">2023-09-06T04:51:16Z</DateUtc></StartTime><FrequencyChanges><FrequencyChange><Frequency dt:dt="r8">10000000</Frequency><Timestamp dt:dt="r8">10232195584895</Timestamp><Current dt:…	좌우반구com(CVF, UVF, BVF)_1-005-1	60	1.0.0.167	1	1585663422	Professional	2.0.10.356	2.0.10.356	09-06-2023	2023-09-06 오전 4:51:16	13:51:16	2.0.10.252	127		2	{/}	님우	18	1	127	NULL	NULL	NULL	NULL	NULL	NULL	KSY	List1	0		2	0	356772	183		0	0	1	{/}	2	3	356955	0	{/}	272	357227
좌우반구com(CVF, UVF, BVF)_1	5	1	<?xml version="1.0"?>\n<Clock xmlns:dt="urn:schemas-microsoft-com:datatypes"><Description dt:dt="string">E-Prime Primary Realtime Clock</Description><StartTime><Timestamp dt:dt="int">0</Timestamp><DateUtc dt:dt="string">2023-09-06T04:51:16Z</DateUtc></StartTime><FrequencyChanges><FrequencyChange><Frequency dt:dt="r8">10000000</Frequency><Timestamp dt:dt="r8">10232195584895</Timestamp><Current dt:…	좌우반구com(CVF, UVF, BVF)_1-005-1	60	1.0.0.167	1	1585663422	Professional	2.0.10.356	2.0.10.356	09-06-2023	2023-09-06 오전 4:51:16	13:51:16	2.0.10.252	93		2	{/}	단률	67	1	93	NULL	NULL	NULL	NULL	NULL	NULL	KSY3	List1	NULL	NULL	NULL	NULL	NULL	NULL	NULL	NULL	NULL	1	{/}	2	4	267639	0	{/}	445	268084
좌우반구com(CVF, UVF, BVF)_1	5	1	<?xml version="1.0"?>\n<Clock xmlns:dt="urn:schemas-microsoft-com:datatypes"><Description dt:dt="string">E-Prime Primary Realtime Clock</Description><StartTime><Timestamp dt:dt="int">0</Timestamp><DateUtc dt:dt="string">2023-09-06T04:51:16Z</DateUtc></StartTime><FrequencyChanges><FrequencyChange><Frequency dt:dt="r8">10000000</Frequency><Timestamp dt:dt="r8">10232195584895</Timestamp><Current dt:…	좌우반구com(CVF, UVF, BVF)_1-005-1	60	1.0.0.167	1	1585663422	Professional	2.0.10.356	2.0.10.356	09-06-2023	2023-09-06 오전 4:51:16	13:51:16	2.0.10.252	156		1	z	단어	NULL	NULL	NULL	81	1	24	NULL	NULL	NULL	KSY	List2	0		2	0	454772	183		0	0	1	z	2	3	454955	0	z	168	455123
좌우반구com(CVF, UVF, BVF)_1	5	1	<?xml version="1.0"?>\n<Clock xmlns:dt="urn:schemas-microsoft-com:datatypes"><Description dt:dt="string">E-Prime Primary Realtime Clock</Description><StartTime><Timestamp dt:dt="int">0</Timestamp><DateUtc dt:dt="string">2023-09-06T04:51:16Z</DateUtc></StartTime><FrequencyChanges><FrequencyChange><Frequency dt:dt="r8">10000000</Frequency><Timestamp dt:dt="r8">10232195584895</Timestamp><Current dt:…	좌우반구com(CVF, UVF, BVF)_1-005-1	60	1.0.0.167	1	1585663422	Professional	2.0.10.356	2.0.10.356	09-06-2023	2023-09-06 오전 4:51:16	13:51:16	2.0.10.252	43		1	z	단위	87	1	43	NULL	NULL	NULL	NULL	NULL	NULL	KSY	List1	0		2	0	134005	184		0	0	1	z	2	4	134189	0	z	191	134380
좌우반구com(CVF, UVF, BVF)_1	5	1	<?xml version="1.0"?>\n<Clock xmlns:dt="urn:schemas-microsoft-com:datatypes"><Description dt:dt="string">E-Prime Primary Realtime Clock</Description><StartTime><Timestamp dt:dt="int">0</Timestamp><DateUtc dt:dt="string">2023-09-06T04:51:16Z</DateUtc></StartTime><FrequencyChanges><FrequencyChange><Frequency dt:dt="r8">10000000</Frequency><Timestamp dt:dt="r8">10232195584895</Timestamp><Current dt:…	좌우반구com(CVF, UVF, BVF)_1-005-1	60	1.0.0.167	1	1585663422	Professional	2.0.10.356	2.0.10.356	09-06-2023	2023-09-06 오전 4:51:16	13:51:16	2.0.10.252	357		1	z	담화	NULL	NULL	NULL	NULL	NULL	NULL	72	1	93	KSY	List3	0		2	0	1017038	183		0	0	1	z	2	3	1017221	0	z	342	1017563
좌우반구com(CVF, UVF, BVF)_1	5	1	<?xml version="1.0"?>\n<Clock xmlns:dt="urn:schemas-microsoft-com:datatypes"><Description dt:dt="string">E-Prime Primary Realtime Clock</Description><StartTime><Timestamp dt:dt="int">0</Timestamp><DateUtc dt:dt="string">2023-09-06T04:51:16Z</DateUtc></StartTime><FrequencyChanges><FrequencyChange><Frequency dt:dt="r8">10000000</Frequency><Timestamp dt:dt="r8">10232195584895</Timestamp><Current dt:…	좌우반구com(CVF, UVF, BVF)_1-005-1	60	1.0.0.167	1	1585663422	Professional	2.0.10.356	2.0.10.356	09-06-2023	2023-09-06 오전 4:51:16	13:51:16	2.0.10.252	171		1	z	대문	NULL	NULL	NULL	53	1	39	NULL	NULL	NULL	KSY	List2	0		3	0	494172	183		0	0	1	z	2	3	494355	0	z	305	494660
좌우반구com(CVF, UVF, BVF)_1	5	1	<?xml version="1.0"?>\n<Clock xmlns:dt="urn:schemas-microsoft-com:datatypes"><Description dt:dt="string">E-Prime Primary Realtime Clock</Description><StartTime><Timestamp dt:dt="int">0</Timestamp><DateUtc dt:dt="string">2023-09-06T04:51:16Z</DateUtc></StartTime><FrequencyChanges><FrequencyChange><Frequency dt:dt="r8">10000000</Frequency><Timestamp dt:dt="r8">10232195584895</Timestamp><Current dt:…	좌우반구com(CVF, UVF, BVF)_1-005-1	60	1.0.0.167	1	1585663422	Professional	2.0.10.356	2.0.10.356	09-06-2023	2023-09-06 오전 4:51:16	13:51:16	2.0.10.252	175		1	z	대중	NULL	NULL	NULL	116	1	43	NULL	NULL	NULL	KSY	List2	0		2	0	505205	183		0	0	1	z	2	3	505388	0	z	279	505667
좌우반구com(CVF, UVF, BVF)_1	5	1	<?xml version="1.0"?>\n<Clock xmlns:dt="urn:schemas-microsoft-com:datatypes"><Description dt:dt="string">E-Prime Primary Realtime Clock</Description><StartTime><Timestamp dt:dt="int">0</Timestamp><DateUtc dt:dt="string">2023-09-06T04:51:16Z</DateUtc></StartTime><FrequencyChanges><FrequencyChange><Frequency dt:dt="r8">10000000</Frequency><Timestamp dt:dt="r8">10232195584895</Timestamp><Current dt:…	좌우반구com(CVF, UVF, BVF)_1-005-1	60	1.0.0.167	1	1585663422	Professional	2.0.10.356	2.0.10.356	09-06-2023	2023-09-06 오전 4:51:16	13:51:16	2.0.10.252	83		1	z	도박	113	1	83	NULL	NULL	NULL	NULL	NULL	NULL	KSY	List1	0		2	0	239955	184		0	0	1	z	2	4	240139	0	z	337	240476
좌우반구com(CVF, UVF, BVF)_1	5	1	<?xml version="1.0"?>\n<Clock xmlns:dt="urn:schemas-microsoft-com:datatypes"><Description dt:dt="string">E-Prime Primary Realtime Clock</Description><StartTime><Timestamp dt:dt="int">0</Timestamp><DateUtc dt:dt="string">2023-09-06T04:51:16Z</DateUtc></StartTime><FrequencyChanges><FrequencyChange><Frequency dt:dt="r8">10000000</Frequency><Timestamp dt:dt="r8">10232195584895</Timestamp><Current dt:…	좌우반구com(CVF, UVF, BVF)_1-005-1	60	1.0.0.167	1	1585663422	Professional	2.0.10.356	2.0.10.356	09-06-2023	2023-09-06 오전 4:51:16	13:51:16	2.0.10.252	296		2	{/}	도휘	NULL	NULL	NULL	NULL	NULL	NULL	36	1	32	KSY4	List3	NULL	NULL	NULL	NULL	NULL	NULL	NULL	NULL	NULL	0	{/}	2	3	851788	0	z	591	852379
좌우반구com(CVF, UVF, BVF)_1	5	1	<?xml version="1.0"?>\n<Clock xmlns:dt="urn:schemas-microsoft-com:datatypes"><Description dt:dt="string">E-Prime Primary Realtime Clock</Description><StartTime><Timestamp dt:dt="int">0</Timestamp><DateUtc dt:dt="string">2023-09-06T04:51:16Z</DateUtc></StartTime><FrequencyChanges><FrequencyChange><Frequency dt:dt="r8">10000000</Frequency><Timestamp dt:dt="r8">10232195584895</Timestamp><Current dt:…	좌우반구com(CVF, UVF, BVF)_1-005-1	60	1.0.0.167	1	1585663422	Professional	2.0.10.356	2.0.10.356	09-06-2023	2023-09-06 오전 4:51:16	13:51:16	2.0.10.252	291		1	z	동의	NULL	NULL	NULL	NULL	NULL	NULL	62	1	27	KSY	List3	0		2	0	837405	183		0	0	1	z	2	3	837588	0	z	223	837811
좌우반구com(CVF, UVF, BVF)_1	5	1	<?xml version="1.0"?>\n<Clock xmlns:dt="urn:schemas-microsoft-com:datatypes"><Description dt:dt="string">E-Prime Primary Realtime Clock</Description><StartTime><Timestamp dt:dt="int">0</Timestamp><DateUtc dt:dt="string">2023-09-06T04:51:16Z</DateUtc></StartTime><FrequencyChanges><FrequencyChange><Frequency dt:dt="r8">10000000</Frequency><Timestamp dt:dt="r8">10232195584895</Timestamp><Current dt:…	좌우반구com(CVF, UVF, BVF)_1-005-1	60	1.0.0.167	1	1585663422	Professional	2.0.10.356	2.0.10.356	09-06-2023	2023-09-06 오전 4:51:16	13:51:16	2.0.10.252	337		2	{/}	득관	NULL	NULL	NULL	NULL	NULL	NULL	48	1	73	KSY2	List3	NULL	NULL	NULL	NULL	NULL	NULL	NULL	NULL	NULL	1	{/}	3	3	964354	0	{/}	361	964715
좌우반구com(CVF, UVF, BVF)_1	5	1	<?xml version="1.0"?>\n<Clock xmlns:dt="urn:schemas-microsoft-com:datatypes"><Description dt:dt="string">E-Prime Primary Realtime Clock</Description><StartTime><Timestamp dt:dt="int">0</Timestamp><DateUtc dt:dt="string">2023-09-06T04:51:16Z</DateUtc></StartTime><FrequencyChanges><FrequencyChange><Frequency dt:dt="r8">10000000</Frequency><Timestamp dt:dt="r8">10232195584895</Timestamp><Current dt:…	좌우반구com(CVF, UVF, BVF)_1-005-1	60	1.0.0.167	1	1585663422	Professional	2.0.10.356	2.0.10.356	09-06-2023	2023-09-06 오전 4:51:16	13:51:16	2.0.10.252	178		2	{/}	득동	NULL	NULL	NULL	127	1	46	NULL	NULL	NULL	KSY3	List2	NULL	NULL	NULL	NULL	NULL	NULL	NULL	NULL	NULL	1	{/}	2	3	513205	0	{/}	590	513795
좌우반구com(CVF, UVF, BVF)_1	5	1	<?xml version="1.0"?>\n<Clock xmlns:dt="urn:schemas-microsoft-com:datatypes"><Description dt:dt="string">E-Prime Primary Realtime Clock</Description><StartTime><Timestamp dt:dt="int">0</Timestamp><DateUtc dt:dt="string">2023-09-06T04:51:16Z</DateUtc></StartTime><FrequencyChanges><FrequencyChange><Frequency dt:dt="r8">10000000</Frequency><Timestamp dt:dt="r8">10232195584895</Timestamp><Current dt:…	좌우반구com(CVF, UVF, BVF)_1-005-1	60	1.0.0.167	1	1585663422	Professional	2.0.10.356	2.0.10.356	09-06-2023	2023-09-06 오전 4:51:16	13:51:16	2.0.10.252	97		2	{/}	득생	101	1	97	NULL	NULL	NULL	NULL	NULL	NULL	KSY3	List1	NULL	NULL	NULL	NULL	NULL	NULL	NULL	NULL	NULL	0	{/}	3	3	278205	0	z	527	278732
좌우반구com(CVF, UVF, BVF)_1	5	1	<?xml version="1.0"?>\n<Clock xmlns:dt="urn:schemas-microsoft-com:datatypes"><Description dt:dt="string">E-Prime Primary Realtime Clock</Description><StartTime><Timestamp dt:dt="int">0</Timestamp><DateUtc dt:dt="string">2023-09-06T04:51:16Z</DateUtc></StartTime><FrequencyChanges><FrequencyChange><Frequency dt:dt="r8">10000000</Frequency><Timestamp dt:dt="r8">10232195584895</Timestamp><Current dt:…	좌우반구com(CVF, UVF, BVF)_1-005-1	60	1.0.0.167	1	1585663422	Professional	2.0.10.356	2.0.10.356	09-06-2023	2023-09-06 오전 4:51:16	13:51:16	2.0.10.252	369		2	{/}	득외	NULL	NULL	NULL	NULL	NULL	NULL	71	1	105	KSY3	List3	NULL	NULL	NULL	NULL	NULL	NULL	NULL	NULL	NULL	0	{/}	2	3	1048704	0	z	1339	1050043
좌우반구com(CVF, UVF, BVF)_1	5	1	<?xml version="1.0"?>\n<Clock xmlns:dt="urn:schemas-microsoft-com:datatypes"><Description dt:dt="string">E-Prime Primary Realtime Clock</Description><StartTime><Timestamp dt:dt="int">0</Timestamp><DateUtc dt:dt="string">2023-09-06T04:51:16Z</DateUtc></StartTime><FrequencyChanges><FrequencyChange><Frequency dt:dt="r8">10000000</Frequency><Timestamp dt:dt="r8">10232195584895</Timestamp><Current dt:…	좌우반구com(CVF, UVF, BVF)_1-005-1	60	1.0.0.167	1	1585663422	Professional	2.0.10.356	2.0.10.356	09-06-2023	2023-09-06 오전 4:51:16	13:51:16	2.0.10.252	108		2	{/}	란공	50	1	108	NULL	NULL	NULL	NULL	NULL	NULL	KSY2	List1	NULL	NULL	NULL	NULL	NULL	NULL	NULL	NULL	NULL	1	{/}	2	3	306805	0	{/}	558	307363
좌우반구com(CVF, UVF, BVF)_1	5	1	<?xml version="1.0"?>\n<Clock xmlns:dt="urn:schemas-microsoft-com:datatypes"><Description dt:dt="string">E-Prime Primary Realtime Clock</Description><StartTime><Timestamp dt:dt="int">0</Timestamp><DateUtc dt:dt="string">2023-09-06T04:51:16Z</DateUtc></StartTime><FrequencyChanges><FrequencyChange><Frequency dt:dt="r8">10000000</Frequency><Timestamp dt:dt="r8">10232195584895</Timestamp><Current dt:…	좌우반구com(CVF, UVF, BVF)_1-005-1	60	1.0.0.167	1	1585663422	Professional	2.0.10.356	2.0.10.356	09-06-2023	2023-09-06 오전 4:51:16	13:51:16	2.0.10.252	235		2	{/}	량필	NULL	NULL	NULL	18	1	103	NULL	NULL	NULL	KSY4	List2	NULL	NULL	NULL	NULL	NULL	NULL	NULL	NULL	NULL	1	{/}	2	4	669055	0	{/}	404	669459
좌우반구com(CVF, UVF, BVF)_1	5	1	<?xml version="1.0"?>\n<Clock xmlns:dt="urn:schemas-microsoft-com:datatypes"><Description dt:dt="string">E-Prime Primary Realtime Clock</Description><StartTime><Timestamp dt:dt="int">0</Timestamp><DateUtc dt:dt="string">2023-09-06T04:51:16Z</DateUtc></StartTime><FrequencyChanges><FrequencyChange><Frequency dt:dt="r8">10000000</Frequency><Timestamp dt:dt="r8">10232195584895</Timestamp><Current dt:…	좌우반구com(CVF, UVF, BVF)_1-005-1	60	1.0.0.167	1	1585663422	Professional	2.0.10.356	2.0.10.356	09-06-2023	2023-09-06 오전 4:51:16	13:51:16	2.0.10.252	167		2	{/}	려제	NULL	NULL	NULL	9	1	35	NULL	NULL	NULL	KSY3	List2	NULL	NULL	NULL	NULL	NULL	NULL	NULL	NULL	NULL	1	{/}	2	4	483422	0	{/}	501	483923
좌우반구com(CVF, UVF, BVF)_1	5	1	<?xml version="1.0"?>\n<Clock xmlns:dt="urn:schemas-microsoft-com:datatypes"><Description dt:dt="string">E-Prime Primary Realtime Clock</Description><StartTime><Timestamp dt:dt="int">0</Timestamp><DateUtc dt:dt="string">2023-09-06T04:51:16Z</DateUtc></StartTime><FrequencyChanges><FrequencyChange><Frequency dt:dt="r8">10000000</Frequency><Timestamp dt:dt="r8">10232195584895</Timestamp><Current dt:…	좌우반구com(CVF, UVF, BVF)_1-005-1	60	1.0.0.167	1	1585663422	Professional	2.0.10.356	2.0.10.356	09-06-2023	2023-09-06 오전 4:51:16	13:51:16	2.0.10.252	259		2	{/}	려최	NULL	NULL	NULL	43	1	127	NULL	NULL	NULL	KSY	List2	0		2	1	731722	183		0	0	1	{/}	2	3	731905	0	{/}	298	732203
좌우반구com(CVF, UVF, BVF)_1	5	1	<?xml version="1.0"?>\n<Clock xmlns:dt="urn:schemas-microsoft-com:datatypes"><Description dt:dt="string">E-Prime Primary Realtime Clock</Description><StartTime><Timestamp dt:dt="int">0</Timestamp><DateUtc dt:dt="string">2023-09-06T04:51:16Z</DateUtc></StartTime><FrequencyChanges><FrequencyChange><Frequency dt:dt="r8">10000000</Frequency><Timestamp dt:dt="r8">10232195584895</Timestamp><Current dt:…	좌우반구com(CVF, UVF, BVF)_1-005-1	60	1.0.0.167	1	1585663422	Professional	2.0.10.356	2.0.10.356	09-06-2023	2023-09-06 오전 4:51:16	13:51:16	2.0.10.252	196		2	{/}	려희	NULL	NULL	NULL	111	1	64	NULL	NULL	NULL	KSY	List2	0		3	0	562938	184		0	0	1	{/}	2	4	563122	0	{/}	433	563555
좌우반구com(CVF, UVF, BVF)_1	5	1	<?xml version="1.0"?>\n<Clock xmlns:dt="urn:schemas-microsoft-com:datatypes"><Description dt:dt="string">E-Prime Primary Realtime Clock</Description><StartTime><Timestamp dt:dt="int">0</Timestamp><DateUtc dt:dt="string">2023-09-06T04:51:16Z</DateUtc></StartTime><FrequencyChanges><FrequencyChange><Frequency dt:dt="r8">10000000</Frequency><Timestamp dt:dt="r8">10232195584895</Timestamp><Current dt:…	좌우반구com(CVF, UVF, BVF)_1-005-1	60	1.0.0.167	1	1585663422	Professional	2.0.10.356	2.0.10.356	09-06-2023	2023-09-06 오전 4:51:16	13:51:16	2.0.10.252	150		2	{/}	력름	NULL	NULL	NULL	68	1	18	NULL	NULL	NULL	KSY4	List2	NULL	NULL	NULL	NULL	NULL	NULL	NULL	NULL	NULL	1	{/}	2	3	439422	0	{/}	517	439939
좌우반구com(CVF, UVF, BVF)_1	5	1	<?xml version="1.0"?>\n<Clock xmlns:dt="urn:schemas-microsoft-com:datatypes"><Description dt:dt="string">E-Prime Primary Realtime Clock</Description><StartTime><Timestamp dt:dt="int">0</Timestamp><DateUtc dt:dt="string">2023-09-06T04:51:16Z</DateUtc></StartTime><FrequencyChanges><FrequencyChange><Frequency dt:dt="r8">10000000</Frequency><Timestamp dt:dt="r8">10232195584895</Timestamp><Current dt:…	좌우반구com(CVF, UVF, BVF)_1-005-1	60	1.0.0.167	1	1585663422	Professional	2.0.10.356	2.0.10.356	09-06-2023	2023-09-06 오전 4:51:16	13:51:16	2.0.10.252	26		2	{/}	례부	118	1	26	NULL	NULL	NULL	NULL	NULL	NULL	KSY	List1	0		2	0	86789	183		0	0	1	{/}	2	3	86972	0	{/}	352	87324
좌우반구com(CVF, UVF, BVF)_1	5	1	<?xml version="1.0"?>\n<Clock xmlns:dt="urn:schemas-microsoft-com:datatypes"><Description dt:dt="string">E-Prime Primary Realtime Clock</Description><StartTime><Timestamp dt:dt="int">0</Timestamp><DateUtc dt:dt="string">2023-09-06T04:51:16Z</DateUtc></StartTime><FrequencyChanges><FrequencyChange><Frequency dt:dt="r8">10000000</Frequency><Timestamp dt:dt="r8">10232195584895</Timestamp><Current dt:…	좌우반구com(CVF, UVF, BVF)_1-005-1	60	1.0.0.167	1	1585663422	Professional	2.0.10.356	2.0.10.356	09-06-2023	2023-09-06 오전 4:51:16	13:51:16	2.0.10.252	207		2	{/}	록어	NULL	NULL	NULL	39	1	75	NULL	NULL	NULL	KSY2	List2	NULL	NULL	NULL	NULL	NULL	NULL	NULL	NULL	NULL	1	{/}	2	3	594588	0	{/}	575	595163
좌우반구com(CVF, UVF, BVF)_1	5	1	<?xml version="1.0"?>\n<Clock xmlns:dt="urn:schemas-microsoft-com:datatypes"><Description dt:dt="string">E-Prime Primary Realtime Clock</Description><StartTime><Timestamp dt:dt="int">0</Timestamp><DateUtc dt:dt="string">2023-09-06T04:51:16Z</DateUtc></StartTime><FrequencyChanges><FrequencyChange><Frequency dt:dt="r8">10000000</Frequency><Timestamp dt:dt="r8">10232195584895</Timestamp><Current dt:…	좌우반구com(CVF, UVF, BVF)_1-005-1	60	1.0.0.167	1	1585663422	Professional	2.0.10.356	2.0.10.356	09-06-2023	2023-09-06 오전 4:51:16	13:51:16	2.0.10.252	3		2	{/}	류궤	132	1	3	NULL	NULL	NULL	NULL	NULL	NULL	KSY2	List1	NULL	NULL	NULL	NULL	NULL	NULL	NULL	NULL	NULL	1	{/}	2	3	25789	0	{/}	351	26140
좌우반구com(CVF, UVF, BVF)_1	5	1	<?xml version="1.0"?>\n<Clock xmlns:dt="urn:schemas-microsoft-com:datatypes"><Description dt:dt="string">E-Prime Primary Realtime Clock</Description><StartTime><Timestamp dt:dt="int">0</Timestamp><DateUtc dt:dt="string">2023-09-06T04:51:16Z</DateUtc></StartTime><FrequencyChanges><FrequencyChange><Frequency dt:dt="r8">10000000</Frequency><Timestamp dt:dt="r8">10232195584895</Timestamp><Current dt:…	좌우반구com(CVF, UVF, BVF)_1-005-1	60	1.0.0.167	1	1585663422	Professional	2.0.10.356	2.0.10.356	09-06-2023	2023-09-06 오전 4:51:16	13:51:16	2.0.10.252	371		2	{/}	류란	NULL	NULL	NULL	NULL	NULL	NULL	132	1	107	KSY4	List3	NULL	NULL	NULL	NULL	NULL	NULL	NULL	NULL	NULL	1	{/}	2	3	1054771	0	{/}	376	1055147
좌우반구com(CVF, UVF, BVF)_1	5	1	<?xml version="1.0"?>\n<Clock xmlns:dt="urn:schemas-microsoft-com:datatypes"><Description dt:dt="string">E-Prime Primary Realtime Clock</Description><StartTime><Timestamp dt:dt="int">0</Timestamp><DateUtc dt:dt="string">2023-09-06T04:51:16Z</DateUtc></StartTime><FrequencyChanges><FrequencyChange><Frequency dt:dt="r8">10000000</Frequency><Timestamp dt:dt="r8">10232195584895</Timestamp><Current dt:…	좌우반구com(CVF, UVF, BVF)_1-005-1	60	1.0.0.167	1	1585663422	Professional	2.0.10.356	2.0.10.356	09-06-2023	2023-09-06 오전 4:51:16	13:51:16	2.0.10.252	252		2	{/}	류포	NULL	NULL	NULL	67	1	120	NULL	NULL	NULL	KSY	List2	0		2	0	713471	184		0	0	1	{/}	2	4	713655	0	{/}	372	714027
좌우반구com(CVF, UVF, BVF)_1	5	1	<?xml version="1.0"?>\n<Clock xmlns:dt="urn:schemas-microsoft-com:datatypes"><Description dt:dt="string">E-Prime Primary Realtime Clock</Description><StartTime><Timestamp dt:dt="int">0</Timestamp><DateUtc dt:dt="string">2023-09-06T04:51:16Z</DateUtc></StartTime><FrequencyChanges><FrequencyChange><Frequency dt:dt="r8">10000000</Frequency><Timestamp dt:dt="r8">10232195584895</Timestamp><Current dt:…	좌우반구com(CVF, UVF, BVF)_1-005-1	60	1.0.0.167	1	1585663422	Professional	2.0.10.356	2.0.10.356	09-06-2023	2023-09-06 오전 4:51:16	13:51:16	2.0.10.252	164		2	{/}	률법	NULL	NULL	NULL	52	1	32	NULL	NULL	NULL	KSY	List2	0		2	0	474772	183		0	0	1	{/}	2	3	474955	0	{/}	936	475891
좌우반구com(CVF, UVF, BVF)_1	5	1	<?xml version="1.0"?>\n<Clock xmlns:dt="urn:schemas-microsoft-com:datatypes"><Description dt:dt="string">E-Prime Primary Realtime Clock</Description><StartTime><Timestamp dt:dt="int">0</Timestamp><DateUtc dt:dt="string">2023-09-06T04:51:16Z</DateUtc></StartTime><FrequencyChanges><FrequencyChange><Frequency dt:dt="r8">10000000</Frequency><Timestamp dt:dt="r8">10232195584895</Timestamp><Current dt:…	좌우반구com(CVF, UVF, BVF)_1-005-1	60	1.0.0.167	1	1585663422	Professional	2.0.10.356	2.0.10.356	09-06-2023	2023-09-06 오전 4:51:16	13:51:16	2.0.10.252	228		2	{/}	률법	NULL	NULL	NULL	66	1	96	NULL	NULL	NULL	KSY4	List2	NULL	NULL	NULL	NULL	NULL	NULL	NULL	NULL	NULL	1	{/}	3	3	649721	0	{/}	1402	651123
좌우반구com(CVF, UVF, BVF)_1	5	1	<?xml version="1.0"?>\n<Clock xmlns:dt="urn:schemas-microsoft-com:datatypes"><Description dt:dt="string">E-Prime Primary Realtime Clock</Description><StartTime><Timestamp dt:dt="int">0</Timestamp><DateUtc dt:dt="string">2023-09-06T04:51:16Z</DateUtc></StartTime><FrequencyChanges><FrequencyChange><Frequency dt:dt="r8">10000000</Frequency><Timestamp dt:dt="r8">10232195584895</Timestamp><Current dt:…	좌우반구com(CVF, UVF, BVF)_1-005-1	60	1.0.0.167	1	1585663422	Professional	2.0.10.356	2.0.10.356	09-06-2023	2023-09-06 오전 4:51:16	13:51:16	2.0.10.252	213		2	{/}	률시	NULL	NULL	NULL	23	1	81	NULL	NULL	NULL	KSY	List2	0		2	0	609955	183		0	0	1	{/}	2	3	610138	0	{/}	545	610683
좌우반구com(CVF, UVF, BVF)_1	5	1	<?xml version="1.0"?>\n<Clock xmlns:dt="urn:schemas-microsoft-com:datatypes"><Description dt:dt="string">E-Prime Primary Realtime Clock</Description><StartTime><Timestamp dt:dt="int">0</Timestamp><DateUtc dt:dt="string">2023-09-06T04:51:16Z</DateUtc></StartTime><FrequencyChanges><FrequencyChange><Frequency dt:dt="r8">10000000</Frequency><Timestamp dt:dt="r8">10232195584895</Timestamp><Current dt:…	좌우반구com(CVF, UVF, BVF)_1-005-1	60	1.0.0.167	1	1585663422	Professional	2.0.10.356	2.0.10.356	09-06-2023	2023-09-06 오전 4:51:16	13:51:16	2.0.10.252	271		2	{/}	률훈	NULL	NULL	NULL	NULL	NULL	NULL	133	1	7	KSY3	List3	NULL	NULL	NULL	NULL	NULL	NULL	NULL	NULL	NULL	1	{/}	2	4	783305	0	{/}	386	783691
좌우반구com(CVF, UVF, BVF)_1	5	1	<?xml version="1.0"?>\n<Clock xmlns:dt="urn:schemas-microsoft-com:datatypes"><Description dt:dt="string">E-Prime Primary Realtime Clock</Description><StartTime><Timestamp dt:dt="int">0</Timestamp><DateUtc dt:dt="string">2023-09-06T04:51:16Z</DateUtc></StartTime><FrequencyChanges><FrequencyChange><Frequency dt:dt="r8">10000000</Frequency><Timestamp dt:dt="r8">10232195584895</Timestamp><Current dt:…	좌우반구com(CVF, UVF, BVF)_1-005-1	60	1.0.0.167	1	1585663422	Professional	2.0.10.356	2.0.10.356	09-06-2023	2023-09-06 오전 4:51:16	13:51:16	2.0.10.252	117		2	{/}	름결	96	1	117	NULL	NULL	NULL	NULL	NULL	NULL	KSY2	List1	NULL	NULL	NULL	NULL	NULL	NULL	NULL	NULL	NULL	1	{/}	2	4	330389	0	{/}	382	330771
좌우반구com(CVF, UVF, BVF)_1	5	1	<?xml version="1.0"?>\n<Clock xmlns:dt="urn:schemas-microsoft-com:datatypes"><Description dt:dt="string">E-Prime Primary Realtime Clock</Description><StartTime><Timestamp dt:dt="int">0</Timestamp><DateUtc dt:dt="string">2023-09-06T04:51:16Z</DateUtc></StartTime><FrequencyChanges><FrequencyChange><Frequency dt:dt="r8">10000000</Frequency><Timestamp dt:dt="r8">10232195584895</Timestamp><Current dt:…	좌우반구com(CVF, UVF, BVF)_1-005-1	60	1.0.0.167	1	1585663422	Professional	2.0.10.356	2.0.10.356	09-06-2023	2023-09-06 오전 4:51:16	13:51:16	2.0.10.252	294		2	{/}	름무	NULL	NULL	NULL	NULL	NULL	NULL	108	1	30	KSY2	List3	NULL	NULL	NULL	NULL	NULL	NULL	NULL	NULL	NULL	1	{/}	3	3	846638	0	{/}	477	847115
좌우반구com(CVF, UVF, BVF)_1	5	1	<?xml version="1.0"?>\n<Clock xmlns:dt="urn:schemas-microsoft-com:datatypes"><Description dt:dt="string">E-Prime Primary Realtime Clock</Description><StartTime><Timestamp dt:dt="int">0</Timestamp><DateUtc dt:dt="string">2023-09-06T04:51:16Z</DateUtc></StartTime><FrequencyChanges><FrequencyChange><Frequency dt:dt="r8">10000000</Frequency><Timestamp dt:dt="r8">10232195584895</Timestamp><Current dt:…	좌우반구com(CVF, UVF, BVF)_1-005-1	60	1.0.0.167	1	1585663422	Professional	2.0.10.356	2.0.10.356	09-06-2023	2023-09-06 오전 4:51:16	13:51:16	2.0.10.252	202		2	{/}	리열	NULL	NULL	NULL	112	1	70	NULL	NULL	NULL	KSY4	List2	NULL	NULL	NULL	NULL	NULL	NULL	NULL	NULL	NULL	0	{/}	2	4	580389	0	z	550	580939
좌우반구com(CVF, UVF, BVF)_1	5	1	<?xml version="1.0"?>\n<Clock xmlns:dt="urn:schemas-microsoft-com:datatypes"><Description dt:dt="string">E-Prime Primary Realtime Clock</Description><StartTime><Timestamp dt:dt="int">0</Timestamp><DateUtc dt:dt="string">2023-09-06T04:51:16Z</DateUtc></StartTime><FrequencyChanges><FrequencyChange><Frequency dt:dt="r8">10000000</Frequency><Timestamp dt:dt="r8">10232195584895</Timestamp><Current dt:…	좌우반구com(CVF, UVF, BVF)_1-005-1	60	1.0.0.167	1	1585663422	Professional	2.0.10.356	2.0.10.356	09-06-2023	2023-09-06 오전 4:51:16	13:51:16	2.0.10.252	392		2	{/}	림밀	NULL	NULL	NULL	NULL	NULL	NULL	112	1	128	KSY	List3	0		2	0	1110371	183		0	0	1	{/}	2	3	1110554	0	{/}	401	1110955
좌우반구com(CVF, UVF, BVF)_1	5	1	<?xml version="1.0"?>\n<Clock xmlns:dt="urn:schemas-microsoft-com:datatypes"><Description dt:dt="string">E-Prime Primary Realtime Clock</Description><StartTime><Timestamp dt:dt="int">0</Timestamp><DateUtc dt:dt="string">2023-09-06T04:51:16Z</DateUtc></StartTime><FrequencyChanges><FrequencyChange><Frequency dt:dt="r8">10000000</Frequency><Timestamp dt:dt="r8">10232195584895</Timestamp><Current dt:…	좌우반구com(CVF, UVF, BVF)_1-005-1	60	1.0.0.167	1	1585663422	Professional	2.0.10.356	2.0.10.356	09-06-2023	2023-09-06 오전 4:51:16	13:51:16	2.0.10.252	2		2	{/}	마요	74	1	2	NULL	NULL	NULL	NULL	NULL	NULL	KSY	List1	0		3	0	23222	183		0	0	0	{/}	3	3	23405	0	z	191	23596
좌우반구com(CVF, UVF, BVF)_1	5	1	<?xml version="1.0"?>\n<Clock xmlns:dt="urn:schemas-microsoft-com:datatypes"><Description dt:dt="string">E-Prime Primary Realtime Clock</Description><StartTime><Timestamp dt:dt="int">0</Timestamp><DateUtc dt:dt="string">2023-09-06T04:51:16Z</DateUtc></StartTime><FrequencyChanges><FrequencyChange><Frequency dt:dt="r8">10000000</Frequency><Timestamp dt:dt="r8">10232195584895</Timestamp><Current dt:…	좌우반구com(CVF, UVF, BVF)_1-005-1	60	1.0.0.167	1	1585663422	Professional	2.0.10.356	2.0.10.356	09-06-2023	2023-09-06 오전 4:51:16	13:51:16	2.0.10.252	1		2	{/}	망습	24	1	1	NULL	NULL	NULL	NULL	NULL	NULL	KSY3	List1	NULL	NULL	NULL	NULL	NULL	NULL	NULL	NULL	NULL	1	{/}	2	3	20339	0	{/}	873	21212
좌우반구com(CVF, UVF, BVF)_1	5	1	<?xml version="1.0"?>\n<Clock xmlns:dt="urn:schemas-microsoft-com:datatypes"><Description dt:dt="string">E-Prime Primary Realtime Clock</Description><StartTime><Timestamp dt:dt="int">0</Timestamp><DateUtc dt:dt="string">2023-09-06T04:51:16Z</DateUtc></StartTime><FrequencyChanges><FrequencyChange><Frequency dt:dt="r8">10000000</Frequency><Timestamp dt:dt="r8">10232195584895</Timestamp><Current dt:…	좌우반구com(CVF, UVF, BVF)_1-005-1	60	1.0.0.167	1	1585663422	Professional	2.0.10.356	2.0.10.356	09-06-2023	2023-09-06 오전 4:51:16	13:51:16	2.0.10.252	218		1	z	망신	NULL	NULL	NULL	129	1	86	NULL	NULL	NULL	KSY	List2	0		2	0	623355	183		0	0	1	z	3	3	623538	0	z	305	623843
좌우반구com(CVF, UVF, BVF)_1	5	1	<?xml version="1.0"?>\n<Clock xmlns:dt="urn:schemas-microsoft-com:datatypes"><Description dt:dt="string">E-Prime Primary Realtime Clock</Description><StartTime><Timestamp dt:dt="int">0</Timestamp><DateUtc dt:dt="string">2023-09-06T04:51:16Z</DateUtc></StartTime><FrequencyChanges><FrequencyChange><Frequency dt:dt="r8">10000000</Frequency><Timestamp dt:dt="r8">10232195584895</Timestamp><Current dt:…	좌우반구com(CVF, UVF, BVF)_1-005-1	60	1.0.0.167	1	1585663422	Professional	2.0.10.356	2.0.10.356	09-06-2023	2023-09-06 오전 4:51:16	13:51:16	2.0.10.252	251		1	z	매력	NULL	NULL	NULL	76	1	119	NULL	NULL	NULL	KSY	List2	0		2	1	710922	183		0	0	1	z	2	3	711105	0	z	354	711459
좌우반구com(CVF, UVF, BVF)_1	5	1	<?xml version="1.0"?>\n<Clock xmlns:dt="urn:schemas-microsoft-com:datatypes"><Description dt:dt="string">E-Prime Primary Realtime Clock</Description><StartTime><Timestamp dt:dt="int">0</Timestamp><DateUtc dt:dt="string">2023-09-06T04:51:16Z</DateUtc></StartTime><FrequencyChanges><FrequencyChange><Frequency dt:dt="r8">10000000</Frequency><Timestamp dt:dt="r8">10232195584895</Timestamp><Current dt:…	좌우반구com(CVF, UVF, BVF)_1-005-1	60	1.0.0.167	1	1585663422	Professional	2.0.10.356	2.0.10.356	09-06-2023	2023-09-06 오전 4:51:16	13:51:16	2.0.10.252	199		2	{/}	매소	NULL	NULL	NULL	109	1	67	NULL	NULL	NULL	KSY3	List2	NULL	NULL	NULL	NULL	NULL	NULL	NULL	NULL	NULL	1	{/}	2	3	571855	0	{/}	693	572548
좌우반구com(CVF, UVF, BVF)_1	5	1	<?xml version="1.0"?>\n<Clock xmlns:dt="urn:schemas-microsoft-com:datatypes"><Description dt:dt="string">E-Prime Primary Realtime Clock</Description><StartTime><Timestamp dt:dt="int">0</Timestamp><DateUtc dt:dt="string">2023-09-06T04:51:16Z</DateUtc></StartTime><FrequencyChanges><FrequencyChange><Frequency dt:dt="r8">10000000</Frequency><Timestamp dt:dt="r8">10232195584895</Timestamp><Current dt:…	좌우반구com(CVF, UVF, BVF)_1-005-1	60	1.0.0.167	1	1585663422	Professional	2.0.10.356	2.0.10.356	09-06-2023	2023-09-06 오전 4:51:16	13:51:16	2.0.10.252	69		1	z	모습	6	1	69	NULL	NULL	NULL	NULL	NULL	NULL	KSY	List1	0		2	0	202772	184		0	0	1	z	2	4	202956	0	z	288	203244
좌우반구com(CVF, UVF, BVF)_1	5	1	<?xml version="1.0"?>\n<Clock xmlns:dt="urn:schemas-microsoft-com:datatypes"><Description dt:dt="string">E-Prime Primary Realtime Clock</Description><StartTime><Timestamp dt:dt="int">0</Timestamp><DateUtc dt:dt="string">2023-09-06T04:51:16Z</DateUtc></StartTime><FrequencyChanges><FrequencyChange><Frequency dt:dt="r8">10000000</Frequency><Timestamp dt:dt="r8">10232195584895</Timestamp><Current dt:…	좌우반구com(CVF, UVF, BVF)_1-005-1	60	1.0.0.167	1	1585663422	Professional	2.0.10.356	2.0.10.356	09-06-2023	2023-09-06 오전 4:51:16	13:51:16	2.0.10.252	190		1	z	모형	NULL	NULL	NULL	19	1	58	NULL	NULL	NULL	KSY2	List2	NULL	NULL	NULL	NULL	NULL	NULL	NULL	NULL	NULL	1	z	2	4	547022	0	z	277	547299
좌우반구com(CVF, UVF, BVF)_1	5	1	<?xml version="1.0"?>\n<Clock xmlns:dt="urn:schemas-microsoft-com:datatypes"><Description dt:dt="string">E-Prime Primary Realtime Clock</Description><StartTime><Timestamp dt:dt="int">0</Timestamp><DateUtc dt:dt="string">2023-09-06T04:51:16Z</DateUtc></StartTime><FrequencyChanges><FrequencyChange><Frequency dt:dt="r8">10000000</Frequency><Timestamp dt:dt="r8">10232195584895</Timestamp><Current dt:…	좌우반구com(CVF, UVF, BVF)_1-005-1	60	1.0.0.167	1	1585663422	Professional	2.0.10.356	2.0.10.356	09-06-2023	2023-09-06 오전 4:51:16	13:51:16	2.0.10.252	40		2	{/}	목력	89	1	40	NULL	NULL	NULL	NULL	NULL	NULL	KSY2	List1	NULL	NULL	NULL	NULL	NULL	NULL	NULL	NULL	NULL	1	{/}	2	3	126422	0	{/}	582	127004
좌우반구com(CVF, UVF, BVF)_1	5	1	<?xml version="1.0"?>\n<Clock xmlns:dt="urn:schemas-microsoft-com:datatypes"><Description dt:dt="string">E-Prime Primary Realtime Clock</Description><StartTime><Timestamp dt:dt="int">0</Timestamp><DateUtc dt:dt="string">2023-09-06T04:51:16Z</DateUtc></StartTime><FrequencyChanges><FrequencyChange><Frequency dt:dt="r8">10000000</Frequency><Timestamp dt:dt="r8">10232195584895</Timestamp><Current dt:…	좌우반구com(CVF, UVF, BVF)_1-005-1	60	1.0.0.167	1	1585663422	Professional	2.0.10.356	2.0.10.356	09-06-2023	2023-09-06 오전 4:51:16	13:51:16	2.0.10.252	88		1	z	목록	88	1	88	NULL	NULL	NULL	NULL	NULL	NULL	KSY2	List1	NULL	NULL	NULL	NULL	NULL	NULL	NULL	NULL	NULL	0	z	2	3	253322	0		0	0
좌우반구com(CVF, UVF, BVF)_1	5	1	<?xml version="1.0"?>\n<Clock xmlns:dt="urn:schemas-microsoft-com:datatypes"><Description dt:dt="string">E-Prime Primary Realtime Clock</Description><StartTime><Timestamp dt:dt="int">0</Timestamp><DateUtc dt:dt="string">2023-09-06T04:51:16Z</DateUtc></StartTime><FrequencyChanges><FrequencyChange><Frequency dt:dt="r8">10000000</Frequency><Timestamp dt:dt="r8">10232195584895</Timestamp><Current dt:…	좌우반구com(CVF, UVF, BVF)_1-005-1	60	1.0.0.167	1	1585663422	Professional	2.0.10.356	2.0.10.356	09-06-2023	2023-09-06 오전 4:51:16	13:51:16	2.0.10.252	325		1	z	목적	NULL	NULL	NULL	NULL	NULL	NULL	82	1	61	KSY2	List3	NULL	NULL	NULL	NULL	NULL	NULL	NULL	NULL	NULL	0	z	3	3	931121	0	{/}	602	931723
좌우반구com(CVF, UVF, BVF)_1	5	1	<?xml version="1.0"?>\n<Clock xmlns:dt="urn:schemas-microsoft-com:datatypes"><Description dt:dt="string">E-Prime Primary Realtime Clock</Description><StartTime><Timestamp dt:dt="int">0</Timestamp><DateUtc dt:dt="string">2023-09-06T04:51:16Z</DateUtc></StartTime><FrequencyChanges><FrequencyChange><Frequency dt:dt="r8">10000000</Frequency><Timestamp dt:dt="r8">10232195584895</Timestamp><Current dt:…	좌우반구com(CVF, UVF, BVF)_1-005-1	60	1.0.0.167	1	1585663422	Professional	2.0.10.356	2.0.10.356	09-06-2023	2023-09-06 오전 4:51:16	13:51:16	2.0.10.252	89		2	{/}	목퇴	130	1	89	NULL	NULL	NULL	NULL	NULL	NULL	KSY	List1	0		2	0	257339	183		0	0	1	{/}	2	3	257522	0	{/}	338	257860
좌우반구com(CVF, UVF, BVF)_1	5	1	<?xml version="1.0"?>\n<Clock xmlns:dt="urn:schemas-microsoft-com:datatypes"><Description dt:dt="string">E-Prime Primary Realtime Clock</Description><StartTime><Timestamp dt:dt="int">0</Timestamp><DateUtc dt:dt="string">2023-09-06T04:51:16Z</DateUtc></StartTime><FrequencyChanges><FrequencyChange><Frequency dt:dt="r8">10000000</Frequency><Timestamp dt:dt="r8">10232195584895</Timestamp><Current dt:…	좌우반구com(CVF, UVF, BVF)_1-005-1	60	1.0.0.167	1	1585663422	Professional	2.0.10.356	2.0.10.356	09-06-2023	2023-09-06 오전 4:51:16	13:51:16	2.0.10.252	254		2	{/}	무록	NULL	NULL	NULL	107	1	122	NULL	NULL	NULL	KSY3	List2	NULL	NULL	NULL	NULL	NULL	NULL	NULL	NULL	NULL	1	{/}	2	3	718838	0	{/}	517	719355
좌우반구com(CVF, UVF, BVF)_1	5	1	<?xml version="1.0"?>\n<Clock xmlns:dt="urn:schemas-microsoft-com:datatypes"><Description dt:dt="string">E-Prime Primary Realtime Clock</Description><StartTime><Timestamp dt:dt="int">0</Timestamp><DateUtc dt:dt="string">2023-09-06T04:51:16Z</DateUtc></StartTime><FrequencyChanges><FrequencyChange><Frequency dt:dt="r8">10000000</Frequency><Timestamp dt:dt="r8">10232195584895</Timestamp><Current dt:…	좌우반구com(CVF, UVF, BVF)_1-005-1	60	1.0.0.167	1	1585663422	Professional	2.0.10.356	2.0.10.356	09-06-2023	2023-09-06 오전 4:51:16	13:51:16	2.0.10.252	185		1	z	무엇	NULL	NULL	NULL	71	1	53	NULL	NULL	NULL	KSY2	List2	NULL	NULL	NULL	NULL	NULL	NULL	NULL	NULL	NULL	1	z	2	4	532039	0	z	364	532403
좌우반구com(CVF, UVF, BVF)_1	5	1	<?xml version="1.0"?>\n<Clock xmlns:dt="urn:schemas-microsoft-com:datatypes"><Description dt:dt="string">E-Prime Primary Realtime Clock</Description><StartTime><Timestamp dt:dt="int">0</Timestamp><DateUtc dt:dt="string">2023-09-06T04:51:16Z</DateUtc></StartTime><FrequencyChanges><FrequencyChange><Frequency dt:dt="r8">10000000</Frequency><Timestamp dt:dt="r8">10232195584895</Timestamp><Current dt:…	좌우반구com(CVF, UVF, BVF)_1-005-1	60	1.0.0.167	1	1585663422	Professional	2.0.10.356	2.0.10.356	09-06-2023	2023-09-06 오전 4:51:16	13:51:16	2.0.10.252	361		1	z	무형	NULL	NULL	NULL	NULL	NULL	NULL	68	1	97	KSY2	List3	NULL	NULL	NULL	NULL	NULL	NULL	NULL	NULL	NULL	1	z	2	4	1027605	0	z	454	1028059
좌우반구com(CVF, UVF, BVF)_1	5	1	<?xml version="1.0"?>\n<Clock xmlns:dt="urn:schemas-microsoft-com:datatypes"><Description dt:dt="string">E-Prime Primary Realtime Clock</Description><StartTime><Timestamp dt:dt="int">0</Timestamp><DateUtc dt:dt="string">2023-09-06T04:51:16Z</DateUtc></StartTime><FrequencyChanges><FrequencyChange><Frequency dt:dt="r8">10000000</Frequency><Timestamp dt:dt="r8">10232195584895</Timestamp><Current dt:…	좌우반구com(CVF, UVF, BVF)_1-005-1	60	1.0.0.167	1	1585663422	Professional	2.0.10.356	2.0.10.356	09-06-2023	2023-09-06 오전 4:51:16	13:51:16	2.0.10.252	316		1	z	물건	NULL	NULL	NULL	NULL	NULL	NULL	111	1	52	KSY2	List3	NULL	NULL	NULL	NULL	NULL	NULL	NULL	NULL	NULL	1	z	2	3	905488	0	z	299	905787
좌우반구com(CVF, UVF, BVF)_1	5	1	<?xml version="1.0"?>\n<Clock xmlns:dt="urn:schemas-microsoft-com:datatypes"><Description dt:dt="string">E-Prime Primary Realtime Clock</Description><StartTime><Timestamp dt:dt="int">0</Timestamp><DateUtc dt:dt="string">2023-09-06T04:51:16Z</DateUtc></StartTime><FrequencyChanges><FrequencyChange><Frequency dt:dt="r8">10000000</Frequency><Timestamp dt:dt="r8">10232195584895</Timestamp><Current dt:…	좌우반구com(CVF, UVF, BVF)_1-005-1	60	1.0.0.167	1	1585663422	Professional	2.0.10.356	2.0.10.356	09-06-2023	2023-09-06 오전 4:51:16	13:51:16	2.0.10.252	5		2	{/}	미략	83	1	5	NULL	NULL	NULL	NULL	NULL	NULL	KSY3	List1	NULL	NULL	NULL	NULL	NULL	NULL	NULL	NULL	NULL	1	{/}	2	3	30822	0	{/}	662	31484
좌우반구com(CVF, UVF, BVF)_1	5	1	<?xml version="1.0"?>\n<Clock xmlns:dt="urn:schemas-microsoft-com:datatypes"><Description dt:dt="string">E-Prime Primary Realtime Clock</Description><StartTime><Timestamp dt:dt="int">0</Timestamp><DateUtc dt:dt="string">2023-09-06T04:51:16Z</DateUtc></StartTime><FrequencyChanges><FrequencyChange><Frequency dt:dt="r8">10000000</Frequency><Timestamp dt:dt="r8">10232195584895</Timestamp><Current dt:…	좌우반구com(CVF, UVF, BVF)_1-005-1	60	1.0.0.167	1	1585663422	Professional	2.0.10.356	2.0.10.356	09-06-2023	2023-09-06 오전 4:51:16	13:51:16	2.0.10.252	161		1	z	밀수	NULL	NULL	NULL	30	1	29	NULL	NULL	NULL	KSY2	List2	NULL	NULL	NULL	NULL	NULL	NULL	NULL	NULL	NULL	1	z	2	4	467539	0	z	248	467787
좌우반구com(CVF, UVF, BVF)_1	5	1	<?xml version="1.0"?>\n<Clock xmlns:dt="urn:schemas-microsoft-com:datatypes"><Description dt:dt="string">E-Prime Primary Realtime Clock</Description><StartTime><Timestamp dt:dt="int">0</Timestamp><DateUtc dt:dt="string">2023-09-06T04:51:16Z</DateUtc></StartTime><FrequencyChanges><FrequencyChange><Frequency dt:dt="r8">10000000</Frequency><Timestamp dt:dt="r8">10232195584895</Timestamp><Current dt:…	좌우반구com(CVF, UVF, BVF)_1-005-1	60	1.0.0.167	1	1585663422	Professional	2.0.10.356	2.0.10.356	09-06-2023	2023-09-06 오전 4:51:16	13:51:16	2.0.10.252	270		2	{/}	밀헤	NULL	NULL	NULL	NULL	NULL	NULL	90	1	6	KSY2	List3	NULL	NULL	NULL	NULL	NULL	NULL	NULL	NULL	NULL	1	{/}	2	3	780671	0	{/}	428	781099
좌우반구com(CVF, UVF, BVF)_1	5	1	<?xml version="1.0"?>\n<Clock xmlns:dt="urn:schemas-microsoft-com:datatypes"><Description dt:dt="string">E-Prime Primary Realtime Clock</Description><StartTime><Timestamp dt:dt="int">0</Timestamp><DateUtc dt:dt="string">2023-09-06T04:51:16Z</DateUtc></StartTime><FrequencyChanges><FrequencyChange><Frequency dt:dt="r8">10000000</Frequency><Timestamp dt:dt="r8">10232195584895</Timestamp><Current dt:…	좌우반구com(CVF, UVF, BVF)_1-005-1	60	1.0.0.167	1	1585663422	Professional	2.0.10.356	2.0.10.356	09-06-2023	2023-09-06 오전 4:51:16	13:51:16	2.0.10.252	114		2	{/}	박낌	109	1	114	NULL	NULL	NULL	NULL	NULL	NULL	KSY4	List1	NULL	NULL	NULL	NULL	NULL	NULL	NULL	NULL	NULL	1	{/}	3	2	322388	0	{/}	592	322980
좌우반구com(CVF, UVF, BVF)_1	5	1	<?xml version="1.0"?>\n<Clock xmlns:dt="urn:schemas-microsoft-com:datatypes"><Description dt:dt="string">E-Prime Primary Realtime Clock</Description><StartTime><Timestamp dt:dt="int">0</Timestamp><DateUtc dt:dt="string">2023-09-06T04:51:16Z</DateUtc></StartTime><FrequencyChanges><FrequencyChange><Frequency dt:dt="r8">10000000</Frequency><Timestamp dt:dt="r8">10232195584895</Timestamp><Current dt:…	좌우반구com(CVF, UVF, BVF)_1-005-1	60	1.0.0.167	1	1585663422	Professional	2.0.10.356	2.0.10.356	09-06-2023	2023-09-06 오전 4:51:16	13:51:16	2.0.10.252	19		1	z	반응	79	1	19	NULL	NULL	NULL	NULL	NULL	NULL	KSY2	List1	NULL	NULL	NULL	NULL	NULL	NULL	NULL	NULL	NULL	1	z	2	4	67239	0	z	261	67500
좌우반구com(CVF, UVF, BVF)_1	5	1	<?xml version="1.0"?>\n<Clock xmlns:dt="urn:schemas-microsoft-com:datatypes"><Description dt:dt="string">E-Prime Primary Realtime Clock</Description><StartTime><Timestamp dt:dt="int">0</Timestamp><DateUtc dt:dt="string">2023-09-06T04:51:16Z</DateUtc></StartTime><FrequencyChanges><FrequencyChange><Frequency dt:dt="r8">10000000</Frequency><Timestamp dt:dt="r8">10232195584895</Timestamp><Current dt:…	좌우반구com(CVF, UVF, BVF)_1-005-1	60	1.0.0.167	1	1585663422	Professional	2.0.10.356	2.0.10.356	09-06-2023	2023-09-06 오전 4:51:16	13:51:16	2.0.10.252	376		1	z	발길	NULL	NULL	NULL	NULL	NULL	NULL	41	1	112	KSY2	List3	NULL	NULL	NULL	NULL	NULL	NULL	NULL	NULL	NULL	1	z	2	3	1067538	0	z	361	1067899
좌우반구com(CVF, UVF, BVF)_1	5	1	<?xml version="1.0"?>\n<Clock xmlns:dt="urn:schemas-microsoft-com:datatypes"><Description dt:dt="string">E-Prime Primary Realtime Clock</Description><StartTime><Timestamp dt:dt="int">0</Timestamp><DateUtc dt:dt="string">2023-09-06T04:51:16Z</DateUtc></StartTime><FrequencyChanges><FrequencyChange><Frequency dt:dt="r8">10000000</Frequency><Timestamp dt:dt="r8">10232195584895</Timestamp><Current dt:…	좌우반구com(CVF, UVF, BVF)_1-005-1	60	1.0.0.167	1	1585663422	Professional	2.0.10.356	2.0.10.356	09-06-2023	2023-09-06 오전 4:51:16	13:51:16	2.0.10.252	18		2	{/}	발보	103	1	18	NULL	NULL	NULL	NULL	NULL	NULL	KSY	List1	0		2	0	64672	184		0	0	0	{/}	2	4	64856	0	z	188	65044
좌우반구com(CVF, UVF, BVF)_1	5	1	<?xml version="1.0"?>\n<Clock xmlns:dt="urn:schemas-microsoft-com:datatypes"><Description dt:dt="string">E-Prime Primary Realtime Clock</Description><StartTime><Timestamp dt:dt="int">0</Timestamp><DateUtc dt:dt="string">2023-09-06T04:51:16Z</DateUtc></StartTime><FrequencyChanges><FrequencyChange><Frequency dt:dt="r8">10000000</Frequency><Timestamp dt:dt="r8">10232195584895</Timestamp><Current dt:…	좌우반구com(CVF, UVF, BVF)_1-005-1	60	1.0.0.167	1	1585663422	Professional	2.0.10.356	2.0.10.356	09-06-2023	2023-09-06 오전 4:51:16	13:51:16	2.0.10.252	305		2	{/}	발횟	NULL	NULL	NULL	NULL	NULL	NULL	119	1	41	KSY3	List3	NULL	NULL	NULL	NULL	NULL	NULL	NULL	NULL	NULL	1	{/}	2	3	875888	0	{/}	451	876339
좌우반구com(CVF, UVF, BVF)_1	5	1	<?xml version="1.0"?>\n<Clock xmlns:dt="urn:schemas-microsoft-com:datatypes"><Description dt:dt="string">E-Prime Primary Realtime Clock</Description><StartTime><Timestamp dt:dt="int">0</Timestamp><DateUtc dt:dt="string">2023-09-06T04:51:16Z</DateUtc></StartTime><FrequencyChanges><FrequencyChange><Frequency dt:dt="r8">10000000</Frequency><Timestamp dt:dt="r8">10232195584895</Timestamp><Current dt:…	좌우반구com(CVF, UVF, BVF)_1-005-1	60	1.0.0.167	1	1585663422	Professional	2.0.10.356	2.0.10.356	09-06-2023	2023-09-06 오전 4:51:16	13:51:16	2.0.10.252	388		1	z	방법	NULL	NULL	NULL	NULL	NULL	NULL	105	1	124	KSY2	List3	NULL	NULL	NULL	NULL	NULL	NULL	NULL	NULL	NULL	0	z	2	4	1099988	0	{/}	807	1100795
좌우반구com(CVF, UVF, BVF)_1	5	1	<?xml version="1.0"?>\n<Clock xmlns:dt="urn:schemas-microsoft-com:datatypes"><Description dt:dt="string">E-Prime Primary Realtime Clock</Description><StartTime><Timestamp dt:dt="int">0</Timestamp><DateUtc dt:dt="string">2023-09-06T04:51:16Z</DateUtc></StartTime><FrequencyChanges><FrequencyChange><Frequency dt:dt="r8">10000000</Frequency><Timestamp dt:dt="r8">10232195584895</Timestamp><Current dt:…	좌우반구com(CVF, UVF, BVF)_1-005-1	60	1.0.0.167	1	1585663422	Professional	2.0.10.356	2.0.10.356	09-06-2023	2023-09-06 오전 4:51:16	13:51:16	2.0.10.252	374		2	{/}	배심	NULL	NULL	NULL	NULL	NULL	NULL	57	1	110	KSY	List3	0		3	0	1062321	184		0	0	0	{/}	2	4	1062505	0	z	386	1062891
좌우반구com(CVF, UVF, BVF)_1	5	1	<?xml version="1.0"?>\n<Clock xmlns:dt="urn:schemas-microsoft-com:datatypes"><Description dt:dt="string">E-Prime Primary Realtime Clock</Description><StartTime><Timestamp dt:dt="int">0</Timestamp><DateUtc dt:dt="string">2023-09-06T04:51:16Z</DateUtc></StartTime><FrequencyChanges><FrequencyChange><Frequency dt:dt="r8">10000000</Frequency><Timestamp dt:dt="r8">10232195584895</Timestamp><Current dt:…	좌우반구com(CVF, UVF, BVF)_1-005-1	60	1.0.0.167	1	1585663422	Professional	2.0.10.356	2.0.10.356	09-06-2023	2023-09-06 오전 4:51:16	13:51:16	2.0.10.252	145		2	{/}	버구	NULL	NULL	NULL	24	1	13	NULL	NULL	NULL	KSY2	List2	NULL	NULL	NULL	NULL	NULL	NULL	NULL	NULL	NULL	1	{/}	2	3	426438	0	{/}	485	426923
좌우반구com(CVF, UVF, BVF)_1	5	1	<?xml version="1.0"?>\n<Clock xmlns:dt="urn:schemas-microsoft-com:datatypes"><Description dt:dt="string">E-Prime Primary Realtime Clock</Description><StartTime><Timestamp dt:dt="int">0</Timestamp><DateUtc dt:dt="string">2023-09-06T04:51:16Z</DateUtc></StartTime><FrequencyChanges><FrequencyChange><Frequency dt:dt="r8">10000000</Frequency><Timestamp dt:dt="r8">10232195584895</Timestamp><Current dt:…	좌우반구com(CVF, UVF, BVF)_1-005-1	60	1.0.0.167	1	1585663422	Professional	2.0.10.356	2.0.10.356	09-06-2023	2023-09-06 오전 4:51:16	13:51:16	2.0.10.252	255		1	z	버스	NULL	NULL	NULL	106	1	123	NULL	NULL	NULL	KSY2	List2	NULL	NULL	NULL	NULL	NULL	NULL	NULL	NULL	NULL	1	z	2	3	721555	0	z	224	721779
좌우반구com(CVF, UVF, BVF)_1	5	1	<?xml version="1.0"?>\n<Clock xmlns:dt="urn:schemas-microsoft-com:datatypes"><Description dt:dt="string">E-Prime Primary Realtime Clock</Description><StartTime><Timestamp dt:dt="int">0</Timestamp><DateUtc dt:dt="string">2023-09-06T04:51:16Z</DateUtc></StartTime><FrequencyChanges><FrequencyChange><Frequency dt:dt="r8">10000000</Frequency><Timestamp dt:dt="r8">10232195584895</Timestamp><Current dt:…	좌우반구com(CVF, UVF, BVF)_1-005-1	60	1.0.0.167	1	1585663422	Professional	2.0.10.356	2.0.10.356	09-06-2023	2023-09-06 오전 4:51:16	13:51:16	2.0.10.252	6		2	{/}	버현	7	1	6	NULL	NULL	NULL	NULL	NULL	NULL	KSY	List1	0		3	0	33505	184		0	0	1	{/}	2	4	33689	0	{/}	411	34100
좌우반구com(CVF, UVF, BVF)_1	5	1	<?xml version="1.0"?>\n<Clock xmlns:dt="urn:schemas-microsoft-com:datatypes"><Description dt:dt="string">E-Prime Primary Realtime Clock</Description><StartTime><Timestamp dt:dt="int">0</Timestamp><DateUtc dt:dt="string">2023-09-06T04:51:16Z</DateUtc></StartTime><FrequencyChanges><FrequencyChange><Frequency dt:dt="r8">10000000</Frequency><Timestamp dt:dt="r8">10232195584895</Timestamp><Current dt:…	좌우반구com(CVF, UVF, BVF)_1-005-1	60	1.0.0.167	1	1585663422	Professional	2.0.10.356	2.0.10.356	09-06-2023	2023-09-06 오전 4:51:16	13:51:16	2.0.10.252	390		2	{/}	법낌	NULL	NULL	NULL	NULL	NULL	NULL	134	1	126	KSY2	List3	NULL	NULL	NULL	NULL	NULL	NULL	NULL	NULL	NULL	1	{/}	2	4	1105455	0	{/}	372	1105827
좌우반구com(CVF, UVF, BVF)_1	5	1	<?xml version="1.0"?>\n<Clock xmlns:dt="urn:schemas-microsoft-com:datatypes"><Description dt:dt="string">E-Prime Primary Realtime Clock</Description><StartTime><Timestamp dt:dt="int">0</Timestamp><DateUtc dt:dt="string">2023-09-06T04:51:16Z</DateUtc></StartTime><FrequencyChanges><FrequencyChange><Frequency dt:dt="r8">10000000</Frequency><Timestamp dt:dt="r8">10232195584895</Timestamp><Current dt:…	좌우반구com(CVF, UVF, BVF)_1-005-1	60	1.0.0.167	1	1585663422	Professional	2.0.10.356	2.0.10.356	09-06-2023	2023-09-06 오전 4:51:16	13:51:16	2.0.10.252	85		1	z	별개	64	1	85	NULL	NULL	NULL	NULL	NULL	NULL	KSY2	List1	NULL	NULL	NULL	NULL	NULL	NULL	NULL	NULL	NULL	1	z	2	4	245406	0	z	518	245924
좌우반구com(CVF, UVF, BVF)_1	5	1	<?xml version="1.0"?>\n<Clock xmlns:dt="urn:schemas-microsoft-com:datatypes"><Description dt:dt="string">E-Prime Primary Realtime Clock</Description><StartTime><Timestamp dt:dt="int">0</Timestamp><DateUtc dt:dt="string">2023-09-06T04:51:16Z</DateUtc></StartTime><FrequencyChanges><FrequencyChange><Frequency dt:dt="r8">10000000</Frequency><Timestamp dt:dt="r8">10232195584895</Timestamp><Current dt:…	좌우반구com(CVF, UVF, BVF)_1-005-1	60	1.0.0.167	1	1585663422	Professional	2.0.10.356	2.0.10.356	09-06-2023	2023-09-06 오전 4:51:16	13:51:16	2.0.10.252	359		1	z	별미	NULL	NULL	NULL	NULL	NULL	NULL	8	1	95	KSY2	List3	NULL	NULL	NULL	NULL	NULL	NULL	NULL	NULL	NULL	1	z	2	3	1022521	0	z	434	1022955
좌우반구com(CVF, UVF, BVF)_1	5	1	<?xml version="1.0"?>\n<Clock xmlns:dt="urn:schemas-microsoft-com:datatypes"><Description dt:dt="string">E-Prime Primary Realtime Clock</Description><StartTime><Timestamp dt:dt="int">0</Timestamp><DateUtc dt:dt="string">2023-09-06T04:51:16Z</DateUtc></StartTime><FrequencyChanges><FrequencyChange><Frequency dt:dt="r8">10000000</Frequency><Timestamp dt:dt="r8">10232195584895</Timestamp><Current dt:…	좌우반구com(CVF, UVF, BVF)_1-005-1	60	1.0.0.167	1	1585663422	Professional	2.0.10.356	2.0.10.356	09-06-2023	2023-09-06 오전 4:51:16	13:51:16	2.0.10.252	287		1	z	보고	NULL	NULL	NULL	NULL	NULL	NULL	88	1	23	KSY2	List3	NULL	NULL	NULL	NULL	NULL	NULL	NULL	NULL	NULL	1	z	2	4	826772	0	z	383	827155
좌우반구com(CVF, UVF, BVF)_1	5	1	<?xml version="1.0"?>\n<Clock xmlns:dt="urn:schemas-microsoft-com:datatypes"><Description dt:dt="string">E-Prime Primary Realtime Clock</Description><StartTime><Timestamp dt:dt="int">0</Timestamp><DateUtc dt:dt="string">2023-09-06T04:51:16Z</DateUtc></StartTime><FrequencyChanges><FrequencyChange><Frequency dt:dt="r8">10000000</Frequency><Timestamp dt:dt="r8">10232195584895</Timestamp><Current dt:…	좌우반구com(CVF, UVF, BVF)_1-005-1	60	1.0.0.167	1	1585663422	Professional	2.0.10.356	2.0.10.356	09-06-2023	2023-09-06 오전 4:51:16	13:51:16	2.0.10.252	336		1	z	본인	NULL	NULL	NULL	NULL	NULL	NULL	96	1	72	KSY2	List3	NULL	NULL	NULL	NULL	NULL	NULL	NULL	NULL	NULL	1	z	2	3	961588	0	z	559	962147
좌우반구com(CVF, UVF, BVF)_1	5	1	<?xml version="1.0"?>\n<Clock xmlns:dt="urn:schemas-microsoft-com:datatypes"><Description dt:dt="string">E-Prime Primary Realtime Clock</Description><StartTime><Timestamp dt:dt="int">0</Timestamp><DateUtc dt:dt="string">2023-09-06T04:51:16Z</DateUtc></StartTime><FrequencyChanges><FrequencyChange><Frequency dt:dt="r8">10000000</Frequency><Timestamp dt:dt="r8">10232195584895</Timestamp><Current dt:…	좌우반구com(CVF, UVF, BVF)_1-005-1	60	1.0.0.167	1	1585663422	Professional	2.0.10.356	2.0.10.356	09-06-2023	2023-09-06 오전 4:51:16	13:51:16	2.0.10.252	77		2	{/}	본중	9	1	77	NULL	NULL	NULL	NULL	NULL	NULL	KSY	List1	0		2	0	223689	183		0	0	1	{/}	2	3	223872	0	{/}	836	224708
좌우반구com(CVF, UVF, BVF)_1	5	1	<?xml version="1.0"?>\n<Clock xmlns:dt="urn:schemas-microsoft-com:datatypes"><Description dt:dt="string">E-Prime Primary Realtime Clock</Description><StartTime><Timestamp dt:dt="int">0</Timestamp><DateUtc dt:dt="string">2023-09-06T04:51:16Z</DateUtc></StartTime><FrequencyChanges><FrequencyChange><Frequency dt:dt="r8">10000000</Frequency><Timestamp dt:dt="r8">10232195584895</Timestamp><Current dt:…	좌우반구com(CVF, UVF, BVF)_1-005-1	60	1.0.0.167	1	1585663422	Professional	2.0.10.356	2.0.10.356	09-06-2023	2023-09-06 오전 4:51:16	13:51:16	2.0.10.252	302		1	z	봉사	NULL	NULL	NULL	NULL	NULL	NULL	135	1	38	KSY2	List3	NULL	NULL	NULL	NULL	NULL	NULL	NULL	NULL	NULL	1	z	2	3	868371	0	z	296	868667
좌우반구com(CVF, UVF, BVF)_1	5	1	<?xml version="1.0"?>\n<Clock xmlns:dt="urn:schemas-microsoft-com:datatypes"><Description dt:dt="string">E-Prime Primary Realtime Clock</Description><StartTime><Timestamp dt:dt="int">0</Timestamp><DateUtc dt:dt="string">2023-09-06T04:51:16Z</DateUtc></StartTime><FrequencyChanges><FrequencyChange><Frequency dt:dt="r8">10000000</Frequency><Timestamp dt:dt="r8">10232195584895</Timestamp><Current dt:…	좌우반구com(CVF, UVF, BVF)_1-005-1	60	1.0.0.167	1	1585663422	Professional	2.0.10.356	2.0.10.356	09-06-2023	2023-09-06 오전 4:51:16	13:51:16	2.0.10.252	211		2	{/}	봉택	NULL	NULL	NULL	128	1	79	NULL	NULL	NULL	KSY	List2	0		2	0	604655	183		0	0	1	{/}	3	3	604838	0	{/}	437	605275
좌우반구com(CVF, UVF, BVF)_1	5	1	<?xml version="1.0"?>\n<Clock xmlns:dt="urn:schemas-microsoft-com:datatypes"><Description dt:dt="string">E-Prime Primary Realtime Clock</Description><StartTime><Timestamp dt:dt="int">0</Timestamp><DateUtc dt:dt="string">2023-09-06T04:51:16Z</DateUtc></StartTime><FrequencyChanges><FrequencyChange><Frequency dt:dt="r8">10000000</Frequency><Timestamp dt:dt="r8">10232195584895</Timestamp><Current dt:…	좌우반구com(CVF, UVF, BVF)_1-005-1	60	1.0.0.167	1	1585663422	Professional	2.0.10.356	2.0.10.356	09-06-2023	2023-09-06 오전 4:51:16	13:51:16	2.0.10.252	206		1	z	부대	NULL	NULL	NULL	63	1	74	NULL	NULL	NULL	KSY2	List2	NULL	NULL	NULL	NULL	NULL	NULL	NULL	NULL	NULL	1	z	3	3	592121	0	z	266	592387
좌우반구com(CVF, UVF, BVF)_1	5	1	<?xml version="1.0"?>\n<Clock xmlns:dt="urn:schemas-microsoft-com:datatypes"><Description dt:dt="string">E-Prime Primary Realtime Clock</Description><StartTime><Timestamp dt:dt="int">0</Timestamp><DateUtc dt:dt="string">2023-09-06T04:51:16Z</DateUtc></StartTime><FrequencyChanges><FrequencyChange><Frequency dt:dt="r8">10000000</Frequency><Timestamp dt:dt="r8">10232195584895</Timestamp><Current dt:…	좌우반구com(CVF, UVF, BVF)_1-005-1	60	1.0.0.167	1	1585663422	Professional	2.0.10.356	2.0.10.356	09-06-2023	2023-09-06 오전 4:51:16	13:51:16	2.0.10.252	355		1	z	부스	NULL	NULL	NULL	NULL	NULL	NULL	60	1	91	KSY2	List3	NULL	NULL	NULL	NULL	NULL	NULL	NULL	NULL	NULL	1	z	2	3	1012271	0	z	268	1012539
좌우반구com(CVF, UVF, BVF)_1	5	1	<?xml version="1.0"?>\n<Clock xmlns:dt="urn:schemas-microsoft-com:datatypes"><Description dt:dt="string">E-Prime Primary Realtime Clock</Description><StartTime><Timestamp dt:dt="int">0</Timestamp><DateUtc dt:dt="string">2023-09-06T04:51:16Z</DateUtc></StartTime><FrequencyChanges><FrequencyChange><Frequency dt:dt="r8">10000000</Frequency><Timestamp dt:dt="r8">10232195584895</Timestamp><Current dt:…	좌우반구com(CVF, UVF, BVF)_1-005-1	60	1.0.0.167	1	1585663422	Professional	2.0.10.356	2.0.10.356	09-06-2023	2023-09-06 오전 4:51:16	13:51:16	2.0.10.252	20		2	{/}	분낌	40	1	20	NULL	NULL	NULL	NULL	NULL	NULL	KSY4	List1	NULL	NULL	NULL	NULL	NULL	NULL	NULL	NULL	NULL	1	{/}	2	4	69706	0	{/}	450	70156
좌우반구com(CVF, UVF, BVF)_1	5	1	<?xml version="1.0"?>\n<Clock xmlns:dt="urn:schemas-microsoft-com:datatypes"><Description dt:dt="string">E-Prime Primary Realtime Clock</Description><StartTime><Timestamp dt:dt="int">0</Timestamp><DateUtc dt:dt="string">2023-09-06T04:51:16Z</DateUtc></StartTime><FrequencyChanges><FrequencyChange><Frequency dt:dt="r8">10000000</Frequency><Timestamp dt:dt="r8">10232195584895</Timestamp><Current dt:…	좌우반구com(CVF, UVF, BVF)_1-005-1	60	1.0.0.167	1	1585663422	Professional	2.0.10.356	2.0.10.356	09-06-2023	2023-09-06 오전 4:51:16	13:51:16	2.0.10.252	292		1	z	분류	NULL	NULL	NULL	NULL	NULL	NULL	55	1	28	KSY2	List3	NULL	NULL	NULL	NULL	NULL	NULL	NULL	NULL	NULL	1	z	2	3	840005	0	z	238	840243
좌우반구com(CVF, UVF, BVF)_1	5	1	<?xml version="1.0"?>\n<Clock xmlns:dt="urn:schemas-microsoft-com:datatypes"><Description dt:dt="string">E-Prime Primary Realtime Clock</Description><StartTime><Timestamp dt:dt="int">0</Timestamp><DateUtc dt:dt="string">2023-09-06T04:51:16Z</DateUtc></StartTime><FrequencyChanges><FrequencyChange><Frequency dt:dt="r8">10000000</Frequency><Timestamp dt:dt="r8">10232195584895</Timestamp><Current dt:…	좌우반구com(CVF, UVF, BVF)_1-005-1	60	1.0.0.167	1	1585663422	Professional	2.0.10.356	2.0.10.356	09-06-2023	2023-09-06 오전 4:51:16	13:51:16	2.0.10.252	242		1	z	분석	NULL	NULL	NULL	11	1	110	NULL	NULL	NULL	KSY2	List2	NULL	NULL	NULL	NULL	NULL	NULL	NULL	NULL	NULL	1	z	2	4	687405	0	z	390	687795
좌우반구com(CVF, UVF, BVF)_1	5	1	<?xml version="1.0"?>\n<Clock xmlns:dt="urn:schemas-microsoft-com:datatypes"><Description dt:dt="string">E-Prime Primary Realtime Clock</Description><StartTime><Timestamp dt:dt="int">0</Timestamp><DateUtc dt:dt="string">2023-09-06T04:51:16Z</DateUtc></StartTime><FrequencyChanges><FrequencyChange><Frequency dt:dt="r8">10000000</Frequency><Timestamp dt:dt="r8">10232195584895</Timestamp><Current dt:…	좌우반구com(CVF, UVF, BVF)_1-005-1	60	1.0.0.167	1	1585663422	Professional	2.0.10.356	2.0.10.356	09-06-2023	2023-09-06 오전 4:51:16	13:51:16	2.0.10.252	21		1	z	분포	107	1	21	NULL	NULL	NULL	NULL	NULL	NULL	KSY2	List1	NULL	NULL	NULL	NULL	NULL	NULL	NULL	NULL	NULL	1	z	2	4	72356	0	z	384	72740
좌우반구com(CVF, UVF, BVF)_1	5	1	<?xml version="1.0"?>\n<Clock xmlns:dt="urn:schemas-microsoft-com:datatypes"><Description dt:dt="string">E-Prime Primary Realtime Clock</Description><StartTime><Timestamp dt:dt="int">0</Timestamp><DateUtc dt:dt="string">2023-09-06T04:51:16Z</DateUtc></StartTime><FrequencyChanges><FrequencyChange><Frequency dt:dt="r8">10000000</Frequency><Timestamp dt:dt="r8">10232195584895</Timestamp><Current dt:…	좌우반구com(CVF, UVF, BVF)_1-005-1	60	1.0.0.167	1	1585663422	Professional	2.0.10.356	2.0.10.356	09-06-2023	2023-09-06 오전 4:51:16	13:51:16	2.0.10.252	99		1	z	비교	3	1	99	NULL	NULL	NULL	NULL	NULL	NULL	KSY2	List1	NULL	NULL	NULL	NULL	NULL	NULL	NULL	NULL	NULL	1	z	3	3	283405	0	z	223	283628
좌우반구com(CVF, UVF, BVF)_1	5	1	<?xml version="1.0"?>\n<Clock xmlns:dt="urn:schemas-microsoft-com:datatypes"><Description dt:dt="string">E-Prime Primary Realtime Clock</Description><StartTime><Timestamp dt:dt="int">0</Timestamp><DateUtc dt:dt="string">2023-09-06T04:51:16Z</DateUtc></StartTime><FrequencyChanges><FrequencyChange><Frequency dt:dt="r8">10000000</Frequency><Timestamp dt:dt="r8">10232195584895</Timestamp><Current dt:…	좌우반구com(CVF, UVF, BVF)_1-005-1	60	1.0.0.167	1	1585663422	Professional	2.0.10.356	2.0.10.356	09-06-2023	2023-09-06 오전 4:51:16	13:51:16	2.0.10.252	35		2	{/}	비껍	104	1	35	NULL	NULL	NULL	NULL	NULL	NULL	KSY3	List1	NULL	NULL	NULL	NULL	NULL	NULL	NULL	NULL	NULL	1	{/}	2	4	112673	0	{/}	835	113508
좌우반구com(CVF, UVF, BVF)_1	5	1	<?xml version="1.0"?>\n<Clock xmlns:dt="urn:schemas-microsoft-com:datatypes"><Description dt:dt="string">E-Prime Primary Realtime Clock</Description><StartTime><Timestamp dt:dt="int">0</Timestamp><DateUtc dt:dt="string">2023-09-06T04:51:16Z</DateUtc></StartTime><FrequencyChanges><FrequencyChange><Frequency dt:dt="r8">10000000</Frequency><Timestamp dt:dt="r8">10232195584895</Timestamp><Current dt:…	좌우반구com(CVF, UVF, BVF)_1-005-1	60	1.0.0.167	1	1585663422	Professional	2.0.10.356	2.0.10.356	09-06-2023	2023-09-06 오전 4:51:16	13:51:16	2.0.10.252	372		2	{/}	비략	NULL	NULL	NULL	NULL	NULL	NULL	120	1	108	KSY	List3	0		2	0	1057171	183		0	0	0	{/}	3	3	1057354	0	z	481	1057835
좌우반구com(CVF, UVF, BVF)_1	5	1	<?xml version="1.0"?>\n<Clock xmlns:dt="urn:schemas-microsoft-com:datatypes"><Description dt:dt="string">E-Prime Primary Realtime Clock</Description><StartTime><Timestamp dt:dt="int">0</Timestamp><DateUtc dt:dt="string">2023-09-06T04:51:16Z</DateUtc></StartTime><FrequencyChanges><FrequencyChange><Frequency dt:dt="r8">10000000</Frequency><Timestamp dt:dt="r8">10232195584895</Timestamp><Current dt:…	좌우반구com(CVF, UVF, BVF)_1-005-1	60	1.0.0.167	1	1585663422	Professional	2.0.10.356	2.0.10.356	09-06-2023	2023-09-06 오전 4:51:16	13:51:16	2.0.10.252	172		1	z	비상	NULL	NULL	NULL	84	1	40	NULL	NULL	NULL	KSY2	List2	NULL	NULL	NULL	NULL	NULL	NULL	NULL	NULL	NULL	1	z	2	3	496855	0	z	340	497195
좌우반구com(CVF, UVF, BVF)_1	5	1	<?xml version="1.0"?>\n<Clock xmlns:dt="urn:schemas-microsoft-com:datatypes"><Description dt:dt="string">E-Prime Primary Realtime Clock</Description><StartTime><Timestamp dt:dt="int">0</Timestamp><DateUtc dt:dt="string">2023-09-06T04:51:16Z</DateUtc></StartTime><FrequencyChanges><FrequencyChange><Frequency dt:dt="r8">10000000</Frequency><Timestamp dt:dt="r8">10232195584895</Timestamp><Current dt:…	좌우반구com(CVF, UVF, BVF)_1-005-1	60	1.0.0.167	1	1585663422	Professional	2.0.10.356	2.0.10.356	09-06-2023	2023-09-06 오전 4:51:16	13:51:16	2.0.10.252	152		1	z	비용	NULL	NULL	NULL	121	1	20	NULL	NULL	NULL	KSY2	List2	NULL	NULL	NULL	NULL	NULL	NULL	NULL	NULL	NULL	1	z	2	4	444689	0	z	522	445211
좌우반구com(CVF, UVF, BVF)_1	5	1	<?xml version="1.0"?>\n<Clock xmlns:dt="urn:schemas-microsoft-com:datatypes"><Description dt:dt="string">E-Prime Primary Realtime Clock</Description><StartTime><Timestamp dt:dt="int">0</Timestamp><DateUtc dt:dt="string">2023-09-06T04:51:16Z</DateUtc></StartTime><FrequencyChanges><FrequencyChange><Frequency dt:dt="r8">10000000</Frequency><Timestamp dt:dt="r8">10232195584895</Timestamp><Current dt:…	좌우반구com(CVF, UVF, BVF)_1-005-1	60	1.0.0.167	1	1585663422	Professional	2.0.10.356	2.0.10.356	09-06-2023	2023-09-06 오전 4:51:16	13:51:16	2.0.10.252	13		1	z	비판	21	1	13	NULL	NULL	NULL	NULL	NULL	NULL	KSY2	List1	NULL	NULL	NULL	NULL	NULL	NULL	NULL	NULL	NULL	1	z	2	4	52089	0	z	331	52420
좌우반구com(CVF, UVF, BVF)_1	5	1	<?xml version="1.0"?>\n<Clock xmlns:dt="urn:schemas-microsoft-com:datatypes"><Description dt:dt="string">E-Prime Primary Realtime Clock</Description><StartTime><Timestamp dt:dt="int">0</Timestamp><DateUtc dt:dt="string">2023-09-06T04:51:16Z</DateUtc></StartTime><FrequencyChanges><FrequencyChange><Frequency dt:dt="r8">10000000</Frequency><Timestamp dt:dt="r8">10232195584895</Timestamp><Current dt:…	좌우반구com(CVF, UVF, BVF)_1-005-1	60	1.0.0.167	1	1585663422	Professional	2.0.10.356	2.0.10.356	09-06-2023	2023-09-06 오전 4:51:16	13:51:16	2.0.10.252	350		1	z	빈도	NULL	NULL	NULL	NULL	NULL	NULL	75	1	86	KSY2	List3	NULL	NULL	NULL	NULL	NULL	NULL	NULL	NULL	NULL	1	z	2	3	999171	0	z	520	999691
좌우반구com(CVF, UVF, BVF)_1	5	1	<?xml version="1.0"?>\n<Clock xmlns:dt="urn:schemas-microsoft-com:datatypes"><Description dt:dt="string">E-Prime Primary Realtime Clock</Description><StartTime><Timestamp dt:dt="int">0</Timestamp><DateUtc dt:dt="string">2023-09-06T04:51:16Z</DateUtc></StartTime><FrequencyChanges><FrequencyChange><Frequency dt:dt="r8">10000000</Frequency><Timestamp dt:dt="r8">10232195584895</Timestamp><Current dt:…	좌우반구com(CVF, UVF, BVF)_1-005-1	60	1.0.0.167	1	1585663422	Professional	2.0.10.356	2.0.10.356	09-06-2023	2023-09-06 오전 4:51:16	13:51:16	2.0.10.252	30		2	{/}	빈략	52	1	30	NULL	NULL	NULL	NULL	NULL	NULL	KSY4	List1	NULL	NULL	NULL	NULL	NULL	NULL	NULL	NULL	NULL	1	{/}	2	3	97522	0	{/}	1970	99492
좌우반구com(CVF, UVF, BVF)_1	5	1	<?xml version="1.0"?>\n<Clock xmlns:dt="urn:schemas-microsoft-com:datatypes"><Description dt:dt="string">E-Prime Primary Realtime Clock</Description><StartTime><Timestamp dt:dt="int">0</Timestamp><DateUtc dt:dt="string">2023-09-06T04:51:16Z</DateUtc></StartTime><FrequencyChanges><FrequencyChange><Frequency dt:dt="r8">10000000</Frequency><Timestamp dt:dt="r8">10232195584895</Timestamp><Current dt:…	좌우반구com(CVF, UVF, BVF)_1-005-1	60	1.0.0.167	1	1585663422	Professional	2.0.10.356	2.0.10.356	09-06-2023	2023-09-06 오전 4:51:16	13:51:16	2.0.10.252	197		2	{/}	빈비	NULL	NULL	NULL	4	1	65	NULL	NULL	NULL	KSY4	List2	NULL	NULL	NULL	NULL	NULL	NULL	NULL	NULL	NULL	1	{/}	2	3	565755	0	{/}	464	566219
좌우반구com(CVF, UVF, BVF)_1	5	1	<?xml version="1.0"?>\n<Clock xmlns:dt="urn:schemas-microsoft-com:datatypes"><Description dt:dt="string">E-Prime Primary Realtime Clock</Description><StartTime><Timestamp dt:dt="int">0</Timestamp><DateUtc dt:dt="string">2023-09-06T04:51:16Z</DateUtc></StartTime><FrequencyChanges><FrequencyChange><Frequency dt:dt="r8">10000000</Frequency><Timestamp dt:dt="r8">10232195584895</Timestamp><Current dt:…	좌우반구com(CVF, UVF, BVF)_1-005-1	60	1.0.0.167	1	1585663422	Professional	2.0.10.356	2.0.10.356	09-06-2023	2023-09-06 오전 4:51:16	13:51:16	2.0.10.252	23		2	{/}	빈종	33	1	23	NULL	NULL	NULL	NULL	NULL	NULL	KSY	List1	0		2	0	77405	184		0	0	1	{/}	2	4	77589	0	{/}	1599	79188
좌우반구com(CVF, UVF, BVF)_1	5	1	<?xml version="1.0"?>\n<Clock xmlns:dt="urn:schemas-microsoft-com:datatypes"><Description dt:dt="string">E-Prime Primary Realtime Clock</Description><StartTime><Timestamp dt:dt="int">0</Timestamp><DateUtc dt:dt="string">2023-09-06T04:51:16Z</DateUtc></StartTime><FrequencyChanges><FrequencyChange><Frequency dt:dt="r8">10000000</Frequency><Timestamp dt:dt="r8">10232195584895</Timestamp><Current dt:…	좌우반구com(CVF, UVF, BVF)_1-005-1	60	1.0.0.167	1	1585663422	Professional	2.0.10.356	2.0.10.356	09-06-2023	2023-09-06 오전 4:51:16	13:51:16	2.0.10.252	245		1	z	사건	NULL	NULL	NULL	103	1	113	NULL	NULL	NULL	KSY2	List2	NULL	NULL	NULL	NULL	NULL	NULL	NULL	NULL	NULL	1	z	2	3	695838	0	z	229	696067
좌우반구com(CVF, UVF, BVF)_1	5	1	<?xml version="1.0"?>\n<Clock xmlns:dt="urn:schemas-microsoft-com:datatypes"><Description dt:dt="string">E-Prime Primary Realtime Clock</Description><StartTime><Timestamp dt:dt="int">0</Timestamp><DateUtc dt:dt="string">2023-09-06T04:51:16Z</DateUtc></StartTime><FrequencyChanges><FrequencyChange><Frequency dt:dt="r8">10000000</Frequency><Timestamp dt:dt="r8">10232195584895</Timestamp><Current dt:…	좌우반구com(CVF, UVF, BVF)_1-005-1	60	1.0.0.167	1	1585663422	Professional	2.0.10.356	2.0.10.356	09-06-2023	2023-09-06 오전 4:51:16	13:51:16	2.0.10.252	27		1	z	사과	75	1	27	NULL	NULL	NULL	NULL	NULL	NULL	KSY2	List1	NULL	NULL	NULL	NULL	NULL	NULL	NULL	NULL	NULL	1	z	3	3	89522	0	z	386	89908
좌우반구com(CVF, UVF, BVF)_1	5	1	<?xml version="1.0"?>\n<Clock xmlns:dt="urn:schemas-microsoft-com:datatypes"><Description dt:dt="string">E-Prime Primary Realtime Clock</Description><StartTime><Timestamp dt:dt="int">0</Timestamp><DateUtc dt:dt="string">2023-09-06T04:51:16Z</DateUtc></StartTime><FrequencyChanges><FrequencyChange><Frequency dt:dt="r8">10000000</Frequency><Timestamp dt:dt="r8">10232195584895</Timestamp><Current dt:…	좌우반구com(CVF, UVF, BVF)_1-005-1	60	1.0.0.167	1	1585663422	Professional	2.0.10.356	2.0.10.356	09-06-2023	2023-09-06 오전 4:51:16	13:51:16	2.0.10.252	208		1	z	사례	NULL	NULL	NULL	115	1	76	NULL	NULL	NULL	KSY2	List2	NULL	NULL	NULL	NULL	NULL	NULL	NULL	NULL	NULL	1	z	3	3	597371	0	z	280	597651
좌우반구com(CVF, UVF, BVF)_1	5	1	<?xml version="1.0"?>\n<Clock xmlns:dt="urn:schemas-microsoft-com:datatypes"><Description dt:dt="string">E-Prime Primary Realtime Clock</Description><StartTime><Timestamp dt:dt="int">0</Timestamp><DateUtc dt:dt="string">2023-09-06T04:51:16Z</DateUtc></StartTime><FrequencyChanges><FrequencyChange><Frequency dt:dt="r8">10000000</Frequency><Timestamp dt:dt="r8">10232195584895</Timestamp><Current dt:…	좌우반구com(CVF, UVF, BVF)_1-005-1	60	1.0.0.167	1	1585663422	Professional	2.0.10.356	2.0.10.356	09-06-2023	2023-09-06 오전 4:51:16	13:51:16	2.0.10.252	275		1	z	사상	NULL	NULL	NULL	NULL	NULL	NULL	114	1	11	KSY2	List3	NULL	NULL	NULL	NULL	NULL	NULL	NULL	NULL	NULL	1	z	2	3	793871	0	z	468	794339
좌우반구com(CVF, UVF, BVF)_1	5	1	<?xml version="1.0"?>\n<Clock xmlns:dt="urn:schemas-microsoft-com:datatypes"><Description dt:dt="string">E-Prime Primary Realtime Clock</Description><StartTime><Timestamp dt:dt="int">0</Timestamp><DateUtc dt:dt="string">2023-09-06T04:51:16Z</DateUtc></StartTime><FrequencyChanges><FrequencyChange><Frequency dt:dt="r8">10000000</Frequency><Timestamp dt:dt="r8">10232195584895</Timestamp><Current dt:…	좌우반구com(CVF, UVF, BVF)_1-005-1	60	1.0.0.167	1	1585663422	Professional	2.0.10.356	2.0.10.356	09-06-2023	2023-09-06 오전 4:51:16	13:51:16	2.0.10.252	277		1	z	사안	NULL	NULL	NULL	NULL	NULL	NULL	130	1	13	KSY2	List3	NULL	NULL	NULL	NULL	NULL	NULL	NULL	NULL	NULL	1	z	2	3	799088	0	z	379	799467
좌우반구com(CVF, UVF, BVF)_1	5	1	<?xml version="1.0"?>\n<Clock xmlns:dt="urn:schemas-microsoft-com:datatypes"><Description dt:dt="string">E-Prime Primary Realtime Clock</Description><StartTime><Timestamp dt:dt="int">0</Timestamp><DateUtc dt:dt="string">2023-09-06T04:51:16Z</DateUtc></StartTime><FrequencyChanges><FrequencyChange><Frequency dt:dt="r8">10000000</Frequency><Timestamp dt:dt="r8">10232195584895</Timestamp><Current dt:…	좌우반구com(CVF, UVF, BVF)_1-005-1	60	1.0.0.167	1	1585663422	Professional	2.0.10.356	2.0.10.356	09-06-2023	2023-09-06 오전 4:51:16	13:51:16	2.0.10.252	266		1	z	사이	NULL	NULL	NULL	NULL	NULL	NULL	50	1	2	KSY2	List3	NULL	NULL	NULL	NULL	NULL	NULL	NULL	NULL	NULL	1	z	2	3	770571	0	z	184	770755
좌우반구com(CVF, UVF, BVF)_1	5	1	<?xml version="1.0"?>\n<Clock xmlns:dt="urn:schemas-microsoft-com:datatypes"><Description dt:dt="string">E-Prime Primary Realtime Clock</Description><StartTime><Timestamp dt:dt="int">0</Timestamp><DateUtc dt:dt="string">2023-09-06T04:51:16Z</DateUtc></StartTime><FrequencyChanges><FrequencyChange><Frequency dt:dt="r8">10000000</Frequency><Timestamp dt:dt="r8">10232195584895</Timestamp><Current dt:…	좌우반구com(CVF, UVF, BVF)_1-005-1	60	1.0.0.167	1	1585663422	Professional	2.0.10.356	2.0.10.356	09-06-2023	2023-09-06 오전 4:51:16	13:51:16	2.0.10.252	110		1	z	사전	128	1	110	NULL	NULL	NULL	NULL	NULL	NULL	KSY2	List1	NULL	NULL	NULL	NULL	NULL	NULL	NULL	NULL	NULL	1	z	3	3	312038	0	z	318	312356
좌우반구com(CVF, UVF, BVF)_1	5	1	<?xml version="1.0"?>\n<Clock xmlns:dt="urn:schemas-microsoft-com:datatypes"><Description dt:dt="string">E-Prime Primary Realtime Clock</Description><StartTime><Timestamp dt:dt="int">0</Timestamp><DateUtc dt:dt="string">2023-09-06T04:51:16Z</DateUtc></StartTime><FrequencyChanges><FrequencyChange><Frequency dt:dt="r8">10000000</Frequency><Timestamp dt:dt="r8">10232195584895</Timestamp><Current dt:…	좌우반구com(CVF, UVF, BVF)_1-005-1	60	1.0.0.167	1	1585663422	Professional	2.0.10.356	2.0.10.356	09-06-2023	2023-09-06 오전 4:51:16	13:51:16	2.0.10.252	260		1	z	사진	NULL	NULL	NULL	99	1	128	NULL	NULL	NULL	KSY2	List2	NULL	NULL	NULL	NULL	NULL	NULL	NULL	NULL	NULL	1	z	2	3	734405	0	z	534	734939
좌우반구com(CVF, UVF, BVF)_1	5	1	<?xml version="1.0"?>\n<Clock xmlns:dt="urn:schemas-microsoft-com:datatypes"><Description dt:dt="string">E-Prime Primary Realtime Clock</Description><StartTime><Timestamp dt:dt="int">0</Timestamp><DateUtc dt:dt="string">2023-09-06T04:51:16Z</DateUtc></StartTime><FrequencyChanges><FrequencyChange><Frequency dt:dt="r8">10000000</Frequency><Timestamp dt:dt="r8">10232195584895</Timestamp><Current dt:…	좌우반구com(CVF, UVF, BVF)_1-005-1	60	1.0.0.167	1	1585663422	Professional	2.0.10.356	2.0.10.356	09-06-2023	2023-09-06 오전 4:51:16	13:51:16	2.0.10.252	65		1	z	상관	1	1	65	NULL	NULL	NULL	NULL	NULL	NULL	KSY2	List1	NULL	NULL	NULL	NULL	NULL	NULL	NULL	NULL	NULL	1	z	2	3	192689	0	z	323	193012
좌우반구com(CVF, UVF, BVF)_1	5	1	<?xml version="1.0"?>\n<Clock xmlns:dt="urn:schemas-microsoft-com:datatypes"><Description dt:dt="string">E-Prime Primary Realtime Clock</Description><StartTime><Timestamp dt:dt="int">0</Timestamp><DateUtc dt:dt="string">2023-09-06T04:51:16Z</DateUtc></StartTime><FrequencyChanges><FrequencyChange><Frequency dt:dt="r8">10000000</Frequency><Timestamp dt:dt="r8">10232195584895</Timestamp><Current dt:…	좌우반구com(CVF, UVF, BVF)_1-005-1	60	1.0.0.167	1	1585663422	Professional	2.0.10.356	2.0.10.356	09-06-2023	2023-09-06 오전 4:51:16	13:51:16	2.0.10.252	16		1	z	상태	15	1	16	NULL	NULL	NULL	NULL	NULL	NULL	KSY2	List1	NULL	NULL	NULL	NULL	NULL	NULL	NULL	NULL	NULL	1	z	2	3	59922	0	z	266	60188
좌우반구com(CVF, UVF, BVF)_1	5	1	<?xml version="1.0"?>\n<Clock xmlns:dt="urn:schemas-microsoft-com:datatypes"><Description dt:dt="string">E-Prime Primary Realtime Clock</Description><StartTime><Timestamp dt:dt="int">0</Timestamp><DateUtc dt:dt="string">2023-09-06T04:51:16Z</DateUtc></StartTime><FrequencyChanges><FrequencyChange><Frequency dt:dt="r8">10000000</Frequency><Timestamp dt:dt="r8">10232195584895</Timestamp><Current dt:…	좌우반구com(CVF, UVF, BVF)_1-005-1	60	1.0.0.167	1	1585663422	Professional	2.0.10.356	2.0.10.356	09-06-2023	2023-09-06 오전 4:51:16	13:51:16	2.0.10.252	367		1	z	색상	NULL	NULL	NULL	NULL	NULL	NULL	1	1	103	KSY2	List3	NULL	NULL	NULL	NULL	NULL	NULL	NULL	NULL	NULL	1	z	3	3	1043504	0	z	299	1043803
좌우반구com(CVF, UVF, BVF)_1	5	1	<?xml version="1.0"?>\n<Clock xmlns:dt="urn:schemas-microsoft-com:datatypes"><Description dt:dt="string">E-Prime Primary Realtime Clock</Description><StartTime><Timestamp dt:dt="int">0</Timestamp><DateUtc dt:dt="string">2023-09-06T04:51:16Z</DateUtc></StartTime><FrequencyChanges><FrequencyChange><Frequency dt:dt="r8">10000000</Frequency><Timestamp dt:dt="r8">10232195584895</Timestamp><Current dt:…	좌우반구com(CVF, UVF, BVF)_1-005-1	60	1.0.0.167	1	1585663422	Professional	2.0.10.356	2.0.10.356	09-06-2023	2023-09-06 오전 4:51:16	13:51:16	2.0.10.252	58		1	z	생선	13	1	58	NULL	NULL	NULL	NULL	NULL	NULL	KSY2	List1	NULL	NULL	NULL	NULL	NULL	NULL	NULL	NULL	NULL	1	z	2	4	173039	0	z	325	173364
좌우반구com(CVF, UVF, BVF)_1	5	1	<?xml version="1.0"?>\n<Clock xmlns:dt="urn:schemas-microsoft-com:datatypes"><Description dt:dt="string">E-Prime Primary Realtime Clock</Description><StartTime><Timestamp dt:dt="int">0</Timestamp><DateUtc dt:dt="string">2023-09-06T04:51:16Z</DateUtc></StartTime><FrequencyChanges><FrequencyChange><Frequency dt:dt="r8">10000000</Frequency><Timestamp dt:dt="r8">10232195584895</Timestamp><Current dt:…	좌우반구com(CVF, UVF, BVF)_1-005-1	60	1.0.0.167	1	1585663422	Professional	2.0.10.356	2.0.10.356	09-06-2023	2023-09-06 오전 4:51:16	13:51:16	2.0.10.252	184		2	{/}	생희	NULL	NULL	NULL	21	1	52	NULL	NULL	NULL	KSY4	List2	NULL	NULL	NULL	NULL	NULL	NULL	NULL	NULL	NULL	1	{/}	2	3	529405	0	{/}	430	529835
좌우반구com(CVF, UVF, BVF)_1	5	1	<?xml version="1.0"?>\n<Clock xmlns:dt="urn:schemas-microsoft-com:datatypes"><Description dt:dt="string">E-Prime Primary Realtime Clock</Description><StartTime><Timestamp dt:dt="int">0</Timestamp><DateUtc dt:dt="string">2023-09-06T04:51:16Z</DateUtc></StartTime><FrequencyChanges><FrequencyChange><Frequency dt:dt="r8">10000000</Frequency><Timestamp dt:dt="r8">10232195584895</Timestamp><Current dt:…	좌우반구com(CVF, UVF, BVF)_1-005-1	60	1.0.0.167	1	1585663422	Professional	2.0.10.356	2.0.10.356	09-06-2023	2023-09-06 오전 4:51:16	13:51:16	2.0.10.252	236		2	{/}	석감	NULL	NULL	NULL	92	1	104	NULL	NULL	NULL	KSY	List2	0		3	0	671471	184		0	0	1	{/}	2	4	671655	0	{/}	604	672259
좌우반구com(CVF, UVF, BVF)_1	5	1	<?xml version="1.0"?>\n<Clock xmlns:dt="urn:schemas-microsoft-com:datatypes"><Description dt:dt="string">E-Prime Primary Realtime Clock</Description><StartTime><Timestamp dt:dt="int">0</Timestamp><DateUtc dt:dt="string">2023-09-06T04:51:16Z</DateUtc></StartTime><FrequencyChanges><FrequencyChange><Frequency dt:dt="r8">10000000</Frequency><Timestamp dt:dt="r8">10232195584895</Timestamp><Current dt:…	좌우반구com(CVF, UVF, BVF)_1-005-1	60	1.0.0.167	1	1585663422	Professional	2.0.10.356	2.0.10.356	09-06-2023	2023-09-06 오전 4:51:16	13:51:16	2.0.10.252	280		1	z	선배	NULL	NULL	NULL	NULL	NULL	NULL	85	1	16	KSY2	List3	NULL	NULL	NULL	NULL	NULL	NULL	NULL	NULL	NULL	1	z	2	3	806938	0	z	297	807235
좌우반구com(CVF, UVF, BVF)_1	5	1	<?xml version="1.0"?>\n<Clock xmlns:dt="urn:schemas-microsoft-com:datatypes"><Description dt:dt="string">E-Prime Primary Realtime Clock</Description><StartTime><Timestamp dt:dt="int">0</Timestamp><DateUtc dt:dt="string">2023-09-06T04:51:16Z</DateUtc></StartTime><FrequencyChanges><FrequencyChange><Frequency dt:dt="r8">10000000</Frequency><Timestamp dt:dt="r8">10232195584895</Timestamp><Current dt:…	좌우반구com(CVF, UVF, BVF)_1-005-1	60	1.0.0.167	1	1585663422	Professional	2.0.10.356	2.0.10.356	09-06-2023	2023-09-06 오전 4:51:16	13:51:16	2.0.10.252	340		1	z	선택	NULL	NULL	NULL	NULL	NULL	NULL	89	1	76	KSY2	List3	NULL	NULL	NULL	NULL	NULL	NULL	NULL	NULL	NULL	1	z	2	4	972605	0	z	254	972859
좌우반구com(CVF, UVF, BVF)_1	5	1	<?xml version="1.0"?>\n<Clock xmlns:dt="urn:schemas-microsoft-com:datatypes"><Description dt:dt="string">E-Prime Primary Realtime Clock</Description><StartTime><Timestamp dt:dt="int">0</Timestamp><DateUtc dt:dt="string">2023-09-06T04:51:16Z</DateUtc></StartTime><FrequencyChanges><FrequencyChange><Frequency dt:dt="r8">10000000</Frequency><Timestamp dt:dt="r8">10232195584895</Timestamp><Current dt:…	좌우반구com(CVF, UVF, BVF)_1-005-1	60	1.0.0.167	1	1585663422	Professional	2.0.10.356	2.0.10.356	09-06-2023	2023-09-06 오전 4:51:16	13:51:16	2.0.10.252	120		2	{/}	설결	99	1	120	NULL	NULL	NULL	NULL	NULL	NULL	KSY2	List1	NULL	NULL	NULL	NULL	NULL	NULL	NULL	NULL	NULL	1	{/}	2	4	338572	0	{/}	423	338995
좌우반구com(CVF, UVF, BVF)_1	5	1	<?xml version="1.0"?>\n<Clock xmlns:dt="urn:schemas-microsoft-com:datatypes"><Description dt:dt="string">E-Prime Primary Realtime Clock</Description><StartTime><Timestamp dt:dt="int">0</Timestamp><DateUtc dt:dt="string">2023-09-06T04:51:16Z</DateUtc></StartTime><FrequencyChanges><FrequencyChange><Frequency dt:dt="r8">10000000</Frequency><Timestamp dt:dt="r8">10232195584895</Timestamp><Current dt:…	좌우반구com(CVF, UVF, BVF)_1-005-1	60	1.0.0.167	1	1585663422	Professional	2.0.10.356	2.0.10.356	09-06-2023	2023-09-06 오전 4:51:16	13:51:16	2.0.10.252	265		1	z	설명	NULL	NULL	NULL	NULL	NULL	NULL	113	1	1	KSY2	List3	NULL	NULL	NULL	NULL	NULL	NULL	NULL	NULL	NULL	1	z	2	3	768088	0	z	283	768371
좌우반구com(CVF, UVF, BVF)_1	5	1	<?xml version="1.0"?>\n<Clock xmlns:dt="urn:schemas-microsoft-com:datatypes"><Description dt:dt="string">E-Prime Primary Realtime Clock</Description><StartTime><Timestamp dt:dt="int">0</Timestamp><DateUtc dt:dt="string">2023-09-06T04:51:16Z</DateUtc></StartTime><FrequencyChanges><FrequencyChange><Frequency dt:dt="r8">10000000</Frequency><Timestamp dt:dt="r8">10232195584895</Timestamp><Current dt:…	좌우반구com(CVF, UVF, BVF)_1-005-1	60	1.0.0.167	1	1585663422	Professional	2.0.10.356	2.0.10.356	09-06-2023	2023-09-06 오전 4:51:16	13:51:16	2.0.10.252	78		1	z	설문	123	1	78	NULL	NULL	NULL	NULL	NULL	NULL	KSY2	List1	NULL	NULL	NULL	NULL	NULL	NULL	NULL	NULL	NULL	1	z	2	3	226905	0	z	491	227396
좌우반구com(CVF, UVF, BVF)_1	5	1	<?xml version="1.0"?>\n<Clock xmlns:dt="urn:schemas-microsoft-com:datatypes"><Description dt:dt="string">E-Prime Primary Realtime Clock</Description><StartTime><Timestamp dt:dt="int">0</Timestamp><DateUtc dt:dt="string">2023-09-06T04:51:16Z</DateUtc></StartTime><FrequencyChanges><FrequencyChange><Frequency dt:dt="r8">10000000</Frequency><Timestamp dt:dt="r8">10232195584895</Timestamp><Current dt:…	좌우반구com(CVF, UVF, BVF)_1-005-1	60	1.0.0.167	1	1585663422	Professional	2.0.10.356	2.0.10.356	09-06-2023	2023-09-06 오전 4:51:16	13:51:16	2.0.10.252	166		2	{/}	설색	NULL	NULL	NULL	60	1	34	NULL	NULL	NULL	KSY4	List2	NULL	NULL	NULL	NULL	NULL	NULL	NULL	NULL	NULL	1	{/}	2	4	480472	0	{/}	747	481219
좌우반구com(CVF, UVF, BVF)_1	5	1	<?xml version="1.0"?>\n<Clock xmlns:dt="urn:schemas-microsoft-com:datatypes"><Description dt:dt="string">E-Prime Primary Realtime Clock</Description><StartTime><Timestamp dt:dt="int">0</Timestamp><DateUtc dt:dt="string">2023-09-06T04:51:16Z</DateUtc></StartTime><FrequencyChanges><FrequencyChange><Frequency dt:dt="r8">10000000</Frequency><Timestamp dt:dt="r8">10232195584895</Timestamp><Current dt:…	좌우반구com(CVF, UVF, BVF)_1-005-1	60	1.0.0.167	1	1585663422	Professional	2.0.10.356	2.0.10.356	09-06-2023	2023-09-06 오전 4:51:16	13:51:16	2.0.10.252	11		2	{/}	섭습	119	1	11	NULL	NULL	NULL	NULL	NULL	NULL	KSY2	List1	NULL	NULL	NULL	NULL	NULL	NULL	NULL	NULL	NULL	1	{/}	2	4	46856	0	{/}	348	47204
좌우반구com(CVF, UVF, BVF)_1	5	1	<?xml version="1.0"?>\n<Clock xmlns:dt="urn:schemas-microsoft-com:datatypes"><Description dt:dt="string">E-Prime Primary Realtime Clock</Description><StartTime><Timestamp dt:dt="int">0</Timestamp><DateUtc dt:dt="string">2023-09-06T04:51:16Z</DateUtc></StartTime><FrequencyChanges><FrequencyChange><Frequency dt:dt="r8">10000000</Frequency><Timestamp dt:dt="r8">10232195584895</Timestamp><Current dt:…	좌우반구com(CVF, UVF, BVF)_1-005-1	60	1.0.0.167	1	1585663422	Professional	2.0.10.356	2.0.10.356	09-06-2023	2023-09-06 오전 4:51:16	13:51:16	2.0.10.252	41		1	z	성공	53	1	41	NULL	NULL	NULL	NULL	NULL	NULL	KSY2	List1	NULL	NULL	NULL	NULL	NULL	NULL	NULL	NULL	NULL	1	z	2	4	129206	0	z	286	129492
좌우반구com(CVF, UVF, BVF)_1	5	1	<?xml version="1.0"?>\n<Clock xmlns:dt="urn:schemas-microsoft-com:datatypes"><Description dt:dt="string">E-Prime Primary Realtime Clock</Description><StartTime><Timestamp dt:dt="int">0</Timestamp><DateUtc dt:dt="string">2023-09-06T04:51:16Z</DateUtc></StartTime><FrequencyChanges><FrequencyChange><Frequency dt:dt="r8">10000000</Frequency><Timestamp dt:dt="r8">10232195584895</Timestamp><Current dt:…	좌우반구com(CVF, UVF, BVF)_1-005-1	60	1.0.0.167	1	1585663422	Professional	2.0.10.356	2.0.10.356	09-06-2023	2023-09-06 오전 4:51:16	13:51:16	2.0.10.252	306		1	z	세상	NULL	NULL	NULL	NULL	NULL	NULL	98	1	42	KSY2	List3	NULL	NULL	NULL	NULL	NULL	NULL	NULL	NULL	NULL	1	z	2	3	878538	0	z	353	878891
좌우반구com(CVF, UVF, BVF)_1	5	1	<?xml version="1.0"?>\n<Clock xmlns:dt="urn:schemas-microsoft-com:datatypes"><Description dt:dt="string">E-Prime Primary Realtime Clock</Description><StartTime><Timestamp dt:dt="int">0</Timestamp><DateUtc dt:dt="string">2023-09-06T04:51:16Z</DateUtc></StartTime><FrequencyChanges><FrequencyChange><Frequency dt:dt="r8">10000000</Frequency><Timestamp dt:dt="r8">10232195584895</Timestamp><Current dt:…	좌우반구com(CVF, UVF, BVF)_1-005-1	60	1.0.0.167	1	1585663422	Professional	2.0.10.356	2.0.10.356	09-06-2023	2023-09-06 오전 4:51:16	13:51:16	2.0.10.252	157		1	z	소리	NULL	NULL	NULL	100	1	25	NULL	NULL	NULL	KSY2	List2	NULL	NULL	NULL	NULL	NULL	NULL	NULL	NULL	NULL	1	z	2	3	457322	0	z	601	457923
좌우반구com(CVF, UVF, BVF)_1	5	1	<?xml version="1.0"?>\n<Clock xmlns:dt="urn:schemas-microsoft-com:datatypes"><Description dt:dt="string">E-Prime Primary Realtime Clock</Description><StartTime><Timestamp dt:dt="int">0</Timestamp><DateUtc dt:dt="string">2023-09-06T04:51:16Z</DateUtc></StartTime><FrequencyChanges><FrequencyChange><Frequency dt:dt="r8">10000000</Frequency><Timestamp dt:dt="r8">10232195584895</Timestamp><Current dt:…	좌우반구com(CVF, UVF, BVF)_1-005-1	60	1.0.0.167	1	1585663422	Professional	2.0.10.356	2.0.10.356	09-06-2023	2023-09-06 오전 4:51:16	13:51:16	2.0.10.252	182		1	z	소송	NULL	NULL	NULL	114	1	50	NULL	NULL	NULL	KSY2	List2	NULL	NULL	NULL	NULL	NULL	NULL	NULL	NULL	NULL	1	z	2	3	523938	0	z	569	524507
좌우반구com(CVF, UVF, BVF)_1	5	1	<?xml version="1.0"?>\n<Clock xmlns:dt="urn:schemas-microsoft-com:datatypes"><Description dt:dt="string">E-Prime Primary Realtime Clock</Description><StartTime><Timestamp dt:dt="int">0</Timestamp><DateUtc dt:dt="string">2023-09-06T04:51:16Z</DateUtc></StartTime><FrequencyChanges><FrequencyChange><Frequency dt:dt="r8">10000000</Frequency><Timestamp dt:dt="r8">10232195584895</Timestamp><Current dt:…	좌우반구com(CVF, UVF, BVF)_1-005-1	60	1.0.0.167	1	1585663422	Professional	2.0.10.356	2.0.10.356	09-06-2023	2023-09-06 오전 4:51:16	13:51:16	2.0.10.252	153		1	z	속도	NULL	NULL	NULL	74	1	21	NULL	NULL	NULL	KSY2	List2	NULL	NULL	NULL	NULL	NULL	NULL	NULL	NULL	NULL	1	z	2	3	447405	0	z	254	447659
좌우반구com(CVF, UVF, BVF)_1	5	1	<?xml version="1.0"?>\n<Clock xmlns:dt="urn:schemas-microsoft-com:datatypes"><Description dt:dt="string">E-Prime Primary Realtime Clock</Description><StartTime><Timestamp dt:dt="int">0</Timestamp><DateUtc dt:dt="string">2023-09-06T04:51:16Z</DateUtc></StartTime><FrequencyChanges><FrequencyChange><Frequency dt:dt="r8">10000000</Frequency><Timestamp dt:dt="r8">10232195584895</Timestamp><Current dt:…	좌우반구com(CVF, UVF, BVF)_1-005-1	60	1.0.0.167	1	1585663422	Professional	2.0.10.356	2.0.10.356	09-06-2023	2023-09-06 오전 4:51:16	13:51:16	2.0.10.252	383		2	{/}	송스	NULL	NULL	NULL	NULL	NULL	NULL	20	1	119	KSY3	List3	NULL	NULL	NULL	NULL	NULL	NULL	NULL	NULL	NULL	0	{/}	2	3	1085888	0	z	1499	1087387
좌우반구com(CVF, UVF, BVF)_1	5	1	<?xml version="1.0"?>\n<Clock xmlns:dt="urn:schemas-microsoft-com:datatypes"><Description dt:dt="string">E-Prime Primary Realtime Clock</Description><StartTime><Timestamp dt:dt="int">0</Timestamp><DateUtc dt:dt="string">2023-09-06T04:51:16Z</DateUtc></StartTime><FrequencyChanges><FrequencyChange><Frequency dt:dt="r8">10000000</Frequency><Timestamp dt:dt="r8">10232195584895</Timestamp><Current dt:…	좌우반구com(CVF, UVF, BVF)_1-005-1	60	1.0.0.167	1	1585663422	Professional	2.0.10.356	2.0.10.356	09-06-2023	2023-09-06 오전 4:51:16	13:51:16	2.0.10.252	24		2	{/}	송익	54	1	24	NULL	NULL	NULL	NULL	NULL	NULL	KSY3	List1	NULL	NULL	NULL	NULL	NULL	NULL	NULL	NULL	NULL	1	{/}	2	4	81389	0	{/}	559	81948
좌우반구com(CVF, UVF, BVF)_1	5	1	<?xml version="1.0"?>\n<Clock xmlns:dt="urn:schemas-microsoft-com:datatypes"><Description dt:dt="string">E-Prime Primary Realtime Clock</Description><StartTime><Timestamp dt:dt="int">0</Timestamp><DateUtc dt:dt="string">2023-09-06T04:51:16Z</DateUtc></StartTime><FrequencyChanges><FrequencyChange><Frequency dt:dt="r8">10000000</Frequency><Timestamp dt:dt="r8">10232195584895</Timestamp><Current dt:…	좌우반구com(CVF, UVF, BVF)_1-005-1	60	1.0.0.167	1	1585663422	Professional	2.0.10.356	2.0.10.356	09-06-2023	2023-09-06 오전 4:51:16	13:51:16	2.0.10.252	276		1	z	수고	NULL	NULL	NULL	NULL	NULL	NULL	66	1	12	KSY2	List3	NULL	NULL	NULL	NULL	NULL	NULL	NULL	NULL	NULL	1	z	2	3	796538	0	z	353	796891
좌우반구com(CVF, UVF, BVF)_1	5	1	<?xml version="1.0"?>\n<Clock xmlns:dt="urn:schemas-microsoft-com:datatypes"><Description dt:dt="string">E-Prime Primary Realtime Clock</Description><StartTime><Timestamp dt:dt="int">0</Timestamp><DateUtc dt:dt="string">2023-09-06T04:51:16Z</DateUtc></StartTime><FrequencyChanges><FrequencyChange><Frequency dt:dt="r8">10000000</Frequency><Timestamp dt:dt="r8">10232195584895</Timestamp><Current dt:…	좌우반구com(CVF, UVF, BVF)_1-005-1	60	1.0.0.167	1	1585663422	Professional	2.0.10.356	2.0.10.356	09-06-2023	2023-09-06 오전 4:51:16	13:51:16	2.0.10.252	14		1	z	수단	69	1	14	NULL	NULL	NULL	NULL	NULL	NULL	KSY2	List1	NULL	NULL	NULL	NULL	NULL	NULL	NULL	NULL	NULL	1	z	2	3	54622	0	z	206	54828
좌우반구com(CVF, UVF, BVF)_1	5	1	<?xml version="1.0"?>\n<Clock xmlns:dt="urn:schemas-microsoft-com:datatypes"><Description dt:dt="string">E-Prime Primary Realtime Clock</Description><StartTime><Timestamp dt:dt="int">0</Timestamp><DateUtc dt:dt="string">2023-09-06T04:51:16Z</DateUtc></StartTime><FrequencyChanges><FrequencyChange><Frequency dt:dt="r8">10000000</Frequency><Timestamp dt:dt="r8">10232195584895</Timestamp><Current dt:…	좌우반구com(CVF, UVF, BVF)_1-005-1	60	1.0.0.167	1	1585663422	Professional	2.0.10.356	2.0.10.356	09-06-2023	2023-09-06 오전 4:51:16	13:51:16	2.0.10.252	322		1	z	수준	NULL	NULL	NULL	NULL	NULL	NULL	63	1	58	KSY2	List3	NULL	NULL	NULL	NULL	NULL	NULL	NULL	NULL	NULL	1	z	3	3	922354	0	z	433	922787
좌우반구com(CVF, UVF, BVF)_1	5	1	<?xml version="1.0"?>\n<Clock xmlns:dt="urn:schemas-microsoft-com:datatypes"><Description dt:dt="string">E-Prime Primary Realtime Clock</Description><StartTime><Timestamp dt:dt="int">0</Timestamp><DateUtc dt:dt="string">2023-09-06T04:51:16Z</DateUtc></StartTime><FrequencyChanges><FrequencyChange><Frequency dt:dt="r8">10000000</Frequency><Timestamp dt:dt="r8">10232195584895</Timestamp><Current dt:…	좌우반구com(CVF, UVF, BVF)_1-005-1	60	1.0.0.167	1	1585663422	Professional	2.0.10.356	2.0.10.356	09-06-2023	2023-09-06 오전 4:51:16	13:51:16	2.0.10.252	320		2	{/}	숙국	NULL	NULL	NULL	NULL	NULL	NULL	10	1	56	KSY2	List3	NULL	NULL	NULL	NULL	NULL	NULL	NULL	NULL	NULL	1	{/}	3	3	915871	0	{/}	772	916643
좌우반구com(CVF, UVF, BVF)_1	5	1	<?xml version="1.0"?>\n<Clock xmlns:dt="urn:schemas-microsoft-com:datatypes"><Description dt:dt="string">E-Prime Primary Realtime Clock</Description><StartTime><Timestamp dt:dt="int">0</Timestamp><DateUtc dt:dt="string">2023-09-06T04:51:16Z</DateUtc></StartTime><FrequencyChanges><FrequencyChange><Frequency dt:dt="r8">10000000</Frequency><Timestamp dt:dt="r8">10232195584895</Timestamp><Current dt:…	좌우반구com(CVF, UVF, BVF)_1-005-1	60	1.0.0.167	1	1585663422	Professional	2.0.10.356	2.0.10.356	09-06-2023	2023-09-06 오전 4:51:16	13:51:16	2.0.10.252	346		2	{/}	숙발	NULL	NULL	NULL	NULL	NULL	NULL	26	1	82	KSY3	List3	NULL	NULL	NULL	NULL	NULL	NULL	NULL	NULL	NULL	1	{/}	2	4	987655	0	{/}	404	988059
좌우반구com(CVF, UVF, BVF)_1	5	1	<?xml version="1.0"?>\n<Clock xmlns:dt="urn:schemas-microsoft-com:datatypes"><Description dt:dt="string">E-Prime Primary Realtime Clock</Description><StartTime><Timestamp dt:dt="int">0</Timestamp><DateUtc dt:dt="string">2023-09-06T04:51:16Z</DateUtc></StartTime><FrequencyChanges><FrequencyChange><Frequency dt:dt="r8">10000000</Frequency><Timestamp dt:dt="r8">10232195584895</Timestamp><Current dt:…	좌우반구com(CVF, UVF, BVF)_1-005-1	60	1.0.0.167	1	1585663422	Professional	2.0.10.356	2.0.10.356	09-06-2023	2023-09-06 오전 4:51:16	13:51:16	2.0.10.252	71		1	z	숙소	90	1	71	NULL	NULL	NULL	NULL	NULL	NULL	KSY3	List1	NULL	NULL	NULL	NULL	NULL	NULL	NULL	NULL	NULL	1	z	2	3	207972	0	z	312	208284
좌우반구com(CVF, UVF, BVF)_1	5	1	<?xml version="1.0"?>\n<Clock xmlns:dt="urn:schemas-microsoft-com:datatypes"><Description dt:dt="string">E-Prime Primary Realtime Clock</Description><StartTime><Timestamp dt:dt="int">0</Timestamp><DateUtc dt:dt="string">2023-09-06T04:51:16Z</DateUtc></StartTime><FrequencyChanges><FrequencyChange><Frequency dt:dt="r8">10000000</Frequency><Timestamp dt:dt="r8">10232195584895</Timestamp><Current dt:…	좌우반구com(CVF, UVF, BVF)_1-005-1	60	1.0.0.167	1	1585663422	Professional	2.0.10.356	2.0.10.356	09-06-2023	2023-09-06 오전 4:51:16	13:51:16	2.0.10.252	300		2	{/}	술감	NULL	NULL	NULL	NULL	NULL	NULL	77	1	36	KSY3	List3	NULL	NULL	NULL	NULL	NULL	NULL	NULL	NULL	NULL	1	{/}	2	3	862638	0	{/}	565	863203
좌우반구com(CVF, UVF, BVF)_1	5	1	<?xml version="1.0"?>\n<Clock xmlns:dt="urn:schemas-microsoft-com:datatypes"><Description dt:dt="string">E-Prime Primary Realtime Clock</Description><StartTime><Timestamp dt:dt="int">0</Timestamp><DateUtc dt:dt="string">2023-09-06T04:51:16Z</DateUtc></StartTime><FrequencyChanges><FrequencyChange><Frequency dt:dt="r8">10000000</Frequency><Timestamp dt:dt="r8">10232195584895</Timestamp><Current dt:…	좌우반구com(CVF, UVF, BVF)_1-005-1	60	1.0.0.167	1	1585663422	Professional	2.0.10.356	2.0.10.356	09-06-2023	2023-09-06 오전 4:51:16	13:51:16	2.0.10.252	56		2	{/}	술목	77	1	56	NULL	NULL	NULL	NULL	NULL	NULL	KSY4	List1	NULL	NULL	NULL	NULL	NULL	NULL	NULL	NULL	NULL	1	{/}	2	3	167805	0	{/}	535	168340
좌우반구com(CVF, UVF, BVF)_1	5	1	<?xml version="1.0"?>\n<Clock xmlns:dt="urn:schemas-microsoft-com:datatypes"><Description dt:dt="string">E-Prime Primary Realtime Clock</Description><StartTime><Timestamp dt:dt="int">0</Timestamp><DateUtc dt:dt="string">2023-09-06T04:51:16Z</DateUtc></StartTime><FrequencyChanges><FrequencyChange><Frequency dt:dt="r8">10000000</Frequency><Timestamp dt:dt="r8">10232195584895</Timestamp><Current dt:…	좌우반구com(CVF, UVF, BVF)_1-005-1	60	1.0.0.167	1	1585663422	Professional	2.0.10.356	2.0.10.356	09-06-2023	2023-09-06 오전 4:51:16	13:51:16	2.0.10.252	311		2	{/}	스위	NULL	NULL	NULL	NULL	NULL	NULL	118	1	47	KSY2	List3	NULL	NULL	NULL	NULL	NULL	NULL	NULL	NULL	NULL	1	{/}	2	3	891455	0	{/}	636	892091
좌우반구com(CVF, UVF, BVF)_1	5	1	<?xml version="1.0"?>\n<Clock xmlns:dt="urn:schemas-microsoft-com:datatypes"><Description dt:dt="string">E-Prime Primary Realtime Clock</Description><StartTime><Timestamp dt:dt="int">0</Timestamp><DateUtc dt:dt="string">2023-09-06T04:51:16Z</DateUtc></StartTime><FrequencyChanges><FrequencyChange><Frequency dt:dt="r8">10000000</Frequency><Timestamp dt:dt="r8">10232195584895</Timestamp><Current dt:…	좌우반구com(CVF, UVF, BVF)_1-005-1	60	1.0.0.167	1	1585663422	Professional	2.0.10.356	2.0.10.356	09-06-2023	2023-09-06 오전 4:51:16	13:51:16	2.0.10.252	75		2	{/}	스진	41	1	75	NULL	NULL	NULL	NULL	NULL	NULL	KSY3	List1	NULL	NULL	NULL	NULL	NULL	NULL	NULL	NULL	NULL	1	{/}	2	3	218522	0	{/}	474	218996
좌우반구com(CVF, UVF, BVF)_1	5	1	<?xml version="1.0"?>\n<Clock xmlns:dt="urn:schemas-microsoft-com:datatypes"><Description dt:dt="string">E-Prime Primary Realtime Clock</Description><StartTime><Timestamp dt:dt="int">0</Timestamp><DateUtc dt:dt="string">2023-09-06T04:51:16Z</DateUtc></StartTime><FrequencyChanges><FrequencyChange><Frequency dt:dt="r8">10000000</Frequency><Timestamp dt:dt="r8">10232195584895</Timestamp><Current dt:…	좌우반구com(CVF, UVF, BVF)_1-005-1	60	1.0.0.167	1	1585663422	Professional	2.0.10.356	2.0.10.356	09-06-2023	2023-09-06 오전 4:51:16	13:51:16	2.0.10.252	192		2	{/}	스향	NULL	NULL	NULL	7	1	60	NULL	NULL	NULL	KSY3	List2	NULL	NULL	NULL	NULL	NULL	NULL	NULL	NULL	NULL	1	{/}	2	4	552072	0	{/}	547	552619
좌우반구com(CVF, UVF, BVF)_1	5	1	<?xml version="1.0"?>\n<Clock xmlns:dt="urn:schemas-microsoft-com:datatypes"><Description dt:dt="string">E-Prime Primary Realtime Clock</Description><StartTime><Timestamp dt:dt="int">0</Timestamp><DateUtc dt:dt="string">2023-09-06T04:51:16Z</DateUtc></StartTime><FrequencyChanges><FrequencyChange><Frequency dt:dt="r8">10000000</Frequency><Timestamp dt:dt="r8">10232195584895</Timestamp><Current dt:…	좌우반구com(CVF, UVF, BVF)_1-005-1	60	1.0.0.167	1	1585663422	Professional	2.0.10.356	2.0.10.356	09-06-2023	2023-09-06 오전 4:51:16	13:51:16	2.0.10.252	119		2	{/}	습나	63	1	119	NULL	NULL	NULL	NULL	NULL	NULL	KSY3	List1	NULL	NULL	NULL	NULL	NULL	NULL	NULL	NULL	NULL	1	{/}	2	4	335889	0	{/}	474	336363
좌우반구com(CVF, UVF, BVF)_1	5	1	<?xml version="1.0"?>\n<Clock xmlns:dt="urn:schemas-microsoft-com:datatypes"><Description dt:dt="string">E-Prime Primary Realtime Clock</Description><StartTime><Timestamp dt:dt="int">0</Timestamp><DateUtc dt:dt="string">2023-09-06T04:51:16Z</DateUtc></StartTime><FrequencyChanges><FrequencyChange><Frequency dt:dt="r8">10000000</Frequency><Timestamp dt:dt="r8">10232195584895</Timestamp><Current dt:…	좌우반구com(CVF, UVF, BVF)_1-005-1	60	1.0.0.167	1	1585663422	Professional	2.0.10.356	2.0.10.356	09-06-2023	2023-09-06 오전 4:51:16	13:51:16	2.0.10.252	335		2	{/}	습필	NULL	NULL	NULL	NULL	NULL	NULL	21	1	71	KSY2	List3	NULL	NULL	NULL	NULL	NULL	NULL	NULL	NULL	NULL	1	{/}	2	3	958821	0	{/}	566	959387
좌우반구com(CVF, UVF, BVF)_1	5	1	<?xml version="1.0"?>\n<Clock xmlns:dt="urn:schemas-microsoft-com:datatypes"><Description dt:dt="string">E-Prime Primary Realtime Clock</Description><StartTime><Timestamp dt:dt="int">0</Timestamp><DateUtc dt:dt="string">2023-09-06T04:51:16Z</DateUtc></StartTime><FrequencyChanges><FrequencyChange><Frequency dt:dt="r8">10000000</Frequency><Timestamp dt:dt="r8">10232195584895</Timestamp><Current dt:…	좌우반구com(CVF, UVF, BVF)_1-005-1	60	1.0.0.167	1	1585663422	Professional	2.0.10.356	2.0.10.356	09-06-2023	2023-09-06 오전 4:51:16	13:51:16	2.0.10.252	142		1	z	시간	NULL	NULL	NULL	130	1	10	NULL	NULL	NULL	KSY3	List2	NULL	NULL	NULL	NULL	NULL	NULL	NULL	NULL	NULL	1	z	2	3	418305	0	z	778	419083
좌우반구com(CVF, UVF, BVF)_1	5	1	<?xml version="1.0"?>\n<Clock xmlns:dt="urn:schemas-microsoft-com:datatypes"><Description dt:dt="string">E-Prime Primary Realtime Clock</Description><StartTime><Timestamp dt:dt="int">0</Timestamp><DateUtc dt:dt="string">2023-09-06T04:51:16Z</DateUtc></StartTime><FrequencyChanges><FrequencyChange><Frequency dt:dt="r8">10000000</Frequency><Timestamp dt:dt="r8">10232195584895</Timestamp><Current dt:…	좌우반구com(CVF, UVF, BVF)_1-005-1	60	1.0.0.167	1	1585663422	Professional	2.0.10.356	2.0.10.356	09-06-2023	2023-09-06 오전 4:51:16	13:51:16	2.0.10.252	64		1	z	시기	58	1	64	NULL	NULL	NULL	NULL	NULL	NULL	KSY3	List1	NULL	NULL	NULL	NULL	NULL	NULL	NULL	NULL	NULL	1	z	2	3	189772	0	z	712	190484
좌우반구com(CVF, UVF, BVF)_1	5	1	<?xml version="1.0"?>\n<Clock xmlns:dt="urn:schemas-microsoft-com:datatypes"><Description dt:dt="string">E-Prime Primary Realtime Clock</Description><StartTime><Timestamp dt:dt="int">0</Timestamp><DateUtc dt:dt="string">2023-09-06T04:51:16Z</DateUtc></StartTime><FrequencyChanges><FrequencyChange><Frequency dt:dt="r8">10000000</Frequency><Timestamp dt:dt="r8">10232195584895</Timestamp><Current dt:…	좌우반구com(CVF, UVF, BVF)_1-005-1	60	1.0.0.167	1	1585663422	Professional	2.0.10.356	2.0.10.356	09-06-2023	2023-09-06 오전 4:51:16	13:51:16	2.0.10.252	217		1	z	시대	NULL	NULL	NULL	56	1	85	NULL	NULL	NULL	KSY3	List2	NULL	NULL	NULL	NULL	NULL	NULL	NULL	NULL	NULL	1	z	2	3	620888	0	z	443	621331
좌우반구com(CVF, UVF, BVF)_1	5	1	<?xml version="1.0"?>\n<Clock xmlns:dt="urn:schemas-microsoft-com:datatypes"><Description dt:dt="string">E-Prime Primary Realtime Clock</Description><StartTime><Timestamp dt:dt="int">0</Timestamp><DateUtc dt:dt="string">2023-09-06T04:51:16Z</DateUtc></StartTime><FrequencyChanges><FrequencyChange><Frequency dt:dt="r8">10000000</Frequency><Timestamp dt:dt="r8">10232195584895</Timestamp><Current dt:…	좌우반구com(CVF, UVF, BVF)_1-005-1	60	1.0.0.167	1	1585663422	Professional	2.0.10.356	2.0.10.356	09-06-2023	2023-09-06 오전 4:51:16	13:51:16	2.0.10.252	330		1	z	시도	NULL	NULL	NULL	NULL	NULL	NULL	93	1	66	KSY3	List3	NULL	NULL	NULL	NULL	NULL	NULL	NULL	NULL	NULL	0	z	2	4	944738	0	{/}	649	945387
좌우반구com(CVF, UVF, BVF)_1	5	1	<?xml version="1.0"?>\n<Clock xmlns:dt="urn:schemas-microsoft-com:datatypes"><Description dt:dt="string">E-Prime Primary Realtime Clock</Description><StartTime><Timestamp dt:dt="int">0</Timestamp><DateUtc dt:dt="string">2023-09-06T04:51:16Z</DateUtc></StartTime><FrequencyChanges><FrequencyChange><Frequency dt:dt="r8">10000000</Frequency><Timestamp dt:dt="r8">10232195584895</Timestamp><Current dt:…	좌우반구com(CVF, UVF, BVF)_1-005-1	60	1.0.0.167	1	1585663422	Professional	2.0.10.356	2.0.10.356	09-06-2023	2023-09-06 오전 4:51:16	13:51:16	2.0.10.252	29		2	{/}	시질	23	1	29	NULL	NULL	NULL	NULL	NULL	NULL	KSY	List1	0		2	0	94739	183		0	0	1	{/}	2	3	94922	0	{/}	402	95324
좌우반구com(CVF, UVF, BVF)_1	5	1	<?xml version="1.0"?>\n<Clock xmlns:dt="urn:schemas-microsoft-com:datatypes"><Description dt:dt="string">E-Prime Primary Realtime Clock</Description><StartTime><Timestamp dt:dt="int">0</Timestamp><DateUtc dt:dt="string">2023-09-06T04:51:16Z</DateUtc></StartTime><FrequencyChanges><FrequencyChange><Frequency dt:dt="r8">10000000</Frequency><Timestamp dt:dt="r8">10232195584895</Timestamp><Current dt:…	좌우반구com(CVF, UVF, BVF)_1-005-1	60	1.0.0.167	1	1585663422	Professional	2.0.10.356	2.0.10.356	09-06-2023	2023-09-06 오전 4:51:16	13:51:16	2.0.10.252	38		1	z	식비	94	1	38	NULL	NULL	NULL	NULL	NULL	NULL	KSY3	List1	NULL	NULL	NULL	NULL	NULL	NULL	NULL	NULL	NULL	1	z	2	3	121172	0	z	568	121740
좌우반구com(CVF, UVF, BVF)_1	5	1	<?xml version="1.0"?>\n<Clock xmlns:dt="urn:schemas-microsoft-com:datatypes"><Description dt:dt="string">E-Prime Primary Realtime Clock</Description><StartTime><Timestamp dt:dt="int">0</Timestamp><DateUtc dt:dt="string">2023-09-06T04:51:16Z</DateUtc></StartTime><FrequencyChanges><FrequencyChange><Frequency dt:dt="r8">10000000</Frequency><Timestamp dt:dt="r8">10232195584895</Timestamp><Current dt:…	좌우반구com(CVF, UVF, BVF)_1-005-1	60	1.0.0.167	1	1585663422	Professional	2.0.10.356	2.0.10.356	09-06-2023	2023-09-06 오전 4:51:16	13:51:16	2.0.10.252	37		2	{/}	식차	66	1	37	NULL	NULL	NULL	NULL	NULL	NULL	KSY	List1	0		2	0	118022	184		0	0	1	{/}	2	4	118206	0	{/}	758	118964
좌우반구com(CVF, UVF, BVF)_1	5	1	<?xml version="1.0"?>\n<Clock xmlns:dt="urn:schemas-microsoft-com:datatypes"><Description dt:dt="string">E-Prime Primary Realtime Clock</Description><StartTime><Timestamp dt:dt="int">0</Timestamp><DateUtc dt:dt="string">2023-09-06T04:51:16Z</DateUtc></StartTime><FrequencyChanges><FrequencyChange><Frequency dt:dt="r8">10000000</Frequency><Timestamp dt:dt="r8">10232195584895</Timestamp><Current dt:…	좌우반구com(CVF, UVF, BVF)_1-005-1	60	1.0.0.167	1	1585663422	Professional	2.0.10.356	2.0.10.356	09-06-2023	2023-09-06 오전 4:51:16	13:51:16	2.0.10.252	169		1	z	식탁	NULL	NULL	NULL	98	1	37	NULL	NULL	NULL	KSY3	List2	NULL	NULL	NULL	NULL	NULL	NULL	NULL	NULL	NULL	1	z	2	4	489422	0	z	341	489763
좌우반구com(CVF, UVF, BVF)_1	5	1	<?xml version="1.0"?>\n<Clock xmlns:dt="urn:schemas-microsoft-com:datatypes"><Description dt:dt="string">E-Prime Primary Realtime Clock</Description><StartTime><Timestamp dt:dt="int">0</Timestamp><DateUtc dt:dt="string">2023-09-06T04:51:16Z</DateUtc></StartTime><FrequencyChanges><FrequencyChange><Frequency dt:dt="r8">10000000</Frequency><Timestamp dt:dt="r8">10232195584895</Timestamp><Current dt:…	좌우반구com(CVF, UVF, BVF)_1-005-1	60	1.0.0.167	1	1585663422	Professional	2.0.10.356	2.0.10.356	09-06-2023	2023-09-06 오전 4:51:16	13:51:16	2.0.10.252	25		2	{/}	실락	115	1	25	NULL	NULL	NULL	NULL	NULL	NULL	KSY2	List1	NULL	NULL	NULL	NULL	NULL	NULL	NULL	NULL	NULL	1	{/}	3	3	84155	0	{/}	609	84764
좌우반구com(CVF, UVF, BVF)_1	5	1	<?xml version="1.0"?>\n<Clock xmlns:dt="urn:schemas-microsoft-com:datatypes"><Description dt:dt="string">E-Prime Primary Realtime Clock</Description><StartTime><Timestamp dt:dt="int">0</Timestamp><DateUtc dt:dt="string">2023-09-06T04:51:16Z</DateUtc></StartTime><FrequencyChanges><FrequencyChange><Frequency dt:dt="r8">10000000</Frequency><Timestamp dt:dt="r8">10232195584895</Timestamp><Current dt:…	좌우반구com(CVF, UVF, BVF)_1-005-1	60	1.0.0.167	1	1585663422	Professional	2.0.10.356	2.0.10.356	09-06-2023	2023-09-06 오전 4:51:16	13:51:16	2.0.10.252	80		2	{/}	실작	102	1	80	NULL	NULL	NULL	NULL	NULL	NULL	KSY4	List1	NULL	NULL	NULL	NULL	NULL	NULL	NULL	NULL	NULL	1	{/}	2	3	232239	0	{/}	357	232596
좌우반구com(CVF, UVF, BVF)_1	5	1	<?xml version="1.0"?>\n<Clock xmlns:dt="urn:schemas-microsoft-com:datatypes"><Description dt:dt="string">E-Prime Primary Realtime Clock</Description><StartTime><Timestamp dt:dt="int">0</Timestamp><DateUtc dt:dt="string">2023-09-06T04:51:16Z</DateUtc></StartTime><FrequencyChanges><FrequencyChange><Frequency dt:dt="r8">10000000</Frequency><Timestamp dt:dt="r8">10232195584895</Timestamp><Current dt:…	좌우반구com(CVF, UVF, BVF)_1-005-1	60	1.0.0.167	1	1585663422	Professional	2.0.10.356	2.0.10.356	09-06-2023	2023-09-06 오전 4:51:16	13:51:16	2.0.10.252	100		1	z	실험	73	1	100	NULL	NULL	NULL	NULL	NULL	NULL	KSY3	List1	NULL	NULL	NULL	NULL	NULL	NULL	NULL	NULL	NULL	1	z	2	3	285822	0	z	238	286060
좌우반구com(CVF, UVF, BVF)_1	5	1	<?xml version="1.0"?>\n<Clock xmlns:dt="urn:schemas-microsoft-com:datatypes"><Description dt:dt="string">E-Prime Primary Realtime Clock</Description><StartTime><Timestamp dt:dt="int">0</Timestamp><DateUtc dt:dt="string">2023-09-06T04:51:16Z</DateUtc></StartTime><FrequencyChanges><FrequencyChange><Frequency dt:dt="r8">10000000</Frequency><Timestamp dt:dt="r8">10232195584895</Timestamp><Current dt:…	좌우반구com(CVF, UVF, BVF)_1-005-1	60	1.0.0.167	1	1585663422	Professional	2.0.10.356	2.0.10.356	09-06-2023	2023-09-06 오전 4:51:16	13:51:16	2.0.10.252	173		1	z	심복	NULL	NULL	NULL	120	1	41	NULL	NULL	NULL	KSY3	List2	NULL	NULL	NULL	NULL	NULL	NULL	NULL	NULL	NULL	1	z	2	4	499389	0	z	1078	500467
좌우반구com(CVF, UVF, BVF)_1	5	1	<?xml version="1.0"?>\n<Clock xmlns:dt="urn:schemas-microsoft-com:datatypes"><Description dt:dt="string">E-Prime Primary Realtime Clock</Description><StartTime><Timestamp dt:dt="int">0</Timestamp><DateUtc dt:dt="string">2023-09-06T04:51:16Z</DateUtc></StartTime><FrequencyChanges><FrequencyChange><Frequency dt:dt="r8">10000000</Frequency><Timestamp dt:dt="r8">10232195584895</Timestamp><Current dt:…	좌우반구com(CVF, UVF, BVF)_1-005-1	60	1.0.0.167	1	1585663422	Professional	2.0.10.356	2.0.10.356	09-06-2023	2023-09-06 오전 4:51:16	13:51:16	2.0.10.252	279		1	z	심신	NULL	NULL	NULL	NULL	NULL	NULL	44	1	15	KSY3	List3	NULL	NULL	NULL	NULL	NULL	NULL	NULL	NULL	NULL	1	z	2	3	804288	0	z	451	804739
좌우반구com(CVF, UVF, BVF)_1	5	1	<?xml version="1.0"?>\n<Clock xmlns:dt="urn:schemas-microsoft-com:datatypes"><Description dt:dt="string">E-Prime Primary Realtime Clock</Description><StartTime><Timestamp dt:dt="int">0</Timestamp><DateUtc dt:dt="string">2023-09-06T04:51:16Z</DateUtc></StartTime><FrequencyChanges><FrequencyChange><Frequency dt:dt="r8">10000000</Frequency><Timestamp dt:dt="r8">10232195584895</Timestamp><Current dt:…	좌우반구com(CVF, UVF, BVF)_1-005-1	60	1.0.0.167	1	1585663422	Professional	2.0.10.356	2.0.10.356	09-06-2023	2023-09-06 오전 4:51:16	13:51:16	2.0.10.252	28		2	{/}	안실	124	1	28	NULL	NULL	NULL	NULL	NULL	NULL	KSY4	List1	NULL	NULL	NULL	NULL	NULL	NULL	NULL	NULL	NULL	1	{/}	2	3	92105	0	{/}	611	92716
좌우반구com(CVF, UVF, BVF)_1	5	1	<?xml version="1.0"?>\n<Clock xmlns:dt="urn:schemas-microsoft-com:datatypes"><Description dt:dt="string">E-Prime Primary Realtime Clock</Description><StartTime><Timestamp dt:dt="int">0</Timestamp><DateUtc dt:dt="string">2023-09-06T04:51:16Z</DateUtc></StartTime><FrequencyChanges><FrequencyChange><Frequency dt:dt="r8">10000000</Frequency><Timestamp dt:dt="r8">10232195584895</Timestamp><Current dt:…	좌우반구com(CVF, UVF, BVF)_1-005-1	60	1.0.0.167	1	1585663422	Professional	2.0.10.356	2.0.10.356	09-06-2023	2023-09-06 오전 4:51:16	13:51:16	2.0.10.252	76		2	{/}	압례	92	1	76	NULL	NULL	NULL	NULL	NULL	NULL	KSY2	List1	NULL	NULL	NULL	NULL	NULL	NULL	NULL	NULL	NULL	1	{/}	2	4	221189	0	{/}	487	221676
좌우반구com(CVF, UVF, BVF)_1	5	1	<?xml version="1.0"?>\n<Clock xmlns:dt="urn:schemas-microsoft-com:datatypes"><Description dt:dt="string">E-Prime Primary Realtime Clock</Description><StartTime><Timestamp dt:dt="int">0</Timestamp><DateUtc dt:dt="string">2023-09-06T04:51:16Z</DateUtc></StartTime><FrequencyChanges><FrequencyChange><Frequency dt:dt="r8">10000000</Frequency><Timestamp dt:dt="r8">10232195584895</Timestamp><Current dt:…	좌우반구com(CVF, UVF, BVF)_1-005-1	60	1.0.0.167	1	1585663422	Professional	2.0.10.356	2.0.10.356	09-06-2023	2023-09-06 오전 4:51:16	13:51:16	2.0.10.252	354		1	z	압축	NULL	NULL	NULL	NULL	NULL	NULL	109	1	90	KSY3	List3	NULL	NULL	NULL	NULL	NULL	NULL	NULL	NULL	NULL	1	z	2	4	1009538	0	z	529	1010067
좌우반구com(CVF, UVF, BVF)_1	5	1	<?xml version="1.0"?>\n<Clock xmlns:dt="urn:schemas-microsoft-com:datatypes"><Description dt:dt="string">E-Prime Primary Realtime Clock</Description><StartTime><Timestamp dt:dt="int">0</Timestamp><DateUtc dt:dt="string">2023-09-06T04:51:16Z</DateUtc></StartTime><FrequencyChanges><FrequencyChange><Frequency dt:dt="r8">10000000</Frequency><Timestamp dt:dt="r8">10232195584895</Timestamp><Current dt:…	좌우반구com(CVF, UVF, BVF)_1-005-1	60	1.0.0.167	1	1585663422	Professional	2.0.10.356	2.0.10.356	09-06-2023	2023-09-06 오전 4:51:16	13:51:16	2.0.10.252	273		2	{/}	양간	NULL	NULL	NULL	NULL	NULL	NULL	70	1	9	KSY2	List3	NULL	NULL	NULL	NULL	NULL	NULL	NULL	NULL	NULL	1	{/}	2	3	788488	0	{/}	571	789059
좌우반구com(CVF, UVF, BVF)_1	5	1	<?xml version="1.0"?>\n<Clock xmlns:dt="urn:schemas-microsoft-com:datatypes"><Description dt:dt="string">E-Prime Primary Realtime Clock</Description><StartTime><Timestamp dt:dt="int">0</Timestamp><DateUtc dt:dt="string">2023-09-06T04:51:16Z</DateUtc></StartTime><FrequencyChanges><FrequencyChange><Frequency dt:dt="r8">10000000</Frequency><Timestamp dt:dt="r8">10232195584895</Timestamp><Current dt:…	좌우반구com(CVF, UVF, BVF)_1-005-1	60	1.0.0.167	1	1585663422	Professional	2.0.10.356	2.0.10.356	09-06-2023	2023-09-06 오전 4:51:16	13:51:16	2.0.10.252	146		2	{/}	양급	NULL	NULL	NULL	82	1	14	NULL	NULL	NULL	KSY	List2	0		2	0	428939	183		0	0	1	{/}	2	3	429122	0	{/}	505	429627
좌우반구com(CVF, UVF, BVF)_1	5	1	<?xml version="1.0"?>\n<Clock xmlns:dt="urn:schemas-microsoft-com:datatypes"><Description dt:dt="string">E-Prime Primary Realtime Clock</Description><StartTime><Timestamp dt:dt="int">0</Timestamp><DateUtc dt:dt="string">2023-09-06T04:51:16Z</DateUtc></StartTime><FrequencyChanges><FrequencyChange><Frequency dt:dt="r8">10000000</Frequency><Timestamp dt:dt="r8">10232195584895</Timestamp><Current dt:…	좌우반구com(CVF, UVF, BVF)_1-005-1	60	1.0.0.167	1	1585663422	Professional	2.0.10.356	2.0.10.356	09-06-2023	2023-09-06 오전 4:51:16	13:51:16	2.0.10.252	143		1	z	양념	NULL	NULL	NULL	44	1	11	NULL	NULL	NULL	KSY3	List2	NULL	NULL	NULL	NULL	NULL	NULL	NULL	NULL	NULL	1	z	2	3	421288	0	z	355	421643
좌우반구com(CVF, UVF, BVF)_1	5	1	<?xml version="1.0"?>\n<Clock xmlns:dt="urn:schemas-microsoft-com:datatypes"><Description dt:dt="string">E-Prime Primary Realtime Clock</Description><StartTime><Timestamp dt:dt="int">0</Timestamp><DateUtc dt:dt="string">2023-09-06T04:51:16Z</DateUtc></StartTime><FrequencyChanges><FrequencyChange><Frequency dt:dt="r8">10000000</Frequency><Timestamp dt:dt="r8">10232195584895</Timestamp><Current dt:…	좌우반구com(CVF, UVF, BVF)_1-005-1	60	1.0.0.167	1	1585663422	Professional	2.0.10.356	2.0.10.356	09-06-2023	2023-09-06 오전 4:51:16	13:51:16	2.0.10.252	131		2	{/}	양최	131	1	131	NULL	NULL	NULL	NULL	NULL	NULL	KSY3	List1	NULL	NULL	NULL	NULL	NULL	NULL	NULL	NULL	NULL	0	{/}	3	3	367505	0	z	522	368027
좌우반구com(CVF, UVF, BVF)_1	5	1	<?xml version="1.0"?>\n<Clock xmlns:dt="urn:schemas-microsoft-com:datatypes"><Description dt:dt="string">E-Prime Primary Realtime Clock</Description><StartTime><Timestamp dt:dt="int">0</Timestamp><DateUtc dt:dt="string">2023-09-06T04:51:16Z</DateUtc></StartTime><FrequencyChanges><FrequencyChange><Frequency dt:dt="r8">10000000</Frequency><Timestamp dt:dt="r8">10232195584895</Timestamp><Current dt:…	좌우반구com(CVF, UVF, BVF)_1-005-1	60	1.0.0.167	1	1585663422	Professional	2.0.10.356	2.0.10.356	09-06-2023	2023-09-06 오전 4:51:16	13:51:16	2.0.10.252	52		1	z	어휘	26	1	52	NULL	NULL	NULL	NULL	NULL	NULL	KSY3	List1	NULL	NULL	NULL	NULL	NULL	NULL	NULL	NULL	NULL	1	z	2	4	157006	0	z	430	157436
좌우반구com(CVF, UVF, BVF)_1	5	1	<?xml version="1.0"?>\n<Clock xmlns:dt="urn:schemas-microsoft-com:datatypes"><Description dt:dt="string">E-Prime Primary Realtime Clock</Description><StartTime><Timestamp dt:dt="int">0</Timestamp><DateUtc dt:dt="string">2023-09-06T04:51:16Z</DateUtc></StartTime><FrequencyChanges><FrequencyChange><Frequency dt:dt="r8">10000000</Frequency><Timestamp dt:dt="r8">10232195584895</Timestamp><Current dt:…	좌우반구com(CVF, UVF, BVF)_1-005-1	60	1.0.0.167	1	1585663422	Professional	2.0.10.356	2.0.10.356	09-06-2023	2023-09-06 오전 4:51:16	13:51:16	2.0.10.252	133		2	{/}	엄도	NULL	NULL	NULL	36	1	1	NULL	NULL	NULL	KSY4	List2	NULL	NULL	NULL	NULL	NULL	NULL	NULL	NULL	NULL	0	{/}	2	4	391822	0	z	653	392475
좌우반구com(CVF, UVF, BVF)_1	5	1	<?xml version="1.0"?>\n<Clock xmlns:dt="urn:schemas-microsoft-com:datatypes"><Description dt:dt="string">E-Prime Primary Realtime Clock</Description><StartTime><Timestamp dt:dt="int">0</Timestamp><DateUtc dt:dt="string">2023-09-06T04:51:16Z</DateUtc></StartTime><FrequencyChanges><FrequencyChange><Frequency dt:dt="r8">10000000</Frequency><Timestamp dt:dt="r8">10232195584895</Timestamp><Current dt:…	좌우반구com(CVF, UVF, BVF)_1-005-1	60	1.0.0.167	1	1585663422	Professional	2.0.10.356	2.0.10.356	09-06-2023	2023-09-06 오전 4:51:16	13:51:16	2.0.10.252	310		1	z	엄마	NULL	NULL	NULL	NULL	NULL	NULL	6	1	46	KSY3	List3	NULL	NULL	NULL	NULL	NULL	NULL	NULL	NULL	NULL	1	z	2	3	888988	0	z	263	889251
좌우반구com(CVF, UVF, BVF)_1	5	1	<?xml version="1.0"?>\n<Clock xmlns:dt="urn:schemas-microsoft-com:datatypes"><Description dt:dt="string">E-Prime Primary Realtime Clock</Description><StartTime><Timestamp dt:dt="int">0</Timestamp><DateUtc dt:dt="string">2023-09-06T04:51:16Z</DateUtc></StartTime><FrequencyChanges><FrequencyChange><Frequency dt:dt="r8">10000000</Frequency><Timestamp dt:dt="r8">10232195584895</Timestamp><Current dt:…	좌우반구com(CVF, UVF, BVF)_1-005-1	60	1.0.0.167	1	1585663422	Professional	2.0.10.356	2.0.10.356	09-06-2023	2023-09-06 오전 4:51:16	13:51:16	2.0.10.252	223		2	{/}	엇압	NULL	NULL	NULL	62	1	91	NULL	NULL	NULL	KSY4	List2	NULL	NULL	NULL	NULL	NULL	NULL	NULL	NULL	NULL	1	{/}	3	3	636338	0	{/}	417	636755
좌우반구com(CVF, UVF, BVF)_1	5	1	<?xml version="1.0"?>\n<Clock xmlns:dt="urn:schemas-microsoft-com:datatypes"><Description dt:dt="string">E-Prime Primary Realtime Clock</Description><StartTime><Timestamp dt:dt="int">0</Timestamp><DateUtc dt:dt="string">2023-09-06T04:51:16Z</DateUtc></StartTime><FrequencyChanges><FrequencyChange><Frequency dt:dt="r8">10000000</Frequency><Timestamp dt:dt="r8">10232195584895</Timestamp><Current dt:…	좌우반구com(CVF, UVF, BVF)_1-005-1	60	1.0.0.167	1	1585663422	Professional	2.0.10.356	2.0.10.356	09-06-2023	2023-09-06 오전 4:51:16	13:51:16	2.0.10.252	339		2	{/}	여별	NULL	NULL	NULL	NULL	NULL	NULL	54	1	75	KSY3	List3	NULL	NULL	NULL	NULL	NULL	NULL	NULL	NULL	NULL	0	{/}	3	3	969954	0	z	457	970411
좌우반구com(CVF, UVF, BVF)_1	5	1	<?xml version="1.0"?>\n<Clock xmlns:dt="urn:schemas-microsoft-com:datatypes"><Description dt:dt="string">E-Prime Primary Realtime Clock</Description><StartTime><Timestamp dt:dt="int">0</Timestamp><DateUtc dt:dt="string">2023-09-06T04:51:16Z</DateUtc></StartTime><FrequencyChanges><FrequencyChange><Frequency dt:dt="r8">10000000</Frequency><Timestamp dt:dt="r8">10232195584895</Timestamp><Current dt:…	좌우반구com(CVF, UVF, BVF)_1-005-1	60	1.0.0.167	1	1585663422	Professional	2.0.10.356	2.0.10.356	09-06-2023	2023-09-06 오전 4:51:16	13:51:16	2.0.10.252	382		2	{/}	여본	NULL	NULL	NULL	NULL	NULL	NULL	24	1	118	KSY2	List3	NULL	NULL	NULL	NULL	NULL	NULL	NULL	NULL	NULL	0	{/}	3	3	1083404	0	z	279	1083683
좌우반구com(CVF, UVF, BVF)_1	5	1	<?xml version="1.0"?>\n<Clock xmlns:dt="urn:schemas-microsoft-com:datatypes"><Description dt:dt="string">E-Prime Primary Realtime Clock</Description><StartTime><Timestamp dt:dt="int">0</Timestamp><DateUtc dt:dt="string">2023-09-06T04:51:16Z</DateUtc></StartTime><FrequencyChanges><FrequencyChange><Frequency dt:dt="r8">10000000</Frequency><Timestamp dt:dt="r8">10232195584895</Timestamp><Current dt:…	좌우반구com(CVF, UVF, BVF)_1-005-1	60	1.0.0.167	1	1585663422	Professional	2.0.10.356	2.0.10.356	09-06-2023	2023-09-06 오전 4:51:16	13:51:16	2.0.10.252	12		1	z	여생	27	1	12	NULL	NULL	NULL	NULL	NULL	NULL	KSY3	List1	NULL	NULL	NULL	NULL	NULL	NULL	NULL	NULL	NULL	1	z	3	3	49405	0	z	487	49892
좌우반구com(CVF, UVF, BVF)_1	5	1	<?xml version="1.0"?>\n<Clock xmlns:dt="urn:schemas-microsoft-com:datatypes"><Description dt:dt="string">E-Prime Primary Realtime Clock</Description><StartTime><Timestamp dt:dt="int">0</Timestamp><DateUtc dt:dt="string">2023-09-06T04:51:16Z</DateUtc></StartTime><FrequencyChanges><FrequencyChange><Frequency dt:dt="r8">10000000</Frequency><Timestamp dt:dt="r8">10232195584895</Timestamp><Current dt:…	좌우반구com(CVF, UVF, BVF)_1-005-1	60	1.0.0.167	1	1585663422	Professional	2.0.10.356	2.0.10.356	09-06-2023	2023-09-06 오전 4:51:16	13:51:16	2.0.10.252	106		2	{/}	열례	47	1	106	NULL	NULL	NULL	NULL	NULL	NULL	KSY	List1	0		2	1	301356	183		0	0	1	{/}	2	3	301539	0	{/}	369	301908
좌우반구com(CVF, UVF, BVF)_1	5	1	<?xml version="1.0"?>\n<Clock xmlns:dt="urn:schemas-microsoft-com:datatypes"><Description dt:dt="string">E-Prime Primary Realtime Clock</Description><StartTime><Timestamp dt:dt="int">0</Timestamp><DateUtc dt:dt="string">2023-09-06T04:51:16Z</DateUtc></StartTime><FrequencyChanges><FrequencyChange><Frequency dt:dt="r8">10000000</Frequency><Timestamp dt:dt="r8">10232195584895</Timestamp><Current dt:…	좌우반구com(CVF, UVF, BVF)_1-005-1	60	1.0.0.167	1	1585663422	Professional	2.0.10.356	2.0.10.356	09-06-2023	2023-09-06 오전 4:51:16	13:51:16	2.0.10.252	170		2	{/}	열박	NULL	NULL	NULL	117	1	38	NULL	NULL	NULL	KSY	List2	0		2	0	491772	183		0	0	0	{/}	3	3	491955	0	z	192	492147
좌우반구com(CVF, UVF, BVF)_1	5	1	<?xml version="1.0"?>\n<Clock xmlns:dt="urn:schemas-microsoft-com:datatypes"><Description dt:dt="string">E-Prime Primary Realtime Clock</Description><StartTime><Timestamp dt:dt="int">0</Timestamp><DateUtc dt:dt="string">2023-09-06T04:51:16Z</DateUtc></StartTime><FrequencyChanges><FrequencyChange><Frequency dt:dt="r8">10000000</Frequency><Timestamp dt:dt="r8">10232195584895</Timestamp><Current dt:…	좌우반구com(CVF, UVF, BVF)_1-005-1	60	1.0.0.167	1	1585663422	Professional	2.0.10.356	2.0.10.356	09-06-2023	2023-09-06 오전 4:51:16	13:51:16	2.0.10.252	224		2	{/}	열응	NULL	NULL	NULL	17	1	92	NULL	NULL	NULL	KSY2	List2	NULL	NULL	NULL	NULL	NULL	NULL	NULL	NULL	NULL	1	{/}	2	4	638955	0	{/}	784	639739
좌우반구com(CVF, UVF, BVF)_1	5	1	<?xml version="1.0"?>\n<Clock xmlns:dt="urn:schemas-microsoft-com:datatypes"><Description dt:dt="string">E-Prime Primary Realtime Clock</Description><StartTime><Timestamp dt:dt="int">0</Timestamp><DateUtc dt:dt="string">2023-09-06T04:51:16Z</DateUtc></StartTime><FrequencyChanges><FrequencyChange><Frequency dt:dt="r8">10000000</Frequency><Timestamp dt:dt="r8">10232195584895</Timestamp><Current dt:…	좌우반구com(CVF, UVF, BVF)_1-005-1	60	1.0.0.167	1	1585663422	Professional	2.0.10.356	2.0.10.356	09-06-2023	2023-09-06 오전 4:51:16	13:51:16	2.0.10.252	162		1	z	열정	NULL	NULL	NULL	97	1	30	NULL	NULL	NULL	KSY3	List2	NULL	NULL	NULL	NULL	NULL	NULL	NULL	NULL	NULL	1	z	2	3	469988	0	z	328	470316
좌우반구com(CVF, UVF, BVF)_1	5	1	<?xml version="1.0"?>\n<Clock xmlns:dt="urn:schemas-microsoft-com:datatypes"><Description dt:dt="string">E-Prime Primary Realtime Clock</Description><StartTime><Timestamp dt:dt="int">0</Timestamp><DateUtc dt:dt="string">2023-09-06T04:51:16Z</DateUtc></StartTime><FrequencyChanges><FrequencyChange><Frequency dt:dt="r8">10000000</Frequency><Timestamp dt:dt="r8">10232195584895</Timestamp><Current dt:…	좌우반구com(CVF, UVF, BVF)_1-005-1	60	1.0.0.167	1	1585663422	Professional	2.0.10.356	2.0.10.356	09-06-2023	2023-09-06 오전 4:51:16	13:51:16	2.0.10.252	222		1	z	오류	NULL	NULL	NULL	119	1	90	NULL	NULL	NULL	KSY3	List2	NULL	NULL	NULL	NULL	NULL	NULL	NULL	NULL	NULL	1	z	2	4	633755	0	z	384	634139
좌우반구com(CVF, UVF, BVF)_1	5	1	<?xml version="1.0"?>\n<Clock xmlns:dt="urn:schemas-microsoft-com:datatypes"><Description dt:dt="string">E-Prime Primary Realtime Clock</Description><StartTime><Timestamp dt:dt="int">0</Timestamp><DateUtc dt:dt="string">2023-09-06T04:51:16Z</DateUtc></StartTime><FrequencyChanges><FrequencyChange><Frequency dt:dt="r8">10000000</Frequency><Timestamp dt:dt="r8">10232195584895</Timestamp><Current dt:…	좌우반구com(CVF, UVF, BVF)_1-005-1	60	1.0.0.167	1	1585663422	Professional	2.0.10.356	2.0.10.356	09-06-2023	2023-09-06 오전 4:51:16	13:51:16	2.0.10.252	34		1	z	오해	32	1	34	NULL	NULL	NULL	NULL	NULL	NULL	KSY3	List1	NULL	NULL	NULL	NULL	NULL	NULL	NULL	NULL	NULL	1	z	2	3	110172	0	z	296	110468
좌우반구com(CVF, UVF, BVF)_1	5	1	<?xml version="1.0"?>\n<Clock xmlns:dt="urn:schemas-microsoft-com:datatypes"><Description dt:dt="string">E-Prime Primary Realtime Clock</Description><StartTime><Timestamp dt:dt="int">0</Timestamp><DateUtc dt:dt="string">2023-09-06T04:51:16Z</DateUtc></StartTime><FrequencyChanges><FrequencyChange><Frequency dt:dt="r8">10000000</Frequency><Timestamp dt:dt="r8">10232195584895</Timestamp><Current dt:…	좌우반구com(CVF, UVF, BVF)_1-005-1	60	1.0.0.167	1	1585663422	Professional	2.0.10.356	2.0.10.356	09-06-2023	2023-09-06 오전 4:51:16	13:51:16	2.0.10.252	49		2	{/}	외보	51	1	49	NULL	NULL	NULL	NULL	NULL	NULL	KSY3	List1	NULL	NULL	NULL	NULL	NULL	NULL	NULL	NULL	NULL	0	{/}	2	4	149139	0	z	553	149692
좌우반구com(CVF, UVF, BVF)_1	5	1	<?xml version="1.0"?>\n<Clock xmlns:dt="urn:schemas-microsoft-com:datatypes"><Description dt:dt="string">E-Prime Primary Realtime Clock</Description><StartTime><Timestamp dt:dt="int">0</Timestamp><DateUtc dt:dt="string">2023-09-06T04:51:16Z</DateUtc></StartTime><FrequencyChanges><FrequencyChange><Frequency dt:dt="r8">10000000</Frequency><Timestamp dt:dt="r8">10232195584895</Timestamp><Current dt:…	좌우반구com(CVF, UVF, BVF)_1-005-1	60	1.0.0.167	1	1585663422	Professional	2.0.10.356	2.0.10.356	09-06-2023	2023-09-06 오전 4:51:16	13:51:16	2.0.10.252	141		1	z	외부	NULL	NULL	NULL	41	1	9	NULL	NULL	NULL	KSY3	List2	NULL	NULL	NULL	NULL	NULL	NULL	NULL	NULL	NULL	1	z	3	3	415788	0	z	319	416107
좌우반구com(CVF, UVF, BVF)_1	5	1	<?xml version="1.0"?>\n<Clock xmlns:dt="urn:schemas-microsoft-com:datatypes"><Description dt:dt="string">E-Prime Primary Realtime Clock</Description><StartTime><Timestamp dt:dt="int">0</Timestamp><DateUtc dt:dt="string">2023-09-06T04:51:16Z</DateUtc></StartTime><FrequencyChanges><FrequencyChange><Frequency dt:dt="r8">10000000</Frequency><Timestamp dt:dt="r8">10232195584895</Timestamp><Current dt:…	좌우반구com(CVF, UVF, BVF)_1-005-1	60	1.0.0.167	1	1585663422	Professional	2.0.10.356	2.0.10.356	09-06-2023	2023-09-06 오전 4:51:16	13:51:16	2.0.10.252	62		2	{/}	요명	125	1	62	NULL	NULL	NULL	NULL	NULL	NULL	KSY3	List1	NULL	NULL	NULL	NULL	NULL	NULL	NULL	NULL	NULL	1	{/}	2	4	184006	0	{/}	702	184708
좌우반구com(CVF, UVF, BVF)_1	5	1	<?xml version="1.0"?>\n<Clock xmlns:dt="urn:schemas-microsoft-com:datatypes"><Description dt:dt="string">E-Prime Primary Realtime Clock</Description><StartTime><Timestamp dt:dt="int">0</Timestamp><DateUtc dt:dt="string">2023-09-06T04:51:16Z</DateUtc></StartTime><FrequencyChanges><FrequencyChange><Frequency dt:dt="r8">10000000</Frequency><Timestamp dt:dt="r8">10232195584895</Timestamp><Current dt:…	좌우반구com(CVF, UVF, BVF)_1-005-1	60	1.0.0.167	1	1585663422	Professional	2.0.10.356	2.0.10.356	09-06-2023	2023-09-06 오전 4:51:16	13:51:16	2.0.10.252	51		1	z	요소	85	1	51	NULL	NULL	NULL	NULL	NULL	NULL	KSY3	List1	NULL	NULL	NULL	NULL	NULL	NULL	NULL	NULL	NULL	1	z	2	4	154389	0	z	415	154804
좌우반구com(CVF, UVF, BVF)_1	5	1	<?xml version="1.0"?>\n<Clock xmlns:dt="urn:schemas-microsoft-com:datatypes"><Description dt:dt="string">E-Prime Primary Realtime Clock</Description><StartTime><Timestamp dt:dt="int">0</Timestamp><DateUtc dt:dt="string">2023-09-06T04:51:16Z</DateUtc></StartTime><FrequencyChanges><FrequencyChange><Frequency dt:dt="r8">10000000</Frequency><Timestamp dt:dt="r8">10232195584895</Timestamp><Current dt:…	좌우반구com(CVF, UVF, BVF)_1-005-1	60	1.0.0.167	1	1585663422	Professional	2.0.10.356	2.0.10.356	09-06-2023	2023-09-06 오전 4:51:16	13:51:16	2.0.10.252	132		1	z	요청	29	1	132	NULL	NULL	NULL	NULL	NULL	NULL	KSY3	List1	NULL	NULL	NULL	NULL	NULL	NULL	NULL	NULL	NULL	1	z	2	4	370222	0	z	334	370556
좌우반구com(CVF, UVF, BVF)_1	5	1	<?xml version="1.0"?>\n<Clock xmlns:dt="urn:schemas-microsoft-com:datatypes"><Description dt:dt="string">E-Prime Primary Realtime Clock</Description><StartTime><Timestamp dt:dt="int">0</Timestamp><DateUtc dt:dt="string">2023-09-06T04:51:16Z</DateUtc></StartTime><FrequencyChanges><FrequencyChange><Frequency dt:dt="r8">10000000</Frequency><Timestamp dt:dt="r8">10232195584895</Timestamp><Current dt:…	좌우반구com(CVF, UVF, BVF)_1-005-1	60	1.0.0.167	1	1585663422	Professional	2.0.10.356	2.0.10.356	09-06-2023	2023-09-06 오전 4:51:16	13:51:16	2.0.10.252	180		2	{/}	용스	NULL	NULL	NULL	15	1	48	NULL	NULL	NULL	KSY3	List2	NULL	NULL	NULL	NULL	NULL	NULL	NULL	NULL	NULL	1	{/}	2	3	518555	0	{/}	536	519091
좌우반구com(CVF, UVF, BVF)_1	5	1	<?xml version="1.0"?>\n<Clock xmlns:dt="urn:schemas-microsoft-com:datatypes"><Description dt:dt="string">E-Prime Primary Realtime Clock</Description><StartTime><Timestamp dt:dt="int">0</Timestamp><DateUtc dt:dt="string">2023-09-06T04:51:16Z</DateUtc></StartTime><FrequencyChanges><FrequencyChange><Frequency dt:dt="r8">10000000</Frequency><Timestamp dt:dt="r8">10232195584895</Timestamp><Current dt:…	좌우반구com(CVF, UVF, BVF)_1-005-1	60	1.0.0.167	1	1585663422	Professional	2.0.10.356	2.0.10.356	09-06-2023	2023-09-06 오전 4:51:16	13:51:16	2.0.10.252	74		1	z	용어	121	1	74	NULL	NULL	NULL	NULL	NULL	NULL	KSY3	List1	NULL	NULL	NULL	NULL	NULL	NULL	NULL	NULL	NULL	0	z	2	3	215805	0	{/}	519	216324
좌우반구com(CVF, UVF, BVF)_1	5	1	<?xml version="1.0"?>\n<Clock xmlns:dt="urn:schemas-microsoft-com:datatypes"><Description dt:dt="string">E-Prime Primary Realtime Clock</Description><StartTime><Timestamp dt:dt="int">0</Timestamp><DateUtc dt:dt="string">2023-09-06T04:51:16Z</DateUtc></StartTime><FrequencyChanges><FrequencyChange><Frequency dt:dt="r8">10000000</Frequency><Timestamp dt:dt="r8">10232195584895</Timestamp><Current dt:…	좌우반구com(CVF, UVF, BVF)_1-005-1	60	1.0.0.167	1	1585663422	Professional	2.0.10.356	2.0.10.356	09-06-2023	2023-09-06 오전 4:51:16	13:51:16	2.0.10.252	121		1	z	우려	97	1	121	NULL	NULL	NULL	NULL	NULL	NULL	KSY3	List1	NULL	NULL	NULL	NULL	NULL	NULL	NULL	NULL	NULL	1	z	2	4	341189	0	z	791	341980
좌우반구com(CVF, UVF, BVF)_1	5	1	<?xml version="1.0"?>\n<Clock xmlns:dt="urn:schemas-microsoft-com:datatypes"><Description dt:dt="string">E-Prime Primary Realtime Clock</Description><StartTime><Timestamp dt:dt="int">0</Timestamp><DateUtc dt:dt="string">2023-09-06T04:51:16Z</DateUtc></StartTime><FrequencyChanges><FrequencyChange><Frequency dt:dt="r8">10000000</Frequency><Timestamp dt:dt="r8">10232195584895</Timestamp><Current dt:…	좌우반구com(CVF, UVF, BVF)_1-005-1	60	1.0.0.167	1	1585663422	Professional	2.0.10.356	2.0.10.356	09-06-2023	2023-09-06 오전 4:51:16	13:51:16	2.0.10.252	60		2	{/}	운국	14	1	60	NULL	NULL	NULL	NULL	NULL	NULL	KSY4	List1	NULL	NULL	NULL	NULL	NULL	NULL	NULL	NULL	NULL	0	{/}	2	3	178372	0	z	448	178820
좌우반구com(CVF, UVF, BVF)_1	5	1	<?xml version="1.0"?>\n<Clock xmlns:dt="urn:schemas-microsoft-com:datatypes"><Description dt:dt="string">E-Prime Primary Realtime Clock</Description><StartTime><Timestamp dt:dt="int">0</Timestamp><DateUtc dt:dt="string">2023-09-06T04:51:16Z</DateUtc></StartTime><FrequencyChanges><FrequencyChange><Frequency dt:dt="r8">10000000</Frequency><Timestamp dt:dt="r8">10232195584895</Timestamp><Current dt:…	좌우반구com(CVF, UVF, BVF)_1-005-1	60	1.0.0.167	1	1585663422	Professional	2.0.10.356	2.0.10.356	09-06-2023	2023-09-06 오전 4:51:16	13:51:16	2.0.10.252	116		2	{/}	운속	72	1	116	NULL	NULL	NULL	NULL	NULL	NULL	KSY	List1	0		2	0	327522	183		0	0	1	{/}	2	3	327705	0	{/}	490	328195
좌우반구com(CVF, UVF, BVF)_1	5	1	<?xml version="1.0"?>\n<Clock xmlns:dt="urn:schemas-microsoft-com:datatypes"><Description dt:dt="string">E-Prime Primary Realtime Clock</Description><StartTime><Timestamp dt:dt="int">0</Timestamp><DateUtc dt:dt="string">2023-09-06T04:51:16Z</DateUtc></StartTime><FrequencyChanges><FrequencyChange><Frequency dt:dt="r8">10000000</Frequency><Timestamp dt:dt="r8">10232195584895</Timestamp><Current dt:…	좌우반구com(CVF, UVF, BVF)_1-005-1	60	1.0.0.167	1	1585663422	Professional	2.0.10.356	2.0.10.356	09-06-2023	2023-09-06 오전 4:51:16	13:51:16	2.0.10.252	45		1	z	원리	11	1	45	NULL	NULL	NULL	NULL	NULL	NULL	KSY3	List1	NULL	NULL	NULL	NULL	NULL	NULL	NULL	NULL	NULL	1	z	2	3	138972	0	z	288	139260
좌우반구com(CVF, UVF, BVF)_1	5	1	<?xml version="1.0"?>\n<Clock xmlns:dt="urn:schemas-microsoft-com:datatypes"><Description dt:dt="string">E-Prime Primary Realtime Clock</Description><StartTime><Timestamp dt:dt="int">0</Timestamp><DateUtc dt:dt="string">2023-09-06T04:51:16Z</DateUtc></StartTime><FrequencyChanges><FrequencyChange><Frequency dt:dt="r8">10000000</Frequency><Timestamp dt:dt="r8">10232195584895</Timestamp><Current dt:…	좌우반구com(CVF, UVF, BVF)_1-005-1	60	1.0.0.167	1	1585663422	Professional	2.0.10.356	2.0.10.356	09-06-2023	2023-09-06 오전 4:51:16	13:51:16	2.0.10.252	214		1	z	원인	NULL	NULL	NULL	75	1	82	NULL	NULL	NULL	KSY3	List2	NULL	NULL	NULL	NULL	NULL	NULL	NULL	NULL	NULL	1	z	2	3	612888	0	z	443	613331
좌우반구com(CVF, UVF, BVF)_1	5	1	<?xml version="1.0"?>\n<Clock xmlns:dt="urn:schemas-microsoft-com:datatypes"><Description dt:dt="string">E-Prime Primary Realtime Clock</Description><StartTime><Timestamp dt:dt="int">0</Timestamp><DateUtc dt:dt="string">2023-09-06T04:51:16Z</DateUtc></StartTime><FrequencyChanges><FrequencyChange><Frequency dt:dt="r8">10000000</Frequency><Timestamp dt:dt="r8">10232195584895</Timestamp><Current dt:…	좌우반구com(CVF, UVF, BVF)_1-005-1	60	1.0.0.167	1	1585663422	Professional	2.0.10.356	2.0.10.356	09-06-2023	2023-09-06 오전 4:51:16	13:51:16	2.0.10.252	66		1	z	원장	84	1	66	NULL	NULL	NULL	NULL	NULL	NULL	KSY3	List1	NULL	NULL	NULL	NULL	NULL	NULL	NULL	NULL	NULL	1	z	2	3	195205	0	z	431	195636
좌우반구com(CVF, UVF, BVF)_1	5	1	<?xml version="1.0"?>\n<Clock xmlns:dt="urn:schemas-microsoft-com:datatypes"><Description dt:dt="string">E-Prime Primary Realtime Clock</Description><StartTime><Timestamp dt:dt="int">0</Timestamp><DateUtc dt:dt="string">2023-09-06T04:51:16Z</DateUtc></StartTime><FrequencyChanges><FrequencyChange><Frequency dt:dt="r8">10000000</Frequency><Timestamp dt:dt="r8">10232195584895</Timestamp><Current dt:…	좌우반구com(CVF, UVF, BVF)_1-005-1	60	1.0.0.167	1	1585663422	Professional	2.0.10.356	2.0.10.356	09-06-2023	2023-09-06 오전 4:51:16	13:51:16	2.0.10.252	144		2	{/}	원착	NULL	NULL	NULL	12	1	12	NULL	NULL	NULL	KSY3	List2	NULL	NULL	NULL	NULL	NULL	NULL	NULL	NULL	NULL	0	{/}	2	3	423838	0	z	398	424236
좌우반구com(CVF, UVF, BVF)_1	5	1	<?xml version="1.0"?>\n<Clock xmlns:dt="urn:schemas-microsoft-com:datatypes"><Description dt:dt="string">E-Prime Primary Realtime Clock</Description><StartTime><Timestamp dt:dt="int">0</Timestamp><DateUtc dt:dt="string">2023-09-06T04:51:16Z</DateUtc></StartTime><FrequencyChanges><FrequencyChange><Frequency dt:dt="r8">10000000</Frequency><Timestamp dt:dt="r8">10232195584895</Timestamp><Current dt:…	좌우반구com(CVF, UVF, BVF)_1-005-1	60	1.0.0.167	1	1585663422	Professional	2.0.10.356	2.0.10.356	09-06-2023	2023-09-06 오전 4:51:16	13:51:16	2.0.10.252	285		1	z	원형	NULL	NULL	NULL	NULL	NULL	NULL	47	1	21	KSY3	List3	NULL	NULL	NULL	NULL	NULL	NULL	NULL	NULL	NULL	0	z	2	4	821122	0	{/}	705	821827
좌우반구com(CVF, UVF, BVF)_1	5	1	<?xml version="1.0"?>\n<Clock xmlns:dt="urn:schemas-microsoft-com:datatypes"><Description dt:dt="string">E-Prime Primary Realtime Clock</Description><StartTime><Timestamp dt:dt="int">0</Timestamp><DateUtc dt:dt="string">2023-09-06T04:51:16Z</DateUtc></StartTime><FrequencyChanges><FrequencyChange><Frequency dt:dt="r8">10000000</Frequency><Timestamp dt:dt="r8">10232195584895</Timestamp><Current dt:…	좌우반구com(CVF, UVF, BVF)_1-005-1	60	1.0.0.167	1	1585663422	Professional	2.0.10.356	2.0.10.356	09-06-2023	2023-09-06 오전 4:51:16	13:51:16	2.0.10.252	72		2	{/}	위절	20	1	72	NULL	NULL	NULL	NULL	NULL	NULL	KSY3	List1	NULL	NULL	NULL	NULL	NULL	NULL	NULL	NULL	NULL	1	{/}	2	4	210489	0	{/}	563	211052
좌우반구com(CVF, UVF, BVF)_1	5	1	<?xml version="1.0"?>\n<Clock xmlns:dt="urn:schemas-microsoft-com:datatypes"><Description dt:dt="string">E-Prime Primary Realtime Clock</Description><StartTime><Timestamp dt:dt="int">0</Timestamp><DateUtc dt:dt="string">2023-09-06T04:51:16Z</DateUtc></StartTime><FrequencyChanges><FrequencyChange><Frequency dt:dt="r8">10000000</Frequency><Timestamp dt:dt="r8">10232195584895</Timestamp><Current dt:…	좌우반구com(CVF, UVF, BVF)_1-005-1	60	1.0.0.167	1	1585663422	Professional	2.0.10.356	2.0.10.356	09-06-2023	2023-09-06 오전 4:51:16	13:51:16	2.0.10.252	227		1	z	유형	NULL	NULL	NULL	35	1	95	NULL	NULL	NULL	KSY3	List2	NULL	NULL	NULL	NULL	NULL	NULL	NULL	NULL	NULL	1	z	2	4	647055	0	z	468	647523
좌우반구com(CVF, UVF, BVF)_1	5	1	<?xml version="1.0"?>\n<Clock xmlns:dt="urn:schemas-microsoft-com:datatypes"><Description dt:dt="string">E-Prime Primary Realtime Clock</Description><StartTime><Timestamp dt:dt="int">0</Timestamp><DateUtc dt:dt="string">2023-09-06T04:51:16Z</DateUtc></StartTime><FrequencyChanges><FrequencyChange><Frequency dt:dt="r8">10000000</Frequency><Timestamp dt:dt="r8">10232195584895</Timestamp><Current dt:…	좌우반구com(CVF, UVF, BVF)_1-005-1	60	1.0.0.167	1	1585663422	Professional	2.0.10.356	2.0.10.356	09-06-2023	2023-09-06 오전 4:51:16	13:51:16	2.0.10.252	309		1	z	음식	NULL	NULL	NULL	NULL	NULL	NULL	64	1	45	KSY3	List3	NULL	NULL	NULL	NULL	NULL	NULL	NULL	NULL	NULL	1	z	2	4	886455	0	z	340	886795
좌우반구com(CVF, UVF, BVF)_1	5	1	<?xml version="1.0"?>\n<Clock xmlns:dt="urn:schemas-microsoft-com:datatypes"><Description dt:dt="string">E-Prime Primary Realtime Clock</Description><StartTime><Timestamp dt:dt="int">0</Timestamp><DateUtc dt:dt="string">2023-09-06T04:51:16Z</DateUtc></StartTime><FrequencyChanges><FrequencyChange><Frequency dt:dt="r8">10000000</Frequency><Timestamp dt:dt="r8">10232195584895</Timestamp><Current dt:…	좌우반구com(CVF, UVF, BVF)_1-005-1	60	1.0.0.167	1	1585663422	Professional	2.0.10.356	2.0.10.356	09-06-2023	2023-09-06 오전 4:51:16	13:51:16	2.0.10.252	400		2	{/}	음안	NULL	NULL	NULL	NULL	NULL	NULL	101	1	136	KSY2	List3	NULL	NULL	NULL	NULL	NULL	NULL	NULL	NULL	NULL	1	{/}	2	3	1132154	0	{/}	713	1132867
좌우반구com(CVF, UVF, BVF)_1	5	1	<?xml version="1.0"?>\n<Clock xmlns:dt="urn:schemas-microsoft-com:datatypes"><Description dt:dt="string">E-Prime Primary Realtime Clock</Description><StartTime><Timestamp dt:dt="int">0</Timestamp><DateUtc dt:dt="string">2023-09-06T04:51:16Z</DateUtc></StartTime><FrequencyChanges><FrequencyChange><Frequency dt:dt="r8">10000000</Frequency><Timestamp dt:dt="r8">10232195584895</Timestamp><Current dt:…	좌우반구com(CVF, UVF, BVF)_1-005-1	60	1.0.0.167	1	1585663422	Professional	2.0.10.356	2.0.10.356	09-06-2023	2023-09-06 오전 4:51:16	13:51:16	2.0.10.252	174		2	{/}	응어	NULL	NULL	NULL	73	1	42	NULL	NULL	NULL	KSY4	List2	NULL	NULL	NULL	NULL	NULL	NULL	NULL	NULL	NULL	1	{/}	2	4	502672	0	{/}	515	503187
좌우반구com(CVF, UVF, BVF)_1	5	1	<?xml version="1.0"?>\n<Clock xmlns:dt="urn:schemas-microsoft-com:datatypes"><Description dt:dt="string">E-Prime Primary Realtime Clock</Description><StartTime><Timestamp dt:dt="int">0</Timestamp><DateUtc dt:dt="string">2023-09-06T04:51:16Z</DateUtc></StartTime><FrequencyChanges><FrequencyChange><Frequency dt:dt="r8">10000000</Frequency><Timestamp dt:dt="r8">10232195584895</Timestamp><Current dt:…	좌우반구com(CVF, UVF, BVF)_1-005-1	60	1.0.0.167	1	1585663422	Professional	2.0.10.356	2.0.10.356	09-06-2023	2023-09-06 오전 4:51:16	13:51:16	2.0.10.252	195		2	{/}	의마	NULL	NULL	NULL	20	1	63	NULL	NULL	NULL	KSY4	List2	NULL	NULL	NULL	NULL	NULL	NULL	NULL	NULL	NULL	0	{/}	2	4	560422	0	z	493	560915
좌우반구com(CVF, UVF, BVF)_1	5	1	<?xml version="1.0"?>\n<Clock xmlns:dt="urn:schemas-microsoft-com:datatypes"><Description dt:dt="string">E-Prime Primary Realtime Clock</Description><StartTime><Timestamp dt:dt="int">0</Timestamp><DateUtc dt:dt="string">2023-09-06T04:51:16Z</DateUtc></StartTime><FrequencyChanges><FrequencyChange><Frequency dt:dt="r8">10000000</Frequency><Timestamp dt:dt="r8">10232195584895</Timestamp><Current dt:…	좌우반구com(CVF, UVF, BVF)_1-005-1	60	1.0.0.167	1	1585663422	Professional	2.0.10.356	2.0.10.356	09-06-2023	2023-09-06 오전 4:51:16	13:51:16	2.0.10.252	249		1	z	의미	NULL	NULL	NULL	55	1	117	NULL	NULL	NULL	KSY3	List2	NULL	NULL	NULL	NULL	NULL	NULL	NULL	NULL	NULL	1	z	3	3	705788	0	z	359	706147
좌우반구com(CVF, UVF, BVF)_1	5	1	<?xml version="1.0"?>\n<Clock xmlns:dt="urn:schemas-microsoft-com:datatypes"><Description dt:dt="string">E-Prime Primary Realtime Clock</Description><StartTime><Timestamp dt:dt="int">0</Timestamp><DateUtc dt:dt="string">2023-09-06T04:51:16Z</DateUtc></StartTime><FrequencyChanges><FrequencyChange><Frequency dt:dt="r8">10000000</Frequency><Timestamp dt:dt="r8">10232195584895</Timestamp><Current dt:…	좌우반구com(CVF, UVF, BVF)_1-005-1	60	1.0.0.167	1	1585663422	Professional	2.0.10.356	2.0.10.356	09-06-2023	2023-09-06 오전 4:51:16	13:51:16	2.0.10.252	253		2	{/}	의필	NULL	NULL	NULL	46	1	121	NULL	NULL	NULL	KSY2	List2	NULL	NULL	NULL	NULL	NULL	NULL	NULL	NULL	NULL	0	{/}	2	3	716221	0	z	422	716643
좌우반구com(CVF, UVF, BVF)_1	5	1	<?xml version="1.0"?>\n<Clock xmlns:dt="urn:schemas-microsoft-com:datatypes"><Description dt:dt="string">E-Prime Primary Realtime Clock</Description><StartTime><Timestamp dt:dt="int">0</Timestamp><DateUtc dt:dt="string">2023-09-06T04:51:16Z</DateUtc></StartTime><FrequencyChanges><FrequencyChange><Frequency dt:dt="r8">10000000</Frequency><Timestamp dt:dt="r8">10232195584895</Timestamp><Current dt:…	좌우반구com(CVF, UVF, BVF)_1-005-1	60	1.0.0.167	1	1585663422	Professional	2.0.10.356	2.0.10.356	09-06-2023	2023-09-06 오전 4:51:16	13:51:16	2.0.10.252	103		2	{/}	이느	5	1	103	NULL	NULL	NULL	NULL	NULL	NULL	KSY4	List1	NULL	NULL	NULL	NULL	NULL	NULL	NULL	NULL	NULL	1	{/}	2	3	293522	0	{/}	482	294004
좌우반구com(CVF, UVF, BVF)_1	5	1	<?xml version="1.0"?>\n<Clock xmlns:dt="urn:schemas-microsoft-com:datatypes"><Description dt:dt="string">E-Prime Primary Realtime Clock</Description><StartTime><Timestamp dt:dt="int">0</Timestamp><DateUtc dt:dt="string">2023-09-06T04:51:16Z</DateUtc></StartTime><FrequencyChanges><FrequencyChange><Frequency dt:dt="r8">10000000</Frequency><Timestamp dt:dt="r8">10232195584895</Timestamp><Current dt:…	좌우반구com(CVF, UVF, BVF)_1-005-1	60	1.0.0.167	1	1585663422	Professional	2.0.10.356	2.0.10.356	09-06-2023	2023-09-06 오전 4:51:16	13:51:16	2.0.10.252	105		1	z	이득	98	1	105	NULL	NULL	NULL	NULL	NULL	NULL	KSY3	List1	NULL	NULL	NULL	NULL	NULL	NULL	NULL	NULL	NULL	1	z	3	3	299038	0	z	302	299340
좌우반구com(CVF, UVF, BVF)_1	5	1	<?xml version="1.0"?>\n<Clock xmlns:dt="urn:schemas-microsoft-com:datatypes"><Description dt:dt="string">E-Prime Primary Realtime Clock</Description><StartTime><Timestamp dt:dt="int">0</Timestamp><DateUtc dt:dt="string">2023-09-06T04:51:16Z</DateUtc></StartTime><FrequencyChanges><FrequencyChange><Frequency dt:dt="r8">10000000</Frequency><Timestamp dt:dt="r8">10232195584895</Timestamp><Current dt:…	좌우반구com(CVF, UVF, BVF)_1-005-1	60	1.0.0.167	1	1585663422	Professional	2.0.10.356	2.0.10.356	09-06-2023	2023-09-06 오전 4:51:16	13:51:16	2.0.10.252	373		1	z	이유	NULL	NULL	NULL	NULL	NULL	NULL	78	1	109	KSY3	List3	NULL	NULL	NULL	NULL	NULL	NULL	NULL	NULL	NULL	1	z	2	3	1060038	0	z	269	1060307
좌우반구com(CVF, UVF, BVF)_1	5	1	<?xml version="1.0"?>\n<Clock xmlns:dt="urn:schemas-microsoft-com:datatypes"><Description dt:dt="string">E-Prime Primary Realtime Clock</Description><StartTime><Timestamp dt:dt="int">0</Timestamp><DateUtc dt:dt="string">2023-09-06T04:51:16Z</DateUtc></StartTime><FrequencyChanges><FrequencyChange><Frequency dt:dt="r8">10000000</Frequency><Timestamp dt:dt="r8">10232195584895</Timestamp><Current dt:…	좌우반구com(CVF, UVF, BVF)_1-005-1	60	1.0.0.167	1	1585663422	Professional	2.0.10.356	2.0.10.356	09-06-2023	2023-09-06 오전 4:51:16	13:51:16	2.0.10.252	375		1	z	이전	NULL	NULL	NULL	NULL	NULL	NULL	128	1	111	KSY3	List3	NULL	NULL	NULL	NULL	NULL	NULL	NULL	NULL	NULL	1	z	2	4	1065088	0	z	251	1065339
좌우반구com(CVF, UVF, BVF)_1	5	1	<?xml version="1.0"?>\n<Clock xmlns:dt="urn:schemas-microsoft-com:datatypes"><Description dt:dt="string">E-Prime Primary Realtime Clock</Description><StartTime><Timestamp dt:dt="int">0</Timestamp><DateUtc dt:dt="string">2023-09-06T04:51:16Z</DateUtc></StartTime><FrequencyChanges><FrequencyChange><Frequency dt:dt="r8">10000000</Frequency><Timestamp dt:dt="r8">10232195584895</Timestamp><Current dt:…	좌우반구com(CVF, UVF, BVF)_1-005-1	60	1.0.0.167	1	1585663422	Professional	2.0.10.356	2.0.10.356	09-06-2023	2023-09-06 오전 4:51:16	13:51:16	2.0.10.252	73		2	{/}	익궤	19	1	73	NULL	NULL	NULL	NULL	NULL	NULL	KSY2	List1	NULL	NULL	NULL	NULL	NULL	NULL	NULL	NULL	NULL	1	{/}	2	3	213255	0	{/}	357	213612
좌우반구com(CVF, UVF, BVF)_1	5	1	<?xml version="1.0"?>\n<Clock xmlns:dt="urn:schemas-microsoft-com:datatypes"><Description dt:dt="string">E-Prime Primary Realtime Clock</Description><StartTime><Timestamp dt:dt="int">0</Timestamp><DateUtc dt:dt="string">2023-09-06T04:51:16Z</DateUtc></StartTime><FrequencyChanges><FrequencyChange><Frequency dt:dt="r8">10000000</Frequency><Timestamp dt:dt="r8">10232195584895</Timestamp><Current dt:…	좌우반구com(CVF, UVF, BVF)_1-005-1	60	1.0.0.167	1	1585663422	Professional	2.0.10.356	2.0.10.356	09-06-2023	2023-09-06 오전 4:51:16	13:51:16	2.0.10.252	205		2	{/}	익력	NULL	NULL	NULL	6	1	73	NULL	NULL	NULL	KSY2	List2	NULL	NULL	NULL	NULL	NULL	NULL	NULL	NULL	NULL	0	{/}	2	3	589455	0	z	460	589915
좌우반구com(CVF, UVF, BVF)_1	5	1	<?xml version="1.0"?>\n<Clock xmlns:dt="urn:schemas-microsoft-com:datatypes"><Description dt:dt="string">E-Prime Primary Realtime Clock</Description><StartTime><Timestamp dt:dt="int">0</Timestamp><DateUtc dt:dt="string">2023-09-06T04:51:16Z</DateUtc></StartTime><FrequencyChanges><FrequencyChange><Frequency dt:dt="r8">10000000</Frequency><Timestamp dt:dt="r8">10232195584895</Timestamp><Current dt:…	좌우반구com(CVF, UVF, BVF)_1-005-1	60	1.0.0.167	1	1585663422	Professional	2.0.10.356	2.0.10.356	09-06-2023	2023-09-06 오전 4:51:16	13:51:16	2.0.10.252	39		1	z	인간	16	1	39	NULL	NULL	NULL	NULL	NULL	NULL	KSY3	List1	NULL	NULL	NULL	NULL	NULL	NULL	NULL	NULL	NULL	1	z	2	3	123939	0	z	281	124220
좌우반구com(CVF, UVF, BVF)_1	5	1	<?xml version="1.0"?>\n<Clock xmlns:dt="urn:schemas-microsoft-com:datatypes"><Description dt:dt="string">E-Prime Primary Realtime Clock</Description><StartTime><Timestamp dt:dt="int">0</Timestamp><DateUtc dt:dt="string">2023-09-06T04:51:16Z</DateUtc></StartTime><FrequencyChanges><FrequencyChange><Frequency dt:dt="r8">10000000</Frequency><Timestamp dt:dt="r8">10232195584895</Timestamp><Current dt:…	좌우반구com(CVF, UVF, BVF)_1-005-1	60	1.0.0.167	1	1585663422	Professional	2.0.10.356	2.0.10.356	09-06-2023	2023-09-06 오전 4:51:16	13:51:16	2.0.10.252	304		1	z	인사	NULL	NULL	NULL	NULL	NULL	NULL	30	1	40	KSY3	List3	NULL	NULL	NULL	NULL	NULL	NULL	NULL	NULL	NULL	1	z	2	3	873288	0	z	395	873683
좌우반구com(CVF, UVF, BVF)_1	5	1	<?xml version="1.0"?>\n<Clock xmlns:dt="urn:schemas-microsoft-com:datatypes"><Description dt:dt="string">E-Prime Primary Realtime Clock</Description><StartTime><Timestamp dt:dt="int">0</Timestamp><DateUtc dt:dt="string">2023-09-06T04:51:16Z</DateUtc></StartTime><FrequencyChanges><FrequencyChange><Frequency dt:dt="r8">10000000</Frequency><Timestamp dt:dt="r8">10232195584895</Timestamp><Current dt:…	좌우반구com(CVF, UVF, BVF)_1-005-1	60	1.0.0.167	1	1585663422	Professional	2.0.10.356	2.0.10.356	09-06-2023	2023-09-06 오전 4:51:16	13:51:16	2.0.10.252	272		1	z	인생	NULL	NULL	NULL	NULL	NULL	NULL	95	1	8	KSY3	List3	NULL	NULL	NULL	NULL	NULL	NULL	NULL	NULL	NULL	1	z	2	3	785888	0	z	395	786283
좌우반구com(CVF, UVF, BVF)_1	5	1	<?xml version="1.0"?>\n<Clock xmlns:dt="urn:schemas-microsoft-com:datatypes"><Description dt:dt="string">E-Prime Primary Realtime Clock</Description><StartTime><Timestamp dt:dt="int">0</Timestamp><DateUtc dt:dt="string">2023-09-06T04:51:16Z</DateUtc></StartTime><FrequencyChanges><FrequencyChange><Frequency dt:dt="r8">10000000</Frequency><Timestamp dt:dt="r8">10232195584895</Timestamp><Current dt:…	좌우반구com(CVF, UVF, BVF)_1-005-1	60	1.0.0.167	1	1585663422	Professional	2.0.10.356	2.0.10.356	09-06-2023	2023-09-06 오전 4:51:16	13:51:16	2.0.10.252	384		1	z	인연	NULL	NULL	NULL	NULL	NULL	NULL	27	1	120	KSY3	List3	NULL	NULL	NULL	NULL	NULL	NULL	NULL	NULL	NULL	1	z	2	4	1089588	0	z	559	1090147
좌우반구com(CVF, UVF, BVF)_1	5	1	<?xml version="1.0"?>\n<Clock xmlns:dt="urn:schemas-microsoft-com:datatypes"><Description dt:dt="string">E-Prime Primary Realtime Clock</Description><StartTime><Timestamp dt:dt="int">0</Timestamp><DateUtc dt:dt="string">2023-09-06T04:51:16Z</DateUtc></StartTime><FrequencyChanges><FrequencyChange><Frequency dt:dt="r8">10000000</Frequency><Timestamp dt:dt="r8">10232195584895</Timestamp><Current dt:…	좌우반구com(CVF, UVF, BVF)_1-005-1	60	1.0.0.167	1	1585663422	Professional	2.0.10.356	2.0.10.356	09-06-2023	2023-09-06 오전 4:51:16	13:51:16	2.0.10.252	323		2	{/}	일려	NULL	NULL	NULL	NULL	NULL	NULL	22	1	59	KSY2	List3	NULL	NULL	NULL	NULL	NULL	NULL	NULL	NULL	NULL	1	{/}	2	4	924988	0	{/}	799	925787
좌우반구com(CVF, UVF, BVF)_1	5	1	<?xml version="1.0"?>\n<Clock xmlns:dt="urn:schemas-microsoft-com:datatypes"><Description dt:dt="string">E-Prime Primary Realtime Clock</Description><StartTime><Timestamp dt:dt="int">0</Timestamp><DateUtc dt:dt="string">2023-09-06T04:51:16Z</DateUtc></StartTime><FrequencyChanges><FrequencyChange><Frequency dt:dt="r8">10000000</Frequency><Timestamp dt:dt="r8">10232195584895</Timestamp><Current dt:…	좌우반구com(CVF, UVF, BVF)_1-005-1	60	1.0.0.167	1	1585663422	Professional	2.0.10.356	2.0.10.356	09-06-2023	2023-09-06 오전 4:51:16	13:51:16	2.0.10.252	363		2	{/}	일섭	NULL	NULL	NULL	NULL	NULL	NULL	97	1	99	KSY3	List3	NULL	NULL	NULL	NULL	NULL	NULL	NULL	NULL	NULL	0	{/}	2	3	1033138	0	z	529	1033667
좌우반구com(CVF, UVF, BVF)_1	5	1	<?xml version="1.0"?>\n<Clock xmlns:dt="urn:schemas-microsoft-com:datatypes"><Description dt:dt="string">E-Prime Primary Realtime Clock</Description><StartTime><Timestamp dt:dt="int">0</Timestamp><DateUtc dt:dt="string">2023-09-06T04:51:16Z</DateUtc></StartTime><FrequencyChanges><FrequencyChange><Frequency dt:dt="r8">10000000</Frequency><Timestamp dt:dt="r8">10232195584895</Timestamp><Current dt:…	좌우반구com(CVF, UVF, BVF)_1-005-1	60	1.0.0.167	1	1585663422	Professional	2.0.10.356	2.0.10.356	09-06-2023	2023-09-06 오전 4:51:16	13:51:16	2.0.10.252	177		2	{/}	임택	NULL	NULL	NULL	25	1	45	NULL	NULL	NULL	KSY3	List2	NULL	NULL	NULL	NULL	NULL	NULL	NULL	NULL	NULL	1	{/}	2	3	510455	0	{/}	548	511003
좌우반구com(CVF, UVF, BVF)_1	5	1	<?xml version="1.0"?>\n<Clock xmlns:dt="urn:schemas-microsoft-com:datatypes"><Description dt:dt="string">E-Prime Primary Realtime Clock</Description><StartTime><Timestamp dt:dt="int">0</Timestamp><DateUtc dt:dt="string">2023-09-06T04:51:16Z</DateUtc></StartTime><FrequencyChanges><FrequencyChange><Frequency dt:dt="r8">10000000</Frequency><Timestamp dt:dt="r8">10232195584895</Timestamp><Current dt:…	좌우반구com(CVF, UVF, BVF)_1-005-1	60	1.0.0.167	1	1585663422	Professional	2.0.10.356	2.0.10.356	09-06-2023	2023-09-06 오전 4:51:16	13:51:16	2.0.10.252	210		1	z	입구	NULL	NULL	NULL	86	1	78	NULL	NULL	NULL	KSY3	List2	NULL	NULL	NULL	NULL	NULL	NULL	NULL	NULL	NULL	1	z	2	4	602289	0	z	346	602635
좌우반구com(CVF, UVF, BVF)_1	5	1	<?xml version="1.0"?>\n<Clock xmlns:dt="urn:schemas-microsoft-com:datatypes"><Description dt:dt="string">E-Prime Primary Realtime Clock</Description><StartTime><Timestamp dt:dt="int">0</Timestamp><DateUtc dt:dt="string">2023-09-06T04:51:16Z</DateUtc></StartTime><FrequencyChanges><FrequencyChange><Frequency dt:dt="r8">10000000</Frequency><Timestamp dt:dt="r8">10232195584895</Timestamp><Current dt:…	좌우반구com(CVF, UVF, BVF)_1-005-1	60	1.0.0.167	1	1585663422	Professional	2.0.10.356	2.0.10.356	09-06-2023	2023-09-06 오전 4:51:16	13:51:16	2.0.10.252	257		2	{/}	입목	NULL	NULL	NULL	80	1	125	NULL	NULL	NULL	KSY3	List2	NULL	NULL	NULL	NULL	NULL	NULL	NULL	NULL	NULL	1	{/}	2	3	726605	0	{/}	526	727131
좌우반구com(CVF, UVF, BVF)_1	5	1	<?xml version="1.0"?>\n<Clock xmlns:dt="urn:schemas-microsoft-com:datatypes"><Description dt:dt="string">E-Prime Primary Realtime Clock</Description><StartTime><Timestamp dt:dt="int">0</Timestamp><DateUtc dt:dt="string">2023-09-06T04:51:16Z</DateUtc></StartTime><FrequencyChanges><FrequencyChange><Frequency dt:dt="r8">10000000</Frequency><Timestamp dt:dt="r8">10232195584895</Timestamp><Current dt:…	좌우반구com(CVF, UVF, BVF)_1-005-1	60	1.0.0.167	1	1585663422	Professional	2.0.10.356	2.0.10.356	09-06-2023	2023-09-06 오전 4:51:16	13:51:16	2.0.10.252	101		2	{/}	입화	12	1	101	NULL	NULL	NULL	NULL	NULL	NULL	KSY4	List1	NULL	NULL	NULL	NULL	NULL	NULL	NULL	NULL	NULL	1	{/}	2	4	288256	0	{/}	500	288756
좌우반구com(CVF, UVF, BVF)_1	5	1	<?xml version="1.0"?>\n<Clock xmlns:dt="urn:schemas-microsoft-com:datatypes"><Description dt:dt="string">E-Prime Primary Realtime Clock</Description><StartTime><Timestamp dt:dt="int">0</Timestamp><DateUtc dt:dt="string">2023-09-06T04:51:16Z</DateUtc></StartTime><FrequencyChanges><FrequencyChange><Frequency dt:dt="r8">10000000</Frequency><Timestamp dt:dt="r8">10232195584895</Timestamp><Current dt:…	좌우반구com(CVF, UVF, BVF)_1-005-1	60	1.0.0.167	1	1585663422	Professional	2.0.10.356	2.0.10.356	09-06-2023	2023-09-06 오전 4:51:16	13:51:16	2.0.10.252	47		2	{/}	자름	81	1	47	NULL	NULL	NULL	NULL	NULL	NULL	KSY2	List1	NULL	NULL	NULL	NULL	NULL	NULL	NULL	NULL	NULL	0	{/}	2	4	144156	0	z	376	144532
좌우반구com(CVF, UVF, BVF)_1	5	1	<?xml version="1.0"?>\n<Clock xmlns:dt="urn:schemas-microsoft-com:datatypes"><Description dt:dt="string">E-Prime Primary Realtime Clock</Description><StartTime><Timestamp dt:dt="int">0</Timestamp><DateUtc dt:dt="string">2023-09-06T04:51:16Z</DateUtc></StartTime><FrequencyChanges><FrequencyChange><Frequency dt:dt="r8">10000000</Frequency><Timestamp dt:dt="r8">10232195584895</Timestamp><Current dt:…	좌우반구com(CVF, UVF, BVF)_1-005-1	60	1.0.0.167	1	1585663422	Professional	2.0.10.356	2.0.10.356	09-06-2023	2023-09-06 오전 4:51:16	13:51:16	2.0.10.252	349		1	z	자리	NULL	NULL	NULL	NULL	NULL	NULL	40	1	85	KSY3	List3	NULL	NULL	NULL	NULL	NULL	NULL	NULL	NULL	NULL	1	z	2	3	996405	0	z	558	996963
좌우반구com(CVF, UVF, BVF)_1	5	1	<?xml version="1.0"?>\n<Clock xmlns:dt="urn:schemas-microsoft-com:datatypes"><Description dt:dt="string">E-Prime Primary Realtime Clock</Description><StartTime><Timestamp dt:dt="int">0</Timestamp><DateUtc dt:dt="string">2023-09-06T04:51:16Z</DateUtc></StartTime><FrequencyChanges><FrequencyChange><Frequency dt:dt="r8">10000000</Frequency><Timestamp dt:dt="r8">10232195584895</Timestamp><Current dt:…	좌우반구com(CVF, UVF, BVF)_1-005-1	60	1.0.0.167	1	1585663422	Professional	2.0.10.356	2.0.10.356	09-06-2023	2023-09-06 오전 4:51:16	13:51:16	2.0.10.252	154		1	z	자본	NULL	NULL	NULL	38	1	22	NULL	NULL	NULL	KSY3	List2	NULL	NULL	NULL	NULL	NULL	NULL	NULL	NULL	NULL	1	z	2	3	449855	0	z	460	450315
좌우반구com(CVF, UVF, BVF)_1	5	1	<?xml version="1.0"?>\n<Clock xmlns:dt="urn:schemas-microsoft-com:datatypes"><Description dt:dt="string">E-Prime Primary Realtime Clock</Description><StartTime><Timestamp dt:dt="int">0</Timestamp><DateUtc dt:dt="string">2023-09-06T04:51:16Z</DateUtc></StartTime><FrequencyChanges><FrequencyChange><Frequency dt:dt="r8">10000000</Frequency><Timestamp dt:dt="r8">10232195584895</Timestamp><Current dt:…	좌우반구com(CVF, UVF, BVF)_1-005-1	60	1.0.0.167	1	1585663422	Professional	2.0.10.356	2.0.10.356	09-06-2023	2023-09-06 오전 4:51:16	13:51:16	2.0.10.252	96		1	z	자체	120	1	96	NULL	NULL	NULL	NULL	NULL	NULL	KSY3	List1	NULL	NULL	NULL	NULL	NULL	NULL	NULL	NULL	NULL	0	z	2	3	275472	0	{/}	532	276004
좌우반구com(CVF, UVF, BVF)_1	5	1	<?xml version="1.0"?>\n<Clock xmlns:dt="urn:schemas-microsoft-com:datatypes"><Description dt:dt="string">E-Prime Primary Realtime Clock</Description><StartTime><Timestamp dt:dt="int">0</Timestamp><DateUtc dt:dt="string">2023-09-06T04:51:16Z</DateUtc></StartTime><FrequencyChanges><FrequencyChange><Frequency dt:dt="r8">10000000</Frequency><Timestamp dt:dt="r8">10232195584895</Timestamp><Current dt:…	좌우반구com(CVF, UVF, BVF)_1-005-1	60	1.0.0.167	1	1585663422	Professional	2.0.10.356	2.0.10.356	09-06-2023	2023-09-06 오전 4:51:16	13:51:16	2.0.10.252	151		2	{/}	작락	NULL	NULL	NULL	64	1	19	NULL	NULL	NULL	KSY	List2	0		2	0	441955	183		0	0	1	{/}	2	3	442138	0	{/}	345	442483
좌우반구com(CVF, UVF, BVF)_1	5	1	<?xml version="1.0"?>\n<Clock xmlns:dt="urn:schemas-microsoft-com:datatypes"><Description dt:dt="string">E-Prime Primary Realtime Clock</Description><StartTime><Timestamp dt:dt="int">0</Timestamp><DateUtc dt:dt="string">2023-09-06T04:51:16Z</DateUtc></StartTime><FrequencyChanges><FrequencyChange><Frequency dt:dt="r8">10000000</Frequency><Timestamp dt:dt="r8">10232195584895</Timestamp><Current dt:…	좌우반구com(CVF, UVF, BVF)_1-005-1	60	1.0.0.167	1	1585663422	Professional	2.0.10.356	2.0.10.356	09-06-2023	2023-09-06 오전 4:51:16	13:51:16	2.0.10.252	125		1	z	작품	49	1	125	NULL	NULL	NULL	NULL	NULL	NULL	KSY3	List1	NULL	NULL	NULL	NULL	NULL	NULL	NULL	NULL	NULL	1	z	3	3	351955	0	z	273	352228
좌우반구com(CVF, UVF, BVF)_1	5	1	<?xml version="1.0"?>\n<Clock xmlns:dt="urn:schemas-microsoft-com:datatypes"><Description dt:dt="string">E-Prime Primary Realtime Clock</Description><StartTime><Timestamp dt:dt="int">0</Timestamp><DateUtc dt:dt="string">2023-09-06T04:51:16Z</DateUtc></StartTime><FrequencyChanges><FrequencyChange><Frequency dt:dt="r8">10000000</Frequency><Timestamp dt:dt="r8">10232195584895</Timestamp><Current dt:…	좌우반구com(CVF, UVF, BVF)_1-005-1	60	1.0.0.167	1	1585663422	Professional	2.0.10.356	2.0.10.356	09-06-2023	2023-09-06 오전 4:51:16	13:51:16	2.0.10.252	380		1	z	재계	NULL	NULL	NULL	NULL	NULL	NULL	25	1	116	KSY3	List3	NULL	NULL	NULL	NULL	NULL	NULL	NULL	NULL	NULL	0	z	2	4	1077738	0	{/}	1081	1078819
좌우반구com(CVF, UVF, BVF)_1	5	1	<?xml version="1.0"?>\n<Clock xmlns:dt="urn:schemas-microsoft-com:datatypes"><Description dt:dt="string">E-Prime Primary Realtime Clock</Description><StartTime><Timestamp dt:dt="int">0</Timestamp><DateUtc dt:dt="string">2023-09-06T04:51:16Z</DateUtc></StartTime><FrequencyChanges><FrequencyChange><Frequency dt:dt="r8">10000000</Frequency><Timestamp dt:dt="r8">10232195584895</Timestamp><Current dt:…	좌우반구com(CVF, UVF, BVF)_1-005-1	60	1.0.0.167	1	1585663422	Professional	2.0.10.356	2.0.10.356	09-06-2023	2023-09-06 오전 4:51:16	13:51:16	2.0.10.252	86		2	{/}	적태	117	1	86	NULL	NULL	NULL	NULL	NULL	NULL	KSY3	List1	NULL	NULL	NULL	NULL	NULL	NULL	NULL	NULL	NULL	1	{/}	2	3	248122	0	{/}	490	248612
좌우반구com(CVF, UVF, BVF)_1	5	1	<?xml version="1.0"?>\n<Clock xmlns:dt="urn:schemas-microsoft-com:datatypes"><Description dt:dt="string">E-Prime Primary Realtime Clock</Description><StartTime><Timestamp dt:dt="int">0</Timestamp><DateUtc dt:dt="string">2023-09-06T04:51:16Z</DateUtc></StartTime><FrequencyChanges><FrequencyChange><Frequency dt:dt="r8">10000000</Frequency><Timestamp dt:dt="r8">10232195584895</Timestamp><Current dt:…	좌우반구com(CVF, UVF, BVF)_1-005-1	60	1.0.0.167	1	1585663422	Professional	2.0.10.356	2.0.10.356	09-06-2023	2023-09-06 오전 4:51:16	13:51:16	2.0.10.252	326		1	z	전략	NULL	NULL	NULL	NULL	NULL	NULL	74	1	62	KSY3	List3	NULL	NULL	NULL	NULL	NULL	NULL	NULL	NULL	NULL	1	z	3	3	933921	0	z	802	934723
좌우반구com(CVF, UVF, BVF)_1	5	1	<?xml version="1.0"?>\n<Clock xmlns:dt="urn:schemas-microsoft-com:datatypes"><Description dt:dt="string">E-Prime Primary Realtime Clock</Description><StartTime><Timestamp dt:dt="int">0</Timestamp><DateUtc dt:dt="string">2023-09-06T04:51:16Z</DateUtc></StartTime><FrequencyChanges><FrequencyChange><Frequency dt:dt="r8">10000000</Frequency><Timestamp dt:dt="r8">10232195584895</Timestamp><Current dt:…	좌우반구com(CVF, UVF, BVF)_1-005-1	60	1.0.0.167	1	1585663422	Professional	2.0.10.356	2.0.10.356	09-06-2023	2023-09-06 오전 4:51:16	13:51:16	2.0.10.252	179		1	z	전통	NULL	NULL	NULL	40	1	47	NULL	NULL	NULL	KSY3	List2	NULL	NULL	NULL	NULL	NULL	NULL	NULL	NULL	NULL	1	z	2	3	516005	0	z	350	516355
좌우반구com(CVF, UVF, BVF)_1	5	1	<?xml version="1.0"?>\n<Clock xmlns:dt="urn:schemas-microsoft-com:datatypes"><Description dt:dt="string">E-Prime Primary Realtime Clock</Description><StartTime><Timestamp dt:dt="int">0</Timestamp><DateUtc dt:dt="string">2023-09-06T04:51:16Z</DateUtc></StartTime><FrequencyChanges><FrequencyChange><Frequency dt:dt="r8">10000000</Frequency><Timestamp dt:dt="r8">10232195584895</Timestamp><Current dt:…	좌우반구com(CVF, UVF, BVF)_1-005-1	60	1.0.0.167	1	1585663422	Professional	2.0.10.356	2.0.10.356	09-06-2023	2023-09-06 오전 4:51:16	13:51:16	2.0.10.252	237		2	{/}	전필	NULL	NULL	NULL	8	1	105	NULL	NULL	NULL	KSY	List2	0		3	0	674271	184		0	0	0	{/}	2	4	674455	0	z	348	674803
좌우반구com(CVF, UVF, BVF)_1	5	1	<?xml version="1.0"?>\n<Clock xmlns:dt="urn:schemas-microsoft-com:datatypes"><Description dt:dt="string">E-Prime Primary Realtime Clock</Description><StartTime><Timestamp dt:dt="int">0</Timestamp><DateUtc dt:dt="string">2023-09-06T04:51:16Z</DateUtc></StartTime><FrequencyChanges><FrequencyChange><Frequency dt:dt="r8">10000000</Frequency><Timestamp dt:dt="r8">10232195584895</Timestamp><Current dt:…	좌우반구com(CVF, UVF, BVF)_1-005-1	60	1.0.0.167	1	1585663422	Professional	2.0.10.356	2.0.10.356	09-06-2023	2023-09-06 오전 4:51:16	13:51:16	2.0.10.252	140		1	z	절감	NULL	NULL	NULL	72	1	8	NULL	NULL	NULL	KSY3	List2	NULL	NULL	NULL	NULL	NULL	NULL	NULL	NULL	NULL	0	z	2	4	411589	0		0	0
좌우반구com(CVF, UVF, BVF)_1	5	1	<?xml version="1.0"?>\n<Clock xmlns:dt="urn:schemas-microsoft-com:datatypes"><Description dt:dt="string">E-Prime Primary Realtime Clock</Description><StartTime><Timestamp dt:dt="int">0</Timestamp><DateUtc dt:dt="string">2023-09-06T04:51:16Z</DateUtc></StartTime><FrequencyChanges><FrequencyChange><Frequency dt:dt="r8">10000000</Frequency><Timestamp dt:dt="r8">10232195584895</Timestamp><Current dt:…	좌우반구com(CVF, UVF, BVF)_1-005-1	60	1.0.0.167	1	1585663422	Professional	2.0.10.356	2.0.10.356	09-06-2023	2023-09-06 오전 4:51:16	13:51:16	2.0.10.252	104		2	{/}	절보	56	1	104	NULL	NULL	NULL	NULL	NULL	NULL	KSY4	List1	NULL	NULL	NULL	NULL	NULL	NULL	NULL	NULL	NULL	1	{/}	3	3	296205	0	{/}	639	296844
좌우반구com(CVF, UVF, BVF)_1	5	1	<?xml version="1.0"?>\n<Clock xmlns:dt="urn:schemas-microsoft-com:datatypes"><Description dt:dt="string">E-Prime Primary Realtime Clock</Description><StartTime><Timestamp dt:dt="int">0</Timestamp><DateUtc dt:dt="string">2023-09-06T04:51:16Z</DateUtc></StartTime><FrequencyChanges><FrequencyChange><Frequency dt:dt="r8">10000000</Frequency><Timestamp dt:dt="r8">10232195584895</Timestamp><Current dt:…	좌우반구com(CVF, UVF, BVF)_1-005-1	60	1.0.0.167	1	1585663422	Professional	2.0.10.356	2.0.10.356	09-06-2023	2023-09-06 오전 4:51:16	13:51:16	2.0.10.252	194		2	{/}	절속	NULL	NULL	NULL	83	1	62	NULL	NULL	NULL	KSY4	List2	NULL	NULL	NULL	NULL	NULL	NULL	NULL	NULL	NULL	1	{/}	2	4	557389	0	{/}	838	558227
좌우반구com(CVF, UVF, BVF)_1	5	1	<?xml version="1.0"?>\n<Clock xmlns:dt="urn:schemas-microsoft-com:datatypes"><Description dt:dt="string">E-Prime Primary Realtime Clock</Description><StartTime><Timestamp dt:dt="int">0</Timestamp><DateUtc dt:dt="string">2023-09-06T04:51:16Z</DateUtc></StartTime><FrequencyChanges><FrequencyChange><Frequency dt:dt="r8">10000000</Frequency><Timestamp dt:dt="r8">10232195584895</Timestamp><Current dt:…	좌우반구com(CVF, UVF, BVF)_1-005-1	60	1.0.0.167	1	1585663422	Professional	2.0.10.356	2.0.10.356	09-06-2023	2023-09-06 오전 4:51:16	13:51:16	2.0.10.252	70		1	z	절차	126	1	70	NULL	NULL	NULL	NULL	NULL	NULL	KSY3	List1	NULL	NULL	NULL	NULL	NULL	NULL	NULL	NULL	NULL	1	z	2	4	205439	0	z	333	205772
좌우반구com(CVF, UVF, BVF)_1	5	1	<?xml version="1.0"?>\n<Clock xmlns:dt="urn:schemas-microsoft-com:datatypes"><Description dt:dt="string">E-Prime Primary Realtime Clock</Description><StartTime><Timestamp dt:dt="int">0</Timestamp><DateUtc dt:dt="string">2023-09-06T04:51:16Z</DateUtc></StartTime><FrequencyChanges><FrequencyChange><Frequency dt:dt="r8">10000000</Frequency><Timestamp dt:dt="r8">10232195584895</Timestamp><Current dt:…	좌우반구com(CVF, UVF, BVF)_1-005-1	60	1.0.0.167	1	1585663422	Professional	2.0.10.356	2.0.10.356	09-06-2023	2023-09-06 오전 4:51:16	13:51:16	2.0.10.252	186		1	z	정도	NULL	NULL	NULL	95	1	54	NULL	NULL	NULL	KSY3	List2	NULL	NULL	NULL	NULL	NULL	NULL	NULL	NULL	NULL	1	z	2	3	534605	0	z	478	535083
좌우반구com(CVF, UVF, BVF)_1	5	1	<?xml version="1.0"?>\n<Clock xmlns:dt="urn:schemas-microsoft-com:datatypes"><Description dt:dt="string">E-Prime Primary Realtime Clock</Description><StartTime><Timestamp dt:dt="int">0</Timestamp><DateUtc dt:dt="string">2023-09-06T04:51:16Z</DateUtc></StartTime><FrequencyChanges><FrequencyChange><Frequency dt:dt="r8">10000000</Frequency><Timestamp dt:dt="r8">10232195584895</Timestamp><Current dt:…	좌우반구com(CVF, UVF, BVF)_1-005-1	60	1.0.0.167	1	1585663422	Professional	2.0.10.356	2.0.10.356	09-06-2023	2023-09-06 오전 4:51:16	13:51:16	2.0.10.252	46		1	z	정오	111	1	46	NULL	NULL	NULL	NULL	NULL	NULL	KSY3	List1	NULL	NULL	NULL	NULL	NULL	NULL	NULL	NULL	NULL	1	z	2	4	141456	0	z	500	141956
좌우반구com(CVF, UVF, BVF)_1	5	1	<?xml version="1.0"?>\n<Clock xmlns:dt="urn:schemas-microsoft-com:datatypes"><Description dt:dt="string">E-Prime Primary Realtime Clock</Description><StartTime><Timestamp dt:dt="int">0</Timestamp><DateUtc dt:dt="string">2023-09-06T04:51:16Z</DateUtc></StartTime><FrequencyChanges><FrequencyChange><Frequency dt:dt="r8">10000000</Frequency><Timestamp dt:dt="r8">10232195584895</Timestamp><Current dt:…	좌우반구com(CVF, UVF, BVF)_1-005-1	60	1.0.0.167	1	1585663422	Professional	2.0.10.356	2.0.10.356	09-06-2023	2023-09-06 오전 4:51:16	13:51:16	2.0.10.252	334		1	z	정책	NULL	NULL	NULL	NULL	NULL	NULL	5	1	70	KSY3	List3	NULL	NULL	NULL	NULL	NULL	NULL	NULL	NULL	NULL	0	z	3	3	955921	0	{/}	706	956627
좌우반구com(CVF, UVF, BVF)_1	5	1	<?xml version="1.0"?>\n<Clock xmlns:dt="urn:schemas-microsoft-com:datatypes"><Description dt:dt="string">E-Prime Primary Realtime Clock</Description><StartTime><Timestamp dt:dt="int">0</Timestamp><DateUtc dt:dt="string">2023-09-06T04:51:16Z</DateUtc></StartTime><FrequencyChanges><FrequencyChange><Frequency dt:dt="r8">10000000</Frequency><Timestamp dt:dt="r8">10232195584895</Timestamp><Current dt:…	좌우반구com(CVF, UVF, BVF)_1-005-1	60	1.0.0.167	1	1585663422	Professional	2.0.10.356	2.0.10.356	09-06-2023	2023-09-06 오전 4:51:16	13:51:16	2.0.10.252	240		2	{/}	제경	NULL	NULL	NULL	65	1	108	NULL	NULL	NULL	KSY2	List2	NULL	NULL	NULL	NULL	NULL	NULL	NULL	NULL	NULL	1	{/}	2	4	682105	0	{/}	434	682539
좌우반구com(CVF, UVF, BVF)_1	5	1	<?xml version="1.0"?>\n<Clock xmlns:dt="urn:schemas-microsoft-com:datatypes"><Description dt:dt="string">E-Prime Primary Realtime Clock</Description><StartTime><Timestamp dt:dt="int">0</Timestamp><DateUtc dt:dt="string">2023-09-06T04:51:16Z</DateUtc></StartTime><FrequencyChanges><FrequencyChange><Frequency dt:dt="r8">10000000</Frequency><Timestamp dt:dt="r8">10232195584895</Timestamp><Current dt:…	좌우반구com(CVF, UVF, BVF)_1-005-1	60	1.0.0.167	1	1585663422	Professional	2.0.10.356	2.0.10.356	09-06-2023	2023-09-06 오전 4:51:16	13:51:16	2.0.10.252	352		1	z	제도	NULL	NULL	NULL	NULL	NULL	NULL	11	1	88	KSY4	List3	NULL	NULL	NULL	NULL	NULL	NULL	NULL	NULL	NULL	1	z	2	3	1004404	0	z	423	1004827
좌우반구com(CVF, UVF, BVF)_1	5	1	<?xml version="1.0"?>\n<Clock xmlns:dt="urn:schemas-microsoft-com:datatypes"><Description dt:dt="string">E-Prime Primary Realtime Clock</Description><StartTime><Timestamp dt:dt="int">0</Timestamp><DateUtc dt:dt="string">2023-09-06T04:51:16Z</DateUtc></StartTime><FrequencyChanges><FrequencyChange><Frequency dt:dt="r8">10000000</Frequency><Timestamp dt:dt="r8">10232195584895</Timestamp><Current dt:…	좌우반구com(CVF, UVF, BVF)_1-005-1	60	1.0.0.167	1	1585663422	Professional	2.0.10.356	2.0.10.356	09-06-2023	2023-09-06 오전 4:51:16	13:51:16	2.0.10.252	128		2	{/}	제란	59	1	128	NULL	NULL	NULL	NULL	NULL	NULL	KSY	List1	0		2	1	359239	183		0	0	1	{/}	2	3	359422	0	{/}	334	359756
좌우반구com(CVF, UVF, BVF)_1	5	1	<?xml version="1.0"?>\n<Clock xmlns:dt="urn:schemas-microsoft-com:datatypes"><Description dt:dt="string">E-Prime Primary Realtime Clock</Description><StartTime><Timestamp dt:dt="int">0</Timestamp><DateUtc dt:dt="string">2023-09-06T04:51:16Z</DateUtc></StartTime><FrequencyChanges><FrequencyChange><Frequency dt:dt="r8">10000000</Frequency><Timestamp dt:dt="r8">10232195584895</Timestamp><Current dt:…	좌우반구com(CVF, UVF, BVF)_1-005-1	60	1.0.0.167	1	1585663422	Professional	2.0.10.356	2.0.10.356	09-06-2023	2023-09-06 오전 4:51:16	13:51:16	2.0.10.252	109		1	z	제안	34	1	109	NULL	NULL	NULL	NULL	NULL	NULL	KSY4	List1	NULL	NULL	NULL	NULL	NULL	NULL	NULL	NULL	NULL	1	z	2	3	309572	0	z	271	309843
좌우반구com(CVF, UVF, BVF)_1	5	1	<?xml version="1.0"?>\n<Clock xmlns:dt="urn:schemas-microsoft-com:datatypes"><Description dt:dt="string">E-Prime Primary Realtime Clock</Description><StartTime><Timestamp dt:dt="int">0</Timestamp><DateUtc dt:dt="string">2023-09-06T04:51:16Z</DateUtc></StartTime><FrequencyChanges><FrequencyChange><Frequency dt:dt="r8">10000000</Frequency><Timestamp dt:dt="r8">10232195584895</Timestamp><Current dt:…	좌우반구com(CVF, UVF, BVF)_1-005-1	60	1.0.0.167	1	1585663422	Professional	2.0.10.356	2.0.10.356	09-06-2023	2023-09-06 오전 4:51:16	13:51:16	2.0.10.252	82		1	z	제품	114	1	82	NULL	NULL	NULL	NULL	NULL	NULL	KSY4	List1	NULL	NULL	NULL	NULL	NULL	NULL	NULL	NULL	NULL	0	z	2	3	237455	0	{/}	477	237932
좌우반구com(CVF, UVF, BVF)_1	5	1	<?xml version="1.0"?>\n<Clock xmlns:dt="urn:schemas-microsoft-com:datatypes"><Description dt:dt="string">E-Prime Primary Realtime Clock</Description><StartTime><Timestamp dt:dt="int">0</Timestamp><DateUtc dt:dt="string">2023-09-06T04:51:16Z</DateUtc></StartTime><FrequencyChanges><FrequencyChange><Frequency dt:dt="r8">10000000</Frequency><Timestamp dt:dt="r8">10232195584895</Timestamp><Current dt:…	좌우반구com(CVF, UVF, BVF)_1-005-1	60	1.0.0.167	1	1585663422	Professional	2.0.10.356	2.0.10.356	09-06-2023	2023-09-06 오전 4:51:16	13:51:16	2.0.10.252	158		1	z	조건	NULL	NULL	NULL	32	1	26	NULL	NULL	NULL	KSY4	List2	NULL	NULL	NULL	NULL	NULL	NULL	NULL	NULL	NULL	1	z	2	4	460122	0	z	305	460427
좌우반구com(CVF, UVF, BVF)_1	5	1	<?xml version="1.0"?>\n<Clock xmlns:dt="urn:schemas-microsoft-com:datatypes"><Description dt:dt="string">E-Prime Primary Realtime Clock</Description><StartTime><Timestamp dt:dt="int">0</Timestamp><DateUtc dt:dt="string">2023-09-06T04:51:16Z</DateUtc></StartTime><FrequencyChanges><FrequencyChange><Frequency dt:dt="r8">10000000</Frequency><Timestamp dt:dt="r8">10232195584895</Timestamp><Current dt:…	좌우반구com(CVF, UVF, BVF)_1-005-1	60	1.0.0.167	1	1585663422	Professional	2.0.10.356	2.0.10.356	09-06-2023	2023-09-06 오전 4:51:16	13:51:16	2.0.10.252	59		1	z	조례	95	1	59	NULL	NULL	NULL	NULL	NULL	NULL	KSY4	List1	NULL	NULL	NULL	NULL	NULL	NULL	NULL	NULL	NULL	1	z	3	3	175572	0	z	592	176164
좌우반구com(CVF, UVF, BVF)_1	5	1	<?xml version="1.0"?>\n<Clock xmlns:dt="urn:schemas-microsoft-com:datatypes"><Description dt:dt="string">E-Prime Primary Realtime Clock</Description><StartTime><Timestamp dt:dt="int">0</Timestamp><DateUtc dt:dt="string">2023-09-06T04:51:16Z</DateUtc></StartTime><FrequencyChanges><FrequencyChange><Frequency dt:dt="r8">10000000</Frequency><Timestamp dt:dt="r8">10232195584895</Timestamp><Current dt:…	좌우반구com(CVF, UVF, BVF)_1-005-1	60	1.0.0.167	1	1585663422	Professional	2.0.10.356	2.0.10.356	09-06-2023	2023-09-06 오전 4:51:16	13:51:16	2.0.10.252	268		1	z	조직	NULL	NULL	NULL	NULL	NULL	NULL	87	1	4	KSY4	List3	NULL	NULL	NULL	NULL	NULL	NULL	NULL	NULL	NULL	1	z	2	3	775588	0	z	367	775955
좌우반구com(CVF, UVF, BVF)_1	5	1	<?xml version="1.0"?>\n<Clock xmlns:dt="urn:schemas-microsoft-com:datatypes"><Description dt:dt="string">E-Prime Primary Realtime Clock</Description><StartTime><Timestamp dt:dt="int">0</Timestamp><DateUtc dt:dt="string">2023-09-06T04:51:16Z</DateUtc></StartTime><FrequencyChanges><FrequencyChange><Frequency dt:dt="r8">10000000</Frequency><Timestamp dt:dt="r8">10232195584895</Timestamp><Current dt:…	좌우반구com(CVF, UVF, BVF)_1-005-1	60	1.0.0.167	1	1585663422	Professional	2.0.10.356	2.0.10.356	09-06-2023	2023-09-06 오전 4:51:16	13:51:16	2.0.10.252	111		1	z	종류	22	1	111	NULL	NULL	NULL	NULL	NULL	NULL	KSY4	List1	NULL	NULL	NULL	NULL	NULL	NULL	NULL	NULL	NULL	1	z	2	3	314555	0	z	288	314843
좌우반구com(CVF, UVF, BVF)_1	5	1	<?xml version="1.0"?>\n<Clock xmlns:dt="urn:schemas-microsoft-com:datatypes"><Description dt:dt="string">E-Prime Primary Realtime Clock</Description><StartTime><Timestamp dt:dt="int">0</Timestamp><DateUtc dt:dt="string">2023-09-06T04:51:16Z</DateUtc></StartTime><FrequencyChanges><FrequencyChange><Frequency dt:dt="r8">10000000</Frequency><Timestamp dt:dt="r8">10232195584895</Timestamp><Current dt:…	좌우반구com(CVF, UVF, BVF)_1-005-1	60	1.0.0.167	1	1585663422	Professional	2.0.10.356	2.0.10.356	09-06-2023	2023-09-06 오전 4:51:16	13:51:16	2.0.10.252	129		2	{/}	종백	93	1	129	NULL	NULL	NULL	NULL	NULL	NULL	KSY2	List1	NULL	NULL	NULL	NULL	NULL	NULL	NULL	NULL	NULL	1	{/}	2	3	361955	0	{/}	480	362435
좌우반구com(CVF, UVF, BVF)_1	5	1	<?xml version="1.0"?>\n<Clock xmlns:dt="urn:schemas-microsoft-com:datatypes"><Description dt:dt="string">E-Prime Primary Realtime Clock</Description><StartTime><Timestamp dt:dt="int">0</Timestamp><DateUtc dt:dt="string">2023-09-06T04:51:16Z</DateUtc></StartTime><FrequencyChanges><FrequencyChange><Frequency dt:dt="r8">10000000</Frequency><Timestamp dt:dt="r8">10232195584895</Timestamp><Current dt:…	좌우반구com(CVF, UVF, BVF)_1-005-1	60	1.0.0.167	1	1585663422	Professional	2.0.10.356	2.0.10.356	09-06-2023	2023-09-06 오전 4:51:16	13:51:16	2.0.10.252	61		2	{/}	죽거	10	1	61	NULL	NULL	NULL	NULL	NULL	NULL	KSY3	List1	NULL	NULL	NULL	NULL	NULL	NULL	NULL	NULL	NULL	1	{/}	3	3	181022	0	{/}	790	181812
좌우반구com(CVF, UVF, BVF)_1	5	1	<?xml version="1.0"?>\n<Clock xmlns:dt="urn:schemas-microsoft-com:datatypes"><Description dt:dt="string">E-Prime Primary Realtime Clock</Description><StartTime><Timestamp dt:dt="int">0</Timestamp><DateUtc dt:dt="string">2023-09-06T04:51:16Z</DateUtc></StartTime><FrequencyChanges><FrequencyChange><Frequency dt:dt="r8">10000000</Frequency><Timestamp dt:dt="r8">10232195584895</Timestamp><Current dt:…	좌우반구com(CVF, UVF, BVF)_1-005-1	60	1.0.0.167	1	1585663422	Professional	2.0.10.356	2.0.10.356	09-06-2023	2023-09-06 오전 4:51:16	13:51:16	2.0.10.252	317		1	z	죽음	NULL	NULL	NULL	NULL	NULL	NULL	123	1	53	KSY4	List3	NULL	NULL	NULL	NULL	NULL	NULL	NULL	NULL	NULL	1	z	2	4	907988	0	z	415	908403
좌우반구com(CVF, UVF, BVF)_1	5	1	<?xml version="1.0"?>\n<Clock xmlns:dt="urn:schemas-microsoft-com:datatypes"><Description dt:dt="string">E-Prime Primary Realtime Clock</Description><StartTime><Timestamp dt:dt="int">0</Timestamp><DateUtc dt:dt="string">2023-09-06T04:51:16Z</DateUtc></StartTime><FrequencyChanges><FrequencyChange><Frequency dt:dt="r8">10000000</Frequency><Timestamp dt:dt="r8">10232195584895</Timestamp><Current dt:…	좌우반구com(CVF, UVF, BVF)_1-005-1	60	1.0.0.167	1	1585663422	Professional	2.0.10.356	2.0.10.356	09-06-2023	2023-09-06 오전 4:51:16	13:51:16	2.0.10.252	308		1	z	준거	NULL	NULL	NULL	NULL	NULL	NULL	16	1	44	KSY4	List3	NULL	NULL	NULL	NULL	NULL	NULL	NULL	NULL	NULL	0	z	2	3	883838	0	{/}	413	884251
좌우반구com(CVF, UVF, BVF)_1	5	1	<?xml version="1.0"?>\n<Clock xmlns:dt="urn:schemas-microsoft-com:datatypes"><Description dt:dt="string">E-Prime Primary Realtime Clock</Description><StartTime><Timestamp dt:dt="int">0</Timestamp><DateUtc dt:dt="string">2023-09-06T04:51:16Z</DateUtc></StartTime><FrequencyChanges><FrequencyChange><Frequency dt:dt="r8">10000000</Frequency><Timestamp dt:dt="r8">10232195584895</Timestamp><Current dt:…	좌우반구com(CVF, UVF, BVF)_1-005-1	60	1.0.0.167	1	1585663422	Professional	2.0.10.356	2.0.10.356	09-06-2023	2023-09-06 오전 4:51:16	13:51:16	2.0.10.252	331		2	{/}	증력	NULL	NULL	NULL	NULL	NULL	NULL	65	1	67	KSY3	List3	NULL	NULL	NULL	NULL	NULL	NULL	NULL	NULL	NULL	0	{/}	2	4	947588	0	z	463	948051
좌우반구com(CVF, UVF, BVF)_1	5	1	<?xml version="1.0"?>\n<Clock xmlns:dt="urn:schemas-microsoft-com:datatypes"><Description dt:dt="string">E-Prime Primary Realtime Clock</Description><StartTime><Timestamp dt:dt="int">0</Timestamp><DateUtc dt:dt="string">2023-09-06T04:51:16Z</DateUtc></StartTime><FrequencyChanges><FrequencyChange><Frequency dt:dt="r8">10000000</Frequency><Timestamp dt:dt="r8">10232195584895</Timestamp><Current dt:…	좌우반구com(CVF, UVF, BVF)_1-005-1	60	1.0.0.167	1	1585663422	Professional	2.0.10.356	2.0.10.356	09-06-2023	2023-09-06 오전 4:51:16	13:51:16	2.0.10.252	123		1	z	증인	55	1	123	NULL	NULL	NULL	NULL	NULL	NULL	KSY4	List1	NULL	NULL	NULL	NULL	NULL	NULL	NULL	NULL	NULL	1	z	2	4	346789	0	z	510	347299
좌우반구com(CVF, UVF, BVF)_1	5	1	<?xml version="1.0"?>\n<Clock xmlns:dt="urn:schemas-microsoft-com:datatypes"><Description dt:dt="string">E-Prime Primary Realtime Clock</Description><StartTime><Timestamp dt:dt="int">0</Timestamp><DateUtc dt:dt="string">2023-09-06T04:51:16Z</DateUtc></StartTime><FrequencyChanges><FrequencyChange><Frequency dt:dt="r8">10000000</Frequency><Timestamp dt:dt="r8">10232195584895</Timestamp><Current dt:…	좌우반구com(CVF, UVF, BVF)_1-005-1	60	1.0.0.167	1	1585663422	Professional	2.0.10.356	2.0.10.356	09-06-2023	2023-09-06 오전 4:51:16	13:51:16	2.0.10.252	351		2	{/}	지님	NULL	NULL	NULL	NULL	NULL	NULL	15	1	87	KSY2	List3	NULL	NULL	NULL	NULL	NULL	NULL	NULL	NULL	NULL	1	{/}	2	4	1001888	0	{/}	323	1002211
좌우반구com(CVF, UVF, BVF)_1	5	1	<?xml version="1.0"?>\n<Clock xmlns:dt="urn:schemas-microsoft-com:datatypes"><Description dt:dt="string">E-Prime Primary Realtime Clock</Description><StartTime><Timestamp dt:dt="int">0</Timestamp><DateUtc dt:dt="string">2023-09-06T04:51:16Z</DateUtc></StartTime><FrequencyChanges><FrequencyChange><Frequency dt:dt="r8">10000000</Frequency><Timestamp dt:dt="r8">10232195584895</Timestamp><Current dt:…	좌우반구com(CVF, UVF, BVF)_1-005-1	60	1.0.0.167	1	1585663422	Professional	2.0.10.356	2.0.10.356	09-06-2023	2023-09-06 오전 4:51:16	13:51:16	2.0.10.252	366		1	z	지적	NULL	NULL	NULL	NULL	NULL	NULL	18	1	102	KSY4	List3	NULL	NULL	NULL	NULL	NULL	NULL	NULL	NULL	NULL	1	z	2	3	1041054	0	z	245	1041299
좌우반구com(CVF, UVF, BVF)_1	5	1	<?xml version="1.0"?>\n<Clock xmlns:dt="urn:schemas-microsoft-com:datatypes"><Description dt:dt="string">E-Prime Primary Realtime Clock</Description><StartTime><Timestamp dt:dt="int">0</Timestamp><DateUtc dt:dt="string">2023-09-06T04:51:16Z</DateUtc></StartTime><FrequencyChanges><FrequencyChange><Frequency dt:dt="r8">10000000</Frequency><Timestamp dt:dt="r8">10232195584895</Timestamp><Current dt:…	좌우반구com(CVF, UVF, BVF)_1-005-1	60	1.0.0.167	1	1585663422	Professional	2.0.10.356	2.0.10.356	09-06-2023	2023-09-06 오전 4:51:16	13:51:16	2.0.10.252	289		1	z	지표	NULL	NULL	NULL	NULL	NULL	NULL	69	1	25	KSY4	List3	NULL	NULL	NULL	NULL	NULL	NULL	NULL	NULL	NULL	1	z	2	4	832155	0	z	592	832747
좌우반구com(CVF, UVF, BVF)_1	5	1	<?xml version="1.0"?>\n<Clock xmlns:dt="urn:schemas-microsoft-com:datatypes"><Description dt:dt="string">E-Prime Primary Realtime Clock</Description><StartTime><Timestamp dt:dt="int">0</Timestamp><DateUtc dt:dt="string">2023-09-06T04:51:16Z</DateUtc></StartTime><FrequencyChanges><FrequencyChange><Frequency dt:dt="r8">10000000</Frequency><Timestamp dt:dt="r8">10232195584895</Timestamp><Current dt:…	좌우반구com(CVF, UVF, BVF)_1-005-1	60	1.0.0.167	1	1585663422	Professional	2.0.10.356	2.0.10.356	09-06-2023	2023-09-06 오전 4:51:16	13:51:16	2.0.10.252	370		1	z	지헤	NULL	NULL	NULL	NULL	NULL	NULL	83	1	106	KSY4	List3	NULL	NULL	NULL	NULL	NULL	NULL	NULL	NULL	NULL	1	z	2	3	1052238	0	z	341	1052579
좌우반구com(CVF, UVF, BVF)_1	5	1	<?xml version="1.0"?>\n<Clock xmlns:dt="urn:schemas-microsoft-com:datatypes"><Description dt:dt="string">E-Prime Primary Realtime Clock</Description><StartTime><Timestamp dt:dt="int">0</Timestamp><DateUtc dt:dt="string">2023-09-06T04:51:16Z</DateUtc></StartTime><FrequencyChanges><FrequencyChange><Frequency dt:dt="r8">10000000</Frequency><Timestamp dt:dt="r8">10232195584895</Timestamp><Current dt:…	좌우반구com(CVF, UVF, BVF)_1-005-1	60	1.0.0.167	1	1585663422	Professional	2.0.10.356	2.0.10.356	09-06-2023	2023-09-06 오전 4:51:16	13:51:16	2.0.10.252	136		2	{/}	직매	NULL	NULL	NULL	93	1	4	NULL	NULL	NULL	KSY4	List2	NULL	NULL	NULL	NULL	NULL	NULL	NULL	NULL	NULL	1	{/}	2	3	399788	0	{/}	320	400108
좌우반구com(CVF, UVF, BVF)_1	5	1	<?xml version="1.0"?>\n<Clock xmlns:dt="urn:schemas-microsoft-com:datatypes"><Description dt:dt="string">E-Prime Primary Realtime Clock</Description><StartTime><Timestamp dt:dt="int">0</Timestamp><DateUtc dt:dt="string">2023-09-06T04:51:16Z</DateUtc></StartTime><FrequencyChanges><FrequencyChange><Frequency dt:dt="r8">10000000</Frequency><Timestamp dt:dt="r8">10232195584895</Timestamp><Current dt:…	좌우반구com(CVF, UVF, BVF)_1-005-1	60	1.0.0.167	1	1585663422	Professional	2.0.10.356	2.0.10.356	09-06-2023	2023-09-06 오전 4:51:16	13:51:16	2.0.10.252	187		1	z	직장	NULL	NULL	NULL	49	1	55	NULL	NULL	NULL	KSY4	List2	NULL	NULL	NULL	NULL	NULL	NULL	NULL	NULL	NULL	1	z	2	3	537288	0	z	307	537595
좌우반구com(CVF, UVF, BVF)_1	5	1	<?xml version="1.0"?>\n<Clock xmlns:dt="urn:schemas-microsoft-com:datatypes"><Description dt:dt="string">E-Prime Primary Realtime Clock</Description><StartTime><Timestamp dt:dt="int">0</Timestamp><DateUtc dt:dt="string">2023-09-06T04:51:16Z</DateUtc></StartTime><FrequencyChanges><FrequencyChange><Frequency dt:dt="r8">10000000</Frequency><Timestamp dt:dt="r8">10232195584895</Timestamp><Current dt:…	좌우반구com(CVF, UVF, BVF)_1-005-1	60	1.0.0.167	1	1585663422	Professional	2.0.10.356	2.0.10.356	09-06-2023	2023-09-06 오전 4:51:16	13:51:16	2.0.10.252	301		2	{/}	진회	NULL	NULL	NULL	NULL	NULL	NULL	38	1	37	KSY3	List3	NULL	NULL	NULL	NULL	NULL	NULL	NULL	NULL	NULL	1	{/}	2	4	865405	0	{/}	774	866179
좌우반구com(CVF, UVF, BVF)_1	5	1	<?xml version="1.0"?>\n<Clock xmlns:dt="urn:schemas-microsoft-com:datatypes"><Description dt:dt="string">E-Prime Primary Realtime Clock</Description><StartTime><Timestamp dt:dt="int">0</Timestamp><DateUtc dt:dt="string">2023-09-06T04:51:16Z</DateUtc></StartTime><FrequencyChanges><FrequencyChange><Frequency dt:dt="r8">10000000</Frequency><Timestamp dt:dt="r8">10232195584895</Timestamp><Current dt:…	좌우반구com(CVF, UVF, BVF)_1-005-1	60	1.0.0.167	1	1585663422	Professional	2.0.10.356	2.0.10.356	09-06-2023	2023-09-06 오전 4:51:16	13:51:16	2.0.10.252	290		1	z	질서	NULL	NULL	NULL	NULL	NULL	NULL	2	1	26	KSY4	List3	NULL	NULL	NULL	NULL	NULL	NULL	NULL	NULL	NULL	1	z	2	4	834955	0	z	440	835395
좌우반구com(CVF, UVF, BVF)_1	5	1	<?xml version="1.0"?>\n<Clock xmlns:dt="urn:schemas-microsoft-com:datatypes"><Description dt:dt="string">E-Prime Primary Realtime Clock</Description><StartTime><Timestamp dt:dt="int">0</Timestamp><DateUtc dt:dt="string">2023-09-06T04:51:16Z</DateUtc></StartTime><FrequencyChanges><FrequencyChange><Frequency dt:dt="r8">10000000</Frequency><Timestamp dt:dt="r8">10232195584895</Timestamp><Current dt:…	좌우반구com(CVF, UVF, BVF)_1-005-1	60	1.0.0.167	1	1585663422	Professional	2.0.10.356	2.0.10.356	09-06-2023	2023-09-06 오전 4:51:16	13:51:16	2.0.10.252	329		1	z	차량	NULL	NULL	NULL	NULL	NULL	NULL	46	1	65	KSY4	List3	NULL	NULL	NULL	NULL	NULL	NULL	NULL	NULL	NULL	1	z	2	3	942071	0	z	468	942539
좌우반구com(CVF, UVF, BVF)_1	5	1	<?xml version="1.0"?>\n<Clock xmlns:dt="urn:schemas-microsoft-com:datatypes"><Description dt:dt="string">E-Prime Primary Realtime Clock</Description><StartTime><Timestamp dt:dt="int">0</Timestamp><DateUtc dt:dt="string">2023-09-06T04:51:16Z</DateUtc></StartTime><FrequencyChanges><FrequencyChange><Frequency dt:dt="r8">10000000</Frequency><Timestamp dt:dt="r8">10232195584895</Timestamp><Current dt:…	좌우반구com(CVF, UVF, BVF)_1-005-1	60	1.0.0.167	1	1585663422	Professional	2.0.10.356	2.0.10.356	09-06-2023	2023-09-06 오전 4:51:16	13:51:16	2.0.10.252	188		1	z	차익	NULL	NULL	NULL	124	1	56	NULL	NULL	NULL	KSY4	List2	NULL	NULL	NULL	NULL	NULL	NULL	NULL	NULL	NULL	0	z	2	3	539788	0	{/}	839	540627
좌우반구com(CVF, UVF, BVF)_1	5	1	<?xml version="1.0"?>\n<Clock xmlns:dt="urn:schemas-microsoft-com:datatypes"><Description dt:dt="string">E-Prime Primary Realtime Clock</Description><StartTime><Timestamp dt:dt="int">0</Timestamp><DateUtc dt:dt="string">2023-09-06T04:51:16Z</DateUtc></StartTime><FrequencyChanges><FrequencyChange><Frequency dt:dt="r8">10000000</Frequency><Timestamp dt:dt="r8">10232195584895</Timestamp><Current dt:…	좌우반구com(CVF, UVF, BVF)_1-005-1	60	1.0.0.167	1	1585663422	Professional	2.0.10.356	2.0.10.356	09-06-2023	2023-09-06 오전 4:51:16	13:51:16	2.0.10.252	84		2	{/}	착반	116	1	84	NULL	NULL	NULL	NULL	NULL	NULL	KSY2	List1	NULL	NULL	NULL	NULL	NULL	NULL	NULL	NULL	NULL	1	{/}	2	3	242672	0	{/}	524	243196
좌우반구com(CVF, UVF, BVF)_1	5	1	<?xml version="1.0"?>\n<Clock xmlns:dt="urn:schemas-microsoft-com:datatypes"><Description dt:dt="string">E-Prime Primary Realtime Clock</Description><StartTime><Timestamp dt:dt="int">0</Timestamp><DateUtc dt:dt="string">2023-09-06T04:51:16Z</DateUtc></StartTime><FrequencyChanges><FrequencyChange><Frequency dt:dt="r8">10000000</Frequency><Timestamp dt:dt="r8">10232195584895</Timestamp><Current dt:…	좌우반구com(CVF, UVF, BVF)_1-005-1	60	1.0.0.167	1	1585663422	Professional	2.0.10.356	2.0.10.356	09-06-2023	2023-09-06 오전 4:51:16	13:51:16	2.0.10.252	67		1	z	착지	43	1	67	NULL	NULL	NULL	NULL	NULL	NULL	KSY4	List1	NULL	NULL	NULL	NULL	NULL	NULL	NULL	NULL	NULL	1	z	2	3	197839	0	z	501	198340
좌우반구com(CVF, UVF, BVF)_1	5	1	<?xml version="1.0"?>\n<Clock xmlns:dt="urn:schemas-microsoft-com:datatypes"><Description dt:dt="string">E-Prime Primary Realtime Clock</Description><StartTime><Timestamp dt:dt="int">0</Timestamp><DateUtc dt:dt="string">2023-09-06T04:51:16Z</DateUtc></StartTime><FrequencyChanges><FrequencyChange><Frequency dt:dt="r8">10000000</Frequency><Timestamp dt:dt="r8">10232195584895</Timestamp><Current dt:…	좌우반구com(CVF, UVF, BVF)_1-005-1	60	1.0.0.167	1	1585663422	Professional	2.0.10.356	2.0.10.356	09-06-2023	2023-09-06 오전 4:51:16	13:51:16	2.0.10.252	295		1	z	책임	NULL	NULL	NULL	NULL	NULL	NULL	43	1	31	KSY4	List3	NULL	NULL	NULL	NULL	NULL	NULL	NULL	NULL	NULL	1	z	2	4	849322	0	z	273	849595
좌우반구com(CVF, UVF, BVF)_1	5	1	<?xml version="1.0"?>\n<Clock xmlns:dt="urn:schemas-microsoft-com:datatypes"><Description dt:dt="string">E-Prime Primary Realtime Clock</Description><StartTime><Timestamp dt:dt="int">0</Timestamp><DateUtc dt:dt="string">2023-09-06T04:51:16Z</DateUtc></StartTime><FrequencyChanges><FrequencyChange><Frequency dt:dt="r8">10000000</Frequency><Timestamp dt:dt="r8">10232195584895</Timestamp><Current dt:…	좌우반구com(CVF, UVF, BVF)_1-005-1	60	1.0.0.167	1	1585663422	Professional	2.0.10.356	2.0.10.356	09-06-2023	2023-09-06 오전 4:51:16	13:51:16	2.0.10.252	22		2	{/}	책희	2	1	22	NULL	NULL	NULL	NULL	NULL	NULL	KSY4	List1	NULL	NULL	NULL	NULL	NULL	NULL	NULL	NULL	NULL	1	{/}	2	4	74939	0	{/}	457	75396
좌우반구com(CVF, UVF, BVF)_1	5	1	<?xml version="1.0"?>\n<Clock xmlns:dt="urn:schemas-microsoft-com:datatypes"><Description dt:dt="string">E-Prime Primary Realtime Clock</Description><StartTime><Timestamp dt:dt="int">0</Timestamp><DateUtc dt:dt="string">2023-09-06T04:51:16Z</DateUtc></StartTime><FrequencyChanges><FrequencyChange><Frequency dt:dt="r8">10000000</Frequency><Timestamp dt:dt="r8">10232195584895</Timestamp><Current dt:…	좌우반구com(CVF, UVF, BVF)_1-005-1	60	1.0.0.167	1	1585663422	Professional	2.0.10.356	2.0.10.356	09-06-2023	2023-09-06 오전 4:51:16	13:51:16	2.0.10.252	256		2	{/}	청휘	NULL	NULL	NULL	58	1	124	NULL	NULL	NULL	KSY	List2	0		2	0	723788	184		0	0	1	{/}	2	4	723972	0	{/}	431	724403
좌우반구com(CVF, UVF, BVF)_1	5	1	<?xml version="1.0"?>\n<Clock xmlns:dt="urn:schemas-microsoft-com:datatypes"><Description dt:dt="string">E-Prime Primary Realtime Clock</Description><StartTime><Timestamp dt:dt="int">0</Timestamp><DateUtc dt:dt="string">2023-09-06T04:51:16Z</DateUtc></StartTime><FrequencyChanges><FrequencyChange><Frequency dt:dt="r8">10000000</Frequency><Timestamp dt:dt="r8">10232195584895</Timestamp><Current dt:…	좌우반구com(CVF, UVF, BVF)_1-005-1	60	1.0.0.167	1	1585663422	Professional	2.0.10.356	2.0.10.356	09-06-2023	2023-09-06 오전 4:51:16	13:51:16	2.0.10.252	394		2	{/}	체행	NULL	NULL	NULL	NULL	NULL	NULL	13	1	130	KSY2	List3	NULL	NULL	NULL	NULL	NULL	NULL	NULL	NULL	NULL	0	{/}	2	3	1115538	0	z	417	1115955
좌우반구com(CVF, UVF, BVF)_1	5	1	<?xml version="1.0"?>\n<Clock xmlns:dt="urn:schemas-microsoft-com:datatypes"><Description dt:dt="string">E-Prime Primary Realtime Clock</Description><StartTime><Timestamp dt:dt="int">0</Timestamp><DateUtc dt:dt="string">2023-09-06T04:51:16Z</DateUtc></StartTime><FrequencyChanges><FrequencyChange><Frequency dt:dt="r8">10000000</Frequency><Timestamp dt:dt="r8">10232195584895</Timestamp><Current dt:…	좌우반구com(CVF, UVF, BVF)_1-005-1	60	1.0.0.167	1	1585663422	Professional	2.0.10.356	2.0.10.356	09-06-2023	2023-09-06 오전 4:51:16	13:51:16	2.0.10.252	81		1	z	체험	46	1	81	NULL	NULL	NULL	NULL	NULL	NULL	KSY4	List1	NULL	NULL	NULL	NULL	NULL	NULL	NULL	NULL	NULL	1	z	2	4	234789	0	z	471	235260
좌우반구com(CVF, UVF, BVF)_1	5	1	<?xml version="1.0"?>\n<Clock xmlns:dt="urn:schemas-microsoft-com:datatypes"><Description dt:dt="string">E-Prime Primary Realtime Clock</Description><StartTime><Timestamp dt:dt="int">0</Timestamp><DateUtc dt:dt="string">2023-09-06T04:51:16Z</DateUtc></StartTime><FrequencyChanges><FrequencyChange><Frequency dt:dt="r8">10000000</Frequency><Timestamp dt:dt="r8">10232195584895</Timestamp><Current dt:…	좌우반구com(CVF, UVF, BVF)_1-005-1	60	1.0.0.167	1	1585663422	Professional	2.0.10.356	2.0.10.356	09-06-2023	2023-09-06 오전 4:51:16	13:51:16	2.0.10.252	9		1	z	최고	80	1	9	NULL	NULL	NULL	NULL	NULL	NULL	KSY4	List1	NULL	NULL	NULL	NULL	NULL	NULL	NULL	NULL	NULL	1	z	2	3	41572	0	z	288	41860
좌우반구com(CVF, UVF, BVF)_1	5	1	<?xml version="1.0"?>\n<Clock xmlns:dt="urn:schemas-microsoft-com:datatypes"><Description dt:dt="string">E-Prime Primary Realtime Clock</Description><StartTime><Timestamp dt:dt="int">0</Timestamp><DateUtc dt:dt="string">2023-09-06T04:51:16Z</DateUtc></StartTime><FrequencyChanges><FrequencyChange><Frequency dt:dt="r8">10000000</Frequency><Timestamp dt:dt="r8">10232195584895</Timestamp><Current dt:…	좌우반구com(CVF, UVF, BVF)_1-005-1	60	1.0.0.167	1	1585663422	Professional	2.0.10.356	2.0.10.356	09-06-2023	2023-09-06 오전 4:51:16	13:51:16	2.0.10.252	324		2	{/}	최여	NULL	NULL	NULL	NULL	NULL	NULL	76	1	60	KSY	List3	0		2	1	927805	183		0	0	1	{/}	2	3	927988	0	{/}	935	928923
좌우반구com(CVF, UVF, BVF)_1	5	1	<?xml version="1.0"?>\n<Clock xmlns:dt="urn:schemas-microsoft-com:datatypes"><Description dt:dt="string">E-Prime Primary Realtime Clock</Description><StartTime><Timestamp dt:dt="int">0</Timestamp><DateUtc dt:dt="string">2023-09-06T04:51:16Z</DateUtc></StartTime><FrequencyChanges><FrequencyChange><Frequency dt:dt="r8">10000000</Frequency><Timestamp dt:dt="r8">10232195584895</Timestamp><Current dt:…	좌우반구com(CVF, UVF, BVF)_1-005-1	60	1.0.0.167	1	1585663422	Professional	2.0.10.356	2.0.10.356	09-06-2023	2023-09-06 오전 4:51:16	13:51:16	2.0.10.252	115		2	{/}	최횟	61	1	115	NULL	NULL	NULL	NULL	NULL	NULL	KSY2	List1	NULL	NULL	NULL	NULL	NULL	NULL	NULL	NULL	NULL	1	{/}	3	3	325188	0	{/}	312	325500
좌우반구com(CVF, UVF, BVF)_1	5	1	<?xml version="1.0"?>\n<Clock xmlns:dt="urn:schemas-microsoft-com:datatypes"><Description dt:dt="string">E-Prime Primary Realtime Clock</Description><StartTime><Timestamp dt:dt="int">0</Timestamp><DateUtc dt:dt="string">2023-09-06T04:51:16Z</DateUtc></StartTime><FrequencyChanges><FrequencyChange><Frequency dt:dt="r8">10000000</Frequency><Timestamp dt:dt="r8">10232195584895</Timestamp><Current dt:…	좌우반구com(CVF, UVF, BVF)_1-005-1	60	1.0.0.167	1	1585663422	Professional	2.0.10.356	2.0.10.356	09-06-2023	2023-09-06 오전 4:51:16	13:51:16	2.0.10.252	220		2	{/}	축허	NULL	NULL	NULL	48	1	88	NULL	NULL	NULL	KSY3	List2	NULL	NULL	NULL	NULL	NULL	NULL	NULL	NULL	NULL	0	{/}	2	3	628638	0	z	310	628948
좌우반구com(CVF, UVF, BVF)_1	5	1	<?xml version="1.0"?>\n<Clock xmlns:dt="urn:schemas-microsoft-com:datatypes"><Description dt:dt="string">E-Prime Primary Realtime Clock</Description><StartTime><Timestamp dt:dt="int">0</Timestamp><DateUtc dt:dt="string">2023-09-06T04:51:16Z</DateUtc></StartTime><FrequencyChanges><FrequencyChange><Frequency dt:dt="r8">10000000</Frequency><Timestamp dt:dt="r8">10232195584895</Timestamp><Current dt:…	좌우반구com(CVF, UVF, BVF)_1-005-1	60	1.0.0.167	1	1585663422	Professional	2.0.10.356	2.0.10.356	09-06-2023	2023-09-06 오전 4:51:16	13:51:16	2.0.10.252	286		2	{/}	축헤	NULL	NULL	NULL	NULL	NULL	NULL	42	1	22	KSY3	List3	NULL	NULL	NULL	NULL	NULL	NULL	NULL	NULL	NULL	1	{/}	2	4	824022	0	{/}	541	824563
좌우반구com(CVF, UVF, BVF)_1	5	1	<?xml version="1.0"?>\n<Clock xmlns:dt="urn:schemas-microsoft-com:datatypes"><Description dt:dt="string">E-Prime Primary Realtime Clock</Description><StartTime><Timestamp dt:dt="int">0</Timestamp><DateUtc dt:dt="string">2023-09-06T04:51:16Z</DateUtc></StartTime><FrequencyChanges><FrequencyChange><Frequency dt:dt="r8">10000000</Frequency><Timestamp dt:dt="r8">10232195584895</Timestamp><Current dt:…	좌우반구com(CVF, UVF, BVF)_1-005-1	60	1.0.0.167	1	1585663422	Professional	2.0.10.356	2.0.10.356	09-06-2023	2023-09-06 오전 4:51:16	13:51:16	2.0.10.252	102		2	{/}	축희	45	1	102	NULL	NULL	NULL	NULL	NULL	NULL	KSY4	List1	NULL	NULL	NULL	NULL	NULL	NULL	NULL	NULL	NULL	1	{/}	3	3	290955	0	{/}	369	291324
좌우반구com(CVF, UVF, BVF)_1	5	1	<?xml version="1.0"?>\n<Clock xmlns:dt="urn:schemas-microsoft-com:datatypes"><Description dt:dt="string">E-Prime Primary Realtime Clock</Description><StartTime><Timestamp dt:dt="int">0</Timestamp><DateUtc dt:dt="string">2023-09-06T04:51:16Z</DateUtc></StartTime><FrequencyChanges><FrequencyChange><Frequency dt:dt="r8">10000000</Frequency><Timestamp dt:dt="r8">10232195584895</Timestamp><Current dt:…	좌우반구com(CVF, UVF, BVF)_1-005-1	60	1.0.0.167	1	1585663422	Professional	2.0.10.356	2.0.10.356	09-06-2023	2023-09-06 오전 4:51:16	13:51:16	2.0.10.252	135		2	{/}	측개	NULL	NULL	NULL	50	1	3	NULL	NULL	NULL	KSY2	List2	NULL	NULL	NULL	NULL	NULL	NULL	NULL	NULL	NULL	1	{/}	2	4	397189	0	{/}	398	397587
좌우반구com(CVF, UVF, BVF)_1	5	1	<?xml version="1.0"?>\n<Clock xmlns:dt="urn:schemas-microsoft-com:datatypes"><Description dt:dt="string">E-Prime Primary Realtime Clock</Description><StartTime><Timestamp dt:dt="int">0</Timestamp><DateUtc dt:dt="string">2023-09-06T04:51:16Z</DateUtc></StartTime><FrequencyChanges><FrequencyChange><Frequency dt:dt="r8">10000000</Frequency><Timestamp dt:dt="r8">10232195584895</Timestamp><Current dt:…	좌우반구com(CVF, UVF, BVF)_1-005-1	60	1.0.0.167	1	1585663422	Professional	2.0.10.356	2.0.10.356	09-06-2023	2023-09-06 오전 4:51:16	13:51:16	2.0.10.252	219		1	z	치안	NULL	NULL	NULL	29	1	87	NULL	NULL	NULL	KSY4	List2	NULL	NULL	NULL	NULL	NULL	NULL	NULL	NULL	NULL	1	z	2	3	626038	0	z	397	626435
좌우반구com(CVF, UVF, BVF)_1	5	1	<?xml version="1.0"?>\n<Clock xmlns:dt="urn:schemas-microsoft-com:datatypes"><Description dt:dt="string">E-Prime Primary Realtime Clock</Description><StartTime><Timestamp dt:dt="int">0</Timestamp><DateUtc dt:dt="string">2023-09-06T04:51:16Z</DateUtc></StartTime><FrequencyChanges><FrequencyChange><Frequency dt:dt="r8">10000000</Frequency><Timestamp dt:dt="r8">10232195584895</Timestamp><Current dt:…	좌우반구com(CVF, UVF, BVF)_1-005-1	60	1.0.0.167	1	1585663422	Professional	2.0.10.356	2.0.10.356	09-06-2023	2023-09-06 오전 4:51:16	13:51:16	2.0.10.252	241		2	{/}	치책	NULL	NULL	NULL	13	1	109	NULL	NULL	NULL	KSY	List2	0		2	0	684555	183		0	0	1	{/}	2	3	684738	0	{/}	465	685203
좌우반구com(CVF, UVF, BVF)_1	5	1	<?xml version="1.0"?>\n<Clock xmlns:dt="urn:schemas-microsoft-com:datatypes"><Description dt:dt="string">E-Prime Primary Realtime Clock</Description><StartTime><Timestamp dt:dt="int">0</Timestamp><DateUtc dt:dt="string">2023-09-06T04:51:16Z</DateUtc></StartTime><FrequencyChanges><FrequencyChange><Frequency dt:dt="r8">10000000</Frequency><Timestamp dt:dt="r8">10232195584895</Timestamp><Current dt:…	좌우반구com(CVF, UVF, BVF)_1-005-1	60	1.0.0.167	1	1585663422	Professional	2.0.10.356	2.0.10.356	09-06-2023	2023-09-06 오전 4:51:16	13:51:16	2.0.10.252	333		2	{/}	치향	NULL	NULL	NULL	NULL	NULL	NULL	51	1	69	KSY	List3	0		3	0	953004	184		0	0	1	{/}	2	4	953188	0	{/}	527	953715
좌우반구com(CVF, UVF, BVF)_1	5	1	<?xml version="1.0"?>\n<Clock xmlns:dt="urn:schemas-microsoft-com:datatypes"><Description dt:dt="string">E-Prime Primary Realtime Clock</Description><StartTime><Timestamp dt:dt="int">0</Timestamp><DateUtc dt:dt="string">2023-09-06T04:51:16Z</DateUtc></StartTime><FrequencyChanges><FrequencyChange><Frequency dt:dt="r8">10000000</Frequency><Timestamp dt:dt="r8">10232195584895</Timestamp><Current dt:…	좌우반구com(CVF, UVF, BVF)_1-005-1	60	1.0.0.167	1	1585663422	Professional	2.0.10.356	2.0.10.356	09-06-2023	2023-09-06 오전 4:51:16	13:51:16	2.0.10.252	297		1	z	타격	NULL	NULL	NULL	NULL	NULL	NULL	23	1	33	KSY4	List3	NULL	NULL	NULL	NULL	NULL	NULL	NULL	NULL	NULL	1	z	2	3	854588	0	z	319	854907
좌우반구com(CVF, UVF, BVF)_1	5	1	<?xml version="1.0"?>\n<Clock xmlns:dt="urn:schemas-microsoft-com:datatypes"><Description dt:dt="string">E-Prime Primary Realtime Clock</Description><StartTime><Timestamp dt:dt="int">0</Timestamp><DateUtc dt:dt="string">2023-09-06T04:51:16Z</DateUtc></StartTime><FrequencyChanges><FrequencyChange><Frequency dt:dt="r8">10000000</Frequency><Timestamp dt:dt="r8">10232195584895</Timestamp><Current dt:…	좌우반구com(CVF, UVF, BVF)_1-005-1	60	1.0.0.167	1	1585663422	Professional	2.0.10.356	2.0.10.356	09-06-2023	2023-09-06 오전 4:51:16	13:51:16	2.0.10.252	238		1	z	탈퇴	NULL	NULL	NULL	104	1	106	NULL	NULL	NULL	KSY4	List2	NULL	NULL	NULL	NULL	NULL	NULL	NULL	NULL	NULL	1	z	2	4	677005	0	z	398	677403
좌우반구com(CVF, UVF, BVF)_1	5	1	<?xml version="1.0"?>\n<Clock xmlns:dt="urn:schemas-microsoft-com:datatypes"><Description dt:dt="string">E-Prime Primary Realtime Clock</Description><StartTime><Timestamp dt:dt="int">0</Timestamp><DateUtc dt:dt="string">2023-09-06T04:51:16Z</DateUtc></StartTime><FrequencyChanges><FrequencyChange><Frequency dt:dt="r8">10000000</Frequency><Timestamp dt:dt="r8">10232195584895</Timestamp><Current dt:…	좌우반구com(CVF, UVF, BVF)_1-005-1	60	1.0.0.167	1	1585663422	Professional	2.0.10.356	2.0.10.356	09-06-2023	2023-09-06 오전 4:51:16	13:51:16	2.0.10.252	130		2	{/}	태스	36	1	130	NULL	NULL	NULL	NULL	NULL	NULL	KSY	List1	0		2	0	364455	184		0	0	1	{/}	2	4	364639	0	{/}	669	365308
좌우반구com(CVF, UVF, BVF)_1	5	1	<?xml version="1.0"?>\n<Clock xmlns:dt="urn:schemas-microsoft-com:datatypes"><Description dt:dt="string">E-Prime Primary Realtime Clock</Description><StartTime><Timestamp dt:dt="int">0</Timestamp><DateUtc dt:dt="string">2023-09-06T04:51:16Z</DateUtc></StartTime><FrequencyChanges><FrequencyChange><Frequency dt:dt="r8">10000000</Frequency><Timestamp dt:dt="r8">10232195584895</Timestamp><Current dt:…	좌우반구com(CVF, UVF, BVF)_1-005-1	60	1.0.0.167	1	1585663422	Professional	2.0.10.356	2.0.10.356	09-06-2023	2023-09-06 오전 4:51:16	13:51:16	2.0.10.252	90		1	z	택시	70	1	90	NULL	NULL	NULL	NULL	NULL	NULL	KSY4	List1	NULL	NULL	NULL	NULL	NULL	NULL	NULL	NULL	NULL	1	z	2	4	260056	0	z	404	260460
좌우반구com(CVF, UVF, BVF)_1	5	1	<?xml version="1.0"?>\n<Clock xmlns:dt="urn:schemas-microsoft-com:datatypes"><Description dt:dt="string">E-Prime Primary Realtime Clock</Description><StartTime><Timestamp dt:dt="int">0</Timestamp><DateUtc dt:dt="string">2023-09-06T04:51:16Z</DateUtc></StartTime><FrequencyChanges><FrequencyChange><Frequency dt:dt="r8">10000000</Frequency><Timestamp dt:dt="r8">10232195584895</Timestamp><Current dt:…	좌우반구com(CVF, UVF, BVF)_1-005-1	60	1.0.0.167	1	1585663422	Professional	2.0.10.356	2.0.10.356	09-06-2023	2023-09-06 오전 4:51:16	13:51:16	2.0.10.252	107		2	{/}	택정	82	1	107	NULL	NULL	NULL	NULL	NULL	NULL	KSY	List1	0		2	0	303922	183		0	0	1	{/}	2	3	304105	0	{/}	499	304604
좌우반구com(CVF, UVF, BVF)_1	5	1	<?xml version="1.0"?>\n<Clock xmlns:dt="urn:schemas-microsoft-com:datatypes"><Description dt:dt="string">E-Prime Primary Realtime Clock</Description><StartTime><Timestamp dt:dt="int">0</Timestamp><DateUtc dt:dt="string">2023-09-06T04:51:16Z</DateUtc></StartTime><FrequencyChanges><FrequencyChange><Frequency dt:dt="r8">10000000</Frequency><Timestamp dt:dt="r8">10232195584895</Timestamp><Current dt:…	좌우반구com(CVF, UVF, BVF)_1-005-1	60	1.0.0.167	1	1585663422	Professional	2.0.10.356	2.0.10.356	09-06-2023	2023-09-06 오전 4:51:16	13:51:16	2.0.10.252	307		2	{/}	통락	NULL	NULL	NULL	NULL	NULL	NULL	33	1	43	KSY4	List3	NULL	NULL	NULL	NULL	NULL	NULL	NULL	NULL	NULL	1	{/}	2	3	881088	0	{/}	547	881635
좌우반구com(CVF, UVF, BVF)_1	5	1	<?xml version="1.0"?>\n<Clock xmlns:dt="urn:schemas-microsoft-com:datatypes"><Description dt:dt="string">E-Prime Primary Realtime Clock</Description><StartTime><Timestamp dt:dt="int">0</Timestamp><DateUtc dt:dt="string">2023-09-06T04:51:16Z</DateUtc></StartTime><FrequencyChanges><FrequencyChange><Frequency dt:dt="r8">10000000</Frequency><Timestamp dt:dt="r8">10232195584895</Timestamp><Current dt:…	좌우반구com(CVF, UVF, BVF)_1-005-1	60	1.0.0.167	1	1585663422	Professional	2.0.10.356	2.0.10.356	09-06-2023	2023-09-06 오전 4:51:16	13:51:16	2.0.10.252	160		2	{/}	통록	NULL	NULL	NULL	1	1	28	NULL	NULL	NULL	KSY2	List2	NULL	NULL	NULL	NULL	NULL	NULL	NULL	NULL	NULL	0	{/}	2	3	465055	0	z	284	465339
좌우반구com(CVF, UVF, BVF)_1	5	1	<?xml version="1.0"?>\n<Clock xmlns:dt="urn:schemas-microsoft-com:datatypes"><Description dt:dt="string">E-Prime Primary Realtime Clock</Description><StartTime><Timestamp dt:dt="int">0</Timestamp><DateUtc dt:dt="string">2023-09-06T04:51:16Z</DateUtc></StartTime><FrequencyChanges><FrequencyChange><Frequency dt:dt="r8">10000000</Frequency><Timestamp dt:dt="r8">10232195584895</Timestamp><Current dt:…	좌우반구com(CVF, UVF, BVF)_1-005-1	60	1.0.0.167	1	1585663422	Professional	2.0.10.356	2.0.10.356	09-06-2023	2023-09-06 오전 4:51:16	13:51:16	2.0.10.252	112		2	{/}	통류	129	1	112	NULL	NULL	NULL	NULL	NULL	NULL	KSY3	List1	NULL	NULL	NULL	NULL	NULL	NULL	NULL	NULL	NULL	1	{/}	2	4	317039	0	{/}	492	317531
좌우반구com(CVF, UVF, BVF)_1	5	1	<?xml version="1.0"?>\n<Clock xmlns:dt="urn:schemas-microsoft-com:datatypes"><Description dt:dt="string">E-Prime Primary Realtime Clock</Description><StartTime><Timestamp dt:dt="int">0</Timestamp><DateUtc dt:dt="string">2023-09-06T04:51:16Z</DateUtc></StartTime><FrequencyChanges><FrequencyChange><Frequency dt:dt="r8">10000000</Frequency><Timestamp dt:dt="r8">10232195584895</Timestamp><Current dt:…	좌우반구com(CVF, UVF, BVF)_1-005-1	60	1.0.0.167	1	1585663422	Professional	2.0.10.356	2.0.10.356	09-06-2023	2023-09-06 오전 4:51:16	13:51:16	2.0.10.252	269		2	{/}	퇴착	NULL	NULL	NULL	NULL	NULL	NULL	19	1	5	KSY2	List3	NULL	NULL	NULL	NULL	NULL	NULL	NULL	NULL	NULL	1	{/}	2	3	778155	0	{/}	320	778475
좌우반구com(CVF, UVF, BVF)_1	5	1	<?xml version="1.0"?>\n<Clock xmlns:dt="urn:schemas-microsoft-com:datatypes"><Description dt:dt="string">E-Prime Primary Realtime Clock</Description><StartTime><Timestamp dt:dt="int">0</Timestamp><DateUtc dt:dt="string">2023-09-06T04:51:16Z</DateUtc></StartTime><FrequencyChanges><FrequencyChange><Frequency dt:dt="r8">10000000</Frequency><Timestamp dt:dt="r8">10232195584895</Timestamp><Current dt:…	좌우반구com(CVF, UVF, BVF)_1-005-1	60	1.0.0.167	1	1585663422	Professional	2.0.10.356	2.0.10.356	09-06-2023	2023-09-06 오전 4:51:16	13:51:16	2.0.10.252	328		1	z	판단	NULL	NULL	NULL	NULL	NULL	NULL	81	1	64	KSY4	List3	NULL	NULL	NULL	NULL	NULL	NULL	NULL	NULL	NULL	1	z	2	3	939538	0	z	329	939867
좌우반구com(CVF, UVF, BVF)_1	5	1	<?xml version="1.0"?>\n<Clock xmlns:dt="urn:schemas-microsoft-com:datatypes"><Description dt:dt="string">E-Prime Primary Realtime Clock</Description><StartTime><Timestamp dt:dt="int">0</Timestamp><DateUtc dt:dt="string">2023-09-06T04:51:16Z</DateUtc></StartTime><FrequencyChanges><FrequencyChange><Frequency dt:dt="r8">10000000</Frequency><Timestamp dt:dt="r8">10232195584895</Timestamp><Current dt:…	좌우반구com(CVF, UVF, BVF)_1-005-1	60	1.0.0.167	1	1585663422	Professional	2.0.10.356	2.0.10.356	09-06-2023	2023-09-06 오전 4:51:16	13:51:16	2.0.10.252	17		1	z	판매	127	1	17	NULL	NULL	NULL	NULL	NULL	NULL	KSY4	List1	NULL	NULL	NULL	NULL	NULL	NULL	NULL	NULL	NULL	1	z	2	3	62389	0	z	271	62660
좌우반구com(CVF, UVF, BVF)_1	5	1	<?xml version="1.0"?>\n<Clock xmlns:dt="urn:schemas-microsoft-com:datatypes"><Description dt:dt="string">E-Prime Primary Realtime Clock</Description><StartTime><Timestamp dt:dt="int">0</Timestamp><DateUtc dt:dt="string">2023-09-06T04:51:16Z</DateUtc></StartTime><FrequencyChanges><FrequencyChange><Frequency dt:dt="r8">10000000</Frequency><Timestamp dt:dt="r8">10232195584895</Timestamp><Current dt:…	좌우반구com(CVF, UVF, BVF)_1-005-1	60	1.0.0.167	1	1585663422	Professional	2.0.10.356	2.0.10.356	09-06-2023	2023-09-06 오전 4:51:16	13:51:16	2.0.10.252	344		1	z	표현	NULL	NULL	NULL	NULL	NULL	NULL	9	1	80	KSY4	List3	NULL	NULL	NULL	NULL	NULL	NULL	NULL	NULL	NULL	1	z	2	3	982621	0	z	358	982979
좌우반구com(CVF, UVF, BVF)_1	5	1	<?xml version="1.0"?>\n<Clock xmlns:dt="urn:schemas-microsoft-com:datatypes"><Description dt:dt="string">E-Prime Primary Realtime Clock</Description><StartTime><Timestamp dt:dt="int">0</Timestamp><DateUtc dt:dt="string">2023-09-06T04:51:16Z</DateUtc></StartTime><FrequencyChanges><FrequencyChange><Frequency dt:dt="r8">10000000</Frequency><Timestamp dt:dt="r8">10232195584895</Timestamp><Current dt:…	좌우반구com(CVF, UVF, BVF)_1-005-1	60	1.0.0.167	1	1585663422	Professional	2.0.10.356	2.0.10.356	09-06-2023	2023-09-06 오전 4:51:16	13:51:16	2.0.10.252	191		2	{/}	품결	NULL	NULL	NULL	101	1	59	NULL	NULL	NULL	KSY3	List2	NULL	NULL	NULL	NULL	NULL	NULL	NULL	NULL	NULL	0	{/}	2	3	549505	0	z	362	549867
좌우반구com(CVF, UVF, BVF)_1	5	1	<?xml version="1.0"?>\n<Clock xmlns:dt="urn:schemas-microsoft-com:datatypes"><Description dt:dt="string">E-Prime Primary Realtime Clock</Description><StartTime><Timestamp dt:dt="int">0</Timestamp><DateUtc dt:dt="string">2023-09-06T04:51:16Z</DateUtc></StartTime><FrequencyChanges><FrequencyChange><Frequency dt:dt="r8">10000000</Frequency><Timestamp dt:dt="r8">10232195584895</Timestamp><Current dt:…	좌우반구com(CVF, UVF, BVF)_1-005-1	60	1.0.0.167	1	1585663422	Professional	2.0.10.356	2.0.10.356	09-06-2023	2023-09-06 오전 4:51:16	13:51:16	2.0.10.252	377		2	{/}	필관	NULL	NULL	NULL	NULL	NULL	NULL	100	1	113	KSY3	List3	NULL	NULL	NULL	NULL	NULL	NULL	NULL	NULL	NULL	1	{/}	2	3	1070104	0	{/}	459	1070563
좌우반구com(CVF, UVF, BVF)_1	5	1	<?xml version="1.0"?>\n<Clock xmlns:dt="urn:schemas-microsoft-com:datatypes"><Description dt:dt="string">E-Prime Primary Realtime Clock</Description><StartTime><Timestamp dt:dt="int">0</Timestamp><DateUtc dt:dt="string">2023-09-06T04:51:16Z</DateUtc></StartTime><FrequencyChanges><FrequencyChange><Frequency dt:dt="r8">10000000</Frequency><Timestamp dt:dt="r8">10232195584895</Timestamp><Current dt:…	좌우반구com(CVF, UVF, BVF)_1-005-1	60	1.0.0.167	1	1585663422	Professional	2.0.10.356	2.0.10.356	09-06-2023	2023-09-06 오전 4:51:16	13:51:16	2.0.10.252	50		1	z	필수	37	1	50	NULL	NULL	NULL	NULL	NULL	NULL	KSY4	List1	NULL	NULL	NULL	NULL	NULL	NULL	NULL	NULL	NULL	1	z	2	4	151889	0	z	299	152188
좌우반구com(CVF, UVF, BVF)_1	5	1	<?xml version="1.0"?>\n<Clock xmlns:dt="urn:schemas-microsoft-com:datatypes"><Description dt:dt="string">E-Prime Primary Realtime Clock</Description><StartTime><Timestamp dt:dt="int">0</Timestamp><DateUtc dt:dt="string">2023-09-06T04:51:16Z</DateUtc></StartTime><FrequencyChanges><FrequencyChange><Frequency dt:dt="r8">10000000</Frequency><Timestamp dt:dt="r8">10232195584895</Timestamp><Current dt:…	좌우반구com(CVF, UVF, BVF)_1-005-1	60	1.0.0.167	1	1585663422	Professional	2.0.10.356	2.0.10.356	09-06-2023	2023-09-06 오전 4:51:16	13:51:16	2.0.10.252	226		1	z	핑계	NULL	NULL	NULL	118	1	94	NULL	NULL	NULL	KSY4	List2	NULL	NULL	NULL	NULL	NULL	NULL	NULL	NULL	NULL	1	z	2	4	644472	0	z	379	644851
좌우반구com(CVF, UVF, BVF)_1	5	1	<?xml version="1.0"?>\n<Clock xmlns:dt="urn:schemas-microsoft-com:datatypes"><Description dt:dt="string">E-Prime Primary Realtime Clock</Description><StartTime><Timestamp dt:dt="int">0</Timestamp><DateUtc dt:dt="string">2023-09-06T04:51:16Z</DateUtc></StartTime><FrequencyChanges><FrequencyChange><Frequency dt:dt="r8">10000000</Frequency><Timestamp dt:dt="r8">10232195584895</Timestamp><Current dt:…	좌우반구com(CVF, UVF, BVF)_1-005-1	60	1.0.0.167	1	1585663422	Professional	2.0.10.356	2.0.10.356	09-06-2023	2023-09-06 오전 4:51:16	13:51:16	2.0.10.252	216		2	{/}	핑품	NULL	NULL	NULL	105	1	84	NULL	NULL	NULL	KSY	List2	0		2	1	617989	182		0	0	1	{/}	3	2	618171	0	{/}	520	618691
좌우반구com(CVF, UVF, BVF)_1	5	1	<?xml version="1.0"?>\n<Clock xmlns:dt="urn:schemas-microsoft-com:datatypes"><Description dt:dt="string">E-Prime Primary Realtime Clock</Description><StartTime><Timestamp dt:dt="int">0</Timestamp><DateUtc dt:dt="string">2023-09-06T04:51:16Z</DateUtc></StartTime><FrequencyChanges><FrequencyChange><Frequency dt:dt="r8">10000000</Frequency><Timestamp dt:dt="r8">10232195584895</Timestamp><Current dt:…	좌우반구com(CVF, UVF, BVF)_1-005-1	60	1.0.0.167	1	1585663422	Professional	2.0.10.356	2.0.10.356	09-06-2023	2023-09-06 오전 4:51:16	13:51:16	2.0.10.252	98		1	z	하나	112	1	98	NULL	NULL	NULL	NULL	NULL	NULL	KSY4	List1	NULL	NULL	NULL	NULL	NULL	NULL	NULL	NULL	NULL	1	z	3	3	280938	0	z	266	281204
좌우반구com(CVF, UVF, BVF)_1	5	1	<?xml version="1.0"?>\n<Clock xmlns:dt="urn:schemas-microsoft-com:datatypes"><Description dt:dt="string">E-Prime Primary Realtime Clock</Description><StartTime><Timestamp dt:dt="int">0</Timestamp><DateUtc dt:dt="string">2023-09-06T04:51:16Z</DateUtc></StartTime><FrequencyChanges><FrequencyChange><Frequency dt:dt="r8">10000000</Frequency><Timestamp dt:dt="r8">10232195584895</Timestamp><Current dt:…	좌우반구com(CVF, UVF, BVF)_1-005-1	60	1.0.0.167	1	1585663422	Professional	2.0.10.356	2.0.10.356	09-06-2023	2023-09-06 오전 4:51:16	13:51:16	2.0.10.252	168		1	z	한계	NULL	NULL	NULL	5	1	36	NULL	NULL	NULL	KSY4	List2	NULL	NULL	NULL	NULL	NULL	NULL	NULL	NULL	NULL	1	z	2	4	486122	0	z	1105	487227
좌우반구com(CVF, UVF, BVF)_1	5	1	<?xml version="1.0"?>\n<Clock xmlns:dt="urn:schemas-microsoft-com:datatypes"><Description dt:dt="string">E-Prime Primary Realtime Clock</Description><StartTime><Timestamp dt:dt="int">0</Timestamp><DateUtc dt:dt="string">2023-09-06T04:51:16Z</DateUtc></StartTime><FrequencyChanges><FrequencyChange><Frequency dt:dt="r8">10000000</Frequency><Timestamp dt:dt="r8">10232195584895</Timestamp><Current dt:…	좌우반구com(CVF, UVF, BVF)_1-005-1	60	1.0.0.167	1	1585663422	Professional	2.0.10.356	2.0.10.356	09-06-2023	2023-09-06 오전 4:51:16	13:51:16	2.0.10.252	31		1	z	핵심	76	1	31	NULL	NULL	NULL	NULL	NULL	NULL	KSY4	List1	NULL	NULL	NULL	NULL	NULL	NULL	NULL	NULL	NULL	1	z	2	4	101689	0	z	307	101996
좌우반구com(CVF, UVF, BVF)_1	5	1	<?xml version="1.0"?>\n<Clock xmlns:dt="urn:schemas-microsoft-com:datatypes"><Description dt:dt="string">E-Prime Primary Realtime Clock</Description><StartTime><Timestamp dt:dt="int">0</Timestamp><DateUtc dt:dt="string">2023-09-06T04:51:16Z</DateUtc></StartTime><FrequencyChanges><FrequencyChange><Frequency dt:dt="r8">10000000</Frequency><Timestamp dt:dt="r8">10232195584895</Timestamp><Current dt:…	좌우반구com(CVF, UVF, BVF)_1-005-1	60	1.0.0.167	1	1585663422	Professional	2.0.10.356	2.0.10.356	09-06-2023	2023-09-06 오전 4:51:16	13:51:16	2.0.10.252	258		2	{/}	핵외	NULL	NULL	NULL	14	1	126	NULL	NULL	NULL	KSY	List2	0		2	0	729155	183		0	0	1	{/}	2	3	729338	0	{/}	361	729699
좌우반구com(CVF, UVF, BVF)_1	5	1	<?xml version="1.0"?>\n<Clock xmlns:dt="urn:schemas-microsoft-com:datatypes"><Description dt:dt="string">E-Prime Primary Realtime Clock</Description><StartTime><Timestamp dt:dt="int">0</Timestamp><DateUtc dt:dt="string">2023-09-06T04:51:16Z</DateUtc></StartTime><FrequencyChanges><FrequencyChange><Frequency dt:dt="r8">10000000</Frequency><Timestamp dt:dt="r8">10232195584895</Timestamp><Current dt:…	좌우반구com(CVF, UVF, BVF)_1-005-1	60	1.0.0.167	1	1585663422	Professional	2.0.10.356	2.0.10.356	09-06-2023	2023-09-06 오전 4:51:16	13:51:16	2.0.10.252	267		2	{/}	핵정	NULL	NULL	NULL	NULL	NULL	NULL	53	1	3	KSY	List3	0		2	0	772771	184		0	0	1	{/}	2	4	772955	0	{/}	432	773387
좌우반구com(CVF, UVF, BVF)_1	5	1	<?xml version="1.0"?>\n<Clock xmlns:dt="urn:schemas-microsoft-com:datatypes"><Description dt:dt="string">E-Prime Primary Realtime Clock</Description><StartTime><Timestamp dt:dt="int">0</Timestamp><DateUtc dt:dt="string">2023-09-06T04:51:16Z</DateUtc></StartTime><FrequencyChanges><FrequencyChange><Frequency dt:dt="r8">10000000</Frequency><Timestamp dt:dt="r8">10232195584895</Timestamp><Current dt:…	좌우반구com(CVF, UVF, BVF)_1-005-1	60	1.0.0.167	1	1585663422	Professional	2.0.10.356	2.0.10.356	09-06-2023	2023-09-06 오전 4:51:16	13:51:16	2.0.10.252	250		1	z	행보	NULL	NULL	NULL	89	1	118	NULL	NULL	NULL	KSY4	List2	NULL	NULL	NULL	NULL	NULL	NULL	NULL	NULL	NULL	1	z	2	4	708339	0	z	568	708907
좌우반구com(CVF, UVF, BVF)_1	5	1	<?xml version="1.0"?>\n<Clock xmlns:dt="urn:schemas-microsoft-com:datatypes"><Description dt:dt="string">E-Prime Primary Realtime Clock</Description><StartTime><Timestamp dt:dt="int">0</Timestamp><DateUtc dt:dt="string">2023-09-06T04:51:16Z</DateUtc></StartTime><FrequencyChanges><FrequencyChange><Frequency dt:dt="r8">10000000</Frequency><Timestamp dt:dt="r8">10232195584895</Timestamp><Current dt:…	좌우반구com(CVF, UVF, BVF)_1-005-1	60	1.0.0.167	1	1585663422	Professional	2.0.10.356	2.0.10.356	09-06-2023	2023-09-06 오전 4:51:16	13:51:16	2.0.10.252	386		1	z	행운	NULL	NULL	NULL	NULL	NULL	NULL	32	1	122	KSY4	List3	NULL	NULL	NULL	NULL	NULL	NULL	NULL	NULL	NULL	1	z	2	3	1094804	0	z	263	1095067
좌우반구com(CVF, UVF, BVF)_1	5	1	<?xml version="1.0"?>\n<Clock xmlns:dt="urn:schemas-microsoft-com:datatypes"><Description dt:dt="string">E-Prime Primary Realtime Clock</Description><StartTime><Timestamp dt:dt="int">0</Timestamp><DateUtc dt:dt="string">2023-09-06T04:51:16Z</DateUtc></StartTime><FrequencyChanges><FrequencyChange><Frequency dt:dt="r8">10000000</Frequency><Timestamp dt:dt="r8">10232195584895</Timestamp><Current dt:…	좌우반구com(CVF, UVF, BVF)_1-005-1	60	1.0.0.167	1	1585663422	Professional	2.0.10.356	2.0.10.356	09-06-2023	2023-09-06 오전 4:51:16	13:51:16	2.0.10.252	234		2	{/}	행회	NULL	NULL	NULL	96	1	102	NULL	NULL	NULL	KSY	List2	0		2	0	666238	184		0	0	1	{/}	2	4	666422	0	{/}	429	666851
좌우반구com(CVF, UVF, BVF)_1	5	1	<?xml version="1.0"?>\n<Clock xmlns:dt="urn:schemas-microsoft-com:datatypes"><Description dt:dt="string">E-Prime Primary Realtime Clock</Description><StartTime><Timestamp dt:dt="int">0</Timestamp><DateUtc dt:dt="string">2023-09-06T04:51:16Z</DateUtc></StartTime><FrequencyChanges><FrequencyChange><Frequency dt:dt="r8">10000000</Frequency><Timestamp dt:dt="r8">10232195584895</Timestamp><Current dt:…	좌우반구com(CVF, UVF, BVF)_1-005-1	60	1.0.0.167	1	1585663422	Professional	2.0.10.356	2.0.10.356	09-06-2023	2023-09-06 오전 4:51:16	13:51:16	2.0.10.252	203		1	z	향수	NULL	NULL	NULL	126	1	71	NULL	NULL	NULL	KSY4	List2	NULL	NULL	NULL	NULL	NULL	NULL	NULL	NULL	NULL	1	z	2	4	583139	0	z	376	583515
좌우반구com(CVF, UVF, BVF)_1	5	1	<?xml version="1.0"?>\n<Clock xmlns:dt="urn:schemas-microsoft-com:datatypes"><Description dt:dt="string">E-Prime Primary Realtime Clock</Description><StartTime><Timestamp dt:dt="int">0</Timestamp><DateUtc dt:dt="string">2023-09-06T04:51:16Z</DateUtc></StartTime><FrequencyChanges><FrequencyChange><Frequency dt:dt="r8">10000000</Frequency><Timestamp dt:dt="r8">10232195584895</Timestamp><Current dt:…	좌우반구com(CVF, UVF, BVF)_1-005-1	60	1.0.0.167	1	1585663422	Professional	2.0.10.356	2.0.10.356	09-06-2023	2023-09-06 오전 4:51:16	13:51:16	2.0.10.252	122		2	{/}	향엄	86	1	122	NULL	NULL	NULL	NULL	NULL	NULL	KSY	List1	0		3	0	343988	184		0	0	1	{/}	2	4	344172	0	{/}	424	344596
좌우반구com(CVF, UVF, BVF)_1	5	1	<?xml version="1.0"?>\n<Clock xmlns:dt="urn:schemas-microsoft-com:datatypes"><Description dt:dt="string">E-Prime Primary Realtime Clock</Description><StartTime><Timestamp dt:dt="int">0</Timestamp><DateUtc dt:dt="string">2023-09-06T04:51:16Z</DateUtc></StartTime><FrequencyChanges><FrequencyChange><Frequency dt:dt="r8">10000000</Frequency><Timestamp dt:dt="r8">10232195584895</Timestamp><Current dt:…	좌우반구com(CVF, UVF, BVF)_1-005-1	60	1.0.0.167	1	1585663422	Professional	2.0.10.356	2.0.10.356	09-06-2023	2023-09-06 오전 4:51:16	13:51:16	2.0.10.252	32		2	{/}	허낌	57	1	32	NULL	NULL	NULL	NULL	NULL	NULL	KSY3	List1	NULL	NULL	NULL	NULL	NULL	NULL	NULL	NULL	NULL	1	{/}	2	3	104189	0	{/}	447	104636
좌우반구com(CVF, UVF, BVF)_1	5	1	<?xml version="1.0"?>\n<Clock xmlns:dt="urn:schemas-microsoft-com:datatypes"><Description dt:dt="string">E-Prime Primary Realtime Clock</Description><StartTime><Timestamp dt:dt="int">0</Timestamp><DateUtc dt:dt="string">2023-09-06T04:51:16Z</DateUtc></StartTime><FrequencyChanges><FrequencyChange><Frequency dt:dt="r8">10000000</Frequency><Timestamp dt:dt="r8">10232195584895</Timestamp><Current dt:…	좌우반구com(CVF, UVF, BVF)_1-005-1	60	1.0.0.167	1	1585663422	Professional	2.0.10.356	2.0.10.356	09-06-2023	2023-09-06 오전 4:51:16	13:51:16	2.0.10.252	248		1	z	허락	NULL	NULL	NULL	85	1	116	NULL	NULL	NULL	KSY4	List2	NULL	NULL	NULL	NULL	NULL	NULL	NULL	NULL	NULL	1	z	2	3	703188	0	z	391	703579
좌우반구com(CVF, UVF, BVF)_1	5	1	<?xml version="1.0"?>\n<Clock xmlns:dt="urn:schemas-microsoft-com:datatypes"><Description dt:dt="string">E-Prime Primary Realtime Clock</Description><StartTime><Timestamp dt:dt="int">0</Timestamp><DateUtc dt:dt="string">2023-09-06T04:51:16Z</DateUtc></StartTime><FrequencyChanges><FrequencyChange><Frequency dt:dt="r8">10000000</Frequency><Timestamp dt:dt="r8">10232195584895</Timestamp><Current dt:…	좌우반구com(CVF, UVF, BVF)_1-005-1	60	1.0.0.167	1	1585663422	Professional	2.0.10.356	2.0.10.356	09-06-2023	2023-09-06 오전 4:51:16	13:51:16	2.0.10.252	92		2	{/}	허빈	65	1	92	NULL	NULL	NULL	NULL	NULL	NULL	KSY	List1	0		2	0	264922	183		0	0	1	{/}	2	3	265105	0	{/}	331	265436
좌우반구com(CVF, UVF, BVF)_1	5	1	<?xml version="1.0"?>\n<Clock xmlns:dt="urn:schemas-microsoft-com:datatypes"><Description dt:dt="string">E-Prime Primary Realtime Clock</Description><StartTime><Timestamp dt:dt="int">0</Timestamp><DateUtc dt:dt="string">2023-09-06T04:51:16Z</DateUtc></StartTime><FrequencyChanges><FrequencyChange><Frequency dt:dt="r8">10000000</Frequency><Timestamp dt:dt="r8">10232195584895</Timestamp><Current dt:…	좌우반구com(CVF, UVF, BVF)_1-005-1	60	1.0.0.167	1	1585663422	Professional	2.0.10.356	2.0.10.356	09-06-2023	2023-09-06 오전 4:51:16	13:51:16	2.0.10.252	243		2	{/}	헤오	NULL	NULL	NULL	34	1	111	NULL	NULL	NULL	KSY4	List2	NULL	NULL	NULL	NULL	NULL	NULL	NULL	NULL	NULL	1	{/}	2	3	689988	0	{/}	431	690419
좌우반구com(CVF, UVF, BVF)_1	5	1	<?xml version="1.0"?>\n<Clock xmlns:dt="urn:schemas-microsoft-com:datatypes"><Description dt:dt="string">E-Prime Primary Realtime Clock</Description><StartTime><Timestamp dt:dt="int">0</Timestamp><DateUtc dt:dt="string">2023-09-06T04:51:16Z</DateUtc></StartTime><FrequencyChanges><FrequencyChange><Frequency dt:dt="r8">10000000</Frequency><Timestamp dt:dt="r8">10232195584895</Timestamp><Current dt:…	좌우반구com(CVF, UVF, BVF)_1-005-1	60	1.0.0.167	1	1585663422	Professional	2.0.10.356	2.0.10.356	09-06-2023	2023-09-06 오전 4:51:16	13:51:16	2.0.10.252	365		1	z	현상	NULL	NULL	NULL	NULL	NULL	NULL	4	1	101	KSY4	List3	NULL	NULL	NULL	NULL	NULL	NULL	NULL	NULL	NULL	1	z	2	4	1038538	0	z	321	1038859
좌우반구com(CVF, UVF, BVF)_1	5	1	<?xml version="1.0"?>\n<Clock xmlns:dt="urn:schemas-microsoft-com:datatypes"><Description dt:dt="string">E-Prime Primary Realtime Clock</Description><StartTime><Timestamp dt:dt="int">0</Timestamp><DateUtc dt:dt="string">2023-09-06T04:51:16Z</DateUtc></StartTime><FrequencyChanges><FrequencyChange><Frequency dt:dt="r8">10000000</Frequency><Timestamp dt:dt="r8">10232195584895</Timestamp><Current dt:…	좌우반구com(CVF, UVF, BVF)_1-005-1	60	1.0.0.167	1	1585663422	Professional	2.0.10.356	2.0.10.356	09-06-2023	2023-09-06 오전 4:51:16	13:51:16	2.0.10.252	139		1	z	협력	NULL	NULL	NULL	2	1	7	NULL	NULL	NULL	KSY4	List2	NULL	NULL	NULL	NULL	NULL	NULL	NULL	NULL	NULL	0	z	2	3	407388	0		0	0
좌우반구com(CVF, UVF, BVF)_1	5	1	<?xml version="1.0"?>\n<Clock xmlns:dt="urn:schemas-microsoft-com:datatypes"><Description dt:dt="string">E-Prime Primary Realtime Clock</Description><StartTime><Timestamp dt:dt="int">0</Timestamp><DateUtc dt:dt="string">2023-09-06T04:51:16Z</DateUtc></StartTime><FrequencyChanges><FrequencyChange><Frequency dt:dt="r8">10000000</Frequency><Timestamp dt:dt="r8">10232195584895</Timestamp><Current dt:…	좌우반구com(CVF, UVF, BVF)_1-005-1	60	1.0.0.167	1	1585663422	Professional	2.0.10.356	2.0.10.356	09-06-2023	2023-09-06 오전 4:51:16	13:51:16	2.0.10.252	347		2	{/}	협체	NULL	NULL	NULL	NULL	NULL	NULL	52	1	83	KSY2	List3	NULL	NULL	NULL	NULL	NULL	NULL	NULL	NULL	NULL	0	{/}	2	3	990254	0	z	1293	991547
좌우반구com(CVF, UVF, BVF)_1	5	1	<?xml version="1.0"?>\n<Clock xmlns:dt="urn:schemas-microsoft-com:datatypes"><Description dt:dt="string">E-Prime Primary Realtime Clock</Description><StartTime><Timestamp dt:dt="int">0</Timestamp><DateUtc dt:dt="string">2023-09-06T04:51:16Z</DateUtc></StartTime><FrequencyChanges><FrequencyChange><Frequency dt:dt="r8">10000000</Frequency><Timestamp dt:dt="r8">10232195584895</Timestamp><Current dt:…	좌우반구com(CVF, UVF, BVF)_1-005-1	60	1.0.0.167	1	1585663422	Professional	2.0.10.356	2.0.10.356	09-06-2023	2023-09-06 오전 4:51:16	13:51:16	2.0.10.252	95		1	z	형님	62	1	95	NULL	NULL	NULL	NULL	NULL	NULL	KSY4	List1	NULL	NULL	NULL	NULL	NULL	NULL	NULL	NULL	NULL	1	z	2	3	272939	0	z	329	273268
좌우반구com(CVF, UVF, BVF)_1	5	1	<?xml version="1.0"?>\n<Clock xmlns:dt="urn:schemas-microsoft-com:datatypes"><Description dt:dt="string">E-Prime Primary Realtime Clock</Description><StartTime><Timestamp dt:dt="int">0</Timestamp><DateUtc dt:dt="string">2023-09-06T04:51:16Z</DateUtc></StartTime><FrequencyChanges><FrequencyChange><Frequency dt:dt="r8">10000000</Frequency><Timestamp dt:dt="r8">10232195584895</Timestamp><Current dt:…	좌우반구com(CVF, UVF, BVF)_1-005-1	60	1.0.0.167	1	1585663422	Professional	2.0.10.356	2.0.10.356	09-06-2023	2023-09-06 오전 4:51:16	13:51:16	2.0.10.252	10		2	{/}	형스	68	1	10	NULL	NULL	NULL	NULL	NULL	NULL	KSY2	List1	NULL	NULL	NULL	NULL	NULL	NULL	NULL	NULL	NULL	1	{/}	2	4	44056	0	{/}	596	44652
좌우반구com(CVF, UVF, BVF)_1	5	1	<?xml version="1.0"?>\n<Clock xmlns:dt="urn:schemas-microsoft-com:datatypes"><Description dt:dt="string">E-Prime Primary Realtime Clock</Description><StartTime><Timestamp dt:dt="int">0</Timestamp><DateUtc dt:dt="string">2023-09-06T04:51:16Z</DateUtc></StartTime><FrequencyChanges><FrequencyChange><Frequency dt:dt="r8">10000000</Frequency><Timestamp dt:dt="r8">10232195584895</Timestamp><Current dt:…	좌우반구com(CVF, UVF, BVF)_1-005-1	60	1.0.0.167	1	1585663422	Professional	2.0.10.356	2.0.10.356	09-06-2023	2023-09-06 오전 4:51:16	13:51:16	2.0.10.252	57		1	z	형태	39	1	57	NULL	NULL	NULL	NULL	NULL	NULL	KSY4	List1	NULL	NULL	NULL	NULL	NULL	NULL	NULL	NULL	NULL	1	z	2	4	170539	0	z	305	170844
좌우반구com(CVF, UVF, BVF)_1	5	1	<?xml version="1.0"?>\n<Clock xmlns:dt="urn:schemas-microsoft-com:datatypes"><Description dt:dt="string">E-Prime Primary Realtime Clock</Description><StartTime><Timestamp dt:dt="int">0</Timestamp><DateUtc dt:dt="string">2023-09-06T04:51:16Z</DateUtc></StartTime><FrequencyChanges><FrequencyChange><Frequency dt:dt="r8">10000000</Frequency><Timestamp dt:dt="r8">10232195584895</Timestamp><Current dt:…	좌우반구com(CVF, UVF, BVF)_1-005-1	60	1.0.0.167	1	1585663422	Professional	2.0.10.356	2.0.10.356	09-06-2023	2023-09-06 오전 4:51:16	13:51:16	2.0.10.252	215		1	z	화력	NULL	NULL	NULL	77	1	83	NULL	NULL	NULL	KSY4	List2	NULL	NULL	NULL	NULL	NULL	NULL	NULL	NULL	NULL	0	z	3	3	615538	0	{/}	425	615963
좌우반구com(CVF, UVF, BVF)_1	5	1	<?xml version="1.0"?>\n<Clock xmlns:dt="urn:schemas-microsoft-com:datatypes"><Description dt:dt="string">E-Prime Primary Realtime Clock</Description><StartTime><Timestamp dt:dt="int">0</Timestamp><DateUtc dt:dt="string">2023-09-06T04:51:16Z</DateUtc></StartTime><FrequencyChanges><FrequencyChange><Frequency dt:dt="r8">10000000</Frequency><Timestamp dt:dt="r8">10232195584895</Timestamp><Current dt:…	좌우반구com(CVF, UVF, BVF)_1-005-1	60	1.0.0.167	1	1585663422	Professional	2.0.10.356	2.0.10.356	09-06-2023	2023-09-06 오전 4:51:16	13:51:16	2.0.10.252	379		1	z	확률	NULL	NULL	NULL	NULL	NULL	NULL	79	1	115	KSY4	List3	NULL	NULL	NULL	NULL	NULL	NULL	NULL	NULL	NULL	1	z	2	4	1075255	0	z	292	1075547
좌우반구com(CVF, UVF, BVF)_1	5	1	<?xml version="1.0"?>\n<Clock xmlns:dt="urn:schemas-microsoft-com:datatypes"><Description dt:dt="string">E-Prime Primary Realtime Clock</Description><StartTime><Timestamp dt:dt="int">0</Timestamp><DateUtc dt:dt="string">2023-09-06T04:51:16Z</DateUtc></StartTime><FrequencyChanges><FrequencyChange><Frequency dt:dt="r8">10000000</Frequency><Timestamp dt:dt="r8">10232195584895</Timestamp><Current dt:…	좌우반구com(CVF, UVF, BVF)_1-005-1	60	1.0.0.167	1	1585663422	Professional	2.0.10.356	2.0.10.356	09-06-2023	2023-09-06 오전 4:51:16	13:51:16	2.0.10.252	262		2	{/}	확압	NULL	NULL	NULL	28	1	130	NULL	NULL	NULL	KSY4	List2	NULL	NULL	NULL	NULL	NULL	NULL	NULL	NULL	NULL	1	{/}	2	3	739821	0	{/}	438	740259
좌우반구com(CVF, UVF, BVF)_1	5	1	<?xml version="1.0"?>\n<Clock xmlns:dt="urn:schemas-microsoft-com:datatypes"><Description dt:dt="string">E-Prime Primary Realtime Clock</Description><StartTime><Timestamp dt:dt="int">0</Timestamp><DateUtc dt:dt="string">2023-09-06T04:51:16Z</DateUtc></StartTime><FrequencyChanges><FrequencyChange><Frequency dt:dt="r8">10000000</Frequency><Timestamp dt:dt="r8">10232195584895</Timestamp><Current dt:…	좌우반구com(CVF, UVF, BVF)_1-005-1	60	1.0.0.167	1	1585663422	Professional	2.0.10.356	2.0.10.356	09-06-2023	2023-09-06 오전 4:51:16	13:51:16	2.0.10.252	189		2	{/}	확축	NULL	NULL	NULL	123	1	57	NULL	NULL	NULL	KSY3	List2	NULL	NULL	NULL	NULL	NULL	NULL	NULL	NULL	NULL	0	{/}	2	3	542822	0		0	0
좌우반구com(CVF, UVF, BVF)_1	5	1	<?xml version="1.0"?>\n<Clock xmlns:dt="urn:schemas-microsoft-com:datatypes"><Description dt:dt="string">E-Prime Primary Realtime Clock</Description><StartTime><Timestamp dt:dt="int">0</Timestamp><DateUtc dt:dt="string">2023-09-06T04:51:16Z</DateUtc></StartTime><FrequencyChanges><FrequencyChange><Frequency dt:dt="r8">10000000</Frequency><Timestamp dt:dt="r8">10232195584895</Timestamp><Current dt:…	좌우반구com(CVF, UVF, BVF)_1-005-1	60	1.0.0.167	1	1585663422	Professional	2.0.10.356	2.0.10.356	09-06-2023	2023-09-06 오전 4:51:16	13:51:16	2.0.10.252	391		1	z	환경	NULL	NULL	NULL	NULL	NULL	NULL	107	1	127	KSY4	List3	NULL	NULL	NULL	NULL	NULL	NULL	NULL	NULL	NULL	1	z	3	3	1108021	0	z	342	1108363
좌우반구com(CVF, UVF, BVF)_1	5	1	<?xml version="1.0"?>\n<Clock xmlns:dt="urn:schemas-microsoft-com:datatypes"><Description dt:dt="string">E-Prime Primary Realtime Clock</Description><StartTime><Timestamp dt:dt="int">0</Timestamp><DateUtc dt:dt="string">2023-09-06T04:51:16Z</DateUtc></StartTime><FrequencyChanges><FrequencyChange><Frequency dt:dt="r8">10000000</Frequency><Timestamp dt:dt="r8">10232195584895</Timestamp><Current dt:…	좌우반구com(CVF, UVF, BVF)_1-005-1	60	1.0.0.167	1	1585663422	Professional	2.0.10.356	2.0.10.356	09-06-2023	2023-09-06 오전 4:51:16	13:51:16	2.0.10.252	387		2	{/}	횟광	NULL	NULL	NULL	NULL	NULL	NULL	49	1	123	KSY4	List3	NULL	NULL	NULL	NULL	NULL	NULL	NULL	NULL	NULL	1	{/}	2	3	1097271	0	{/}	516	1097787
좌우반구com(CVF, UVF, BVF)_1	5	1	<?xml version="1.0"?>\n<Clock xmlns:dt="urn:schemas-microsoft-com:datatypes"><Description dt:dt="string">E-Prime Primary Realtime Clock</Description><StartTime><Timestamp dt:dt="int">0</Timestamp><DateUtc dt:dt="string">2023-09-06T04:51:16Z</DateUtc></StartTime><FrequencyChanges><FrequencyChange><Frequency dt:dt="r8">10000000</Frequency><Timestamp dt:dt="r8">10232195584895</Timestamp><Current dt:…	좌우반구com(CVF, UVF, BVF)_1-005-1	60	1.0.0.167	1	1585663422	Professional	2.0.10.356	2.0.10.356	09-06-2023	2023-09-06 오전 4:51:16	13:51:16	2.0.10.252	53		2	{/}	횟색	122	1	53	NULL	NULL	NULL	NULL	NULL	NULL	KSY4	List1	NULL	NULL	NULL	NULL	NULL	NULL	NULL	NULL	NULL	1	{/}	2	4	159639	0	{/}	421	160060
좌우반구com(CVF, UVF, BVF)_1	5	1	<?xml version="1.0"?>\n<Clock xmlns:dt="urn:schemas-microsoft-com:datatypes"><Description dt:dt="string">E-Prime Primary Realtime Clock</Description><StartTime><Timestamp dt:dt="int">0</Timestamp><DateUtc dt:dt="string">2023-09-06T04:51:16Z</DateUtc></StartTime><FrequencyChanges><FrequencyChange><Frequency dt:dt="r8">10000000</Frequency><Timestamp dt:dt="r8">10232195584895</Timestamp><Current dt:…	좌우반구com(CVF, UVF, BVF)_1-005-1	60	1.0.0.167	1	1585663422	Professional	2.0.10.356	2.0.10.356	09-06-2023	2023-09-06 오전 4:51:16	13:51:16	2.0.10.252	345		1	z	횟수	NULL	NULL	NULL	NULL	NULL	NULL	73	1	81	KSY4	List3	NULL	NULL	NULL	NULL	NULL	NULL	NULL	NULL	NULL	1	z	2	3	985171	0	z	280	985451
좌우반구com(CVF, UVF, BVF)_1	5	1	<?xml version="1.0"?>\n<Clock xmlns:dt="urn:schemas-microsoft-com:datatypes"><Description dt:dt="string">E-Prime Primary Realtime Clock</Description><StartTime><Timestamp dt:dt="int">0</Timestamp><DateUtc dt:dt="string">2023-09-06T04:51:16Z</DateUtc></StartTime><FrequencyChanges><FrequencyChange><Frequency dt:dt="r8">10000000</Frequency><Timestamp dt:dt="r8">10232195584895</Timestamp><Current dt:…	좌우반구com(CVF, UVF, BVF)_1-005-1	60	1.0.0.167	1	1585663422	Professional	2.0.10.356	2.0.10.356	09-06-2023	2023-09-06 오전 4:51:16	13:51:16	2.0.10.252	159		1	z	효과	NULL	NULL	NULL	54	1	27	NULL	NULL	NULL	KSY4	List2	NULL	NULL	NULL	NULL	NULL	NULL	NULL	NULL	NULL	1	z	2	4	462622	0	z	237	462859
좌우반구com(CVF, UVF, BVF)_1	5	1	<?xml version="1.0"?>\n<Clock xmlns:dt="urn:schemas-microsoft-com:datatypes"><Description dt:dt="string">E-Prime Primary Realtime Clock</Description><StartTime><Timestamp dt:dt="int">0</Timestamp><DateUtc dt:dt="string">2023-09-06T04:51:16Z</DateUtc></StartTime><FrequencyChanges><FrequencyChange><Frequency dt:dt="r8">10000000</Frequency><Timestamp dt:dt="r8">10232195584895</Timestamp><Current dt:…	좌우반구com(CVF, UVF, BVF)_1-005-1	60	1.0.0.167	1	1585663422	Professional	2.0.10.356	2.0.10.356	09-06-2023	2023-09-06 오전 4:51:16	13:51:16	2.0.10.252	200		2	{/}	효미	NULL	NULL	NULL	33	1	68	NULL	NULL	NULL	KSY3	List2	NULL	NULL	NULL	NULL	NULL	NULL	NULL	NULL	NULL	1	{/}	2	3	574755	0	{/}	488	575243
좌우반구com(CVF, UVF, BVF)_1	5	1	<?xml version="1.0"?>\n<Clock xmlns:dt="urn:schemas-microsoft-com:datatypes"><Description dt:dt="string">E-Prime Primary Realtime Clock</Description><StartTime><Timestamp dt:dt="int">0</Timestamp><DateUtc dt:dt="string">2023-09-06T04:51:16Z</DateUtc></StartTime><FrequencyChanges><FrequencyChange><Frequency dt:dt="r8">10000000</Frequency><Timestamp dt:dt="r8">10232195584895</Timestamp><Current dt:…	좌우반구com(CVF, UVF, BVF)_1-005-1	60	1.0.0.167	1	1585663422	Professional	2.0.10.356	2.0.10.356	09-06-2023	2023-09-06 오전 4:51:16	13:51:16	2.0.10.252	319		2	{/}	효탈	NULL	NULL	NULL	NULL	NULL	NULL	116	1	55	KSY3	List3	NULL	NULL	NULL	NULL	NULL	NULL	NULL	NULL	NULL	1	{/}	2	3	913188	0	{/}	487	913675
좌우반구com(CVF, UVF, BVF)_1	5	1	<?xml version="1.0"?>\n<Clock xmlns:dt="urn:schemas-microsoft-com:datatypes"><Description dt:dt="string">E-Prime Primary Realtime Clock</Description><StartTime><Timestamp dt:dt="int">0</Timestamp><DateUtc dt:dt="string">2023-09-06T04:51:16Z</DateUtc></StartTime><FrequencyChanges><FrequencyChange><Frequency dt:dt="r8">10000000</Frequency><Timestamp dt:dt="r8">10232195584895</Timestamp><Current dt:…	좌우반구com(CVF, UVF, BVF)_1-005-1	60	1.0.0.167	1	1585663422	Professional	2.0.10.356	2.0.10.356	09-06-2023	2023-09-06 오전 4:51:16	13:51:16	2.0.10.252	134		2	{/}	효헤	NULL	NULL	NULL	102	1	2	NULL	NULL	NULL	KSY	List2	0		2	0	394489	183		0	0	1	{/}	2	3	394672	0	{/}	316	394988
좌우반구com(CVF, UVF, BVF)_1	5	1	<?xml version="1.0"?>\n<Clock xmlns:dt="urn:schemas-microsoft-com:datatypes"><Description dt:dt="string">E-Prime Primary Realtime Clock</Description><StartTime><Timestamp dt:dt="int">0</Timestamp><DateUtc dt:dt="string">2023-09-06T04:51:16Z</DateUtc></StartTime><FrequencyChanges><FrequencyChange><Frequency dt:dt="r8">10000000</Frequency><Timestamp dt:dt="r8">10232195584895</Timestamp><Current dt:…	좌우반구com(CVF, UVF, BVF)_1-005-1	60	1.0.0.167	1	1585663422	Professional	2.0.10.356	2.0.10.356	09-06-2023	2023-09-06 오전 4:51:16	13:51:16	2.0.10.252	321		2	{/}	후검	NULL	NULL	NULL	NULL	NULL	NULL	91	1	57	KSY	List3	0		3	0	918654	184		0	0	1	{/}	2	4	918838	0	{/}	1325	920163
좌우반구com(CVF, UVF, BVF)_1	5	1	<?xml version="1.0"?>\n<Clock xmlns:dt="urn:schemas-microsoft-com:datatypes"><Description dt:dt="string">E-Prime Primary Realtime Clock</Description><StartTime><Timestamp dt:dt="int">0</Timestamp><DateUtc dt:dt="string">2023-09-06T04:51:16Z</DateUtc></StartTime><FrequencyChanges><FrequencyChange><Frequency dt:dt="r8">10000000</Frequency><Timestamp dt:dt="r8">10232195584895</Timestamp><Current dt:…	좌우반구com(CVF, UVF, BVF)_1-005-1	60	1.0.0.167	1	1585663422	Professional	2.0.10.356	2.0.10.356	09-06-2023	2023-09-06 오전 4:51:16	13:51:16	2.0.10.252	221		1	z	후대	NULL	NULL	NULL	3	1	89	NULL	NULL	NULL	KSY4	List2	NULL	NULL	NULL	NULL	NULL	NULL	NULL	NULL	NULL	1	z	2	4	631155	0	z	400	631555
좌우반구com(CVF, UVF, BVF)_1	5	1	<?xml version="1.0"?>\n<Clock xmlns:dt="urn:schemas-microsoft-com:datatypes"><Description dt:dt="string">E-Prime Primary Realtime Clock</Description><StartTime><Timestamp dt:dt="int">0</Timestamp><DateUtc dt:dt="string">2023-09-06T04:51:16Z</DateUtc></StartTime><FrequencyChanges><FrequencyChange><Frequency dt:dt="r8">10000000</Frequency><Timestamp dt:dt="r8">10232195584895</Timestamp><Current dt:…	좌우반구com(CVF, UVF, BVF)_1-005-1	60	1.0.0.167	1	1585663422	Professional	2.0.10.356	2.0.10.356	09-06-2023	2023-09-06 오전 4:51:16	13:51:16	2.0.10.252	282		1	z	후자	NULL	NULL	NULL	NULL	NULL	NULL	122	1	18	KSY4	List3	NULL	NULL	NULL	NULL	NULL	NULL	NULL	NULL	NULL	1	z	2	3	813188	0	z	303	813491
좌우반구com(CVF, UVF, BVF)_1	5	1	<?xml version="1.0"?>\n<Clock xmlns:dt="urn:schemas-microsoft-com:datatypes"><Description dt:dt="string">E-Prime Primary Realtime Clock</Description><StartTime><Timestamp dt:dt="int">0</Timestamp><DateUtc dt:dt="string">2023-09-06T04:51:16Z</DateUtc></StartTime><FrequencyChanges><FrequencyChange><Frequency dt:dt="r8">10000000</Frequency><Timestamp dt:dt="r8">10232195584895</Timestamp><Current dt:…	좌우반구com(CVF, UVF, BVF)_1-005-1	60	1.0.0.167	1	1585663422	Professional	2.0.10.356	2.0.10.356	09-06-2023	2023-09-06 오전 4:51:16	13:51:16	2.0.10.252	118		2	{/}	훈걱	106	1	118	NULL	NULL	NULL	NULL	NULL	NULL	KSY4	List1	NULL	NULL	NULL	NULL	NULL	NULL	NULL	NULL	NULL	1	{/}	2	4	332972	0	{/}	711	333683
좌우반구com(CVF, UVF, BVF)_1	5	1	<?xml version="1.0"?>\n<Clock xmlns:dt="urn:schemas-microsoft-com:datatypes"><Description dt:dt="string">E-Prime Primary Realtime Clock</Description><StartTime><Timestamp dt:dt="int">0</Timestamp><DateUtc dt:dt="string">2023-09-06T04:51:16Z</DateUtc></StartTime><FrequencyChanges><FrequencyChange><Frequency dt:dt="r8">10000000</Frequency><Timestamp dt:dt="r8">10232195584895</Timestamp><Current dt:…	좌우반구com(CVF, UVF, BVF)_1-005-1	60	1.0.0.167	1	1585663422	Professional	2.0.10.356	2.0.10.356	09-06-2023	2023-09-06 오전 4:51:16	13:51:16	2.0.10.252	63		2	{/}	훈차	28	1	63	NULL	NULL	NULL	NULL	NULL	NULL	KSY2	List1	NULL	NULL	NULL	NULL	NULL	NULL	NULL	NULL	NULL	1	{/}	2	3	186905	0	{/}	667	187572
좌우반구com(CVF, UVF, BVF)_1	5	1	<?xml version="1.0"?>\n<Clock xmlns:dt="urn:schemas-microsoft-com:datatypes"><Description dt:dt="string">E-Prime Primary Realtime Clock</Description><StartTime><Timestamp dt:dt="int">0</Timestamp><DateUtc dt:dt="string">2023-09-06T04:51:16Z</DateUtc></StartTime><FrequencyChanges><FrequencyChange><Frequency dt:dt="r8">10000000</Frequency><Timestamp dt:dt="r8">10232195584895</Timestamp><Current dt:…	좌우반구com(CVF, UVF, BVF)_1-005-1	60	1.0.0.167	1	1585663422	Professional	2.0.10.356	2.0.10.356	09-06-2023	2023-09-06 오전 4:51:16	13:51:16	2.0.10.252	314		2	{/}	휘섭	NULL	NULL	NULL	NULL	NULL	NULL	12	1	50	KSY2	List3	NULL	NULL	NULL	NULL	NULL	NULL	NULL	NULL	NULL	1	{/}	2	3	900221	0	{/}	478	900699
좌우반구com(CVF, UVF, BVF)_1	5	1	<?xml version="1.0"?>\n<Clock xmlns:dt="urn:schemas-microsoft-com:datatypes"><Description dt:dt="string">E-Prime Primary Realtime Clock</Description><StartTime><Timestamp dt:dt="int">0</Timestamp><DateUtc dt:dt="string">2023-09-06T04:51:16Z</DateUtc></StartTime><FrequencyChanges><FrequencyChange><Frequency dt:dt="r8">10000000</Frequency><Timestamp dt:dt="r8">10232195584895</Timestamp><Current dt:…	좌우반구com(CVF, UVF, BVF)_1-005-1	60	1.0.0.167	1	1585663422	Professional	2.0.10.356	2.0.10.356	09-06-2023	2023-09-06 오전 4:51:16	13:51:16	2.0.10.252	362		2	{/}	희강	NULL	NULL	NULL	NULL	NULL	NULL	115	1	98	KSY3	List3	NULL	NULL	NULL	NULL	NULL	NULL	NULL	NULL	NULL	1	{/}	2	4	1030255	0	{/}	684	1030939
좌우반구com(CVF, UVF, BVF)_1	5	1	<?xml version="1.0"?>\n<Clock xmlns:dt="urn:schemas-microsoft-com:datatypes"><Description dt:dt="string">E-Prime Primary Realtime Clock</Description><StartTime><Timestamp dt:dt="int">0</Timestamp><DateUtc dt:dt="string">2023-09-06T04:51:16Z</DateUtc></StartTime><FrequencyChanges><FrequencyChange><Frequency dt:dt="r8">10000000</Frequency><Timestamp dt:dt="r8">10232195584895</Timestamp><Current dt:…	좌우반구com(CVF, UVF, BVF)_1-005-1	60	1.0.0.167	1	1585663422	Professional	2.0.10.356	2.0.10.356	09-06-2023	2023-09-06 오전 4:51:16	13:51:16	2.0.10.252	389		1	z	희망	NULL	NULL	NULL	NULL	NULL	NULL	35	1	125	KSY4	List3	NULL	NULL	NULL	NULL	NULL	NULL	NULL	NULL	NULL	1	z	2	4	1102988	0	z	263	1103251
좌우반구com(CVF, UVF, BVF)_1	5	1	<?xml version="1.0"?>\n<Clock xmlns:dt="urn:schemas-microsoft-com:datatypes"><Description dt:dt="string">E-Prime Primary Realtime Clock</Description><StartTime><Timestamp dt:dt="int">0</Timestamp><DateUtc dt:dt="string">2023-09-06T04:51:16Z</DateUtc></StartTime><FrequencyChanges><FrequencyChange><Frequency dt:dt="r8">10000000</Frequency><Timestamp dt:dt="r8">10232195584895</Timestamp><Current dt:…	좌우반구com(CVF, UVF, BVF)_1-005-1	60	1.0.0.167	1	1585663422	Professional	2.0.10.356	2.0.10.356	09-06-2023	2023-09-06 오전 4:51:16	13:51:16	2.0.10.252	263		2	{/}	희외	NULL	NULL	NULL	110	1	131	NULL	NULL	NULL	KSY	List2	0		2	0	742271	184		0	0	1	{/}	2	4	742455	0	{/}	548	743003
좌우반구com(CVF, UVF, BVF)_1	5	1	<?xml version="1.0"?>\n<Clock xmlns:dt="urn:schemas-microsoft-com:datatypes"><Description dt:dt="string">E-Prime Primary Realtime Clock</Description><StartTime><Timestamp dt:dt="int">0</Timestamp><DateUtc dt:dt="string">2023-09-06T04:51:16Z</DateUtc></StartTime><FrequencyChanges><FrequencyChange><Frequency dt:dt="r8">10000000</Frequency><Timestamp dt:dt="r8">10232195584895</Timestamp><Current dt:…	좌우반구com(CVF, UVF, BVF)_1-005-1	60	1.0.0.167	1	1585663422	Professional	2.0.10.356	2.0.10.356	09-06-2023	2023-09-06 오전 4:51:16	13:51:16	2.0.10.252	183		2	{/}	희응	NULL	NULL	NULL	94	1	51	NULL	NULL	NULL	KSY4	List2	NULL	NULL	NULL	NULL	NULL	NULL	NULL	NULL	NULL	1	{/}	2	3	526705	0	{/}	490	527195
