# Supplementary material for: Decoding foveal word recognition: the role of interhemispheric inhibition in bilateral hemispheric processing
Source: Front Psychol. 2023 Nov 30;14:1293529. doi: 10.3389/fpsyg.2023.1293529 (PMC10720635; doi:10.3389/fpsyg.2023.1293529)
Supplement: Supplementary file 1 [file Data_Sheet_1.ZIP › data/Exp1/019.txt]

STRING	INTEGER	INTEGER	STRING	STRING	STRING	STRING	STRING	STRING	STRING	STRING	STRING	STRING	STRING	STRING	STRING	INTEGER	STRING	STRING	STRING	STRING	STRING	STRING	STRING	STRING	STRING	STRING	STRING	STRING	STRING	STRING	STRING	STRING	STRING	STRING	STRING	STRING	STRING	STRING	STRING	STRING	STRING	STRING	STRING	STRING	STRING	STRING	STRING	STRING	STRING
EXPNAME	SUBJECT	SESSION	VARIABLE	VARIABLE	VARIABLE	VARIABLE	VARIABLE	VARIABLE	VARIABLE	VARIABLE	VARIABLE	VARIABLE	VARIABLE	VARIABLE	VARIABLE	LOG_LEVEL	VARIABLE	VARIABLE	VARIABLE	VARIABLE	VARIABLE	VARIABLE	VARIABLE	VARIABLE	VARIABLE	VARIABLE	VARIABLE	VARIABLE	VARIABLE	VARIABLE	VARIABLE	VARIABLE	VARIABLE	VARIABLE	VARIABLE	VARIABLE	VARIABLE	VARIABLE	VARIABLE	VARIABLE	VARIABLE	VARIABLE	VARIABLE	VARIABLE	VARIABLE	VARIABLE	VARIABLE	VARIABLE	VARIABLE
1	1	1	1	1	1	1	1	1	1	1	1	1	1	1	1	2	2	2	2	2	2	2	2	2	2	2	2	2	2	2	2	2	2	2	2	2	2	2	2	2	2	2	2	2	2	2	2	2	2
ExperimentName	Subject	Session	Clock.Information	DataFile.Basename	Display.RefreshRate	ExperimentVersion	Group	RandomSeed	RuntimeCapabilities	RuntimeVersion	RuntimeVersionExpected	SessionDate	SessionStartDateTimeUtc	SessionTime	StudioVersion	Block	blank	condition	correct	Exptarget	List1	List1.Cycle	List1.Sample	List2	List2.Cycle	List2.Sample	List3	List3.Cycle	List3.Sample	Procedure	Running	TextDisplay2.ACC	TextDisplay2.CRESP	TextDisplay2.DurationError	TextDisplay2.OnsetDelay	TextDisplay2.OnsetTime	TextDisplay2.OnsetToOnsetTime	TextDisplay2.RESP	TextDisplay2.RT	TextDisplay2.RTTime	TextDisplay6.ACC	TextDisplay6.CRESP	TextDisplay6.DurationError	TextDisplay6.OnsetDelay	TextDisplay6.OnsetTime	TextDisplay6.OnsetToOnsetTime	TextDisplay6.RESP	TextDisplay6.RT	TextDisplay6.RTTime
좌우반구com(CVF, UVF, BVF)_3	3	1	<?xml version="1.0"?>\n<Clock xmlns:dt="urn:schemas-microsoft-com:datatypes"><Description dt:dt="string">E-Prime Primary Realtime Clock</Description><StartTime><Timestamp dt:dt="int">0</Timestamp><DateUtc dt:dt="string">2023-09-06T02:03:18Z</DateUtc></StartTime><FrequencyChanges><FrequencyChange><Frequency dt:dt="r8">10000000</Frequency><Timestamp dt:dt="r8">10131421832038</Timestamp><Current dt:…	좌우반구com(CVF, UVF, BVF)_3-003-1	60	1.0.0.171	1	-403945179	Professional	2.0.10.356	2.0.10.356	09-06-2023	2023-09-06 오전 2:03:18	11:03:18	2.0.10.252	339		1	{/}	가격	NULL	NULL	NULL	NULL	NULL	NULL	100	1	75	KSY3	List3	NULL	NULL	NULL	NULL	NULL	NULL	NULL	NULL	NULL	1	{/}	2	3	1020224	0	{/}	533	1020757
좌우반구com(CVF, UVF, BVF)_3	3	1	<?xml version="1.0"?>\n<Clock xmlns:dt="urn:schemas-microsoft-com:datatypes"><Description dt:dt="string">E-Prime Primary Realtime Clock</Description><StartTime><Timestamp dt:dt="int">0</Timestamp><DateUtc dt:dt="string">2023-09-06T02:03:18Z</DateUtc></StartTime><FrequencyChanges><FrequencyChange><Frequency dt:dt="r8">10000000</Frequency><Timestamp dt:dt="r8">10131421832038</Timestamp><Current dt:…	좌우반구com(CVF, UVF, BVF)_3-003-1	60	1.0.0.171	1	-403945179	Professional	2.0.10.356	2.0.10.356	09-06-2023	2023-09-06 오전 2:03:18	11:03:18	2.0.10.252	177		1	{/}	가을	NULL	NULL	NULL	107	1	45	NULL	NULL	NULL	KSY3	List2	NULL	NULL	NULL	NULL	NULL	NULL	NULL	NULL	NULL	1	{/}	2	3	551891	0	{/}	307	552198
좌우반구com(CVF, UVF, BVF)_3	3	1	<?xml version="1.0"?>\n<Clock xmlns:dt="urn:schemas-microsoft-com:datatypes"><Description dt:dt="string">E-Prime Primary Realtime Clock</Description><StartTime><Timestamp dt:dt="int">0</Timestamp><DateUtc dt:dt="string">2023-09-06T02:03:18Z</DateUtc></StartTime><FrequencyChanges><FrequencyChange><Frequency dt:dt="r8">10000000</Frequency><Timestamp dt:dt="r8">10131421832038</Timestamp><Current dt:…	좌우반구com(CVF, UVF, BVF)_3-003-1	60	1.0.0.171	1	-403945179	Professional	2.0.10.356	2.0.10.356	09-06-2023	2023-09-06 오전 2:03:18	11:03:18	2.0.10.252	389		1	{/}	간섭	NULL	NULL	NULL	NULL	NULL	NULL	86	1	125	KSY3	List3	NULL	NULL	NULL	NULL	NULL	NULL	NULL	NULL	NULL	0	{/}	3	3	1151907	0	z	466	1152373
좌우반구com(CVF, UVF, BVF)_3	3	1	<?xml version="1.0"?>\n<Clock xmlns:dt="urn:schemas-microsoft-com:datatypes"><Description dt:dt="string">E-Prime Primary Realtime Clock</Description><StartTime><Timestamp dt:dt="int">0</Timestamp><DateUtc dt:dt="string">2023-09-06T02:03:18Z</DateUtc></StartTime><FrequencyChanges><FrequencyChange><Frequency dt:dt="r8">10000000</Frequency><Timestamp dt:dt="r8">10131421832038</Timestamp><Current dt:…	좌우반구com(CVF, UVF, BVF)_3-003-1	60	1.0.0.171	1	-403945179	Professional	2.0.10.356	2.0.10.356	09-06-2023	2023-09-06 오전 2:03:18	11:03:18	2.0.10.252	122		2	z	간습	41	1	122	NULL	NULL	NULL	NULL	NULL	NULL	KSY2	List1	NULL	NULL	NULL	NULL	NULL	NULL	NULL	NULL	NULL	1	z	2	3	359958	0	z	576	360534
좌우반구com(CVF, UVF, BVF)_3	3	1	<?xml version="1.0"?>\n<Clock xmlns:dt="urn:schemas-microsoft-com:datatypes"><Description dt:dt="string">E-Prime Primary Realtime Clock</Description><StartTime><Timestamp dt:dt="int">0</Timestamp><DateUtc dt:dt="string">2023-09-06T02:03:18Z</DateUtc></StartTime><FrequencyChanges><FrequencyChange><Frequency dt:dt="r8">10000000</Frequency><Timestamp dt:dt="r8">10131421832038</Timestamp><Current dt:…	좌우반구com(CVF, UVF, BVF)_3-003-1	60	1.0.0.171	1	-403945179	Professional	2.0.10.356	2.0.10.356	09-06-2023	2023-09-06 오전 2:03:18	11:03:18	2.0.10.252	18		2	z	감환	127	1	18	NULL	NULL	NULL	NULL	NULL	NULL	KSY2	List1	NULL	NULL	NULL	NULL	NULL	NULL	NULL	NULL	NULL	1	z	2	4	86442	0	z	540	86982
좌우반구com(CVF, UVF, BVF)_3	3	1	<?xml version="1.0"?>\n<Clock xmlns:dt="urn:schemas-microsoft-com:datatypes"><Description dt:dt="string">E-Prime Primary Realtime Clock</Description><StartTime><Timestamp dt:dt="int">0</Timestamp><DateUtc dt:dt="string">2023-09-06T02:03:18Z</DateUtc></StartTime><FrequencyChanges><FrequencyChange><Frequency dt:dt="r8">10000000</Frequency><Timestamp dt:dt="r8">10131421832038</Timestamp><Current dt:…	좌우반구com(CVF, UVF, BVF)_3-003-1	60	1.0.0.171	1	-403945179	Professional	2.0.10.356	2.0.10.356	09-06-2023	2023-09-06 오전 2:03:18	11:03:18	2.0.10.252	247		1	{/}	강도	NULL	NULL	NULL	14	1	115	NULL	NULL	NULL	KSY3	List2	NULL	NULL	NULL	NULL	NULL	NULL	NULL	NULL	NULL	1	{/}	2	4	734358	0	{/}	343	734701
좌우반구com(CVF, UVF, BVF)_3	3	1	<?xml version="1.0"?>\n<Clock xmlns:dt="urn:schemas-microsoft-com:datatypes"><Description dt:dt="string">E-Prime Primary Realtime Clock</Description><StartTime><Timestamp dt:dt="int">0</Timestamp><DateUtc dt:dt="string">2023-09-06T02:03:18Z</DateUtc></StartTime><FrequencyChanges><FrequencyChange><Frequency dt:dt="r8">10000000</Frequency><Timestamp dt:dt="r8">10131421832038</Timestamp><Current dt:…	좌우반구com(CVF, UVF, BVF)_3-003-1	60	1.0.0.171	1	-403945179	Professional	2.0.10.356	2.0.10.356	09-06-2023	2023-09-06 오전 2:03:18	11:03:18	2.0.10.252	23		2	z	강례	63	1	23	NULL	NULL	NULL	NULL	NULL	NULL	KSY4	List1	NULL	NULL	NULL	NULL	NULL	NULL	NULL	NULL	NULL	1	z	2	3	99975	0	z	471	100446
좌우반구com(CVF, UVF, BVF)_3	3	1	<?xml version="1.0"?>\n<Clock xmlns:dt="urn:schemas-microsoft-com:datatypes"><Description dt:dt="string">E-Prime Primary Realtime Clock</Description><StartTime><Timestamp dt:dt="int">0</Timestamp><DateUtc dt:dt="string">2023-09-06T02:03:18Z</DateUtc></StartTime><FrequencyChanges><FrequencyChange><Frequency dt:dt="r8">10000000</Frequency><Timestamp dt:dt="r8">10131421832038</Timestamp><Current dt:…	좌우반구com(CVF, UVF, BVF)_3-003-1	60	1.0.0.171	1	-403945179	Professional	2.0.10.356	2.0.10.356	09-06-2023	2023-09-06 오전 2:03:18	11:03:18	2.0.10.252	58		2	z	강방	58	1	58	NULL	NULL	NULL	NULL	NULL	NULL	KSY2	List1	NULL	NULL	NULL	NULL	NULL	NULL	NULL	NULL	NULL	1	z	2	4	192859	0	z	795	193654
좌우반구com(CVF, UVF, BVF)_3	3	1	<?xml version="1.0"?>\n<Clock xmlns:dt="urn:schemas-microsoft-com:datatypes"><Description dt:dt="string">E-Prime Primary Realtime Clock</Description><StartTime><Timestamp dt:dt="int">0</Timestamp><DateUtc dt:dt="string">2023-09-06T02:03:18Z</DateUtc></StartTime><FrequencyChanges><FrequencyChange><Frequency dt:dt="r8">10000000</Frequency><Timestamp dt:dt="r8">10131421832038</Timestamp><Current dt:…	좌우반구com(CVF, UVF, BVF)_3-003-1	60	1.0.0.171	1	-403945179	Professional	2.0.10.356	2.0.10.356	09-06-2023	2023-09-06 오전 2:03:18	11:03:18	2.0.10.252	195		1	{/}	개념	NULL	NULL	NULL	58	1	63	NULL	NULL	NULL	KSY3	List2	NULL	NULL	NULL	NULL	NULL	NULL	NULL	NULL	NULL	1	{/}	2	3	599091	0	{/}	379	599470
좌우반구com(CVF, UVF, BVF)_3	3	1	<?xml version="1.0"?>\n<Clock xmlns:dt="urn:schemas-microsoft-com:datatypes"><Description dt:dt="string">E-Prime Primary Realtime Clock</Description><StartTime><Timestamp dt:dt="int">0</Timestamp><DateUtc dt:dt="string">2023-09-06T02:03:18Z</DateUtc></StartTime><FrequencyChanges><FrequencyChange><Frequency dt:dt="r8">10000000</Frequency><Timestamp dt:dt="r8">10131421832038</Timestamp><Current dt:…	좌우반구com(CVF, UVF, BVF)_3-003-1	60	1.0.0.171	1	-403945179	Professional	2.0.10.356	2.0.10.356	09-06-2023	2023-09-06 오전 2:03:18	11:03:18	2.0.10.252	400		2	z	개례	NULL	NULL	NULL	NULL	NULL	NULL	120	1	136	KSY	List3	0		2	0	1180991	183		0	0	1	z	2	3	1181174	0	z	367	1181541
좌우반구com(CVF, UVF, BVF)_3	3	1	<?xml version="1.0"?>\n<Clock xmlns:dt="urn:schemas-microsoft-com:datatypes"><Description dt:dt="string">E-Prime Primary Realtime Clock</Description><StartTime><Timestamp dt:dt="int">0</Timestamp><DateUtc dt:dt="string">2023-09-06T02:03:18Z</DateUtc></StartTime><FrequencyChanges><FrequencyChange><Frequency dt:dt="r8">10000000</Frequency><Timestamp dt:dt="r8">10131421832038</Timestamp><Current dt:…	좌우반구com(CVF, UVF, BVF)_3-003-1	60	1.0.0.171	1	-403945179	Professional	2.0.10.356	2.0.10.356	09-06-2023	2023-09-06 오전 2:03:18	11:03:18	2.0.10.252	65		1	{/}	개인	48	1	65	NULL	NULL	NULL	NULL	NULL	NULL	KSY3	List1	NULL	NULL	NULL	NULL	NULL	NULL	NULL	NULL	NULL	1	{/}	2	4	211192	0	{/}	390	211582
좌우반구com(CVF, UVF, BVF)_3	3	1	<?xml version="1.0"?>\n<Clock xmlns:dt="urn:schemas-microsoft-com:datatypes"><Description dt:dt="string">E-Prime Primary Realtime Clock</Description><StartTime><Timestamp dt:dt="int">0</Timestamp><DateUtc dt:dt="string">2023-09-06T02:03:18Z</DateUtc></StartTime><FrequencyChanges><FrequencyChange><Frequency dt:dt="r8">10000000</Frequency><Timestamp dt:dt="r8">10131421832038</Timestamp><Current dt:…	좌우반구com(CVF, UVF, BVF)_3-003-1	60	1.0.0.171	1	-403945179	Professional	2.0.10.356	2.0.10.356	09-06-2023	2023-09-06 오전 2:03:18	11:03:18	2.0.10.252	117		2	z	개협	51	1	117	NULL	NULL	NULL	NULL	NULL	NULL	KSY	List1	0		3	-1	346758	184		0	0	1	z	2	4	346942	0	z	416	347358
좌우반구com(CVF, UVF, BVF)_3	3	1	<?xml version="1.0"?>\n<Clock xmlns:dt="urn:schemas-microsoft-com:datatypes"><Description dt:dt="string">E-Prime Primary Realtime Clock</Description><StartTime><Timestamp dt:dt="int">0</Timestamp><DateUtc dt:dt="string">2023-09-06T02:03:18Z</DateUtc></StartTime><FrequencyChanges><FrequencyChange><Frequency dt:dt="r8">10000000</Frequency><Timestamp dt:dt="r8">10131421832038</Timestamp><Current dt:…	좌우반구com(CVF, UVF, BVF)_3-003-1	60	1.0.0.171	1	-403945179	Professional	2.0.10.356	2.0.10.356	09-06-2023	2023-09-06 오전 2:03:18	11:03:18	2.0.10.252	281		2	z	거생	NULL	NULL	NULL	NULL	NULL	NULL	32	1	17	KSY2	List3	NULL	NULL	NULL	NULL	NULL	NULL	NULL	NULL	NULL	1	z	2	3	868224	0	z	637	868861
좌우반구com(CVF, UVF, BVF)_3	3	1	<?xml version="1.0"?>\n<Clock xmlns:dt="urn:schemas-microsoft-com:datatypes"><Description dt:dt="string">E-Prime Primary Realtime Clock</Description><StartTime><Timestamp dt:dt="int">0</Timestamp><DateUtc dt:dt="string">2023-09-06T02:03:18Z</DateUtc></StartTime><FrequencyChanges><FrequencyChange><Frequency dt:dt="r8">10000000</Frequency><Timestamp dt:dt="r8">10131421832038</Timestamp><Current dt:…	좌우반구com(CVF, UVF, BVF)_3-003-1	60	1.0.0.171	1	-403945179	Professional	2.0.10.356	2.0.10.356	09-06-2023	2023-09-06 오전 2:03:18	11:03:18	2.0.10.252	250		1	{/}	걱정	NULL	NULL	NULL	16	1	118	NULL	NULL	NULL	KSY3	List2	NULL	NULL	NULL	NULL	NULL	NULL	NULL	NULL	NULL	1	{/}	2	4	742108	0	{/}	489	742597
좌우반구com(CVF, UVF, BVF)_3	3	1	<?xml version="1.0"?>\n<Clock xmlns:dt="urn:schemas-microsoft-com:datatypes"><Description dt:dt="string">E-Prime Primary Realtime Clock</Description><StartTime><Timestamp dt:dt="int">0</Timestamp><DateUtc dt:dt="string">2023-09-06T02:03:18Z</DateUtc></StartTime><FrequencyChanges><FrequencyChange><Frequency dt:dt="r8">10000000</Frequency><Timestamp dt:dt="r8">10131421832038</Timestamp><Current dt:…	좌우반구com(CVF, UVF, BVF)_3-003-1	60	1.0.0.171	1	-403945179	Professional	2.0.10.356	2.0.10.356	09-06-2023	2023-09-06 오전 2:03:18	11:03:18	2.0.10.252	105		2	z	걱최	132	1	105	NULL	NULL	NULL	NULL	NULL	NULL	KSY2	List1	NULL	NULL	NULL	NULL	NULL	NULL	NULL	NULL	NULL	1	z	2	4	315825	0	z	405	316230
좌우반구com(CVF, UVF, BVF)_3	3	1	<?xml version="1.0"?>\n<Clock xmlns:dt="urn:schemas-microsoft-com:datatypes"><Description dt:dt="string">E-Prime Primary Realtime Clock</Description><StartTime><Timestamp dt:dt="int">0</Timestamp><DateUtc dt:dt="string">2023-09-06T02:03:18Z</DateUtc></StartTime><FrequencyChanges><FrequencyChange><Frequency dt:dt="r8">10000000</Frequency><Timestamp dt:dt="r8">10131421832038</Timestamp><Current dt:…	좌우반구com(CVF, UVF, BVF)_3-003-1	60	1.0.0.171	1	-403945179	Professional	2.0.10.356	2.0.10.356	09-06-2023	2023-09-06 오전 2:03:18	11:03:18	2.0.10.252	106		2	z	건적	99	1	106	NULL	NULL	NULL	NULL	NULL	NULL	KSY2	List1	NULL	NULL	NULL	NULL	NULL	NULL	NULL	NULL	NULL	1	z	2	3	318425	0	z	685	319110
좌우반구com(CVF, UVF, BVF)_3	3	1	<?xml version="1.0"?>\n<Clock xmlns:dt="urn:schemas-microsoft-com:datatypes"><Description dt:dt="string">E-Prime Primary Realtime Clock</Description><StartTime><Timestamp dt:dt="int">0</Timestamp><DateUtc dt:dt="string">2023-09-06T02:03:18Z</DateUtc></StartTime><FrequencyChanges><FrequencyChange><Frequency dt:dt="r8">10000000</Frequency><Timestamp dt:dt="r8">10131421832038</Timestamp><Current dt:…	좌우반구com(CVF, UVF, BVF)_3-003-1	60	1.0.0.171	1	-403945179	Professional	2.0.10.356	2.0.10.356	09-06-2023	2023-09-06 오전 2:03:18	11:03:18	2.0.10.252	51		2	z	검강	126	1	51	NULL	NULL	NULL	NULL	NULL	NULL	KSY4	List1	NULL	NULL	NULL	NULL	NULL	NULL	NULL	NULL	NULL	0	z	2	3	174258	0	{/}	892	175150
좌우반구com(CVF, UVF, BVF)_3	3	1	<?xml version="1.0"?>\n<Clock xmlns:dt="urn:schemas-microsoft-com:datatypes"><Description dt:dt="string">E-Prime Primary Realtime Clock</Description><StartTime><Timestamp dt:dt="int">0</Timestamp><DateUtc dt:dt="string">2023-09-06T02:03:18Z</DateUtc></StartTime><FrequencyChanges><FrequencyChange><Frequency dt:dt="r8">10000000</Frequency><Timestamp dt:dt="r8">10131421832038</Timestamp><Current dt:…	좌우반구com(CVF, UVF, BVF)_3-003-1	60	1.0.0.171	1	-403945179	Professional	2.0.10.356	2.0.10.356	09-06-2023	2023-09-06 오전 2:03:18	11:03:18	2.0.10.252	100		1	{/}	검색	4	1	100	NULL	NULL	NULL	NULL	NULL	NULL	KSY3	List1	NULL	NULL	NULL	NULL	NULL	NULL	NULL	NULL	NULL	1	{/}	2	3	302725	0	{/}	241	302966
좌우반구com(CVF, UVF, BVF)_3	3	1	<?xml version="1.0"?>\n<Clock xmlns:dt="urn:schemas-microsoft-com:datatypes"><Description dt:dt="string">E-Prime Primary Realtime Clock</Description><StartTime><Timestamp dt:dt="int">0</Timestamp><DateUtc dt:dt="string">2023-09-06T02:03:18Z</DateUtc></StartTime><FrequencyChanges><FrequencyChange><Frequency dt:dt="r8">10000000</Frequency><Timestamp dt:dt="r8">10131421832038</Timestamp><Current dt:…	좌우반구com(CVF, UVF, BVF)_3-003-1	60	1.0.0.171	1	-403945179	Professional	2.0.10.356	2.0.10.356	09-06-2023	2023-09-06 오전 2:03:18	11:03:18	2.0.10.252	205		2	z	검죽	NULL	NULL	NULL	63	1	73	NULL	NULL	NULL	KSY4	List2	NULL	NULL	NULL	NULL	NULL	NULL	NULL	NULL	NULL	1	z	2	4	625058	0	z	443	625501
좌우반구com(CVF, UVF, BVF)_3	3	1	<?xml version="1.0"?>\n<Clock xmlns:dt="urn:schemas-microsoft-com:datatypes"><Description dt:dt="string">E-Prime Primary Realtime Clock</Description><StartTime><Timestamp dt:dt="int">0</Timestamp><DateUtc dt:dt="string">2023-09-06T02:03:18Z</DateUtc></StartTime><FrequencyChanges><FrequencyChange><Frequency dt:dt="r8">10000000</Frequency><Timestamp dt:dt="r8">10131421832038</Timestamp><Current dt:…	좌우반구com(CVF, UVF, BVF)_3-003-1	60	1.0.0.171	1	-403945179	Professional	2.0.10.356	2.0.10.356	09-06-2023	2023-09-06 오전 2:03:18	11:03:18	2.0.10.252	138		2	z	검환	NULL	NULL	NULL	118	1	6	NULL	NULL	NULL	KSY2	List2	NULL	NULL	NULL	NULL	NULL	NULL	NULL	NULL	NULL	1	z	2	3	449741	0	z	377	450118
좌우반구com(CVF, UVF, BVF)_3	3	1	<?xml version="1.0"?>\n<Clock xmlns:dt="urn:schemas-microsoft-com:datatypes"><Description dt:dt="string">E-Prime Primary Realtime Clock</Description><StartTime><Timestamp dt:dt="int">0</Timestamp><DateUtc dt:dt="string">2023-09-06T02:03:18Z</DateUtc></StartTime><FrequencyChanges><FrequencyChange><Frequency dt:dt="r8">10000000</Frequency><Timestamp dt:dt="r8">10131421832038</Timestamp><Current dt:…	좌우반구com(CVF, UVF, BVF)_3-003-1	60	1.0.0.171	1	-403945179	Professional	2.0.10.356	2.0.10.356	09-06-2023	2023-09-06 오전 2:03:18	11:03:18	2.0.10.252	386		2	z	격례	NULL	NULL	NULL	NULL	NULL	NULL	84	1	122	KSY2	List3	NULL	NULL	NULL	NULL	NULL	NULL	NULL	NULL	NULL	0	z	2	4	1143941	0	{/}	680	1144621
좌우반구com(CVF, UVF, BVF)_3	3	1	<?xml version="1.0"?>\n<Clock xmlns:dt="urn:schemas-microsoft-com:datatypes"><Description dt:dt="string">E-Prime Primary Realtime Clock</Description><StartTime><Timestamp dt:dt="int">0</Timestamp><DateUtc dt:dt="string">2023-09-06T02:03:18Z</DateUtc></StartTime><FrequencyChanges><FrequencyChange><Frequency dt:dt="r8">10000000</Frequency><Timestamp dt:dt="r8">10131421832038</Timestamp><Current dt:…	좌우반구com(CVF, UVF, BVF)_3-003-1	60	1.0.0.171	1	-403945179	Professional	2.0.10.356	2.0.10.356	09-06-2023	2023-09-06 오전 2:03:18	11:03:18	2.0.10.252	193		1	{/}	결과	NULL	NULL	NULL	18	1	61	NULL	NULL	NULL	KSY3	List2	NULL	NULL	NULL	NULL	NULL	NULL	NULL	NULL	NULL	1	{/}	2	3	594058	0	{/}	299	594357
좌우반구com(CVF, UVF, BVF)_3	3	1	<?xml version="1.0"?>\n<Clock xmlns:dt="urn:schemas-microsoft-com:datatypes"><Description dt:dt="string">E-Prime Primary Realtime Clock</Description><StartTime><Timestamp dt:dt="int">0</Timestamp><DateUtc dt:dt="string">2023-09-06T02:03:18Z</DateUtc></StartTime><FrequencyChanges><FrequencyChange><Frequency dt:dt="r8">10000000</Frequency><Timestamp dt:dt="r8">10131421832038</Timestamp><Current dt:…	좌우반구com(CVF, UVF, BVF)_3-003-1	60	1.0.0.171	1	-403945179	Professional	2.0.10.356	2.0.10.356	09-06-2023	2023-09-06 오전 2:03:18	11:03:18	2.0.10.252	136		1	{/}	결국	NULL	NULL	NULL	54	1	4	NULL	NULL	NULL	KSY3	List2	NULL	NULL	NULL	NULL	NULL	NULL	NULL	NULL	NULL	1	{/}	2	4	444175	0	{/}	767	444942
좌우반구com(CVF, UVF, BVF)_3	3	1	<?xml version="1.0"?>\n<Clock xmlns:dt="urn:schemas-microsoft-com:datatypes"><Description dt:dt="string">E-Prime Primary Realtime Clock</Description><StartTime><Timestamp dt:dt="int">0</Timestamp><DateUtc dt:dt="string">2023-09-06T02:03:18Z</DateUtc></StartTime><FrequencyChanges><FrequencyChange><Frequency dt:dt="r8">10000000</Frequency><Timestamp dt:dt="r8">10131421832038</Timestamp><Current dt:…	좌우반구com(CVF, UVF, BVF)_3-003-1	60	1.0.0.171	1	-403945179	Professional	2.0.10.356	2.0.10.356	09-06-2023	2023-09-06 오전 2:03:18	11:03:18	2.0.10.252	350		1	{/}	결정	NULL	NULL	NULL	NULL	NULL	NULL	64	1	86	KSY3	List3	NULL	NULL	NULL	NULL	NULL	NULL	NULL	NULL	NULL	1	{/}	2	3	1049874	0	{/}	443	1050317
좌우반구com(CVF, UVF, BVF)_3	3	1	<?xml version="1.0"?>\n<Clock xmlns:dt="urn:schemas-microsoft-com:datatypes"><Description dt:dt="string">E-Prime Primary Realtime Clock</Description><StartTime><Timestamp dt:dt="int">0</Timestamp><DateUtc dt:dt="string">2023-09-06T02:03:18Z</DateUtc></StartTime><FrequencyChanges><FrequencyChange><Frequency dt:dt="r8">10000000</Frequency><Timestamp dt:dt="r8">10131421832038</Timestamp><Current dt:…	좌우반구com(CVF, UVF, BVF)_3-003-1	60	1.0.0.171	1	-403945179	Professional	2.0.10.356	2.0.10.356	09-06-2023	2023-09-06 오전 2:03:18	11:03:18	2.0.10.252	9		2	z	결지	78	1	9	NULL	NULL	NULL	NULL	NULL	NULL	KSY3	List1	NULL	NULL	NULL	NULL	NULL	NULL	NULL	NULL	NULL	1	z	2	4	62592	0	z	598	63190
좌우반구com(CVF, UVF, BVF)_3	3	1	<?xml version="1.0"?>\n<Clock xmlns:dt="urn:schemas-microsoft-com:datatypes"><Description dt:dt="string">E-Prime Primary Realtime Clock</Description><StartTime><Timestamp dt:dt="int">0</Timestamp><DateUtc dt:dt="string">2023-09-06T02:03:18Z</DateUtc></StartTime><FrequencyChanges><FrequencyChange><Frequency dt:dt="r8">10000000</Frequency><Timestamp dt:dt="r8">10131421832038</Timestamp><Current dt:…	좌우반구com(CVF, UVF, BVF)_3-003-1	60	1.0.0.171	1	-403945179	Professional	2.0.10.356	2.0.10.356	09-06-2023	2023-09-06 오전 2:03:18	11:03:18	2.0.10.252	310		2	z	결협	NULL	NULL	NULL	NULL	NULL	NULL	10	1	46	KSY2	List3	NULL	NULL	NULL	NULL	NULL	NULL	NULL	NULL	NULL	1	z	2	4	943791	0	z	606	944397
좌우반구com(CVF, UVF, BVF)_3	3	1	<?xml version="1.0"?>\n<Clock xmlns:dt="urn:schemas-microsoft-com:datatypes"><Description dt:dt="string">E-Prime Primary Realtime Clock</Description><StartTime><Timestamp dt:dt="int">0</Timestamp><DateUtc dt:dt="string">2023-09-06T02:03:18Z</DateUtc></StartTime><FrequencyChanges><FrequencyChange><Frequency dt:dt="r8">10000000</Frequency><Timestamp dt:dt="r8">10131421832038</Timestamp><Current dt:…	좌우반구com(CVF, UVF, BVF)_3-003-1	60	1.0.0.171	1	-403945179	Professional	2.0.10.356	2.0.10.356	09-06-2023	2023-09-06 오전 2:03:18	11:03:18	2.0.10.252	380		1	{/}	경비	NULL	NULL	NULL	NULL	NULL	NULL	95	1	116	KSY3	List3	NULL	NULL	NULL	NULL	NULL	NULL	NULL	NULL	NULL	1	{/}	2	4	1128391	0	{/}	438	1128829
좌우반구com(CVF, UVF, BVF)_3	3	1	<?xml version="1.0"?>\n<Clock xmlns:dt="urn:schemas-microsoft-com:datatypes"><Description dt:dt="string">E-Prime Primary Realtime Clock</Description><StartTime><Timestamp dt:dt="int">0</Timestamp><DateUtc dt:dt="string">2023-09-06T02:03:18Z</DateUtc></StartTime><FrequencyChanges><FrequencyChange><Frequency dt:dt="r8">10000000</Frequency><Timestamp dt:dt="r8">10131421832038</Timestamp><Current dt:…	좌우반구com(CVF, UVF, BVF)_3-003-1	60	1.0.0.171	1	-403945179	Professional	2.0.10.356	2.0.10.356	09-06-2023	2023-09-06 오전 2:03:18	11:03:18	2.0.10.252	171		1	{/}	경험	NULL	NULL	NULL	46	1	39	NULL	NULL	NULL	KSY3	List2	NULL	NULL	NULL	NULL	NULL	NULL	NULL	NULL	NULL	1	{/}	2	3	536208	0	{/}	414	536622
좌우반구com(CVF, UVF, BVF)_3	3	1	<?xml version="1.0"?>\n<Clock xmlns:dt="urn:schemas-microsoft-com:datatypes"><Description dt:dt="string">E-Prime Primary Realtime Clock</Description><StartTime><Timestamp dt:dt="int">0</Timestamp><DateUtc dt:dt="string">2023-09-06T02:03:18Z</DateUtc></StartTime><FrequencyChanges><FrequencyChange><Frequency dt:dt="r8">10000000</Frequency><Timestamp dt:dt="r8">10131421832038</Timestamp><Current dt:…	좌우반구com(CVF, UVF, BVF)_3-003-1	60	1.0.0.171	1	-403945179	Professional	2.0.10.356	2.0.10.356	09-06-2023	2023-09-06 오전 2:03:18	11:03:18	2.0.10.252	67		1	{/}	경호	29	1	67	NULL	NULL	NULL	NULL	NULL	NULL	KSY3	List1	NULL	NULL	NULL	NULL	NULL	NULL	NULL	NULL	NULL	1	{/}	2	4	216292	0	{/}	466	216758
좌우반구com(CVF, UVF, BVF)_3	3	1	<?xml version="1.0"?>\n<Clock xmlns:dt="urn:schemas-microsoft-com:datatypes"><Description dt:dt="string">E-Prime Primary Realtime Clock</Description><StartTime><Timestamp dt:dt="int">0</Timestamp><DateUtc dt:dt="string">2023-09-06T02:03:18Z</DateUtc></StartTime><FrequencyChanges><FrequencyChange><Frequency dt:dt="r8">10000000</Frequency><Timestamp dt:dt="r8">10131421832038</Timestamp><Current dt:…	좌우반구com(CVF, UVF, BVF)_3-003-1	60	1.0.0.171	1	-403945179	Professional	2.0.10.356	2.0.10.356	09-06-2023	2023-09-06 오전 2:03:18	11:03:18	2.0.10.252	89		1	{/}	계기	88	1	89	NULL	NULL	NULL	NULL	NULL	NULL	KSY3	List1	NULL	NULL	NULL	NULL	NULL	NULL	NULL	NULL	NULL	1	{/}	2	3	273958	0	{/}	496	274454
좌우반구com(CVF, UVF, BVF)_3	3	1	<?xml version="1.0"?>\n<Clock xmlns:dt="urn:schemas-microsoft-com:datatypes"><Description dt:dt="string">E-Prime Primary Realtime Clock</Description><StartTime><Timestamp dt:dt="int">0</Timestamp><DateUtc dt:dt="string">2023-09-06T02:03:18Z</DateUtc></StartTime><FrequencyChanges><FrequencyChange><Frequency dt:dt="r8">10000000</Frequency><Timestamp dt:dt="r8">10131421832038</Timestamp><Current dt:…	좌우반구com(CVF, UVF, BVF)_3-003-1	60	1.0.0.171	1	-403945179	Professional	2.0.10.356	2.0.10.356	09-06-2023	2023-09-06 오전 2:03:18	11:03:18	2.0.10.252	111		2	z	계님	61	1	111	NULL	NULL	NULL	NULL	NULL	NULL	KSY4	List1	NULL	NULL	NULL	NULL	NULL	NULL	NULL	NULL	NULL	1	z	2	4	331492	0	z	386	331878
좌우반구com(CVF, UVF, BVF)_3	3	1	<?xml version="1.0"?>\n<Clock xmlns:dt="urn:schemas-microsoft-com:datatypes"><Description dt:dt="string">E-Prime Primary Realtime Clock</Description><StartTime><Timestamp dt:dt="int">0</Timestamp><DateUtc dt:dt="string">2023-09-06T02:03:18Z</DateUtc></StartTime><FrequencyChanges><FrequencyChange><Frequency dt:dt="r8">10000000</Frequency><Timestamp dt:dt="r8">10131421832038</Timestamp><Current dt:…	좌우반구com(CVF, UVF, BVF)_3-003-1	60	1.0.0.171	1	-403945179	Professional	2.0.10.356	2.0.10.356	09-06-2023	2023-09-06 오전 2:03:18	11:03:18	2.0.10.252	357		2	z	계락	NULL	NULL	NULL	NULL	NULL	NULL	125	1	93	KSY3	List3	NULL	NULL	NULL	NULL	NULL	NULL	NULL	NULL	NULL	0	z	2	4	1068191	0	{/}	502	1068693
좌우반구com(CVF, UVF, BVF)_3	3	1	<?xml version="1.0"?>\n<Clock xmlns:dt="urn:schemas-microsoft-com:datatypes"><Description dt:dt="string">E-Prime Primary Realtime Clock</Description><StartTime><Timestamp dt:dt="int">0</Timestamp><DateUtc dt:dt="string">2023-09-06T02:03:18Z</DateUtc></StartTime><FrequencyChanges><FrequencyChange><Frequency dt:dt="r8">10000000</Frequency><Timestamp dt:dt="r8">10131421832038</Timestamp><Current dt:…	좌우반구com(CVF, UVF, BVF)_3-003-1	60	1.0.0.171	1	-403945179	Professional	2.0.10.356	2.0.10.356	09-06-2023	2023-09-06 오전 2:03:18	11:03:18	2.0.10.252	31		1	{/}	계수	24	1	31	NULL	NULL	NULL	NULL	NULL	NULL	KSY3	List1	NULL	NULL	NULL	NULL	NULL	NULL	NULL	NULL	NULL	1	{/}	2	4	121359	0	{/}	671	122030
좌우반구com(CVF, UVF, BVF)_3	3	1	<?xml version="1.0"?>\n<Clock xmlns:dt="urn:schemas-microsoft-com:datatypes"><Description dt:dt="string">E-Prime Primary Realtime Clock</Description><StartTime><Timestamp dt:dt="int">0</Timestamp><DateUtc dt:dt="string">2023-09-06T02:03:18Z</DateUtc></StartTime><FrequencyChanges><FrequencyChange><Frequency dt:dt="r8">10000000</Frequency><Timestamp dt:dt="r8">10131421832038</Timestamp><Current dt:…	좌우반구com(CVF, UVF, BVF)_3-003-1	60	1.0.0.171	1	-403945179	Professional	2.0.10.356	2.0.10.356	09-06-2023	2023-09-06 오전 2:03:18	11:03:18	2.0.10.252	93		2	z	계여	9	1	93	NULL	NULL	NULL	NULL	NULL	NULL	KSY3	List1	NULL	NULL	NULL	NULL	NULL	NULL	NULL	NULL	NULL	1	z	2	4	284375	0	z	559	284934
좌우반구com(CVF, UVF, BVF)_3	3	1	<?xml version="1.0"?>\n<Clock xmlns:dt="urn:schemas-microsoft-com:datatypes"><Description dt:dt="string">E-Prime Primary Realtime Clock</Description><StartTime><Timestamp dt:dt="int">0</Timestamp><DateUtc dt:dt="string">2023-09-06T02:03:18Z</DateUtc></StartTime><FrequencyChanges><FrequencyChange><Frequency dt:dt="r8">10000000</Frequency><Timestamp dt:dt="r8">10131421832038</Timestamp><Current dt:…	좌우반구com(CVF, UVF, BVF)_3-003-1	60	1.0.0.171	1	-403945179	Professional	2.0.10.356	2.0.10.356	09-06-2023	2023-09-06 오전 2:03:18	11:03:18	2.0.10.252	241		2	z	고률	NULL	NULL	NULL	103	1	109	NULL	NULL	NULL	KSY2	List2	NULL	NULL	NULL	NULL	NULL	NULL	NULL	NULL	NULL	1	z	2	3	718541	0	z	496	719037
좌우반구com(CVF, UVF, BVF)_3	3	1	<?xml version="1.0"?>\n<Clock xmlns:dt="urn:schemas-microsoft-com:datatypes"><Description dt:dt="string">E-Prime Primary Realtime Clock</Description><StartTime><Timestamp dt:dt="int">0</Timestamp><DateUtc dt:dt="string">2023-09-06T02:03:18Z</DateUtc></StartTime><FrequencyChanges><FrequencyChange><Frequency dt:dt="r8">10000000</Frequency><Timestamp dt:dt="r8">10131421832038</Timestamp><Current dt:…	좌우반구com(CVF, UVF, BVF)_3-003-1	60	1.0.0.171	1	-403945179	Professional	2.0.10.356	2.0.10.356	09-06-2023	2023-09-06 오전 2:03:18	11:03:18	2.0.10.252	72		2	z	고청	104	1	72	NULL	NULL	NULL	NULL	NULL	NULL	KSY4	List1	NULL	NULL	NULL	NULL	NULL	NULL	NULL	NULL	NULL	1	z	2	4	229692	0	z	1066	230758
좌우반구com(CVF, UVF, BVF)_3	3	1	<?xml version="1.0"?>\n<Clock xmlns:dt="urn:schemas-microsoft-com:datatypes"><Description dt:dt="string">E-Prime Primary Realtime Clock</Description><StartTime><Timestamp dt:dt="int">0</Timestamp><DateUtc dt:dt="string">2023-09-06T02:03:18Z</DateUtc></StartTime><FrequencyChanges><FrequencyChange><Frequency dt:dt="r8">10000000</Frequency><Timestamp dt:dt="r8">10131421832038</Timestamp><Current dt:…	좌우반구com(CVF, UVF, BVF)_3-003-1	60	1.0.0.171	1	-403945179	Professional	2.0.10.356	2.0.10.356	09-06-2023	2023-09-06 오전 2:03:18	11:03:18	2.0.10.252	11		1	{/}	공기	46	1	11	NULL	NULL	NULL	NULL	NULL	NULL	KSY3	List1	NULL	NULL	NULL	NULL	NULL	NULL	NULL	NULL	NULL	1	{/}	2	3	67875	0	{/}	307	68182
좌우반구com(CVF, UVF, BVF)_3	3	1	<?xml version="1.0"?>\n<Clock xmlns:dt="urn:schemas-microsoft-com:datatypes"><Description dt:dt="string">E-Prime Primary Realtime Clock</Description><StartTime><Timestamp dt:dt="int">0</Timestamp><DateUtc dt:dt="string">2023-09-06T02:03:18Z</DateUtc></StartTime><FrequencyChanges><FrequencyChange><Frequency dt:dt="r8">10000000</Frequency><Timestamp dt:dt="r8">10131421832038</Timestamp><Current dt:…	좌우반구com(CVF, UVF, BVF)_3-003-1	60	1.0.0.171	1	-403945179	Professional	2.0.10.356	2.0.10.356	09-06-2023	2023-09-06 오전 2:03:18	11:03:18	2.0.10.252	99		1	{/}	공백	65	1	99	NULL	NULL	NULL	NULL	NULL	NULL	KSY3	List1	NULL	NULL	NULL	NULL	NULL	NULL	NULL	NULL	NULL	1	{/}	2	3	300208	0	{/}	318	300526
좌우반구com(CVF, UVF, BVF)_3	3	1	<?xml version="1.0"?>\n<Clock xmlns:dt="urn:schemas-microsoft-com:datatypes"><Description dt:dt="string">E-Prime Primary Realtime Clock</Description><StartTime><Timestamp dt:dt="int">0</Timestamp><DateUtc dt:dt="string">2023-09-06T02:03:18Z</DateUtc></StartTime><FrequencyChanges><FrequencyChange><Frequency dt:dt="r8">10000000</Frequency><Timestamp dt:dt="r8">10131421832038</Timestamp><Current dt:…	좌우반구com(CVF, UVF, BVF)_3-003-1	60	1.0.0.171	1	-403945179	Professional	2.0.10.356	2.0.10.356	09-06-2023	2023-09-06 오전 2:03:18	11:03:18	2.0.10.252	199		1	{/}	공포	NULL	NULL	NULL	99	1	67	NULL	NULL	NULL	KSY3	List2	NULL	NULL	NULL	NULL	NULL	NULL	NULL	NULL	NULL	1	{/}	2	3	609558	0	{/}	415	609973
좌우반구com(CVF, UVF, BVF)_3	3	1	<?xml version="1.0"?>\n<Clock xmlns:dt="urn:schemas-microsoft-com:datatypes"><Description dt:dt="string">E-Prime Primary Realtime Clock</Description><StartTime><Timestamp dt:dt="int">0</Timestamp><DateUtc dt:dt="string">2023-09-06T02:03:18Z</DateUtc></StartTime><FrequencyChanges><FrequencyChange><Frequency dt:dt="r8">10000000</Frequency><Timestamp dt:dt="r8">10131421832038</Timestamp><Current dt:…	좌우반구com(CVF, UVF, BVF)_3-003-1	60	1.0.0.171	1	-403945179	Professional	2.0.10.356	2.0.10.356	09-06-2023	2023-09-06 오전 2:03:18	11:03:18	2.0.10.252	399		2	z	과법	NULL	NULL	NULL	NULL	NULL	NULL	90	1	135	KSY2	List3	NULL	NULL	NULL	NULL	NULL	NULL	NULL	NULL	NULL	0	z	2	3	1178374	0	{/}	591	1178965
좌우반구com(CVF, UVF, BVF)_3	3	1	<?xml version="1.0"?>\n<Clock xmlns:dt="urn:schemas-microsoft-com:datatypes"><Description dt:dt="string">E-Prime Primary Realtime Clock</Description><StartTime><Timestamp dt:dt="int">0</Timestamp><DateUtc dt:dt="string">2023-09-06T02:03:18Z</DateUtc></StartTime><FrequencyChanges><FrequencyChange><Frequency dt:dt="r8">10000000</Frequency><Timestamp dt:dt="r8">10131421832038</Timestamp><Current dt:…	좌우반구com(CVF, UVF, BVF)_3-003-1	60	1.0.0.171	1	-403945179	Professional	2.0.10.356	2.0.10.356	09-06-2023	2023-09-06 오전 2:03:18	11:03:18	2.0.10.252	187		1	{/}	과정	NULL	NULL	NULL	48	1	55	NULL	NULL	NULL	KSY3	List2	NULL	NULL	NULL	NULL	NULL	NULL	NULL	NULL	NULL	1	{/}	2	3	578091	0	{/}	411	578502
좌우반구com(CVF, UVF, BVF)_3	3	1	<?xml version="1.0"?>\n<Clock xmlns:dt="urn:schemas-microsoft-com:datatypes"><Description dt:dt="string">E-Prime Primary Realtime Clock</Description><StartTime><Timestamp dt:dt="int">0</Timestamp><DateUtc dt:dt="string">2023-09-06T02:03:18Z</DateUtc></StartTime><FrequencyChanges><FrequencyChange><Frequency dt:dt="r8">10000000</Frequency><Timestamp dt:dt="r8">10131421832038</Timestamp><Current dt:…	좌우반구com(CVF, UVF, BVF)_3-003-1	60	1.0.0.171	1	-403945179	Professional	2.0.10.356	2.0.10.356	09-06-2023	2023-09-06 오전 2:03:18	11:03:18	2.0.10.252	327		1	{/}	관계	NULL	NULL	NULL	NULL	NULL	NULL	33	1	63	KSY3	List3	NULL	NULL	NULL	NULL	NULL	NULL	NULL	NULL	NULL	1	{/}	2	3	988441	0	{/}	476	988917
좌우반구com(CVF, UVF, BVF)_3	3	1	<?xml version="1.0"?>\n<Clock xmlns:dt="urn:schemas-microsoft-com:datatypes"><Description dt:dt="string">E-Prime Primary Realtime Clock</Description><StartTime><Timestamp dt:dt="int">0</Timestamp><DateUtc dt:dt="string">2023-09-06T02:03:18Z</DateUtc></StartTime><FrequencyChanges><FrequencyChange><Frequency dt:dt="r8">10000000</Frequency><Timestamp dt:dt="r8">10131421832038</Timestamp><Current dt:…	좌우반구com(CVF, UVF, BVF)_3-003-1	60	1.0.0.171	1	-403945179	Professional	2.0.10.356	2.0.10.356	09-06-2023	2023-09-06 오전 2:03:18	11:03:18	2.0.10.252	288		1	{/}	관측	NULL	NULL	NULL	NULL	NULL	NULL	81	1	24	KSY3	List3	NULL	NULL	NULL	NULL	NULL	NULL	NULL	NULL	NULL	1	{/}	2	4	886408	0	{/}	549	886957
좌우반구com(CVF, UVF, BVF)_3	3	1	<?xml version="1.0"?>\n<Clock xmlns:dt="urn:schemas-microsoft-com:datatypes"><Description dt:dt="string">E-Prime Primary Realtime Clock</Description><StartTime><Timestamp dt:dt="int">0</Timestamp><DateUtc dt:dt="string">2023-09-06T02:03:18Z</DateUtc></StartTime><FrequencyChanges><FrequencyChange><Frequency dt:dt="r8">10000000</Frequency><Timestamp dt:dt="r8">10131421832038</Timestamp><Current dt:…	좌우반구com(CVF, UVF, BVF)_3-003-1	60	1.0.0.171	1	-403945179	Professional	2.0.10.356	2.0.10.356	09-06-2023	2023-09-06 오전 2:03:18	11:03:18	2.0.10.252	321		1	{/}	광장	NULL	NULL	NULL	NULL	NULL	NULL	67	1	57	KSY3	List3	NULL	NULL	NULL	NULL	NULL	NULL	NULL	NULL	NULL	0	{/}	2	3	972841	0	z	412	973253
좌우반구com(CVF, UVF, BVF)_3	3	1	<?xml version="1.0"?>\n<Clock xmlns:dt="urn:schemas-microsoft-com:datatypes"><Description dt:dt="string">E-Prime Primary Realtime Clock</Description><StartTime><Timestamp dt:dt="int">0</Timestamp><DateUtc dt:dt="string">2023-09-06T02:03:18Z</DateUtc></StartTime><FrequencyChanges><FrequencyChange><Frequency dt:dt="r8">10000000</Frequency><Timestamp dt:dt="r8">10131421832038</Timestamp><Current dt:…	좌우반구com(CVF, UVF, BVF)_3-003-1	60	1.0.0.171	1	-403945179	Professional	2.0.10.356	2.0.10.356	09-06-2023	2023-09-06 오전 2:03:18	11:03:18	2.0.10.252	217		2	z	교느	NULL	NULL	NULL	34	1	85	NULL	NULL	NULL	KSY2	List2	NULL	NULL	NULL	NULL	NULL	NULL	NULL	NULL	NULL	1	z	2	3	656325	0	z	344	656669
좌우반구com(CVF, UVF, BVF)_3	3	1	<?xml version="1.0"?>\n<Clock xmlns:dt="urn:schemas-microsoft-com:datatypes"><Description dt:dt="string">E-Prime Primary Realtime Clock</Description><StartTime><Timestamp dt:dt="int">0</Timestamp><DateUtc dt:dt="string">2023-09-06T02:03:18Z</DateUtc></StartTime><FrequencyChanges><FrequencyChange><Frequency dt:dt="r8">10000000</Frequency><Timestamp dt:dt="r8">10131421832038</Timestamp><Current dt:…	좌우반구com(CVF, UVF, BVF)_3-003-1	60	1.0.0.171	1	-403945179	Professional	2.0.10.356	2.0.10.356	09-06-2023	2023-09-06 오전 2:03:18	11:03:18	2.0.10.252	153		1	{/}	교훈	NULL	NULL	NULL	24	1	21	NULL	NULL	NULL	KSY2	List2	NULL	NULL	NULL	NULL	NULL	NULL	NULL	NULL	NULL	0	{/}	2	3	488308	0	z	778	489086
좌우반구com(CVF, UVF, BVF)_3	3	1	<?xml version="1.0"?>\n<Clock xmlns:dt="urn:schemas-microsoft-com:datatypes"><Description dt:dt="string">E-Prime Primary Realtime Clock</Description><StartTime><Timestamp dt:dt="int">0</Timestamp><DateUtc dt:dt="string">2023-09-06T02:03:18Z</DateUtc></StartTime><FrequencyChanges><FrequencyChange><Frequency dt:dt="r8">10000000</Frequency><Timestamp dt:dt="r8">10131421832038</Timestamp><Current dt:…	좌우반구com(CVF, UVF, BVF)_3-003-1	60	1.0.0.171	1	-403945179	Professional	2.0.10.356	2.0.10.356	09-06-2023	2023-09-06 오전 2:03:18	11:03:18	2.0.10.252	19		2	z	교휘	67	1	19	NULL	NULL	NULL	NULL	NULL	NULL	KSY3	List1	NULL	NULL	NULL	NULL	NULL	NULL	NULL	NULL	NULL	1	z	2	4	89192	0	z	654	89846
좌우반구com(CVF, UVF, BVF)_3	3	1	<?xml version="1.0"?>\n<Clock xmlns:dt="urn:schemas-microsoft-com:datatypes"><Description dt:dt="string">E-Prime Primary Realtime Clock</Description><StartTime><Timestamp dt:dt="int">0</Timestamp><DateUtc dt:dt="string">2023-09-06T02:03:18Z</DateUtc></StartTime><FrequencyChanges><FrequencyChange><Frequency dt:dt="r8">10000000</Frequency><Timestamp dt:dt="r8">10131421832038</Timestamp><Current dt:…	좌우반구com(CVF, UVF, BVF)_3-003-1	60	1.0.0.171	1	-403945179	Professional	2.0.10.356	2.0.10.356	09-06-2023	2023-09-06 오전 2:03:18	11:03:18	2.0.10.252	275		1	{/}	구조	NULL	NULL	NULL	NULL	NULL	NULL	68	1	11	KSY3	List3	NULL	NULL	NULL	NULL	NULL	NULL	NULL	NULL	NULL	1	{/}	2	3	852391	0	{/}	366	852757
좌우반구com(CVF, UVF, BVF)_3	3	1	<?xml version="1.0"?>\n<Clock xmlns:dt="urn:schemas-microsoft-com:datatypes"><Description dt:dt="string">E-Prime Primary Realtime Clock</Description><StartTime><Timestamp dt:dt="int">0</Timestamp><DateUtc dt:dt="string">2023-09-06T02:03:18Z</DateUtc></StartTime><FrequencyChanges><FrequencyChange><Frequency dt:dt="r8">10000000</Frequency><Timestamp dt:dt="r8">10131421832038</Timestamp><Current dt:…	좌우반구com(CVF, UVF, BVF)_3-003-1	60	1.0.0.171	1	-403945179	Professional	2.0.10.356	2.0.10.356	09-06-2023	2023-09-06 오전 2:03:18	11:03:18	2.0.10.252	168		2	z	국득	NULL	NULL	NULL	39	1	36	NULL	NULL	NULL	KSY	List2	0		2	0	528358	183		0	0	1	z	2	3	528541	0	z	393	528934
좌우반구com(CVF, UVF, BVF)_3	3	1	<?xml version="1.0"?>\n<Clock xmlns:dt="urn:schemas-microsoft-com:datatypes"><Description dt:dt="string">E-Prime Primary Realtime Clock</Description><StartTime><Timestamp dt:dt="int">0</Timestamp><DateUtc dt:dt="string">2023-09-06T02:03:18Z</DateUtc></StartTime><FrequencyChanges><FrequencyChange><Frequency dt:dt="r8">10000000</Frequency><Timestamp dt:dt="r8">10131421832038</Timestamp><Current dt:…	좌우반구com(CVF, UVF, BVF)_3-003-1	60	1.0.0.171	1	-403945179	Professional	2.0.10.356	2.0.10.356	09-06-2023	2023-09-06 오전 2:03:18	11:03:18	2.0.10.252	228		2	z	국반	NULL	NULL	NULL	56	1	96	NULL	NULL	NULL	KSY3	List2	NULL	NULL	NULL	NULL	NULL	NULL	NULL	NULL	NULL	1	z	2	3	685191	0	z	751	685942
좌우반구com(CVF, UVF, BVF)_3	3	1	<?xml version="1.0"?>\n<Clock xmlns:dt="urn:schemas-microsoft-com:datatypes"><Description dt:dt="string">E-Prime Primary Realtime Clock</Description><StartTime><Timestamp dt:dt="int">0</Timestamp><DateUtc dt:dt="string">2023-09-06T02:03:18Z</DateUtc></StartTime><FrequencyChanges><FrequencyChange><Frequency dt:dt="r8">10000000</Frequency><Timestamp dt:dt="r8">10131421832038</Timestamp><Current dt:…	좌우반구com(CVF, UVF, BVF)_3-003-1	60	1.0.0.171	1	-403945179	Professional	2.0.10.356	2.0.10.356	09-06-2023	2023-09-06 오전 2:03:18	11:03:18	2.0.10.252	126		1	{/}	군청	101	1	126	NULL	NULL	NULL	NULL	NULL	NULL	KSY3	List1	NULL	NULL	NULL	NULL	NULL	NULL	NULL	NULL	NULL	1	{/}	3	3	370041	0	{/}	861	370902
좌우반구com(CVF, UVF, BVF)_3	3	1	<?xml version="1.0"?>\n<Clock xmlns:dt="urn:schemas-microsoft-com:datatypes"><Description dt:dt="string">E-Prime Primary Realtime Clock</Description><StartTime><Timestamp dt:dt="int">0</Timestamp><DateUtc dt:dt="string">2023-09-06T02:03:18Z</DateUtc></StartTime><FrequencyChanges><FrequencyChange><Frequency dt:dt="r8">10000000</Frequency><Timestamp dt:dt="r8">10131421832038</Timestamp><Current dt:…	좌우반구com(CVF, UVF, BVF)_3-003-1	60	1.0.0.171	1	-403945179	Professional	2.0.10.356	2.0.10.356	09-06-2023	2023-09-06 오전 2:03:18	11:03:18	2.0.10.252	102		1	{/}	궤도	22	1	102	NULL	NULL	NULL	NULL	NULL	NULL	KSY3	List1	NULL	NULL	NULL	NULL	NULL	NULL	NULL	NULL	NULL	1	{/}	3	3	307891	0	{/}	419	308310
좌우반구com(CVF, UVF, BVF)_3	3	1	<?xml version="1.0"?>\n<Clock xmlns:dt="urn:schemas-microsoft-com:datatypes"><Description dt:dt="string">E-Prime Primary Realtime Clock</Description><StartTime><Timestamp dt:dt="int">0</Timestamp><DateUtc dt:dt="string">2023-09-06T02:03:18Z</DateUtc></StartTime><FrequencyChanges><FrequencyChange><Frequency dt:dt="r8">10000000</Frequency><Timestamp dt:dt="r8">10131421832038</Timestamp><Current dt:…	좌우반구com(CVF, UVF, BVF)_3-003-1	60	1.0.0.171	1	-403945179	Professional	2.0.10.356	2.0.10.356	09-06-2023	2023-09-06 오전 2:03:18	11:03:18	2.0.10.252	183		2	z	궤희	NULL	NULL	NULL	35	1	51	NULL	NULL	NULL	KSY	List2	0		3	0	567141	184		0	0	1	z	2	4	567325	0	z	361	567686
좌우반구com(CVF, UVF, BVF)_3	3	1	<?xml version="1.0"?>\n<Clock xmlns:dt="urn:schemas-microsoft-com:datatypes"><Description dt:dt="string">E-Prime Primary Realtime Clock</Description><StartTime><Timestamp dt:dt="int">0</Timestamp><DateUtc dt:dt="string">2023-09-06T02:03:18Z</DateUtc></StartTime><FrequencyChanges><FrequencyChange><Frequency dt:dt="r8">10000000</Frequency><Timestamp dt:dt="r8">10131421832038</Timestamp><Current dt:…	좌우반구com(CVF, UVF, BVF)_3-003-1	60	1.0.0.171	1	-403945179	Professional	2.0.10.356	2.0.10.356	09-06-2023	2023-09-06 오전 2:03:18	11:03:18	2.0.10.252	43		1	{/}	그림	40	1	43	NULL	NULL	NULL	NULL	NULL	NULL	KSY3	List1	NULL	NULL	NULL	NULL	NULL	NULL	NULL	NULL	NULL	1	{/}	2	3	153475	0	{/}	275	153750
좌우반구com(CVF, UVF, BVF)_3	3	1	<?xml version="1.0"?>\n<Clock xmlns:dt="urn:schemas-microsoft-com:datatypes"><Description dt:dt="string">E-Prime Primary Realtime Clock</Description><StartTime><Timestamp dt:dt="int">0</Timestamp><DateUtc dt:dt="string">2023-09-06T02:03:18Z</DateUtc></StartTime><FrequencyChanges><FrequencyChange><Frequency dt:dt="r8">10000000</Frequency><Timestamp dt:dt="r8">10131421832038</Timestamp><Current dt:…	좌우반구com(CVF, UVF, BVF)_3-003-1	60	1.0.0.171	1	-403945179	Professional	2.0.10.356	2.0.10.356	09-06-2023	2023-09-06 오전 2:03:18	11:03:18	2.0.10.252	1		2	z	그법	56	1	1	NULL	NULL	NULL	NULL	NULL	NULL	KSY4	List1	NULL	NULL	NULL	NULL	NULL	NULL	NULL	NULL	NULL	1	z	2	3	41675	0	z	459	42134
좌우반구com(CVF, UVF, BVF)_3	3	1	<?xml version="1.0"?>\n<Clock xmlns:dt="urn:schemas-microsoft-com:datatypes"><Description dt:dt="string">E-Prime Primary Realtime Clock</Description><StartTime><Timestamp dt:dt="int">0</Timestamp><DateUtc dt:dt="string">2023-09-06T02:03:18Z</DateUtc></StartTime><FrequencyChanges><FrequencyChange><Frequency dt:dt="r8">10000000</Frequency><Timestamp dt:dt="r8">10131421832038</Timestamp><Current dt:…	좌우반구com(CVF, UVF, BVF)_3-003-1	60	1.0.0.171	1	-403945179	Professional	2.0.10.356	2.0.10.356	09-06-2023	2023-09-06 오전 2:03:18	11:03:18	2.0.10.252	252		2	z	그소	NULL	NULL	NULL	89	1	120	NULL	NULL	NULL	KSY	List2	0		2	0	747141	184		0	0	1	z	2	4	747325	0	z	337	747662
좌우반구com(CVF, UVF, BVF)_3	3	1	<?xml version="1.0"?>\n<Clock xmlns:dt="urn:schemas-microsoft-com:datatypes"><Description dt:dt="string">E-Prime Primary Realtime Clock</Description><StartTime><Timestamp dt:dt="int">0</Timestamp><DateUtc dt:dt="string">2023-09-06T02:03:18Z</DateUtc></StartTime><FrequencyChanges><FrequencyChange><Frequency dt:dt="r8">10000000</Frequency><Timestamp dt:dt="r8">10131421832038</Timestamp><Current dt:…	좌우반구com(CVF, UVF, BVF)_3-003-1	60	1.0.0.171	1	-403945179	Professional	2.0.10.356	2.0.10.356	09-06-2023	2023-09-06 오전 2:03:18	11:03:18	2.0.10.252	63		2	z	그종	27	1	63	NULL	NULL	NULL	NULL	NULL	NULL	KSY4	List1	NULL	NULL	NULL	NULL	NULL	NULL	NULL	NULL	NULL	1	z	2	4	206209	0	z	365	206574
좌우반구com(CVF, UVF, BVF)_3	3	1	<?xml version="1.0"?>\n<Clock xmlns:dt="urn:schemas-microsoft-com:datatypes"><Description dt:dt="string">E-Prime Primary Realtime Clock</Description><StartTime><Timestamp dt:dt="int">0</Timestamp><DateUtc dt:dt="string">2023-09-06T02:03:18Z</DateUtc></StartTime><FrequencyChanges><FrequencyChange><Frequency dt:dt="r8">10000000</Frequency><Timestamp dt:dt="r8">10131421832038</Timestamp><Current dt:…	좌우반구com(CVF, UVF, BVF)_3-003-1	60	1.0.0.171	1	-403945179	Professional	2.0.10.356	2.0.10.356	09-06-2023	2023-09-06 오전 2:03:18	11:03:18	2.0.10.252	336		1	{/}	급여	NULL	NULL	NULL	NULL	NULL	NULL	57	1	72	KSY3	List3	NULL	NULL	NULL	NULL	NULL	NULL	NULL	NULL	NULL	1	{/}	2	3	1012407	0	{/}	374	1012781
좌우반구com(CVF, UVF, BVF)_3	3	1	<?xml version="1.0"?>\n<Clock xmlns:dt="urn:schemas-microsoft-com:datatypes"><Description dt:dt="string">E-Prime Primary Realtime Clock</Description><StartTime><Timestamp dt:dt="int">0</Timestamp><DateUtc dt:dt="string">2023-09-06T02:03:18Z</DateUtc></StartTime><FrequencyChanges><FrequencyChange><Frequency dt:dt="r8">10000000</Frequency><Timestamp dt:dt="r8">10131421832038</Timestamp><Current dt:…	좌우반구com(CVF, UVF, BVF)_3-003-1	60	1.0.0.171	1	-403945179	Professional	2.0.10.356	2.0.10.356	09-06-2023	2023-09-06 오전 2:03:18	11:03:18	2.0.10.252	392		1	{/}	기록	NULL	NULL	NULL	NULL	NULL	NULL	7	1	128	KSY3	List3	NULL	NULL	NULL	NULL	NULL	NULL	NULL	NULL	NULL	1	{/}	2	3	1160041	0	{/}	468	1160509
좌우반구com(CVF, UVF, BVF)_3	3	1	<?xml version="1.0"?>\n<Clock xmlns:dt="urn:schemas-microsoft-com:datatypes"><Description dt:dt="string">E-Prime Primary Realtime Clock</Description><StartTime><Timestamp dt:dt="int">0</Timestamp><DateUtc dt:dt="string">2023-09-06T02:03:18Z</DateUtc></StartTime><FrequencyChanges><FrequencyChange><Frequency dt:dt="r8">10000000</Frequency><Timestamp dt:dt="r8">10131421832038</Timestamp><Current dt:…	좌우반구com(CVF, UVF, BVF)_3-003-1	60	1.0.0.171	1	-403945179	Professional	2.0.10.356	2.0.10.356	09-06-2023	2023-09-06 오전 2:03:18	11:03:18	2.0.10.252	83		1	{/}	기름	94	1	83	NULL	NULL	NULL	NULL	NULL	NULL	KSY3	List1	NULL	NULL	NULL	NULL	NULL	NULL	NULL	NULL	NULL	1	{/}	2	3	258758	0	{/}	272	259030
좌우반구com(CVF, UVF, BVF)_3	3	1	<?xml version="1.0"?>\n<Clock xmlns:dt="urn:schemas-microsoft-com:datatypes"><Description dt:dt="string">E-Prime Primary Realtime Clock</Description><StartTime><Timestamp dt:dt="int">0</Timestamp><DateUtc dt:dt="string">2023-09-06T02:03:18Z</DateUtc></StartTime><FrequencyChanges><FrequencyChange><Frequency dt:dt="r8">10000000</Frequency><Timestamp dt:dt="r8">10131421832038</Timestamp><Current dt:…	좌우반구com(CVF, UVF, BVF)_3-003-1	60	1.0.0.171	1	-403945179	Professional	2.0.10.356	2.0.10.356	09-06-2023	2023-09-06 오전 2:03:18	11:03:18	2.0.10.252	41		1	{/}	기술	7	1	41	NULL	NULL	NULL	NULL	NULL	NULL	KSY3	List1	NULL	NULL	NULL	NULL	NULL	NULL	NULL	NULL	NULL	1	{/}	2	3	148075	0	{/}	259	148334
좌우반구com(CVF, UVF, BVF)_3	3	1	<?xml version="1.0"?>\n<Clock xmlns:dt="urn:schemas-microsoft-com:datatypes"><Description dt:dt="string">E-Prime Primary Realtime Clock</Description><StartTime><Timestamp dt:dt="int">0</Timestamp><DateUtc dt:dt="string">2023-09-06T02:03:18Z</DateUtc></StartTime><FrequencyChanges><FrequencyChange><Frequency dt:dt="r8">10000000</Frequency><Timestamp dt:dt="r8">10131421832038</Timestamp><Current dt:…	좌우반구com(CVF, UVF, BVF)_3-003-1	60	1.0.0.171	1	-403945179	Professional	2.0.10.356	2.0.10.356	09-06-2023	2023-09-06 오전 2:03:18	11:03:18	2.0.10.252	279		1	{/}	기운	NULL	NULL	NULL	NULL	NULL	NULL	53	1	15	KSY3	List3	NULL	NULL	NULL	NULL	NULL	NULL	NULL	NULL	NULL	1	{/}	2	3	863091	0	{/}	378	863469
좌우반구com(CVF, UVF, BVF)_3	3	1	<?xml version="1.0"?>\n<Clock xmlns:dt="urn:schemas-microsoft-com:datatypes"><Description dt:dt="string">E-Prime Primary Realtime Clock</Description><StartTime><Timestamp dt:dt="int">0</Timestamp><DateUtc dt:dt="string">2023-09-06T02:03:18Z</DateUtc></StartTime><FrequencyChanges><FrequencyChange><Frequency dt:dt="r8">10000000</Frequency><Timestamp dt:dt="r8">10131421832038</Timestamp><Current dt:…	좌우반구com(CVF, UVF, BVF)_3-003-1	60	1.0.0.171	1	-403945179	Professional	2.0.10.356	2.0.10.356	09-06-2023	2023-09-06 오전 2:03:18	11:03:18	2.0.10.252	84		1	{/}	기준	12	1	84	NULL	NULL	NULL	NULL	NULL	NULL	KSY3	List1	NULL	NULL	NULL	NULL	NULL	NULL	NULL	NULL	NULL	1	{/}	2	3	261225	0	{/}	365	261590
좌우반구com(CVF, UVF, BVF)_3	3	1	<?xml version="1.0"?>\n<Clock xmlns:dt="urn:schemas-microsoft-com:datatypes"><Description dt:dt="string">E-Prime Primary Realtime Clock</Description><StartTime><Timestamp dt:dt="int">0</Timestamp><DateUtc dt:dt="string">2023-09-06T02:03:18Z</DateUtc></StartTime><FrequencyChanges><FrequencyChange><Frequency dt:dt="r8">10000000</Frequency><Timestamp dt:dt="r8">10131421832038</Timestamp><Current dt:…	좌우반구com(CVF, UVF, BVF)_3-003-1	60	1.0.0.171	1	-403945179	Professional	2.0.10.356	2.0.10.356	09-06-2023	2023-09-06 오전 2:03:18	11:03:18	2.0.10.252	154		1	{/}	기차	NULL	NULL	NULL	113	1	22	NULL	NULL	NULL	KSY3	List2	NULL	NULL	NULL	NULL	NULL	NULL	NULL	NULL	NULL	1	{/}	2	3	491291	0	{/}	419	491710
좌우반구com(CVF, UVF, BVF)_3	3	1	<?xml version="1.0"?>\n<Clock xmlns:dt="urn:schemas-microsoft-com:datatypes"><Description dt:dt="string">E-Prime Primary Realtime Clock</Description><StartTime><Timestamp dt:dt="int">0</Timestamp><DateUtc dt:dt="string">2023-09-06T02:03:18Z</DateUtc></StartTime><FrequencyChanges><FrequencyChange><Frequency dt:dt="r8">10000000</Frequency><Timestamp dt:dt="r8">10131421832038</Timestamp><Current dt:…	좌우반구com(CVF, UVF, BVF)_3-003-1	60	1.0.0.171	1	-403945179	Professional	2.0.10.356	2.0.10.356	09-06-2023	2023-09-06 오전 2:03:18	11:03:18	2.0.10.252	368		1	{/}	기회	NULL	NULL	NULL	NULL	NULL	NULL	16	1	104	KSY3	List3	NULL	NULL	NULL	NULL	NULL	NULL	NULL	NULL	NULL	1	{/}	2	3	1097224	0	{/}	453	1097677
좌우반구com(CVF, UVF, BVF)_3	3	1	<?xml version="1.0"?>\n<Clock xmlns:dt="urn:schemas-microsoft-com:datatypes"><Description dt:dt="string">E-Prime Primary Realtime Clock</Description><StartTime><Timestamp dt:dt="int">0</Timestamp><DateUtc dt:dt="string">2023-09-06T02:03:18Z</DateUtc></StartTime><FrequencyChanges><FrequencyChange><Frequency dt:dt="r8">10000000</Frequency><Timestamp dt:dt="r8">10131421832038</Timestamp><Current dt:…	좌우반구com(CVF, UVF, BVF)_3-003-1	60	1.0.0.171	1	-403945179	Professional	2.0.10.356	2.0.10.356	09-06-2023	2023-09-06 오전 2:03:18	11:03:18	2.0.10.252	91		2	z	껍목	45	1	91	NULL	NULL	NULL	NULL	NULL	NULL	KSY4	List1	NULL	NULL	NULL	NULL	NULL	NULL	NULL	NULL	NULL	1	z	2	3	279358	0	z	376	279734
좌우반구com(CVF, UVF, BVF)_3	3	1	<?xml version="1.0"?>\n<Clock xmlns:dt="urn:schemas-microsoft-com:datatypes"><Description dt:dt="string">E-Prime Primary Realtime Clock</Description><StartTime><Timestamp dt:dt="int">0</Timestamp><DateUtc dt:dt="string">2023-09-06T02:03:18Z</DateUtc></StartTime><FrequencyChanges><FrequencyChange><Frequency dt:dt="r8">10000000</Frequency><Timestamp dt:dt="r8">10131421832038</Timestamp><Current dt:…	좌우반구com(CVF, UVF, BVF)_3-003-1	60	1.0.0.171	1	-403945179	Professional	2.0.10.356	2.0.10.356	09-06-2023	2023-09-06 오전 2:03:18	11:03:18	2.0.10.252	208		2	z	껍밀	NULL	NULL	NULL	1	1	76	NULL	NULL	NULL	KSY4	List2	NULL	NULL	NULL	NULL	NULL	NULL	NULL	NULL	NULL	1	z	2	3	632991	0	z	390	633381
좌우반구com(CVF, UVF, BVF)_3	3	1	<?xml version="1.0"?>\n<Clock xmlns:dt="urn:schemas-microsoft-com:datatypes"><Description dt:dt="string">E-Prime Primary Realtime Clock</Description><StartTime><Timestamp dt:dt="int">0</Timestamp><DateUtc dt:dt="string">2023-09-06T02:03:18Z</DateUtc></StartTime><FrequencyChanges><FrequencyChange><Frequency dt:dt="r8">10000000</Frequency><Timestamp dt:dt="r8">10131421832038</Timestamp><Current dt:…	좌우반구com(CVF, UVF, BVF)_3-003-1	60	1.0.0.171	1	-403945179	Professional	2.0.10.356	2.0.10.356	09-06-2023	2023-09-06 오전 2:03:18	11:03:18	2.0.10.252	376		1	{/}	껍질	NULL	NULL	NULL	NULL	NULL	NULL	3	1	112	KSY3	List3	NULL	NULL	NULL	NULL	NULL	NULL	NULL	NULL	NULL	0	{/}	2	4	1118041	0	z	388	1118429
좌우반구com(CVF, UVF, BVF)_3	3	1	<?xml version="1.0"?>\n<Clock xmlns:dt="urn:schemas-microsoft-com:datatypes"><Description dt:dt="string">E-Prime Primary Realtime Clock</Description><StartTime><Timestamp dt:dt="int">0</Timestamp><DateUtc dt:dt="string">2023-09-06T02:03:18Z</DateUtc></StartTime><FrequencyChanges><FrequencyChange><Frequency dt:dt="r8">10000000</Frequency><Timestamp dt:dt="r8">10131421832038</Timestamp><Current dt:…	좌우반구com(CVF, UVF, BVF)_3-003-1	60	1.0.0.171	1	-403945179	Professional	2.0.10.356	2.0.10.356	09-06-2023	2023-09-06 오전 2:03:18	11:03:18	2.0.10.252	178		2	z	껍퇴	NULL	NULL	NULL	129	1	46	NULL	NULL	NULL	KSY3	List2	NULL	NULL	NULL	NULL	NULL	NULL	NULL	NULL	NULL	1	z	2	3	554391	0	z	398	554789
좌우반구com(CVF, UVF, BVF)_3	3	1	<?xml version="1.0"?>\n<Clock xmlns:dt="urn:schemas-microsoft-com:datatypes"><Description dt:dt="string">E-Prime Primary Realtime Clock</Description><StartTime><Timestamp dt:dt="int">0</Timestamp><DateUtc dt:dt="string">2023-09-06T02:03:18Z</DateUtc></StartTime><FrequencyChanges><FrequencyChange><Frequency dt:dt="r8">10000000</Frequency><Timestamp dt:dt="r8">10131421832038</Timestamp><Current dt:…	좌우반구com(CVF, UVF, BVF)_3-003-1	60	1.0.0.171	1	-403945179	Professional	2.0.10.356	2.0.10.356	09-06-2023	2023-09-06 오전 2:03:18	11:03:18	2.0.10.252	12		2	z	나개	72	1	12	NULL	NULL	NULL	NULL	NULL	NULL	KSY2	List1	NULL	NULL	NULL	NULL	NULL	NULL	NULL	NULL	NULL	1	z	2	3	70375	0	z	439	70814
좌우반구com(CVF, UVF, BVF)_3	3	1	<?xml version="1.0"?>\n<Clock xmlns:dt="urn:schemas-microsoft-com:datatypes"><Description dt:dt="string">E-Prime Primary Realtime Clock</Description><StartTime><Timestamp dt:dt="int">0</Timestamp><DateUtc dt:dt="string">2023-09-06T02:03:18Z</DateUtc></StartTime><FrequencyChanges><FrequencyChange><Frequency dt:dt="r8">10000000</Frequency><Timestamp dt:dt="r8">10131421832038</Timestamp><Current dt:…	좌우반구com(CVF, UVF, BVF)_3-003-1	60	1.0.0.171	1	-403945179	Professional	2.0.10.356	2.0.10.356	09-06-2023	2023-09-06 오전 2:03:18	11:03:18	2.0.10.252	98		1	{/}	내일	108	1	98	NULL	NULL	NULL	NULL	NULL	NULL	KSY3	List1	NULL	NULL	NULL	NULL	NULL	NULL	NULL	NULL	NULL	1	{/}	2	4	297675	0	{/}	339	298014
좌우반구com(CVF, UVF, BVF)_3	3	1	<?xml version="1.0"?>\n<Clock xmlns:dt="urn:schemas-microsoft-com:datatypes"><Description dt:dt="string">E-Prime Primary Realtime Clock</Description><StartTime><Timestamp dt:dt="int">0</Timestamp><DateUtc dt:dt="string">2023-09-06T02:03:18Z</DateUtc></StartTime><FrequencyChanges><FrequencyChange><Frequency dt:dt="r8">10000000</Frequency><Timestamp dt:dt="r8">10131421832038</Timestamp><Current dt:…	좌우반구com(CVF, UVF, BVF)_3-003-1	60	1.0.0.171	1	-403945179	Professional	2.0.10.356	2.0.10.356	09-06-2023	2023-09-06 오전 2:03:18	11:03:18	2.0.10.252	196		2	z	내죽	NULL	NULL	NULL	7	1	64	NULL	NULL	NULL	KSY4	List2	NULL	NULL	NULL	NULL	NULL	NULL	NULL	NULL	NULL	1	z	2	3	601674	0	z	372	602046
좌우반구com(CVF, UVF, BVF)_3	3	1	<?xml version="1.0"?>\n<Clock xmlns:dt="urn:schemas-microsoft-com:datatypes"><Description dt:dt="string">E-Prime Primary Realtime Clock</Description><StartTime><Timestamp dt:dt="int">0</Timestamp><DateUtc dt:dt="string">2023-09-06T02:03:18Z</DateUtc></StartTime><FrequencyChanges><FrequencyChange><Frequency dt:dt="r8">10000000</Frequency><Timestamp dt:dt="r8">10131421832038</Timestamp><Current dt:…	좌우반구com(CVF, UVF, BVF)_3-003-1	60	1.0.0.171	1	-403945179	Professional	2.0.10.356	2.0.10.356	09-06-2023	2023-09-06 오전 2:03:18	11:03:18	2.0.10.252	158		2	z	내표	NULL	NULL	NULL	114	1	26	NULL	NULL	NULL	KSY3	List2	NULL	NULL	NULL	NULL	NULL	NULL	NULL	NULL	NULL	1	z	2	4	501775	0	z	415	502190
좌우반구com(CVF, UVF, BVF)_3	3	1	<?xml version="1.0"?>\n<Clock xmlns:dt="urn:schemas-microsoft-com:datatypes"><Description dt:dt="string">E-Prime Primary Realtime Clock</Description><StartTime><Timestamp dt:dt="int">0</Timestamp><DateUtc dt:dt="string">2023-09-06T02:03:18Z</DateUtc></StartTime><FrequencyChanges><FrequencyChange><Frequency dt:dt="r8">10000000</Frequency><Timestamp dt:dt="r8">10131421832038</Timestamp><Current dt:…	좌우반구com(CVF, UVF, BVF)_3-003-1	60	1.0.0.171	1	-403945179	Professional	2.0.10.356	2.0.10.356	09-06-2023	2023-09-06 오전 2:03:18	11:03:18	2.0.10.252	361		2	z	념속	NULL	NULL	NULL	NULL	NULL	NULL	110	1	97	KSY2	List3	NULL	NULL	NULL	NULL	NULL	NULL	NULL	NULL	NULL	1	z	2	3	1078674	0	z	411	1079085
좌우반구com(CVF, UVF, BVF)_3	3	1	<?xml version="1.0"?>\n<Clock xmlns:dt="urn:schemas-microsoft-com:datatypes"><Description dt:dt="string">E-Prime Primary Realtime Clock</Description><StartTime><Timestamp dt:dt="int">0</Timestamp><DateUtc dt:dt="string">2023-09-06T02:03:18Z</DateUtc></StartTime><FrequencyChanges><FrequencyChange><Frequency dt:dt="r8">10000000</Frequency><Timestamp dt:dt="r8">10131421832038</Timestamp><Current dt:…	좌우반구com(CVF, UVF, BVF)_3-003-1	60	1.0.0.171	1	-403945179	Professional	2.0.10.356	2.0.10.356	09-06-2023	2023-09-06 오전 2:03:18	11:03:18	2.0.10.252	101		2	z	념실	34	1	101	NULL	NULL	NULL	NULL	NULL	NULL	KSY2	List1	NULL	NULL	NULL	NULL	NULL	NULL	NULL	NULL	NULL	1	z	2	3	305158	0	z	536	305694
좌우반구com(CVF, UVF, BVF)_3	3	1	<?xml version="1.0"?>\n<Clock xmlns:dt="urn:schemas-microsoft-com:datatypes"><Description dt:dt="string">E-Prime Primary Realtime Clock</Description><StartTime><Timestamp dt:dt="int">0</Timestamp><DateUtc dt:dt="string">2023-09-06T02:03:18Z</DateUtc></StartTime><FrequencyChanges><FrequencyChange><Frequency dt:dt="r8">10000000</Frequency><Timestamp dt:dt="r8">10131421832038</Timestamp><Current dt:…	좌우반구com(CVF, UVF, BVF)_3-003-1	60	1.0.0.171	1	-403945179	Professional	2.0.10.356	2.0.10.356	09-06-2023	2023-09-06 오전 2:03:18	11:03:18	2.0.10.252	276		2	z	념효	NULL	NULL	NULL	NULL	NULL	NULL	36	1	12	KSY	List3	0		2	1	854775	182		0	0	1	z	3	2	854957	0	z	376	855333
좌우반구com(CVF, UVF, BVF)_3	3	1	<?xml version="1.0"?>\n<Clock xmlns:dt="urn:schemas-microsoft-com:datatypes"><Description dt:dt="string">E-Prime Primary Realtime Clock</Description><StartTime><Timestamp dt:dt="int">0</Timestamp><DateUtc dt:dt="string">2023-09-06T02:03:18Z</DateUtc></StartTime><FrequencyChanges><FrequencyChange><Frequency dt:dt="r8">10000000</Frequency><Timestamp dt:dt="r8">10131421832038</Timestamp><Current dt:…	좌우반구com(CVF, UVF, BVF)_3-003-1	60	1.0.0.171	1	-403945179	Professional	2.0.10.356	2.0.10.356	09-06-2023	2023-09-06 오전 2:03:18	11:03:18	2.0.10.252	234		1	{/}	노조	NULL	NULL	NULL	44	1	102	NULL	NULL	NULL	KSY3	List2	NULL	NULL	NULL	NULL	NULL	NULL	NULL	NULL	NULL	0	{/}	2	4	700975	0	z	375	701350
좌우반구com(CVF, UVF, BVF)_3	3	1	<?xml version="1.0"?>\n<Clock xmlns:dt="urn:schemas-microsoft-com:datatypes"><Description dt:dt="string">E-Prime Primary Realtime Clock</Description><StartTime><Timestamp dt:dt="int">0</Timestamp><DateUtc dt:dt="string">2023-09-06T02:03:18Z</DateUtc></StartTime><FrequencyChanges><FrequencyChange><Frequency dt:dt="r8">10000000</Frequency><Timestamp dt:dt="r8">10131421832038</Timestamp><Current dt:…	좌우반구com(CVF, UVF, BVF)_3-003-1	60	1.0.0.171	1	-403945179	Professional	2.0.10.356	2.0.10.356	09-06-2023	2023-09-06 오전 2:03:18	11:03:18	2.0.10.252	354		1	{/}	논란	NULL	NULL	NULL	NULL	NULL	NULL	22	1	90	KSY3	List3	NULL	NULL	NULL	NULL	NULL	NULL	NULL	NULL	NULL	1	{/}	2	3	1060307	0	{/}	306	1060613
좌우반구com(CVF, UVF, BVF)_3	3	1	<?xml version="1.0"?>\n<Clock xmlns:dt="urn:schemas-microsoft-com:datatypes"><Description dt:dt="string">E-Prime Primary Realtime Clock</Description><StartTime><Timestamp dt:dt="int">0</Timestamp><DateUtc dt:dt="string">2023-09-06T02:03:18Z</DateUtc></StartTime><FrequencyChanges><FrequencyChange><Frequency dt:dt="r8">10000000</Frequency><Timestamp dt:dt="r8">10131421832038</Timestamp><Current dt:…	좌우반구com(CVF, UVF, BVF)_3-003-1	60	1.0.0.171	1	-403945179	Professional	2.0.10.356	2.0.10.356	09-06-2023	2023-09-06 오전 2:03:18	11:03:18	2.0.10.252	261		2	z	논무	NULL	NULL	NULL	23	1	129	NULL	NULL	NULL	KSY	List2	0		2	0	770591	183		0	0	1	z	2	3	770774	0	z	519	771293
좌우반구com(CVF, UVF, BVF)_3	3	1	<?xml version="1.0"?>\n<Clock xmlns:dt="urn:schemas-microsoft-com:datatypes"><Description dt:dt="string">E-Prime Primary Realtime Clock</Description><StartTime><Timestamp dt:dt="int">0</Timestamp><DateUtc dt:dt="string">2023-09-06T02:03:18Z</DateUtc></StartTime><FrequencyChanges><FrequencyChange><Frequency dt:dt="r8">10000000</Frequency><Timestamp dt:dt="r8">10131421832038</Timestamp><Current dt:…	좌우반구com(CVF, UVF, BVF)_3-003-1	60	1.0.0.171	1	-403945179	Professional	2.0.10.356	2.0.10.356	09-06-2023	2023-09-06 오전 2:03:18	11:03:18	2.0.10.252	309		1	{/}	느낌	NULL	NULL	NULL	NULL	NULL	NULL	39	1	45	KSY3	List3	NULL	NULL	NULL	NULL	NULL	NULL	NULL	NULL	NULL	1	{/}	2	3	941124	0	{/}	473	941597
좌우반구com(CVF, UVF, BVF)_3	3	1	<?xml version="1.0"?>\n<Clock xmlns:dt="urn:schemas-microsoft-com:datatypes"><Description dt:dt="string">E-Prime Primary Realtime Clock</Description><StartTime><Timestamp dt:dt="int">0</Timestamp><DateUtc dt:dt="string">2023-09-06T02:03:18Z</DateUtc></StartTime><FrequencyChanges><FrequencyChange><Frequency dt:dt="r8">10000000</Frequency><Timestamp dt:dt="r8">10131421832038</Timestamp><Current dt:…	좌우반구com(CVF, UVF, BVF)_3-003-1	60	1.0.0.171	1	-403945179	Professional	2.0.10.356	2.0.10.356	09-06-2023	2023-09-06 오전 2:03:18	11:03:18	2.0.10.252	192		2	z	느속	NULL	NULL	NULL	105	1	60	NULL	NULL	NULL	KSY2	List2	NULL	NULL	NULL	NULL	NULL	NULL	NULL	NULL	NULL	1	z	2	3	591491	0	z	370	591861
좌우반구com(CVF, UVF, BVF)_3	3	1	<?xml version="1.0"?>\n<Clock xmlns:dt="urn:schemas-microsoft-com:datatypes"><Description dt:dt="string">E-Prime Primary Realtime Clock</Description><StartTime><Timestamp dt:dt="int">0</Timestamp><DateUtc dt:dt="string">2023-09-06T02:03:18Z</DateUtc></StartTime><FrequencyChanges><FrequencyChange><Frequency dt:dt="r8">10000000</Frequency><Timestamp dt:dt="r8">10131421832038</Timestamp><Current dt:…	좌우반구com(CVF, UVF, BVF)_3-003-1	60	1.0.0.171	1	-403945179	Professional	2.0.10.356	2.0.10.356	09-06-2023	2023-09-06 오전 2:03:18	11:03:18	2.0.10.252	341		2	z	느스	NULL	NULL	NULL	NULL	NULL	NULL	42	1	77	KSY4	List3	NULL	NULL	NULL	NULL	NULL	NULL	NULL	NULL	NULL	1	z	2	3	1025441	0	z	380	1025821
좌우반구com(CVF, UVF, BVF)_3	3	1	<?xml version="1.0"?>\n<Clock xmlns:dt="urn:schemas-microsoft-com:datatypes"><Description dt:dt="string">E-Prime Primary Realtime Clock</Description><StartTime><Timestamp dt:dt="int">0</Timestamp><DateUtc dt:dt="string">2023-09-06T02:03:18Z</DateUtc></StartTime><FrequencyChanges><FrequencyChange><Frequency dt:dt="r8">10000000</Frequency><Timestamp dt:dt="r8">10131421832038</Timestamp><Current dt:…	좌우반구com(CVF, UVF, BVF)_3-003-1	60	1.0.0.171	1	-403945179	Professional	2.0.10.356	2.0.10.356	09-06-2023	2023-09-06 오전 2:03:18	11:03:18	2.0.10.252	87		2	z	느체	69	1	87	NULL	NULL	NULL	NULL	NULL	NULL	KSY3	List1	NULL	NULL	NULL	NULL	NULL	NULL	NULL	NULL	NULL	1	z	2	3	268658	0	z	388	269046
좌우반구com(CVF, UVF, BVF)_3	3	1	<?xml version="1.0"?>\n<Clock xmlns:dt="urn:schemas-microsoft-com:datatypes"><Description dt:dt="string">E-Prime Primary Realtime Clock</Description><StartTime><Timestamp dt:dt="int">0</Timestamp><DateUtc dt:dt="string">2023-09-06T02:03:18Z</DateUtc></StartTime><FrequencyChanges><FrequencyChange><Frequency dt:dt="r8">10000000</Frequency><Timestamp dt:dt="r8">10131421832038</Timestamp><Current dt:…	좌우반구com(CVF, UVF, BVF)_3-003-1	60	1.0.0.171	1	-403945179	Professional	2.0.10.356	2.0.10.356	09-06-2023	2023-09-06 오전 2:03:18	11:03:18	2.0.10.252	142		2	z	님우	NULL	NULL	NULL	3	1	10	NULL	NULL	NULL	KSY3	List2	NULL	NULL	NULL	NULL	NULL	NULL	NULL	NULL	NULL	1	z	2	4	459892	0	z	442	460334
좌우반구com(CVF, UVF, BVF)_3	3	1	<?xml version="1.0"?>\n<Clock xmlns:dt="urn:schemas-microsoft-com:datatypes"><Description dt:dt="string">E-Prime Primary Realtime Clock</Description><StartTime><Timestamp dt:dt="int">0</Timestamp><DateUtc dt:dt="string">2023-09-06T02:03:18Z</DateUtc></StartTime><FrequencyChanges><FrequencyChange><Frequency dt:dt="r8">10000000</Frequency><Timestamp dt:dt="r8">10131421832038</Timestamp><Current dt:…	좌우반구com(CVF, UVF, BVF)_3-003-1	60	1.0.0.171	1	-403945179	Professional	2.0.10.356	2.0.10.356	09-06-2023	2023-09-06 오전 2:03:18	11:03:18	2.0.10.252	398		2	z	단률	NULL	NULL	NULL	NULL	NULL	NULL	61	1	134	KSY	List3	0		2	0	1175391	183		0	0	1	z	2	3	1175574	0	z	591	1176165
좌우반구com(CVF, UVF, BVF)_3	3	1	<?xml version="1.0"?>\n<Clock xmlns:dt="urn:schemas-microsoft-com:datatypes"><Description dt:dt="string">E-Prime Primary Realtime Clock</Description><StartTime><Timestamp dt:dt="int">0</Timestamp><DateUtc dt:dt="string">2023-09-06T02:03:18Z</DateUtc></StartTime><FrequencyChanges><FrequencyChange><Frequency dt:dt="r8">10000000</Frequency><Timestamp dt:dt="r8">10131421832038</Timestamp><Current dt:…	좌우반구com(CVF, UVF, BVF)_3-003-1	60	1.0.0.171	1	-403945179	Professional	2.0.10.356	2.0.10.356	09-06-2023	2023-09-06 오전 2:03:18	11:03:18	2.0.10.252	68		1	{/}	단어	28	1	68	NULL	NULL	NULL	NULL	NULL	NULL	KSY3	List1	NULL	NULL	NULL	NULL	NULL	NULL	NULL	NULL	NULL	0	{/}	2	3	218958	0	z	408	219366
좌우반구com(CVF, UVF, BVF)_3	3	1	<?xml version="1.0"?>\n<Clock xmlns:dt="urn:schemas-microsoft-com:datatypes"><Description dt:dt="string">E-Prime Primary Realtime Clock</Description><StartTime><Timestamp dt:dt="int">0</Timestamp><DateUtc dt:dt="string">2023-09-06T02:03:18Z</DateUtc></StartTime><FrequencyChanges><FrequencyChange><Frequency dt:dt="r8">10000000</Frequency><Timestamp dt:dt="r8">10131421832038</Timestamp><Current dt:…	좌우반구com(CVF, UVF, BVF)_3-003-1	60	1.0.0.171	1	-403945179	Professional	2.0.10.356	2.0.10.356	09-06-2023	2023-09-06 오전 2:03:18	11:03:18	2.0.10.252	121		1	{/}	단위	107	1	121	NULL	NULL	NULL	NULL	NULL	NULL	KSY3	List1	NULL	NULL	NULL	NULL	NULL	NULL	NULL	NULL	NULL	1	{/}	2	4	357442	0	{/}	316	357758
좌우반구com(CVF, UVF, BVF)_3	3	1	<?xml version="1.0"?>\n<Clock xmlns:dt="urn:schemas-microsoft-com:datatypes"><Description dt:dt="string">E-Prime Primary Realtime Clock</Description><StartTime><Timestamp dt:dt="int">0</Timestamp><DateUtc dt:dt="string">2023-09-06T02:03:18Z</DateUtc></StartTime><FrequencyChanges><FrequencyChange><Frequency dt:dt="r8">10000000</Frequency><Timestamp dt:dt="r8">10131421832038</Timestamp><Current dt:…	좌우반구com(CVF, UVF, BVF)_3-003-1	60	1.0.0.171	1	-403945179	Professional	2.0.10.356	2.0.10.356	09-06-2023	2023-09-06 오전 2:03:18	11:03:18	2.0.10.252	251		1	{/}	담화	NULL	NULL	NULL	131	1	119	NULL	NULL	NULL	KSY3	List2	NULL	NULL	NULL	NULL	NULL	NULL	NULL	NULL	NULL	0	{/}	2	3	744791	0	z	334	745125
좌우반구com(CVF, UVF, BVF)_3	3	1	<?xml version="1.0"?>\n<Clock xmlns:dt="urn:schemas-microsoft-com:datatypes"><Description dt:dt="string">E-Prime Primary Realtime Clock</Description><StartTime><Timestamp dt:dt="int">0</Timestamp><DateUtc dt:dt="string">2023-09-06T02:03:18Z</DateUtc></StartTime><FrequencyChanges><FrequencyChange><Frequency dt:dt="r8">10000000</Frequency><Timestamp dt:dt="r8">10131421832038</Timestamp><Current dt:…	좌우반구com(CVF, UVF, BVF)_3-003-1	60	1.0.0.171	1	-403945179	Professional	2.0.10.356	2.0.10.356	09-06-2023	2023-09-06 오전 2:03:18	11:03:18	2.0.10.252	209		1	{/}	대문	NULL	NULL	NULL	122	1	77	NULL	NULL	NULL	KSY3	List2	NULL	NULL	NULL	NULL	NULL	NULL	NULL	NULL	NULL	1	{/}	2	3	635574	0	{/}	447	636021
좌우반구com(CVF, UVF, BVF)_3	3	1	<?xml version="1.0"?>\n<Clock xmlns:dt="urn:schemas-microsoft-com:datatypes"><Description dt:dt="string">E-Prime Primary Realtime Clock</Description><StartTime><Timestamp dt:dt="int">0</Timestamp><DateUtc dt:dt="string">2023-09-06T02:03:18Z</DateUtc></StartTime><FrequencyChanges><FrequencyChange><Frequency dt:dt="r8">10000000</Frequency><Timestamp dt:dt="r8">10131421832038</Timestamp><Current dt:…	좌우반구com(CVF, UVF, BVF)_3-003-1	60	1.0.0.171	1	-403945179	Professional	2.0.10.356	2.0.10.356	09-06-2023	2023-09-06 오전 2:03:18	11:03:18	2.0.10.252	4		1	{/}	대중	85	1	4	NULL	NULL	NULL	NULL	NULL	NULL	KSY3	List1	NULL	NULL	NULL	NULL	NULL	NULL	NULL	NULL	NULL	1	{/}	2	4	49392	0	{/}	350	49742
좌우반구com(CVF, UVF, BVF)_3	3	1	<?xml version="1.0"?>\n<Clock xmlns:dt="urn:schemas-microsoft-com:datatypes"><Description dt:dt="string">E-Prime Primary Realtime Clock</Description><StartTime><Timestamp dt:dt="int">0</Timestamp><DateUtc dt:dt="string">2023-09-06T02:03:18Z</DateUtc></StartTime><FrequencyChanges><FrequencyChange><Frequency dt:dt="r8">10000000</Frequency><Timestamp dt:dt="r8">10131421832038</Timestamp><Current dt:…	좌우반구com(CVF, UVF, BVF)_3-003-1	60	1.0.0.171	1	-403945179	Professional	2.0.10.356	2.0.10.356	09-06-2023	2023-09-06 오전 2:03:18	11:03:18	2.0.10.252	145		1	{/}	도박	NULL	NULL	NULL	126	1	13	NULL	NULL	NULL	KSY3	List2	NULL	NULL	NULL	NULL	NULL	NULL	NULL	NULL	NULL	1	{/}	2	3	467825	0	{/}	253	468078
좌우반구com(CVF, UVF, BVF)_3	3	1	<?xml version="1.0"?>\n<Clock xmlns:dt="urn:schemas-microsoft-com:datatypes"><Description dt:dt="string">E-Prime Primary Realtime Clock</Description><StartTime><Timestamp dt:dt="int">0</Timestamp><DateUtc dt:dt="string">2023-09-06T02:03:18Z</DateUtc></StartTime><FrequencyChanges><FrequencyChange><Frequency dt:dt="r8">10000000</Frequency><Timestamp dt:dt="r8">10131421832038</Timestamp><Current dt:…	좌우반구com(CVF, UVF, BVF)_3-003-1	60	1.0.0.171	1	-403945179	Professional	2.0.10.356	2.0.10.356	09-06-2023	2023-09-06 오전 2:03:18	11:03:18	2.0.10.252	291		2	z	도휘	NULL	NULL	NULL	NULL	NULL	NULL	41	1	27	KSY2	List3	NULL	NULL	NULL	NULL	NULL	NULL	NULL	NULL	NULL	1	z	2	4	894208	0	z	429	894637
좌우반구com(CVF, UVF, BVF)_3	3	1	<?xml version="1.0"?>\n<Clock xmlns:dt="urn:schemas-microsoft-com:datatypes"><Description dt:dt="string">E-Prime Primary Realtime Clock</Description><StartTime><Timestamp dt:dt="int">0</Timestamp><DateUtc dt:dt="string">2023-09-06T02:03:18Z</DateUtc></StartTime><FrequencyChanges><FrequencyChange><Frequency dt:dt="r8">10000000</Frequency><Timestamp dt:dt="r8">10131421832038</Timestamp><Current dt:…	좌우반구com(CVF, UVF, BVF)_3-003-1	60	1.0.0.171	1	-403945179	Professional	2.0.10.356	2.0.10.356	09-06-2023	2023-09-06 오전 2:03:18	11:03:18	2.0.10.252	266		1	{/}	동의	NULL	NULL	NULL	NULL	NULL	NULL	15	1	2	KSY3	List3	NULL	NULL	NULL	NULL	NULL	NULL	NULL	NULL	NULL	1	{/}	2	3	829324	0	{/}	346	829670
좌우반구com(CVF, UVF, BVF)_3	3	1	<?xml version="1.0"?>\n<Clock xmlns:dt="urn:schemas-microsoft-com:datatypes"><Description dt:dt="string">E-Prime Primary Realtime Clock</Description><StartTime><Timestamp dt:dt="int">0</Timestamp><DateUtc dt:dt="string">2023-09-06T02:03:18Z</DateUtc></StartTime><FrequencyChanges><FrequencyChange><Frequency dt:dt="r8">10000000</Frequency><Timestamp dt:dt="r8">10131421832038</Timestamp><Current dt:…	좌우반구com(CVF, UVF, BVF)_3-003-1	60	1.0.0.171	1	-403945179	Professional	2.0.10.356	2.0.10.356	09-06-2023	2023-09-06 오전 2:03:18	11:03:18	2.0.10.252	32		2	z	득관	124	1	32	NULL	NULL	NULL	NULL	NULL	NULL	KSY4	List1	NULL	NULL	NULL	NULL	NULL	NULL	NULL	NULL	NULL	1	z	2	3	124225	0	z	997	125222
좌우반구com(CVF, UVF, BVF)_3	3	1	<?xml version="1.0"?>\n<Clock xmlns:dt="urn:schemas-microsoft-com:datatypes"><Description dt:dt="string">E-Prime Primary Realtime Clock</Description><StartTime><Timestamp dt:dt="int">0</Timestamp><DateUtc dt:dt="string">2023-09-06T02:03:18Z</DateUtc></StartTime><FrequencyChanges><FrequencyChange><Frequency dt:dt="r8">10000000</Frequency><Timestamp dt:dt="r8">10131421832038</Timestamp><Current dt:…	좌우반구com(CVF, UVF, BVF)_3-003-1	60	1.0.0.171	1	-403945179	Professional	2.0.10.356	2.0.10.356	09-06-2023	2023-09-06 오전 2:03:18	11:03:18	2.0.10.252	297		2	z	득동	NULL	NULL	NULL	NULL	NULL	NULL	123	1	33	KSY	List3	0		2	0	909541	183		0	0	1	z	2	3	909724	0	z	353	910077
좌우반구com(CVF, UVF, BVF)_3	3	1	<?xml version="1.0"?>\n<Clock xmlns:dt="urn:schemas-microsoft-com:datatypes"><Description dt:dt="string">E-Prime Primary Realtime Clock</Description><StartTime><Timestamp dt:dt="int">0</Timestamp><DateUtc dt:dt="string">2023-09-06T02:03:18Z</DateUtc></StartTime><FrequencyChanges><FrequencyChange><Frequency dt:dt="r8">10000000</Frequency><Timestamp dt:dt="r8">10131421832038</Timestamp><Current dt:…	좌우반구com(CVF, UVF, BVF)_3-003-1	60	1.0.0.171	1	-403945179	Professional	2.0.10.356	2.0.10.356	09-06-2023	2023-09-06 오전 2:03:18	11:03:18	2.0.10.252	260		2	z	득생	NULL	NULL	NULL	61	1	128	NULL	NULL	NULL	KSY	List2	0		2	0	767891	183		0	0	1	z	2	3	768074	0	z	491	768565
좌우반구com(CVF, UVF, BVF)_3	3	1	<?xml version="1.0"?>\n<Clock xmlns:dt="urn:schemas-microsoft-com:datatypes"><Description dt:dt="string">E-Prime Primary Realtime Clock</Description><StartTime><Timestamp dt:dt="int">0</Timestamp><DateUtc dt:dt="string">2023-09-06T02:03:18Z</DateUtc></StartTime><FrequencyChanges><FrequencyChange><Frequency dt:dt="r8">10000000</Frequency><Timestamp dt:dt="r8">10131421832038</Timestamp><Current dt:…	좌우반구com(CVF, UVF, BVF)_3-003-1	60	1.0.0.171	1	-403945179	Professional	2.0.10.356	2.0.10.356	09-06-2023	2023-09-06 오전 2:03:18	11:03:18	2.0.10.252	326		2	z	득외	NULL	NULL	NULL	NULL	NULL	NULL	63	1	62	KSY	List3	0		2	0	985691	183		0	0	1	z	2	3	985874	0	z	371	986245
좌우반구com(CVF, UVF, BVF)_3	3	1	<?xml version="1.0"?>\n<Clock xmlns:dt="urn:schemas-microsoft-com:datatypes"><Description dt:dt="string">E-Prime Primary Realtime Clock</Description><StartTime><Timestamp dt:dt="int">0</Timestamp><DateUtc dt:dt="string">2023-09-06T02:03:18Z</DateUtc></StartTime><FrequencyChanges><FrequencyChange><Frequency dt:dt="r8">10000000</Frequency><Timestamp dt:dt="r8">10131421832038</Timestamp><Current dt:…	좌우반구com(CVF, UVF, BVF)_3-003-1	60	1.0.0.171	1	-403945179	Professional	2.0.10.356	2.0.10.356	09-06-2023	2023-09-06 오전 2:03:18	11:03:18	2.0.10.252	162		2	z	란공	NULL	NULL	NULL	60	1	30	NULL	NULL	NULL	KSY4	List2	NULL	NULL	NULL	NULL	NULL	NULL	NULL	NULL	NULL	1	z	2	3	512408	0	z	406	512814
좌우반구com(CVF, UVF, BVF)_3	3	1	<?xml version="1.0"?>\n<Clock xmlns:dt="urn:schemas-microsoft-com:datatypes"><Description dt:dt="string">E-Prime Primary Realtime Clock</Description><StartTime><Timestamp dt:dt="int">0</Timestamp><DateUtc dt:dt="string">2023-09-06T02:03:18Z</DateUtc></StartTime><FrequencyChanges><FrequencyChange><Frequency dt:dt="r8">10000000</Frequency><Timestamp dt:dt="r8">10131421832038</Timestamp><Current dt:…	좌우반구com(CVF, UVF, BVF)_3-003-1	60	1.0.0.171	1	-403945179	Professional	2.0.10.356	2.0.10.356	09-06-2023	2023-09-06 오전 2:03:18	11:03:18	2.0.10.252	194		2	z	량필	NULL	NULL	NULL	22	1	62	NULL	NULL	NULL	KSY2	List2	NULL	NULL	NULL	NULL	NULL	NULL	NULL	NULL	NULL	1	z	2	3	596558	0	z	335	596893
좌우반구com(CVF, UVF, BVF)_3	3	1	<?xml version="1.0"?>\n<Clock xmlns:dt="urn:schemas-microsoft-com:datatypes"><Description dt:dt="string">E-Prime Primary Realtime Clock</Description><StartTime><Timestamp dt:dt="int">0</Timestamp><DateUtc dt:dt="string">2023-09-06T02:03:18Z</DateUtc></StartTime><FrequencyChanges><FrequencyChange><Frequency dt:dt="r8">10000000</Frequency><Timestamp dt:dt="r8">10131421832038</Timestamp><Current dt:…	좌우반구com(CVF, UVF, BVF)_3-003-1	60	1.0.0.171	1	-403945179	Professional	2.0.10.356	2.0.10.356	09-06-2023	2023-09-06 오전 2:03:18	11:03:18	2.0.10.252	176		2	z	려제	NULL	NULL	NULL	85	1	44	NULL	NULL	NULL	KSY	List2	0		2	0	549141	184		0	0	1	z	2	4	549325	0	z	361	549686
좌우반구com(CVF, UVF, BVF)_3	3	1	<?xml version="1.0"?>\n<Clock xmlns:dt="urn:schemas-microsoft-com:datatypes"><Description dt:dt="string">E-Prime Primary Realtime Clock</Description><StartTime><Timestamp dt:dt="int">0</Timestamp><DateUtc dt:dt="string">2023-09-06T02:03:18Z</DateUtc></StartTime><FrequencyChanges><FrequencyChange><Frequency dt:dt="r8">10000000</Frequency><Timestamp dt:dt="r8">10131421832038</Timestamp><Current dt:…	좌우반구com(CVF, UVF, BVF)_3-003-1	60	1.0.0.171	1	-403945179	Professional	2.0.10.356	2.0.10.356	09-06-2023	2023-09-06 오전 2:03:18	11:03:18	2.0.10.252	62		2	z	려최	6	1	62	NULL	NULL	NULL	NULL	NULL	NULL	KSY3	List1	NULL	NULL	NULL	NULL	NULL	NULL	NULL	NULL	NULL	1	z	2	3	203708	0	z	298	204006
좌우반구com(CVF, UVF, BVF)_3	3	1	<?xml version="1.0"?>\n<Clock xmlns:dt="urn:schemas-microsoft-com:datatypes"><Description dt:dt="string">E-Prime Primary Realtime Clock</Description><StartTime><Timestamp dt:dt="int">0</Timestamp><DateUtc dt:dt="string">2023-09-06T02:03:18Z</DateUtc></StartTime><FrequencyChanges><FrequencyChange><Frequency dt:dt="r8">10000000</Frequency><Timestamp dt:dt="r8">10131421832038</Timestamp><Current dt:…	좌우반구com(CVF, UVF, BVF)_3-003-1	60	1.0.0.171	1	-403945179	Professional	2.0.10.356	2.0.10.356	09-06-2023	2023-09-06 오전 2:03:18	11:03:18	2.0.10.252	343		2	z	려희	NULL	NULL	NULL	NULL	NULL	NULL	131	1	79	KSY3	List3	NULL	NULL	NULL	NULL	NULL	NULL	NULL	NULL	NULL	1	z	2	3	1030691	0	z	386	1031077
좌우반구com(CVF, UVF, BVF)_3	3	1	<?xml version="1.0"?>\n<Clock xmlns:dt="urn:schemas-microsoft-com:datatypes"><Description dt:dt="string">E-Prime Primary Realtime Clock</Description><StartTime><Timestamp dt:dt="int">0</Timestamp><DateUtc dt:dt="string">2023-09-06T02:03:18Z</DateUtc></StartTime><FrequencyChanges><FrequencyChange><Frequency dt:dt="r8">10000000</Frequency><Timestamp dt:dt="r8">10131421832038</Timestamp><Current dt:…	좌우반구com(CVF, UVF, BVF)_3-003-1	60	1.0.0.171	1	-403945179	Professional	2.0.10.356	2.0.10.356	09-06-2023	2023-09-06 오전 2:03:18	11:03:18	2.0.10.252	371		2	z	력름	NULL	NULL	NULL	NULL	NULL	NULL	107	1	107	KSY2	List3	NULL	NULL	NULL	NULL	NULL	NULL	NULL	NULL	NULL	1	z	2	4	1105208	0	z	397	1105605
좌우반구com(CVF, UVF, BVF)_3	3	1	<?xml version="1.0"?>\n<Clock xmlns:dt="urn:schemas-microsoft-com:datatypes"><Description dt:dt="string">E-Prime Primary Realtime Clock</Description><StartTime><Timestamp dt:dt="int">0</Timestamp><DateUtc dt:dt="string">2023-09-06T02:03:18Z</DateUtc></StartTime><FrequencyChanges><FrequencyChange><Frequency dt:dt="r8">10000000</Frequency><Timestamp dt:dt="r8">10131421832038</Timestamp><Current dt:…	좌우반구com(CVF, UVF, BVF)_3-003-1	60	1.0.0.171	1	-403945179	Professional	2.0.10.356	2.0.10.356	09-06-2023	2023-09-06 오전 2:03:18	11:03:18	2.0.10.252	215		2	z	례부	NULL	NULL	NULL	26	1	83	NULL	NULL	NULL	KSY3	List2	NULL	NULL	NULL	NULL	NULL	NULL	NULL	NULL	NULL	1	z	3	3	651174	0	z	359	651533
좌우반구com(CVF, UVF, BVF)_3	3	1	<?xml version="1.0"?>\n<Clock xmlns:dt="urn:schemas-microsoft-com:datatypes"><Description dt:dt="string">E-Prime Primary Realtime Clock</Description><StartTime><Timestamp dt:dt="int">0</Timestamp><DateUtc dt:dt="string">2023-09-06T02:03:18Z</DateUtc></StartTime><FrequencyChanges><FrequencyChange><Frequency dt:dt="r8">10000000</Frequency><Timestamp dt:dt="r8">10131421832038</Timestamp><Current dt:…	좌우반구com(CVF, UVF, BVF)_3-003-1	60	1.0.0.171	1	-403945179	Professional	2.0.10.356	2.0.10.356	09-06-2023	2023-09-06 오전 2:03:18	11:03:18	2.0.10.252	57		2	z	록어	11	1	57	NULL	NULL	NULL	NULL	NULL	NULL	KSY4	List1	NULL	NULL	NULL	NULL	NULL	NULL	NULL	NULL	NULL	1	z	2	3	190275	0	z	379	190654
좌우반구com(CVF, UVF, BVF)_3	3	1	<?xml version="1.0"?>\n<Clock xmlns:dt="urn:schemas-microsoft-com:datatypes"><Description dt:dt="string">E-Prime Primary Realtime Clock</Description><StartTime><Timestamp dt:dt="int">0</Timestamp><DateUtc dt:dt="string">2023-09-06T02:03:18Z</DateUtc></StartTime><FrequencyChanges><FrequencyChange><Frequency dt:dt="r8">10000000</Frequency><Timestamp dt:dt="r8">10131421832038</Timestamp><Current dt:…	좌우반구com(CVF, UVF, BVF)_3-003-1	60	1.0.0.171	1	-403945179	Professional	2.0.10.356	2.0.10.356	09-06-2023	2023-09-06 오전 2:03:18	11:03:18	2.0.10.252	355		2	z	류궤	NULL	NULL	NULL	NULL	NULL	NULL	132	1	91	KSY4	List3	NULL	NULL	NULL	NULL	NULL	NULL	NULL	NULL	NULL	1	z	2	4	1062808	0	z	365	1063173
좌우반구com(CVF, UVF, BVF)_3	3	1	<?xml version="1.0"?>\n<Clock xmlns:dt="urn:schemas-microsoft-com:datatypes"><Description dt:dt="string">E-Prime Primary Realtime Clock</Description><StartTime><Timestamp dt:dt="int">0</Timestamp><DateUtc dt:dt="string">2023-09-06T02:03:18Z</DateUtc></StartTime><FrequencyChanges><FrequencyChange><Frequency dt:dt="r8">10000000</Frequency><Timestamp dt:dt="r8">10131421832038</Timestamp><Current dt:…	좌우반구com(CVF, UVF, BVF)_3-003-1	60	1.0.0.171	1	-403945179	Professional	2.0.10.356	2.0.10.356	09-06-2023	2023-09-06 오전 2:03:18	11:03:18	2.0.10.252	50		2	z	류란	23	1	50	NULL	NULL	NULL	NULL	NULL	NULL	KSY2	List1	NULL	NULL	NULL	NULL	NULL	NULL	NULL	NULL	NULL	1	z	2	3	171592	0	z	462	172054
좌우반구com(CVF, UVF, BVF)_3	3	1	<?xml version="1.0"?>\n<Clock xmlns:dt="urn:schemas-microsoft-com:datatypes"><Description dt:dt="string">E-Prime Primary Realtime Clock</Description><StartTime><Timestamp dt:dt="int">0</Timestamp><DateUtc dt:dt="string">2023-09-06T02:03:18Z</DateUtc></StartTime><FrequencyChanges><FrequencyChange><Frequency dt:dt="r8">10000000</Frequency><Timestamp dt:dt="r8">10131421832038</Timestamp><Current dt:…	좌우반구com(CVF, UVF, BVF)_3-003-1	60	1.0.0.171	1	-403945179	Professional	2.0.10.356	2.0.10.356	09-06-2023	2023-09-06 오전 2:03:18	11:03:18	2.0.10.252	335		2	z	류포	NULL	NULL	NULL	NULL	NULL	NULL	117	1	71	KSY3	List3	NULL	NULL	NULL	NULL	NULL	NULL	NULL	NULL	NULL	1	z	2	3	1009824	0	z	389	1010213
좌우반구com(CVF, UVF, BVF)_3	3	1	<?xml version="1.0"?>\n<Clock xmlns:dt="urn:schemas-microsoft-com:datatypes"><Description dt:dt="string">E-Prime Primary Realtime Clock</Description><StartTime><Timestamp dt:dt="int">0</Timestamp><DateUtc dt:dt="string">2023-09-06T02:03:18Z</DateUtc></StartTime><FrequencyChanges><FrequencyChange><Frequency dt:dt="r8">10000000</Frequency><Timestamp dt:dt="r8">10131421832038</Timestamp><Current dt:…	좌우반구com(CVF, UVF, BVF)_3-003-1	60	1.0.0.171	1	-403945179	Professional	2.0.10.356	2.0.10.356	09-06-2023	2023-09-06 오전 2:03:18	11:03:18	2.0.10.252	316		2	z	률법	NULL	NULL	NULL	NULL	NULL	NULL	59	1	52	KSY2	List3	NULL	NULL	NULL	NULL	NULL	NULL	NULL	NULL	NULL	1	z	2	4	959858	0	z	339	960197
좌우반구com(CVF, UVF, BVF)_3	3	1	<?xml version="1.0"?>\n<Clock xmlns:dt="urn:schemas-microsoft-com:datatypes"><Description dt:dt="string">E-Prime Primary Realtime Clock</Description><StartTime><Timestamp dt:dt="int">0</Timestamp><DateUtc dt:dt="string">2023-09-06T02:03:18Z</DateUtc></StartTime><FrequencyChanges><FrequencyChange><Frequency dt:dt="r8">10000000</Frequency><Timestamp dt:dt="r8">10131421832038</Timestamp><Current dt:…	좌우반구com(CVF, UVF, BVF)_3-003-1	60	1.0.0.171	1	-403945179	Professional	2.0.10.356	2.0.10.356	09-06-2023	2023-09-06 오전 2:03:18	11:03:18	2.0.10.252	385		2	z	률법	NULL	NULL	NULL	NULL	NULL	NULL	129	1	121	KSY3	List3	NULL	NULL	NULL	NULL	NULL	NULL	NULL	NULL	NULL	1	z	2	4	1141391	0	z	342	1141733
좌우반구com(CVF, UVF, BVF)_3	3	1	<?xml version="1.0"?>\n<Clock xmlns:dt="urn:schemas-microsoft-com:datatypes"><Description dt:dt="string">E-Prime Primary Realtime Clock</Description><StartTime><Timestamp dt:dt="int">0</Timestamp><DateUtc dt:dt="string">2023-09-06T02:03:18Z</DateUtc></StartTime><FrequencyChanges><FrequencyChange><Frequency dt:dt="r8">10000000</Frequency><Timestamp dt:dt="r8">10131421832038</Timestamp><Current dt:…	좌우반구com(CVF, UVF, BVF)_3-003-1	60	1.0.0.171	1	-403945179	Professional	2.0.10.356	2.0.10.356	09-06-2023	2023-09-06 오전 2:03:18	11:03:18	2.0.10.252	292		2	z	률시	NULL	NULL	NULL	NULL	NULL	NULL	54	1	28	KSY3	List3	NULL	NULL	NULL	NULL	NULL	NULL	NULL	NULL	NULL	1	z	2	3	896841	0	z	404	897245
좌우반구com(CVF, UVF, BVF)_3	3	1	<?xml version="1.0"?>\n<Clock xmlns:dt="urn:schemas-microsoft-com:datatypes"><Description dt:dt="string">E-Prime Primary Realtime Clock</Description><StartTime><Timestamp dt:dt="int">0</Timestamp><DateUtc dt:dt="string">2023-09-06T02:03:18Z</DateUtc></StartTime><FrequencyChanges><FrequencyChange><Frequency dt:dt="r8">10000000</Frequency><Timestamp dt:dt="r8">10131421832038</Timestamp><Current dt:…	좌우반구com(CVF, UVF, BVF)_3-003-1	60	1.0.0.171	1	-403945179	Professional	2.0.10.356	2.0.10.356	09-06-2023	2023-09-06 오전 2:03:18	11:03:18	2.0.10.252	308		2	z	률훈	NULL	NULL	NULL	NULL	NULL	NULL	45	1	44	KSY	List3	0		2	0	938357	184		0	0	1	z	2	4	938541	0	z	376	938917
좌우반구com(CVF, UVF, BVF)_3	3	1	<?xml version="1.0"?>\n<Clock xmlns:dt="urn:schemas-microsoft-com:datatypes"><Description dt:dt="string">E-Prime Primary Realtime Clock</Description><StartTime><Timestamp dt:dt="int">0</Timestamp><DateUtc dt:dt="string">2023-09-06T02:03:18Z</DateUtc></StartTime><FrequencyChanges><FrequencyChange><Frequency dt:dt="r8">10000000</Frequency><Timestamp dt:dt="r8">10131421832038</Timestamp><Current dt:…	좌우반구com(CVF, UVF, BVF)_3-003-1	60	1.0.0.171	1	-403945179	Professional	2.0.10.356	2.0.10.356	09-06-2023	2023-09-06 오전 2:03:18	11:03:18	2.0.10.252	151		2	z	름결	NULL	NULL	NULL	90	1	19	NULL	NULL	NULL	KSY4	List2	NULL	NULL	NULL	NULL	NULL	NULL	NULL	NULL	NULL	1	z	2	4	483192	0	z	350	483542
좌우반구com(CVF, UVF, BVF)_3	3	1	<?xml version="1.0"?>\n<Clock xmlns:dt="urn:schemas-microsoft-com:datatypes"><Description dt:dt="string">E-Prime Primary Realtime Clock</Description><StartTime><Timestamp dt:dt="int">0</Timestamp><DateUtc dt:dt="string">2023-09-06T02:03:18Z</DateUtc></StartTime><FrequencyChanges><FrequencyChange><Frequency dt:dt="r8">10000000</Frequency><Timestamp dt:dt="r8">10131421832038</Timestamp><Current dt:…	좌우반구com(CVF, UVF, BVF)_3-003-1	60	1.0.0.171	1	-403945179	Professional	2.0.10.356	2.0.10.356	09-06-2023	2023-09-06 오전 2:03:18	11:03:18	2.0.10.252	372		2	z	름무	NULL	NULL	NULL	NULL	NULL	NULL	106	1	108	KSY4	List3	NULL	NULL	NULL	NULL	NULL	NULL	NULL	NULL	NULL	1	z	2	4	1107808	0	z	365	1108173
좌우반구com(CVF, UVF, BVF)_3	3	1	<?xml version="1.0"?>\n<Clock xmlns:dt="urn:schemas-microsoft-com:datatypes"><Description dt:dt="string">E-Prime Primary Realtime Clock</Description><StartTime><Timestamp dt:dt="int">0</Timestamp><DateUtc dt:dt="string">2023-09-06T02:03:18Z</DateUtc></StartTime><FrequencyChanges><FrequencyChange><Frequency dt:dt="r8">10000000</Frequency><Timestamp dt:dt="r8">10131421832038</Timestamp><Current dt:…	좌우반구com(CVF, UVF, BVF)_3-003-1	60	1.0.0.171	1	-403945179	Professional	2.0.10.356	2.0.10.356	09-06-2023	2023-09-06 오전 2:03:18	11:03:18	2.0.10.252	191		2	z	리열	NULL	NULL	NULL	104	1	59	NULL	NULL	NULL	KSY2	List2	NULL	NULL	NULL	NULL	NULL	NULL	NULL	NULL	NULL	0	z	2	3	588941	0	{/}	345	589286
좌우반구com(CVF, UVF, BVF)_3	3	1	<?xml version="1.0"?>\n<Clock xmlns:dt="urn:schemas-microsoft-com:datatypes"><Description dt:dt="string">E-Prime Primary Realtime Clock</Description><StartTime><Timestamp dt:dt="int">0</Timestamp><DateUtc dt:dt="string">2023-09-06T02:03:18Z</DateUtc></StartTime><FrequencyChanges><FrequencyChange><Frequency dt:dt="r8">10000000</Frequency><Timestamp dt:dt="r8">10131421832038</Timestamp><Current dt:…	좌우반구com(CVF, UVF, BVF)_3-003-1	60	1.0.0.171	1	-403945179	Professional	2.0.10.356	2.0.10.356	09-06-2023	2023-09-06 오전 2:03:18	11:03:18	2.0.10.252	240		2	z	림밀	NULL	NULL	NULL	21	1	108	NULL	NULL	NULL	KSY3	List2	NULL	NULL	NULL	NULL	NULL	NULL	NULL	NULL	NULL	1	z	2	3	715991	0	z	342	716333
좌우반구com(CVF, UVF, BVF)_3	3	1	<?xml version="1.0"?>\n<Clock xmlns:dt="urn:schemas-microsoft-com:datatypes"><Description dt:dt="string">E-Prime Primary Realtime Clock</Description><StartTime><Timestamp dt:dt="int">0</Timestamp><DateUtc dt:dt="string">2023-09-06T02:03:18Z</DateUtc></StartTime><FrequencyChanges><FrequencyChange><Frequency dt:dt="r8">10000000</Frequency><Timestamp dt:dt="r8">10131421832038</Timestamp><Current dt:…	좌우반구com(CVF, UVF, BVF)_3-003-1	60	1.0.0.171	1	-403945179	Professional	2.0.10.356	2.0.10.356	09-06-2023	2023-09-06 오전 2:03:18	11:03:18	2.0.10.252	60		2	z	마요	13	1	60	NULL	NULL	NULL	NULL	NULL	NULL	KSY3	List1	NULL	NULL	NULL	NULL	NULL	NULL	NULL	NULL	NULL	1	z	2	3	198375	0	z	535	198910
좌우반구com(CVF, UVF, BVF)_3	3	1	<?xml version="1.0"?>\n<Clock xmlns:dt="urn:schemas-microsoft-com:datatypes"><Description dt:dt="string">E-Prime Primary Realtime Clock</Description><StartTime><Timestamp dt:dt="int">0</Timestamp><DateUtc dt:dt="string">2023-09-06T02:03:18Z</DateUtc></StartTime><FrequencyChanges><FrequencyChange><Frequency dt:dt="r8">10000000</Frequency><Timestamp dt:dt="r8">10131421832038</Timestamp><Current dt:…	좌우반구com(CVF, UVF, BVF)_3-003-1	60	1.0.0.171	1	-403945179	Professional	2.0.10.356	2.0.10.356	09-06-2023	2023-09-06 오전 2:03:18	11:03:18	2.0.10.252	223		2	z	망습	NULL	NULL	NULL	51	1	91	NULL	NULL	NULL	KSY	List2	0		2	0	671808	183		0	0	1	z	2	3	671991	0	z	335	672326
좌우반구com(CVF, UVF, BVF)_3	3	1	<?xml version="1.0"?>\n<Clock xmlns:dt="urn:schemas-microsoft-com:datatypes"><Description dt:dt="string">E-Prime Primary Realtime Clock</Description><StartTime><Timestamp dt:dt="int">0</Timestamp><DateUtc dt:dt="string">2023-09-06T02:03:18Z</DateUtc></StartTime><FrequencyChanges><FrequencyChange><Frequency dt:dt="r8">10000000</Frequency><Timestamp dt:dt="r8">10131421832038</Timestamp><Current dt:…	좌우반구com(CVF, UVF, BVF)_3-003-1	60	1.0.0.171	1	-403945179	Professional	2.0.10.356	2.0.10.356	09-06-2023	2023-09-06 오전 2:03:18	11:03:18	2.0.10.252	319		1	{/}	망신	NULL	NULL	NULL	NULL	NULL	NULL	69	1	55	KSY3	List3	NULL	NULL	NULL	NULL	NULL	NULL	NULL	NULL	NULL	1	{/}	2	4	967591	0	{/}	430	968021
좌우반구com(CVF, UVF, BVF)_3	3	1	<?xml version="1.0"?>\n<Clock xmlns:dt="urn:schemas-microsoft-com:datatypes"><Description dt:dt="string">E-Prime Primary Realtime Clock</Description><StartTime><Timestamp dt:dt="int">0</Timestamp><DateUtc dt:dt="string">2023-09-06T02:03:18Z</DateUtc></StartTime><FrequencyChanges><FrequencyChange><Frequency dt:dt="r8">10000000</Frequency><Timestamp dt:dt="r8">10131421832038</Timestamp><Current dt:…	좌우반구com(CVF, UVF, BVF)_3-003-1	60	1.0.0.171	1	-403945179	Professional	2.0.10.356	2.0.10.356	09-06-2023	2023-09-06 오전 2:03:18	11:03:18	2.0.10.252	362		1	{/}	매력	NULL	NULL	NULL	NULL	NULL	NULL	124	1	98	KSY3	List3	NULL	NULL	NULL	NULL	NULL	NULL	NULL	NULL	NULL	1	{/}	2	4	1081291	0	{/}	410	1081701
좌우반구com(CVF, UVF, BVF)_3	3	1	<?xml version="1.0"?>\n<Clock xmlns:dt="urn:schemas-microsoft-com:datatypes"><Description dt:dt="string">E-Prime Primary Realtime Clock</Description><StartTime><Timestamp dt:dt="int">0</Timestamp><DateUtc dt:dt="string">2023-09-06T02:03:18Z</DateUtc></StartTime><FrequencyChanges><FrequencyChange><Frequency dt:dt="r8">10000000</Frequency><Timestamp dt:dt="r8">10131421832038</Timestamp><Current dt:…	좌우반구com(CVF, UVF, BVF)_3-003-1	60	1.0.0.171	1	-403945179	Professional	2.0.10.356	2.0.10.356	09-06-2023	2023-09-06 오전 2:03:18	11:03:18	2.0.10.252	80		2	z	매소	68	1	80	NULL	NULL	NULL	NULL	NULL	NULL	KSY	List1	0		2	0	250458	184		0	0	1	z	2	4	250642	0	z	628	251270
좌우반구com(CVF, UVF, BVF)_3	3	1	<?xml version="1.0"?>\n<Clock xmlns:dt="urn:schemas-microsoft-com:datatypes"><Description dt:dt="string">E-Prime Primary Realtime Clock</Description><StartTime><Timestamp dt:dt="int">0</Timestamp><DateUtc dt:dt="string">2023-09-06T02:03:18Z</DateUtc></StartTime><FrequencyChanges><FrequencyChange><Frequency dt:dt="r8">10000000</Frequency><Timestamp dt:dt="r8">10131421832038</Timestamp><Current dt:…	좌우반구com(CVF, UVF, BVF)_3-003-1	60	1.0.0.171	1	-403945179	Professional	2.0.10.356	2.0.10.356	09-06-2023	2023-09-06 오전 2:03:18	11:03:18	2.0.10.252	359		1	{/}	모습	NULL	NULL	NULL	NULL	NULL	NULL	34	1	95	KSY3	List3	NULL	NULL	NULL	NULL	NULL	NULL	NULL	NULL	NULL	1	{/}	2	3	1073591	0	{/}	262	1073853
좌우반구com(CVF, UVF, BVF)_3	3	1	<?xml version="1.0"?>\n<Clock xmlns:dt="urn:schemas-microsoft-com:datatypes"><Description dt:dt="string">E-Prime Primary Realtime Clock</Description><StartTime><Timestamp dt:dt="int">0</Timestamp><DateUtc dt:dt="string">2023-09-06T02:03:18Z</DateUtc></StartTime><FrequencyChanges><FrequencyChange><Frequency dt:dt="r8">10000000</Frequency><Timestamp dt:dt="r8">10131421832038</Timestamp><Current dt:…	좌우반구com(CVF, UVF, BVF)_3-003-1	60	1.0.0.171	1	-403945179	Professional	2.0.10.356	2.0.10.356	09-06-2023	2023-09-06 오전 2:03:18	11:03:18	2.0.10.252	156		1	{/}	모형	NULL	NULL	NULL	111	1	24	NULL	NULL	NULL	KSY4	List2	NULL	NULL	NULL	NULL	NULL	NULL	NULL	NULL	NULL	1	{/}	2	3	496558	0	{/}	336	496894
좌우반구com(CVF, UVF, BVF)_3	3	1	<?xml version="1.0"?>\n<Clock xmlns:dt="urn:schemas-microsoft-com:datatypes"><Description dt:dt="string">E-Prime Primary Realtime Clock</Description><StartTime><Timestamp dt:dt="int">0</Timestamp><DateUtc dt:dt="string">2023-09-06T02:03:18Z</DateUtc></StartTime><FrequencyChanges><FrequencyChange><Frequency dt:dt="r8">10000000</Frequency><Timestamp dt:dt="r8">10131421832038</Timestamp><Current dt:…	좌우반구com(CVF, UVF, BVF)_3-003-1	60	1.0.0.171	1	-403945179	Professional	2.0.10.356	2.0.10.356	09-06-2023	2023-09-06 오전 2:03:18	11:03:18	2.0.10.252	146		2	z	목력	NULL	NULL	NULL	55	1	14	NULL	NULL	NULL	KSY4	List2	NULL	NULL	NULL	NULL	NULL	NULL	NULL	NULL	NULL	1	z	2	4	470275	0	z	435	470710
좌우반구com(CVF, UVF, BVF)_3	3	1	<?xml version="1.0"?>\n<Clock xmlns:dt="urn:schemas-microsoft-com:datatypes"><Description dt:dt="string">E-Prime Primary Realtime Clock</Description><StartTime><Timestamp dt:dt="int">0</Timestamp><DateUtc dt:dt="string">2023-09-06T02:03:18Z</DateUtc></StartTime><FrequencyChanges><FrequencyChange><Frequency dt:dt="r8">10000000</Frequency><Timestamp dt:dt="r8">10131421832038</Timestamp><Current dt:…	좌우반구com(CVF, UVF, BVF)_3-003-1	60	1.0.0.171	1	-403945179	Professional	2.0.10.356	2.0.10.356	09-06-2023	2023-09-06 오전 2:03:18	11:03:18	2.0.10.252	149		1	{/}	목록	NULL	NULL	NULL	33	1	17	NULL	NULL	NULL	KSY4	List2	NULL	NULL	NULL	NULL	NULL	NULL	NULL	NULL	NULL	0	{/}	2	3	478108	0	z	370	478478
좌우반구com(CVF, UVF, BVF)_3	3	1	<?xml version="1.0"?>\n<Clock xmlns:dt="urn:schemas-microsoft-com:datatypes"><Description dt:dt="string">E-Prime Primary Realtime Clock</Description><StartTime><Timestamp dt:dt="int">0</Timestamp><DateUtc dt:dt="string">2023-09-06T02:03:18Z</DateUtc></StartTime><FrequencyChanges><FrequencyChange><Frequency dt:dt="r8">10000000</Frequency><Timestamp dt:dt="r8">10131421832038</Timestamp><Current dt:…	좌우반구com(CVF, UVF, BVF)_3-003-1	60	1.0.0.171	1	-403945179	Professional	2.0.10.356	2.0.10.356	09-06-2023	2023-09-06 오전 2:03:18	11:03:18	2.0.10.252	347		1	{/}	목적	NULL	NULL	NULL	NULL	NULL	NULL	8	1	83	KSY4	List3	NULL	NULL	NULL	NULL	NULL	NULL	NULL	NULL	NULL	0	{/}	2	4	1041391	0	z	878	1042269
좌우반구com(CVF, UVF, BVF)_3	3	1	<?xml version="1.0"?>\n<Clock xmlns:dt="urn:schemas-microsoft-com:datatypes"><Description dt:dt="string">E-Prime Primary Realtime Clock</Description><StartTime><Timestamp dt:dt="int">0</Timestamp><DateUtc dt:dt="string">2023-09-06T02:03:18Z</DateUtc></StartTime><FrequencyChanges><FrequencyChange><Frequency dt:dt="r8">10000000</Frequency><Timestamp dt:dt="r8">10131421832038</Timestamp><Current dt:…	좌우반구com(CVF, UVF, BVF)_3-003-1	60	1.0.0.171	1	-403945179	Professional	2.0.10.356	2.0.10.356	09-06-2023	2023-09-06 오전 2:03:18	11:03:18	2.0.10.252	200		2	z	목퇴	NULL	NULL	NULL	86	1	68	NULL	NULL	NULL	KSY3	List2	NULL	NULL	NULL	NULL	NULL	NULL	NULL	NULL	NULL	1	z	2	4	612175	0	z	343	612518
좌우반구com(CVF, UVF, BVF)_3	3	1	<?xml version="1.0"?>\n<Clock xmlns:dt="urn:schemas-microsoft-com:datatypes"><Description dt:dt="string">E-Prime Primary Realtime Clock</Description><StartTime><Timestamp dt:dt="int">0</Timestamp><DateUtc dt:dt="string">2023-09-06T02:03:18Z</DateUtc></StartTime><FrequencyChanges><FrequencyChange><Frequency dt:dt="r8">10000000</Frequency><Timestamp dt:dt="r8">10131421832038</Timestamp><Current dt:…	좌우반구com(CVF, UVF, BVF)_3-003-1	60	1.0.0.171	1	-403945179	Professional	2.0.10.356	2.0.10.356	09-06-2023	2023-09-06 오전 2:03:18	11:03:18	2.0.10.252	284		2	z	무록	NULL	NULL	NULL	NULL	NULL	NULL	12	1	20	KSY	List3	0		2	1	876008	183		0	0	1	z	2	3	876191	0	z	326	876517
좌우반구com(CVF, UVF, BVF)_3	3	1	<?xml version="1.0"?>\n<Clock xmlns:dt="urn:schemas-microsoft-com:datatypes"><Description dt:dt="string">E-Prime Primary Realtime Clock</Description><StartTime><Timestamp dt:dt="int">0</Timestamp><DateUtc dt:dt="string">2023-09-06T02:03:18Z</DateUtc></StartTime><FrequencyChanges><FrequencyChange><Frequency dt:dt="r8">10000000</Frequency><Timestamp dt:dt="r8">10131421832038</Timestamp><Current dt:…	좌우반구com(CVF, UVF, BVF)_3-003-1	60	1.0.0.171	1	-403945179	Professional	2.0.10.356	2.0.10.356	09-06-2023	2023-09-06 오전 2:03:18	11:03:18	2.0.10.252	39		1	{/}	무엇	19	1	39	NULL	NULL	NULL	NULL	NULL	NULL	KSY4	List1	NULL	NULL	NULL	NULL	NULL	NULL	NULL	NULL	NULL	1	{/}	2	3	142642	0	{/}	484	143126
좌우반구com(CVF, UVF, BVF)_3	3	1	<?xml version="1.0"?>\n<Clock xmlns:dt="urn:schemas-microsoft-com:datatypes"><Description dt:dt="string">E-Prime Primary Realtime Clock</Description><StartTime><Timestamp dt:dt="int">0</Timestamp><DateUtc dt:dt="string">2023-09-06T02:03:18Z</DateUtc></StartTime><FrequencyChanges><FrequencyChange><Frequency dt:dt="r8">10000000</Frequency><Timestamp dt:dt="r8">10131421832038</Timestamp><Current dt:…	좌우반구com(CVF, UVF, BVF)_3-003-1	60	1.0.0.171	1	-403945179	Professional	2.0.10.356	2.0.10.356	09-06-2023	2023-09-06 오전 2:03:18	11:03:18	2.0.10.252	34		1	{/}	무형	73	1	34	NULL	NULL	NULL	NULL	NULL	NULL	KSY4	List1	NULL	NULL	NULL	NULL	NULL	NULL	NULL	NULL	NULL	1	{/}	2	3	129908	0	{/}	338	130246
좌우반구com(CVF, UVF, BVF)_3	3	1	<?xml version="1.0"?>\n<Clock xmlns:dt="urn:schemas-microsoft-com:datatypes"><Description dt:dt="string">E-Prime Primary Realtime Clock</Description><StartTime><Timestamp dt:dt="int">0</Timestamp><DateUtc dt:dt="string">2023-09-06T02:03:18Z</DateUtc></StartTime><FrequencyChanges><FrequencyChange><Frequency dt:dt="r8">10000000</Frequency><Timestamp dt:dt="r8">10131421832038</Timestamp><Current dt:…	좌우반구com(CVF, UVF, BVF)_3-003-1	60	1.0.0.171	1	-403945179	Professional	2.0.10.356	2.0.10.356	09-06-2023	2023-09-06 오전 2:03:18	11:03:18	2.0.10.252	238		1	{/}	물건	NULL	NULL	NULL	132	1	106	NULL	NULL	NULL	KSY4	List2	NULL	NULL	NULL	NULL	NULL	NULL	NULL	NULL	NULL	1	{/}	2	3	711008	0	{/}	261	711269
좌우반구com(CVF, UVF, BVF)_3	3	1	<?xml version="1.0"?>\n<Clock xmlns:dt="urn:schemas-microsoft-com:datatypes"><Description dt:dt="string">E-Prime Primary Realtime Clock</Description><StartTime><Timestamp dt:dt="int">0</Timestamp><DateUtc dt:dt="string">2023-09-06T02:03:18Z</DateUtc></StartTime><FrequencyChanges><FrequencyChange><Frequency dt:dt="r8">10000000</Frequency><Timestamp dt:dt="r8">10131421832038</Timestamp><Current dt:…	좌우반구com(CVF, UVF, BVF)_3-003-1	60	1.0.0.171	1	-403945179	Professional	2.0.10.356	2.0.10.356	09-06-2023	2023-09-06 오전 2:03:18	11:03:18	2.0.10.252	104		2	z	미략	15	1	104	NULL	NULL	NULL	NULL	NULL	NULL	KSY	List1	0		2	0	312942	183		0	0	1	z	2	3	313125	0	z	497	313622
좌우반구com(CVF, UVF, BVF)_3	3	1	<?xml version="1.0"?>\n<Clock xmlns:dt="urn:schemas-microsoft-com:datatypes"><Description dt:dt="string">E-Prime Primary Realtime Clock</Description><StartTime><Timestamp dt:dt="int">0</Timestamp><DateUtc dt:dt="string">2023-09-06T02:03:18Z</DateUtc></StartTime><FrequencyChanges><FrequencyChange><Frequency dt:dt="r8">10000000</Frequency><Timestamp dt:dt="r8">10131421832038</Timestamp><Current dt:…	좌우반구com(CVF, UVF, BVF)_3-003-1	60	1.0.0.171	1	-403945179	Professional	2.0.10.356	2.0.10.356	09-06-2023	2023-09-06 오전 2:03:18	11:03:18	2.0.10.252	159		1	{/}	밀수	NULL	NULL	NULL	106	1	27	NULL	NULL	NULL	KSY4	List2	NULL	NULL	NULL	NULL	NULL	NULL	NULL	NULL	NULL	1	{/}	2	4	504392	0	{/}	350	504742
좌우반구com(CVF, UVF, BVF)_3	3	1	<?xml version="1.0"?>\n<Clock xmlns:dt="urn:schemas-microsoft-com:datatypes"><Description dt:dt="string">E-Prime Primary Realtime Clock</Description><StartTime><Timestamp dt:dt="int">0</Timestamp><DateUtc dt:dt="string">2023-09-06T02:03:18Z</DateUtc></StartTime><FrequencyChanges><FrequencyChange><Frequency dt:dt="r8">10000000</Frequency><Timestamp dt:dt="r8">10131421832038</Timestamp><Current dt:…	좌우반구com(CVF, UVF, BVF)_3-003-1	60	1.0.0.171	1	-403945179	Professional	2.0.10.356	2.0.10.356	09-06-2023	2023-09-06 오전 2:03:18	11:03:18	2.0.10.252	344		2	z	밀헤	NULL	NULL	NULL	NULL	NULL	NULL	112	1	80	KSY4	List3	NULL	NULL	NULL	NULL	NULL	NULL	NULL	NULL	NULL	1	z	2	3	1033274	0	z	475	1033749
좌우반구com(CVF, UVF, BVF)_3	3	1	<?xml version="1.0"?>\n<Clock xmlns:dt="urn:schemas-microsoft-com:datatypes"><Description dt:dt="string">E-Prime Primary Realtime Clock</Description><StartTime><Timestamp dt:dt="int">0</Timestamp><DateUtc dt:dt="string">2023-09-06T02:03:18Z</DateUtc></StartTime><FrequencyChanges><FrequencyChange><Frequency dt:dt="r8">10000000</Frequency><Timestamp dt:dt="r8">10131421832038</Timestamp><Current dt:…	좌우반구com(CVF, UVF, BVF)_3-003-1	60	1.0.0.171	1	-403945179	Professional	2.0.10.356	2.0.10.356	09-06-2023	2023-09-06 오전 2:03:18	11:03:18	2.0.10.252	24		2	z	박낌	89	1	24	NULL	NULL	NULL	NULL	NULL	NULL	KSY2	List1	NULL	NULL	NULL	NULL	NULL	NULL	NULL	NULL	NULL	1	z	2	4	102642	0	z	508	103150
좌우반구com(CVF, UVF, BVF)_3	3	1	<?xml version="1.0"?>\n<Clock xmlns:dt="urn:schemas-microsoft-com:datatypes"><Description dt:dt="string">E-Prime Primary Realtime Clock</Description><StartTime><Timestamp dt:dt="int">0</Timestamp><DateUtc dt:dt="string">2023-09-06T02:03:18Z</DateUtc></StartTime><FrequencyChanges><FrequencyChange><Frequency dt:dt="r8">10000000</Frequency><Timestamp dt:dt="r8">10131421832038</Timestamp><Current dt:…	좌우반구com(CVF, UVF, BVF)_3-003-1	60	1.0.0.171	1	-403945179	Professional	2.0.10.356	2.0.10.356	09-06-2023	2023-09-06 오전 2:03:18	11:03:18	2.0.10.252	299		1	{/}	반응	NULL	NULL	NULL	NULL	NULL	NULL	11	1	35	KSY4	List3	NULL	NULL	NULL	NULL	NULL	NULL	NULL	NULL	NULL	1	{/}	2	3	914774	0	{/}	327	915101
좌우반구com(CVF, UVF, BVF)_3	3	1	<?xml version="1.0"?>\n<Clock xmlns:dt="urn:schemas-microsoft-com:datatypes"><Description dt:dt="string">E-Prime Primary Realtime Clock</Description><StartTime><Timestamp dt:dt="int">0</Timestamp><DateUtc dt:dt="string">2023-09-06T02:03:18Z</DateUtc></StartTime><FrequencyChanges><FrequencyChange><Frequency dt:dt="r8">10000000</Frequency><Timestamp dt:dt="r8">10131421832038</Timestamp><Current dt:…	좌우반구com(CVF, UVF, BVF)_3-003-1	60	1.0.0.171	1	-403945179	Professional	2.0.10.356	2.0.10.356	09-06-2023	2023-09-06 오전 2:03:18	11:03:18	2.0.10.252	90		1	{/}	발길	55	1	90	NULL	NULL	NULL	NULL	NULL	NULL	KSY4	List1	NULL	NULL	NULL	NULL	NULL	NULL	NULL	NULL	NULL	1	{/}	2	3	276658	0	{/}	500	277158
좌우반구com(CVF, UVF, BVF)_3	3	1	<?xml version="1.0"?>\n<Clock xmlns:dt="urn:schemas-microsoft-com:datatypes"><Description dt:dt="string">E-Prime Primary Realtime Clock</Description><StartTime><Timestamp dt:dt="int">0</Timestamp><DateUtc dt:dt="string">2023-09-06T02:03:18Z</DateUtc></StartTime><FrequencyChanges><FrequencyChange><Frequency dt:dt="r8">10000000</Frequency><Timestamp dt:dt="r8">10131421832038</Timestamp><Current dt:…	좌우반구com(CVF, UVF, BVF)_3-003-1	60	1.0.0.171	1	-403945179	Professional	2.0.10.356	2.0.10.356	09-06-2023	2023-09-06 오전 2:03:18	11:03:18	2.0.10.252	305		2	z	발보	NULL	NULL	NULL	NULL	NULL	NULL	104	1	41	KSY3	List3	NULL	NULL	NULL	NULL	NULL	NULL	NULL	NULL	NULL	1	z	2	4	930858	0	z	371	931229
좌우반구com(CVF, UVF, BVF)_3	3	1	<?xml version="1.0"?>\n<Clock xmlns:dt="urn:schemas-microsoft-com:datatypes"><Description dt:dt="string">E-Prime Primary Realtime Clock</Description><StartTime><Timestamp dt:dt="int">0</Timestamp><DateUtc dt:dt="string">2023-09-06T02:03:18Z</DateUtc></StartTime><FrequencyChanges><FrequencyChange><Frequency dt:dt="r8">10000000</Frequency><Timestamp dt:dt="r8">10131421832038</Timestamp><Current dt:…	좌우반구com(CVF, UVF, BVF)_3-003-1	60	1.0.0.171	1	-403945179	Professional	2.0.10.356	2.0.10.356	09-06-2023	2023-09-06 오전 2:03:18	11:03:18	2.0.10.252	259		2	z	발횟	NULL	NULL	NULL	43	1	127	NULL	NULL	NULL	KSY	List2	0		2	0	765341	183		0	0	1	z	2	3	765524	0	z	353	765877
좌우반구com(CVF, UVF, BVF)_3	3	1	<?xml version="1.0"?>\n<Clock xmlns:dt="urn:schemas-microsoft-com:datatypes"><Description dt:dt="string">E-Prime Primary Realtime Clock</Description><StartTime><Timestamp dt:dt="int">0</Timestamp><DateUtc dt:dt="string">2023-09-06T02:03:18Z</DateUtc></StartTime><FrequencyChanges><FrequencyChange><Frequency dt:dt="r8">10000000</Frequency><Timestamp dt:dt="r8">10131421832038</Timestamp><Current dt:…	좌우반구com(CVF, UVF, BVF)_3-003-1	60	1.0.0.171	1	-403945179	Professional	2.0.10.356	2.0.10.356	09-06-2023	2023-09-06 오전 2:03:18	11:03:18	2.0.10.252	271		1	{/}	방법	NULL	NULL	NULL	NULL	NULL	NULL	87	1	7	KSY4	List3	NULL	NULL	NULL	NULL	NULL	NULL	NULL	NULL	NULL	1	{/}	2	3	842274	0	{/}	267	842541
좌우반구com(CVF, UVF, BVF)_3	3	1	<?xml version="1.0"?>\n<Clock xmlns:dt="urn:schemas-microsoft-com:datatypes"><Description dt:dt="string">E-Prime Primary Realtime Clock</Description><StartTime><Timestamp dt:dt="int">0</Timestamp><DateUtc dt:dt="string">2023-09-06T02:03:18Z</DateUtc></StartTime><FrequencyChanges><FrequencyChange><Frequency dt:dt="r8">10000000</Frequency><Timestamp dt:dt="r8">10131421832038</Timestamp><Current dt:…	좌우반구com(CVF, UVF, BVF)_3-003-1	60	1.0.0.171	1	-403945179	Professional	2.0.10.356	2.0.10.356	09-06-2023	2023-09-06 오전 2:03:18	11:03:18	2.0.10.252	55		2	z	배심	21	1	55	NULL	NULL	NULL	NULL	NULL	NULL	KSY3	List1	NULL	NULL	NULL	NULL	NULL	NULL	NULL	NULL	NULL	1	z	2	3	185025	0	z	549	185574
좌우반구com(CVF, UVF, BVF)_3	3	1	<?xml version="1.0"?>\n<Clock xmlns:dt="urn:schemas-microsoft-com:datatypes"><Description dt:dt="string">E-Prime Primary Realtime Clock</Description><StartTime><Timestamp dt:dt="int">0</Timestamp><DateUtc dt:dt="string">2023-09-06T02:03:18Z</DateUtc></StartTime><FrequencyChanges><FrequencyChange><Frequency dt:dt="r8">10000000</Frequency><Timestamp dt:dt="r8">10131421832038</Timestamp><Current dt:…	좌우반구com(CVF, UVF, BVF)_3-003-1	60	1.0.0.171	1	-403945179	Professional	2.0.10.356	2.0.10.356	09-06-2023	2023-09-06 오전 2:03:18	11:03:18	2.0.10.252	313		2	z	버구	NULL	NULL	NULL	NULL	NULL	NULL	37	1	49	KSY4	List3	NULL	NULL	NULL	NULL	NULL	NULL	NULL	NULL	NULL	1	z	2	4	951758	0	z	455	952213
좌우반구com(CVF, UVF, BVF)_3	3	1	<?xml version="1.0"?>\n<Clock xmlns:dt="urn:schemas-microsoft-com:datatypes"><Description dt:dt="string">E-Prime Primary Realtime Clock</Description><StartTime><Timestamp dt:dt="int">0</Timestamp><DateUtc dt:dt="string">2023-09-06T02:03:18Z</DateUtc></StartTime><FrequencyChanges><FrequencyChange><Frequency dt:dt="r8">10000000</Frequency><Timestamp dt:dt="r8">10131421832038</Timestamp><Current dt:…	좌우반구com(CVF, UVF, BVF)_3-003-1	60	1.0.0.171	1	-403945179	Professional	2.0.10.356	2.0.10.356	09-06-2023	2023-09-06 오전 2:03:18	11:03:18	2.0.10.252	220		1	{/}	버스	NULL	NULL	NULL	38	1	88	NULL	NULL	NULL	KSY4	List2	NULL	NULL	NULL	NULL	NULL	NULL	NULL	NULL	NULL	1	{/}	2	3	664041	0	{/}	460	664501
좌우반구com(CVF, UVF, BVF)_3	3	1	<?xml version="1.0"?>\n<Clock xmlns:dt="urn:schemas-microsoft-com:datatypes"><Description dt:dt="string">E-Prime Primary Realtime Clock</Description><StartTime><Timestamp dt:dt="int">0</Timestamp><DateUtc dt:dt="string">2023-09-06T02:03:18Z</DateUtc></StartTime><FrequencyChanges><FrequencyChange><Frequency dt:dt="r8">10000000</Frequency><Timestamp dt:dt="r8">10131421832038</Timestamp><Current dt:…	좌우반구com(CVF, UVF, BVF)_3-003-1	60	1.0.0.171	1	-403945179	Professional	2.0.10.356	2.0.10.356	09-06-2023	2023-09-06 오전 2:03:18	11:03:18	2.0.10.252	49		2	z	버현	16	1	49	NULL	NULL	NULL	NULL	NULL	NULL	KSY3	List1	NULL	NULL	NULL	NULL	NULL	NULL	NULL	NULL	NULL	1	z	2	3	168775	0	z	623	169398
좌우반구com(CVF, UVF, BVF)_3	3	1	<?xml version="1.0"?>\n<Clock xmlns:dt="urn:schemas-microsoft-com:datatypes"><Description dt:dt="string">E-Prime Primary Realtime Clock</Description><StartTime><Timestamp dt:dt="int">0</Timestamp><DateUtc dt:dt="string">2023-09-06T02:03:18Z</DateUtc></StartTime><FrequencyChanges><FrequencyChange><Frequency dt:dt="r8">10000000</Frequency><Timestamp dt:dt="r8">10131421832038</Timestamp><Current dt:…	좌우반구com(CVF, UVF, BVF)_3-003-1	60	1.0.0.171	1	-403945179	Professional	2.0.10.356	2.0.10.356	09-06-2023	2023-09-06 오전 2:03:18	11:03:18	2.0.10.252	13		2	z	법낌	14	1	13	NULL	NULL	NULL	NULL	NULL	NULL	KSY4	List1	NULL	NULL	NULL	NULL	NULL	NULL	NULL	NULL	NULL	1	z	2	4	73009	0	z	645	73654
좌우반구com(CVF, UVF, BVF)_3	3	1	<?xml version="1.0"?>\n<Clock xmlns:dt="urn:schemas-microsoft-com:datatypes"><Description dt:dt="string">E-Prime Primary Realtime Clock</Description><StartTime><Timestamp dt:dt="int">0</Timestamp><DateUtc dt:dt="string">2023-09-06T02:03:18Z</DateUtc></StartTime><FrequencyChanges><FrequencyChange><Frequency dt:dt="r8">10000000</Frequency><Timestamp dt:dt="r8">10131421832038</Timestamp><Current dt:…	좌우반구com(CVF, UVF, BVF)_3-003-1	60	1.0.0.171	1	-403945179	Professional	2.0.10.356	2.0.10.356	09-06-2023	2023-09-06 오전 2:03:18	11:03:18	2.0.10.252	8		1	{/}	별개	20	1	8	NULL	NULL	NULL	NULL	NULL	NULL	KSY4	List1	NULL	NULL	NULL	NULL	NULL	NULL	NULL	NULL	NULL	1	{/}	2	4	60042	0	{/}	348	60390
좌우반구com(CVF, UVF, BVF)_3	3	1	<?xml version="1.0"?>\n<Clock xmlns:dt="urn:schemas-microsoft-com:datatypes"><Description dt:dt="string">E-Prime Primary Realtime Clock</Description><StartTime><Timestamp dt:dt="int">0</Timestamp><DateUtc dt:dt="string">2023-09-06T02:03:18Z</DateUtc></StartTime><FrequencyChanges><FrequencyChange><Frequency dt:dt="r8">10000000</Frequency><Timestamp dt:dt="r8">10131421832038</Timestamp><Current dt:…	좌우반구com(CVF, UVF, BVF)_3-003-1	60	1.0.0.171	1	-403945179	Professional	2.0.10.356	2.0.10.356	09-06-2023	2023-09-06 오전 2:03:18	11:03:18	2.0.10.252	103		1	{/}	별미	102	1	103	NULL	NULL	NULL	NULL	NULL	NULL	KSY4	List1	NULL	NULL	NULL	NULL	NULL	NULL	NULL	NULL	NULL	1	{/}	2	3	310508	0	{/}	410	310918
좌우반구com(CVF, UVF, BVF)_3	3	1	<?xml version="1.0"?>\n<Clock xmlns:dt="urn:schemas-microsoft-com:datatypes"><Description dt:dt="string">E-Prime Primary Realtime Clock</Description><StartTime><Timestamp dt:dt="int">0</Timestamp><DateUtc dt:dt="string">2023-09-06T02:03:18Z</DateUtc></StartTime><FrequencyChanges><FrequencyChange><Frequency dt:dt="r8">10000000</Frequency><Timestamp dt:dt="r8">10131421832038</Timestamp><Current dt:…	좌우반구com(CVF, UVF, BVF)_3-003-1	60	1.0.0.171	1	-403945179	Professional	2.0.10.356	2.0.10.356	09-06-2023	2023-09-06 오전 2:03:18	11:03:18	2.0.10.252	318		1	{/}	보고	NULL	NULL	NULL	NULL	NULL	NULL	73	1	54	KSY4	List3	NULL	NULL	NULL	NULL	NULL	NULL	NULL	NULL	NULL	1	{/}	2	4	964991	0	{/}	398	965389
좌우반구com(CVF, UVF, BVF)_3	3	1	<?xml version="1.0"?>\n<Clock xmlns:dt="urn:schemas-microsoft-com:datatypes"><Description dt:dt="string">E-Prime Primary Realtime Clock</Description><StartTime><Timestamp dt:dt="int">0</Timestamp><DateUtc dt:dt="string">2023-09-06T02:03:18Z</DateUtc></StartTime><FrequencyChanges><FrequencyChange><Frequency dt:dt="r8">10000000</Frequency><Timestamp dt:dt="r8">10131421832038</Timestamp><Current dt:…	좌우반구com(CVF, UVF, BVF)_3-003-1	60	1.0.0.171	1	-403945179	Professional	2.0.10.356	2.0.10.356	09-06-2023	2023-09-06 오전 2:03:18	11:03:18	2.0.10.252	169		1	{/}	본인	NULL	NULL	NULL	29	1	37	NULL	NULL	NULL	KSY4	List2	NULL	NULL	NULL	NULL	NULL	NULL	NULL	NULL	NULL	1	{/}	3	3	531141	0	{/}	313	531454
좌우반구com(CVF, UVF, BVF)_3	3	1	<?xml version="1.0"?>\n<Clock xmlns:dt="urn:schemas-microsoft-com:datatypes"><Description dt:dt="string">E-Prime Primary Realtime Clock</Description><StartTime><Timestamp dt:dt="int">0</Timestamp><DateUtc dt:dt="string">2023-09-06T02:03:18Z</DateUtc></StartTime><FrequencyChanges><FrequencyChange><Frequency dt:dt="r8">10000000</Frequency><Timestamp dt:dt="r8">10131421832038</Timestamp><Current dt:…	좌우반구com(CVF, UVF, BVF)_3-003-1	60	1.0.0.171	1	-403945179	Professional	2.0.10.356	2.0.10.356	09-06-2023	2023-09-06 오전 2:03:18	11:03:18	2.0.10.252	268		2	z	본중	NULL	NULL	NULL	NULL	NULL	NULL	91	1	4	KSY3	List3	NULL	NULL	NULL	NULL	NULL	NULL	NULL	NULL	NULL	1	z	2	3	834541	0	z	440	834981
좌우반구com(CVF, UVF, BVF)_3	3	1	<?xml version="1.0"?>\n<Clock xmlns:dt="urn:schemas-microsoft-com:datatypes"><Description dt:dt="string">E-Prime Primary Realtime Clock</Description><StartTime><Timestamp dt:dt="int">0</Timestamp><DateUtc dt:dt="string">2023-09-06T02:03:18Z</DateUtc></StartTime><FrequencyChanges><FrequencyChange><Frequency dt:dt="r8">10000000</Frequency><Timestamp dt:dt="r8">10131421832038</Timestamp><Current dt:…	좌우반구com(CVF, UVF, BVF)_3-003-1	60	1.0.0.171	1	-403945179	Professional	2.0.10.356	2.0.10.356	09-06-2023	2023-09-06 오전 2:03:18	11:03:18	2.0.10.252	366		1	{/}	봉사	NULL	NULL	NULL	NULL	NULL	NULL	108	1	102	KSY4	List3	NULL	NULL	NULL	NULL	NULL	NULL	NULL	NULL	NULL	1	{/}	2	3	1091891	0	{/}	394	1092285
좌우반구com(CVF, UVF, BVF)_3	3	1	<?xml version="1.0"?>\n<Clock xmlns:dt="urn:schemas-microsoft-com:datatypes"><Description dt:dt="string">E-Prime Primary Realtime Clock</Description><StartTime><Timestamp dt:dt="int">0</Timestamp><DateUtc dt:dt="string">2023-09-06T02:03:18Z</DateUtc></StartTime><FrequencyChanges><FrequencyChange><Frequency dt:dt="r8">10000000</Frequency><Timestamp dt:dt="r8">10131421832038</Timestamp><Current dt:…	좌우반구com(CVF, UVF, BVF)_3-003-1	60	1.0.0.171	1	-403945179	Professional	2.0.10.356	2.0.10.356	09-06-2023	2023-09-06 오전 2:03:18	11:03:18	2.0.10.252	245		2	z	봉택	NULL	NULL	NULL	15	1	113	NULL	NULL	NULL	KSY3	List2	NULL	NULL	NULL	NULL	NULL	NULL	NULL	NULL	NULL	1	z	2	3	729091	0	z	402	729493
좌우반구com(CVF, UVF, BVF)_3	3	1	<?xml version="1.0"?>\n<Clock xmlns:dt="urn:schemas-microsoft-com:datatypes"><Description dt:dt="string">E-Prime Primary Realtime Clock</Description><StartTime><Timestamp dt:dt="int">0</Timestamp><DateUtc dt:dt="string">2023-09-06T02:03:18Z</DateUtc></StartTime><FrequencyChanges><FrequencyChange><Frequency dt:dt="r8">10000000</Frequency><Timestamp dt:dt="r8">10131421832038</Timestamp><Current dt:…	좌우반구com(CVF, UVF, BVF)_3-003-1	60	1.0.0.171	1	-403945179	Professional	2.0.10.356	2.0.10.356	09-06-2023	2023-09-06 오전 2:03:18	11:03:18	2.0.10.252	185		1	{/}	부대	NULL	NULL	NULL	2	1	53	NULL	NULL	NULL	KSY4	List2	NULL	NULL	NULL	NULL	NULL	NULL	NULL	NULL	NULL	1	{/}	3	3	572874	0	{/}	396	573270
좌우반구com(CVF, UVF, BVF)_3	3	1	<?xml version="1.0"?>\n<Clock xmlns:dt="urn:schemas-microsoft-com:datatypes"><Description dt:dt="string">E-Prime Primary Realtime Clock</Description><StartTime><Timestamp dt:dt="int">0</Timestamp><DateUtc dt:dt="string">2023-09-06T02:03:18Z</DateUtc></StartTime><FrequencyChanges><FrequencyChange><Frequency dt:dt="r8">10000000</Frequency><Timestamp dt:dt="r8">10131421832038</Timestamp><Current dt:…	좌우반구com(CVF, UVF, BVF)_3-003-1	60	1.0.0.171	1	-403945179	Professional	2.0.10.356	2.0.10.356	09-06-2023	2023-09-06 오전 2:03:18	11:03:18	2.0.10.252	44		1	{/}	부스	39	1	44	NULL	NULL	NULL	NULL	NULL	NULL	KSY4	List1	NULL	NULL	NULL	NULL	NULL	NULL	NULL	NULL	NULL	1	{/}	2	4	155942	0	{/}	304	156246
좌우반구com(CVF, UVF, BVF)_3	3	1	<?xml version="1.0"?>\n<Clock xmlns:dt="urn:schemas-microsoft-com:datatypes"><Description dt:dt="string">E-Prime Primary Realtime Clock</Description><StartTime><Timestamp dt:dt="int">0</Timestamp><DateUtc dt:dt="string">2023-09-06T02:03:18Z</DateUtc></StartTime><FrequencyChanges><FrequencyChange><Frequency dt:dt="r8">10000000</Frequency><Timestamp dt:dt="r8">10131421832038</Timestamp><Current dt:…	좌우반구com(CVF, UVF, BVF)_3-003-1	60	1.0.0.171	1	-403945179	Professional	2.0.10.356	2.0.10.356	09-06-2023	2023-09-06 오전 2:03:18	11:03:18	2.0.10.252	29		2	z	분낌	79	1	29	NULL	NULL	NULL	NULL	NULL	NULL	KSY2	List1	NULL	NULL	NULL	NULL	NULL	NULL	NULL	NULL	NULL	1	z	2	3	116308	0	z	418	116726
좌우반구com(CVF, UVF, BVF)_3	3	1	<?xml version="1.0"?>\n<Clock xmlns:dt="urn:schemas-microsoft-com:datatypes"><Description dt:dt="string">E-Prime Primary Realtime Clock</Description><StartTime><Timestamp dt:dt="int">0</Timestamp><DateUtc dt:dt="string">2023-09-06T02:03:18Z</DateUtc></StartTime><FrequencyChanges><FrequencyChange><Frequency dt:dt="r8">10000000</Frequency><Timestamp dt:dt="r8">10131421832038</Timestamp><Current dt:…	좌우반구com(CVF, UVF, BVF)_3-003-1	60	1.0.0.171	1	-403945179	Professional	2.0.10.356	2.0.10.356	09-06-2023	2023-09-06 오전 2:03:18	11:03:18	2.0.10.252	152		1	{/}	분류	NULL	NULL	NULL	84	1	20	NULL	NULL	NULL	KSY4	List2	NULL	NULL	NULL	NULL	NULL	NULL	NULL	NULL	NULL	1	{/}	2	3	485741	0	{/}	369	486110
좌우반구com(CVF, UVF, BVF)_3	3	1	<?xml version="1.0"?>\n<Clock xmlns:dt="urn:schemas-microsoft-com:datatypes"><Description dt:dt="string">E-Prime Primary Realtime Clock</Description><StartTime><Timestamp dt:dt="int">0</Timestamp><DateUtc dt:dt="string">2023-09-06T02:03:18Z</DateUtc></StartTime><FrequencyChanges><FrequencyChange><Frequency dt:dt="r8">10000000</Frequency><Timestamp dt:dt="r8">10131421832038</Timestamp><Current dt:…	좌우반구com(CVF, UVF, BVF)_3-003-1	60	1.0.0.171	1	-403945179	Professional	2.0.10.356	2.0.10.356	09-06-2023	2023-09-06 오전 2:03:18	11:03:18	2.0.10.252	214		1	{/}	분석	NULL	NULL	NULL	8	1	82	NULL	NULL	NULL	KSY4	List2	NULL	NULL	NULL	NULL	NULL	NULL	NULL	NULL	NULL	1	{/}	2	3	648508	0	{/}	473	648981
좌우반구com(CVF, UVF, BVF)_3	3	1	<?xml version="1.0"?>\n<Clock xmlns:dt="urn:schemas-microsoft-com:datatypes"><Description dt:dt="string">E-Prime Primary Realtime Clock</Description><StartTime><Timestamp dt:dt="int">0</Timestamp><DateUtc dt:dt="string">2023-09-06T02:03:18Z</DateUtc></StartTime><FrequencyChanges><FrequencyChange><Frequency dt:dt="r8">10000000</Frequency><Timestamp dt:dt="r8">10131421832038</Timestamp><Current dt:…	좌우반구com(CVF, UVF, BVF)_3-003-1	60	1.0.0.171	1	-403945179	Professional	2.0.10.356	2.0.10.356	09-06-2023	2023-09-06 오전 2:03:18	11:03:18	2.0.10.252	227		1	{/}	분포	NULL	NULL	NULL	88	1	95	NULL	NULL	NULL	KSY4	List2	NULL	NULL	NULL	NULL	NULL	NULL	NULL	NULL	NULL	1	{/}	2	3	682591	0	{/}	406	682997
좌우반구com(CVF, UVF, BVF)_3	3	1	<?xml version="1.0"?>\n<Clock xmlns:dt="urn:schemas-microsoft-com:datatypes"><Description dt:dt="string">E-Prime Primary Realtime Clock</Description><StartTime><Timestamp dt:dt="int">0</Timestamp><DateUtc dt:dt="string">2023-09-06T02:03:18Z</DateUtc></StartTime><FrequencyChanges><FrequencyChange><Frequency dt:dt="r8">10000000</Frequency><Timestamp dt:dt="r8">10131421832038</Timestamp><Current dt:…	좌우반구com(CVF, UVF, BVF)_3-003-1	60	1.0.0.171	1	-403945179	Professional	2.0.10.356	2.0.10.356	09-06-2023	2023-09-06 오전 2:03:18	11:03:18	2.0.10.252	22		1	{/}	비교	33	1	22	NULL	NULL	NULL	NULL	NULL	NULL	KSY4	List1	NULL	NULL	NULL	NULL	NULL	NULL	NULL	NULL	NULL	1	{/}	2	4	97409	0	{/}	365	97774
좌우반구com(CVF, UVF, BVF)_3	3	1	<?xml version="1.0"?>\n<Clock xmlns:dt="urn:schemas-microsoft-com:datatypes"><Description dt:dt="string">E-Prime Primary Realtime Clock</Description><StartTime><Timestamp dt:dt="int">0</Timestamp><DateUtc dt:dt="string">2023-09-06T02:03:18Z</DateUtc></StartTime><FrequencyChanges><FrequencyChange><Frequency dt:dt="r8">10000000</Frequency><Timestamp dt:dt="r8">10131421832038</Timestamp><Current dt:…	좌우반구com(CVF, UVF, BVF)_3-003-1	60	1.0.0.171	1	-403945179	Professional	2.0.10.356	2.0.10.356	09-06-2023	2023-09-06 오전 2:03:18	11:03:18	2.0.10.252	307		2	z	비껍	NULL	NULL	NULL	NULL	NULL	NULL	75	1	43	KSY	List3	0		2	1	935758	183		0	0	1	z	2	3	935941	0	z	400	936341
좌우반구com(CVF, UVF, BVF)_3	3	1	<?xml version="1.0"?>\n<Clock xmlns:dt="urn:schemas-microsoft-com:datatypes"><Description dt:dt="string">E-Prime Primary Realtime Clock</Description><StartTime><Timestamp dt:dt="int">0</Timestamp><DateUtc dt:dt="string">2023-09-06T02:03:18Z</DateUtc></StartTime><FrequencyChanges><FrequencyChange><Frequency dt:dt="r8">10000000</Frequency><Timestamp dt:dt="r8">10131421832038</Timestamp><Current dt:…	좌우반구com(CVF, UVF, BVF)_3-003-1	60	1.0.0.171	1	-403945179	Professional	2.0.10.356	2.0.10.356	09-06-2023	2023-09-06 오전 2:03:18	11:03:18	2.0.10.252	258		2	z	비략	NULL	NULL	NULL	10	1	126	NULL	NULL	NULL	KSY3	List2	NULL	NULL	NULL	NULL	NULL	NULL	NULL	NULL	NULL	1	z	2	4	762758	0	z	568	763326
좌우반구com(CVF, UVF, BVF)_3	3	1	<?xml version="1.0"?>\n<Clock xmlns:dt="urn:schemas-microsoft-com:datatypes"><Description dt:dt="string">E-Prime Primary Realtime Clock</Description><StartTime><Timestamp dt:dt="int">0</Timestamp><DateUtc dt:dt="string">2023-09-06T02:03:18Z</DateUtc></StartTime><FrequencyChanges><FrequencyChange><Frequency dt:dt="r8">10000000</Frequency><Timestamp dt:dt="r8">10131421832038</Timestamp><Current dt:…	좌우반구com(CVF, UVF, BVF)_3-003-1	60	1.0.0.171	1	-403945179	Professional	2.0.10.356	2.0.10.356	09-06-2023	2023-09-06 오전 2:03:18	11:03:18	2.0.10.252	296		1	{/}	비상	NULL	NULL	NULL	NULL	NULL	NULL	102	1	32	KSY4	List3	NULL	NULL	NULL	NULL	NULL	NULL	NULL	NULL	NULL	1	{/}	2	3	907207	0	{/}	318	907525
좌우반구com(CVF, UVF, BVF)_3	3	1	<?xml version="1.0"?>\n<Clock xmlns:dt="urn:schemas-microsoft-com:datatypes"><Description dt:dt="string">E-Prime Primary Realtime Clock</Description><StartTime><Timestamp dt:dt="int">0</Timestamp><DateUtc dt:dt="string">2023-09-06T02:03:18Z</DateUtc></StartTime><FrequencyChanges><FrequencyChange><Frequency dt:dt="r8">10000000</Frequency><Timestamp dt:dt="r8">10131421832038</Timestamp><Current dt:…	좌우반구com(CVF, UVF, BVF)_3-003-1	60	1.0.0.171	1	-403945179	Professional	2.0.10.356	2.0.10.356	09-06-2023	2023-09-06 오전 2:03:18	11:03:18	2.0.10.252	225		1	{/}	비용	NULL	NULL	NULL	41	1	93	NULL	NULL	NULL	KSY4	List2	NULL	NULL	NULL	NULL	NULL	NULL	NULL	NULL	NULL	1	{/}	2	3	677191	0	{/}	582	677773
좌우반구com(CVF, UVF, BVF)_3	3	1	<?xml version="1.0"?>\n<Clock xmlns:dt="urn:schemas-microsoft-com:datatypes"><Description dt:dt="string">E-Prime Primary Realtime Clock</Description><StartTime><Timestamp dt:dt="int">0</Timestamp><DateUtc dt:dt="string">2023-09-06T02:03:18Z</DateUtc></StartTime><FrequencyChanges><FrequencyChange><Frequency dt:dt="r8">10000000</Frequency><Timestamp dt:dt="r8">10131421832038</Timestamp><Current dt:…	좌우반구com(CVF, UVF, BVF)_3-003-1	60	1.0.0.171	1	-403945179	Professional	2.0.10.356	2.0.10.356	09-06-2023	2023-09-06 오전 2:03:18	11:03:18	2.0.10.252	384		1	{/}	비판	NULL	NULL	NULL	NULL	NULL	NULL	119	1	120	KSY4	List3	NULL	NULL	NULL	NULL	NULL	NULL	NULL	NULL	NULL	1	{/}	2	3	1138824	0	{/}	365	1139189
좌우반구com(CVF, UVF, BVF)_3	3	1	<?xml version="1.0"?>\n<Clock xmlns:dt="urn:schemas-microsoft-com:datatypes"><Description dt:dt="string">E-Prime Primary Realtime Clock</Description><StartTime><Timestamp dt:dt="int">0</Timestamp><DateUtc dt:dt="string">2023-09-06T02:03:18Z</DateUtc></StartTime><FrequencyChanges><FrequencyChange><Frequency dt:dt="r8">10000000</Frequency><Timestamp dt:dt="r8">10131421832038</Timestamp><Current dt:…	좌우반구com(CVF, UVF, BVF)_3-003-1	60	1.0.0.171	1	-403945179	Professional	2.0.10.356	2.0.10.356	09-06-2023	2023-09-06 오전 2:03:18	11:03:18	2.0.10.252	233		1	{/}	빈도	NULL	NULL	NULL	62	1	101	NULL	NULL	NULL	KSY4	List2	NULL	NULL	NULL	NULL	NULL	NULL	NULL	NULL	NULL	1	{/}	2	3	698441	0	{/}	333	698774
좌우반구com(CVF, UVF, BVF)_3	3	1	<?xml version="1.0"?>\n<Clock xmlns:dt="urn:schemas-microsoft-com:datatypes"><Description dt:dt="string">E-Prime Primary Realtime Clock</Description><StartTime><Timestamp dt:dt="int">0</Timestamp><DateUtc dt:dt="string">2023-09-06T02:03:18Z</DateUtc></StartTime><FrequencyChanges><FrequencyChange><Frequency dt:dt="r8">10000000</Frequency><Timestamp dt:dt="r8">10131421832038</Timestamp><Current dt:…	좌우반구com(CVF, UVF, BVF)_3-003-1	60	1.0.0.171	1	-403945179	Professional	2.0.10.356	2.0.10.356	09-06-2023	2023-09-06 오전 2:03:18	11:03:18	2.0.10.252	312		2	z	빈략	NULL	NULL	NULL	NULL	NULL	NULL	78	1	48	KSY2	List3	NULL	NULL	NULL	NULL	NULL	NULL	NULL	NULL	NULL	1	z	2	3	949124	0	z	425	949549
좌우반구com(CVF, UVF, BVF)_3	3	1	<?xml version="1.0"?>\n<Clock xmlns:dt="urn:schemas-microsoft-com:datatypes"><Description dt:dt="string">E-Prime Primary Realtime Clock</Description><StartTime><Timestamp dt:dt="int">0</Timestamp><DateUtc dt:dt="string">2023-09-06T02:03:18Z</DateUtc></StartTime><FrequencyChanges><FrequencyChange><Frequency dt:dt="r8">10000000</Frequency><Timestamp dt:dt="r8">10131421832038</Timestamp><Current dt:…	좌우반구com(CVF, UVF, BVF)_3-003-1	60	1.0.0.171	1	-403945179	Professional	2.0.10.356	2.0.10.356	09-06-2023	2023-09-06 오전 2:03:18	11:03:18	2.0.10.252	255		2	z	빈비	NULL	NULL	NULL	49	1	123	NULL	NULL	NULL	KSY2	List2	NULL	NULL	NULL	NULL	NULL	NULL	NULL	NULL	NULL	1	z	2	3	754891	0	z	514	755405
좌우반구com(CVF, UVF, BVF)_3	3	1	<?xml version="1.0"?>\n<Clock xmlns:dt="urn:schemas-microsoft-com:datatypes"><Description dt:dt="string">E-Prime Primary Realtime Clock</Description><StartTime><Timestamp dt:dt="int">0</Timestamp><DateUtc dt:dt="string">2023-09-06T02:03:18Z</DateUtc></StartTime><FrequencyChanges><FrequencyChange><Frequency dt:dt="r8">10000000</Frequency><Timestamp dt:dt="r8">10131421832038</Timestamp><Current dt:…	좌우반구com(CVF, UVF, BVF)_3-003-1	60	1.0.0.171	1	-403945179	Professional	2.0.10.356	2.0.10.356	09-06-2023	2023-09-06 오전 2:03:18	11:03:18	2.0.10.252	257		2	z	빈종	NULL	NULL	NULL	95	1	125	NULL	NULL	NULL	KSY3	List2	NULL	NULL	NULL	NULL	NULL	NULL	NULL	NULL	NULL	0	z	3	3	760091	0	{/}	474	760565
좌우반구com(CVF, UVF, BVF)_3	3	1	<?xml version="1.0"?>\n<Clock xmlns:dt="urn:schemas-microsoft-com:datatypes"><Description dt:dt="string">E-Prime Primary Realtime Clock</Description><StartTime><Timestamp dt:dt="int">0</Timestamp><DateUtc dt:dt="string">2023-09-06T02:03:18Z</DateUtc></StartTime><FrequencyChanges><FrequencyChange><Frequency dt:dt="r8">10000000</Frequency><Timestamp dt:dt="r8">10131421832038</Timestamp><Current dt:…	좌우반구com(CVF, UVF, BVF)_3-003-1	60	1.0.0.171	1	-403945179	Professional	2.0.10.356	2.0.10.356	09-06-2023	2023-09-06 오전 2:03:18	11:03:18	2.0.10.252	114		1	{/}	사건	115	1	114	NULL	NULL	NULL	NULL	NULL	NULL	KSY4	List1	NULL	NULL	NULL	NULL	NULL	NULL	NULL	NULL	NULL	1	{/}	2	3	339108	0	{/}	274	339382
좌우반구com(CVF, UVF, BVF)_3	3	1	<?xml version="1.0"?>\n<Clock xmlns:dt="urn:schemas-microsoft-com:datatypes"><Description dt:dt="string">E-Prime Primary Realtime Clock</Description><StartTime><Timestamp dt:dt="int">0</Timestamp><DateUtc dt:dt="string">2023-09-06T02:03:18Z</DateUtc></StartTime><FrequencyChanges><FrequencyChange><Frequency dt:dt="r8">10000000</Frequency><Timestamp dt:dt="r8">10131421832038</Timestamp><Current dt:…	좌우반구com(CVF, UVF, BVF)_3-003-1	60	1.0.0.171	1	-403945179	Professional	2.0.10.356	2.0.10.356	09-06-2023	2023-09-06 오전 2:03:18	11:03:18	2.0.10.252	289		1	{/}	사과	NULL	NULL	NULL	NULL	NULL	NULL	92	1	25	KSY4	List3	NULL	NULL	NULL	NULL	NULL	NULL	NULL	NULL	NULL	1	{/}	2	4	889158	0	{/}	295	889453
좌우반구com(CVF, UVF, BVF)_3	3	1	<?xml version="1.0"?>\n<Clock xmlns:dt="urn:schemas-microsoft-com:datatypes"><Description dt:dt="string">E-Prime Primary Realtime Clock</Description><StartTime><Timestamp dt:dt="int">0</Timestamp><DateUtc dt:dt="string">2023-09-06T02:03:18Z</DateUtc></StartTime><FrequencyChanges><FrequencyChange><Frequency dt:dt="r8">10000000</Frequency><Timestamp dt:dt="r8">10131421832038</Timestamp><Current dt:…	좌우반구com(CVF, UVF, BVF)_3-003-1	60	1.0.0.171	1	-403945179	Professional	2.0.10.356	2.0.10.356	09-06-2023	2023-09-06 오전 2:03:18	11:03:18	2.0.10.252	244		1	{/}	사례	NULL	NULL	NULL	32	1	112	NULL	NULL	NULL	KSY4	List2	NULL	NULL	NULL	NULL	NULL	NULL	NULL	NULL	NULL	1	{/}	2	3	726541	0	{/}	344	726885
좌우반구com(CVF, UVF, BVF)_3	3	1	<?xml version="1.0"?>\n<Clock xmlns:dt="urn:schemas-microsoft-com:datatypes"><Description dt:dt="string">E-Prime Primary Realtime Clock</Description><StartTime><Timestamp dt:dt="int">0</Timestamp><DateUtc dt:dt="string">2023-09-06T02:03:18Z</DateUtc></StartTime><FrequencyChanges><FrequencyChange><Frequency dt:dt="r8">10000000</Frequency><Timestamp dt:dt="r8">10131421832038</Timestamp><Current dt:…	좌우반구com(CVF, UVF, BVF)_3-003-1	60	1.0.0.171	1	-403945179	Professional	2.0.10.356	2.0.10.356	09-06-2023	2023-09-06 오전 2:03:18	11:03:18	2.0.10.252	166		1	{/}	사상	NULL	NULL	NULL	115	1	34	NULL	NULL	NULL	KSY4	List2	NULL	NULL	NULL	NULL	NULL	NULL	NULL	NULL	NULL	1	{/}	3	3	522891	0	{/}	443	523334
좌우반구com(CVF, UVF, BVF)_3	3	1	<?xml version="1.0"?>\n<Clock xmlns:dt="urn:schemas-microsoft-com:datatypes"><Description dt:dt="string">E-Prime Primary Realtime Clock</Description><StartTime><Timestamp dt:dt="int">0</Timestamp><DateUtc dt:dt="string">2023-09-06T02:03:18Z</DateUtc></StartTime><FrequencyChanges><FrequencyChange><Frequency dt:dt="r8">10000000</Frequency><Timestamp dt:dt="r8">10131421832038</Timestamp><Current dt:…	좌우반구com(CVF, UVF, BVF)_3-003-1	60	1.0.0.171	1	-403945179	Professional	2.0.10.356	2.0.10.356	09-06-2023	2023-09-06 오전 2:03:18	11:03:18	2.0.10.252	379		1	{/}	사안	NULL	NULL	NULL	NULL	NULL	NULL	35	1	115	KSY4	List3	NULL	NULL	NULL	NULL	NULL	NULL	NULL	NULL	NULL	1	{/}	2	4	1125741	0	{/}	448	1126189
좌우반구com(CVF, UVF, BVF)_3	3	1	<?xml version="1.0"?>\n<Clock xmlns:dt="urn:schemas-microsoft-com:datatypes"><Description dt:dt="string">E-Prime Primary Realtime Clock</Description><StartTime><Timestamp dt:dt="int">0</Timestamp><DateUtc dt:dt="string">2023-09-06T02:03:18Z</DateUtc></StartTime><FrequencyChanges><FrequencyChange><Frequency dt:dt="r8">10000000</Frequency><Timestamp dt:dt="r8">10131421832038</Timestamp><Current dt:…	좌우반구com(CVF, UVF, BVF)_3-003-1	60	1.0.0.171	1	-403945179	Professional	2.0.10.356	2.0.10.356	09-06-2023	2023-09-06 오전 2:03:18	11:03:18	2.0.10.252	119		1	{/}	사이	93	1	119	NULL	NULL	NULL	NULL	NULL	NULL	KSY4	List1	NULL	NULL	NULL	NULL	NULL	NULL	NULL	NULL	NULL	1	{/}	2	3	352158	0	{/}	640	352798
좌우반구com(CVF, UVF, BVF)_3	3	1	<?xml version="1.0"?>\n<Clock xmlns:dt="urn:schemas-microsoft-com:datatypes"><Description dt:dt="string">E-Prime Primary Realtime Clock</Description><StartTime><Timestamp dt:dt="int">0</Timestamp><DateUtc dt:dt="string">2023-09-06T02:03:18Z</DateUtc></StartTime><FrequencyChanges><FrequencyChange><Frequency dt:dt="r8">10000000</Frequency><Timestamp dt:dt="r8">10131421832038</Timestamp><Current dt:…	좌우반구com(CVF, UVF, BVF)_3-003-1	60	1.0.0.171	1	-403945179	Professional	2.0.10.356	2.0.10.356	09-06-2023	2023-09-06 오전 2:03:18	11:03:18	2.0.10.252	333		1	{/}	사전	NULL	NULL	NULL	NULL	NULL	NULL	115	1	69	KSY4	List3	NULL	NULL	NULL	NULL	NULL	NULL	NULL	NULL	NULL	1	{/}	3	3	1004624	0	{/}	309	1004933
좌우반구com(CVF, UVF, BVF)_3	3	1	<?xml version="1.0"?>\n<Clock xmlns:dt="urn:schemas-microsoft-com:datatypes"><Description dt:dt="string">E-Prime Primary Realtime Clock</Description><StartTime><Timestamp dt:dt="int">0</Timestamp><DateUtc dt:dt="string">2023-09-06T02:03:18Z</DateUtc></StartTime><FrequencyChanges><FrequencyChange><Frequency dt:dt="r8">10000000</Frequency><Timestamp dt:dt="r8">10131421832038</Timestamp><Current dt:…	좌우반구com(CVF, UVF, BVF)_3-003-1	60	1.0.0.171	1	-403945179	Professional	2.0.10.356	2.0.10.356	09-06-2023	2023-09-06 오전 2:03:18	11:03:18	2.0.10.252	342		1	{/}	사진	NULL	NULL	NULL	NULL	NULL	NULL	47	1	78	KSY4	List3	NULL	NULL	NULL	NULL	NULL	NULL	NULL	NULL	NULL	1	{/}	2	3	1028024	0	{/}	461	1028485
좌우반구com(CVF, UVF, BVF)_3	3	1	<?xml version="1.0"?>\n<Clock xmlns:dt="urn:schemas-microsoft-com:datatypes"><Description dt:dt="string">E-Prime Primary Realtime Clock</Description><StartTime><Timestamp dt:dt="int">0</Timestamp><DateUtc dt:dt="string">2023-09-06T02:03:18Z</DateUtc></StartTime><FrequencyChanges><FrequencyChange><Frequency dt:dt="r8">10000000</Frequency><Timestamp dt:dt="r8">10131421832038</Timestamp><Current dt:…	좌우반구com(CVF, UVF, BVF)_3-003-1	60	1.0.0.171	1	-403945179	Professional	2.0.10.356	2.0.10.356	09-06-2023	2023-09-06 오전 2:03:18	11:03:18	2.0.10.252	320		1	{/}	상관	NULL	NULL	NULL	NULL	NULL	NULL	65	1	56	KSY4	List3	NULL	NULL	NULL	NULL	NULL	NULL	NULL	NULL	NULL	1	{/}	2	3	970224	0	{/}	421	970645
좌우반구com(CVF, UVF, BVF)_3	3	1	<?xml version="1.0"?>\n<Clock xmlns:dt="urn:schemas-microsoft-com:datatypes"><Description dt:dt="string">E-Prime Primary Realtime Clock</Description><StartTime><Timestamp dt:dt="int">0</Timestamp><DateUtc dt:dt="string">2023-09-06T02:03:18Z</DateUtc></StartTime><FrequencyChanges><FrequencyChange><Frequency dt:dt="r8">10000000</Frequency><Timestamp dt:dt="r8">10131421832038</Timestamp><Current dt:…	좌우반구com(CVF, UVF, BVF)_3-003-1	60	1.0.0.171	1	-403945179	Professional	2.0.10.356	2.0.10.356	09-06-2023	2023-09-06 오전 2:03:18	11:03:18	2.0.10.252	124		1	{/}	상태	117	1	124	NULL	NULL	NULL	NULL	NULL	NULL	KSY4	List1	NULL	NULL	NULL	NULL	NULL	NULL	NULL	NULL	NULL	1	{/}	2	3	365158	0	{/}	264	365422
좌우반구com(CVF, UVF, BVF)_3	3	1	<?xml version="1.0"?>\n<Clock xmlns:dt="urn:schemas-microsoft-com:datatypes"><Description dt:dt="string">E-Prime Primary Realtime Clock</Description><StartTime><Timestamp dt:dt="int">0</Timestamp><DateUtc dt:dt="string">2023-09-06T02:03:18Z</DateUtc></StartTime><FrequencyChanges><FrequencyChange><Frequency dt:dt="r8">10000000</Frequency><Timestamp dt:dt="r8">10131421832038</Timestamp><Current dt:…	좌우반구com(CVF, UVF, BVF)_3-003-1	60	1.0.0.171	1	-403945179	Professional	2.0.10.356	2.0.10.356	09-06-2023	2023-09-06 오전 2:03:18	11:03:18	2.0.10.252	184		1	{/}	색상	NULL	NULL	NULL	91	1	52	NULL	NULL	NULL	KSY4	List2	NULL	NULL	NULL	NULL	NULL	NULL	NULL	NULL	NULL	1	{/}	3	3	569891	0	{/}	787	570678
좌우반구com(CVF, UVF, BVF)_3	3	1	<?xml version="1.0"?>\n<Clock xmlns:dt="urn:schemas-microsoft-com:datatypes"><Description dt:dt="string">E-Prime Primary Realtime Clock</Description><StartTime><Timestamp dt:dt="int">0</Timestamp><DateUtc dt:dt="string">2023-09-06T02:03:18Z</DateUtc></StartTime><FrequencyChanges><FrequencyChange><Frequency dt:dt="r8">10000000</Frequency><Timestamp dt:dt="r8">10131421832038</Timestamp><Current dt:…	좌우반구com(CVF, UVF, BVF)_3-003-1	60	1.0.0.171	1	-403945179	Professional	2.0.10.356	2.0.10.356	09-06-2023	2023-09-06 오전 2:03:18	11:03:18	2.0.10.252	66		1	{/}	생선	57	1	66	NULL	NULL	NULL	NULL	NULL	NULL	KSY4	List1	NULL	NULL	NULL	NULL	NULL	NULL	NULL	NULL	NULL	1	{/}	2	3	213775	0	{/}	319	214094
좌우반구com(CVF, UVF, BVF)_3	3	1	<?xml version="1.0"?>\n<Clock xmlns:dt="urn:schemas-microsoft-com:datatypes"><Description dt:dt="string">E-Prime Primary Realtime Clock</Description><StartTime><Timestamp dt:dt="int">0</Timestamp><DateUtc dt:dt="string">2023-09-06T02:03:18Z</DateUtc></StartTime><FrequencyChanges><FrequencyChange><Frequency dt:dt="r8">10000000</Frequency><Timestamp dt:dt="r8">10131421832038</Timestamp><Current dt:…	좌우반구com(CVF, UVF, BVF)_3-003-1	60	1.0.0.171	1	-403945179	Professional	2.0.10.356	2.0.10.356	09-06-2023	2023-09-06 오전 2:03:18	11:03:18	2.0.10.252	294		2	z	생희	NULL	NULL	NULL	NULL	NULL	NULL	55	1	30	KSY2	List3	NULL	NULL	NULL	NULL	NULL	NULL	NULL	NULL	NULL	1	z	2	3	902024	0	z	453	902477
좌우반구com(CVF, UVF, BVF)_3	3	1	<?xml version="1.0"?>\n<Clock xmlns:dt="urn:schemas-microsoft-com:datatypes"><Description dt:dt="string">E-Prime Primary Realtime Clock</Description><StartTime><Timestamp dt:dt="int">0</Timestamp><DateUtc dt:dt="string">2023-09-06T02:03:18Z</DateUtc></StartTime><FrequencyChanges><FrequencyChange><Frequency dt:dt="r8">10000000</Frequency><Timestamp dt:dt="r8">10131421832038</Timestamp><Current dt:…	좌우반구com(CVF, UVF, BVF)_3-003-1	60	1.0.0.171	1	-403945179	Professional	2.0.10.356	2.0.10.356	09-06-2023	2023-09-06 오전 2:03:18	11:03:18	2.0.10.252	188		2	z	석감	NULL	NULL	NULL	45	1	56	NULL	NULL	NULL	KSY3	List2	NULL	NULL	NULL	NULL	NULL	NULL	NULL	NULL	NULL	1	z	2	4	580708	0	z	930	581638
좌우반구com(CVF, UVF, BVF)_3	3	1	<?xml version="1.0"?>\n<Clock xmlns:dt="urn:schemas-microsoft-com:datatypes"><Description dt:dt="string">E-Prime Primary Realtime Clock</Description><StartTime><Timestamp dt:dt="int">0</Timestamp><DateUtc dt:dt="string">2023-09-06T02:03:18Z</DateUtc></StartTime><FrequencyChanges><FrequencyChange><Frequency dt:dt="r8">10000000</Frequency><Timestamp dt:dt="r8">10131421832038</Timestamp><Current dt:…	좌우반구com(CVF, UVF, BVF)_3-003-1	60	1.0.0.171	1	-403945179	Professional	2.0.10.356	2.0.10.356	09-06-2023	2023-09-06 오전 2:03:18	11:03:18	2.0.10.252	287		1	{/}	선배	NULL	NULL	NULL	NULL	NULL	NULL	99	1	23	KSY4	List3	NULL	NULL	NULL	NULL	NULL	NULL	NULL	NULL	NULL	1	{/}	2	3	883807	0	{/}	406	884213
좌우반구com(CVF, UVF, BVF)_3	3	1	<?xml version="1.0"?>\n<Clock xmlns:dt="urn:schemas-microsoft-com:datatypes"><Description dt:dt="string">E-Prime Primary Realtime Clock</Description><StartTime><Timestamp dt:dt="int">0</Timestamp><DateUtc dt:dt="string">2023-09-06T02:03:18Z</DateUtc></StartTime><FrequencyChanges><FrequencyChange><Frequency dt:dt="r8">10000000</Frequency><Timestamp dt:dt="r8">10131421832038</Timestamp><Current dt:…	좌우반구com(CVF, UVF, BVF)_3-003-1	60	1.0.0.171	1	-403945179	Professional	2.0.10.356	2.0.10.356	09-06-2023	2023-09-06 오전 2:03:18	11:03:18	2.0.10.252	346		1	{/}	선택	NULL	NULL	NULL	NULL	NULL	NULL	18	1	82	KSY4	List3	NULL	NULL	NULL	NULL	NULL	NULL	NULL	NULL	NULL	1	{/}	3	3	1038557	0	{/}	632	1039189
좌우반구com(CVF, UVF, BVF)_3	3	1	<?xml version="1.0"?>\n<Clock xmlns:dt="urn:schemas-microsoft-com:datatypes"><Description dt:dt="string">E-Prime Primary Realtime Clock</Description><StartTime><Timestamp dt:dt="int">0</Timestamp><DateUtc dt:dt="string">2023-09-06T02:03:18Z</DateUtc></StartTime><FrequencyChanges><FrequencyChange><Frequency dt:dt="r8">10000000</Frequency><Timestamp dt:dt="r8">10131421832038</Timestamp><Current dt:…	좌우반구com(CVF, UVF, BVF)_3-003-1	60	1.0.0.171	1	-403945179	Professional	2.0.10.356	2.0.10.356	09-06-2023	2023-09-06 오전 2:03:18	11:03:18	2.0.10.252	248		2	z	설결	NULL	NULL	NULL	98	1	116	NULL	NULL	NULL	KSY4	List2	NULL	NULL	NULL	NULL	NULL	NULL	NULL	NULL	NULL	1	z	2	3	736908	0	z	425	737333
좌우반구com(CVF, UVF, BVF)_3	3	1	<?xml version="1.0"?>\n<Clock xmlns:dt="urn:schemas-microsoft-com:datatypes"><Description dt:dt="string">E-Prime Primary Realtime Clock</Description><StartTime><Timestamp dt:dt="int">0</Timestamp><DateUtc dt:dt="string">2023-09-06T02:03:18Z</DateUtc></StartTime><FrequencyChanges><FrequencyChange><Frequency dt:dt="r8">10000000</Frequency><Timestamp dt:dt="r8">10131421832038</Timestamp><Current dt:…	좌우반구com(CVF, UVF, BVF)_3-003-1	60	1.0.0.171	1	-403945179	Professional	2.0.10.356	2.0.10.356	09-06-2023	2023-09-06 오전 2:03:18	11:03:18	2.0.10.252	235		1	{/}	설명	NULL	NULL	NULL	108	1	103	NULL	NULL	NULL	KSY4	List2	NULL	NULL	NULL	NULL	NULL	NULL	NULL	NULL	NULL	1	{/}	2	3	703541	0	{/}	248	703789
좌우반구com(CVF, UVF, BVF)_3	3	1	<?xml version="1.0"?>\n<Clock xmlns:dt="urn:schemas-microsoft-com:datatypes"><Description dt:dt="string">E-Prime Primary Realtime Clock</Description><StartTime><Timestamp dt:dt="int">0</Timestamp><DateUtc dt:dt="string">2023-09-06T02:03:18Z</DateUtc></StartTime><FrequencyChanges><FrequencyChange><Frequency dt:dt="r8">10000000</Frequency><Timestamp dt:dt="r8">10131421832038</Timestamp><Current dt:…	좌우반구com(CVF, UVF, BVF)_3-003-1	60	1.0.0.171	1	-403945179	Professional	2.0.10.356	2.0.10.356	09-06-2023	2023-09-06 오전 2:03:18	11:03:18	2.0.10.252	95		1	{/}	설문	123	1	95	NULL	NULL	NULL	NULL	NULL	NULL	KSY4	List1	NULL	NULL	NULL	NULL	NULL	NULL	NULL	NULL	NULL	1	{/}	2	4	289642	0	{/}	332	289974
좌우반구com(CVF, UVF, BVF)_3	3	1	<?xml version="1.0"?>\n<Clock xmlns:dt="urn:schemas-microsoft-com:datatypes"><Description dt:dt="string">E-Prime Primary Realtime Clock</Description><StartTime><Timestamp dt:dt="int">0</Timestamp><DateUtc dt:dt="string">2023-09-06T02:03:18Z</DateUtc></StartTime><FrequencyChanges><FrequencyChange><Frequency dt:dt="r8">10000000</Frequency><Timestamp dt:dt="r8">10131421832038</Timestamp><Current dt:…	좌우반구com(CVF, UVF, BVF)_3-003-1	60	1.0.0.171	1	-403945179	Professional	2.0.10.356	2.0.10.356	09-06-2023	2023-09-06 오전 2:03:18	11:03:18	2.0.10.252	302		2	z	설색	NULL	NULL	NULL	NULL	NULL	NULL	113	1	38	KSY2	List3	NULL	NULL	NULL	NULL	NULL	NULL	NULL	NULL	NULL	1	z	2	3	922557	0	z	704	923261
좌우반구com(CVF, UVF, BVF)_3	3	1	<?xml version="1.0"?>\n<Clock xmlns:dt="urn:schemas-microsoft-com:datatypes"><Description dt:dt="string">E-Prime Primary Realtime Clock</Description><StartTime><Timestamp dt:dt="int">0</Timestamp><DateUtc dt:dt="string">2023-09-06T02:03:18Z</DateUtc></StartTime><FrequencyChanges><FrequencyChange><Frequency dt:dt="r8">10000000</Frequency><Timestamp dt:dt="r8">10131421832038</Timestamp><Current dt:…	좌우반구com(CVF, UVF, BVF)_3-003-1	60	1.0.0.171	1	-403945179	Professional	2.0.10.356	2.0.10.356	09-06-2023	2023-09-06 오전 2:03:18	11:03:18	2.0.10.252	186		2	z	섭습	NULL	NULL	NULL	100	1	54	NULL	NULL	NULL	KSY4	List2	NULL	NULL	NULL	NULL	NULL	NULL	NULL	NULL	NULL	1	z	3	3	575474	0	z	412	575886
좌우반구com(CVF, UVF, BVF)_3	3	1	<?xml version="1.0"?>\n<Clock xmlns:dt="urn:schemas-microsoft-com:datatypes"><Description dt:dt="string">E-Prime Primary Realtime Clock</Description><StartTime><Timestamp dt:dt="int">0</Timestamp><DateUtc dt:dt="string">2023-09-06T02:03:18Z</DateUtc></StartTime><FrequencyChanges><FrequencyChange><Frequency dt:dt="r8">10000000</Frequency><Timestamp dt:dt="r8">10131421832038</Timestamp><Current dt:…	좌우반구com(CVF, UVF, BVF)_3-003-1	60	1.0.0.171	1	-403945179	Professional	2.0.10.356	2.0.10.356	09-06-2023	2023-09-06 오전 2:03:18	11:03:18	2.0.10.252	306		1	{/}	성공	NULL	NULL	NULL	NULL	NULL	NULL	44	1	42	KSY4	List3	NULL	NULL	NULL	NULL	NULL	NULL	NULL	NULL	NULL	1	{/}	2	3	933424	0	{/}	317	933741
좌우반구com(CVF, UVF, BVF)_3	3	1	<?xml version="1.0"?>\n<Clock xmlns:dt="urn:schemas-microsoft-com:datatypes"><Description dt:dt="string">E-Prime Primary Realtime Clock</Description><StartTime><Timestamp dt:dt="int">0</Timestamp><DateUtc dt:dt="string">2023-09-06T02:03:18Z</DateUtc></StartTime><FrequencyChanges><FrequencyChange><Frequency dt:dt="r8">10000000</Frequency><Timestamp dt:dt="r8">10131421832038</Timestamp><Current dt:…	좌우반구com(CVF, UVF, BVF)_3-003-1	60	1.0.0.171	1	-403945179	Professional	2.0.10.356	2.0.10.356	09-06-2023	2023-09-06 오전 2:03:18	11:03:18	2.0.10.252	73		1	{/}	세상	35	1	73	NULL	NULL	NULL	NULL	NULL	NULL	KSY4	List1	NULL	NULL	NULL	NULL	NULL	NULL	NULL	NULL	NULL	1	{/}	2	3	232958	0	{/}	304	233262
좌우반구com(CVF, UVF, BVF)_3	3	1	<?xml version="1.0"?>\n<Clock xmlns:dt="urn:schemas-microsoft-com:datatypes"><Description dt:dt="string">E-Prime Primary Realtime Clock</Description><StartTime><Timestamp dt:dt="int">0</Timestamp><DateUtc dt:dt="string">2023-09-06T02:03:18Z</DateUtc></StartTime><FrequencyChanges><FrequencyChange><Frequency dt:dt="r8">10000000</Frequency><Timestamp dt:dt="r8">10131421832038</Timestamp><Current dt:…	좌우반구com(CVF, UVF, BVF)_3-003-1	60	1.0.0.171	1	-403945179	Professional	2.0.10.356	2.0.10.356	09-06-2023	2023-09-06 오전 2:03:18	11:03:18	2.0.10.252	378		1	{/}	소리	NULL	NULL	NULL	NULL	NULL	NULL	50	1	114	KSY4	List3	NULL	NULL	NULL	NULL	NULL	NULL	NULL	NULL	NULL	1	{/}	2	3	1123224	0	{/}	317	1123541
좌우반구com(CVF, UVF, BVF)_3	3	1	<?xml version="1.0"?>\n<Clock xmlns:dt="urn:schemas-microsoft-com:datatypes"><Description dt:dt="string">E-Prime Primary Realtime Clock</Description><StartTime><Timestamp dt:dt="int">0</Timestamp><DateUtc dt:dt="string">2023-09-06T02:03:18Z</DateUtc></StartTime><FrequencyChanges><FrequencyChange><Frequency dt:dt="r8">10000000</Frequency><Timestamp dt:dt="r8">10131421832038</Timestamp><Current dt:…	좌우반구com(CVF, UVF, BVF)_3-003-1	60	1.0.0.171	1	-403945179	Professional	2.0.10.356	2.0.10.356	09-06-2023	2023-09-06 오전 2:03:18	11:03:18	2.0.10.252	397		1	{/}	소송	NULL	NULL	NULL	NULL	NULL	NULL	30	1	133	KSY4	List3	NULL	NULL	NULL	NULL	NULL	NULL	NULL	NULL	NULL	1	{/}	2	3	1173007	0	{/}	374	1173381
좌우반구com(CVF, UVF, BVF)_3	3	1	<?xml version="1.0"?>\n<Clock xmlns:dt="urn:schemas-microsoft-com:datatypes"><Description dt:dt="string">E-Prime Primary Realtime Clock</Description><StartTime><Timestamp dt:dt="int">0</Timestamp><DateUtc dt:dt="string">2023-09-06T02:03:18Z</DateUtc></StartTime><FrequencyChanges><FrequencyChange><Frequency dt:dt="r8">10000000</Frequency><Timestamp dt:dt="r8">10131421832038</Timestamp><Current dt:…	좌우반구com(CVF, UVF, BVF)_3-003-1	60	1.0.0.171	1	-403945179	Professional	2.0.10.356	2.0.10.356	09-06-2023	2023-09-06 오전 2:03:18	11:03:18	2.0.10.252	14		1	{/}	속도	18	1	14	NULL	NULL	NULL	NULL	NULL	NULL	KSY4	List1	NULL	NULL	NULL	NULL	NULL	NULL	NULL	NULL	NULL	1	{/}	2	3	75858	0	{/}	348	76206
좌우반구com(CVF, UVF, BVF)_3	3	1	<?xml version="1.0"?>\n<Clock xmlns:dt="urn:schemas-microsoft-com:datatypes"><Description dt:dt="string">E-Prime Primary Realtime Clock</Description><StartTime><Timestamp dt:dt="int">0</Timestamp><DateUtc dt:dt="string">2023-09-06T02:03:18Z</DateUtc></StartTime><FrequencyChanges><FrequencyChange><Frequency dt:dt="r8">10000000</Frequency><Timestamp dt:dt="r8">10131421832038</Timestamp><Current dt:…	좌우반구com(CVF, UVF, BVF)_3-003-1	60	1.0.0.171	1	-403945179	Professional	2.0.10.356	2.0.10.356	09-06-2023	2023-09-06 오전 2:03:18	11:03:18	2.0.10.252	204		2	z	송스	NULL	NULL	NULL	27	1	72	NULL	NULL	NULL	KSY	List2	0		2	0	622341	184		0	0	1	z	2	4	622525	0	z	337	622862
좌우반구com(CVF, UVF, BVF)_3	3	1	<?xml version="1.0"?>\n<Clock xmlns:dt="urn:schemas-microsoft-com:datatypes"><Description dt:dt="string">E-Prime Primary Realtime Clock</Description><StartTime><Timestamp dt:dt="int">0</Timestamp><DateUtc dt:dt="string">2023-09-06T02:03:18Z</DateUtc></StartTime><FrequencyChanges><FrequencyChange><Frequency dt:dt="r8">10000000</Frequency><Timestamp dt:dt="r8">10131421832038</Timestamp><Current dt:…	좌우반구com(CVF, UVF, BVF)_3-003-1	60	1.0.0.171	1	-403945179	Professional	2.0.10.356	2.0.10.356	09-06-2023	2023-09-06 오전 2:03:18	11:03:18	2.0.10.252	278		2	z	송익	NULL	NULL	NULL	NULL	NULL	NULL	127	1	14	KSY	List3	0		2	0	860141	183		0	0	0	z	2	3	860324	0	{/}	561	860885
좌우반구com(CVF, UVF, BVF)_3	3	1	<?xml version="1.0"?>\n<Clock xmlns:dt="urn:schemas-microsoft-com:datatypes"><Description dt:dt="string">E-Prime Primary Realtime Clock</Description><StartTime><Timestamp dt:dt="int">0</Timestamp><DateUtc dt:dt="string">2023-09-06T02:03:18Z</DateUtc></StartTime><FrequencyChanges><FrequencyChange><Frequency dt:dt="r8">10000000</Frequency><Timestamp dt:dt="r8">10131421832038</Timestamp><Current dt:…	좌우반구com(CVF, UVF, BVF)_3-003-1	60	1.0.0.171	1	-403945179	Professional	2.0.10.356	2.0.10.356	09-06-2023	2023-09-06 오전 2:03:18	11:03:18	2.0.10.252	5		1	{/}	수고	103	1	5	NULL	NULL	NULL	NULL	NULL	NULL	KSY4	List1	NULL	NULL	NULL	NULL	NULL	NULL	NULL	NULL	NULL	1	{/}	2	4	51942	0	{/}	352	52294
좌우반구com(CVF, UVF, BVF)_3	3	1	<?xml version="1.0"?>\n<Clock xmlns:dt="urn:schemas-microsoft-com:datatypes"><Description dt:dt="string">E-Prime Primary Realtime Clock</Description><StartTime><Timestamp dt:dt="int">0</Timestamp><DateUtc dt:dt="string">2023-09-06T02:03:18Z</DateUtc></StartTime><FrequencyChanges><FrequencyChange><Frequency dt:dt="r8">10000000</Frequency><Timestamp dt:dt="r8">10131421832038</Timestamp><Current dt:…	좌우반구com(CVF, UVF, BVF)_3-003-1	60	1.0.0.171	1	-403945179	Professional	2.0.10.356	2.0.10.356	09-06-2023	2023-09-06 오전 2:03:18	11:03:18	2.0.10.252	85		1	{/}	수단	100	1	85	NULL	NULL	NULL	NULL	NULL	NULL	KSY4	List1	NULL	NULL	NULL	NULL	NULL	NULL	NULL	NULL	NULL	1	{/}	3	3	263791	0	{/}	263	264054
좌우반구com(CVF, UVF, BVF)_3	3	1	<?xml version="1.0"?>\n<Clock xmlns:dt="urn:schemas-microsoft-com:datatypes"><Description dt:dt="string">E-Prime Primary Realtime Clock</Description><StartTime><Timestamp dt:dt="int">0</Timestamp><DateUtc dt:dt="string">2023-09-06T02:03:18Z</DateUtc></StartTime><FrequencyChanges><FrequencyChange><Frequency dt:dt="r8">10000000</Frequency><Timestamp dt:dt="r8">10131421832038</Timestamp><Current dt:…	좌우반구com(CVF, UVF, BVF)_3-003-1	60	1.0.0.171	1	-403945179	Professional	2.0.10.356	2.0.10.356	09-06-2023	2023-09-06 오전 2:03:18	11:03:18	2.0.10.252	170		1	{/}	수준	NULL	NULL	NULL	127	1	38	NULL	NULL	NULL	KSY4	List2	NULL	NULL	NULL	NULL	NULL	NULL	NULL	NULL	NULL	1	{/}	2	3	533658	0	{/}	348	534006
좌우반구com(CVF, UVF, BVF)_3	3	1	<?xml version="1.0"?>\n<Clock xmlns:dt="urn:schemas-microsoft-com:datatypes"><Description dt:dt="string">E-Prime Primary Realtime Clock</Description><StartTime><Timestamp dt:dt="int">0</Timestamp><DateUtc dt:dt="string">2023-09-06T02:03:18Z</DateUtc></StartTime><FrequencyChanges><FrequencyChange><Frequency dt:dt="r8">10000000</Frequency><Timestamp dt:dt="r8">10131421832038</Timestamp><Current dt:…	좌우반구com(CVF, UVF, BVF)_3-003-1	60	1.0.0.171	1	-403945179	Professional	2.0.10.356	2.0.10.356	09-06-2023	2023-09-06 오전 2:03:18	11:03:18	2.0.10.252	394		2	z	숙국	NULL	NULL	NULL	NULL	NULL	NULL	97	1	130	KSY4	List3	NULL	NULL	NULL	NULL	NULL	NULL	NULL	NULL	NULL	1	z	2	3	1165257	0	z	404	1165661
좌우반구com(CVF, UVF, BVF)_3	3	1	<?xml version="1.0"?>\n<Clock xmlns:dt="urn:schemas-microsoft-com:datatypes"><Description dt:dt="string">E-Prime Primary Realtime Clock</Description><StartTime><Timestamp dt:dt="int">0</Timestamp><DateUtc dt:dt="string">2023-09-06T02:03:18Z</DateUtc></StartTime><FrequencyChanges><FrequencyChange><Frequency dt:dt="r8">10000000</Frequency><Timestamp dt:dt="r8">10131421832038</Timestamp><Current dt:…	좌우반구com(CVF, UVF, BVF)_3-003-1	60	1.0.0.171	1	-403945179	Professional	2.0.10.356	2.0.10.356	09-06-2023	2023-09-06 오전 2:03:18	11:03:18	2.0.10.252	348		2	z	숙발	NULL	NULL	NULL	NULL	NULL	NULL	14	1	84	KSY	List3	0		2	0	1044291	183		0	0	1	z	2	3	1044474	0	z	515	1044989
좌우반구com(CVF, UVF, BVF)_3	3	1	<?xml version="1.0"?>\n<Clock xmlns:dt="urn:schemas-microsoft-com:datatypes"><Description dt:dt="string">E-Prime Primary Realtime Clock</Description><StartTime><Timestamp dt:dt="int">0</Timestamp><DateUtc dt:dt="string">2023-09-06T02:03:18Z</DateUtc></StartTime><FrequencyChanges><FrequencyChange><Frequency dt:dt="r8">10000000</Frequency><Timestamp dt:dt="r8">10131421832038</Timestamp><Current dt:…	좌우반구com(CVF, UVF, BVF)_3-003-1	60	1.0.0.171	1	-403945179	Professional	2.0.10.356	2.0.10.356	09-06-2023	2023-09-06 오전 2:03:18	11:03:18	2.0.10.252	304		1	{/}	숙소	NULL	NULL	NULL	NULL	NULL	NULL	111	1	40	KSY	List3	0		2	0	928208	183		0	0	1	{/}	2	3	928391	0	{/}	270	928661
좌우반구com(CVF, UVF, BVF)_3	3	1	<?xml version="1.0"?>\n<Clock xmlns:dt="urn:schemas-microsoft-com:datatypes"><Description dt:dt="string">E-Prime Primary Realtime Clock</Description><StartTime><Timestamp dt:dt="int">0</Timestamp><DateUtc dt:dt="string">2023-09-06T02:03:18Z</DateUtc></StartTime><FrequencyChanges><FrequencyChange><Frequency dt:dt="r8">10000000</Frequency><Timestamp dt:dt="r8">10131421832038</Timestamp><Current dt:…	좌우반구com(CVF, UVF, BVF)_3-003-1	60	1.0.0.171	1	-403945179	Professional	2.0.10.356	2.0.10.356	09-06-2023	2023-09-06 오전 2:03:18	11:03:18	2.0.10.252	367		2	z	술감	NULL	NULL	NULL	NULL	NULL	NULL	29	1	103	KSY	List3	0		2	0	1094307	184		0	0	0	z	2	4	1094491	0	{/}	530	1095021
좌우반구com(CVF, UVF, BVF)_3	3	1	<?xml version="1.0"?>\n<Clock xmlns:dt="urn:schemas-microsoft-com:datatypes"><Description dt:dt="string">E-Prime Primary Realtime Clock</Description><StartTime><Timestamp dt:dt="int">0</Timestamp><DateUtc dt:dt="string">2023-09-06T02:03:18Z</DateUtc></StartTime><FrequencyChanges><FrequencyChange><Frequency dt:dt="r8">10000000</Frequency><Timestamp dt:dt="r8">10131421832038</Timestamp><Current dt:…	좌우반구com(CVF, UVF, BVF)_3-003-1	60	1.0.0.171	1	-403945179	Professional	2.0.10.356	2.0.10.356	09-06-2023	2023-09-06 오전 2:03:18	11:03:18	2.0.10.252	97		2	z	술목	86	1	97	NULL	NULL	NULL	NULL	NULL	NULL	KSY2	List1	NULL	NULL	NULL	NULL	NULL	NULL	NULL	NULL	NULL	1	z	2	3	295008	0	z	470	295478
좌우반구com(CVF, UVF, BVF)_3	3	1	<?xml version="1.0"?>\n<Clock xmlns:dt="urn:schemas-microsoft-com:datatypes"><Description dt:dt="string">E-Prime Primary Realtime Clock</Description><StartTime><Timestamp dt:dt="int">0</Timestamp><DateUtc dt:dt="string">2023-09-06T02:03:18Z</DateUtc></StartTime><FrequencyChanges><FrequencyChange><Frequency dt:dt="r8">10000000</Frequency><Timestamp dt:dt="r8">10131421832038</Timestamp><Current dt:…	좌우반구com(CVF, UVF, BVF)_3-003-1	60	1.0.0.171	1	-403945179	Professional	2.0.10.356	2.0.10.356	09-06-2023	2023-09-06 오전 2:03:18	11:03:18	2.0.10.252	212		2	z	스위	NULL	NULL	NULL	36	1	80	NULL	NULL	NULL	KSY4	List2	NULL	NULL	NULL	NULL	NULL	NULL	NULL	NULL	NULL	1	z	2	3	643408	0	z	309	643717
좌우반구com(CVF, UVF, BVF)_3	3	1	<?xml version="1.0"?>\n<Clock xmlns:dt="urn:schemas-microsoft-com:datatypes"><Description dt:dt="string">E-Prime Primary Realtime Clock</Description><StartTime><Timestamp dt:dt="int">0</Timestamp><DateUtc dt:dt="string">2023-09-06T02:03:18Z</DateUtc></StartTime><FrequencyChanges><FrequencyChange><Frequency dt:dt="r8">10000000</Frequency><Timestamp dt:dt="r8">10131421832038</Timestamp><Current dt:…	좌우반구com(CVF, UVF, BVF)_3-003-1	60	1.0.0.171	1	-403945179	Professional	2.0.10.356	2.0.10.356	09-06-2023	2023-09-06 오전 2:03:18	11:03:18	2.0.10.252	274		2	z	스진	NULL	NULL	NULL	NULL	NULL	NULL	72	1	10	KSY	List3	0		2	0	849541	183		0	0	1	z	2	3	849724	0	z	473	850197
좌우반구com(CVF, UVF, BVF)_3	3	1	<?xml version="1.0"?>\n<Clock xmlns:dt="urn:schemas-microsoft-com:datatypes"><Description dt:dt="string">E-Prime Primary Realtime Clock</Description><StartTime><Timestamp dt:dt="int">0</Timestamp><DateUtc dt:dt="string">2023-09-06T02:03:18Z</DateUtc></StartTime><FrequencyChanges><FrequencyChange><Frequency dt:dt="r8">10000000</Frequency><Timestamp dt:dt="r8">10131421832038</Timestamp><Current dt:…	좌우반구com(CVF, UVF, BVF)_3-003-1	60	1.0.0.171	1	-403945179	Professional	2.0.10.356	2.0.10.356	09-06-2023	2023-09-06 오전 2:03:18	11:03:18	2.0.10.252	46		2	z	스향	54	1	46	NULL	NULL	NULL	NULL	NULL	NULL	KSY	List1	0		2	0	161008	184		0	0	1	z	2	4	161192	0	z	366	161558
좌우반구com(CVF, UVF, BVF)_3	3	1	<?xml version="1.0"?>\n<Clock xmlns:dt="urn:schemas-microsoft-com:datatypes"><Description dt:dt="string">E-Prime Primary Realtime Clock</Description><StartTime><Timestamp dt:dt="int">0</Timestamp><DateUtc dt:dt="string">2023-09-06T02:03:18Z</DateUtc></StartTime><FrequencyChanges><FrequencyChange><Frequency dt:dt="r8">10000000</Frequency><Timestamp dt:dt="r8">10131421832038</Timestamp><Current dt:…	좌우반구com(CVF, UVF, BVF)_3-003-1	60	1.0.0.171	1	-403945179	Professional	2.0.10.356	2.0.10.356	09-06-2023	2023-09-06 오전 2:03:18	11:03:18	2.0.10.252	373		2	z	습나	NULL	NULL	NULL	NULL	NULL	NULL	71	1	109	KSY	List3	0		2	0	1110191	183		0	0	1	z	2	3	1110374	0	z	327	1110701
좌우반구com(CVF, UVF, BVF)_3	3	1	<?xml version="1.0"?>\n<Clock xmlns:dt="urn:schemas-microsoft-com:datatypes"><Description dt:dt="string">E-Prime Primary Realtime Clock</Description><StartTime><Timestamp dt:dt="int">0</Timestamp><DateUtc dt:dt="string">2023-09-06T02:03:18Z</DateUtc></StartTime><FrequencyChanges><FrequencyChange><Frequency dt:dt="r8">10000000</Frequency><Timestamp dt:dt="r8">10131421832038</Timestamp><Current dt:…	좌우반구com(CVF, UVF, BVF)_3-003-1	60	1.0.0.171	1	-403945179	Professional	2.0.10.356	2.0.10.356	09-06-2023	2023-09-06 오전 2:03:18	11:03:18	2.0.10.252	189		2	z	습필	NULL	NULL	NULL	130	1	57	NULL	NULL	NULL	KSY4	List2	NULL	NULL	NULL	NULL	NULL	NULL	NULL	NULL	NULL	1	z	2	3	583841	0	z	461	584302
좌우반구com(CVF, UVF, BVF)_3	3	1	<?xml version="1.0"?>\n<Clock xmlns:dt="urn:schemas-microsoft-com:datatypes"><Description dt:dt="string">E-Prime Primary Realtime Clock</Description><StartTime><Timestamp dt:dt="int">0</Timestamp><DateUtc dt:dt="string">2023-09-06T02:03:18Z</DateUtc></StartTime><FrequencyChanges><FrequencyChange><Frequency dt:dt="r8">10000000</Frequency><Timestamp dt:dt="r8">10131421832038</Timestamp><Current dt:…	좌우반구com(CVF, UVF, BVF)_3-003-1	60	1.0.0.171	1	-403945179	Professional	2.0.10.356	2.0.10.356	09-06-2023	2023-09-06 오전 2:03:18	11:03:18	2.0.10.252	3		1	{/}	시간	5	1	3	NULL	NULL	NULL	NULL	NULL	NULL	KSY	List1	0		2	0	46725	183		0	0	1	{/}	2	3	46908	0	{/}	290	47198
좌우반구com(CVF, UVF, BVF)_3	3	1	<?xml version="1.0"?>\n<Clock xmlns:dt="urn:schemas-microsoft-com:datatypes"><Description dt:dt="string">E-Prime Primary Realtime Clock</Description><StartTime><Timestamp dt:dt="int">0</Timestamp><DateUtc dt:dt="string">2023-09-06T02:03:18Z</DateUtc></StartTime><FrequencyChanges><FrequencyChange><Frequency dt:dt="r8">10000000</Frequency><Timestamp dt:dt="r8">10131421832038</Timestamp><Current dt:…	좌우반구com(CVF, UVF, BVF)_3-003-1	60	1.0.0.171	1	-403945179	Professional	2.0.10.356	2.0.10.356	09-06-2023	2023-09-06 오전 2:03:18	11:03:18	2.0.10.252	148		1	{/}	시기	NULL	NULL	NULL	31	1	16	NULL	NULL	NULL	KSY	List2	0		2	0	475275	183		0	0	1	{/}	2	3	475458	0	{/}	444	475902
좌우반구com(CVF, UVF, BVF)_3	3	1	<?xml version="1.0"?>\n<Clock xmlns:dt="urn:schemas-microsoft-com:datatypes"><Description dt:dt="string">E-Prime Primary Realtime Clock</Description><StartTime><Timestamp dt:dt="int">0</Timestamp><DateUtc dt:dt="string">2023-09-06T02:03:18Z</DateUtc></StartTime><FrequencyChanges><FrequencyChange><Frequency dt:dt="r8">10000000</Frequency><Timestamp dt:dt="r8">10131421832038</Timestamp><Current dt:…	좌우반구com(CVF, UVF, BVF)_3-003-1	60	1.0.0.171	1	-403945179	Professional	2.0.10.356	2.0.10.356	09-06-2023	2023-09-06 오전 2:03:18	11:03:18	2.0.10.252	190		1	{/}	시대	NULL	NULL	NULL	101	1	58	NULL	NULL	NULL	KSY	List2	0		2	0	586325	183		0	0	1	{/}	2	3	586508	0	{/}	233	586741
좌우반구com(CVF, UVF, BVF)_3	3	1	<?xml version="1.0"?>\n<Clock xmlns:dt="urn:schemas-microsoft-com:datatypes"><Description dt:dt="string">E-Prime Primary Realtime Clock</Description><StartTime><Timestamp dt:dt="int">0</Timestamp><DateUtc dt:dt="string">2023-09-06T02:03:18Z</DateUtc></StartTime><FrequencyChanges><FrequencyChange><Frequency dt:dt="r8">10000000</Frequency><Timestamp dt:dt="r8">10131421832038</Timestamp><Current dt:…	좌우반구com(CVF, UVF, BVF)_3-003-1	60	1.0.0.171	1	-403945179	Professional	2.0.10.356	2.0.10.356	09-06-2023	2023-09-06 오전 2:03:18	11:03:18	2.0.10.252	123		1	{/}	시도	17	1	123	NULL	NULL	NULL	NULL	NULL	NULL	KSY	List1	0		2	0	362558	183		0	0	1	{/}	2	3	362741	0	{/}	225	362966
좌우반구com(CVF, UVF, BVF)_3	3	1	<?xml version="1.0"?>\n<Clock xmlns:dt="urn:schemas-microsoft-com:datatypes"><Description dt:dt="string">E-Prime Primary Realtime Clock</Description><StartTime><Timestamp dt:dt="int">0</Timestamp><DateUtc dt:dt="string">2023-09-06T02:03:18Z</DateUtc></StartTime><FrequencyChanges><FrequencyChange><Frequency dt:dt="r8">10000000</Frequency><Timestamp dt:dt="r8">10131421832038</Timestamp><Current dt:…	좌우반구com(CVF, UVF, BVF)_3-003-1	60	1.0.0.171	1	-403945179	Professional	2.0.10.356	2.0.10.356	09-06-2023	2023-09-06 오전 2:03:18	11:03:18	2.0.10.252	246		2	z	시질	NULL	NULL	NULL	73	1	114	NULL	NULL	NULL	KSY3	List2	NULL	NULL	NULL	NULL	NULL	NULL	NULL	NULL	NULL	1	z	2	3	731691	0	z	466	732157
좌우반구com(CVF, UVF, BVF)_3	3	1	<?xml version="1.0"?>\n<Clock xmlns:dt="urn:schemas-microsoft-com:datatypes"><Description dt:dt="string">E-Prime Primary Realtime Clock</Description><StartTime><Timestamp dt:dt="int">0</Timestamp><DateUtc dt:dt="string">2023-09-06T02:03:18Z</DateUtc></StartTime><FrequencyChanges><FrequencyChange><Frequency dt:dt="r8">10000000</Frequency><Timestamp dt:dt="r8">10131421832038</Timestamp><Current dt:…	좌우반구com(CVF, UVF, BVF)_3-003-1	60	1.0.0.171	1	-403945179	Professional	2.0.10.356	2.0.10.356	09-06-2023	2023-09-06 오전 2:03:18	11:03:18	2.0.10.252	231		1	{/}	식비	NULL	NULL	NULL	37	1	99	NULL	NULL	NULL	KSY	List2	0		2	0	693091	183		0	0	1	{/}	2	3	693274	0	{/}	307	693581
좌우반구com(CVF, UVF, BVF)_3	3	1	<?xml version="1.0"?>\n<Clock xmlns:dt="urn:schemas-microsoft-com:datatypes"><Description dt:dt="string">E-Prime Primary Realtime Clock</Description><StartTime><Timestamp dt:dt="int">0</Timestamp><DateUtc dt:dt="string">2023-09-06T02:03:18Z</DateUtc></StartTime><FrequencyChanges><FrequencyChange><Frequency dt:dt="r8">10000000</Frequency><Timestamp dt:dt="r8">10131421832038</Timestamp><Current dt:…	좌우반구com(CVF, UVF, BVF)_3-003-1	60	1.0.0.171	1	-403945179	Professional	2.0.10.356	2.0.10.356	09-06-2023	2023-09-06 오전 2:03:18	11:03:18	2.0.10.252	2		2	z	식차	91	1	2	NULL	NULL	NULL	NULL	NULL	NULL	KSY3	List1	NULL	NULL	NULL	NULL	NULL	NULL	NULL	NULL	NULL	0	z	2	4	44342	0	{/}	360	44702
좌우반구com(CVF, UVF, BVF)_3	3	1	<?xml version="1.0"?>\n<Clock xmlns:dt="urn:schemas-microsoft-com:datatypes"><Description dt:dt="string">E-Prime Primary Realtime Clock</Description><StartTime><Timestamp dt:dt="int">0</Timestamp><DateUtc dt:dt="string">2023-09-06T02:03:18Z</DateUtc></StartTime><FrequencyChanges><FrequencyChange><Frequency dt:dt="r8">10000000</Frequency><Timestamp dt:dt="r8">10131421832038</Timestamp><Current dt:…	좌우반구com(CVF, UVF, BVF)_3-003-1	60	1.0.0.171	1	-403945179	Professional	2.0.10.356	2.0.10.356	09-06-2023	2023-09-06 오전 2:03:18	11:03:18	2.0.10.252	270		1	{/}	식탁	NULL	NULL	NULL	NULL	NULL	NULL	19	1	6	KSY	List3	0		2	0	839641	183		0	0	1	{/}	2	3	839824	0	{/}	253	840077
좌우반구com(CVF, UVF, BVF)_3	3	1	<?xml version="1.0"?>\n<Clock xmlns:dt="urn:schemas-microsoft-com:datatypes"><Description dt:dt="string">E-Prime Primary Realtime Clock</Description><StartTime><Timestamp dt:dt="int">0</Timestamp><DateUtc dt:dt="string">2023-09-06T02:03:18Z</DateUtc></StartTime><FrequencyChanges><FrequencyChange><Frequency dt:dt="r8">10000000</Frequency><Timestamp dt:dt="r8">10131421832038</Timestamp><Current dt:…	좌우반구com(CVF, UVF, BVF)_3-003-1	60	1.0.0.171	1	-403945179	Professional	2.0.10.356	2.0.10.356	09-06-2023	2023-09-06 오전 2:03:18	11:03:18	2.0.10.252	180		2	z	실락	NULL	NULL	NULL	109	1	48	NULL	NULL	NULL	KSY4	List2	NULL	NULL	NULL	NULL	NULL	NULL	NULL	NULL	NULL	1	z	2	4	559575	0	z	439	560014
좌우반구com(CVF, UVF, BVF)_3	3	1	<?xml version="1.0"?>\n<Clock xmlns:dt="urn:schemas-microsoft-com:datatypes"><Description dt:dt="string">E-Prime Primary Realtime Clock</Description><StartTime><Timestamp dt:dt="int">0</Timestamp><DateUtc dt:dt="string">2023-09-06T02:03:18Z</DateUtc></StartTime><FrequencyChanges><FrequencyChange><Frequency dt:dt="r8">10000000</Frequency><Timestamp dt:dt="r8">10131421832038</Timestamp><Current dt:…	좌우반구com(CVF, UVF, BVF)_3-003-1	60	1.0.0.171	1	-403945179	Professional	2.0.10.356	2.0.10.356	09-06-2023	2023-09-06 오전 2:03:18	11:03:18	2.0.10.252	249		2	z	실작	NULL	NULL	NULL	47	1	117	NULL	NULL	NULL	KSY2	List2	NULL	NULL	NULL	NULL	NULL	NULL	NULL	NULL	NULL	1	z	2	3	739541	0	z	369	739910
좌우반구com(CVF, UVF, BVF)_3	3	1	<?xml version="1.0"?>\n<Clock xmlns:dt="urn:schemas-microsoft-com:datatypes"><Description dt:dt="string">E-Prime Primary Realtime Clock</Description><StartTime><Timestamp dt:dt="int">0</Timestamp><DateUtc dt:dt="string">2023-09-06T02:03:18Z</DateUtc></StartTime><FrequencyChanges><FrequencyChange><Frequency dt:dt="r8">10000000</Frequency><Timestamp dt:dt="r8">10131421832038</Timestamp><Current dt:…	좌우반구com(CVF, UVF, BVF)_3-003-1	60	1.0.0.171	1	-403945179	Professional	2.0.10.356	2.0.10.356	09-06-2023	2023-09-06 오전 2:03:18	11:03:18	2.0.10.252	120		1	{/}	실험	38	1	120	NULL	NULL	NULL	NULL	NULL	NULL	KSY	List1	0		2	0	354825	183		0	0	1	{/}	2	3	355008	0	{/}	230	355238
좌우반구com(CVF, UVF, BVF)_3	3	1	<?xml version="1.0"?>\n<Clock xmlns:dt="urn:schemas-microsoft-com:datatypes"><Description dt:dt="string">E-Prime Primary Realtime Clock</Description><StartTime><Timestamp dt:dt="int">0</Timestamp><DateUtc dt:dt="string">2023-09-06T02:03:18Z</DateUtc></StartTime><FrequencyChanges><FrequencyChange><Frequency dt:dt="r8">10000000</Frequency><Timestamp dt:dt="r8">10131421832038</Timestamp><Current dt:…	좌우반구com(CVF, UVF, BVF)_3-003-1	60	1.0.0.171	1	-403945179	Professional	2.0.10.356	2.0.10.356	09-06-2023	2023-09-06 오전 2:03:18	11:03:18	2.0.10.252	96		1	{/}	심복	87	1	96	NULL	NULL	NULL	NULL	NULL	NULL	KSY	List1	0		2	1	291992	183		0	0	1	{/}	2	3	292175	0	{/}	623	292798
좌우반구com(CVF, UVF, BVF)_3	3	1	<?xml version="1.0"?>\n<Clock xmlns:dt="urn:schemas-microsoft-com:datatypes"><Description dt:dt="string">E-Prime Primary Realtime Clock</Description><StartTime><Timestamp dt:dt="int">0</Timestamp><DateUtc dt:dt="string">2023-09-06T02:03:18Z</DateUtc></StartTime><FrequencyChanges><FrequencyChange><Frequency dt:dt="r8">10000000</Frequency><Timestamp dt:dt="r8">10131421832038</Timestamp><Current dt:…	좌우반구com(CVF, UVF, BVF)_3-003-1	60	1.0.0.171	1	-403945179	Professional	2.0.10.356	2.0.10.356	09-06-2023	2023-09-06 오전 2:03:18	11:03:18	2.0.10.252	144		1	{/}	심신	NULL	NULL	NULL	52	1	12	NULL	NULL	NULL	KSY	List2	0		2	0	465125	183		0	0	1	{/}	2	3	465308	0	{/}	314	465622
좌우반구com(CVF, UVF, BVF)_3	3	1	<?xml version="1.0"?>\n<Clock xmlns:dt="urn:schemas-microsoft-com:datatypes"><Description dt:dt="string">E-Prime Primary Realtime Clock</Description><StartTime><Timestamp dt:dt="int">0</Timestamp><DateUtc dt:dt="string">2023-09-06T02:03:18Z</DateUtc></StartTime><FrequencyChanges><FrequencyChange><Frequency dt:dt="r8">10000000</Frequency><Timestamp dt:dt="r8">10131421832038</Timestamp><Current dt:…	좌우반구com(CVF, UVF, BVF)_3-003-1	60	1.0.0.171	1	-403945179	Professional	2.0.10.356	2.0.10.356	09-06-2023	2023-09-06 오전 2:03:18	11:03:18	2.0.10.252	113		2	z	안실	52	1	113	NULL	NULL	NULL	NULL	NULL	NULL	KSY2	List1	NULL	NULL	NULL	NULL	NULL	NULL	NULL	NULL	NULL	1	z	2	4	336492	0	z	418	336910
좌우반구com(CVF, UVF, BVF)_3	3	1	<?xml version="1.0"?>\n<Clock xmlns:dt="urn:schemas-microsoft-com:datatypes"><Description dt:dt="string">E-Prime Primary Realtime Clock</Description><StartTime><Timestamp dt:dt="int">0</Timestamp><DateUtc dt:dt="string">2023-09-06T02:03:18Z</DateUtc></StartTime><FrequencyChanges><FrequencyChange><Frequency dt:dt="r8">10000000</Frequency><Timestamp dt:dt="r8">10131421832038</Timestamp><Current dt:…	좌우반구com(CVF, UVF, BVF)_3-003-1	60	1.0.0.171	1	-403945179	Professional	2.0.10.356	2.0.10.356	09-06-2023	2023-09-06 오전 2:03:18	11:03:18	2.0.10.252	298		2	z	압례	NULL	NULL	NULL	NULL	NULL	NULL	2	1	34	KSY4	List3	NULL	NULL	NULL	NULL	NULL	NULL	NULL	NULL	NULL	1	z	2	3	912274	0	z	307	912581
좌우반구com(CVF, UVF, BVF)_3	3	1	<?xml version="1.0"?>\n<Clock xmlns:dt="urn:schemas-microsoft-com:datatypes"><Description dt:dt="string">E-Prime Primary Realtime Clock</Description><StartTime><Timestamp dt:dt="int">0</Timestamp><DateUtc dt:dt="string">2023-09-06T02:03:18Z</DateUtc></StartTime><FrequencyChanges><FrequencyChange><Frequency dt:dt="r8">10000000</Frequency><Timestamp dt:dt="r8">10131421832038</Timestamp><Current dt:…	좌우반구com(CVF, UVF, BVF)_3-003-1	60	1.0.0.171	1	-403945179	Professional	2.0.10.356	2.0.10.356	09-06-2023	2023-09-06 오전 2:03:18	11:03:18	2.0.10.252	230		1	{/}	압축	NULL	NULL	NULL	70	1	98	NULL	NULL	NULL	KSY	List2	0		3	-1	690541	184		0	0	1	{/}	2	4	690725	0	{/}	345	691070
좌우반구com(CVF, UVF, BVF)_3	3	1	<?xml version="1.0"?>\n<Clock xmlns:dt="urn:schemas-microsoft-com:datatypes"><Description dt:dt="string">E-Prime Primary Realtime Clock</Description><StartTime><Timestamp dt:dt="int">0</Timestamp><DateUtc dt:dt="string">2023-09-06T02:03:18Z</DateUtc></StartTime><FrequencyChanges><FrequencyChange><Frequency dt:dt="r8">10000000</Frequency><Timestamp dt:dt="r8">10131421832038</Timestamp><Current dt:…	좌우반구com(CVF, UVF, BVF)_3-003-1	60	1.0.0.171	1	-403945179	Professional	2.0.10.356	2.0.10.356	09-06-2023	2023-09-06 오전 2:03:18	11:03:18	2.0.10.252	301		2	z	양간	NULL	NULL	NULL	NULL	NULL	NULL	5	1	37	KSY4	List3	NULL	NULL	NULL	NULL	NULL	NULL	NULL	NULL	NULL	1	z	3	3	919857	0	z	492	920349
좌우반구com(CVF, UVF, BVF)_3	3	1	<?xml version="1.0"?>\n<Clock xmlns:dt="urn:schemas-microsoft-com:datatypes"><Description dt:dt="string">E-Prime Primary Realtime Clock</Description><StartTime><Timestamp dt:dt="int">0</Timestamp><DateUtc dt:dt="string">2023-09-06T02:03:18Z</DateUtc></StartTime><FrequencyChanges><FrequencyChange><Frequency dt:dt="r8">10000000</Frequency><Timestamp dt:dt="r8">10131421832038</Timestamp><Current dt:…	좌우반구com(CVF, UVF, BVF)_3-003-1	60	1.0.0.171	1	-403945179	Professional	2.0.10.356	2.0.10.356	09-06-2023	2023-09-06 오전 2:03:18	11:03:18	2.0.10.252	161		2	z	양급	NULL	NULL	NULL	93	1	29	NULL	NULL	NULL	KSY3	List2	NULL	NULL	NULL	NULL	NULL	NULL	NULL	NULL	NULL	1	z	2	4	509625	0	z	581	510206
좌우반구com(CVF, UVF, BVF)_3	3	1	<?xml version="1.0"?>\n<Clock xmlns:dt="urn:schemas-microsoft-com:datatypes"><Description dt:dt="string">E-Prime Primary Realtime Clock</Description><StartTime><Timestamp dt:dt="int">0</Timestamp><DateUtc dt:dt="string">2023-09-06T02:03:18Z</DateUtc></StartTime><FrequencyChanges><FrequencyChange><Frequency dt:dt="r8">10000000</Frequency><Timestamp dt:dt="r8">10131421832038</Timestamp><Current dt:…	좌우반구com(CVF, UVF, BVF)_3-003-1	60	1.0.0.171	1	-403945179	Professional	2.0.10.356	2.0.10.356	09-06-2023	2023-09-06 오전 2:03:18	11:03:18	2.0.10.252	311		1	{/}	양념	NULL	NULL	NULL	NULL	NULL	NULL	126	1	47	KSY	List3	0		2	0	946408	183		0	0	1	{/}	2	3	946591	0	{/}	326	946917
좌우반구com(CVF, UVF, BVF)_3	3	1	<?xml version="1.0"?>\n<Clock xmlns:dt="urn:schemas-microsoft-com:datatypes"><Description dt:dt="string">E-Prime Primary Realtime Clock</Description><StartTime><Timestamp dt:dt="int">0</Timestamp><DateUtc dt:dt="string">2023-09-06T02:03:18Z</DateUtc></StartTime><FrequencyChanges><FrequencyChange><Frequency dt:dt="r8">10000000</Frequency><Timestamp dt:dt="r8">10131421832038</Timestamp><Current dt:…	좌우반구com(CVF, UVF, BVF)_3-003-1	60	1.0.0.171	1	-403945179	Professional	2.0.10.356	2.0.10.356	09-06-2023	2023-09-06 오전 2:03:18	11:03:18	2.0.10.252	155		2	z	양최	NULL	NULL	NULL	71	1	23	NULL	NULL	NULL	KSY	List2	0		2	0	493725	183		0	0	1	z	2	3	493908	0	z	450	494358
좌우반구com(CVF, UVF, BVF)_3	3	1	<?xml version="1.0"?>\n<Clock xmlns:dt="urn:schemas-microsoft-com:datatypes"><Description dt:dt="string">E-Prime Primary Realtime Clock</Description><StartTime><Timestamp dt:dt="int">0</Timestamp><DateUtc dt:dt="string">2023-09-06T02:03:18Z</DateUtc></StartTime><FrequencyChanges><FrequencyChange><Frequency dt:dt="r8">10000000</Frequency><Timestamp dt:dt="r8">10131421832038</Timestamp><Current dt:…	좌우반구com(CVF, UVF, BVF)_3-003-1	60	1.0.0.171	1	-403945179	Professional	2.0.10.356	2.0.10.356	09-06-2023	2023-09-06 오전 2:03:18	11:03:18	2.0.10.252	263		1	{/}	어휘	NULL	NULL	NULL	42	1	131	NULL	NULL	NULL	KSY	List2	0		2	0	775941	184		0	0	1	{/}	2	4	776125	0	{/}	248	776373
좌우반구com(CVF, UVF, BVF)_3	3	1	<?xml version="1.0"?>\n<Clock xmlns:dt="urn:schemas-microsoft-com:datatypes"><Description dt:dt="string">E-Prime Primary Realtime Clock</Description><StartTime><Timestamp dt:dt="int">0</Timestamp><DateUtc dt:dt="string">2023-09-06T02:03:18Z</DateUtc></StartTime><FrequencyChanges><FrequencyChange><Frequency dt:dt="r8">10000000</Frequency><Timestamp dt:dt="r8">10131421832038</Timestamp><Current dt:…	좌우반구com(CVF, UVF, BVF)_3-003-1	60	1.0.0.171	1	-403945179	Professional	2.0.10.356	2.0.10.356	09-06-2023	2023-09-06 오전 2:03:18	11:03:18	2.0.10.252	82		2	z	엄도	120	1	82	NULL	NULL	NULL	NULL	NULL	NULL	KSY2	List1	NULL	NULL	NULL	NULL	NULL	NULL	NULL	NULL	NULL	0	z	2	4	256142	0	{/}	424	256566
좌우반구com(CVF, UVF, BVF)_3	3	1	<?xml version="1.0"?>\n<Clock xmlns:dt="urn:schemas-microsoft-com:datatypes"><Description dt:dt="string">E-Prime Primary Realtime Clock</Description><StartTime><Timestamp dt:dt="int">0</Timestamp><DateUtc dt:dt="string">2023-09-06T02:03:18Z</DateUtc></StartTime><FrequencyChanges><FrequencyChange><Frequency dt:dt="r8">10000000</Frequency><Timestamp dt:dt="r8">10131421832038</Timestamp><Current dt:…	좌우반구com(CVF, UVF, BVF)_3-003-1	60	1.0.0.171	1	-403945179	Professional	2.0.10.356	2.0.10.356	09-06-2023	2023-09-06 오전 2:03:18	11:03:18	2.0.10.252	86		1	{/}	엄마	50	1	86	NULL	NULL	NULL	NULL	NULL	NULL	KSY	List1	0		2	0	266075	183		0	0	1	{/}	2	3	266258	0	{/}	196	266454
좌우반구com(CVF, UVF, BVF)_3	3	1	<?xml version="1.0"?>\n<Clock xmlns:dt="urn:schemas-microsoft-com:datatypes"><Description dt:dt="string">E-Prime Primary Realtime Clock</Description><StartTime><Timestamp dt:dt="int">0</Timestamp><DateUtc dt:dt="string">2023-09-06T02:03:18Z</DateUtc></StartTime><FrequencyChanges><FrequencyChange><Frequency dt:dt="r8">10000000</Frequency><Timestamp dt:dt="r8">10131421832038</Timestamp><Current dt:…	좌우반구com(CVF, UVF, BVF)_3-003-1	60	1.0.0.171	1	-403945179	Professional	2.0.10.356	2.0.10.356	09-06-2023	2023-09-06 오전 2:03:18	11:03:18	2.0.10.252	396		2	z	엇압	NULL	NULL	NULL	NULL	NULL	NULL	60	1	132	KSY2	List3	NULL	NULL	NULL	NULL	NULL	NULL	NULL	NULL	NULL	1	z	2	4	1170474	0	z	331	1170805
좌우반구com(CVF, UVF, BVF)_3	3	1	<?xml version="1.0"?>\n<Clock xmlns:dt="urn:schemas-microsoft-com:datatypes"><Description dt:dt="string">E-Prime Primary Realtime Clock</Description><StartTime><Timestamp dt:dt="int">0</Timestamp><DateUtc dt:dt="string">2023-09-06T02:03:18Z</DateUtc></StartTime><FrequencyChanges><FrequencyChange><Frequency dt:dt="r8">10000000</Frequency><Timestamp dt:dt="r8">10131421832038</Timestamp><Current dt:…	좌우반구com(CVF, UVF, BVF)_3-003-1	60	1.0.0.171	1	-403945179	Professional	2.0.10.356	2.0.10.356	09-06-2023	2023-09-06 오전 2:03:18	11:03:18	2.0.10.252	130		2	z	여별	128	1	130	NULL	NULL	NULL	NULL	NULL	NULL	KSY	List1	0		2	0	380858	183		0	0	0	z	2	3	381041	0	{/}	269	381310
좌우반구com(CVF, UVF, BVF)_3	3	1	<?xml version="1.0"?>\n<Clock xmlns:dt="urn:schemas-microsoft-com:datatypes"><Description dt:dt="string">E-Prime Primary Realtime Clock</Description><StartTime><Timestamp dt:dt="int">0</Timestamp><DateUtc dt:dt="string">2023-09-06T02:03:18Z</DateUtc></StartTime><FrequencyChanges><FrequencyChange><Frequency dt:dt="r8">10000000</Frequency><Timestamp dt:dt="r8">10131421832038</Timestamp><Current dt:…	좌우반구com(CVF, UVF, BVF)_3-003-1	60	1.0.0.171	1	-403945179	Professional	2.0.10.356	2.0.10.356	09-06-2023	2023-09-06 오전 2:03:18	11:03:18	2.0.10.252	40		2	z	여본	32	1	40	NULL	NULL	NULL	NULL	NULL	NULL	KSY4	List1	NULL	NULL	NULL	NULL	NULL	NULL	NULL	NULL	NULL	0	z	3	3	145325	0	{/}	553	145878
좌우반구com(CVF, UVF, BVF)_3	3	1	<?xml version="1.0"?>\n<Clock xmlns:dt="urn:schemas-microsoft-com:datatypes"><Description dt:dt="string">E-Prime Primary Realtime Clock</Description><StartTime><Timestamp dt:dt="int">0</Timestamp><DateUtc dt:dt="string">2023-09-06T02:03:18Z</DateUtc></StartTime><FrequencyChanges><FrequencyChange><Frequency dt:dt="r8">10000000</Frequency><Timestamp dt:dt="r8">10131421832038</Timestamp><Current dt:…	좌우반구com(CVF, UVF, BVF)_3-003-1	60	1.0.0.171	1	-403945179	Professional	2.0.10.356	2.0.10.356	09-06-2023	2023-09-06 오전 2:03:18	11:03:18	2.0.10.252	48		1	{/}	여생	118	1	48	NULL	NULL	NULL	NULL	NULL	NULL	KSY	List1	0		2	0	166075	183		0	0	1	{/}	2	3	166258	0	{/}	316	166574
좌우반구com(CVF, UVF, BVF)_3	3	1	<?xml version="1.0"?>\n<Clock xmlns:dt="urn:schemas-microsoft-com:datatypes"><Description dt:dt="string">E-Prime Primary Realtime Clock</Description><StartTime><Timestamp dt:dt="int">0</Timestamp><DateUtc dt:dt="string">2023-09-06T02:03:18Z</DateUtc></StartTime><FrequencyChanges><FrequencyChange><Frequency dt:dt="r8">10000000</Frequency><Timestamp dt:dt="r8">10131421832038</Timestamp><Current dt:…	좌우반구com(CVF, UVF, BVF)_3-003-1	60	1.0.0.171	1	-403945179	Professional	2.0.10.356	2.0.10.356	09-06-2023	2023-09-06 오전 2:03:18	11:03:18	2.0.10.252	222		2	z	열례	NULL	NULL	NULL	117	1	90	NULL	NULL	NULL	KSY3	List2	NULL	NULL	NULL	NULL	NULL	NULL	NULL	NULL	NULL	1	z	2	4	669325	0	z	472	669797
좌우반구com(CVF, UVF, BVF)_3	3	1	<?xml version="1.0"?>\n<Clock xmlns:dt="urn:schemas-microsoft-com:datatypes"><Description dt:dt="string">E-Prime Primary Realtime Clock</Description><StartTime><Timestamp dt:dt="int">0</Timestamp><DateUtc dt:dt="string">2023-09-06T02:03:18Z</DateUtc></StartTime><FrequencyChanges><FrequencyChange><Frequency dt:dt="r8">10000000</Frequency><Timestamp dt:dt="r8">10131421832038</Timestamp><Current dt:…	좌우반구com(CVF, UVF, BVF)_3-003-1	60	1.0.0.171	1	-403945179	Professional	2.0.10.356	2.0.10.356	09-06-2023	2023-09-06 오전 2:03:18	11:03:18	2.0.10.252	131		2	z	열박	74	1	131	NULL	NULL	NULL	NULL	NULL	NULL	KSY3	List1	NULL	NULL	NULL	NULL	NULL	NULL	NULL	NULL	NULL	1	z	2	3	383508	0	z	514	384022
좌우반구com(CVF, UVF, BVF)_3	3	1	<?xml version="1.0"?>\n<Clock xmlns:dt="urn:schemas-microsoft-com:datatypes"><Description dt:dt="string">E-Prime Primary Realtime Clock</Description><StartTime><Timestamp dt:dt="int">0</Timestamp><DateUtc dt:dt="string">2023-09-06T02:03:18Z</DateUtc></StartTime><FrequencyChanges><FrequencyChange><Frequency dt:dt="r8">10000000</Frequency><Timestamp dt:dt="r8">10131421832038</Timestamp><Current dt:…	좌우반구com(CVF, UVF, BVF)_3-003-1	60	1.0.0.171	1	-403945179	Professional	2.0.10.356	2.0.10.356	09-06-2023	2023-09-06 오전 2:03:18	11:03:18	2.0.10.252	128		2	z	열응	83	1	128	NULL	NULL	NULL	NULL	NULL	NULL	KSY4	List1	NULL	NULL	NULL	NULL	NULL	NULL	NULL	NULL	NULL	1	z	3	4	375875	0	z	491	376366
좌우반구com(CVF, UVF, BVF)_3	3	1	<?xml version="1.0"?>\n<Clock xmlns:dt="urn:schemas-microsoft-com:datatypes"><Description dt:dt="string">E-Prime Primary Realtime Clock</Description><StartTime><Timestamp dt:dt="int">0</Timestamp><DateUtc dt:dt="string">2023-09-06T02:03:18Z</DateUtc></StartTime><FrequencyChanges><FrequencyChange><Frequency dt:dt="r8">10000000</Frequency><Timestamp dt:dt="r8">10131421832038</Timestamp><Current dt:…	좌우반구com(CVF, UVF, BVF)_3-003-1	60	1.0.0.171	1	-403945179	Professional	2.0.10.356	2.0.10.356	09-06-2023	2023-09-06 오전 2:03:18	11:03:18	2.0.10.252	139		1	{/}	열정	NULL	NULL	NULL	50	1	7	NULL	NULL	NULL	KSY	List2	0		2	1	452142	183		0	0	1	{/}	2	3	452325	0	{/}	305	452630
좌우반구com(CVF, UVF, BVF)_3	3	1	<?xml version="1.0"?>\n<Clock xmlns:dt="urn:schemas-microsoft-com:datatypes"><Description dt:dt="string">E-Prime Primary Realtime Clock</Description><StartTime><Timestamp dt:dt="int">0</Timestamp><DateUtc dt:dt="string">2023-09-06T02:03:18Z</DateUtc></StartTime><FrequencyChanges><FrequencyChange><Frequency dt:dt="r8">10000000</Frequency><Timestamp dt:dt="r8">10131421832038</Timestamp><Current dt:…	좌우반구com(CVF, UVF, BVF)_3-003-1	60	1.0.0.171	1	-403945179	Professional	2.0.10.356	2.0.10.356	09-06-2023	2023-09-06 오전 2:03:18	11:03:18	2.0.10.252	340		1	{/}	오류	NULL	NULL	NULL	NULL	NULL	NULL	109	1	76	KSY	List3	0		2	0	1022774	183		0	0	1	{/}	2	3	1022957	0	{/}	288	1023245
좌우반구com(CVF, UVF, BVF)_3	3	1	<?xml version="1.0"?>\n<Clock xmlns:dt="urn:schemas-microsoft-com:datatypes"><Description dt:dt="string">E-Prime Primary Realtime Clock</Description><StartTime><Timestamp dt:dt="int">0</Timestamp><DateUtc dt:dt="string">2023-09-06T02:03:18Z</DateUtc></StartTime><FrequencyChanges><FrequencyChange><Frequency dt:dt="r8">10000000</Frequency><Timestamp dt:dt="r8">10131421832038</Timestamp><Current dt:…	좌우반구com(CVF, UVF, BVF)_3-003-1	60	1.0.0.171	1	-403945179	Professional	2.0.10.356	2.0.10.356	09-06-2023	2023-09-06 오전 2:03:18	11:03:18	2.0.10.252	125		1	{/}	오해	81	1	125	NULL	NULL	NULL	NULL	NULL	NULL	KSY	List1	0		2	0	367441	184		0	0	1	{/}	2	4	367625	0	{/}	221	367846
좌우반구com(CVF, UVF, BVF)_3	3	1	<?xml version="1.0"?>\n<Clock xmlns:dt="urn:schemas-microsoft-com:datatypes"><Description dt:dt="string">E-Prime Primary Realtime Clock</Description><StartTime><Timestamp dt:dt="int">0</Timestamp><DateUtc dt:dt="string">2023-09-06T02:03:18Z</DateUtc></StartTime><FrequencyChanges><FrequencyChange><Frequency dt:dt="r8">10000000</Frequency><Timestamp dt:dt="r8">10131421832038</Timestamp><Current dt:…	좌우반구com(CVF, UVF, BVF)_3-003-1	60	1.0.0.171	1	-403945179	Professional	2.0.10.356	2.0.10.356	09-06-2023	2023-09-06 오전 2:03:18	11:03:18	2.0.10.252	174		2	z	외보	NULL	NULL	NULL	74	1	42	NULL	NULL	NULL	KSY	List2	0		2	-1	543791	184		0	0	1	z	2	4	543975	0	z	591	544566
좌우반구com(CVF, UVF, BVF)_3	3	1	<?xml version="1.0"?>\n<Clock xmlns:dt="urn:schemas-microsoft-com:datatypes"><Description dt:dt="string">E-Prime Primary Realtime Clock</Description><StartTime><Timestamp dt:dt="int">0</Timestamp><DateUtc dt:dt="string">2023-09-06T02:03:18Z</DateUtc></StartTime><FrequencyChanges><FrequencyChange><Frequency dt:dt="r8">10000000</Frequency><Timestamp dt:dt="r8">10131421832038</Timestamp><Current dt:…	좌우반구com(CVF, UVF, BVF)_3-003-1	60	1.0.0.171	1	-403945179	Professional	2.0.10.356	2.0.10.356	09-06-2023	2023-09-06 오전 2:03:18	11:03:18	2.0.10.252	56		1	{/}	외부	113	1	56	NULL	NULL	NULL	NULL	NULL	NULL	KSY	List1	0		2	0	187592	183		0	0	1	{/}	2	3	187775	0	{/}	303	188078
좌우반구com(CVF, UVF, BVF)_3	3	1	<?xml version="1.0"?>\n<Clock xmlns:dt="urn:schemas-microsoft-com:datatypes"><Description dt:dt="string">E-Prime Primary Realtime Clock</Description><StartTime><Timestamp dt:dt="int">0</Timestamp><DateUtc dt:dt="string">2023-09-06T02:03:18Z</DateUtc></StartTime><FrequencyChanges><FrequencyChange><Frequency dt:dt="r8">10000000</Frequency><Timestamp dt:dt="r8">10131421832038</Timestamp><Current dt:…	좌우반구com(CVF, UVF, BVF)_3-003-1	60	1.0.0.171	1	-403945179	Professional	2.0.10.356	2.0.10.356	09-06-2023	2023-09-06 오전 2:03:18	11:03:18	2.0.10.252	133		2	z	요명	NULL	NULL	NULL	116	1	1	NULL	NULL	NULL	KSY	List2	0		2	0	435975	183		0	0	1	z	2	3	436158	0	z	584	436742
좌우반구com(CVF, UVF, BVF)_3	3	1	<?xml version="1.0"?>\n<Clock xmlns:dt="urn:schemas-microsoft-com:datatypes"><Description dt:dt="string">E-Prime Primary Realtime Clock</Description><StartTime><Timestamp dt:dt="int">0</Timestamp><DateUtc dt:dt="string">2023-09-06T02:03:18Z</DateUtc></StartTime><FrequencyChanges><FrequencyChange><Frequency dt:dt="r8">10000000</Frequency><Timestamp dt:dt="r8">10131421832038</Timestamp><Current dt:…	좌우반구com(CVF, UVF, BVF)_3-003-1	60	1.0.0.171	1	-403945179	Professional	2.0.10.356	2.0.10.356	09-06-2023	2023-09-06 오전 2:03:18	11:03:18	2.0.10.252	35		1	{/}	요소	114	1	35	NULL	NULL	NULL	NULL	NULL	NULL	KSY	List1	0		2	0	132258	184		0	0	1	{/}	2	4	132442	0	{/}	300	132742
좌우반구com(CVF, UVF, BVF)_3	3	1	<?xml version="1.0"?>\n<Clock xmlns:dt="urn:schemas-microsoft-com:datatypes"><Description dt:dt="string">E-Prime Primary Realtime Clock</Description><StartTime><Timestamp dt:dt="int">0</Timestamp><DateUtc dt:dt="string">2023-09-06T02:03:18Z</DateUtc></StartTime><FrequencyChanges><FrequencyChange><Frequency dt:dt="r8">10000000</Frequency><Timestamp dt:dt="r8">10131421832038</Timestamp><Current dt:…	좌우반구com(CVF, UVF, BVF)_3-003-1	60	1.0.0.171	1	-403945179	Professional	2.0.10.356	2.0.10.356	09-06-2023	2023-09-06 오전 2:03:18	11:03:18	2.0.10.252	64		1	{/}	요청	3	1	64	NULL	NULL	NULL	NULL	NULL	NULL	KSY	List1	0		2	0	208592	183		0	0	1	{/}	2	3	208775	0	{/}	207	208982
좌우반구com(CVF, UVF, BVF)_3	3	1	<?xml version="1.0"?>\n<Clock xmlns:dt="urn:schemas-microsoft-com:datatypes"><Description dt:dt="string">E-Prime Primary Realtime Clock</Description><StartTime><Timestamp dt:dt="int">0</Timestamp><DateUtc dt:dt="string">2023-09-06T02:03:18Z</DateUtc></StartTime><FrequencyChanges><FrequencyChange><Frequency dt:dt="r8">10000000</Frequency><Timestamp dt:dt="r8">10131421832038</Timestamp><Current dt:…	좌우반구com(CVF, UVF, BVF)_3-003-1	60	1.0.0.171	1	-403945179	Professional	2.0.10.356	2.0.10.356	09-06-2023	2023-09-06 오전 2:03:18	11:03:18	2.0.10.252	360		2	z	용스	NULL	NULL	NULL	NULL	NULL	NULL	136	1	96	KSY	List3	0		2	0	1075874	183		0	0	1	z	2	3	1076057	0	z	412	1076469
좌우반구com(CVF, UVF, BVF)_3	3	1	<?xml version="1.0"?>\n<Clock xmlns:dt="urn:schemas-microsoft-com:datatypes"><Description dt:dt="string">E-Prime Primary Realtime Clock</Description><StartTime><Timestamp dt:dt="int">0</Timestamp><DateUtc dt:dt="string">2023-09-06T02:03:18Z</DateUtc></StartTime><FrequencyChanges><FrequencyChange><Frequency dt:dt="r8">10000000</Frequency><Timestamp dt:dt="r8">10131421832038</Timestamp><Current dt:…	좌우반구com(CVF, UVF, BVF)_3-003-1	60	1.0.0.171	1	-403945179	Professional	2.0.10.356	2.0.10.356	09-06-2023	2023-09-06 오전 2:03:18	11:03:18	2.0.10.252	349		1	{/}	용어	NULL	NULL	NULL	NULL	NULL	NULL	80	1	85	KSY	List3	0		2	-1	1047007	184		0	0	1	{/}	2	4	1047191	0	{/}	478	1047669
좌우반구com(CVF, UVF, BVF)_3	3	1	<?xml version="1.0"?>\n<Clock xmlns:dt="urn:schemas-microsoft-com:datatypes"><Description dt:dt="string">E-Prime Primary Realtime Clock</Description><StartTime><Timestamp dt:dt="int">0</Timestamp><DateUtc dt:dt="string">2023-09-06T02:03:18Z</DateUtc></StartTime><FrequencyChanges><FrequencyChange><Frequency dt:dt="r8">10000000</Frequency><Timestamp dt:dt="r8">10131421832038</Timestamp><Current dt:…	좌우반구com(CVF, UVF, BVF)_3-003-1	60	1.0.0.171	1	-403945179	Professional	2.0.10.356	2.0.10.356	09-06-2023	2023-09-06 오전 2:03:18	11:03:18	2.0.10.252	267		1	{/}	우려	NULL	NULL	NULL	NULL	NULL	NULL	17	1	3	KSY	List3	0		2	0	831691	184		0	0	1	{/}	2	4	831875	0	{/}	466	832341
좌우반구com(CVF, UVF, BVF)_3	3	1	<?xml version="1.0"?>\n<Clock xmlns:dt="urn:schemas-microsoft-com:datatypes"><Description dt:dt="string">E-Prime Primary Realtime Clock</Description><StartTime><Timestamp dt:dt="int">0</Timestamp><DateUtc dt:dt="string">2023-09-06T02:03:18Z</DateUtc></StartTime><FrequencyChanges><FrequencyChange><Frequency dt:dt="r8">10000000</Frequency><Timestamp dt:dt="r8">10131421832038</Timestamp><Current dt:…	좌우반구com(CVF, UVF, BVF)_3-003-1	60	1.0.0.171	1	-403945179	Professional	2.0.10.356	2.0.10.356	09-06-2023	2023-09-06 오전 2:03:18	11:03:18	2.0.10.252	211		2	z	운국	NULL	NULL	NULL	4	1	79	NULL	NULL	NULL	KSY2	List2	NULL	NULL	NULL	NULL	NULL	NULL	NULL	NULL	NULL	1	z	2	4	640808	0	z	397	641205
좌우반구com(CVF, UVF, BVF)_3	3	1	<?xml version="1.0"?>\n<Clock xmlns:dt="urn:schemas-microsoft-com:datatypes"><Description dt:dt="string">E-Prime Primary Realtime Clock</Description><StartTime><Timestamp dt:dt="int">0</Timestamp><DateUtc dt:dt="string">2023-09-06T02:03:18Z</DateUtc></StartTime><FrequencyChanges><FrequencyChange><Frequency dt:dt="r8">10000000</Frequency><Timestamp dt:dt="r8">10131421832038</Timestamp><Current dt:…	좌우반구com(CVF, UVF, BVF)_3-003-1	60	1.0.0.171	1	-403945179	Professional	2.0.10.356	2.0.10.356	09-06-2023	2023-09-06 오전 2:03:18	11:03:18	2.0.10.252	137		2	z	운속	NULL	NULL	NULL	76	1	5	NULL	NULL	NULL	KSY3	List2	NULL	NULL	NULL	NULL	NULL	NULL	NULL	NULL	NULL	1	z	2	4	447142	0	z	392	447534
좌우반구com(CVF, UVF, BVF)_3	3	1	<?xml version="1.0"?>\n<Clock xmlns:dt="urn:schemas-microsoft-com:datatypes"><Description dt:dt="string">E-Prime Primary Realtime Clock</Description><StartTime><Timestamp dt:dt="int">0</Timestamp><DateUtc dt:dt="string">2023-09-06T02:03:18Z</DateUtc></StartTime><FrequencyChanges><FrequencyChange><Frequency dt:dt="r8">10000000</Frequency><Timestamp dt:dt="r8">10131421832038</Timestamp><Current dt:…	좌우반구com(CVF, UVF, BVF)_3-003-1	60	1.0.0.171	1	-403945179	Professional	2.0.10.356	2.0.10.356	09-06-2023	2023-09-06 오전 2:03:18	11:03:18	2.0.10.252	59		1	{/}	원리	110	1	59	NULL	NULL	NULL	NULL	NULL	NULL	KSY	List1	0		2	0	195675	184		0	0	1	{/}	2	4	195859	0	{/}	315	196174
좌우반구com(CVF, UVF, BVF)_3	3	1	<?xml version="1.0"?>\n<Clock xmlns:dt="urn:schemas-microsoft-com:datatypes"><Description dt:dt="string">E-Prime Primary Realtime Clock</Description><StartTime><Timestamp dt:dt="int">0</Timestamp><DateUtc dt:dt="string">2023-09-06T02:03:18Z</DateUtc></StartTime><FrequencyChanges><FrequencyChange><Frequency dt:dt="r8">10000000</Frequency><Timestamp dt:dt="r8">10131421832038</Timestamp><Current dt:…	좌우반구com(CVF, UVF, BVF)_3-003-1	60	1.0.0.171	1	-403945179	Professional	2.0.10.356	2.0.10.356	09-06-2023	2023-09-06 오전 2:03:18	11:03:18	2.0.10.252	375		1	{/}	원인	NULL	NULL	NULL	NULL	NULL	NULL	28	1	111	KSY	List3	0		3	0	1115324	184		0	0	1	{/}	2	4	1115508	0	{/}	337	1115845
좌우반구com(CVF, UVF, BVF)_3	3	1	<?xml version="1.0"?>\n<Clock xmlns:dt="urn:schemas-microsoft-com:datatypes"><Description dt:dt="string">E-Prime Primary Realtime Clock</Description><StartTime><Timestamp dt:dt="int">0</Timestamp><DateUtc dt:dt="string">2023-09-06T02:03:18Z</DateUtc></StartTime><FrequencyChanges><FrequencyChange><Frequency dt:dt="r8">10000000</Frequency><Timestamp dt:dt="r8">10131421832038</Timestamp><Current dt:…	좌우반구com(CVF, UVF, BVF)_3-003-1	60	1.0.0.171	1	-403945179	Professional	2.0.10.356	2.0.10.356	09-06-2023	2023-09-06 오전 2:03:18	11:03:18	2.0.10.252	285		1	{/}	원장	NULL	NULL	NULL	NULL	NULL	NULL	83	1	21	KSY	List3	0		2	0	878541	183		0	0	1	{/}	2	3	878724	0	{/}	329	879053
좌우반구com(CVF, UVF, BVF)_3	3	1	<?xml version="1.0"?>\n<Clock xmlns:dt="urn:schemas-microsoft-com:datatypes"><Description dt:dt="string">E-Prime Primary Realtime Clock</Description><StartTime><Timestamp dt:dt="int">0</Timestamp><DateUtc dt:dt="string">2023-09-06T02:03:18Z</DateUtc></StartTime><FrequencyChanges><FrequencyChange><Frequency dt:dt="r8">10000000</Frequency><Timestamp dt:dt="r8">10131421832038</Timestamp><Current dt:…	좌우반구com(CVF, UVF, BVF)_3-003-1	60	1.0.0.171	1	-403945179	Professional	2.0.10.356	2.0.10.356	09-06-2023	2023-09-06 오전 2:03:18	11:03:18	2.0.10.252	74		2	z	원착	26	1	74	NULL	NULL	NULL	NULL	NULL	NULL	KSY	List1	0		2	0	235275	183		0	0	0	z	2	3	235458	0	{/}	284	235742
좌우반구com(CVF, UVF, BVF)_3	3	1	<?xml version="1.0"?>\n<Clock xmlns:dt="urn:schemas-microsoft-com:datatypes"><Description dt:dt="string">E-Prime Primary Realtime Clock</Description><StartTime><Timestamp dt:dt="int">0</Timestamp><DateUtc dt:dt="string">2023-09-06T02:03:18Z</DateUtc></StartTime><FrequencyChanges><FrequencyChange><Frequency dt:dt="r8">10000000</Frequency><Timestamp dt:dt="r8">10131421832038</Timestamp><Current dt:…	좌우반구com(CVF, UVF, BVF)_3-003-1	60	1.0.0.171	1	-403945179	Professional	2.0.10.356	2.0.10.356	09-06-2023	2023-09-06 오전 2:03:18	11:03:18	2.0.10.252	323		1	{/}	원형	NULL	NULL	NULL	NULL	NULL	NULL	56	1	59	KSY	List3	0		2	0	977941	183		0	0	1	{/}	2	3	978124	0	{/}	273	978397
좌우반구com(CVF, UVF, BVF)_3	3	1	<?xml version="1.0"?>\n<Clock xmlns:dt="urn:schemas-microsoft-com:datatypes"><Description dt:dt="string">E-Prime Primary Realtime Clock</Description><StartTime><Timestamp dt:dt="int">0</Timestamp><DateUtc dt:dt="string">2023-09-06T02:03:18Z</DateUtc></StartTime><FrequencyChanges><FrequencyChange><Frequency dt:dt="r8">10000000</Frequency><Timestamp dt:dt="r8">10131421832038</Timestamp><Current dt:…	좌우반구com(CVF, UVF, BVF)_3-003-1	60	1.0.0.171	1	-403945179	Professional	2.0.10.356	2.0.10.356	09-06-2023	2023-09-06 오전 2:03:18	11:03:18	2.0.10.252	325		2	z	위절	NULL	NULL	NULL	NULL	NULL	NULL	89	1	61	KSY	List3	0		2	0	982857	184		0	0	1	z	2	4	983041	0	z	628	983669
좌우반구com(CVF, UVF, BVF)_3	3	1	<?xml version="1.0"?>\n<Clock xmlns:dt="urn:schemas-microsoft-com:datatypes"><Description dt:dt="string">E-Prime Primary Realtime Clock</Description><StartTime><Timestamp dt:dt="int">0</Timestamp><DateUtc dt:dt="string">2023-09-06T02:03:18Z</DateUtc></StartTime><FrequencyChanges><FrequencyChange><Frequency dt:dt="r8">10000000</Frequency><Timestamp dt:dt="r8">10131421832038</Timestamp><Current dt:…	좌우반구com(CVF, UVF, BVF)_3-003-1	60	1.0.0.171	1	-403945179	Professional	2.0.10.356	2.0.10.356	09-06-2023	2023-09-06 오전 2:03:18	11:03:18	2.0.10.252	54		1	{/}	유형	121	1	54	NULL	NULL	NULL	NULL	NULL	NULL	KSY	List1	0		2	0	182392	183		0	0	1	{/}	2	3	182575	0	{/}	255	182830
좌우반구com(CVF, UVF, BVF)_3	3	1	<?xml version="1.0"?>\n<Clock xmlns:dt="urn:schemas-microsoft-com:datatypes"><Description dt:dt="string">E-Prime Primary Realtime Clock</Description><StartTime><Timestamp dt:dt="int">0</Timestamp><DateUtc dt:dt="string">2023-09-06T02:03:18Z</DateUtc></StartTime><FrequencyChanges><FrequencyChange><Frequency dt:dt="r8">10000000</Frequency><Timestamp dt:dt="r8">10131421832038</Timestamp><Current dt:…	좌우반구com(CVF, UVF, BVF)_3-003-1	60	1.0.0.171	1	-403945179	Professional	2.0.10.356	2.0.10.356	09-06-2023	2023-09-06 오전 2:03:18	11:03:18	2.0.10.252	20		1	{/}	음식	92	1	20	NULL	NULL	NULL	NULL	NULL	NULL	KSY	List1	0		2	-1	91858	184		0	0	1	{/}	2	4	92042	0	{/}	276	92318
좌우반구com(CVF, UVF, BVF)_3	3	1	<?xml version="1.0"?>\n<Clock xmlns:dt="urn:schemas-microsoft-com:datatypes"><Description dt:dt="string">E-Prime Primary Realtime Clock</Description><StartTime><Timestamp dt:dt="int">0</Timestamp><DateUtc dt:dt="string">2023-09-06T02:03:18Z</DateUtc></StartTime><FrequencyChanges><FrequencyChange><Frequency dt:dt="r8">10000000</Frequency><Timestamp dt:dt="r8">10131421832038</Timestamp><Current dt:…	좌우반구com(CVF, UVF, BVF)_3-003-1	60	1.0.0.171	1	-403945179	Professional	2.0.10.356	2.0.10.356	09-06-2023	2023-09-06 오전 2:03:18	11:03:18	2.0.10.252	118		2	z	음안	43	1	118	NULL	NULL	NULL	NULL	NULL	NULL	KSY4	List1	NULL	NULL	NULL	NULL	NULL	NULL	NULL	NULL	NULL	0	z	2	3	349558	0	{/}	392	349950
좌우반구com(CVF, UVF, BVF)_3	3	1	<?xml version="1.0"?>\n<Clock xmlns:dt="urn:schemas-microsoft-com:datatypes"><Description dt:dt="string">E-Prime Primary Realtime Clock</Description><StartTime><Timestamp dt:dt="int">0</Timestamp><DateUtc dt:dt="string">2023-09-06T02:03:18Z</DateUtc></StartTime><FrequencyChanges><FrequencyChange><Frequency dt:dt="r8">10000000</Frequency><Timestamp dt:dt="r8">10131421832038</Timestamp><Current dt:…	좌우반구com(CVF, UVF, BVF)_3-003-1	60	1.0.0.171	1	-403945179	Professional	2.0.10.356	2.0.10.356	09-06-2023	2023-09-06 오전 2:03:18	11:03:18	2.0.10.252	218		2	z	응어	NULL	NULL	NULL	78	1	86	NULL	NULL	NULL	KSY2	List2	NULL	NULL	NULL	NULL	NULL	NULL	NULL	NULL	NULL	1	z	3	3	658874	0	z	380	659254
좌우반구com(CVF, UVF, BVF)_3	3	1	<?xml version="1.0"?>\n<Clock xmlns:dt="urn:schemas-microsoft-com:datatypes"><Description dt:dt="string">E-Prime Primary Realtime Clock</Description><StartTime><Timestamp dt:dt="int">0</Timestamp><DateUtc dt:dt="string">2023-09-06T02:03:18Z</DateUtc></StartTime><FrequencyChanges><FrequencyChange><Frequency dt:dt="r8">10000000</Frequency><Timestamp dt:dt="r8">10131421832038</Timestamp><Current dt:…	좌우반구com(CVF, UVF, BVF)_3-003-1	60	1.0.0.171	1	-403945179	Professional	2.0.10.356	2.0.10.356	09-06-2023	2023-09-06 오전 2:03:18	11:03:18	2.0.10.252	232		2	z	의마	NULL	NULL	NULL	5	1	100	NULL	NULL	NULL	KSY2	List2	NULL	NULL	NULL	NULL	NULL	NULL	NULL	NULL	NULL	1	z	2	4	695775	0	z	470	696245
좌우반구com(CVF, UVF, BVF)_3	3	1	<?xml version="1.0"?>\n<Clock xmlns:dt="urn:schemas-microsoft-com:datatypes"><Description dt:dt="string">E-Prime Primary Realtime Clock</Description><StartTime><Timestamp dt:dt="int">0</Timestamp><DateUtc dt:dt="string">2023-09-06T02:03:18Z</DateUtc></StartTime><FrequencyChanges><FrequencyChange><Frequency dt:dt="r8">10000000</Frequency><Timestamp dt:dt="r8">10131421832038</Timestamp><Current dt:…	좌우반구com(CVF, UVF, BVF)_3-003-1	60	1.0.0.171	1	-403945179	Professional	2.0.10.356	2.0.10.356	09-06-2023	2023-09-06 오전 2:03:18	11:03:18	2.0.10.252	28		1	{/}	의미	98	1	28	NULL	NULL	NULL	NULL	NULL	NULL	KSY	List1	0		2	0	113558	184		0	0	1	{/}	2	4	113742	0	{/}	360	114102
좌우반구com(CVF, UVF, BVF)_3	3	1	<?xml version="1.0"?>\n<Clock xmlns:dt="urn:schemas-microsoft-com:datatypes"><Description dt:dt="string">E-Prime Primary Realtime Clock</Description><StartTime><Timestamp dt:dt="int">0</Timestamp><DateUtc dt:dt="string">2023-09-06T02:03:18Z</DateUtc></StartTime><FrequencyChanges><FrequencyChange><Frequency dt:dt="r8">10000000</Frequency><Timestamp dt:dt="r8">10131421832038</Timestamp><Current dt:…	좌우반구com(CVF, UVF, BVF)_3-003-1	60	1.0.0.171	1	-403945179	Professional	2.0.10.356	2.0.10.356	09-06-2023	2023-09-06 오전 2:03:18	11:03:18	2.0.10.252	303		2	z	의필	NULL	NULL	NULL	NULL	NULL	NULL	9	1	39	KSY4	List3	NULL	NULL	NULL	NULL	NULL	NULL	NULL	NULL	NULL	1	z	2	4	925458	0	z	731	926189
좌우반구com(CVF, UVF, BVF)_3	3	1	<?xml version="1.0"?>\n<Clock xmlns:dt="urn:schemas-microsoft-com:datatypes"><Description dt:dt="string">E-Prime Primary Realtime Clock</Description><StartTime><Timestamp dt:dt="int">0</Timestamp><DateUtc dt:dt="string">2023-09-06T02:03:18Z</DateUtc></StartTime><FrequencyChanges><FrequencyChange><Frequency dt:dt="r8">10000000</Frequency><Timestamp dt:dt="r8">10131421832038</Timestamp><Current dt:…	좌우반구com(CVF, UVF, BVF)_3-003-1	60	1.0.0.171	1	-403945179	Professional	2.0.10.356	2.0.10.356	09-06-2023	2023-09-06 오전 2:03:18	11:03:18	2.0.10.252	280		2	z	이느	NULL	NULL	NULL	NULL	NULL	NULL	93	1	16	KSY2	List3	NULL	NULL	NULL	NULL	NULL	NULL	NULL	NULL	NULL	1	z	2	4	865675	0	z	346	866021
좌우반구com(CVF, UVF, BVF)_3	3	1	<?xml version="1.0"?>\n<Clock xmlns:dt="urn:schemas-microsoft-com:datatypes"><Description dt:dt="string">E-Prime Primary Realtime Clock</Description><StartTime><Timestamp dt:dt="int">0</Timestamp><DateUtc dt:dt="string">2023-09-06T02:03:18Z</DateUtc></StartTime><FrequencyChanges><FrequencyChange><Frequency dt:dt="r8">10000000</Frequency><Timestamp dt:dt="r8">10131421832038</Timestamp><Current dt:…	좌우반구com(CVF, UVF, BVF)_3-003-1	60	1.0.0.171	1	-403945179	Professional	2.0.10.356	2.0.10.356	09-06-2023	2023-09-06 오전 2:03:18	11:03:18	2.0.10.252	387		1	{/}	이득	NULL	NULL	NULL	NULL	NULL	NULL	121	1	123	KSY	List3	0		2	0	1146641	183		0	0	1	{/}	2	3	1146824	0	{/}	277	1147101
좌우반구com(CVF, UVF, BVF)_3	3	1	<?xml version="1.0"?>\n<Clock xmlns:dt="urn:schemas-microsoft-com:datatypes"><Description dt:dt="string">E-Prime Primary Realtime Clock</Description><StartTime><Timestamp dt:dt="int">0</Timestamp><DateUtc dt:dt="string">2023-09-06T02:03:18Z</DateUtc></StartTime><FrequencyChanges><FrequencyChange><Frequency dt:dt="r8">10000000</Frequency><Timestamp dt:dt="r8">10131421832038</Timestamp><Current dt:…	좌우반구com(CVF, UVF, BVF)_3-003-1	60	1.0.0.171	1	-403945179	Professional	2.0.10.356	2.0.10.356	09-06-2023	2023-09-06 오전 2:03:18	11:03:18	2.0.10.252	112		1	{/}	이유	64	1	112	NULL	NULL	NULL	NULL	NULL	NULL	KSY	List1	0		2	-1	333891	184		0	0	1	{/}	2	4	334075	0	{/}	211	334286
좌우반구com(CVF, UVF, BVF)_3	3	1	<?xml version="1.0"?>\n<Clock xmlns:dt="urn:schemas-microsoft-com:datatypes"><Description dt:dt="string">E-Prime Primary Realtime Clock</Description><StartTime><Timestamp dt:dt="int">0</Timestamp><DateUtc dt:dt="string">2023-09-06T02:03:18Z</DateUtc></StartTime><FrequencyChanges><FrequencyChange><Frequency dt:dt="r8">10000000</Frequency><Timestamp dt:dt="r8">10131421832038</Timestamp><Current dt:…	좌우반구com(CVF, UVF, BVF)_3-003-1	60	1.0.0.171	1	-403945179	Professional	2.0.10.356	2.0.10.356	09-06-2023	2023-09-06 오전 2:03:18	11:03:18	2.0.10.252	198		1	{/}	이전	NULL	NULL	NULL	83	1	66	NULL	NULL	NULL	KSY	List2	0		2	0	606858	183		0	0	1	{/}	2	3	607041	0	{/}	316	607357
좌우반구com(CVF, UVF, BVF)_3	3	1	<?xml version="1.0"?>\n<Clock xmlns:dt="urn:schemas-microsoft-com:datatypes"><Description dt:dt="string">E-Prime Primary Realtime Clock</Description><StartTime><Timestamp dt:dt="int">0</Timestamp><DateUtc dt:dt="string">2023-09-06T02:03:18Z</DateUtc></StartTime><FrequencyChanges><FrequencyChange><Frequency dt:dt="r8">10000000</Frequency><Timestamp dt:dt="r8">10131421832038</Timestamp><Current dt:…	좌우반구com(CVF, UVF, BVF)_3-003-1	60	1.0.0.171	1	-403945179	Professional	2.0.10.356	2.0.10.356	09-06-2023	2023-09-06 오전 2:03:18	11:03:18	2.0.10.252	70		2	z	익궤	25	1	70	NULL	NULL	NULL	NULL	NULL	NULL	KSY4	List1	NULL	NULL	NULL	NULL	NULL	NULL	NULL	NULL	NULL	0	z	2	3	224075	0	{/}	619	224694
좌우반구com(CVF, UVF, BVF)_3	3	1	<?xml version="1.0"?>\n<Clock xmlns:dt="urn:schemas-microsoft-com:datatypes"><Description dt:dt="string">E-Prime Primary Realtime Clock</Description><StartTime><Timestamp dt:dt="int">0</Timestamp><DateUtc dt:dt="string">2023-09-06T02:03:18Z</DateUtc></StartTime><FrequencyChanges><FrequencyChange><Frequency dt:dt="r8">10000000</Frequency><Timestamp dt:dt="r8">10131421832038</Timestamp><Current dt:…	좌우반구com(CVF, UVF, BVF)_3-003-1	60	1.0.0.171	1	-403945179	Professional	2.0.10.356	2.0.10.356	09-06-2023	2023-09-06 오전 2:03:18	11:03:18	2.0.10.252	332		2	z	익력	NULL	NULL	NULL	NULL	NULL	NULL	98	1	68	KSY4	List3	NULL	NULL	NULL	NULL	NULL	NULL	NULL	NULL	NULL	0	z	2	3	1001774	0	{/}	655	1002429
좌우반구com(CVF, UVF, BVF)_3	3	1	<?xml version="1.0"?>\n<Clock xmlns:dt="urn:schemas-microsoft-com:datatypes"><Description dt:dt="string">E-Prime Primary Realtime Clock</Description><StartTime><Timestamp dt:dt="int">0</Timestamp><DateUtc dt:dt="string">2023-09-06T02:03:18Z</DateUtc></StartTime><FrequencyChanges><FrequencyChange><Frequency dt:dt="r8">10000000</Frequency><Timestamp dt:dt="r8">10131421832038</Timestamp><Current dt:…	좌우반구com(CVF, UVF, BVF)_3-003-1	60	1.0.0.171	1	-403945179	Professional	2.0.10.356	2.0.10.356	09-06-2023	2023-09-06 오전 2:03:18	11:03:18	2.0.10.252	150		1	{/}	인간	NULL	NULL	NULL	97	1	18	NULL	NULL	NULL	KSY	List2	0		2	0	480491	184		0	0	1	{/}	2	4	480675	0	{/}	323	480998
좌우반구com(CVF, UVF, BVF)_3	3	1	<?xml version="1.0"?>\n<Clock xmlns:dt="urn:schemas-microsoft-com:datatypes"><Description dt:dt="string">E-Prime Primary Realtime Clock</Description><StartTime><Timestamp dt:dt="int">0</Timestamp><DateUtc dt:dt="string">2023-09-06T02:03:18Z</DateUtc></StartTime><FrequencyChanges><FrequencyChange><Frequency dt:dt="r8">10000000</Frequency><Timestamp dt:dt="r8">10131421832038</Timestamp><Current dt:…	좌우반구com(CVF, UVF, BVF)_3-003-1	60	1.0.0.171	1	-403945179	Professional	2.0.10.356	2.0.10.356	09-06-2023	2023-09-06 오전 2:03:18	11:03:18	2.0.10.252	76		1	{/}	인사	96	1	76	NULL	NULL	NULL	NULL	NULL	NULL	KSY	List1	0		2	0	240192	183		0	0	1	{/}	2	3	240375	0	{/}	231	240606
좌우반구com(CVF, UVF, BVF)_3	3	1	<?xml version="1.0"?>\n<Clock xmlns:dt="urn:schemas-microsoft-com:datatypes"><Description dt:dt="string">E-Prime Primary Realtime Clock</Description><StartTime><Timestamp dt:dt="int">0</Timestamp><DateUtc dt:dt="string">2023-09-06T02:03:18Z</DateUtc></StartTime><FrequencyChanges><FrequencyChange><Frequency dt:dt="r8">10000000</Frequency><Timestamp dt:dt="r8">10131421832038</Timestamp><Current dt:…	좌우반구com(CVF, UVF, BVF)_3-003-1	60	1.0.0.171	1	-403945179	Professional	2.0.10.356	2.0.10.356	09-06-2023	2023-09-06 오전 2:03:18	11:03:18	2.0.10.252	253		1	{/}	인생	NULL	NULL	NULL	64	1	121	NULL	NULL	NULL	KSY	List2	0		2	1	749675	183		0	0	1	{/}	2	3	749858	0	{/}	235	750093
좌우반구com(CVF, UVF, BVF)_3	3	1	<?xml version="1.0"?>\n<Clock xmlns:dt="urn:schemas-microsoft-com:datatypes"><Description dt:dt="string">E-Prime Primary Realtime Clock</Description><StartTime><Timestamp dt:dt="int">0</Timestamp><DateUtc dt:dt="string">2023-09-06T02:03:18Z</DateUtc></StartTime><FrequencyChanges><FrequencyChange><Frequency dt:dt="r8">10000000</Frequency><Timestamp dt:dt="r8">10131421832038</Timestamp><Current dt:…	좌우반구com(CVF, UVF, BVF)_3-003-1	60	1.0.0.171	1	-403945179	Professional	2.0.10.356	2.0.10.356	09-06-2023	2023-09-06 오전 2:03:18	11:03:18	2.0.10.252	26		1	{/}	인연	129	1	26	NULL	NULL	NULL	NULL	NULL	NULL	KSY	List1	0		2	0	108125	183		0	0	1	{/}	2	3	108308	0	{/}	282	108590
좌우반구com(CVF, UVF, BVF)_3	3	1	<?xml version="1.0"?>\n<Clock xmlns:dt="urn:schemas-microsoft-com:datatypes"><Description dt:dt="string">E-Prime Primary Realtime Clock</Description><StartTime><Timestamp dt:dt="int">0</Timestamp><DateUtc dt:dt="string">2023-09-06T02:03:18Z</DateUtc></StartTime><FrequencyChanges><FrequencyChange><Frequency dt:dt="r8">10000000</Frequency><Timestamp dt:dt="r8">10131421832038</Timestamp><Current dt:…	좌우반구com(CVF, UVF, BVF)_3-003-1	60	1.0.0.171	1	-403945179	Professional	2.0.10.356	2.0.10.356	09-06-2023	2023-09-06 오전 2:03:18	11:03:18	2.0.10.252	143		2	z	일려	NULL	NULL	NULL	75	1	11	NULL	NULL	NULL	KSY4	List2	NULL	NULL	NULL	NULL	NULL	NULL	NULL	NULL	NULL	1	z	2	3	462541	0	z	569	463110
좌우반구com(CVF, UVF, BVF)_3	3	1	<?xml version="1.0"?>\n<Clock xmlns:dt="urn:schemas-microsoft-com:datatypes"><Description dt:dt="string">E-Prime Primary Realtime Clock</Description><StartTime><Timestamp dt:dt="int">0</Timestamp><DateUtc dt:dt="string">2023-09-06T02:03:18Z</DateUtc></StartTime><FrequencyChanges><FrequencyChange><Frequency dt:dt="r8">10000000</Frequency><Timestamp dt:dt="r8">10131421832038</Timestamp><Current dt:…	좌우반구com(CVF, UVF, BVF)_3-003-1	60	1.0.0.171	1	-403945179	Professional	2.0.10.356	2.0.10.356	09-06-2023	2023-09-06 오전 2:03:18	11:03:18	2.0.10.252	388		2	z	일섭	NULL	NULL	NULL	NULL	NULL	NULL	82	1	124	KSY	List3	0		2	0	1149124	183		0	0	1	z	2	3	1149307	0	z	394	1149701
좌우반구com(CVF, UVF, BVF)_3	3	1	<?xml version="1.0"?>\n<Clock xmlns:dt="urn:schemas-microsoft-com:datatypes"><Description dt:dt="string">E-Prime Primary Realtime Clock</Description><StartTime><Timestamp dt:dt="int">0</Timestamp><DateUtc dt:dt="string">2023-09-06T02:03:18Z</DateUtc></StartTime><FrequencyChanges><FrequencyChange><Frequency dt:dt="r8">10000000</Frequency><Timestamp dt:dt="r8">10131421832038</Timestamp><Current dt:…	좌우반구com(CVF, UVF, BVF)_3-003-1	60	1.0.0.171	1	-403945179	Professional	2.0.10.356	2.0.10.356	09-06-2023	2023-09-06 오전 2:03:18	11:03:18	2.0.10.252	374		2	z	임택	NULL	NULL	NULL	NULL	NULL	NULL	76	1	110	KSY	List3	0		2	0	1112724	183		0	0	1	z	2	3	1112907	0	z	402	1113309
좌우반구com(CVF, UVF, BVF)_3	3	1	<?xml version="1.0"?>\n<Clock xmlns:dt="urn:schemas-microsoft-com:datatypes"><Description dt:dt="string">E-Prime Primary Realtime Clock</Description><StartTime><Timestamp dt:dt="int">0</Timestamp><DateUtc dt:dt="string">2023-09-06T02:03:18Z</DateUtc></StartTime><FrequencyChanges><FrequencyChange><Frequency dt:dt="r8">10000000</Frequency><Timestamp dt:dt="r8">10131421832038</Timestamp><Current dt:…	좌우반구com(CVF, UVF, BVF)_3-003-1	60	1.0.0.171	1	-403945179	Professional	2.0.10.356	2.0.10.356	09-06-2023	2023-09-06 오전 2:03:18	11:03:18	2.0.10.252	15		1	{/}	입구	90	1	15	NULL	NULL	NULL	NULL	NULL	NULL	KSY	List1	0		2	0	78225	183		0	0	1	{/}	2	3	78408	0	{/}	374	78782
좌우반구com(CVF, UVF, BVF)_3	3	1	<?xml version="1.0"?>\n<Clock xmlns:dt="urn:schemas-microsoft-com:datatypes"><Description dt:dt="string">E-Prime Primary Realtime Clock</Description><StartTime><Timestamp dt:dt="int">0</Timestamp><DateUtc dt:dt="string">2023-09-06T02:03:18Z</DateUtc></StartTime><FrequencyChanges><FrequencyChange><Frequency dt:dt="r8">10000000</Frequency><Timestamp dt:dt="r8">10131421832038</Timestamp><Current dt:…	좌우반구com(CVF, UVF, BVF)_3-003-1	60	1.0.0.171	1	-403945179	Professional	2.0.10.356	2.0.10.356	09-06-2023	2023-09-06 오전 2:03:18	11:03:18	2.0.10.252	300		2	z	입목	NULL	NULL	NULL	NULL	NULL	NULL	77	1	36	KSY	List3	0		2	0	917124	184		0	0	1	z	2	4	917308	0	z	353	917661
좌우반구com(CVF, UVF, BVF)_3	3	1	<?xml version="1.0"?>\n<Clock xmlns:dt="urn:schemas-microsoft-com:datatypes"><Description dt:dt="string">E-Prime Primary Realtime Clock</Description><StartTime><Timestamp dt:dt="int">0</Timestamp><DateUtc dt:dt="string">2023-09-06T02:03:18Z</DateUtc></StartTime><FrequencyChanges><FrequencyChange><Frequency dt:dt="r8">10000000</Frequency><Timestamp dt:dt="r8">10131421832038</Timestamp><Current dt:…	좌우반구com(CVF, UVF, BVF)_3-003-1	60	1.0.0.171	1	-403945179	Professional	2.0.10.356	2.0.10.356	09-06-2023	2023-09-06 오전 2:03:18	11:03:18	2.0.10.252	201		2	z	입화	NULL	NULL	NULL	94	1	69	NULL	NULL	NULL	KSY2	List2	NULL	NULL	NULL	NULL	NULL	NULL	NULL	NULL	NULL	1	z	3	3	614724	0	z	393	615117
좌우반구com(CVF, UVF, BVF)_3	3	1	<?xml version="1.0"?>\n<Clock xmlns:dt="urn:schemas-microsoft-com:datatypes"><Description dt:dt="string">E-Prime Primary Realtime Clock</Description><StartTime><Timestamp dt:dt="int">0</Timestamp><DateUtc dt:dt="string">2023-09-06T02:03:18Z</DateUtc></StartTime><FrequencyChanges><FrequencyChange><Frequency dt:dt="r8">10000000</Frequency><Timestamp dt:dt="r8">10131421832038</Timestamp><Current dt:…	좌우반구com(CVF, UVF, BVF)_3-003-1	60	1.0.0.171	1	-403945179	Professional	2.0.10.356	2.0.10.356	09-06-2023	2023-09-06 오전 2:03:18	11:03:18	2.0.10.252	272		2	z	자름	NULL	NULL	NULL	NULL	NULL	NULL	88	1	8	KSY4	List3	NULL	NULL	NULL	NULL	NULL	NULL	NULL	NULL	NULL	1	z	2	3	844741	0	z	400	845141
좌우반구com(CVF, UVF, BVF)_3	3	1	<?xml version="1.0"?>\n<Clock xmlns:dt="urn:schemas-microsoft-com:datatypes"><Description dt:dt="string">E-Prime Primary Realtime Clock</Description><StartTime><Timestamp dt:dt="int">0</Timestamp><DateUtc dt:dt="string">2023-09-06T02:03:18Z</DateUtc></StartTime><FrequencyChanges><FrequencyChange><Frequency dt:dt="r8">10000000</Frequency><Timestamp dt:dt="r8">10131421832038</Timestamp><Current dt:…	좌우반구com(CVF, UVF, BVF)_3-003-1	60	1.0.0.171	1	-403945179	Professional	2.0.10.356	2.0.10.356	09-06-2023	2023-09-06 오전 2:03:18	11:03:18	2.0.10.252	107		1	{/}	자리	130	1	107	NULL	NULL	NULL	NULL	NULL	NULL	KSY	List1	0		2	0	321125	183		0	0	1	{/}	2	3	321308	0	{/}	266	321574
좌우반구com(CVF, UVF, BVF)_3	3	1	<?xml version="1.0"?>\n<Clock xmlns:dt="urn:schemas-microsoft-com:datatypes"><Description dt:dt="string">E-Prime Primary Realtime Clock</Description><StartTime><Timestamp dt:dt="int">0</Timestamp><DateUtc dt:dt="string">2023-09-06T02:03:18Z</DateUtc></StartTime><FrequencyChanges><FrequencyChange><Frequency dt:dt="r8">10000000</Frequency><Timestamp dt:dt="r8">10131421832038</Timestamp><Current dt:…	좌우반구com(CVF, UVF, BVF)_3-003-1	60	1.0.0.171	1	-403945179	Professional	2.0.10.356	2.0.10.356	09-06-2023	2023-09-06 오전 2:03:18	11:03:18	2.0.10.252	141		1	{/}	자본	NULL	NULL	NULL	12	1	9	NULL	NULL	NULL	KSY	List2	0		2	0	457225	183		0	0	1	{/}	2	3	457408	0	{/}	286	457694
좌우반구com(CVF, UVF, BVF)_3	3	1	<?xml version="1.0"?>\n<Clock xmlns:dt="urn:schemas-microsoft-com:datatypes"><Description dt:dt="string">E-Prime Primary Realtime Clock</Description><StartTime><Timestamp dt:dt="int">0</Timestamp><DateUtc dt:dt="string">2023-09-06T02:03:18Z</DateUtc></StartTime><FrequencyChanges><FrequencyChange><Frequency dt:dt="r8">10000000</Frequency><Timestamp dt:dt="r8">10131421832038</Timestamp><Current dt:…	좌우반구com(CVF, UVF, BVF)_3-003-1	60	1.0.0.171	1	-403945179	Professional	2.0.10.356	2.0.10.356	09-06-2023	2023-09-06 오전 2:03:18	11:03:18	2.0.10.252	391		1	{/}	자체	NULL	NULL	NULL	NULL	NULL	NULL	62	1	127	KSY	List3	0		2	0	1157307	184		0	0	1	{/}	2	4	1157491	0	{/}	354	1157845
좌우반구com(CVF, UVF, BVF)_3	3	1	<?xml version="1.0"?>\n<Clock xmlns:dt="urn:schemas-microsoft-com:datatypes"><Description dt:dt="string">E-Prime Primary Realtime Clock</Description><StartTime><Timestamp dt:dt="int">0</Timestamp><DateUtc dt:dt="string">2023-09-06T02:03:18Z</DateUtc></StartTime><FrequencyChanges><FrequencyChange><Frequency dt:dt="r8">10000000</Frequency><Timestamp dt:dt="r8">10131421832038</Timestamp><Current dt:…	좌우반구com(CVF, UVF, BVF)_3-003-1	60	1.0.0.171	1	-403945179	Professional	2.0.10.356	2.0.10.356	09-06-2023	2023-09-06 오전 2:03:18	11:03:18	2.0.10.252	364		2	z	작락	NULL	NULL	NULL	NULL	NULL	NULL	114	1	100	KSY3	List3	NULL	NULL	NULL	NULL	NULL	NULL	NULL	NULL	NULL	1	z	2	4	1086441	0	z	484	1086925
좌우반구com(CVF, UVF, BVF)_3	3	1	<?xml version="1.0"?>\n<Clock xmlns:dt="urn:schemas-microsoft-com:datatypes"><Description dt:dt="string">E-Prime Primary Realtime Clock</Description><StartTime><Timestamp dt:dt="int">0</Timestamp><DateUtc dt:dt="string">2023-09-06T02:03:18Z</DateUtc></StartTime><FrequencyChanges><FrequencyChange><Frequency dt:dt="r8">10000000</Frequency><Timestamp dt:dt="r8">10131421832038</Timestamp><Current dt:…	좌우반구com(CVF, UVF, BVF)_3-003-1	60	1.0.0.171	1	-403945179	Professional	2.0.10.356	2.0.10.356	09-06-2023	2023-09-06 오전 2:03:18	11:03:18	2.0.10.252	75		1	{/}	작품	71	1	75	NULL	NULL	NULL	NULL	NULL	NULL	KSY	List1	0		2	0	237758	184		0	0	1	{/}	2	4	237942	0	{/}	232	238174
좌우반구com(CVF, UVF, BVF)_3	3	1	<?xml version="1.0"?>\n<Clock xmlns:dt="urn:schemas-microsoft-com:datatypes"><Description dt:dt="string">E-Prime Primary Realtime Clock</Description><StartTime><Timestamp dt:dt="int">0</Timestamp><DateUtc dt:dt="string">2023-09-06T02:03:18Z</DateUtc></StartTime><FrequencyChanges><FrequencyChange><Frequency dt:dt="r8">10000000</Frequency><Timestamp dt:dt="r8">10131421832038</Timestamp><Current dt:…	좌우반구com(CVF, UVF, BVF)_3-003-1	60	1.0.0.171	1	-403945179	Professional	2.0.10.356	2.0.10.356	09-06-2023	2023-09-06 오전 2:03:18	11:03:18	2.0.10.252	140		1	{/}	재계	NULL	NULL	NULL	66	1	8	NULL	NULL	NULL	KSY	List2	0		2	0	454642	183		0	0	0	{/}	2	3	454825	0	z	381	455206
좌우반구com(CVF, UVF, BVF)_3	3	1	<?xml version="1.0"?>\n<Clock xmlns:dt="urn:schemas-microsoft-com:datatypes"><Description dt:dt="string">E-Prime Primary Realtime Clock</Description><StartTime><Timestamp dt:dt="int">0</Timestamp><DateUtc dt:dt="string">2023-09-06T02:03:18Z</DateUtc></StartTime><FrequencyChanges><FrequencyChange><Frequency dt:dt="r8">10000000</Frequency><Timestamp dt:dt="r8">10131421832038</Timestamp><Current dt:…	좌우반구com(CVF, UVF, BVF)_3-003-1	60	1.0.0.171	1	-403945179	Professional	2.0.10.356	2.0.10.356	09-06-2023	2023-09-06 오전 2:03:18	11:03:18	2.0.10.252	243		2	z	적태	NULL	NULL	NULL	57	1	111	NULL	NULL	NULL	KSY	List2	0		2	0	723741	183		0	0	1	z	2	3	723924	0	z	409	724333
좌우반구com(CVF, UVF, BVF)_3	3	1	<?xml version="1.0"?>\n<Clock xmlns:dt="urn:schemas-microsoft-com:datatypes"><Description dt:dt="string">E-Prime Primary Realtime Clock</Description><StartTime><Timestamp dt:dt="int">0</Timestamp><DateUtc dt:dt="string">2023-09-06T02:03:18Z</DateUtc></StartTime><FrequencyChanges><FrequencyChange><Frequency dt:dt="r8">10000000</Frequency><Timestamp dt:dt="r8">10131421832038</Timestamp><Current dt:…	좌우반구com(CVF, UVF, BVF)_3-003-1	60	1.0.0.171	1	-403945179	Professional	2.0.10.356	2.0.10.356	09-06-2023	2023-09-06 오전 2:03:18	11:03:18	2.0.10.252	30		1	{/}	전략	47	1	30	NULL	NULL	NULL	NULL	NULL	NULL	KSY	List1	0		2	0	118742	183		0	0	1	{/}	2	3	118925	0	{/}	233	119158
좌우반구com(CVF, UVF, BVF)_3	3	1	<?xml version="1.0"?>\n<Clock xmlns:dt="urn:schemas-microsoft-com:datatypes"><Description dt:dt="string">E-Prime Primary Realtime Clock</Description><StartTime><Timestamp dt:dt="int">0</Timestamp><DateUtc dt:dt="string">2023-09-06T02:03:18Z</DateUtc></StartTime><FrequencyChanges><FrequencyChange><Frequency dt:dt="r8">10000000</Frequency><Timestamp dt:dt="r8">10131421832038</Timestamp><Current dt:…	좌우반구com(CVF, UVF, BVF)_3-003-1	60	1.0.0.171	1	-403945179	Professional	2.0.10.356	2.0.10.356	09-06-2023	2023-09-06 오전 2:03:18	11:03:18	2.0.10.252	383		1	{/}	전통	NULL	NULL	NULL	NULL	NULL	NULL	40	1	119	KSY	List3	0		2	0	1136124	183		0	0	1	{/}	2	3	1136307	0	{/}	322	1136629
좌우반구com(CVF, UVF, BVF)_3	3	1	<?xml version="1.0"?>\n<Clock xmlns:dt="urn:schemas-microsoft-com:datatypes"><Description dt:dt="string">E-Prime Primary Realtime Clock</Description><StartTime><Timestamp dt:dt="int">0</Timestamp><DateUtc dt:dt="string">2023-09-06T02:03:18Z</DateUtc></StartTime><FrequencyChanges><FrequencyChange><Frequency dt:dt="r8">10000000</Frequency><Timestamp dt:dt="r8">10131421832038</Timestamp><Current dt:…	좌우반구com(CVF, UVF, BVF)_3-003-1	60	1.0.0.171	1	-403945179	Professional	2.0.10.356	2.0.10.356	09-06-2023	2023-09-06 오전 2:03:18	11:03:18	2.0.10.252	179		2	z	전필	NULL	NULL	NULL	20	1	47	NULL	NULL	NULL	KSY3	List2	NULL	NULL	NULL	NULL	NULL	NULL	NULL	NULL	NULL	1	z	2	3	556991	0	z	383	557374
좌우반구com(CVF, UVF, BVF)_3	3	1	<?xml version="1.0"?>\n<Clock xmlns:dt="urn:schemas-microsoft-com:datatypes"><Description dt:dt="string">E-Prime Primary Realtime Clock</Description><StartTime><Timestamp dt:dt="int">0</Timestamp><DateUtc dt:dt="string">2023-09-06T02:03:18Z</DateUtc></StartTime><FrequencyChanges><FrequencyChange><Frequency dt:dt="r8">10000000</Frequency><Timestamp dt:dt="r8">10131421832038</Timestamp><Current dt:…	좌우반구com(CVF, UVF, BVF)_3-003-1	60	1.0.0.171	1	-403945179	Professional	2.0.10.356	2.0.10.356	09-06-2023	2023-09-06 오전 2:03:18	11:03:18	2.0.10.252	377		1	{/}	절감	NULL	NULL	NULL	NULL	NULL	NULL	24	1	113	KSY	List3	0		2	0	1120441	183		0	0	1	{/}	2	3	1120624	0	{/}	405	1121029
좌우반구com(CVF, UVF, BVF)_3	3	1	<?xml version="1.0"?>\n<Clock xmlns:dt="urn:schemas-microsoft-com:datatypes"><Description dt:dt="string">E-Prime Primary Realtime Clock</Description><StartTime><Timestamp dt:dt="int">0</Timestamp><DateUtc dt:dt="string">2023-09-06T02:03:18Z</DateUtc></StartTime><FrequencyChanges><FrequencyChange><Frequency dt:dt="r8">10000000</Frequency><Timestamp dt:dt="r8">10131421832038</Timestamp><Current dt:…	좌우반구com(CVF, UVF, BVF)_3-003-1	60	1.0.0.171	1	-403945179	Professional	2.0.10.356	2.0.10.356	09-06-2023	2023-09-06 오전 2:03:18	11:03:18	2.0.10.252	242		2	z	절보	NULL	NULL	NULL	13	1	110	NULL	NULL	NULL	KSY2	List2	NULL	NULL	NULL	NULL	NULL	NULL	NULL	NULL	NULL	1	z	2	3	721241	0	z	484	721725
좌우반구com(CVF, UVF, BVF)_3	3	1	<?xml version="1.0"?>\n<Clock xmlns:dt="urn:schemas-microsoft-com:datatypes"><Description dt:dt="string">E-Prime Primary Realtime Clock</Description><StartTime><Timestamp dt:dt="int">0</Timestamp><DateUtc dt:dt="string">2023-09-06T02:03:18Z</DateUtc></StartTime><FrequencyChanges><FrequencyChange><Frequency dt:dt="r8">10000000</Frequency><Timestamp dt:dt="r8">10131421832038</Timestamp><Current dt:…	좌우반구com(CVF, UVF, BVF)_3-003-1	60	1.0.0.171	1	-403945179	Professional	2.0.10.356	2.0.10.356	09-06-2023	2023-09-06 오전 2:03:18	11:03:18	2.0.10.252	314		2	z	절속	NULL	NULL	NULL	NULL	NULL	NULL	74	1	50	KSY2	List3	NULL	NULL	NULL	NULL	NULL	NULL	NULL	NULL	NULL	1	z	2	4	954408	0	z	677	955085
좌우반구com(CVF, UVF, BVF)_3	3	1	<?xml version="1.0"?>\n<Clock xmlns:dt="urn:schemas-microsoft-com:datatypes"><Description dt:dt="string">E-Prime Primary Realtime Clock</Description><StartTime><Timestamp dt:dt="int">0</Timestamp><DateUtc dt:dt="string">2023-09-06T02:03:18Z</DateUtc></StartTime><FrequencyChanges><FrequencyChange><Frequency dt:dt="r8">10000000</Frequency><Timestamp dt:dt="r8">10131421832038</Timestamp><Current dt:…	좌우반구com(CVF, UVF, BVF)_3-003-1	60	1.0.0.171	1	-403945179	Professional	2.0.10.356	2.0.10.356	09-06-2023	2023-09-06 오전 2:03:18	11:03:18	2.0.10.252	324		1	{/}	절차	NULL	NULL	NULL	NULL	NULL	NULL	128	1	60	KSY	List3	0		2	0	980407	184		0	0	1	{/}	2	4	980591	0	{/}	254	980845
좌우반구com(CVF, UVF, BVF)_3	3	1	<?xml version="1.0"?>\n<Clock xmlns:dt="urn:schemas-microsoft-com:datatypes"><Description dt:dt="string">E-Prime Primary Realtime Clock</Description><StartTime><Timestamp dt:dt="int">0</Timestamp><DateUtc dt:dt="string">2023-09-06T02:03:18Z</DateUtc></StartTime><FrequencyChanges><FrequencyChange><Frequency dt:dt="r8">10000000</Frequency><Timestamp dt:dt="r8">10131421832038</Timestamp><Current dt:…	좌우반구com(CVF, UVF, BVF)_3-003-1	60	1.0.0.171	1	-403945179	Professional	2.0.10.356	2.0.10.356	09-06-2023	2023-09-06 오전 2:03:18	11:03:18	2.0.10.252	256		1	{/}	정도	NULL	NULL	NULL	59	1	124	NULL	NULL	NULL	KSY	List2	0		2	0	757425	183		0	0	1	{/}	2	3	757608	0	{/}	277	757885
좌우반구com(CVF, UVF, BVF)_3	3	1	<?xml version="1.0"?>\n<Clock xmlns:dt="urn:schemas-microsoft-com:datatypes"><Description dt:dt="string">E-Prime Primary Realtime Clock</Description><StartTime><Timestamp dt:dt="int">0</Timestamp><DateUtc dt:dt="string">2023-09-06T02:03:18Z</DateUtc></StartTime><FrequencyChanges><FrequencyChange><Frequency dt:dt="r8">10000000</Frequency><Timestamp dt:dt="r8">10131421832038</Timestamp><Current dt:…	좌우반구com(CVF, UVF, BVF)_3-003-1	60	1.0.0.171	1	-403945179	Professional	2.0.10.356	2.0.10.356	09-06-2023	2023-09-06 오전 2:03:18	11:03:18	2.0.10.252	262		1	{/}	정오	NULL	NULL	NULL	65	1	130	NULL	NULL	NULL	KSY	List2	0		2	0	773308	183		0	0	1	{/}	2	3	773491	0	{/}	434	773925
좌우반구com(CVF, UVF, BVF)_3	3	1	<?xml version="1.0"?>\n<Clock xmlns:dt="urn:schemas-microsoft-com:datatypes"><Description dt:dt="string">E-Prime Primary Realtime Clock</Description><StartTime><Timestamp dt:dt="int">0</Timestamp><DateUtc dt:dt="string">2023-09-06T02:03:18Z</DateUtc></StartTime><FrequencyChanges><FrequencyChange><Frequency dt:dt="r8">10000000</Frequency><Timestamp dt:dt="r8">10131421832038</Timestamp><Current dt:…	좌우반구com(CVF, UVF, BVF)_3-003-1	60	1.0.0.171	1	-403945179	Professional	2.0.10.356	2.0.10.356	09-06-2023	2023-09-06 오전 2:03:18	11:03:18	2.0.10.252	173		1	{/}	정책	NULL	NULL	NULL	80	1	41	NULL	NULL	NULL	KSY	List2	0		2	0	541208	183		0	0	1	{/}	2	3	541391	0	{/}	391	541782
좌우반구com(CVF, UVF, BVF)_3	3	1	<?xml version="1.0"?>\n<Clock xmlns:dt="urn:schemas-microsoft-com:datatypes"><Description dt:dt="string">E-Prime Primary Realtime Clock</Description><StartTime><Timestamp dt:dt="int">0</Timestamp><DateUtc dt:dt="string">2023-09-06T02:03:18Z</DateUtc></StartTime><FrequencyChanges><FrequencyChange><Frequency dt:dt="r8">10000000</Frequency><Timestamp dt:dt="r8">10131421832038</Timestamp><Current dt:…	좌우반구com(CVF, UVF, BVF)_3-003-1	60	1.0.0.171	1	-403945179	Professional	2.0.10.356	2.0.10.356	09-06-2023	2023-09-06 오전 2:03:18	11:03:18	2.0.10.252	277		2	z	제경	NULL	NULL	NULL	NULL	NULL	NULL	6	1	13	KSY4	List3	NULL	NULL	NULL	NULL	NULL	NULL	NULL	NULL	NULL	0	z	2	3	857541	0	{/}	576	858117
좌우반구com(CVF, UVF, BVF)_3	3	1	<?xml version="1.0"?>\n<Clock xmlns:dt="urn:schemas-microsoft-com:datatypes"><Description dt:dt="string">E-Prime Primary Realtime Clock</Description><StartTime><Timestamp dt:dt="int">0</Timestamp><DateUtc dt:dt="string">2023-09-06T02:03:18Z</DateUtc></StartTime><FrequencyChanges><FrequencyChange><Frequency dt:dt="r8">10000000</Frequency><Timestamp dt:dt="r8">10131421832038</Timestamp><Current dt:…	좌우반구com(CVF, UVF, BVF)_3-003-1	60	1.0.0.171	1	-403945179	Professional	2.0.10.356	2.0.10.356	09-06-2023	2023-09-06 오전 2:03:18	11:03:18	2.0.10.252	81		1	{/}	제도	95	1	81	NULL	NULL	NULL	NULL	NULL	NULL	KSY2	List1	NULL	NULL	NULL	NULL	NULL	NULL	NULL	NULL	NULL	1	{/}	2	3	253475	0	{/}	459	253934
좌우반구com(CVF, UVF, BVF)_3	3	1	<?xml version="1.0"?>\n<Clock xmlns:dt="urn:schemas-microsoft-com:datatypes"><Description dt:dt="string">E-Prime Primary Realtime Clock</Description><StartTime><Timestamp dt:dt="int">0</Timestamp><DateUtc dt:dt="string">2023-09-06T02:03:18Z</DateUtc></StartTime><FrequencyChanges><FrequencyChange><Frequency dt:dt="r8">10000000</Frequency><Timestamp dt:dt="r8">10131421832038</Timestamp><Current dt:…	좌우반구com(CVF, UVF, BVF)_3-003-1	60	1.0.0.171	1	-403945179	Professional	2.0.10.356	2.0.10.356	09-06-2023	2023-09-06 오전 2:03:18	11:03:18	2.0.10.252	116		2	z	제란	116	1	116	NULL	NULL	NULL	NULL	NULL	NULL	KSY3	List1	NULL	NULL	NULL	NULL	NULL	NULL	NULL	NULL	NULL	1	z	2	4	344075	0	z	659	344734
좌우반구com(CVF, UVF, BVF)_3	3	1	<?xml version="1.0"?>\n<Clock xmlns:dt="urn:schemas-microsoft-com:datatypes"><Description dt:dt="string">E-Prime Primary Realtime Clock</Description><StartTime><Timestamp dt:dt="int">0</Timestamp><DateUtc dt:dt="string">2023-09-06T02:03:18Z</DateUtc></StartTime><FrequencyChanges><FrequencyChange><Frequency dt:dt="r8">10000000</Frequency><Timestamp dt:dt="r8">10131421832038</Timestamp><Current dt:…	좌우반구com(CVF, UVF, BVF)_3-003-1	60	1.0.0.171	1	-403945179	Professional	2.0.10.356	2.0.10.356	09-06-2023	2023-09-06 오전 2:03:18	11:03:18	2.0.10.252	47		1	{/}	제안	119	1	47	NULL	NULL	NULL	NULL	NULL	NULL	KSY2	List1	NULL	NULL	NULL	NULL	NULL	NULL	NULL	NULL	NULL	1	{/}	2	3	163758	0	{/}	296	164054
좌우반구com(CVF, UVF, BVF)_3	3	1	<?xml version="1.0"?>\n<Clock xmlns:dt="urn:schemas-microsoft-com:datatypes"><Description dt:dt="string">E-Prime Primary Realtime Clock</Description><StartTime><Timestamp dt:dt="int">0</Timestamp><DateUtc dt:dt="string">2023-09-06T02:03:18Z</DateUtc></StartTime><FrequencyChanges><FrequencyChange><Frequency dt:dt="r8">10000000</Frequency><Timestamp dt:dt="r8">10131421832038</Timestamp><Current dt:…	좌우반구com(CVF, UVF, BVF)_3-003-1	60	1.0.0.171	1	-403945179	Professional	2.0.10.356	2.0.10.356	09-06-2023	2023-09-06 오전 2:03:18	11:03:18	2.0.10.252	182		1	{/}	제품	NULL	NULL	NULL	25	1	50	NULL	NULL	NULL	KSY2	List2	NULL	NULL	NULL	NULL	NULL	NULL	NULL	NULL	NULL	1	{/}	2	3	564808	0	{/}	309	565117
좌우반구com(CVF, UVF, BVF)_3	3	1	<?xml version="1.0"?>\n<Clock xmlns:dt="urn:schemas-microsoft-com:datatypes"><Description dt:dt="string">E-Prime Primary Realtime Clock</Description><StartTime><Timestamp dt:dt="int">0</Timestamp><DateUtc dt:dt="string">2023-09-06T02:03:18Z</DateUtc></StartTime><FrequencyChanges><FrequencyChange><Frequency dt:dt="r8">10000000</Frequency><Timestamp dt:dt="r8">10131421832038</Timestamp><Current dt:…	좌우반구com(CVF, UVF, BVF)_3-003-1	60	1.0.0.171	1	-403945179	Professional	2.0.10.356	2.0.10.356	09-06-2023	2023-09-06 오전 2:03:18	11:03:18	2.0.10.252	219		1	{/}	조건	NULL	NULL	NULL	92	1	87	NULL	NULL	NULL	KSY2	List2	NULL	NULL	NULL	NULL	NULL	NULL	NULL	NULL	NULL	1	{/}	2	3	661458	0	{/}	379	661837
좌우반구com(CVF, UVF, BVF)_3	3	1	<?xml version="1.0"?>\n<Clock xmlns:dt="urn:schemas-microsoft-com:datatypes"><Description dt:dt="string">E-Prime Primary Realtime Clock</Description><StartTime><Timestamp dt:dt="int">0</Timestamp><DateUtc dt:dt="string">2023-09-06T02:03:18Z</DateUtc></StartTime><FrequencyChanges><FrequencyChange><Frequency dt:dt="r8">10000000</Frequency><Timestamp dt:dt="r8">10131421832038</Timestamp><Current dt:…	좌우반구com(CVF, UVF, BVF)_3-003-1	60	1.0.0.171	1	-403945179	Professional	2.0.10.356	2.0.10.356	09-06-2023	2023-09-06 오전 2:03:18	11:03:18	2.0.10.252	78		1	{/}	조례	44	1	78	NULL	NULL	NULL	NULL	NULL	NULL	KSY2	List1	NULL	NULL	NULL	NULL	NULL	NULL	NULL	NULL	NULL	1	{/}	2	3	245458	0	{/}	316	245774
좌우반구com(CVF, UVF, BVF)_3	3	1	<?xml version="1.0"?>\n<Clock xmlns:dt="urn:schemas-microsoft-com:datatypes"><Description dt:dt="string">E-Prime Primary Realtime Clock</Description><StartTime><Timestamp dt:dt="int">0</Timestamp><DateUtc dt:dt="string">2023-09-06T02:03:18Z</DateUtc></StartTime><FrequencyChanges><FrequencyChange><Frequency dt:dt="r8">10000000</Frequency><Timestamp dt:dt="r8">10131421832038</Timestamp><Current dt:…	좌우반구com(CVF, UVF, BVF)_3-003-1	60	1.0.0.171	1	-403945179	Professional	2.0.10.356	2.0.10.356	09-06-2023	2023-09-06 오전 2:03:18	11:03:18	2.0.10.252	172		1	{/}	조직	NULL	NULL	NULL	17	1	40	NULL	NULL	NULL	KSY2	List2	NULL	NULL	NULL	NULL	NULL	NULL	NULL	NULL	NULL	1	{/}	2	3	538825	0	{/}	373	539198
좌우반구com(CVF, UVF, BVF)_3	3	1	<?xml version="1.0"?>\n<Clock xmlns:dt="urn:schemas-microsoft-com:datatypes"><Description dt:dt="string">E-Prime Primary Realtime Clock</Description><StartTime><Timestamp dt:dt="int">0</Timestamp><DateUtc dt:dt="string">2023-09-06T02:03:18Z</DateUtc></StartTime><FrequencyChanges><FrequencyChange><Frequency dt:dt="r8">10000000</Frequency><Timestamp dt:dt="r8">10131421832038</Timestamp><Current dt:…	좌우반구com(CVF, UVF, BVF)_3-003-1	60	1.0.0.171	1	-403945179	Professional	2.0.10.356	2.0.10.356	09-06-2023	2023-09-06 오전 2:03:18	11:03:18	2.0.10.252	33		1	{/}	종류	66	1	33	NULL	NULL	NULL	NULL	NULL	NULL	KSY2	List1	NULL	NULL	NULL	NULL	NULL	NULL	NULL	NULL	NULL	1	{/}	2	3	127425	0	{/}	277	127702
좌우반구com(CVF, UVF, BVF)_3	3	1	<?xml version="1.0"?>\n<Clock xmlns:dt="urn:schemas-microsoft-com:datatypes"><Description dt:dt="string">E-Prime Primary Realtime Clock</Description><StartTime><Timestamp dt:dt="int">0</Timestamp><DateUtc dt:dt="string">2023-09-06T02:03:18Z</DateUtc></StartTime><FrequencyChanges><FrequencyChange><Frequency dt:dt="r8">10000000</Frequency><Timestamp dt:dt="r8">10131421832038</Timestamp><Current dt:…	좌우반구com(CVF, UVF, BVF)_3-003-1	60	1.0.0.171	1	-403945179	Professional	2.0.10.356	2.0.10.356	09-06-2023	2023-09-06 오전 2:03:18	11:03:18	2.0.10.252	197		2	z	종백	NULL	NULL	NULL	53	1	65	NULL	NULL	NULL	KSY4	List2	NULL	NULL	NULL	NULL	NULL	NULL	NULL	NULL	NULL	1	z	2	3	604241	0	z	605	604846
좌우반구com(CVF, UVF, BVF)_3	3	1	<?xml version="1.0"?>\n<Clock xmlns:dt="urn:schemas-microsoft-com:datatypes"><Description dt:dt="string">E-Prime Primary Realtime Clock</Description><StartTime><Timestamp dt:dt="int">0</Timestamp><DateUtc dt:dt="string">2023-09-06T02:03:18Z</DateUtc></StartTime><FrequencyChanges><FrequencyChange><Frequency dt:dt="r8">10000000</Frequency><Timestamp dt:dt="r8">10131421832038</Timestamp><Current dt:…	좌우반구com(CVF, UVF, BVF)_3-003-1	60	1.0.0.171	1	-403945179	Professional	2.0.10.356	2.0.10.356	09-06-2023	2023-09-06 오전 2:03:18	11:03:18	2.0.10.252	221		2	z	죽거	NULL	NULL	NULL	112	1	89	NULL	NULL	NULL	KSY	List2	0		2	0	666524	184		0	0	1	z	2	4	666708	0	z	409	667117
좌우반구com(CVF, UVF, BVF)_3	3	1	<?xml version="1.0"?>\n<Clock xmlns:dt="urn:schemas-microsoft-com:datatypes"><Description dt:dt="string">E-Prime Primary Realtime Clock</Description><StartTime><Timestamp dt:dt="int">0</Timestamp><DateUtc dt:dt="string">2023-09-06T02:03:18Z</DateUtc></StartTime><FrequencyChanges><FrequencyChange><Frequency dt:dt="r8">10000000</Frequency><Timestamp dt:dt="r8">10131421832038</Timestamp><Current dt:…	좌우반구com(CVF, UVF, BVF)_3-003-1	60	1.0.0.171	1	-403945179	Professional	2.0.10.356	2.0.10.356	09-06-2023	2023-09-06 오전 2:03:18	11:03:18	2.0.10.252	37		1	{/}	죽음	131	1	37	NULL	NULL	NULL	NULL	NULL	NULL	KSY2	List1	NULL	NULL	NULL	NULL	NULL	NULL	NULL	NULL	NULL	1	{/}	2	4	137742	0	{/}	248	137990
좌우반구com(CVF, UVF, BVF)_3	3	1	<?xml version="1.0"?>\n<Clock xmlns:dt="urn:schemas-microsoft-com:datatypes"><Description dt:dt="string">E-Prime Primary Realtime Clock</Description><StartTime><Timestamp dt:dt="int">0</Timestamp><DateUtc dt:dt="string">2023-09-06T02:03:18Z</DateUtc></StartTime><FrequencyChanges><FrequencyChange><Frequency dt:dt="r8">10000000</Frequency><Timestamp dt:dt="r8">10131421832038</Timestamp><Current dt:…	좌우반구com(CVF, UVF, BVF)_3-003-1	60	1.0.0.171	1	-403945179	Professional	2.0.10.356	2.0.10.356	09-06-2023	2023-09-06 오전 2:03:18	11:03:18	2.0.10.252	330		1	{/}	준거	NULL	NULL	NULL	NULL	NULL	NULL	135	1	66	KSY2	List3	NULL	NULL	NULL	NULL	NULL	NULL	NULL	NULL	NULL	1	{/}	2	3	996474	0	{/}	443	996917
좌우반구com(CVF, UVF, BVF)_3	3	1	<?xml version="1.0"?>\n<Clock xmlns:dt="urn:schemas-microsoft-com:datatypes"><Description dt:dt="string">E-Prime Primary Realtime Clock</Description><StartTime><Timestamp dt:dt="int">0</Timestamp><DateUtc dt:dt="string">2023-09-06T02:03:18Z</DateUtc></StartTime><FrequencyChanges><FrequencyChange><Frequency dt:dt="r8">10000000</Frequency><Timestamp dt:dt="r8">10131421832038</Timestamp><Current dt:…	좌우반구com(CVF, UVF, BVF)_3-003-1	60	1.0.0.171	1	-403945179	Professional	2.0.10.356	2.0.10.356	09-06-2023	2023-09-06 오전 2:03:18	11:03:18	2.0.10.252	167		2	z	증력	NULL	NULL	NULL	87	1	35	NULL	NULL	NULL	KSY	List2	0		2	0	525358	183		0	0	0	z	2	3	525541	0	{/}	809	526350
좌우반구com(CVF, UVF, BVF)_3	3	1	<?xml version="1.0"?>\n<Clock xmlns:dt="urn:schemas-microsoft-com:datatypes"><Description dt:dt="string">E-Prime Primary Realtime Clock</Description><StartTime><Timestamp dt:dt="int">0</Timestamp><DateUtc dt:dt="string">2023-09-06T02:03:18Z</DateUtc></StartTime><FrequencyChanges><FrequencyChange><Frequency dt:dt="r8">10000000</Frequency><Timestamp dt:dt="r8">10131421832038</Timestamp><Current dt:…	좌우반구com(CVF, UVF, BVF)_3-003-1	60	1.0.0.171	1	-403945179	Professional	2.0.10.356	2.0.10.356	09-06-2023	2023-09-06 오전 2:03:18	11:03:18	2.0.10.252	254		1	{/}	증인	NULL	NULL	NULL	77	1	122	NULL	NULL	NULL	KSY2	List2	NULL	NULL	NULL	NULL	NULL	NULL	NULL	NULL	NULL	1	{/}	2	3	752291	0	{/}	402	752693
좌우반구com(CVF, UVF, BVF)_3	3	1	<?xml version="1.0"?>\n<Clock xmlns:dt="urn:schemas-microsoft-com:datatypes"><Description dt:dt="string">E-Prime Primary Realtime Clock</Description><StartTime><Timestamp dt:dt="int">0</Timestamp><DateUtc dt:dt="string">2023-09-06T02:03:18Z</DateUtc></StartTime><FrequencyChanges><FrequencyChange><Frequency dt:dt="r8">10000000</Frequency><Timestamp dt:dt="r8">10131421832038</Timestamp><Current dt:…	좌우반구com(CVF, UVF, BVF)_3-003-1	60	1.0.0.171	1	-403945179	Professional	2.0.10.356	2.0.10.356	09-06-2023	2023-09-06 오전 2:03:18	11:03:18	2.0.10.252	27		2	z	지님	2	1	27	NULL	NULL	NULL	NULL	NULL	NULL	KSY4	List1	NULL	NULL	NULL	NULL	NULL	NULL	NULL	NULL	NULL	1	z	2	3	110792	0	z	758	111550
좌우반구com(CVF, UVF, BVF)_3	3	1	<?xml version="1.0"?>\n<Clock xmlns:dt="urn:schemas-microsoft-com:datatypes"><Description dt:dt="string">E-Prime Primary Realtime Clock</Description><StartTime><Timestamp dt:dt="int">0</Timestamp><DateUtc dt:dt="string">2023-09-06T02:03:18Z</DateUtc></StartTime><FrequencyChanges><FrequencyChange><Frequency dt:dt="r8">10000000</Frequency><Timestamp dt:dt="r8">10131421832038</Timestamp><Current dt:…	좌우반구com(CVF, UVF, BVF)_3-003-1	60	1.0.0.171	1	-403945179	Professional	2.0.10.356	2.0.10.356	09-06-2023	2023-09-06 오전 2:03:18	11:03:18	2.0.10.252	160		1	{/}	지적	NULL	NULL	NULL	125	1	28	NULL	NULL	NULL	KSY2	List2	NULL	NULL	NULL	NULL	NULL	NULL	NULL	NULL	NULL	1	{/}	2	3	506941	0	{/}	489	507430
좌우반구com(CVF, UVF, BVF)_3	3	1	<?xml version="1.0"?>\n<Clock xmlns:dt="urn:schemas-microsoft-com:datatypes"><Description dt:dt="string">E-Prime Primary Realtime Clock</Description><StartTime><Timestamp dt:dt="int">0</Timestamp><DateUtc dt:dt="string">2023-09-06T02:03:18Z</DateUtc></StartTime><FrequencyChanges><FrequencyChange><Frequency dt:dt="r8">10000000</Frequency><Timestamp dt:dt="r8">10131421832038</Timestamp><Current dt:…	좌우반구com(CVF, UVF, BVF)_3-003-1	60	1.0.0.171	1	-403945179	Professional	2.0.10.356	2.0.10.356	09-06-2023	2023-09-06 오전 2:03:18	11:03:18	2.0.10.252	224		1	{/}	지표	NULL	NULL	NULL	67	1	92	NULL	NULL	NULL	KSY2	List2	NULL	NULL	NULL	NULL	NULL	NULL	NULL	NULL	NULL	1	{/}	2	4	674525	0	{/}	472	674997
좌우반구com(CVF, UVF, BVF)_3	3	1	<?xml version="1.0"?>\n<Clock xmlns:dt="urn:schemas-microsoft-com:datatypes"><Description dt:dt="string">E-Prime Primary Realtime Clock</Description><StartTime><Timestamp dt:dt="int">0</Timestamp><DateUtc dt:dt="string">2023-09-06T02:03:18Z</DateUtc></StartTime><FrequencyChanges><FrequencyChange><Frequency dt:dt="r8">10000000</Frequency><Timestamp dt:dt="r8">10131421832038</Timestamp><Current dt:…	좌우반구com(CVF, UVF, BVF)_3-003-1	60	1.0.0.171	1	-403945179	Professional	2.0.10.356	2.0.10.356	09-06-2023	2023-09-06 오전 2:03:18	11:03:18	2.0.10.252	147		1	{/}	지헤	NULL	NULL	NULL	119	1	15	NULL	NULL	NULL	KSY2	List2	NULL	NULL	NULL	NULL	NULL	NULL	NULL	NULL	NULL	1	{/}	3	3	472908	0	{/}	346	473254
좌우반구com(CVF, UVF, BVF)_3	3	1	<?xml version="1.0"?>\n<Clock xmlns:dt="urn:schemas-microsoft-com:datatypes"><Description dt:dt="string">E-Prime Primary Realtime Clock</Description><StartTime><Timestamp dt:dt="int">0</Timestamp><DateUtc dt:dt="string">2023-09-06T02:03:18Z</DateUtc></StartTime><FrequencyChanges><FrequencyChange><Frequency dt:dt="r8">10000000</Frequency><Timestamp dt:dt="r8">10131421832038</Timestamp><Current dt:…	좌우반구com(CVF, UVF, BVF)_3-003-1	60	1.0.0.171	1	-403945179	Professional	2.0.10.356	2.0.10.356	09-06-2023	2023-09-06 오전 2:03:18	11:03:18	2.0.10.252	236		2	z	직매	NULL	NULL	NULL	79	1	104	NULL	NULL	NULL	KSY2	List2	NULL	NULL	NULL	NULL	NULL	NULL	NULL	NULL	NULL	1	z	2	3	705991	0	z	335	706326
좌우반구com(CVF, UVF, BVF)_3	3	1	<?xml version="1.0"?>\n<Clock xmlns:dt="urn:schemas-microsoft-com:datatypes"><Description dt:dt="string">E-Prime Primary Realtime Clock</Description><StartTime><Timestamp dt:dt="int">0</Timestamp><DateUtc dt:dt="string">2023-09-06T02:03:18Z</DateUtc></StartTime><FrequencyChanges><FrequencyChange><Frequency dt:dt="r8">10000000</Frequency><Timestamp dt:dt="r8">10131421832038</Timestamp><Current dt:…	좌우반구com(CVF, UVF, BVF)_3-003-1	60	1.0.0.171	1	-403945179	Professional	2.0.10.356	2.0.10.356	09-06-2023	2023-09-06 오전 2:03:18	11:03:18	2.0.10.252	283		1	{/}	직장	NULL	NULL	NULL	NULL	NULL	NULL	58	1	19	KSY2	List3	NULL	NULL	NULL	NULL	NULL	NULL	NULL	NULL	NULL	1	{/}	3	3	873674	0	{/}	323	873997
좌우반구com(CVF, UVF, BVF)_3	3	1	<?xml version="1.0"?>\n<Clock xmlns:dt="urn:schemas-microsoft-com:datatypes"><Description dt:dt="string">E-Prime Primary Realtime Clock</Description><StartTime><Timestamp dt:dt="int">0</Timestamp><DateUtc dt:dt="string">2023-09-06T02:03:18Z</DateUtc></StartTime><FrequencyChanges><FrequencyChange><Frequency dt:dt="r8">10000000</Frequency><Timestamp dt:dt="r8">10131421832038</Timestamp><Current dt:…	좌우반구com(CVF, UVF, BVF)_3-003-1	60	1.0.0.171	1	-403945179	Professional	2.0.10.356	2.0.10.356	09-06-2023	2023-09-06 오전 2:03:18	11:03:18	2.0.10.252	181		2	z	진회	NULL	NULL	NULL	68	1	49	NULL	NULL	NULL	KSY	List2	0		2	0	562025	183		0	0	1	z	2	3	562208	0	z	406	562614
좌우반구com(CVF, UVF, BVF)_3	3	1	<?xml version="1.0"?>\n<Clock xmlns:dt="urn:schemas-microsoft-com:datatypes"><Description dt:dt="string">E-Prime Primary Realtime Clock</Description><StartTime><Timestamp dt:dt="int">0</Timestamp><DateUtc dt:dt="string">2023-09-06T02:03:18Z</DateUtc></StartTime><FrequencyChanges><FrequencyChange><Frequency dt:dt="r8">10000000</Frequency><Timestamp dt:dt="r8">10131421832038</Timestamp><Current dt:…	좌우반구com(CVF, UVF, BVF)_3-003-1	60	1.0.0.171	1	-403945179	Professional	2.0.10.356	2.0.10.356	09-06-2023	2023-09-06 오전 2:03:18	11:03:18	2.0.10.252	92		1	{/}	질서	97	1	92	NULL	NULL	NULL	NULL	NULL	NULL	KSY2	List1	NULL	NULL	NULL	NULL	NULL	NULL	NULL	NULL	NULL	1	{/}	3	3	281941	0	{/}	233	282174
좌우반구com(CVF, UVF, BVF)_3	3	1	<?xml version="1.0"?>\n<Clock xmlns:dt="urn:schemas-microsoft-com:datatypes"><Description dt:dt="string">E-Prime Primary Realtime Clock</Description><StartTime><Timestamp dt:dt="int">0</Timestamp><DateUtc dt:dt="string">2023-09-06T02:03:18Z</DateUtc></StartTime><FrequencyChanges><FrequencyChange><Frequency dt:dt="r8">10000000</Frequency><Timestamp dt:dt="r8">10131421832038</Timestamp><Current dt:…	좌우반구com(CVF, UVF, BVF)_3-003-1	60	1.0.0.171	1	-403945179	Professional	2.0.10.356	2.0.10.356	09-06-2023	2023-09-06 오전 2:03:18	11:03:18	2.0.10.252	370		1	{/}	차량	NULL	NULL	NULL	NULL	NULL	NULL	118	1	106	KSY2	List3	NULL	NULL	NULL	NULL	NULL	NULL	NULL	NULL	NULL	1	{/}	2	3	1102474	0	{/}	531	1103005
좌우반구com(CVF, UVF, BVF)_3	3	1	<?xml version="1.0"?>\n<Clock xmlns:dt="urn:schemas-microsoft-com:datatypes"><Description dt:dt="string">E-Prime Primary Realtime Clock</Description><StartTime><Timestamp dt:dt="int">0</Timestamp><DateUtc dt:dt="string">2023-09-06T02:03:18Z</DateUtc></StartTime><FrequencyChanges><FrequencyChange><Frequency dt:dt="r8">10000000</Frequency><Timestamp dt:dt="r8">10131421832038</Timestamp><Current dt:…	좌우반구com(CVF, UVF, BVF)_3-003-1	60	1.0.0.171	1	-403945179	Professional	2.0.10.356	2.0.10.356	09-06-2023	2023-09-06 오전 2:03:18	11:03:18	2.0.10.252	216		1	{/}	차익	NULL	NULL	NULL	128	1	84	NULL	NULL	NULL	KSY2	List2	NULL	NULL	NULL	NULL	NULL	NULL	NULL	NULL	NULL	0	{/}	2	3	653741	0	z	384	654125
좌우반구com(CVF, UVF, BVF)_3	3	1	<?xml version="1.0"?>\n<Clock xmlns:dt="urn:schemas-microsoft-com:datatypes"><Description dt:dt="string">E-Prime Primary Realtime Clock</Description><StartTime><Timestamp dt:dt="int">0</Timestamp><DateUtc dt:dt="string">2023-09-06T02:03:18Z</DateUtc></StartTime><FrequencyChanges><FrequencyChange><Frequency dt:dt="r8">10000000</Frequency><Timestamp dt:dt="r8">10131421832038</Timestamp><Current dt:…	좌우반구com(CVF, UVF, BVF)_3-003-1	60	1.0.0.171	1	-403945179	Professional	2.0.10.356	2.0.10.356	09-06-2023	2023-09-06 오전 2:03:18	11:03:18	2.0.10.252	207		2	z	착반	NULL	NULL	NULL	72	1	75	NULL	NULL	NULL	KSY4	List2	NULL	NULL	NULL	NULL	NULL	NULL	NULL	NULL	NULL	1	z	2	4	630308	0	z	481	630789
좌우반구com(CVF, UVF, BVF)_3	3	1	<?xml version="1.0"?>\n<Clock xmlns:dt="urn:schemas-microsoft-com:datatypes"><Description dt:dt="string">E-Prime Primary Realtime Clock</Description><StartTime><Timestamp dt:dt="int">0</Timestamp><DateUtc dt:dt="string">2023-09-06T02:03:18Z</DateUtc></StartTime><FrequencyChanges><FrequencyChange><Frequency dt:dt="r8">10000000</Frequency><Timestamp dt:dt="r8">10131421832038</Timestamp><Current dt:…	좌우반구com(CVF, UVF, BVF)_3-003-1	60	1.0.0.171	1	-403945179	Professional	2.0.10.356	2.0.10.356	09-06-2023	2023-09-06 오전 2:03:18	11:03:18	2.0.10.252	77		1	{/}	착지	53	1	77	NULL	NULL	NULL	NULL	NULL	NULL	KSY2	List1	NULL	NULL	NULL	NULL	NULL	NULL	NULL	NULL	NULL	1	{/}	3	3	242808	0	{/}	454	243262
좌우반구com(CVF, UVF, BVF)_3	3	1	<?xml version="1.0"?>\n<Clock xmlns:dt="urn:schemas-microsoft-com:datatypes"><Description dt:dt="string">E-Prime Primary Realtime Clock</Description><StartTime><Timestamp dt:dt="int">0</Timestamp><DateUtc dt:dt="string">2023-09-06T02:03:18Z</DateUtc></StartTime><FrequencyChanges><FrequencyChange><Frequency dt:dt="r8">10000000</Frequency><Timestamp dt:dt="r8">10131421832038</Timestamp><Current dt:…	좌우반구com(CVF, UVF, BVF)_3-003-1	60	1.0.0.171	1	-403945179	Professional	2.0.10.356	2.0.10.356	09-06-2023	2023-09-06 오전 2:03:18	11:03:18	2.0.10.252	239		1	{/}	책임	NULL	NULL	NULL	40	1	107	NULL	NULL	NULL	KSY2	List2	NULL	NULL	NULL	NULL	NULL	NULL	NULL	NULL	NULL	1	{/}	2	3	713474	0	{/}	323	713797
좌우반구com(CVF, UVF, BVF)_3	3	1	<?xml version="1.0"?>\n<Clock xmlns:dt="urn:schemas-microsoft-com:datatypes"><Description dt:dt="string">E-Prime Primary Realtime Clock</Description><StartTime><Timestamp dt:dt="int">0</Timestamp><DateUtc dt:dt="string">2023-09-06T02:03:18Z</DateUtc></StartTime><FrequencyChanges><FrequencyChange><Frequency dt:dt="r8">10000000</Frequency><Timestamp dt:dt="r8">10131421832038</Timestamp><Current dt:…	좌우반구com(CVF, UVF, BVF)_3-003-1	60	1.0.0.171	1	-403945179	Professional	2.0.10.356	2.0.10.356	09-06-2023	2023-09-06 오전 2:03:18	11:03:18	2.0.10.252	317		2	z	책희	NULL	NULL	NULL	NULL	NULL	NULL	133	1	53	KSY2	List3	NULL	NULL	NULL	NULL	NULL	NULL	NULL	NULL	NULL	1	z	2	4	962391	0	z	398	962789
좌우반구com(CVF, UVF, BVF)_3	3	1	<?xml version="1.0"?>\n<Clock xmlns:dt="urn:schemas-microsoft-com:datatypes"><Description dt:dt="string">E-Prime Primary Realtime Clock</Description><StartTime><Timestamp dt:dt="int">0</Timestamp><DateUtc dt:dt="string">2023-09-06T02:03:18Z</DateUtc></StartTime><FrequencyChanges><FrequencyChange><Frequency dt:dt="r8">10000000</Frequency><Timestamp dt:dt="r8">10131421832038</Timestamp><Current dt:…	좌우반구com(CVF, UVF, BVF)_3-003-1	60	1.0.0.171	1	-403945179	Professional	2.0.10.356	2.0.10.356	09-06-2023	2023-09-06 오전 2:03:18	11:03:18	2.0.10.252	382		2	z	청휘	NULL	NULL	NULL	NULL	NULL	NULL	66	1	118	KSY3	List3	NULL	NULL	NULL	NULL	NULL	NULL	NULL	NULL	NULL	1	z	2	3	1133524	0	z	577	1134101
좌우반구com(CVF, UVF, BVF)_3	3	1	<?xml version="1.0"?>\n<Clock xmlns:dt="urn:schemas-microsoft-com:datatypes"><Description dt:dt="string">E-Prime Primary Realtime Clock</Description><StartTime><Timestamp dt:dt="int">0</Timestamp><DateUtc dt:dt="string">2023-09-06T02:03:18Z</DateUtc></StartTime><FrequencyChanges><FrequencyChange><Frequency dt:dt="r8">10000000</Frequency><Timestamp dt:dt="r8">10131421832038</Timestamp><Current dt:…	좌우반구com(CVF, UVF, BVF)_3-003-1	60	1.0.0.171	1	-403945179	Professional	2.0.10.356	2.0.10.356	09-06-2023	2023-09-06 오전 2:03:18	11:03:18	2.0.10.252	88		2	z	체행	109	1	88	NULL	NULL	NULL	NULL	NULL	NULL	KSY4	List1	NULL	NULL	NULL	NULL	NULL	NULL	NULL	NULL	NULL	1	z	2	3	271242	0	z	516	271758
좌우반구com(CVF, UVF, BVF)_3	3	1	<?xml version="1.0"?>\n<Clock xmlns:dt="urn:schemas-microsoft-com:datatypes"><Description dt:dt="string">E-Prime Primary Realtime Clock</Description><StartTime><Timestamp dt:dt="int">0</Timestamp><DateUtc dt:dt="string">2023-09-06T02:03:18Z</DateUtc></StartTime><FrequencyChanges><FrequencyChange><Frequency dt:dt="r8">10000000</Frequency><Timestamp dt:dt="r8">10131421832038</Timestamp><Current dt:…	좌우반구com(CVF, UVF, BVF)_3-003-1	60	1.0.0.171	1	-403945179	Professional	2.0.10.356	2.0.10.356	09-06-2023	2023-09-06 오전 2:03:18	11:03:18	2.0.10.252	115		1	{/}	체험	1	1	115	NULL	NULL	NULL	NULL	NULL	NULL	KSY2	List1	NULL	NULL	NULL	NULL	NULL	NULL	NULL	NULL	NULL	1	{/}	2	4	341575	0	{/}	295	341870
좌우반구com(CVF, UVF, BVF)_3	3	1	<?xml version="1.0"?>\n<Clock xmlns:dt="urn:schemas-microsoft-com:datatypes"><Description dt:dt="string">E-Prime Primary Realtime Clock</Description><StartTime><Timestamp dt:dt="int">0</Timestamp><DateUtc dt:dt="string">2023-09-06T02:03:18Z</DateUtc></StartTime><FrequencyChanges><FrequencyChange><Frequency dt:dt="r8">10000000</Frequency><Timestamp dt:dt="r8">10131421832038</Timestamp><Current dt:…	좌우반구com(CVF, UVF, BVF)_3-003-1	60	1.0.0.171	1	-403945179	Professional	2.0.10.356	2.0.10.356	09-06-2023	2023-09-06 오전 2:03:18	11:03:18	2.0.10.252	110		1	{/}	최고	37	1	110	NULL	NULL	NULL	NULL	NULL	NULL	KSY2	List1	NULL	NULL	NULL	NULL	NULL	NULL	NULL	NULL	NULL	1	{/}	2	3	328925	0	{/}	361	329286
좌우반구com(CVF, UVF, BVF)_3	3	1	<?xml version="1.0"?>\n<Clock xmlns:dt="urn:schemas-microsoft-com:datatypes"><Description dt:dt="string">E-Prime Primary Realtime Clock</Description><StartTime><Timestamp dt:dt="int">0</Timestamp><DateUtc dt:dt="string">2023-09-06T02:03:18Z</DateUtc></StartTime><FrequencyChanges><FrequencyChange><Frequency dt:dt="r8">10000000</Frequency><Timestamp dt:dt="r8">10131421832038</Timestamp><Current dt:…	좌우반구com(CVF, UVF, BVF)_3-003-1	60	1.0.0.171	1	-403945179	Professional	2.0.10.356	2.0.10.356	09-06-2023	2023-09-06 오전 2:03:18	11:03:18	2.0.10.252	36		2	z	최여	30	1	36	NULL	NULL	NULL	NULL	NULL	NULL	KSY3	List1	NULL	NULL	NULL	NULL	NULL	NULL	NULL	NULL	NULL	1	z	2	4	134942	0	z	592	135534
좌우반구com(CVF, UVF, BVF)_3	3	1	<?xml version="1.0"?>\n<Clock xmlns:dt="urn:schemas-microsoft-com:datatypes"><Description dt:dt="string">E-Prime Primary Realtime Clock</Description><StartTime><Timestamp dt:dt="int">0</Timestamp><DateUtc dt:dt="string">2023-09-06T02:03:18Z</DateUtc></StartTime><FrequencyChanges><FrequencyChange><Frequency dt:dt="r8">10000000</Frequency><Timestamp dt:dt="r8">10131421832038</Timestamp><Current dt:…	좌우반구com(CVF, UVF, BVF)_3-003-1	60	1.0.0.171	1	-403945179	Professional	2.0.10.356	2.0.10.356	09-06-2023	2023-09-06 오전 2:03:18	11:03:18	2.0.10.252	165		2	z	최횟	NULL	NULL	NULL	102	1	33	NULL	NULL	NULL	KSY4	List2	NULL	NULL	NULL	NULL	NULL	NULL	NULL	NULL	NULL	1	z	2	3	520291	0	z	395	520686
좌우반구com(CVF, UVF, BVF)_3	3	1	<?xml version="1.0"?>\n<Clock xmlns:dt="urn:schemas-microsoft-com:datatypes"><Description dt:dt="string">E-Prime Primary Realtime Clock</Description><StartTime><Timestamp dt:dt="int">0</Timestamp><DateUtc dt:dt="string">2023-09-06T02:03:18Z</DateUtc></StartTime><FrequencyChanges><FrequencyChange><Frequency dt:dt="r8">10000000</Frequency><Timestamp dt:dt="r8">10131421832038</Timestamp><Current dt:…	좌우반구com(CVF, UVF, BVF)_3-003-1	60	1.0.0.171	1	-403945179	Professional	2.0.10.356	2.0.10.356	09-06-2023	2023-09-06 오전 2:03:18	11:03:18	2.0.10.252	213		2	z	축허	NULL	NULL	NULL	11	1	81	NULL	NULL	NULL	KSY	List2	0		2	0	645741	183		0	0	1	z	3	3	645924	0	z	377	646301
좌우반구com(CVF, UVF, BVF)_3	3	1	<?xml version="1.0"?>\n<Clock xmlns:dt="urn:schemas-microsoft-com:datatypes"><Description dt:dt="string">E-Prime Primary Realtime Clock</Description><StartTime><Timestamp dt:dt="int">0</Timestamp><DateUtc dt:dt="string">2023-09-06T02:03:18Z</DateUtc></StartTime><FrequencyChanges><FrequencyChange><Frequency dt:dt="r8">10000000</Frequency><Timestamp dt:dt="r8">10131421832038</Timestamp><Current dt:…	좌우반구com(CVF, UVF, BVF)_3-003-1	60	1.0.0.171	1	-403945179	Professional	2.0.10.356	2.0.10.356	09-06-2023	2023-09-06 오전 2:03:18	11:03:18	2.0.10.252	164		2	z	축헤	NULL	NULL	NULL	6	1	32	NULL	NULL	NULL	KSY	List2	0		2	0	517408	184		0	0	1	z	2	4	517592	0	z	494	518086
좌우반구com(CVF, UVF, BVF)_3	3	1	<?xml version="1.0"?>\n<Clock xmlns:dt="urn:schemas-microsoft-com:datatypes"><Description dt:dt="string">E-Prime Primary Realtime Clock</Description><StartTime><Timestamp dt:dt="int">0</Timestamp><DateUtc dt:dt="string">2023-09-06T02:03:18Z</DateUtc></StartTime><FrequencyChanges><FrequencyChange><Frequency dt:dt="r8">10000000</Frequency><Timestamp dt:dt="r8">10131421832038</Timestamp><Current dt:…	좌우반구com(CVF, UVF, BVF)_3-003-1	60	1.0.0.171	1	-403945179	Professional	2.0.10.356	2.0.10.356	09-06-2023	2023-09-06 오전 2:03:18	11:03:18	2.0.10.252	108		2	z	축희	125	1	108	NULL	NULL	NULL	NULL	NULL	NULL	KSY2	List1	NULL	NULL	NULL	NULL	NULL	NULL	NULL	NULL	NULL	1	z	2	4	323775	0	z	407	324182
좌우반구com(CVF, UVF, BVF)_3	3	1	<?xml version="1.0"?>\n<Clock xmlns:dt="urn:schemas-microsoft-com:datatypes"><Description dt:dt="string">E-Prime Primary Realtime Clock</Description><StartTime><Timestamp dt:dt="int">0</Timestamp><DateUtc dt:dt="string">2023-09-06T02:03:18Z</DateUtc></StartTime><FrequencyChanges><FrequencyChange><Frequency dt:dt="r8">10000000</Frequency><Timestamp dt:dt="r8">10131421832038</Timestamp><Current dt:…	좌우반구com(CVF, UVF, BVF)_3-003-1	60	1.0.0.171	1	-403945179	Professional	2.0.10.356	2.0.10.356	09-06-2023	2023-09-06 오전 2:03:18	11:03:18	2.0.10.252	134		2	z	측개	NULL	NULL	NULL	121	1	2	NULL	NULL	NULL	KSY4	List2	NULL	NULL	NULL	NULL	NULL	NULL	NULL	NULL	NULL	1	z	2	3	438941	0	z	449	439390
좌우반구com(CVF, UVF, BVF)_3	3	1	<?xml version="1.0"?>\n<Clock xmlns:dt="urn:schemas-microsoft-com:datatypes"><Description dt:dt="string">E-Prime Primary Realtime Clock</Description><StartTime><Timestamp dt:dt="int">0</Timestamp><DateUtc dt:dt="string">2023-09-06T02:03:18Z</DateUtc></StartTime><FrequencyChanges><FrequencyChange><Frequency dt:dt="r8">10000000</Frequency><Timestamp dt:dt="r8">10131421832038</Timestamp><Current dt:…	좌우반구com(CVF, UVF, BVF)_3-003-1	60	1.0.0.171	1	-403945179	Professional	2.0.10.356	2.0.10.356	09-06-2023	2023-09-06 오전 2:03:18	11:03:18	2.0.10.252	345		1	{/}	치안	NULL	NULL	NULL	NULL	NULL	NULL	38	1	81	KSY2	List3	NULL	NULL	NULL	NULL	NULL	NULL	NULL	NULL	NULL	1	{/}	2	3	1035957	0	{/}	392	1036349
좌우반구com(CVF, UVF, BVF)_3	3	1	<?xml version="1.0"?>\n<Clock xmlns:dt="urn:schemas-microsoft-com:datatypes"><Description dt:dt="string">E-Prime Primary Realtime Clock</Description><StartTime><Timestamp dt:dt="int">0</Timestamp><DateUtc dt:dt="string">2023-09-06T02:03:18Z</DateUtc></StartTime><FrequencyChanges><FrequencyChange><Frequency dt:dt="r8">10000000</Frequency><Timestamp dt:dt="r8">10131421832038</Timestamp><Current dt:…	좌우반구com(CVF, UVF, BVF)_3-003-1	60	1.0.0.171	1	-403945179	Professional	2.0.10.356	2.0.10.356	09-06-2023	2023-09-06 오전 2:03:18	11:03:18	2.0.10.252	352		2	z	치책	NULL	NULL	NULL	NULL	NULL	NULL	130	1	88	KSY3	List3	NULL	NULL	NULL	NULL	NULL	NULL	NULL	NULL	NULL	1	z	2	3	1055057	0	z	460	1055517
좌우반구com(CVF, UVF, BVF)_3	3	1	<?xml version="1.0"?>\n<Clock xmlns:dt="urn:schemas-microsoft-com:datatypes"><Description dt:dt="string">E-Prime Primary Realtime Clock</Description><StartTime><Timestamp dt:dt="int">0</Timestamp><DateUtc dt:dt="string">2023-09-06T02:03:18Z</DateUtc></StartTime><FrequencyChanges><FrequencyChange><Frequency dt:dt="r8">10000000</Frequency><Timestamp dt:dt="r8">10131421832038</Timestamp><Current dt:…	좌우반구com(CVF, UVF, BVF)_3-003-1	60	1.0.0.171	1	-403945179	Professional	2.0.10.356	2.0.10.356	09-06-2023	2023-09-06 오전 2:03:18	11:03:18	2.0.10.252	61		2	z	치향	122	1	61	NULL	NULL	NULL	NULL	NULL	NULL	KSY3	List1	NULL	NULL	NULL	NULL	NULL	NULL	NULL	NULL	NULL	1	z	2	4	201109	0	z	393	201502
좌우반구com(CVF, UVF, BVF)_3	3	1	<?xml version="1.0"?>\n<Clock xmlns:dt="urn:schemas-microsoft-com:datatypes"><Description dt:dt="string">E-Prime Primary Realtime Clock</Description><StartTime><Timestamp dt:dt="int">0</Timestamp><DateUtc dt:dt="string">2023-09-06T02:03:18Z</DateUtc></StartTime><FrequencyChanges><FrequencyChange><Frequency dt:dt="r8">10000000</Frequency><Timestamp dt:dt="r8">10131421832038</Timestamp><Current dt:…	좌우반구com(CVF, UVF, BVF)_3-003-1	60	1.0.0.171	1	-403945179	Professional	2.0.10.356	2.0.10.356	09-06-2023	2023-09-06 오전 2:03:18	11:03:18	2.0.10.252	351		1	{/}	타격	NULL	NULL	NULL	NULL	NULL	NULL	43	1	87	KSY2	List3	NULL	NULL	NULL	NULL	NULL	NULL	NULL	NULL	NULL	1	{/}	2	3	1052524	0	{/}	337	1052861
좌우반구com(CVF, UVF, BVF)_3	3	1	<?xml version="1.0"?>\n<Clock xmlns:dt="urn:schemas-microsoft-com:datatypes"><Description dt:dt="string">E-Prime Primary Realtime Clock</Description><StartTime><Timestamp dt:dt="int">0</Timestamp><DateUtc dt:dt="string">2023-09-06T02:03:18Z</DateUtc></StartTime><FrequencyChanges><FrequencyChange><Frequency dt:dt="r8">10000000</Frequency><Timestamp dt:dt="r8">10131421832038</Timestamp><Current dt:…	좌우반구com(CVF, UVF, BVF)_3-003-1	60	1.0.0.171	1	-403945179	Professional	2.0.10.356	2.0.10.356	09-06-2023	2023-09-06 오전 2:03:18	11:03:18	2.0.10.252	6		1	{/}	탈퇴	82	1	6	NULL	NULL	NULL	NULL	NULL	NULL	KSY2	List1	NULL	NULL	NULL	NULL	NULL	NULL	NULL	NULL	NULL	1	{/}	2	4	54492	0	{/}	346	54838
좌우반구com(CVF, UVF, BVF)_3	3	1	<?xml version="1.0"?>\n<Clock xmlns:dt="urn:schemas-microsoft-com:datatypes"><Description dt:dt="string">E-Prime Primary Realtime Clock</Description><StartTime><Timestamp dt:dt="int">0</Timestamp><DateUtc dt:dt="string">2023-09-06T02:03:18Z</DateUtc></StartTime><FrequencyChanges><FrequencyChange><Frequency dt:dt="r8">10000000</Frequency><Timestamp dt:dt="r8">10131421832038</Timestamp><Current dt:…	좌우반구com(CVF, UVF, BVF)_3-003-1	60	1.0.0.171	1	-403945179	Professional	2.0.10.356	2.0.10.356	09-06-2023	2023-09-06 오전 2:03:18	11:03:18	2.0.10.252	25		2	z	태스	10	1	25	NULL	NULL	NULL	NULL	NULL	NULL	KSY3	List1	NULL	NULL	NULL	NULL	NULL	NULL	NULL	NULL	NULL	1	z	2	3	105358	0	z	744	106102
좌우반구com(CVF, UVF, BVF)_3	3	1	<?xml version="1.0"?>\n<Clock xmlns:dt="urn:schemas-microsoft-com:datatypes"><Description dt:dt="string">E-Prime Primary Realtime Clock</Description><StartTime><Timestamp dt:dt="int">0</Timestamp><DateUtc dt:dt="string">2023-09-06T02:03:18Z</DateUtc></StartTime><FrequencyChanges><FrequencyChange><Frequency dt:dt="r8">10000000</Frequency><Timestamp dt:dt="r8">10131421832038</Timestamp><Current dt:…	좌우반구com(CVF, UVF, BVF)_3-003-1	60	1.0.0.171	1	-403945179	Professional	2.0.10.356	2.0.10.356	09-06-2023	2023-09-06 오전 2:03:18	11:03:18	2.0.10.252	109		1	{/}	택시	8	1	109	NULL	NULL	NULL	NULL	NULL	NULL	KSY2	List1	NULL	NULL	NULL	NULL	NULL	NULL	NULL	NULL	NULL	1	{/}	2	3	326375	0	{/}	343	326718
좌우반구com(CVF, UVF, BVF)_3	3	1	<?xml version="1.0"?>\n<Clock xmlns:dt="urn:schemas-microsoft-com:datatypes"><Description dt:dt="string">E-Prime Primary Realtime Clock</Description><StartTime><Timestamp dt:dt="int">0</Timestamp><DateUtc dt:dt="string">2023-09-06T02:03:18Z</DateUtc></StartTime><FrequencyChanges><FrequencyChange><Frequency dt:dt="r8">10000000</Frequency><Timestamp dt:dt="r8">10131421832038</Timestamp><Current dt:…	좌우반구com(CVF, UVF, BVF)_3-003-1	60	1.0.0.171	1	-403945179	Professional	2.0.10.356	2.0.10.356	09-06-2023	2023-09-06 오전 2:03:18	11:03:18	2.0.10.252	293		2	z	택정	NULL	NULL	NULL	NULL	NULL	NULL	51	1	29	KSY3	List3	NULL	NULL	NULL	NULL	NULL	NULL	NULL	NULL	NULL	1	z	2	4	899441	0	z	380	899821
좌우반구com(CVF, UVF, BVF)_3	3	1	<?xml version="1.0"?>\n<Clock xmlns:dt="urn:schemas-microsoft-com:datatypes"><Description dt:dt="string">E-Prime Primary Realtime Clock</Description><StartTime><Timestamp dt:dt="int">0</Timestamp><DateUtc dt:dt="string">2023-09-06T02:03:18Z</DateUtc></StartTime><FrequencyChanges><FrequencyChange><Frequency dt:dt="r8">10000000</Frequency><Timestamp dt:dt="r8">10131421832038</Timestamp><Current dt:…	좌우반구com(CVF, UVF, BVF)_3-003-1	60	1.0.0.171	1	-403945179	Professional	2.0.10.356	2.0.10.356	09-06-2023	2023-09-06 오전 2:03:18	11:03:18	2.0.10.252	17		2	z	통락	59	1	17	NULL	NULL	NULL	NULL	NULL	NULL	KSY2	List1	NULL	NULL	NULL	NULL	NULL	NULL	NULL	NULL	NULL	1	z	2	4	83792	0	z	454	84246
좌우반구com(CVF, UVF, BVF)_3	3	1	<?xml version="1.0"?>\n<Clock xmlns:dt="urn:schemas-microsoft-com:datatypes"><Description dt:dt="string">E-Prime Primary Realtime Clock</Description><StartTime><Timestamp dt:dt="int">0</Timestamp><DateUtc dt:dt="string">2023-09-06T02:03:18Z</DateUtc></StartTime><FrequencyChanges><FrequencyChange><Frequency dt:dt="r8">10000000</Frequency><Timestamp dt:dt="r8">10131421832038</Timestamp><Current dt:…	좌우반구com(CVF, UVF, BVF)_3-003-1	60	1.0.0.171	1	-403945179	Professional	2.0.10.356	2.0.10.356	09-06-2023	2023-09-06 오전 2:03:18	11:03:18	2.0.10.252	282		2	z	통록	NULL	NULL	NULL	NULL	NULL	NULL	49	1	18	KSY4	List3	NULL	NULL	NULL	NULL	NULL	NULL	NULL	NULL	NULL	1	z	2	4	871058	0	z	412	871470
좌우반구com(CVF, UVF, BVF)_3	3	1	<?xml version="1.0"?>\n<Clock xmlns:dt="urn:schemas-microsoft-com:datatypes"><Description dt:dt="string">E-Prime Primary Realtime Clock</Description><StartTime><Timestamp dt:dt="int">0</Timestamp><DateUtc dt:dt="string">2023-09-06T02:03:18Z</DateUtc></StartTime><FrequencyChanges><FrequencyChange><Frequency dt:dt="r8">10000000</Frequency><Timestamp dt:dt="r8">10131421832038</Timestamp><Current dt:…	좌우반구com(CVF, UVF, BVF)_3-003-1	60	1.0.0.171	1	-403945179	Professional	2.0.10.356	2.0.10.356	09-06-2023	2023-09-06 오전 2:03:18	11:03:18	2.0.10.252	331		2	z	통류	NULL	NULL	NULL	NULL	NULL	NULL	21	1	67	KSY	List3	0		2	0	998941	183		0	0	1	z	2	3	999124	0	z	457	999581
좌우반구com(CVF, UVF, BVF)_3	3	1	<?xml version="1.0"?>\n<Clock xmlns:dt="urn:schemas-microsoft-com:datatypes"><Description dt:dt="string">E-Prime Primary Realtime Clock</Description><StartTime><Timestamp dt:dt="int">0</Timestamp><DateUtc dt:dt="string">2023-09-06T02:03:18Z</DateUtc></StartTime><FrequencyChanges><FrequencyChange><Frequency dt:dt="r8">10000000</Frequency><Timestamp dt:dt="r8">10131421832038</Timestamp><Current dt:…	좌우반구com(CVF, UVF, BVF)_3-003-1	60	1.0.0.171	1	-403945179	Professional	2.0.10.356	2.0.10.356	09-06-2023	2023-09-06 오전 2:03:18	11:03:18	2.0.10.252	338		2	z	퇴착	NULL	NULL	NULL	NULL	NULL	NULL	31	1	74	KSY4	List3	NULL	NULL	NULL	NULL	NULL	NULL	NULL	NULL	NULL	1	z	2	4	1017541	0	z	480	1018021
좌우반구com(CVF, UVF, BVF)_3	3	1	<?xml version="1.0"?>\n<Clock xmlns:dt="urn:schemas-microsoft-com:datatypes"><Description dt:dt="string">E-Prime Primary Realtime Clock</Description><StartTime><Timestamp dt:dt="int">0</Timestamp><DateUtc dt:dt="string">2023-09-06T02:03:18Z</DateUtc></StartTime><FrequencyChanges><FrequencyChange><Frequency dt:dt="r8">10000000</Frequency><Timestamp dt:dt="r8">10131421832038</Timestamp><Current dt:…	좌우반구com(CVF, UVF, BVF)_3-003-1	60	1.0.0.171	1	-403945179	Professional	2.0.10.356	2.0.10.356	09-06-2023	2023-09-06 오전 2:03:18	11:03:18	2.0.10.252	229		1	{/}	판단	NULL	NULL	NULL	19	1	97	NULL	NULL	NULL	KSY2	List2	NULL	NULL	NULL	NULL	NULL	NULL	NULL	NULL	NULL	1	{/}	2	3	688141	0	{/}	377	688518
좌우반구com(CVF, UVF, BVF)_3	3	1	<?xml version="1.0"?>\n<Clock xmlns:dt="urn:schemas-microsoft-com:datatypes"><Description dt:dt="string">E-Prime Primary Realtime Clock</Description><StartTime><Timestamp dt:dt="int">0</Timestamp><DateUtc dt:dt="string">2023-09-06T02:03:18Z</DateUtc></StartTime><FrequencyChanges><FrequencyChange><Frequency dt:dt="r8">10000000</Frequency><Timestamp dt:dt="r8">10131421832038</Timestamp><Current dt:…	좌우반구com(CVF, UVF, BVF)_3-003-1	60	1.0.0.171	1	-403945179	Professional	2.0.10.356	2.0.10.356	09-06-2023	2023-09-06 오전 2:03:18	11:03:18	2.0.10.252	295		1	{/}	판매	NULL	NULL	NULL	NULL	NULL	NULL	25	1	31	KSY2	List3	NULL	NULL	NULL	NULL	NULL	NULL	NULL	NULL	NULL	1	{/}	3	3	904674	0	{/}	331	905005
좌우반구com(CVF, UVF, BVF)_3	3	1	<?xml version="1.0"?>\n<Clock xmlns:dt="urn:schemas-microsoft-com:datatypes"><Description dt:dt="string">E-Prime Primary Realtime Clock</Description><StartTime><Timestamp dt:dt="int">0</Timestamp><DateUtc dt:dt="string">2023-09-06T02:03:18Z</DateUtc></StartTime><FrequencyChanges><FrequencyChange><Frequency dt:dt="r8">10000000</Frequency><Timestamp dt:dt="r8">10131421832038</Timestamp><Current dt:…	좌우반구com(CVF, UVF, BVF)_3-003-1	60	1.0.0.171	1	-403945179	Professional	2.0.10.356	2.0.10.356	09-06-2023	2023-09-06 오전 2:03:18	11:03:18	2.0.10.252	129		1	{/}	표현	75	1	129	NULL	NULL	NULL	NULL	NULL	NULL	KSY2	List1	NULL	NULL	NULL	NULL	NULL	NULL	NULL	NULL	NULL	1	{/}	2	3	378558	0	{/}	280	378838
좌우반구com(CVF, UVF, BVF)_3	3	1	<?xml version="1.0"?>\n<Clock xmlns:dt="urn:schemas-microsoft-com:datatypes"><Description dt:dt="string">E-Prime Primary Realtime Clock</Description><StartTime><Timestamp dt:dt="int">0</Timestamp><DateUtc dt:dt="string">2023-09-06T02:03:18Z</DateUtc></StartTime><FrequencyChanges><FrequencyChange><Frequency dt:dt="r8">10000000</Frequency><Timestamp dt:dt="r8">10131421832038</Timestamp><Current dt:…	좌우반구com(CVF, UVF, BVF)_3-003-1	60	1.0.0.171	1	-403945179	Professional	2.0.10.356	2.0.10.356	09-06-2023	2023-09-06 오전 2:03:18	11:03:18	2.0.10.252	353		2	z	품결	NULL	NULL	NULL	NULL	NULL	NULL	79	1	89	KSY	List3	0		2	0	1057541	183		0	0	0	z	2	3	1057724	0	{/}	377	1058101
좌우반구com(CVF, UVF, BVF)_3	3	1	<?xml version="1.0"?>\n<Clock xmlns:dt="urn:schemas-microsoft-com:datatypes"><Description dt:dt="string">E-Prime Primary Realtime Clock</Description><StartTime><Timestamp dt:dt="int">0</Timestamp><DateUtc dt:dt="string">2023-09-06T02:03:18Z</DateUtc></StartTime><FrequencyChanges><FrequencyChange><Frequency dt:dt="r8">10000000</Frequency><Timestamp dt:dt="r8">10131421832038</Timestamp><Current dt:…	좌우반구com(CVF, UVF, BVF)_3-003-1	60	1.0.0.171	1	-403945179	Professional	2.0.10.356	2.0.10.356	09-06-2023	2023-09-06 오전 2:03:18	11:03:18	2.0.10.252	322		2	z	필관	NULL	NULL	NULL	NULL	NULL	NULL	105	1	58	KSY	List3	0		2	0	975274	184		0	0	1	z	2	4	975458	0	z	467	975925
좌우반구com(CVF, UVF, BVF)_3	3	1	<?xml version="1.0"?>\n<Clock xmlns:dt="urn:schemas-microsoft-com:datatypes"><Description dt:dt="string">E-Prime Primary Realtime Clock</Description><StartTime><Timestamp dt:dt="int">0</Timestamp><DateUtc dt:dt="string">2023-09-06T02:03:18Z</DateUtc></StartTime><FrequencyChanges><FrequencyChange><Frequency dt:dt="r8">10000000</Frequency><Timestamp dt:dt="r8">10131421832038</Timestamp><Current dt:…	좌우반구com(CVF, UVF, BVF)_3-003-1	60	1.0.0.171	1	-403945179	Professional	2.0.10.356	2.0.10.356	09-06-2023	2023-09-06 오전 2:03:18	11:03:18	2.0.10.252	264		1	{/}	필수	NULL	NULL	NULL	82	1	132	NULL	NULL	NULL	KSY2	List2	NULL	NULL	NULL	NULL	NULL	NULL	NULL	NULL	NULL	1	{/}	2	3	778574	0	{/}	687	779261
좌우반구com(CVF, UVF, BVF)_3	3	1	<?xml version="1.0"?>\n<Clock xmlns:dt="urn:schemas-microsoft-com:datatypes"><Description dt:dt="string">E-Prime Primary Realtime Clock</Description><StartTime><Timestamp dt:dt="int">0</Timestamp><DateUtc dt:dt="string">2023-09-06T02:03:18Z</DateUtc></StartTime><FrequencyChanges><FrequencyChange><Frequency dt:dt="r8">10000000</Frequency><Timestamp dt:dt="r8">10131421832038</Timestamp><Current dt:…	좌우반구com(CVF, UVF, BVF)_3-003-1	60	1.0.0.171	1	-403945179	Professional	2.0.10.356	2.0.10.356	09-06-2023	2023-09-06 오전 2:03:18	11:03:18	2.0.10.252	337		1	{/}	핑계	NULL	NULL	NULL	NULL	NULL	NULL	122	1	73	KSY2	List3	NULL	NULL	NULL	NULL	NULL	NULL	NULL	NULL	NULL	1	{/}	2	3	1014974	0	{/}	359	1015333
좌우반구com(CVF, UVF, BVF)_3	3	1	<?xml version="1.0"?>\n<Clock xmlns:dt="urn:schemas-microsoft-com:datatypes"><Description dt:dt="string">E-Prime Primary Realtime Clock</Description><StartTime><Timestamp dt:dt="int">0</Timestamp><DateUtc dt:dt="string">2023-09-06T02:03:18Z</DateUtc></StartTime><FrequencyChanges><FrequencyChange><Frequency dt:dt="r8">10000000</Frequency><Timestamp dt:dt="r8">10131421832038</Timestamp><Current dt:…	좌우반구com(CVF, UVF, BVF)_3-003-1	60	1.0.0.171	1	-403945179	Professional	2.0.10.356	2.0.10.356	09-06-2023	2023-09-06 오전 2:03:18	11:03:18	2.0.10.252	290		2	z	핑품	NULL	NULL	NULL	NULL	NULL	NULL	94	1	26	KSY3	List3	NULL	NULL	NULL	NULL	NULL	NULL	NULL	NULL	NULL	1	z	2	4	891658	0	z	347	892005
좌우반구com(CVF, UVF, BVF)_3	3	1	<?xml version="1.0"?>\n<Clock xmlns:dt="urn:schemas-microsoft-com:datatypes"><Description dt:dt="string">E-Prime Primary Realtime Clock</Description><StartTime><Timestamp dt:dt="int">0</Timestamp><DateUtc dt:dt="string">2023-09-06T02:03:18Z</DateUtc></StartTime><FrequencyChanges><FrequencyChange><Frequency dt:dt="r8">10000000</Frequency><Timestamp dt:dt="r8">10131421832038</Timestamp><Current dt:…	좌우반구com(CVF, UVF, BVF)_3-003-1	60	1.0.0.171	1	-403945179	Professional	2.0.10.356	2.0.10.356	09-06-2023	2023-09-06 오전 2:03:18	11:03:18	2.0.10.252	273		1	{/}	하나	NULL	NULL	NULL	NULL	NULL	NULL	96	1	9	KSY2	List3	NULL	NULL	NULL	NULL	NULL	NULL	NULL	NULL	NULL	1	{/}	2	3	847341	0	{/}	184	847525
좌우반구com(CVF, UVF, BVF)_3	3	1	<?xml version="1.0"?>\n<Clock xmlns:dt="urn:schemas-microsoft-com:datatypes"><Description dt:dt="string">E-Prime Primary Realtime Clock</Description><StartTime><Timestamp dt:dt="int">0</Timestamp><DateUtc dt:dt="string">2023-09-06T02:03:18Z</DateUtc></StartTime><FrequencyChanges><FrequencyChange><Frequency dt:dt="r8">10000000</Frequency><Timestamp dt:dt="r8">10131421832038</Timestamp><Current dt:…	좌우반구com(CVF, UVF, BVF)_3-003-1	60	1.0.0.171	1	-403945179	Professional	2.0.10.356	2.0.10.356	09-06-2023	2023-09-06 오전 2:03:18	11:03:18	2.0.10.252	202		1	{/}	한계	NULL	NULL	NULL	96	1	70	NULL	NULL	NULL	KSY2	List2	NULL	NULL	NULL	NULL	NULL	NULL	NULL	NULL	NULL	1	{/}	3	3	617324	0	{/}	385	617709
좌우반구com(CVF, UVF, BVF)_3	3	1	<?xml version="1.0"?>\n<Clock xmlns:dt="urn:schemas-microsoft-com:datatypes"><Description dt:dt="string">E-Prime Primary Realtime Clock</Description><StartTime><Timestamp dt:dt="int">0</Timestamp><DateUtc dt:dt="string">2023-09-06T02:03:18Z</DateUtc></StartTime><FrequencyChanges><FrequencyChange><Frequency dt:dt="r8">10000000</Frequency><Timestamp dt:dt="r8">10131421832038</Timestamp><Current dt:…	좌우반구com(CVF, UVF, BVF)_3-003-1	60	1.0.0.171	1	-403945179	Professional	2.0.10.356	2.0.10.356	09-06-2023	2023-09-06 오전 2:03:18	11:03:18	2.0.10.252	265		1	{/}	핵심	NULL	NULL	NULL	NULL	NULL	NULL	116	1	1	KSY2	List3	NULL	NULL	NULL	NULL	NULL	NULL	NULL	NULL	NULL	1	{/}	2	4	826825	0	{/}	300	827125
좌우반구com(CVF, UVF, BVF)_3	3	1	<?xml version="1.0"?>\n<Clock xmlns:dt="urn:schemas-microsoft-com:datatypes"><Description dt:dt="string">E-Prime Primary Realtime Clock</Description><StartTime><Timestamp dt:dt="int">0</Timestamp><DateUtc dt:dt="string">2023-09-06T02:03:18Z</DateUtc></StartTime><FrequencyChanges><FrequencyChange><Frequency dt:dt="r8">10000000</Frequency><Timestamp dt:dt="r8">10131421832038</Timestamp><Current dt:…	좌우반구com(CVF, UVF, BVF)_3-003-1	60	1.0.0.171	1	-403945179	Professional	2.0.10.356	2.0.10.356	09-06-2023	2023-09-06 오전 2:03:18	11:03:18	2.0.10.252	42		2	z	핵외	84	1	42	NULL	NULL	NULL	NULL	NULL	NULL	KSY3	List1	NULL	NULL	NULL	NULL	NULL	NULL	NULL	NULL	NULL	1	z	2	3	150542	0	z	736	151278
좌우반구com(CVF, UVF, BVF)_3	3	1	<?xml version="1.0"?>\n<Clock xmlns:dt="urn:schemas-microsoft-com:datatypes"><Description dt:dt="string">E-Prime Primary Realtime Clock</Description><StartTime><Timestamp dt:dt="int">0</Timestamp><DateUtc dt:dt="string">2023-09-06T02:03:18Z</DateUtc></StartTime><FrequencyChanges><FrequencyChange><Frequency dt:dt="r8">10000000</Frequency><Timestamp dt:dt="r8">10131421832038</Timestamp><Current dt:…	좌우반구com(CVF, UVF, BVF)_3-003-1	60	1.0.0.171	1	-403945179	Professional	2.0.10.356	2.0.10.356	09-06-2023	2023-09-06 오전 2:03:18	11:03:18	2.0.10.252	286		2	z	핵정	NULL	NULL	NULL	NULL	NULL	NULL	26	1	22	KSY3	List3	NULL	NULL	NULL	NULL	NULL	NULL	NULL	NULL	NULL	0	z	2	4	881258	0	{/}	355	881613
좌우반구com(CVF, UVF, BVF)_3	3	1	<?xml version="1.0"?>\n<Clock xmlns:dt="urn:schemas-microsoft-com:datatypes"><Description dt:dt="string">E-Prime Primary Realtime Clock</Description><StartTime><Timestamp dt:dt="int">0</Timestamp><DateUtc dt:dt="string">2023-09-06T02:03:18Z</DateUtc></StartTime><FrequencyChanges><FrequencyChange><Frequency dt:dt="r8">10000000</Frequency><Timestamp dt:dt="r8">10131421832038</Timestamp><Current dt:…	좌우반구com(CVF, UVF, BVF)_3-003-1	60	1.0.0.171	1	-403945179	Professional	2.0.10.356	2.0.10.356	09-06-2023	2023-09-06 오전 2:03:18	11:03:18	2.0.10.252	203		1	{/}	행보	NULL	NULL	NULL	30	1	71	NULL	NULL	NULL	KSY2	List2	NULL	NULL	NULL	NULL	NULL	NULL	NULL	NULL	NULL	1	{/}	2	4	619908	0	{/}	409	620317
좌우반구com(CVF, UVF, BVF)_3	3	1	<?xml version="1.0"?>\n<Clock xmlns:dt="urn:schemas-microsoft-com:datatypes"><Description dt:dt="string">E-Prime Primary Realtime Clock</Description><StartTime><Timestamp dt:dt="int">0</Timestamp><DateUtc dt:dt="string">2023-09-06T02:03:18Z</DateUtc></StartTime><FrequencyChanges><FrequencyChange><Frequency dt:dt="r8">10000000</Frequency><Timestamp dt:dt="r8">10131421832038</Timestamp><Current dt:…	좌우반구com(CVF, UVF, BVF)_3-003-1	60	1.0.0.171	1	-403945179	Professional	2.0.10.356	2.0.10.356	09-06-2023	2023-09-06 오전 2:03:18	11:03:18	2.0.10.252	38		1	{/}	행운	62	1	38	NULL	NULL	NULL	NULL	NULL	NULL	KSY2	List1	NULL	NULL	NULL	NULL	NULL	NULL	NULL	NULL	NULL	1	{/}	2	3	140192	0	{/}	246	140438
좌우반구com(CVF, UVF, BVF)_3	3	1	<?xml version="1.0"?>\n<Clock xmlns:dt="urn:schemas-microsoft-com:datatypes"><Description dt:dt="string">E-Prime Primary Realtime Clock</Description><StartTime><Timestamp dt:dt="int">0</Timestamp><DateUtc dt:dt="string">2023-09-06T02:03:18Z</DateUtc></StartTime><FrequencyChanges><FrequencyChange><Frequency dt:dt="r8">10000000</Frequency><Timestamp dt:dt="r8">10131421832038</Timestamp><Current dt:…	좌우반구com(CVF, UVF, BVF)_3-003-1	60	1.0.0.171	1	-403945179	Professional	2.0.10.356	2.0.10.356	09-06-2023	2023-09-06 오전 2:03:18	11:03:18	2.0.10.252	269		2	z	행회	NULL	NULL	NULL	NULL	NULL	NULL	103	1	5	KSY3	List3	NULL	NULL	NULL	NULL	NULL	NULL	NULL	NULL	NULL	1	z	2	3	837174	0	z	455	837629
좌우반구com(CVF, UVF, BVF)_3	3	1	<?xml version="1.0"?>\n<Clock xmlns:dt="urn:schemas-microsoft-com:datatypes"><Description dt:dt="string">E-Prime Primary Realtime Clock</Description><StartTime><Timestamp dt:dt="int">0</Timestamp><DateUtc dt:dt="string">2023-09-06T02:03:18Z</DateUtc></StartTime><FrequencyChanges><FrequencyChange><Frequency dt:dt="r8">10000000</Frequency><Timestamp dt:dt="r8">10131421832038</Timestamp><Current dt:…	좌우반구com(CVF, UVF, BVF)_3-003-1	60	1.0.0.171	1	-403945179	Professional	2.0.10.356	2.0.10.356	09-06-2023	2023-09-06 오전 2:03:18	11:03:18	2.0.10.252	395		1	{/}	향수	NULL	NULL	NULL	NULL	NULL	NULL	1	1	131	KSY2	List3	NULL	NULL	NULL	NULL	NULL	NULL	NULL	NULL	NULL	1	{/}	2	3	1167857	0	{/}	412	1168269
좌우반구com(CVF, UVF, BVF)_3	3	1	<?xml version="1.0"?>\n<Clock xmlns:dt="urn:schemas-microsoft-com:datatypes"><Description dt:dt="string">E-Prime Primary Realtime Clock</Description><StartTime><Timestamp dt:dt="int">0</Timestamp><DateUtc dt:dt="string">2023-09-06T02:03:18Z</DateUtc></StartTime><FrequencyChanges><FrequencyChange><Frequency dt:dt="r8">10000000</Frequency><Timestamp dt:dt="r8">10131421832038</Timestamp><Current dt:…	좌우반구com(CVF, UVF, BVF)_3-003-1	60	1.0.0.171	1	-403945179	Professional	2.0.10.356	2.0.10.356	09-06-2023	2023-09-06 오전 2:03:18	11:03:18	2.0.10.252	79		2	z	향엄	42	1	79	NULL	NULL	NULL	NULL	NULL	NULL	KSY3	List1	NULL	NULL	NULL	NULL	NULL	NULL	NULL	NULL	NULL	0	z	2	3	247975	0	{/}	471	248446
좌우반구com(CVF, UVF, BVF)_3	3	1	<?xml version="1.0"?>\n<Clock xmlns:dt="urn:schemas-microsoft-com:datatypes"><Description dt:dt="string">E-Prime Primary Realtime Clock</Description><StartTime><Timestamp dt:dt="int">0</Timestamp><DateUtc dt:dt="string">2023-09-06T02:03:18Z</DateUtc></StartTime><FrequencyChanges><FrequencyChange><Frequency dt:dt="r8">10000000</Frequency><Timestamp dt:dt="r8">10131421832038</Timestamp><Current dt:…	좌우반구com(CVF, UVF, BVF)_3-003-1	60	1.0.0.171	1	-403945179	Professional	2.0.10.356	2.0.10.356	09-06-2023	2023-09-06 오전 2:03:18	11:03:18	2.0.10.252	329		2	z	허낌	NULL	NULL	NULL	NULL	NULL	NULL	134	1	65	KSY	List3	0		2	0	993574	184		0	0	0	z	2	4	993758	0	{/}	511	994269
좌우반구com(CVF, UVF, BVF)_3	3	1	<?xml version="1.0"?>\n<Clock xmlns:dt="urn:schemas-microsoft-com:datatypes"><Description dt:dt="string">E-Prime Primary Realtime Clock</Description><StartTime><Timestamp dt:dt="int">0</Timestamp><DateUtc dt:dt="string">2023-09-06T02:03:18Z</DateUtc></StartTime><FrequencyChanges><FrequencyChange><Frequency dt:dt="r8">10000000</Frequency><Timestamp dt:dt="r8">10131421832038</Timestamp><Current dt:…	좌우반구com(CVF, UVF, BVF)_3-003-1	60	1.0.0.171	1	-403945179	Professional	2.0.10.356	2.0.10.356	09-06-2023	2023-09-06 오전 2:03:18	11:03:18	2.0.10.252	315		1	{/}	허락	NULL	NULL	NULL	NULL	NULL	NULL	85	1	51	KSY2	List3	NULL	NULL	NULL	NULL	NULL	NULL	NULL	NULL	NULL	1	{/}	2	3	957291	0	{/}	370	957661
좌우반구com(CVF, UVF, BVF)_3	3	1	<?xml version="1.0"?>\n<Clock xmlns:dt="urn:schemas-microsoft-com:datatypes"><Description dt:dt="string">E-Prime Primary Realtime Clock</Description><StartTime><Timestamp dt:dt="int">0</Timestamp><DateUtc dt:dt="string">2023-09-06T02:03:18Z</DateUtc></StartTime><FrequencyChanges><FrequencyChange><Frequency dt:dt="r8">10000000</Frequency><Timestamp dt:dt="r8">10131421832038</Timestamp><Current dt:…	좌우반구com(CVF, UVF, BVF)_3-003-1	60	1.0.0.171	1	-403945179	Professional	2.0.10.356	2.0.10.356	09-06-2023	2023-09-06 오전 2:03:18	11:03:18	2.0.10.252	210		2	z	허빈	NULL	NULL	NULL	9	1	78	NULL	NULL	NULL	KSY3	List2	NULL	NULL	NULL	NULL	NULL	NULL	NULL	NULL	NULL	1	z	2	4	638225	0	z	380	638605
좌우반구com(CVF, UVF, BVF)_3	3	1	<?xml version="1.0"?>\n<Clock xmlns:dt="urn:schemas-microsoft-com:datatypes"><Description dt:dt="string">E-Prime Primary Realtime Clock</Description><StartTime><Timestamp dt:dt="int">0</Timestamp><DateUtc dt:dt="string">2023-09-06T02:03:18Z</DateUtc></StartTime><FrequencyChanges><FrequencyChange><Frequency dt:dt="r8">10000000</Frequency><Timestamp dt:dt="r8">10131421832038</Timestamp><Current dt:…	좌우반구com(CVF, UVF, BVF)_3-003-1	60	1.0.0.171	1	-403945179	Professional	2.0.10.356	2.0.10.356	09-06-2023	2023-09-06 오전 2:03:18	11:03:18	2.0.10.252	363		2	z	헤오	NULL	NULL	NULL	NULL	NULL	NULL	101	1	99	KSY2	List3	NULL	NULL	NULL	NULL	NULL	NULL	NULL	NULL	NULL	1	z	2	4	1083908	0	z	329	1084237
좌우반구com(CVF, UVF, BVF)_3	3	1	<?xml version="1.0"?>\n<Clock xmlns:dt="urn:schemas-microsoft-com:datatypes"><Description dt:dt="string">E-Prime Primary Realtime Clock</Description><StartTime><Timestamp dt:dt="int">0</Timestamp><DateUtc dt:dt="string">2023-09-06T02:03:18Z</DateUtc></StartTime><FrequencyChanges><FrequencyChange><Frequency dt:dt="r8">10000000</Frequency><Timestamp dt:dt="r8">10131421832038</Timestamp><Current dt:…	좌우반구com(CVF, UVF, BVF)_3-003-1	60	1.0.0.171	1	-403945179	Professional	2.0.10.356	2.0.10.356	09-06-2023	2023-09-06 오전 2:03:18	11:03:18	2.0.10.252	334		1	{/}	현상	NULL	NULL	NULL	NULL	NULL	NULL	23	1	70	KSY2	List3	NULL	NULL	NULL	NULL	NULL	NULL	NULL	NULL	NULL	1	{/}	2	3	1007124	0	{/}	497	1007621
좌우반구com(CVF, UVF, BVF)_3	3	1	<?xml version="1.0"?>\n<Clock xmlns:dt="urn:schemas-microsoft-com:datatypes"><Description dt:dt="string">E-Prime Primary Realtime Clock</Description><StartTime><Timestamp dt:dt="int">0</Timestamp><DateUtc dt:dt="string">2023-09-06T02:03:18Z</DateUtc></StartTime><FrequencyChanges><FrequencyChange><Frequency dt:dt="r8">10000000</Frequency><Timestamp dt:dt="r8">10131421832038</Timestamp><Current dt:…	좌우반구com(CVF, UVF, BVF)_3-003-1	60	1.0.0.171	1	-403945179	Professional	2.0.10.356	2.0.10.356	09-06-2023	2023-09-06 오전 2:03:18	11:03:18	2.0.10.252	132		1	{/}	협력	31	1	132	NULL	NULL	NULL	NULL	NULL	NULL	KSY2	List1	NULL	NULL	NULL	NULL	NULL	NULL	NULL	NULL	NULL	1	{/}	2	4	386225	0	{/}	381	386606
좌우반구com(CVF, UVF, BVF)_3	3	1	<?xml version="1.0"?>\n<Clock xmlns:dt="urn:schemas-microsoft-com:datatypes"><Description dt:dt="string">E-Prime Primary Realtime Clock</Description><StartTime><Timestamp dt:dt="int">0</Timestamp><DateUtc dt:dt="string">2023-09-06T02:03:18Z</DateUtc></StartTime><FrequencyChanges><FrequencyChange><Frequency dt:dt="r8">10000000</Frequency><Timestamp dt:dt="r8">10131421832038</Timestamp><Current dt:…	좌우반구com(CVF, UVF, BVF)_3-003-1	60	1.0.0.171	1	-403945179	Professional	2.0.10.356	2.0.10.356	09-06-2023	2023-09-06 오전 2:03:18	11:03:18	2.0.10.252	390		2	z	협체	NULL	NULL	NULL	NULL	NULL	NULL	48	1	126	KSY4	List3	NULL	NULL	NULL	NULL	NULL	NULL	NULL	NULL	NULL	1	z	2	3	1154574	0	z	711	1155285
좌우반구com(CVF, UVF, BVF)_3	3	1	<?xml version="1.0"?>\n<Clock xmlns:dt="urn:schemas-microsoft-com:datatypes"><Description dt:dt="string">E-Prime Primary Realtime Clock</Description><StartTime><Timestamp dt:dt="int">0</Timestamp><DateUtc dt:dt="string">2023-09-06T02:03:18Z</DateUtc></StartTime><FrequencyChanges><FrequencyChange><Frequency dt:dt="r8">10000000</Frequency><Timestamp dt:dt="r8">10131421832038</Timestamp><Current dt:…	좌우반구com(CVF, UVF, BVF)_3-003-1	60	1.0.0.171	1	-403945179	Professional	2.0.10.356	2.0.10.356	09-06-2023	2023-09-06 오전 2:03:18	11:03:18	2.0.10.252	175		1	{/}	형님	NULL	NULL	NULL	69	1	43	NULL	NULL	NULL	KSY2	List2	NULL	NULL	NULL	NULL	NULL	NULL	NULL	NULL	NULL	1	{/}	2	4	546775	0	{/}	351	547126
좌우반구com(CVF, UVF, BVF)_3	3	1	<?xml version="1.0"?>\n<Clock xmlns:dt="urn:schemas-microsoft-com:datatypes"><Description dt:dt="string">E-Prime Primary Realtime Clock</Description><StartTime><Timestamp dt:dt="int">0</Timestamp><DateUtc dt:dt="string">2023-09-06T02:03:18Z</DateUtc></StartTime><FrequencyChanges><FrequencyChange><Frequency dt:dt="r8">10000000</Frequency><Timestamp dt:dt="r8">10131421832038</Timestamp><Current dt:…	좌우반구com(CVF, UVF, BVF)_3-003-1	60	1.0.0.171	1	-403945179	Professional	2.0.10.356	2.0.10.356	09-06-2023	2023-09-06 오전 2:03:18	11:03:18	2.0.10.252	393		2	z	형스	NULL	NULL	NULL	NULL	NULL	NULL	20	1	129	KSY4	List3	NULL	NULL	NULL	NULL	NULL	NULL	NULL	NULL	NULL	1	z	2	3	1162707	0	z	346	1163053
좌우반구com(CVF, UVF, BVF)_3	3	1	<?xml version="1.0"?>\n<Clock xmlns:dt="urn:schemas-microsoft-com:datatypes"><Description dt:dt="string">E-Prime Primary Realtime Clock</Description><StartTime><Timestamp dt:dt="int">0</Timestamp><DateUtc dt:dt="string">2023-09-06T02:03:18Z</DateUtc></StartTime><FrequencyChanges><FrequencyChange><Frequency dt:dt="r8">10000000</Frequency><Timestamp dt:dt="r8">10131421832038</Timestamp><Current dt:…	좌우반구com(CVF, UVF, BVF)_3-003-1	60	1.0.0.171	1	-403945179	Professional	2.0.10.356	2.0.10.356	09-06-2023	2023-09-06 오전 2:03:18	11:03:18	2.0.10.252	69		1	{/}	형태	36	1	69	NULL	NULL	NULL	NULL	NULL	NULL	KSY2	List1	NULL	NULL	NULL	NULL	NULL	NULL	NULL	NULL	NULL	1	{/}	2	3	221558	0	{/}	312	221870
좌우반구com(CVF, UVF, BVF)_3	3	1	<?xml version="1.0"?>\n<Clock xmlns:dt="urn:schemas-microsoft-com:datatypes"><Description dt:dt="string">E-Prime Primary Realtime Clock</Description><StartTime><Timestamp dt:dt="int">0</Timestamp><DateUtc dt:dt="string">2023-09-06T02:03:18Z</DateUtc></StartTime><FrequencyChanges><FrequencyChange><Frequency dt:dt="r8">10000000</Frequency><Timestamp dt:dt="r8">10131421832038</Timestamp><Current dt:…	좌우반구com(CVF, UVF, BVF)_3-003-1	60	1.0.0.171	1	-403945179	Professional	2.0.10.356	2.0.10.356	09-06-2023	2023-09-06 오전 2:03:18	11:03:18	2.0.10.252	358		1	{/}	화력	NULL	NULL	NULL	NULL	NULL	NULL	13	1	94	KSY2	List3	NULL	NULL	NULL	NULL	NULL	NULL	NULL	NULL	NULL	1	{/}	2	4	1070891	0	{/}	498	1071389
좌우반구com(CVF, UVF, BVF)_3	3	1	<?xml version="1.0"?>\n<Clock xmlns:dt="urn:schemas-microsoft-com:datatypes"><Description dt:dt="string">E-Prime Primary Realtime Clock</Description><StartTime><Timestamp dt:dt="int">0</Timestamp><DateUtc dt:dt="string">2023-09-06T02:03:18Z</DateUtc></StartTime><FrequencyChanges><FrequencyChange><Frequency dt:dt="r8">10000000</Frequency><Timestamp dt:dt="r8">10131421832038</Timestamp><Current dt:…	좌우반구com(CVF, UVF, BVF)_3-003-1	60	1.0.0.171	1	-403945179	Professional	2.0.10.356	2.0.10.356	09-06-2023	2023-09-06 오전 2:03:18	11:03:18	2.0.10.252	94		1	{/}	확률	70	1	94	NULL	NULL	NULL	NULL	NULL	NULL	KSY2	List1	NULL	NULL	NULL	NULL	NULL	NULL	NULL	NULL	NULL	1	{/}	2	4	287142	0	{/}	296	287438
좌우반구com(CVF, UVF, BVF)_3	3	1	<?xml version="1.0"?>\n<Clock xmlns:dt="urn:schemas-microsoft-com:datatypes"><Description dt:dt="string">E-Prime Primary Realtime Clock</Description><StartTime><Timestamp dt:dt="int">0</Timestamp><DateUtc dt:dt="string">2023-09-06T02:03:18Z</DateUtc></StartTime><FrequencyChanges><FrequencyChange><Frequency dt:dt="r8">10000000</Frequency><Timestamp dt:dt="r8">10131421832038</Timestamp><Current dt:…	좌우반구com(CVF, UVF, BVF)_3-003-1	60	1.0.0.171	1	-403945179	Professional	2.0.10.356	2.0.10.356	09-06-2023	2023-09-06 오전 2:03:18	11:03:18	2.0.10.252	7		2	z	확압	49	1	7	NULL	NULL	NULL	NULL	NULL	NULL	KSY2	List1	NULL	NULL	NULL	NULL	NULL	NULL	NULL	NULL	NULL	1	z	2	3	57042	0	z	804	57846
좌우반구com(CVF, UVF, BVF)_3	3	1	<?xml version="1.0"?>\n<Clock xmlns:dt="urn:schemas-microsoft-com:datatypes"><Description dt:dt="string">E-Prime Primary Realtime Clock</Description><StartTime><Timestamp dt:dt="int">0</Timestamp><DateUtc dt:dt="string">2023-09-06T02:03:18Z</DateUtc></StartTime><FrequencyChanges><FrequencyChange><Frequency dt:dt="r8">10000000</Frequency><Timestamp dt:dt="r8">10131421832038</Timestamp><Current dt:…	좌우반구com(CVF, UVF, BVF)_3-003-1	60	1.0.0.171	1	-403945179	Professional	2.0.10.356	2.0.10.356	09-06-2023	2023-09-06 오전 2:03:18	11:03:18	2.0.10.252	163		2	z	확축	NULL	NULL	NULL	123	1	31	NULL	NULL	NULL	KSY	List2	0		2	0	514825	183		0	0	1	z	2	3	515008	0	z	382	515390
좌우반구com(CVF, UVF, BVF)_3	3	1	<?xml version="1.0"?>\n<Clock xmlns:dt="urn:schemas-microsoft-com:datatypes"><Description dt:dt="string">E-Prime Primary Realtime Clock</Description><StartTime><Timestamp dt:dt="int">0</Timestamp><DateUtc dt:dt="string">2023-09-06T02:03:18Z</DateUtc></StartTime><FrequencyChanges><FrequencyChange><Frequency dt:dt="r8">10000000</Frequency><Timestamp dt:dt="r8">10131421832038</Timestamp><Current dt:…	좌우반구com(CVF, UVF, BVF)_3-003-1	60	1.0.0.171	1	-403945179	Professional	2.0.10.356	2.0.10.356	09-06-2023	2023-09-06 오전 2:03:18	11:03:18	2.0.10.252	237		1	{/}	환경	NULL	NULL	NULL	81	1	105	NULL	NULL	NULL	KSY2	List2	NULL	NULL	NULL	NULL	NULL	NULL	NULL	NULL	NULL	1	{/}	2	3	708524	0	{/}	289	708813
좌우반구com(CVF, UVF, BVF)_3	3	1	<?xml version="1.0"?>\n<Clock xmlns:dt="urn:schemas-microsoft-com:datatypes"><Description dt:dt="string">E-Prime Primary Realtime Clock</Description><StartTime><Timestamp dt:dt="int">0</Timestamp><DateUtc dt:dt="string">2023-09-06T02:03:18Z</DateUtc></StartTime><FrequencyChanges><FrequencyChange><Frequency dt:dt="r8">10000000</Frequency><Timestamp dt:dt="r8">10131421832038</Timestamp><Current dt:…	좌우반구com(CVF, UVF, BVF)_3-003-1	60	1.0.0.171	1	-403945179	Professional	2.0.10.356	2.0.10.356	09-06-2023	2023-09-06 오전 2:03:18	11:03:18	2.0.10.252	369		2	z	횟광	NULL	NULL	NULL	NULL	NULL	NULL	46	1	105	KSY2	List3	NULL	NULL	NULL	NULL	NULL	NULL	NULL	NULL	NULL	1	z	2	3	1099874	0	z	395	1100269
좌우반구com(CVF, UVF, BVF)_3	3	1	<?xml version="1.0"?>\n<Clock xmlns:dt="urn:schemas-microsoft-com:datatypes"><Description dt:dt="string">E-Prime Primary Realtime Clock</Description><StartTime><Timestamp dt:dt="int">0</Timestamp><DateUtc dt:dt="string">2023-09-06T02:03:18Z</DateUtc></StartTime><FrequencyChanges><FrequencyChange><Frequency dt:dt="r8">10000000</Frequency><Timestamp dt:dt="r8">10131421832038</Timestamp><Current dt:…	좌우반구com(CVF, UVF, BVF)_3-003-1	60	1.0.0.171	1	-403945179	Professional	2.0.10.356	2.0.10.356	09-06-2023	2023-09-06 오전 2:03:18	11:03:18	2.0.10.252	16		2	z	횟색	112	1	16	NULL	NULL	NULL	NULL	NULL	NULL	KSY2	List1	NULL	NULL	NULL	NULL	NULL	NULL	NULL	NULL	NULL	1	z	2	3	80975	0	z	615	81590
좌우반구com(CVF, UVF, BVF)_3	3	1	<?xml version="1.0"?>\n<Clock xmlns:dt="urn:schemas-microsoft-com:datatypes"><Description dt:dt="string">E-Prime Primary Realtime Clock</Description><StartTime><Timestamp dt:dt="int">0</Timestamp><DateUtc dt:dt="string">2023-09-06T02:03:18Z</DateUtc></StartTime><FrequencyChanges><FrequencyChange><Frequency dt:dt="r8">10000000</Frequency><Timestamp dt:dt="r8">10131421832038</Timestamp><Current dt:…	좌우반구com(CVF, UVF, BVF)_3-003-1	60	1.0.0.171	1	-403945179	Professional	2.0.10.356	2.0.10.356	09-06-2023	2023-09-06 오전 2:03:18	11:03:18	2.0.10.252	10		1	{/}	횟수	106	1	10	NULL	NULL	NULL	NULL	NULL	NULL	KSY2	List1	NULL	NULL	NULL	NULL	NULL	NULL	NULL	NULL	NULL	1	{/}	2	4	65392	0	{/}	278	65670
좌우반구com(CVF, UVF, BVF)_3	3	1	<?xml version="1.0"?>\n<Clock xmlns:dt="urn:schemas-microsoft-com:datatypes"><Description dt:dt="string">E-Prime Primary Realtime Clock</Description><StartTime><Timestamp dt:dt="int">0</Timestamp><DateUtc dt:dt="string">2023-09-06T02:03:18Z</DateUtc></StartTime><FrequencyChanges><FrequencyChange><Frequency dt:dt="r8">10000000</Frequency><Timestamp dt:dt="r8">10131421832038</Timestamp><Current dt:…	좌우반구com(CVF, UVF, BVF)_3-003-1	60	1.0.0.171	1	-403945179	Professional	2.0.10.356	2.0.10.356	09-06-2023	2023-09-06 오전 2:03:18	11:03:18	2.0.10.252	381		1	{/}	효과	NULL	NULL	NULL	NULL	NULL	NULL	4	1	117	KSY2	List3	NULL	NULL	NULL	NULL	NULL	NULL	NULL	NULL	NULL	1	{/}	2	3	1131024	0	{/}	309	1131333
좌우반구com(CVF, UVF, BVF)_3	3	1	<?xml version="1.0"?>\n<Clock xmlns:dt="urn:schemas-microsoft-com:datatypes"><Description dt:dt="string">E-Prime Primary Realtime Clock</Description><StartTime><Timestamp dt:dt="int">0</Timestamp><DateUtc dt:dt="string">2023-09-06T02:03:18Z</DateUtc></StartTime><FrequencyChanges><FrequencyChange><Frequency dt:dt="r8">10000000</Frequency><Timestamp dt:dt="r8">10131421832038</Timestamp><Current dt:…	좌우반구com(CVF, UVF, BVF)_3-003-1	60	1.0.0.171	1	-403945179	Professional	2.0.10.356	2.0.10.356	09-06-2023	2023-09-06 오전 2:03:18	11:03:18	2.0.10.252	135		2	z	효미	NULL	NULL	NULL	110	1	3	NULL	NULL	NULL	KSY	List2	0		2	0	441408	183		0	0	1	z	2	3	441591	0	z	383	441974
좌우반구com(CVF, UVF, BVF)_3	3	1	<?xml version="1.0"?>\n<Clock xmlns:dt="urn:schemas-microsoft-com:datatypes"><Description dt:dt="string">E-Prime Primary Realtime Clock</Description><StartTime><Timestamp dt:dt="int">0</Timestamp><DateUtc dt:dt="string">2023-09-06T02:03:18Z</DateUtc></StartTime><FrequencyChanges><FrequencyChange><Frequency dt:dt="r8">10000000</Frequency><Timestamp dt:dt="r8">10131421832038</Timestamp><Current dt:…	좌우반구com(CVF, UVF, BVF)_3-003-1	60	1.0.0.171	1	-403945179	Professional	2.0.10.356	2.0.10.356	09-06-2023	2023-09-06 오전 2:03:18	11:03:18	2.0.10.252	157		2	z	효탈	NULL	NULL	NULL	28	1	25	NULL	NULL	NULL	KSY	List2	0		2	0	498908	184		0	0	1	z	2	4	499092	0	z	490	499582
좌우반구com(CVF, UVF, BVF)_3	3	1	<?xml version="1.0"?>\n<Clock xmlns:dt="urn:schemas-microsoft-com:datatypes"><Description dt:dt="string">E-Prime Primary Realtime Clock</Description><StartTime><Timestamp dt:dt="int">0</Timestamp><DateUtc dt:dt="string">2023-09-06T02:03:18Z</DateUtc></StartTime><FrequencyChanges><FrequencyChange><Frequency dt:dt="r8">10000000</Frequency><Timestamp dt:dt="r8">10131421832038</Timestamp><Current dt:…	좌우반구com(CVF, UVF, BVF)_3-003-1	60	1.0.0.171	1	-403945179	Professional	2.0.10.356	2.0.10.356	09-06-2023	2023-09-06 오전 2:03:18	11:03:18	2.0.10.252	328		2	z	효헤	NULL	NULL	NULL	NULL	NULL	NULL	27	1	64	KSY3	List3	NULL	NULL	NULL	NULL	NULL	NULL	NULL	NULL	NULL	1	z	2	3	991124	0	z	433	991557
좌우반구com(CVF, UVF, BVF)_3	3	1	<?xml version="1.0"?>\n<Clock xmlns:dt="urn:schemas-microsoft-com:datatypes"><Description dt:dt="string">E-Prime Primary Realtime Clock</Description><StartTime><Timestamp dt:dt="int">0</Timestamp><DateUtc dt:dt="string">2023-09-06T02:03:18Z</DateUtc></StartTime><FrequencyChanges><FrequencyChange><Frequency dt:dt="r8">10000000</Frequency><Timestamp dt:dt="r8">10131421832038</Timestamp><Current dt:…	좌우반구com(CVF, UVF, BVF)_3-003-1	60	1.0.0.171	1	-403945179	Professional	2.0.10.356	2.0.10.356	09-06-2023	2023-09-06 오전 2:03:18	11:03:18	2.0.10.252	127		2	z	후검	111	1	127	NULL	NULL	NULL	NULL	NULL	NULL	KSY3	List1	NULL	NULL	NULL	NULL	NULL	NULL	NULL	NULL	NULL	1	z	2	3	373108	0	z	570	373678
좌우반구com(CVF, UVF, BVF)_3	3	1	<?xml version="1.0"?>\n<Clock xmlns:dt="urn:schemas-microsoft-com:datatypes"><Description dt:dt="string">E-Prime Primary Realtime Clock</Description><StartTime><Timestamp dt:dt="int">0</Timestamp><DateUtc dt:dt="string">2023-09-06T02:03:18Z</DateUtc></StartTime><FrequencyChanges><FrequencyChange><Frequency dt:dt="r8">10000000</Frequency><Timestamp dt:dt="r8">10131421832038</Timestamp><Current dt:…	좌우반구com(CVF, UVF, BVF)_3-003-1	60	1.0.0.171	1	-403945179	Professional	2.0.10.356	2.0.10.356	09-06-2023	2023-09-06 오전 2:03:18	11:03:18	2.0.10.252	356		1	{/}	후대	NULL	NULL	NULL	NULL	NULL	NULL	70	1	92	KSY2	List3	NULL	NULL	NULL	NULL	NULL	NULL	NULL	NULL	NULL	1	{/}	2	3	1065374	0	{/}	615	1065989
좌우반구com(CVF, UVF, BVF)_3	3	1	<?xml version="1.0"?>\n<Clock xmlns:dt="urn:schemas-microsoft-com:datatypes"><Description dt:dt="string">E-Prime Primary Realtime Clock</Description><StartTime><Timestamp dt:dt="int">0</Timestamp><DateUtc dt:dt="string">2023-09-06T02:03:18Z</DateUtc></StartTime><FrequencyChanges><FrequencyChange><Frequency dt:dt="r8">10000000</Frequency><Timestamp dt:dt="r8">10131421832038</Timestamp><Current dt:…	좌우반구com(CVF, UVF, BVF)_3-003-1	60	1.0.0.171	1	-403945179	Professional	2.0.10.356	2.0.10.356	09-06-2023	2023-09-06 오전 2:03:18	11:03:18	2.0.10.252	53		1	{/}	후자	76	1	53	NULL	NULL	NULL	NULL	NULL	NULL	KSY2	List1	NULL	NULL	NULL	NULL	NULL	NULL	NULL	NULL	NULL	1	{/}	2	3	179908	0	{/}	466	180374
좌우반구com(CVF, UVF, BVF)_3	3	1	<?xml version="1.0"?>\n<Clock xmlns:dt="urn:schemas-microsoft-com:datatypes"><Description dt:dt="string">E-Prime Primary Realtime Clock</Description><StartTime><Timestamp dt:dt="int">0</Timestamp><DateUtc dt:dt="string">2023-09-06T02:03:18Z</DateUtc></StartTime><FrequencyChanges><FrequencyChange><Frequency dt:dt="r8">10000000</Frequency><Timestamp dt:dt="r8">10131421832038</Timestamp><Current dt:…	좌우반구com(CVF, UVF, BVF)_3-003-1	60	1.0.0.171	1	-403945179	Professional	2.0.10.356	2.0.10.356	09-06-2023	2023-09-06 오전 2:03:18	11:03:18	2.0.10.252	45		2	z	훈걱	60	1	45	NULL	NULL	NULL	NULL	NULL	NULL	KSY2	List1	NULL	NULL	NULL	NULL	NULL	NULL	NULL	NULL	NULL	1	z	2	3	158442	0	z	548	158990
좌우반구com(CVF, UVF, BVF)_3	3	1	<?xml version="1.0"?>\n<Clock xmlns:dt="urn:schemas-microsoft-com:datatypes"><Description dt:dt="string">E-Prime Primary Realtime Clock</Description><StartTime><Timestamp dt:dt="int">0</Timestamp><DateUtc dt:dt="string">2023-09-06T02:03:18Z</DateUtc></StartTime><FrequencyChanges><FrequencyChange><Frequency dt:dt="r8">10000000</Frequency><Timestamp dt:dt="r8">10131421832038</Timestamp><Current dt:…	좌우반구com(CVF, UVF, BVF)_3-003-1	60	1.0.0.171	1	-403945179	Professional	2.0.10.356	2.0.10.356	09-06-2023	2023-09-06 오전 2:03:18	11:03:18	2.0.10.252	71		2	z	훈차	80	1	71	NULL	NULL	NULL	NULL	NULL	NULL	KSY4	List1	NULL	NULL	NULL	NULL	NULL	NULL	NULL	NULL	NULL	1	z	2	4	226892	0	z	602	227494
좌우반구com(CVF, UVF, BVF)_3	3	1	<?xml version="1.0"?>\n<Clock xmlns:dt="urn:schemas-microsoft-com:datatypes"><Description dt:dt="string">E-Prime Primary Realtime Clock</Description><StartTime><Timestamp dt:dt="int">0</Timestamp><DateUtc dt:dt="string">2023-09-06T02:03:18Z</DateUtc></StartTime><FrequencyChanges><FrequencyChange><Frequency dt:dt="r8">10000000</Frequency><Timestamp dt:dt="r8">10131421832038</Timestamp><Current dt:…	좌우반구com(CVF, UVF, BVF)_3-003-1	60	1.0.0.171	1	-403945179	Professional	2.0.10.356	2.0.10.356	09-06-2023	2023-09-06 오전 2:03:18	11:03:18	2.0.10.252	365		2	z	휘섭	NULL	NULL	NULL	NULL	NULL	NULL	52	1	101	KSY4	List3	NULL	NULL	NULL	NULL	NULL	NULL	NULL	NULL	NULL	1	z	2	3	1089124	0	z	561	1089685
좌우반구com(CVF, UVF, BVF)_3	3	1	<?xml version="1.0"?>\n<Clock xmlns:dt="urn:schemas-microsoft-com:datatypes"><Description dt:dt="string">E-Prime Primary Realtime Clock</Description><StartTime><Timestamp dt:dt="int">0</Timestamp><DateUtc dt:dt="string">2023-09-06T02:03:18Z</DateUtc></StartTime><FrequencyChanges><FrequencyChange><Frequency dt:dt="r8">10000000</Frequency><Timestamp dt:dt="r8">10131421832038</Timestamp><Current dt:…	좌우반구com(CVF, UVF, BVF)_3-003-1	60	1.0.0.171	1	-403945179	Professional	2.0.10.356	2.0.10.356	09-06-2023	2023-09-06 오전 2:03:18	11:03:18	2.0.10.252	206		2	z	희강	NULL	NULL	NULL	120	1	74	NULL	NULL	NULL	KSY	List2	0		2	-1	627524	184		0	0	1	z	2	4	627708	0	z	401	628109
좌우반구com(CVF, UVF, BVF)_3	3	1	<?xml version="1.0"?>\n<Clock xmlns:dt="urn:schemas-microsoft-com:datatypes"><Description dt:dt="string">E-Prime Primary Realtime Clock</Description><StartTime><Timestamp dt:dt="int">0</Timestamp><DateUtc dt:dt="string">2023-09-06T02:03:18Z</DateUtc></StartTime><FrequencyChanges><FrequencyChange><Frequency dt:dt="r8">10000000</Frequency><Timestamp dt:dt="r8">10131421832038</Timestamp><Current dt:…	좌우반구com(CVF, UVF, BVF)_3-003-1	60	1.0.0.171	1	-403945179	Professional	2.0.10.356	2.0.10.356	09-06-2023	2023-09-06 오전 2:03:18	11:03:18	2.0.10.252	226		1	{/}	희망	NULL	NULL	NULL	124	1	94	NULL	NULL	NULL	KSY2	List2	NULL	NULL	NULL	NULL	NULL	NULL	NULL	NULL	NULL	1	{/}	2	4	679975	0	{/}	423	680398
좌우반구com(CVF, UVF, BVF)_3	3	1	<?xml version="1.0"?>\n<Clock xmlns:dt="urn:schemas-microsoft-com:datatypes"><Description dt:dt="string">E-Prime Primary Realtime Clock</Description><StartTime><Timestamp dt:dt="int">0</Timestamp><DateUtc dt:dt="string">2023-09-06T02:03:18Z</DateUtc></StartTime><FrequencyChanges><FrequencyChange><Frequency dt:dt="r8">10000000</Frequency><Timestamp dt:dt="r8">10131421832038</Timestamp><Current dt:…	좌우반구com(CVF, UVF, BVF)_3-003-1	60	1.0.0.171	1	-403945179	Professional	2.0.10.356	2.0.10.356	09-06-2023	2023-09-06 오전 2:03:18	11:03:18	2.0.10.252	52		2	z	희외	105	1	52	NULL	NULL	NULL	NULL	NULL	NULL	KSY3	List1	NULL	NULL	NULL	NULL	NULL	NULL	NULL	NULL	NULL	0	z	2	4	177359	0	{/}	343	177702
좌우반구com(CVF, UVF, BVF)_3	3	1	<?xml version="1.0"?>\n<Clock xmlns:dt="urn:schemas-microsoft-com:datatypes"><Description dt:dt="string">E-Prime Primary Realtime Clock</Description><StartTime><Timestamp dt:dt="int">0</Timestamp><DateUtc dt:dt="string">2023-09-06T02:03:18Z</DateUtc></StartTime><FrequencyChanges><FrequencyChange><Frequency dt:dt="r8">10000000</Frequency><Timestamp dt:dt="r8">10131421832038</Timestamp><Current dt:…	좌우반구com(CVF, UVF, BVF)_3-003-1	60	1.0.0.171	1	-403945179	Professional	2.0.10.356	2.0.10.356	09-06-2023	2023-09-06 오전 2:03:18	11:03:18	2.0.10.252	21		2	z	희응	77	1	21	NULL	NULL	NULL	NULL	NULL	NULL	KSY2	List1	NULL	NULL	NULL	NULL	NULL	NULL	NULL	NULL	NULL	1	z	2	3	94525	0	z	673	95198
