# Supplementary material for: Decoding foveal word recognition: the role of interhemispheric inhibition in bilateral hemispheric processing
Source: Front Psychol. 2023 Nov 30;14:1293529. doi: 10.3389/fpsyg.2023.1293529 (PMC10720635; doi:10.3389/fpsyg.2023.1293529)
Supplement: Supplementary file 1 [file Data_Sheet_1.ZIP › data/Exp1/E1_001.txt]

STRING	INTEGER	INTEGER	STRING	STRING	STRING	STRING	STRING	STRING	STRING	STRING	STRING	STRING	STRING	STRING	STRING	INTEGER	STRING	STRING	STRING	STRING	STRING	STRING	STRING	STRING	STRING	STRING	STRING	STRING	STRING	STRING	STRING	STRING	STRING	STRING	STRING	STRING	STRING	STRING	STRING	STRING	STRING	STRING	STRING	STRING	STRING	STRING	STRING	STRING	STRING
EXPNAME	SUBJECT	SESSION	VARIABLE	VARIABLE	VARIABLE	VARIABLE	VARIABLE	VARIABLE	VARIABLE	VARIABLE	VARIABLE	VARIABLE	VARIABLE	VARIABLE	VARIABLE	LOG_LEVEL	VARIABLE	VARIABLE	VARIABLE	VARIABLE	VARIABLE	VARIABLE	VARIABLE	VARIABLE	VARIABLE	VARIABLE	VARIABLE	VARIABLE	VARIABLE	VARIABLE	VARIABLE	VARIABLE	VARIABLE	VARIABLE	VARIABLE	VARIABLE	VARIABLE	VARIABLE	VARIABLE	VARIABLE	VARIABLE	VARIABLE	VARIABLE	VARIABLE	VARIABLE	VARIABLE	VARIABLE	VARIABLE	VARIABLE
1	1	1	1	1	1	1	1	1	1	1	1	1	1	1	1	2	2	2	2	2	2	2	2	2	2	2	2	2	2	2	2	2	2	2	2	2	2	2	2	2	2	2	2	2	2	2	2	2	2
ExperimentName	Subject	Session	Clock.Information	DataFile.Basename	Display.RefreshRate	ExperimentVersion	Group	RandomSeed	RuntimeCapabilities	RuntimeVersion	RuntimeVersionExpected	SessionDate	SessionStartDateTimeUtc	SessionTime	StudioVersion	Block	blank	condition	correct	Exptarget	List1	List1.Cycle	List1.Sample	List2	List2.Cycle	List2.Sample	List3	List3.Cycle	List3.Sample	Procedure	Running	TextDisplay2.ACC	TextDisplay2.CRESP	TextDisplay2.DurationError	TextDisplay2.OnsetDelay	TextDisplay2.OnsetTime	TextDisplay2.OnsetToOnsetTime	TextDisplay2.RESP	TextDisplay2.RT	TextDisplay2.RTTime	TextDisplay6.ACC	TextDisplay6.CRESP	TextDisplay6.DurationError	TextDisplay6.OnsetDelay	TextDisplay6.OnsetTime	TextDisplay6.OnsetToOnsetTime	TextDisplay6.RESP	TextDisplay6.RT	TextDisplay6.RTTime
좌우반구com(CVF, UVF, BVF)_1	1	1	<?xml version="1.0"?>\n<Clock xmlns:dt="urn:schemas-microsoft-com:datatypes"><Description dt:dt="string">E-Prime Primary Realtime Clock</Description><StartTime><Timestamp dt:dt="int">0</Timestamp><DateUtc dt:dt="string">2020-10-05T02:53:21Z</DateUtc></StartTime><FrequencyChanges><FrequencyChange><Frequency dt:dt="r8">2699960000</Frequency><Timestamp dt:dt="r8">3.41649295515452E+15</Timestamp><Cur…	좌우반구com(CVF, UVF, BVF)_1-001-1	60.021	1.0.0.161	1	1629878859	Professional	2.0.10.242	2.0.10.356	10-05-2020	2020-10-05 오전 2:53:21	11:53:21	2.0.10.252	332		1	{/}	가격	NULL	NULL	NULL	NULL	NULL	NULL	125	1	68	KSY	List3	0		0	0	954667	183		0	0	1	{/}	0	3	954850	0	{/}	309	955159
좌우반구com(CVF, UVF, BVF)_1	1	1	<?xml version="1.0"?>\n<Clock xmlns:dt="urn:schemas-microsoft-com:datatypes"><Description dt:dt="string">E-Prime Primary Realtime Clock</Description><StartTime><Timestamp dt:dt="int">0</Timestamp><DateUtc dt:dt="string">2020-10-05T02:53:21Z</DateUtc></StartTime><FrequencyChanges><FrequencyChange><Frequency dt:dt="r8">2699960000</Frequency><Timestamp dt:dt="r8">3.41649295515452E+15</Timestamp><Cur…	좌우반구com(CVF, UVF, BVF)_1-001-1	60.021	1.0.0.161	1	1629878859	Professional	2.0.10.242	2.0.10.356	10-05-2020	2020-10-05 오전 2:53:21	11:53:21	2.0.10.252	95		1	{/}	가을	110	1	95	NULL	NULL	NULL	NULL	NULL	NULL	KSY	List1	0		0	-1	275752	184		0	0	1	{/}	0	4	275936	0	{/}	350	276286
좌우반구com(CVF, UVF, BVF)_1	1	1	<?xml version="1.0"?>\n<Clock xmlns:dt="urn:schemas-microsoft-com:datatypes"><Description dt:dt="string">E-Prime Primary Realtime Clock</Description><StartTime><Timestamp dt:dt="int">0</Timestamp><DateUtc dt:dt="string">2020-10-05T02:53:21Z</DateUtc></StartTime><FrequencyChanges><FrequencyChange><Frequency dt:dt="r8">2699960000</Frequency><Timestamp dt:dt="r8">3.41649295515452E+15</Timestamp><Cur…	좌우반구com(CVF, UVF, BVF)_1-001-1	60.021	1.0.0.161	1	1629878859	Professional	2.0.10.242	2.0.10.356	10-05-2020	2020-10-05 오전 2:53:21	11:53:21	2.0.10.252	397		1	{/}	간섭	NULL	NULL	NULL	NULL	NULL	NULL	124	1	133	KSY	List3	0		0	0	1128973	183		0	0	1	{/}	0	3	1129156	0	{/}	330	1129486
좌우반구com(CVF, UVF, BVF)_1	1	1	<?xml version="1.0"?>\n<Clock xmlns:dt="urn:schemas-microsoft-com:datatypes"><Description dt:dt="string">E-Prime Primary Realtime Clock</Description><StartTime><Timestamp dt:dt="int">0</Timestamp><DateUtc dt:dt="string">2020-10-05T02:53:21Z</DateUtc></StartTime><FrequencyChanges><FrequencyChange><Frequency dt:dt="r8">2699960000</Frequency><Timestamp dt:dt="r8">3.41649295515452E+15</Timestamp><Cur…	좌우반구com(CVF, UVF, BVF)_1-001-1	60.021	1.0.0.161	1	1629878859	Professional	2.0.10.242	2.0.10.356	10-05-2020	2020-10-05 오전 2:53:21	11:53:21	2.0.10.252	373		2	z	간습	NULL	NULL	NULL	NULL	NULL	NULL	110	1	109	KSY4	List3	NULL	NULL	NULL	NULL	NULL	NULL	NULL	NULL	NULL	0	z	0	3	1064995	0	{/}	468	1065463
좌우반구com(CVF, UVF, BVF)_1	1	1	<?xml version="1.0"?>\n<Clock xmlns:dt="urn:schemas-microsoft-com:datatypes"><Description dt:dt="string">E-Prime Primary Realtime Clock</Description><StartTime><Timestamp dt:dt="int">0</Timestamp><DateUtc dt:dt="string">2020-10-05T02:53:21Z</DateUtc></StartTime><FrequencyChanges><FrequencyChange><Frequency dt:dt="r8">2699960000</Frequency><Timestamp dt:dt="r8">3.41649295515452E+15</Timestamp><Cur…	좌우반구com(CVF, UVF, BVF)_1-001-1	60.021	1.0.0.161	1	1629878859	Professional	2.0.10.242	2.0.10.356	10-05-2020	2020-10-05 오전 2:53:21	11:53:21	2.0.10.252	326		2	z	감환	NULL	NULL	NULL	NULL	NULL	NULL	39	1	62	KSY4	List3	NULL	NULL	NULL	NULL	NULL	NULL	NULL	NULL	NULL	1	z	1	3	939355	0	z	397	939752
좌우반구com(CVF, UVF, BVF)_1	1	1	<?xml version="1.0"?>\n<Clock xmlns:dt="urn:schemas-microsoft-com:datatypes"><Description dt:dt="string">E-Prime Primary Realtime Clock</Description><StartTime><Timestamp dt:dt="int">0</Timestamp><DateUtc dt:dt="string">2020-10-05T02:53:21Z</DateUtc></StartTime><FrequencyChanges><FrequencyChange><Frequency dt:dt="r8">2699960000</Frequency><Timestamp dt:dt="r8">3.41649295515452E+15</Timestamp><Cur…	좌우반구com(CVF, UVF, BVF)_1-001-1	60.021	1.0.0.161	1	1629878859	Professional	2.0.10.242	2.0.10.356	10-05-2020	2020-10-05 오전 2:53:21	11:53:21	2.0.10.252	311		1	{/}	강도	NULL	NULL	NULL	NULL	NULL	NULL	126	1	47	KSY	List3	0		1	-1	898669	184		0	0	1	{/}	0	4	898853	0	{/}	340	899193
좌우반구com(CVF, UVF, BVF)_1	1	1	<?xml version="1.0"?>\n<Clock xmlns:dt="urn:schemas-microsoft-com:datatypes"><Description dt:dt="string">E-Prime Primary Realtime Clock</Description><StartTime><Timestamp dt:dt="int">0</Timestamp><DateUtc dt:dt="string">2020-10-05T02:53:21Z</DateUtc></StartTime><FrequencyChanges><FrequencyChange><Frequency dt:dt="r8">2699960000</Frequency><Timestamp dt:dt="r8">3.41649295515452E+15</Timestamp><Cur…	좌우반구com(CVF, UVF, BVF)_1-001-1	60.021	1.0.0.161	1	1629878859	Professional	2.0.10.242	2.0.10.356	10-05-2020	2020-10-05 오전 2:53:21	11:53:21	2.0.10.252	177		2	z	강례	NULL	NULL	NULL	16	1	45	NULL	NULL	NULL	KSY2	List2	NULL	NULL	NULL	NULL	NULL	NULL	NULL	NULL	NULL	1	z	0	3	515486	0	z	661	516147
좌우반구com(CVF, UVF, BVF)_1	1	1	<?xml version="1.0"?>\n<Clock xmlns:dt="urn:schemas-microsoft-com:datatypes"><Description dt:dt="string">E-Prime Primary Realtime Clock</Description><StartTime><Timestamp dt:dt="int">0</Timestamp><DateUtc dt:dt="string">2020-10-05T02:53:21Z</DateUtc></StartTime><FrequencyChanges><FrequencyChange><Frequency dt:dt="r8">2699960000</Frequency><Timestamp dt:dt="r8">3.41649295515452E+15</Timestamp><Cur…	좌우반구com(CVF, UVF, BVF)_1-001-1	60.021	1.0.0.161	1	1629878859	Professional	2.0.10.242	2.0.10.356	10-05-2020	2020-10-05 오전 2:53:21	11:53:21	2.0.10.252	39		2	z	강방	8	1	39	NULL	NULL	NULL	NULL	NULL	NULL	KSY4	List1	NULL	NULL	NULL	NULL	NULL	NULL	NULL	NULL	NULL	0	z	0	3	124388	0	{/}	667	125055
좌우반구com(CVF, UVF, BVF)_1	1	1	<?xml version="1.0"?>\n<Clock xmlns:dt="urn:schemas-microsoft-com:datatypes"><Description dt:dt="string">E-Prime Primary Realtime Clock</Description><StartTime><Timestamp dt:dt="int">0</Timestamp><DateUtc dt:dt="string">2020-10-05T02:53:21Z</DateUtc></StartTime><FrequencyChanges><FrequencyChange><Frequency dt:dt="r8">2699960000</Frequency><Timestamp dt:dt="r8">3.41649295515452E+15</Timestamp><Cur…	좌우반구com(CVF, UVF, BVF)_1-001-1	60.021	1.0.0.161	1	1629878859	Professional	2.0.10.242	2.0.10.356	10-05-2020	2020-10-05 오전 2:53:21	11:53:21	2.0.10.252	154		1	{/}	개념	NULL	NULL	NULL	10	1	22	NULL	NULL	NULL	KSY	List2	0		0	0	454124	183		0	0	1	{/}	0	3	454307	0	{/}	249	454556
좌우반구com(CVF, UVF, BVF)_1	1	1	<?xml version="1.0"?>\n<Clock xmlns:dt="urn:schemas-microsoft-com:datatypes"><Description dt:dt="string">E-Prime Primary Realtime Clock</Description><StartTime><Timestamp dt:dt="int">0</Timestamp><DateUtc dt:dt="string">2020-10-05T02:53:21Z</DateUtc></StartTime><FrequencyChanges><FrequencyChange><Frequency dt:dt="r8">2699960000</Frequency><Timestamp dt:dt="r8">3.41649295515452E+15</Timestamp><Cur…	좌우반구com(CVF, UVF, BVF)_1-001-1	60.021	1.0.0.161	1	1629878859	Professional	2.0.10.242	2.0.10.356	10-05-2020	2020-10-05 오전 2:53:21	11:53:21	2.0.10.252	124		2	z	개례	48	1	124	NULL	NULL	NULL	NULL	NULL	NULL	KSY3	List1	NULL	NULL	NULL	NULL	NULL	NULL	NULL	NULL	NULL	1	z	0	3	353159	0	z	438	353597
좌우반구com(CVF, UVF, BVF)_1	1	1	<?xml version="1.0"?>\n<Clock xmlns:dt="urn:schemas-microsoft-com:datatypes"><Description dt:dt="string">E-Prime Primary Realtime Clock</Description><StartTime><Timestamp dt:dt="int">0</Timestamp><DateUtc dt:dt="string">2020-10-05T02:53:21Z</DateUtc></StartTime><FrequencyChanges><FrequencyChange><Frequency dt:dt="r8">2699960000</Frequency><Timestamp dt:dt="r8">3.41649295515452E+15</Timestamp><Cur…	좌우반구com(CVF, UVF, BVF)_1-001-1	60.021	1.0.0.161	1	1629878859	Professional	2.0.10.242	2.0.10.356	10-05-2020	2020-10-05 오전 2:53:21	11:53:21	2.0.10.252	42		1	{/}	개인	31	1	42	NULL	NULL	NULL	NULL	NULL	NULL	KSY	List1	0		0	-1	132785	184		0	0	1	{/}	0	4	132969	0	{/}	270	133239
좌우반구com(CVF, UVF, BVF)_1	1	1	<?xml version="1.0"?>\n<Clock xmlns:dt="urn:schemas-microsoft-com:datatypes"><Description dt:dt="string">E-Prime Primary Realtime Clock</Description><StartTime><Timestamp dt:dt="int">0</Timestamp><DateUtc dt:dt="string">2020-10-05T02:53:21Z</DateUtc></StartTime><FrequencyChanges><FrequencyChange><Frequency dt:dt="r8">2699960000</Frequency><Timestamp dt:dt="r8">3.41649295515452E+15</Timestamp><Cur…	좌우반구com(CVF, UVF, BVF)_1-001-1	60.021	1.0.0.161	1	1629878859	Professional	2.0.10.242	2.0.10.356	10-05-2020	2020-10-05 오전 2:53:21	11:53:21	2.0.10.252	322		2	z	개협	NULL	NULL	NULL	NULL	NULL	NULL	7	1	58	KSY3	List3	NULL	NULL	NULL	NULL	NULL	NULL	NULL	NULL	NULL	1	z	0	3	927759	0	z	857	928616
좌우반구com(CVF, UVF, BVF)_1	1	1	<?xml version="1.0"?>\n<Clock xmlns:dt="urn:schemas-microsoft-com:datatypes"><Description dt:dt="string">E-Prime Primary Realtime Clock</Description><StartTime><Timestamp dt:dt="int">0</Timestamp><DateUtc dt:dt="string">2020-10-05T02:53:21Z</DateUtc></StartTime><FrequencyChanges><FrequencyChange><Frequency dt:dt="r8">2699960000</Frequency><Timestamp dt:dt="r8">3.41649295515452E+15</Timestamp><Cur…	좌우반구com(CVF, UVF, BVF)_1-001-1	60.021	1.0.0.161	1	1629878859	Professional	2.0.10.242	2.0.10.356	10-05-2020	2020-10-05 오전 2:53:21	11:53:21	2.0.10.252	37		2	z	거생	78	1	37	NULL	NULL	NULL	NULL	NULL	NULL	KSY4	List1	NULL	NULL	NULL	NULL	NULL	NULL	NULL	NULL	NULL	0	z	0	3	118890	0	{/}	605	119495
좌우반구com(CVF, UVF, BVF)_1	1	1	<?xml version="1.0"?>\n<Clock xmlns:dt="urn:schemas-microsoft-com:datatypes"><Description dt:dt="string">E-Prime Primary Realtime Clock</Description><StartTime><Timestamp dt:dt="int">0</Timestamp><DateUtc dt:dt="string">2020-10-05T02:53:21Z</DateUtc></StartTime><FrequencyChanges><FrequencyChange><Frequency dt:dt="r8">2699960000</Frequency><Timestamp dt:dt="r8">3.41649295515452E+15</Timestamp><Cur…	좌우반구com(CVF, UVF, BVF)_1-001-1	60.021	1.0.0.161	1	1629878859	Professional	2.0.10.242	2.0.10.356	10-05-2020	2020-10-05 오전 2:53:21	11:53:21	2.0.10.252	341		1	{/}	걱정	NULL	NULL	NULL	NULL	NULL	NULL	3	1	77	KSY	List3	0		0	0	978742	183		0	0	1	{/}	0	3	978925	0	{/}	322	979247
좌우반구com(CVF, UVF, BVF)_1	1	1	<?xml version="1.0"?>\n<Clock xmlns:dt="urn:schemas-microsoft-com:datatypes"><Description dt:dt="string">E-Prime Primary Realtime Clock</Description><StartTime><Timestamp dt:dt="int">0</Timestamp><DateUtc dt:dt="string">2020-10-05T02:53:21Z</DateUtc></StartTime><FrequencyChanges><FrequencyChange><Frequency dt:dt="r8">2699960000</Frequency><Timestamp dt:dt="r8">3.41649295515452E+15</Timestamp><Cur…	좌우반구com(CVF, UVF, BVF)_1-001-1	60.021	1.0.0.161	1	1629878859	Professional	2.0.10.242	2.0.10.356	10-05-2020	2020-10-05 오전 2:53:21	11:53:21	2.0.10.252	57		2	z	걱최	25	1	57	NULL	NULL	NULL	NULL	NULL	NULL	KSY4	List1	NULL	NULL	NULL	NULL	NULL	NULL	NULL	NULL	NULL	1	z	0	3	173538	0	z	532	174070
좌우반구com(CVF, UVF, BVF)_1	1	1	<?xml version="1.0"?>\n<Clock xmlns:dt="urn:schemas-microsoft-com:datatypes"><Description dt:dt="string">E-Prime Primary Realtime Clock</Description><StartTime><Timestamp dt:dt="int">0</Timestamp><DateUtc dt:dt="string">2020-10-05T02:53:21Z</DateUtc></StartTime><FrequencyChanges><FrequencyChange><Frequency dt:dt="r8">2699960000</Frequency><Timestamp dt:dt="r8">3.41649295515452E+15</Timestamp><Cur…	좌우반구com(CVF, UVF, BVF)_1-001-1	60.021	1.0.0.161	1	1629878859	Professional	2.0.10.242	2.0.10.356	10-05-2020	2020-10-05 오전 2:53:21	11:53:21	2.0.10.252	271		2	z	건적	NULL	NULL	NULL	NULL	NULL	NULL	86	1	7	KSY4	List3	NULL	NULL	NULL	NULL	NULL	NULL	NULL	NULL	NULL	1	z	1	3	791123	0	z	454	791577
좌우반구com(CVF, UVF, BVF)_1	1	1	<?xml version="1.0"?>\n<Clock xmlns:dt="urn:schemas-microsoft-com:datatypes"><Description dt:dt="string">E-Prime Primary Realtime Clock</Description><StartTime><Timestamp dt:dt="int">0</Timestamp><DateUtc dt:dt="string">2020-10-05T02:53:21Z</DateUtc></StartTime><FrequencyChanges><FrequencyChange><Frequency dt:dt="r8">2699960000</Frequency><Timestamp dt:dt="r8">3.41649295515452E+15</Timestamp><Cur…	좌우반구com(CVF, UVF, BVF)_1-001-1	60.021	1.0.0.161	1	1629878859	Professional	2.0.10.242	2.0.10.356	10-05-2020	2020-10-05 오전 2:53:21	11:53:21	2.0.10.252	6		2	z	검강	91	1	6	NULL	NULL	NULL	NULL	NULL	NULL	KSY2	List1	NULL	NULL	NULL	NULL	NULL	NULL	NULL	NULL	NULL	0	z	0	3	36202	0	{/}	510	36712
좌우반구com(CVF, UVF, BVF)_1	1	1	<?xml version="1.0"?>\n<Clock xmlns:dt="urn:schemas-microsoft-com:datatypes"><Description dt:dt="string">E-Prime Primary Realtime Clock</Description><StartTime><Timestamp dt:dt="int">0</Timestamp><DateUtc dt:dt="string">2020-10-05T02:53:21Z</DateUtc></StartTime><FrequencyChanges><FrequencyChange><Frequency dt:dt="r8">2699960000</Frequency><Timestamp dt:dt="r8">3.41649295515452E+15</Timestamp><Cur…	좌우반구com(CVF, UVF, BVF)_1-001-1	60.021	1.0.0.161	1	1629878859	Professional	2.0.10.242	2.0.10.356	10-05-2020	2020-10-05 오전 2:53:21	11:53:21	2.0.10.252	261		1	{/}	검색	NULL	NULL	NULL	78	1	129	NULL	NULL	NULL	KSY	List2	0		1	-1	737325	184		0	0	1	{/}	0	4	737509	0	{/}	308	737817
좌우반구com(CVF, UVF, BVF)_1	1	1	<?xml version="1.0"?>\n<Clock xmlns:dt="urn:schemas-microsoft-com:datatypes"><Description dt:dt="string">E-Prime Primary Realtime Clock</Description><StartTime><Timestamp dt:dt="int">0</Timestamp><DateUtc dt:dt="string">2020-10-05T02:53:21Z</DateUtc></StartTime><FrequencyChanges><FrequencyChange><Frequency dt:dt="r8">2699960000</Frequency><Timestamp dt:dt="r8">3.41649295515452E+15</Timestamp><Cur…	좌우반구com(CVF, UVF, BVF)_1-001-1	60.021	1.0.0.161	1	1629878859	Professional	2.0.10.242	2.0.10.356	10-05-2020	2020-10-05 오전 2:53:21	11:53:21	2.0.10.252	204		2	z	검죽	NULL	NULL	NULL	69	1	72	NULL	NULL	NULL	KSY2	List2	NULL	NULL	NULL	NULL	NULL	NULL	NULL	NULL	NULL	1	z	0	4	586195	0	z	416	586611
좌우반구com(CVF, UVF, BVF)_1	1	1	<?xml version="1.0"?>\n<Clock xmlns:dt="urn:schemas-microsoft-com:datatypes"><Description dt:dt="string">E-Prime Primary Realtime Clock</Description><StartTime><Timestamp dt:dt="int">0</Timestamp><DateUtc dt:dt="string">2020-10-05T02:53:21Z</DateUtc></StartTime><FrequencyChanges><FrequencyChange><Frequency dt:dt="r8">2699960000</Frequency><Timestamp dt:dt="r8">3.41649295515452E+15</Timestamp><Cur…	좌우반구com(CVF, UVF, BVF)_1-001-1	60.021	1.0.0.161	1	1629878859	Professional	2.0.10.242	2.0.10.356	10-05-2020	2020-10-05 오전 2:53:21	11:53:21	2.0.10.252	242		2	z	검환	NULL	NULL	NULL	91	1	110	NULL	NULL	NULL	KSY4	List2	NULL	NULL	NULL	NULL	NULL	NULL	NULL	NULL	NULL	1	z	0	3	686926	0	z	446	687372
좌우반구com(CVF, UVF, BVF)_1	1	1	<?xml version="1.0"?>\n<Clock xmlns:dt="urn:schemas-microsoft-com:datatypes"><Description dt:dt="string">E-Prime Primary Realtime Clock</Description><StartTime><Timestamp dt:dt="int">0</Timestamp><DateUtc dt:dt="string">2020-10-05T02:53:21Z</DateUtc></StartTime><FrequencyChanges><FrequencyChange><Frequency dt:dt="r8">2699960000</Frequency><Timestamp dt:dt="r8">3.41649295515452E+15</Timestamp><Cur…	좌우반구com(CVF, UVF, BVF)_1-001-1	60.021	1.0.0.161	1	1629878859	Professional	2.0.10.242	2.0.10.356	10-05-2020	2020-10-05 오전 2:53:21	11:53:21	2.0.10.252	245		2	z	격례	NULL	NULL	NULL	90	1	113	NULL	NULL	NULL	KSY4	List2	NULL	NULL	NULL	NULL	NULL	NULL	NULL	NULL	NULL	0	z	0	3	694990	0	{/}	844	695834
좌우반구com(CVF, UVF, BVF)_1	1	1	<?xml version="1.0"?>\n<Clock xmlns:dt="urn:schemas-microsoft-com:datatypes"><Description dt:dt="string">E-Prime Primary Realtime Clock</Description><StartTime><Timestamp dt:dt="int">0</Timestamp><DateUtc dt:dt="string">2020-10-05T02:53:21Z</DateUtc></StartTime><FrequencyChanges><FrequencyChange><Frequency dt:dt="r8">2699960000</Frequency><Timestamp dt:dt="r8">3.41649295515452E+15</Timestamp><Cur…	좌우반구com(CVF, UVF, BVF)_1-001-1	60.021	1.0.0.161	1	1629878859	Professional	2.0.10.242	2.0.10.356	10-05-2020	2020-10-05 오전 2:53:21	11:53:21	2.0.10.252	327		1	{/}	결과	NULL	NULL	NULL	NULL	NULL	NULL	103	1	63	KSY	List3	0		0	-1	941771	183		0	0	1	{/}	1	3	941954	0	{/}	254	942208
좌우반구com(CVF, UVF, BVF)_1	1	1	<?xml version="1.0"?>\n<Clock xmlns:dt="urn:schemas-microsoft-com:datatypes"><Description dt:dt="string">E-Prime Primary Realtime Clock</Description><StartTime><Timestamp dt:dt="int">0</Timestamp><DateUtc dt:dt="string">2020-10-05T02:53:21Z</DateUtc></StartTime><FrequencyChanges><FrequencyChange><Frequency dt:dt="r8">2699960000</Frequency><Timestamp dt:dt="r8">3.41649295515452E+15</Timestamp><Cur…	좌우반구com(CVF, UVF, BVF)_1-001-1	60.021	1.0.0.161	1	1629878859	Professional	2.0.10.242	2.0.10.356	10-05-2020	2020-10-05 오전 2:53:21	11:53:21	2.0.10.252	153		1	{/}	결국	NULL	NULL	NULL	26	1	21	NULL	NULL	NULL	KSY	List2	0		0	0	451575	183		0	0	1	{/}	0	3	451758	0	{/}	350	452108
좌우반구com(CVF, UVF, BVF)_1	1	1	<?xml version="1.0"?>\n<Clock xmlns:dt="urn:schemas-microsoft-com:datatypes"><Description dt:dt="string">E-Prime Primary Realtime Clock</Description><StartTime><Timestamp dt:dt="int">0</Timestamp><DateUtc dt:dt="string">2020-10-05T02:53:21Z</DateUtc></StartTime><FrequencyChanges><FrequencyChange><Frequency dt:dt="r8">2699960000</Frequency><Timestamp dt:dt="r8">3.41649295515452E+15</Timestamp><Cur…	좌우반구com(CVF, UVF, BVF)_1-001-1	60.021	1.0.0.161	1	1629878859	Professional	2.0.10.242	2.0.10.356	10-05-2020	2020-10-05 오전 2:53:21	11:53:21	2.0.10.252	33		1	{/}	결정	17	1	33	NULL	NULL	NULL	NULL	NULL	NULL	KSY	List1	0		1	-1	107677	184		0	0	0	{/}	0	4	107861	0	z	596	108457
좌우반구com(CVF, UVF, BVF)_1	1	1	<?xml version="1.0"?>\n<Clock xmlns:dt="urn:schemas-microsoft-com:datatypes"><Description dt:dt="string">E-Prime Primary Realtime Clock</Description><StartTime><Timestamp dt:dt="int">0</Timestamp><DateUtc dt:dt="string">2020-10-05T02:53:21Z</DateUtc></StartTime><FrequencyChanges><FrequencyChange><Frequency dt:dt="r8">2699960000</Frequency><Timestamp dt:dt="r8">3.41649295515452E+15</Timestamp><Cur…	좌우반구com(CVF, UVF, BVF)_1-001-1	60.021	1.0.0.161	1	1629878859	Professional	2.0.10.242	2.0.10.356	10-05-2020	2020-10-05 오전 2:53:21	11:53:21	2.0.10.252	294		2	z	결지	NULL	NULL	NULL	NULL	NULL	NULL	14	1	30	KSY	List3	0		1	-1	853568	184		0	0	1	z	0	4	853752	0	z	384	854136
좌우반구com(CVF, UVF, BVF)_1	1	1	<?xml version="1.0"?>\n<Clock xmlns:dt="urn:schemas-microsoft-com:datatypes"><Description dt:dt="string">E-Prime Primary Realtime Clock</Description><StartTime><Timestamp dt:dt="int">0</Timestamp><DateUtc dt:dt="string">2020-10-05T02:53:21Z</DateUtc></StartTime><FrequencyChanges><FrequencyChange><Frequency dt:dt="r8">2699960000</Frequency><Timestamp dt:dt="r8">3.41649295515452E+15</Timestamp><Cur…	좌우반구com(CVF, UVF, BVF)_1-001-1	60.021	1.0.0.161	1	1629878859	Professional	2.0.10.242	2.0.10.356	10-05-2020	2020-10-05 오전 2:53:21	11:53:21	2.0.10.252	367		2	z	결협	NULL	NULL	NULL	NULL	NULL	NULL	104	1	103	KSY4	List3	NULL	NULL	NULL	NULL	NULL	NULL	NULL	NULL	NULL	1	z	0	3	1049117	0	z	594	1049711
좌우반구com(CVF, UVF, BVF)_1	1	1	<?xml version="1.0"?>\n<Clock xmlns:dt="urn:schemas-microsoft-com:datatypes"><Description dt:dt="string">E-Prime Primary Realtime Clock</Description><StartTime><Timestamp dt:dt="int">0</Timestamp><DateUtc dt:dt="string">2020-10-05T02:53:21Z</DateUtc></StartTime><FrequencyChanges><FrequencyChange><Frequency dt:dt="r8">2699960000</Frequency><Timestamp dt:dt="r8">3.41649295515452E+15</Timestamp><Cur…	좌우반구com(CVF, UVF, BVF)_1-001-1	60.021	1.0.0.161	1	1629878859	Professional	2.0.10.242	2.0.10.356	10-05-2020	2020-10-05 오전 2:53:21	11:53:21	2.0.10.252	214		1	{/}	경비	NULL	NULL	NULL	59	1	82	NULL	NULL	NULL	KSY	List2	0		0	-1	612552	183		0	0	1	{/}	1	3	612735	0	{/}	324	613059
좌우반구com(CVF, UVF, BVF)_1	1	1	<?xml version="1.0"?>\n<Clock xmlns:dt="urn:schemas-microsoft-com:datatypes"><Description dt:dt="string">E-Prime Primary Realtime Clock</Description><StartTime><Timestamp dt:dt="int">0</Timestamp><DateUtc dt:dt="string">2020-10-05T02:53:21Z</DateUtc></StartTime><FrequencyChanges><FrequencyChange><Frequency dt:dt="r8">2699960000</Frequency><Timestamp dt:dt="r8">3.41649295515452E+15</Timestamp><Cur…	좌우반구com(CVF, UVF, BVF)_1-001-1	60.021	1.0.0.161	1	1629878859	Professional	2.0.10.242	2.0.10.356	10-05-2020	2020-10-05 오전 2:53:21	11:53:21	2.0.10.252	22		1	{/}	경험	100	1	22	NULL	NULL	NULL	NULL	NULL	NULL	KSY	List1	0		0	-1	78154	183		0	0	1	{/}	1	3	78337	0	{/}	350	78687
좌우반구com(CVF, UVF, BVF)_1	1	1	<?xml version="1.0"?>\n<Clock xmlns:dt="urn:schemas-microsoft-com:datatypes"><Description dt:dt="string">E-Prime Primary Realtime Clock</Description><StartTime><Timestamp dt:dt="int">0</Timestamp><DateUtc dt:dt="string">2020-10-05T02:53:21Z</DateUtc></StartTime><FrequencyChanges><FrequencyChange><Frequency dt:dt="r8">2699960000</Frequency><Timestamp dt:dt="r8">3.41649295515452E+15</Timestamp><Cur…	좌우반구com(CVF, UVF, BVF)_1-001-1	60.021	1.0.0.161	1	1629878859	Professional	2.0.10.242	2.0.10.356	10-05-2020	2020-10-05 오전 2:53:21	11:53:21	2.0.10.252	310		1	{/}	경호	NULL	NULL	NULL	NULL	NULL	NULL	45	1	46	KSY	List3	0		0	-1	896287	183		0	0	0	{/}	0	3	896470	0	z	178	896648
좌우반구com(CVF, UVF, BVF)_1	1	1	<?xml version="1.0"?>\n<Clock xmlns:dt="urn:schemas-microsoft-com:datatypes"><Description dt:dt="string">E-Prime Primary Realtime Clock</Description><StartTime><Timestamp dt:dt="int">0</Timestamp><DateUtc dt:dt="string">2020-10-05T02:53:21Z</DateUtc></StartTime><FrequencyChanges><FrequencyChange><Frequency dt:dt="r8">2699960000</Frequency><Timestamp dt:dt="r8">3.41649295515452E+15</Timestamp><Cur…	좌우반구com(CVF, UVF, BVF)_1-001-1	60.021	1.0.0.161	1	1629878859	Professional	2.0.10.242	2.0.10.356	10-05-2020	2020-10-05 오전 2:53:21	11:53:21	2.0.10.252	256		1	{/}	계기	NULL	NULL	NULL	79	1	124	NULL	NULL	NULL	KSY	List2	0		0	-1	724213	184		0	0	1	{/}	0	4	724397	0	{/}	308	724705
좌우반구com(CVF, UVF, BVF)_1	1	1	<?xml version="1.0"?>\n<Clock xmlns:dt="urn:schemas-microsoft-com:datatypes"><Description dt:dt="string">E-Prime Primary Realtime Clock</Description><StartTime><Timestamp dt:dt="int">0</Timestamp><DateUtc dt:dt="string">2020-10-05T02:53:21Z</DateUtc></StartTime><FrequencyChanges><FrequencyChange><Frequency dt:dt="r8">2699960000</Frequency><Timestamp dt:dt="r8">3.41649295515452E+15</Timestamp><Cur…	좌우반구com(CVF, UVF, BVF)_1-001-1	60.021	1.0.0.161	1	1629878859	Professional	2.0.10.242	2.0.10.356	10-05-2020	2020-10-05 오전 2:53:21	11:53:21	2.0.10.252	50		2	z	계님	4	1	50	NULL	NULL	NULL	NULL	NULL	NULL	KSY2	List1	NULL	NULL	NULL	NULL	NULL	NULL	NULL	NULL	NULL	1	z	0	4	154578	0	z	525	155103
좌우반구com(CVF, UVF, BVF)_1	1	1	<?xml version="1.0"?>\n<Clock xmlns:dt="urn:schemas-microsoft-com:datatypes"><Description dt:dt="string">E-Prime Primary Realtime Clock</Description><StartTime><Timestamp dt:dt="int">0</Timestamp><DateUtc dt:dt="string">2020-10-05T02:53:21Z</DateUtc></StartTime><FrequencyChanges><FrequencyChange><Frequency dt:dt="r8">2699960000</Frequency><Timestamp dt:dt="r8">3.41649295515452E+15</Timestamp><Cur…	좌우반구com(CVF, UVF, BVF)_1-001-1	60.021	1.0.0.161	1	1629878859	Professional	2.0.10.242	2.0.10.356	10-05-2020	2020-10-05 오전 2:53:21	11:53:21	2.0.10.252	276		2	z	계락	NULL	NULL	NULL	NULL	NULL	NULL	17	1	12	KSY	List3	0		0	0	803736	183		0	0	0	z	0	3	803919	0	{/}	514	804433
좌우반구com(CVF, UVF, BVF)_1	1	1	<?xml version="1.0"?>\n<Clock xmlns:dt="urn:schemas-microsoft-com:datatypes"><Description dt:dt="string">E-Prime Primary Realtime Clock</Description><StartTime><Timestamp dt:dt="int">0</Timestamp><DateUtc dt:dt="string">2020-10-05T02:53:21Z</DateUtc></StartTime><FrequencyChanges><FrequencyChange><Frequency dt:dt="r8">2699960000</Frequency><Timestamp dt:dt="r8">3.41649295515452E+15</Timestamp><Cur…	좌우반구com(CVF, UVF, BVF)_1-001-1	60.021	1.0.0.161	1	1629878859	Professional	2.0.10.242	2.0.10.356	10-05-2020	2020-10-05 오전 2:53:21	11:53:21	2.0.10.252	187		1	{/}	계수	NULL	NULL	NULL	61	1	55	NULL	NULL	NULL	KSY	List2	0		0	-1	542160	183		0	0	1	{/}	0	3	542343	0	{/}	420	542763
좌우반구com(CVF, UVF, BVF)_1	1	1	<?xml version="1.0"?>\n<Clock xmlns:dt="urn:schemas-microsoft-com:datatypes"><Description dt:dt="string">E-Prime Primary Realtime Clock</Description><StartTime><Timestamp dt:dt="int">0</Timestamp><DateUtc dt:dt="string">2020-10-05T02:53:21Z</DateUtc></StartTime><FrequencyChanges><FrequencyChange><Frequency dt:dt="r8">2699960000</Frequency><Timestamp dt:dt="r8">3.41649295515452E+15</Timestamp><Cur…	좌우반구com(CVF, UVF, BVF)_1-001-1	60.021	1.0.0.161	1	1629878859	Professional	2.0.10.242	2.0.10.356	10-05-2020	2020-10-05 오전 2:53:21	11:53:21	2.0.10.252	370		2	z	계여	NULL	NULL	NULL	NULL	NULL	NULL	34	1	106	KSY	List3	0		1	-1	1057014	184		0	0	1	z	0	4	1057198	0	z	401	1057599
좌우반구com(CVF, UVF, BVF)_1	1	1	<?xml version="1.0"?>\n<Clock xmlns:dt="urn:schemas-microsoft-com:datatypes"><Description dt:dt="string">E-Prime Primary Realtime Clock</Description><StartTime><Timestamp dt:dt="int">0</Timestamp><DateUtc dt:dt="string">2020-10-05T02:53:21Z</DateUtc></StartTime><FrequencyChanges><FrequencyChange><Frequency dt:dt="r8">2699960000</Frequency><Timestamp dt:dt="r8">3.41649295515452E+15</Timestamp><Cur…	좌우반구com(CVF, UVF, BVF)_1-001-1	60.021	1.0.0.161	1	1629878859	Professional	2.0.10.242	2.0.10.356	10-05-2020	2020-10-05 오전 2:53:21	11:53:21	2.0.10.252	316		2	z	고률	NULL	NULL	NULL	NULL	NULL	NULL	92	1	52	KSY4	List3	NULL	NULL	NULL	NULL	NULL	NULL	NULL	NULL	NULL	1	z	1	3	912131	0	z	493	912624
좌우반구com(CVF, UVF, BVF)_1	1	1	<?xml version="1.0"?>\n<Clock xmlns:dt="urn:schemas-microsoft-com:datatypes"><Description dt:dt="string">E-Prime Primary Realtime Clock</Description><StartTime><Timestamp dt:dt="int">0</Timestamp><DateUtc dt:dt="string">2020-10-05T02:53:21Z</DateUtc></StartTime><FrequencyChanges><FrequencyChange><Frequency dt:dt="r8">2699960000</Frequency><Timestamp dt:dt="r8">3.41649295515452E+15</Timestamp><Cur…	좌우반구com(CVF, UVF, BVF)_1-001-1	60.021	1.0.0.161	1	1629878859	Professional	2.0.10.242	2.0.10.356	10-05-2020	2020-10-05 오전 2:53:21	11:53:21	2.0.10.252	398		2	z	고청	NULL	NULL	NULL	NULL	NULL	NULL	28	1	134	KSY2	List3	NULL	NULL	NULL	NULL	NULL	NULL	NULL	NULL	NULL	1	z	0	4	1131689	0	z	581	1132270
좌우반구com(CVF, UVF, BVF)_1	1	1	<?xml version="1.0"?>\n<Clock xmlns:dt="urn:schemas-microsoft-com:datatypes"><Description dt:dt="string">E-Prime Primary Realtime Clock</Description><StartTime><Timestamp dt:dt="int">0</Timestamp><DateUtc dt:dt="string">2020-10-05T02:53:21Z</DateUtc></StartTime><FrequencyChanges><FrequencyChange><Frequency dt:dt="r8">2699960000</Frequency><Timestamp dt:dt="r8">3.41649295515452E+15</Timestamp><Cur…	좌우반구com(CVF, UVF, BVF)_1-001-1	60.021	1.0.0.161	1	1629878859	Professional	2.0.10.242	2.0.10.356	10-05-2020	2020-10-05 오전 2:53:21	11:53:21	2.0.10.252	197		1	{/}	공기	NULL	NULL	NULL	31	1	65	NULL	NULL	NULL	KSY	List2	0		0	0	568251	183		0	0	1	{/}	0	3	568434	0	{/}	241	568675
좌우반구com(CVF, UVF, BVF)_1	1	1	<?xml version="1.0"?>\n<Clock xmlns:dt="urn:schemas-microsoft-com:datatypes"><Description dt:dt="string">E-Prime Primary Realtime Clock</Description><StartTime><Timestamp dt:dt="int">0</Timestamp><DateUtc dt:dt="string">2020-10-05T02:53:21Z</DateUtc></StartTime><FrequencyChanges><FrequencyChange><Frequency dt:dt="r8">2699960000</Frequency><Timestamp dt:dt="r8">3.41649295515452E+15</Timestamp><Cur…	좌우반구com(CVF, UVF, BVF)_1-001-1	60.021	1.0.0.161	1	1629878859	Professional	2.0.10.242	2.0.10.356	10-05-2020	2020-10-05 오전 2:53:21	11:53:21	2.0.10.252	58		1	{/}	공백	42	1	58	NULL	NULL	NULL	NULL	NULL	NULL	KSY	List1	0		0	-1	176087	183		0	0	1	{/}	0	3	176270	0	{/}	376	176646
좌우반구com(CVF, UVF, BVF)_1	1	1	<?xml version="1.0"?>\n<Clock xmlns:dt="urn:schemas-microsoft-com:datatypes"><Description dt:dt="string">E-Prime Primary Realtime Clock</Description><StartTime><Timestamp dt:dt="int">0</Timestamp><DateUtc dt:dt="string">2020-10-05T02:53:21Z</DateUtc></StartTime><FrequencyChanges><FrequencyChange><Frequency dt:dt="r8">2699960000</Frequency><Timestamp dt:dt="r8">3.41649295515452E+15</Timestamp><Cur…	좌우반구com(CVF, UVF, BVF)_1-001-1	60.021	1.0.0.161	1	1629878859	Professional	2.0.10.242	2.0.10.356	10-05-2020	2020-10-05 오전 2:53:21	11:53:21	2.0.10.252	3		1	{/}	공포	44	1	3	NULL	NULL	NULL	NULL	NULL	NULL	KSY	List1	0		1	-1	28221	184		0	0	1	{/}	0	4	28405	0	{/}	291	28696
좌우반구com(CVF, UVF, BVF)_1	1	1	<?xml version="1.0"?>\n<Clock xmlns:dt="urn:schemas-microsoft-com:datatypes"><Description dt:dt="string">E-Prime Primary Realtime Clock</Description><StartTime><Timestamp dt:dt="int">0</Timestamp><DateUtc dt:dt="string">2020-10-05T02:53:21Z</DateUtc></StartTime><FrequencyChanges><FrequencyChange><Frequency dt:dt="r8">2699960000</Frequency><Timestamp dt:dt="r8">3.41649295515452E+15</Timestamp><Cur…	좌우반구com(CVF, UVF, BVF)_1-001-1	60.021	1.0.0.161	1	1629878859	Professional	2.0.10.242	2.0.10.356	10-05-2020	2020-10-05 오전 2:53:21	11:53:21	2.0.10.252	207		2	z	과법	NULL	NULL	NULL	51	1	75	NULL	NULL	NULL	KSY4	List2	NULL	NULL	NULL	NULL	NULL	NULL	NULL	NULL	NULL	1	z	0	4	594059	0	z	536	594595
좌우반구com(CVF, UVF, BVF)_1	1	1	<?xml version="1.0"?>\n<Clock xmlns:dt="urn:schemas-microsoft-com:datatypes"><Description dt:dt="string">E-Prime Primary Realtime Clock</Description><StartTime><Timestamp dt:dt="int">0</Timestamp><DateUtc dt:dt="string">2020-10-05T02:53:21Z</DateUtc></StartTime><FrequencyChanges><FrequencyChange><Frequency dt:dt="r8">2699960000</Frequency><Timestamp dt:dt="r8">3.41649295515452E+15</Timestamp><Cur…	좌우반구com(CVF, UVF, BVF)_1-001-1	60.021	1.0.0.161	1	1629878859	Professional	2.0.10.242	2.0.10.356	10-05-2020	2020-10-05 오전 2:53:21	11:53:21	2.0.10.252	210		1	{/}	과정	NULL	NULL	NULL	88	1	78	NULL	NULL	NULL	KSY	List2	0		0	-1	602122	184		0	0	1	{/}	0	4	602306	0	{/}	289	602595
좌우반구com(CVF, UVF, BVF)_1	1	1	<?xml version="1.0"?>\n<Clock xmlns:dt="urn:schemas-microsoft-com:datatypes"><Description dt:dt="string">E-Prime Primary Realtime Clock</Description><StartTime><Timestamp dt:dt="int">0</Timestamp><DateUtc dt:dt="string">2020-10-05T02:53:21Z</DateUtc></StartTime><FrequencyChanges><FrequencyChange><Frequency dt:dt="r8">2699960000</Frequency><Timestamp dt:dt="r8">3.41649295515452E+15</Timestamp><Cur…	좌우반구com(CVF, UVF, BVF)_1-001-1	60.021	1.0.0.161	1	1629878859	Professional	2.0.10.242	2.0.10.356	10-05-2020	2020-10-05 오전 2:53:21	11:53:21	2.0.10.252	182		1	{/}	관계	NULL	NULL	NULL	131	1	50	NULL	NULL	NULL	KSY	List2	0		0	0	529048	183		0	0	1	{/}	0	3	529231	0	{/}	292	529523
좌우반구com(CVF, UVF, BVF)_1	1	1	<?xml version="1.0"?>\n<Clock xmlns:dt="urn:schemas-microsoft-com:datatypes"><Description dt:dt="string">E-Prime Primary Realtime Clock</Description><StartTime><Timestamp dt:dt="int">0</Timestamp><DateUtc dt:dt="string">2020-10-05T02:53:21Z</DateUtc></StartTime><FrequencyChanges><FrequencyChange><Frequency dt:dt="r8">2699960000</Frequency><Timestamp dt:dt="r8">3.41649295515452E+15</Timestamp><Cur…	좌우반구com(CVF, UVF, BVF)_1-001-1	60.021	1.0.0.161	1	1629878859	Professional	2.0.10.242	2.0.10.356	10-05-2020	2020-10-05 오전 2:53:21	11:53:21	2.0.10.252	198		1	{/}	관측	NULL	NULL	NULL	108	1	66	NULL	NULL	NULL	KSY	List2	0		0	-1	570700	183		0	0	1	{/}	0	3	570883	0	{/}	216	571099
좌우반구com(CVF, UVF, BVF)_1	1	1	<?xml version="1.0"?>\n<Clock xmlns:dt="urn:schemas-microsoft-com:datatypes"><Description dt:dt="string">E-Prime Primary Realtime Clock</Description><StartTime><Timestamp dt:dt="int">0</Timestamp><DateUtc dt:dt="string">2020-10-05T02:53:21Z</DateUtc></StartTime><FrequencyChanges><FrequencyChange><Frequency dt:dt="r8">2699960000</Frequency><Timestamp dt:dt="r8">3.41649295515452E+15</Timestamp><Cur…	좌우반구com(CVF, UVF, BVF)_1-001-1	60.021	1.0.0.161	1	1629878859	Professional	2.0.10.242	2.0.10.356	10-05-2020	2020-10-05 오전 2:53:21	11:53:21	2.0.10.252	306		1	{/}	광장	NULL	NULL	NULL	NULL	NULL	NULL	56	1	42	KSY	List3	0		0	0	885541	183		0	0	1	{/}	0	3	885724	0	{/}	532	886256
좌우반구com(CVF, UVF, BVF)_1	1	1	<?xml version="1.0"?>\n<Clock xmlns:dt="urn:schemas-microsoft-com:datatypes"><Description dt:dt="string">E-Prime Primary Realtime Clock</Description><StartTime><Timestamp dt:dt="int">0</Timestamp><DateUtc dt:dt="string">2020-10-05T02:53:21Z</DateUtc></StartTime><FrequencyChanges><FrequencyChange><Frequency dt:dt="r8">2699960000</Frequency><Timestamp dt:dt="r8">3.41649295515452E+15</Timestamp><Cur…	좌우반구com(CVF, UVF, BVF)_1-001-1	60.021	1.0.0.161	1	1629878859	Professional	2.0.10.242	2.0.10.356	10-05-2020	2020-10-05 오전 2:53:21	11:53:21	2.0.10.252	356		2	z	교느	NULL	NULL	NULL	NULL	NULL	NULL	102	1	92	KSY4	List3	NULL	NULL	NULL	NULL	NULL	NULL	NULL	NULL	NULL	1	z	0	4	1019711	0	z	472	1020183
좌우반구com(CVF, UVF, BVF)_1	1	1	<?xml version="1.0"?>\n<Clock xmlns:dt="urn:schemas-microsoft-com:datatypes"><Description dt:dt="string">E-Prime Primary Realtime Clock</Description><StartTime><Timestamp dt:dt="int">0</Timestamp><DateUtc dt:dt="string">2020-10-05T02:53:21Z</DateUtc></StartTime><FrequencyChanges><FrequencyChange><Frequency dt:dt="r8">2699960000</Frequency><Timestamp dt:dt="r8">3.41649295515452E+15</Timestamp><Cur…	좌우반구com(CVF, UVF, BVF)_1-001-1	60.021	1.0.0.161	1	1629878859	Professional	2.0.10.242	2.0.10.356	10-05-2020	2020-10-05 오전 2:53:21	11:53:21	2.0.10.252	278		1	{/}	교훈	NULL	NULL	NULL	NULL	NULL	NULL	61	1	14	KSY4	List3	NULL	NULL	NULL	NULL	NULL	NULL	NULL	NULL	NULL	1	{/}	0	3	809234	0	{/}	391	809625
좌우반구com(CVF, UVF, BVF)_1	1	1	<?xml version="1.0"?>\n<Clock xmlns:dt="urn:schemas-microsoft-com:datatypes"><Description dt:dt="string">E-Prime Primary Realtime Clock</Description><StartTime><Timestamp dt:dt="int">0</Timestamp><DateUtc dt:dt="string">2020-10-05T02:53:21Z</DateUtc></StartTime><FrequencyChanges><FrequencyChange><Frequency dt:dt="r8">2699960000</Frequency><Timestamp dt:dt="r8">3.41649295515452E+15</Timestamp><Cur…	좌우반구com(CVF, UVF, BVF)_1-001-1	60.021	1.0.0.161	1	1629878859	Professional	2.0.10.242	2.0.10.356	10-05-2020	2020-10-05 오전 2:53:21	11:53:21	2.0.10.252	334		2	z	교휘	NULL	NULL	NULL	NULL	NULL	NULL	129	1	70	KSY	List3	0		0	-1	959865	183		0	0	1	z	0	3	960048	0	z	535	960583
좌우반구com(CVF, UVF, BVF)_1	1	1	<?xml version="1.0"?>\n<Clock xmlns:dt="urn:schemas-microsoft-com:datatypes"><Description dt:dt="string">E-Prime Primary Realtime Clock</Description><StartTime><Timestamp dt:dt="int">0</Timestamp><DateUtc dt:dt="string">2020-10-05T02:53:21Z</DateUtc></StartTime><FrequencyChanges><FrequencyChange><Frequency dt:dt="r8">2699960000</Frequency><Timestamp dt:dt="r8">3.41649295515452E+15</Timestamp><Cur…	좌우반구com(CVF, UVF, BVF)_1-001-1	60.021	1.0.0.161	1	1629878859	Professional	2.0.10.242	2.0.10.356	10-05-2020	2020-10-05 오전 2:53:21	11:53:21	2.0.10.252	1		1	{/}	구조	71	1	1	NULL	NULL	NULL	NULL	NULL	NULL	KSY	List1	0		0	0	23257	183		0	0	1	{/}	0	3	23440	0	{/}	232	23672
좌우반구com(CVF, UVF, BVF)_1	1	1	<?xml version="1.0"?>\n<Clock xmlns:dt="urn:schemas-microsoft-com:datatypes"><Description dt:dt="string">E-Prime Primary Realtime Clock</Description><StartTime><Timestamp dt:dt="int">0</Timestamp><DateUtc dt:dt="string">2020-10-05T02:53:21Z</DateUtc></StartTime><FrequencyChanges><FrequencyChange><Frequency dt:dt="r8">2699960000</Frequency><Timestamp dt:dt="r8">3.41649295515452E+15</Timestamp><Cur…	좌우반구com(CVF, UVF, BVF)_1-001-1	60.021	1.0.0.161	1	1629878859	Professional	2.0.10.242	2.0.10.356	10-05-2020	2020-10-05 오전 2:53:21	11:53:21	2.0.10.252	331		2	z	국득	NULL	NULL	NULL	NULL	NULL	NULL	94	1	67	KSY3	List3	NULL	NULL	NULL	NULL	NULL	NULL	NULL	NULL	NULL	1	z	0	3	952184	0	z	463	952647
좌우반구com(CVF, UVF, BVF)_1	1	1	<?xml version="1.0"?>\n<Clock xmlns:dt="urn:schemas-microsoft-com:datatypes"><Description dt:dt="string">E-Prime Primary Realtime Clock</Description><StartTime><Timestamp dt:dt="int">0</Timestamp><DateUtc dt:dt="string">2020-10-05T02:53:21Z</DateUtc></StartTime><FrequencyChanges><FrequencyChange><Frequency dt:dt="r8">2699960000</Frequency><Timestamp dt:dt="r8">3.41649295515452E+15</Timestamp><Cur…	좌우반구com(CVF, UVF, BVF)_1-001-1	60.021	1.0.0.161	1	1629878859	Professional	2.0.10.242	2.0.10.356	10-05-2020	2020-10-05 오전 2:53:21	11:53:21	2.0.10.252	167		2	z	국반	NULL	NULL	NULL	132	1	35	NULL	NULL	NULL	KSY	List2	0		0	0	488712	183		0	0	1	z	0	3	488895	0	z	525	489420
좌우반구com(CVF, UVF, BVF)_1	1	1	<?xml version="1.0"?>\n<Clock xmlns:dt="urn:schemas-microsoft-com:datatypes"><Description dt:dt="string">E-Prime Primary Realtime Clock</Description><StartTime><Timestamp dt:dt="int">0</Timestamp><DateUtc dt:dt="string">2020-10-05T02:53:21Z</DateUtc></StartTime><FrequencyChanges><FrequencyChange><Frequency dt:dt="r8">2699960000</Frequency><Timestamp dt:dt="r8">3.41649295515452E+15</Timestamp><Cur…	좌우반구com(CVF, UVF, BVF)_1-001-1	60.021	1.0.0.161	1	1629878859	Professional	2.0.10.242	2.0.10.356	10-05-2020	2020-10-05 오전 2:53:21	11:53:21	2.0.10.252	9		1	{/}	군청	108	1	9	NULL	NULL	NULL	NULL	NULL	NULL	KSY	List1	0		0	-1	43966	183		0	0	1	{/}	0	3	44149	0	{/}	347	44496
좌우반구com(CVF, UVF, BVF)_1	1	1	<?xml version="1.0"?>\n<Clock xmlns:dt="urn:schemas-microsoft-com:datatypes"><Description dt:dt="string">E-Prime Primary Realtime Clock</Description><StartTime><Timestamp dt:dt="int">0</Timestamp><DateUtc dt:dt="string">2020-10-05T02:53:21Z</DateUtc></StartTime><FrequencyChanges><FrequencyChange><Frequency dt:dt="r8">2699960000</Frequency><Timestamp dt:dt="r8">3.41649295515452E+15</Timestamp><Cur…	좌우반구com(CVF, UVF, BVF)_1-001-1	60.021	1.0.0.161	1	1629878859	Professional	2.0.10.242	2.0.10.356	10-05-2020	2020-10-05 오전 2:53:21	11:53:21	2.0.10.252	199		1	{/}	궤도	NULL	NULL	NULL	47	1	67	NULL	NULL	NULL	KSY	List2	0		0	0	573116	183		0	0	1	{/}	0	3	573299	0	{/}	232	573531
좌우반구com(CVF, UVF, BVF)_1	1	1	<?xml version="1.0"?>\n<Clock xmlns:dt="urn:schemas-microsoft-com:datatypes"><Description dt:dt="string">E-Prime Primary Realtime Clock</Description><StartTime><Timestamp dt:dt="int">0</Timestamp><DateUtc dt:dt="string">2020-10-05T02:53:21Z</DateUtc></StartTime><FrequencyChanges><FrequencyChange><Frequency dt:dt="r8">2699960000</Frequency><Timestamp dt:dt="r8">3.41649295515452E+15</Timestamp><Cur…	좌우반구com(CVF, UVF, BVF)_1-001-1	60.021	1.0.0.161	1	1629878859	Professional	2.0.10.242	2.0.10.356	10-05-2020	2020-10-05 오전 2:53:21	11:53:21	2.0.10.252	344		2	z	궤희	NULL	NULL	NULL	NULL	NULL	NULL	127	1	80	KSY3	List3	NULL	NULL	NULL	NULL	NULL	NULL	NULL	NULL	NULL	1	z	0	3	986739	0	z	548	987287
좌우반구com(CVF, UVF, BVF)_1	1	1	<?xml version="1.0"?>\n<Clock xmlns:dt="urn:schemas-microsoft-com:datatypes"><Description dt:dt="string">E-Prime Primary Realtime Clock</Description><StartTime><Timestamp dt:dt="int">0</Timestamp><DateUtc dt:dt="string">2020-10-05T02:53:21Z</DateUtc></StartTime><FrequencyChanges><FrequencyChange><Frequency dt:dt="r8">2699960000</Frequency><Timestamp dt:dt="r8">3.41649295515452E+15</Timestamp><Cur…	좌우반구com(CVF, UVF, BVF)_1-001-1	60.021	1.0.0.161	1	1629878859	Professional	2.0.10.242	2.0.10.356	10-05-2020	2020-10-05 오전 2:53:21	11:53:21	2.0.10.252	234		1	{/}	그림	NULL	NULL	NULL	70	1	102	NULL	NULL	NULL	KSY	List2	0		1	-1	665600	184		0	0	1	{/}	0	4	665784	0	{/}	346	666130
좌우반구com(CVF, UVF, BVF)_1	1	1	<?xml version="1.0"?>\n<Clock xmlns:dt="urn:schemas-microsoft-com:datatypes"><Description dt:dt="string">E-Prime Primary Realtime Clock</Description><StartTime><Timestamp dt:dt="int">0</Timestamp><DateUtc dt:dt="string">2020-10-05T02:53:21Z</DateUtc></StartTime><FrequencyChanges><FrequencyChange><Frequency dt:dt="r8">2699960000</Frequency><Timestamp dt:dt="r8">3.41649295515452E+15</Timestamp><Cur…	좌우반구com(CVF, UVF, BVF)_1-001-1	60.021	1.0.0.161	1	1629878859	Professional	2.0.10.242	2.0.10.356	10-05-2020	2020-10-05 오전 2:53:21	11:53:21	2.0.10.252	392		2	z	그법	NULL	NULL	NULL	NULL	NULL	NULL	67	1	128	KSY2	List3	NULL	NULL	NULL	NULL	NULL	NULL	NULL	NULL	NULL	1	z	0	4	1115911	0	z	487	1116398
좌우반구com(CVF, UVF, BVF)_1	1	1	<?xml version="1.0"?>\n<Clock xmlns:dt="urn:schemas-microsoft-com:datatypes"><Description dt:dt="string">E-Prime Primary Realtime Clock</Description><StartTime><Timestamp dt:dt="int">0</Timestamp><DateUtc dt:dt="string">2020-10-05T02:53:21Z</DateUtc></StartTime><FrequencyChanges><FrequencyChange><Frequency dt:dt="r8">2699960000</Frequency><Timestamp dt:dt="r8">3.41649295515452E+15</Timestamp><Cur…	좌우반구com(CVF, UVF, BVF)_1-001-1	60.021	1.0.0.161	1	1629878859	Professional	2.0.10.242	2.0.10.356	10-05-2020	2020-10-05 오전 2:53:21	11:53:21	2.0.10.252	53		2	z	그소	60	1	53	NULL	NULL	NULL	NULL	NULL	NULL	KSY3	List1	NULL	NULL	NULL	NULL	NULL	NULL	NULL	NULL	NULL	1	z	0	3	162525	0	z	506	163031
좌우반구com(CVF, UVF, BVF)_1	1	1	<?xml version="1.0"?>\n<Clock xmlns:dt="urn:schemas-microsoft-com:datatypes"><Description dt:dt="string">E-Prime Primary Realtime Clock</Description><StartTime><Timestamp dt:dt="int">0</Timestamp><DateUtc dt:dt="string">2020-10-05T02:53:21Z</DateUtc></StartTime><FrequencyChanges><FrequencyChange><Frequency dt:dt="r8">2699960000</Frequency><Timestamp dt:dt="r8">3.41649295515452E+15</Timestamp><Cur…	좌우반구com(CVF, UVF, BVF)_1-001-1	60.021	1.0.0.161	1	1629878859	Professional	2.0.10.242	2.0.10.356	10-05-2020	2020-10-05 오전 2:53:21	11:53:21	2.0.10.252	205		2	z	그종	NULL	NULL	NULL	113	1	73	NULL	NULL	NULL	KSY2	List2	NULL	NULL	NULL	NULL	NULL	NULL	NULL	NULL	NULL	1	z	0	3	588810	0	z	425	589235
좌우반구com(CVF, UVF, BVF)_1	1	1	<?xml version="1.0"?>\n<Clock xmlns:dt="urn:schemas-microsoft-com:datatypes"><Description dt:dt="string">E-Prime Primary Realtime Clock</Description><StartTime><Timestamp dt:dt="int">0</Timestamp><DateUtc dt:dt="string">2020-10-05T02:53:21Z</DateUtc></StartTime><FrequencyChanges><FrequencyChange><Frequency dt:dt="r8">2699960000</Frequency><Timestamp dt:dt="r8">3.41649295515452E+15</Timestamp><Cur…	좌우반구com(CVF, UVF, BVF)_1-001-1	60.021	1.0.0.161	1	1629878859	Professional	2.0.10.242	2.0.10.356	10-05-2020	2020-10-05 오전 2:53:21	11:53:21	2.0.10.252	170		1	{/}	급여	NULL	NULL	NULL	27	1	38	NULL	NULL	NULL	KSY	List2	0		0	-1	497142	183		0	0	1	{/}	1	3	497325	0	{/}	351	497676
좌우반구com(CVF, UVF, BVF)_1	1	1	<?xml version="1.0"?>\n<Clock xmlns:dt="urn:schemas-microsoft-com:datatypes"><Description dt:dt="string">E-Prime Primary Realtime Clock</Description><StartTime><Timestamp dt:dt="int">0</Timestamp><DateUtc dt:dt="string">2020-10-05T02:53:21Z</DateUtc></StartTime><FrequencyChanges><FrequencyChange><Frequency dt:dt="r8">2699960000</Frequency><Timestamp dt:dt="r8">3.41649295515452E+15</Timestamp><Cur…	좌우반구com(CVF, UVF, BVF)_1-001-1	60.021	1.0.0.161	1	1629878859	Professional	2.0.10.242	2.0.10.356	10-05-2020	2020-10-05 오전 2:53:21	11:53:21	2.0.10.252	337		1	{/}	기록	NULL	NULL	NULL	NULL	NULL	NULL	136	1	73	KSY	List3	0		0	-1	967762	183		0	0	1	{/}	0	3	967945	0	{/}	302	968247
좌우반구com(CVF, UVF, BVF)_1	1	1	<?xml version="1.0"?>\n<Clock xmlns:dt="urn:schemas-microsoft-com:datatypes"><Description dt:dt="string">E-Prime Primary Realtime Clock</Description><StartTime><Timestamp dt:dt="int">0</Timestamp><DateUtc dt:dt="string">2020-10-05T02:53:21Z</DateUtc></StartTime><FrequencyChanges><FrequencyChange><Frequency dt:dt="r8">2699960000</Frequency><Timestamp dt:dt="r8">3.41649295515452E+15</Timestamp><Cur…	좌우반구com(CVF, UVF, BVF)_1-001-1	60.021	1.0.0.161	1	1629878859	Professional	2.0.10.242	2.0.10.356	10-05-2020	2020-10-05 오전 2:53:21	11:53:21	2.0.10.252	31		1	{/}	기름	30	1	31	NULL	NULL	NULL	NULL	NULL	NULL	KSY	List1	0		0	0	102213	183		0	0	1	{/}	0	3	102396	0	{/}	419	102815
좌우반구com(CVF, UVF, BVF)_1	1	1	<?xml version="1.0"?>\n<Clock xmlns:dt="urn:schemas-microsoft-com:datatypes"><Description dt:dt="string">E-Prime Primary Realtime Clock</Description><StartTime><Timestamp dt:dt="int">0</Timestamp><DateUtc dt:dt="string">2020-10-05T02:53:21Z</DateUtc></StartTime><FrequencyChanges><FrequencyChange><Frequency dt:dt="r8">2699960000</Frequency><Timestamp dt:dt="r8">3.41649295515452E+15</Timestamp><Cur…	좌우반구com(CVF, UVF, BVF)_1-001-1	60.021	1.0.0.161	1	1629878859	Professional	2.0.10.242	2.0.10.356	10-05-2020	2020-10-05 오전 2:53:21	11:53:21	2.0.10.252	248		1	{/}	기술	NULL	NULL	NULL	42	1	116	NULL	NULL	NULL	KSY	List2	0		0	-1	703104	183		0	0	1	{/}	1	3	703287	0	{/}	323	703610
좌우반구com(CVF, UVF, BVF)_1	1	1	<?xml version="1.0"?>\n<Clock xmlns:dt="urn:schemas-microsoft-com:datatypes"><Description dt:dt="string">E-Prime Primary Realtime Clock</Description><StartTime><Timestamp dt:dt="int">0</Timestamp><DateUtc dt:dt="string">2020-10-05T02:53:21Z</DateUtc></StartTime><FrequencyChanges><FrequencyChange><Frequency dt:dt="r8">2699960000</Frequency><Timestamp dt:dt="r8">3.41649295515452E+15</Timestamp><Cur…	좌우반구com(CVF, UVF, BVF)_1-001-1	60.021	1.0.0.161	1	1629878859	Professional	2.0.10.242	2.0.10.356	10-05-2020	2020-10-05 오전 2:53:21	11:53:21	2.0.10.252	376		1	{/}	기운	NULL	NULL	NULL	NULL	NULL	NULL	59	1	112	KSY	List3	0		0	0	1072876	183		0	0	1	{/}	0	3	1073059	0	{/}	275	1073334
좌우반구com(CVF, UVF, BVF)_1	1	1	<?xml version="1.0"?>\n<Clock xmlns:dt="urn:schemas-microsoft-com:datatypes"><Description dt:dt="string">E-Prime Primary Realtime Clock</Description><StartTime><Timestamp dt:dt="int">0</Timestamp><DateUtc dt:dt="string">2020-10-05T02:53:21Z</DateUtc></StartTime><FrequencyChanges><FrequencyChange><Frequency dt:dt="r8">2699960000</Frequency><Timestamp dt:dt="r8">3.41649295515452E+15</Timestamp><Cur…	좌우반구com(CVF, UVF, BVF)_1-001-1	60.021	1.0.0.161	1	1629878859	Professional	2.0.10.242	2.0.10.356	10-05-2020	2020-10-05 오전 2:53:21	11:53:21	2.0.10.252	140		1	{/}	기준	NULL	NULL	NULL	122	1	8	NULL	NULL	NULL	KSY	List2	0		0	0	416537	183		0	0	1	{/}	0	3	416720	0	{/}	292	417012
좌우반구com(CVF, UVF, BVF)_1	1	1	<?xml version="1.0"?>\n<Clock xmlns:dt="urn:schemas-microsoft-com:datatypes"><Description dt:dt="string">E-Prime Primary Realtime Clock</Description><StartTime><Timestamp dt:dt="int">0</Timestamp><DateUtc dt:dt="string">2020-10-05T02:53:21Z</DateUtc></StartTime><FrequencyChanges><FrequencyChange><Frequency dt:dt="r8">2699960000</Frequency><Timestamp dt:dt="r8">3.41649295515452E+15</Timestamp><Cur…	좌우반구com(CVF, UVF, BVF)_1-001-1	60.021	1.0.0.161	1	1629878859	Professional	2.0.10.242	2.0.10.356	10-05-2020	2020-10-05 오전 2:53:21	11:53:21	2.0.10.252	91		1	{/}	기차	35	1	91	NULL	NULL	NULL	NULL	NULL	NULL	KSY	List1	0		0	-1	264556	183		0	0	1	{/}	1	3	264739	0	{/}	379	265118
좌우반구com(CVF, UVF, BVF)_1	1	1	<?xml version="1.0"?>\n<Clock xmlns:dt="urn:schemas-microsoft-com:datatypes"><Description dt:dt="string">E-Prime Primary Realtime Clock</Description><StartTime><Timestamp dt:dt="int">0</Timestamp><DateUtc dt:dt="string">2020-10-05T02:53:21Z</DateUtc></StartTime><FrequencyChanges><FrequencyChange><Frequency dt:dt="r8">2699960000</Frequency><Timestamp dt:dt="r8">3.41649295515452E+15</Timestamp><Cur…	좌우반구com(CVF, UVF, BVF)_1-001-1	60.021	1.0.0.161	1	1629878859	Professional	2.0.10.242	2.0.10.356	10-05-2020	2020-10-05 오전 2:53:21	11:53:21	2.0.10.252	174		1	{/}	기회	NULL	NULL	NULL	37	1	42	NULL	NULL	NULL	KSY	List2	0		0	-1	507605	183		0	0	1	{/}	1	3	507788	0	{/}	255	508043
좌우반구com(CVF, UVF, BVF)_1	1	1	<?xml version="1.0"?>\n<Clock xmlns:dt="urn:schemas-microsoft-com:datatypes"><Description dt:dt="string">E-Prime Primary Realtime Clock</Description><StartTime><Timestamp dt:dt="int">0</Timestamp><DateUtc dt:dt="string">2020-10-05T02:53:21Z</DateUtc></StartTime><FrequencyChanges><FrequencyChange><Frequency dt:dt="r8">2699960000</Frequency><Timestamp dt:dt="r8">3.41649295515452E+15</Timestamp><Cur…	좌우반구com(CVF, UVF, BVF)_1-001-1	60.021	1.0.0.161	1	1629878859	Professional	2.0.10.242	2.0.10.356	10-05-2020	2020-10-05 오전 2:53:21	11:53:21	2.0.10.252	279		2	z	껍목	NULL	NULL	NULL	NULL	NULL	NULL	131	1	15	KSY2	List3	NULL	NULL	NULL	NULL	NULL	NULL	NULL	NULL	NULL	1	z	0	3	811833	0	z	680	812513
좌우반구com(CVF, UVF, BVF)_1	1	1	<?xml version="1.0"?>\n<Clock xmlns:dt="urn:schemas-microsoft-com:datatypes"><Description dt:dt="string">E-Prime Primary Realtime Clock</Description><StartTime><Timestamp dt:dt="int">0</Timestamp><DateUtc dt:dt="string">2020-10-05T02:53:21Z</DateUtc></StartTime><FrequencyChanges><FrequencyChange><Frequency dt:dt="r8">2699960000</Frequency><Timestamp dt:dt="r8">3.41649295515452E+15</Timestamp><Cur…	좌우반구com(CVF, UVF, BVF)_1-001-1	60.021	1.0.0.161	1	1629878859	Professional	2.0.10.242	2.0.10.356	10-05-2020	2020-10-05 오전 2:53:21	11:53:21	2.0.10.252	371		2	z	껍밀	NULL	NULL	NULL	NULL	NULL	NULL	99	1	107	KSY2	List3	NULL	NULL	NULL	NULL	NULL	NULL	NULL	NULL	NULL	1	z	0	3	1059797	0	z	466	1060263
좌우반구com(CVF, UVF, BVF)_1	1	1	<?xml version="1.0"?>\n<Clock xmlns:dt="urn:schemas-microsoft-com:datatypes"><Description dt:dt="string">E-Prime Primary Realtime Clock</Description><StartTime><Timestamp dt:dt="int">0</Timestamp><DateUtc dt:dt="string">2020-10-05T02:53:21Z</DateUtc></StartTime><FrequencyChanges><FrequencyChange><Frequency dt:dt="r8">2699960000</Frequency><Timestamp dt:dt="r8">3.41649295515452E+15</Timestamp><Cur…	좌우반구com(CVF, UVF, BVF)_1-001-1	60.021	1.0.0.161	1	1629878859	Professional	2.0.10.242	2.0.10.356	10-05-2020	2020-10-05 오전 2:53:21	11:53:21	2.0.10.252	134		1	{/}	껍질	NULL	NULL	NULL	87	1	2	NULL	NULL	NULL	KSY	List2	0		0	-1	400992	183		0	0	1	{/}	1	3	401175	0	{/}	333	401508
좌우반구com(CVF, UVF, BVF)_1	1	1	<?xml version="1.0"?>\n<Clock xmlns:dt="urn:schemas-microsoft-com:datatypes"><Description dt:dt="string">E-Prime Primary Realtime Clock</Description><StartTime><Timestamp dt:dt="int">0</Timestamp><DateUtc dt:dt="string">2020-10-05T02:53:21Z</DateUtc></StartTime><FrequencyChanges><FrequencyChange><Frequency dt:dt="r8">2699960000</Frequency><Timestamp dt:dt="r8">3.41649295515452E+15</Timestamp><Cur…	좌우반구com(CVF, UVF, BVF)_1-001-1	60.021	1.0.0.161	1	1629878859	Professional	2.0.10.242	2.0.10.356	10-05-2020	2020-10-05 오전 2:53:21	11:53:21	2.0.10.252	222		2	z	껍퇴	NULL	NULL	NULL	57	1	90	NULL	NULL	NULL	KSY	List2	0		1	-1	633611	184		0	0	1	z	0	4	633795	0	z	703	634498
좌우반구com(CVF, UVF, BVF)_1	1	1	<?xml version="1.0"?>\n<Clock xmlns:dt="urn:schemas-microsoft-com:datatypes"><Description dt:dt="string">E-Prime Primary Realtime Clock</Description><StartTime><Timestamp dt:dt="int">0</Timestamp><DateUtc dt:dt="string">2020-10-05T02:53:21Z</DateUtc></StartTime><FrequencyChanges><FrequencyChange><Frequency dt:dt="r8">2699960000</Frequency><Timestamp dt:dt="r8">3.41649295515452E+15</Timestamp><Cur…	좌우반구com(CVF, UVF, BVF)_1-001-1	60.021	1.0.0.161	1	1629878859	Professional	2.0.10.242	2.0.10.356	10-05-2020	2020-10-05 오전 2:53:21	11:53:21	2.0.10.252	325		2	z	나개	NULL	NULL	NULL	NULL	NULL	NULL	117	1	61	KSY4	List3	NULL	NULL	NULL	NULL	NULL	NULL	NULL	NULL	NULL	1	z	0	4	936690	0	z	462	937152
좌우반구com(CVF, UVF, BVF)_1	1	1	<?xml version="1.0"?>\n<Clock xmlns:dt="urn:schemas-microsoft-com:datatypes"><Description dt:dt="string">E-Prime Primary Realtime Clock</Description><StartTime><Timestamp dt:dt="int">0</Timestamp><DateUtc dt:dt="string">2020-10-05T02:53:21Z</DateUtc></StartTime><FrequencyChanges><FrequencyChange><Frequency dt:dt="r8">2699960000</Frequency><Timestamp dt:dt="r8">3.41649295515452E+15</Timestamp><Cur…	좌우반구com(CVF, UVF, BVF)_1-001-1	60.021	1.0.0.161	1	1629878859	Professional	2.0.10.242	2.0.10.356	10-05-2020	2020-10-05 오전 2:53:21	11:53:21	2.0.10.252	155		1	{/}	내일	NULL	NULL	NULL	22	1	23	NULL	NULL	NULL	KSY	List2	0		0	-1	456573	183		0	0	1	{/}	0	3	456756	0	{/}	304	457060
좌우반구com(CVF, UVF, BVF)_1	1	1	<?xml version="1.0"?>\n<Clock xmlns:dt="urn:schemas-microsoft-com:datatypes"><Description dt:dt="string">E-Prime Primary Realtime Clock</Description><StartTime><Timestamp dt:dt="int">0</Timestamp><DateUtc dt:dt="string">2020-10-05T02:53:21Z</DateUtc></StartTime><FrequencyChanges><FrequencyChange><Frequency dt:dt="r8">2699960000</Frequency><Timestamp dt:dt="r8">3.41649295515452E+15</Timestamp><Cur…	좌우반구com(CVF, UVF, BVF)_1-001-1	60.021	1.0.0.161	1	1629878859	Professional	2.0.10.242	2.0.10.356	10-05-2020	2020-10-05 오전 2:53:21	11:53:21	2.0.10.252	269		2	z	내죽	NULL	NULL	NULL	NULL	NULL	NULL	37	1	5	KSY2	List3	NULL	NULL	NULL	NULL	NULL	NULL	NULL	NULL	NULL	1	z	0	4	785809	0	z	504	786313
좌우반구com(CVF, UVF, BVF)_1	1	1	<?xml version="1.0"?>\n<Clock xmlns:dt="urn:schemas-microsoft-com:datatypes"><Description dt:dt="string">E-Prime Primary Realtime Clock</Description><StartTime><Timestamp dt:dt="int">0</Timestamp><DateUtc dt:dt="string">2020-10-05T02:53:21Z</DateUtc></StartTime><FrequencyChanges><FrequencyChange><Frequency dt:dt="r8">2699960000</Frequency><Timestamp dt:dt="r8">3.41649295515452E+15</Timestamp><Cur…	좌우반구com(CVF, UVF, BVF)_1-001-1	60.021	1.0.0.161	1	1629878859	Professional	2.0.10.242	2.0.10.356	10-05-2020	2020-10-05 오전 2:53:21	11:53:21	2.0.10.252	273		2	z	내표	NULL	NULL	NULL	NULL	NULL	NULL	106	1	9	KSY	List3	0		1	-1	796038	184		0	0	0	z	0	4	796222	0	{/}	243	796465
좌우반구com(CVF, UVF, BVF)_1	1	1	<?xml version="1.0"?>\n<Clock xmlns:dt="urn:schemas-microsoft-com:datatypes"><Description dt:dt="string">E-Prime Primary Realtime Clock</Description><StartTime><Timestamp dt:dt="int">0</Timestamp><DateUtc dt:dt="string">2020-10-05T02:53:21Z</DateUtc></StartTime><FrequencyChanges><FrequencyChange><Frequency dt:dt="r8">2699960000</Frequency><Timestamp dt:dt="r8">3.41649295515452E+15</Timestamp><Cur…	좌우반구com(CVF, UVF, BVF)_1-001-1	60.021	1.0.0.161	1	1629878859	Professional	2.0.10.242	2.0.10.356	10-05-2020	2020-10-05 오전 2:53:21	11:53:21	2.0.10.252	158		2	z	념속	NULL	NULL	NULL	125	1	26	NULL	NULL	NULL	KSY4	List2	NULL	NULL	NULL	NULL	NULL	NULL	NULL	NULL	NULL	0	z	1	3	464703	0	{/}	749	465452
좌우반구com(CVF, UVF, BVF)_1	1	1	<?xml version="1.0"?>\n<Clock xmlns:dt="urn:schemas-microsoft-com:datatypes"><Description dt:dt="string">E-Prime Primary Realtime Clock</Description><StartTime><Timestamp dt:dt="int">0</Timestamp><DateUtc dt:dt="string">2020-10-05T02:53:21Z</DateUtc></StartTime><FrequencyChanges><FrequencyChange><Frequency dt:dt="r8">2699960000</Frequency><Timestamp dt:dt="r8">3.41649295515452E+15</Timestamp><Cur…	좌우반구com(CVF, UVF, BVF)_1-001-1	60.021	1.0.0.161	1	1629878859	Professional	2.0.10.242	2.0.10.356	10-05-2020	2020-10-05 오전 2:53:21	11:53:21	2.0.10.252	163		2	z	념실	NULL	NULL	NULL	45	1	31	NULL	NULL	NULL	KSY4	List2	NULL	NULL	NULL	NULL	NULL	NULL	NULL	NULL	NULL	1	z	0	4	478299	0	z	481	478780
좌우반구com(CVF, UVF, BVF)_1	1	1	<?xml version="1.0"?>\n<Clock xmlns:dt="urn:schemas-microsoft-com:datatypes"><Description dt:dt="string">E-Prime Primary Realtime Clock</Description><StartTime><Timestamp dt:dt="int">0</Timestamp><DateUtc dt:dt="string">2020-10-05T02:53:21Z</DateUtc></StartTime><FrequencyChanges><FrequencyChange><Frequency dt:dt="r8">2699960000</Frequency><Timestamp dt:dt="r8">3.41649295515452E+15</Timestamp><Cur…	좌우반구com(CVF, UVF, BVF)_1-001-1	60.021	1.0.0.161	1	1629878859	Professional	2.0.10.242	2.0.10.356	10-05-2020	2020-10-05 오전 2:53:21	11:53:21	2.0.10.252	90		2	z	념효	38	1	90	NULL	NULL	NULL	NULL	NULL	NULL	KSY3	List1	NULL	NULL	NULL	NULL	NULL	NULL	NULL	NULL	NULL	1	z	0	3	262107	0	z	427	262534
좌우반구com(CVF, UVF, BVF)_1	1	1	<?xml version="1.0"?>\n<Clock xmlns:dt="urn:schemas-microsoft-com:datatypes"><Description dt:dt="string">E-Prime Primary Realtime Clock</Description><StartTime><Timestamp dt:dt="int">0</Timestamp><DateUtc dt:dt="string">2020-10-05T02:53:21Z</DateUtc></StartTime><FrequencyChanges><FrequencyChange><Frequency dt:dt="r8">2699960000</Frequency><Timestamp dt:dt="r8">3.41649295515452E+15</Timestamp><Cur…	좌우반구com(CVF, UVF, BVF)_1-001-1	60.021	1.0.0.161	1	1629878859	Professional	2.0.10.242	2.0.10.356	10-05-2020	2020-10-05 오전 2:53:21	11:53:21	2.0.10.252	27		1	{/}	노조	105	1	27	NULL	NULL	NULL	NULL	NULL	NULL	KSY	List1	0		0	-1	91816	183		0	0	1	{/}	1	3	91999	0	{/}	352	92351
좌우반구com(CVF, UVF, BVF)_1	1	1	<?xml version="1.0"?>\n<Clock xmlns:dt="urn:schemas-microsoft-com:datatypes"><Description dt:dt="string">E-Prime Primary Realtime Clock</Description><StartTime><Timestamp dt:dt="int">0</Timestamp><DateUtc dt:dt="string">2020-10-05T02:53:21Z</DateUtc></StartTime><FrequencyChanges><FrequencyChange><Frequency dt:dt="r8">2699960000</Frequency><Timestamp dt:dt="r8">3.41649295515452E+15</Timestamp><Cur…	좌우반구com(CVF, UVF, BVF)_1-001-1	60.021	1.0.0.161	1	1629878859	Professional	2.0.10.242	2.0.10.356	10-05-2020	2020-10-05 오전 2:53:21	11:53:21	2.0.10.252	358		1	{/}	논란	NULL	NULL	NULL	NULL	NULL	NULL	121	1	94	KSY	List3	0		0	-1	1024842	184		0	0	1	{/}	0	4	1025026	0	{/}	373	1025399
좌우반구com(CVF, UVF, BVF)_1	1	1	<?xml version="1.0"?>\n<Clock xmlns:dt="urn:schemas-microsoft-com:datatypes"><Description dt:dt="string">E-Prime Primary Realtime Clock</Description><StartTime><Timestamp dt:dt="int">0</Timestamp><DateUtc dt:dt="string">2020-10-05T02:53:21Z</DateUtc></StartTime><FrequencyChanges><FrequencyChange><Frequency dt:dt="r8">2699960000</Frequency><Timestamp dt:dt="r8">3.41649295515452E+15</Timestamp><Cur…	좌우반구com(CVF, UVF, BVF)_1-001-1	60.021	1.0.0.161	1	1629878859	Professional	2.0.10.242	2.0.10.356	10-05-2020	2020-10-05 오전 2:53:21	11:53:21	2.0.10.252	382		2	z	논무	NULL	NULL	NULL	NULL	NULL	NULL	29	1	118	KSY3	List3	NULL	NULL	NULL	NULL	NULL	NULL	NULL	NULL	NULL	1	z	0	3	1088903	0	z	583	1089486
좌우반구com(CVF, UVF, BVF)_1	1	1	<?xml version="1.0"?>\n<Clock xmlns:dt="urn:schemas-microsoft-com:datatypes"><Description dt:dt="string">E-Prime Primary Realtime Clock</Description><StartTime><Timestamp dt:dt="int">0</Timestamp><DateUtc dt:dt="string">2020-10-05T02:53:21Z</DateUtc></StartTime><FrequencyChanges><FrequencyChange><Frequency dt:dt="r8">2699960000</Frequency><Timestamp dt:dt="r8">3.41649295515452E+15</Timestamp><Cur…	좌우반구com(CVF, UVF, BVF)_1-001-1	60.021	1.0.0.161	1	1629878859	Professional	2.0.10.242	2.0.10.356	10-05-2020	2020-10-05 오전 2:53:21	11:53:21	2.0.10.252	389		1	{/}	느낌	NULL	NULL	NULL	NULL	NULL	NULL	84	1	125	KSY	List3	0		0	-1	1107697	183		0	0	1	{/}	0	3	1107880	0	{/}	334	1108214
좌우반구com(CVF, UVF, BVF)_1	1	1	<?xml version="1.0"?>\n<Clock xmlns:dt="urn:schemas-microsoft-com:datatypes"><Description dt:dt="string">E-Prime Primary Realtime Clock</Description><StartTime><Timestamp dt:dt="int">0</Timestamp><DateUtc dt:dt="string">2020-10-05T02:53:21Z</DateUtc></StartTime><FrequencyChanges><FrequencyChange><Frequency dt:dt="r8">2699960000</Frequency><Timestamp dt:dt="r8">3.41649295515452E+15</Timestamp><Cur…	좌우반구com(CVF, UVF, BVF)_1-001-1	60.021	1.0.0.161	1	1629878859	Professional	2.0.10.242	2.0.10.356	10-05-2020	2020-10-05 오전 2:53:21	11:53:21	2.0.10.252	282		2	z	느속	NULL	NULL	NULL	NULL	NULL	NULL	58	1	18	KSY4	List3	NULL	NULL	NULL	NULL	NULL	NULL	NULL	NULL	NULL	1	z	0	3	819797	0	z	756	820553
좌우반구com(CVF, UVF, BVF)_1	1	1	<?xml version="1.0"?>\n<Clock xmlns:dt="urn:schemas-microsoft-com:datatypes"><Description dt:dt="string">E-Prime Primary Realtime Clock</Description><StartTime><Timestamp dt:dt="int">0</Timestamp><DateUtc dt:dt="string">2020-10-05T02:53:21Z</DateUtc></StartTime><FrequencyChanges><FrequencyChange><Frequency dt:dt="r8">2699960000</Frequency><Timestamp dt:dt="r8">3.41649295515452E+15</Timestamp><Cur…	좌우반구com(CVF, UVF, BVF)_1-001-1	60.021	1.0.0.161	1	1629878859	Professional	2.0.10.242	2.0.10.356	10-05-2020	2020-10-05 오전 2:53:21	11:53:21	2.0.10.252	320		2	z	느스	NULL	NULL	NULL	NULL	NULL	NULL	31	1	56	KSY2	List3	NULL	NULL	NULL	NULL	NULL	NULL	NULL	NULL	NULL	1	z	0	4	922678	0	z	354	923032
좌우반구com(CVF, UVF, BVF)_1	1	1	<?xml version="1.0"?>\n<Clock xmlns:dt="urn:schemas-microsoft-com:datatypes"><Description dt:dt="string">E-Prime Primary Realtime Clock</Description><StartTime><Timestamp dt:dt="int">0</Timestamp><DateUtc dt:dt="string">2020-10-05T02:53:21Z</DateUtc></StartTime><FrequencyChanges><FrequencyChange><Frequency dt:dt="r8">2699960000</Frequency><Timestamp dt:dt="r8">3.41649295515452E+15</Timestamp><Cur…	좌우반구com(CVF, UVF, BVF)_1-001-1	60.021	1.0.0.161	1	1629878859	Professional	2.0.10.242	2.0.10.356	10-05-2020	2020-10-05 오전 2:53:21	11:53:21	2.0.10.252	301		2	z	느체	NULL	NULL	NULL	NULL	NULL	NULL	80	1	37	KSY	List3	0		0	0	871929	183		0	0	1	z	0	3	872112	0	z	480	872592
좌우반구com(CVF, UVF, BVF)_1	1	1	<?xml version="1.0"?>\n<Clock xmlns:dt="urn:schemas-microsoft-com:datatypes"><Description dt:dt="string">E-Prime Primary Realtime Clock</Description><StartTime><Timestamp dt:dt="int">0</Timestamp><DateUtc dt:dt="string">2020-10-05T02:53:21Z</DateUtc></StartTime><FrequencyChanges><FrequencyChange><Frequency dt:dt="r8">2699960000</Frequency><Timestamp dt:dt="r8">3.41649295515452E+15</Timestamp><Cur…	좌우반구com(CVF, UVF, BVF)_1-001-1	60.021	1.0.0.161	1	1629878859	Professional	2.0.10.242	2.0.10.356	10-05-2020	2020-10-05 오전 2:53:21	11:53:21	2.0.10.252	29		2	z	님우	18	1	29	NULL	NULL	NULL	NULL	NULL	NULL	KSY	List1	0		0	0	96998	183		0	0	1	z	0	3	97181	0	z	394	97575
좌우반구com(CVF, UVF, BVF)_1	1	1	<?xml version="1.0"?>\n<Clock xmlns:dt="urn:schemas-microsoft-com:datatypes"><Description dt:dt="string">E-Prime Primary Realtime Clock</Description><StartTime><Timestamp dt:dt="int">0</Timestamp><DateUtc dt:dt="string">2020-10-05T02:53:21Z</DateUtc></StartTime><FrequencyChanges><FrequencyChange><Frequency dt:dt="r8">2699960000</Frequency><Timestamp dt:dt="r8">3.41649295515452E+15</Timestamp><Cur…	좌우반구com(CVF, UVF, BVF)_1-001-1	60.021	1.0.0.161	1	1629878859	Professional	2.0.10.242	2.0.10.356	10-05-2020	2020-10-05 오전 2:53:21	11:53:21	2.0.10.252	28		2	z	단률	67	1	28	NULL	NULL	NULL	NULL	NULL	NULL	KSY3	List1	NULL	NULL	NULL	NULL	NULL	NULL	NULL	NULL	NULL	1	z	0	4	94549	0	z	434	94983
좌우반구com(CVF, UVF, BVF)_1	1	1	<?xml version="1.0"?>\n<Clock xmlns:dt="urn:schemas-microsoft-com:datatypes"><Description dt:dt="string">E-Prime Primary Realtime Clock</Description><StartTime><Timestamp dt:dt="int">0</Timestamp><DateUtc dt:dt="string">2020-10-05T02:53:21Z</DateUtc></StartTime><FrequencyChanges><FrequencyChange><Frequency dt:dt="r8">2699960000</Frequency><Timestamp dt:dt="r8">3.41649295515452E+15</Timestamp><Cur…	좌우반구com(CVF, UVF, BVF)_1-001-1	60.021	1.0.0.161	1	1629878859	Professional	2.0.10.242	2.0.10.356	10-05-2020	2020-10-05 오전 2:53:21	11:53:21	2.0.10.252	254		1	{/}	단어	NULL	NULL	NULL	81	1	122	NULL	NULL	NULL	KSY	List2	0		1	-1	718898	184		0	0	1	{/}	0	4	719082	0	{/}	448	719530
좌우반구com(CVF, UVF, BVF)_1	1	1	<?xml version="1.0"?>\n<Clock xmlns:dt="urn:schemas-microsoft-com:datatypes"><Description dt:dt="string">E-Prime Primary Realtime Clock</Description><StartTime><Timestamp dt:dt="int">0</Timestamp><DateUtc dt:dt="string">2020-10-05T02:53:21Z</DateUtc></StartTime><FrequencyChanges><FrequencyChange><Frequency dt:dt="r8">2699960000</Frequency><Timestamp dt:dt="r8">3.41649295515452E+15</Timestamp><Cur…	좌우반구com(CVF, UVF, BVF)_1-001-1	60.021	1.0.0.161	1	1629878859	Professional	2.0.10.242	2.0.10.356	10-05-2020	2020-10-05 오전 2:53:21	11:53:21	2.0.10.252	99		1	{/}	단위	87	1	99	NULL	NULL	NULL	NULL	NULL	NULL	KSY	List1	0		1	-1	286265	184		0	0	1	{/}	0	4	286449	0	{/}	364	286813
좌우반구com(CVF, UVF, BVF)_1	1	1	<?xml version="1.0"?>\n<Clock xmlns:dt="urn:schemas-microsoft-com:datatypes"><Description dt:dt="string">E-Prime Primary Realtime Clock</Description><StartTime><Timestamp dt:dt="int">0</Timestamp><DateUtc dt:dt="string">2020-10-05T02:53:21Z</DateUtc></StartTime><FrequencyChanges><FrequencyChange><Frequency dt:dt="r8">2699960000</Frequency><Timestamp dt:dt="r8">3.41649295515452E+15</Timestamp><Cur…	좌우반구com(CVF, UVF, BVF)_1-001-1	60.021	1.0.0.161	1	1629878859	Professional	2.0.10.242	2.0.10.356	10-05-2020	2020-10-05 오전 2:53:21	11:53:21	2.0.10.252	390		1	{/}	담화	NULL	NULL	NULL	NULL	NULL	NULL	72	1	126	KSY	List3	0		1	-1	1110229	184		0	0	1	{/}	0	4	1110413	0	{/}	585	1110998
좌우반구com(CVF, UVF, BVF)_1	1	1	<?xml version="1.0"?>\n<Clock xmlns:dt="urn:schemas-microsoft-com:datatypes"><Description dt:dt="string">E-Prime Primary Realtime Clock</Description><StartTime><Timestamp dt:dt="int">0</Timestamp><DateUtc dt:dt="string">2020-10-05T02:53:21Z</DateUtc></StartTime><FrequencyChanges><FrequencyChange><Frequency dt:dt="r8">2699960000</Frequency><Timestamp dt:dt="r8">3.41649295515452E+15</Timestamp><Cur…	좌우반구com(CVF, UVF, BVF)_1-001-1	60.021	1.0.0.161	1	1629878859	Professional	2.0.10.242	2.0.10.356	10-05-2020	2020-10-05 오전 2:53:21	11:53:21	2.0.10.252	235		1	{/}	대문	NULL	NULL	NULL	53	1	103	NULL	NULL	NULL	KSY	List2	0		1	-1	668149	184		0	0	1	{/}	0	4	668333	0	{/}	245	668578
좌우반구com(CVF, UVF, BVF)_1	1	1	<?xml version="1.0"?>\n<Clock xmlns:dt="urn:schemas-microsoft-com:datatypes"><Description dt:dt="string">E-Prime Primary Realtime Clock</Description><StartTime><Timestamp dt:dt="int">0</Timestamp><DateUtc dt:dt="string">2020-10-05T02:53:21Z</DateUtc></StartTime><FrequencyChanges><FrequencyChange><Frequency dt:dt="r8">2699960000</Frequency><Timestamp dt:dt="r8">3.41649295515452E+15</Timestamp><Cur…	좌우반구com(CVF, UVF, BVF)_1-001-1	60.021	1.0.0.161	1	1629878859	Professional	2.0.10.242	2.0.10.356	10-05-2020	2020-10-05 오전 2:53:21	11:53:21	2.0.10.252	173		1	{/}	대중	NULL	NULL	NULL	116	1	41	NULL	NULL	NULL	KSY	List2	0		0	0	505073	183		0	0	1	{/}	0	3	505256	0	{/}	331	505587
좌우반구com(CVF, UVF, BVF)_1	1	1	<?xml version="1.0"?>\n<Clock xmlns:dt="urn:schemas-microsoft-com:datatypes"><Description dt:dt="string">E-Prime Primary Realtime Clock</Description><StartTime><Timestamp dt:dt="int">0</Timestamp><DateUtc dt:dt="string">2020-10-05T02:53:21Z</DateUtc></StartTime><FrequencyChanges><FrequencyChange><Frequency dt:dt="r8">2699960000</Frequency><Timestamp dt:dt="r8">3.41649295515452E+15</Timestamp><Cur…	좌우반구com(CVF, UVF, BVF)_1-001-1	60.021	1.0.0.161	1	1629878859	Professional	2.0.10.242	2.0.10.356	10-05-2020	2020-10-05 오전 2:53:21	11:53:21	2.0.10.252	81		1	{/}	도박	113	1	81	NULL	NULL	NULL	NULL	NULL	NULL	KSY	List1	0		0	0	237016	183		0	0	1	{/}	0	3	237199	0	{/}	231	237430
좌우반구com(CVF, UVF, BVF)_1	1	1	<?xml version="1.0"?>\n<Clock xmlns:dt="urn:schemas-microsoft-com:datatypes"><Description dt:dt="string">E-Prime Primary Realtime Clock</Description><StartTime><Timestamp dt:dt="int">0</Timestamp><DateUtc dt:dt="string">2020-10-05T02:53:21Z</DateUtc></StartTime><FrequencyChanges><FrequencyChange><Frequency dt:dt="r8">2699960000</Frequency><Timestamp dt:dt="r8">3.41649295515452E+15</Timestamp><Cur…	좌우반구com(CVF, UVF, BVF)_1-001-1	60.021	1.0.0.161	1	1629878859	Professional	2.0.10.242	2.0.10.356	10-05-2020	2020-10-05 오전 2:53:21	11:53:21	2.0.10.252	396		2	z	도휘	NULL	NULL	NULL	NULL	NULL	NULL	36	1	132	KSY4	List3	NULL	NULL	NULL	NULL	NULL	NULL	NULL	NULL	NULL	0	z	0	4	1126374	0	{/}	584	1126958
좌우반구com(CVF, UVF, BVF)_1	1	1	<?xml version="1.0"?>\n<Clock xmlns:dt="urn:schemas-microsoft-com:datatypes"><Description dt:dt="string">E-Prime Primary Realtime Clock</Description><StartTime><Timestamp dt:dt="int">0</Timestamp><DateUtc dt:dt="string">2020-10-05T02:53:21Z</DateUtc></StartTime><FrequencyChanges><FrequencyChange><Frequency dt:dt="r8">2699960000</Frequency><Timestamp dt:dt="r8">3.41649295515452E+15</Timestamp><Cur…	좌우반구com(CVF, UVF, BVF)_1-001-1	60.021	1.0.0.161	1	1629878859	Professional	2.0.10.242	2.0.10.356	10-05-2020	2020-10-05 오전 2:53:21	11:53:21	2.0.10.252	335		1	{/}	동의	NULL	NULL	NULL	NULL	NULL	NULL	62	1	71	KSY	List3	0		0	-1	962597	183		0	0	1	{/}	1	3	962780	0	{/}	347	963127
좌우반구com(CVF, UVF, BVF)_1	1	1	<?xml version="1.0"?>\n<Clock xmlns:dt="urn:schemas-microsoft-com:datatypes"><Description dt:dt="string">E-Prime Primary Realtime Clock</Description><StartTime><Timestamp dt:dt="int">0</Timestamp><DateUtc dt:dt="string">2020-10-05T02:53:21Z</DateUtc></StartTime><FrequencyChanges><FrequencyChange><Frequency dt:dt="r8">2699960000</Frequency><Timestamp dt:dt="r8">3.41649295515452E+15</Timestamp><Cur…	좌우반구com(CVF, UVF, BVF)_1-001-1	60.021	1.0.0.161	1	1629878859	Professional	2.0.10.242	2.0.10.356	10-05-2020	2020-10-05 오전 2:53:21	11:53:21	2.0.10.252	288		2	z	득관	NULL	NULL	NULL	NULL	NULL	NULL	48	1	24	KSY2	List3	NULL	NULL	NULL	NULL	NULL	NULL	NULL	NULL	NULL	1	z	0	4	837641	0	z	479	838120
좌우반구com(CVF, UVF, BVF)_1	1	1	<?xml version="1.0"?>\n<Clock xmlns:dt="urn:schemas-microsoft-com:datatypes"><Description dt:dt="string">E-Prime Primary Realtime Clock</Description><StartTime><Timestamp dt:dt="int">0</Timestamp><DateUtc dt:dt="string">2020-10-05T02:53:21Z</DateUtc></StartTime><FrequencyChanges><FrequencyChange><Frequency dt:dt="r8">2699960000</Frequency><Timestamp dt:dt="r8">3.41649295515452E+15</Timestamp><Cur…	좌우반구com(CVF, UVF, BVF)_1-001-1	60.021	1.0.0.161	1	1629878859	Professional	2.0.10.242	2.0.10.356	10-05-2020	2020-10-05 오전 2:53:21	11:53:21	2.0.10.252	133		2	z	득동	NULL	NULL	NULL	127	1	1	NULL	NULL	NULL	KSY3	List2	NULL	NULL	NULL	NULL	NULL	NULL	NULL	NULL	NULL	1	z	0	4	398410	0	z	570	398980
좌우반구com(CVF, UVF, BVF)_1	1	1	<?xml version="1.0"?>\n<Clock xmlns:dt="urn:schemas-microsoft-com:datatypes"><Description dt:dt="string">E-Prime Primary Realtime Clock</Description><StartTime><Timestamp dt:dt="int">0</Timestamp><DateUtc dt:dt="string">2020-10-05T02:53:21Z</DateUtc></StartTime><FrequencyChanges><FrequencyChange><Frequency dt:dt="r8">2699960000</Frequency><Timestamp dt:dt="r8">3.41649295515452E+15</Timestamp><Cur…	좌우반구com(CVF, UVF, BVF)_1-001-1	60.021	1.0.0.161	1	1629878859	Professional	2.0.10.242	2.0.10.356	10-05-2020	2020-10-05 오전 2:53:21	11:53:21	2.0.10.252	30		2	z	득생	101	1	30	NULL	NULL	NULL	NULL	NULL	NULL	KSY3	List1	NULL	NULL	NULL	NULL	NULL	NULL	NULL	NULL	NULL	0	z	0	3	99780	0	{/}	419	100199
좌우반구com(CVF, UVF, BVF)_1	1	1	<?xml version="1.0"?>\n<Clock xmlns:dt="urn:schemas-microsoft-com:datatypes"><Description dt:dt="string">E-Prime Primary Realtime Clock</Description><StartTime><Timestamp dt:dt="int">0</Timestamp><DateUtc dt:dt="string">2020-10-05T02:53:21Z</DateUtc></StartTime><FrequencyChanges><FrequencyChange><Frequency dt:dt="r8">2699960000</Frequency><Timestamp dt:dt="r8">3.41649295515452E+15</Timestamp><Cur…	좌우반구com(CVF, UVF, BVF)_1-001-1	60.021	1.0.0.161	1	1629878859	Professional	2.0.10.242	2.0.10.356	10-05-2020	2020-10-05 오전 2:53:21	11:53:21	2.0.10.252	391		2	z	득외	NULL	NULL	NULL	NULL	NULL	NULL	71	1	127	KSY3	List3	NULL	NULL	NULL	NULL	NULL	NULL	NULL	NULL	NULL	1	z	0	3	1113195	0	z	523	1113718
좌우반구com(CVF, UVF, BVF)_1	1	1	<?xml version="1.0"?>\n<Clock xmlns:dt="urn:schemas-microsoft-com:datatypes"><Description dt:dt="string">E-Prime Primary Realtime Clock</Description><StartTime><Timestamp dt:dt="int">0</Timestamp><DateUtc dt:dt="string">2020-10-05T02:53:21Z</DateUtc></StartTime><FrequencyChanges><FrequencyChange><Frequency dt:dt="r8">2699960000</Frequency><Timestamp dt:dt="r8">3.41649295515452E+15</Timestamp><Cur…	좌우반구com(CVF, UVF, BVF)_1-001-1	60.021	1.0.0.161	1	1629878859	Professional	2.0.10.242	2.0.10.356	10-05-2020	2020-10-05 오전 2:53:21	11:53:21	2.0.10.252	5		2	z	란공	50	1	5	NULL	NULL	NULL	NULL	NULL	NULL	KSY2	List1	NULL	NULL	NULL	NULL	NULL	NULL	NULL	NULL	NULL	1	z	1	3	33586	0	z	422	34008
좌우반구com(CVF, UVF, BVF)_1	1	1	<?xml version="1.0"?>\n<Clock xmlns:dt="urn:schemas-microsoft-com:datatypes"><Description dt:dt="string">E-Prime Primary Realtime Clock</Description><StartTime><Timestamp dt:dt="int">0</Timestamp><DateUtc dt:dt="string">2020-10-05T02:53:21Z</DateUtc></StartTime><FrequencyChanges><FrequencyChange><Frequency dt:dt="r8">2699960000</Frequency><Timestamp dt:dt="r8">3.41649295515452E+15</Timestamp><Cur…	좌우반구com(CVF, UVF, BVF)_1-001-1	60.021	1.0.0.161	1	1629878859	Professional	2.0.10.242	2.0.10.356	10-05-2020	2020-10-05 오전 2:53:21	11:53:21	2.0.10.252	238		2	z	량필	NULL	NULL	NULL	18	1	106	NULL	NULL	NULL	KSY4	List2	NULL	NULL	NULL	NULL	NULL	NULL	NULL	NULL	NULL	1	z	0	4	676097	0	z	441	676538
좌우반구com(CVF, UVF, BVF)_1	1	1	<?xml version="1.0"?>\n<Clock xmlns:dt="urn:schemas-microsoft-com:datatypes"><Description dt:dt="string">E-Prime Primary Realtime Clock</Description><StartTime><Timestamp dt:dt="int">0</Timestamp><DateUtc dt:dt="string">2020-10-05T02:53:21Z</DateUtc></StartTime><FrequencyChanges><FrequencyChange><Frequency dt:dt="r8">2699960000</Frequency><Timestamp dt:dt="r8">3.41649295515452E+15</Timestamp><Cur…	좌우반구com(CVF, UVF, BVF)_1-001-1	60.021	1.0.0.161	1	1629878859	Professional	2.0.10.242	2.0.10.356	10-05-2020	2020-10-05 오전 2:53:21	11:53:21	2.0.10.252	157		2	z	려제	NULL	NULL	NULL	9	1	25	NULL	NULL	NULL	KSY3	List2	NULL	NULL	NULL	NULL	NULL	NULL	NULL	NULL	NULL	1	z	0	3	462071	0	z	429	462500
좌우반구com(CVF, UVF, BVF)_1	1	1	<?xml version="1.0"?>\n<Clock xmlns:dt="urn:schemas-microsoft-com:datatypes"><Description dt:dt="string">E-Prime Primary Realtime Clock</Description><StartTime><Timestamp dt:dt="int">0</Timestamp><DateUtc dt:dt="string">2020-10-05T02:53:21Z</DateUtc></StartTime><FrequencyChanges><FrequencyChange><Frequency dt:dt="r8">2699960000</Frequency><Timestamp dt:dt="r8">3.41649295515452E+15</Timestamp><Cur…	좌우반구com(CVF, UVF, BVF)_1-001-1	60.021	1.0.0.161	1	1629878859	Professional	2.0.10.242	2.0.10.356	10-05-2020	2020-10-05 오전 2:53:21	11:53:21	2.0.10.252	249		2	z	려최	NULL	NULL	NULL	43	1	117	NULL	NULL	NULL	KSY	List2	0		0	0	705620	183		0	0	1	z	0	3	705803	0	z	407	706210
좌우반구com(CVF, UVF, BVF)_1	1	1	<?xml version="1.0"?>\n<Clock xmlns:dt="urn:schemas-microsoft-com:datatypes"><Description dt:dt="string">E-Prime Primary Realtime Clock</Description><StartTime><Timestamp dt:dt="int">0</Timestamp><DateUtc dt:dt="string">2020-10-05T02:53:21Z</DateUtc></StartTime><FrequencyChanges><FrequencyChange><Frequency dt:dt="r8">2699960000</Frequency><Timestamp dt:dt="r8">3.41649295515452E+15</Timestamp><Cur…	좌우반구com(CVF, UVF, BVF)_1-001-1	60.021	1.0.0.161	1	1629878859	Professional	2.0.10.242	2.0.10.356	10-05-2020	2020-10-05 오전 2:53:21	11:53:21	2.0.10.252	231		2	z	려희	NULL	NULL	NULL	111	1	99	NULL	NULL	NULL	KSY	List2	0		0	-1	657453	183		0	0	1	z	1	3	657636	0	z	438	658074
좌우반구com(CVF, UVF, BVF)_1	1	1	<?xml version="1.0"?>\n<Clock xmlns:dt="urn:schemas-microsoft-com:datatypes"><Description dt:dt="string">E-Prime Primary Realtime Clock</Description><StartTime><Timestamp dt:dt="int">0</Timestamp><DateUtc dt:dt="string">2020-10-05T02:53:21Z</DateUtc></StartTime><FrequencyChanges><FrequencyChange><Frequency dt:dt="r8">2699960000</Frequency><Timestamp dt:dt="r8">3.41649295515452E+15</Timestamp><Cur…	좌우반구com(CVF, UVF, BVF)_1-001-1	60.021	1.0.0.161	1	1629878859	Professional	2.0.10.242	2.0.10.356	10-05-2020	2020-10-05 오전 2:53:21	11:53:21	2.0.10.252	166		2	z	력름	NULL	NULL	NULL	68	1	34	NULL	NULL	NULL	KSY4	List2	NULL	NULL	NULL	NULL	NULL	NULL	NULL	NULL	NULL	1	z	0	4	486163	0	z	537	486700
좌우반구com(CVF, UVF, BVF)_1	1	1	<?xml version="1.0"?>\n<Clock xmlns:dt="urn:schemas-microsoft-com:datatypes"><Description dt:dt="string">E-Prime Primary Realtime Clock</Description><StartTime><Timestamp dt:dt="int">0</Timestamp><DateUtc dt:dt="string">2020-10-05T02:53:21Z</DateUtc></StartTime><FrequencyChanges><FrequencyChange><Frequency dt:dt="r8">2699960000</Frequency><Timestamp dt:dt="r8">3.41649295515452E+15</Timestamp><Cur…	좌우반구com(CVF, UVF, BVF)_1-001-1	60.021	1.0.0.161	1	1629878859	Professional	2.0.10.242	2.0.10.356	10-05-2020	2020-10-05 오전 2:53:21	11:53:21	2.0.10.252	119		2	z	례부	118	1	119	NULL	NULL	NULL	NULL	NULL	NULL	KSY	List1	0		0	-1	339397	183		0	0	1	z	0	3	339580	0	z	409	339989
좌우반구com(CVF, UVF, BVF)_1	1	1	<?xml version="1.0"?>\n<Clock xmlns:dt="urn:schemas-microsoft-com:datatypes"><Description dt:dt="string">E-Prime Primary Realtime Clock</Description><StartTime><Timestamp dt:dt="int">0</Timestamp><DateUtc dt:dt="string">2020-10-05T02:53:21Z</DateUtc></StartTime><FrequencyChanges><FrequencyChange><Frequency dt:dt="r8">2699960000</Frequency><Timestamp dt:dt="r8">3.41649295515452E+15</Timestamp><Cur…	좌우반구com(CVF, UVF, BVF)_1-001-1	60.021	1.0.0.161	1	1629878859	Professional	2.0.10.242	2.0.10.356	10-05-2020	2020-10-05 오전 2:53:21	11:53:21	2.0.10.252	209		2	z	록어	NULL	NULL	NULL	39	1	77	NULL	NULL	NULL	KSY2	List2	NULL	NULL	NULL	NULL	NULL	NULL	NULL	NULL	NULL	1	z	0	3	599690	0	z	417	600107
좌우반구com(CVF, UVF, BVF)_1	1	1	<?xml version="1.0"?>\n<Clock xmlns:dt="urn:schemas-microsoft-com:datatypes"><Description dt:dt="string">E-Prime Primary Realtime Clock</Description><StartTime><Timestamp dt:dt="int">0</Timestamp><DateUtc dt:dt="string">2020-10-05T02:53:21Z</DateUtc></StartTime><FrequencyChanges><FrequencyChange><Frequency dt:dt="r8">2699960000</Frequency><Timestamp dt:dt="r8">3.41649295515452E+15</Timestamp><Cur…	좌우반구com(CVF, UVF, BVF)_1-001-1	60.021	1.0.0.161	1	1629878859	Professional	2.0.10.242	2.0.10.356	10-05-2020	2020-10-05 오전 2:53:21	11:53:21	2.0.10.252	127		2	z	류궤	132	1	127	NULL	NULL	NULL	NULL	NULL	NULL	KSY2	List1	NULL	NULL	NULL	NULL	NULL	NULL	NULL	NULL	NULL	1	z	1	3	360989	0	z	344	361333
좌우반구com(CVF, UVF, BVF)_1	1	1	<?xml version="1.0"?>\n<Clock xmlns:dt="urn:schemas-microsoft-com:datatypes"><Description dt:dt="string">E-Prime Primary Realtime Clock</Description><StartTime><Timestamp dt:dt="int">0</Timestamp><DateUtc dt:dt="string">2020-10-05T02:53:21Z</DateUtc></StartTime><FrequencyChanges><FrequencyChange><Frequency dt:dt="r8">2699960000</Frequency><Timestamp dt:dt="r8">3.41649295515452E+15</Timestamp><Cur…	좌우반구com(CVF, UVF, BVF)_1-001-1	60.021	1.0.0.161	1	1629878859	Professional	2.0.10.242	2.0.10.356	10-05-2020	2020-10-05 오전 2:53:21	11:53:21	2.0.10.252	364		2	z	류란	NULL	NULL	NULL	NULL	NULL	NULL	132	1	100	KSY4	List3	NULL	NULL	NULL	NULL	NULL	NULL	NULL	NULL	NULL	1	z	1	3	1041103	0	z	408	1041511
좌우반구com(CVF, UVF, BVF)_1	1	1	<?xml version="1.0"?>\n<Clock xmlns:dt="urn:schemas-microsoft-com:datatypes"><Description dt:dt="string">E-Prime Primary Realtime Clock</Description><StartTime><Timestamp dt:dt="int">0</Timestamp><DateUtc dt:dt="string">2020-10-05T02:53:21Z</DateUtc></StartTime><FrequencyChanges><FrequencyChange><Frequency dt:dt="r8">2699960000</Frequency><Timestamp dt:dt="r8">3.41649295515452E+15</Timestamp><Cur…	좌우반구com(CVF, UVF, BVF)_1-001-1	60.021	1.0.0.161	1	1629878859	Professional	2.0.10.242	2.0.10.356	10-05-2020	2020-10-05 오전 2:53:21	11:53:21	2.0.10.252	237		2	z	류포	NULL	NULL	NULL	67	1	105	NULL	NULL	NULL	KSY	List2	0		1	-1	673264	184		0	0	1	z	0	4	673448	0	z	442	673890
좌우반구com(CVF, UVF, BVF)_1	1	1	<?xml version="1.0"?>\n<Clock xmlns:dt="urn:schemas-microsoft-com:datatypes"><Description dt:dt="string">E-Prime Primary Realtime Clock</Description><StartTime><Timestamp dt:dt="int">0</Timestamp><DateUtc dt:dt="string">2020-10-05T02:53:21Z</DateUtc></StartTime><FrequencyChanges><FrequencyChange><Frequency dt:dt="r8">2699960000</Frequency><Timestamp dt:dt="r8">3.41649295515452E+15</Timestamp><Cur…	좌우반구com(CVF, UVF, BVF)_1-001-1	60.021	1.0.0.161	1	1629878859	Professional	2.0.10.242	2.0.10.356	10-05-2020	2020-10-05 오전 2:53:21	11:53:21	2.0.10.252	148		2	z	률법	NULL	NULL	NULL	52	1	16	NULL	NULL	NULL	KSY	List2	0		0	-1	437063	183		0	0	1	z	1	3	437246	0	z	518	437764
좌우반구com(CVF, UVF, BVF)_1	1	1	<?xml version="1.0"?>\n<Clock xmlns:dt="urn:schemas-microsoft-com:datatypes"><Description dt:dt="string">E-Prime Primary Realtime Clock</Description><StartTime><Timestamp dt:dt="int">0</Timestamp><DateUtc dt:dt="string">2020-10-05T02:53:21Z</DateUtc></StartTime><FrequencyChanges><FrequencyChange><Frequency dt:dt="r8">2699960000</Frequency><Timestamp dt:dt="r8">3.41649295515452E+15</Timestamp><Cur…	좌우반구com(CVF, UVF, BVF)_1-001-1	60.021	1.0.0.161	1	1629878859	Professional	2.0.10.242	2.0.10.356	10-05-2020	2020-10-05 오전 2:53:21	11:53:21	2.0.10.252	219		2	z	률법	NULL	NULL	NULL	66	1	87	NULL	NULL	NULL	KSY4	List2	NULL	NULL	NULL	NULL	NULL	NULL	NULL	NULL	NULL	1	z	0	3	625814	0	z	700	626514
좌우반구com(CVF, UVF, BVF)_1	1	1	<?xml version="1.0"?>\n<Clock xmlns:dt="urn:schemas-microsoft-com:datatypes"><Description dt:dt="string">E-Prime Primary Realtime Clock</Description><StartTime><Timestamp dt:dt="int">0</Timestamp><DateUtc dt:dt="string">2020-10-05T02:53:21Z</DateUtc></StartTime><FrequencyChanges><FrequencyChange><Frequency dt:dt="r8">2699960000</Frequency><Timestamp dt:dt="r8">3.41649295515452E+15</Timestamp><Cur…	좌우반구com(CVF, UVF, BVF)_1-001-1	60.021	1.0.0.161	1	1629878859	Professional	2.0.10.242	2.0.10.356	10-05-2020	2020-10-05 오전 2:53:21	11:53:21	2.0.10.252	137		2	z	률시	NULL	NULL	NULL	23	1	5	NULL	NULL	NULL	KSY	List2	0		0	-1	408756	183		0	0	1	z	1	3	408939	0	z	346	409285
좌우반구com(CVF, UVF, BVF)_1	1	1	<?xml version="1.0"?>\n<Clock xmlns:dt="urn:schemas-microsoft-com:datatypes"><Description dt:dt="string">E-Prime Primary Realtime Clock</Description><StartTime><Timestamp dt:dt="int">0</Timestamp><DateUtc dt:dt="string">2020-10-05T02:53:21Z</DateUtc></StartTime><FrequencyChanges><FrequencyChange><Frequency dt:dt="r8">2699960000</Frequency><Timestamp dt:dt="r8">3.41649295515452E+15</Timestamp><Cur…	좌우반구com(CVF, UVF, BVF)_1-001-1	60.021	1.0.0.161	1	1629878859	Professional	2.0.10.242	2.0.10.356	10-05-2020	2020-10-05 오전 2:53:21	11:53:21	2.0.10.252	394		2	z	률훈	NULL	NULL	NULL	NULL	NULL	NULL	133	1	130	KSY3	List3	NULL	NULL	NULL	NULL	NULL	NULL	NULL	NULL	NULL	1	z	1	3	1121225	0	z	381	1121606
좌우반구com(CVF, UVF, BVF)_1	1	1	<?xml version="1.0"?>\n<Clock xmlns:dt="urn:schemas-microsoft-com:datatypes"><Description dt:dt="string">E-Prime Primary Realtime Clock</Description><StartTime><Timestamp dt:dt="int">0</Timestamp><DateUtc dt:dt="string">2020-10-05T02:53:21Z</DateUtc></StartTime><FrequencyChanges><FrequencyChange><Frequency dt:dt="r8">2699960000</Frequency><Timestamp dt:dt="r8">3.41649295515452E+15</Timestamp><Cur…	좌우반구com(CVF, UVF, BVF)_1-001-1	60.021	1.0.0.161	1	1629878859	Professional	2.0.10.242	2.0.10.356	10-05-2020	2020-10-05 오전 2:53:21	11:53:21	2.0.10.252	79		2	z	름결	96	1	79	NULL	NULL	NULL	NULL	NULL	NULL	KSY2	List1	NULL	NULL	NULL	NULL	NULL	NULL	NULL	NULL	NULL	1	z	0	3	231901	0	z	473	232374
좌우반구com(CVF, UVF, BVF)_1	1	1	<?xml version="1.0"?>\n<Clock xmlns:dt="urn:schemas-microsoft-com:datatypes"><Description dt:dt="string">E-Prime Primary Realtime Clock</Description><StartTime><Timestamp dt:dt="int">0</Timestamp><DateUtc dt:dt="string">2020-10-05T02:53:21Z</DateUtc></StartTime><FrequencyChanges><FrequencyChange><Frequency dt:dt="r8">2699960000</Frequency><Timestamp dt:dt="r8">3.41649295515452E+15</Timestamp><Cur…	좌우반구com(CVF, UVF, BVF)_1-001-1	60.021	1.0.0.161	1	1629878859	Professional	2.0.10.242	2.0.10.356	10-05-2020	2020-10-05 오전 2:53:21	11:53:21	2.0.10.252	293		2	z	름무	NULL	NULL	NULL	NULL	NULL	NULL	108	1	29	KSY2	List3	NULL	NULL	NULL	NULL	NULL	NULL	NULL	NULL	NULL	1	z	0	3	851186	0	z	358	851544
좌우반구com(CVF, UVF, BVF)_1	1	1	<?xml version="1.0"?>\n<Clock xmlns:dt="urn:schemas-microsoft-com:datatypes"><Description dt:dt="string">E-Prime Primary Realtime Clock</Description><StartTime><Timestamp dt:dt="int">0</Timestamp><DateUtc dt:dt="string">2020-10-05T02:53:21Z</DateUtc></StartTime><FrequencyChanges><FrequencyChange><Frequency dt:dt="r8">2699960000</Frequency><Timestamp dt:dt="r8">3.41649295515452E+15</Timestamp><Cur…	좌우반구com(CVF, UVF, BVF)_1-001-1	60.021	1.0.0.161	1	1629878859	Professional	2.0.10.242	2.0.10.356	10-05-2020	2020-10-05 오전 2:53:21	11:53:21	2.0.10.252	147		2	z	리열	NULL	NULL	NULL	112	1	15	NULL	NULL	NULL	KSY4	List2	NULL	NULL	NULL	NULL	NULL	NULL	NULL	NULL	NULL	1	z	0	4	434581	0	z	471	435052
좌우반구com(CVF, UVF, BVF)_1	1	1	<?xml version="1.0"?>\n<Clock xmlns:dt="urn:schemas-microsoft-com:datatypes"><Description dt:dt="string">E-Prime Primary Realtime Clock</Description><StartTime><Timestamp dt:dt="int">0</Timestamp><DateUtc dt:dt="string">2020-10-05T02:53:21Z</DateUtc></StartTime><FrequencyChanges><FrequencyChange><Frequency dt:dt="r8">2699960000</Frequency><Timestamp dt:dt="r8">3.41649295515452E+15</Timestamp><Cur…	좌우반구com(CVF, UVF, BVF)_1-001-1	60.021	1.0.0.161	1	1629878859	Professional	2.0.10.242	2.0.10.356	10-05-2020	2020-10-05 오전 2:53:21	11:53:21	2.0.10.252	281		2	z	림밀	NULL	NULL	NULL	NULL	NULL	NULL	112	1	17	KSY	List3	0		0	0	817048	183		0	0	1	z	0	3	817231	0	z	370	817601
좌우반구com(CVF, UVF, BVF)_1	1	1	<?xml version="1.0"?>\n<Clock xmlns:dt="urn:schemas-microsoft-com:datatypes"><Description dt:dt="string">E-Prime Primary Realtime Clock</Description><StartTime><Timestamp dt:dt="int">0</Timestamp><DateUtc dt:dt="string">2020-10-05T02:53:21Z</DateUtc></StartTime><FrequencyChanges><FrequencyChange><Frequency dt:dt="r8">2699960000</Frequency><Timestamp dt:dt="r8">3.41649295515452E+15</Timestamp><Cur…	좌우반구com(CVF, UVF, BVF)_1-001-1	60.021	1.0.0.161	1	1629878859	Professional	2.0.10.242	2.0.10.356	10-05-2020	2020-10-05 오전 2:53:21	11:53:21	2.0.10.252	101		2	z	마요	74	1	101	NULL	NULL	NULL	NULL	NULL	NULL	KSY	List1	0		0	-1	291480	183		0	0	1	z	1	3	291663	0	z	462	292125
좌우반구com(CVF, UVF, BVF)_1	1	1	<?xml version="1.0"?>\n<Clock xmlns:dt="urn:schemas-microsoft-com:datatypes"><Description dt:dt="string">E-Prime Primary Realtime Clock</Description><StartTime><Timestamp dt:dt="int">0</Timestamp><DateUtc dt:dt="string">2020-10-05T02:53:21Z</DateUtc></StartTime><FrequencyChanges><FrequencyChange><Frequency dt:dt="r8">2699960000</Frequency><Timestamp dt:dt="r8">3.41649295515452E+15</Timestamp><Cur…	좌우반구com(CVF, UVF, BVF)_1-001-1	60.021	1.0.0.161	1	1629878859	Professional	2.0.10.242	2.0.10.356	10-05-2020	2020-10-05 오전 2:53:21	11:53:21	2.0.10.252	105		2	z	망습	24	1	105	NULL	NULL	NULL	NULL	NULL	NULL	KSY3	List1	NULL	NULL	NULL	NULL	NULL	NULL	NULL	NULL	NULL	1	z	0	4	302410	0	z	507	302917
좌우반구com(CVF, UVF, BVF)_1	1	1	<?xml version="1.0"?>\n<Clock xmlns:dt="urn:schemas-microsoft-com:datatypes"><Description dt:dt="string">E-Prime Primary Realtime Clock</Description><StartTime><Timestamp dt:dt="int">0</Timestamp><DateUtc dt:dt="string">2020-10-05T02:53:21Z</DateUtc></StartTime><FrequencyChanges><FrequencyChange><Frequency dt:dt="r8">2699960000</Frequency><Timestamp dt:dt="r8">3.41649295515452E+15</Timestamp><Cur…	좌우반구com(CVF, UVF, BVF)_1-001-1	60.021	1.0.0.161	1	1629878859	Professional	2.0.10.242	2.0.10.356	10-05-2020	2020-10-05 오전 2:53:21	11:53:21	2.0.10.252	143		1	{/}	망신	NULL	NULL	NULL	129	1	11	NULL	NULL	NULL	KSY	List2	0		1	-1	424167	184		0	0	1	{/}	0	4	424351	0	{/}	357	424708
좌우반구com(CVF, UVF, BVF)_1	1	1	<?xml version="1.0"?>\n<Clock xmlns:dt="urn:schemas-microsoft-com:datatypes"><Description dt:dt="string">E-Prime Primary Realtime Clock</Description><StartTime><Timestamp dt:dt="int">0</Timestamp><DateUtc dt:dt="string">2020-10-05T02:53:21Z</DateUtc></StartTime><FrequencyChanges><FrequencyChange><Frequency dt:dt="r8">2699960000</Frequency><Timestamp dt:dt="r8">3.41649295515452E+15</Timestamp><Cur…	좌우반구com(CVF, UVF, BVF)_1-001-1	60.021	1.0.0.161	1	1629878859	Professional	2.0.10.242	2.0.10.356	10-05-2020	2020-10-05 오전 2:53:21	11:53:21	2.0.10.252	203		1	{/}	매력	NULL	NULL	NULL	76	1	71	NULL	NULL	NULL	KSY	List2	0		0	-1	583429	183		0	0	1	{/}	0	3	583612	0	{/}	375	583987
좌우반구com(CVF, UVF, BVF)_1	1	1	<?xml version="1.0"?>\n<Clock xmlns:dt="urn:schemas-microsoft-com:datatypes"><Description dt:dt="string">E-Prime Primary Realtime Clock</Description><StartTime><Timestamp dt:dt="int">0</Timestamp><DateUtc dt:dt="string">2020-10-05T02:53:21Z</DateUtc></StartTime><FrequencyChanges><FrequencyChange><Frequency dt:dt="r8">2699960000</Frequency><Timestamp dt:dt="r8">3.41649295515452E+15</Timestamp><Cur…	좌우반구com(CVF, UVF, BVF)_1-001-1	60.021	1.0.0.161	1	1629878859	Professional	2.0.10.242	2.0.10.356	10-05-2020	2020-10-05 오전 2:53:21	11:53:21	2.0.10.252	183		2	z	매소	NULL	NULL	NULL	109	1	51	NULL	NULL	NULL	KSY3	List2	NULL	NULL	NULL	NULL	NULL	NULL	NULL	NULL	NULL	1	z	0	3	531730	0	z	449	532179
좌우반구com(CVF, UVF, BVF)_1	1	1	<?xml version="1.0"?>\n<Clock xmlns:dt="urn:schemas-microsoft-com:datatypes"><Description dt:dt="string">E-Prime Primary Realtime Clock</Description><StartTime><Timestamp dt:dt="int">0</Timestamp><DateUtc dt:dt="string">2020-10-05T02:53:21Z</DateUtc></StartTime><FrequencyChanges><FrequencyChange><Frequency dt:dt="r8">2699960000</Frequency><Timestamp dt:dt="r8">3.41649295515452E+15</Timestamp><Cur…	좌우반구com(CVF, UVF, BVF)_1-001-1	60.021	1.0.0.161	1	1629878859	Professional	2.0.10.242	2.0.10.356	10-05-2020	2020-10-05 오전 2:53:21	11:53:21	2.0.10.252	102		1	{/}	모습	6	1	102	NULL	NULL	NULL	NULL	NULL	NULL	KSY	List1	0		0	-1	294146	183		0	0	1	{/}	0	3	294329	0	{/}	436	294765
좌우반구com(CVF, UVF, BVF)_1	1	1	<?xml version="1.0"?>\n<Clock xmlns:dt="urn:schemas-microsoft-com:datatypes"><Description dt:dt="string">E-Prime Primary Realtime Clock</Description><StartTime><Timestamp dt:dt="int">0</Timestamp><DateUtc dt:dt="string">2020-10-05T02:53:21Z</DateUtc></StartTime><FrequencyChanges><FrequencyChange><Frequency dt:dt="r8">2699960000</Frequency><Timestamp dt:dt="r8">3.41649295515452E+15</Timestamp><Cur…	좌우반구com(CVF, UVF, BVF)_1-001-1	60.021	1.0.0.161	1	1629878859	Professional	2.0.10.242	2.0.10.356	10-05-2020	2020-10-05 오전 2:53:21	11:53:21	2.0.10.252	223		1	{/}	모형	NULL	NULL	NULL	19	1	91	NULL	NULL	NULL	KSY2	List2	NULL	NULL	NULL	NULL	NULL	NULL	NULL	NULL	NULL	1	{/}	0	4	636694	0	{/}	428	637122
좌우반구com(CVF, UVF, BVF)_1	1	1	<?xml version="1.0"?>\n<Clock xmlns:dt="urn:schemas-microsoft-com:datatypes"><Description dt:dt="string">E-Prime Primary Realtime Clock</Description><StartTime><Timestamp dt:dt="int">0</Timestamp><DateUtc dt:dt="string">2020-10-05T02:53:21Z</DateUtc></StartTime><FrequencyChanges><FrequencyChange><Frequency dt:dt="r8">2699960000</Frequency><Timestamp dt:dt="r8">3.41649295515452E+15</Timestamp><Cur…	좌우반구com(CVF, UVF, BVF)_1-001-1	60.021	1.0.0.161	1	1629878859	Professional	2.0.10.242	2.0.10.356	10-05-2020	2020-10-05 오전 2:53:21	11:53:21	2.0.10.252	120		2	z	목력	89	1	120	NULL	NULL	NULL	NULL	NULL	NULL	KSY2	List1	NULL	NULL	NULL	NULL	NULL	NULL	NULL	NULL	NULL	1	z	0	3	342196	0	z	673	342869
좌우반구com(CVF, UVF, BVF)_1	1	1	<?xml version="1.0"?>\n<Clock xmlns:dt="urn:schemas-microsoft-com:datatypes"><Description dt:dt="string">E-Prime Primary Realtime Clock</Description><StartTime><Timestamp dt:dt="int">0</Timestamp><DateUtc dt:dt="string">2020-10-05T02:53:21Z</DateUtc></StartTime><FrequencyChanges><FrequencyChange><Frequency dt:dt="r8">2699960000</Frequency><Timestamp dt:dt="r8">3.41649295515452E+15</Timestamp><Cur…	좌우반구com(CVF, UVF, BVF)_1-001-1	60.021	1.0.0.161	1	1629878859	Professional	2.0.10.242	2.0.10.356	10-05-2020	2020-10-05 오전 2:53:21	11:53:21	2.0.10.252	106		1	{/}	목록	88	1	106	NULL	NULL	NULL	NULL	NULL	NULL	KSY2	List1	NULL	NULL	NULL	NULL	NULL	NULL	NULL	NULL	NULL	1	{/}	1	3	305125	0	{/}	400	305525
좌우반구com(CVF, UVF, BVF)_1	1	1	<?xml version="1.0"?>\n<Clock xmlns:dt="urn:schemas-microsoft-com:datatypes"><Description dt:dt="string">E-Prime Primary Realtime Clock</Description><StartTime><Timestamp dt:dt="int">0</Timestamp><DateUtc dt:dt="string">2020-10-05T02:53:21Z</DateUtc></StartTime><FrequencyChanges><FrequencyChange><Frequency dt:dt="r8">2699960000</Frequency><Timestamp dt:dt="r8">3.41649295515452E+15</Timestamp><Cur…	좌우반구com(CVF, UVF, BVF)_1-001-1	60.021	1.0.0.161	1	1629878859	Professional	2.0.10.242	2.0.10.356	10-05-2020	2020-10-05 오전 2:53:21	11:53:21	2.0.10.252	383		1	{/}	목적	NULL	NULL	NULL	NULL	NULL	NULL	82	1	119	KSY2	List3	NULL	NULL	NULL	NULL	NULL	NULL	NULL	NULL	NULL	1	{/}	0	4	1091686	0	{/}	336	1092022
좌우반구com(CVF, UVF, BVF)_1	1	1	<?xml version="1.0"?>\n<Clock xmlns:dt="urn:schemas-microsoft-com:datatypes"><Description dt:dt="string">E-Prime Primary Realtime Clock</Description><StartTime><Timestamp dt:dt="int">0</Timestamp><DateUtc dt:dt="string">2020-10-05T02:53:21Z</DateUtc></StartTime><FrequencyChanges><FrequencyChange><Frequency dt:dt="r8">2699960000</Frequency><Timestamp dt:dt="r8">3.41649295515452E+15</Timestamp><Cur…	좌우반구com(CVF, UVF, BVF)_1-001-1	60.021	1.0.0.161	1	1629878859	Professional	2.0.10.242	2.0.10.356	10-05-2020	2020-10-05 오전 2:53:21	11:53:21	2.0.10.252	52		2	z	목퇴	130	1	52	NULL	NULL	NULL	NULL	NULL	NULL	KSY	List1	0		0	0	159693	183		0	0	1	z	0	3	159876	0	z	443	160319
좌우반구com(CVF, UVF, BVF)_1	1	1	<?xml version="1.0"?>\n<Clock xmlns:dt="urn:schemas-microsoft-com:datatypes"><Description dt:dt="string">E-Prime Primary Realtime Clock</Description><StartTime><Timestamp dt:dt="int">0</Timestamp><DateUtc dt:dt="string">2020-10-05T02:53:21Z</DateUtc></StartTime><FrequencyChanges><FrequencyChange><Frequency dt:dt="r8">2699960000</Frequency><Timestamp dt:dt="r8">3.41649295515452E+15</Timestamp><Cur…	좌우반구com(CVF, UVF, BVF)_1-001-1	60.021	1.0.0.161	1	1629878859	Professional	2.0.10.242	2.0.10.356	10-05-2020	2020-10-05 오전 2:53:21	11:53:21	2.0.10.252	264		2	z	무록	NULL	NULL	NULL	107	1	132	NULL	NULL	NULL	KSY3	List2	NULL	NULL	NULL	NULL	NULL	NULL	NULL	NULL	NULL	1	z	0	4	745523	0	z	574	746097
좌우반구com(CVF, UVF, BVF)_1	1	1	<?xml version="1.0"?>\n<Clock xmlns:dt="urn:schemas-microsoft-com:datatypes"><Description dt:dt="string">E-Prime Primary Realtime Clock</Description><StartTime><Timestamp dt:dt="int">0</Timestamp><DateUtc dt:dt="string">2020-10-05T02:53:21Z</DateUtc></StartTime><FrequencyChanges><FrequencyChange><Frequency dt:dt="r8">2699960000</Frequency><Timestamp dt:dt="r8">3.41649295515452E+15</Timestamp><Cur…	좌우반구com(CVF, UVF, BVF)_1-001-1	60.021	1.0.0.161	1	1629878859	Professional	2.0.10.242	2.0.10.356	10-05-2020	2020-10-05 오전 2:53:21	11:53:21	2.0.10.252	241		1	{/}	무엇	NULL	NULL	NULL	71	1	109	NULL	NULL	NULL	KSY2	List2	NULL	NULL	NULL	NULL	NULL	NULL	NULL	NULL	NULL	1	{/}	0	3	684327	0	{/}	395	684722
좌우반구com(CVF, UVF, BVF)_1	1	1	<?xml version="1.0"?>\n<Clock xmlns:dt="urn:schemas-microsoft-com:datatypes"><Description dt:dt="string">E-Prime Primary Realtime Clock</Description><StartTime><Timestamp dt:dt="int">0</Timestamp><DateUtc dt:dt="string">2020-10-05T02:53:21Z</DateUtc></StartTime><FrequencyChanges><FrequencyChange><Frequency dt:dt="r8">2699960000</Frequency><Timestamp dt:dt="r8">3.41649295515452E+15</Timestamp><Cur…	좌우반구com(CVF, UVF, BVF)_1-001-1	60.021	1.0.0.161	1	1629878859	Professional	2.0.10.242	2.0.10.356	10-05-2020	2020-10-05 오전 2:53:21	11:53:21	2.0.10.252	296		1	{/}	무형	NULL	NULL	NULL	NULL	NULL	NULL	68	1	32	KSY2	List3	NULL	NULL	NULL	NULL	NULL	NULL	NULL	NULL	NULL	1	{/}	0	3	859050	0	{/}	630	859680
좌우반구com(CVF, UVF, BVF)_1	1	1	<?xml version="1.0"?>\n<Clock xmlns:dt="urn:schemas-microsoft-com:datatypes"><Description dt:dt="string">E-Prime Primary Realtime Clock</Description><StartTime><Timestamp dt:dt="int">0</Timestamp><DateUtc dt:dt="string">2020-10-05T02:53:21Z</DateUtc></StartTime><FrequencyChanges><FrequencyChange><Frequency dt:dt="r8">2699960000</Frequency><Timestamp dt:dt="r8">3.41649295515452E+15</Timestamp><Cur…	좌우반구com(CVF, UVF, BVF)_1-001-1	60.021	1.0.0.161	1	1629878859	Professional	2.0.10.242	2.0.10.356	10-05-2020	2020-10-05 오전 2:53:21	11:53:21	2.0.10.252	400		1	{/}	물건	NULL	NULL	NULL	NULL	NULL	NULL	111	1	136	KSY2	List3	NULL	NULL	NULL	NULL	NULL	NULL	NULL	NULL	NULL	1	{/}	0	4	1137037	0	{/}	337	1137374
좌우반구com(CVF, UVF, BVF)_1	1	1	<?xml version="1.0"?>\n<Clock xmlns:dt="urn:schemas-microsoft-com:datatypes"><Description dt:dt="string">E-Prime Primary Realtime Clock</Description><StartTime><Timestamp dt:dt="int">0</Timestamp><DateUtc dt:dt="string">2020-10-05T02:53:21Z</DateUtc></StartTime><FrequencyChanges><FrequencyChange><Frequency dt:dt="r8">2699960000</Frequency><Timestamp dt:dt="r8">3.41649295515452E+15</Timestamp><Cur…	좌우반구com(CVF, UVF, BVF)_1-001-1	60.021	1.0.0.161	1	1629878859	Professional	2.0.10.242	2.0.10.356	10-05-2020	2020-10-05 오전 2:53:21	11:53:21	2.0.10.252	46		2	z	미략	83	1	46	NULL	NULL	NULL	NULL	NULL	NULL	KSY3	List1	NULL	NULL	NULL	NULL	NULL	NULL	NULL	NULL	NULL	1	z	0	3	143648	0	z	591	144239
좌우반구com(CVF, UVF, BVF)_1	1	1	<?xml version="1.0"?>\n<Clock xmlns:dt="urn:schemas-microsoft-com:datatypes"><Description dt:dt="string">E-Prime Primary Realtime Clock</Description><StartTime><Timestamp dt:dt="int">0</Timestamp><DateUtc dt:dt="string">2020-10-05T02:53:21Z</DateUtc></StartTime><FrequencyChanges><FrequencyChange><Frequency dt:dt="r8">2699960000</Frequency><Timestamp dt:dt="r8">3.41649295515452E+15</Timestamp><Cur…	좌우반구com(CVF, UVF, BVF)_1-001-1	60.021	1.0.0.161	1	1629878859	Professional	2.0.10.242	2.0.10.356	10-05-2020	2020-10-05 오전 2:53:21	11:53:21	2.0.10.252	215		1	{/}	밀수	NULL	NULL	NULL	30	1	83	NULL	NULL	NULL	KSY2	List2	NULL	NULL	NULL	NULL	NULL	NULL	NULL	NULL	NULL	0	{/}	0	3	615268	0	z	430	615698
좌우반구com(CVF, UVF, BVF)_1	1	1	<?xml version="1.0"?>\n<Clock xmlns:dt="urn:schemas-microsoft-com:datatypes"><Description dt:dt="string">E-Prime Primary Realtime Clock</Description><StartTime><Timestamp dt:dt="int">0</Timestamp><DateUtc dt:dt="string">2020-10-05T02:53:21Z</DateUtc></StartTime><FrequencyChanges><FrequencyChange><Frequency dt:dt="r8">2699960000</Frequency><Timestamp dt:dt="r8">3.41649295515452E+15</Timestamp><Cur…	좌우반구com(CVF, UVF, BVF)_1-001-1	60.021	1.0.0.161	1	1629878859	Professional	2.0.10.242	2.0.10.356	10-05-2020	2020-10-05 오전 2:53:21	11:53:21	2.0.10.252	393		2	z	밀헤	NULL	NULL	NULL	NULL	NULL	NULL	90	1	129	KSY2	List3	NULL	NULL	NULL	NULL	NULL	NULL	NULL	NULL	NULL	1	z	0	3	1118593	0	z	429	1119022
좌우반구com(CVF, UVF, BVF)_1	1	1	<?xml version="1.0"?>\n<Clock xmlns:dt="urn:schemas-microsoft-com:datatypes"><Description dt:dt="string">E-Prime Primary Realtime Clock</Description><StartTime><Timestamp dt:dt="int">0</Timestamp><DateUtc dt:dt="string">2020-10-05T02:53:21Z</DateUtc></StartTime><FrequencyChanges><FrequencyChange><Frequency dt:dt="r8">2699960000</Frequency><Timestamp dt:dt="r8">3.41649295515452E+15</Timestamp><Cur…	좌우반구com(CVF, UVF, BVF)_1-001-1	60.021	1.0.0.161	1	1629878859	Professional	2.0.10.242	2.0.10.356	10-05-2020	2020-10-05 오전 2:53:21	11:53:21	2.0.10.252	55		2	z	박낌	109	1	55	NULL	NULL	NULL	NULL	NULL	NULL	KSY4	List1	NULL	NULL	NULL	NULL	NULL	NULL	NULL	NULL	NULL	1	z	0	4	167890	0	z	477	168367
좌우반구com(CVF, UVF, BVF)_1	1	1	<?xml version="1.0"?>\n<Clock xmlns:dt="urn:schemas-microsoft-com:datatypes"><Description dt:dt="string">E-Prime Primary Realtime Clock</Description><StartTime><Timestamp dt:dt="int">0</Timestamp><DateUtc dt:dt="string">2020-10-05T02:53:21Z</DateUtc></StartTime><FrequencyChanges><FrequencyChange><Frequency dt:dt="r8">2699960000</Frequency><Timestamp dt:dt="r8">3.41649295515452E+15</Timestamp><Cur…	좌우반구com(CVF, UVF, BVF)_1-001-1	60.021	1.0.0.161	1	1629878859	Professional	2.0.10.242	2.0.10.356	10-05-2020	2020-10-05 오전 2:53:21	11:53:21	2.0.10.252	80		1	{/}	반응	79	1	80	NULL	NULL	NULL	NULL	NULL	NULL	KSY2	List1	NULL	NULL	NULL	NULL	NULL	NULL	NULL	NULL	NULL	1	{/}	0	3	234583	0	{/}	415	234998
좌우반구com(CVF, UVF, BVF)_1	1	1	<?xml version="1.0"?>\n<Clock xmlns:dt="urn:schemas-microsoft-com:datatypes"><Description dt:dt="string">E-Prime Primary Realtime Clock</Description><StartTime><Timestamp dt:dt="int">0</Timestamp><DateUtc dt:dt="string">2020-10-05T02:53:21Z</DateUtc></StartTime><FrequencyChanges><FrequencyChange><Frequency dt:dt="r8">2699960000</Frequency><Timestamp dt:dt="r8">3.41649295515452E+15</Timestamp><Cur…	좌우반구com(CVF, UVF, BVF)_1-001-1	60.021	1.0.0.161	1	1629878859	Professional	2.0.10.242	2.0.10.356	10-05-2020	2020-10-05 오전 2:53:21	11:53:21	2.0.10.252	360		1	{/}	발길	NULL	NULL	NULL	NULL	NULL	NULL	41	1	96	KSY2	List3	NULL	NULL	NULL	NULL	NULL	NULL	NULL	NULL	NULL	0	{/}	1	3	1030290	0	z	405	1030695
좌우반구com(CVF, UVF, BVF)_1	1	1	<?xml version="1.0"?>\n<Clock xmlns:dt="urn:schemas-microsoft-com:datatypes"><Description dt:dt="string">E-Prime Primary Realtime Clock</Description><StartTime><Timestamp dt:dt="int">0</Timestamp><DateUtc dt:dt="string">2020-10-05T02:53:21Z</DateUtc></StartTime><FrequencyChanges><FrequencyChange><Frequency dt:dt="r8">2699960000</Frequency><Timestamp dt:dt="r8">3.41649295515452E+15</Timestamp><Cur…	좌우반구com(CVF, UVF, BVF)_1-001-1	60.021	1.0.0.161	1	1629878859	Professional	2.0.10.242	2.0.10.356	10-05-2020	2020-10-05 오전 2:53:21	11:53:21	2.0.10.252	61		2	z	발보	103	1	61	NULL	NULL	NULL	NULL	NULL	NULL	KSY	List1	0		0	0	184201	183		0	0	1	z	0	3	184384	0	z	462	184846
좌우반구com(CVF, UVF, BVF)_1	1	1	<?xml version="1.0"?>\n<Clock xmlns:dt="urn:schemas-microsoft-com:datatypes"><Description dt:dt="string">E-Prime Primary Realtime Clock</Description><StartTime><Timestamp dt:dt="int">0</Timestamp><DateUtc dt:dt="string">2020-10-05T02:53:21Z</DateUtc></StartTime><FrequencyChanges><FrequencyChange><Frequency dt:dt="r8">2699960000</Frequency><Timestamp dt:dt="r8">3.41649295515452E+15</Timestamp><Cur…	좌우반구com(CVF, UVF, BVF)_1-001-1	60.021	1.0.0.161	1	1629878859	Professional	2.0.10.242	2.0.10.356	10-05-2020	2020-10-05 오전 2:53:21	11:53:21	2.0.10.252	289		2	z	발횟	NULL	NULL	NULL	NULL	NULL	NULL	119	1	25	KSY3	List3	NULL	NULL	NULL	NULL	NULL	NULL	NULL	NULL	NULL	1	z	0	3	840323	0	z	573	840896
좌우반구com(CVF, UVF, BVF)_1	1	1	<?xml version="1.0"?>\n<Clock xmlns:dt="urn:schemas-microsoft-com:datatypes"><Description dt:dt="string">E-Prime Primary Realtime Clock</Description><StartTime><Timestamp dt:dt="int">0</Timestamp><DateUtc dt:dt="string">2020-10-05T02:53:21Z</DateUtc></StartTime><FrequencyChanges><FrequencyChange><Frequency dt:dt="r8">2699960000</Frequency><Timestamp dt:dt="r8">3.41649295515452E+15</Timestamp><Cur…	좌우반구com(CVF, UVF, BVF)_1-001-1	60.021	1.0.0.161	1	1629878859	Professional	2.0.10.242	2.0.10.356	10-05-2020	2020-10-05 오전 2:53:21	11:53:21	2.0.10.252	368		1	{/}	방법	NULL	NULL	NULL	NULL	NULL	NULL	105	1	104	KSY2	List3	NULL	NULL	NULL	NULL	NULL	NULL	NULL	NULL	NULL	1	{/}	1	3	1051916	0	{/}	443	1052359
좌우반구com(CVF, UVF, BVF)_1	1	1	<?xml version="1.0"?>\n<Clock xmlns:dt="urn:schemas-microsoft-com:datatypes"><Description dt:dt="string">E-Prime Primary Realtime Clock</Description><StartTime><Timestamp dt:dt="int">0</Timestamp><DateUtc dt:dt="string">2020-10-05T02:53:21Z</DateUtc></StartTime><FrequencyChanges><FrequencyChange><Frequency dt:dt="r8">2699960000</Frequency><Timestamp dt:dt="r8">3.41649295515452E+15</Timestamp><Cur…	좌우반구com(CVF, UVF, BVF)_1-001-1	60.021	1.0.0.161	1	1629878859	Professional	2.0.10.242	2.0.10.356	10-05-2020	2020-10-05 오전 2:53:21	11:53:21	2.0.10.252	348		2	z	배심	NULL	NULL	NULL	NULL	NULL	NULL	57	1	84	KSY	List3	0		1	-1	997668	184		0	0	0	z	0	4	997852	0	{/}	395	998247
좌우반구com(CVF, UVF, BVF)_1	1	1	<?xml version="1.0"?>\n<Clock xmlns:dt="urn:schemas-microsoft-com:datatypes"><Description dt:dt="string">E-Prime Primary Realtime Clock</Description><StartTime><Timestamp dt:dt="int">0</Timestamp><DateUtc dt:dt="string">2020-10-05T02:53:21Z</DateUtc></StartTime><FrequencyChanges><FrequencyChange><Frequency dt:dt="r8">2699960000</Frequency><Timestamp dt:dt="r8">3.41649295515452E+15</Timestamp><Cur…	좌우반구com(CVF, UVF, BVF)_1-001-1	60.021	1.0.0.161	1	1629878859	Professional	2.0.10.242	2.0.10.356	10-05-2020	2020-10-05 오전 2:53:21	11:53:21	2.0.10.252	246		2	z	버구	NULL	NULL	NULL	24	1	114	NULL	NULL	NULL	KSY2	List2	NULL	NULL	NULL	NULL	NULL	NULL	NULL	NULL	NULL	0	z	0	3	698039	0	{/}	379	698418
좌우반구com(CVF, UVF, BVF)_1	1	1	<?xml version="1.0"?>\n<Clock xmlns:dt="urn:schemas-microsoft-com:datatypes"><Description dt:dt="string">E-Prime Primary Realtime Clock</Description><StartTime><Timestamp dt:dt="int">0</Timestamp><DateUtc dt:dt="string">2020-10-05T02:53:21Z</DateUtc></StartTime><FrequencyChanges><FrequencyChange><Frequency dt:dt="r8">2699960000</Frequency><Timestamp dt:dt="r8">3.41649295515452E+15</Timestamp><Cur…	좌우반구com(CVF, UVF, BVF)_1-001-1	60.021	1.0.0.161	1	1629878859	Professional	2.0.10.242	2.0.10.356	10-05-2020	2020-10-05 오전 2:53:21	11:53:21	2.0.10.252	191		1	{/}	버스	NULL	NULL	NULL	106	1	59	NULL	NULL	NULL	KSY2	List2	NULL	NULL	NULL	NULL	NULL	NULL	NULL	NULL	NULL	0	{/}	0	3	552723	0	z	400	553123
좌우반구com(CVF, UVF, BVF)_1	1	1	<?xml version="1.0"?>\n<Clock xmlns:dt="urn:schemas-microsoft-com:datatypes"><Description dt:dt="string">E-Prime Primary Realtime Clock</Description><StartTime><Timestamp dt:dt="int">0</Timestamp><DateUtc dt:dt="string">2020-10-05T02:53:21Z</DateUtc></StartTime><FrequencyChanges><FrequencyChange><Frequency dt:dt="r8">2699960000</Frequency><Timestamp dt:dt="r8">3.41649295515452E+15</Timestamp><Cur…	좌우반구com(CVF, UVF, BVF)_1-001-1	60.021	1.0.0.161	1	1629878859	Professional	2.0.10.242	2.0.10.356	10-05-2020	2020-10-05 오전 2:53:21	11:53:21	2.0.10.252	97		2	z	버현	7	1	97	NULL	NULL	NULL	NULL	NULL	NULL	KSY	List1	0		0	0	280901	183		0	0	1	z	0	3	281084	0	z	425	281509
좌우반구com(CVF, UVF, BVF)_1	1	1	<?xml version="1.0"?>\n<Clock xmlns:dt="urn:schemas-microsoft-com:datatypes"><Description dt:dt="string">E-Prime Primary Realtime Clock</Description><StartTime><Timestamp dt:dt="int">0</Timestamp><DateUtc dt:dt="string">2020-10-05T02:53:21Z</DateUtc></StartTime><FrequencyChanges><FrequencyChange><Frequency dt:dt="r8">2699960000</Frequency><Timestamp dt:dt="r8">3.41649295515452E+15</Timestamp><Cur…	좌우반구com(CVF, UVF, BVF)_1-001-1	60.021	1.0.0.161	1	1629878859	Professional	2.0.10.242	2.0.10.356	10-05-2020	2020-10-05 오전 2:53:21	11:53:21	2.0.10.252	378		2	z	법낌	NULL	NULL	NULL	NULL	NULL	NULL	134	1	114	KSY2	List3	NULL	NULL	NULL	NULL	NULL	NULL	NULL	NULL	NULL	1	z	0	3	1078107	0	z	507	1078614
좌우반구com(CVF, UVF, BVF)_1	1	1	<?xml version="1.0"?>\n<Clock xmlns:dt="urn:schemas-microsoft-com:datatypes"><Description dt:dt="string">E-Prime Primary Realtime Clock</Description><StartTime><Timestamp dt:dt="int">0</Timestamp><DateUtc dt:dt="string">2020-10-05T02:53:21Z</DateUtc></StartTime><FrequencyChanges><FrequencyChange><Frequency dt:dt="r8">2699960000</Frequency><Timestamp dt:dt="r8">3.41649295515452E+15</Timestamp><Cur…	좌우반구com(CVF, UVF, BVF)_1-001-1	60.021	1.0.0.161	1	1629878859	Professional	2.0.10.242	2.0.10.356	10-05-2020	2020-10-05 오전 2:53:21	11:53:21	2.0.10.252	132		1	{/}	별개	64	1	132	NULL	NULL	NULL	NULL	NULL	NULL	KSY2	List1	NULL	NULL	NULL	NULL	NULL	NULL	NULL	NULL	NULL	1	{/}	0	4	374102	0	{/}	463	374565
좌우반구com(CVF, UVF, BVF)_1	1	1	<?xml version="1.0"?>\n<Clock xmlns:dt="urn:schemas-microsoft-com:datatypes"><Description dt:dt="string">E-Prime Primary Realtime Clock</Description><StartTime><Timestamp dt:dt="int">0</Timestamp><DateUtc dt:dt="string">2020-10-05T02:53:21Z</DateUtc></StartTime><FrequencyChanges><FrequencyChange><Frequency dt:dt="r8">2699960000</Frequency><Timestamp dt:dt="r8">3.41649295515452E+15</Timestamp><Cur…	좌우반구com(CVF, UVF, BVF)_1-001-1	60.021	1.0.0.161	1	1629878859	Professional	2.0.10.242	2.0.10.356	10-05-2020	2020-10-05 오전 2:53:21	11:53:21	2.0.10.252	319		1	{/}	별미	NULL	NULL	NULL	NULL	NULL	NULL	8	1	55	KSY2	List3	NULL	NULL	NULL	NULL	NULL	NULL	NULL	NULL	NULL	1	{/}	1	3	919995	0	{/}	477	920472
좌우반구com(CVF, UVF, BVF)_1	1	1	<?xml version="1.0"?>\n<Clock xmlns:dt="urn:schemas-microsoft-com:datatypes"><Description dt:dt="string">E-Prime Primary Realtime Clock</Description><StartTime><Timestamp dt:dt="int">0</Timestamp><DateUtc dt:dt="string">2020-10-05T02:53:21Z</DateUtc></StartTime><FrequencyChanges><FrequencyChange><Frequency dt:dt="r8">2699960000</Frequency><Timestamp dt:dt="r8">3.41649295515452E+15</Timestamp><Cur…	좌우반구com(CVF, UVF, BVF)_1-001-1	60.021	1.0.0.161	1	1629878859	Professional	2.0.10.242	2.0.10.356	10-05-2020	2020-10-05 오전 2:53:21	11:53:21	2.0.10.252	272		1	{/}	보고	NULL	NULL	NULL	NULL	NULL	NULL	88	1	8	KSY2	List3	NULL	NULL	NULL	NULL	NULL	NULL	NULL	NULL	NULL	1	{/}	0	4	793773	0	{/}	252	794025
좌우반구com(CVF, UVF, BVF)_1	1	1	<?xml version="1.0"?>\n<Clock xmlns:dt="urn:schemas-microsoft-com:datatypes"><Description dt:dt="string">E-Prime Primary Realtime Clock</Description><StartTime><Timestamp dt:dt="int">0</Timestamp><DateUtc dt:dt="string">2020-10-05T02:53:21Z</DateUtc></StartTime><FrequencyChanges><FrequencyChange><Frequency dt:dt="r8">2699960000</Frequency><Timestamp dt:dt="r8">3.41649295515452E+15</Timestamp><Cur…	좌우반구com(CVF, UVF, BVF)_1-001-1	60.021	1.0.0.161	1	1629878859	Professional	2.0.10.242	2.0.10.356	10-05-2020	2020-10-05 오전 2:53:21	11:53:21	2.0.10.252	318		1	{/}	본인	NULL	NULL	NULL	NULL	NULL	NULL	96	1	54	KSY2	List3	NULL	NULL	NULL	NULL	NULL	NULL	NULL	NULL	NULL	1	{/}	0	4	917430	0	{/}	362	917792
좌우반구com(CVF, UVF, BVF)_1	1	1	<?xml version="1.0"?>\n<Clock xmlns:dt="urn:schemas-microsoft-com:datatypes"><Description dt:dt="string">E-Prime Primary Realtime Clock</Description><StartTime><Timestamp dt:dt="int">0</Timestamp><DateUtc dt:dt="string">2020-10-05T02:53:21Z</DateUtc></StartTime><FrequencyChanges><FrequencyChange><Frequency dt:dt="r8">2699960000</Frequency><Timestamp dt:dt="r8">3.41649295515452E+15</Timestamp><Cur…	좌우반구com(CVF, UVF, BVF)_1-001-1	60.021	1.0.0.161	1	1629878859	Professional	2.0.10.242	2.0.10.356	10-05-2020	2020-10-05 오전 2:53:21	11:53:21	2.0.10.252	123		2	z	본중	9	1	123	NULL	NULL	NULL	NULL	NULL	NULL	KSY	List1	0		0	-1	350243	183		0	0	1	z	1	3	350426	0	z	523	350949
좌우반구com(CVF, UVF, BVF)_1	1	1	<?xml version="1.0"?>\n<Clock xmlns:dt="urn:schemas-microsoft-com:datatypes"><Description dt:dt="string">E-Prime Primary Realtime Clock</Description><StartTime><Timestamp dt:dt="int">0</Timestamp><DateUtc dt:dt="string">2020-10-05T02:53:21Z</DateUtc></StartTime><FrequencyChanges><FrequencyChange><Frequency dt:dt="r8">2699960000</Frequency><Timestamp dt:dt="r8">3.41649295515452E+15</Timestamp><Cur…	좌우반구com(CVF, UVF, BVF)_1-001-1	60.021	1.0.0.161	1	1629878859	Professional	2.0.10.242	2.0.10.356	10-05-2020	2020-10-05 오전 2:53:21	11:53:21	2.0.10.252	328		1	{/}	봉사	NULL	NULL	NULL	NULL	NULL	NULL	135	1	64	KSY2	List3	NULL	NULL	NULL	NULL	NULL	NULL	NULL	NULL	NULL	1	{/}	0	4	944404	0	{/}	340	944744
좌우반구com(CVF, UVF, BVF)_1	1	1	<?xml version="1.0"?>\n<Clock xmlns:dt="urn:schemas-microsoft-com:datatypes"><Description dt:dt="string">E-Prime Primary Realtime Clock</Description><StartTime><Timestamp dt:dt="int">0</Timestamp><DateUtc dt:dt="string">2020-10-05T02:53:21Z</DateUtc></StartTime><FrequencyChanges><FrequencyChange><Frequency dt:dt="r8">2699960000</Frequency><Timestamp dt:dt="r8">3.41649295515452E+15</Timestamp><Cur…	좌우반구com(CVF, UVF, BVF)_1-001-1	60.021	1.0.0.161	1	1629878859	Professional	2.0.10.242	2.0.10.356	10-05-2020	2020-10-05 오전 2:53:21	11:53:21	2.0.10.252	233		2	z	봉택	NULL	NULL	NULL	128	1	101	NULL	NULL	NULL	KSY	List2	0		1	-1	662801	184		0	0	1	z	0	4	662985	0	z	601	663586
좌우반구com(CVF, UVF, BVF)_1	1	1	<?xml version="1.0"?>\n<Clock xmlns:dt="urn:schemas-microsoft-com:datatypes"><Description dt:dt="string">E-Prime Primary Realtime Clock</Description><StartTime><Timestamp dt:dt="int">0</Timestamp><DateUtc dt:dt="string">2020-10-05T02:53:21Z</DateUtc></StartTime><FrequencyChanges><FrequencyChange><Frequency dt:dt="r8">2699960000</Frequency><Timestamp dt:dt="r8">3.41649295515452E+15</Timestamp><Cur…	좌우반구com(CVF, UVF, BVF)_1-001-1	60.021	1.0.0.161	1	1629878859	Professional	2.0.10.242	2.0.10.356	10-05-2020	2020-10-05 오전 2:53:21	11:53:21	2.0.10.252	193		1	{/}	부대	NULL	NULL	NULL	63	1	61	NULL	NULL	NULL	KSY2	List2	NULL	NULL	NULL	NULL	NULL	NULL	NULL	NULL	NULL	1	{/}	1	3	557854	0	{/}	365	558219
좌우반구com(CVF, UVF, BVF)_1	1	1	<?xml version="1.0"?>\n<Clock xmlns:dt="urn:schemas-microsoft-com:datatypes"><Description dt:dt="string">E-Prime Primary Realtime Clock</Description><StartTime><Timestamp dt:dt="int">0</Timestamp><DateUtc dt:dt="string">2020-10-05T02:53:21Z</DateUtc></StartTime><FrequencyChanges><FrequencyChange><Frequency dt:dt="r8">2699960000</Frequency><Timestamp dt:dt="r8">3.41649295515452E+15</Timestamp><Cur…	좌우반구com(CVF, UVF, BVF)_1-001-1	60.021	1.0.0.161	1	1629878859	Professional	2.0.10.242	2.0.10.356	10-05-2020	2020-10-05 오전 2:53:21	11:53:21	2.0.10.252	285		1	{/}	부스	NULL	NULL	NULL	NULL	NULL	NULL	60	1	21	KSY2	List3	NULL	NULL	NULL	NULL	NULL	NULL	NULL	NULL	NULL	0	{/}	1	3	828077	0	z	340	828417
좌우반구com(CVF, UVF, BVF)_1	1	1	<?xml version="1.0"?>\n<Clock xmlns:dt="urn:schemas-microsoft-com:datatypes"><Description dt:dt="string">E-Prime Primary Realtime Clock</Description><StartTime><Timestamp dt:dt="int">0</Timestamp><DateUtc dt:dt="string">2020-10-05T02:53:21Z</DateUtc></StartTime><FrequencyChanges><FrequencyChange><Frequency dt:dt="r8">2699960000</Frequency><Timestamp dt:dt="r8">3.41649295515452E+15</Timestamp><Cur…	좌우반구com(CVF, UVF, BVF)_1-001-1	60.021	1.0.0.161	1	1629878859	Professional	2.0.10.242	2.0.10.356	10-05-2020	2020-10-05 오전 2:53:21	11:53:21	2.0.10.252	13		2	z	분낌	40	1	13	NULL	NULL	NULL	NULL	NULL	NULL	KSY4	List1	NULL	NULL	NULL	NULL	NULL	NULL	NULL	NULL	NULL	1	z	0	4	54596	0	z	492	55088
좌우반구com(CVF, UVF, BVF)_1	1	1	<?xml version="1.0"?>\n<Clock xmlns:dt="urn:schemas-microsoft-com:datatypes"><Description dt:dt="string">E-Prime Primary Realtime Clock</Description><StartTime><Timestamp dt:dt="int">0</Timestamp><DateUtc dt:dt="string">2020-10-05T02:53:21Z</DateUtc></StartTime><FrequencyChanges><FrequencyChange><Frequency dt:dt="r8">2699960000</Frequency><Timestamp dt:dt="r8">3.41649295515452E+15</Timestamp><Cur…	좌우반구com(CVF, UVF, BVF)_1-001-1	60.021	1.0.0.161	1	1629878859	Professional	2.0.10.242	2.0.10.356	10-05-2020	2020-10-05 오전 2:53:21	11:53:21	2.0.10.252	309		1	{/}	분류	NULL	NULL	NULL	NULL	NULL	NULL	55	1	45	KSY2	List3	NULL	NULL	NULL	NULL	NULL	NULL	NULL	NULL	NULL	1	{/}	0	4	893888	0	{/}	376	894264
좌우반구com(CVF, UVF, BVF)_1	1	1	<?xml version="1.0"?>\n<Clock xmlns:dt="urn:schemas-microsoft-com:datatypes"><Description dt:dt="string">E-Prime Primary Realtime Clock</Description><StartTime><Timestamp dt:dt="int">0</Timestamp><DateUtc dt:dt="string">2020-10-05T02:53:21Z</DateUtc></StartTime><FrequencyChanges><FrequencyChange><Frequency dt:dt="r8">2699960000</Frequency><Timestamp dt:dt="r8">3.41649295515452E+15</Timestamp><Cur…	좌우반구com(CVF, UVF, BVF)_1-001-1	60.021	1.0.0.161	1	1629878859	Professional	2.0.10.242	2.0.10.356	10-05-2020	2020-10-05 오전 2:53:21	11:53:21	2.0.10.252	190		1	{/}	분석	NULL	NULL	NULL	11	1	58	NULL	NULL	NULL	KSY2	List2	NULL	NULL	NULL	NULL	NULL	NULL	NULL	NULL	NULL	1	{/}	1	3	550190	0	{/}	333	550523
좌우반구com(CVF, UVF, BVF)_1	1	1	<?xml version="1.0"?>\n<Clock xmlns:dt="urn:schemas-microsoft-com:datatypes"><Description dt:dt="string">E-Prime Primary Realtime Clock</Description><StartTime><Timestamp dt:dt="int">0</Timestamp><DateUtc dt:dt="string">2020-10-05T02:53:21Z</DateUtc></StartTime><FrequencyChanges><FrequencyChange><Frequency dt:dt="r8">2699960000</Frequency><Timestamp dt:dt="r8">3.41649295515452E+15</Timestamp><Cur…	좌우반구com(CVF, UVF, BVF)_1-001-1	60.021	1.0.0.161	1	1629878859	Professional	2.0.10.242	2.0.10.356	10-05-2020	2020-10-05 오전 2:53:21	11:53:21	2.0.10.252	96		1	{/}	분포	107	1	96	NULL	NULL	NULL	NULL	NULL	NULL	KSY2	List1	NULL	NULL	NULL	NULL	NULL	NULL	NULL	NULL	NULL	1	{/}	0	4	278485	0	{/}	393	278878
좌우반구com(CVF, UVF, BVF)_1	1	1	<?xml version="1.0"?>\n<Clock xmlns:dt="urn:schemas-microsoft-com:datatypes"><Description dt:dt="string">E-Prime Primary Realtime Clock</Description><StartTime><Timestamp dt:dt="int">0</Timestamp><DateUtc dt:dt="string">2020-10-05T02:53:21Z</DateUtc></StartTime><FrequencyChanges><FrequencyChange><Frequency dt:dt="r8">2699960000</Frequency><Timestamp dt:dt="r8">3.41649295515452E+15</Timestamp><Cur…	좌우반구com(CVF, UVF, BVF)_1-001-1	60.021	1.0.0.161	1	1629878859	Professional	2.0.10.242	2.0.10.356	10-05-2020	2020-10-05 오전 2:53:21	11:53:21	2.0.10.252	20		1	{/}	비교	3	1	20	NULL	NULL	NULL	NULL	NULL	NULL	KSY2	List1	NULL	NULL	NULL	NULL	NULL	NULL	NULL	NULL	NULL	1	{/}	0	3	73256	0	{/}	327	73583
좌우반구com(CVF, UVF, BVF)_1	1	1	<?xml version="1.0"?>\n<Clock xmlns:dt="urn:schemas-microsoft-com:datatypes"><Description dt:dt="string">E-Prime Primary Realtime Clock</Description><StartTime><Timestamp dt:dt="int">0</Timestamp><DateUtc dt:dt="string">2020-10-05T02:53:21Z</DateUtc></StartTime><FrequencyChanges><FrequencyChange><Frequency dt:dt="r8">2699960000</Frequency><Timestamp dt:dt="r8">3.41649295515452E+15</Timestamp><Cur…	좌우반구com(CVF, UVF, BVF)_1-001-1	60.021	1.0.0.161	1	1629878859	Professional	2.0.10.242	2.0.10.356	10-05-2020	2020-10-05 오전 2:53:21	11:53:21	2.0.10.252	43		2	z	비껍	104	1	43	NULL	NULL	NULL	NULL	NULL	NULL	KSY3	List1	NULL	NULL	NULL	NULL	NULL	NULL	NULL	NULL	NULL	1	z	0	3	135434	0	z	445	135879
좌우반구com(CVF, UVF, BVF)_1	1	1	<?xml version="1.0"?>\n<Clock xmlns:dt="urn:schemas-microsoft-com:datatypes"><Description dt:dt="string">E-Prime Primary Realtime Clock</Description><StartTime><Timestamp dt:dt="int">0</Timestamp><DateUtc dt:dt="string">2020-10-05T02:53:21Z</DateUtc></StartTime><FrequencyChanges><FrequencyChange><Frequency dt:dt="r8">2699960000</Frequency><Timestamp dt:dt="r8">3.41649295515452E+15</Timestamp><Cur…	좌우반구com(CVF, UVF, BVF)_1-001-1	60.021	1.0.0.161	1	1629878859	Professional	2.0.10.242	2.0.10.356	10-05-2020	2020-10-05 오전 2:53:21	11:53:21	2.0.10.252	354		2	z	비략	NULL	NULL	NULL	NULL	NULL	NULL	120	1	90	KSY	List3	0		0	0	1014113	183		0	0	1	z	0	3	1014296	0	z	447	1014743
좌우반구com(CVF, UVF, BVF)_1	1	1	<?xml version="1.0"?>\n<Clock xmlns:dt="urn:schemas-microsoft-com:datatypes"><Description dt:dt="string">E-Prime Primary Realtime Clock</Description><StartTime><Timestamp dt:dt="int">0</Timestamp><DateUtc dt:dt="string">2020-10-05T02:53:21Z</DateUtc></StartTime><FrequencyChanges><FrequencyChange><Frequency dt:dt="r8">2699960000</Frequency><Timestamp dt:dt="r8">3.41649295515452E+15</Timestamp><Cur…	좌우반구com(CVF, UVF, BVF)_1-001-1	60.021	1.0.0.161	1	1629878859	Professional	2.0.10.242	2.0.10.356	10-05-2020	2020-10-05 오전 2:53:21	11:53:21	2.0.10.252	142		1	{/}	비상	NULL	NULL	NULL	84	1	10	NULL	NULL	NULL	KSY2	List2	NULL	NULL	NULL	NULL	NULL	NULL	NULL	NULL	NULL	1	{/}	0	3	421835	0	{/}	305	422140
좌우반구com(CVF, UVF, BVF)_1	1	1	<?xml version="1.0"?>\n<Clock xmlns:dt="urn:schemas-microsoft-com:datatypes"><Description dt:dt="string">E-Prime Primary Realtime Clock</Description><StartTime><Timestamp dt:dt="int">0</Timestamp><DateUtc dt:dt="string">2020-10-05T02:53:21Z</DateUtc></StartTime><FrequencyChanges><FrequencyChange><Frequency dt:dt="r8">2699960000</Frequency><Timestamp dt:dt="r8">3.41649295515452E+15</Timestamp><Cur…	좌우반구com(CVF, UVF, BVF)_1-001-1	60.021	1.0.0.161	1	1629878859	Professional	2.0.10.242	2.0.10.356	10-05-2020	2020-10-05 오전 2:53:21	11:53:21	2.0.10.252	179		1	{/}	비용	NULL	NULL	NULL	121	1	47	NULL	NULL	NULL	KSY2	List2	NULL	NULL	NULL	NULL	NULL	NULL	NULL	NULL	NULL	1	{/}	0	3	521034	0	{/}	473	521507
좌우반구com(CVF, UVF, BVF)_1	1	1	<?xml version="1.0"?>\n<Clock xmlns:dt="urn:schemas-microsoft-com:datatypes"><Description dt:dt="string">E-Prime Primary Realtime Clock</Description><StartTime><Timestamp dt:dt="int">0</Timestamp><DateUtc dt:dt="string">2020-10-05T02:53:21Z</DateUtc></StartTime><FrequencyChanges><FrequencyChange><Frequency dt:dt="r8">2699960000</Frequency><Timestamp dt:dt="r8">3.41649295515452E+15</Timestamp><Cur…	좌우반구com(CVF, UVF, BVF)_1-001-1	60.021	1.0.0.161	1	1629878859	Professional	2.0.10.242	2.0.10.356	10-05-2020	2020-10-05 오전 2:53:21	11:53:21	2.0.10.252	121		1	{/}	비판	21	1	121	NULL	NULL	NULL	NULL	NULL	NULL	KSY2	List1	NULL	NULL	NULL	NULL	NULL	NULL	NULL	NULL	NULL	1	{/}	0	3	345078	0	{/}	415	345493
좌우반구com(CVF, UVF, BVF)_1	1	1	<?xml version="1.0"?>\n<Clock xmlns:dt="urn:schemas-microsoft-com:datatypes"><Description dt:dt="string">E-Prime Primary Realtime Clock</Description><StartTime><Timestamp dt:dt="int">0</Timestamp><DateUtc dt:dt="string">2020-10-05T02:53:21Z</DateUtc></StartTime><FrequencyChanges><FrequencyChange><Frequency dt:dt="r8">2699960000</Frequency><Timestamp dt:dt="r8">3.41649295515452E+15</Timestamp><Cur…	좌우반구com(CVF, UVF, BVF)_1-001-1	60.021	1.0.0.161	1	1629878859	Professional	2.0.10.242	2.0.10.356	10-05-2020	2020-10-05 오전 2:53:21	11:53:21	2.0.10.252	317		1	{/}	빈도	NULL	NULL	NULL	NULL	NULL	NULL	75	1	53	KSY2	List3	NULL	NULL	NULL	NULL	NULL	NULL	NULL	NULL	NULL	1	{/}	1	3	914830	0	{/}	394	915224
좌우반구com(CVF, UVF, BVF)_1	1	1	<?xml version="1.0"?>\n<Clock xmlns:dt="urn:schemas-microsoft-com:datatypes"><Description dt:dt="string">E-Prime Primary Realtime Clock</Description><StartTime><Timestamp dt:dt="int">0</Timestamp><DateUtc dt:dt="string">2020-10-05T02:53:21Z</DateUtc></StartTime><FrequencyChanges><FrequencyChange><Frequency dt:dt="r8">2699960000</Frequency><Timestamp dt:dt="r8">3.41649295515452E+15</Timestamp><Cur…	좌우반구com(CVF, UVF, BVF)_1-001-1	60.021	1.0.0.161	1	1629878859	Professional	2.0.10.242	2.0.10.356	10-05-2020	2020-10-05 오전 2:53:21	11:53:21	2.0.10.252	75		2	z	빈략	52	1	75	NULL	NULL	NULL	NULL	NULL	NULL	KSY4	List1	NULL	NULL	NULL	NULL	NULL	NULL	NULL	NULL	NULL	1	z	1	3	221504	0	z	446	221950
좌우반구com(CVF, UVF, BVF)_1	1	1	<?xml version="1.0"?>\n<Clock xmlns:dt="urn:schemas-microsoft-com:datatypes"><Description dt:dt="string">E-Prime Primary Realtime Clock</Description><StartTime><Timestamp dt:dt="int">0</Timestamp><DateUtc dt:dt="string">2020-10-05T02:53:21Z</DateUtc></StartTime><FrequencyChanges><FrequencyChange><Frequency dt:dt="r8">2699960000</Frequency><Timestamp dt:dt="r8">3.41649295515452E+15</Timestamp><Cur…	좌우반구com(CVF, UVF, BVF)_1-001-1	60.021	1.0.0.161	1	1629878859	Professional	2.0.10.242	2.0.10.356	10-05-2020	2020-10-05 오전 2:53:21	11:53:21	2.0.10.252	185		2	z	빈비	NULL	NULL	NULL	4	1	53	NULL	NULL	NULL	KSY4	List2	NULL	NULL	NULL	NULL	NULL	NULL	NULL	NULL	NULL	1	z	1	3	536978	0	z	434	537412
좌우반구com(CVF, UVF, BVF)_1	1	1	<?xml version="1.0"?>\n<Clock xmlns:dt="urn:schemas-microsoft-com:datatypes"><Description dt:dt="string">E-Prime Primary Realtime Clock</Description><StartTime><Timestamp dt:dt="int">0</Timestamp><DateUtc dt:dt="string">2020-10-05T02:53:21Z</DateUtc></StartTime><FrequencyChanges><FrequencyChange><Frequency dt:dt="r8">2699960000</Frequency><Timestamp dt:dt="r8">3.41649295515452E+15</Timestamp><Cur…	좌우반구com(CVF, UVF, BVF)_1-001-1	60.021	1.0.0.161	1	1629878859	Professional	2.0.10.242	2.0.10.356	10-05-2020	2020-10-05 오전 2:53:21	11:53:21	2.0.10.252	19		2	z	빈종	33	1	19	NULL	NULL	NULL	NULL	NULL	NULL	KSY	List1	0		0	-1	70357	183		0	0	1	z	0	3	70540	0	z	515	71055
좌우반구com(CVF, UVF, BVF)_1	1	1	<?xml version="1.0"?>\n<Clock xmlns:dt="urn:schemas-microsoft-com:datatypes"><Description dt:dt="string">E-Prime Primary Realtime Clock</Description><StartTime><Timestamp dt:dt="int">0</Timestamp><DateUtc dt:dt="string">2020-10-05T02:53:21Z</DateUtc></StartTime><FrequencyChanges><FrequencyChange><Frequency dt:dt="r8">2699960000</Frequency><Timestamp dt:dt="r8">3.41649295515452E+15</Timestamp><Cur…	좌우반구com(CVF, UVF, BVF)_1-001-1	60.021	1.0.0.161	1	1629878859	Professional	2.0.10.242	2.0.10.356	10-05-2020	2020-10-05 오전 2:53:21	11:53:21	2.0.10.252	159		1	{/}	사건	NULL	NULL	NULL	103	1	27	NULL	NULL	NULL	KSY2	List2	NULL	NULL	NULL	NULL	NULL	NULL	NULL	NULL	NULL	1	{/}	1	3	467652	0	{/}	336	467988
좌우반구com(CVF, UVF, BVF)_1	1	1	<?xml version="1.0"?>\n<Clock xmlns:dt="urn:schemas-microsoft-com:datatypes"><Description dt:dt="string">E-Prime Primary Realtime Clock</Description><StartTime><Timestamp dt:dt="int">0</Timestamp><DateUtc dt:dt="string">2020-10-05T02:53:21Z</DateUtc></StartTime><FrequencyChanges><FrequencyChange><Frequency dt:dt="r8">2699960000</Frequency><Timestamp dt:dt="r8">3.41649295515452E+15</Timestamp><Cur…	좌우반구com(CVF, UVF, BVF)_1-001-1	60.021	1.0.0.161	1	1629878859	Professional	2.0.10.242	2.0.10.356	10-05-2020	2020-10-05 오전 2:53:21	11:53:21	2.0.10.252	73		1	{/}	사과	75	1	73	NULL	NULL	NULL	NULL	NULL	NULL	KSY2	List1	NULL	NULL	NULL	NULL	NULL	NULL	NULL	NULL	NULL	1	{/}	0	4	216340	0	{/}	290	216630
좌우반구com(CVF, UVF, BVF)_1	1	1	<?xml version="1.0"?>\n<Clock xmlns:dt="urn:schemas-microsoft-com:datatypes"><Description dt:dt="string">E-Prime Primary Realtime Clock</Description><StartTime><Timestamp dt:dt="int">0</Timestamp><DateUtc dt:dt="string">2020-10-05T02:53:21Z</DateUtc></StartTime><FrequencyChanges><FrequencyChange><Frequency dt:dt="r8">2699960000</Frequency><Timestamp dt:dt="r8">3.41649295515452E+15</Timestamp><Cur…	좌우반구com(CVF, UVF, BVF)_1-001-1	60.021	1.0.0.161	1	1629878859	Professional	2.0.10.242	2.0.10.356	10-05-2020	2020-10-05 오전 2:53:21	11:53:21	2.0.10.252	221		1	{/}	사례	NULL	NULL	NULL	115	1	89	NULL	NULL	NULL	KSY2	List2	NULL	NULL	NULL	NULL	NULL	NULL	NULL	NULL	NULL	1	{/}	0	4	631246	0	{/}	340	631586
좌우반구com(CVF, UVF, BVF)_1	1	1	<?xml version="1.0"?>\n<Clock xmlns:dt="urn:schemas-microsoft-com:datatypes"><Description dt:dt="string">E-Prime Primary Realtime Clock</Description><StartTime><Timestamp dt:dt="int">0</Timestamp><DateUtc dt:dt="string">2020-10-05T02:53:21Z</DateUtc></StartTime><FrequencyChanges><FrequencyChange><Frequency dt:dt="r8">2699960000</Frequency><Timestamp dt:dt="r8">3.41649295515452E+15</Timestamp><Cur…	좌우반구com(CVF, UVF, BVF)_1-001-1	60.021	1.0.0.161	1	1629878859	Professional	2.0.10.242	2.0.10.356	10-05-2020	2020-10-05 오전 2:53:21	11:53:21	2.0.10.252	299		1	{/}	사상	NULL	NULL	NULL	NULL	NULL	NULL	114	1	35	KSY2	List3	NULL	NULL	NULL	NULL	NULL	NULL	NULL	NULL	NULL	1	{/}	0	4	867064	0	{/}	352	867416
좌우반구com(CVF, UVF, BVF)_1	1	1	<?xml version="1.0"?>\n<Clock xmlns:dt="urn:schemas-microsoft-com:datatypes"><Description dt:dt="string">E-Prime Primary Realtime Clock</Description><StartTime><Timestamp dt:dt="int">0</Timestamp><DateUtc dt:dt="string">2020-10-05T02:53:21Z</DateUtc></StartTime><FrequencyChanges><FrequencyChange><Frequency dt:dt="r8">2699960000</Frequency><Timestamp dt:dt="r8">3.41649295515452E+15</Timestamp><Cur…	좌우반구com(CVF, UVF, BVF)_1-001-1	60.021	1.0.0.161	1	1629878859	Professional	2.0.10.242	2.0.10.356	10-05-2020	2020-10-05 오전 2:53:21	11:53:21	2.0.10.252	265		1	{/}	사안	NULL	NULL	NULL	NULL	NULL	NULL	130	1	1	KSY2	List3	NULL	NULL	NULL	NULL	NULL	NULL	NULL	NULL	NULL	1	{/}	0	3	774929	0	{/}	792	775721
좌우반구com(CVF, UVF, BVF)_1	1	1	<?xml version="1.0"?>\n<Clock xmlns:dt="urn:schemas-microsoft-com:datatypes"><Description dt:dt="string">E-Prime Primary Realtime Clock</Description><StartTime><Timestamp dt:dt="int">0</Timestamp><DateUtc dt:dt="string">2020-10-05T02:53:21Z</DateUtc></StartTime><FrequencyChanges><FrequencyChange><Frequency dt:dt="r8">2699960000</Frequency><Timestamp dt:dt="r8">3.41649295515452E+15</Timestamp><Cur…	좌우반구com(CVF, UVF, BVF)_1-001-1	60.021	1.0.0.161	1	1629878859	Professional	2.0.10.242	2.0.10.356	10-05-2020	2020-10-05 오전 2:53:21	11:53:21	2.0.10.252	291		1	{/}	사이	NULL	NULL	NULL	NULL	NULL	NULL	50	1	27	KSY2	List3	NULL	NULL	NULL	NULL	NULL	NULL	NULL	NULL	NULL	1	{/}	0	4	845938	0	{/}	359	846297
좌우반구com(CVF, UVF, BVF)_1	1	1	<?xml version="1.0"?>\n<Clock xmlns:dt="urn:schemas-microsoft-com:datatypes"><Description dt:dt="string">E-Prime Primary Realtime Clock</Description><StartTime><Timestamp dt:dt="int">0</Timestamp><DateUtc dt:dt="string">2020-10-05T02:53:21Z</DateUtc></StartTime><FrequencyChanges><FrequencyChange><Frequency dt:dt="r8">2699960000</Frequency><Timestamp dt:dt="r8">3.41649295515452E+15</Timestamp><Cur…	좌우반구com(CVF, UVF, BVF)_1-001-1	60.021	1.0.0.161	1	1629878859	Professional	2.0.10.242	2.0.10.356	10-05-2020	2020-10-05 오전 2:53:21	11:53:21	2.0.10.252	41		1	{/}	사전	128	1	41	NULL	NULL	NULL	NULL	NULL	NULL	KSY2	List1	NULL	NULL	NULL	NULL	NULL	NULL	NULL	NULL	NULL	1	{/}	0	4	130353	0	{/}	422	130775
좌우반구com(CVF, UVF, BVF)_1	1	1	<?xml version="1.0"?>\n<Clock xmlns:dt="urn:schemas-microsoft-com:datatypes"><Description dt:dt="string">E-Prime Primary Realtime Clock</Description><StartTime><Timestamp dt:dt="int">0</Timestamp><DateUtc dt:dt="string">2020-10-05T02:53:21Z</DateUtc></StartTime><FrequencyChanges><FrequencyChange><Frequency dt:dt="r8">2699960000</Frequency><Timestamp dt:dt="r8">3.41649295515452E+15</Timestamp><Cur…	좌우반구com(CVF, UVF, BVF)_1-001-1	60.021	1.0.0.161	1	1629878859	Professional	2.0.10.242	2.0.10.356	10-05-2020	2020-10-05 오전 2:53:21	11:53:21	2.0.10.252	145		1	{/}	사진	NULL	NULL	NULL	99	1	13	NULL	NULL	NULL	KSY2	List2	NULL	NULL	NULL	NULL	NULL	NULL	NULL	NULL	NULL	1	{/}	1	3	429432	0	{/}	268	429700
좌우반구com(CVF, UVF, BVF)_1	1	1	<?xml version="1.0"?>\n<Clock xmlns:dt="urn:schemas-microsoft-com:datatypes"><Description dt:dt="string">E-Prime Primary Realtime Clock</Description><StartTime><Timestamp dt:dt="int">0</Timestamp><DateUtc dt:dt="string">2020-10-05T02:53:21Z</DateUtc></StartTime><FrequencyChanges><FrequencyChange><Frequency dt:dt="r8">2699960000</Frequency><Timestamp dt:dt="r8">3.41649295515452E+15</Timestamp><Cur…	좌우반구com(CVF, UVF, BVF)_1-001-1	60.021	1.0.0.161	1	1629878859	Professional	2.0.10.242	2.0.10.356	10-05-2020	2020-10-05 오전 2:53:21	11:53:21	2.0.10.252	66		1	{/}	상관	1	1	66	NULL	NULL	NULL	NULL	NULL	NULL	KSY2	List1	NULL	NULL	NULL	NULL	NULL	NULL	NULL	NULL	NULL	1	{/}	1	3	197529	0	{/}	381	197910
좌우반구com(CVF, UVF, BVF)_1	1	1	<?xml version="1.0"?>\n<Clock xmlns:dt="urn:schemas-microsoft-com:datatypes"><Description dt:dt="string">E-Prime Primary Realtime Clock</Description><StartTime><Timestamp dt:dt="int">0</Timestamp><DateUtc dt:dt="string">2020-10-05T02:53:21Z</DateUtc></StartTime><FrequencyChanges><FrequencyChange><Frequency dt:dt="r8">2699960000</Frequency><Timestamp dt:dt="r8">3.41649295515452E+15</Timestamp><Cur…	좌우반구com(CVF, UVF, BVF)_1-001-1	60.021	1.0.0.161	1	1629878859	Professional	2.0.10.242	2.0.10.356	10-05-2020	2020-10-05 오전 2:53:21	11:53:21	2.0.10.252	17		1	{/}	상태	15	1	17	NULL	NULL	NULL	NULL	NULL	NULL	KSY2	List1	NULL	NULL	NULL	NULL	NULL	NULL	NULL	NULL	NULL	1	{/}	0	4	65309	0	{/}	371	65680
좌우반구com(CVF, UVF, BVF)_1	1	1	<?xml version="1.0"?>\n<Clock xmlns:dt="urn:schemas-microsoft-com:datatypes"><Description dt:dt="string">E-Prime Primary Realtime Clock</Description><StartTime><Timestamp dt:dt="int">0</Timestamp><DateUtc dt:dt="string">2020-10-05T02:53:21Z</DateUtc></StartTime><FrequencyChanges><FrequencyChange><Frequency dt:dt="r8">2699960000</Frequency><Timestamp dt:dt="r8">3.41649295515452E+15</Timestamp><Cur…	좌우반구com(CVF, UVF, BVF)_1-001-1	60.021	1.0.0.161	1	1629878859	Professional	2.0.10.242	2.0.10.356	10-05-2020	2020-10-05 오전 2:53:21	11:53:21	2.0.10.252	303		1	{/}	색상	NULL	NULL	NULL	NULL	NULL	NULL	1	1	39	KSY2	List3	NULL	NULL	NULL	NULL	NULL	NULL	NULL	NULL	NULL	1	{/}	0	3	877660	0	{/}	324	877984
좌우반구com(CVF, UVF, BVF)_1	1	1	<?xml version="1.0"?>\n<Clock xmlns:dt="urn:schemas-microsoft-com:datatypes"><Description dt:dt="string">E-Prime Primary Realtime Clock</Description><StartTime><Timestamp dt:dt="int">0</Timestamp><DateUtc dt:dt="string">2020-10-05T02:53:21Z</DateUtc></StartTime><FrequencyChanges><FrequencyChange><Frequency dt:dt="r8">2699960000</Frequency><Timestamp dt:dt="r8">3.41649295515452E+15</Timestamp><Cur…	좌우반구com(CVF, UVF, BVF)_1-001-1	60.021	1.0.0.161	1	1629878859	Professional	2.0.10.242	2.0.10.356	10-05-2020	2020-10-05 오전 2:53:21	11:53:21	2.0.10.252	94		1	{/}	생선	13	1	94	NULL	NULL	NULL	NULL	NULL	NULL	KSY2	List1	NULL	NULL	NULL	NULL	NULL	NULL	NULL	NULL	NULL	1	{/}	1	3	273386	0	{/}	356	273742
좌우반구com(CVF, UVF, BVF)_1	1	1	<?xml version="1.0"?>\n<Clock xmlns:dt="urn:schemas-microsoft-com:datatypes"><Description dt:dt="string">E-Prime Primary Realtime Clock</Description><StartTime><Timestamp dt:dt="int">0</Timestamp><DateUtc dt:dt="string">2020-10-05T02:53:21Z</DateUtc></StartTime><FrequencyChanges><FrequencyChange><Frequency dt:dt="r8">2699960000</Frequency><Timestamp dt:dt="r8">3.41649295515452E+15</Timestamp><Cur…	좌우반구com(CVF, UVF, BVF)_1-001-1	60.021	1.0.0.161	1	1629878859	Professional	2.0.10.242	2.0.10.356	10-05-2020	2020-10-05 오전 2:53:21	11:53:21	2.0.10.252	169		2	z	생희	NULL	NULL	NULL	21	1	37	NULL	NULL	NULL	KSY4	List2	NULL	NULL	NULL	NULL	NULL	NULL	NULL	NULL	NULL	1	z	0	3	494643	0	z	473	495116
좌우반구com(CVF, UVF, BVF)_1	1	1	<?xml version="1.0"?>\n<Clock xmlns:dt="urn:schemas-microsoft-com:datatypes"><Description dt:dt="string">E-Prime Primary Realtime Clock</Description><StartTime><Timestamp dt:dt="int">0</Timestamp><DateUtc dt:dt="string">2020-10-05T02:53:21Z</DateUtc></StartTime><FrequencyChanges><FrequencyChange><Frequency dt:dt="r8">2699960000</Frequency><Timestamp dt:dt="r8">3.41649295515452E+15</Timestamp><Cur…	좌우반구com(CVF, UVF, BVF)_1-001-1	60.021	1.0.0.161	1	1629878859	Professional	2.0.10.242	2.0.10.356	10-05-2020	2020-10-05 오전 2:53:21	11:53:21	2.0.10.252	229		2	z	석감	NULL	NULL	NULL	92	1	97	NULL	NULL	NULL	KSY	List2	0		1	-1	652288	184		0	0	1	z	0	4	652472	0	z	434	652906
좌우반구com(CVF, UVF, BVF)_1	1	1	<?xml version="1.0"?>\n<Clock xmlns:dt="urn:schemas-microsoft-com:datatypes"><Description dt:dt="string">E-Prime Primary Realtime Clock</Description><StartTime><Timestamp dt:dt="int">0</Timestamp><DateUtc dt:dt="string">2020-10-05T02:53:21Z</DateUtc></StartTime><FrequencyChanges><FrequencyChange><Frequency dt:dt="r8">2699960000</Frequency><Timestamp dt:dt="r8">3.41649295515452E+15</Timestamp><Cur…	좌우반구com(CVF, UVF, BVF)_1-001-1	60.021	1.0.0.161	1	1629878859	Professional	2.0.10.242	2.0.10.356	10-05-2020	2020-10-05 오전 2:53:21	11:53:21	2.0.10.252	372		1	{/}	선배	NULL	NULL	NULL	NULL	NULL	NULL	85	1	108	KSY2	List3	NULL	NULL	NULL	NULL	NULL	NULL	NULL	NULL	NULL	1	{/}	0	4	1062463	0	{/}	335	1062798
좌우반구com(CVF, UVF, BVF)_1	1	1	<?xml version="1.0"?>\n<Clock xmlns:dt="urn:schemas-microsoft-com:datatypes"><Description dt:dt="string">E-Prime Primary Realtime Clock</Description><StartTime><Timestamp dt:dt="int">0</Timestamp><DateUtc dt:dt="string">2020-10-05T02:53:21Z</DateUtc></StartTime><FrequencyChanges><FrequencyChange><Frequency dt:dt="r8">2699960000</Frequency><Timestamp dt:dt="r8">3.41649295515452E+15</Timestamp><Cur…	좌우반구com(CVF, UVF, BVF)_1-001-1	60.021	1.0.0.161	1	1629878859	Professional	2.0.10.242	2.0.10.356	10-05-2020	2020-10-05 오전 2:53:21	11:53:21	2.0.10.252	381		1	{/}	선택	NULL	NULL	NULL	NULL	NULL	NULL	89	1	117	KSY2	List3	NULL	NULL	NULL	NULL	NULL	NULL	NULL	NULL	NULL	1	{/}	1	3	1086404	0	{/}	298	1086702
좌우반구com(CVF, UVF, BVF)_1	1	1	<?xml version="1.0"?>\n<Clock xmlns:dt="urn:schemas-microsoft-com:datatypes"><Description dt:dt="string">E-Prime Primary Realtime Clock</Description><StartTime><Timestamp dt:dt="int">0</Timestamp><DateUtc dt:dt="string">2020-10-05T02:53:21Z</DateUtc></StartTime><FrequencyChanges><FrequencyChange><Frequency dt:dt="r8">2699960000</Frequency><Timestamp dt:dt="r8">3.41649295515452E+15</Timestamp><Cur…	좌우반구com(CVF, UVF, BVF)_1-001-1	60.021	1.0.0.161	1	1629878859	Professional	2.0.10.242	2.0.10.356	10-05-2020	2020-10-05 오전 2:53:21	11:53:21	2.0.10.252	34		2	z	설결	99	1	34	NULL	NULL	NULL	NULL	NULL	NULL	KSY2	List1	NULL	NULL	NULL	NULL	NULL	NULL	NULL	NULL	NULL	1	z	0	4	110660	0	z	571	111231
좌우반구com(CVF, UVF, BVF)_1	1	1	<?xml version="1.0"?>\n<Clock xmlns:dt="urn:schemas-microsoft-com:datatypes"><Description dt:dt="string">E-Prime Primary Realtime Clock</Description><StartTime><Timestamp dt:dt="int">0</Timestamp><DateUtc dt:dt="string">2020-10-05T02:53:21Z</DateUtc></StartTime><FrequencyChanges><FrequencyChange><Frequency dt:dt="r8">2699960000</Frequency><Timestamp dt:dt="r8">3.41649295515452E+15</Timestamp><Cur…	좌우반구com(CVF, UVF, BVF)_1-001-1	60.021	1.0.0.161	1	1629878859	Professional	2.0.10.242	2.0.10.356	10-05-2020	2020-10-05 오전 2:53:21	11:53:21	2.0.10.252	280		1	{/}	설명	NULL	NULL	NULL	NULL	NULL	NULL	113	1	16	KSY2	List3	NULL	NULL	NULL	NULL	NULL	NULL	NULL	NULL	NULL	1	{/}	0	3	814715	0	{/}	310	815025
좌우반구com(CVF, UVF, BVF)_1	1	1	<?xml version="1.0"?>\n<Clock xmlns:dt="urn:schemas-microsoft-com:datatypes"><Description dt:dt="string">E-Prime Primary Realtime Clock</Description><StartTime><Timestamp dt:dt="int">0</Timestamp><DateUtc dt:dt="string">2020-10-05T02:53:21Z</DateUtc></StartTime><FrequencyChanges><FrequencyChange><Frequency dt:dt="r8">2699960000</Frequency><Timestamp dt:dt="r8">3.41649295515452E+15</Timestamp><Cur…	좌우반구com(CVF, UVF, BVF)_1-001-1	60.021	1.0.0.161	1	1629878859	Professional	2.0.10.242	2.0.10.356	10-05-2020	2020-10-05 오전 2:53:21	11:53:21	2.0.10.252	89		1	{/}	설문	123	1	89	NULL	NULL	NULL	NULL	NULL	NULL	KSY2	List1	NULL	NULL	NULL	NULL	NULL	NULL	NULL	NULL	NULL	1	{/}	0	4	259475	0	{/}	427	259902
좌우반구com(CVF, UVF, BVF)_1	1	1	<?xml version="1.0"?>\n<Clock xmlns:dt="urn:schemas-microsoft-com:datatypes"><Description dt:dt="string">E-Prime Primary Realtime Clock</Description><StartTime><Timestamp dt:dt="int">0</Timestamp><DateUtc dt:dt="string">2020-10-05T02:53:21Z</DateUtc></StartTime><FrequencyChanges><FrequencyChange><Frequency dt:dt="r8">2699960000</Frequency><Timestamp dt:dt="r8">3.41649295515452E+15</Timestamp><Cur…	좌우반구com(CVF, UVF, BVF)_1-001-1	60.021	1.0.0.161	1	1629878859	Professional	2.0.10.242	2.0.10.356	10-05-2020	2020-10-05 오전 2:53:21	11:53:21	2.0.10.252	171		2	z	설색	NULL	NULL	NULL	60	1	39	NULL	NULL	NULL	KSY4	List2	NULL	NULL	NULL	NULL	NULL	NULL	NULL	NULL	NULL	0	z	0	4	499875	0	{/}	545	500420
좌우반구com(CVF, UVF, BVF)_1	1	1	<?xml version="1.0"?>\n<Clock xmlns:dt="urn:schemas-microsoft-com:datatypes"><Description dt:dt="string">E-Prime Primary Realtime Clock</Description><StartTime><Timestamp dt:dt="int">0</Timestamp><DateUtc dt:dt="string">2020-10-05T02:53:21Z</DateUtc></StartTime><FrequencyChanges><FrequencyChange><Frequency dt:dt="r8">2699960000</Frequency><Timestamp dt:dt="r8">3.41649295515452E+15</Timestamp><Cur…	좌우반구com(CVF, UVF, BVF)_1-001-1	60.021	1.0.0.161	1	1629878859	Professional	2.0.10.242	2.0.10.356	10-05-2020	2020-10-05 오전 2:53:21	11:53:21	2.0.10.252	16		2	z	섭습	119	1	16	NULL	NULL	NULL	NULL	NULL	NULL	KSY2	List1	NULL	NULL	NULL	NULL	NULL	NULL	NULL	NULL	NULL	1	z	0	4	62610	0	z	501	63111
좌우반구com(CVF, UVF, BVF)_1	1	1	<?xml version="1.0"?>\n<Clock xmlns:dt="urn:schemas-microsoft-com:datatypes"><Description dt:dt="string">E-Prime Primary Realtime Clock</Description><StartTime><Timestamp dt:dt="int">0</Timestamp><DateUtc dt:dt="string">2020-10-05T02:53:21Z</DateUtc></StartTime><FrequencyChanges><FrequencyChange><Frequency dt:dt="r8">2699960000</Frequency><Timestamp dt:dt="r8">3.41649295515452E+15</Timestamp><Cur…	좌우반구com(CVF, UVF, BVF)_1-001-1	60.021	1.0.0.161	1	1629878859	Professional	2.0.10.242	2.0.10.356	10-05-2020	2020-10-05 오전 2:53:21	11:53:21	2.0.10.252	67		1	{/}	성공	53	1	67	NULL	NULL	NULL	NULL	NULL	NULL	KSY2	List1	NULL	NULL	NULL	NULL	NULL	NULL	NULL	NULL	NULL	1	{/}	0	3	200112	0	{/}	342	200454
좌우반구com(CVF, UVF, BVF)_1	1	1	<?xml version="1.0"?>\n<Clock xmlns:dt="urn:schemas-microsoft-com:datatypes"><Description dt:dt="string">E-Prime Primary Realtime Clock</Description><StartTime><Timestamp dt:dt="int">0</Timestamp><DateUtc dt:dt="string">2020-10-05T02:53:21Z</DateUtc></StartTime><FrequencyChanges><FrequencyChange><Frequency dt:dt="r8">2699960000</Frequency><Timestamp dt:dt="r8">3.41649295515452E+15</Timestamp><Cur…	좌우반구com(CVF, UVF, BVF)_1-001-1	60.021	1.0.0.161	1	1629878859	Professional	2.0.10.242	2.0.10.356	10-05-2020	2020-10-05 오전 2:53:21	11:53:21	2.0.10.252	388		1	{/}	세상	NULL	NULL	NULL	NULL	NULL	NULL	98	1	124	KSY2	List3	NULL	NULL	NULL	NULL	NULL	NULL	NULL	NULL	NULL	1	{/}	1	3	1104914	0	{/}	764	1105678
좌우반구com(CVF, UVF, BVF)_1	1	1	<?xml version="1.0"?>\n<Clock xmlns:dt="urn:schemas-microsoft-com:datatypes"><Description dt:dt="string">E-Prime Primary Realtime Clock</Description><StartTime><Timestamp dt:dt="int">0</Timestamp><DateUtc dt:dt="string">2020-10-05T02:53:21Z</DateUtc></StartTime><FrequencyChanges><FrequencyChange><Frequency dt:dt="r8">2699960000</Frequency><Timestamp dt:dt="r8">3.41649295515452E+15</Timestamp><Cur…	좌우반구com(CVF, UVF, BVF)_1-001-1	60.021	1.0.0.161	1	1629878859	Professional	2.0.10.242	2.0.10.356	10-05-2020	2020-10-05 오전 2:53:21	11:53:21	2.0.10.252	138		1	{/}	소리	NULL	NULL	NULL	100	1	6	NULL	NULL	NULL	KSY2	List2	NULL	NULL	NULL	NULL	NULL	NULL	NULL	NULL	NULL	1	{/}	0	4	411489	0	{/}	339	411828
좌우반구com(CVF, UVF, BVF)_1	1	1	<?xml version="1.0"?>\n<Clock xmlns:dt="urn:schemas-microsoft-com:datatypes"><Description dt:dt="string">E-Prime Primary Realtime Clock</Description><StartTime><Timestamp dt:dt="int">0</Timestamp><DateUtc dt:dt="string">2020-10-05T02:53:21Z</DateUtc></StartTime><FrequencyChanges><FrequencyChange><Frequency dt:dt="r8">2699960000</Frequency><Timestamp dt:dt="r8">3.41649295515452E+15</Timestamp><Cur…	좌우반구com(CVF, UVF, BVF)_1-001-1	60.021	1.0.0.161	1	1629878859	Professional	2.0.10.242	2.0.10.356	10-05-2020	2020-10-05 오전 2:53:21	11:53:21	2.0.10.252	220		1	{/}	소송	NULL	NULL	NULL	114	1	88	NULL	NULL	NULL	KSY2	List2	NULL	NULL	NULL	NULL	NULL	NULL	NULL	NULL	NULL	1	{/}	1	3	628713	0	{/}	329	629042
좌우반구com(CVF, UVF, BVF)_1	1	1	<?xml version="1.0"?>\n<Clock xmlns:dt="urn:schemas-microsoft-com:datatypes"><Description dt:dt="string">E-Prime Primary Realtime Clock</Description><StartTime><Timestamp dt:dt="int">0</Timestamp><DateUtc dt:dt="string">2020-10-05T02:53:21Z</DateUtc></StartTime><FrequencyChanges><FrequencyChange><Frequency dt:dt="r8">2699960000</Frequency><Timestamp dt:dt="r8">3.41649295515452E+15</Timestamp><Cur…	좌우반구com(CVF, UVF, BVF)_1-001-1	60.021	1.0.0.161	1	1629878859	Professional	2.0.10.242	2.0.10.356	10-05-2020	2020-10-05 오전 2:53:21	11:53:21	2.0.10.252	259		1	{/}	속도	NULL	NULL	NULL	74	1	127	NULL	NULL	NULL	KSY2	List2	NULL	NULL	NULL	NULL	NULL	NULL	NULL	NULL	NULL	1	{/}	1	3	732360	0	{/}	313	732673
좌우반구com(CVF, UVF, BVF)_1	1	1	<?xml version="1.0"?>\n<Clock xmlns:dt="urn:schemas-microsoft-com:datatypes"><Description dt:dt="string">E-Prime Primary Realtime Clock</Description><StartTime><Timestamp dt:dt="int">0</Timestamp><DateUtc dt:dt="string">2020-10-05T02:53:21Z</DateUtc></StartTime><FrequencyChanges><FrequencyChange><Frequency dt:dt="r8">2699960000</Frequency><Timestamp dt:dt="r8">3.41649295515452E+15</Timestamp><Cur…	좌우반구com(CVF, UVF, BVF)_1-001-1	60.021	1.0.0.161	1	1629878859	Professional	2.0.10.242	2.0.10.356	10-05-2020	2020-10-05 오전 2:53:21	11:53:21	2.0.10.252	323		2	z	송스	NULL	NULL	NULL	NULL	NULL	NULL	20	1	59	KSY3	List3	NULL	NULL	NULL	NULL	NULL	NULL	NULL	NULL	NULL	1	z	0	3	930825	0	z	695	931520
좌우반구com(CVF, UVF, BVF)_1	1	1	<?xml version="1.0"?>\n<Clock xmlns:dt="urn:schemas-microsoft-com:datatypes"><Description dt:dt="string">E-Prime Primary Realtime Clock</Description><StartTime><Timestamp dt:dt="int">0</Timestamp><DateUtc dt:dt="string">2020-10-05T02:53:21Z</DateUtc></StartTime><FrequencyChanges><FrequencyChange><Frequency dt:dt="r8">2699960000</Frequency><Timestamp dt:dt="r8">3.41649295515452E+15</Timestamp><Cur…	좌우반구com(CVF, UVF, BVF)_1-001-1	60.021	1.0.0.161	1	1629878859	Professional	2.0.10.242	2.0.10.356	10-05-2020	2020-10-05 오전 2:53:21	11:53:21	2.0.10.252	35		2	z	송익	54	1	35	NULL	NULL	NULL	NULL	NULL	NULL	KSY3	List1	NULL	NULL	NULL	NULL	NULL	NULL	NULL	NULL	NULL	1	z	1	3	113425	0	z	646	114071
좌우반구com(CVF, UVF, BVF)_1	1	1	<?xml version="1.0"?>\n<Clock xmlns:dt="urn:schemas-microsoft-com:datatypes"><Description dt:dt="string">E-Prime Primary Realtime Clock</Description><StartTime><Timestamp dt:dt="int">0</Timestamp><DateUtc dt:dt="string">2020-10-05T02:53:21Z</DateUtc></StartTime><FrequencyChanges><FrequencyChange><Frequency dt:dt="r8">2699960000</Frequency><Timestamp dt:dt="r8">3.41649295515452E+15</Timestamp><Cur…	좌우반구com(CVF, UVF, BVF)_1-001-1	60.021	1.0.0.161	1	1629878859	Professional	2.0.10.242	2.0.10.356	10-05-2020	2020-10-05 오전 2:53:21	11:53:21	2.0.10.252	300		1	{/}	수고	NULL	NULL	NULL	NULL	NULL	NULL	66	1	36	KSY2	List3	NULL	NULL	NULL	NULL	NULL	NULL	NULL	NULL	NULL	1	{/}	0	3	869613	0	{/}	299	869912
좌우반구com(CVF, UVF, BVF)_1	1	1	<?xml version="1.0"?>\n<Clock xmlns:dt="urn:schemas-microsoft-com:datatypes"><Description dt:dt="string">E-Prime Primary Realtime Clock</Description><StartTime><Timestamp dt:dt="int">0</Timestamp><DateUtc dt:dt="string">2020-10-05T02:53:21Z</DateUtc></StartTime><FrequencyChanges><FrequencyChange><Frequency dt:dt="r8">2699960000</Frequency><Timestamp dt:dt="r8">3.41649295515452E+15</Timestamp><Cur…	좌우반구com(CVF, UVF, BVF)_1-001-1	60.021	1.0.0.161	1	1629878859	Professional	2.0.10.242	2.0.10.356	10-05-2020	2020-10-05 오전 2:53:21	11:53:21	2.0.10.252	109		1	{/}	수단	69	1	109	NULL	NULL	NULL	NULL	NULL	NULL	KSY2	List1	NULL	NULL	NULL	NULL	NULL	NULL	NULL	NULL	NULL	1	{/}	0	4	312973	0	{/}	448	313421
좌우반구com(CVF, UVF, BVF)_1	1	1	<?xml version="1.0"?>\n<Clock xmlns:dt="urn:schemas-microsoft-com:datatypes"><Description dt:dt="string">E-Prime Primary Realtime Clock</Description><StartTime><Timestamp dt:dt="int">0</Timestamp><DateUtc dt:dt="string">2020-10-05T02:53:21Z</DateUtc></StartTime><FrequencyChanges><FrequencyChange><Frequency dt:dt="r8">2699960000</Frequency><Timestamp dt:dt="r8">3.41649295515452E+15</Timestamp><Cur…	좌우반구com(CVF, UVF, BVF)_1-001-1	60.021	1.0.0.161	1	1629878859	Professional	2.0.10.242	2.0.10.356	10-05-2020	2020-10-05 오전 2:53:21	11:53:21	2.0.10.252	377		1	{/}	수준	NULL	NULL	NULL	NULL	NULL	NULL	63	1	113	KSY2	List3	NULL	NULL	NULL	NULL	NULL	NULL	NULL	NULL	NULL	1	{/}	1	3	1075541	0	{/}	361	1075902
좌우반구com(CVF, UVF, BVF)_1	1	1	<?xml version="1.0"?>\n<Clock xmlns:dt="urn:schemas-microsoft-com:datatypes"><Description dt:dt="string">E-Prime Primary Realtime Clock</Description><StartTime><Timestamp dt:dt="int">0</Timestamp><DateUtc dt:dt="string">2020-10-05T02:53:21Z</DateUtc></StartTime><FrequencyChanges><FrequencyChange><Frequency dt:dt="r8">2699960000</Frequency><Timestamp dt:dt="r8">3.41649295515452E+15</Timestamp><Cur…	좌우반구com(CVF, UVF, BVF)_1-001-1	60.021	1.0.0.161	1	1629878859	Professional	2.0.10.242	2.0.10.356	10-05-2020	2020-10-05 오전 2:53:21	11:53:21	2.0.10.252	314		2	z	숙국	NULL	NULL	NULL	NULL	NULL	NULL	10	1	50	KSY2	List3	NULL	NULL	NULL	NULL	NULL	NULL	NULL	NULL	NULL	1	z	0	3	906700	0	z	508	907208
좌우반구com(CVF, UVF, BVF)_1	1	1	<?xml version="1.0"?>\n<Clock xmlns:dt="urn:schemas-microsoft-com:datatypes"><Description dt:dt="string">E-Prime Primary Realtime Clock</Description><StartTime><Timestamp dt:dt="int">0</Timestamp><DateUtc dt:dt="string">2020-10-05T02:53:21Z</DateUtc></StartTime><FrequencyChanges><FrequencyChange><Frequency dt:dt="r8">2699960000</Frequency><Timestamp dt:dt="r8">3.41649295515452E+15</Timestamp><Cur…	좌우반구com(CVF, UVF, BVF)_1-001-1	60.021	1.0.0.161	1	1629878859	Professional	2.0.10.242	2.0.10.356	10-05-2020	2020-10-05 오전 2:53:21	11:53:21	2.0.10.252	290		2	z	숙발	NULL	NULL	NULL	NULL	NULL	NULL	26	1	26	KSY3	List3	NULL	NULL	NULL	NULL	NULL	NULL	NULL	NULL	NULL	1	z	1	3	843105	0	z	639	843744
좌우반구com(CVF, UVF, BVF)_1	1	1	<?xml version="1.0"?>\n<Clock xmlns:dt="urn:schemas-microsoft-com:datatypes"><Description dt:dt="string">E-Prime Primary Realtime Clock</Description><StartTime><Timestamp dt:dt="int">0</Timestamp><DateUtc dt:dt="string">2020-10-05T02:53:21Z</DateUtc></StartTime><FrequencyChanges><FrequencyChange><Frequency dt:dt="r8">2699960000</Frequency><Timestamp dt:dt="r8">3.41649295515452E+15</Timestamp><Cur…	좌우반구com(CVF, UVF, BVF)_1-001-1	60.021	1.0.0.161	1	1629878859	Professional	2.0.10.242	2.0.10.356	10-05-2020	2020-10-05 오전 2:53:21	11:53:21	2.0.10.252	107		1	{/}	숙소	90	1	107	NULL	NULL	NULL	NULL	NULL	NULL	KSY3	List1	NULL	NULL	NULL	NULL	NULL	NULL	NULL	NULL	NULL	1	{/}	0	4	307725	0	{/}	408	308133
좌우반구com(CVF, UVF, BVF)_1	1	1	<?xml version="1.0"?>\n<Clock xmlns:dt="urn:schemas-microsoft-com:datatypes"><Description dt:dt="string">E-Prime Primary Realtime Clock</Description><StartTime><Timestamp dt:dt="int">0</Timestamp><DateUtc dt:dt="string">2020-10-05T02:53:21Z</DateUtc></StartTime><FrequencyChanges><FrequencyChange><Frequency dt:dt="r8">2699960000</Frequency><Timestamp dt:dt="r8">3.41649295515452E+15</Timestamp><Cur…	좌우반구com(CVF, UVF, BVF)_1-001-1	60.021	1.0.0.161	1	1629878859	Professional	2.0.10.242	2.0.10.356	10-05-2020	2020-10-05 오전 2:53:21	11:53:21	2.0.10.252	307		2	z	술감	NULL	NULL	NULL	NULL	NULL	NULL	77	1	43	KSY3	List3	NULL	NULL	NULL	NULL	NULL	NULL	NULL	NULL	NULL	1	z	0	3	888456	0	z	624	889080
좌우반구com(CVF, UVF, BVF)_1	1	1	<?xml version="1.0"?>\n<Clock xmlns:dt="urn:schemas-microsoft-com:datatypes"><Description dt:dt="string">E-Prime Primary Realtime Clock</Description><StartTime><Timestamp dt:dt="int">0</Timestamp><DateUtc dt:dt="string">2020-10-05T02:53:21Z</DateUtc></StartTime><FrequencyChanges><FrequencyChange><Frequency dt:dt="r8">2699960000</Frequency><Timestamp dt:dt="r8">3.41649295515452E+15</Timestamp><Cur…	좌우반구com(CVF, UVF, BVF)_1-001-1	60.021	1.0.0.161	1	1629878859	Professional	2.0.10.242	2.0.10.356	10-05-2020	2020-10-05 오전 2:53:21	11:53:21	2.0.10.252	74		2	z	술목	77	1	74	NULL	NULL	NULL	NULL	NULL	NULL	KSY4	List1	NULL	NULL	NULL	NULL	NULL	NULL	NULL	NULL	NULL	1	z	0	3	218822	0	z	488	219310
좌우반구com(CVF, UVF, BVF)_1	1	1	<?xml version="1.0"?>\n<Clock xmlns:dt="urn:schemas-microsoft-com:datatypes"><Description dt:dt="string">E-Prime Primary Realtime Clock</Description><StartTime><Timestamp dt:dt="int">0</Timestamp><DateUtc dt:dt="string">2020-10-05T02:53:21Z</DateUtc></StartTime><FrequencyChanges><FrequencyChange><Frequency dt:dt="r8">2699960000</Frequency><Timestamp dt:dt="r8">3.41649295515452E+15</Timestamp><Cur…	좌우반구com(CVF, UVF, BVF)_1-001-1	60.021	1.0.0.161	1	1629878859	Professional	2.0.10.242	2.0.10.356	10-05-2020	2020-10-05 오전 2:53:21	11:53:21	2.0.10.252	302		2	z	스위	NULL	NULL	NULL	NULL	NULL	NULL	118	1	38	KSY2	List3	NULL	NULL	NULL	NULL	NULL	NULL	NULL	NULL	NULL	1	z	1	3	874794	0	z	662	875456
좌우반구com(CVF, UVF, BVF)_1	1	1	<?xml version="1.0"?>\n<Clock xmlns:dt="urn:schemas-microsoft-com:datatypes"><Description dt:dt="string">E-Prime Primary Realtime Clock</Description><StartTime><Timestamp dt:dt="int">0</Timestamp><DateUtc dt:dt="string">2020-10-05T02:53:21Z</DateUtc></StartTime><FrequencyChanges><FrequencyChange><Frequency dt:dt="r8">2699960000</Frequency><Timestamp dt:dt="r8">3.41649295515452E+15</Timestamp><Cur…	좌우반구com(CVF, UVF, BVF)_1-001-1	60.021	1.0.0.161	1	1629878859	Professional	2.0.10.242	2.0.10.356	10-05-2020	2020-10-05 오전 2:53:21	11:53:21	2.0.10.252	65		2	z	스진	41	1	65	NULL	NULL	NULL	NULL	NULL	NULL	KSY3	List1	NULL	NULL	NULL	NULL	NULL	NULL	NULL	NULL	NULL	1	z	1	3	194930	0	z	404	195334
좌우반구com(CVF, UVF, BVF)_1	1	1	<?xml version="1.0"?>\n<Clock xmlns:dt="urn:schemas-microsoft-com:datatypes"><Description dt:dt="string">E-Prime Primary Realtime Clock</Description><StartTime><Timestamp dt:dt="int">0</Timestamp><DateUtc dt:dt="string">2020-10-05T02:53:21Z</DateUtc></StartTime><FrequencyChanges><FrequencyChange><Frequency dt:dt="r8">2699960000</Frequency><Timestamp dt:dt="r8">3.41649295515452E+15</Timestamp><Cur…	좌우반구com(CVF, UVF, BVF)_1-001-1	60.021	1.0.0.161	1	1629878859	Professional	2.0.10.242	2.0.10.356	10-05-2020	2020-10-05 오전 2:53:21	11:53:21	2.0.10.252	162		2	z	스향	NULL	NULL	NULL	7	1	30	NULL	NULL	NULL	KSY3	List2	NULL	NULL	NULL	NULL	NULL	NULL	NULL	NULL	NULL	1	z	0	3	475633	0	z	459	476092
좌우반구com(CVF, UVF, BVF)_1	1	1	<?xml version="1.0"?>\n<Clock xmlns:dt="urn:schemas-microsoft-com:datatypes"><Description dt:dt="string">E-Prime Primary Realtime Clock</Description><StartTime><Timestamp dt:dt="int">0</Timestamp><DateUtc dt:dt="string">2020-10-05T02:53:21Z</DateUtc></StartTime><FrequencyChanges><FrequencyChange><Frequency dt:dt="r8">2699960000</Frequency><Timestamp dt:dt="r8">3.41649295515452E+15</Timestamp><Cur…	좌우반구com(CVF, UVF, BVF)_1-001-1	60.021	1.0.0.161	1	1629878859	Professional	2.0.10.242	2.0.10.356	10-05-2020	2020-10-05 오전 2:53:21	11:53:21	2.0.10.252	112		2	z	습나	63	1	112	NULL	NULL	NULL	NULL	NULL	NULL	KSY3	List1	NULL	NULL	NULL	NULL	NULL	NULL	NULL	NULL	NULL	1	z	0	3	321153	0	z	508	321661
좌우반구com(CVF, UVF, BVF)_1	1	1	<?xml version="1.0"?>\n<Clock xmlns:dt="urn:schemas-microsoft-com:datatypes"><Description dt:dt="string">E-Prime Primary Realtime Clock</Description><StartTime><Timestamp dt:dt="int">0</Timestamp><DateUtc dt:dt="string">2020-10-05T02:53:21Z</DateUtc></StartTime><FrequencyChanges><FrequencyChange><Frequency dt:dt="r8">2699960000</Frequency><Timestamp dt:dt="r8">3.41649295515452E+15</Timestamp><Cur…	좌우반구com(CVF, UVF, BVF)_1-001-1	60.021	1.0.0.161	1	1629878859	Professional	2.0.10.242	2.0.10.356	10-05-2020	2020-10-05 오전 2:53:21	11:53:21	2.0.10.252	329		2	z	습필	NULL	NULL	NULL	NULL	NULL	NULL	21	1	65	KSY2	List3	NULL	NULL	NULL	NULL	NULL	NULL	NULL	NULL	NULL	1	z	0	4	946953	0	z	431	947384
좌우반구com(CVF, UVF, BVF)_1	1	1	<?xml version="1.0"?>\n<Clock xmlns:dt="urn:schemas-microsoft-com:datatypes"><Description dt:dt="string">E-Prime Primary Realtime Clock</Description><StartTime><Timestamp dt:dt="int">0</Timestamp><DateUtc dt:dt="string">2020-10-05T02:53:21Z</DateUtc></StartTime><FrequencyChanges><FrequencyChange><Frequency dt:dt="r8">2699960000</Frequency><Timestamp dt:dt="r8">3.41649295515452E+15</Timestamp><Cur…	좌우반구com(CVF, UVF, BVF)_1-001-1	60.021	1.0.0.161	1	1629878859	Professional	2.0.10.242	2.0.10.356	10-05-2020	2020-10-05 오전 2:53:21	11:53:21	2.0.10.252	192		1	{/}	시간	NULL	NULL	NULL	130	1	60	NULL	NULL	NULL	KSY3	List2	NULL	NULL	NULL	NULL	NULL	NULL	NULL	NULL	NULL	1	{/}	0	3	555322	0	{/}	329	555651
좌우반구com(CVF, UVF, BVF)_1	1	1	<?xml version="1.0"?>\n<Clock xmlns:dt="urn:schemas-microsoft-com:datatypes"><Description dt:dt="string">E-Prime Primary Realtime Clock</Description><StartTime><Timestamp dt:dt="int">0</Timestamp><DateUtc dt:dt="string">2020-10-05T02:53:21Z</DateUtc></StartTime><FrequencyChanges><FrequencyChange><Frequency dt:dt="r8">2699960000</Frequency><Timestamp dt:dt="r8">3.41649295515452E+15</Timestamp><Cur…	좌우반구com(CVF, UVF, BVF)_1-001-1	60.021	1.0.0.161	1	1629878859	Professional	2.0.10.242	2.0.10.356	10-05-2020	2020-10-05 오전 2:53:21	11:53:21	2.0.10.252	54		1	{/}	시기	58	1	54	NULL	NULL	NULL	NULL	NULL	NULL	KSY3	List1	NULL	NULL	NULL	NULL	NULL	NULL	NULL	NULL	NULL	1	{/}	0	3	165224	0	{/}	471	165695
좌우반구com(CVF, UVF, BVF)_1	1	1	<?xml version="1.0"?>\n<Clock xmlns:dt="urn:schemas-microsoft-com:datatypes"><Description dt:dt="string">E-Prime Primary Realtime Clock</Description><StartTime><Timestamp dt:dt="int">0</Timestamp><DateUtc dt:dt="string">2020-10-05T02:53:21Z</DateUtc></StartTime><FrequencyChanges><FrequencyChange><Frequency dt:dt="r8">2699960000</Frequency><Timestamp dt:dt="r8">3.41649295515452E+15</Timestamp><Cur…	좌우반구com(CVF, UVF, BVF)_1-001-1	60.021	1.0.0.161	1	1629878859	Professional	2.0.10.242	2.0.10.356	10-05-2020	2020-10-05 오전 2:53:21	11:53:21	2.0.10.252	216		1	{/}	시대	NULL	NULL	NULL	56	1	84	NULL	NULL	NULL	KSY3	List2	NULL	NULL	NULL	NULL	NULL	NULL	NULL	NULL	NULL	1	{/}	0	3	617900	0	{/}	367	618267
좌우반구com(CVF, UVF, BVF)_1	1	1	<?xml version="1.0"?>\n<Clock xmlns:dt="urn:schemas-microsoft-com:datatypes"><Description dt:dt="string">E-Prime Primary Realtime Clock</Description><StartTime><Timestamp dt:dt="int">0</Timestamp><DateUtc dt:dt="string">2020-10-05T02:53:21Z</DateUtc></StartTime><FrequencyChanges><FrequencyChange><Frequency dt:dt="r8">2699960000</Frequency><Timestamp dt:dt="r8">3.41649295515452E+15</Timestamp><Cur…	좌우반구com(CVF, UVF, BVF)_1-001-1	60.021	1.0.0.161	1	1629878859	Professional	2.0.10.242	2.0.10.356	10-05-2020	2020-10-05 오전 2:53:21	11:53:21	2.0.10.252	283		1	{/}	시도	NULL	NULL	NULL	NULL	NULL	NULL	93	1	19	KSY3	List3	NULL	NULL	NULL	NULL	NULL	NULL	NULL	NULL	NULL	1	{/}	0	3	822746	0	{/}	506	823252
좌우반구com(CVF, UVF, BVF)_1	1	1	<?xml version="1.0"?>\n<Clock xmlns:dt="urn:schemas-microsoft-com:datatypes"><Description dt:dt="string">E-Prime Primary Realtime Clock</Description><StartTime><Timestamp dt:dt="int">0</Timestamp><DateUtc dt:dt="string">2020-10-05T02:53:21Z</DateUtc></StartTime><FrequencyChanges><FrequencyChange><Frequency dt:dt="r8">2699960000</Frequency><Timestamp dt:dt="r8">3.41649295515452E+15</Timestamp><Cur…	좌우반구com(CVF, UVF, BVF)_1-001-1	60.021	1.0.0.161	1	1629878859	Professional	2.0.10.242	2.0.10.356	10-05-2020	2020-10-05 오전 2:53:21	11:53:21	2.0.10.252	85		2	z	시질	23	1	85	NULL	NULL	NULL	NULL	NULL	NULL	KSY	List1	0		0	-1	247229	183		0	0	0	z	0	3	247412	0		0	0
좌우반구com(CVF, UVF, BVF)_1	1	1	<?xml version="1.0"?>\n<Clock xmlns:dt="urn:schemas-microsoft-com:datatypes"><Description dt:dt="string">E-Prime Primary Realtime Clock</Description><StartTime><Timestamp dt:dt="int">0</Timestamp><DateUtc dt:dt="string">2020-10-05T02:53:21Z</DateUtc></StartTime><FrequencyChanges><FrequencyChange><Frequency dt:dt="r8">2699960000</Frequency><Timestamp dt:dt="r8">3.41649295515452E+15</Timestamp><Cur…	좌우반구com(CVF, UVF, BVF)_1-001-1	60.021	1.0.0.161	1	1629878859	Professional	2.0.10.242	2.0.10.356	10-05-2020	2020-10-05 오전 2:53:21	11:53:21	2.0.10.252	77		1	{/}	식비	94	1	77	NULL	NULL	NULL	NULL	NULL	NULL	KSY3	List1	NULL	NULL	NULL	NULL	NULL	NULL	NULL	NULL	NULL	1	{/}	0	3	226786	0	{/}	396	227182
좌우반구com(CVF, UVF, BVF)_1	1	1	<?xml version="1.0"?>\n<Clock xmlns:dt="urn:schemas-microsoft-com:datatypes"><Description dt:dt="string">E-Prime Primary Realtime Clock</Description><StartTime><Timestamp dt:dt="int">0</Timestamp><DateUtc dt:dt="string">2020-10-05T02:53:21Z</DateUtc></StartTime><FrequencyChanges><FrequencyChange><Frequency dt:dt="r8">2699960000</Frequency><Timestamp dt:dt="r8">3.41649295515452E+15</Timestamp><Cur…	좌우반구com(CVF, UVF, BVF)_1-001-1	60.021	1.0.0.161	1	1629878859	Professional	2.0.10.242	2.0.10.356	10-05-2020	2020-10-05 오전 2:53:21	11:53:21	2.0.10.252	36		2	z	식차	66	1	36	NULL	NULL	NULL	NULL	NULL	NULL	KSY	List1	0		0	-1	116091	183		0	0	0	z	1	3	116274	0	{/}	421	116695
좌우반구com(CVF, UVF, BVF)_1	1	1	<?xml version="1.0"?>\n<Clock xmlns:dt="urn:schemas-microsoft-com:datatypes"><Description dt:dt="string">E-Prime Primary Realtime Clock</Description><StartTime><Timestamp dt:dt="int">0</Timestamp><DateUtc dt:dt="string">2020-10-05T02:53:21Z</DateUtc></StartTime><FrequencyChanges><FrequencyChange><Frequency dt:dt="r8">2699960000</Frequency><Timestamp dt:dt="r8">3.41649295515452E+15</Timestamp><Cur…	좌우반구com(CVF, UVF, BVF)_1-001-1	60.021	1.0.0.161	1	1629878859	Professional	2.0.10.242	2.0.10.356	10-05-2020	2020-10-05 오전 2:53:21	11:53:21	2.0.10.252	164		1	{/}	식탁	NULL	NULL	NULL	98	1	32	NULL	NULL	NULL	KSY3	List2	NULL	NULL	NULL	NULL	NULL	NULL	NULL	NULL	NULL	1	{/}	0	3	480981	0	{/}	351	481332
좌우반구com(CVF, UVF, BVF)_1	1	1	<?xml version="1.0"?>\n<Clock xmlns:dt="urn:schemas-microsoft-com:datatypes"><Description dt:dt="string">E-Prime Primary Realtime Clock</Description><StartTime><Timestamp dt:dt="int">0</Timestamp><DateUtc dt:dt="string">2020-10-05T02:53:21Z</DateUtc></StartTime><FrequencyChanges><FrequencyChange><Frequency dt:dt="r8">2699960000</Frequency><Timestamp dt:dt="r8">3.41649295515452E+15</Timestamp><Cur…	좌우반구com(CVF, UVF, BVF)_1-001-1	60.021	1.0.0.161	1	1629878859	Professional	2.0.10.242	2.0.10.356	10-05-2020	2020-10-05 오전 2:53:21	11:53:21	2.0.10.252	98		2	z	실락	115	1	98	NULL	NULL	NULL	NULL	NULL	NULL	KSY2	List1	NULL	NULL	NULL	NULL	NULL	NULL	NULL	NULL	NULL	1	z	0	3	283716	0	z	538	284254
좌우반구com(CVF, UVF, BVF)_1	1	1	<?xml version="1.0"?>\n<Clock xmlns:dt="urn:schemas-microsoft-com:datatypes"><Description dt:dt="string">E-Prime Primary Realtime Clock</Description><StartTime><Timestamp dt:dt="int">0</Timestamp><DateUtc dt:dt="string">2020-10-05T02:53:21Z</DateUtc></StartTime><FrequencyChanges><FrequencyChange><Frequency dt:dt="r8">2699960000</Frequency><Timestamp dt:dt="r8">3.41649295515452E+15</Timestamp><Cur…	좌우반구com(CVF, UVF, BVF)_1-001-1	60.021	1.0.0.161	1	1629878859	Professional	2.0.10.242	2.0.10.356	10-05-2020	2020-10-05 오전 2:53:21	11:53:21	2.0.10.252	59		2	z	실작	102	1	59	NULL	NULL	NULL	NULL	NULL	NULL	KSY4	List1	NULL	NULL	NULL	NULL	NULL	NULL	NULL	NULL	NULL	1	z	0	4	178853	0	z	649	179502
좌우반구com(CVF, UVF, BVF)_1	1	1	<?xml version="1.0"?>\n<Clock xmlns:dt="urn:schemas-microsoft-com:datatypes"><Description dt:dt="string">E-Prime Primary Realtime Clock</Description><StartTime><Timestamp dt:dt="int">0</Timestamp><DateUtc dt:dt="string">2020-10-05T02:53:21Z</DateUtc></StartTime><FrequencyChanges><FrequencyChange><Frequency dt:dt="r8">2699960000</Frequency><Timestamp dt:dt="r8">3.41649295515452E+15</Timestamp><Cur…	좌우반구com(CVF, UVF, BVF)_1-001-1	60.021	1.0.0.161	1	1629878859	Professional	2.0.10.242	2.0.10.356	10-05-2020	2020-10-05 오전 2:53:21	11:53:21	2.0.10.252	51		1	{/}	실험	73	1	51	NULL	NULL	NULL	NULL	NULL	NULL	KSY3	List1	NULL	NULL	NULL	NULL	NULL	NULL	NULL	NULL	NULL	1	{/}	0	3	157310	0	{/}	361	157671
좌우반구com(CVF, UVF, BVF)_1	1	1	<?xml version="1.0"?>\n<Clock xmlns:dt="urn:schemas-microsoft-com:datatypes"><Description dt:dt="string">E-Prime Primary Realtime Clock</Description><StartTime><Timestamp dt:dt="int">0</Timestamp><DateUtc dt:dt="string">2020-10-05T02:53:21Z</DateUtc></StartTime><FrequencyChanges><FrequencyChange><Frequency dt:dt="r8">2699960000</Frequency><Timestamp dt:dt="r8">3.41649295515452E+15</Timestamp><Cur…	좌우반구com(CVF, UVF, BVF)_1-001-1	60.021	1.0.0.161	1	1629878859	Professional	2.0.10.242	2.0.10.356	10-05-2020	2020-10-05 오전 2:53:21	11:53:21	2.0.10.252	226		1	{/}	심복	NULL	NULL	NULL	120	1	94	NULL	NULL	NULL	KSY3	List2	NULL	NULL	NULL	NULL	NULL	NULL	NULL	NULL	NULL	1	{/}	0	3	644791	0	{/}	467	645258
좌우반구com(CVF, UVF, BVF)_1	1	1	<?xml version="1.0"?>\n<Clock xmlns:dt="urn:schemas-microsoft-com:datatypes"><Description dt:dt="string">E-Prime Primary Realtime Clock</Description><StartTime><Timestamp dt:dt="int">0</Timestamp><DateUtc dt:dt="string">2020-10-05T02:53:21Z</DateUtc></StartTime><FrequencyChanges><FrequencyChange><Frequency dt:dt="r8">2699960000</Frequency><Timestamp dt:dt="r8">3.41649295515452E+15</Timestamp><Cur…	좌우반구com(CVF, UVF, BVF)_1-001-1	60.021	1.0.0.161	1	1629878859	Professional	2.0.10.242	2.0.10.356	10-05-2020	2020-10-05 오전 2:53:21	11:53:21	2.0.10.252	345		1	{/}	심신	NULL	NULL	NULL	NULL	NULL	NULL	44	1	81	KSY3	List3	NULL	NULL	NULL	NULL	NULL	NULL	NULL	NULL	NULL	1	{/}	0	3	989488	0	{/}	399	989887
좌우반구com(CVF, UVF, BVF)_1	1	1	<?xml version="1.0"?>\n<Clock xmlns:dt="urn:schemas-microsoft-com:datatypes"><Description dt:dt="string">E-Prime Primary Realtime Clock</Description><StartTime><Timestamp dt:dt="int">0</Timestamp><DateUtc dt:dt="string">2020-10-05T02:53:21Z</DateUtc></StartTime><FrequencyChanges><FrequencyChange><Frequency dt:dt="r8">2699960000</Frequency><Timestamp dt:dt="r8">3.41649295515452E+15</Timestamp><Cur…	좌우반구com(CVF, UVF, BVF)_1-001-1	60.021	1.0.0.161	1	1629878859	Professional	2.0.10.242	2.0.10.356	10-05-2020	2020-10-05 오전 2:53:21	11:53:21	2.0.10.252	4		2	z	안실	124	1	4	NULL	NULL	NULL	NULL	NULL	NULL	KSY4	List1	NULL	NULL	NULL	NULL	NULL	NULL	NULL	NULL	NULL	1	z	0	3	30904	0	z	480	31384
좌우반구com(CVF, UVF, BVF)_1	1	1	<?xml version="1.0"?>\n<Clock xmlns:dt="urn:schemas-microsoft-com:datatypes"><Description dt:dt="string">E-Prime Primary Realtime Clock</Description><StartTime><Timestamp dt:dt="int">0</Timestamp><DateUtc dt:dt="string">2020-10-05T02:53:21Z</DateUtc></StartTime><FrequencyChanges><FrequencyChange><Frequency dt:dt="r8">2699960000</Frequency><Timestamp dt:dt="r8">3.41649295515452E+15</Timestamp><Cur…	좌우반구com(CVF, UVF, BVF)_1-001-1	60.021	1.0.0.161	1	1629878859	Professional	2.0.10.242	2.0.10.356	10-05-2020	2020-10-05 오전 2:53:21	11:53:21	2.0.10.252	122		2	z	압례	92	1	122	NULL	NULL	NULL	NULL	NULL	NULL	KSY2	List1	NULL	NULL	NULL	NULL	NULL	NULL	NULL	NULL	NULL	1	z	0	3	347694	0	z	535	348229
좌우반구com(CVF, UVF, BVF)_1	1	1	<?xml version="1.0"?>\n<Clock xmlns:dt="urn:schemas-microsoft-com:datatypes"><Description dt:dt="string">E-Prime Primary Realtime Clock</Description><StartTime><Timestamp dt:dt="int">0</Timestamp><DateUtc dt:dt="string">2020-10-05T02:53:21Z</DateUtc></StartTime><FrequencyChanges><FrequencyChange><Frequency dt:dt="r8">2699960000</Frequency><Timestamp dt:dt="r8">3.41649295515452E+15</Timestamp><Cur…	좌우반구com(CVF, UVF, BVF)_1-001-1	60.021	1.0.0.161	1	1629878859	Professional	2.0.10.242	2.0.10.356	10-05-2020	2020-10-05 오전 2:53:21	11:53:21	2.0.10.252	399		1	{/}	압축	NULL	NULL	NULL	NULL	NULL	NULL	109	1	135	KSY3	List3	NULL	NULL	NULL	NULL	NULL	NULL	NULL	NULL	NULL	1	{/}	0	3	1134471	0	{/}	359	1134830
좌우반구com(CVF, UVF, BVF)_1	1	1	<?xml version="1.0"?>\n<Clock xmlns:dt="urn:schemas-microsoft-com:datatypes"><Description dt:dt="string">E-Prime Primary Realtime Clock</Description><StartTime><Timestamp dt:dt="int">0</Timestamp><DateUtc dt:dt="string">2020-10-05T02:53:21Z</DateUtc></StartTime><FrequencyChanges><FrequencyChange><Frequency dt:dt="r8">2699960000</Frequency><Timestamp dt:dt="r8">3.41649295515452E+15</Timestamp><Cur…	좌우반구com(CVF, UVF, BVF)_1-001-1	60.021	1.0.0.161	1	1629878859	Professional	2.0.10.242	2.0.10.356	10-05-2020	2020-10-05 오전 2:53:21	11:53:21	2.0.10.252	312		2	z	양간	NULL	NULL	NULL	NULL	NULL	NULL	70	1	48	KSY2	List3	NULL	NULL	NULL	NULL	NULL	NULL	NULL	NULL	NULL	1	z	0	3	901402	0	z	510	901912
좌우반구com(CVF, UVF, BVF)_1	1	1	<?xml version="1.0"?>\n<Clock xmlns:dt="urn:schemas-microsoft-com:datatypes"><Description dt:dt="string">E-Prime Primary Realtime Clock</Description><StartTime><Timestamp dt:dt="int">0</Timestamp><DateUtc dt:dt="string">2020-10-05T02:53:21Z</DateUtc></StartTime><FrequencyChanges><FrequencyChange><Frequency dt:dt="r8">2699960000</Frequency><Timestamp dt:dt="r8">3.41649295515452E+15</Timestamp><Cur…	좌우반구com(CVF, UVF, BVF)_1-001-1	60.021	1.0.0.161	1	1629878859	Professional	2.0.10.242	2.0.10.356	10-05-2020	2020-10-05 오전 2:53:21	11:53:21	2.0.10.252	253		2	z	양급	NULL	NULL	NULL	82	1	121	NULL	NULL	NULL	KSY	List2	0		0	-1	716266	183		0	0	1	z	1	3	716449	0	z	425	716874
좌우반구com(CVF, UVF, BVF)_1	1	1	<?xml version="1.0"?>\n<Clock xmlns:dt="urn:schemas-microsoft-com:datatypes"><Description dt:dt="string">E-Prime Primary Realtime Clock</Description><StartTime><Timestamp dt:dt="int">0</Timestamp><DateUtc dt:dt="string">2020-10-05T02:53:21Z</DateUtc></StartTime><FrequencyChanges><FrequencyChange><Frequency dt:dt="r8">2699960000</Frequency><Timestamp dt:dt="r8">3.41649295515452E+15</Timestamp><Cur…	좌우반구com(CVF, UVF, BVF)_1-001-1	60.021	1.0.0.161	1	1629878859	Professional	2.0.10.242	2.0.10.356	10-05-2020	2020-10-05 오전 2:53:21	11:53:21	2.0.10.252	180		1	{/}	양념	NULL	NULL	NULL	44	1	48	NULL	NULL	NULL	KSY3	List2	NULL	NULL	NULL	NULL	NULL	NULL	NULL	NULL	NULL	1	{/}	1	3	523716	0	{/}	455	524171
좌우반구com(CVF, UVF, BVF)_1	1	1	<?xml version="1.0"?>\n<Clock xmlns:dt="urn:schemas-microsoft-com:datatypes"><Description dt:dt="string">E-Prime Primary Realtime Clock</Description><StartTime><Timestamp dt:dt="int">0</Timestamp><DateUtc dt:dt="string">2020-10-05T02:53:21Z</DateUtc></StartTime><FrequencyChanges><FrequencyChange><Frequency dt:dt="r8">2699960000</Frequency><Timestamp dt:dt="r8">3.41649295515452E+15</Timestamp><Cur…	좌우반구com(CVF, UVF, BVF)_1-001-1	60.021	1.0.0.161	1	1629878859	Professional	2.0.10.242	2.0.10.356	10-05-2020	2020-10-05 오전 2:53:21	11:53:21	2.0.10.252	76		2	z	양최	131	1	76	NULL	NULL	NULL	NULL	NULL	NULL	KSY3	List1	NULL	NULL	NULL	NULL	NULL	NULL	NULL	NULL	NULL	0	z	0	4	224154	0	{/}	428	224582
좌우반구com(CVF, UVF, BVF)_1	1	1	<?xml version="1.0"?>\n<Clock xmlns:dt="urn:schemas-microsoft-com:datatypes"><Description dt:dt="string">E-Prime Primary Realtime Clock</Description><StartTime><Timestamp dt:dt="int">0</Timestamp><DateUtc dt:dt="string">2020-10-05T02:53:21Z</DateUtc></StartTime><FrequencyChanges><FrequencyChange><Frequency dt:dt="r8">2699960000</Frequency><Timestamp dt:dt="r8">3.41649295515452E+15</Timestamp><Cur…	좌우반구com(CVF, UVF, BVF)_1-001-1	60.021	1.0.0.161	1	1629878859	Professional	2.0.10.242	2.0.10.356	10-05-2020	2020-10-05 오전 2:53:21	11:53:21	2.0.10.252	38		1	{/}	어휘	26	1	38	NULL	NULL	NULL	NULL	NULL	NULL	KSY3	List1	NULL	NULL	NULL	NULL	NULL	NULL	NULL	NULL	NULL	1	{/}	0	3	121689	0	{/}	502	122191
좌우반구com(CVF, UVF, BVF)_1	1	1	<?xml version="1.0"?>\n<Clock xmlns:dt="urn:schemas-microsoft-com:datatypes"><Description dt:dt="string">E-Prime Primary Realtime Clock</Description><StartTime><Timestamp dt:dt="int">0</Timestamp><DateUtc dt:dt="string">2020-10-05T02:53:21Z</DateUtc></StartTime><FrequencyChanges><FrequencyChange><Frequency dt:dt="r8">2699960000</Frequency><Timestamp dt:dt="r8">3.41649295515452E+15</Timestamp><Cur…	좌우반구com(CVF, UVF, BVF)_1-001-1	60.021	1.0.0.161	1	1629878859	Professional	2.0.10.242	2.0.10.356	10-05-2020	2020-10-05 오전 2:53:21	11:53:21	2.0.10.252	188		2	z	엄도	NULL	NULL	NULL	36	1	56	NULL	NULL	NULL	KSY4	List2	NULL	NULL	NULL	NULL	NULL	NULL	NULL	NULL	NULL	0	z	0	3	544959	0	{/}	468	545427
좌우반구com(CVF, UVF, BVF)_1	1	1	<?xml version="1.0"?>\n<Clock xmlns:dt="urn:schemas-microsoft-com:datatypes"><Description dt:dt="string">E-Prime Primary Realtime Clock</Description><StartTime><Timestamp dt:dt="int">0</Timestamp><DateUtc dt:dt="string">2020-10-05T02:53:21Z</DateUtc></StartTime><FrequencyChanges><FrequencyChange><Frequency dt:dt="r8">2699960000</Frequency><Timestamp dt:dt="r8">3.41649295515452E+15</Timestamp><Cur…	좌우반구com(CVF, UVF, BVF)_1-001-1	60.021	1.0.0.161	1	1629878859	Professional	2.0.10.242	2.0.10.356	10-05-2020	2020-10-05 오전 2:53:21	11:53:21	2.0.10.252	313		1	{/}	엄마	NULL	NULL	NULL	NULL	NULL	NULL	6	1	49	KSY3	List3	NULL	NULL	NULL	NULL	NULL	NULL	NULL	NULL	NULL	1	{/}	0	4	904118	0	{/}	386	904504
좌우반구com(CVF, UVF, BVF)_1	1	1	<?xml version="1.0"?>\n<Clock xmlns:dt="urn:schemas-microsoft-com:datatypes"><Description dt:dt="string">E-Prime Primary Realtime Clock</Description><StartTime><Timestamp dt:dt="int">0</Timestamp><DateUtc dt:dt="string">2020-10-05T02:53:21Z</DateUtc></StartTime><FrequencyChanges><FrequencyChange><Frequency dt:dt="r8">2699960000</Frequency><Timestamp dt:dt="r8">3.41649295515452E+15</Timestamp><Cur…	좌우반구com(CVF, UVF, BVF)_1-001-1	60.021	1.0.0.161	1	1629878859	Professional	2.0.10.242	2.0.10.356	10-05-2020	2020-10-05 오전 2:53:21	11:53:21	2.0.10.252	224		2	z	엇압	NULL	NULL	NULL	62	1	92	NULL	NULL	NULL	KSY4	List2	NULL	NULL	NULL	NULL	NULL	NULL	NULL	NULL	NULL	1	z	0	3	639326	0	z	548	639874
좌우반구com(CVF, UVF, BVF)_1	1	1	<?xml version="1.0"?>\n<Clock xmlns:dt="urn:schemas-microsoft-com:datatypes"><Description dt:dt="string">E-Prime Primary Realtime Clock</Description><StartTime><Timestamp dt:dt="int">0</Timestamp><DateUtc dt:dt="string">2020-10-05T02:53:21Z</DateUtc></StartTime><FrequencyChanges><FrequencyChange><Frequency dt:dt="r8">2699960000</Frequency><Timestamp dt:dt="r8">3.41649295515452E+15</Timestamp><Cur…	좌우반구com(CVF, UVF, BVF)_1-001-1	60.021	1.0.0.161	1	1629878859	Professional	2.0.10.242	2.0.10.356	10-05-2020	2020-10-05 오전 2:53:21	11:53:21	2.0.10.252	365		2	z	여별	NULL	NULL	NULL	NULL	NULL	NULL	54	1	101	KSY3	List3	NULL	NULL	NULL	NULL	NULL	NULL	NULL	NULL	NULL	1	z	0	3	1043719	0	z	480	1044199
좌우반구com(CVF, UVF, BVF)_1	1	1	<?xml version="1.0"?>\n<Clock xmlns:dt="urn:schemas-microsoft-com:datatypes"><Description dt:dt="string">E-Prime Primary Realtime Clock</Description><StartTime><Timestamp dt:dt="int">0</Timestamp><DateUtc dt:dt="string">2020-10-05T02:53:21Z</DateUtc></StartTime><FrequencyChanges><FrequencyChange><Frequency dt:dt="r8">2699960000</Frequency><Timestamp dt:dt="r8">3.41649295515452E+15</Timestamp><Cur…	좌우반구com(CVF, UVF, BVF)_1-001-1	60.021	1.0.0.161	1	1629878859	Professional	2.0.10.242	2.0.10.356	10-05-2020	2020-10-05 오전 2:53:21	11:53:21	2.0.10.252	355		2	z	여본	NULL	NULL	NULL	NULL	NULL	NULL	24	1	91	KSY2	List3	NULL	NULL	NULL	NULL	NULL	NULL	NULL	NULL	NULL	0	z	0	3	1016945	0	{/}	558	1017503
좌우반구com(CVF, UVF, BVF)_1	1	1	<?xml version="1.0"?>\n<Clock xmlns:dt="urn:schemas-microsoft-com:datatypes"><Description dt:dt="string">E-Prime Primary Realtime Clock</Description><StartTime><Timestamp dt:dt="int">0</Timestamp><DateUtc dt:dt="string">2020-10-05T02:53:21Z</DateUtc></StartTime><FrequencyChanges><FrequencyChange><Frequency dt:dt="r8">2699960000</Frequency><Timestamp dt:dt="r8">3.41649295515452E+15</Timestamp><Cur…	좌우반구com(CVF, UVF, BVF)_1-001-1	60.021	1.0.0.161	1	1629878859	Professional	2.0.10.242	2.0.10.356	10-05-2020	2020-10-05 오전 2:53:21	11:53:21	2.0.10.252	26		1	{/}	여생	27	1	26	NULL	NULL	NULL	NULL	NULL	NULL	KSY3	List1	NULL	NULL	NULL	NULL	NULL	NULL	NULL	NULL	NULL	1	{/}	1	3	89200	0	{/}	591	89791
좌우반구com(CVF, UVF, BVF)_1	1	1	<?xml version="1.0"?>\n<Clock xmlns:dt="urn:schemas-microsoft-com:datatypes"><Description dt:dt="string">E-Prime Primary Realtime Clock</Description><StartTime><Timestamp dt:dt="int">0</Timestamp><DateUtc dt:dt="string">2020-10-05T02:53:21Z</DateUtc></StartTime><FrequencyChanges><FrequencyChange><Frequency dt:dt="r8">2699960000</Frequency><Timestamp dt:dt="r8">3.41649295515452E+15</Timestamp><Cur…	좌우반구com(CVF, UVF, BVF)_1-001-1	60.021	1.0.0.161	1	1629878859	Professional	2.0.10.242	2.0.10.356	10-05-2020	2020-10-05 오전 2:53:21	11:53:21	2.0.10.252	2		2	z	열례	47	1	2	NULL	NULL	NULL	NULL	NULL	NULL	KSY	List1	0		0	-1	25689	183		0	0	1	z	0	3	25872	0	z	328	26200
좌우반구com(CVF, UVF, BVF)_1	1	1	<?xml version="1.0"?>\n<Clock xmlns:dt="urn:schemas-microsoft-com:datatypes"><Description dt:dt="string">E-Prime Primary Realtime Clock</Description><StartTime><Timestamp dt:dt="int">0</Timestamp><DateUtc dt:dt="string">2020-10-05T02:53:21Z</DateUtc></StartTime><FrequencyChanges><FrequencyChange><Frequency dt:dt="r8">2699960000</Frequency><Timestamp dt:dt="r8">3.41649295515452E+15</Timestamp><Cur…	좌우반구com(CVF, UVF, BVF)_1-001-1	60.021	1.0.0.161	1	1629878859	Professional	2.0.10.242	2.0.10.356	10-05-2020	2020-10-05 오전 2:53:21	11:53:21	2.0.10.252	152		2	z	열박	NULL	NULL	NULL	117	1	20	NULL	NULL	NULL	KSY	List2	0		0	-1	448809	183		0	0	1	z	0	3	448992	0	z	564	449556
좌우반구com(CVF, UVF, BVF)_1	1	1	<?xml version="1.0"?>\n<Clock xmlns:dt="urn:schemas-microsoft-com:datatypes"><Description dt:dt="string">E-Prime Primary Realtime Clock</Description><StartTime><Timestamp dt:dt="int">0</Timestamp><DateUtc dt:dt="string">2020-10-05T02:53:21Z</DateUtc></StartTime><FrequencyChanges><FrequencyChange><Frequency dt:dt="r8">2699960000</Frequency><Timestamp dt:dt="r8">3.41649295515452E+15</Timestamp><Cur…	좌우반구com(CVF, UVF, BVF)_1-001-1	60.021	1.0.0.161	1	1629878859	Professional	2.0.10.242	2.0.10.356	10-05-2020	2020-10-05 오전 2:53:21	11:53:21	2.0.10.252	201		2	z	열응	NULL	NULL	NULL	17	1	69	NULL	NULL	NULL	KSY2	List2	NULL	NULL	NULL	NULL	NULL	NULL	NULL	NULL	NULL	0	z	0	3	578264	0	{/}	323	578587
좌우반구com(CVF, UVF, BVF)_1	1	1	<?xml version="1.0"?>\n<Clock xmlns:dt="urn:schemas-microsoft-com:datatypes"><Description dt:dt="string">E-Prime Primary Realtime Clock</Description><StartTime><Timestamp dt:dt="int">0</Timestamp><DateUtc dt:dt="string">2020-10-05T02:53:21Z</DateUtc></StartTime><FrequencyChanges><FrequencyChange><Frequency dt:dt="r8">2699960000</Frequency><Timestamp dt:dt="r8">3.41649295515452E+15</Timestamp><Cur…	좌우반구com(CVF, UVF, BVF)_1-001-1	60.021	1.0.0.161	1	1629878859	Professional	2.0.10.242	2.0.10.356	10-05-2020	2020-10-05 오전 2:53:21	11:53:21	2.0.10.252	227		1	{/}	열정	NULL	NULL	NULL	97	1	95	NULL	NULL	NULL	KSY3	List2	NULL	NULL	NULL	NULL	NULL	NULL	NULL	NULL	NULL	1	{/}	0	4	647457	0	{/}	257	647714
좌우반구com(CVF, UVF, BVF)_1	1	1	<?xml version="1.0"?>\n<Clock xmlns:dt="urn:schemas-microsoft-com:datatypes"><Description dt:dt="string">E-Prime Primary Realtime Clock</Description><StartTime><Timestamp dt:dt="int">0</Timestamp><DateUtc dt:dt="string">2020-10-05T02:53:21Z</DateUtc></StartTime><FrequencyChanges><FrequencyChange><Frequency dt:dt="r8">2699960000</Frequency><Timestamp dt:dt="r8">3.41649295515452E+15</Timestamp><Cur…	좌우반구com(CVF, UVF, BVF)_1-001-1	60.021	1.0.0.161	1	1629878859	Professional	2.0.10.242	2.0.10.356	10-05-2020	2020-10-05 오전 2:53:21	11:53:21	2.0.10.252	175		1	{/}	오류	NULL	NULL	NULL	119	1	43	NULL	NULL	NULL	KSY3	List2	NULL	NULL	NULL	NULL	NULL	NULL	NULL	NULL	NULL	1	{/}	1	3	510254	0	{/}	357	510611
좌우반구com(CVF, UVF, BVF)_1	1	1	<?xml version="1.0"?>\n<Clock xmlns:dt="urn:schemas-microsoft-com:datatypes"><Description dt:dt="string">E-Prime Primary Realtime Clock</Description><StartTime><Timestamp dt:dt="int">0</Timestamp><DateUtc dt:dt="string">2020-10-05T02:53:21Z</DateUtc></StartTime><FrequencyChanges><FrequencyChange><Frequency dt:dt="r8">2699960000</Frequency><Timestamp dt:dt="r8">3.41649295515452E+15</Timestamp><Cur…	좌우반구com(CVF, UVF, BVF)_1-001-1	60.021	1.0.0.161	1	1629878859	Professional	2.0.10.242	2.0.10.356	10-05-2020	2020-10-05 오전 2:53:21	11:53:21	2.0.10.252	83		1	{/}	오해	32	1	83	NULL	NULL	NULL	NULL	NULL	NULL	KSY3	List1	NULL	NULL	NULL	NULL	NULL	NULL	NULL	NULL	NULL	1	{/}	0	3	242397	0	{/}	329	242726
좌우반구com(CVF, UVF, BVF)_1	1	1	<?xml version="1.0"?>\n<Clock xmlns:dt="urn:schemas-microsoft-com:datatypes"><Description dt:dt="string">E-Prime Primary Realtime Clock</Description><StartTime><Timestamp dt:dt="int">0</Timestamp><DateUtc dt:dt="string">2020-10-05T02:53:21Z</DateUtc></StartTime><FrequencyChanges><FrequencyChange><Frequency dt:dt="r8">2699960000</Frequency><Timestamp dt:dt="r8">3.41649295515452E+15</Timestamp><Cur…	좌우반구com(CVF, UVF, BVF)_1-001-1	60.021	1.0.0.161	1	1629878859	Professional	2.0.10.242	2.0.10.356	10-05-2020	2020-10-05 오전 2:53:21	11:53:21	2.0.10.252	7		2	z	외보	51	1	7	NULL	NULL	NULL	NULL	NULL	NULL	KSY3	List1	NULL	NULL	NULL	NULL	NULL	NULL	NULL	NULL	NULL	0	z	0	3	38918	0	{/}	394	39312
좌우반구com(CVF, UVF, BVF)_1	1	1	<?xml version="1.0"?>\n<Clock xmlns:dt="urn:schemas-microsoft-com:datatypes"><Description dt:dt="string">E-Prime Primary Realtime Clock</Description><StartTime><Timestamp dt:dt="int">0</Timestamp><DateUtc dt:dt="string">2020-10-05T02:53:21Z</DateUtc></StartTime><FrequencyChanges><FrequencyChange><Frequency dt:dt="r8">2699960000</Frequency><Timestamp dt:dt="r8">3.41649295515452E+15</Timestamp><Cur…	좌우반구com(CVF, UVF, BVF)_1-001-1	60.021	1.0.0.161	1	1629878859	Professional	2.0.10.242	2.0.10.356	10-05-2020	2020-10-05 오전 2:53:21	11:53:21	2.0.10.252	206		1	{/}	외부	NULL	NULL	NULL	41	1	74	NULL	NULL	NULL	KSY3	List2	NULL	NULL	NULL	NULL	NULL	NULL	NULL	NULL	NULL	1	{/}	0	4	591443	0	{/}	408	591851
좌우반구com(CVF, UVF, BVF)_1	1	1	<?xml version="1.0"?>\n<Clock xmlns:dt="urn:schemas-microsoft-com:datatypes"><Description dt:dt="string">E-Prime Primary Realtime Clock</Description><StartTime><Timestamp dt:dt="int">0</Timestamp><DateUtc dt:dt="string">2020-10-05T02:53:21Z</DateUtc></StartTime><FrequencyChanges><FrequencyChange><Frequency dt:dt="r8">2699960000</Frequency><Timestamp dt:dt="r8">3.41649295515452E+15</Timestamp><Cur…	좌우반구com(CVF, UVF, BVF)_1-001-1	60.021	1.0.0.161	1	1629878859	Professional	2.0.10.242	2.0.10.356	10-05-2020	2020-10-05 오전 2:53:21	11:53:21	2.0.10.252	63		2	z	요명	125	1	63	NULL	NULL	NULL	NULL	NULL	NULL	KSY3	List1	NULL	NULL	NULL	NULL	NULL	NULL	NULL	NULL	NULL	0	z	0	3	189682	0	{/}	436	190118
좌우반구com(CVF, UVF, BVF)_1	1	1	<?xml version="1.0"?>\n<Clock xmlns:dt="urn:schemas-microsoft-com:datatypes"><Description dt:dt="string">E-Prime Primary Realtime Clock</Description><StartTime><Timestamp dt:dt="int">0</Timestamp><DateUtc dt:dt="string">2020-10-05T02:53:21Z</DateUtc></StartTime><FrequencyChanges><FrequencyChange><Frequency dt:dt="r8">2699960000</Frequency><Timestamp dt:dt="r8">3.41649295515452E+15</Timestamp><Cur…	좌우반구com(CVF, UVF, BVF)_1-001-1	60.021	1.0.0.161	1	1629878859	Professional	2.0.10.242	2.0.10.356	10-05-2020	2020-10-05 오전 2:53:21	11:53:21	2.0.10.252	23		1	{/}	요소	85	1	23	NULL	NULL	NULL	NULL	NULL	NULL	KSY3	List1	NULL	NULL	NULL	NULL	NULL	NULL	NULL	NULL	NULL	1	{/}	0	4	80887	0	{/}	560	81447
좌우반구com(CVF, UVF, BVF)_1	1	1	<?xml version="1.0"?>\n<Clock xmlns:dt="urn:schemas-microsoft-com:datatypes"><Description dt:dt="string">E-Prime Primary Realtime Clock</Description><StartTime><Timestamp dt:dt="int">0</Timestamp><DateUtc dt:dt="string">2020-10-05T02:53:21Z</DateUtc></StartTime><FrequencyChanges><FrequencyChange><Frequency dt:dt="r8">2699960000</Frequency><Timestamp dt:dt="r8">3.41649295515452E+15</Timestamp><Cur…	좌우반구com(CVF, UVF, BVF)_1-001-1	60.021	1.0.0.161	1	1629878859	Professional	2.0.10.242	2.0.10.356	10-05-2020	2020-10-05 오전 2:53:21	11:53:21	2.0.10.252	62		1	{/}	요청	29	1	62	NULL	NULL	NULL	NULL	NULL	NULL	KSY3	List1	NULL	NULL	NULL	NULL	NULL	NULL	NULL	NULL	NULL	1	{/}	0	4	187050	0	{/}	436	187486
좌우반구com(CVF, UVF, BVF)_1	1	1	<?xml version="1.0"?>\n<Clock xmlns:dt="urn:schemas-microsoft-com:datatypes"><Description dt:dt="string">E-Prime Primary Realtime Clock</Description><StartTime><Timestamp dt:dt="int">0</Timestamp><DateUtc dt:dt="string">2020-10-05T02:53:21Z</DateUtc></StartTime><FrequencyChanges><FrequencyChange><Frequency dt:dt="r8">2699960000</Frequency><Timestamp dt:dt="r8">3.41649295515452E+15</Timestamp><Cur…	좌우반구com(CVF, UVF, BVF)_1-001-1	60.021	1.0.0.161	1	1629878859	Professional	2.0.10.242	2.0.10.356	10-05-2020	2020-10-05 오전 2:53:21	11:53:21	2.0.10.252	178		2	z	용스	NULL	NULL	NULL	15	1	46	NULL	NULL	NULL	KSY3	List2	NULL	NULL	NULL	NULL	NULL	NULL	NULL	NULL	NULL	1	z	1	3	518351	0	z	468	518819
좌우반구com(CVF, UVF, BVF)_1	1	1	<?xml version="1.0"?>\n<Clock xmlns:dt="urn:schemas-microsoft-com:datatypes"><Description dt:dt="string">E-Prime Primary Realtime Clock</Description><StartTime><Timestamp dt:dt="int">0</Timestamp><DateUtc dt:dt="string">2020-10-05T02:53:21Z</DateUtc></StartTime><FrequencyChanges><FrequencyChange><Frequency dt:dt="r8">2699960000</Frequency><Timestamp dt:dt="r8">3.41649295515452E+15</Timestamp><Cur…	좌우반구com(CVF, UVF, BVF)_1-001-1	60.021	1.0.0.161	1	1629878859	Professional	2.0.10.242	2.0.10.356	10-05-2020	2020-10-05 오전 2:53:21	11:53:21	2.0.10.252	8		1	{/}	용어	121	1	8	NULL	NULL	NULL	NULL	NULL	NULL	KSY3	List1	NULL	NULL	NULL	NULL	NULL	NULL	NULL	NULL	NULL	1	{/}	0	3	41517	0	{/}	435	41952
좌우반구com(CVF, UVF, BVF)_1	1	1	<?xml version="1.0"?>\n<Clock xmlns:dt="urn:schemas-microsoft-com:datatypes"><Description dt:dt="string">E-Prime Primary Realtime Clock</Description><StartTime><Timestamp dt:dt="int">0</Timestamp><DateUtc dt:dt="string">2020-10-05T02:53:21Z</DateUtc></StartTime><FrequencyChanges><FrequencyChange><Frequency dt:dt="r8">2699960000</Frequency><Timestamp dt:dt="r8">3.41649295515452E+15</Timestamp><Cur…	좌우반구com(CVF, UVF, BVF)_1-001-1	60.021	1.0.0.161	1	1629878859	Professional	2.0.10.242	2.0.10.356	10-05-2020	2020-10-05 오전 2:53:21	11:53:21	2.0.10.252	47		1	{/}	우려	97	1	47	NULL	NULL	NULL	NULL	NULL	NULL	KSY3	List1	NULL	NULL	NULL	NULL	NULL	NULL	NULL	NULL	NULL	1	{/}	0	3	146447	0	{/}	384	146831
좌우반구com(CVF, UVF, BVF)_1	1	1	<?xml version="1.0"?>\n<Clock xmlns:dt="urn:schemas-microsoft-com:datatypes"><Description dt:dt="string">E-Prime Primary Realtime Clock</Description><StartTime><Timestamp dt:dt="int">0</Timestamp><DateUtc dt:dt="string">2020-10-05T02:53:21Z</DateUtc></StartTime><FrequencyChanges><FrequencyChange><Frequency dt:dt="r8">2699960000</Frequency><Timestamp dt:dt="r8">3.41649295515452E+15</Timestamp><Cur…	좌우반구com(CVF, UVF, BVF)_1-001-1	60.021	1.0.0.161	1	1629878859	Professional	2.0.10.242	2.0.10.356	10-05-2020	2020-10-05 오전 2:53:21	11:53:21	2.0.10.252	113		2	z	운국	14	1	113	NULL	NULL	NULL	NULL	NULL	NULL	KSY4	List1	NULL	NULL	NULL	NULL	NULL	NULL	NULL	NULL	NULL	1	z	0	3	323869	0	z	424	324293
좌우반구com(CVF, UVF, BVF)_1	1	1	<?xml version="1.0"?>\n<Clock xmlns:dt="urn:schemas-microsoft-com:datatypes"><Description dt:dt="string">E-Prime Primary Realtime Clock</Description><StartTime><Timestamp dt:dt="int">0</Timestamp><DateUtc dt:dt="string">2020-10-05T02:53:21Z</DateUtc></StartTime><FrequencyChanges><FrequencyChange><Frequency dt:dt="r8">2699960000</Frequency><Timestamp dt:dt="r8">3.41649295515452E+15</Timestamp><Cur…	좌우반구com(CVF, UVF, BVF)_1-001-1	60.021	1.0.0.161	1	1629878859	Professional	2.0.10.242	2.0.10.356	10-05-2020	2020-10-05 오전 2:53:21	11:53:21	2.0.10.252	92		2	z	운속	72	1	92	NULL	NULL	NULL	NULL	NULL	NULL	KSY	List1	0		0	0	267139	183		0	0	1	z	0	3	267322	0	z	788	268110
좌우반구com(CVF, UVF, BVF)_1	1	1	<?xml version="1.0"?>\n<Clock xmlns:dt="urn:schemas-microsoft-com:datatypes"><Description dt:dt="string">E-Prime Primary Realtime Clock</Description><StartTime><Timestamp dt:dt="int">0</Timestamp><DateUtc dt:dt="string">2020-10-05T02:53:21Z</DateUtc></StartTime><FrequencyChanges><FrequencyChange><Frequency dt:dt="r8">2699960000</Frequency><Timestamp dt:dt="r8">3.41649295515452E+15</Timestamp><Cur…	좌우반구com(CVF, UVF, BVF)_1-001-1	60.021	1.0.0.161	1	1629878859	Professional	2.0.10.242	2.0.10.356	10-05-2020	2020-10-05 오전 2:53:21	11:53:21	2.0.10.252	72		1	{/}	원리	11	1	72	NULL	NULL	NULL	NULL	NULL	NULL	KSY3	List1	NULL	NULL	NULL	NULL	NULL	NULL	NULL	NULL	NULL	1	{/}	0	3	213774	0	{/}	368	214142
좌우반구com(CVF, UVF, BVF)_1	1	1	<?xml version="1.0"?>\n<Clock xmlns:dt="urn:schemas-microsoft-com:datatypes"><Description dt:dt="string">E-Prime Primary Realtime Clock</Description><StartTime><Timestamp dt:dt="int">0</Timestamp><DateUtc dt:dt="string">2020-10-05T02:53:21Z</DateUtc></StartTime><FrequencyChanges><FrequencyChange><Frequency dt:dt="r8">2699960000</Frequency><Timestamp dt:dt="r8">3.41649295515452E+15</Timestamp><Cur…	좌우반구com(CVF, UVF, BVF)_1-001-1	60.021	1.0.0.161	1	1629878859	Professional	2.0.10.242	2.0.10.356	10-05-2020	2020-10-05 오전 2:53:21	11:53:21	2.0.10.252	172		1	{/}	원인	NULL	NULL	NULL	75	1	40	NULL	NULL	NULL	KSY3	List2	NULL	NULL	NULL	NULL	NULL	NULL	NULL	NULL	NULL	1	{/}	0	4	502624	0	{/}	436	503060
좌우반구com(CVF, UVF, BVF)_1	1	1	<?xml version="1.0"?>\n<Clock xmlns:dt="urn:schemas-microsoft-com:datatypes"><Description dt:dt="string">E-Prime Primary Realtime Clock</Description><StartTime><Timestamp dt:dt="int">0</Timestamp><DateUtc dt:dt="string">2020-10-05T02:53:21Z</DateUtc></StartTime><FrequencyChanges><FrequencyChange><Frequency dt:dt="r8">2699960000</Frequency><Timestamp dt:dt="r8">3.41649295515452E+15</Timestamp><Cur…	좌우반구com(CVF, UVF, BVF)_1-001-1	60.021	1.0.0.161	1	1629878859	Professional	2.0.10.242	2.0.10.356	10-05-2020	2020-10-05 오전 2:53:21	11:53:21	2.0.10.252	84		1	{/}	원장	84	1	84	NULL	NULL	NULL	NULL	NULL	NULL	KSY3	List1	NULL	NULL	NULL	NULL	NULL	NULL	NULL	NULL	NULL	1	{/}	0	4	244930	0	{/}	284	245214
좌우반구com(CVF, UVF, BVF)_1	1	1	<?xml version="1.0"?>\n<Clock xmlns:dt="urn:schemas-microsoft-com:datatypes"><Description dt:dt="string">E-Prime Primary Realtime Clock</Description><StartTime><Timestamp dt:dt="int">0</Timestamp><DateUtc dt:dt="string">2020-10-05T02:53:21Z</DateUtc></StartTime><FrequencyChanges><FrequencyChange><Frequency dt:dt="r8">2699960000</Frequency><Timestamp dt:dt="r8">3.41649295515452E+15</Timestamp><Cur…	좌우반구com(CVF, UVF, BVF)_1-001-1	60.021	1.0.0.161	1	1629878859	Professional	2.0.10.242	2.0.10.356	10-05-2020	2020-10-05 오전 2:53:21	11:53:21	2.0.10.252	160		2	z	원착	NULL	NULL	NULL	12	1	28	NULL	NULL	NULL	KSY3	List2	NULL	NULL	NULL	NULL	NULL	NULL	NULL	NULL	NULL	1	z	0	3	470185	0	z	523	470708
좌우반구com(CVF, UVF, BVF)_1	1	1	<?xml version="1.0"?>\n<Clock xmlns:dt="urn:schemas-microsoft-com:datatypes"><Description dt:dt="string">E-Prime Primary Realtime Clock</Description><StartTime><Timestamp dt:dt="int">0</Timestamp><DateUtc dt:dt="string">2020-10-05T02:53:21Z</DateUtc></StartTime><FrequencyChanges><FrequencyChange><Frequency dt:dt="r8">2699960000</Frequency><Timestamp dt:dt="r8">3.41649295515452E+15</Timestamp><Cur…	좌우반구com(CVF, UVF, BVF)_1-001-1	60.021	1.0.0.161	1	1629878859	Professional	2.0.10.242	2.0.10.356	10-05-2020	2020-10-05 오전 2:53:21	11:53:21	2.0.10.252	330		1	{/}	원형	NULL	NULL	NULL	NULL	NULL	NULL	47	1	66	KSY3	List3	NULL	NULL	NULL	NULL	NULL	NULL	NULL	NULL	NULL	1	{/}	0	3	949585	0	{/}	398	949983
좌우반구com(CVF, UVF, BVF)_1	1	1	<?xml version="1.0"?>\n<Clock xmlns:dt="urn:schemas-microsoft-com:datatypes"><Description dt:dt="string">E-Prime Primary Realtime Clock</Description><StartTime><Timestamp dt:dt="int">0</Timestamp><DateUtc dt:dt="string">2020-10-05T02:53:21Z</DateUtc></StartTime><FrequencyChanges><FrequencyChange><Frequency dt:dt="r8">2699960000</Frequency><Timestamp dt:dt="r8">3.41649295515452E+15</Timestamp><Cur…	좌우반구com(CVF, UVF, BVF)_1-001-1	60.021	1.0.0.161	1	1629878859	Professional	2.0.10.242	2.0.10.356	10-05-2020	2020-10-05 오전 2:53:21	11:53:21	2.0.10.252	69		2	z	위절	20	1	69	NULL	NULL	NULL	NULL	NULL	NULL	KSY3	List1	NULL	NULL	NULL	NULL	NULL	NULL	NULL	NULL	NULL	1	z	1	3	205243	0	z	667	205910
좌우반구com(CVF, UVF, BVF)_1	1	1	<?xml version="1.0"?>\n<Clock xmlns:dt="urn:schemas-microsoft-com:datatypes"><Description dt:dt="string">E-Prime Primary Realtime Clock</Description><StartTime><Timestamp dt:dt="int">0</Timestamp><DateUtc dt:dt="string">2020-10-05T02:53:21Z</DateUtc></StartTime><FrequencyChanges><FrequencyChange><Frequency dt:dt="r8">2699960000</Frequency><Timestamp dt:dt="r8">3.41649295515452E+15</Timestamp><Cur…	좌우반구com(CVF, UVF, BVF)_1-001-1	60.021	1.0.0.161	1	1629878859	Professional	2.0.10.242	2.0.10.356	10-05-2020	2020-10-05 오전 2:53:21	11:53:21	2.0.10.252	194		1	{/}	유형	NULL	NULL	NULL	35	1	62	NULL	NULL	NULL	KSY3	List2	NULL	NULL	NULL	NULL	NULL	NULL	NULL	NULL	NULL	1	{/}	0	3	560420	0	{/}	327	560747
좌우반구com(CVF, UVF, BVF)_1	1	1	<?xml version="1.0"?>\n<Clock xmlns:dt="urn:schemas-microsoft-com:datatypes"><Description dt:dt="string">E-Prime Primary Realtime Clock</Description><StartTime><Timestamp dt:dt="int">0</Timestamp><DateUtc dt:dt="string">2020-10-05T02:53:21Z</DateUtc></StartTime><FrequencyChanges><FrequencyChange><Frequency dt:dt="r8">2699960000</Frequency><Timestamp dt:dt="r8">3.41649295515452E+15</Timestamp><Cur…	좌우반구com(CVF, UVF, BVF)_1-001-1	60.021	1.0.0.161	1	1629878859	Professional	2.0.10.242	2.0.10.356	10-05-2020	2020-10-05 오전 2:53:21	11:53:21	2.0.10.252	353		1	{/}	음식	NULL	NULL	NULL	NULL	NULL	NULL	64	1	89	KSY3	List3	NULL	NULL	NULL	NULL	NULL	NULL	NULL	NULL	NULL	1	{/}	0	3	1011780	0	{/}	323	1012103
좌우반구com(CVF, UVF, BVF)_1	1	1	<?xml version="1.0"?>\n<Clock xmlns:dt="urn:schemas-microsoft-com:datatypes"><Description dt:dt="string">E-Prime Primary Realtime Clock</Description><StartTime><Timestamp dt:dt="int">0</Timestamp><DateUtc dt:dt="string">2020-10-05T02:53:21Z</DateUtc></StartTime><FrequencyChanges><FrequencyChange><Frequency dt:dt="r8">2699960000</Frequency><Timestamp dt:dt="r8">3.41649295515452E+15</Timestamp><Cur…	좌우반구com(CVF, UVF, BVF)_1-001-1	60.021	1.0.0.161	1	1629878859	Professional	2.0.10.242	2.0.10.356	10-05-2020	2020-10-05 오전 2:53:21	11:53:21	2.0.10.252	340		2	z	음안	NULL	NULL	NULL	NULL	NULL	NULL	101	1	76	KSY2	List3	NULL	NULL	NULL	NULL	NULL	NULL	NULL	NULL	NULL	1	z	0	4	975993	0	z	726	976719
좌우반구com(CVF, UVF, BVF)_1	1	1	<?xml version="1.0"?>\n<Clock xmlns:dt="urn:schemas-microsoft-com:datatypes"><Description dt:dt="string">E-Prime Primary Realtime Clock</Description><StartTime><Timestamp dt:dt="int">0</Timestamp><DateUtc dt:dt="string">2020-10-05T02:53:21Z</DateUtc></StartTime><FrequencyChanges><FrequencyChange><Frequency dt:dt="r8">2699960000</Frequency><Timestamp dt:dt="r8">3.41649295515452E+15</Timestamp><Cur…	좌우반구com(CVF, UVF, BVF)_1-001-1	60.021	1.0.0.161	1	1629878859	Professional	2.0.10.242	2.0.10.356	10-05-2020	2020-10-05 오전 2:53:21	11:53:21	2.0.10.252	189		2	z	응어	NULL	NULL	NULL	73	1	57	NULL	NULL	NULL	KSY4	List2	NULL	NULL	NULL	NULL	NULL	NULL	NULL	NULL	NULL	0	z	0	4	547625	0	{/}	362	547987
좌우반구com(CVF, UVF, BVF)_1	1	1	<?xml version="1.0"?>\n<Clock xmlns:dt="urn:schemas-microsoft-com:datatypes"><Description dt:dt="string">E-Prime Primary Realtime Clock</Description><StartTime><Timestamp dt:dt="int">0</Timestamp><DateUtc dt:dt="string">2020-10-05T02:53:21Z</DateUtc></StartTime><FrequencyChanges><FrequencyChange><Frequency dt:dt="r8">2699960000</Frequency><Timestamp dt:dt="r8">3.41649295515452E+15</Timestamp><Cur…	좌우반구com(CVF, UVF, BVF)_1-001-1	60.021	1.0.0.161	1	1629878859	Professional	2.0.10.242	2.0.10.356	10-05-2020	2020-10-05 오전 2:53:21	11:53:21	2.0.10.252	149		2	z	의마	NULL	NULL	NULL	20	1	17	NULL	NULL	NULL	KSY4	List2	NULL	NULL	NULL	NULL	NULL	NULL	NULL	NULL	NULL	1	z	0	3	439962	0	z	1570	441532
좌우반구com(CVF, UVF, BVF)_1	1	1	<?xml version="1.0"?>\n<Clock xmlns:dt="urn:schemas-microsoft-com:datatypes"><Description dt:dt="string">E-Prime Primary Realtime Clock</Description><StartTime><Timestamp dt:dt="int">0</Timestamp><DateUtc dt:dt="string">2020-10-05T02:53:21Z</DateUtc></StartTime><FrequencyChanges><FrequencyChange><Frequency dt:dt="r8">2699960000</Frequency><Timestamp dt:dt="r8">3.41649295515452E+15</Timestamp><Cur…	좌우반구com(CVF, UVF, BVF)_1-001-1	60.021	1.0.0.161	1	1629878859	Professional	2.0.10.242	2.0.10.356	10-05-2020	2020-10-05 오전 2:53:21	11:53:21	2.0.10.252	212		1	{/}	의미	NULL	NULL	NULL	55	1	80	NULL	NULL	NULL	KSY3	List2	NULL	NULL	NULL	NULL	NULL	NULL	NULL	NULL	NULL	1	{/}	0	3	607587	0	{/}	368	607955
좌우반구com(CVF, UVF, BVF)_1	1	1	<?xml version="1.0"?>\n<Clock xmlns:dt="urn:schemas-microsoft-com:datatypes"><Description dt:dt="string">E-Prime Primary Realtime Clock</Description><StartTime><Timestamp dt:dt="int">0</Timestamp><DateUtc dt:dt="string">2020-10-05T02:53:21Z</DateUtc></StartTime><FrequencyChanges><FrequencyChange><Frequency dt:dt="r8">2699960000</Frequency><Timestamp dt:dt="r8">3.41649295515452E+15</Timestamp><Cur…	좌우반구com(CVF, UVF, BVF)_1-001-1	60.021	1.0.0.161	1	1629878859	Professional	2.0.10.242	2.0.10.356	10-05-2020	2020-10-05 오전 2:53:21	11:53:21	2.0.10.252	146		2	z	의필	NULL	NULL	NULL	46	1	14	NULL	NULL	NULL	KSY2	List2	NULL	NULL	NULL	NULL	NULL	NULL	NULL	NULL	NULL	1	z	0	3	431898	0	z	482	432380
좌우반구com(CVF, UVF, BVF)_1	1	1	<?xml version="1.0"?>\n<Clock xmlns:dt="urn:schemas-microsoft-com:datatypes"><Description dt:dt="string">E-Prime Primary Realtime Clock</Description><StartTime><Timestamp dt:dt="int">0</Timestamp><DateUtc dt:dt="string">2020-10-05T02:53:21Z</DateUtc></StartTime><FrequencyChanges><FrequencyChange><Frequency dt:dt="r8">2699960000</Frequency><Timestamp dt:dt="r8">3.41649295515452E+15</Timestamp><Cur…	좌우반구com(CVF, UVF, BVF)_1-001-1	60.021	1.0.0.161	1	1629878859	Professional	2.0.10.242	2.0.10.356	10-05-2020	2020-10-05 오전 2:53:21	11:53:21	2.0.10.252	117		2	z	이느	5	1	117	NULL	NULL	NULL	NULL	NULL	NULL	KSY4	List1	NULL	NULL	NULL	NULL	NULL	NULL	NULL	NULL	NULL	1	z	1	3	334365	0	z	416	334781
좌우반구com(CVF, UVF, BVF)_1	1	1	<?xml version="1.0"?>\n<Clock xmlns:dt="urn:schemas-microsoft-com:datatypes"><Description dt:dt="string">E-Prime Primary Realtime Clock</Description><StartTime><Timestamp dt:dt="int">0</Timestamp><DateUtc dt:dt="string">2020-10-05T02:53:21Z</DateUtc></StartTime><FrequencyChanges><FrequencyChange><Frequency dt:dt="r8">2699960000</Frequency><Timestamp dt:dt="r8">3.41649295515452E+15</Timestamp><Cur…	좌우반구com(CVF, UVF, BVF)_1-001-1	60.021	1.0.0.161	1	1629878859	Professional	2.0.10.242	2.0.10.356	10-05-2020	2020-10-05 오전 2:53:21	11:53:21	2.0.10.252	18		1	{/}	이득	98	1	18	NULL	NULL	NULL	NULL	NULL	NULL	KSY3	List1	NULL	NULL	NULL	NULL	NULL	NULL	NULL	NULL	NULL	1	{/}	1	3	67874	0	{/}	469	68343
좌우반구com(CVF, UVF, BVF)_1	1	1	<?xml version="1.0"?>\n<Clock xmlns:dt="urn:schemas-microsoft-com:datatypes"><Description dt:dt="string">E-Prime Primary Realtime Clock</Description><StartTime><Timestamp dt:dt="int">0</Timestamp><DateUtc dt:dt="string">2020-10-05T02:53:21Z</DateUtc></StartTime><FrequencyChanges><FrequencyChange><Frequency dt:dt="r8">2699960000</Frequency><Timestamp dt:dt="r8">3.41649295515452E+15</Timestamp><Cur…	좌우반구com(CVF, UVF, BVF)_1-001-1	60.021	1.0.0.161	1	1629878859	Professional	2.0.10.242	2.0.10.356	10-05-2020	2020-10-05 오전 2:53:21	11:53:21	2.0.10.252	308		1	{/}	이유	NULL	NULL	NULL	NULL	NULL	NULL	78	1	44	KSY3	List3	NULL	NULL	NULL	NULL	NULL	NULL	NULL	NULL	NULL	1	{/}	0	4	891289	0	{/}	399	891688
좌우반구com(CVF, UVF, BVF)_1	1	1	<?xml version="1.0"?>\n<Clock xmlns:dt="urn:schemas-microsoft-com:datatypes"><Description dt:dt="string">E-Prime Primary Realtime Clock</Description><StartTime><Timestamp dt:dt="int">0</Timestamp><DateUtc dt:dt="string">2020-10-05T02:53:21Z</DateUtc></StartTime><FrequencyChanges><FrequencyChange><Frequency dt:dt="r8">2699960000</Frequency><Timestamp dt:dt="r8">3.41649295515452E+15</Timestamp><Cur…	좌우반구com(CVF, UVF, BVF)_1-001-1	60.021	1.0.0.161	1	1629878859	Professional	2.0.10.242	2.0.10.356	10-05-2020	2020-10-05 오전 2:53:21	11:53:21	2.0.10.252	374		1	{/}	이전	NULL	NULL	NULL	NULL	NULL	NULL	128	1	110	KSY3	List3	NULL	NULL	NULL	NULL	NULL	NULL	NULL	NULL	NULL	1	{/}	0	4	1067661	0	{/}	554	1068215
좌우반구com(CVF, UVF, BVF)_1	1	1	<?xml version="1.0"?>\n<Clock xmlns:dt="urn:schemas-microsoft-com:datatypes"><Description dt:dt="string">E-Prime Primary Realtime Clock</Description><StartTime><Timestamp dt:dt="int">0</Timestamp><DateUtc dt:dt="string">2020-10-05T02:53:21Z</DateUtc></StartTime><FrequencyChanges><FrequencyChange><Frequency dt:dt="r8">2699960000</Frequency><Timestamp dt:dt="r8">3.41649295515452E+15</Timestamp><Cur…	좌우반구com(CVF, UVF, BVF)_1-001-1	60.021	1.0.0.161	1	1629878859	Professional	2.0.10.242	2.0.10.356	10-05-2020	2020-10-05 오전 2:53:21	11:53:21	2.0.10.252	100		2	z	익궤	19	1	100	NULL	NULL	NULL	NULL	NULL	NULL	KSY2	List1	NULL	NULL	NULL	NULL	NULL	NULL	NULL	NULL	NULL	1	z	1	3	289014	0	z	440	289454
좌우반구com(CVF, UVF, BVF)_1	1	1	<?xml version="1.0"?>\n<Clock xmlns:dt="urn:schemas-microsoft-com:datatypes"><Description dt:dt="string">E-Prime Primary Realtime Clock</Description><StartTime><Timestamp dt:dt="int">0</Timestamp><DateUtc dt:dt="string">2020-10-05T02:53:21Z</DateUtc></StartTime><FrequencyChanges><FrequencyChange><Frequency dt:dt="r8">2699960000</Frequency><Timestamp dt:dt="r8">3.41649295515452E+15</Timestamp><Cur…	좌우반구com(CVF, UVF, BVF)_1-001-1	60.021	1.0.0.161	1	1629878859	Professional	2.0.10.242	2.0.10.356	10-05-2020	2020-10-05 오전 2:53:21	11:53:21	2.0.10.252	258		2	z	익력	NULL	NULL	NULL	6	1	126	NULL	NULL	NULL	KSY2	List2	NULL	NULL	NULL	NULL	NULL	NULL	NULL	NULL	NULL	0	z	0	3	729545	0	{/}	617	730162
좌우반구com(CVF, UVF, BVF)_1	1	1	<?xml version="1.0"?>\n<Clock xmlns:dt="urn:schemas-microsoft-com:datatypes"><Description dt:dt="string">E-Prime Primary Realtime Clock</Description><StartTime><Timestamp dt:dt="int">0</Timestamp><DateUtc dt:dt="string">2020-10-05T02:53:21Z</DateUtc></StartTime><FrequencyChanges><FrequencyChange><Frequency dt:dt="r8">2699960000</Frequency><Timestamp dt:dt="r8">3.41649295515452E+15</Timestamp><Cur…	좌우반구com(CVF, UVF, BVF)_1-001-1	60.021	1.0.0.161	1	1629878859	Professional	2.0.10.242	2.0.10.356	10-05-2020	2020-10-05 오전 2:53:21	11:53:21	2.0.10.252	78		1	{/}	인간	16	1	78	NULL	NULL	NULL	NULL	NULL	NULL	KSY3	List1	NULL	NULL	NULL	NULL	NULL	NULL	NULL	NULL	NULL	1	{/}	0	3	229385	0	{/}	317	229702
좌우반구com(CVF, UVF, BVF)_1	1	1	<?xml version="1.0"?>\n<Clock xmlns:dt="urn:schemas-microsoft-com:datatypes"><Description dt:dt="string">E-Prime Primary Realtime Clock</Description><StartTime><Timestamp dt:dt="int">0</Timestamp><DateUtc dt:dt="string">2020-10-05T02:53:21Z</DateUtc></StartTime><FrequencyChanges><FrequencyChange><Frequency dt:dt="r8">2699960000</Frequency><Timestamp dt:dt="r8">3.41649295515452E+15</Timestamp><Cur…	좌우반구com(CVF, UVF, BVF)_1-001-1	60.021	1.0.0.161	1	1629878859	Professional	2.0.10.242	2.0.10.356	10-05-2020	2020-10-05 오전 2:53:21	11:53:21	2.0.10.252	357		1	{/}	인사	NULL	NULL	NULL	NULL	NULL	NULL	30	1	93	KSY3	List3	NULL	NULL	NULL	NULL	NULL	NULL	NULL	NULL	NULL	1	{/}	1	3	1022376	0	{/}	447	1022823
좌우반구com(CVF, UVF, BVF)_1	1	1	<?xml version="1.0"?>\n<Clock xmlns:dt="urn:schemas-microsoft-com:datatypes"><Description dt:dt="string">E-Prime Primary Realtime Clock</Description><StartTime><Timestamp dt:dt="int">0</Timestamp><DateUtc dt:dt="string">2020-10-05T02:53:21Z</DateUtc></StartTime><FrequencyChanges><FrequencyChange><Frequency dt:dt="r8">2699960000</Frequency><Timestamp dt:dt="r8">3.41649295515452E+15</Timestamp><Cur…	좌우반구com(CVF, UVF, BVF)_1-001-1	60.021	1.0.0.161	1	1629878859	Professional	2.0.10.242	2.0.10.356	10-05-2020	2020-10-05 오전 2:53:21	11:53:21	2.0.10.252	298		1	{/}	인생	NULL	NULL	NULL	NULL	NULL	NULL	95	1	34	KSY3	List3	NULL	NULL	NULL	NULL	NULL	NULL	NULL	NULL	NULL	1	{/}	0	3	864498	0	{/}	358	864856
좌우반구com(CVF, UVF, BVF)_1	1	1	<?xml version="1.0"?>\n<Clock xmlns:dt="urn:schemas-microsoft-com:datatypes"><Description dt:dt="string">E-Prime Primary Realtime Clock</Description><StartTime><Timestamp dt:dt="int">0</Timestamp><DateUtc dt:dt="string">2020-10-05T02:53:21Z</DateUtc></StartTime><FrequencyChanges><FrequencyChange><Frequency dt:dt="r8">2699960000</Frequency><Timestamp dt:dt="r8">3.41649295515452E+15</Timestamp><Cur…	좌우반구com(CVF, UVF, BVF)_1-001-1	60.021	1.0.0.161	1	1629878859	Professional	2.0.10.242	2.0.10.356	10-05-2020	2020-10-05 오전 2:53:21	11:53:21	2.0.10.252	343		1	{/}	인연	NULL	NULL	NULL	NULL	NULL	NULL	27	1	79	KSY3	List3	NULL	NULL	NULL	NULL	NULL	NULL	NULL	NULL	NULL	1	{/}	1	3	984106	0	{/}	429	984535
좌우반구com(CVF, UVF, BVF)_1	1	1	<?xml version="1.0"?>\n<Clock xmlns:dt="urn:schemas-microsoft-com:datatypes"><Description dt:dt="string">E-Prime Primary Realtime Clock</Description><StartTime><Timestamp dt:dt="int">0</Timestamp><DateUtc dt:dt="string">2020-10-05T02:53:21Z</DateUtc></StartTime><FrequencyChanges><FrequencyChange><Frequency dt:dt="r8">2699960000</Frequency><Timestamp dt:dt="r8">3.41649295515452E+15</Timestamp><Cur…	좌우반구com(CVF, UVF, BVF)_1-001-1	60.021	1.0.0.161	1	1629878859	Professional	2.0.10.242	2.0.10.356	10-05-2020	2020-10-05 오전 2:53:21	11:53:21	2.0.10.252	359		2	z	일려	NULL	NULL	NULL	NULL	NULL	NULL	22	1	95	KSY2	List3	NULL	NULL	NULL	NULL	NULL	NULL	NULL	NULL	NULL	1	z	0	3	1027608	0	z	487	1028095
좌우반구com(CVF, UVF, BVF)_1	1	1	<?xml version="1.0"?>\n<Clock xmlns:dt="urn:schemas-microsoft-com:datatypes"><Description dt:dt="string">E-Prime Primary Realtime Clock</Description><StartTime><Timestamp dt:dt="int">0</Timestamp><DateUtc dt:dt="string">2020-10-05T02:53:21Z</DateUtc></StartTime><FrequencyChanges><FrequencyChange><Frequency dt:dt="r8">2699960000</Frequency><Timestamp dt:dt="r8">3.41649295515452E+15</Timestamp><Cur…	좌우반구com(CVF, UVF, BVF)_1-001-1	60.021	1.0.0.161	1	1629878859	Professional	2.0.10.242	2.0.10.356	10-05-2020	2020-10-05 오전 2:53:21	11:53:21	2.0.10.252	375		2	z	일섭	NULL	NULL	NULL	NULL	NULL	NULL	97	1	111	KSY3	List3	NULL	NULL	NULL	NULL	NULL	NULL	NULL	NULL	NULL	0	z	0	3	1070410	0	{/}	452	1070862
좌우반구com(CVF, UVF, BVF)_1	1	1	<?xml version="1.0"?>\n<Clock xmlns:dt="urn:schemas-microsoft-com:datatypes"><Description dt:dt="string">E-Prime Primary Realtime Clock</Description><StartTime><Timestamp dt:dt="int">0</Timestamp><DateUtc dt:dt="string">2020-10-05T02:53:21Z</DateUtc></StartTime><FrequencyChanges><FrequencyChange><Frequency dt:dt="r8">2699960000</Frequency><Timestamp dt:dt="r8">3.41649295515452E+15</Timestamp><Cur…	좌우반구com(CVF, UVF, BVF)_1-001-1	60.021	1.0.0.161	1	1629878859	Professional	2.0.10.242	2.0.10.356	10-05-2020	2020-10-05 오전 2:53:21	11:53:21	2.0.10.252	184		2	z	임택	NULL	NULL	NULL	25	1	52	NULL	NULL	NULL	KSY3	List2	NULL	NULL	NULL	NULL	NULL	NULL	NULL	NULL	NULL	1	z	0	3	534379	0	z	392	534771
좌우반구com(CVF, UVF, BVF)_1	1	1	<?xml version="1.0"?>\n<Clock xmlns:dt="urn:schemas-microsoft-com:datatypes"><Description dt:dt="string">E-Prime Primary Realtime Clock</Description><StartTime><Timestamp dt:dt="int">0</Timestamp><DateUtc dt:dt="string">2020-10-05T02:53:21Z</DateUtc></StartTime><FrequencyChanges><FrequencyChange><Frequency dt:dt="r8">2699960000</Frequency><Timestamp dt:dt="r8">3.41649295515452E+15</Timestamp><Cur…	좌우반구com(CVF, UVF, BVF)_1-001-1	60.021	1.0.0.161	1	1629878859	Professional	2.0.10.242	2.0.10.356	10-05-2020	2020-10-05 오전 2:53:21	11:53:21	2.0.10.252	228		1	{/}	입구	NULL	NULL	NULL	86	1	96	NULL	NULL	NULL	KSY3	List2	NULL	NULL	NULL	NULL	NULL	NULL	NULL	NULL	NULL	1	{/}	1	3	649922	0	{/}	344	650266
좌우반구com(CVF, UVF, BVF)_1	1	1	<?xml version="1.0"?>\n<Clock xmlns:dt="urn:schemas-microsoft-com:datatypes"><Description dt:dt="string">E-Prime Primary Realtime Clock</Description><StartTime><Timestamp dt:dt="int">0</Timestamp><DateUtc dt:dt="string">2020-10-05T02:53:21Z</DateUtc></StartTime><FrequencyChanges><FrequencyChange><Frequency dt:dt="r8">2699960000</Frequency><Timestamp dt:dt="r8">3.41649295515452E+15</Timestamp><Cur…	좌우반구com(CVF, UVF, BVF)_1-001-1	60.021	1.0.0.161	1	1629878859	Professional	2.0.10.242	2.0.10.356	10-05-2020	2020-10-05 오전 2:53:21	11:53:21	2.0.10.252	202		2	z	입목	NULL	NULL	NULL	80	1	70	NULL	NULL	NULL	KSY3	List2	NULL	NULL	NULL	NULL	NULL	NULL	NULL	NULL	NULL	1	z	1	3	580796	0	z	623	581419
좌우반구com(CVF, UVF, BVF)_1	1	1	<?xml version="1.0"?>\n<Clock xmlns:dt="urn:schemas-microsoft-com:datatypes"><Description dt:dt="string">E-Prime Primary Realtime Clock</Description><StartTime><Timestamp dt:dt="int">0</Timestamp><DateUtc dt:dt="string">2020-10-05T02:53:21Z</DateUtc></StartTime><FrequencyChanges><FrequencyChange><Frequency dt:dt="r8">2699960000</Frequency><Timestamp dt:dt="r8">3.41649295515452E+15</Timestamp><Cur…	좌우반구com(CVF, UVF, BVF)_1-001-1	60.021	1.0.0.161	1	1629878859	Professional	2.0.10.242	2.0.10.356	10-05-2020	2020-10-05 오전 2:53:21	11:53:21	2.0.10.252	60		2	z	입화	12	1	60	NULL	NULL	NULL	NULL	NULL	NULL	KSY4	List1	NULL	NULL	NULL	NULL	NULL	NULL	NULL	NULL	NULL	0	z	0	4	181702	0	{/}	473	182175
좌우반구com(CVF, UVF, BVF)_1	1	1	<?xml version="1.0"?>\n<Clock xmlns:dt="urn:schemas-microsoft-com:datatypes"><Description dt:dt="string">E-Prime Primary Realtime Clock</Description><StartTime><Timestamp dt:dt="int">0</Timestamp><DateUtc dt:dt="string">2020-10-05T02:53:21Z</DateUtc></StartTime><FrequencyChanges><FrequencyChange><Frequency dt:dt="r8">2699960000</Frequency><Timestamp dt:dt="r8">3.41649295515452E+15</Timestamp><Cur…	좌우반구com(CVF, UVF, BVF)_1-001-1	60.021	1.0.0.161	1	1629878859	Professional	2.0.10.242	2.0.10.356	10-05-2020	2020-10-05 오전 2:53:21	11:53:21	2.0.10.252	128		2	z	자름	81	1	128	NULL	NULL	NULL	NULL	NULL	NULL	KSY2	List1	NULL	NULL	NULL	NULL	NULL	NULL	NULL	NULL	NULL	1	z	0	4	363539	0	z	546	364085
좌우반구com(CVF, UVF, BVF)_1	1	1	<?xml version="1.0"?>\n<Clock xmlns:dt="urn:schemas-microsoft-com:datatypes"><Description dt:dt="string">E-Prime Primary Realtime Clock</Description><StartTime><Timestamp dt:dt="int">0</Timestamp><DateUtc dt:dt="string">2020-10-05T02:53:21Z</DateUtc></StartTime><FrequencyChanges><FrequencyChange><Frequency dt:dt="r8">2699960000</Frequency><Timestamp dt:dt="r8">3.41649295515452E+15</Timestamp><Cur…	좌우반구com(CVF, UVF, BVF)_1-001-1	60.021	1.0.0.161	1	1629878859	Professional	2.0.10.242	2.0.10.356	10-05-2020	2020-10-05 오전 2:53:21	11:53:21	2.0.10.252	321		1	{/}	자리	NULL	NULL	NULL	NULL	NULL	NULL	40	1	57	KSY3	List3	NULL	NULL	NULL	NULL	NULL	NULL	NULL	NULL	NULL	1	{/}	0	3	925227	0	{/}	333	925560
좌우반구com(CVF, UVF, BVF)_1	1	1	<?xml version="1.0"?>\n<Clock xmlns:dt="urn:schemas-microsoft-com:datatypes"><Description dt:dt="string">E-Prime Primary Realtime Clock</Description><StartTime><Timestamp dt:dt="int">0</Timestamp><DateUtc dt:dt="string">2020-10-05T02:53:21Z</DateUtc></StartTime><FrequencyChanges><FrequencyChange><Frequency dt:dt="r8">2699960000</Frequency><Timestamp dt:dt="r8">3.41649295515452E+15</Timestamp><Cur…	좌우반구com(CVF, UVF, BVF)_1-001-1	60.021	1.0.0.161	1	1629878859	Professional	2.0.10.242	2.0.10.356	10-05-2020	2020-10-05 오전 2:53:21	11:53:21	2.0.10.252	200		1	{/}	자본	NULL	NULL	NULL	38	1	68	NULL	NULL	NULL	KSY3	List2	NULL	NULL	NULL	NULL	NULL	NULL	NULL	NULL	NULL	1	{/}	0	4	575732	0	{/}	335	576067
좌우반구com(CVF, UVF, BVF)_1	1	1	<?xml version="1.0"?>\n<Clock xmlns:dt="urn:schemas-microsoft-com:datatypes"><Description dt:dt="string">E-Prime Primary Realtime Clock</Description><StartTime><Timestamp dt:dt="int">0</Timestamp><DateUtc dt:dt="string">2020-10-05T02:53:21Z</DateUtc></StartTime><FrequencyChanges><FrequencyChange><Frequency dt:dt="r8">2699960000</Frequency><Timestamp dt:dt="r8">3.41649295515452E+15</Timestamp><Cur…	좌우반구com(CVF, UVF, BVF)_1-001-1	60.021	1.0.0.161	1	1629878859	Professional	2.0.10.242	2.0.10.356	10-05-2020	2020-10-05 오전 2:53:21	11:53:21	2.0.10.252	15		1	{/}	자체	120	1	15	NULL	NULL	NULL	NULL	NULL	NULL	KSY3	List1	NULL	NULL	NULL	NULL	NULL	NULL	NULL	NULL	NULL	1	{/}	0	3	59977	0	{/}	430	60407
좌우반구com(CVF, UVF, BVF)_1	1	1	<?xml version="1.0"?>\n<Clock xmlns:dt="urn:schemas-microsoft-com:datatypes"><Description dt:dt="string">E-Prime Primary Realtime Clock</Description><StartTime><Timestamp dt:dt="int">0</Timestamp><DateUtc dt:dt="string">2020-10-05T02:53:21Z</DateUtc></StartTime><FrequencyChanges><FrequencyChange><Frequency dt:dt="r8">2699960000</Frequency><Timestamp dt:dt="r8">3.41649295515452E+15</Timestamp><Cur…	좌우반구com(CVF, UVF, BVF)_1-001-1	60.021	1.0.0.161	1	1629878859	Professional	2.0.10.242	2.0.10.356	10-05-2020	2020-10-05 오전 2:53:21	11:53:21	2.0.10.252	176		2	z	작락	NULL	NULL	NULL	64	1	44	NULL	NULL	NULL	KSY	List2	0		0	0	512637	183		0	0	1	z	0	3	512820	0	z	463	513283
좌우반구com(CVF, UVF, BVF)_1	1	1	<?xml version="1.0"?>\n<Clock xmlns:dt="urn:schemas-microsoft-com:datatypes"><Description dt:dt="string">E-Prime Primary Realtime Clock</Description><StartTime><Timestamp dt:dt="int">0</Timestamp><DateUtc dt:dt="string">2020-10-05T02:53:21Z</DateUtc></StartTime><FrequencyChanges><FrequencyChange><Frequency dt:dt="r8">2699960000</Frequency><Timestamp dt:dt="r8">3.41649295515452E+15</Timestamp><Cur…	좌우반구com(CVF, UVF, BVF)_1-001-1	60.021	1.0.0.161	1	1629878859	Professional	2.0.10.242	2.0.10.356	10-05-2020	2020-10-05 오전 2:53:21	11:53:21	2.0.10.252	115		1	{/}	작품	49	1	115	NULL	NULL	NULL	NULL	NULL	NULL	KSY3	List1	NULL	NULL	NULL	NULL	NULL	NULL	NULL	NULL	NULL	1	{/}	0	4	329284	0	{/}	289	329573
좌우반구com(CVF, UVF, BVF)_1	1	1	<?xml version="1.0"?>\n<Clock xmlns:dt="urn:schemas-microsoft-com:datatypes"><Description dt:dt="string">E-Prime Primary Realtime Clock</Description><StartTime><Timestamp dt:dt="int">0</Timestamp><DateUtc dt:dt="string">2020-10-05T02:53:21Z</DateUtc></StartTime><FrequencyChanges><FrequencyChange><Frequency dt:dt="r8">2699960000</Frequency><Timestamp dt:dt="r8">3.41649295515452E+15</Timestamp><Cur…	좌우반구com(CVF, UVF, BVF)_1-001-1	60.021	1.0.0.161	1	1629878859	Professional	2.0.10.242	2.0.10.356	10-05-2020	2020-10-05 오전 2:53:21	11:53:21	2.0.10.252	384		1	{/}	재계	NULL	NULL	NULL	NULL	NULL	NULL	25	1	120	KSY3	List3	NULL	NULL	NULL	NULL	NULL	NULL	NULL	NULL	NULL	0	{/}	0	3	1094218	0	z	716	1094934
좌우반구com(CVF, UVF, BVF)_1	1	1	<?xml version="1.0"?>\n<Clock xmlns:dt="urn:schemas-microsoft-com:datatypes"><Description dt:dt="string">E-Prime Primary Realtime Clock</Description><StartTime><Timestamp dt:dt="int">0</Timestamp><DateUtc dt:dt="string">2020-10-05T02:53:21Z</DateUtc></StartTime><FrequencyChanges><FrequencyChange><Frequency dt:dt="r8">2699960000</Frequency><Timestamp dt:dt="r8">3.41649295515452E+15</Timestamp><Cur…	좌우반구com(CVF, UVF, BVF)_1-001-1	60.021	1.0.0.161	1	1629878859	Professional	2.0.10.242	2.0.10.356	10-05-2020	2020-10-05 오전 2:53:21	11:53:21	2.0.10.252	93		2	z	적태	117	1	93	NULL	NULL	NULL	NULL	NULL	NULL	KSY3	List1	NULL	NULL	NULL	NULL	NULL	NULL	NULL	NULL	NULL	1	z	0	3	270304	0	z	878	271182
좌우반구com(CVF, UVF, BVF)_1	1	1	<?xml version="1.0"?>\n<Clock xmlns:dt="urn:schemas-microsoft-com:datatypes"><Description dt:dt="string">E-Prime Primary Realtime Clock</Description><StartTime><Timestamp dt:dt="int">0</Timestamp><DateUtc dt:dt="string">2020-10-05T02:53:21Z</DateUtc></StartTime><FrequencyChanges><FrequencyChange><Frequency dt:dt="r8">2699960000</Frequency><Timestamp dt:dt="r8">3.41649295515452E+15</Timestamp><Cur…	좌우반구com(CVF, UVF, BVF)_1-001-1	60.021	1.0.0.161	1	1629878859	Professional	2.0.10.242	2.0.10.356	10-05-2020	2020-10-05 오전 2:53:21	11:53:21	2.0.10.252	379		1	{/}	전략	NULL	NULL	NULL	NULL	NULL	NULL	74	1	115	KSY3	List3	NULL	NULL	NULL	NULL	NULL	NULL	NULL	NULL	NULL	1	{/}	0	3	1080823	0	{/}	543	1081366
좌우반구com(CVF, UVF, BVF)_1	1	1	<?xml version="1.0"?>\n<Clock xmlns:dt="urn:schemas-microsoft-com:datatypes"><Description dt:dt="string">E-Prime Primary Realtime Clock</Description><StartTime><Timestamp dt:dt="int">0</Timestamp><DateUtc dt:dt="string">2020-10-05T02:53:21Z</DateUtc></StartTime><FrequencyChanges><FrequencyChange><Frequency dt:dt="r8">2699960000</Frequency><Timestamp dt:dt="r8">3.41649295515452E+15</Timestamp><Cur…	좌우반구com(CVF, UVF, BVF)_1-001-1	60.021	1.0.0.161	1	1629878859	Professional	2.0.10.242	2.0.10.356	10-05-2020	2020-10-05 오전 2:53:21	11:53:21	2.0.10.252	230		1	{/}	전통	NULL	NULL	NULL	40	1	98	NULL	NULL	NULL	KSY3	List2	NULL	NULL	NULL	NULL	NULL	NULL	NULL	NULL	NULL	1	{/}	0	3	655104	0	{/}	331	655435
좌우반구com(CVF, UVF, BVF)_1	1	1	<?xml version="1.0"?>\n<Clock xmlns:dt="urn:schemas-microsoft-com:datatypes"><Description dt:dt="string">E-Prime Primary Realtime Clock</Description><StartTime><Timestamp dt:dt="int">0</Timestamp><DateUtc dt:dt="string">2020-10-05T02:53:21Z</DateUtc></StartTime><FrequencyChanges><FrequencyChange><Frequency dt:dt="r8">2699960000</Frequency><Timestamp dt:dt="r8">3.41649295515452E+15</Timestamp><Cur…	좌우반구com(CVF, UVF, BVF)_1-001-1	60.021	1.0.0.161	1	1629878859	Professional	2.0.10.242	2.0.10.356	10-05-2020	2020-10-05 오전 2:53:21	11:53:21	2.0.10.252	208		2	z	전필	NULL	NULL	NULL	8	1	76	NULL	NULL	NULL	KSY	List2	0		0	0	596608	183		0	0	0	z	0	3	596791	0	{/}	703	597494
좌우반구com(CVF, UVF, BVF)_1	1	1	<?xml version="1.0"?>\n<Clock xmlns:dt="urn:schemas-microsoft-com:datatypes"><Description dt:dt="string">E-Prime Primary Realtime Clock</Description><StartTime><Timestamp dt:dt="int">0</Timestamp><DateUtc dt:dt="string">2020-10-05T02:53:21Z</DateUtc></StartTime><FrequencyChanges><FrequencyChange><Frequency dt:dt="r8">2699960000</Frequency><Timestamp dt:dt="r8">3.41649295515452E+15</Timestamp><Cur…	좌우반구com(CVF, UVF, BVF)_1-001-1	60.021	1.0.0.161	1	1629878859	Professional	2.0.10.242	2.0.10.356	10-05-2020	2020-10-05 오전 2:53:21	11:53:21	2.0.10.252	195		1	{/}	절감	NULL	NULL	NULL	72	1	63	NULL	NULL	NULL	KSY3	List2	NULL	NULL	NULL	NULL	NULL	NULL	NULL	NULL	NULL	1	{/}	0	4	562953	0	{/}	458	563411
좌우반구com(CVF, UVF, BVF)_1	1	1	<?xml version="1.0"?>\n<Clock xmlns:dt="urn:schemas-microsoft-com:datatypes"><Description dt:dt="string">E-Prime Primary Realtime Clock</Description><StartTime><Timestamp dt:dt="int">0</Timestamp><DateUtc dt:dt="string">2020-10-05T02:53:21Z</DateUtc></StartTime><FrequencyChanges><FrequencyChange><Frequency dt:dt="r8">2699960000</Frequency><Timestamp dt:dt="r8">3.41649295515452E+15</Timestamp><Cur…	좌우반구com(CVF, UVF, BVF)_1-001-1	60.021	1.0.0.161	1	1629878859	Professional	2.0.10.242	2.0.10.356	10-05-2020	2020-10-05 오전 2:53:21	11:53:21	2.0.10.252	88		2	z	절보	56	1	88	NULL	NULL	NULL	NULL	NULL	NULL	KSY4	List1	NULL	NULL	NULL	NULL	NULL	NULL	NULL	NULL	NULL	1	z	0	3	256709	0	z	569	257278
좌우반구com(CVF, UVF, BVF)_1	1	1	<?xml version="1.0"?>\n<Clock xmlns:dt="urn:schemas-microsoft-com:datatypes"><Description dt:dt="string">E-Prime Primary Realtime Clock</Description><StartTime><Timestamp dt:dt="int">0</Timestamp><DateUtc dt:dt="string">2020-10-05T02:53:21Z</DateUtc></StartTime><FrequencyChanges><FrequencyChange><Frequency dt:dt="r8">2699960000</Frequency><Timestamp dt:dt="r8">3.41649295515452E+15</Timestamp><Cur…	좌우반구com(CVF, UVF, BVF)_1-001-1	60.021	1.0.0.161	1	1629878859	Professional	2.0.10.242	2.0.10.356	10-05-2020	2020-10-05 오전 2:53:21	11:53:21	2.0.10.252	168		2	z	절속	NULL	NULL	NULL	83	1	36	NULL	NULL	NULL	KSY4	List2	NULL	NULL	NULL	NULL	NULL	NULL	NULL	NULL	NULL	1	z	1	3	491627	0	z	809	492436
좌우반구com(CVF, UVF, BVF)_1	1	1	<?xml version="1.0"?>\n<Clock xmlns:dt="urn:schemas-microsoft-com:datatypes"><Description dt:dt="string">E-Prime Primary Realtime Clock</Description><StartTime><Timestamp dt:dt="int">0</Timestamp><DateUtc dt:dt="string">2020-10-05T02:53:21Z</DateUtc></StartTime><FrequencyChanges><FrequencyChange><Frequency dt:dt="r8">2699960000</Frequency><Timestamp dt:dt="r8">3.41649295515452E+15</Timestamp><Cur…	좌우반구com(CVF, UVF, BVF)_1-001-1	60.021	1.0.0.161	1	1629878859	Professional	2.0.10.242	2.0.10.356	10-05-2020	2020-10-05 오전 2:53:21	11:53:21	2.0.10.252	64		1	{/}	절차	126	1	64	NULL	NULL	NULL	NULL	NULL	NULL	KSY3	List1	NULL	NULL	NULL	NULL	NULL	NULL	NULL	NULL	NULL	1	{/}	0	4	192315	0	{/}	411	192726
좌우반구com(CVF, UVF, BVF)_1	1	1	<?xml version="1.0"?>\n<Clock xmlns:dt="urn:schemas-microsoft-com:datatypes"><Description dt:dt="string">E-Prime Primary Realtime Clock</Description><StartTime><Timestamp dt:dt="int">0</Timestamp><DateUtc dt:dt="string">2020-10-05T02:53:21Z</DateUtc></StartTime><FrequencyChanges><FrequencyChange><Frequency dt:dt="r8">2699960000</Frequency><Timestamp dt:dt="r8">3.41649295515452E+15</Timestamp><Cur…	좌우반구com(CVF, UVF, BVF)_1-001-1	60.021	1.0.0.161	1	1629878859	Professional	2.0.10.242	2.0.10.356	10-05-2020	2020-10-05 오전 2:53:21	11:53:21	2.0.10.252	144		1	{/}	정도	NULL	NULL	NULL	95	1	12	NULL	NULL	NULL	KSY3	List2	NULL	NULL	NULL	NULL	NULL	NULL	NULL	NULL	NULL	1	{/}	0	4	426917	0	{/}	319	427236
좌우반구com(CVF, UVF, BVF)_1	1	1	<?xml version="1.0"?>\n<Clock xmlns:dt="urn:schemas-microsoft-com:datatypes"><Description dt:dt="string">E-Prime Primary Realtime Clock</Description><StartTime><Timestamp dt:dt="int">0</Timestamp><DateUtc dt:dt="string">2020-10-05T02:53:21Z</DateUtc></StartTime><FrequencyChanges><FrequencyChange><Frequency dt:dt="r8">2699960000</Frequency><Timestamp dt:dt="r8">3.41649295515452E+15</Timestamp><Cur…	좌우반구com(CVF, UVF, BVF)_1-001-1	60.021	1.0.0.161	1	1629878859	Professional	2.0.10.242	2.0.10.356	10-05-2020	2020-10-05 오전 2:53:21	11:53:21	2.0.10.252	116		1	{/}	정오	111	1	116	NULL	NULL	NULL	NULL	NULL	NULL	KSY3	List1	NULL	NULL	NULL	NULL	NULL	NULL	NULL	NULL	NULL	1	{/}	0	3	331783	0	{/}	374	332157
좌우반구com(CVF, UVF, BVF)_1	1	1	<?xml version="1.0"?>\n<Clock xmlns:dt="urn:schemas-microsoft-com:datatypes"><Description dt:dt="string">E-Prime Primary Realtime Clock</Description><StartTime><Timestamp dt:dt="int">0</Timestamp><DateUtc dt:dt="string">2020-10-05T02:53:21Z</DateUtc></StartTime><FrequencyChanges><FrequencyChange><Frequency dt:dt="r8">2699960000</Frequency><Timestamp dt:dt="r8">3.41649295515452E+15</Timestamp><Cur…	좌우반구com(CVF, UVF, BVF)_1-001-1	60.021	1.0.0.161	1	1629878859	Professional	2.0.10.242	2.0.10.356	10-05-2020	2020-10-05 오전 2:53:21	11:53:21	2.0.10.252	395		1	{/}	정책	NULL	NULL	NULL	NULL	NULL	NULL	5	1	131	KSY3	List3	NULL	NULL	NULL	NULL	NULL	NULL	NULL	NULL	NULL	1	{/}	0	3	1123808	0	{/}	358	1124166
좌우반구com(CVF, UVF, BVF)_1	1	1	<?xml version="1.0"?>\n<Clock xmlns:dt="urn:schemas-microsoft-com:datatypes"><Description dt:dt="string">E-Prime Primary Realtime Clock</Description><StartTime><Timestamp dt:dt="int">0</Timestamp><DateUtc dt:dt="string">2020-10-05T02:53:21Z</DateUtc></StartTime><FrequencyChanges><FrequencyChange><Frequency dt:dt="r8">2699960000</Frequency><Timestamp dt:dt="r8">3.41649295515452E+15</Timestamp><Cur…	좌우반구com(CVF, UVF, BVF)_1-001-1	60.021	1.0.0.161	1	1629878859	Professional	2.0.10.242	2.0.10.356	10-05-2020	2020-10-05 오전 2:53:21	11:53:21	2.0.10.252	217		2	z	제경	NULL	NULL	NULL	65	1	85	NULL	NULL	NULL	KSY2	List2	NULL	NULL	NULL	NULL	NULL	NULL	NULL	NULL	NULL	1	z	0	3	620466	0	z	504	620970
좌우반구com(CVF, UVF, BVF)_1	1	1	<?xml version="1.0"?>\n<Clock xmlns:dt="urn:schemas-microsoft-com:datatypes"><Description dt:dt="string">E-Prime Primary Realtime Clock</Description><StartTime><Timestamp dt:dt="int">0</Timestamp><DateUtc dt:dt="string">2020-10-05T02:53:21Z</DateUtc></StartTime><FrequencyChanges><FrequencyChange><Frequency dt:dt="r8">2699960000</Frequency><Timestamp dt:dt="r8">3.41649295515452E+15</Timestamp><Cur…	좌우반구com(CVF, UVF, BVF)_1-001-1	60.021	1.0.0.161	1	1629878859	Professional	2.0.10.242	2.0.10.356	10-05-2020	2020-10-05 오전 2:53:21	11:53:21	2.0.10.252	385		1	{/}	제도	NULL	NULL	NULL	NULL	NULL	NULL	11	1	121	KSY4	List3	NULL	NULL	NULL	NULL	NULL	NULL	NULL	NULL	NULL	1	{/}	0	3	1097134	0	{/}	448	1097582
좌우반구com(CVF, UVF, BVF)_1	1	1	<?xml version="1.0"?>\n<Clock xmlns:dt="urn:schemas-microsoft-com:datatypes"><Description dt:dt="string">E-Prime Primary Realtime Clock</Description><StartTime><Timestamp dt:dt="int">0</Timestamp><DateUtc dt:dt="string">2020-10-05T02:53:21Z</DateUtc></StartTime><FrequencyChanges><FrequencyChange><Frequency dt:dt="r8">2699960000</Frequency><Timestamp dt:dt="r8">3.41649295515452E+15</Timestamp><Cur…	좌우반구com(CVF, UVF, BVF)_1-001-1	60.021	1.0.0.161	1	1629878859	Professional	2.0.10.242	2.0.10.356	10-05-2020	2020-10-05 오전 2:53:21	11:53:21	2.0.10.252	86		2	z	제란	59	1	86	NULL	NULL	NULL	NULL	NULL	NULL	KSY	List1	0		1	-1	251427	184		0	0	0	z	0	4	251611	0	{/}	315	251926
좌우반구com(CVF, UVF, BVF)_1	1	1	<?xml version="1.0"?>\n<Clock xmlns:dt="urn:schemas-microsoft-com:datatypes"><Description dt:dt="string">E-Prime Primary Realtime Clock</Description><StartTime><Timestamp dt:dt="int">0</Timestamp><DateUtc dt:dt="string">2020-10-05T02:53:21Z</DateUtc></StartTime><FrequencyChanges><FrequencyChange><Frequency dt:dt="r8">2699960000</Frequency><Timestamp dt:dt="r8">3.41649295515452E+15</Timestamp><Cur…	좌우반구com(CVF, UVF, BVF)_1-001-1	60.021	1.0.0.161	1	1629878859	Professional	2.0.10.242	2.0.10.356	10-05-2020	2020-10-05 오전 2:53:21	11:53:21	2.0.10.252	56		1	{/}	제안	34	1	56	NULL	NULL	NULL	NULL	NULL	NULL	KSY4	List1	NULL	NULL	NULL	NULL	NULL	NULL	NULL	NULL	NULL	0	{/}	0	3	170572	0	z	771	171343
좌우반구com(CVF, UVF, BVF)_1	1	1	<?xml version="1.0"?>\n<Clock xmlns:dt="urn:schemas-microsoft-com:datatypes"><Description dt:dt="string">E-Prime Primary Realtime Clock</Description><StartTime><Timestamp dt:dt="int">0</Timestamp><DateUtc dt:dt="string">2020-10-05T02:53:21Z</DateUtc></StartTime><FrequencyChanges><FrequencyChange><Frequency dt:dt="r8">2699960000</Frequency><Timestamp dt:dt="r8">3.41649295515452E+15</Timestamp><Cur…	좌우반구com(CVF, UVF, BVF)_1-001-1	60.021	1.0.0.161	1	1629878859	Professional	2.0.10.242	2.0.10.356	10-05-2020	2020-10-05 오전 2:53:21	11:53:21	2.0.10.252	25		1	{/}	제품	114	1	25	NULL	NULL	NULL	NULL	NULL	NULL	KSY4	List1	NULL	NULL	NULL	NULL	NULL	NULL	NULL	NULL	NULL	0	{/}	0	3	86351	0	z	648	86999
좌우반구com(CVF, UVF, BVF)_1	1	1	<?xml version="1.0"?>\n<Clock xmlns:dt="urn:schemas-microsoft-com:datatypes"><Description dt:dt="string">E-Prime Primary Realtime Clock</Description><StartTime><Timestamp dt:dt="int">0</Timestamp><DateUtc dt:dt="string">2020-10-05T02:53:21Z</DateUtc></StartTime><FrequencyChanges><FrequencyChange><Frequency dt:dt="r8">2699960000</Frequency><Timestamp dt:dt="r8">3.41649295515452E+15</Timestamp><Cur…	좌우반구com(CVF, UVF, BVF)_1-001-1	60.021	1.0.0.161	1	1629878859	Professional	2.0.10.242	2.0.10.356	10-05-2020	2020-10-05 오전 2:53:21	11:53:21	2.0.10.252	150		1	{/}	조건	NULL	NULL	NULL	32	1	18	NULL	NULL	NULL	KSY4	List2	NULL	NULL	NULL	NULL	NULL	NULL	NULL	NULL	NULL	1	{/}	0	3	443744	0	{/}	388	444132
좌우반구com(CVF, UVF, BVF)_1	1	1	<?xml version="1.0"?>\n<Clock xmlns:dt="urn:schemas-microsoft-com:datatypes"><Description dt:dt="string">E-Prime Primary Realtime Clock</Description><StartTime><Timestamp dt:dt="int">0</Timestamp><DateUtc dt:dt="string">2020-10-05T02:53:21Z</DateUtc></StartTime><FrequencyChanges><FrequencyChange><Frequency dt:dt="r8">2699960000</Frequency><Timestamp dt:dt="r8">3.41649295515452E+15</Timestamp><Cur…	좌우반구com(CVF, UVF, BVF)_1-001-1	60.021	1.0.0.161	1	1629878859	Professional	2.0.10.242	2.0.10.356	10-05-2020	2020-10-05 오전 2:53:21	11:53:21	2.0.10.252	104		1	{/}	조례	95	1	104	NULL	NULL	NULL	NULL	NULL	NULL	KSY4	List1	NULL	NULL	NULL	NULL	NULL	NULL	NULL	NULL	NULL	0	{/}	1	3	299577	0	z	623	300200
좌우반구com(CVF, UVF, BVF)_1	1	1	<?xml version="1.0"?>\n<Clock xmlns:dt="urn:schemas-microsoft-com:datatypes"><Description dt:dt="string">E-Prime Primary Realtime Clock</Description><StartTime><Timestamp dt:dt="int">0</Timestamp><DateUtc dt:dt="string">2020-10-05T02:53:21Z</DateUtc></StartTime><FrequencyChanges><FrequencyChange><Frequency dt:dt="r8">2699960000</Frequency><Timestamp dt:dt="r8">3.41649295515452E+15</Timestamp><Cur…	좌우반구com(CVF, UVF, BVF)_1-001-1	60.021	1.0.0.161	1	1629878859	Professional	2.0.10.242	2.0.10.356	10-05-2020	2020-10-05 오전 2:53:21	11:53:21	2.0.10.252	349		1	{/}	조직	NULL	NULL	NULL	NULL	NULL	NULL	87	1	85	KSY4	List3	NULL	NULL	NULL	NULL	NULL	NULL	NULL	NULL	NULL	1	{/}	0	4	1000451	0	{/}	380	1000831
좌우반구com(CVF, UVF, BVF)_1	1	1	<?xml version="1.0"?>\n<Clock xmlns:dt="urn:schemas-microsoft-com:datatypes"><Description dt:dt="string">E-Prime Primary Realtime Clock</Description><StartTime><Timestamp dt:dt="int">0</Timestamp><DateUtc dt:dt="string">2020-10-05T02:53:21Z</DateUtc></StartTime><FrequencyChanges><FrequencyChange><Frequency dt:dt="r8">2699960000</Frequency><Timestamp dt:dt="r8">3.41649295515452E+15</Timestamp><Cur…	좌우반구com(CVF, UVF, BVF)_1-001-1	60.021	1.0.0.161	1	1629878859	Professional	2.0.10.242	2.0.10.356	10-05-2020	2020-10-05 오전 2:53:21	11:53:21	2.0.10.252	129		1	{/}	종류	22	1	129	NULL	NULL	NULL	NULL	NULL	NULL	KSY4	List1	NULL	NULL	NULL	NULL	NULL	NULL	NULL	NULL	NULL	0	{/}	0	4	366288	0	z	397	366685
좌우반구com(CVF, UVF, BVF)_1	1	1	<?xml version="1.0"?>\n<Clock xmlns:dt="urn:schemas-microsoft-com:datatypes"><Description dt:dt="string">E-Prime Primary Realtime Clock</Description><StartTime><Timestamp dt:dt="int">0</Timestamp><DateUtc dt:dt="string">2020-10-05T02:53:21Z</DateUtc></StartTime><FrequencyChanges><FrequencyChange><Frequency dt:dt="r8">2699960000</Frequency><Timestamp dt:dt="r8">3.41649295515452E+15</Timestamp><Cur…	좌우반구com(CVF, UVF, BVF)_1-001-1	60.021	1.0.0.161	1	1629878859	Professional	2.0.10.242	2.0.10.356	10-05-2020	2020-10-05 오전 2:53:21	11:53:21	2.0.10.252	111		2	z	종백	93	1	111	NULL	NULL	NULL	NULL	NULL	NULL	KSY2	List1	NULL	NULL	NULL	NULL	NULL	NULL	NULL	NULL	NULL	1	z	0	3	318271	0	z	675	318946
좌우반구com(CVF, UVF, BVF)_1	1	1	<?xml version="1.0"?>\n<Clock xmlns:dt="urn:schemas-microsoft-com:datatypes"><Description dt:dt="string">E-Prime Primary Realtime Clock</Description><StartTime><Timestamp dt:dt="int">0</Timestamp><DateUtc dt:dt="string">2020-10-05T02:53:21Z</DateUtc></StartTime><FrequencyChanges><FrequencyChange><Frequency dt:dt="r8">2699960000</Frequency><Timestamp dt:dt="r8">3.41649295515452E+15</Timestamp><Cur…	좌우반구com(CVF, UVF, BVF)_1-001-1	60.021	1.0.0.161	1	1629878859	Professional	2.0.10.242	2.0.10.356	10-05-2020	2020-10-05 오전 2:53:21	11:53:21	2.0.10.252	11		2	z	죽거	10	1	11	NULL	NULL	NULL	NULL	NULL	NULL	KSY3	List1	NULL	NULL	NULL	NULL	NULL	NULL	NULL	NULL	NULL	1	z	0	3	49331	0	z	525	49856
좌우반구com(CVF, UVF, BVF)_1	1	1	<?xml version="1.0"?>\n<Clock xmlns:dt="urn:schemas-microsoft-com:datatypes"><Description dt:dt="string">E-Prime Primary Realtime Clock</Description><StartTime><Timestamp dt:dt="int">0</Timestamp><DateUtc dt:dt="string">2020-10-05T02:53:21Z</DateUtc></StartTime><FrequencyChanges><FrequencyChange><Frequency dt:dt="r8">2699960000</Frequency><Timestamp dt:dt="r8">3.41649295515452E+15</Timestamp><Cur…	좌우반구com(CVF, UVF, BVF)_1-001-1	60.021	1.0.0.161	1	1629878859	Professional	2.0.10.242	2.0.10.356	10-05-2020	2020-10-05 오전 2:53:21	11:53:21	2.0.10.252	342		1	{/}	죽음	NULL	NULL	NULL	NULL	NULL	NULL	123	1	78	KSY4	List3	NULL	NULL	NULL	NULL	NULL	NULL	NULL	NULL	NULL	1	{/}	0	3	981457	0	{/}	454	981911
좌우반구com(CVF, UVF, BVF)_1	1	1	<?xml version="1.0"?>\n<Clock xmlns:dt="urn:schemas-microsoft-com:datatypes"><Description dt:dt="string">E-Prime Primary Realtime Clock</Description><StartTime><Timestamp dt:dt="int">0</Timestamp><DateUtc dt:dt="string">2020-10-05T02:53:21Z</DateUtc></StartTime><FrequencyChanges><FrequencyChange><Frequency dt:dt="r8">2699960000</Frequency><Timestamp dt:dt="r8">3.41649295515452E+15</Timestamp><Cur…	좌우반구com(CVF, UVF, BVF)_1-001-1	60.021	1.0.0.161	1	1629878859	Professional	2.0.10.242	2.0.10.356	10-05-2020	2020-10-05 오전 2:53:21	11:53:21	2.0.10.252	366		1	{/}	준거	NULL	NULL	NULL	NULL	NULL	NULL	16	1	102	KSY4	List3	NULL	NULL	NULL	NULL	NULL	NULL	NULL	NULL	NULL	0	{/}	1	3	1046401	0	z	518	1046919
좌우반구com(CVF, UVF, BVF)_1	1	1	<?xml version="1.0"?>\n<Clock xmlns:dt="urn:schemas-microsoft-com:datatypes"><Description dt:dt="string">E-Prime Primary Realtime Clock</Description><StartTime><Timestamp dt:dt="int">0</Timestamp><DateUtc dt:dt="string">2020-10-05T02:53:21Z</DateUtc></StartTime><FrequencyChanges><FrequencyChange><Frequency dt:dt="r8">2699960000</Frequency><Timestamp dt:dt="r8">3.41649295515452E+15</Timestamp><Cur…	좌우반구com(CVF, UVF, BVF)_1-001-1	60.021	1.0.0.161	1	1629878859	Professional	2.0.10.242	2.0.10.356	10-05-2020	2020-10-05 오전 2:53:21	11:53:21	2.0.10.252	275		2	z	증력	NULL	NULL	NULL	NULL	NULL	NULL	65	1	11	KSY3	List3	NULL	NULL	NULL	NULL	NULL	NULL	NULL	NULL	NULL	0	z	0	4	801387	0	{/}	334	801721
좌우반구com(CVF, UVF, BVF)_1	1	1	<?xml version="1.0"?>\n<Clock xmlns:dt="urn:schemas-microsoft-com:datatypes"><Description dt:dt="string">E-Prime Primary Realtime Clock</Description><StartTime><Timestamp dt:dt="int">0</Timestamp><DateUtc dt:dt="string">2020-10-05T02:53:21Z</DateUtc></StartTime><FrequencyChanges><FrequencyChange><Frequency dt:dt="r8">2699960000</Frequency><Timestamp dt:dt="r8">3.41649295515452E+15</Timestamp><Cur…	좌우반구com(CVF, UVF, BVF)_1-001-1	60.021	1.0.0.161	1	1629878859	Professional	2.0.10.242	2.0.10.356	10-05-2020	2020-10-05 오전 2:53:21	11:53:21	2.0.10.252	131		1	{/}	증인	55	1	131	NULL	NULL	NULL	NULL	NULL	NULL	KSY4	List1	NULL	NULL	NULL	NULL	NULL	NULL	NULL	NULL	NULL	1	{/}	0	3	371469	0	{/}	424	371893
좌우반구com(CVF, UVF, BVF)_1	1	1	<?xml version="1.0"?>\n<Clock xmlns:dt="urn:schemas-microsoft-com:datatypes"><Description dt:dt="string">E-Prime Primary Realtime Clock</Description><StartTime><Timestamp dt:dt="int">0</Timestamp><DateUtc dt:dt="string">2020-10-05T02:53:21Z</DateUtc></StartTime><FrequencyChanges><FrequencyChange><Frequency dt:dt="r8">2699960000</Frequency><Timestamp dt:dt="r8">3.41649295515452E+15</Timestamp><Cur…	좌우반구com(CVF, UVF, BVF)_1-001-1	60.021	1.0.0.161	1	1629878859	Professional	2.0.10.242	2.0.10.356	10-05-2020	2020-10-05 오전 2:53:21	11:53:21	2.0.10.252	268		2	z	지님	NULL	NULL	NULL	NULL	NULL	NULL	15	1	4	KSY2	List3	NULL	NULL	NULL	NULL	NULL	NULL	NULL	NULL	NULL	1	z	0	4	783210	0	z	391	783601
좌우반구com(CVF, UVF, BVF)_1	1	1	<?xml version="1.0"?>\n<Clock xmlns:dt="urn:schemas-microsoft-com:datatypes"><Description dt:dt="string">E-Prime Primary Realtime Clock</Description><StartTime><Timestamp dt:dt="int">0</Timestamp><DateUtc dt:dt="string">2020-10-05T02:53:21Z</DateUtc></StartTime><FrequencyChanges><FrequencyChange><Frequency dt:dt="r8">2699960000</Frequency><Timestamp dt:dt="r8">3.41649295515452E+15</Timestamp><Cur…	좌우반구com(CVF, UVF, BVF)_1-001-1	60.021	1.0.0.161	1	1629878859	Professional	2.0.10.242	2.0.10.356	10-05-2020	2020-10-05 오전 2:53:21	11:53:21	2.0.10.252	339		1	{/}	지적	NULL	NULL	NULL	NULL	NULL	NULL	18	1	75	KSY4	List3	NULL	NULL	NULL	NULL	NULL	NULL	NULL	NULL	NULL	1	{/}	0	3	973227	0	{/}	564	973791
좌우반구com(CVF, UVF, BVF)_1	1	1	<?xml version="1.0"?>\n<Clock xmlns:dt="urn:schemas-microsoft-com:datatypes"><Description dt:dt="string">E-Prime Primary Realtime Clock</Description><StartTime><Timestamp dt:dt="int">0</Timestamp><DateUtc dt:dt="string">2020-10-05T02:53:21Z</DateUtc></StartTime><FrequencyChanges><FrequencyChange><Frequency dt:dt="r8">2699960000</Frequency><Timestamp dt:dt="r8">3.41649295515452E+15</Timestamp><Cur…	좌우반구com(CVF, UVF, BVF)_1-001-1	60.021	1.0.0.161	1	1629878859	Professional	2.0.10.242	2.0.10.356	10-05-2020	2020-10-05 오전 2:53:21	11:53:21	2.0.10.252	304		1	{/}	지표	NULL	NULL	NULL	NULL	NULL	NULL	69	1	40	KSY4	List3	NULL	NULL	NULL	NULL	NULL	NULL	NULL	NULL	NULL	1	{/}	0	4	880193	0	{/}	631	880824
좌우반구com(CVF, UVF, BVF)_1	1	1	<?xml version="1.0"?>\n<Clock xmlns:dt="urn:schemas-microsoft-com:datatypes"><Description dt:dt="string">E-Prime Primary Realtime Clock</Description><StartTime><Timestamp dt:dt="int">0</Timestamp><DateUtc dt:dt="string">2020-10-05T02:53:21Z</DateUtc></StartTime><FrequencyChanges><FrequencyChange><Frequency dt:dt="r8">2699960000</Frequency><Timestamp dt:dt="r8">3.41649295515452E+15</Timestamp><Cur…	좌우반구com(CVF, UVF, BVF)_1-001-1	60.021	1.0.0.161	1	1629878859	Professional	2.0.10.242	2.0.10.356	10-05-2020	2020-10-05 오전 2:53:21	11:53:21	2.0.10.252	324		1	{/}	지헤	NULL	NULL	NULL	NULL	NULL	NULL	83	1	60	KSY4	List3	NULL	NULL	NULL	NULL	NULL	NULL	NULL	NULL	NULL	1	{/}	0	3	933724	0	{/}	772	934496
좌우반구com(CVF, UVF, BVF)_1	1	1	<?xml version="1.0"?>\n<Clock xmlns:dt="urn:schemas-microsoft-com:datatypes"><Description dt:dt="string">E-Prime Primary Realtime Clock</Description><StartTime><Timestamp dt:dt="int">0</Timestamp><DateUtc dt:dt="string">2020-10-05T02:53:21Z</DateUtc></StartTime><FrequencyChanges><FrequencyChange><Frequency dt:dt="r8">2699960000</Frequency><Timestamp dt:dt="r8">3.41649295515452E+15</Timestamp><Cur…	좌우반구com(CVF, UVF, BVF)_1-001-1	60.021	1.0.0.161	1	1629878859	Professional	2.0.10.242	2.0.10.356	10-05-2020	2020-10-05 오전 2:53:21	11:53:21	2.0.10.252	257		2	z	직매	NULL	NULL	NULL	93	1	125	NULL	NULL	NULL	KSY4	List2	NULL	NULL	NULL	NULL	NULL	NULL	NULL	NULL	NULL	1	z	1	3	726912	0	z	434	727346
좌우반구com(CVF, UVF, BVF)_1	1	1	<?xml version="1.0"?>\n<Clock xmlns:dt="urn:schemas-microsoft-com:datatypes"><Description dt:dt="string">E-Prime Primary Realtime Clock</Description><StartTime><Timestamp dt:dt="int">0</Timestamp><DateUtc dt:dt="string">2020-10-05T02:53:21Z</DateUtc></StartTime><FrequencyChanges><FrequencyChange><Frequency dt:dt="r8">2699960000</Frequency><Timestamp dt:dt="r8">3.41649295515452E+15</Timestamp><Cur…	좌우반구com(CVF, UVF, BVF)_1-001-1	60.021	1.0.0.161	1	1629878859	Professional	2.0.10.242	2.0.10.356	10-05-2020	2020-10-05 오전 2:53:21	11:53:21	2.0.10.252	136		1	{/}	직장	NULL	NULL	NULL	49	1	4	NULL	NULL	NULL	KSY4	List2	NULL	NULL	NULL	NULL	NULL	NULL	NULL	NULL	NULL	0	{/}	0	3	406390	0	z	350	406740
좌우반구com(CVF, UVF, BVF)_1	1	1	<?xml version="1.0"?>\n<Clock xmlns:dt="urn:schemas-microsoft-com:datatypes"><Description dt:dt="string">E-Prime Primary Realtime Clock</Description><StartTime><Timestamp dt:dt="int">0</Timestamp><DateUtc dt:dt="string">2020-10-05T02:53:21Z</DateUtc></StartTime><FrequencyChanges><FrequencyChange><Frequency dt:dt="r8">2699960000</Frequency><Timestamp dt:dt="r8">3.41649295515452E+15</Timestamp><Cur…	좌우반구com(CVF, UVF, BVF)_1-001-1	60.021	1.0.0.161	1	1629878859	Professional	2.0.10.242	2.0.10.356	10-05-2020	2020-10-05 오전 2:53:21	11:53:21	2.0.10.252	295		2	z	진회	NULL	NULL	NULL	NULL	NULL	NULL	38	1	31	KSY3	List3	NULL	NULL	NULL	NULL	NULL	NULL	NULL	NULL	NULL	0	z	0	3	856334	0	{/}	514	856848
좌우반구com(CVF, UVF, BVF)_1	1	1	<?xml version="1.0"?>\n<Clock xmlns:dt="urn:schemas-microsoft-com:datatypes"><Description dt:dt="string">E-Prime Primary Realtime Clock</Description><StartTime><Timestamp dt:dt="int">0</Timestamp><DateUtc dt:dt="string">2020-10-05T02:53:21Z</DateUtc></StartTime><FrequencyChanges><FrequencyChange><Frequency dt:dt="r8">2699960000</Frequency><Timestamp dt:dt="r8">3.41649295515452E+15</Timestamp><Cur…	좌우반구com(CVF, UVF, BVF)_1-001-1	60.021	1.0.0.161	1	1629878859	Professional	2.0.10.242	2.0.10.356	10-05-2020	2020-10-05 오전 2:53:21	11:53:21	2.0.10.252	380		1	{/}	질서	NULL	NULL	NULL	NULL	NULL	NULL	2	1	116	KSY4	List3	NULL	NULL	NULL	NULL	NULL	NULL	NULL	NULL	NULL	1	{/}	0	3	1083572	0	{/}	627	1084199
좌우반구com(CVF, UVF, BVF)_1	1	1	<?xml version="1.0"?>\n<Clock xmlns:dt="urn:schemas-microsoft-com:datatypes"><Description dt:dt="string">E-Prime Primary Realtime Clock</Description><StartTime><Timestamp dt:dt="int">0</Timestamp><DateUtc dt:dt="string">2020-10-05T02:53:21Z</DateUtc></StartTime><FrequencyChanges><FrequencyChange><Frequency dt:dt="r8">2699960000</Frequency><Timestamp dt:dt="r8">3.41649295515452E+15</Timestamp><Cur…	좌우반구com(CVF, UVF, BVF)_1-001-1	60.021	1.0.0.161	1	1629878859	Professional	2.0.10.242	2.0.10.356	10-05-2020	2020-10-05 오전 2:53:21	11:53:21	2.0.10.252	336		1	{/}	차량	NULL	NULL	NULL	NULL	NULL	NULL	46	1	72	KSY4	List3	NULL	NULL	NULL	NULL	NULL	NULL	NULL	NULL	NULL	1	{/}	0	4	965330	0	{/}	405	965735
좌우반구com(CVF, UVF, BVF)_1	1	1	<?xml version="1.0"?>\n<Clock xmlns:dt="urn:schemas-microsoft-com:datatypes"><Description dt:dt="string">E-Prime Primary Realtime Clock</Description><StartTime><Timestamp dt:dt="int">0</Timestamp><DateUtc dt:dt="string">2020-10-05T02:53:21Z</DateUtc></StartTime><FrequencyChanges><FrequencyChange><Frequency dt:dt="r8">2699960000</Frequency><Timestamp dt:dt="r8">3.41649295515452E+15</Timestamp><Cur…	좌우반구com(CVF, UVF, BVF)_1-001-1	60.021	1.0.0.161	1	1629878859	Professional	2.0.10.242	2.0.10.356	10-05-2020	2020-10-05 오전 2:53:21	11:53:21	2.0.10.252	196		1	{/}	차익	NULL	NULL	NULL	124	1	64	NULL	NULL	NULL	KSY4	List2	NULL	NULL	NULL	NULL	NULL	NULL	NULL	NULL	NULL	0	{/}	1	3	565618	0	z	617	566235
좌우반구com(CVF, UVF, BVF)_1	1	1	<?xml version="1.0"?>\n<Clock xmlns:dt="urn:schemas-microsoft-com:datatypes"><Description dt:dt="string">E-Prime Primary Realtime Clock</Description><StartTime><Timestamp dt:dt="int">0</Timestamp><DateUtc dt:dt="string">2020-10-05T02:53:21Z</DateUtc></StartTime><FrequencyChanges><FrequencyChange><Frequency dt:dt="r8">2699960000</Frequency><Timestamp dt:dt="r8">3.41649295515452E+15</Timestamp><Cur…	좌우반구com(CVF, UVF, BVF)_1-001-1	60.021	1.0.0.161	1	1629878859	Professional	2.0.10.242	2.0.10.356	10-05-2020	2020-10-05 오전 2:53:21	11:53:21	2.0.10.252	32		2	z	착반	116	1	32	NULL	NULL	NULL	NULL	NULL	NULL	KSY2	List1	NULL	NULL	NULL	NULL	NULL	NULL	NULL	NULL	NULL	1	z	0	4	105012	0	z	643	105655
좌우반구com(CVF, UVF, BVF)_1	1	1	<?xml version="1.0"?>\n<Clock xmlns:dt="urn:schemas-microsoft-com:datatypes"><Description dt:dt="string">E-Prime Primary Realtime Clock</Description><StartTime><Timestamp dt:dt="int">0</Timestamp><DateUtc dt:dt="string">2020-10-05T02:53:21Z</DateUtc></StartTime><FrequencyChanges><FrequencyChange><Frequency dt:dt="r8">2699960000</Frequency><Timestamp dt:dt="r8">3.41649295515452E+15</Timestamp><Cur…	좌우반구com(CVF, UVF, BVF)_1-001-1	60.021	1.0.0.161	1	1629878859	Professional	2.0.10.242	2.0.10.356	10-05-2020	2020-10-05 오전 2:53:21	11:53:21	2.0.10.252	49		1	{/}	착지	43	1	49	NULL	NULL	NULL	NULL	NULL	NULL	KSY4	List1	NULL	NULL	NULL	NULL	NULL	NULL	NULL	NULL	NULL	1	{/}	1	3	151695	0	{/}	688	152383
좌우반구com(CVF, UVF, BVF)_1	1	1	<?xml version="1.0"?>\n<Clock xmlns:dt="urn:schemas-microsoft-com:datatypes"><Description dt:dt="string">E-Prime Primary Realtime Clock</Description><StartTime><Timestamp dt:dt="int">0</Timestamp><DateUtc dt:dt="string">2020-10-05T02:53:21Z</DateUtc></StartTime><FrequencyChanges><FrequencyChange><Frequency dt:dt="r8">2699960000</Frequency><Timestamp dt:dt="r8">3.41649295515452E+15</Timestamp><Cur…	좌우반구com(CVF, UVF, BVF)_1-001-1	60.021	1.0.0.161	1	1629878859	Professional	2.0.10.242	2.0.10.356	10-05-2020	2020-10-05 오전 2:53:21	11:53:21	2.0.10.252	315		1	{/}	책임	NULL	NULL	NULL	NULL	NULL	NULL	43	1	51	KSY4	List3	NULL	NULL	NULL	NULL	NULL	NULL	NULL	NULL	NULL	1	{/}	0	4	909416	0	{/}	520	909936
좌우반구com(CVF, UVF, BVF)_1	1	1	<?xml version="1.0"?>\n<Clock xmlns:dt="urn:schemas-microsoft-com:datatypes"><Description dt:dt="string">E-Prime Primary Realtime Clock</Description><StartTime><Timestamp dt:dt="int">0</Timestamp><DateUtc dt:dt="string">2020-10-05T02:53:21Z</DateUtc></StartTime><FrequencyChanges><FrequencyChange><Frequency dt:dt="r8">2699960000</Frequency><Timestamp dt:dt="r8">3.41649295515452E+15</Timestamp><Cur…	좌우반구com(CVF, UVF, BVF)_1-001-1	60.021	1.0.0.161	1	1629878859	Professional	2.0.10.242	2.0.10.356	10-05-2020	2020-10-05 오전 2:53:21	11:53:21	2.0.10.252	118		2	z	책희	2	1	118	NULL	NULL	NULL	NULL	NULL	NULL	KSY4	List1	NULL	NULL	NULL	NULL	NULL	NULL	NULL	NULL	NULL	1	z	0	3	336981	0	z	400	337381
좌우반구com(CVF, UVF, BVF)_1	1	1	<?xml version="1.0"?>\n<Clock xmlns:dt="urn:schemas-microsoft-com:datatypes"><Description dt:dt="string">E-Prime Primary Realtime Clock</Description><StartTime><Timestamp dt:dt="int">0</Timestamp><DateUtc dt:dt="string">2020-10-05T02:53:21Z</DateUtc></StartTime><FrequencyChanges><FrequencyChange><Frequency dt:dt="r8">2699960000</Frequency><Timestamp dt:dt="r8">3.41649295515452E+15</Timestamp><Cur…	좌우반구com(CVF, UVF, BVF)_1-001-1	60.021	1.0.0.161	1	1629878859	Professional	2.0.10.242	2.0.10.356	10-05-2020	2020-10-05 오전 2:53:21	11:53:21	2.0.10.252	262		2	z	청휘	NULL	NULL	NULL	58	1	130	NULL	NULL	NULL	KSY	List2	0		0	-1	739841	183		0	0	1	z	1	3	740024	0	z	657	740681
좌우반구com(CVF, UVF, BVF)_1	1	1	<?xml version="1.0"?>\n<Clock xmlns:dt="urn:schemas-microsoft-com:datatypes"><Description dt:dt="string">E-Prime Primary Realtime Clock</Description><StartTime><Timestamp dt:dt="int">0</Timestamp><DateUtc dt:dt="string">2020-10-05T02:53:21Z</DateUtc></StartTime><FrequencyChanges><FrequencyChange><Frequency dt:dt="r8">2699960000</Frequency><Timestamp dt:dt="r8">3.41649295515452E+15</Timestamp><Cur…	좌우반구com(CVF, UVF, BVF)_1-001-1	60.021	1.0.0.161	1	1629878859	Professional	2.0.10.242	2.0.10.356	10-05-2020	2020-10-05 오전 2:53:21	11:53:21	2.0.10.252	347		2	z	체행	NULL	NULL	NULL	NULL	NULL	NULL	13	1	83	KSY2	List3	NULL	NULL	NULL	NULL	NULL	NULL	NULL	NULL	NULL	1	z	0	3	994836	0	z	819	995655
좌우반구com(CVF, UVF, BVF)_1	1	1	<?xml version="1.0"?>\n<Clock xmlns:dt="urn:schemas-microsoft-com:datatypes"><Description dt:dt="string">E-Prime Primary Realtime Clock</Description><StartTime><Timestamp dt:dt="int">0</Timestamp><DateUtc dt:dt="string">2020-10-05T02:53:21Z</DateUtc></StartTime><FrequencyChanges><FrequencyChange><Frequency dt:dt="r8">2699960000</Frequency><Timestamp dt:dt="r8">3.41649295515452E+15</Timestamp><Cur…	좌우반구com(CVF, UVF, BVF)_1-001-1	60.021	1.0.0.161	1	1629878859	Professional	2.0.10.242	2.0.10.356	10-05-2020	2020-10-05 오전 2:53:21	11:53:21	2.0.10.252	114		1	{/}	체험	46	1	114	NULL	NULL	NULL	NULL	NULL	NULL	KSY4	List1	NULL	NULL	NULL	NULL	NULL	NULL	NULL	NULL	NULL	1	{/}	1	3	326501	0	{/}	576	327077
좌우반구com(CVF, UVF, BVF)_1	1	1	<?xml version="1.0"?>\n<Clock xmlns:dt="urn:schemas-microsoft-com:datatypes"><Description dt:dt="string">E-Prime Primary Realtime Clock</Description><StartTime><Timestamp dt:dt="int">0</Timestamp><DateUtc dt:dt="string">2020-10-05T02:53:21Z</DateUtc></StartTime><FrequencyChanges><FrequencyChange><Frequency dt:dt="r8">2699960000</Frequency><Timestamp dt:dt="r8">3.41649295515452E+15</Timestamp><Cur…	좌우반구com(CVF, UVF, BVF)_1-001-1	60.021	1.0.0.161	1	1629878859	Professional	2.0.10.242	2.0.10.356	10-05-2020	2020-10-05 오전 2:53:21	11:53:21	2.0.10.252	45		1	{/}	최고	80	1	45	NULL	NULL	NULL	NULL	NULL	NULL	KSY4	List1	NULL	NULL	NULL	NULL	NULL	NULL	NULL	NULL	NULL	1	{/}	0	3	141099	0	{/}	348	141447
좌우반구com(CVF, UVF, BVF)_1	1	1	<?xml version="1.0"?>\n<Clock xmlns:dt="urn:schemas-microsoft-com:datatypes"><Description dt:dt="string">E-Prime Primary Realtime Clock</Description><StartTime><Timestamp dt:dt="int">0</Timestamp><DateUtc dt:dt="string">2020-10-05T02:53:21Z</DateUtc></StartTime><FrequencyChanges><FrequencyChange><Frequency dt:dt="r8">2699960000</Frequency><Timestamp dt:dt="r8">3.41649295515452E+15</Timestamp><Cur…	좌우반구com(CVF, UVF, BVF)_1-001-1	60.021	1.0.0.161	1	1629878859	Professional	2.0.10.242	2.0.10.356	10-05-2020	2020-10-05 오전 2:53:21	11:53:21	2.0.10.252	350		2	z	최여	NULL	NULL	NULL	NULL	NULL	NULL	76	1	86	KSY	List3	0		0	-1	1002850	183		0	0	1	z	0	3	1003033	0	z	494	1003527
좌우반구com(CVF, UVF, BVF)_1	1	1	<?xml version="1.0"?>\n<Clock xmlns:dt="urn:schemas-microsoft-com:datatypes"><Description dt:dt="string">E-Prime Primary Realtime Clock</Description><StartTime><Timestamp dt:dt="int">0</Timestamp><DateUtc dt:dt="string">2020-10-05T02:53:21Z</DateUtc></StartTime><FrequencyChanges><FrequencyChange><Frequency dt:dt="r8">2699960000</Frequency><Timestamp dt:dt="r8">3.41649295515452E+15</Timestamp><Cur…	좌우반구com(CVF, UVF, BVF)_1-001-1	60.021	1.0.0.161	1	1629878859	Professional	2.0.10.242	2.0.10.356	10-05-2020	2020-10-05 오전 2:53:21	11:53:21	2.0.10.252	126		2	z	최횟	61	1	126	NULL	NULL	NULL	NULL	NULL	NULL	KSY2	List1	NULL	NULL	NULL	NULL	NULL	NULL	NULL	NULL	NULL	1	z	0	3	358357	0	z	440	358797
좌우반구com(CVF, UVF, BVF)_1	1	1	<?xml version="1.0"?>\n<Clock xmlns:dt="urn:schemas-microsoft-com:datatypes"><Description dt:dt="string">E-Prime Primary Realtime Clock</Description><StartTime><Timestamp dt:dt="int">0</Timestamp><DateUtc dt:dt="string">2020-10-05T02:53:21Z</DateUtc></StartTime><FrequencyChanges><FrequencyChange><Frequency dt:dt="r8">2699960000</Frequency><Timestamp dt:dt="r8">3.41649295515452E+15</Timestamp><Cur…	좌우반구com(CVF, UVF, BVF)_1-001-1	60.021	1.0.0.161	1	1629878859	Professional	2.0.10.242	2.0.10.356	10-05-2020	2020-10-05 오전 2:53:21	11:53:21	2.0.10.252	165		2	z	축허	NULL	NULL	NULL	48	1	33	NULL	NULL	NULL	KSY3	List2	NULL	NULL	NULL	NULL	NULL	NULL	NULL	NULL	NULL	1	z	0	3	483530	0	z	426	483956
좌우반구com(CVF, UVF, BVF)_1	1	1	<?xml version="1.0"?>\n<Clock xmlns:dt="urn:schemas-microsoft-com:datatypes"><Description dt:dt="string">E-Prime Primary Realtime Clock</Description><StartTime><Timestamp dt:dt="int">0</Timestamp><DateUtc dt:dt="string">2020-10-05T02:53:21Z</DateUtc></StartTime><FrequencyChanges><FrequencyChange><Frequency dt:dt="r8">2699960000</Frequency><Timestamp dt:dt="r8">3.41649295515452E+15</Timestamp><Cur…	좌우반구com(CVF, UVF, BVF)_1-001-1	60.021	1.0.0.161	1	1629878859	Professional	2.0.10.242	2.0.10.356	10-05-2020	2020-10-05 오전 2:53:21	11:53:21	2.0.10.252	352		2	z	축헤	NULL	NULL	NULL	NULL	NULL	NULL	42	1	88	KSY3	List3	NULL	NULL	NULL	NULL	NULL	NULL	NULL	NULL	NULL	0	z	1	3	1008431	0	{/}	1152	1009583
좌우반구com(CVF, UVF, BVF)_1	1	1	<?xml version="1.0"?>\n<Clock xmlns:dt="urn:schemas-microsoft-com:datatypes"><Description dt:dt="string">E-Prime Primary Realtime Clock</Description><StartTime><Timestamp dt:dt="int">0</Timestamp><DateUtc dt:dt="string">2020-10-05T02:53:21Z</DateUtc></StartTime><FrequencyChanges><FrequencyChange><Frequency dt:dt="r8">2699960000</Frequency><Timestamp dt:dt="r8">3.41649295515452E+15</Timestamp><Cur…	좌우반구com(CVF, UVF, BVF)_1-001-1	60.021	1.0.0.161	1	1629878859	Professional	2.0.10.242	2.0.10.356	10-05-2020	2020-10-05 오전 2:53:21	11:53:21	2.0.10.252	70		2	z	축희	45	1	70	NULL	NULL	NULL	NULL	NULL	NULL	KSY4	List1	NULL	NULL	NULL	NULL	NULL	NULL	NULL	NULL	NULL	0	z	0	3	208109	0	{/}	721	208830
좌우반구com(CVF, UVF, BVF)_1	1	1	<?xml version="1.0"?>\n<Clock xmlns:dt="urn:schemas-microsoft-com:datatypes"><Description dt:dt="string">E-Prime Primary Realtime Clock</Description><StartTime><Timestamp dt:dt="int">0</Timestamp><DateUtc dt:dt="string">2020-10-05T02:53:21Z</DateUtc></StartTime><FrequencyChanges><FrequencyChange><Frequency dt:dt="r8">2699960000</Frequency><Timestamp dt:dt="r8">3.41649295515452E+15</Timestamp><Cur…	좌우반구com(CVF, UVF, BVF)_1-001-1	60.021	1.0.0.161	1	1629878859	Professional	2.0.10.242	2.0.10.356	10-05-2020	2020-10-05 오전 2:53:21	11:53:21	2.0.10.252	244		2	z	측개	NULL	NULL	NULL	50	1	112	NULL	NULL	NULL	KSY2	List2	NULL	NULL	NULL	NULL	NULL	NULL	NULL	NULL	NULL	1	z	0	4	692358	0	z	428	692786
좌우반구com(CVF, UVF, BVF)_1	1	1	<?xml version="1.0"?>\n<Clock xmlns:dt="urn:schemas-microsoft-com:datatypes"><Description dt:dt="string">E-Prime Primary Realtime Clock</Description><StartTime><Timestamp dt:dt="int">0</Timestamp><DateUtc dt:dt="string">2020-10-05T02:53:21Z</DateUtc></StartTime><FrequencyChanges><FrequencyChange><Frequency dt:dt="r8">2699960000</Frequency><Timestamp dt:dt="r8">3.41649295515452E+15</Timestamp><Cur…	좌우반구com(CVF, UVF, BVF)_1-001-1	60.021	1.0.0.161	1	1629878859	Professional	2.0.10.242	2.0.10.356	10-05-2020	2020-10-05 오전 2:53:21	11:53:21	2.0.10.252	139		1	{/}	치안	NULL	NULL	NULL	29	1	7	NULL	NULL	NULL	KSY4	List2	NULL	NULL	NULL	NULL	NULL	NULL	NULL	NULL	NULL	0	{/}	0	4	414038	0	z	478	414516
좌우반구com(CVF, UVF, BVF)_1	1	1	<?xml version="1.0"?>\n<Clock xmlns:dt="urn:schemas-microsoft-com:datatypes"><Description dt:dt="string">E-Prime Primary Realtime Clock</Description><StartTime><Timestamp dt:dt="int">0</Timestamp><DateUtc dt:dt="string">2020-10-05T02:53:21Z</DateUtc></StartTime><FrequencyChanges><FrequencyChange><Frequency dt:dt="r8">2699960000</Frequency><Timestamp dt:dt="r8">3.41649295515452E+15</Timestamp><Cur…	좌우반구com(CVF, UVF, BVF)_1-001-1	60.021	1.0.0.161	1	1629878859	Professional	2.0.10.242	2.0.10.356	10-05-2020	2020-10-05 오전 2:53:21	11:53:21	2.0.10.252	263		2	z	치책	NULL	NULL	NULL	13	1	131	NULL	NULL	NULL	KSY	List2	0		0	-1	742707	183		0	0	1	z	0	3	742890	0	z	423	743313
좌우반구com(CVF, UVF, BVF)_1	1	1	<?xml version="1.0"?>\n<Clock xmlns:dt="urn:schemas-microsoft-com:datatypes"><Description dt:dt="string">E-Prime Primary Realtime Clock</Description><StartTime><Timestamp dt:dt="int">0</Timestamp><DateUtc dt:dt="string">2020-10-05T02:53:21Z</DateUtc></StartTime><FrequencyChanges><FrequencyChange><Frequency dt:dt="r8">2699960000</Frequency><Timestamp dt:dt="r8">3.41649295515452E+15</Timestamp><Cur…	좌우반구com(CVF, UVF, BVF)_1-001-1	60.021	1.0.0.161	1	1629878859	Professional	2.0.10.242	2.0.10.356	10-05-2020	2020-10-05 오전 2:53:21	11:53:21	2.0.10.252	266		2	z	치향	NULL	NULL	NULL	NULL	NULL	NULL	51	1	2	KSY	List3	0		0	0	777745	183		0	0	1	z	0	3	777928	0	z	449	778377
좌우반구com(CVF, UVF, BVF)_1	1	1	<?xml version="1.0"?>\n<Clock xmlns:dt="urn:schemas-microsoft-com:datatypes"><Description dt:dt="string">E-Prime Primary Realtime Clock</Description><StartTime><Timestamp dt:dt="int">0</Timestamp><DateUtc dt:dt="string">2020-10-05T02:53:21Z</DateUtc></StartTime><FrequencyChanges><FrequencyChange><Frequency dt:dt="r8">2699960000</Frequency><Timestamp dt:dt="r8">3.41649295515452E+15</Timestamp><Cur…	좌우반구com(CVF, UVF, BVF)_1-001-1	60.021	1.0.0.161	1	1629878859	Professional	2.0.10.242	2.0.10.356	10-05-2020	2020-10-05 오전 2:53:21	11:53:21	2.0.10.252	277		1	{/}	타격	NULL	NULL	NULL	NULL	NULL	NULL	23	1	13	KSY4	List3	NULL	NULL	NULL	NULL	NULL	NULL	NULL	NULL	NULL	0	{/}	0	4	806635	0	z	398	807033
좌우반구com(CVF, UVF, BVF)_1	1	1	<?xml version="1.0"?>\n<Clock xmlns:dt="urn:schemas-microsoft-com:datatypes"><Description dt:dt="string">E-Prime Primary Realtime Clock</Description><StartTime><Timestamp dt:dt="int">0</Timestamp><DateUtc dt:dt="string">2020-10-05T02:53:21Z</DateUtc></StartTime><FrequencyChanges><FrequencyChange><Frequency dt:dt="r8">2699960000</Frequency><Timestamp dt:dt="r8">3.41649295515452E+15</Timestamp><Cur…	좌우반구com(CVF, UVF, BVF)_1-001-1	60.021	1.0.0.161	1	1629878859	Professional	2.0.10.242	2.0.10.356	10-05-2020	2020-10-05 오전 2:53:21	11:53:21	2.0.10.252	218		1	{/}	탈퇴	NULL	NULL	NULL	104	1	86	NULL	NULL	NULL	KSY4	List2	NULL	NULL	NULL	NULL	NULL	NULL	NULL	NULL	NULL	0	{/}	0	3	623165	0	z	453	623618
좌우반구com(CVF, UVF, BVF)_1	1	1	<?xml version="1.0"?>\n<Clock xmlns:dt="urn:schemas-microsoft-com:datatypes"><Description dt:dt="string">E-Prime Primary Realtime Clock</Description><StartTime><Timestamp dt:dt="int">0</Timestamp><DateUtc dt:dt="string">2020-10-05T02:53:21Z</DateUtc></StartTime><FrequencyChanges><FrequencyChange><Frequency dt:dt="r8">2699960000</Frequency><Timestamp dt:dt="r8">3.41649295515452E+15</Timestamp><Cur…	좌우반구com(CVF, UVF, BVF)_1-001-1	60.021	1.0.0.161	1	1629878859	Professional	2.0.10.242	2.0.10.356	10-05-2020	2020-10-05 오전 2:53:21	11:53:21	2.0.10.252	125		2	z	태스	36	1	125	NULL	NULL	NULL	NULL	NULL	NULL	KSY	List1	0		0	-1	355608	183		0	0	1	z	0	3	355791	0	z	358	356149
좌우반구com(CVF, UVF, BVF)_1	1	1	<?xml version="1.0"?>\n<Clock xmlns:dt="urn:schemas-microsoft-com:datatypes"><Description dt:dt="string">E-Prime Primary Realtime Clock</Description><StartTime><Timestamp dt:dt="int">0</Timestamp><DateUtc dt:dt="string">2020-10-05T02:53:21Z</DateUtc></StartTime><FrequencyChanges><FrequencyChange><Frequency dt:dt="r8">2699960000</Frequency><Timestamp dt:dt="r8">3.41649295515452E+15</Timestamp><Cur…	좌우반구com(CVF, UVF, BVF)_1-001-1	60.021	1.0.0.161	1	1629878859	Professional	2.0.10.242	2.0.10.356	10-05-2020	2020-10-05 오전 2:53:21	11:53:21	2.0.10.252	87		1	{/}	택시	70	1	87	NULL	NULL	NULL	NULL	NULL	NULL	KSY4	List1	NULL	NULL	NULL	NULL	NULL	NULL	NULL	NULL	NULL	1	{/}	1	3	254126	0	{/}	376	254502
좌우반구com(CVF, UVF, BVF)_1	1	1	<?xml version="1.0"?>\n<Clock xmlns:dt="urn:schemas-microsoft-com:datatypes"><Description dt:dt="string">E-Prime Primary Realtime Clock</Description><StartTime><Timestamp dt:dt="int">0</Timestamp><DateUtc dt:dt="string">2020-10-05T02:53:21Z</DateUtc></StartTime><FrequencyChanges><FrequencyChange><Frequency dt:dt="r8">2699960000</Frequency><Timestamp dt:dt="r8">3.41649295515452E+15</Timestamp><Cur…	좌우반구com(CVF, UVF, BVF)_1-001-1	60.021	1.0.0.161	1	1629878859	Professional	2.0.10.242	2.0.10.356	10-05-2020	2020-10-05 오전 2:53:21	11:53:21	2.0.10.252	21		2	z	택정	82	1	21	NULL	NULL	NULL	NULL	NULL	NULL	KSY	List1	0		0	-1	75605	183		0	0	1	z	1	3	75788	0	z	347	76135
좌우반구com(CVF, UVF, BVF)_1	1	1	<?xml version="1.0"?>\n<Clock xmlns:dt="urn:schemas-microsoft-com:datatypes"><Description dt:dt="string">E-Prime Primary Realtime Clock</Description><StartTime><Timestamp dt:dt="int">0</Timestamp><DateUtc dt:dt="string">2020-10-05T02:53:21Z</DateUtc></StartTime><FrequencyChanges><FrequencyChange><Frequency dt:dt="r8">2699960000</Frequency><Timestamp dt:dt="r8">3.41649295515452E+15</Timestamp><Cur…	좌우반구com(CVF, UVF, BVF)_1-001-1	60.021	1.0.0.161	1	1629878859	Professional	2.0.10.242	2.0.10.356	10-05-2020	2020-10-05 오전 2:53:21	11:53:21	2.0.10.252	297		2	z	통락	NULL	NULL	NULL	NULL	NULL	NULL	33	1	33	KSY4	List3	NULL	NULL	NULL	NULL	NULL	NULL	NULL	NULL	NULL	1	z	0	3	861882	0	z	422	862304
좌우반구com(CVF, UVF, BVF)_1	1	1	<?xml version="1.0"?>\n<Clock xmlns:dt="urn:schemas-microsoft-com:datatypes"><Description dt:dt="string">E-Prime Primary Realtime Clock</Description><StartTime><Timestamp dt:dt="int">0</Timestamp><DateUtc dt:dt="string">2020-10-05T02:53:21Z</DateUtc></StartTime><FrequencyChanges><FrequencyChange><Frequency dt:dt="r8">2699960000</Frequency><Timestamp dt:dt="r8">3.41649295515452E+15</Timestamp><Cur…	좌우반구com(CVF, UVF, BVF)_1-001-1	60.021	1.0.0.161	1	1629878859	Professional	2.0.10.242	2.0.10.356	10-05-2020	2020-10-05 오전 2:53:21	11:53:21	2.0.10.252	156		2	z	통록	NULL	NULL	NULL	1	1	24	NULL	NULL	NULL	KSY2	List2	NULL	NULL	NULL	NULL	NULL	NULL	NULL	NULL	NULL	1	z	0	3	459255	0	z	621	459876
좌우반구com(CVF, UVF, BVF)_1	1	1	<?xml version="1.0"?>\n<Clock xmlns:dt="urn:schemas-microsoft-com:datatypes"><Description dt:dt="string">E-Prime Primary Realtime Clock</Description><StartTime><Timestamp dt:dt="int">0</Timestamp><DateUtc dt:dt="string">2020-10-05T02:53:21Z</DateUtc></StartTime><FrequencyChanges><FrequencyChange><Frequency dt:dt="r8">2699960000</Frequency><Timestamp dt:dt="r8">3.41649295515452E+15</Timestamp><Cur…	좌우반구com(CVF, UVF, BVF)_1-001-1	60.021	1.0.0.161	1	1629878859	Professional	2.0.10.242	2.0.10.356	10-05-2020	2020-10-05 오전 2:53:21	11:53:21	2.0.10.252	12		2	z	통류	129	1	12	NULL	NULL	NULL	NULL	NULL	NULL	KSY3	List1	NULL	NULL	NULL	NULL	NULL	NULL	NULL	NULL	NULL	1	z	0	3	52063	0	z	337	52400
좌우반구com(CVF, UVF, BVF)_1	1	1	<?xml version="1.0"?>\n<Clock xmlns:dt="urn:schemas-microsoft-com:datatypes"><Description dt:dt="string">E-Prime Primary Realtime Clock</Description><StartTime><Timestamp dt:dt="int">0</Timestamp><DateUtc dt:dt="string">2020-10-05T02:53:21Z</DateUtc></StartTime><FrequencyChanges><FrequencyChange><Frequency dt:dt="r8">2699960000</Frequency><Timestamp dt:dt="r8">3.41649295515452E+15</Timestamp><Cur…	좌우반구com(CVF, UVF, BVF)_1-001-1	60.021	1.0.0.161	1	1629878859	Professional	2.0.10.242	2.0.10.356	10-05-2020	2020-10-05 오전 2:53:21	11:53:21	2.0.10.252	369		2	z	퇴착	NULL	NULL	NULL	NULL	NULL	NULL	19	1	105	KSY2	List3	NULL	NULL	NULL	NULL	NULL	NULL	NULL	NULL	NULL	1	z	1	3	1054565	0	z	426	1054991
좌우반구com(CVF, UVF, BVF)_1	1	1	<?xml version="1.0"?>\n<Clock xmlns:dt="urn:schemas-microsoft-com:datatypes"><Description dt:dt="string">E-Prime Primary Realtime Clock</Description><StartTime><Timestamp dt:dt="int">0</Timestamp><DateUtc dt:dt="string">2020-10-05T02:53:21Z</DateUtc></StartTime><FrequencyChanges><FrequencyChange><Frequency dt:dt="r8">2699960000</Frequency><Timestamp dt:dt="r8">3.41649295515452E+15</Timestamp><Cur…	좌우반구com(CVF, UVF, BVF)_1-001-1	60.021	1.0.0.161	1	1629878859	Professional	2.0.10.242	2.0.10.356	10-05-2020	2020-10-05 오전 2:53:21	11:53:21	2.0.10.252	286		1	{/}	판단	NULL	NULL	NULL	NULL	NULL	NULL	81	1	22	KSY4	List3	NULL	NULL	NULL	NULL	NULL	NULL	NULL	NULL	NULL	1	{/}	0	4	830610	0	{/}	631	831241
좌우반구com(CVF, UVF, BVF)_1	1	1	<?xml version="1.0"?>\n<Clock xmlns:dt="urn:schemas-microsoft-com:datatypes"><Description dt:dt="string">E-Prime Primary Realtime Clock</Description><StartTime><Timestamp dt:dt="int">0</Timestamp><DateUtc dt:dt="string">2020-10-05T02:53:21Z</DateUtc></StartTime><FrequencyChanges><FrequencyChange><Frequency dt:dt="r8">2699960000</Frequency><Timestamp dt:dt="r8">3.41649295515452E+15</Timestamp><Cur…	좌우반구com(CVF, UVF, BVF)_1-001-1	60.021	1.0.0.161	1	1629878859	Professional	2.0.10.242	2.0.10.356	10-05-2020	2020-10-05 오전 2:53:21	11:53:21	2.0.10.252	110		1	{/}	판매	127	1	110	NULL	NULL	NULL	NULL	NULL	NULL	KSY4	List1	NULL	NULL	NULL	NULL	NULL	NULL	NULL	NULL	NULL	1	{/}	0	3	315622	0	{/}	455	316077
좌우반구com(CVF, UVF, BVF)_1	1	1	<?xml version="1.0"?>\n<Clock xmlns:dt="urn:schemas-microsoft-com:datatypes"><Description dt:dt="string">E-Prime Primary Realtime Clock</Description><StartTime><Timestamp dt:dt="int">0</Timestamp><DateUtc dt:dt="string">2020-10-05T02:53:21Z</DateUtc></StartTime><FrequencyChanges><FrequencyChange><Frequency dt:dt="r8">2699960000</Frequency><Timestamp dt:dt="r8">3.41649295515452E+15</Timestamp><Cur…	좌우반구com(CVF, UVF, BVF)_1-001-1	60.021	1.0.0.161	1	1629878859	Professional	2.0.10.242	2.0.10.356	10-05-2020	2020-10-05 오전 2:53:21	11:53:21	2.0.10.252	284		1	{/}	표현	NULL	NULL	NULL	NULL	NULL	NULL	9	1	20	KSY4	List3	NULL	NULL	NULL	NULL	NULL	NULL	NULL	NULL	NULL	1	{/}	0	4	825462	0	{/}	419	825881
좌우반구com(CVF, UVF, BVF)_1	1	1	<?xml version="1.0"?>\n<Clock xmlns:dt="urn:schemas-microsoft-com:datatypes"><Description dt:dt="string">E-Prime Primary Realtime Clock</Description><StartTime><Timestamp dt:dt="int">0</Timestamp><DateUtc dt:dt="string">2020-10-05T02:53:21Z</DateUtc></StartTime><FrequencyChanges><FrequencyChange><Frequency dt:dt="r8">2699960000</Frequency><Timestamp dt:dt="r8">3.41649295515452E+15</Timestamp><Cur…	좌우반구com(CVF, UVF, BVF)_1-001-1	60.021	1.0.0.161	1	1629878859	Professional	2.0.10.242	2.0.10.356	10-05-2020	2020-10-05 오전 2:53:21	11:53:21	2.0.10.252	151		2	z	품결	NULL	NULL	NULL	101	1	19	NULL	NULL	NULL	KSY3	List2	NULL	NULL	NULL	NULL	NULL	NULL	NULL	NULL	NULL	1	z	1	3	446326	0	z	470	446796
좌우반구com(CVF, UVF, BVF)_1	1	1	<?xml version="1.0"?>\n<Clock xmlns:dt="urn:schemas-microsoft-com:datatypes"><Description dt:dt="string">E-Prime Primary Realtime Clock</Description><StartTime><Timestamp dt:dt="int">0</Timestamp><DateUtc dt:dt="string">2020-10-05T02:53:21Z</DateUtc></StartTime><FrequencyChanges><FrequencyChange><Frequency dt:dt="r8">2699960000</Frequency><Timestamp dt:dt="r8">3.41649295515452E+15</Timestamp><Cur…	좌우반구com(CVF, UVF, BVF)_1-001-1	60.021	1.0.0.161	1	1629878859	Professional	2.0.10.242	2.0.10.356	10-05-2020	2020-10-05 오전 2:53:21	11:53:21	2.0.10.252	338		2	z	필관	NULL	NULL	NULL	NULL	NULL	NULL	100	1	74	KSY3	List3	NULL	NULL	NULL	NULL	NULL	NULL	NULL	NULL	NULL	1	z	0	4	970445	0	z	586	971031
좌우반구com(CVF, UVF, BVF)_1	1	1	<?xml version="1.0"?>\n<Clock xmlns:dt="urn:schemas-microsoft-com:datatypes"><Description dt:dt="string">E-Prime Primary Realtime Clock</Description><StartTime><Timestamp dt:dt="int">0</Timestamp><DateUtc dt:dt="string">2020-10-05T02:53:21Z</DateUtc></StartTime><FrequencyChanges><FrequencyChange><Frequency dt:dt="r8">2699960000</Frequency><Timestamp dt:dt="r8">3.41649295515452E+15</Timestamp><Cur…	좌우반구com(CVF, UVF, BVF)_1-001-1	60.021	1.0.0.161	1	1629878859	Professional	2.0.10.242	2.0.10.356	10-05-2020	2020-10-05 오전 2:53:21	11:53:21	2.0.10.252	44		1	{/}	필수	37	1	44	NULL	NULL	NULL	NULL	NULL	NULL	KSY4	List1	NULL	NULL	NULL	NULL	NULL	NULL	NULL	NULL	NULL	1	{/}	1	3	138083	0	{/}	812	138895
좌우반구com(CVF, UVF, BVF)_1	1	1	<?xml version="1.0"?>\n<Clock xmlns:dt="urn:schemas-microsoft-com:datatypes"><Description dt:dt="string">E-Prime Primary Realtime Clock</Description><StartTime><Timestamp dt:dt="int">0</Timestamp><DateUtc dt:dt="string">2020-10-05T02:53:21Z</DateUtc></StartTime><FrequencyChanges><FrequencyChange><Frequency dt:dt="r8">2699960000</Frequency><Timestamp dt:dt="r8">3.41649295515452E+15</Timestamp><Cur…	좌우반구com(CVF, UVF, BVF)_1-001-1	60.021	1.0.0.161	1	1629878859	Professional	2.0.10.242	2.0.10.356	10-05-2020	2020-10-05 오전 2:53:21	11:53:21	2.0.10.252	250		1	{/}	핑계	NULL	NULL	NULL	118	1	118	NULL	NULL	NULL	KSY4	List2	NULL	NULL	NULL	NULL	NULL	NULL	NULL	NULL	NULL	0	{/}	0	3	708419	0	z	431	708850
좌우반구com(CVF, UVF, BVF)_1	1	1	<?xml version="1.0"?>\n<Clock xmlns:dt="urn:schemas-microsoft-com:datatypes"><Description dt:dt="string">E-Prime Primary Realtime Clock</Description><StartTime><Timestamp dt:dt="int">0</Timestamp><DateUtc dt:dt="string">2020-10-05T02:53:21Z</DateUtc></StartTime><FrequencyChanges><FrequencyChange><Frequency dt:dt="r8">2699960000</Frequency><Timestamp dt:dt="r8">3.41649295515452E+15</Timestamp><Cur…	좌우반구com(CVF, UVF, BVF)_1-001-1	60.021	1.0.0.161	1	1629878859	Professional	2.0.10.242	2.0.10.356	10-05-2020	2020-10-05 오전 2:53:21	11:53:21	2.0.10.252	232		2	z	핑품	NULL	NULL	NULL	105	1	100	NULL	NULL	NULL	KSY	List2	0		0	0	660086	183		0	0	1	z	0	3	660269	0	z	517	660786
좌우반구com(CVF, UVF, BVF)_1	1	1	<?xml version="1.0"?>\n<Clock xmlns:dt="urn:schemas-microsoft-com:datatypes"><Description dt:dt="string">E-Prime Primary Realtime Clock</Description><StartTime><Timestamp dt:dt="int">0</Timestamp><DateUtc dt:dt="string">2020-10-05T02:53:21Z</DateUtc></StartTime><FrequencyChanges><FrequencyChange><Frequency dt:dt="r8">2699960000</Frequency><Timestamp dt:dt="r8">3.41649295515452E+15</Timestamp><Cur…	좌우반구com(CVF, UVF, BVF)_1-001-1	60.021	1.0.0.161	1	1629878859	Professional	2.0.10.242	2.0.10.356	10-05-2020	2020-10-05 오전 2:53:21	11:53:21	2.0.10.252	14		1	{/}	하나	112	1	14	NULL	NULL	NULL	NULL	NULL	NULL	KSY4	List1	NULL	NULL	NULL	NULL	NULL	NULL	NULL	NULL	NULL	0	{/}	0	4	57295	0	z	480	57775
좌우반구com(CVF, UVF, BVF)_1	1	1	<?xml version="1.0"?>\n<Clock xmlns:dt="urn:schemas-microsoft-com:datatypes"><Description dt:dt="string">E-Prime Primary Realtime Clock</Description><StartTime><Timestamp dt:dt="int">0</Timestamp><DateUtc dt:dt="string">2020-10-05T02:53:21Z</DateUtc></StartTime><FrequencyChanges><FrequencyChange><Frequency dt:dt="r8">2699960000</Frequency><Timestamp dt:dt="r8">3.41649295515452E+15</Timestamp><Cur…	좌우반구com(CVF, UVF, BVF)_1-001-1	60.021	1.0.0.161	1	1629878859	Professional	2.0.10.242	2.0.10.356	10-05-2020	2020-10-05 오전 2:53:21	11:53:21	2.0.10.252	225		1	{/}	한계	NULL	NULL	NULL	5	1	93	NULL	NULL	NULL	KSY4	List2	NULL	NULL	NULL	NULL	NULL	NULL	NULL	NULL	NULL	0	{/}	0	3	642075	0	z	511	642586
좌우반구com(CVF, UVF, BVF)_1	1	1	<?xml version="1.0"?>\n<Clock xmlns:dt="urn:schemas-microsoft-com:datatypes"><Description dt:dt="string">E-Prime Primary Realtime Clock</Description><StartTime><Timestamp dt:dt="int">0</Timestamp><DateUtc dt:dt="string">2020-10-05T02:53:21Z</DateUtc></StartTime><FrequencyChanges><FrequencyChange><Frequency dt:dt="r8">2699960000</Frequency><Timestamp dt:dt="r8">3.41649295515452E+15</Timestamp><Cur…	좌우반구com(CVF, UVF, BVF)_1-001-1	60.021	1.0.0.161	1	1629878859	Professional	2.0.10.242	2.0.10.356	10-05-2020	2020-10-05 오전 2:53:21	11:53:21	2.0.10.252	68		1	{/}	핵심	76	1	68	NULL	NULL	NULL	NULL	NULL	NULL	KSY4	List1	NULL	NULL	NULL	NULL	NULL	NULL	NULL	NULL	NULL	1	{/}	0	3	202661	0	{/}	377	203038
좌우반구com(CVF, UVF, BVF)_1	1	1	<?xml version="1.0"?>\n<Clock xmlns:dt="urn:schemas-microsoft-com:datatypes"><Description dt:dt="string">E-Prime Primary Realtime Clock</Description><StartTime><Timestamp dt:dt="int">0</Timestamp><DateUtc dt:dt="string">2020-10-05T02:53:21Z</DateUtc></StartTime><FrequencyChanges><FrequencyChange><Frequency dt:dt="r8">2699960000</Frequency><Timestamp dt:dt="r8">3.41649295515452E+15</Timestamp><Cur…	좌우반구com(CVF, UVF, BVF)_1-001-1	60.021	1.0.0.161	1	1629878859	Professional	2.0.10.242	2.0.10.356	10-05-2020	2020-10-05 오전 2:53:21	11:53:21	2.0.10.252	141		2	z	핵외	NULL	NULL	NULL	14	1	9	NULL	NULL	NULL	KSY	List2	0		0	-1	419036	183		0	0	1	z	0	3	419219	0	z	417	419636
좌우반구com(CVF, UVF, BVF)_1	1	1	<?xml version="1.0"?>\n<Clock xmlns:dt="urn:schemas-microsoft-com:datatypes"><Description dt:dt="string">E-Prime Primary Realtime Clock</Description><StartTime><Timestamp dt:dt="int">0</Timestamp><DateUtc dt:dt="string">2020-10-05T02:53:21Z</DateUtc></StartTime><FrequencyChanges><FrequencyChange><Frequency dt:dt="r8">2699960000</Frequency><Timestamp dt:dt="r8">3.41649295515452E+15</Timestamp><Cur…	좌우반구com(CVF, UVF, BVF)_1-001-1	60.021	1.0.0.161	1	1629878859	Professional	2.0.10.242	2.0.10.356	10-05-2020	2020-10-05 오전 2:53:21	11:53:21	2.0.10.252	363		2	z	핵정	NULL	NULL	NULL	NULL	NULL	NULL	53	1	99	KSY	List3	0		0	-1	1038271	183		0	0	1	z	0	3	1038454	0	z	449	1038903
좌우반구com(CVF, UVF, BVF)_1	1	1	<?xml version="1.0"?>\n<Clock xmlns:dt="urn:schemas-microsoft-com:datatypes"><Description dt:dt="string">E-Prime Primary Realtime Clock</Description><StartTime><Timestamp dt:dt="int">0</Timestamp><DateUtc dt:dt="string">2020-10-05T02:53:21Z</DateUtc></StartTime><FrequencyChanges><FrequencyChange><Frequency dt:dt="r8">2699960000</Frequency><Timestamp dt:dt="r8">3.41649295515452E+15</Timestamp><Cur…	좌우반구com(CVF, UVF, BVF)_1-001-1	60.021	1.0.0.161	1	1629878859	Professional	2.0.10.242	2.0.10.356	10-05-2020	2020-10-05 오전 2:53:21	11:53:21	2.0.10.252	135		1	{/}	행보	NULL	NULL	NULL	89	1	3	NULL	NULL	NULL	KSY4	List2	NULL	NULL	NULL	NULL	NULL	NULL	NULL	NULL	NULL	1	{/}	0	3	403708	0	{/}	480	404188
좌우반구com(CVF, UVF, BVF)_1	1	1	<?xml version="1.0"?>\n<Clock xmlns:dt="urn:schemas-microsoft-com:datatypes"><Description dt:dt="string">E-Prime Primary Realtime Clock</Description><StartTime><Timestamp dt:dt="int">0</Timestamp><DateUtc dt:dt="string">2020-10-05T02:53:21Z</DateUtc></StartTime><FrequencyChanges><FrequencyChange><Frequency dt:dt="r8">2699960000</Frequency><Timestamp dt:dt="r8">3.41649295515452E+15</Timestamp><Cur…	좌우반구com(CVF, UVF, BVF)_1-001-1	60.021	1.0.0.161	1	1629878859	Professional	2.0.10.242	2.0.10.356	10-05-2020	2020-10-05 오전 2:53:21	11:53:21	2.0.10.252	386		1	{/}	행운	NULL	NULL	NULL	NULL	NULL	NULL	32	1	122	KSY4	List3	NULL	NULL	NULL	NULL	NULL	NULL	NULL	NULL	NULL	1	{/}	0	3	1099783	0	{/}	375	1100158
좌우반구com(CVF, UVF, BVF)_1	1	1	<?xml version="1.0"?>\n<Clock xmlns:dt="urn:schemas-microsoft-com:datatypes"><Description dt:dt="string">E-Prime Primary Realtime Clock</Description><StartTime><Timestamp dt:dt="int">0</Timestamp><DateUtc dt:dt="string">2020-10-05T02:53:21Z</DateUtc></StartTime><FrequencyChanges><FrequencyChange><Frequency dt:dt="r8">2699960000</Frequency><Timestamp dt:dt="r8">3.41649295515452E+15</Timestamp><Cur…	좌우반구com(CVF, UVF, BVF)_1-001-1	60.021	1.0.0.161	1	1629878859	Professional	2.0.10.242	2.0.10.356	10-05-2020	2020-10-05 오전 2:53:21	11:53:21	2.0.10.252	213		2	z	행회	NULL	NULL	NULL	96	1	81	NULL	NULL	NULL	KSY	List2	0		0	0	609970	183		0	0	1	z	0	3	610153	0	z	378	610531
좌우반구com(CVF, UVF, BVF)_1	1	1	<?xml version="1.0"?>\n<Clock xmlns:dt="urn:schemas-microsoft-com:datatypes"><Description dt:dt="string">E-Prime Primary Realtime Clock</Description><StartTime><Timestamp dt:dt="int">0</Timestamp><DateUtc dt:dt="string">2020-10-05T02:53:21Z</DateUtc></StartTime><FrequencyChanges><FrequencyChange><Frequency dt:dt="r8">2699960000</Frequency><Timestamp dt:dt="r8">3.41649295515452E+15</Timestamp><Cur…	좌우반구com(CVF, UVF, BVF)_1-001-1	60.021	1.0.0.161	1	1629878859	Professional	2.0.10.242	2.0.10.356	10-05-2020	2020-10-05 오전 2:53:21	11:53:21	2.0.10.252	252		1	{/}	향수	NULL	NULL	NULL	126	1	120	NULL	NULL	NULL	KSY4	List2	NULL	NULL	NULL	NULL	NULL	NULL	NULL	NULL	NULL	1	{/}	0	4	713734	0	{/}	508	714242
좌우반구com(CVF, UVF, BVF)_1	1	1	<?xml version="1.0"?>\n<Clock xmlns:dt="urn:schemas-microsoft-com:datatypes"><Description dt:dt="string">E-Prime Primary Realtime Clock</Description><StartTime><Timestamp dt:dt="int">0</Timestamp><DateUtc dt:dt="string">2020-10-05T02:53:21Z</DateUtc></StartTime><FrequencyChanges><FrequencyChange><Frequency dt:dt="r8">2699960000</Frequency><Timestamp dt:dt="r8">3.41649295515452E+15</Timestamp><Cur…	좌우반구com(CVF, UVF, BVF)_1-001-1	60.021	1.0.0.161	1	1629878859	Professional	2.0.10.242	2.0.10.356	10-05-2020	2020-10-05 오전 2:53:21	11:53:21	2.0.10.252	24		2	z	향엄	86	1	24	NULL	NULL	NULL	NULL	NULL	NULL	KSY	List1	0		0	-1	83469	183		0	0	1	z	0	3	83652	0	z	499	84151
좌우반구com(CVF, UVF, BVF)_1	1	1	<?xml version="1.0"?>\n<Clock xmlns:dt="urn:schemas-microsoft-com:datatypes"><Description dt:dt="string">E-Prime Primary Realtime Clock</Description><StartTime><Timestamp dt:dt="int">0</Timestamp><DateUtc dt:dt="string">2020-10-05T02:53:21Z</DateUtc></StartTime><FrequencyChanges><FrequencyChange><Frequency dt:dt="r8">2699960000</Frequency><Timestamp dt:dt="r8">3.41649295515452E+15</Timestamp><Cur…	좌우반구com(CVF, UVF, BVF)_1-001-1	60.021	1.0.0.161	1	1629878859	Professional	2.0.10.242	2.0.10.356	10-05-2020	2020-10-05 오전 2:53:21	11:53:21	2.0.10.252	103		2	z	허낌	57	1	103	NULL	NULL	NULL	NULL	NULL	NULL	KSY3	List1	NULL	NULL	NULL	NULL	NULL	NULL	NULL	NULL	NULL	1	z	0	4	296962	0	z	411	297373
좌우반구com(CVF, UVF, BVF)_1	1	1	<?xml version="1.0"?>\n<Clock xmlns:dt="urn:schemas-microsoft-com:datatypes"><Description dt:dt="string">E-Prime Primary Realtime Clock</Description><StartTime><Timestamp dt:dt="int">0</Timestamp><DateUtc dt:dt="string">2020-10-05T02:53:21Z</DateUtc></StartTime><FrequencyChanges><FrequencyChange><Frequency dt:dt="r8">2699960000</Frequency><Timestamp dt:dt="r8">3.41649295515452E+15</Timestamp><Cur…	좌우반구com(CVF, UVF, BVF)_1-001-1	60.021	1.0.0.161	1	1629878859	Professional	2.0.10.242	2.0.10.356	10-05-2020	2020-10-05 오전 2:53:21	11:53:21	2.0.10.252	211		1	{/}	허락	NULL	NULL	NULL	85	1	79	NULL	NULL	NULL	KSY4	List2	NULL	NULL	NULL	NULL	NULL	NULL	NULL	NULL	NULL	0	{/}	0	3	604805	0	z	582	605387
좌우반구com(CVF, UVF, BVF)_1	1	1	<?xml version="1.0"?>\n<Clock xmlns:dt="urn:schemas-microsoft-com:datatypes"><Description dt:dt="string">E-Prime Primary Realtime Clock</Description><StartTime><Timestamp dt:dt="int">0</Timestamp><DateUtc dt:dt="string">2020-10-05T02:53:21Z</DateUtc></StartTime><FrequencyChanges><FrequencyChange><Frequency dt:dt="r8">2699960000</Frequency><Timestamp dt:dt="r8">3.41649295515452E+15</Timestamp><Cur…	좌우반구com(CVF, UVF, BVF)_1-001-1	60.021	1.0.0.161	1	1629878859	Professional	2.0.10.242	2.0.10.356	10-05-2020	2020-10-05 오전 2:53:21	11:53:21	2.0.10.252	71		2	z	허빈	65	1	71	NULL	NULL	NULL	NULL	NULL	NULL	KSY	List1	0		0	-1	210858	183		0	0	1	z	1	3	211041	0	z	533	211574
좌우반구com(CVF, UVF, BVF)_1	1	1	<?xml version="1.0"?>\n<Clock xmlns:dt="urn:schemas-microsoft-com:datatypes"><Description dt:dt="string">E-Prime Primary Realtime Clock</Description><StartTime><Timestamp dt:dt="int">0</Timestamp><DateUtc dt:dt="string">2020-10-05T02:53:21Z</DateUtc></StartTime><FrequencyChanges><FrequencyChange><Frequency dt:dt="r8">2699960000</Frequency><Timestamp dt:dt="r8">3.41649295515452E+15</Timestamp><Cur…	좌우반구com(CVF, UVF, BVF)_1-001-1	60.021	1.0.0.161	1	1629878859	Professional	2.0.10.242	2.0.10.356	10-05-2020	2020-10-05 오전 2:53:21	11:53:21	2.0.10.252	251		2	z	헤오	NULL	NULL	NULL	34	1	119	NULL	NULL	NULL	KSY4	List2	NULL	NULL	NULL	NULL	NULL	NULL	NULL	NULL	NULL	1	z	0	3	711051	0	z	487	711538
좌우반구com(CVF, UVF, BVF)_1	1	1	<?xml version="1.0"?>\n<Clock xmlns:dt="urn:schemas-microsoft-com:datatypes"><Description dt:dt="string">E-Prime Primary Realtime Clock</Description><StartTime><Timestamp dt:dt="int">0</Timestamp><DateUtc dt:dt="string">2020-10-05T02:53:21Z</DateUtc></StartTime><FrequencyChanges><FrequencyChange><Frequency dt:dt="r8">2699960000</Frequency><Timestamp dt:dt="r8">3.41649295515452E+15</Timestamp><Cur…	좌우반구com(CVF, UVF, BVF)_1-001-1	60.021	1.0.0.161	1	1629878859	Professional	2.0.10.242	2.0.10.356	10-05-2020	2020-10-05 오전 2:53:21	11:53:21	2.0.10.252	267		1	{/}	현상	NULL	NULL	NULL	NULL	NULL	NULL	4	1	3	KSY4	List3	NULL	NULL	NULL	NULL	NULL	NULL	NULL	NULL	NULL	1	{/}	0	3	780577	0	{/}	424	781001
좌우반구com(CVF, UVF, BVF)_1	1	1	<?xml version="1.0"?>\n<Clock xmlns:dt="urn:schemas-microsoft-com:datatypes"><Description dt:dt="string">E-Prime Primary Realtime Clock</Description><StartTime><Timestamp dt:dt="int">0</Timestamp><DateUtc dt:dt="string">2020-10-05T02:53:21Z</DateUtc></StartTime><FrequencyChanges><FrequencyChange><Frequency dt:dt="r8">2699960000</Frequency><Timestamp dt:dt="r8">3.41649295515452E+15</Timestamp><Cur…	좌우반구com(CVF, UVF, BVF)_1-001-1	60.021	1.0.0.161	1	1629878859	Professional	2.0.10.242	2.0.10.356	10-05-2020	2020-10-05 오전 2:53:21	11:53:21	2.0.10.252	186		1	{/}	협력	NULL	NULL	NULL	2	1	54	NULL	NULL	NULL	KSY4	List2	NULL	NULL	NULL	NULL	NULL	NULL	NULL	NULL	NULL	0	{/}	0	4	539611	0	z	537	540148
좌우반구com(CVF, UVF, BVF)_1	1	1	<?xml version="1.0"?>\n<Clock xmlns:dt="urn:schemas-microsoft-com:datatypes"><Description dt:dt="string">E-Prime Primary Realtime Clock</Description><StartTime><Timestamp dt:dt="int">0</Timestamp><DateUtc dt:dt="string">2020-10-05T02:53:21Z</DateUtc></StartTime><FrequencyChanges><FrequencyChange><Frequency dt:dt="r8">2699960000</Frequency><Timestamp dt:dt="r8">3.41649295515452E+15</Timestamp><Cur…	좌우반구com(CVF, UVF, BVF)_1-001-1	60.021	1.0.0.161	1	1629878859	Professional	2.0.10.242	2.0.10.356	10-05-2020	2020-10-05 오전 2:53:21	11:53:21	2.0.10.252	351		2	z	협체	NULL	NULL	NULL	NULL	NULL	NULL	52	1	87	KSY2	List3	NULL	NULL	NULL	NULL	NULL	NULL	NULL	NULL	NULL	1	z	0	3	1005732	0	z	499	1006231
좌우반구com(CVF, UVF, BVF)_1	1	1	<?xml version="1.0"?>\n<Clock xmlns:dt="urn:schemas-microsoft-com:datatypes"><Description dt:dt="string">E-Prime Primary Realtime Clock</Description><StartTime><Timestamp dt:dt="int">0</Timestamp><DateUtc dt:dt="string">2020-10-05T02:53:21Z</DateUtc></StartTime><FrequencyChanges><FrequencyChange><Frequency dt:dt="r8">2699960000</Frequency><Timestamp dt:dt="r8">3.41649295515452E+15</Timestamp><Cur…	좌우반구com(CVF, UVF, BVF)_1-001-1	60.021	1.0.0.161	1	1629878859	Professional	2.0.10.242	2.0.10.356	10-05-2020	2020-10-05 오전 2:53:21	11:53:21	2.0.10.252	108		1	{/}	형님	62	1	108	NULL	NULL	NULL	NULL	NULL	NULL	KSY4	List1	NULL	NULL	NULL	NULL	NULL	NULL	NULL	NULL	NULL	0	{/}	0	3	310340	0	z	433	310773
좌우반구com(CVF, UVF, BVF)_1	1	1	<?xml version="1.0"?>\n<Clock xmlns:dt="urn:schemas-microsoft-com:datatypes"><Description dt:dt="string">E-Prime Primary Realtime Clock</Description><StartTime><Timestamp dt:dt="int">0</Timestamp><DateUtc dt:dt="string">2020-10-05T02:53:21Z</DateUtc></StartTime><FrequencyChanges><FrequencyChange><Frequency dt:dt="r8">2699960000</Frequency><Timestamp dt:dt="r8">3.41649295515452E+15</Timestamp><Cur…	좌우반구com(CVF, UVF, BVF)_1-001-1	60.021	1.0.0.161	1	1629878859	Professional	2.0.10.242	2.0.10.356	10-05-2020	2020-10-05 오전 2:53:21	11:53:21	2.0.10.252	10		2	z	형스	68	1	10	NULL	NULL	NULL	NULL	NULL	NULL	KSY2	List1	NULL	NULL	NULL	NULL	NULL	NULL	NULL	NULL	NULL	1	z	1	3	46698	0	z	438	47136
좌우반구com(CVF, UVF, BVF)_1	1	1	<?xml version="1.0"?>\n<Clock xmlns:dt="urn:schemas-microsoft-com:datatypes"><Description dt:dt="string">E-Prime Primary Realtime Clock</Description><StartTime><Timestamp dt:dt="int">0</Timestamp><DateUtc dt:dt="string">2020-10-05T02:53:21Z</DateUtc></StartTime><FrequencyChanges><FrequencyChange><Frequency dt:dt="r8">2699960000</Frequency><Timestamp dt:dt="r8">3.41649295515452E+15</Timestamp><Cur…	좌우반구com(CVF, UVF, BVF)_1-001-1	60.021	1.0.0.161	1	1629878859	Professional	2.0.10.242	2.0.10.356	10-05-2020	2020-10-05 오전 2:53:21	11:53:21	2.0.10.252	82		1	{/}	형태	39	1	82	NULL	NULL	NULL	NULL	NULL	NULL	KSY4	List1	NULL	NULL	NULL	NULL	NULL	NULL	NULL	NULL	NULL	1	{/}	0	4	239632	0	{/}	558	240190
좌우반구com(CVF, UVF, BVF)_1	1	1	<?xml version="1.0"?>\n<Clock xmlns:dt="urn:schemas-microsoft-com:datatypes"><Description dt:dt="string">E-Prime Primary Realtime Clock</Description><StartTime><Timestamp dt:dt="int">0</Timestamp><DateUtc dt:dt="string">2020-10-05T02:53:21Z</DateUtc></StartTime><FrequencyChanges><FrequencyChange><Frequency dt:dt="r8">2699960000</Frequency><Timestamp dt:dt="r8">3.41649295515452E+15</Timestamp><Cur…	좌우반구com(CVF, UVF, BVF)_1-001-1	60.021	1.0.0.161	1	1629878859	Professional	2.0.10.242	2.0.10.356	10-05-2020	2020-10-05 오전 2:53:21	11:53:21	2.0.10.252	243		1	{/}	화력	NULL	NULL	NULL	77	1	111	NULL	NULL	NULL	KSY4	List2	NULL	NULL	NULL	NULL	NULL	NULL	NULL	NULL	NULL	0	{/}	0	3	689575	0	z	587	690162
좌우반구com(CVF, UVF, BVF)_1	1	1	<?xml version="1.0"?>\n<Clock xmlns:dt="urn:schemas-microsoft-com:datatypes"><Description dt:dt="string">E-Prime Primary Realtime Clock</Description><StartTime><Timestamp dt:dt="int">0</Timestamp><DateUtc dt:dt="string">2020-10-05T02:53:21Z</DateUtc></StartTime><FrequencyChanges><FrequencyChange><Frequency dt:dt="r8">2699960000</Frequency><Timestamp dt:dt="r8">3.41649295515452E+15</Timestamp><Cur…	좌우반구com(CVF, UVF, BVF)_1-001-1	60.021	1.0.0.161	1	1629878859	Professional	2.0.10.242	2.0.10.356	10-05-2020	2020-10-05 오전 2:53:21	11:53:21	2.0.10.252	274		1	{/}	확률	NULL	NULL	NULL	NULL	NULL	NULL	79	1	10	KSY4	List3	NULL	NULL	NULL	NULL	NULL	NULL	NULL	NULL	NULL	1	{/}	0	3	798671	0	{/}	506	799177
좌우반구com(CVF, UVF, BVF)_1	1	1	<?xml version="1.0"?>\n<Clock xmlns:dt="urn:schemas-microsoft-com:datatypes"><Description dt:dt="string">E-Prime Primary Realtime Clock</Description><StartTime><Timestamp dt:dt="int">0</Timestamp><DateUtc dt:dt="string">2020-10-05T02:53:21Z</DateUtc></StartTime><FrequencyChanges><FrequencyChange><Frequency dt:dt="r8">2699960000</Frequency><Timestamp dt:dt="r8">3.41649295515452E+15</Timestamp><Cur…	좌우반구com(CVF, UVF, BVF)_1-001-1	60.021	1.0.0.161	1	1629878859	Professional	2.0.10.242	2.0.10.356	10-05-2020	2020-10-05 오전 2:53:21	11:53:21	2.0.10.252	236		2	z	확압	NULL	NULL	NULL	28	1	104	NULL	NULL	NULL	KSY4	List2	NULL	NULL	NULL	NULL	NULL	NULL	NULL	NULL	NULL	1	z	0	3	670782	0	z	460	671242
좌우반구com(CVF, UVF, BVF)_1	1	1	<?xml version="1.0"?>\n<Clock xmlns:dt="urn:schemas-microsoft-com:datatypes"><Description dt:dt="string">E-Prime Primary Realtime Clock</Description><StartTime><Timestamp dt:dt="int">0</Timestamp><DateUtc dt:dt="string">2020-10-05T02:53:21Z</DateUtc></StartTime><FrequencyChanges><FrequencyChange><Frequency dt:dt="r8">2699960000</Frequency><Timestamp dt:dt="r8">3.41649295515452E+15</Timestamp><Cur…	좌우반구com(CVF, UVF, BVF)_1-001-1	60.021	1.0.0.161	1	1629878859	Professional	2.0.10.242	2.0.10.356	10-05-2020	2020-10-05 오전 2:53:21	11:53:21	2.0.10.252	240		2	z	확축	NULL	NULL	NULL	123	1	108	NULL	NULL	NULL	KSY3	List2	NULL	NULL	NULL	NULL	NULL	NULL	NULL	NULL	NULL	1	z	0	3	681528	0	z	594	682122
좌우반구com(CVF, UVF, BVF)_1	1	1	<?xml version="1.0"?>\n<Clock xmlns:dt="urn:schemas-microsoft-com:datatypes"><Description dt:dt="string">E-Prime Primary Realtime Clock</Description><StartTime><Timestamp dt:dt="int">0</Timestamp><DateUtc dt:dt="string">2020-10-05T02:53:21Z</DateUtc></StartTime><FrequencyChanges><FrequencyChange><Frequency dt:dt="r8">2699960000</Frequency><Timestamp dt:dt="r8">3.41649295515452E+15</Timestamp><Cur…	좌우반구com(CVF, UVF, BVF)_1-001-1	60.021	1.0.0.161	1	1629878859	Professional	2.0.10.242	2.0.10.356	10-05-2020	2020-10-05 오전 2:53:21	11:53:21	2.0.10.252	333		1	{/}	환경	NULL	NULL	NULL	NULL	NULL	NULL	107	1	69	KSY4	List3	NULL	NULL	NULL	NULL	NULL	NULL	NULL	NULL	NULL	1	{/}	0	4	957366	0	{/}	481	957847
좌우반구com(CVF, UVF, BVF)_1	1	1	<?xml version="1.0"?>\n<Clock xmlns:dt="urn:schemas-microsoft-com:datatypes"><Description dt:dt="string">E-Prime Primary Realtime Clock</Description><StartTime><Timestamp dt:dt="int">0</Timestamp><DateUtc dt:dt="string">2020-10-05T02:53:21Z</DateUtc></StartTime><FrequencyChanges><FrequencyChange><Frequency dt:dt="r8">2699960000</Frequency><Timestamp dt:dt="r8">3.41649295515452E+15</Timestamp><Cur…	좌우반구com(CVF, UVF, BVF)_1-001-1	60.021	1.0.0.161	1	1629878859	Professional	2.0.10.242	2.0.10.356	10-05-2020	2020-10-05 오전 2:53:21	11:53:21	2.0.10.252	270		2	z	횟광	NULL	NULL	NULL	NULL	NULL	NULL	49	1	6	KSY4	List3	NULL	NULL	NULL	NULL	NULL	NULL	NULL	NULL	NULL	1	z	0	4	788508	0	z	413	788921
좌우반구com(CVF, UVF, BVF)_1	1	1	<?xml version="1.0"?>\n<Clock xmlns:dt="urn:schemas-microsoft-com:datatypes"><Description dt:dt="string">E-Prime Primary Realtime Clock</Description><StartTime><Timestamp dt:dt="int">0</Timestamp><DateUtc dt:dt="string">2020-10-05T02:53:21Z</DateUtc></StartTime><FrequencyChanges><FrequencyChange><Frequency dt:dt="r8">2699960000</Frequency><Timestamp dt:dt="r8">3.41649295515452E+15</Timestamp><Cur…	좌우반구com(CVF, UVF, BVF)_1-001-1	60.021	1.0.0.161	1	1629878859	Professional	2.0.10.242	2.0.10.356	10-05-2020	2020-10-05 오전 2:53:21	11:53:21	2.0.10.252	130		2	z	횟색	122	1	130	NULL	NULL	NULL	NULL	NULL	NULL	KSY4	List1	NULL	NULL	NULL	NULL	NULL	NULL	NULL	NULL	NULL	1	z	0	4	368887	0	z	384	369271
좌우반구com(CVF, UVF, BVF)_1	1	1	<?xml version="1.0"?>\n<Clock xmlns:dt="urn:schemas-microsoft-com:datatypes"><Description dt:dt="string">E-Prime Primary Realtime Clock</Description><StartTime><Timestamp dt:dt="int">0</Timestamp><DateUtc dt:dt="string">2020-10-05T02:53:21Z</DateUtc></StartTime><FrequencyChanges><FrequencyChange><Frequency dt:dt="r8">2699960000</Frequency><Timestamp dt:dt="r8">3.41649295515452E+15</Timestamp><Cur…	좌우반구com(CVF, UVF, BVF)_1-001-1	60.021	1.0.0.161	1	1629878859	Professional	2.0.10.242	2.0.10.356	10-05-2020	2020-10-05 오전 2:53:21	11:53:21	2.0.10.252	292		1	{/}	횟수	NULL	NULL	NULL	NULL	NULL	NULL	73	1	28	KSY4	List3	NULL	NULL	NULL	NULL	NULL	NULL	NULL	NULL	NULL	1	{/}	0	4	848504	0	{/}	488	848992
좌우반구com(CVF, UVF, BVF)_1	1	1	<?xml version="1.0"?>\n<Clock xmlns:dt="urn:schemas-microsoft-com:datatypes"><Description dt:dt="string">E-Prime Primary Realtime Clock</Description><StartTime><Timestamp dt:dt="int">0</Timestamp><DateUtc dt:dt="string">2020-10-05T02:53:21Z</DateUtc></StartTime><FrequencyChanges><FrequencyChange><Frequency dt:dt="r8">2699960000</Frequency><Timestamp dt:dt="r8">3.41649295515452E+15</Timestamp><Cur…	좌우반구com(CVF, UVF, BVF)_1-001-1	60.021	1.0.0.161	1	1629878859	Professional	2.0.10.242	2.0.10.356	10-05-2020	2020-10-05 오전 2:53:21	11:53:21	2.0.10.252	255		1	{/}	효과	NULL	NULL	NULL	54	1	123	NULL	NULL	NULL	KSY4	List2	NULL	NULL	NULL	NULL	NULL	NULL	NULL	NULL	NULL	1	{/}	0	3	721731	0	{/}	471	722202
좌우반구com(CVF, UVF, BVF)_1	1	1	<?xml version="1.0"?>\n<Clock xmlns:dt="urn:schemas-microsoft-com:datatypes"><Description dt:dt="string">E-Prime Primary Realtime Clock</Description><StartTime><Timestamp dt:dt="int">0</Timestamp><DateUtc dt:dt="string">2020-10-05T02:53:21Z</DateUtc></StartTime><FrequencyChanges><FrequencyChange><Frequency dt:dt="r8">2699960000</Frequency><Timestamp dt:dt="r8">3.41649295515452E+15</Timestamp><Cur…	좌우반구com(CVF, UVF, BVF)_1-001-1	60.021	1.0.0.161	1	1629878859	Professional	2.0.10.242	2.0.10.356	10-05-2020	2020-10-05 오전 2:53:21	11:53:21	2.0.10.252	239		2	z	효미	NULL	NULL	NULL	33	1	107	NULL	NULL	NULL	KSY3	List2	NULL	NULL	NULL	NULL	NULL	NULL	NULL	NULL	NULL	1	z	0	4	678746	0	z	577	679323
좌우반구com(CVF, UVF, BVF)_1	1	1	<?xml version="1.0"?>\n<Clock xmlns:dt="urn:schemas-microsoft-com:datatypes"><Description dt:dt="string">E-Prime Primary Realtime Clock</Description><StartTime><Timestamp dt:dt="int">0</Timestamp><DateUtc dt:dt="string">2020-10-05T02:53:21Z</DateUtc></StartTime><FrequencyChanges><FrequencyChange><Frequency dt:dt="r8">2699960000</Frequency><Timestamp dt:dt="r8">3.41649295515452E+15</Timestamp><Cur…	좌우반구com(CVF, UVF, BVF)_1-001-1	60.021	1.0.0.161	1	1629878859	Professional	2.0.10.242	2.0.10.356	10-05-2020	2020-10-05 오전 2:53:21	11:53:21	2.0.10.252	346		2	z	효탈	NULL	NULL	NULL	NULL	NULL	NULL	116	1	82	KSY3	List3	NULL	NULL	NULL	NULL	NULL	NULL	NULL	NULL	NULL	1	z	0	3	992087	0	z	552	992639
좌우반구com(CVF, UVF, BVF)_1	1	1	<?xml version="1.0"?>\n<Clock xmlns:dt="urn:schemas-microsoft-com:datatypes"><Description dt:dt="string">E-Prime Primary Realtime Clock</Description><StartTime><Timestamp dt:dt="int">0</Timestamp><DateUtc dt:dt="string">2020-10-05T02:53:21Z</DateUtc></StartTime><FrequencyChanges><FrequencyChange><Frequency dt:dt="r8">2699960000</Frequency><Timestamp dt:dt="r8">3.41649295515452E+15</Timestamp><Cur…	좌우반구com(CVF, UVF, BVF)_1-001-1	60.021	1.0.0.161	1	1629878859	Professional	2.0.10.242	2.0.10.356	10-05-2020	2020-10-05 오전 2:53:21	11:53:21	2.0.10.252	247		2	z	효헤	NULL	NULL	NULL	102	1	115	NULL	NULL	NULL	KSY	List2	0		0	-1	700438	183		0	0	1	z	1	3	700621	0	z	461	701082
좌우반구com(CVF, UVF, BVF)_1	1	1	<?xml version="1.0"?>\n<Clock xmlns:dt="urn:schemas-microsoft-com:datatypes"><Description dt:dt="string">E-Prime Primary Realtime Clock</Description><StartTime><Timestamp dt:dt="int">0</Timestamp><DateUtc dt:dt="string">2020-10-05T02:53:21Z</DateUtc></StartTime><FrequencyChanges><FrequencyChange><Frequency dt:dt="r8">2699960000</Frequency><Timestamp dt:dt="r8">3.41649295515452E+15</Timestamp><Cur…	좌우반구com(CVF, UVF, BVF)_1-001-1	60.021	1.0.0.161	1	1629878859	Professional	2.0.10.242	2.0.10.356	10-05-2020	2020-10-05 오전 2:53:21	11:53:21	2.0.10.252	305		2	z	후검	NULL	NULL	NULL	NULL	NULL	NULL	91	1	41	KSY	List3	0		0	0	882842	183		0	0	1	z	0	3	883025	0	z	503	883528
좌우반구com(CVF, UVF, BVF)_1	1	1	<?xml version="1.0"?>\n<Clock xmlns:dt="urn:schemas-microsoft-com:datatypes"><Description dt:dt="string">E-Prime Primary Realtime Clock</Description><StartTime><Timestamp dt:dt="int">0</Timestamp><DateUtc dt:dt="string">2020-10-05T02:53:21Z</DateUtc></StartTime><FrequencyChanges><FrequencyChange><Frequency dt:dt="r8">2699960000</Frequency><Timestamp dt:dt="r8">3.41649295515452E+15</Timestamp><Cur…	좌우반구com(CVF, UVF, BVF)_1-001-1	60.021	1.0.0.161	1	1629878859	Professional	2.0.10.242	2.0.10.356	10-05-2020	2020-10-05 오전 2:53:21	11:53:21	2.0.10.252	181		1	{/}	후대	NULL	NULL	NULL	3	1	49	NULL	NULL	NULL	KSY4	List2	NULL	NULL	NULL	NULL	NULL	NULL	NULL	NULL	NULL	0	{/}	0	3	526382	0	z	653	527035
좌우반구com(CVF, UVF, BVF)_1	1	1	<?xml version="1.0"?>\n<Clock xmlns:dt="urn:schemas-microsoft-com:datatypes"><Description dt:dt="string">E-Prime Primary Realtime Clock</Description><StartTime><Timestamp dt:dt="int">0</Timestamp><DateUtc dt:dt="string">2020-10-05T02:53:21Z</DateUtc></StartTime><FrequencyChanges><FrequencyChange><Frequency dt:dt="r8">2699960000</Frequency><Timestamp dt:dt="r8">3.41649295515452E+15</Timestamp><Cur…	좌우반구com(CVF, UVF, BVF)_1-001-1	60.021	1.0.0.161	1	1629878859	Professional	2.0.10.242	2.0.10.356	10-05-2020	2020-10-05 오전 2:53:21	11:53:21	2.0.10.252	387		1	{/}	후자	NULL	NULL	NULL	NULL	NULL	NULL	122	1	123	KSY4	List3	NULL	NULL	NULL	NULL	NULL	NULL	NULL	NULL	NULL	1	{/}	1	3	1102365	0	{/}	345	1102710
좌우반구com(CVF, UVF, BVF)_1	1	1	<?xml version="1.0"?>\n<Clock xmlns:dt="urn:schemas-microsoft-com:datatypes"><Description dt:dt="string">E-Prime Primary Realtime Clock</Description><StartTime><Timestamp dt:dt="int">0</Timestamp><DateUtc dt:dt="string">2020-10-05T02:53:21Z</DateUtc></StartTime><FrequencyChanges><FrequencyChange><Frequency dt:dt="r8">2699960000</Frequency><Timestamp dt:dt="r8">3.41649295515452E+15</Timestamp><Cur…	좌우반구com(CVF, UVF, BVF)_1-001-1	60.021	1.0.0.161	1	1629878859	Professional	2.0.10.242	2.0.10.356	10-05-2020	2020-10-05 오전 2:53:21	11:53:21	2.0.10.252	40		2	z	훈걱	106	1	40	NULL	NULL	NULL	NULL	NULL	NULL	KSY4	List1	NULL	NULL	NULL	NULL	NULL	NULL	NULL	NULL	NULL	0	z	0	3	127254	0	{/}	897	128151
좌우반구com(CVF, UVF, BVF)_1	1	1	<?xml version="1.0"?>\n<Clock xmlns:dt="urn:schemas-microsoft-com:datatypes"><Description dt:dt="string">E-Prime Primary Realtime Clock</Description><StartTime><Timestamp dt:dt="int">0</Timestamp><DateUtc dt:dt="string">2020-10-05T02:53:21Z</DateUtc></StartTime><FrequencyChanges><FrequencyChange><Frequency dt:dt="r8">2699960000</Frequency><Timestamp dt:dt="r8">3.41649295515452E+15</Timestamp><Cur…	좌우반구com(CVF, UVF, BVF)_1-001-1	60.021	1.0.0.161	1	1629878859	Professional	2.0.10.242	2.0.10.356	10-05-2020	2020-10-05 오전 2:53:21	11:53:21	2.0.10.252	48		2	z	훈차	28	1	48	NULL	NULL	NULL	NULL	NULL	NULL	KSY2	List1	NULL	NULL	NULL	NULL	NULL	NULL	NULL	NULL	NULL	1	z	0	4	149030	0	z	465	149495
좌우반구com(CVF, UVF, BVF)_1	1	1	<?xml version="1.0"?>\n<Clock xmlns:dt="urn:schemas-microsoft-com:datatypes"><Description dt:dt="string">E-Prime Primary Realtime Clock</Description><StartTime><Timestamp dt:dt="int">0</Timestamp><DateUtc dt:dt="string">2020-10-05T02:53:21Z</DateUtc></StartTime><FrequencyChanges><FrequencyChange><Frequency dt:dt="r8">2699960000</Frequency><Timestamp dt:dt="r8">3.41649295515452E+15</Timestamp><Cur…	좌우반구com(CVF, UVF, BVF)_1-001-1	60.021	1.0.0.161	1	1629878859	Professional	2.0.10.242	2.0.10.356	10-05-2020	2020-10-05 오전 2:53:21	11:53:21	2.0.10.252	287		2	z	휘섭	NULL	NULL	NULL	NULL	NULL	NULL	12	1	23	KSY2	List3	NULL	NULL	NULL	NULL	NULL	NULL	NULL	NULL	NULL	0	z	0	3	833442	0		0	0
좌우반구com(CVF, UVF, BVF)_1	1	1	<?xml version="1.0"?>\n<Clock xmlns:dt="urn:schemas-microsoft-com:datatypes"><Description dt:dt="string">E-Prime Primary Realtime Clock</Description><StartTime><Timestamp dt:dt="int">0</Timestamp><DateUtc dt:dt="string">2020-10-05T02:53:21Z</DateUtc></StartTime><FrequencyChanges><FrequencyChange><Frequency dt:dt="r8">2699960000</Frequency><Timestamp dt:dt="r8">3.41649295515452E+15</Timestamp><Cur…	좌우반구com(CVF, UVF, BVF)_1-001-1	60.021	1.0.0.161	1	1629878859	Professional	2.0.10.242	2.0.10.356	10-05-2020	2020-10-05 오전 2:53:21	11:53:21	2.0.10.252	361		2	z	희강	NULL	NULL	NULL	NULL	NULL	NULL	115	1	97	KSY3	List3	NULL	NULL	NULL	NULL	NULL	NULL	NULL	NULL	NULL	1	z	1	3	1032889	0	z	646	1033535
좌우반구com(CVF, UVF, BVF)_1	1	1	<?xml version="1.0"?>\n<Clock xmlns:dt="urn:schemas-microsoft-com:datatypes"><Description dt:dt="string">E-Prime Primary Realtime Clock</Description><StartTime><Timestamp dt:dt="int">0</Timestamp><DateUtc dt:dt="string">2020-10-05T02:53:21Z</DateUtc></StartTime><FrequencyChanges><FrequencyChange><Frequency dt:dt="r8">2699960000</Frequency><Timestamp dt:dt="r8">3.41649295515452E+15</Timestamp><Cur…	좌우반구com(CVF, UVF, BVF)_1-001-1	60.021	1.0.0.161	1	1629878859	Professional	2.0.10.242	2.0.10.356	10-05-2020	2020-10-05 오전 2:53:21	11:53:21	2.0.10.252	362		1	{/}	희망	NULL	NULL	NULL	NULL	NULL	NULL	35	1	98	KSY4	List3	NULL	NULL	NULL	NULL	NULL	NULL	NULL	NULL	NULL	1	{/}	1	3	1035738	0	{/}	509	1036247
좌우반구com(CVF, UVF, BVF)_1	1	1	<?xml version="1.0"?>\n<Clock xmlns:dt="urn:schemas-microsoft-com:datatypes"><Description dt:dt="string">E-Prime Primary Realtime Clock</Description><StartTime><Timestamp dt:dt="int">0</Timestamp><DateUtc dt:dt="string">2020-10-05T02:53:21Z</DateUtc></StartTime><FrequencyChanges><FrequencyChange><Frequency dt:dt="r8">2699960000</Frequency><Timestamp dt:dt="r8">3.41649295515452E+15</Timestamp><Cur…	좌우반구com(CVF, UVF, BVF)_1-001-1	60.021	1.0.0.161	1	1629878859	Professional	2.0.10.242	2.0.10.356	10-05-2020	2020-10-05 오전 2:53:21	11:53:21	2.0.10.252	161		2	z	희외	NULL	NULL	NULL	110	1	29	NULL	NULL	NULL	KSY	List2	0		0	-1	472734	183		0	0	0	z	0	3	472917	0	{/}	519	473436
좌우반구com(CVF, UVF, BVF)_1	1	1	<?xml version="1.0"?>\n<Clock xmlns:dt="urn:schemas-microsoft-com:datatypes"><Description dt:dt="string">E-Prime Primary Realtime Clock</Description><StartTime><Timestamp dt:dt="int">0</Timestamp><DateUtc dt:dt="string">2020-10-05T02:53:21Z</DateUtc></StartTime><FrequencyChanges><FrequencyChange><Frequency dt:dt="r8">2699960000</Frequency><Timestamp dt:dt="r8">3.41649295515452E+15</Timestamp><Cur…	좌우반구com(CVF, UVF, BVF)_1-001-1	60.021	1.0.0.161	1	1629878859	Professional	2.0.10.242	2.0.10.356	10-05-2020	2020-10-05 오전 2:53:21	11:53:21	2.0.10.252	260		2	z	희응	NULL	NULL	NULL	94	1	128	NULL	NULL	NULL	KSY4	List2	NULL	NULL	NULL	NULL	NULL	NULL	NULL	NULL	NULL	1	z	0	3	734876	0	z	429	735305
