# Supplementary material for: Decoding foveal word recognition: the role of interhemispheric inhibition in bilateral hemispheric processing
Source: Front Psychol. 2023 Nov 30;14:1293529. doi: 10.3389/fpsyg.2023.1293529 (PMC10720635; doi:10.3389/fpsyg.2023.1293529)
Supplement: Supplementary file 1 [file Data_Sheet_1.ZIP › data/Exp1/018.txt]

STRING	INTEGER	INTEGER	STRING	STRING	STRING	STRING	STRING	STRING	STRING	STRING	STRING	STRING	STRING	STRING	STRING	INTEGER	STRING	STRING	STRING	STRING	STRING	STRING	STRING	STRING	STRING	STRING	STRING	STRING	STRING	STRING	STRING	STRING	STRING	STRING	STRING	STRING	STRING	STRING	STRING	STRING	STRING	STRING	STRING	STRING	STRING	STRING	STRING	STRING	STRING
EXPNAME	SUBJECT	SESSION	VARIABLE	VARIABLE	VARIABLE	VARIABLE	VARIABLE	VARIABLE	VARIABLE	VARIABLE	VARIABLE	VARIABLE	VARIABLE	VARIABLE	VARIABLE	LOG_LEVEL	VARIABLE	VARIABLE	VARIABLE	VARIABLE	VARIABLE	VARIABLE	VARIABLE	VARIABLE	VARIABLE	VARIABLE	VARIABLE	VARIABLE	VARIABLE	VARIABLE	VARIABLE	VARIABLE	VARIABLE	VARIABLE	VARIABLE	VARIABLE	VARIABLE	VARIABLE	VARIABLE	VARIABLE	VARIABLE	VARIABLE	VARIABLE	VARIABLE	VARIABLE	VARIABLE	VARIABLE	VARIABLE	VARIABLE
1	1	1	1	1	1	1	1	1	1	1	1	1	1	1	1	2	2	2	2	2	2	2	2	2	2	2	2	2	2	2	2	2	2	2	2	2	2	2	2	2	2	2	2	2	2	2	2	2	2
ExperimentName	Subject	Session	Clock.Information	DataFile.Basename	Display.RefreshRate	ExperimentVersion	Group	RandomSeed	RuntimeCapabilities	RuntimeVersion	RuntimeVersionExpected	SessionDate	SessionStartDateTimeUtc	SessionTime	StudioVersion	Block	blank	condition	correct	Exptarget	List1	List1.Cycle	List1.Sample	List2	List2.Cycle	List2.Sample	List3	List3.Cycle	List3.Sample	Procedure	Running	TextDisplay2.ACC	TextDisplay2.CRESP	TextDisplay2.DurationError	TextDisplay2.OnsetDelay	TextDisplay2.OnsetTime	TextDisplay2.OnsetToOnsetTime	TextDisplay2.RESP	TextDisplay2.RT	TextDisplay2.RTTime	TextDisplay6.ACC	TextDisplay6.CRESP	TextDisplay6.DurationError	TextDisplay6.OnsetDelay	TextDisplay6.OnsetTime	TextDisplay6.OnsetToOnsetTime	TextDisplay6.RESP	TextDisplay6.RT	TextDisplay6.RTTime
좌우반구com(CVF, UVF, BVF)_2	2	1	<?xml version="1.0"?>\n<Clock xmlns:dt="urn:schemas-microsoft-com:datatypes"><Description dt:dt="string">E-Prime Primary Realtime Clock</Description><StartTime><Timestamp dt:dt="int">0</Timestamp><DateUtc dt:dt="string">2023-09-05T02:03:13Z</DateUtc></StartTime><FrequencyChanges><FrequencyChange><Frequency dt:dt="r8">10000000</Frequency><Timestamp dt:dt="r8">9267360535156</Timestamp><Current dt:d…	좌우반구com(CVF, UVF, BVF)_2-002-1	60	1.0.0.169	1	-1176892155	Professional	2.0.10.356	2.0.10.356	09-05-2023	2023-09-05 오전 2:03:13	11:03:13	2.0.10.252	211		1	{/}	가격	NULL	NULL	NULL	103	1	79	NULL	NULL	NULL	KSY4	List2	NULL	NULL	NULL	NULL	NULL	NULL	NULL	NULL	NULL	1	{/}	2	4	569733	0	{/}	329	570062
좌우반구com(CVF, UVF, BVF)_2	2	1	<?xml version="1.0"?>\n<Clock xmlns:dt="urn:schemas-microsoft-com:datatypes"><Description dt:dt="string">E-Prime Primary Realtime Clock</Description><StartTime><Timestamp dt:dt="int">0</Timestamp><DateUtc dt:dt="string">2023-09-05T02:03:13Z</DateUtc></StartTime><FrequencyChanges><FrequencyChange><Frequency dt:dt="r8">10000000</Frequency><Timestamp dt:dt="r8">9267360535156</Timestamp><Current dt:d…	좌우반구com(CVF, UVF, BVF)_2-002-1	60	1.0.0.169	1	-1176892155	Professional	2.0.10.356	2.0.10.356	09-05-2023	2023-09-05 오전 2:03:13	11:03:13	2.0.10.252	175		1	{/}	가을	NULL	NULL	NULL	31	1	43	NULL	NULL	NULL	KSY4	List2	NULL	NULL	NULL	NULL	NULL	NULL	NULL	NULL	NULL	1	{/}	2	4	478350	0	{/}	200	478550
좌우반구com(CVF, UVF, BVF)_2	2	1	<?xml version="1.0"?>\n<Clock xmlns:dt="urn:schemas-microsoft-com:datatypes"><Description dt:dt="string">E-Prime Primary Realtime Clock</Description><StartTime><Timestamp dt:dt="int">0</Timestamp><DateUtc dt:dt="string">2023-09-05T02:03:13Z</DateUtc></StartTime><FrequencyChanges><FrequencyChange><Frequency dt:dt="r8">10000000</Frequency><Timestamp dt:dt="r8">9267360535156</Timestamp><Current dt:d…	좌우반구com(CVF, UVF, BVF)_2-002-1	60	1.0.0.169	1	-1176892155	Professional	2.0.10.356	2.0.10.356	09-05-2023	2023-09-05 오전 2:03:13	11:03:13	2.0.10.252	177		1	{/}	간섭	NULL	NULL	NULL	86	1	45	NULL	NULL	NULL	KSY4	List2	NULL	NULL	NULL	NULL	NULL	NULL	NULL	NULL	NULL	1	{/}	2	4	483217	0	{/}	189	483406
좌우반구com(CVF, UVF, BVF)_2	2	1	<?xml version="1.0"?>\n<Clock xmlns:dt="urn:schemas-microsoft-com:datatypes"><Description dt:dt="string">E-Prime Primary Realtime Clock</Description><StartTime><Timestamp dt:dt="int">0</Timestamp><DateUtc dt:dt="string">2023-09-05T02:03:13Z</DateUtc></StartTime><FrequencyChanges><FrequencyChange><Frequency dt:dt="r8">10000000</Frequency><Timestamp dt:dt="r8">9267360535156</Timestamp><Current dt:d…	좌우반구com(CVF, UVF, BVF)_2-002-1	60	1.0.0.169	1	-1176892155	Professional	2.0.10.356	2.0.10.356	09-05-2023	2023-09-05 오전 2:03:13	11:03:13	2.0.10.252	76		2	z	간습	15	1	76	NULL	NULL	NULL	NULL	NULL	NULL	KSY3	List1	NULL	NULL	NULL	NULL	NULL	NULL	NULL	NULL	NULL	0	z	3	3	217366	0	{/}	384	217750
좌우반구com(CVF, UVF, BVF)_2	2	1	<?xml version="1.0"?>\n<Clock xmlns:dt="urn:schemas-microsoft-com:datatypes"><Description dt:dt="string">E-Prime Primary Realtime Clock</Description><StartTime><Timestamp dt:dt="int">0</Timestamp><DateUtc dt:dt="string">2023-09-05T02:03:13Z</DateUtc></StartTime><FrequencyChanges><FrequencyChange><Frequency dt:dt="r8">10000000</Frequency><Timestamp dt:dt="r8">9267360535156</Timestamp><Current dt:d…	좌우반구com(CVF, UVF, BVF)_2-002-1	60	1.0.0.169	1	-1176892155	Professional	2.0.10.356	2.0.10.356	09-05-2023	2023-09-05 오전 2:03:13	11:03:13	2.0.10.252	279		2	z	감환	NULL	NULL	NULL	NULL	NULL	NULL	18	1	15	KSY3	List3	NULL	NULL	NULL	NULL	NULL	NULL	NULL	NULL	NULL	1	z	2	3	744066	0	z	556	744622
좌우반구com(CVF, UVF, BVF)_2	2	1	<?xml version="1.0"?>\n<Clock xmlns:dt="urn:schemas-microsoft-com:datatypes"><Description dt:dt="string">E-Prime Primary Realtime Clock</Description><StartTime><Timestamp dt:dt="int">0</Timestamp><DateUtc dt:dt="string">2023-09-05T02:03:13Z</DateUtc></StartTime><FrequencyChanges><FrequencyChange><Frequency dt:dt="r8">10000000</Frequency><Timestamp dt:dt="r8">9267360535156</Timestamp><Current dt:d…	좌우반구com(CVF, UVF, BVF)_2-002-1	60	1.0.0.169	1	-1176892155	Professional	2.0.10.356	2.0.10.356	09-05-2023	2023-09-05 오전 2:03:13	11:03:13	2.0.10.252	312		1	{/}	강도	NULL	NULL	NULL	NULL	NULL	NULL	75	1	48	KSY4	List3	NULL	NULL	NULL	NULL	NULL	NULL	NULL	NULL	NULL	1	{/}	3	3	829999	0	{/}	518	830517
좌우반구com(CVF, UVF, BVF)_2	2	1	<?xml version="1.0"?>\n<Clock xmlns:dt="urn:schemas-microsoft-com:datatypes"><Description dt:dt="string">E-Prime Primary Realtime Clock</Description><StartTime><Timestamp dt:dt="int">0</Timestamp><DateUtc dt:dt="string">2023-09-05T02:03:13Z</DateUtc></StartTime><FrequencyChanges><FrequencyChange><Frequency dt:dt="r8">10000000</Frequency><Timestamp dt:dt="r8">9267360535156</Timestamp><Current dt:d…	좌우반구com(CVF, UVF, BVF)_2-002-1	60	1.0.0.169	1	-1176892155	Professional	2.0.10.356	2.0.10.356	09-05-2023	2023-09-05 오전 2:03:13	11:03:13	2.0.10.252	42		2	z	강례	64	1	42	NULL	NULL	NULL	NULL	NULL	NULL	KSY	List1	0		2	0	129950	184		0	0	1	z	2	4	130134	0	z	424	130558
좌우반구com(CVF, UVF, BVF)_2	2	1	<?xml version="1.0"?>\n<Clock xmlns:dt="urn:schemas-microsoft-com:datatypes"><Description dt:dt="string">E-Prime Primary Realtime Clock</Description><StartTime><Timestamp dt:dt="int">0</Timestamp><DateUtc dt:dt="string">2023-09-05T02:03:13Z</DateUtc></StartTime><FrequencyChanges><FrequencyChange><Frequency dt:dt="r8">10000000</Frequency><Timestamp dt:dt="r8">9267360535156</Timestamp><Current dt:d…	좌우반구com(CVF, UVF, BVF)_2-002-1	60	1.0.0.169	1	-1176892155	Professional	2.0.10.356	2.0.10.356	09-05-2023	2023-09-05 오전 2:03:13	11:03:13	2.0.10.252	242		2	z	강방	NULL	NULL	NULL	52	1	110	NULL	NULL	NULL	KSY3	List2	NULL	NULL	NULL	NULL	NULL	NULL	NULL	NULL	NULL	0	z	2	3	648499	0	{/}	355	648854
좌우반구com(CVF, UVF, BVF)_2	2	1	<?xml version="1.0"?>\n<Clock xmlns:dt="urn:schemas-microsoft-com:datatypes"><Description dt:dt="string">E-Prime Primary Realtime Clock</Description><StartTime><Timestamp dt:dt="int">0</Timestamp><DateUtc dt:dt="string">2023-09-05T02:03:13Z</DateUtc></StartTime><FrequencyChanges><FrequencyChange><Frequency dt:dt="r8">10000000</Frequency><Timestamp dt:dt="r8">9267360535156</Timestamp><Current dt:d…	좌우반구com(CVF, UVF, BVF)_2-002-1	60	1.0.0.169	1	-1176892155	Professional	2.0.10.356	2.0.10.356	09-05-2023	2023-09-05 오전 2:03:13	11:03:13	2.0.10.252	318		1	{/}	개념	NULL	NULL	NULL	NULL	NULL	NULL	71	1	54	KSY4	List3	NULL	NULL	NULL	NULL	NULL	NULL	NULL	NULL	NULL	1	{/}	3	3	846049	0	{/}	284	846333
좌우반구com(CVF, UVF, BVF)_2	2	1	<?xml version="1.0"?>\n<Clock xmlns:dt="urn:schemas-microsoft-com:datatypes"><Description dt:dt="string">E-Prime Primary Realtime Clock</Description><StartTime><Timestamp dt:dt="int">0</Timestamp><DateUtc dt:dt="string">2023-09-05T02:03:13Z</DateUtc></StartTime><FrequencyChanges><FrequencyChange><Frequency dt:dt="r8">10000000</Frequency><Timestamp dt:dt="r8">9267360535156</Timestamp><Current dt:d…	좌우반구com(CVF, UVF, BVF)_2-002-1	60	1.0.0.169	1	-1176892155	Professional	2.0.10.356	2.0.10.356	09-05-2023	2023-09-05 오전 2:03:13	11:03:13	2.0.10.252	315		2	z	개례	NULL	NULL	NULL	NULL	NULL	NULL	85	1	51	KSY2	List3	NULL	NULL	NULL	NULL	NULL	NULL	NULL	NULL	NULL	1	z	3	3	837982	0	z	400	838382
좌우반구com(CVF, UVF, BVF)_2	2	1	<?xml version="1.0"?>\n<Clock xmlns:dt="urn:schemas-microsoft-com:datatypes"><Description dt:dt="string">E-Prime Primary Realtime Clock</Description><StartTime><Timestamp dt:dt="int">0</Timestamp><DateUtc dt:dt="string">2023-09-05T02:03:13Z</DateUtc></StartTime><FrequencyChanges><FrequencyChange><Frequency dt:dt="r8">10000000</Frequency><Timestamp dt:dt="r8">9267360535156</Timestamp><Current dt:d…	좌우반구com(CVF, UVF, BVF)_2-002-1	60	1.0.0.169	1	-1176892155	Professional	2.0.10.356	2.0.10.356	09-05-2023	2023-09-05 오전 2:03:13	11:03:13	2.0.10.252	244		1	{/}	개인	NULL	NULL	NULL	63	1	112	NULL	NULL	NULL	KSY4	List2	NULL	NULL	NULL	NULL	NULL	NULL	NULL	NULL	NULL	1	{/}	2	3	653566	0	{/}	296	653862
좌우반구com(CVF, UVF, BVF)_2	2	1	<?xml version="1.0"?>\n<Clock xmlns:dt="urn:schemas-microsoft-com:datatypes"><Description dt:dt="string">E-Prime Primary Realtime Clock</Description><StartTime><Timestamp dt:dt="int">0</Timestamp><DateUtc dt:dt="string">2023-09-05T02:03:13Z</DateUtc></StartTime><FrequencyChanges><FrequencyChange><Frequency dt:dt="r8">10000000</Frequency><Timestamp dt:dt="r8">9267360535156</Timestamp><Current dt:d…	좌우반구com(CVF, UVF, BVF)_2-002-1	60	1.0.0.169	1	-1176892155	Professional	2.0.10.356	2.0.10.356	09-05-2023	2023-09-05 오전 2:03:13	11:03:13	2.0.10.252	390		2	z	개협	NULL	NULL	NULL	NULL	NULL	NULL	67	1	126	KSY2	List3	NULL	NULL	NULL	NULL	NULL	NULL	NULL	NULL	NULL	1	z	2	3	1029449	0	z	484	1029933
좌우반구com(CVF, UVF, BVF)_2	2	1	<?xml version="1.0"?>\n<Clock xmlns:dt="urn:schemas-microsoft-com:datatypes"><Description dt:dt="string">E-Prime Primary Realtime Clock</Description><StartTime><Timestamp dt:dt="int">0</Timestamp><DateUtc dt:dt="string">2023-09-05T02:03:13Z</DateUtc></StartTime><FrequencyChanges><FrequencyChange><Frequency dt:dt="r8">10000000</Frequency><Timestamp dt:dt="r8">9267360535156</Timestamp><Current dt:d…	좌우반구com(CVF, UVF, BVF)_2-002-1	60	1.0.0.169	1	-1176892155	Professional	2.0.10.356	2.0.10.356	09-05-2023	2023-09-05 오전 2:03:13	11:03:13	2.0.10.252	384		2	z	거생	NULL	NULL	NULL	NULL	NULL	NULL	104	1	120	KSY3	List3	NULL	NULL	NULL	NULL	NULL	NULL	NULL	NULL	NULL	1	z	2	4	1014166	0	z	367	1014533
좌우반구com(CVF, UVF, BVF)_2	2	1	<?xml version="1.0"?>\n<Clock xmlns:dt="urn:schemas-microsoft-com:datatypes"><Description dt:dt="string">E-Prime Primary Realtime Clock</Description><StartTime><Timestamp dt:dt="int">0</Timestamp><DateUtc dt:dt="string">2023-09-05T02:03:13Z</DateUtc></StartTime><FrequencyChanges><FrequencyChange><Frequency dt:dt="r8">10000000</Frequency><Timestamp dt:dt="r8">9267360535156</Timestamp><Current dt:d…	좌우반구com(CVF, UVF, BVF)_2-002-1	60	1.0.0.169	1	-1176892155	Professional	2.0.10.356	2.0.10.356	09-05-2023	2023-09-05 오전 2:03:13	11:03:13	2.0.10.252	272		1	{/}	걱정	NULL	NULL	NULL	NULL	NULL	NULL	12	1	8	KSY4	List3	NULL	NULL	NULL	NULL	NULL	NULL	NULL	NULL	NULL	1	{/}	2	3	726633	0	{/}	229	726862
좌우반구com(CVF, UVF, BVF)_2	2	1	<?xml version="1.0"?>\n<Clock xmlns:dt="urn:schemas-microsoft-com:datatypes"><Description dt:dt="string">E-Prime Primary Realtime Clock</Description><StartTime><Timestamp dt:dt="int">0</Timestamp><DateUtc dt:dt="string">2023-09-05T02:03:13Z</DateUtc></StartTime><FrequencyChanges><FrequencyChange><Frequency dt:dt="r8">10000000</Frequency><Timestamp dt:dt="r8">9267360535156</Timestamp><Current dt:d…	좌우반구com(CVF, UVF, BVF)_2-002-1	60	1.0.0.169	1	-1176892155	Professional	2.0.10.356	2.0.10.356	09-05-2023	2023-09-05 오전 2:03:13	11:03:13	2.0.10.252	354		2	z	걱최	NULL	NULL	NULL	NULL	NULL	NULL	124	1	90	KSY3	List3	NULL	NULL	NULL	NULL	NULL	NULL	NULL	NULL	NULL	1	z	2	3	937649	0	z	428	938077
좌우반구com(CVF, UVF, BVF)_2	2	1	<?xml version="1.0"?>\n<Clock xmlns:dt="urn:schemas-microsoft-com:datatypes"><Description dt:dt="string">E-Prime Primary Realtime Clock</Description><StartTime><Timestamp dt:dt="int">0</Timestamp><DateUtc dt:dt="string">2023-09-05T02:03:13Z</DateUtc></StartTime><FrequencyChanges><FrequencyChange><Frequency dt:dt="r8">10000000</Frequency><Timestamp dt:dt="r8">9267360535156</Timestamp><Current dt:d…	좌우반구com(CVF, UVF, BVF)_2-002-1	60	1.0.0.169	1	-1176892155	Professional	2.0.10.356	2.0.10.356	09-05-2023	2023-09-05 오전 2:03:13	11:03:13	2.0.10.252	248		2	z	건적	NULL	NULL	NULL	111	1	116	NULL	NULL	NULL	KSY3	List2	NULL	NULL	NULL	NULL	NULL	NULL	NULL	NULL	NULL	0	z	2	3	663899	0	{/}	555	664454
좌우반구com(CVF, UVF, BVF)_2	2	1	<?xml version="1.0"?>\n<Clock xmlns:dt="urn:schemas-microsoft-com:datatypes"><Description dt:dt="string">E-Prime Primary Realtime Clock</Description><StartTime><Timestamp dt:dt="int">0</Timestamp><DateUtc dt:dt="string">2023-09-05T02:03:13Z</DateUtc></StartTime><FrequencyChanges><FrequencyChange><Frequency dt:dt="r8">10000000</Frequency><Timestamp dt:dt="r8">9267360535156</Timestamp><Current dt:d…	좌우반구com(CVF, UVF, BVF)_2-002-1	60	1.0.0.169	1	-1176892155	Professional	2.0.10.356	2.0.10.356	09-05-2023	2023-09-05 오전 2:03:13	11:03:13	2.0.10.252	59		2	z	검강	13	1	59	NULL	NULL	NULL	NULL	NULL	NULL	KSY	List1	0		2	0	173700	183		0	0	0	z	3	3	173883	0	{/}	291	174174
좌우반구com(CVF, UVF, BVF)_2	2	1	<?xml version="1.0"?>\n<Clock xmlns:dt="urn:schemas-microsoft-com:datatypes"><Description dt:dt="string">E-Prime Primary Realtime Clock</Description><StartTime><Timestamp dt:dt="int">0</Timestamp><DateUtc dt:dt="string">2023-09-05T02:03:13Z</DateUtc></StartTime><FrequencyChanges><FrequencyChange><Frequency dt:dt="r8">10000000</Frequency><Timestamp dt:dt="r8">9267360535156</Timestamp><Current dt:d…	좌우반구com(CVF, UVF, BVF)_2-002-1	60	1.0.0.169	1	-1176892155	Professional	2.0.10.356	2.0.10.356	09-05-2023	2023-09-05 오전 2:03:13	11:03:13	2.0.10.252	364		1	{/}	검색	NULL	NULL	NULL	NULL	NULL	NULL	120	1	100	KSY4	List3	NULL	NULL	NULL	NULL	NULL	NULL	NULL	NULL	NULL	1	{/}	2	3	963032	0	{/}	269	963301
좌우반구com(CVF, UVF, BVF)_2	2	1	<?xml version="1.0"?>\n<Clock xmlns:dt="urn:schemas-microsoft-com:datatypes"><Description dt:dt="string">E-Prime Primary Realtime Clock</Description><StartTime><Timestamp dt:dt="int">0</Timestamp><DateUtc dt:dt="string">2023-09-05T02:03:13Z</DateUtc></StartTime><FrequencyChanges><FrequencyChange><Frequency dt:dt="r8">10000000</Frequency><Timestamp dt:dt="r8">9267360535156</Timestamp><Current dt:d…	좌우반구com(CVF, UVF, BVF)_2-002-1	60	1.0.0.169	1	-1176892155	Professional	2.0.10.356	2.0.10.356	09-05-2023	2023-09-05 오전 2:03:13	11:03:13	2.0.10.252	95		2	z	검죽	93	1	95	NULL	NULL	NULL	NULL	NULL	NULL	KSY	List1	0		2	0	265800	183		0	0	1	z	2	3	265983	0	z	415	266398
좌우반구com(CVF, UVF, BVF)_2	2	1	<?xml version="1.0"?>\n<Clock xmlns:dt="urn:schemas-microsoft-com:datatypes"><Description dt:dt="string">E-Prime Primary Realtime Clock</Description><StartTime><Timestamp dt:dt="int">0</Timestamp><DateUtc dt:dt="string">2023-09-05T02:03:13Z</DateUtc></StartTime><FrequencyChanges><FrequencyChange><Frequency dt:dt="r8">10000000</Frequency><Timestamp dt:dt="r8">9267360535156</Timestamp><Current dt:d…	좌우반구com(CVF, UVF, BVF)_2-002-1	60	1.0.0.169	1	-1176892155	Professional	2.0.10.356	2.0.10.356	09-05-2023	2023-09-05 오전 2:03:13	11:03:13	2.0.10.252	143		2	z	검환	NULL	NULL	NULL	13	1	11	NULL	NULL	NULL	KSY3	List2	NULL	NULL	NULL	NULL	NULL	NULL	NULL	NULL	NULL	1	z	2	3	397000	0	z	366	397366
좌우반구com(CVF, UVF, BVF)_2	2	1	<?xml version="1.0"?>\n<Clock xmlns:dt="urn:schemas-microsoft-com:datatypes"><Description dt:dt="string">E-Prime Primary Realtime Clock</Description><StartTime><Timestamp dt:dt="int">0</Timestamp><DateUtc dt:dt="string">2023-09-05T02:03:13Z</DateUtc></StartTime><FrequencyChanges><FrequencyChange><Frequency dt:dt="r8">10000000</Frequency><Timestamp dt:dt="r8">9267360535156</Timestamp><Current dt:d…	좌우반구com(CVF, UVF, BVF)_2-002-1	60	1.0.0.169	1	-1176892155	Professional	2.0.10.356	2.0.10.356	09-05-2023	2023-09-05 오전 2:03:13	11:03:13	2.0.10.252	24		2	z	격례	69	1	24	NULL	NULL	NULL	NULL	NULL	NULL	KSY3	List1	NULL	NULL	NULL	NULL	NULL	NULL	NULL	NULL	NULL	1	z	2	3	84600	0	z	366	84966
좌우반구com(CVF, UVF, BVF)_2	2	1	<?xml version="1.0"?>\n<Clock xmlns:dt="urn:schemas-microsoft-com:datatypes"><Description dt:dt="string">E-Prime Primary Realtime Clock</Description><StartTime><Timestamp dt:dt="int">0</Timestamp><DateUtc dt:dt="string">2023-09-05T02:03:13Z</DateUtc></StartTime><FrequencyChanges><FrequencyChange><Frequency dt:dt="r8">10000000</Frequency><Timestamp dt:dt="r8">9267360535156</Timestamp><Current dt:d…	좌우반구com(CVF, UVF, BVF)_2-002-1	60	1.0.0.169	1	-1176892155	Professional	2.0.10.356	2.0.10.356	09-05-2023	2023-09-05 오전 2:03:13	11:03:13	2.0.10.252	204		1	{/}	결과	NULL	NULL	NULL	104	1	72	NULL	NULL	NULL	KSY4	List2	NULL	NULL	NULL	NULL	NULL	NULL	NULL	NULL	NULL	1	{/}	2	4	551767	0	{/}	279	552046
좌우반구com(CVF, UVF, BVF)_2	2	1	<?xml version="1.0"?>\n<Clock xmlns:dt="urn:schemas-microsoft-com:datatypes"><Description dt:dt="string">E-Prime Primary Realtime Clock</Description><StartTime><Timestamp dt:dt="int">0</Timestamp><DateUtc dt:dt="string">2023-09-05T02:03:13Z</DateUtc></StartTime><FrequencyChanges><FrequencyChange><Frequency dt:dt="r8">10000000</Frequency><Timestamp dt:dt="r8">9267360535156</Timestamp><Current dt:d…	좌우반구com(CVF, UVF, BVF)_2-002-1	60	1.0.0.169	1	-1176892155	Professional	2.0.10.356	2.0.10.356	09-05-2023	2023-09-05 오전 2:03:13	11:03:13	2.0.10.252	159		1	{/}	결국	NULL	NULL	NULL	78	1	27	NULL	NULL	NULL	KSY4	List2	NULL	NULL	NULL	NULL	NULL	NULL	NULL	NULL	NULL	1	{/}	2	3	438050	0	{/}	348	438398
좌우반구com(CVF, UVF, BVF)_2	2	1	<?xml version="1.0"?>\n<Clock xmlns:dt="urn:schemas-microsoft-com:datatypes"><Description dt:dt="string">E-Prime Primary Realtime Clock</Description><StartTime><Timestamp dt:dt="int">0</Timestamp><DateUtc dt:dt="string">2023-09-05T02:03:13Z</DateUtc></StartTime><FrequencyChanges><FrequencyChange><Frequency dt:dt="r8">10000000</Frequency><Timestamp dt:dt="r8">9267360535156</Timestamp><Current dt:d…	좌우반구com(CVF, UVF, BVF)_2-002-1	60	1.0.0.169	1	-1176892155	Professional	2.0.10.356	2.0.10.356	09-05-2023	2023-09-05 오전 2:03:13	11:03:13	2.0.10.252	116		1	{/}	결정	129	1	116	NULL	NULL	NULL	NULL	NULL	NULL	KSY4	List1	NULL	NULL	NULL	NULL	NULL	NULL	NULL	NULL	NULL	1	{/}	2	3	319850	0	{/}	212	320062
좌우반구com(CVF, UVF, BVF)_2	2	1	<?xml version="1.0"?>\n<Clock xmlns:dt="urn:schemas-microsoft-com:datatypes"><Description dt:dt="string">E-Prime Primary Realtime Clock</Description><StartTime><Timestamp dt:dt="int">0</Timestamp><DateUtc dt:dt="string">2023-09-05T02:03:13Z</DateUtc></StartTime><FrequencyChanges><FrequencyChange><Frequency dt:dt="r8">10000000</Frequency><Timestamp dt:dt="r8">9267360535156</Timestamp><Current dt:d…	좌우반구com(CVF, UVF, BVF)_2-002-1	60	1.0.0.169	1	-1176892155	Professional	2.0.10.356	2.0.10.356	09-05-2023	2023-09-05 오전 2:03:13	11:03:13	2.0.10.252	255		2	z	결지	NULL	NULL	NULL	128	1	123	NULL	NULL	NULL	KSY4	List2	NULL	NULL	NULL	NULL	NULL	NULL	NULL	NULL	NULL	1	z	2	3	681499	0	z	387	681886
좌우반구com(CVF, UVF, BVF)_2	2	1	<?xml version="1.0"?>\n<Clock xmlns:dt="urn:schemas-microsoft-com:datatypes"><Description dt:dt="string">E-Prime Primary Realtime Clock</Description><StartTime><Timestamp dt:dt="int">0</Timestamp><DateUtc dt:dt="string">2023-09-05T02:03:13Z</DateUtc></StartTime><FrequencyChanges><FrequencyChange><Frequency dt:dt="r8">10000000</Frequency><Timestamp dt:dt="r8">9267360535156</Timestamp><Current dt:d…	좌우반구com(CVF, UVF, BVF)_2-002-1	60	1.0.0.169	1	-1176892155	Professional	2.0.10.356	2.0.10.356	09-05-2023	2023-09-05 오전 2:03:13	11:03:13	2.0.10.252	91		2	z	결협	5	1	91	NULL	NULL	NULL	NULL	NULL	NULL	KSY3	List1	NULL	NULL	NULL	NULL	NULL	NULL	NULL	NULL	NULL	1	z	2	3	255933	0	z	361	256294
좌우반구com(CVF, UVF, BVF)_2	2	1	<?xml version="1.0"?>\n<Clock xmlns:dt="urn:schemas-microsoft-com:datatypes"><Description dt:dt="string">E-Prime Primary Realtime Clock</Description><StartTime><Timestamp dt:dt="int">0</Timestamp><DateUtc dt:dt="string">2023-09-05T02:03:13Z</DateUtc></StartTime><FrequencyChanges><FrequencyChange><Frequency dt:dt="r8">10000000</Frequency><Timestamp dt:dt="r8">9267360535156</Timestamp><Current dt:d…	좌우반구com(CVF, UVF, BVF)_2-002-1	60	1.0.0.169	1	-1176892155	Professional	2.0.10.356	2.0.10.356	09-05-2023	2023-09-05 오전 2:03:13	11:03:13	2.0.10.252	233		1	{/}	경비	NULL	NULL	NULL	33	1	101	NULL	NULL	NULL	KSY4	List2	NULL	NULL	NULL	NULL	NULL	NULL	NULL	NULL	NULL	1	{/}	2	3	625883	0	{/}	299	626182
좌우반구com(CVF, UVF, BVF)_2	2	1	<?xml version="1.0"?>\n<Clock xmlns:dt="urn:schemas-microsoft-com:datatypes"><Description dt:dt="string">E-Prime Primary Realtime Clock</Description><StartTime><Timestamp dt:dt="int">0</Timestamp><DateUtc dt:dt="string">2023-09-05T02:03:13Z</DateUtc></StartTime><FrequencyChanges><FrequencyChange><Frequency dt:dt="r8">10000000</Frequency><Timestamp dt:dt="r8">9267360535156</Timestamp><Current dt:d…	좌우반구com(CVF, UVF, BVF)_2-002-1	60	1.0.0.169	1	-1176892155	Professional	2.0.10.356	2.0.10.356	09-05-2023	2023-09-05 오전 2:03:13	11:03:13	2.0.10.252	220		1	{/}	경험	NULL	NULL	NULL	24	1	88	NULL	NULL	NULL	KSY4	List2	NULL	NULL	NULL	NULL	NULL	NULL	NULL	NULL	NULL	0	{/}	2	4	592517	0	z	401	592918
좌우반구com(CVF, UVF, BVF)_2	2	1	<?xml version="1.0"?>\n<Clock xmlns:dt="urn:schemas-microsoft-com:datatypes"><Description dt:dt="string">E-Prime Primary Realtime Clock</Description><StartTime><Timestamp dt:dt="int">0</Timestamp><DateUtc dt:dt="string">2023-09-05T02:03:13Z</DateUtc></StartTime><FrequencyChanges><FrequencyChange><Frequency dt:dt="r8">10000000</Frequency><Timestamp dt:dt="r8">9267360535156</Timestamp><Current dt:d…	좌우반구com(CVF, UVF, BVF)_2-002-1	60	1.0.0.169	1	-1176892155	Professional	2.0.10.356	2.0.10.356	09-05-2023	2023-09-05 오전 2:03:13	11:03:13	2.0.10.252	19		1	{/}	경호	27	1	19	NULL	NULL	NULL	NULL	NULL	NULL	KSY4	List1	NULL	NULL	NULL	NULL	NULL	NULL	NULL	NULL	NULL	1	{/}	2	3	71883	0	{/}	355	72238
좌우반구com(CVF, UVF, BVF)_2	2	1	<?xml version="1.0"?>\n<Clock xmlns:dt="urn:schemas-microsoft-com:datatypes"><Description dt:dt="string">E-Prime Primary Realtime Clock</Description><StartTime><Timestamp dt:dt="int">0</Timestamp><DateUtc dt:dt="string">2023-09-05T02:03:13Z</DateUtc></StartTime><FrequencyChanges><FrequencyChange><Frequency dt:dt="r8">10000000</Frequency><Timestamp dt:dt="r8">9267360535156</Timestamp><Current dt:d…	좌우반구com(CVF, UVF, BVF)_2-002-1	60	1.0.0.169	1	-1176892155	Professional	2.0.10.356	2.0.10.356	09-05-2023	2023-09-05 오전 2:03:13	11:03:13	2.0.10.252	321		1	{/}	계기	NULL	NULL	NULL	NULL	NULL	NULL	15	1	57	KSY4	List3	NULL	NULL	NULL	NULL	NULL	NULL	NULL	NULL	NULL	1	{/}	2	4	853750	0	{/}	471	854221
좌우반구com(CVF, UVF, BVF)_2	2	1	<?xml version="1.0"?>\n<Clock xmlns:dt="urn:schemas-microsoft-com:datatypes"><Description dt:dt="string">E-Prime Primary Realtime Clock</Description><StartTime><Timestamp dt:dt="int">0</Timestamp><DateUtc dt:dt="string">2023-09-05T02:03:13Z</DateUtc></StartTime><FrequencyChanges><FrequencyChange><Frequency dt:dt="r8">10000000</Frequency><Timestamp dt:dt="r8">9267360535156</Timestamp><Current dt:d…	좌우반구com(CVF, UVF, BVF)_2-002-1	60	1.0.0.169	1	-1176892155	Professional	2.0.10.356	2.0.10.356	09-05-2023	2023-09-05 오전 2:03:13	11:03:13	2.0.10.252	157		2	z	계님	NULL	NULL	NULL	70	1	25	NULL	NULL	NULL	KSY	List2	0		2	0	432650	183		0	0	1	z	2	3	432833	0	z	389	433222
좌우반구com(CVF, UVF, BVF)_2	2	1	<?xml version="1.0"?>\n<Clock xmlns:dt="urn:schemas-microsoft-com:datatypes"><Description dt:dt="string">E-Prime Primary Realtime Clock</Description><StartTime><Timestamp dt:dt="int">0</Timestamp><DateUtc dt:dt="string">2023-09-05T02:03:13Z</DateUtc></StartTime><FrequencyChanges><FrequencyChange><Frequency dt:dt="r8">10000000</Frequency><Timestamp dt:dt="r8">9267360535156</Timestamp><Current dt:d…	좌우반구com(CVF, UVF, BVF)_2-002-1	60	1.0.0.169	1	-1176892155	Professional	2.0.10.356	2.0.10.356	09-05-2023	2023-09-05 오전 2:03:13	11:03:13	2.0.10.252	379		2	z	계락	NULL	NULL	NULL	NULL	NULL	NULL	136	1	115	KSY4	List3	NULL	NULL	NULL	NULL	NULL	NULL	NULL	NULL	NULL	0	z	2	4	1001233	0	{/}	381	1001614
좌우반구com(CVF, UVF, BVF)_2	2	1	<?xml version="1.0"?>\n<Clock xmlns:dt="urn:schemas-microsoft-com:datatypes"><Description dt:dt="string">E-Prime Primary Realtime Clock</Description><StartTime><Timestamp dt:dt="int">0</Timestamp><DateUtc dt:dt="string">2023-09-05T02:03:13Z</DateUtc></StartTime><FrequencyChanges><FrequencyChange><Frequency dt:dt="r8">10000000</Frequency><Timestamp dt:dt="r8">9267360535156</Timestamp><Current dt:d…	좌우반구com(CVF, UVF, BVF)_2-002-1	60	1.0.0.169	1	-1176892155	Professional	2.0.10.356	2.0.10.356	09-05-2023	2023-09-05 오전 2:03:13	11:03:13	2.0.10.252	203		1	{/}	계수	NULL	NULL	NULL	22	1	71	NULL	NULL	NULL	KSY4	List2	NULL	NULL	NULL	NULL	NULL	NULL	NULL	NULL	NULL	0	{/}	2	4	549200	0	z	366	549566
좌우반구com(CVF, UVF, BVF)_2	2	1	<?xml version="1.0"?>\n<Clock xmlns:dt="urn:schemas-microsoft-com:datatypes"><Description dt:dt="string">E-Prime Primary Realtime Clock</Description><StartTime><Timestamp dt:dt="int">0</Timestamp><DateUtc dt:dt="string">2023-09-05T02:03:13Z</DateUtc></StartTime><FrequencyChanges><FrequencyChange><Frequency dt:dt="r8">10000000</Frequency><Timestamp dt:dt="r8">9267360535156</Timestamp><Current dt:d…	좌우반구com(CVF, UVF, BVF)_2-002-1	60	1.0.0.169	1	-1176892155	Professional	2.0.10.356	2.0.10.356	09-05-2023	2023-09-05 오전 2:03:13	11:03:13	2.0.10.252	100		2	z	계여	60	1	100	NULL	NULL	NULL	NULL	NULL	NULL	KSY4	List1	NULL	NULL	NULL	NULL	NULL	NULL	NULL	NULL	NULL	1	z	2	4	278767	0	z	423	279190
좌우반구com(CVF, UVF, BVF)_2	2	1	<?xml version="1.0"?>\n<Clock xmlns:dt="urn:schemas-microsoft-com:datatypes"><Description dt:dt="string">E-Prime Primary Realtime Clock</Description><StartTime><Timestamp dt:dt="int">0</Timestamp><DateUtc dt:dt="string">2023-09-05T02:03:13Z</DateUtc></StartTime><FrequencyChanges><FrequencyChange><Frequency dt:dt="r8">10000000</Frequency><Timestamp dt:dt="r8">9267360535156</Timestamp><Current dt:d…	좌우반구com(CVF, UVF, BVF)_2-002-1	60	1.0.0.169	1	-1176892155	Professional	2.0.10.356	2.0.10.356	09-05-2023	2023-09-05 오전 2:03:13	11:03:13	2.0.10.252	353		2	z	고률	NULL	NULL	NULL	NULL	NULL	NULL	78	1	89	KSY3	List3	NULL	NULL	NULL	NULL	NULL	NULL	NULL	NULL	NULL	1	z	2	3	935066	0	z	387	935453
좌우반구com(CVF, UVF, BVF)_2	2	1	<?xml version="1.0"?>\n<Clock xmlns:dt="urn:schemas-microsoft-com:datatypes"><Description dt:dt="string">E-Prime Primary Realtime Clock</Description><StartTime><Timestamp dt:dt="int">0</Timestamp><DateUtc dt:dt="string">2023-09-05T02:03:13Z</DateUtc></StartTime><FrequencyChanges><FrequencyChange><Frequency dt:dt="r8">10000000</Frequency><Timestamp dt:dt="r8">9267360535156</Timestamp><Current dt:d…	좌우반구com(CVF, UVF, BVF)_2-002-1	60	1.0.0.169	1	-1176892155	Professional	2.0.10.356	2.0.10.356	09-05-2023	2023-09-05 오전 2:03:13	11:03:13	2.0.10.252	339		2	z	고청	NULL	NULL	NULL	NULL	NULL	NULL	102	1	75	KSY	List3	0		2	0	899666	183		0	0	1	z	3	3	899849	0	z	412	900261
좌우반구com(CVF, UVF, BVF)_2	2	1	<?xml version="1.0"?>\n<Clock xmlns:dt="urn:schemas-microsoft-com:datatypes"><Description dt:dt="string">E-Prime Primary Realtime Clock</Description><StartTime><Timestamp dt:dt="int">0</Timestamp><DateUtc dt:dt="string">2023-09-05T02:03:13Z</DateUtc></StartTime><FrequencyChanges><FrequencyChange><Frequency dt:dt="r8">10000000</Frequency><Timestamp dt:dt="r8">9267360535156</Timestamp><Current dt:d…	좌우반구com(CVF, UVF, BVF)_2-002-1	60	1.0.0.169	1	-1176892155	Professional	2.0.10.356	2.0.10.356	09-05-2023	2023-09-05 오전 2:03:13	11:03:13	2.0.10.252	20		1	{/}	공기	125	1	20	NULL	NULL	NULL	NULL	NULL	NULL	KSY4	List1	NULL	NULL	NULL	NULL	NULL	NULL	NULL	NULL	NULL	1	{/}	2	3	74433	0	{/}	389	74822
좌우반구com(CVF, UVF, BVF)_2	2	1	<?xml version="1.0"?>\n<Clock xmlns:dt="urn:schemas-microsoft-com:datatypes"><Description dt:dt="string">E-Prime Primary Realtime Clock</Description><StartTime><Timestamp dt:dt="int">0</Timestamp><DateUtc dt:dt="string">2023-09-05T02:03:13Z</DateUtc></StartTime><FrequencyChanges><FrequencyChange><Frequency dt:dt="r8">10000000</Frequency><Timestamp dt:dt="r8">9267360535156</Timestamp><Current dt:d…	좌우반구com(CVF, UVF, BVF)_2-002-1	60	1.0.0.169	1	-1176892155	Professional	2.0.10.356	2.0.10.356	09-05-2023	2023-09-05 오전 2:03:13	11:03:13	2.0.10.252	188		1	{/}	공백	NULL	NULL	NULL	117	1	56	NULL	NULL	NULL	KSY4	List2	NULL	NULL	NULL	NULL	NULL	NULL	NULL	NULL	NULL	1	{/}	2	3	511516	0	{/}	370	511886
좌우반구com(CVF, UVF, BVF)_2	2	1	<?xml version="1.0"?>\n<Clock xmlns:dt="urn:schemas-microsoft-com:datatypes"><Description dt:dt="string">E-Prime Primary Realtime Clock</Description><StartTime><Timestamp dt:dt="int">0</Timestamp><DateUtc dt:dt="string">2023-09-05T02:03:13Z</DateUtc></StartTime><FrequencyChanges><FrequencyChange><Frequency dt:dt="r8">10000000</Frequency><Timestamp dt:dt="r8">9267360535156</Timestamp><Current dt:d…	좌우반구com(CVF, UVF, BVF)_2-002-1	60	1.0.0.169	1	-1176892155	Professional	2.0.10.356	2.0.10.356	09-05-2023	2023-09-05 오전 2:03:13	11:03:13	2.0.10.252	334		1	{/}	공포	NULL	NULL	NULL	NULL	NULL	NULL	96	1	70	KSY4	List3	NULL	NULL	NULL	NULL	NULL	NULL	NULL	NULL	NULL	1	{/}	2	4	887333	0	{/}	384	887717
좌우반구com(CVF, UVF, BVF)_2	2	1	<?xml version="1.0"?>\n<Clock xmlns:dt="urn:schemas-microsoft-com:datatypes"><Description dt:dt="string">E-Prime Primary Realtime Clock</Description><StartTime><Timestamp dt:dt="int">0</Timestamp><DateUtc dt:dt="string">2023-09-05T02:03:13Z</DateUtc></StartTime><FrequencyChanges><FrequencyChange><Frequency dt:dt="r8">10000000</Frequency><Timestamp dt:dt="r8">9267360535156</Timestamp><Current dt:d…	좌우반구com(CVF, UVF, BVF)_2-002-1	60	1.0.0.169	1	-1176892155	Professional	2.0.10.356	2.0.10.356	09-05-2023	2023-09-05 오전 2:03:13	11:03:13	2.0.10.252	9		2	z	과법	75	1	9	NULL	NULL	NULL	NULL	NULL	NULL	KSY3	List1	NULL	NULL	NULL	NULL	NULL	NULL	NULL	NULL	NULL	1	z	2	4	45717	0	z	401	46118
좌우반구com(CVF, UVF, BVF)_2	2	1	<?xml version="1.0"?>\n<Clock xmlns:dt="urn:schemas-microsoft-com:datatypes"><Description dt:dt="string">E-Prime Primary Realtime Clock</Description><StartTime><Timestamp dt:dt="int">0</Timestamp><DateUtc dt:dt="string">2023-09-05T02:03:13Z</DateUtc></StartTime><FrequencyChanges><FrequencyChange><Frequency dt:dt="r8">10000000</Frequency><Timestamp dt:dt="r8">9267360535156</Timestamp><Current dt:d…	좌우반구com(CVF, UVF, BVF)_2-002-1	60	1.0.0.169	1	-1176892155	Professional	2.0.10.356	2.0.10.356	09-05-2023	2023-09-05 오전 2:03:13	11:03:13	2.0.10.252	286		1	{/}	과정	NULL	NULL	NULL	NULL	NULL	NULL	99	1	22	KSY4	List3	NULL	NULL	NULL	NULL	NULL	NULL	NULL	NULL	NULL	1	{/}	2	3	763766	0	{/}	295	764061
좌우반구com(CVF, UVF, BVF)_2	2	1	<?xml version="1.0"?>\n<Clock xmlns:dt="urn:schemas-microsoft-com:datatypes"><Description dt:dt="string">E-Prime Primary Realtime Clock</Description><StartTime><Timestamp dt:dt="int">0</Timestamp><DateUtc dt:dt="string">2023-09-05T02:03:13Z</DateUtc></StartTime><FrequencyChanges><FrequencyChange><Frequency dt:dt="r8">10000000</Frequency><Timestamp dt:dt="r8">9267360535156</Timestamp><Current dt:d…	좌우반구com(CVF, UVF, BVF)_2-002-1	60	1.0.0.169	1	-1176892155	Professional	2.0.10.356	2.0.10.356	09-05-2023	2023-09-05 오전 2:03:13	11:03:13	2.0.10.252	136		1	{/}	관계	NULL	NULL	NULL	60	1	4	NULL	NULL	NULL	KSY4	List2	NULL	NULL	NULL	NULL	NULL	NULL	NULL	NULL	NULL	1	{/}	2	3	378533	0	{/}	449	378982
좌우반구com(CVF, UVF, BVF)_2	2	1	<?xml version="1.0"?>\n<Clock xmlns:dt="urn:schemas-microsoft-com:datatypes"><Description dt:dt="string">E-Prime Primary Realtime Clock</Description><StartTime><Timestamp dt:dt="int">0</Timestamp><DateUtc dt:dt="string">2023-09-05T02:03:13Z</DateUtc></StartTime><FrequencyChanges><FrequencyChange><Frequency dt:dt="r8">10000000</Frequency><Timestamp dt:dt="r8">9267360535156</Timestamp><Current dt:d…	좌우반구com(CVF, UVF, BVF)_2-002-1	60	1.0.0.169	1	-1176892155	Professional	2.0.10.356	2.0.10.356	09-05-2023	2023-09-05 오전 2:03:13	11:03:13	2.0.10.252	240		1	{/}	관측	NULL	NULL	NULL	109	1	108	NULL	NULL	NULL	KSY4	List2	NULL	NULL	NULL	NULL	NULL	NULL	NULL	NULL	NULL	1	{/}	2	3	643366	0	{/}	512	643878
좌우반구com(CVF, UVF, BVF)_2	2	1	<?xml version="1.0"?>\n<Clock xmlns:dt="urn:schemas-microsoft-com:datatypes"><Description dt:dt="string">E-Prime Primary Realtime Clock</Description><StartTime><Timestamp dt:dt="int">0</Timestamp><DateUtc dt:dt="string">2023-09-05T02:03:13Z</DateUtc></StartTime><FrequencyChanges><FrequencyChange><Frequency dt:dt="r8">10000000</Frequency><Timestamp dt:dt="r8">9267360535156</Timestamp><Current dt:d…	좌우반구com(CVF, UVF, BVF)_2-002-1	60	1.0.0.169	1	-1176892155	Professional	2.0.10.356	2.0.10.356	09-05-2023	2023-09-05 오전 2:03:13	11:03:13	2.0.10.252	208		1	{/}	광장	NULL	NULL	NULL	19	1	76	NULL	NULL	NULL	KSY4	List2	NULL	NULL	NULL	NULL	NULL	NULL	NULL	NULL	NULL	0	{/}	2	3	561916	0	z	410	562326
좌우반구com(CVF, UVF, BVF)_2	2	1	<?xml version="1.0"?>\n<Clock xmlns:dt="urn:schemas-microsoft-com:datatypes"><Description dt:dt="string">E-Prime Primary Realtime Clock</Description><StartTime><Timestamp dt:dt="int">0</Timestamp><DateUtc dt:dt="string">2023-09-05T02:03:13Z</DateUtc></StartTime><FrequencyChanges><FrequencyChange><Frequency dt:dt="r8">10000000</Frequency><Timestamp dt:dt="r8">9267360535156</Timestamp><Current dt:d…	좌우반구com(CVF, UVF, BVF)_2-002-1	60	1.0.0.169	1	-1176892155	Professional	2.0.10.356	2.0.10.356	09-05-2023	2023-09-05 오전 2:03:13	11:03:13	2.0.10.252	36		2	z	교느	21	1	36	NULL	NULL	NULL	NULL	NULL	NULL	KSY3	List1	NULL	NULL	NULL	NULL	NULL	NULL	NULL	NULL	NULL	1	z	2	3	115050	0	z	212	115262
좌우반구com(CVF, UVF, BVF)_2	2	1	<?xml version="1.0"?>\n<Clock xmlns:dt="urn:schemas-microsoft-com:datatypes"><Description dt:dt="string">E-Prime Primary Realtime Clock</Description><StartTime><Timestamp dt:dt="int">0</Timestamp><DateUtc dt:dt="string">2023-09-05T02:03:13Z</DateUtc></StartTime><FrequencyChanges><FrequencyChange><Frequency dt:dt="r8">10000000</Frequency><Timestamp dt:dt="r8">9267360535156</Timestamp><Current dt:d…	좌우반구com(CVF, UVF, BVF)_2-002-1	60	1.0.0.169	1	-1176892155	Professional	2.0.10.356	2.0.10.356	09-05-2023	2023-09-05 오전 2:03:13	11:03:13	2.0.10.252	46		1	{/}	교훈	11	1	46	NULL	NULL	NULL	NULL	NULL	NULL	KSY3	List1	NULL	NULL	NULL	NULL	NULL	NULL	NULL	NULL	NULL	1	{/}	2	4	140284	0	{/}	322	140606
좌우반구com(CVF, UVF, BVF)_2	2	1	<?xml version="1.0"?>\n<Clock xmlns:dt="urn:schemas-microsoft-com:datatypes"><Description dt:dt="string">E-Prime Primary Realtime Clock</Description><StartTime><Timestamp dt:dt="int">0</Timestamp><DateUtc dt:dt="string">2023-09-05T02:03:13Z</DateUtc></StartTime><FrequencyChanges><FrequencyChange><Frequency dt:dt="r8">10000000</Frequency><Timestamp dt:dt="r8">9267360535156</Timestamp><Current dt:d…	좌우반구com(CVF, UVF, BVF)_2-002-1	60	1.0.0.169	1	-1176892155	Professional	2.0.10.356	2.0.10.356	09-05-2023	2023-09-05 오전 2:03:13	11:03:13	2.0.10.252	200		2	z	교휘	NULL	NULL	NULL	98	1	68	NULL	NULL	NULL	KSY4	List2	NULL	NULL	NULL	NULL	NULL	NULL	NULL	NULL	NULL	1	z	2	4	541683	0	z	283	541966
좌우반구com(CVF, UVF, BVF)_2	2	1	<?xml version="1.0"?>\n<Clock xmlns:dt="urn:schemas-microsoft-com:datatypes"><Description dt:dt="string">E-Prime Primary Realtime Clock</Description><StartTime><Timestamp dt:dt="int">0</Timestamp><DateUtc dt:dt="string">2023-09-05T02:03:13Z</DateUtc></StartTime><FrequencyChanges><FrequencyChange><Frequency dt:dt="r8">10000000</Frequency><Timestamp dt:dt="r8">9267360535156</Timestamp><Current dt:d…	좌우반구com(CVF, UVF, BVF)_2-002-1	60	1.0.0.169	1	-1176892155	Professional	2.0.10.356	2.0.10.356	09-05-2023	2023-09-05 오전 2:03:13	11:03:13	2.0.10.252	362		1	{/}	구조	NULL	NULL	NULL	NULL	NULL	NULL	14	1	98	KSY4	List3	NULL	NULL	NULL	NULL	NULL	NULL	NULL	NULL	NULL	1	{/}	2	4	957866	0	{/}	299	958165
좌우반구com(CVF, UVF, BVF)_2	2	1	<?xml version="1.0"?>\n<Clock xmlns:dt="urn:schemas-microsoft-com:datatypes"><Description dt:dt="string">E-Prime Primary Realtime Clock</Description><StartTime><Timestamp dt:dt="int">0</Timestamp><DateUtc dt:dt="string">2023-09-05T02:03:13Z</DateUtc></StartTime><FrequencyChanges><FrequencyChange><Frequency dt:dt="r8">10000000</Frequency><Timestamp dt:dt="r8">9267360535156</Timestamp><Current dt:d…	좌우반구com(CVF, UVF, BVF)_2-002-1	60	1.0.0.169	1	-1176892155	Professional	2.0.10.356	2.0.10.356	09-05-2023	2023-09-05 오전 2:03:13	11:03:13	2.0.10.252	49		2	z	국득	107	1	49	NULL	NULL	NULL	NULL	NULL	NULL	KSY2	List1	NULL	NULL	NULL	NULL	NULL	NULL	NULL	NULL	NULL	1	z	2	4	148034	0	z	484	148518
좌우반구com(CVF, UVF, BVF)_2	2	1	<?xml version="1.0"?>\n<Clock xmlns:dt="urn:schemas-microsoft-com:datatypes"><Description dt:dt="string">E-Prime Primary Realtime Clock</Description><StartTime><Timestamp dt:dt="int">0</Timestamp><DateUtc dt:dt="string">2023-09-05T02:03:13Z</DateUtc></StartTime><FrequencyChanges><FrequencyChange><Frequency dt:dt="r8">10000000</Frequency><Timestamp dt:dt="r8">9267360535156</Timestamp><Current dt:d…	좌우반구com(CVF, UVF, BVF)_2-002-1	60	1.0.0.169	1	-1176892155	Professional	2.0.10.356	2.0.10.356	09-05-2023	2023-09-05 오전 2:03:13	11:03:13	2.0.10.252	110		2	z	국반	2	1	110	NULL	NULL	NULL	NULL	NULL	NULL	KSY4	List1	NULL	NULL	NULL	NULL	NULL	NULL	NULL	NULL	NULL	1	z	2	3	304450	0	z	276	304726
좌우반구com(CVF, UVF, BVF)_2	2	1	<?xml version="1.0"?>\n<Clock xmlns:dt="urn:schemas-microsoft-com:datatypes"><Description dt:dt="string">E-Prime Primary Realtime Clock</Description><StartTime><Timestamp dt:dt="int">0</Timestamp><DateUtc dt:dt="string">2023-09-05T02:03:13Z</DateUtc></StartTime><FrequencyChanges><FrequencyChange><Frequency dt:dt="r8">10000000</Frequency><Timestamp dt:dt="r8">9267360535156</Timestamp><Current dt:d…	좌우반구com(CVF, UVF, BVF)_2-002-1	60	1.0.0.169	1	-1176892155	Professional	2.0.10.356	2.0.10.356	09-05-2023	2023-09-05 오전 2:03:13	11:03:13	2.0.10.252	225		1	{/}	군청	NULL	NULL	NULL	84	1	93	NULL	NULL	NULL	KSY4	List2	NULL	NULL	NULL	NULL	NULL	NULL	NULL	NULL	NULL	1	{/}	3	3	605449	0	{/}	389	605838
좌우반구com(CVF, UVF, BVF)_2	2	1	<?xml version="1.0"?>\n<Clock xmlns:dt="urn:schemas-microsoft-com:datatypes"><Description dt:dt="string">E-Prime Primary Realtime Clock</Description><StartTime><Timestamp dt:dt="int">0</Timestamp><DateUtc dt:dt="string">2023-09-05T02:03:13Z</DateUtc></StartTime><FrequencyChanges><FrequencyChange><Frequency dt:dt="r8">10000000</Frequency><Timestamp dt:dt="r8">9267360535156</Timestamp><Current dt:d…	좌우반구com(CVF, UVF, BVF)_2-002-1	60	1.0.0.169	1	-1176892155	Professional	2.0.10.356	2.0.10.356	09-05-2023	2023-09-05 오전 2:03:13	11:03:13	2.0.10.252	112		1	{/}	궤도	23	1	112	NULL	NULL	NULL	NULL	NULL	NULL	KSY4	List1	NULL	NULL	NULL	NULL	NULL	NULL	NULL	NULL	NULL	1	{/}	2	3	309533	0	{/}	369	309902
좌우반구com(CVF, UVF, BVF)_2	2	1	<?xml version="1.0"?>\n<Clock xmlns:dt="urn:schemas-microsoft-com:datatypes"><Description dt:dt="string">E-Prime Primary Realtime Clock</Description><StartTime><Timestamp dt:dt="int">0</Timestamp><DateUtc dt:dt="string">2023-09-05T02:03:13Z</DateUtc></StartTime><FrequencyChanges><FrequencyChange><Frequency dt:dt="r8">10000000</Frequency><Timestamp dt:dt="r8">9267360535156</Timestamp><Current dt:d…	좌우반구com(CVF, UVF, BVF)_2-002-1	60	1.0.0.169	1	-1176892155	Professional	2.0.10.356	2.0.10.356	09-05-2023	2023-09-05 오전 2:03:13	11:03:13	2.0.10.252	16		2	z	궤희	52	1	16	NULL	NULL	NULL	NULL	NULL	NULL	KSY2	List1	NULL	NULL	NULL	NULL	NULL	NULL	NULL	NULL	NULL	1	z	2	3	64233	0	z	381	64614
좌우반구com(CVF, UVF, BVF)_2	2	1	<?xml version="1.0"?>\n<Clock xmlns:dt="urn:schemas-microsoft-com:datatypes"><Description dt:dt="string">E-Prime Primary Realtime Clock</Description><StartTime><Timestamp dt:dt="int">0</Timestamp><DateUtc dt:dt="string">2023-09-05T02:03:13Z</DateUtc></StartTime><FrequencyChanges><FrequencyChange><Frequency dt:dt="r8">10000000</Frequency><Timestamp dt:dt="r8">9267360535156</Timestamp><Current dt:d…	좌우반구com(CVF, UVF, BVF)_2-002-1	60	1.0.0.169	1	-1176892155	Professional	2.0.10.356	2.0.10.356	09-05-2023	2023-09-05 오전 2:03:13	11:03:13	2.0.10.252	61		1	{/}	그림	118	1	61	NULL	NULL	NULL	NULL	NULL	NULL	KSY4	List1	NULL	NULL	NULL	NULL	NULL	NULL	NULL	NULL	NULL	1	{/}	2	3	179050	0	{/}	332	179382
좌우반구com(CVF, UVF, BVF)_2	2	1	<?xml version="1.0"?>\n<Clock xmlns:dt="urn:schemas-microsoft-com:datatypes"><Description dt:dt="string">E-Prime Primary Realtime Clock</Description><StartTime><Timestamp dt:dt="int">0</Timestamp><DateUtc dt:dt="string">2023-09-05T02:03:13Z</DateUtc></StartTime><FrequencyChanges><FrequencyChange><Frequency dt:dt="r8">10000000</Frequency><Timestamp dt:dt="r8">9267360535156</Timestamp><Current dt:d…	좌우반구com(CVF, UVF, BVF)_2-002-1	60	1.0.0.169	1	-1176892155	Professional	2.0.10.356	2.0.10.356	09-05-2023	2023-09-05 오전 2:03:13	11:03:13	2.0.10.252	178		2	z	그법	NULL	NULL	NULL	40	1	46	NULL	NULL	NULL	KSY	List2	0		2	0	485433	184		0	0	1	z	2	4	485617	0	z	349	485966
좌우반구com(CVF, UVF, BVF)_2	2	1	<?xml version="1.0"?>\n<Clock xmlns:dt="urn:schemas-microsoft-com:datatypes"><Description dt:dt="string">E-Prime Primary Realtime Clock</Description><StartTime><Timestamp dt:dt="int">0</Timestamp><DateUtc dt:dt="string">2023-09-05T02:03:13Z</DateUtc></StartTime><FrequencyChanges><FrequencyChange><Frequency dt:dt="r8">10000000</Frequency><Timestamp dt:dt="r8">9267360535156</Timestamp><Current dt:d…	좌우반구com(CVF, UVF, BVF)_2-002-1	60	1.0.0.169	1	-1176892155	Professional	2.0.10.356	2.0.10.356	09-05-2023	2023-09-05 오전 2:03:13	11:03:13	2.0.10.252	298		2	z	그소	NULL	NULL	NULL	NULL	NULL	NULL	81	1	34	KSY2	List3	NULL	NULL	NULL	NULL	NULL	NULL	NULL	NULL	NULL	1	z	2	3	794166	0	z	416	794582
좌우반구com(CVF, UVF, BVF)_2	2	1	<?xml version="1.0"?>\n<Clock xmlns:dt="urn:schemas-microsoft-com:datatypes"><Description dt:dt="string">E-Prime Primary Realtime Clock</Description><StartTime><Timestamp dt:dt="int">0</Timestamp><DateUtc dt:dt="string">2023-09-05T02:03:13Z</DateUtc></StartTime><FrequencyChanges><FrequencyChange><Frequency dt:dt="r8">10000000</Frequency><Timestamp dt:dt="r8">9267360535156</Timestamp><Current dt:d…	좌우반구com(CVF, UVF, BVF)_2-002-1	60	1.0.0.169	1	-1176892155	Professional	2.0.10.356	2.0.10.356	09-05-2023	2023-09-05 오전 2:03:13	11:03:13	2.0.10.252	183		2	z	그종	NULL	NULL	NULL	68	1	51	NULL	NULL	NULL	KSY	List2	0		2	0	498383	183		0	0	1	z	3	3	498566	0	z	592	499158
좌우반구com(CVF, UVF, BVF)_2	2	1	<?xml version="1.0"?>\n<Clock xmlns:dt="urn:schemas-microsoft-com:datatypes"><Description dt:dt="string">E-Prime Primary Realtime Clock</Description><StartTime><Timestamp dt:dt="int">0</Timestamp><DateUtc dt:dt="string">2023-09-05T02:03:13Z</DateUtc></StartTime><FrequencyChanges><FrequencyChange><Frequency dt:dt="r8">10000000</Frequency><Timestamp dt:dt="r8">9267360535156</Timestamp><Current dt:d…	좌우반구com(CVF, UVF, BVF)_2-002-1	60	1.0.0.169	1	-1176892155	Professional	2.0.10.356	2.0.10.356	09-05-2023	2023-09-05 오전 2:03:13	11:03:13	2.0.10.252	155		1	{/}	급여	NULL	NULL	NULL	50	1	23	NULL	NULL	NULL	KSY4	List2	NULL	NULL	NULL	NULL	NULL	NULL	NULL	NULL	NULL	1	{/}	2	4	427800	0	{/}	286	428086
좌우반구com(CVF, UVF, BVF)_2	2	1	<?xml version="1.0"?>\n<Clock xmlns:dt="urn:schemas-microsoft-com:datatypes"><Description dt:dt="string">E-Prime Primary Realtime Clock</Description><StartTime><Timestamp dt:dt="int">0</Timestamp><DateUtc dt:dt="string">2023-09-05T02:03:13Z</DateUtc></StartTime><FrequencyChanges><FrequencyChange><Frequency dt:dt="r8">10000000</Frequency><Timestamp dt:dt="r8">9267360535156</Timestamp><Current dt:d…	좌우반구com(CVF, UVF, BVF)_2-002-1	60	1.0.0.169	1	-1176892155	Professional	2.0.10.356	2.0.10.356	09-05-2023	2023-09-05 오전 2:03:13	11:03:13	2.0.10.252	236		1	{/}	기록	NULL	NULL	NULL	27	1	104	NULL	NULL	NULL	KSY4	List2	NULL	NULL	NULL	NULL	NULL	NULL	NULL	NULL	NULL	1	{/}	3	3	633249	0	{/}	269	633518
좌우반구com(CVF, UVF, BVF)_2	2	1	<?xml version="1.0"?>\n<Clock xmlns:dt="urn:schemas-microsoft-com:datatypes"><Description dt:dt="string">E-Prime Primary Realtime Clock</Description><StartTime><Timestamp dt:dt="int">0</Timestamp><DateUtc dt:dt="string">2023-09-05T02:03:13Z</DateUtc></StartTime><FrequencyChanges><FrequencyChange><Frequency dt:dt="r8">10000000</Frequency><Timestamp dt:dt="r8">9267360535156</Timestamp><Current dt:d…	좌우반구com(CVF, UVF, BVF)_2-002-1	60	1.0.0.169	1	-1176892155	Professional	2.0.10.356	2.0.10.356	09-05-2023	2023-09-05 오전 2:03:13	11:03:13	2.0.10.252	375		1	{/}	기름	NULL	NULL	NULL	NULL	NULL	NULL	49	1	111	KSY4	List3	NULL	NULL	NULL	NULL	NULL	NULL	NULL	NULL	NULL	1	{/}	2	4	991116	0	{/}	361	991477
좌우반구com(CVF, UVF, BVF)_2	2	1	<?xml version="1.0"?>\n<Clock xmlns:dt="urn:schemas-microsoft-com:datatypes"><Description dt:dt="string">E-Prime Primary Realtime Clock</Description><StartTime><Timestamp dt:dt="int">0</Timestamp><DateUtc dt:dt="string">2023-09-05T02:03:13Z</DateUtc></StartTime><FrequencyChanges><FrequencyChange><Frequency dt:dt="r8">10000000</Frequency><Timestamp dt:dt="r8">9267360535156</Timestamp><Current dt:d…	좌우반구com(CVF, UVF, BVF)_2-002-1	60	1.0.0.169	1	-1176892155	Professional	2.0.10.356	2.0.10.356	09-05-2023	2023-09-05 오전 2:03:13	11:03:13	2.0.10.252	191		1	{/}	기술	NULL	NULL	NULL	76	1	59	NULL	NULL	NULL	KSY4	List2	NULL	NULL	NULL	NULL	NULL	NULL	NULL	NULL	NULL	1	{/}	2	3	519316	0	{/}	338	519654
좌우반구com(CVF, UVF, BVF)_2	2	1	<?xml version="1.0"?>\n<Clock xmlns:dt="urn:schemas-microsoft-com:datatypes"><Description dt:dt="string">E-Prime Primary Realtime Clock</Description><StartTime><Timestamp dt:dt="int">0</Timestamp><DateUtc dt:dt="string">2023-09-05T02:03:13Z</DateUtc></StartTime><FrequencyChanges><FrequencyChange><Frequency dt:dt="r8">10000000</Frequency><Timestamp dt:dt="r8">9267360535156</Timestamp><Current dt:d…	좌우반구com(CVF, UVF, BVF)_2-002-1	60	1.0.0.169	1	-1176892155	Professional	2.0.10.356	2.0.10.356	09-05-2023	2023-09-05 오전 2:03:13	11:03:13	2.0.10.252	336		1	{/}	기운	NULL	NULL	NULL	NULL	NULL	NULL	58	1	72	KSY4	List3	NULL	NULL	NULL	NULL	NULL	NULL	NULL	NULL	NULL	1	{/}	2	3	892349	0	{/}	264	892613
좌우반구com(CVF, UVF, BVF)_2	2	1	<?xml version="1.0"?>\n<Clock xmlns:dt="urn:schemas-microsoft-com:datatypes"><Description dt:dt="string">E-Prime Primary Realtime Clock</Description><StartTime><Timestamp dt:dt="int">0</Timestamp><DateUtc dt:dt="string">2023-09-05T02:03:13Z</DateUtc></StartTime><FrequencyChanges><FrequencyChange><Frequency dt:dt="r8">10000000</Frequency><Timestamp dt:dt="r8">9267360535156</Timestamp><Current dt:d…	좌우반구com(CVF, UVF, BVF)_2-002-1	60	1.0.0.169	1	-1176892155	Professional	2.0.10.356	2.0.10.356	09-05-2023	2023-09-05 오전 2:03:13	11:03:13	2.0.10.252	366		1	{/}	기준	NULL	NULL	NULL	NULL	NULL	NULL	123	1	102	KSY4	List3	NULL	NULL	NULL	NULL	NULL	NULL	NULL	NULL	NULL	1	{/}	2	3	968049	0	{/}	452	968501
좌우반구com(CVF, UVF, BVF)_2	2	1	<?xml version="1.0"?>\n<Clock xmlns:dt="urn:schemas-microsoft-com:datatypes"><Description dt:dt="string">E-Prime Primary Realtime Clock</Description><StartTime><Timestamp dt:dt="int">0</Timestamp><DateUtc dt:dt="string">2023-09-05T02:03:13Z</DateUtc></StartTime><FrequencyChanges><FrequencyChange><Frequency dt:dt="r8">10000000</Frequency><Timestamp dt:dt="r8">9267360535156</Timestamp><Current dt:d…	좌우반구com(CVF, UVF, BVF)_2-002-1	60	1.0.0.169	1	-1176892155	Professional	2.0.10.356	2.0.10.356	09-05-2023	2023-09-05 오전 2:03:13	11:03:13	2.0.10.252	90		1	{/}	기차	110	1	90	NULL	NULL	NULL	NULL	NULL	NULL	KSY4	List1	NULL	NULL	NULL	NULL	NULL	NULL	NULL	NULL	NULL	1	{/}	3	3	253366	0	{/}	368	253734
좌우반구com(CVF, UVF, BVF)_2	2	1	<?xml version="1.0"?>\n<Clock xmlns:dt="urn:schemas-microsoft-com:datatypes"><Description dt:dt="string">E-Prime Primary Realtime Clock</Description><StartTime><Timestamp dt:dt="int">0</Timestamp><DateUtc dt:dt="string">2023-09-05T02:03:13Z</DateUtc></StartTime><FrequencyChanges><FrequencyChange><Frequency dt:dt="r8">10000000</Frequency><Timestamp dt:dt="r8">9267360535156</Timestamp><Current dt:d…	좌우반구com(CVF, UVF, BVF)_2-002-1	60	1.0.0.169	1	-1176892155	Professional	2.0.10.356	2.0.10.356	09-05-2023	2023-09-05 오전 2:03:13	11:03:13	2.0.10.252	247		1	{/}	기회	NULL	NULL	NULL	66	1	115	NULL	NULL	NULL	KSY4	List2	NULL	NULL	NULL	NULL	NULL	NULL	NULL	NULL	NULL	0	{/}	2	3	661366	0	z	328	661694
좌우반구com(CVF, UVF, BVF)_2	2	1	<?xml version="1.0"?>\n<Clock xmlns:dt="urn:schemas-microsoft-com:datatypes"><Description dt:dt="string">E-Prime Primary Realtime Clock</Description><StartTime><Timestamp dt:dt="int">0</Timestamp><DateUtc dt:dt="string">2023-09-05T02:03:13Z</DateUtc></StartTime><FrequencyChanges><FrequencyChange><Frequency dt:dt="r8">10000000</Frequency><Timestamp dt:dt="r8">9267360535156</Timestamp><Current dt:d…	좌우반구com(CVF, UVF, BVF)_2-002-1	60	1.0.0.169	1	-1176892155	Professional	2.0.10.356	2.0.10.356	09-05-2023	2023-09-05 오전 2:03:13	11:03:13	2.0.10.252	288		2	z	껍목	NULL	NULL	NULL	NULL	NULL	NULL	10	1	24	KSY	List3	0		2	0	768716	183		0	0	1	z	2	3	768899	0	z	282	769181
좌우반구com(CVF, UVF, BVF)_2	2	1	<?xml version="1.0"?>\n<Clock xmlns:dt="urn:schemas-microsoft-com:datatypes"><Description dt:dt="string">E-Prime Primary Realtime Clock</Description><StartTime><Timestamp dt:dt="int">0</Timestamp><DateUtc dt:dt="string">2023-09-05T02:03:13Z</DateUtc></StartTime><FrequencyChanges><FrequencyChange><Frequency dt:dt="r8">10000000</Frequency><Timestamp dt:dt="r8">9267360535156</Timestamp><Current dt:d…	좌우반구com(CVF, UVF, BVF)_2-002-1	60	1.0.0.169	1	-1176892155	Professional	2.0.10.356	2.0.10.356	09-05-2023	2023-09-05 오전 2:03:13	11:03:13	2.0.10.252	338		2	z	껍밀	NULL	NULL	NULL	NULL	NULL	NULL	109	1	74	KSY	List3	0		2	0	897149	183		0	0	1	z	3	3	897332	0	z	313	897645
좌우반구com(CVF, UVF, BVF)_2	2	1	<?xml version="1.0"?>\n<Clock xmlns:dt="urn:schemas-microsoft-com:datatypes"><Description dt:dt="string">E-Prime Primary Realtime Clock</Description><StartTime><Timestamp dt:dt="int">0</Timestamp><DateUtc dt:dt="string">2023-09-05T02:03:13Z</DateUtc></StartTime><FrequencyChanges><FrequencyChange><Frequency dt:dt="r8">10000000</Frequency><Timestamp dt:dt="r8">9267360535156</Timestamp><Current dt:d…	좌우반구com(CVF, UVF, BVF)_2-002-1	60	1.0.0.169	1	-1176892155	Professional	2.0.10.356	2.0.10.356	09-05-2023	2023-09-05 오전 2:03:13	11:03:13	2.0.10.252	87		1	{/}	껍질	33	1	87	NULL	NULL	NULL	NULL	NULL	NULL	KSY4	List1	NULL	NULL	NULL	NULL	NULL	NULL	NULL	NULL	NULL	0	{/}	3	2	245716	0	z	354	246070
좌우반구com(CVF, UVF, BVF)_2	2	1	<?xml version="1.0"?>\n<Clock xmlns:dt="urn:schemas-microsoft-com:datatypes"><Description dt:dt="string">E-Prime Primary Realtime Clock</Description><StartTime><Timestamp dt:dt="int">0</Timestamp><DateUtc dt:dt="string">2023-09-05T02:03:13Z</DateUtc></StartTime><FrequencyChanges><FrequencyChange><Frequency dt:dt="r8">10000000</Frequency><Timestamp dt:dt="r8">9267360535156</Timestamp><Current dt:d…	좌우반구com(CVF, UVF, BVF)_2-002-1	60	1.0.0.169	1	-1176892155	Professional	2.0.10.356	2.0.10.356	09-05-2023	2023-09-05 오전 2:03:13	11:03:13	2.0.10.252	103		2	z	껍퇴	47	1	103	NULL	NULL	NULL	NULL	NULL	NULL	KSY4	List1	NULL	NULL	NULL	NULL	NULL	NULL	NULL	NULL	NULL	1	z	2	4	286784	0	z	366	287150
좌우반구com(CVF, UVF, BVF)_2	2	1	<?xml version="1.0"?>\n<Clock xmlns:dt="urn:schemas-microsoft-com:datatypes"><Description dt:dt="string">E-Prime Primary Realtime Clock</Description><StartTime><Timestamp dt:dt="int">0</Timestamp><DateUtc dt:dt="string">2023-09-05T02:03:13Z</DateUtc></StartTime><FrequencyChanges><FrequencyChange><Frequency dt:dt="r8">10000000</Frequency><Timestamp dt:dt="r8">9267360535156</Timestamp><Current dt:d…	좌우반구com(CVF, UVF, BVF)_2-002-1	60	1.0.0.169	1	-1176892155	Professional	2.0.10.356	2.0.10.356	09-05-2023	2023-09-05 오전 2:03:13	11:03:13	2.0.10.252	40		2	z	나개	112	1	40	NULL	NULL	NULL	NULL	NULL	NULL	KSY3	List1	NULL	NULL	NULL	NULL	NULL	NULL	NULL	NULL	NULL	1	z	2	3	124833	0	z	293	125126
좌우반구com(CVF, UVF, BVF)_2	2	1	<?xml version="1.0"?>\n<Clock xmlns:dt="urn:schemas-microsoft-com:datatypes"><Description dt:dt="string">E-Prime Primary Realtime Clock</Description><StartTime><Timestamp dt:dt="int">0</Timestamp><DateUtc dt:dt="string">2023-09-05T02:03:13Z</DateUtc></StartTime><FrequencyChanges><FrequencyChange><Frequency dt:dt="r8">10000000</Frequency><Timestamp dt:dt="r8">9267360535156</Timestamp><Current dt:d…	좌우반구com(CVF, UVF, BVF)_2-002-1	60	1.0.0.169	1	-1176892155	Professional	2.0.10.356	2.0.10.356	09-05-2023	2023-09-05 오전 2:03:13	11:03:13	2.0.10.252	23		1	{/}	내일	18	1	23	NULL	NULL	NULL	NULL	NULL	NULL	KSY4	List1	NULL	NULL	NULL	NULL	NULL	NULL	NULL	NULL	NULL	1	{/}	2	4	82184	0	{/}	214	82398
좌우반구com(CVF, UVF, BVF)_2	2	1	<?xml version="1.0"?>\n<Clock xmlns:dt="urn:schemas-microsoft-com:datatypes"><Description dt:dt="string">E-Prime Primary Realtime Clock</Description><StartTime><Timestamp dt:dt="int">0</Timestamp><DateUtc dt:dt="string">2023-09-05T02:03:13Z</DateUtc></StartTime><FrequencyChanges><FrequencyChange><Frequency dt:dt="r8">10000000</Frequency><Timestamp dt:dt="r8">9267360535156</Timestamp><Current dt:d…	좌우반구com(CVF, UVF, BVF)_2-002-1	60	1.0.0.169	1	-1176892155	Professional	2.0.10.356	2.0.10.356	09-05-2023	2023-09-05 오전 2:03:13	11:03:13	2.0.10.252	294		2	z	내죽	NULL	NULL	NULL	NULL	NULL	NULL	129	1	30	KSY	List3	0		2	0	783933	183		0	0	1	z	2	3	784116	0	z	250	784366
좌우반구com(CVF, UVF, BVF)_2	2	1	<?xml version="1.0"?>\n<Clock xmlns:dt="urn:schemas-microsoft-com:datatypes"><Description dt:dt="string">E-Prime Primary Realtime Clock</Description><StartTime><Timestamp dt:dt="int">0</Timestamp><DateUtc dt:dt="string">2023-09-05T02:03:13Z</DateUtc></StartTime><FrequencyChanges><FrequencyChange><Frequency dt:dt="r8">10000000</Frequency><Timestamp dt:dt="r8">9267360535156</Timestamp><Current dt:d…	좌우반구com(CVF, UVF, BVF)_2-002-1	60	1.0.0.169	1	-1176892155	Professional	2.0.10.356	2.0.10.356	09-05-2023	2023-09-05 오전 2:03:13	11:03:13	2.0.10.252	144		2	z	내표	NULL	NULL	NULL	51	1	12	NULL	NULL	NULL	KSY4	List2	NULL	NULL	NULL	NULL	NULL	NULL	NULL	NULL	NULL	1	z	2	3	399566	0	z	496	400062
좌우반구com(CVF, UVF, BVF)_2	2	1	<?xml version="1.0"?>\n<Clock xmlns:dt="urn:schemas-microsoft-com:datatypes"><Description dt:dt="string">E-Prime Primary Realtime Clock</Description><StartTime><Timestamp dt:dt="int">0</Timestamp><DateUtc dt:dt="string">2023-09-05T02:03:13Z</DateUtc></StartTime><FrequencyChanges><FrequencyChange><Frequency dt:dt="r8">10000000</Frequency><Timestamp dt:dt="r8">9267360535156</Timestamp><Current dt:d…	좌우반구com(CVF, UVF, BVF)_2-002-1	60	1.0.0.169	1	-1176892155	Professional	2.0.10.356	2.0.10.356	09-05-2023	2023-09-05 오전 2:03:13	11:03:13	2.0.10.252	146		2	z	념속	NULL	NULL	NULL	121	1	14	NULL	NULL	NULL	KSY3	List2	NULL	NULL	NULL	NULL	NULL	NULL	NULL	NULL	NULL	1	z	2	3	404983	0	z	319	405302
좌우반구com(CVF, UVF, BVF)_2	2	1	<?xml version="1.0"?>\n<Clock xmlns:dt="urn:schemas-microsoft-com:datatypes"><Description dt:dt="string">E-Prime Primary Realtime Clock</Description><StartTime><Timestamp dt:dt="int">0</Timestamp><DateUtc dt:dt="string">2023-09-05T02:03:13Z</DateUtc></StartTime><FrequencyChanges><FrequencyChange><Frequency dt:dt="r8">10000000</Frequency><Timestamp dt:dt="r8">9267360535156</Timestamp><Current dt:d…	좌우반구com(CVF, UVF, BVF)_2-002-1	60	1.0.0.169	1	-1176892155	Professional	2.0.10.356	2.0.10.356	09-05-2023	2023-09-05 오전 2:03:13	11:03:13	2.0.10.252	170		2	z	념실	NULL	NULL	NULL	88	1	38	NULL	NULL	NULL	KSY3	List2	NULL	NULL	NULL	NULL	NULL	NULL	NULL	NULL	NULL	1	z	2	4	465900	0	z	250	466150
좌우반구com(CVF, UVF, BVF)_2	2	1	<?xml version="1.0"?>\n<Clock xmlns:dt="urn:schemas-microsoft-com:datatypes"><Description dt:dt="string">E-Prime Primary Realtime Clock</Description><StartTime><Timestamp dt:dt="int">0</Timestamp><DateUtc dt:dt="string">2023-09-05T02:03:13Z</DateUtc></StartTime><FrequencyChanges><FrequencyChange><Frequency dt:dt="r8">10000000</Frequency><Timestamp dt:dt="r8">9267360535156</Timestamp><Current dt:d…	좌우반구com(CVF, UVF, BVF)_2-002-1	60	1.0.0.169	1	-1176892155	Professional	2.0.10.356	2.0.10.356	09-05-2023	2023-09-05 오전 2:03:13	11:03:13	2.0.10.252	166		2	z	념효	NULL	NULL	NULL	10	1	34	NULL	NULL	NULL	KSY2	List2	NULL	NULL	NULL	NULL	NULL	NULL	NULL	NULL	NULL	0	z	2	3	455733	0	{/}	441	456174
좌우반구com(CVF, UVF, BVF)_2	2	1	<?xml version="1.0"?>\n<Clock xmlns:dt="urn:schemas-microsoft-com:datatypes"><Description dt:dt="string">E-Prime Primary Realtime Clock</Description><StartTime><Timestamp dt:dt="int">0</Timestamp><DateUtc dt:dt="string">2023-09-05T02:03:13Z</DateUtc></StartTime><FrequencyChanges><FrequencyChange><Frequency dt:dt="r8">10000000</Frequency><Timestamp dt:dt="r8">9267360535156</Timestamp><Current dt:d…	좌우반구com(CVF, UVF, BVF)_2-002-1	60	1.0.0.169	1	-1176892155	Professional	2.0.10.356	2.0.10.356	09-05-2023	2023-09-05 오전 2:03:13	11:03:13	2.0.10.252	151		1	{/}	노조	NULL	NULL	NULL	94	1	19	NULL	NULL	NULL	KSY4	List2	NULL	NULL	NULL	NULL	NULL	NULL	NULL	NULL	NULL	1	{/}	2	3	417616	0	{/}	430	418046
좌우반구com(CVF, UVF, BVF)_2	2	1	<?xml version="1.0"?>\n<Clock xmlns:dt="urn:schemas-microsoft-com:datatypes"><Description dt:dt="string">E-Prime Primary Realtime Clock</Description><StartTime><Timestamp dt:dt="int">0</Timestamp><DateUtc dt:dt="string">2023-09-05T02:03:13Z</DateUtc></StartTime><FrequencyChanges><FrequencyChange><Frequency dt:dt="r8">10000000</Frequency><Timestamp dt:dt="r8">9267360535156</Timestamp><Current dt:d…	좌우반구com(CVF, UVF, BVF)_2-002-1	60	1.0.0.169	1	-1176892155	Professional	2.0.10.356	2.0.10.356	09-05-2023	2023-09-05 오전 2:03:13	11:03:13	2.0.10.252	261		1	{/}	논란	NULL	NULL	NULL	119	1	129	NULL	NULL	NULL	KSY4	List2	NULL	NULL	NULL	NULL	NULL	NULL	NULL	NULL	NULL	1	{/}	2	3	696683	0	{/}	363	697046
좌우반구com(CVF, UVF, BVF)_2	2	1	<?xml version="1.0"?>\n<Clock xmlns:dt="urn:schemas-microsoft-com:datatypes"><Description dt:dt="string">E-Prime Primary Realtime Clock</Description><StartTime><Timestamp dt:dt="int">0</Timestamp><DateUtc dt:dt="string">2023-09-05T02:03:13Z</DateUtc></StartTime><FrequencyChanges><FrequencyChange><Frequency dt:dt="r8">10000000</Frequency><Timestamp dt:dt="r8">9267360535156</Timestamp><Current dt:d…	좌우반구com(CVF, UVF, BVF)_2-002-1	60	1.0.0.169	1	-1176892155	Professional	2.0.10.356	2.0.10.356	09-05-2023	2023-09-05 오전 2:03:13	11:03:13	2.0.10.252	171		2	z	논무	NULL	NULL	NULL	120	1	39	NULL	NULL	NULL	KSY2	List2	NULL	NULL	NULL	NULL	NULL	NULL	NULL	NULL	NULL	1	z	2	4	468350	0	z	208	468558
좌우반구com(CVF, UVF, BVF)_2	2	1	<?xml version="1.0"?>\n<Clock xmlns:dt="urn:schemas-microsoft-com:datatypes"><Description dt:dt="string">E-Prime Primary Realtime Clock</Description><StartTime><Timestamp dt:dt="int">0</Timestamp><DateUtc dt:dt="string">2023-09-05T02:03:13Z</DateUtc></StartTime><FrequencyChanges><FrequencyChange><Frequency dt:dt="r8">10000000</Frequency><Timestamp dt:dt="r8">9267360535156</Timestamp><Current dt:d…	좌우반구com(CVF, UVF, BVF)_2-002-1	60	1.0.0.169	1	-1176892155	Professional	2.0.10.356	2.0.10.356	09-05-2023	2023-09-05 오전 2:03:13	11:03:13	2.0.10.252	359		1	{/}	느낌	NULL	NULL	NULL	NULL	NULL	NULL	54	1	95	KSY4	List3	NULL	NULL	NULL	NULL	NULL	NULL	NULL	NULL	NULL	1	{/}	2	4	950333	0	{/}	248	950581
좌우반구com(CVF, UVF, BVF)_2	2	1	<?xml version="1.0"?>\n<Clock xmlns:dt="urn:schemas-microsoft-com:datatypes"><Description dt:dt="string">E-Prime Primary Realtime Clock</Description><StartTime><Timestamp dt:dt="int">0</Timestamp><DateUtc dt:dt="string">2023-09-05T02:03:13Z</DateUtc></StartTime><FrequencyChanges><FrequencyChange><Frequency dt:dt="r8">10000000</Frequency><Timestamp dt:dt="r8">9267360535156</Timestamp><Current dt:d…	좌우반구com(CVF, UVF, BVF)_2-002-1	60	1.0.0.169	1	-1176892155	Professional	2.0.10.356	2.0.10.356	09-05-2023	2023-09-05 오전 2:03:13	11:03:13	2.0.10.252	115		2	z	느속	117	1	115	NULL	NULL	NULL	NULL	NULL	NULL	KSY3	List1	NULL	NULL	NULL	NULL	NULL	NULL	NULL	NULL	NULL	0	z	2	3	317333	0	{/}	313	317646
좌우반구com(CVF, UVF, BVF)_2	2	1	<?xml version="1.0"?>\n<Clock xmlns:dt="urn:schemas-microsoft-com:datatypes"><Description dt:dt="string">E-Prime Primary Realtime Clock</Description><StartTime><Timestamp dt:dt="int">0</Timestamp><DateUtc dt:dt="string">2023-09-05T02:03:13Z</DateUtc></StartTime><FrequencyChanges><FrequencyChange><Frequency dt:dt="r8">10000000</Frequency><Timestamp dt:dt="r8">9267360535156</Timestamp><Current dt:d…	좌우반구com(CVF, UVF, BVF)_2-002-1	60	1.0.0.169	1	-1176892155	Professional	2.0.10.356	2.0.10.356	09-05-2023	2023-09-05 오전 2:03:13	11:03:13	2.0.10.252	217		2	z	느스	NULL	NULL	NULL	72	1	85	NULL	NULL	NULL	KSY	List2	0		2	0	584866	183		0	0	1	z	3	3	585049	0	z	253	585302
좌우반구com(CVF, UVF, BVF)_2	2	1	<?xml version="1.0"?>\n<Clock xmlns:dt="urn:schemas-microsoft-com:datatypes"><Description dt:dt="string">E-Prime Primary Realtime Clock</Description><StartTime><Timestamp dt:dt="int">0</Timestamp><DateUtc dt:dt="string">2023-09-05T02:03:13Z</DateUtc></StartTime><FrequencyChanges><FrequencyChange><Frequency dt:dt="r8">10000000</Frequency><Timestamp dt:dt="r8">9267360535156</Timestamp><Current dt:d…	좌우반구com(CVF, UVF, BVF)_2-002-1	60	1.0.0.169	1	-1176892155	Professional	2.0.10.356	2.0.10.356	09-05-2023	2023-09-05 오전 2:03:13	11:03:13	2.0.10.252	267		2	z	느체	NULL	NULL	NULL	NULL	NULL	NULL	45	1	3	KSY4	List3	NULL	NULL	NULL	NULL	NULL	NULL	NULL	NULL	NULL	1	z	2	3	713749	0	z	360	714109
좌우반구com(CVF, UVF, BVF)_2	2	1	<?xml version="1.0"?>\n<Clock xmlns:dt="urn:schemas-microsoft-com:datatypes"><Description dt:dt="string">E-Prime Primary Realtime Clock</Description><StartTime><Timestamp dt:dt="int">0</Timestamp><DateUtc dt:dt="string">2023-09-05T02:03:13Z</DateUtc></StartTime><FrequencyChanges><FrequencyChange><Frequency dt:dt="r8">10000000</Frequency><Timestamp dt:dt="r8">9267360535156</Timestamp><Current dt:d…	좌우반구com(CVF, UVF, BVF)_2-002-1	60	1.0.0.169	1	-1176892155	Professional	2.0.10.356	2.0.10.356	09-05-2023	2023-09-05 오전 2:03:13	11:03:13	2.0.10.252	39		2	z	님우	26	1	39	NULL	NULL	NULL	NULL	NULL	NULL	KSY4	List1	NULL	NULL	NULL	NULL	NULL	NULL	NULL	NULL	NULL	1	z	2	3	122350	0	z	288	122638
좌우반구com(CVF, UVF, BVF)_2	2	1	<?xml version="1.0"?>\n<Clock xmlns:dt="urn:schemas-microsoft-com:datatypes"><Description dt:dt="string">E-Prime Primary Realtime Clock</Description><StartTime><Timestamp dt:dt="int">0</Timestamp><DateUtc dt:dt="string">2023-09-05T02:03:13Z</DateUtc></StartTime><FrequencyChanges><FrequencyChange><Frequency dt:dt="r8">10000000</Frequency><Timestamp dt:dt="r8">9267360535156</Timestamp><Current dt:d…	좌우반구com(CVF, UVF, BVF)_2-002-1	60	1.0.0.169	1	-1176892155	Professional	2.0.10.356	2.0.10.356	09-05-2023	2023-09-05 오전 2:03:13	11:03:13	2.0.10.252	201		2	z	단률	NULL	NULL	NULL	91	1	69	NULL	NULL	NULL	KSY2	List2	NULL	NULL	NULL	NULL	NULL	NULL	NULL	NULL	NULL	1	z	2	3	544166	0	z	320	544486
좌우반구com(CVF, UVF, BVF)_2	2	1	<?xml version="1.0"?>\n<Clock xmlns:dt="urn:schemas-microsoft-com:datatypes"><Description dt:dt="string">E-Prime Primary Realtime Clock</Description><StartTime><Timestamp dt:dt="int">0</Timestamp><DateUtc dt:dt="string">2023-09-05T02:03:13Z</DateUtc></StartTime><FrequencyChanges><FrequencyChange><Frequency dt:dt="r8">10000000</Frequency><Timestamp dt:dt="r8">9267360535156</Timestamp><Current dt:d…	좌우반구com(CVF, UVF, BVF)_2-002-1	60	1.0.0.169	1	-1176892155	Professional	2.0.10.356	2.0.10.356	09-05-2023	2023-09-05 오전 2:03:13	11:03:13	2.0.10.252	377		1	{/}	단어	NULL	NULL	NULL	NULL	NULL	NULL	32	1	113	KSY4	List3	NULL	NULL	NULL	NULL	NULL	NULL	NULL	NULL	NULL	1	{/}	2	3	996282	0	{/}	171	996453
좌우반구com(CVF, UVF, BVF)_2	2	1	<?xml version="1.0"?>\n<Clock xmlns:dt="urn:schemas-microsoft-com:datatypes"><Description dt:dt="string">E-Prime Primary Realtime Clock</Description><StartTime><Timestamp dt:dt="int">0</Timestamp><DateUtc dt:dt="string">2023-09-05T02:03:13Z</DateUtc></StartTime><FrequencyChanges><FrequencyChange><Frequency dt:dt="r8">10000000</Frequency><Timestamp dt:dt="r8">9267360535156</Timestamp><Current dt:d…	좌우반구com(CVF, UVF, BVF)_2-002-1	60	1.0.0.169	1	-1176892155	Professional	2.0.10.356	2.0.10.356	09-05-2023	2023-09-05 오전 2:03:13	11:03:13	2.0.10.252	173		1	{/}	단위	NULL	NULL	NULL	75	1	41	NULL	NULL	NULL	KSY4	List2	NULL	NULL	NULL	NULL	NULL	NULL	NULL	NULL	NULL	1	{/}	2	4	473300	0	{/}	362	473662
좌우반구com(CVF, UVF, BVF)_2	2	1	<?xml version="1.0"?>\n<Clock xmlns:dt="urn:schemas-microsoft-com:datatypes"><Description dt:dt="string">E-Prime Primary Realtime Clock</Description><StartTime><Timestamp dt:dt="int">0</Timestamp><DateUtc dt:dt="string">2023-09-05T02:03:13Z</DateUtc></StartTime><FrequencyChanges><FrequencyChange><Frequency dt:dt="r8">10000000</Frequency><Timestamp dt:dt="r8">9267360535156</Timestamp><Current dt:d…	좌우반구com(CVF, UVF, BVF)_2-002-1	60	1.0.0.169	1	-1176892155	Professional	2.0.10.356	2.0.10.356	09-05-2023	2023-09-05 오전 2:03:13	11:03:13	2.0.10.252	47		1	{/}	담화	124	1	47	NULL	NULL	NULL	NULL	NULL	NULL	KSY4	List1	NULL	NULL	NULL	NULL	NULL	NULL	NULL	NULL	NULL	1	{/}	2	3	142800	0	{/}	478	143278
좌우반구com(CVF, UVF, BVF)_2	2	1	<?xml version="1.0"?>\n<Clock xmlns:dt="urn:schemas-microsoft-com:datatypes"><Description dt:dt="string">E-Prime Primary Realtime Clock</Description><StartTime><Timestamp dt:dt="int">0</Timestamp><DateUtc dt:dt="string">2023-09-05T02:03:13Z</DateUtc></StartTime><FrequencyChanges><FrequencyChange><Frequency dt:dt="r8">10000000</Frequency><Timestamp dt:dt="r8">9267360535156</Timestamp><Current dt:d…	좌우반구com(CVF, UVF, BVF)_2-002-1	60	1.0.0.169	1	-1176892155	Professional	2.0.10.356	2.0.10.356	09-05-2023	2023-09-05 오전 2:03:13	11:03:13	2.0.10.252	131		1	{/}	대문	82	1	131	NULL	NULL	NULL	NULL	NULL	NULL	KSY4	List1	NULL	NULL	NULL	NULL	NULL	NULL	NULL	NULL	NULL	1	{/}	3	3	359883	0	{/}	419	360302
좌우반구com(CVF, UVF, BVF)_2	2	1	<?xml version="1.0"?>\n<Clock xmlns:dt="urn:schemas-microsoft-com:datatypes"><Description dt:dt="string">E-Prime Primary Realtime Clock</Description><StartTime><Timestamp dt:dt="int">0</Timestamp><DateUtc dt:dt="string">2023-09-05T02:03:13Z</DateUtc></StartTime><FrequencyChanges><FrequencyChange><Frequency dt:dt="r8">10000000</Frequency><Timestamp dt:dt="r8">9267360535156</Timestamp><Current dt:d…	좌우반구com(CVF, UVF, BVF)_2-002-1	60	1.0.0.169	1	-1176892155	Professional	2.0.10.356	2.0.10.356	09-05-2023	2023-09-05 오전 2:03:13	11:03:13	2.0.10.252	137		1	{/}	대중	NULL	NULL	NULL	125	1	5	NULL	NULL	NULL	KSY4	List2	NULL	NULL	NULL	NULL	NULL	NULL	NULL	NULL	NULL	1	{/}	2	3	381183	0	{/}	703	381886
좌우반구com(CVF, UVF, BVF)_2	2	1	<?xml version="1.0"?>\n<Clock xmlns:dt="urn:schemas-microsoft-com:datatypes"><Description dt:dt="string">E-Prime Primary Realtime Clock</Description><StartTime><Timestamp dt:dt="int">0</Timestamp><DateUtc dt:dt="string">2023-09-05T02:03:13Z</DateUtc></StartTime><FrequencyChanges><FrequencyChange><Frequency dt:dt="r8">10000000</Frequency><Timestamp dt:dt="r8">9267360535156</Timestamp><Current dt:d…	좌우반구com(CVF, UVF, BVF)_2-002-1	60	1.0.0.169	1	-1176892155	Professional	2.0.10.356	2.0.10.356	09-05-2023	2023-09-05 오전 2:03:13	11:03:13	2.0.10.252	2		1	{/}	도박	91	1	2	NULL	NULL	NULL	NULL	NULL	NULL	KSY4	List1	NULL	NULL	NULL	NULL	NULL	NULL	NULL	NULL	NULL	1	{/}	2	4	27367	0	{/}	303	27670
좌우반구com(CVF, UVF, BVF)_2	2	1	<?xml version="1.0"?>\n<Clock xmlns:dt="urn:schemas-microsoft-com:datatypes"><Description dt:dt="string">E-Prime Primary Realtime Clock</Description><StartTime><Timestamp dt:dt="int">0</Timestamp><DateUtc dt:dt="string">2023-09-05T02:03:13Z</DateUtc></StartTime><FrequencyChanges><FrequencyChange><Frequency dt:dt="r8">10000000</Frequency><Timestamp dt:dt="r8">9267360535156</Timestamp><Current dt:d…	좌우반구com(CVF, UVF, BVF)_2-002-1	60	1.0.0.169	1	-1176892155	Professional	2.0.10.356	2.0.10.356	09-05-2023	2023-09-05 오전 2:03:13	11:03:13	2.0.10.252	387		2	z	도휘	NULL	NULL	NULL	NULL	NULL	NULL	24	1	123	KSY3	List3	NULL	NULL	NULL	NULL	NULL	NULL	NULL	NULL	NULL	1	z	2	3	1021799	0	z	366	1022165
좌우반구com(CVF, UVF, BVF)_2	2	1	<?xml version="1.0"?>\n<Clock xmlns:dt="urn:schemas-microsoft-com:datatypes"><Description dt:dt="string">E-Prime Primary Realtime Clock</Description><StartTime><Timestamp dt:dt="int">0</Timestamp><DateUtc dt:dt="string">2023-09-05T02:03:13Z</DateUtc></StartTime><FrequencyChanges><FrequencyChange><Frequency dt:dt="r8">10000000</Frequency><Timestamp dt:dt="r8">9267360535156</Timestamp><Current dt:d…	좌우반구com(CVF, UVF, BVF)_2-002-1	60	1.0.0.169	1	-1176892155	Professional	2.0.10.356	2.0.10.356	09-05-2023	2023-09-05 오전 2:03:13	11:03:13	2.0.10.252	124		1	{/}	동의	76	1	124	NULL	NULL	NULL	NULL	NULL	NULL	KSY4	List1	NULL	NULL	NULL	NULL	NULL	NULL	NULL	NULL	NULL	1	{/}	2	3	341966	0	{/}	272	342238
좌우반구com(CVF, UVF, BVF)_2	2	1	<?xml version="1.0"?>\n<Clock xmlns:dt="urn:schemas-microsoft-com:datatypes"><Description dt:dt="string">E-Prime Primary Realtime Clock</Description><StartTime><Timestamp dt:dt="int">0</Timestamp><DateUtc dt:dt="string">2023-09-05T02:03:13Z</DateUtc></StartTime><FrequencyChanges><FrequencyChange><Frequency dt:dt="r8">10000000</Frequency><Timestamp dt:dt="r8">9267360535156</Timestamp><Current dt:d…	좌우반구com(CVF, UVF, BVF)_2-002-1	60	1.0.0.169	1	-1176892155	Professional	2.0.10.356	2.0.10.356	09-05-2023	2023-09-05 오전 2:03:13	11:03:13	2.0.10.252	120		2	z	득관	41	1	120	NULL	NULL	NULL	NULL	NULL	NULL	KSY	List1	0		2	0	329750	183		0	0	0	z	2	3	329933	0		0	0
좌우반구com(CVF, UVF, BVF)_2	2	1	<?xml version="1.0"?>\n<Clock xmlns:dt="urn:schemas-microsoft-com:datatypes"><Description dt:dt="string">E-Prime Primary Realtime Clock</Description><StartTime><Timestamp dt:dt="int">0</Timestamp><DateUtc dt:dt="string">2023-09-05T02:03:13Z</DateUtc></StartTime><FrequencyChanges><FrequencyChange><Frequency dt:dt="r8">10000000</Frequency><Timestamp dt:dt="r8">9267360535156</Timestamp><Current dt:d…	좌우반구com(CVF, UVF, BVF)_2-002-1	60	1.0.0.169	1	-1176892155	Professional	2.0.10.356	2.0.10.356	09-05-2023	2023-09-05 오전 2:03:13	11:03:13	2.0.10.252	189		2	z	득동	NULL	NULL	NULL	32	1	57	NULL	NULL	NULL	KSY2	List2	NULL	NULL	NULL	NULL	NULL	NULL	NULL	NULL	NULL	1	z	2	4	514083	0	z	403	514486
좌우반구com(CVF, UVF, BVF)_2	2	1	<?xml version="1.0"?>\n<Clock xmlns:dt="urn:schemas-microsoft-com:datatypes"><Description dt:dt="string">E-Prime Primary Realtime Clock</Description><StartTime><Timestamp dt:dt="int">0</Timestamp><DateUtc dt:dt="string">2023-09-05T02:03:13Z</DateUtc></StartTime><FrequencyChanges><FrequencyChange><Frequency dt:dt="r8">10000000</Frequency><Timestamp dt:dt="r8">9267360535156</Timestamp><Current dt:d…	좌우반구com(CVF, UVF, BVF)_2-002-1	60	1.0.0.169	1	-1176892155	Professional	2.0.10.356	2.0.10.356	09-05-2023	2023-09-05 오전 2:03:13	11:03:13	2.0.10.252	55		2	z	득생	28	1	55	NULL	NULL	NULL	NULL	NULL	NULL	KSY2	List1	NULL	NULL	NULL	NULL	NULL	NULL	NULL	NULL	NULL	1	z	2	3	163400	0	z	478	163878
좌우반구com(CVF, UVF, BVF)_2	2	1	<?xml version="1.0"?>\n<Clock xmlns:dt="urn:schemas-microsoft-com:datatypes"><Description dt:dt="string">E-Prime Primary Realtime Clock</Description><StartTime><Timestamp dt:dt="int">0</Timestamp><DateUtc dt:dt="string">2023-09-05T02:03:13Z</DateUtc></StartTime><FrequencyChanges><FrequencyChange><Frequency dt:dt="r8">10000000</Frequency><Timestamp dt:dt="r8">9267360535156</Timestamp><Current dt:d…	좌우반구com(CVF, UVF, BVF)_2-002-1	60	1.0.0.169	1	-1176892155	Professional	2.0.10.356	2.0.10.356	09-05-2023	2023-09-05 오전 2:03:13	11:03:13	2.0.10.252	27		2	z	득외	7	1	27	NULL	NULL	NULL	NULL	NULL	NULL	KSY2	List1	NULL	NULL	NULL	NULL	NULL	NULL	NULL	NULL	NULL	1	z	2	3	92117	0	z	465	92582
좌우반구com(CVF, UVF, BVF)_2	2	1	<?xml version="1.0"?>\n<Clock xmlns:dt="urn:schemas-microsoft-com:datatypes"><Description dt:dt="string">E-Prime Primary Realtime Clock</Description><StartTime><Timestamp dt:dt="int">0</Timestamp><DateUtc dt:dt="string">2023-09-05T02:03:13Z</DateUtc></StartTime><FrequencyChanges><FrequencyChange><Frequency dt:dt="r8">10000000</Frequency><Timestamp dt:dt="r8">9267360535156</Timestamp><Current dt:d…	좌우반구com(CVF, UVF, BVF)_2-002-1	60	1.0.0.169	1	-1176892155	Professional	2.0.10.356	2.0.10.356	09-05-2023	2023-09-05 오전 2:03:13	11:03:13	2.0.10.252	74		2	z	란공	106	1	74	NULL	NULL	NULL	NULL	NULL	NULL	KSY	List1	0		2	1	212134	183		0	0	1	z	2	3	212317	0	z	313	212630
좌우반구com(CVF, UVF, BVF)_2	2	1	<?xml version="1.0"?>\n<Clock xmlns:dt="urn:schemas-microsoft-com:datatypes"><Description dt:dt="string">E-Prime Primary Realtime Clock</Description><StartTime><Timestamp dt:dt="int">0</Timestamp><DateUtc dt:dt="string">2023-09-05T02:03:13Z</DateUtc></StartTime><FrequencyChanges><FrequencyChange><Frequency dt:dt="r8">10000000</Frequency><Timestamp dt:dt="r8">9267360535156</Timestamp><Current dt:d…	좌우반구com(CVF, UVF, BVF)_2-002-1	60	1.0.0.169	1	-1176892155	Professional	2.0.10.356	2.0.10.356	09-05-2023	2023-09-05 오전 2:03:13	11:03:13	2.0.10.252	216		2	z	량필	NULL	NULL	NULL	79	1	84	NULL	NULL	NULL	KSY3	List2	NULL	NULL	NULL	NULL	NULL	NULL	NULL	NULL	NULL	1	z	2	4	582533	0	z	321	582854
좌우반구com(CVF, UVF, BVF)_2	2	1	<?xml version="1.0"?>\n<Clock xmlns:dt="urn:schemas-microsoft-com:datatypes"><Description dt:dt="string">E-Prime Primary Realtime Clock</Description><StartTime><Timestamp dt:dt="int">0</Timestamp><DateUtc dt:dt="string">2023-09-05T02:03:13Z</DateUtc></StartTime><FrequencyChanges><FrequencyChange><Frequency dt:dt="r8">10000000</Frequency><Timestamp dt:dt="r8">9267360535156</Timestamp><Current dt:d…	좌우반구com(CVF, UVF, BVF)_2-002-1	60	1.0.0.169	1	-1176892155	Professional	2.0.10.356	2.0.10.356	09-05-2023	2023-09-05 오전 2:03:13	11:03:13	2.0.10.252	391		2	z	려제	NULL	NULL	NULL	NULL	NULL	NULL	88	1	127	KSY2	List3	NULL	NULL	NULL	NULL	NULL	NULL	NULL	NULL	NULL	1	z	2	3	1032132	0	z	353	1032485
좌우반구com(CVF, UVF, BVF)_2	2	1	<?xml version="1.0"?>\n<Clock xmlns:dt="urn:schemas-microsoft-com:datatypes"><Description dt:dt="string">E-Prime Primary Realtime Clock</Description><StartTime><Timestamp dt:dt="int">0</Timestamp><DateUtc dt:dt="string">2023-09-05T02:03:13Z</DateUtc></StartTime><FrequencyChanges><FrequencyChange><Frequency dt:dt="r8">10000000</Frequency><Timestamp dt:dt="r8">9267360535156</Timestamp><Current dt:d…	좌우반구com(CVF, UVF, BVF)_2-002-1	60	1.0.0.169	1	-1176892155	Professional	2.0.10.356	2.0.10.356	09-05-2023	2023-09-05 오전 2:03:13	11:03:13	2.0.10.252	85		2	z	려최	32	1	85	NULL	NULL	NULL	NULL	NULL	NULL	KSY4	List1	NULL	NULL	NULL	NULL	NULL	NULL	NULL	NULL	NULL	1	z	2	4	240500	0	z	370	240870
좌우반구com(CVF, UVF, BVF)_2	2	1	<?xml version="1.0"?>\n<Clock xmlns:dt="urn:schemas-microsoft-com:datatypes"><Description dt:dt="string">E-Prime Primary Realtime Clock</Description><StartTime><Timestamp dt:dt="int">0</Timestamp><DateUtc dt:dt="string">2023-09-05T02:03:13Z</DateUtc></StartTime><FrequencyChanges><FrequencyChange><Frequency dt:dt="r8">10000000</Frequency><Timestamp dt:dt="r8">9267360535156</Timestamp><Current dt:d…	좌우반구com(CVF, UVF, BVF)_2-002-1	60	1.0.0.169	1	-1176892155	Professional	2.0.10.356	2.0.10.356	09-05-2023	2023-09-05 오전 2:03:13	11:03:13	2.0.10.252	396		2	z	려희	NULL	NULL	NULL	NULL	NULL	NULL	63	1	132	KSY4	List3	NULL	NULL	NULL	NULL	NULL	NULL	NULL	NULL	NULL	1	z	2	3	1044549	0	z	344	1044893
좌우반구com(CVF, UVF, BVF)_2	2	1	<?xml version="1.0"?>\n<Clock xmlns:dt="urn:schemas-microsoft-com:datatypes"><Description dt:dt="string">E-Prime Primary Realtime Clock</Description><StartTime><Timestamp dt:dt="int">0</Timestamp><DateUtc dt:dt="string">2023-09-05T02:03:13Z</DateUtc></StartTime><FrequencyChanges><FrequencyChange><Frequency dt:dt="r8">10000000</Frequency><Timestamp dt:dt="r8">9267360535156</Timestamp><Current dt:d…	좌우반구com(CVF, UVF, BVF)_2-002-1	60	1.0.0.169	1	-1176892155	Professional	2.0.10.356	2.0.10.356	09-05-2023	2023-09-05 오전 2:03:13	11:03:13	2.0.10.252	6		2	z	력름	14	1	6	NULL	NULL	NULL	NULL	NULL	NULL	KSY3	List1	NULL	NULL	NULL	NULL	NULL	NULL	NULL	NULL	NULL	1	z	2	3	37733	0	z	433	38166
좌우반구com(CVF, UVF, BVF)_2	2	1	<?xml version="1.0"?>\n<Clock xmlns:dt="urn:schemas-microsoft-com:datatypes"><Description dt:dt="string">E-Prime Primary Realtime Clock</Description><StartTime><Timestamp dt:dt="int">0</Timestamp><DateUtc dt:dt="string">2023-09-05T02:03:13Z</DateUtc></StartTime><FrequencyChanges><FrequencyChange><Frequency dt:dt="r8">10000000</Frequency><Timestamp dt:dt="r8">9267360535156</Timestamp><Current dt:d…	좌우반구com(CVF, UVF, BVF)_2-002-1	60	1.0.0.169	1	-1176892155	Professional	2.0.10.356	2.0.10.356	09-05-2023	2023-09-05 오전 2:03:13	11:03:13	2.0.10.252	3		2	z	례부	98	1	3	NULL	NULL	NULL	NULL	NULL	NULL	KSY4	List1	NULL	NULL	NULL	NULL	NULL	NULL	NULL	NULL	NULL	1	z	2	4	29867	0	z	379	30246
좌우반구com(CVF, UVF, BVF)_2	2	1	<?xml version="1.0"?>\n<Clock xmlns:dt="urn:schemas-microsoft-com:datatypes"><Description dt:dt="string">E-Prime Primary Realtime Clock</Description><StartTime><Timestamp dt:dt="int">0</Timestamp><DateUtc dt:dt="string">2023-09-05T02:03:13Z</DateUtc></StartTime><FrequencyChanges><FrequencyChange><Frequency dt:dt="r8">10000000</Frequency><Timestamp dt:dt="r8">9267360535156</Timestamp><Current dt:d…	좌우반구com(CVF, UVF, BVF)_2-002-1	60	1.0.0.169	1	-1176892155	Professional	2.0.10.356	2.0.10.356	09-05-2023	2023-09-05 오전 2:03:13	11:03:13	2.0.10.252	337		2	z	록어	NULL	NULL	NULL	NULL	NULL	NULL	59	1	73	KSY	List3	0		3	0	894632	184		0	0	1	z	2	4	894816	0	z	325	895141
좌우반구com(CVF, UVF, BVF)_2	2	1	<?xml version="1.0"?>\n<Clock xmlns:dt="urn:schemas-microsoft-com:datatypes"><Description dt:dt="string">E-Prime Primary Realtime Clock</Description><StartTime><Timestamp dt:dt="int">0</Timestamp><DateUtc dt:dt="string">2023-09-05T02:03:13Z</DateUtc></StartTime><FrequencyChanges><FrequencyChange><Frequency dt:dt="r8">10000000</Frequency><Timestamp dt:dt="r8">9267360535156</Timestamp><Current dt:d…	좌우반구com(CVF, UVF, BVF)_2-002-1	60	1.0.0.169	1	-1176892155	Professional	2.0.10.356	2.0.10.356	09-05-2023	2023-09-05 오전 2:03:13	11:03:13	2.0.10.252	278		2	z	류궤	NULL	NULL	NULL	NULL	NULL	NULL	5	1	14	KSY	List3	0		3	-1	741366	183		0	0	1	z	2	3	741549	0	z	320	741869
좌우반구com(CVF, UVF, BVF)_2	2	1	<?xml version="1.0"?>\n<Clock xmlns:dt="urn:schemas-microsoft-com:datatypes"><Description dt:dt="string">E-Prime Primary Realtime Clock</Description><StartTime><Timestamp dt:dt="int">0</Timestamp><DateUtc dt:dt="string">2023-09-05T02:03:13Z</DateUtc></StartTime><FrequencyChanges><FrequencyChange><Frequency dt:dt="r8">10000000</Frequency><Timestamp dt:dt="r8">9267360535156</Timestamp><Current dt:d…	좌우반구com(CVF, UVF, BVF)_2-002-1	60	1.0.0.169	1	-1176892155	Professional	2.0.10.356	2.0.10.356	09-05-2023	2023-09-05 오전 2:03:13	11:03:13	2.0.10.252	156		2	z	류란	NULL	NULL	NULL	1	1	24	NULL	NULL	NULL	KSY3	List2	NULL	NULL	NULL	NULL	NULL	NULL	NULL	NULL	NULL	1	z	2	3	430283	0	z	347	430630
좌우반구com(CVF, UVF, BVF)_2	2	1	<?xml version="1.0"?>\n<Clock xmlns:dt="urn:schemas-microsoft-com:datatypes"><Description dt:dt="string">E-Prime Primary Realtime Clock</Description><StartTime><Timestamp dt:dt="int">0</Timestamp><DateUtc dt:dt="string">2023-09-05T02:03:13Z</DateUtc></StartTime><FrequencyChanges><FrequencyChange><Frequency dt:dt="r8">10000000</Frequency><Timestamp dt:dt="r8">9267360535156</Timestamp><Current dt:d…	좌우반구com(CVF, UVF, BVF)_2-002-1	60	1.0.0.169	1	-1176892155	Professional	2.0.10.356	2.0.10.356	09-05-2023	2023-09-05 오전 2:03:13	11:03:13	2.0.10.252	17		2	z	류포	62	1	17	NULL	NULL	NULL	NULL	NULL	NULL	KSY4	List1	NULL	NULL	NULL	NULL	NULL	NULL	NULL	NULL	NULL	1	z	2	3	66817	0	z	341	67158
좌우반구com(CVF, UVF, BVF)_2	2	1	<?xml version="1.0"?>\n<Clock xmlns:dt="urn:schemas-microsoft-com:datatypes"><Description dt:dt="string">E-Prime Primary Realtime Clock</Description><StartTime><Timestamp dt:dt="int">0</Timestamp><DateUtc dt:dt="string">2023-09-05T02:03:13Z</DateUtc></StartTime><FrequencyChanges><FrequencyChange><Frequency dt:dt="r8">10000000</Frequency><Timestamp dt:dt="r8">9267360535156</Timestamp><Current dt:d…	좌우반구com(CVF, UVF, BVF)_2-002-1	60	1.0.0.169	1	-1176892155	Professional	2.0.10.356	2.0.10.356	09-05-2023	2023-09-05 오전 2:03:13	11:03:13	2.0.10.252	70		2	z	률법	78	1	70	NULL	NULL	NULL	NULL	NULL	NULL	KSY3	List1	NULL	NULL	NULL	NULL	NULL	NULL	NULL	NULL	NULL	1	z	2	3	202083	0	z	427	202510
좌우반구com(CVF, UVF, BVF)_2	2	1	<?xml version="1.0"?>\n<Clock xmlns:dt="urn:schemas-microsoft-com:datatypes"><Description dt:dt="string">E-Prime Primary Realtime Clock</Description><StartTime><Timestamp dt:dt="int">0</Timestamp><DateUtc dt:dt="string">2023-09-05T02:03:13Z</DateUtc></StartTime><FrequencyChanges><FrequencyChange><Frequency dt:dt="r8">10000000</Frequency><Timestamp dt:dt="r8">9267360535156</Timestamp><Current dt:d…	좌우반구com(CVF, UVF, BVF)_2-002-1	60	1.0.0.169	1	-1176892155	Professional	2.0.10.356	2.0.10.356	09-05-2023	2023-09-05 오전 2:03:13	11:03:13	2.0.10.252	181		2	z	률법	NULL	NULL	NULL	54	1	49	NULL	NULL	NULL	KSY4	List2	NULL	NULL	NULL	NULL	NULL	NULL	NULL	NULL	NULL	1	z	2	3	493333	0	z	393	493726
좌우반구com(CVF, UVF, BVF)_2	2	1	<?xml version="1.0"?>\n<Clock xmlns:dt="urn:schemas-microsoft-com:datatypes"><Description dt:dt="string">E-Prime Primary Realtime Clock</Description><StartTime><Timestamp dt:dt="int">0</Timestamp><DateUtc dt:dt="string">2023-09-05T02:03:13Z</DateUtc></StartTime><FrequencyChanges><FrequencyChange><Frequency dt:dt="r8">10000000</Frequency><Timestamp dt:dt="r8">9267360535156</Timestamp><Current dt:d…	좌우반구com(CVF, UVF, BVF)_2-002-1	60	1.0.0.169	1	-1176892155	Professional	2.0.10.356	2.0.10.356	09-05-2023	2023-09-05 오전 2:03:13	11:03:13	2.0.10.252	154		2	z	률시	NULL	NULL	NULL	67	1	22	NULL	NULL	NULL	KSY4	List2	NULL	NULL	NULL	NULL	NULL	NULL	NULL	NULL	NULL	1	z	2	4	425267	0	z	331	425598
좌우반구com(CVF, UVF, BVF)_2	2	1	<?xml version="1.0"?>\n<Clock xmlns:dt="urn:schemas-microsoft-com:datatypes"><Description dt:dt="string">E-Prime Primary Realtime Clock</Description><StartTime><Timestamp dt:dt="int">0</Timestamp><DateUtc dt:dt="string">2023-09-05T02:03:13Z</DateUtc></StartTime><FrequencyChanges><FrequencyChange><Frequency dt:dt="r8">10000000</Frequency><Timestamp dt:dt="r8">9267360535156</Timestamp><Current dt:d…	좌우반구com(CVF, UVF, BVF)_2-002-1	60	1.0.0.169	1	-1176892155	Professional	2.0.10.356	2.0.10.356	09-05-2023	2023-09-05 오전 2:03:13	11:03:13	2.0.10.252	222		2	z	률훈	NULL	NULL	NULL	8	1	90	NULL	NULL	NULL	KSY2	List2	NULL	NULL	NULL	NULL	NULL	NULL	NULL	NULL	NULL	1	z	2	4	597683	0	z	291	597974
좌우반구com(CVF, UVF, BVF)_2	2	1	<?xml version="1.0"?>\n<Clock xmlns:dt="urn:schemas-microsoft-com:datatypes"><Description dt:dt="string">E-Prime Primary Realtime Clock</Description><StartTime><Timestamp dt:dt="int">0</Timestamp><DateUtc dt:dt="string">2023-09-05T02:03:13Z</DateUtc></StartTime><FrequencyChanges><FrequencyChange><Frequency dt:dt="r8">10000000</Frequency><Timestamp dt:dt="r8">9267360535156</Timestamp><Current dt:d…	좌우반구com(CVF, UVF, BVF)_2-002-1	60	1.0.0.169	1	-1176892155	Professional	2.0.10.356	2.0.10.356	09-05-2023	2023-09-05 오전 2:03:13	11:03:13	2.0.10.252	108		2	z	름결	8	1	108	NULL	NULL	NULL	NULL	NULL	NULL	KSY	List1	0		2	0	299300	183		0	0	1	z	2	3	299483	0	z	275	299758
좌우반구com(CVF, UVF, BVF)_2	2	1	<?xml version="1.0"?>\n<Clock xmlns:dt="urn:schemas-microsoft-com:datatypes"><Description dt:dt="string">E-Prime Primary Realtime Clock</Description><StartTime><Timestamp dt:dt="int">0</Timestamp><DateUtc dt:dt="string">2023-09-05T02:03:13Z</DateUtc></StartTime><FrequencyChanges><FrequencyChange><Frequency dt:dt="r8">10000000</Frequency><Timestamp dt:dt="r8">9267360535156</Timestamp><Current dt:d…	좌우반구com(CVF, UVF, BVF)_2-002-1	60	1.0.0.169	1	-1176892155	Professional	2.0.10.356	2.0.10.356	09-05-2023	2023-09-05 오전 2:03:13	11:03:13	2.0.10.252	346		2	z	름무	NULL	NULL	NULL	NULL	NULL	NULL	36	1	82	KSY	List3	0		2	1	917500	183		0	0	1	z	2	3	917683	0	z	266	917949
좌우반구com(CVF, UVF, BVF)_2	2	1	<?xml version="1.0"?>\n<Clock xmlns:dt="urn:schemas-microsoft-com:datatypes"><Description dt:dt="string">E-Prime Primary Realtime Clock</Description><StartTime><Timestamp dt:dt="int">0</Timestamp><DateUtc dt:dt="string">2023-09-05T02:03:13Z</DateUtc></StartTime><FrequencyChanges><FrequencyChange><Frequency dt:dt="r8">10000000</Frequency><Timestamp dt:dt="r8">9267360535156</Timestamp><Current dt:d…	좌우반구com(CVF, UVF, BVF)_2-002-1	60	1.0.0.169	1	-1176892155	Professional	2.0.10.356	2.0.10.356	09-05-2023	2023-09-05 오전 2:03:13	11:03:13	2.0.10.252	163		2	z	리열	NULL	NULL	NULL	4	1	31	NULL	NULL	NULL	KSY3	List2	NULL	NULL	NULL	NULL	NULL	NULL	NULL	NULL	NULL	1	z	2	3	448166	0	z	288	448454
좌우반구com(CVF, UVF, BVF)_2	2	1	<?xml version="1.0"?>\n<Clock xmlns:dt="urn:schemas-microsoft-com:datatypes"><Description dt:dt="string">E-Prime Primary Realtime Clock</Description><StartTime><Timestamp dt:dt="int">0</Timestamp><DateUtc dt:dt="string">2023-09-05T02:03:13Z</DateUtc></StartTime><FrequencyChanges><FrequencyChange><Frequency dt:dt="r8">10000000</Frequency><Timestamp dt:dt="r8">9267360535156</Timestamp><Current dt:d…	좌우반구com(CVF, UVF, BVF)_2-002-1	60	1.0.0.169	1	-1176892155	Professional	2.0.10.356	2.0.10.356	09-05-2023	2023-09-05 오전 2:03:13	11:03:13	2.0.10.252	167		2	z	림밀	NULL	NULL	NULL	127	1	35	NULL	NULL	NULL	KSY4	List2	NULL	NULL	NULL	NULL	NULL	NULL	NULL	NULL	NULL	1	z	2	3	458383	0	z	295	458678
좌우반구com(CVF, UVF, BVF)_2	2	1	<?xml version="1.0"?>\n<Clock xmlns:dt="urn:schemas-microsoft-com:datatypes"><Description dt:dt="string">E-Prime Primary Realtime Clock</Description><StartTime><Timestamp dt:dt="int">0</Timestamp><DateUtc dt:dt="string">2023-09-05T02:03:13Z</DateUtc></StartTime><FrequencyChanges><FrequencyChange><Frequency dt:dt="r8">10000000</Frequency><Timestamp dt:dt="r8">9267360535156</Timestamp><Current dt:d…	좌우반구com(CVF, UVF, BVF)_2-002-1	60	1.0.0.169	1	-1176892155	Professional	2.0.10.356	2.0.10.356	09-05-2023	2023-09-05 오전 2:03:13	11:03:13	2.0.10.252	142		2	z	마요	NULL	NULL	NULL	71	1	10	NULL	NULL	NULL	KSY4	List2	NULL	NULL	NULL	NULL	NULL	NULL	NULL	NULL	NULL	1	z	2	3	394183	0	z	607	394790
좌우반구com(CVF, UVF, BVF)_2	2	1	<?xml version="1.0"?>\n<Clock xmlns:dt="urn:schemas-microsoft-com:datatypes"><Description dt:dt="string">E-Prime Primary Realtime Clock</Description><StartTime><Timestamp dt:dt="int">0</Timestamp><DateUtc dt:dt="string">2023-09-05T02:03:13Z</DateUtc></StartTime><FrequencyChanges><FrequencyChange><Frequency dt:dt="r8">10000000</Frequency><Timestamp dt:dt="r8">9267360535156</Timestamp><Current dt:d…	좌우반구com(CVF, UVF, BVF)_2-002-1	60	1.0.0.169	1	-1176892155	Professional	2.0.10.356	2.0.10.356	09-05-2023	2023-09-05 오전 2:03:13	11:03:13	2.0.10.252	147		2	z	망습	NULL	NULL	NULL	35	1	15	NULL	NULL	NULL	KSY2	List2	NULL	NULL	NULL	NULL	NULL	NULL	NULL	NULL	NULL	1	z	2	3	407500	0	z	282	407782
좌우반구com(CVF, UVF, BVF)_2	2	1	<?xml version="1.0"?>\n<Clock xmlns:dt="urn:schemas-microsoft-com:datatypes"><Description dt:dt="string">E-Prime Primary Realtime Clock</Description><StartTime><Timestamp dt:dt="int">0</Timestamp><DateUtc dt:dt="string">2023-09-05T02:03:13Z</DateUtc></StartTime><FrequencyChanges><FrequencyChange><Frequency dt:dt="r8">10000000</Frequency><Timestamp dt:dt="r8">9267360535156</Timestamp><Current dt:d…	좌우반구com(CVF, UVF, BVF)_2-002-1	60	1.0.0.169	1	-1176892155	Professional	2.0.10.356	2.0.10.356	09-05-2023	2023-09-05 오전 2:03:13	11:03:13	2.0.10.252	44		1	{/}	망신	85	1	44	NULL	NULL	NULL	NULL	NULL	NULL	KSY4	List1	NULL	NULL	NULL	NULL	NULL	NULL	NULL	NULL	NULL	1	{/}	2	3	135250	0	{/}	316	135566
좌우반구com(CVF, UVF, BVF)_2	2	1	<?xml version="1.0"?>\n<Clock xmlns:dt="urn:schemas-microsoft-com:datatypes"><Description dt:dt="string">E-Prime Primary Realtime Clock</Description><StartTime><Timestamp dt:dt="int">0</Timestamp><DateUtc dt:dt="string">2023-09-05T02:03:13Z</DateUtc></StartTime><FrequencyChanges><FrequencyChange><Frequency dt:dt="r8">10000000</Frequency><Timestamp dt:dt="r8">9267360535156</Timestamp><Current dt:d…	좌우반구com(CVF, UVF, BVF)_2-002-1	60	1.0.0.169	1	-1176892155	Professional	2.0.10.356	2.0.10.356	09-05-2023	2023-09-05 오전 2:03:13	11:03:13	2.0.10.252	250		1	{/}	매력	NULL	NULL	NULL	7	1	118	NULL	NULL	NULL	KSY4	List2	NULL	NULL	NULL	NULL	NULL	NULL	NULL	NULL	NULL	1	{/}	2	4	669100	0	{/}	258	669358
좌우반구com(CVF, UVF, BVF)_2	2	1	<?xml version="1.0"?>\n<Clock xmlns:dt="urn:schemas-microsoft-com:datatypes"><Description dt:dt="string">E-Prime Primary Realtime Clock</Description><StartTime><Timestamp dt:dt="int">0</Timestamp><DateUtc dt:dt="string">2023-09-05T02:03:13Z</DateUtc></StartTime><FrequencyChanges><FrequencyChange><Frequency dt:dt="r8">10000000</Frequency><Timestamp dt:dt="r8">9267360535156</Timestamp><Current dt:d…	좌우반구com(CVF, UVF, BVF)_2-002-1	60	1.0.0.169	1	-1176892155	Professional	2.0.10.356	2.0.10.356	09-05-2023	2023-09-05 오전 2:03:13	11:03:13	2.0.10.252	361		2	z	매소	NULL	NULL	NULL	NULL	NULL	NULL	89	1	97	KSY2	List3	NULL	NULL	NULL	NULL	NULL	NULL	NULL	NULL	NULL	1	z	2	3	955282	0	z	387	955669
좌우반구com(CVF, UVF, BVF)_2	2	1	<?xml version="1.0"?>\n<Clock xmlns:dt="urn:schemas-microsoft-com:datatypes"><Description dt:dt="string">E-Prime Primary Realtime Clock</Description><StartTime><Timestamp dt:dt="int">0</Timestamp><DateUtc dt:dt="string">2023-09-05T02:03:13Z</DateUtc></StartTime><FrequencyChanges><FrequencyChange><Frequency dt:dt="r8">10000000</Frequency><Timestamp dt:dt="r8">9267360535156</Timestamp><Current dt:d…	좌우반구com(CVF, UVF, BVF)_2-002-1	60	1.0.0.169	1	-1176892155	Professional	2.0.10.356	2.0.10.356	09-05-2023	2023-09-05 오전 2:03:13	11:03:13	2.0.10.252	235		1	{/}	모습	NULL	NULL	NULL	83	1	103	NULL	NULL	NULL	KSY4	List2	NULL	NULL	NULL	NULL	NULL	NULL	NULL	NULL	NULL	1	{/}	2	4	630850	0	{/}	204	631054
좌우반구com(CVF, UVF, BVF)_2	2	1	<?xml version="1.0"?>\n<Clock xmlns:dt="urn:schemas-microsoft-com:datatypes"><Description dt:dt="string">E-Prime Primary Realtime Clock</Description><StartTime><Timestamp dt:dt="int">0</Timestamp><DateUtc dt:dt="string">2023-09-05T02:03:13Z</DateUtc></StartTime><FrequencyChanges><FrequencyChange><Frequency dt:dt="r8">10000000</Frequency><Timestamp dt:dt="r8">9267360535156</Timestamp><Current dt:d…	좌우반구com(CVF, UVF, BVF)_2-002-1	60	1.0.0.169	1	-1176892155	Professional	2.0.10.356	2.0.10.356	09-05-2023	2023-09-05 오전 2:03:13	11:03:13	2.0.10.252	37		1	{/}	모형	35	1	37	NULL	NULL	NULL	NULL	NULL	NULL	KSY	List1	0		2	0	117283	184		0	0	0	{/}	2	4	117467	0	z	227	117694
좌우반구com(CVF, UVF, BVF)_2	2	1	<?xml version="1.0"?>\n<Clock xmlns:dt="urn:schemas-microsoft-com:datatypes"><Description dt:dt="string">E-Prime Primary Realtime Clock</Description><StartTime><Timestamp dt:dt="int">0</Timestamp><DateUtc dt:dt="string">2023-09-05T02:03:13Z</DateUtc></StartTime><FrequencyChanges><FrequencyChange><Frequency dt:dt="r8">10000000</Frequency><Timestamp dt:dt="r8">9267360535156</Timestamp><Current dt:d…	좌우반구com(CVF, UVF, BVF)_2-002-1	60	1.0.0.169	1	-1176892155	Professional	2.0.10.356	2.0.10.356	09-05-2023	2023-09-05 오전 2:03:13	11:03:13	2.0.10.252	304		2	z	목력	NULL	NULL	NULL	NULL	NULL	NULL	38	1	40	KSY	List3	0		2	0	809366	183		0	0	0	z	3	3	809549	0	{/}	296	809845
좌우반구com(CVF, UVF, BVF)_2	2	1	<?xml version="1.0"?>\n<Clock xmlns:dt="urn:schemas-microsoft-com:datatypes"><Description dt:dt="string">E-Prime Primary Realtime Clock</Description><StartTime><Timestamp dt:dt="int">0</Timestamp><DateUtc dt:dt="string">2023-09-05T02:03:13Z</DateUtc></StartTime><FrequencyChanges><FrequencyChange><Frequency dt:dt="r8">10000000</Frequency><Timestamp dt:dt="r8">9267360535156</Timestamp><Current dt:d…	좌우반구com(CVF, UVF, BVF)_2-002-1	60	1.0.0.169	1	-1176892155	Professional	2.0.10.356	2.0.10.356	09-05-2023	2023-09-05 오전 2:03:13	11:03:13	2.0.10.252	325		1	{/}	목록	NULL	NULL	NULL	NULL	NULL	NULL	44	1	61	KSY	List3	0		2	-1	864232	184		0	0	1	{/}	2	4	864416	0	{/}	342	864758
좌우반구com(CVF, UVF, BVF)_2	2	1	<?xml version="1.0"?>\n<Clock xmlns:dt="urn:schemas-microsoft-com:datatypes"><Description dt:dt="string">E-Prime Primary Realtime Clock</Description><StartTime><Timestamp dt:dt="int">0</Timestamp><DateUtc dt:dt="string">2023-09-05T02:03:13Z</DateUtc></StartTime><FrequencyChanges><FrequencyChange><Frequency dt:dt="r8">10000000</Frequency><Timestamp dt:dt="r8">9267360535156</Timestamp><Current dt:d…	좌우반구com(CVF, UVF, BVF)_2-002-1	60	1.0.0.169	1	-1176892155	Professional	2.0.10.356	2.0.10.356	09-05-2023	2023-09-05 오전 2:03:13	11:03:13	2.0.10.252	54		1	{/}	목적	1	1	54	NULL	NULL	NULL	NULL	NULL	NULL	KSY	List1	0		2	0	160717	183		0	0	1	{/}	2	3	160900	0	{/}	306	161206
좌우반구com(CVF, UVF, BVF)_2	2	1	<?xml version="1.0"?>\n<Clock xmlns:dt="urn:schemas-microsoft-com:datatypes"><Description dt:dt="string">E-Prime Primary Realtime Clock</Description><StartTime><Timestamp dt:dt="int">0</Timestamp><DateUtc dt:dt="string">2023-09-05T02:03:13Z</DateUtc></StartTime><FrequencyChanges><FrequencyChange><Frequency dt:dt="r8">10000000</Frequency><Timestamp dt:dt="r8">9267360535156</Timestamp><Current dt:d…	좌우반구com(CVF, UVF, BVF)_2-002-1	60	1.0.0.169	1	-1176892155	Professional	2.0.10.356	2.0.10.356	09-05-2023	2023-09-05 오전 2:03:13	11:03:13	2.0.10.252	38		2	z	목퇴	25	1	38	NULL	NULL	NULL	NULL	NULL	NULL	KSY4	List1	NULL	NULL	NULL	NULL	NULL	NULL	NULL	NULL	NULL	1	z	2	3	119900	0	z	258	120158
좌우반구com(CVF, UVF, BVF)_2	2	1	<?xml version="1.0"?>\n<Clock xmlns:dt="urn:schemas-microsoft-com:datatypes"><Description dt:dt="string">E-Prime Primary Realtime Clock</Description><StartTime><Timestamp dt:dt="int">0</Timestamp><DateUtc dt:dt="string">2023-09-05T02:03:13Z</DateUtc></StartTime><FrequencyChanges><FrequencyChange><Frequency dt:dt="r8">10000000</Frequency><Timestamp dt:dt="r8">9267360535156</Timestamp><Current dt:d…	좌우반구com(CVF, UVF, BVF)_2-002-1	60	1.0.0.169	1	-1176892155	Professional	2.0.10.356	2.0.10.356	09-05-2023	2023-09-05 오전 2:03:13	11:03:13	2.0.10.252	323		2	z	무록	NULL	NULL	NULL	NULL	NULL	NULL	97	1	59	KSY2	List3	NULL	NULL	NULL	NULL	NULL	NULL	NULL	NULL	NULL	1	z	2	4	858916	0	z	497	859413
좌우반구com(CVF, UVF, BVF)_2	2	1	<?xml version="1.0"?>\n<Clock xmlns:dt="urn:schemas-microsoft-com:datatypes"><Description dt:dt="string">E-Prime Primary Realtime Clock</Description><StartTime><Timestamp dt:dt="int">0</Timestamp><DateUtc dt:dt="string">2023-09-05T02:03:13Z</DateUtc></StartTime><FrequencyChanges><FrequencyChange><Frequency dt:dt="r8">10000000</Frequency><Timestamp dt:dt="r8">9267360535156</Timestamp><Current dt:d…	좌우반구com(CVF, UVF, BVF)_2-002-1	60	1.0.0.169	1	-1176892155	Professional	2.0.10.356	2.0.10.356	09-05-2023	2023-09-05 오전 2:03:13	11:03:13	2.0.10.252	302		1	{/}	무엇	NULL	NULL	NULL	NULL	NULL	NULL	22	1	38	KSY	List3	0		2	0	804183	183		0	0	1	{/}	2	3	804366	0	{/}	328	804694
좌우반구com(CVF, UVF, BVF)_2	2	1	<?xml version="1.0"?>\n<Clock xmlns:dt="urn:schemas-microsoft-com:datatypes"><Description dt:dt="string">E-Prime Primary Realtime Clock</Description><StartTime><Timestamp dt:dt="int">0</Timestamp><DateUtc dt:dt="string">2023-09-05T02:03:13Z</DateUtc></StartTime><FrequencyChanges><FrequencyChange><Frequency dt:dt="r8">10000000</Frequency><Timestamp dt:dt="r8">9267360535156</Timestamp><Current dt:d…	좌우반구com(CVF, UVF, BVF)_2-002-1	60	1.0.0.169	1	-1176892155	Professional	2.0.10.356	2.0.10.356	09-05-2023	2023-09-05 오전 2:03:13	11:03:13	2.0.10.252	245		1	{/}	무형	NULL	NULL	NULL	46	1	113	NULL	NULL	NULL	KSY	List2	0		2	0	655883	183		0	0	1	{/}	2	3	656066	0	{/}	484	656550
좌우반구com(CVF, UVF, BVF)_2	2	1	<?xml version="1.0"?>\n<Clock xmlns:dt="urn:schemas-microsoft-com:datatypes"><Description dt:dt="string">E-Prime Primary Realtime Clock</Description><StartTime><Timestamp dt:dt="int">0</Timestamp><DateUtc dt:dt="string">2023-09-05T02:03:13Z</DateUtc></StartTime><FrequencyChanges><FrequencyChange><Frequency dt:dt="r8">10000000</Frequency><Timestamp dt:dt="r8">9267360535156</Timestamp><Current dt:d…	좌우반구com(CVF, UVF, BVF)_2-002-1	60	1.0.0.169	1	-1176892155	Professional	2.0.10.356	2.0.10.356	09-05-2023	2023-09-05 오전 2:03:13	11:03:13	2.0.10.252	358		1	{/}	물건	NULL	NULL	NULL	NULL	NULL	NULL	64	1	94	KSY	List3	0		2	0	947682	184		0	0	1	{/}	2	4	947866	0	{/}	267	948133
좌우반구com(CVF, UVF, BVF)_2	2	1	<?xml version="1.0"?>\n<Clock xmlns:dt="urn:schemas-microsoft-com:datatypes"><Description dt:dt="string">E-Prime Primary Realtime Clock</Description><StartTime><Timestamp dt:dt="int">0</Timestamp><DateUtc dt:dt="string">2023-09-05T02:03:13Z</DateUtc></StartTime><FrequencyChanges><FrequencyChange><Frequency dt:dt="r8">10000000</Frequency><Timestamp dt:dt="r8">9267360535156</Timestamp><Current dt:d…	좌우반구com(CVF, UVF, BVF)_2-002-1	60	1.0.0.169	1	-1176892155	Professional	2.0.10.356	2.0.10.356	09-05-2023	2023-09-05 오전 2:03:13	11:03:13	2.0.10.252	297		2	z	미략	NULL	NULL	NULL	NULL	NULL	NULL	82	1	33	KSY2	List3	NULL	NULL	NULL	NULL	NULL	NULL	NULL	NULL	NULL	1	z	2	4	791633	0	z	340	791973
좌우반구com(CVF, UVF, BVF)_2	2	1	<?xml version="1.0"?>\n<Clock xmlns:dt="urn:schemas-microsoft-com:datatypes"><Description dt:dt="string">E-Prime Primary Realtime Clock</Description><StartTime><Timestamp dt:dt="int">0</Timestamp><DateUtc dt:dt="string">2023-09-05T02:03:13Z</DateUtc></StartTime><FrequencyChanges><FrequencyChange><Frequency dt:dt="r8">10000000</Frequency><Timestamp dt:dt="r8">9267360535156</Timestamp><Current dt:d…	좌우반구com(CVF, UVF, BVF)_2-002-1	60	1.0.0.169	1	-1176892155	Professional	2.0.10.356	2.0.10.356	09-05-2023	2023-09-05 오전 2:03:13	11:03:13	2.0.10.252	251		1	{/}	밀수	NULL	NULL	NULL	26	1	119	NULL	NULL	NULL	KSY	List2	0		2	0	671366	184		0	0	1	{/}	2	4	671550	0	{/}	176	671726
좌우반구com(CVF, UVF, BVF)_2	2	1	<?xml version="1.0"?>\n<Clock xmlns:dt="urn:schemas-microsoft-com:datatypes"><Description dt:dt="string">E-Prime Primary Realtime Clock</Description><StartTime><Timestamp dt:dt="int">0</Timestamp><DateUtc dt:dt="string">2023-09-05T02:03:13Z</DateUtc></StartTime><FrequencyChanges><FrequencyChange><Frequency dt:dt="r8">10000000</Frequency><Timestamp dt:dt="r8">9267360535156</Timestamp><Current dt:d…	좌우반구com(CVF, UVF, BVF)_2-002-1	60	1.0.0.169	1	-1176892155	Professional	2.0.10.356	2.0.10.356	09-05-2023	2023-09-05 오전 2:03:13	11:03:13	2.0.10.252	340		2	z	밀헤	NULL	NULL	NULL	NULL	NULL	NULL	33	1	76	KSY	List3	0		2	1	902283	183		0	0	1	z	2	3	902466	0	z	283	902749
좌우반구com(CVF, UVF, BVF)_2	2	1	<?xml version="1.0"?>\n<Clock xmlns:dt="urn:schemas-microsoft-com:datatypes"><Description dt:dt="string">E-Prime Primary Realtime Clock</Description><StartTime><Timestamp dt:dt="int">0</Timestamp><DateUtc dt:dt="string">2023-09-05T02:03:13Z</DateUtc></StartTime><FrequencyChanges><FrequencyChange><Frequency dt:dt="r8">10000000</Frequency><Timestamp dt:dt="r8">9267360535156</Timestamp><Current dt:d…	좌우반구com(CVF, UVF, BVF)_2-002-1	60	1.0.0.169	1	-1176892155	Professional	2.0.10.356	2.0.10.356	09-05-2023	2023-09-05 오전 2:03:13	11:03:13	2.0.10.252	239		2	z	박낌	NULL	NULL	NULL	122	1	107	NULL	NULL	NULL	KSY3	List2	NULL	NULL	NULL	NULL	NULL	NULL	NULL	NULL	NULL	1	z	2	4	640733	0	z	433	641166
좌우반구com(CVF, UVF, BVF)_2	2	1	<?xml version="1.0"?>\n<Clock xmlns:dt="urn:schemas-microsoft-com:datatypes"><Description dt:dt="string">E-Prime Primary Realtime Clock</Description><StartTime><Timestamp dt:dt="int">0</Timestamp><DateUtc dt:dt="string">2023-09-05T02:03:13Z</DateUtc></StartTime><FrequencyChanges><FrequencyChange><Frequency dt:dt="r8">10000000</Frequency><Timestamp dt:dt="r8">9267360535156</Timestamp><Current dt:d…	좌우반구com(CVF, UVF, BVF)_2-002-1	60	1.0.0.169	1	-1176892155	Professional	2.0.10.356	2.0.10.356	09-05-2023	2023-09-05 오전 2:03:13	11:03:13	2.0.10.252	11		1	{/}	반응	43	1	11	NULL	NULL	NULL	NULL	NULL	NULL	KSY	List1	0		2	0	50700	183		0	0	1	{/}	2	3	50883	0	{/}	403	51286
좌우반구com(CVF, UVF, BVF)_2	2	1	<?xml version="1.0"?>\n<Clock xmlns:dt="urn:schemas-microsoft-com:datatypes"><Description dt:dt="string">E-Prime Primary Realtime Clock</Description><StartTime><Timestamp dt:dt="int">0</Timestamp><DateUtc dt:dt="string">2023-09-05T02:03:13Z</DateUtc></StartTime><FrequencyChanges><FrequencyChange><Frequency dt:dt="r8">10000000</Frequency><Timestamp dt:dt="r8">9267360535156</Timestamp><Current dt:d…	좌우반구com(CVF, UVF, BVF)_2-002-1	60	1.0.0.169	1	-1176892155	Professional	2.0.10.356	2.0.10.356	09-05-2023	2023-09-05 오전 2:03:13	11:03:13	2.0.10.252	158		1	{/}	발길	NULL	NULL	NULL	132	1	26	NULL	NULL	NULL	KSY	List2	0		2	0	435233	183		0	0	1	{/}	2	3	435416	0	{/}	430	435846
좌우반구com(CVF, UVF, BVF)_2	2	1	<?xml version="1.0"?>\n<Clock xmlns:dt="urn:schemas-microsoft-com:datatypes"><Description dt:dt="string">E-Prime Primary Realtime Clock</Description><StartTime><Timestamp dt:dt="int">0</Timestamp><DateUtc dt:dt="string">2023-09-05T02:03:13Z</DateUtc></StartTime><FrequencyChanges><FrequencyChange><Frequency dt:dt="r8">10000000</Frequency><Timestamp dt:dt="r8">9267360535156</Timestamp><Current dt:d…	좌우반구com(CVF, UVF, BVF)_2-002-1	60	1.0.0.169	1	-1176892155	Professional	2.0.10.356	2.0.10.356	09-05-2023	2023-09-05 오전 2:03:13	11:03:13	2.0.10.252	301		2	z	발보	NULL	NULL	NULL	NULL	NULL	NULL	53	1	37	KSY4	List3	NULL	NULL	NULL	NULL	NULL	NULL	NULL	NULL	NULL	1	z	2	3	801849	0	z	324	802173
좌우반구com(CVF, UVF, BVF)_2	2	1	<?xml version="1.0"?>\n<Clock xmlns:dt="urn:schemas-microsoft-com:datatypes"><Description dt:dt="string">E-Prime Primary Realtime Clock</Description><StartTime><Timestamp dt:dt="int">0</Timestamp><DateUtc dt:dt="string">2023-09-05T02:03:13Z</DateUtc></StartTime><FrequencyChanges><FrequencyChange><Frequency dt:dt="r8">10000000</Frequency><Timestamp dt:dt="r8">9267360535156</Timestamp><Current dt:d…	좌우반구com(CVF, UVF, BVF)_2-002-1	60	1.0.0.169	1	-1176892155	Professional	2.0.10.356	2.0.10.356	09-05-2023	2023-09-05 오전 2:03:13	11:03:13	2.0.10.252	246		2	z	발횟	NULL	NULL	NULL	49	1	114	NULL	NULL	NULL	KSY2	List2	NULL	NULL	NULL	NULL	NULL	NULL	NULL	NULL	NULL	1	z	3	3	658749	0	z	417	659166
좌우반구com(CVF, UVF, BVF)_2	2	1	<?xml version="1.0"?>\n<Clock xmlns:dt="urn:schemas-microsoft-com:datatypes"><Description dt:dt="string">E-Prime Primary Realtime Clock</Description><StartTime><Timestamp dt:dt="int">0</Timestamp><DateUtc dt:dt="string">2023-09-05T02:03:13Z</DateUtc></StartTime><FrequencyChanges><FrequencyChange><Frequency dt:dt="r8">10000000</Frequency><Timestamp dt:dt="r8">9267360535156</Timestamp><Current dt:d…	좌우반구com(CVF, UVF, BVF)_2-002-1	60	1.0.0.169	1	-1176892155	Professional	2.0.10.356	2.0.10.356	09-05-2023	2023-09-05 오전 2:03:13	11:03:13	2.0.10.252	1		1	{/}	방법	115	1	1	NULL	NULL	NULL	NULL	NULL	NULL	KSY	List1	0		2	17	24600	183		0	0	1	{/}	3	3	24783	0	{/}	391	25174
좌우반구com(CVF, UVF, BVF)_2	2	1	<?xml version="1.0"?>\n<Clock xmlns:dt="urn:schemas-microsoft-com:datatypes"><Description dt:dt="string">E-Prime Primary Realtime Clock</Description><StartTime><Timestamp dt:dt="int">0</Timestamp><DateUtc dt:dt="string">2023-09-05T02:03:13Z</DateUtc></StartTime><FrequencyChanges><FrequencyChange><Frequency dt:dt="r8">10000000</Frequency><Timestamp dt:dt="r8">9267360535156</Timestamp><Current dt:d…	좌우반구com(CVF, UVF, BVF)_2-002-1	60	1.0.0.169	1	-1176892155	Professional	2.0.10.356	2.0.10.356	09-05-2023	2023-09-05 오전 2:03:13	11:03:13	2.0.10.252	202		2	z	배심	NULL	NULL	NULL	48	1	70	NULL	NULL	NULL	KSY4	List2	NULL	NULL	NULL	NULL	NULL	NULL	NULL	NULL	NULL	1	z	2	4	546683	0	z	323	547006
좌우반구com(CVF, UVF, BVF)_2	2	1	<?xml version="1.0"?>\n<Clock xmlns:dt="urn:schemas-microsoft-com:datatypes"><Description dt:dt="string">E-Prime Primary Realtime Clock</Description><StartTime><Timestamp dt:dt="int">0</Timestamp><DateUtc dt:dt="string">2023-09-05T02:03:13Z</DateUtc></StartTime><FrequencyChanges><FrequencyChange><Frequency dt:dt="r8">10000000</Frequency><Timestamp dt:dt="r8">9267360535156</Timestamp><Current dt:d…	좌우반구com(CVF, UVF, BVF)_2-002-1	60	1.0.0.169	1	-1176892155	Professional	2.0.10.356	2.0.10.356	09-05-2023	2023-09-05 오전 2:03:13	11:03:13	2.0.10.252	234		2	z	버구	NULL	NULL	NULL	64	1	102	NULL	NULL	NULL	KSY	List2	0		2	-1	628199	184		0	0	1	z	2	4	628383	0	z	271	628654
좌우반구com(CVF, UVF, BVF)_2	2	1	<?xml version="1.0"?>\n<Clock xmlns:dt="urn:schemas-microsoft-com:datatypes"><Description dt:dt="string">E-Prime Primary Realtime Clock</Description><StartTime><Timestamp dt:dt="int">0</Timestamp><DateUtc dt:dt="string">2023-09-05T02:03:13Z</DateUtc></StartTime><FrequencyChanges><FrequencyChange><Frequency dt:dt="r8">10000000</Frequency><Timestamp dt:dt="r8">9267360535156</Timestamp><Current dt:d…	좌우반구com(CVF, UVF, BVF)_2-002-1	60	1.0.0.169	1	-1176892155	Professional	2.0.10.356	2.0.10.356	09-05-2023	2023-09-05 오전 2:03:13	11:03:13	2.0.10.252	231		1	{/}	버스	NULL	NULL	NULL	20	1	99	NULL	NULL	NULL	KSY	List2	0		2	1	620700	183		0	0	1	{/}	2	3	620883	0	{/}	275	621158
좌우반구com(CVF, UVF, BVF)_2	2	1	<?xml version="1.0"?>\n<Clock xmlns:dt="urn:schemas-microsoft-com:datatypes"><Description dt:dt="string">E-Prime Primary Realtime Clock</Description><StartTime><Timestamp dt:dt="int">0</Timestamp><DateUtc dt:dt="string">2023-09-05T02:03:13Z</DateUtc></StartTime><FrequencyChanges><FrequencyChange><Frequency dt:dt="r8">10000000</Frequency><Timestamp dt:dt="r8">9267360535156</Timestamp><Current dt:d…	좌우반구com(CVF, UVF, BVF)_2-002-1	60	1.0.0.169	1	-1176892155	Professional	2.0.10.356	2.0.10.356	09-05-2023	2023-09-05 오전 2:03:13	11:03:13	2.0.10.252	164		2	z	버현	NULL	NULL	NULL	115	1	32	NULL	NULL	NULL	KSY4	List2	NULL	NULL	NULL	NULL	NULL	NULL	NULL	NULL	NULL	1	z	2	4	450650	0	z	276	450926
좌우반구com(CVF, UVF, BVF)_2	2	1	<?xml version="1.0"?>\n<Clock xmlns:dt="urn:schemas-microsoft-com:datatypes"><Description dt:dt="string">E-Prime Primary Realtime Clock</Description><StartTime><Timestamp dt:dt="int">0</Timestamp><DateUtc dt:dt="string">2023-09-05T02:03:13Z</DateUtc></StartTime><FrequencyChanges><FrequencyChange><Frequency dt:dt="r8">10000000</Frequency><Timestamp dt:dt="r8">9267360535156</Timestamp><Current dt:d…	좌우반구com(CVF, UVF, BVF)_2-002-1	60	1.0.0.169	1	-1176892155	Professional	2.0.10.356	2.0.10.356	09-05-2023	2023-09-05 오전 2:03:13	11:03:13	2.0.10.252	330		2	z	법낌	NULL	NULL	NULL	NULL	NULL	NULL	30	1	66	KSY	List3	0		2	-1	877149	184		0	0	1	z	2	4	877333	0	z	344	877677
좌우반구com(CVF, UVF, BVF)_2	2	1	<?xml version="1.0"?>\n<Clock xmlns:dt="urn:schemas-microsoft-com:datatypes"><Description dt:dt="string">E-Prime Primary Realtime Clock</Description><StartTime><Timestamp dt:dt="int">0</Timestamp><DateUtc dt:dt="string">2023-09-05T02:03:13Z</DateUtc></StartTime><FrequencyChanges><FrequencyChange><Frequency dt:dt="r8">10000000</Frequency><Timestamp dt:dt="r8">9267360535156</Timestamp><Current dt:d…	좌우반구com(CVF, UVF, BVF)_2-002-1	60	1.0.0.169	1	-1176892155	Professional	2.0.10.356	2.0.10.356	09-05-2023	2023-09-05 오전 2:03:13	11:03:13	2.0.10.252	194		1	{/}	별개	NULL	NULL	NULL	15	1	62	NULL	NULL	NULL	KSY	List2	0		2	0	526583	183		0	0	1	{/}	2	3	526766	0	{/}	272	527038
좌우반구com(CVF, UVF, BVF)_2	2	1	<?xml version="1.0"?>\n<Clock xmlns:dt="urn:schemas-microsoft-com:datatypes"><Description dt:dt="string">E-Prime Primary Realtime Clock</Description><StartTime><Timestamp dt:dt="int">0</Timestamp><DateUtc dt:dt="string">2023-09-05T02:03:13Z</DateUtc></StartTime><FrequencyChanges><FrequencyChange><Frequency dt:dt="r8">10000000</Frequency><Timestamp dt:dt="r8">9267360535156</Timestamp><Current dt:d…	좌우반구com(CVF, UVF, BVF)_2-002-1	60	1.0.0.169	1	-1176892155	Professional	2.0.10.356	2.0.10.356	09-05-2023	2023-09-05 오전 2:03:13	11:03:13	2.0.10.252	63		1	{/}	별미	74	1	63	NULL	NULL	NULL	NULL	NULL	NULL	KSY	List1	0		3	0	183983	184		0	0	0	{/}	2	4	184167	0	z	295	184462
좌우반구com(CVF, UVF, BVF)_2	2	1	<?xml version="1.0"?>\n<Clock xmlns:dt="urn:schemas-microsoft-com:datatypes"><Description dt:dt="string">E-Prime Primary Realtime Clock</Description><StartTime><Timestamp dt:dt="int">0</Timestamp><DateUtc dt:dt="string">2023-09-05T02:03:13Z</DateUtc></StartTime><FrequencyChanges><FrequencyChange><Frequency dt:dt="r8">10000000</Frequency><Timestamp dt:dt="r8">9267360535156</Timestamp><Current dt:d…	좌우반구com(CVF, UVF, BVF)_2-002-1	60	1.0.0.169	1	-1176892155	Professional	2.0.10.356	2.0.10.356	09-05-2023	2023-09-05 오전 2:03:13	11:03:13	2.0.10.252	129		1	{/}	보고	55	1	129	NULL	NULL	NULL	NULL	NULL	NULL	KSY	List1	0		2	0	354550	183		0	0	1	{/}	2	3	354733	0	{/}	401	355134
좌우반구com(CVF, UVF, BVF)_2	2	1	<?xml version="1.0"?>\n<Clock xmlns:dt="urn:schemas-microsoft-com:datatypes"><Description dt:dt="string">E-Prime Primary Realtime Clock</Description><StartTime><Timestamp dt:dt="int">0</Timestamp><DateUtc dt:dt="string">2023-09-05T02:03:13Z</DateUtc></StartTime><FrequencyChanges><FrequencyChange><Frequency dt:dt="r8">10000000</Frequency><Timestamp dt:dt="r8">9267360535156</Timestamp><Current dt:d…	좌우반구com(CVF, UVF, BVF)_2-002-1	60	1.0.0.169	1	-1176892155	Professional	2.0.10.356	2.0.10.356	09-05-2023	2023-09-05 오전 2:03:13	11:03:13	2.0.10.252	114		1	{/}	본인	57	1	114	NULL	NULL	NULL	NULL	NULL	NULL	KSY	List1	0		2	0	314400	183		0	0	1	{/}	2	3	314583	0	{/}	543	315126
좌우반구com(CVF, UVF, BVF)_2	2	1	<?xml version="1.0"?>\n<Clock xmlns:dt="urn:schemas-microsoft-com:datatypes"><Description dt:dt="string">E-Prime Primary Realtime Clock</Description><StartTime><Timestamp dt:dt="int">0</Timestamp><DateUtc dt:dt="string">2023-09-05T02:03:13Z</DateUtc></StartTime><FrequencyChanges><FrequencyChange><Frequency dt:dt="r8">10000000</Frequency><Timestamp dt:dt="r8">9267360535156</Timestamp><Current dt:d…	좌우반구com(CVF, UVF, BVF)_2-002-1	60	1.0.0.169	1	-1176892155	Professional	2.0.10.356	2.0.10.356	09-05-2023	2023-09-05 오전 2:03:13	11:03:13	2.0.10.252	381		2	z	본중	NULL	NULL	NULL	NULL	NULL	NULL	13	1	117	KSY4	List3	NULL	NULL	NULL	NULL	NULL	NULL	NULL	NULL	NULL	1	z	2	4	1006416	0	z	405	1006821
좌우반구com(CVF, UVF, BVF)_2	2	1	<?xml version="1.0"?>\n<Clock xmlns:dt="urn:schemas-microsoft-com:datatypes"><Description dt:dt="string">E-Prime Primary Realtime Clock</Description><StartTime><Timestamp dt:dt="int">0</Timestamp><DateUtc dt:dt="string">2023-09-05T02:03:13Z</DateUtc></StartTime><FrequencyChanges><FrequencyChange><Frequency dt:dt="r8">10000000</Frequency><Timestamp dt:dt="r8">9267360535156</Timestamp><Current dt:d…	좌우반구com(CVF, UVF, BVF)_2-002-1	60	1.0.0.169	1	-1176892155	Professional	2.0.10.356	2.0.10.356	09-05-2023	2023-09-05 오전 2:03:13	11:03:13	2.0.10.252	139		1	{/}	봉사	NULL	NULL	NULL	14	1	7	NULL	NULL	NULL	KSY	List2	0		2	0	386483	183		0	0	1	{/}	2	3	386666	0	{/}	252	386918
좌우반구com(CVF, UVF, BVF)_2	2	1	<?xml version="1.0"?>\n<Clock xmlns:dt="urn:schemas-microsoft-com:datatypes"><Description dt:dt="string">E-Prime Primary Realtime Clock</Description><StartTime><Timestamp dt:dt="int">0</Timestamp><DateUtc dt:dt="string">2023-09-05T02:03:13Z</DateUtc></StartTime><FrequencyChanges><FrequencyChange><Frequency dt:dt="r8">10000000</Frequency><Timestamp dt:dt="r8">9267360535156</Timestamp><Current dt:d…	좌우반구com(CVF, UVF, BVF)_2-002-1	60	1.0.0.169	1	-1176892155	Professional	2.0.10.356	2.0.10.356	09-05-2023	2023-09-05 오전 2:03:13	11:03:13	2.0.10.252	383		2	z	봉택	NULL	NULL	NULL	NULL	NULL	NULL	84	1	119	KSY4	List3	NULL	NULL	NULL	NULL	NULL	NULL	NULL	NULL	NULL	1	z	2	3	1011549	0	z	408	1011957
좌우반구com(CVF, UVF, BVF)_2	2	1	<?xml version="1.0"?>\n<Clock xmlns:dt="urn:schemas-microsoft-com:datatypes"><Description dt:dt="string">E-Prime Primary Realtime Clock</Description><StartTime><Timestamp dt:dt="int">0</Timestamp><DateUtc dt:dt="string">2023-09-05T02:03:13Z</DateUtc></StartTime><FrequencyChanges><FrequencyChange><Frequency dt:dt="r8">10000000</Frequency><Timestamp dt:dt="r8">9267360535156</Timestamp><Current dt:d…	좌우반구com(CVF, UVF, BVF)_2-002-1	60	1.0.0.169	1	-1176892155	Professional	2.0.10.356	2.0.10.356	09-05-2023	2023-09-05 오전 2:03:13	11:03:13	2.0.10.252	281		1	{/}	부대	NULL	NULL	NULL	NULL	NULL	NULL	60	1	17	KSY	List3	0		2	0	749183	183		0	0	1	{/}	2	3	749366	0	{/}	360	749726
좌우반구com(CVF, UVF, BVF)_2	2	1	<?xml version="1.0"?>\n<Clock xmlns:dt="urn:schemas-microsoft-com:datatypes"><Description dt:dt="string">E-Prime Primary Realtime Clock</Description><StartTime><Timestamp dt:dt="int">0</Timestamp><DateUtc dt:dt="string">2023-09-05T02:03:13Z</DateUtc></StartTime><FrequencyChanges><FrequencyChange><Frequency dt:dt="r8">10000000</Frequency><Timestamp dt:dt="r8">9267360535156</Timestamp><Current dt:d…	좌우반구com(CVF, UVF, BVF)_2-002-1	60	1.0.0.169	1	-1176892155	Professional	2.0.10.356	2.0.10.356	09-05-2023	2023-09-05 오전 2:03:13	11:03:13	2.0.10.252	123		1	{/}	부스	126	1	123	NULL	NULL	NULL	NULL	NULL	NULL	KSY	List1	0		2	0	339166	184		0	0	1	{/}	2	4	339350	0	{/}	416	339766
좌우반구com(CVF, UVF, BVF)_2	2	1	<?xml version="1.0"?>\n<Clock xmlns:dt="urn:schemas-microsoft-com:datatypes"><Description dt:dt="string">E-Prime Primary Realtime Clock</Description><StartTime><Timestamp dt:dt="int">0</Timestamp><DateUtc dt:dt="string">2023-09-05T02:03:13Z</DateUtc></StartTime><FrequencyChanges><FrequencyChange><Frequency dt:dt="r8">10000000</Frequency><Timestamp dt:dt="r8">9267360535156</Timestamp><Current dt:d…	좌우반구com(CVF, UVF, BVF)_2-002-1	60	1.0.0.169	1	-1176892155	Professional	2.0.10.356	2.0.10.356	09-05-2023	2023-09-05 오전 2:03:13	11:03:13	2.0.10.252	133		2	z	분낌	NULL	NULL	NULL	105	1	1	NULL	NULL	NULL	KSY3	List2	NULL	NULL	NULL	NULL	NULL	NULL	NULL	NULL	NULL	1	z	2	3	370533	0	z	521	371054
좌우반구com(CVF, UVF, BVF)_2	2	1	<?xml version="1.0"?>\n<Clock xmlns:dt="urn:schemas-microsoft-com:datatypes"><Description dt:dt="string">E-Prime Primary Realtime Clock</Description><StartTime><Timestamp dt:dt="int">0</Timestamp><DateUtc dt:dt="string">2023-09-05T02:03:13Z</DateUtc></StartTime><FrequencyChanges><FrequencyChange><Frequency dt:dt="r8">10000000</Frequency><Timestamp dt:dt="r8">9267360535156</Timestamp><Current dt:d…	좌우반구com(CVF, UVF, BVF)_2-002-1	60	1.0.0.169	1	-1176892155	Professional	2.0.10.356	2.0.10.356	09-05-2023	2023-09-05 오전 2:03:13	11:03:13	2.0.10.252	368		1	{/}	분류	NULL	NULL	NULL	NULL	NULL	NULL	9	1	104	KSY	List3	0		2	0	973133	183		0	0	1	{/}	2	3	973316	0	{/}	417	973733
좌우반구com(CVF, UVF, BVF)_2	2	1	<?xml version="1.0"?>\n<Clock xmlns:dt="urn:schemas-microsoft-com:datatypes"><Description dt:dt="string">E-Prime Primary Realtime Clock</Description><StartTime><Timestamp dt:dt="int">0</Timestamp><DateUtc dt:dt="string">2023-09-05T02:03:13Z</DateUtc></StartTime><FrequencyChanges><FrequencyChange><Frequency dt:dt="r8">10000000</Frequency><Timestamp dt:dt="r8">9267360535156</Timestamp><Current dt:d…	좌우반구com(CVF, UVF, BVF)_2-002-1	60	1.0.0.169	1	-1176892155	Professional	2.0.10.356	2.0.10.356	09-05-2023	2023-09-05 오전 2:03:13	11:03:13	2.0.10.252	174		1	{/}	분석	NULL	NULL	NULL	89	1	42	NULL	NULL	NULL	KSY	List2	0		2	0	475683	183		0	0	1	{/}	2	3	475866	0	{/}	292	476158
좌우반구com(CVF, UVF, BVF)_2	2	1	<?xml version="1.0"?>\n<Clock xmlns:dt="urn:schemas-microsoft-com:datatypes"><Description dt:dt="string">E-Prime Primary Realtime Clock</Description><StartTime><Timestamp dt:dt="int">0</Timestamp><DateUtc dt:dt="string">2023-09-05T02:03:13Z</DateUtc></StartTime><FrequencyChanges><FrequencyChange><Frequency dt:dt="r8">10000000</Frequency><Timestamp dt:dt="r8">9267360535156</Timestamp><Current dt:d…	좌우반구com(CVF, UVF, BVF)_2-002-1	60	1.0.0.169	1	-1176892155	Professional	2.0.10.356	2.0.10.356	09-05-2023	2023-09-05 오전 2:03:13	11:03:13	2.0.10.252	277		1	{/}	분포	NULL	NULL	NULL	NULL	NULL	NULL	39	1	13	KSY	List3	0		2	0	738833	183		0	0	1	{/}	2	3	739016	0	{/}	334	739350
좌우반구com(CVF, UVF, BVF)_2	2	1	<?xml version="1.0"?>\n<Clock xmlns:dt="urn:schemas-microsoft-com:datatypes"><Description dt:dt="string">E-Prime Primary Realtime Clock</Description><StartTime><Timestamp dt:dt="int">0</Timestamp><DateUtc dt:dt="string">2023-09-05T02:03:13Z</DateUtc></StartTime><FrequencyChanges><FrequencyChange><Frequency dt:dt="r8">10000000</Frequency><Timestamp dt:dt="r8">9267360535156</Timestamp><Current dt:d…	좌우반구com(CVF, UVF, BVF)_2-002-1	60	1.0.0.169	1	-1176892155	Professional	2.0.10.356	2.0.10.356	09-05-2023	2023-09-05 오전 2:03:13	11:03:13	2.0.10.252	351		1	{/}	비교	NULL	NULL	NULL	NULL	NULL	NULL	101	1	87	KSY	List3	0		2	0	930066	183		0	0	1	{/}	2	3	930249	0	{/}	172	930421
좌우반구com(CVF, UVF, BVF)_2	2	1	<?xml version="1.0"?>\n<Clock xmlns:dt="urn:schemas-microsoft-com:datatypes"><Description dt:dt="string">E-Prime Primary Realtime Clock</Description><StartTime><Timestamp dt:dt="int">0</Timestamp><DateUtc dt:dt="string">2023-09-05T02:03:13Z</DateUtc></StartTime><FrequencyChanges><FrequencyChange><Frequency dt:dt="r8">10000000</Frequency><Timestamp dt:dt="r8">9267360535156</Timestamp><Current dt:d…	좌우반구com(CVF, UVF, BVF)_2-002-1	60	1.0.0.169	1	-1176892155	Professional	2.0.10.356	2.0.10.356	09-05-2023	2023-09-05 오전 2:03:13	11:03:13	2.0.10.252	98		2	z	비껍	24	1	98	NULL	NULL	NULL	NULL	NULL	NULL	KSY2	List1	NULL	NULL	NULL	NULL	NULL	NULL	NULL	NULL	NULL	1	z	2	4	273650	0	z	276	273926
좌우반구com(CVF, UVF, BVF)_2	2	1	<?xml version="1.0"?>\n<Clock xmlns:dt="urn:schemas-microsoft-com:datatypes"><Description dt:dt="string">E-Prime Primary Realtime Clock</Description><StartTime><Timestamp dt:dt="int">0</Timestamp><DateUtc dt:dt="string">2023-09-05T02:03:13Z</DateUtc></StartTime><FrequencyChanges><FrequencyChange><Frequency dt:dt="r8">10000000</Frequency><Timestamp dt:dt="r8">9267360535156</Timestamp><Current dt:d…	좌우반구com(CVF, UVF, BVF)_2-002-1	60	1.0.0.169	1	-1176892155	Professional	2.0.10.356	2.0.10.356	09-05-2023	2023-09-05 오전 2:03:13	11:03:13	2.0.10.252	199		2	z	비략	NULL	NULL	NULL	37	1	67	NULL	NULL	NULL	KSY4	List2	NULL	NULL	NULL	NULL	NULL	NULL	NULL	NULL	NULL	1	z	2	4	539300	0	z	178	539478
좌우반구com(CVF, UVF, BVF)_2	2	1	<?xml version="1.0"?>\n<Clock xmlns:dt="urn:schemas-microsoft-com:datatypes"><Description dt:dt="string">E-Prime Primary Realtime Clock</Description><StartTime><Timestamp dt:dt="int">0</Timestamp><DateUtc dt:dt="string">2023-09-05T02:03:13Z</DateUtc></StartTime><FrequencyChanges><FrequencyChange><Frequency dt:dt="r8">10000000</Frequency><Timestamp dt:dt="r8">9267360535156</Timestamp><Current dt:d…	좌우반구com(CVF, UVF, BVF)_2-002-1	60	1.0.0.169	1	-1176892155	Professional	2.0.10.356	2.0.10.356	09-05-2023	2023-09-05 오전 2:03:13	11:03:13	2.0.10.252	348		1	{/}	비상	NULL	NULL	NULL	NULL	NULL	NULL	103	1	84	KSY	List3	0		2	0	922532	184		0	0	1	{/}	2	4	922716	0	{/}	265	922981
좌우반구com(CVF, UVF, BVF)_2	2	1	<?xml version="1.0"?>\n<Clock xmlns:dt="urn:schemas-microsoft-com:datatypes"><Description dt:dt="string">E-Prime Primary Realtime Clock</Description><StartTime><Timestamp dt:dt="int">0</Timestamp><DateUtc dt:dt="string">2023-09-05T02:03:13Z</DateUtc></StartTime><FrequencyChanges><FrequencyChange><Frequency dt:dt="r8">10000000</Frequency><Timestamp dt:dt="r8">9267360535156</Timestamp><Current dt:d…	좌우반구com(CVF, UVF, BVF)_2-002-1	60	1.0.0.169	1	-1176892155	Professional	2.0.10.356	2.0.10.356	09-05-2023	2023-09-05 오전 2:03:13	11:03:13	2.0.10.252	266		1	{/}	비용	NULL	NULL	NULL	NULL	NULL	NULL	87	1	2	KSY	List3	0		2	0	711083	183		0	0	1	{/}	2	3	711266	0	{/}	283	711549
좌우반구com(CVF, UVF, BVF)_2	2	1	<?xml version="1.0"?>\n<Clock xmlns:dt="urn:schemas-microsoft-com:datatypes"><Description dt:dt="string">E-Prime Primary Realtime Clock</Description><StartTime><Timestamp dt:dt="int">0</Timestamp><DateUtc dt:dt="string">2023-09-05T02:03:13Z</DateUtc></StartTime><FrequencyChanges><FrequencyChange><Frequency dt:dt="r8">10000000</Frequency><Timestamp dt:dt="r8">9267360535156</Timestamp><Current dt:d…	좌우반구com(CVF, UVF, BVF)_2-002-1	60	1.0.0.169	1	-1176892155	Professional	2.0.10.356	2.0.10.356	09-05-2023	2023-09-05 오전 2:03:13	11:03:13	2.0.10.252	149		1	{/}	비판	NULL	NULL	NULL	18	1	17	NULL	NULL	NULL	KSY	List2	0		2	0	412283	183		0	0	1	{/}	2	3	412466	0	{/}	364	412830
좌우반구com(CVF, UVF, BVF)_2	2	1	<?xml version="1.0"?>\n<Clock xmlns:dt="urn:schemas-microsoft-com:datatypes"><Description dt:dt="string">E-Prime Primary Realtime Clock</Description><StartTime><Timestamp dt:dt="int">0</Timestamp><DateUtc dt:dt="string">2023-09-05T02:03:13Z</DateUtc></StartTime><FrequencyChanges><FrequencyChange><Frequency dt:dt="r8">10000000</Frequency><Timestamp dt:dt="r8">9267360535156</Timestamp><Current dt:d…	좌우반구com(CVF, UVF, BVF)_2-002-1	60	1.0.0.169	1	-1176892155	Professional	2.0.10.356	2.0.10.356	09-05-2023	2023-09-05 오전 2:03:13	11:03:13	2.0.10.252	349		1	{/}	빈도	NULL	NULL	NULL	NULL	NULL	NULL	61	1	85	KSY	List3	0		2	0	924999	183		0	0	1	{/}	2	3	925182	0	{/}	455	925637
좌우반구com(CVF, UVF, BVF)_2	2	1	<?xml version="1.0"?>\n<Clock xmlns:dt="urn:schemas-microsoft-com:datatypes"><Description dt:dt="string">E-Prime Primary Realtime Clock</Description><StartTime><Timestamp dt:dt="int">0</Timestamp><DateUtc dt:dt="string">2023-09-05T02:03:13Z</DateUtc></StartTime><FrequencyChanges><FrequencyChange><Frequency dt:dt="r8">10000000</Frequency><Timestamp dt:dt="r8">9267360535156</Timestamp><Current dt:d…	좌우반구com(CVF, UVF, BVF)_2-002-1	60	1.0.0.169	1	-1176892155	Professional	2.0.10.356	2.0.10.356	09-05-2023	2023-09-05 오전 2:03:13	11:03:13	2.0.10.252	215		2	z	빈략	NULL	NULL	NULL	39	1	83	NULL	NULL	NULL	KSY3	List2	NULL	NULL	NULL	NULL	NULL	NULL	NULL	NULL	NULL	0	z	2	4	580083	0	{/}	243	580326
좌우반구com(CVF, UVF, BVF)_2	2	1	<?xml version="1.0"?>\n<Clock xmlns:dt="urn:schemas-microsoft-com:datatypes"><Description dt:dt="string">E-Prime Primary Realtime Clock</Description><StartTime><Timestamp dt:dt="int">0</Timestamp><DateUtc dt:dt="string">2023-09-05T02:03:13Z</DateUtc></StartTime><FrequencyChanges><FrequencyChange><Frequency dt:dt="r8">10000000</Frequency><Timestamp dt:dt="r8">9267360535156</Timestamp><Current dt:d…	좌우반구com(CVF, UVF, BVF)_2-002-1	60	1.0.0.169	1	-1176892155	Professional	2.0.10.356	2.0.10.356	09-05-2023	2023-09-05 오전 2:03:13	11:03:13	2.0.10.252	295		2	z	빈비	NULL	NULL	NULL	NULL	NULL	NULL	3	1	31	KSY3	List3	NULL	NULL	NULL	NULL	NULL	NULL	NULL	NULL	NULL	1	z	2	3	786566	0	z	367	786933
좌우반구com(CVF, UVF, BVF)_2	2	1	<?xml version="1.0"?>\n<Clock xmlns:dt="urn:schemas-microsoft-com:datatypes"><Description dt:dt="string">E-Prime Primary Realtime Clock</Description><StartTime><Timestamp dt:dt="int">0</Timestamp><DateUtc dt:dt="string">2023-09-05T02:03:13Z</DateUtc></StartTime><FrequencyChanges><FrequencyChange><Frequency dt:dt="r8">10000000</Frequency><Timestamp dt:dt="r8">9267360535156</Timestamp><Current dt:d…	좌우반구com(CVF, UVF, BVF)_2-002-1	60	1.0.0.169	1	-1176892155	Professional	2.0.10.356	2.0.10.356	09-05-2023	2023-09-05 오전 2:03:13	11:03:13	2.0.10.252	57		2	z	빈종	83	1	57	NULL	NULL	NULL	NULL	NULL	NULL	KSY4	List1	NULL	NULL	NULL	NULL	NULL	NULL	NULL	NULL	NULL	0	z	2	3	168633	0	{/}	509	169142
좌우반구com(CVF, UVF, BVF)_2	2	1	<?xml version="1.0"?>\n<Clock xmlns:dt="urn:schemas-microsoft-com:datatypes"><Description dt:dt="string">E-Prime Primary Realtime Clock</Description><StartTime><Timestamp dt:dt="int">0</Timestamp><DateUtc dt:dt="string">2023-09-05T02:03:13Z</DateUtc></StartTime><FrequencyChanges><FrequencyChange><Frequency dt:dt="r8">10000000</Frequency><Timestamp dt:dt="r8">9267360535156</Timestamp><Current dt:d…	좌우반구com(CVF, UVF, BVF)_2-002-1	60	1.0.0.169	1	-1176892155	Professional	2.0.10.356	2.0.10.356	09-05-2023	2023-09-05 오전 2:03:13	11:03:13	2.0.10.252	274		1	{/}	사건	NULL	NULL	NULL	NULL	NULL	NULL	23	1	10	KSY	List3	0		2	0	731366	184		0	0	1	{/}	2	4	731550	0	{/}	199	731749
좌우반구com(CVF, UVF, BVF)_2	2	1	<?xml version="1.0"?>\n<Clock xmlns:dt="urn:schemas-microsoft-com:datatypes"><Description dt:dt="string">E-Prime Primary Realtime Clock</Description><StartTime><Timestamp dt:dt="int">0</Timestamp><DateUtc dt:dt="string">2023-09-05T02:03:13Z</DateUtc></StartTime><FrequencyChanges><FrequencyChange><Frequency dt:dt="r8">10000000</Frequency><Timestamp dt:dt="r8">9267360535156</Timestamp><Current dt:d…	좌우반구com(CVF, UVF, BVF)_2-002-1	60	1.0.0.169	1	-1176892155	Professional	2.0.10.356	2.0.10.356	09-05-2023	2023-09-05 오전 2:03:13	11:03:13	2.0.10.252	386		1	{/}	사과	NULL	NULL	NULL	NULL	NULL	NULL	41	1	122	KSY	List3	0		2	0	1019166	183		0	0	1	{/}	2	3	1019349	0	{/}	248	1019597
좌우반구com(CVF, UVF, BVF)_2	2	1	<?xml version="1.0"?>\n<Clock xmlns:dt="urn:schemas-microsoft-com:datatypes"><Description dt:dt="string">E-Prime Primary Realtime Clock</Description><StartTime><Timestamp dt:dt="int">0</Timestamp><DateUtc dt:dt="string">2023-09-05T02:03:13Z</DateUtc></StartTime><FrequencyChanges><FrequencyChange><Frequency dt:dt="r8">10000000</Frequency><Timestamp dt:dt="r8">9267360535156</Timestamp><Current dt:d…	좌우반구com(CVF, UVF, BVF)_2-002-1	60	1.0.0.169	1	-1176892155	Professional	2.0.10.356	2.0.10.356	09-05-2023	2023-09-05 오전 2:03:13	11:03:13	2.0.10.252	153		1	{/}	사례	NULL	NULL	NULL	100	1	21	NULL	NULL	NULL	KSY	List2	0		2	0	422633	184		0	0	1	{/}	2	4	422817	0	{/}	245	423062
좌우반구com(CVF, UVF, BVF)_2	2	1	<?xml version="1.0"?>\n<Clock xmlns:dt="urn:schemas-microsoft-com:datatypes"><Description dt:dt="string">E-Prime Primary Realtime Clock</Description><StartTime><Timestamp dt:dt="int">0</Timestamp><DateUtc dt:dt="string">2023-09-05T02:03:13Z</DateUtc></StartTime><FrequencyChanges><FrequencyChange><Frequency dt:dt="r8">10000000</Frequency><Timestamp dt:dt="r8">9267360535156</Timestamp><Current dt:d…	좌우반구com(CVF, UVF, BVF)_2-002-1	60	1.0.0.169	1	-1176892155	Professional	2.0.10.356	2.0.10.356	09-05-2023	2023-09-05 오전 2:03:13	11:03:13	2.0.10.252	79		1	{/}	사상	30	1	79	NULL	NULL	NULL	NULL	NULL	NULL	KSY	List1	0		2	0	224850	183		0	0	1	{/}	2	3	225033	0	{/}	277	225310
좌우반구com(CVF, UVF, BVF)_2	2	1	<?xml version="1.0"?>\n<Clock xmlns:dt="urn:schemas-microsoft-com:datatypes"><Description dt:dt="string">E-Prime Primary Realtime Clock</Description><StartTime><Timestamp dt:dt="int">0</Timestamp><DateUtc dt:dt="string">2023-09-05T02:03:13Z</DateUtc></StartTime><FrequencyChanges><FrequencyChange><Frequency dt:dt="r8">10000000</Frequency><Timestamp dt:dt="r8">9267360535156</Timestamp><Current dt:d…	좌우반구com(CVF, UVF, BVF)_2-002-1	60	1.0.0.169	1	-1176892155	Professional	2.0.10.356	2.0.10.356	09-05-2023	2023-09-05 오전 2:03:13	11:03:13	2.0.10.252	254		1	{/}	사안	NULL	NULL	NULL	113	1	122	NULL	NULL	NULL	KSY	List2	0		2	0	678933	183		0	0	1	{/}	2	3	679116	0	{/}	178	679294
좌우반구com(CVF, UVF, BVF)_2	2	1	<?xml version="1.0"?>\n<Clock xmlns:dt="urn:schemas-microsoft-com:datatypes"><Description dt:dt="string">E-Prime Primary Realtime Clock</Description><StartTime><Timestamp dt:dt="int">0</Timestamp><DateUtc dt:dt="string">2023-09-05T02:03:13Z</DateUtc></StartTime><FrequencyChanges><FrequencyChange><Frequency dt:dt="r8">10000000</Frequency><Timestamp dt:dt="r8">9267360535156</Timestamp><Current dt:d…	좌우반구com(CVF, UVF, BVF)_2-002-1	60	1.0.0.169	1	-1176892155	Professional	2.0.10.356	2.0.10.356	09-05-2023	2023-09-05 오전 2:03:13	11:03:13	2.0.10.252	343		1	{/}	사이	NULL	NULL	NULL	NULL	NULL	NULL	19	1	79	KSY	List3	0		2	0	909799	183		0	0	1	{/}	2	3	909982	0	{/}	391	910373
좌우반구com(CVF, UVF, BVF)_2	2	1	<?xml version="1.0"?>\n<Clock xmlns:dt="urn:schemas-microsoft-com:datatypes"><Description dt:dt="string">E-Prime Primary Realtime Clock</Description><StartTime><Timestamp dt:dt="int">0</Timestamp><DateUtc dt:dt="string">2023-09-05T02:03:13Z</DateUtc></StartTime><FrequencyChanges><FrequencyChange><Frequency dt:dt="r8">10000000</Frequency><Timestamp dt:dt="r8">9267360535156</Timestamp><Current dt:d…	좌우반구com(CVF, UVF, BVF)_2-002-1	60	1.0.0.169	1	-1176892155	Professional	2.0.10.356	2.0.10.356	09-05-2023	2023-09-05 오전 2:03:13	11:03:13	2.0.10.252	253		1	{/}	사전	NULL	NULL	NULL	97	1	121	NULL	NULL	NULL	KSY	List2	0		2	0	676433	183		0	0	1	{/}	2	3	676616	0	{/}	302	676918
좌우반구com(CVF, UVF, BVF)_2	2	1	<?xml version="1.0"?>\n<Clock xmlns:dt="urn:schemas-microsoft-com:datatypes"><Description dt:dt="string">E-Prime Primary Realtime Clock</Description><StartTime><Timestamp dt:dt="int">0</Timestamp><DateUtc dt:dt="string">2023-09-05T02:03:13Z</DateUtc></StartTime><FrequencyChanges><FrequencyChange><Frequency dt:dt="r8">10000000</Frequency><Timestamp dt:dt="r8">9267360535156</Timestamp><Current dt:d…	좌우반구com(CVF, UVF, BVF)_2-002-1	60	1.0.0.169	1	-1176892155	Professional	2.0.10.356	2.0.10.356	09-05-2023	2023-09-05 오전 2:03:13	11:03:13	2.0.10.252	265		1	{/}	사진	NULL	NULL	NULL	NULL	NULL	NULL	90	1	1	KSY	List3	0		2	0	708549	184		0	0	1	{/}	2	4	708733	0	{/}	337	709070
좌우반구com(CVF, UVF, BVF)_2	2	1	<?xml version="1.0"?>\n<Clock xmlns:dt="urn:schemas-microsoft-com:datatypes"><Description dt:dt="string">E-Prime Primary Realtime Clock</Description><StartTime><Timestamp dt:dt="int">0</Timestamp><DateUtc dt:dt="string">2023-09-05T02:03:13Z</DateUtc></StartTime><FrequencyChanges><FrequencyChange><Frequency dt:dt="r8">10000000</Frequency><Timestamp dt:dt="r8">9267360535156</Timestamp><Current dt:d…	좌우반구com(CVF, UVF, BVF)_2-002-1	60	1.0.0.169	1	-1176892155	Professional	2.0.10.356	2.0.10.356	09-05-2023	2023-09-05 오전 2:03:13	11:03:13	2.0.10.252	395		1	{/}	상관	NULL	NULL	NULL	NULL	NULL	NULL	46	1	131	KSY	List3	0		2	0	1041866	183		0	0	1	{/}	2	3	1042049	0	{/}	308	1042357
좌우반구com(CVF, UVF, BVF)_2	2	1	<?xml version="1.0"?>\n<Clock xmlns:dt="urn:schemas-microsoft-com:datatypes"><Description dt:dt="string">E-Prime Primary Realtime Clock</Description><StartTime><Timestamp dt:dt="int">0</Timestamp><DateUtc dt:dt="string">2023-09-05T02:03:13Z</DateUtc></StartTime><FrequencyChanges><FrequencyChange><Frequency dt:dt="r8">10000000</Frequency><Timestamp dt:dt="r8">9267360535156</Timestamp><Current dt:d…	좌우반구com(CVF, UVF, BVF)_2-002-1	60	1.0.0.169	1	-1176892155	Professional	2.0.10.356	2.0.10.356	09-05-2023	2023-09-05 오전 2:03:13	11:03:13	2.0.10.252	214		1	{/}	상태	NULL	NULL	NULL	65	1	82	NULL	NULL	NULL	KSY	List2	0		3	0	577416	184		0	0	1	{/}	2	4	577600	0	{/}	278	577878
좌우반구com(CVF, UVF, BVF)_2	2	1	<?xml version="1.0"?>\n<Clock xmlns:dt="urn:schemas-microsoft-com:datatypes"><Description dt:dt="string">E-Prime Primary Realtime Clock</Description><StartTime><Timestamp dt:dt="int">0</Timestamp><DateUtc dt:dt="string">2023-09-05T02:03:13Z</DateUtc></StartTime><FrequencyChanges><FrequencyChange><Frequency dt:dt="r8">10000000</Frequency><Timestamp dt:dt="r8">9267360535156</Timestamp><Current dt:d…	좌우반구com(CVF, UVF, BVF)_2-002-1	60	1.0.0.169	1	-1176892155	Professional	2.0.10.356	2.0.10.356	09-05-2023	2023-09-05 오전 2:03:13	11:03:13	2.0.10.252	104		1	{/}	색상	119	1	104	NULL	NULL	NULL	NULL	NULL	NULL	KSY	List1	0		2	-1	289166	184		0	0	1	{/}	2	4	289350	0	{/}	312	289662
좌우반구com(CVF, UVF, BVF)_2	2	1	<?xml version="1.0"?>\n<Clock xmlns:dt="urn:schemas-microsoft-com:datatypes"><Description dt:dt="string">E-Prime Primary Realtime Clock</Description><StartTime><Timestamp dt:dt="int">0</Timestamp><DateUtc dt:dt="string">2023-09-05T02:03:13Z</DateUtc></StartTime><FrequencyChanges><FrequencyChange><Frequency dt:dt="r8">10000000</Frequency><Timestamp dt:dt="r8">9267360535156</Timestamp><Current dt:d…	좌우반구com(CVF, UVF, BVF)_2-002-1	60	1.0.0.169	1	-1176892155	Professional	2.0.10.356	2.0.10.356	09-05-2023	2023-09-05 오전 2:03:13	11:03:13	2.0.10.252	83		1	{/}	생선	77	1	83	NULL	NULL	NULL	NULL	NULL	NULL	KSY	List1	0		2	0	235050	183		0	0	1	{/}	2	3	235233	0	{/}	485	235718
좌우반구com(CVF, UVF, BVF)_2	2	1	<?xml version="1.0"?>\n<Clock xmlns:dt="urn:schemas-microsoft-com:datatypes"><Description dt:dt="string">E-Prime Primary Realtime Clock</Description><StartTime><Timestamp dt:dt="int">0</Timestamp><DateUtc dt:dt="string">2023-09-05T02:03:13Z</DateUtc></StartTime><FrequencyChanges><FrequencyChange><Frequency dt:dt="r8">10000000</Frequency><Timestamp dt:dt="r8">9267360535156</Timestamp><Current dt:d…	좌우반구com(CVF, UVF, BVF)_2-002-1	60	1.0.0.169	1	-1176892155	Professional	2.0.10.356	2.0.10.356	09-05-2023	2023-09-05 오전 2:03:13	11:03:13	2.0.10.252	372		2	z	생희	NULL	NULL	NULL	NULL	NULL	NULL	110	1	108	KSY3	List3	NULL	NULL	NULL	NULL	NULL	NULL	NULL	NULL	NULL	1	z	2	3	983316	0	z	409	983725
좌우반구com(CVF, UVF, BVF)_2	2	1	<?xml version="1.0"?>\n<Clock xmlns:dt="urn:schemas-microsoft-com:datatypes"><Description dt:dt="string">E-Prime Primary Realtime Clock</Description><StartTime><Timestamp dt:dt="int">0</Timestamp><DateUtc dt:dt="string">2023-09-05T02:03:13Z</DateUtc></StartTime><FrequencyChanges><FrequencyChange><Frequency dt:dt="r8">10000000</Frequency><Timestamp dt:dt="r8">9267360535156</Timestamp><Current dt:d…	좌우반구com(CVF, UVF, BVF)_2-002-1	60	1.0.0.169	1	-1176892155	Professional	2.0.10.356	2.0.10.356	09-05-2023	2023-09-05 오전 2:03:13	11:03:13	2.0.10.252	60		2	z	석감	127	1	60	NULL	NULL	NULL	NULL	NULL	NULL	KSY4	List1	NULL	NULL	NULL	NULL	NULL	NULL	NULL	NULL	NULL	1	z	2	3	176367	0	z	487	176854
좌우반구com(CVF, UVF, BVF)_2	2	1	<?xml version="1.0"?>\n<Clock xmlns:dt="urn:schemas-microsoft-com:datatypes"><Description dt:dt="string">E-Prime Primary Realtime Clock</Description><StartTime><Timestamp dt:dt="int">0</Timestamp><DateUtc dt:dt="string">2023-09-05T02:03:13Z</DateUtc></StartTime><FrequencyChanges><FrequencyChange><Frequency dt:dt="r8">10000000</Frequency><Timestamp dt:dt="r8">9267360535156</Timestamp><Current dt:d…	좌우반구com(CVF, UVF, BVF)_2-002-1	60	1.0.0.169	1	-1176892155	Professional	2.0.10.356	2.0.10.356	09-05-2023	2023-09-05 오전 2:03:13	11:03:13	2.0.10.252	259		1	{/}	선배	NULL	NULL	NULL	90	1	127	NULL	NULL	NULL	KSY	List2	0		2	0	691433	183		0	0	1	{/}	2	3	691616	0	{/}	222	691838
좌우반구com(CVF, UVF, BVF)_2	2	1	<?xml version="1.0"?>\n<Clock xmlns:dt="urn:schemas-microsoft-com:datatypes"><Description dt:dt="string">E-Prime Primary Realtime Clock</Description><StartTime><Timestamp dt:dt="int">0</Timestamp><DateUtc dt:dt="string">2023-09-05T02:03:13Z</DateUtc></StartTime><FrequencyChanges><FrequencyChange><Frequency dt:dt="r8">10000000</Frequency><Timestamp dt:dt="r8">9267360535156</Timestamp><Current dt:d…	좌우반구com(CVF, UVF, BVF)_2-002-1	60	1.0.0.169	1	-1176892155	Professional	2.0.10.356	2.0.10.356	09-05-2023	2023-09-05 오전 2:03:13	11:03:13	2.0.10.252	13		1	{/}	선택	51	1	13	NULL	NULL	NULL	NULL	NULL	NULL	KSY	List1	0		2	0	56000	183		0	0	0	{/}	2	3	56183	0	z	607	56790
좌우반구com(CVF, UVF, BVF)_2	2	1	<?xml version="1.0"?>\n<Clock xmlns:dt="urn:schemas-microsoft-com:datatypes"><Description dt:dt="string">E-Prime Primary Realtime Clock</Description><StartTime><Timestamp dt:dt="int">0</Timestamp><DateUtc dt:dt="string">2023-09-05T02:03:13Z</DateUtc></StartTime><FrequencyChanges><FrequencyChange><Frequency dt:dt="r8">10000000</Frequency><Timestamp dt:dt="r8">9267360535156</Timestamp><Current dt:d…	좌우반구com(CVF, UVF, BVF)_2-002-1	60	1.0.0.169	1	-1176892155	Professional	2.0.10.356	2.0.10.356	09-05-2023	2023-09-05 오전 2:03:13	11:03:13	2.0.10.252	341		2	z	설결	NULL	NULL	NULL	NULL	NULL	NULL	40	1	77	KSY	List3	0		2	0	904766	183		0	0	1	z	2	3	904949	0	z	248	905197
좌우반구com(CVF, UVF, BVF)_2	2	1	<?xml version="1.0"?>\n<Clock xmlns:dt="urn:schemas-microsoft-com:datatypes"><Description dt:dt="string">E-Prime Primary Realtime Clock</Description><StartTime><Timestamp dt:dt="int">0</Timestamp><DateUtc dt:dt="string">2023-09-05T02:03:13Z</DateUtc></StartTime><FrequencyChanges><FrequencyChange><Frequency dt:dt="r8">10000000</Frequency><Timestamp dt:dt="r8">9267360535156</Timestamp><Current dt:d…	좌우반구com(CVF, UVF, BVF)_2-002-1	60	1.0.0.169	1	-1176892155	Professional	2.0.10.356	2.0.10.356	09-05-2023	2023-09-05 오전 2:03:13	11:03:13	2.0.10.252	289		1	{/}	설명	NULL	NULL	NULL	NULL	NULL	NULL	57	1	25	KSY	List3	0		2	0	771199	184		0	0	1	{/}	2	4	771383	0	{/}	262	771645
좌우반구com(CVF, UVF, BVF)_2	2	1	<?xml version="1.0"?>\n<Clock xmlns:dt="urn:schemas-microsoft-com:datatypes"><Description dt:dt="string">E-Prime Primary Realtime Clock</Description><StartTime><Timestamp dt:dt="int">0</Timestamp><DateUtc dt:dt="string">2023-09-05T02:03:13Z</DateUtc></StartTime><FrequencyChanges><FrequencyChange><Frequency dt:dt="r8">10000000</Frequency><Timestamp dt:dt="r8">9267360535156</Timestamp><Current dt:d…	좌우반구com(CVF, UVF, BVF)_2-002-1	60	1.0.0.169	1	-1176892155	Professional	2.0.10.356	2.0.10.356	09-05-2023	2023-09-05 오전 2:03:13	11:03:13	2.0.10.252	45		1	{/}	설문	96	1	45	NULL	NULL	NULL	NULL	NULL	NULL	KSY	List1	0		2	-1	137583	184		0	0	1	{/}	2	4	137767	0	{/}	319	138086
좌우반구com(CVF, UVF, BVF)_2	2	1	<?xml version="1.0"?>\n<Clock xmlns:dt="urn:schemas-microsoft-com:datatypes"><Description dt:dt="string">E-Prime Primary Realtime Clock</Description><StartTime><Timestamp dt:dt="int">0</Timestamp><DateUtc dt:dt="string">2023-09-05T02:03:13Z</DateUtc></StartTime><FrequencyChanges><FrequencyChange><Frequency dt:dt="r8">10000000</Frequency><Timestamp dt:dt="r8">9267360535156</Timestamp><Current dt:d…	좌우반구com(CVF, UVF, BVF)_2-002-1	60	1.0.0.169	1	-1176892155	Professional	2.0.10.356	2.0.10.356	09-05-2023	2023-09-05 오전 2:03:13	11:03:13	2.0.10.252	264		2	z	설색	NULL	NULL	NULL	42	1	132	NULL	NULL	NULL	KSY3	List2	NULL	NULL	NULL	NULL	NULL	NULL	NULL	NULL	NULL	1	z	2	3	704616	0	z	662	705278
좌우반구com(CVF, UVF, BVF)_2	2	1	<?xml version="1.0"?>\n<Clock xmlns:dt="urn:schemas-microsoft-com:datatypes"><Description dt:dt="string">E-Prime Primary Realtime Clock</Description><StartTime><Timestamp dt:dt="int">0</Timestamp><DateUtc dt:dt="string">2023-09-05T02:03:13Z</DateUtc></StartTime><FrequencyChanges><FrequencyChange><Frequency dt:dt="r8">10000000</Frequency><Timestamp dt:dt="r8">9267360535156</Timestamp><Current dt:d…	좌우반구com(CVF, UVF, BVF)_2-002-1	60	1.0.0.169	1	-1176892155	Professional	2.0.10.356	2.0.10.356	09-05-2023	2023-09-05 오전 2:03:13	11:03:13	2.0.10.252	51		2	z	섭습	12	1	51	NULL	NULL	NULL	NULL	NULL	NULL	KSY	List1	0		2	0	153117	183		0	0	1	z	2	3	153300	0	z	338	153638
좌우반구com(CVF, UVF, BVF)_2	2	1	<?xml version="1.0"?>\n<Clock xmlns:dt="urn:schemas-microsoft-com:datatypes"><Description dt:dt="string">E-Prime Primary Realtime Clock</Description><StartTime><Timestamp dt:dt="int">0</Timestamp><DateUtc dt:dt="string">2023-09-05T02:03:13Z</DateUtc></StartTime><FrequencyChanges><FrequencyChange><Frequency dt:dt="r8">10000000</Frequency><Timestamp dt:dt="r8">9267360535156</Timestamp><Current dt:d…	좌우반구com(CVF, UVF, BVF)_2-002-1	60	1.0.0.169	1	-1176892155	Professional	2.0.10.356	2.0.10.356	09-05-2023	2023-09-05 오전 2:03:13	11:03:13	2.0.10.252	132		1	{/}	성공	9	1	132	NULL	NULL	NULL	NULL	NULL	NULL	KSY	List1	0		2	0	362317	183		0	0	1	{/}	2	3	362500	0	{/}	250	362750
좌우반구com(CVF, UVF, BVF)_2	2	1	<?xml version="1.0"?>\n<Clock xmlns:dt="urn:schemas-microsoft-com:datatypes"><Description dt:dt="string">E-Prime Primary Realtime Clock</Description><StartTime><Timestamp dt:dt="int">0</Timestamp><DateUtc dt:dt="string">2023-09-05T02:03:13Z</DateUtc></StartTime><FrequencyChanges><FrequencyChange><Frequency dt:dt="r8">10000000</Frequency><Timestamp dt:dt="r8">9267360535156</Timestamp><Current dt:d…	좌우반구com(CVF, UVF, BVF)_2-002-1	60	1.0.0.169	1	-1176892155	Professional	2.0.10.356	2.0.10.356	09-05-2023	2023-09-05 오전 2:03:13	11:03:13	2.0.10.252	355		1	{/}	세상	NULL	NULL	NULL	NULL	NULL	NULL	119	1	91	KSY	List3	0		2	0	940099	183		0	0	1	{/}	3	3	940282	0	{/}	275	940557
좌우반구com(CVF, UVF, BVF)_2	2	1	<?xml version="1.0"?>\n<Clock xmlns:dt="urn:schemas-microsoft-com:datatypes"><Description dt:dt="string">E-Prime Primary Realtime Clock</Description><StartTime><Timestamp dt:dt="int">0</Timestamp><DateUtc dt:dt="string">2023-09-05T02:03:13Z</DateUtc></StartTime><FrequencyChanges><FrequencyChange><Frequency dt:dt="r8">10000000</Frequency><Timestamp dt:dt="r8">9267360535156</Timestamp><Current dt:d…	좌우반구com(CVF, UVF, BVF)_2-002-1	60	1.0.0.169	1	-1176892155	Professional	2.0.10.356	2.0.10.356	09-05-2023	2023-09-05 오전 2:03:13	11:03:13	2.0.10.252	210		1	{/}	소리	NULL	NULL	NULL	101	1	78	NULL	NULL	NULL	KSY	List2	0		3	0	567049	184		0	0	1	{/}	2	4	567233	0	{/}	301	567534
좌우반구com(CVF, UVF, BVF)_2	2	1	<?xml version="1.0"?>\n<Clock xmlns:dt="urn:schemas-microsoft-com:datatypes"><Description dt:dt="string">E-Prime Primary Realtime Clock</Description><StartTime><Timestamp dt:dt="int">0</Timestamp><DateUtc dt:dt="string">2023-09-05T02:03:13Z</DateUtc></StartTime><FrequencyChanges><FrequencyChange><Frequency dt:dt="r8">10000000</Frequency><Timestamp dt:dt="r8">9267360535156</Timestamp><Current dt:d…	좌우반구com(CVF, UVF, BVF)_2-002-1	60	1.0.0.169	1	-1176892155	Professional	2.0.10.356	2.0.10.356	09-05-2023	2023-09-05 오전 2:03:13	11:03:13	2.0.10.252	160		1	{/}	소송	NULL	NULL	NULL	16	1	28	NULL	NULL	NULL	KSY	List2	0		2	1	440417	183		0	0	1	{/}	2	3	440600	0	{/}	254	440854
좌우반구com(CVF, UVF, BVF)_2	2	1	<?xml version="1.0"?>\n<Clock xmlns:dt="urn:schemas-microsoft-com:datatypes"><Description dt:dt="string">E-Prime Primary Realtime Clock</Description><StartTime><Timestamp dt:dt="int">0</Timestamp><DateUtc dt:dt="string">2023-09-05T02:03:13Z</DateUtc></StartTime><FrequencyChanges><FrequencyChange><Frequency dt:dt="r8">10000000</Frequency><Timestamp dt:dt="r8">9267360535156</Timestamp><Current dt:d…	좌우반구com(CVF, UVF, BVF)_2-002-1	60	1.0.0.169	1	-1176892155	Professional	2.0.10.356	2.0.10.356	09-05-2023	2023-09-05 오전 2:03:13	11:03:13	2.0.10.252	172		1	{/}	속도	NULL	NULL	NULL	129	1	40	NULL	NULL	NULL	KSY	List2	0		2	0	470567	183		0	0	1	{/}	2	3	470750	0	{/}	352	471102
좌우반구com(CVF, UVF, BVF)_2	2	1	<?xml version="1.0"?>\n<Clock xmlns:dt="urn:schemas-microsoft-com:datatypes"><Description dt:dt="string">E-Prime Primary Realtime Clock</Description><StartTime><Timestamp dt:dt="int">0</Timestamp><DateUtc dt:dt="string">2023-09-05T02:03:13Z</DateUtc></StartTime><FrequencyChanges><FrequencyChange><Frequency dt:dt="r8">10000000</Frequency><Timestamp dt:dt="r8">9267360535156</Timestamp><Current dt:d…	좌우반구com(CVF, UVF, BVF)_2-002-1	60	1.0.0.169	1	-1176892155	Professional	2.0.10.356	2.0.10.356	09-05-2023	2023-09-05 오전 2:03:13	11:03:13	2.0.10.252	197		2	z	송스	NULL	NULL	NULL	36	1	65	NULL	NULL	NULL	KSY2	List2	NULL	NULL	NULL	NULL	NULL	NULL	NULL	NULL	NULL	1	z	2	3	534483	0	z	283	534766
좌우반구com(CVF, UVF, BVF)_2	2	1	<?xml version="1.0"?>\n<Clock xmlns:dt="urn:schemas-microsoft-com:datatypes"><Description dt:dt="string">E-Prime Primary Realtime Clock</Description><StartTime><Timestamp dt:dt="int">0</Timestamp><DateUtc dt:dt="string">2023-09-05T02:03:13Z</DateUtc></StartTime><FrequencyChanges><FrequencyChange><Frequency dt:dt="r8">10000000</Frequency><Timestamp dt:dt="r8">9267360535156</Timestamp><Current dt:d…	좌우반구com(CVF, UVF, BVF)_2-002-1	60	1.0.0.169	1	-1176892155	Professional	2.0.10.356	2.0.10.356	09-05-2023	2023-09-05 오전 2:03:13	11:03:13	2.0.10.252	284		2	z	송익	NULL	NULL	NULL	NULL	NULL	NULL	134	1	20	KSY2	List3	NULL	NULL	NULL	NULL	NULL	NULL	NULL	NULL	NULL	1	z	2	3	757216	0	z	517	757733
좌우반구com(CVF, UVF, BVF)_2	2	1	<?xml version="1.0"?>\n<Clock xmlns:dt="urn:schemas-microsoft-com:datatypes"><Description dt:dt="string">E-Prime Primary Realtime Clock</Description><StartTime><Timestamp dt:dt="int">0</Timestamp><DateUtc dt:dt="string">2023-09-05T02:03:13Z</DateUtc></StartTime><FrequencyChanges><FrequencyChange><Frequency dt:dt="r8">10000000</Frequency><Timestamp dt:dt="r8">9267360535156</Timestamp><Current dt:d…	좌우반구com(CVF, UVF, BVF)_2-002-1	60	1.0.0.169	1	-1176892155	Professional	2.0.10.356	2.0.10.356	09-05-2023	2023-09-05 오전 2:03:13	11:03:13	2.0.10.252	32		1	{/}	수고	3	1	32	NULL	NULL	NULL	NULL	NULL	NULL	KSY	List1	0		2	0	104950	183		0	0	1	{/}	2	3	105133	0	{/}	281	105414
좌우반구com(CVF, UVF, BVF)_2	2	1	<?xml version="1.0"?>\n<Clock xmlns:dt="urn:schemas-microsoft-com:datatypes"><Description dt:dt="string">E-Prime Primary Realtime Clock</Description><StartTime><Timestamp dt:dt="int">0</Timestamp><DateUtc dt:dt="string">2023-09-05T02:03:13Z</DateUtc></StartTime><FrequencyChanges><FrequencyChange><Frequency dt:dt="r8">10000000</Frequency><Timestamp dt:dt="r8">9267360535156</Timestamp><Current dt:d…	좌우반구com(CVF, UVF, BVF)_2-002-1	60	1.0.0.169	1	-1176892155	Professional	2.0.10.356	2.0.10.356	09-05-2023	2023-09-05 오전 2:03:13	11:03:13	2.0.10.252	305		1	{/}	수단	NULL	NULL	NULL	NULL	NULL	NULL	42	1	41	KSY	List3	0		2	0	811866	183		0	0	1	{/}	2	3	812049	0	{/}	204	812253
좌우반구com(CVF, UVF, BVF)_2	2	1	<?xml version="1.0"?>\n<Clock xmlns:dt="urn:schemas-microsoft-com:datatypes"><Description dt:dt="string">E-Prime Primary Realtime Clock</Description><StartTime><Timestamp dt:dt="int">0</Timestamp><DateUtc dt:dt="string">2023-09-05T02:03:13Z</DateUtc></StartTime><FrequencyChanges><FrequencyChange><Frequency dt:dt="r8">10000000</Frequency><Timestamp dt:dt="r8">9267360535156</Timestamp><Current dt:d…	좌우반구com(CVF, UVF, BVF)_2-002-1	60	1.0.0.169	1	-1176892155	Professional	2.0.10.356	2.0.10.356	09-05-2023	2023-09-05 오전 2:03:13	11:03:13	2.0.10.252	223		1	{/}	수준	NULL	NULL	NULL	59	1	91	NULL	NULL	NULL	KSY	List2	0		2	0	599983	183		0	0	1	{/}	2	3	600166	0	{/}	296	600462
좌우반구com(CVF, UVF, BVF)_2	2	1	<?xml version="1.0"?>\n<Clock xmlns:dt="urn:schemas-microsoft-com:datatypes"><Description dt:dt="string">E-Prime Primary Realtime Clock</Description><StartTime><Timestamp dt:dt="int">0</Timestamp><DateUtc dt:dt="string">2023-09-05T02:03:13Z</DateUtc></StartTime><FrequencyChanges><FrequencyChange><Frequency dt:dt="r8">10000000</Frequency><Timestamp dt:dt="r8">9267360535156</Timestamp><Current dt:d…	좌우반구com(CVF, UVF, BVF)_2-002-1	60	1.0.0.169	1	-1176892155	Professional	2.0.10.356	2.0.10.356	09-05-2023	2023-09-05 오전 2:03:13	11:03:13	2.0.10.252	161		2	z	숙국	NULL	NULL	NULL	102	1	29	NULL	NULL	NULL	KSY	List2	0		2	0	442867	183		0	0	1	z	2	3	443050	0	z	380	443430
좌우반구com(CVF, UVF, BVF)_2	2	1	<?xml version="1.0"?>\n<Clock xmlns:dt="urn:schemas-microsoft-com:datatypes"><Description dt:dt="string">E-Prime Primary Realtime Clock</Description><StartTime><Timestamp dt:dt="int">0</Timestamp><DateUtc dt:dt="string">2023-09-05T02:03:13Z</DateUtc></StartTime><FrequencyChanges><FrequencyChange><Frequency dt:dt="r8">10000000</Frequency><Timestamp dt:dt="r8">9267360535156</Timestamp><Current dt:d…	좌우반구com(CVF, UVF, BVF)_2-002-1	60	1.0.0.169	1	-1176892155	Professional	2.0.10.356	2.0.10.356	09-05-2023	2023-09-05 오전 2:03:13	11:03:13	2.0.10.252	397		2	z	숙발	NULL	NULL	NULL	NULL	NULL	NULL	37	1	133	KSY2	List3	NULL	NULL	NULL	NULL	NULL	NULL	NULL	NULL	NULL	1	z	2	3	1047099	0	z	442	1047541
좌우반구com(CVF, UVF, BVF)_2	2	1	<?xml version="1.0"?>\n<Clock xmlns:dt="urn:schemas-microsoft-com:datatypes"><Description dt:dt="string">E-Prime Primary Realtime Clock</Description><StartTime><Timestamp dt:dt="int">0</Timestamp><DateUtc dt:dt="string">2023-09-05T02:03:13Z</DateUtc></StartTime><FrequencyChanges><FrequencyChange><Frequency dt:dt="r8">10000000</Frequency><Timestamp dt:dt="r8">9267360535156</Timestamp><Current dt:d…	좌우반구com(CVF, UVF, BVF)_2-002-1	60	1.0.0.169	1	-1176892155	Professional	2.0.10.356	2.0.10.356	09-05-2023	2023-09-05 오전 2:03:13	11:03:13	2.0.10.252	66		1	{/}	숙소	120	1	66	NULL	NULL	NULL	NULL	NULL	NULL	KSY2	List1	NULL	NULL	NULL	NULL	NULL	NULL	NULL	NULL	NULL	1	{/}	2	4	191784	0	{/}	398	192182
좌우반구com(CVF, UVF, BVF)_2	2	1	<?xml version="1.0"?>\n<Clock xmlns:dt="urn:schemas-microsoft-com:datatypes"><Description dt:dt="string">E-Prime Primary Realtime Clock</Description><StartTime><Timestamp dt:dt="int">0</Timestamp><DateUtc dt:dt="string">2023-09-05T02:03:13Z</DateUtc></StartTime><FrequencyChanges><FrequencyChange><Frequency dt:dt="r8">10000000</Frequency><Timestamp dt:dt="r8">9267360535156</Timestamp><Current dt:d…	좌우반구com(CVF, UVF, BVF)_2-002-1	60	1.0.0.169	1	-1176892155	Professional	2.0.10.356	2.0.10.356	09-05-2023	2023-09-05 오전 2:03:13	11:03:13	2.0.10.252	221		2	z	술감	NULL	NULL	NULL	43	1	89	NULL	NULL	NULL	KSY2	List2	NULL	NULL	NULL	NULL	NULL	NULL	NULL	NULL	NULL	1	z	2	3	595116	0	z	370	595486
좌우반구com(CVF, UVF, BVF)_2	2	1	<?xml version="1.0"?>\n<Clock xmlns:dt="urn:schemas-microsoft-com:datatypes"><Description dt:dt="string">E-Prime Primary Realtime Clock</Description><StartTime><Timestamp dt:dt="int">0</Timestamp><DateUtc dt:dt="string">2023-09-05T02:03:13Z</DateUtc></StartTime><FrequencyChanges><FrequencyChange><Frequency dt:dt="r8">10000000</Frequency><Timestamp dt:dt="r8">9267360535156</Timestamp><Current dt:d…	좌우반구com(CVF, UVF, BVF)_2-002-1	60	1.0.0.169	1	-1176892155	Professional	2.0.10.356	2.0.10.356	09-05-2023	2023-09-05 오전 2:03:13	11:03:13	2.0.10.252	88		2	z	술목	101	1	88	NULL	NULL	NULL	NULL	NULL	NULL	KSY3	List1	NULL	NULL	NULL	NULL	NULL	NULL	NULL	NULL	NULL	1	z	3	3	248266	0	z	365	248631
좌우반구com(CVF, UVF, BVF)_2	2	1	<?xml version="1.0"?>\n<Clock xmlns:dt="urn:schemas-microsoft-com:datatypes"><Description dt:dt="string">E-Prime Primary Realtime Clock</Description><StartTime><Timestamp dt:dt="int">0</Timestamp><DateUtc dt:dt="string">2023-09-05T02:03:13Z</DateUtc></StartTime><FrequencyChanges><FrequencyChange><Frequency dt:dt="r8">10000000</Frequency><Timestamp dt:dt="r8">9267360535156</Timestamp><Current dt:d…	좌우반구com(CVF, UVF, BVF)_2-002-1	60	1.0.0.169	1	-1176892155	Professional	2.0.10.356	2.0.10.356	09-05-2023	2023-09-05 오전 2:03:13	11:03:13	2.0.10.252	192		2	z	스위	NULL	NULL	NULL	124	1	60	NULL	NULL	NULL	KSY	List2	0		2	0	521666	183		0	0	1	z	3	3	521849	0	z	301	522150
좌우반구com(CVF, UVF, BVF)_2	2	1	<?xml version="1.0"?>\n<Clock xmlns:dt="urn:schemas-microsoft-com:datatypes"><Description dt:dt="string">E-Prime Primary Realtime Clock</Description><StartTime><Timestamp dt:dt="int">0</Timestamp><DateUtc dt:dt="string">2023-09-05T02:03:13Z</DateUtc></StartTime><FrequencyChanges><FrequencyChange><Frequency dt:dt="r8">10000000</Frequency><Timestamp dt:dt="r8">9267360535156</Timestamp><Current dt:d…	좌우반구com(CVF, UVF, BVF)_2-002-1	60	1.0.0.169	1	-1176892155	Professional	2.0.10.356	2.0.10.356	09-05-2023	2023-09-05 오전 2:03:13	11:03:13	2.0.10.252	134		2	z	스진	NULL	NULL	NULL	126	1	2	NULL	NULL	NULL	KSY2	List2	NULL	NULL	NULL	NULL	NULL	NULL	NULL	NULL	NULL	1	z	2	3	373250	0	z	428	373678
좌우반구com(CVF, UVF, BVF)_2	2	1	<?xml version="1.0"?>\n<Clock xmlns:dt="urn:schemas-microsoft-com:datatypes"><Description dt:dt="string">E-Prime Primary Realtime Clock</Description><StartTime><Timestamp dt:dt="int">0</Timestamp><DateUtc dt:dt="string">2023-09-05T02:03:13Z</DateUtc></StartTime><FrequencyChanges><FrequencyChange><Frequency dt:dt="r8">10000000</Frequency><Timestamp dt:dt="r8">9267360535156</Timestamp><Current dt:d…	좌우반구com(CVF, UVF, BVF)_2-002-1	60	1.0.0.169	1	-1176892155	Professional	2.0.10.356	2.0.10.356	09-05-2023	2023-09-05 오전 2:03:13	11:03:13	2.0.10.252	314		2	z	스향	NULL	NULL	NULL	NULL	NULL	NULL	69	1	50	KSY2	List3	NULL	NULL	NULL	NULL	NULL	NULL	NULL	NULL	NULL	1	z	2	3	835349	0	z	432	835781
좌우반구com(CVF, UVF, BVF)_2	2	1	<?xml version="1.0"?>\n<Clock xmlns:dt="urn:schemas-microsoft-com:datatypes"><Description dt:dt="string">E-Prime Primary Realtime Clock</Description><StartTime><Timestamp dt:dt="int">0</Timestamp><DateUtc dt:dt="string">2023-09-05T02:03:13Z</DateUtc></StartTime><FrequencyChanges><FrequencyChange><Frequency dt:dt="r8">10000000</Frequency><Timestamp dt:dt="r8">9267360535156</Timestamp><Current dt:d…	좌우반구com(CVF, UVF, BVF)_2-002-1	60	1.0.0.169	1	-1176892155	Professional	2.0.10.356	2.0.10.356	09-05-2023	2023-09-05 오전 2:03:13	11:03:13	2.0.10.252	128		2	z	습나	38	1	128	NULL	NULL	NULL	NULL	NULL	NULL	KSY2	List1	NULL	NULL	NULL	NULL	NULL	NULL	NULL	NULL	NULL	1	z	2	4	352117	0	z	409	352526
좌우반구com(CVF, UVF, BVF)_2	2	1	<?xml version="1.0"?>\n<Clock xmlns:dt="urn:schemas-microsoft-com:datatypes"><Description dt:dt="string">E-Prime Primary Realtime Clock</Description><StartTime><Timestamp dt:dt="int">0</Timestamp><DateUtc dt:dt="string">2023-09-05T02:03:13Z</DateUtc></StartTime><FrequencyChanges><FrequencyChange><Frequency dt:dt="r8">10000000</Frequency><Timestamp dt:dt="r8">9267360535156</Timestamp><Current dt:d…	좌우반구com(CVF, UVF, BVF)_2-002-1	60	1.0.0.169	1	-1176892155	Professional	2.0.10.356	2.0.10.356	09-05-2023	2023-09-05 오전 2:03:13	11:03:13	2.0.10.252	52		2	z	습필	40	1	52	NULL	NULL	NULL	NULL	NULL	NULL	KSY	List1	0		2	0	155650	183		0	0	1	z	2	3	155833	0	z	333	156166
좌우반구com(CVF, UVF, BVF)_2	2	1	<?xml version="1.0"?>\n<Clock xmlns:dt="urn:schemas-microsoft-com:datatypes"><Description dt:dt="string">E-Prime Primary Realtime Clock</Description><StartTime><Timestamp dt:dt="int">0</Timestamp><DateUtc dt:dt="string">2023-09-05T02:03:13Z</DateUtc></StartTime><FrequencyChanges><FrequencyChange><Frequency dt:dt="r8">10000000</Frequency><Timestamp dt:dt="r8">9267360535156</Timestamp><Current dt:d…	좌우반구com(CVF, UVF, BVF)_2-002-1	60	1.0.0.169	1	-1176892155	Professional	2.0.10.356	2.0.10.356	09-05-2023	2023-09-05 오전 2:03:13	11:03:13	2.0.10.252	93		1	{/}	시간	53	1	93	NULL	NULL	NULL	NULL	NULL	NULL	KSY2	List1	NULL	NULL	NULL	NULL	NULL	NULL	NULL	NULL	NULL	1	{/}	2	3	260916	0	{/}	258	261174
좌우반구com(CVF, UVF, BVF)_2	2	1	<?xml version="1.0"?>\n<Clock xmlns:dt="urn:schemas-microsoft-com:datatypes"><Description dt:dt="string">E-Prime Primary Realtime Clock</Description><StartTime><Timestamp dt:dt="int">0</Timestamp><DateUtc dt:dt="string">2023-09-05T02:03:13Z</DateUtc></StartTime><FrequencyChanges><FrequencyChange><Frequency dt:dt="r8">10000000</Frequency><Timestamp dt:dt="r8">9267360535156</Timestamp><Current dt:d…	좌우반구com(CVF, UVF, BVF)_2-002-1	60	1.0.0.169	1	-1176892155	Professional	2.0.10.356	2.0.10.356	09-05-2023	2023-09-05 오전 2:03:13	11:03:13	2.0.10.252	249		1	{/}	시기	NULL	NULL	NULL	92	1	117	NULL	NULL	NULL	KSY2	List2	NULL	NULL	NULL	NULL	NULL	NULL	NULL	NULL	NULL	1	{/}	2	3	666649	0	{/}	253	666902
좌우반구com(CVF, UVF, BVF)_2	2	1	<?xml version="1.0"?>\n<Clock xmlns:dt="urn:schemas-microsoft-com:datatypes"><Description dt:dt="string">E-Prime Primary Realtime Clock</Description><StartTime><Timestamp dt:dt="int">0</Timestamp><DateUtc dt:dt="string">2023-09-05T02:03:13Z</DateUtc></StartTime><FrequencyChanges><FrequencyChange><Frequency dt:dt="r8">10000000</Frequency><Timestamp dt:dt="r8">9267360535156</Timestamp><Current dt:d…	좌우반구com(CVF, UVF, BVF)_2-002-1	60	1.0.0.169	1	-1176892155	Professional	2.0.10.356	2.0.10.356	09-05-2023	2023-09-05 오전 2:03:13	11:03:13	2.0.10.252	118		1	{/}	시대	42	1	118	NULL	NULL	NULL	NULL	NULL	NULL	KSY2	List1	NULL	NULL	NULL	NULL	NULL	NULL	NULL	NULL	NULL	1	{/}	2	3	324916	0	{/}	218	325134
좌우반구com(CVF, UVF, BVF)_2	2	1	<?xml version="1.0"?>\n<Clock xmlns:dt="urn:schemas-microsoft-com:datatypes"><Description dt:dt="string">E-Prime Primary Realtime Clock</Description><StartTime><Timestamp dt:dt="int">0</Timestamp><DateUtc dt:dt="string">2023-09-05T02:03:13Z</DateUtc></StartTime><FrequencyChanges><FrequencyChange><Frequency dt:dt="r8">10000000</Frequency><Timestamp dt:dt="r8">9267360535156</Timestamp><Current dt:d…	좌우반구com(CVF, UVF, BVF)_2-002-1	60	1.0.0.169	1	-1176892155	Professional	2.0.10.356	2.0.10.356	09-05-2023	2023-09-05 오전 2:03:13	11:03:13	2.0.10.252	326		1	{/}	시도	NULL	NULL	NULL	NULL	NULL	NULL	86	1	62	KSY2	List3	NULL	NULL	NULL	NULL	NULL	NULL	NULL	NULL	NULL	1	{/}	2	4	866966	0	{/}	255	867221
좌우반구com(CVF, UVF, BVF)_2	2	1	<?xml version="1.0"?>\n<Clock xmlns:dt="urn:schemas-microsoft-com:datatypes"><Description dt:dt="string">E-Prime Primary Realtime Clock</Description><StartTime><Timestamp dt:dt="int">0</Timestamp><DateUtc dt:dt="string">2023-09-05T02:03:13Z</DateUtc></StartTime><FrequencyChanges><FrequencyChange><Frequency dt:dt="r8">10000000</Frequency><Timestamp dt:dt="r8">9267360535156</Timestamp><Current dt:d…	좌우반구com(CVF, UVF, BVF)_2-002-1	60	1.0.0.169	1	-1176892155	Professional	2.0.10.356	2.0.10.356	09-05-2023	2023-09-05 오전 2:03:13	11:03:13	2.0.10.252	385		2	z	시질	NULL	NULL	NULL	NULL	NULL	NULL	112	1	121	KSY4	List3	NULL	NULL	NULL	NULL	NULL	NULL	NULL	NULL	NULL	0	z	2	3	1016732	0	{/}	409	1017141
좌우반구com(CVF, UVF, BVF)_2	2	1	<?xml version="1.0"?>\n<Clock xmlns:dt="urn:schemas-microsoft-com:datatypes"><Description dt:dt="string">E-Prime Primary Realtime Clock</Description><StartTime><Timestamp dt:dt="int">0</Timestamp><DateUtc dt:dt="string">2023-09-05T02:03:13Z</DateUtc></StartTime><FrequencyChanges><FrequencyChange><Frequency dt:dt="r8">10000000</Frequency><Timestamp dt:dt="r8">9267360535156</Timestamp><Current dt:d…	좌우반구com(CVF, UVF, BVF)_2-002-1	60	1.0.0.169	1	-1176892155	Professional	2.0.10.356	2.0.10.356	09-05-2023	2023-09-05 오전 2:03:13	11:03:13	2.0.10.252	30		1	{/}	식비	89	1	30	NULL	NULL	NULL	NULL	NULL	NULL	KSY2	List1	NULL	NULL	NULL	NULL	NULL	NULL	NULL	NULL	NULL	1	{/}	2	4	100017	0	{/}	341	100358
좌우반구com(CVF, UVF, BVF)_2	2	1	<?xml version="1.0"?>\n<Clock xmlns:dt="urn:schemas-microsoft-com:datatypes"><Description dt:dt="string">E-Prime Primary Realtime Clock</Description><StartTime><Timestamp dt:dt="int">0</Timestamp><DateUtc dt:dt="string">2023-09-05T02:03:13Z</DateUtc></StartTime><FrequencyChanges><FrequencyChange><Frequency dt:dt="r8">10000000</Frequency><Timestamp dt:dt="r8">9267360535156</Timestamp><Current dt:d…	좌우반구com(CVF, UVF, BVF)_2-002-1	60	1.0.0.169	1	-1176892155	Professional	2.0.10.356	2.0.10.356	09-05-2023	2023-09-05 오전 2:03:13	11:03:13	2.0.10.252	219		2	z	식차	NULL	NULL	NULL	80	1	87	NULL	NULL	NULL	KSY4	List2	NULL	NULL	NULL	NULL	NULL	NULL	NULL	NULL	NULL	0	z	2	3	589949	0	{/}	369	590318
좌우반구com(CVF, UVF, BVF)_2	2	1	<?xml version="1.0"?>\n<Clock xmlns:dt="urn:schemas-microsoft-com:datatypes"><Description dt:dt="string">E-Prime Primary Realtime Clock</Description><StartTime><Timestamp dt:dt="int">0</Timestamp><DateUtc dt:dt="string">2023-09-05T02:03:13Z</DateUtc></StartTime><FrequencyChanges><FrequencyChange><Frequency dt:dt="r8">10000000</Frequency><Timestamp dt:dt="r8">9267360535156</Timestamp><Current dt:d…	좌우반구com(CVF, UVF, BVF)_2-002-1	60	1.0.0.169	1	-1176892155	Professional	2.0.10.356	2.0.10.356	09-05-2023	2023-09-05 오전 2:03:13	11:03:13	2.0.10.252	370		1	{/}	식탁	NULL	NULL	NULL	NULL	NULL	NULL	7	1	106	KSY2	List3	NULL	NULL	NULL	NULL	NULL	NULL	NULL	NULL	NULL	1	{/}	2	3	978499	0	{/}	258	978757
좌우반구com(CVF, UVF, BVF)_2	2	1	<?xml version="1.0"?>\n<Clock xmlns:dt="urn:schemas-microsoft-com:datatypes"><Description dt:dt="string">E-Prime Primary Realtime Clock</Description><StartTime><Timestamp dt:dt="int">0</Timestamp><DateUtc dt:dt="string">2023-09-05T02:03:13Z</DateUtc></StartTime><FrequencyChanges><FrequencyChange><Frequency dt:dt="r8">10000000</Frequency><Timestamp dt:dt="r8">9267360535156</Timestamp><Current dt:d…	좌우반구com(CVF, UVF, BVF)_2-002-1	60	1.0.0.169	1	-1176892155	Professional	2.0.10.356	2.0.10.356	09-05-2023	2023-09-05 오전 2:03:13	11:03:13	2.0.10.252	196		2	z	실락	NULL	NULL	NULL	57	1	64	NULL	NULL	NULL	KSY	List2	0		2	0	531716	183		0	0	1	z	3	3	531899	0	z	379	532278
좌우반구com(CVF, UVF, BVF)_2	2	1	<?xml version="1.0"?>\n<Clock xmlns:dt="urn:schemas-microsoft-com:datatypes"><Description dt:dt="string">E-Prime Primary Realtime Clock</Description><StartTime><Timestamp dt:dt="int">0</Timestamp><DateUtc dt:dt="string">2023-09-05T02:03:13Z</DateUtc></StartTime><FrequencyChanges><FrequencyChange><Frequency dt:dt="r8">10000000</Frequency><Timestamp dt:dt="r8">9267360535156</Timestamp><Current dt:d…	좌우반구com(CVF, UVF, BVF)_2-002-1	60	1.0.0.169	1	-1176892155	Professional	2.0.10.356	2.0.10.356	09-05-2023	2023-09-05 오전 2:03:13	11:03:13	2.0.10.252	238		2	z	실작	NULL	NULL	NULL	82	1	106	NULL	NULL	NULL	KSY3	List2	NULL	NULL	NULL	NULL	NULL	NULL	NULL	NULL	NULL	0	z	2	3	638316	0	{/}	218	638534
좌우반구com(CVF, UVF, BVF)_2	2	1	<?xml version="1.0"?>\n<Clock xmlns:dt="urn:schemas-microsoft-com:datatypes"><Description dt:dt="string">E-Prime Primary Realtime Clock</Description><StartTime><Timestamp dt:dt="int">0</Timestamp><DateUtc dt:dt="string">2023-09-05T02:03:13Z</DateUtc></StartTime><FrequencyChanges><FrequencyChange><Frequency dt:dt="r8">10000000</Frequency><Timestamp dt:dt="r8">9267360535156</Timestamp><Current dt:d…	좌우반구com(CVF, UVF, BVF)_2-002-1	60	1.0.0.169	1	-1176892155	Professional	2.0.10.356	2.0.10.356	09-05-2023	2023-09-05 오전 2:03:13	11:03:13	2.0.10.252	48		1	{/}	실험	67	1	48	NULL	NULL	NULL	NULL	NULL	NULL	KSY2	List1	NULL	NULL	NULL	NULL	NULL	NULL	NULL	NULL	NULL	1	{/}	2	3	145483	0	{/}	347	145830
좌우반구com(CVF, UVF, BVF)_2	2	1	<?xml version="1.0"?>\n<Clock xmlns:dt="urn:schemas-microsoft-com:datatypes"><Description dt:dt="string">E-Prime Primary Realtime Clock</Description><StartTime><Timestamp dt:dt="int">0</Timestamp><DateUtc dt:dt="string">2023-09-05T02:03:13Z</DateUtc></StartTime><FrequencyChanges><FrequencyChange><Frequency dt:dt="r8">10000000</Frequency><Timestamp dt:dt="r8">9267360535156</Timestamp><Current dt:d…	좌우반구com(CVF, UVF, BVF)_2-002-1	60	1.0.0.169	1	-1176892155	Professional	2.0.10.356	2.0.10.356	09-05-2023	2023-09-05 오전 2:03:13	11:03:13	2.0.10.252	34		1	{/}	심복	105	1	34	NULL	NULL	NULL	NULL	NULL	NULL	KSY2	List1	NULL	NULL	NULL	NULL	NULL	NULL	NULL	NULL	NULL	0	{/}	2	4	110134	0	z	360	110494
좌우반구com(CVF, UVF, BVF)_2	2	1	<?xml version="1.0"?>\n<Clock xmlns:dt="urn:schemas-microsoft-com:datatypes"><Description dt:dt="string">E-Prime Primary Realtime Clock</Description><StartTime><Timestamp dt:dt="int">0</Timestamp><DateUtc dt:dt="string">2023-09-05T02:03:13Z</DateUtc></StartTime><FrequencyChanges><FrequencyChange><Frequency dt:dt="r8">10000000</Frequency><Timestamp dt:dt="r8">9267360535156</Timestamp><Current dt:d…	좌우반구com(CVF, UVF, BVF)_2-002-1	60	1.0.0.169	1	-1176892155	Professional	2.0.10.356	2.0.10.356	09-05-2023	2023-09-05 오전 2:03:13	11:03:13	2.0.10.252	224		1	{/}	심신	NULL	NULL	NULL	114	1	92	NULL	NULL	NULL	KSY2	List2	NULL	NULL	NULL	NULL	NULL	NULL	NULL	NULL	NULL	1	{/}	2	3	602666	0	{/}	588	603254
좌우반구com(CVF, UVF, BVF)_2	2	1	<?xml version="1.0"?>\n<Clock xmlns:dt="urn:schemas-microsoft-com:datatypes"><Description dt:dt="string">E-Prime Primary Realtime Clock</Description><StartTime><Timestamp dt:dt="int">0</Timestamp><DateUtc dt:dt="string">2023-09-05T02:03:13Z</DateUtc></StartTime><FrequencyChanges><FrequencyChange><Frequency dt:dt="r8">10000000</Frequency><Timestamp dt:dt="r8">9267360535156</Timestamp><Current dt:d…	좌우반구com(CVF, UVF, BVF)_2-002-1	60	1.0.0.169	1	-1176892155	Professional	2.0.10.356	2.0.10.356	09-05-2023	2023-09-05 오전 2:03:13	11:03:13	2.0.10.252	102		2	z	안실	121	1	102	NULL	NULL	NULL	NULL	NULL	NULL	KSY3	List1	NULL	NULL	NULL	NULL	NULL	NULL	NULL	NULL	NULL	1	z	2	3	283883	0	z	707	284590
좌우반구com(CVF, UVF, BVF)_2	2	1	<?xml version="1.0"?>\n<Clock xmlns:dt="urn:schemas-microsoft-com:datatypes"><Description dt:dt="string">E-Prime Primary Realtime Clock</Description><StartTime><Timestamp dt:dt="int">0</Timestamp><DateUtc dt:dt="string">2023-09-05T02:03:13Z</DateUtc></StartTime><FrequencyChanges><FrequencyChange><Frequency dt:dt="r8">10000000</Frequency><Timestamp dt:dt="r8">9267360535156</Timestamp><Current dt:d…	좌우반구com(CVF, UVF, BVF)_2-002-1	60	1.0.0.169	1	-1176892155	Professional	2.0.10.356	2.0.10.356	09-05-2023	2023-09-05 오전 2:03:13	11:03:13	2.0.10.252	14		2	z	압례	70	1	14	NULL	NULL	NULL	NULL	NULL	NULL	KSY	List1	0		2	0	58817	183		0	0	0	z	2	3	59000	0	{/}	566	59566
좌우반구com(CVF, UVF, BVF)_2	2	1	<?xml version="1.0"?>\n<Clock xmlns:dt="urn:schemas-microsoft-com:datatypes"><Description dt:dt="string">E-Prime Primary Realtime Clock</Description><StartTime><Timestamp dt:dt="int">0</Timestamp><DateUtc dt:dt="string">2023-09-05T02:03:13Z</DateUtc></StartTime><FrequencyChanges><FrequencyChange><Frequency dt:dt="r8">10000000</Frequency><Timestamp dt:dt="r8">9267360535156</Timestamp><Current dt:d…	좌우반구com(CVF, UVF, BVF)_2-002-1	60	1.0.0.169	1	-1176892155	Professional	2.0.10.356	2.0.10.356	09-05-2023	2023-09-05 오전 2:03:13	11:03:13	2.0.10.252	186		1	{/}	압축	NULL	NULL	NULL	106	1	54	NULL	NULL	NULL	KSY2	List2	NULL	NULL	NULL	NULL	NULL	NULL	NULL	NULL	NULL	1	{/}	2	4	506567	0	{/}	255	506822
좌우반구com(CVF, UVF, BVF)_2	2	1	<?xml version="1.0"?>\n<Clock xmlns:dt="urn:schemas-microsoft-com:datatypes"><Description dt:dt="string">E-Prime Primary Realtime Clock</Description><StartTime><Timestamp dt:dt="int">0</Timestamp><DateUtc dt:dt="string">2023-09-05T02:03:13Z</DateUtc></StartTime><FrequencyChanges><FrequencyChange><Frequency dt:dt="r8">10000000</Frequency><Timestamp dt:dt="r8">9267360535156</Timestamp><Current dt:d…	좌우반구com(CVF, UVF, BVF)_2-002-1	60	1.0.0.169	1	-1176892155	Professional	2.0.10.356	2.0.10.356	09-05-2023	2023-09-05 오전 2:03:13	11:03:13	2.0.10.252	296		2	z	양간	NULL	NULL	NULL	NULL	NULL	NULL	115	1	32	KSY	List3	0		2	0	788950	183		0	0	1	z	2	3	789133	0	z	304	789437
좌우반구com(CVF, UVF, BVF)_2	2	1	<?xml version="1.0"?>\n<Clock xmlns:dt="urn:schemas-microsoft-com:datatypes"><Description dt:dt="string">E-Prime Primary Realtime Clock</Description><StartTime><Timestamp dt:dt="int">0</Timestamp><DateUtc dt:dt="string">2023-09-05T02:03:13Z</DateUtc></StartTime><FrequencyChanges><FrequencyChange><Frequency dt:dt="r8">10000000</Frequency><Timestamp dt:dt="r8">9267360535156</Timestamp><Current dt:d…	좌우반구com(CVF, UVF, BVF)_2-002-1	60	1.0.0.169	1	-1176892155	Professional	2.0.10.356	2.0.10.356	09-05-2023	2023-09-05 오전 2:03:13	11:03:13	2.0.10.252	268		2	z	양급	NULL	NULL	NULL	NULL	NULL	NULL	70	1	4	KSY4	List3	NULL	NULL	NULL	NULL	NULL	NULL	NULL	NULL	NULL	1	z	2	3	716316	0	z	417	716733
좌우반구com(CVF, UVF, BVF)_2	2	1	<?xml version="1.0"?>\n<Clock xmlns:dt="urn:schemas-microsoft-com:datatypes"><Description dt:dt="string">E-Prime Primary Realtime Clock</Description><StartTime><Timestamp dt:dt="int">0</Timestamp><DateUtc dt:dt="string">2023-09-05T02:03:13Z</DateUtc></StartTime><FrequencyChanges><FrequencyChange><Frequency dt:dt="r8">10000000</Frequency><Timestamp dt:dt="r8">9267360535156</Timestamp><Current dt:d…	좌우반구com(CVF, UVF, BVF)_2-002-1	60	1.0.0.169	1	-1176892155	Professional	2.0.10.356	2.0.10.356	09-05-2023	2023-09-05 오전 2:03:13	11:03:13	2.0.10.252	101		1	{/}	양념	20	1	101	NULL	NULL	NULL	NULL	NULL	NULL	KSY2	List1	NULL	NULL	NULL	NULL	NULL	NULL	NULL	NULL	NULL	1	{/}	2	3	281383	0	{/}	303	281686
좌우반구com(CVF, UVF, BVF)_2	2	1	<?xml version="1.0"?>\n<Clock xmlns:dt="urn:schemas-microsoft-com:datatypes"><Description dt:dt="string">E-Prime Primary Realtime Clock</Description><StartTime><Timestamp dt:dt="int">0</Timestamp><DateUtc dt:dt="string">2023-09-05T02:03:13Z</DateUtc></StartTime><FrequencyChanges><FrequencyChange><Frequency dt:dt="r8">10000000</Frequency><Timestamp dt:dt="r8">9267360535156</Timestamp><Current dt:d…	좌우반구com(CVF, UVF, BVF)_2-002-1	60	1.0.0.169	1	-1176892155	Professional	2.0.10.356	2.0.10.356	09-05-2023	2023-09-05 오전 2:03:13	11:03:13	2.0.10.252	28		2	z	양최	131	1	28	NULL	NULL	NULL	NULL	NULL	NULL	KSY2	List1	NULL	NULL	NULL	NULL	NULL	NULL	NULL	NULL	NULL	1	z	2	4	94784	0	z	398	95182
좌우반구com(CVF, UVF, BVF)_2	2	1	<?xml version="1.0"?>\n<Clock xmlns:dt="urn:schemas-microsoft-com:datatypes"><Description dt:dt="string">E-Prime Primary Realtime Clock</Description><StartTime><Timestamp dt:dt="int">0</Timestamp><DateUtc dt:dt="string">2023-09-05T02:03:13Z</DateUtc></StartTime><FrequencyChanges><FrequencyChange><Frequency dt:dt="r8">10000000</Frequency><Timestamp dt:dt="r8">9267360535156</Timestamp><Current dt:d…	좌우반구com(CVF, UVF, BVF)_2-002-1	60	1.0.0.169	1	-1176892155	Professional	2.0.10.356	2.0.10.356	09-05-2023	2023-09-05 오전 2:03:13	11:03:13	2.0.10.252	25		1	{/}	어휘	132	1	25	NULL	NULL	NULL	NULL	NULL	NULL	KSY2	List1	NULL	NULL	NULL	NULL	NULL	NULL	NULL	NULL	NULL	1	{/}	2	3	87167	0	{/}	303	87470
좌우반구com(CVF, UVF, BVF)_2	2	1	<?xml version="1.0"?>\n<Clock xmlns:dt="urn:schemas-microsoft-com:datatypes"><Description dt:dt="string">E-Prime Primary Realtime Clock</Description><StartTime><Timestamp dt:dt="int">0</Timestamp><DateUtc dt:dt="string">2023-09-05T02:03:13Z</DateUtc></StartTime><FrequencyChanges><FrequencyChange><Frequency dt:dt="r8">10000000</Frequency><Timestamp dt:dt="r8">9267360535156</Timestamp><Current dt:d…	좌우반구com(CVF, UVF, BVF)_2-002-1	60	1.0.0.169	1	-1176892155	Professional	2.0.10.356	2.0.10.356	09-05-2023	2023-09-05 오전 2:03:13	11:03:13	2.0.10.252	218		2	z	엄도	NULL	NULL	NULL	99	1	86	NULL	NULL	NULL	KSY3	List2	NULL	NULL	NULL	NULL	NULL	NULL	NULL	NULL	NULL	1	z	3	3	587499	0	z	259	587758
좌우반구com(CVF, UVF, BVF)_2	2	1	<?xml version="1.0"?>\n<Clock xmlns:dt="urn:schemas-microsoft-com:datatypes"><Description dt:dt="string">E-Prime Primary Realtime Clock</Description><StartTime><Timestamp dt:dt="int">0</Timestamp><DateUtc dt:dt="string">2023-09-05T02:03:13Z</DateUtc></StartTime><FrequencyChanges><FrequencyChange><Frequency dt:dt="r8">10000000</Frequency><Timestamp dt:dt="r8">9267360535156</Timestamp><Current dt:d…	좌우반구com(CVF, UVF, BVF)_2-002-1	60	1.0.0.169	1	-1176892155	Professional	2.0.10.356	2.0.10.356	09-05-2023	2023-09-05 오전 2:03:13	11:03:13	2.0.10.252	352		1	{/}	엄마	NULL	NULL	NULL	NULL	NULL	NULL	51	1	88	KSY2	List3	NULL	NULL	NULL	NULL	NULL	NULL	NULL	NULL	NULL	1	{/}	2	4	932616	0	{/}	253	932869
좌우반구com(CVF, UVF, BVF)_2	2	1	<?xml version="1.0"?>\n<Clock xmlns:dt="urn:schemas-microsoft-com:datatypes"><Description dt:dt="string">E-Prime Primary Realtime Clock</Description><StartTime><Timestamp dt:dt="int">0</Timestamp><DateUtc dt:dt="string">2023-09-05T02:03:13Z</DateUtc></StartTime><FrequencyChanges><FrequencyChange><Frequency dt:dt="r8">10000000</Frequency><Timestamp dt:dt="r8">9267360535156</Timestamp><Current dt:d…	좌우반구com(CVF, UVF, BVF)_2-002-1	60	1.0.0.169	1	-1176892155	Professional	2.0.10.356	2.0.10.356	09-05-2023	2023-09-05 오전 2:03:13	11:03:13	2.0.10.252	162		2	z	엇압	NULL	NULL	NULL	3	1	30	NULL	NULL	NULL	KSY3	List2	NULL	NULL	NULL	NULL	NULL	NULL	NULL	NULL	NULL	1	z	2	3	445633	0	z	333	445966
좌우반구com(CVF, UVF, BVF)_2	2	1	<?xml version="1.0"?>\n<Clock xmlns:dt="urn:schemas-microsoft-com:datatypes"><Description dt:dt="string">E-Prime Primary Realtime Clock</Description><StartTime><Timestamp dt:dt="int">0</Timestamp><DateUtc dt:dt="string">2023-09-05T02:03:13Z</DateUtc></StartTime><FrequencyChanges><FrequencyChange><Frequency dt:dt="r8">10000000</Frequency><Timestamp dt:dt="r8">9267360535156</Timestamp><Current dt:d…	좌우반구com(CVF, UVF, BVF)_2-002-1	60	1.0.0.169	1	-1176892155	Professional	2.0.10.356	2.0.10.356	09-05-2023	2023-09-05 오전 2:03:13	11:03:13	2.0.10.252	322		2	z	여별	NULL	NULL	NULL	NULL	NULL	NULL	135	1	58	KSY2	List3	NULL	NULL	NULL	NULL	NULL	NULL	NULL	NULL	NULL	0	z	2	4	856416	0	{/}	301	856717
좌우반구com(CVF, UVF, BVF)_2	2	1	<?xml version="1.0"?>\n<Clock xmlns:dt="urn:schemas-microsoft-com:datatypes"><Description dt:dt="string">E-Prime Primary Realtime Clock</Description><StartTime><Timestamp dt:dt="int">0</Timestamp><DateUtc dt:dt="string">2023-09-05T02:03:13Z</DateUtc></StartTime><FrequencyChanges><FrequencyChange><Frequency dt:dt="r8">10000000</Frequency><Timestamp dt:dt="r8">9267360535156</Timestamp><Current dt:d…	좌우반구com(CVF, UVF, BVF)_2-002-1	60	1.0.0.169	1	-1176892155	Professional	2.0.10.356	2.0.10.356	09-05-2023	2023-09-05 오전 2:03:13	11:03:13	2.0.10.252	86		2	z	여본	22	1	86	NULL	NULL	NULL	NULL	NULL	NULL	KSY	List1	0		2	0	242883	183		0	0	1	z	2	3	243066	0	z	444	243510
좌우반구com(CVF, UVF, BVF)_2	2	1	<?xml version="1.0"?>\n<Clock xmlns:dt="urn:schemas-microsoft-com:datatypes"><Description dt:dt="string">E-Prime Primary Realtime Clock</Description><StartTime><Timestamp dt:dt="int">0</Timestamp><DateUtc dt:dt="string">2023-09-05T02:03:13Z</DateUtc></StartTime><FrequencyChanges><FrequencyChange><Frequency dt:dt="r8">10000000</Frequency><Timestamp dt:dt="r8">9267360535156</Timestamp><Current dt:d…	좌우반구com(CVF, UVF, BVF)_2-002-1	60	1.0.0.169	1	-1176892155	Professional	2.0.10.356	2.0.10.356	09-05-2023	2023-09-05 오전 2:03:13	11:03:13	2.0.10.252	363		1	{/}	여생	NULL	NULL	NULL	NULL	NULL	NULL	47	1	99	KSY2	List3	NULL	NULL	NULL	NULL	NULL	NULL	NULL	NULL	NULL	1	{/}	2	4	960366	0	{/}	463	960829
좌우반구com(CVF, UVF, BVF)_2	2	1	<?xml version="1.0"?>\n<Clock xmlns:dt="urn:schemas-microsoft-com:datatypes"><Description dt:dt="string">E-Prime Primary Realtime Clock</Description><StartTime><Timestamp dt:dt="int">0</Timestamp><DateUtc dt:dt="string">2023-09-05T02:03:13Z</DateUtc></StartTime><FrequencyChanges><FrequencyChange><Frequency dt:dt="r8">10000000</Frequency><Timestamp dt:dt="r8">9267360535156</Timestamp><Current dt:d…	좌우반구com(CVF, UVF, BVF)_2-002-1	60	1.0.0.169	1	-1176892155	Professional	2.0.10.356	2.0.10.356	09-05-2023	2023-09-05 오전 2:03:13	11:03:13	2.0.10.252	310		2	z	열례	NULL	NULL	NULL	NULL	NULL	NULL	83	1	46	KSY4	List3	NULL	NULL	NULL	NULL	NULL	NULL	NULL	NULL	NULL	1	z	2	3	825049	0	z	268	825317
좌우반구com(CVF, UVF, BVF)_2	2	1	<?xml version="1.0"?>\n<Clock xmlns:dt="urn:schemas-microsoft-com:datatypes"><Description dt:dt="string">E-Prime Primary Realtime Clock</Description><StartTime><Timestamp dt:dt="int">0</Timestamp><DateUtc dt:dt="string">2023-09-05T02:03:13Z</DateUtc></StartTime><FrequencyChanges><FrequencyChange><Frequency dt:dt="r8">10000000</Frequency><Timestamp dt:dt="r8">9267360535156</Timestamp><Current dt:d…	좌우반구com(CVF, UVF, BVF)_2-002-1	60	1.0.0.169	1	-1176892155	Professional	2.0.10.356	2.0.10.356	09-05-2023	2023-09-05 오전 2:03:13	11:03:13	2.0.10.252	263		2	z	열박	NULL	NULL	NULL	77	1	131	NULL	NULL	NULL	KSY4	List2	NULL	NULL	NULL	NULL	NULL	NULL	NULL	NULL	NULL	1	z	2	3	701816	0	z	598	702414
좌우반구com(CVF, UVF, BVF)_2	2	1	<?xml version="1.0"?>\n<Clock xmlns:dt="urn:schemas-microsoft-com:datatypes"><Description dt:dt="string">E-Prime Primary Realtime Clock</Description><StartTime><Timestamp dt:dt="int">0</Timestamp><DateUtc dt:dt="string">2023-09-05T02:03:13Z</DateUtc></StartTime><FrequencyChanges><FrequencyChange><Frequency dt:dt="r8">10000000</Frequency><Timestamp dt:dt="r8">9267360535156</Timestamp><Current dt:d…	좌우반구com(CVF, UVF, BVF)_2-002-1	60	1.0.0.169	1	-1176892155	Professional	2.0.10.356	2.0.10.356	09-05-2023	2023-09-05 오전 2:03:13	11:03:13	2.0.10.252	140		2	z	열응	NULL	NULL	NULL	61	1	8	NULL	NULL	NULL	KSY	List2	0		2	0	388933	183		0	0	1	z	2	3	389116	0	z	322	389438
좌우반구com(CVF, UVF, BVF)_2	2	1	<?xml version="1.0"?>\n<Clock xmlns:dt="urn:schemas-microsoft-com:datatypes"><Description dt:dt="string">E-Prime Primary Realtime Clock</Description><StartTime><Timestamp dt:dt="int">0</Timestamp><DateUtc dt:dt="string">2023-09-05T02:03:13Z</DateUtc></StartTime><FrequencyChanges><FrequencyChange><Frequency dt:dt="r8">10000000</Frequency><Timestamp dt:dt="r8">9267360535156</Timestamp><Current dt:d…	좌우반구com(CVF, UVF, BVF)_2-002-1	60	1.0.0.169	1	-1176892155	Professional	2.0.10.356	2.0.10.356	09-05-2023	2023-09-05 오전 2:03:13	11:03:13	2.0.10.252	73		1	{/}	열정	59	1	73	NULL	NULL	NULL	NULL	NULL	NULL	KSY2	List1	NULL	NULL	NULL	NULL	NULL	NULL	NULL	NULL	NULL	1	{/}	2	3	209850	0	{/}	268	210118
좌우반구com(CVF, UVF, BVF)_2	2	1	<?xml version="1.0"?>\n<Clock xmlns:dt="urn:schemas-microsoft-com:datatypes"><Description dt:dt="string">E-Prime Primary Realtime Clock</Description><StartTime><Timestamp dt:dt="int">0</Timestamp><DateUtc dt:dt="string">2023-09-05T02:03:13Z</DateUtc></StartTime><FrequencyChanges><FrequencyChange><Frequency dt:dt="r8">10000000</Frequency><Timestamp dt:dt="r8">9267360535156</Timestamp><Current dt:d…	좌우반구com(CVF, UVF, BVF)_2-002-1	60	1.0.0.169	1	-1176892155	Professional	2.0.10.356	2.0.10.356	09-05-2023	2023-09-05 오전 2:03:13	11:03:13	2.0.10.252	193		1	{/}	오류	NULL	NULL	NULL	118	1	61	NULL	NULL	NULL	KSY2	List2	NULL	NULL	NULL	NULL	NULL	NULL	NULL	NULL	NULL	1	{/}	3	3	524349	0	{/}	225	524574
좌우반구com(CVF, UVF, BVF)_2	2	1	<?xml version="1.0"?>\n<Clock xmlns:dt="urn:schemas-microsoft-com:datatypes"><Description dt:dt="string">E-Prime Primary Realtime Clock</Description><StartTime><Timestamp dt:dt="int">0</Timestamp><DateUtc dt:dt="string">2023-09-05T02:03:13Z</DateUtc></StartTime><FrequencyChanges><FrequencyChange><Frequency dt:dt="r8">10000000</Frequency><Timestamp dt:dt="r8">9267360535156</Timestamp><Current dt:d…	좌우반구com(CVF, UVF, BVF)_2-002-1	60	1.0.0.169	1	-1176892155	Professional	2.0.10.356	2.0.10.356	09-05-2023	2023-09-05 오전 2:03:13	11:03:13	2.0.10.252	64		1	{/}	오해	36	1	64	NULL	NULL	NULL	NULL	NULL	NULL	KSY2	List1	NULL	NULL	NULL	NULL	NULL	NULL	NULL	NULL	NULL	1	{/}	2	4	186667	0	{/}	307	186974
좌우반구com(CVF, UVF, BVF)_2	2	1	<?xml version="1.0"?>\n<Clock xmlns:dt="urn:schemas-microsoft-com:datatypes"><Description dt:dt="string">E-Prime Primary Realtime Clock</Description><StartTime><Timestamp dt:dt="int">0</Timestamp><DateUtc dt:dt="string">2023-09-05T02:03:13Z</DateUtc></StartTime><FrequencyChanges><FrequencyChange><Frequency dt:dt="r8">10000000</Frequency><Timestamp dt:dt="r8">9267360535156</Timestamp><Current dt:d…	좌우반구com(CVF, UVF, BVF)_2-002-1	60	1.0.0.169	1	-1176892155	Professional	2.0.10.356	2.0.10.356	09-05-2023	2023-09-05 오전 2:03:13	11:03:13	2.0.10.252	7		2	z	외보	130	1	7	NULL	NULL	NULL	NULL	NULL	NULL	KSY2	List1	NULL	NULL	NULL	NULL	NULL	NULL	NULL	NULL	NULL	1	z	2	4	40367	0	z	511	40878
좌우반구com(CVF, UVF, BVF)_2	2	1	<?xml version="1.0"?>\n<Clock xmlns:dt="urn:schemas-microsoft-com:datatypes"><Description dt:dt="string">E-Prime Primary Realtime Clock</Description><StartTime><Timestamp dt:dt="int">0</Timestamp><DateUtc dt:dt="string">2023-09-05T02:03:13Z</DateUtc></StartTime><FrequencyChanges><FrequencyChange><Frequency dt:dt="r8">10000000</Frequency><Timestamp dt:dt="r8">9267360535156</Timestamp><Current dt:d…	좌우반구com(CVF, UVF, BVF)_2-002-1	60	1.0.0.169	1	-1176892155	Professional	2.0.10.356	2.0.10.356	09-05-2023	2023-09-05 오전 2:03:13	11:03:13	2.0.10.252	176		1	{/}	외부	NULL	NULL	NULL	74	1	44	NULL	NULL	NULL	KSY2	List2	NULL	NULL	NULL	NULL	NULL	NULL	NULL	NULL	NULL	1	{/}	2	4	480750	0	{/}	264	481014
좌우반구com(CVF, UVF, BVF)_2	2	1	<?xml version="1.0"?>\n<Clock xmlns:dt="urn:schemas-microsoft-com:datatypes"><Description dt:dt="string">E-Prime Primary Realtime Clock</Description><StartTime><Timestamp dt:dt="int">0</Timestamp><DateUtc dt:dt="string">2023-09-05T02:03:13Z</DateUtc></StartTime><FrequencyChanges><FrequencyChange><Frequency dt:dt="r8">10000000</Frequency><Timestamp dt:dt="r8">9267360535156</Timestamp><Current dt:d…	좌우반구com(CVF, UVF, BVF)_2-002-1	60	1.0.0.169	1	-1176892155	Professional	2.0.10.356	2.0.10.356	09-05-2023	2023-09-05 오전 2:03:13	11:03:13	2.0.10.252	148		2	z	요명	NULL	NULL	NULL	55	1	16	NULL	NULL	NULL	KSY2	List2	NULL	NULL	NULL	NULL	NULL	NULL	NULL	NULL	NULL	1	z	2	3	409983	0	z	279	410262
좌우반구com(CVF, UVF, BVF)_2	2	1	<?xml version="1.0"?>\n<Clock xmlns:dt="urn:schemas-microsoft-com:datatypes"><Description dt:dt="string">E-Prime Primary Realtime Clock</Description><StartTime><Timestamp dt:dt="int">0</Timestamp><DateUtc dt:dt="string">2023-09-05T02:03:13Z</DateUtc></StartTime><FrequencyChanges><FrequencyChange><Frequency dt:dt="r8">10000000</Frequency><Timestamp dt:dt="r8">9267360535156</Timestamp><Current dt:d…	좌우반구com(CVF, UVF, BVF)_2-002-1	60	1.0.0.169	1	-1176892155	Professional	2.0.10.356	2.0.10.356	09-05-2023	2023-09-05 오전 2:03:13	11:03:13	2.0.10.252	256		1	{/}	요소	NULL	NULL	NULL	38	1	124	NULL	NULL	NULL	KSY2	List2	NULL	NULL	NULL	NULL	NULL	NULL	NULL	NULL	NULL	1	{/}	2	4	684083	0	{/}	283	684366
좌우반구com(CVF, UVF, BVF)_2	2	1	<?xml version="1.0"?>\n<Clock xmlns:dt="urn:schemas-microsoft-com:datatypes"><Description dt:dt="string">E-Prime Primary Realtime Clock</Description><StartTime><Timestamp dt:dt="int">0</Timestamp><DateUtc dt:dt="string">2023-09-05T02:03:13Z</DateUtc></StartTime><FrequencyChanges><FrequencyChange><Frequency dt:dt="r8">10000000</Frequency><Timestamp dt:dt="r8">9267360535156</Timestamp><Current dt:d…	좌우반구com(CVF, UVF, BVF)_2-002-1	60	1.0.0.169	1	-1176892155	Professional	2.0.10.356	2.0.10.356	09-05-2023	2023-09-05 오전 2:03:13	11:03:13	2.0.10.252	67		1	{/}	요청	94	1	67	NULL	NULL	NULL	NULL	NULL	NULL	KSY2	List1	NULL	NULL	NULL	NULL	NULL	NULL	NULL	NULL	NULL	1	{/}	2	4	194384	0	{/}	326	194710
좌우반구com(CVF, UVF, BVF)_2	2	1	<?xml version="1.0"?>\n<Clock xmlns:dt="urn:schemas-microsoft-com:datatypes"><Description dt:dt="string">E-Prime Primary Realtime Clock</Description><StartTime><Timestamp dt:dt="int">0</Timestamp><DateUtc dt:dt="string">2023-09-05T02:03:13Z</DateUtc></StartTime><FrequencyChanges><FrequencyChange><Frequency dt:dt="r8">10000000</Frequency><Timestamp dt:dt="r8">9267360535156</Timestamp><Current dt:d…	좌우반구com(CVF, UVF, BVF)_2-002-1	60	1.0.0.169	1	-1176892155	Professional	2.0.10.356	2.0.10.356	09-05-2023	2023-09-05 오전 2:03:13	11:03:13	2.0.10.252	392		2	z	용스	NULL	NULL	NULL	NULL	NULL	NULL	28	1	128	KSY2	List3	NULL	NULL	NULL	NULL	NULL	NULL	NULL	NULL	NULL	1	z	2	4	1034683	0	z	226	1034909
좌우반구com(CVF, UVF, BVF)_2	2	1	<?xml version="1.0"?>\n<Clock xmlns:dt="urn:schemas-microsoft-com:datatypes"><Description dt:dt="string">E-Prime Primary Realtime Clock</Description><StartTime><Timestamp dt:dt="int">0</Timestamp><DateUtc dt:dt="string">2023-09-05T02:03:13Z</DateUtc></StartTime><FrequencyChanges><FrequencyChange><Frequency dt:dt="r8">10000000</Frequency><Timestamp dt:dt="r8">9267360535156</Timestamp><Current dt:d…	좌우반구com(CVF, UVF, BVF)_2-002-1	60	1.0.0.169	1	-1176892155	Professional	2.0.10.356	2.0.10.356	09-05-2023	2023-09-05 오전 2:03:13	11:03:13	2.0.10.252	228		1	{/}	용어	NULL	NULL	NULL	47	1	96	NULL	NULL	NULL	KSY2	List2	NULL	NULL	NULL	NULL	NULL	NULL	NULL	NULL	NULL	1	{/}	2	3	613149	0	{/}	377	613526
좌우반구com(CVF, UVF, BVF)_2	2	1	<?xml version="1.0"?>\n<Clock xmlns:dt="urn:schemas-microsoft-com:datatypes"><Description dt:dt="string">E-Prime Primary Realtime Clock</Description><StartTime><Timestamp dt:dt="int">0</Timestamp><DateUtc dt:dt="string">2023-09-05T02:03:13Z</DateUtc></StartTime><FrequencyChanges><FrequencyChange><Frequency dt:dt="r8">10000000</Frequency><Timestamp dt:dt="r8">9267360535156</Timestamp><Current dt:d…	좌우반구com(CVF, UVF, BVF)_2-002-1	60	1.0.0.169	1	-1176892155	Professional	2.0.10.356	2.0.10.356	09-05-2023	2023-09-05 오전 2:03:13	11:03:13	2.0.10.252	92		1	{/}	우려	61	1	92	NULL	NULL	NULL	NULL	NULL	NULL	KSY2	List1	NULL	NULL	NULL	NULL	NULL	NULL	NULL	NULL	NULL	1	{/}	2	3	258500	0	{/}	226	258726
좌우반구com(CVF, UVF, BVF)_2	2	1	<?xml version="1.0"?>\n<Clock xmlns:dt="urn:schemas-microsoft-com:datatypes"><Description dt:dt="string">E-Prime Primary Realtime Clock</Description><StartTime><Timestamp dt:dt="int">0</Timestamp><DateUtc dt:dt="string">2023-09-05T02:03:13Z</DateUtc></StartTime><FrequencyChanges><FrequencyChange><Frequency dt:dt="r8">10000000</Frequency><Timestamp dt:dt="r8">9267360535156</Timestamp><Current dt:d…	좌우반구com(CVF, UVF, BVF)_2-002-1	60	1.0.0.169	1	-1176892155	Professional	2.0.10.356	2.0.10.356	09-05-2023	2023-09-05 오전 2:03:13	11:03:13	2.0.10.252	33		2	z	운국	95	1	33	NULL	NULL	NULL	NULL	NULL	NULL	KSY3	List1	NULL	NULL	NULL	NULL	NULL	NULL	NULL	NULL	NULL	1	z	2	3	107617	0	z	317	107934
좌우반구com(CVF, UVF, BVF)_2	2	1	<?xml version="1.0"?>\n<Clock xmlns:dt="urn:schemas-microsoft-com:datatypes"><Description dt:dt="string">E-Prime Primary Realtime Clock</Description><StartTime><Timestamp dt:dt="int">0</Timestamp><DateUtc dt:dt="string">2023-09-05T02:03:13Z</DateUtc></StartTime><FrequencyChanges><FrequencyChange><Frequency dt:dt="r8">10000000</Frequency><Timestamp dt:dt="r8">9267360535156</Timestamp><Current dt:d…	좌우반구com(CVF, UVF, BVF)_2-002-1	60	1.0.0.169	1	-1176892155	Professional	2.0.10.356	2.0.10.356	09-05-2023	2023-09-05 오전 2:03:13	11:03:13	2.0.10.252	344		2	z	운속	NULL	NULL	NULL	NULL	NULL	NULL	35	1	80	KSY4	List3	NULL	NULL	NULL	NULL	NULL	NULL	NULL	NULL	NULL	1	z	2	4	912566	0	z	319	912885
좌우반구com(CVF, UVF, BVF)_2	2	1	<?xml version="1.0"?>\n<Clock xmlns:dt="urn:schemas-microsoft-com:datatypes"><Description dt:dt="string">E-Prime Primary Realtime Clock</Description><StartTime><Timestamp dt:dt="int">0</Timestamp><DateUtc dt:dt="string">2023-09-05T02:03:13Z</DateUtc></StartTime><FrequencyChanges><FrequencyChange><Frequency dt:dt="r8">10000000</Frequency><Timestamp dt:dt="r8">9267360535156</Timestamp><Current dt:d…	좌우반구com(CVF, UVF, BVF)_2-002-1	60	1.0.0.169	1	-1176892155	Professional	2.0.10.356	2.0.10.356	09-05-2023	2023-09-05 오전 2:03:13	11:03:13	2.0.10.252	78		1	{/}	원리	99	1	78	NULL	NULL	NULL	NULL	NULL	NULL	KSY2	List1	NULL	NULL	NULL	NULL	NULL	NULL	NULL	NULL	NULL	1	{/}	3	3	222516	0	{/}	314	222830
좌우반구com(CVF, UVF, BVF)_2	2	1	<?xml version="1.0"?>\n<Clock xmlns:dt="urn:schemas-microsoft-com:datatypes"><Description dt:dt="string">E-Prime Primary Realtime Clock</Description><StartTime><Timestamp dt:dt="int">0</Timestamp><DateUtc dt:dt="string">2023-09-05T02:03:13Z</DateUtc></StartTime><FrequencyChanges><FrequencyChange><Frequency dt:dt="r8">10000000</Frequency><Timestamp dt:dt="r8">9267360535156</Timestamp><Current dt:d…	좌우반구com(CVF, UVF, BVF)_2-002-1	60	1.0.0.169	1	-1176892155	Professional	2.0.10.356	2.0.10.356	09-05-2023	2023-09-05 오전 2:03:13	11:03:13	2.0.10.252	125		1	{/}	원인	84	1	125	NULL	NULL	NULL	NULL	NULL	NULL	KSY2	List1	NULL	NULL	NULL	NULL	NULL	NULL	NULL	NULL	NULL	1	{/}	2	3	344433	0	{/}	349	344782
좌우반구com(CVF, UVF, BVF)_2	2	1	<?xml version="1.0"?>\n<Clock xmlns:dt="urn:schemas-microsoft-com:datatypes"><Description dt:dt="string">E-Prime Primary Realtime Clock</Description><StartTime><Timestamp dt:dt="int">0</Timestamp><DateUtc dt:dt="string">2023-09-05T02:03:13Z</DateUtc></StartTime><FrequencyChanges><FrequencyChange><Frequency dt:dt="r8">10000000</Frequency><Timestamp dt:dt="r8">9267360535156</Timestamp><Current dt:d…	좌우반구com(CVF, UVF, BVF)_2-002-1	60	1.0.0.169	1	-1176892155	Professional	2.0.10.356	2.0.10.356	09-05-2023	2023-09-05 오전 2:03:13	11:03:13	2.0.10.252	360		1	{/}	원장	NULL	NULL	NULL	NULL	NULL	NULL	43	1	96	KSY2	List3	NULL	NULL	NULL	NULL	NULL	NULL	NULL	NULL	NULL	1	{/}	2	4	952783	0	{/}	303	953086
좌우반구com(CVF, UVF, BVF)_2	2	1	<?xml version="1.0"?>\n<Clock xmlns:dt="urn:schemas-microsoft-com:datatypes"><Description dt:dt="string">E-Prime Primary Realtime Clock</Description><StartTime><Timestamp dt:dt="int">0</Timestamp><DateUtc dt:dt="string">2023-09-05T02:03:13Z</DateUtc></StartTime><FrequencyChanges><FrequencyChange><Frequency dt:dt="r8">10000000</Frequency><Timestamp dt:dt="r8">9267360535156</Timestamp><Current dt:d…	좌우반구com(CVF, UVF, BVF)_2-002-1	60	1.0.0.169	1	-1176892155	Professional	2.0.10.356	2.0.10.356	09-05-2023	2023-09-05 오전 2:03:13	11:03:13	2.0.10.252	31		2	z	원착	46	1	31	NULL	NULL	NULL	NULL	NULL	NULL	KSY2	List1	NULL	NULL	NULL	NULL	NULL	NULL	NULL	NULL	NULL	0	z	2	4	102567	0	{/}	359	102926
좌우반구com(CVF, UVF, BVF)_2	2	1	<?xml version="1.0"?>\n<Clock xmlns:dt="urn:schemas-microsoft-com:datatypes"><Description dt:dt="string">E-Prime Primary Realtime Clock</Description><StartTime><Timestamp dt:dt="int">0</Timestamp><DateUtc dt:dt="string">2023-09-05T02:03:13Z</DateUtc></StartTime><FrequencyChanges><FrequencyChange><Frequency dt:dt="r8">10000000</Frequency><Timestamp dt:dt="r8">9267360535156</Timestamp><Current dt:d…	좌우반구com(CVF, UVF, BVF)_2-002-1	60	1.0.0.169	1	-1176892155	Professional	2.0.10.356	2.0.10.356	09-05-2023	2023-09-05 오전 2:03:13	11:03:13	2.0.10.252	313		1	{/}	원형	NULL	NULL	NULL	NULL	NULL	NULL	122	1	49	KSY2	List3	NULL	NULL	NULL	NULL	NULL	NULL	NULL	NULL	NULL	1	{/}	2	3	832716	0	{/}	433	833149
좌우반구com(CVF, UVF, BVF)_2	2	1	<?xml version="1.0"?>\n<Clock xmlns:dt="urn:schemas-microsoft-com:datatypes"><Description dt:dt="string">E-Prime Primary Realtime Clock</Description><StartTime><Timestamp dt:dt="int">0</Timestamp><DateUtc dt:dt="string">2023-09-05T02:03:13Z</DateUtc></StartTime><FrequencyChanges><FrequencyChange><Frequency dt:dt="r8">10000000</Frequency><Timestamp dt:dt="r8">9267360535156</Timestamp><Current dt:d…	좌우반구com(CVF, UVF, BVF)_2-002-1	60	1.0.0.169	1	-1176892155	Professional	2.0.10.356	2.0.10.356	09-05-2023	2023-09-05 오전 2:03:13	11:03:13	2.0.10.252	227		2	z	위절	NULL	NULL	NULL	81	1	95	NULL	NULL	NULL	KSY2	List2	NULL	NULL	NULL	NULL	NULL	NULL	NULL	NULL	NULL	1	z	2	3	610566	0	z	376	610942
좌우반구com(CVF, UVF, BVF)_2	2	1	<?xml version="1.0"?>\n<Clock xmlns:dt="urn:schemas-microsoft-com:datatypes"><Description dt:dt="string">E-Prime Primary Realtime Clock</Description><StartTime><Timestamp dt:dt="int">0</Timestamp><DateUtc dt:dt="string">2023-09-05T02:03:13Z</DateUtc></StartTime><FrequencyChanges><FrequencyChange><Frequency dt:dt="r8">10000000</Frequency><Timestamp dt:dt="r8">9267360535156</Timestamp><Current dt:d…	좌우반구com(CVF, UVF, BVF)_2-002-1	60	1.0.0.169	1	-1176892155	Professional	2.0.10.356	2.0.10.356	09-05-2023	2023-09-05 오전 2:03:13	11:03:13	2.0.10.252	243		1	{/}	유형	NULL	NULL	NULL	23	1	111	NULL	NULL	NULL	KSY2	List2	NULL	NULL	NULL	NULL	NULL	NULL	NULL	NULL	NULL	1	{/}	2	4	651050	0	{/}	316	651366
좌우반구com(CVF, UVF, BVF)_2	2	1	<?xml version="1.0"?>\n<Clock xmlns:dt="urn:schemas-microsoft-com:datatypes"><Description dt:dt="string">E-Prime Primary Realtime Clock</Description><StartTime><Timestamp dt:dt="int">0</Timestamp><DateUtc dt:dt="string">2023-09-05T02:03:13Z</DateUtc></StartTime><FrequencyChanges><FrequencyChange><Frequency dt:dt="r8">10000000</Frequency><Timestamp dt:dt="r8">9267360535156</Timestamp><Current dt:d…	좌우반구com(CVF, UVF, BVF)_2-002-1	60	1.0.0.169	1	-1176892155	Professional	2.0.10.356	2.0.10.356	09-05-2023	2023-09-05 오전 2:03:13	11:03:13	2.0.10.252	331		1	{/}	음식	NULL	NULL	NULL	NULL	NULL	NULL	72	1	67	KSY2	List3	NULL	NULL	NULL	NULL	NULL	NULL	NULL	NULL	NULL	1	{/}	3	3	879882	0	{/}	227	880109
좌우반구com(CVF, UVF, BVF)_2	2	1	<?xml version="1.0"?>\n<Clock xmlns:dt="urn:schemas-microsoft-com:datatypes"><Description dt:dt="string">E-Prime Primary Realtime Clock</Description><StartTime><Timestamp dt:dt="int">0</Timestamp><DateUtc dt:dt="string">2023-09-05T02:03:13Z</DateUtc></StartTime><FrequencyChanges><FrequencyChange><Frequency dt:dt="r8">10000000</Frequency><Timestamp dt:dt="r8">9267360535156</Timestamp><Current dt:d…	좌우반구com(CVF, UVF, BVF)_2-002-1	60	1.0.0.169	1	-1176892155	Professional	2.0.10.356	2.0.10.356	09-05-2023	2023-09-05 오전 2:03:13	11:03:13	2.0.10.252	41		2	z	음안	80	1	41	NULL	NULL	NULL	NULL	NULL	NULL	KSY	List1	0		2	0	127150	184		0	0	0	z	2	4	127334	0	{/}	600	127934
좌우반구com(CVF, UVF, BVF)_2	2	1	<?xml version="1.0"?>\n<Clock xmlns:dt="urn:schemas-microsoft-com:datatypes"><Description dt:dt="string">E-Prime Primary Realtime Clock</Description><StartTime><Timestamp dt:dt="int">0</Timestamp><DateUtc dt:dt="string">2023-09-05T02:03:13Z</DateUtc></StartTime><FrequencyChanges><FrequencyChange><Frequency dt:dt="r8">10000000</Frequency><Timestamp dt:dt="r8">9267360535156</Timestamp><Current dt:d…	좌우반구com(CVF, UVF, BVF)_2-002-1	60	1.0.0.169	1	-1176892155	Professional	2.0.10.356	2.0.10.356	09-05-2023	2023-09-05 오전 2:03:13	11:03:13	2.0.10.252	350		2	z	응어	NULL	NULL	NULL	NULL	NULL	NULL	21	1	86	KSY3	List3	NULL	NULL	NULL	NULL	NULL	NULL	NULL	NULL	NULL	0	z	2	4	927833	0	{/}	220	928053
좌우반구com(CVF, UVF, BVF)_2	2	1	<?xml version="1.0"?>\n<Clock xmlns:dt="urn:schemas-microsoft-com:datatypes"><Description dt:dt="string">E-Prime Primary Realtime Clock</Description><StartTime><Timestamp dt:dt="int">0</Timestamp><DateUtc dt:dt="string">2023-09-05T02:03:13Z</DateUtc></StartTime><FrequencyChanges><FrequencyChange><Frequency dt:dt="r8">10000000</Frequency><Timestamp dt:dt="r8">9267360535156</Timestamp><Current dt:d…	좌우반구com(CVF, UVF, BVF)_2-002-1	60	1.0.0.169	1	-1176892155	Professional	2.0.10.356	2.0.10.356	09-05-2023	2023-09-05 오전 2:03:13	11:03:13	2.0.10.252	335		2	z	의마	NULL	NULL	NULL	NULL	NULL	NULL	74	1	71	KSY3	List3	NULL	NULL	NULL	NULL	NULL	NULL	NULL	NULL	NULL	0	z	2	4	889916	0	{/}	234	890150
좌우반구com(CVF, UVF, BVF)_2	2	1	<?xml version="1.0"?>\n<Clock xmlns:dt="urn:schemas-microsoft-com:datatypes"><Description dt:dt="string">E-Prime Primary Realtime Clock</Description><StartTime><Timestamp dt:dt="int">0</Timestamp><DateUtc dt:dt="string">2023-09-05T02:03:13Z</DateUtc></StartTime><FrequencyChanges><FrequencyChange><Frequency dt:dt="r8">10000000</Frequency><Timestamp dt:dt="r8">9267360535156</Timestamp><Current dt:d…	좌우반구com(CVF, UVF, BVF)_2-002-1	60	1.0.0.169	1	-1176892155	Professional	2.0.10.356	2.0.10.356	09-05-2023	2023-09-05 오전 2:03:13	11:03:13	2.0.10.252	81		1	{/}	의미	31	1	81	NULL	NULL	NULL	NULL	NULL	NULL	KSY2	List1	NULL	NULL	NULL	NULL	NULL	NULL	NULL	NULL	NULL	1	{/}	3	3	230016	0	{/}	190	230206
좌우반구com(CVF, UVF, BVF)_2	2	1	<?xml version="1.0"?>\n<Clock xmlns:dt="urn:schemas-microsoft-com:datatypes"><Description dt:dt="string">E-Prime Primary Realtime Clock</Description><StartTime><Timestamp dt:dt="int">0</Timestamp><DateUtc dt:dt="string">2023-09-05T02:03:13Z</DateUtc></StartTime><FrequencyChanges><FrequencyChange><Frequency dt:dt="r8">10000000</Frequency><Timestamp dt:dt="r8">9267360535156</Timestamp><Current dt:d…	좌우반구com(CVF, UVF, BVF)_2-002-1	60	1.0.0.169	1	-1176892155	Professional	2.0.10.356	2.0.10.356	09-05-2023	2023-09-05 오전 2:03:13	11:03:13	2.0.10.252	8		2	z	의필	100	1	8	NULL	NULL	NULL	NULL	NULL	NULL	KSY	List1	0		2	0	42900	183		0	0	1	z	2	3	43083	0	z	427	43510
좌우반구com(CVF, UVF, BVF)_2	2	1	<?xml version="1.0"?>\n<Clock xmlns:dt="urn:schemas-microsoft-com:datatypes"><Description dt:dt="string">E-Prime Primary Realtime Clock</Description><StartTime><Timestamp dt:dt="int">0</Timestamp><DateUtc dt:dt="string">2023-09-05T02:03:13Z</DateUtc></StartTime><FrequencyChanges><FrequencyChange><Frequency dt:dt="r8">10000000</Frequency><Timestamp dt:dt="r8">9267360535156</Timestamp><Current dt:d…	좌우반구com(CVF, UVF, BVF)_2-002-1	60	1.0.0.169	1	-1176892155	Professional	2.0.10.356	2.0.10.356	09-05-2023	2023-09-05 오전 2:03:13	11:03:13	2.0.10.252	50		2	z	이느	73	1	50	NULL	NULL	NULL	NULL	NULL	NULL	KSY3	List1	NULL	NULL	NULL	NULL	NULL	NULL	NULL	NULL	NULL	0	z	2	4	150717	0	{/}	377	151094
좌우반구com(CVF, UVF, BVF)_2	2	1	<?xml version="1.0"?>\n<Clock xmlns:dt="urn:schemas-microsoft-com:datatypes"><Description dt:dt="string">E-Prime Primary Realtime Clock</Description><StartTime><Timestamp dt:dt="int">0</Timestamp><DateUtc dt:dt="string">2023-09-05T02:03:13Z</DateUtc></StartTime><FrequencyChanges><FrequencyChange><Frequency dt:dt="r8">10000000</Frequency><Timestamp dt:dt="r8">9267360535156</Timestamp><Current dt:d…	좌우반구com(CVF, UVF, BVF)_2-002-1	60	1.0.0.169	1	-1176892155	Professional	2.0.10.356	2.0.10.356	09-05-2023	2023-09-05 오전 2:03:13	11:03:13	2.0.10.252	99		1	{/}	이득	10	1	99	NULL	NULL	NULL	NULL	NULL	NULL	KSY2	List1	NULL	NULL	NULL	NULL	NULL	NULL	NULL	NULL	NULL	1	{/}	2	3	276133	0	{/}	433	276566
좌우반구com(CVF, UVF, BVF)_2	2	1	<?xml version="1.0"?>\n<Clock xmlns:dt="urn:schemas-microsoft-com:datatypes"><Description dt:dt="string">E-Prime Primary Realtime Clock</Description><StartTime><Timestamp dt:dt="int">0</Timestamp><DateUtc dt:dt="string">2023-09-05T02:03:13Z</DateUtc></StartTime><FrequencyChanges><FrequencyChange><Frequency dt:dt="r8">10000000</Frequency><Timestamp dt:dt="r8">9267360535156</Timestamp><Current dt:d…	좌우반구com(CVF, UVF, BVF)_2-002-1	60	1.0.0.169	1	-1176892155	Professional	2.0.10.356	2.0.10.356	09-05-2023	2023-09-05 오전 2:03:13	11:03:13	2.0.10.252	113		1	{/}	이유	102	1	113	NULL	NULL	NULL	NULL	NULL	NULL	KSY2	List1	NULL	NULL	NULL	NULL	NULL	NULL	NULL	NULL	NULL	1	{/}	2	3	312100	0	{/}	290	312390
좌우반구com(CVF, UVF, BVF)_2	2	1	<?xml version="1.0"?>\n<Clock xmlns:dt="urn:schemas-microsoft-com:datatypes"><Description dt:dt="string">E-Prime Primary Realtime Clock</Description><StartTime><Timestamp dt:dt="int">0</Timestamp><DateUtc dt:dt="string">2023-09-05T02:03:13Z</DateUtc></StartTime><FrequencyChanges><FrequencyChange><Frequency dt:dt="r8">10000000</Frequency><Timestamp dt:dt="r8">9267360535156</Timestamp><Current dt:d…	좌우반구com(CVF, UVF, BVF)_2-002-1	60	1.0.0.169	1	-1176892155	Professional	2.0.10.356	2.0.10.356	09-05-2023	2023-09-05 오전 2:03:13	11:03:13	2.0.10.252	117		1	{/}	이전	103	1	117	NULL	NULL	NULL	NULL	NULL	NULL	KSY2	List1	NULL	NULL	NULL	NULL	NULL	NULL	NULL	NULL	NULL	1	{/}	2	4	322267	0	{/}	443	322710
좌우반구com(CVF, UVF, BVF)_2	2	1	<?xml version="1.0"?>\n<Clock xmlns:dt="urn:schemas-microsoft-com:datatypes"><Description dt:dt="string">E-Prime Primary Realtime Clock</Description><StartTime><Timestamp dt:dt="int">0</Timestamp><DateUtc dt:dt="string">2023-09-05T02:03:13Z</DateUtc></StartTime><FrequencyChanges><FrequencyChange><Frequency dt:dt="r8">10000000</Frequency><Timestamp dt:dt="r8">9267360535156</Timestamp><Current dt:d…	좌우반구com(CVF, UVF, BVF)_2-002-1	60	1.0.0.169	1	-1176892155	Professional	2.0.10.356	2.0.10.356	09-05-2023	2023-09-05 오전 2:03:13	11:03:13	2.0.10.252	365		2	z	익궤	NULL	NULL	NULL	NULL	NULL	NULL	133	1	101	KSY	List3	0		2	0	965316	183		0	0	1	z	2	3	965499	0	z	354	965853
좌우반구com(CVF, UVF, BVF)_2	2	1	<?xml version="1.0"?>\n<Clock xmlns:dt="urn:schemas-microsoft-com:datatypes"><Description dt:dt="string">E-Prime Primary Realtime Clock</Description><StartTime><Timestamp dt:dt="int">0</Timestamp><DateUtc dt:dt="string">2023-09-05T02:03:13Z</DateUtc></StartTime><FrequencyChanges><FrequencyChange><Frequency dt:dt="r8">10000000</Frequency><Timestamp dt:dt="r8">9267360535156</Timestamp><Current dt:d…	좌우반구com(CVF, UVF, BVF)_2-002-1	60	1.0.0.169	1	-1176892155	Professional	2.0.10.356	2.0.10.356	09-05-2023	2023-09-05 오전 2:03:13	11:03:13	2.0.10.252	306		2	z	익력	NULL	NULL	NULL	NULL	NULL	NULL	95	1	42	KSY	List3	0		2	0	814266	183		0	0	1	z	3	3	814449	0	z	572	815021
좌우반구com(CVF, UVF, BVF)_2	2	1	<?xml version="1.0"?>\n<Clock xmlns:dt="urn:schemas-microsoft-com:datatypes"><Description dt:dt="string">E-Prime Primary Realtime Clock</Description><StartTime><Timestamp dt:dt="int">0</Timestamp><DateUtc dt:dt="string">2023-09-05T02:03:13Z</DateUtc></StartTime><FrequencyChanges><FrequencyChange><Frequency dt:dt="r8">10000000</Frequency><Timestamp dt:dt="r8">9267360535156</Timestamp><Current dt:d…	좌우반구com(CVF, UVF, BVF)_2-002-1	60	1.0.0.169	1	-1176892155	Professional	2.0.10.356	2.0.10.356	09-05-2023	2023-09-05 오전 2:03:13	11:03:13	2.0.10.252	89		1	{/}	인간	87	1	89	NULL	NULL	NULL	NULL	NULL	NULL	KSY2	List1	NULL	NULL	NULL	NULL	NULL	NULL	NULL	NULL	NULL	1	{/}	2	3	250833	0	{/}	341	251174
좌우반구com(CVF, UVF, BVF)_2	2	1	<?xml version="1.0"?>\n<Clock xmlns:dt="urn:schemas-microsoft-com:datatypes"><Description dt:dt="string">E-Prime Primary Realtime Clock</Description><StartTime><Timestamp dt:dt="int">0</Timestamp><DateUtc dt:dt="string">2023-09-05T02:03:13Z</DateUtc></StartTime><FrequencyChanges><FrequencyChange><Frequency dt:dt="r8">10000000</Frequency><Timestamp dt:dt="r8">9267360535156</Timestamp><Current dt:d…	좌우반구com(CVF, UVF, BVF)_2-002-1	60	1.0.0.169	1	-1176892155	Professional	2.0.10.356	2.0.10.356	09-05-2023	2023-09-05 오전 2:03:13	11:03:13	2.0.10.252	69		1	{/}	인사	56	1	69	NULL	NULL	NULL	NULL	NULL	NULL	KSY2	List1	NULL	NULL	NULL	NULL	NULL	NULL	NULL	NULL	NULL	1	{/}	2	4	199534	0	{/}	352	199886
좌우반구com(CVF, UVF, BVF)_2	2	1	<?xml version="1.0"?>\n<Clock xmlns:dt="urn:schemas-microsoft-com:datatypes"><Description dt:dt="string">E-Prime Primary Realtime Clock</Description><StartTime><Timestamp dt:dt="int">0</Timestamp><DateUtc dt:dt="string">2023-09-05T02:03:13Z</DateUtc></StartTime><FrequencyChanges><FrequencyChange><Frequency dt:dt="r8">10000000</Frequency><Timestamp dt:dt="r8">9267360535156</Timestamp><Current dt:d…	좌우반구com(CVF, UVF, BVF)_2-002-1	60	1.0.0.169	1	-1176892155	Professional	2.0.10.356	2.0.10.356	09-05-2023	2023-09-05 오전 2:03:13	11:03:13	2.0.10.252	212		1	{/}	인생	NULL	NULL	NULL	21	1	80	NULL	NULL	NULL	KSY2	List2	NULL	NULL	NULL	NULL	NULL	NULL	NULL	NULL	NULL	1	{/}	2	3	572266	0	{/}	220	572486
좌우반구com(CVF, UVF, BVF)_2	2	1	<?xml version="1.0"?>\n<Clock xmlns:dt="urn:schemas-microsoft-com:datatypes"><Description dt:dt="string">E-Prime Primary Realtime Clock</Description><StartTime><Timestamp dt:dt="int">0</Timestamp><DateUtc dt:dt="string">2023-09-05T02:03:13Z</DateUtc></StartTime><FrequencyChanges><FrequencyChange><Frequency dt:dt="r8">10000000</Frequency><Timestamp dt:dt="r8">9267360535156</Timestamp><Current dt:d…	좌우반구com(CVF, UVF, BVF)_2-002-1	60	1.0.0.169	1	-1176892155	Professional	2.0.10.356	2.0.10.356	09-05-2023	2023-09-05 오전 2:03:13	11:03:13	2.0.10.252	152		1	{/}	인연	NULL	NULL	NULL	85	1	20	NULL	NULL	NULL	KSY2	List2	NULL	NULL	NULL	NULL	NULL	NULL	NULL	NULL	NULL	1	{/}	2	3	420250	0	{/}	372	420622
좌우반구com(CVF, UVF, BVF)_2	2	1	<?xml version="1.0"?>\n<Clock xmlns:dt="urn:schemas-microsoft-com:datatypes"><Description dt:dt="string">E-Prime Primary Realtime Clock</Description><StartTime><Timestamp dt:dt="int">0</Timestamp><DateUtc dt:dt="string">2023-09-05T02:03:13Z</DateUtc></StartTime><FrequencyChanges><FrequencyChange><Frequency dt:dt="r8">10000000</Frequency><Timestamp dt:dt="r8">9267360535156</Timestamp><Current dt:d…	좌우반구com(CVF, UVF, BVF)_2-002-1	60	1.0.0.169	1	-1176892155	Professional	2.0.10.356	2.0.10.356	09-05-2023	2023-09-05 오전 2:03:13	11:03:13	2.0.10.252	394		2	z	일려	NULL	NULL	NULL	NULL	NULL	NULL	11	1	130	KSY	List3	0		2	0	1039432	184		0	0	1	z	2	4	1039616	0	z	237	1039853
좌우반구com(CVF, UVF, BVF)_2	2	1	<?xml version="1.0"?>\n<Clock xmlns:dt="urn:schemas-microsoft-com:datatypes"><Description dt:dt="string">E-Prime Primary Realtime Clock</Description><StartTime><Timestamp dt:dt="int">0</Timestamp><DateUtc dt:dt="string">2023-09-05T02:03:13Z</DateUtc></StartTime><FrequencyChanges><FrequencyChange><Frequency dt:dt="r8">10000000</Frequency><Timestamp dt:dt="r8">9267360535156</Timestamp><Current dt:d…	좌우반구com(CVF, UVF, BVF)_2-002-1	60	1.0.0.169	1	-1176892155	Professional	2.0.10.356	2.0.10.356	09-05-2023	2023-09-05 오전 2:03:13	11:03:13	2.0.10.252	107		2	z	일섭	92	1	107	NULL	NULL	NULL	NULL	NULL	NULL	KSY2	List1	NULL	NULL	NULL	NULL	NULL	NULL	NULL	NULL	NULL	1	z	2	3	296883	0	z	403	297286
좌우반구com(CVF, UVF, BVF)_2	2	1	<?xml version="1.0"?>\n<Clock xmlns:dt="urn:schemas-microsoft-com:datatypes"><Description dt:dt="string">E-Prime Primary Realtime Clock</Description><StartTime><Timestamp dt:dt="int">0</Timestamp><DateUtc dt:dt="string">2023-09-05T02:03:13Z</DateUtc></StartTime><FrequencyChanges><FrequencyChange><Frequency dt:dt="r8">10000000</Frequency><Timestamp dt:dt="r8">9267360535156</Timestamp><Current dt:d…	좌우반구com(CVF, UVF, BVF)_2-002-1	60	1.0.0.169	1	-1176892155	Professional	2.0.10.356	2.0.10.356	09-05-2023	2023-09-05 오전 2:03:13	11:03:13	2.0.10.252	168		2	z	임택	NULL	NULL	NULL	6	1	36	NULL	NULL	NULL	KSY2	List2	NULL	NULL	NULL	NULL	NULL	NULL	NULL	NULL	NULL	1	z	2	3	460883	0	z	315	461198
좌우반구com(CVF, UVF, BVF)_2	2	1	<?xml version="1.0"?>\n<Clock xmlns:dt="urn:schemas-microsoft-com:datatypes"><Description dt:dt="string">E-Prime Primary Realtime Clock</Description><StartTime><Timestamp dt:dt="int">0</Timestamp><DateUtc dt:dt="string">2023-09-05T02:03:13Z</DateUtc></StartTime><FrequencyChanges><FrequencyChange><Frequency dt:dt="r8">10000000</Frequency><Timestamp dt:dt="r8">9267360535156</Timestamp><Current dt:d…	좌우반구com(CVF, UVF, BVF)_2-002-1	60	1.0.0.169	1	-1176892155	Professional	2.0.10.356	2.0.10.356	09-05-2023	2023-09-05 오전 2:03:13	11:03:13	2.0.10.252	328		1	{/}	입구	NULL	NULL	NULL	NULL	NULL	NULL	127	1	64	KSY2	List3	NULL	NULL	NULL	NULL	NULL	NULL	NULL	NULL	NULL	1	{/}	2	4	872166	0	{/}	231	872397
좌우반구com(CVF, UVF, BVF)_2	2	1	<?xml version="1.0"?>\n<Clock xmlns:dt="urn:schemas-microsoft-com:datatypes"><Description dt:dt="string">E-Prime Primary Realtime Clock</Description><StartTime><Timestamp dt:dt="int">0</Timestamp><DateUtc dt:dt="string">2023-09-05T02:03:13Z</DateUtc></StartTime><FrequencyChanges><FrequencyChange><Frequency dt:dt="r8">10000000</Frequency><Timestamp dt:dt="r8">9267360535156</Timestamp><Current dt:d…	좌우반구com(CVF, UVF, BVF)_2-002-1	60	1.0.0.169	1	-1176892155	Professional	2.0.10.356	2.0.10.356	09-05-2023	2023-09-05 오전 2:03:13	11:03:13	2.0.10.252	285		2	z	입목	NULL	NULL	NULL	NULL	NULL	NULL	6	1	21	KSY2	List3	NULL	NULL	NULL	NULL	NULL	NULL	NULL	NULL	NULL	1	z	2	4	759933	0	z	1640	761573
좌우반구com(CVF, UVF, BVF)_2	2	1	<?xml version="1.0"?>\n<Clock xmlns:dt="urn:schemas-microsoft-com:datatypes"><Description dt:dt="string">E-Prime Primary Realtime Clock</Description><StartTime><Timestamp dt:dt="int">0</Timestamp><DateUtc dt:dt="string">2023-09-05T02:03:13Z</DateUtc></StartTime><FrequencyChanges><FrequencyChange><Frequency dt:dt="r8">10000000</Frequency><Timestamp dt:dt="r8">9267360535156</Timestamp><Current dt:d…	좌우반구com(CVF, UVF, BVF)_2-002-1	60	1.0.0.169	1	-1176892155	Professional	2.0.10.356	2.0.10.356	09-05-2023	2023-09-05 오전 2:03:13	11:03:13	2.0.10.252	4		2	z	입화	34	1	4	NULL	NULL	NULL	NULL	NULL	NULL	KSY3	List1	NULL	NULL	NULL	NULL	NULL	NULL	NULL	NULL	NULL	0	z	2	3	32450	0	{/}	476	32926
좌우반구com(CVF, UVF, BVF)_2	2	1	<?xml version="1.0"?>\n<Clock xmlns:dt="urn:schemas-microsoft-com:datatypes"><Description dt:dt="string">E-Prime Primary Realtime Clock</Description><StartTime><Timestamp dt:dt="int">0</Timestamp><DateUtc dt:dt="string">2023-09-05T02:03:13Z</DateUtc></StartTime><FrequencyChanges><FrequencyChange><Frequency dt:dt="r8">10000000</Frequency><Timestamp dt:dt="r8">9267360535156</Timestamp><Current dt:d…	좌우반구com(CVF, UVF, BVF)_2-002-1	60	1.0.0.169	1	-1176892155	Professional	2.0.10.356	2.0.10.356	09-05-2023	2023-09-05 오전 2:03:13	11:03:13	2.0.10.252	82		2	z	자름	39	1	82	NULL	NULL	NULL	NULL	NULL	NULL	KSY	List1	0		3	0	232216	184		0	0	1	z	2	4	232400	0	z	638	233038
좌우반구com(CVF, UVF, BVF)_2	2	1	<?xml version="1.0"?>\n<Clock xmlns:dt="urn:schemas-microsoft-com:datatypes"><Description dt:dt="string">E-Prime Primary Realtime Clock</Description><StartTime><Timestamp dt:dt="int">0</Timestamp><DateUtc dt:dt="string">2023-09-05T02:03:13Z</DateUtc></StartTime><FrequencyChanges><FrequencyChange><Frequency dt:dt="r8">10000000</Frequency><Timestamp dt:dt="r8">9267360535156</Timestamp><Current dt:d…	좌우반구com(CVF, UVF, BVF)_2-002-1	60	1.0.0.169	1	-1176892155	Professional	2.0.10.356	2.0.10.356	09-05-2023	2023-09-05 오전 2:03:13	11:03:13	2.0.10.252	382		1	{/}	자리	NULL	NULL	NULL	NULL	NULL	NULL	132	1	118	KSY2	List3	NULL	NULL	NULL	NULL	NULL	NULL	NULL	NULL	NULL	1	{/}	2	4	1009016	0	{/}	325	1009341
좌우반구com(CVF, UVF, BVF)_2	2	1	<?xml version="1.0"?>\n<Clock xmlns:dt="urn:schemas-microsoft-com:datatypes"><Description dt:dt="string">E-Prime Primary Realtime Clock</Description><StartTime><Timestamp dt:dt="int">0</Timestamp><DateUtc dt:dt="string">2023-09-05T02:03:13Z</DateUtc></StartTime><FrequencyChanges><FrequencyChange><Frequency dt:dt="r8">10000000</Frequency><Timestamp dt:dt="r8">9267360535156</Timestamp><Current dt:d…	좌우반구com(CVF, UVF, BVF)_2-002-1	60	1.0.0.169	1	-1176892155	Professional	2.0.10.356	2.0.10.356	09-05-2023	2023-09-05 오전 2:03:13	11:03:13	2.0.10.252	138		1	{/}	자본	NULL	NULL	NULL	93	1	6	NULL	NULL	NULL	KSY2	List2	NULL	NULL	NULL	NULL	NULL	NULL	NULL	NULL	NULL	1	{/}	2	3	384083	0	{/}	379	384462
좌우반구com(CVF, UVF, BVF)_2	2	1	<?xml version="1.0"?>\n<Clock xmlns:dt="urn:schemas-microsoft-com:datatypes"><Description dt:dt="string">E-Prime Primary Realtime Clock</Description><StartTime><Timestamp dt:dt="int">0</Timestamp><DateUtc dt:dt="string">2023-09-05T02:03:13Z</DateUtc></StartTime><FrequencyChanges><FrequencyChange><Frequency dt:dt="r8">10000000</Frequency><Timestamp dt:dt="r8">9267360535156</Timestamp><Current dt:d…	좌우반구com(CVF, UVF, BVF)_2-002-1	60	1.0.0.169	1	-1176892155	Professional	2.0.10.356	2.0.10.356	09-05-2023	2023-09-05 오전 2:03:13	11:03:13	2.0.10.252	280		1	{/}	자체	NULL	NULL	NULL	NULL	NULL	NULL	111	1	16	KSY2	List3	NULL	NULL	NULL	NULL	NULL	NULL	NULL	NULL	NULL	1	{/}	2	3	746816	0	{/}	357	747173
좌우반구com(CVF, UVF, BVF)_2	2	1	<?xml version="1.0"?>\n<Clock xmlns:dt="urn:schemas-microsoft-com:datatypes"><Description dt:dt="string">E-Prime Primary Realtime Clock</Description><StartTime><Timestamp dt:dt="int">0</Timestamp><DateUtc dt:dt="string">2023-09-05T02:03:13Z</DateUtc></StartTime><FrequencyChanges><FrequencyChange><Frequency dt:dt="r8">10000000</Frequency><Timestamp dt:dt="r8">9267360535156</Timestamp><Current dt:d…	좌우반구com(CVF, UVF, BVF)_2-002-1	60	1.0.0.169	1	-1176892155	Professional	2.0.10.356	2.0.10.356	09-05-2023	2023-09-05 오전 2:03:13	11:03:13	2.0.10.252	290		2	z	작락	NULL	NULL	NULL	NULL	NULL	NULL	76	1	26	KSY4	List3	NULL	NULL	NULL	NULL	NULL	NULL	NULL	NULL	NULL	1	z	2	4	773850	0	z	364	774214
좌우반구com(CVF, UVF, BVF)_2	2	1	<?xml version="1.0"?>\n<Clock xmlns:dt="urn:schemas-microsoft-com:datatypes"><Description dt:dt="string">E-Prime Primary Realtime Clock</Description><StartTime><Timestamp dt:dt="int">0</Timestamp><DateUtc dt:dt="string">2023-09-05T02:03:13Z</DateUtc></StartTime><FrequencyChanges><FrequencyChange><Frequency dt:dt="r8">10000000</Frequency><Timestamp dt:dt="r8">9267360535156</Timestamp><Current dt:d…	좌우반구com(CVF, UVF, BVF)_2-002-1	60	1.0.0.169	1	-1176892155	Professional	2.0.10.356	2.0.10.356	09-05-2023	2023-09-05 오전 2:03:13	11:03:13	2.0.10.252	356		1	{/}	작품	NULL	NULL	NULL	NULL	NULL	NULL	62	1	92	KSY2	List3	NULL	NULL	NULL	NULL	NULL	NULL	NULL	NULL	NULL	1	{/}	2	3	942749	0	{/}	288	943037
좌우반구com(CVF, UVF, BVF)_2	2	1	<?xml version="1.0"?>\n<Clock xmlns:dt="urn:schemas-microsoft-com:datatypes"><Description dt:dt="string">E-Prime Primary Realtime Clock</Description><StartTime><Timestamp dt:dt="int">0</Timestamp><DateUtc dt:dt="string">2023-09-05T02:03:13Z</DateUtc></StartTime><FrequencyChanges><FrequencyChange><Frequency dt:dt="r8">10000000</Frequency><Timestamp dt:dt="r8">9267360535156</Timestamp><Current dt:d…	좌우반구com(CVF, UVF, BVF)_2-002-1	60	1.0.0.169	1	-1176892155	Professional	2.0.10.356	2.0.10.356	09-05-2023	2023-09-05 오전 2:03:13	11:03:13	2.0.10.252	393		1	{/}	재계	NULL	NULL	NULL	NULL	NULL	NULL	48	1	129	KSY2	List3	NULL	NULL	NULL	NULL	NULL	NULL	NULL	NULL	NULL	0	{/}	2	4	1037116	0	z	297	1037413
좌우반구com(CVF, UVF, BVF)_2	2	1	<?xml version="1.0"?>\n<Clock xmlns:dt="urn:schemas-microsoft-com:datatypes"><Description dt:dt="string">E-Prime Primary Realtime Clock</Description><StartTime><Timestamp dt:dt="int">0</Timestamp><DateUtc dt:dt="string">2023-09-05T02:03:13Z</DateUtc></StartTime><FrequencyChanges><FrequencyChange><Frequency dt:dt="r8">10000000</Frequency><Timestamp dt:dt="r8">9267360535156</Timestamp><Current dt:d…	좌우반구com(CVF, UVF, BVF)_2-002-1	60	1.0.0.169	1	-1176892155	Professional	2.0.10.356	2.0.10.356	09-05-2023	2023-09-05 오전 2:03:13	11:03:13	2.0.10.252	195		2	z	적태	NULL	NULL	NULL	30	1	63	NULL	NULL	NULL	KSY2	List2	NULL	NULL	NULL	NULL	NULL	NULL	NULL	NULL	NULL	1	z	2	3	529233	0	z	469	529702
좌우반구com(CVF, UVF, BVF)_2	2	1	<?xml version="1.0"?>\n<Clock xmlns:dt="urn:schemas-microsoft-com:datatypes"><Description dt:dt="string">E-Prime Primary Realtime Clock</Description><StartTime><Timestamp dt:dt="int">0</Timestamp><DateUtc dt:dt="string">2023-09-05T02:03:13Z</DateUtc></StartTime><FrequencyChanges><FrequencyChange><Frequency dt:dt="r8">10000000</Frequency><Timestamp dt:dt="r8">9267360535156</Timestamp><Current dt:d…	좌우반구com(CVF, UVF, BVF)_2-002-1	60	1.0.0.169	1	-1176892155	Professional	2.0.10.356	2.0.10.356	09-05-2023	2023-09-05 오전 2:03:13	11:03:13	2.0.10.252	332		1	{/}	전략	NULL	NULL	NULL	NULL	NULL	NULL	92	1	68	KSY2	List3	NULL	NULL	NULL	NULL	NULL	NULL	NULL	NULL	NULL	1	{/}	2	3	882316	0	{/}	346	882662
좌우반구com(CVF, UVF, BVF)_2	2	1	<?xml version="1.0"?>\n<Clock xmlns:dt="urn:schemas-microsoft-com:datatypes"><Description dt:dt="string">E-Prime Primary Realtime Clock</Description><StartTime><Timestamp dt:dt="int">0</Timestamp><DateUtc dt:dt="string">2023-09-05T02:03:13Z</DateUtc></StartTime><FrequencyChanges><FrequencyChange><Frequency dt:dt="r8">10000000</Frequency><Timestamp dt:dt="r8">9267360535156</Timestamp><Current dt:d…	좌우반구com(CVF, UVF, BVF)_2-002-1	60	1.0.0.169	1	-1176892155	Professional	2.0.10.356	2.0.10.356	09-05-2023	2023-09-05 오전 2:03:13	11:03:13	2.0.10.252	282		1	{/}	전통	NULL	NULL	NULL	NULL	NULL	NULL	80	1	18	KSY2	List3	NULL	NULL	NULL	NULL	NULL	NULL	NULL	NULL	NULL	1	{/}	2	3	751933	0	{/}	400	752333
좌우반구com(CVF, UVF, BVF)_2	2	1	<?xml version="1.0"?>\n<Clock xmlns:dt="urn:schemas-microsoft-com:datatypes"><Description dt:dt="string">E-Prime Primary Realtime Clock</Description><StartTime><Timestamp dt:dt="int">0</Timestamp><DateUtc dt:dt="string">2023-09-05T02:03:13Z</DateUtc></StartTime><FrequencyChanges><FrequencyChange><Frequency dt:dt="r8">10000000</Frequency><Timestamp dt:dt="r8">9267360535156</Timestamp><Current dt:d…	좌우반구com(CVF, UVF, BVF)_2-002-1	60	1.0.0.169	1	-1176892155	Professional	2.0.10.356	2.0.10.356	09-05-2023	2023-09-05 오전 2:03:13	11:03:13	2.0.10.252	182		2	z	전필	NULL	NULL	NULL	2	1	50	NULL	NULL	NULL	KSY4	List2	NULL	NULL	NULL	NULL	NULL	NULL	NULL	NULL	NULL	1	z	2	3	495933	0	z	425	496358
좌우반구com(CVF, UVF, BVF)_2	2	1	<?xml version="1.0"?>\n<Clock xmlns:dt="urn:schemas-microsoft-com:datatypes"><Description dt:dt="string">E-Prime Primary Realtime Clock</Description><StartTime><Timestamp dt:dt="int">0</Timestamp><DateUtc dt:dt="string">2023-09-05T02:03:13Z</DateUtc></StartTime><FrequencyChanges><FrequencyChange><Frequency dt:dt="r8">10000000</Frequency><Timestamp dt:dt="r8">9267360535156</Timestamp><Current dt:d…	좌우반구com(CVF, UVF, BVF)_2-002-1	60	1.0.0.169	1	-1176892155	Professional	2.0.10.356	2.0.10.356	09-05-2023	2023-09-05 오전 2:03:13	11:03:13	2.0.10.252	252		1	{/}	절감	NULL	NULL	NULL	41	1	120	NULL	NULL	NULL	KSY2	List2	NULL	NULL	NULL	NULL	NULL	NULL	NULL	NULL	NULL	0	{/}	2	3	673933	0	z	489	674422
좌우반구com(CVF, UVF, BVF)_2	2	1	<?xml version="1.0"?>\n<Clock xmlns:dt="urn:schemas-microsoft-com:datatypes"><Description dt:dt="string">E-Prime Primary Realtime Clock</Description><StartTime><Timestamp dt:dt="int">0</Timestamp><DateUtc dt:dt="string">2023-09-05T02:03:13Z</DateUtc></StartTime><FrequencyChanges><FrequencyChange><Frequency dt:dt="r8">10000000</Frequency><Timestamp dt:dt="r8">9267360535156</Timestamp><Current dt:d…	좌우반구com(CVF, UVF, BVF)_2-002-1	60	1.0.0.169	1	-1176892155	Professional	2.0.10.356	2.0.10.356	09-05-2023	2023-09-05 오전 2:03:13	11:03:13	2.0.10.252	292		2	z	절보	NULL	NULL	NULL	NULL	NULL	NULL	4	1	28	KSY3	List3	NULL	NULL	NULL	NULL	NULL	NULL	NULL	NULL	NULL	1	z	2	3	778966	0	z	359	779325
좌우반구com(CVF, UVF, BVF)_2	2	1	<?xml version="1.0"?>\n<Clock xmlns:dt="urn:schemas-microsoft-com:datatypes"><Description dt:dt="string">E-Prime Primary Realtime Clock</Description><StartTime><Timestamp dt:dt="int">0</Timestamp><DateUtc dt:dt="string">2023-09-05T02:03:13Z</DateUtc></StartTime><FrequencyChanges><FrequencyChange><Frequency dt:dt="r8">10000000</Frequency><Timestamp dt:dt="r8">9267360535156</Timestamp><Current dt:d…	좌우반구com(CVF, UVF, BVF)_2-002-1	60	1.0.0.169	1	-1176892155	Professional	2.0.10.356	2.0.10.356	09-05-2023	2023-09-05 오전 2:03:13	11:03:13	2.0.10.252	5		2	z	절속	81	1	5	NULL	NULL	NULL	NULL	NULL	NULL	KSY3	List1	NULL	NULL	NULL	NULL	NULL	NULL	NULL	NULL	NULL	0	z	2	3	35133	0	{/}	393	35526
좌우반구com(CVF, UVF, BVF)_2	2	1	<?xml version="1.0"?>\n<Clock xmlns:dt="urn:schemas-microsoft-com:datatypes"><Description dt:dt="string">E-Prime Primary Realtime Clock</Description><StartTime><Timestamp dt:dt="int">0</Timestamp><DateUtc dt:dt="string">2023-09-05T02:03:13Z</DateUtc></StartTime><FrequencyChanges><FrequencyChange><Frequency dt:dt="r8">10000000</Frequency><Timestamp dt:dt="r8">9267360535156</Timestamp><Current dt:d…	좌우반구com(CVF, UVF, BVF)_2-002-1	60	1.0.0.169	1	-1176892155	Professional	2.0.10.356	2.0.10.356	09-05-2023	2023-09-05 오전 2:03:13	11:03:13	2.0.10.252	62		1	{/}	절차	90	1	62	NULL	NULL	NULL	NULL	NULL	NULL	KSY2	List1	NULL	NULL	NULL	NULL	NULL	NULL	NULL	NULL	NULL	1	{/}	2	3	181583	0	{/}	391	181974
좌우반구com(CVF, UVF, BVF)_2	2	1	<?xml version="1.0"?>\n<Clock xmlns:dt="urn:schemas-microsoft-com:datatypes"><Description dt:dt="string">E-Prime Primary Realtime Clock</Description><StartTime><Timestamp dt:dt="int">0</Timestamp><DateUtc dt:dt="string">2023-09-05T02:03:13Z</DateUtc></StartTime><FrequencyChanges><FrequencyChange><Frequency dt:dt="r8">10000000</Frequency><Timestamp dt:dt="r8">9267360535156</Timestamp><Current dt:d…	좌우반구com(CVF, UVF, BVF)_2-002-1	60	1.0.0.169	1	-1176892155	Professional	2.0.10.356	2.0.10.356	09-05-2023	2023-09-05 오전 2:03:13	11:03:13	2.0.10.252	229		1	{/}	정도	NULL	NULL	NULL	45	1	97	NULL	NULL	NULL	KSY2	List2	NULL	NULL	NULL	NULL	NULL	NULL	NULL	NULL	NULL	1	{/}	2	4	615733	0	{/}	297	616030
좌우반구com(CVF, UVF, BVF)_2	2	1	<?xml version="1.0"?>\n<Clock xmlns:dt="urn:schemas-microsoft-com:datatypes"><Description dt:dt="string">E-Prime Primary Realtime Clock</Description><StartTime><Timestamp dt:dt="int">0</Timestamp><DateUtc dt:dt="string">2023-09-05T02:03:13Z</DateUtc></StartTime><FrequencyChanges><FrequencyChange><Frequency dt:dt="r8">10000000</Frequency><Timestamp dt:dt="r8">9267360535156</Timestamp><Current dt:d…	좌우반구com(CVF, UVF, BVF)_2-002-1	60	1.0.0.169	1	-1176892155	Professional	2.0.10.356	2.0.10.356	09-05-2023	2023-09-05 오전 2:03:13	11:03:13	2.0.10.252	111		1	{/}	정오	45	1	111	NULL	NULL	NULL	NULL	NULL	NULL	KSY2	List1	NULL	NULL	NULL	NULL	NULL	NULL	NULL	NULL	NULL	1	{/}	2	3	306933	0	{/}	393	307326
좌우반구com(CVF, UVF, BVF)_2	2	1	<?xml version="1.0"?>\n<Clock xmlns:dt="urn:schemas-microsoft-com:datatypes"><Description dt:dt="string">E-Prime Primary Realtime Clock</Description><StartTime><Timestamp dt:dt="int">0</Timestamp><DateUtc dt:dt="string">2023-09-05T02:03:13Z</DateUtc></StartTime><FrequencyChanges><FrequencyChange><Frequency dt:dt="r8">10000000</Frequency><Timestamp dt:dt="r8">9267360535156</Timestamp><Current dt:d…	좌우반구com(CVF, UVF, BVF)_2-002-1	60	1.0.0.169	1	-1176892155	Professional	2.0.10.356	2.0.10.356	09-05-2023	2023-09-05 오전 2:03:13	11:03:13	2.0.10.252	271		1	{/}	정책	NULL	NULL	NULL	NULL	NULL	NULL	1	1	7	KSY2	List3	NULL	NULL	NULL	NULL	NULL	NULL	NULL	NULL	NULL	0	{/}	2	4	723883	0	z	547	724430
좌우반구com(CVF, UVF, BVF)_2	2	1	<?xml version="1.0"?>\n<Clock xmlns:dt="urn:schemas-microsoft-com:datatypes"><Description dt:dt="string">E-Prime Primary Realtime Clock</Description><StartTime><Timestamp dt:dt="int">0</Timestamp><DateUtc dt:dt="string">2023-09-05T02:03:13Z</DateUtc></StartTime><FrequencyChanges><FrequencyChange><Frequency dt:dt="r8">10000000</Frequency><Timestamp dt:dt="r8">9267360535156</Timestamp><Current dt:d…	좌우반구com(CVF, UVF, BVF)_2-002-1	60	1.0.0.169	1	-1176892155	Professional	2.0.10.356	2.0.10.356	09-05-2023	2023-09-05 오전 2:03:13	11:03:13	2.0.10.252	270		2	z	제경	NULL	NULL	NULL	NULL	NULL	NULL	34	1	6	KSY	List3	0		2	0	721216	184		0	0	1	z	2	4	721400	0	z	278	721678
좌우반구com(CVF, UVF, BVF)_2	2	1	<?xml version="1.0"?>\n<Clock xmlns:dt="urn:schemas-microsoft-com:datatypes"><Description dt:dt="string">E-Prime Primary Realtime Clock</Description><StartTime><Timestamp dt:dt="int">0</Timestamp><DateUtc dt:dt="string">2023-09-05T02:03:13Z</DateUtc></StartTime><FrequencyChanges><FrequencyChange><Frequency dt:dt="r8">10000000</Frequency><Timestamp dt:dt="r8">9267360535156</Timestamp><Current dt:d…	좌우반구com(CVF, UVF, BVF)_2-002-1	60	1.0.0.169	1	-1176892155	Professional	2.0.10.356	2.0.10.356	09-05-2023	2023-09-05 오전 2:03:13	11:03:13	2.0.10.252	324		1	{/}	제도	NULL	NULL	NULL	NULL	NULL	NULL	8	1	60	KSY3	List3	NULL	NULL	NULL	NULL	NULL	NULL	NULL	NULL	NULL	0	{/}	2	3	861616	0	z	597	862213
좌우반구com(CVF, UVF, BVF)_2	2	1	<?xml version="1.0"?>\n<Clock xmlns:dt="urn:schemas-microsoft-com:datatypes"><Description dt:dt="string">E-Prime Primary Realtime Clock</Description><StartTime><Timestamp dt:dt="int">0</Timestamp><DateUtc dt:dt="string">2023-09-05T02:03:13Z</DateUtc></StartTime><FrequencyChanges><FrequencyChange><Frequency dt:dt="r8">10000000</Frequency><Timestamp dt:dt="r8">9267360535156</Timestamp><Current dt:d…	좌우반구com(CVF, UVF, BVF)_2-002-1	60	1.0.0.169	1	-1176892155	Professional	2.0.10.356	2.0.10.356	09-05-2023	2023-09-05 오전 2:03:13	11:03:13	2.0.10.252	260		2	z	제란	NULL	NULL	NULL	95	1	128	NULL	NULL	NULL	KSY4	List2	NULL	NULL	NULL	NULL	NULL	NULL	NULL	NULL	NULL	1	z	2	4	694033	0	z	444	694477
좌우반구com(CVF, UVF, BVF)_2	2	1	<?xml version="1.0"?>\n<Clock xmlns:dt="urn:schemas-microsoft-com:datatypes"><Description dt:dt="string">E-Prime Primary Realtime Clock</Description><StartTime><Timestamp dt:dt="int">0</Timestamp><DateUtc dt:dt="string">2023-09-05T02:03:13Z</DateUtc></StartTime><FrequencyChanges><FrequencyChange><Frequency dt:dt="r8">10000000</Frequency><Timestamp dt:dt="r8">9267360535156</Timestamp><Current dt:d…	좌우반구com(CVF, UVF, BVF)_2-002-1	60	1.0.0.169	1	-1176892155	Professional	2.0.10.356	2.0.10.356	09-05-2023	2023-09-05 오전 2:03:13	11:03:13	2.0.10.252	380		1	{/}	제안	NULL	NULL	NULL	NULL	NULL	NULL	56	1	116	KSY3	List3	NULL	NULL	NULL	NULL	NULL	NULL	NULL	NULL	NULL	1	{/}	2	3	1003816	0	{/}	397	1004213
좌우반구com(CVF, UVF, BVF)_2	2	1	<?xml version="1.0"?>\n<Clock xmlns:dt="urn:schemas-microsoft-com:datatypes"><Description dt:dt="string">E-Prime Primary Realtime Clock</Description><StartTime><Timestamp dt:dt="int">0</Timestamp><DateUtc dt:dt="string">2023-09-05T02:03:13Z</DateUtc></StartTime><FrequencyChanges><FrequencyChange><Frequency dt:dt="r8">10000000</Frequency><Timestamp dt:dt="r8">9267360535156</Timestamp><Current dt:d…	좌우반구com(CVF, UVF, BVF)_2-002-1	60	1.0.0.169	1	-1176892155	Professional	2.0.10.356	2.0.10.356	09-05-2023	2023-09-05 오전 2:03:13	11:03:13	2.0.10.252	84		1	{/}	제품	128	1	84	NULL	NULL	NULL	NULL	NULL	NULL	KSY3	List1	NULL	NULL	NULL	NULL	NULL	NULL	NULL	NULL	NULL	1	{/}	3	3	237916	0	{/}	386	238302
좌우반구com(CVF, UVF, BVF)_2	2	1	<?xml version="1.0"?>\n<Clock xmlns:dt="urn:schemas-microsoft-com:datatypes"><Description dt:dt="string">E-Prime Primary Realtime Clock</Description><StartTime><Timestamp dt:dt="int">0</Timestamp><DateUtc dt:dt="string">2023-09-05T02:03:13Z</DateUtc></StartTime><FrequencyChanges><FrequencyChange><Frequency dt:dt="r8">10000000</Frequency><Timestamp dt:dt="r8">9267360535156</Timestamp><Current dt:d…	좌우반구com(CVF, UVF, BVF)_2-002-1	60	1.0.0.169	1	-1176892155	Professional	2.0.10.356	2.0.10.356	09-05-2023	2023-09-05 오전 2:03:13	11:03:13	2.0.10.252	311		1	{/}	조건	NULL	NULL	NULL	NULL	NULL	NULL	130	1	47	KSY3	List3	NULL	NULL	NULL	NULL	NULL	NULL	NULL	NULL	NULL	1	{/}	2	3	827516	0	{/}	289	827805
좌우반구com(CVF, UVF, BVF)_2	2	1	<?xml version="1.0"?>\n<Clock xmlns:dt="urn:schemas-microsoft-com:datatypes"><Description dt:dt="string">E-Prime Primary Realtime Clock</Description><StartTime><Timestamp dt:dt="int">0</Timestamp><DateUtc dt:dt="string">2023-09-05T02:03:13Z</DateUtc></StartTime><FrequencyChanges><FrequencyChange><Frequency dt:dt="r8">10000000</Frequency><Timestamp dt:dt="r8">9267360535156</Timestamp><Current dt:d…	좌우반구com(CVF, UVF, BVF)_2-002-1	60	1.0.0.169	1	-1176892155	Professional	2.0.10.356	2.0.10.356	09-05-2023	2023-09-05 오전 2:03:13	11:03:13	2.0.10.252	184		1	{/}	조례	NULL	NULL	NULL	28	1	52	NULL	NULL	NULL	KSY3	List2	NULL	NULL	NULL	NULL	NULL	NULL	NULL	NULL	NULL	1	{/}	3	3	501366	0	{/}	472	501838
좌우반구com(CVF, UVF, BVF)_2	2	1	<?xml version="1.0"?>\n<Clock xmlns:dt="urn:schemas-microsoft-com:datatypes"><Description dt:dt="string">E-Prime Primary Realtime Clock</Description><StartTime><Timestamp dt:dt="int">0</Timestamp><DateUtc dt:dt="string">2023-09-05T02:03:13Z</DateUtc></StartTime><FrequencyChanges><FrequencyChange><Frequency dt:dt="r8">10000000</Frequency><Timestamp dt:dt="r8">9267360535156</Timestamp><Current dt:d…	좌우반구com(CVF, UVF, BVF)_2-002-1	60	1.0.0.169	1	-1176892155	Professional	2.0.10.356	2.0.10.356	09-05-2023	2023-09-05 오전 2:03:13	11:03:13	2.0.10.252	80		1	{/}	조직	44	1	80	NULL	NULL	NULL	NULL	NULL	NULL	KSY3	List1	NULL	NULL	NULL	NULL	NULL	NULL	NULL	NULL	NULL	1	{/}	3	3	227516	0	{/}	298	227814
좌우반구com(CVF, UVF, BVF)_2	2	1	<?xml version="1.0"?>\n<Clock xmlns:dt="urn:schemas-microsoft-com:datatypes"><Description dt:dt="string">E-Prime Primary Realtime Clock</Description><StartTime><Timestamp dt:dt="int">0</Timestamp><DateUtc dt:dt="string">2023-09-05T02:03:13Z</DateUtc></StartTime><FrequencyChanges><FrequencyChange><Frequency dt:dt="r8">10000000</Frequency><Timestamp dt:dt="r8">9267360535156</Timestamp><Current dt:d…	좌우반구com(CVF, UVF, BVF)_2-002-1	60	1.0.0.169	1	-1176892155	Professional	2.0.10.356	2.0.10.356	09-05-2023	2023-09-05 오전 2:03:13	11:03:13	2.0.10.252	75		1	{/}	종류	116	1	75	NULL	NULL	NULL	NULL	NULL	NULL	KSY3	List1	NULL	NULL	NULL	NULL	NULL	NULL	NULL	NULL	NULL	1	{/}	2	3	214833	0	{/}	341	215174
좌우반구com(CVF, UVF, BVF)_2	2	1	<?xml version="1.0"?>\n<Clock xmlns:dt="urn:schemas-microsoft-com:datatypes"><Description dt:dt="string">E-Prime Primary Realtime Clock</Description><StartTime><Timestamp dt:dt="int">0</Timestamp><DateUtc dt:dt="string">2023-09-05T02:03:13Z</DateUtc></StartTime><FrequencyChanges><FrequencyChange><Frequency dt:dt="r8">10000000</Frequency><Timestamp dt:dt="r8">9267360535156</Timestamp><Current dt:d…	좌우반구com(CVF, UVF, BVF)_2-002-1	60	1.0.0.169	1	-1176892155	Professional	2.0.10.356	2.0.10.356	09-05-2023	2023-09-05 오전 2:03:13	11:03:13	2.0.10.252	299		2	z	종백	NULL	NULL	NULL	NULL	NULL	NULL	66	1	35	KSY	List3	0		2	0	796599	184		0	0	1	z	2	4	796783	0	z	207	796990
좌우반구com(CVF, UVF, BVF)_2	2	1	<?xml version="1.0"?>\n<Clock xmlns:dt="urn:schemas-microsoft-com:datatypes"><Description dt:dt="string">E-Prime Primary Realtime Clock</Description><StartTime><Timestamp dt:dt="int">0</Timestamp><DateUtc dt:dt="string">2023-09-05T02:03:13Z</DateUtc></StartTime><FrequencyChanges><FrequencyChange><Frequency dt:dt="r8">10000000</Frequency><Timestamp dt:dt="r8">9267360535156</Timestamp><Current dt:d…	좌우반구com(CVF, UVF, BVF)_2-002-1	60	1.0.0.169	1	-1176892155	Professional	2.0.10.356	2.0.10.356	09-05-2023	2023-09-05 오전 2:03:13	11:03:13	2.0.10.252	283		2	z	죽거	NULL	NULL	NULL	NULL	NULL	NULL	100	1	19	KSY2	List3	NULL	NULL	NULL	NULL	NULL	NULL	NULL	NULL	NULL	1	z	2	4	754533	0	z	480	755013
좌우반구com(CVF, UVF, BVF)_2	2	1	<?xml version="1.0"?>\n<Clock xmlns:dt="urn:schemas-microsoft-com:datatypes"><Description dt:dt="string">E-Prime Primary Realtime Clock</Description><StartTime><Timestamp dt:dt="int">0</Timestamp><DateUtc dt:dt="string">2023-09-05T02:03:13Z</DateUtc></StartTime><FrequencyChanges><FrequencyChange><Frequency dt:dt="r8">10000000</Frequency><Timestamp dt:dt="r8">9267360535156</Timestamp><Current dt:d…	좌우반구com(CVF, UVF, BVF)_2-002-1	60	1.0.0.169	1	-1176892155	Professional	2.0.10.356	2.0.10.356	09-05-2023	2023-09-05 오전 2:03:13	11:03:13	2.0.10.252	77		1	{/}	죽음	113	1	77	NULL	NULL	NULL	NULL	NULL	NULL	KSY3	List1	NULL	NULL	NULL	NULL	NULL	NULL	NULL	NULL	NULL	1	{/}	2	3	219950	0	{/}	360	220310
좌우반구com(CVF, UVF, BVF)_2	2	1	<?xml version="1.0"?>\n<Clock xmlns:dt="urn:schemas-microsoft-com:datatypes"><Description dt:dt="string">E-Prime Primary Realtime Clock</Description><StartTime><Timestamp dt:dt="int">0</Timestamp><DateUtc dt:dt="string">2023-09-05T02:03:13Z</DateUtc></StartTime><FrequencyChanges><FrequencyChange><Frequency dt:dt="r8">10000000</Frequency><Timestamp dt:dt="r8">9267360535156</Timestamp><Current dt:d…	좌우반구com(CVF, UVF, BVF)_2-002-1	60	1.0.0.169	1	-1176892155	Professional	2.0.10.356	2.0.10.356	09-05-2023	2023-09-05 오전 2:03:13	11:03:13	2.0.10.252	53		1	{/}	준거	79	1	53	NULL	NULL	NULL	NULL	NULL	NULL	KSY3	List1	NULL	NULL	NULL	NULL	NULL	NULL	NULL	NULL	NULL	0	{/}	2	4	158367	0	z	327	158694
좌우반구com(CVF, UVF, BVF)_2	2	1	<?xml version="1.0"?>\n<Clock xmlns:dt="urn:schemas-microsoft-com:datatypes"><Description dt:dt="string">E-Prime Primary Realtime Clock</Description><StartTime><Timestamp dt:dt="int">0</Timestamp><DateUtc dt:dt="string">2023-09-05T02:03:13Z</DateUtc></StartTime><FrequencyChanges><FrequencyChange><Frequency dt:dt="r8">10000000</Frequency><Timestamp dt:dt="r8">9267360535156</Timestamp><Current dt:d…	좌우반구com(CVF, UVF, BVF)_2-002-1	60	1.0.0.169	1	-1176892155	Professional	2.0.10.356	2.0.10.356	09-05-2023	2023-09-05 오전 2:03:13	11:03:13	2.0.10.252	179		2	z	증력	NULL	NULL	NULL	131	1	47	NULL	NULL	NULL	KSY2	List2	NULL	NULL	NULL	NULL	NULL	NULL	NULL	NULL	NULL	0	z	2	3	488166	0	{/}	440	488606
좌우반구com(CVF, UVF, BVF)_2	2	1	<?xml version="1.0"?>\n<Clock xmlns:dt="urn:schemas-microsoft-com:datatypes"><Description dt:dt="string">E-Prime Primary Realtime Clock</Description><StartTime><Timestamp dt:dt="int">0</Timestamp><DateUtc dt:dt="string">2023-09-05T02:03:13Z</DateUtc></StartTime><FrequencyChanges><FrequencyChange><Frequency dt:dt="r8">10000000</Frequency><Timestamp dt:dt="r8">9267360535156</Timestamp><Current dt:d…	좌우반구com(CVF, UVF, BVF)_2-002-1	60	1.0.0.169	1	-1176892155	Professional	2.0.10.356	2.0.10.356	09-05-2023	2023-09-05 오전 2:03:13	11:03:13	2.0.10.252	56		1	{/}	증인	88	1	56	NULL	NULL	NULL	NULL	NULL	NULL	KSY3	List1	NULL	NULL	NULL	NULL	NULL	NULL	NULL	NULL	NULL	1	{/}	2	3	166083	0	{/}	355	166438
좌우반구com(CVF, UVF, BVF)_2	2	1	<?xml version="1.0"?>\n<Clock xmlns:dt="urn:schemas-microsoft-com:datatypes"><Description dt:dt="string">E-Prime Primary Realtime Clock</Description><StartTime><Timestamp dt:dt="int">0</Timestamp><DateUtc dt:dt="string">2023-09-05T02:03:13Z</DateUtc></StartTime><FrequencyChanges><FrequencyChange><Frequency dt:dt="r8">10000000</Frequency><Timestamp dt:dt="r8">9267360535156</Timestamp><Current dt:d…	좌우반구com(CVF, UVF, BVF)_2-002-1	60	1.0.0.169	1	-1176892155	Professional	2.0.10.356	2.0.10.356	09-05-2023	2023-09-05 오전 2:03:13	11:03:13	2.0.10.252	206		2	z	지님	NULL	NULL	NULL	17	1	74	NULL	NULL	NULL	KSY	List2	0		2	0	556616	184		0	0	1	z	2	4	556800	0	z	286	557086
좌우반구com(CVF, UVF, BVF)_2	2	1	<?xml version="1.0"?>\n<Clock xmlns:dt="urn:schemas-microsoft-com:datatypes"><Description dt:dt="string">E-Prime Primary Realtime Clock</Description><StartTime><Timestamp dt:dt="int">0</Timestamp><DateUtc dt:dt="string">2023-09-05T02:03:13Z</DateUtc></StartTime><FrequencyChanges><FrequencyChange><Frequency dt:dt="r8">10000000</Frequency><Timestamp dt:dt="r8">9267360535156</Timestamp><Current dt:d…	좌우반구com(CVF, UVF, BVF)_2-002-1	60	1.0.0.169	1	-1176892155	Professional	2.0.10.356	2.0.10.356	09-05-2023	2023-09-05 오전 2:03:13	11:03:13	2.0.10.252	122		1	{/}	지적	109	1	122	NULL	NULL	NULL	NULL	NULL	NULL	KSY3	List1	NULL	NULL	NULL	NULL	NULL	NULL	NULL	NULL	NULL	1	{/}	2	3	336533	0	{/}	609	337142
좌우반구com(CVF, UVF, BVF)_2	2	1	<?xml version="1.0"?>\n<Clock xmlns:dt="urn:schemas-microsoft-com:datatypes"><Description dt:dt="string">E-Prime Primary Realtime Clock</Description><StartTime><Timestamp dt:dt="int">0</Timestamp><DateUtc dt:dt="string">2023-09-05T02:03:13Z</DateUtc></StartTime><FrequencyChanges><FrequencyChange><Frequency dt:dt="r8">10000000</Frequency><Timestamp dt:dt="r8">9267360535156</Timestamp><Current dt:d…	좌우반구com(CVF, UVF, BVF)_2-002-1	60	1.0.0.169	1	-1176892155	Professional	2.0.10.356	2.0.10.356	09-05-2023	2023-09-05 오전 2:03:13	11:03:13	2.0.10.252	303		1	{/}	지표	NULL	NULL	NULL	NULL	NULL	NULL	25	1	39	KSY3	List3	NULL	NULL	NULL	NULL	NULL	NULL	NULL	NULL	NULL	1	{/}	2	3	806899	0	{/}	442	807341
좌우반구com(CVF, UVF, BVF)_2	2	1	<?xml version="1.0"?>\n<Clock xmlns:dt="urn:schemas-microsoft-com:datatypes"><Description dt:dt="string">E-Prime Primary Realtime Clock</Description><StartTime><Timestamp dt:dt="int">0</Timestamp><DateUtc dt:dt="string">2023-09-05T02:03:13Z</DateUtc></StartTime><FrequencyChanges><FrequencyChange><Frequency dt:dt="r8">10000000</Frequency><Timestamp dt:dt="r8">9267360535156</Timestamp><Current dt:d…	좌우반구com(CVF, UVF, BVF)_2-002-1	60	1.0.0.169	1	-1176892155	Professional	2.0.10.356	2.0.10.356	09-05-2023	2023-09-05 오전 2:03:13	11:03:13	2.0.10.252	320		1	{/}	지헤	NULL	NULL	NULL	NULL	NULL	NULL	55	1	56	KSY3	List3	NULL	NULL	NULL	NULL	NULL	NULL	NULL	NULL	NULL	1	{/}	2	3	851149	0	{/}	393	851542
좌우반구com(CVF, UVF, BVF)_2	2	1	<?xml version="1.0"?>\n<Clock xmlns:dt="urn:schemas-microsoft-com:datatypes"><Description dt:dt="string">E-Prime Primary Realtime Clock</Description><StartTime><Timestamp dt:dt="int">0</Timestamp><DateUtc dt:dt="string">2023-09-05T02:03:13Z</DateUtc></StartTime><FrequencyChanges><FrequencyChange><Frequency dt:dt="r8">10000000</Frequency><Timestamp dt:dt="r8">9267360535156</Timestamp><Current dt:d…	좌우반구com(CVF, UVF, BVF)_2-002-1	60	1.0.0.169	1	-1176892155	Professional	2.0.10.356	2.0.10.356	09-05-2023	2023-09-05 오전 2:03:13	11:03:13	2.0.10.252	378		2	z	직매	NULL	NULL	NULL	NULL	NULL	NULL	52	1	114	KSY3	List3	NULL	NULL	NULL	NULL	NULL	NULL	NULL	NULL	NULL	1	z	2	3	998649	0	z	380	999029
좌우반구com(CVF, UVF, BVF)_2	2	1	<?xml version="1.0"?>\n<Clock xmlns:dt="urn:schemas-microsoft-com:datatypes"><Description dt:dt="string">E-Prime Primary Realtime Clock</Description><StartTime><Timestamp dt:dt="int">0</Timestamp><DateUtc dt:dt="string">2023-09-05T02:03:13Z</DateUtc></StartTime><FrequencyChanges><FrequencyChange><Frequency dt:dt="r8">10000000</Frequency><Timestamp dt:dt="r8">9267360535156</Timestamp><Current dt:d…	좌우반구com(CVF, UVF, BVF)_2-002-1	60	1.0.0.169	1	-1176892155	Professional	2.0.10.356	2.0.10.356	09-05-2023	2023-09-05 오전 2:03:13	11:03:13	2.0.10.252	15		1	{/}	직장	6	1	15	NULL	NULL	NULL	NULL	NULL	NULL	KSY3	List1	NULL	NULL	NULL	NULL	NULL	NULL	NULL	NULL	NULL	1	{/}	2	3	61767	0	{/}	271	62038
좌우반구com(CVF, UVF, BVF)_2	2	1	<?xml version="1.0"?>\n<Clock xmlns:dt="urn:schemas-microsoft-com:datatypes"><Description dt:dt="string">E-Prime Primary Realtime Clock</Description><StartTime><Timestamp dt:dt="int">0</Timestamp><DateUtc dt:dt="string">2023-09-05T02:03:13Z</DateUtc></StartTime><FrequencyChanges><FrequencyChange><Frequency dt:dt="r8">10000000</Frequency><Timestamp dt:dt="r8">9267360535156</Timestamp><Current dt:d…	좌우반구com(CVF, UVF, BVF)_2-002-1	60	1.0.0.169	1	-1176892155	Professional	2.0.10.356	2.0.10.356	09-05-2023	2023-09-05 오전 2:03:13	11:03:13	2.0.10.252	22		2	z	진회	123	1	22	NULL	NULL	NULL	NULL	NULL	NULL	KSY2	List1	NULL	NULL	NULL	NULL	NULL	NULL	NULL	NULL	NULL	0	z	2	4	79534	0	{/}	456	79990
좌우반구com(CVF, UVF, BVF)_2	2	1	<?xml version="1.0"?>\n<Clock xmlns:dt="urn:schemas-microsoft-com:datatypes"><Description dt:dt="string">E-Prime Primary Realtime Clock</Description><StartTime><Timestamp dt:dt="int">0</Timestamp><DateUtc dt:dt="string">2023-09-05T02:03:13Z</DateUtc></StartTime><FrequencyChanges><FrequencyChange><Frequency dt:dt="r8">10000000</Frequency><Timestamp dt:dt="r8">9267360535156</Timestamp><Current dt:d…	좌우반구com(CVF, UVF, BVF)_2-002-1	60	1.0.0.169	1	-1176892155	Professional	2.0.10.356	2.0.10.356	09-05-2023	2023-09-05 오전 2:03:13	11:03:13	2.0.10.252	198		1	{/}	질서	NULL	NULL	NULL	110	1	66	NULL	NULL	NULL	KSY3	List2	NULL	NULL	NULL	NULL	NULL	NULL	NULL	NULL	NULL	0	{/}	2	3	536966	0	z	136	537102
좌우반구com(CVF, UVF, BVF)_2	2	1	<?xml version="1.0"?>\n<Clock xmlns:dt="urn:schemas-microsoft-com:datatypes"><Description dt:dt="string">E-Prime Primary Realtime Clock</Description><StartTime><Timestamp dt:dt="int">0</Timestamp><DateUtc dt:dt="string">2023-09-05T02:03:13Z</DateUtc></StartTime><FrequencyChanges><FrequencyChange><Frequency dt:dt="r8">10000000</Frequency><Timestamp dt:dt="r8">9267360535156</Timestamp><Current dt:d…	좌우반구com(CVF, UVF, BVF)_2-002-1	60	1.0.0.169	1	-1176892155	Professional	2.0.10.356	2.0.10.356	09-05-2023	2023-09-05 오전 2:03:13	11:03:13	2.0.10.252	316		1	{/}	차량	NULL	NULL	NULL	NULL	NULL	NULL	16	1	52	KSY3	List3	NULL	NULL	NULL	NULL	NULL	NULL	NULL	NULL	NULL	1	{/}	3	3	840582	0	{/}	599	841181
좌우반구com(CVF, UVF, BVF)_2	2	1	<?xml version="1.0"?>\n<Clock xmlns:dt="urn:schemas-microsoft-com:datatypes"><Description dt:dt="string">E-Prime Primary Realtime Clock</Description><StartTime><Timestamp dt:dt="int">0</Timestamp><DateUtc dt:dt="string">2023-09-05T02:03:13Z</DateUtc></StartTime><FrequencyChanges><FrequencyChange><Frequency dt:dt="r8">10000000</Frequency><Timestamp dt:dt="r8">9267360535156</Timestamp><Current dt:d…	좌우반구com(CVF, UVF, BVF)_2-002-1	60	1.0.0.169	1	-1176892155	Professional	2.0.10.356	2.0.10.356	09-05-2023	2023-09-05 오전 2:03:13	11:03:13	2.0.10.252	400		1	{/}	차익	NULL	NULL	NULL	NULL	NULL	NULL	17	1	136	KSY3	List3	NULL	NULL	NULL	NULL	NULL	NULL	NULL	NULL	NULL	0	{/}	2	3	1054799	0	z	414	1055213
좌우반구com(CVF, UVF, BVF)_2	2	1	<?xml version="1.0"?>\n<Clock xmlns:dt="urn:schemas-microsoft-com:datatypes"><Description dt:dt="string">E-Prime Primary Realtime Clock</Description><StartTime><Timestamp dt:dt="int">0</Timestamp><DateUtc dt:dt="string">2023-09-05T02:03:13Z</DateUtc></StartTime><FrequencyChanges><FrequencyChange><Frequency dt:dt="r8">10000000</Frequency><Timestamp dt:dt="r8">9267360535156</Timestamp><Current dt:d…	좌우반구com(CVF, UVF, BVF)_2-002-1	60	1.0.0.169	1	-1176892155	Professional	2.0.10.356	2.0.10.356	09-05-2023	2023-09-05 오전 2:03:13	11:03:13	2.0.10.252	241		2	z	착반	NULL	NULL	NULL	9	1	109	NULL	NULL	NULL	KSY	List2	0		2	0	645899	184		0	0	0	z	2	4	646083	0	{/}	219	646302
좌우반구com(CVF, UVF, BVF)_2	2	1	<?xml version="1.0"?>\n<Clock xmlns:dt="urn:schemas-microsoft-com:datatypes"><Description dt:dt="string">E-Prime Primary Realtime Clock</Description><StartTime><Timestamp dt:dt="int">0</Timestamp><DateUtc dt:dt="string">2023-09-05T02:03:13Z</DateUtc></StartTime><FrequencyChanges><FrequencyChange><Frequency dt:dt="r8">10000000</Frequency><Timestamp dt:dt="r8">9267360535156</Timestamp><Current dt:d…	좌우반구com(CVF, UVF, BVF)_2-002-1	60	1.0.0.169	1	-1176892155	Professional	2.0.10.356	2.0.10.356	09-05-2023	2023-09-05 오전 2:03:13	11:03:13	2.0.10.252	389		1	{/}	착지	NULL	NULL	NULL	NULL	NULL	NULL	106	1	125	KSY3	List3	NULL	NULL	NULL	NULL	NULL	NULL	NULL	NULL	NULL	0	{/}	2	3	1026882	0	z	363	1027245
좌우반구com(CVF, UVF, BVF)_2	2	1	<?xml version="1.0"?>\n<Clock xmlns:dt="urn:schemas-microsoft-com:datatypes"><Description dt:dt="string">E-Prime Primary Realtime Clock</Description><StartTime><Timestamp dt:dt="int">0</Timestamp><DateUtc dt:dt="string">2023-09-05T02:03:13Z</DateUtc></StartTime><FrequencyChanges><FrequencyChange><Frequency dt:dt="r8">10000000</Frequency><Timestamp dt:dt="r8">9267360535156</Timestamp><Current dt:d…	좌우반구com(CVF, UVF, BVF)_2-002-1	60	1.0.0.169	1	-1176892155	Professional	2.0.10.356	2.0.10.356	09-05-2023	2023-09-05 오전 2:03:13	11:03:13	2.0.10.252	258		1	{/}	책임	NULL	NULL	NULL	73	1	126	NULL	NULL	NULL	KSY3	List2	NULL	NULL	NULL	NULL	NULL	NULL	NULL	NULL	NULL	1	{/}	2	3	689166	0	{/}	256	689422
좌우반구com(CVF, UVF, BVF)_2	2	1	<?xml version="1.0"?>\n<Clock xmlns:dt="urn:schemas-microsoft-com:datatypes"><Description dt:dt="string">E-Prime Primary Realtime Clock</Description><StartTime><Timestamp dt:dt="int">0</Timestamp><DateUtc dt:dt="string">2023-09-05T02:03:13Z</DateUtc></StartTime><FrequencyChanges><FrequencyChange><Frequency dt:dt="r8">10000000</Frequency><Timestamp dt:dt="r8">9267360535156</Timestamp><Current dt:d…	좌우반구com(CVF, UVF, BVF)_2-002-1	60	1.0.0.169	1	-1176892155	Professional	2.0.10.356	2.0.10.356	09-05-2023	2023-09-05 오전 2:03:13	11:03:13	2.0.10.252	18		2	z	책희	72	1	18	NULL	NULL	NULL	NULL	NULL	NULL	KSY3	List1	NULL	NULL	NULL	NULL	NULL	NULL	NULL	NULL	NULL	1	z	2	3	69350	0	z	328	69678
좌우반구com(CVF, UVF, BVF)_2	2	1	<?xml version="1.0"?>\n<Clock xmlns:dt="urn:schemas-microsoft-com:datatypes"><Description dt:dt="string">E-Prime Primary Realtime Clock</Description><StartTime><Timestamp dt:dt="int">0</Timestamp><DateUtc dt:dt="string">2023-09-05T02:03:13Z</DateUtc></StartTime><FrequencyChanges><FrequencyChange><Frequency dt:dt="r8">10000000</Frequency><Timestamp dt:dt="r8">9267360535156</Timestamp><Current dt:d…	좌우반구com(CVF, UVF, BVF)_2-002-1	60	1.0.0.169	1	-1176892155	Professional	2.0.10.356	2.0.10.356	09-05-2023	2023-09-05 오전 2:03:13	11:03:13	2.0.10.252	371		2	z	청휘	NULL	NULL	NULL	NULL	NULL	NULL	118	1	107	KSY4	List3	NULL	NULL	NULL	NULL	NULL	NULL	NULL	NULL	NULL	0	z	3	3	980949	0	{/}	168	981117
좌우반구com(CVF, UVF, BVF)_2	2	1	<?xml version="1.0"?>\n<Clock xmlns:dt="urn:schemas-microsoft-com:datatypes"><Description dt:dt="string">E-Prime Primary Realtime Clock</Description><StartTime><Timestamp dt:dt="int">0</Timestamp><DateUtc dt:dt="string">2023-09-05T02:03:13Z</DateUtc></StartTime><FrequencyChanges><FrequencyChange><Frequency dt:dt="r8">10000000</Frequency><Timestamp dt:dt="r8">9267360535156</Timestamp><Current dt:d…	좌우반구com(CVF, UVF, BVF)_2-002-1	60	1.0.0.169	1	-1176892155	Professional	2.0.10.356	2.0.10.356	09-05-2023	2023-09-05 오전 2:03:13	11:03:13	2.0.10.252	68		2	z	체행	71	1	68	NULL	NULL	NULL	NULL	NULL	NULL	KSY	List1	0		3	0	196733	184		0	0	1	z	2	4	196917	0	z	409	197326
좌우반구com(CVF, UVF, BVF)_2	2	1	<?xml version="1.0"?>\n<Clock xmlns:dt="urn:schemas-microsoft-com:datatypes"><Description dt:dt="string">E-Prime Primary Realtime Clock</Description><StartTime><Timestamp dt:dt="int">0</Timestamp><DateUtc dt:dt="string">2023-09-05T02:03:13Z</DateUtc></StartTime><FrequencyChanges><FrequencyChange><Frequency dt:dt="r8">10000000</Frequency><Timestamp dt:dt="r8">9267360535156</Timestamp><Current dt:d…	좌우반구com(CVF, UVF, BVF)_2-002-1	60	1.0.0.169	1	-1176892155	Professional	2.0.10.356	2.0.10.356	09-05-2023	2023-09-05 오전 2:03:13	11:03:13	2.0.10.252	12		1	{/}	체험	122	1	12	NULL	NULL	NULL	NULL	NULL	NULL	KSY3	List1	NULL	NULL	NULL	NULL	NULL	NULL	NULL	NULL	NULL	0	{/}	2	3	53483	0	z	499	53982
좌우반구com(CVF, UVF, BVF)_2	2	1	<?xml version="1.0"?>\n<Clock xmlns:dt="urn:schemas-microsoft-com:datatypes"><Description dt:dt="string">E-Prime Primary Realtime Clock</Description><StartTime><Timestamp dt:dt="int">0</Timestamp><DateUtc dt:dt="string">2023-09-05T02:03:13Z</DateUtc></StartTime><FrequencyChanges><FrequencyChange><Frequency dt:dt="r8">10000000</Frequency><Timestamp dt:dt="r8">9267360535156</Timestamp><Current dt:d…	좌우반구com(CVF, UVF, BVF)_2-002-1	60	1.0.0.169	1	-1176892155	Professional	2.0.10.356	2.0.10.356	09-05-2023	2023-09-05 오전 2:03:13	11:03:13	2.0.10.252	273		1	{/}	최고	NULL	NULL	NULL	NULL	NULL	NULL	29	1	9	KSY3	List3	NULL	NULL	NULL	NULL	NULL	NULL	NULL	NULL	NULL	1	{/}	2	3	729066	0	{/}	291	729357
좌우반구com(CVF, UVF, BVF)_2	2	1	<?xml version="1.0"?>\n<Clock xmlns:dt="urn:schemas-microsoft-com:datatypes"><Description dt:dt="string">E-Prime Primary Realtime Clock</Description><StartTime><Timestamp dt:dt="int">0</Timestamp><DateUtc dt:dt="string">2023-09-05T02:03:13Z</DateUtc></StartTime><FrequencyChanges><FrequencyChange><Frequency dt:dt="r8">10000000</Frequency><Timestamp dt:dt="r8">9267360535156</Timestamp><Current dt:d…	좌우반구com(CVF, UVF, BVF)_2-002-1	60	1.0.0.169	1	-1176892155	Professional	2.0.10.356	2.0.10.356	09-05-2023	2023-09-05 오전 2:03:13	11:03:13	2.0.10.252	96		2	z	최여	66	1	96	NULL	NULL	NULL	NULL	NULL	NULL	KSY4	List1	NULL	NULL	NULL	NULL	NULL	NULL	NULL	NULL	NULL	1	z	2	4	268600	0	z	318	268918
좌우반구com(CVF, UVF, BVF)_2	2	1	<?xml version="1.0"?>\n<Clock xmlns:dt="urn:schemas-microsoft-com:datatypes"><Description dt:dt="string">E-Prime Primary Realtime Clock</Description><StartTime><Timestamp dt:dt="int">0</Timestamp><DateUtc dt:dt="string">2023-09-05T02:03:13Z</DateUtc></StartTime><FrequencyChanges><FrequencyChange><Frequency dt:dt="r8">10000000</Frequency><Timestamp dt:dt="r8">9267360535156</Timestamp><Current dt:d…	좌우반구com(CVF, UVF, BVF)_2-002-1	60	1.0.0.169	1	-1176892155	Professional	2.0.10.356	2.0.10.356	09-05-2023	2023-09-05 오전 2:03:13	11:03:13	2.0.10.252	187		2	z	최횟	NULL	NULL	NULL	108	1	55	NULL	NULL	NULL	KSY	List2	0		2	0	508833	183		0	0	1	z	3	3	509016	0	z	294	509310
좌우반구com(CVF, UVF, BVF)_2	2	1	<?xml version="1.0"?>\n<Clock xmlns:dt="urn:schemas-microsoft-com:datatypes"><Description dt:dt="string">E-Prime Primary Realtime Clock</Description><StartTime><Timestamp dt:dt="int">0</Timestamp><DateUtc dt:dt="string">2023-09-05T02:03:13Z</DateUtc></StartTime><FrequencyChanges><FrequencyChange><Frequency dt:dt="r8">10000000</Frequency><Timestamp dt:dt="r8">9267360535156</Timestamp><Current dt:d…	좌우반구com(CVF, UVF, BVF)_2-002-1	60	1.0.0.169	1	-1176892155	Professional	2.0.10.356	2.0.10.356	09-05-2023	2023-09-05 오전 2:03:13	11:03:13	2.0.10.252	126		2	z	축허	104	1	126	NULL	NULL	NULL	NULL	NULL	NULL	KSY2	List1	NULL	NULL	NULL	NULL	NULL	NULL	NULL	NULL	NULL	0	z	2	3	346983	0	{/}	407	347390
좌우반구com(CVF, UVF, BVF)_2	2	1	<?xml version="1.0"?>\n<Clock xmlns:dt="urn:schemas-microsoft-com:datatypes"><Description dt:dt="string">E-Prime Primary Realtime Clock</Description><StartTime><Timestamp dt:dt="int">0</Timestamp><DateUtc dt:dt="string">2023-09-05T02:03:13Z</DateUtc></StartTime><FrequencyChanges><FrequencyChange><Frequency dt:dt="r8">10000000</Frequency><Timestamp dt:dt="r8">9267360535156</Timestamp><Current dt:d…	좌우반구com(CVF, UVF, BVF)_2-002-1	60	1.0.0.169	1	-1176892155	Professional	2.0.10.356	2.0.10.356	09-05-2023	2023-09-05 오전 2:03:13	11:03:13	2.0.10.252	333		2	z	축헤	NULL	NULL	NULL	NULL	NULL	NULL	121	1	69	KSY2	List3	NULL	NULL	NULL	NULL	NULL	NULL	NULL	NULL	NULL	0	z	2	4	884866	0	{/}	267	885133
좌우반구com(CVF, UVF, BVF)_2	2	1	<?xml version="1.0"?>\n<Clock xmlns:dt="urn:schemas-microsoft-com:datatypes"><Description dt:dt="string">E-Prime Primary Realtime Clock</Description><StartTime><Timestamp dt:dt="int">0</Timestamp><DateUtc dt:dt="string">2023-09-05T02:03:13Z</DateUtc></StartTime><FrequencyChanges><FrequencyChange><Frequency dt:dt="r8">10000000</Frequency><Timestamp dt:dt="r8">9267360535156</Timestamp><Current dt:d…	좌우반구com(CVF, UVF, BVF)_2-002-1	60	1.0.0.169	1	-1176892155	Professional	2.0.10.356	2.0.10.356	09-05-2023	2023-09-05 오전 2:03:13	11:03:13	2.0.10.252	205		2	z	축희	NULL	NULL	NULL	96	1	73	NULL	NULL	NULL	KSY3	List2	NULL	NULL	NULL	NULL	NULL	NULL	NULL	NULL	NULL	1	z	3	3	554249	0	z	349	554598
좌우반구com(CVF, UVF, BVF)_2	2	1	<?xml version="1.0"?>\n<Clock xmlns:dt="urn:schemas-microsoft-com:datatypes"><Description dt:dt="string">E-Prime Primary Realtime Clock</Description><StartTime><Timestamp dt:dt="int">0</Timestamp><DateUtc dt:dt="string">2023-09-05T02:03:13Z</DateUtc></StartTime><FrequencyChanges><FrequencyChange><Frequency dt:dt="r8">10000000</Frequency><Timestamp dt:dt="r8">9267360535156</Timestamp><Current dt:d…	좌우반구com(CVF, UVF, BVF)_2-002-1	60	1.0.0.169	1	-1176892155	Professional	2.0.10.356	2.0.10.356	09-05-2023	2023-09-05 오전 2:03:13	11:03:13	2.0.10.252	106		2	z	측개	68	1	106	NULL	NULL	NULL	NULL	NULL	NULL	KSY	List1	0		2	0	294233	184		0	0	1	z	2	4	294417	0	z	269	294686
좌우반구com(CVF, UVF, BVF)_2	2	1	<?xml version="1.0"?>\n<Clock xmlns:dt="urn:schemas-microsoft-com:datatypes"><Description dt:dt="string">E-Prime Primary Realtime Clock</Description><StartTime><Timestamp dt:dt="int">0</Timestamp><DateUtc dt:dt="string">2023-09-05T02:03:13Z</DateUtc></StartTime><FrequencyChanges><FrequencyChange><Frequency dt:dt="r8">10000000</Frequency><Timestamp dt:dt="r8">9267360535156</Timestamp><Current dt:d…	좌우반구com(CVF, UVF, BVF)_2-002-1	60	1.0.0.169	1	-1176892155	Professional	2.0.10.356	2.0.10.356	09-05-2023	2023-09-05 오전 2:03:13	11:03:13	2.0.10.252	399		1	{/}	치안	NULL	NULL	NULL	NULL	NULL	NULL	26	1	135	KSY3	List3	NULL	NULL	NULL	NULL	NULL	NULL	NULL	NULL	NULL	0	{/}	2	3	1052216	0	z	381	1052597
좌우반구com(CVF, UVF, BVF)_2	2	1	<?xml version="1.0"?>\n<Clock xmlns:dt="urn:schemas-microsoft-com:datatypes"><Description dt:dt="string">E-Prime Primary Realtime Clock</Description><StartTime><Timestamp dt:dt="int">0</Timestamp><DateUtc dt:dt="string">2023-09-05T02:03:13Z</DateUtc></StartTime><FrequencyChanges><FrequencyChange><Frequency dt:dt="r8">10000000</Frequency><Timestamp dt:dt="r8">9267360535156</Timestamp><Current dt:d…	좌우반구com(CVF, UVF, BVF)_2-002-1	60	1.0.0.169	1	-1176892155	Professional	2.0.10.356	2.0.10.356	09-05-2023	2023-09-05 오전 2:03:13	11:03:13	2.0.10.252	275		2	z	치책	NULL	NULL	NULL	NULL	NULL	NULL	50	1	11	KSY4	List3	NULL	NULL	NULL	NULL	NULL	NULL	NULL	NULL	NULL	1	z	2	3	733949	0	z	401	734350
좌우반구com(CVF, UVF, BVF)_2	2	1	<?xml version="1.0"?>\n<Clock xmlns:dt="urn:schemas-microsoft-com:datatypes"><Description dt:dt="string">E-Prime Primary Realtime Clock</Description><StartTime><Timestamp dt:dt="int">0</Timestamp><DateUtc dt:dt="string">2023-09-05T02:03:13Z</DateUtc></StartTime><FrequencyChanges><FrequencyChange><Frequency dt:dt="r8">10000000</Frequency><Timestamp dt:dt="r8">9267360535156</Timestamp><Current dt:d…	좌우반구com(CVF, UVF, BVF)_2-002-1	60	1.0.0.169	1	-1176892155	Professional	2.0.10.356	2.0.10.356	09-05-2023	2023-09-05 오전 2:03:13	11:03:13	2.0.10.252	345		2	z	치향	NULL	NULL	NULL	NULL	NULL	NULL	128	1	81	KSY4	List3	NULL	NULL	NULL	NULL	NULL	NULL	NULL	NULL	NULL	1	z	2	4	915083	0	z	394	915477
좌우반구com(CVF, UVF, BVF)_2	2	1	<?xml version="1.0"?>\n<Clock xmlns:dt="urn:schemas-microsoft-com:datatypes"><Description dt:dt="string">E-Prime Primary Realtime Clock</Description><StartTime><Timestamp dt:dt="int">0</Timestamp><DateUtc dt:dt="string">2023-09-05T02:03:13Z</DateUtc></StartTime><FrequencyChanges><FrequencyChange><Frequency dt:dt="r8">10000000</Frequency><Timestamp dt:dt="r8">9267360535156</Timestamp><Current dt:d…	좌우반구com(CVF, UVF, BVF)_2-002-1	60	1.0.0.169	1	-1176892155	Professional	2.0.10.356	2.0.10.356	09-05-2023	2023-09-05 오전 2:03:13	11:03:13	2.0.10.252	369		1	{/}	타격	NULL	NULL	NULL	NULL	NULL	NULL	116	1	105	KSY3	List3	NULL	NULL	NULL	NULL	NULL	NULL	NULL	NULL	NULL	0	{/}	2	3	975932	0	z	361	976293
좌우반구com(CVF, UVF, BVF)_2	2	1	<?xml version="1.0"?>\n<Clock xmlns:dt="urn:schemas-microsoft-com:datatypes"><Description dt:dt="string">E-Prime Primary Realtime Clock</Description><StartTime><Timestamp dt:dt="int">0</Timestamp><DateUtc dt:dt="string">2023-09-05T02:03:13Z</DateUtc></StartTime><FrequencyChanges><FrequencyChange><Frequency dt:dt="r8">10000000</Frequency><Timestamp dt:dt="r8">9267360535156</Timestamp><Current dt:d…	좌우반구com(CVF, UVF, BVF)_2-002-1	60	1.0.0.169	1	-1176892155	Professional	2.0.10.356	2.0.10.356	09-05-2023	2023-09-05 오전 2:03:13	11:03:13	2.0.10.252	269		1	{/}	탈퇴	NULL	NULL	NULL	NULL	NULL	NULL	117	1	5	KSY3	List3	NULL	NULL	NULL	NULL	NULL	NULL	NULL	NULL	NULL	1	{/}	2	4	718933	0	{/}	272	719205
좌우반구com(CVF, UVF, BVF)_2	2	1	<?xml version="1.0"?>\n<Clock xmlns:dt="urn:schemas-microsoft-com:datatypes"><Description dt:dt="string">E-Prime Primary Realtime Clock</Description><StartTime><Timestamp dt:dt="int">0</Timestamp><DateUtc dt:dt="string">2023-09-05T02:03:13Z</DateUtc></StartTime><FrequencyChanges><FrequencyChange><Frequency dt:dt="r8">10000000</Frequency><Timestamp dt:dt="r8">9267360535156</Timestamp><Current dt:d…	좌우반구com(CVF, UVF, BVF)_2-002-1	60	1.0.0.169	1	-1176892155	Professional	2.0.10.356	2.0.10.356	09-05-2023	2023-09-05 오전 2:03:13	11:03:13	2.0.10.252	367		2	z	태스	NULL	NULL	NULL	NULL	NULL	NULL	2	1	103	KSY4	List3	NULL	NULL	NULL	NULL	NULL	NULL	NULL	NULL	NULL	1	z	2	3	970699	0	z	418	971117
좌우반구com(CVF, UVF, BVF)_2	2	1	<?xml version="1.0"?>\n<Clock xmlns:dt="urn:schemas-microsoft-com:datatypes"><Description dt:dt="string">E-Prime Primary Realtime Clock</Description><StartTime><Timestamp dt:dt="int">0</Timestamp><DateUtc dt:dt="string">2023-09-05T02:03:13Z</DateUtc></StartTime><FrequencyChanges><FrequencyChange><Frequency dt:dt="r8">10000000</Frequency><Timestamp dt:dt="r8">9267360535156</Timestamp><Current dt:d…	좌우반구com(CVF, UVF, BVF)_2-002-1	60	1.0.0.169	1	-1176892155	Professional	2.0.10.356	2.0.10.356	09-05-2023	2023-09-05 오전 2:03:13	11:03:13	2.0.10.252	180		1	{/}	택시	NULL	NULL	NULL	53	1	48	NULL	NULL	NULL	KSY3	List2	NULL	NULL	NULL	NULL	NULL	NULL	NULL	NULL	NULL	1	{/}	2	3	490800	0	{/}	334	491134
좌우반구com(CVF, UVF, BVF)_2	2	1	<?xml version="1.0"?>\n<Clock xmlns:dt="urn:schemas-microsoft-com:datatypes"><Description dt:dt="string">E-Prime Primary Realtime Clock</Description><StartTime><Timestamp dt:dt="int">0</Timestamp><DateUtc dt:dt="string">2023-09-05T02:03:13Z</DateUtc></StartTime><FrequencyChanges><FrequencyChange><Frequency dt:dt="r8">10000000</Frequency><Timestamp dt:dt="r8">9267360535156</Timestamp><Current dt:d…	좌우반구com(CVF, UVF, BVF)_2-002-1	60	1.0.0.169	1	-1176892155	Professional	2.0.10.356	2.0.10.356	09-05-2023	2023-09-05 오전 2:03:13	11:03:13	2.0.10.252	71		2	z	택정	58	1	71	NULL	NULL	NULL	NULL	NULL	NULL	KSY4	List1	NULL	NULL	NULL	NULL	NULL	NULL	NULL	NULL	NULL	1	z	2	4	204717	0	z	393	205110
좌우반구com(CVF, UVF, BVF)_2	2	1	<?xml version="1.0"?>\n<Clock xmlns:dt="urn:schemas-microsoft-com:datatypes"><Description dt:dt="string">E-Prime Primary Realtime Clock</Description><StartTime><Timestamp dt:dt="int">0</Timestamp><DateUtc dt:dt="string">2023-09-05T02:03:13Z</DateUtc></StartTime><FrequencyChanges><FrequencyChange><Frequency dt:dt="r8">10000000</Frequency><Timestamp dt:dt="r8">9267360535156</Timestamp><Current dt:d…	좌우반구com(CVF, UVF, BVF)_2-002-1	60	1.0.0.169	1	-1176892155	Professional	2.0.10.356	2.0.10.356	09-05-2023	2023-09-05 오전 2:03:13	11:03:13	2.0.10.252	398		2	z	통락	NULL	NULL	NULL	NULL	NULL	NULL	107	1	134	KSY3	List3	NULL	NULL	NULL	NULL	NULL	NULL	NULL	NULL	NULL	1	z	2	3	1049749	0	z	264	1050013
좌우반구com(CVF, UVF, BVF)_2	2	1	<?xml version="1.0"?>\n<Clock xmlns:dt="urn:schemas-microsoft-com:datatypes"><Description dt:dt="string">E-Prime Primary Realtime Clock</Description><StartTime><Timestamp dt:dt="int">0</Timestamp><DateUtc dt:dt="string">2023-09-05T02:03:13Z</DateUtc></StartTime><FrequencyChanges><FrequencyChange><Frequency dt:dt="r8">10000000</Frequency><Timestamp dt:dt="r8">9267360535156</Timestamp><Current dt:d…	좌우반구com(CVF, UVF, BVF)_2-002-1	60	1.0.0.169	1	-1176892155	Professional	2.0.10.356	2.0.10.356	09-05-2023	2023-09-05 오전 2:03:13	11:03:13	2.0.10.252	135		2	z	통록	NULL	NULL	NULL	34	1	3	NULL	NULL	NULL	KSY	List2	0		2	0	375700	183		0	0	1	z	2	3	375883	0	z	443	376326
좌우반구com(CVF, UVF, BVF)_2	2	1	<?xml version="1.0"?>\n<Clock xmlns:dt="urn:schemas-microsoft-com:datatypes"><Description dt:dt="string">E-Prime Primary Realtime Clock</Description><StartTime><Timestamp dt:dt="int">0</Timestamp><DateUtc dt:dt="string">2023-09-05T02:03:13Z</DateUtc></StartTime><FrequencyChanges><FrequencyChange><Frequency dt:dt="r8">10000000</Frequency><Timestamp dt:dt="r8">9267360535156</Timestamp><Current dt:d…	좌우반구com(CVF, UVF, BVF)_2-002-1	60	1.0.0.169	1	-1176892155	Professional	2.0.10.356	2.0.10.356	09-05-2023	2023-09-05 오전 2:03:13	11:03:13	2.0.10.252	185		2	z	통류	NULL	NULL	NULL	107	1	53	NULL	NULL	NULL	KSY2	List2	NULL	NULL	NULL	NULL	NULL	NULL	NULL	NULL	NULL	0	z	2	3	504033	0	{/}	333	504366
좌우반구com(CVF, UVF, BVF)_2	2	1	<?xml version="1.0"?>\n<Clock xmlns:dt="urn:schemas-microsoft-com:datatypes"><Description dt:dt="string">E-Prime Primary Realtime Clock</Description><StartTime><Timestamp dt:dt="int">0</Timestamp><DateUtc dt:dt="string">2023-09-05T02:03:13Z</DateUtc></StartTime><FrequencyChanges><FrequencyChange><Frequency dt:dt="r8">10000000</Frequency><Timestamp dt:dt="r8">9267360535156</Timestamp><Current dt:d…	좌우반구com(CVF, UVF, BVF)_2-002-1	60	1.0.0.169	1	-1176892155	Professional	2.0.10.356	2.0.10.356	09-05-2023	2023-09-05 오전 2:03:13	11:03:13	2.0.10.252	262		2	z	퇴착	NULL	NULL	NULL	44	1	130	NULL	NULL	NULL	KSY	List2	0		2	0	699066	184		0	0	0	z	2	4	699250	0	{/}	364	699614
좌우반구com(CVF, UVF, BVF)_2	2	1	<?xml version="1.0"?>\n<Clock xmlns:dt="urn:schemas-microsoft-com:datatypes"><Description dt:dt="string">E-Prime Primary Realtime Clock</Description><StartTime><Timestamp dt:dt="int">0</Timestamp><DateUtc dt:dt="string">2023-09-05T02:03:13Z</DateUtc></StartTime><FrequencyChanges><FrequencyChange><Frequency dt:dt="r8">10000000</Frequency><Timestamp dt:dt="r8">9267360535156</Timestamp><Current dt:d…	좌우반구com(CVF, UVF, BVF)_2-002-1	60	1.0.0.169	1	-1176892155	Professional	2.0.10.356	2.0.10.356	09-05-2023	2023-09-05 오전 2:03:13	11:03:13	2.0.10.252	237		1	{/}	판단	NULL	NULL	NULL	116	1	105	NULL	NULL	NULL	KSY3	List2	NULL	NULL	NULL	NULL	NULL	NULL	NULL	NULL	NULL	1	{/}	2	3	635716	0	{/}	394	636110
좌우반구com(CVF, UVF, BVF)_2	2	1	<?xml version="1.0"?>\n<Clock xmlns:dt="urn:schemas-microsoft-com:datatypes"><Description dt:dt="string">E-Prime Primary Realtime Clock</Description><StartTime><Timestamp dt:dt="int">0</Timestamp><DateUtc dt:dt="string">2023-09-05T02:03:13Z</DateUtc></StartTime><FrequencyChanges><FrequencyChange><Frequency dt:dt="r8">10000000</Frequency><Timestamp dt:dt="r8">9267360535156</Timestamp><Current dt:d…	좌우반구com(CVF, UVF, BVF)_2-002-1	60	1.0.0.169	1	-1176892155	Professional	2.0.10.356	2.0.10.356	09-05-2023	2023-09-05 오전 2:03:13	11:03:13	2.0.10.252	121		1	{/}	판매	114	1	121	NULL	NULL	NULL	NULL	NULL	NULL	KSY3	List1	NULL	NULL	NULL	NULL	NULL	NULL	NULL	NULL	NULL	0	{/}	2	3	334133	0	z	209	334342
좌우반구com(CVF, UVF, BVF)_2	2	1	<?xml version="1.0"?>\n<Clock xmlns:dt="urn:schemas-microsoft-com:datatypes"><Description dt:dt="string">E-Prime Primary Realtime Clock</Description><StartTime><Timestamp dt:dt="int">0</Timestamp><DateUtc dt:dt="string">2023-09-05T02:03:13Z</DateUtc></StartTime><FrequencyChanges><FrequencyChange><Frequency dt:dt="r8">10000000</Frequency><Timestamp dt:dt="r8">9267360535156</Timestamp><Current dt:d…	좌우반구com(CVF, UVF, BVF)_2-002-1	60	1.0.0.169	1	-1176892155	Professional	2.0.10.356	2.0.10.356	09-05-2023	2023-09-05 오전 2:03:13	11:03:13	2.0.10.252	373		1	{/}	표현	NULL	NULL	NULL	NULL	NULL	NULL	98	1	109	KSY3	List3	NULL	NULL	NULL	NULL	NULL	NULL	NULL	NULL	NULL	0	{/}	2	3	985932	0	z	457	986389
좌우반구com(CVF, UVF, BVF)_2	2	1	<?xml version="1.0"?>\n<Clock xmlns:dt="urn:schemas-microsoft-com:datatypes"><Description dt:dt="string">E-Prime Primary Realtime Clock</Description><StartTime><Timestamp dt:dt="int">0</Timestamp><DateUtc dt:dt="string">2023-09-05T02:03:13Z</DateUtc></StartTime><FrequencyChanges><FrequencyChange><Frequency dt:dt="r8">10000000</Frequency><Timestamp dt:dt="r8">9267360535156</Timestamp><Current dt:d…	좌우반구com(CVF, UVF, BVF)_2-002-1	60	1.0.0.169	1	-1176892155	Professional	2.0.10.356	2.0.10.356	09-05-2023	2023-09-05 오전 2:03:13	11:03:13	2.0.10.252	329		2	z	품결	NULL	NULL	NULL	NULL	NULL	NULL	94	1	65	KSY2	List3	NULL	NULL	NULL	NULL	NULL	NULL	NULL	NULL	NULL	1	z	2	3	874599	0	z	535	875134
좌우반구com(CVF, UVF, BVF)_2	2	1	<?xml version="1.0"?>\n<Clock xmlns:dt="urn:schemas-microsoft-com:datatypes"><Description dt:dt="string">E-Prime Primary Realtime Clock</Description><StartTime><Timestamp dt:dt="int">0</Timestamp><DateUtc dt:dt="string">2023-09-05T02:03:13Z</DateUtc></StartTime><FrequencyChanges><FrequencyChange><Frequency dt:dt="r8">10000000</Frequency><Timestamp dt:dt="r8">9267360535156</Timestamp><Current dt:d…	좌우반구com(CVF, UVF, BVF)_2-002-1	60	1.0.0.169	1	-1176892155	Professional	2.0.10.356	2.0.10.356	09-05-2023	2023-09-05 오전 2:03:13	11:03:13	2.0.10.252	317		2	z	필관	NULL	NULL	NULL	NULL	NULL	NULL	113	1	53	KSY2	List3	NULL	NULL	NULL	NULL	NULL	NULL	NULL	NULL	NULL	1	z	2	4	843383	0	z	471	843854
좌우반구com(CVF, UVF, BVF)_2	2	1	<?xml version="1.0"?>\n<Clock xmlns:dt="urn:schemas-microsoft-com:datatypes"><Description dt:dt="string">E-Prime Primary Realtime Clock</Description><StartTime><Timestamp dt:dt="int">0</Timestamp><DateUtc dt:dt="string">2023-09-05T02:03:13Z</DateUtc></StartTime><FrequencyChanges><FrequencyChange><Frequency dt:dt="r8">10000000</Frequency><Timestamp dt:dt="r8">9267360535156</Timestamp><Current dt:d…	좌우반구com(CVF, UVF, BVF)_2-002-1	60	1.0.0.169	1	-1176892155	Professional	2.0.10.356	2.0.10.356	09-05-2023	2023-09-05 오전 2:03:13	11:03:13	2.0.10.252	388		1	{/}	필수	NULL	NULL	NULL	NULL	NULL	NULL	114	1	124	KSY3	List3	NULL	NULL	NULL	NULL	NULL	NULL	NULL	NULL	NULL	1	{/}	2	3	1024366	0	{/}	319	1024685
좌우반구com(CVF, UVF, BVF)_2	2	1	<?xml version="1.0"?>\n<Clock xmlns:dt="urn:schemas-microsoft-com:datatypes"><Description dt:dt="string">E-Prime Primary Realtime Clock</Description><StartTime><Timestamp dt:dt="int">0</Timestamp><DateUtc dt:dt="string">2023-09-05T02:03:13Z</DateUtc></StartTime><FrequencyChanges><FrequencyChange><Frequency dt:dt="r8">10000000</Frequency><Timestamp dt:dt="r8">9267360535156</Timestamp><Current dt:d…	좌우반구com(CVF, UVF, BVF)_2-002-1	60	1.0.0.169	1	-1176892155	Professional	2.0.10.356	2.0.10.356	09-05-2023	2023-09-05 오전 2:03:13	11:03:13	2.0.10.252	327		1	{/}	핑계	NULL	NULL	NULL	NULL	NULL	NULL	20	1	63	KSY3	List3	NULL	NULL	NULL	NULL	NULL	NULL	NULL	NULL	NULL	1	{/}	2	4	869416	0	{/}	549	869965
좌우반구com(CVF, UVF, BVF)_2	2	1	<?xml version="1.0"?>\n<Clock xmlns:dt="urn:schemas-microsoft-com:datatypes"><Description dt:dt="string">E-Prime Primary Realtime Clock</Description><StartTime><Timestamp dt:dt="int">0</Timestamp><DateUtc dt:dt="string">2023-09-05T02:03:13Z</DateUtc></StartTime><FrequencyChanges><FrequencyChange><Frequency dt:dt="r8">10000000</Frequency><Timestamp dt:dt="r8">9267360535156</Timestamp><Current dt:d…	좌우반구com(CVF, UVF, BVF)_2-002-1	60	1.0.0.169	1	-1176892155	Professional	2.0.10.356	2.0.10.356	09-05-2023	2023-09-05 오전 2:03:13	11:03:13	2.0.10.252	169		2	z	핑품	NULL	NULL	NULL	5	1	37	NULL	NULL	NULL	KSY4	List2	NULL	NULL	NULL	NULL	NULL	NULL	NULL	NULL	NULL	1	z	2	4	463400	0	z	302	463702
좌우반구com(CVF, UVF, BVF)_2	2	1	<?xml version="1.0"?>\n<Clock xmlns:dt="urn:schemas-microsoft-com:datatypes"><Description dt:dt="string">E-Prime Primary Realtime Clock</Description><StartTime><Timestamp dt:dt="int">0</Timestamp><DateUtc dt:dt="string">2023-09-05T02:03:13Z</DateUtc></StartTime><FrequencyChanges><FrequencyChange><Frequency dt:dt="r8">10000000</Frequency><Timestamp dt:dt="r8">9267360535156</Timestamp><Current dt:d…	좌우반구com(CVF, UVF, BVF)_2-002-1	60	1.0.0.169	1	-1176892155	Professional	2.0.10.356	2.0.10.356	09-05-2023	2023-09-05 오전 2:03:13	11:03:13	2.0.10.252	342		1	{/}	하나	NULL	NULL	NULL	NULL	NULL	NULL	65	1	78	KSY3	List3	NULL	NULL	NULL	NULL	NULL	NULL	NULL	NULL	NULL	1	{/}	2	3	907399	0	{/}	390	907789
좌우반구com(CVF, UVF, BVF)_2	2	1	<?xml version="1.0"?>\n<Clock xmlns:dt="urn:schemas-microsoft-com:datatypes"><Description dt:dt="string">E-Prime Primary Realtime Clock</Description><StartTime><Timestamp dt:dt="int">0</Timestamp><DateUtc dt:dt="string">2023-09-05T02:03:13Z</DateUtc></StartTime><FrequencyChanges><FrequencyChange><Frequency dt:dt="r8">10000000</Frequency><Timestamp dt:dt="r8">9267360535156</Timestamp><Current dt:d…	좌우반구com(CVF, UVF, BVF)_2-002-1	60	1.0.0.169	1	-1176892155	Professional	2.0.10.356	2.0.10.356	09-05-2023	2023-09-05 오전 2:03:13	11:03:13	2.0.10.252	276		1	{/}	한계	NULL	NULL	NULL	NULL	NULL	NULL	108	1	12	KSY3	List3	NULL	NULL	NULL	NULL	NULL	NULL	NULL	NULL	NULL	1	{/}	2	4	736550	0	{/}	271	736821
좌우반구com(CVF, UVF, BVF)_2	2	1	<?xml version="1.0"?>\n<Clock xmlns:dt="urn:schemas-microsoft-com:datatypes"><Description dt:dt="string">E-Prime Primary Realtime Clock</Description><StartTime><Timestamp dt:dt="int">0</Timestamp><DateUtc dt:dt="string">2023-09-05T02:03:13Z</DateUtc></StartTime><FrequencyChanges><FrequencyChange><Frequency dt:dt="r8">10000000</Frequency><Timestamp dt:dt="r8">9267360535156</Timestamp><Current dt:d…	좌우반구com(CVF, UVF, BVF)_2-002-1	60	1.0.0.169	1	-1176892155	Professional	2.0.10.356	2.0.10.356	09-05-2023	2023-09-05 오전 2:03:13	11:03:13	2.0.10.252	141		1	{/}	핵심	NULL	NULL	NULL	12	1	9	NULL	NULL	NULL	KSY3	List2	NULL	NULL	NULL	NULL	NULL	NULL	NULL	NULL	NULL	1	{/}	2	3	391633	0	{/}	357	391990
좌우반구com(CVF, UVF, BVF)_2	2	1	<?xml version="1.0"?>\n<Clock xmlns:dt="urn:schemas-microsoft-com:datatypes"><Description dt:dt="string">E-Prime Primary Realtime Clock</Description><StartTime><Timestamp dt:dt="int">0</Timestamp><DateUtc dt:dt="string">2023-09-05T02:03:13Z</DateUtc></StartTime><FrequencyChanges><FrequencyChange><Frequency dt:dt="r8">10000000</Frequency><Timestamp dt:dt="r8">9267360535156</Timestamp><Current dt:d…	좌우반구com(CVF, UVF, BVF)_2-002-1	60	1.0.0.169	1	-1176892155	Professional	2.0.10.356	2.0.10.356	09-05-2023	2023-09-05 오전 2:03:13	11:03:13	2.0.10.252	94		2	z	핵외	50	1	94	NULL	NULL	NULL	NULL	NULL	NULL	KSY4	List1	NULL	NULL	NULL	NULL	NULL	NULL	NULL	NULL	NULL	1	z	2	3	263366	0	z	416	263782
좌우반구com(CVF, UVF, BVF)_2	2	1	<?xml version="1.0"?>\n<Clock xmlns:dt="urn:schemas-microsoft-com:datatypes"><Description dt:dt="string">E-Prime Primary Realtime Clock</Description><StartTime><Timestamp dt:dt="int">0</Timestamp><DateUtc dt:dt="string">2023-09-05T02:03:13Z</DateUtc></StartTime><FrequencyChanges><FrequencyChange><Frequency dt:dt="r8">10000000</Frequency><Timestamp dt:dt="r8">9267360535156</Timestamp><Current dt:d…	좌우반구com(CVF, UVF, BVF)_2-002-1	60	1.0.0.169	1	-1176892155	Professional	2.0.10.356	2.0.10.356	09-05-2023	2023-09-05 오전 2:03:13	11:03:13	2.0.10.252	65		2	z	핵정	97	1	65	NULL	NULL	NULL	NULL	NULL	NULL	KSY4	List1	NULL	NULL	NULL	NULL	NULL	NULL	NULL	NULL	NULL	1	z	2	4	189167	0	z	415	189582
좌우반구com(CVF, UVF, BVF)_2	2	1	<?xml version="1.0"?>\n<Clock xmlns:dt="urn:schemas-microsoft-com:datatypes"><Description dt:dt="string">E-Prime Primary Realtime Clock</Description><StartTime><Timestamp dt:dt="int">0</Timestamp><DateUtc dt:dt="string">2023-09-05T02:03:13Z</DateUtc></StartTime><FrequencyChanges><FrequencyChange><Frequency dt:dt="r8">10000000</Frequency><Timestamp dt:dt="r8">9267360535156</Timestamp><Current dt:d…	좌우반구com(CVF, UVF, BVF)_2-002-1	60	1.0.0.169	1	-1176892155	Professional	2.0.10.356	2.0.10.356	09-05-2023	2023-09-05 오전 2:03:13	11:03:13	2.0.10.252	209		1	{/}	행보	NULL	NULL	NULL	69	1	77	NULL	NULL	NULL	KSY3	List2	NULL	NULL	NULL	NULL	NULL	NULL	NULL	NULL	NULL	1	{/}	2	4	564533	0	{/}	497	565030
좌우반구com(CVF, UVF, BVF)_2	2	1	<?xml version="1.0"?>\n<Clock xmlns:dt="urn:schemas-microsoft-com:datatypes"><Description dt:dt="string">E-Prime Primary Realtime Clock</Description><StartTime><Timestamp dt:dt="int">0</Timestamp><DateUtc dt:dt="string">2023-09-05T02:03:13Z</DateUtc></StartTime><FrequencyChanges><FrequencyChange><Frequency dt:dt="r8">10000000</Frequency><Timestamp dt:dt="r8">9267360535156</Timestamp><Current dt:d…	좌우반구com(CVF, UVF, BVF)_2-002-1	60	1.0.0.169	1	-1176892155	Professional	2.0.10.356	2.0.10.356	09-05-2023	2023-09-05 오전 2:03:13	11:03:13	2.0.10.252	300		1	{/}	행운	NULL	NULL	NULL	NULL	NULL	NULL	31	1	36	KSY3	List3	NULL	NULL	NULL	NULL	NULL	NULL	NULL	NULL	NULL	1	{/}	3	3	799199	0	{/}	455	799654
좌우반구com(CVF, UVF, BVF)_2	2	1	<?xml version="1.0"?>\n<Clock xmlns:dt="urn:schemas-microsoft-com:datatypes"><Description dt:dt="string">E-Prime Primary Realtime Clock</Description><StartTime><Timestamp dt:dt="int">0</Timestamp><DateUtc dt:dt="string">2023-09-05T02:03:13Z</DateUtc></StartTime><FrequencyChanges><FrequencyChange><Frequency dt:dt="r8">10000000</Frequency><Timestamp dt:dt="r8">9267360535156</Timestamp><Current dt:d…	좌우반구com(CVF, UVF, BVF)_2-002-1	60	1.0.0.169	1	-1176892155	Professional	2.0.10.356	2.0.10.356	09-05-2023	2023-09-05 오전 2:03:13	11:03:13	2.0.10.252	232		2	z	행회	NULL	NULL	NULL	130	1	100	NULL	NULL	NULL	KSY4	List2	NULL	NULL	NULL	NULL	NULL	NULL	NULL	NULL	NULL	1	z	2	3	623349	0	z	329	623678
좌우반구com(CVF, UVF, BVF)_2	2	1	<?xml version="1.0"?>\n<Clock xmlns:dt="urn:schemas-microsoft-com:datatypes"><Description dt:dt="string">E-Prime Primary Realtime Clock</Description><StartTime><Timestamp dt:dt="int">0</Timestamp><DateUtc dt:dt="string">2023-09-05T02:03:13Z</DateUtc></StartTime><FrequencyChanges><FrequencyChange><Frequency dt:dt="r8">10000000</Frequency><Timestamp dt:dt="r8">9267360535156</Timestamp><Current dt:d…	좌우반구com(CVF, UVF, BVF)_2-002-1	60	1.0.0.169	1	-1176892155	Professional	2.0.10.356	2.0.10.356	09-05-2023	2023-09-05 오전 2:03:13	11:03:13	2.0.10.252	127		1	{/}	향수	16	1	127	NULL	NULL	NULL	NULL	NULL	NULL	KSY3	List1	NULL	NULL	NULL	NULL	NULL	NULL	NULL	NULL	NULL	1	{/}	2	3	349583	0	{/}	327	349910
좌우반구com(CVF, UVF, BVF)_2	2	1	<?xml version="1.0"?>\n<Clock xmlns:dt="urn:schemas-microsoft-com:datatypes"><Description dt:dt="string">E-Prime Primary Realtime Clock</Description><StartTime><Timestamp dt:dt="int">0</Timestamp><DateUtc dt:dt="string">2023-09-05T02:03:13Z</DateUtc></StartTime><FrequencyChanges><FrequencyChange><Frequency dt:dt="r8">10000000</Frequency><Timestamp dt:dt="r8">9267360535156</Timestamp><Current dt:d…	좌우반구com(CVF, UVF, BVF)_2-002-1	60	1.0.0.169	1	-1176892155	Professional	2.0.10.356	2.0.10.356	09-05-2023	2023-09-05 오전 2:03:13	11:03:13	2.0.10.252	309		2	z	향엄	NULL	NULL	NULL	NULL	NULL	NULL	105	1	45	KSY4	List3	NULL	NULL	NULL	NULL	NULL	NULL	NULL	NULL	NULL	1	z	3	3	822482	0	z	371	822853
좌우반구com(CVF, UVF, BVF)_2	2	1	<?xml version="1.0"?>\n<Clock xmlns:dt="urn:schemas-microsoft-com:datatypes"><Description dt:dt="string">E-Prime Primary Realtime Clock</Description><StartTime><Timestamp dt:dt="int">0</Timestamp><DateUtc dt:dt="string">2023-09-05T02:03:13Z</DateUtc></StartTime><FrequencyChanges><FrequencyChange><Frequency dt:dt="r8">10000000</Frequency><Timestamp dt:dt="r8">9267360535156</Timestamp><Current dt:d…	좌우반구com(CVF, UVF, BVF)_2-002-1	60	1.0.0.169	1	-1176892155	Professional	2.0.10.356	2.0.10.356	09-05-2023	2023-09-05 오전 2:03:13	11:03:13	2.0.10.252	97		2	z	허낌	37	1	97	NULL	NULL	NULL	NULL	NULL	NULL	KSY2	List1	NULL	NULL	NULL	NULL	NULL	NULL	NULL	NULL	NULL	1	z	3	3	271116	0	z	338	271454
좌우반구com(CVF, UVF, BVF)_2	2	1	<?xml version="1.0"?>\n<Clock xmlns:dt="urn:schemas-microsoft-com:datatypes"><Description dt:dt="string">E-Prime Primary Realtime Clock</Description><StartTime><Timestamp dt:dt="int">0</Timestamp><DateUtc dt:dt="string">2023-09-05T02:03:13Z</DateUtc></StartTime><FrequencyChanges><FrequencyChange><Frequency dt:dt="r8">10000000</Frequency><Timestamp dt:dt="r8">9267360535156</Timestamp><Current dt:d…	좌우반구com(CVF, UVF, BVF)_2-002-1	60	1.0.0.169	1	-1176892155	Professional	2.0.10.356	2.0.10.356	09-05-2023	2023-09-05 오전 2:03:13	11:03:13	2.0.10.252	21		1	{/}	허락	86	1	21	NULL	NULL	NULL	NULL	NULL	NULL	KSY3	List1	NULL	NULL	NULL	NULL	NULL	NULL	NULL	NULL	NULL	1	{/}	2	3	77017	0	{/}	317	77334
좌우반구com(CVF, UVF, BVF)_2	2	1	<?xml version="1.0"?>\n<Clock xmlns:dt="urn:schemas-microsoft-com:datatypes"><Description dt:dt="string">E-Prime Primary Realtime Clock</Description><StartTime><Timestamp dt:dt="int">0</Timestamp><DateUtc dt:dt="string">2023-09-05T02:03:13Z</DateUtc></StartTime><FrequencyChanges><FrequencyChange><Frequency dt:dt="r8">10000000</Frequency><Timestamp dt:dt="r8">9267360535156</Timestamp><Current dt:d…	좌우반구com(CVF, UVF, BVF)_2-002-1	60	1.0.0.169	1	-1176892155	Professional	2.0.10.356	2.0.10.356	09-05-2023	2023-09-05 오전 2:03:13	11:03:13	2.0.10.252	257		2	z	허빈	NULL	NULL	NULL	56	1	125	NULL	NULL	NULL	KSY4	List2	NULL	NULL	NULL	NULL	NULL	NULL	NULL	NULL	NULL	1	z	2	3	686566	0	z	407	686973
좌우반구com(CVF, UVF, BVF)_2	2	1	<?xml version="1.0"?>\n<Clock xmlns:dt="urn:schemas-microsoft-com:datatypes"><Description dt:dt="string">E-Prime Primary Realtime Clock</Description><StartTime><Timestamp dt:dt="int">0</Timestamp><DateUtc dt:dt="string">2023-09-05T02:03:13Z</DateUtc></StartTime><FrequencyChanges><FrequencyChange><Frequency dt:dt="r8">10000000</Frequency><Timestamp dt:dt="r8">9267360535156</Timestamp><Current dt:d…	좌우반구com(CVF, UVF, BVF)_2-002-1	60	1.0.0.169	1	-1176892155	Professional	2.0.10.356	2.0.10.356	09-05-2023	2023-09-05 오전 2:03:13	11:03:13	2.0.10.252	43		2	z	헤오	17	1	43	NULL	NULL	NULL	NULL	NULL	NULL	KSY3	List1	NULL	NULL	NULL	NULL	NULL	NULL	NULL	NULL	NULL	1	z	2	4	132767	0	z	279	133046
좌우반구com(CVF, UVF, BVF)_2	2	1	<?xml version="1.0"?>\n<Clock xmlns:dt="urn:schemas-microsoft-com:datatypes"><Description dt:dt="string">E-Prime Primary Realtime Clock</Description><StartTime><Timestamp dt:dt="int">0</Timestamp><DateUtc dt:dt="string">2023-09-05T02:03:13Z</DateUtc></StartTime><FrequencyChanges><FrequencyChange><Frequency dt:dt="r8">10000000</Frequency><Timestamp dt:dt="r8">9267360535156</Timestamp><Current dt:d…	좌우반구com(CVF, UVF, BVF)_2-002-1	60	1.0.0.169	1	-1176892155	Professional	2.0.10.356	2.0.10.356	09-05-2023	2023-09-05 오전 2:03:13	11:03:13	2.0.10.252	10		1	{/}	현상	19	1	10	NULL	NULL	NULL	NULL	NULL	NULL	KSY3	List1	NULL	NULL	NULL	NULL	NULL	NULL	NULL	NULL	NULL	1	{/}	2	3	48317	0	{/}	361	48678
좌우반구com(CVF, UVF, BVF)_2	2	1	<?xml version="1.0"?>\n<Clock xmlns:dt="urn:schemas-microsoft-com:datatypes"><Description dt:dt="string">E-Prime Primary Realtime Clock</Description><StartTime><Timestamp dt:dt="int">0</Timestamp><DateUtc dt:dt="string">2023-09-05T02:03:13Z</DateUtc></StartTime><FrequencyChanges><FrequencyChange><Frequency dt:dt="r8">10000000</Frequency><Timestamp dt:dt="r8">9267360535156</Timestamp><Current dt:d…	좌우반구com(CVF, UVF, BVF)_2-002-1	60	1.0.0.169	1	-1176892155	Professional	2.0.10.356	2.0.10.356	09-05-2023	2023-09-05 오전 2:03:13	11:03:13	2.0.10.252	308		1	{/}	협력	NULL	NULL	NULL	NULL	NULL	NULL	126	1	44	KSY3	List3	NULL	NULL	NULL	NULL	NULL	NULL	NULL	NULL	NULL	1	{/}	2	4	819916	0	{/}	369	820285
좌우반구com(CVF, UVF, BVF)_2	2	1	<?xml version="1.0"?>\n<Clock xmlns:dt="urn:schemas-microsoft-com:datatypes"><Description dt:dt="string">E-Prime Primary Realtime Clock</Description><StartTime><Timestamp dt:dt="int">0</Timestamp><DateUtc dt:dt="string">2023-09-05T02:03:13Z</DateUtc></StartTime><FrequencyChanges><FrequencyChange><Frequency dt:dt="r8">10000000</Frequency><Timestamp dt:dt="r8">9267360535156</Timestamp><Current dt:d…	좌우반구com(CVF, UVF, BVF)_2-002-1	60	1.0.0.169	1	-1176892155	Professional	2.0.10.356	2.0.10.356	09-05-2023	2023-09-05 오전 2:03:13	11:03:13	2.0.10.252	230		2	z	협체	NULL	NULL	NULL	112	1	98	NULL	NULL	NULL	KSY	List2	0		2	-1	618049	184		0	0	1	z	2	4	618233	0	z	453	618686
좌우반구com(CVF, UVF, BVF)_2	2	1	<?xml version="1.0"?>\n<Clock xmlns:dt="urn:schemas-microsoft-com:datatypes"><Description dt:dt="string">E-Prime Primary Realtime Clock</Description><StartTime><Timestamp dt:dt="int">0</Timestamp><DateUtc dt:dt="string">2023-09-05T02:03:13Z</DateUtc></StartTime><FrequencyChanges><FrequencyChange><Frequency dt:dt="r8">10000000</Frequency><Timestamp dt:dt="r8">9267360535156</Timestamp><Current dt:d…	좌우반구com(CVF, UVF, BVF)_2-002-1	60	1.0.0.169	1	-1176892155	Professional	2.0.10.356	2.0.10.356	09-05-2023	2023-09-05 오전 2:03:13	11:03:13	2.0.10.252	226		1	{/}	형님	NULL	NULL	NULL	123	1	94	NULL	NULL	NULL	KSY3	List2	NULL	NULL	NULL	NULL	NULL	NULL	NULL	NULL	NULL	1	{/}	2	4	608033	0	{/}	341	608374
좌우반구com(CVF, UVF, BVF)_2	2	1	<?xml version="1.0"?>\n<Clock xmlns:dt="urn:schemas-microsoft-com:datatypes"><Description dt:dt="string">E-Prime Primary Realtime Clock</Description><StartTime><Timestamp dt:dt="int">0</Timestamp><DateUtc dt:dt="string">2023-09-05T02:03:13Z</DateUtc></StartTime><FrequencyChanges><FrequencyChange><Frequency dt:dt="r8">10000000</Frequency><Timestamp dt:dt="r8">9267360535156</Timestamp><Current dt:d…	좌우반구com(CVF, UVF, BVF)_2-002-1	60	1.0.0.169	1	-1176892155	Professional	2.0.10.356	2.0.10.356	09-05-2023	2023-09-05 오전 2:03:13	11:03:13	2.0.10.252	291		2	z	형스	NULL	NULL	NULL	NULL	NULL	NULL	125	1	27	KSY	List3	0		2	0	776233	183		0	0	1	z	2	3	776416	0	z	341	776757
좌우반구com(CVF, UVF, BVF)_2	2	1	<?xml version="1.0"?>\n<Clock xmlns:dt="urn:schemas-microsoft-com:datatypes"><Description dt:dt="string">E-Prime Primary Realtime Clock</Description><StartTime><Timestamp dt:dt="int">0</Timestamp><DateUtc dt:dt="string">2023-09-05T02:03:13Z</DateUtc></StartTime><FrequencyChanges><FrequencyChange><Frequency dt:dt="r8">10000000</Frequency><Timestamp dt:dt="r8">9267360535156</Timestamp><Current dt:d…	좌우반구com(CVF, UVF, BVF)_2-002-1	60	1.0.0.169	1	-1176892155	Professional	2.0.10.356	2.0.10.356	09-05-2023	2023-09-05 오전 2:03:13	11:03:13	2.0.10.252	347		1	{/}	형태	NULL	NULL	NULL	NULL	NULL	NULL	91	1	83	KSY3	List3	NULL	NULL	NULL	NULL	NULL	NULL	NULL	NULL	NULL	0	{/}	3	3	920149	0	z	368	920517
좌우반구com(CVF, UVF, BVF)_2	2	1	<?xml version="1.0"?>\n<Clock xmlns:dt="urn:schemas-microsoft-com:datatypes"><Description dt:dt="string">E-Prime Primary Realtime Clock</Description><StartTime><Timestamp dt:dt="int">0</Timestamp><DateUtc dt:dt="string">2023-09-05T02:03:13Z</DateUtc></StartTime><FrequencyChanges><FrequencyChange><Frequency dt:dt="r8">10000000</Frequency><Timestamp dt:dt="r8">9267360535156</Timestamp><Current dt:d…	좌우반구com(CVF, UVF, BVF)_2-002-1	60	1.0.0.169	1	-1176892155	Professional	2.0.10.356	2.0.10.356	09-05-2023	2023-09-05 오전 2:03:13	11:03:13	2.0.10.252	29		1	{/}	화력	63	1	29	NULL	NULL	NULL	NULL	NULL	NULL	KSY3	List1	NULL	NULL	NULL	NULL	NULL	NULL	NULL	NULL	NULL	0	{/}	2	3	97383	0	z	431	97814
좌우반구com(CVF, UVF, BVF)_2	2	1	<?xml version="1.0"?>\n<Clock xmlns:dt="urn:schemas-microsoft-com:datatypes"><Description dt:dt="string">E-Prime Primary Realtime Clock</Description><StartTime><Timestamp dt:dt="int">0</Timestamp><DateUtc dt:dt="string">2023-09-05T02:03:13Z</DateUtc></StartTime><FrequencyChanges><FrequencyChange><Frequency dt:dt="r8">10000000</Frequency><Timestamp dt:dt="r8">9267360535156</Timestamp><Current dt:d…	좌우반구com(CVF, UVF, BVF)_2-002-1	60	1.0.0.169	1	-1176892155	Professional	2.0.10.356	2.0.10.356	09-05-2023	2023-09-05 오전 2:03:13	11:03:13	2.0.10.252	105		1	{/}	확률	49	1	105	NULL	NULL	NULL	NULL	NULL	NULL	KSY3	List1	NULL	NULL	NULL	NULL	NULL	NULL	NULL	NULL	NULL	1	{/}	2	4	291867	0	{/}	355	292222
좌우반구com(CVF, UVF, BVF)_2	2	1	<?xml version="1.0"?>\n<Clock xmlns:dt="urn:schemas-microsoft-com:datatypes"><Description dt:dt="string">E-Prime Primary Realtime Clock</Description><StartTime><Timestamp dt:dt="int">0</Timestamp><DateUtc dt:dt="string">2023-09-05T02:03:13Z</DateUtc></StartTime><FrequencyChanges><FrequencyChange><Frequency dt:dt="r8">10000000</Frequency><Timestamp dt:dt="r8">9267360535156</Timestamp><Current dt:d…	좌우반구com(CVF, UVF, BVF)_2-002-1	60	1.0.0.169	1	-1176892155	Professional	2.0.10.356	2.0.10.356	09-05-2023	2023-09-05 오전 2:03:13	11:03:13	2.0.10.252	190		2	z	확압	NULL	NULL	NULL	62	1	58	NULL	NULL	NULL	KSY3	List2	NULL	NULL	NULL	NULL	NULL	NULL	NULL	NULL	NULL	1	z	2	4	516683	0	z	435	517118
좌우반구com(CVF, UVF, BVF)_2	2	1	<?xml version="1.0"?>\n<Clock xmlns:dt="urn:schemas-microsoft-com:datatypes"><Description dt:dt="string">E-Prime Primary Realtime Clock</Description><StartTime><Timestamp dt:dt="int">0</Timestamp><DateUtc dt:dt="string">2023-09-05T02:03:13Z</DateUtc></StartTime><FrequencyChanges><FrequencyChange><Frequency dt:dt="r8">10000000</Frequency><Timestamp dt:dt="r8">9267360535156</Timestamp><Current dt:d…	좌우반구com(CVF, UVF, BVF)_2-002-1	60	1.0.0.169	1	-1176892155	Professional	2.0.10.356	2.0.10.356	09-05-2023	2023-09-05 오전 2:03:13	11:03:13	2.0.10.252	307		2	z	확축	NULL	NULL	NULL	NULL	NULL	NULL	93	1	43	KSY2	List3	NULL	NULL	NULL	NULL	NULL	NULL	NULL	NULL	NULL	1	z	2	3	817216	0	z	501	817717
좌우반구com(CVF, UVF, BVF)_2	2	1	<?xml version="1.0"?>\n<Clock xmlns:dt="urn:schemas-microsoft-com:datatypes"><Description dt:dt="string">E-Prime Primary Realtime Clock</Description><StartTime><Timestamp dt:dt="int">0</Timestamp><DateUtc dt:dt="string">2023-09-05T02:03:13Z</DateUtc></StartTime><FrequencyChanges><FrequencyChange><Frequency dt:dt="r8">10000000</Frequency><Timestamp dt:dt="r8">9267360535156</Timestamp><Current dt:d…	좌우반구com(CVF, UVF, BVF)_2-002-1	60	1.0.0.169	1	-1176892155	Professional	2.0.10.356	2.0.10.356	09-05-2023	2023-09-05 오전 2:03:13	11:03:13	2.0.10.252	72		1	{/}	환경	54	1	72	NULL	NULL	NULL	NULL	NULL	NULL	KSY3	List1	NULL	NULL	NULL	NULL	NULL	NULL	NULL	NULL	NULL	1	{/}	2	4	207317	0	{/}	329	207646
좌우반구com(CVF, UVF, BVF)_2	2	1	<?xml version="1.0"?>\n<Clock xmlns:dt="urn:schemas-microsoft-com:datatypes"><Description dt:dt="string">E-Prime Primary Realtime Clock</Description><StartTime><Timestamp dt:dt="int">0</Timestamp><DateUtc dt:dt="string">2023-09-05T02:03:13Z</DateUtc></StartTime><FrequencyChanges><FrequencyChange><Frequency dt:dt="r8">10000000</Frequency><Timestamp dt:dt="r8">9267360535156</Timestamp><Current dt:d…	좌우반구com(CVF, UVF, BVF)_2-002-1	60	1.0.0.169	1	-1176892155	Professional	2.0.10.356	2.0.10.356	09-05-2023	2023-09-05 오전 2:03:13	11:03:13	2.0.10.252	319		2	z	횟광	NULL	NULL	NULL	NULL	NULL	NULL	131	1	55	KSY3	List3	NULL	NULL	NULL	NULL	NULL	NULL	NULL	NULL	NULL	1	z	3	3	848532	0	z	410	848942
좌우반구com(CVF, UVF, BVF)_2	2	1	<?xml version="1.0"?>\n<Clock xmlns:dt="urn:schemas-microsoft-com:datatypes"><Description dt:dt="string">E-Prime Primary Realtime Clock</Description><StartTime><Timestamp dt:dt="int">0</Timestamp><DateUtc dt:dt="string">2023-09-05T02:03:13Z</DateUtc></StartTime><FrequencyChanges><FrequencyChange><Frequency dt:dt="r8">10000000</Frequency><Timestamp dt:dt="r8">9267360535156</Timestamp><Current dt:d…	좌우반구com(CVF, UVF, BVF)_2-002-1	60	1.0.0.169	1	-1176892155	Professional	2.0.10.356	2.0.10.356	09-05-2023	2023-09-05 오전 2:03:13	11:03:13	2.0.10.252	109		2	z	횟색	108	1	109	NULL	NULL	NULL	NULL	NULL	NULL	KSY3	List1	NULL	NULL	NULL	NULL	NULL	NULL	NULL	NULL	NULL	1	z	2	3	301950	0	z	296	302246
좌우반구com(CVF, UVF, BVF)_2	2	1	<?xml version="1.0"?>\n<Clock xmlns:dt="urn:schemas-microsoft-com:datatypes"><Description dt:dt="string">E-Prime Primary Realtime Clock</Description><StartTime><Timestamp dt:dt="int">0</Timestamp><DateUtc dt:dt="string">2023-09-05T02:03:13Z</DateUtc></StartTime><FrequencyChanges><FrequencyChange><Frequency dt:dt="r8">10000000</Frequency><Timestamp dt:dt="r8">9267360535156</Timestamp><Current dt:d…	좌우반구com(CVF, UVF, BVF)_2-002-1	60	1.0.0.169	1	-1176892155	Professional	2.0.10.356	2.0.10.356	09-05-2023	2023-09-05 오전 2:03:13	11:03:13	2.0.10.252	130		1	{/}	횟수	111	1	130	NULL	NULL	NULL	NULL	NULL	NULL	KSY3	List1	NULL	NULL	NULL	NULL	NULL	NULL	NULL	NULL	NULL	1	{/}	2	3	357333	0	{/}	345	357678
좌우반구com(CVF, UVF, BVF)_2	2	1	<?xml version="1.0"?>\n<Clock xmlns:dt="urn:schemas-microsoft-com:datatypes"><Description dt:dt="string">E-Prime Primary Realtime Clock</Description><StartTime><Timestamp dt:dt="int">0</Timestamp><DateUtc dt:dt="string">2023-09-05T02:03:13Z</DateUtc></StartTime><FrequencyChanges><FrequencyChange><Frequency dt:dt="r8">10000000</Frequency><Timestamp dt:dt="r8">9267360535156</Timestamp><Current dt:d…	좌우반구com(CVF, UVF, BVF)_2-002-1	60	1.0.0.169	1	-1176892155	Professional	2.0.10.356	2.0.10.356	09-05-2023	2023-09-05 오전 2:03:13	11:03:13	2.0.10.252	26		1	{/}	효과	65	1	26	NULL	NULL	NULL	NULL	NULL	NULL	KSY3	List1	NULL	NULL	NULL	NULL	NULL	NULL	NULL	NULL	NULL	1	{/}	2	3	89667	0	{/}	251	89918
좌우반구com(CVF, UVF, BVF)_2	2	1	<?xml version="1.0"?>\n<Clock xmlns:dt="urn:schemas-microsoft-com:datatypes"><Description dt:dt="string">E-Prime Primary Realtime Clock</Description><StartTime><Timestamp dt:dt="int">0</Timestamp><DateUtc dt:dt="string">2023-09-05T02:03:13Z</DateUtc></StartTime><FrequencyChanges><FrequencyChange><Frequency dt:dt="r8">10000000</Frequency><Timestamp dt:dt="r8">9267360535156</Timestamp><Current dt:d…	좌우반구com(CVF, UVF, BVF)_2-002-1	60	1.0.0.169	1	-1176892155	Professional	2.0.10.356	2.0.10.356	09-05-2023	2023-09-05 오전 2:03:13	11:03:13	2.0.10.252	207		2	z	효미	NULL	NULL	NULL	11	1	75	NULL	NULL	NULL	KSY2	List2	NULL	NULL	NULL	NULL	NULL	NULL	NULL	NULL	NULL	1	z	2	4	559283	0	z	435	559718
좌우반구com(CVF, UVF, BVF)_2	2	1	<?xml version="1.0"?>\n<Clock xmlns:dt="urn:schemas-microsoft-com:datatypes"><Description dt:dt="string">E-Prime Primary Realtime Clock</Description><StartTime><Timestamp dt:dt="int">0</Timestamp><DateUtc dt:dt="string">2023-09-05T02:03:13Z</DateUtc></StartTime><FrequencyChanges><FrequencyChange><Frequency dt:dt="r8">10000000</Frequency><Timestamp dt:dt="r8">9267360535156</Timestamp><Current dt:d…	좌우반구com(CVF, UVF, BVF)_2-002-1	60	1.0.0.169	1	-1176892155	Professional	2.0.10.356	2.0.10.356	09-05-2023	2023-09-05 오전 2:03:13	11:03:13	2.0.10.252	293		2	z	효탈	NULL	NULL	NULL	NULL	NULL	NULL	77	1	29	KSY2	List3	NULL	NULL	NULL	NULL	NULL	NULL	NULL	NULL	NULL	1	z	2	3	781533	0	z	385	781918
좌우반구com(CVF, UVF, BVF)_2	2	1	<?xml version="1.0"?>\n<Clock xmlns:dt="urn:schemas-microsoft-com:datatypes"><Description dt:dt="string">E-Prime Primary Realtime Clock</Description><StartTime><Timestamp dt:dt="int">0</Timestamp><DateUtc dt:dt="string">2023-09-05T02:03:13Z</DateUtc></StartTime><FrequencyChanges><FrequencyChange><Frequency dt:dt="r8">10000000</Frequency><Timestamp dt:dt="r8">9267360535156</Timestamp><Current dt:d…	좌우반구com(CVF, UVF, BVF)_2-002-1	60	1.0.0.169	1	-1176892155	Professional	2.0.10.356	2.0.10.356	09-05-2023	2023-09-05 오전 2:03:13	11:03:13	2.0.10.252	150		2	z	효헤	NULL	NULL	NULL	87	1	18	NULL	NULL	NULL	KSY4	List2	NULL	NULL	NULL	NULL	NULL	NULL	NULL	NULL	NULL	1	z	2	3	415033	0	z	389	415422
좌우반구com(CVF, UVF, BVF)_2	2	1	<?xml version="1.0"?>\n<Clock xmlns:dt="urn:schemas-microsoft-com:datatypes"><Description dt:dt="string">E-Prime Primary Realtime Clock</Description><StartTime><Timestamp dt:dt="int">0</Timestamp><DateUtc dt:dt="string">2023-09-05T02:03:13Z</DateUtc></StartTime><FrequencyChanges><FrequencyChange><Frequency dt:dt="r8">10000000</Frequency><Timestamp dt:dt="r8">9267360535156</Timestamp><Current dt:d…	좌우반구com(CVF, UVF, BVF)_2-002-1	60	1.0.0.169	1	-1176892155	Professional	2.0.10.356	2.0.10.356	09-05-2023	2023-09-05 오전 2:03:13	11:03:13	2.0.10.252	119		2	z	후검	4	1	119	NULL	NULL	NULL	NULL	NULL	NULL	KSY4	List1	NULL	NULL	NULL	NULL	NULL	NULL	NULL	NULL	NULL	1	z	2	3	327333	0	z	401	327734
좌우반구com(CVF, UVF, BVF)_2	2	1	<?xml version="1.0"?>\n<Clock xmlns:dt="urn:schemas-microsoft-com:datatypes"><Description dt:dt="string">E-Prime Primary Realtime Clock</Description><StartTime><Timestamp dt:dt="int">0</Timestamp><DateUtc dt:dt="string">2023-09-05T02:03:13Z</DateUtc></StartTime><FrequencyChanges><FrequencyChange><Frequency dt:dt="r8">10000000</Frequency><Timestamp dt:dt="r8">9267360535156</Timestamp><Current dt:d…	좌우반구com(CVF, UVF, BVF)_2-002-1	60	1.0.0.169	1	-1176892155	Professional	2.0.10.356	2.0.10.356	09-05-2023	2023-09-05 오전 2:03:13	11:03:13	2.0.10.252	287		1	{/}	후대	NULL	NULL	NULL	NULL	NULL	NULL	68	1	23	KSY3	List3	NULL	NULL	NULL	NULL	NULL	NULL	NULL	NULL	NULL	1	{/}	2	3	766266	0	{/}	435	766701
좌우반구com(CVF, UVF, BVF)_2	2	1	<?xml version="1.0"?>\n<Clock xmlns:dt="urn:schemas-microsoft-com:datatypes"><Description dt:dt="string">E-Prime Primary Realtime Clock</Description><StartTime><Timestamp dt:dt="int">0</Timestamp><DateUtc dt:dt="string">2023-09-05T02:03:13Z</DateUtc></StartTime><FrequencyChanges><FrequencyChange><Frequency dt:dt="r8">10000000</Frequency><Timestamp dt:dt="r8">9267360535156</Timestamp><Current dt:d…	좌우반구com(CVF, UVF, BVF)_2-002-1	60	1.0.0.169	1	-1176892155	Professional	2.0.10.356	2.0.10.356	09-05-2023	2023-09-05 오전 2:03:13	11:03:13	2.0.10.252	376		1	{/}	후자	NULL	NULL	NULL	NULL	NULL	NULL	27	1	112	KSY3	List3	NULL	NULL	NULL	NULL	NULL	NULL	NULL	NULL	NULL	1	{/}	2	4	993683	0	{/}	394	994077
좌우반구com(CVF, UVF, BVF)_2	2	1	<?xml version="1.0"?>\n<Clock xmlns:dt="urn:schemas-microsoft-com:datatypes"><Description dt:dt="string">E-Prime Primary Realtime Clock</Description><StartTime><Timestamp dt:dt="int">0</Timestamp><DateUtc dt:dt="string">2023-09-05T02:03:13Z</DateUtc></StartTime><FrequencyChanges><FrequencyChange><Frequency dt:dt="r8">10000000</Frequency><Timestamp dt:dt="r8">9267360535156</Timestamp><Current dt:d…	좌우반구com(CVF, UVF, BVF)_2-002-1	60	1.0.0.169	1	-1176892155	Professional	2.0.10.356	2.0.10.356	09-05-2023	2023-09-05 오전 2:03:13	11:03:13	2.0.10.252	35		2	z	훈걱	48	1	35	NULL	NULL	NULL	NULL	NULL	NULL	KSY3	List1	NULL	NULL	NULL	NULL	NULL	NULL	NULL	NULL	NULL	1	z	2	3	112700	0	z	147	112847
좌우반구com(CVF, UVF, BVF)_2	2	1	<?xml version="1.0"?>\n<Clock xmlns:dt="urn:schemas-microsoft-com:datatypes"><Description dt:dt="string">E-Prime Primary Realtime Clock</Description><StartTime><Timestamp dt:dt="int">0</Timestamp><DateUtc dt:dt="string">2023-09-05T02:03:13Z</DateUtc></StartTime><FrequencyChanges><FrequencyChange><Frequency dt:dt="r8">10000000</Frequency><Timestamp dt:dt="r8">9267360535156</Timestamp><Current dt:d…	좌우반구com(CVF, UVF, BVF)_2-002-1	60	1.0.0.169	1	-1176892155	Professional	2.0.10.356	2.0.10.356	09-05-2023	2023-09-05 오전 2:03:13	11:03:13	2.0.10.252	374		2	z	훈차	NULL	NULL	NULL	NULL	NULL	NULL	79	1	110	KSY	List3	0		2	0	988399	183		0	0	1	z	2	3	988582	0	z	335	988917
좌우반구com(CVF, UVF, BVF)_2	2	1	<?xml version="1.0"?>\n<Clock xmlns:dt="urn:schemas-microsoft-com:datatypes"><Description dt:dt="string">E-Prime Primary Realtime Clock</Description><StartTime><Timestamp dt:dt="int">0</Timestamp><DateUtc dt:dt="string">2023-09-05T02:03:13Z</DateUtc></StartTime><FrequencyChanges><FrequencyChange><Frequency dt:dt="r8">10000000</Frequency><Timestamp dt:dt="r8">9267360535156</Timestamp><Current dt:d…	좌우반구com(CVF, UVF, BVF)_2-002-1	60	1.0.0.169	1	-1176892155	Professional	2.0.10.356	2.0.10.356	09-05-2023	2023-09-05 오전 2:03:13	11:03:13	2.0.10.252	145		2	z	휘섭	NULL	NULL	NULL	29	1	13	NULL	NULL	NULL	KSY	List2	0		2	0	402083	184		0	0	1	z	2	4	402267	0	z	515	402782
좌우반구com(CVF, UVF, BVF)_2	2	1	<?xml version="1.0"?>\n<Clock xmlns:dt="urn:schemas-microsoft-com:datatypes"><Description dt:dt="string">E-Prime Primary Realtime Clock</Description><StartTime><Timestamp dt:dt="int">0</Timestamp><DateUtc dt:dt="string">2023-09-05T02:03:13Z</DateUtc></StartTime><FrequencyChanges><FrequencyChange><Frequency dt:dt="r8">10000000</Frequency><Timestamp dt:dt="r8">9267360535156</Timestamp><Current dt:d…	좌우반구com(CVF, UVF, BVF)_2-002-1	60	1.0.0.169	1	-1176892155	Professional	2.0.10.356	2.0.10.356	09-05-2023	2023-09-05 오전 2:03:13	11:03:13	2.0.10.252	357		2	z	희강	NULL	NULL	NULL	NULL	NULL	NULL	73	1	93	KSY2	List3	NULL	NULL	NULL	NULL	NULL	NULL	NULL	NULL	NULL	1	z	2	3	945232	0	z	429	945661
좌우반구com(CVF, UVF, BVF)_2	2	1	<?xml version="1.0"?>\n<Clock xmlns:dt="urn:schemas-microsoft-com:datatypes"><Description dt:dt="string">E-Prime Primary Realtime Clock</Description><StartTime><Timestamp dt:dt="int">0</Timestamp><DateUtc dt:dt="string">2023-09-05T02:03:13Z</DateUtc></StartTime><FrequencyChanges><FrequencyChange><Frequency dt:dt="r8">10000000</Frequency><Timestamp dt:dt="r8">9267360535156</Timestamp><Current dt:d…	좌우반구com(CVF, UVF, BVF)_2-002-1	60	1.0.0.169	1	-1176892155	Professional	2.0.10.356	2.0.10.356	09-05-2023	2023-09-05 오전 2:03:13	11:03:13	2.0.10.252	58		1	{/}	희망	29	1	58	NULL	NULL	NULL	NULL	NULL	NULL	KSY3	List1	NULL	NULL	NULL	NULL	NULL	NULL	NULL	NULL	NULL	1	{/}	2	3	171350	0	{/}	336	171686
좌우반구com(CVF, UVF, BVF)_2	2	1	<?xml version="1.0"?>\n<Clock xmlns:dt="urn:schemas-microsoft-com:datatypes"><Description dt:dt="string">E-Prime Primary Realtime Clock</Description><StartTime><Timestamp dt:dt="int">0</Timestamp><DateUtc dt:dt="string">2023-09-05T02:03:13Z</DateUtc></StartTime><FrequencyChanges><FrequencyChange><Frequency dt:dt="r8">10000000</Frequency><Timestamp dt:dt="r8">9267360535156</Timestamp><Current dt:d…	좌우반구com(CVF, UVF, BVF)_2-002-1	60	1.0.0.169	1	-1176892155	Professional	2.0.10.356	2.0.10.356	09-05-2023	2023-09-05 오전 2:03:13	11:03:13	2.0.10.252	165		2	z	희외	NULL	NULL	NULL	25	1	33	NULL	NULL	NULL	KSY4	List2	NULL	NULL	NULL	NULL	NULL	NULL	NULL	NULL	NULL	0	z	2	3	453133	0	{/}	401	453534
좌우반구com(CVF, UVF, BVF)_2	2	1	<?xml version="1.0"?>\n<Clock xmlns:dt="urn:schemas-microsoft-com:datatypes"><Description dt:dt="string">E-Prime Primary Realtime Clock</Description><StartTime><Timestamp dt:dt="int">0</Timestamp><DateUtc dt:dt="string">2023-09-05T02:03:13Z</DateUtc></StartTime><FrequencyChanges><FrequencyChange><Frequency dt:dt="r8">10000000</Frequency><Timestamp dt:dt="r8">9267360535156</Timestamp><Current dt:d…	좌우반구com(CVF, UVF, BVF)_2-002-1	60	1.0.0.169	1	-1176892155	Professional	2.0.10.356	2.0.10.356	09-05-2023	2023-09-05 오전 2:03:13	11:03:13	2.0.10.252	213		2	z	희응	NULL	NULL	NULL	58	1	81	NULL	NULL	NULL	KSY3	List2	NULL	NULL	NULL	NULL	NULL	NULL	NULL	NULL	NULL	1	z	2	3	574683	0	z	723	575406
