# Supplementary material for: Decoding foveal word recognition: the role of interhemispheric inhibition in bilateral hemispheric processing
Source: Front Psychol. 2023 Nov 30;14:1293529. doi: 10.3389/fpsyg.2023.1293529 (PMC10720635; doi:10.3389/fpsyg.2023.1293529)
Supplement: Supplementary file 1 [file Data_Sheet_1.ZIP › data/Exp1/E1_002.txt]

STRING	INTEGER	INTEGER	STRING	STRING	STRING	STRING	STRING	STRING	STRING	STRING	STRING	STRING	STRING	STRING	STRING	INTEGER	STRING	STRING	STRING	STRING	STRING	STRING	STRING	STRING	STRING	STRING	STRING	STRING	STRING	STRING	STRING	STRING	STRING	STRING	STRING	STRING	STRING	STRING	STRING	STRING	STRING	STRING	STRING	STRING	STRING	STRING	STRING	STRING	STRING
EXPNAME	SUBJECT	SESSION	VARIABLE	VARIABLE	VARIABLE	VARIABLE	VARIABLE	VARIABLE	VARIABLE	VARIABLE	VARIABLE	VARIABLE	VARIABLE	VARIABLE	VARIABLE	LOG_LEVEL	VARIABLE	VARIABLE	VARIABLE	VARIABLE	VARIABLE	VARIABLE	VARIABLE	VARIABLE	VARIABLE	VARIABLE	VARIABLE	VARIABLE	VARIABLE	VARIABLE	VARIABLE	VARIABLE	VARIABLE	VARIABLE	VARIABLE	VARIABLE	VARIABLE	VARIABLE	VARIABLE	VARIABLE	VARIABLE	VARIABLE	VARIABLE	VARIABLE	VARIABLE	VARIABLE	VARIABLE	VARIABLE	VARIABLE
1	1	1	1	1	1	1	1	1	1	1	1	1	1	1	1	2	2	2	2	2	2	2	2	2	2	2	2	2	2	2	2	2	2	2	2	2	2	2	2	2	2	2	2	2	2	2	2	2	2
ExperimentName	Subject	Session	Clock.Information	DataFile.Basename	Display.RefreshRate	ExperimentVersion	Group	RandomSeed	RuntimeCapabilities	RuntimeVersion	RuntimeVersionExpected	SessionDate	SessionStartDateTimeUtc	SessionTime	StudioVersion	Block	blank	condition	correct	Exptarget	List1	List1.Cycle	List1.Sample	List2	List2.Cycle	List2.Sample	List3	List3.Cycle	List3.Sample	Procedure	Running	TextDisplay2.ACC	TextDisplay2.CRESP	TextDisplay2.DurationError	TextDisplay2.OnsetDelay	TextDisplay2.OnsetTime	TextDisplay2.OnsetToOnsetTime	TextDisplay2.RESP	TextDisplay2.RT	TextDisplay2.RTTime	TextDisplay6.ACC	TextDisplay6.CRESP	TextDisplay6.DurationError	TextDisplay6.OnsetDelay	TextDisplay6.OnsetTime	TextDisplay6.OnsetToOnsetTime	TextDisplay6.RESP	TextDisplay6.RT	TextDisplay6.RTTime
좌우반구com(CVF, UVF, BVF)_1	2	1	<?xml version="1.0"?>\n<Clock xmlns:dt="urn:schemas-microsoft-com:datatypes"><Description dt:dt="string">E-Prime Primary Realtime Clock</Description><StartTime><Timestamp dt:dt="int">0</Timestamp><DateUtc dt:dt="string">2020-10-05T08:23:53Z</DateUtc></StartTime><FrequencyChanges><FrequencyChange><Frequency dt:dt="r8">2699960000</Frequency><Timestamp dt:dt="r8">3.47004103949925E+15</Timestamp><Cur…	좌우반구com(CVF, UVF, BVF)_1-002-1	60.021	1.0.0.161	1	34067765	Professional	2.0.10.242	2.0.10.356	10-05-2020	2020-10-05 오전 8:23:53	17:23:53	2.0.10.252	358		1	{/}	가격	NULL	NULL	NULL	NULL	NULL	NULL	125	1	94	KSY	List3	0		1	-1	1098999	184		0	0	1	{/}	0	4	1099183	0	{/}	407	1099590
좌우반구com(CVF, UVF, BVF)_1	2	1	<?xml version="1.0"?>\n<Clock xmlns:dt="urn:schemas-microsoft-com:datatypes"><Description dt:dt="string">E-Prime Primary Realtime Clock</Description><StartTime><Timestamp dt:dt="int">0</Timestamp><DateUtc dt:dt="string">2020-10-05T08:23:53Z</DateUtc></StartTime><FrequencyChanges><FrequencyChange><Frequency dt:dt="r8">2699960000</Frequency><Timestamp dt:dt="r8">3.47004103949925E+15</Timestamp><Cur…	좌우반구com(CVF, UVF, BVF)_1-002-1	60.021	1.0.0.161	1	34067765	Professional	2.0.10.242	2.0.10.356	10-05-2020	2020-10-05 오전 8:23:53	17:23:53	2.0.10.252	8		1	{/}	가을	110	1	8	NULL	NULL	NULL	NULL	NULL	NULL	KSY	List1	0		0	0	52463	183		0	0	1	{/}	0	3	52646	0	{/}	329	52975
좌우반구com(CVF, UVF, BVF)_1	2	1	<?xml version="1.0"?>\n<Clock xmlns:dt="urn:schemas-microsoft-com:datatypes"><Description dt:dt="string">E-Prime Primary Realtime Clock</Description><StartTime><Timestamp dt:dt="int">0</Timestamp><DateUtc dt:dt="string">2020-10-05T08:23:53Z</DateUtc></StartTime><FrequencyChanges><FrequencyChange><Frequency dt:dt="r8">2699960000</Frequency><Timestamp dt:dt="r8">3.47004103949925E+15</Timestamp><Cur…	좌우반구com(CVF, UVF, BVF)_1-002-1	60.021	1.0.0.161	1	34067765	Professional	2.0.10.242	2.0.10.356	10-05-2020	2020-10-05 오전 8:23:53	17:23:53	2.0.10.252	315		1	{/}	간섭	NULL	NULL	NULL	NULL	NULL	NULL	124	1	51	KSY	List3	0		0	-1	974476	183		0	0	1	{/}	0	3	974659	0	{/}	452	975111
좌우반구com(CVF, UVF, BVF)_1	2	1	<?xml version="1.0"?>\n<Clock xmlns:dt="urn:schemas-microsoft-com:datatypes"><Description dt:dt="string">E-Prime Primary Realtime Clock</Description><StartTime><Timestamp dt:dt="int">0</Timestamp><DateUtc dt:dt="string">2020-10-05T08:23:53Z</DateUtc></StartTime><FrequencyChanges><FrequencyChange><Frequency dt:dt="r8">2699960000</Frequency><Timestamp dt:dt="r8">3.47004103949925E+15</Timestamp><Cur…	좌우반구com(CVF, UVF, BVF)_1-002-1	60.021	1.0.0.161	1	34067765	Professional	2.0.10.242	2.0.10.356	10-05-2020	2020-10-05 오전 8:23:53	17:23:53	2.0.10.252	318		2	z	간습	NULL	NULL	NULL	NULL	NULL	NULL	110	1	54	KSY4	List3	NULL	NULL	NULL	NULL	NULL	NULL	NULL	NULL	NULL	1	z	0	3	982773	0	z	882	983655
좌우반구com(CVF, UVF, BVF)_1	2	1	<?xml version="1.0"?>\n<Clock xmlns:dt="urn:schemas-microsoft-com:datatypes"><Description dt:dt="string">E-Prime Primary Realtime Clock</Description><StartTime><Timestamp dt:dt="int">0</Timestamp><DateUtc dt:dt="string">2020-10-05T08:23:53Z</DateUtc></StartTime><FrequencyChanges><FrequencyChange><Frequency dt:dt="r8">2699960000</Frequency><Timestamp dt:dt="r8">3.47004103949925E+15</Timestamp><Cur…	좌우반구com(CVF, UVF, BVF)_1-002-1	60.021	1.0.0.161	1	34067765	Professional	2.0.10.242	2.0.10.356	10-05-2020	2020-10-05 오전 8:23:53	17:23:53	2.0.10.252	284		2	z	감환	NULL	NULL	NULL	NULL	NULL	NULL	39	1	20	KSY4	List3	NULL	NULL	NULL	NULL	NULL	NULL	NULL	NULL	NULL	1	z	1	3	885873	0	z	567	886440
좌우반구com(CVF, UVF, BVF)_1	2	1	<?xml version="1.0"?>\n<Clock xmlns:dt="urn:schemas-microsoft-com:datatypes"><Description dt:dt="string">E-Prime Primary Realtime Clock</Description><StartTime><Timestamp dt:dt="int">0</Timestamp><DateUtc dt:dt="string">2020-10-05T08:23:53Z</DateUtc></StartTime><FrequencyChanges><FrequencyChange><Frequency dt:dt="r8">2699960000</Frequency><Timestamp dt:dt="r8">3.47004103949925E+15</Timestamp><Cur…	좌우반구com(CVF, UVF, BVF)_1-002-1	60.021	1.0.0.161	1	34067765	Professional	2.0.10.242	2.0.10.356	10-05-2020	2020-10-05 오전 8:23:53	17:23:53	2.0.10.252	349		1	{/}	강도	NULL	NULL	NULL	NULL	NULL	NULL	126	1	85	KSY	List3	0		0	0	1073775	183		0	0	1	{/}	0	3	1073958	0	{/}	416	1074374
좌우반구com(CVF, UVF, BVF)_1	2	1	<?xml version="1.0"?>\n<Clock xmlns:dt="urn:schemas-microsoft-com:datatypes"><Description dt:dt="string">E-Prime Primary Realtime Clock</Description><StartTime><Timestamp dt:dt="int">0</Timestamp><DateUtc dt:dt="string">2020-10-05T08:23:53Z</DateUtc></StartTime><FrequencyChanges><FrequencyChange><Frequency dt:dt="r8">2699960000</Frequency><Timestamp dt:dt="r8">3.47004103949925E+15</Timestamp><Cur…	좌우반구com(CVF, UVF, BVF)_1-002-1	60.021	1.0.0.161	1	34067765	Professional	2.0.10.242	2.0.10.356	10-05-2020	2020-10-05 오전 8:23:53	17:23:53	2.0.10.252	177		2	z	강례	NULL	NULL	NULL	16	1	45	NULL	NULL	NULL	KSY2	List2	NULL	NULL	NULL	NULL	NULL	NULL	NULL	NULL	NULL	1	z	0	4	576931	0	z	592	577523
좌우반구com(CVF, UVF, BVF)_1	2	1	<?xml version="1.0"?>\n<Clock xmlns:dt="urn:schemas-microsoft-com:datatypes"><Description dt:dt="string">E-Prime Primary Realtime Clock</Description><StartTime><Timestamp dt:dt="int">0</Timestamp><DateUtc dt:dt="string">2020-10-05T08:23:53Z</DateUtc></StartTime><FrequencyChanges><FrequencyChange><Frequency dt:dt="r8">2699960000</Frequency><Timestamp dt:dt="r8">3.47004103949925E+15</Timestamp><Cur…	좌우반구com(CVF, UVF, BVF)_1-002-1	60.021	1.0.0.161	1	34067765	Professional	2.0.10.242	2.0.10.356	10-05-2020	2020-10-05 오전 8:23:53	17:23:53	2.0.10.252	62		2	z	강방	8	1	62	NULL	NULL	NULL	NULL	NULL	NULL	KSY4	List1	NULL	NULL	NULL	NULL	NULL	NULL	NULL	NULL	NULL	1	z	0	3	205393	0	z	653	206046
좌우반구com(CVF, UVF, BVF)_1	2	1	<?xml version="1.0"?>\n<Clock xmlns:dt="urn:schemas-microsoft-com:datatypes"><Description dt:dt="string">E-Prime Primary Realtime Clock</Description><StartTime><Timestamp dt:dt="int">0</Timestamp><DateUtc dt:dt="string">2020-10-05T08:23:53Z</DateUtc></StartTime><FrequencyChanges><FrequencyChange><Frequency dt:dt="r8">2699960000</Frequency><Timestamp dt:dt="r8">3.47004103949925E+15</Timestamp><Cur…	좌우반구com(CVF, UVF, BVF)_1-002-1	60.021	1.0.0.161	1	34067765	Professional	2.0.10.242	2.0.10.356	10-05-2020	2020-10-05 오전 8:23:53	17:23:53	2.0.10.252	263		1	{/}	개념	NULL	NULL	NULL	10	1	131	NULL	NULL	NULL	KSY	List2	0		0	0	812266	183		0	0	1	{/}	0	3	812449	0	{/}	440	812889
좌우반구com(CVF, UVF, BVF)_1	2	1	<?xml version="1.0"?>\n<Clock xmlns:dt="urn:schemas-microsoft-com:datatypes"><Description dt:dt="string">E-Prime Primary Realtime Clock</Description><StartTime><Timestamp dt:dt="int">0</Timestamp><DateUtc dt:dt="string">2020-10-05T08:23:53Z</DateUtc></StartTime><FrequencyChanges><FrequencyChange><Frequency dt:dt="r8">2699960000</Frequency><Timestamp dt:dt="r8">3.47004103949925E+15</Timestamp><Cur…	좌우반구com(CVF, UVF, BVF)_1-002-1	60.021	1.0.0.161	1	34067765	Professional	2.0.10.242	2.0.10.356	10-05-2020	2020-10-05 오전 8:23:53	17:23:53	2.0.10.252	73		2	z	개례	48	1	73	NULL	NULL	NULL	NULL	NULL	NULL	KSY3	List1	NULL	NULL	NULL	NULL	NULL	NULL	NULL	NULL	NULL	1	z	0	3	235066	0	z	524	235590
좌우반구com(CVF, UVF, BVF)_1	2	1	<?xml version="1.0"?>\n<Clock xmlns:dt="urn:schemas-microsoft-com:datatypes"><Description dt:dt="string">E-Prime Primary Realtime Clock</Description><StartTime><Timestamp dt:dt="int">0</Timestamp><DateUtc dt:dt="string">2020-10-05T08:23:53Z</DateUtc></StartTime><FrequencyChanges><FrequencyChange><Frequency dt:dt="r8">2699960000</Frequency><Timestamp dt:dt="r8">3.47004103949925E+15</Timestamp><Cur…	좌우반구com(CVF, UVF, BVF)_1-002-1	60.021	1.0.0.161	1	34067765	Professional	2.0.10.242	2.0.10.356	10-05-2020	2020-10-05 오전 8:23:53	17:23:53	2.0.10.252	115		1	{/}	개인	31	1	115	NULL	NULL	NULL	NULL	NULL	NULL	KSY	List1	0		0	-1	348593	183		0	0	1	{/}	1	3	348776	0	{/}	413	349189
좌우반구com(CVF, UVF, BVF)_1	2	1	<?xml version="1.0"?>\n<Clock xmlns:dt="urn:schemas-microsoft-com:datatypes"><Description dt:dt="string">E-Prime Primary Realtime Clock</Description><StartTime><Timestamp dt:dt="int">0</Timestamp><DateUtc dt:dt="string">2020-10-05T08:23:53Z</DateUtc></StartTime><FrequencyChanges><FrequencyChange><Frequency dt:dt="r8">2699960000</Frequency><Timestamp dt:dt="r8">3.47004103949925E+15</Timestamp><Cur…	좌우반구com(CVF, UVF, BVF)_1-002-1	60.021	1.0.0.161	1	34067765	Professional	2.0.10.242	2.0.10.356	10-05-2020	2020-10-05 오전 8:23:53	17:23:53	2.0.10.252	319		2	z	개협	NULL	NULL	NULL	NULL	NULL	NULL	7	1	55	KSY3	List3	NULL	NULL	NULL	NULL	NULL	NULL	NULL	NULL	NULL	1	z	1	3	985855	0	z	600	986455
좌우반구com(CVF, UVF, BVF)_1	2	1	<?xml version="1.0"?>\n<Clock xmlns:dt="urn:schemas-microsoft-com:datatypes"><Description dt:dt="string">E-Prime Primary Realtime Clock</Description><StartTime><Timestamp dt:dt="int">0</Timestamp><DateUtc dt:dt="string">2020-10-05T08:23:53Z</DateUtc></StartTime><FrequencyChanges><FrequencyChange><Frequency dt:dt="r8">2699960000</Frequency><Timestamp dt:dt="r8">3.47004103949925E+15</Timestamp><Cur…	좌우반구com(CVF, UVF, BVF)_1-002-1	60.021	1.0.0.161	1	34067765	Professional	2.0.10.242	2.0.10.356	10-05-2020	2020-10-05 오전 8:23:53	17:23:53	2.0.10.252	43		2	z	거생	78	1	43	NULL	NULL	NULL	NULL	NULL	NULL	KSY4	List1	NULL	NULL	NULL	NULL	NULL	NULL	NULL	NULL	NULL	0	z	0	3	151528	0	{/}	1078	152606
좌우반구com(CVF, UVF, BVF)_1	2	1	<?xml version="1.0"?>\n<Clock xmlns:dt="urn:schemas-microsoft-com:datatypes"><Description dt:dt="string">E-Prime Primary Realtime Clock</Description><StartTime><Timestamp dt:dt="int">0</Timestamp><DateUtc dt:dt="string">2020-10-05T08:23:53Z</DateUtc></StartTime><FrequencyChanges><FrequencyChange><Frequency dt:dt="r8">2699960000</Frequency><Timestamp dt:dt="r8">3.47004103949925E+15</Timestamp><Cur…	좌우반구com(CVF, UVF, BVF)_1-002-1	60.021	1.0.0.161	1	34067765	Professional	2.0.10.242	2.0.10.356	10-05-2020	2020-10-05 오전 8:23:53	17:23:53	2.0.10.252	353		1	{/}	걱정	NULL	NULL	NULL	NULL	NULL	NULL	3	1	89	KSY	List3	0		0	-1	1085271	183		0	0	1	{/}	0	3	1085454	0	{/}	416	1085870
좌우반구com(CVF, UVF, BVF)_1	2	1	<?xml version="1.0"?>\n<Clock xmlns:dt="urn:schemas-microsoft-com:datatypes"><Description dt:dt="string">E-Prime Primary Realtime Clock</Description><StartTime><Timestamp dt:dt="int">0</Timestamp><DateUtc dt:dt="string">2020-10-05T08:23:53Z</DateUtc></StartTime><FrequencyChanges><FrequencyChange><Frequency dt:dt="r8">2699960000</Frequency><Timestamp dt:dt="r8">3.47004103949925E+15</Timestamp><Cur…	좌우반구com(CVF, UVF, BVF)_1-002-1	60.021	1.0.0.161	1	34067765	Professional	2.0.10.242	2.0.10.356	10-05-2020	2020-10-05 오전 8:23:53	17:23:53	2.0.10.252	16		2	z	걱최	25	1	16	NULL	NULL	NULL	NULL	NULL	NULL	KSY4	List1	NULL	NULL	NULL	NULL	NULL	NULL	NULL	NULL	NULL	1	z	0	3	74905	0	z	598	75503
좌우반구com(CVF, UVF, BVF)_1	2	1	<?xml version="1.0"?>\n<Clock xmlns:dt="urn:schemas-microsoft-com:datatypes"><Description dt:dt="string">E-Prime Primary Realtime Clock</Description><StartTime><Timestamp dt:dt="int">0</Timestamp><DateUtc dt:dt="string">2020-10-05T08:23:53Z</DateUtc></StartTime><FrequencyChanges><FrequencyChange><Frequency dt:dt="r8">2699960000</Frequency><Timestamp dt:dt="r8">3.47004103949925E+15</Timestamp><Cur…	좌우반구com(CVF, UVF, BVF)_1-002-1	60.021	1.0.0.161	1	34067765	Professional	2.0.10.242	2.0.10.356	10-05-2020	2020-10-05 오전 8:23:53	17:23:53	2.0.10.252	307		2	z	건적	NULL	NULL	NULL	NULL	NULL	NULL	86	1	43	KSY4	List3	NULL	NULL	NULL	NULL	NULL	NULL	NULL	NULL	NULL	1	z	0	3	951967	0	z	688	952655
좌우반구com(CVF, UVF, BVF)_1	2	1	<?xml version="1.0"?>\n<Clock xmlns:dt="urn:schemas-microsoft-com:datatypes"><Description dt:dt="string">E-Prime Primary Realtime Clock</Description><StartTime><Timestamp dt:dt="int">0</Timestamp><DateUtc dt:dt="string">2020-10-05T08:23:53Z</DateUtc></StartTime><FrequencyChanges><FrequencyChange><Frequency dt:dt="r8">2699960000</Frequency><Timestamp dt:dt="r8">3.47004103949925E+15</Timestamp><Cur…	좌우반구com(CVF, UVF, BVF)_1-002-1	60.021	1.0.0.161	1	34067765	Professional	2.0.10.242	2.0.10.356	10-05-2020	2020-10-05 오전 8:23:53	17:23:53	2.0.10.252	94		2	z	검강	91	1	94	NULL	NULL	NULL	NULL	NULL	NULL	KSY2	List1	NULL	NULL	NULL	NULL	NULL	NULL	NULL	NULL	NULL	1	z	1	3	292229	0	z	576	292805
좌우반구com(CVF, UVF, BVF)_1	2	1	<?xml version="1.0"?>\n<Clock xmlns:dt="urn:schemas-microsoft-com:datatypes"><Description dt:dt="string">E-Prime Primary Realtime Clock</Description><StartTime><Timestamp dt:dt="int">0</Timestamp><DateUtc dt:dt="string">2020-10-05T08:23:53Z</DateUtc></StartTime><FrequencyChanges><FrequencyChange><Frequency dt:dt="r8">2699960000</Frequency><Timestamp dt:dt="r8">3.47004103949925E+15</Timestamp><Cur…	좌우반구com(CVF, UVF, BVF)_1-002-1	60.021	1.0.0.161	1	34067765	Professional	2.0.10.242	2.0.10.356	10-05-2020	2020-10-05 오전 8:23:53	17:23:53	2.0.10.252	170		1	{/}	검색	NULL	NULL	NULL	78	1	38	NULL	NULL	NULL	KSY	List2	0		0	-1	556721	183		0	0	1	{/}	0	3	556904	0	{/}	419	557323
좌우반구com(CVF, UVF, BVF)_1	2	1	<?xml version="1.0"?>\n<Clock xmlns:dt="urn:schemas-microsoft-com:datatypes"><Description dt:dt="string">E-Prime Primary Realtime Clock</Description><StartTime><Timestamp dt:dt="int">0</Timestamp><DateUtc dt:dt="string">2020-10-05T08:23:53Z</DateUtc></StartTime><FrequencyChanges><FrequencyChange><Frequency dt:dt="r8">2699960000</Frequency><Timestamp dt:dt="r8">3.47004103949925E+15</Timestamp><Cur…	좌우반구com(CVF, UVF, BVF)_1-002-1	60.021	1.0.0.161	1	34067765	Professional	2.0.10.242	2.0.10.356	10-05-2020	2020-10-05 오전 8:23:53	17:23:53	2.0.10.252	187		2	z	검죽	NULL	NULL	NULL	69	1	55	NULL	NULL	NULL	KSY2	List2	NULL	NULL	NULL	NULL	NULL	NULL	NULL	NULL	NULL	1	z	0	4	604055	0	z	563	604618
좌우반구com(CVF, UVF, BVF)_1	2	1	<?xml version="1.0"?>\n<Clock xmlns:dt="urn:schemas-microsoft-com:datatypes"><Description dt:dt="string">E-Prime Primary Realtime Clock</Description><StartTime><Timestamp dt:dt="int">0</Timestamp><DateUtc dt:dt="string">2020-10-05T08:23:53Z</DateUtc></StartTime><FrequencyChanges><FrequencyChange><Frequency dt:dt="r8">2699960000</Frequency><Timestamp dt:dt="r8">3.47004103949925E+15</Timestamp><Cur…	좌우반구com(CVF, UVF, BVF)_1-002-1	60.021	1.0.0.161	1	34067765	Professional	2.0.10.242	2.0.10.356	10-05-2020	2020-10-05 오전 8:23:53	17:23:53	2.0.10.252	207		2	z	검환	NULL	NULL	NULL	91	1	75	NULL	NULL	NULL	KSY4	List2	NULL	NULL	NULL	NULL	NULL	NULL	NULL	NULL	NULL	1	z	1	3	658202	0	z	592	658794
좌우반구com(CVF, UVF, BVF)_1	2	1	<?xml version="1.0"?>\n<Clock xmlns:dt="urn:schemas-microsoft-com:datatypes"><Description dt:dt="string">E-Prime Primary Realtime Clock</Description><StartTime><Timestamp dt:dt="int">0</Timestamp><DateUtc dt:dt="string">2020-10-05T08:23:53Z</DateUtc></StartTime><FrequencyChanges><FrequencyChange><Frequency dt:dt="r8">2699960000</Frequency><Timestamp dt:dt="r8">3.47004103949925E+15</Timestamp><Cur…	좌우반구com(CVF, UVF, BVF)_1-002-1	60.021	1.0.0.161	1	34067765	Professional	2.0.10.242	2.0.10.356	10-05-2020	2020-10-05 오전 8:23:53	17:23:53	2.0.10.252	236		2	z	격례	NULL	NULL	NULL	90	1	104	NULL	NULL	NULL	KSY4	List2	NULL	NULL	NULL	NULL	NULL	NULL	NULL	NULL	NULL	1	z	0	3	736975	0	z	466	737441
좌우반구com(CVF, UVF, BVF)_1	2	1	<?xml version="1.0"?>\n<Clock xmlns:dt="urn:schemas-microsoft-com:datatypes"><Description dt:dt="string">E-Prime Primary Realtime Clock</Description><StartTime><Timestamp dt:dt="int">0</Timestamp><DateUtc dt:dt="string">2020-10-05T08:23:53Z</DateUtc></StartTime><FrequencyChanges><FrequencyChange><Frequency dt:dt="r8">2699960000</Frequency><Timestamp dt:dt="r8">3.47004103949925E+15</Timestamp><Cur…	좌우반구com(CVF, UVF, BVF)_1-002-1	60.021	1.0.0.161	1	34067765	Professional	2.0.10.242	2.0.10.356	10-05-2020	2020-10-05 오전 8:23:53	17:23:53	2.0.10.252	311		1	{/}	결과	NULL	NULL	NULL	NULL	NULL	NULL	103	1	47	KSY	List3	0		1	-1	963546	184		0	0	1	{/}	0	4	963730	0	{/}	325	964055
좌우반구com(CVF, UVF, BVF)_1	2	1	<?xml version="1.0"?>\n<Clock xmlns:dt="urn:schemas-microsoft-com:datatypes"><Description dt:dt="string">E-Prime Primary Realtime Clock</Description><StartTime><Timestamp dt:dt="int">0</Timestamp><DateUtc dt:dt="string">2020-10-05T08:23:53Z</DateUtc></StartTime><FrequencyChanges><FrequencyChange><Frequency dt:dt="r8">2699960000</Frequency><Timestamp dt:dt="r8">3.47004103949925E+15</Timestamp><Cur…	좌우반구com(CVF, UVF, BVF)_1-002-1	60.021	1.0.0.161	1	34067765	Professional	2.0.10.242	2.0.10.356	10-05-2020	2020-10-05 오전 8:23:53	17:23:53	2.0.10.252	166		1	{/}	결국	NULL	NULL	NULL	26	1	34	NULL	NULL	NULL	KSY	List2	0		0	0	545492	183		0	0	0	{/}	0	3	545675	0	z	576	546251
좌우반구com(CVF, UVF, BVF)_1	2	1	<?xml version="1.0"?>\n<Clock xmlns:dt="urn:schemas-microsoft-com:datatypes"><Description dt:dt="string">E-Prime Primary Realtime Clock</Description><StartTime><Timestamp dt:dt="int">0</Timestamp><DateUtc dt:dt="string">2020-10-05T08:23:53Z</DateUtc></StartTime><FrequencyChanges><FrequencyChange><Frequency dt:dt="r8">2699960000</Frequency><Timestamp dt:dt="r8">3.47004103949925E+15</Timestamp><Cur…	좌우반구com(CVF, UVF, BVF)_1-002-1	60.021	1.0.0.161	1	34067765	Professional	2.0.10.242	2.0.10.356	10-05-2020	2020-10-05 오전 8:23:53	17:23:53	2.0.10.252	123		1	{/}	결정	17	1	123	NULL	NULL	NULL	NULL	NULL	NULL	KSY	List1	0		0	-1	371252	183		0	0	1	{/}	1	3	371435	0	{/}	537	371972
좌우반구com(CVF, UVF, BVF)_1	2	1	<?xml version="1.0"?>\n<Clock xmlns:dt="urn:schemas-microsoft-com:datatypes"><Description dt:dt="string">E-Prime Primary Realtime Clock</Description><StartTime><Timestamp dt:dt="int">0</Timestamp><DateUtc dt:dt="string">2020-10-05T08:23:53Z</DateUtc></StartTime><FrequencyChanges><FrequencyChange><Frequency dt:dt="r8">2699960000</Frequency><Timestamp dt:dt="r8">3.47004103949925E+15</Timestamp><Cur…	좌우반구com(CVF, UVF, BVF)_1-002-1	60.021	1.0.0.161	1	34067765	Professional	2.0.10.242	2.0.10.356	10-05-2020	2020-10-05 오전 8:23:53	17:23:53	2.0.10.252	266		2	z	결지	NULL	NULL	NULL	NULL	NULL	NULL	14	1	2	KSY	List3	0		0	-1	835491	183		0	0	1	z	0	3	835674	0	z	574	836248
좌우반구com(CVF, UVF, BVF)_1	2	1	<?xml version="1.0"?>\n<Clock xmlns:dt="urn:schemas-microsoft-com:datatypes"><Description dt:dt="string">E-Prime Primary Realtime Clock</Description><StartTime><Timestamp dt:dt="int">0</Timestamp><DateUtc dt:dt="string">2020-10-05T08:23:53Z</DateUtc></StartTime><FrequencyChanges><FrequencyChange><Frequency dt:dt="r8">2699960000</Frequency><Timestamp dt:dt="r8">3.47004103949925E+15</Timestamp><Cur…	좌우반구com(CVF, UVF, BVF)_1-002-1	60.021	1.0.0.161	1	34067765	Professional	2.0.10.242	2.0.10.356	10-05-2020	2020-10-05 오전 8:23:53	17:23:53	2.0.10.252	400		2	z	결협	NULL	NULL	NULL	NULL	NULL	NULL	104	1	136	KSY4	List3	NULL	NULL	NULL	NULL	NULL	NULL	NULL	NULL	NULL	1	z	0	3	1224739	0	z	642	1225381
좌우반구com(CVF, UVF, BVF)_1	2	1	<?xml version="1.0"?>\n<Clock xmlns:dt="urn:schemas-microsoft-com:datatypes"><Description dt:dt="string">E-Prime Primary Realtime Clock</Description><StartTime><Timestamp dt:dt="int">0</Timestamp><DateUtc dt:dt="string">2020-10-05T08:23:53Z</DateUtc></StartTime><FrequencyChanges><FrequencyChange><Frequency dt:dt="r8">2699960000</Frequency><Timestamp dt:dt="r8">3.47004103949925E+15</Timestamp><Cur…	좌우반구com(CVF, UVF, BVF)_1-002-1	60.021	1.0.0.161	1	34067765	Professional	2.0.10.242	2.0.10.356	10-05-2020	2020-10-05 오전 8:23:53	17:23:53	2.0.10.252	224		1	{/}	경비	NULL	NULL	NULL	59	1	92	NULL	NULL	NULL	KSY	List2	0		0	-1	704020	183		0	0	1	{/}	0	3	704203	0	{/}	455	704658
좌우반구com(CVF, UVF, BVF)_1	2	1	<?xml version="1.0"?>\n<Clock xmlns:dt="urn:schemas-microsoft-com:datatypes"><Description dt:dt="string">E-Prime Primary Realtime Clock</Description><StartTime><Timestamp dt:dt="int">0</Timestamp><DateUtc dt:dt="string">2020-10-05T08:23:53Z</DateUtc></StartTime><FrequencyChanges><FrequencyChange><Frequency dt:dt="r8">2699960000</Frequency><Timestamp dt:dt="r8">3.47004103949925E+15</Timestamp><Cur…	좌우반구com(CVF, UVF, BVF)_1-002-1	60.021	1.0.0.161	1	34067765	Professional	2.0.10.242	2.0.10.356	10-05-2020	2020-10-05 오전 8:23:53	17:23:53	2.0.10.252	84		1	{/}	경험	100	1	84	NULL	NULL	NULL	NULL	NULL	NULL	KSY	List1	0		0	0	265789	183		0	0	1	{/}	0	3	265972	0	{/}	281	266253
좌우반구com(CVF, UVF, BVF)_1	2	1	<?xml version="1.0"?>\n<Clock xmlns:dt="urn:schemas-microsoft-com:datatypes"><Description dt:dt="string">E-Prime Primary Realtime Clock</Description><StartTime><Timestamp dt:dt="int">0</Timestamp><DateUtc dt:dt="string">2020-10-05T08:23:53Z</DateUtc></StartTime><FrequencyChanges><FrequencyChange><Frequency dt:dt="r8">2699960000</Frequency><Timestamp dt:dt="r8">3.47004103949925E+15</Timestamp><Cur…	좌우반구com(CVF, UVF, BVF)_1-002-1	60.021	1.0.0.161	1	34067765	Professional	2.0.10.242	2.0.10.356	10-05-2020	2020-10-05 오전 8:23:53	17:23:53	2.0.10.252	295		1	{/}	경호	NULL	NULL	NULL	NULL	NULL	NULL	45	1	31	KSY	List3	0		0	-1	916246	183		0	0	1	{/}	1	3	916429	0	{/}	499	916928
좌우반구com(CVF, UVF, BVF)_1	2	1	<?xml version="1.0"?>\n<Clock xmlns:dt="urn:schemas-microsoft-com:datatypes"><Description dt:dt="string">E-Prime Primary Realtime Clock</Description><StartTime><Timestamp dt:dt="int">0</Timestamp><DateUtc dt:dt="string">2020-10-05T08:23:53Z</DateUtc></StartTime><FrequencyChanges><FrequencyChange><Frequency dt:dt="r8">2699960000</Frequency><Timestamp dt:dt="r8">3.47004103949925E+15</Timestamp><Cur…	좌우반구com(CVF, UVF, BVF)_1-002-1	60.021	1.0.0.161	1	34067765	Professional	2.0.10.242	2.0.10.356	10-05-2020	2020-10-05 오전 8:23:53	17:23:53	2.0.10.252	186		1	{/}	계기	NULL	NULL	NULL	79	1	54	NULL	NULL	NULL	KSY	List2	0		0	-1	601222	183		0	0	1	{/}	1	3	601405	0	{/}	446	601851
좌우반구com(CVF, UVF, BVF)_1	2	1	<?xml version="1.0"?>\n<Clock xmlns:dt="urn:schemas-microsoft-com:datatypes"><Description dt:dt="string">E-Prime Primary Realtime Clock</Description><StartTime><Timestamp dt:dt="int">0</Timestamp><DateUtc dt:dt="string">2020-10-05T08:23:53Z</DateUtc></StartTime><FrequencyChanges><FrequencyChange><Frequency dt:dt="r8">2699960000</Frequency><Timestamp dt:dt="r8">3.47004103949925E+15</Timestamp><Cur…	좌우반구com(CVF, UVF, BVF)_1-002-1	60.021	1.0.0.161	1	34067765	Professional	2.0.10.242	2.0.10.356	10-05-2020	2020-10-05 오전 8:23:53	17:23:53	2.0.10.252	63		2	z	계님	4	1	63	NULL	NULL	NULL	NULL	NULL	NULL	KSY2	List1	NULL	NULL	NULL	NULL	NULL	NULL	NULL	NULL	NULL	0	z	0	3	208242	0	{/}	796	209038
좌우반구com(CVF, UVF, BVF)_1	2	1	<?xml version="1.0"?>\n<Clock xmlns:dt="urn:schemas-microsoft-com:datatypes"><Description dt:dt="string">E-Prime Primary Realtime Clock</Description><StartTime><Timestamp dt:dt="int">0</Timestamp><DateUtc dt:dt="string">2020-10-05T08:23:53Z</DateUtc></StartTime><FrequencyChanges><FrequencyChange><Frequency dt:dt="r8">2699960000</Frequency><Timestamp dt:dt="r8">3.47004103949925E+15</Timestamp><Cur…	좌우반구com(CVF, UVF, BVF)_1-002-1	60.021	1.0.0.161	1	34067765	Professional	2.0.10.242	2.0.10.356	10-05-2020	2020-10-05 오전 8:23:53	17:23:53	2.0.10.252	388		2	z	계락	NULL	NULL	NULL	NULL	NULL	NULL	17	1	124	KSY	List3	0		1	-1	1188068	184		0	0	1	z	0	4	1188252	0	z	729	1188981
좌우반구com(CVF, UVF, BVF)_1	2	1	<?xml version="1.0"?>\n<Clock xmlns:dt="urn:schemas-microsoft-com:datatypes"><Description dt:dt="string">E-Prime Primary Realtime Clock</Description><StartTime><Timestamp dt:dt="int">0</Timestamp><DateUtc dt:dt="string">2020-10-05T08:23:53Z</DateUtc></StartTime><FrequencyChanges><FrequencyChange><Frequency dt:dt="r8">2699960000</Frequency><Timestamp dt:dt="r8">3.47004103949925E+15</Timestamp><Cur…	좌우반구com(CVF, UVF, BVF)_1-002-1	60.021	1.0.0.161	1	34067765	Professional	2.0.10.242	2.0.10.356	10-05-2020	2020-10-05 오전 8:23:53	17:23:53	2.0.10.252	257		1	{/}	계수	NULL	NULL	NULL	61	1	125	NULL	NULL	NULL	KSY	List2	0		1	-1	795721	184		0	0	1	{/}	0	4	795905	0	{/}	618	796523
좌우반구com(CVF, UVF, BVF)_1	2	1	<?xml version="1.0"?>\n<Clock xmlns:dt="urn:schemas-microsoft-com:datatypes"><Description dt:dt="string">E-Prime Primary Realtime Clock</Description><StartTime><Timestamp dt:dt="int">0</Timestamp><DateUtc dt:dt="string">2020-10-05T08:23:53Z</DateUtc></StartTime><FrequencyChanges><FrequencyChange><Frequency dt:dt="r8">2699960000</Frequency><Timestamp dt:dt="r8">3.47004103949925E+15</Timestamp><Cur…	좌우반구com(CVF, UVF, BVF)_1-002-1	60.021	1.0.0.161	1	34067765	Professional	2.0.10.242	2.0.10.356	10-05-2020	2020-10-05 오전 8:23:53	17:23:53	2.0.10.252	314		2	z	계여	NULL	NULL	NULL	NULL	NULL	NULL	34	1	50	KSY	List3	0		0	0	971794	183		0	0	1	z	0	3	971977	0	z	478	972455
좌우반구com(CVF, UVF, BVF)_1	2	1	<?xml version="1.0"?>\n<Clock xmlns:dt="urn:schemas-microsoft-com:datatypes"><Description dt:dt="string">E-Prime Primary Realtime Clock</Description><StartTime><Timestamp dt:dt="int">0</Timestamp><DateUtc dt:dt="string">2020-10-05T08:23:53Z</DateUtc></StartTime><FrequencyChanges><FrequencyChange><Frequency dt:dt="r8">2699960000</Frequency><Timestamp dt:dt="r8">3.47004103949925E+15</Timestamp><Cur…	좌우반구com(CVF, UVF, BVF)_1-002-1	60.021	1.0.0.161	1	34067765	Professional	2.0.10.242	2.0.10.356	10-05-2020	2020-10-05 오전 8:23:53	17:23:53	2.0.10.252	379		2	z	고률	NULL	NULL	NULL	NULL	NULL	NULL	92	1	115	KSY4	List3	NULL	NULL	NULL	NULL	NULL	NULL	NULL	NULL	NULL	0	z	0	3	1162977	0	{/}	708	1163685
좌우반구com(CVF, UVF, BVF)_1	2	1	<?xml version="1.0"?>\n<Clock xmlns:dt="urn:schemas-microsoft-com:datatypes"><Description dt:dt="string">E-Prime Primary Realtime Clock</Description><StartTime><Timestamp dt:dt="int">0</Timestamp><DateUtc dt:dt="string">2020-10-05T08:23:53Z</DateUtc></StartTime><FrequencyChanges><FrequencyChange><Frequency dt:dt="r8">2699960000</Frequency><Timestamp dt:dt="r8">3.47004103949925E+15</Timestamp><Cur…	좌우반구com(CVF, UVF, BVF)_1-002-1	60.021	1.0.0.161	1	34067765	Professional	2.0.10.242	2.0.10.356	10-05-2020	2020-10-05 오전 8:23:53	17:23:53	2.0.10.252	301		2	z	고청	NULL	NULL	NULL	NULL	NULL	NULL	28	1	37	KSY2	List3	NULL	NULL	NULL	NULL	NULL	NULL	NULL	NULL	NULL	1	z	0	4	934057	0	z	958	935015
좌우반구com(CVF, UVF, BVF)_1	2	1	<?xml version="1.0"?>\n<Clock xmlns:dt="urn:schemas-microsoft-com:datatypes"><Description dt:dt="string">E-Prime Primary Realtime Clock</Description><StartTime><Timestamp dt:dt="int">0</Timestamp><DateUtc dt:dt="string">2020-10-05T08:23:53Z</DateUtc></StartTime><FrequencyChanges><FrequencyChange><Frequency dt:dt="r8">2699960000</Frequency><Timestamp dt:dt="r8">3.47004103949925E+15</Timestamp><Cur…	좌우반구com(CVF, UVF, BVF)_1-002-1	60.021	1.0.0.161	1	34067765	Professional	2.0.10.242	2.0.10.356	10-05-2020	2020-10-05 오전 8:23:53	17:23:53	2.0.10.252	191		1	{/}	공기	NULL	NULL	NULL	31	1	59	NULL	NULL	NULL	KSY	List2	0		0	-1	614651	183		0	0	1	{/}	0	3	614834	0	{/}	369	615203
좌우반구com(CVF, UVF, BVF)_1	2	1	<?xml version="1.0"?>\n<Clock xmlns:dt="urn:schemas-microsoft-com:datatypes"><Description dt:dt="string">E-Prime Primary Realtime Clock</Description><StartTime><Timestamp dt:dt="int">0</Timestamp><DateUtc dt:dt="string">2020-10-05T08:23:53Z</DateUtc></StartTime><FrequencyChanges><FrequencyChange><Frequency dt:dt="r8">2699960000</Frequency><Timestamp dt:dt="r8">3.47004103949925E+15</Timestamp><Cur…	좌우반구com(CVF, UVF, BVF)_1-002-1	60.021	1.0.0.161	1	34067765	Professional	2.0.10.242	2.0.10.356	10-05-2020	2020-10-05 오전 8:23:53	17:23:53	2.0.10.252	132		1	{/}	공백	42	1	132	NULL	NULL	NULL	NULL	NULL	NULL	KSY	List1	0		0	0	396627	183		0	0	1	{/}	0	3	396810	0	{/}	770	397580
좌우반구com(CVF, UVF, BVF)_1	2	1	<?xml version="1.0"?>\n<Clock xmlns:dt="urn:schemas-microsoft-com:datatypes"><Description dt:dt="string">E-Prime Primary Realtime Clock</Description><StartTime><Timestamp dt:dt="int">0</Timestamp><DateUtc dt:dt="string">2020-10-05T08:23:53Z</DateUtc></StartTime><FrequencyChanges><FrequencyChange><Frequency dt:dt="r8">2699960000</Frequency><Timestamp dt:dt="r8">3.47004103949925E+15</Timestamp><Cur…	좌우반구com(CVF, UVF, BVF)_1-002-1	60.021	1.0.0.161	1	34067765	Professional	2.0.10.242	2.0.10.356	10-05-2020	2020-10-05 오전 8:23:53	17:23:53	2.0.10.252	56		1	{/}	공포	44	1	56	NULL	NULL	NULL	NULL	NULL	NULL	KSY	List1	0		1	-1	188515	184		0	0	1	{/}	0	4	188699	0	{/}	299	188998
좌우반구com(CVF, UVF, BVF)_1	2	1	<?xml version="1.0"?>\n<Clock xmlns:dt="urn:schemas-microsoft-com:datatypes"><Description dt:dt="string">E-Prime Primary Realtime Clock</Description><StartTime><Timestamp dt:dt="int">0</Timestamp><DateUtc dt:dt="string">2020-10-05T08:23:53Z</DateUtc></StartTime><FrequencyChanges><FrequencyChange><Frequency dt:dt="r8">2699960000</Frequency><Timestamp dt:dt="r8">3.47004103949925E+15</Timestamp><Cur…	좌우반구com(CVF, UVF, BVF)_1-002-1	60.021	1.0.0.161	1	34067765	Professional	2.0.10.242	2.0.10.356	10-05-2020	2020-10-05 오전 8:23:53	17:23:53	2.0.10.252	202		2	z	과법	NULL	NULL	NULL	51	1	70	NULL	NULL	NULL	KSY4	List2	NULL	NULL	NULL	NULL	NULL	NULL	NULL	NULL	NULL	1	z	1	3	644740	0	z	478	645218
좌우반구com(CVF, UVF, BVF)_1	2	1	<?xml version="1.0"?>\n<Clock xmlns:dt="urn:schemas-microsoft-com:datatypes"><Description dt:dt="string">E-Prime Primary Realtime Clock</Description><StartTime><Timestamp dt:dt="int">0</Timestamp><DateUtc dt:dt="string">2020-10-05T08:23:53Z</DateUtc></StartTime><FrequencyChanges><FrequencyChange><Frequency dt:dt="r8">2699960000</Frequency><Timestamp dt:dt="r8">3.47004103949925E+15</Timestamp><Cur…	좌우반구com(CVF, UVF, BVF)_1-002-1	60.021	1.0.0.161	1	34067765	Professional	2.0.10.242	2.0.10.356	10-05-2020	2020-10-05 오전 8:23:53	17:23:53	2.0.10.252	204		1	{/}	과정	NULL	NULL	NULL	88	1	72	NULL	NULL	NULL	KSY	List2	0		0	0	650039	183		0	0	1	{/}	0	3	650222	0	{/}	292	650514
좌우반구com(CVF, UVF, BVF)_1	2	1	<?xml version="1.0"?>\n<Clock xmlns:dt="urn:schemas-microsoft-com:datatypes"><Description dt:dt="string">E-Prime Primary Realtime Clock</Description><StartTime><Timestamp dt:dt="int">0</Timestamp><DateUtc dt:dt="string">2020-10-05T08:23:53Z</DateUtc></StartTime><FrequencyChanges><FrequencyChange><Frequency dt:dt="r8">2699960000</Frequency><Timestamp dt:dt="r8">3.47004103949925E+15</Timestamp><Cur…	좌우반구com(CVF, UVF, BVF)_1-002-1	60.021	1.0.0.161	1	34067765	Professional	2.0.10.242	2.0.10.356	10-05-2020	2020-10-05 오전 8:23:53	17:23:53	2.0.10.252	210		1	{/}	관계	NULL	NULL	NULL	131	1	78	NULL	NULL	NULL	KSY	List2	0		0	-1	666133	183		0	0	1	{/}	1	3	666316	0	{/}	358	666674
좌우반구com(CVF, UVF, BVF)_1	2	1	<?xml version="1.0"?>\n<Clock xmlns:dt="urn:schemas-microsoft-com:datatypes"><Description dt:dt="string">E-Prime Primary Realtime Clock</Description><StartTime><Timestamp dt:dt="int">0</Timestamp><DateUtc dt:dt="string">2020-10-05T08:23:53Z</DateUtc></StartTime><FrequencyChanges><FrequencyChange><Frequency dt:dt="r8">2699960000</Frequency><Timestamp dt:dt="r8">3.47004103949925E+15</Timestamp><Cur…	좌우반구com(CVF, UVF, BVF)_1-002-1	60.021	1.0.0.161	1	34067765	Professional	2.0.10.242	2.0.10.356	10-05-2020	2020-10-05 오전 8:23:53	17:23:53	2.0.10.252	223		1	{/}	관측	NULL	NULL	NULL	108	1	91	NULL	NULL	NULL	KSY	List2	0		0	-1	701404	183		0	0	1	{/}	0	3	701587	0	{/}	415	702002
좌우반구com(CVF, UVF, BVF)_1	2	1	<?xml version="1.0"?>\n<Clock xmlns:dt="urn:schemas-microsoft-com:datatypes"><Description dt:dt="string">E-Prime Primary Realtime Clock</Description><StartTime><Timestamp dt:dt="int">0</Timestamp><DateUtc dt:dt="string">2020-10-05T08:23:53Z</DateUtc></StartTime><FrequencyChanges><FrequencyChange><Frequency dt:dt="r8">2699960000</Frequency><Timestamp dt:dt="r8">3.47004103949925E+15</Timestamp><Cur…	좌우반구com(CVF, UVF, BVF)_1-002-1	60.021	1.0.0.161	1	34067765	Professional	2.0.10.242	2.0.10.356	10-05-2020	2020-10-05 오전 8:23:53	17:23:53	2.0.10.252	381		1	{/}	광장	NULL	NULL	NULL	NULL	NULL	NULL	56	1	117	KSY	List3	0		1	-1	1169108	184		0	0	1	{/}	0	4	1169292	0	{/}	873	1170165
좌우반구com(CVF, UVF, BVF)_1	2	1	<?xml version="1.0"?>\n<Clock xmlns:dt="urn:schemas-microsoft-com:datatypes"><Description dt:dt="string">E-Prime Primary Realtime Clock</Description><StartTime><Timestamp dt:dt="int">0</Timestamp><DateUtc dt:dt="string">2020-10-05T08:23:53Z</DateUtc></StartTime><FrequencyChanges><FrequencyChange><Frequency dt:dt="r8">2699960000</Frequency><Timestamp dt:dt="r8">3.47004103949925E+15</Timestamp><Cur…	좌우반구com(CVF, UVF, BVF)_1-002-1	60.021	1.0.0.161	1	34067765	Professional	2.0.10.242	2.0.10.356	10-05-2020	2020-10-05 오전 8:23:53	17:23:53	2.0.10.252	334		2	z	교느	NULL	NULL	NULL	NULL	NULL	NULL	102	1	70	KSY4	List3	NULL	NULL	NULL	NULL	NULL	NULL	NULL	NULL	NULL	1	z	0	3	1030490	0	z	557	1031047
좌우반구com(CVF, UVF, BVF)_1	2	1	<?xml version="1.0"?>\n<Clock xmlns:dt="urn:schemas-microsoft-com:datatypes"><Description dt:dt="string">E-Prime Primary Realtime Clock</Description><StartTime><Timestamp dt:dt="int">0</Timestamp><DateUtc dt:dt="string">2020-10-05T08:23:53Z</DateUtc></StartTime><FrequencyChanges><FrequencyChange><Frequency dt:dt="r8">2699960000</Frequency><Timestamp dt:dt="r8">3.47004103949925E+15</Timestamp><Cur…	좌우반구com(CVF, UVF, BVF)_1-002-1	60.021	1.0.0.161	1	34067765	Professional	2.0.10.242	2.0.10.356	10-05-2020	2020-10-05 오전 8:23:53	17:23:53	2.0.10.252	294		1	{/}	교훈	NULL	NULL	NULL	NULL	NULL	NULL	61	1	30	KSY4	List3	NULL	NULL	NULL	NULL	NULL	NULL	NULL	NULL	NULL	0	{/}	1	3	913680	0	z	544	914224
좌우반구com(CVF, UVF, BVF)_1	2	1	<?xml version="1.0"?>\n<Clock xmlns:dt="urn:schemas-microsoft-com:datatypes"><Description dt:dt="string">E-Prime Primary Realtime Clock</Description><StartTime><Timestamp dt:dt="int">0</Timestamp><DateUtc dt:dt="string">2020-10-05T08:23:53Z</DateUtc></StartTime><FrequencyChanges><FrequencyChange><Frequency dt:dt="r8">2699960000</Frequency><Timestamp dt:dt="r8">3.47004103949925E+15</Timestamp><Cur…	좌우반구com(CVF, UVF, BVF)_1-002-1	60.021	1.0.0.161	1	34067765	Professional	2.0.10.242	2.0.10.356	10-05-2020	2020-10-05 오전 8:23:53	17:23:53	2.0.10.252	369		2	z	교휘	NULL	NULL	NULL	NULL	NULL	NULL	129	1	105	KSY	List3	0		0	-1	1133754	183		0	0	1	z	1	3	1133937	0	z	541	1134478
좌우반구com(CVF, UVF, BVF)_1	2	1	<?xml version="1.0"?>\n<Clock xmlns:dt="urn:schemas-microsoft-com:datatypes"><Description dt:dt="string">E-Prime Primary Realtime Clock</Description><StartTime><Timestamp dt:dt="int">0</Timestamp><DateUtc dt:dt="string">2020-10-05T08:23:53Z</DateUtc></StartTime><FrequencyChanges><FrequencyChange><Frequency dt:dt="r8">2699960000</Frequency><Timestamp dt:dt="r8">3.47004103949925E+15</Timestamp><Cur…	좌우반구com(CVF, UVF, BVF)_1-002-1	60.021	1.0.0.161	1	34067765	Professional	2.0.10.242	2.0.10.356	10-05-2020	2020-10-05 오전 8:23:53	17:23:53	2.0.10.252	68		1	{/}	구조	71	1	68	NULL	NULL	NULL	NULL	NULL	NULL	KSY	List1	0		0	-1	221737	184		0	0	1	{/}	0	4	221921	0	{/}	389	222310
좌우반구com(CVF, UVF, BVF)_1	2	1	<?xml version="1.0"?>\n<Clock xmlns:dt="urn:schemas-microsoft-com:datatypes"><Description dt:dt="string">E-Prime Primary Realtime Clock</Description><StartTime><Timestamp dt:dt="int">0</Timestamp><DateUtc dt:dt="string">2020-10-05T08:23:53Z</DateUtc></StartTime><FrequencyChanges><FrequencyChange><Frequency dt:dt="r8">2699960000</Frequency><Timestamp dt:dt="r8">3.47004103949925E+15</Timestamp><Cur…	좌우반구com(CVF, UVF, BVF)_1-002-1	60.021	1.0.0.161	1	34067765	Professional	2.0.10.242	2.0.10.356	10-05-2020	2020-10-05 오전 8:23:53	17:23:53	2.0.10.252	336		2	z	국득	NULL	NULL	NULL	NULL	NULL	NULL	94	1	72	KSY3	List3	NULL	NULL	NULL	NULL	NULL	NULL	NULL	NULL	NULL	1	z	0	3	1036271	0	z	1056	1037327
좌우반구com(CVF, UVF, BVF)_1	2	1	<?xml version="1.0"?>\n<Clock xmlns:dt="urn:schemas-microsoft-com:datatypes"><Description dt:dt="string">E-Prime Primary Realtime Clock</Description><StartTime><Timestamp dt:dt="int">0</Timestamp><DateUtc dt:dt="string">2020-10-05T08:23:53Z</DateUtc></StartTime><FrequencyChanges><FrequencyChange><Frequency dt:dt="r8">2699960000</Frequency><Timestamp dt:dt="r8">3.47004103949925E+15</Timestamp><Cur…	좌우반구com(CVF, UVF, BVF)_1-002-1	60.021	1.0.0.161	1	34067765	Professional	2.0.10.242	2.0.10.356	10-05-2020	2020-10-05 오전 8:23:53	17:23:53	2.0.10.252	172		2	z	국반	NULL	NULL	NULL	132	1	40	NULL	NULL	NULL	KSY	List2	0		0	0	562036	183		0	0	1	z	0	3	562219	0	z	720	562939
좌우반구com(CVF, UVF, BVF)_1	2	1	<?xml version="1.0"?>\n<Clock xmlns:dt="urn:schemas-microsoft-com:datatypes"><Description dt:dt="string">E-Prime Primary Realtime Clock</Description><StartTime><Timestamp dt:dt="int">0</Timestamp><DateUtc dt:dt="string">2020-10-05T08:23:53Z</DateUtc></StartTime><FrequencyChanges><FrequencyChange><Frequency dt:dt="r8">2699960000</Frequency><Timestamp dt:dt="r8">3.47004103949925E+15</Timestamp><Cur…	좌우반구com(CVF, UVF, BVF)_1-002-1	60.021	1.0.0.161	1	34067765	Professional	2.0.10.242	2.0.10.356	10-05-2020	2020-10-05 오전 8:23:53	17:23:53	2.0.10.252	69		1	{/}	군청	108	1	69	NULL	NULL	NULL	NULL	NULL	NULL	KSY	List1	0		0	-1	224336	184		0	0	1	{/}	0	4	224520	0	{/}	510	225030
좌우반구com(CVF, UVF, BVF)_1	2	1	<?xml version="1.0"?>\n<Clock xmlns:dt="urn:schemas-microsoft-com:datatypes"><Description dt:dt="string">E-Prime Primary Realtime Clock</Description><StartTime><Timestamp dt:dt="int">0</Timestamp><DateUtc dt:dt="string">2020-10-05T08:23:53Z</DateUtc></StartTime><FrequencyChanges><FrequencyChange><Frequency dt:dt="r8">2699960000</Frequency><Timestamp dt:dt="r8">3.47004103949925E+15</Timestamp><Cur…	좌우반구com(CVF, UVF, BVF)_1-002-1	60.021	1.0.0.161	1	34067765	Professional	2.0.10.242	2.0.10.356	10-05-2020	2020-10-05 오전 8:23:53	17:23:53	2.0.10.252	185		1	{/}	궤도	NULL	NULL	NULL	47	1	53	NULL	NULL	NULL	KSY	List2	0		0	-1	598523	183		0	0	1	{/}	1	3	598706	0	{/}	497	599203
좌우반구com(CVF, UVF, BVF)_1	2	1	<?xml version="1.0"?>\n<Clock xmlns:dt="urn:schemas-microsoft-com:datatypes"><Description dt:dt="string">E-Prime Primary Realtime Clock</Description><StartTime><Timestamp dt:dt="int">0</Timestamp><DateUtc dt:dt="string">2020-10-05T08:23:53Z</DateUtc></StartTime><FrequencyChanges><FrequencyChange><Frequency dt:dt="r8">2699960000</Frequency><Timestamp dt:dt="r8">3.47004103949925E+15</Timestamp><Cur…	좌우반구com(CVF, UVF, BVF)_1-002-1	60.021	1.0.0.161	1	34067765	Professional	2.0.10.242	2.0.10.356	10-05-2020	2020-10-05 오전 8:23:53	17:23:53	2.0.10.252	375		2	z	궤희	NULL	NULL	NULL	NULL	NULL	NULL	127	1	111	KSY3	List3	NULL	NULL	NULL	NULL	NULL	NULL	NULL	NULL	NULL	1	z	1	3	1151514	0	z	499	1152013
좌우반구com(CVF, UVF, BVF)_1	2	1	<?xml version="1.0"?>\n<Clock xmlns:dt="urn:schemas-microsoft-com:datatypes"><Description dt:dt="string">E-Prime Primary Realtime Clock</Description><StartTime><Timestamp dt:dt="int">0</Timestamp><DateUtc dt:dt="string">2020-10-05T08:23:53Z</DateUtc></StartTime><FrequencyChanges><FrequencyChange><Frequency dt:dt="r8">2699960000</Frequency><Timestamp dt:dt="r8">3.47004103949925E+15</Timestamp><Cur…	좌우반구com(CVF, UVF, BVF)_1-002-1	60.021	1.0.0.161	1	34067765	Professional	2.0.10.242	2.0.10.356	10-05-2020	2020-10-05 오전 8:23:53	17:23:53	2.0.10.252	260		1	{/}	그림	NULL	NULL	NULL	70	1	128	NULL	NULL	NULL	KSY	List2	0		1	-1	803918	184		0	0	1	{/}	0	4	804102	0	{/}	563	804665
좌우반구com(CVF, UVF, BVF)_1	2	1	<?xml version="1.0"?>\n<Clock xmlns:dt="urn:schemas-microsoft-com:datatypes"><Description dt:dt="string">E-Prime Primary Realtime Clock</Description><StartTime><Timestamp dt:dt="int">0</Timestamp><DateUtc dt:dt="string">2020-10-05T08:23:53Z</DateUtc></StartTime><FrequencyChanges><FrequencyChange><Frequency dt:dt="r8">2699960000</Frequency><Timestamp dt:dt="r8">3.47004103949925E+15</Timestamp><Cur…	좌우반구com(CVF, UVF, BVF)_1-002-1	60.021	1.0.0.161	1	34067765	Professional	2.0.10.242	2.0.10.356	10-05-2020	2020-10-05 오전 8:23:53	17:23:53	2.0.10.252	290		2	z	그법	NULL	NULL	NULL	NULL	NULL	NULL	67	1	26	KSY2	List3	NULL	NULL	NULL	NULL	NULL	NULL	NULL	NULL	NULL	1	z	0	3	902401	0	z	463	902864
좌우반구com(CVF, UVF, BVF)_1	2	1	<?xml version="1.0"?>\n<Clock xmlns:dt="urn:schemas-microsoft-com:datatypes"><Description dt:dt="string">E-Prime Primary Realtime Clock</Description><StartTime><Timestamp dt:dt="int">0</Timestamp><DateUtc dt:dt="string">2020-10-05T08:23:53Z</DateUtc></StartTime><FrequencyChanges><FrequencyChange><Frequency dt:dt="r8">2699960000</Frequency><Timestamp dt:dt="r8">3.47004103949925E+15</Timestamp><Cur…	좌우반구com(CVF, UVF, BVF)_1-002-1	60.021	1.0.0.161	1	34067765	Professional	2.0.10.242	2.0.10.356	10-05-2020	2020-10-05 오전 8:23:53	17:23:53	2.0.10.252	119		2	z	그소	60	1	119	NULL	NULL	NULL	NULL	NULL	NULL	KSY3	List1	NULL	NULL	NULL	NULL	NULL	NULL	NULL	NULL	NULL	1	z	0	3	359606	0	z	439	360045
좌우반구com(CVF, UVF, BVF)_1	2	1	<?xml version="1.0"?>\n<Clock xmlns:dt="urn:schemas-microsoft-com:datatypes"><Description dt:dt="string">E-Prime Primary Realtime Clock</Description><StartTime><Timestamp dt:dt="int">0</Timestamp><DateUtc dt:dt="string">2020-10-05T08:23:53Z</DateUtc></StartTime><FrequencyChanges><FrequencyChange><Frequency dt:dt="r8">2699960000</Frequency><Timestamp dt:dt="r8">3.47004103949925E+15</Timestamp><Cur…	좌우반구com(CVF, UVF, BVF)_1-002-1	60.021	1.0.0.161	1	34067765	Professional	2.0.10.242	2.0.10.356	10-05-2020	2020-10-05 오전 8:23:53	17:23:53	2.0.10.252	264		2	z	그종	NULL	NULL	NULL	113	1	132	NULL	NULL	NULL	KSY2	List2	NULL	NULL	NULL	NULL	NULL	NULL	NULL	NULL	NULL	1	z	0	3	815098	0	z	751	815849
좌우반구com(CVF, UVF, BVF)_1	2	1	<?xml version="1.0"?>\n<Clock xmlns:dt="urn:schemas-microsoft-com:datatypes"><Description dt:dt="string">E-Prime Primary Realtime Clock</Description><StartTime><Timestamp dt:dt="int">0</Timestamp><DateUtc dt:dt="string">2020-10-05T08:23:53Z</DateUtc></StartTime><FrequencyChanges><FrequencyChange><Frequency dt:dt="r8">2699960000</Frequency><Timestamp dt:dt="r8">3.47004103949925E+15</Timestamp><Cur…	좌우반구com(CVF, UVF, BVF)_1-002-1	60.021	1.0.0.161	1	34067765	Professional	2.0.10.242	2.0.10.356	10-05-2020	2020-10-05 오전 8:23:53	17:23:53	2.0.10.252	178		1	{/}	급여	NULL	NULL	NULL	27	1	46	NULL	NULL	NULL	KSY	List2	0		0	-1	579546	184		0	0	1	{/}	0	4	579730	0	{/}	457	580187
좌우반구com(CVF, UVF, BVF)_1	2	1	<?xml version="1.0"?>\n<Clock xmlns:dt="urn:schemas-microsoft-com:datatypes"><Description dt:dt="string">E-Prime Primary Realtime Clock</Description><StartTime><Timestamp dt:dt="int">0</Timestamp><DateUtc dt:dt="string">2020-10-05T08:23:53Z</DateUtc></StartTime><FrequencyChanges><FrequencyChange><Frequency dt:dt="r8">2699960000</Frequency><Timestamp dt:dt="r8">3.47004103949925E+15</Timestamp><Cur…	좌우반구com(CVF, UVF, BVF)_1-002-1	60.021	1.0.0.161	1	34067765	Professional	2.0.10.242	2.0.10.356	10-05-2020	2020-10-05 오전 8:23:53	17:23:53	2.0.10.252	352		1	{/}	기록	NULL	NULL	NULL	NULL	NULL	NULL	136	1	88	KSY	List3	0		0	-1	1082605	183		0	0	1	{/}	1	3	1082788	0	{/}	466	1083254
좌우반구com(CVF, UVF, BVF)_1	2	1	<?xml version="1.0"?>\n<Clock xmlns:dt="urn:schemas-microsoft-com:datatypes"><Description dt:dt="string">E-Prime Primary Realtime Clock</Description><StartTime><Timestamp dt:dt="int">0</Timestamp><DateUtc dt:dt="string">2020-10-05T08:23:53Z</DateUtc></StartTime><FrequencyChanges><FrequencyChange><Frequency dt:dt="r8">2699960000</Frequency><Timestamp dt:dt="r8">3.47004103949925E+15</Timestamp><Cur…	좌우반구com(CVF, UVF, BVF)_1-002-1	60.021	1.0.0.161	1	34067765	Professional	2.0.10.242	2.0.10.356	10-05-2020	2020-10-05 오전 8:23:53	17:23:53	2.0.10.252	118		1	{/}	기름	30	1	118	NULL	NULL	NULL	NULL	NULL	NULL	KSY	List1	0		0	0	356724	183		0	0	1	{/}	0	3	356907	0	{/}	490	357397
좌우반구com(CVF, UVF, BVF)_1	2	1	<?xml version="1.0"?>\n<Clock xmlns:dt="urn:schemas-microsoft-com:datatypes"><Description dt:dt="string">E-Prime Primary Realtime Clock</Description><StartTime><Timestamp dt:dt="int">0</Timestamp><DateUtc dt:dt="string">2020-10-05T08:23:53Z</DateUtc></StartTime><FrequencyChanges><FrequencyChange><Frequency dt:dt="r8">2699960000</Frequency><Timestamp dt:dt="r8">3.47004103949925E+15</Timestamp><Cur…	좌우반구com(CVF, UVF, BVF)_1-002-1	60.021	1.0.0.161	1	34067765	Professional	2.0.10.242	2.0.10.356	10-05-2020	2020-10-05 오전 8:23:53	17:23:53	2.0.10.252	149		1	{/}	기술	NULL	NULL	NULL	42	1	17	NULL	NULL	NULL	KSY	List2	0		0	0	498375	183		0	0	1	{/}	0	3	498558	0	{/}	437	498995
좌우반구com(CVF, UVF, BVF)_1	2	1	<?xml version="1.0"?>\n<Clock xmlns:dt="urn:schemas-microsoft-com:datatypes"><Description dt:dt="string">E-Prime Primary Realtime Clock</Description><StartTime><Timestamp dt:dt="int">0</Timestamp><DateUtc dt:dt="string">2020-10-05T08:23:53Z</DateUtc></StartTime><FrequencyChanges><FrequencyChange><Frequency dt:dt="r8">2699960000</Frequency><Timestamp dt:dt="r8">3.47004103949925E+15</Timestamp><Cur…	좌우반구com(CVF, UVF, BVF)_1-002-1	60.021	1.0.0.161	1	34067765	Professional	2.0.10.242	2.0.10.356	10-05-2020	2020-10-05 오전 8:23:53	17:23:53	2.0.10.252	382		1	{/}	기운	NULL	NULL	NULL	NULL	NULL	NULL	59	1	118	KSY	List3	0		0	0	1172191	183		0	0	1	{/}	0	3	1172374	0	{/}	479	1172853
좌우반구com(CVF, UVF, BVF)_1	2	1	<?xml version="1.0"?>\n<Clock xmlns:dt="urn:schemas-microsoft-com:datatypes"><Description dt:dt="string">E-Prime Primary Realtime Clock</Description><StartTime><Timestamp dt:dt="int">0</Timestamp><DateUtc dt:dt="string">2020-10-05T08:23:53Z</DateUtc></StartTime><FrequencyChanges><FrequencyChange><Frequency dt:dt="r8">2699960000</Frequency><Timestamp dt:dt="r8">3.47004103949925E+15</Timestamp><Cur…	좌우반구com(CVF, UVF, BVF)_1-002-1	60.021	1.0.0.161	1	34067765	Professional	2.0.10.242	2.0.10.356	10-05-2020	2020-10-05 오전 8:23:53	17:23:53	2.0.10.252	176		1	{/}	기준	NULL	NULL	NULL	122	1	44	NULL	NULL	NULL	KSY	List2	0		0	0	574282	183		0	0	1	{/}	0	3	574465	0	{/}	266	574731
좌우반구com(CVF, UVF, BVF)_1	2	1	<?xml version="1.0"?>\n<Clock xmlns:dt="urn:schemas-microsoft-com:datatypes"><Description dt:dt="string">E-Prime Primary Realtime Clock</Description><StartTime><Timestamp dt:dt="int">0</Timestamp><DateUtc dt:dt="string">2020-10-05T08:23:53Z</DateUtc></StartTime><FrequencyChanges><FrequencyChange><Frequency dt:dt="r8">2699960000</Frequency><Timestamp dt:dt="r8">3.47004103949925E+15</Timestamp><Cur…	좌우반구com(CVF, UVF, BVF)_1-002-1	60.021	1.0.0.161	1	34067765	Professional	2.0.10.242	2.0.10.356	10-05-2020	2020-10-05 오전 8:23:53	17:23:53	2.0.10.252	72		1	{/}	기차	35	1	72	NULL	NULL	NULL	NULL	NULL	NULL	KSY	List1	0		0	0	232284	183		0	0	1	{/}	0	3	232467	0	{/}	403	232870
좌우반구com(CVF, UVF, BVF)_1	2	1	<?xml version="1.0"?>\n<Clock xmlns:dt="urn:schemas-microsoft-com:datatypes"><Description dt:dt="string">E-Prime Primary Realtime Clock</Description><StartTime><Timestamp dt:dt="int">0</Timestamp><DateUtc dt:dt="string">2020-10-05T08:23:53Z</DateUtc></StartTime><FrequencyChanges><FrequencyChange><Frequency dt:dt="r8">2699960000</Frequency><Timestamp dt:dt="r8">3.47004103949925E+15</Timestamp><Cur…	좌우반구com(CVF, UVF, BVF)_1-002-1	60.021	1.0.0.161	1	34067765	Professional	2.0.10.242	2.0.10.356	10-05-2020	2020-10-05 오전 8:23:53	17:23:53	2.0.10.252	235		1	{/}	기회	NULL	NULL	NULL	37	1	103	NULL	NULL	NULL	KSY	List2	0		1	-1	734209	184		0	0	1	{/}	0	4	734393	0	{/}	376	734769
좌우반구com(CVF, UVF, BVF)_1	2	1	<?xml version="1.0"?>\n<Clock xmlns:dt="urn:schemas-microsoft-com:datatypes"><Description dt:dt="string">E-Prime Primary Realtime Clock</Description><StartTime><Timestamp dt:dt="int">0</Timestamp><DateUtc dt:dt="string">2020-10-05T08:23:53Z</DateUtc></StartTime><FrequencyChanges><FrequencyChange><Frequency dt:dt="r8">2699960000</Frequency><Timestamp dt:dt="r8">3.47004103949925E+15</Timestamp><Cur…	좌우반구com(CVF, UVF, BVF)_1-002-1	60.021	1.0.0.161	1	34067765	Professional	2.0.10.242	2.0.10.356	10-05-2020	2020-10-05 오전 8:23:53	17:23:53	2.0.10.252	289		2	z	껍목	NULL	NULL	NULL	NULL	NULL	NULL	131	1	25	KSY2	List3	NULL	NULL	NULL	NULL	NULL	NULL	NULL	NULL	NULL	1	z	0	4	899719	0	z	481	900200
좌우반구com(CVF, UVF, BVF)_1	2	1	<?xml version="1.0"?>\n<Clock xmlns:dt="urn:schemas-microsoft-com:datatypes"><Description dt:dt="string">E-Prime Primary Realtime Clock</Description><StartTime><Timestamp dt:dt="int">0</Timestamp><DateUtc dt:dt="string">2020-10-05T08:23:53Z</DateUtc></StartTime><FrequencyChanges><FrequencyChange><Frequency dt:dt="r8">2699960000</Frequency><Timestamp dt:dt="r8">3.47004103949925E+15</Timestamp><Cur…	좌우반구com(CVF, UVF, BVF)_1-002-1	60.021	1.0.0.161	1	34067765	Professional	2.0.10.242	2.0.10.356	10-05-2020	2020-10-05 오전 8:23:53	17:23:53	2.0.10.252	346		2	z	껍밀	NULL	NULL	NULL	NULL	NULL	NULL	99	1	82	KSY2	List3	NULL	NULL	NULL	NULL	NULL	NULL	NULL	NULL	NULL	1	z	0	3	1065561	0	z	781	1066342
좌우반구com(CVF, UVF, BVF)_1	2	1	<?xml version="1.0"?>\n<Clock xmlns:dt="urn:schemas-microsoft-com:datatypes"><Description dt:dt="string">E-Prime Primary Realtime Clock</Description><StartTime><Timestamp dt:dt="int">0</Timestamp><DateUtc dt:dt="string">2020-10-05T08:23:53Z</DateUtc></StartTime><FrequencyChanges><FrequencyChange><Frequency dt:dt="r8">2699960000</Frequency><Timestamp dt:dt="r8">3.47004103949925E+15</Timestamp><Cur…	좌우반구com(CVF, UVF, BVF)_1-002-1	60.021	1.0.0.161	1	34067765	Professional	2.0.10.242	2.0.10.356	10-05-2020	2020-10-05 오전 8:23:53	17:23:53	2.0.10.252	197		1	{/}	껍질	NULL	NULL	NULL	87	1	65	NULL	NULL	NULL	KSY	List2	0		0	0	631262	183		0	0	1	{/}	0	3	631445	0	{/}	373	631818
좌우반구com(CVF, UVF, BVF)_1	2	1	<?xml version="1.0"?>\n<Clock xmlns:dt="urn:schemas-microsoft-com:datatypes"><Description dt:dt="string">E-Prime Primary Realtime Clock</Description><StartTime><Timestamp dt:dt="int">0</Timestamp><DateUtc dt:dt="string">2020-10-05T08:23:53Z</DateUtc></StartTime><FrequencyChanges><FrequencyChange><Frequency dt:dt="r8">2699960000</Frequency><Timestamp dt:dt="r8">3.47004103949925E+15</Timestamp><Cur…	좌우반구com(CVF, UVF, BVF)_1-002-1	60.021	1.0.0.161	1	34067765	Professional	2.0.10.242	2.0.10.356	10-05-2020	2020-10-05 오전 8:23:53	17:23:53	2.0.10.252	159		2	z	껍퇴	NULL	NULL	NULL	57	1	27	NULL	NULL	NULL	KSY	List2	0		0	-1	526098	184		0	0	1	z	0	4	526282	0	z	401	526683
좌우반구com(CVF, UVF, BVF)_1	2	1	<?xml version="1.0"?>\n<Clock xmlns:dt="urn:schemas-microsoft-com:datatypes"><Description dt:dt="string">E-Prime Primary Realtime Clock</Description><StartTime><Timestamp dt:dt="int">0</Timestamp><DateUtc dt:dt="string">2020-10-05T08:23:53Z</DateUtc></StartTime><FrequencyChanges><FrequencyChange><Frequency dt:dt="r8">2699960000</Frequency><Timestamp dt:dt="r8">3.47004103949925E+15</Timestamp><Cur…	좌우반구com(CVF, UVF, BVF)_1-002-1	60.021	1.0.0.161	1	34067765	Professional	2.0.10.242	2.0.10.356	10-05-2020	2020-10-05 오전 8:23:53	17:23:53	2.0.10.252	363		2	z	나개	NULL	NULL	NULL	NULL	NULL	NULL	117	1	99	KSY4	List3	NULL	NULL	NULL	NULL	NULL	NULL	NULL	NULL	NULL	0	z	1	3	1114377	0		0	0
좌우반구com(CVF, UVF, BVF)_1	2	1	<?xml version="1.0"?>\n<Clock xmlns:dt="urn:schemas-microsoft-com:datatypes"><Description dt:dt="string">E-Prime Primary Realtime Clock</Description><StartTime><Timestamp dt:dt="int">0</Timestamp><DateUtc dt:dt="string">2020-10-05T08:23:53Z</DateUtc></StartTime><FrequencyChanges><FrequencyChange><Frequency dt:dt="r8">2699960000</Frequency><Timestamp dt:dt="r8">3.47004103949925E+15</Timestamp><Cur…	좌우반구com(CVF, UVF, BVF)_1-002-1	60.021	1.0.0.161	1	34067765	Professional	2.0.10.242	2.0.10.356	10-05-2020	2020-10-05 오전 8:23:53	17:23:53	2.0.10.252	162		1	{/}	내일	NULL	NULL	NULL	22	1	30	NULL	NULL	NULL	KSY	List2	0		0	-1	534212	183		0	0	1	{/}	1	3	534395	0	{/}	472	534867
좌우반구com(CVF, UVF, BVF)_1	2	1	<?xml version="1.0"?>\n<Clock xmlns:dt="urn:schemas-microsoft-com:datatypes"><Description dt:dt="string">E-Prime Primary Realtime Clock</Description><StartTime><Timestamp dt:dt="int">0</Timestamp><DateUtc dt:dt="string">2020-10-05T08:23:53Z</DateUtc></StartTime><FrequencyChanges><FrequencyChange><Frequency dt:dt="r8">2699960000</Frequency><Timestamp dt:dt="r8">3.47004103949925E+15</Timestamp><Cur…	좌우반구com(CVF, UVF, BVF)_1-002-1	60.021	1.0.0.161	1	34067765	Professional	2.0.10.242	2.0.10.356	10-05-2020	2020-10-05 오전 8:23:53	17:23:53	2.0.10.252	292		2	z	내죽	NULL	NULL	NULL	NULL	NULL	NULL	37	1	28	KSY2	List3	NULL	NULL	NULL	NULL	NULL	NULL	NULL	NULL	NULL	1	z	0	4	907866	0	z	726	908592
좌우반구com(CVF, UVF, BVF)_1	2	1	<?xml version="1.0"?>\n<Clock xmlns:dt="urn:schemas-microsoft-com:datatypes"><Description dt:dt="string">E-Prime Primary Realtime Clock</Description><StartTime><Timestamp dt:dt="int">0</Timestamp><DateUtc dt:dt="string">2020-10-05T08:23:53Z</DateUtc></StartTime><FrequencyChanges><FrequencyChange><Frequency dt:dt="r8">2699960000</Frequency><Timestamp dt:dt="r8">3.47004103949925E+15</Timestamp><Cur…	좌우반구com(CVF, UVF, BVF)_1-002-1	60.021	1.0.0.161	1	34067765	Professional	2.0.10.242	2.0.10.356	10-05-2020	2020-10-05 오전 8:23:53	17:23:53	2.0.10.252	330		2	z	내표	NULL	NULL	NULL	NULL	NULL	NULL	106	1	66	KSY	List3	0		0	-1	1018394	183		0	0	1	z	1	3	1018577	0	z	766	1019343
좌우반구com(CVF, UVF, BVF)_1	2	1	<?xml version="1.0"?>\n<Clock xmlns:dt="urn:schemas-microsoft-com:datatypes"><Description dt:dt="string">E-Prime Primary Realtime Clock</Description><StartTime><Timestamp dt:dt="int">0</Timestamp><DateUtc dt:dt="string">2020-10-05T08:23:53Z</DateUtc></StartTime><FrequencyChanges><FrequencyChange><Frequency dt:dt="r8">2699960000</Frequency><Timestamp dt:dt="r8">3.47004103949925E+15</Timestamp><Cur…	좌우반구com(CVF, UVF, BVF)_1-002-1	60.021	1.0.0.161	1	34067765	Professional	2.0.10.242	2.0.10.356	10-05-2020	2020-10-05 오전 8:23:53	17:23:53	2.0.10.252	242		2	z	념속	NULL	NULL	NULL	125	1	110	NULL	NULL	NULL	KSY4	List2	NULL	NULL	NULL	NULL	NULL	NULL	NULL	NULL	NULL	1	z	0	3	753203	0	z	462	753665
좌우반구com(CVF, UVF, BVF)_1	2	1	<?xml version="1.0"?>\n<Clock xmlns:dt="urn:schemas-microsoft-com:datatypes"><Description dt:dt="string">E-Prime Primary Realtime Clock</Description><StartTime><Timestamp dt:dt="int">0</Timestamp><DateUtc dt:dt="string">2020-10-05T08:23:53Z</DateUtc></StartTime><FrequencyChanges><FrequencyChange><Frequency dt:dt="r8">2699960000</Frequency><Timestamp dt:dt="r8">3.47004103949925E+15</Timestamp><Cur…	좌우반구com(CVF, UVF, BVF)_1-002-1	60.021	1.0.0.161	1	34067765	Professional	2.0.10.242	2.0.10.356	10-05-2020	2020-10-05 오전 8:23:53	17:23:53	2.0.10.252	134		2	z	념실	NULL	NULL	NULL	45	1	2	NULL	NULL	NULL	KSY4	List2	NULL	NULL	NULL	NULL	NULL	NULL	NULL	NULL	NULL	1	z	0	4	456756	0	z	736	457492
좌우반구com(CVF, UVF, BVF)_1	2	1	<?xml version="1.0"?>\n<Clock xmlns:dt="urn:schemas-microsoft-com:datatypes"><Description dt:dt="string">E-Prime Primary Realtime Clock</Description><StartTime><Timestamp dt:dt="int">0</Timestamp><DateUtc dt:dt="string">2020-10-05T08:23:53Z</DateUtc></StartTime><FrequencyChanges><FrequencyChange><Frequency dt:dt="r8">2699960000</Frequency><Timestamp dt:dt="r8">3.47004103949925E+15</Timestamp><Cur…	좌우반구com(CVF, UVF, BVF)_1-002-1	60.021	1.0.0.161	1	34067765	Professional	2.0.10.242	2.0.10.356	10-05-2020	2020-10-05 오전 8:23:53	17:23:53	2.0.10.252	74		2	z	념효	38	1	74	NULL	NULL	NULL	NULL	NULL	NULL	KSY3	List1	NULL	NULL	NULL	NULL	NULL	NULL	NULL	NULL	NULL	1	z	1	3	237798	0	z	656	238454
좌우반구com(CVF, UVF, BVF)_1	2	1	<?xml version="1.0"?>\n<Clock xmlns:dt="urn:schemas-microsoft-com:datatypes"><Description dt:dt="string">E-Prime Primary Realtime Clock</Description><StartTime><Timestamp dt:dt="int">0</Timestamp><DateUtc dt:dt="string">2020-10-05T08:23:53Z</DateUtc></StartTime><FrequencyChanges><FrequencyChange><Frequency dt:dt="r8">2699960000</Frequency><Timestamp dt:dt="r8">3.47004103949925E+15</Timestamp><Cur…	좌우반구com(CVF, UVF, BVF)_1-002-1	60.021	1.0.0.161	1	34067765	Professional	2.0.10.242	2.0.10.356	10-05-2020	2020-10-05 오전 8:23:53	17:23:53	2.0.10.252	83		1	{/}	노조	105	1	83	NULL	NULL	NULL	NULL	NULL	NULL	KSY	List1	0		0	0	263140	183		0	0	0	{/}	0	3	263323	0	z	437	263760
좌우반구com(CVF, UVF, BVF)_1	2	1	<?xml version="1.0"?>\n<Clock xmlns:dt="urn:schemas-microsoft-com:datatypes"><Description dt:dt="string">E-Prime Primary Realtime Clock</Description><StartTime><Timestamp dt:dt="int">0</Timestamp><DateUtc dt:dt="string">2020-10-05T08:23:53Z</DateUtc></StartTime><FrequencyChanges><FrequencyChange><Frequency dt:dt="r8">2699960000</Frequency><Timestamp dt:dt="r8">3.47004103949925E+15</Timestamp><Cur…	좌우반구com(CVF, UVF, BVF)_1-002-1	60.021	1.0.0.161	1	34067765	Professional	2.0.10.242	2.0.10.356	10-05-2020	2020-10-05 오전 8:23:53	17:23:53	2.0.10.252	321		1	{/}	논란	NULL	NULL	NULL	NULL	NULL	NULL	121	1	57	KSY	List3	0		0	-1	991470	183		0	0	1	{/}	1	3	991653	0	{/}	394	992047
좌우반구com(CVF, UVF, BVF)_1	2	1	<?xml version="1.0"?>\n<Clock xmlns:dt="urn:schemas-microsoft-com:datatypes"><Description dt:dt="string">E-Prime Primary Realtime Clock</Description><StartTime><Timestamp dt:dt="int">0</Timestamp><DateUtc dt:dt="string">2020-10-05T08:23:53Z</DateUtc></StartTime><FrequencyChanges><FrequencyChange><Frequency dt:dt="r8">2699960000</Frequency><Timestamp dt:dt="r8">3.47004103949925E+15</Timestamp><Cur…	좌우반구com(CVF, UVF, BVF)_1-002-1	60.021	1.0.0.161	1	34067765	Professional	2.0.10.242	2.0.10.356	10-05-2020	2020-10-05 오전 8:23:53	17:23:53	2.0.10.252	331		2	z	논무	NULL	NULL	NULL	NULL	NULL	NULL	29	1	67	KSY3	List3	NULL	NULL	NULL	NULL	NULL	NULL	NULL	NULL	NULL	1	z	0	3	1021543	0	z	872	1022415
좌우반구com(CVF, UVF, BVF)_1	2	1	<?xml version="1.0"?>\n<Clock xmlns:dt="urn:schemas-microsoft-com:datatypes"><Description dt:dt="string">E-Prime Primary Realtime Clock</Description><StartTime><Timestamp dt:dt="int">0</Timestamp><DateUtc dt:dt="string">2020-10-05T08:23:53Z</DateUtc></StartTime><FrequencyChanges><FrequencyChange><Frequency dt:dt="r8">2699960000</Frequency><Timestamp dt:dt="r8">3.47004103949925E+15</Timestamp><Cur…	좌우반구com(CVF, UVF, BVF)_1-002-1	60.021	1.0.0.161	1	34067765	Professional	2.0.10.242	2.0.10.356	10-05-2020	2020-10-05 오전 8:23:53	17:23:53	2.0.10.252	364		1	{/}	느낌	NULL	NULL	NULL	NULL	NULL	NULL	84	1	100	KSY	List3	0		0	0	1118393	183		0	0	0	{/}	0	3	1118576	0		0	0
좌우반구com(CVF, UVF, BVF)_1	2	1	<?xml version="1.0"?>\n<Clock xmlns:dt="urn:schemas-microsoft-com:datatypes"><Description dt:dt="string">E-Prime Primary Realtime Clock</Description><StartTime><Timestamp dt:dt="int">0</Timestamp><DateUtc dt:dt="string">2020-10-05T08:23:53Z</DateUtc></StartTime><FrequencyChanges><FrequencyChange><Frequency dt:dt="r8">2699960000</Frequency><Timestamp dt:dt="r8">3.47004103949925E+15</Timestamp><Cur…	좌우반구com(CVF, UVF, BVF)_1-002-1	60.021	1.0.0.161	1	34067765	Professional	2.0.10.242	2.0.10.356	10-05-2020	2020-10-05 오전 8:23:53	17:23:53	2.0.10.252	360		2	z	느속	NULL	NULL	NULL	NULL	NULL	NULL	58	1	96	KSY4	List3	NULL	NULL	NULL	NULL	NULL	NULL	NULL	NULL	NULL	0	z	1	3	1104647	0	{/}	607	1105254
좌우반구com(CVF, UVF, BVF)_1	2	1	<?xml version="1.0"?>\n<Clock xmlns:dt="urn:schemas-microsoft-com:datatypes"><Description dt:dt="string">E-Prime Primary Realtime Clock</Description><StartTime><Timestamp dt:dt="int">0</Timestamp><DateUtc dt:dt="string">2020-10-05T08:23:53Z</DateUtc></StartTime><FrequencyChanges><FrequencyChange><Frequency dt:dt="r8">2699960000</Frequency><Timestamp dt:dt="r8">3.47004103949925E+15</Timestamp><Cur…	좌우반구com(CVF, UVF, BVF)_1-002-1	60.021	1.0.0.161	1	34067765	Professional	2.0.10.242	2.0.10.356	10-05-2020	2020-10-05 오전 8:23:53	17:23:53	2.0.10.252	298		2	z	느스	NULL	NULL	NULL	NULL	NULL	NULL	31	1	34	KSY2	List3	NULL	NULL	NULL	NULL	NULL	NULL	NULL	NULL	NULL	1	z	0	3	924660	0	z	595	925255
좌우반구com(CVF, UVF, BVF)_1	2	1	<?xml version="1.0"?>\n<Clock xmlns:dt="urn:schemas-microsoft-com:datatypes"><Description dt:dt="string">E-Prime Primary Realtime Clock</Description><StartTime><Timestamp dt:dt="int">0</Timestamp><DateUtc dt:dt="string">2020-10-05T08:23:53Z</DateUtc></StartTime><FrequencyChanges><FrequencyChange><Frequency dt:dt="r8">2699960000</Frequency><Timestamp dt:dt="r8">3.47004103949925E+15</Timestamp><Cur…	좌우반구com(CVF, UVF, BVF)_1-002-1	60.021	1.0.0.161	1	34067765	Professional	2.0.10.242	2.0.10.356	10-05-2020	2020-10-05 오전 8:23:53	17:23:53	2.0.10.252	344		2	z	느체	NULL	NULL	NULL	NULL	NULL	NULL	80	1	80	KSY	List3	0		0	0	1058547	183		0	0	1	z	0	3	1058730	0	z	436	1059166
좌우반구com(CVF, UVF, BVF)_1	2	1	<?xml version="1.0"?>\n<Clock xmlns:dt="urn:schemas-microsoft-com:datatypes"><Description dt:dt="string">E-Prime Primary Realtime Clock</Description><StartTime><Timestamp dt:dt="int">0</Timestamp><DateUtc dt:dt="string">2020-10-05T08:23:53Z</DateUtc></StartTime><FrequencyChanges><FrequencyChange><Frequency dt:dt="r8">2699960000</Frequency><Timestamp dt:dt="r8">3.47004103949925E+15</Timestamp><Cur…	좌우반구com(CVF, UVF, BVF)_1-002-1	60.021	1.0.0.161	1	34067765	Professional	2.0.10.242	2.0.10.356	10-05-2020	2020-10-05 오전 8:23:53	17:23:53	2.0.10.252	127		2	z	님우	18	1	127	NULL	NULL	NULL	NULL	NULL	NULL	KSY	List1	0		1	-1	382781	184		0	0	1	z	0	4	382965	0	z	431	383396
좌우반구com(CVF, UVF, BVF)_1	2	1	<?xml version="1.0"?>\n<Clock xmlns:dt="urn:schemas-microsoft-com:datatypes"><Description dt:dt="string">E-Prime Primary Realtime Clock</Description><StartTime><Timestamp dt:dt="int">0</Timestamp><DateUtc dt:dt="string">2020-10-05T08:23:53Z</DateUtc></StartTime><FrequencyChanges><FrequencyChange><Frequency dt:dt="r8">2699960000</Frequency><Timestamp dt:dt="r8">3.47004103949925E+15</Timestamp><Cur…	좌우반구com(CVF, UVF, BVF)_1-002-1	60.021	1.0.0.161	1	34067765	Professional	2.0.10.242	2.0.10.356	10-05-2020	2020-10-05 오전 8:23:53	17:23:53	2.0.10.252	19		2	z	단률	67	1	19	NULL	NULL	NULL	NULL	NULL	NULL	KSY3	List1	NULL	NULL	NULL	NULL	NULL	NULL	NULL	NULL	NULL	1	z	0	4	83119	0	z	544	83663
좌우반구com(CVF, UVF, BVF)_1	2	1	<?xml version="1.0"?>\n<Clock xmlns:dt="urn:schemas-microsoft-com:datatypes"><Description dt:dt="string">E-Prime Primary Realtime Clock</Description><StartTime><Timestamp dt:dt="int">0</Timestamp><DateUtc dt:dt="string">2020-10-05T08:23:53Z</DateUtc></StartTime><FrequencyChanges><FrequencyChange><Frequency dt:dt="r8">2699960000</Frequency><Timestamp dt:dt="r8">3.47004103949925E+15</Timestamp><Cur…	좌우반구com(CVF, UVF, BVF)_1-002-1	60.021	1.0.0.161	1	34067765	Professional	2.0.10.242	2.0.10.356	10-05-2020	2020-10-05 오전 8:23:53	17:23:53	2.0.10.252	199		1	{/}	단어	NULL	NULL	NULL	81	1	67	NULL	NULL	NULL	KSY	List2	0		0	-1	636643	183		0	0	1	{/}	1	3	636826	0	{/}	408	637234
좌우반구com(CVF, UVF, BVF)_1	2	1	<?xml version="1.0"?>\n<Clock xmlns:dt="urn:schemas-microsoft-com:datatypes"><Description dt:dt="string">E-Prime Primary Realtime Clock</Description><StartTime><Timestamp dt:dt="int">0</Timestamp><DateUtc dt:dt="string">2020-10-05T08:23:53Z</DateUtc></StartTime><FrequencyChanges><FrequencyChange><Frequency dt:dt="r8">2699960000</Frequency><Timestamp dt:dt="r8">3.47004103949925E+15</Timestamp><Cur…	좌우반구com(CVF, UVF, BVF)_1-002-1	60.021	1.0.0.161	1	34067765	Professional	2.0.10.242	2.0.10.356	10-05-2020	2020-10-05 오전 8:23:53	17:23:53	2.0.10.252	100		1	{/}	단위	87	1	100	NULL	NULL	NULL	NULL	NULL	NULL	KSY	List1	0		0	0	308474	183		0	0	1	{/}	0	3	308657	0	{/}	380	309037
좌우반구com(CVF, UVF, BVF)_1	2	1	<?xml version="1.0"?>\n<Clock xmlns:dt="urn:schemas-microsoft-com:datatypes"><Description dt:dt="string">E-Prime Primary Realtime Clock</Description><StartTime><Timestamp dt:dt="int">0</Timestamp><DateUtc dt:dt="string">2020-10-05T08:23:53Z</DateUtc></StartTime><FrequencyChanges><FrequencyChange><Frequency dt:dt="r8">2699960000</Frequency><Timestamp dt:dt="r8">3.47004103949925E+15</Timestamp><Cur…	좌우반구com(CVF, UVF, BVF)_1-002-1	60.021	1.0.0.161	1	34067765	Professional	2.0.10.242	2.0.10.356	10-05-2020	2020-10-05 오전 8:23:53	17:23:53	2.0.10.252	273		1	{/}	담화	NULL	NULL	NULL	NULL	NULL	NULL	72	1	9	KSY	List3	0		1	-1	854484	184		0	0	1	{/}	0	4	854668	0	{/}	500	855168
좌우반구com(CVF, UVF, BVF)_1	2	1	<?xml version="1.0"?>\n<Clock xmlns:dt="urn:schemas-microsoft-com:datatypes"><Description dt:dt="string">E-Prime Primary Realtime Clock</Description><StartTime><Timestamp dt:dt="int">0</Timestamp><DateUtc dt:dt="string">2020-10-05T08:23:53Z</DateUtc></StartTime><FrequencyChanges><FrequencyChange><Frequency dt:dt="r8">2699960000</Frequency><Timestamp dt:dt="r8">3.47004103949925E+15</Timestamp><Cur…	좌우반구com(CVF, UVF, BVF)_1-002-1	60.021	1.0.0.161	1	34067765	Professional	2.0.10.242	2.0.10.356	10-05-2020	2020-10-05 오전 8:23:53	17:23:53	2.0.10.252	146		1	{/}	대문	NULL	NULL	NULL	53	1	14	NULL	NULL	NULL	KSY	List2	0		0	-1	490194	183		0	0	1	{/}	1	3	490377	0	{/}	363	490740
좌우반구com(CVF, UVF, BVF)_1	2	1	<?xml version="1.0"?>\n<Clock xmlns:dt="urn:schemas-microsoft-com:datatypes"><Description dt:dt="string">E-Prime Primary Realtime Clock</Description><StartTime><Timestamp dt:dt="int">0</Timestamp><DateUtc dt:dt="string">2020-10-05T08:23:53Z</DateUtc></StartTime><FrequencyChanges><FrequencyChange><Frequency dt:dt="r8">2699960000</Frequency><Timestamp dt:dt="r8">3.47004103949925E+15</Timestamp><Cur…	좌우반구com(CVF, UVF, BVF)_1-002-1	60.021	1.0.0.161	1	34067765	Professional	2.0.10.242	2.0.10.356	10-05-2020	2020-10-05 오전 8:23:53	17:23:53	2.0.10.252	211		1	{/}	대중	NULL	NULL	NULL	116	1	79	NULL	NULL	NULL	KSY	List2	0		0	0	668699	183		0	0	1	{/}	0	3	668882	0	{/}	352	669234
좌우반구com(CVF, UVF, BVF)_1	2	1	<?xml version="1.0"?>\n<Clock xmlns:dt="urn:schemas-microsoft-com:datatypes"><Description dt:dt="string">E-Prime Primary Realtime Clock</Description><StartTime><Timestamp dt:dt="int">0</Timestamp><DateUtc dt:dt="string">2020-10-05T08:23:53Z</DateUtc></StartTime><FrequencyChanges><FrequencyChange><Frequency dt:dt="r8">2699960000</Frequency><Timestamp dt:dt="r8">3.47004103949925E+15</Timestamp><Cur…	좌우반구com(CVF, UVF, BVF)_1-002-1	60.021	1.0.0.161	1	34067765	Professional	2.0.10.242	2.0.10.356	10-05-2020	2020-10-05 오전 8:23:53	17:23:53	2.0.10.252	55		1	{/}	도박	113	1	55	NULL	NULL	NULL	NULL	NULL	NULL	KSY	List1	0		0	-1	185883	183		0	0	1	{/}	1	3	186066	0	{/}	436	186502
좌우반구com(CVF, UVF, BVF)_1	2	1	<?xml version="1.0"?>\n<Clock xmlns:dt="urn:schemas-microsoft-com:datatypes"><Description dt:dt="string">E-Prime Primary Realtime Clock</Description><StartTime><Timestamp dt:dt="int">0</Timestamp><DateUtc dt:dt="string">2020-10-05T08:23:53Z</DateUtc></StartTime><FrequencyChanges><FrequencyChange><Frequency dt:dt="r8">2699960000</Frequency><Timestamp dt:dt="r8">3.47004103949925E+15</Timestamp><Cur…	좌우반구com(CVF, UVF, BVF)_1-002-1	60.021	1.0.0.161	1	34067765	Professional	2.0.10.242	2.0.10.356	10-05-2020	2020-10-05 오전 8:23:53	17:23:53	2.0.10.252	395		2	z	도휘	NULL	NULL	NULL	NULL	NULL	NULL	36	1	131	KSY4	List3	NULL	NULL	NULL	NULL	NULL	NULL	NULL	NULL	NULL	1	z	0	4	1209628	0	z	593	1210221
좌우반구com(CVF, UVF, BVF)_1	2	1	<?xml version="1.0"?>\n<Clock xmlns:dt="urn:schemas-microsoft-com:datatypes"><Description dt:dt="string">E-Prime Primary Realtime Clock</Description><StartTime><Timestamp dt:dt="int">0</Timestamp><DateUtc dt:dt="string">2020-10-05T08:23:53Z</DateUtc></StartTime><FrequencyChanges><FrequencyChange><Frequency dt:dt="r8">2699960000</Frequency><Timestamp dt:dt="r8">3.47004103949925E+15</Timestamp><Cur…	좌우반구com(CVF, UVF, BVF)_1-002-1	60.021	1.0.0.161	1	34067765	Professional	2.0.10.242	2.0.10.356	10-05-2020	2020-10-05 오전 8:23:53	17:23:53	2.0.10.252	324		1	{/}	동의	NULL	NULL	NULL	NULL	NULL	NULL	62	1	60	KSY	List3	0		0	-1	999684	183		0	0	1	{/}	0	3	999867	0	{/}	340	1000207
좌우반구com(CVF, UVF, BVF)_1	2	1	<?xml version="1.0"?>\n<Clock xmlns:dt="urn:schemas-microsoft-com:datatypes"><Description dt:dt="string">E-Prime Primary Realtime Clock</Description><StartTime><Timestamp dt:dt="int">0</Timestamp><DateUtc dt:dt="string">2020-10-05T08:23:53Z</DateUtc></StartTime><FrequencyChanges><FrequencyChange><Frequency dt:dt="r8">2699960000</Frequency><Timestamp dt:dt="r8">3.47004103949925E+15</Timestamp><Cur…	좌우반구com(CVF, UVF, BVF)_1-002-1	60.021	1.0.0.161	1	34067765	Professional	2.0.10.242	2.0.10.356	10-05-2020	2020-10-05 오전 8:23:53	17:23:53	2.0.10.252	320		2	z	득관	NULL	NULL	NULL	NULL	NULL	NULL	48	1	56	KSY2	List3	NULL	NULL	NULL	NULL	NULL	NULL	NULL	NULL	NULL	1	z	1	3	988654	0	z	801	989455
좌우반구com(CVF, UVF, BVF)_1	2	1	<?xml version="1.0"?>\n<Clock xmlns:dt="urn:schemas-microsoft-com:datatypes"><Description dt:dt="string">E-Prime Primary Realtime Clock</Description><StartTime><Timestamp dt:dt="int">0</Timestamp><DateUtc dt:dt="string">2020-10-05T08:23:53Z</DateUtc></StartTime><FrequencyChanges><FrequencyChange><Frequency dt:dt="r8">2699960000</Frequency><Timestamp dt:dt="r8">3.47004103949925E+15</Timestamp><Cur…	좌우반구com(CVF, UVF, BVF)_1-002-1	60.021	1.0.0.161	1	34067765	Professional	2.0.10.242	2.0.10.356	10-05-2020	2020-10-05 오전 8:23:53	17:23:53	2.0.10.252	157		2	z	득동	NULL	NULL	NULL	127	1	25	NULL	NULL	NULL	KSY3	List2	NULL	NULL	NULL	NULL	NULL	NULL	NULL	NULL	NULL	1	z	0	4	520184	0	z	699	520883
좌우반구com(CVF, UVF, BVF)_1	2	1	<?xml version="1.0"?>\n<Clock xmlns:dt="urn:schemas-microsoft-com:datatypes"><Description dt:dt="string">E-Prime Primary Realtime Clock</Description><StartTime><Timestamp dt:dt="int">0</Timestamp><DateUtc dt:dt="string">2020-10-05T08:23:53Z</DateUtc></StartTime><FrequencyChanges><FrequencyChange><Frequency dt:dt="r8">2699960000</Frequency><Timestamp dt:dt="r8">3.47004103949925E+15</Timestamp><Cur…	좌우반구com(CVF, UVF, BVF)_1-002-1	60.021	1.0.0.161	1	34067765	Professional	2.0.10.242	2.0.10.356	10-05-2020	2020-10-05 오전 8:23:53	17:23:53	2.0.10.252	61		2	z	득생	101	1	61	NULL	NULL	NULL	NULL	NULL	NULL	KSY3	List1	NULL	NULL	NULL	NULL	NULL	NULL	NULL	NULL	NULL	1	z	0	4	202611	0	z	587	203198
좌우반구com(CVF, UVF, BVF)_1	2	1	<?xml version="1.0"?>\n<Clock xmlns:dt="urn:schemas-microsoft-com:datatypes"><Description dt:dt="string">E-Prime Primary Realtime Clock</Description><StartTime><Timestamp dt:dt="int">0</Timestamp><DateUtc dt:dt="string">2020-10-05T08:23:53Z</DateUtc></StartTime><FrequencyChanges><FrequencyChange><Frequency dt:dt="r8">2699960000</Frequency><Timestamp dt:dt="r8">3.47004103949925E+15</Timestamp><Cur…	좌우반구com(CVF, UVF, BVF)_1-002-1	60.021	1.0.0.161	1	34067765	Professional	2.0.10.242	2.0.10.356	10-05-2020	2020-10-05 오전 8:23:53	17:23:53	2.0.10.252	287		2	z	득외	NULL	NULL	NULL	NULL	NULL	NULL	71	1	23	KSY3	List3	NULL	NULL	NULL	NULL	NULL	NULL	NULL	NULL	NULL	1	z	1	3	894220	0	z	604	894824
좌우반구com(CVF, UVF, BVF)_1	2	1	<?xml version="1.0"?>\n<Clock xmlns:dt="urn:schemas-microsoft-com:datatypes"><Description dt:dt="string">E-Prime Primary Realtime Clock</Description><StartTime><Timestamp dt:dt="int">0</Timestamp><DateUtc dt:dt="string">2020-10-05T08:23:53Z</DateUtc></StartTime><FrequencyChanges><FrequencyChange><Frequency dt:dt="r8">2699960000</Frequency><Timestamp dt:dt="r8">3.47004103949925E+15</Timestamp><Cur…	좌우반구com(CVF, UVF, BVF)_1-002-1	60.021	1.0.0.161	1	34067765	Professional	2.0.10.242	2.0.10.356	10-05-2020	2020-10-05 오전 8:23:53	17:23:53	2.0.10.252	32		2	z	란공	50	1	32	NULL	NULL	NULL	NULL	NULL	NULL	KSY2	List1	NULL	NULL	NULL	NULL	NULL	NULL	NULL	NULL	NULL	1	z	0	3	119939	0	z	508	120447
좌우반구com(CVF, UVF, BVF)_1	2	1	<?xml version="1.0"?>\n<Clock xmlns:dt="urn:schemas-microsoft-com:datatypes"><Description dt:dt="string">E-Prime Primary Realtime Clock</Description><StartTime><Timestamp dt:dt="int">0</Timestamp><DateUtc dt:dt="string">2020-10-05T08:23:53Z</DateUtc></StartTime><FrequencyChanges><FrequencyChange><Frequency dt:dt="r8">2699960000</Frequency><Timestamp dt:dt="r8">3.47004103949925E+15</Timestamp><Cur…	좌우반구com(CVF, UVF, BVF)_1-002-1	60.021	1.0.0.161	1	34067765	Professional	2.0.10.242	2.0.10.356	10-05-2020	2020-10-05 오전 8:23:53	17:23:53	2.0.10.252	190		2	z	량필	NULL	NULL	NULL	18	1	58	NULL	NULL	NULL	KSY4	List2	NULL	NULL	NULL	NULL	NULL	NULL	NULL	NULL	NULL	1	z	0	4	612102	0	z	524	612626
좌우반구com(CVF, UVF, BVF)_1	2	1	<?xml version="1.0"?>\n<Clock xmlns:dt="urn:schemas-microsoft-com:datatypes"><Description dt:dt="string">E-Prime Primary Realtime Clock</Description><StartTime><Timestamp dt:dt="int">0</Timestamp><DateUtc dt:dt="string">2020-10-05T08:23:53Z</DateUtc></StartTime><FrequencyChanges><FrequencyChange><Frequency dt:dt="r8">2699960000</Frequency><Timestamp dt:dt="r8">3.47004103949925E+15</Timestamp><Cur…	좌우반구com(CVF, UVF, BVF)_1-002-1	60.021	1.0.0.161	1	34067765	Professional	2.0.10.242	2.0.10.356	10-05-2020	2020-10-05 오전 8:23:53	17:23:53	2.0.10.252	181		2	z	려제	NULL	NULL	NULL	9	1	49	NULL	NULL	NULL	KSY3	List2	NULL	NULL	NULL	NULL	NULL	NULL	NULL	NULL	NULL	1	z	0	4	587694	0	z	445	588139
좌우반구com(CVF, UVF, BVF)_1	2	1	<?xml version="1.0"?>\n<Clock xmlns:dt="urn:schemas-microsoft-com:datatypes"><Description dt:dt="string">E-Prime Primary Realtime Clock</Description><StartTime><Timestamp dt:dt="int">0</Timestamp><DateUtc dt:dt="string">2020-10-05T08:23:53Z</DateUtc></StartTime><FrequencyChanges><FrequencyChange><Frequency dt:dt="r8">2699960000</Frequency><Timestamp dt:dt="r8">3.47004103949925E+15</Timestamp><Cur…	좌우반구com(CVF, UVF, BVF)_1-002-1	60.021	1.0.0.161	1	34067765	Professional	2.0.10.242	2.0.10.356	10-05-2020	2020-10-05 오전 8:23:53	17:23:53	2.0.10.252	244		2	z	려최	NULL	NULL	NULL	43	1	112	NULL	NULL	NULL	KSY	List2	0		1	-1	758434	184		0	0	1	z	0	4	758618	0	z	439	759057
좌우반구com(CVF, UVF, BVF)_1	2	1	<?xml version="1.0"?>\n<Clock xmlns:dt="urn:schemas-microsoft-com:datatypes"><Description dt:dt="string">E-Prime Primary Realtime Clock</Description><StartTime><Timestamp dt:dt="int">0</Timestamp><DateUtc dt:dt="string">2020-10-05T08:23:53Z</DateUtc></StartTime><FrequencyChanges><FrequencyChange><Frequency dt:dt="r8">2699960000</Frequency><Timestamp dt:dt="r8">3.47004103949925E+15</Timestamp><Cur…	좌우반구com(CVF, UVF, BVF)_1-002-1	60.021	1.0.0.161	1	34067765	Professional	2.0.10.242	2.0.10.356	10-05-2020	2020-10-05 오전 8:23:53	17:23:53	2.0.10.252	206		2	z	려희	NULL	NULL	NULL	111	1	74	NULL	NULL	NULL	KSY	List2	0		0	0	655237	183		0	0	1	z	0	3	655420	0	z	574	655994
좌우반구com(CVF, UVF, BVF)_1	2	1	<?xml version="1.0"?>\n<Clock xmlns:dt="urn:schemas-microsoft-com:datatypes"><Description dt:dt="string">E-Prime Primary Realtime Clock</Description><StartTime><Timestamp dt:dt="int">0</Timestamp><DateUtc dt:dt="string">2020-10-05T08:23:53Z</DateUtc></StartTime><FrequencyChanges><FrequencyChange><Frequency dt:dt="r8">2699960000</Frequency><Timestamp dt:dt="r8">3.47004103949925E+15</Timestamp><Cur…	좌우반구com(CVF, UVF, BVF)_1-002-1	60.021	1.0.0.161	1	34067765	Professional	2.0.10.242	2.0.10.356	10-05-2020	2020-10-05 오전 8:23:53	17:23:53	2.0.10.252	247		2	z	력름	NULL	NULL	NULL	68	1	115	NULL	NULL	NULL	KSY4	List2	NULL	NULL	NULL	NULL	NULL	NULL	NULL	NULL	NULL	1	z	1	3	767181	0	z	500	767681
좌우반구com(CVF, UVF, BVF)_1	2	1	<?xml version="1.0"?>\n<Clock xmlns:dt="urn:schemas-microsoft-com:datatypes"><Description dt:dt="string">E-Prime Primary Realtime Clock</Description><StartTime><Timestamp dt:dt="int">0</Timestamp><DateUtc dt:dt="string">2020-10-05T08:23:53Z</DateUtc></StartTime><FrequencyChanges><FrequencyChange><Frequency dt:dt="r8">2699960000</Frequency><Timestamp dt:dt="r8">3.47004103949925E+15</Timestamp><Cur…	좌우반구com(CVF, UVF, BVF)_1-002-1	60.021	1.0.0.161	1	34067765	Professional	2.0.10.242	2.0.10.356	10-05-2020	2020-10-05 오전 8:23:53	17:23:53	2.0.10.252	5		2	z	례부	118	1	5	NULL	NULL	NULL	NULL	NULL	NULL	KSY	List1	0		1	-1	44565	184		0	0	1	z	0	4	44749	0	z	506	45255
좌우반구com(CVF, UVF, BVF)_1	2	1	<?xml version="1.0"?>\n<Clock xmlns:dt="urn:schemas-microsoft-com:datatypes"><Description dt:dt="string">E-Prime Primary Realtime Clock</Description><StartTime><Timestamp dt:dt="int">0</Timestamp><DateUtc dt:dt="string">2020-10-05T08:23:53Z</DateUtc></StartTime><FrequencyChanges><FrequencyChange><Frequency dt:dt="r8">2699960000</Frequency><Timestamp dt:dt="r8">3.47004103949925E+15</Timestamp><Cur…	좌우반구com(CVF, UVF, BVF)_1-002-1	60.021	1.0.0.161	1	34067765	Professional	2.0.10.242	2.0.10.356	10-05-2020	2020-10-05 오전 8:23:53	17:23:53	2.0.10.252	156		2	z	록어	NULL	NULL	NULL	39	1	24	NULL	NULL	NULL	KSY2	List2	NULL	NULL	NULL	NULL	NULL	NULL	NULL	NULL	NULL	1	z	0	3	517518	0	z	469	517987
좌우반구com(CVF, UVF, BVF)_1	2	1	<?xml version="1.0"?>\n<Clock xmlns:dt="urn:schemas-microsoft-com:datatypes"><Description dt:dt="string">E-Prime Primary Realtime Clock</Description><StartTime><Timestamp dt:dt="int">0</Timestamp><DateUtc dt:dt="string">2020-10-05T08:23:53Z</DateUtc></StartTime><FrequencyChanges><FrequencyChange><Frequency dt:dt="r8">2699960000</Frequency><Timestamp dt:dt="r8">3.47004103949925E+15</Timestamp><Cur…	좌우반구com(CVF, UVF, BVF)_1-002-1	60.021	1.0.0.161	1	34067765	Professional	2.0.10.242	2.0.10.356	10-05-2020	2020-10-05 오전 8:23:53	17:23:53	2.0.10.252	89		2	z	류궤	132	1	89	NULL	NULL	NULL	NULL	NULL	NULL	KSY2	List1	NULL	NULL	NULL	NULL	NULL	NULL	NULL	NULL	NULL	1	z	1	3	279217	0	z	476	279693
좌우반구com(CVF, UVF, BVF)_1	2	1	<?xml version="1.0"?>\n<Clock xmlns:dt="urn:schemas-microsoft-com:datatypes"><Description dt:dt="string">E-Prime Primary Realtime Clock</Description><StartTime><Timestamp dt:dt="int">0</Timestamp><DateUtc dt:dt="string">2020-10-05T08:23:53Z</DateUtc></StartTime><FrequencyChanges><FrequencyChange><Frequency dt:dt="r8">2699960000</Frequency><Timestamp dt:dt="r8">3.47004103949925E+15</Timestamp><Cur…	좌우반구com(CVF, UVF, BVF)_1-002-1	60.021	1.0.0.161	1	34067765	Professional	2.0.10.242	2.0.10.356	10-05-2020	2020-10-05 오전 8:23:53	17:23:53	2.0.10.252	399		2	z	류란	NULL	NULL	NULL	NULL	NULL	NULL	132	1	135	KSY4	List3	NULL	NULL	NULL	NULL	NULL	NULL	NULL	NULL	NULL	1	z	1	3	1221973	0	z	568	1222541
좌우반구com(CVF, UVF, BVF)_1	2	1	<?xml version="1.0"?>\n<Clock xmlns:dt="urn:schemas-microsoft-com:datatypes"><Description dt:dt="string">E-Prime Primary Realtime Clock</Description><StartTime><Timestamp dt:dt="int">0</Timestamp><DateUtc dt:dt="string">2020-10-05T08:23:53Z</DateUtc></StartTime><FrequencyChanges><FrequencyChange><Frequency dt:dt="r8">2699960000</Frequency><Timestamp dt:dt="r8">3.47004103949925E+15</Timestamp><Cur…	좌우반구com(CVF, UVF, BVF)_1-002-1	60.021	1.0.0.161	1	34067765	Professional	2.0.10.242	2.0.10.356	10-05-2020	2020-10-05 오전 8:23:53	17:23:53	2.0.10.252	184		2	z	류포	NULL	NULL	NULL	67	1	52	NULL	NULL	NULL	KSY	List2	0		1	-1	595807	184		0	0	1	z	0	4	595991	0	z	516	596507
좌우반구com(CVF, UVF, BVF)_1	2	1	<?xml version="1.0"?>\n<Clock xmlns:dt="urn:schemas-microsoft-com:datatypes"><Description dt:dt="string">E-Prime Primary Realtime Clock</Description><StartTime><Timestamp dt:dt="int">0</Timestamp><DateUtc dt:dt="string">2020-10-05T08:23:53Z</DateUtc></StartTime><FrequencyChanges><FrequencyChange><Frequency dt:dt="r8">2699960000</Frequency><Timestamp dt:dt="r8">3.47004103949925E+15</Timestamp><Cur…	좌우반구com(CVF, UVF, BVF)_1-002-1	60.021	1.0.0.161	1	34067765	Professional	2.0.10.242	2.0.10.356	10-05-2020	2020-10-05 오전 8:23:53	17:23:53	2.0.10.252	151		2	z	률법	NULL	NULL	NULL	52	1	19	NULL	NULL	NULL	KSY	List2	0		0	0	503723	183		0	0	1	z	0	3	503906	0	z	705	504611
좌우반구com(CVF, UVF, BVF)_1	2	1	<?xml version="1.0"?>\n<Clock xmlns:dt="urn:schemas-microsoft-com:datatypes"><Description dt:dt="string">E-Prime Primary Realtime Clock</Description><StartTime><Timestamp dt:dt="int">0</Timestamp><DateUtc dt:dt="string">2020-10-05T08:23:53Z</DateUtc></StartTime><FrequencyChanges><FrequencyChange><Frequency dt:dt="r8">2699960000</Frequency><Timestamp dt:dt="r8">3.47004103949925E+15</Timestamp><Cur…	좌우반구com(CVF, UVF, BVF)_1-002-1	60.021	1.0.0.161	1	34067765	Professional	2.0.10.242	2.0.10.356	10-05-2020	2020-10-05 오전 8:23:53	17:23:53	2.0.10.252	205		2	z	률법	NULL	NULL	NULL	66	1	73	NULL	NULL	NULL	KSY4	List2	NULL	NULL	NULL	NULL	NULL	NULL	NULL	NULL	NULL	1	z	0	3	652721	0	z	497	653218
좌우반구com(CVF, UVF, BVF)_1	2	1	<?xml version="1.0"?>\n<Clock xmlns:dt="urn:schemas-microsoft-com:datatypes"><Description dt:dt="string">E-Prime Primary Realtime Clock</Description><StartTime><Timestamp dt:dt="int">0</Timestamp><DateUtc dt:dt="string">2020-10-05T08:23:53Z</DateUtc></StartTime><FrequencyChanges><FrequencyChange><Frequency dt:dt="r8">2699960000</Frequency><Timestamp dt:dt="r8">3.47004103949925E+15</Timestamp><Cur…	좌우반구com(CVF, UVF, BVF)_1-002-1	60.021	1.0.0.161	1	34067765	Professional	2.0.10.242	2.0.10.356	10-05-2020	2020-10-05 오전 8:23:53	17:23:53	2.0.10.252	234		2	z	률시	NULL	NULL	NULL	23	1	102	NULL	NULL	NULL	KSY	List2	0		0	-1	731627	183		0	0	1	z	0	3	731810	0	z	375	732185
좌우반구com(CVF, UVF, BVF)_1	2	1	<?xml version="1.0"?>\n<Clock xmlns:dt="urn:schemas-microsoft-com:datatypes"><Description dt:dt="string">E-Prime Primary Realtime Clock</Description><StartTime><Timestamp dt:dt="int">0</Timestamp><DateUtc dt:dt="string">2020-10-05T08:23:53Z</DateUtc></StartTime><FrequencyChanges><FrequencyChange><Frequency dt:dt="r8">2699960000</Frequency><Timestamp dt:dt="r8">3.47004103949925E+15</Timestamp><Cur…	좌우반구com(CVF, UVF, BVF)_1-002-1	60.021	1.0.0.161	1	34067765	Professional	2.0.10.242	2.0.10.356	10-05-2020	2020-10-05 오전 8:23:53	17:23:53	2.0.10.252	356		2	z	률훈	NULL	NULL	NULL	NULL	NULL	NULL	133	1	92	KSY3	List3	NULL	NULL	NULL	NULL	NULL	NULL	NULL	NULL	NULL	1	z	0	3	1093651	0	z	547	1094198
좌우반구com(CVF, UVF, BVF)_1	2	1	<?xml version="1.0"?>\n<Clock xmlns:dt="urn:schemas-microsoft-com:datatypes"><Description dt:dt="string">E-Prime Primary Realtime Clock</Description><StartTime><Timestamp dt:dt="int">0</Timestamp><DateUtc dt:dt="string">2020-10-05T08:23:53Z</DateUtc></StartTime><FrequencyChanges><FrequencyChange><Frequency dt:dt="r8">2699960000</Frequency><Timestamp dt:dt="r8">3.47004103949925E+15</Timestamp><Cur…	좌우반구com(CVF, UVF, BVF)_1-002-1	60.021	1.0.0.161	1	34067765	Professional	2.0.10.242	2.0.10.356	10-05-2020	2020-10-05 오전 8:23:53	17:23:53	2.0.10.252	58		2	z	름결	96	1	58	NULL	NULL	NULL	NULL	NULL	NULL	KSY2	List1	NULL	NULL	NULL	NULL	NULL	NULL	NULL	NULL	NULL	1	z	0	4	194014	0	z	616	194630
좌우반구com(CVF, UVF, BVF)_1	2	1	<?xml version="1.0"?>\n<Clock xmlns:dt="urn:schemas-microsoft-com:datatypes"><Description dt:dt="string">E-Prime Primary Realtime Clock</Description><StartTime><Timestamp dt:dt="int">0</Timestamp><DateUtc dt:dt="string">2020-10-05T08:23:53Z</DateUtc></StartTime><FrequencyChanges><FrequencyChange><Frequency dt:dt="r8">2699960000</Frequency><Timestamp dt:dt="r8">3.47004103949925E+15</Timestamp><Cur…	좌우반구com(CVF, UVF, BVF)_1-002-1	60.021	1.0.0.161	1	34067765	Professional	2.0.10.242	2.0.10.356	10-05-2020	2020-10-05 오전 8:23:53	17:23:53	2.0.10.252	347		2	z	름무	NULL	NULL	NULL	NULL	NULL	NULL	108	1	83	KSY2	List3	NULL	NULL	NULL	NULL	NULL	NULL	NULL	NULL	NULL	1	z	1	3	1068543	0	z	575	1069118
좌우반구com(CVF, UVF, BVF)_1	2	1	<?xml version="1.0"?>\n<Clock xmlns:dt="urn:schemas-microsoft-com:datatypes"><Description dt:dt="string">E-Prime Primary Realtime Clock</Description><StartTime><Timestamp dt:dt="int">0</Timestamp><DateUtc dt:dt="string">2020-10-05T08:23:53Z</DateUtc></StartTime><FrequencyChanges><FrequencyChange><Frequency dt:dt="r8">2699960000</Frequency><Timestamp dt:dt="r8">3.47004103949925E+15</Timestamp><Cur…	좌우반구com(CVF, UVF, BVF)_1-002-1	60.021	1.0.0.161	1	34067765	Professional	2.0.10.242	2.0.10.356	10-05-2020	2020-10-05 오전 8:23:53	17:23:53	2.0.10.252	173		2	z	리열	NULL	NULL	NULL	112	1	41	NULL	NULL	NULL	KSY4	List2	NULL	NULL	NULL	NULL	NULL	NULL	NULL	NULL	NULL	1	z	0	4	565135	0	z	1012	566147
좌우반구com(CVF, UVF, BVF)_1	2	1	<?xml version="1.0"?>\n<Clock xmlns:dt="urn:schemas-microsoft-com:datatypes"><Description dt:dt="string">E-Prime Primary Realtime Clock</Description><StartTime><Timestamp dt:dt="int">0</Timestamp><DateUtc dt:dt="string">2020-10-05T08:23:53Z</DateUtc></StartTime><FrequencyChanges><FrequencyChange><Frequency dt:dt="r8">2699960000</Frequency><Timestamp dt:dt="r8">3.47004103949925E+15</Timestamp><Cur…	좌우반구com(CVF, UVF, BVF)_1-002-1	60.021	1.0.0.161	1	34067765	Professional	2.0.10.242	2.0.10.356	10-05-2020	2020-10-05 오전 8:23:53	17:23:53	2.0.10.252	345		2	z	림밀	NULL	NULL	NULL	NULL	NULL	NULL	112	1	81	KSY	List3	0		0	-1	1061179	183		0	0	0	z	1	3	1061362	0		0	0
좌우반구com(CVF, UVF, BVF)_1	2	1	<?xml version="1.0"?>\n<Clock xmlns:dt="urn:schemas-microsoft-com:datatypes"><Description dt:dt="string">E-Prime Primary Realtime Clock</Description><StartTime><Timestamp dt:dt="int">0</Timestamp><DateUtc dt:dt="string">2020-10-05T08:23:53Z</DateUtc></StartTime><FrequencyChanges><FrequencyChange><Frequency dt:dt="r8">2699960000</Frequency><Timestamp dt:dt="r8">3.47004103949925E+15</Timestamp><Cur…	좌우반구com(CVF, UVF, BVF)_1-002-1	60.021	1.0.0.161	1	34067765	Professional	2.0.10.242	2.0.10.356	10-05-2020	2020-10-05 오전 8:23:53	17:23:53	2.0.10.252	102		2	z	마요	74	1	102	NULL	NULL	NULL	NULL	NULL	NULL	KSY	List1	0		0	-1	313722	183		0	0	0	z	0	3	313905	0	{/}	348	314253
좌우반구com(CVF, UVF, BVF)_1	2	1	<?xml version="1.0"?>\n<Clock xmlns:dt="urn:schemas-microsoft-com:datatypes"><Description dt:dt="string">E-Prime Primary Realtime Clock</Description><StartTime><Timestamp dt:dt="int">0</Timestamp><DateUtc dt:dt="string">2020-10-05T08:23:53Z</DateUtc></StartTime><FrequencyChanges><FrequencyChange><Frequency dt:dt="r8">2699960000</Frequency><Timestamp dt:dt="r8">3.47004103949925E+15</Timestamp><Cur…	좌우반구com(CVF, UVF, BVF)_1-002-1	60.021	1.0.0.161	1	34067765	Professional	2.0.10.242	2.0.10.356	10-05-2020	2020-10-05 오전 8:23:53	17:23:53	2.0.10.252	51		2	z	망습	24	1	51	NULL	NULL	NULL	NULL	NULL	NULL	KSY3	List1	NULL	NULL	NULL	NULL	NULL	NULL	NULL	NULL	NULL	1	z	0	4	174204	0	z	610	174814
좌우반구com(CVF, UVF, BVF)_1	2	1	<?xml version="1.0"?>\n<Clock xmlns:dt="urn:schemas-microsoft-com:datatypes"><Description dt:dt="string">E-Prime Primary Realtime Clock</Description><StartTime><Timestamp dt:dt="int">0</Timestamp><DateUtc dt:dt="string">2020-10-05T08:23:53Z</DateUtc></StartTime><FrequencyChanges><FrequencyChange><Frequency dt:dt="r8">2699960000</Frequency><Timestamp dt:dt="r8">3.47004103949925E+15</Timestamp><Cur…	좌우반구com(CVF, UVF, BVF)_1-002-1	60.021	1.0.0.161	1	34067765	Professional	2.0.10.242	2.0.10.356	10-05-2020	2020-10-05 오전 8:23:53	17:23:53	2.0.10.252	216		1	{/}	망신	NULL	NULL	NULL	129	1	84	NULL	NULL	NULL	KSY	List2	0		1	-1	682077	184		0	0	1	{/}	0	4	682261	0	{/}	341	682602
좌우반구com(CVF, UVF, BVF)_1	2	1	<?xml version="1.0"?>\n<Clock xmlns:dt="urn:schemas-microsoft-com:datatypes"><Description dt:dt="string">E-Prime Primary Realtime Clock</Description><StartTime><Timestamp dt:dt="int">0</Timestamp><DateUtc dt:dt="string">2020-10-05T08:23:53Z</DateUtc></StartTime><FrequencyChanges><FrequencyChange><Frequency dt:dt="r8">2699960000</Frequency><Timestamp dt:dt="r8">3.47004103949925E+15</Timestamp><Cur…	좌우반구com(CVF, UVF, BVF)_1-002-1	60.021	1.0.0.161	1	34067765	Professional	2.0.10.242	2.0.10.356	10-05-2020	2020-10-05 오전 8:23:53	17:23:53	2.0.10.252	143		1	{/}	매력	NULL	NULL	NULL	76	1	11	NULL	NULL	NULL	KSY	List2	0		0	0	481964	183		0	0	1	{/}	0	3	482147	0	{/}	400	482547
좌우반구com(CVF, UVF, BVF)_1	2	1	<?xml version="1.0"?>\n<Clock xmlns:dt="urn:schemas-microsoft-com:datatypes"><Description dt:dt="string">E-Prime Primary Realtime Clock</Description><StartTime><Timestamp dt:dt="int">0</Timestamp><DateUtc dt:dt="string">2020-10-05T08:23:53Z</DateUtc></StartTime><FrequencyChanges><FrequencyChange><Frequency dt:dt="r8">2699960000</Frequency><Timestamp dt:dt="r8">3.47004103949925E+15</Timestamp><Cur…	좌우반구com(CVF, UVF, BVF)_1-002-1	60.021	1.0.0.161	1	34067765	Professional	2.0.10.242	2.0.10.356	10-05-2020	2020-10-05 오전 8:23:53	17:23:53	2.0.10.252	243		2	z	매소	NULL	NULL	NULL	109	1	111	NULL	NULL	NULL	KSY3	List2	NULL	NULL	NULL	NULL	NULL	NULL	NULL	NULL	NULL	0	z	0	4	755869	0	{/}	540	756409
좌우반구com(CVF, UVF, BVF)_1	2	1	<?xml version="1.0"?>\n<Clock xmlns:dt="urn:schemas-microsoft-com:datatypes"><Description dt:dt="string">E-Prime Primary Realtime Clock</Description><StartTime><Timestamp dt:dt="int">0</Timestamp><DateUtc dt:dt="string">2020-10-05T08:23:53Z</DateUtc></StartTime><FrequencyChanges><FrequencyChange><Frequency dt:dt="r8">2699960000</Frequency><Timestamp dt:dt="r8">3.47004103949925E+15</Timestamp><Cur…	좌우반구com(CVF, UVF, BVF)_1-002-1	60.021	1.0.0.161	1	34067765	Professional	2.0.10.242	2.0.10.356	10-05-2020	2020-10-05 오전 8:23:53	17:23:53	2.0.10.252	14		1	{/}	모습	6	1	14	NULL	NULL	NULL	NULL	NULL	NULL	KSY	List1	0		0	0	69024	183		0	0	1	{/}	0	3	69207	0	{/}	312	69519
좌우반구com(CVF, UVF, BVF)_1	2	1	<?xml version="1.0"?>\n<Clock xmlns:dt="urn:schemas-microsoft-com:datatypes"><Description dt:dt="string">E-Prime Primary Realtime Clock</Description><StartTime><Timestamp dt:dt="int">0</Timestamp><DateUtc dt:dt="string">2020-10-05T08:23:53Z</DateUtc></StartTime><FrequencyChanges><FrequencyChange><Frequency dt:dt="r8">2699960000</Frequency><Timestamp dt:dt="r8">3.47004103949925E+15</Timestamp><Cur…	좌우반구com(CVF, UVF, BVF)_1-002-1	60.021	1.0.0.161	1	34067765	Professional	2.0.10.242	2.0.10.356	10-05-2020	2020-10-05 오전 8:23:53	17:23:53	2.0.10.252	214		1	{/}	모형	NULL	NULL	NULL	19	1	82	NULL	NULL	NULL	KSY2	List2	NULL	NULL	NULL	NULL	NULL	NULL	NULL	NULL	NULL	1	{/}	0	3	677046	0	{/}	380	677426
좌우반구com(CVF, UVF, BVF)_1	2	1	<?xml version="1.0"?>\n<Clock xmlns:dt="urn:schemas-microsoft-com:datatypes"><Description dt:dt="string">E-Prime Primary Realtime Clock</Description><StartTime><Timestamp dt:dt="int">0</Timestamp><DateUtc dt:dt="string">2020-10-05T08:23:53Z</DateUtc></StartTime><FrequencyChanges><FrequencyChange><Frequency dt:dt="r8">2699960000</Frequency><Timestamp dt:dt="r8">3.47004103949925E+15</Timestamp><Cur…	좌우반구com(CVF, UVF, BVF)_1-002-1	60.021	1.0.0.161	1	34067765	Professional	2.0.10.242	2.0.10.356	10-05-2020	2020-10-05 오전 8:23:53	17:23:53	2.0.10.252	96		2	z	목력	89	1	96	NULL	NULL	NULL	NULL	NULL	NULL	KSY2	List1	NULL	NULL	NULL	NULL	NULL	NULL	NULL	NULL	NULL	1	z	0	3	297811	0	z	730	298541
좌우반구com(CVF, UVF, BVF)_1	2	1	<?xml version="1.0"?>\n<Clock xmlns:dt="urn:schemas-microsoft-com:datatypes"><Description dt:dt="string">E-Prime Primary Realtime Clock</Description><StartTime><Timestamp dt:dt="int">0</Timestamp><DateUtc dt:dt="string">2020-10-05T08:23:53Z</DateUtc></StartTime><FrequencyChanges><FrequencyChange><Frequency dt:dt="r8">2699960000</Frequency><Timestamp dt:dt="r8">3.47004103949925E+15</Timestamp><Cur…	좌우반구com(CVF, UVF, BVF)_1-002-1	60.021	1.0.0.161	1	34067765	Professional	2.0.10.242	2.0.10.356	10-05-2020	2020-10-05 오전 8:23:53	17:23:53	2.0.10.252	65		1	{/}	목록	88	1	65	NULL	NULL	NULL	NULL	NULL	NULL	KSY2	List1	NULL	NULL	NULL	NULL	NULL	NULL	NULL	NULL	NULL	1	{/}	1	3	213973	0	{/}	417	214390
좌우반구com(CVF, UVF, BVF)_1	2	1	<?xml version="1.0"?>\n<Clock xmlns:dt="urn:schemas-microsoft-com:datatypes"><Description dt:dt="string">E-Prime Primary Realtime Clock</Description><StartTime><Timestamp dt:dt="int">0</Timestamp><DateUtc dt:dt="string">2020-10-05T08:23:53Z</DateUtc></StartTime><FrequencyChanges><FrequencyChange><Frequency dt:dt="r8">2699960000</Frequency><Timestamp dt:dt="r8">3.47004103949925E+15</Timestamp><Cur…	좌우반구com(CVF, UVF, BVF)_1-002-1	60.021	1.0.0.161	1	34067765	Professional	2.0.10.242	2.0.10.356	10-05-2020	2020-10-05 오전 8:23:53	17:23:53	2.0.10.252	341		1	{/}	목적	NULL	NULL	NULL	NULL	NULL	NULL	82	1	77	KSY2	List3	NULL	NULL	NULL	NULL	NULL	NULL	NULL	NULL	NULL	1	{/}	0	3	1050666	0	{/}	356	1051022
좌우반구com(CVF, UVF, BVF)_1	2	1	<?xml version="1.0"?>\n<Clock xmlns:dt="urn:schemas-microsoft-com:datatypes"><Description dt:dt="string">E-Prime Primary Realtime Clock</Description><StartTime><Timestamp dt:dt="int">0</Timestamp><DateUtc dt:dt="string">2020-10-05T08:23:53Z</DateUtc></StartTime><FrequencyChanges><FrequencyChange><Frequency dt:dt="r8">2699960000</Frequency><Timestamp dt:dt="r8">3.47004103949925E+15</Timestamp><Cur…	좌우반구com(CVF, UVF, BVF)_1-002-1	60.021	1.0.0.161	1	34067765	Professional	2.0.10.242	2.0.10.356	10-05-2020	2020-10-05 오전 8:23:53	17:23:53	2.0.10.252	78		2	z	목퇴	130	1	78	NULL	NULL	NULL	NULL	NULL	NULL	KSY	List1	0		1	-1	248561	184		0	0	1	z	0	4	248745	0	z	869	249614
좌우반구com(CVF, UVF, BVF)_1	2	1	<?xml version="1.0"?>\n<Clock xmlns:dt="urn:schemas-microsoft-com:datatypes"><Description dt:dt="string">E-Prime Primary Realtime Clock</Description><StartTime><Timestamp dt:dt="int">0</Timestamp><DateUtc dt:dt="string">2020-10-05T08:23:53Z</DateUtc></StartTime><FrequencyChanges><FrequencyChange><Frequency dt:dt="r8">2699960000</Frequency><Timestamp dt:dt="r8">3.47004103949925E+15</Timestamp><Cur…	좌우반구com(CVF, UVF, BVF)_1-002-1	60.021	1.0.0.161	1	34067765	Professional	2.0.10.242	2.0.10.356	10-05-2020	2020-10-05 오전 8:23:53	17:23:53	2.0.10.252	163		2	z	무록	NULL	NULL	NULL	107	1	31	NULL	NULL	NULL	KSY3	List2	NULL	NULL	NULL	NULL	NULL	NULL	NULL	NULL	NULL	1	z	0	3	537078	0	z	1053	538131
좌우반구com(CVF, UVF, BVF)_1	2	1	<?xml version="1.0"?>\n<Clock xmlns:dt="urn:schemas-microsoft-com:datatypes"><Description dt:dt="string">E-Prime Primary Realtime Clock</Description><StartTime><Timestamp dt:dt="int">0</Timestamp><DateUtc dt:dt="string">2020-10-05T08:23:53Z</DateUtc></StartTime><FrequencyChanges><FrequencyChange><Frequency dt:dt="r8">2699960000</Frequency><Timestamp dt:dt="r8">3.47004103949925E+15</Timestamp><Cur…	좌우반구com(CVF, UVF, BVF)_1-002-1	60.021	1.0.0.161	1	34067765	Professional	2.0.10.242	2.0.10.356	10-05-2020	2020-10-05 오전 8:23:53	17:23:53	2.0.10.252	220		1	{/}	무엇	NULL	NULL	NULL	71	1	88	NULL	NULL	NULL	KSY2	List2	NULL	NULL	NULL	NULL	NULL	NULL	NULL	NULL	NULL	1	{/}	0	3	693240	0	{/}	418	693658
좌우반구com(CVF, UVF, BVF)_1	2	1	<?xml version="1.0"?>\n<Clock xmlns:dt="urn:schemas-microsoft-com:datatypes"><Description dt:dt="string">E-Prime Primary Realtime Clock</Description><StartTime><Timestamp dt:dt="int">0</Timestamp><DateUtc dt:dt="string">2020-10-05T08:23:53Z</DateUtc></StartTime><FrequencyChanges><FrequencyChange><Frequency dt:dt="r8">2699960000</Frequency><Timestamp dt:dt="r8">3.47004103949925E+15</Timestamp><Cur…	좌우반구com(CVF, UVF, BVF)_1-002-1	60.021	1.0.0.161	1	34067765	Professional	2.0.10.242	2.0.10.356	10-05-2020	2020-10-05 오전 8:23:53	17:23:53	2.0.10.252	323		1	{/}	무형	NULL	NULL	NULL	NULL	NULL	NULL	68	1	59	KSY2	List3	NULL	NULL	NULL	NULL	NULL	NULL	NULL	NULL	NULL	0	{/}	0	4	997135	0	z	528	997663
좌우반구com(CVF, UVF, BVF)_1	2	1	<?xml version="1.0"?>\n<Clock xmlns:dt="urn:schemas-microsoft-com:datatypes"><Description dt:dt="string">E-Prime Primary Realtime Clock</Description><StartTime><Timestamp dt:dt="int">0</Timestamp><DateUtc dt:dt="string">2020-10-05T08:23:53Z</DateUtc></StartTime><FrequencyChanges><FrequencyChange><Frequency dt:dt="r8">2699960000</Frequency><Timestamp dt:dt="r8">3.47004103949925E+15</Timestamp><Cur…	좌우반구com(CVF, UVF, BVF)_1-002-1	60.021	1.0.0.161	1	34067765	Professional	2.0.10.242	2.0.10.356	10-05-2020	2020-10-05 오전 8:23:53	17:23:53	2.0.10.252	337		1	{/}	물건	NULL	NULL	NULL	NULL	NULL	NULL	111	1	73	KSY2	List3	NULL	NULL	NULL	NULL	NULL	NULL	NULL	NULL	NULL	1	{/}	0	4	1039537	0	{/}	749	1040286
좌우반구com(CVF, UVF, BVF)_1	2	1	<?xml version="1.0"?>\n<Clock xmlns:dt="urn:schemas-microsoft-com:datatypes"><Description dt:dt="string">E-Prime Primary Realtime Clock</Description><StartTime><Timestamp dt:dt="int">0</Timestamp><DateUtc dt:dt="string">2020-10-05T08:23:53Z</DateUtc></StartTime><FrequencyChanges><FrequencyChange><Frequency dt:dt="r8">2699960000</Frequency><Timestamp dt:dt="r8">3.47004103949925E+15</Timestamp><Cur…	좌우반구com(CVF, UVF, BVF)_1-002-1	60.021	1.0.0.161	1	34067765	Professional	2.0.10.242	2.0.10.356	10-05-2020	2020-10-05 오전 8:23:53	17:23:53	2.0.10.252	28		2	z	미략	83	1	28	NULL	NULL	NULL	NULL	NULL	NULL	KSY3	List1	NULL	NULL	NULL	NULL	NULL	NULL	NULL	NULL	NULL	1	z	0	3	109093	0	z	346	109439
좌우반구com(CVF, UVF, BVF)_1	2	1	<?xml version="1.0"?>\n<Clock xmlns:dt="urn:schemas-microsoft-com:datatypes"><Description dt:dt="string">E-Prime Primary Realtime Clock</Description><StartTime><Timestamp dt:dt="int">0</Timestamp><DateUtc dt:dt="string">2020-10-05T08:23:53Z</DateUtc></StartTime><FrequencyChanges><FrequencyChange><Frequency dt:dt="r8">2699960000</Frequency><Timestamp dt:dt="r8">3.47004103949925E+15</Timestamp><Cur…	좌우반구com(CVF, UVF, BVF)_1-002-1	60.021	1.0.0.161	1	34067765	Professional	2.0.10.242	2.0.10.356	10-05-2020	2020-10-05 오전 8:23:53	17:23:53	2.0.10.252	250		1	{/}	밀수	NULL	NULL	NULL	30	1	118	NULL	NULL	NULL	KSY2	List2	NULL	NULL	NULL	NULL	NULL	NULL	NULL	NULL	NULL	0	{/}	0	4	775512	0	z	633	776145
좌우반구com(CVF, UVF, BVF)_1	2	1	<?xml version="1.0"?>\n<Clock xmlns:dt="urn:schemas-microsoft-com:datatypes"><Description dt:dt="string">E-Prime Primary Realtime Clock</Description><StartTime><Timestamp dt:dt="int">0</Timestamp><DateUtc dt:dt="string">2020-10-05T08:23:53Z</DateUtc></StartTime><FrequencyChanges><FrequencyChange><Frequency dt:dt="r8">2699960000</Frequency><Timestamp dt:dt="r8">3.47004103949925E+15</Timestamp><Cur…	좌우반구com(CVF, UVF, BVF)_1-002-1	60.021	1.0.0.161	1	34067765	Professional	2.0.10.242	2.0.10.356	10-05-2020	2020-10-05 오전 8:23:53	17:23:53	2.0.10.252	310		2	z	밀헤	NULL	NULL	NULL	NULL	NULL	NULL	90	1	46	KSY2	List3	NULL	NULL	NULL	NULL	NULL	NULL	NULL	NULL	NULL	1	z	1	3	960847	0	z	672	961519
좌우반구com(CVF, UVF, BVF)_1	2	1	<?xml version="1.0"?>\n<Clock xmlns:dt="urn:schemas-microsoft-com:datatypes"><Description dt:dt="string">E-Prime Primary Realtime Clock</Description><StartTime><Timestamp dt:dt="int">0</Timestamp><DateUtc dt:dt="string">2020-10-05T08:23:53Z</DateUtc></StartTime><FrequencyChanges><FrequencyChange><Frequency dt:dt="r8">2699960000</Frequency><Timestamp dt:dt="r8">3.47004103949925E+15</Timestamp><Cur…	좌우반구com(CVF, UVF, BVF)_1-002-1	60.021	1.0.0.161	1	34067765	Professional	2.0.10.242	2.0.10.356	10-05-2020	2020-10-05 오전 8:23:53	17:23:53	2.0.10.252	67		2	z	박낌	109	1	67	NULL	NULL	NULL	NULL	NULL	NULL	KSY4	List1	NULL	NULL	NULL	NULL	NULL	NULL	NULL	NULL	NULL	1	z	0	3	219188	0	z	530	219718
좌우반구com(CVF, UVF, BVF)_1	2	1	<?xml version="1.0"?>\n<Clock xmlns:dt="urn:schemas-microsoft-com:datatypes"><Description dt:dt="string">E-Prime Primary Realtime Clock</Description><StartTime><Timestamp dt:dt="int">0</Timestamp><DateUtc dt:dt="string">2020-10-05T08:23:53Z</DateUtc></StartTime><FrequencyChanges><FrequencyChange><Frequency dt:dt="r8">2699960000</Frequency><Timestamp dt:dt="r8">3.47004103949925E+15</Timestamp><Cur…	좌우반구com(CVF, UVF, BVF)_1-002-1	60.021	1.0.0.161	1	34067765	Professional	2.0.10.242	2.0.10.356	10-05-2020	2020-10-05 오전 8:23:53	17:23:53	2.0.10.252	106		1	{/}	반응	79	1	106	NULL	NULL	NULL	NULL	NULL	NULL	KSY2	List1	NULL	NULL	NULL	NULL	NULL	NULL	NULL	NULL	NULL	1	{/}	0	3	324535	0	{/}	374	324909
좌우반구com(CVF, UVF, BVF)_1	2	1	<?xml version="1.0"?>\n<Clock xmlns:dt="urn:schemas-microsoft-com:datatypes"><Description dt:dt="string">E-Prime Primary Realtime Clock</Description><StartTime><Timestamp dt:dt="int">0</Timestamp><DateUtc dt:dt="string">2020-10-05T08:23:53Z</DateUtc></StartTime><FrequencyChanges><FrequencyChange><Frequency dt:dt="r8">2699960000</Frequency><Timestamp dt:dt="r8">3.47004103949925E+15</Timestamp><Cur…	좌우반구com(CVF, UVF, BVF)_1-002-1	60.021	1.0.0.161	1	34067765	Professional	2.0.10.242	2.0.10.356	10-05-2020	2020-10-05 오전 8:23:53	17:23:53	2.0.10.252	278		1	{/}	발길	NULL	NULL	NULL	NULL	NULL	NULL	41	1	14	KSY2	List3	NULL	NULL	NULL	NULL	NULL	NULL	NULL	NULL	NULL	1	{/}	0	4	869163	0	{/}	813	869976
좌우반구com(CVF, UVF, BVF)_1	2	1	<?xml version="1.0"?>\n<Clock xmlns:dt="urn:schemas-microsoft-com:datatypes"><Description dt:dt="string">E-Prime Primary Realtime Clock</Description><StartTime><Timestamp dt:dt="int">0</Timestamp><DateUtc dt:dt="string">2020-10-05T08:23:53Z</DateUtc></StartTime><FrequencyChanges><FrequencyChange><Frequency dt:dt="r8">2699960000</Frequency><Timestamp dt:dt="r8">3.47004103949925E+15</Timestamp><Cur…	좌우반구com(CVF, UVF, BVF)_1-002-1	60.021	1.0.0.161	1	34067765	Professional	2.0.10.242	2.0.10.356	10-05-2020	2020-10-05 오전 8:23:53	17:23:53	2.0.10.252	104		2	z	발보	103	1	104	NULL	NULL	NULL	NULL	NULL	NULL	KSY	List1	0		1	-1	319053	184		0	0	1	z	0	4	319237	0	z	488	319725
좌우반구com(CVF, UVF, BVF)_1	2	1	<?xml version="1.0"?>\n<Clock xmlns:dt="urn:schemas-microsoft-com:datatypes"><Description dt:dt="string">E-Prime Primary Realtime Clock</Description><StartTime><Timestamp dt:dt="int">0</Timestamp><DateUtc dt:dt="string">2020-10-05T08:23:53Z</DateUtc></StartTime><FrequencyChanges><FrequencyChange><Frequency dt:dt="r8">2699960000</Frequency><Timestamp dt:dt="r8">3.47004103949925E+15</Timestamp><Cur…	좌우반구com(CVF, UVF, BVF)_1-002-1	60.021	1.0.0.161	1	34067765	Professional	2.0.10.242	2.0.10.356	10-05-2020	2020-10-05 오전 8:23:53	17:23:53	2.0.10.252	297		2	z	발횟	NULL	NULL	NULL	NULL	NULL	NULL	119	1	33	KSY3	List3	NULL	NULL	NULL	NULL	NULL	NULL	NULL	NULL	NULL	1	z	0	4	921778	0	z	677	922455
좌우반구com(CVF, UVF, BVF)_1	2	1	<?xml version="1.0"?>\n<Clock xmlns:dt="urn:schemas-microsoft-com:datatypes"><Description dt:dt="string">E-Prime Primary Realtime Clock</Description><StartTime><Timestamp dt:dt="int">0</Timestamp><DateUtc dt:dt="string">2020-10-05T08:23:53Z</DateUtc></StartTime><FrequencyChanges><FrequencyChange><Frequency dt:dt="r8">2699960000</Frequency><Timestamp dt:dt="r8">3.47004103949925E+15</Timestamp><Cur…	좌우반구com(CVF, UVF, BVF)_1-002-1	60.021	1.0.0.161	1	34067765	Professional	2.0.10.242	2.0.10.356	10-05-2020	2020-10-05 오전 8:23:53	17:23:53	2.0.10.252	280		1	{/}	방법	NULL	NULL	NULL	NULL	NULL	NULL	105	1	16	KSY2	List3	NULL	NULL	NULL	NULL	NULL	NULL	NULL	NULL	NULL	1	{/}	0	4	875244	0	{/}	468	875712
좌우반구com(CVF, UVF, BVF)_1	2	1	<?xml version="1.0"?>\n<Clock xmlns:dt="urn:schemas-microsoft-com:datatypes"><Description dt:dt="string">E-Prime Primary Realtime Clock</Description><StartTime><Timestamp dt:dt="int">0</Timestamp><DateUtc dt:dt="string">2020-10-05T08:23:53Z</DateUtc></StartTime><FrequencyChanges><FrequencyChange><Frequency dt:dt="r8">2699960000</Frequency><Timestamp dt:dt="r8">3.47004103949925E+15</Timestamp><Cur…	좌우반구com(CVF, UVF, BVF)_1-002-1	60.021	1.0.0.161	1	34067765	Professional	2.0.10.242	2.0.10.356	10-05-2020	2020-10-05 오전 8:23:53	17:23:53	2.0.10.252	316		2	z	배심	NULL	NULL	NULL	NULL	NULL	NULL	57	1	52	KSY	List3	0		0	-1	977125	183		0	0	0	z	1	3	977308	0	{/}	539	977847
좌우반구com(CVF, UVF, BVF)_1	2	1	<?xml version="1.0"?>\n<Clock xmlns:dt="urn:schemas-microsoft-com:datatypes"><Description dt:dt="string">E-Prime Primary Realtime Clock</Description><StartTime><Timestamp dt:dt="int">0</Timestamp><DateUtc dt:dt="string">2020-10-05T08:23:53Z</DateUtc></StartTime><FrequencyChanges><FrequencyChange><Frequency dt:dt="r8">2699960000</Frequency><Timestamp dt:dt="r8">3.47004103949925E+15</Timestamp><Cur…	좌우반구com(CVF, UVF, BVF)_1-002-1	60.021	1.0.0.161	1	34067765	Professional	2.0.10.242	2.0.10.356	10-05-2020	2020-10-05 오전 8:23:53	17:23:53	2.0.10.252	225		2	z	버구	NULL	NULL	NULL	24	1	93	NULL	NULL	NULL	KSY2	List2	NULL	NULL	NULL	NULL	NULL	NULL	NULL	NULL	NULL	1	z	0	3	706852	0	z	405	707257
좌우반구com(CVF, UVF, BVF)_1	2	1	<?xml version="1.0"?>\n<Clock xmlns:dt="urn:schemas-microsoft-com:datatypes"><Description dt:dt="string">E-Prime Primary Realtime Clock</Description><StartTime><Timestamp dt:dt="int">0</Timestamp><DateUtc dt:dt="string">2020-10-05T08:23:53Z</DateUtc></StartTime><FrequencyChanges><FrequencyChange><Frequency dt:dt="r8">2699960000</Frequency><Timestamp dt:dt="r8">3.47004103949925E+15</Timestamp><Cur…	좌우반구com(CVF, UVF, BVF)_1-002-1	60.021	1.0.0.161	1	34067765	Professional	2.0.10.242	2.0.10.356	10-05-2020	2020-10-05 오전 8:23:53	17:23:53	2.0.10.252	192		1	{/}	버스	NULL	NULL	NULL	106	1	60	NULL	NULL	NULL	KSY2	List2	NULL	NULL	NULL	NULL	NULL	NULL	NULL	NULL	NULL	0	{/}	0	3	617400	0	z	882	618282
좌우반구com(CVF, UVF, BVF)_1	2	1	<?xml version="1.0"?>\n<Clock xmlns:dt="urn:schemas-microsoft-com:datatypes"><Description dt:dt="string">E-Prime Primary Realtime Clock</Description><StartTime><Timestamp dt:dt="int">0</Timestamp><DateUtc dt:dt="string">2020-10-05T08:23:53Z</DateUtc></StartTime><FrequencyChanges><FrequencyChange><Frequency dt:dt="r8">2699960000</Frequency><Timestamp dt:dt="r8">3.47004103949925E+15</Timestamp><Cur…	좌우반구com(CVF, UVF, BVF)_1-002-1	60.021	1.0.0.161	1	34067765	Professional	2.0.10.242	2.0.10.356	10-05-2020	2020-10-05 오전 8:23:53	17:23:53	2.0.10.252	71		2	z	버현	7	1	71	NULL	NULL	NULL	NULL	NULL	NULL	KSY	List1	0		1	-1	229684	184		0	0	1	z	0	4	229868	0	z	394	230262
좌우반구com(CVF, UVF, BVF)_1	2	1	<?xml version="1.0"?>\n<Clock xmlns:dt="urn:schemas-microsoft-com:datatypes"><Description dt:dt="string">E-Prime Primary Realtime Clock</Description><StartTime><Timestamp dt:dt="int">0</Timestamp><DateUtc dt:dt="string">2020-10-05T08:23:53Z</DateUtc></StartTime><FrequencyChanges><FrequencyChange><Frequency dt:dt="r8">2699960000</Frequency><Timestamp dt:dt="r8">3.47004103949925E+15</Timestamp><Cur…	좌우반구com(CVF, UVF, BVF)_1-002-1	60.021	1.0.0.161	1	34067765	Professional	2.0.10.242	2.0.10.356	10-05-2020	2020-10-05 오전 8:23:53	17:23:53	2.0.10.252	393		2	z	법낌	NULL	NULL	NULL	NULL	NULL	NULL	134	1	129	KSY2	List3	NULL	NULL	NULL	NULL	NULL	NULL	NULL	NULL	NULL	1	z	0	3	1203896	0	z	557	1204453
좌우반구com(CVF, UVF, BVF)_1	2	1	<?xml version="1.0"?>\n<Clock xmlns:dt="urn:schemas-microsoft-com:datatypes"><Description dt:dt="string">E-Prime Primary Realtime Clock</Description><StartTime><Timestamp dt:dt="int">0</Timestamp><DateUtc dt:dt="string">2020-10-05T08:23:53Z</DateUtc></StartTime><FrequencyChanges><FrequencyChange><Frequency dt:dt="r8">2699960000</Frequency><Timestamp dt:dt="r8">3.47004103949925E+15</Timestamp><Cur…	좌우반구com(CVF, UVF, BVF)_1-002-1	60.021	1.0.0.161	1	34067765	Professional	2.0.10.242	2.0.10.356	10-05-2020	2020-10-05 오전 8:23:53	17:23:53	2.0.10.252	15		1	{/}	별개	64	1	15	NULL	NULL	NULL	NULL	NULL	NULL	KSY2	List1	NULL	NULL	NULL	NULL	NULL	NULL	NULL	NULL	NULL	1	{/}	0	4	71723	0	{/}	973	72696
좌우반구com(CVF, UVF, BVF)_1	2	1	<?xml version="1.0"?>\n<Clock xmlns:dt="urn:schemas-microsoft-com:datatypes"><Description dt:dt="string">E-Prime Primary Realtime Clock</Description><StartTime><Timestamp dt:dt="int">0</Timestamp><DateUtc dt:dt="string">2020-10-05T08:23:53Z</DateUtc></StartTime><FrequencyChanges><FrequencyChange><Frequency dt:dt="r8">2699960000</Frequency><Timestamp dt:dt="r8">3.47004103949925E+15</Timestamp><Cur…	좌우반구com(CVF, UVF, BVF)_1-002-1	60.021	1.0.0.161	1	34067765	Professional	2.0.10.242	2.0.10.356	10-05-2020	2020-10-05 오전 8:23:53	17:23:53	2.0.10.252	325		1	{/}	별미	NULL	NULL	NULL	NULL	NULL	NULL	8	1	61	KSY2	List3	NULL	NULL	NULL	NULL	NULL	NULL	NULL	NULL	NULL	1	{/}	1	3	1002416	0	{/}	583	1002999
좌우반구com(CVF, UVF, BVF)_1	2	1	<?xml version="1.0"?>\n<Clock xmlns:dt="urn:schemas-microsoft-com:datatypes"><Description dt:dt="string">E-Prime Primary Realtime Clock</Description><StartTime><Timestamp dt:dt="int">0</Timestamp><DateUtc dt:dt="string">2020-10-05T08:23:53Z</DateUtc></StartTime><FrequencyChanges><FrequencyChange><Frequency dt:dt="r8">2699960000</Frequency><Timestamp dt:dt="r8">3.47004103949925E+15</Timestamp><Cur…	좌우반구com(CVF, UVF, BVF)_1-002-1	60.021	1.0.0.161	1	34067765	Professional	2.0.10.242	2.0.10.356	10-05-2020	2020-10-05 오전 8:23:53	17:23:53	2.0.10.252	308		1	{/}	보고	NULL	NULL	NULL	NULL	NULL	NULL	88	1	44	KSY2	List3	NULL	NULL	NULL	NULL	NULL	NULL	NULL	NULL	NULL	1	{/}	1	3	954849	0	{/}	798	955647
좌우반구com(CVF, UVF, BVF)_1	2	1	<?xml version="1.0"?>\n<Clock xmlns:dt="urn:schemas-microsoft-com:datatypes"><Description dt:dt="string">E-Prime Primary Realtime Clock</Description><StartTime><Timestamp dt:dt="int">0</Timestamp><DateUtc dt:dt="string">2020-10-05T08:23:53Z</DateUtc></StartTime><FrequencyChanges><FrequencyChange><Frequency dt:dt="r8">2699960000</Frequency><Timestamp dt:dt="r8">3.47004103949925E+15</Timestamp><Cur…	좌우반구com(CVF, UVF, BVF)_1-002-1	60.021	1.0.0.161	1	34067765	Professional	2.0.10.242	2.0.10.356	10-05-2020	2020-10-05 오전 8:23:53	17:23:53	2.0.10.252	384		1	{/}	본인	NULL	NULL	NULL	NULL	NULL	NULL	96	1	120	KSY2	List3	NULL	NULL	NULL	NULL	NULL	NULL	NULL	NULL	NULL	1	{/}	1	3	1177855	0	{/}	430	1178285
좌우반구com(CVF, UVF, BVF)_1	2	1	<?xml version="1.0"?>\n<Clock xmlns:dt="urn:schemas-microsoft-com:datatypes"><Description dt:dt="string">E-Prime Primary Realtime Clock</Description><StartTime><Timestamp dt:dt="int">0</Timestamp><DateUtc dt:dt="string">2020-10-05T08:23:53Z</DateUtc></StartTime><FrequencyChanges><FrequencyChange><Frequency dt:dt="r8">2699960000</Frequency><Timestamp dt:dt="r8">3.47004103949925E+15</Timestamp><Cur…	좌우반구com(CVF, UVF, BVF)_1-002-1	60.021	1.0.0.161	1	34067765	Professional	2.0.10.242	2.0.10.356	10-05-2020	2020-10-05 오전 8:23:53	17:23:53	2.0.10.252	99		2	z	본중	9	1	99	NULL	NULL	NULL	NULL	NULL	NULL	KSY	List1	0		0	-1	305858	183		0	0	1	z	0	3	306041	0	z	420	306461
좌우반구com(CVF, UVF, BVF)_1	2	1	<?xml version="1.0"?>\n<Clock xmlns:dt="urn:schemas-microsoft-com:datatypes"><Description dt:dt="string">E-Prime Primary Realtime Clock</Description><StartTime><Timestamp dt:dt="int">0</Timestamp><DateUtc dt:dt="string">2020-10-05T08:23:53Z</DateUtc></StartTime><FrequencyChanges><FrequencyChange><Frequency dt:dt="r8">2699960000</Frequency><Timestamp dt:dt="r8">3.47004103949925E+15</Timestamp><Cur…	좌우반구com(CVF, UVF, BVF)_1-002-1	60.021	1.0.0.161	1	34067765	Professional	2.0.10.242	2.0.10.356	10-05-2020	2020-10-05 오전 8:23:53	17:23:53	2.0.10.252	366		1	{/}	봉사	NULL	NULL	NULL	NULL	NULL	NULL	135	1	102	KSY2	List3	NULL	NULL	NULL	NULL	NULL	NULL	NULL	NULL	NULL	1	{/}	1	3	1125673	0	{/}	709	1126382
좌우반구com(CVF, UVF, BVF)_1	2	1	<?xml version="1.0"?>\n<Clock xmlns:dt="urn:schemas-microsoft-com:datatypes"><Description dt:dt="string">E-Prime Primary Realtime Clock</Description><StartTime><Timestamp dt:dt="int">0</Timestamp><DateUtc dt:dt="string">2020-10-05T08:23:53Z</DateUtc></StartTime><FrequencyChanges><FrequencyChange><Frequency dt:dt="r8">2699960000</Frequency><Timestamp dt:dt="r8">3.47004103949925E+15</Timestamp><Cur…	좌우반구com(CVF, UVF, BVF)_1-002-1	60.021	1.0.0.161	1	34067765	Professional	2.0.10.242	2.0.10.356	10-05-2020	2020-10-05 오전 8:23:53	17:23:53	2.0.10.252	148		2	z	봉택	NULL	NULL	NULL	128	1	16	NULL	NULL	NULL	KSY	List2	0		1	-1	495775	184		0	0	1	z	0	4	495959	0	z	388	496347
좌우반구com(CVF, UVF, BVF)_1	2	1	<?xml version="1.0"?>\n<Clock xmlns:dt="urn:schemas-microsoft-com:datatypes"><Description dt:dt="string">E-Prime Primary Realtime Clock</Description><StartTime><Timestamp dt:dt="int">0</Timestamp><DateUtc dt:dt="string">2020-10-05T08:23:53Z</DateUtc></StartTime><FrequencyChanges><FrequencyChange><Frequency dt:dt="r8">2699960000</Frequency><Timestamp dt:dt="r8">3.47004103949925E+15</Timestamp><Cur…	좌우반구com(CVF, UVF, BVF)_1-002-1	60.021	1.0.0.161	1	34067765	Professional	2.0.10.242	2.0.10.356	10-05-2020	2020-10-05 오전 8:23:53	17:23:53	2.0.10.252	246		1	{/}	부대	NULL	NULL	NULL	63	1	114	NULL	NULL	NULL	KSY2	List2	NULL	NULL	NULL	NULL	NULL	NULL	NULL	NULL	NULL	1	{/}	0	4	764466	0	{/}	519	764985
좌우반구com(CVF, UVF, BVF)_1	2	1	<?xml version="1.0"?>\n<Clock xmlns:dt="urn:schemas-microsoft-com:datatypes"><Description dt:dt="string">E-Prime Primary Realtime Clock</Description><StartTime><Timestamp dt:dt="int">0</Timestamp><DateUtc dt:dt="string">2020-10-05T08:23:53Z</DateUtc></StartTime><FrequencyChanges><FrequencyChange><Frequency dt:dt="r8">2699960000</Frequency><Timestamp dt:dt="r8">3.47004103949925E+15</Timestamp><Cur…	좌우반구com(CVF, UVF, BVF)_1-002-1	60.021	1.0.0.161	1	34067765	Professional	2.0.10.242	2.0.10.356	10-05-2020	2020-10-05 오전 8:23:53	17:23:53	2.0.10.252	272		1	{/}	부스	NULL	NULL	NULL	NULL	NULL	NULL	60	1	8	KSY2	List3	NULL	NULL	NULL	NULL	NULL	NULL	NULL	NULL	NULL	1	{/}	0	3	852085	0	{/}	379	852464
좌우반구com(CVF, UVF, BVF)_1	2	1	<?xml version="1.0"?>\n<Clock xmlns:dt="urn:schemas-microsoft-com:datatypes"><Description dt:dt="string">E-Prime Primary Realtime Clock</Description><StartTime><Timestamp dt:dt="int">0</Timestamp><DateUtc dt:dt="string">2020-10-05T08:23:53Z</DateUtc></StartTime><FrequencyChanges><FrequencyChange><Frequency dt:dt="r8">2699960000</Frequency><Timestamp dt:dt="r8">3.47004103949925E+15</Timestamp><Cur…	좌우반구com(CVF, UVF, BVF)_1-002-1	60.021	1.0.0.161	1	34067765	Professional	2.0.10.242	2.0.10.356	10-05-2020	2020-10-05 오전 8:23:53	17:23:53	2.0.10.252	103		2	z	분낌	40	1	103	NULL	NULL	NULL	NULL	NULL	NULL	KSY4	List1	NULL	NULL	NULL	NULL	NULL	NULL	NULL	NULL	NULL	1	z	0	3	316454	0	z	583	317037
좌우반구com(CVF, UVF, BVF)_1	2	1	<?xml version="1.0"?>\n<Clock xmlns:dt="urn:schemas-microsoft-com:datatypes"><Description dt:dt="string">E-Prime Primary Realtime Clock</Description><StartTime><Timestamp dt:dt="int">0</Timestamp><DateUtc dt:dt="string">2020-10-05T08:23:53Z</DateUtc></StartTime><FrequencyChanges><FrequencyChange><Frequency dt:dt="r8">2699960000</Frequency><Timestamp dt:dt="r8">3.47004103949925E+15</Timestamp><Cur…	좌우반구com(CVF, UVF, BVF)_1-002-1	60.021	1.0.0.161	1	34067765	Professional	2.0.10.242	2.0.10.356	10-05-2020	2020-10-05 오전 8:23:53	17:23:53	2.0.10.252	367		1	{/}	분류	NULL	NULL	NULL	NULL	NULL	NULL	55	1	103	KSY2	List3	NULL	NULL	NULL	NULL	NULL	NULL	NULL	NULL	NULL	1	{/}	0	3	1128589	0	{/}	473	1129062
좌우반구com(CVF, UVF, BVF)_1	2	1	<?xml version="1.0"?>\n<Clock xmlns:dt="urn:schemas-microsoft-com:datatypes"><Description dt:dt="string">E-Prime Primary Realtime Clock</Description><StartTime><Timestamp dt:dt="int">0</Timestamp><DateUtc dt:dt="string">2020-10-05T08:23:53Z</DateUtc></StartTime><FrequencyChanges><FrequencyChange><Frequency dt:dt="r8">2699960000</Frequency><Timestamp dt:dt="r8">3.47004103949925E+15</Timestamp><Cur…	좌우반구com(CVF, UVF, BVF)_1-002-1	60.021	1.0.0.161	1	34067765	Professional	2.0.10.242	2.0.10.356	10-05-2020	2020-10-05 오전 8:23:53	17:23:53	2.0.10.252	139		1	{/}	분석	NULL	NULL	NULL	11	1	7	NULL	NULL	NULL	KSY2	List2	NULL	NULL	NULL	NULL	NULL	NULL	NULL	NULL	NULL	0	{/}	0	3	470601	0	z	563	471164
좌우반구com(CVF, UVF, BVF)_1	2	1	<?xml version="1.0"?>\n<Clock xmlns:dt="urn:schemas-microsoft-com:datatypes"><Description dt:dt="string">E-Prime Primary Realtime Clock</Description><StartTime><Timestamp dt:dt="int">0</Timestamp><DateUtc dt:dt="string">2020-10-05T08:23:53Z</DateUtc></StartTime><FrequencyChanges><FrequencyChange><Frequency dt:dt="r8">2699960000</Frequency><Timestamp dt:dt="r8">3.47004103949925E+15</Timestamp><Cur…	좌우반구com(CVF, UVF, BVF)_1-002-1	60.021	1.0.0.161	1	34067765	Professional	2.0.10.242	2.0.10.356	10-05-2020	2020-10-05 오전 8:23:53	17:23:53	2.0.10.252	6		1	{/}	분포	107	1	6	NULL	NULL	NULL	NULL	NULL	NULL	KSY2	List1	NULL	NULL	NULL	NULL	NULL	NULL	NULL	NULL	NULL	1	{/}	1	3	47464	0	{/}	367	47831
좌우반구com(CVF, UVF, BVF)_1	2	1	<?xml version="1.0"?>\n<Clock xmlns:dt="urn:schemas-microsoft-com:datatypes"><Description dt:dt="string">E-Prime Primary Realtime Clock</Description><StartTime><Timestamp dt:dt="int">0</Timestamp><DateUtc dt:dt="string">2020-10-05T08:23:53Z</DateUtc></StartTime><FrequencyChanges><FrequencyChange><Frequency dt:dt="r8">2699960000</Frequency><Timestamp dt:dt="r8">3.47004103949925E+15</Timestamp><Cur…	좌우반구com(CVF, UVF, BVF)_1-002-1	60.021	1.0.0.161	1	34067765	Professional	2.0.10.242	2.0.10.356	10-05-2020	2020-10-05 오전 8:23:53	17:23:53	2.0.10.252	77		1	{/}	비교	3	1	77	NULL	NULL	NULL	NULL	NULL	NULL	KSY2	List1	NULL	NULL	NULL	NULL	NULL	NULL	NULL	NULL	NULL	1	{/}	0	3	246112	0	{/}	430	246542
좌우반구com(CVF, UVF, BVF)_1	2	1	<?xml version="1.0"?>\n<Clock xmlns:dt="urn:schemas-microsoft-com:datatypes"><Description dt:dt="string">E-Prime Primary Realtime Clock</Description><StartTime><Timestamp dt:dt="int">0</Timestamp><DateUtc dt:dt="string">2020-10-05T08:23:53Z</DateUtc></StartTime><FrequencyChanges><FrequencyChange><Frequency dt:dt="r8">2699960000</Frequency><Timestamp dt:dt="r8">3.47004103949925E+15</Timestamp><Cur…	좌우반구com(CVF, UVF, BVF)_1-002-1	60.021	1.0.0.161	1	34067765	Professional	2.0.10.242	2.0.10.356	10-05-2020	2020-10-05 오전 8:23:53	17:23:53	2.0.10.252	107		2	z	비껍	104	1	107	NULL	NULL	NULL	NULL	NULL	NULL	KSY3	List1	NULL	NULL	NULL	NULL	NULL	NULL	NULL	NULL	NULL	1	z	0	3	327117	0	z	464	327581
좌우반구com(CVF, UVF, BVF)_1	2	1	<?xml version="1.0"?>\n<Clock xmlns:dt="urn:schemas-microsoft-com:datatypes"><Description dt:dt="string">E-Prime Primary Realtime Clock</Description><StartTime><Timestamp dt:dt="int">0</Timestamp><DateUtc dt:dt="string">2020-10-05T08:23:53Z</DateUtc></StartTime><FrequencyChanges><FrequencyChange><Frequency dt:dt="r8">2699960000</Frequency><Timestamp dt:dt="r8">3.47004103949925E+15</Timestamp><Cur…	좌우반구com(CVF, UVF, BVF)_1-002-1	60.021	1.0.0.161	1	34067765	Professional	2.0.10.242	2.0.10.356	10-05-2020	2020-10-05 오전 8:23:53	17:23:53	2.0.10.252	302		2	z	비략	NULL	NULL	NULL	NULL	NULL	NULL	120	1	38	KSY	List3	0		0	-1	937039	183		0	0	1	z	0	3	937222	0	z	673	937895
좌우반구com(CVF, UVF, BVF)_1	2	1	<?xml version="1.0"?>\n<Clock xmlns:dt="urn:schemas-microsoft-com:datatypes"><Description dt:dt="string">E-Prime Primary Realtime Clock</Description><StartTime><Timestamp dt:dt="int">0</Timestamp><DateUtc dt:dt="string">2020-10-05T08:23:53Z</DateUtc></StartTime><FrequencyChanges><FrequencyChange><Frequency dt:dt="r8">2699960000</Frequency><Timestamp dt:dt="r8">3.47004103949925E+15</Timestamp><Cur…	좌우반구com(CVF, UVF, BVF)_1-002-1	60.021	1.0.0.161	1	34067765	Professional	2.0.10.242	2.0.10.356	10-05-2020	2020-10-05 오전 8:23:53	17:23:53	2.0.10.252	193		1	{/}	비상	NULL	NULL	NULL	84	1	61	NULL	NULL	NULL	KSY2	List2	NULL	NULL	NULL	NULL	NULL	NULL	NULL	NULL	NULL	1	{/}	0	3	620482	0	{/}	504	620986
좌우반구com(CVF, UVF, BVF)_1	2	1	<?xml version="1.0"?>\n<Clock xmlns:dt="urn:schemas-microsoft-com:datatypes"><Description dt:dt="string">E-Prime Primary Realtime Clock</Description><StartTime><Timestamp dt:dt="int">0</Timestamp><DateUtc dt:dt="string">2020-10-05T08:23:53Z</DateUtc></StartTime><FrequencyChanges><FrequencyChange><Frequency dt:dt="r8">2699960000</Frequency><Timestamp dt:dt="r8">3.47004103949925E+15</Timestamp><Cur…	좌우반구com(CVF, UVF, BVF)_1-002-1	60.021	1.0.0.161	1	34067765	Professional	2.0.10.242	2.0.10.356	10-05-2020	2020-10-05 오전 8:23:53	17:23:53	2.0.10.252	171		1	{/}	비용	NULL	NULL	NULL	121	1	39	NULL	NULL	NULL	KSY2	List2	NULL	NULL	NULL	NULL	NULL	NULL	NULL	NULL	NULL	1	{/}	0	3	559520	0	{/}	491	560011
좌우반구com(CVF, UVF, BVF)_1	2	1	<?xml version="1.0"?>\n<Clock xmlns:dt="urn:schemas-microsoft-com:datatypes"><Description dt:dt="string">E-Prime Primary Realtime Clock</Description><StartTime><Timestamp dt:dt="int">0</Timestamp><DateUtc dt:dt="string">2020-10-05T08:23:53Z</DateUtc></StartTime><FrequencyChanges><FrequencyChange><Frequency dt:dt="r8">2699960000</Frequency><Timestamp dt:dt="r8">3.47004103949925E+15</Timestamp><Cur…	좌우반구com(CVF, UVF, BVF)_1-002-1	60.021	1.0.0.161	1	34067765	Professional	2.0.10.242	2.0.10.356	10-05-2020	2020-10-05 오전 8:23:53	17:23:53	2.0.10.252	112		1	{/}	비판	21	1	112	NULL	NULL	NULL	NULL	NULL	NULL	KSY2	List1	NULL	NULL	NULL	NULL	NULL	NULL	NULL	NULL	NULL	1	{/}	0	3	340596	0	{/}	441	341037
좌우반구com(CVF, UVF, BVF)_1	2	1	<?xml version="1.0"?>\n<Clock xmlns:dt="urn:schemas-microsoft-com:datatypes"><Description dt:dt="string">E-Prime Primary Realtime Clock</Description><StartTime><Timestamp dt:dt="int">0</Timestamp><DateUtc dt:dt="string">2020-10-05T08:23:53Z</DateUtc></StartTime><FrequencyChanges><FrequencyChange><Frequency dt:dt="r8">2699960000</Frequency><Timestamp dt:dt="r8">3.47004103949925E+15</Timestamp><Cur…	좌우반구com(CVF, UVF, BVF)_1-002-1	60.021	1.0.0.161	1	34067765	Professional	2.0.10.242	2.0.10.356	10-05-2020	2020-10-05 오전 8:23:53	17:23:53	2.0.10.252	282		1	{/}	빈도	NULL	NULL	NULL	NULL	NULL	NULL	75	1	18	KSY2	List3	NULL	NULL	NULL	NULL	NULL	NULL	NULL	NULL	NULL	1	{/}	0	3	880542	0	{/}	370	880912
좌우반구com(CVF, UVF, BVF)_1	2	1	<?xml version="1.0"?>\n<Clock xmlns:dt="urn:schemas-microsoft-com:datatypes"><Description dt:dt="string">E-Prime Primary Realtime Clock</Description><StartTime><Timestamp dt:dt="int">0</Timestamp><DateUtc dt:dt="string">2020-10-05T08:23:53Z</DateUtc></StartTime><FrequencyChanges><FrequencyChange><Frequency dt:dt="r8">2699960000</Frequency><Timestamp dt:dt="r8">3.47004103949925E+15</Timestamp><Cur…	좌우반구com(CVF, UVF, BVF)_1-002-1	60.021	1.0.0.161	1	34067765	Professional	2.0.10.242	2.0.10.356	10-05-2020	2020-10-05 오전 8:23:53	17:23:53	2.0.10.252	121		2	z	빈략	52	1	121	NULL	NULL	NULL	NULL	NULL	NULL	KSY4	List1	NULL	NULL	NULL	NULL	NULL	NULL	NULL	NULL	NULL	1	z	0	4	365571	0	z	482	366053
좌우반구com(CVF, UVF, BVF)_1	2	1	<?xml version="1.0"?>\n<Clock xmlns:dt="urn:schemas-microsoft-com:datatypes"><Description dt:dt="string">E-Prime Primary Realtime Clock</Description><StartTime><Timestamp dt:dt="int">0</Timestamp><DateUtc dt:dt="string">2020-10-05T08:23:53Z</DateUtc></StartTime><FrequencyChanges><FrequencyChange><Frequency dt:dt="r8">2699960000</Frequency><Timestamp dt:dt="r8">3.47004103949925E+15</Timestamp><Cur…	좌우반구com(CVF, UVF, BVF)_1-002-1	60.021	1.0.0.161	1	34067765	Professional	2.0.10.242	2.0.10.356	10-05-2020	2020-10-05 오전 8:23:53	17:23:53	2.0.10.252	241		2	z	빈비	NULL	NULL	NULL	4	1	109	NULL	NULL	NULL	KSY4	List2	NULL	NULL	NULL	NULL	NULL	NULL	NULL	NULL	NULL	0	z	0	3	750254	0	{/}	747	751001
좌우반구com(CVF, UVF, BVF)_1	2	1	<?xml version="1.0"?>\n<Clock xmlns:dt="urn:schemas-microsoft-com:datatypes"><Description dt:dt="string">E-Prime Primary Realtime Clock</Description><StartTime><Timestamp dt:dt="int">0</Timestamp><DateUtc dt:dt="string">2020-10-05T08:23:53Z</DateUtc></StartTime><FrequencyChanges><FrequencyChange><Frequency dt:dt="r8">2699960000</Frequency><Timestamp dt:dt="r8">3.47004103949925E+15</Timestamp><Cur…	좌우반구com(CVF, UVF, BVF)_1-002-1	60.021	1.0.0.161	1	34067765	Professional	2.0.10.242	2.0.10.356	10-05-2020	2020-10-05 오전 8:23:53	17:23:53	2.0.10.252	125		2	z	빈종	33	1	125	NULL	NULL	NULL	NULL	NULL	NULL	KSY	List1	0		1	-1	377033	184		0	0	1	z	0	4	377217	0	z	668	377885
좌우반구com(CVF, UVF, BVF)_1	2	1	<?xml version="1.0"?>\n<Clock xmlns:dt="urn:schemas-microsoft-com:datatypes"><Description dt:dt="string">E-Prime Primary Realtime Clock</Description><StartTime><Timestamp dt:dt="int">0</Timestamp><DateUtc dt:dt="string">2020-10-05T08:23:53Z</DateUtc></StartTime><FrequencyChanges><FrequencyChange><Frequency dt:dt="r8">2699960000</Frequency><Timestamp dt:dt="r8">3.47004103949925E+15</Timestamp><Cur…	좌우반구com(CVF, UVF, BVF)_1-002-1	60.021	1.0.0.161	1	34067765	Professional	2.0.10.242	2.0.10.356	10-05-2020	2020-10-05 오전 8:23:53	17:23:53	2.0.10.252	158		1	{/}	사건	NULL	NULL	NULL	103	1	26	NULL	NULL	NULL	KSY2	List2	NULL	NULL	NULL	NULL	NULL	NULL	NULL	NULL	NULL	1	{/}	0	4	523083	0	{/}	1000	524083
좌우반구com(CVF, UVF, BVF)_1	2	1	<?xml version="1.0"?>\n<Clock xmlns:dt="urn:schemas-microsoft-com:datatypes"><Description dt:dt="string">E-Prime Primary Realtime Clock</Description><StartTime><Timestamp dt:dt="int">0</Timestamp><DateUtc dt:dt="string">2020-10-05T08:23:53Z</DateUtc></StartTime><FrequencyChanges><FrequencyChange><Frequency dt:dt="r8">2699960000</Frequency><Timestamp dt:dt="r8">3.47004103949925E+15</Timestamp><Cur…	좌우반구com(CVF, UVF, BVF)_1-002-1	60.021	1.0.0.161	1	34067765	Professional	2.0.10.242	2.0.10.356	10-05-2020	2020-10-05 오전 8:23:53	17:23:53	2.0.10.252	90		1	{/}	사과	75	1	90	NULL	NULL	NULL	NULL	NULL	NULL	KSY2	List1	NULL	NULL	NULL	NULL	NULL	NULL	NULL	NULL	NULL	1	{/}	0	4	281900	0	{/}	337	282237
좌우반구com(CVF, UVF, BVF)_1	2	1	<?xml version="1.0"?>\n<Clock xmlns:dt="urn:schemas-microsoft-com:datatypes"><Description dt:dt="string">E-Prime Primary Realtime Clock</Description><StartTime><Timestamp dt:dt="int">0</Timestamp><DateUtc dt:dt="string">2020-10-05T08:23:53Z</DateUtc></StartTime><FrequencyChanges><FrequencyChange><Frequency dt:dt="r8">2699960000</Frequency><Timestamp dt:dt="r8">3.47004103949925E+15</Timestamp><Cur…	좌우반구com(CVF, UVF, BVF)_1-002-1	60.021	1.0.0.161	1	34067765	Professional	2.0.10.242	2.0.10.356	10-05-2020	2020-10-05 오전 8:23:53	17:23:53	2.0.10.252	226		1	{/}	사례	NULL	NULL	NULL	115	1	94	NULL	NULL	NULL	KSY2	List2	NULL	NULL	NULL	NULL	NULL	NULL	NULL	NULL	NULL	1	{/}	0	3	709451	0	{/}	486	709937
좌우반구com(CVF, UVF, BVF)_1	2	1	<?xml version="1.0"?>\n<Clock xmlns:dt="urn:schemas-microsoft-com:datatypes"><Description dt:dt="string">E-Prime Primary Realtime Clock</Description><StartTime><Timestamp dt:dt="int">0</Timestamp><DateUtc dt:dt="string">2020-10-05T08:23:53Z</DateUtc></StartTime><FrequencyChanges><FrequencyChange><Frequency dt:dt="r8">2699960000</Frequency><Timestamp dt:dt="r8">3.47004103949925E+15</Timestamp><Cur…	좌우반구com(CVF, UVF, BVF)_1-002-1	60.021	1.0.0.161	1	34067765	Professional	2.0.10.242	2.0.10.356	10-05-2020	2020-10-05 오전 8:23:53	17:23:53	2.0.10.252	390		1	{/}	사상	NULL	NULL	NULL	NULL	NULL	NULL	114	1	126	KSY2	List3	NULL	NULL	NULL	NULL	NULL	NULL	NULL	NULL	NULL	0	{/}	0	3	1194716	0	z	793	1195509
좌우반구com(CVF, UVF, BVF)_1	2	1	<?xml version="1.0"?>\n<Clock xmlns:dt="urn:schemas-microsoft-com:datatypes"><Description dt:dt="string">E-Prime Primary Realtime Clock</Description><StartTime><Timestamp dt:dt="int">0</Timestamp><DateUtc dt:dt="string">2020-10-05T08:23:53Z</DateUtc></StartTime><FrequencyChanges><FrequencyChange><Frequency dt:dt="r8">2699960000</Frequency><Timestamp dt:dt="r8">3.47004103949925E+15</Timestamp><Cur…	좌우반구com(CVF, UVF, BVF)_1-002-1	60.021	1.0.0.161	1	34067765	Professional	2.0.10.242	2.0.10.356	10-05-2020	2020-10-05 오전 8:23:53	17:23:53	2.0.10.252	285		1	{/}	사안	NULL	NULL	NULL	NULL	NULL	NULL	130	1	21	KSY2	List3	NULL	NULL	NULL	NULL	NULL	NULL	NULL	NULL	NULL	0	{/}	0	3	888639	0	z	673	889312
좌우반구com(CVF, UVF, BVF)_1	2	1	<?xml version="1.0"?>\n<Clock xmlns:dt="urn:schemas-microsoft-com:datatypes"><Description dt:dt="string">E-Prime Primary Realtime Clock</Description><StartTime><Timestamp dt:dt="int">0</Timestamp><DateUtc dt:dt="string">2020-10-05T08:23:53Z</DateUtc></StartTime><FrequencyChanges><FrequencyChange><Frequency dt:dt="r8">2699960000</Frequency><Timestamp dt:dt="r8">3.47004103949925E+15</Timestamp><Cur…	좌우반구com(CVF, UVF, BVF)_1-002-1	60.021	1.0.0.161	1	34067765	Professional	2.0.10.242	2.0.10.356	10-05-2020	2020-10-05 오전 8:23:53	17:23:53	2.0.10.252	386		1	{/}	사이	NULL	NULL	NULL	NULL	NULL	NULL	50	1	122	KSY2	List3	NULL	NULL	NULL	NULL	NULL	NULL	NULL	NULL	NULL	1	{/}	1	3	1183070	0	{/}	287	1183357
좌우반구com(CVF, UVF, BVF)_1	2	1	<?xml version="1.0"?>\n<Clock xmlns:dt="urn:schemas-microsoft-com:datatypes"><Description dt:dt="string">E-Prime Primary Realtime Clock</Description><StartTime><Timestamp dt:dt="int">0</Timestamp><DateUtc dt:dt="string">2020-10-05T08:23:53Z</DateUtc></StartTime><FrequencyChanges><FrequencyChange><Frequency dt:dt="r8">2699960000</Frequency><Timestamp dt:dt="r8">3.47004103949925E+15</Timestamp><Cur…	좌우반구com(CVF, UVF, BVF)_1-002-1	60.021	1.0.0.161	1	34067765	Professional	2.0.10.242	2.0.10.356	10-05-2020	2020-10-05 오전 8:23:53	17:23:53	2.0.10.252	105		1	{/}	사전	128	1	105	NULL	NULL	NULL	NULL	NULL	NULL	KSY2	List1	NULL	NULL	NULL	NULL	NULL	NULL	NULL	NULL	NULL	1	{/}	0	3	321919	0	{/}	414	322333
좌우반구com(CVF, UVF, BVF)_1	2	1	<?xml version="1.0"?>\n<Clock xmlns:dt="urn:schemas-microsoft-com:datatypes"><Description dt:dt="string">E-Prime Primary Realtime Clock</Description><StartTime><Timestamp dt:dt="int">0</Timestamp><DateUtc dt:dt="string">2020-10-05T08:23:53Z</DateUtc></StartTime><FrequencyChanges><FrequencyChange><Frequency dt:dt="r8">2699960000</Frequency><Timestamp dt:dt="r8">3.47004103949925E+15</Timestamp><Cur…	좌우반구com(CVF, UVF, BVF)_1-002-1	60.021	1.0.0.161	1	34067765	Professional	2.0.10.242	2.0.10.356	10-05-2020	2020-10-05 오전 8:23:53	17:23:53	2.0.10.252	252		1	{/}	사진	NULL	NULL	NULL	99	1	120	NULL	NULL	NULL	KSY2	List2	NULL	NULL	NULL	NULL	NULL	NULL	NULL	NULL	NULL	1	{/}	1	3	781226	0	{/}	583	781809
좌우반구com(CVF, UVF, BVF)_1	2	1	<?xml version="1.0"?>\n<Clock xmlns:dt="urn:schemas-microsoft-com:datatypes"><Description dt:dt="string">E-Prime Primary Realtime Clock</Description><StartTime><Timestamp dt:dt="int">0</Timestamp><DateUtc dt:dt="string">2020-10-05T08:23:53Z</DateUtc></StartTime><FrequencyChanges><FrequencyChange><Frequency dt:dt="r8">2699960000</Frequency><Timestamp dt:dt="r8">3.47004103949925E+15</Timestamp><Cur…	좌우반구com(CVF, UVF, BVF)_1-002-1	60.021	1.0.0.161	1	34067765	Professional	2.0.10.242	2.0.10.356	10-05-2020	2020-10-05 오전 8:23:53	17:23:53	2.0.10.252	33		1	{/}	상관	1	1	33	NULL	NULL	NULL	NULL	NULL	NULL	KSY2	List1	NULL	NULL	NULL	NULL	NULL	NULL	NULL	NULL	NULL	1	{/}	0	3	122655	0	{/}	552	123207
좌우반구com(CVF, UVF, BVF)_1	2	1	<?xml version="1.0"?>\n<Clock xmlns:dt="urn:schemas-microsoft-com:datatypes"><Description dt:dt="string">E-Prime Primary Realtime Clock</Description><StartTime><Timestamp dt:dt="int">0</Timestamp><DateUtc dt:dt="string">2020-10-05T08:23:53Z</DateUtc></StartTime><FrequencyChanges><FrequencyChange><Frequency dt:dt="r8">2699960000</Frequency><Timestamp dt:dt="r8">3.47004103949925E+15</Timestamp><Cur…	좌우반구com(CVF, UVF, BVF)_1-002-1	60.021	1.0.0.161	1	34067765	Professional	2.0.10.242	2.0.10.356	10-05-2020	2020-10-05 오전 8:23:53	17:23:53	2.0.10.252	45		1	{/}	상태	15	1	45	NULL	NULL	NULL	NULL	NULL	NULL	KSY2	List1	NULL	NULL	NULL	NULL	NULL	NULL	NULL	NULL	NULL	1	{/}	0	4	157943	0	{/}	407	158350
좌우반구com(CVF, UVF, BVF)_1	2	1	<?xml version="1.0"?>\n<Clock xmlns:dt="urn:schemas-microsoft-com:datatypes"><Description dt:dt="string">E-Prime Primary Realtime Clock</Description><StartTime><Timestamp dt:dt="int">0</Timestamp><DateUtc dt:dt="string">2020-10-05T08:23:53Z</DateUtc></StartTime><FrequencyChanges><FrequencyChange><Frequency dt:dt="r8">2699960000</Frequency><Timestamp dt:dt="r8">3.47004103949925E+15</Timestamp><Cur…	좌우반구com(CVF, UVF, BVF)_1-002-1	60.021	1.0.0.161	1	34067765	Professional	2.0.10.242	2.0.10.356	10-05-2020	2020-10-05 오전 8:23:53	17:23:53	2.0.10.252	343		1	{/}	색상	NULL	NULL	NULL	NULL	NULL	NULL	1	1	79	KSY2	List3	NULL	NULL	NULL	NULL	NULL	NULL	NULL	NULL	NULL	1	{/}	0	4	1056048	0	{/}	486	1056534
좌우반구com(CVF, UVF, BVF)_1	2	1	<?xml version="1.0"?>\n<Clock xmlns:dt="urn:schemas-microsoft-com:datatypes"><Description dt:dt="string">E-Prime Primary Realtime Clock</Description><StartTime><Timestamp dt:dt="int">0</Timestamp><DateUtc dt:dt="string">2020-10-05T08:23:53Z</DateUtc></StartTime><FrequencyChanges><FrequencyChange><Frequency dt:dt="r8">2699960000</Frequency><Timestamp dt:dt="r8">3.47004103949925E+15</Timestamp><Cur…	좌우반구com(CVF, UVF, BVF)_1-002-1	60.021	1.0.0.161	1	34067765	Professional	2.0.10.242	2.0.10.356	10-05-2020	2020-10-05 오전 8:23:53	17:23:53	2.0.10.252	10		1	{/}	생선	13	1	10	NULL	NULL	NULL	NULL	NULL	NULL	KSY2	List1	NULL	NULL	NULL	NULL	NULL	NULL	NULL	NULL	NULL	1	{/}	0	4	57911	0	{/}	576	58487
좌우반구com(CVF, UVF, BVF)_1	2	1	<?xml version="1.0"?>\n<Clock xmlns:dt="urn:schemas-microsoft-com:datatypes"><Description dt:dt="string">E-Prime Primary Realtime Clock</Description><StartTime><Timestamp dt:dt="int">0</Timestamp><DateUtc dt:dt="string">2020-10-05T08:23:53Z</DateUtc></StartTime><FrequencyChanges><FrequencyChange><Frequency dt:dt="r8">2699960000</Frequency><Timestamp dt:dt="r8">3.47004103949925E+15</Timestamp><Cur…	좌우반구com(CVF, UVF, BVF)_1-002-1	60.021	1.0.0.161	1	34067765	Professional	2.0.10.242	2.0.10.356	10-05-2020	2020-10-05 오전 8:23:53	17:23:53	2.0.10.252	175		2	z	생희	NULL	NULL	NULL	21	1	43	NULL	NULL	NULL	KSY4	List2	NULL	NULL	NULL	NULL	NULL	NULL	NULL	NULL	NULL	1	z	0	3	571399	0	z	860	572259
좌우반구com(CVF, UVF, BVF)_1	2	1	<?xml version="1.0"?>\n<Clock xmlns:dt="urn:schemas-microsoft-com:datatypes"><Description dt:dt="string">E-Prime Primary Realtime Clock</Description><StartTime><Timestamp dt:dt="int">0</Timestamp><DateUtc dt:dt="string">2020-10-05T08:23:53Z</DateUtc></StartTime><FrequencyChanges><FrequencyChange><Frequency dt:dt="r8">2699960000</Frequency><Timestamp dt:dt="r8">3.47004103949925E+15</Timestamp><Cur…	좌우반구com(CVF, UVF, BVF)_1-002-1	60.021	1.0.0.161	1	34067765	Professional	2.0.10.242	2.0.10.356	10-05-2020	2020-10-05 오전 8:23:53	17:23:53	2.0.10.252	153		2	z	석감	NULL	NULL	NULL	92	1	21	NULL	NULL	NULL	KSY	List2	0		0	-1	509254	183		0	0	1	z	1	3	509437	0	z	486	509923
좌우반구com(CVF, UVF, BVF)_1	2	1	<?xml version="1.0"?>\n<Clock xmlns:dt="urn:schemas-microsoft-com:datatypes"><Description dt:dt="string">E-Prime Primary Realtime Clock</Description><StartTime><Timestamp dt:dt="int">0</Timestamp><DateUtc dt:dt="string">2020-10-05T08:23:53Z</DateUtc></StartTime><FrequencyChanges><FrequencyChange><Frequency dt:dt="r8">2699960000</Frequency><Timestamp dt:dt="r8">3.47004103949925E+15</Timestamp><Cur…	좌우반구com(CVF, UVF, BVF)_1-002-1	60.021	1.0.0.161	1	34067765	Professional	2.0.10.242	2.0.10.356	10-05-2020	2020-10-05 오전 8:23:53	17:23:53	2.0.10.252	329		1	{/}	선배	NULL	NULL	NULL	NULL	NULL	NULL	85	1	65	KSY2	List3	NULL	NULL	NULL	NULL	NULL	NULL	NULL	NULL	NULL	1	{/}	1	3	1015328	0	{/}	1039	1016367
좌우반구com(CVF, UVF, BVF)_1	2	1	<?xml version="1.0"?>\n<Clock xmlns:dt="urn:schemas-microsoft-com:datatypes"><Description dt:dt="string">E-Prime Primary Realtime Clock</Description><StartTime><Timestamp dt:dt="int">0</Timestamp><DateUtc dt:dt="string">2020-10-05T08:23:53Z</DateUtc></StartTime><FrequencyChanges><FrequencyChange><Frequency dt:dt="r8">2699960000</Frequency><Timestamp dt:dt="r8">3.47004103949925E+15</Timestamp><Cur…	좌우반구com(CVF, UVF, BVF)_1-002-1	60.021	1.0.0.161	1	34067765	Professional	2.0.10.242	2.0.10.356	10-05-2020	2020-10-05 오전 8:23:53	17:23:53	2.0.10.252	361		1	{/}	선택	NULL	NULL	NULL	NULL	NULL	NULL	89	1	97	KSY2	List3	NULL	NULL	NULL	NULL	NULL	NULL	NULL	NULL	NULL	1	{/}	0	3	1107463	0	{/}	519	1107982
좌우반구com(CVF, UVF, BVF)_1	2	1	<?xml version="1.0"?>\n<Clock xmlns:dt="urn:schemas-microsoft-com:datatypes"><Description dt:dt="string">E-Prime Primary Realtime Clock</Description><StartTime><Timestamp dt:dt="int">0</Timestamp><DateUtc dt:dt="string">2020-10-05T08:23:53Z</DateUtc></StartTime><FrequencyChanges><FrequencyChange><Frequency dt:dt="r8">2699960000</Frequency><Timestamp dt:dt="r8">3.47004103949925E+15</Timestamp><Cur…	좌우반구com(CVF, UVF, BVF)_1-002-1	60.021	1.0.0.161	1	34067765	Professional	2.0.10.242	2.0.10.356	10-05-2020	2020-10-05 오전 8:23:53	17:23:53	2.0.10.252	30		2	z	설결	99	1	30	NULL	NULL	NULL	NULL	NULL	NULL	KSY2	List1	NULL	NULL	NULL	NULL	NULL	NULL	NULL	NULL	NULL	1	z	0	3	114358	0	z	497	114855
좌우반구com(CVF, UVF, BVF)_1	2	1	<?xml version="1.0"?>\n<Clock xmlns:dt="urn:schemas-microsoft-com:datatypes"><Description dt:dt="string">E-Prime Primary Realtime Clock</Description><StartTime><Timestamp dt:dt="int">0</Timestamp><DateUtc dt:dt="string">2020-10-05T08:23:53Z</DateUtc></StartTime><FrequencyChanges><FrequencyChange><Frequency dt:dt="r8">2699960000</Frequency><Timestamp dt:dt="r8">3.47004103949925E+15</Timestamp><Cur…	좌우반구com(CVF, UVF, BVF)_1-002-1	60.021	1.0.0.161	1	34067765	Professional	2.0.10.242	2.0.10.356	10-05-2020	2020-10-05 오전 8:23:53	17:23:53	2.0.10.252	267		1	{/}	설명	NULL	NULL	NULL	NULL	NULL	NULL	113	1	3	KSY2	List3	NULL	NULL	NULL	NULL	NULL	NULL	NULL	NULL	NULL	1	{/}	1	3	838456	0	{/}	512	838968
좌우반구com(CVF, UVF, BVF)_1	2	1	<?xml version="1.0"?>\n<Clock xmlns:dt="urn:schemas-microsoft-com:datatypes"><Description dt:dt="string">E-Prime Primary Realtime Clock</Description><StartTime><Timestamp dt:dt="int">0</Timestamp><DateUtc dt:dt="string">2020-10-05T08:23:53Z</DateUtc></StartTime><FrequencyChanges><FrequencyChange><Frequency dt:dt="r8">2699960000</Frequency><Timestamp dt:dt="r8">3.47004103949925E+15</Timestamp><Cur…	좌우반구com(CVF, UVF, BVF)_1-002-1	60.021	1.0.0.161	1	34067765	Professional	2.0.10.242	2.0.10.356	10-05-2020	2020-10-05 오전 8:23:53	17:23:53	2.0.10.252	9		1	{/}	설문	123	1	9	NULL	NULL	NULL	NULL	NULL	NULL	KSY2	List1	NULL	NULL	NULL	NULL	NULL	NULL	NULL	NULL	NULL	1	{/}	0	3	55178	0	{/}	525	55703
좌우반구com(CVF, UVF, BVF)_1	2	1	<?xml version="1.0"?>\n<Clock xmlns:dt="urn:schemas-microsoft-com:datatypes"><Description dt:dt="string">E-Prime Primary Realtime Clock</Description><StartTime><Timestamp dt:dt="int">0</Timestamp><DateUtc dt:dt="string">2020-10-05T08:23:53Z</DateUtc></StartTime><FrequencyChanges><FrequencyChange><Frequency dt:dt="r8">2699960000</Frequency><Timestamp dt:dt="r8">3.47004103949925E+15</Timestamp><Cur…	좌우반구com(CVF, UVF, BVF)_1-002-1	60.021	1.0.0.161	1	34067765	Professional	2.0.10.242	2.0.10.356	10-05-2020	2020-10-05 오전 8:23:53	17:23:53	2.0.10.252	135		2	z	설색	NULL	NULL	NULL	60	1	3	NULL	NULL	NULL	KSY4	List2	NULL	NULL	NULL	NULL	NULL	NULL	NULL	NULL	NULL	0	z	0	3	459688	0	{/}	700	460388
좌우반구com(CVF, UVF, BVF)_1	2	1	<?xml version="1.0"?>\n<Clock xmlns:dt="urn:schemas-microsoft-com:datatypes"><Description dt:dt="string">E-Prime Primary Realtime Clock</Description><StartTime><Timestamp dt:dt="int">0</Timestamp><DateUtc dt:dt="string">2020-10-05T08:23:53Z</DateUtc></StartTime><FrequencyChanges><FrequencyChange><Frequency dt:dt="r8">2699960000</Frequency><Timestamp dt:dt="r8">3.47004103949925E+15</Timestamp><Cur…	좌우반구com(CVF, UVF, BVF)_1-002-1	60.021	1.0.0.161	1	34067765	Professional	2.0.10.242	2.0.10.356	10-05-2020	2020-10-05 오전 8:23:53	17:23:53	2.0.10.252	80		2	z	섭습	119	1	80	NULL	NULL	NULL	NULL	NULL	NULL	KSY2	List1	NULL	NULL	NULL	NULL	NULL	NULL	NULL	NULL	NULL	1	z	0	4	254826	0	z	965	255791
좌우반구com(CVF, UVF, BVF)_1	2	1	<?xml version="1.0"?>\n<Clock xmlns:dt="urn:schemas-microsoft-com:datatypes"><Description dt:dt="string">E-Prime Primary Realtime Clock</Description><StartTime><Timestamp dt:dt="int">0</Timestamp><DateUtc dt:dt="string">2020-10-05T08:23:53Z</DateUtc></StartTime><FrequencyChanges><FrequencyChange><Frequency dt:dt="r8">2699960000</Frequency><Timestamp dt:dt="r8">3.47004103949925E+15</Timestamp><Cur…	좌우반구com(CVF, UVF, BVF)_1-002-1	60.021	1.0.0.161	1	34067765	Professional	2.0.10.242	2.0.10.356	10-05-2020	2020-10-05 오전 8:23:53	17:23:53	2.0.10.252	91		1	{/}	성공	53	1	91	NULL	NULL	NULL	NULL	NULL	NULL	KSY2	List1	NULL	NULL	NULL	NULL	NULL	NULL	NULL	NULL	NULL	1	{/}	0	3	284432	0	{/}	309	284741
좌우반구com(CVF, UVF, BVF)_1	2	1	<?xml version="1.0"?>\n<Clock xmlns:dt="urn:schemas-microsoft-com:datatypes"><Description dt:dt="string">E-Prime Primary Realtime Clock</Description><StartTime><Timestamp dt:dt="int">0</Timestamp><DateUtc dt:dt="string">2020-10-05T08:23:53Z</DateUtc></StartTime><FrequencyChanges><FrequencyChange><Frequency dt:dt="r8">2699960000</Frequency><Timestamp dt:dt="r8">3.47004103949925E+15</Timestamp><Cur…	좌우반구com(CVF, UVF, BVF)_1-002-1	60.021	1.0.0.161	1	34067765	Professional	2.0.10.242	2.0.10.356	10-05-2020	2020-10-05 오전 8:23:53	17:23:53	2.0.10.252	269		1	{/}	세상	NULL	NULL	NULL	NULL	NULL	NULL	98	1	5	KSY2	List3	NULL	NULL	NULL	NULL	NULL	NULL	NULL	NULL	NULL	1	{/}	0	3	843971	0	{/}	485	844456
좌우반구com(CVF, UVF, BVF)_1	2	1	<?xml version="1.0"?>\n<Clock xmlns:dt="urn:schemas-microsoft-com:datatypes"><Description dt:dt="string">E-Prime Primary Realtime Clock</Description><StartTime><Timestamp dt:dt="int">0</Timestamp><DateUtc dt:dt="string">2020-10-05T08:23:53Z</DateUtc></StartTime><FrequencyChanges><FrequencyChange><Frequency dt:dt="r8">2699960000</Frequency><Timestamp dt:dt="r8">3.47004103949925E+15</Timestamp><Cur…	좌우반구com(CVF, UVF, BVF)_1-002-1	60.021	1.0.0.161	1	34067765	Professional	2.0.10.242	2.0.10.356	10-05-2020	2020-10-05 오전 8:23:53	17:23:53	2.0.10.252	259		1	{/}	소리	NULL	NULL	NULL	100	1	127	NULL	NULL	NULL	KSY2	List2	NULL	NULL	NULL	NULL	NULL	NULL	NULL	NULL	NULL	1	{/}	0	3	801436	0	{/}	461	801897
좌우반구com(CVF, UVF, BVF)_1	2	1	<?xml version="1.0"?>\n<Clock xmlns:dt="urn:schemas-microsoft-com:datatypes"><Description dt:dt="string">E-Prime Primary Realtime Clock</Description><StartTime><Timestamp dt:dt="int">0</Timestamp><DateUtc dt:dt="string">2020-10-05T08:23:53Z</DateUtc></StartTime><FrequencyChanges><FrequencyChange><Frequency dt:dt="r8">2699960000</Frequency><Timestamp dt:dt="r8">3.47004103949925E+15</Timestamp><Cur…	좌우반구com(CVF, UVF, BVF)_1-002-1	60.021	1.0.0.161	1	34067765	Professional	2.0.10.242	2.0.10.356	10-05-2020	2020-10-05 오전 8:23:53	17:23:53	2.0.10.252	195		1	{/}	소송	NULL	NULL	NULL	114	1	63	NULL	NULL	NULL	KSY2	List2	NULL	NULL	NULL	NULL	NULL	NULL	NULL	NULL	NULL	1	{/}	0	4	625864	0	{/}	466	626330
좌우반구com(CVF, UVF, BVF)_1	2	1	<?xml version="1.0"?>\n<Clock xmlns:dt="urn:schemas-microsoft-com:datatypes"><Description dt:dt="string">E-Prime Primary Realtime Clock</Description><StartTime><Timestamp dt:dt="int">0</Timestamp><DateUtc dt:dt="string">2020-10-05T08:23:53Z</DateUtc></StartTime><FrequencyChanges><FrequencyChange><Frequency dt:dt="r8">2699960000</Frequency><Timestamp dt:dt="r8">3.47004103949925E+15</Timestamp><Cur…	좌우반구com(CVF, UVF, BVF)_1-002-1	60.021	1.0.0.161	1	34067765	Professional	2.0.10.242	2.0.10.356	10-05-2020	2020-10-05 오전 8:23:53	17:23:53	2.0.10.252	152		1	{/}	속도	NULL	NULL	NULL	74	1	20	NULL	NULL	NULL	KSY2	List2	NULL	NULL	NULL	NULL	NULL	NULL	NULL	NULL	NULL	1	{/}	0	3	506805	0	{/}	430	507235
좌우반구com(CVF, UVF, BVF)_1	2	1	<?xml version="1.0"?>\n<Clock xmlns:dt="urn:schemas-microsoft-com:datatypes"><Description dt:dt="string">E-Prime Primary Realtime Clock</Description><StartTime><Timestamp dt:dt="int">0</Timestamp><DateUtc dt:dt="string">2020-10-05T08:23:53Z</DateUtc></StartTime><FrequencyChanges><FrequencyChange><Frequency dt:dt="r8">2699960000</Frequency><Timestamp dt:dt="r8">3.47004103949925E+15</Timestamp><Cur…	좌우반구com(CVF, UVF, BVF)_1-002-1	60.021	1.0.0.161	1	34067765	Professional	2.0.10.242	2.0.10.356	10-05-2020	2020-10-05 오전 8:23:53	17:23:53	2.0.10.252	387		2	z	송스	NULL	NULL	NULL	NULL	NULL	NULL	20	1	123	KSY3	List3	NULL	NULL	NULL	NULL	NULL	NULL	NULL	NULL	NULL	1	z	1	3	1185569	0	z	484	1186053
좌우반구com(CVF, UVF, BVF)_1	2	1	<?xml version="1.0"?>\n<Clock xmlns:dt="urn:schemas-microsoft-com:datatypes"><Description dt:dt="string">E-Prime Primary Realtime Clock</Description><StartTime><Timestamp dt:dt="int">0</Timestamp><DateUtc dt:dt="string">2020-10-05T08:23:53Z</DateUtc></StartTime><FrequencyChanges><FrequencyChange><Frequency dt:dt="r8">2699960000</Frequency><Timestamp dt:dt="r8">3.47004103949925E+15</Timestamp><Cur…	좌우반구com(CVF, UVF, BVF)_1-002-1	60.021	1.0.0.161	1	34067765	Professional	2.0.10.242	2.0.10.356	10-05-2020	2020-10-05 오전 8:23:53	17:23:53	2.0.10.252	92		2	z	송익	54	1	92	NULL	NULL	NULL	NULL	NULL	NULL	KSY3	List1	NULL	NULL	NULL	NULL	NULL	NULL	NULL	NULL	NULL	1	z	0	3	286948	0	z	449	287397
좌우반구com(CVF, UVF, BVF)_1	2	1	<?xml version="1.0"?>\n<Clock xmlns:dt="urn:schemas-microsoft-com:datatypes"><Description dt:dt="string">E-Prime Primary Realtime Clock</Description><StartTime><Timestamp dt:dt="int">0</Timestamp><DateUtc dt:dt="string">2020-10-05T08:23:53Z</DateUtc></StartTime><FrequencyChanges><FrequencyChange><Frequency dt:dt="r8">2699960000</Frequency><Timestamp dt:dt="r8">3.47004103949925E+15</Timestamp><Cur…	좌우반구com(CVF, UVF, BVF)_1-002-1	60.021	1.0.0.161	1	34067765	Professional	2.0.10.242	2.0.10.356	10-05-2020	2020-10-05 오전 8:23:53	17:23:53	2.0.10.252	348		1	{/}	수고	NULL	NULL	NULL	NULL	NULL	NULL	66	1	84	KSY2	List3	NULL	NULL	NULL	NULL	NULL	NULL	NULL	NULL	NULL	1	{/}	0	4	1071326	0	{/}	432	1071758
좌우반구com(CVF, UVF, BVF)_1	2	1	<?xml version="1.0"?>\n<Clock xmlns:dt="urn:schemas-microsoft-com:datatypes"><Description dt:dt="string">E-Prime Primary Realtime Clock</Description><StartTime><Timestamp dt:dt="int">0</Timestamp><DateUtc dt:dt="string">2020-10-05T08:23:53Z</DateUtc></StartTime><FrequencyChanges><FrequencyChange><Frequency dt:dt="r8">2699960000</Frequency><Timestamp dt:dt="r8">3.47004103949925E+15</Timestamp><Cur…	좌우반구com(CVF, UVF, BVF)_1-002-1	60.021	1.0.0.161	1	34067765	Professional	2.0.10.242	2.0.10.356	10-05-2020	2020-10-05 오전 8:23:53	17:23:53	2.0.10.252	128		1	{/}	수단	69	1	128	NULL	NULL	NULL	NULL	NULL	NULL	KSY2	List1	NULL	NULL	NULL	NULL	NULL	NULL	NULL	NULL	NULL	1	{/}	0	3	385597	0	{/}	519	386116
좌우반구com(CVF, UVF, BVF)_1	2	1	<?xml version="1.0"?>\n<Clock xmlns:dt="urn:schemas-microsoft-com:datatypes"><Description dt:dt="string">E-Prime Primary Realtime Clock</Description><StartTime><Timestamp dt:dt="int">0</Timestamp><DateUtc dt:dt="string">2020-10-05T08:23:53Z</DateUtc></StartTime><FrequencyChanges><FrequencyChange><Frequency dt:dt="r8">2699960000</Frequency><Timestamp dt:dt="r8">3.47004103949925E+15</Timestamp><Cur…	좌우반구com(CVF, UVF, BVF)_1-002-1	60.021	1.0.0.161	1	34067765	Professional	2.0.10.242	2.0.10.356	10-05-2020	2020-10-05 오전 8:23:53	17:23:53	2.0.10.252	296		1	{/}	수준	NULL	NULL	NULL	NULL	NULL	NULL	63	1	32	KSY2	List3	NULL	NULL	NULL	NULL	NULL	NULL	NULL	NULL	NULL	1	{/}	0	4	919129	0	{/}	439	919568
좌우반구com(CVF, UVF, BVF)_1	2	1	<?xml version="1.0"?>\n<Clock xmlns:dt="urn:schemas-microsoft-com:datatypes"><Description dt:dt="string">E-Prime Primary Realtime Clock</Description><StartTime><Timestamp dt:dt="int">0</Timestamp><DateUtc dt:dt="string">2020-10-05T08:23:53Z</DateUtc></StartTime><FrequencyChanges><FrequencyChange><Frequency dt:dt="r8">2699960000</Frequency><Timestamp dt:dt="r8">3.47004103949925E+15</Timestamp><Cur…	좌우반구com(CVF, UVF, BVF)_1-002-1	60.021	1.0.0.161	1	34067765	Professional	2.0.10.242	2.0.10.356	10-05-2020	2020-10-05 오전 8:23:53	17:23:53	2.0.10.252	291		2	z	숙국	NULL	NULL	NULL	NULL	NULL	NULL	10	1	27	KSY2	List3	NULL	NULL	NULL	NULL	NULL	NULL	NULL	NULL	NULL	1	z	0	4	905067	0	z	602	905669
좌우반구com(CVF, UVF, BVF)_1	2	1	<?xml version="1.0"?>\n<Clock xmlns:dt="urn:schemas-microsoft-com:datatypes"><Description dt:dt="string">E-Prime Primary Realtime Clock</Description><StartTime><Timestamp dt:dt="int">0</Timestamp><DateUtc dt:dt="string">2020-10-05T08:23:53Z</DateUtc></StartTime><FrequencyChanges><FrequencyChange><Frequency dt:dt="r8">2699960000</Frequency><Timestamp dt:dt="r8">3.47004103949925E+15</Timestamp><Cur…	좌우반구com(CVF, UVF, BVF)_1-002-1	60.021	1.0.0.161	1	34067765	Professional	2.0.10.242	2.0.10.356	10-05-2020	2020-10-05 오전 8:23:53	17:23:53	2.0.10.252	357		2	z	숙발	NULL	NULL	NULL	NULL	NULL	NULL	26	1	93	KSY3	List3	NULL	NULL	NULL	NULL	NULL	NULL	NULL	NULL	NULL	1	z	0	3	1096400	0	z	574	1096974
좌우반구com(CVF, UVF, BVF)_1	2	1	<?xml version="1.0"?>\n<Clock xmlns:dt="urn:schemas-microsoft-com:datatypes"><Description dt:dt="string">E-Prime Primary Realtime Clock</Description><StartTime><Timestamp dt:dt="int">0</Timestamp><DateUtc dt:dt="string">2020-10-05T08:23:53Z</DateUtc></StartTime><FrequencyChanges><FrequencyChange><Frequency dt:dt="r8">2699960000</Frequency><Timestamp dt:dt="r8">3.47004103949925E+15</Timestamp><Cur…	좌우반구com(CVF, UVF, BVF)_1-002-1	60.021	1.0.0.161	1	34067765	Professional	2.0.10.242	2.0.10.356	10-05-2020	2020-10-05 오전 8:23:53	17:23:53	2.0.10.252	110		1	{/}	숙소	90	1	110	NULL	NULL	NULL	NULL	NULL	NULL	KSY3	List1	NULL	NULL	NULL	NULL	NULL	NULL	NULL	NULL	NULL	1	{/}	0	4	335165	0	{/}	400	335565
좌우반구com(CVF, UVF, BVF)_1	2	1	<?xml version="1.0"?>\n<Clock xmlns:dt="urn:schemas-microsoft-com:datatypes"><Description dt:dt="string">E-Prime Primary Realtime Clock</Description><StartTime><Timestamp dt:dt="int">0</Timestamp><DateUtc dt:dt="string">2020-10-05T08:23:53Z</DateUtc></StartTime><FrequencyChanges><FrequencyChange><Frequency dt:dt="r8">2699960000</Frequency><Timestamp dt:dt="r8">3.47004103949925E+15</Timestamp><Cur…	좌우반구com(CVF, UVF, BVF)_1-002-1	60.021	1.0.0.161	1	34067765	Professional	2.0.10.242	2.0.10.356	10-05-2020	2020-10-05 오전 8:23:53	17:23:53	2.0.10.252	354		2	z	술감	NULL	NULL	NULL	NULL	NULL	NULL	77	1	90	KSY3	List3	NULL	NULL	NULL	NULL	NULL	NULL	NULL	NULL	NULL	0	z	0	3	1088070	0	{/}	552	1088622
좌우반구com(CVF, UVF, BVF)_1	2	1	<?xml version="1.0"?>\n<Clock xmlns:dt="urn:schemas-microsoft-com:datatypes"><Description dt:dt="string">E-Prime Primary Realtime Clock</Description><StartTime><Timestamp dt:dt="int">0</Timestamp><DateUtc dt:dt="string">2020-10-05T08:23:53Z</DateUtc></StartTime><FrequencyChanges><FrequencyChange><Frequency dt:dt="r8">2699960000</Frequency><Timestamp dt:dt="r8">3.47004103949925E+15</Timestamp><Cur…	좌우반구com(CVF, UVF, BVF)_1-002-1	60.021	1.0.0.161	1	34067765	Professional	2.0.10.242	2.0.10.356	10-05-2020	2020-10-05 오전 8:23:53	17:23:53	2.0.10.252	34		2	z	술목	77	1	34	NULL	NULL	NULL	NULL	NULL	NULL	KSY4	List1	NULL	NULL	NULL	NULL	NULL	NULL	NULL	NULL	NULL	1	z	0	3	125404	0	z	515	125919
좌우반구com(CVF, UVF, BVF)_1	2	1	<?xml version="1.0"?>\n<Clock xmlns:dt="urn:schemas-microsoft-com:datatypes"><Description dt:dt="string">E-Prime Primary Realtime Clock</Description><StartTime><Timestamp dt:dt="int">0</Timestamp><DateUtc dt:dt="string">2020-10-05T08:23:53Z</DateUtc></StartTime><FrequencyChanges><FrequencyChange><Frequency dt:dt="r8">2699960000</Frequency><Timestamp dt:dt="r8">3.47004103949925E+15</Timestamp><Cur…	좌우반구com(CVF, UVF, BVF)_1-002-1	60.021	1.0.0.161	1	34067765	Professional	2.0.10.242	2.0.10.356	10-05-2020	2020-10-05 오전 8:23:53	17:23:53	2.0.10.252	332		2	z	스위	NULL	NULL	NULL	NULL	NULL	NULL	118	1	68	KSY2	List3	NULL	NULL	NULL	NULL	NULL	NULL	NULL	NULL	NULL	1	z	0	4	1024609	0	z	774	1025383
좌우반구com(CVF, UVF, BVF)_1	2	1	<?xml version="1.0"?>\n<Clock xmlns:dt="urn:schemas-microsoft-com:datatypes"><Description dt:dt="string">E-Prime Primary Realtime Clock</Description><StartTime><Timestamp dt:dt="int">0</Timestamp><DateUtc dt:dt="string">2020-10-05T08:23:53Z</DateUtc></StartTime><FrequencyChanges><FrequencyChange><Frequency dt:dt="r8">2699960000</Frequency><Timestamp dt:dt="r8">3.47004103949925E+15</Timestamp><Cur…	좌우반구com(CVF, UVF, BVF)_1-002-1	60.021	1.0.0.161	1	34067765	Professional	2.0.10.242	2.0.10.356	10-05-2020	2020-10-05 오전 8:23:53	17:23:53	2.0.10.252	49		2	z	스진	41	1	49	NULL	NULL	NULL	NULL	NULL	NULL	KSY3	List1	NULL	NULL	NULL	NULL	NULL	NULL	NULL	NULL	NULL	1	z	0	3	168639	0	z	623	169262
좌우반구com(CVF, UVF, BVF)_1	2	1	<?xml version="1.0"?>\n<Clock xmlns:dt="urn:schemas-microsoft-com:datatypes"><Description dt:dt="string">E-Prime Primary Realtime Clock</Description><StartTime><Timestamp dt:dt="int">0</Timestamp><DateUtc dt:dt="string">2020-10-05T08:23:53Z</DateUtc></StartTime><FrequencyChanges><FrequencyChange><Frequency dt:dt="r8">2699960000</Frequency><Timestamp dt:dt="r8">3.47004103949925E+15</Timestamp><Cur…	좌우반구com(CVF, UVF, BVF)_1-002-1	60.021	1.0.0.161	1	34067765	Professional	2.0.10.242	2.0.10.356	10-05-2020	2020-10-05 오전 8:23:53	17:23:53	2.0.10.252	253		2	z	스향	NULL	NULL	NULL	7	1	121	NULL	NULL	NULL	KSY3	List2	NULL	NULL	NULL	NULL	NULL	NULL	NULL	NULL	NULL	1	z	0	4	784009	0	z	592	784601
좌우반구com(CVF, UVF, BVF)_1	2	1	<?xml version="1.0"?>\n<Clock xmlns:dt="urn:schemas-microsoft-com:datatypes"><Description dt:dt="string">E-Prime Primary Realtime Clock</Description><StartTime><Timestamp dt:dt="int">0</Timestamp><DateUtc dt:dt="string">2020-10-05T08:23:53Z</DateUtc></StartTime><FrequencyChanges><FrequencyChange><Frequency dt:dt="r8">2699960000</Frequency><Timestamp dt:dt="r8">3.47004103949925E+15</Timestamp><Cur…	좌우반구com(CVF, UVF, BVF)_1-002-1	60.021	1.0.0.161	1	34067765	Professional	2.0.10.242	2.0.10.356	10-05-2020	2020-10-05 오전 8:23:53	17:23:53	2.0.10.252	3		2	z	습나	63	1	3	NULL	NULL	NULL	NULL	NULL	NULL	KSY3	List1	NULL	NULL	NULL	NULL	NULL	NULL	NULL	NULL	NULL	1	z	0	3	39167	0	z	505	39672
좌우반구com(CVF, UVF, BVF)_1	2	1	<?xml version="1.0"?>\n<Clock xmlns:dt="urn:schemas-microsoft-com:datatypes"><Description dt:dt="string">E-Prime Primary Realtime Clock</Description><StartTime><Timestamp dt:dt="int">0</Timestamp><DateUtc dt:dt="string">2020-10-05T08:23:53Z</DateUtc></StartTime><FrequencyChanges><FrequencyChange><Frequency dt:dt="r8">2699960000</Frequency><Timestamp dt:dt="r8">3.47004103949925E+15</Timestamp><Cur…	좌우반구com(CVF, UVF, BVF)_1-002-1	60.021	1.0.0.161	1	34067765	Professional	2.0.10.242	2.0.10.356	10-05-2020	2020-10-05 오전 8:23:53	17:23:53	2.0.10.252	328		2	z	습필	NULL	NULL	NULL	NULL	NULL	NULL	21	1	64	KSY2	List3	NULL	NULL	NULL	NULL	NULL	NULL	NULL	NULL	NULL	0	z	0	3	1011130	0		0	0
좌우반구com(CVF, UVF, BVF)_1	2	1	<?xml version="1.0"?>\n<Clock xmlns:dt="urn:schemas-microsoft-com:datatypes"><Description dt:dt="string">E-Prime Primary Realtime Clock</Description><StartTime><Timestamp dt:dt="int">0</Timestamp><DateUtc dt:dt="string">2020-10-05T08:23:53Z</DateUtc></StartTime><FrequencyChanges><FrequencyChange><Frequency dt:dt="r8">2699960000</Frequency><Timestamp dt:dt="r8">3.47004103949925E+15</Timestamp><Cur…	좌우반구com(CVF, UVF, BVF)_1-002-1	60.021	1.0.0.161	1	34067765	Professional	2.0.10.242	2.0.10.356	10-05-2020	2020-10-05 오전 8:23:53	17:23:53	2.0.10.252	233		1	{/}	시간	NULL	NULL	NULL	130	1	101	NULL	NULL	NULL	KSY3	List2	NULL	NULL	NULL	NULL	NULL	NULL	NULL	NULL	NULL	1	{/}	1	3	729044	0	{/}	557	729601
좌우반구com(CVF, UVF, BVF)_1	2	1	<?xml version="1.0"?>\n<Clock xmlns:dt="urn:schemas-microsoft-com:datatypes"><Description dt:dt="string">E-Prime Primary Realtime Clock</Description><StartTime><Timestamp dt:dt="int">0</Timestamp><DateUtc dt:dt="string">2020-10-05T08:23:53Z</DateUtc></StartTime><FrequencyChanges><FrequencyChange><Frequency dt:dt="r8">2699960000</Frequency><Timestamp dt:dt="r8">3.47004103949925E+15</Timestamp><Cur…	좌우반구com(CVF, UVF, BVF)_1-002-1	60.021	1.0.0.161	1	34067765	Professional	2.0.10.242	2.0.10.356	10-05-2020	2020-10-05 오전 8:23:53	17:23:53	2.0.10.252	54		1	{/}	시기	58	1	54	NULL	NULL	NULL	NULL	NULL	NULL	KSY3	List1	NULL	NULL	NULL	NULL	NULL	NULL	NULL	NULL	NULL	1	{/}	1	3	182767	0	{/}	1103	183870
좌우반구com(CVF, UVF, BVF)_1	2	1	<?xml version="1.0"?>\n<Clock xmlns:dt="urn:schemas-microsoft-com:datatypes"><Description dt:dt="string">E-Prime Primary Realtime Clock</Description><StartTime><Timestamp dt:dt="int">0</Timestamp><DateUtc dt:dt="string">2020-10-05T08:23:53Z</DateUtc></StartTime><FrequencyChanges><FrequencyChange><Frequency dt:dt="r8">2699960000</Frequency><Timestamp dt:dt="r8">3.47004103949925E+15</Timestamp><Cur…	좌우반구com(CVF, UVF, BVF)_1-002-1	60.021	1.0.0.161	1	34067765	Professional	2.0.10.242	2.0.10.356	10-05-2020	2020-10-05 오전 8:23:53	17:23:53	2.0.10.252	180		1	{/}	시대	NULL	NULL	NULL	56	1	48	NULL	NULL	NULL	KSY3	List2	NULL	NULL	NULL	NULL	NULL	NULL	NULL	NULL	NULL	1	{/}	0	3	585061	0	{/}	422	585483
좌우반구com(CVF, UVF, BVF)_1	2	1	<?xml version="1.0"?>\n<Clock xmlns:dt="urn:schemas-microsoft-com:datatypes"><Description dt:dt="string">E-Prime Primary Realtime Clock</Description><StartTime><Timestamp dt:dt="int">0</Timestamp><DateUtc dt:dt="string">2020-10-05T08:23:53Z</DateUtc></StartTime><FrequencyChanges><FrequencyChange><Frequency dt:dt="r8">2699960000</Frequency><Timestamp dt:dt="r8">3.47004103949925E+15</Timestamp><Cur…	좌우반구com(CVF, UVF, BVF)_1-002-1	60.021	1.0.0.161	1	34067765	Professional	2.0.10.242	2.0.10.356	10-05-2020	2020-10-05 오전 8:23:53	17:23:53	2.0.10.252	322		1	{/}	시도	NULL	NULL	NULL	NULL	NULL	NULL	93	1	58	KSY3	List3	NULL	NULL	NULL	NULL	NULL	NULL	NULL	NULL	NULL	1	{/}	1	3	994252	0	{/}	675	994927
좌우반구com(CVF, UVF, BVF)_1	2	1	<?xml version="1.0"?>\n<Clock xmlns:dt="urn:schemas-microsoft-com:datatypes"><Description dt:dt="string">E-Prime Primary Realtime Clock</Description><StartTime><Timestamp dt:dt="int">0</Timestamp><DateUtc dt:dt="string">2020-10-05T08:23:53Z</DateUtc></StartTime><FrequencyChanges><FrequencyChange><Frequency dt:dt="r8">2699960000</Frequency><Timestamp dt:dt="r8">3.47004103949925E+15</Timestamp><Cur…	좌우반구com(CVF, UVF, BVF)_1-002-1	60.021	1.0.0.161	1	34067765	Professional	2.0.10.242	2.0.10.356	10-05-2020	2020-10-05 오전 8:23:53	17:23:53	2.0.10.252	13		2	z	시질	23	1	13	NULL	NULL	NULL	NULL	NULL	NULL	KSY	List1	0		0	0	66125	183		0	0	1	z	0	3	66308	0	z	699	67007
좌우반구com(CVF, UVF, BVF)_1	2	1	<?xml version="1.0"?>\n<Clock xmlns:dt="urn:schemas-microsoft-com:datatypes"><Description dt:dt="string">E-Prime Primary Realtime Clock</Description><StartTime><Timestamp dt:dt="int">0</Timestamp><DateUtc dt:dt="string">2020-10-05T08:23:53Z</DateUtc></StartTime><FrequencyChanges><FrequencyChange><Frequency dt:dt="r8">2699960000</Frequency><Timestamp dt:dt="r8">3.47004103949925E+15</Timestamp><Cur…	좌우반구com(CVF, UVF, BVF)_1-002-1	60.021	1.0.0.161	1	34067765	Professional	2.0.10.242	2.0.10.356	10-05-2020	2020-10-05 오전 8:23:53	17:23:53	2.0.10.252	75		1	{/}	식비	94	1	75	NULL	NULL	NULL	NULL	NULL	NULL	KSY3	List1	NULL	NULL	NULL	NULL	NULL	NULL	NULL	NULL	NULL	1	{/}	0	3	240664	0	{/}	615	241279
좌우반구com(CVF, UVF, BVF)_1	2	1	<?xml version="1.0"?>\n<Clock xmlns:dt="urn:schemas-microsoft-com:datatypes"><Description dt:dt="string">E-Prime Primary Realtime Clock</Description><StartTime><Timestamp dt:dt="int">0</Timestamp><DateUtc dt:dt="string">2020-10-05T08:23:53Z</DateUtc></StartTime><FrequencyChanges><FrequencyChange><Frequency dt:dt="r8">2699960000</Frequency><Timestamp dt:dt="r8">3.47004103949925E+15</Timestamp><Cur…	좌우반구com(CVF, UVF, BVF)_1-002-1	60.021	1.0.0.161	1	34067765	Professional	2.0.10.242	2.0.10.356	10-05-2020	2020-10-05 오전 8:23:53	17:23:53	2.0.10.252	39		2	z	식차	66	1	39	NULL	NULL	NULL	NULL	NULL	NULL	KSY	List1	0		0	-1	139549	183		0	0	1	z	1	3	139732	0	z	763	140495
좌우반구com(CVF, UVF, BVF)_1	2	1	<?xml version="1.0"?>\n<Clock xmlns:dt="urn:schemas-microsoft-com:datatypes"><Description dt:dt="string">E-Prime Primary Realtime Clock</Description><StartTime><Timestamp dt:dt="int">0</Timestamp><DateUtc dt:dt="string">2020-10-05T08:23:53Z</DateUtc></StartTime><FrequencyChanges><FrequencyChange><Frequency dt:dt="r8">2699960000</Frequency><Timestamp dt:dt="r8">3.47004103949925E+15</Timestamp><Cur…	좌우반구com(CVF, UVF, BVF)_1-002-1	60.021	1.0.0.161	1	34067765	Professional	2.0.10.242	2.0.10.356	10-05-2020	2020-10-05 오전 8:23:53	17:23:53	2.0.10.252	201		1	{/}	식탁	NULL	NULL	NULL	98	1	69	NULL	NULL	NULL	KSY3	List2	NULL	NULL	NULL	NULL	NULL	NULL	NULL	NULL	NULL	1	{/}	0	4	642125	0	{/}	413	642538
좌우반구com(CVF, UVF, BVF)_1	2	1	<?xml version="1.0"?>\n<Clock xmlns:dt="urn:schemas-microsoft-com:datatypes"><Description dt:dt="string">E-Prime Primary Realtime Clock</Description><StartTime><Timestamp dt:dt="int">0</Timestamp><DateUtc dt:dt="string">2020-10-05T08:23:53Z</DateUtc></StartTime><FrequencyChanges><FrequencyChange><Frequency dt:dt="r8">2699960000</Frequency><Timestamp dt:dt="r8">3.47004103949925E+15</Timestamp><Cur…	좌우반구com(CVF, UVF, BVF)_1-002-1	60.021	1.0.0.161	1	34067765	Professional	2.0.10.242	2.0.10.356	10-05-2020	2020-10-05 오전 8:23:53	17:23:53	2.0.10.252	26		2	z	실락	115	1	26	NULL	NULL	NULL	NULL	NULL	NULL	KSY2	List1	NULL	NULL	NULL	NULL	NULL	NULL	NULL	NULL	NULL	1	z	0	4	103462	0	z	593	104055
좌우반구com(CVF, UVF, BVF)_1	2	1	<?xml version="1.0"?>\n<Clock xmlns:dt="urn:schemas-microsoft-com:datatypes"><Description dt:dt="string">E-Prime Primary Realtime Clock</Description><StartTime><Timestamp dt:dt="int">0</Timestamp><DateUtc dt:dt="string">2020-10-05T08:23:53Z</DateUtc></StartTime><FrequencyChanges><FrequencyChange><Frequency dt:dt="r8">2699960000</Frequency><Timestamp dt:dt="r8">3.47004103949925E+15</Timestamp><Cur…	좌우반구com(CVF, UVF, BVF)_1-002-1	60.021	1.0.0.161	1	34067765	Professional	2.0.10.242	2.0.10.356	10-05-2020	2020-10-05 오전 8:23:53	17:23:53	2.0.10.252	36		2	z	실작	102	1	36	NULL	NULL	NULL	NULL	NULL	NULL	KSY4	List1	NULL	NULL	NULL	NULL	NULL	NULL	NULL	NULL	NULL	1	z	1	3	130885	0	z	1050	131935
좌우반구com(CVF, UVF, BVF)_1	2	1	<?xml version="1.0"?>\n<Clock xmlns:dt="urn:schemas-microsoft-com:datatypes"><Description dt:dt="string">E-Prime Primary Realtime Clock</Description><StartTime><Timestamp dt:dt="int">0</Timestamp><DateUtc dt:dt="string">2020-10-05T08:23:53Z</DateUtc></StartTime><FrequencyChanges><FrequencyChange><Frequency dt:dt="r8">2699960000</Frequency><Timestamp dt:dt="r8">3.47004103949925E+15</Timestamp><Cur…	좌우반구com(CVF, UVF, BVF)_1-002-1	60.021	1.0.0.161	1	34067765	Professional	2.0.10.242	2.0.10.356	10-05-2020	2020-10-05 오전 8:23:53	17:23:53	2.0.10.252	38		1	{/}	실험	73	1	38	NULL	NULL	NULL	NULL	NULL	NULL	KSY3	List1	NULL	NULL	NULL	NULL	NULL	NULL	NULL	NULL	NULL	1	{/}	0	3	137000	0	{/}	535	137535
좌우반구com(CVF, UVF, BVF)_1	2	1	<?xml version="1.0"?>\n<Clock xmlns:dt="urn:schemas-microsoft-com:datatypes"><Description dt:dt="string">E-Prime Primary Realtime Clock</Description><StartTime><Timestamp dt:dt="int">0</Timestamp><DateUtc dt:dt="string">2020-10-05T08:23:53Z</DateUtc></StartTime><FrequencyChanges><FrequencyChange><Frequency dt:dt="r8">2699960000</Frequency><Timestamp dt:dt="r8">3.47004103949925E+15</Timestamp><Cur…	좌우반구com(CVF, UVF, BVF)_1-002-1	60.021	1.0.0.161	1	34067765	Professional	2.0.10.242	2.0.10.356	10-05-2020	2020-10-05 오전 8:23:53	17:23:53	2.0.10.252	209		1	{/}	심복	NULL	NULL	NULL	120	1	77	NULL	NULL	NULL	KSY3	List2	NULL	NULL	NULL	NULL	NULL	NULL	NULL	NULL	NULL	0	{/}	0	4	663651	0	z	463	664114
좌우반구com(CVF, UVF, BVF)_1	2	1	<?xml version="1.0"?>\n<Clock xmlns:dt="urn:schemas-microsoft-com:datatypes"><Description dt:dt="string">E-Prime Primary Realtime Clock</Description><StartTime><Timestamp dt:dt="int">0</Timestamp><DateUtc dt:dt="string">2020-10-05T08:23:53Z</DateUtc></StartTime><FrequencyChanges><FrequencyChange><Frequency dt:dt="r8">2699960000</Frequency><Timestamp dt:dt="r8">3.47004103949925E+15</Timestamp><Cur…	좌우반구com(CVF, UVF, BVF)_1-002-1	60.021	1.0.0.161	1	34067765	Professional	2.0.10.242	2.0.10.356	10-05-2020	2020-10-05 오전 8:23:53	17:23:53	2.0.10.252	380		1	{/}	심신	NULL	NULL	NULL	NULL	NULL	NULL	44	1	116	KSY3	List3	NULL	NULL	NULL	NULL	NULL	NULL	NULL	NULL	NULL	1	{/}	0	3	1165893	0	{/}	1200	1167093
좌우반구com(CVF, UVF, BVF)_1	2	1	<?xml version="1.0"?>\n<Clock xmlns:dt="urn:schemas-microsoft-com:datatypes"><Description dt:dt="string">E-Prime Primary Realtime Clock</Description><StartTime><Timestamp dt:dt="int">0</Timestamp><DateUtc dt:dt="string">2020-10-05T08:23:53Z</DateUtc></StartTime><FrequencyChanges><FrequencyChange><Frequency dt:dt="r8">2699960000</Frequency><Timestamp dt:dt="r8">3.47004103949925E+15</Timestamp><Cur…	좌우반구com(CVF, UVF, BVF)_1-002-1	60.021	1.0.0.161	1	34067765	Professional	2.0.10.242	2.0.10.356	10-05-2020	2020-10-05 오전 8:23:53	17:23:53	2.0.10.252	11		2	z	안실	124	1	11	NULL	NULL	NULL	NULL	NULL	NULL	KSY4	List1	NULL	NULL	NULL	NULL	NULL	NULL	NULL	NULL	NULL	1	z	0	3	60693	0	z	642	61335
좌우반구com(CVF, UVF, BVF)_1	2	1	<?xml version="1.0"?>\n<Clock xmlns:dt="urn:schemas-microsoft-com:datatypes"><Description dt:dt="string">E-Prime Primary Realtime Clock</Description><StartTime><Timestamp dt:dt="int">0</Timestamp><DateUtc dt:dt="string">2020-10-05T08:23:53Z</DateUtc></StartTime><FrequencyChanges><FrequencyChange><Frequency dt:dt="r8">2699960000</Frequency><Timestamp dt:dt="r8">3.47004103949925E+15</Timestamp><Cur…	좌우반구com(CVF, UVF, BVF)_1-002-1	60.021	1.0.0.161	1	34067765	Professional	2.0.10.242	2.0.10.356	10-05-2020	2020-10-05 오전 8:23:53	17:23:53	2.0.10.252	82		2	z	압례	92	1	82	NULL	NULL	NULL	NULL	NULL	NULL	KSY2	List1	NULL	NULL	NULL	NULL	NULL	NULL	NULL	NULL	NULL	1	z	0	3	260607	0	z	510	261117
좌우반구com(CVF, UVF, BVF)_1	2	1	<?xml version="1.0"?>\n<Clock xmlns:dt="urn:schemas-microsoft-com:datatypes"><Description dt:dt="string">E-Prime Primary Realtime Clock</Description><StartTime><Timestamp dt:dt="int">0</Timestamp><DateUtc dt:dt="string">2020-10-05T08:23:53Z</DateUtc></StartTime><FrequencyChanges><FrequencyChange><Frequency dt:dt="r8">2699960000</Frequency><Timestamp dt:dt="r8">3.47004103949925E+15</Timestamp><Cur…	좌우반구com(CVF, UVF, BVF)_1-002-1	60.021	1.0.0.161	1	34067765	Professional	2.0.10.242	2.0.10.356	10-05-2020	2020-10-05 오전 8:23:53	17:23:53	2.0.10.252	376		1	{/}	압축	NULL	NULL	NULL	NULL	NULL	NULL	109	1	112	KSY3	List3	NULL	NULL	NULL	NULL	NULL	NULL	NULL	NULL	NULL	1	{/}	0	4	1154214	0	{/}	1119	1155333
좌우반구com(CVF, UVF, BVF)_1	2	1	<?xml version="1.0"?>\n<Clock xmlns:dt="urn:schemas-microsoft-com:datatypes"><Description dt:dt="string">E-Prime Primary Realtime Clock</Description><StartTime><Timestamp dt:dt="int">0</Timestamp><DateUtc dt:dt="string">2020-10-05T08:23:53Z</DateUtc></StartTime><FrequencyChanges><FrequencyChange><Frequency dt:dt="r8">2699960000</Frequency><Timestamp dt:dt="r8">3.47004103949925E+15</Timestamp><Cur…	좌우반구com(CVF, UVF, BVF)_1-002-1	60.021	1.0.0.161	1	34067765	Professional	2.0.10.242	2.0.10.356	10-05-2020	2020-10-05 오전 8:23:53	17:23:53	2.0.10.252	377		2	z	양간	NULL	NULL	NULL	NULL	NULL	NULL	70	1	113	KSY2	List3	NULL	NULL	NULL	NULL	NULL	NULL	NULL	NULL	NULL	1	z	0	4	1157546	0	z	491	1158037
좌우반구com(CVF, UVF, BVF)_1	2	1	<?xml version="1.0"?>\n<Clock xmlns:dt="urn:schemas-microsoft-com:datatypes"><Description dt:dt="string">E-Prime Primary Realtime Clock</Description><StartTime><Timestamp dt:dt="int">0</Timestamp><DateUtc dt:dt="string">2020-10-05T08:23:53Z</DateUtc></StartTime><FrequencyChanges><FrequencyChange><Frequency dt:dt="r8">2699960000</Frequency><Timestamp dt:dt="r8">3.47004103949925E+15</Timestamp><Cur…	좌우반구com(CVF, UVF, BVF)_1-002-1	60.021	1.0.0.161	1	34067765	Professional	2.0.10.242	2.0.10.356	10-05-2020	2020-10-05 오전 8:23:53	17:23:53	2.0.10.252	142		2	z	양급	NULL	NULL	NULL	82	1	10	NULL	NULL	NULL	KSY	List2	0		0	0	478865	183		0	0	1	z	0	3	479048	0	z	891	479939
좌우반구com(CVF, UVF, BVF)_1	2	1	<?xml version="1.0"?>\n<Clock xmlns:dt="urn:schemas-microsoft-com:datatypes"><Description dt:dt="string">E-Prime Primary Realtime Clock</Description><StartTime><Timestamp dt:dt="int">0</Timestamp><DateUtc dt:dt="string">2020-10-05T08:23:53Z</DateUtc></StartTime><FrequencyChanges><FrequencyChange><Frequency dt:dt="r8">2699960000</Frequency><Timestamp dt:dt="r8">3.47004103949925E+15</Timestamp><Cur…	좌우반구com(CVF, UVF, BVF)_1-002-1	60.021	1.0.0.161	1	34067765	Professional	2.0.10.242	2.0.10.356	10-05-2020	2020-10-05 오전 8:23:53	17:23:53	2.0.10.252	138		1	{/}	양념	NULL	NULL	NULL	44	1	6	NULL	NULL	NULL	KSY3	List2	NULL	NULL	NULL	NULL	NULL	NULL	NULL	NULL	NULL	1	{/}	0	3	467935	0	{/}	461	468396
좌우반구com(CVF, UVF, BVF)_1	2	1	<?xml version="1.0"?>\n<Clock xmlns:dt="urn:schemas-microsoft-com:datatypes"><Description dt:dt="string">E-Prime Primary Realtime Clock</Description><StartTime><Timestamp dt:dt="int">0</Timestamp><DateUtc dt:dt="string">2020-10-05T08:23:53Z</DateUtc></StartTime><FrequencyChanges><FrequencyChange><Frequency dt:dt="r8">2699960000</Frequency><Timestamp dt:dt="r8">3.47004103949925E+15</Timestamp><Cur…	좌우반구com(CVF, UVF, BVF)_1-002-1	60.021	1.0.0.161	1	34067765	Professional	2.0.10.242	2.0.10.356	10-05-2020	2020-10-05 오전 8:23:53	17:23:53	2.0.10.252	111		2	z	양최	131	1	111	NULL	NULL	NULL	NULL	NULL	NULL	KSY3	List1	NULL	NULL	NULL	NULL	NULL	NULL	NULL	NULL	NULL	1	z	0	4	337764	0	z	633	338397
좌우반구com(CVF, UVF, BVF)_1	2	1	<?xml version="1.0"?>\n<Clock xmlns:dt="urn:schemas-microsoft-com:datatypes"><Description dt:dt="string">E-Prime Primary Realtime Clock</Description><StartTime><Timestamp dt:dt="int">0</Timestamp><DateUtc dt:dt="string">2020-10-05T08:23:53Z</DateUtc></StartTime><FrequencyChanges><FrequencyChange><Frequency dt:dt="r8">2699960000</Frequency><Timestamp dt:dt="r8">3.47004103949925E+15</Timestamp><Cur…	좌우반구com(CVF, UVF, BVF)_1-002-1	60.021	1.0.0.161	1	34067765	Professional	2.0.10.242	2.0.10.356	10-05-2020	2020-10-05 오전 8:23:53	17:23:53	2.0.10.252	50		1	{/}	어휘	26	1	50	NULL	NULL	NULL	NULL	NULL	NULL	KSY3	List1	NULL	NULL	NULL	NULL	NULL	NULL	NULL	NULL	NULL	1	{/}	0	3	171471	0	{/}	527	171998
좌우반구com(CVF, UVF, BVF)_1	2	1	<?xml version="1.0"?>\n<Clock xmlns:dt="urn:schemas-microsoft-com:datatypes"><Description dt:dt="string">E-Prime Primary Realtime Clock</Description><StartTime><Timestamp dt:dt="int">0</Timestamp><DateUtc dt:dt="string">2020-10-05T08:23:53Z</DateUtc></StartTime><FrequencyChanges><FrequencyChange><Frequency dt:dt="r8">2699960000</Frequency><Timestamp dt:dt="r8">3.47004103949925E+15</Timestamp><Cur…	좌우반구com(CVF, UVF, BVF)_1-002-1	60.021	1.0.0.161	1	34067765	Professional	2.0.10.242	2.0.10.356	10-05-2020	2020-10-05 오전 8:23:53	17:23:53	2.0.10.252	221		2	z	엄도	NULL	NULL	NULL	36	1	89	NULL	NULL	NULL	KSY4	List2	NULL	NULL	NULL	NULL	NULL	NULL	NULL	NULL	NULL	1	z	0	3	695856	0	z	689	696545
좌우반구com(CVF, UVF, BVF)_1	2	1	<?xml version="1.0"?>\n<Clock xmlns:dt="urn:schemas-microsoft-com:datatypes"><Description dt:dt="string">E-Prime Primary Realtime Clock</Description><StartTime><Timestamp dt:dt="int">0</Timestamp><DateUtc dt:dt="string">2020-10-05T08:23:53Z</DateUtc></StartTime><FrequencyChanges><FrequencyChange><Frequency dt:dt="r8">2699960000</Frequency><Timestamp dt:dt="r8">3.47004103949925E+15</Timestamp><Cur…	좌우반구com(CVF, UVF, BVF)_1-002-1	60.021	1.0.0.161	1	34067765	Professional	2.0.10.242	2.0.10.356	10-05-2020	2020-10-05 오전 8:23:53	17:23:53	2.0.10.252	268		1	{/}	엄마	NULL	NULL	NULL	NULL	NULL	NULL	6	1	4	KSY3	List3	NULL	NULL	NULL	NULL	NULL	NULL	NULL	NULL	NULL	1	{/}	0	3	841172	0	{/}	604	841776
좌우반구com(CVF, UVF, BVF)_1	2	1	<?xml version="1.0"?>\n<Clock xmlns:dt="urn:schemas-microsoft-com:datatypes"><Description dt:dt="string">E-Prime Primary Realtime Clock</Description><StartTime><Timestamp dt:dt="int">0</Timestamp><DateUtc dt:dt="string">2020-10-05T08:23:53Z</DateUtc></StartTime><FrequencyChanges><FrequencyChange><Frequency dt:dt="r8">2699960000</Frequency><Timestamp dt:dt="r8">3.47004103949925E+15</Timestamp><Cur…	좌우반구com(CVF, UVF, BVF)_1-002-1	60.021	1.0.0.161	1	34067765	Professional	2.0.10.242	2.0.10.356	10-05-2020	2020-10-05 오전 8:23:53	17:23:53	2.0.10.252	230		2	z	엇압	NULL	NULL	NULL	62	1	98	NULL	NULL	NULL	KSY4	List2	NULL	NULL	NULL	NULL	NULL	NULL	NULL	NULL	NULL	1	z	0	4	720731	0	z	478	721209
좌우반구com(CVF, UVF, BVF)_1	2	1	<?xml version="1.0"?>\n<Clock xmlns:dt="urn:schemas-microsoft-com:datatypes"><Description dt:dt="string">E-Prime Primary Realtime Clock</Description><StartTime><Timestamp dt:dt="int">0</Timestamp><DateUtc dt:dt="string">2020-10-05T08:23:53Z</DateUtc></StartTime><FrequencyChanges><FrequencyChange><Frequency dt:dt="r8">2699960000</Frequency><Timestamp dt:dt="r8">3.47004103949925E+15</Timestamp><Cur…	좌우반구com(CVF, UVF, BVF)_1-002-1	60.021	1.0.0.161	1	34067765	Professional	2.0.10.242	2.0.10.356	10-05-2020	2020-10-05 오전 8:23:53	17:23:53	2.0.10.252	350		2	z	여별	NULL	NULL	NULL	NULL	NULL	NULL	54	1	86	KSY3	List3	NULL	NULL	NULL	NULL	NULL	NULL	NULL	NULL	NULL	0	z	0	3	1076574	0	{/}	1184	1077758
좌우반구com(CVF, UVF, BVF)_1	2	1	<?xml version="1.0"?>\n<Clock xmlns:dt="urn:schemas-microsoft-com:datatypes"><Description dt:dt="string">E-Prime Primary Realtime Clock</Description><StartTime><Timestamp dt:dt="int">0</Timestamp><DateUtc dt:dt="string">2020-10-05T08:23:53Z</DateUtc></StartTime><FrequencyChanges><FrequencyChange><Frequency dt:dt="r8">2699960000</Frequency><Timestamp dt:dt="r8">3.47004103949925E+15</Timestamp><Cur…	좌우반구com(CVF, UVF, BVF)_1-002-1	60.021	1.0.0.161	1	34067765	Professional	2.0.10.242	2.0.10.356	10-05-2020	2020-10-05 오전 8:23:53	17:23:53	2.0.10.252	340		2	z	여본	NULL	NULL	NULL	NULL	NULL	NULL	24	1	76	KSY2	List3	NULL	NULL	NULL	NULL	NULL	NULL	NULL	NULL	NULL	1	z	0	3	1047917	0	z	545	1048462
좌우반구com(CVF, UVF, BVF)_1	2	1	<?xml version="1.0"?>\n<Clock xmlns:dt="urn:schemas-microsoft-com:datatypes"><Description dt:dt="string">E-Prime Primary Realtime Clock</Description><StartTime><Timestamp dt:dt="int">0</Timestamp><DateUtc dt:dt="string">2020-10-05T08:23:53Z</DateUtc></StartTime><FrequencyChanges><FrequencyChange><Frequency dt:dt="r8">2699960000</Frequency><Timestamp dt:dt="r8">3.47004103949925E+15</Timestamp><Cur…	좌우반구com(CVF, UVF, BVF)_1-002-1	60.021	1.0.0.161	1	34067765	Professional	2.0.10.242	2.0.10.356	10-05-2020	2020-10-05 오전 8:23:53	17:23:53	2.0.10.252	42		1	{/}	여생	27	1	42	NULL	NULL	NULL	NULL	NULL	NULL	KSY3	List1	NULL	NULL	NULL	NULL	NULL	NULL	NULL	NULL	NULL	1	{/}	0	4	148663	0	{/}	671	149334
좌우반구com(CVF, UVF, BVF)_1	2	1	<?xml version="1.0"?>\n<Clock xmlns:dt="urn:schemas-microsoft-com:datatypes"><Description dt:dt="string">E-Prime Primary Realtime Clock</Description><StartTime><Timestamp dt:dt="int">0</Timestamp><DateUtc dt:dt="string">2020-10-05T08:23:53Z</DateUtc></StartTime><FrequencyChanges><FrequencyChange><Frequency dt:dt="r8">2699960000</Frequency><Timestamp dt:dt="r8">3.47004103949925E+15</Timestamp><Cur…	좌우반구com(CVF, UVF, BVF)_1-002-1	60.021	1.0.0.161	1	34067765	Professional	2.0.10.242	2.0.10.356	10-05-2020	2020-10-05 오전 8:23:53	17:23:53	2.0.10.252	76		2	z	열례	47	1	76	NULL	NULL	NULL	NULL	NULL	NULL	KSY	List1	0		1	-1	243296	184		0	0	1	z	0	4	243480	0	z	438	243918
좌우반구com(CVF, UVF, BVF)_1	2	1	<?xml version="1.0"?>\n<Clock xmlns:dt="urn:schemas-microsoft-com:datatypes"><Description dt:dt="string">E-Prime Primary Realtime Clock</Description><StartTime><Timestamp dt:dt="int">0</Timestamp><DateUtc dt:dt="string">2020-10-05T08:23:53Z</DateUtc></StartTime><FrequencyChanges><FrequencyChange><Frequency dt:dt="r8">2699960000</Frequency><Timestamp dt:dt="r8">3.47004103949925E+15</Timestamp><Cur…	좌우반구com(CVF, UVF, BVF)_1-002-1	60.021	1.0.0.161	1	34067765	Professional	2.0.10.242	2.0.10.356	10-05-2020	2020-10-05 오전 8:23:53	17:23:53	2.0.10.252	200		2	z	열박	NULL	NULL	NULL	117	1	68	NULL	NULL	NULL	KSY	List2	0		0	-1	639259	183		0	0	1	z	1	3	639442	0	z	480	639922
좌우반구com(CVF, UVF, BVF)_1	2	1	<?xml version="1.0"?>\n<Clock xmlns:dt="urn:schemas-microsoft-com:datatypes"><Description dt:dt="string">E-Prime Primary Realtime Clock</Description><StartTime><Timestamp dt:dt="int">0</Timestamp><DateUtc dt:dt="string">2020-10-05T08:23:53Z</DateUtc></StartTime><FrequencyChanges><FrequencyChange><Frequency dt:dt="r8">2699960000</Frequency><Timestamp dt:dt="r8">3.47004103949925E+15</Timestamp><Cur…	좌우반구com(CVF, UVF, BVF)_1-002-1	60.021	1.0.0.161	1	34067765	Professional	2.0.10.242	2.0.10.356	10-05-2020	2020-10-05 오전 8:23:53	17:23:53	2.0.10.252	218		2	z	열응	NULL	NULL	NULL	17	1	86	NULL	NULL	NULL	KSY2	List2	NULL	NULL	NULL	NULL	NULL	NULL	NULL	NULL	NULL	1	z	0	3	687742	0	z	540	688282
좌우반구com(CVF, UVF, BVF)_1	2	1	<?xml version="1.0"?>\n<Clock xmlns:dt="urn:schemas-microsoft-com:datatypes"><Description dt:dt="string">E-Prime Primary Realtime Clock</Description><StartTime><Timestamp dt:dt="int">0</Timestamp><DateUtc dt:dt="string">2020-10-05T08:23:53Z</DateUtc></StartTime><FrequencyChanges><FrequencyChange><Frequency dt:dt="r8">2699960000</Frequency><Timestamp dt:dt="r8">3.47004103949925E+15</Timestamp><Cur…	좌우반구com(CVF, UVF, BVF)_1-002-1	60.021	1.0.0.161	1	34067765	Professional	2.0.10.242	2.0.10.356	10-05-2020	2020-10-05 오전 8:23:53	17:23:53	2.0.10.252	147		1	{/}	열정	NULL	NULL	NULL	97	1	15	NULL	NULL	NULL	KSY3	List2	NULL	NULL	NULL	NULL	NULL	NULL	NULL	NULL	NULL	1	{/}	0	3	492943	0	{/}	806	493749
좌우반구com(CVF, UVF, BVF)_1	2	1	<?xml version="1.0"?>\n<Clock xmlns:dt="urn:schemas-microsoft-com:datatypes"><Description dt:dt="string">E-Prime Primary Realtime Clock</Description><StartTime><Timestamp dt:dt="int">0</Timestamp><DateUtc dt:dt="string">2020-10-05T08:23:53Z</DateUtc></StartTime><FrequencyChanges><FrequencyChange><Frequency dt:dt="r8">2699960000</Frequency><Timestamp dt:dt="r8">3.47004103949925E+15</Timestamp><Cur…	좌우반구com(CVF, UVF, BVF)_1-002-1	60.021	1.0.0.161	1	34067765	Professional	2.0.10.242	2.0.10.356	10-05-2020	2020-10-05 오전 8:23:53	17:23:53	2.0.10.252	179		1	{/}	오류	NULL	NULL	NULL	119	1	47	NULL	NULL	NULL	KSY3	List2	NULL	NULL	NULL	NULL	NULL	NULL	NULL	NULL	NULL	1	{/}	1	3	582395	0	{/}	472	582867
좌우반구com(CVF, UVF, BVF)_1	2	1	<?xml version="1.0"?>\n<Clock xmlns:dt="urn:schemas-microsoft-com:datatypes"><Description dt:dt="string">E-Prime Primary Realtime Clock</Description><StartTime><Timestamp dt:dt="int">0</Timestamp><DateUtc dt:dt="string">2020-10-05T08:23:53Z</DateUtc></StartTime><FrequencyChanges><FrequencyChange><Frequency dt:dt="r8">2699960000</Frequency><Timestamp dt:dt="r8">3.47004103949925E+15</Timestamp><Cur…	좌우반구com(CVF, UVF, BVF)_1-002-1	60.021	1.0.0.161	1	34067765	Professional	2.0.10.242	2.0.10.356	10-05-2020	2020-10-05 오전 8:23:53	17:23:53	2.0.10.252	93		1	{/}	오해	32	1	93	NULL	NULL	NULL	NULL	NULL	NULL	KSY3	List1	NULL	NULL	NULL	NULL	NULL	NULL	NULL	NULL	NULL	1	{/}	0	3	289597	0	{/}	424	290021
좌우반구com(CVF, UVF, BVF)_1	2	1	<?xml version="1.0"?>\n<Clock xmlns:dt="urn:schemas-microsoft-com:datatypes"><Description dt:dt="string">E-Prime Primary Realtime Clock</Description><StartTime><Timestamp dt:dt="int">0</Timestamp><DateUtc dt:dt="string">2020-10-05T08:23:53Z</DateUtc></StartTime><FrequencyChanges><FrequencyChange><Frequency dt:dt="r8">2699960000</Frequency><Timestamp dt:dt="r8">3.47004103949925E+15</Timestamp><Cur…	좌우반구com(CVF, UVF, BVF)_1-002-1	60.021	1.0.0.161	1	34067765	Professional	2.0.10.242	2.0.10.356	10-05-2020	2020-10-05 오전 8:23:53	17:23:53	2.0.10.252	41		2	z	외보	51	1	41	NULL	NULL	NULL	NULL	NULL	NULL	KSY3	List1	NULL	NULL	NULL	NULL	NULL	NULL	NULL	NULL	NULL	1	z	0	4	145814	0	z	649	146463
좌우반구com(CVF, UVF, BVF)_1	2	1	<?xml version="1.0"?>\n<Clock xmlns:dt="urn:schemas-microsoft-com:datatypes"><Description dt:dt="string">E-Prime Primary Realtime Clock</Description><StartTime><Timestamp dt:dt="int">0</Timestamp><DateUtc dt:dt="string">2020-10-05T08:23:53Z</DateUtc></StartTime><FrequencyChanges><FrequencyChange><Frequency dt:dt="r8">2699960000</Frequency><Timestamp dt:dt="r8">3.47004103949925E+15</Timestamp><Cur…	좌우반구com(CVF, UVF, BVF)_1-002-1	60.021	1.0.0.161	1	34067765	Professional	2.0.10.242	2.0.10.356	10-05-2020	2020-10-05 오전 8:23:53	17:23:53	2.0.10.252	140		1	{/}	외부	NULL	NULL	NULL	41	1	8	NULL	NULL	NULL	KSY3	List2	NULL	NULL	NULL	NULL	NULL	NULL	NULL	NULL	NULL	1	{/}	0	4	473367	0	{/}	437	473804
좌우반구com(CVF, UVF, BVF)_1	2	1	<?xml version="1.0"?>\n<Clock xmlns:dt="urn:schemas-microsoft-com:datatypes"><Description dt:dt="string">E-Prime Primary Realtime Clock</Description><StartTime><Timestamp dt:dt="int">0</Timestamp><DateUtc dt:dt="string">2020-10-05T08:23:53Z</DateUtc></StartTime><FrequencyChanges><FrequencyChange><Frequency dt:dt="r8">2699960000</Frequency><Timestamp dt:dt="r8">3.47004103949925E+15</Timestamp><Cur…	좌우반구com(CVF, UVF, BVF)_1-002-1	60.021	1.0.0.161	1	34067765	Professional	2.0.10.242	2.0.10.356	10-05-2020	2020-10-05 오전 8:23:53	17:23:53	2.0.10.252	57		2	z	요명	125	1	57	NULL	NULL	NULL	NULL	NULL	NULL	KSY3	List1	NULL	NULL	NULL	NULL	NULL	NULL	NULL	NULL	NULL	1	z	0	3	191198	0	z	608	191806
좌우반구com(CVF, UVF, BVF)_1	2	1	<?xml version="1.0"?>\n<Clock xmlns:dt="urn:schemas-microsoft-com:datatypes"><Description dt:dt="string">E-Prime Primary Realtime Clock</Description><StartTime><Timestamp dt:dt="int">0</Timestamp><DateUtc dt:dt="string">2020-10-05T08:23:53Z</DateUtc></StartTime><FrequencyChanges><FrequencyChange><Frequency dt:dt="r8">2699960000</Frequency><Timestamp dt:dt="r8">3.47004103949925E+15</Timestamp><Cur…	좌우반구com(CVF, UVF, BVF)_1-002-1	60.021	1.0.0.161	1	34067765	Professional	2.0.10.242	2.0.10.356	10-05-2020	2020-10-05 오전 8:23:53	17:23:53	2.0.10.252	18		1	{/}	요소	85	1	18	NULL	NULL	NULL	NULL	NULL	NULL	KSY3	List1	NULL	NULL	NULL	NULL	NULL	NULL	NULL	NULL	NULL	1	{/}	0	3	80336	0	{/}	591	80927
좌우반구com(CVF, UVF, BVF)_1	2	1	<?xml version="1.0"?>\n<Clock xmlns:dt="urn:schemas-microsoft-com:datatypes"><Description dt:dt="string">E-Prime Primary Realtime Clock</Description><StartTime><Timestamp dt:dt="int">0</Timestamp><DateUtc dt:dt="string">2020-10-05T08:23:53Z</DateUtc></StartTime><FrequencyChanges><FrequencyChange><Frequency dt:dt="r8">2699960000</Frequency><Timestamp dt:dt="r8">3.47004103949925E+15</Timestamp><Cur…	좌우반구com(CVF, UVF, BVF)_1-002-1	60.021	1.0.0.161	1	34067765	Professional	2.0.10.242	2.0.10.356	10-05-2020	2020-10-05 오전 8:23:53	17:23:53	2.0.10.252	98		1	{/}	요청	29	1	98	NULL	NULL	NULL	NULL	NULL	NULL	KSY3	List1	NULL	NULL	NULL	NULL	NULL	NULL	NULL	NULL	NULL	1	{/}	0	3	303492	0	{/}	345	303837
좌우반구com(CVF, UVF, BVF)_1	2	1	<?xml version="1.0"?>\n<Clock xmlns:dt="urn:schemas-microsoft-com:datatypes"><Description dt:dt="string">E-Prime Primary Realtime Clock</Description><StartTime><Timestamp dt:dt="int">0</Timestamp><DateUtc dt:dt="string">2020-10-05T08:23:53Z</DateUtc></StartTime><FrequencyChanges><FrequencyChange><Frequency dt:dt="r8">2699960000</Frequency><Timestamp dt:dt="r8">3.47004103949925E+15</Timestamp><Cur…	좌우반구com(CVF, UVF, BVF)_1-002-1	60.021	1.0.0.161	1	34067765	Professional	2.0.10.242	2.0.10.356	10-05-2020	2020-10-05 오전 8:23:53	17:23:53	2.0.10.252	258		2	z	용스	NULL	NULL	NULL	15	1	126	NULL	NULL	NULL	KSY3	List2	NULL	NULL	NULL	NULL	NULL	NULL	NULL	NULL	NULL	1	z	0	3	798720	0	z	521	799241
좌우반구com(CVF, UVF, BVF)_1	2	1	<?xml version="1.0"?>\n<Clock xmlns:dt="urn:schemas-microsoft-com:datatypes"><Description dt:dt="string">E-Prime Primary Realtime Clock</Description><StartTime><Timestamp dt:dt="int">0</Timestamp><DateUtc dt:dt="string">2020-10-05T08:23:53Z</DateUtc></StartTime><FrequencyChanges><FrequencyChange><Frequency dt:dt="r8">2699960000</Frequency><Timestamp dt:dt="r8">3.47004103949925E+15</Timestamp><Cur…	좌우반구com(CVF, UVF, BVF)_1-002-1	60.021	1.0.0.161	1	34067765	Professional	2.0.10.242	2.0.10.356	10-05-2020	2020-10-05 오전 8:23:53	17:23:53	2.0.10.252	46		1	{/}	용어	121	1	46	NULL	NULL	NULL	NULL	NULL	NULL	KSY3	List1	NULL	NULL	NULL	NULL	NULL	NULL	NULL	NULL	NULL	1	{/}	0	3	160542	0	{/}	584	161126
좌우반구com(CVF, UVF, BVF)_1	2	1	<?xml version="1.0"?>\n<Clock xmlns:dt="urn:schemas-microsoft-com:datatypes"><Description dt:dt="string">E-Prime Primary Realtime Clock</Description><StartTime><Timestamp dt:dt="int">0</Timestamp><DateUtc dt:dt="string">2020-10-05T08:23:53Z</DateUtc></StartTime><FrequencyChanges><FrequencyChange><Frequency dt:dt="r8">2699960000</Frequency><Timestamp dt:dt="r8">3.47004103949925E+15</Timestamp><Cur…	좌우반구com(CVF, UVF, BVF)_1-002-1	60.021	1.0.0.161	1	34067765	Professional	2.0.10.242	2.0.10.356	10-05-2020	2020-10-05 오전 8:23:53	17:23:53	2.0.10.252	79		1	{/}	우려	97	1	79	NULL	NULL	NULL	NULL	NULL	NULL	KSY3	List1	NULL	NULL	NULL	NULL	NULL	NULL	NULL	NULL	NULL	0	{/}	0	3	251810	0	z	811	252621
좌우반구com(CVF, UVF, BVF)_1	2	1	<?xml version="1.0"?>\n<Clock xmlns:dt="urn:schemas-microsoft-com:datatypes"><Description dt:dt="string">E-Prime Primary Realtime Clock</Description><StartTime><Timestamp dt:dt="int">0</Timestamp><DateUtc dt:dt="string">2020-10-05T08:23:53Z</DateUtc></StartTime><FrequencyChanges><FrequencyChange><Frequency dt:dt="r8">2699960000</Frequency><Timestamp dt:dt="r8">3.47004103949925E+15</Timestamp><Cur…	좌우반구com(CVF, UVF, BVF)_1-002-1	60.021	1.0.0.161	1	34067765	Professional	2.0.10.242	2.0.10.356	10-05-2020	2020-10-05 오전 8:23:53	17:23:53	2.0.10.252	23		2	z	운국	14	1	23	NULL	NULL	NULL	NULL	NULL	NULL	KSY4	List1	NULL	NULL	NULL	NULL	NULL	NULL	NULL	NULL	NULL	1	z	1	3	94181	0	z	1018	95199
좌우반구com(CVF, UVF, BVF)_1	2	1	<?xml version="1.0"?>\n<Clock xmlns:dt="urn:schemas-microsoft-com:datatypes"><Description dt:dt="string">E-Prime Primary Realtime Clock</Description><StartTime><Timestamp dt:dt="int">0</Timestamp><DateUtc dt:dt="string">2020-10-05T08:23:53Z</DateUtc></StartTime><FrequencyChanges><FrequencyChange><Frequency dt:dt="r8">2699960000</Frequency><Timestamp dt:dt="r8">3.47004103949925E+15</Timestamp><Cur…	좌우반구com(CVF, UVF, BVF)_1-002-1	60.021	1.0.0.161	1	34067765	Professional	2.0.10.242	2.0.10.356	10-05-2020	2020-10-05 오전 8:23:53	17:23:53	2.0.10.252	124		2	z	운속	72	1	124	NULL	NULL	NULL	NULL	NULL	NULL	KSY	List1	0		1	-1	373984	184		0	0	1	z	0	4	374168	0	z	852	375020
좌우반구com(CVF, UVF, BVF)_1	2	1	<?xml version="1.0"?>\n<Clock xmlns:dt="urn:schemas-microsoft-com:datatypes"><Description dt:dt="string">E-Prime Primary Realtime Clock</Description><StartTime><Timestamp dt:dt="int">0</Timestamp><DateUtc dt:dt="string">2020-10-05T08:23:53Z</DateUtc></StartTime><FrequencyChanges><FrequencyChange><Frequency dt:dt="r8">2699960000</Frequency><Timestamp dt:dt="r8">3.47004103949925E+15</Timestamp><Cur…	좌우반구com(CVF, UVF, BVF)_1-002-1	60.021	1.0.0.161	1	34067765	Professional	2.0.10.242	2.0.10.356	10-05-2020	2020-10-05 오전 8:23:53	17:23:53	2.0.10.252	109		1	{/}	원리	11	1	109	NULL	NULL	NULL	NULL	NULL	NULL	KSY3	List1	NULL	NULL	NULL	NULL	NULL	NULL	NULL	NULL	NULL	1	{/}	0	3	332432	0	{/}	525	332957
좌우반구com(CVF, UVF, BVF)_1	2	1	<?xml version="1.0"?>\n<Clock xmlns:dt="urn:schemas-microsoft-com:datatypes"><Description dt:dt="string">E-Prime Primary Realtime Clock</Description><StartTime><Timestamp dt:dt="int">0</Timestamp><DateUtc dt:dt="string">2020-10-05T08:23:53Z</DateUtc></StartTime><FrequencyChanges><FrequencyChange><Frequency dt:dt="r8">2699960000</Frequency><Timestamp dt:dt="r8">3.47004103949925E+15</Timestamp><Cur…	좌우반구com(CVF, UVF, BVF)_1-002-1	60.021	1.0.0.161	1	34067765	Professional	2.0.10.242	2.0.10.356	10-05-2020	2020-10-05 오전 8:23:53	17:23:53	2.0.10.252	194		1	{/}	원인	NULL	NULL	NULL	75	1	62	NULL	NULL	NULL	KSY3	List2	NULL	NULL	NULL	NULL	NULL	NULL	NULL	NULL	NULL	1	{/}	0	3	623181	0	{/}	485	623666
좌우반구com(CVF, UVF, BVF)_1	2	1	<?xml version="1.0"?>\n<Clock xmlns:dt="urn:schemas-microsoft-com:datatypes"><Description dt:dt="string">E-Prime Primary Realtime Clock</Description><StartTime><Timestamp dt:dt="int">0</Timestamp><DateUtc dt:dt="string">2020-10-05T08:23:53Z</DateUtc></StartTime><FrequencyChanges><FrequencyChange><Frequency dt:dt="r8">2699960000</Frequency><Timestamp dt:dt="r8">3.47004103949925E+15</Timestamp><Cur…	좌우반구com(CVF, UVF, BVF)_1-002-1	60.021	1.0.0.161	1	34067765	Professional	2.0.10.242	2.0.10.356	10-05-2020	2020-10-05 오전 8:23:53	17:23:53	2.0.10.252	52		1	{/}	원장	84	1	52	NULL	NULL	NULL	NULL	NULL	NULL	KSY3	List1	NULL	NULL	NULL	NULL	NULL	NULL	NULL	NULL	NULL	0	{/}	1	3	177019	0	z	619	177638
좌우반구com(CVF, UVF, BVF)_1	2	1	<?xml version="1.0"?>\n<Clock xmlns:dt="urn:schemas-microsoft-com:datatypes"><Description dt:dt="string">E-Prime Primary Realtime Clock</Description><StartTime><Timestamp dt:dt="int">0</Timestamp><DateUtc dt:dt="string">2020-10-05T08:23:53Z</DateUtc></StartTime><FrequencyChanges><FrequencyChange><Frequency dt:dt="r8">2699960000</Frequency><Timestamp dt:dt="r8">3.47004103949925E+15</Timestamp><Cur…	좌우반구com(CVF, UVF, BVF)_1-002-1	60.021	1.0.0.161	1	34067765	Professional	2.0.10.242	2.0.10.356	10-05-2020	2020-10-05 오전 8:23:53	17:23:53	2.0.10.252	255		2	z	원착	NULL	NULL	NULL	12	1	123	NULL	NULL	NULL	KSY3	List2	NULL	NULL	NULL	NULL	NULL	NULL	NULL	NULL	NULL	0	z	1	3	789723	0	{/}	1111	790834
좌우반구com(CVF, UVF, BVF)_1	2	1	<?xml version="1.0"?>\n<Clock xmlns:dt="urn:schemas-microsoft-com:datatypes"><Description dt:dt="string">E-Prime Primary Realtime Clock</Description><StartTime><Timestamp dt:dt="int">0</Timestamp><DateUtc dt:dt="string">2020-10-05T08:23:53Z</DateUtc></StartTime><FrequencyChanges><FrequencyChange><Frequency dt:dt="r8">2699960000</Frequency><Timestamp dt:dt="r8">3.47004103949925E+15</Timestamp><Cur…	좌우반구com(CVF, UVF, BVF)_1-002-1	60.021	1.0.0.161	1	34067765	Professional	2.0.10.242	2.0.10.356	10-05-2020	2020-10-05 오전 8:23:53	17:23:53	2.0.10.252	359		1	{/}	원형	NULL	NULL	NULL	NULL	NULL	NULL	47	1	95	KSY3	List3	NULL	NULL	NULL	NULL	NULL	NULL	NULL	NULL	NULL	0	{/}	1	3	1101798	0	z	640	1102438
좌우반구com(CVF, UVF, BVF)_1	2	1	<?xml version="1.0"?>\n<Clock xmlns:dt="urn:schemas-microsoft-com:datatypes"><Description dt:dt="string">E-Prime Primary Realtime Clock</Description><StartTime><Timestamp dt:dt="int">0</Timestamp><DateUtc dt:dt="string">2020-10-05T08:23:53Z</DateUtc></StartTime><FrequencyChanges><FrequencyChange><Frequency dt:dt="r8">2699960000</Frequency><Timestamp dt:dt="r8">3.47004103949925E+15</Timestamp><Cur…	좌우반구com(CVF, UVF, BVF)_1-002-1	60.021	1.0.0.161	1	34067765	Professional	2.0.10.242	2.0.10.356	10-05-2020	2020-10-05 오전 8:23:53	17:23:53	2.0.10.252	44		2	z	위절	20	1	44	NULL	NULL	NULL	NULL	NULL	NULL	KSY3	List1	NULL	NULL	NULL	NULL	NULL	NULL	NULL	NULL	NULL	1	z	1	3	154810	0	z	924	155734
좌우반구com(CVF, UVF, BVF)_1	2	1	<?xml version="1.0"?>\n<Clock xmlns:dt="urn:schemas-microsoft-com:datatypes"><Description dt:dt="string">E-Prime Primary Realtime Clock</Description><StartTime><Timestamp dt:dt="int">0</Timestamp><DateUtc dt:dt="string">2020-10-05T08:23:53Z</DateUtc></StartTime><FrequencyChanges><FrequencyChange><Frequency dt:dt="r8">2699960000</Frequency><Timestamp dt:dt="r8">3.47004103949925E+15</Timestamp><Cur…	좌우반구com(CVF, UVF, BVF)_1-002-1	60.021	1.0.0.161	1	34067765	Professional	2.0.10.242	2.0.10.356	10-05-2020	2020-10-05 오전 8:23:53	17:23:53	2.0.10.252	212		1	{/}	유형	NULL	NULL	NULL	35	1	80	NULL	NULL	NULL	KSY3	List2	NULL	NULL	NULL	NULL	NULL	NULL	NULL	NULL	NULL	1	{/}	0	3	671431	0	{/}	715	672146
좌우반구com(CVF, UVF, BVF)_1	2	1	<?xml version="1.0"?>\n<Clock xmlns:dt="urn:schemas-microsoft-com:datatypes"><Description dt:dt="string">E-Prime Primary Realtime Clock</Description><StartTime><Timestamp dt:dt="int">0</Timestamp><DateUtc dt:dt="string">2020-10-05T08:23:53Z</DateUtc></StartTime><FrequencyChanges><FrequencyChange><Frequency dt:dt="r8">2699960000</Frequency><Timestamp dt:dt="r8">3.47004103949925E+15</Timestamp><Cur…	좌우반구com(CVF, UVF, BVF)_1-002-1	60.021	1.0.0.161	1	34067765	Professional	2.0.10.242	2.0.10.356	10-05-2020	2020-10-05 오전 8:23:53	17:23:53	2.0.10.252	288		1	{/}	음식	NULL	NULL	NULL	NULL	NULL	NULL	64	1	24	KSY3	List3	NULL	NULL	NULL	NULL	NULL	NULL	NULL	NULL	NULL	1	{/}	1	3	897019	0	{/}	501	897520
좌우반구com(CVF, UVF, BVF)_1	2	1	<?xml version="1.0"?>\n<Clock xmlns:dt="urn:schemas-microsoft-com:datatypes"><Description dt:dt="string">E-Prime Primary Realtime Clock</Description><StartTime><Timestamp dt:dt="int">0</Timestamp><DateUtc dt:dt="string">2020-10-05T08:23:53Z</DateUtc></StartTime><FrequencyChanges><FrequencyChange><Frequency dt:dt="r8">2699960000</Frequency><Timestamp dt:dt="r8">3.47004103949925E+15</Timestamp><Cur…	좌우반구com(CVF, UVF, BVF)_1-002-1	60.021	1.0.0.161	1	34067765	Professional	2.0.10.242	2.0.10.356	10-05-2020	2020-10-05 오전 8:23:53	17:23:53	2.0.10.252	304		2	z	음안	NULL	NULL	NULL	NULL	NULL	NULL	101	1	40	KSY2	List3	NULL	NULL	NULL	NULL	NULL	NULL	NULL	NULL	NULL	1	z	0	4	943104	0	z	879	943983
좌우반구com(CVF, UVF, BVF)_1	2	1	<?xml version="1.0"?>\n<Clock xmlns:dt="urn:schemas-microsoft-com:datatypes"><Description dt:dt="string">E-Prime Primary Realtime Clock</Description><StartTime><Timestamp dt:dt="int">0</Timestamp><DateUtc dt:dt="string">2020-10-05T08:23:53Z</DateUtc></StartTime><FrequencyChanges><FrequencyChange><Frequency dt:dt="r8">2699960000</Frequency><Timestamp dt:dt="r8">3.47004103949925E+15</Timestamp><Cur…	좌우반구com(CVF, UVF, BVF)_1-002-1	60.021	1.0.0.161	1	34067765	Professional	2.0.10.242	2.0.10.356	10-05-2020	2020-10-05 오전 8:23:53	17:23:53	2.0.10.252	183		2	z	응어	NULL	NULL	NULL	73	1	51	NULL	NULL	NULL	KSY4	List2	NULL	NULL	NULL	NULL	NULL	NULL	NULL	NULL	NULL	1	z	1	3	593108	0	z	687	593795
좌우반구com(CVF, UVF, BVF)_1	2	1	<?xml version="1.0"?>\n<Clock xmlns:dt="urn:schemas-microsoft-com:datatypes"><Description dt:dt="string">E-Prime Primary Realtime Clock</Description><StartTime><Timestamp dt:dt="int">0</Timestamp><DateUtc dt:dt="string">2020-10-05T08:23:53Z</DateUtc></StartTime><FrequencyChanges><FrequencyChange><Frequency dt:dt="r8">2699960000</Frequency><Timestamp dt:dt="r8">3.47004103949925E+15</Timestamp><Cur…	좌우반구com(CVF, UVF, BVF)_1-002-1	60.021	1.0.0.161	1	34067765	Professional	2.0.10.242	2.0.10.356	10-05-2020	2020-10-05 오전 8:23:53	17:23:53	2.0.10.252	227		2	z	의마	NULL	NULL	NULL	20	1	95	NULL	NULL	NULL	KSY4	List2	NULL	NULL	NULL	NULL	NULL	NULL	NULL	NULL	NULL	1	z	0	4	712134	0	z	628	712762
좌우반구com(CVF, UVF, BVF)_1	2	1	<?xml version="1.0"?>\n<Clock xmlns:dt="urn:schemas-microsoft-com:datatypes"><Description dt:dt="string">E-Prime Primary Realtime Clock</Description><StartTime><Timestamp dt:dt="int">0</Timestamp><DateUtc dt:dt="string">2020-10-05T08:23:53Z</DateUtc></StartTime><FrequencyChanges><FrequencyChange><Frequency dt:dt="r8">2699960000</Frequency><Timestamp dt:dt="r8">3.47004103949925E+15</Timestamp><Cur…	좌우반구com(CVF, UVF, BVF)_1-002-1	60.021	1.0.0.161	1	34067765	Professional	2.0.10.242	2.0.10.356	10-05-2020	2020-10-05 오전 8:23:53	17:23:53	2.0.10.252	249		1	{/}	의미	NULL	NULL	NULL	55	1	117	NULL	NULL	NULL	KSY3	List2	NULL	NULL	NULL	NULL	NULL	NULL	NULL	NULL	NULL	1	{/}	0	4	772763	0	{/}	542	773305
좌우반구com(CVF, UVF, BVF)_1	2	1	<?xml version="1.0"?>\n<Clock xmlns:dt="urn:schemas-microsoft-com:datatypes"><Description dt:dt="string">E-Prime Primary Realtime Clock</Description><StartTime><Timestamp dt:dt="int">0</Timestamp><DateUtc dt:dt="string">2020-10-05T08:23:53Z</DateUtc></StartTime><FrequencyChanges><FrequencyChange><Frequency dt:dt="r8">2699960000</Frequency><Timestamp dt:dt="r8">3.47004103949925E+15</Timestamp><Cur…	좌우반구com(CVF, UVF, BVF)_1-002-1	60.021	1.0.0.161	1	34067765	Professional	2.0.10.242	2.0.10.356	10-05-2020	2020-10-05 오전 8:23:53	17:23:53	2.0.10.252	251		2	z	의필	NULL	NULL	NULL	46	1	119	NULL	NULL	NULL	KSY2	List2	NULL	NULL	NULL	NULL	NULL	NULL	NULL	NULL	NULL	1	z	0	3	778344	0	z	673	779017
좌우반구com(CVF, UVF, BVF)_1	2	1	<?xml version="1.0"?>\n<Clock xmlns:dt="urn:schemas-microsoft-com:datatypes"><Description dt:dt="string">E-Prime Primary Realtime Clock</Description><StartTime><Timestamp dt:dt="int">0</Timestamp><DateUtc dt:dt="string">2020-10-05T08:23:53Z</DateUtc></StartTime><FrequencyChanges><FrequencyChange><Frequency dt:dt="r8">2699960000</Frequency><Timestamp dt:dt="r8">3.47004103949925E+15</Timestamp><Cur…	좌우반구com(CVF, UVF, BVF)_1-002-1	60.021	1.0.0.161	1	34067765	Professional	2.0.10.242	2.0.10.356	10-05-2020	2020-10-05 오전 8:23:53	17:23:53	2.0.10.252	95		2	z	이느	5	1	95	NULL	NULL	NULL	NULL	NULL	NULL	KSY4	List1	NULL	NULL	NULL	NULL	NULL	NULL	NULL	NULL	NULL	1	z	0	3	295012	0	z	593	295605
좌우반구com(CVF, UVF, BVF)_1	2	1	<?xml version="1.0"?>\n<Clock xmlns:dt="urn:schemas-microsoft-com:datatypes"><Description dt:dt="string">E-Prime Primary Realtime Clock</Description><StartTime><Timestamp dt:dt="int">0</Timestamp><DateUtc dt:dt="string">2020-10-05T08:23:53Z</DateUtc></StartTime><FrequencyChanges><FrequencyChange><Frequency dt:dt="r8">2699960000</Frequency><Timestamp dt:dt="r8">3.47004103949925E+15</Timestamp><Cur…	좌우반구com(CVF, UVF, BVF)_1-002-1	60.021	1.0.0.161	1	34067765	Professional	2.0.10.242	2.0.10.356	10-05-2020	2020-10-05 오전 8:23:53	17:23:53	2.0.10.252	7		1	{/}	이득	98	1	7	NULL	NULL	NULL	NULL	NULL	NULL	KSY3	List1	NULL	NULL	NULL	NULL	NULL	NULL	NULL	NULL	NULL	1	{/}	0	3	50030	0	{/}	410	50440
좌우반구com(CVF, UVF, BVF)_1	2	1	<?xml version="1.0"?>\n<Clock xmlns:dt="urn:schemas-microsoft-com:datatypes"><Description dt:dt="string">E-Prime Primary Realtime Clock</Description><StartTime><Timestamp dt:dt="int">0</Timestamp><DateUtc dt:dt="string">2020-10-05T08:23:53Z</DateUtc></StartTime><FrequencyChanges><FrequencyChange><Frequency dt:dt="r8">2699960000</Frequency><Timestamp dt:dt="r8">3.47004103949925E+15</Timestamp><Cur…	좌우반구com(CVF, UVF, BVF)_1-002-1	60.021	1.0.0.161	1	34067765	Professional	2.0.10.242	2.0.10.356	10-05-2020	2020-10-05 오전 8:23:53	17:23:53	2.0.10.252	383		1	{/}	이유	NULL	NULL	NULL	NULL	NULL	NULL	78	1	119	KSY3	List3	NULL	NULL	NULL	NULL	NULL	NULL	NULL	NULL	NULL	1	{/}	0	3	1175056	0	{/}	589	1175645
좌우반구com(CVF, UVF, BVF)_1	2	1	<?xml version="1.0"?>\n<Clock xmlns:dt="urn:schemas-microsoft-com:datatypes"><Description dt:dt="string">E-Prime Primary Realtime Clock</Description><StartTime><Timestamp dt:dt="int">0</Timestamp><DateUtc dt:dt="string">2020-10-05T08:23:53Z</DateUtc></StartTime><FrequencyChanges><FrequencyChange><Frequency dt:dt="r8">2699960000</Frequency><Timestamp dt:dt="r8">3.47004103949925E+15</Timestamp><Cur…	좌우반구com(CVF, UVF, BVF)_1-002-1	60.021	1.0.0.161	1	34067765	Professional	2.0.10.242	2.0.10.356	10-05-2020	2020-10-05 오전 8:23:53	17:23:53	2.0.10.252	306		1	{/}	이전	NULL	NULL	NULL	NULL	NULL	NULL	128	1	42	KSY3	List3	NULL	NULL	NULL	NULL	NULL	NULL	NULL	NULL	NULL	1	{/}	0	4	949335	0	{/}	432	949767
좌우반구com(CVF, UVF, BVF)_1	2	1	<?xml version="1.0"?>\n<Clock xmlns:dt="urn:schemas-microsoft-com:datatypes"><Description dt:dt="string">E-Prime Primary Realtime Clock</Description><StartTime><Timestamp dt:dt="int">0</Timestamp><DateUtc dt:dt="string">2020-10-05T08:23:53Z</DateUtc></StartTime><FrequencyChanges><FrequencyChange><Frequency dt:dt="r8">2699960000</Frequency><Timestamp dt:dt="r8">3.47004103949925E+15</Timestamp><Cur…	좌우반구com(CVF, UVF, BVF)_1-002-1	60.021	1.0.0.161	1	34067765	Professional	2.0.10.242	2.0.10.356	10-05-2020	2020-10-05 오전 8:23:53	17:23:53	2.0.10.252	88		2	z	익궤	19	1	88	NULL	NULL	NULL	NULL	NULL	NULL	KSY2	List1	NULL	NULL	NULL	NULL	NULL	NULL	NULL	NULL	NULL	1	z	1	3	276568	0	z	437	277005
좌우반구com(CVF, UVF, BVF)_1	2	1	<?xml version="1.0"?>\n<Clock xmlns:dt="urn:schemas-microsoft-com:datatypes"><Description dt:dt="string">E-Prime Primary Realtime Clock</Description><StartTime><Timestamp dt:dt="int">0</Timestamp><DateUtc dt:dt="string">2020-10-05T08:23:53Z</DateUtc></StartTime><FrequencyChanges><FrequencyChange><Frequency dt:dt="r8">2699960000</Frequency><Timestamp dt:dt="r8">3.47004103949925E+15</Timestamp><Cur…	좌우반구com(CVF, UVF, BVF)_1-002-1	60.021	1.0.0.161	1	34067765	Professional	2.0.10.242	2.0.10.356	10-05-2020	2020-10-05 오전 8:23:53	17:23:53	2.0.10.252	208		2	z	익력	NULL	NULL	NULL	6	1	76	NULL	NULL	NULL	KSY2	List2	NULL	NULL	NULL	NULL	NULL	NULL	NULL	NULL	NULL	0	z	1	3	661001	0	{/}	449	661450
좌우반구com(CVF, UVF, BVF)_1	2	1	<?xml version="1.0"?>\n<Clock xmlns:dt="urn:schemas-microsoft-com:datatypes"><Description dt:dt="string">E-Prime Primary Realtime Clock</Description><StartTime><Timestamp dt:dt="int">0</Timestamp><DateUtc dt:dt="string">2020-10-05T08:23:53Z</DateUtc></StartTime><FrequencyChanges><FrequencyChange><Frequency dt:dt="r8">2699960000</Frequency><Timestamp dt:dt="r8">3.47004103949925E+15</Timestamp><Cur…	좌우반구com(CVF, UVF, BVF)_1-002-1	60.021	1.0.0.161	1	34067765	Professional	2.0.10.242	2.0.10.356	10-05-2020	2020-10-05 오전 8:23:53	17:23:53	2.0.10.252	85		1	{/}	인간	16	1	85	NULL	NULL	NULL	NULL	NULL	NULL	KSY3	List1	NULL	NULL	NULL	NULL	NULL	NULL	NULL	NULL	NULL	1	{/}	1	3	268454	0	{/}	527	268981
좌우반구com(CVF, UVF, BVF)_1	2	1	<?xml version="1.0"?>\n<Clock xmlns:dt="urn:schemas-microsoft-com:datatypes"><Description dt:dt="string">E-Prime Primary Realtime Clock</Description><StartTime><Timestamp dt:dt="int">0</Timestamp><DateUtc dt:dt="string">2020-10-05T08:23:53Z</DateUtc></StartTime><FrequencyChanges><FrequencyChange><Frequency dt:dt="r8">2699960000</Frequency><Timestamp dt:dt="r8">3.47004103949925E+15</Timestamp><Cur…	좌우반구com(CVF, UVF, BVF)_1-002-1	60.021	1.0.0.161	1	34067765	Professional	2.0.10.242	2.0.10.356	10-05-2020	2020-10-05 오전 8:23:53	17:23:53	2.0.10.252	365		1	{/}	인사	NULL	NULL	NULL	NULL	NULL	NULL	30	1	101	KSY3	List3	NULL	NULL	NULL	NULL	NULL	NULL	NULL	NULL	NULL	0	{/}	1	3	1122774	0	z	688	1123462
좌우반구com(CVF, UVF, BVF)_1	2	1	<?xml version="1.0"?>\n<Clock xmlns:dt="urn:schemas-microsoft-com:datatypes"><Description dt:dt="string">E-Prime Primary Realtime Clock</Description><StartTime><Timestamp dt:dt="int">0</Timestamp><DateUtc dt:dt="string">2020-10-05T08:23:53Z</DateUtc></StartTime><FrequencyChanges><FrequencyChange><Frequency dt:dt="r8">2699960000</Frequency><Timestamp dt:dt="r8">3.47004103949925E+15</Timestamp><Cur…	좌우반구com(CVF, UVF, BVF)_1-002-1	60.021	1.0.0.161	1	34067765	Professional	2.0.10.242	2.0.10.356	10-05-2020	2020-10-05 오전 8:23:53	17:23:53	2.0.10.252	394		1	{/}	인생	NULL	NULL	NULL	NULL	NULL	NULL	95	1	130	KSY3	List3	NULL	NULL	NULL	NULL	NULL	NULL	NULL	NULL	NULL	0	{/}	0	3	1206662	0	z	759	1207421
좌우반구com(CVF, UVF, BVF)_1	2	1	<?xml version="1.0"?>\n<Clock xmlns:dt="urn:schemas-microsoft-com:datatypes"><Description dt:dt="string">E-Prime Primary Realtime Clock</Description><StartTime><Timestamp dt:dt="int">0</Timestamp><DateUtc dt:dt="string">2020-10-05T08:23:53Z</DateUtc></StartTime><FrequencyChanges><FrequencyChange><Frequency dt:dt="r8">2699960000</Frequency><Timestamp dt:dt="r8">3.47004103949925E+15</Timestamp><Cur…	좌우반구com(CVF, UVF, BVF)_1-002-1	60.021	1.0.0.161	1	34067765	Professional	2.0.10.242	2.0.10.356	10-05-2020	2020-10-05 오전 8:23:53	17:23:53	2.0.10.252	275		1	{/}	인연	NULL	NULL	NULL	NULL	NULL	NULL	27	1	11	KSY3	List3	NULL	NULL	NULL	NULL	NULL	NULL	NULL	NULL	NULL	1	{/}	1	3	860665	0	{/}	391	861056
좌우반구com(CVF, UVF, BVF)_1	2	1	<?xml version="1.0"?>\n<Clock xmlns:dt="urn:schemas-microsoft-com:datatypes"><Description dt:dt="string">E-Prime Primary Realtime Clock</Description><StartTime><Timestamp dt:dt="int">0</Timestamp><DateUtc dt:dt="string">2020-10-05T08:23:53Z</DateUtc></StartTime><FrequencyChanges><FrequencyChange><Frequency dt:dt="r8">2699960000</Frequency><Timestamp dt:dt="r8">3.47004103949925E+15</Timestamp><Cur…	좌우반구com(CVF, UVF, BVF)_1-002-1	60.021	1.0.0.161	1	34067765	Professional	2.0.10.242	2.0.10.356	10-05-2020	2020-10-05 오전 8:23:53	17:23:53	2.0.10.252	309		2	z	일려	NULL	NULL	NULL	NULL	NULL	NULL	22	1	45	KSY2	List3	NULL	NULL	NULL	NULL	NULL	NULL	NULL	NULL	NULL	1	z	1	3	957848	0	z	791	958639
좌우반구com(CVF, UVF, BVF)_1	2	1	<?xml version="1.0"?>\n<Clock xmlns:dt="urn:schemas-microsoft-com:datatypes"><Description dt:dt="string">E-Prime Primary Realtime Clock</Description><StartTime><Timestamp dt:dt="int">0</Timestamp><DateUtc dt:dt="string">2020-10-05T08:23:53Z</DateUtc></StartTime><FrequencyChanges><FrequencyChange><Frequency dt:dt="r8">2699960000</Frequency><Timestamp dt:dt="r8">3.47004103949925E+15</Timestamp><Cur…	좌우반구com(CVF, UVF, BVF)_1-002-1	60.021	1.0.0.161	1	34067765	Professional	2.0.10.242	2.0.10.356	10-05-2020	2020-10-05 오전 8:23:53	17:23:53	2.0.10.252	283		2	z	일섭	NULL	NULL	NULL	NULL	NULL	NULL	97	1	19	KSY3	List3	NULL	NULL	NULL	NULL	NULL	NULL	NULL	NULL	NULL	1	z	0	4	883108	0	z	564	883672
좌우반구com(CVF, UVF, BVF)_1	2	1	<?xml version="1.0"?>\n<Clock xmlns:dt="urn:schemas-microsoft-com:datatypes"><Description dt:dt="string">E-Prime Primary Realtime Clock</Description><StartTime><Timestamp dt:dt="int">0</Timestamp><DateUtc dt:dt="string">2020-10-05T08:23:53Z</DateUtc></StartTime><FrequencyChanges><FrequencyChange><Frequency dt:dt="r8">2699960000</Frequency><Timestamp dt:dt="r8">3.47004103949925E+15</Timestamp><Cur…	좌우반구com(CVF, UVF, BVF)_1-002-1	60.021	1.0.0.161	1	34067765	Professional	2.0.10.242	2.0.10.356	10-05-2020	2020-10-05 오전 8:23:53	17:23:53	2.0.10.252	228		2	z	임택	NULL	NULL	NULL	25	1	96	NULL	NULL	NULL	KSY3	List2	NULL	NULL	NULL	NULL	NULL	NULL	NULL	NULL	NULL	1	z	0	3	714966	0	z	643	715609
좌우반구com(CVF, UVF, BVF)_1	2	1	<?xml version="1.0"?>\n<Clock xmlns:dt="urn:schemas-microsoft-com:datatypes"><Description dt:dt="string">E-Prime Primary Realtime Clock</Description><StartTime><Timestamp dt:dt="int">0</Timestamp><DateUtc dt:dt="string">2020-10-05T08:23:53Z</DateUtc></StartTime><FrequencyChanges><FrequencyChange><Frequency dt:dt="r8">2699960000</Frequency><Timestamp dt:dt="r8">3.47004103949925E+15</Timestamp><Cur…	좌우반구com(CVF, UVF, BVF)_1-002-1	60.021	1.0.0.161	1	34067765	Professional	2.0.10.242	2.0.10.356	10-05-2020	2020-10-05 오전 8:23:53	17:23:53	2.0.10.252	165		1	{/}	입구	NULL	NULL	NULL	86	1	33	NULL	NULL	NULL	KSY3	List2	NULL	NULL	NULL	NULL	NULL	NULL	NULL	NULL	NULL	1	{/}	0	4	543026	0	{/}	449	543475
좌우반구com(CVF, UVF, BVF)_1	2	1	<?xml version="1.0"?>\n<Clock xmlns:dt="urn:schemas-microsoft-com:datatypes"><Description dt:dt="string">E-Prime Primary Realtime Clock</Description><StartTime><Timestamp dt:dt="int">0</Timestamp><DateUtc dt:dt="string">2020-10-05T08:23:53Z</DateUtc></StartTime><FrequencyChanges><FrequencyChange><Frequency dt:dt="r8">2699960000</Frequency><Timestamp dt:dt="r8">3.47004103949925E+15</Timestamp><Cur…	좌우반구com(CVF, UVF, BVF)_1-002-1	60.021	1.0.0.161	1	34067765	Professional	2.0.10.242	2.0.10.356	10-05-2020	2020-10-05 오전 8:23:53	17:23:53	2.0.10.252	222		2	z	입목	NULL	NULL	NULL	80	1	90	NULL	NULL	NULL	KSY3	List2	NULL	NULL	NULL	NULL	NULL	NULL	NULL	NULL	NULL	1	z	0	3	698755	0	z	623	699378
좌우반구com(CVF, UVF, BVF)_1	2	1	<?xml version="1.0"?>\n<Clock xmlns:dt="urn:schemas-microsoft-com:datatypes"><Description dt:dt="string">E-Prime Primary Realtime Clock</Description><StartTime><Timestamp dt:dt="int">0</Timestamp><DateUtc dt:dt="string">2020-10-05T08:23:53Z</DateUtc></StartTime><FrequencyChanges><FrequencyChange><Frequency dt:dt="r8">2699960000</Frequency><Timestamp dt:dt="r8">3.47004103949925E+15</Timestamp><Cur…	좌우반구com(CVF, UVF, BVF)_1-002-1	60.021	1.0.0.161	1	34067765	Professional	2.0.10.242	2.0.10.356	10-05-2020	2020-10-05 오전 8:23:53	17:23:53	2.0.10.252	47		2	z	입화	12	1	47	NULL	NULL	NULL	NULL	NULL	NULL	KSY4	List1	NULL	NULL	NULL	NULL	NULL	NULL	NULL	NULL	NULL	0	z	0	3	163324	0	{/}	458	163782
좌우반구com(CVF, UVF, BVF)_1	2	1	<?xml version="1.0"?>\n<Clock xmlns:dt="urn:schemas-microsoft-com:datatypes"><Description dt:dt="string">E-Prime Primary Realtime Clock</Description><StartTime><Timestamp dt:dt="int">0</Timestamp><DateUtc dt:dt="string">2020-10-05T08:23:53Z</DateUtc></StartTime><FrequencyChanges><FrequencyChange><Frequency dt:dt="r8">2699960000</Frequency><Timestamp dt:dt="r8">3.47004103949925E+15</Timestamp><Cur…	좌우반구com(CVF, UVF, BVF)_1-002-1	60.021	1.0.0.161	1	34067765	Professional	2.0.10.242	2.0.10.356	10-05-2020	2020-10-05 오전 8:23:53	17:23:53	2.0.10.252	37		2	z	자름	81	1	37	NULL	NULL	NULL	NULL	NULL	NULL	KSY2	List1	NULL	NULL	NULL	NULL	NULL	NULL	NULL	NULL	NULL	1	z	1	3	134134	0	z	657	134791
좌우반구com(CVF, UVF, BVF)_1	2	1	<?xml version="1.0"?>\n<Clock xmlns:dt="urn:schemas-microsoft-com:datatypes"><Description dt:dt="string">E-Prime Primary Realtime Clock</Description><StartTime><Timestamp dt:dt="int">0</Timestamp><DateUtc dt:dt="string">2020-10-05T08:23:53Z</DateUtc></StartTime><FrequencyChanges><FrequencyChange><Frequency dt:dt="r8">2699960000</Frequency><Timestamp dt:dt="r8">3.47004103949925E+15</Timestamp><Cur…	좌우반구com(CVF, UVF, BVF)_1-002-1	60.021	1.0.0.161	1	34067765	Professional	2.0.10.242	2.0.10.356	10-05-2020	2020-10-05 오전 8:23:53	17:23:53	2.0.10.252	370		1	{/}	자리	NULL	NULL	NULL	NULL	NULL	NULL	40	1	106	KSY3	List3	NULL	NULL	NULL	NULL	NULL	NULL	NULL	NULL	NULL	0	{/}	1	3	1136686	0	z	1272	1137958
좌우반구com(CVF, UVF, BVF)_1	2	1	<?xml version="1.0"?>\n<Clock xmlns:dt="urn:schemas-microsoft-com:datatypes"><Description dt:dt="string">E-Prime Primary Realtime Clock</Description><StartTime><Timestamp dt:dt="int">0</Timestamp><DateUtc dt:dt="string">2020-10-05T08:23:53Z</DateUtc></StartTime><FrequencyChanges><FrequencyChange><Frequency dt:dt="r8">2699960000</Frequency><Timestamp dt:dt="r8">3.47004103949925E+15</Timestamp><Cur…	좌우반구com(CVF, UVF, BVF)_1-002-1	60.021	1.0.0.161	1	34067765	Professional	2.0.10.242	2.0.10.356	10-05-2020	2020-10-05 오전 8:23:53	17:23:53	2.0.10.252	155		1	{/}	자본	NULL	NULL	NULL	38	1	23	NULL	NULL	NULL	KSY3	List2	NULL	NULL	NULL	NULL	NULL	NULL	NULL	NULL	NULL	1	{/}	0	3	514819	0	{/}	504	515323
좌우반구com(CVF, UVF, BVF)_1	2	1	<?xml version="1.0"?>\n<Clock xmlns:dt="urn:schemas-microsoft-com:datatypes"><Description dt:dt="string">E-Prime Primary Realtime Clock</Description><StartTime><Timestamp dt:dt="int">0</Timestamp><DateUtc dt:dt="string">2020-10-05T08:23:53Z</DateUtc></StartTime><FrequencyChanges><FrequencyChange><Frequency dt:dt="r8">2699960000</Frequency><Timestamp dt:dt="r8">3.47004103949925E+15</Timestamp><Cur…	좌우반구com(CVF, UVF, BVF)_1-002-1	60.021	1.0.0.161	1	34067765	Professional	2.0.10.242	2.0.10.356	10-05-2020	2020-10-05 오전 8:23:53	17:23:53	2.0.10.252	101		1	{/}	자체	120	1	101	NULL	NULL	NULL	NULL	NULL	NULL	KSY3	List1	NULL	NULL	NULL	NULL	NULL	NULL	NULL	NULL	NULL	0	{/}	0	4	311240	0	z	461	311701
좌우반구com(CVF, UVF, BVF)_1	2	1	<?xml version="1.0"?>\n<Clock xmlns:dt="urn:schemas-microsoft-com:datatypes"><Description dt:dt="string">E-Prime Primary Realtime Clock</Description><StartTime><Timestamp dt:dt="int">0</Timestamp><DateUtc dt:dt="string">2020-10-05T08:23:53Z</DateUtc></StartTime><FrequencyChanges><FrequencyChange><Frequency dt:dt="r8">2699960000</Frequency><Timestamp dt:dt="r8">3.47004103949925E+15</Timestamp><Cur…	좌우반구com(CVF, UVF, BVF)_1-002-1	60.021	1.0.0.161	1	34067765	Professional	2.0.10.242	2.0.10.356	10-05-2020	2020-10-05 오전 8:23:53	17:23:53	2.0.10.252	213		2	z	작락	NULL	NULL	NULL	64	1	81	NULL	NULL	NULL	KSY	List2	0		0	0	674164	183		0	0	1	z	0	3	674347	0	z	503	674850
좌우반구com(CVF, UVF, BVF)_1	2	1	<?xml version="1.0"?>\n<Clock xmlns:dt="urn:schemas-microsoft-com:datatypes"><Description dt:dt="string">E-Prime Primary Realtime Clock</Description><StartTime><Timestamp dt:dt="int">0</Timestamp><DateUtc dt:dt="string">2020-10-05T08:23:53Z</DateUtc></StartTime><FrequencyChanges><FrequencyChange><Frequency dt:dt="r8">2699960000</Frequency><Timestamp dt:dt="r8">3.47004103949925E+15</Timestamp><Cur…	좌우반구com(CVF, UVF, BVF)_1-002-1	60.021	1.0.0.161	1	34067765	Professional	2.0.10.242	2.0.10.356	10-05-2020	2020-10-05 오전 8:23:53	17:23:53	2.0.10.252	66		1	{/}	작품	49	1	66	NULL	NULL	NULL	NULL	NULL	NULL	KSY3	List1	NULL	NULL	NULL	NULL	NULL	NULL	NULL	NULL	NULL	1	{/}	0	3	216589	0	{/}	401	216990
좌우반구com(CVF, UVF, BVF)_1	2	1	<?xml version="1.0"?>\n<Clock xmlns:dt="urn:schemas-microsoft-com:datatypes"><Description dt:dt="string">E-Prime Primary Realtime Clock</Description><StartTime><Timestamp dt:dt="int">0</Timestamp><DateUtc dt:dt="string">2020-10-05T08:23:53Z</DateUtc></StartTime><FrequencyChanges><FrequencyChange><Frequency dt:dt="r8">2699960000</Frequency><Timestamp dt:dt="r8">3.47004103949925E+15</Timestamp><Cur…	좌우반구com(CVF, UVF, BVF)_1-002-1	60.021	1.0.0.161	1	34067765	Professional	2.0.10.242	2.0.10.356	10-05-2020	2020-10-05 오전 8:23:53	17:23:53	2.0.10.252	312		1	{/}	재계	NULL	NULL	NULL	NULL	NULL	NULL	25	1	48	KSY3	List3	NULL	NULL	NULL	NULL	NULL	NULL	NULL	NULL	NULL	0	{/}	0	3	966262	0	z	729	966991
좌우반구com(CVF, UVF, BVF)_1	2	1	<?xml version="1.0"?>\n<Clock xmlns:dt="urn:schemas-microsoft-com:datatypes"><Description dt:dt="string">E-Prime Primary Realtime Clock</Description><StartTime><Timestamp dt:dt="int">0</Timestamp><DateUtc dt:dt="string">2020-10-05T08:23:53Z</DateUtc></StartTime><FrequencyChanges><FrequencyChange><Frequency dt:dt="r8">2699960000</Frequency><Timestamp dt:dt="r8">3.47004103949925E+15</Timestamp><Cur…	좌우반구com(CVF, UVF, BVF)_1-002-1	60.021	1.0.0.161	1	34067765	Professional	2.0.10.242	2.0.10.356	10-05-2020	2020-10-05 오전 8:23:53	17:23:53	2.0.10.252	116		2	z	적태	117	1	116	NULL	NULL	NULL	NULL	NULL	NULL	KSY3	List1	NULL	NULL	NULL	NULL	NULL	NULL	NULL	NULL	NULL	1	z	1	3	351392	0	z	613	352005
좌우반구com(CVF, UVF, BVF)_1	2	1	<?xml version="1.0"?>\n<Clock xmlns:dt="urn:schemas-microsoft-com:datatypes"><Description dt:dt="string">E-Prime Primary Realtime Clock</Description><StartTime><Timestamp dt:dt="int">0</Timestamp><DateUtc dt:dt="string">2020-10-05T08:23:53Z</DateUtc></StartTime><FrequencyChanges><FrequencyChange><Frequency dt:dt="r8">2699960000</Frequency><Timestamp dt:dt="r8">3.47004103949925E+15</Timestamp><Cur…	좌우반구com(CVF, UVF, BVF)_1-002-1	60.021	1.0.0.161	1	34067765	Professional	2.0.10.242	2.0.10.356	10-05-2020	2020-10-05 오전 8:23:53	17:23:53	2.0.10.252	326		1	{/}	전략	NULL	NULL	NULL	NULL	NULL	NULL	74	1	62	KSY3	List3	NULL	NULL	NULL	NULL	NULL	NULL	NULL	NULL	NULL	1	{/}	0	4	1005199	0	{/}	904	1006103
좌우반구com(CVF, UVF, BVF)_1	2	1	<?xml version="1.0"?>\n<Clock xmlns:dt="urn:schemas-microsoft-com:datatypes"><Description dt:dt="string">E-Prime Primary Realtime Clock</Description><StartTime><Timestamp dt:dt="int">0</Timestamp><DateUtc dt:dt="string">2020-10-05T08:23:53Z</DateUtc></StartTime><FrequencyChanges><FrequencyChange><Frequency dt:dt="r8">2699960000</Frequency><Timestamp dt:dt="r8">3.47004103949925E+15</Timestamp><Cur…	좌우반구com(CVF, UVF, BVF)_1-002-1	60.021	1.0.0.161	1	34067765	Professional	2.0.10.242	2.0.10.356	10-05-2020	2020-10-05 오전 8:23:53	17:23:53	2.0.10.252	254		1	{/}	전통	NULL	NULL	NULL	40	1	122	NULL	NULL	NULL	KSY3	List2	NULL	NULL	NULL	NULL	NULL	NULL	NULL	NULL	NULL	0	{/}	0	4	786808	0	z	713	787521
좌우반구com(CVF, UVF, BVF)_1	2	1	<?xml version="1.0"?>\n<Clock xmlns:dt="urn:schemas-microsoft-com:datatypes"><Description dt:dt="string">E-Prime Primary Realtime Clock</Description><StartTime><Timestamp dt:dt="int">0</Timestamp><DateUtc dt:dt="string">2020-10-05T08:23:53Z</DateUtc></StartTime><FrequencyChanges><FrequencyChange><Frequency dt:dt="r8">2699960000</Frequency><Timestamp dt:dt="r8">3.47004103949925E+15</Timestamp><Cur…	좌우반구com(CVF, UVF, BVF)_1-002-1	60.021	1.0.0.161	1	34067765	Professional	2.0.10.242	2.0.10.356	10-05-2020	2020-10-05 오전 8:23:53	17:23:53	2.0.10.252	174		2	z	전필	NULL	NULL	NULL	8	1	42	NULL	NULL	NULL	KSY	List2	0		0	-1	568167	183		0	0	0	z	0	3	568350	0	{/}	845	569195
좌우반구com(CVF, UVF, BVF)_1	2	1	<?xml version="1.0"?>\n<Clock xmlns:dt="urn:schemas-microsoft-com:datatypes"><Description dt:dt="string">E-Prime Primary Realtime Clock</Description><StartTime><Timestamp dt:dt="int">0</Timestamp><DateUtc dt:dt="string">2020-10-05T08:23:53Z</DateUtc></StartTime><FrequencyChanges><FrequencyChange><Frequency dt:dt="r8">2699960000</Frequency><Timestamp dt:dt="r8">3.47004103949925E+15</Timestamp><Cur…	좌우반구com(CVF, UVF, BVF)_1-002-1	60.021	1.0.0.161	1	34067765	Professional	2.0.10.242	2.0.10.356	10-05-2020	2020-10-05 오전 8:23:53	17:23:53	2.0.10.252	245		1	{/}	절감	NULL	NULL	NULL	72	1	113	NULL	NULL	NULL	KSY3	List2	NULL	NULL	NULL	NULL	NULL	NULL	NULL	NULL	NULL	0	{/}	0	4	761267	0	z	998	762265
좌우반구com(CVF, UVF, BVF)_1	2	1	<?xml version="1.0"?>\n<Clock xmlns:dt="urn:schemas-microsoft-com:datatypes"><Description dt:dt="string">E-Prime Primary Realtime Clock</Description><StartTime><Timestamp dt:dt="int">0</Timestamp><DateUtc dt:dt="string">2020-10-05T08:23:53Z</DateUtc></StartTime><FrequencyChanges><FrequencyChange><Frequency dt:dt="r8">2699960000</Frequency><Timestamp dt:dt="r8">3.47004103949925E+15</Timestamp><Cur…	좌우반구com(CVF, UVF, BVF)_1-002-1	60.021	1.0.0.161	1	34067765	Professional	2.0.10.242	2.0.10.356	10-05-2020	2020-10-05 오전 8:23:53	17:23:53	2.0.10.252	25		2	z	절보	56	1	25	NULL	NULL	NULL	NULL	NULL	NULL	KSY4	List1	NULL	NULL	NULL	NULL	NULL	NULL	NULL	NULL	NULL	1	z	0	4	100463	0	z	792	101255
좌우반구com(CVF, UVF, BVF)_1	2	1	<?xml version="1.0"?>\n<Clock xmlns:dt="urn:schemas-microsoft-com:datatypes"><Description dt:dt="string">E-Prime Primary Realtime Clock</Description><StartTime><Timestamp dt:dt="int">0</Timestamp><DateUtc dt:dt="string">2020-10-05T08:23:53Z</DateUtc></StartTime><FrequencyChanges><FrequencyChange><Frequency dt:dt="r8">2699960000</Frequency><Timestamp dt:dt="r8">3.47004103949925E+15</Timestamp><Cur…	좌우반구com(CVF, UVF, BVF)_1-002-1	60.021	1.0.0.161	1	34067765	Professional	2.0.10.242	2.0.10.356	10-05-2020	2020-10-05 오전 8:23:53	17:23:53	2.0.10.252	160		2	z	절속	NULL	NULL	NULL	83	1	28	NULL	NULL	NULL	KSY4	List2	NULL	NULL	NULL	NULL	NULL	NULL	NULL	NULL	NULL	1	z	0	4	528881	0	z	602	529483
좌우반구com(CVF, UVF, BVF)_1	2	1	<?xml version="1.0"?>\n<Clock xmlns:dt="urn:schemas-microsoft-com:datatypes"><Description dt:dt="string">E-Prime Primary Realtime Clock</Description><StartTime><Timestamp dt:dt="int">0</Timestamp><DateUtc dt:dt="string">2020-10-05T08:23:53Z</DateUtc></StartTime><FrequencyChanges><FrequencyChange><Frequency dt:dt="r8">2699960000</Frequency><Timestamp dt:dt="r8">3.47004103949925E+15</Timestamp><Cur…	좌우반구com(CVF, UVF, BVF)_1-002-1	60.021	1.0.0.161	1	34067765	Professional	2.0.10.242	2.0.10.356	10-05-2020	2020-10-05 오전 8:23:53	17:23:53	2.0.10.252	59		1	{/}	절차	126	1	59	NULL	NULL	NULL	NULL	NULL	NULL	KSY3	List1	NULL	NULL	NULL	NULL	NULL	NULL	NULL	NULL	NULL	1	{/}	0	3	196829	0	{/}	785	197614
좌우반구com(CVF, UVF, BVF)_1	2	1	<?xml version="1.0"?>\n<Clock xmlns:dt="urn:schemas-microsoft-com:datatypes"><Description dt:dt="string">E-Prime Primary Realtime Clock</Description><StartTime><Timestamp dt:dt="int">0</Timestamp><DateUtc dt:dt="string">2020-10-05T08:23:53Z</DateUtc></StartTime><FrequencyChanges><FrequencyChange><Frequency dt:dt="r8">2699960000</Frequency><Timestamp dt:dt="r8">3.47004103949925E+15</Timestamp><Cur…	좌우반구com(CVF, UVF, BVF)_1-002-1	60.021	1.0.0.161	1	34067765	Professional	2.0.10.242	2.0.10.356	10-05-2020	2020-10-05 오전 8:23:53	17:23:53	2.0.10.252	239		1	{/}	정도	NULL	NULL	NULL	95	1	107	NULL	NULL	NULL	KSY3	List2	NULL	NULL	NULL	NULL	NULL	NULL	NULL	NULL	NULL	1	{/}	1	3	744922	0	{/}	559	745481
좌우반구com(CVF, UVF, BVF)_1	2	1	<?xml version="1.0"?>\n<Clock xmlns:dt="urn:schemas-microsoft-com:datatypes"><Description dt:dt="string">E-Prime Primary Realtime Clock</Description><StartTime><Timestamp dt:dt="int">0</Timestamp><DateUtc dt:dt="string">2020-10-05T08:23:53Z</DateUtc></StartTime><FrequencyChanges><FrequencyChange><Frequency dt:dt="r8">2699960000</Frequency><Timestamp dt:dt="r8">3.47004103949925E+15</Timestamp><Cur…	좌우반구com(CVF, UVF, BVF)_1-002-1	60.021	1.0.0.161	1	34067765	Professional	2.0.10.242	2.0.10.356	10-05-2020	2020-10-05 오전 8:23:53	17:23:53	2.0.10.252	97		1	{/}	정오	111	1	97	NULL	NULL	NULL	NULL	NULL	NULL	KSY3	List1	NULL	NULL	NULL	NULL	NULL	NULL	NULL	NULL	NULL	1	{/}	0	3	300743	0	{/}	550	301293
좌우반구com(CVF, UVF, BVF)_1	2	1	<?xml version="1.0"?>\n<Clock xmlns:dt="urn:schemas-microsoft-com:datatypes"><Description dt:dt="string">E-Prime Primary Realtime Clock</Description><StartTime><Timestamp dt:dt="int">0</Timestamp><DateUtc dt:dt="string">2020-10-05T08:23:53Z</DateUtc></StartTime><FrequencyChanges><FrequencyChange><Frequency dt:dt="r8">2699960000</Frequency><Timestamp dt:dt="r8">3.47004103949925E+15</Timestamp><Cur…	좌우반구com(CVF, UVF, BVF)_1-002-1	60.021	1.0.0.161	1	34067765	Professional	2.0.10.242	2.0.10.356	10-05-2020	2020-10-05 오전 8:23:53	17:23:53	2.0.10.252	389		1	{/}	정책	NULL	NULL	NULL	NULL	NULL	NULL	5	1	125	KSY3	List3	NULL	NULL	NULL	NULL	NULL	NULL	NULL	NULL	NULL	1	{/}	0	3	1191184	0	{/}	1325	1192509
좌우반구com(CVF, UVF, BVF)_1	2	1	<?xml version="1.0"?>\n<Clock xmlns:dt="urn:schemas-microsoft-com:datatypes"><Description dt:dt="string">E-Prime Primary Realtime Clock</Description><StartTime><Timestamp dt:dt="int">0</Timestamp><DateUtc dt:dt="string">2020-10-05T08:23:53Z</DateUtc></StartTime><FrequencyChanges><FrequencyChange><Frequency dt:dt="r8">2699960000</Frequency><Timestamp dt:dt="r8">3.47004103949925E+15</Timestamp><Cur…	좌우반구com(CVF, UVF, BVF)_1-002-1	60.021	1.0.0.161	1	34067765	Professional	2.0.10.242	2.0.10.356	10-05-2020	2020-10-05 오전 8:23:53	17:23:53	2.0.10.252	248		2	z	제경	NULL	NULL	NULL	65	1	116	NULL	NULL	NULL	KSY2	List2	NULL	NULL	NULL	NULL	NULL	NULL	NULL	NULL	NULL	1	z	1	3	769880	0	z	673	770553
좌우반구com(CVF, UVF, BVF)_1	2	1	<?xml version="1.0"?>\n<Clock xmlns:dt="urn:schemas-microsoft-com:datatypes"><Description dt:dt="string">E-Prime Primary Realtime Clock</Description><StartTime><Timestamp dt:dt="int">0</Timestamp><DateUtc dt:dt="string">2020-10-05T08:23:53Z</DateUtc></StartTime><FrequencyChanges><FrequencyChange><Frequency dt:dt="r8">2699960000</Frequency><Timestamp dt:dt="r8">3.47004103949925E+15</Timestamp><Cur…	좌우반구com(CVF, UVF, BVF)_1-002-1	60.021	1.0.0.161	1	34067765	Professional	2.0.10.242	2.0.10.356	10-05-2020	2020-10-05 오전 8:23:53	17:23:53	2.0.10.252	392		1	{/}	제도	NULL	NULL	NULL	NULL	NULL	NULL	11	1	128	KSY4	List3	NULL	NULL	NULL	NULL	NULL	NULL	NULL	NULL	NULL	1	{/}	1	3	1200547	0	{/}	1146	1201693
좌우반구com(CVF, UVF, BVF)_1	2	1	<?xml version="1.0"?>\n<Clock xmlns:dt="urn:schemas-microsoft-com:datatypes"><Description dt:dt="string">E-Prime Primary Realtime Clock</Description><StartTime><Timestamp dt:dt="int">0</Timestamp><DateUtc dt:dt="string">2020-10-05T08:23:53Z</DateUtc></StartTime><FrequencyChanges><FrequencyChange><Frequency dt:dt="r8">2699960000</Frequency><Timestamp dt:dt="r8">3.47004103949925E+15</Timestamp><Cur…	좌우반구com(CVF, UVF, BVF)_1-002-1	60.021	1.0.0.161	1	34067765	Professional	2.0.10.242	2.0.10.356	10-05-2020	2020-10-05 오전 8:23:53	17:23:53	2.0.10.252	24		2	z	제란	59	1	24	NULL	NULL	NULL	NULL	NULL	NULL	KSY	List1	0		0	0	97214	183		0	0	0	z	0	3	97397	0	{/}	866	98263
좌우반구com(CVF, UVF, BVF)_1	2	1	<?xml version="1.0"?>\n<Clock xmlns:dt="urn:schemas-microsoft-com:datatypes"><Description dt:dt="string">E-Prime Primary Realtime Clock</Description><StartTime><Timestamp dt:dt="int">0</Timestamp><DateUtc dt:dt="string">2020-10-05T08:23:53Z</DateUtc></StartTime><FrequencyChanges><FrequencyChange><Frequency dt:dt="r8">2699960000</Frequency><Timestamp dt:dt="r8">3.47004103949925E+15</Timestamp><Cur…	좌우반구com(CVF, UVF, BVF)_1-002-1	60.021	1.0.0.161	1	34067765	Professional	2.0.10.242	2.0.10.356	10-05-2020	2020-10-05 오전 8:23:53	17:23:53	2.0.10.252	60		1	{/}	제안	34	1	60	NULL	NULL	NULL	NULL	NULL	NULL	KSY4	List1	NULL	NULL	NULL	NULL	NULL	NULL	NULL	NULL	NULL	1	{/}	0	4	199812	0	{/}	602	200414
좌우반구com(CVF, UVF, BVF)_1	2	1	<?xml version="1.0"?>\n<Clock xmlns:dt="urn:schemas-microsoft-com:datatypes"><Description dt:dt="string">E-Prime Primary Realtime Clock</Description><StartTime><Timestamp dt:dt="int">0</Timestamp><DateUtc dt:dt="string">2020-10-05T08:23:53Z</DateUtc></StartTime><FrequencyChanges><FrequencyChange><Frequency dt:dt="r8">2699960000</Frequency><Timestamp dt:dt="r8">3.47004103949925E+15</Timestamp><Cur…	좌우반구com(CVF, UVF, BVF)_1-002-1	60.021	1.0.0.161	1	34067765	Professional	2.0.10.242	2.0.10.356	10-05-2020	2020-10-05 오전 8:23:53	17:23:53	2.0.10.252	1		1	{/}	제품	114	1	1	NULL	NULL	NULL	NULL	NULL	NULL	KSY4	List1	NULL	NULL	NULL	NULL	NULL	NULL	NULL	NULL	NULL	1	{/}	0	3	34019	0	{/}	388	34407
좌우반구com(CVF, UVF, BVF)_1	2	1	<?xml version="1.0"?>\n<Clock xmlns:dt="urn:schemas-microsoft-com:datatypes"><Description dt:dt="string">E-Prime Primary Realtime Clock</Description><StartTime><Timestamp dt:dt="int">0</Timestamp><DateUtc dt:dt="string">2020-10-05T08:23:53Z</DateUtc></StartTime><FrequencyChanges><FrequencyChange><Frequency dt:dt="r8">2699960000</Frequency><Timestamp dt:dt="r8">3.47004103949925E+15</Timestamp><Cur…	좌우반구com(CVF, UVF, BVF)_1-002-1	60.021	1.0.0.161	1	34067765	Professional	2.0.10.242	2.0.10.356	10-05-2020	2020-10-05 오전 8:23:53	17:23:53	2.0.10.252	262		1	{/}	조건	NULL	NULL	NULL	32	1	130	NULL	NULL	NULL	KSY4	List2	NULL	NULL	NULL	NULL	NULL	NULL	NULL	NULL	NULL	1	{/}	0	4	809667	0	{/}	574	810241
좌우반구com(CVF, UVF, BVF)_1	2	1	<?xml version="1.0"?>\n<Clock xmlns:dt="urn:schemas-microsoft-com:datatypes"><Description dt:dt="string">E-Prime Primary Realtime Clock</Description><StartTime><Timestamp dt:dt="int">0</Timestamp><DateUtc dt:dt="string">2020-10-05T08:23:53Z</DateUtc></StartTime><FrequencyChanges><FrequencyChange><Frequency dt:dt="r8">2699960000</Frequency><Timestamp dt:dt="r8">3.47004103949925E+15</Timestamp><Cur…	좌우반구com(CVF, UVF, BVF)_1-002-1	60.021	1.0.0.161	1	34067765	Professional	2.0.10.242	2.0.10.356	10-05-2020	2020-10-05 오전 8:23:53	17:23:53	2.0.10.252	86		1	{/}	조례	95	1	86	NULL	NULL	NULL	NULL	NULL	NULL	KSY4	List1	NULL	NULL	NULL	NULL	NULL	NULL	NULL	NULL	NULL	0	{/}	0	4	271187	0	z	532	271719
좌우반구com(CVF, UVF, BVF)_1	2	1	<?xml version="1.0"?>\n<Clock xmlns:dt="urn:schemas-microsoft-com:datatypes"><Description dt:dt="string">E-Prime Primary Realtime Clock</Description><StartTime><Timestamp dt:dt="int">0</Timestamp><DateUtc dt:dt="string">2020-10-05T08:23:53Z</DateUtc></StartTime><FrequencyChanges><FrequencyChange><Frequency dt:dt="r8">2699960000</Frequency><Timestamp dt:dt="r8">3.47004103949925E+15</Timestamp><Cur…	좌우반구com(CVF, UVF, BVF)_1-002-1	60.021	1.0.0.161	1	34067765	Professional	2.0.10.242	2.0.10.356	10-05-2020	2020-10-05 오전 8:23:53	17:23:53	2.0.10.252	398		1	{/}	조직	NULL	NULL	NULL	NULL	NULL	NULL	87	1	134	KSY4	List3	NULL	NULL	NULL	NULL	NULL	NULL	NULL	NULL	NULL	0	{/}	0	3	1217775	0		0	0
좌우반구com(CVF, UVF, BVF)_1	2	1	<?xml version="1.0"?>\n<Clock xmlns:dt="urn:schemas-microsoft-com:datatypes"><Description dt:dt="string">E-Prime Primary Realtime Clock</Description><StartTime><Timestamp dt:dt="int">0</Timestamp><DateUtc dt:dt="string">2020-10-05T08:23:53Z</DateUtc></StartTime><FrequencyChanges><FrequencyChange><Frequency dt:dt="r8">2699960000</Frequency><Timestamp dt:dt="r8">3.47004103949925E+15</Timestamp><Cur…	좌우반구com(CVF, UVF, BVF)_1-002-1	60.021	1.0.0.161	1	34067765	Professional	2.0.10.242	2.0.10.356	10-05-2020	2020-10-05 오전 8:23:53	17:23:53	2.0.10.252	21		1	{/}	종류	22	1	21	NULL	NULL	NULL	NULL	NULL	NULL	KSY4	List1	NULL	NULL	NULL	NULL	NULL	NULL	NULL	NULL	NULL	1	{/}	0	3	88783	0	{/}	496	89279
좌우반구com(CVF, UVF, BVF)_1	2	1	<?xml version="1.0"?>\n<Clock xmlns:dt="urn:schemas-microsoft-com:datatypes"><Description dt:dt="string">E-Prime Primary Realtime Clock</Description><StartTime><Timestamp dt:dt="int">0</Timestamp><DateUtc dt:dt="string">2020-10-05T08:23:53Z</DateUtc></StartTime><FrequencyChanges><FrequencyChange><Frequency dt:dt="r8">2699960000</Frequency><Timestamp dt:dt="r8">3.47004103949925E+15</Timestamp><Cur…	좌우반구com(CVF, UVF, BVF)_1-002-1	60.021	1.0.0.161	1	34067765	Professional	2.0.10.242	2.0.10.356	10-05-2020	2020-10-05 오전 8:23:53	17:23:53	2.0.10.252	29		2	z	종백	93	1	29	NULL	NULL	NULL	NULL	NULL	NULL	KSY2	List1	NULL	NULL	NULL	NULL	NULL	NULL	NULL	NULL	NULL	1	z	0	3	111642	0	z	517	112159
좌우반구com(CVF, UVF, BVF)_1	2	1	<?xml version="1.0"?>\n<Clock xmlns:dt="urn:schemas-microsoft-com:datatypes"><Description dt:dt="string">E-Prime Primary Realtime Clock</Description><StartTime><Timestamp dt:dt="int">0</Timestamp><DateUtc dt:dt="string">2020-10-05T08:23:53Z</DateUtc></StartTime><FrequencyChanges><FrequencyChange><Frequency dt:dt="r8">2699960000</Frequency><Timestamp dt:dt="r8">3.47004103949925E+15</Timestamp><Cur…	좌우반구com(CVF, UVF, BVF)_1-002-1	60.021	1.0.0.161	1	34067765	Professional	2.0.10.242	2.0.10.356	10-05-2020	2020-10-05 오전 8:23:53	17:23:53	2.0.10.252	130		2	z	죽거	10	1	130	NULL	NULL	NULL	NULL	NULL	NULL	KSY3	List1	NULL	NULL	NULL	NULL	NULL	NULL	NULL	NULL	NULL	1	z	1	3	391078	0	z	582	391660
좌우반구com(CVF, UVF, BVF)_1	2	1	<?xml version="1.0"?>\n<Clock xmlns:dt="urn:schemas-microsoft-com:datatypes"><Description dt:dt="string">E-Prime Primary Realtime Clock</Description><StartTime><Timestamp dt:dt="int">0</Timestamp><DateUtc dt:dt="string">2020-10-05T08:23:53Z</DateUtc></StartTime><FrequencyChanges><FrequencyChange><Frequency dt:dt="r8">2699960000</Frequency><Timestamp dt:dt="r8">3.47004103949925E+15</Timestamp><Cur…	좌우반구com(CVF, UVF, BVF)_1-002-1	60.021	1.0.0.161	1	34067765	Professional	2.0.10.242	2.0.10.356	10-05-2020	2020-10-05 오전 8:23:53	17:23:53	2.0.10.252	355		1	{/}	죽음	NULL	NULL	NULL	NULL	NULL	NULL	123	1	91	KSY4	List3	NULL	NULL	NULL	NULL	NULL	NULL	NULL	NULL	NULL	1	{/}	0	3	1090819	0	{/}	627	1091446
좌우반구com(CVF, UVF, BVF)_1	2	1	<?xml version="1.0"?>\n<Clock xmlns:dt="urn:schemas-microsoft-com:datatypes"><Description dt:dt="string">E-Prime Primary Realtime Clock</Description><StartTime><Timestamp dt:dt="int">0</Timestamp><DateUtc dt:dt="string">2020-10-05T08:23:53Z</DateUtc></StartTime><FrequencyChanges><FrequencyChange><Frequency dt:dt="r8">2699960000</Frequency><Timestamp dt:dt="r8">3.47004103949925E+15</Timestamp><Cur…	좌우반구com(CVF, UVF, BVF)_1-002-1	60.021	1.0.0.161	1	34067765	Professional	2.0.10.242	2.0.10.356	10-05-2020	2020-10-05 오전 8:23:53	17:23:53	2.0.10.252	293		1	{/}	준거	NULL	NULL	NULL	NULL	NULL	NULL	16	1	29	KSY4	List3	NULL	NULL	NULL	NULL	NULL	NULL	NULL	NULL	NULL	0	{/}	0	3	910798	0	z	674	911472
좌우반구com(CVF, UVF, BVF)_1	2	1	<?xml version="1.0"?>\n<Clock xmlns:dt="urn:schemas-microsoft-com:datatypes"><Description dt:dt="string">E-Prime Primary Realtime Clock</Description><StartTime><Timestamp dt:dt="int">0</Timestamp><DateUtc dt:dt="string">2020-10-05T08:23:53Z</DateUtc></StartTime><FrequencyChanges><FrequencyChange><Frequency dt:dt="r8">2699960000</Frequency><Timestamp dt:dt="r8">3.47004103949925E+15</Timestamp><Cur…	좌우반구com(CVF, UVF, BVF)_1-002-1	60.021	1.0.0.161	1	34067765	Professional	2.0.10.242	2.0.10.356	10-05-2020	2020-10-05 오전 8:23:53	17:23:53	2.0.10.252	372		2	z	증력	NULL	NULL	NULL	NULL	NULL	NULL	65	1	108	KSY3	List3	NULL	NULL	NULL	NULL	NULL	NULL	NULL	NULL	NULL	0	z	0	4	1142818	0	{/}	884	1143702
좌우반구com(CVF, UVF, BVF)_1	2	1	<?xml version="1.0"?>\n<Clock xmlns:dt="urn:schemas-microsoft-com:datatypes"><Description dt:dt="string">E-Prime Primary Realtime Clock</Description><StartTime><Timestamp dt:dt="int">0</Timestamp><DateUtc dt:dt="string">2020-10-05T08:23:53Z</DateUtc></StartTime><FrequencyChanges><FrequencyChange><Frequency dt:dt="r8">2699960000</Frequency><Timestamp dt:dt="r8">3.47004103949925E+15</Timestamp><Cur…	좌우반구com(CVF, UVF, BVF)_1-002-1	60.021	1.0.0.161	1	34067765	Professional	2.0.10.242	2.0.10.356	10-05-2020	2020-10-05 오전 8:23:53	17:23:53	2.0.10.252	122		1	{/}	증인	55	1	122	NULL	NULL	NULL	NULL	NULL	NULL	KSY4	List1	NULL	NULL	NULL	NULL	NULL	NULL	NULL	NULL	NULL	1	{/}	0	3	368253	0	{/}	976	369229
좌우반구com(CVF, UVF, BVF)_1	2	1	<?xml version="1.0"?>\n<Clock xmlns:dt="urn:schemas-microsoft-com:datatypes"><Description dt:dt="string">E-Prime Primary Realtime Clock</Description><StartTime><Timestamp dt:dt="int">0</Timestamp><DateUtc dt:dt="string">2020-10-05T08:23:53Z</DateUtc></StartTime><FrequencyChanges><FrequencyChange><Frequency dt:dt="r8">2699960000</Frequency><Timestamp dt:dt="r8">3.47004103949925E+15</Timestamp><Cur…	좌우반구com(CVF, UVF, BVF)_1-002-1	60.021	1.0.0.161	1	34067765	Professional	2.0.10.242	2.0.10.356	10-05-2020	2020-10-05 오전 8:23:53	17:23:53	2.0.10.252	286		2	z	지님	NULL	NULL	NULL	NULL	NULL	NULL	15	1	22	KSY2	List3	NULL	NULL	NULL	NULL	NULL	NULL	NULL	NULL	NULL	1	z	0	4	891505	0	z	511	892016
좌우반구com(CVF, UVF, BVF)_1	2	1	<?xml version="1.0"?>\n<Clock xmlns:dt="urn:schemas-microsoft-com:datatypes"><Description dt:dt="string">E-Prime Primary Realtime Clock</Description><StartTime><Timestamp dt:dt="int">0</Timestamp><DateUtc dt:dt="string">2020-10-05T08:23:53Z</DateUtc></StartTime><FrequencyChanges><FrequencyChange><Frequency dt:dt="r8">2699960000</Frequency><Timestamp dt:dt="r8">3.47004103949925E+15</Timestamp><Cur…	좌우반구com(CVF, UVF, BVF)_1-002-1	60.021	1.0.0.161	1	34067765	Professional	2.0.10.242	2.0.10.356	10-05-2020	2020-10-05 오전 8:23:53	17:23:53	2.0.10.252	335		1	{/}	지적	NULL	NULL	NULL	NULL	NULL	NULL	18	1	71	KSY4	List3	NULL	NULL	NULL	NULL	NULL	NULL	NULL	NULL	NULL	1	{/}	0	4	1033256	0	{/}	815	1034071
좌우반구com(CVF, UVF, BVF)_1	2	1	<?xml version="1.0"?>\n<Clock xmlns:dt="urn:schemas-microsoft-com:datatypes"><Description dt:dt="string">E-Prime Primary Realtime Clock</Description><StartTime><Timestamp dt:dt="int">0</Timestamp><DateUtc dt:dt="string">2020-10-05T08:23:53Z</DateUtc></StartTime><FrequencyChanges><FrequencyChange><Frequency dt:dt="r8">2699960000</Frequency><Timestamp dt:dt="r8">3.47004103949925E+15</Timestamp><Cur…	좌우반구com(CVF, UVF, BVF)_1-002-1	60.021	1.0.0.161	1	34067765	Professional	2.0.10.242	2.0.10.356	10-05-2020	2020-10-05 오전 8:23:53	17:23:53	2.0.10.252	277		1	{/}	지표	NULL	NULL	NULL	NULL	NULL	NULL	69	1	13	KSY4	List3	NULL	NULL	NULL	NULL	NULL	NULL	NULL	NULL	NULL	0	{/}	1	3	865980	0	z	980	866960
좌우반구com(CVF, UVF, BVF)_1	2	1	<?xml version="1.0"?>\n<Clock xmlns:dt="urn:schemas-microsoft-com:datatypes"><Description dt:dt="string">E-Prime Primary Realtime Clock</Description><StartTime><Timestamp dt:dt="int">0</Timestamp><DateUtc dt:dt="string">2020-10-05T08:23:53Z</DateUtc></StartTime><FrequencyChanges><FrequencyChange><Frequency dt:dt="r8">2699960000</Frequency><Timestamp dt:dt="r8">3.47004103949925E+15</Timestamp><Cur…	좌우반구com(CVF, UVF, BVF)_1-002-1	60.021	1.0.0.161	1	34067765	Professional	2.0.10.242	2.0.10.356	10-05-2020	2020-10-05 오전 8:23:53	17:23:53	2.0.10.252	374		1	{/}	지헤	NULL	NULL	NULL	NULL	NULL	NULL	83	1	110	KSY4	List3	NULL	NULL	NULL	NULL	NULL	NULL	NULL	NULL	NULL	1	{/}	1	3	1148665	0	{/}	652	1149317
좌우반구com(CVF, UVF, BVF)_1	2	1	<?xml version="1.0"?>\n<Clock xmlns:dt="urn:schemas-microsoft-com:datatypes"><Description dt:dt="string">E-Prime Primary Realtime Clock</Description><StartTime><Timestamp dt:dt="int">0</Timestamp><DateUtc dt:dt="string">2020-10-05T08:23:53Z</DateUtc></StartTime><FrequencyChanges><FrequencyChange><Frequency dt:dt="r8">2699960000</Frequency><Timestamp dt:dt="r8">3.47004103949925E+15</Timestamp><Cur…	좌우반구com(CVF, UVF, BVF)_1-002-1	60.021	1.0.0.161	1	34067765	Professional	2.0.10.242	2.0.10.356	10-05-2020	2020-10-05 오전 8:23:53	17:23:53	2.0.10.252	188		2	z	직매	NULL	NULL	NULL	93	1	56	NULL	NULL	NULL	KSY4	List2	NULL	NULL	NULL	NULL	NULL	NULL	NULL	NULL	NULL	1	z	1	3	606820	0	z	430	607250
좌우반구com(CVF, UVF, BVF)_1	2	1	<?xml version="1.0"?>\n<Clock xmlns:dt="urn:schemas-microsoft-com:datatypes"><Description dt:dt="string">E-Prime Primary Realtime Clock</Description><StartTime><Timestamp dt:dt="int">0</Timestamp><DateUtc dt:dt="string">2020-10-05T08:23:53Z</DateUtc></StartTime><FrequencyChanges><FrequencyChange><Frequency dt:dt="r8">2699960000</Frequency><Timestamp dt:dt="r8">3.47004103949925E+15</Timestamp><Cur…	좌우반구com(CVF, UVF, BVF)_1-002-1	60.021	1.0.0.161	1	34067765	Professional	2.0.10.242	2.0.10.356	10-05-2020	2020-10-05 오전 8:23:53	17:23:53	2.0.10.252	161		1	{/}	직장	NULL	NULL	NULL	49	1	29	NULL	NULL	NULL	KSY4	List2	NULL	NULL	NULL	NULL	NULL	NULL	NULL	NULL	NULL	1	{/}	0	4	531680	0	{/}	515	532195
좌우반구com(CVF, UVF, BVF)_1	2	1	<?xml version="1.0"?>\n<Clock xmlns:dt="urn:schemas-microsoft-com:datatypes"><Description dt:dt="string">E-Prime Primary Realtime Clock</Description><StartTime><Timestamp dt:dt="int">0</Timestamp><DateUtc dt:dt="string">2020-10-05T08:23:53Z</DateUtc></StartTime><FrequencyChanges><FrequencyChange><Frequency dt:dt="r8">2699960000</Frequency><Timestamp dt:dt="r8">3.47004103949925E+15</Timestamp><Cur…	좌우반구com(CVF, UVF, BVF)_1-002-1	60.021	1.0.0.161	1	34067765	Professional	2.0.10.242	2.0.10.356	10-05-2020	2020-10-05 오전 8:23:53	17:23:53	2.0.10.252	281		2	z	진회	NULL	NULL	NULL	NULL	NULL	NULL	38	1	17	KSY3	List3	NULL	NULL	NULL	NULL	NULL	NULL	NULL	NULL	NULL	0	z	1	3	877909	0	{/}	427	878336
좌우반구com(CVF, UVF, BVF)_1	2	1	<?xml version="1.0"?>\n<Clock xmlns:dt="urn:schemas-microsoft-com:datatypes"><Description dt:dt="string">E-Prime Primary Realtime Clock</Description><StartTime><Timestamp dt:dt="int">0</Timestamp><DateUtc dt:dt="string">2020-10-05T08:23:53Z</DateUtc></StartTime><FrequencyChanges><FrequencyChange><Frequency dt:dt="r8">2699960000</Frequency><Timestamp dt:dt="r8">3.47004103949925E+15</Timestamp><Cur…	좌우반구com(CVF, UVF, BVF)_1-002-1	60.021	1.0.0.161	1	34067765	Professional	2.0.10.242	2.0.10.356	10-05-2020	2020-10-05 오전 8:23:53	17:23:53	2.0.10.252	305		1	{/}	질서	NULL	NULL	NULL	NULL	NULL	NULL	2	1	41	KSY4	List3	NULL	NULL	NULL	NULL	NULL	NULL	NULL	NULL	NULL	1	{/}	0	4	946186	0	{/}	941	947127
좌우반구com(CVF, UVF, BVF)_1	2	1	<?xml version="1.0"?>\n<Clock xmlns:dt="urn:schemas-microsoft-com:datatypes"><Description dt:dt="string">E-Prime Primary Realtime Clock</Description><StartTime><Timestamp dt:dt="int">0</Timestamp><DateUtc dt:dt="string">2020-10-05T08:23:53Z</DateUtc></StartTime><FrequencyChanges><FrequencyChange><Frequency dt:dt="r8">2699960000</Frequency><Timestamp dt:dt="r8">3.47004103949925E+15</Timestamp><Cur…	좌우반구com(CVF, UVF, BVF)_1-002-1	60.021	1.0.0.161	1	34067765	Professional	2.0.10.242	2.0.10.356	10-05-2020	2020-10-05 오전 8:23:53	17:23:53	2.0.10.252	276		1	{/}	차량	NULL	NULL	NULL	NULL	NULL	NULL	46	1	12	KSY4	List3	NULL	NULL	NULL	NULL	NULL	NULL	NULL	NULL	NULL	1	{/}	0	4	863265	0	{/}	511	863776
좌우반구com(CVF, UVF, BVF)_1	2	1	<?xml version="1.0"?>\n<Clock xmlns:dt="urn:schemas-microsoft-com:datatypes"><Description dt:dt="string">E-Prime Primary Realtime Clock</Description><StartTime><Timestamp dt:dt="int">0</Timestamp><DateUtc dt:dt="string">2020-10-05T08:23:53Z</DateUtc></StartTime><FrequencyChanges><FrequencyChange><Frequency dt:dt="r8">2699960000</Frequency><Timestamp dt:dt="r8">3.47004103949925E+15</Timestamp><Cur…	좌우반구com(CVF, UVF, BVF)_1-002-1	60.021	1.0.0.161	1	34067765	Professional	2.0.10.242	2.0.10.356	10-05-2020	2020-10-05 오전 8:23:53	17:23:53	2.0.10.252	261		1	{/}	차익	NULL	NULL	NULL	124	1	129	NULL	NULL	NULL	KSY4	List2	NULL	NULL	NULL	NULL	NULL	NULL	NULL	NULL	NULL	0	{/}	1	3	806867	0	z	598	807465
좌우반구com(CVF, UVF, BVF)_1	2	1	<?xml version="1.0"?>\n<Clock xmlns:dt="urn:schemas-microsoft-com:datatypes"><Description dt:dt="string">E-Prime Primary Realtime Clock</Description><StartTime><Timestamp dt:dt="int">0</Timestamp><DateUtc dt:dt="string">2020-10-05T08:23:53Z</DateUtc></StartTime><FrequencyChanges><FrequencyChange><Frequency dt:dt="r8">2699960000</Frequency><Timestamp dt:dt="r8">3.47004103949925E+15</Timestamp><Cur…	좌우반구com(CVF, UVF, BVF)_1-002-1	60.021	1.0.0.161	1	34067765	Professional	2.0.10.242	2.0.10.356	10-05-2020	2020-10-05 오전 8:23:53	17:23:53	2.0.10.252	53		2	z	착반	116	1	53	NULL	NULL	NULL	NULL	NULL	NULL	KSY2	List1	NULL	NULL	NULL	NULL	NULL	NULL	NULL	NULL	NULL	1	z	0	4	179852	0	z	714	180566
좌우반구com(CVF, UVF, BVF)_1	2	1	<?xml version="1.0"?>\n<Clock xmlns:dt="urn:schemas-microsoft-com:datatypes"><Description dt:dt="string">E-Prime Primary Realtime Clock</Description><StartTime><Timestamp dt:dt="int">0</Timestamp><DateUtc dt:dt="string">2020-10-05T08:23:53Z</DateUtc></StartTime><FrequencyChanges><FrequencyChange><Frequency dt:dt="r8">2699960000</Frequency><Timestamp dt:dt="r8">3.47004103949925E+15</Timestamp><Cur…	좌우반구com(CVF, UVF, BVF)_1-002-1	60.021	1.0.0.161	1	34067765	Professional	2.0.10.242	2.0.10.356	10-05-2020	2020-10-05 오전 8:23:53	17:23:53	2.0.10.252	129		1	{/}	착지	43	1	129	NULL	NULL	NULL	NULL	NULL	NULL	KSY4	List1	NULL	NULL	NULL	NULL	NULL	NULL	NULL	NULL	NULL	0	{/}	0	4	388313	0	z	571	388884
좌우반구com(CVF, UVF, BVF)_1	2	1	<?xml version="1.0"?>\n<Clock xmlns:dt="urn:schemas-microsoft-com:datatypes"><Description dt:dt="string">E-Prime Primary Realtime Clock</Description><StartTime><Timestamp dt:dt="int">0</Timestamp><DateUtc dt:dt="string">2020-10-05T08:23:53Z</DateUtc></StartTime><FrequencyChanges><FrequencyChange><Frequency dt:dt="r8">2699960000</Frequency><Timestamp dt:dt="r8">3.47004103949925E+15</Timestamp><Cur…	좌우반구com(CVF, UVF, BVF)_1-002-1	60.021	1.0.0.161	1	34067765	Professional	2.0.10.242	2.0.10.356	10-05-2020	2020-10-05 오전 8:23:53	17:23:53	2.0.10.252	368		1	{/}	책임	NULL	NULL	NULL	NULL	NULL	NULL	43	1	104	KSY4	List3	NULL	NULL	NULL	NULL	NULL	NULL	NULL	NULL	NULL	1	{/}	0	4	1131272	0	{/}	470	1131742
좌우반구com(CVF, UVF, BVF)_1	2	1	<?xml version="1.0"?>\n<Clock xmlns:dt="urn:schemas-microsoft-com:datatypes"><Description dt:dt="string">E-Prime Primary Realtime Clock</Description><StartTime><Timestamp dt:dt="int">0</Timestamp><DateUtc dt:dt="string">2020-10-05T08:23:53Z</DateUtc></StartTime><FrequencyChanges><FrequencyChange><Frequency dt:dt="r8">2699960000</Frequency><Timestamp dt:dt="r8">3.47004103949925E+15</Timestamp><Cur…	좌우반구com(CVF, UVF, BVF)_1-002-1	60.021	1.0.0.161	1	34067765	Professional	2.0.10.242	2.0.10.356	10-05-2020	2020-10-05 오전 8:23:53	17:23:53	2.0.10.252	114		2	z	책희	2	1	114	NULL	NULL	NULL	NULL	NULL	NULL	KSY4	List1	NULL	NULL	NULL	NULL	NULL	NULL	NULL	NULL	NULL	1	z	0	4	345878	0	z	695	346573
좌우반구com(CVF, UVF, BVF)_1	2	1	<?xml version="1.0"?>\n<Clock xmlns:dt="urn:schemas-microsoft-com:datatypes"><Description dt:dt="string">E-Prime Primary Realtime Clock</Description><StartTime><Timestamp dt:dt="int">0</Timestamp><DateUtc dt:dt="string">2020-10-05T08:23:53Z</DateUtc></StartTime><FrequencyChanges><FrequencyChange><Frequency dt:dt="r8">2699960000</Frequency><Timestamp dt:dt="r8">3.47004103949925E+15</Timestamp><Cur…	좌우반구com(CVF, UVF, BVF)_1-002-1	60.021	1.0.0.161	1	34067765	Professional	2.0.10.242	2.0.10.356	10-05-2020	2020-10-05 오전 8:23:53	17:23:53	2.0.10.252	145		2	z	청휘	NULL	NULL	NULL	58	1	13	NULL	NULL	NULL	KSY	List2	0		1	-1	487328	184		0	0	1	z	0	4	487512	0	z	667	488179
좌우반구com(CVF, UVF, BVF)_1	2	1	<?xml version="1.0"?>\n<Clock xmlns:dt="urn:schemas-microsoft-com:datatypes"><Description dt:dt="string">E-Prime Primary Realtime Clock</Description><StartTime><Timestamp dt:dt="int">0</Timestamp><DateUtc dt:dt="string">2020-10-05T08:23:53Z</DateUtc></StartTime><FrequencyChanges><FrequencyChange><Frequency dt:dt="r8">2699960000</Frequency><Timestamp dt:dt="r8">3.47004103949925E+15</Timestamp><Cur…	좌우반구com(CVF, UVF, BVF)_1-002-1	60.021	1.0.0.161	1	34067765	Professional	2.0.10.242	2.0.10.356	10-05-2020	2020-10-05 오전 8:23:53	17:23:53	2.0.10.252	317		2	z	체행	NULL	NULL	NULL	NULL	NULL	NULL	13	1	53	KSY2	List3	NULL	NULL	NULL	NULL	NULL	NULL	NULL	NULL	NULL	0	z	1	3	980057	0	{/}	518	980575
좌우반구com(CVF, UVF, BVF)_1	2	1	<?xml version="1.0"?>\n<Clock xmlns:dt="urn:schemas-microsoft-com:datatypes"><Description dt:dt="string">E-Prime Primary Realtime Clock</Description><StartTime><Timestamp dt:dt="int">0</Timestamp><DateUtc dt:dt="string">2020-10-05T08:23:53Z</DateUtc></StartTime><FrequencyChanges><FrequencyChange><Frequency dt:dt="r8">2699960000</Frequency><Timestamp dt:dt="r8">3.47004103949925E+15</Timestamp><Cur…	좌우반구com(CVF, UVF, BVF)_1-002-1	60.021	1.0.0.161	1	34067765	Professional	2.0.10.242	2.0.10.356	10-05-2020	2020-10-05 오전 8:23:53	17:23:53	2.0.10.252	81		1	{/}	체험	46	1	81	NULL	NULL	NULL	NULL	NULL	NULL	KSY4	List1	NULL	NULL	NULL	NULL	NULL	NULL	NULL	NULL	NULL	1	{/}	0	3	257991	0	{/}	414	258405
좌우반구com(CVF, UVF, BVF)_1	2	1	<?xml version="1.0"?>\n<Clock xmlns:dt="urn:schemas-microsoft-com:datatypes"><Description dt:dt="string">E-Prime Primary Realtime Clock</Description><StartTime><Timestamp dt:dt="int">0</Timestamp><DateUtc dt:dt="string">2020-10-05T08:23:53Z</DateUtc></StartTime><FrequencyChanges><FrequencyChange><Frequency dt:dt="r8">2699960000</Frequency><Timestamp dt:dt="r8">3.47004103949925E+15</Timestamp><Cur…	좌우반구com(CVF, UVF, BVF)_1-002-1	60.021	1.0.0.161	1	34067765	Professional	2.0.10.242	2.0.10.356	10-05-2020	2020-10-05 오전 8:23:53	17:23:53	2.0.10.252	70		1	{/}	최고	80	1	70	NULL	NULL	NULL	NULL	NULL	NULL	KSY4	List1	NULL	NULL	NULL	NULL	NULL	NULL	NULL	NULL	NULL	1	{/}	0	3	227235	0	{/}	435	227670
좌우반구com(CVF, UVF, BVF)_1	2	1	<?xml version="1.0"?>\n<Clock xmlns:dt="urn:schemas-microsoft-com:datatypes"><Description dt:dt="string">E-Prime Primary Realtime Clock</Description><StartTime><Timestamp dt:dt="int">0</Timestamp><DateUtc dt:dt="string">2020-10-05T08:23:53Z</DateUtc></StartTime><FrequencyChanges><FrequencyChange><Frequency dt:dt="r8">2699960000</Frequency><Timestamp dt:dt="r8">3.47004103949925E+15</Timestamp><Cur…	좌우반구com(CVF, UVF, BVF)_1-002-1	60.021	1.0.0.161	1	34067765	Professional	2.0.10.242	2.0.10.356	10-05-2020	2020-10-05 오전 8:23:53	17:23:53	2.0.10.252	333		2	z	최여	NULL	NULL	NULL	NULL	NULL	NULL	76	1	69	KSY	List3	0		0	0	1027408	183		0	0	1	z	0	3	1027591	0	z	696	1028287
좌우반구com(CVF, UVF, BVF)_1	2	1	<?xml version="1.0"?>\n<Clock xmlns:dt="urn:schemas-microsoft-com:datatypes"><Description dt:dt="string">E-Prime Primary Realtime Clock</Description><StartTime><Timestamp dt:dt="int">0</Timestamp><DateUtc dt:dt="string">2020-10-05T08:23:53Z</DateUtc></StartTime><FrequencyChanges><FrequencyChange><Frequency dt:dt="r8">2699960000</Frequency><Timestamp dt:dt="r8">3.47004103949925E+15</Timestamp><Cur…	좌우반구com(CVF, UVF, BVF)_1-002-1	60.021	1.0.0.161	1	34067765	Professional	2.0.10.242	2.0.10.356	10-05-2020	2020-10-05 오전 8:23:53	17:23:53	2.0.10.252	12		2	z	최횟	61	1	12	NULL	NULL	NULL	NULL	NULL	NULL	KSY2	List1	NULL	NULL	NULL	NULL	NULL	NULL	NULL	NULL	NULL	1	z	0	3	63542	0	z	569	64111
좌우반구com(CVF, UVF, BVF)_1	2	1	<?xml version="1.0"?>\n<Clock xmlns:dt="urn:schemas-microsoft-com:datatypes"><Description dt:dt="string">E-Prime Primary Realtime Clock</Description><StartTime><Timestamp dt:dt="int">0</Timestamp><DateUtc dt:dt="string">2020-10-05T08:23:53Z</DateUtc></StartTime><FrequencyChanges><FrequencyChange><Frequency dt:dt="r8">2699960000</Frequency><Timestamp dt:dt="r8">3.47004103949925E+15</Timestamp><Cur…	좌우반구com(CVF, UVF, BVF)_1-002-1	60.021	1.0.0.161	1	34067765	Professional	2.0.10.242	2.0.10.356	10-05-2020	2020-10-05 오전 8:23:53	17:23:53	2.0.10.252	154		2	z	축허	NULL	NULL	NULL	48	1	22	NULL	NULL	NULL	KSY3	List2	NULL	NULL	NULL	NULL	NULL	NULL	NULL	NULL	NULL	0	z	0	3	512120	0	{/}	491	512611
좌우반구com(CVF, UVF, BVF)_1	2	1	<?xml version="1.0"?>\n<Clock xmlns:dt="urn:schemas-microsoft-com:datatypes"><Description dt:dt="string">E-Prime Primary Realtime Clock</Description><StartTime><Timestamp dt:dt="int">0</Timestamp><DateUtc dt:dt="string">2020-10-05T08:23:53Z</DateUtc></StartTime><FrequencyChanges><FrequencyChange><Frequency dt:dt="r8">2699960000</Frequency><Timestamp dt:dt="r8">3.47004103949925E+15</Timestamp><Cur…	좌우반구com(CVF, UVF, BVF)_1-002-1	60.021	1.0.0.161	1	34067765	Professional	2.0.10.242	2.0.10.356	10-05-2020	2020-10-05 오전 8:23:53	17:23:53	2.0.10.252	397		2	z	축헤	NULL	NULL	NULL	NULL	NULL	NULL	42	1	133	KSY3	List3	NULL	NULL	NULL	NULL	NULL	NULL	NULL	NULL	NULL	0	z	0	3	1215059	0	{/}	514	1215573
좌우반구com(CVF, UVF, BVF)_1	2	1	<?xml version="1.0"?>\n<Clock xmlns:dt="urn:schemas-microsoft-com:datatypes"><Description dt:dt="string">E-Prime Primary Realtime Clock</Description><StartTime><Timestamp dt:dt="int">0</Timestamp><DateUtc dt:dt="string">2020-10-05T08:23:53Z</DateUtc></StartTime><FrequencyChanges><FrequencyChange><Frequency dt:dt="r8">2699960000</Frequency><Timestamp dt:dt="r8">3.47004103949925E+15</Timestamp><Cur…	좌우반구com(CVF, UVF, BVF)_1-002-1	60.021	1.0.0.161	1	34067765	Professional	2.0.10.242	2.0.10.356	10-05-2020	2020-10-05 오전 8:23:53	17:23:53	2.0.10.252	22		2	z	축희	45	1	22	NULL	NULL	NULL	NULL	NULL	NULL	KSY4	List1	NULL	NULL	NULL	NULL	NULL	NULL	NULL	NULL	NULL	1	z	1	3	91482	0	z	493	91975
좌우반구com(CVF, UVF, BVF)_1	2	1	<?xml version="1.0"?>\n<Clock xmlns:dt="urn:schemas-microsoft-com:datatypes"><Description dt:dt="string">E-Prime Primary Realtime Clock</Description><StartTime><Timestamp dt:dt="int">0</Timestamp><DateUtc dt:dt="string">2020-10-05T08:23:53Z</DateUtc></StartTime><FrequencyChanges><FrequencyChange><Frequency dt:dt="r8">2699960000</Frequency><Timestamp dt:dt="r8">3.47004103949925E+15</Timestamp><Cur…	좌우반구com(CVF, UVF, BVF)_1-002-1	60.021	1.0.0.161	1	34067765	Professional	2.0.10.242	2.0.10.356	10-05-2020	2020-10-05 오전 8:23:53	17:23:53	2.0.10.252	137		2	z	측개	NULL	NULL	NULL	50	1	5	NULL	NULL	NULL	KSY2	List2	NULL	NULL	NULL	NULL	NULL	NULL	NULL	NULL	NULL	1	z	0	4	465253	0	z	479	465732
좌우반구com(CVF, UVF, BVF)_1	2	1	<?xml version="1.0"?>\n<Clock xmlns:dt="urn:schemas-microsoft-com:datatypes"><Description dt:dt="string">E-Prime Primary Realtime Clock</Description><StartTime><Timestamp dt:dt="int">0</Timestamp><DateUtc dt:dt="string">2020-10-05T08:23:53Z</DateUtc></StartTime><FrequencyChanges><FrequencyChange><Frequency dt:dt="r8">2699960000</Frequency><Timestamp dt:dt="r8">3.47004103949925E+15</Timestamp><Cur…	좌우반구com(CVF, UVF, BVF)_1-002-1	60.021	1.0.0.161	1	34067765	Professional	2.0.10.242	2.0.10.356	10-05-2020	2020-10-05 오전 8:23:53	17:23:53	2.0.10.252	136		1	{/}	치안	NULL	NULL	NULL	29	1	4	NULL	NULL	NULL	KSY4	List2	NULL	NULL	NULL	NULL	NULL	NULL	NULL	NULL	NULL	1	{/}	0	3	462587	0	{/}	457	463044
좌우반구com(CVF, UVF, BVF)_1	2	1	<?xml version="1.0"?>\n<Clock xmlns:dt="urn:schemas-microsoft-com:datatypes"><Description dt:dt="string">E-Prime Primary Realtime Clock</Description><StartTime><Timestamp dt:dt="int">0</Timestamp><DateUtc dt:dt="string">2020-10-05T08:23:53Z</DateUtc></StartTime><FrequencyChanges><FrequencyChange><Frequency dt:dt="r8">2699960000</Frequency><Timestamp dt:dt="r8">3.47004103949925E+15</Timestamp><Cur…	좌우반구com(CVF, UVF, BVF)_1-002-1	60.021	1.0.0.161	1	34067765	Professional	2.0.10.242	2.0.10.356	10-05-2020	2020-10-05 오전 8:23:53	17:23:53	2.0.10.252	219		2	z	치책	NULL	NULL	NULL	13	1	87	NULL	NULL	NULL	KSY	List2	0		0	-1	690308	183		0	0	1	z	0	3	690491	0	z	543	691034
좌우반구com(CVF, UVF, BVF)_1	2	1	<?xml version="1.0"?>\n<Clock xmlns:dt="urn:schemas-microsoft-com:datatypes"><Description dt:dt="string">E-Prime Primary Realtime Clock</Description><StartTime><Timestamp dt:dt="int">0</Timestamp><DateUtc dt:dt="string">2020-10-05T08:23:53Z</DateUtc></StartTime><FrequencyChanges><FrequencyChange><Frequency dt:dt="r8">2699960000</Frequency><Timestamp dt:dt="r8">3.47004103949925E+15</Timestamp><Cur…	좌우반구com(CVF, UVF, BVF)_1-002-1	60.021	1.0.0.161	1	34067765	Professional	2.0.10.242	2.0.10.356	10-05-2020	2020-10-05 오전 8:23:53	17:23:53	2.0.10.252	351		2	z	치향	NULL	NULL	NULL	NULL	NULL	NULL	51	1	87	KSY	List3	0		0	0	1079773	183		0	0	1	z	0	3	1079956	0	z	634	1080590
좌우반구com(CVF, UVF, BVF)_1	2	1	<?xml version="1.0"?>\n<Clock xmlns:dt="urn:schemas-microsoft-com:datatypes"><Description dt:dt="string">E-Prime Primary Realtime Clock</Description><StartTime><Timestamp dt:dt="int">0</Timestamp><DateUtc dt:dt="string">2020-10-05T08:23:53Z</DateUtc></StartTime><FrequencyChanges><FrequencyChange><Frequency dt:dt="r8">2699960000</Frequency><Timestamp dt:dt="r8">3.47004103949925E+15</Timestamp><Cur…	좌우반구com(CVF, UVF, BVF)_1-002-1	60.021	1.0.0.161	1	34067765	Professional	2.0.10.242	2.0.10.356	10-05-2020	2020-10-05 오전 8:23:53	17:23:53	2.0.10.252	274		1	{/}	타격	NULL	NULL	NULL	NULL	NULL	NULL	23	1	10	KSY4	List3	NULL	NULL	NULL	NULL	NULL	NULL	NULL	NULL	NULL	0	{/}	0	4	857367	0	z	1097	858464
좌우반구com(CVF, UVF, BVF)_1	2	1	<?xml version="1.0"?>\n<Clock xmlns:dt="urn:schemas-microsoft-com:datatypes"><Description dt:dt="string">E-Prime Primary Realtime Clock</Description><StartTime><Timestamp dt:dt="int">0</Timestamp><DateUtc dt:dt="string">2020-10-05T08:23:53Z</DateUtc></StartTime><FrequencyChanges><FrequencyChange><Frequency dt:dt="r8">2699960000</Frequency><Timestamp dt:dt="r8">3.47004103949925E+15</Timestamp><Cur…	좌우반구com(CVF, UVF, BVF)_1-002-1	60.021	1.0.0.161	1	34067765	Professional	2.0.10.242	2.0.10.356	10-05-2020	2020-10-05 오전 8:23:53	17:23:53	2.0.10.252	141		1	{/}	탈퇴	NULL	NULL	NULL	104	1	9	NULL	NULL	NULL	KSY4	List2	NULL	NULL	NULL	NULL	NULL	NULL	NULL	NULL	NULL	0	{/}	0	3	475999	0	z	853	476852
좌우반구com(CVF, UVF, BVF)_1	2	1	<?xml version="1.0"?>\n<Clock xmlns:dt="urn:schemas-microsoft-com:datatypes"><Description dt:dt="string">E-Prime Primary Realtime Clock</Description><StartTime><Timestamp dt:dt="int">0</Timestamp><DateUtc dt:dt="string">2020-10-05T08:23:53Z</DateUtc></StartTime><FrequencyChanges><FrequencyChange><Frequency dt:dt="r8">2699960000</Frequency><Timestamp dt:dt="r8">3.47004103949925E+15</Timestamp><Cur…	좌우반구com(CVF, UVF, BVF)_1-002-1	60.021	1.0.0.161	1	34067765	Professional	2.0.10.242	2.0.10.356	10-05-2020	2020-10-05 오전 8:23:53	17:23:53	2.0.10.252	20		2	z	태스	36	1	20	NULL	NULL	NULL	NULL	NULL	NULL	KSY	List1	0		1	-1	85684	184		0	0	1	z	0	4	85868	0	z	707	86575
좌우반구com(CVF, UVF, BVF)_1	2	1	<?xml version="1.0"?>\n<Clock xmlns:dt="urn:schemas-microsoft-com:datatypes"><Description dt:dt="string">E-Prime Primary Realtime Clock</Description><StartTime><Timestamp dt:dt="int">0</Timestamp><DateUtc dt:dt="string">2020-10-05T08:23:53Z</DateUtc></StartTime><FrequencyChanges><FrequencyChange><Frequency dt:dt="r8">2699960000</Frequency><Timestamp dt:dt="r8">3.47004103949925E+15</Timestamp><Cur…	좌우반구com(CVF, UVF, BVF)_1-002-1	60.021	1.0.0.161	1	34067765	Professional	2.0.10.242	2.0.10.356	10-05-2020	2020-10-05 오전 8:23:53	17:23:53	2.0.10.252	87		1	{/}	택시	70	1	87	NULL	NULL	NULL	NULL	NULL	NULL	KSY4	List1	NULL	NULL	NULL	NULL	NULL	NULL	NULL	NULL	NULL	1	{/}	0	3	273919	0	{/}	446	274365
좌우반구com(CVF, UVF, BVF)_1	2	1	<?xml version="1.0"?>\n<Clock xmlns:dt="urn:schemas-microsoft-com:datatypes"><Description dt:dt="string">E-Prime Primary Realtime Clock</Description><StartTime><Timestamp dt:dt="int">0</Timestamp><DateUtc dt:dt="string">2020-10-05T08:23:53Z</DateUtc></StartTime><FrequencyChanges><FrequencyChange><Frequency dt:dt="r8">2699960000</Frequency><Timestamp dt:dt="r8">3.47004103949925E+15</Timestamp><Cur…	좌우반구com(CVF, UVF, BVF)_1-002-1	60.021	1.0.0.161	1	34067765	Professional	2.0.10.242	2.0.10.356	10-05-2020	2020-10-05 오전 8:23:53	17:23:53	2.0.10.252	113		2	z	택정	82	1	113	NULL	NULL	NULL	NULL	NULL	NULL	KSY	List1	0		0	0	343062	183		0	0	0	z	0	3	343245	0	{/}	424	343669
좌우반구com(CVF, UVF, BVF)_1	2	1	<?xml version="1.0"?>\n<Clock xmlns:dt="urn:schemas-microsoft-com:datatypes"><Description dt:dt="string">E-Prime Primary Realtime Clock</Description><StartTime><Timestamp dt:dt="int">0</Timestamp><DateUtc dt:dt="string">2020-10-05T08:23:53Z</DateUtc></StartTime><FrequencyChanges><FrequencyChange><Frequency dt:dt="r8">2699960000</Frequency><Timestamp dt:dt="r8">3.47004103949925E+15</Timestamp><Cur…	좌우반구com(CVF, UVF, BVF)_1-002-1	60.021	1.0.0.161	1	34067765	Professional	2.0.10.242	2.0.10.356	10-05-2020	2020-10-05 오전 8:23:53	17:23:53	2.0.10.252	391		2	z	통락	NULL	NULL	NULL	NULL	NULL	NULL	33	1	127	KSY4	List3	NULL	NULL	NULL	NULL	NULL	NULL	NULL	NULL	NULL	1	z	0	3	1197715	0	z	626	1198341
좌우반구com(CVF, UVF, BVF)_1	2	1	<?xml version="1.0"?>\n<Clock xmlns:dt="urn:schemas-microsoft-com:datatypes"><Description dt:dt="string">E-Prime Primary Realtime Clock</Description><StartTime><Timestamp dt:dt="int">0</Timestamp><DateUtc dt:dt="string">2020-10-05T08:23:53Z</DateUtc></StartTime><FrequencyChanges><FrequencyChange><Frequency dt:dt="r8">2699960000</Frequency><Timestamp dt:dt="r8">3.47004103949925E+15</Timestamp><Cur…	좌우반구com(CVF, UVF, BVF)_1-002-1	60.021	1.0.0.161	1	34067765	Professional	2.0.10.242	2.0.10.356	10-05-2020	2020-10-05 오전 8:23:53	17:23:53	2.0.10.252	133		2	z	통록	NULL	NULL	NULL	1	1	1	NULL	NULL	NULL	KSY2	List2	NULL	NULL	NULL	NULL	NULL	NULL	NULL	NULL	NULL	0	z	0	3	452557	0		0	0
좌우반구com(CVF, UVF, BVF)_1	2	1	<?xml version="1.0"?>\n<Clock xmlns:dt="urn:schemas-microsoft-com:datatypes"><Description dt:dt="string">E-Prime Primary Realtime Clock</Description><StartTime><Timestamp dt:dt="int">0</Timestamp><DateUtc dt:dt="string">2020-10-05T08:23:53Z</DateUtc></StartTime><FrequencyChanges><FrequencyChange><Frequency dt:dt="r8">2699960000</Frequency><Timestamp dt:dt="r8">3.47004103949925E+15</Timestamp><Cur…	좌우반구com(CVF, UVF, BVF)_1-002-1	60.021	1.0.0.161	1	34067765	Professional	2.0.10.242	2.0.10.356	10-05-2020	2020-10-05 오전 8:23:53	17:23:53	2.0.10.252	27		2	z	통류	129	1	27	NULL	NULL	NULL	NULL	NULL	NULL	KSY3	List1	NULL	NULL	NULL	NULL	NULL	NULL	NULL	NULL	NULL	1	z	0	4	106261	0	z	634	106895
좌우반구com(CVF, UVF, BVF)_1	2	1	<?xml version="1.0"?>\n<Clock xmlns:dt="urn:schemas-microsoft-com:datatypes"><Description dt:dt="string">E-Prime Primary Realtime Clock</Description><StartTime><Timestamp dt:dt="int">0</Timestamp><DateUtc dt:dt="string">2020-10-05T08:23:53Z</DateUtc></StartTime><FrequencyChanges><FrequencyChange><Frequency dt:dt="r8">2699960000</Frequency><Timestamp dt:dt="r8">3.47004103949925E+15</Timestamp><Cur…	좌우반구com(CVF, UVF, BVF)_1-002-1	60.021	1.0.0.161	1	34067765	Professional	2.0.10.242	2.0.10.356	10-05-2020	2020-10-05 오전 8:23:53	17:23:53	2.0.10.252	279		2	z	퇴착	NULL	NULL	NULL	NULL	NULL	NULL	19	1	15	KSY2	List3	NULL	NULL	NULL	NULL	NULL	NULL	NULL	NULL	NULL	1	z	1	3	872178	0	z	870	873048
좌우반구com(CVF, UVF, BVF)_1	2	1	<?xml version="1.0"?>\n<Clock xmlns:dt="urn:schemas-microsoft-com:datatypes"><Description dt:dt="string">E-Prime Primary Realtime Clock</Description><StartTime><Timestamp dt:dt="int">0</Timestamp><DateUtc dt:dt="string">2020-10-05T08:23:53Z</DateUtc></StartTime><FrequencyChanges><FrequencyChange><Frequency dt:dt="r8">2699960000</Frequency><Timestamp dt:dt="r8">3.47004103949925E+15</Timestamp><Cur…	좌우반구com(CVF, UVF, BVF)_1-002-1	60.021	1.0.0.161	1	34067765	Professional	2.0.10.242	2.0.10.356	10-05-2020	2020-10-05 오전 8:23:53	17:23:53	2.0.10.252	371		1	{/}	판단	NULL	NULL	NULL	NULL	NULL	NULL	81	1	107	KSY4	List3	NULL	NULL	NULL	NULL	NULL	NULL	NULL	NULL	NULL	1	{/}	1	3	1140168	0	{/}	446	1140614
좌우반구com(CVF, UVF, BVF)_1	2	1	<?xml version="1.0"?>\n<Clock xmlns:dt="urn:schemas-microsoft-com:datatypes"><Description dt:dt="string">E-Prime Primary Realtime Clock</Description><StartTime><Timestamp dt:dt="int">0</Timestamp><DateUtc dt:dt="string">2020-10-05T08:23:53Z</DateUtc></StartTime><FrequencyChanges><FrequencyChange><Frequency dt:dt="r8">2699960000</Frequency><Timestamp dt:dt="r8">3.47004103949925E+15</Timestamp><Cur…	좌우반구com(CVF, UVF, BVF)_1-002-1	60.021	1.0.0.161	1	34067765	Professional	2.0.10.242	2.0.10.356	10-05-2020	2020-10-05 오전 8:23:53	17:23:53	2.0.10.252	108		1	{/}	판매	127	1	108	NULL	NULL	NULL	NULL	NULL	NULL	KSY4	List1	NULL	NULL	NULL	NULL	NULL	NULL	NULL	NULL	NULL	1	{/}	0	3	329783	0	{/}	454	330237
좌우반구com(CVF, UVF, BVF)_1	2	1	<?xml version="1.0"?>\n<Clock xmlns:dt="urn:schemas-microsoft-com:datatypes"><Description dt:dt="string">E-Prime Primary Realtime Clock</Description><StartTime><Timestamp dt:dt="int">0</Timestamp><DateUtc dt:dt="string">2020-10-05T08:23:53Z</DateUtc></StartTime><FrequencyChanges><FrequencyChange><Frequency dt:dt="r8">2699960000</Frequency><Timestamp dt:dt="r8">3.47004103949925E+15</Timestamp><Cur…	좌우반구com(CVF, UVF, BVF)_1-002-1	60.021	1.0.0.161	1	34067765	Professional	2.0.10.242	2.0.10.356	10-05-2020	2020-10-05 오전 8:23:53	17:23:53	2.0.10.252	339		1	{/}	표현	NULL	NULL	NULL	NULL	NULL	NULL	9	1	75	KSY4	List3	NULL	NULL	NULL	NULL	NULL	NULL	NULL	NULL	NULL	1	{/}	1	3	1045101	0	{/}	610	1045711
좌우반구com(CVF, UVF, BVF)_1	2	1	<?xml version="1.0"?>\n<Clock xmlns:dt="urn:schemas-microsoft-com:datatypes"><Description dt:dt="string">E-Prime Primary Realtime Clock</Description><StartTime><Timestamp dt:dt="int">0</Timestamp><DateUtc dt:dt="string">2020-10-05T08:23:53Z</DateUtc></StartTime><FrequencyChanges><FrequencyChange><Frequency dt:dt="r8">2699960000</Frequency><Timestamp dt:dt="r8">3.47004103949925E+15</Timestamp><Cur…	좌우반구com(CVF, UVF, BVF)_1-002-1	60.021	1.0.0.161	1	34067765	Professional	2.0.10.242	2.0.10.356	10-05-2020	2020-10-05 오전 8:23:53	17:23:53	2.0.10.252	144		2	z	품결	NULL	NULL	NULL	101	1	12	NULL	NULL	NULL	KSY3	List2	NULL	NULL	NULL	NULL	NULL	NULL	NULL	NULL	NULL	1	z	0	3	484746	0	z	561	485307
좌우반구com(CVF, UVF, BVF)_1	2	1	<?xml version="1.0"?>\n<Clock xmlns:dt="urn:schemas-microsoft-com:datatypes"><Description dt:dt="string">E-Prime Primary Realtime Clock</Description><StartTime><Timestamp dt:dt="int">0</Timestamp><DateUtc dt:dt="string">2020-10-05T08:23:53Z</DateUtc></StartTime><FrequencyChanges><FrequencyChange><Frequency dt:dt="r8">2699960000</Frequency><Timestamp dt:dt="r8">3.47004103949925E+15</Timestamp><Cur…	좌우반구com(CVF, UVF, BVF)_1-002-1	60.021	1.0.0.161	1	34067765	Professional	2.0.10.242	2.0.10.356	10-05-2020	2020-10-05 오전 8:23:53	17:23:53	2.0.10.252	271		2	z	필관	NULL	NULL	NULL	NULL	NULL	NULL	100	1	7	KSY3	List3	NULL	NULL	NULL	NULL	NULL	NULL	NULL	NULL	NULL	1	z	0	4	849403	0	z	477	849880
좌우반구com(CVF, UVF, BVF)_1	2	1	<?xml version="1.0"?>\n<Clock xmlns:dt="urn:schemas-microsoft-com:datatypes"><Description dt:dt="string">E-Prime Primary Realtime Clock</Description><StartTime><Timestamp dt:dt="int">0</Timestamp><DateUtc dt:dt="string">2020-10-05T08:23:53Z</DateUtc></StartTime><FrequencyChanges><FrequencyChange><Frequency dt:dt="r8">2699960000</Frequency><Timestamp dt:dt="r8">3.47004103949925E+15</Timestamp><Cur…	좌우반구com(CVF, UVF, BVF)_1-002-1	60.021	1.0.0.161	1	34067765	Professional	2.0.10.242	2.0.10.356	10-05-2020	2020-10-05 오전 8:23:53	17:23:53	2.0.10.252	120		1	{/}	필수	37	1	120	NULL	NULL	NULL	NULL	NULL	NULL	KSY4	List1	NULL	NULL	NULL	NULL	NULL	NULL	NULL	NULL	NULL	1	{/}	0	4	362239	0	{/}	1126	363365
좌우반구com(CVF, UVF, BVF)_1	2	1	<?xml version="1.0"?>\n<Clock xmlns:dt="urn:schemas-microsoft-com:datatypes"><Description dt:dt="string">E-Prime Primary Realtime Clock</Description><StartTime><Timestamp dt:dt="int">0</Timestamp><DateUtc dt:dt="string">2020-10-05T08:23:53Z</DateUtc></StartTime><FrequencyChanges><FrequencyChange><Frequency dt:dt="r8">2699960000</Frequency><Timestamp dt:dt="r8">3.47004103949925E+15</Timestamp><Cur…	좌우반구com(CVF, UVF, BVF)_1-002-1	60.021	1.0.0.161	1	34067765	Professional	2.0.10.242	2.0.10.356	10-05-2020	2020-10-05 오전 8:23:53	17:23:53	2.0.10.252	168		1	{/}	핑계	NULL	NULL	NULL	118	1	36	NULL	NULL	NULL	KSY4	List2	NULL	NULL	NULL	NULL	NULL	NULL	NULL	NULL	NULL	1	{/}	0	3	551373	0	{/}	470	551843
좌우반구com(CVF, UVF, BVF)_1	2	1	<?xml version="1.0"?>\n<Clock xmlns:dt="urn:schemas-microsoft-com:datatypes"><Description dt:dt="string">E-Prime Primary Realtime Clock</Description><StartTime><Timestamp dt:dt="int">0</Timestamp><DateUtc dt:dt="string">2020-10-05T08:23:53Z</DateUtc></StartTime><FrequencyChanges><FrequencyChange><Frequency dt:dt="r8">2699960000</Frequency><Timestamp dt:dt="r8">3.47004103949925E+15</Timestamp><Cur…	좌우반구com(CVF, UVF, BVF)_1-002-1	60.021	1.0.0.161	1	34067765	Professional	2.0.10.242	2.0.10.356	10-05-2020	2020-10-05 오전 8:23:53	17:23:53	2.0.10.252	169		2	z	핑품	NULL	NULL	NULL	105	1	37	NULL	NULL	NULL	KSY	List2	0		0	-1	553855	184		0	0	1	z	0	4	554039	0	z	660	554699
좌우반구com(CVF, UVF, BVF)_1	2	1	<?xml version="1.0"?>\n<Clock xmlns:dt="urn:schemas-microsoft-com:datatypes"><Description dt:dt="string">E-Prime Primary Realtime Clock</Description><StartTime><Timestamp dt:dt="int">0</Timestamp><DateUtc dt:dt="string">2020-10-05T08:23:53Z</DateUtc></StartTime><FrequencyChanges><FrequencyChange><Frequency dt:dt="r8">2699960000</Frequency><Timestamp dt:dt="r8">3.47004103949925E+15</Timestamp><Cur…	좌우반구com(CVF, UVF, BVF)_1-002-1	60.021	1.0.0.161	1	34067765	Professional	2.0.10.242	2.0.10.356	10-05-2020	2020-10-05 오전 8:23:53	17:23:53	2.0.10.252	64		1	{/}	하나	112	1	64	NULL	NULL	NULL	NULL	NULL	NULL	KSY4	List1	NULL	NULL	NULL	NULL	NULL	NULL	NULL	NULL	NULL	1	{/}	0	3	211241	0	{/}	533	211774
좌우반구com(CVF, UVF, BVF)_1	2	1	<?xml version="1.0"?>\n<Clock xmlns:dt="urn:schemas-microsoft-com:datatypes"><Description dt:dt="string">E-Prime Primary Realtime Clock</Description><StartTime><Timestamp dt:dt="int">0</Timestamp><DateUtc dt:dt="string">2020-10-05T08:23:53Z</DateUtc></StartTime><FrequencyChanges><FrequencyChange><Frequency dt:dt="r8">2699960000</Frequency><Timestamp dt:dt="r8">3.47004103949925E+15</Timestamp><Cur…	좌우반구com(CVF, UVF, BVF)_1-002-1	60.021	1.0.0.161	1	34067765	Professional	2.0.10.242	2.0.10.356	10-05-2020	2020-10-05 오전 8:23:53	17:23:53	2.0.10.252	215		1	{/}	한계	NULL	NULL	NULL	5	1	83	NULL	NULL	NULL	KSY4	List2	NULL	NULL	NULL	NULL	NULL	NULL	NULL	NULL	NULL	1	{/}	0	3	679628	0	{/}	430	680058
좌우반구com(CVF, UVF, BVF)_1	2	1	<?xml version="1.0"?>\n<Clock xmlns:dt="urn:schemas-microsoft-com:datatypes"><Description dt:dt="string">E-Prime Primary Realtime Clock</Description><StartTime><Timestamp dt:dt="int">0</Timestamp><DateUtc dt:dt="string">2020-10-05T08:23:53Z</DateUtc></StartTime><FrequencyChanges><FrequencyChange><Frequency dt:dt="r8">2699960000</Frequency><Timestamp dt:dt="r8">3.47004103949925E+15</Timestamp><Cur…	좌우반구com(CVF, UVF, BVF)_1-002-1	60.021	1.0.0.161	1	34067765	Professional	2.0.10.242	2.0.10.356	10-05-2020	2020-10-05 오전 8:23:53	17:23:53	2.0.10.252	131		1	{/}	핵심	76	1	131	NULL	NULL	NULL	NULL	NULL	NULL	KSY4	List1	NULL	NULL	NULL	NULL	NULL	NULL	NULL	NULL	NULL	1	{/}	0	3	393861	0	{/}	751	394612
좌우반구com(CVF, UVF, BVF)_1	2	1	<?xml version="1.0"?>\n<Clock xmlns:dt="urn:schemas-microsoft-com:datatypes"><Description dt:dt="string">E-Prime Primary Realtime Clock</Description><StartTime><Timestamp dt:dt="int">0</Timestamp><DateUtc dt:dt="string">2020-10-05T08:23:53Z</DateUtc></StartTime><FrequencyChanges><FrequencyChange><Frequency dt:dt="r8">2699960000</Frequency><Timestamp dt:dt="r8">3.47004103949925E+15</Timestamp><Cur…	좌우반구com(CVF, UVF, BVF)_1-002-1	60.021	1.0.0.161	1	34067765	Professional	2.0.10.242	2.0.10.356	10-05-2020	2020-10-05 오전 8:23:53	17:23:53	2.0.10.252	229		2	z	핵외	NULL	NULL	NULL	14	1	97	NULL	NULL	NULL	KSY	List2	0		0	0	717632	183		0	0	1	z	0	3	717815	0	z	706	718521
좌우반구com(CVF, UVF, BVF)_1	2	1	<?xml version="1.0"?>\n<Clock xmlns:dt="urn:schemas-microsoft-com:datatypes"><Description dt:dt="string">E-Prime Primary Realtime Clock</Description><StartTime><Timestamp dt:dt="int">0</Timestamp><DateUtc dt:dt="string">2020-10-05T08:23:53Z</DateUtc></StartTime><FrequencyChanges><FrequencyChange><Frequency dt:dt="r8">2699960000</Frequency><Timestamp dt:dt="r8">3.47004103949925E+15</Timestamp><Cur…	좌우반구com(CVF, UVF, BVF)_1-002-1	60.021	1.0.0.161	1	34067765	Professional	2.0.10.242	2.0.10.356	10-05-2020	2020-10-05 오전 8:23:53	17:23:53	2.0.10.252	373		2	z	핵정	NULL	NULL	NULL	NULL	NULL	NULL	53	1	109	KSY	List3	0		0	0	1145717	183		0	0	1	z	0	3	1145900	0	z	569	1146469
좌우반구com(CVF, UVF, BVF)_1	2	1	<?xml version="1.0"?>\n<Clock xmlns:dt="urn:schemas-microsoft-com:datatypes"><Description dt:dt="string">E-Prime Primary Realtime Clock</Description><StartTime><Timestamp dt:dt="int">0</Timestamp><DateUtc dt:dt="string">2020-10-05T08:23:53Z</DateUtc></StartTime><FrequencyChanges><FrequencyChange><Frequency dt:dt="r8">2699960000</Frequency><Timestamp dt:dt="r8">3.47004103949925E+15</Timestamp><Cur…	좌우반구com(CVF, UVF, BVF)_1-002-1	60.021	1.0.0.161	1	34067765	Professional	2.0.10.242	2.0.10.356	10-05-2020	2020-10-05 오전 8:23:53	17:23:53	2.0.10.252	231		1	{/}	행보	NULL	NULL	NULL	89	1	99	NULL	NULL	NULL	KSY4	List2	NULL	NULL	NULL	NULL	NULL	NULL	NULL	NULL	NULL	1	{/}	0	3	723413	0	{/}	636	724049
좌우반구com(CVF, UVF, BVF)_1	2	1	<?xml version="1.0"?>\n<Clock xmlns:dt="urn:schemas-microsoft-com:datatypes"><Description dt:dt="string">E-Prime Primary Realtime Clock</Description><StartTime><Timestamp dt:dt="int">0</Timestamp><DateUtc dt:dt="string">2020-10-05T08:23:53Z</DateUtc></StartTime><FrequencyChanges><FrequencyChange><Frequency dt:dt="r8">2699960000</Frequency><Timestamp dt:dt="r8">3.47004103949925E+15</Timestamp><Cur…	좌우반구com(CVF, UVF, BVF)_1-002-1	60.021	1.0.0.161	1	34067765	Professional	2.0.10.242	2.0.10.356	10-05-2020	2020-10-05 오전 8:23:53	17:23:53	2.0.10.252	385		1	{/}	행운	NULL	NULL	NULL	NULL	NULL	NULL	32	1	121	KSY4	List3	NULL	NULL	NULL	NULL	NULL	NULL	NULL	NULL	NULL	1	{/}	0	4	1180488	0	{/}	381	1180869
좌우반구com(CVF, UVF, BVF)_1	2	1	<?xml version="1.0"?>\n<Clock xmlns:dt="urn:schemas-microsoft-com:datatypes"><Description dt:dt="string">E-Prime Primary Realtime Clock</Description><StartTime><Timestamp dt:dt="int">0</Timestamp><DateUtc dt:dt="string">2020-10-05T08:23:53Z</DateUtc></StartTime><FrequencyChanges><FrequencyChange><Frequency dt:dt="r8">2699960000</Frequency><Timestamp dt:dt="r8">3.47004103949925E+15</Timestamp><Cur…	좌우반구com(CVF, UVF, BVF)_1-002-1	60.021	1.0.0.161	1	34067765	Professional	2.0.10.242	2.0.10.356	10-05-2020	2020-10-05 오전 8:23:53	17:23:53	2.0.10.252	164		2	z	행회	NULL	NULL	NULL	96	1	32	NULL	NULL	NULL	KSY	List2	0		1	-1	540143	184		0	0	1	z	0	4	540327	0	z	492	540819
좌우반구com(CVF, UVF, BVF)_1	2	1	<?xml version="1.0"?>\n<Clock xmlns:dt="urn:schemas-microsoft-com:datatypes"><Description dt:dt="string">E-Prime Primary Realtime Clock</Description><StartTime><Timestamp dt:dt="int">0</Timestamp><DateUtc dt:dt="string">2020-10-05T08:23:53Z</DateUtc></StartTime><FrequencyChanges><FrequencyChange><Frequency dt:dt="r8">2699960000</Frequency><Timestamp dt:dt="r8">3.47004103949925E+15</Timestamp><Cur…	좌우반구com(CVF, UVF, BVF)_1-002-1	60.021	1.0.0.161	1	34067765	Professional	2.0.10.242	2.0.10.356	10-05-2020	2020-10-05 오전 8:23:53	17:23:53	2.0.10.252	196		1	{/}	향수	NULL	NULL	NULL	126	1	64	NULL	NULL	NULL	KSY4	List2	NULL	NULL	NULL	NULL	NULL	NULL	NULL	NULL	NULL	1	{/}	1	3	628529	0	{/}	721	629250
좌우반구com(CVF, UVF, BVF)_1	2	1	<?xml version="1.0"?>\n<Clock xmlns:dt="urn:schemas-microsoft-com:datatypes"><Description dt:dt="string">E-Prime Primary Realtime Clock</Description><StartTime><Timestamp dt:dt="int">0</Timestamp><DateUtc dt:dt="string">2020-10-05T08:23:53Z</DateUtc></StartTime><FrequencyChanges><FrequencyChange><Frequency dt:dt="r8">2699960000</Frequency><Timestamp dt:dt="r8">3.47004103949925E+15</Timestamp><Cur…	좌우반구com(CVF, UVF, BVF)_1-002-1	60.021	1.0.0.161	1	34067765	Professional	2.0.10.242	2.0.10.356	10-05-2020	2020-10-05 오전 8:23:53	17:23:53	2.0.10.252	17		2	z	향엄	86	1	17	NULL	NULL	NULL	NULL	NULL	NULL	KSY	List1	0		0	0	77521	183		0	0	0	z	0	3	77704	0	{/}	439	78143
좌우반구com(CVF, UVF, BVF)_1	2	1	<?xml version="1.0"?>\n<Clock xmlns:dt="urn:schemas-microsoft-com:datatypes"><Description dt:dt="string">E-Prime Primary Realtime Clock</Description><StartTime><Timestamp dt:dt="int">0</Timestamp><DateUtc dt:dt="string">2020-10-05T08:23:53Z</DateUtc></StartTime><FrequencyChanges><FrequencyChange><Frequency dt:dt="r8">2699960000</Frequency><Timestamp dt:dt="r8">3.47004103949925E+15</Timestamp><Cur…	좌우반구com(CVF, UVF, BVF)_1-002-1	60.021	1.0.0.161	1	34067765	Professional	2.0.10.242	2.0.10.356	10-05-2020	2020-10-05 오전 8:23:53	17:23:53	2.0.10.252	48		2	z	허낌	57	1	48	NULL	NULL	NULL	NULL	NULL	NULL	KSY3	List1	NULL	NULL	NULL	NULL	NULL	NULL	NULL	NULL	NULL	1	z	0	3	165990	0	z	448	166438
좌우반구com(CVF, UVF, BVF)_1	2	1	<?xml version="1.0"?>\n<Clock xmlns:dt="urn:schemas-microsoft-com:datatypes"><Description dt:dt="string">E-Prime Primary Realtime Clock</Description><StartTime><Timestamp dt:dt="int">0</Timestamp><DateUtc dt:dt="string">2020-10-05T08:23:53Z</DateUtc></StartTime><FrequencyChanges><FrequencyChange><Frequency dt:dt="r8">2699960000</Frequency><Timestamp dt:dt="r8">3.47004103949925E+15</Timestamp><Cur…	좌우반구com(CVF, UVF, BVF)_1-002-1	60.021	1.0.0.161	1	34067765	Professional	2.0.10.242	2.0.10.356	10-05-2020	2020-10-05 오전 8:23:53	17:23:53	2.0.10.252	167		1	{/}	허락	NULL	NULL	NULL	85	1	35	NULL	NULL	NULL	KSY4	List2	NULL	NULL	NULL	NULL	NULL	NULL	NULL	NULL	NULL	1	{/}	0	3	548457	0	{/}	722	549179
좌우반구com(CVF, UVF, BVF)_1	2	1	<?xml version="1.0"?>\n<Clock xmlns:dt="urn:schemas-microsoft-com:datatypes"><Description dt:dt="string">E-Prime Primary Realtime Clock</Description><StartTime><Timestamp dt:dt="int">0</Timestamp><DateUtc dt:dt="string">2020-10-05T08:23:53Z</DateUtc></StartTime><FrequencyChanges><FrequencyChange><Frequency dt:dt="r8">2699960000</Frequency><Timestamp dt:dt="r8">3.47004103949925E+15</Timestamp><Cur…	좌우반구com(CVF, UVF, BVF)_1-002-1	60.021	1.0.0.161	1	34067765	Professional	2.0.10.242	2.0.10.356	10-05-2020	2020-10-05 오전 8:23:53	17:23:53	2.0.10.252	35		2	z	허빈	65	1	35	NULL	NULL	NULL	NULL	NULL	NULL	KSY	List1	0		1	-1	127936	184		0	0	1	z	0	4	128120	0	z	559	128679
좌우반구com(CVF, UVF, BVF)_1	2	1	<?xml version="1.0"?>\n<Clock xmlns:dt="urn:schemas-microsoft-com:datatypes"><Description dt:dt="string">E-Prime Primary Realtime Clock</Description><StartTime><Timestamp dt:dt="int">0</Timestamp><DateUtc dt:dt="string">2020-10-05T08:23:53Z</DateUtc></StartTime><FrequencyChanges><FrequencyChange><Frequency dt:dt="r8">2699960000</Frequency><Timestamp dt:dt="r8">3.47004103949925E+15</Timestamp><Cur…	좌우반구com(CVF, UVF, BVF)_1-002-1	60.021	1.0.0.161	1	34067765	Professional	2.0.10.242	2.0.10.356	10-05-2020	2020-10-05 오전 8:23:53	17:23:53	2.0.10.252	150		2	z	헤오	NULL	NULL	NULL	34	1	18	NULL	NULL	NULL	KSY4	List2	NULL	NULL	NULL	NULL	NULL	NULL	NULL	NULL	NULL	1	z	1	3	501190	0	z	517	501707
좌우반구com(CVF, UVF, BVF)_1	2	1	<?xml version="1.0"?>\n<Clock xmlns:dt="urn:schemas-microsoft-com:datatypes"><Description dt:dt="string">E-Prime Primary Realtime Clock</Description><StartTime><Timestamp dt:dt="int">0</Timestamp><DateUtc dt:dt="string">2020-10-05T08:23:53Z</DateUtc></StartTime><FrequencyChanges><FrequencyChange><Frequency dt:dt="r8">2699960000</Frequency><Timestamp dt:dt="r8">3.47004103949925E+15</Timestamp><Cur…	좌우반구com(CVF, UVF, BVF)_1-002-1	60.021	1.0.0.161	1	34067765	Professional	2.0.10.242	2.0.10.356	10-05-2020	2020-10-05 오전 8:23:53	17:23:53	2.0.10.252	362		1	{/}	현상	NULL	NULL	NULL	NULL	NULL	NULL	4	1	98	KSY4	List3	NULL	NULL	NULL	NULL	NULL	NULL	NULL	NULL	NULL	0	{/}	0	3	1110179	0		0	0
좌우반구com(CVF, UVF, BVF)_1	2	1	<?xml version="1.0"?>\n<Clock xmlns:dt="urn:schemas-microsoft-com:datatypes"><Description dt:dt="string">E-Prime Primary Realtime Clock</Description><StartTime><Timestamp dt:dt="int">0</Timestamp><DateUtc dt:dt="string">2020-10-05T08:23:53Z</DateUtc></StartTime><FrequencyChanges><FrequencyChange><Frequency dt:dt="r8">2699960000</Frequency><Timestamp dt:dt="r8">3.47004103949925E+15</Timestamp><Cur…	좌우반구com(CVF, UVF, BVF)_1-002-1	60.021	1.0.0.161	1	34067765	Professional	2.0.10.242	2.0.10.356	10-05-2020	2020-10-05 오전 8:23:53	17:23:53	2.0.10.252	182		1	{/}	협력	NULL	NULL	NULL	2	1	50	NULL	NULL	NULL	KSY4	List2	NULL	NULL	NULL	NULL	NULL	NULL	NULL	NULL	NULL	1	{/}	0	4	590343	0	{/}	564	590907
좌우반구com(CVF, UVF, BVF)_1	2	1	<?xml version="1.0"?>\n<Clock xmlns:dt="urn:schemas-microsoft-com:datatypes"><Description dt:dt="string">E-Prime Primary Realtime Clock</Description><StartTime><Timestamp dt:dt="int">0</Timestamp><DateUtc dt:dt="string">2020-10-05T08:23:53Z</DateUtc></StartTime><FrequencyChanges><FrequencyChange><Frequency dt:dt="r8">2699960000</Frequency><Timestamp dt:dt="r8">3.47004103949925E+15</Timestamp><Cur…	좌우반구com(CVF, UVF, BVF)_1-002-1	60.021	1.0.0.161	1	34067765	Professional	2.0.10.242	2.0.10.356	10-05-2020	2020-10-05 오전 8:23:53	17:23:53	2.0.10.252	303		2	z	협체	NULL	NULL	NULL	NULL	NULL	NULL	52	1	39	KSY2	List3	NULL	NULL	NULL	NULL	NULL	NULL	NULL	NULL	NULL	1	z	0	4	940105	0	z	790	940895
좌우반구com(CVF, UVF, BVF)_1	2	1	<?xml version="1.0"?>\n<Clock xmlns:dt="urn:schemas-microsoft-com:datatypes"><Description dt:dt="string">E-Prime Primary Realtime Clock</Description><StartTime><Timestamp dt:dt="int">0</Timestamp><DateUtc dt:dt="string">2020-10-05T08:23:53Z</DateUtc></StartTime><FrequencyChanges><FrequencyChange><Frequency dt:dt="r8">2699960000</Frequency><Timestamp dt:dt="r8">3.47004103949925E+15</Timestamp><Cur…	좌우반구com(CVF, UVF, BVF)_1-002-1	60.021	1.0.0.161	1	34067765	Professional	2.0.10.242	2.0.10.356	10-05-2020	2020-10-05 오전 8:23:53	17:23:53	2.0.10.252	31		1	{/}	형님	62	1	31	NULL	NULL	NULL	NULL	NULL	NULL	KSY4	List1	NULL	NULL	NULL	NULL	NULL	NULL	NULL	NULL	NULL	0	{/}	0	3	117057	0	z	688	117745
좌우반구com(CVF, UVF, BVF)_1	2	1	<?xml version="1.0"?>\n<Clock xmlns:dt="urn:schemas-microsoft-com:datatypes"><Description dt:dt="string">E-Prime Primary Realtime Clock</Description><StartTime><Timestamp dt:dt="int">0</Timestamp><DateUtc dt:dt="string">2020-10-05T08:23:53Z</DateUtc></StartTime><FrequencyChanges><FrequencyChange><Frequency dt:dt="r8">2699960000</Frequency><Timestamp dt:dt="r8">3.47004103949925E+15</Timestamp><Cur…	좌우반구com(CVF, UVF, BVF)_1-002-1	60.021	1.0.0.161	1	34067765	Professional	2.0.10.242	2.0.10.356	10-05-2020	2020-10-05 오전 8:23:53	17:23:53	2.0.10.252	126		2	z	형스	68	1	126	NULL	NULL	NULL	NULL	NULL	NULL	KSY2	List1	NULL	NULL	NULL	NULL	NULL	NULL	NULL	NULL	NULL	1	z	1	3	380082	0	z	682	380764
좌우반구com(CVF, UVF, BVF)_1	2	1	<?xml version="1.0"?>\n<Clock xmlns:dt="urn:schemas-microsoft-com:datatypes"><Description dt:dt="string">E-Prime Primary Realtime Clock</Description><StartTime><Timestamp dt:dt="int">0</Timestamp><DateUtc dt:dt="string">2020-10-05T08:23:53Z</DateUtc></StartTime><FrequencyChanges><FrequencyChange><Frequency dt:dt="r8">2699960000</Frequency><Timestamp dt:dt="r8">3.47004103949925E+15</Timestamp><Cur…	좌우반구com(CVF, UVF, BVF)_1-002-1	60.021	1.0.0.161	1	34067765	Professional	2.0.10.242	2.0.10.356	10-05-2020	2020-10-05 오전 8:23:53	17:23:53	2.0.10.252	2		1	{/}	형태	39	1	2	NULL	NULL	NULL	NULL	NULL	NULL	KSY4	List1	NULL	NULL	NULL	NULL	NULL	NULL	NULL	NULL	NULL	1	{/}	1	3	36601	0	{/}	367	36968
좌우반구com(CVF, UVF, BVF)_1	2	1	<?xml version="1.0"?>\n<Clock xmlns:dt="urn:schemas-microsoft-com:datatypes"><Description dt:dt="string">E-Prime Primary Realtime Clock</Description><StartTime><Timestamp dt:dt="int">0</Timestamp><DateUtc dt:dt="string">2020-10-05T08:23:53Z</DateUtc></StartTime><FrequencyChanges><FrequencyChange><Frequency dt:dt="r8">2699960000</Frequency><Timestamp dt:dt="r8">3.47004103949925E+15</Timestamp><Cur…	좌우반구com(CVF, UVF, BVF)_1-002-1	60.021	1.0.0.161	1	34067765	Professional	2.0.10.242	2.0.10.356	10-05-2020	2020-10-05 오전 8:23:53	17:23:53	2.0.10.252	237		1	{/}	화력	NULL	NULL	NULL	77	1	105	NULL	NULL	NULL	KSY4	List2	NULL	NULL	NULL	NULL	NULL	NULL	NULL	NULL	NULL	1	{/}	0	3	739641	0	{/}	376	740017
좌우반구com(CVF, UVF, BVF)_1	2	1	<?xml version="1.0"?>\n<Clock xmlns:dt="urn:schemas-microsoft-com:datatypes"><Description dt:dt="string">E-Prime Primary Realtime Clock</Description><StartTime><Timestamp dt:dt="int">0</Timestamp><DateUtc dt:dt="string">2020-10-05T08:23:53Z</DateUtc></StartTime><FrequencyChanges><FrequencyChange><Frequency dt:dt="r8">2699960000</Frequency><Timestamp dt:dt="r8">3.47004103949925E+15</Timestamp><Cur…	좌우반구com(CVF, UVF, BVF)_1-002-1	60.021	1.0.0.161	1	34067765	Professional	2.0.10.242	2.0.10.356	10-05-2020	2020-10-05 오전 8:23:53	17:23:53	2.0.10.252	338		1	{/}	확률	NULL	NULL	NULL	NULL	NULL	NULL	79	1	74	KSY4	List3	NULL	NULL	NULL	NULL	NULL	NULL	NULL	NULL	NULL	1	{/}	0	4	1042486	0	{/}	408	1042894
좌우반구com(CVF, UVF, BVF)_1	2	1	<?xml version="1.0"?>\n<Clock xmlns:dt="urn:schemas-microsoft-com:datatypes"><Description dt:dt="string">E-Prime Primary Realtime Clock</Description><StartTime><Timestamp dt:dt="int">0</Timestamp><DateUtc dt:dt="string">2020-10-05T08:23:53Z</DateUtc></StartTime><FrequencyChanges><FrequencyChange><Frequency dt:dt="r8">2699960000</Frequency><Timestamp dt:dt="r8">3.47004103949925E+15</Timestamp><Cur…	좌우반구com(CVF, UVF, BVF)_1-002-1	60.021	1.0.0.161	1	34067765	Professional	2.0.10.242	2.0.10.356	10-05-2020	2020-10-05 오전 8:23:53	17:23:53	2.0.10.252	203		2	z	확압	NULL	NULL	NULL	28	1	71	NULL	NULL	NULL	KSY4	List2	NULL	NULL	NULL	NULL	NULL	NULL	NULL	NULL	NULL	1	z	0	3	647423	0	z	603	648026
좌우반구com(CVF, UVF, BVF)_1	2	1	<?xml version="1.0"?>\n<Clock xmlns:dt="urn:schemas-microsoft-com:datatypes"><Description dt:dt="string">E-Prime Primary Realtime Clock</Description><StartTime><Timestamp dt:dt="int">0</Timestamp><DateUtc dt:dt="string">2020-10-05T08:23:53Z</DateUtc></StartTime><FrequencyChanges><FrequencyChange><Frequency dt:dt="r8">2699960000</Frequency><Timestamp dt:dt="r8">3.47004103949925E+15</Timestamp><Cur…	좌우반구com(CVF, UVF, BVF)_1-002-1	60.021	1.0.0.161	1	34067765	Professional	2.0.10.242	2.0.10.356	10-05-2020	2020-10-05 오전 8:23:53	17:23:53	2.0.10.252	256		2	z	확축	NULL	NULL	NULL	123	1	124	NULL	NULL	NULL	KSY3	List2	NULL	NULL	NULL	NULL	NULL	NULL	NULL	NULL	NULL	1	z	0	3	793039	0	z	658	793697
좌우반구com(CVF, UVF, BVF)_1	2	1	<?xml version="1.0"?>\n<Clock xmlns:dt="urn:schemas-microsoft-com:datatypes"><Description dt:dt="string">E-Prime Primary Realtime Clock</Description><StartTime><Timestamp dt:dt="int">0</Timestamp><DateUtc dt:dt="string">2020-10-05T08:23:53Z</DateUtc></StartTime><FrequencyChanges><FrequencyChange><Frequency dt:dt="r8">2699960000</Frequency><Timestamp dt:dt="r8">3.47004103949925E+15</Timestamp><Cur…	좌우반구com(CVF, UVF, BVF)_1-002-1	60.021	1.0.0.161	1	34067765	Professional	2.0.10.242	2.0.10.356	10-05-2020	2020-10-05 오전 8:23:53	17:23:53	2.0.10.252	300		1	{/}	환경	NULL	NULL	NULL	NULL	NULL	NULL	107	1	36	KSY4	List3	NULL	NULL	NULL	NULL	NULL	NULL	NULL	NULL	NULL	1	{/}	0	3	930391	0	{/}	1465	931856
좌우반구com(CVF, UVF, BVF)_1	2	1	<?xml version="1.0"?>\n<Clock xmlns:dt="urn:schemas-microsoft-com:datatypes"><Description dt:dt="string">E-Prime Primary Realtime Clock</Description><StartTime><Timestamp dt:dt="int">0</Timestamp><DateUtc dt:dt="string">2020-10-05T08:23:53Z</DateUtc></StartTime><FrequencyChanges><FrequencyChange><Frequency dt:dt="r8">2699960000</Frequency><Timestamp dt:dt="r8">3.47004103949925E+15</Timestamp><Cur…	좌우반구com(CVF, UVF, BVF)_1-002-1	60.021	1.0.0.161	1	34067765	Professional	2.0.10.242	2.0.10.356	10-05-2020	2020-10-05 오전 8:23:53	17:23:53	2.0.10.252	396		2	z	횟광	NULL	NULL	NULL	NULL	NULL	NULL	49	1	132	KSY4	List3	NULL	NULL	NULL	NULL	NULL	NULL	NULL	NULL	NULL	1	z	0	4	1212427	0	z	434	1212861
좌우반구com(CVF, UVF, BVF)_1	2	1	<?xml version="1.0"?>\n<Clock xmlns:dt="urn:schemas-microsoft-com:datatypes"><Description dt:dt="string">E-Prime Primary Realtime Clock</Description><StartTime><Timestamp dt:dt="int">0</Timestamp><DateUtc dt:dt="string">2020-10-05T08:23:53Z</DateUtc></StartTime><FrequencyChanges><FrequencyChange><Frequency dt:dt="r8">2699960000</Frequency><Timestamp dt:dt="r8">3.47004103949925E+15</Timestamp><Cur…	좌우반구com(CVF, UVF, BVF)_1-002-1	60.021	1.0.0.161	1	34067765	Professional	2.0.10.242	2.0.10.356	10-05-2020	2020-10-05 오전 8:23:53	17:23:53	2.0.10.252	117		2	z	횟색	122	1	117	NULL	NULL	NULL	NULL	NULL	NULL	KSY4	List1	NULL	NULL	NULL	NULL	NULL	NULL	NULL	NULL	NULL	1	z	0	3	354208	0	z	493	354701
좌우반구com(CVF, UVF, BVF)_1	2	1	<?xml version="1.0"?>\n<Clock xmlns:dt="urn:schemas-microsoft-com:datatypes"><Description dt:dt="string">E-Prime Primary Realtime Clock</Description><StartTime><Timestamp dt:dt="int">0</Timestamp><DateUtc dt:dt="string">2020-10-05T08:23:53Z</DateUtc></StartTime><FrequencyChanges><FrequencyChange><Frequency dt:dt="r8">2699960000</Frequency><Timestamp dt:dt="r8">3.47004103949925E+15</Timestamp><Cur…	좌우반구com(CVF, UVF, BVF)_1-002-1	60.021	1.0.0.161	1	34067765	Professional	2.0.10.242	2.0.10.356	10-05-2020	2020-10-05 오전 8:23:53	17:23:53	2.0.10.252	265		1	{/}	횟수	NULL	NULL	NULL	NULL	NULL	NULL	73	1	1	KSY4	List3	NULL	NULL	NULL	NULL	NULL	NULL	NULL	NULL	NULL	1	{/}	0	3	832292	0	{/}	1180	833472
좌우반구com(CVF, UVF, BVF)_1	2	1	<?xml version="1.0"?>\n<Clock xmlns:dt="urn:schemas-microsoft-com:datatypes"><Description dt:dt="string">E-Prime Primary Realtime Clock</Description><StartTime><Timestamp dt:dt="int">0</Timestamp><DateUtc dt:dt="string">2020-10-05T08:23:53Z</DateUtc></StartTime><FrequencyChanges><FrequencyChange><Frequency dt:dt="r8">2699960000</Frequency><Timestamp dt:dt="r8">3.47004103949925E+15</Timestamp><Cur…	좌우반구com(CVF, UVF, BVF)_1-002-1	60.021	1.0.0.161	1	34067765	Professional	2.0.10.242	2.0.10.356	10-05-2020	2020-10-05 오전 8:23:53	17:23:53	2.0.10.252	189		1	{/}	효과	NULL	NULL	NULL	54	1	57	NULL	NULL	NULL	KSY4	List2	NULL	NULL	NULL	NULL	NULL	NULL	NULL	NULL	NULL	0	{/}	0	4	609453	0	z	445	609898
좌우반구com(CVF, UVF, BVF)_1	2	1	<?xml version="1.0"?>\n<Clock xmlns:dt="urn:schemas-microsoft-com:datatypes"><Description dt:dt="string">E-Prime Primary Realtime Clock</Description><StartTime><Timestamp dt:dt="int">0</Timestamp><DateUtc dt:dt="string">2020-10-05T08:23:53Z</DateUtc></StartTime><FrequencyChanges><FrequencyChange><Frequency dt:dt="r8">2699960000</Frequency><Timestamp dt:dt="r8">3.47004103949925E+15</Timestamp><Cur…	좌우반구com(CVF, UVF, BVF)_1-002-1	60.021	1.0.0.161	1	34067765	Professional	2.0.10.242	2.0.10.356	10-05-2020	2020-10-05 오전 8:23:53	17:23:53	2.0.10.252	238		2	z	효미	NULL	NULL	NULL	33	1	106	NULL	NULL	NULL	KSY3	List2	NULL	NULL	NULL	NULL	NULL	NULL	NULL	NULL	NULL	1	z	1	3	742223	0	z	490	742713
좌우반구com(CVF, UVF, BVF)_1	2	1	<?xml version="1.0"?>\n<Clock xmlns:dt="urn:schemas-microsoft-com:datatypes"><Description dt:dt="string">E-Prime Primary Realtime Clock</Description><StartTime><Timestamp dt:dt="int">0</Timestamp><DateUtc dt:dt="string">2020-10-05T08:23:53Z</DateUtc></StartTime><FrequencyChanges><FrequencyChange><Frequency dt:dt="r8">2699960000</Frequency><Timestamp dt:dt="r8">3.47004103949925E+15</Timestamp><Cur…	좌우반구com(CVF, UVF, BVF)_1-002-1	60.021	1.0.0.161	1	34067765	Professional	2.0.10.242	2.0.10.356	10-05-2020	2020-10-05 오전 8:23:53	17:23:53	2.0.10.252	327		2	z	효탈	NULL	NULL	NULL	NULL	NULL	NULL	116	1	63	KSY3	List3	NULL	NULL	NULL	NULL	NULL	NULL	NULL	NULL	NULL	1	z	0	4	1008298	0	z	629	1008927
좌우반구com(CVF, UVF, BVF)_1	2	1	<?xml version="1.0"?>\n<Clock xmlns:dt="urn:schemas-microsoft-com:datatypes"><Description dt:dt="string">E-Prime Primary Realtime Clock</Description><StartTime><Timestamp dt:dt="int">0</Timestamp><DateUtc dt:dt="string">2020-10-05T08:23:53Z</DateUtc></StartTime><FrequencyChanges><FrequencyChange><Frequency dt:dt="r8">2699960000</Frequency><Timestamp dt:dt="r8">3.47004103949925E+15</Timestamp><Cur…	좌우반구com(CVF, UVF, BVF)_1-002-1	60.021	1.0.0.161	1	34067765	Professional	2.0.10.242	2.0.10.356	10-05-2020	2020-10-05 오전 8:23:53	17:23:53	2.0.10.252	232		2	z	효헤	NULL	NULL	NULL	102	1	100	NULL	NULL	NULL	KSY	List2	0		0	-1	726062	183		0	0	1	z	1	3	726245	0	z	596	726841
좌우반구com(CVF, UVF, BVF)_1	2	1	<?xml version="1.0"?>\n<Clock xmlns:dt="urn:schemas-microsoft-com:datatypes"><Description dt:dt="string">E-Prime Primary Realtime Clock</Description><StartTime><Timestamp dt:dt="int">0</Timestamp><DateUtc dt:dt="string">2020-10-05T08:23:53Z</DateUtc></StartTime><FrequencyChanges><FrequencyChange><Frequency dt:dt="r8">2699960000</Frequency><Timestamp dt:dt="r8">3.47004103949925E+15</Timestamp><Cur…	좌우반구com(CVF, UVF, BVF)_1-002-1	60.021	1.0.0.161	1	34067765	Professional	2.0.10.242	2.0.10.356	10-05-2020	2020-10-05 오전 8:23:53	17:23:53	2.0.10.252	342		2	z	후검	NULL	NULL	NULL	NULL	NULL	NULL	91	1	78	KSY	List3	0		0	0	1053049	183		0	0	1	z	0	3	1053232	0	z	606	1053838
좌우반구com(CVF, UVF, BVF)_1	2	1	<?xml version="1.0"?>\n<Clock xmlns:dt="urn:schemas-microsoft-com:datatypes"><Description dt:dt="string">E-Prime Primary Realtime Clock</Description><StartTime><Timestamp dt:dt="int">0</Timestamp><DateUtc dt:dt="string">2020-10-05T08:23:53Z</DateUtc></StartTime><FrequencyChanges><FrequencyChange><Frequency dt:dt="r8">2699960000</Frequency><Timestamp dt:dt="r8">3.47004103949925E+15</Timestamp><Cur…	좌우반구com(CVF, UVF, BVF)_1-002-1	60.021	1.0.0.161	1	34067765	Professional	2.0.10.242	2.0.10.356	10-05-2020	2020-10-05 오전 8:23:53	17:23:53	2.0.10.252	217		1	{/}	후대	NULL	NULL	NULL	3	1	85	NULL	NULL	NULL	KSY4	List2	NULL	NULL	NULL	NULL	NULL	NULL	NULL	NULL	NULL	1	{/}	0	3	684810	0	{/}	736	685546
좌우반구com(CVF, UVF, BVF)_1	2	1	<?xml version="1.0"?>\n<Clock xmlns:dt="urn:schemas-microsoft-com:datatypes"><Description dt:dt="string">E-Prime Primary Realtime Clock</Description><StartTime><Timestamp dt:dt="int">0</Timestamp><DateUtc dt:dt="string">2020-10-05T08:23:53Z</DateUtc></StartTime><FrequencyChanges><FrequencyChange><Frequency dt:dt="r8">2699960000</Frequency><Timestamp dt:dt="r8">3.47004103949925E+15</Timestamp><Cur…	좌우반구com(CVF, UVF, BVF)_1-002-1	60.021	1.0.0.161	1	34067765	Professional	2.0.10.242	2.0.10.356	10-05-2020	2020-10-05 오전 8:23:53	17:23:53	2.0.10.252	313		1	{/}	후자	NULL	NULL	NULL	NULL	NULL	NULL	122	1	49	KSY4	List3	NULL	NULL	NULL	NULL	NULL	NULL	NULL	NULL	NULL	1	{/}	1	3	969194	0	{/}	573	969767
좌우반구com(CVF, UVF, BVF)_1	2	1	<?xml version="1.0"?>\n<Clock xmlns:dt="urn:schemas-microsoft-com:datatypes"><Description dt:dt="string">E-Prime Primary Realtime Clock</Description><StartTime><Timestamp dt:dt="int">0</Timestamp><DateUtc dt:dt="string">2020-10-05T08:23:53Z</DateUtc></StartTime><FrequencyChanges><FrequencyChange><Frequency dt:dt="r8">2699960000</Frequency><Timestamp dt:dt="r8">3.47004103949925E+15</Timestamp><Cur…	좌우반구com(CVF, UVF, BVF)_1-002-1	60.021	1.0.0.161	1	34067765	Professional	2.0.10.242	2.0.10.356	10-05-2020	2020-10-05 오전 8:23:53	17:23:53	2.0.10.252	4		2	z	훈걱	106	1	4	NULL	NULL	NULL	NULL	NULL	NULL	KSY4	List1	NULL	NULL	NULL	NULL	NULL	NULL	NULL	NULL	NULL	1	z	1	3	41866	0	z	686	42552
좌우반구com(CVF, UVF, BVF)_1	2	1	<?xml version="1.0"?>\n<Clock xmlns:dt="urn:schemas-microsoft-com:datatypes"><Description dt:dt="string">E-Prime Primary Realtime Clock</Description><StartTime><Timestamp dt:dt="int">0</Timestamp><DateUtc dt:dt="string">2020-10-05T08:23:53Z</DateUtc></StartTime><FrequencyChanges><FrequencyChange><Frequency dt:dt="r8">2699960000</Frequency><Timestamp dt:dt="r8">3.47004103949925E+15</Timestamp><Cur…	좌우반구com(CVF, UVF, BVF)_1-002-1	60.021	1.0.0.161	1	34067765	Professional	2.0.10.242	2.0.10.356	10-05-2020	2020-10-05 오전 8:23:53	17:23:53	2.0.10.252	40		2	z	훈차	28	1	40	NULL	NULL	NULL	NULL	NULL	NULL	KSY2	List1	NULL	NULL	NULL	NULL	NULL	NULL	NULL	NULL	NULL	1	z	0	3	142698	0	z	916	143614
좌우반구com(CVF, UVF, BVF)_1	2	1	<?xml version="1.0"?>\n<Clock xmlns:dt="urn:schemas-microsoft-com:datatypes"><Description dt:dt="string">E-Prime Primary Realtime Clock</Description><StartTime><Timestamp dt:dt="int">0</Timestamp><DateUtc dt:dt="string">2020-10-05T08:23:53Z</DateUtc></StartTime><FrequencyChanges><FrequencyChange><Frequency dt:dt="r8">2699960000</Frequency><Timestamp dt:dt="r8">3.47004103949925E+15</Timestamp><Cur…	좌우반구com(CVF, UVF, BVF)_1-002-1	60.021	1.0.0.161	1	34067765	Professional	2.0.10.242	2.0.10.356	10-05-2020	2020-10-05 오전 8:23:53	17:23:53	2.0.10.252	378		2	z	휘섭	NULL	NULL	NULL	NULL	NULL	NULL	12	1	114	KSY2	List3	NULL	NULL	NULL	NULL	NULL	NULL	NULL	NULL	NULL	1	z	0	3	1160245	0	z	536	1160781
좌우반구com(CVF, UVF, BVF)_1	2	1	<?xml version="1.0"?>\n<Clock xmlns:dt="urn:schemas-microsoft-com:datatypes"><Description dt:dt="string">E-Prime Primary Realtime Clock</Description><StartTime><Timestamp dt:dt="int">0</Timestamp><DateUtc dt:dt="string">2020-10-05T08:23:53Z</DateUtc></StartTime><FrequencyChanges><FrequencyChange><Frequency dt:dt="r8">2699960000</Frequency><Timestamp dt:dt="r8">3.47004103949925E+15</Timestamp><Cur…	좌우반구com(CVF, UVF, BVF)_1-002-1	60.021	1.0.0.161	1	34067765	Professional	2.0.10.242	2.0.10.356	10-05-2020	2020-10-05 오전 8:23:53	17:23:53	2.0.10.252	299		2	z	희강	NULL	NULL	NULL	NULL	NULL	NULL	115	1	35	KSY3	List3	NULL	NULL	NULL	NULL	NULL	NULL	NULL	NULL	NULL	1	z	0	3	927459	0	z	724	928183
좌우반구com(CVF, UVF, BVF)_1	2	1	<?xml version="1.0"?>\n<Clock xmlns:dt="urn:schemas-microsoft-com:datatypes"><Description dt:dt="string">E-Prime Primary Realtime Clock</Description><StartTime><Timestamp dt:dt="int">0</Timestamp><DateUtc dt:dt="string">2020-10-05T08:23:53Z</DateUtc></StartTime><FrequencyChanges><FrequencyChange><Frequency dt:dt="r8">2699960000</Frequency><Timestamp dt:dt="r8">3.47004103949925E+15</Timestamp><Cur…	좌우반구com(CVF, UVF, BVF)_1-002-1	60.021	1.0.0.161	1	34067765	Professional	2.0.10.242	2.0.10.356	10-05-2020	2020-10-05 오전 8:23:53	17:23:53	2.0.10.252	270		1	{/}	희망	NULL	NULL	NULL	NULL	NULL	NULL	35	1	6	KSY4	List3	NULL	NULL	NULL	NULL	NULL	NULL	NULL	NULL	NULL	1	{/}	0	4	846654	0	{/}	554	847208
좌우반구com(CVF, UVF, BVF)_1	2	1	<?xml version="1.0"?>\n<Clock xmlns:dt="urn:schemas-microsoft-com:datatypes"><Description dt:dt="string">E-Prime Primary Realtime Clock</Description><StartTime><Timestamp dt:dt="int">0</Timestamp><DateUtc dt:dt="string">2020-10-05T08:23:53Z</DateUtc></StartTime><FrequencyChanges><FrequencyChange><Frequency dt:dt="r8">2699960000</Frequency><Timestamp dt:dt="r8">3.47004103949925E+15</Timestamp><Cur…	좌우반구com(CVF, UVF, BVF)_1-002-1	60.021	1.0.0.161	1	34067765	Professional	2.0.10.242	2.0.10.356	10-05-2020	2020-10-05 오전 8:23:53	17:23:53	2.0.10.252	240		2	z	희외	NULL	NULL	NULL	110	1	108	NULL	NULL	NULL	KSY	List2	0		0	0	747505	183		0	0	1	z	0	3	747688	0	z	361	748049
좌우반구com(CVF, UVF, BVF)_1	2	1	<?xml version="1.0"?>\n<Clock xmlns:dt="urn:schemas-microsoft-com:datatypes"><Description dt:dt="string">E-Prime Primary Realtime Clock</Description><StartTime><Timestamp dt:dt="int">0</Timestamp><DateUtc dt:dt="string">2020-10-05T08:23:53Z</DateUtc></StartTime><FrequencyChanges><FrequencyChange><Frequency dt:dt="r8">2699960000</Frequency><Timestamp dt:dt="r8">3.47004103949925E+15</Timestamp><Cur…	좌우반구com(CVF, UVF, BVF)_1-002-1	60.021	1.0.0.161	1	34067765	Professional	2.0.10.242	2.0.10.356	10-05-2020	2020-10-05 오전 8:23:53	17:23:53	2.0.10.252	198		2	z	희응	NULL	NULL	NULL	94	1	66	NULL	NULL	NULL	KSY4	List2	NULL	NULL	NULL	NULL	NULL	NULL	NULL	NULL	NULL	1	z	0	3	634011	0	z	607	634618
