# Supplementary material for: Decoding foveal word recognition: the role of interhemispheric inhibition in bilateral hemispheric processing
Source: Front Psychol. 2023 Nov 30;14:1293529. doi: 10.3389/fpsyg.2023.1293529 (PMC10720635; doi:10.3389/fpsyg.2023.1293529)
Supplement: Supplementary file 1 [file Data_Sheet_1.ZIP › data/Exp1/020.txt]

STRING	INTEGER	INTEGER	STRING	STRING	STRING	STRING	STRING	STRING	STRING	STRING	STRING	STRING	STRING	STRING	STRING	INTEGER	STRING	STRING	STRING	STRING	STRING	STRING	STRING	STRING	STRING	STRING	STRING	STRING	STRING	STRING	STRING	STRING	STRING	STRING	STRING	STRING	STRING	STRING	STRING	STRING	STRING	STRING	STRING	STRING	STRING	STRING	STRING	STRING	STRING
EXPNAME	SUBJECT	SESSION	VARIABLE	VARIABLE	VARIABLE	VARIABLE	VARIABLE	VARIABLE	VARIABLE	VARIABLE	VARIABLE	VARIABLE	VARIABLE	VARIABLE	VARIABLE	LOG_LEVEL	VARIABLE	VARIABLE	VARIABLE	VARIABLE	VARIABLE	VARIABLE	VARIABLE	VARIABLE	VARIABLE	VARIABLE	VARIABLE	VARIABLE	VARIABLE	VARIABLE	VARIABLE	VARIABLE	VARIABLE	VARIABLE	VARIABLE	VARIABLE	VARIABLE	VARIABLE	VARIABLE	VARIABLE	VARIABLE	VARIABLE	VARIABLE	VARIABLE	VARIABLE	VARIABLE	VARIABLE	VARIABLE	VARIABLE
1	1	1	1	1	1	1	1	1	1	1	1	1	1	1	1	2	2	2	2	2	2	2	2	2	2	2	2	2	2	2	2	2	2	2	2	2	2	2	2	2	2	2	2	2	2	2	2	2	2
ExperimentName	Subject	Session	Clock.Information	DataFile.Basename	Display.RefreshRate	ExperimentVersion	Group	RandomSeed	RuntimeCapabilities	RuntimeVersion	RuntimeVersionExpected	SessionDate	SessionStartDateTimeUtc	SessionTime	StudioVersion	Block	blank	condition	correct	Exptarget	List1	List1.Cycle	List1.Sample	List2	List2.Cycle	List2.Sample	List3	List3.Cycle	List3.Sample	Procedure	Running	TextDisplay2.ACC	TextDisplay2.CRESP	TextDisplay2.DurationError	TextDisplay2.OnsetDelay	TextDisplay2.OnsetTime	TextDisplay2.OnsetToOnsetTime	TextDisplay2.RESP	TextDisplay2.RT	TextDisplay2.RTTime	TextDisplay6.ACC	TextDisplay6.CRESP	TextDisplay6.DurationError	TextDisplay6.OnsetDelay	TextDisplay6.OnsetTime	TextDisplay6.OnsetToOnsetTime	TextDisplay6.RESP	TextDisplay6.RT	TextDisplay6.RTTime
좌우반구com(CVF, UVF, BVF)_4	4	1	<?xml version="1.0"?>\n<Clock xmlns:dt="urn:schemas-microsoft-com:datatypes"><Description dt:dt="string">E-Prime Primary Realtime Clock</Description><StartTime><Timestamp dt:dt="int">0</Timestamp><DateUtc dt:dt="string">2023-09-06T03:02:24Z</DateUtc></StartTime><FrequencyChanges><FrequencyChange><Frequency dt:dt="r8">10000000</Frequency><Timestamp dt:dt="r8">10166883319519</Timestamp><Current dt:…	좌우반구com(CVF, UVF, BVF)_4-004-1	60	1.0.0.169	1	697803269	Professional	2.0.10.356	2.0.10.356	09-06-2023	2023-09-06 오전 3:02:25	12:02:25	2.0.10.252	317		1	{/}	가격	NULL	NULL	NULL	NULL	NULL	NULL	134	1	53	KSY2	List3	NULL	NULL	NULL	NULL	NULL	NULL	NULL	NULL	NULL	1	{/}	2	3	957721	0	{/}	283	958004
좌우반구com(CVF, UVF, BVF)_4	4	1	<?xml version="1.0"?>\n<Clock xmlns:dt="urn:schemas-microsoft-com:datatypes"><Description dt:dt="string">E-Prime Primary Realtime Clock</Description><StartTime><Timestamp dt:dt="int">0</Timestamp><DateUtc dt:dt="string">2023-09-06T03:02:24Z</DateUtc></StartTime><FrequencyChanges><FrequencyChange><Frequency dt:dt="r8">10000000</Frequency><Timestamp dt:dt="r8">10166883319519</Timestamp><Current dt:…	좌우반구com(CVF, UVF, BVF)_4-004-1	60	1.0.0.169	1	697803269	Professional	2.0.10.356	2.0.10.356	09-06-2023	2023-09-06 오전 3:02:25	12:02:25	2.0.10.252	191		1	{/}	가을	NULL	NULL	NULL	81	1	59	NULL	NULL	NULL	KSY2	List2	NULL	NULL	NULL	NULL	NULL	NULL	NULL	NULL	NULL	1	{/}	3	3	574255	0	{/}	334	574589
좌우반구com(CVF, UVF, BVF)_4	4	1	<?xml version="1.0"?>\n<Clock xmlns:dt="urn:schemas-microsoft-com:datatypes"><Description dt:dt="string">E-Prime Primary Realtime Clock</Description><StartTime><Timestamp dt:dt="int">0</Timestamp><DateUtc dt:dt="string">2023-09-06T03:02:24Z</DateUtc></StartTime><FrequencyChanges><FrequencyChange><Frequency dt:dt="r8">10000000</Frequency><Timestamp dt:dt="r8">10166883319519</Timestamp><Current dt:…	좌우반구com(CVF, UVF, BVF)_4-004-1	60	1.0.0.169	1	697803269	Professional	2.0.10.356	2.0.10.356	09-06-2023	2023-09-06 오전 3:02:25	12:02:25	2.0.10.252	208		1	{/}	간섭	NULL	NULL	NULL	65	1	76	NULL	NULL	NULL	KSY2	List2	NULL	NULL	NULL	NULL	NULL	NULL	NULL	NULL	NULL	1	{/}	3	3	619638	0	{/}	439	620077
좌우반구com(CVF, UVF, BVF)_4	4	1	<?xml version="1.0"?>\n<Clock xmlns:dt="urn:schemas-microsoft-com:datatypes"><Description dt:dt="string">E-Prime Primary Realtime Clock</Description><StartTime><Timestamp dt:dt="int">0</Timestamp><DateUtc dt:dt="string">2023-09-06T03:02:24Z</DateUtc></StartTime><FrequencyChanges><FrequencyChange><Frequency dt:dt="r8">10000000</Frequency><Timestamp dt:dt="r8">10166883319519</Timestamp><Current dt:…	좌우반구com(CVF, UVF, BVF)_4-004-1	60	1.0.0.169	1	697803269	Professional	2.0.10.356	2.0.10.356	09-06-2023	2023-09-06 오전 3:02:25	12:02:25	2.0.10.252	187		2	z	간습	NULL	NULL	NULL	73	1	55	NULL	NULL	NULL	KSY	List2	0		2	0	563472	184		0	0	1	z	2	4	563656	0	z	501	564157
좌우반구com(CVF, UVF, BVF)_4	4	1	<?xml version="1.0"?>\n<Clock xmlns:dt="urn:schemas-microsoft-com:datatypes"><Description dt:dt="string">E-Prime Primary Realtime Clock</Description><StartTime><Timestamp dt:dt="int">0</Timestamp><DateUtc dt:dt="string">2023-09-06T03:02:24Z</DateUtc></StartTime><FrequencyChanges><FrequencyChange><Frequency dt:dt="r8">10000000</Frequency><Timestamp dt:dt="r8">10166883319519</Timestamp><Current dt:…	좌우반구com(CVF, UVF, BVF)_4-004-1	60	1.0.0.169	1	697803269	Professional	2.0.10.356	2.0.10.356	09-06-2023	2023-09-06 오전 3:02:25	12:02:25	2.0.10.252	326		2	z	감환	NULL	NULL	NULL	NULL	NULL	NULL	3	1	62	KSY	List3	0		2	0	980955	183		0	0	1	z	3	3	981138	0	z	386	981524
좌우반구com(CVF, UVF, BVF)_4	4	1	<?xml version="1.0"?>\n<Clock xmlns:dt="urn:schemas-microsoft-com:datatypes"><Description dt:dt="string">E-Prime Primary Realtime Clock</Description><StartTime><Timestamp dt:dt="int">0</Timestamp><DateUtc dt:dt="string">2023-09-06T03:02:24Z</DateUtc></StartTime><FrequencyChanges><FrequencyChange><Frequency dt:dt="r8">10000000</Frequency><Timestamp dt:dt="r8">10166883319519</Timestamp><Current dt:…	좌우반구com(CVF, UVF, BVF)_4-004-1	60	1.0.0.169	1	697803269	Professional	2.0.10.356	2.0.10.356	09-06-2023	2023-09-06 오전 3:02:25	12:02:25	2.0.10.252	133		1	{/}	강도	NULL	NULL	NULL	56	1	1	NULL	NULL	NULL	KSY2	List2	NULL	NULL	NULL	NULL	NULL	NULL	NULL	NULL	NULL	1	{/}	2	3	423589	0	{/}	344	423933
좌우반구com(CVF, UVF, BVF)_4	4	1	<?xml version="1.0"?>\n<Clock xmlns:dt="urn:schemas-microsoft-com:datatypes"><Description dt:dt="string">E-Prime Primary Realtime Clock</Description><StartTime><Timestamp dt:dt="int">0</Timestamp><DateUtc dt:dt="string">2023-09-06T03:02:24Z</DateUtc></StartTime><FrequencyChanges><FrequencyChange><Frequency dt:dt="r8">10000000</Frequency><Timestamp dt:dt="r8">10166883319519</Timestamp><Current dt:…	좌우반구com(CVF, UVF, BVF)_4-004-1	60	1.0.0.169	1	697803269	Professional	2.0.10.356	2.0.10.356	09-06-2023	2023-09-06 오전 3:02:25	12:02:25	2.0.10.252	201		2	z	강례	NULL	NULL	NULL	25	1	69	NULL	NULL	NULL	KSY3	List2	NULL	NULL	NULL	NULL	NULL	NULL	NULL	NULL	NULL	1	z	2	4	600139	0	z	706	600845
좌우반구com(CVF, UVF, BVF)_4	4	1	<?xml version="1.0"?>\n<Clock xmlns:dt="urn:schemas-microsoft-com:datatypes"><Description dt:dt="string">E-Prime Primary Realtime Clock</Description><StartTime><Timestamp dt:dt="int">0</Timestamp><DateUtc dt:dt="string">2023-09-06T03:02:24Z</DateUtc></StartTime><FrequencyChanges><FrequencyChange><Frequency dt:dt="r8">10000000</Frequency><Timestamp dt:dt="r8">10166883319519</Timestamp><Current dt:…	좌우반구com(CVF, UVF, BVF)_4-004-1	60	1.0.0.169	1	697803269	Professional	2.0.10.356	2.0.10.356	09-06-2023	2023-09-06 오전 3:02:25	12:02:25	2.0.10.252	376		2	z	강방	NULL	NULL	NULL	NULL	NULL	NULL	62	1	112	KSY	List3	0		2	0	1110621	184		0	0	1	z	2	4	1110805	0	z	343	1111148
좌우반구com(CVF, UVF, BVF)_4	4	1	<?xml version="1.0"?>\n<Clock xmlns:dt="urn:schemas-microsoft-com:datatypes"><Description dt:dt="string">E-Prime Primary Realtime Clock</Description><StartTime><Timestamp dt:dt="int">0</Timestamp><DateUtc dt:dt="string">2023-09-06T03:02:24Z</DateUtc></StartTime><FrequencyChanges><FrequencyChange><Frequency dt:dt="r8">10000000</Frequency><Timestamp dt:dt="r8">10166883319519</Timestamp><Current dt:…	좌우반구com(CVF, UVF, BVF)_4-004-1	60	1.0.0.169	1	697803269	Professional	2.0.10.356	2.0.10.356	09-06-2023	2023-09-06 오전 3:02:25	12:02:25	2.0.10.252	369		1	{/}	개념	NULL	NULL	NULL	NULL	NULL	NULL	8	1	105	KSY2	List3	NULL	NULL	NULL	NULL	NULL	NULL	NULL	NULL	NULL	1	{/}	2	3	1092721	0	{/}	299	1093020
좌우반구com(CVF, UVF, BVF)_4	4	1	<?xml version="1.0"?>\n<Clock xmlns:dt="urn:schemas-microsoft-com:datatypes"><Description dt:dt="string">E-Prime Primary Realtime Clock</Description><StartTime><Timestamp dt:dt="int">0</Timestamp><DateUtc dt:dt="string">2023-09-06T03:02:24Z</DateUtc></StartTime><FrequencyChanges><FrequencyChange><Frequency dt:dt="r8">10000000</Frequency><Timestamp dt:dt="r8">10166883319519</Timestamp><Current dt:…	좌우반구com(CVF, UVF, BVF)_4-004-1	60	1.0.0.169	1	697803269	Professional	2.0.10.356	2.0.10.356	09-06-2023	2023-09-06 오전 3:02:25	12:02:25	2.0.10.252	228		2	z	개례	NULL	NULL	NULL	97	1	96	NULL	NULL	NULL	KSY4	List2	NULL	NULL	NULL	NULL	NULL	NULL	NULL	NULL	NULL	1	z	2	3	671505	0	z	380	671885
좌우반구com(CVF, UVF, BVF)_4	4	1	<?xml version="1.0"?>\n<Clock xmlns:dt="urn:schemas-microsoft-com:datatypes"><Description dt:dt="string">E-Prime Primary Realtime Clock</Description><StartTime><Timestamp dt:dt="int">0</Timestamp><DateUtc dt:dt="string">2023-09-06T03:02:24Z</DateUtc></StartTime><FrequencyChanges><FrequencyChange><Frequency dt:dt="r8">10000000</Frequency><Timestamp dt:dt="r8">10166883319519</Timestamp><Current dt:…	좌우반구com(CVF, UVF, BVF)_4-004-1	60	1.0.0.169	1	697803269	Professional	2.0.10.356	2.0.10.356	09-06-2023	2023-09-06 오전 3:02:25	12:02:25	2.0.10.252	105		1	{/}	개인	98	1	105	NULL	NULL	NULL	NULL	NULL	NULL	KSY2	List1	NULL	NULL	NULL	NULL	NULL	NULL	NULL	NULL	NULL	1	{/}	2	3	302122	0	{/}	307	302429
좌우반구com(CVF, UVF, BVF)_4	4	1	<?xml version="1.0"?>\n<Clock xmlns:dt="urn:schemas-microsoft-com:datatypes"><Description dt:dt="string">E-Prime Primary Realtime Clock</Description><StartTime><Timestamp dt:dt="int">0</Timestamp><DateUtc dt:dt="string">2023-09-06T03:02:24Z</DateUtc></StartTime><FrequencyChanges><FrequencyChange><Frequency dt:dt="r8">10000000</Frequency><Timestamp dt:dt="r8">10166883319519</Timestamp><Current dt:…	좌우반구com(CVF, UVF, BVF)_4-004-1	60	1.0.0.169	1	697803269	Professional	2.0.10.356	2.0.10.356	09-06-2023	2023-09-06 오전 3:02:25	12:02:25	2.0.10.252	76		2	z	개협	6	1	76	NULL	NULL	NULL	NULL	NULL	NULL	KSY4	List1	NULL	NULL	NULL	NULL	NULL	NULL	NULL	NULL	NULL	1	z	2	3	227339	0	z	402	227741
좌우반구com(CVF, UVF, BVF)_4	4	1	<?xml version="1.0"?>\n<Clock xmlns:dt="urn:schemas-microsoft-com:datatypes"><Description dt:dt="string">E-Prime Primary Realtime Clock</Description><StartTime><Timestamp dt:dt="int">0</Timestamp><DateUtc dt:dt="string">2023-09-06T03:02:24Z</DateUtc></StartTime><FrequencyChanges><FrequencyChange><Frequency dt:dt="r8">10000000</Frequency><Timestamp dt:dt="r8">10166883319519</Timestamp><Current dt:…	좌우반구com(CVF, UVF, BVF)_4-004-1	60	1.0.0.169	1	697803269	Professional	2.0.10.356	2.0.10.356	09-06-2023	2023-09-06 오전 3:02:25	12:02:25	2.0.10.252	229		2	z	거생	NULL	NULL	NULL	59	1	97	NULL	NULL	NULL	KSY	List2	0		2	1	673906	182		0	0	1	z	2	2	674088	0	z	341	674429
좌우반구com(CVF, UVF, BVF)_4	4	1	<?xml version="1.0"?>\n<Clock xmlns:dt="urn:schemas-microsoft-com:datatypes"><Description dt:dt="string">E-Prime Primary Realtime Clock</Description><StartTime><Timestamp dt:dt="int">0</Timestamp><DateUtc dt:dt="string">2023-09-06T03:02:24Z</DateUtc></StartTime><FrequencyChanges><FrequencyChange><Frequency dt:dt="r8">10000000</Frequency><Timestamp dt:dt="r8">10166883319519</Timestamp><Current dt:…	좌우반구com(CVF, UVF, BVF)_4-004-1	60	1.0.0.169	1	697803269	Professional	2.0.10.356	2.0.10.356	09-06-2023	2023-09-06 오전 3:02:25	12:02:25	2.0.10.252	106		1	{/}	걱정	118	1	106	NULL	NULL	NULL	NULL	NULL	NULL	KSY2	List1	NULL	NULL	NULL	NULL	NULL	NULL	NULL	NULL	NULL	1	{/}	2	3	304622	0	{/}	327	304949
좌우반구com(CVF, UVF, BVF)_4	4	1	<?xml version="1.0"?>\n<Clock xmlns:dt="urn:schemas-microsoft-com:datatypes"><Description dt:dt="string">E-Prime Primary Realtime Clock</Description><StartTime><Timestamp dt:dt="int">0</Timestamp><DateUtc dt:dt="string">2023-09-06T03:02:24Z</DateUtc></StartTime><FrequencyChanges><FrequencyChange><Frequency dt:dt="r8">10000000</Frequency><Timestamp dt:dt="r8">10166883319519</Timestamp><Current dt:…	좌우반구com(CVF, UVF, BVF)_4-004-1	60	1.0.0.169	1	697803269	Professional	2.0.10.356	2.0.10.356	09-06-2023	2023-09-06 오전 3:02:25	12:02:25	2.0.10.252	46		2	z	걱최	11	1	46	NULL	NULL	NULL	NULL	NULL	NULL	KSY	List1	0		2	0	150356	183		0	0	1	z	2	3	150539	0	z	370	150909
좌우반구com(CVF, UVF, BVF)_4	4	1	<?xml version="1.0"?>\n<Clock xmlns:dt="urn:schemas-microsoft-com:datatypes"><Description dt:dt="string">E-Prime Primary Realtime Clock</Description><StartTime><Timestamp dt:dt="int">0</Timestamp><DateUtc dt:dt="string">2023-09-06T03:02:24Z</DateUtc></StartTime><FrequencyChanges><FrequencyChange><Frequency dt:dt="r8">10000000</Frequency><Timestamp dt:dt="r8">10166883319519</Timestamp><Current dt:…	좌우반구com(CVF, UVF, BVF)_4-004-1	60	1.0.0.169	1	697803269	Professional	2.0.10.356	2.0.10.356	09-06-2023	2023-09-06 오전 3:02:25	12:02:25	2.0.10.252	365		2	z	건적	NULL	NULL	NULL	NULL	NULL	NULL	10	1	101	KSY	List3	0		2	0	1081855	183		0	0	0	z	2	3	1082038	0	{/}	750	1082788
좌우반구com(CVF, UVF, BVF)_4	4	1	<?xml version="1.0"?>\n<Clock xmlns:dt="urn:schemas-microsoft-com:datatypes"><Description dt:dt="string">E-Prime Primary Realtime Clock</Description><StartTime><Timestamp dt:dt="int">0</Timestamp><DateUtc dt:dt="string">2023-09-06T03:02:24Z</DateUtc></StartTime><FrequencyChanges><FrequencyChange><Frequency dt:dt="r8">10000000</Frequency><Timestamp dt:dt="r8">10166883319519</Timestamp><Current dt:…	좌우반구com(CVF, UVF, BVF)_4-004-1	60	1.0.0.169	1	697803269	Professional	2.0.10.356	2.0.10.356	09-06-2023	2023-09-06 오전 3:02:25	12:02:25	2.0.10.252	278		2	z	검강	NULL	NULL	NULL	NULL	NULL	NULL	4	1	14	KSY3	List3	NULL	NULL	NULL	NULL	NULL	NULL	NULL	NULL	NULL	1	z	2	3	855038	0	z	487	855525
좌우반구com(CVF, UVF, BVF)_4	4	1	<?xml version="1.0"?>\n<Clock xmlns:dt="urn:schemas-microsoft-com:datatypes"><Description dt:dt="string">E-Prime Primary Realtime Clock</Description><StartTime><Timestamp dt:dt="int">0</Timestamp><DateUtc dt:dt="string">2023-09-06T03:02:24Z</DateUtc></StartTime><FrequencyChanges><FrequencyChange><Frequency dt:dt="r8">10000000</Frequency><Timestamp dt:dt="r8">10166883319519</Timestamp><Current dt:…	좌우반구com(CVF, UVF, BVF)_4-004-1	60	1.0.0.169	1	697803269	Professional	2.0.10.356	2.0.10.356	09-06-2023	2023-09-06 오전 3:02:25	12:02:25	2.0.10.252	73		1	{/}	검색	78	1	73	NULL	NULL	NULL	NULL	NULL	NULL	KSY2	List1	NULL	NULL	NULL	NULL	NULL	NULL	NULL	NULL	NULL	1	{/}	2	3	219689	0	{/}	252	219941
좌우반구com(CVF, UVF, BVF)_4	4	1	<?xml version="1.0"?>\n<Clock xmlns:dt="urn:schemas-microsoft-com:datatypes"><Description dt:dt="string">E-Prime Primary Realtime Clock</Description><StartTime><Timestamp dt:dt="int">0</Timestamp><DateUtc dt:dt="string">2023-09-06T03:02:24Z</DateUtc></StartTime><FrequencyChanges><FrequencyChange><Frequency dt:dt="r8">10000000</Frequency><Timestamp dt:dt="r8">10166883319519</Timestamp><Current dt:…	좌우반구com(CVF, UVF, BVF)_4-004-1	60	1.0.0.169	1	697803269	Professional	2.0.10.356	2.0.10.356	09-06-2023	2023-09-06 오전 3:02:25	12:02:25	2.0.10.252	57		2	z	검죽	107	1	57	NULL	NULL	NULL	NULL	NULL	NULL	KSY3	List1	NULL	NULL	NULL	NULL	NULL	NULL	NULL	NULL	NULL	1	z	2	3	178639	0	z	438	179077
좌우반구com(CVF, UVF, BVF)_4	4	1	<?xml version="1.0"?>\n<Clock xmlns:dt="urn:schemas-microsoft-com:datatypes"><Description dt:dt="string">E-Prime Primary Realtime Clock</Description><StartTime><Timestamp dt:dt="int">0</Timestamp><DateUtc dt:dt="string">2023-09-06T03:02:24Z</DateUtc></StartTime><FrequencyChanges><FrequencyChange><Frequency dt:dt="r8">10000000</Frequency><Timestamp dt:dt="r8">10166883319519</Timestamp><Current dt:…	좌우반구com(CVF, UVF, BVF)_4-004-1	60	1.0.0.169	1	697803269	Professional	2.0.10.356	2.0.10.356	09-06-2023	2023-09-06 오전 3:02:25	12:02:25	2.0.10.252	244		2	z	검환	NULL	NULL	NULL	40	1	112	NULL	NULL	NULL	KSY	List2	0		2	0	712522	183		0	0	1	z	2	3	712705	0	z	324	713029
좌우반구com(CVF, UVF, BVF)_4	4	1	<?xml version="1.0"?>\n<Clock xmlns:dt="urn:schemas-microsoft-com:datatypes"><Description dt:dt="string">E-Prime Primary Realtime Clock</Description><StartTime><Timestamp dt:dt="int">0</Timestamp><DateUtc dt:dt="string">2023-09-06T03:02:24Z</DateUtc></StartTime><FrequencyChanges><FrequencyChange><Frequency dt:dt="r8">10000000</Frequency><Timestamp dt:dt="r8">10166883319519</Timestamp><Current dt:…	좌우반구com(CVF, UVF, BVF)_4-004-1	60	1.0.0.169	1	697803269	Professional	2.0.10.356	2.0.10.356	09-06-2023	2023-09-06 오전 3:02:25	12:02:25	2.0.10.252	305		2	z	격례	NULL	NULL	NULL	NULL	NULL	NULL	126	1	41	KSY	List3	0		2	0	926638	183		0	0	1	z	3	3	926821	0	z	415	927236
좌우반구com(CVF, UVF, BVF)_4	4	1	<?xml version="1.0"?>\n<Clock xmlns:dt="urn:schemas-microsoft-com:datatypes"><Description dt:dt="string">E-Prime Primary Realtime Clock</Description><StartTime><Timestamp dt:dt="int">0</Timestamp><DateUtc dt:dt="string">2023-09-06T03:02:24Z</DateUtc></StartTime><FrequencyChanges><FrequencyChange><Frequency dt:dt="r8">10000000</Frequency><Timestamp dt:dt="r8">10166883319519</Timestamp><Current dt:…	좌우반구com(CVF, UVF, BVF)_4-004-1	60	1.0.0.169	1	697803269	Professional	2.0.10.356	2.0.10.356	09-06-2023	2023-09-06 오전 3:02:25	12:02:25	2.0.10.252	112		1	{/}	결과	25	1	112	NULL	NULL	NULL	NULL	NULL	NULL	KSY2	List1	NULL	NULL	NULL	NULL	NULL	NULL	NULL	NULL	NULL	1	{/}	2	3	319705	0	{/}	276	319981
좌우반구com(CVF, UVF, BVF)_4	4	1	<?xml version="1.0"?>\n<Clock xmlns:dt="urn:schemas-microsoft-com:datatypes"><Description dt:dt="string">E-Prime Primary Realtime Clock</Description><StartTime><Timestamp dt:dt="int">0</Timestamp><DateUtc dt:dt="string">2023-09-06T03:02:24Z</DateUtc></StartTime><FrequencyChanges><FrequencyChange><Frequency dt:dt="r8">10000000</Frequency><Timestamp dt:dt="r8">10166883319519</Timestamp><Current dt:…	좌우반구com(CVF, UVF, BVF)_4-004-1	60	1.0.0.169	1	697803269	Professional	2.0.10.356	2.0.10.356	09-06-2023	2023-09-06 오전 3:02:25	12:02:25	2.0.10.252	267		1	{/}	결국	NULL	NULL	NULL	NULL	NULL	NULL	96	1	3	KSY2	List3	NULL	NULL	NULL	NULL	NULL	NULL	NULL	NULL	NULL	1	{/}	2	4	826572	0	{/}	265	826837
좌우반구com(CVF, UVF, BVF)_4	4	1	<?xml version="1.0"?>\n<Clock xmlns:dt="urn:schemas-microsoft-com:datatypes"><Description dt:dt="string">E-Prime Primary Realtime Clock</Description><StartTime><Timestamp dt:dt="int">0</Timestamp><DateUtc dt:dt="string">2023-09-06T03:02:24Z</DateUtc></StartTime><FrequencyChanges><FrequencyChange><Frequency dt:dt="r8">10000000</Frequency><Timestamp dt:dt="r8">10166883319519</Timestamp><Current dt:…	좌우반구com(CVF, UVF, BVF)_4-004-1	60	1.0.0.169	1	697803269	Professional	2.0.10.356	2.0.10.356	09-06-2023	2023-09-06 오전 3:02:25	12:02:25	2.0.10.252	179		1	{/}	결정	NULL	NULL	NULL	79	1	47	NULL	NULL	NULL	KSY2	List2	NULL	NULL	NULL	NULL	NULL	NULL	NULL	NULL	NULL	0	{/}	2	3	543005	0	z	400	543405
좌우반구com(CVF, UVF, BVF)_4	4	1	<?xml version="1.0"?>\n<Clock xmlns:dt="urn:schemas-microsoft-com:datatypes"><Description dt:dt="string">E-Prime Primary Realtime Clock</Description><StartTime><Timestamp dt:dt="int">0</Timestamp><DateUtc dt:dt="string">2023-09-06T03:02:24Z</DateUtc></StartTime><FrequencyChanges><FrequencyChange><Frequency dt:dt="r8">10000000</Frequency><Timestamp dt:dt="r8">10166883319519</Timestamp><Current dt:…	좌우반구com(CVF, UVF, BVF)_4-004-1	60	1.0.0.169	1	697803269	Professional	2.0.10.356	2.0.10.356	09-06-2023	2023-09-06 오전 3:02:25	12:02:25	2.0.10.252	127		2	z	결지	79	1	127	NULL	NULL	NULL	NULL	NULL	NULL	KSY2	List1	NULL	NULL	NULL	NULL	NULL	NULL	NULL	NULL	NULL	1	z	2	4	358006	0	z	327	358333
좌우반구com(CVF, UVF, BVF)_4	4	1	<?xml version="1.0"?>\n<Clock xmlns:dt="urn:schemas-microsoft-com:datatypes"><Description dt:dt="string">E-Prime Primary Realtime Clock</Description><StartTime><Timestamp dt:dt="int">0</Timestamp><DateUtc dt:dt="string">2023-09-06T03:02:24Z</DateUtc></StartTime><FrequencyChanges><FrequencyChange><Frequency dt:dt="r8">10000000</Frequency><Timestamp dt:dt="r8">10166883319519</Timestamp><Current dt:…	좌우반구com(CVF, UVF, BVF)_4-004-1	60	1.0.0.169	1	697803269	Professional	2.0.10.356	2.0.10.356	09-06-2023	2023-09-06 오전 3:02:25	12:02:25	2.0.10.252	100		2	z	결협	99	1	100	NULL	NULL	NULL	NULL	NULL	NULL	KSY	List1	0		2	0	289189	183		0	0	1	z	2	3	289372	0	z	393	289765
좌우반구com(CVF, UVF, BVF)_4	4	1	<?xml version="1.0"?>\n<Clock xmlns:dt="urn:schemas-microsoft-com:datatypes"><Description dt:dt="string">E-Prime Primary Realtime Clock</Description><StartTime><Timestamp dt:dt="int">0</Timestamp><DateUtc dt:dt="string">2023-09-06T03:02:24Z</DateUtc></StartTime><FrequencyChanges><FrequencyChange><Frequency dt:dt="r8">10000000</Frequency><Timestamp dt:dt="r8">10166883319519</Timestamp><Current dt:…	좌우반구com(CVF, UVF, BVF)_4-004-1	60	1.0.0.169	1	697803269	Professional	2.0.10.356	2.0.10.356	09-06-2023	2023-09-06 오전 3:02:25	12:02:25	2.0.10.252	71		1	{/}	경비	88	1	71	NULL	NULL	NULL	NULL	NULL	NULL	KSY2	List1	NULL	NULL	NULL	NULL	NULL	NULL	NULL	NULL	NULL	1	{/}	2	3	214706	0	{/}	243	214949
좌우반구com(CVF, UVF, BVF)_4	4	1	<?xml version="1.0"?>\n<Clock xmlns:dt="urn:schemas-microsoft-com:datatypes"><Description dt:dt="string">E-Prime Primary Realtime Clock</Description><StartTime><Timestamp dt:dt="int">0</Timestamp><DateUtc dt:dt="string">2023-09-06T03:02:24Z</DateUtc></StartTime><FrequencyChanges><FrequencyChange><Frequency dt:dt="r8">10000000</Frequency><Timestamp dt:dt="r8">10166883319519</Timestamp><Current dt:…	좌우반구com(CVF, UVF, BVF)_4-004-1	60	1.0.0.169	1	697803269	Professional	2.0.10.356	2.0.10.356	09-06-2023	2023-09-06 오전 3:02:25	12:02:25	2.0.10.252	185		1	{/}	경험	NULL	NULL	NULL	17	1	53	NULL	NULL	NULL	KSY2	List2	NULL	NULL	NULL	NULL	NULL	NULL	NULL	NULL	NULL	0	{/}	2	3	558439	0	z	430	558869
좌우반구com(CVF, UVF, BVF)_4	4	1	<?xml version="1.0"?>\n<Clock xmlns:dt="urn:schemas-microsoft-com:datatypes"><Description dt:dt="string">E-Prime Primary Realtime Clock</Description><StartTime><Timestamp dt:dt="int">0</Timestamp><DateUtc dt:dt="string">2023-09-06T03:02:24Z</DateUtc></StartTime><FrequencyChanges><FrequencyChange><Frequency dt:dt="r8">10000000</Frequency><Timestamp dt:dt="r8">10166883319519</Timestamp><Current dt:…	좌우반구com(CVF, UVF, BVF)_4-004-1	60	1.0.0.169	1	697803269	Professional	2.0.10.356	2.0.10.356	09-06-2023	2023-09-06 오전 3:02:25	12:02:25	2.0.10.252	194		1	{/}	경호	NULL	NULL	NULL	21	1	62	NULL	NULL	NULL	KSY2	List2	NULL	NULL	NULL	NULL	NULL	NULL	NULL	NULL	NULL	0	{/}	2	4	581839	0	z	486	582325
좌우반구com(CVF, UVF, BVF)_4	4	1	<?xml version="1.0"?>\n<Clock xmlns:dt="urn:schemas-microsoft-com:datatypes"><Description dt:dt="string">E-Prime Primary Realtime Clock</Description><StartTime><Timestamp dt:dt="int">0</Timestamp><DateUtc dt:dt="string">2023-09-06T03:02:24Z</DateUtc></StartTime><FrequencyChanges><FrequencyChange><Frequency dt:dt="r8">10000000</Frequency><Timestamp dt:dt="r8">10166883319519</Timestamp><Current dt:…	좌우반구com(CVF, UVF, BVF)_4-004-1	60	1.0.0.169	1	697803269	Professional	2.0.10.356	2.0.10.356	09-06-2023	2023-09-06 오전 3:02:25	12:02:25	2.0.10.252	213		1	{/}	계기	NULL	NULL	NULL	92	1	81	NULL	NULL	NULL	KSY2	List2	NULL	NULL	NULL	NULL	NULL	NULL	NULL	NULL	NULL	1	{/}	2	3	632755	0	{/}	506	633261
좌우반구com(CVF, UVF, BVF)_4	4	1	<?xml version="1.0"?>\n<Clock xmlns:dt="urn:schemas-microsoft-com:datatypes"><Description dt:dt="string">E-Prime Primary Realtime Clock</Description><StartTime><Timestamp dt:dt="int">0</Timestamp><DateUtc dt:dt="string">2023-09-06T03:02:24Z</DateUtc></StartTime><FrequencyChanges><FrequencyChange><Frequency dt:dt="r8">10000000</Frequency><Timestamp dt:dt="r8">10166883319519</Timestamp><Current dt:…	좌우반구com(CVF, UVF, BVF)_4-004-1	60	1.0.0.169	1	697803269	Professional	2.0.10.356	2.0.10.356	09-06-2023	2023-09-06 오전 3:02:25	12:02:25	2.0.10.252	78		2	z	계님	16	1	78	NULL	NULL	NULL	NULL	NULL	NULL	KSY3	List1	NULL	NULL	NULL	NULL	NULL	NULL	NULL	NULL	NULL	1	z	2	3	232489	0	z	524	233013
좌우반구com(CVF, UVF, BVF)_4	4	1	<?xml version="1.0"?>\n<Clock xmlns:dt="urn:schemas-microsoft-com:datatypes"><Description dt:dt="string">E-Prime Primary Realtime Clock</Description><StartTime><Timestamp dt:dt="int">0</Timestamp><DateUtc dt:dt="string">2023-09-06T03:02:24Z</DateUtc></StartTime><FrequencyChanges><FrequencyChange><Frequency dt:dt="r8">10000000</Frequency><Timestamp dt:dt="r8">10166883319519</Timestamp><Current dt:…	좌우반구com(CVF, UVF, BVF)_4-004-1	60	1.0.0.169	1	697803269	Professional	2.0.10.356	2.0.10.356	09-06-2023	2023-09-06 오전 3:02:25	12:02:25	2.0.10.252	32		2	z	계락	64	1	32	NULL	NULL	NULL	NULL	NULL	NULL	KSY2	List1	NULL	NULL	NULL	NULL	NULL	NULL	NULL	NULL	NULL	0	z	2	3	114239	0	{/}	511	114750
좌우반구com(CVF, UVF, BVF)_4	4	1	<?xml version="1.0"?>\n<Clock xmlns:dt="urn:schemas-microsoft-com:datatypes"><Description dt:dt="string">E-Prime Primary Realtime Clock</Description><StartTime><Timestamp dt:dt="int">0</Timestamp><DateUtc dt:dt="string">2023-09-06T03:02:24Z</DateUtc></StartTime><FrequencyChanges><FrequencyChange><Frequency dt:dt="r8">10000000</Frequency><Timestamp dt:dt="r8">10166883319519</Timestamp><Current dt:…	좌우반구com(CVF, UVF, BVF)_4-004-1	60	1.0.0.169	1	697803269	Professional	2.0.10.356	2.0.10.356	09-06-2023	2023-09-06 오전 3:02:25	12:02:25	2.0.10.252	222		1	{/}	계수	NULL	NULL	NULL	52	1	90	NULL	NULL	NULL	KSY2	List2	NULL	NULL	NULL	NULL	NULL	NULL	NULL	NULL	NULL	1	{/}	2	3	656005	0	{/}	528	656533
좌우반구com(CVF, UVF, BVF)_4	4	1	<?xml version="1.0"?>\n<Clock xmlns:dt="urn:schemas-microsoft-com:datatypes"><Description dt:dt="string">E-Prime Primary Realtime Clock</Description><StartTime><Timestamp dt:dt="int">0</Timestamp><DateUtc dt:dt="string">2023-09-06T03:02:24Z</DateUtc></StartTime><FrequencyChanges><FrequencyChange><Frequency dt:dt="r8">10000000</Frequency><Timestamp dt:dt="r8">10166883319519</Timestamp><Current dt:…	좌우반구com(CVF, UVF, BVF)_4-004-1	60	1.0.0.169	1	697803269	Professional	2.0.10.356	2.0.10.356	09-06-2023	2023-09-06 오전 3:02:25	12:02:25	2.0.10.252	355		2	z	계여	NULL	NULL	NULL	NULL	NULL	NULL	93	1	91	KSY2	List3	NULL	NULL	NULL	NULL	NULL	NULL	NULL	NULL	NULL	1	z	2	4	1055372	0	z	552	1055924
좌우반구com(CVF, UVF, BVF)_4	4	1	<?xml version="1.0"?>\n<Clock xmlns:dt="urn:schemas-microsoft-com:datatypes"><Description dt:dt="string">E-Prime Primary Realtime Clock</Description><StartTime><Timestamp dt:dt="int">0</Timestamp><DateUtc dt:dt="string">2023-09-06T03:02:24Z</DateUtc></StartTime><FrequencyChanges><FrequencyChange><Frequency dt:dt="r8">10000000</Frequency><Timestamp dt:dt="r8">10166883319519</Timestamp><Current dt:…	좌우반구com(CVF, UVF, BVF)_4-004-1	60	1.0.0.169	1	697803269	Professional	2.0.10.356	2.0.10.356	09-06-2023	2023-09-06 오전 3:02:25	12:02:25	2.0.10.252	273		2	z	고률	NULL	NULL	NULL	NULL	NULL	NULL	72	1	9	KSY	List3	0		2	0	841722	183		0	0	0	z	2	3	841905	0	{/}	532	842437
좌우반구com(CVF, UVF, BVF)_4	4	1	<?xml version="1.0"?>\n<Clock xmlns:dt="urn:schemas-microsoft-com:datatypes"><Description dt:dt="string">E-Prime Primary Realtime Clock</Description><StartTime><Timestamp dt:dt="int">0</Timestamp><DateUtc dt:dt="string">2023-09-06T03:02:24Z</DateUtc></StartTime><FrequencyChanges><FrequencyChange><Frequency dt:dt="r8">10000000</Frequency><Timestamp dt:dt="r8">10166883319519</Timestamp><Current dt:…	좌우반구com(CVF, UVF, BVF)_4-004-1	60	1.0.0.169	1	697803269	Professional	2.0.10.356	2.0.10.356	09-06-2023	2023-09-06 오전 3:02:25	12:02:25	2.0.10.252	134		2	z	고청	NULL	NULL	NULL	16	1	2	NULL	NULL	NULL	KSY3	List2	NULL	NULL	NULL	NULL	NULL	NULL	NULL	NULL	NULL	1	z	2	3	426139	0	z	610	426749
좌우반구com(CVF, UVF, BVF)_4	4	1	<?xml version="1.0"?>\n<Clock xmlns:dt="urn:schemas-microsoft-com:datatypes"><Description dt:dt="string">E-Prime Primary Realtime Clock</Description><StartTime><Timestamp dt:dt="int">0</Timestamp><DateUtc dt:dt="string">2023-09-06T03:02:24Z</DateUtc></StartTime><FrequencyChanges><FrequencyChange><Frequency dt:dt="r8">10000000</Frequency><Timestamp dt:dt="r8">10166883319519</Timestamp><Current dt:…	좌우반구com(CVF, UVF, BVF)_4-004-1	60	1.0.0.169	1	697803269	Professional	2.0.10.356	2.0.10.356	09-06-2023	2023-09-06 오전 3:02:25	12:02:25	2.0.10.252	9		1	{/}	공기	120	1	9	NULL	NULL	NULL	NULL	NULL	NULL	KSY2	List1	NULL	NULL	NULL	NULL	NULL	NULL	NULL	NULL	NULL	1	{/}	2	3	54139	0	{/}	346	54485
좌우반구com(CVF, UVF, BVF)_4	4	1	<?xml version="1.0"?>\n<Clock xmlns:dt="urn:schemas-microsoft-com:datatypes"><Description dt:dt="string">E-Prime Primary Realtime Clock</Description><StartTime><Timestamp dt:dt="int">0</Timestamp><DateUtc dt:dt="string">2023-09-06T03:02:24Z</DateUtc></StartTime><FrequencyChanges><FrequencyChange><Frequency dt:dt="r8">10000000</Frequency><Timestamp dt:dt="r8">10166883319519</Timestamp><Current dt:…	좌우반구com(CVF, UVF, BVF)_4-004-1	60	1.0.0.169	1	697803269	Professional	2.0.10.356	2.0.10.356	09-06-2023	2023-09-06 오전 3:02:25	12:02:25	2.0.10.252	312		1	{/}	공백	NULL	NULL	NULL	NULL	NULL	NULL	65	1	48	KSY2	List3	NULL	NULL	NULL	NULL	NULL	NULL	NULL	NULL	NULL	1	{/}	2	3	944938	0	{/}	298	945236
좌우반구com(CVF, UVF, BVF)_4	4	1	<?xml version="1.0"?>\n<Clock xmlns:dt="urn:schemas-microsoft-com:datatypes"><Description dt:dt="string">E-Prime Primary Realtime Clock</Description><StartTime><Timestamp dt:dt="int">0</Timestamp><DateUtc dt:dt="string">2023-09-06T03:02:24Z</DateUtc></StartTime><FrequencyChanges><FrequencyChange><Frequency dt:dt="r8">10000000</Frequency><Timestamp dt:dt="r8">10166883319519</Timestamp><Current dt:…	좌우반구com(CVF, UVF, BVF)_4-004-1	60	1.0.0.169	1	697803269	Professional	2.0.10.356	2.0.10.356	09-06-2023	2023-09-06 오전 3:02:25	12:02:25	2.0.10.252	140		1	{/}	공포	NULL	NULL	NULL	78	1	8	NULL	NULL	NULL	KSY2	List2	NULL	NULL	NULL	NULL	NULL	NULL	NULL	NULL	NULL	1	{/}	3	3	441872	0	{/}	357	442229
좌우반구com(CVF, UVF, BVF)_4	4	1	<?xml version="1.0"?>\n<Clock xmlns:dt="urn:schemas-microsoft-com:datatypes"><Description dt:dt="string">E-Prime Primary Realtime Clock</Description><StartTime><Timestamp dt:dt="int">0</Timestamp><DateUtc dt:dt="string">2023-09-06T03:02:24Z</DateUtc></StartTime><FrequencyChanges><FrequencyChange><Frequency dt:dt="r8">10000000</Frequency><Timestamp dt:dt="r8">10166883319519</Timestamp><Current dt:…	좌우반구com(CVF, UVF, BVF)_4-004-1	60	1.0.0.169	1	697803269	Professional	2.0.10.356	2.0.10.356	09-06-2023	2023-09-06 오전 3:02:25	12:02:25	2.0.10.252	75		2	z	과법	123	1	75	NULL	NULL	NULL	NULL	NULL	NULL	KSY	List1	0		2	0	224473	183		0	0	0	z	2	3	224656	0	{/}	485	225141
좌우반구com(CVF, UVF, BVF)_4	4	1	<?xml version="1.0"?>\n<Clock xmlns:dt="urn:schemas-microsoft-com:datatypes"><Description dt:dt="string">E-Prime Primary Realtime Clock</Description><StartTime><Timestamp dt:dt="int">0</Timestamp><DateUtc dt:dt="string">2023-09-06T03:02:24Z</DateUtc></StartTime><FrequencyChanges><FrequencyChange><Frequency dt:dt="r8">10000000</Frequency><Timestamp dt:dt="r8">10166883319519</Timestamp><Current dt:…	좌우반구com(CVF, UVF, BVF)_4-004-1	60	1.0.0.169	1	697803269	Professional	2.0.10.356	2.0.10.356	09-06-2023	2023-09-06 오전 3:02:25	12:02:25	2.0.10.252	114		1	{/}	과정	12	1	114	NULL	NULL	NULL	NULL	NULL	NULL	KSY2	List1	NULL	NULL	NULL	NULL	NULL	NULL	NULL	NULL	NULL	1	{/}	3	3	324755	0	{/}	282	325037
좌우반구com(CVF, UVF, BVF)_4	4	1	<?xml version="1.0"?>\n<Clock xmlns:dt="urn:schemas-microsoft-com:datatypes"><Description dt:dt="string">E-Prime Primary Realtime Clock</Description><StartTime><Timestamp dt:dt="int">0</Timestamp><DateUtc dt:dt="string">2023-09-06T03:02:24Z</DateUtc></StartTime><FrequencyChanges><FrequencyChange><Frequency dt:dt="r8">10000000</Frequency><Timestamp dt:dt="r8">10166883319519</Timestamp><Current dt:…	좌우반구com(CVF, UVF, BVF)_4-004-1	60	1.0.0.169	1	697803269	Professional	2.0.10.356	2.0.10.356	09-06-2023	2023-09-06 오전 3:02:25	12:02:25	2.0.10.252	51		1	{/}	관계	2	1	51	NULL	NULL	NULL	NULL	NULL	NULL	KSY2	List1	NULL	NULL	NULL	NULL	NULL	NULL	NULL	NULL	NULL	1	{/}	2	3	163339	0	{/}	299	163638
좌우반구com(CVF, UVF, BVF)_4	4	1	<?xml version="1.0"?>\n<Clock xmlns:dt="urn:schemas-microsoft-com:datatypes"><Description dt:dt="string">E-Prime Primary Realtime Clock</Description><StartTime><Timestamp dt:dt="int">0</Timestamp><DateUtc dt:dt="string">2023-09-06T03:02:24Z</DateUtc></StartTime><FrequencyChanges><FrequencyChange><Frequency dt:dt="r8">10000000</Frequency><Timestamp dt:dt="r8">10166883319519</Timestamp><Current dt:…	좌우반구com(CVF, UVF, BVF)_4-004-1	60	1.0.0.169	1	697803269	Professional	2.0.10.356	2.0.10.356	09-06-2023	2023-09-06 오전 3:02:25	12:02:25	2.0.10.252	396		1	{/}	관측	NULL	NULL	NULL	NULL	NULL	NULL	82	1	132	KSY2	List3	NULL	NULL	NULL	NULL	NULL	NULL	NULL	NULL	NULL	1	{/}	2	3	1162655	0	{/}	557	1163212
좌우반구com(CVF, UVF, BVF)_4	4	1	<?xml version="1.0"?>\n<Clock xmlns:dt="urn:schemas-microsoft-com:datatypes"><Description dt:dt="string">E-Prime Primary Realtime Clock</Description><StartTime><Timestamp dt:dt="int">0</Timestamp><DateUtc dt:dt="string">2023-09-06T03:02:24Z</DateUtc></StartTime><FrequencyChanges><FrequencyChange><Frequency dt:dt="r8">10000000</Frequency><Timestamp dt:dt="r8">10166883319519</Timestamp><Current dt:…	좌우반구com(CVF, UVF, BVF)_4-004-1	60	1.0.0.169	1	697803269	Professional	2.0.10.356	2.0.10.356	09-06-2023	2023-09-06 오전 3:02:25	12:02:25	2.0.10.252	91		1	{/}	광장	125	1	91	NULL	NULL	NULL	NULL	NULL	NULL	KSY2	List1	NULL	NULL	NULL	NULL	NULL	NULL	NULL	NULL	NULL	1	{/}	2	3	265889	0	{/}	340	266229
좌우반구com(CVF, UVF, BVF)_4	4	1	<?xml version="1.0"?>\n<Clock xmlns:dt="urn:schemas-microsoft-com:datatypes"><Description dt:dt="string">E-Prime Primary Realtime Clock</Description><StartTime><Timestamp dt:dt="int">0</Timestamp><DateUtc dt:dt="string">2023-09-06T03:02:24Z</DateUtc></StartTime><FrequencyChanges><FrequencyChange><Frequency dt:dt="r8">10000000</Frequency><Timestamp dt:dt="r8">10166883319519</Timestamp><Current dt:…	좌우반구com(CVF, UVF, BVF)_4-004-1	60	1.0.0.169	1	697803269	Professional	2.0.10.356	2.0.10.356	09-06-2023	2023-09-06 오전 3:02:25	12:02:25	2.0.10.252	139		2	z	교느	NULL	NULL	NULL	47	1	7	NULL	NULL	NULL	KSY	List2	0		2	0	439206	183		0	0	1	z	2	3	439389	0	z	280	439669
좌우반구com(CVF, UVF, BVF)_4	4	1	<?xml version="1.0"?>\n<Clock xmlns:dt="urn:schemas-microsoft-com:datatypes"><Description dt:dt="string">E-Prime Primary Realtime Clock</Description><StartTime><Timestamp dt:dt="int">0</Timestamp><DateUtc dt:dt="string">2023-09-06T03:02:24Z</DateUtc></StartTime><FrequencyChanges><FrequencyChange><Frequency dt:dt="r8">10000000</Frequency><Timestamp dt:dt="r8">10166883319519</Timestamp><Current dt:…	좌우반구com(CVF, UVF, BVF)_4-004-1	60	1.0.0.169	1	697803269	Professional	2.0.10.356	2.0.10.356	09-06-2023	2023-09-06 오전 3:02:25	12:02:25	2.0.10.252	388		1	{/}	교훈	NULL	NULL	NULL	NULL	NULL	NULL	58	1	124	KSY	List3	0		4	0	1141788	184		0	0	1	{/}	2	4	1141972	0	{/}	224	1142196
좌우반구com(CVF, UVF, BVF)_4	4	1	<?xml version="1.0"?>\n<Clock xmlns:dt="urn:schemas-microsoft-com:datatypes"><Description dt:dt="string">E-Prime Primary Realtime Clock</Description><StartTime><Timestamp dt:dt="int">0</Timestamp><DateUtc dt:dt="string">2023-09-06T03:02:24Z</DateUtc></StartTime><FrequencyChanges><FrequencyChange><Frequency dt:dt="r8">10000000</Frequency><Timestamp dt:dt="r8">10166883319519</Timestamp><Current dt:…	좌우반구com(CVF, UVF, BVF)_4-004-1	60	1.0.0.169	1	697803269	Professional	2.0.10.356	2.0.10.356	09-06-2023	2023-09-06 오전 3:02:25	12:02:25	2.0.10.252	217		2	z	교휘	NULL	NULL	NULL	12	1	85	NULL	NULL	NULL	KSY2	List2	NULL	NULL	NULL	NULL	NULL	NULL	NULL	NULL	NULL	1	z	2	3	643122	0	z	323	643445
좌우반구com(CVF, UVF, BVF)_4	4	1	<?xml version="1.0"?>\n<Clock xmlns:dt="urn:schemas-microsoft-com:datatypes"><Description dt:dt="string">E-Prime Primary Realtime Clock</Description><StartTime><Timestamp dt:dt="int">0</Timestamp><DateUtc dt:dt="string">2023-09-06T03:02:24Z</DateUtc></StartTime><FrequencyChanges><FrequencyChange><Frequency dt:dt="r8">10000000</Frequency><Timestamp dt:dt="r8">10166883319519</Timestamp><Current dt:…	좌우반구com(CVF, UVF, BVF)_4-004-1	60	1.0.0.169	1	697803269	Professional	2.0.10.356	2.0.10.356	09-06-2023	2023-09-06 오전 3:02:25	12:02:25	2.0.10.252	203		1	{/}	구조	NULL	NULL	NULL	121	1	71	NULL	NULL	NULL	KSY2	List2	NULL	NULL	NULL	NULL	NULL	NULL	NULL	NULL	NULL	1	{/}	2	3	605755	0	{/}	362	606117
좌우반구com(CVF, UVF, BVF)_4	4	1	<?xml version="1.0"?>\n<Clock xmlns:dt="urn:schemas-microsoft-com:datatypes"><Description dt:dt="string">E-Prime Primary Realtime Clock</Description><StartTime><Timestamp dt:dt="int">0</Timestamp><DateUtc dt:dt="string">2023-09-06T03:02:24Z</DateUtc></StartTime><FrequencyChanges><FrequencyChange><Frequency dt:dt="r8">10000000</Frequency><Timestamp dt:dt="r8">10166883319519</Timestamp><Current dt:…	좌우반구com(CVF, UVF, BVF)_4-004-1	60	1.0.0.169	1	697803269	Professional	2.0.10.356	2.0.10.356	09-06-2023	2023-09-06 오전 3:02:25	12:02:25	2.0.10.252	358		2	z	국득	NULL	NULL	NULL	NULL	NULL	NULL	45	1	94	KSY4	List3	NULL	NULL	NULL	NULL	NULL	NULL	NULL	NULL	NULL	1	z	2	4	1063272	0	z	612	1063884
좌우반구com(CVF, UVF, BVF)_4	4	1	<?xml version="1.0"?>\n<Clock xmlns:dt="urn:schemas-microsoft-com:datatypes"><Description dt:dt="string">E-Prime Primary Realtime Clock</Description><StartTime><Timestamp dt:dt="int">0</Timestamp><DateUtc dt:dt="string">2023-09-06T03:02:24Z</DateUtc></StartTime><FrequencyChanges><FrequencyChange><Frequency dt:dt="r8">10000000</Frequency><Timestamp dt:dt="r8">10166883319519</Timestamp><Current dt:…	좌우반구com(CVF, UVF, BVF)_4-004-1	60	1.0.0.169	1	697803269	Professional	2.0.10.356	2.0.10.356	09-06-2023	2023-09-06 오전 3:02:25	12:02:25	2.0.10.252	269		2	z	국반	NULL	NULL	NULL	NULL	NULL	NULL	125	1	5	KSY2	List3	NULL	NULL	NULL	NULL	NULL	NULL	NULL	NULL	NULL	0	z	2	3	831572	0	{/}	433	832005
좌우반구com(CVF, UVF, BVF)_4	4	1	<?xml version="1.0"?>\n<Clock xmlns:dt="urn:schemas-microsoft-com:datatypes"><Description dt:dt="string">E-Prime Primary Realtime Clock</Description><StartTime><Timestamp dt:dt="int">0</Timestamp><DateUtc dt:dt="string">2023-09-06T03:02:24Z</DateUtc></StartTime><FrequencyChanges><FrequencyChange><Frequency dt:dt="r8">10000000</Frequency><Timestamp dt:dt="r8">10166883319519</Timestamp><Current dt:…	좌우반구com(CVF, UVF, BVF)_4-004-1	60	1.0.0.169	1	697803269	Professional	2.0.10.356	2.0.10.356	09-06-2023	2023-09-06 오전 3:02:25	12:02:25	2.0.10.252	30		1	{/}	군청	77	1	30	NULL	NULL	NULL	NULL	NULL	NULL	KSY2	List1	NULL	NULL	NULL	NULL	NULL	NULL	NULL	NULL	NULL	1	{/}	2	3	108822	0	{/}	679	109501
좌우반구com(CVF, UVF, BVF)_4	4	1	<?xml version="1.0"?>\n<Clock xmlns:dt="urn:schemas-microsoft-com:datatypes"><Description dt:dt="string">E-Prime Primary Realtime Clock</Description><StartTime><Timestamp dt:dt="int">0</Timestamp><DateUtc dt:dt="string">2023-09-06T03:02:24Z</DateUtc></StartTime><FrequencyChanges><FrequencyChange><Frequency dt:dt="r8">10000000</Frequency><Timestamp dt:dt="r8">10166883319519</Timestamp><Current dt:…	좌우반구com(CVF, UVF, BVF)_4-004-1	60	1.0.0.169	1	697803269	Professional	2.0.10.356	2.0.10.356	09-06-2023	2023-09-06 오전 3:02:25	12:02:25	2.0.10.252	299		1	{/}	궤도	NULL	NULL	NULL	NULL	NULL	NULL	32	1	35	KSY2	List3	NULL	NULL	NULL	NULL	NULL	NULL	NULL	NULL	NULL	1	{/}	2	4	910972	0	{/}	465	911437
좌우반구com(CVF, UVF, BVF)_4	4	1	<?xml version="1.0"?>\n<Clock xmlns:dt="urn:schemas-microsoft-com:datatypes"><Description dt:dt="string">E-Prime Primary Realtime Clock</Description><StartTime><Timestamp dt:dt="int">0</Timestamp><DateUtc dt:dt="string">2023-09-06T03:02:24Z</DateUtc></StartTime><FrequencyChanges><FrequencyChange><Frequency dt:dt="r8">10000000</Frequency><Timestamp dt:dt="r8">10166883319519</Timestamp><Current dt:…	좌우반구com(CVF, UVF, BVF)_4-004-1	60	1.0.0.169	1	697803269	Professional	2.0.10.356	2.0.10.356	09-06-2023	2023-09-06 오전 3:02:25	12:02:25	2.0.10.252	245		2	z	궤희	NULL	NULL	NULL	98	1	113	NULL	NULL	NULL	KSY4	List2	NULL	NULL	NULL	NULL	NULL	NULL	NULL	NULL	NULL	1	z	2	4	715222	0	z	367	715589
좌우반구com(CVF, UVF, BVF)_4	4	1	<?xml version="1.0"?>\n<Clock xmlns:dt="urn:schemas-microsoft-com:datatypes"><Description dt:dt="string">E-Prime Primary Realtime Clock</Description><StartTime><Timestamp dt:dt="int">0</Timestamp><DateUtc dt:dt="string">2023-09-06T03:02:24Z</DateUtc></StartTime><FrequencyChanges><FrequencyChange><Frequency dt:dt="r8">10000000</Frequency><Timestamp dt:dt="r8">10166883319519</Timestamp><Current dt:…	좌우반구com(CVF, UVF, BVF)_4-004-1	60	1.0.0.169	1	697803269	Professional	2.0.10.356	2.0.10.356	09-06-2023	2023-09-06 오전 3:02:25	12:02:25	2.0.10.252	87		1	{/}	그림	55	1	87	NULL	NULL	NULL	NULL	NULL	NULL	KSY2	List1	NULL	NULL	NULL	NULL	NULL	NULL	NULL	NULL	NULL	1	{/}	3	3	255522	0	{/}	331	255853
좌우반구com(CVF, UVF, BVF)_4	4	1	<?xml version="1.0"?>\n<Clock xmlns:dt="urn:schemas-microsoft-com:datatypes"><Description dt:dt="string">E-Prime Primary Realtime Clock</Description><StartTime><Timestamp dt:dt="int">0</Timestamp><DateUtc dt:dt="string">2023-09-06T03:02:24Z</DateUtc></StartTime><FrequencyChanges><FrequencyChange><Frequency dt:dt="r8">10000000</Frequency><Timestamp dt:dt="r8">10166883319519</Timestamp><Current dt:…	좌우반구com(CVF, UVF, BVF)_4-004-1	60	1.0.0.169	1	697803269	Professional	2.0.10.356	2.0.10.356	09-06-2023	2023-09-06 오전 3:02:25	12:02:25	2.0.10.252	196		2	z	그법	NULL	NULL	NULL	94	1	64	NULL	NULL	NULL	KSY3	List2	NULL	NULL	NULL	NULL	NULL	NULL	NULL	NULL	NULL	1	z	2	3	587222	0	z	351	587573
좌우반구com(CVF, UVF, BVF)_4	4	1	<?xml version="1.0"?>\n<Clock xmlns:dt="urn:schemas-microsoft-com:datatypes"><Description dt:dt="string">E-Prime Primary Realtime Clock</Description><StartTime><Timestamp dt:dt="int">0</Timestamp><DateUtc dt:dt="string">2023-09-06T03:02:24Z</DateUtc></StartTime><FrequencyChanges><FrequencyChange><Frequency dt:dt="r8">10000000</Frequency><Timestamp dt:dt="r8">10166883319519</Timestamp><Current dt:…	좌우반구com(CVF, UVF, BVF)_4-004-1	60	1.0.0.169	1	697803269	Professional	2.0.10.356	2.0.10.356	09-06-2023	2023-09-06 오전 3:02:25	12:02:25	2.0.10.252	309		2	z	그소	NULL	NULL	NULL	NULL	NULL	NULL	5	1	45	KSY4	List3	NULL	NULL	NULL	NULL	NULL	NULL	NULL	NULL	NULL	0	z	2	4	937422	0	{/}	327	937749
좌우반구com(CVF, UVF, BVF)_4	4	1	<?xml version="1.0"?>\n<Clock xmlns:dt="urn:schemas-microsoft-com:datatypes"><Description dt:dt="string">E-Prime Primary Realtime Clock</Description><StartTime><Timestamp dt:dt="int">0</Timestamp><DateUtc dt:dt="string">2023-09-06T03:02:24Z</DateUtc></StartTime><FrequencyChanges><FrequencyChange><Frequency dt:dt="r8">10000000</Frequency><Timestamp dt:dt="r8">10166883319519</Timestamp><Current dt:…	좌우반구com(CVF, UVF, BVF)_4-004-1	60	1.0.0.169	1	697803269	Professional	2.0.10.356	2.0.10.356	09-06-2023	2023-09-06 오전 3:02:25	12:02:25	2.0.10.252	392		2	z	그종	NULL	NULL	NULL	NULL	NULL	NULL	73	1	128	KSY3	List3	NULL	NULL	NULL	NULL	NULL	NULL	NULL	NULL	NULL	1	z	2	4	1152155	0	z	649	1152804
좌우반구com(CVF, UVF, BVF)_4	4	1	<?xml version="1.0"?>\n<Clock xmlns:dt="urn:schemas-microsoft-com:datatypes"><Description dt:dt="string">E-Prime Primary Realtime Clock</Description><StartTime><Timestamp dt:dt="int">0</Timestamp><DateUtc dt:dt="string">2023-09-06T03:02:24Z</DateUtc></StartTime><FrequencyChanges><FrequencyChange><Frequency dt:dt="r8">10000000</Frequency><Timestamp dt:dt="r8">10166883319519</Timestamp><Current dt:…	좌우반구com(CVF, UVF, BVF)_4-004-1	60	1.0.0.169	1	697803269	Professional	2.0.10.356	2.0.10.356	09-06-2023	2023-09-06 오전 3:02:25	12:02:25	2.0.10.252	210		1	{/}	급여	NULL	NULL	NULL	67	1	78	NULL	NULL	NULL	KSY2	List2	NULL	NULL	NULL	NULL	NULL	NULL	NULL	NULL	NULL	1	{/}	2	4	625022	0	{/}	367	625389
좌우반구com(CVF, UVF, BVF)_4	4	1	<?xml version="1.0"?>\n<Clock xmlns:dt="urn:schemas-microsoft-com:datatypes"><Description dt:dt="string">E-Prime Primary Realtime Clock</Description><StartTime><Timestamp dt:dt="int">0</Timestamp><DateUtc dt:dt="string">2023-09-06T03:02:24Z</DateUtc></StartTime><FrequencyChanges><FrequencyChange><Frequency dt:dt="r8">10000000</Frequency><Timestamp dt:dt="r8">10166883319519</Timestamp><Current dt:…	좌우반구com(CVF, UVF, BVF)_4-004-1	60	1.0.0.169	1	697803269	Professional	2.0.10.356	2.0.10.356	09-06-2023	2023-09-06 오전 3:02:25	12:02:25	2.0.10.252	33		1	{/}	기록	110	1	33	NULL	NULL	NULL	NULL	NULL	NULL	KSY2	List1	NULL	NULL	NULL	NULL	NULL	NULL	NULL	NULL	NULL	1	{/}	2	3	116956	0	{/}	369	117325
좌우반구com(CVF, UVF, BVF)_4	4	1	<?xml version="1.0"?>\n<Clock xmlns:dt="urn:schemas-microsoft-com:datatypes"><Description dt:dt="string">E-Prime Primary Realtime Clock</Description><StartTime><Timestamp dt:dt="int">0</Timestamp><DateUtc dt:dt="string">2023-09-06T03:02:24Z</DateUtc></StartTime><FrequencyChanges><FrequencyChange><Frequency dt:dt="r8">10000000</Frequency><Timestamp dt:dt="r8">10166883319519</Timestamp><Current dt:…	좌우반구com(CVF, UVF, BVF)_4-004-1	60	1.0.0.169	1	697803269	Professional	2.0.10.356	2.0.10.356	09-06-2023	2023-09-06 오전 3:02:25	12:02:25	2.0.10.252	329		1	{/}	기름	NULL	NULL	NULL	NULL	NULL	NULL	33	1	65	KSY2	List3	NULL	NULL	NULL	NULL	NULL	NULL	NULL	NULL	NULL	1	{/}	2	3	988838	0	{/}	383	989221
좌우반구com(CVF, UVF, BVF)_4	4	1	<?xml version="1.0"?>\n<Clock xmlns:dt="urn:schemas-microsoft-com:datatypes"><Description dt:dt="string">E-Prime Primary Realtime Clock</Description><StartTime><Timestamp dt:dt="int">0</Timestamp><DateUtc dt:dt="string">2023-09-06T03:02:24Z</DateUtc></StartTime><FrequencyChanges><FrequencyChange><Frequency dt:dt="r8">10000000</Frequency><Timestamp dt:dt="r8">10166883319519</Timestamp><Current dt:…	좌우반구com(CVF, UVF, BVF)_4-004-1	60	1.0.0.169	1	697803269	Professional	2.0.10.356	2.0.10.356	09-06-2023	2023-09-06 오전 3:02:25	12:02:25	2.0.10.252	318		1	{/}	기술	NULL	NULL	NULL	NULL	NULL	NULL	94	1	54	KSY2	List3	NULL	NULL	NULL	NULL	NULL	NULL	NULL	NULL	NULL	1	{/}	2	4	960205	0	{/}	343	960548
좌우반구com(CVF, UVF, BVF)_4	4	1	<?xml version="1.0"?>\n<Clock xmlns:dt="urn:schemas-microsoft-com:datatypes"><Description dt:dt="string">E-Prime Primary Realtime Clock</Description><StartTime><Timestamp dt:dt="int">0</Timestamp><DateUtc dt:dt="string">2023-09-06T03:02:24Z</DateUtc></StartTime><FrequencyChanges><FrequencyChange><Frequency dt:dt="r8">10000000</Frequency><Timestamp dt:dt="r8">10166883319519</Timestamp><Current dt:…	좌우반구com(CVF, UVF, BVF)_4-004-1	60	1.0.0.169	1	697803269	Professional	2.0.10.356	2.0.10.356	09-06-2023	2023-09-06 오전 3:02:25	12:02:25	2.0.10.252	110		1	{/}	기운	58	1	110	NULL	NULL	NULL	NULL	NULL	NULL	KSY2	List1	NULL	NULL	NULL	NULL	NULL	NULL	NULL	NULL	NULL	1	{/}	2	4	314639	0	{/}	310	314949
좌우반구com(CVF, UVF, BVF)_4	4	1	<?xml version="1.0"?>\n<Clock xmlns:dt="urn:schemas-microsoft-com:datatypes"><Description dt:dt="string">E-Prime Primary Realtime Clock</Description><StartTime><Timestamp dt:dt="int">0</Timestamp><DateUtc dt:dt="string">2023-09-06T03:02:24Z</DateUtc></StartTime><FrequencyChanges><FrequencyChange><Frequency dt:dt="r8">10000000</Frequency><Timestamp dt:dt="r8">10166883319519</Timestamp><Current dt:…	좌우반구com(CVF, UVF, BVF)_4-004-1	60	1.0.0.169	1	697803269	Professional	2.0.10.356	2.0.10.356	09-06-2023	2023-09-06 오전 3:02:25	12:02:25	2.0.10.252	74		1	{/}	기준	117	1	74	NULL	NULL	NULL	NULL	NULL	NULL	KSY2	List1	NULL	NULL	NULL	NULL	NULL	NULL	NULL	NULL	NULL	1	{/}	2	3	222139	0	{/}	322	222461
좌우반구com(CVF, UVF, BVF)_4	4	1	<?xml version="1.0"?>\n<Clock xmlns:dt="urn:schemas-microsoft-com:datatypes"><Description dt:dt="string">E-Prime Primary Realtime Clock</Description><StartTime><Timestamp dt:dt="int">0</Timestamp><DateUtc dt:dt="string">2023-09-06T03:02:24Z</DateUtc></StartTime><FrequencyChanges><FrequencyChange><Frequency dt:dt="r8">10000000</Frequency><Timestamp dt:dt="r8">10166883319519</Timestamp><Current dt:…	좌우반구com(CVF, UVF, BVF)_4-004-1	60	1.0.0.169	1	697803269	Professional	2.0.10.356	2.0.10.356	09-06-2023	2023-09-06 오전 3:02:25	12:02:25	2.0.10.252	219		1	{/}	기차	NULL	NULL	NULL	58	1	87	NULL	NULL	NULL	KSY2	List2	NULL	NULL	NULL	NULL	NULL	NULL	NULL	NULL	NULL	1	{/}	2	3	648155	0	{/}	362	648517
좌우반구com(CVF, UVF, BVF)_4	4	1	<?xml version="1.0"?>\n<Clock xmlns:dt="urn:schemas-microsoft-com:datatypes"><Description dt:dt="string">E-Prime Primary Realtime Clock</Description><StartTime><Timestamp dt:dt="int">0</Timestamp><DateUtc dt:dt="string">2023-09-06T03:02:24Z</DateUtc></StartTime><FrequencyChanges><FrequencyChange><Frequency dt:dt="r8">10000000</Frequency><Timestamp dt:dt="r8">10166883319519</Timestamp><Current dt:…	좌우반구com(CVF, UVF, BVF)_4-004-1	60	1.0.0.169	1	697803269	Professional	2.0.10.356	2.0.10.356	09-06-2023	2023-09-06 오전 3:02:25	12:02:25	2.0.10.252	88		1	{/}	기회	72	1	88	NULL	NULL	NULL	NULL	NULL	NULL	KSY2	List1	NULL	NULL	NULL	NULL	NULL	NULL	NULL	NULL	NULL	1	{/}	2	4	258056	0	{/}	509	258565
좌우반구com(CVF, UVF, BVF)_4	4	1	<?xml version="1.0"?>\n<Clock xmlns:dt="urn:schemas-microsoft-com:datatypes"><Description dt:dt="string">E-Prime Primary Realtime Clock</Description><StartTime><Timestamp dt:dt="int">0</Timestamp><DateUtc dt:dt="string">2023-09-06T03:02:24Z</DateUtc></StartTime><FrequencyChanges><FrequencyChange><Frequency dt:dt="r8">10000000</Frequency><Timestamp dt:dt="r8">10166883319519</Timestamp><Current dt:…	좌우반구com(CVF, UVF, BVF)_4-004-1	60	1.0.0.169	1	697803269	Professional	2.0.10.356	2.0.10.356	09-06-2023	2023-09-06 오전 3:02:25	12:02:25	2.0.10.252	60		2	z	껍목	102	1	60	NULL	NULL	NULL	NULL	NULL	NULL	KSY3	List1	NULL	NULL	NULL	NULL	NULL	NULL	NULL	NULL	NULL	1	z	2	4	186423	0	z	334	186757
좌우반구com(CVF, UVF, BVF)_4	4	1	<?xml version="1.0"?>\n<Clock xmlns:dt="urn:schemas-microsoft-com:datatypes"><Description dt:dt="string">E-Prime Primary Realtime Clock</Description><StartTime><Timestamp dt:dt="int">0</Timestamp><DateUtc dt:dt="string">2023-09-06T03:02:24Z</DateUtc></StartTime><FrequencyChanges><FrequencyChange><Frequency dt:dt="r8">10000000</Frequency><Timestamp dt:dt="r8">10166883319519</Timestamp><Current dt:…	좌우반구com(CVF, UVF, BVF)_4-004-1	60	1.0.0.169	1	697803269	Professional	2.0.10.356	2.0.10.356	09-06-2023	2023-09-06 오전 3:02:25	12:02:25	2.0.10.252	372		2	z	껍밀	NULL	NULL	NULL	NULL	NULL	NULL	35	1	108	KSY3	List3	NULL	NULL	NULL	NULL	NULL	NULL	NULL	NULL	NULL	1	z	2	3	1100255	0	z	325	1100580
좌우반구com(CVF, UVF, BVF)_4	4	1	<?xml version="1.0"?>\n<Clock xmlns:dt="urn:schemas-microsoft-com:datatypes"><Description dt:dt="string">E-Prime Primary Realtime Clock</Description><StartTime><Timestamp dt:dt="int">0</Timestamp><DateUtc dt:dt="string">2023-09-06T03:02:24Z</DateUtc></StartTime><FrequencyChanges><FrequencyChange><Frequency dt:dt="r8">10000000</Frequency><Timestamp dt:dt="r8">10166883319519</Timestamp><Current dt:…	좌우반구com(CVF, UVF, BVF)_4-004-1	60	1.0.0.169	1	697803269	Professional	2.0.10.356	2.0.10.356	09-06-2023	2023-09-06 오전 3:02:25	12:02:25	2.0.10.252	24		1	{/}	껍질	60	1	24	NULL	NULL	NULL	NULL	NULL	NULL	KSY2	List1	NULL	NULL	NULL	NULL	NULL	NULL	NULL	NULL	NULL	1	{/}	2	4	92890	0	{/}	395	93285
좌우반구com(CVF, UVF, BVF)_4	4	1	<?xml version="1.0"?>\n<Clock xmlns:dt="urn:schemas-microsoft-com:datatypes"><Description dt:dt="string">E-Prime Primary Realtime Clock</Description><StartTime><Timestamp dt:dt="int">0</Timestamp><DateUtc dt:dt="string">2023-09-06T03:02:24Z</DateUtc></StartTime><FrequencyChanges><FrequencyChange><Frequency dt:dt="r8">10000000</Frequency><Timestamp dt:dt="r8">10166883319519</Timestamp><Current dt:…	좌우반구com(CVF, UVF, BVF)_4-004-1	60	1.0.0.169	1	697803269	Professional	2.0.10.356	2.0.10.356	09-06-2023	2023-09-06 오전 3:02:25	12:02:25	2.0.10.252	350		2	z	껍퇴	NULL	NULL	NULL	NULL	NULL	NULL	99	1	86	KSY2	List3	NULL	NULL	NULL	NULL	NULL	NULL	NULL	NULL	NULL	1	z	2	3	1042805	0	z	327	1043132
좌우반구com(CVF, UVF, BVF)_4	4	1	<?xml version="1.0"?>\n<Clock xmlns:dt="urn:schemas-microsoft-com:datatypes"><Description dt:dt="string">E-Prime Primary Realtime Clock</Description><StartTime><Timestamp dt:dt="int">0</Timestamp><DateUtc dt:dt="string">2023-09-06T03:02:24Z</DateUtc></StartTime><FrequencyChanges><FrequencyChange><Frequency dt:dt="r8">10000000</Frequency><Timestamp dt:dt="r8">10166883319519</Timestamp><Current dt:…	좌우반구com(CVF, UVF, BVF)_4-004-1	60	1.0.0.169	1	697803269	Professional	2.0.10.356	2.0.10.356	09-06-2023	2023-09-06 오전 3:02:25	12:02:25	2.0.10.252	311		2	z	나개	NULL	NULL	NULL	NULL	NULL	NULL	27	1	47	KSY	List3	0		2	0	942238	183		0	0	1	z	3	3	942421	0	z	311	942732
좌우반구com(CVF, UVF, BVF)_4	4	1	<?xml version="1.0"?>\n<Clock xmlns:dt="urn:schemas-microsoft-com:datatypes"><Description dt:dt="string">E-Prime Primary Realtime Clock</Description><StartTime><Timestamp dt:dt="int">0</Timestamp><DateUtc dt:dt="string">2023-09-06T03:02:24Z</DateUtc></StartTime><FrequencyChanges><FrequencyChange><Frequency dt:dt="r8">10000000</Frequency><Timestamp dt:dt="r8">10166883319519</Timestamp><Current dt:…	좌우반구com(CVF, UVF, BVF)_4-004-1	60	1.0.0.169	1	697803269	Professional	2.0.10.356	2.0.10.356	09-06-2023	2023-09-06 오전 3:02:25	12:02:25	2.0.10.252	330		1	{/}	내일	NULL	NULL	NULL	NULL	NULL	NULL	49	1	66	KSY2	List3	NULL	NULL	NULL	NULL	NULL	NULL	NULL	NULL	NULL	1	{/}	2	4	991422	0	{/}	302	991724
좌우반구com(CVF, UVF, BVF)_4	4	1	<?xml version="1.0"?>\n<Clock xmlns:dt="urn:schemas-microsoft-com:datatypes"><Description dt:dt="string">E-Prime Primary Realtime Clock</Description><StartTime><Timestamp dt:dt="int">0</Timestamp><DateUtc dt:dt="string">2023-09-06T03:02:24Z</DateUtc></StartTime><FrequencyChanges><FrequencyChange><Frequency dt:dt="r8">10000000</Frequency><Timestamp dt:dt="r8">10166883319519</Timestamp><Current dt:…	좌우반구com(CVF, UVF, BVF)_4-004-1	60	1.0.0.169	1	697803269	Professional	2.0.10.356	2.0.10.356	09-06-2023	2023-09-06 오전 3:02:25	12:02:25	2.0.10.252	144		2	z	내죽	NULL	NULL	NULL	132	1	12	NULL	NULL	NULL	KSY3	List2	NULL	NULL	NULL	NULL	NULL	NULL	NULL	NULL	NULL	1	z	2	3	452222	0	z	399	452621
좌우반구com(CVF, UVF, BVF)_4	4	1	<?xml version="1.0"?>\n<Clock xmlns:dt="urn:schemas-microsoft-com:datatypes"><Description dt:dt="string">E-Prime Primary Realtime Clock</Description><StartTime><Timestamp dt:dt="int">0</Timestamp><DateUtc dt:dt="string">2023-09-06T03:02:24Z</DateUtc></StartTime><FrequencyChanges><FrequencyChange><Frequency dt:dt="r8">10000000</Frequency><Timestamp dt:dt="r8">10166883319519</Timestamp><Current dt:…	좌우반구com(CVF, UVF, BVF)_4-004-1	60	1.0.0.169	1	697803269	Professional	2.0.10.356	2.0.10.356	09-06-2023	2023-09-06 오전 3:02:25	12:02:25	2.0.10.252	337		2	z	내표	NULL	NULL	NULL	NULL	NULL	NULL	64	1	73	KSY2	List3	NULL	NULL	NULL	NULL	NULL	NULL	NULL	NULL	NULL	1	z	2	4	1009605	0	z	416	1010021
좌우반구com(CVF, UVF, BVF)_4	4	1	<?xml version="1.0"?>\n<Clock xmlns:dt="urn:schemas-microsoft-com:datatypes"><Description dt:dt="string">E-Prime Primary Realtime Clock</Description><StartTime><Timestamp dt:dt="int">0</Timestamp><DateUtc dt:dt="string">2023-09-06T03:02:24Z</DateUtc></StartTime><FrequencyChanges><FrequencyChange><Frequency dt:dt="r8">10000000</Frequency><Timestamp dt:dt="r8">10166883319519</Timestamp><Current dt:…	좌우반구com(CVF, UVF, BVF)_4-004-1	60	1.0.0.169	1	697803269	Professional	2.0.10.356	2.0.10.356	09-06-2023	2023-09-06 오전 3:02:25	12:02:25	2.0.10.252	234		2	z	념속	NULL	NULL	NULL	38	1	102	NULL	NULL	NULL	KSY	List2	0		2	0	686805	183		0	0	1	z	2	3	686988	0	z	297	687285
좌우반구com(CVF, UVF, BVF)_4	4	1	<?xml version="1.0"?>\n<Clock xmlns:dt="urn:schemas-microsoft-com:datatypes"><Description dt:dt="string">E-Prime Primary Realtime Clock</Description><StartTime><Timestamp dt:dt="int">0</Timestamp><DateUtc dt:dt="string">2023-09-06T03:02:24Z</DateUtc></StartTime><FrequencyChanges><FrequencyChange><Frequency dt:dt="r8">10000000</Frequency><Timestamp dt:dt="r8">10166883319519</Timestamp><Current dt:…	좌우반구com(CVF, UVF, BVF)_4-004-1	60	1.0.0.169	1	697803269	Professional	2.0.10.356	2.0.10.356	09-06-2023	2023-09-06 오전 3:02:25	12:02:25	2.0.10.252	212		2	z	념실	NULL	NULL	NULL	129	1	80	NULL	NULL	NULL	KSY	List2	0		2	1	630056	183		0	0	1	z	2	3	630239	0	z	318	630557
좌우반구com(CVF, UVF, BVF)_4	4	1	<?xml version="1.0"?>\n<Clock xmlns:dt="urn:schemas-microsoft-com:datatypes"><Description dt:dt="string">E-Prime Primary Realtime Clock</Description><StartTime><Timestamp dt:dt="int">0</Timestamp><DateUtc dt:dt="string">2023-09-06T03:02:24Z</DateUtc></StartTime><FrequencyChanges><FrequencyChange><Frequency dt:dt="r8">10000000</Frequency><Timestamp dt:dt="r8">10166883319519</Timestamp><Current dt:…	좌우반구com(CVF, UVF, BVF)_4-004-1	60	1.0.0.169	1	697803269	Professional	2.0.10.356	2.0.10.356	09-06-2023	2023-09-06 오전 3:02:25	12:02:25	2.0.10.252	1		2	z	념효	100	1	1	NULL	NULL	NULL	NULL	NULL	NULL	KSY4	List1	NULL	NULL	NULL	NULL	NULL	NULL	NULL	NULL	NULL	1	z	3	3	32922	0	z	372	33294
좌우반구com(CVF, UVF, BVF)_4	4	1	<?xml version="1.0"?>\n<Clock xmlns:dt="urn:schemas-microsoft-com:datatypes"><Description dt:dt="string">E-Prime Primary Realtime Clock</Description><StartTime><Timestamp dt:dt="int">0</Timestamp><DateUtc dt:dt="string">2023-09-06T03:02:24Z</DateUtc></StartTime><FrequencyChanges><FrequencyChange><Frequency dt:dt="r8">10000000</Frequency><Timestamp dt:dt="r8">10166883319519</Timestamp><Current dt:…	좌우반구com(CVF, UVF, BVF)_4-004-1	60	1.0.0.169	1	697803269	Professional	2.0.10.356	2.0.10.356	09-06-2023	2023-09-06 오전 3:02:25	12:02:25	2.0.10.252	141		1	{/}	노조	NULL	NULL	NULL	51	1	9	NULL	NULL	NULL	KSY2	List2	NULL	NULL	NULL	NULL	NULL	NULL	NULL	NULL	NULL	0	{/}	2	3	444422	0	z	335	444757
좌우반구com(CVF, UVF, BVF)_4	4	1	<?xml version="1.0"?>\n<Clock xmlns:dt="urn:schemas-microsoft-com:datatypes"><Description dt:dt="string">E-Prime Primary Realtime Clock</Description><StartTime><Timestamp dt:dt="int">0</Timestamp><DateUtc dt:dt="string">2023-09-06T03:02:24Z</DateUtc></StartTime><FrequencyChanges><FrequencyChange><Frequency dt:dt="r8">10000000</Frequency><Timestamp dt:dt="r8">10166883319519</Timestamp><Current dt:…	좌우반구com(CVF, UVF, BVF)_4-004-1	60	1.0.0.169	1	697803269	Professional	2.0.10.356	2.0.10.356	09-06-2023	2023-09-06 오전 3:02:25	12:02:25	2.0.10.252	281		1	{/}	논란	NULL	NULL	NULL	NULL	NULL	NULL	17	1	17	KSY2	List3	NULL	NULL	NULL	NULL	NULL	NULL	NULL	NULL	NULL	0	{/}	2	4	863022	0	z	567	863589
좌우반구com(CVF, UVF, BVF)_4	4	1	<?xml version="1.0"?>\n<Clock xmlns:dt="urn:schemas-microsoft-com:datatypes"><Description dt:dt="string">E-Prime Primary Realtime Clock</Description><StartTime><Timestamp dt:dt="int">0</Timestamp><DateUtc dt:dt="string">2023-09-06T03:02:24Z</DateUtc></StartTime><FrequencyChanges><FrequencyChange><Frequency dt:dt="r8">10000000</Frequency><Timestamp dt:dt="r8">10166883319519</Timestamp><Current dt:…	좌우반구com(CVF, UVF, BVF)_4-004-1	60	1.0.0.169	1	697803269	Professional	2.0.10.356	2.0.10.356	09-06-2023	2023-09-06 오전 3:02:25	12:02:25	2.0.10.252	256		2	z	논무	NULL	NULL	NULL	128	1	124	NULL	NULL	NULL	KSY4	List2	NULL	NULL	NULL	NULL	NULL	NULL	NULL	NULL	NULL	1	z	2	4	743522	0	z	379	743901
좌우반구com(CVF, UVF, BVF)_4	4	1	<?xml version="1.0"?>\n<Clock xmlns:dt="urn:schemas-microsoft-com:datatypes"><Description dt:dt="string">E-Prime Primary Realtime Clock</Description><StartTime><Timestamp dt:dt="int">0</Timestamp><DateUtc dt:dt="string">2023-09-06T03:02:24Z</DateUtc></StartTime><FrequencyChanges><FrequencyChange><Frequency dt:dt="r8">10000000</Frequency><Timestamp dt:dt="r8">10166883319519</Timestamp><Current dt:…	좌우반구com(CVF, UVF, BVF)_4-004-1	60	1.0.0.169	1	697803269	Professional	2.0.10.356	2.0.10.356	09-06-2023	2023-09-06 오전 3:02:25	12:02:25	2.0.10.252	265		1	{/}	느낌	NULL	NULL	NULL	NULL	NULL	NULL	30	1	1	KSY2	List3	NULL	NULL	NULL	NULL	NULL	NULL	NULL	NULL	NULL	1	{/}	2	4	821439	0	{/}	342	821781
좌우반구com(CVF, UVF, BVF)_4	4	1	<?xml version="1.0"?>\n<Clock xmlns:dt="urn:schemas-microsoft-com:datatypes"><Description dt:dt="string">E-Prime Primary Realtime Clock</Description><StartTime><Timestamp dt:dt="int">0</Timestamp><DateUtc dt:dt="string">2023-09-06T03:02:24Z</DateUtc></StartTime><FrequencyChanges><FrequencyChange><Frequency dt:dt="r8">10000000</Frequency><Timestamp dt:dt="r8">10166883319519</Timestamp><Current dt:…	좌우반구com(CVF, UVF, BVF)_4-004-1	60	1.0.0.169	1	697803269	Professional	2.0.10.356	2.0.10.356	09-06-2023	2023-09-06 오전 3:02:25	12:02:25	2.0.10.252	16		2	z	느속	130	1	16	NULL	NULL	NULL	NULL	NULL	NULL	KSY	List1	0		2	0	72073	183		0	0	1	z	2	3	72256	0	z	389	72645
좌우반구com(CVF, UVF, BVF)_4	4	1	<?xml version="1.0"?>\n<Clock xmlns:dt="urn:schemas-microsoft-com:datatypes"><Description dt:dt="string">E-Prime Primary Realtime Clock</Description><StartTime><Timestamp dt:dt="int">0</Timestamp><DateUtc dt:dt="string">2023-09-06T03:02:24Z</DateUtc></StartTime><FrequencyChanges><FrequencyChange><Frequency dt:dt="r8">10000000</Frequency><Timestamp dt:dt="r8">10166883319519</Timestamp><Current dt:…	좌우반구com(CVF, UVF, BVF)_4-004-1	60	1.0.0.169	1	697803269	Professional	2.0.10.356	2.0.10.356	09-06-2023	2023-09-06 오전 3:02:25	12:02:25	2.0.10.252	188		2	z	느스	NULL	NULL	NULL	18	1	56	NULL	NULL	NULL	KSY3	List2	NULL	NULL	NULL	NULL	NULL	NULL	NULL	NULL	NULL	1	z	2	4	566356	0	z	345	566701
좌우반구com(CVF, UVF, BVF)_4	4	1	<?xml version="1.0"?>\n<Clock xmlns:dt="urn:schemas-microsoft-com:datatypes"><Description dt:dt="string">E-Prime Primary Realtime Clock</Description><StartTime><Timestamp dt:dt="int">0</Timestamp><DateUtc dt:dt="string">2023-09-06T03:02:24Z</DateUtc></StartTime><FrequencyChanges><FrequencyChange><Frequency dt:dt="r8">10000000</Frequency><Timestamp dt:dt="r8">10166883319519</Timestamp><Current dt:…	좌우반구com(CVF, UVF, BVF)_4-004-1	60	1.0.0.169	1	697803269	Professional	2.0.10.356	2.0.10.356	09-06-2023	2023-09-06 오전 3:02:25	12:02:25	2.0.10.252	214		2	z	느체	NULL	NULL	NULL	116	1	82	NULL	NULL	NULL	KSY2	List2	NULL	NULL	NULL	NULL	NULL	NULL	NULL	NULL	NULL	1	z	2	3	635455	0	z	310	635765
좌우반구com(CVF, UVF, BVF)_4	4	1	<?xml version="1.0"?>\n<Clock xmlns:dt="urn:schemas-microsoft-com:datatypes"><Description dt:dt="string">E-Prime Primary Realtime Clock</Description><StartTime><Timestamp dt:dt="int">0</Timestamp><DateUtc dt:dt="string">2023-09-06T03:02:24Z</DateUtc></StartTime><FrequencyChanges><FrequencyChange><Frequency dt:dt="r8">10000000</Frequency><Timestamp dt:dt="r8">10166883319519</Timestamp><Current dt:…	좌우반구com(CVF, UVF, BVF)_4-004-1	60	1.0.0.169	1	697803269	Professional	2.0.10.356	2.0.10.356	09-06-2023	2023-09-06 오전 3:02:25	12:02:25	2.0.10.252	294		2	z	님우	NULL	NULL	NULL	NULL	NULL	NULL	80	1	30	KSY2	List3	NULL	NULL	NULL	NULL	NULL	NULL	NULL	NULL	NULL	1	z	2	3	897488	0	z	581	898069
좌우반구com(CVF, UVF, BVF)_4	4	1	<?xml version="1.0"?>\n<Clock xmlns:dt="urn:schemas-microsoft-com:datatypes"><Description dt:dt="string">E-Prime Primary Realtime Clock</Description><StartTime><Timestamp dt:dt="int">0</Timestamp><DateUtc dt:dt="string">2023-09-06T03:02:24Z</DateUtc></StartTime><FrequencyChanges><FrequencyChange><Frequency dt:dt="r8">10000000</Frequency><Timestamp dt:dt="r8">10166883319519</Timestamp><Current dt:…	좌우반구com(CVF, UVF, BVF)_4-004-1	60	1.0.0.169	1	697803269	Professional	2.0.10.356	2.0.10.356	09-06-2023	2023-09-06 오전 3:02:25	12:02:25	2.0.10.252	258		2	z	단률	NULL	NULL	NULL	26	1	126	NULL	NULL	NULL	KSY4	List2	NULL	NULL	NULL	NULL	NULL	NULL	NULL	NULL	NULL	1	z	2	4	748689	0	z	428	749117
좌우반구com(CVF, UVF, BVF)_4	4	1	<?xml version="1.0"?>\n<Clock xmlns:dt="urn:schemas-microsoft-com:datatypes"><Description dt:dt="string">E-Prime Primary Realtime Clock</Description><StartTime><Timestamp dt:dt="int">0</Timestamp><DateUtc dt:dt="string">2023-09-06T03:02:24Z</DateUtc></StartTime><FrequencyChanges><FrequencyChange><Frequency dt:dt="r8">10000000</Frequency><Timestamp dt:dt="r8">10166883319519</Timestamp><Current dt:…	좌우반구com(CVF, UVF, BVF)_4-004-1	60	1.0.0.169	1	697803269	Professional	2.0.10.356	2.0.10.356	09-06-2023	2023-09-06 오전 3:02:25	12:02:25	2.0.10.252	284		1	{/}	단어	NULL	NULL	NULL	NULL	NULL	NULL	14	1	20	KSY2	List3	NULL	NULL	NULL	NULL	NULL	NULL	NULL	NULL	NULL	1	{/}	2	3	871155	0	{/}	298	871453
좌우반구com(CVF, UVF, BVF)_4	4	1	<?xml version="1.0"?>\n<Clock xmlns:dt="urn:schemas-microsoft-com:datatypes"><Description dt:dt="string">E-Prime Primary Realtime Clock</Description><StartTime><Timestamp dt:dt="int">0</Timestamp><DateUtc dt:dt="string">2023-09-06T03:02:24Z</DateUtc></StartTime><FrequencyChanges><FrequencyChange><Frequency dt:dt="r8">10000000</Frequency><Timestamp dt:dt="r8">10166883319519</Timestamp><Current dt:…	좌우반구com(CVF, UVF, BVF)_4-004-1	60	1.0.0.169	1	697803269	Professional	2.0.10.356	2.0.10.356	09-06-2023	2023-09-06 오전 3:02:25	12:02:25	2.0.10.252	310		1	{/}	단위	NULL	NULL	NULL	NULL	NULL	NULL	136	1	46	KSY2	List3	NULL	NULL	NULL	NULL	NULL	NULL	NULL	NULL	NULL	1	{/}	2	3	939955	0	{/}	273	940228
좌우반구com(CVF, UVF, BVF)_4	4	1	<?xml version="1.0"?>\n<Clock xmlns:dt="urn:schemas-microsoft-com:datatypes"><Description dt:dt="string">E-Prime Primary Realtime Clock</Description><StartTime><Timestamp dt:dt="int">0</Timestamp><DateUtc dt:dt="string">2023-09-06T03:02:24Z</DateUtc></StartTime><FrequencyChanges><FrequencyChange><Frequency dt:dt="r8">10000000</Frequency><Timestamp dt:dt="r8">10166883319519</Timestamp><Current dt:…	좌우반구com(CVF, UVF, BVF)_4-004-1	60	1.0.0.169	1	697803269	Professional	2.0.10.356	2.0.10.356	09-06-2023	2023-09-06 오전 3:02:25	12:02:25	2.0.10.252	93		1	{/}	담화	15	1	93	NULL	NULL	NULL	NULL	NULL	NULL	KSY2	List1	NULL	NULL	NULL	NULL	NULL	NULL	NULL	NULL	NULL	1	{/}	2	3	271172	0	{/}	425	271597
좌우반구com(CVF, UVF, BVF)_4	4	1	<?xml version="1.0"?>\n<Clock xmlns:dt="urn:schemas-microsoft-com:datatypes"><Description dt:dt="string">E-Prime Primary Realtime Clock</Description><StartTime><Timestamp dt:dt="int">0</Timestamp><DateUtc dt:dt="string">2023-09-06T03:02:24Z</DateUtc></StartTime><FrequencyChanges><FrequencyChange><Frequency dt:dt="r8">10000000</Frequency><Timestamp dt:dt="r8">10166883319519</Timestamp><Current dt:…	좌우반구com(CVF, UVF, BVF)_4-004-1	60	1.0.0.169	1	697803269	Professional	2.0.10.356	2.0.10.356	09-06-2023	2023-09-06 오전 3:02:25	12:02:25	2.0.10.252	131		1	{/}	대문	1	1	131	NULL	NULL	NULL	NULL	NULL	NULL	KSY2	List1	NULL	NULL	NULL	NULL	NULL	NULL	NULL	NULL	NULL	1	{/}	2	2	368455	0	{/}	310	368765
좌우반구com(CVF, UVF, BVF)_4	4	1	<?xml version="1.0"?>\n<Clock xmlns:dt="urn:schemas-microsoft-com:datatypes"><Description dt:dt="string">E-Prime Primary Realtime Clock</Description><StartTime><Timestamp dt:dt="int">0</Timestamp><DateUtc dt:dt="string">2023-09-06T03:02:24Z</DateUtc></StartTime><FrequencyChanges><FrequencyChange><Frequency dt:dt="r8">10000000</Frequency><Timestamp dt:dt="r8">10166883319519</Timestamp><Current dt:…	좌우반구com(CVF, UVF, BVF)_4-004-1	60	1.0.0.169	1	697803269	Professional	2.0.10.356	2.0.10.356	09-06-2023	2023-09-06 오전 3:02:25	12:02:25	2.0.10.252	248		1	{/}	대중	NULL	NULL	NULL	60	1	116	NULL	NULL	NULL	KSY2	List2	NULL	NULL	NULL	NULL	NULL	NULL	NULL	NULL	NULL	1	{/}	2	4	722889	0	{/}	356	723245
좌우반구com(CVF, UVF, BVF)_4	4	1	<?xml version="1.0"?>\n<Clock xmlns:dt="urn:schemas-microsoft-com:datatypes"><Description dt:dt="string">E-Prime Primary Realtime Clock</Description><StartTime><Timestamp dt:dt="int">0</Timestamp><DateUtc dt:dt="string">2023-09-06T03:02:24Z</DateUtc></StartTime><FrequencyChanges><FrequencyChange><Frequency dt:dt="r8">10000000</Frequency><Timestamp dt:dt="r8">10166883319519</Timestamp><Current dt:…	좌우반구com(CVF, UVF, BVF)_4-004-1	60	1.0.0.169	1	697803269	Professional	2.0.10.356	2.0.10.356	09-06-2023	2023-09-06 오전 3:02:25	12:02:25	2.0.10.252	286		1	{/}	도박	NULL	NULL	NULL	NULL	NULL	NULL	69	1	22	KSY2	List3	NULL	NULL	NULL	NULL	NULL	NULL	NULL	NULL	NULL	1	{/}	2	3	876555	0	{/}	330	876885
좌우반구com(CVF, UVF, BVF)_4	4	1	<?xml version="1.0"?>\n<Clock xmlns:dt="urn:schemas-microsoft-com:datatypes"><Description dt:dt="string">E-Prime Primary Realtime Clock</Description><StartTime><Timestamp dt:dt="int">0</Timestamp><DateUtc dt:dt="string">2023-09-06T03:02:24Z</DateUtc></StartTime><FrequencyChanges><FrequencyChange><Frequency dt:dt="r8">10000000</Frequency><Timestamp dt:dt="r8">10166883319519</Timestamp><Current dt:…	좌우반구com(CVF, UVF, BVF)_4-004-1	60	1.0.0.169	1	697803269	Professional	2.0.10.356	2.0.10.356	09-06-2023	2023-09-06 오전 3:02:25	12:02:25	2.0.10.252	370		2	z	도휘	NULL	NULL	NULL	NULL	NULL	NULL	56	1	106	KSY	List3	0		3	0	1095038	184		0	0	1	z	2	4	1095222	0	z	302	1095524
좌우반구com(CVF, UVF, BVF)_4	4	1	<?xml version="1.0"?>\n<Clock xmlns:dt="urn:schemas-microsoft-com:datatypes"><Description dt:dt="string">E-Prime Primary Realtime Clock</Description><StartTime><Timestamp dt:dt="int">0</Timestamp><DateUtc dt:dt="string">2023-09-06T03:02:24Z</DateUtc></StartTime><FrequencyChanges><FrequencyChange><Frequency dt:dt="r8">10000000</Frequency><Timestamp dt:dt="r8">10166883319519</Timestamp><Current dt:…	좌우반구com(CVF, UVF, BVF)_4-004-1	60	1.0.0.169	1	697803269	Professional	2.0.10.356	2.0.10.356	09-06-2023	2023-09-06 오전 3:02:25	12:02:25	2.0.10.252	147		1	{/}	동의	NULL	NULL	NULL	118	1	15	NULL	NULL	NULL	KSY2	List2	NULL	NULL	NULL	NULL	NULL	NULL	NULL	NULL	NULL	1	{/}	2	4	459956	0	{/}	345	460301
좌우반구com(CVF, UVF, BVF)_4	4	1	<?xml version="1.0"?>\n<Clock xmlns:dt="urn:schemas-microsoft-com:datatypes"><Description dt:dt="string">E-Prime Primary Realtime Clock</Description><StartTime><Timestamp dt:dt="int">0</Timestamp><DateUtc dt:dt="string">2023-09-06T03:02:24Z</DateUtc></StartTime><FrequencyChanges><FrequencyChange><Frequency dt:dt="r8">10000000</Frequency><Timestamp dt:dt="r8">10166883319519</Timestamp><Current dt:…	좌우반구com(CVF, UVF, BVF)_4-004-1	60	1.0.0.169	1	697803269	Professional	2.0.10.356	2.0.10.356	09-06-2023	2023-09-06 오전 3:02:25	12:02:25	2.0.10.252	138		2	z	득관	NULL	NULL	NULL	63	1	6	NULL	NULL	NULL	KSY3	List2	NULL	NULL	NULL	NULL	NULL	NULL	NULL	NULL	NULL	1	z	2	3	436689	0	z	500	437189
좌우반구com(CVF, UVF, BVF)_4	4	1	<?xml version="1.0"?>\n<Clock xmlns:dt="urn:schemas-microsoft-com:datatypes"><Description dt:dt="string">E-Prime Primary Realtime Clock</Description><StartTime><Timestamp dt:dt="int">0</Timestamp><DateUtc dt:dt="string">2023-09-06T03:02:24Z</DateUtc></StartTime><FrequencyChanges><FrequencyChange><Frequency dt:dt="r8">10000000</Frequency><Timestamp dt:dt="r8">10166883319519</Timestamp><Current dt:…	좌우반구com(CVF, UVF, BVF)_4-004-1	60	1.0.0.169	1	697803269	Professional	2.0.10.356	2.0.10.356	09-06-2023	2023-09-06 오전 3:02:25	12:02:25	2.0.10.252	241		2	z	득동	NULL	NULL	NULL	103	1	109	NULL	NULL	NULL	KSY4	List2	NULL	NULL	NULL	NULL	NULL	NULL	NULL	NULL	NULL	1	z	2	4	704889	0	z	524	705413
좌우반구com(CVF, UVF, BVF)_4	4	1	<?xml version="1.0"?>\n<Clock xmlns:dt="urn:schemas-microsoft-com:datatypes"><Description dt:dt="string">E-Prime Primary Realtime Clock</Description><StartTime><Timestamp dt:dt="int">0</Timestamp><DateUtc dt:dt="string">2023-09-06T03:02:24Z</DateUtc></StartTime><FrequencyChanges><FrequencyChange><Frequency dt:dt="r8">10000000</Frequency><Timestamp dt:dt="r8">10166883319519</Timestamp><Current dt:…	좌우반구com(CVF, UVF, BVF)_4-004-1	60	1.0.0.169	1	697803269	Professional	2.0.10.356	2.0.10.356	09-06-2023	2023-09-06 오전 3:02:25	12:02:25	2.0.10.252	167		2	z	득생	NULL	NULL	NULL	113	1	35	NULL	NULL	NULL	KSY4	List2	NULL	NULL	NULL	NULL	NULL	NULL	NULL	NULL	NULL	1	z	2	3	511622	0	z	455	512077
좌우반구com(CVF, UVF, BVF)_4	4	1	<?xml version="1.0"?>\n<Clock xmlns:dt="urn:schemas-microsoft-com:datatypes"><Description dt:dt="string">E-Prime Primary Realtime Clock</Description><StartTime><Timestamp dt:dt="int">0</Timestamp><DateUtc dt:dt="string">2023-09-06T03:02:24Z</DateUtc></StartTime><FrequencyChanges><FrequencyChange><Frequency dt:dt="r8">10000000</Frequency><Timestamp dt:dt="r8">10166883319519</Timestamp><Current dt:…	좌우반구com(CVF, UVF, BVF)_4-004-1	60	1.0.0.169	1	697803269	Professional	2.0.10.356	2.0.10.356	09-06-2023	2023-09-06 오전 3:02:25	12:02:25	2.0.10.252	25		2	z	득외	103	1	25	NULL	NULL	NULL	NULL	NULL	NULL	KSY4	List1	NULL	NULL	NULL	NULL	NULL	NULL	NULL	NULL	NULL	1	z	2	4	95490	0	z	739	96229
좌우반구com(CVF, UVF, BVF)_4	4	1	<?xml version="1.0"?>\n<Clock xmlns:dt="urn:schemas-microsoft-com:datatypes"><Description dt:dt="string">E-Prime Primary Realtime Clock</Description><StartTime><Timestamp dt:dt="int">0</Timestamp><DateUtc dt:dt="string">2023-09-06T03:02:24Z</DateUtc></StartTime><FrequencyChanges><FrequencyChange><Frequency dt:dt="r8">10000000</Frequency><Timestamp dt:dt="r8">10166883319519</Timestamp><Current dt:…	좌우반구com(CVF, UVF, BVF)_4-004-1	60	1.0.0.169	1	697803269	Professional	2.0.10.356	2.0.10.356	09-06-2023	2023-09-06 오전 3:02:25	12:02:25	2.0.10.252	44		2	z	란공	104	1	44	NULL	NULL	NULL	NULL	NULL	NULL	KSY3	List1	NULL	NULL	NULL	NULL	NULL	NULL	NULL	NULL	NULL	1	z	2	3	145256	0	z	429	145685
좌우반구com(CVF, UVF, BVF)_4	4	1	<?xml version="1.0"?>\n<Clock xmlns:dt="urn:schemas-microsoft-com:datatypes"><Description dt:dt="string">E-Prime Primary Realtime Clock</Description><StartTime><Timestamp dt:dt="int">0</Timestamp><DateUtc dt:dt="string">2023-09-06T03:02:24Z</DateUtc></StartTime><FrequencyChanges><FrequencyChange><Frequency dt:dt="r8">10000000</Frequency><Timestamp dt:dt="r8">10166883319519</Timestamp><Current dt:…	좌우반구com(CVF, UVF, BVF)_4-004-1	60	1.0.0.169	1	697803269	Professional	2.0.10.356	2.0.10.356	09-06-2023	2023-09-06 오전 3:02:25	12:02:25	2.0.10.252	107		2	z	량필	101	1	107	NULL	NULL	NULL	NULL	NULL	NULL	KSY	List1	0		2	0	306972	183		0	0	1	z	3	3	307155	0	z	306	307461
좌우반구com(CVF, UVF, BVF)_4	4	1	<?xml version="1.0"?>\n<Clock xmlns:dt="urn:schemas-microsoft-com:datatypes"><Description dt:dt="string">E-Prime Primary Realtime Clock</Description><StartTime><Timestamp dt:dt="int">0</Timestamp><DateUtc dt:dt="string">2023-09-06T03:02:24Z</DateUtc></StartTime><FrequencyChanges><FrequencyChange><Frequency dt:dt="r8">10000000</Frequency><Timestamp dt:dt="r8">10166883319519</Timestamp><Current dt:…	좌우반구com(CVF, UVF, BVF)_4-004-1	60	1.0.0.169	1	697803269	Professional	2.0.10.356	2.0.10.356	09-06-2023	2023-09-06 오전 3:02:25	12:02:25	2.0.10.252	275		2	z	려제	NULL	NULL	NULL	NULL	NULL	NULL	106	1	11	KSY4	List3	NULL	NULL	NULL	NULL	NULL	NULL	NULL	NULL	NULL	1	z	2	3	847205	0	z	400	847605
좌우반구com(CVF, UVF, BVF)_4	4	1	<?xml version="1.0"?>\n<Clock xmlns:dt="urn:schemas-microsoft-com:datatypes"><Description dt:dt="string">E-Prime Primary Realtime Clock</Description><StartTime><Timestamp dt:dt="int">0</Timestamp><DateUtc dt:dt="string">2023-09-06T03:02:24Z</DateUtc></StartTime><FrequencyChanges><FrequencyChange><Frequency dt:dt="r8">10000000</Frequency><Timestamp dt:dt="r8">10166883319519</Timestamp><Current dt:…	좌우반구com(CVF, UVF, BVF)_4-004-1	60	1.0.0.169	1	697803269	Professional	2.0.10.356	2.0.10.356	09-06-2023	2023-09-06 오전 3:02:25	12:02:25	2.0.10.252	380		2	z	려최	NULL	NULL	NULL	NULL	NULL	NULL	7	1	116	KSY2	List3	NULL	NULL	NULL	NULL	NULL	NULL	NULL	NULL	NULL	1	z	2	3	1121305	0	z	331	1121636
좌우반구com(CVF, UVF, BVF)_4	4	1	<?xml version="1.0"?>\n<Clock xmlns:dt="urn:schemas-microsoft-com:datatypes"><Description dt:dt="string">E-Prime Primary Realtime Clock</Description><StartTime><Timestamp dt:dt="int">0</Timestamp><DateUtc dt:dt="string">2023-09-06T03:02:24Z</DateUtc></StartTime><FrequencyChanges><FrequencyChange><Frequency dt:dt="r8">10000000</Frequency><Timestamp dt:dt="r8">10166883319519</Timestamp><Current dt:…	좌우반구com(CVF, UVF, BVF)_4-004-1	60	1.0.0.169	1	697803269	Professional	2.0.10.356	2.0.10.356	09-06-2023	2023-09-06 오전 3:02:25	12:02:25	2.0.10.252	363		2	z	려희	NULL	NULL	NULL	NULL	NULL	NULL	47	1	99	KSY2	List3	NULL	NULL	NULL	NULL	NULL	NULL	NULL	NULL	NULL	1	z	2	3	1076788	0	z	416	1077204
좌우반구com(CVF, UVF, BVF)_4	4	1	<?xml version="1.0"?>\n<Clock xmlns:dt="urn:schemas-microsoft-com:datatypes"><Description dt:dt="string">E-Prime Primary Realtime Clock</Description><StartTime><Timestamp dt:dt="int">0</Timestamp><DateUtc dt:dt="string">2023-09-06T03:02:24Z</DateUtc></StartTime><FrequencyChanges><FrequencyChange><Frequency dt:dt="r8">10000000</Frequency><Timestamp dt:dt="r8">10166883319519</Timestamp><Current dt:…	좌우반구com(CVF, UVF, BVF)_4-004-1	60	1.0.0.169	1	697803269	Professional	2.0.10.356	2.0.10.356	09-06-2023	2023-09-06 오전 3:02:25	12:02:25	2.0.10.252	172		2	z	력름	NULL	NULL	NULL	66	1	40	NULL	NULL	NULL	KSY	List2	0		2	0	524739	183		0	0	1	z	2	3	524922	0	z	339	525261
좌우반구com(CVF, UVF, BVF)_4	4	1	<?xml version="1.0"?>\n<Clock xmlns:dt="urn:schemas-microsoft-com:datatypes"><Description dt:dt="string">E-Prime Primary Realtime Clock</Description><StartTime><Timestamp dt:dt="int">0</Timestamp><DateUtc dt:dt="string">2023-09-06T03:02:24Z</DateUtc></StartTime><FrequencyChanges><FrequencyChange><Frequency dt:dt="r8">10000000</Frequency><Timestamp dt:dt="r8">10166883319519</Timestamp><Current dt:…	좌우반구com(CVF, UVF, BVF)_4-004-1	60	1.0.0.169	1	697803269	Professional	2.0.10.356	2.0.10.356	09-06-2023	2023-09-06 오전 3:02:25	12:02:25	2.0.10.252	293		2	z	례부	NULL	NULL	NULL	NULL	NULL	NULL	70	1	29	KSY2	List3	NULL	NULL	NULL	NULL	NULL	NULL	NULL	NULL	NULL	1	z	2	3	894905	0	z	387	895292
좌우반구com(CVF, UVF, BVF)_4	4	1	<?xml version="1.0"?>\n<Clock xmlns:dt="urn:schemas-microsoft-com:datatypes"><Description dt:dt="string">E-Prime Primary Realtime Clock</Description><StartTime><Timestamp dt:dt="int">0</Timestamp><DateUtc dt:dt="string">2023-09-06T03:02:24Z</DateUtc></StartTime><FrequencyChanges><FrequencyChange><Frequency dt:dt="r8">10000000</Frequency><Timestamp dt:dt="r8">10166883319519</Timestamp><Current dt:…	좌우반구com(CVF, UVF, BVF)_4-004-1	60	1.0.0.169	1	697803269	Professional	2.0.10.356	2.0.10.356	09-06-2023	2023-09-06 오전 3:02:25	12:02:25	2.0.10.252	354		2	z	록어	NULL	NULL	NULL	NULL	NULL	NULL	54	1	90	KSY3	List3	NULL	NULL	NULL	NULL	NULL	NULL	NULL	NULL	NULL	1	z	2	4	1052872	0	z	308	1053180
좌우반구com(CVF, UVF, BVF)_4	4	1	<?xml version="1.0"?>\n<Clock xmlns:dt="urn:schemas-microsoft-com:datatypes"><Description dt:dt="string">E-Prime Primary Realtime Clock</Description><StartTime><Timestamp dt:dt="int">0</Timestamp><DateUtc dt:dt="string">2023-09-06T03:02:24Z</DateUtc></StartTime><FrequencyChanges><FrequencyChange><Frequency dt:dt="r8">10000000</Frequency><Timestamp dt:dt="r8">10166883319519</Timestamp><Current dt:…	좌우반구com(CVF, UVF, BVF)_4-004-1	60	1.0.0.169	1	697803269	Professional	2.0.10.356	2.0.10.356	09-06-2023	2023-09-06 오전 3:02:25	12:02:25	2.0.10.252	174		2	z	류궤	NULL	NULL	NULL	55	1	42	NULL	NULL	NULL	KSY3	List2	NULL	NULL	NULL	NULL	NULL	NULL	NULL	NULL	NULL	1	z	2	4	529956	0	z	369	530325
좌우반구com(CVF, UVF, BVF)_4	4	1	<?xml version="1.0"?>\n<Clock xmlns:dt="urn:schemas-microsoft-com:datatypes"><Description dt:dt="string">E-Prime Primary Realtime Clock</Description><StartTime><Timestamp dt:dt="int">0</Timestamp><DateUtc dt:dt="string">2023-09-06T03:02:24Z</DateUtc></StartTime><FrequencyChanges><FrequencyChange><Frequency dt:dt="r8">10000000</Frequency><Timestamp dt:dt="r8">10166883319519</Timestamp><Current dt:…	좌우반구com(CVF, UVF, BVF)_4-004-1	60	1.0.0.169	1	697803269	Professional	2.0.10.356	2.0.10.356	09-06-2023	2023-09-06 오전 3:02:25	12:02:25	2.0.10.252	18		2	z	류란	47	1	18	NULL	NULL	NULL	NULL	NULL	NULL	KSY	List1	0		2	0	77306	183		0	0	1	z	2	3	77489	0	z	324	77813
좌우반구com(CVF, UVF, BVF)_4	4	1	<?xml version="1.0"?>\n<Clock xmlns:dt="urn:schemas-microsoft-com:datatypes"><Description dt:dt="string">E-Prime Primary Realtime Clock</Description><StartTime><Timestamp dt:dt="int">0</Timestamp><DateUtc dt:dt="string">2023-09-06T03:02:24Z</DateUtc></StartTime><FrequencyChanges><FrequencyChange><Frequency dt:dt="r8">10000000</Frequency><Timestamp dt:dt="r8">10166883319519</Timestamp><Current dt:…	좌우반구com(CVF, UVF, BVF)_4-004-1	60	1.0.0.169	1	697803269	Professional	2.0.10.356	2.0.10.356	09-06-2023	2023-09-06 오전 3:02:25	12:02:25	2.0.10.252	103		2	z	류포	18	1	103	NULL	NULL	NULL	NULL	NULL	NULL	KSY2	List1	NULL	NULL	NULL	NULL	NULL	NULL	NULL	NULL	NULL	1	z	2	3	297089	0	z	340	297429
좌우반구com(CVF, UVF, BVF)_4	4	1	<?xml version="1.0"?>\n<Clock xmlns:dt="urn:schemas-microsoft-com:datatypes"><Description dt:dt="string">E-Prime Primary Realtime Clock</Description><StartTime><Timestamp dt:dt="int">0</Timestamp><DateUtc dt:dt="string">2023-09-06T03:02:24Z</DateUtc></StartTime><FrequencyChanges><FrequencyChange><Frequency dt:dt="r8">10000000</Frequency><Timestamp dt:dt="r8">10166883319519</Timestamp><Current dt:…	좌우반구com(CVF, UVF, BVF)_4-004-1	60	1.0.0.169	1	697803269	Professional	2.0.10.356	2.0.10.356	09-06-2023	2023-09-06 오전 3:02:25	12:02:25	2.0.10.252	70		2	z	률법	39	1	70	NULL	NULL	NULL	NULL	NULL	NULL	KSY2	List1	NULL	NULL	NULL	NULL	NULL	NULL	NULL	NULL	NULL	1	z	2	4	212106	0	z	395	212501
좌우반구com(CVF, UVF, BVF)_4	4	1	<?xml version="1.0"?>\n<Clock xmlns:dt="urn:schemas-microsoft-com:datatypes"><Description dt:dt="string">E-Prime Primary Realtime Clock</Description><StartTime><Timestamp dt:dt="int">0</Timestamp><DateUtc dt:dt="string">2023-09-06T03:02:24Z</DateUtc></StartTime><FrequencyChanges><FrequencyChange><Frequency dt:dt="r8">10000000</Frequency><Timestamp dt:dt="r8">10166883319519</Timestamp><Current dt:…	좌우반구com(CVF, UVF, BVF)_4-004-1	60	1.0.0.169	1	697803269	Professional	2.0.10.356	2.0.10.356	09-06-2023	2023-09-06 오전 3:02:25	12:02:25	2.0.10.252	390		2	z	률법	NULL	NULL	NULL	NULL	NULL	NULL	22	1	126	KSY	List3	0		2	0	1146755	183		0	0	1	z	2	3	1146938	0	z	258	1147196
좌우반구com(CVF, UVF, BVF)_4	4	1	<?xml version="1.0"?>\n<Clock xmlns:dt="urn:schemas-microsoft-com:datatypes"><Description dt:dt="string">E-Prime Primary Realtime Clock</Description><StartTime><Timestamp dt:dt="int">0</Timestamp><DateUtc dt:dt="string">2023-09-06T03:02:24Z</DateUtc></StartTime><FrequencyChanges><FrequencyChange><Frequency dt:dt="r8">10000000</Frequency><Timestamp dt:dt="r8">10166883319519</Timestamp><Current dt:…	좌우반구com(CVF, UVF, BVF)_4-004-1	60	1.0.0.169	1	697803269	Professional	2.0.10.356	2.0.10.356	09-06-2023	2023-09-06 오전 3:02:25	12:02:25	2.0.10.252	177		2	z	률시	NULL	NULL	NULL	119	1	45	NULL	NULL	NULL	KSY2	List2	NULL	NULL	NULL	NULL	NULL	NULL	NULL	NULL	NULL	1	z	2	3	537772	0	z	377	538149
좌우반구com(CVF, UVF, BVF)_4	4	1	<?xml version="1.0"?>\n<Clock xmlns:dt="urn:schemas-microsoft-com:datatypes"><Description dt:dt="string">E-Prime Primary Realtime Clock</Description><StartTime><Timestamp dt:dt="int">0</Timestamp><DateUtc dt:dt="string">2023-09-06T03:02:24Z</DateUtc></StartTime><FrequencyChanges><FrequencyChange><Frequency dt:dt="r8">10000000</Frequency><Timestamp dt:dt="r8">10166883319519</Timestamp><Current dt:…	좌우반구com(CVF, UVF, BVF)_4-004-1	60	1.0.0.169	1	697803269	Professional	2.0.10.356	2.0.10.356	09-06-2023	2023-09-06 오전 3:02:25	12:02:25	2.0.10.252	12		2	z	률훈	129	1	12	NULL	NULL	NULL	NULL	NULL	NULL	KSY4	List1	NULL	NULL	NULL	NULL	NULL	NULL	NULL	NULL	NULL	1	z	2	4	61906	0	z	387	62293
좌우반구com(CVF, UVF, BVF)_4	4	1	<?xml version="1.0"?>\n<Clock xmlns:dt="urn:schemas-microsoft-com:datatypes"><Description dt:dt="string">E-Prime Primary Realtime Clock</Description><StartTime><Timestamp dt:dt="int">0</Timestamp><DateUtc dt:dt="string">2023-09-06T03:02:24Z</DateUtc></StartTime><FrequencyChanges><FrequencyChange><Frequency dt:dt="r8">10000000</Frequency><Timestamp dt:dt="r8">10166883319519</Timestamp><Current dt:…	좌우반구com(CVF, UVF, BVF)_4-004-1	60	1.0.0.169	1	697803269	Professional	2.0.10.356	2.0.10.356	09-06-2023	2023-09-06 오전 3:02:25	12:02:25	2.0.10.252	253		2	z	름결	NULL	NULL	NULL	100	1	121	NULL	NULL	NULL	KSY3	List2	NULL	NULL	NULL	NULL	NULL	NULL	NULL	NULL	NULL	1	z	2	3	735705	0	z	452	736157
좌우반구com(CVF, UVF, BVF)_4	4	1	<?xml version="1.0"?>\n<Clock xmlns:dt="urn:schemas-microsoft-com:datatypes"><Description dt:dt="string">E-Prime Primary Realtime Clock</Description><StartTime><Timestamp dt:dt="int">0</Timestamp><DateUtc dt:dt="string">2023-09-06T03:02:24Z</DateUtc></StartTime><FrequencyChanges><FrequencyChange><Frequency dt:dt="r8">10000000</Frequency><Timestamp dt:dt="r8">10166883319519</Timestamp><Current dt:…	좌우반구com(CVF, UVF, BVF)_4-004-1	60	1.0.0.169	1	697803269	Professional	2.0.10.356	2.0.10.356	09-06-2023	2023-09-06 오전 3:02:25	12:02:25	2.0.10.252	399		2	z	름무	NULL	NULL	NULL	NULL	NULL	NULL	68	1	135	KSY3	List3	NULL	NULL	NULL	NULL	NULL	NULL	NULL	NULL	NULL	1	z	3	3	1171071	0	z	373	1171444
좌우반구com(CVF, UVF, BVF)_4	4	1	<?xml version="1.0"?>\n<Clock xmlns:dt="urn:schemas-microsoft-com:datatypes"><Description dt:dt="string">E-Prime Primary Realtime Clock</Description><StartTime><Timestamp dt:dt="int">0</Timestamp><DateUtc dt:dt="string">2023-09-06T03:02:24Z</DateUtc></StartTime><FrequencyChanges><FrequencyChange><Frequency dt:dt="r8">10000000</Frequency><Timestamp dt:dt="r8">10166883319519</Timestamp><Current dt:…	좌우반구com(CVF, UVF, BVF)_4-004-1	60	1.0.0.169	1	697803269	Professional	2.0.10.356	2.0.10.356	09-06-2023	2023-09-06 오전 3:02:25	12:02:25	2.0.10.252	209		2	z	리열	NULL	NULL	NULL	39	1	77	NULL	NULL	NULL	KSY	List2	0		3	-1	622088	184		0	0	1	z	2	4	622272	0	z	549	622821
좌우반구com(CVF, UVF, BVF)_4	4	1	<?xml version="1.0"?>\n<Clock xmlns:dt="urn:schemas-microsoft-com:datatypes"><Description dt:dt="string">E-Prime Primary Realtime Clock</Description><StartTime><Timestamp dt:dt="int">0</Timestamp><DateUtc dt:dt="string">2023-09-06T03:02:24Z</DateUtc></StartTime><FrequencyChanges><FrequencyChange><Frequency dt:dt="r8">10000000</Frequency><Timestamp dt:dt="r8">10166883319519</Timestamp><Current dt:…	좌우반구com(CVF, UVF, BVF)_4-004-1	60	1.0.0.169	1	697803269	Professional	2.0.10.356	2.0.10.356	09-06-2023	2023-09-06 오전 3:02:25	12:02:25	2.0.10.252	216		2	z	림밀	NULL	NULL	NULL	7	1	84	NULL	NULL	NULL	KSY2	List2	NULL	NULL	NULL	NULL	NULL	NULL	NULL	NULL	NULL	1	z	2	4	640622	0	z	303	640925
좌우반구com(CVF, UVF, BVF)_4	4	1	<?xml version="1.0"?>\n<Clock xmlns:dt="urn:schemas-microsoft-com:datatypes"><Description dt:dt="string">E-Prime Primary Realtime Clock</Description><StartTime><Timestamp dt:dt="int">0</Timestamp><DateUtc dt:dt="string">2023-09-06T03:02:24Z</DateUtc></StartTime><FrequencyChanges><FrequencyChange><Frequency dt:dt="r8">10000000</Frequency><Timestamp dt:dt="r8">10166883319519</Timestamp><Current dt:…	좌우반구com(CVF, UVF, BVF)_4-004-1	60	1.0.0.169	1	697803269	Professional	2.0.10.356	2.0.10.356	09-06-2023	2023-09-06 오전 3:02:25	12:02:25	2.0.10.252	285		2	z	마요	NULL	NULL	NULL	NULL	NULL	NULL	34	1	21	KSY2	List3	NULL	NULL	NULL	NULL	NULL	NULL	NULL	NULL	NULL	0	z	2	3	873655	0	{/}	694	874349
좌우반구com(CVF, UVF, BVF)_4	4	1	<?xml version="1.0"?>\n<Clock xmlns:dt="urn:schemas-microsoft-com:datatypes"><Description dt:dt="string">E-Prime Primary Realtime Clock</Description><StartTime><Timestamp dt:dt="int">0</Timestamp><DateUtc dt:dt="string">2023-09-06T03:02:24Z</DateUtc></StartTime><FrequencyChanges><FrequencyChange><Frequency dt:dt="r8">10000000</Frequency><Timestamp dt:dt="r8">10166883319519</Timestamp><Current dt:…	좌우반구com(CVF, UVF, BVF)_4-004-1	60	1.0.0.169	1	697803269	Professional	2.0.10.356	2.0.10.356	09-06-2023	2023-09-06 오전 3:02:25	12:02:25	2.0.10.252	157		2	z	망습	NULL	NULL	NULL	44	1	25	NULL	NULL	NULL	KSY4	List2	NULL	NULL	NULL	NULL	NULL	NULL	NULL	NULL	NULL	1	z	2	4	485439	0	z	398	485837
좌우반구com(CVF, UVF, BVF)_4	4	1	<?xml version="1.0"?>\n<Clock xmlns:dt="urn:schemas-microsoft-com:datatypes"><Description dt:dt="string">E-Prime Primary Realtime Clock</Description><StartTime><Timestamp dt:dt="int">0</Timestamp><DateUtc dt:dt="string">2023-09-06T03:02:24Z</DateUtc></StartTime><FrequencyChanges><FrequencyChange><Frequency dt:dt="r8">10000000</Frequency><Timestamp dt:dt="r8">10166883319519</Timestamp><Current dt:…	좌우반구com(CVF, UVF, BVF)_4-004-1	60	1.0.0.169	1	697803269	Professional	2.0.10.356	2.0.10.356	09-06-2023	2023-09-06 오전 3:02:25	12:02:25	2.0.10.252	111		1	{/}	망신	17	1	111	NULL	NULL	NULL	NULL	NULL	NULL	KSY2	List1	NULL	NULL	NULL	NULL	NULL	NULL	NULL	NULL	NULL	1	{/}	3	3	317155	0	{/}	354	317509
좌우반구com(CVF, UVF, BVF)_4	4	1	<?xml version="1.0"?>\n<Clock xmlns:dt="urn:schemas-microsoft-com:datatypes"><Description dt:dt="string">E-Prime Primary Realtime Clock</Description><StartTime><Timestamp dt:dt="int">0</Timestamp><DateUtc dt:dt="string">2023-09-06T03:02:24Z</DateUtc></StartTime><FrequencyChanges><FrequencyChange><Frequency dt:dt="r8">10000000</Frequency><Timestamp dt:dt="r8">10166883319519</Timestamp><Current dt:…	좌우반구com(CVF, UVF, BVF)_4-004-1	60	1.0.0.169	1	697803269	Professional	2.0.10.356	2.0.10.356	09-06-2023	2023-09-06 오전 3:02:25	12:02:25	2.0.10.252	85		1	{/}	매력	23	1	85	NULL	NULL	NULL	NULL	NULL	NULL	KSY2	List1	NULL	NULL	NULL	NULL	NULL	NULL	NULL	NULL	NULL	1	{/}	2	4	250506	0	{/}	315	250821
좌우반구com(CVF, UVF, BVF)_4	4	1	<?xml version="1.0"?>\n<Clock xmlns:dt="urn:schemas-microsoft-com:datatypes"><Description dt:dt="string">E-Prime Primary Realtime Clock</Description><StartTime><Timestamp dt:dt="int">0</Timestamp><DateUtc dt:dt="string">2023-09-06T03:02:24Z</DateUtc></StartTime><FrequencyChanges><FrequencyChange><Frequency dt:dt="r8">10000000</Frequency><Timestamp dt:dt="r8">10166883319519</Timestamp><Current dt:…	좌우반구com(CVF, UVF, BVF)_4-004-1	60	1.0.0.169	1	697803269	Professional	2.0.10.356	2.0.10.356	09-06-2023	2023-09-06 오전 3:02:25	12:02:25	2.0.10.252	231		2	z	매소	NULL	NULL	NULL	85	1	99	NULL	NULL	NULL	KSY4	List2	NULL	NULL	NULL	NULL	NULL	NULL	NULL	NULL	NULL	1	z	3	3	679105	0	z	404	679509
좌우반구com(CVF, UVF, BVF)_4	4	1	<?xml version="1.0"?>\n<Clock xmlns:dt="urn:schemas-microsoft-com:datatypes"><Description dt:dt="string">E-Prime Primary Realtime Clock</Description><StartTime><Timestamp dt:dt="int">0</Timestamp><DateUtc dt:dt="string">2023-09-06T03:02:24Z</DateUtc></StartTime><FrequencyChanges><FrequencyChange><Frequency dt:dt="r8">10000000</Frequency><Timestamp dt:dt="r8">10166883319519</Timestamp><Current dt:…	좌우반구com(CVF, UVF, BVF)_4-004-1	60	1.0.0.169	1	697803269	Professional	2.0.10.356	2.0.10.356	09-06-2023	2023-09-06 오전 3:02:25	12:02:25	2.0.10.252	338		1	{/}	모습	NULL	NULL	NULL	NULL	NULL	NULL	18	1	74	KSY2	List3	NULL	NULL	NULL	NULL	NULL	NULL	NULL	NULL	NULL	1	{/}	2	4	1012222	0	{/}	262	1012484
좌우반구com(CVF, UVF, BVF)_4	4	1	<?xml version="1.0"?>\n<Clock xmlns:dt="urn:schemas-microsoft-com:datatypes"><Description dt:dt="string">E-Prime Primary Realtime Clock</Description><StartTime><Timestamp dt:dt="int">0</Timestamp><DateUtc dt:dt="string">2023-09-06T03:02:24Z</DateUtc></StartTime><FrequencyChanges><FrequencyChange><Frequency dt:dt="r8">10000000</Frequency><Timestamp dt:dt="r8">10166883319519</Timestamp><Current dt:…	좌우반구com(CVF, UVF, BVF)_4-004-1	60	1.0.0.169	1	697803269	Professional	2.0.10.356	2.0.10.356	09-06-2023	2023-09-06 오전 3:02:25	12:02:25	2.0.10.252	89		1	{/}	모형	93	1	89	NULL	NULL	NULL	NULL	NULL	NULL	KSY3	List1	NULL	NULL	NULL	NULL	NULL	NULL	NULL	NULL	NULL	1	{/}	3	3	260772	0	{/}	353	261125
좌우반구com(CVF, UVF, BVF)_4	4	1	<?xml version="1.0"?>\n<Clock xmlns:dt="urn:schemas-microsoft-com:datatypes"><Description dt:dt="string">E-Prime Primary Realtime Clock</Description><StartTime><Timestamp dt:dt="int">0</Timestamp><DateUtc dt:dt="string">2023-09-06T03:02:24Z</DateUtc></StartTime><FrequencyChanges><FrequencyChange><Frequency dt:dt="r8">10000000</Frequency><Timestamp dt:dt="r8">10166883319519</Timestamp><Current dt:…	좌우반구com(CVF, UVF, BVF)_4-004-1	60	1.0.0.169	1	697803269	Professional	2.0.10.356	2.0.10.356	09-06-2023	2023-09-06 오전 3:02:25	12:02:25	2.0.10.252	3		2	z	목력	84	1	3	NULL	NULL	NULL	NULL	NULL	NULL	KSY3	List1	NULL	NULL	NULL	NULL	NULL	NULL	NULL	NULL	NULL	1	z	3	4	38073	0	z	549	38622
좌우반구com(CVF, UVF, BVF)_4	4	1	<?xml version="1.0"?>\n<Clock xmlns:dt="urn:schemas-microsoft-com:datatypes"><Description dt:dt="string">E-Prime Primary Realtime Clock</Description><StartTime><Timestamp dt:dt="int">0</Timestamp><DateUtc dt:dt="string">2023-09-06T03:02:24Z</DateUtc></StartTime><FrequencyChanges><FrequencyChange><Frequency dt:dt="r8">10000000</Frequency><Timestamp dt:dt="r8">10166883319519</Timestamp><Current dt:…	좌우반구com(CVF, UVF, BVF)_4-004-1	60	1.0.0.169	1	697803269	Professional	2.0.10.356	2.0.10.356	09-06-2023	2023-09-06 오전 3:02:25	12:02:25	2.0.10.252	193		1	{/}	목록	NULL	NULL	NULL	115	1	61	NULL	NULL	NULL	KSY3	List2	NULL	NULL	NULL	NULL	NULL	NULL	NULL	NULL	NULL	1	{/}	2	3	579355	0	{/}	282	579637
좌우반구com(CVF, UVF, BVF)_4	4	1	<?xml version="1.0"?>\n<Clock xmlns:dt="urn:schemas-microsoft-com:datatypes"><Description dt:dt="string">E-Prime Primary Realtime Clock</Description><StartTime><Timestamp dt:dt="int">0</Timestamp><DateUtc dt:dt="string">2023-09-06T03:02:24Z</DateUtc></StartTime><FrequencyChanges><FrequencyChange><Frequency dt:dt="r8">10000000</Frequency><Timestamp dt:dt="r8">10166883319519</Timestamp><Current dt:…	좌우반구com(CVF, UVF, BVF)_4-004-1	60	1.0.0.169	1	697803269	Professional	2.0.10.356	2.0.10.356	09-06-2023	2023-09-06 오전 3:02:25	12:02:25	2.0.10.252	236		1	{/}	목적	NULL	NULL	NULL	64	1	104	NULL	NULL	NULL	KSY3	List2	NULL	NULL	NULL	NULL	NULL	NULL	NULL	NULL	NULL	1	{/}	2	3	691972	0	{/}	353	692325
좌우반구com(CVF, UVF, BVF)_4	4	1	<?xml version="1.0"?>\n<Clock xmlns:dt="urn:schemas-microsoft-com:datatypes"><Description dt:dt="string">E-Prime Primary Realtime Clock</Description><StartTime><Timestamp dt:dt="int">0</Timestamp><DateUtc dt:dt="string">2023-09-06T03:02:24Z</DateUtc></StartTime><FrequencyChanges><FrequencyChange><Frequency dt:dt="r8">10000000</Frequency><Timestamp dt:dt="r8">10166883319519</Timestamp><Current dt:…	좌우반구com(CVF, UVF, BVF)_4-004-1	60	1.0.0.169	1	697803269	Professional	2.0.10.356	2.0.10.356	09-06-2023	2023-09-06 오전 3:02:25	12:02:25	2.0.10.252	260		2	z	목퇴	NULL	NULL	NULL	109	1	128	NULL	NULL	NULL	KSY2	List2	NULL	NULL	NULL	NULL	NULL	NULL	NULL	NULL	NULL	1	z	4	3	753855	0	z	398	754253
좌우반구com(CVF, UVF, BVF)_4	4	1	<?xml version="1.0"?>\n<Clock xmlns:dt="urn:schemas-microsoft-com:datatypes"><Description dt:dt="string">E-Prime Primary Realtime Clock</Description><StartTime><Timestamp dt:dt="int">0</Timestamp><DateUtc dt:dt="string">2023-09-06T03:02:24Z</DateUtc></StartTime><FrequencyChanges><FrequencyChange><Frequency dt:dt="r8">10000000</Frequency><Timestamp dt:dt="r8">10166883319519</Timestamp><Current dt:…	좌우반구com(CVF, UVF, BVF)_4-004-1	60	1.0.0.169	1	697803269	Professional	2.0.10.356	2.0.10.356	09-06-2023	2023-09-06 오전 3:02:25	12:02:25	2.0.10.252	7		2	z	무록	46	1	7	NULL	NULL	NULL	NULL	NULL	NULL	KSY4	List1	NULL	NULL	NULL	NULL	NULL	NULL	NULL	NULL	NULL	0	z	2	3	48989	0	{/}	424	49413
좌우반구com(CVF, UVF, BVF)_4	4	1	<?xml version="1.0"?>\n<Clock xmlns:dt="urn:schemas-microsoft-com:datatypes"><Description dt:dt="string">E-Prime Primary Realtime Clock</Description><StartTime><Timestamp dt:dt="int">0</Timestamp><DateUtc dt:dt="string">2023-09-06T03:02:24Z</DateUtc></StartTime><FrequencyChanges><FrequencyChange><Frequency dt:dt="r8">10000000</Frequency><Timestamp dt:dt="r8">10166883319519</Timestamp><Current dt:…	좌우반구com(CVF, UVF, BVF)_4-004-1	60	1.0.0.169	1	697803269	Professional	2.0.10.356	2.0.10.356	09-06-2023	2023-09-06 오전 3:02:25	12:02:25	2.0.10.252	128		1	{/}	무엇	52	1	128	NULL	NULL	NULL	NULL	NULL	NULL	KSY3	List1	NULL	NULL	NULL	NULL	NULL	NULL	NULL	NULL	NULL	1	{/}	2	4	360539	0	{/}	362	360901
좌우반구com(CVF, UVF, BVF)_4	4	1	<?xml version="1.0"?>\n<Clock xmlns:dt="urn:schemas-microsoft-com:datatypes"><Description dt:dt="string">E-Prime Primary Realtime Clock</Description><StartTime><Timestamp dt:dt="int">0</Timestamp><DateUtc dt:dt="string">2023-09-06T03:02:24Z</DateUtc></StartTime><FrequencyChanges><FrequencyChange><Frequency dt:dt="r8">10000000</Frequency><Timestamp dt:dt="r8">10166883319519</Timestamp><Current dt:…	좌우반구com(CVF, UVF, BVF)_4-004-1	60	1.0.0.169	1	697803269	Professional	2.0.10.356	2.0.10.356	09-06-2023	2023-09-06 오전 3:02:25	12:02:25	2.0.10.252	21		1	{/}	무형	73	1	21	NULL	NULL	NULL	NULL	NULL	NULL	KSY3	List1	NULL	NULL	NULL	NULL	NULL	NULL	NULL	NULL	NULL	1	{/}	2	3	85139	0	{/}	331	85470
좌우반구com(CVF, UVF, BVF)_4	4	1	<?xml version="1.0"?>\n<Clock xmlns:dt="urn:schemas-microsoft-com:datatypes"><Description dt:dt="string">E-Prime Primary Realtime Clock</Description><StartTime><Timestamp dt:dt="int">0</Timestamp><DateUtc dt:dt="string">2023-09-06T03:02:24Z</DateUtc></StartTime><FrequencyChanges><FrequencyChange><Frequency dt:dt="r8">10000000</Frequency><Timestamp dt:dt="r8">10166883319519</Timestamp><Current dt:…	좌우반구com(CVF, UVF, BVF)_4-004-1	60	1.0.0.169	1	697803269	Professional	2.0.10.356	2.0.10.356	09-06-2023	2023-09-06 오전 3:02:25	12:02:25	2.0.10.252	49		1	{/}	물건	27	1	49	NULL	NULL	NULL	NULL	NULL	NULL	KSY3	List1	NULL	NULL	NULL	NULL	NULL	NULL	NULL	NULL	NULL	1	{/}	2	3	158239	0	{/}	262	158501
좌우반구com(CVF, UVF, BVF)_4	4	1	<?xml version="1.0"?>\n<Clock xmlns:dt="urn:schemas-microsoft-com:datatypes"><Description dt:dt="string">E-Prime Primary Realtime Clock</Description><StartTime><Timestamp dt:dt="int">0</Timestamp><DateUtc dt:dt="string">2023-09-06T03:02:24Z</DateUtc></StartTime><FrequencyChanges><FrequencyChange><Frequency dt:dt="r8">10000000</Frequency><Timestamp dt:dt="r8">10166883319519</Timestamp><Current dt:…	좌우반구com(CVF, UVF, BVF)_4-004-1	60	1.0.0.169	1	697803269	Professional	2.0.10.356	2.0.10.356	09-06-2023	2023-09-06 오전 3:02:25	12:02:25	2.0.10.252	361		2	z	미략	NULL	NULL	NULL	NULL	NULL	NULL	103	1	97	KSY4	List3	NULL	NULL	NULL	NULL	NULL	NULL	NULL	NULL	NULL	1	z	2	3	1071271	0	z	509	1071780
좌우반구com(CVF, UVF, BVF)_4	4	1	<?xml version="1.0"?>\n<Clock xmlns:dt="urn:schemas-microsoft-com:datatypes"><Description dt:dt="string">E-Prime Primary Realtime Clock</Description><StartTime><Timestamp dt:dt="int">0</Timestamp><DateUtc dt:dt="string">2023-09-06T03:02:24Z</DateUtc></StartTime><FrequencyChanges><FrequencyChange><Frequency dt:dt="r8">10000000</Frequency><Timestamp dt:dt="r8">10166883319519</Timestamp><Current dt:…	좌우반구com(CVF, UVF, BVF)_4-004-1	60	1.0.0.169	1	697803269	Professional	2.0.10.356	2.0.10.356	09-06-2023	2023-09-06 오전 3:02:25	12:02:25	2.0.10.252	29		1	{/}	밀수	124	1	29	NULL	NULL	NULL	NULL	NULL	NULL	KSY3	List1	NULL	NULL	NULL	NULL	NULL	NULL	NULL	NULL	NULL	1	{/}	2	3	106156	0	{/}	458	106614
좌우반구com(CVF, UVF, BVF)_4	4	1	<?xml version="1.0"?>\n<Clock xmlns:dt="urn:schemas-microsoft-com:datatypes"><Description dt:dt="string">E-Prime Primary Realtime Clock</Description><StartTime><Timestamp dt:dt="int">0</Timestamp><DateUtc dt:dt="string">2023-09-06T03:02:24Z</DateUtc></StartTime><FrequencyChanges><FrequencyChange><Frequency dt:dt="r8">10000000</Frequency><Timestamp dt:dt="r8">10166883319519</Timestamp><Current dt:…	좌우반구com(CVF, UVF, BVF)_4-004-1	60	1.0.0.169	1	697803269	Professional	2.0.10.356	2.0.10.356	09-06-2023	2023-09-06 오전 3:02:25	12:02:25	2.0.10.252	68		2	z	밀헤	53	1	68	NULL	NULL	NULL	NULL	NULL	NULL	KSY3	List1	NULL	NULL	NULL	NULL	NULL	NULL	NULL	NULL	NULL	1	z	3	3	206639	0	z	502	207141
좌우반구com(CVF, UVF, BVF)_4	4	1	<?xml version="1.0"?>\n<Clock xmlns:dt="urn:schemas-microsoft-com:datatypes"><Description dt:dt="string">E-Prime Primary Realtime Clock</Description><StartTime><Timestamp dt:dt="int">0</Timestamp><DateUtc dt:dt="string">2023-09-06T03:02:24Z</DateUtc></StartTime><FrequencyChanges><FrequencyChange><Frequency dt:dt="r8">10000000</Frequency><Timestamp dt:dt="r8">10166883319519</Timestamp><Current dt:…	좌우반구com(CVF, UVF, BVF)_4-004-1	60	1.0.0.169	1	697803269	Professional	2.0.10.356	2.0.10.356	09-06-2023	2023-09-06 오전 3:02:25	12:02:25	2.0.10.252	389		2	z	박낌	NULL	NULL	NULL	NULL	NULL	NULL	129	1	125	KSY	List3	0		2	0	1144222	183		0	0	1	z	2	3	1144405	0	z	327	1144732
좌우반구com(CVF, UVF, BVF)_4	4	1	<?xml version="1.0"?>\n<Clock xmlns:dt="urn:schemas-microsoft-com:datatypes"><Description dt:dt="string">E-Prime Primary Realtime Clock</Description><StartTime><Timestamp dt:dt="int">0</Timestamp><DateUtc dt:dt="string">2023-09-06T03:02:24Z</DateUtc></StartTime><FrequencyChanges><FrequencyChange><Frequency dt:dt="r8">10000000</Frequency><Timestamp dt:dt="r8">10166883319519</Timestamp><Current dt:…	좌우반구com(CVF, UVF, BVF)_4-004-1	60	1.0.0.169	1	697803269	Professional	2.0.10.356	2.0.10.356	09-06-2023	2023-09-06 오전 3:02:25	12:02:25	2.0.10.252	160		1	{/}	반응	NULL	NULL	NULL	30	1	28	NULL	NULL	NULL	KSY3	List2	NULL	NULL	NULL	NULL	NULL	NULL	NULL	NULL	NULL	1	{/}	2	3	493305	0	{/}	284	493589
좌우반구com(CVF, UVF, BVF)_4	4	1	<?xml version="1.0"?>\n<Clock xmlns:dt="urn:schemas-microsoft-com:datatypes"><Description dt:dt="string">E-Prime Primary Realtime Clock</Description><StartTime><Timestamp dt:dt="int">0</Timestamp><DateUtc dt:dt="string">2023-09-06T03:02:24Z</DateUtc></StartTime><FrequencyChanges><FrequencyChange><Frequency dt:dt="r8">10000000</Frequency><Timestamp dt:dt="r8">10166883319519</Timestamp><Current dt:…	좌우반구com(CVF, UVF, BVF)_4-004-1	60	1.0.0.169	1	697803269	Professional	2.0.10.356	2.0.10.356	09-06-2023	2023-09-06 오전 3:02:25	12:02:25	2.0.10.252	324		1	{/}	발길	NULL	NULL	NULL	NULL	NULL	NULL	60	1	60	KSY3	List3	NULL	NULL	NULL	NULL	NULL	NULL	NULL	NULL	NULL	1	{/}	2	4	975655	0	{/}	453	976108
좌우반구com(CVF, UVF, BVF)_4	4	1	<?xml version="1.0"?>\n<Clock xmlns:dt="urn:schemas-microsoft-com:datatypes"><Description dt:dt="string">E-Prime Primary Realtime Clock</Description><StartTime><Timestamp dt:dt="int">0</Timestamp><DateUtc dt:dt="string">2023-09-06T03:02:24Z</DateUtc></StartTime><FrequencyChanges><FrequencyChange><Frequency dt:dt="r8">10000000</Frequency><Timestamp dt:dt="r8">10166883319519</Timestamp><Current dt:…	좌우반구com(CVF, UVF, BVF)_4-004-1	60	1.0.0.169	1	697803269	Professional	2.0.10.356	2.0.10.356	09-06-2023	2023-09-06 오전 3:02:25	12:02:25	2.0.10.252	270		2	z	발보	NULL	NULL	NULL	NULL	NULL	NULL	116	1	6	KSY2	List3	NULL	NULL	NULL	NULL	NULL	NULL	NULL	NULL	NULL	1	z	2	3	834205	0	z	456	834661
좌우반구com(CVF, UVF, BVF)_4	4	1	<?xml version="1.0"?>\n<Clock xmlns:dt="urn:schemas-microsoft-com:datatypes"><Description dt:dt="string">E-Prime Primary Realtime Clock</Description><StartTime><Timestamp dt:dt="int">0</Timestamp><DateUtc dt:dt="string">2023-09-06T03:02:24Z</DateUtc></StartTime><FrequencyChanges><FrequencyChange><Frequency dt:dt="r8">10000000</Frequency><Timestamp dt:dt="r8">10166883319519</Timestamp><Current dt:…	좌우반구com(CVF, UVF, BVF)_4-004-1	60	1.0.0.169	1	697803269	Professional	2.0.10.356	2.0.10.356	09-06-2023	2023-09-06 오전 3:02:25	12:02:25	2.0.10.252	56		2	z	발횟	62	1	56	NULL	NULL	NULL	NULL	NULL	NULL	KSY4	List1	NULL	NULL	NULL	NULL	NULL	NULL	NULL	NULL	NULL	0	z	2	3	175839	0	{/}	598	176437
좌우반구com(CVF, UVF, BVF)_4	4	1	<?xml version="1.0"?>\n<Clock xmlns:dt="urn:schemas-microsoft-com:datatypes"><Description dt:dt="string">E-Prime Primary Realtime Clock</Description><StartTime><Timestamp dt:dt="int">0</Timestamp><DateUtc dt:dt="string">2023-09-06T03:02:24Z</DateUtc></StartTime><FrequencyChanges><FrequencyChange><Frequency dt:dt="r8">10000000</Frequency><Timestamp dt:dt="r8">10166883319519</Timestamp><Current dt:…	좌우반구com(CVF, UVF, BVF)_4-004-1	60	1.0.0.169	1	697803269	Professional	2.0.10.356	2.0.10.356	09-06-2023	2023-09-06 오전 3:02:25	12:02:25	2.0.10.252	394		1	{/}	방법	NULL	NULL	NULL	NULL	NULL	NULL	12	1	130	KSY3	List3	NULL	NULL	NULL	NULL	NULL	NULL	NULL	NULL	NULL	1	{/}	2	3	1157538	0	{/}	306	1157844
좌우반구com(CVF, UVF, BVF)_4	4	1	<?xml version="1.0"?>\n<Clock xmlns:dt="urn:schemas-microsoft-com:datatypes"><Description dt:dt="string">E-Prime Primary Realtime Clock</Description><StartTime><Timestamp dt:dt="int">0</Timestamp><DateUtc dt:dt="string">2023-09-06T03:02:24Z</DateUtc></StartTime><FrequencyChanges><FrequencyChange><Frequency dt:dt="r8">10000000</Frequency><Timestamp dt:dt="r8">10166883319519</Timestamp><Current dt:…	좌우반구com(CVF, UVF, BVF)_4-004-1	60	1.0.0.169	1	697803269	Professional	2.0.10.356	2.0.10.356	09-06-2023	2023-09-06 오전 3:02:25	12:02:25	2.0.10.252	397		2	z	배심	NULL	NULL	NULL	NULL	NULL	NULL	107	1	133	KSY2	List3	NULL	NULL	NULL	NULL	NULL	NULL	NULL	NULL	NULL	0	z	2	4	1165422	0	{/}	654	1166076
좌우반구com(CVF, UVF, BVF)_4	4	1	<?xml version="1.0"?>\n<Clock xmlns:dt="urn:schemas-microsoft-com:datatypes"><Description dt:dt="string">E-Prime Primary Realtime Clock</Description><StartTime><Timestamp dt:dt="int">0</Timestamp><DateUtc dt:dt="string">2023-09-06T03:02:24Z</DateUtc></StartTime><FrequencyChanges><FrequencyChange><Frequency dt:dt="r8">10000000</Frequency><Timestamp dt:dt="r8">10166883319519</Timestamp><Current dt:…	좌우반구com(CVF, UVF, BVF)_4-004-1	60	1.0.0.169	1	697803269	Professional	2.0.10.356	2.0.10.356	09-06-2023	2023-09-06 오전 3:02:25	12:02:25	2.0.10.252	83		2	z	버구	90	1	83	NULL	NULL	NULL	NULL	NULL	NULL	KSY3	List1	NULL	NULL	NULL	NULL	NULL	NULL	NULL	NULL	NULL	1	z	2	3	245389	0	z	400	245789
좌우반구com(CVF, UVF, BVF)_4	4	1	<?xml version="1.0"?>\n<Clock xmlns:dt="urn:schemas-microsoft-com:datatypes"><Description dt:dt="string">E-Prime Primary Realtime Clock</Description><StartTime><Timestamp dt:dt="int">0</Timestamp><DateUtc dt:dt="string">2023-09-06T03:02:24Z</DateUtc></StartTime><FrequencyChanges><FrequencyChange><Frequency dt:dt="r8">10000000</Frequency><Timestamp dt:dt="r8">10166883319519</Timestamp><Current dt:…	좌우반구com(CVF, UVF, BVF)_4-004-1	60	1.0.0.169	1	697803269	Professional	2.0.10.356	2.0.10.356	09-06-2023	2023-09-06 오전 3:02:25	12:02:25	2.0.10.252	242		1	{/}	버스	NULL	NULL	NULL	108	1	110	NULL	NULL	NULL	KSY3	List2	NULL	NULL	NULL	NULL	NULL	NULL	NULL	NULL	NULL	1	{/}	2	3	707622	0	{/}	319	707941
좌우반구com(CVF, UVF, BVF)_4	4	1	<?xml version="1.0"?>\n<Clock xmlns:dt="urn:schemas-microsoft-com:datatypes"><Description dt:dt="string">E-Prime Primary Realtime Clock</Description><StartTime><Timestamp dt:dt="int">0</Timestamp><DateUtc dt:dt="string">2023-09-06T03:02:24Z</DateUtc></StartTime><FrequencyChanges><FrequencyChange><Frequency dt:dt="r8">10000000</Frequency><Timestamp dt:dt="r8">10166883319519</Timestamp><Current dt:…	좌우반구com(CVF, UVF, BVF)_4-004-1	60	1.0.0.169	1	697803269	Professional	2.0.10.356	2.0.10.356	09-06-2023	2023-09-06 오전 3:02:25	12:02:25	2.0.10.252	80		2	z	버현	34	1	80	NULL	NULL	NULL	NULL	NULL	NULL	KSY2	List1	NULL	NULL	NULL	NULL	NULL	NULL	NULL	NULL	NULL	1	z	2	4	237773	0	z	408	238181
좌우반구com(CVF, UVF, BVF)_4	4	1	<?xml version="1.0"?>\n<Clock xmlns:dt="urn:schemas-microsoft-com:datatypes"><Description dt:dt="string">E-Prime Primary Realtime Clock</Description><StartTime><Timestamp dt:dt="int">0</Timestamp><DateUtc dt:dt="string">2023-09-06T03:02:24Z</DateUtc></StartTime><FrequencyChanges><FrequencyChange><Frequency dt:dt="r8">10000000</Frequency><Timestamp dt:dt="r8">10166883319519</Timestamp><Current dt:…	좌우반구com(CVF, UVF, BVF)_4-004-1	60	1.0.0.169	1	697803269	Professional	2.0.10.356	2.0.10.356	09-06-2023	2023-09-06 오전 3:02:25	12:02:25	2.0.10.252	47		2	z	법낌	54	1	47	NULL	NULL	NULL	NULL	NULL	NULL	KSY3	List1	NULL	NULL	NULL	NULL	NULL	NULL	NULL	NULL	NULL	1	z	2	3	153106	0	z	403	153509
좌우반구com(CVF, UVF, BVF)_4	4	1	<?xml version="1.0"?>\n<Clock xmlns:dt="urn:schemas-microsoft-com:datatypes"><Description dt:dt="string">E-Prime Primary Realtime Clock</Description><StartTime><Timestamp dt:dt="int">0</Timestamp><DateUtc dt:dt="string">2023-09-06T03:02:24Z</DateUtc></StartTime><FrequencyChanges><FrequencyChange><Frequency dt:dt="r8">10000000</Frequency><Timestamp dt:dt="r8">10166883319519</Timestamp><Current dt:…	좌우반구com(CVF, UVF, BVF)_4-004-1	60	1.0.0.169	1	697803269	Professional	2.0.10.356	2.0.10.356	09-06-2023	2023-09-06 오전 3:02:25	12:02:25	2.0.10.252	58		1	{/}	별개	131	1	58	NULL	NULL	NULL	NULL	NULL	NULL	KSY3	List1	NULL	NULL	NULL	NULL	NULL	NULL	NULL	NULL	NULL	1	{/}	2	4	181273	0	{/}	356	181629
좌우반구com(CVF, UVF, BVF)_4	4	1	<?xml version="1.0"?>\n<Clock xmlns:dt="urn:schemas-microsoft-com:datatypes"><Description dt:dt="string">E-Prime Primary Realtime Clock</Description><StartTime><Timestamp dt:dt="int">0</Timestamp><DateUtc dt:dt="string">2023-09-06T03:02:24Z</DateUtc></StartTime><FrequencyChanges><FrequencyChange><Frequency dt:dt="r8">10000000</Frequency><Timestamp dt:dt="r8">10166883319519</Timestamp><Current dt:…	좌우반구com(CVF, UVF, BVF)_4-004-1	60	1.0.0.169	1	697803269	Professional	2.0.10.356	2.0.10.356	09-06-2023	2023-09-06 오전 3:02:25	12:02:25	2.0.10.252	291		1	{/}	별미	NULL	NULL	NULL	NULL	NULL	NULL	92	1	27	KSY3	List3	NULL	NULL	NULL	NULL	NULL	NULL	NULL	NULL	NULL	1	{/}	2	3	889455	0	{/}	469	889924
좌우반구com(CVF, UVF, BVF)_4	4	1	<?xml version="1.0"?>\n<Clock xmlns:dt="urn:schemas-microsoft-com:datatypes"><Description dt:dt="string">E-Prime Primary Realtime Clock</Description><StartTime><Timestamp dt:dt="int">0</Timestamp><DateUtc dt:dt="string">2023-09-06T03:02:24Z</DateUtc></StartTime><FrequencyChanges><FrequencyChange><Frequency dt:dt="r8">10000000</Frequency><Timestamp dt:dt="r8">10166883319519</Timestamp><Current dt:…	좌우반구com(CVF, UVF, BVF)_4-004-1	60	1.0.0.169	1	697803269	Professional	2.0.10.356	2.0.10.356	09-06-2023	2023-09-06 오전 3:02:25	12:02:25	2.0.10.252	238		1	{/}	보고	NULL	NULL	NULL	29	1	106	NULL	NULL	NULL	KSY3	List2	NULL	NULL	NULL	NULL	NULL	NULL	NULL	NULL	NULL	1	{/}	2	4	697122	0	{/}	443	697565
좌우반구com(CVF, UVF, BVF)_4	4	1	<?xml version="1.0"?>\n<Clock xmlns:dt="urn:schemas-microsoft-com:datatypes"><Description dt:dt="string">E-Prime Primary Realtime Clock</Description><StartTime><Timestamp dt:dt="int">0</Timestamp><DateUtc dt:dt="string">2023-09-06T03:02:24Z</DateUtc></StartTime><FrequencyChanges><FrequencyChange><Frequency dt:dt="r8">10000000</Frequency><Timestamp dt:dt="r8">10166883319519</Timestamp><Current dt:…	좌우반구com(CVF, UVF, BVF)_4-004-1	60	1.0.0.169	1	697803269	Professional	2.0.10.356	2.0.10.356	09-06-2023	2023-09-06 오전 3:02:25	12:02:25	2.0.10.252	149		1	{/}	본인	NULL	NULL	NULL	86	1	17	NULL	NULL	NULL	KSY3	List2	NULL	NULL	NULL	NULL	NULL	NULL	NULL	NULL	NULL	1	{/}	2	3	464972	0	{/}	297	465269
좌우반구com(CVF, UVF, BVF)_4	4	1	<?xml version="1.0"?>\n<Clock xmlns:dt="urn:schemas-microsoft-com:datatypes"><Description dt:dt="string">E-Prime Primary Realtime Clock</Description><StartTime><Timestamp dt:dt="int">0</Timestamp><DateUtc dt:dt="string">2023-09-06T03:02:24Z</DateUtc></StartTime><FrequencyChanges><FrequencyChange><Frequency dt:dt="r8">10000000</Frequency><Timestamp dt:dt="r8">10166883319519</Timestamp><Current dt:…	좌우반구com(CVF, UVF, BVF)_4-004-1	60	1.0.0.169	1	697803269	Professional	2.0.10.356	2.0.10.356	09-06-2023	2023-09-06 오전 3:02:25	12:02:25	2.0.10.252	199		2	z	본중	NULL	NULL	NULL	1	1	67	NULL	NULL	NULL	KSY2	List2	NULL	NULL	NULL	NULL	NULL	NULL	NULL	NULL	NULL	1	z	2	3	594855	0	z	406	595261
좌우반구com(CVF, UVF, BVF)_4	4	1	<?xml version="1.0"?>\n<Clock xmlns:dt="urn:schemas-microsoft-com:datatypes"><Description dt:dt="string">E-Prime Primary Realtime Clock</Description><StartTime><Timestamp dt:dt="int">0</Timestamp><DateUtc dt:dt="string">2023-09-06T03:02:24Z</DateUtc></StartTime><FrequencyChanges><FrequencyChange><Frequency dt:dt="r8">10000000</Frequency><Timestamp dt:dt="r8">10166883319519</Timestamp><Current dt:…	좌우반구com(CVF, UVF, BVF)_4-004-1	60	1.0.0.169	1	697803269	Professional	2.0.10.356	2.0.10.356	09-06-2023	2023-09-06 오전 3:02:25	12:02:25	2.0.10.252	224		1	{/}	봉사	NULL	NULL	NULL	102	1	92	NULL	NULL	NULL	KSY3	List2	NULL	NULL	NULL	NULL	NULL	NULL	NULL	NULL	NULL	1	{/}	2	3	661422	0	{/}	327	661749
좌우반구com(CVF, UVF, BVF)_4	4	1	<?xml version="1.0"?>\n<Clock xmlns:dt="urn:schemas-microsoft-com:datatypes"><Description dt:dt="string">E-Prime Primary Realtime Clock</Description><StartTime><Timestamp dt:dt="int">0</Timestamp><DateUtc dt:dt="string">2023-09-06T03:02:24Z</DateUtc></StartTime><FrequencyChanges><FrequencyChange><Frequency dt:dt="r8">10000000</Frequency><Timestamp dt:dt="r8">10166883319519</Timestamp><Current dt:…	좌우반구com(CVF, UVF, BVF)_4-004-1	60	1.0.0.169	1	697803269	Professional	2.0.10.356	2.0.10.356	09-06-2023	2023-09-06 오전 3:02:25	12:02:25	2.0.10.252	367		2	z	봉택	NULL	NULL	NULL	NULL	NULL	NULL	57	1	103	KSY2	List3	NULL	NULL	NULL	NULL	NULL	NULL	NULL	NULL	NULL	1	z	2	3	1087638	0	z	294	1087932
좌우반구com(CVF, UVF, BVF)_4	4	1	<?xml version="1.0"?>\n<Clock xmlns:dt="urn:schemas-microsoft-com:datatypes"><Description dt:dt="string">E-Prime Primary Realtime Clock</Description><StartTime><Timestamp dt:dt="int">0</Timestamp><DateUtc dt:dt="string">2023-09-06T03:02:24Z</DateUtc></StartTime><FrequencyChanges><FrequencyChange><Frequency dt:dt="r8">10000000</Frequency><Timestamp dt:dt="r8">10166883319519</Timestamp><Current dt:…	좌우반구com(CVF, UVF, BVF)_4-004-1	60	1.0.0.169	1	697803269	Professional	2.0.10.356	2.0.10.356	09-06-2023	2023-09-06 오전 3:02:25	12:02:25	2.0.10.252	164		1	{/}	부대	NULL	NULL	NULL	14	1	32	NULL	NULL	NULL	KSY3	List2	NULL	NULL	NULL	NULL	NULL	NULL	NULL	NULL	NULL	1	{/}	2	4	503739	0	{/}	322	504061
좌우반구com(CVF, UVF, BVF)_4	4	1	<?xml version="1.0"?>\n<Clock xmlns:dt="urn:schemas-microsoft-com:datatypes"><Description dt:dt="string">E-Prime Primary Realtime Clock</Description><StartTime><Timestamp dt:dt="int">0</Timestamp><DateUtc dt:dt="string">2023-09-06T03:02:24Z</DateUtc></StartTime><FrequencyChanges><FrequencyChange><Frequency dt:dt="r8">10000000</Frequency><Timestamp dt:dt="r8">10166883319519</Timestamp><Current dt:…	좌우반구com(CVF, UVF, BVF)_4-004-1	60	1.0.0.169	1	697803269	Professional	2.0.10.356	2.0.10.356	09-06-2023	2023-09-06 오전 3:02:25	12:02:25	2.0.10.252	315		1	{/}	부스	NULL	NULL	NULL	NULL	NULL	NULL	133	1	51	KSY3	List3	NULL	NULL	NULL	NULL	NULL	NULL	NULL	NULL	NULL	0	{/}	2	3	952321	0	z	683	953004
좌우반구com(CVF, UVF, BVF)_4	4	1	<?xml version="1.0"?>\n<Clock xmlns:dt="urn:schemas-microsoft-com:datatypes"><Description dt:dt="string">E-Prime Primary Realtime Clock</Description><StartTime><Timestamp dt:dt="int">0</Timestamp><DateUtc dt:dt="string">2023-09-06T03:02:24Z</DateUtc></StartTime><FrequencyChanges><FrequencyChange><Frequency dt:dt="r8">10000000</Frequency><Timestamp dt:dt="r8">10166883319519</Timestamp><Current dt:…	좌우반구com(CVF, UVF, BVF)_4-004-1	60	1.0.0.169	1	697803269	Professional	2.0.10.356	2.0.10.356	09-06-2023	2023-09-06 오전 3:02:25	12:02:25	2.0.10.252	41		2	z	분낌	81	1	41	NULL	NULL	NULL	NULL	NULL	NULL	KSY	List1	0		3	-1	137372	184		0	0	1	z	2	4	137556	0	z	321	137877
좌우반구com(CVF, UVF, BVF)_4	4	1	<?xml version="1.0"?>\n<Clock xmlns:dt="urn:schemas-microsoft-com:datatypes"><Description dt:dt="string">E-Prime Primary Realtime Clock</Description><StartTime><Timestamp dt:dt="int">0</Timestamp><DateUtc dt:dt="string">2023-09-06T03:02:24Z</DateUtc></StartTime><FrequencyChanges><FrequencyChange><Frequency dt:dt="r8">10000000</Frequency><Timestamp dt:dt="r8">10166883319519</Timestamp><Current dt:…	좌우반구com(CVF, UVF, BVF)_4-004-1	60	1.0.0.169	1	697803269	Professional	2.0.10.356	2.0.10.356	09-06-2023	2023-09-06 오전 3:02:25	12:02:25	2.0.10.252	104		1	{/}	분류	75	1	104	NULL	NULL	NULL	NULL	NULL	NULL	KSY3	List1	NULL	NULL	NULL	NULL	NULL	NULL	NULL	NULL	NULL	1	{/}	2	3	299622	0	{/}	303	299925
좌우반구com(CVF, UVF, BVF)_4	4	1	<?xml version="1.0"?>\n<Clock xmlns:dt="urn:schemas-microsoft-com:datatypes"><Description dt:dt="string">E-Prime Primary Realtime Clock</Description><StartTime><Timestamp dt:dt="int">0</Timestamp><DateUtc dt:dt="string">2023-09-06T03:02:24Z</DateUtc></StartTime><FrequencyChanges><FrequencyChange><Frequency dt:dt="r8">10000000</Frequency><Timestamp dt:dt="r8">10166883319519</Timestamp><Current dt:…	좌우반구com(CVF, UVF, BVF)_4-004-1	60	1.0.0.169	1	697803269	Professional	2.0.10.356	2.0.10.356	09-06-2023	2023-09-06 오전 3:02:25	12:02:25	2.0.10.252	192		1	{/}	분석	NULL	NULL	NULL	75	1	60	NULL	NULL	NULL	KSY3	List2	NULL	NULL	NULL	NULL	NULL	NULL	NULL	NULL	NULL	1	{/}	2	4	576789	0	{/}	360	577149
좌우반구com(CVF, UVF, BVF)_4	4	1	<?xml version="1.0"?>\n<Clock xmlns:dt="urn:schemas-microsoft-com:datatypes"><Description dt:dt="string">E-Prime Primary Realtime Clock</Description><StartTime><Timestamp dt:dt="int">0</Timestamp><DateUtc dt:dt="string">2023-09-06T03:02:24Z</DateUtc></StartTime><FrequencyChanges><FrequencyChange><Frequency dt:dt="r8">10000000</Frequency><Timestamp dt:dt="r8">10166883319519</Timestamp><Current dt:…	좌우반구com(CVF, UVF, BVF)_4-004-1	60	1.0.0.169	1	697803269	Professional	2.0.10.356	2.0.10.356	09-06-2023	2023-09-06 오전 3:02:25	12:02:25	2.0.10.252	303		1	{/}	분포	NULL	NULL	NULL	NULL	NULL	NULL	23	1	39	KSY3	List3	NULL	NULL	NULL	NULL	NULL	NULL	NULL	NULL	NULL	1	{/}	2	3	921671	0	{/}	478	922149
좌우반구com(CVF, UVF, BVF)_4	4	1	<?xml version="1.0"?>\n<Clock xmlns:dt="urn:schemas-microsoft-com:datatypes"><Description dt:dt="string">E-Prime Primary Realtime Clock</Description><StartTime><Timestamp dt:dt="int">0</Timestamp><DateUtc dt:dt="string">2023-09-06T03:02:24Z</DateUtc></StartTime><FrequencyChanges><FrequencyChange><Frequency dt:dt="r8">10000000</Frequency><Timestamp dt:dt="r8">10166883319519</Timestamp><Current dt:…	좌우반구com(CVF, UVF, BVF)_4-004-1	60	1.0.0.169	1	697803269	Professional	2.0.10.356	2.0.10.356	09-06-2023	2023-09-06 오전 3:02:25	12:02:25	2.0.10.252	316		1	{/}	비교	NULL	NULL	NULL	NULL	NULL	NULL	130	1	52	KSY3	List3	NULL	NULL	NULL	NULL	NULL	NULL	NULL	NULL	NULL	1	{/}	2	4	955205	0	{/}	320	955525
좌우반구com(CVF, UVF, BVF)_4	4	1	<?xml version="1.0"?>\n<Clock xmlns:dt="urn:schemas-microsoft-com:datatypes"><Description dt:dt="string">E-Prime Primary Realtime Clock</Description><StartTime><Timestamp dt:dt="int">0</Timestamp><DateUtc dt:dt="string">2023-09-06T03:02:24Z</DateUtc></StartTime><FrequencyChanges><FrequencyChange><Frequency dt:dt="r8">10000000</Frequency><Timestamp dt:dt="r8">10166883319519</Timestamp><Current dt:…	좌우반구com(CVF, UVF, BVF)_4-004-1	60	1.0.0.169	1	697803269	Professional	2.0.10.356	2.0.10.356	09-06-2023	2023-09-06 오전 3:02:25	12:02:25	2.0.10.252	181		2	z	비껍	NULL	NULL	NULL	2	1	49	NULL	NULL	NULL	KSY4	List2	NULL	NULL	NULL	NULL	NULL	NULL	NULL	NULL	NULL	1	z	2	4	548106	0	z	459	548565
좌우반구com(CVF, UVF, BVF)_4	4	1	<?xml version="1.0"?>\n<Clock xmlns:dt="urn:schemas-microsoft-com:datatypes"><Description dt:dt="string">E-Prime Primary Realtime Clock</Description><StartTime><Timestamp dt:dt="int">0</Timestamp><DateUtc dt:dt="string">2023-09-06T03:02:24Z</DateUtc></StartTime><FrequencyChanges><FrequencyChange><Frequency dt:dt="r8">10000000</Frequency><Timestamp dt:dt="r8">10166883319519</Timestamp><Current dt:…	좌우반구com(CVF, UVF, BVF)_4-004-1	60	1.0.0.169	1	697803269	Professional	2.0.10.356	2.0.10.356	09-06-2023	2023-09-06 오전 3:02:25	12:02:25	2.0.10.252	378		2	z	비략	NULL	NULL	NULL	NULL	NULL	NULL	111	1	114	KSY2	List3	NULL	NULL	NULL	NULL	NULL	NULL	NULL	NULL	NULL	1	z	2	3	1115938	0	z	450	1116388
좌우반구com(CVF, UVF, BVF)_4	4	1	<?xml version="1.0"?>\n<Clock xmlns:dt="urn:schemas-microsoft-com:datatypes"><Description dt:dt="string">E-Prime Primary Realtime Clock</Description><StartTime><Timestamp dt:dt="int">0</Timestamp><DateUtc dt:dt="string">2023-09-06T03:02:24Z</DateUtc></StartTime><FrequencyChanges><FrequencyChange><Frequency dt:dt="r8">10000000</Frequency><Timestamp dt:dt="r8">10166883319519</Timestamp><Current dt:…	좌우반구com(CVF, UVF, BVF)_4-004-1	60	1.0.0.169	1	697803269	Professional	2.0.10.356	2.0.10.356	09-06-2023	2023-09-06 오전 3:02:25	12:02:25	2.0.10.252	156		1	{/}	비상	NULL	NULL	NULL	6	1	24	NULL	NULL	NULL	KSY3	List2	NULL	NULL	NULL	NULL	NULL	NULL	NULL	NULL	NULL	1	{/}	2	3	482905	0	{/}	340	483245
좌우반구com(CVF, UVF, BVF)_4	4	1	<?xml version="1.0"?>\n<Clock xmlns:dt="urn:schemas-microsoft-com:datatypes"><Description dt:dt="string">E-Prime Primary Realtime Clock</Description><StartTime><Timestamp dt:dt="int">0</Timestamp><DateUtc dt:dt="string">2023-09-06T03:02:24Z</DateUtc></StartTime><FrequencyChanges><FrequencyChange><Frequency dt:dt="r8">10000000</Frequency><Timestamp dt:dt="r8">10166883319519</Timestamp><Current dt:…	좌우반구com(CVF, UVF, BVF)_4-004-1	60	1.0.0.169	1	697803269	Professional	2.0.10.356	2.0.10.356	09-06-2023	2023-09-06 오전 3:02:25	12:02:25	2.0.10.252	221		1	{/}	비용	NULL	NULL	NULL	8	1	89	NULL	NULL	NULL	KSY3	List2	NULL	NULL	NULL	NULL	NULL	NULL	NULL	NULL	NULL	1	{/}	2	4	653439	0	{/}	374	653813
좌우반구com(CVF, UVF, BVF)_4	4	1	<?xml version="1.0"?>\n<Clock xmlns:dt="urn:schemas-microsoft-com:datatypes"><Description dt:dt="string">E-Prime Primary Realtime Clock</Description><StartTime><Timestamp dt:dt="int">0</Timestamp><DateUtc dt:dt="string">2023-09-06T03:02:24Z</DateUtc></StartTime><FrequencyChanges><FrequencyChange><Frequency dt:dt="r8">10000000</Frequency><Timestamp dt:dt="r8">10166883319519</Timestamp><Current dt:…	좌우반구com(CVF, UVF, BVF)_4-004-1	60	1.0.0.169	1	697803269	Professional	2.0.10.356	2.0.10.356	09-06-2023	2023-09-06 오전 3:02:25	12:02:25	2.0.10.252	38		1	{/}	비판	31	1	38	NULL	NULL	NULL	NULL	NULL	NULL	KSY3	List1	NULL	NULL	NULL	NULL	NULL	NULL	NULL	NULL	NULL	1	{/}	2	3	129939	0	{/}	322	130261
좌우반구com(CVF, UVF, BVF)_4	4	1	<?xml version="1.0"?>\n<Clock xmlns:dt="urn:schemas-microsoft-com:datatypes"><Description dt:dt="string">E-Prime Primary Realtime Clock</Description><StartTime><Timestamp dt:dt="int">0</Timestamp><DateUtc dt:dt="string">2023-09-06T03:02:24Z</DateUtc></StartTime><FrequencyChanges><FrequencyChange><Frequency dt:dt="r8">10000000</Frequency><Timestamp dt:dt="r8">10166883319519</Timestamp><Current dt:…	좌우반구com(CVF, UVF, BVF)_4-004-1	60	1.0.0.169	1	697803269	Professional	2.0.10.356	2.0.10.356	09-06-2023	2023-09-06 오전 3:02:25	12:02:25	2.0.10.252	48		1	{/}	빈도	132	1	48	NULL	NULL	NULL	NULL	NULL	NULL	KSY3	List1	NULL	NULL	NULL	NULL	NULL	NULL	NULL	NULL	NULL	1	{/}	2	4	155706	0	{/}	339	156045
좌우반구com(CVF, UVF, BVF)_4	4	1	<?xml version="1.0"?>\n<Clock xmlns:dt="urn:schemas-microsoft-com:datatypes"><Description dt:dt="string">E-Prime Primary Realtime Clock</Description><StartTime><Timestamp dt:dt="int">0</Timestamp><DateUtc dt:dt="string">2023-09-06T03:02:24Z</DateUtc></StartTime><FrequencyChanges><FrequencyChange><Frequency dt:dt="r8">10000000</Frequency><Timestamp dt:dt="r8">10166883319519</Timestamp><Current dt:…	좌우반구com(CVF, UVF, BVF)_4-004-1	60	1.0.0.169	1	697803269	Professional	2.0.10.356	2.0.10.356	09-06-2023	2023-09-06 오전 3:02:25	12:02:25	2.0.10.252	130		2	z	빈략	24	1	130	NULL	NULL	NULL	NULL	NULL	NULL	KSY	List1	0		2	0	365489	184		0	0	1	z	2	4	365673	0	z	588	366261
좌우반구com(CVF, UVF, BVF)_4	4	1	<?xml version="1.0"?>\n<Clock xmlns:dt="urn:schemas-microsoft-com:datatypes"><Description dt:dt="string">E-Prime Primary Realtime Clock</Description><StartTime><Timestamp dt:dt="int">0</Timestamp><DateUtc dt:dt="string">2023-09-06T03:02:24Z</DateUtc></StartTime><FrequencyChanges><FrequencyChange><Frequency dt:dt="r8">10000000</Frequency><Timestamp dt:dt="r8">10166883319519</Timestamp><Current dt:…	좌우반구com(CVF, UVF, BVF)_4-004-1	60	1.0.0.169	1	697803269	Professional	2.0.10.356	2.0.10.356	09-06-2023	2023-09-06 오전 3:02:25	12:02:25	2.0.10.252	129		2	z	빈비	38	1	129	NULL	NULL	NULL	NULL	NULL	NULL	KSY	List1	0		2	0	362922	184		0	0	1	z	2	4	363106	0	z	371	363477
좌우반구com(CVF, UVF, BVF)_4	4	1	<?xml version="1.0"?>\n<Clock xmlns:dt="urn:schemas-microsoft-com:datatypes"><Description dt:dt="string">E-Prime Primary Realtime Clock</Description><StartTime><Timestamp dt:dt="int">0</Timestamp><DateUtc dt:dt="string">2023-09-06T03:02:24Z</DateUtc></StartTime><FrequencyChanges><FrequencyChange><Frequency dt:dt="r8">10000000</Frequency><Timestamp dt:dt="r8">10166883319519</Timestamp><Current dt:…	좌우반구com(CVF, UVF, BVF)_4-004-1	60	1.0.0.169	1	697803269	Professional	2.0.10.356	2.0.10.356	09-06-2023	2023-09-06 오전 3:02:25	12:02:25	2.0.10.252	101		2	z	빈종	83	1	101	NULL	NULL	NULL	NULL	NULL	NULL	KSY2	List1	NULL	NULL	NULL	NULL	NULL	NULL	NULL	NULL	NULL	1	z	2	4	291973	0	z	408	292381
좌우반구com(CVF, UVF, BVF)_4	4	1	<?xml version="1.0"?>\n<Clock xmlns:dt="urn:schemas-microsoft-com:datatypes"><Description dt:dt="string">E-Prime Primary Realtime Clock</Description><StartTime><Timestamp dt:dt="int">0</Timestamp><DateUtc dt:dt="string">2023-09-06T03:02:24Z</DateUtc></StartTime><FrequencyChanges><FrequencyChange><Frequency dt:dt="r8">10000000</Frequency><Timestamp dt:dt="r8">10166883319519</Timestamp><Current dt:…	좌우반구com(CVF, UVF, BVF)_4-004-1	60	1.0.0.169	1	697803269	Professional	2.0.10.356	2.0.10.356	09-06-2023	2023-09-06 오전 3:02:25	12:02:25	2.0.10.252	371		1	{/}	사건	NULL	NULL	NULL	NULL	NULL	NULL	39	1	107	KSY3	List3	NULL	NULL	NULL	NULL	NULL	NULL	NULL	NULL	NULL	1	{/}	2	4	1097722	0	{/}	331	1098053
좌우반구com(CVF, UVF, BVF)_4	4	1	<?xml version="1.0"?>\n<Clock xmlns:dt="urn:schemas-microsoft-com:datatypes"><Description dt:dt="string">E-Prime Primary Realtime Clock</Description><StartTime><Timestamp dt:dt="int">0</Timestamp><DateUtc dt:dt="string">2023-09-06T03:02:24Z</DateUtc></StartTime><FrequencyChanges><FrequencyChange><Frequency dt:dt="r8">10000000</Frequency><Timestamp dt:dt="r8">10166883319519</Timestamp><Current dt:…	좌우반구com(CVF, UVF, BVF)_4-004-1	60	1.0.0.169	1	697803269	Professional	2.0.10.356	2.0.10.356	09-06-2023	2023-09-06 오전 3:02:25	12:02:25	2.0.10.252	366		1	{/}	사과	NULL	NULL	NULL	NULL	NULL	NULL	86	1	102	KSY3	List3	NULL	NULL	NULL	NULL	NULL	NULL	NULL	NULL	NULL	1	{/}	2	3	1084988	0	{/}	448	1085436
좌우반구com(CVF, UVF, BVF)_4	4	1	<?xml version="1.0"?>\n<Clock xmlns:dt="urn:schemas-microsoft-com:datatypes"><Description dt:dt="string">E-Prime Primary Realtime Clock</Description><StartTime><Timestamp dt:dt="int">0</Timestamp><DateUtc dt:dt="string">2023-09-06T03:02:24Z</DateUtc></StartTime><FrequencyChanges><FrequencyChange><Frequency dt:dt="r8">10000000</Frequency><Timestamp dt:dt="r8">10166883319519</Timestamp><Current dt:…	좌우반구com(CVF, UVF, BVF)_4-004-1	60	1.0.0.169	1	697803269	Professional	2.0.10.356	2.0.10.356	09-06-2023	2023-09-06 오전 3:02:25	12:02:25	2.0.10.252	136		1	{/}	사례	NULL	NULL	NULL	70	1	4	NULL	NULL	NULL	KSY3	List2	NULL	NULL	NULL	NULL	NULL	NULL	NULL	NULL	NULL	1	{/}	2	4	431556	0	{/}	361	431917
좌우반구com(CVF, UVF, BVF)_4	4	1	<?xml version="1.0"?>\n<Clock xmlns:dt="urn:schemas-microsoft-com:datatypes"><Description dt:dt="string">E-Prime Primary Realtime Clock</Description><StartTime><Timestamp dt:dt="int">0</Timestamp><DateUtc dt:dt="string">2023-09-06T03:02:24Z</DateUtc></StartTime><FrequencyChanges><FrequencyChange><Frequency dt:dt="r8">10000000</Frequency><Timestamp dt:dt="r8">10166883319519</Timestamp><Current dt:…	좌우반구com(CVF, UVF, BVF)_4-004-1	60	1.0.0.169	1	697803269	Professional	2.0.10.356	2.0.10.356	09-06-2023	2023-09-06 오전 3:02:25	12:02:25	2.0.10.252	246		1	{/}	사상	NULL	NULL	NULL	20	1	114	NULL	NULL	NULL	KSY3	List2	NULL	NULL	NULL	NULL	NULL	NULL	NULL	NULL	NULL	1	{/}	2	4	717789	0	{/}	344	718133
좌우반구com(CVF, UVF, BVF)_4	4	1	<?xml version="1.0"?>\n<Clock xmlns:dt="urn:schemas-microsoft-com:datatypes"><Description dt:dt="string">E-Prime Primary Realtime Clock</Description><StartTime><Timestamp dt:dt="int">0</Timestamp><DateUtc dt:dt="string">2023-09-06T03:02:24Z</DateUtc></StartTime><FrequencyChanges><FrequencyChange><Frequency dt:dt="r8">10000000</Frequency><Timestamp dt:dt="r8">10166883319519</Timestamp><Current dt:…	좌우반구com(CVF, UVF, BVF)_4-004-1	60	1.0.0.169	1	697803269	Professional	2.0.10.356	2.0.10.356	09-06-2023	2023-09-06 오전 3:02:25	12:02:25	2.0.10.252	54		1	{/}	사안	32	1	54	NULL	NULL	NULL	NULL	NULL	NULL	KSY3	List1	NULL	NULL	NULL	NULL	NULL	NULL	NULL	NULL	NULL	1	{/}	2	3	170822	0	{/}	231	171053
좌우반구com(CVF, UVF, BVF)_4	4	1	<?xml version="1.0"?>\n<Clock xmlns:dt="urn:schemas-microsoft-com:datatypes"><Description dt:dt="string">E-Prime Primary Realtime Clock</Description><StartTime><Timestamp dt:dt="int">0</Timestamp><DateUtc dt:dt="string">2023-09-06T03:02:24Z</DateUtc></StartTime><FrequencyChanges><FrequencyChange><Frequency dt:dt="r8">10000000</Frequency><Timestamp dt:dt="r8">10166883319519</Timestamp><Current dt:…	좌우반구com(CVF, UVF, BVF)_4-004-1	60	1.0.0.169	1	697803269	Professional	2.0.10.356	2.0.10.356	09-06-2023	2023-09-06 오전 3:02:25	12:02:25	2.0.10.252	247		1	{/}	사이	NULL	NULL	NULL	43	1	115	NULL	NULL	NULL	KSY3	List2	NULL	NULL	NULL	NULL	NULL	NULL	NULL	NULL	NULL	1	{/}	2	3	720338	0	{/}	355	720693
좌우반구com(CVF, UVF, BVF)_4	4	1	<?xml version="1.0"?>\n<Clock xmlns:dt="urn:schemas-microsoft-com:datatypes"><Description dt:dt="string">E-Prime Primary Realtime Clock</Description><StartTime><Timestamp dt:dt="int">0</Timestamp><DateUtc dt:dt="string">2023-09-06T03:02:24Z</DateUtc></StartTime><FrequencyChanges><FrequencyChange><Frequency dt:dt="r8">10000000</Frequency><Timestamp dt:dt="r8">10166883319519</Timestamp><Current dt:…	좌우반구com(CVF, UVF, BVF)_4-004-1	60	1.0.0.169	1	697803269	Professional	2.0.10.356	2.0.10.356	09-06-2023	2023-09-06 오전 3:02:25	12:02:25	2.0.10.252	40		1	{/}	사전	43	1	40	NULL	NULL	NULL	NULL	NULL	NULL	KSY3	List1	NULL	NULL	NULL	NULL	NULL	NULL	NULL	NULL	NULL	1	{/}	2	4	135006	0	{/}	351	135357
좌우반구com(CVF, UVF, BVF)_4	4	1	<?xml version="1.0"?>\n<Clock xmlns:dt="urn:schemas-microsoft-com:datatypes"><Description dt:dt="string">E-Prime Primary Realtime Clock</Description><StartTime><Timestamp dt:dt="int">0</Timestamp><DateUtc dt:dt="string">2023-09-06T03:02:24Z</DateUtc></StartTime><FrequencyChanges><FrequencyChange><Frequency dt:dt="r8">10000000</Frequency><Timestamp dt:dt="r8">10166883319519</Timestamp><Current dt:…	좌우반구com(CVF, UVF, BVF)_4-004-1	60	1.0.0.169	1	697803269	Professional	2.0.10.356	2.0.10.356	09-06-2023	2023-09-06 오전 3:02:25	12:02:25	2.0.10.252	108		1	{/}	사진	41	1	108	NULL	NULL	NULL	NULL	NULL	NULL	KSY3	List1	NULL	NULL	NULL	NULL	NULL	NULL	NULL	NULL	NULL	1	{/}	2	4	309656	0	{/}	277	309933
좌우반구com(CVF, UVF, BVF)_4	4	1	<?xml version="1.0"?>\n<Clock xmlns:dt="urn:schemas-microsoft-com:datatypes"><Description dt:dt="string">E-Prime Primary Realtime Clock</Description><StartTime><Timestamp dt:dt="int">0</Timestamp><DateUtc dt:dt="string">2023-09-06T03:02:24Z</DateUtc></StartTime><FrequencyChanges><FrequencyChange><Frequency dt:dt="r8">10000000</Frequency><Timestamp dt:dt="r8">10166883319519</Timestamp><Current dt:…	좌우반구com(CVF, UVF, BVF)_4-004-1	60	1.0.0.169	1	697803269	Professional	2.0.10.356	2.0.10.356	09-06-2023	2023-09-06 오전 3:02:25	12:02:25	2.0.10.252	77		1	{/}	상관	63	1	77	NULL	NULL	NULL	NULL	NULL	NULL	KSY3	List1	NULL	NULL	NULL	NULL	NULL	NULL	NULL	NULL	NULL	1	{/}	2	3	229939	0	{/}	354	230293
좌우반구com(CVF, UVF, BVF)_4	4	1	<?xml version="1.0"?>\n<Clock xmlns:dt="urn:schemas-microsoft-com:datatypes"><Description dt:dt="string">E-Prime Primary Realtime Clock</Description><StartTime><Timestamp dt:dt="int">0</Timestamp><DateUtc dt:dt="string">2023-09-06T03:02:24Z</DateUtc></StartTime><FrequencyChanges><FrequencyChange><Frequency dt:dt="r8">10000000</Frequency><Timestamp dt:dt="r8">10166883319519</Timestamp><Current dt:…	좌우반구com(CVF, UVF, BVF)_4-004-1	60	1.0.0.169	1	697803269	Professional	2.0.10.356	2.0.10.356	09-06-2023	2023-09-06 오전 3:02:25	12:02:25	2.0.10.252	202		1	{/}	상태	NULL	NULL	NULL	130	1	70	NULL	NULL	NULL	KSY3	List2	NULL	NULL	NULL	NULL	NULL	NULL	NULL	NULL	NULL	1	{/}	2	3	603039	0	{/}	510	603549
좌우반구com(CVF, UVF, BVF)_4	4	1	<?xml version="1.0"?>\n<Clock xmlns:dt="urn:schemas-microsoft-com:datatypes"><Description dt:dt="string">E-Prime Primary Realtime Clock</Description><StartTime><Timestamp dt:dt="int">0</Timestamp><DateUtc dt:dt="string">2023-09-06T03:02:24Z</DateUtc></StartTime><FrequencyChanges><FrequencyChange><Frequency dt:dt="r8">10000000</Frequency><Timestamp dt:dt="r8">10166883319519</Timestamp><Current dt:…	좌우반구com(CVF, UVF, BVF)_4-004-1	60	1.0.0.169	1	697803269	Professional	2.0.10.356	2.0.10.356	09-06-2023	2023-09-06 오전 3:02:25	12:02:25	2.0.10.252	27		1	{/}	색상	57	1	27	NULL	NULL	NULL	NULL	NULL	NULL	KSY3	List1	NULL	NULL	NULL	NULL	NULL	NULL	NULL	NULL	NULL	1	{/}	2	3	100972	0	{/}	346	101318
좌우반구com(CVF, UVF, BVF)_4	4	1	<?xml version="1.0"?>\n<Clock xmlns:dt="urn:schemas-microsoft-com:datatypes"><Description dt:dt="string">E-Prime Primary Realtime Clock</Description><StartTime><Timestamp dt:dt="int">0</Timestamp><DateUtc dt:dt="string">2023-09-06T03:02:24Z</DateUtc></StartTime><FrequencyChanges><FrequencyChange><Frequency dt:dt="r8">10000000</Frequency><Timestamp dt:dt="r8">10166883319519</Timestamp><Current dt:…	좌우반구com(CVF, UVF, BVF)_4-004-1	60	1.0.0.169	1	697803269	Professional	2.0.10.356	2.0.10.356	09-06-2023	2023-09-06 오전 3:02:25	12:02:25	2.0.10.252	349		1	{/}	생선	NULL	NULL	NULL	NULL	NULL	NULL	61	1	85	KSY3	List3	NULL	NULL	NULL	NULL	NULL	NULL	NULL	NULL	NULL	1	{/}	2	3	1040288	0	{/}	324	1040612
좌우반구com(CVF, UVF, BVF)_4	4	1	<?xml version="1.0"?>\n<Clock xmlns:dt="urn:schemas-microsoft-com:datatypes"><Description dt:dt="string">E-Prime Primary Realtime Clock</Description><StartTime><Timestamp dt:dt="int">0</Timestamp><DateUtc dt:dt="string">2023-09-06T03:02:24Z</DateUtc></StartTime><FrequencyChanges><FrequencyChange><Frequency dt:dt="r8">10000000</Frequency><Timestamp dt:dt="r8">10166883319519</Timestamp><Current dt:…	좌우반구com(CVF, UVF, BVF)_4-004-1	60	1.0.0.169	1	697803269	Professional	2.0.10.356	2.0.10.356	09-06-2023	2023-09-06 오전 3:02:25	12:02:25	2.0.10.252	62		2	z	생희	13	1	62	NULL	NULL	NULL	NULL	NULL	NULL	KSY	List1	0		2	0	191272	184		0	0	1	z	2	4	191456	0	z	302	191758
좌우반구com(CVF, UVF, BVF)_4	4	1	<?xml version="1.0"?>\n<Clock xmlns:dt="urn:schemas-microsoft-com:datatypes"><Description dt:dt="string">E-Prime Primary Realtime Clock</Description><StartTime><Timestamp dt:dt="int">0</Timestamp><DateUtc dt:dt="string">2023-09-06T03:02:24Z</DateUtc></StartTime><FrequencyChanges><FrequencyChange><Frequency dt:dt="r8">10000000</Frequency><Timestamp dt:dt="r8">10166883319519</Timestamp><Current dt:…	좌우반구com(CVF, UVF, BVF)_4-004-1	60	1.0.0.169	1	697803269	Professional	2.0.10.356	2.0.10.356	09-06-2023	2023-09-06 오전 3:02:25	12:02:25	2.0.10.252	391		2	z	석감	NULL	NULL	NULL	NULL	NULL	NULL	109	1	127	KSY2	List3	NULL	NULL	NULL	NULL	NULL	NULL	NULL	NULL	NULL	1	z	2	4	1149405	0	z	543	1149948
좌우반구com(CVF, UVF, BVF)_4	4	1	<?xml version="1.0"?>\n<Clock xmlns:dt="urn:schemas-microsoft-com:datatypes"><Description dt:dt="string">E-Prime Primary Realtime Clock</Description><StartTime><Timestamp dt:dt="int">0</Timestamp><DateUtc dt:dt="string">2023-09-06T03:02:24Z</DateUtc></StartTime><FrequencyChanges><FrequencyChange><Frequency dt:dt="r8">10000000</Frequency><Timestamp dt:dt="r8">10166883319519</Timestamp><Current dt:…	좌우반구com(CVF, UVF, BVF)_4-004-1	60	1.0.0.169	1	697803269	Professional	2.0.10.356	2.0.10.356	09-06-2023	2023-09-06 오전 3:02:25	12:02:25	2.0.10.252	34		1	{/}	선배	66	1	34	NULL	NULL	NULL	NULL	NULL	NULL	KSY3	List1	NULL	NULL	NULL	NULL	NULL	NULL	NULL	NULL	NULL	1	{/}	2	4	119523	0	{/}	370	119893
좌우반구com(CVF, UVF, BVF)_4	4	1	<?xml version="1.0"?>\n<Clock xmlns:dt="urn:schemas-microsoft-com:datatypes"><Description dt:dt="string">E-Prime Primary Realtime Clock</Description><StartTime><Timestamp dt:dt="int">0</Timestamp><DateUtc dt:dt="string">2023-09-06T03:02:24Z</DateUtc></StartTime><FrequencyChanges><FrequencyChange><Frequency dt:dt="r8">10000000</Frequency><Timestamp dt:dt="r8">10166883319519</Timestamp><Current dt:…	좌우반구com(CVF, UVF, BVF)_4-004-1	60	1.0.0.169	1	697803269	Professional	2.0.10.356	2.0.10.356	09-06-2023	2023-09-06 오전 3:02:25	12:02:25	2.0.10.252	99		1	{/}	선택	106	1	99	NULL	NULL	NULL	NULL	NULL	NULL	KSY3	List1	NULL	NULL	NULL	NULL	NULL	NULL	NULL	NULL	NULL	1	{/}	2	3	286822	0	{/}	351	287173
좌우반구com(CVF, UVF, BVF)_4	4	1	<?xml version="1.0"?>\n<Clock xmlns:dt="urn:schemas-microsoft-com:datatypes"><Description dt:dt="string">E-Prime Primary Realtime Clock</Description><StartTime><Timestamp dt:dt="int">0</Timestamp><DateUtc dt:dt="string">2023-09-06T03:02:24Z</DateUtc></StartTime><FrequencyChanges><FrequencyChange><Frequency dt:dt="r8">10000000</Frequency><Timestamp dt:dt="r8">10166883319519</Timestamp><Current dt:…	좌우반구com(CVF, UVF, BVF)_4-004-1	60	1.0.0.169	1	697803269	Professional	2.0.10.356	2.0.10.356	09-06-2023	2023-09-06 오전 3:02:25	12:02:25	2.0.10.252	296		2	z	설결	NULL	NULL	NULL	NULL	NULL	NULL	85	1	32	KSY3	List3	NULL	NULL	NULL	NULL	NULL	NULL	NULL	NULL	NULL	1	z	2	3	903255	0	z	446	903701
좌우반구com(CVF, UVF, BVF)_4	4	1	<?xml version="1.0"?>\n<Clock xmlns:dt="urn:schemas-microsoft-com:datatypes"><Description dt:dt="string">E-Prime Primary Realtime Clock</Description><StartTime><Timestamp dt:dt="int">0</Timestamp><DateUtc dt:dt="string">2023-09-06T03:02:24Z</DateUtc></StartTime><FrequencyChanges><FrequencyChange><Frequency dt:dt="r8">10000000</Frequency><Timestamp dt:dt="r8">10166883319519</Timestamp><Current dt:…	좌우반구com(CVF, UVF, BVF)_4-004-1	60	1.0.0.169	1	697803269	Professional	2.0.10.356	2.0.10.356	09-06-2023	2023-09-06 오전 3:02:25	12:02:25	2.0.10.252	333		1	{/}	설명	NULL	NULL	NULL	NULL	NULL	NULL	119	1	69	KSY3	List3	NULL	NULL	NULL	NULL	NULL	NULL	NULL	NULL	NULL	1	{/}	2	3	998938	0	{/}	338	999276
좌우반구com(CVF, UVF, BVF)_4	4	1	<?xml version="1.0"?>\n<Clock xmlns:dt="urn:schemas-microsoft-com:datatypes"><Description dt:dt="string">E-Prime Primary Realtime Clock</Description><StartTime><Timestamp dt:dt="int">0</Timestamp><DateUtc dt:dt="string">2023-09-06T03:02:24Z</DateUtc></StartTime><FrequencyChanges><FrequencyChange><Frequency dt:dt="r8">10000000</Frequency><Timestamp dt:dt="r8">10166883319519</Timestamp><Current dt:…	좌우반구com(CVF, UVF, BVF)_4-004-1	60	1.0.0.169	1	697803269	Professional	2.0.10.356	2.0.10.356	09-06-2023	2023-09-06 오전 3:02:25	12:02:25	2.0.10.252	272		1	{/}	설문	NULL	NULL	NULL	NULL	NULL	NULL	95	1	8	KSY3	List3	NULL	NULL	NULL	NULL	NULL	NULL	NULL	NULL	NULL	1	{/}	2	3	839388	0	{/}	321	839709
좌우반구com(CVF, UVF, BVF)_4	4	1	<?xml version="1.0"?>\n<Clock xmlns:dt="urn:schemas-microsoft-com:datatypes"><Description dt:dt="string">E-Prime Primary Realtime Clock</Description><StartTime><Timestamp dt:dt="int">0</Timestamp><DateUtc dt:dt="string">2023-09-06T03:02:24Z</DateUtc></StartTime><FrequencyChanges><FrequencyChange><Frequency dt:dt="r8">10000000</Frequency><Timestamp dt:dt="r8">10166883319519</Timestamp><Current dt:…	좌우반구com(CVF, UVF, BVF)_4-004-1	60	1.0.0.169	1	697803269	Professional	2.0.10.356	2.0.10.356	09-06-2023	2023-09-06 오전 3:02:25	12:02:25	2.0.10.252	98		2	z	설색	128	1	98	NULL	NULL	NULL	NULL	NULL	NULL	KSY	List1	0		2	0	284022	184		0	0	1	z	2	4	284206	0	z	423	284629
좌우반구com(CVF, UVF, BVF)_4	4	1	<?xml version="1.0"?>\n<Clock xmlns:dt="urn:schemas-microsoft-com:datatypes"><Description dt:dt="string">E-Prime Primary Realtime Clock</Description><StartTime><Timestamp dt:dt="int">0</Timestamp><DateUtc dt:dt="string">2023-09-06T03:02:24Z</DateUtc></StartTime><FrequencyChanges><FrequencyChange><Frequency dt:dt="r8">10000000</Frequency><Timestamp dt:dt="r8">10166883319519</Timestamp><Current dt:…	좌우반구com(CVF, UVF, BVF)_4-004-1	60	1.0.0.169	1	697803269	Professional	2.0.10.356	2.0.10.356	09-06-2023	2023-09-06 오전 3:02:25	12:02:25	2.0.10.252	225		2	z	섭습	NULL	NULL	NULL	61	1	93	NULL	NULL	NULL	KSY3	List2	NULL	NULL	NULL	NULL	NULL	NULL	NULL	NULL	NULL	1	z	2	3	663955	0	z	338	664293
좌우반구com(CVF, UVF, BVF)_4	4	1	<?xml version="1.0"?>\n<Clock xmlns:dt="urn:schemas-microsoft-com:datatypes"><Description dt:dt="string">E-Prime Primary Realtime Clock</Description><StartTime><Timestamp dt:dt="int">0</Timestamp><DateUtc dt:dt="string">2023-09-06T03:02:24Z</DateUtc></StartTime><FrequencyChanges><FrequencyChange><Frequency dt:dt="r8">10000000</Frequency><Timestamp dt:dt="r8">10166883319519</Timestamp><Current dt:…	좌우반구com(CVF, UVF, BVF)_4-004-1	60	1.0.0.169	1	697803269	Professional	2.0.10.356	2.0.10.356	09-06-2023	2023-09-06 오전 3:02:25	12:02:25	2.0.10.252	261		1	{/}	성공	NULL	NULL	NULL	33	1	129	NULL	NULL	NULL	KSY3	List2	NULL	NULL	NULL	NULL	NULL	NULL	NULL	NULL	NULL	1	{/}	3	3	756455	0	{/}	350	756805
좌우반구com(CVF, UVF, BVF)_4	4	1	<?xml version="1.0"?>\n<Clock xmlns:dt="urn:schemas-microsoft-com:datatypes"><Description dt:dt="string">E-Prime Primary Realtime Clock</Description><StartTime><Timestamp dt:dt="int">0</Timestamp><DateUtc dt:dt="string">2023-09-06T03:02:24Z</DateUtc></StartTime><FrequencyChanges><FrequencyChange><Frequency dt:dt="r8">10000000</Frequency><Timestamp dt:dt="r8">10166883319519</Timestamp><Current dt:…	좌우반구com(CVF, UVF, BVF)_4-004-1	60	1.0.0.169	1	697803269	Professional	2.0.10.356	2.0.10.356	09-06-2023	2023-09-06 오전 3:02:25	12:02:25	2.0.10.252	298		1	{/}	세상	NULL	NULL	NULL	NULL	NULL	NULL	44	1	34	KSY3	List3	NULL	NULL	NULL	NULL	NULL	NULL	NULL	NULL	NULL	1	{/}	2	4	908422	0	{/}	350	908772
좌우반구com(CVF, UVF, BVF)_4	4	1	<?xml version="1.0"?>\n<Clock xmlns:dt="urn:schemas-microsoft-com:datatypes"><Description dt:dt="string">E-Prime Primary Realtime Clock</Description><StartTime><Timestamp dt:dt="int">0</Timestamp><DateUtc dt:dt="string">2023-09-06T03:02:24Z</DateUtc></StartTime><FrequencyChanges><FrequencyChange><Frequency dt:dt="r8">10000000</Frequency><Timestamp dt:dt="r8">10166883319519</Timestamp><Current dt:…	좌우반구com(CVF, UVF, BVF)_4-004-1	60	1.0.0.169	1	697803269	Professional	2.0.10.356	2.0.10.356	09-06-2023	2023-09-06 오전 3:02:25	12:02:25	2.0.10.252	53		1	{/}	소리	86	1	53	NULL	NULL	NULL	NULL	NULL	NULL	KSY3	List1	NULL	NULL	NULL	NULL	NULL	NULL	NULL	NULL	NULL	1	{/}	2	4	168273	0	{/}	348	168621
좌우반구com(CVF, UVF, BVF)_4	4	1	<?xml version="1.0"?>\n<Clock xmlns:dt="urn:schemas-microsoft-com:datatypes"><Description dt:dt="string">E-Prime Primary Realtime Clock</Description><StartTime><Timestamp dt:dt="int">0</Timestamp><DateUtc dt:dt="string">2023-09-06T03:02:24Z</DateUtc></StartTime><FrequencyChanges><FrequencyChange><Frequency dt:dt="r8">10000000</Frequency><Timestamp dt:dt="r8">10166883319519</Timestamp><Current dt:…	좌우반구com(CVF, UVF, BVF)_4-004-1	60	1.0.0.169	1	697803269	Professional	2.0.10.356	2.0.10.356	09-06-2023	2023-09-06 오전 3:02:25	12:02:25	2.0.10.252	94		1	{/}	소송	116	1	94	NULL	NULL	NULL	NULL	NULL	NULL	KSY3	List1	NULL	NULL	NULL	NULL	NULL	NULL	NULL	NULL	NULL	1	{/}	2	4	273806	0	{/}	351	274157
좌우반구com(CVF, UVF, BVF)_4	4	1	<?xml version="1.0"?>\n<Clock xmlns:dt="urn:schemas-microsoft-com:datatypes"><Description dt:dt="string">E-Prime Primary Realtime Clock</Description><StartTime><Timestamp dt:dt="int">0</Timestamp><DateUtc dt:dt="string">2023-09-06T03:02:24Z</DateUtc></StartTime><FrequencyChanges><FrequencyChange><Frequency dt:dt="r8">10000000</Frequency><Timestamp dt:dt="r8">10166883319519</Timestamp><Current dt:…	좌우반구com(CVF, UVF, BVF)_4-004-1	60	1.0.0.169	1	697803269	Professional	2.0.10.356	2.0.10.356	09-06-2023	2023-09-06 오전 3:02:25	12:02:25	2.0.10.252	20		1	{/}	속도	91	1	20	NULL	NULL	NULL	NULL	NULL	NULL	KSY3	List1	NULL	NULL	NULL	NULL	NULL	NULL	NULL	NULL	NULL	1	{/}	2	3	82606	0	{/}	335	82941
좌우반구com(CVF, UVF, BVF)_4	4	1	<?xml version="1.0"?>\n<Clock xmlns:dt="urn:schemas-microsoft-com:datatypes"><Description dt:dt="string">E-Prime Primary Realtime Clock</Description><StartTime><Timestamp dt:dt="int">0</Timestamp><DateUtc dt:dt="string">2023-09-06T03:02:24Z</DateUtc></StartTime><FrequencyChanges><FrequencyChange><Frequency dt:dt="r8">10000000</Frequency><Timestamp dt:dt="r8">10166883319519</Timestamp><Current dt:…	좌우반구com(CVF, UVF, BVF)_4-004-1	60	1.0.0.169	1	697803269	Professional	2.0.10.356	2.0.10.356	09-06-2023	2023-09-06 오전 3:02:25	12:02:25	2.0.10.252	277		2	z	송스	NULL	NULL	NULL	NULL	NULL	NULL	37	1	13	KSY4	List3	NULL	NULL	NULL	NULL	NULL	NULL	NULL	NULL	NULL	1	z	2	4	852389	0	z	456	852845
좌우반구com(CVF, UVF, BVF)_4	4	1	<?xml version="1.0"?>\n<Clock xmlns:dt="urn:schemas-microsoft-com:datatypes"><Description dt:dt="string">E-Prime Primary Realtime Clock</Description><StartTime><Timestamp dt:dt="int">0</Timestamp><DateUtc dt:dt="string">2023-09-06T03:02:24Z</DateUtc></StartTime><FrequencyChanges><FrequencyChange><Frequency dt:dt="r8">10000000</Frequency><Timestamp dt:dt="r8">10166883319519</Timestamp><Current dt:…	좌우반구com(CVF, UVF, BVF)_4-004-1	60	1.0.0.169	1	697803269	Professional	2.0.10.356	2.0.10.356	09-06-2023	2023-09-06 오전 3:02:25	12:02:25	2.0.10.252	153		2	z	송익	NULL	NULL	NULL	50	1	21	NULL	NULL	NULL	KSY4	List2	NULL	NULL	NULL	NULL	NULL	NULL	NULL	NULL	NULL	1	z	2	3	475105	0	z	452	475557
좌우반구com(CVF, UVF, BVF)_4	4	1	<?xml version="1.0"?>\n<Clock xmlns:dt="urn:schemas-microsoft-com:datatypes"><Description dt:dt="string">E-Prime Primary Realtime Clock</Description><StartTime><Timestamp dt:dt="int">0</Timestamp><DateUtc dt:dt="string">2023-09-06T03:02:24Z</DateUtc></StartTime><FrequencyChanges><FrequencyChange><Frequency dt:dt="r8">10000000</Frequency><Timestamp dt:dt="r8">10166883319519</Timestamp><Current dt:…	좌우반구com(CVF, UVF, BVF)_4-004-1	60	1.0.0.169	1	697803269	Professional	2.0.10.356	2.0.10.356	09-06-2023	2023-09-06 오전 3:02:25	12:02:25	2.0.10.252	266		1	{/}	수고	NULL	NULL	NULL	NULL	NULL	NULL	1	1	2	KSY3	List3	NULL	NULL	NULL	NULL	NULL	NULL	NULL	NULL	NULL	1	{/}	2	4	823989	0	{/}	384	824373
좌우반구com(CVF, UVF, BVF)_4	4	1	<?xml version="1.0"?>\n<Clock xmlns:dt="urn:schemas-microsoft-com:datatypes"><Description dt:dt="string">E-Prime Primary Realtime Clock</Description><StartTime><Timestamp dt:dt="int">0</Timestamp><DateUtc dt:dt="string">2023-09-06T03:02:24Z</DateUtc></StartTime><FrequencyChanges><FrequencyChange><Frequency dt:dt="r8">10000000</Frequency><Timestamp dt:dt="r8">10166883319519</Timestamp><Current dt:…	좌우반구com(CVF, UVF, BVF)_4-004-1	60	1.0.0.169	1	697803269	Professional	2.0.10.356	2.0.10.356	09-06-2023	2023-09-06 오전 3:02:25	12:02:25	2.0.10.252	126		1	{/}	수단	21	1	126	NULL	NULL	NULL	NULL	NULL	NULL	KSY3	List1	NULL	NULL	NULL	NULL	NULL	NULL	NULL	NULL	NULL	1	{/}	2	3	355389	0	{/}	408	355797
좌우반구com(CVF, UVF, BVF)_4	4	1	<?xml version="1.0"?>\n<Clock xmlns:dt="urn:schemas-microsoft-com:datatypes"><Description dt:dt="string">E-Prime Primary Realtime Clock</Description><StartTime><Timestamp dt:dt="int">0</Timestamp><DateUtc dt:dt="string">2023-09-06T03:02:24Z</DateUtc></StartTime><FrequencyChanges><FrequencyChange><Frequency dt:dt="r8">10000000</Frequency><Timestamp dt:dt="r8">10166883319519</Timestamp><Current dt:…	좌우반구com(CVF, UVF, BVF)_4-004-1	60	1.0.0.169	1	697803269	Professional	2.0.10.356	2.0.10.356	09-06-2023	2023-09-06 오전 3:02:25	12:02:25	2.0.10.252	381		1	{/}	수준	NULL	NULL	NULL	NULL	NULL	NULL	28	1	117	KSY3	List3	NULL	NULL	NULL	NULL	NULL	NULL	NULL	NULL	NULL	1	{/}	2	3	1123838	0	{/}	382	1124220
좌우반구com(CVF, UVF, BVF)_4	4	1	<?xml version="1.0"?>\n<Clock xmlns:dt="urn:schemas-microsoft-com:datatypes"><Description dt:dt="string">E-Prime Primary Realtime Clock</Description><StartTime><Timestamp dt:dt="int">0</Timestamp><DateUtc dt:dt="string">2023-09-06T03:02:24Z</DateUtc></StartTime><FrequencyChanges><FrequencyChange><Frequency dt:dt="r8">10000000</Frequency><Timestamp dt:dt="r8">10166883319519</Timestamp><Current dt:…	좌우반구com(CVF, UVF, BVF)_4-004-1	60	1.0.0.169	1	697803269	Professional	2.0.10.356	2.0.10.356	09-06-2023	2023-09-06 오전 3:02:25	12:02:25	2.0.10.252	45		2	z	숙국	95	1	45	NULL	NULL	NULL	NULL	NULL	NULL	KSY3	List1	NULL	NULL	NULL	NULL	NULL	NULL	NULL	NULL	NULL	1	z	2	3	147889	0	z	444	148333
좌우반구com(CVF, UVF, BVF)_4	4	1	<?xml version="1.0"?>\n<Clock xmlns:dt="urn:schemas-microsoft-com:datatypes"><Description dt:dt="string">E-Prime Primary Realtime Clock</Description><StartTime><Timestamp dt:dt="int">0</Timestamp><DateUtc dt:dt="string">2023-09-06T03:02:24Z</DateUtc></StartTime><FrequencyChanges><FrequencyChange><Frequency dt:dt="r8">10000000</Frequency><Timestamp dt:dt="r8">10166883319519</Timestamp><Current dt:…	좌우반구com(CVF, UVF, BVF)_4-004-1	60	1.0.0.169	1	697803269	Professional	2.0.10.356	2.0.10.356	09-06-2023	2023-09-06 오전 3:02:25	12:02:25	2.0.10.252	50		2	z	숙발	8	1	50	NULL	NULL	NULL	NULL	NULL	NULL	KSY4	List1	NULL	NULL	NULL	NULL	NULL	NULL	NULL	NULL	NULL	1	z	2	4	160706	0	z	428	161134
좌우반구com(CVF, UVF, BVF)_4	4	1	<?xml version="1.0"?>\n<Clock xmlns:dt="urn:schemas-microsoft-com:datatypes"><Description dt:dt="string">E-Prime Primary Realtime Clock</Description><StartTime><Timestamp dt:dt="int">0</Timestamp><DateUtc dt:dt="string">2023-09-06T03:02:24Z</DateUtc></StartTime><FrequencyChanges><FrequencyChange><Frequency dt:dt="r8">10000000</Frequency><Timestamp dt:dt="r8">10166883319519</Timestamp><Current dt:…	좌우반구com(CVF, UVF, BVF)_4-004-1	60	1.0.0.169	1	697803269	Professional	2.0.10.356	2.0.10.356	09-06-2023	2023-09-06 오전 3:02:25	12:02:25	2.0.10.252	280		1	{/}	숙소	NULL	NULL	NULL	NULL	NULL	NULL	76	1	16	KSY4	List3	NULL	NULL	NULL	NULL	NULL	NULL	NULL	NULL	NULL	1	{/}	2	3	860388	0	{/}	433	860821
좌우반구com(CVF, UVF, BVF)_4	4	1	<?xml version="1.0"?>\n<Clock xmlns:dt="urn:schemas-microsoft-com:datatypes"><Description dt:dt="string">E-Prime Primary Realtime Clock</Description><StartTime><Timestamp dt:dt="int">0</Timestamp><DateUtc dt:dt="string">2023-09-06T03:02:24Z</DateUtc></StartTime><FrequencyChanges><FrequencyChange><Frequency dt:dt="r8">10000000</Frequency><Timestamp dt:dt="r8">10166883319519</Timestamp><Current dt:…	좌우반구com(CVF, UVF, BVF)_4-004-1	60	1.0.0.169	1	697803269	Professional	2.0.10.356	2.0.10.356	09-06-2023	2023-09-06 오전 3:02:25	12:02:25	2.0.10.252	379		2	z	술감	NULL	NULL	NULL	NULL	NULL	NULL	11	1	115	KSY4	List3	NULL	NULL	NULL	NULL	NULL	NULL	NULL	NULL	NULL	0	z	2	3	1118588	0	{/}	520	1119108
좌우반구com(CVF, UVF, BVF)_4	4	1	<?xml version="1.0"?>\n<Clock xmlns:dt="urn:schemas-microsoft-com:datatypes"><Description dt:dt="string">E-Prime Primary Realtime Clock</Description><StartTime><Timestamp dt:dt="int">0</Timestamp><DateUtc dt:dt="string">2023-09-06T03:02:24Z</DateUtc></StartTime><FrequencyChanges><FrequencyChange><Frequency dt:dt="r8">10000000</Frequency><Timestamp dt:dt="r8">10166883319519</Timestamp><Current dt:…	좌우반구com(CVF, UVF, BVF)_4-004-1	60	1.0.0.169	1	697803269	Professional	2.0.10.356	2.0.10.356	09-06-2023	2023-09-06 오전 3:02:25	12:02:25	2.0.10.252	332		2	z	술목	NULL	NULL	NULL	NULL	NULL	NULL	79	1	68	KSY	List3	0		2	0	996188	183		0	0	1	z	2	3	996371	0	z	361	996732
좌우반구com(CVF, UVF, BVF)_4	4	1	<?xml version="1.0"?>\n<Clock xmlns:dt="urn:schemas-microsoft-com:datatypes"><Description dt:dt="string">E-Prime Primary Realtime Clock</Description><StartTime><Timestamp dt:dt="int">0</Timestamp><DateUtc dt:dt="string">2023-09-06T03:02:24Z</DateUtc></StartTime><FrequencyChanges><FrequencyChange><Frequency dt:dt="r8">10000000</Frequency><Timestamp dt:dt="r8">10166883319519</Timestamp><Current dt:…	좌우반구com(CVF, UVF, BVF)_4-004-1	60	1.0.0.169	1	697803269	Professional	2.0.10.356	2.0.10.356	09-06-2023	2023-09-06 오전 3:02:25	12:02:25	2.0.10.252	124		2	z	스위	69	1	124	NULL	NULL	NULL	NULL	NULL	NULL	KSY3	List1	NULL	NULL	NULL	NULL	NULL	NULL	NULL	NULL	NULL	1	z	2	4	350356	0	z	353	350709
좌우반구com(CVF, UVF, BVF)_4	4	1	<?xml version="1.0"?>\n<Clock xmlns:dt="urn:schemas-microsoft-com:datatypes"><Description dt:dt="string">E-Prime Primary Realtime Clock</Description><StartTime><Timestamp dt:dt="int">0</Timestamp><DateUtc dt:dt="string">2023-09-06T03:02:24Z</DateUtc></StartTime><FrequencyChanges><FrequencyChange><Frequency dt:dt="r8">10000000</Frequency><Timestamp dt:dt="r8">10166883319519</Timestamp><Current dt:…	좌우반구com(CVF, UVF, BVF)_4-004-1	60	1.0.0.169	1	697803269	Professional	2.0.10.356	2.0.10.356	09-06-2023	2023-09-06 오전 3:02:25	12:02:25	2.0.10.252	395		2	z	스진	NULL	NULL	NULL	NULL	NULL	NULL	67	1	131	KSY4	List3	NULL	NULL	NULL	NULL	NULL	NULL	NULL	NULL	NULL	1	z	2	3	1160038	0	z	415	1160453
좌우반구com(CVF, UVF, BVF)_4	4	1	<?xml version="1.0"?>\n<Clock xmlns:dt="urn:schemas-microsoft-com:datatypes"><Description dt:dt="string">E-Prime Primary Realtime Clock</Description><StartTime><Timestamp dt:dt="int">0</Timestamp><DateUtc dt:dt="string">2023-09-06T03:02:24Z</DateUtc></StartTime><FrequencyChanges><FrequencyChange><Frequency dt:dt="r8">10000000</Frequency><Timestamp dt:dt="r8">10166883319519</Timestamp><Current dt:…	좌우반구com(CVF, UVF, BVF)_4-004-1	60	1.0.0.169	1	697803269	Professional	2.0.10.356	2.0.10.356	09-06-2023	2023-09-06 오전 3:02:25	12:02:25	2.0.10.252	357		2	z	스향	NULL	NULL	NULL	NULL	NULL	NULL	59	1	93	KSY4	List3	NULL	NULL	NULL	NULL	NULL	NULL	NULL	NULL	NULL	1	z	2	3	1060688	0	z	380	1061068
좌우반구com(CVF, UVF, BVF)_4	4	1	<?xml version="1.0"?>\n<Clock xmlns:dt="urn:schemas-microsoft-com:datatypes"><Description dt:dt="string">E-Prime Primary Realtime Clock</Description><StartTime><Timestamp dt:dt="int">0</Timestamp><DateUtc dt:dt="string">2023-09-06T03:02:24Z</DateUtc></StartTime><FrequencyChanges><FrequencyChange><Frequency dt:dt="r8">10000000</Frequency><Timestamp dt:dt="r8">10166883319519</Timestamp><Current dt:…	좌우반구com(CVF, UVF, BVF)_4-004-1	60	1.0.0.169	1	697803269	Professional	2.0.10.356	2.0.10.356	09-06-2023	2023-09-06 오전 3:02:25	12:02:25	2.0.10.252	137		2	z	습나	NULL	NULL	NULL	42	1	5	NULL	NULL	NULL	KSY4	List2	NULL	NULL	NULL	NULL	NULL	NULL	NULL	NULL	NULL	1	z	2	3	434122	0	z	363	434485
좌우반구com(CVF, UVF, BVF)_4	4	1	<?xml version="1.0"?>\n<Clock xmlns:dt="urn:schemas-microsoft-com:datatypes"><Description dt:dt="string">E-Prime Primary Realtime Clock</Description><StartTime><Timestamp dt:dt="int">0</Timestamp><DateUtc dt:dt="string">2023-09-06T03:02:24Z</DateUtc></StartTime><FrequencyChanges><FrequencyChange><Frequency dt:dt="r8">10000000</Frequency><Timestamp dt:dt="r8">10166883319519</Timestamp><Current dt:…	좌우반구com(CVF, UVF, BVF)_4-004-1	60	1.0.0.169	1	697803269	Professional	2.0.10.356	2.0.10.356	09-06-2023	2023-09-06 오전 3:02:25	12:02:25	2.0.10.252	211		2	z	습필	NULL	NULL	NULL	107	1	79	NULL	NULL	NULL	KSY3	List2	NULL	NULL	NULL	NULL	NULL	NULL	NULL	NULL	NULL	1	z	2	3	627589	0	z	448	628037
좌우반구com(CVF, UVF, BVF)_4	4	1	<?xml version="1.0"?>\n<Clock xmlns:dt="urn:schemas-microsoft-com:datatypes"><Description dt:dt="string">E-Prime Primary Realtime Clock</Description><StartTime><Timestamp dt:dt="int">0</Timestamp><DateUtc dt:dt="string">2023-09-06T03:02:24Z</DateUtc></StartTime><FrequencyChanges><FrequencyChange><Frequency dt:dt="r8">10000000</Frequency><Timestamp dt:dt="r8">10166883319519</Timestamp><Current dt:…	좌우반구com(CVF, UVF, BVF)_4-004-1	60	1.0.0.169	1	697803269	Professional	2.0.10.356	2.0.10.356	09-06-2023	2023-09-06 오전 3:02:25	12:02:25	2.0.10.252	386		1	{/}	시간	NULL	NULL	NULL	NULL	NULL	NULL	78	1	122	KSY4	List3	NULL	NULL	NULL	NULL	NULL	NULL	NULL	NULL	NULL	1	{/}	2	4	1137022	0	{/}	286	1137308
좌우반구com(CVF, UVF, BVF)_4	4	1	<?xml version="1.0"?>\n<Clock xmlns:dt="urn:schemas-microsoft-com:datatypes"><Description dt:dt="string">E-Prime Primary Realtime Clock</Description><StartTime><Timestamp dt:dt="int">0</Timestamp><DateUtc dt:dt="string">2023-09-06T03:02:24Z</DateUtc></StartTime><FrequencyChanges><FrequencyChange><Frequency dt:dt="r8">10000000</Frequency><Timestamp dt:dt="r8">10166883319519</Timestamp><Current dt:…	좌우반구com(CVF, UVF, BVF)_4-004-1	60	1.0.0.169	1	697803269	Professional	2.0.10.356	2.0.10.356	09-06-2023	2023-09-06 오전 3:02:25	12:02:25	2.0.10.252	67		1	{/}	시기	26	1	67	NULL	NULL	NULL	NULL	NULL	NULL	KSY4	List1	NULL	NULL	NULL	NULL	NULL	NULL	NULL	NULL	NULL	1	{/}	2	3	204172	0	{/}	274	204446
좌우반구com(CVF, UVF, BVF)_4	4	1	<?xml version="1.0"?>\n<Clock xmlns:dt="urn:schemas-microsoft-com:datatypes"><Description dt:dt="string">E-Prime Primary Realtime Clock</Description><StartTime><Timestamp dt:dt="int">0</Timestamp><DateUtc dt:dt="string">2023-09-06T03:02:24Z</DateUtc></StartTime><FrequencyChanges><FrequencyChange><Frequency dt:dt="r8">10000000</Frequency><Timestamp dt:dt="r8">10166883319519</Timestamp><Current dt:…	좌우반구com(CVF, UVF, BVF)_4-004-1	60	1.0.0.169	1	697803269	Professional	2.0.10.356	2.0.10.356	09-06-2023	2023-09-06 오전 3:02:25	12:02:25	2.0.10.252	243		1	{/}	시대	NULL	NULL	NULL	87	1	111	NULL	NULL	NULL	KSY4	List2	NULL	NULL	NULL	NULL	NULL	NULL	NULL	NULL	NULL	1	{/}	3	2	710138	0	{/}	363	710501
좌우반구com(CVF, UVF, BVF)_4	4	1	<?xml version="1.0"?>\n<Clock xmlns:dt="urn:schemas-microsoft-com:datatypes"><Description dt:dt="string">E-Prime Primary Realtime Clock</Description><StartTime><Timestamp dt:dt="int">0</Timestamp><DateUtc dt:dt="string">2023-09-06T03:02:24Z</DateUtc></StartTime><FrequencyChanges><FrequencyChange><Frequency dt:dt="r8">10000000</Frequency><Timestamp dt:dt="r8">10166883319519</Timestamp><Current dt:…	좌우반구com(CVF, UVF, BVF)_4-004-1	60	1.0.0.169	1	697803269	Professional	2.0.10.356	2.0.10.356	09-06-2023	2023-09-06 오전 3:02:25	12:02:25	2.0.10.252	198		1	{/}	시도	NULL	NULL	NULL	54	1	66	NULL	NULL	NULL	KSY4	List2	NULL	NULL	NULL	NULL	NULL	NULL	NULL	NULL	NULL	1	{/}	2	4	592289	0	{/}	372	592661
좌우반구com(CVF, UVF, BVF)_4	4	1	<?xml version="1.0"?>\n<Clock xmlns:dt="urn:schemas-microsoft-com:datatypes"><Description dt:dt="string">E-Prime Primary Realtime Clock</Description><StartTime><Timestamp dt:dt="int">0</Timestamp><DateUtc dt:dt="string">2023-09-06T03:02:24Z</DateUtc></StartTime><FrequencyChanges><FrequencyChange><Frequency dt:dt="r8">10000000</Frequency><Timestamp dt:dt="r8">10166883319519</Timestamp><Current dt:…	좌우반구com(CVF, UVF, BVF)_4-004-1	60	1.0.0.169	1	697803269	Professional	2.0.10.356	2.0.10.356	09-06-2023	2023-09-06 오전 3:02:25	12:02:25	2.0.10.252	374		2	z	시질	NULL	NULL	NULL	NULL	NULL	NULL	21	1	110	KSY2	List3	NULL	NULL	NULL	NULL	NULL	NULL	NULL	NULL	NULL	1	z	2	4	1105655	0	z	405	1106060
좌우반구com(CVF, UVF, BVF)_4	4	1	<?xml version="1.0"?>\n<Clock xmlns:dt="urn:schemas-microsoft-com:datatypes"><Description dt:dt="string">E-Prime Primary Realtime Clock</Description><StartTime><Timestamp dt:dt="int">0</Timestamp><DateUtc dt:dt="string">2023-09-06T03:02:24Z</DateUtc></StartTime><FrequencyChanges><FrequencyChange><Frequency dt:dt="r8">10000000</Frequency><Timestamp dt:dt="r8">10166883319519</Timestamp><Current dt:…	좌우반구com(CVF, UVF, BVF)_4-004-1	60	1.0.0.169	1	697803269	Professional	2.0.10.356	2.0.10.356	09-06-2023	2023-09-06 오전 3:02:25	12:02:25	2.0.10.252	145		1	{/}	식비	NULL	NULL	NULL	27	1	13	NULL	NULL	NULL	KSY4	List2	NULL	NULL	NULL	NULL	NULL	NULL	NULL	NULL	NULL	1	{/}	2	3	454822	0	{/}	319	455141
좌우반구com(CVF, UVF, BVF)_4	4	1	<?xml version="1.0"?>\n<Clock xmlns:dt="urn:schemas-microsoft-com:datatypes"><Description dt:dt="string">E-Prime Primary Realtime Clock</Description><StartTime><Timestamp dt:dt="int">0</Timestamp><DateUtc dt:dt="string">2023-09-06T03:02:24Z</DateUtc></StartTime><FrequencyChanges><FrequencyChange><Frequency dt:dt="r8">10000000</Frequency><Timestamp dt:dt="r8">10166883319519</Timestamp><Current dt:…	좌우반구com(CVF, UVF, BVF)_4-004-1	60	1.0.0.169	1	697803269	Professional	2.0.10.356	2.0.10.356	09-06-2023	2023-09-06 오전 3:02:25	12:02:25	2.0.10.252	237		2	z	식차	NULL	NULL	NULL	28	1	105	NULL	NULL	NULL	KSY2	List2	NULL	NULL	NULL	NULL	NULL	NULL	NULL	NULL	NULL	1	z	2	3	694522	0	z	395	694917
좌우반구com(CVF, UVF, BVF)_4	4	1	<?xml version="1.0"?>\n<Clock xmlns:dt="urn:schemas-microsoft-com:datatypes"><Description dt:dt="string">E-Prime Primary Realtime Clock</Description><StartTime><Timestamp dt:dt="int">0</Timestamp><DateUtc dt:dt="string">2023-09-06T03:02:24Z</DateUtc></StartTime><FrequencyChanges><FrequencyChange><Frequency dt:dt="r8">10000000</Frequency><Timestamp dt:dt="r8">10166883319519</Timestamp><Current dt:…	좌우반구com(CVF, UVF, BVF)_4-004-1	60	1.0.0.169	1	697803269	Professional	2.0.10.356	2.0.10.356	09-06-2023	2023-09-06 오전 3:02:25	12:02:25	2.0.10.252	36		1	{/}	식탁	61	1	36	NULL	NULL	NULL	NULL	NULL	NULL	KSY4	List1	NULL	NULL	NULL	NULL	NULL	NULL	NULL	NULL	NULL	1	{/}	2	4	124723	0	{/}	410	125133
좌우반구com(CVF, UVF, BVF)_4	4	1	<?xml version="1.0"?>\n<Clock xmlns:dt="urn:schemas-microsoft-com:datatypes"><Description dt:dt="string">E-Prime Primary Realtime Clock</Description><StartTime><Timestamp dt:dt="int">0</Timestamp><DateUtc dt:dt="string">2023-09-06T03:02:24Z</DateUtc></StartTime><FrequencyChanges><FrequencyChange><Frequency dt:dt="r8">10000000</Frequency><Timestamp dt:dt="r8">10166883319519</Timestamp><Current dt:…	좌우반구com(CVF, UVF, BVF)_4-004-1	60	1.0.0.169	1	697803269	Professional	2.0.10.356	2.0.10.356	09-06-2023	2023-09-06 오전 3:02:25	12:02:25	2.0.10.252	353		2	z	실락	NULL	NULL	NULL	NULL	NULL	NULL	81	1	89	KSY3	List3	NULL	NULL	NULL	NULL	NULL	NULL	NULL	NULL	NULL	1	z	2	4	1050255	0	z	413	1050668
좌우반구com(CVF, UVF, BVF)_4	4	1	<?xml version="1.0"?>\n<Clock xmlns:dt="urn:schemas-microsoft-com:datatypes"><Description dt:dt="string">E-Prime Primary Realtime Clock</Description><StartTime><Timestamp dt:dt="int">0</Timestamp><DateUtc dt:dt="string">2023-09-06T03:02:24Z</DateUtc></StartTime><FrequencyChanges><FrequencyChange><Frequency dt:dt="r8">10000000</Frequency><Timestamp dt:dt="r8">10166883319519</Timestamp><Current dt:…	좌우반구com(CVF, UVF, BVF)_4-004-1	60	1.0.0.169	1	697803269	Professional	2.0.10.356	2.0.10.356	09-06-2023	2023-09-06 오전 3:02:25	12:02:25	2.0.10.252	342		2	z	실작	NULL	NULL	NULL	NULL	NULL	NULL	36	1	78	KSY	List3	0		2	0	1022071	184		0	0	1	z	2	4	1022255	0	z	429	1022684
좌우반구com(CVF, UVF, BVF)_4	4	1	<?xml version="1.0"?>\n<Clock xmlns:dt="urn:schemas-microsoft-com:datatypes"><Description dt:dt="string">E-Prime Primary Realtime Clock</Description><StartTime><Timestamp dt:dt="int">0</Timestamp><DateUtc dt:dt="string">2023-09-06T03:02:24Z</DateUtc></StartTime><FrequencyChanges><FrequencyChange><Frequency dt:dt="r8">10000000</Frequency><Timestamp dt:dt="r8">10166883319519</Timestamp><Current dt:…	좌우반구com(CVF, UVF, BVF)_4-004-1	60	1.0.0.169	1	697803269	Professional	2.0.10.356	2.0.10.356	09-06-2023	2023-09-06 오전 3:02:25	12:02:25	2.0.10.252	343		1	{/}	실험	NULL	NULL	NULL	NULL	NULL	NULL	113	1	79	KSY4	List3	NULL	NULL	NULL	NULL	NULL	NULL	NULL	NULL	NULL	1	{/}	2	3	1024888	0	{/}	396	1025284
좌우반구com(CVF, UVF, BVF)_4	4	1	<?xml version="1.0"?>\n<Clock xmlns:dt="urn:schemas-microsoft-com:datatypes"><Description dt:dt="string">E-Prime Primary Realtime Clock</Description><StartTime><Timestamp dt:dt="int">0</Timestamp><DateUtc dt:dt="string">2023-09-06T03:02:24Z</DateUtc></StartTime><FrequencyChanges><FrequencyChange><Frequency dt:dt="r8">10000000</Frequency><Timestamp dt:dt="r8">10166883319519</Timestamp><Current dt:…	좌우반구com(CVF, UVF, BVF)_4-004-1	60	1.0.0.169	1	697803269	Professional	2.0.10.356	2.0.10.356	09-06-2023	2023-09-06 오전 3:02:25	12:02:25	2.0.10.252	257		1	{/}	심복	NULL	NULL	NULL	91	1	125	NULL	NULL	NULL	KSY4	List2	NULL	NULL	NULL	NULL	NULL	NULL	NULL	NULL	NULL	0	{/}	2	3	746105	0	z	388	746493
좌우반구com(CVF, UVF, BVF)_4	4	1	<?xml version="1.0"?>\n<Clock xmlns:dt="urn:schemas-microsoft-com:datatypes"><Description dt:dt="string">E-Prime Primary Realtime Clock</Description><StartTime><Timestamp dt:dt="int">0</Timestamp><DateUtc dt:dt="string">2023-09-06T03:02:24Z</DateUtc></StartTime><FrequencyChanges><FrequencyChange><Frequency dt:dt="r8">10000000</Frequency><Timestamp dt:dt="r8">10166883319519</Timestamp><Current dt:…	좌우반구com(CVF, UVF, BVF)_4-004-1	60	1.0.0.169	1	697803269	Professional	2.0.10.356	2.0.10.356	09-06-2023	2023-09-06 오전 3:02:25	12:02:25	2.0.10.252	398		1	{/}	심신	NULL	NULL	NULL	NULL	NULL	NULL	29	1	134	KSY4	List3	NULL	NULL	NULL	NULL	NULL	NULL	NULL	NULL	NULL	1	{/}	2	3	1168271	0	{/}	597	1168868
좌우반구com(CVF, UVF, BVF)_4	4	1	<?xml version="1.0"?>\n<Clock xmlns:dt="urn:schemas-microsoft-com:datatypes"><Description dt:dt="string">E-Prime Primary Realtime Clock</Description><StartTime><Timestamp dt:dt="int">0</Timestamp><DateUtc dt:dt="string">2023-09-06T03:02:24Z</DateUtc></StartTime><FrequencyChanges><FrequencyChange><Frequency dt:dt="r8">10000000</Frequency><Timestamp dt:dt="r8">10166883319519</Timestamp><Current dt:…	좌우반구com(CVF, UVF, BVF)_4-004-1	60	1.0.0.169	1	697803269	Professional	2.0.10.356	2.0.10.356	09-06-2023	2023-09-06 오전 3:02:25	12:02:25	2.0.10.252	218		2	z	안실	NULL	NULL	NULL	124	1	86	NULL	NULL	NULL	KSY	List2	0		2	0	645455	183		0	0	1	z	3	3	645638	0	z	319	645957
좌우반구com(CVF, UVF, BVF)_4	4	1	<?xml version="1.0"?>\n<Clock xmlns:dt="urn:schemas-microsoft-com:datatypes"><Description dt:dt="string">E-Prime Primary Realtime Clock</Description><StartTime><Timestamp dt:dt="int">0</Timestamp><DateUtc dt:dt="string">2023-09-06T03:02:24Z</DateUtc></StartTime><FrequencyChanges><FrequencyChange><Frequency dt:dt="r8">10000000</Frequency><Timestamp dt:dt="r8">10166883319519</Timestamp><Current dt:…	좌우반구com(CVF, UVF, BVF)_4-004-1	60	1.0.0.169	1	697803269	Professional	2.0.10.356	2.0.10.356	09-06-2023	2023-09-06 오전 3:02:25	12:02:25	2.0.10.252	162		2	z	압례	NULL	NULL	NULL	111	1	30	NULL	NULL	NULL	KSY3	List2	NULL	NULL	NULL	NULL	NULL	NULL	NULL	NULL	NULL	1	z	2	3	498389	0	z	408	498797
좌우반구com(CVF, UVF, BVF)_4	4	1	<?xml version="1.0"?>\n<Clock xmlns:dt="urn:schemas-microsoft-com:datatypes"><Description dt:dt="string">E-Prime Primary Realtime Clock</Description><StartTime><Timestamp dt:dt="int">0</Timestamp><DateUtc dt:dt="string">2023-09-06T03:02:24Z</DateUtc></StartTime><FrequencyChanges><FrequencyChange><Frequency dt:dt="r8">10000000</Frequency><Timestamp dt:dt="r8">10166883319519</Timestamp><Current dt:…	좌우반구com(CVF, UVF, BVF)_4-004-1	60	1.0.0.169	1	697803269	Professional	2.0.10.356	2.0.10.356	09-06-2023	2023-09-06 오전 3:02:25	12:02:25	2.0.10.252	206		1	{/}	압축	NULL	NULL	NULL	96	1	74	NULL	NULL	NULL	KSY4	List2	NULL	NULL	NULL	NULL	NULL	NULL	NULL	NULL	NULL	1	{/}	2	3	614055	0	{/}	566	614621
좌우반구com(CVF, UVF, BVF)_4	4	1	<?xml version="1.0"?>\n<Clock xmlns:dt="urn:schemas-microsoft-com:datatypes"><Description dt:dt="string">E-Prime Primary Realtime Clock</Description><StartTime><Timestamp dt:dt="int">0</Timestamp><DateUtc dt:dt="string">2023-09-06T03:02:24Z</DateUtc></StartTime><FrequencyChanges><FrequencyChange><Frequency dt:dt="r8">10000000</Frequency><Timestamp dt:dt="r8">10166883319519</Timestamp><Current dt:…	좌우반구com(CVF, UVF, BVF)_4-004-1	60	1.0.0.169	1	697803269	Professional	2.0.10.356	2.0.10.356	09-06-2023	2023-09-06 오전 3:02:25	12:02:25	2.0.10.252	122		2	z	양간	37	1	122	NULL	NULL	NULL	NULL	NULL	NULL	KSY3	List1	NULL	NULL	NULL	NULL	NULL	NULL	NULL	NULL	NULL	0	z	2	3	345339	0	{/}	314	345653
좌우반구com(CVF, UVF, BVF)_4	4	1	<?xml version="1.0"?>\n<Clock xmlns:dt="urn:schemas-microsoft-com:datatypes"><Description dt:dt="string">E-Prime Primary Realtime Clock</Description><StartTime><Timestamp dt:dt="int">0</Timestamp><DateUtc dt:dt="string">2023-09-06T03:02:24Z</DateUtc></StartTime><FrequencyChanges><FrequencyChange><Frequency dt:dt="r8">10000000</Frequency><Timestamp dt:dt="r8">10166883319519</Timestamp><Current dt:…	좌우반구com(CVF, UVF, BVF)_4-004-1	60	1.0.0.169	1	697803269	Professional	2.0.10.356	2.0.10.356	09-06-2023	2023-09-06 오전 3:02:25	12:02:25	2.0.10.252	120		2	z	양급	50	1	120	NULL	NULL	NULL	NULL	NULL	NULL	KSY2	List1	NULL	NULL	NULL	NULL	NULL	NULL	NULL	NULL	NULL	1	z	2	4	340073	0	z	548	340621
좌우반구com(CVF, UVF, BVF)_4	4	1	<?xml version="1.0"?>\n<Clock xmlns:dt="urn:schemas-microsoft-com:datatypes"><Description dt:dt="string">E-Prime Primary Realtime Clock</Description><StartTime><Timestamp dt:dt="int">0</Timestamp><DateUtc dt:dt="string">2023-09-06T03:02:24Z</DateUtc></StartTime><FrequencyChanges><FrequencyChange><Frequency dt:dt="r8">10000000</Frequency><Timestamp dt:dt="r8">10166883319519</Timestamp><Current dt:…	좌우반구com(CVF, UVF, BVF)_4-004-1	60	1.0.0.169	1	697803269	Professional	2.0.10.356	2.0.10.356	09-06-2023	2023-09-06 오전 3:02:25	12:02:25	2.0.10.252	288		1	{/}	양념	NULL	NULL	NULL	NULL	NULL	NULL	2	1	24	KSY4	List3	NULL	NULL	NULL	NULL	NULL	NULL	NULL	NULL	NULL	1	{/}	2	3	881688	0	{/}	445	882133
좌우반구com(CVF, UVF, BVF)_4	4	1	<?xml version="1.0"?>\n<Clock xmlns:dt="urn:schemas-microsoft-com:datatypes"><Description dt:dt="string">E-Prime Primary Realtime Clock</Description><StartTime><Timestamp dt:dt="int">0</Timestamp><DateUtc dt:dt="string">2023-09-06T03:02:24Z</DateUtc></StartTime><FrequencyChanges><FrequencyChange><Frequency dt:dt="r8">10000000</Frequency><Timestamp dt:dt="r8">10166883319519</Timestamp><Current dt:…	좌우반구com(CVF, UVF, BVF)_4-004-1	60	1.0.0.169	1	697803269	Professional	2.0.10.356	2.0.10.356	09-06-2023	2023-09-06 오전 3:02:25	12:02:25	2.0.10.252	28		2	z	양최	112	1	28	NULL	NULL	NULL	NULL	NULL	NULL	KSY4	List1	NULL	NULL	NULL	NULL	NULL	NULL	NULL	NULL	NULL	1	z	2	4	103523	0	z	434	103957
좌우반구com(CVF, UVF, BVF)_4	4	1	<?xml version="1.0"?>\n<Clock xmlns:dt="urn:schemas-microsoft-com:datatypes"><Description dt:dt="string">E-Prime Primary Realtime Clock</Description><StartTime><Timestamp dt:dt="int">0</Timestamp><DateUtc dt:dt="string">2023-09-06T03:02:24Z</DateUtc></StartTime><FrequencyChanges><FrequencyChange><Frequency dt:dt="r8">10000000</Frequency><Timestamp dt:dt="r8">10166883319519</Timestamp><Current dt:…	좌우반구com(CVF, UVF, BVF)_4-004-1	60	1.0.0.169	1	697803269	Professional	2.0.10.356	2.0.10.356	09-06-2023	2023-09-06 오전 3:02:25	12:02:25	2.0.10.252	259		1	{/}	어휘	NULL	NULL	NULL	24	1	127	NULL	NULL	NULL	KSY4	List2	NULL	NULL	NULL	NULL	NULL	NULL	NULL	NULL	NULL	1	{/}	2	4	751322	0	{/}	339	751661
좌우반구com(CVF, UVF, BVF)_4	4	1	<?xml version="1.0"?>\n<Clock xmlns:dt="urn:schemas-microsoft-com:datatypes"><Description dt:dt="string">E-Prime Primary Realtime Clock</Description><StartTime><Timestamp dt:dt="int">0</Timestamp><DateUtc dt:dt="string">2023-09-06T03:02:24Z</DateUtc></StartTime><FrequencyChanges><FrequencyChange><Frequency dt:dt="r8">10000000</Frequency><Timestamp dt:dt="r8">10166883319519</Timestamp><Current dt:…	좌우반구com(CVF, UVF, BVF)_4-004-1	60	1.0.0.169	1	697803269	Professional	2.0.10.356	2.0.10.356	09-06-2023	2023-09-06 오전 3:02:25	12:02:25	2.0.10.252	346		2	z	엄도	NULL	NULL	NULL	NULL	NULL	NULL	118	1	82	KSY	List3	0		2	1	1032272	183		0	0	1	z	2	3	1032455	0	z	405	1032860
좌우반구com(CVF, UVF, BVF)_4	4	1	<?xml version="1.0"?>\n<Clock xmlns:dt="urn:schemas-microsoft-com:datatypes"><Description dt:dt="string">E-Prime Primary Realtime Clock</Description><StartTime><Timestamp dt:dt="int">0</Timestamp><DateUtc dt:dt="string">2023-09-06T03:02:24Z</DateUtc></StartTime><FrequencyChanges><FrequencyChange><Frequency dt:dt="r8">10000000</Frequency><Timestamp dt:dt="r8">10166883319519</Timestamp><Current dt:…	좌우반구com(CVF, UVF, BVF)_4-004-1	60	1.0.0.169	1	697803269	Professional	2.0.10.356	2.0.10.356	09-06-2023	2023-09-06 오전 3:02:25	12:02:25	2.0.10.252	382		1	{/}	엄마	NULL	NULL	NULL	NULL	NULL	NULL	97	1	118	KSY4	List3	NULL	NULL	NULL	NULL	NULL	NULL	NULL	NULL	NULL	1	{/}	2	4	1126422	0	{/}	270	1126692
좌우반구com(CVF, UVF, BVF)_4	4	1	<?xml version="1.0"?>\n<Clock xmlns:dt="urn:schemas-microsoft-com:datatypes"><Description dt:dt="string">E-Prime Primary Realtime Clock</Description><StartTime><Timestamp dt:dt="int">0</Timestamp><DateUtc dt:dt="string">2023-09-06T03:02:24Z</DateUtc></StartTime><FrequencyChanges><FrequencyChange><Frequency dt:dt="r8">10000000</Frequency><Timestamp dt:dt="r8">10166883319519</Timestamp><Current dt:…	좌우반구com(CVF, UVF, BVF)_4-004-1	60	1.0.0.169	1	697803269	Professional	2.0.10.356	2.0.10.356	09-06-2023	2023-09-06 오전 3:02:25	12:02:25	2.0.10.252	232		2	z	엇압	NULL	NULL	NULL	19	1	100	NULL	NULL	NULL	KSY	List2	0		2	0	681522	183		0	0	1	z	2	3	681705	0	z	420	682125
좌우반구com(CVF, UVF, BVF)_4	4	1	<?xml version="1.0"?>\n<Clock xmlns:dt="urn:schemas-microsoft-com:datatypes"><Description dt:dt="string">E-Prime Primary Realtime Clock</Description><StartTime><Timestamp dt:dt="int">0</Timestamp><DateUtc dt:dt="string">2023-09-06T03:02:24Z</DateUtc></StartTime><FrequencyChanges><FrequencyChange><Frequency dt:dt="r8">10000000</Frequency><Timestamp dt:dt="r8">10166883319519</Timestamp><Current dt:…	좌우반구com(CVF, UVF, BVF)_4-004-1	60	1.0.0.169	1	697803269	Professional	2.0.10.356	2.0.10.356	09-06-2023	2023-09-06 오전 3:02:25	12:02:25	2.0.10.252	42		2	z	여별	111	1	42	NULL	NULL	NULL	NULL	NULL	NULL	KSY4	List1	NULL	NULL	NULL	NULL	NULL	NULL	NULL	NULL	NULL	0	z	2	4	140073	0	{/}	412	140485
좌우반구com(CVF, UVF, BVF)_4	4	1	<?xml version="1.0"?>\n<Clock xmlns:dt="urn:schemas-microsoft-com:datatypes"><Description dt:dt="string">E-Prime Primary Realtime Clock</Description><StartTime><Timestamp dt:dt="int">0</Timestamp><DateUtc dt:dt="string">2023-09-06T03:02:24Z</DateUtc></StartTime><FrequencyChanges><FrequencyChange><Frequency dt:dt="r8">10000000</Frequency><Timestamp dt:dt="r8">10166883319519</Timestamp><Current dt:…	좌우반구com(CVF, UVF, BVF)_4-004-1	60	1.0.0.169	1	697803269	Professional	2.0.10.356	2.0.10.356	09-06-2023	2023-09-06 오전 3:02:25	12:02:25	2.0.10.252	306		2	z	여본	NULL	NULL	NULL	NULL	NULL	NULL	127	1	42	KSY3	List3	NULL	NULL	NULL	NULL	NULL	NULL	NULL	NULL	NULL	1	z	2	3	929438	0	z	607	930045
좌우반구com(CVF, UVF, BVF)_4	4	1	<?xml version="1.0"?>\n<Clock xmlns:dt="urn:schemas-microsoft-com:datatypes"><Description dt:dt="string">E-Prime Primary Realtime Clock</Description><StartTime><Timestamp dt:dt="int">0</Timestamp><DateUtc dt:dt="string">2023-09-06T03:02:24Z</DateUtc></StartTime><FrequencyChanges><FrequencyChange><Frequency dt:dt="r8">10000000</Frequency><Timestamp dt:dt="r8">10166883319519</Timestamp><Current dt:…	좌우반구com(CVF, UVF, BVF)_4-004-1	60	1.0.0.169	1	697803269	Professional	2.0.10.356	2.0.10.356	09-06-2023	2023-09-06 오전 3:02:25	12:02:25	2.0.10.252	178		1	{/}	여생	NULL	NULL	NULL	93	1	46	NULL	NULL	NULL	KSY4	List2	NULL	NULL	NULL	NULL	NULL	NULL	NULL	NULL	NULL	1	{/}	2	3	540355	0	{/}	442	540797
좌우반구com(CVF, UVF, BVF)_4	4	1	<?xml version="1.0"?>\n<Clock xmlns:dt="urn:schemas-microsoft-com:datatypes"><Description dt:dt="string">E-Prime Primary Realtime Clock</Description><StartTime><Timestamp dt:dt="int">0</Timestamp><DateUtc dt:dt="string">2023-09-06T03:02:24Z</DateUtc></StartTime><FrequencyChanges><FrequencyChange><Frequency dt:dt="r8">10000000</Frequency><Timestamp dt:dt="r8">10166883319519</Timestamp><Current dt:…	좌우반구com(CVF, UVF, BVF)_4-004-1	60	1.0.0.169	1	697803269	Professional	2.0.10.356	2.0.10.356	09-06-2023	2023-09-06 오전 3:02:25	12:02:25	2.0.10.252	117		2	z	열례	10	1	117	NULL	NULL	NULL	NULL	NULL	NULL	KSY2	List1	NULL	NULL	NULL	NULL	NULL	NULL	NULL	NULL	NULL	1	z	2	3	332355	0	z	386	332741
좌우반구com(CVF, UVF, BVF)_4	4	1	<?xml version="1.0"?>\n<Clock xmlns:dt="urn:schemas-microsoft-com:datatypes"><Description dt:dt="string">E-Prime Primary Realtime Clock</Description><StartTime><Timestamp dt:dt="int">0</Timestamp><DateUtc dt:dt="string">2023-09-06T03:02:24Z</DateUtc></StartTime><FrequencyChanges><FrequencyChange><Frequency dt:dt="r8">10000000</Frequency><Timestamp dt:dt="r8">10166883319519</Timestamp><Current dt:…	좌우반구com(CVF, UVF, BVF)_4-004-1	60	1.0.0.169	1	697803269	Professional	2.0.10.356	2.0.10.356	09-06-2023	2023-09-06 오전 3:02:25	12:02:25	2.0.10.252	17		2	z	열박	67	1	17	NULL	NULL	NULL	NULL	NULL	NULL	KSY2	List1	NULL	NULL	NULL	NULL	NULL	NULL	NULL	NULL	NULL	1	z	2	3	74839	0	z	446	75285
좌우반구com(CVF, UVF, BVF)_4	4	1	<?xml version="1.0"?>\n<Clock xmlns:dt="urn:schemas-microsoft-com:datatypes"><Description dt:dt="string">E-Prime Primary Realtime Clock</Description><StartTime><Timestamp dt:dt="int">0</Timestamp><DateUtc dt:dt="string">2023-09-06T03:02:24Z</DateUtc></StartTime><FrequencyChanges><FrequencyChange><Frequency dt:dt="r8">10000000</Frequency><Timestamp dt:dt="r8">10166883319519</Timestamp><Current dt:…	좌우반구com(CVF, UVF, BVF)_4-004-1	60	1.0.0.169	1	697803269	Professional	2.0.10.356	2.0.10.356	09-06-2023	2023-09-06 오전 3:02:25	12:02:25	2.0.10.252	155		2	z	열응	NULL	NULL	NULL	53	1	23	NULL	NULL	NULL	KSY3	List2	NULL	NULL	NULL	NULL	NULL	NULL	NULL	NULL	NULL	1	z	2	3	480339	0	z	362	480701
좌우반구com(CVF, UVF, BVF)_4	4	1	<?xml version="1.0"?>\n<Clock xmlns:dt="urn:schemas-microsoft-com:datatypes"><Description dt:dt="string">E-Prime Primary Realtime Clock</Description><StartTime><Timestamp dt:dt="int">0</Timestamp><DateUtc dt:dt="string">2023-09-06T03:02:24Z</DateUtc></StartTime><FrequencyChanges><FrequencyChange><Frequency dt:dt="r8">10000000</Frequency><Timestamp dt:dt="r8">10166883319519</Timestamp><Current dt:…	좌우반구com(CVF, UVF, BVF)_4-004-1	60	1.0.0.169	1	697803269	Professional	2.0.10.356	2.0.10.356	09-06-2023	2023-09-06 오전 3:02:25	12:02:25	2.0.10.252	323		1	{/}	열정	NULL	NULL	NULL	NULL	NULL	NULL	122	1	59	KSY4	List3	NULL	NULL	NULL	NULL	NULL	NULL	NULL	NULL	NULL	1	{/}	2	4	973072	0	{/}	388	973460
좌우반구com(CVF, UVF, BVF)_4	4	1	<?xml version="1.0"?>\n<Clock xmlns:dt="urn:schemas-microsoft-com:datatypes"><Description dt:dt="string">E-Prime Primary Realtime Clock</Description><StartTime><Timestamp dt:dt="int">0</Timestamp><DateUtc dt:dt="string">2023-09-06T03:02:24Z</DateUtc></StartTime><FrequencyChanges><FrequencyChange><Frequency dt:dt="r8">10000000</Frequency><Timestamp dt:dt="r8">10166883319519</Timestamp><Current dt:…	좌우반구com(CVF, UVF, BVF)_4-004-1	60	1.0.0.169	1	697803269	Professional	2.0.10.356	2.0.10.356	09-06-2023	2023-09-06 오전 3:02:25	12:02:25	2.0.10.252	220		1	{/}	오류	NULL	NULL	NULL	99	1	88	NULL	NULL	NULL	KSY4	List2	NULL	NULL	NULL	NULL	NULL	NULL	NULL	NULL	NULL	1	{/}	2	4	650722	0	{/}	515	651237
좌우반구com(CVF, UVF, BVF)_4	4	1	<?xml version="1.0"?>\n<Clock xmlns:dt="urn:schemas-microsoft-com:datatypes"><Description dt:dt="string">E-Prime Primary Realtime Clock</Description><StartTime><Timestamp dt:dt="int">0</Timestamp><DateUtc dt:dt="string">2023-09-06T03:02:24Z</DateUtc></StartTime><FrequencyChanges><FrequencyChange><Frequency dt:dt="r8">10000000</Frequency><Timestamp dt:dt="r8">10166883319519</Timestamp><Current dt:…	좌우반구com(CVF, UVF, BVF)_4-004-1	60	1.0.0.169	1	697803269	Professional	2.0.10.356	2.0.10.356	09-06-2023	2023-09-06 오전 3:02:25	12:02:25	2.0.10.252	66		1	{/}	오해	19	1	66	NULL	NULL	NULL	NULL	NULL	NULL	KSY4	List1	NULL	NULL	NULL	NULL	NULL	NULL	NULL	NULL	NULL	1	{/}	2	4	201623	0	{/}	342	201965
좌우반구com(CVF, UVF, BVF)_4	4	1	<?xml version="1.0"?>\n<Clock xmlns:dt="urn:schemas-microsoft-com:datatypes"><Description dt:dt="string">E-Prime Primary Realtime Clock</Description><StartTime><Timestamp dt:dt="int">0</Timestamp><DateUtc dt:dt="string">2023-09-06T03:02:24Z</DateUtc></StartTime><FrequencyChanges><FrequencyChange><Frequency dt:dt="r8">10000000</Frequency><Timestamp dt:dt="r8">10166883319519</Timestamp><Current dt:…	좌우반구com(CVF, UVF, BVF)_4-004-1	60	1.0.0.169	1	697803269	Professional	2.0.10.356	2.0.10.356	09-06-2023	2023-09-06 오전 3:02:25	12:02:25	2.0.10.252	385		2	z	외보	NULL	NULL	NULL	NULL	NULL	NULL	87	1	121	KSY4	List3	NULL	NULL	NULL	NULL	NULL	NULL	NULL	NULL	NULL	0	z	2	4	1134272	0	{/}	556	1134828
좌우반구com(CVF, UVF, BVF)_4	4	1	<?xml version="1.0"?>\n<Clock xmlns:dt="urn:schemas-microsoft-com:datatypes"><Description dt:dt="string">E-Prime Primary Realtime Clock</Description><StartTime><Timestamp dt:dt="int">0</Timestamp><DateUtc dt:dt="string">2023-09-06T03:02:24Z</DateUtc></StartTime><FrequencyChanges><FrequencyChange><Frequency dt:dt="r8">10000000</Frequency><Timestamp dt:dt="r8">10166883319519</Timestamp><Current dt:…	좌우반구com(CVF, UVF, BVF)_4-004-1	60	1.0.0.169	1	697803269	Professional	2.0.10.356	2.0.10.356	09-06-2023	2023-09-06 오전 3:02:25	12:02:25	2.0.10.252	347		1	{/}	외부	NULL	NULL	NULL	NULL	NULL	NULL	121	1	83	KSY4	List3	NULL	NULL	NULL	NULL	NULL	NULL	NULL	NULL	NULL	1	{/}	2	3	1035055	0	{/}	581	1035636
좌우반구com(CVF, UVF, BVF)_4	4	1	<?xml version="1.0"?>\n<Clock xmlns:dt="urn:schemas-microsoft-com:datatypes"><Description dt:dt="string">E-Prime Primary Realtime Clock</Description><StartTime><Timestamp dt:dt="int">0</Timestamp><DateUtc dt:dt="string">2023-09-06T03:02:24Z</DateUtc></StartTime><FrequencyChanges><FrequencyChange><Frequency dt:dt="r8">10000000</Frequency><Timestamp dt:dt="r8">10166883319519</Timestamp><Current dt:…	좌우반구com(CVF, UVF, BVF)_4-004-1	60	1.0.0.169	1	697803269	Professional	2.0.10.356	2.0.10.356	09-06-2023	2023-09-06 오전 3:02:25	12:02:25	2.0.10.252	292		2	z	요명	NULL	NULL	NULL	NULL	NULL	NULL	75	1	28	KSY4	List3	NULL	NULL	NULL	NULL	NULL	NULL	NULL	NULL	NULL	1	z	2	4	892122	0	z	579	892701
좌우반구com(CVF, UVF, BVF)_4	4	1	<?xml version="1.0"?>\n<Clock xmlns:dt="urn:schemas-microsoft-com:datatypes"><Description dt:dt="string">E-Prime Primary Realtime Clock</Description><StartTime><Timestamp dt:dt="int">0</Timestamp><DateUtc dt:dt="string">2023-09-06T03:02:24Z</DateUtc></StartTime><FrequencyChanges><FrequencyChange><Frequency dt:dt="r8">10000000</Frequency><Timestamp dt:dt="r8">10166883319519</Timestamp><Current dt:…	좌우반구com(CVF, UVF, BVF)_4-004-1	60	1.0.0.169	1	697803269	Professional	2.0.10.356	2.0.10.356	09-06-2023	2023-09-06 오전 3:02:25	12:02:25	2.0.10.252	233		1	{/}	요소	NULL	NULL	NULL	23	1	101	NULL	NULL	NULL	KSY4	List2	NULL	NULL	NULL	NULL	NULL	NULL	NULL	NULL	NULL	1	{/}	2	3	684322	0	{/}	459	684781
좌우반구com(CVF, UVF, BVF)_4	4	1	<?xml version="1.0"?>\n<Clock xmlns:dt="urn:schemas-microsoft-com:datatypes"><Description dt:dt="string">E-Prime Primary Realtime Clock</Description><StartTime><Timestamp dt:dt="int">0</Timestamp><DateUtc dt:dt="string">2023-09-06T03:02:24Z</DateUtc></StartTime><FrequencyChanges><FrequencyChange><Frequency dt:dt="r8">10000000</Frequency><Timestamp dt:dt="r8">10166883319519</Timestamp><Current dt:…	좌우반구com(CVF, UVF, BVF)_4-004-1	60	1.0.0.169	1	697803269	Professional	2.0.10.356	2.0.10.356	09-06-2023	2023-09-06 오전 3:02:25	12:02:25	2.0.10.252	313		1	{/}	요청	NULL	NULL	NULL	NULL	NULL	NULL	51	1	49	KSY4	List3	NULL	NULL	NULL	NULL	NULL	NULL	NULL	NULL	NULL	1	{/}	2	3	947438	0	{/}	255	947693
좌우반구com(CVF, UVF, BVF)_4	4	1	<?xml version="1.0"?>\n<Clock xmlns:dt="urn:schemas-microsoft-com:datatypes"><Description dt:dt="string">E-Prime Primary Realtime Clock</Description><StartTime><Timestamp dt:dt="int">0</Timestamp><DateUtc dt:dt="string">2023-09-06T03:02:24Z</DateUtc></StartTime><FrequencyChanges><FrequencyChange><Frequency dt:dt="r8">10000000</Frequency><Timestamp dt:dt="r8">10166883319519</Timestamp><Current dt:…	좌우반구com(CVF, UVF, BVF)_4-004-1	60	1.0.0.169	1	697803269	Professional	2.0.10.356	2.0.10.356	09-06-2023	2023-09-06 오전 3:02:25	12:02:25	2.0.10.252	55		2	z	용스	14	1	55	NULL	NULL	NULL	NULL	NULL	NULL	KSY4	List1	NULL	NULL	NULL	NULL	NULL	NULL	NULL	NULL	NULL	1	z	2	4	173256	0	z	381	173637
좌우반구com(CVF, UVF, BVF)_4	4	1	<?xml version="1.0"?>\n<Clock xmlns:dt="urn:schemas-microsoft-com:datatypes"><Description dt:dt="string">E-Prime Primary Realtime Clock</Description><StartTime><Timestamp dt:dt="int">0</Timestamp><DateUtc dt:dt="string">2023-09-06T03:02:24Z</DateUtc></StartTime><FrequencyChanges><FrequencyChange><Frequency dt:dt="r8">10000000</Frequency><Timestamp dt:dt="r8">10166883319519</Timestamp><Current dt:…	좌우반구com(CVF, UVF, BVF)_4-004-1	60	1.0.0.169	1	697803269	Professional	2.0.10.356	2.0.10.356	09-06-2023	2023-09-06 오전 3:02:25	12:02:25	2.0.10.252	393		1	{/}	용어	NULL	NULL	NULL	NULL	NULL	NULL	25	1	129	KSY4	List3	NULL	NULL	NULL	NULL	NULL	NULL	NULL	NULL	NULL	1	{/}	2	4	1155005	0	{/}	327	1155332
좌우반구com(CVF, UVF, BVF)_4	4	1	<?xml version="1.0"?>\n<Clock xmlns:dt="urn:schemas-microsoft-com:datatypes"><Description dt:dt="string">E-Prime Primary Realtime Clock</Description><StartTime><Timestamp dt:dt="int">0</Timestamp><DateUtc dt:dt="string">2023-09-06T03:02:24Z</DateUtc></StartTime><FrequencyChanges><FrequencyChange><Frequency dt:dt="r8">10000000</Frequency><Timestamp dt:dt="r8">10166883319519</Timestamp><Current dt:…	좌우반구com(CVF, UVF, BVF)_4-004-1	60	1.0.0.169	1	697803269	Professional	2.0.10.356	2.0.10.356	09-06-2023	2023-09-06 오전 3:02:25	12:02:25	2.0.10.252	189		1	{/}	우려	NULL	NULL	NULL	3	1	57	NULL	NULL	NULL	KSY4	List2	NULL	NULL	NULL	NULL	NULL	NULL	NULL	NULL	NULL	1	{/}	2	3	568905	0	{/}	364	569269
좌우반구com(CVF, UVF, BVF)_4	4	1	<?xml version="1.0"?>\n<Clock xmlns:dt="urn:schemas-microsoft-com:datatypes"><Description dt:dt="string">E-Prime Primary Realtime Clock</Description><StartTime><Timestamp dt:dt="int">0</Timestamp><DateUtc dt:dt="string">2023-09-06T03:02:24Z</DateUtc></StartTime><FrequencyChanges><FrequencyChange><Frequency dt:dt="r8">10000000</Frequency><Timestamp dt:dt="r8">10166883319519</Timestamp><Current dt:…	좌우반구com(CVF, UVF, BVF)_4-004-1	60	1.0.0.169	1	697803269	Professional	2.0.10.356	2.0.10.356	09-06-2023	2023-09-06 오전 3:02:25	12:02:25	2.0.10.252	79		2	z	운국	30	1	79	NULL	NULL	NULL	NULL	NULL	NULL	KSY	List1	0		2	0	235039	183		0	0	1	z	2	3	235222	0	z	351	235573
좌우반구com(CVF, UVF, BVF)_4	4	1	<?xml version="1.0"?>\n<Clock xmlns:dt="urn:schemas-microsoft-com:datatypes"><Description dt:dt="string">E-Prime Primary Realtime Clock</Description><StartTime><Timestamp dt:dt="int">0</Timestamp><DateUtc dt:dt="string">2023-09-06T03:02:24Z</DateUtc></StartTime><FrequencyChanges><FrequencyChange><Frequency dt:dt="r8">10000000</Frequency><Timestamp dt:dt="r8">10166883319519</Timestamp><Current dt:…	좌우반구com(CVF, UVF, BVF)_4-004-1	60	1.0.0.169	1	697803269	Professional	2.0.10.356	2.0.10.356	09-06-2023	2023-09-06 오전 3:02:25	12:02:25	2.0.10.252	264		2	z	운속	NULL	NULL	NULL	71	1	132	NULL	NULL	NULL	KSY2	List2	NULL	NULL	NULL	NULL	NULL	NULL	NULL	NULL	NULL	1	z	2	4	764272	0	z	477	764749
좌우반구com(CVF, UVF, BVF)_4	4	1	<?xml version="1.0"?>\n<Clock xmlns:dt="urn:schemas-microsoft-com:datatypes"><Description dt:dt="string">E-Prime Primary Realtime Clock</Description><StartTime><Timestamp dt:dt="int">0</Timestamp><DateUtc dt:dt="string">2023-09-06T03:02:24Z</DateUtc></StartTime><FrequencyChanges><FrequencyChange><Frequency dt:dt="r8">10000000</Frequency><Timestamp dt:dt="r8">10166883319519</Timestamp><Current dt:…	좌우반구com(CVF, UVF, BVF)_4-004-1	60	1.0.0.169	1	697803269	Professional	2.0.10.356	2.0.10.356	09-06-2023	2023-09-06 오전 3:02:25	12:02:25	2.0.10.252	283		1	{/}	원리	NULL	NULL	NULL	NULL	NULL	NULL	66	1	19	KSY4	List3	NULL	NULL	NULL	NULL	NULL	NULL	NULL	NULL	NULL	1	{/}	2	3	868572	0	{/}	377	868949
좌우반구com(CVF, UVF, BVF)_4	4	1	<?xml version="1.0"?>\n<Clock xmlns:dt="urn:schemas-microsoft-com:datatypes"><Description dt:dt="string">E-Prime Primary Realtime Clock</Description><StartTime><Timestamp dt:dt="int">0</Timestamp><DateUtc dt:dt="string">2023-09-06T03:02:24Z</DateUtc></StartTime><FrequencyChanges><FrequencyChange><Frequency dt:dt="r8">10000000</Frequency><Timestamp dt:dt="r8">10166883319519</Timestamp><Current dt:…	좌우반구com(CVF, UVF, BVF)_4-004-1	60	1.0.0.169	1	697803269	Professional	2.0.10.356	2.0.10.356	09-06-2023	2023-09-06 오전 3:02:25	12:02:25	2.0.10.252	142		1	{/}	원인	NULL	NULL	NULL	4	1	10	NULL	NULL	NULL	KSY4	List2	NULL	NULL	NULL	NULL	NULL	NULL	NULL	NULL	NULL	0	{/}	2	4	446956	0	z	569	447525
좌우반구com(CVF, UVF, BVF)_4	4	1	<?xml version="1.0"?>\n<Clock xmlns:dt="urn:schemas-microsoft-com:datatypes"><Description dt:dt="string">E-Prime Primary Realtime Clock</Description><StartTime><Timestamp dt:dt="int">0</Timestamp><DateUtc dt:dt="string">2023-09-06T03:02:24Z</DateUtc></StartTime><FrequencyChanges><FrequencyChange><Frequency dt:dt="r8">10000000</Frequency><Timestamp dt:dt="r8">10166883319519</Timestamp><Current dt:…	좌우반구com(CVF, UVF, BVF)_4-004-1	60	1.0.0.169	1	697803269	Professional	2.0.10.356	2.0.10.356	09-06-2023	2023-09-06 오전 3:02:25	12:02:25	2.0.10.252	96		1	{/}	원장	74	1	96	NULL	NULL	NULL	NULL	NULL	NULL	KSY4	List1	NULL	NULL	NULL	NULL	NULL	NULL	NULL	NULL	NULL	1	{/}	2	4	278856	0	{/}	541	279397
좌우반구com(CVF, UVF, BVF)_4	4	1	<?xml version="1.0"?>\n<Clock xmlns:dt="urn:schemas-microsoft-com:datatypes"><Description dt:dt="string">E-Prime Primary Realtime Clock</Description><StartTime><Timestamp dt:dt="int">0</Timestamp><DateUtc dt:dt="string">2023-09-06T03:02:24Z</DateUtc></StartTime><FrequencyChanges><FrequencyChange><Frequency dt:dt="r8">10000000</Frequency><Timestamp dt:dt="r8">10166883319519</Timestamp><Current dt:…	좌우반구com(CVF, UVF, BVF)_4-004-1	60	1.0.0.169	1	697803269	Professional	2.0.10.356	2.0.10.356	09-06-2023	2023-09-06 오전 3:02:25	12:02:25	2.0.10.252	328		2	z	원착	NULL	NULL	NULL	NULL	NULL	NULL	9	1	64	KSY4	List3	NULL	NULL	NULL	NULL	NULL	NULL	NULL	NULL	NULL	1	z	2	4	986222	0	z	422	986644
좌우반구com(CVF, UVF, BVF)_4	4	1	<?xml version="1.0"?>\n<Clock xmlns:dt="urn:schemas-microsoft-com:datatypes"><Description dt:dt="string">E-Prime Primary Realtime Clock</Description><StartTime><Timestamp dt:dt="int">0</Timestamp><DateUtc dt:dt="string">2023-09-06T03:02:24Z</DateUtc></StartTime><FrequencyChanges><FrequencyChange><Frequency dt:dt="r8">10000000</Frequency><Timestamp dt:dt="r8">10166883319519</Timestamp><Current dt:…	좌우반구com(CVF, UVF, BVF)_4-004-1	60	1.0.0.169	1	697803269	Professional	2.0.10.356	2.0.10.356	09-06-2023	2023-09-06 오전 3:02:25	12:02:25	2.0.10.252	4		1	{/}	원형	89	1	4	NULL	NULL	NULL	NULL	NULL	NULL	KSY4	List1	NULL	NULL	NULL	NULL	NULL	NULL	NULL	NULL	NULL	1	{/}	3	2	40822	0	{/}	495	41317
좌우반구com(CVF, UVF, BVF)_4	4	1	<?xml version="1.0"?>\n<Clock xmlns:dt="urn:schemas-microsoft-com:datatypes"><Description dt:dt="string">E-Prime Primary Realtime Clock</Description><StartTime><Timestamp dt:dt="int">0</Timestamp><DateUtc dt:dt="string">2023-09-06T03:02:24Z</DateUtc></StartTime><FrequencyChanges><FrequencyChange><Frequency dt:dt="r8">10000000</Frequency><Timestamp dt:dt="r8">10166883319519</Timestamp><Current dt:…	좌우반구com(CVF, UVF, BVF)_4-004-1	60	1.0.0.169	1	697803269	Professional	2.0.10.356	2.0.10.356	09-06-2023	2023-09-06 오전 3:02:25	12:02:25	2.0.10.252	163		2	z	위절	NULL	NULL	NULL	117	1	31	NULL	NULL	NULL	KSY4	List2	NULL	NULL	NULL	NULL	NULL	NULL	NULL	NULL	NULL	1	z	2	3	501005	0	z	536	501541
좌우반구com(CVF, UVF, BVF)_4	4	1	<?xml version="1.0"?>\n<Clock xmlns:dt="urn:schemas-microsoft-com:datatypes"><Description dt:dt="string">E-Prime Primary Realtime Clock</Description><StartTime><Timestamp dt:dt="int">0</Timestamp><DateUtc dt:dt="string">2023-09-06T03:02:24Z</DateUtc></StartTime><FrequencyChanges><FrequencyChange><Frequency dt:dt="r8">10000000</Frequency><Timestamp dt:dt="r8">10166883319519</Timestamp><Current dt:…	좌우반구com(CVF, UVF, BVF)_4-004-1	60	1.0.0.169	1	697803269	Professional	2.0.10.356	2.0.10.356	09-06-2023	2023-09-06 오전 3:02:25	12:02:25	2.0.10.252	335		1	{/}	유형	NULL	NULL	NULL	NULL	NULL	NULL	89	1	71	KSY4	List3	NULL	NULL	NULL	NULL	NULL	NULL	NULL	NULL	NULL	1	{/}	2	4	1004122	0	{/}	378	1004500
좌우반구com(CVF, UVF, BVF)_4	4	1	<?xml version="1.0"?>\n<Clock xmlns:dt="urn:schemas-microsoft-com:datatypes"><Description dt:dt="string">E-Prime Primary Realtime Clock</Description><StartTime><Timestamp dt:dt="int">0</Timestamp><DateUtc dt:dt="string">2023-09-06T03:02:24Z</DateUtc></StartTime><FrequencyChanges><FrequencyChange><Frequency dt:dt="r8">10000000</Frequency><Timestamp dt:dt="r8">10166883319519</Timestamp><Current dt:…	좌우반구com(CVF, UVF, BVF)_4-004-1	60	1.0.0.169	1	697803269	Professional	2.0.10.356	2.0.10.356	09-06-2023	2023-09-06 오전 3:02:25	12:02:25	2.0.10.252	304		1	{/}	음식	NULL	NULL	NULL	NULL	NULL	NULL	115	1	40	KSY4	List3	NULL	NULL	NULL	NULL	NULL	NULL	NULL	NULL	NULL	1	{/}	2	3	924355	0	{/}	273	924628
좌우반구com(CVF, UVF, BVF)_4	4	1	<?xml version="1.0"?>\n<Clock xmlns:dt="urn:schemas-microsoft-com:datatypes"><Description dt:dt="string">E-Prime Primary Realtime Clock</Description><StartTime><Timestamp dt:dt="int">0</Timestamp><DateUtc dt:dt="string">2023-09-06T03:02:24Z</DateUtc></StartTime><FrequencyChanges><FrequencyChange><Frequency dt:dt="r8">10000000</Frequency><Timestamp dt:dt="r8">10166883319519</Timestamp><Current dt:…	좌우반구com(CVF, UVF, BVF)_4-004-1	60	1.0.0.169	1	697803269	Professional	2.0.10.356	2.0.10.356	09-06-2023	2023-09-06 오전 3:02:25	12:02:25	2.0.10.252	226		2	z	음안	NULL	NULL	NULL	46	1	94	NULL	NULL	NULL	KSY3	List2	NULL	NULL	NULL	NULL	NULL	NULL	NULL	NULL	NULL	0	z	2	4	666489	0	{/}	308	666797
좌우반구com(CVF, UVF, BVF)_4	4	1	<?xml version="1.0"?>\n<Clock xmlns:dt="urn:schemas-microsoft-com:datatypes"><Description dt:dt="string">E-Prime Primary Realtime Clock</Description><StartTime><Timestamp dt:dt="int">0</Timestamp><DateUtc dt:dt="string">2023-09-06T03:02:24Z</DateUtc></StartTime><FrequencyChanges><FrequencyChange><Frequency dt:dt="r8">10000000</Frequency><Timestamp dt:dt="r8">10166883319519</Timestamp><Current dt:…	좌우반구com(CVF, UVF, BVF)_4-004-1	60	1.0.0.169	1	697803269	Professional	2.0.10.356	2.0.10.356	09-06-2023	2023-09-06 오전 3:02:25	12:02:25	2.0.10.252	63		2	z	응어	82	1	63	NULL	NULL	NULL	NULL	NULL	NULL	KSY	List1	0		2	0	193772	184		0	0	1	z	2	4	193956	0	z	393	194349
좌우반구com(CVF, UVF, BVF)_4	4	1	<?xml version="1.0"?>\n<Clock xmlns:dt="urn:schemas-microsoft-com:datatypes"><Description dt:dt="string">E-Prime Primary Realtime Clock</Description><StartTime><Timestamp dt:dt="int">0</Timestamp><DateUtc dt:dt="string">2023-09-06T03:02:24Z</DateUtc></StartTime><FrequencyChanges><FrequencyChange><Frequency dt:dt="r8">10000000</Frequency><Timestamp dt:dt="r8">10166883319519</Timestamp><Current dt:…	좌우반구com(CVF, UVF, BVF)_4-004-1	60	1.0.0.169	1	697803269	Professional	2.0.10.356	2.0.10.356	09-06-2023	2023-09-06 오전 3:02:25	12:02:25	2.0.10.252	150		2	z	의마	NULL	NULL	NULL	88	1	18	NULL	NULL	NULL	KSY	List2	0		2	0	467289	183		0	0	1	z	2	3	467472	0	z	373	467845
좌우반구com(CVF, UVF, BVF)_4	4	1	<?xml version="1.0"?>\n<Clock xmlns:dt="urn:schemas-microsoft-com:datatypes"><Description dt:dt="string">E-Prime Primary Realtime Clock</Description><StartTime><Timestamp dt:dt="int">0</Timestamp><DateUtc dt:dt="string">2023-09-06T03:02:24Z</DateUtc></StartTime><FrequencyChanges><FrequencyChange><Frequency dt:dt="r8">10000000</Frequency><Timestamp dt:dt="r8">10166883319519</Timestamp><Current dt:…	좌우반구com(CVF, UVF, BVF)_4-004-1	60	1.0.0.169	1	697803269	Professional	2.0.10.356	2.0.10.356	09-06-2023	2023-09-06 오전 3:02:25	12:02:25	2.0.10.252	239		1	{/}	의미	NULL	NULL	NULL	32	1	107	NULL	NULL	NULL	KSY4	List2	NULL	NULL	NULL	NULL	NULL	NULL	NULL	NULL	NULL	1	{/}	2	4	699772	0	{/}	329	700101
좌우반구com(CVF, UVF, BVF)_4	4	1	<?xml version="1.0"?>\n<Clock xmlns:dt="urn:schemas-microsoft-com:datatypes"><Description dt:dt="string">E-Prime Primary Realtime Clock</Description><StartTime><Timestamp dt:dt="int">0</Timestamp><DateUtc dt:dt="string">2023-09-06T03:02:24Z</DateUtc></StartTime><FrequencyChanges><FrequencyChange><Frequency dt:dt="r8">10000000</Frequency><Timestamp dt:dt="r8">10166883319519</Timestamp><Current dt:…	좌우반구com(CVF, UVF, BVF)_4-004-1	60	1.0.0.169	1	697803269	Professional	2.0.10.356	2.0.10.356	09-06-2023	2023-09-06 오전 3:02:25	12:02:25	2.0.10.252	97		2	z	의필	59	1	97	NULL	NULL	NULL	NULL	NULL	NULL	KSY3	List1	NULL	NULL	NULL	NULL	NULL	NULL	NULL	NULL	NULL	1	z	2	4	281606	0	z	407	282013
좌우반구com(CVF, UVF, BVF)_4	4	1	<?xml version="1.0"?>\n<Clock xmlns:dt="urn:schemas-microsoft-com:datatypes"><Description dt:dt="string">E-Prime Primary Realtime Clock</Description><StartTime><Timestamp dt:dt="int">0</Timestamp><DateUtc dt:dt="string">2023-09-06T03:02:24Z</DateUtc></StartTime><FrequencyChanges><FrequencyChange><Frequency dt:dt="r8">10000000</Frequency><Timestamp dt:dt="r8">10166883319519</Timestamp><Current dt:…	좌우반구com(CVF, UVF, BVF)_4-004-1	60	1.0.0.169	1	697803269	Professional	2.0.10.356	2.0.10.356	09-06-2023	2023-09-06 오전 3:02:25	12:02:25	2.0.10.252	125		2	z	이느	114	1	125	NULL	NULL	NULL	NULL	NULL	NULL	KSY	List1	0		2	0	352722	183		0	0	1	z	2	3	352905	0	z	284	353189
좌우반구com(CVF, UVF, BVF)_4	4	1	<?xml version="1.0"?>\n<Clock xmlns:dt="urn:schemas-microsoft-com:datatypes"><Description dt:dt="string">E-Prime Primary Realtime Clock</Description><StartTime><Timestamp dt:dt="int">0</Timestamp><DateUtc dt:dt="string">2023-09-06T03:02:24Z</DateUtc></StartTime><FrequencyChanges><FrequencyChange><Frequency dt:dt="r8">10000000</Frequency><Timestamp dt:dt="r8">10166883319519</Timestamp><Current dt:…	좌우반구com(CVF, UVF, BVF)_4-004-1	60	1.0.0.169	1	697803269	Professional	2.0.10.356	2.0.10.356	09-06-2023	2023-09-06 오전 3:02:25	12:02:25	2.0.10.252	263		1	{/}	이득	NULL	NULL	NULL	89	1	131	NULL	NULL	NULL	KSY4	List2	NULL	NULL	NULL	NULL	NULL	NULL	NULL	NULL	NULL	1	{/}	2	3	761755	0	{/}	314	762069
좌우반구com(CVF, UVF, BVF)_4	4	1	<?xml version="1.0"?>\n<Clock xmlns:dt="urn:schemas-microsoft-com:datatypes"><Description dt:dt="string">E-Prime Primary Realtime Clock</Description><StartTime><Timestamp dt:dt="int">0</Timestamp><DateUtc dt:dt="string">2023-09-06T03:02:24Z</DateUtc></StartTime><FrequencyChanges><FrequencyChange><Frequency dt:dt="r8">10000000</Frequency><Timestamp dt:dt="r8">10166883319519</Timestamp><Current dt:…	좌우반구com(CVF, UVF, BVF)_4-004-1	60	1.0.0.169	1	697803269	Professional	2.0.10.356	2.0.10.356	09-06-2023	2023-09-06 오전 3:02:25	12:02:25	2.0.10.252	102		1	{/}	이유	20	1	102	NULL	NULL	NULL	NULL	NULL	NULL	KSY4	List1	NULL	NULL	NULL	NULL	NULL	NULL	NULL	NULL	NULL	1	{/}	2	3	294589	0	{/}	304	294893
좌우반구com(CVF, UVF, BVF)_4	4	1	<?xml version="1.0"?>\n<Clock xmlns:dt="urn:schemas-microsoft-com:datatypes"><Description dt:dt="string">E-Prime Primary Realtime Clock</Description><StartTime><Timestamp dt:dt="int">0</Timestamp><DateUtc dt:dt="string">2023-09-06T03:02:24Z</DateUtc></StartTime><FrequencyChanges><FrequencyChange><Frequency dt:dt="r8">10000000</Frequency><Timestamp dt:dt="r8">10166883319519</Timestamp><Current dt:…	좌우반구com(CVF, UVF, BVF)_4-004-1	60	1.0.0.169	1	697803269	Professional	2.0.10.356	2.0.10.356	09-06-2023	2023-09-06 오전 3:02:25	12:02:25	2.0.10.252	184		1	{/}	이전	NULL	NULL	NULL	83	1	52	NULL	NULL	NULL	KSY4	List2	NULL	NULL	NULL	NULL	NULL	NULL	NULL	NULL	NULL	1	{/}	2	3	555872	0	{/}	365	556237
좌우반구com(CVF, UVF, BVF)_4	4	1	<?xml version="1.0"?>\n<Clock xmlns:dt="urn:schemas-microsoft-com:datatypes"><Description dt:dt="string">E-Prime Primary Realtime Clock</Description><StartTime><Timestamp dt:dt="int">0</Timestamp><DateUtc dt:dt="string">2023-09-06T03:02:24Z</DateUtc></StartTime><FrequencyChanges><FrequencyChange><Frequency dt:dt="r8">10000000</Frequency><Timestamp dt:dt="r8">10166883319519</Timestamp><Current dt:…	좌우반구com(CVF, UVF, BVF)_4-004-1	60	1.0.0.169	1	697803269	Professional	2.0.10.356	2.0.10.356	09-06-2023	2023-09-06 오전 3:02:25	12:02:25	2.0.10.252	205		2	z	익궤	NULL	NULL	NULL	82	1	73	NULL	NULL	NULL	KSY3	List2	NULL	NULL	NULL	NULL	NULL	NULL	NULL	NULL	NULL	1	z	2	3	611372	0	z	489	611861
좌우반구com(CVF, UVF, BVF)_4	4	1	<?xml version="1.0"?>\n<Clock xmlns:dt="urn:schemas-microsoft-com:datatypes"><Description dt:dt="string">E-Prime Primary Realtime Clock</Description><StartTime><Timestamp dt:dt="int">0</Timestamp><DateUtc dt:dt="string">2023-09-06T03:02:24Z</DateUtc></StartTime><FrequencyChanges><FrequencyChange><Frequency dt:dt="r8">10000000</Frequency><Timestamp dt:dt="r8">10166883319519</Timestamp><Current dt:…	좌우반구com(CVF, UVF, BVF)_4-004-1	60	1.0.0.169	1	697803269	Professional	2.0.10.356	2.0.10.356	09-06-2023	2023-09-06 오전 3:02:25	12:02:25	2.0.10.252	146		2	z	익력	NULL	NULL	NULL	101	1	14	NULL	NULL	NULL	KSY3	List2	NULL	NULL	NULL	NULL	NULL	NULL	NULL	NULL	NULL	0	z	2	3	457339	0	{/}	418	457757
좌우반구com(CVF, UVF, BVF)_4	4	1	<?xml version="1.0"?>\n<Clock xmlns:dt="urn:schemas-microsoft-com:datatypes"><Description dt:dt="string">E-Prime Primary Realtime Clock</Description><StartTime><Timestamp dt:dt="int">0</Timestamp><DateUtc dt:dt="string">2023-09-06T03:02:24Z</DateUtc></StartTime><FrequencyChanges><FrequencyChange><Frequency dt:dt="r8">10000000</Frequency><Timestamp dt:dt="r8">10166883319519</Timestamp><Current dt:…	좌우반구com(CVF, UVF, BVF)_4-004-1	60	1.0.0.169	1	697803269	Professional	2.0.10.356	2.0.10.356	09-06-2023	2023-09-06 오전 3:02:25	12:02:25	2.0.10.252	314		1	{/}	인간	NULL	NULL	NULL	NULL	NULL	NULL	55	1	50	KSY4	List3	NULL	NULL	NULL	NULL	NULL	NULL	NULL	NULL	NULL	1	{/}	2	3	949888	0	{/}	237	950125
좌우반구com(CVF, UVF, BVF)_4	4	1	<?xml version="1.0"?>\n<Clock xmlns:dt="urn:schemas-microsoft-com:datatypes"><Description dt:dt="string">E-Prime Primary Realtime Clock</Description><StartTime><Timestamp dt:dt="int">0</Timestamp><DateUtc dt:dt="string">2023-09-06T03:02:24Z</DateUtc></StartTime><FrequencyChanges><FrequencyChange><Frequency dt:dt="r8">10000000</Frequency><Timestamp dt:dt="r8">10166883319519</Timestamp><Current dt:…	좌우반구com(CVF, UVF, BVF)_4-004-1	60	1.0.0.169	1	697803269	Professional	2.0.10.356	2.0.10.356	09-06-2023	2023-09-06 오전 3:02:25	12:02:25	2.0.10.252	348		1	{/}	인사	NULL	NULL	NULL	NULL	NULL	NULL	48	1	84	KSY4	List3	NULL	NULL	NULL	NULL	NULL	NULL	NULL	NULL	NULL	1	{/}	2	3	1037838	0	{/}	246	1038084
좌우반구com(CVF, UVF, BVF)_4	4	1	<?xml version="1.0"?>\n<Clock xmlns:dt="urn:schemas-microsoft-com:datatypes"><Description dt:dt="string">E-Prime Primary Realtime Clock</Description><StartTime><Timestamp dt:dt="int">0</Timestamp><DateUtc dt:dt="string">2023-09-06T03:02:24Z</DateUtc></StartTime><FrequencyChanges><FrequencyChange><Frequency dt:dt="r8">10000000</Frequency><Timestamp dt:dt="r8">10166883319519</Timestamp><Current dt:…	좌우반구com(CVF, UVF, BVF)_4-004-1	60	1.0.0.169	1	697803269	Professional	2.0.10.356	2.0.10.356	09-06-2023	2023-09-06 오전 3:02:25	12:02:25	2.0.10.252	368		1	{/}	인생	NULL	NULL	NULL	NULL	NULL	NULL	13	1	104	KSY4	List3	NULL	NULL	NULL	NULL	NULL	NULL	NULL	NULL	NULL	1	{/}	2	3	1090138	0	{/}	386	1090524
좌우반구com(CVF, UVF, BVF)_4	4	1	<?xml version="1.0"?>\n<Clock xmlns:dt="urn:schemas-microsoft-com:datatypes"><Description dt:dt="string">E-Prime Primary Realtime Clock</Description><StartTime><Timestamp dt:dt="int">0</Timestamp><DateUtc dt:dt="string">2023-09-06T03:02:24Z</DateUtc></StartTime><FrequencyChanges><FrequencyChange><Frequency dt:dt="r8">10000000</Frequency><Timestamp dt:dt="r8">10166883319519</Timestamp><Current dt:…	좌우반구com(CVF, UVF, BVF)_4-004-1	60	1.0.0.169	1	697803269	Professional	2.0.10.356	2.0.10.356	09-06-2023	2023-09-06 오전 3:02:25	12:02:25	2.0.10.252	159		1	{/}	인연	NULL	NULL	NULL	122	1	27	NULL	NULL	NULL	KSY4	List2	NULL	NULL	NULL	NULL	NULL	NULL	NULL	NULL	NULL	0	{/}	2	4	490639	0	z	470	491109
좌우반구com(CVF, UVF, BVF)_4	4	1	<?xml version="1.0"?>\n<Clock xmlns:dt="urn:schemas-microsoft-com:datatypes"><Description dt:dt="string">E-Prime Primary Realtime Clock</Description><StartTime><Timestamp dt:dt="int">0</Timestamp><DateUtc dt:dt="string">2023-09-06T03:02:24Z</DateUtc></StartTime><FrequencyChanges><FrequencyChange><Frequency dt:dt="r8">10000000</Frequency><Timestamp dt:dt="r8">10166883319519</Timestamp><Current dt:…	좌우반구com(CVF, UVF, BVF)_4-004-1	60	1.0.0.169	1	697803269	Professional	2.0.10.356	2.0.10.356	09-06-2023	2023-09-06 오전 3:02:25	12:02:25	2.0.10.252	364		2	z	일려	NULL	NULL	NULL	NULL	NULL	NULL	40	1	100	KSY3	List3	NULL	NULL	NULL	NULL	NULL	NULL	NULL	NULL	NULL	1	z	2	3	1079405	0	z	439	1079844
좌우반구com(CVF, UVF, BVF)_4	4	1	<?xml version="1.0"?>\n<Clock xmlns:dt="urn:schemas-microsoft-com:datatypes"><Description dt:dt="string">E-Prime Primary Realtime Clock</Description><StartTime><Timestamp dt:dt="int">0</Timestamp><DateUtc dt:dt="string">2023-09-06T03:02:24Z</DateUtc></StartTime><FrequencyChanges><FrequencyChange><Frequency dt:dt="r8">10000000</Frequency><Timestamp dt:dt="r8">10166883319519</Timestamp><Current dt:…	좌우반구com(CVF, UVF, BVF)_4-004-1	60	1.0.0.169	1	697803269	Professional	2.0.10.356	2.0.10.356	09-06-2023	2023-09-06 오전 3:02:25	12:02:25	2.0.10.252	175		2	z	일섭	NULL	NULL	NULL	11	1	43	NULL	NULL	NULL	KSY4	List2	NULL	NULL	NULL	NULL	NULL	NULL	NULL	NULL	NULL	1	z	2	3	532522	0	z	499	533021
좌우반구com(CVF, UVF, BVF)_4	4	1	<?xml version="1.0"?>\n<Clock xmlns:dt="urn:schemas-microsoft-com:datatypes"><Description dt:dt="string">E-Prime Primary Realtime Clock</Description><StartTime><Timestamp dt:dt="int">0</Timestamp><DateUtc dt:dt="string">2023-09-06T03:02:24Z</DateUtc></StartTime><FrequencyChanges><FrequencyChange><Frequency dt:dt="r8">10000000</Frequency><Timestamp dt:dt="r8">10166883319519</Timestamp><Current dt:…	좌우반구com(CVF, UVF, BVF)_4-004-1	60	1.0.0.169	1	697803269	Professional	2.0.10.356	2.0.10.356	09-06-2023	2023-09-06 오전 3:02:25	12:02:25	2.0.10.252	35		2	z	임택	115	1	35	NULL	NULL	NULL	NULL	NULL	NULL	KSY4	List1	NULL	NULL	NULL	NULL	NULL	NULL	NULL	NULL	NULL	1	z	2	3	122089	0	z	428	122517
좌우반구com(CVF, UVF, BVF)_4	4	1	<?xml version="1.0"?>\n<Clock xmlns:dt="urn:schemas-microsoft-com:datatypes"><Description dt:dt="string">E-Prime Primary Realtime Clock</Description><StartTime><Timestamp dt:dt="int">0</Timestamp><DateUtc dt:dt="string">2023-09-06T03:02:24Z</DateUtc></StartTime><FrequencyChanges><FrequencyChange><Frequency dt:dt="r8">10000000</Frequency><Timestamp dt:dt="r8">10166883319519</Timestamp><Current dt:…	좌우반구com(CVF, UVF, BVF)_4-004-1	60	1.0.0.169	1	697803269	Professional	2.0.10.356	2.0.10.356	09-06-2023	2023-09-06 오전 3:02:25	12:02:25	2.0.10.252	250		1	{/}	입구	NULL	NULL	NULL	95	1	118	NULL	NULL	NULL	KSY4	List2	NULL	NULL	NULL	NULL	NULL	NULL	NULL	NULL	NULL	1	{/}	2	3	728022	0	{/}	295	728317
좌우반구com(CVF, UVF, BVF)_4	4	1	<?xml version="1.0"?>\n<Clock xmlns:dt="urn:schemas-microsoft-com:datatypes"><Description dt:dt="string">E-Prime Primary Realtime Clock</Description><StartTime><Timestamp dt:dt="int">0</Timestamp><DateUtc dt:dt="string">2023-09-06T03:02:24Z</DateUtc></StartTime><FrequencyChanges><FrequencyChange><Frequency dt:dt="r8">10000000</Frequency><Timestamp dt:dt="r8">10166883319519</Timestamp><Current dt:…	좌우반구com(CVF, UVF, BVF)_4-004-1	60	1.0.0.169	1	697803269	Professional	2.0.10.356	2.0.10.356	09-06-2023	2023-09-06 오전 3:02:25	12:02:25	2.0.10.252	362		2	z	입목	NULL	NULL	NULL	NULL	NULL	NULL	19	1	98	KSY4	List3	NULL	NULL	NULL	NULL	NULL	NULL	NULL	NULL	NULL	1	z	2	3	1073988	0	z	592	1074580
좌우반구com(CVF, UVF, BVF)_4	4	1	<?xml version="1.0"?>\n<Clock xmlns:dt="urn:schemas-microsoft-com:datatypes"><Description dt:dt="string">E-Prime Primary Realtime Clock</Description><StartTime><Timestamp dt:dt="int">0</Timestamp><DateUtc dt:dt="string">2023-09-06T03:02:24Z</DateUtc></StartTime><FrequencyChanges><FrequencyChange><Frequency dt:dt="r8">10000000</Frequency><Timestamp dt:dt="r8">10166883319519</Timestamp><Current dt:…	좌우반구com(CVF, UVF, BVF)_4-004-1	60	1.0.0.169	1	697803269	Professional	2.0.10.356	2.0.10.356	09-06-2023	2023-09-06 오전 3:02:25	12:02:25	2.0.10.252	339		2	z	입화	NULL	NULL	NULL	NULL	NULL	NULL	114	1	75	KSY	List3	0		2	0	1014505	183		0	0	1	z	2	3	1014688	0	z	316	1015004
좌우반구com(CVF, UVF, BVF)_4	4	1	<?xml version="1.0"?>\n<Clock xmlns:dt="urn:schemas-microsoft-com:datatypes"><Description dt:dt="string">E-Prime Primary Realtime Clock</Description><StartTime><Timestamp dt:dt="int">0</Timestamp><DateUtc dt:dt="string">2023-09-06T03:02:24Z</DateUtc></StartTime><FrequencyChanges><FrequencyChange><Frequency dt:dt="r8">10000000</Frequency><Timestamp dt:dt="r8">10166883319519</Timestamp><Current dt:…	좌우반구com(CVF, UVF, BVF)_4-004-1	60	1.0.0.169	1	697803269	Professional	2.0.10.356	2.0.10.356	09-06-2023	2023-09-06 오전 3:02:25	12:02:25	2.0.10.252	341		2	z	자름	NULL	NULL	NULL	NULL	NULL	NULL	63	1	77	KSY3	List3	NULL	NULL	NULL	NULL	NULL	NULL	NULL	NULL	NULL	1	z	2	3	1019655	0	z	397	1020052
좌우반구com(CVF, UVF, BVF)_4	4	1	<?xml version="1.0"?>\n<Clock xmlns:dt="urn:schemas-microsoft-com:datatypes"><Description dt:dt="string">E-Prime Primary Realtime Clock</Description><StartTime><Timestamp dt:dt="int">0</Timestamp><DateUtc dt:dt="string">2023-09-06T03:02:24Z</DateUtc></StartTime><FrequencyChanges><FrequencyChange><Frequency dt:dt="r8">10000000</Frequency><Timestamp dt:dt="r8">10166883319519</Timestamp><Current dt:…	좌우반구com(CVF, UVF, BVF)_4-004-1	60	1.0.0.169	1	697803269	Professional	2.0.10.356	2.0.10.356	09-06-2023	2023-09-06 오전 3:02:25	12:02:25	2.0.10.252	276		1	{/}	자리	NULL	NULL	NULL	NULL	NULL	NULL	105	1	12	KSY4	List3	NULL	NULL	NULL	NULL	NULL	NULL	NULL	NULL	NULL	1	{/}	2	3	849805	0	{/}	376	850181
좌우반구com(CVF, UVF, BVF)_4	4	1	<?xml version="1.0"?>\n<Clock xmlns:dt="urn:schemas-microsoft-com:datatypes"><Description dt:dt="string">E-Prime Primary Realtime Clock</Description><StartTime><Timestamp dt:dt="int">0</Timestamp><DateUtc dt:dt="string">2023-09-06T03:02:24Z</DateUtc></StartTime><FrequencyChanges><FrequencyChange><Frequency dt:dt="r8">10000000</Frequency><Timestamp dt:dt="r8">10166883319519</Timestamp><Current dt:…	좌우반구com(CVF, UVF, BVF)_4-004-1	60	1.0.0.169	1	697803269	Professional	2.0.10.356	2.0.10.356	09-06-2023	2023-09-06 오전 3:02:25	12:02:25	2.0.10.252	72		1	{/}	자본	85	1	72	NULL	NULL	NULL	NULL	NULL	NULL	KSY4	List1	NULL	NULL	NULL	NULL	NULL	NULL	NULL	NULL	NULL	1	{/}	2	3	217156	0	{/}	329	217485
좌우반구com(CVF, UVF, BVF)_4	4	1	<?xml version="1.0"?>\n<Clock xmlns:dt="urn:schemas-microsoft-com:datatypes"><Description dt:dt="string">E-Prime Primary Realtime Clock</Description><StartTime><Timestamp dt:dt="int">0</Timestamp><DateUtc dt:dt="string">2023-09-06T03:02:24Z</DateUtc></StartTime><FrequencyChanges><FrequencyChange><Frequency dt:dt="r8">10000000</Frequency><Timestamp dt:dt="r8">10166883319519</Timestamp><Current dt:…	좌우반구com(CVF, UVF, BVF)_4-004-1	60	1.0.0.169	1	697803269	Professional	2.0.10.356	2.0.10.356	09-06-2023	2023-09-06 오전 3:02:25	12:02:25	2.0.10.252	11		1	{/}	자체	29	1	11	NULL	NULL	NULL	NULL	NULL	NULL	KSY4	List1	NULL	NULL	NULL	NULL	NULL	NULL	NULL	NULL	NULL	1	{/}	2	3	59189	0	{/}	520	59709
좌우반구com(CVF, UVF, BVF)_4	4	1	<?xml version="1.0"?>\n<Clock xmlns:dt="urn:schemas-microsoft-com:datatypes"><Description dt:dt="string">E-Prime Primary Realtime Clock</Description><StartTime><Timestamp dt:dt="int">0</Timestamp><DateUtc dt:dt="string">2023-09-06T03:02:24Z</DateUtc></StartTime><FrequencyChanges><FrequencyChange><Frequency dt:dt="r8">10000000</Frequency><Timestamp dt:dt="r8">10166883319519</Timestamp><Current dt:…	좌우반구com(CVF, UVF, BVF)_4-004-1	60	1.0.0.169	1	697803269	Professional	2.0.10.356	2.0.10.356	09-06-2023	2023-09-06 오전 3:02:25	12:02:25	2.0.10.252	195		2	z	작락	NULL	NULL	NULL	5	1	63	NULL	NULL	NULL	KSY2	List2	NULL	NULL	NULL	NULL	NULL	NULL	NULL	NULL	NULL	1	z	2	3	584522	0	z	507	585029
좌우반구com(CVF, UVF, BVF)_4	4	1	<?xml version="1.0"?>\n<Clock xmlns:dt="urn:schemas-microsoft-com:datatypes"><Description dt:dt="string">E-Prime Primary Realtime Clock</Description><StartTime><Timestamp dt:dt="int">0</Timestamp><DateUtc dt:dt="string">2023-09-06T03:02:24Z</DateUtc></StartTime><FrequencyChanges><FrequencyChange><Frequency dt:dt="r8">10000000</Frequency><Timestamp dt:dt="r8">10166883319519</Timestamp><Current dt:…	좌우반구com(CVF, UVF, BVF)_4-004-1	60	1.0.0.169	1	697803269	Professional	2.0.10.356	2.0.10.356	09-06-2023	2023-09-06 오전 3:02:25	12:02:25	2.0.10.252	95		1	{/}	작품	97	1	95	NULL	NULL	NULL	NULL	NULL	NULL	KSY4	List1	NULL	NULL	NULL	NULL	NULL	NULL	NULL	NULL	NULL	1	{/}	2	4	276356	0	{/}	297	276653
좌우반구com(CVF, UVF, BVF)_4	4	1	<?xml version="1.0"?>\n<Clock xmlns:dt="urn:schemas-microsoft-com:datatypes"><Description dt:dt="string">E-Prime Primary Realtime Clock</Description><StartTime><Timestamp dt:dt="int">0</Timestamp><DateUtc dt:dt="string">2023-09-06T03:02:24Z</DateUtc></StartTime><FrequencyChanges><FrequencyChange><Frequency dt:dt="r8">10000000</Frequency><Timestamp dt:dt="r8">10166883319519</Timestamp><Current dt:…	좌우반구com(CVF, UVF, BVF)_4-004-1	60	1.0.0.169	1	697803269	Professional	2.0.10.356	2.0.10.356	09-06-2023	2023-09-06 오전 3:02:25	12:02:25	2.0.10.252	168		1	{/}	재계	NULL	NULL	NULL	80	1	36	NULL	NULL	NULL	KSY4	List2	NULL	NULL	NULL	NULL	NULL	NULL	NULL	NULL	NULL	0	{/}	2	3	514272	0	z	589	514861
좌우반구com(CVF, UVF, BVF)_4	4	1	<?xml version="1.0"?>\n<Clock xmlns:dt="urn:schemas-microsoft-com:datatypes"><Description dt:dt="string">E-Prime Primary Realtime Clock</Description><StartTime><Timestamp dt:dt="int">0</Timestamp><DateUtc dt:dt="string">2023-09-06T03:02:24Z</DateUtc></StartTime><FrequencyChanges><FrequencyChange><Frequency dt:dt="r8">10000000</Frequency><Timestamp dt:dt="r8">10166883319519</Timestamp><Current dt:…	좌우반구com(CVF, UVF, BVF)_4-004-1	60	1.0.0.169	1	697803269	Professional	2.0.10.356	2.0.10.356	09-06-2023	2023-09-06 오전 3:02:25	12:02:25	2.0.10.252	255		2	z	적태	NULL	NULL	NULL	41	1	123	NULL	NULL	NULL	KSY4	List2	NULL	NULL	NULL	NULL	NULL	NULL	NULL	NULL	NULL	1	z	2	3	740855	0	z	470	741325
좌우반구com(CVF, UVF, BVF)_4	4	1	<?xml version="1.0"?>\n<Clock xmlns:dt="urn:schemas-microsoft-com:datatypes"><Description dt:dt="string">E-Prime Primary Realtime Clock</Description><StartTime><Timestamp dt:dt="int">0</Timestamp><DateUtc dt:dt="string">2023-09-06T03:02:24Z</DateUtc></StartTime><FrequencyChanges><FrequencyChange><Frequency dt:dt="r8">10000000</Frequency><Timestamp dt:dt="r8">10166883319519</Timestamp><Current dt:…	좌우반구com(CVF, UVF, BVF)_4-004-1	60	1.0.0.169	1	697803269	Professional	2.0.10.356	2.0.10.356	09-06-2023	2023-09-06 오전 3:02:25	12:02:25	2.0.10.252	183		1	{/}	전략	NULL	NULL	NULL	45	1	51	NULL	NULL	NULL	KSY4	List2	NULL	NULL	NULL	NULL	NULL	NULL	NULL	NULL	NULL	1	{/}	2	3	553272	0	{/}	397	553669
좌우반구com(CVF, UVF, BVF)_4	4	1	<?xml version="1.0"?>\n<Clock xmlns:dt="urn:schemas-microsoft-com:datatypes"><Description dt:dt="string">E-Prime Primary Realtime Clock</Description><StartTime><Timestamp dt:dt="int">0</Timestamp><DateUtc dt:dt="string">2023-09-06T03:02:24Z</DateUtc></StartTime><FrequencyChanges><FrequencyChange><Frequency dt:dt="r8">10000000</Frequency><Timestamp dt:dt="r8">10166883319519</Timestamp><Current dt:…	좌우반구com(CVF, UVF, BVF)_4-004-1	60	1.0.0.169	1	697803269	Professional	2.0.10.356	2.0.10.356	09-06-2023	2023-09-06 오전 3:02:25	12:02:25	2.0.10.252	152		1	{/}	전통	NULL	NULL	NULL	22	1	20	NULL	NULL	NULL	KSY4	List2	NULL	NULL	NULL	NULL	NULL	NULL	NULL	NULL	NULL	1	{/}	2	3	472605	0	{/}	304	472909
좌우반구com(CVF, UVF, BVF)_4	4	1	<?xml version="1.0"?>\n<Clock xmlns:dt="urn:schemas-microsoft-com:datatypes"><Description dt:dt="string">E-Prime Primary Realtime Clock</Description><StartTime><Timestamp dt:dt="int">0</Timestamp><DateUtc dt:dt="string">2023-09-06T03:02:24Z</DateUtc></StartTime><FrequencyChanges><FrequencyChange><Frequency dt:dt="r8">10000000</Frequency><Timestamp dt:dt="r8">10166883319519</Timestamp><Current dt:…	좌우반구com(CVF, UVF, BVF)_4-004-1	60	1.0.0.169	1	697803269	Professional	2.0.10.356	2.0.10.356	09-06-2023	2023-09-06 오전 3:02:25	12:02:25	2.0.10.252	204		2	z	전필	NULL	NULL	NULL	104	1	72	NULL	NULL	NULL	KSY2	List2	NULL	NULL	NULL	NULL	NULL	NULL	NULL	NULL	NULL	0	z	2	3	608322	0	{/}	851	609173
좌우반구com(CVF, UVF, BVF)_4	4	1	<?xml version="1.0"?>\n<Clock xmlns:dt="urn:schemas-microsoft-com:datatypes"><Description dt:dt="string">E-Prime Primary Realtime Clock</Description><StartTime><Timestamp dt:dt="int">0</Timestamp><DateUtc dt:dt="string">2023-09-06T03:02:24Z</DateUtc></StartTime><FrequencyChanges><FrequencyChange><Frequency dt:dt="r8">10000000</Frequency><Timestamp dt:dt="r8">10166883319519</Timestamp><Current dt:…	좌우반구com(CVF, UVF, BVF)_4-004-1	60	1.0.0.169	1	697803269	Professional	2.0.10.356	2.0.10.356	09-06-2023	2023-09-06 오전 3:02:25	12:02:25	2.0.10.252	6		1	{/}	절감	56	1	6	NULL	NULL	NULL	NULL	NULL	NULL	KSY4	List1	NULL	NULL	NULL	NULL	NULL	NULL	NULL	NULL	NULL	1	{/}	2	3	46189	0	{/}	600	46789
좌우반구com(CVF, UVF, BVF)_4	4	1	<?xml version="1.0"?>\n<Clock xmlns:dt="urn:schemas-microsoft-com:datatypes"><Description dt:dt="string">E-Prime Primary Realtime Clock</Description><StartTime><Timestamp dt:dt="int">0</Timestamp><DateUtc dt:dt="string">2023-09-06T03:02:24Z</DateUtc></StartTime><FrequencyChanges><FrequencyChange><Frequency dt:dt="r8">10000000</Frequency><Timestamp dt:dt="r8">10166883319519</Timestamp><Current dt:…	좌우반구com(CVF, UVF, BVF)_4-004-1	60	1.0.0.169	1	697803269	Professional	2.0.10.356	2.0.10.356	09-06-2023	2023-09-06 오전 3:02:25	12:02:25	2.0.10.252	356		2	z	절보	NULL	NULL	NULL	NULL	NULL	NULL	128	1	92	KSY	List3	0		2	1	1057939	182		0	0	1	z	2	2	1058121	0	z	363	1058484
좌우반구com(CVF, UVF, BVF)_4	4	1	<?xml version="1.0"?>\n<Clock xmlns:dt="urn:schemas-microsoft-com:datatypes"><Description dt:dt="string">E-Prime Primary Realtime Clock</Description><StartTime><Timestamp dt:dt="int">0</Timestamp><DateUtc dt:dt="string">2023-09-06T03:02:24Z</DateUtc></StartTime><FrequencyChanges><FrequencyChange><Frequency dt:dt="r8">10000000</Frequency><Timestamp dt:dt="r8">10166883319519</Timestamp><Current dt:…	좌우반구com(CVF, UVF, BVF)_4-004-1	60	1.0.0.169	1	697803269	Professional	2.0.10.356	2.0.10.356	09-06-2023	2023-09-06 오전 3:02:25	12:02:25	2.0.10.252	302		2	z	절속	NULL	NULL	NULL	NULL	NULL	NULL	84	1	38	KSY	List3	0		2	0	918772	183		0	0	1	z	2	3	918955	0	z	522	919477
좌우반구com(CVF, UVF, BVF)_4	4	1	<?xml version="1.0"?>\n<Clock xmlns:dt="urn:schemas-microsoft-com:datatypes"><Description dt:dt="string">E-Prime Primary Realtime Clock</Description><StartTime><Timestamp dt:dt="int">0</Timestamp><DateUtc dt:dt="string">2023-09-06T03:02:24Z</DateUtc></StartTime><FrequencyChanges><FrequencyChange><Frequency dt:dt="r8">10000000</Frequency><Timestamp dt:dt="r8">10166883319519</Timestamp><Current dt:…	좌우반구com(CVF, UVF, BVF)_4-004-1	60	1.0.0.169	1	697803269	Professional	2.0.10.356	2.0.10.356	09-06-2023	2023-09-06 오전 3:02:25	12:02:25	2.0.10.252	377		1	{/}	절차	NULL	NULL	NULL	NULL	NULL	NULL	131	1	113	KSY4	List3	NULL	NULL	NULL	NULL	NULL	NULL	NULL	NULL	NULL	1	{/}	2	3	1113355	0	{/}	377	1113732
좌우반구com(CVF, UVF, BVF)_4	4	1	<?xml version="1.0"?>\n<Clock xmlns:dt="urn:schemas-microsoft-com:datatypes"><Description dt:dt="string">E-Prime Primary Realtime Clock</Description><StartTime><Timestamp dt:dt="int">0</Timestamp><DateUtc dt:dt="string">2023-09-06T03:02:24Z</DateUtc></StartTime><FrequencyChanges><FrequencyChange><Frequency dt:dt="r8">10000000</Frequency><Timestamp dt:dt="r8">10166883319519</Timestamp><Current dt:…	좌우반구com(CVF, UVF, BVF)_4-004-1	60	1.0.0.169	1	697803269	Professional	2.0.10.356	2.0.10.356	09-06-2023	2023-09-06 오전 3:02:25	12:02:25	2.0.10.252	359		1	{/}	정도	NULL	NULL	NULL	NULL	NULL	NULL	50	1	95	KSY4	List3	NULL	NULL	NULL	NULL	NULL	NULL	NULL	NULL	NULL	1	{/}	2	3	1066088	0	{/}	388	1066476
좌우반구com(CVF, UVF, BVF)_4	4	1	<?xml version="1.0"?>\n<Clock xmlns:dt="urn:schemas-microsoft-com:datatypes"><Description dt:dt="string">E-Prime Primary Realtime Clock</Description><StartTime><Timestamp dt:dt="int">0</Timestamp><DateUtc dt:dt="string">2023-09-06T03:02:24Z</DateUtc></StartTime><FrequencyChanges><FrequencyChange><Frequency dt:dt="r8">10000000</Frequency><Timestamp dt:dt="r8">10166883319519</Timestamp><Current dt:…	좌우반구com(CVF, UVF, BVF)_4-004-1	60	1.0.0.169	1	697803269	Professional	2.0.10.356	2.0.10.356	09-06-2023	2023-09-06 오전 3:02:25	12:02:25	2.0.10.252	151		1	{/}	정오	NULL	NULL	NULL	34	1	19	NULL	NULL	NULL	KSY4	List2	NULL	NULL	NULL	NULL	NULL	NULL	NULL	NULL	NULL	1	{/}	2	4	470039	0	{/}	374	470413
좌우반구com(CVF, UVF, BVF)_4	4	1	<?xml version="1.0"?>\n<Clock xmlns:dt="urn:schemas-microsoft-com:datatypes"><Description dt:dt="string">E-Prime Primary Realtime Clock</Description><StartTime><Timestamp dt:dt="int">0</Timestamp><DateUtc dt:dt="string">2023-09-06T03:02:24Z</DateUtc></StartTime><FrequencyChanges><FrequencyChange><Frequency dt:dt="r8">10000000</Frequency><Timestamp dt:dt="r8">10166883319519</Timestamp><Current dt:…	좌우반구com(CVF, UVF, BVF)_4-004-1	60	1.0.0.169	1	697803269	Professional	2.0.10.356	2.0.10.356	09-06-2023	2023-09-06 오전 3:02:25	12:02:25	2.0.10.252	300		1	{/}	정책	NULL	NULL	NULL	NULL	NULL	NULL	88	1	36	KSY4	List3	NULL	NULL	NULL	NULL	NULL	NULL	NULL	NULL	NULL	0	{/}	2	3	913638	0	z	559	914197
좌우반구com(CVF, UVF, BVF)_4	4	1	<?xml version="1.0"?>\n<Clock xmlns:dt="urn:schemas-microsoft-com:datatypes"><Description dt:dt="string">E-Prime Primary Realtime Clock</Description><StartTime><Timestamp dt:dt="int">0</Timestamp><DateUtc dt:dt="string">2023-09-06T03:02:24Z</DateUtc></StartTime><FrequencyChanges><FrequencyChange><Frequency dt:dt="r8">10000000</Frequency><Timestamp dt:dt="r8">10166883319519</Timestamp><Current dt:…	좌우반구com(CVF, UVF, BVF)_4-004-1	60	1.0.0.169	1	697803269	Professional	2.0.10.356	2.0.10.356	09-06-2023	2023-09-06 오전 3:02:25	12:02:25	2.0.10.252	113		2	z	제경	121	1	113	NULL	NULL	NULL	NULL	NULL	NULL	KSY3	List1	NULL	NULL	NULL	NULL	NULL	NULL	NULL	NULL	NULL	1	z	2	4	322189	0	z	368	322557
좌우반구com(CVF, UVF, BVF)_4	4	1	<?xml version="1.0"?>\n<Clock xmlns:dt="urn:schemas-microsoft-com:datatypes"><Description dt:dt="string">E-Prime Primary Realtime Clock</Description><StartTime><Timestamp dt:dt="int">0</Timestamp><DateUtc dt:dt="string">2023-09-06T03:02:24Z</DateUtc></StartTime><FrequencyChanges><FrequencyChange><Frequency dt:dt="r8">10000000</Frequency><Timestamp dt:dt="r8">10166883319519</Timestamp><Current dt:…	좌우반구com(CVF, UVF, BVF)_4-004-1	60	1.0.0.169	1	697803269	Professional	2.0.10.356	2.0.10.356	09-06-2023	2023-09-06 오전 3:02:25	12:02:25	2.0.10.252	251		1	{/}	제도	NULL	NULL	NULL	90	1	119	NULL	NULL	NULL	KSY	List2	0		3	-1	730338	184		0	0	1	{/}	2	4	730522	0	{/}	323	730845
좌우반구com(CVF, UVF, BVF)_4	4	1	<?xml version="1.0"?>\n<Clock xmlns:dt="urn:schemas-microsoft-com:datatypes"><Description dt:dt="string">E-Prime Primary Realtime Clock</Description><StartTime><Timestamp dt:dt="int">0</Timestamp><DateUtc dt:dt="string">2023-09-06T03:02:24Z</DateUtc></StartTime><FrequencyChanges><FrequencyChange><Frequency dt:dt="r8">10000000</Frequency><Timestamp dt:dt="r8">10166883319519</Timestamp><Current dt:…	좌우반구com(CVF, UVF, BVF)_4-004-1	60	1.0.0.169	1	697803269	Professional	2.0.10.356	2.0.10.356	09-06-2023	2023-09-06 오전 3:02:25	12:02:25	2.0.10.252	123		2	z	제란	68	1	123	NULL	NULL	NULL	NULL	NULL	NULL	KSY2	List1	NULL	NULL	NULL	NULL	NULL	NULL	NULL	NULL	NULL	1	z	3	3	347855	0	z	302	348157
좌우반구com(CVF, UVF, BVF)_4	4	1	<?xml version="1.0"?>\n<Clock xmlns:dt="urn:schemas-microsoft-com:datatypes"><Description dt:dt="string">E-Prime Primary Realtime Clock</Description><StartTime><Timestamp dt:dt="int">0</Timestamp><DateUtc dt:dt="string">2023-09-06T03:02:24Z</DateUtc></StartTime><FrequencyChanges><FrequencyChange><Frequency dt:dt="r8">10000000</Frequency><Timestamp dt:dt="r8">10166883319519</Timestamp><Current dt:…	좌우반구com(CVF, UVF, BVF)_4-004-1	60	1.0.0.169	1	697803269	Professional	2.0.10.356	2.0.10.356	09-06-2023	2023-09-06 오전 3:02:25	12:02:25	2.0.10.252	235		1	{/}	제안	NULL	NULL	NULL	105	1	103	NULL	NULL	NULL	KSY	List2	0		2	0	689305	184		0	0	0	{/}	2	4	689489	0	z	276	689765
좌우반구com(CVF, UVF, BVF)_4	4	1	<?xml version="1.0"?>\n<Clock xmlns:dt="urn:schemas-microsoft-com:datatypes"><Description dt:dt="string">E-Prime Primary Realtime Clock</Description><StartTime><Timestamp dt:dt="int">0</Timestamp><DateUtc dt:dt="string">2023-09-06T03:02:24Z</DateUtc></StartTime><FrequencyChanges><FrequencyChange><Frequency dt:dt="r8">10000000</Frequency><Timestamp dt:dt="r8">10166883319519</Timestamp><Current dt:…	좌우반구com(CVF, UVF, BVF)_4-004-1	60	1.0.0.169	1	697803269	Professional	2.0.10.356	2.0.10.356	09-06-2023	2023-09-06 오전 3:02:25	12:02:25	2.0.10.252	86		1	{/}	제품	94	1	86	NULL	NULL	NULL	NULL	NULL	NULL	KSY	List1	0		2	0	252839	184		0	0	1	{/}	2	4	253023	0	{/}	294	253317
좌우반구com(CVF, UVF, BVF)_4	4	1	<?xml version="1.0"?>\n<Clock xmlns:dt="urn:schemas-microsoft-com:datatypes"><Description dt:dt="string">E-Prime Primary Realtime Clock</Description><StartTime><Timestamp dt:dt="int">0</Timestamp><DateUtc dt:dt="string">2023-09-06T03:02:24Z</DateUtc></StartTime><FrequencyChanges><FrequencyChange><Frequency dt:dt="r8">10000000</Frequency><Timestamp dt:dt="r8">10166883319519</Timestamp><Current dt:…	좌우반구com(CVF, UVF, BVF)_4-004-1	60	1.0.0.169	1	697803269	Professional	2.0.10.356	2.0.10.356	09-06-2023	2023-09-06 오전 3:02:25	12:02:25	2.0.10.252	351		1	{/}	조건	NULL	NULL	NULL	NULL	NULL	NULL	102	1	87	KSY	List3	0		2	0	1045155	183		0	0	1	{/}	2	3	1045338	0	{/}	258	1045596
좌우반구com(CVF, UVF, BVF)_4	4	1	<?xml version="1.0"?>\n<Clock xmlns:dt="urn:schemas-microsoft-com:datatypes"><Description dt:dt="string">E-Prime Primary Realtime Clock</Description><StartTime><Timestamp dt:dt="int">0</Timestamp><DateUtc dt:dt="string">2023-09-06T03:02:24Z</DateUtc></StartTime><FrequencyChanges><FrequencyChange><Frequency dt:dt="r8">10000000</Frequency><Timestamp dt:dt="r8">10166883319519</Timestamp><Current dt:…	좌우반구com(CVF, UVF, BVF)_4-004-1	60	1.0.0.169	1	697803269	Professional	2.0.10.356	2.0.10.356	09-06-2023	2023-09-06 오전 3:02:25	12:02:25	2.0.10.252	289		1	{/}	조례	NULL	NULL	NULL	NULL	NULL	NULL	100	1	25	KSY	List3	0		2	0	884155	183		0	0	1	{/}	2	3	884338	0	{/}	387	884725
좌우반구com(CVF, UVF, BVF)_4	4	1	<?xml version="1.0"?>\n<Clock xmlns:dt="urn:schemas-microsoft-com:datatypes"><Description dt:dt="string">E-Prime Primary Realtime Clock</Description><StartTime><Timestamp dt:dt="int">0</Timestamp><DateUtc dt:dt="string">2023-09-06T03:02:24Z</DateUtc></StartTime><FrequencyChanges><FrequencyChange><Frequency dt:dt="r8">10000000</Frequency><Timestamp dt:dt="r8">10166883319519</Timestamp><Current dt:…	좌우반구com(CVF, UVF, BVF)_4-004-1	60	1.0.0.169	1	697803269	Professional	2.0.10.356	2.0.10.356	09-06-2023	2023-09-06 오전 3:02:25	12:02:25	2.0.10.252	180		1	{/}	조직	NULL	NULL	NULL	15	1	48	NULL	NULL	NULL	KSY	List2	0		2	0	545422	183		0	0	1	{/}	2	3	545605	0	{/}	296	545901
좌우반구com(CVF, UVF, BVF)_4	4	1	<?xml version="1.0"?>\n<Clock xmlns:dt="urn:schemas-microsoft-com:datatypes"><Description dt:dt="string">E-Prime Primary Realtime Clock</Description><StartTime><Timestamp dt:dt="int">0</Timestamp><DateUtc dt:dt="string">2023-09-06T03:02:24Z</DateUtc></StartTime><FrequencyChanges><FrequencyChange><Frequency dt:dt="r8">10000000</Frequency><Timestamp dt:dt="r8">10166883319519</Timestamp><Current dt:…	좌우반구com(CVF, UVF, BVF)_4-004-1	60	1.0.0.169	1	697803269	Professional	2.0.10.356	2.0.10.356	09-06-2023	2023-09-06 오전 3:02:25	12:02:25	2.0.10.252	197		1	{/}	종류	NULL	NULL	NULL	57	1	65	NULL	NULL	NULL	KSY	List2	0		3	-1	589588	184		0	0	1	{/}	2	4	589772	0	{/}	321	590093
좌우반구com(CVF, UVF, BVF)_4	4	1	<?xml version="1.0"?>\n<Clock xmlns:dt="urn:schemas-microsoft-com:datatypes"><Description dt:dt="string">E-Prime Primary Realtime Clock</Description><StartTime><Timestamp dt:dt="int">0</Timestamp><DateUtc dt:dt="string">2023-09-06T03:02:24Z</DateUtc></StartTime><FrequencyChanges><FrequencyChange><Frequency dt:dt="r8">10000000</Frequency><Timestamp dt:dt="r8">10166883319519</Timestamp><Current dt:…	좌우반구com(CVF, UVF, BVF)_4-004-1	60	1.0.0.169	1	697803269	Professional	2.0.10.356	2.0.10.356	09-06-2023	2023-09-06 오전 3:02:25	12:02:25	2.0.10.252	249		2	z	종백	NULL	NULL	NULL	74	1	117	NULL	NULL	NULL	KSY3	List2	NULL	NULL	NULL	NULL	NULL	NULL	NULL	NULL	NULL	1	z	2	4	725439	0	z	390	725829
좌우반구com(CVF, UVF, BVF)_4	4	1	<?xml version="1.0"?>\n<Clock xmlns:dt="urn:schemas-microsoft-com:datatypes"><Description dt:dt="string">E-Prime Primary Realtime Clock</Description><StartTime><Timestamp dt:dt="int">0</Timestamp><DateUtc dt:dt="string">2023-09-06T03:02:24Z</DateUtc></StartTime><FrequencyChanges><FrequencyChange><Frequency dt:dt="r8">10000000</Frequency><Timestamp dt:dt="r8">10166883319519</Timestamp><Current dt:…	좌우반구com(CVF, UVF, BVF)_4-004-1	60	1.0.0.169	1	697803269	Professional	2.0.10.356	2.0.10.356	09-06-2023	2023-09-06 오전 3:02:25	12:02:25	2.0.10.252	170		2	z	죽거	NULL	NULL	NULL	9	1	38	NULL	NULL	NULL	KSY4	List2	NULL	NULL	NULL	NULL	NULL	NULL	NULL	NULL	NULL	0	z	2	4	519706	0	{/}	483	520189
좌우반구com(CVF, UVF, BVF)_4	4	1	<?xml version="1.0"?>\n<Clock xmlns:dt="urn:schemas-microsoft-com:datatypes"><Description dt:dt="string">E-Prime Primary Realtime Clock</Description><StartTime><Timestamp dt:dt="int">0</Timestamp><DateUtc dt:dt="string">2023-09-06T03:02:24Z</DateUtc></StartTime><FrequencyChanges><FrequencyChange><Frequency dt:dt="r8">10000000</Frequency><Timestamp dt:dt="r8">10166883319519</Timestamp><Current dt:…	좌우반구com(CVF, UVF, BVF)_4-004-1	60	1.0.0.169	1	697803269	Professional	2.0.10.356	2.0.10.356	09-06-2023	2023-09-06 오전 3:02:25	12:02:25	2.0.10.252	118		1	{/}	죽음	42	1	118	NULL	NULL	NULL	NULL	NULL	NULL	KSY	List1	0		3	0	334755	184		0	0	1	{/}	2	4	334939	0	{/}	258	335197
좌우반구com(CVF, UVF, BVF)_4	4	1	<?xml version="1.0"?>\n<Clock xmlns:dt="urn:schemas-microsoft-com:datatypes"><Description dt:dt="string">E-Prime Primary Realtime Clock</Description><StartTime><Timestamp dt:dt="int">0</Timestamp><DateUtc dt:dt="string">2023-09-06T03:02:24Z</DateUtc></StartTime><FrequencyChanges><FrequencyChange><Frequency dt:dt="r8">10000000</Frequency><Timestamp dt:dt="r8">10166883319519</Timestamp><Current dt:…	좌우반구com(CVF, UVF, BVF)_4-004-1	60	1.0.0.169	1	697803269	Professional	2.0.10.356	2.0.10.356	09-06-2023	2023-09-06 오전 3:02:25	12:02:25	2.0.10.252	319		1	{/}	준거	NULL	NULL	NULL	NULL	NULL	NULL	98	1	55	KSY	List3	0		2	0	962571	184		0	0	0	{/}	2	4	962755	0	z	401	963156
좌우반구com(CVF, UVF, BVF)_4	4	1	<?xml version="1.0"?>\n<Clock xmlns:dt="urn:schemas-microsoft-com:datatypes"><Description dt:dt="string">E-Prime Primary Realtime Clock</Description><StartTime><Timestamp dt:dt="int">0</Timestamp><DateUtc dt:dt="string">2023-09-06T03:02:24Z</DateUtc></StartTime><FrequencyChanges><FrequencyChange><Frequency dt:dt="r8">10000000</Frequency><Timestamp dt:dt="r8">10166883319519</Timestamp><Current dt:…	좌우반구com(CVF, UVF, BVF)_4-004-1	60	1.0.0.169	1	697803269	Professional	2.0.10.356	2.0.10.356	09-06-2023	2023-09-06 오전 3:02:25	12:02:25	2.0.10.252	279		2	z	증력	NULL	NULL	NULL	NULL	NULL	NULL	110	1	15	KSY4	List3	NULL	NULL	NULL	NULL	NULL	NULL	NULL	NULL	NULL	0	z	2	4	857722	0	{/}	459	858181
좌우반구com(CVF, UVF, BVF)_4	4	1	<?xml version="1.0"?>\n<Clock xmlns:dt="urn:schemas-microsoft-com:datatypes"><Description dt:dt="string">E-Prime Primary Realtime Clock</Description><StartTime><Timestamp dt:dt="int">0</Timestamp><DateUtc dt:dt="string">2023-09-06T03:02:24Z</DateUtc></StartTime><FrequencyChanges><FrequencyChange><Frequency dt:dt="r8">10000000</Frequency><Timestamp dt:dt="r8">10166883319519</Timestamp><Current dt:…	좌우반구com(CVF, UVF, BVF)_4-004-1	60	1.0.0.169	1	697803269	Professional	2.0.10.356	2.0.10.356	09-06-2023	2023-09-06 오전 3:02:25	12:02:25	2.0.10.252	308		1	{/}	증인	NULL	NULL	NULL	NULL	NULL	NULL	101	1	44	KSY	List3	0		2	1	934722	183		0	0	1	{/}	2	3	934905	0	{/}	316	935221
좌우반구com(CVF, UVF, BVF)_4	4	1	<?xml version="1.0"?>\n<Clock xmlns:dt="urn:schemas-microsoft-com:datatypes"><Description dt:dt="string">E-Prime Primary Realtime Clock</Description><StartTime><Timestamp dt:dt="int">0</Timestamp><DateUtc dt:dt="string">2023-09-06T03:02:24Z</DateUtc></StartTime><FrequencyChanges><FrequencyChange><Frequency dt:dt="r8">10000000</Frequency><Timestamp dt:dt="r8">10166883319519</Timestamp><Current dt:…	좌우반구com(CVF, UVF, BVF)_4-004-1	60	1.0.0.169	1	697803269	Professional	2.0.10.356	2.0.10.356	09-06-2023	2023-09-06 오전 3:02:25	12:02:25	2.0.10.252	334		2	z	지님	NULL	NULL	NULL	NULL	NULL	NULL	43	1	70	KSY3	List3	NULL	NULL	NULL	NULL	NULL	NULL	NULL	NULL	NULL	1	z	2	3	1001471	0	z	445	1001916
좌우반구com(CVF, UVF, BVF)_4	4	1	<?xml version="1.0"?>\n<Clock xmlns:dt="urn:schemas-microsoft-com:datatypes"><Description dt:dt="string">E-Prime Primary Realtime Clock</Description><StartTime><Timestamp dt:dt="int">0</Timestamp><DateUtc dt:dt="string">2023-09-06T03:02:24Z</DateUtc></StartTime><FrequencyChanges><FrequencyChange><Frequency dt:dt="r8">10000000</Frequency><Timestamp dt:dt="r8">10166883319519</Timestamp><Current dt:…	좌우반구com(CVF, UVF, BVF)_4-004-1	60	1.0.0.169	1	697803269	Professional	2.0.10.356	2.0.10.356	09-06-2023	2023-09-06 오전 3:02:25	12:02:25	2.0.10.252	158		1	{/}	지적	NULL	NULL	NULL	77	1	26	NULL	NULL	NULL	KSY	List2	0		2	0	487856	183		0	0	0	{/}	2	3	488039	0	z	398	488437
좌우반구com(CVF, UVF, BVF)_4	4	1	<?xml version="1.0"?>\n<Clock xmlns:dt="urn:schemas-microsoft-com:datatypes"><Description dt:dt="string">E-Prime Primary Realtime Clock</Description><StartTime><Timestamp dt:dt="int">0</Timestamp><DateUtc dt:dt="string">2023-09-06T03:02:24Z</DateUtc></StartTime><FrequencyChanges><FrequencyChange><Frequency dt:dt="r8">10000000</Frequency><Timestamp dt:dt="r8">10166883319519</Timestamp><Current dt:…	좌우반구com(CVF, UVF, BVF)_4-004-1	60	1.0.0.169	1	697803269	Professional	2.0.10.356	2.0.10.356	09-06-2023	2023-09-06 오전 3:02:25	12:02:25	2.0.10.252	115		1	{/}	지표	28	1	115	NULL	NULL	NULL	NULL	NULL	NULL	KSY	List1	0		2	0	327056	183		0	0	1	{/}	2	3	327239	0	{/}	318	327557
좌우반구com(CVF, UVF, BVF)_4	4	1	<?xml version="1.0"?>\n<Clock xmlns:dt="urn:schemas-microsoft-com:datatypes"><Description dt:dt="string">E-Prime Primary Realtime Clock</Description><StartTime><Timestamp dt:dt="int">0</Timestamp><DateUtc dt:dt="string">2023-09-06T03:02:24Z</DateUtc></StartTime><FrequencyChanges><FrequencyChange><Frequency dt:dt="r8">10000000</Frequency><Timestamp dt:dt="r8">10166883319519</Timestamp><Current dt:…	좌우반구com(CVF, UVF, BVF)_4-004-1	60	1.0.0.169	1	697803269	Professional	2.0.10.356	2.0.10.356	09-06-2023	2023-09-06 오전 3:02:25	12:02:25	2.0.10.252	173		1	{/}	지헤	NULL	NULL	NULL	35	1	41	NULL	NULL	NULL	KSY	List2	0		2	0	527272	183		0	0	1	{/}	2	3	527455	0	{/}	302	527757
좌우반구com(CVF, UVF, BVF)_4	4	1	<?xml version="1.0"?>\n<Clock xmlns:dt="urn:schemas-microsoft-com:datatypes"><Description dt:dt="string">E-Prime Primary Realtime Clock</Description><StartTime><Timestamp dt:dt="int">0</Timestamp><DateUtc dt:dt="string">2023-09-06T03:02:24Z</DateUtc></StartTime><FrequencyChanges><FrequencyChange><Frequency dt:dt="r8">10000000</Frequency><Timestamp dt:dt="r8">10166883319519</Timestamp><Current dt:…	좌우반구com(CVF, UVF, BVF)_4-004-1	60	1.0.0.169	1	697803269	Professional	2.0.10.356	2.0.10.356	09-06-2023	2023-09-06 오전 3:02:25	12:02:25	2.0.10.252	375		2	z	직매	NULL	NULL	NULL	NULL	NULL	NULL	52	1	111	KSY	List3	0		2	-1	1108071	184		0	0	1	z	2	4	1108255	0	z	357	1108612
좌우반구com(CVF, UVF, BVF)_4	4	1	<?xml version="1.0"?>\n<Clock xmlns:dt="urn:schemas-microsoft-com:datatypes"><Description dt:dt="string">E-Prime Primary Realtime Clock</Description><StartTime><Timestamp dt:dt="int">0</Timestamp><DateUtc dt:dt="string">2023-09-06T03:02:24Z</DateUtc></StartTime><FrequencyChanges><FrequencyChange><Frequency dt:dt="r8">10000000</Frequency><Timestamp dt:dt="r8">10166883319519</Timestamp><Current dt:…	좌우반구com(CVF, UVF, BVF)_4-004-1	60	1.0.0.169	1	697803269	Professional	2.0.10.356	2.0.10.356	09-06-2023	2023-09-06 오전 3:02:25	12:02:25	2.0.10.252	132		1	{/}	직장	7	1	132	NULL	NULL	NULL	NULL	NULL	NULL	KSY	List1	0		2	0	370789	183		0	0	1	{/}	2	3	370972	0	{/}	377	371349
좌우반구com(CVF, UVF, BVF)_4	4	1	<?xml version="1.0"?>\n<Clock xmlns:dt="urn:schemas-microsoft-com:datatypes"><Description dt:dt="string">E-Prime Primary Realtime Clock</Description><StartTime><Timestamp dt:dt="int">0</Timestamp><DateUtc dt:dt="string">2023-09-06T03:02:24Z</DateUtc></StartTime><FrequencyChanges><FrequencyChange><Frequency dt:dt="r8">10000000</Frequency><Timestamp dt:dt="r8">10166883319519</Timestamp><Current dt:…	좌우반구com(CVF, UVF, BVF)_4-004-1	60	1.0.0.169	1	697803269	Professional	2.0.10.356	2.0.10.356	09-06-2023	2023-09-06 오전 3:02:25	12:02:25	2.0.10.252	116		2	z	진회	4	1	116	NULL	NULL	NULL	NULL	NULL	NULL	KSY4	List1	NULL	NULL	NULL	NULL	NULL	NULL	NULL	NULL	NULL	0	z	2	3	329756	0	{/}	394	330150
좌우반구com(CVF, UVF, BVF)_4	4	1	<?xml version="1.0"?>\n<Clock xmlns:dt="urn:schemas-microsoft-com:datatypes"><Description dt:dt="string">E-Prime Primary Realtime Clock</Description><StartTime><Timestamp dt:dt="int">0</Timestamp><DateUtc dt:dt="string">2023-09-06T03:02:24Z</DateUtc></StartTime><FrequencyChanges><FrequencyChange><Frequency dt:dt="r8">10000000</Frequency><Timestamp dt:dt="r8">10166883319519</Timestamp><Current dt:…	좌우반구com(CVF, UVF, BVF)_4-004-1	60	1.0.0.169	1	697803269	Professional	2.0.10.356	2.0.10.356	09-06-2023	2023-09-06 오전 3:02:25	12:02:25	2.0.10.252	52		1	{/}	질서	108	1	52	NULL	NULL	NULL	NULL	NULL	NULL	KSY	List1	0		2	0	165656	183		0	0	1	{/}	2	3	165839	0	{/}	238	166077
좌우반구com(CVF, UVF, BVF)_4	4	1	<?xml version="1.0"?>\n<Clock xmlns:dt="urn:schemas-microsoft-com:datatypes"><Description dt:dt="string">E-Prime Primary Realtime Clock</Description><StartTime><Timestamp dt:dt="int">0</Timestamp><DateUtc dt:dt="string">2023-09-06T03:02:24Z</DateUtc></StartTime><FrequencyChanges><FrequencyChange><Frequency dt:dt="r8">10000000</Frequency><Timestamp dt:dt="r8">10166883319519</Timestamp><Current dt:…	좌우반구com(CVF, UVF, BVF)_4-004-1	60	1.0.0.169	1	697803269	Professional	2.0.10.356	2.0.10.356	09-06-2023	2023-09-06 오전 3:02:25	12:02:25	2.0.10.252	10		1	{/}	차량	44	1	10	NULL	NULL	NULL	NULL	NULL	NULL	KSY	List1	0		2	0	56506	183		0	0	1	{/}	3	3	56689	0	{/}	308	56997
좌우반구com(CVF, UVF, BVF)_4	4	1	<?xml version="1.0"?>\n<Clock xmlns:dt="urn:schemas-microsoft-com:datatypes"><Description dt:dt="string">E-Prime Primary Realtime Clock</Description><StartTime><Timestamp dt:dt="int">0</Timestamp><DateUtc dt:dt="string">2023-09-06T03:02:24Z</DateUtc></StartTime><FrequencyChanges><FrequencyChange><Frequency dt:dt="r8">10000000</Frequency><Timestamp dt:dt="r8">10166883319519</Timestamp><Current dt:…	좌우반구com(CVF, UVF, BVF)_4-004-1	60	1.0.0.169	1	697803269	Professional	2.0.10.356	2.0.10.356	09-06-2023	2023-09-06 오전 3:02:25	12:02:25	2.0.10.252	14		1	{/}	차익	92	1	14	NULL	NULL	NULL	NULL	NULL	NULL	KSY	List1	0		2	0	66939	184		0	0	1	{/}	2	4	67123	0	{/}	275	67398
좌우반구com(CVF, UVF, BVF)_4	4	1	<?xml version="1.0"?>\n<Clock xmlns:dt="urn:schemas-microsoft-com:datatypes"><Description dt:dt="string">E-Prime Primary Realtime Clock</Description><StartTime><Timestamp dt:dt="int">0</Timestamp><DateUtc dt:dt="string">2023-09-06T03:02:24Z</DateUtc></StartTime><FrequencyChanges><FrequencyChange><Frequency dt:dt="r8">10000000</Frequency><Timestamp dt:dt="r8">10166883319519</Timestamp><Current dt:…	좌우반구com(CVF, UVF, BVF)_4-004-1	60	1.0.0.169	1	697803269	Professional	2.0.10.356	2.0.10.356	09-06-2023	2023-09-06 오전 3:02:25	12:02:25	2.0.10.252	325		2	z	착반	NULL	NULL	NULL	NULL	NULL	NULL	117	1	61	KSY3	List3	NULL	NULL	NULL	NULL	NULL	NULL	NULL	NULL	NULL	1	z	2	3	978305	0	z	627	978932
좌우반구com(CVF, UVF, BVF)_4	4	1	<?xml version="1.0"?>\n<Clock xmlns:dt="urn:schemas-microsoft-com:datatypes"><Description dt:dt="string">E-Prime Primary Realtime Clock</Description><StartTime><Timestamp dt:dt="int">0</Timestamp><DateUtc dt:dt="string">2023-09-06T03:02:24Z</DateUtc></StartTime><FrequencyChanges><FrequencyChange><Frequency dt:dt="r8">10000000</Frequency><Timestamp dt:dt="r8">10166883319519</Timestamp><Current dt:…	좌우반구com(CVF, UVF, BVF)_4-004-1	60	1.0.0.169	1	697803269	Professional	2.0.10.356	2.0.10.356	09-06-2023	2023-09-06 오전 3:02:25	12:02:25	2.0.10.252	384		1	{/}	착지	NULL	NULL	NULL	NULL	NULL	NULL	104	1	120	KSY	List3	0		2	0	1131288	183		0	0	1	{/}	2	3	1131471	0	{/}	605	1132076
좌우반구com(CVF, UVF, BVF)_4	4	1	<?xml version="1.0"?>\n<Clock xmlns:dt="urn:schemas-microsoft-com:datatypes"><Description dt:dt="string">E-Prime Primary Realtime Clock</Description><StartTime><Timestamp dt:dt="int">0</Timestamp><DateUtc dt:dt="string">2023-09-06T03:02:24Z</DateUtc></StartTime><FrequencyChanges><FrequencyChange><Frequency dt:dt="r8">10000000</Frequency><Timestamp dt:dt="r8">10166883319519</Timestamp><Current dt:…	좌우반구com(CVF, UVF, BVF)_4-004-1	60	1.0.0.169	1	697803269	Professional	2.0.10.356	2.0.10.356	09-06-2023	2023-09-06 오전 3:02:25	12:02:25	2.0.10.252	321		1	{/}	책임	NULL	NULL	NULL	NULL	NULL	NULL	38	1	57	KSY	List3	0		2	0	967638	183		0	0	1	{/}	2	3	967821	0	{/}	256	968077
좌우반구com(CVF, UVF, BVF)_4	4	1	<?xml version="1.0"?>\n<Clock xmlns:dt="urn:schemas-microsoft-com:datatypes"><Description dt:dt="string">E-Prime Primary Realtime Clock</Description><StartTime><Timestamp dt:dt="int">0</Timestamp><DateUtc dt:dt="string">2023-09-06T03:02:24Z</DateUtc></StartTime><FrequencyChanges><FrequencyChange><Frequency dt:dt="r8">10000000</Frequency><Timestamp dt:dt="r8">10166883319519</Timestamp><Current dt:…	좌우반구com(CVF, UVF, BVF)_4-004-1	60	1.0.0.169	1	697803269	Professional	2.0.10.356	2.0.10.356	09-06-2023	2023-09-06 오전 3:02:25	12:02:25	2.0.10.252	186		2	z	책희	NULL	NULL	NULL	110	1	54	NULL	NULL	NULL	KSY	List2	0		2	0	560889	183		0	0	1	z	2	3	561072	0	z	389	561461
좌우반구com(CVF, UVF, BVF)_4	4	1	<?xml version="1.0"?>\n<Clock xmlns:dt="urn:schemas-microsoft-com:datatypes"><Description dt:dt="string">E-Prime Primary Realtime Clock</Description><StartTime><Timestamp dt:dt="int">0</Timestamp><DateUtc dt:dt="string">2023-09-06T03:02:24Z</DateUtc></StartTime><FrequencyChanges><FrequencyChange><Frequency dt:dt="r8">10000000</Frequency><Timestamp dt:dt="r8">10166883319519</Timestamp><Current dt:…	좌우반구com(CVF, UVF, BVF)_4-004-1	60	1.0.0.169	1	697803269	Professional	2.0.10.356	2.0.10.356	09-06-2023	2023-09-06 오전 3:02:25	12:02:25	2.0.10.252	336		2	z	청휘	NULL	NULL	NULL	NULL	NULL	NULL	42	1	72	KSY2	List3	NULL	NULL	NULL	NULL	NULL	NULL	NULL	NULL	NULL	0	z	2	4	1006705	0	{/}	699	1007404
좌우반구com(CVF, UVF, BVF)_4	4	1	<?xml version="1.0"?>\n<Clock xmlns:dt="urn:schemas-microsoft-com:datatypes"><Description dt:dt="string">E-Prime Primary Realtime Clock</Description><StartTime><Timestamp dt:dt="int">0</Timestamp><DateUtc dt:dt="string">2023-09-06T03:02:24Z</DateUtc></StartTime><FrequencyChanges><FrequencyChange><Frequency dt:dt="r8">10000000</Frequency><Timestamp dt:dt="r8">10166883319519</Timestamp><Current dt:…	좌우반구com(CVF, UVF, BVF)_4-004-1	60	1.0.0.169	1	697803269	Professional	2.0.10.356	2.0.10.356	09-06-2023	2023-09-06 오전 3:02:25	12:02:25	2.0.10.252	39		2	z	체행	3	1	39	NULL	NULL	NULL	NULL	NULL	NULL	KSY3	List1	NULL	NULL	NULL	NULL	NULL	NULL	NULL	NULL	NULL	1	z	2	3	132456	0	z	357	132813
좌우반구com(CVF, UVF, BVF)_4	4	1	<?xml version="1.0"?>\n<Clock xmlns:dt="urn:schemas-microsoft-com:datatypes"><Description dt:dt="string">E-Prime Primary Realtime Clock</Description><StartTime><Timestamp dt:dt="int">0</Timestamp><DateUtc dt:dt="string">2023-09-06T03:02:24Z</DateUtc></StartTime><FrequencyChanges><FrequencyChange><Frequency dt:dt="r8">10000000</Frequency><Timestamp dt:dt="r8">10166883319519</Timestamp><Current dt:…	좌우반구com(CVF, UVF, BVF)_4-004-1	60	1.0.0.169	1	697803269	Professional	2.0.10.356	2.0.10.356	09-06-2023	2023-09-06 오전 3:02:25	12:02:25	2.0.10.252	301		1	{/}	체험	NULL	NULL	NULL	NULL	NULL	NULL	77	1	37	KSY	List3	0		3	0	916221	184		0	0	1	{/}	2	4	916405	0	{/}	343	916748
좌우반구com(CVF, UVF, BVF)_4	4	1	<?xml version="1.0"?>\n<Clock xmlns:dt="urn:schemas-microsoft-com:datatypes"><Description dt:dt="string">E-Prime Primary Realtime Clock</Description><StartTime><Timestamp dt:dt="int">0</Timestamp><DateUtc dt:dt="string">2023-09-06T03:02:24Z</DateUtc></StartTime><FrequencyChanges><FrequencyChange><Frequency dt:dt="r8">10000000</Frequency><Timestamp dt:dt="r8">10166883319519</Timestamp><Current dt:…	좌우반구com(CVF, UVF, BVF)_4-004-1	60	1.0.0.169	1	697803269	Professional	2.0.10.356	2.0.10.356	09-06-2023	2023-09-06 오전 3:02:25	12:02:25	2.0.10.252	254		1	{/}	최고	NULL	NULL	NULL	36	1	122	NULL	NULL	NULL	KSY	List2	0		2	0	738172	183		0	0	1	{/}	2	3	738355	0	{/}	298	738653
좌우반구com(CVF, UVF, BVF)_4	4	1	<?xml version="1.0"?>\n<Clock xmlns:dt="urn:schemas-microsoft-com:datatypes"><Description dt:dt="string">E-Prime Primary Realtime Clock</Description><StartTime><Timestamp dt:dt="int">0</Timestamp><DateUtc dt:dt="string">2023-09-06T03:02:24Z</DateUtc></StartTime><FrequencyChanges><FrequencyChange><Frequency dt:dt="r8">10000000</Frequency><Timestamp dt:dt="r8">10166883319519</Timestamp><Current dt:…	좌우반구com(CVF, UVF, BVF)_4-004-1	60	1.0.0.169	1	697803269	Professional	2.0.10.356	2.0.10.356	09-06-2023	2023-09-06 오전 3:02:25	12:02:25	2.0.10.252	215		2	z	최여	NULL	NULL	NULL	123	1	83	NULL	NULL	NULL	KSY2	List2	NULL	NULL	NULL	NULL	NULL	NULL	NULL	NULL	NULL	1	z	2	3	637972	0	z	457	638429
좌우반구com(CVF, UVF, BVF)_4	4	1	<?xml version="1.0"?>\n<Clock xmlns:dt="urn:schemas-microsoft-com:datatypes"><Description dt:dt="string">E-Prime Primary Realtime Clock</Description><StartTime><Timestamp dt:dt="int">0</Timestamp><DateUtc dt:dt="string">2023-09-06T03:02:24Z</DateUtc></StartTime><FrequencyChanges><FrequencyChange><Frequency dt:dt="r8">10000000</Frequency><Timestamp dt:dt="r8">10166883319519</Timestamp><Current dt:…	좌우반구com(CVF, UVF, BVF)_4-004-1	60	1.0.0.169	1	697803269	Professional	2.0.10.356	2.0.10.356	09-06-2023	2023-09-06 오전 3:02:25	12:02:25	2.0.10.252	2		2	z	최횟	109	1	2	NULL	NULL	NULL	NULL	NULL	NULL	KSY3	List1	NULL	NULL	NULL	NULL	NULL	NULL	NULL	NULL	NULL	1	z	2	3	35489	0	z	381	35870
좌우반구com(CVF, UVF, BVF)_4	4	1	<?xml version="1.0"?>\n<Clock xmlns:dt="urn:schemas-microsoft-com:datatypes"><Description dt:dt="string">E-Prime Primary Realtime Clock</Description><StartTime><Timestamp dt:dt="int">0</Timestamp><DateUtc dt:dt="string">2023-09-06T03:02:24Z</DateUtc></StartTime><FrequencyChanges><FrequencyChange><Frequency dt:dt="r8">10000000</Frequency><Timestamp dt:dt="r8">10166883319519</Timestamp><Current dt:…	좌우반구com(CVF, UVF, BVF)_4-004-1	60	1.0.0.169	1	697803269	Professional	2.0.10.356	2.0.10.356	09-06-2023	2023-09-06 오전 3:02:25	12:02:25	2.0.10.252	92		2	z	축허	33	1	92	NULL	NULL	NULL	NULL	NULL	NULL	KSY4	List1	NULL	NULL	NULL	NULL	NULL	NULL	NULL	NULL	NULL	0	z	2	3	268422	0	{/}	543	268965
좌우반구com(CVF, UVF, BVF)_4	4	1	<?xml version="1.0"?>\n<Clock xmlns:dt="urn:schemas-microsoft-com:datatypes"><Description dt:dt="string">E-Prime Primary Realtime Clock</Description><StartTime><Timestamp dt:dt="int">0</Timestamp><DateUtc dt:dt="string">2023-09-06T03:02:24Z</DateUtc></StartTime><FrequencyChanges><FrequencyChange><Frequency dt:dt="r8">10000000</Frequency><Timestamp dt:dt="r8">10166883319519</Timestamp><Current dt:…	좌우반구com(CVF, UVF, BVF)_4-004-1	60	1.0.0.169	1	697803269	Professional	2.0.10.356	2.0.10.356	09-06-2023	2023-09-06 오전 3:02:25	12:02:25	2.0.10.252	119		2	z	축헤	5	1	119	NULL	NULL	NULL	NULL	NULL	NULL	KSY4	List1	NULL	NULL	NULL	NULL	NULL	NULL	NULL	NULL	NULL	1	z	2	3	337389	0	z	488	337877
좌우반구com(CVF, UVF, BVF)_4	4	1	<?xml version="1.0"?>\n<Clock xmlns:dt="urn:schemas-microsoft-com:datatypes"><Description dt:dt="string">E-Prime Primary Realtime Clock</Description><StartTime><Timestamp dt:dt="int">0</Timestamp><DateUtc dt:dt="string">2023-09-06T03:02:24Z</DateUtc></StartTime><FrequencyChanges><FrequencyChange><Frequency dt:dt="r8">10000000</Frequency><Timestamp dt:dt="r8">10166883319519</Timestamp><Current dt:…	좌우반구com(CVF, UVF, BVF)_4-004-1	60	1.0.0.169	1	697803269	Professional	2.0.10.356	2.0.10.356	09-06-2023	2023-09-06 오전 3:02:25	12:02:25	2.0.10.252	59		2	z	축희	35	1	59	NULL	NULL	NULL	NULL	NULL	NULL	KSY	List1	0		2	0	183639	183		0	0	1	z	2	3	183822	0	z	399	184221
좌우반구com(CVF, UVF, BVF)_4	4	1	<?xml version="1.0"?>\n<Clock xmlns:dt="urn:schemas-microsoft-com:datatypes"><Description dt:dt="string">E-Prime Primary Realtime Clock</Description><StartTime><Timestamp dt:dt="int">0</Timestamp><DateUtc dt:dt="string">2023-09-06T03:02:24Z</DateUtc></StartTime><FrequencyChanges><FrequencyChange><Frequency dt:dt="r8">10000000</Frequency><Timestamp dt:dt="r8">10166883319519</Timestamp><Current dt:…	좌우반구com(CVF, UVF, BVF)_4-004-1	60	1.0.0.169	1	697803269	Professional	2.0.10.356	2.0.10.356	09-06-2023	2023-09-06 오전 3:02:25	12:02:25	2.0.10.252	37		2	z	측개	127	1	37	NULL	NULL	NULL	NULL	NULL	NULL	KSY3	List1	NULL	NULL	NULL	NULL	NULL	NULL	NULL	NULL	NULL	0	z	2	3	127339	0	{/}	403	127742
좌우반구com(CVF, UVF, BVF)_4	4	1	<?xml version="1.0"?>\n<Clock xmlns:dt="urn:schemas-microsoft-com:datatypes"><Description dt:dt="string">E-Prime Primary Realtime Clock</Description><StartTime><Timestamp dt:dt="int">0</Timestamp><DateUtc dt:dt="string">2023-09-06T03:02:24Z</DateUtc></StartTime><FrequencyChanges><FrequencyChange><Frequency dt:dt="r8">10000000</Frequency><Timestamp dt:dt="r8">10166883319519</Timestamp><Current dt:…	좌우반구com(CVF, UVF, BVF)_4-004-1	60	1.0.0.169	1	697803269	Professional	2.0.10.356	2.0.10.356	09-06-2023	2023-09-06 오전 3:02:25	12:02:25	2.0.10.252	345		1	{/}	치안	NULL	NULL	NULL	NULL	NULL	NULL	90	1	81	KSY	List3	0		2	0	1029805	183		0	0	0	{/}	2	3	1029988	0	z	272	1030260
좌우반구com(CVF, UVF, BVF)_4	4	1	<?xml version="1.0"?>\n<Clock xmlns:dt="urn:schemas-microsoft-com:datatypes"><Description dt:dt="string">E-Prime Primary Realtime Clock</Description><StartTime><Timestamp dt:dt="int">0</Timestamp><DateUtc dt:dt="string">2023-09-06T03:02:24Z</DateUtc></StartTime><FrequencyChanges><FrequencyChange><Frequency dt:dt="r8">10000000</Frequency><Timestamp dt:dt="r8">10166883319519</Timestamp><Current dt:…	좌우반구com(CVF, UVF, BVF)_4-004-1	60	1.0.0.169	1	697803269	Professional	2.0.10.356	2.0.10.356	09-06-2023	2023-09-06 오전 3:02:25	12:02:25	2.0.10.252	322		2	z	치책	NULL	NULL	NULL	NULL	NULL	NULL	20	1	58	KSY2	List3	NULL	NULL	NULL	NULL	NULL	NULL	NULL	NULL	NULL	1	z	2	4	970272	0	z	605	970877
좌우반구com(CVF, UVF, BVF)_4	4	1	<?xml version="1.0"?>\n<Clock xmlns:dt="urn:schemas-microsoft-com:datatypes"><Description dt:dt="string">E-Prime Primary Realtime Clock</Description><StartTime><Timestamp dt:dt="int">0</Timestamp><DateUtc dt:dt="string">2023-09-06T03:02:24Z</DateUtc></StartTime><FrequencyChanges><FrequencyChange><Frequency dt:dt="r8">10000000</Frequency><Timestamp dt:dt="r8">10166883319519</Timestamp><Current dt:…	좌우반구com(CVF, UVF, BVF)_4-004-1	60	1.0.0.169	1	697803269	Professional	2.0.10.356	2.0.10.356	09-06-2023	2023-09-06 오전 3:02:25	12:02:25	2.0.10.252	383		2	z	치향	NULL	NULL	NULL	NULL	NULL	NULL	124	1	119	KSY2	List3	NULL	NULL	NULL	NULL	NULL	NULL	NULL	NULL	NULL	1	z	2	3	1128888	0	z	380	1129268
좌우반구com(CVF, UVF, BVF)_4	4	1	<?xml version="1.0"?>\n<Clock xmlns:dt="urn:schemas-microsoft-com:datatypes"><Description dt:dt="string">E-Prime Primary Realtime Clock</Description><StartTime><Timestamp dt:dt="int">0</Timestamp><DateUtc dt:dt="string">2023-09-06T03:02:24Z</DateUtc></StartTime><FrequencyChanges><FrequencyChange><Frequency dt:dt="r8">10000000</Frequency><Timestamp dt:dt="r8">10166883319519</Timestamp><Current dt:…	좌우반구com(CVF, UVF, BVF)_4-004-1	60	1.0.0.169	1	697803269	Professional	2.0.10.356	2.0.10.356	09-06-2023	2023-09-06 오전 3:02:25	12:02:25	2.0.10.252	90		1	{/}	타격	22	1	90	NULL	NULL	NULL	NULL	NULL	NULL	KSY	List1	0		2	0	263139	184		0	0	1	{/}	2	4	263323	0	{/}	370	263693
좌우반구com(CVF, UVF, BVF)_4	4	1	<?xml version="1.0"?>\n<Clock xmlns:dt="urn:schemas-microsoft-com:datatypes"><Description dt:dt="string">E-Prime Primary Realtime Clock</Description><StartTime><Timestamp dt:dt="int">0</Timestamp><DateUtc dt:dt="string">2023-09-06T03:02:24Z</DateUtc></StartTime><FrequencyChanges><FrequencyChange><Frequency dt:dt="r8">10000000</Frequency><Timestamp dt:dt="r8">10166883319519</Timestamp><Current dt:…	좌우반구com(CVF, UVF, BVF)_4-004-1	60	1.0.0.169	1	697803269	Professional	2.0.10.356	2.0.10.356	09-06-2023	2023-09-06 오전 3:02:25	12:02:25	2.0.10.252	344		1	{/}	탈퇴	NULL	NULL	NULL	NULL	NULL	NULL	15	1	80	KSY	List3	0		2	0	1027305	183		0	0	1	{/}	2	3	1027488	0	{/}	308	1027796
좌우반구com(CVF, UVF, BVF)_4	4	1	<?xml version="1.0"?>\n<Clock xmlns:dt="urn:schemas-microsoft-com:datatypes"><Description dt:dt="string">E-Prime Primary Realtime Clock</Description><StartTime><Timestamp dt:dt="int">0</Timestamp><DateUtc dt:dt="string">2023-09-06T03:02:24Z</DateUtc></StartTime><FrequencyChanges><FrequencyChange><Frequency dt:dt="r8">10000000</Frequency><Timestamp dt:dt="r8">10166883319519</Timestamp><Current dt:…	좌우반구com(CVF, UVF, BVF)_4-004-1	60	1.0.0.169	1	697803269	Professional	2.0.10.356	2.0.10.356	09-06-2023	2023-09-06 오전 3:02:25	12:02:25	2.0.10.252	69		2	z	태스	51	1	69	NULL	NULL	NULL	NULL	NULL	NULL	KSY2	List1	NULL	NULL	NULL	NULL	NULL	NULL	NULL	NULL	NULL	1	z	2	3	209339	0	z	570	209909
좌우반구com(CVF, UVF, BVF)_4	4	1	<?xml version="1.0"?>\n<Clock xmlns:dt="urn:schemas-microsoft-com:datatypes"><Description dt:dt="string">E-Prime Primary Realtime Clock</Description><StartTime><Timestamp dt:dt="int">0</Timestamp><DateUtc dt:dt="string">2023-09-06T03:02:24Z</DateUtc></StartTime><FrequencyChanges><FrequencyChange><Frequency dt:dt="r8">10000000</Frequency><Timestamp dt:dt="r8">10166883319519</Timestamp><Current dt:…	좌우반구com(CVF, UVF, BVF)_4-004-1	60	1.0.0.169	1	697803269	Professional	2.0.10.356	2.0.10.356	09-06-2023	2023-09-06 오전 3:02:25	12:02:25	2.0.10.252	331		1	{/}	택시	NULL	NULL	NULL	NULL	NULL	NULL	108	1	67	KSY	List3	0		2	1	993739	182		0	0	1	{/}	2	2	993921	0	{/}	251	994172
좌우반구com(CVF, UVF, BVF)_4	4	1	<?xml version="1.0"?>\n<Clock xmlns:dt="urn:schemas-microsoft-com:datatypes"><Description dt:dt="string">E-Prime Primary Realtime Clock</Description><StartTime><Timestamp dt:dt="int">0</Timestamp><DateUtc dt:dt="string">2023-09-06T03:02:24Z</DateUtc></StartTime><FrequencyChanges><FrequencyChange><Frequency dt:dt="r8">10000000</Frequency><Timestamp dt:dt="r8">10166883319519</Timestamp><Current dt:…	좌우반구com(CVF, UVF, BVF)_4-004-1	60	1.0.0.169	1	697803269	Professional	2.0.10.356	2.0.10.356	09-06-2023	2023-09-06 오전 3:02:25	12:02:25	2.0.10.252	271		2	z	택정	NULL	NULL	NULL	NULL	NULL	NULL	6	1	7	KSY2	List3	NULL	NULL	NULL	NULL	NULL	NULL	NULL	NULL	NULL	1	z	2	3	836855	0	z	334	837189
좌우반구com(CVF, UVF, BVF)_4	4	1	<?xml version="1.0"?>\n<Clock xmlns:dt="urn:schemas-microsoft-com:datatypes"><Description dt:dt="string">E-Prime Primary Realtime Clock</Description><StartTime><Timestamp dt:dt="int">0</Timestamp><DateUtc dt:dt="string">2023-09-06T03:02:24Z</DateUtc></StartTime><FrequencyChanges><FrequencyChange><Frequency dt:dt="r8">10000000</Frequency><Timestamp dt:dt="r8">10166883319519</Timestamp><Current dt:…	좌우반구com(CVF, UVF, BVF)_4-004-1	60	1.0.0.169	1	697803269	Professional	2.0.10.356	2.0.10.356	09-06-2023	2023-09-06 오전 3:02:25	12:02:25	2.0.10.252	200		2	z	통락	NULL	NULL	NULL	131	1	68	NULL	NULL	NULL	KSY	List2	0		2	0	597272	183		0	0	1	z	2	3	597455	0	z	478	597933
좌우반구com(CVF, UVF, BVF)_4	4	1	<?xml version="1.0"?>\n<Clock xmlns:dt="urn:schemas-microsoft-com:datatypes"><Description dt:dt="string">E-Prime Primary Realtime Clock</Description><StartTime><Timestamp dt:dt="int">0</Timestamp><DateUtc dt:dt="string">2023-09-06T03:02:24Z</DateUtc></StartTime><FrequencyChanges><FrequencyChange><Frequency dt:dt="r8">10000000</Frequency><Timestamp dt:dt="r8">10166883319519</Timestamp><Current dt:…	좌우반구com(CVF, UVF, BVF)_4-004-1	60	1.0.0.169	1	697803269	Professional	2.0.10.356	2.0.10.356	09-06-2023	2023-09-06 오전 3:02:25	12:02:25	2.0.10.252	373		2	z	통록	NULL	NULL	NULL	NULL	NULL	NULL	46	1	109	KSY3	List3	NULL	NULL	NULL	NULL	NULL	NULL	NULL	NULL	NULL	1	z	2	3	1102788	0	z	673	1103461
좌우반구com(CVF, UVF, BVF)_4	4	1	<?xml version="1.0"?>\n<Clock xmlns:dt="urn:schemas-microsoft-com:datatypes"><Description dt:dt="string">E-Prime Primary Realtime Clock</Description><StartTime><Timestamp dt:dt="int">0</Timestamp><DateUtc dt:dt="string">2023-09-06T03:02:24Z</DateUtc></StartTime><FrequencyChanges><FrequencyChange><Frequency dt:dt="r8">10000000</Frequency><Timestamp dt:dt="r8">10166883319519</Timestamp><Current dt:…	좌우반구com(CVF, UVF, BVF)_4-004-1	60	1.0.0.169	1	697803269	Professional	2.0.10.356	2.0.10.356	09-06-2023	2023-09-06 오전 3:02:25	12:02:25	2.0.10.252	161		2	z	통류	NULL	NULL	NULL	125	1	29	NULL	NULL	NULL	KSY4	List2	NULL	NULL	NULL	NULL	NULL	NULL	NULL	NULL	NULL	0	z	2	4	495789	0	{/}	400	496189
좌우반구com(CVF, UVF, BVF)_4	4	1	<?xml version="1.0"?>\n<Clock xmlns:dt="urn:schemas-microsoft-com:datatypes"><Description dt:dt="string">E-Prime Primary Realtime Clock</Description><StartTime><Timestamp dt:dt="int">0</Timestamp><DateUtc dt:dt="string">2023-09-06T03:02:24Z</DateUtc></StartTime><FrequencyChanges><FrequencyChange><Frequency dt:dt="r8">10000000</Frequency><Timestamp dt:dt="r8">10166883319519</Timestamp><Current dt:…	좌우반구com(CVF, UVF, BVF)_4-004-1	60	1.0.0.169	1	697803269	Professional	2.0.10.356	2.0.10.356	09-06-2023	2023-09-06 오전 3:02:25	12:02:25	2.0.10.252	190		2	z	퇴착	NULL	NULL	NULL	106	1	58	NULL	NULL	NULL	KSY3	List2	NULL	NULL	NULL	NULL	NULL	NULL	NULL	NULL	NULL	1	z	2	3	571472	0	z	589	572061
좌우반구com(CVF, UVF, BVF)_4	4	1	<?xml version="1.0"?>\n<Clock xmlns:dt="urn:schemas-microsoft-com:datatypes"><Description dt:dt="string">E-Prime Primary Realtime Clock</Description><StartTime><Timestamp dt:dt="int">0</Timestamp><DateUtc dt:dt="string">2023-09-06T03:02:24Z</DateUtc></StartTime><FrequencyChanges><FrequencyChange><Frequency dt:dt="r8">10000000</Frequency><Timestamp dt:dt="r8">10166883319519</Timestamp><Current dt:…	좌우반구com(CVF, UVF, BVF)_4-004-1	60	1.0.0.169	1	697803269	Professional	2.0.10.356	2.0.10.356	09-06-2023	2023-09-06 오전 3:02:25	12:02:25	2.0.10.252	82		1	{/}	판단	126	1	82	NULL	NULL	NULL	NULL	NULL	NULL	KSY	List1	0		2	0	242756	183		0	0	1	{/}	2	3	242939	0	{/}	258	243197
좌우반구com(CVF, UVF, BVF)_4	4	1	<?xml version="1.0"?>\n<Clock xmlns:dt="urn:schemas-microsoft-com:datatypes"><Description dt:dt="string">E-Prime Primary Realtime Clock</Description><StartTime><Timestamp dt:dt="int">0</Timestamp><DateUtc dt:dt="string">2023-09-06T03:02:24Z</DateUtc></StartTime><FrequencyChanges><FrequencyChange><Frequency dt:dt="r8">10000000</Frequency><Timestamp dt:dt="r8">10166883319519</Timestamp><Current dt:…	좌우반구com(CVF, UVF, BVF)_4-004-1	60	1.0.0.169	1	697803269	Professional	2.0.10.356	2.0.10.356	09-06-2023	2023-09-06 오전 3:02:25	12:02:25	2.0.10.252	327		1	{/}	판매	NULL	NULL	NULL	NULL	NULL	NULL	91	1	63	KSY	List3	0		2	0	983538	184		0	0	1	{/}	2	4	983722	0	{/}	298	984020
좌우반구com(CVF, UVF, BVF)_4	4	1	<?xml version="1.0"?>\n<Clock xmlns:dt="urn:schemas-microsoft-com:datatypes"><Description dt:dt="string">E-Prime Primary Realtime Clock</Description><StartTime><Timestamp dt:dt="int">0</Timestamp><DateUtc dt:dt="string">2023-09-06T03:02:24Z</DateUtc></StartTime><FrequencyChanges><FrequencyChange><Frequency dt:dt="r8">10000000</Frequency><Timestamp dt:dt="r8">10166883319519</Timestamp><Current dt:…	좌우반구com(CVF, UVF, BVF)_4-004-1	60	1.0.0.169	1	697803269	Professional	2.0.10.356	2.0.10.356	09-06-2023	2023-09-06 오전 3:02:25	12:02:25	2.0.10.252	230		1	{/}	표현	NULL	NULL	NULL	68	1	98	NULL	NULL	NULL	KSY	List2	0		2	0	676438	184		0	0	1	{/}	2	4	676622	0	{/}	279	676901
좌우반구com(CVF, UVF, BVF)_4	4	1	<?xml version="1.0"?>\n<Clock xmlns:dt="urn:schemas-microsoft-com:datatypes"><Description dt:dt="string">E-Prime Primary Realtime Clock</Description><StartTime><Timestamp dt:dt="int">0</Timestamp><DateUtc dt:dt="string">2023-09-06T03:02:24Z</DateUtc></StartTime><FrequencyChanges><FrequencyChange><Frequency dt:dt="r8">10000000</Frequency><Timestamp dt:dt="r8">10166883319519</Timestamp><Current dt:…	좌우반구com(CVF, UVF, BVF)_4-004-1	60	1.0.0.169	1	697803269	Professional	2.0.10.356	2.0.10.356	09-06-2023	2023-09-06 오전 3:02:25	12:02:25	2.0.10.252	15		2	z	품결	122	1	15	NULL	NULL	NULL	NULL	NULL	NULL	KSY4	List1	NULL	NULL	NULL	NULL	NULL	NULL	NULL	NULL	NULL	0	z	2	4	69606	0	{/}	455	70061
좌우반구com(CVF, UVF, BVF)_4	4	1	<?xml version="1.0"?>\n<Clock xmlns:dt="urn:schemas-microsoft-com:datatypes"><Description dt:dt="string">E-Prime Primary Realtime Clock</Description><StartTime><Timestamp dt:dt="int">0</Timestamp><DateUtc dt:dt="string">2023-09-06T03:02:24Z</DateUtc></StartTime><FrequencyChanges><FrequencyChange><Frequency dt:dt="r8">10000000</Frequency><Timestamp dt:dt="r8">10166883319519</Timestamp><Current dt:…	좌우반구com(CVF, UVF, BVF)_4-004-1	60	1.0.0.169	1	697803269	Professional	2.0.10.356	2.0.10.356	09-06-2023	2023-09-06 오전 3:02:25	12:02:25	2.0.10.252	207		2	z	필관	NULL	NULL	NULL	120	1	75	NULL	NULL	NULL	KSY4	List2	NULL	NULL	NULL	NULL	NULL	NULL	NULL	NULL	NULL	1	z	2	4	616822	0	z	615	617437
좌우반구com(CVF, UVF, BVF)_4	4	1	<?xml version="1.0"?>\n<Clock xmlns:dt="urn:schemas-microsoft-com:datatypes"><Description dt:dt="string">E-Prime Primary Realtime Clock</Description><StartTime><Timestamp dt:dt="int">0</Timestamp><DateUtc dt:dt="string">2023-09-06T03:02:24Z</DateUtc></StartTime><FrequencyChanges><FrequencyChange><Frequency dt:dt="r8">10000000</Frequency><Timestamp dt:dt="r8">10166883319519</Timestamp><Current dt:…	좌우반구com(CVF, UVF, BVF)_4-004-1	60	1.0.0.169	1	697803269	Professional	2.0.10.356	2.0.10.356	09-06-2023	2023-09-06 오전 3:02:25	12:02:25	2.0.10.252	340		1	{/}	필수	NULL	NULL	NULL	NULL	NULL	NULL	24	1	76	KSY	List3	0		2	0	1017021	184		0	0	1	{/}	2	4	1017205	0	{/}	255	1017460
좌우반구com(CVF, UVF, BVF)_4	4	1	<?xml version="1.0"?>\n<Clock xmlns:dt="urn:schemas-microsoft-com:datatypes"><Description dt:dt="string">E-Prime Primary Realtime Clock</Description><StartTime><Timestamp dt:dt="int">0</Timestamp><DateUtc dt:dt="string">2023-09-06T03:02:24Z</DateUtc></StartTime><FrequencyChanges><FrequencyChange><Frequency dt:dt="r8">10000000</Frequency><Timestamp dt:dt="r8">10166883319519</Timestamp><Current dt:…	좌우반구com(CVF, UVF, BVF)_4-004-1	60	1.0.0.169	1	697803269	Professional	2.0.10.356	2.0.10.356	09-06-2023	2023-09-06 오전 3:02:25	12:02:25	2.0.10.252	290		1	{/}	핑계	NULL	NULL	NULL	NULL	NULL	NULL	112	1	26	KSY	List3	0		2	0	886738	184		0	0	1	{/}	2	4	886922	0	{/}	331	887253
좌우반구com(CVF, UVF, BVF)_4	4	1	<?xml version="1.0"?>\n<Clock xmlns:dt="urn:schemas-microsoft-com:datatypes"><Description dt:dt="string">E-Prime Primary Realtime Clock</Description><StartTime><Timestamp dt:dt="int">0</Timestamp><DateUtc dt:dt="string">2023-09-06T03:02:24Z</DateUtc></StartTime><FrequencyChanges><FrequencyChange><Frequency dt:dt="r8">10000000</Frequency><Timestamp dt:dt="r8">10166883319519</Timestamp><Current dt:…	좌우반구com(CVF, UVF, BVF)_4-004-1	60	1.0.0.169	1	697803269	Professional	2.0.10.356	2.0.10.356	09-06-2023	2023-09-06 오전 3:02:25	12:02:25	2.0.10.252	13		2	z	핑품	45	1	13	NULL	NULL	NULL	NULL	NULL	NULL	KSY2	List1	NULL	NULL	NULL	NULL	NULL	NULL	NULL	NULL	NULL	1	z	2	3	64489	0	z	429	64918
좌우반구com(CVF, UVF, BVF)_4	4	1	<?xml version="1.0"?>\n<Clock xmlns:dt="urn:schemas-microsoft-com:datatypes"><Description dt:dt="string">E-Prime Primary Realtime Clock</Description><StartTime><Timestamp dt:dt="int">0</Timestamp><DateUtc dt:dt="string">2023-09-06T03:02:24Z</DateUtc></StartTime><FrequencyChanges><FrequencyChange><Frequency dt:dt="r8">10000000</Frequency><Timestamp dt:dt="r8">10166883319519</Timestamp><Current dt:…	좌우반구com(CVF, UVF, BVF)_4-004-1	60	1.0.0.169	1	697803269	Professional	2.0.10.356	2.0.10.356	09-06-2023	2023-09-06 오전 3:02:25	12:02:25	2.0.10.252	65		1	{/}	하나	65	1	65	NULL	NULL	NULL	NULL	NULL	NULL	KSY	List1	0		2	0	198923	183		0	0	1	{/}	2	3	199106	0	{/}	323	199429
좌우반구com(CVF, UVF, BVF)_4	4	1	<?xml version="1.0"?>\n<Clock xmlns:dt="urn:schemas-microsoft-com:datatypes"><Description dt:dt="string">E-Prime Primary Realtime Clock</Description><StartTime><Timestamp dt:dt="int">0</Timestamp><DateUtc dt:dt="string">2023-09-06T03:02:24Z</DateUtc></StartTime><FrequencyChanges><FrequencyChange><Frequency dt:dt="r8">10000000</Frequency><Timestamp dt:dt="r8">10166883319519</Timestamp><Current dt:…	좌우반구com(CVF, UVF, BVF)_4-004-1	60	1.0.0.169	1	697803269	Professional	2.0.10.356	2.0.10.356	09-06-2023	2023-09-06 오전 3:02:25	12:02:25	2.0.10.252	31		1	{/}	한계	87	1	31	NULL	NULL	NULL	NULL	NULL	NULL	KSY	List1	0		2	1	111523	183		0	0	1	{/}	2	3	111706	0	{/}	331	112037
좌우반구com(CVF, UVF, BVF)_4	4	1	<?xml version="1.0"?>\n<Clock xmlns:dt="urn:schemas-microsoft-com:datatypes"><Description dt:dt="string">E-Prime Primary Realtime Clock</Description><StartTime><Timestamp dt:dt="int">0</Timestamp><DateUtc dt:dt="string">2023-09-06T03:02:24Z</DateUtc></StartTime><FrequencyChanges><FrequencyChange><Frequency dt:dt="r8">10000000</Frequency><Timestamp dt:dt="r8">10166883319519</Timestamp><Current dt:…	좌우반구com(CVF, UVF, BVF)_4-004-1	60	1.0.0.169	1	697803269	Professional	2.0.10.356	2.0.10.356	09-06-2023	2023-09-06 오전 3:02:25	12:02:25	2.0.10.252	320		1	{/}	핵심	NULL	NULL	NULL	NULL	NULL	NULL	123	1	56	KSY	List3	0		2	1	965172	183		0	0	1	{/}	2	3	965355	0	{/}	274	965629
좌우반구com(CVF, UVF, BVF)_4	4	1	<?xml version="1.0"?>\n<Clock xmlns:dt="urn:schemas-microsoft-com:datatypes"><Description dt:dt="string">E-Prime Primary Realtime Clock</Description><StartTime><Timestamp dt:dt="int">0</Timestamp><DateUtc dt:dt="string">2023-09-06T03:02:24Z</DateUtc></StartTime><FrequencyChanges><FrequencyChange><Frequency dt:dt="r8">10000000</Frequency><Timestamp dt:dt="r8">10166883319519</Timestamp><Current dt:…	좌우반구com(CVF, UVF, BVF)_4-004-1	60	1.0.0.169	1	697803269	Professional	2.0.10.356	2.0.10.356	09-06-2023	2023-09-06 오전 3:02:25	12:02:25	2.0.10.252	5		2	z	핵외	96	1	5	NULL	NULL	NULL	NULL	NULL	NULL	KSY2	List1	NULL	NULL	NULL	NULL	NULL	NULL	NULL	NULL	NULL	1	z	2	4	43523	0	z	458	43981
좌우반구com(CVF, UVF, BVF)_4	4	1	<?xml version="1.0"?>\n<Clock xmlns:dt="urn:schemas-microsoft-com:datatypes"><Description dt:dt="string">E-Prime Primary Realtime Clock</Description><StartTime><Timestamp dt:dt="int">0</Timestamp><DateUtc dt:dt="string">2023-09-06T03:02:24Z</DateUtc></StartTime><FrequencyChanges><FrequencyChange><Frequency dt:dt="r8">10000000</Frequency><Timestamp dt:dt="r8">10166883319519</Timestamp><Current dt:…	좌우반구com(CVF, UVF, BVF)_4-004-1	60	1.0.0.169	1	697803269	Professional	2.0.10.356	2.0.10.356	09-06-2023	2023-09-06 오전 3:02:25	12:02:25	2.0.10.252	169		2	z	핵정	NULL	NULL	NULL	127	1	37	NULL	NULL	NULL	KSY2	List2	NULL	NULL	NULL	NULL	NULL	NULL	NULL	NULL	NULL	1	z	2	3	517055	0	z	446	517501
좌우반구com(CVF, UVF, BVF)_4	4	1	<?xml version="1.0"?>\n<Clock xmlns:dt="urn:schemas-microsoft-com:datatypes"><Description dt:dt="string">E-Prime Primary Realtime Clock</Description><StartTime><Timestamp dt:dt="int">0</Timestamp><DateUtc dt:dt="string">2023-09-06T03:02:24Z</DateUtc></StartTime><FrequencyChanges><FrequencyChange><Frequency dt:dt="r8">10000000</Frequency><Timestamp dt:dt="r8">10166883319519</Timestamp><Current dt:…	좌우반구com(CVF, UVF, BVF)_4-004-1	60	1.0.0.169	1	697803269	Professional	2.0.10.356	2.0.10.356	09-06-2023	2023-09-06 오전 3:02:25	12:02:25	2.0.10.252	282		1	{/}	행보	NULL	NULL	NULL	NULL	NULL	NULL	16	1	18	KSY	List3	0		2	0	865605	184		0	0	0	{/}	2	4	865789	0	z	576	866365
좌우반구com(CVF, UVF, BVF)_4	4	1	<?xml version="1.0"?>\n<Clock xmlns:dt="urn:schemas-microsoft-com:datatypes"><Description dt:dt="string">E-Prime Primary Realtime Clock</Description><StartTime><Timestamp dt:dt="int">0</Timestamp><DateUtc dt:dt="string">2023-09-06T03:02:24Z</DateUtc></StartTime><FrequencyChanges><FrequencyChange><Frequency dt:dt="r8">10000000</Frequency><Timestamp dt:dt="r8">10166883319519</Timestamp><Current dt:…	좌우반구com(CVF, UVF, BVF)_4-004-1	60	1.0.0.169	1	697803269	Professional	2.0.10.356	2.0.10.356	09-06-2023	2023-09-06 오전 3:02:25	12:02:25	2.0.10.252	143		1	{/}	행운	NULL	NULL	NULL	31	1	11	NULL	NULL	NULL	KSY	List2	0		2	0	449539	183		0	0	1	{/}	2	3	449722	0	{/}	307	450029
좌우반구com(CVF, UVF, BVF)_4	4	1	<?xml version="1.0"?>\n<Clock xmlns:dt="urn:schemas-microsoft-com:datatypes"><Description dt:dt="string">E-Prime Primary Realtime Clock</Description><StartTime><Timestamp dt:dt="int">0</Timestamp><DateUtc dt:dt="string">2023-09-06T03:02:24Z</DateUtc></StartTime><FrequencyChanges><FrequencyChange><Frequency dt:dt="r8">10000000</Frequency><Timestamp dt:dt="r8">10166883319519</Timestamp><Current dt:…	좌우반구com(CVF, UVF, BVF)_4-004-1	60	1.0.0.169	1	697803269	Professional	2.0.10.356	2.0.10.356	09-06-2023	2023-09-06 오전 3:02:25	12:02:25	2.0.10.252	165		2	z	행회	NULL	NULL	NULL	69	1	33	NULL	NULL	NULL	KSY2	List2	NULL	NULL	NULL	NULL	NULL	NULL	NULL	NULL	NULL	1	z	2	4	506256	0	z	365	506621
좌우반구com(CVF, UVF, BVF)_4	4	1	<?xml version="1.0"?>\n<Clock xmlns:dt="urn:schemas-microsoft-com:datatypes"><Description dt:dt="string">E-Prime Primary Realtime Clock</Description><StartTime><Timestamp dt:dt="int">0</Timestamp><DateUtc dt:dt="string">2023-09-06T03:02:24Z</DateUtc></StartTime><FrequencyChanges><FrequencyChange><Frequency dt:dt="r8">10000000</Frequency><Timestamp dt:dt="r8">10166883319519</Timestamp><Current dt:…	좌우반구com(CVF, UVF, BVF)_4-004-1	60	1.0.0.169	1	697803269	Professional	2.0.10.356	2.0.10.356	09-06-2023	2023-09-06 오전 3:02:25	12:02:25	2.0.10.252	64		1	{/}	향수	113	1	64	NULL	NULL	NULL	NULL	NULL	NULL	KSY	List1	0		2	0	196373	183		0	0	1	{/}	2	3	196556	0	{/}	345	196901
좌우반구com(CVF, UVF, BVF)_4	4	1	<?xml version="1.0"?>\n<Clock xmlns:dt="urn:schemas-microsoft-com:datatypes"><Description dt:dt="string">E-Prime Primary Realtime Clock</Description><StartTime><Timestamp dt:dt="int">0</Timestamp><DateUtc dt:dt="string">2023-09-06T03:02:24Z</DateUtc></StartTime><FrequencyChanges><FrequencyChange><Frequency dt:dt="r8">10000000</Frequency><Timestamp dt:dt="r8">10166883319519</Timestamp><Current dt:…	좌우반구com(CVF, UVF, BVF)_4-004-1	60	1.0.0.169	1	697803269	Professional	2.0.10.356	2.0.10.356	09-06-2023	2023-09-06 오전 3:02:25	12:02:25	2.0.10.252	154		2	z	향엄	NULL	NULL	NULL	13	1	22	NULL	NULL	NULL	KSY2	List2	NULL	NULL	NULL	NULL	NULL	NULL	NULL	NULL	NULL	1	z	2	3	477755	0	z	386	478141
좌우반구com(CVF, UVF, BVF)_4	4	1	<?xml version="1.0"?>\n<Clock xmlns:dt="urn:schemas-microsoft-com:datatypes"><Description dt:dt="string">E-Prime Primary Realtime Clock</Description><StartTime><Timestamp dt:dt="int">0</Timestamp><DateUtc dt:dt="string">2023-09-06T03:02:24Z</DateUtc></StartTime><FrequencyChanges><FrequencyChange><Frequency dt:dt="r8">10000000</Frequency><Timestamp dt:dt="r8">10166883319519</Timestamp><Current dt:…	좌우반구com(CVF, UVF, BVF)_4-004-1	60	1.0.0.169	1	697803269	Professional	2.0.10.356	2.0.10.356	09-06-2023	2023-09-06 오전 3:02:25	12:02:25	2.0.10.252	274		2	z	허낌	NULL	NULL	NULL	NULL	NULL	NULL	31	1	10	KSY4	List3	NULL	NULL	NULL	NULL	NULL	NULL	NULL	NULL	NULL	1	z	2	4	844639	0	z	366	845005
좌우반구com(CVF, UVF, BVF)_4	4	1	<?xml version="1.0"?>\n<Clock xmlns:dt="urn:schemas-microsoft-com:datatypes"><Description dt:dt="string">E-Prime Primary Realtime Clock</Description><StartTime><Timestamp dt:dt="int">0</Timestamp><DateUtc dt:dt="string">2023-09-06T03:02:24Z</DateUtc></StartTime><FrequencyChanges><FrequencyChange><Frequency dt:dt="r8">10000000</Frequency><Timestamp dt:dt="r8">10166883319519</Timestamp><Current dt:…	좌우반구com(CVF, UVF, BVF)_4-004-1	60	1.0.0.169	1	697803269	Professional	2.0.10.356	2.0.10.356	09-06-2023	2023-09-06 오전 3:02:25	12:02:25	2.0.10.252	8		1	{/}	허락	119	1	8	NULL	NULL	NULL	NULL	NULL	NULL	KSY	List1	0		2	0	51439	183		0	0	1	{/}	3	3	51622	0	{/}	319	51941
좌우반구com(CVF, UVF, BVF)_4	4	1	<?xml version="1.0"?>\n<Clock xmlns:dt="urn:schemas-microsoft-com:datatypes"><Description dt:dt="string">E-Prime Primary Realtime Clock</Description><StartTime><Timestamp dt:dt="int">0</Timestamp><DateUtc dt:dt="string">2023-09-06T03:02:24Z</DateUtc></StartTime><FrequencyChanges><FrequencyChange><Frequency dt:dt="r8">10000000</Frequency><Timestamp dt:dt="r8">10166883319519</Timestamp><Current dt:…	좌우반구com(CVF, UVF, BVF)_4-004-1	60	1.0.0.169	1	697803269	Professional	2.0.10.356	2.0.10.356	09-06-2023	2023-09-06 오전 3:02:25	12:02:25	2.0.10.252	360		2	z	허빈	NULL	NULL	NULL	NULL	NULL	NULL	53	1	96	KSY2	List3	NULL	NULL	NULL	NULL	NULL	NULL	NULL	NULL	NULL	1	z	2	4	1068672	0	z	404	1069076
좌우반구com(CVF, UVF, BVF)_4	4	1	<?xml version="1.0"?>\n<Clock xmlns:dt="urn:schemas-microsoft-com:datatypes"><Description dt:dt="string">E-Prime Primary Realtime Clock</Description><StartTime><Timestamp dt:dt="int">0</Timestamp><DateUtc dt:dt="string">2023-09-06T03:02:24Z</DateUtc></StartTime><FrequencyChanges><FrequencyChange><Frequency dt:dt="r8">10000000</Frequency><Timestamp dt:dt="r8">10166883319519</Timestamp><Current dt:…	좌우반구com(CVF, UVF, BVF)_4-004-1	60	1.0.0.169	1	697803269	Professional	2.0.10.356	2.0.10.356	09-06-2023	2023-09-06 오전 3:02:25	12:02:25	2.0.10.252	121		2	z	헤오	105	1	121	NULL	NULL	NULL	NULL	NULL	NULL	KSY	List1	0		2	0	342639	183		0	0	1	z	3	3	342822	0	z	319	343141
좌우반구com(CVF, UVF, BVF)_4	4	1	<?xml version="1.0"?>\n<Clock xmlns:dt="urn:schemas-microsoft-com:datatypes"><Description dt:dt="string">E-Prime Primary Realtime Clock</Description><StartTime><Timestamp dt:dt="int">0</Timestamp><DateUtc dt:dt="string">2023-09-06T03:02:24Z</DateUtc></StartTime><FrequencyChanges><FrequencyChange><Frequency dt:dt="r8">10000000</Frequency><Timestamp dt:dt="r8">10166883319519</Timestamp><Current dt:…	좌우반구com(CVF, UVF, BVF)_4-004-1	60	1.0.0.169	1	697803269	Professional	2.0.10.356	2.0.10.356	09-06-2023	2023-09-06 오전 3:02:25	12:02:25	2.0.10.252	387		1	{/}	현상	NULL	NULL	NULL	NULL	NULL	NULL	41	1	123	KSY	List3	0		2	1	1139322	183		0	0	1	{/}	2	3	1139505	0	{/}	267	1139772
좌우반구com(CVF, UVF, BVF)_4	4	1	<?xml version="1.0"?>\n<Clock xmlns:dt="urn:schemas-microsoft-com:datatypes"><Description dt:dt="string">E-Prime Primary Realtime Clock</Description><StartTime><Timestamp dt:dt="int">0</Timestamp><DateUtc dt:dt="string">2023-09-06T03:02:24Z</DateUtc></StartTime><FrequencyChanges><FrequencyChange><Frequency dt:dt="r8">10000000</Frequency><Timestamp dt:dt="r8">10166883319519</Timestamp><Current dt:…	좌우반구com(CVF, UVF, BVF)_4-004-1	60	1.0.0.169	1	697803269	Professional	2.0.10.356	2.0.10.356	09-06-2023	2023-09-06 오전 3:02:25	12:02:25	2.0.10.252	297		1	{/}	협력	NULL	NULL	NULL	NULL	NULL	NULL	120	1	33	KSY	List3	0		2	1	905722	183		0	0	1	{/}	2	3	905905	0	{/}	324	906229
좌우반구com(CVF, UVF, BVF)_4	4	1	<?xml version="1.0"?>\n<Clock xmlns:dt="urn:schemas-microsoft-com:datatypes"><Description dt:dt="string">E-Prime Primary Realtime Clock</Description><StartTime><Timestamp dt:dt="int">0</Timestamp><DateUtc dt:dt="string">2023-09-06T03:02:24Z</DateUtc></StartTime><FrequencyChanges><FrequencyChange><Frequency dt:dt="r8">10000000</Frequency><Timestamp dt:dt="r8">10166883319519</Timestamp><Current dt:…	좌우반구com(CVF, UVF, BVF)_4-004-1	60	1.0.0.169	1	697803269	Professional	2.0.10.356	2.0.10.356	09-06-2023	2023-09-06 오전 3:02:25	12:02:25	2.0.10.252	166		2	z	협체	NULL	NULL	NULL	37	1	34	NULL	NULL	NULL	KSY3	List2	NULL	NULL	NULL	NULL	NULL	NULL	NULL	NULL	NULL	1	z	2	3	508822	0	z	599	509421
좌우반구com(CVF, UVF, BVF)_4	4	1	<?xml version="1.0"?>\n<Clock xmlns:dt="urn:schemas-microsoft-com:datatypes"><Description dt:dt="string">E-Prime Primary Realtime Clock</Description><StartTime><Timestamp dt:dt="int">0</Timestamp><DateUtc dt:dt="string">2023-09-06T03:02:24Z</DateUtc></StartTime><FrequencyChanges><FrequencyChange><Frequency dt:dt="r8">10000000</Frequency><Timestamp dt:dt="r8">10166883319519</Timestamp><Current dt:…	좌우반구com(CVF, UVF, BVF)_4-004-1	60	1.0.0.169	1	697803269	Professional	2.0.10.356	2.0.10.356	09-06-2023	2023-09-06 오전 3:02:25	12:02:25	2.0.10.252	84		1	{/}	형님	9	1	84	NULL	NULL	NULL	NULL	NULL	NULL	KSY	List1	0		2	0	247806	183		0	0	1	{/}	2	3	247989	0	{/}	320	248309
좌우반구com(CVF, UVF, BVF)_4	4	1	<?xml version="1.0"?>\n<Clock xmlns:dt="urn:schemas-microsoft-com:datatypes"><Description dt:dt="string">E-Prime Primary Realtime Clock</Description><StartTime><Timestamp dt:dt="int">0</Timestamp><DateUtc dt:dt="string">2023-09-06T03:02:24Z</DateUtc></StartTime><FrequencyChanges><FrequencyChange><Frequency dt:dt="r8">10000000</Frequency><Timestamp dt:dt="r8">10166883319519</Timestamp><Current dt:…	좌우반구com(CVF, UVF, BVF)_4-004-1	60	1.0.0.169	1	697803269	Professional	2.0.10.356	2.0.10.356	09-06-2023	2023-09-06 오전 3:02:25	12:02:25	2.0.10.252	400		2	z	형스	NULL	NULL	NULL	NULL	NULL	NULL	26	1	136	KSY3	List3	NULL	NULL	NULL	NULL	NULL	NULL	NULL	NULL	NULL	1	z	2	3	1173638	0	z	342	1173980
좌우반구com(CVF, UVF, BVF)_4	4	1	<?xml version="1.0"?>\n<Clock xmlns:dt="urn:schemas-microsoft-com:datatypes"><Description dt:dt="string">E-Prime Primary Realtime Clock</Description><StartTime><Timestamp dt:dt="int">0</Timestamp><DateUtc dt:dt="string">2023-09-06T03:02:24Z</DateUtc></StartTime><FrequencyChanges><FrequencyChange><Frequency dt:dt="r8">10000000</Frequency><Timestamp dt:dt="r8">10166883319519</Timestamp><Current dt:…	좌우반구com(CVF, UVF, BVF)_4-004-1	60	1.0.0.169	1	697803269	Professional	2.0.10.356	2.0.10.356	09-06-2023	2023-09-06 오전 3:02:25	12:02:25	2.0.10.252	26		1	{/}	형태	49	1	26	NULL	NULL	NULL	NULL	NULL	NULL	KSY	List1	0		2	0	98239	183		0	0	1	{/}	2	3	98422	0	{/}	351	98773
좌우반구com(CVF, UVF, BVF)_4	4	1	<?xml version="1.0"?>\n<Clock xmlns:dt="urn:schemas-microsoft-com:datatypes"><Description dt:dt="string">E-Prime Primary Realtime Clock</Description><StartTime><Timestamp dt:dt="int">0</Timestamp><DateUtc dt:dt="string">2023-09-06T03:02:24Z</DateUtc></StartTime><FrequencyChanges><FrequencyChange><Frequency dt:dt="r8">10000000</Frequency><Timestamp dt:dt="r8">10166883319519</Timestamp><Current dt:…	좌우반구com(CVF, UVF, BVF)_4-004-1	60	1.0.0.169	1	697803269	Professional	2.0.10.356	2.0.10.356	09-06-2023	2023-09-06 오전 3:02:25	12:02:25	2.0.10.252	61		1	{/}	화력	80	1	61	NULL	NULL	NULL	NULL	NULL	NULL	KSY	List1	0		2	0	188772	184		0	0	1	{/}	2	4	188956	0	{/}	305	189261
좌우반구com(CVF, UVF, BVF)_4	4	1	<?xml version="1.0"?>\n<Clock xmlns:dt="urn:schemas-microsoft-com:datatypes"><Description dt:dt="string">E-Prime Primary Realtime Clock</Description><StartTime><Timestamp dt:dt="int">0</Timestamp><DateUtc dt:dt="string">2023-09-06T03:02:24Z</DateUtc></StartTime><FrequencyChanges><FrequencyChange><Frequency dt:dt="r8">10000000</Frequency><Timestamp dt:dt="r8">10166883319519</Timestamp><Current dt:…	좌우반구com(CVF, UVF, BVF)_4-004-1	60	1.0.0.169	1	697803269	Professional	2.0.10.356	2.0.10.356	09-06-2023	2023-09-06 오전 3:02:25	12:02:25	2.0.10.252	352		1	{/}	확률	NULL	NULL	NULL	NULL	NULL	NULL	71	1	88	KSY	List3	0		2	0	1047605	183		0	0	1	{/}	2	3	1047788	0	{/}	264	1048052
좌우반구com(CVF, UVF, BVF)_4	4	1	<?xml version="1.0"?>\n<Clock xmlns:dt="urn:schemas-microsoft-com:datatypes"><Description dt:dt="string">E-Prime Primary Realtime Clock</Description><StartTime><Timestamp dt:dt="int">0</Timestamp><DateUtc dt:dt="string">2023-09-06T03:02:24Z</DateUtc></StartTime><FrequencyChanges><FrequencyChange><Frequency dt:dt="r8">10000000</Frequency><Timestamp dt:dt="r8">10166883319519</Timestamp><Current dt:…	좌우반구com(CVF, UVF, BVF)_4-004-1	60	1.0.0.169	1	697803269	Professional	2.0.10.356	2.0.10.356	09-06-2023	2023-09-06 오전 3:02:25	12:02:25	2.0.10.252	295		2	z	확압	NULL	NULL	NULL	NULL	NULL	NULL	83	1	31	KSY	List3	0		2	0	900088	183		0	0	1	z	3	3	900271	0	z	782	901053
좌우반구com(CVF, UVF, BVF)_4	4	1	<?xml version="1.0"?>\n<Clock xmlns:dt="urn:schemas-microsoft-com:datatypes"><Description dt:dt="string">E-Prime Primary Realtime Clock</Description><StartTime><Timestamp dt:dt="int">0</Timestamp><DateUtc dt:dt="string">2023-09-06T03:02:24Z</DateUtc></StartTime><FrequencyChanges><FrequencyChange><Frequency dt:dt="r8">10000000</Frequency><Timestamp dt:dt="r8">10166883319519</Timestamp><Current dt:…	좌우반구com(CVF, UVF, BVF)_4-004-1	60	1.0.0.169	1	697803269	Professional	2.0.10.356	2.0.10.356	09-06-2023	2023-09-06 오전 3:02:25	12:02:25	2.0.10.252	307		2	z	확축	NULL	NULL	NULL	NULL	NULL	NULL	135	1	43	KSY4	List3	NULL	NULL	NULL	NULL	NULL	NULL	NULL	NULL	NULL	1	z	2	4	932255	0	z	454	932709
좌우반구com(CVF, UVF, BVF)_4	4	1	<?xml version="1.0"?>\n<Clock xmlns:dt="urn:schemas-microsoft-com:datatypes"><Description dt:dt="string">E-Prime Primary Realtime Clock</Description><StartTime><Timestamp dt:dt="int">0</Timestamp><DateUtc dt:dt="string">2023-09-06T03:02:24Z</DateUtc></StartTime><FrequencyChanges><FrequencyChange><Frequency dt:dt="r8">10000000</Frequency><Timestamp dt:dt="r8">10166883319519</Timestamp><Current dt:…	좌우반구com(CVF, UVF, BVF)_4-004-1	60	1.0.0.169	1	697803269	Professional	2.0.10.356	2.0.10.356	09-06-2023	2023-09-06 오전 3:02:25	12:02:25	2.0.10.252	227		1	{/}	환경	NULL	NULL	NULL	76	1	95	NULL	NULL	NULL	KSY	List2	0		3	0	668805	184		0	0	1	{/}	2	4	668989	0	{/}	312	669301
좌우반구com(CVF, UVF, BVF)_4	4	1	<?xml version="1.0"?>\n<Clock xmlns:dt="urn:schemas-microsoft-com:datatypes"><Description dt:dt="string">E-Prime Primary Realtime Clock</Description><StartTime><Timestamp dt:dt="int">0</Timestamp><DateUtc dt:dt="string">2023-09-06T03:02:24Z</DateUtc></StartTime><FrequencyChanges><FrequencyChange><Frequency dt:dt="r8">10000000</Frequency><Timestamp dt:dt="r8">10166883319519</Timestamp><Current dt:…	좌우반구com(CVF, UVF, BVF)_4-004-1	60	1.0.0.169	1	697803269	Professional	2.0.10.356	2.0.10.356	09-06-2023	2023-09-06 오전 3:02:25	12:02:25	2.0.10.252	182		2	z	횟광	NULL	NULL	NULL	126	1	50	NULL	NULL	NULL	KSY	List2	0		2	0	550589	183		0	0	1	z	2	3	550772	0	z	297	551069
좌우반구com(CVF, UVF, BVF)_4	4	1	<?xml version="1.0"?>\n<Clock xmlns:dt="urn:schemas-microsoft-com:datatypes"><Description dt:dt="string">E-Prime Primary Realtime Clock</Description><StartTime><Timestamp dt:dt="int">0</Timestamp><DateUtc dt:dt="string">2023-09-06T03:02:24Z</DateUtc></StartTime><FrequencyChanges><FrequencyChange><Frequency dt:dt="r8">10000000</Frequency><Timestamp dt:dt="r8">10166883319519</Timestamp><Current dt:…	좌우반구com(CVF, UVF, BVF)_4-004-1	60	1.0.0.169	1	697803269	Professional	2.0.10.356	2.0.10.356	09-06-2023	2023-09-06 오전 3:02:25	12:02:25	2.0.10.252	19		2	z	횟색	70	1	19	NULL	NULL	NULL	NULL	NULL	NULL	KSY	List1	0		3	0	79822	184		0	0	1	z	2	4	80006	0	z	399	80405
좌우반구com(CVF, UVF, BVF)_4	4	1	<?xml version="1.0"?>\n<Clock xmlns:dt="urn:schemas-microsoft-com:datatypes"><Description dt:dt="string">E-Prime Primary Realtime Clock</Description><StartTime><Timestamp dt:dt="int">0</Timestamp><DateUtc dt:dt="string">2023-09-06T03:02:24Z</DateUtc></StartTime><FrequencyChanges><FrequencyChange><Frequency dt:dt="r8">10000000</Frequency><Timestamp dt:dt="r8">10166883319519</Timestamp><Current dt:…	좌우반구com(CVF, UVF, BVF)_4-004-1	60	1.0.0.169	1	697803269	Professional	2.0.10.356	2.0.10.356	09-06-2023	2023-09-06 오전 3:02:25	12:02:25	2.0.10.252	268		1	{/}	횟수	NULL	NULL	NULL	NULL	NULL	NULL	74	1	4	KSY	List3	0		2	0	828855	184		0	0	1	{/}	2	4	829039	0	{/}	334	829373
좌우반구com(CVF, UVF, BVF)_4	4	1	<?xml version="1.0"?>\n<Clock xmlns:dt="urn:schemas-microsoft-com:datatypes"><Description dt:dt="string">E-Prime Primary Realtime Clock</Description><StartTime><Timestamp dt:dt="int">0</Timestamp><DateUtc dt:dt="string">2023-09-06T03:02:24Z</DateUtc></StartTime><FrequencyChanges><FrequencyChange><Frequency dt:dt="r8">10000000</Frequency><Timestamp dt:dt="r8">10166883319519</Timestamp><Current dt:…	좌우반구com(CVF, UVF, BVF)_4-004-1	60	1.0.0.169	1	697803269	Professional	2.0.10.356	2.0.10.356	09-06-2023	2023-09-06 오전 3:02:25	12:02:25	2.0.10.252	171		1	{/}	효과	NULL	NULL	NULL	72	1	39	NULL	NULL	NULL	KSY	List2	0		2	0	522206	183		0	0	1	{/}	2	3	522389	0	{/}	328	522717
좌우반구com(CVF, UVF, BVF)_4	4	1	<?xml version="1.0"?>\n<Clock xmlns:dt="urn:schemas-microsoft-com:datatypes"><Description dt:dt="string">E-Prime Primary Realtime Clock</Description><StartTime><Timestamp dt:dt="int">0</Timestamp><DateUtc dt:dt="string">2023-09-06T03:02:24Z</DateUtc></StartTime><FrequencyChanges><FrequencyChange><Frequency dt:dt="r8">10000000</Frequency><Timestamp dt:dt="r8">10166883319519</Timestamp><Current dt:…	좌우반구com(CVF, UVF, BVF)_4-004-1	60	1.0.0.169	1	697803269	Professional	2.0.10.356	2.0.10.356	09-06-2023	2023-09-06 오전 3:02:25	12:02:25	2.0.10.252	223		2	z	효미	NULL	NULL	NULL	62	1	91	NULL	NULL	NULL	KSY4	List2	NULL	NULL	NULL	NULL	NULL	NULL	NULL	NULL	NULL	1	z	2	3	658738	0	z	475	659213
좌우반구com(CVF, UVF, BVF)_4	4	1	<?xml version="1.0"?>\n<Clock xmlns:dt="urn:schemas-microsoft-com:datatypes"><Description dt:dt="string">E-Prime Primary Realtime Clock</Description><StartTime><Timestamp dt:dt="int">0</Timestamp><DateUtc dt:dt="string">2023-09-06T03:02:24Z</DateUtc></StartTime><FrequencyChanges><FrequencyChange><Frequency dt:dt="r8">10000000</Frequency><Timestamp dt:dt="r8">10166883319519</Timestamp><Current dt:…	좌우반구com(CVF, UVF, BVF)_4-004-1	60	1.0.0.169	1	697803269	Professional	2.0.10.356	2.0.10.356	09-06-2023	2023-09-06 오전 3:02:25	12:02:25	2.0.10.252	135		2	z	효탈	NULL	NULL	NULL	84	1	3	NULL	NULL	NULL	KSY4	List2	NULL	NULL	NULL	NULL	NULL	NULL	NULL	NULL	NULL	1	z	2	4	428956	0	z	401	429357
좌우반구com(CVF, UVF, BVF)_4	4	1	<?xml version="1.0"?>\n<Clock xmlns:dt="urn:schemas-microsoft-com:datatypes"><Description dt:dt="string">E-Prime Primary Realtime Clock</Description><StartTime><Timestamp dt:dt="int">0</Timestamp><DateUtc dt:dt="string">2023-09-06T03:02:24Z</DateUtc></StartTime><FrequencyChanges><FrequencyChange><Frequency dt:dt="r8">10000000</Frequency><Timestamp dt:dt="r8">10166883319519</Timestamp><Current dt:…	좌우반구com(CVF, UVF, BVF)_4-004-1	60	1.0.0.169	1	697803269	Professional	2.0.10.356	2.0.10.356	09-06-2023	2023-09-06 오전 3:02:25	12:02:25	2.0.10.252	22		2	z	효헤	71	1	22	NULL	NULL	NULL	NULL	NULL	NULL	KSY2	List1	NULL	NULL	NULL	NULL	NULL	NULL	NULL	NULL	NULL	1	z	2	4	87673	0	z	468	88141
좌우반구com(CVF, UVF, BVF)_4	4	1	<?xml version="1.0"?>\n<Clock xmlns:dt="urn:schemas-microsoft-com:datatypes"><Description dt:dt="string">E-Prime Primary Realtime Clock</Description><StartTime><Timestamp dt:dt="int">0</Timestamp><DateUtc dt:dt="string">2023-09-06T03:02:24Z</DateUtc></StartTime><FrequencyChanges><FrequencyChange><Frequency dt:dt="r8">10000000</Frequency><Timestamp dt:dt="r8">10166883319519</Timestamp><Current dt:…	좌우반구com(CVF, UVF, BVF)_4-004-1	60	1.0.0.169	1	697803269	Professional	2.0.10.356	2.0.10.356	09-06-2023	2023-09-06 오전 3:02:25	12:02:25	2.0.10.252	43		2	z	후검	76	1	43	NULL	NULL	NULL	NULL	NULL	NULL	KSY2	List1	NULL	NULL	NULL	NULL	NULL	NULL	NULL	NULL	NULL	1	z	2	3	142689	0	z	364	143053
좌우반구com(CVF, UVF, BVF)_4	4	1	<?xml version="1.0"?>\n<Clock xmlns:dt="urn:schemas-microsoft-com:datatypes"><Description dt:dt="string">E-Prime Primary Realtime Clock</Description><StartTime><Timestamp dt:dt="int">0</Timestamp><DateUtc dt:dt="string">2023-09-06T03:02:24Z</DateUtc></StartTime><FrequencyChanges><FrequencyChange><Frequency dt:dt="r8">10000000</Frequency><Timestamp dt:dt="r8">10166883319519</Timestamp><Current dt:…	좌우반구com(CVF, UVF, BVF)_4-004-1	60	1.0.0.169	1	697803269	Professional	2.0.10.356	2.0.10.356	09-06-2023	2023-09-06 오전 3:02:25	12:02:25	2.0.10.252	252		1	{/}	후대	NULL	NULL	NULL	10	1	120	NULL	NULL	NULL	KSY	List2	0		2	0	732855	184		0	0	0	{/}	2	4	733039	0	z	470	733509
좌우반구com(CVF, UVF, BVF)_4	4	1	<?xml version="1.0"?>\n<Clock xmlns:dt="urn:schemas-microsoft-com:datatypes"><Description dt:dt="string">E-Prime Primary Realtime Clock</Description><StartTime><Timestamp dt:dt="int">0</Timestamp><DateUtc dt:dt="string">2023-09-06T03:02:24Z</DateUtc></StartTime><FrequencyChanges><FrequencyChange><Frequency dt:dt="r8">10000000</Frequency><Timestamp dt:dt="r8">10166883319519</Timestamp><Current dt:…	좌우반구com(CVF, UVF, BVF)_4-004-1	60	1.0.0.169	1	697803269	Professional	2.0.10.356	2.0.10.356	09-06-2023	2023-09-06 오전 3:02:25	12:02:25	2.0.10.252	109		1	{/}	후자	40	1	109	NULL	NULL	NULL	NULL	NULL	NULL	KSY	List1	0		3	0	311955	184		0	0	1	{/}	4	4	312139	0	{/}	298	312437
좌우반구com(CVF, UVF, BVF)_4	4	1	<?xml version="1.0"?>\n<Clock xmlns:dt="urn:schemas-microsoft-com:datatypes"><Description dt:dt="string">E-Prime Primary Realtime Clock</Description><StartTime><Timestamp dt:dt="int">0</Timestamp><DateUtc dt:dt="string">2023-09-06T03:02:24Z</DateUtc></StartTime><FrequencyChanges><FrequencyChange><Frequency dt:dt="r8">10000000</Frequency><Timestamp dt:dt="r8">10166883319519</Timestamp><Current dt:…	좌우반구com(CVF, UVF, BVF)_4-004-1	60	1.0.0.169	1	697803269	Professional	2.0.10.356	2.0.10.356	09-06-2023	2023-09-06 오전 3:02:25	12:02:25	2.0.10.252	23		2	z	훈걱	36	1	23	NULL	NULL	NULL	NULL	NULL	NULL	KSY	List1	0		2	0	90156	183		0	0	0	z	3	3	90339	0	{/}	354	90693
좌우반구com(CVF, UVF, BVF)_4	4	1	<?xml version="1.0"?>\n<Clock xmlns:dt="urn:schemas-microsoft-com:datatypes"><Description dt:dt="string">E-Prime Primary Realtime Clock</Description><StartTime><Timestamp dt:dt="int">0</Timestamp><DateUtc dt:dt="string">2023-09-06T03:02:24Z</DateUtc></StartTime><FrequencyChanges><FrequencyChange><Frequency dt:dt="r8">10000000</Frequency><Timestamp dt:dt="r8">10166883319519</Timestamp><Current dt:…	좌우반구com(CVF, UVF, BVF)_4-004-1	60	1.0.0.169	1	697803269	Professional	2.0.10.356	2.0.10.356	09-06-2023	2023-09-06 오전 3:02:25	12:02:25	2.0.10.252	240		2	z	훈차	NULL	NULL	NULL	112	1	108	NULL	NULL	NULL	KSY3	List2	NULL	NULL	NULL	NULL	NULL	NULL	NULL	NULL	NULL	1	z	2	3	702305	0	z	388	702693
좌우반구com(CVF, UVF, BVF)_4	4	1	<?xml version="1.0"?>\n<Clock xmlns:dt="urn:schemas-microsoft-com:datatypes"><Description dt:dt="string">E-Prime Primary Realtime Clock</Description><StartTime><Timestamp dt:dt="int">0</Timestamp><DateUtc dt:dt="string">2023-09-06T03:02:24Z</DateUtc></StartTime><FrequencyChanges><FrequencyChange><Frequency dt:dt="r8">10000000</Frequency><Timestamp dt:dt="r8">10166883319519</Timestamp><Current dt:…	좌우반구com(CVF, UVF, BVF)_4-004-1	60	1.0.0.169	1	697803269	Professional	2.0.10.356	2.0.10.356	09-06-2023	2023-09-06 오전 3:02:25	12:02:25	2.0.10.252	287		2	z	휘섭	NULL	NULL	NULL	NULL	NULL	NULL	132	1	23	KSY3	List3	NULL	NULL	NULL	NULL	NULL	NULL	NULL	NULL	NULL	1	z	3	3	879088	0	z	405	879493
좌우반구com(CVF, UVF, BVF)_4	4	1	<?xml version="1.0"?>\n<Clock xmlns:dt="urn:schemas-microsoft-com:datatypes"><Description dt:dt="string">E-Prime Primary Realtime Clock</Description><StartTime><Timestamp dt:dt="int">0</Timestamp><DateUtc dt:dt="string">2023-09-06T03:02:24Z</DateUtc></StartTime><FrequencyChanges><FrequencyChange><Frequency dt:dt="r8">10000000</Frequency><Timestamp dt:dt="r8">10166883319519</Timestamp><Current dt:…	좌우반구com(CVF, UVF, BVF)_4-004-1	60	1.0.0.169	1	697803269	Professional	2.0.10.356	2.0.10.356	09-06-2023	2023-09-06 오전 3:02:25	12:02:25	2.0.10.252	262		2	z	희강	NULL	NULL	NULL	48	1	130	NULL	NULL	NULL	KSY4	List2	NULL	NULL	NULL	NULL	NULL	NULL	NULL	NULL	NULL	0	z	2	3	759005	0	{/}	552	759557
좌우반구com(CVF, UVF, BVF)_4	4	1	<?xml version="1.0"?>\n<Clock xmlns:dt="urn:schemas-microsoft-com:datatypes"><Description dt:dt="string">E-Prime Primary Realtime Clock</Description><StartTime><Timestamp dt:dt="int">0</Timestamp><DateUtc dt:dt="string">2023-09-06T03:02:24Z</DateUtc></StartTime><FrequencyChanges><FrequencyChange><Frequency dt:dt="r8">10000000</Frequency><Timestamp dt:dt="r8">10166883319519</Timestamp><Current dt:…	좌우반구com(CVF, UVF, BVF)_4-004-1	60	1.0.0.169	1	697803269	Professional	2.0.10.356	2.0.10.356	09-06-2023	2023-09-06 오전 3:02:25	12:02:25	2.0.10.252	148		1	{/}	희망	NULL	NULL	NULL	49	1	16	NULL	NULL	NULL	KSY	List2	0		2	0	462322	184		0	0	1	{/}	2	4	462506	0	{/}	275	462781
좌우반구com(CVF, UVF, BVF)_4	4	1	<?xml version="1.0"?>\n<Clock xmlns:dt="urn:schemas-microsoft-com:datatypes"><Description dt:dt="string">E-Prime Primary Realtime Clock</Description><StartTime><Timestamp dt:dt="int">0</Timestamp><DateUtc dt:dt="string">2023-09-06T03:02:24Z</DateUtc></StartTime><FrequencyChanges><FrequencyChange><Frequency dt:dt="r8">10000000</Frequency><Timestamp dt:dt="r8">10166883319519</Timestamp><Current dt:…	좌우반구com(CVF, UVF, BVF)_4-004-1	60	1.0.0.169	1	697803269	Professional	2.0.10.356	2.0.10.356	09-06-2023	2023-09-06 오전 3:02:25	12:02:25	2.0.10.252	176		2	z	희외	NULL	NULL	NULL	114	1	44	NULL	NULL	NULL	KSY2	List2	NULL	NULL	NULL	NULL	NULL	NULL	NULL	NULL	NULL	1	z	2	3	535222	0	z	351	535573
좌우반구com(CVF, UVF, BVF)_4	4	1	<?xml version="1.0"?>\n<Clock xmlns:dt="urn:schemas-microsoft-com:datatypes"><Description dt:dt="string">E-Prime Primary Realtime Clock</Description><StartTime><Timestamp dt:dt="int">0</Timestamp><DateUtc dt:dt="string">2023-09-06T03:02:24Z</DateUtc></StartTime><FrequencyChanges><FrequencyChange><Frequency dt:dt="r8">10000000</Frequency><Timestamp dt:dt="r8">10166883319519</Timestamp><Current dt:…	좌우반구com(CVF, UVF, BVF)_4-004-1	60	1.0.0.169	1	697803269	Professional	2.0.10.356	2.0.10.356	09-06-2023	2023-09-06 오전 3:02:25	12:02:25	2.0.10.252	81		2	z	희응	48	1	81	NULL	NULL	NULL	NULL	NULL	NULL	KSY	List1	0		2	0	240206	183		0	0	1	z	2	3	240389	0	z	344	240733
