# Supplementary material for: Decoding foveal word recognition: the role of interhemispheric inhibition in bilateral hemispheric processing
Source: Front Psychol. 2023 Nov 30;14:1293529. doi: 10.3389/fpsyg.2023.1293529 (PMC10720635; doi:10.3389/fpsyg.2023.1293529)
Supplement: Supplementary file 1 [file Data_Sheet_1.ZIP › data/Exp1/E1_009.txt]

STRING	INTEGER	INTEGER	STRING	STRING	STRING	STRING	STRING	STRING	STRING	STRING	STRING	STRING	STRING	STRING	STRING	INTEGER	STRING	STRING	STRING	STRING	STRING	STRING	STRING	STRING	STRING	STRING	STRING	STRING	STRING	STRING	STRING	STRING	STRING	STRING	STRING	STRING	STRING	STRING	STRING	STRING	STRING	STRING	STRING	STRING	STRING	STRING	STRING	STRING	STRING
EXPNAME	SUBJECT	SESSION	VARIABLE	VARIABLE	VARIABLE	VARIABLE	VARIABLE	VARIABLE	VARIABLE	VARIABLE	VARIABLE	VARIABLE	VARIABLE	VARIABLE	VARIABLE	LOG_LEVEL	VARIABLE	VARIABLE	VARIABLE	VARIABLE	VARIABLE	VARIABLE	VARIABLE	VARIABLE	VARIABLE	VARIABLE	VARIABLE	VARIABLE	VARIABLE	VARIABLE	VARIABLE	VARIABLE	VARIABLE	VARIABLE	VARIABLE	VARIABLE	VARIABLE	VARIABLE	VARIABLE	VARIABLE	VARIABLE	VARIABLE	VARIABLE	VARIABLE	VARIABLE	VARIABLE	VARIABLE	VARIABLE	VARIABLE
1	1	1	1	1	1	1	1	1	1	1	1	1	1	1	1	2	2	2	2	2	2	2	2	2	2	2	2	2	2	2	2	2	2	2	2	2	2	2	2	2	2	2	2	2	2	2	2	2	2
ExperimentName	Subject	Session	Clock.Information	DataFile.Basename	Display.RefreshRate	ExperimentVersion	Group	RandomSeed	RuntimeCapabilities	RuntimeVersion	RuntimeVersionExpected	SessionDate	SessionStartDateTimeUtc	SessionTime	StudioVersion	Block	blank	condition	correct	Exptarget	List1	List1.Cycle	List1.Sample	List2	List2.Cycle	List2.Sample	List3	List3.Cycle	List3.Sample	Procedure	Running	TextDisplay2.ACC	TextDisplay2.CRESP	TextDisplay2.DurationError	TextDisplay2.OnsetDelay	TextDisplay2.OnsetTime	TextDisplay2.OnsetToOnsetTime	TextDisplay2.RESP	TextDisplay2.RT	TextDisplay2.RTTime	TextDisplay6.ACC	TextDisplay6.CRESP	TextDisplay6.DurationError	TextDisplay6.OnsetDelay	TextDisplay6.OnsetTime	TextDisplay6.OnsetToOnsetTime	TextDisplay6.RESP	TextDisplay6.RT	TextDisplay6.RTTime
좌우반구com(CVF, UVF, BVF)_1	9	1	<?xml version="1.0"?>\n<Clock xmlns:dt="urn:schemas-microsoft-com:datatypes"><Description dt:dt="string">E-Prime Primary Realtime Clock</Description><StartTime><Timestamp dt:dt="int">0</Timestamp><DateUtc dt:dt="string">2020-10-07T05:02:33Z</DateUtc></StartTime><FrequencyChanges><FrequencyChange><Frequency dt:dt="r8">2699960000</Frequency><Timestamp dt:dt="r8">3.90399532934476E+15</Timestamp><Cur…	좌우반구com(CVF, UVF, BVF)_1-009-1	60.021	1.0.0.163	1	-582773783	Professional	2.0.10.242	2.0.10.356	10-07-2020	2020-10-07 오전 5:02:33	14:02:33	2.0.10.252	285		1	z	가격	NULL	NULL	NULL	NULL	NULL	NULL	125	1	21	KSY	List3	0		0	-1	903896	184		0	0	1	z	0	4	904080	0	z	625	904705
좌우반구com(CVF, UVF, BVF)_1	9	1	<?xml version="1.0"?>\n<Clock xmlns:dt="urn:schemas-microsoft-com:datatypes"><Description dt:dt="string">E-Prime Primary Realtime Clock</Description><StartTime><Timestamp dt:dt="int">0</Timestamp><DateUtc dt:dt="string">2020-10-07T05:02:33Z</DateUtc></StartTime><FrequencyChanges><FrequencyChange><Frequency dt:dt="r8">2699960000</Frequency><Timestamp dt:dt="r8">3.90399532934476E+15</Timestamp><Cur…	좌우반구com(CVF, UVF, BVF)_1-009-1	60.021	1.0.0.163	1	-582773783	Professional	2.0.10.242	2.0.10.356	10-07-2020	2020-10-07 오전 5:02:33	14:02:33	2.0.10.252	80		1	z	가을	110	1	80	NULL	NULL	NULL	NULL	NULL	NULL	KSY	List1	0		0	-1	246091	183		0	0	1	z	1	3	246274	0	z	365	246639
좌우반구com(CVF, UVF, BVF)_1	9	1	<?xml version="1.0"?>\n<Clock xmlns:dt="urn:schemas-microsoft-com:datatypes"><Description dt:dt="string">E-Prime Primary Realtime Clock</Description><StartTime><Timestamp dt:dt="int">0</Timestamp><DateUtc dt:dt="string">2020-10-07T05:02:33Z</DateUtc></StartTime><FrequencyChanges><FrequencyChange><Frequency dt:dt="r8">2699960000</Frequency><Timestamp dt:dt="r8">3.90399532934476E+15</Timestamp><Cur…	좌우반구com(CVF, UVF, BVF)_1-009-1	60.021	1.0.0.163	1	-582773783	Professional	2.0.10.242	2.0.10.356	10-07-2020	2020-10-07 오전 5:02:33	14:02:33	2.0.10.252	379		1	z	간섭	NULL	NULL	NULL	NULL	NULL	NULL	124	1	115	KSY	List3	0		1	-1	1169237	184		0	0	1	z	0	4	1169421	0	z	465	1169886
좌우반구com(CVF, UVF, BVF)_1	9	1	<?xml version="1.0"?>\n<Clock xmlns:dt="urn:schemas-microsoft-com:datatypes"><Description dt:dt="string">E-Prime Primary Realtime Clock</Description><StartTime><Timestamp dt:dt="int">0</Timestamp><DateUtc dt:dt="string">2020-10-07T05:02:33Z</DateUtc></StartTime><FrequencyChanges><FrequencyChange><Frequency dt:dt="r8">2699960000</Frequency><Timestamp dt:dt="r8">3.90399532934476E+15</Timestamp><Cur…	좌우반구com(CVF, UVF, BVF)_1-009-1	60.021	1.0.0.163	1	-582773783	Professional	2.0.10.242	2.0.10.356	10-07-2020	2020-10-07 오전 5:02:33	14:02:33	2.0.10.252	296		2	{/}	간습	NULL	NULL	NULL	NULL	NULL	NULL	110	1	32	KSY4	List3	NULL	NULL	NULL	NULL	NULL	NULL	NULL	NULL	NULL	1	{/}	1	3	934002	0	{/}	542	934544
좌우반구com(CVF, UVF, BVF)_1	9	1	<?xml version="1.0"?>\n<Clock xmlns:dt="urn:schemas-microsoft-com:datatypes"><Description dt:dt="string">E-Prime Primary Realtime Clock</Description><StartTime><Timestamp dt:dt="int">0</Timestamp><DateUtc dt:dt="string">2020-10-07T05:02:33Z</DateUtc></StartTime><FrequencyChanges><FrequencyChange><Frequency dt:dt="r8">2699960000</Frequency><Timestamp dt:dt="r8">3.90399532934476E+15</Timestamp><Cur…	좌우반구com(CVF, UVF, BVF)_1-009-1	60.021	1.0.0.163	1	-582773783	Professional	2.0.10.242	2.0.10.356	10-07-2020	2020-10-07 오전 5:02:33	14:02:33	2.0.10.252	273		2	{/}	감환	NULL	NULL	NULL	NULL	NULL	NULL	39	1	9	KSY4	List3	NULL	NULL	NULL	NULL	NULL	NULL	NULL	NULL	NULL	1	{/}	0	3	870508	0	{/}	685	871193
좌우반구com(CVF, UVF, BVF)_1	9	1	<?xml version="1.0"?>\n<Clock xmlns:dt="urn:schemas-microsoft-com:datatypes"><Description dt:dt="string">E-Prime Primary Realtime Clock</Description><StartTime><Timestamp dt:dt="int">0</Timestamp><DateUtc dt:dt="string">2020-10-07T05:02:33Z</DateUtc></StartTime><FrequencyChanges><FrequencyChange><Frequency dt:dt="r8">2699960000</Frequency><Timestamp dt:dt="r8">3.90399532934476E+15</Timestamp><Cur…	좌우반구com(CVF, UVF, BVF)_1-009-1	60.021	1.0.0.163	1	-582773783	Professional	2.0.10.242	2.0.10.356	10-07-2020	2020-10-07 오전 5:02:33	14:02:33	2.0.10.252	332		1	z	강도	NULL	NULL	NULL	NULL	NULL	NULL	126	1	68	KSY	List3	0		1	-1	1035750	184		0	0	1	z	0	4	1035934	0	z	609	1036543
좌우반구com(CVF, UVF, BVF)_1	9	1	<?xml version="1.0"?>\n<Clock xmlns:dt="urn:schemas-microsoft-com:datatypes"><Description dt:dt="string">E-Prime Primary Realtime Clock</Description><StartTime><Timestamp dt:dt="int">0</Timestamp><DateUtc dt:dt="string">2020-10-07T05:02:33Z</DateUtc></StartTime><FrequencyChanges><FrequencyChange><Frequency dt:dt="r8">2699960000</Frequency><Timestamp dt:dt="r8">3.90399532934476E+15</Timestamp><Cur…	좌우반구com(CVF, UVF, BVF)_1-009-1	60.021	1.0.0.163	1	-582773783	Professional	2.0.10.242	2.0.10.356	10-07-2020	2020-10-07 오전 5:02:33	14:02:33	2.0.10.252	170		2	{/}	강례	NULL	NULL	NULL	16	1	38	NULL	NULL	NULL	KSY2	List2	NULL	NULL	NULL	NULL	NULL	NULL	NULL	NULL	NULL	1	{/}	0	3	532525	0	{/}	911	533436
좌우반구com(CVF, UVF, BVF)_1	9	1	<?xml version="1.0"?>\n<Clock xmlns:dt="urn:schemas-microsoft-com:datatypes"><Description dt:dt="string">E-Prime Primary Realtime Clock</Description><StartTime><Timestamp dt:dt="int">0</Timestamp><DateUtc dt:dt="string">2020-10-07T05:02:33Z</DateUtc></StartTime><FrequencyChanges><FrequencyChange><Frequency dt:dt="r8">2699960000</Frequency><Timestamp dt:dt="r8">3.90399532934476E+15</Timestamp><Cur…	좌우반구com(CVF, UVF, BVF)_1-009-1	60.021	1.0.0.163	1	-582773783	Professional	2.0.10.242	2.0.10.356	10-07-2020	2020-10-07 오전 5:02:33	14:02:33	2.0.10.252	42		2	{/}	강방	8	1	42	NULL	NULL	NULL	NULL	NULL	NULL	KSY4	List1	NULL	NULL	NULL	NULL	NULL	NULL	NULL	NULL	NULL	1	{/}	0	3	141844	0	{/}	620	142464
좌우반구com(CVF, UVF, BVF)_1	9	1	<?xml version="1.0"?>\n<Clock xmlns:dt="urn:schemas-microsoft-com:datatypes"><Description dt:dt="string">E-Prime Primary Realtime Clock</Description><StartTime><Timestamp dt:dt="int">0</Timestamp><DateUtc dt:dt="string">2020-10-07T05:02:33Z</DateUtc></StartTime><FrequencyChanges><FrequencyChange><Frequency dt:dt="r8">2699960000</Frequency><Timestamp dt:dt="r8">3.90399532934476E+15</Timestamp><Cur…	좌우반구com(CVF, UVF, BVF)_1-009-1	60.021	1.0.0.163	1	-582773783	Professional	2.0.10.242	2.0.10.356	10-07-2020	2020-10-07 오전 5:02:33	14:02:33	2.0.10.252	255		1	z	개념	NULL	NULL	NULL	10	1	123	NULL	NULL	NULL	KSY	List2	0		0	0	766361	183		0	0	1	z	0	3	766544	0	z	402	766946
좌우반구com(CVF, UVF, BVF)_1	9	1	<?xml version="1.0"?>\n<Clock xmlns:dt="urn:schemas-microsoft-com:datatypes"><Description dt:dt="string">E-Prime Primary Realtime Clock</Description><StartTime><Timestamp dt:dt="int">0</Timestamp><DateUtc dt:dt="string">2020-10-07T05:02:33Z</DateUtc></StartTime><FrequencyChanges><FrequencyChange><Frequency dt:dt="r8">2699960000</Frequency><Timestamp dt:dt="r8">3.90399532934476E+15</Timestamp><Cur…	좌우반구com(CVF, UVF, BVF)_1-009-1	60.021	1.0.0.163	1	-582773783	Professional	2.0.10.242	2.0.10.356	10-07-2020	2020-10-07 오전 5:02:33	14:02:33	2.0.10.252	57		2	{/}	개례	48	1	57	NULL	NULL	NULL	NULL	NULL	NULL	KSY3	List1	NULL	NULL	NULL	NULL	NULL	NULL	NULL	NULL	NULL	1	{/}	0	4	182497	0	{/}	462	182959
좌우반구com(CVF, UVF, BVF)_1	9	1	<?xml version="1.0"?>\n<Clock xmlns:dt="urn:schemas-microsoft-com:datatypes"><Description dt:dt="string">E-Prime Primary Realtime Clock</Description><StartTime><Timestamp dt:dt="int">0</Timestamp><DateUtc dt:dt="string">2020-10-07T05:02:33Z</DateUtc></StartTime><FrequencyChanges><FrequencyChange><Frequency dt:dt="r8">2699960000</Frequency><Timestamp dt:dt="r8">3.90399532934476E+15</Timestamp><Cur…	좌우반구com(CVF, UVF, BVF)_1-009-1	60.021	1.0.0.163	1	-582773783	Professional	2.0.10.242	2.0.10.356	10-07-2020	2020-10-07 오전 5:02:33	14:02:33	2.0.10.252	98		1	z	개인	31	1	98	NULL	NULL	NULL	NULL	NULL	NULL	KSY	List1	0		1	-1	297623	184		0	0	1	z	0	4	297807	0	z	439	298246
좌우반구com(CVF, UVF, BVF)_1	9	1	<?xml version="1.0"?>\n<Clock xmlns:dt="urn:schemas-microsoft-com:datatypes"><Description dt:dt="string">E-Prime Primary Realtime Clock</Description><StartTime><Timestamp dt:dt="int">0</Timestamp><DateUtc dt:dt="string">2020-10-07T05:02:33Z</DateUtc></StartTime><FrequencyChanges><FrequencyChange><Frequency dt:dt="r8">2699960000</Frequency><Timestamp dt:dt="r8">3.90399532934476E+15</Timestamp><Cur…	좌우반구com(CVF, UVF, BVF)_1-009-1	60.021	1.0.0.163	1	-582773783	Professional	2.0.10.242	2.0.10.356	10-07-2020	2020-10-07 오전 5:02:33	14:02:33	2.0.10.252	292		2	{/}	개협	NULL	NULL	NULL	NULL	NULL	NULL	7	1	28	KSY3	List3	NULL	NULL	NULL	NULL	NULL	NULL	NULL	NULL	NULL	1	{/}	0	4	923240	0	{/}	496	923736
좌우반구com(CVF, UVF, BVF)_1	9	1	<?xml version="1.0"?>\n<Clock xmlns:dt="urn:schemas-microsoft-com:datatypes"><Description dt:dt="string">E-Prime Primary Realtime Clock</Description><StartTime><Timestamp dt:dt="int">0</Timestamp><DateUtc dt:dt="string">2020-10-07T05:02:33Z</DateUtc></StartTime><FrequencyChanges><FrequencyChange><Frequency dt:dt="r8">2699960000</Frequency><Timestamp dt:dt="r8">3.90399532934476E+15</Timestamp><Cur…	좌우반구com(CVF, UVF, BVF)_1-009-1	60.021	1.0.0.163	1	-582773783	Professional	2.0.10.242	2.0.10.356	10-07-2020	2020-10-07 오전 5:02:33	14:02:33	2.0.10.252	29		2	{/}	거생	78	1	29	NULL	NULL	NULL	NULL	NULL	NULL	KSY4	List1	NULL	NULL	NULL	NULL	NULL	NULL	NULL	NULL	NULL	0	{/}	0	4	105857	0	z	623	106480
좌우반구com(CVF, UVF, BVF)_1	9	1	<?xml version="1.0"?>\n<Clock xmlns:dt="urn:schemas-microsoft-com:datatypes"><Description dt:dt="string">E-Prime Primary Realtime Clock</Description><StartTime><Timestamp dt:dt="int">0</Timestamp><DateUtc dt:dt="string">2020-10-07T05:02:33Z</DateUtc></StartTime><FrequencyChanges><FrequencyChange><Frequency dt:dt="r8">2699960000</Frequency><Timestamp dt:dt="r8">3.90399532934476E+15</Timestamp><Cur…	좌우반구com(CVF, UVF, BVF)_1-009-1	60.021	1.0.0.163	1	-582773783	Professional	2.0.10.242	2.0.10.356	10-07-2020	2020-10-07 오전 5:02:33	14:02:33	2.0.10.252	301		1	z	걱정	NULL	NULL	NULL	NULL	NULL	NULL	3	1	37	KSY	List3	0		0	-1	947931	183		0	0	1	z	0	3	948114	0	z	478	948592
좌우반구com(CVF, UVF, BVF)_1	9	1	<?xml version="1.0"?>\n<Clock xmlns:dt="urn:schemas-microsoft-com:datatypes"><Description dt:dt="string">E-Prime Primary Realtime Clock</Description><StartTime><Timestamp dt:dt="int">0</Timestamp><DateUtc dt:dt="string">2020-10-07T05:02:33Z</DateUtc></StartTime><FrequencyChanges><FrequencyChange><Frequency dt:dt="r8">2699960000</Frequency><Timestamp dt:dt="r8">3.90399532934476E+15</Timestamp><Cur…	좌우반구com(CVF, UVF, BVF)_1-009-1	60.021	1.0.0.163	1	-582773783	Professional	2.0.10.242	2.0.10.356	10-07-2020	2020-10-07 오전 5:02:33	14:02:33	2.0.10.252	34		2	{/}	걱최	25	1	34	NULL	NULL	NULL	NULL	NULL	NULL	KSY4	List1	NULL	NULL	NULL	NULL	NULL	NULL	NULL	NULL	NULL	1	{/}	0	3	120035	0	{/}	508	120543
좌우반구com(CVF, UVF, BVF)_1	9	1	<?xml version="1.0"?>\n<Clock xmlns:dt="urn:schemas-microsoft-com:datatypes"><Description dt:dt="string">E-Prime Primary Realtime Clock</Description><StartTime><Timestamp dt:dt="int">0</Timestamp><DateUtc dt:dt="string">2020-10-07T05:02:33Z</DateUtc></StartTime><FrequencyChanges><FrequencyChange><Frequency dt:dt="r8">2699960000</Frequency><Timestamp dt:dt="r8">3.90399532934476E+15</Timestamp><Cur…	좌우반구com(CVF, UVF, BVF)_1-009-1	60.021	1.0.0.163	1	-582773783	Professional	2.0.10.242	2.0.10.356	10-07-2020	2020-10-07 오전 5:02:33	14:02:33	2.0.10.252	399		2	{/}	건적	NULL	NULL	NULL	NULL	NULL	NULL	86	1	135	KSY4	List3	NULL	NULL	NULL	NULL	NULL	NULL	NULL	NULL	NULL	0	{/}	0	3	1225851	0	z	875	1226726
좌우반구com(CVF, UVF, BVF)_1	9	1	<?xml version="1.0"?>\n<Clock xmlns:dt="urn:schemas-microsoft-com:datatypes"><Description dt:dt="string">E-Prime Primary Realtime Clock</Description><StartTime><Timestamp dt:dt="int">0</Timestamp><DateUtc dt:dt="string">2020-10-07T05:02:33Z</DateUtc></StartTime><FrequencyChanges><FrequencyChange><Frequency dt:dt="r8">2699960000</Frequency><Timestamp dt:dt="r8">3.90399532934476E+15</Timestamp><Cur…	좌우반구com(CVF, UVF, BVF)_1-009-1	60.021	1.0.0.163	1	-582773783	Professional	2.0.10.242	2.0.10.356	10-07-2020	2020-10-07 오전 5:02:33	14:02:33	2.0.10.252	41		2	{/}	검강	91	1	41	NULL	NULL	NULL	NULL	NULL	NULL	KSY2	List1	NULL	NULL	NULL	NULL	NULL	NULL	NULL	NULL	NULL	1	{/}	1	3	138928	0	{/}	713	139641
좌우반구com(CVF, UVF, BVF)_1	9	1	<?xml version="1.0"?>\n<Clock xmlns:dt="urn:schemas-microsoft-com:datatypes"><Description dt:dt="string">E-Prime Primary Realtime Clock</Description><StartTime><Timestamp dt:dt="int">0</Timestamp><DateUtc dt:dt="string">2020-10-07T05:02:33Z</DateUtc></StartTime><FrequencyChanges><FrequencyChange><Frequency dt:dt="r8">2699960000</Frequency><Timestamp dt:dt="r8">3.90399532934476E+15</Timestamp><Cur…	좌우반구com(CVF, UVF, BVF)_1-009-1	60.021	1.0.0.163	1	-582773783	Professional	2.0.10.242	2.0.10.356	10-07-2020	2020-10-07 오전 5:02:33	14:02:33	2.0.10.252	224		1	z	검색	NULL	NULL	NULL	78	1	92	NULL	NULL	NULL	KSY	List2	0		0	-1	681873	184		0	0	1	z	0	4	682057	0	z	381	682438
좌우반구com(CVF, UVF, BVF)_1	9	1	<?xml version="1.0"?>\n<Clock xmlns:dt="urn:schemas-microsoft-com:datatypes"><Description dt:dt="string">E-Prime Primary Realtime Clock</Description><StartTime><Timestamp dt:dt="int">0</Timestamp><DateUtc dt:dt="string">2020-10-07T05:02:33Z</DateUtc></StartTime><FrequencyChanges><FrequencyChange><Frequency dt:dt="r8">2699960000</Frequency><Timestamp dt:dt="r8">3.90399532934476E+15</Timestamp><Cur…	좌우반구com(CVF, UVF, BVF)_1-009-1	60.021	1.0.0.163	1	-582773783	Professional	2.0.10.242	2.0.10.356	10-07-2020	2020-10-07 오전 5:02:33	14:02:33	2.0.10.252	142		2	{/}	검죽	NULL	NULL	NULL	69	1	10	NULL	NULL	NULL	KSY2	List2	NULL	NULL	NULL	NULL	NULL	NULL	NULL	NULL	NULL	1	{/}	1	3	454835	0	{/}	569	455404
좌우반구com(CVF, UVF, BVF)_1	9	1	<?xml version="1.0"?>\n<Clock xmlns:dt="urn:schemas-microsoft-com:datatypes"><Description dt:dt="string">E-Prime Primary Realtime Clock</Description><StartTime><Timestamp dt:dt="int">0</Timestamp><DateUtc dt:dt="string">2020-10-07T05:02:33Z</DateUtc></StartTime><FrequencyChanges><FrequencyChange><Frequency dt:dt="r8">2699960000</Frequency><Timestamp dt:dt="r8">3.90399532934476E+15</Timestamp><Cur…	좌우반구com(CVF, UVF, BVF)_1-009-1	60.021	1.0.0.163	1	-582773783	Professional	2.0.10.242	2.0.10.356	10-07-2020	2020-10-07 오전 5:02:33	14:02:33	2.0.10.252	252		2	{/}	검환	NULL	NULL	NULL	91	1	120	NULL	NULL	NULL	KSY4	List2	NULL	NULL	NULL	NULL	NULL	NULL	NULL	NULL	NULL	1	{/}	0	3	758080	0	{/}	642	758722
좌우반구com(CVF, UVF, BVF)_1	9	1	<?xml version="1.0"?>\n<Clock xmlns:dt="urn:schemas-microsoft-com:datatypes"><Description dt:dt="string">E-Prime Primary Realtime Clock</Description><StartTime><Timestamp dt:dt="int">0</Timestamp><DateUtc dt:dt="string">2020-10-07T05:02:33Z</DateUtc></StartTime><FrequencyChanges><FrequencyChange><Frequency dt:dt="r8">2699960000</Frequency><Timestamp dt:dt="r8">3.90399532934476E+15</Timestamp><Cur…	좌우반구com(CVF, UVF, BVF)_1-009-1	60.021	1.0.0.163	1	-582773783	Professional	2.0.10.242	2.0.10.356	10-07-2020	2020-10-07 오전 5:02:33	14:02:33	2.0.10.252	159		2	{/}	격례	NULL	NULL	NULL	90	1	27	NULL	NULL	NULL	KSY4	List2	NULL	NULL	NULL	NULL	NULL	NULL	NULL	NULL	NULL	1	{/}	1	3	501852	0	{/}	752	502604
좌우반구com(CVF, UVF, BVF)_1	9	1	<?xml version="1.0"?>\n<Clock xmlns:dt="urn:schemas-microsoft-com:datatypes"><Description dt:dt="string">E-Prime Primary Realtime Clock</Description><StartTime><Timestamp dt:dt="int">0</Timestamp><DateUtc dt:dt="string">2020-10-07T05:02:33Z</DateUtc></StartTime><FrequencyChanges><FrequencyChange><Frequency dt:dt="r8">2699960000</Frequency><Timestamp dt:dt="r8">3.90399532934476E+15</Timestamp><Cur…	좌우반구com(CVF, UVF, BVF)_1-009-1	60.021	1.0.0.163	1	-582773783	Professional	2.0.10.242	2.0.10.356	10-07-2020	2020-10-07 오전 5:02:33	14:02:33	2.0.10.252	307		1	z	결과	NULL	NULL	NULL	NULL	NULL	NULL	103	1	43	KSY	List3	0		0	0	964309	183		0	0	1	z	0	3	964492	0	z	452	964944
좌우반구com(CVF, UVF, BVF)_1	9	1	<?xml version="1.0"?>\n<Clock xmlns:dt="urn:schemas-microsoft-com:datatypes"><Description dt:dt="string">E-Prime Primary Realtime Clock</Description><StartTime><Timestamp dt:dt="int">0</Timestamp><DateUtc dt:dt="string">2020-10-07T05:02:33Z</DateUtc></StartTime><FrequencyChanges><FrequencyChange><Frequency dt:dt="r8">2699960000</Frequency><Timestamp dt:dt="r8">3.90399532934476E+15</Timestamp><Cur…	좌우반구com(CVF, UVF, BVF)_1-009-1	60.021	1.0.0.163	1	-582773783	Professional	2.0.10.242	2.0.10.356	10-07-2020	2020-10-07 오전 5:02:33	14:02:33	2.0.10.252	197		1	z	결국	NULL	NULL	NULL	26	1	65	NULL	NULL	NULL	KSY	List2	0		0	-1	607699	183		0	0	1	z	0	3	607882	0	z	467	608349
좌우반구com(CVF, UVF, BVF)_1	9	1	<?xml version="1.0"?>\n<Clock xmlns:dt="urn:schemas-microsoft-com:datatypes"><Description dt:dt="string">E-Prime Primary Realtime Clock</Description><StartTime><Timestamp dt:dt="int">0</Timestamp><DateUtc dt:dt="string">2020-10-07T05:02:33Z</DateUtc></StartTime><FrequencyChanges><FrequencyChange><Frequency dt:dt="r8">2699960000</Frequency><Timestamp dt:dt="r8">3.90399532934476E+15</Timestamp><Cur…	좌우반구com(CVF, UVF, BVF)_1-009-1	60.021	1.0.0.163	1	-582773783	Professional	2.0.10.242	2.0.10.356	10-07-2020	2020-10-07 오전 5:02:33	14:02:33	2.0.10.252	2		1	z	결정	17	1	2	NULL	NULL	NULL	NULL	NULL	NULL	KSY	List1	0		0	0	35248	183		0	0	1	z	0	3	35431	0	z	265	35696
좌우반구com(CVF, UVF, BVF)_1	9	1	<?xml version="1.0"?>\n<Clock xmlns:dt="urn:schemas-microsoft-com:datatypes"><Description dt:dt="string">E-Prime Primary Realtime Clock</Description><StartTime><Timestamp dt:dt="int">0</Timestamp><DateUtc dt:dt="string">2020-10-07T05:02:33Z</DateUtc></StartTime><FrequencyChanges><FrequencyChange><Frequency dt:dt="r8">2699960000</Frequency><Timestamp dt:dt="r8">3.90399532934476E+15</Timestamp><Cur…	좌우반구com(CVF, UVF, BVF)_1-009-1	60.021	1.0.0.163	1	-582773783	Professional	2.0.10.242	2.0.10.356	10-07-2020	2020-10-07 오전 5:02:33	14:02:33	2.0.10.252	382		2	{/}	결지	NULL	NULL	NULL	NULL	NULL	NULL	14	1	118	KSY	List3	0		0	0	1177435	183		0	0	0	{/}	0	3	1177618	0	z	588	1178206
좌우반구com(CVF, UVF, BVF)_1	9	1	<?xml version="1.0"?>\n<Clock xmlns:dt="urn:schemas-microsoft-com:datatypes"><Description dt:dt="string">E-Prime Primary Realtime Clock</Description><StartTime><Timestamp dt:dt="int">0</Timestamp><DateUtc dt:dt="string">2020-10-07T05:02:33Z</DateUtc></StartTime><FrequencyChanges><FrequencyChange><Frequency dt:dt="r8">2699960000</Frequency><Timestamp dt:dt="r8">3.90399532934476E+15</Timestamp><Cur…	좌우반구com(CVF, UVF, BVF)_1-009-1	60.021	1.0.0.163	1	-582773783	Professional	2.0.10.242	2.0.10.356	10-07-2020	2020-10-07 오전 5:02:33	14:02:33	2.0.10.252	323		2	{/}	결협	NULL	NULL	NULL	NULL	NULL	NULL	104	1	59	KSY4	List3	NULL	NULL	NULL	NULL	NULL	NULL	NULL	NULL	NULL	1	{/}	0	4	1010343	0	{/}	577	1010920
좌우반구com(CVF, UVF, BVF)_1	9	1	<?xml version="1.0"?>\n<Clock xmlns:dt="urn:schemas-microsoft-com:datatypes"><Description dt:dt="string">E-Prime Primary Realtime Clock</Description><StartTime><Timestamp dt:dt="int">0</Timestamp><DateUtc dt:dt="string">2020-10-07T05:02:33Z</DateUtc></StartTime><FrequencyChanges><FrequencyChange><Frequency dt:dt="r8">2699960000</Frequency><Timestamp dt:dt="r8">3.90399532934476E+15</Timestamp><Cur…	좌우반구com(CVF, UVF, BVF)_1-009-1	60.021	1.0.0.163	1	-582773783	Professional	2.0.10.242	2.0.10.356	10-07-2020	2020-10-07 오전 5:02:33	14:02:33	2.0.10.252	231		1	z	경비	NULL	NULL	NULL	59	1	99	NULL	NULL	NULL	KSY	List2	0		0	-1	701233	184		0	0	1	z	0	4	701417	0	z	403	701820
좌우반구com(CVF, UVF, BVF)_1	9	1	<?xml version="1.0"?>\n<Clock xmlns:dt="urn:schemas-microsoft-com:datatypes"><Description dt:dt="string">E-Prime Primary Realtime Clock</Description><StartTime><Timestamp dt:dt="int">0</Timestamp><DateUtc dt:dt="string">2020-10-07T05:02:33Z</DateUtc></StartTime><FrequencyChanges><FrequencyChange><Frequency dt:dt="r8">2699960000</Frequency><Timestamp dt:dt="r8">3.90399532934476E+15</Timestamp><Cur…	좌우반구com(CVF, UVF, BVF)_1-009-1	60.021	1.0.0.163	1	-582773783	Professional	2.0.10.242	2.0.10.356	10-07-2020	2020-10-07 오전 5:02:33	14:02:33	2.0.10.252	68		1	z	경험	100	1	68	NULL	NULL	NULL	NULL	NULL	NULL	KSY	List1	0		0	0	213103	183		0	0	1	z	0	3	213286	0	z	409	213695
좌우반구com(CVF, UVF, BVF)_1	9	1	<?xml version="1.0"?>\n<Clock xmlns:dt="urn:schemas-microsoft-com:datatypes"><Description dt:dt="string">E-Prime Primary Realtime Clock</Description><StartTime><Timestamp dt:dt="int">0</Timestamp><DateUtc dt:dt="string">2020-10-07T05:02:33Z</DateUtc></StartTime><FrequencyChanges><FrequencyChange><Frequency dt:dt="r8">2699960000</Frequency><Timestamp dt:dt="r8">3.90399532934476E+15</Timestamp><Cur…	좌우반구com(CVF, UVF, BVF)_1-009-1	60.021	1.0.0.163	1	-582773783	Professional	2.0.10.242	2.0.10.356	10-07-2020	2020-10-07 오전 5:02:33	14:02:33	2.0.10.252	344		1	z	경호	NULL	NULL	NULL	NULL	NULL	NULL	45	1	80	KSY	List3	0		0	-1	1071255	183		0	0	1	z	0	3	1071438	0	z	457	1071895
좌우반구com(CVF, UVF, BVF)_1	9	1	<?xml version="1.0"?>\n<Clock xmlns:dt="urn:schemas-microsoft-com:datatypes"><Description dt:dt="string">E-Prime Primary Realtime Clock</Description><StartTime><Timestamp dt:dt="int">0</Timestamp><DateUtc dt:dt="string">2020-10-07T05:02:33Z</DateUtc></StartTime><FrequencyChanges><FrequencyChange><Frequency dt:dt="r8">2699960000</Frequency><Timestamp dt:dt="r8">3.90399532934476E+15</Timestamp><Cur…	좌우반구com(CVF, UVF, BVF)_1-009-1	60.021	1.0.0.163	1	-582773783	Professional	2.0.10.242	2.0.10.356	10-07-2020	2020-10-07 오전 5:02:33	14:02:33	2.0.10.252	171		1	z	계기	NULL	NULL	NULL	79	1	39	NULL	NULL	NULL	KSY	List2	0		1	-1	535457	184		0	0	1	z	0	4	535641	0	z	531	536172
좌우반구com(CVF, UVF, BVF)_1	9	1	<?xml version="1.0"?>\n<Clock xmlns:dt="urn:schemas-microsoft-com:datatypes"><Description dt:dt="string">E-Prime Primary Realtime Clock</Description><StartTime><Timestamp dt:dt="int">0</Timestamp><DateUtc dt:dt="string">2020-10-07T05:02:33Z</DateUtc></StartTime><FrequencyChanges><FrequencyChange><Frequency dt:dt="r8">2699960000</Frequency><Timestamp dt:dt="r8">3.90399532934476E+15</Timestamp><Cur…	좌우반구com(CVF, UVF, BVF)_1-009-1	60.021	1.0.0.163	1	-582773783	Professional	2.0.10.242	2.0.10.356	10-07-2020	2020-10-07 오전 5:02:33	14:02:33	2.0.10.252	44		2	{/}	계님	4	1	44	NULL	NULL	NULL	NULL	NULL	NULL	KSY2	List1	NULL	NULL	NULL	NULL	NULL	NULL	NULL	NULL	NULL	1	{/}	0	3	147392	0	{/}	479	147871
좌우반구com(CVF, UVF, BVF)_1	9	1	<?xml version="1.0"?>\n<Clock xmlns:dt="urn:schemas-microsoft-com:datatypes"><Description dt:dt="string">E-Prime Primary Realtime Clock</Description><StartTime><Timestamp dt:dt="int">0</Timestamp><DateUtc dt:dt="string">2020-10-07T05:02:33Z</DateUtc></StartTime><FrequencyChanges><FrequencyChange><Frequency dt:dt="r8">2699960000</Frequency><Timestamp dt:dt="r8">3.90399532934476E+15</Timestamp><Cur…	좌우반구com(CVF, UVF, BVF)_1-009-1	60.021	1.0.0.163	1	-582773783	Professional	2.0.10.242	2.0.10.356	10-07-2020	2020-10-07 오전 5:02:33	14:02:33	2.0.10.252	396		2	{/}	계락	NULL	NULL	NULL	NULL	NULL	NULL	17	1	132	KSY	List3	0		1	-1	1216454	184		0	0	0	{/}	0	4	1216638	0	z	720	1217358
좌우반구com(CVF, UVF, BVF)_1	9	1	<?xml version="1.0"?>\n<Clock xmlns:dt="urn:schemas-microsoft-com:datatypes"><Description dt:dt="string">E-Prime Primary Realtime Clock</Description><StartTime><Timestamp dt:dt="int">0</Timestamp><DateUtc dt:dt="string">2020-10-07T05:02:33Z</DateUtc></StartTime><FrequencyChanges><FrequencyChange><Frequency dt:dt="r8">2699960000</Frequency><Timestamp dt:dt="r8">3.90399532934476E+15</Timestamp><Cur…	좌우반구com(CVF, UVF, BVF)_1-009-1	60.021	1.0.0.163	1	-582773783	Professional	2.0.10.242	2.0.10.356	10-07-2020	2020-10-07 오전 5:02:33	14:02:33	2.0.10.252	253		1	z	계수	NULL	NULL	NULL	61	1	121	NULL	NULL	NULL	KSY	List2	0		0	-1	760746	183		0	0	1	z	1	3	760929	0	z	761	761690
좌우반구com(CVF, UVF, BVF)_1	9	1	<?xml version="1.0"?>\n<Clock xmlns:dt="urn:schemas-microsoft-com:datatypes"><Description dt:dt="string">E-Prime Primary Realtime Clock</Description><StartTime><Timestamp dt:dt="int">0</Timestamp><DateUtc dt:dt="string">2020-10-07T05:02:33Z</DateUtc></StartTime><FrequencyChanges><FrequencyChange><Frequency dt:dt="r8">2699960000</Frequency><Timestamp dt:dt="r8">3.90399532934476E+15</Timestamp><Cur…	좌우반구com(CVF, UVF, BVF)_1-009-1	60.021	1.0.0.163	1	-582773783	Professional	2.0.10.242	2.0.10.356	10-07-2020	2020-10-07 오전 5:02:33	14:02:33	2.0.10.252	366		2	{/}	계여	NULL	NULL	NULL	NULL	NULL	NULL	34	1	102	KSY	List3	0		0	-1	1133483	184		0	0	1	{/}	0	4	1133667	0	{/}	491	1134158
좌우반구com(CVF, UVF, BVF)_1	9	1	<?xml version="1.0"?>\n<Clock xmlns:dt="urn:schemas-microsoft-com:datatypes"><Description dt:dt="string">E-Prime Primary Realtime Clock</Description><StartTime><Timestamp dt:dt="int">0</Timestamp><DateUtc dt:dt="string">2020-10-07T05:02:33Z</DateUtc></StartTime><FrequencyChanges><FrequencyChange><Frequency dt:dt="r8">2699960000</Frequency><Timestamp dt:dt="r8">3.90399532934476E+15</Timestamp><Cur…	좌우반구com(CVF, UVF, BVF)_1-009-1	60.021	1.0.0.163	1	-582773783	Professional	2.0.10.242	2.0.10.356	10-07-2020	2020-10-07 오전 5:02:33	14:02:33	2.0.10.252	299		2	{/}	고률	NULL	NULL	NULL	NULL	NULL	NULL	92	1	35	KSY4	List3	NULL	NULL	NULL	NULL	NULL	NULL	NULL	NULL	NULL	1	{/}	0	3	942433	0	{/}	775	943208
좌우반구com(CVF, UVF, BVF)_1	9	1	<?xml version="1.0"?>\n<Clock xmlns:dt="urn:schemas-microsoft-com:datatypes"><Description dt:dt="string">E-Prime Primary Realtime Clock</Description><StartTime><Timestamp dt:dt="int">0</Timestamp><DateUtc dt:dt="string">2020-10-07T05:02:33Z</DateUtc></StartTime><FrequencyChanges><FrequencyChange><Frequency dt:dt="r8">2699960000</Frequency><Timestamp dt:dt="r8">3.90399532934476E+15</Timestamp><Cur…	좌우반구com(CVF, UVF, BVF)_1-009-1	60.021	1.0.0.163	1	-582773783	Professional	2.0.10.242	2.0.10.356	10-07-2020	2020-10-07 오전 5:02:33	14:02:33	2.0.10.252	360		2	{/}	고청	NULL	NULL	NULL	NULL	NULL	NULL	28	1	96	KSY2	List3	NULL	NULL	NULL	NULL	NULL	NULL	NULL	NULL	NULL	1	{/}	0	3	1116106	0	{/}	581	1116687
좌우반구com(CVF, UVF, BVF)_1	9	1	<?xml version="1.0"?>\n<Clock xmlns:dt="urn:schemas-microsoft-com:datatypes"><Description dt:dt="string">E-Prime Primary Realtime Clock</Description><StartTime><Timestamp dt:dt="int">0</Timestamp><DateUtc dt:dt="string">2020-10-07T05:02:33Z</DateUtc></StartTime><FrequencyChanges><FrequencyChange><Frequency dt:dt="r8">2699960000</Frequency><Timestamp dt:dt="r8">3.90399532934476E+15</Timestamp><Cur…	좌우반구com(CVF, UVF, BVF)_1-009-1	60.021	1.0.0.163	1	-582773783	Professional	2.0.10.242	2.0.10.356	10-07-2020	2020-10-07 오전 5:02:33	14:02:33	2.0.10.252	215		1	z	공기	NULL	NULL	NULL	31	1	83	NULL	NULL	NULL	KSY	List2	0		0	-1	657065	184		0	0	1	z	0	4	657249	0	z	564	657813
좌우반구com(CVF, UVF, BVF)_1	9	1	<?xml version="1.0"?>\n<Clock xmlns:dt="urn:schemas-microsoft-com:datatypes"><Description dt:dt="string">E-Prime Primary Realtime Clock</Description><StartTime><Timestamp dt:dt="int">0</Timestamp><DateUtc dt:dt="string">2020-10-07T05:02:33Z</DateUtc></StartTime><FrequencyChanges><FrequencyChange><Frequency dt:dt="r8">2699960000</Frequency><Timestamp dt:dt="r8">3.90399532934476E+15</Timestamp><Cur…	좌우반구com(CVF, UVF, BVF)_1-009-1	60.021	1.0.0.163	1	-582773783	Professional	2.0.10.242	2.0.10.356	10-07-2020	2020-10-07 오전 5:02:33	14:02:33	2.0.10.252	21		1	z	공백	42	1	21	NULL	NULL	NULL	NULL	NULL	NULL	KSY	List1	0		0	-1	84414	183		0	0	1	z	0	3	84597	0	z	279	84876
좌우반구com(CVF, UVF, BVF)_1	9	1	<?xml version="1.0"?>\n<Clock xmlns:dt="urn:schemas-microsoft-com:datatypes"><Description dt:dt="string">E-Prime Primary Realtime Clock</Description><StartTime><Timestamp dt:dt="int">0</Timestamp><DateUtc dt:dt="string">2020-10-07T05:02:33Z</DateUtc></StartTime><FrequencyChanges><FrequencyChange><Frequency dt:dt="r8">2699960000</Frequency><Timestamp dt:dt="r8">3.90399532934476E+15</Timestamp><Cur…	좌우반구com(CVF, UVF, BVF)_1-009-1	60.021	1.0.0.163	1	-582773783	Professional	2.0.10.242	2.0.10.356	10-07-2020	2020-10-07 오전 5:02:33	14:02:33	2.0.10.252	102		1	z	공포	44	1	102	NULL	NULL	NULL	NULL	NULL	NULL	KSY	List1	0		0	-1	309286	183		0	0	1	z	1	3	309469	0	z	697	310166
좌우반구com(CVF, UVF, BVF)_1	9	1	<?xml version="1.0"?>\n<Clock xmlns:dt="urn:schemas-microsoft-com:datatypes"><Description dt:dt="string">E-Prime Primary Realtime Clock</Description><StartTime><Timestamp dt:dt="int">0</Timestamp><DateUtc dt:dt="string">2020-10-07T05:02:33Z</DateUtc></StartTime><FrequencyChanges><FrequencyChange><Frequency dt:dt="r8">2699960000</Frequency><Timestamp dt:dt="r8">3.90399532934476E+15</Timestamp><Cur…	좌우반구com(CVF, UVF, BVF)_1-009-1	60.021	1.0.0.163	1	-582773783	Professional	2.0.10.242	2.0.10.356	10-07-2020	2020-10-07 오전 5:02:33	14:02:33	2.0.10.252	200		2	{/}	과법	NULL	NULL	NULL	51	1	68	NULL	NULL	NULL	KSY4	List2	NULL	NULL	NULL	NULL	NULL	NULL	NULL	NULL	NULL	1	{/}	0	3	615963	0	{/}	875	616838
좌우반구com(CVF, UVF, BVF)_1	9	1	<?xml version="1.0"?>\n<Clock xmlns:dt="urn:schemas-microsoft-com:datatypes"><Description dt:dt="string">E-Prime Primary Realtime Clock</Description><StartTime><Timestamp dt:dt="int">0</Timestamp><DateUtc dt:dt="string">2020-10-07T05:02:33Z</DateUtc></StartTime><FrequencyChanges><FrequencyChange><Frequency dt:dt="r8">2699960000</Frequency><Timestamp dt:dt="r8">3.90399532934476E+15</Timestamp><Cur…	좌우반구com(CVF, UVF, BVF)_1-009-1	60.021	1.0.0.163	1	-582773783	Professional	2.0.10.242	2.0.10.356	10-07-2020	2020-10-07 오전 5:02:33	14:02:33	2.0.10.252	237		1	z	과정	NULL	NULL	NULL	88	1	105	NULL	NULL	NULL	KSY	List2	0		0	-1	717011	183		0	0	1	z	1	3	717194	0	z	443	717637
좌우반구com(CVF, UVF, BVF)_1	9	1	<?xml version="1.0"?>\n<Clock xmlns:dt="urn:schemas-microsoft-com:datatypes"><Description dt:dt="string">E-Prime Primary Realtime Clock</Description><StartTime><Timestamp dt:dt="int">0</Timestamp><DateUtc dt:dt="string">2020-10-07T05:02:33Z</DateUtc></StartTime><FrequencyChanges><FrequencyChange><Frequency dt:dt="r8">2699960000</Frequency><Timestamp dt:dt="r8">3.90399532934476E+15</Timestamp><Cur…	좌우반구com(CVF, UVF, BVF)_1-009-1	60.021	1.0.0.163	1	-582773783	Professional	2.0.10.242	2.0.10.356	10-07-2020	2020-10-07 오전 5:02:33	14:02:33	2.0.10.252	249		1	z	관계	NULL	NULL	NULL	131	1	117	NULL	NULL	NULL	KSY	List2	0		0	-1	749833	183		0	0	1	z	1	3	750016	0	z	402	750418
좌우반구com(CVF, UVF, BVF)_1	9	1	<?xml version="1.0"?>\n<Clock xmlns:dt="urn:schemas-microsoft-com:datatypes"><Description dt:dt="string">E-Prime Primary Realtime Clock</Description><StartTime><Timestamp dt:dt="int">0</Timestamp><DateUtc dt:dt="string">2020-10-07T05:02:33Z</DateUtc></StartTime><FrequencyChanges><FrequencyChange><Frequency dt:dt="r8">2699960000</Frequency><Timestamp dt:dt="r8">3.90399532934476E+15</Timestamp><Cur…	좌우반구com(CVF, UVF, BVF)_1-009-1	60.021	1.0.0.163	1	-582773783	Professional	2.0.10.242	2.0.10.356	10-07-2020	2020-10-07 오전 5:02:33	14:02:33	2.0.10.252	188		1	z	관측	NULL	NULL	NULL	108	1	56	NULL	NULL	NULL	KSY	List2	0		0	-1	583374	183		0	0	1	z	1	3	583557	0	z	518	584075
좌우반구com(CVF, UVF, BVF)_1	9	1	<?xml version="1.0"?>\n<Clock xmlns:dt="urn:schemas-microsoft-com:datatypes"><Description dt:dt="string">E-Prime Primary Realtime Clock</Description><StartTime><Timestamp dt:dt="int">0</Timestamp><DateUtc dt:dt="string">2020-10-07T05:02:33Z</DateUtc></StartTime><FrequencyChanges><FrequencyChange><Frequency dt:dt="r8">2699960000</Frequency><Timestamp dt:dt="r8">3.90399532934476E+15</Timestamp><Cur…	좌우반구com(CVF, UVF, BVF)_1-009-1	60.021	1.0.0.163	1	-582773783	Professional	2.0.10.242	2.0.10.356	10-07-2020	2020-10-07 오전 5:02:33	14:02:33	2.0.10.252	383		1	z	광장	NULL	NULL	NULL	NULL	NULL	NULL	56	1	119	KSY	List3	0		0	0	1180234	183		0	0	1	z	0	3	1180417	0	z	525	1180942
좌우반구com(CVF, UVF, BVF)_1	9	1	<?xml version="1.0"?>\n<Clock xmlns:dt="urn:schemas-microsoft-com:datatypes"><Description dt:dt="string">E-Prime Primary Realtime Clock</Description><StartTime><Timestamp dt:dt="int">0</Timestamp><DateUtc dt:dt="string">2020-10-07T05:02:33Z</DateUtc></StartTime><FrequencyChanges><FrequencyChange><Frequency dt:dt="r8">2699960000</Frequency><Timestamp dt:dt="r8">3.90399532934476E+15</Timestamp><Cur…	좌우반구com(CVF, UVF, BVF)_1-009-1	60.021	1.0.0.163	1	-582773783	Professional	2.0.10.242	2.0.10.356	10-07-2020	2020-10-07 오전 5:02:33	14:02:33	2.0.10.252	303		2	{/}	교느	NULL	NULL	NULL	NULL	NULL	NULL	102	1	39	KSY4	List3	NULL	NULL	NULL	NULL	NULL	NULL	NULL	NULL	NULL	1	{/}	0	3	953379	0	{/}	477	953856
좌우반구com(CVF, UVF, BVF)_1	9	1	<?xml version="1.0"?>\n<Clock xmlns:dt="urn:schemas-microsoft-com:datatypes"><Description dt:dt="string">E-Prime Primary Realtime Clock</Description><StartTime><Timestamp dt:dt="int">0</Timestamp><DateUtc dt:dt="string">2020-10-07T05:02:33Z</DateUtc></StartTime><FrequencyChanges><FrequencyChange><Frequency dt:dt="r8">2699960000</Frequency><Timestamp dt:dt="r8">3.90399532934476E+15</Timestamp><Cur…	좌우반구com(CVF, UVF, BVF)_1-009-1	60.021	1.0.0.163	1	-582773783	Professional	2.0.10.242	2.0.10.356	10-07-2020	2020-10-07 오전 5:02:33	14:02:33	2.0.10.252	367		1	z	교훈	NULL	NULL	NULL	NULL	NULL	NULL	61	1	103	KSY4	List3	NULL	NULL	NULL	NULL	NULL	NULL	NULL	NULL	NULL	1	z	0	4	1136366	0	z	441	1136807
좌우반구com(CVF, UVF, BVF)_1	9	1	<?xml version="1.0"?>\n<Clock xmlns:dt="urn:schemas-microsoft-com:datatypes"><Description dt:dt="string">E-Prime Primary Realtime Clock</Description><StartTime><Timestamp dt:dt="int">0</Timestamp><DateUtc dt:dt="string">2020-10-07T05:02:33Z</DateUtc></StartTime><FrequencyChanges><FrequencyChange><Frequency dt:dt="r8">2699960000</Frequency><Timestamp dt:dt="r8">3.90399532934476E+15</Timestamp><Cur…	좌우반구com(CVF, UVF, BVF)_1-009-1	60.021	1.0.0.163	1	-582773783	Professional	2.0.10.242	2.0.10.356	10-07-2020	2020-10-07 오전 5:02:33	14:02:33	2.0.10.252	327		2	{/}	교휘	NULL	NULL	NULL	NULL	NULL	NULL	129	1	63	KSY	List3	0		1	-1	1021405	184		0	0	1	{/}	0	4	1021589	0	{/}	490	1022079
좌우반구com(CVF, UVF, BVF)_1	9	1	<?xml version="1.0"?>\n<Clock xmlns:dt="urn:schemas-microsoft-com:datatypes"><Description dt:dt="string">E-Prime Primary Realtime Clock</Description><StartTime><Timestamp dt:dt="int">0</Timestamp><DateUtc dt:dt="string">2020-10-07T05:02:33Z</DateUtc></StartTime><FrequencyChanges><FrequencyChange><Frequency dt:dt="r8">2699960000</Frequency><Timestamp dt:dt="r8">3.90399532934476E+15</Timestamp><Cur…	좌우반구com(CVF, UVF, BVF)_1-009-1	60.021	1.0.0.163	1	-582773783	Professional	2.0.10.242	2.0.10.356	10-07-2020	2020-10-07 오전 5:02:33	14:02:33	2.0.10.252	20		1	z	구조	71	1	20	NULL	NULL	NULL	NULL	NULL	NULL	KSY	List1	0		0	0	81832	183		0	0	1	z	0	3	82015	0	z	377	82392
좌우반구com(CVF, UVF, BVF)_1	9	1	<?xml version="1.0"?>\n<Clock xmlns:dt="urn:schemas-microsoft-com:datatypes"><Description dt:dt="string">E-Prime Primary Realtime Clock</Description><StartTime><Timestamp dt:dt="int">0</Timestamp><DateUtc dt:dt="string">2020-10-07T05:02:33Z</DateUtc></StartTime><FrequencyChanges><FrequencyChange><Frequency dt:dt="r8">2699960000</Frequency><Timestamp dt:dt="r8">3.90399532934476E+15</Timestamp><Cur…	좌우반구com(CVF, UVF, BVF)_1-009-1	60.021	1.0.0.163	1	-582773783	Professional	2.0.10.242	2.0.10.356	10-07-2020	2020-10-07 오전 5:02:33	14:02:33	2.0.10.252	341		2	{/}	국득	NULL	NULL	NULL	NULL	NULL	NULL	94	1	77	KSY3	List3	NULL	NULL	NULL	NULL	NULL	NULL	NULL	NULL	NULL	1	{/}	0	4	1062908	0	{/}	795	1063703
좌우반구com(CVF, UVF, BVF)_1	9	1	<?xml version="1.0"?>\n<Clock xmlns:dt="urn:schemas-microsoft-com:datatypes"><Description dt:dt="string">E-Prime Primary Realtime Clock</Description><StartTime><Timestamp dt:dt="int">0</Timestamp><DateUtc dt:dt="string">2020-10-07T05:02:33Z</DateUtc></StartTime><FrequencyChanges><FrequencyChange><Frequency dt:dt="r8">2699960000</Frequency><Timestamp dt:dt="r8">3.90399532934476E+15</Timestamp><Cur…	좌우반구com(CVF, UVF, BVF)_1-009-1	60.021	1.0.0.163	1	-582773783	Professional	2.0.10.242	2.0.10.356	10-07-2020	2020-10-07 오전 5:02:33	14:02:33	2.0.10.252	201		2	{/}	국반	NULL	NULL	NULL	132	1	69	NULL	NULL	NULL	KSY	List2	0		0	-1	618862	183		0	0	1	{/}	0	3	619045	0	{/}	566	619611
좌우반구com(CVF, UVF, BVF)_1	9	1	<?xml version="1.0"?>\n<Clock xmlns:dt="urn:schemas-microsoft-com:datatypes"><Description dt:dt="string">E-Prime Primary Realtime Clock</Description><StartTime><Timestamp dt:dt="int">0</Timestamp><DateUtc dt:dt="string">2020-10-07T05:02:33Z</DateUtc></StartTime><FrequencyChanges><FrequencyChange><Frequency dt:dt="r8">2699960000</Frequency><Timestamp dt:dt="r8">3.90399532934476E+15</Timestamp><Cur…	좌우반구com(CVF, UVF, BVF)_1-009-1	60.021	1.0.0.163	1	-582773783	Professional	2.0.10.242	2.0.10.356	10-07-2020	2020-10-07 오전 5:02:33	14:02:33	2.0.10.252	36		1	z	군청	108	1	36	NULL	NULL	NULL	NULL	NULL	NULL	KSY	List1	0		0	-1	125250	183		0	0	1	z	0	3	125433	0	z	425	125858
좌우반구com(CVF, UVF, BVF)_1	9	1	<?xml version="1.0"?>\n<Clock xmlns:dt="urn:schemas-microsoft-com:datatypes"><Description dt:dt="string">E-Prime Primary Realtime Clock</Description><StartTime><Timestamp dt:dt="int">0</Timestamp><DateUtc dt:dt="string">2020-10-07T05:02:33Z</DateUtc></StartTime><FrequencyChanges><FrequencyChange><Frequency dt:dt="r8">2699960000</Frequency><Timestamp dt:dt="r8">3.90399532934476E+15</Timestamp><Cur…	좌우반구com(CVF, UVF, BVF)_1-009-1	60.021	1.0.0.163	1	-582773783	Professional	2.0.10.242	2.0.10.356	10-07-2020	2020-10-07 오전 5:02:33	14:02:33	2.0.10.252	144		1	z	궤도	NULL	NULL	NULL	47	1	12	NULL	NULL	NULL	KSY	List2	0		0	0	460084	183		0	0	1	z	0	3	460267	0	z	657	460924
좌우반구com(CVF, UVF, BVF)_1	9	1	<?xml version="1.0"?>\n<Clock xmlns:dt="urn:schemas-microsoft-com:datatypes"><Description dt:dt="string">E-Prime Primary Realtime Clock</Description><StartTime><Timestamp dt:dt="int">0</Timestamp><DateUtc dt:dt="string">2020-10-07T05:02:33Z</DateUtc></StartTime><FrequencyChanges><FrequencyChange><Frequency dt:dt="r8">2699960000</Frequency><Timestamp dt:dt="r8">3.90399532934476E+15</Timestamp><Cur…	좌우반구com(CVF, UVF, BVF)_1-009-1	60.021	1.0.0.163	1	-582773783	Professional	2.0.10.242	2.0.10.356	10-07-2020	2020-10-07 오전 5:02:33	14:02:33	2.0.10.252	283		2	{/}	궤희	NULL	NULL	NULL	NULL	NULL	NULL	127	1	19	KSY3	List3	NULL	NULL	NULL	NULL	NULL	NULL	NULL	NULL	NULL	1	{/}	0	3	898498	0	{/}	462	898960
좌우반구com(CVF, UVF, BVF)_1	9	1	<?xml version="1.0"?>\n<Clock xmlns:dt="urn:schemas-microsoft-com:datatypes"><Description dt:dt="string">E-Prime Primary Realtime Clock</Description><StartTime><Timestamp dt:dt="int">0</Timestamp><DateUtc dt:dt="string">2020-10-07T05:02:33Z</DateUtc></StartTime><FrequencyChanges><FrequencyChange><Frequency dt:dt="r8">2699960000</Frequency><Timestamp dt:dt="r8">3.90399532934476E+15</Timestamp><Cur…	좌우반구com(CVF, UVF, BVF)_1-009-1	60.021	1.0.0.163	1	-582773783	Professional	2.0.10.242	2.0.10.356	10-07-2020	2020-10-07 오전 5:02:33	14:02:33	2.0.10.252	244		1	z	그림	NULL	NULL	NULL	70	1	112	NULL	NULL	NULL	KSY	List2	0		1	-1	736121	183		0	0	1	z	1	3	736304	0	z	730	737034
좌우반구com(CVF, UVF, BVF)_1	9	1	<?xml version="1.0"?>\n<Clock xmlns:dt="urn:schemas-microsoft-com:datatypes"><Description dt:dt="string">E-Prime Primary Realtime Clock</Description><StartTime><Timestamp dt:dt="int">0</Timestamp><DateUtc dt:dt="string">2020-10-07T05:02:33Z</DateUtc></StartTime><FrequencyChanges><FrequencyChange><Frequency dt:dt="r8">2699960000</Frequency><Timestamp dt:dt="r8">3.90399532934476E+15</Timestamp><Cur…	좌우반구com(CVF, UVF, BVF)_1-009-1	60.021	1.0.0.163	1	-582773783	Professional	2.0.10.242	2.0.10.356	10-07-2020	2020-10-07 오전 5:02:33	14:02:33	2.0.10.252	290		2	{/}	그법	NULL	NULL	NULL	NULL	NULL	NULL	67	1	26	KSY2	List3	NULL	NULL	NULL	NULL	NULL	NULL	NULL	NULL	NULL	1	{/}	0	4	917825	0	{/}	527	918352
좌우반구com(CVF, UVF, BVF)_1	9	1	<?xml version="1.0"?>\n<Clock xmlns:dt="urn:schemas-microsoft-com:datatypes"><Description dt:dt="string">E-Prime Primary Realtime Clock</Description><StartTime><Timestamp dt:dt="int">0</Timestamp><DateUtc dt:dt="string">2020-10-07T05:02:33Z</DateUtc></StartTime><FrequencyChanges><FrequencyChange><Frequency dt:dt="r8">2699960000</Frequency><Timestamp dt:dt="r8">3.90399532934476E+15</Timestamp><Cur…	좌우반구com(CVF, UVF, BVF)_1-009-1	60.021	1.0.0.163	1	-582773783	Professional	2.0.10.242	2.0.10.356	10-07-2020	2020-10-07 오전 5:02:33	14:02:33	2.0.10.252	99		2	{/}	그소	60	1	99	NULL	NULL	NULL	NULL	NULL	NULL	KSY3	List1	NULL	NULL	NULL	NULL	NULL	NULL	NULL	NULL	NULL	1	{/}	0	4	300456	0	{/}	590	301046
좌우반구com(CVF, UVF, BVF)_1	9	1	<?xml version="1.0"?>\n<Clock xmlns:dt="urn:schemas-microsoft-com:datatypes"><Description dt:dt="string">E-Prime Primary Realtime Clock</Description><StartTime><Timestamp dt:dt="int">0</Timestamp><DateUtc dt:dt="string">2020-10-07T05:02:33Z</DateUtc></StartTime><FrequencyChanges><FrequencyChange><Frequency dt:dt="r8">2699960000</Frequency><Timestamp dt:dt="r8">3.90399532934476E+15</Timestamp><Cur…	좌우반구com(CVF, UVF, BVF)_1-009-1	60.021	1.0.0.163	1	-582773783	Professional	2.0.10.242	2.0.10.356	10-07-2020	2020-10-07 오전 5:02:33	14:02:33	2.0.10.252	211		2	{/}	그종	NULL	NULL	NULL	113	1	79	NULL	NULL	NULL	KSY2	List2	NULL	NULL	NULL	NULL	NULL	NULL	NULL	NULL	NULL	1	{/}	0	3	646069	0	{/}	582	646651
좌우반구com(CVF, UVF, BVF)_1	9	1	<?xml version="1.0"?>\n<Clock xmlns:dt="urn:schemas-microsoft-com:datatypes"><Description dt:dt="string">E-Prime Primary Realtime Clock</Description><StartTime><Timestamp dt:dt="int">0</Timestamp><DateUtc dt:dt="string">2020-10-07T05:02:33Z</DateUtc></StartTime><FrequencyChanges><FrequencyChange><Frequency dt:dt="r8">2699960000</Frequency><Timestamp dt:dt="r8">3.90399532934476E+15</Timestamp><Cur…	좌우반구com(CVF, UVF, BVF)_1-009-1	60.021	1.0.0.163	1	-582773783	Professional	2.0.10.242	2.0.10.356	10-07-2020	2020-10-07 오전 5:02:33	14:02:33	2.0.10.252	192		1	z	급여	NULL	NULL	NULL	27	1	60	NULL	NULL	NULL	KSY	List2	0		0	-1	594420	184		0	0	1	z	0	4	594604	0	z	423	595027
좌우반구com(CVF, UVF, BVF)_1	9	1	<?xml version="1.0"?>\n<Clock xmlns:dt="urn:schemas-microsoft-com:datatypes"><Description dt:dt="string">E-Prime Primary Realtime Clock</Description><StartTime><Timestamp dt:dt="int">0</Timestamp><DateUtc dt:dt="string">2020-10-07T05:02:33Z</DateUtc></StartTime><FrequencyChanges><FrequencyChange><Frequency dt:dt="r8">2699960000</Frequency><Timestamp dt:dt="r8">3.90399532934476E+15</Timestamp><Cur…	좌우반구com(CVF, UVF, BVF)_1-009-1	60.021	1.0.0.163	1	-582773783	Professional	2.0.10.242	2.0.10.356	10-07-2020	2020-10-07 오전 5:02:33	14:02:33	2.0.10.252	338		1	z	기록	NULL	NULL	NULL	NULL	NULL	NULL	136	1	74	KSY	List3	0		1	-1	1052911	183		0	0	1	z	1	3	1053094	0	z	657	1053751
좌우반구com(CVF, UVF, BVF)_1	9	1	<?xml version="1.0"?>\n<Clock xmlns:dt="urn:schemas-microsoft-com:datatypes"><Description dt:dt="string">E-Prime Primary Realtime Clock</Description><StartTime><Timestamp dt:dt="int">0</Timestamp><DateUtc dt:dt="string">2020-10-07T05:02:33Z</DateUtc></StartTime><FrequencyChanges><FrequencyChange><Frequency dt:dt="r8">2699960000</Frequency><Timestamp dt:dt="r8">3.90399532934476E+15</Timestamp><Cur…	좌우반구com(CVF, UVF, BVF)_1-009-1	60.021	1.0.0.163	1	-582773783	Professional	2.0.10.242	2.0.10.356	10-07-2020	2020-10-07 오전 5:02:33	14:02:33	2.0.10.252	93		1	z	기름	30	1	93	NULL	NULL	NULL	NULL	NULL	NULL	KSY	List1	0		1	-1	283078	184		0	0	1	z	0	4	283262	0	z	544	283806
좌우반구com(CVF, UVF, BVF)_1	9	1	<?xml version="1.0"?>\n<Clock xmlns:dt="urn:schemas-microsoft-com:datatypes"><Description dt:dt="string">E-Prime Primary Realtime Clock</Description><StartTime><Timestamp dt:dt="int">0</Timestamp><DateUtc dt:dt="string">2020-10-07T05:02:33Z</DateUtc></StartTime><FrequencyChanges><FrequencyChange><Frequency dt:dt="r8">2699960000</Frequency><Timestamp dt:dt="r8">3.90399532934476E+15</Timestamp><Cur…	좌우반구com(CVF, UVF, BVF)_1-009-1	60.021	1.0.0.163	1	-582773783	Professional	2.0.10.242	2.0.10.356	10-07-2020	2020-10-07 오전 5:02:33	14:02:33	2.0.10.252	235		1	z	기술	NULL	NULL	NULL	42	1	103	NULL	NULL	NULL	KSY	List2	0		0	-1	711946	183		0	0	1	z	1	3	712129	0	z	305	712434
좌우반구com(CVF, UVF, BVF)_1	9	1	<?xml version="1.0"?>\n<Clock xmlns:dt="urn:schemas-microsoft-com:datatypes"><Description dt:dt="string">E-Prime Primary Realtime Clock</Description><StartTime><Timestamp dt:dt="int">0</Timestamp><DateUtc dt:dt="string">2020-10-07T05:02:33Z</DateUtc></StartTime><FrequencyChanges><FrequencyChange><Frequency dt:dt="r8">2699960000</Frequency><Timestamp dt:dt="r8">3.90399532934476E+15</Timestamp><Cur…	좌우반구com(CVF, UVF, BVF)_1-009-1	60.021	1.0.0.163	1	-582773783	Professional	2.0.10.242	2.0.10.356	10-07-2020	2020-10-07 오전 5:02:33	14:02:33	2.0.10.252	298		1	z	기운	NULL	NULL	NULL	NULL	NULL	NULL	59	1	34	KSY	List3	0		0	-1	939384	183		0	0	1	z	0	3	939567	0	z	665	940232
좌우반구com(CVF, UVF, BVF)_1	9	1	<?xml version="1.0"?>\n<Clock xmlns:dt="urn:schemas-microsoft-com:datatypes"><Description dt:dt="string">E-Prime Primary Realtime Clock</Description><StartTime><Timestamp dt:dt="int">0</Timestamp><DateUtc dt:dt="string">2020-10-07T05:02:33Z</DateUtc></StartTime><FrequencyChanges><FrequencyChange><Frequency dt:dt="r8">2699960000</Frequency><Timestamp dt:dt="r8">3.90399532934476E+15</Timestamp><Cur…	좌우반구com(CVF, UVF, BVF)_1-009-1	60.021	1.0.0.163	1	-582773783	Professional	2.0.10.242	2.0.10.356	10-07-2020	2020-10-07 오전 5:02:33	14:02:33	2.0.10.252	175		1	z	기준	NULL	NULL	NULL	122	1	43	NULL	NULL	NULL	KSY	List2	0		0	0	546554	183		0	0	1	z	0	3	546737	0	z	531	547268
좌우반구com(CVF, UVF, BVF)_1	9	1	<?xml version="1.0"?>\n<Clock xmlns:dt="urn:schemas-microsoft-com:datatypes"><Description dt:dt="string">E-Prime Primary Realtime Clock</Description><StartTime><Timestamp dt:dt="int">0</Timestamp><DateUtc dt:dt="string">2020-10-07T05:02:33Z</DateUtc></StartTime><FrequencyChanges><FrequencyChange><Frequency dt:dt="r8">2699960000</Frequency><Timestamp dt:dt="r8">3.90399532934476E+15</Timestamp><Cur…	좌우반구com(CVF, UVF, BVF)_1-009-1	60.021	1.0.0.163	1	-582773783	Professional	2.0.10.242	2.0.10.356	10-07-2020	2020-10-07 오전 5:02:33	14:02:33	2.0.10.252	128		1	z	기차	35	1	128	NULL	NULL	NULL	NULL	NULL	NULL	KSY	List1	0		1	-1	381494	184		0	0	1	z	0	4	381678	0	z	375	382053
좌우반구com(CVF, UVF, BVF)_1	9	1	<?xml version="1.0"?>\n<Clock xmlns:dt="urn:schemas-microsoft-com:datatypes"><Description dt:dt="string">E-Prime Primary Realtime Clock</Description><StartTime><Timestamp dt:dt="int">0</Timestamp><DateUtc dt:dt="string">2020-10-07T05:02:33Z</DateUtc></StartTime><FrequencyChanges><FrequencyChange><Frequency dt:dt="r8">2699960000</Frequency><Timestamp dt:dt="r8">3.90399532934476E+15</Timestamp><Cur…	좌우반구com(CVF, UVF, BVF)_1-009-1	60.021	1.0.0.163	1	-582773783	Professional	2.0.10.242	2.0.10.356	10-07-2020	2020-10-07 오전 5:02:33	14:02:33	2.0.10.252	209		1	z	기회	NULL	NULL	NULL	37	1	77	NULL	NULL	NULL	KSY	List2	0		0	0	640638	183		0	0	1	z	0	3	640821	0	z	334	641155
좌우반구com(CVF, UVF, BVF)_1	9	1	<?xml version="1.0"?>\n<Clock xmlns:dt="urn:schemas-microsoft-com:datatypes"><Description dt:dt="string">E-Prime Primary Realtime Clock</Description><StartTime><Timestamp dt:dt="int">0</Timestamp><DateUtc dt:dt="string">2020-10-07T05:02:33Z</DateUtc></StartTime><FrequencyChanges><FrequencyChange><Frequency dt:dt="r8">2699960000</Frequency><Timestamp dt:dt="r8">3.90399532934476E+15</Timestamp><Cur…	좌우반구com(CVF, UVF, BVF)_1-009-1	60.021	1.0.0.163	1	-582773783	Professional	2.0.10.242	2.0.10.356	10-07-2020	2020-10-07 오전 5:02:33	14:02:33	2.0.10.252	288		2	{/}	껍목	NULL	NULL	NULL	NULL	NULL	NULL	131	1	24	KSY2	List3	NULL	NULL	NULL	NULL	NULL	NULL	NULL	NULL	NULL	1	{/}	0	4	912427	0	{/}	477	912904
좌우반구com(CVF, UVF, BVF)_1	9	1	<?xml version="1.0"?>\n<Clock xmlns:dt="urn:schemas-microsoft-com:datatypes"><Description dt:dt="string">E-Prime Primary Realtime Clock</Description><StartTime><Timestamp dt:dt="int">0</Timestamp><DateUtc dt:dt="string">2020-10-07T05:02:33Z</DateUtc></StartTime><FrequencyChanges><FrequencyChange><Frequency dt:dt="r8">2699960000</Frequency><Timestamp dt:dt="r8">3.90399532934476E+15</Timestamp><Cur…	좌우반구com(CVF, UVF, BVF)_1-009-1	60.021	1.0.0.163	1	-582773783	Professional	2.0.10.242	2.0.10.356	10-07-2020	2020-10-07 오전 5:02:33	14:02:33	2.0.10.252	377		2	{/}	껍밀	NULL	NULL	NULL	NULL	NULL	NULL	99	1	113	KSY2	List3	NULL	NULL	NULL	NULL	NULL	NULL	NULL	NULL	NULL	1	{/}	0	4	1163723	0	{/}	811	1164534
좌우반구com(CVF, UVF, BVF)_1	9	1	<?xml version="1.0"?>\n<Clock xmlns:dt="urn:schemas-microsoft-com:datatypes"><Description dt:dt="string">E-Prime Primary Realtime Clock</Description><StartTime><Timestamp dt:dt="int">0</Timestamp><DateUtc dt:dt="string">2020-10-07T05:02:33Z</DateUtc></StartTime><FrequencyChanges><FrequencyChange><Frequency dt:dt="r8">2699960000</Frequency><Timestamp dt:dt="r8">3.90399532934476E+15</Timestamp><Cur…	좌우반구com(CVF, UVF, BVF)_1-009-1	60.021	1.0.0.163	1	-582773783	Professional	2.0.10.242	2.0.10.356	10-07-2020	2020-10-07 오전 5:02:33	14:02:33	2.0.10.252	232		1	z	껍질	NULL	NULL	NULL	87	1	100	NULL	NULL	NULL	KSY	List2	0		0	-1	703832	184		0	0	1	z	0	4	704016	0	z	621	704637
좌우반구com(CVF, UVF, BVF)_1	9	1	<?xml version="1.0"?>\n<Clock xmlns:dt="urn:schemas-microsoft-com:datatypes"><Description dt:dt="string">E-Prime Primary Realtime Clock</Description><StartTime><Timestamp dt:dt="int">0</Timestamp><DateUtc dt:dt="string">2020-10-07T05:02:33Z</DateUtc></StartTime><FrequencyChanges><FrequencyChange><Frequency dt:dt="r8">2699960000</Frequency><Timestamp dt:dt="r8">3.90399532934476E+15</Timestamp><Cur…	좌우반구com(CVF, UVF, BVF)_1-009-1	60.021	1.0.0.163	1	-582773783	Professional	2.0.10.242	2.0.10.356	10-07-2020	2020-10-07 오전 5:02:33	14:02:33	2.0.10.252	172		2	{/}	껍퇴	NULL	NULL	NULL	57	1	40	NULL	NULL	NULL	KSY	List2	0		0	-1	538190	183		0	0	1	{/}	0	3	538373	0	{/}	639	539012
좌우반구com(CVF, UVF, BVF)_1	9	1	<?xml version="1.0"?>\n<Clock xmlns:dt="urn:schemas-microsoft-com:datatypes"><Description dt:dt="string">E-Prime Primary Realtime Clock</Description><StartTime><Timestamp dt:dt="int">0</Timestamp><DateUtc dt:dt="string">2020-10-07T05:02:33Z</DateUtc></StartTime><FrequencyChanges><FrequencyChange><Frequency dt:dt="r8">2699960000</Frequency><Timestamp dt:dt="r8">3.90399532934476E+15</Timestamp><Cur…	좌우반구com(CVF, UVF, BVF)_1-009-1	60.021	1.0.0.163	1	-582773783	Professional	2.0.10.242	2.0.10.356	10-07-2020	2020-10-07 오전 5:02:33	14:02:33	2.0.10.252	388		2	{/}	나개	NULL	NULL	NULL	NULL	NULL	NULL	117	1	124	KSY4	List3	NULL	NULL	NULL	NULL	NULL	NULL	NULL	NULL	NULL	1	{/}	0	3	1194362	0	{/}	540	1194902
좌우반구com(CVF, UVF, BVF)_1	9	1	<?xml version="1.0"?>\n<Clock xmlns:dt="urn:schemas-microsoft-com:datatypes"><Description dt:dt="string">E-Prime Primary Realtime Clock</Description><StartTime><Timestamp dt:dt="int">0</Timestamp><DateUtc dt:dt="string">2020-10-07T05:02:33Z</DateUtc></StartTime><FrequencyChanges><FrequencyChange><Frequency dt:dt="r8">2699960000</Frequency><Timestamp dt:dt="r8">3.90399532934476E+15</Timestamp><Cur…	좌우반구com(CVF, UVF, BVF)_1-009-1	60.021	1.0.0.163	1	-582773783	Professional	2.0.10.242	2.0.10.356	10-07-2020	2020-10-07 오전 5:02:33	14:02:33	2.0.10.252	229		1	z	내일	NULL	NULL	NULL	22	1	97	NULL	NULL	NULL	KSY	List2	0		0	-1	695802	183		0	0	1	z	0	3	695985	0	z	489	696474
좌우반구com(CVF, UVF, BVF)_1	9	1	<?xml version="1.0"?>\n<Clock xmlns:dt="urn:schemas-microsoft-com:datatypes"><Description dt:dt="string">E-Prime Primary Realtime Clock</Description><StartTime><Timestamp dt:dt="int">0</Timestamp><DateUtc dt:dt="string">2020-10-07T05:02:33Z</DateUtc></StartTime><FrequencyChanges><FrequencyChange><Frequency dt:dt="r8">2699960000</Frequency><Timestamp dt:dt="r8">3.90399532934476E+15</Timestamp><Cur…	좌우반구com(CVF, UVF, BVF)_1-009-1	60.021	1.0.0.163	1	-582773783	Professional	2.0.10.242	2.0.10.356	10-07-2020	2020-10-07 오전 5:02:33	14:02:33	2.0.10.252	321		2	{/}	내죽	NULL	NULL	NULL	NULL	NULL	NULL	37	1	57	KSY2	List3	NULL	NULL	NULL	NULL	NULL	NULL	NULL	NULL	NULL	1	{/}	0	3	1004811	0	{/}	621	1005432
좌우반구com(CVF, UVF, BVF)_1	9	1	<?xml version="1.0"?>\n<Clock xmlns:dt="urn:schemas-microsoft-com:datatypes"><Description dt:dt="string">E-Prime Primary Realtime Clock</Description><StartTime><Timestamp dt:dt="int">0</Timestamp><DateUtc dt:dt="string">2020-10-07T05:02:33Z</DateUtc></StartTime><FrequencyChanges><FrequencyChange><Frequency dt:dt="r8">2699960000</Frequency><Timestamp dt:dt="r8">3.90399532934476E+15</Timestamp><Cur…	좌우반구com(CVF, UVF, BVF)_1-009-1	60.021	1.0.0.163	1	-582773783	Professional	2.0.10.242	2.0.10.356	10-07-2020	2020-10-07 오전 5:02:33	14:02:33	2.0.10.252	325		2	{/}	내표	NULL	NULL	NULL	NULL	NULL	NULL	106	1	61	KSY	List3	0		0	-1	1015824	183		0	0	1	{/}	1	3	1016007	0	{/}	672	1016679
좌우반구com(CVF, UVF, BVF)_1	9	1	<?xml version="1.0"?>\n<Clock xmlns:dt="urn:schemas-microsoft-com:datatypes"><Description dt:dt="string">E-Prime Primary Realtime Clock</Description><StartTime><Timestamp dt:dt="int">0</Timestamp><DateUtc dt:dt="string">2020-10-07T05:02:33Z</DateUtc></StartTime><FrequencyChanges><FrequencyChange><Frequency dt:dt="r8">2699960000</Frequency><Timestamp dt:dt="r8">3.90399532934476E+15</Timestamp><Cur…	좌우반구com(CVF, UVF, BVF)_1-009-1	60.021	1.0.0.163	1	-582773783	Professional	2.0.10.242	2.0.10.356	10-07-2020	2020-10-07 오전 5:02:33	14:02:33	2.0.10.252	219		2	{/}	념속	NULL	NULL	NULL	125	1	87	NULL	NULL	NULL	KSY4	List2	NULL	NULL	NULL	NULL	NULL	NULL	NULL	NULL	NULL	1	{/}	0	3	668428	0	{/}	431	668859
좌우반구com(CVF, UVF, BVF)_1	9	1	<?xml version="1.0"?>\n<Clock xmlns:dt="urn:schemas-microsoft-com:datatypes"><Description dt:dt="string">E-Prime Primary Realtime Clock</Description><StartTime><Timestamp dt:dt="int">0</Timestamp><DateUtc dt:dt="string">2020-10-07T05:02:33Z</DateUtc></StartTime><FrequencyChanges><FrequencyChange><Frequency dt:dt="r8">2699960000</Frequency><Timestamp dt:dt="r8">3.90399532934476E+15</Timestamp><Cur…	좌우반구com(CVF, UVF, BVF)_1-009-1	60.021	1.0.0.163	1	-582773783	Professional	2.0.10.242	2.0.10.356	10-07-2020	2020-10-07 오전 5:02:33	14:02:33	2.0.10.252	148		2	{/}	념실	NULL	NULL	NULL	45	1	16	NULL	NULL	NULL	KSY4	List2	NULL	NULL	NULL	NULL	NULL	NULL	NULL	NULL	NULL	1	{/}	0	3	471313	0	{/}	483	471796
좌우반구com(CVF, UVF, BVF)_1	9	1	<?xml version="1.0"?>\n<Clock xmlns:dt="urn:schemas-microsoft-com:datatypes"><Description dt:dt="string">E-Prime Primary Realtime Clock</Description><StartTime><Timestamp dt:dt="int">0</Timestamp><DateUtc dt:dt="string">2020-10-07T05:02:33Z</DateUtc></StartTime><FrequencyChanges><FrequencyChange><Frequency dt:dt="r8">2699960000</Frequency><Timestamp dt:dt="r8">3.90399532934476E+15</Timestamp><Cur…	좌우반구com(CVF, UVF, BVF)_1-009-1	60.021	1.0.0.163	1	-582773783	Professional	2.0.10.242	2.0.10.356	10-07-2020	2020-10-07 오전 5:02:33	14:02:33	2.0.10.252	86		2	{/}	념효	38	1	86	NULL	NULL	NULL	NULL	NULL	NULL	KSY3	List1	NULL	NULL	NULL	NULL	NULL	NULL	NULL	NULL	NULL	1	{/}	1	3	262735	0	{/}	472	263207
좌우반구com(CVF, UVF, BVF)_1	9	1	<?xml version="1.0"?>\n<Clock xmlns:dt="urn:schemas-microsoft-com:datatypes"><Description dt:dt="string">E-Prime Primary Realtime Clock</Description><StartTime><Timestamp dt:dt="int">0</Timestamp><DateUtc dt:dt="string">2020-10-07T05:02:33Z</DateUtc></StartTime><FrequencyChanges><FrequencyChange><Frequency dt:dt="r8">2699960000</Frequency><Timestamp dt:dt="r8">3.90399532934476E+15</Timestamp><Cur…	좌우반구com(CVF, UVF, BVF)_1-009-1	60.021	1.0.0.163	1	-582773783	Professional	2.0.10.242	2.0.10.356	10-07-2020	2020-10-07 오전 5:02:33	14:02:33	2.0.10.252	122		1	z	노조	105	1	122	NULL	NULL	NULL	NULL	NULL	NULL	KSY	List1	0		0	-1	364700	183		0	0	1	z	0	3	364883	0	z	594	365477
좌우반구com(CVF, UVF, BVF)_1	9	1	<?xml version="1.0"?>\n<Clock xmlns:dt="urn:schemas-microsoft-com:datatypes"><Description dt:dt="string">E-Prime Primary Realtime Clock</Description><StartTime><Timestamp dt:dt="int">0</Timestamp><DateUtc dt:dt="string">2020-10-07T05:02:33Z</DateUtc></StartTime><FrequencyChanges><FrequencyChange><Frequency dt:dt="r8">2699960000</Frequency><Timestamp dt:dt="r8">3.90399532934476E+15</Timestamp><Cur…	좌우반구com(CVF, UVF, BVF)_1-009-1	60.021	1.0.0.163	1	-582773783	Professional	2.0.10.242	2.0.10.356	10-07-2020	2020-10-07 오전 5:02:33	14:02:33	2.0.10.252	291		1	z	논란	NULL	NULL	NULL	NULL	NULL	NULL	121	1	27	KSY	List3	0		0	-1	920374	183		0	0	1	z	0	3	920557	0	z	484	921041
좌우반구com(CVF, UVF, BVF)_1	9	1	<?xml version="1.0"?>\n<Clock xmlns:dt="urn:schemas-microsoft-com:datatypes"><Description dt:dt="string">E-Prime Primary Realtime Clock</Description><StartTime><Timestamp dt:dt="int">0</Timestamp><DateUtc dt:dt="string">2020-10-07T05:02:33Z</DateUtc></StartTime><FrequencyChanges><FrequencyChange><Frequency dt:dt="r8">2699960000</Frequency><Timestamp dt:dt="r8">3.90399532934476E+15</Timestamp><Cur…	좌우반구com(CVF, UVF, BVF)_1-009-1	60.021	1.0.0.163	1	-582773783	Professional	2.0.10.242	2.0.10.356	10-07-2020	2020-10-07 오전 5:02:33	14:02:33	2.0.10.252	333		2	{/}	논무	NULL	NULL	NULL	NULL	NULL	NULL	29	1	69	KSY3	List3	NULL	NULL	NULL	NULL	NULL	NULL	NULL	NULL	NULL	1	{/}	1	3	1038749	0	{/}	931	1039680
좌우반구com(CVF, UVF, BVF)_1	9	1	<?xml version="1.0"?>\n<Clock xmlns:dt="urn:schemas-microsoft-com:datatypes"><Description dt:dt="string">E-Prime Primary Realtime Clock</Description><StartTime><Timestamp dt:dt="int">0</Timestamp><DateUtc dt:dt="string">2020-10-07T05:02:33Z</DateUtc></StartTime><FrequencyChanges><FrequencyChange><Frequency dt:dt="r8">2699960000</Frequency><Timestamp dt:dt="r8">3.90399532934476E+15</Timestamp><Cur…	좌우반구com(CVF, UVF, BVF)_1-009-1	60.021	1.0.0.163	1	-582773783	Professional	2.0.10.242	2.0.10.356	10-07-2020	2020-10-07 오전 5:02:33	14:02:33	2.0.10.252	295		1	z	느낌	NULL	NULL	NULL	NULL	NULL	NULL	84	1	31	KSY	List3	0		0	-1	931120	183		0	0	1	z	1	3	931303	0	z	506	931809
좌우반구com(CVF, UVF, BVF)_1	9	1	<?xml version="1.0"?>\n<Clock xmlns:dt="urn:schemas-microsoft-com:datatypes"><Description dt:dt="string">E-Prime Primary Realtime Clock</Description><StartTime><Timestamp dt:dt="int">0</Timestamp><DateUtc dt:dt="string">2020-10-07T05:02:33Z</DateUtc></StartTime><FrequencyChanges><FrequencyChange><Frequency dt:dt="r8">2699960000</Frequency><Timestamp dt:dt="r8">3.90399532934476E+15</Timestamp><Cur…	좌우반구com(CVF, UVF, BVF)_1-009-1	60.021	1.0.0.163	1	-582773783	Professional	2.0.10.242	2.0.10.356	10-07-2020	2020-10-07 오전 5:02:33	14:02:33	2.0.10.252	354		2	{/}	느속	NULL	NULL	NULL	NULL	NULL	NULL	58	1	90	KSY4	List3	NULL	NULL	NULL	NULL	NULL	NULL	NULL	NULL	NULL	1	{/}	1	3	1099178	0	{/}	589	1099767
좌우반구com(CVF, UVF, BVF)_1	9	1	<?xml version="1.0"?>\n<Clock xmlns:dt="urn:schemas-microsoft-com:datatypes"><Description dt:dt="string">E-Prime Primary Realtime Clock</Description><StartTime><Timestamp dt:dt="int">0</Timestamp><DateUtc dt:dt="string">2020-10-07T05:02:33Z</DateUtc></StartTime><FrequencyChanges><FrequencyChange><Frequency dt:dt="r8">2699960000</Frequency><Timestamp dt:dt="r8">3.90399532934476E+15</Timestamp><Cur…	좌우반구com(CVF, UVF, BVF)_1-009-1	60.021	1.0.0.163	1	-582773783	Professional	2.0.10.242	2.0.10.356	10-07-2020	2020-10-07 오전 5:02:33	14:02:33	2.0.10.252	268		2	{/}	느스	NULL	NULL	NULL	NULL	NULL	NULL	31	1	4	KSY2	List3	NULL	NULL	NULL	NULL	NULL	NULL	NULL	NULL	NULL	1	{/}	0	3	856529	0	{/}	432	856961
좌우반구com(CVF, UVF, BVF)_1	9	1	<?xml version="1.0"?>\n<Clock xmlns:dt="urn:schemas-microsoft-com:datatypes"><Description dt:dt="string">E-Prime Primary Realtime Clock</Description><StartTime><Timestamp dt:dt="int">0</Timestamp><DateUtc dt:dt="string">2020-10-07T05:02:33Z</DateUtc></StartTime><FrequencyChanges><FrequencyChange><Frequency dt:dt="r8">2699960000</Frequency><Timestamp dt:dt="r8">3.90399532934476E+15</Timestamp><Cur…	좌우반구com(CVF, UVF, BVF)_1-009-1	60.021	1.0.0.163	1	-582773783	Professional	2.0.10.242	2.0.10.356	10-07-2020	2020-10-07 오전 5:02:33	14:02:33	2.0.10.252	302		2	{/}	느체	NULL	NULL	NULL	NULL	NULL	NULL	80	1	38	KSY	List3	0		0	-1	950613	184		0	0	1	{/}	0	4	950797	0	{/}	379	951176
좌우반구com(CVF, UVF, BVF)_1	9	1	<?xml version="1.0"?>\n<Clock xmlns:dt="urn:schemas-microsoft-com:datatypes"><Description dt:dt="string">E-Prime Primary Realtime Clock</Description><StartTime><Timestamp dt:dt="int">0</Timestamp><DateUtc dt:dt="string">2020-10-07T05:02:33Z</DateUtc></StartTime><FrequencyChanges><FrequencyChange><Frequency dt:dt="r8">2699960000</Frequency><Timestamp dt:dt="r8">3.90399532934476E+15</Timestamp><Cur…	좌우반구com(CVF, UVF, BVF)_1-009-1	60.021	1.0.0.163	1	-582773783	Professional	2.0.10.242	2.0.10.356	10-07-2020	2020-10-07 오전 5:02:33	14:02:33	2.0.10.252	16		2	{/}	님우	18	1	16	NULL	NULL	NULL	NULL	NULL	NULL	KSY	List1	0		0	0	71219	183		0	0	1	{/}	0	3	71402	0	{/}	398	71800
좌우반구com(CVF, UVF, BVF)_1	9	1	<?xml version="1.0"?>\n<Clock xmlns:dt="urn:schemas-microsoft-com:datatypes"><Description dt:dt="string">E-Prime Primary Realtime Clock</Description><StartTime><Timestamp dt:dt="int">0</Timestamp><DateUtc dt:dt="string">2020-10-07T05:02:33Z</DateUtc></StartTime><FrequencyChanges><FrequencyChange><Frequency dt:dt="r8">2699960000</Frequency><Timestamp dt:dt="r8">3.90399532934476E+15</Timestamp><Cur…	좌우반구com(CVF, UVF, BVF)_1-009-1	60.021	1.0.0.163	1	-582773783	Professional	2.0.10.242	2.0.10.356	10-07-2020	2020-10-07 오전 5:02:33	14:02:33	2.0.10.252	75		2	{/}	단률	67	1	75	NULL	NULL	NULL	NULL	NULL	NULL	KSY3	List1	NULL	NULL	NULL	NULL	NULL	NULL	NULL	NULL	NULL	1	{/}	0	3	232479	0	{/}	791	233270
좌우반구com(CVF, UVF, BVF)_1	9	1	<?xml version="1.0"?>\n<Clock xmlns:dt="urn:schemas-microsoft-com:datatypes"><Description dt:dt="string">E-Prime Primary Realtime Clock</Description><StartTime><Timestamp dt:dt="int">0</Timestamp><DateUtc dt:dt="string">2020-10-07T05:02:33Z</DateUtc></StartTime><FrequencyChanges><FrequencyChange><Frequency dt:dt="r8">2699960000</Frequency><Timestamp dt:dt="r8">3.90399532934476E+15</Timestamp><Cur…	좌우반구com(CVF, UVF, BVF)_1-009-1	60.021	1.0.0.163	1	-582773783	Professional	2.0.10.242	2.0.10.356	10-07-2020	2020-10-07 오전 5:02:33	14:02:33	2.0.10.252	151		1	z	단어	NULL	NULL	NULL	81	1	19	NULL	NULL	NULL	KSY	List2	0		0	-1	479260	184		0	0	1	z	0	4	479444	0	z	560	480004
좌우반구com(CVF, UVF, BVF)_1	9	1	<?xml version="1.0"?>\n<Clock xmlns:dt="urn:schemas-microsoft-com:datatypes"><Description dt:dt="string">E-Prime Primary Realtime Clock</Description><StartTime><Timestamp dt:dt="int">0</Timestamp><DateUtc dt:dt="string">2020-10-07T05:02:33Z</DateUtc></StartTime><FrequencyChanges><FrequencyChange><Frequency dt:dt="r8">2699960000</Frequency><Timestamp dt:dt="r8">3.90399532934476E+15</Timestamp><Cur…	좌우반구com(CVF, UVF, BVF)_1-009-1	60.021	1.0.0.163	1	-582773783	Professional	2.0.10.242	2.0.10.356	10-07-2020	2020-10-07 오전 5:02:33	14:02:33	2.0.10.252	117		1	z	단위	87	1	117	NULL	NULL	NULL	NULL	NULL	NULL	KSY	List1	0		0	-1	351005	183		0	0	1	z	0	3	351188	0	z	409	351597
좌우반구com(CVF, UVF, BVF)_1	9	1	<?xml version="1.0"?>\n<Clock xmlns:dt="urn:schemas-microsoft-com:datatypes"><Description dt:dt="string">E-Prime Primary Realtime Clock</Description><StartTime><Timestamp dt:dt="int">0</Timestamp><DateUtc dt:dt="string">2020-10-07T05:02:33Z</DateUtc></StartTime><FrequencyChanges><FrequencyChange><Frequency dt:dt="r8">2699960000</Frequency><Timestamp dt:dt="r8">3.90399532934476E+15</Timestamp><Cur…	좌우반구com(CVF, UVF, BVF)_1-009-1	60.021	1.0.0.163	1	-582773783	Professional	2.0.10.242	2.0.10.356	10-07-2020	2020-10-07 오전 5:02:33	14:02:33	2.0.10.252	276		1	z	담화	NULL	NULL	NULL	NULL	NULL	NULL	72	1	12	KSY	List3	0		0	-1	878738	184		0	0	1	z	0	4	878922	0	z	599	879521
좌우반구com(CVF, UVF, BVF)_1	9	1	<?xml version="1.0"?>\n<Clock xmlns:dt="urn:schemas-microsoft-com:datatypes"><Description dt:dt="string">E-Prime Primary Realtime Clock</Description><StartTime><Timestamp dt:dt="int">0</Timestamp><DateUtc dt:dt="string">2020-10-07T05:02:33Z</DateUtc></StartTime><FrequencyChanges><FrequencyChange><Frequency dt:dt="r8">2699960000</Frequency><Timestamp dt:dt="r8">3.90399532934476E+15</Timestamp><Cur…	좌우반구com(CVF, UVF, BVF)_1-009-1	60.021	1.0.0.163	1	-582773783	Professional	2.0.10.242	2.0.10.356	10-07-2020	2020-10-07 오전 5:02:33	14:02:33	2.0.10.252	236		1	z	대문	NULL	NULL	NULL	53	1	104	NULL	NULL	NULL	KSY	List2	0		0	-1	714462	183		0	0	1	z	0	3	714645	0	z	349	714994
좌우반구com(CVF, UVF, BVF)_1	9	1	<?xml version="1.0"?>\n<Clock xmlns:dt="urn:schemas-microsoft-com:datatypes"><Description dt:dt="string">E-Prime Primary Realtime Clock</Description><StartTime><Timestamp dt:dt="int">0</Timestamp><DateUtc dt:dt="string">2020-10-07T05:02:33Z</DateUtc></StartTime><FrequencyChanges><FrequencyChange><Frequency dt:dt="r8">2699960000</Frequency><Timestamp dt:dt="r8">3.90399532934476E+15</Timestamp><Cur…	좌우반구com(CVF, UVF, BVF)_1-009-1	60.021	1.0.0.163	1	-582773783	Professional	2.0.10.242	2.0.10.356	10-07-2020	2020-10-07 오전 5:02:33	14:02:33	2.0.10.252	191		1	z	대중	NULL	NULL	NULL	116	1	59	NULL	NULL	NULL	KSY	List2	0		0	-1	591421	184		0	0	1	z	0	4	591605	0	z	790	592395
좌우반구com(CVF, UVF, BVF)_1	9	1	<?xml version="1.0"?>\n<Clock xmlns:dt="urn:schemas-microsoft-com:datatypes"><Description dt:dt="string">E-Prime Primary Realtime Clock</Description><StartTime><Timestamp dt:dt="int">0</Timestamp><DateUtc dt:dt="string">2020-10-07T05:02:33Z</DateUtc></StartTime><FrequencyChanges><FrequencyChange><Frequency dt:dt="r8">2699960000</Frequency><Timestamp dt:dt="r8">3.90399532934476E+15</Timestamp><Cur…	좌우반구com(CVF, UVF, BVF)_1-009-1	60.021	1.0.0.163	1	-582773783	Professional	2.0.10.242	2.0.10.356	10-07-2020	2020-10-07 오전 5:02:33	14:02:33	2.0.10.252	5		1	z	도박	113	1	5	NULL	NULL	NULL	NULL	NULL	NULL	KSY	List1	0		1	-1	42778	184		0	0	1	z	0	4	42962	0	z	246	43208
좌우반구com(CVF, UVF, BVF)_1	9	1	<?xml version="1.0"?>\n<Clock xmlns:dt="urn:schemas-microsoft-com:datatypes"><Description dt:dt="string">E-Prime Primary Realtime Clock</Description><StartTime><Timestamp dt:dt="int">0</Timestamp><DateUtc dt:dt="string">2020-10-07T05:02:33Z</DateUtc></StartTime><FrequencyChanges><FrequencyChange><Frequency dt:dt="r8">2699960000</Frequency><Timestamp dt:dt="r8">3.90399532934476E+15</Timestamp><Cur…	좌우반구com(CVF, UVF, BVF)_1-009-1	60.021	1.0.0.163	1	-582773783	Professional	2.0.10.242	2.0.10.356	10-07-2020	2020-10-07 오전 5:02:33	14:02:33	2.0.10.252	381		2	{/}	도휘	NULL	NULL	NULL	NULL	NULL	NULL	36	1	117	KSY4	List3	NULL	NULL	NULL	NULL	NULL	NULL	NULL	NULL	NULL	1	{/}	0	4	1174736	0	{/}	670	1175406
좌우반구com(CVF, UVF, BVF)_1	9	1	<?xml version="1.0"?>\n<Clock xmlns:dt="urn:schemas-microsoft-com:datatypes"><Description dt:dt="string">E-Prime Primary Realtime Clock</Description><StartTime><Timestamp dt:dt="int">0</Timestamp><DateUtc dt:dt="string">2020-10-07T05:02:33Z</DateUtc></StartTime><FrequencyChanges><FrequencyChange><Frequency dt:dt="r8">2699960000</Frequency><Timestamp dt:dt="r8">3.90399532934476E+15</Timestamp><Cur…	좌우반구com(CVF, UVF, BVF)_1-009-1	60.021	1.0.0.163	1	-582773783	Professional	2.0.10.242	2.0.10.356	10-07-2020	2020-10-07 오전 5:02:33	14:02:33	2.0.10.252	305		1	z	동의	NULL	NULL	NULL	NULL	NULL	NULL	62	1	41	KSY	List3	0		1	-1	958677	184		0	0	1	z	0	4	958861	0	z	587	959448
좌우반구com(CVF, UVF, BVF)_1	9	1	<?xml version="1.0"?>\n<Clock xmlns:dt="urn:schemas-microsoft-com:datatypes"><Description dt:dt="string">E-Prime Primary Realtime Clock</Description><StartTime><Timestamp dt:dt="int">0</Timestamp><DateUtc dt:dt="string">2020-10-07T05:02:33Z</DateUtc></StartTime><FrequencyChanges><FrequencyChange><Frequency dt:dt="r8">2699960000</Frequency><Timestamp dt:dt="r8">3.90399532934476E+15</Timestamp><Cur…	좌우반구com(CVF, UVF, BVF)_1-009-1	60.021	1.0.0.163	1	-582773783	Professional	2.0.10.242	2.0.10.356	10-07-2020	2020-10-07 오전 5:02:33	14:02:33	2.0.10.252	385		2	{/}	득관	NULL	NULL	NULL	NULL	NULL	NULL	48	1	121	KSY2	List3	NULL	NULL	NULL	NULL	NULL	NULL	NULL	NULL	NULL	1	{/}	0	4	1186032	0	{/}	582	1186614
좌우반구com(CVF, UVF, BVF)_1	9	1	<?xml version="1.0"?>\n<Clock xmlns:dt="urn:schemas-microsoft-com:datatypes"><Description dt:dt="string">E-Prime Primary Realtime Clock</Description><StartTime><Timestamp dt:dt="int">0</Timestamp><DateUtc dt:dt="string">2020-10-07T05:02:33Z</DateUtc></StartTime><FrequencyChanges><FrequencyChange><Frequency dt:dt="r8">2699960000</Frequency><Timestamp dt:dt="r8">3.90399532934476E+15</Timestamp><Cur…	좌우반구com(CVF, UVF, BVF)_1-009-1	60.021	1.0.0.163	1	-582773783	Professional	2.0.10.242	2.0.10.356	10-07-2020	2020-10-07 오전 5:02:33	14:02:33	2.0.10.252	230		2	{/}	득동	NULL	NULL	NULL	127	1	98	NULL	NULL	NULL	KSY3	List2	NULL	NULL	NULL	NULL	NULL	NULL	NULL	NULL	NULL	1	{/}	0	3	698684	0	{/}	529	699213
좌우반구com(CVF, UVF, BVF)_1	9	1	<?xml version="1.0"?>\n<Clock xmlns:dt="urn:schemas-microsoft-com:datatypes"><Description dt:dt="string">E-Prime Primary Realtime Clock</Description><StartTime><Timestamp dt:dt="int">0</Timestamp><DateUtc dt:dt="string">2020-10-07T05:02:33Z</DateUtc></StartTime><FrequencyChanges><FrequencyChange><Frequency dt:dt="r8">2699960000</Frequency><Timestamp dt:dt="r8">3.90399532934476E+15</Timestamp><Cur…	좌우반구com(CVF, UVF, BVF)_1-009-1	60.021	1.0.0.163	1	-582773783	Professional	2.0.10.242	2.0.10.356	10-07-2020	2020-10-07 오전 5:02:33	14:02:33	2.0.10.252	89		2	{/}	득생	101	1	89	NULL	NULL	NULL	NULL	NULL	NULL	KSY3	List1	NULL	NULL	NULL	NULL	NULL	NULL	NULL	NULL	NULL	1	{/}	0	3	271399	0	{/}	719	272118
좌우반구com(CVF, UVF, BVF)_1	9	1	<?xml version="1.0"?>\n<Clock xmlns:dt="urn:schemas-microsoft-com:datatypes"><Description dt:dt="string">E-Prime Primary Realtime Clock</Description><StartTime><Timestamp dt:dt="int">0</Timestamp><DateUtc dt:dt="string">2020-10-07T05:02:33Z</DateUtc></StartTime><FrequencyChanges><FrequencyChange><Frequency dt:dt="r8">2699960000</Frequency><Timestamp dt:dt="r8">3.90399532934476E+15</Timestamp><Cur…	좌우반구com(CVF, UVF, BVF)_1-009-1	60.021	1.0.0.163	1	-582773783	Professional	2.0.10.242	2.0.10.356	10-07-2020	2020-10-07 오전 5:02:33	14:02:33	2.0.10.252	310		2	{/}	득외	NULL	NULL	NULL	NULL	NULL	NULL	71	1	46	KSY3	List3	NULL	NULL	NULL	NULL	NULL	NULL	NULL	NULL	NULL	0	{/}	0	3	973239	0	z	953	974192
좌우반구com(CVF, UVF, BVF)_1	9	1	<?xml version="1.0"?>\n<Clock xmlns:dt="urn:schemas-microsoft-com:datatypes"><Description dt:dt="string">E-Prime Primary Realtime Clock</Description><StartTime><Timestamp dt:dt="int">0</Timestamp><DateUtc dt:dt="string">2020-10-07T05:02:33Z</DateUtc></StartTime><FrequencyChanges><FrequencyChange><Frequency dt:dt="r8">2699960000</Frequency><Timestamp dt:dt="r8">3.90399532934476E+15</Timestamp><Cur…	좌우반구com(CVF, UVF, BVF)_1-009-1	60.021	1.0.0.163	1	-582773783	Professional	2.0.10.242	2.0.10.356	10-07-2020	2020-10-07 오전 5:02:33	14:02:33	2.0.10.252	94		2	{/}	란공	50	1	94	NULL	NULL	NULL	NULL	NULL	NULL	KSY2	List1	NULL	NULL	NULL	NULL	NULL	NULL	NULL	NULL	NULL	1	{/}	0	4	286011	0	{/}	571	286582
좌우반구com(CVF, UVF, BVF)_1	9	1	<?xml version="1.0"?>\n<Clock xmlns:dt="urn:schemas-microsoft-com:datatypes"><Description dt:dt="string">E-Prime Primary Realtime Clock</Description><StartTime><Timestamp dt:dt="int">0</Timestamp><DateUtc dt:dt="string">2020-10-07T05:02:33Z</DateUtc></StartTime><FrequencyChanges><FrequencyChange><Frequency dt:dt="r8">2699960000</Frequency><Timestamp dt:dt="r8">3.90399532934476E+15</Timestamp><Cur…	좌우반구com(CVF, UVF, BVF)_1-009-1	60.021	1.0.0.163	1	-582773783	Professional	2.0.10.242	2.0.10.356	10-07-2020	2020-10-07 오전 5:02:33	14:02:33	2.0.10.252	264		2	{/}	량필	NULL	NULL	NULL	18	1	132	NULL	NULL	NULL	KSY4	List2	NULL	NULL	NULL	NULL	NULL	NULL	NULL	NULL	NULL	1	{/}	0	3	792002	0	{/}	543	792545
좌우반구com(CVF, UVF, BVF)_1	9	1	<?xml version="1.0"?>\n<Clock xmlns:dt="urn:schemas-microsoft-com:datatypes"><Description dt:dt="string">E-Prime Primary Realtime Clock</Description><StartTime><Timestamp dt:dt="int">0</Timestamp><DateUtc dt:dt="string">2020-10-07T05:02:33Z</DateUtc></StartTime><FrequencyChanges><FrequencyChange><Frequency dt:dt="r8">2699960000</Frequency><Timestamp dt:dt="r8">3.90399532934476E+15</Timestamp><Cur…	좌우반구com(CVF, UVF, BVF)_1-009-1	60.021	1.0.0.163	1	-582773783	Professional	2.0.10.242	2.0.10.356	10-07-2020	2020-10-07 오전 5:02:33	14:02:33	2.0.10.252	204		2	{/}	려제	NULL	NULL	NULL	9	1	72	NULL	NULL	NULL	KSY3	List2	NULL	NULL	NULL	NULL	NULL	NULL	NULL	NULL	NULL	1	{/}	0	4	627176	0	{/}	468	627644
좌우반구com(CVF, UVF, BVF)_1	9	1	<?xml version="1.0"?>\n<Clock xmlns:dt="urn:schemas-microsoft-com:datatypes"><Description dt:dt="string">E-Prime Primary Realtime Clock</Description><StartTime><Timestamp dt:dt="int">0</Timestamp><DateUtc dt:dt="string">2020-10-07T05:02:33Z</DateUtc></StartTime><FrequencyChanges><FrequencyChange><Frequency dt:dt="r8">2699960000</Frequency><Timestamp dt:dt="r8">3.90399532934476E+15</Timestamp><Cur…	좌우반구com(CVF, UVF, BVF)_1-009-1	60.021	1.0.0.163	1	-582773783	Professional	2.0.10.242	2.0.10.356	10-07-2020	2020-10-07 오전 5:02:33	14:02:33	2.0.10.252	242		2	{/}	려최	NULL	NULL	NULL	43	1	110	NULL	NULL	NULL	KSY	List2	0		1	-1	730806	184		0	0	1	{/}	0	4	730990	0	{/}	388	731378
좌우반구com(CVF, UVF, BVF)_1	9	1	<?xml version="1.0"?>\n<Clock xmlns:dt="urn:schemas-microsoft-com:datatypes"><Description dt:dt="string">E-Prime Primary Realtime Clock</Description><StartTime><Timestamp dt:dt="int">0</Timestamp><DateUtc dt:dt="string">2020-10-07T05:02:33Z</DateUtc></StartTime><FrequencyChanges><FrequencyChange><Frequency dt:dt="r8">2699960000</Frequency><Timestamp dt:dt="r8">3.90399532934476E+15</Timestamp><Cur…	좌우반구com(CVF, UVF, BVF)_1-009-1	60.021	1.0.0.163	1	-582773783	Professional	2.0.10.242	2.0.10.356	10-07-2020	2020-10-07 오전 5:02:33	14:02:33	2.0.10.252	152		2	{/}	려희	NULL	NULL	NULL	111	1	20	NULL	NULL	NULL	KSY	List2	0		0	-1	482026	183		0	0	1	{/}	1	3	482209	0	{/}	331	482540
좌우반구com(CVF, UVF, BVF)_1	9	1	<?xml version="1.0"?>\n<Clock xmlns:dt="urn:schemas-microsoft-com:datatypes"><Description dt:dt="string">E-Prime Primary Realtime Clock</Description><StartTime><Timestamp dt:dt="int">0</Timestamp><DateUtc dt:dt="string">2020-10-07T05:02:33Z</DateUtc></StartTime><FrequencyChanges><FrequencyChange><Frequency dt:dt="r8">2699960000</Frequency><Timestamp dt:dt="r8">3.90399532934476E+15</Timestamp><Cur…	좌우반구com(CVF, UVF, BVF)_1-009-1	60.021	1.0.0.163	1	-582773783	Professional	2.0.10.242	2.0.10.356	10-07-2020	2020-10-07 오전 5:02:33	14:02:33	2.0.10.252	190		2	{/}	력름	NULL	NULL	NULL	68	1	58	NULL	NULL	NULL	KSY4	List2	NULL	NULL	NULL	NULL	NULL	NULL	NULL	NULL	NULL	1	{/}	0	3	588922	0	{/}	489	589411
좌우반구com(CVF, UVF, BVF)_1	9	1	<?xml version="1.0"?>\n<Clock xmlns:dt="urn:schemas-microsoft-com:datatypes"><Description dt:dt="string">E-Prime Primary Realtime Clock</Description><StartTime><Timestamp dt:dt="int">0</Timestamp><DateUtc dt:dt="string">2020-10-07T05:02:33Z</DateUtc></StartTime><FrequencyChanges><FrequencyChange><Frequency dt:dt="r8">2699960000</Frequency><Timestamp dt:dt="r8">3.90399532934476E+15</Timestamp><Cur…	좌우반구com(CVF, UVF, BVF)_1-009-1	60.021	1.0.0.163	1	-582773783	Professional	2.0.10.242	2.0.10.356	10-07-2020	2020-10-07 오전 5:02:33	14:02:33	2.0.10.252	73		2	{/}	례부	118	1	73	NULL	NULL	NULL	NULL	NULL	NULL	KSY	List1	0		0	-1	226781	184		0	0	1	{/}	0	4	226965	0	{/}	570	227535
좌우반구com(CVF, UVF, BVF)_1	9	1	<?xml version="1.0"?>\n<Clock xmlns:dt="urn:schemas-microsoft-com:datatypes"><Description dt:dt="string">E-Prime Primary Realtime Clock</Description><StartTime><Timestamp dt:dt="int">0</Timestamp><DateUtc dt:dt="string">2020-10-07T05:02:33Z</DateUtc></StartTime><FrequencyChanges><FrequencyChange><Frequency dt:dt="r8">2699960000</Frequency><Timestamp dt:dt="r8">3.90399532934476E+15</Timestamp><Cur…	좌우반구com(CVF, UVF, BVF)_1-009-1	60.021	1.0.0.163	1	-582773783	Professional	2.0.10.242	2.0.10.356	10-07-2020	2020-10-07 오전 5:02:33	14:02:33	2.0.10.252	154		2	{/}	록어	NULL	NULL	NULL	39	1	22	NULL	NULL	NULL	KSY2	List2	NULL	NULL	NULL	NULL	NULL	NULL	NULL	NULL	NULL	1	{/}	0	3	487341	0	{/}	504	487845
좌우반구com(CVF, UVF, BVF)_1	9	1	<?xml version="1.0"?>\n<Clock xmlns:dt="urn:schemas-microsoft-com:datatypes"><Description dt:dt="string">E-Prime Primary Realtime Clock</Description><StartTime><Timestamp dt:dt="int">0</Timestamp><DateUtc dt:dt="string">2020-10-07T05:02:33Z</DateUtc></StartTime><FrequencyChanges><FrequencyChange><Frequency dt:dt="r8">2699960000</Frequency><Timestamp dt:dt="r8">3.90399532934476E+15</Timestamp><Cur…	좌우반구com(CVF, UVF, BVF)_1-009-1	60.021	1.0.0.163	1	-582773783	Professional	2.0.10.242	2.0.10.356	10-07-2020	2020-10-07 오전 5:02:33	14:02:33	2.0.10.252	13		2	{/}	류궤	132	1	13	NULL	NULL	NULL	NULL	NULL	NULL	KSY2	List1	NULL	NULL	NULL	NULL	NULL	NULL	NULL	NULL	NULL	1	{/}	0	3	63338	0	{/}	374	63712
좌우반구com(CVF, UVF, BVF)_1	9	1	<?xml version="1.0"?>\n<Clock xmlns:dt="urn:schemas-microsoft-com:datatypes"><Description dt:dt="string">E-Prime Primary Realtime Clock</Description><StartTime><Timestamp dt:dt="int">0</Timestamp><DateUtc dt:dt="string">2020-10-07T05:02:33Z</DateUtc></StartTime><FrequencyChanges><FrequencyChange><Frequency dt:dt="r8">2699960000</Frequency><Timestamp dt:dt="r8">3.90399532934476E+15</Timestamp><Cur…	좌우반구com(CVF, UVF, BVF)_1-009-1	60.021	1.0.0.163	1	-582773783	Professional	2.0.10.242	2.0.10.356	10-07-2020	2020-10-07 오전 5:02:33	14:02:33	2.0.10.252	339		2	{/}	류란	NULL	NULL	NULL	NULL	NULL	NULL	132	1	75	KSY4	List3	NULL	NULL	NULL	NULL	NULL	NULL	NULL	NULL	NULL	1	{/}	0	3	1055960	0	{/}	543	1056503
좌우반구com(CVF, UVF, BVF)_1	9	1	<?xml version="1.0"?>\n<Clock xmlns:dt="urn:schemas-microsoft-com:datatypes"><Description dt:dt="string">E-Prime Primary Realtime Clock</Description><StartTime><Timestamp dt:dt="int">0</Timestamp><DateUtc dt:dt="string">2020-10-07T05:02:33Z</DateUtc></StartTime><FrequencyChanges><FrequencyChange><Frequency dt:dt="r8">2699960000</Frequency><Timestamp dt:dt="r8">3.90399532934476E+15</Timestamp><Cur…	좌우반구com(CVF, UVF, BVF)_1-009-1	60.021	1.0.0.163	1	-582773783	Professional	2.0.10.242	2.0.10.356	10-07-2020	2020-10-07 오전 5:02:33	14:02:33	2.0.10.252	178		2	{/}	류포	NULL	NULL	NULL	67	1	46	NULL	NULL	NULL	KSY	List2	0		0	0	555001	183		0	0	1	{/}	0	3	555184	0	{/}	380	555564
좌우반구com(CVF, UVF, BVF)_1	9	1	<?xml version="1.0"?>\n<Clock xmlns:dt="urn:schemas-microsoft-com:datatypes"><Description dt:dt="string">E-Prime Primary Realtime Clock</Description><StartTime><Timestamp dt:dt="int">0</Timestamp><DateUtc dt:dt="string">2020-10-07T05:02:33Z</DateUtc></StartTime><FrequencyChanges><FrequencyChange><Frequency dt:dt="r8">2699960000</Frequency><Timestamp dt:dt="r8">3.90399532934476E+15</Timestamp><Cur…	좌우반구com(CVF, UVF, BVF)_1-009-1	60.021	1.0.0.163	1	-582773783	Professional	2.0.10.242	2.0.10.356	10-07-2020	2020-10-07 오전 5:02:33	14:02:33	2.0.10.252	207		2	{/}	률법	NULL	NULL	NULL	52	1	75	NULL	NULL	NULL	KSY	List2	0		1	-1	635056	184		0	0	1	{/}	0	4	635240	0	{/}	707	635947
좌우반구com(CVF, UVF, BVF)_1	9	1	<?xml version="1.0"?>\n<Clock xmlns:dt="urn:schemas-microsoft-com:datatypes"><Description dt:dt="string">E-Prime Primary Realtime Clock</Description><StartTime><Timestamp dt:dt="int">0</Timestamp><DateUtc dt:dt="string">2020-10-07T05:02:33Z</DateUtc></StartTime><FrequencyChanges><FrequencyChange><Frequency dt:dt="r8">2699960000</Frequency><Timestamp dt:dt="r8">3.90399532934476E+15</Timestamp><Cur…	좌우반구com(CVF, UVF, BVF)_1-009-1	60.021	1.0.0.163	1	-582773783	Professional	2.0.10.242	2.0.10.356	10-07-2020	2020-10-07 오전 5:02:33	14:02:33	2.0.10.252	208		2	{/}	률법	NULL	NULL	NULL	66	1	76	NULL	NULL	NULL	KSY4	List2	NULL	NULL	NULL	NULL	NULL	NULL	NULL	NULL	NULL	1	{/}	0	3	638155	0	{/}	465	638620
좌우반구com(CVF, UVF, BVF)_1	9	1	<?xml version="1.0"?>\n<Clock xmlns:dt="urn:schemas-microsoft-com:datatypes"><Description dt:dt="string">E-Prime Primary Realtime Clock</Description><StartTime><Timestamp dt:dt="int">0</Timestamp><DateUtc dt:dt="string">2020-10-07T05:02:33Z</DateUtc></StartTime><FrequencyChanges><FrequencyChange><Frequency dt:dt="r8">2699960000</Frequency><Timestamp dt:dt="r8">3.90399532934476E+15</Timestamp><Cur…	좌우반구com(CVF, UVF, BVF)_1-009-1	60.021	1.0.0.163	1	-582773783	Professional	2.0.10.242	2.0.10.356	10-07-2020	2020-10-07 오전 5:02:33	14:02:33	2.0.10.252	194		2	{/}	률시	NULL	NULL	NULL	23	1	62	NULL	NULL	NULL	KSY	List2	0		0	0	599569	183		0	0	1	{/}	0	3	599752	0	{/}	612	600364
좌우반구com(CVF, UVF, BVF)_1	9	1	<?xml version="1.0"?>\n<Clock xmlns:dt="urn:schemas-microsoft-com:datatypes"><Description dt:dt="string">E-Prime Primary Realtime Clock</Description><StartTime><Timestamp dt:dt="int">0</Timestamp><DateUtc dt:dt="string">2020-10-07T05:02:33Z</DateUtc></StartTime><FrequencyChanges><FrequencyChange><Frequency dt:dt="r8">2699960000</Frequency><Timestamp dt:dt="r8">3.90399532934476E+15</Timestamp><Cur…	좌우반구com(CVF, UVF, BVF)_1-009-1	60.021	1.0.0.163	1	-582773783	Professional	2.0.10.242	2.0.10.356	10-07-2020	2020-10-07 오전 5:02:33	14:02:33	2.0.10.252	358		2	{/}	률훈	NULL	NULL	NULL	NULL	NULL	NULL	133	1	94	KSY3	List3	NULL	NULL	NULL	NULL	NULL	NULL	NULL	NULL	NULL	1	{/}	0	3	1110358	0	{/}	617	1110975
좌우반구com(CVF, UVF, BVF)_1	9	1	<?xml version="1.0"?>\n<Clock xmlns:dt="urn:schemas-microsoft-com:datatypes"><Description dt:dt="string">E-Prime Primary Realtime Clock</Description><StartTime><Timestamp dt:dt="int">0</Timestamp><DateUtc dt:dt="string">2020-10-07T05:02:33Z</DateUtc></StartTime><FrequencyChanges><FrequencyChange><Frequency dt:dt="r8">2699960000</Frequency><Timestamp dt:dt="r8">3.90399532934476E+15</Timestamp><Cur…	좌우반구com(CVF, UVF, BVF)_1-009-1	60.021	1.0.0.163	1	-582773783	Professional	2.0.10.242	2.0.10.356	10-07-2020	2020-10-07 오전 5:02:33	14:02:33	2.0.10.252	43		2	{/}	름결	96	1	43	NULL	NULL	NULL	NULL	NULL	NULL	KSY2	List1	NULL	NULL	NULL	NULL	NULL	NULL	NULL	NULL	NULL	1	{/}	0	4	144660	0	{/}	524	145184
좌우반구com(CVF, UVF, BVF)_1	9	1	<?xml version="1.0"?>\n<Clock xmlns:dt="urn:schemas-microsoft-com:datatypes"><Description dt:dt="string">E-Prime Primary Realtime Clock</Description><StartTime><Timestamp dt:dt="int">0</Timestamp><DateUtc dt:dt="string">2020-10-07T05:02:33Z</DateUtc></StartTime><FrequencyChanges><FrequencyChange><Frequency dt:dt="r8">2699960000</Frequency><Timestamp dt:dt="r8">3.90399532934476E+15</Timestamp><Cur…	좌우반구com(CVF, UVF, BVF)_1-009-1	60.021	1.0.0.163	1	-582773783	Professional	2.0.10.242	2.0.10.356	10-07-2020	2020-10-07 오전 5:02:33	14:02:33	2.0.10.252	380		2	{/}	름무	NULL	NULL	NULL	NULL	NULL	NULL	108	1	116	KSY2	List3	NULL	NULL	NULL	NULL	NULL	NULL	NULL	NULL	NULL	1	{/}	0	4	1172087	0	{/}	439	1172526
좌우반구com(CVF, UVF, BVF)_1	9	1	<?xml version="1.0"?>\n<Clock xmlns:dt="urn:schemas-microsoft-com:datatypes"><Description dt:dt="string">E-Prime Primary Realtime Clock</Description><StartTime><Timestamp dt:dt="int">0</Timestamp><DateUtc dt:dt="string">2020-10-07T05:02:33Z</DateUtc></StartTime><FrequencyChanges><FrequencyChange><Frequency dt:dt="r8">2699960000</Frequency><Timestamp dt:dt="r8">3.90399532934476E+15</Timestamp><Cur…	좌우반구com(CVF, UVF, BVF)_1-009-1	60.021	1.0.0.163	1	-582773783	Professional	2.0.10.242	2.0.10.356	10-07-2020	2020-10-07 오전 5:02:33	14:02:33	2.0.10.252	161		2	{/}	리열	NULL	NULL	NULL	112	1	29	NULL	NULL	NULL	KSY4	List2	NULL	NULL	NULL	NULL	NULL	NULL	NULL	NULL	NULL	1	{/}	0	4	507501	0	{/}	519	508020
좌우반구com(CVF, UVF, BVF)_1	9	1	<?xml version="1.0"?>\n<Clock xmlns:dt="urn:schemas-microsoft-com:datatypes"><Description dt:dt="string">E-Prime Primary Realtime Clock</Description><StartTime><Timestamp dt:dt="int">0</Timestamp><DateUtc dt:dt="string">2020-10-07T05:02:33Z</DateUtc></StartTime><FrequencyChanges><FrequencyChange><Frequency dt:dt="r8">2699960000</Frequency><Timestamp dt:dt="r8">3.90399532934476E+15</Timestamp><Cur…	좌우반구com(CVF, UVF, BVF)_1-009-1	60.021	1.0.0.163	1	-582773783	Professional	2.0.10.242	2.0.10.356	10-07-2020	2020-10-07 오전 5:02:33	14:02:33	2.0.10.252	342		2	{/}	림밀	NULL	NULL	NULL	NULL	NULL	NULL	112	1	78	KSY	List3	0		1	-1	1065723	184		0	0	1	{/}	0	4	1065907	0	{/}	428	1066335
좌우반구com(CVF, UVF, BVF)_1	9	1	<?xml version="1.0"?>\n<Clock xmlns:dt="urn:schemas-microsoft-com:datatypes"><Description dt:dt="string">E-Prime Primary Realtime Clock</Description><StartTime><Timestamp dt:dt="int">0</Timestamp><DateUtc dt:dt="string">2020-10-07T05:02:33Z</DateUtc></StartTime><FrequencyChanges><FrequencyChange><Frequency dt:dt="r8">2699960000</Frequency><Timestamp dt:dt="r8">3.90399532934476E+15</Timestamp><Cur…	좌우반구com(CVF, UVF, BVF)_1-009-1	60.021	1.0.0.163	1	-582773783	Professional	2.0.10.242	2.0.10.356	10-07-2020	2020-10-07 오전 5:02:33	14:02:33	2.0.10.252	47		2	{/}	마요	74	1	47	NULL	NULL	NULL	NULL	NULL	NULL	KSY	List1	0		1	-1	155189	184		0	0	0	{/}	0	4	155373	0	z	586	155959
좌우반구com(CVF, UVF, BVF)_1	9	1	<?xml version="1.0"?>\n<Clock xmlns:dt="urn:schemas-microsoft-com:datatypes"><Description dt:dt="string">E-Prime Primary Realtime Clock</Description><StartTime><Timestamp dt:dt="int">0</Timestamp><DateUtc dt:dt="string">2020-10-07T05:02:33Z</DateUtc></StartTime><FrequencyChanges><FrequencyChange><Frequency dt:dt="r8">2699960000</Frequency><Timestamp dt:dt="r8">3.90399532934476E+15</Timestamp><Cur…	좌우반구com(CVF, UVF, BVF)_1-009-1	60.021	1.0.0.163	1	-582773783	Professional	2.0.10.242	2.0.10.356	10-07-2020	2020-10-07 오전 5:02:33	14:02:33	2.0.10.252	125		2	{/}	망습	24	1	125	NULL	NULL	NULL	NULL	NULL	NULL	KSY3	List1	NULL	NULL	NULL	NULL	NULL	NULL	NULL	NULL	NULL	1	{/}	0	3	373297	0	{/}	724	374021
좌우반구com(CVF, UVF, BVF)_1	9	1	<?xml version="1.0"?>\n<Clock xmlns:dt="urn:schemas-microsoft-com:datatypes"><Description dt:dt="string">E-Prime Primary Realtime Clock</Description><StartTime><Timestamp dt:dt="int">0</Timestamp><DateUtc dt:dt="string">2020-10-07T05:02:33Z</DateUtc></StartTime><FrequencyChanges><FrequencyChange><Frequency dt:dt="r8">2699960000</Frequency><Timestamp dt:dt="r8">3.90399532934476E+15</Timestamp><Cur…	좌우반구com(CVF, UVF, BVF)_1-009-1	60.021	1.0.0.163	1	-582773783	Professional	2.0.10.242	2.0.10.356	10-07-2020	2020-10-07 오전 5:02:33	14:02:33	2.0.10.252	212		1	z	망신	NULL	NULL	NULL	129	1	80	NULL	NULL	NULL	KSY	List2	0		0	-1	648668	183		0	0	1	z	1	3	648851	0	z	633	649484
좌우반구com(CVF, UVF, BVF)_1	9	1	<?xml version="1.0"?>\n<Clock xmlns:dt="urn:schemas-microsoft-com:datatypes"><Description dt:dt="string">E-Prime Primary Realtime Clock</Description><StartTime><Timestamp dt:dt="int">0</Timestamp><DateUtc dt:dt="string">2020-10-07T05:02:33Z</DateUtc></StartTime><FrequencyChanges><FrequencyChange><Frequency dt:dt="r8">2699960000</Frequency><Timestamp dt:dt="r8">3.90399532934476E+15</Timestamp><Cur…	좌우반구com(CVF, UVF, BVF)_1-009-1	60.021	1.0.0.163	1	-582773783	Professional	2.0.10.242	2.0.10.356	10-07-2020	2020-10-07 오전 5:02:33	14:02:33	2.0.10.252	168		1	z	매력	NULL	NULL	NULL	76	1	36	NULL	NULL	NULL	KSY	List2	0		0	0	526944	183		0	0	1	z	0	3	527127	0	z	493	527620
좌우반구com(CVF, UVF, BVF)_1	9	1	<?xml version="1.0"?>\n<Clock xmlns:dt="urn:schemas-microsoft-com:datatypes"><Description dt:dt="string">E-Prime Primary Realtime Clock</Description><StartTime><Timestamp dt:dt="int">0</Timestamp><DateUtc dt:dt="string">2020-10-07T05:02:33Z</DateUtc></StartTime><FrequencyChanges><FrequencyChange><Frequency dt:dt="r8">2699960000</Frequency><Timestamp dt:dt="r8">3.90399532934476E+15</Timestamp><Cur…	좌우반구com(CVF, UVF, BVF)_1-009-1	60.021	1.0.0.163	1	-582773783	Professional	2.0.10.242	2.0.10.356	10-07-2020	2020-10-07 오전 5:02:33	14:02:33	2.0.10.252	228		2	{/}	매소	NULL	NULL	NULL	109	1	96	NULL	NULL	NULL	KSY3	List2	NULL	NULL	NULL	NULL	NULL	NULL	NULL	NULL	NULL	1	{/}	1	3	693069	0	{/}	709	693778
좌우반구com(CVF, UVF, BVF)_1	9	1	<?xml version="1.0"?>\n<Clock xmlns:dt="urn:schemas-microsoft-com:datatypes"><Description dt:dt="string">E-Prime Primary Realtime Clock</Description><StartTime><Timestamp dt:dt="int">0</Timestamp><DateUtc dt:dt="string">2020-10-07T05:02:33Z</DateUtc></StartTime><FrequencyChanges><FrequencyChange><Frequency dt:dt="r8">2699960000</Frequency><Timestamp dt:dt="r8">3.90399532934476E+15</Timestamp><Cur…	좌우반구com(CVF, UVF, BVF)_1-009-1	60.021	1.0.0.163	1	-582773783	Professional	2.0.10.242	2.0.10.356	10-07-2020	2020-10-07 오전 5:02:33	14:02:33	2.0.10.252	104		1	z	모습	6	1	104	NULL	NULL	NULL	NULL	NULL	NULL	KSY	List1	0		0	0	315051	183		0	0	1	z	0	3	315234	0	z	604	315838
좌우반구com(CVF, UVF, BVF)_1	9	1	<?xml version="1.0"?>\n<Clock xmlns:dt="urn:schemas-microsoft-com:datatypes"><Description dt:dt="string">E-Prime Primary Realtime Clock</Description><StartTime><Timestamp dt:dt="int">0</Timestamp><DateUtc dt:dt="string">2020-10-07T05:02:33Z</DateUtc></StartTime><FrequencyChanges><FrequencyChange><Frequency dt:dt="r8">2699960000</Frequency><Timestamp dt:dt="r8">3.90399532934476E+15</Timestamp><Cur…	좌우반구com(CVF, UVF, BVF)_1-009-1	60.021	1.0.0.163	1	-582773783	Professional	2.0.10.242	2.0.10.356	10-07-2020	2020-10-07 오전 5:02:33	14:02:33	2.0.10.252	177		1	z	모형	NULL	NULL	NULL	19	1	45	NULL	NULL	NULL	KSY2	List2	NULL	NULL	NULL	NULL	NULL	NULL	NULL	NULL	NULL	1	z	1	3	552218	0	z	770	552988
좌우반구com(CVF, UVF, BVF)_1	9	1	<?xml version="1.0"?>\n<Clock xmlns:dt="urn:schemas-microsoft-com:datatypes"><Description dt:dt="string">E-Prime Primary Realtime Clock</Description><StartTime><Timestamp dt:dt="int">0</Timestamp><DateUtc dt:dt="string">2020-10-07T05:02:33Z</DateUtc></StartTime><FrequencyChanges><FrequencyChange><Frequency dt:dt="r8">2699960000</Frequency><Timestamp dt:dt="r8">3.90399532934476E+15</Timestamp><Cur…	좌우반구com(CVF, UVF, BVF)_1-009-1	60.021	1.0.0.163	1	-582773783	Professional	2.0.10.242	2.0.10.356	10-07-2020	2020-10-07 오전 5:02:33	14:02:33	2.0.10.252	66		2	{/}	목력	89	1	66	NULL	NULL	NULL	NULL	NULL	NULL	KSY2	List1	NULL	NULL	NULL	NULL	NULL	NULL	NULL	NULL	NULL	1	{/}	0	3	207638	0	{/}	649	208287
좌우반구com(CVF, UVF, BVF)_1	9	1	<?xml version="1.0"?>\n<Clock xmlns:dt="urn:schemas-microsoft-com:datatypes"><Description dt:dt="string">E-Prime Primary Realtime Clock</Description><StartTime><Timestamp dt:dt="int">0</Timestamp><DateUtc dt:dt="string">2020-10-07T05:02:33Z</DateUtc></StartTime><FrequencyChanges><FrequencyChange><Frequency dt:dt="r8">2699960000</Frequency><Timestamp dt:dt="r8">3.90399532934476E+15</Timestamp><Cur…	좌우반구com(CVF, UVF, BVF)_1-009-1	60.021	1.0.0.163	1	-582773783	Professional	2.0.10.242	2.0.10.356	10-07-2020	2020-10-07 오전 5:02:33	14:02:33	2.0.10.252	53		1	z	목록	88	1	53	NULL	NULL	NULL	NULL	NULL	NULL	KSY2	List1	NULL	NULL	NULL	NULL	NULL	NULL	NULL	NULL	NULL	1	z	0	3	171667	0	z	452	172119
좌우반구com(CVF, UVF, BVF)_1	9	1	<?xml version="1.0"?>\n<Clock xmlns:dt="urn:schemas-microsoft-com:datatypes"><Description dt:dt="string">E-Prime Primary Realtime Clock</Description><StartTime><Timestamp dt:dt="int">0</Timestamp><DateUtc dt:dt="string">2020-10-07T05:02:33Z</DateUtc></StartTime><FrequencyChanges><FrequencyChange><Frequency dt:dt="r8">2699960000</Frequency><Timestamp dt:dt="r8">3.90399532934476E+15</Timestamp><Cur…	좌우반구com(CVF, UVF, BVF)_1-009-1	60.021	1.0.0.163	1	-582773783	Professional	2.0.10.242	2.0.10.356	10-07-2020	2020-10-07 오전 5:02:33	14:02:33	2.0.10.252	300		1	z	목적	NULL	NULL	NULL	NULL	NULL	NULL	82	1	36	KSY2	List3	NULL	NULL	NULL	NULL	NULL	NULL	NULL	NULL	NULL	1	z	0	3	945415	0	z	505	945920
좌우반구com(CVF, UVF, BVF)_1	9	1	<?xml version="1.0"?>\n<Clock xmlns:dt="urn:schemas-microsoft-com:datatypes"><Description dt:dt="string">E-Prime Primary Realtime Clock</Description><StartTime><Timestamp dt:dt="int">0</Timestamp><DateUtc dt:dt="string">2020-10-07T05:02:33Z</DateUtc></StartTime><FrequencyChanges><FrequencyChange><Frequency dt:dt="r8">2699960000</Frequency><Timestamp dt:dt="r8">3.90399532934476E+15</Timestamp><Cur…	좌우반구com(CVF, UVF, BVF)_1-009-1	60.021	1.0.0.163	1	-582773783	Professional	2.0.10.242	2.0.10.356	10-07-2020	2020-10-07 오전 5:02:33	14:02:33	2.0.10.252	38		2	{/}	목퇴	130	1	38	NULL	NULL	NULL	NULL	NULL	NULL	KSY	List1	0		0	-1	130731	184		0	0	1	{/}	0	4	130915	0	{/}	422	131337
좌우반구com(CVF, UVF, BVF)_1	9	1	<?xml version="1.0"?>\n<Clock xmlns:dt="urn:schemas-microsoft-com:datatypes"><Description dt:dt="string">E-Prime Primary Realtime Clock</Description><StartTime><Timestamp dt:dt="int">0</Timestamp><DateUtc dt:dt="string">2020-10-07T05:02:33Z</DateUtc></StartTime><FrequencyChanges><FrequencyChange><Frequency dt:dt="r8">2699960000</Frequency><Timestamp dt:dt="r8">3.90399532934476E+15</Timestamp><Cur…	좌우반구com(CVF, UVF, BVF)_1-009-1	60.021	1.0.0.163	1	-582773783	Professional	2.0.10.242	2.0.10.356	10-07-2020	2020-10-07 오전 5:02:33	14:02:33	2.0.10.252	225		2	{/}	무록	NULL	NULL	NULL	107	1	93	NULL	NULL	NULL	KSY3	List2	NULL	NULL	NULL	NULL	NULL	NULL	NULL	NULL	NULL	1	{/}	0	3	684639	0	{/}	502	685141
좌우반구com(CVF, UVF, BVF)_1	9	1	<?xml version="1.0"?>\n<Clock xmlns:dt="urn:schemas-microsoft-com:datatypes"><Description dt:dt="string">E-Prime Primary Realtime Clock</Description><StartTime><Timestamp dt:dt="int">0</Timestamp><DateUtc dt:dt="string">2020-10-07T05:02:33Z</DateUtc></StartTime><FrequencyChanges><FrequencyChange><Frequency dt:dt="r8">2699960000</Frequency><Timestamp dt:dt="r8">3.90399532934476E+15</Timestamp><Cur…	좌우반구com(CVF, UVF, BVF)_1-009-1	60.021	1.0.0.163	1	-582773783	Professional	2.0.10.242	2.0.10.356	10-07-2020	2020-10-07 오전 5:02:33	14:02:33	2.0.10.252	149		1	z	무엇	NULL	NULL	NULL	71	1	17	NULL	NULL	NULL	KSY2	List2	NULL	NULL	NULL	NULL	NULL	NULL	NULL	NULL	NULL	1	z	1	3	473995	0	z	577	474572
좌우반구com(CVF, UVF, BVF)_1	9	1	<?xml version="1.0"?>\n<Clock xmlns:dt="urn:schemas-microsoft-com:datatypes"><Description dt:dt="string">E-Prime Primary Realtime Clock</Description><StartTime><Timestamp dt:dt="int">0</Timestamp><DateUtc dt:dt="string">2020-10-07T05:02:33Z</DateUtc></StartTime><FrequencyChanges><FrequencyChange><Frequency dt:dt="r8">2699960000</Frequency><Timestamp dt:dt="r8">3.90399532934476E+15</Timestamp><Cur…	좌우반구com(CVF, UVF, BVF)_1-009-1	60.021	1.0.0.163	1	-582773783	Professional	2.0.10.242	2.0.10.356	10-07-2020	2020-10-07 오전 5:02:33	14:02:33	2.0.10.252	306		1	z	무형	NULL	NULL	NULL	NULL	NULL	NULL	68	1	42	KSY2	List3	NULL	NULL	NULL	NULL	NULL	NULL	NULL	NULL	NULL	0	z	0	4	961660	0	{/}	628	962288
좌우반구com(CVF, UVF, BVF)_1	9	1	<?xml version="1.0"?>\n<Clock xmlns:dt="urn:schemas-microsoft-com:datatypes"><Description dt:dt="string">E-Prime Primary Realtime Clock</Description><StartTime><Timestamp dt:dt="int">0</Timestamp><DateUtc dt:dt="string">2020-10-07T05:02:33Z</DateUtc></StartTime><FrequencyChanges><FrequencyChange><Frequency dt:dt="r8">2699960000</Frequency><Timestamp dt:dt="r8">3.90399532934476E+15</Timestamp><Cur…	좌우반구com(CVF, UVF, BVF)_1-009-1	60.021	1.0.0.163	1	-582773783	Professional	2.0.10.242	2.0.10.356	10-07-2020	2020-10-07 오전 5:02:33	14:02:33	2.0.10.252	394		1	z	물건	NULL	NULL	NULL	NULL	NULL	NULL	111	1	130	KSY2	List3	NULL	NULL	NULL	NULL	NULL	NULL	NULL	NULL	NULL	1	z	0	3	1211073	0	z	389	1211462
좌우반구com(CVF, UVF, BVF)_1	9	1	<?xml version="1.0"?>\n<Clock xmlns:dt="urn:schemas-microsoft-com:datatypes"><Description dt:dt="string">E-Prime Primary Realtime Clock</Description><StartTime><Timestamp dt:dt="int">0</Timestamp><DateUtc dt:dt="string">2020-10-07T05:02:33Z</DateUtc></StartTime><FrequencyChanges><FrequencyChange><Frequency dt:dt="r8">2699960000</Frequency><Timestamp dt:dt="r8">3.90399532934476E+15</Timestamp><Cur…	좌우반구com(CVF, UVF, BVF)_1-009-1	60.021	1.0.0.163	1	-582773783	Professional	2.0.10.242	2.0.10.356	10-07-2020	2020-10-07 오전 5:02:33	14:02:33	2.0.10.252	19		2	{/}	미략	83	1	19	NULL	NULL	NULL	NULL	NULL	NULL	KSY3	List1	NULL	NULL	NULL	NULL	NULL	NULL	NULL	NULL	NULL	0	{/}	1	3	79282	0	z	526	79808
좌우반구com(CVF, UVF, BVF)_1	9	1	<?xml version="1.0"?>\n<Clock xmlns:dt="urn:schemas-microsoft-com:datatypes"><Description dt:dt="string">E-Prime Primary Realtime Clock</Description><StartTime><Timestamp dt:dt="int">0</Timestamp><DateUtc dt:dt="string">2020-10-07T05:02:33Z</DateUtc></StartTime><FrequencyChanges><FrequencyChange><Frequency dt:dt="r8">2699960000</Frequency><Timestamp dt:dt="r8">3.90399532934476E+15</Timestamp><Cur…	좌우반구com(CVF, UVF, BVF)_1-009-1	60.021	1.0.0.163	1	-582773783	Professional	2.0.10.242	2.0.10.356	10-07-2020	2020-10-07 오전 5:02:33	14:02:33	2.0.10.252	162		1	z	밀수	NULL	NULL	NULL	30	1	30	NULL	NULL	NULL	KSY2	List2	NULL	NULL	NULL	NULL	NULL	NULL	NULL	NULL	NULL	1	z	0	3	510216	0	z	740	510956
좌우반구com(CVF, UVF, BVF)_1	9	1	<?xml version="1.0"?>\n<Clock xmlns:dt="urn:schemas-microsoft-com:datatypes"><Description dt:dt="string">E-Prime Primary Realtime Clock</Description><StartTime><Timestamp dt:dt="int">0</Timestamp><DateUtc dt:dt="string">2020-10-07T05:02:33Z</DateUtc></StartTime><FrequencyChanges><FrequencyChange><Frequency dt:dt="r8">2699960000</Frequency><Timestamp dt:dt="r8">3.90399532934476E+15</Timestamp><Cur…	좌우반구com(CVF, UVF, BVF)_1-009-1	60.021	1.0.0.163	1	-582773783	Professional	2.0.10.242	2.0.10.356	10-07-2020	2020-10-07 오전 5:02:33	14:02:33	2.0.10.252	357		2	{/}	밀헤	NULL	NULL	NULL	NULL	NULL	NULL	90	1	93	KSY2	List3	NULL	NULL	NULL	NULL	NULL	NULL	NULL	NULL	NULL	1	{/}	0	4	1107576	0	{/}	575	1108151
좌우반구com(CVF, UVF, BVF)_1	9	1	<?xml version="1.0"?>\n<Clock xmlns:dt="urn:schemas-microsoft-com:datatypes"><Description dt:dt="string">E-Prime Primary Realtime Clock</Description><StartTime><Timestamp dt:dt="int">0</Timestamp><DateUtc dt:dt="string">2020-10-07T05:02:33Z</DateUtc></StartTime><FrequencyChanges><FrequencyChange><Frequency dt:dt="r8">2699960000</Frequency><Timestamp dt:dt="r8">3.90399532934476E+15</Timestamp><Cur…	좌우반구com(CVF, UVF, BVF)_1-009-1	60.021	1.0.0.163	1	-582773783	Professional	2.0.10.242	2.0.10.356	10-07-2020	2020-10-07 오전 5:02:33	14:02:33	2.0.10.252	12		2	{/}	박낌	109	1	12	NULL	NULL	NULL	NULL	NULL	NULL	KSY4	List1	NULL	NULL	NULL	NULL	NULL	NULL	NULL	NULL	NULL	1	{/}	0	3	60739	0	{/}	397	61136
좌우반구com(CVF, UVF, BVF)_1	9	1	<?xml version="1.0"?>\n<Clock xmlns:dt="urn:schemas-microsoft-com:datatypes"><Description dt:dt="string">E-Prime Primary Realtime Clock</Description><StartTime><Timestamp dt:dt="int">0</Timestamp><DateUtc dt:dt="string">2020-10-07T05:02:33Z</DateUtc></StartTime><FrequencyChanges><FrequencyChange><Frequency dt:dt="r8">2699960000</Frequency><Timestamp dt:dt="r8">3.90399532934476E+15</Timestamp><Cur…	좌우반구com(CVF, UVF, BVF)_1-009-1	60.021	1.0.0.163	1	-582773783	Professional	2.0.10.242	2.0.10.356	10-07-2020	2020-10-07 오전 5:02:33	14:02:33	2.0.10.252	27		1	z	반응	79	1	27	NULL	NULL	NULL	NULL	NULL	NULL	KSY2	List1	NULL	NULL	NULL	NULL	NULL	NULL	NULL	NULL	NULL	1	z	0	3	100325	0	z	523	100848
좌우반구com(CVF, UVF, BVF)_1	9	1	<?xml version="1.0"?>\n<Clock xmlns:dt="urn:schemas-microsoft-com:datatypes"><Description dt:dt="string">E-Prime Primary Realtime Clock</Description><StartTime><Timestamp dt:dt="int">0</Timestamp><DateUtc dt:dt="string">2020-10-07T05:02:33Z</DateUtc></StartTime><FrequencyChanges><FrequencyChange><Frequency dt:dt="r8">2699960000</Frequency><Timestamp dt:dt="r8">3.90399532934476E+15</Timestamp><Cur…	좌우반구com(CVF, UVF, BVF)_1-009-1	60.021	1.0.0.163	1	-582773783	Professional	2.0.10.242	2.0.10.356	10-07-2020	2020-10-07 오전 5:02:33	14:02:33	2.0.10.252	371		1	z	발길	NULL	NULL	NULL	NULL	NULL	NULL	41	1	107	KSY2	List3	NULL	NULL	NULL	NULL	NULL	NULL	NULL	NULL	NULL	1	z	1	3	1147228	0	z	571	1147799
좌우반구com(CVF, UVF, BVF)_1	9	1	<?xml version="1.0"?>\n<Clock xmlns:dt="urn:schemas-microsoft-com:datatypes"><Description dt:dt="string">E-Prime Primary Realtime Clock</Description><StartTime><Timestamp dt:dt="int">0</Timestamp><DateUtc dt:dt="string">2020-10-07T05:02:33Z</DateUtc></StartTime><FrequencyChanges><FrequencyChange><Frequency dt:dt="r8">2699960000</Frequency><Timestamp dt:dt="r8">3.90399532934476E+15</Timestamp><Cur…	좌우반구com(CVF, UVF, BVF)_1-009-1	60.021	1.0.0.163	1	-582773783	Professional	2.0.10.242	2.0.10.356	10-07-2020	2020-10-07 오전 5:02:33	14:02:33	2.0.10.252	9		2	{/}	발보	103	1	9	NULL	NULL	NULL	NULL	NULL	NULL	KSY	List1	0		1	-1	52708	184		0	0	1	{/}	0	4	52892	0	{/}	285	53177
좌우반구com(CVF, UVF, BVF)_1	9	1	<?xml version="1.0"?>\n<Clock xmlns:dt="urn:schemas-microsoft-com:datatypes"><Description dt:dt="string">E-Prime Primary Realtime Clock</Description><StartTime><Timestamp dt:dt="int">0</Timestamp><DateUtc dt:dt="string">2020-10-07T05:02:33Z</DateUtc></StartTime><FrequencyChanges><FrequencyChange><Frequency dt:dt="r8">2699960000</Frequency><Timestamp dt:dt="r8">3.90399532934476E+15</Timestamp><Cur…	좌우반구com(CVF, UVF, BVF)_1-009-1	60.021	1.0.0.163	1	-582773783	Professional	2.0.10.242	2.0.10.356	10-07-2020	2020-10-07 오전 5:02:33	14:02:33	2.0.10.252	275		2	{/}	발횟	NULL	NULL	NULL	NULL	NULL	NULL	119	1	11	KSY3	List3	NULL	NULL	NULL	NULL	NULL	NULL	NULL	NULL	NULL	1	{/}	0	4	876273	0	{/}	448	876721
좌우반구com(CVF, UVF, BVF)_1	9	1	<?xml version="1.0"?>\n<Clock xmlns:dt="urn:schemas-microsoft-com:datatypes"><Description dt:dt="string">E-Prime Primary Realtime Clock</Description><StartTime><Timestamp dt:dt="int">0</Timestamp><DateUtc dt:dt="string">2020-10-07T05:02:33Z</DateUtc></StartTime><FrequencyChanges><FrequencyChange><Frequency dt:dt="r8">2699960000</Frequency><Timestamp dt:dt="r8">3.90399532934476E+15</Timestamp><Cur…	좌우반구com(CVF, UVF, BVF)_1-009-1	60.021	1.0.0.163	1	-582773783	Professional	2.0.10.242	2.0.10.356	10-07-2020	2020-10-07 오전 5:02:33	14:02:33	2.0.10.252	351		1	z	방법	NULL	NULL	NULL	NULL	NULL	NULL	105	1	87	KSY2	List3	NULL	NULL	NULL	NULL	NULL	NULL	NULL	NULL	NULL	1	z	1	3	1090731	0	z	556	1091287
좌우반구com(CVF, UVF, BVF)_1	9	1	<?xml version="1.0"?>\n<Clock xmlns:dt="urn:schemas-microsoft-com:datatypes"><Description dt:dt="string">E-Prime Primary Realtime Clock</Description><StartTime><Timestamp dt:dt="int">0</Timestamp><DateUtc dt:dt="string">2020-10-07T05:02:33Z</DateUtc></StartTime><FrequencyChanges><FrequencyChange><Frequency dt:dt="r8">2699960000</Frequency><Timestamp dt:dt="r8">3.90399532934476E+15</Timestamp><Cur…	좌우반구com(CVF, UVF, BVF)_1-009-1	60.021	1.0.0.163	1	-582773783	Professional	2.0.10.242	2.0.10.356	10-07-2020	2020-10-07 오전 5:02:33	14:02:33	2.0.10.252	320		2	{/}	배심	NULL	NULL	NULL	NULL	NULL	NULL	57	1	56	KSY	List3	0		0	-1	1001912	184		0	0	0	{/}	0	4	1002096	0	z	519	1002615
좌우반구com(CVF, UVF, BVF)_1	9	1	<?xml version="1.0"?>\n<Clock xmlns:dt="urn:schemas-microsoft-com:datatypes"><Description dt:dt="string">E-Prime Primary Realtime Clock</Description><StartTime><Timestamp dt:dt="int">0</Timestamp><DateUtc dt:dt="string">2020-10-07T05:02:33Z</DateUtc></StartTime><FrequencyChanges><FrequencyChange><Frequency dt:dt="r8">2699960000</Frequency><Timestamp dt:dt="r8">3.90399532934476E+15</Timestamp><Cur…	좌우반구com(CVF, UVF, BVF)_1-009-1	60.021	1.0.0.163	1	-582773783	Professional	2.0.10.242	2.0.10.356	10-07-2020	2020-10-07 오전 5:02:33	14:02:33	2.0.10.252	143		2	{/}	버구	NULL	NULL	NULL	24	1	11	NULL	NULL	NULL	KSY2	List2	NULL	NULL	NULL	NULL	NULL	NULL	NULL	NULL	NULL	1	{/}	0	3	457601	0	{/}	467	458068
좌우반구com(CVF, UVF, BVF)_1	9	1	<?xml version="1.0"?>\n<Clock xmlns:dt="urn:schemas-microsoft-com:datatypes"><Description dt:dt="string">E-Prime Primary Realtime Clock</Description><StartTime><Timestamp dt:dt="int">0</Timestamp><DateUtc dt:dt="string">2020-10-07T05:02:33Z</DateUtc></StartTime><FrequencyChanges><FrequencyChange><Frequency dt:dt="r8">2699960000</Frequency><Timestamp dt:dt="r8">3.90399532934476E+15</Timestamp><Cur…	좌우반구com(CVF, UVF, BVF)_1-009-1	60.021	1.0.0.163	1	-582773783	Professional	2.0.10.242	2.0.10.356	10-07-2020	2020-10-07 오전 5:02:33	14:02:33	2.0.10.252	203		1	z	버스	NULL	NULL	NULL	106	1	71	NULL	NULL	NULL	KSY2	List2	NULL	NULL	NULL	NULL	NULL	NULL	NULL	NULL	NULL	1	z	0	3	624610	0	z	361	624971
좌우반구com(CVF, UVF, BVF)_1	9	1	<?xml version="1.0"?>\n<Clock xmlns:dt="urn:schemas-microsoft-com:datatypes"><Description dt:dt="string">E-Prime Primary Realtime Clock</Description><StartTime><Timestamp dt:dt="int">0</Timestamp><DateUtc dt:dt="string">2020-10-07T05:02:33Z</DateUtc></StartTime><FrequencyChanges><FrequencyChange><Frequency dt:dt="r8">2699960000</Frequency><Timestamp dt:dt="r8">3.90399532934476E+15</Timestamp><Cur…	좌우반구com(CVF, UVF, BVF)_1-009-1	60.021	1.0.0.163	1	-582773783	Professional	2.0.10.242	2.0.10.356	10-07-2020	2020-10-07 오전 5:02:33	14:02:33	2.0.10.252	8		2	{/}	버현	7	1	8	NULL	NULL	NULL	NULL	NULL	NULL	KSY	List1	0		0	-1	50209	183		0	0	1	{/}	1	3	50392	0	{/}	306	50698
좌우반구com(CVF, UVF, BVF)_1	9	1	<?xml version="1.0"?>\n<Clock xmlns:dt="urn:schemas-microsoft-com:datatypes"><Description dt:dt="string">E-Prime Primary Realtime Clock</Description><StartTime><Timestamp dt:dt="int">0</Timestamp><DateUtc dt:dt="string">2020-10-07T05:02:33Z</DateUtc></StartTime><FrequencyChanges><FrequencyChange><Frequency dt:dt="r8">2699960000</Frequency><Timestamp dt:dt="r8">3.90399532934476E+15</Timestamp><Cur…	좌우반구com(CVF, UVF, BVF)_1-009-1	60.021	1.0.0.163	1	-582773783	Professional	2.0.10.242	2.0.10.356	10-07-2020	2020-10-07 오전 5:02:33	14:02:33	2.0.10.252	312		2	{/}	법낌	NULL	NULL	NULL	NULL	NULL	NULL	134	1	48	KSY2	List3	NULL	NULL	NULL	NULL	NULL	NULL	NULL	NULL	NULL	1	{/}	0	3	979070	0	{/}	778	979848
좌우반구com(CVF, UVF, BVF)_1	9	1	<?xml version="1.0"?>\n<Clock xmlns:dt="urn:schemas-microsoft-com:datatypes"><Description dt:dt="string">E-Prime Primary Realtime Clock</Description><StartTime><Timestamp dt:dt="int">0</Timestamp><DateUtc dt:dt="string">2020-10-07T05:02:33Z</DateUtc></StartTime><FrequencyChanges><FrequencyChange><Frequency dt:dt="r8">2699960000</Frequency><Timestamp dt:dt="r8">3.90399532934476E+15</Timestamp><Cur…	좌우반구com(CVF, UVF, BVF)_1-009-1	60.021	1.0.0.163	1	-582773783	Professional	2.0.10.242	2.0.10.356	10-07-2020	2020-10-07 오전 5:02:33	14:02:33	2.0.10.252	97		1	z	별개	64	1	97	NULL	NULL	NULL	NULL	NULL	NULL	KSY2	List1	NULL	NULL	NULL	NULL	NULL	NULL	NULL	NULL	NULL	1	z	0	3	294741	0	z	857	295598
좌우반구com(CVF, UVF, BVF)_1	9	1	<?xml version="1.0"?>\n<Clock xmlns:dt="urn:schemas-microsoft-com:datatypes"><Description dt:dt="string">E-Prime Primary Realtime Clock</Description><StartTime><Timestamp dt:dt="int">0</Timestamp><DateUtc dt:dt="string">2020-10-07T05:02:33Z</DateUtc></StartTime><FrequencyChanges><FrequencyChange><Frequency dt:dt="r8">2699960000</Frequency><Timestamp dt:dt="r8">3.90399532934476E+15</Timestamp><Cur…	좌우반구com(CVF, UVF, BVF)_1-009-1	60.021	1.0.0.163	1	-582773783	Professional	2.0.10.242	2.0.10.356	10-07-2020	2020-10-07 오전 5:02:33	14:02:33	2.0.10.252	362		1	z	별미	NULL	NULL	NULL	NULL	NULL	NULL	8	1	98	KSY2	List3	NULL	NULL	NULL	NULL	NULL	NULL	NULL	NULL	NULL	1	z	0	3	1121904	0	z	719	1122623
좌우반구com(CVF, UVF, BVF)_1	9	1	<?xml version="1.0"?>\n<Clock xmlns:dt="urn:schemas-microsoft-com:datatypes"><Description dt:dt="string">E-Prime Primary Realtime Clock</Description><StartTime><Timestamp dt:dt="int">0</Timestamp><DateUtc dt:dt="string">2020-10-07T05:02:33Z</DateUtc></StartTime><FrequencyChanges><FrequencyChange><Frequency dt:dt="r8">2699960000</Frequency><Timestamp dt:dt="r8">3.90399532934476E+15</Timestamp><Cur…	좌우반구com(CVF, UVF, BVF)_1-009-1	60.021	1.0.0.163	1	-582773783	Professional	2.0.10.242	2.0.10.356	10-07-2020	2020-10-07 오전 5:02:33	14:02:33	2.0.10.252	336		1	z	보고	NULL	NULL	NULL	NULL	NULL	NULL	88	1	72	KSY2	List3	NULL	NULL	NULL	NULL	NULL	NULL	NULL	NULL	NULL	1	z	0	3	1047663	0	z	456	1048119
좌우반구com(CVF, UVF, BVF)_1	9	1	<?xml version="1.0"?>\n<Clock xmlns:dt="urn:schemas-microsoft-com:datatypes"><Description dt:dt="string">E-Prime Primary Realtime Clock</Description><StartTime><Timestamp dt:dt="int">0</Timestamp><DateUtc dt:dt="string">2020-10-07T05:02:33Z</DateUtc></StartTime><FrequencyChanges><FrequencyChange><Frequency dt:dt="r8">2699960000</Frequency><Timestamp dt:dt="r8">3.90399532934476E+15</Timestamp><Cur…	좌우반구com(CVF, UVF, BVF)_1-009-1	60.021	1.0.0.163	1	-582773783	Professional	2.0.10.242	2.0.10.356	10-07-2020	2020-10-07 오전 5:02:33	14:02:33	2.0.10.252	375		1	z	본인	NULL	NULL	NULL	NULL	NULL	NULL	96	1	111	KSY2	List3	NULL	NULL	NULL	NULL	NULL	NULL	NULL	NULL	NULL	1	z	0	3	1158141	0	z	497	1158638
좌우반구com(CVF, UVF, BVF)_1	9	1	<?xml version="1.0"?>\n<Clock xmlns:dt="urn:schemas-microsoft-com:datatypes"><Description dt:dt="string">E-Prime Primary Realtime Clock</Description><StartTime><Timestamp dt:dt="int">0</Timestamp><DateUtc dt:dt="string">2020-10-07T05:02:33Z</DateUtc></StartTime><FrequencyChanges><FrequencyChange><Frequency dt:dt="r8">2699960000</Frequency><Timestamp dt:dt="r8">3.90399532934476E+15</Timestamp><Cur…	좌우반구com(CVF, UVF, BVF)_1-009-1	60.021	1.0.0.163	1	-582773783	Professional	2.0.10.242	2.0.10.356	10-07-2020	2020-10-07 오전 5:02:33	14:02:33	2.0.10.252	108		2	{/}	본중	9	1	108	NULL	NULL	NULL	NULL	NULL	NULL	KSY	List1	0		1	-1	326213	184		0	0	1	{/}	0	4	326397	0	{/}	665	327062
좌우반구com(CVF, UVF, BVF)_1	9	1	<?xml version="1.0"?>\n<Clock xmlns:dt="urn:schemas-microsoft-com:datatypes"><Description dt:dt="string">E-Prime Primary Realtime Clock</Description><StartTime><Timestamp dt:dt="int">0</Timestamp><DateUtc dt:dt="string">2020-10-07T05:02:33Z</DateUtc></StartTime><FrequencyChanges><FrequencyChange><Frequency dt:dt="r8">2699960000</Frequency><Timestamp dt:dt="r8">3.90399532934476E+15</Timestamp><Cur…	좌우반구com(CVF, UVF, BVF)_1-009-1	60.021	1.0.0.163	1	-582773783	Professional	2.0.10.242	2.0.10.356	10-07-2020	2020-10-07 오전 5:02:33	14:02:33	2.0.10.252	353		1	z	봉사	NULL	NULL	NULL	NULL	NULL	NULL	135	1	89	KSY2	List3	NULL	NULL	NULL	NULL	NULL	NULL	NULL	NULL	NULL	1	z	1	3	1096529	0	z	446	1096975
좌우반구com(CVF, UVF, BVF)_1	9	1	<?xml version="1.0"?>\n<Clock xmlns:dt="urn:schemas-microsoft-com:datatypes"><Description dt:dt="string">E-Prime Primary Realtime Clock</Description><StartTime><Timestamp dt:dt="int">0</Timestamp><DateUtc dt:dt="string">2020-10-07T05:02:33Z</DateUtc></StartTime><FrequencyChanges><FrequencyChange><Frequency dt:dt="r8">2699960000</Frequency><Timestamp dt:dt="r8">3.90399532934476E+15</Timestamp><Cur…	좌우반구com(CVF, UVF, BVF)_1-009-1	60.021	1.0.0.163	1	-582773783	Professional	2.0.10.242	2.0.10.356	10-07-2020	2020-10-07 오전 5:02:33	14:02:33	2.0.10.252	186		2	{/}	봉택	NULL	NULL	NULL	128	1	54	NULL	NULL	NULL	KSY	List2	0		1	-1	577859	184		0	0	1	{/}	0	4	578043	0	{/}	464	578507
좌우반구com(CVF, UVF, BVF)_1	9	1	<?xml version="1.0"?>\n<Clock xmlns:dt="urn:schemas-microsoft-com:datatypes"><Description dt:dt="string">E-Prime Primary Realtime Clock</Description><StartTime><Timestamp dt:dt="int">0</Timestamp><DateUtc dt:dt="string">2020-10-07T05:02:33Z</DateUtc></StartTime><FrequencyChanges><FrequencyChange><Frequency dt:dt="r8">2699960000</Frequency><Timestamp dt:dt="r8">3.90399532934476E+15</Timestamp><Cur…	좌우반구com(CVF, UVF, BVF)_1-009-1	60.021	1.0.0.163	1	-582773783	Professional	2.0.10.242	2.0.10.356	10-07-2020	2020-10-07 오전 5:02:33	14:02:33	2.0.10.252	234		1	z	부대	NULL	NULL	NULL	63	1	102	NULL	NULL	NULL	KSY2	List2	NULL	NULL	NULL	NULL	NULL	NULL	NULL	NULL	NULL	1	z	1	3	709480	0	z	450	709930
좌우반구com(CVF, UVF, BVF)_1	9	1	<?xml version="1.0"?>\n<Clock xmlns:dt="urn:schemas-microsoft-com:datatypes"><Description dt:dt="string">E-Prime Primary Realtime Clock</Description><StartTime><Timestamp dt:dt="int">0</Timestamp><DateUtc dt:dt="string">2020-10-07T05:02:33Z</DateUtc></StartTime><FrequencyChanges><FrequencyChange><Frequency dt:dt="r8">2699960000</Frequency><Timestamp dt:dt="r8">3.90399532934476E+15</Timestamp><Cur…	좌우반구com(CVF, UVF, BVF)_1-009-1	60.021	1.0.0.163	1	-582773783	Professional	2.0.10.242	2.0.10.356	10-07-2020	2020-10-07 오전 5:02:33	14:02:33	2.0.10.252	397		1	z	부스	NULL	NULL	NULL	NULL	NULL	NULL	60	1	133	KSY2	List3	NULL	NULL	NULL	NULL	NULL	NULL	NULL	NULL	NULL	1	z	0	3	1219570	0	z	1237	1220807
좌우반구com(CVF, UVF, BVF)_1	9	1	<?xml version="1.0"?>\n<Clock xmlns:dt="urn:schemas-microsoft-com:datatypes"><Description dt:dt="string">E-Prime Primary Realtime Clock</Description><StartTime><Timestamp dt:dt="int">0</Timestamp><DateUtc dt:dt="string">2020-10-07T05:02:33Z</DateUtc></StartTime><FrequencyChanges><FrequencyChange><Frequency dt:dt="r8">2699960000</Frequency><Timestamp dt:dt="r8">3.90399532934476E+15</Timestamp><Cur…	좌우반구com(CVF, UVF, BVF)_1-009-1	60.021	1.0.0.163	1	-582773783	Professional	2.0.10.242	2.0.10.356	10-07-2020	2020-10-07 오전 5:02:33	14:02:33	2.0.10.252	31		2	{/}	분낌	40	1	31	NULL	NULL	NULL	NULL	NULL	NULL	KSY4	List1	NULL	NULL	NULL	NULL	NULL	NULL	NULL	NULL	NULL	1	{/}	0	3	111588	0	{/}	468	112056
좌우반구com(CVF, UVF, BVF)_1	9	1	<?xml version="1.0"?>\n<Clock xmlns:dt="urn:schemas-microsoft-com:datatypes"><Description dt:dt="string">E-Prime Primary Realtime Clock</Description><StartTime><Timestamp dt:dt="int">0</Timestamp><DateUtc dt:dt="string">2020-10-07T05:02:33Z</DateUtc></StartTime><FrequencyChanges><FrequencyChange><Frequency dt:dt="r8">2699960000</Frequency><Timestamp dt:dt="r8">3.90399532934476E+15</Timestamp><Cur…	좌우반구com(CVF, UVF, BVF)_1-009-1	60.021	1.0.0.163	1	-582773783	Professional	2.0.10.242	2.0.10.356	10-07-2020	2020-10-07 오전 5:02:33	14:02:33	2.0.10.252	322		1	z	분류	NULL	NULL	NULL	NULL	NULL	NULL	55	1	58	KSY2	List3	NULL	NULL	NULL	NULL	NULL	NULL	NULL	NULL	NULL	1	z	0	3	1007627	0	z	508	1008135
좌우반구com(CVF, UVF, BVF)_1	9	1	<?xml version="1.0"?>\n<Clock xmlns:dt="urn:schemas-microsoft-com:datatypes"><Description dt:dt="string">E-Prime Primary Realtime Clock</Description><StartTime><Timestamp dt:dt="int">0</Timestamp><DateUtc dt:dt="string">2020-10-07T05:02:33Z</DateUtc></StartTime><FrequencyChanges><FrequencyChange><Frequency dt:dt="r8">2699960000</Frequency><Timestamp dt:dt="r8">3.90399532934476E+15</Timestamp><Cur…	좌우반구com(CVF, UVF, BVF)_1-009-1	60.021	1.0.0.163	1	-582773783	Professional	2.0.10.242	2.0.10.356	10-07-2020	2020-10-07 오전 5:02:33	14:02:33	2.0.10.252	174		1	z	분석	NULL	NULL	NULL	11	1	42	NULL	NULL	NULL	KSY2	List2	NULL	NULL	NULL	NULL	NULL	NULL	NULL	NULL	NULL	1	z	1	3	544004	0	z	528	544532
좌우반구com(CVF, UVF, BVF)_1	9	1	<?xml version="1.0"?>\n<Clock xmlns:dt="urn:schemas-microsoft-com:datatypes"><Description dt:dt="string">E-Prime Primary Realtime Clock</Description><StartTime><Timestamp dt:dt="int">0</Timestamp><DateUtc dt:dt="string">2020-10-07T05:02:33Z</DateUtc></StartTime><FrequencyChanges><FrequencyChange><Frequency dt:dt="r8">2699960000</Frequency><Timestamp dt:dt="r8">3.90399532934476E+15</Timestamp><Cur…	좌우반구com(CVF, UVF, BVF)_1-009-1	60.021	1.0.0.163	1	-582773783	Professional	2.0.10.242	2.0.10.356	10-07-2020	2020-10-07 오전 5:02:33	14:02:33	2.0.10.252	77		1	z	분포	107	1	77	NULL	NULL	NULL	NULL	NULL	NULL	KSY2	List1	NULL	NULL	NULL	NULL	NULL	NULL	NULL	NULL	NULL	1	z	0	3	238227	0	z	555	238782
좌우반구com(CVF, UVF, BVF)_1	9	1	<?xml version="1.0"?>\n<Clock xmlns:dt="urn:schemas-microsoft-com:datatypes"><Description dt:dt="string">E-Prime Primary Realtime Clock</Description><StartTime><Timestamp dt:dt="int">0</Timestamp><DateUtc dt:dt="string">2020-10-07T05:02:33Z</DateUtc></StartTime><FrequencyChanges><FrequencyChange><Frequency dt:dt="r8">2699960000</Frequency><Timestamp dt:dt="r8">3.90399532934476E+15</Timestamp><Cur…	좌우반구com(CVF, UVF, BVF)_1-009-1	60.021	1.0.0.163	1	-582773783	Professional	2.0.10.242	2.0.10.356	10-07-2020	2020-10-07 오전 5:02:33	14:02:33	2.0.10.252	62		1	z	비교	3	1	62	NULL	NULL	NULL	NULL	NULL	NULL	KSY2	List1	NULL	NULL	NULL	NULL	NULL	NULL	NULL	NULL	NULL	1	z	0	3	196142	0	z	385	196527
좌우반구com(CVF, UVF, BVF)_1	9	1	<?xml version="1.0"?>\n<Clock xmlns:dt="urn:schemas-microsoft-com:datatypes"><Description dt:dt="string">E-Prime Primary Realtime Clock</Description><StartTime><Timestamp dt:dt="int">0</Timestamp><DateUtc dt:dt="string">2020-10-07T05:02:33Z</DateUtc></StartTime><FrequencyChanges><FrequencyChange><Frequency dt:dt="r8">2699960000</Frequency><Timestamp dt:dt="r8">3.90399532934476E+15</Timestamp><Cur…	좌우반구com(CVF, UVF, BVF)_1-009-1	60.021	1.0.0.163	1	-582773783	Professional	2.0.10.242	2.0.10.356	10-07-2020	2020-10-07 오전 5:02:33	14:02:33	2.0.10.252	105		2	{/}	비껍	104	1	105	NULL	NULL	NULL	NULL	NULL	NULL	KSY3	List1	NULL	NULL	NULL	NULL	NULL	NULL	NULL	NULL	NULL	0	{/}	0	3	318033	0	z	581	318614
좌우반구com(CVF, UVF, BVF)_1	9	1	<?xml version="1.0"?>\n<Clock xmlns:dt="urn:schemas-microsoft-com:datatypes"><Description dt:dt="string">E-Prime Primary Realtime Clock</Description><StartTime><Timestamp dt:dt="int">0</Timestamp><DateUtc dt:dt="string">2020-10-07T05:02:33Z</DateUtc></StartTime><FrequencyChanges><FrequencyChange><Frequency dt:dt="r8">2699960000</Frequency><Timestamp dt:dt="r8">3.90399532934476E+15</Timestamp><Cur…	좌우반구com(CVF, UVF, BVF)_1-009-1	60.021	1.0.0.163	1	-582773783	Professional	2.0.10.242	2.0.10.356	10-07-2020	2020-10-07 오전 5:02:33	14:02:33	2.0.10.252	294		2	{/}	비략	NULL	NULL	NULL	NULL	NULL	NULL	120	1	30	KSY	List3	0		0	-1	928521	183		0	0	1	{/}	1	3	928704	0	{/}	392	929096
좌우반구com(CVF, UVF, BVF)_1	9	1	<?xml version="1.0"?>\n<Clock xmlns:dt="urn:schemas-microsoft-com:datatypes"><Description dt:dt="string">E-Prime Primary Realtime Clock</Description><StartTime><Timestamp dt:dt="int">0</Timestamp><DateUtc dt:dt="string">2020-10-07T05:02:33Z</DateUtc></StartTime><FrequencyChanges><FrequencyChange><Frequency dt:dt="r8">2699960000</Frequency><Timestamp dt:dt="r8">3.90399532934476E+15</Timestamp><Cur…	좌우반구com(CVF, UVF, BVF)_1-009-1	60.021	1.0.0.163	1	-582773783	Professional	2.0.10.242	2.0.10.356	10-07-2020	2020-10-07 오전 5:02:33	14:02:33	2.0.10.252	262		1	z	비상	NULL	NULL	NULL	84	1	130	NULL	NULL	NULL	KSY2	List2	NULL	NULL	NULL	NULL	NULL	NULL	NULL	NULL	NULL	1	z	0	4	786454	0	z	460	786914
좌우반구com(CVF, UVF, BVF)_1	9	1	<?xml version="1.0"?>\n<Clock xmlns:dt="urn:schemas-microsoft-com:datatypes"><Description dt:dt="string">E-Prime Primary Realtime Clock</Description><StartTime><Timestamp dt:dt="int">0</Timestamp><DateUtc dt:dt="string">2020-10-07T05:02:33Z</DateUtc></StartTime><FrequencyChanges><FrequencyChange><Frequency dt:dt="r8">2699960000</Frequency><Timestamp dt:dt="r8">3.90399532934476E+15</Timestamp><Cur…	좌우반구com(CVF, UVF, BVF)_1-009-1	60.021	1.0.0.163	1	-582773783	Professional	2.0.10.242	2.0.10.356	10-07-2020	2020-10-07 오전 5:02:33	14:02:33	2.0.10.252	218		1	z	비용	NULL	NULL	NULL	121	1	86	NULL	NULL	NULL	KSY2	List2	NULL	NULL	NULL	NULL	NULL	NULL	NULL	NULL	NULL	1	z	0	3	665479	0	z	756	666235
좌우반구com(CVF, UVF, BVF)_1	9	1	<?xml version="1.0"?>\n<Clock xmlns:dt="urn:schemas-microsoft-com:datatypes"><Description dt:dt="string">E-Prime Primary Realtime Clock</Description><StartTime><Timestamp dt:dt="int">0</Timestamp><DateUtc dt:dt="string">2020-10-07T05:02:33Z</DateUtc></StartTime><FrequencyChanges><FrequencyChange><Frequency dt:dt="r8">2699960000</Frequency><Timestamp dt:dt="r8">3.90399532934476E+15</Timestamp><Cur…	좌우반구com(CVF, UVF, BVF)_1-009-1	60.021	1.0.0.163	1	-582773783	Professional	2.0.10.242	2.0.10.356	10-07-2020	2020-10-07 오전 5:02:33	14:02:33	2.0.10.252	79		1	z	비판	21	1	79	NULL	NULL	NULL	NULL	NULL	NULL	KSY2	List1	NULL	NULL	NULL	NULL	NULL	NULL	NULL	NULL	NULL	1	z	1	3	243675	0	z	396	244071
좌우반구com(CVF, UVF, BVF)_1	9	1	<?xml version="1.0"?>\n<Clock xmlns:dt="urn:schemas-microsoft-com:datatypes"><Description dt:dt="string">E-Prime Primary Realtime Clock</Description><StartTime><Timestamp dt:dt="int">0</Timestamp><DateUtc dt:dt="string">2020-10-07T05:02:33Z</DateUtc></StartTime><FrequencyChanges><FrequencyChange><Frequency dt:dt="r8">2699960000</Frequency><Timestamp dt:dt="r8">3.90399532934476E+15</Timestamp><Cur…	좌우반구com(CVF, UVF, BVF)_1-009-1	60.021	1.0.0.163	1	-582773783	Professional	2.0.10.242	2.0.10.356	10-07-2020	2020-10-07 오전 5:02:33	14:02:33	2.0.10.252	390		1	z	빈도	NULL	NULL	NULL	NULL	NULL	NULL	75	1	126	KSY2	List3	NULL	NULL	NULL	NULL	NULL	NULL	NULL	NULL	NULL	1	z	0	3	1199927	0	z	719	1200646
좌우반구com(CVF, UVF, BVF)_1	9	1	<?xml version="1.0"?>\n<Clock xmlns:dt="urn:schemas-microsoft-com:datatypes"><Description dt:dt="string">E-Prime Primary Realtime Clock</Description><StartTime><Timestamp dt:dt="int">0</Timestamp><DateUtc dt:dt="string">2020-10-07T05:02:33Z</DateUtc></StartTime><FrequencyChanges><FrequencyChange><Frequency dt:dt="r8">2699960000</Frequency><Timestamp dt:dt="r8">3.90399532934476E+15</Timestamp><Cur…	좌우반구com(CVF, UVF, BVF)_1-009-1	60.021	1.0.0.163	1	-582773783	Professional	2.0.10.242	2.0.10.356	10-07-2020	2020-10-07 오전 5:02:33	14:02:33	2.0.10.252	123		2	{/}	빈략	52	1	123	NULL	NULL	NULL	NULL	NULL	NULL	KSY4	List1	NULL	NULL	NULL	NULL	NULL	NULL	NULL	NULL	NULL	1	{/}	1	3	367682	0	{/}	668	368350
좌우반구com(CVF, UVF, BVF)_1	9	1	<?xml version="1.0"?>\n<Clock xmlns:dt="urn:schemas-microsoft-com:datatypes"><Description dt:dt="string">E-Prime Primary Realtime Clock</Description><StartTime><Timestamp dt:dt="int">0</Timestamp><DateUtc dt:dt="string">2020-10-07T05:02:33Z</DateUtc></StartTime><FrequencyChanges><FrequencyChange><Frequency dt:dt="r8">2699960000</Frequency><Timestamp dt:dt="r8">3.90399532934476E+15</Timestamp><Cur…	좌우반구com(CVF, UVF, BVF)_1-009-1	60.021	1.0.0.163	1	-582773783	Professional	2.0.10.242	2.0.10.356	10-07-2020	2020-10-07 오전 5:02:33	14:02:33	2.0.10.252	259		2	{/}	빈비	NULL	NULL	NULL	4	1	127	NULL	NULL	NULL	KSY4	List2	NULL	NULL	NULL	NULL	NULL	NULL	NULL	NULL	NULL	1	{/}	0	4	778007	0	{/}	676	778683
좌우반구com(CVF, UVF, BVF)_1	9	1	<?xml version="1.0"?>\n<Clock xmlns:dt="urn:schemas-microsoft-com:datatypes"><Description dt:dt="string">E-Prime Primary Realtime Clock</Description><StartTime><Timestamp dt:dt="int">0</Timestamp><DateUtc dt:dt="string">2020-10-07T05:02:33Z</DateUtc></StartTime><FrequencyChanges><FrequencyChange><Frequency dt:dt="r8">2699960000</Frequency><Timestamp dt:dt="r8">3.90399532934476E+15</Timestamp><Cur…	좌우반구com(CVF, UVF, BVF)_1-009-1	60.021	1.0.0.163	1	-582773783	Professional	2.0.10.242	2.0.10.356	10-07-2020	2020-10-07 오전 5:02:33	14:02:33	2.0.10.252	52		2	{/}	빈종	33	1	52	NULL	NULL	NULL	NULL	NULL	NULL	KSY	List1	0		0	-1	168718	183		0	0	1	{/}	0	3	168901	0	{/}	562	169463
좌우반구com(CVF, UVF, BVF)_1	9	1	<?xml version="1.0"?>\n<Clock xmlns:dt="urn:schemas-microsoft-com:datatypes"><Description dt:dt="string">E-Prime Primary Realtime Clock</Description><StartTime><Timestamp dt:dt="int">0</Timestamp><DateUtc dt:dt="string">2020-10-07T05:02:33Z</DateUtc></StartTime><FrequencyChanges><FrequencyChange><Frequency dt:dt="r8">2699960000</Frequency><Timestamp dt:dt="r8">3.90399532934476E+15</Timestamp><Cur…	좌우반구com(CVF, UVF, BVF)_1-009-1	60.021	1.0.0.163	1	-582773783	Professional	2.0.10.242	2.0.10.356	10-07-2020	2020-10-07 오전 5:02:33	14:02:33	2.0.10.252	222		1	z	사건	NULL	NULL	NULL	103	1	90	NULL	NULL	NULL	KSY2	List2	NULL	NULL	NULL	NULL	NULL	NULL	NULL	NULL	NULL	1	z	0	3	676375	0	z	709	677084
좌우반구com(CVF, UVF, BVF)_1	9	1	<?xml version="1.0"?>\n<Clock xmlns:dt="urn:schemas-microsoft-com:datatypes"><Description dt:dt="string">E-Prime Primary Realtime Clock</Description><StartTime><Timestamp dt:dt="int">0</Timestamp><DateUtc dt:dt="string">2020-10-07T05:02:33Z</DateUtc></StartTime><FrequencyChanges><FrequencyChange><Frequency dt:dt="r8">2699960000</Frequency><Timestamp dt:dt="r8">3.90399532934476E+15</Timestamp><Cur…	좌우반구com(CVF, UVF, BVF)_1-009-1	60.021	1.0.0.163	1	-582773783	Professional	2.0.10.242	2.0.10.356	10-07-2020	2020-10-07 오전 5:02:33	14:02:33	2.0.10.252	119		1	z	사과	75	1	119	NULL	NULL	NULL	NULL	NULL	NULL	KSY2	List1	NULL	NULL	NULL	NULL	NULL	NULL	NULL	NULL	NULL	1	z	0	3	356653	0	z	408	357061
좌우반구com(CVF, UVF, BVF)_1	9	1	<?xml version="1.0"?>\n<Clock xmlns:dt="urn:schemas-microsoft-com:datatypes"><Description dt:dt="string">E-Prime Primary Realtime Clock</Description><StartTime><Timestamp dt:dt="int">0</Timestamp><DateUtc dt:dt="string">2020-10-07T05:02:33Z</DateUtc></StartTime><FrequencyChanges><FrequencyChange><Frequency dt:dt="r8">2699960000</Frequency><Timestamp dt:dt="r8">3.90399532934476E+15</Timestamp><Cur…	좌우반구com(CVF, UVF, BVF)_1-009-1	60.021	1.0.0.163	1	-582773783	Professional	2.0.10.242	2.0.10.356	10-07-2020	2020-10-07 오전 5:02:33	14:02:33	2.0.10.252	246		1	z	사례	NULL	NULL	NULL	115	1	114	NULL	NULL	NULL	KSY2	List2	NULL	NULL	NULL	NULL	NULL	NULL	NULL	NULL	NULL	1	z	0	4	741953	0	z	593	742546
좌우반구com(CVF, UVF, BVF)_1	9	1	<?xml version="1.0"?>\n<Clock xmlns:dt="urn:schemas-microsoft-com:datatypes"><Description dt:dt="string">E-Prime Primary Realtime Clock</Description><StartTime><Timestamp dt:dt="int">0</Timestamp><DateUtc dt:dt="string">2020-10-07T05:02:33Z</DateUtc></StartTime><FrequencyChanges><FrequencyChange><Frequency dt:dt="r8">2699960000</Frequency><Timestamp dt:dt="r8">3.90399532934476E+15</Timestamp><Cur…	좌우반구com(CVF, UVF, BVF)_1-009-1	60.021	1.0.0.163	1	-582773783	Professional	2.0.10.242	2.0.10.356	10-07-2020	2020-10-07 오전 5:02:33	14:02:33	2.0.10.252	328		1	z	사상	NULL	NULL	NULL	NULL	NULL	NULL	114	1	64	KSY2	List3	NULL	NULL	NULL	NULL	NULL	NULL	NULL	NULL	NULL	1	z	0	3	1024288	0	z	599	1024887
좌우반구com(CVF, UVF, BVF)_1	9	1	<?xml version="1.0"?>\n<Clock xmlns:dt="urn:schemas-microsoft-com:datatypes"><Description dt:dt="string">E-Prime Primary Realtime Clock</Description><StartTime><Timestamp dt:dt="int">0</Timestamp><DateUtc dt:dt="string">2020-10-07T05:02:33Z</DateUtc></StartTime><FrequencyChanges><FrequencyChange><Frequency dt:dt="r8">2699960000</Frequency><Timestamp dt:dt="r8">3.90399532934476E+15</Timestamp><Cur…	좌우반구com(CVF, UVF, BVF)_1-009-1	60.021	1.0.0.163	1	-582773783	Professional	2.0.10.242	2.0.10.356	10-07-2020	2020-10-07 오전 5:02:33	14:02:33	2.0.10.252	319		1	z	사안	NULL	NULL	NULL	NULL	NULL	NULL	130	1	55	KSY2	List3	NULL	NULL	NULL	NULL	NULL	NULL	NULL	NULL	NULL	1	z	0	4	998997	0	z	891	999888
좌우반구com(CVF, UVF, BVF)_1	9	1	<?xml version="1.0"?>\n<Clock xmlns:dt="urn:schemas-microsoft-com:datatypes"><Description dt:dt="string">E-Prime Primary Realtime Clock</Description><StartTime><Timestamp dt:dt="int">0</Timestamp><DateUtc dt:dt="string">2020-10-07T05:02:33Z</DateUtc></StartTime><FrequencyChanges><FrequencyChange><Frequency dt:dt="r8">2699960000</Frequency><Timestamp dt:dt="r8">3.90399532934476E+15</Timestamp><Cur…	좌우반구com(CVF, UVF, BVF)_1-009-1	60.021	1.0.0.163	1	-582773783	Professional	2.0.10.242	2.0.10.356	10-07-2020	2020-10-07 오전 5:02:33	14:02:33	2.0.10.252	330		1	z	사이	NULL	NULL	NULL	NULL	NULL	NULL	50	1	66	KSY2	List3	NULL	NULL	NULL	NULL	NULL	NULL	NULL	NULL	NULL	1	z	0	3	1029786	0	z	646	1030432
좌우반구com(CVF, UVF, BVF)_1	9	1	<?xml version="1.0"?>\n<Clock xmlns:dt="urn:schemas-microsoft-com:datatypes"><Description dt:dt="string">E-Prime Primary Realtime Clock</Description><StartTime><Timestamp dt:dt="int">0</Timestamp><DateUtc dt:dt="string">2020-10-07T05:02:33Z</DateUtc></StartTime><FrequencyChanges><FrequencyChange><Frequency dt:dt="r8">2699960000</Frequency><Timestamp dt:dt="r8">3.90399532934476E+15</Timestamp><Cur…	좌우반구com(CVF, UVF, BVF)_1-009-1	60.021	1.0.0.163	1	-582773783	Professional	2.0.10.242	2.0.10.356	10-07-2020	2020-10-07 오전 5:02:33	14:02:33	2.0.10.252	114		1	z	사전	128	1	114	NULL	NULL	NULL	NULL	NULL	NULL	KSY2	List1	NULL	NULL	NULL	NULL	NULL	NULL	NULL	NULL	NULL	1	z	0	3	343091	0	z	403	343494
좌우반구com(CVF, UVF, BVF)_1	9	1	<?xml version="1.0"?>\n<Clock xmlns:dt="urn:schemas-microsoft-com:datatypes"><Description dt:dt="string">E-Prime Primary Realtime Clock</Description><StartTime><Timestamp dt:dt="int">0</Timestamp><DateUtc dt:dt="string">2020-10-07T05:02:33Z</DateUtc></StartTime><FrequencyChanges><FrequencyChange><Frequency dt:dt="r8">2699960000</Frequency><Timestamp dt:dt="r8">3.90399532934476E+15</Timestamp><Cur…	좌우반구com(CVF, UVF, BVF)_1-009-1	60.021	1.0.0.163	1	-582773783	Professional	2.0.10.242	2.0.10.356	10-07-2020	2020-10-07 오전 5:02:33	14:02:33	2.0.10.252	247		1	z	사진	NULL	NULL	NULL	99	1	115	NULL	NULL	NULL	KSY2	List2	NULL	NULL	NULL	NULL	NULL	NULL	NULL	NULL	NULL	1	z	0	4	744752	0	z	324	745076
좌우반구com(CVF, UVF, BVF)_1	9	1	<?xml version="1.0"?>\n<Clock xmlns:dt="urn:schemas-microsoft-com:datatypes"><Description dt:dt="string">E-Prime Primary Realtime Clock</Description><StartTime><Timestamp dt:dt="int">0</Timestamp><DateUtc dt:dt="string">2020-10-07T05:02:33Z</DateUtc></StartTime><FrequencyChanges><FrequencyChange><Frequency dt:dt="r8">2699960000</Frequency><Timestamp dt:dt="r8">3.90399532934476E+15</Timestamp><Cur…	좌우반구com(CVF, UVF, BVF)_1-009-1	60.021	1.0.0.163	1	-582773783	Professional	2.0.10.242	2.0.10.356	10-07-2020	2020-10-07 오전 5:02:33	14:02:33	2.0.10.252	17		1	z	상관	1	1	17	NULL	NULL	NULL	NULL	NULL	NULL	KSY2	List1	NULL	NULL	NULL	NULL	NULL	NULL	NULL	NULL	NULL	1	z	0	3	74001	0	z	400	74401
좌우반구com(CVF, UVF, BVF)_1	9	1	<?xml version="1.0"?>\n<Clock xmlns:dt="urn:schemas-microsoft-com:datatypes"><Description dt:dt="string">E-Prime Primary Realtime Clock</Description><StartTime><Timestamp dt:dt="int">0</Timestamp><DateUtc dt:dt="string">2020-10-07T05:02:33Z</DateUtc></StartTime><FrequencyChanges><FrequencyChange><Frequency dt:dt="r8">2699960000</Frequency><Timestamp dt:dt="r8">3.90399532934476E+15</Timestamp><Cur…	좌우반구com(CVF, UVF, BVF)_1-009-1	60.021	1.0.0.163	1	-582773783	Professional	2.0.10.242	2.0.10.356	10-07-2020	2020-10-07 오전 5:02:33	14:02:33	2.0.10.252	130		1	z	상태	15	1	130	NULL	NULL	NULL	NULL	NULL	NULL	KSY2	List1	NULL	NULL	NULL	NULL	NULL	NULL	NULL	NULL	NULL	1	z	0	4	387326	0	z	679	388005
좌우반구com(CVF, UVF, BVF)_1	9	1	<?xml version="1.0"?>\n<Clock xmlns:dt="urn:schemas-microsoft-com:datatypes"><Description dt:dt="string">E-Prime Primary Realtime Clock</Description><StartTime><Timestamp dt:dt="int">0</Timestamp><DateUtc dt:dt="string">2020-10-07T05:02:33Z</DateUtc></StartTime><FrequencyChanges><FrequencyChange><Frequency dt:dt="r8">2699960000</Frequency><Timestamp dt:dt="r8">3.90399532934476E+15</Timestamp><Cur…	좌우반구com(CVF, UVF, BVF)_1-009-1	60.021	1.0.0.163	1	-582773783	Professional	2.0.10.242	2.0.10.356	10-07-2020	2020-10-07 오전 5:02:33	14:02:33	2.0.10.252	311		1	z	색상	NULL	NULL	NULL	NULL	NULL	NULL	1	1	47	KSY2	List3	NULL	NULL	NULL	NULL	NULL	NULL	NULL	NULL	NULL	1	z	0	4	976388	0	z	476	976864
좌우반구com(CVF, UVF, BVF)_1	9	1	<?xml version="1.0"?>\n<Clock xmlns:dt="urn:schemas-microsoft-com:datatypes"><Description dt:dt="string">E-Prime Primary Realtime Clock</Description><StartTime><Timestamp dt:dt="int">0</Timestamp><DateUtc dt:dt="string">2020-10-07T05:02:33Z</DateUtc></StartTime><FrequencyChanges><FrequencyChange><Frequency dt:dt="r8">2699960000</Frequency><Timestamp dt:dt="r8">3.90399532934476E+15</Timestamp><Cur…	좌우반구com(CVF, UVF, BVF)_1-009-1	60.021	1.0.0.163	1	-582773783	Professional	2.0.10.242	2.0.10.356	10-07-2020	2020-10-07 오전 5:02:33	14:02:33	2.0.10.252	6		1	z	생선	13	1	6	NULL	NULL	NULL	NULL	NULL	NULL	KSY2	List1	NULL	NULL	NULL	NULL	NULL	NULL	NULL	NULL	NULL	1	z	0	3	45411	0	z	303	45714
좌우반구com(CVF, UVF, BVF)_1	9	1	<?xml version="1.0"?>\n<Clock xmlns:dt="urn:schemas-microsoft-com:datatypes"><Description dt:dt="string">E-Prime Primary Realtime Clock</Description><StartTime><Timestamp dt:dt="int">0</Timestamp><DateUtc dt:dt="string">2020-10-07T05:02:33Z</DateUtc></StartTime><FrequencyChanges><FrequencyChange><Frequency dt:dt="r8">2699960000</Frequency><Timestamp dt:dt="r8">3.90399532934476E+15</Timestamp><Cur…	좌우반구com(CVF, UVF, BVF)_1-009-1	60.021	1.0.0.163	1	-582773783	Professional	2.0.10.242	2.0.10.356	10-07-2020	2020-10-07 오전 5:02:33	14:02:33	2.0.10.252	239		2	{/}	생희	NULL	NULL	NULL	21	1	107	NULL	NULL	NULL	KSY4	List2	NULL	NULL	NULL	NULL	NULL	NULL	NULL	NULL	NULL	1	{/}	0	4	722593	0	{/}	553	723146
좌우반구com(CVF, UVF, BVF)_1	9	1	<?xml version="1.0"?>\n<Clock xmlns:dt="urn:schemas-microsoft-com:datatypes"><Description dt:dt="string">E-Prime Primary Realtime Clock</Description><StartTime><Timestamp dt:dt="int">0</Timestamp><DateUtc dt:dt="string">2020-10-07T05:02:33Z</DateUtc></StartTime><FrequencyChanges><FrequencyChange><Frequency dt:dt="r8">2699960000</Frequency><Timestamp dt:dt="r8">3.90399532934476E+15</Timestamp><Cur…	좌우반구com(CVF, UVF, BVF)_1-009-1	60.021	1.0.0.163	1	-582773783	Professional	2.0.10.242	2.0.10.356	10-07-2020	2020-10-07 오전 5:02:33	14:02:33	2.0.10.252	183		2	{/}	석감	NULL	NULL	NULL	92	1	51	NULL	NULL	NULL	KSY	List2	0		0	-1	569462	184		0	0	1	{/}	0	4	569646	0	{/}	486	570132
좌우반구com(CVF, UVF, BVF)_1	9	1	<?xml version="1.0"?>\n<Clock xmlns:dt="urn:schemas-microsoft-com:datatypes"><Description dt:dt="string">E-Prime Primary Realtime Clock</Description><StartTime><Timestamp dt:dt="int">0</Timestamp><DateUtc dt:dt="string">2020-10-07T05:02:33Z</DateUtc></StartTime><FrequencyChanges><FrequencyChange><Frequency dt:dt="r8">2699960000</Frequency><Timestamp dt:dt="r8">3.90399532934476E+15</Timestamp><Cur…	좌우반구com(CVF, UVF, BVF)_1-009-1	60.021	1.0.0.163	1	-582773783	Professional	2.0.10.242	2.0.10.356	10-07-2020	2020-10-07 오전 5:02:33	14:02:33	2.0.10.252	318		1	z	선배	NULL	NULL	NULL	NULL	NULL	NULL	85	1	54	KSY2	List3	NULL	NULL	NULL	NULL	NULL	NULL	NULL	NULL	NULL	1	z	0	4	996248	0	z	552	996800
좌우반구com(CVF, UVF, BVF)_1	9	1	<?xml version="1.0"?>\n<Clock xmlns:dt="urn:schemas-microsoft-com:datatypes"><Description dt:dt="string">E-Prime Primary Realtime Clock</Description><StartTime><Timestamp dt:dt="int">0</Timestamp><DateUtc dt:dt="string">2020-10-07T05:02:33Z</DateUtc></StartTime><FrequencyChanges><FrequencyChange><Frequency dt:dt="r8">2699960000</Frequency><Timestamp dt:dt="r8">3.90399532934476E+15</Timestamp><Cur…	좌우반구com(CVF, UVF, BVF)_1-009-1	60.021	1.0.0.163	1	-582773783	Professional	2.0.10.242	2.0.10.356	10-07-2020	2020-10-07 오전 5:02:33	14:02:33	2.0.10.252	392		1	z	선택	NULL	NULL	NULL	NULL	NULL	NULL	89	1	128	KSY2	List3	NULL	NULL	NULL	NULL	NULL	NULL	NULL	NULL	NULL	1	z	1	3	1205791	0	z	492	1206283
좌우반구com(CVF, UVF, BVF)_1	9	1	<?xml version="1.0"?>\n<Clock xmlns:dt="urn:schemas-microsoft-com:datatypes"><Description dt:dt="string">E-Prime Primary Realtime Clock</Description><StartTime><Timestamp dt:dt="int">0</Timestamp><DateUtc dt:dt="string">2020-10-07T05:02:33Z</DateUtc></StartTime><FrequencyChanges><FrequencyChange><Frequency dt:dt="r8">2699960000</Frequency><Timestamp dt:dt="r8">3.90399532934476E+15</Timestamp><Cur…	좌우반구com(CVF, UVF, BVF)_1-009-1	60.021	1.0.0.163	1	-582773783	Professional	2.0.10.242	2.0.10.356	10-07-2020	2020-10-07 오전 5:02:33	14:02:33	2.0.10.252	84		2	{/}	설결	99	1	84	NULL	NULL	NULL	NULL	NULL	NULL	KSY2	List1	NULL	NULL	NULL	NULL	NULL	NULL	NULL	NULL	NULL	1	{/}	1	3	257037	0	{/}	898	257935
좌우반구com(CVF, UVF, BVF)_1	9	1	<?xml version="1.0"?>\n<Clock xmlns:dt="urn:schemas-microsoft-com:datatypes"><Description dt:dt="string">E-Prime Primary Realtime Clock</Description><StartTime><Timestamp dt:dt="int">0</Timestamp><DateUtc dt:dt="string">2020-10-07T05:02:33Z</DateUtc></StartTime><FrequencyChanges><FrequencyChange><Frequency dt:dt="r8">2699960000</Frequency><Timestamp dt:dt="r8">3.90399532934476E+15</Timestamp><Cur…	좌우반구com(CVF, UVF, BVF)_1-009-1	60.021	1.0.0.163	1	-582773783	Professional	2.0.10.242	2.0.10.356	10-07-2020	2020-10-07 오전 5:02:33	14:02:33	2.0.10.252	346		1	z	설명	NULL	NULL	NULL	NULL	NULL	NULL	113	1	82	KSY2	List3	NULL	NULL	NULL	NULL	NULL	NULL	NULL	NULL	NULL	1	z	0	3	1076986	0	z	501	1077487
좌우반구com(CVF, UVF, BVF)_1	9	1	<?xml version="1.0"?>\n<Clock xmlns:dt="urn:schemas-microsoft-com:datatypes"><Description dt:dt="string">E-Prime Primary Realtime Clock</Description><StartTime><Timestamp dt:dt="int">0</Timestamp><DateUtc dt:dt="string">2020-10-07T05:02:33Z</DateUtc></StartTime><FrequencyChanges><FrequencyChange><Frequency dt:dt="r8">2699960000</Frequency><Timestamp dt:dt="r8">3.90399532934476E+15</Timestamp><Cur…	좌우반구com(CVF, UVF, BVF)_1-009-1	60.021	1.0.0.163	1	-582773783	Professional	2.0.10.242	2.0.10.356	10-07-2020	2020-10-07 오전 5:02:33	14:02:33	2.0.10.252	132		1	z	설문	123	1	132	NULL	NULL	NULL	NULL	NULL	NULL	KSY2	List1	NULL	NULL	NULL	NULL	NULL	NULL	NULL	NULL	NULL	1	z	0	3	392957	0	z	456	393413
좌우반구com(CVF, UVF, BVF)_1	9	1	<?xml version="1.0"?>\n<Clock xmlns:dt="urn:schemas-microsoft-com:datatypes"><Description dt:dt="string">E-Prime Primary Realtime Clock</Description><StartTime><Timestamp dt:dt="int">0</Timestamp><DateUtc dt:dt="string">2020-10-07T05:02:33Z</DateUtc></StartTime><FrequencyChanges><FrequencyChange><Frequency dt:dt="r8">2699960000</Frequency><Timestamp dt:dt="r8">3.90399532934476E+15</Timestamp><Cur…	좌우반구com(CVF, UVF, BVF)_1-009-1	60.021	1.0.0.163	1	-582773783	Professional	2.0.10.242	2.0.10.356	10-07-2020	2020-10-07 오전 5:02:33	14:02:33	2.0.10.252	181		2	{/}	설색	NULL	NULL	NULL	60	1	49	NULL	NULL	NULL	KSY4	List2	NULL	NULL	NULL	NULL	NULL	NULL	NULL	NULL	NULL	1	{/}	0	3	563681	0	{/}	947	564628
좌우반구com(CVF, UVF, BVF)_1	9	1	<?xml version="1.0"?>\n<Clock xmlns:dt="urn:schemas-microsoft-com:datatypes"><Description dt:dt="string">E-Prime Primary Realtime Clock</Description><StartTime><Timestamp dt:dt="int">0</Timestamp><DateUtc dt:dt="string">2020-10-07T05:02:33Z</DateUtc></StartTime><FrequencyChanges><FrequencyChange><Frequency dt:dt="r8">2699960000</Frequency><Timestamp dt:dt="r8">3.90399532934476E+15</Timestamp><Cur…	좌우반구com(CVF, UVF, BVF)_1-009-1	60.021	1.0.0.163	1	-582773783	Professional	2.0.10.242	2.0.10.356	10-07-2020	2020-10-07 오전 5:02:33	14:02:33	2.0.10.252	74		2	{/}	섭습	119	1	74	NULL	NULL	NULL	NULL	NULL	NULL	KSY2	List1	NULL	NULL	NULL	NULL	NULL	NULL	NULL	NULL	NULL	1	{/}	0	3	229730	0	{/}	548	230278
좌우반구com(CVF, UVF, BVF)_1	9	1	<?xml version="1.0"?>\n<Clock xmlns:dt="urn:schemas-microsoft-com:datatypes"><Description dt:dt="string">E-Prime Primary Realtime Clock</Description><StartTime><Timestamp dt:dt="int">0</Timestamp><DateUtc dt:dt="string">2020-10-07T05:02:33Z</DateUtc></StartTime><FrequencyChanges><FrequencyChange><Frequency dt:dt="r8">2699960000</Frequency><Timestamp dt:dt="r8">3.90399532934476E+15</Timestamp><Cur…	좌우반구com(CVF, UVF, BVF)_1-009-1	60.021	1.0.0.163	1	-582773783	Professional	2.0.10.242	2.0.10.356	10-07-2020	2020-10-07 오전 5:02:33	14:02:33	2.0.10.252	69		1	z	성공	53	1	69	NULL	NULL	NULL	NULL	NULL	NULL	KSY2	List1	NULL	NULL	NULL	NULL	NULL	NULL	NULL	NULL	NULL	1	z	0	4	215902	0	z	473	216375
좌우반구com(CVF, UVF, BVF)_1	9	1	<?xml version="1.0"?>\n<Clock xmlns:dt="urn:schemas-microsoft-com:datatypes"><Description dt:dt="string">E-Prime Primary Realtime Clock</Description><StartTime><Timestamp dt:dt="int">0</Timestamp><DateUtc dt:dt="string">2020-10-07T05:02:33Z</DateUtc></StartTime><FrequencyChanges><FrequencyChange><Frequency dt:dt="r8">2699960000</Frequency><Timestamp dt:dt="r8">3.90399532934476E+15</Timestamp><Cur…	좌우반구com(CVF, UVF, BVF)_1-009-1	60.021	1.0.0.163	1	-582773783	Professional	2.0.10.242	2.0.10.356	10-07-2020	2020-10-07 오전 5:02:33	14:02:33	2.0.10.252	378		1	z	세상	NULL	NULL	NULL	NULL	NULL	NULL	98	1	114	KSY2	List3	NULL	NULL	NULL	NULL	NULL	NULL	NULL	NULL	NULL	1	z	0	3	1166738	0	z	476	1167214
좌우반구com(CVF, UVF, BVF)_1	9	1	<?xml version="1.0"?>\n<Clock xmlns:dt="urn:schemas-microsoft-com:datatypes"><Description dt:dt="string">E-Prime Primary Realtime Clock</Description><StartTime><Timestamp dt:dt="int">0</Timestamp><DateUtc dt:dt="string">2020-10-07T05:02:33Z</DateUtc></StartTime><FrequencyChanges><FrequencyChange><Frequency dt:dt="r8">2699960000</Frequency><Timestamp dt:dt="r8">3.90399532934476E+15</Timestamp><Cur…	좌우반구com(CVF, UVF, BVF)_1-009-1	60.021	1.0.0.163	1	-582773783	Professional	2.0.10.242	2.0.10.356	10-07-2020	2020-10-07 오전 5:02:33	14:02:33	2.0.10.252	199		1	z	소리	NULL	NULL	NULL	100	1	67	NULL	NULL	NULL	KSY2	List2	NULL	NULL	NULL	NULL	NULL	NULL	NULL	NULL	NULL	1	z	0	3	613197	0	z	558	613755
좌우반구com(CVF, UVF, BVF)_1	9	1	<?xml version="1.0"?>\n<Clock xmlns:dt="urn:schemas-microsoft-com:datatypes"><Description dt:dt="string">E-Prime Primary Realtime Clock</Description><StartTime><Timestamp dt:dt="int">0</Timestamp><DateUtc dt:dt="string">2020-10-07T05:02:33Z</DateUtc></StartTime><FrequencyChanges><FrequencyChange><Frequency dt:dt="r8">2699960000</Frequency><Timestamp dt:dt="r8">3.90399532934476E+15</Timestamp><Cur…	좌우반구com(CVF, UVF, BVF)_1-009-1	60.021	1.0.0.163	1	-582773783	Professional	2.0.10.242	2.0.10.356	10-07-2020	2020-10-07 오전 5:02:33	14:02:33	2.0.10.252	250		1	z	소송	NULL	NULL	NULL	114	1	118	NULL	NULL	NULL	KSY2	List2	NULL	NULL	NULL	NULL	NULL	NULL	NULL	NULL	NULL	1	z	1	3	752615	0	z	627	753242
좌우반구com(CVF, UVF, BVF)_1	9	1	<?xml version="1.0"?>\n<Clock xmlns:dt="urn:schemas-microsoft-com:datatypes"><Description dt:dt="string">E-Prime Primary Realtime Clock</Description><StartTime><Timestamp dt:dt="int">0</Timestamp><DateUtc dt:dt="string">2020-10-07T05:02:33Z</DateUtc></StartTime><FrequencyChanges><FrequencyChange><Frequency dt:dt="r8">2699960000</Frequency><Timestamp dt:dt="r8">3.90399532934476E+15</Timestamp><Cur…	좌우반구com(CVF, UVF, BVF)_1-009-1	60.021	1.0.0.163	1	-582773783	Professional	2.0.10.242	2.0.10.356	10-07-2020	2020-10-07 오전 5:02:33	14:02:33	2.0.10.252	193		1	z	속도	NULL	NULL	NULL	74	1	61	NULL	NULL	NULL	KSY2	List2	NULL	NULL	NULL	NULL	NULL	NULL	NULL	NULL	NULL	1	z	0	3	597236	0	z	319	597555
좌우반구com(CVF, UVF, BVF)_1	9	1	<?xml version="1.0"?>\n<Clock xmlns:dt="urn:schemas-microsoft-com:datatypes"><Description dt:dt="string">E-Prime Primary Realtime Clock</Description><StartTime><Timestamp dt:dt="int">0</Timestamp><DateUtc dt:dt="string">2020-10-07T05:02:33Z</DateUtc></StartTime><FrequencyChanges><FrequencyChange><Frequency dt:dt="r8">2699960000</Frequency><Timestamp dt:dt="r8">3.90399532934476E+15</Timestamp><Cur…	좌우반구com(CVF, UVF, BVF)_1-009-1	60.021	1.0.0.163	1	-582773783	Professional	2.0.10.242	2.0.10.356	10-07-2020	2020-10-07 오전 5:02:33	14:02:33	2.0.10.252	364		2	{/}	송스	NULL	NULL	NULL	NULL	NULL	NULL	20	1	100	KSY3	List3	NULL	NULL	NULL	NULL	NULL	NULL	NULL	NULL	NULL	1	{/}	0	3	1127652	0	{/}	571	1128223
좌우반구com(CVF, UVF, BVF)_1	9	1	<?xml version="1.0"?>\n<Clock xmlns:dt="urn:schemas-microsoft-com:datatypes"><Description dt:dt="string">E-Prime Primary Realtime Clock</Description><StartTime><Timestamp dt:dt="int">0</Timestamp><DateUtc dt:dt="string">2020-10-07T05:02:33Z</DateUtc></StartTime><FrequencyChanges><FrequencyChange><Frequency dt:dt="r8">2699960000</Frequency><Timestamp dt:dt="r8">3.90399532934476E+15</Timestamp><Cur…	좌우반구com(CVF, UVF, BVF)_1-009-1	60.021	1.0.0.163	1	-582773783	Professional	2.0.10.242	2.0.10.356	10-07-2020	2020-10-07 오전 5:02:33	14:02:33	2.0.10.252	24		2	{/}	송익	54	1	24	NULL	NULL	NULL	NULL	NULL	NULL	KSY3	List1	NULL	NULL	NULL	NULL	NULL	NULL	NULL	NULL	NULL	1	{/}	0	3	92361	0	{/}	425	92786
좌우반구com(CVF, UVF, BVF)_1	9	1	<?xml version="1.0"?>\n<Clock xmlns:dt="urn:schemas-microsoft-com:datatypes"><Description dt:dt="string">E-Prime Primary Realtime Clock</Description><StartTime><Timestamp dt:dt="int">0</Timestamp><DateUtc dt:dt="string">2020-10-07T05:02:33Z</DateUtc></StartTime><FrequencyChanges><FrequencyChange><Frequency dt:dt="r8">2699960000</Frequency><Timestamp dt:dt="r8">3.90399532934476E+15</Timestamp><Cur…	좌우반구com(CVF, UVF, BVF)_1-009-1	60.021	1.0.0.163	1	-582773783	Professional	2.0.10.242	2.0.10.356	10-07-2020	2020-10-07 오전 5:02:33	14:02:33	2.0.10.252	370		1	z	수고	NULL	NULL	NULL	NULL	NULL	NULL	66	1	106	KSY2	List3	NULL	NULL	NULL	NULL	NULL	NULL	NULL	NULL	NULL	1	z	0	3	1144596	0	z	427	1145023
좌우반구com(CVF, UVF, BVF)_1	9	1	<?xml version="1.0"?>\n<Clock xmlns:dt="urn:schemas-microsoft-com:datatypes"><Description dt:dt="string">E-Prime Primary Realtime Clock</Description><StartTime><Timestamp dt:dt="int">0</Timestamp><DateUtc dt:dt="string">2020-10-07T05:02:33Z</DateUtc></StartTime><FrequencyChanges><FrequencyChange><Frequency dt:dt="r8">2699960000</Frequency><Timestamp dt:dt="r8">3.90399532934476E+15</Timestamp><Cur…	좌우반구com(CVF, UVF, BVF)_1-009-1	60.021	1.0.0.163	1	-582773783	Professional	2.0.10.242	2.0.10.356	10-07-2020	2020-10-07 오전 5:02:33	14:02:33	2.0.10.252	85		1	z	수단	69	1	85	NULL	NULL	NULL	NULL	NULL	NULL	KSY2	List1	NULL	NULL	NULL	NULL	NULL	NULL	NULL	NULL	NULL	1	z	0	3	260136	0	z	398	260534
좌우반구com(CVF, UVF, BVF)_1	9	1	<?xml version="1.0"?>\n<Clock xmlns:dt="urn:schemas-microsoft-com:datatypes"><Description dt:dt="string">E-Prime Primary Realtime Clock</Description><StartTime><Timestamp dt:dt="int">0</Timestamp><DateUtc dt:dt="string">2020-10-07T05:02:33Z</DateUtc></StartTime><FrequencyChanges><FrequencyChange><Frequency dt:dt="r8">2699960000</Frequency><Timestamp dt:dt="r8">3.90399532934476E+15</Timestamp><Cur…	좌우반구com(CVF, UVF, BVF)_1-009-1	60.021	1.0.0.163	1	-582773783	Professional	2.0.10.242	2.0.10.356	10-07-2020	2020-10-07 오전 5:02:33	14:02:33	2.0.10.252	304		1	z	수준	NULL	NULL	NULL	NULL	NULL	NULL	63	1	40	KSY2	List3	NULL	NULL	NULL	NULL	NULL	NULL	NULL	NULL	NULL	1	z	1	3	956061	0	z	595	956656
좌우반구com(CVF, UVF, BVF)_1	9	1	<?xml version="1.0"?>\n<Clock xmlns:dt="urn:schemas-microsoft-com:datatypes"><Description dt:dt="string">E-Prime Primary Realtime Clock</Description><StartTime><Timestamp dt:dt="int">0</Timestamp><DateUtc dt:dt="string">2020-10-07T05:02:33Z</DateUtc></StartTime><FrequencyChanges><FrequencyChange><Frequency dt:dt="r8">2699960000</Frequency><Timestamp dt:dt="r8">3.90399532934476E+15</Timestamp><Cur…	좌우반구com(CVF, UVF, BVF)_1-009-1	60.021	1.0.0.163	1	-582773783	Professional	2.0.10.242	2.0.10.356	10-07-2020	2020-10-07 오전 5:02:33	14:02:33	2.0.10.252	374		2	{/}	숙국	NULL	NULL	NULL	NULL	NULL	NULL	10	1	110	KSY2	List3	NULL	NULL	NULL	NULL	NULL	NULL	NULL	NULL	NULL	1	{/}	0	4	1155476	0	{/}	466	1155942
좌우반구com(CVF, UVF, BVF)_1	9	1	<?xml version="1.0"?>\n<Clock xmlns:dt="urn:schemas-microsoft-com:datatypes"><Description dt:dt="string">E-Prime Primary Realtime Clock</Description><StartTime><Timestamp dt:dt="int">0</Timestamp><DateUtc dt:dt="string">2020-10-07T05:02:33Z</DateUtc></StartTime><FrequencyChanges><FrequencyChange><Frequency dt:dt="r8">2699960000</Frequency><Timestamp dt:dt="r8">3.90399532934476E+15</Timestamp><Cur…	좌우반구com(CVF, UVF, BVF)_1-009-1	60.021	1.0.0.163	1	-582773783	Professional	2.0.10.242	2.0.10.356	10-07-2020	2020-10-07 오전 5:02:33	14:02:33	2.0.10.252	277		2	{/}	숙발	NULL	NULL	NULL	NULL	NULL	NULL	26	1	13	KSY3	List3	NULL	NULL	NULL	NULL	NULL	NULL	NULL	NULL	NULL	1	{/}	0	4	881721	0	{/}	1008	882729
좌우반구com(CVF, UVF, BVF)_1	9	1	<?xml version="1.0"?>\n<Clock xmlns:dt="urn:schemas-microsoft-com:datatypes"><Description dt:dt="string">E-Prime Primary Realtime Clock</Description><StartTime><Timestamp dt:dt="int">0</Timestamp><DateUtc dt:dt="string">2020-10-07T05:02:33Z</DateUtc></StartTime><FrequencyChanges><FrequencyChange><Frequency dt:dt="r8">2699960000</Frequency><Timestamp dt:dt="r8">3.90399532934476E+15</Timestamp><Cur…	좌우반구com(CVF, UVF, BVF)_1-009-1	60.021	1.0.0.163	1	-582773783	Professional	2.0.10.242	2.0.10.356	10-07-2020	2020-10-07 오전 5:02:33	14:02:33	2.0.10.252	63		1	z	숙소	90	1	63	NULL	NULL	NULL	NULL	NULL	NULL	KSY3	List1	NULL	NULL	NULL	NULL	NULL	NULL	NULL	NULL	NULL	1	z	1	3	198724	0	z	531	199255
좌우반구com(CVF, UVF, BVF)_1	9	1	<?xml version="1.0"?>\n<Clock xmlns:dt="urn:schemas-microsoft-com:datatypes"><Description dt:dt="string">E-Prime Primary Realtime Clock</Description><StartTime><Timestamp dt:dt="int">0</Timestamp><DateUtc dt:dt="string">2020-10-07T05:02:33Z</DateUtc></StartTime><FrequencyChanges><FrequencyChange><Frequency dt:dt="r8">2699960000</Frequency><Timestamp dt:dt="r8">3.90399532934476E+15</Timestamp><Cur…	좌우반구com(CVF, UVF, BVF)_1-009-1	60.021	1.0.0.163	1	-582773783	Professional	2.0.10.242	2.0.10.356	10-07-2020	2020-10-07 오전 5:02:33	14:02:33	2.0.10.252	386		2	{/}	술감	NULL	NULL	NULL	NULL	NULL	NULL	77	1	122	KSY3	List3	NULL	NULL	NULL	NULL	NULL	NULL	NULL	NULL	NULL	1	{/}	0	3	1188814	0	{/}	616	1189430
좌우반구com(CVF, UVF, BVF)_1	9	1	<?xml version="1.0"?>\n<Clock xmlns:dt="urn:schemas-microsoft-com:datatypes"><Description dt:dt="string">E-Prime Primary Realtime Clock</Description><StartTime><Timestamp dt:dt="int">0</Timestamp><DateUtc dt:dt="string">2020-10-07T05:02:33Z</DateUtc></StartTime><FrequencyChanges><FrequencyChange><Frequency dt:dt="r8">2699960000</Frequency><Timestamp dt:dt="r8">3.90399532934476E+15</Timestamp><Cur…	좌우반구com(CVF, UVF, BVF)_1-009-1	60.021	1.0.0.163	1	-582773783	Professional	2.0.10.242	2.0.10.356	10-07-2020	2020-10-07 오전 5:02:33	14:02:33	2.0.10.252	11		2	{/}	술목	77	1	11	NULL	NULL	NULL	NULL	NULL	NULL	KSY4	List1	NULL	NULL	NULL	NULL	NULL	NULL	NULL	NULL	NULL	1	{/}	0	3	58023	0	{/}	513	58536
좌우반구com(CVF, UVF, BVF)_1	9	1	<?xml version="1.0"?>\n<Clock xmlns:dt="urn:schemas-microsoft-com:datatypes"><Description dt:dt="string">E-Prime Primary Realtime Clock</Description><StartTime><Timestamp dt:dt="int">0</Timestamp><DateUtc dt:dt="string">2020-10-07T05:02:33Z</DateUtc></StartTime><FrequencyChanges><FrequencyChange><Frequency dt:dt="r8">2699960000</Frequency><Timestamp dt:dt="r8">3.90399532934476E+15</Timestamp><Cur…	좌우반구com(CVF, UVF, BVF)_1-009-1	60.021	1.0.0.163	1	-582773783	Professional	2.0.10.242	2.0.10.356	10-07-2020	2020-10-07 오전 5:02:33	14:02:33	2.0.10.252	329		2	{/}	스위	NULL	NULL	NULL	NULL	NULL	NULL	118	1	65	KSY2	List3	NULL	NULL	NULL	NULL	NULL	NULL	NULL	NULL	NULL	1	{/}	0	3	1027087	0	{/}	489	1027576
좌우반구com(CVF, UVF, BVF)_1	9	1	<?xml version="1.0"?>\n<Clock xmlns:dt="urn:schemas-microsoft-com:datatypes"><Description dt:dt="string">E-Prime Primary Realtime Clock</Description><StartTime><Timestamp dt:dt="int">0</Timestamp><DateUtc dt:dt="string">2020-10-07T05:02:33Z</DateUtc></StartTime><FrequencyChanges><FrequencyChange><Frequency dt:dt="r8">2699960000</Frequency><Timestamp dt:dt="r8">3.90399532934476E+15</Timestamp><Cur…	좌우반구com(CVF, UVF, BVF)_1-009-1	60.021	1.0.0.163	1	-582773783	Professional	2.0.10.242	2.0.10.356	10-07-2020	2020-10-07 오전 5:02:33	14:02:33	2.0.10.252	49		2	{/}	스진	41	1	49	NULL	NULL	NULL	NULL	NULL	NULL	KSY3	List1	NULL	NULL	NULL	NULL	NULL	NULL	NULL	NULL	NULL	1	{/}	0	3	160921	0	{/}	518	161439
좌우반구com(CVF, UVF, BVF)_1	9	1	<?xml version="1.0"?>\n<Clock xmlns:dt="urn:schemas-microsoft-com:datatypes"><Description dt:dt="string">E-Prime Primary Realtime Clock</Description><StartTime><Timestamp dt:dt="int">0</Timestamp><DateUtc dt:dt="string">2020-10-07T05:02:33Z</DateUtc></StartTime><FrequencyChanges><FrequencyChange><Frequency dt:dt="r8">2699960000</Frequency><Timestamp dt:dt="r8">3.90399532934476E+15</Timestamp><Cur…	좌우반구com(CVF, UVF, BVF)_1-009-1	60.021	1.0.0.163	1	-582773783	Professional	2.0.10.242	2.0.10.356	10-07-2020	2020-10-07 오전 5:02:33	14:02:33	2.0.10.252	206		2	{/}	스향	NULL	NULL	NULL	7	1	74	NULL	NULL	NULL	KSY3	List2	NULL	NULL	NULL	NULL	NULL	NULL	NULL	NULL	NULL	1	{/}	0	3	632507	0	{/}	538	633045
좌우반구com(CVF, UVF, BVF)_1	9	1	<?xml version="1.0"?>\n<Clock xmlns:dt="urn:schemas-microsoft-com:datatypes"><Description dt:dt="string">E-Prime Primary Realtime Clock</Description><StartTime><Timestamp dt:dt="int">0</Timestamp><DateUtc dt:dt="string">2020-10-07T05:02:33Z</DateUtc></StartTime><FrequencyChanges><FrequencyChange><Frequency dt:dt="r8">2699960000</Frequency><Timestamp dt:dt="r8">3.90399532934476E+15</Timestamp><Cur…	좌우반구com(CVF, UVF, BVF)_1-009-1	60.021	1.0.0.163	1	-582773783	Professional	2.0.10.242	2.0.10.356	10-07-2020	2020-10-07 오전 5:02:33	14:02:33	2.0.10.252	22		2	{/}	습나	63	1	22	NULL	NULL	NULL	NULL	NULL	NULL	KSY3	List1	NULL	NULL	NULL	NULL	NULL	NULL	NULL	NULL	NULL	1	{/}	0	4	87080	0	{/}	434	87514
좌우반구com(CVF, UVF, BVF)_1	9	1	<?xml version="1.0"?>\n<Clock xmlns:dt="urn:schemas-microsoft-com:datatypes"><Description dt:dt="string">E-Prime Primary Realtime Clock</Description><StartTime><Timestamp dt:dt="int">0</Timestamp><DateUtc dt:dt="string">2020-10-07T05:02:33Z</DateUtc></StartTime><FrequencyChanges><FrequencyChange><Frequency dt:dt="r8">2699960000</Frequency><Timestamp dt:dt="r8">3.90399532934476E+15</Timestamp><Cur…	좌우반구com(CVF, UVF, BVF)_1-009-1	60.021	1.0.0.163	1	-582773783	Professional	2.0.10.242	2.0.10.356	10-07-2020	2020-10-07 오전 5:02:33	14:02:33	2.0.10.252	363		2	{/}	습필	NULL	NULL	NULL	NULL	NULL	NULL	21	1	99	KSY2	List3	NULL	NULL	NULL	NULL	NULL	NULL	NULL	NULL	NULL	1	{/}	0	4	1124820	0	{/}	627	1125447
좌우반구com(CVF, UVF, BVF)_1	9	1	<?xml version="1.0"?>\n<Clock xmlns:dt="urn:schemas-microsoft-com:datatypes"><Description dt:dt="string">E-Prime Primary Realtime Clock</Description><StartTime><Timestamp dt:dt="int">0</Timestamp><DateUtc dt:dt="string">2020-10-07T05:02:33Z</DateUtc></StartTime><FrequencyChanges><FrequencyChange><Frequency dt:dt="r8">2699960000</Frequency><Timestamp dt:dt="r8">3.90399532934476E+15</Timestamp><Cur…	좌우반구com(CVF, UVF, BVF)_1-009-1	60.021	1.0.0.163	1	-582773783	Professional	2.0.10.242	2.0.10.356	10-07-2020	2020-10-07 오전 5:02:33	14:02:33	2.0.10.252	220		1	z	시간	NULL	NULL	NULL	130	1	88	NULL	NULL	NULL	KSY3	List2	NULL	NULL	NULL	NULL	NULL	NULL	NULL	NULL	NULL	1	z	1	3	671060	0	z	447	671507
좌우반구com(CVF, UVF, BVF)_1	9	1	<?xml version="1.0"?>\n<Clock xmlns:dt="urn:schemas-microsoft-com:datatypes"><Description dt:dt="string">E-Prime Primary Realtime Clock</Description><StartTime><Timestamp dt:dt="int">0</Timestamp><DateUtc dt:dt="string">2020-10-07T05:02:33Z</DateUtc></StartTime><FrequencyChanges><FrequencyChange><Frequency dt:dt="r8">2699960000</Frequency><Timestamp dt:dt="r8">3.90399532934476E+15</Timestamp><Cur…	좌우반구com(CVF, UVF, BVF)_1-009-1	60.021	1.0.0.163	1	-582773783	Professional	2.0.10.242	2.0.10.356	10-07-2020	2020-10-07 오전 5:02:33	14:02:33	2.0.10.252	4		1	z	시기	58	1	4	NULL	NULL	NULL	NULL	NULL	NULL	KSY3	List1	NULL	NULL	NULL	NULL	NULL	NULL	NULL	NULL	NULL	1	z	0	3	40379	0	z	373	40752
좌우반구com(CVF, UVF, BVF)_1	9	1	<?xml version="1.0"?>\n<Clock xmlns:dt="urn:schemas-microsoft-com:datatypes"><Description dt:dt="string">E-Prime Primary Realtime Clock</Description><StartTime><Timestamp dt:dt="int">0</Timestamp><DateUtc dt:dt="string">2020-10-07T05:02:33Z</DateUtc></StartTime><FrequencyChanges><FrequencyChange><Frequency dt:dt="r8">2699960000</Frequency><Timestamp dt:dt="r8">3.90399532934476E+15</Timestamp><Cur…	좌우반구com(CVF, UVF, BVF)_1-009-1	60.021	1.0.0.163	1	-582773783	Professional	2.0.10.242	2.0.10.356	10-07-2020	2020-10-07 오전 5:02:33	14:02:33	2.0.10.252	140		1	z	시대	NULL	NULL	NULL	56	1	8	NULL	NULL	NULL	KSY3	List2	NULL	NULL	NULL	NULL	NULL	NULL	NULL	NULL	NULL	1	z	0	3	449437	0	z	520	449957
좌우반구com(CVF, UVF, BVF)_1	9	1	<?xml version="1.0"?>\n<Clock xmlns:dt="urn:schemas-microsoft-com:datatypes"><Description dt:dt="string">E-Prime Primary Realtime Clock</Description><StartTime><Timestamp dt:dt="int">0</Timestamp><DateUtc dt:dt="string">2020-10-07T05:02:33Z</DateUtc></StartTime><FrequencyChanges><FrequencyChange><Frequency dt:dt="r8">2699960000</Frequency><Timestamp dt:dt="r8">3.90399532934476E+15</Timestamp><Cur…	좌우반구com(CVF, UVF, BVF)_1-009-1	60.021	1.0.0.163	1	-582773783	Professional	2.0.10.242	2.0.10.356	10-07-2020	2020-10-07 오전 5:02:33	14:02:33	2.0.10.252	280		1	z	시도	NULL	NULL	NULL	NULL	NULL	NULL	93	1	16	KSY3	List3	NULL	NULL	NULL	NULL	NULL	NULL	NULL	NULL	NULL	1	z	0	3	890401	0	z	456	890857
좌우반구com(CVF, UVF, BVF)_1	9	1	<?xml version="1.0"?>\n<Clock xmlns:dt="urn:schemas-microsoft-com:datatypes"><Description dt:dt="string">E-Prime Primary Realtime Clock</Description><StartTime><Timestamp dt:dt="int">0</Timestamp><DateUtc dt:dt="string">2020-10-07T05:02:33Z</DateUtc></StartTime><FrequencyChanges><FrequencyChange><Frequency dt:dt="r8">2699960000</Frequency><Timestamp dt:dt="r8">3.90399532934476E+15</Timestamp><Cur…	좌우반구com(CVF, UVF, BVF)_1-009-1	60.021	1.0.0.163	1	-582773783	Professional	2.0.10.242	2.0.10.356	10-07-2020	2020-10-07 오전 5:02:33	14:02:33	2.0.10.252	25		2	{/}	시질	23	1	25	NULL	NULL	NULL	NULL	NULL	NULL	KSY	List1	0		1	-1	94810	184		0	0	1	{/}	0	4	94994	0	{/}	502	95496
좌우반구com(CVF, UVF, BVF)_1	9	1	<?xml version="1.0"?>\n<Clock xmlns:dt="urn:schemas-microsoft-com:datatypes"><Description dt:dt="string">E-Prime Primary Realtime Clock</Description><StartTime><Timestamp dt:dt="int">0</Timestamp><DateUtc dt:dt="string">2020-10-07T05:02:33Z</DateUtc></StartTime><FrequencyChanges><FrequencyChange><Frequency dt:dt="r8">2699960000</Frequency><Timestamp dt:dt="r8">3.90399532934476E+15</Timestamp><Cur…	좌우반구com(CVF, UVF, BVF)_1-009-1	60.021	1.0.0.163	1	-582773783	Professional	2.0.10.242	2.0.10.356	10-07-2020	2020-10-07 오전 5:02:33	14:02:33	2.0.10.252	76		1	z	식비	94	1	76	NULL	NULL	NULL	NULL	NULL	NULL	KSY3	List1	NULL	NULL	NULL	NULL	NULL	NULL	NULL	NULL	NULL	1	z	1	3	235478	0	z	553	236031
좌우반구com(CVF, UVF, BVF)_1	9	1	<?xml version="1.0"?>\n<Clock xmlns:dt="urn:schemas-microsoft-com:datatypes"><Description dt:dt="string">E-Prime Primary Realtime Clock</Description><StartTime><Timestamp dt:dt="int">0</Timestamp><DateUtc dt:dt="string">2020-10-07T05:02:33Z</DateUtc></StartTime><FrequencyChanges><FrequencyChange><Frequency dt:dt="r8">2699960000</Frequency><Timestamp dt:dt="r8">3.90399532934476E+15</Timestamp><Cur…	좌우반구com(CVF, UVF, BVF)_1-009-1	60.021	1.0.0.163	1	-582773783	Professional	2.0.10.242	2.0.10.356	10-07-2020	2020-10-07 오전 5:02:33	14:02:33	2.0.10.252	54		2	{/}	식차	66	1	54	NULL	NULL	NULL	NULL	NULL	NULL	KSY	List1	0		0	-1	174133	183		0	0	1	{/}	0	3	174316	0	{/}	572	174888
좌우반구com(CVF, UVF, BVF)_1	9	1	<?xml version="1.0"?>\n<Clock xmlns:dt="urn:schemas-microsoft-com:datatypes"><Description dt:dt="string">E-Prime Primary Realtime Clock</Description><StartTime><Timestamp dt:dt="int">0</Timestamp><DateUtc dt:dt="string">2020-10-07T05:02:33Z</DateUtc></StartTime><FrequencyChanges><FrequencyChange><Frequency dt:dt="r8">2699960000</Frequency><Timestamp dt:dt="r8">3.90399532934476E+15</Timestamp><Cur…	좌우반구com(CVF, UVF, BVF)_1-009-1	60.021	1.0.0.163	1	-582773783	Professional	2.0.10.242	2.0.10.356	10-07-2020	2020-10-07 오전 5:02:33	14:02:33	2.0.10.252	169		1	z	식탁	NULL	NULL	NULL	98	1	37	NULL	NULL	NULL	KSY3	List2	NULL	NULL	NULL	NULL	NULL	NULL	NULL	NULL	NULL	1	z	0	3	529826	0	z	490	530316
좌우반구com(CVF, UVF, BVF)_1	9	1	<?xml version="1.0"?>\n<Clock xmlns:dt="urn:schemas-microsoft-com:datatypes"><Description dt:dt="string">E-Prime Primary Realtime Clock</Description><StartTime><Timestamp dt:dt="int">0</Timestamp><DateUtc dt:dt="string">2020-10-07T05:02:33Z</DateUtc></StartTime><FrequencyChanges><FrequencyChange><Frequency dt:dt="r8">2699960000</Frequency><Timestamp dt:dt="r8">3.90399532934476E+15</Timestamp><Cur…	좌우반구com(CVF, UVF, BVF)_1-009-1	60.021	1.0.0.163	1	-582773783	Professional	2.0.10.242	2.0.10.356	10-07-2020	2020-10-07 오전 5:02:33	14:02:33	2.0.10.252	103		2	{/}	실락	115	1	103	NULL	NULL	NULL	NULL	NULL	NULL	KSY2	List1	NULL	NULL	NULL	NULL	NULL	NULL	NULL	NULL	NULL	1	{/}	0	3	312368	0	{/}	662	313030
좌우반구com(CVF, UVF, BVF)_1	9	1	<?xml version="1.0"?>\n<Clock xmlns:dt="urn:schemas-microsoft-com:datatypes"><Description dt:dt="string">E-Prime Primary Realtime Clock</Description><StartTime><Timestamp dt:dt="int">0</Timestamp><DateUtc dt:dt="string">2020-10-07T05:02:33Z</DateUtc></StartTime><FrequencyChanges><FrequencyChange><Frequency dt:dt="r8">2699960000</Frequency><Timestamp dt:dt="r8">3.90399532934476E+15</Timestamp><Cur…	좌우반구com(CVF, UVF, BVF)_1-009-1	60.021	1.0.0.163	1	-582773783	Professional	2.0.10.242	2.0.10.356	10-07-2020	2020-10-07 오전 5:02:33	14:02:33	2.0.10.252	28		2	{/}	실작	102	1	28	NULL	NULL	NULL	NULL	NULL	NULL	KSY4	List1	NULL	NULL	NULL	NULL	NULL	NULL	NULL	NULL	NULL	1	{/}	0	3	103041	0	{/}	607	103648
좌우반구com(CVF, UVF, BVF)_1	9	1	<?xml version="1.0"?>\n<Clock xmlns:dt="urn:schemas-microsoft-com:datatypes"><Description dt:dt="string">E-Prime Primary Realtime Clock</Description><StartTime><Timestamp dt:dt="int">0</Timestamp><DateUtc dt:dt="string">2020-10-07T05:02:33Z</DateUtc></StartTime><FrequencyChanges><FrequencyChange><Frequency dt:dt="r8">2699960000</Frequency><Timestamp dt:dt="r8">3.90399532934476E+15</Timestamp><Cur…	좌우반구com(CVF, UVF, BVF)_1-009-1	60.021	1.0.0.163	1	-582773783	Professional	2.0.10.242	2.0.10.356	10-07-2020	2020-10-07 오전 5:02:33	14:02:33	2.0.10.252	81		1	z	실험	73	1	81	NULL	NULL	NULL	NULL	NULL	NULL	KSY3	List1	NULL	NULL	NULL	NULL	NULL	NULL	NULL	NULL	NULL	1	z	0	3	248840	0	z	391	249231
좌우반구com(CVF, UVF, BVF)_1	9	1	<?xml version="1.0"?>\n<Clock xmlns:dt="urn:schemas-microsoft-com:datatypes"><Description dt:dt="string">E-Prime Primary Realtime Clock</Description><StartTime><Timestamp dt:dt="int">0</Timestamp><DateUtc dt:dt="string">2020-10-07T05:02:33Z</DateUtc></StartTime><FrequencyChanges><FrequencyChange><Frequency dt:dt="r8">2699960000</Frequency><Timestamp dt:dt="r8">3.90399532934476E+15</Timestamp><Cur…	좌우반구com(CVF, UVF, BVF)_1-009-1	60.021	1.0.0.163	1	-582773783	Professional	2.0.10.242	2.0.10.356	10-07-2020	2020-10-07 오전 5:02:33	14:02:33	2.0.10.252	258		1	z	심복	NULL	NULL	NULL	120	1	126	NULL	NULL	NULL	KSY3	List2	NULL	NULL	NULL	NULL	NULL	NULL	NULL	NULL	NULL	0	z	0	3	774941	0	{/}	862	775803
좌우반구com(CVF, UVF, BVF)_1	9	1	<?xml version="1.0"?>\n<Clock xmlns:dt="urn:schemas-microsoft-com:datatypes"><Description dt:dt="string">E-Prime Primary Realtime Clock</Description><StartTime><Timestamp dt:dt="int">0</Timestamp><DateUtc dt:dt="string">2020-10-07T05:02:33Z</DateUtc></StartTime><FrequencyChanges><FrequencyChange><Frequency dt:dt="r8">2699960000</Frequency><Timestamp dt:dt="r8">3.90399532934476E+15</Timestamp><Cur…	좌우반구com(CVF, UVF, BVF)_1-009-1	60.021	1.0.0.163	1	-582773783	Professional	2.0.10.242	2.0.10.356	10-07-2020	2020-10-07 오전 5:02:33	14:02:33	2.0.10.252	309		1	z	심신	NULL	NULL	NULL	NULL	NULL	NULL	44	1	45	KSY3	List3	NULL	NULL	NULL	NULL	NULL	NULL	NULL	NULL	NULL	0	z	0	3	970423	0	{/}	617	971040
좌우반구com(CVF, UVF, BVF)_1	9	1	<?xml version="1.0"?>\n<Clock xmlns:dt="urn:schemas-microsoft-com:datatypes"><Description dt:dt="string">E-Prime Primary Realtime Clock</Description><StartTime><Timestamp dt:dt="int">0</Timestamp><DateUtc dt:dt="string">2020-10-07T05:02:33Z</DateUtc></StartTime><FrequencyChanges><FrequencyChange><Frequency dt:dt="r8">2699960000</Frequency><Timestamp dt:dt="r8">3.90399532934476E+15</Timestamp><Cur…	좌우반구com(CVF, UVF, BVF)_1-009-1	60.021	1.0.0.163	1	-582773783	Professional	2.0.10.242	2.0.10.356	10-07-2020	2020-10-07 오전 5:02:33	14:02:33	2.0.10.252	32		2	{/}	안실	124	1	32	NULL	NULL	NULL	NULL	NULL	NULL	KSY4	List1	NULL	NULL	NULL	NULL	NULL	NULL	NULL	NULL	NULL	0	{/}	0	4	114254	0	z	818	115072
좌우반구com(CVF, UVF, BVF)_1	9	1	<?xml version="1.0"?>\n<Clock xmlns:dt="urn:schemas-microsoft-com:datatypes"><Description dt:dt="string">E-Prime Primary Realtime Clock</Description><StartTime><Timestamp dt:dt="int">0</Timestamp><DateUtc dt:dt="string">2020-10-07T05:02:33Z</DateUtc></StartTime><FrequencyChanges><FrequencyChange><Frequency dt:dt="r8">2699960000</Frequency><Timestamp dt:dt="r8">3.90399532934476E+15</Timestamp><Cur…	좌우반구com(CVF, UVF, BVF)_1-009-1	60.021	1.0.0.163	1	-582773783	Professional	2.0.10.242	2.0.10.356	10-07-2020	2020-10-07 오전 5:02:33	14:02:33	2.0.10.252	64		2	{/}	압례	92	1	64	NULL	NULL	NULL	NULL	NULL	NULL	KSY2	List1	NULL	NULL	NULL	NULL	NULL	NULL	NULL	NULL	NULL	0	{/}	0	4	201457	0	z	958	202415
좌우반구com(CVF, UVF, BVF)_1	9	1	<?xml version="1.0"?>\n<Clock xmlns:dt="urn:schemas-microsoft-com:datatypes"><Description dt:dt="string">E-Prime Primary Realtime Clock</Description><StartTime><Timestamp dt:dt="int">0</Timestamp><DateUtc dt:dt="string">2020-10-07T05:02:33Z</DateUtc></StartTime><FrequencyChanges><FrequencyChange><Frequency dt:dt="r8">2699960000</Frequency><Timestamp dt:dt="r8">3.90399532934476E+15</Timestamp><Cur…	좌우반구com(CVF, UVF, BVF)_1-009-1	60.021	1.0.0.163	1	-582773783	Professional	2.0.10.242	2.0.10.356	10-07-2020	2020-10-07 오전 5:02:33	14:02:33	2.0.10.252	369		1	z	압축	NULL	NULL	NULL	NULL	NULL	NULL	109	1	105	KSY3	List3	NULL	NULL	NULL	NULL	NULL	NULL	NULL	NULL	NULL	1	z	0	3	1141880	0	z	510	1142390
좌우반구com(CVF, UVF, BVF)_1	9	1	<?xml version="1.0"?>\n<Clock xmlns:dt="urn:schemas-microsoft-com:datatypes"><Description dt:dt="string">E-Prime Primary Realtime Clock</Description><StartTime><Timestamp dt:dt="int">0</Timestamp><DateUtc dt:dt="string">2020-10-07T05:02:33Z</DateUtc></StartTime><FrequencyChanges><FrequencyChange><Frequency dt:dt="r8">2699960000</Frequency><Timestamp dt:dt="r8">3.90399532934476E+15</Timestamp><Cur…	좌우반구com(CVF, UVF, BVF)_1-009-1	60.021	1.0.0.163	1	-582773783	Professional	2.0.10.242	2.0.10.356	10-07-2020	2020-10-07 오전 5:02:33	14:02:33	2.0.10.252	350		2	{/}	양간	NULL	NULL	NULL	NULL	NULL	NULL	70	1	86	KSY2	List3	NULL	NULL	NULL	NULL	NULL	NULL	NULL	NULL	NULL	1	{/}	0	4	1087916	0	{/}	603	1088519
좌우반구com(CVF, UVF, BVF)_1	9	1	<?xml version="1.0"?>\n<Clock xmlns:dt="urn:schemas-microsoft-com:datatypes"><Description dt:dt="string">E-Prime Primary Realtime Clock</Description><StartTime><Timestamp dt:dt="int">0</Timestamp><DateUtc dt:dt="string">2020-10-07T05:02:33Z</DateUtc></StartTime><FrequencyChanges><FrequencyChange><Frequency dt:dt="r8">2699960000</Frequency><Timestamp dt:dt="r8">3.90399532934476E+15</Timestamp><Cur…	좌우반구com(CVF, UVF, BVF)_1-009-1	60.021	1.0.0.163	1	-582773783	Professional	2.0.10.242	2.0.10.356	10-07-2020	2020-10-07 오전 5:02:33	14:02:33	2.0.10.252	221		2	{/}	양급	NULL	NULL	NULL	82	1	89	NULL	NULL	NULL	KSY	List2	0		0	-1	673526	183		0	0	1	{/}	1	3	673709	0	{/}	469	674178
좌우반구com(CVF, UVF, BVF)_1	9	1	<?xml version="1.0"?>\n<Clock xmlns:dt="urn:schemas-microsoft-com:datatypes"><Description dt:dt="string">E-Prime Primary Realtime Clock</Description><StartTime><Timestamp dt:dt="int">0</Timestamp><DateUtc dt:dt="string">2020-10-07T05:02:33Z</DateUtc></StartTime><FrequencyChanges><FrequencyChange><Frequency dt:dt="r8">2699960000</Frequency><Timestamp dt:dt="r8">3.90399532934476E+15</Timestamp><Cur…	좌우반구com(CVF, UVF, BVF)_1-009-1	60.021	1.0.0.163	1	-582773783	Professional	2.0.10.242	2.0.10.356	10-07-2020	2020-10-07 오전 5:02:33	14:02:33	2.0.10.252	233		1	z	양념	NULL	NULL	NULL	44	1	101	NULL	NULL	NULL	KSY3	List2	NULL	NULL	NULL	NULL	NULL	NULL	NULL	NULL	NULL	1	z	0	3	706831	0	z	451	707282
좌우반구com(CVF, UVF, BVF)_1	9	1	<?xml version="1.0"?>\n<Clock xmlns:dt="urn:schemas-microsoft-com:datatypes"><Description dt:dt="string">E-Prime Primary Realtime Clock</Description><StartTime><Timestamp dt:dt="int">0</Timestamp><DateUtc dt:dt="string">2020-10-07T05:02:33Z</DateUtc></StartTime><FrequencyChanges><FrequencyChange><Frequency dt:dt="r8">2699960000</Frequency><Timestamp dt:dt="r8">3.90399532934476E+15</Timestamp><Cur…	좌우반구com(CVF, UVF, BVF)_1-009-1	60.021	1.0.0.163	1	-582773783	Professional	2.0.10.242	2.0.10.356	10-07-2020	2020-10-07 오전 5:02:33	14:02:33	2.0.10.252	129		2	{/}	양최	131	1	129	NULL	NULL	NULL	NULL	NULL	NULL	KSY3	List1	NULL	NULL	NULL	NULL	NULL	NULL	NULL	NULL	NULL	1	{/}	0	3	384260	0	{/}	865	385125
좌우반구com(CVF, UVF, BVF)_1	9	1	<?xml version="1.0"?>\n<Clock xmlns:dt="urn:schemas-microsoft-com:datatypes"><Description dt:dt="string">E-Prime Primary Realtime Clock</Description><StartTime><Timestamp dt:dt="int">0</Timestamp><DateUtc dt:dt="string">2020-10-07T05:02:33Z</DateUtc></StartTime><FrequencyChanges><FrequencyChange><Frequency dt:dt="r8">2699960000</Frequency><Timestamp dt:dt="r8">3.90399532934476E+15</Timestamp><Cur…	좌우반구com(CVF, UVF, BVF)_1-009-1	60.021	1.0.0.163	1	-582773783	Professional	2.0.10.242	2.0.10.356	10-07-2020	2020-10-07 오전 5:02:33	14:02:33	2.0.10.252	115		1	z	어휘	26	1	115	NULL	NULL	NULL	NULL	NULL	NULL	KSY3	List1	NULL	NULL	NULL	NULL	NULL	NULL	NULL	NULL	NULL	1	z	0	3	345690	0	z	651	346341
좌우반구com(CVF, UVF, BVF)_1	9	1	<?xml version="1.0"?>\n<Clock xmlns:dt="urn:schemas-microsoft-com:datatypes"><Description dt:dt="string">E-Prime Primary Realtime Clock</Description><StartTime><Timestamp dt:dt="int">0</Timestamp><DateUtc dt:dt="string">2020-10-07T05:02:33Z</DateUtc></StartTime><FrequencyChanges><FrequencyChange><Frequency dt:dt="r8">2699960000</Frequency><Timestamp dt:dt="r8">3.90399532934476E+15</Timestamp><Cur…	좌우반구com(CVF, UVF, BVF)_1-009-1	60.021	1.0.0.163	1	-582773783	Professional	2.0.10.242	2.0.10.356	10-07-2020	2020-10-07 오전 5:02:33	14:02:33	2.0.10.252	214		2	{/}	엄도	NULL	NULL	NULL	36	1	82	NULL	NULL	NULL	KSY4	List2	NULL	NULL	NULL	NULL	NULL	NULL	NULL	NULL	NULL	1	{/}	0	3	654483	0	{/}	570	655053
좌우반구com(CVF, UVF, BVF)_1	9	1	<?xml version="1.0"?>\n<Clock xmlns:dt="urn:schemas-microsoft-com:datatypes"><Description dt:dt="string">E-Prime Primary Realtime Clock</Description><StartTime><Timestamp dt:dt="int">0</Timestamp><DateUtc dt:dt="string">2020-10-07T05:02:33Z</DateUtc></StartTime><FrequencyChanges><FrequencyChange><Frequency dt:dt="r8">2699960000</Frequency><Timestamp dt:dt="r8">3.90399532934476E+15</Timestamp><Cur…	좌우반구com(CVF, UVF, BVF)_1-009-1	60.021	1.0.0.163	1	-582773783	Professional	2.0.10.242	2.0.10.356	10-07-2020	2020-10-07 오전 5:02:33	14:02:33	2.0.10.252	349		1	z	엄마	NULL	NULL	NULL	NULL	NULL	NULL	6	1	85	KSY3	List3	NULL	NULL	NULL	NULL	NULL	NULL	NULL	NULL	NULL	1	z	0	3	1085233	0	z	486	1085719
좌우반구com(CVF, UVF, BVF)_1	9	1	<?xml version="1.0"?>\n<Clock xmlns:dt="urn:schemas-microsoft-com:datatypes"><Description dt:dt="string">E-Prime Primary Realtime Clock</Description><StartTime><Timestamp dt:dt="int">0</Timestamp><DateUtc dt:dt="string">2020-10-07T05:02:33Z</DateUtc></StartTime><FrequencyChanges><FrequencyChange><Frequency dt:dt="r8">2699960000</Frequency><Timestamp dt:dt="r8">3.90399532934476E+15</Timestamp><Cur…	좌우반구com(CVF, UVF, BVF)_1-009-1	60.021	1.0.0.163	1	-582773783	Professional	2.0.10.242	2.0.10.356	10-07-2020	2020-10-07 오전 5:02:33	14:02:33	2.0.10.252	243		2	{/}	엇압	NULL	NULL	NULL	62	1	111	NULL	NULL	NULL	KSY4	List2	NULL	NULL	NULL	NULL	NULL	NULL	NULL	NULL	NULL	1	{/}	0	3	733572	0	{/}	526	734098
좌우반구com(CVF, UVF, BVF)_1	9	1	<?xml version="1.0"?>\n<Clock xmlns:dt="urn:schemas-microsoft-com:datatypes"><Description dt:dt="string">E-Prime Primary Realtime Clock</Description><StartTime><Timestamp dt:dt="int">0</Timestamp><DateUtc dt:dt="string">2020-10-07T05:02:33Z</DateUtc></StartTime><FrequencyChanges><FrequencyChange><Frequency dt:dt="r8">2699960000</Frequency><Timestamp dt:dt="r8">3.90399532934476E+15</Timestamp><Cur…	좌우반구com(CVF, UVF, BVF)_1-009-1	60.021	1.0.0.163	1	-582773783	Professional	2.0.10.242	2.0.10.356	10-07-2020	2020-10-07 오전 5:02:33	14:02:33	2.0.10.252	361		2	{/}	여별	NULL	NULL	NULL	NULL	NULL	NULL	54	1	97	KSY3	List3	NULL	NULL	NULL	NULL	NULL	NULL	NULL	NULL	NULL	0	{/}	0	3	1118888	0	z	815	1119703
좌우반구com(CVF, UVF, BVF)_1	9	1	<?xml version="1.0"?>\n<Clock xmlns:dt="urn:schemas-microsoft-com:datatypes"><Description dt:dt="string">E-Prime Primary Realtime Clock</Description><StartTime><Timestamp dt:dt="int">0</Timestamp><DateUtc dt:dt="string">2020-10-07T05:02:33Z</DateUtc></StartTime><FrequencyChanges><FrequencyChange><Frequency dt:dt="r8">2699960000</Frequency><Timestamp dt:dt="r8">3.90399532934476E+15</Timestamp><Cur…	좌우반구com(CVF, UVF, BVF)_1-009-1	60.021	1.0.0.163	1	-582773783	Professional	2.0.10.242	2.0.10.356	10-07-2020	2020-10-07 오전 5:02:33	14:02:33	2.0.10.252	265		2	{/}	여본	NULL	NULL	NULL	NULL	NULL	NULL	24	1	1	KSY2	List3	NULL	NULL	NULL	NULL	NULL	NULL	NULL	NULL	NULL	0	{/}	1	3	848182	0	z	723	848905
좌우반구com(CVF, UVF, BVF)_1	9	1	<?xml version="1.0"?>\n<Clock xmlns:dt="urn:schemas-microsoft-com:datatypes"><Description dt:dt="string">E-Prime Primary Realtime Clock</Description><StartTime><Timestamp dt:dt="int">0</Timestamp><DateUtc dt:dt="string">2020-10-07T05:02:33Z</DateUtc></StartTime><FrequencyChanges><FrequencyChange><Frequency dt:dt="r8">2699960000</Frequency><Timestamp dt:dt="r8">3.90399532934476E+15</Timestamp><Cur…	좌우반구com(CVF, UVF, BVF)_1-009-1	60.021	1.0.0.163	1	-582773783	Professional	2.0.10.242	2.0.10.356	10-07-2020	2020-10-07 오전 5:02:33	14:02:33	2.0.10.252	7		1	z	여생	27	1	7	NULL	NULL	NULL	NULL	NULL	NULL	KSY3	List1	NULL	NULL	NULL	NULL	NULL	NULL	NULL	NULL	NULL	1	z	0	3	47910	0	z	282	48192
좌우반구com(CVF, UVF, BVF)_1	9	1	<?xml version="1.0"?>\n<Clock xmlns:dt="urn:schemas-microsoft-com:datatypes"><Description dt:dt="string">E-Prime Primary Realtime Clock</Description><StartTime><Timestamp dt:dt="int">0</Timestamp><DateUtc dt:dt="string">2020-10-07T05:02:33Z</DateUtc></StartTime><FrequencyChanges><FrequencyChange><Frequency dt:dt="r8">2699960000</Frequency><Timestamp dt:dt="r8">3.90399532934476E+15</Timestamp><Cur…	좌우반구com(CVF, UVF, BVF)_1-009-1	60.021	1.0.0.163	1	-582773783	Professional	2.0.10.242	2.0.10.356	10-07-2020	2020-10-07 오전 5:02:33	14:02:33	2.0.10.252	90		2	{/}	열례	47	1	90	NULL	NULL	NULL	NULL	NULL	NULL	KSY	List1	0		1	-1	274131	184		0	0	1	{/}	0	4	274315	0	{/}	995	275310
좌우반구com(CVF, UVF, BVF)_1	9	1	<?xml version="1.0"?>\n<Clock xmlns:dt="urn:schemas-microsoft-com:datatypes"><Description dt:dt="string">E-Prime Primary Realtime Clock</Description><StartTime><Timestamp dt:dt="int">0</Timestamp><DateUtc dt:dt="string">2020-10-07T05:02:33Z</DateUtc></StartTime><FrequencyChanges><FrequencyChange><Frequency dt:dt="r8">2699960000</Frequency><Timestamp dt:dt="r8">3.90399532934476E+15</Timestamp><Cur…	좌우반구com(CVF, UVF, BVF)_1-009-1	60.021	1.0.0.163	1	-582773783	Professional	2.0.10.242	2.0.10.356	10-07-2020	2020-10-07 오전 5:02:33	14:02:33	2.0.10.252	138		2	{/}	열박	NULL	NULL	NULL	117	1	6	NULL	NULL	NULL	KSY	List2	0		0	0	443823	183		0	0	1	{/}	0	3	444006	0	{/}	535	444541
좌우반구com(CVF, UVF, BVF)_1	9	1	<?xml version="1.0"?>\n<Clock xmlns:dt="urn:schemas-microsoft-com:datatypes"><Description dt:dt="string">E-Prime Primary Realtime Clock</Description><StartTime><Timestamp dt:dt="int">0</Timestamp><DateUtc dt:dt="string">2020-10-07T05:02:33Z</DateUtc></StartTime><FrequencyChanges><FrequencyChange><Frequency dt:dt="r8">2699960000</Frequency><Timestamp dt:dt="r8">3.90399532934476E+15</Timestamp><Cur…	좌우반구com(CVF, UVF, BVF)_1-009-1	60.021	1.0.0.163	1	-582773783	Professional	2.0.10.242	2.0.10.356	10-07-2020	2020-10-07 오전 5:02:33	14:02:33	2.0.10.252	245		2	{/}	열응	NULL	NULL	NULL	17	1	113	NULL	NULL	NULL	KSY2	List2	NULL	NULL	NULL	NULL	NULL	NULL	NULL	NULL	NULL	1	{/}	0	4	739237	0	{/}	509	739746
좌우반구com(CVF, UVF, BVF)_1	9	1	<?xml version="1.0"?>\n<Clock xmlns:dt="urn:schemas-microsoft-com:datatypes"><Description dt:dt="string">E-Prime Primary Realtime Clock</Description><StartTime><Timestamp dt:dt="int">0</Timestamp><DateUtc dt:dt="string">2020-10-07T05:02:33Z</DateUtc></StartTime><FrequencyChanges><FrequencyChange><Frequency dt:dt="r8">2699960000</Frequency><Timestamp dt:dt="r8">3.90399532934476E+15</Timestamp><Cur…	좌우반구com(CVF, UVF, BVF)_1-009-1	60.021	1.0.0.163	1	-582773783	Professional	2.0.10.242	2.0.10.356	10-07-2020	2020-10-07 오전 5:02:33	14:02:33	2.0.10.252	173		1	z	열정	NULL	NULL	NULL	97	1	41	NULL	NULL	NULL	KSY3	List2	NULL	NULL	NULL	NULL	NULL	NULL	NULL	NULL	NULL	1	z	0	4	541206	0	z	606	541812
좌우반구com(CVF, UVF, BVF)_1	9	1	<?xml version="1.0"?>\n<Clock xmlns:dt="urn:schemas-microsoft-com:datatypes"><Description dt:dt="string">E-Prime Primary Realtime Clock</Description><StartTime><Timestamp dt:dt="int">0</Timestamp><DateUtc dt:dt="string">2020-10-07T05:02:33Z</DateUtc></StartTime><FrequencyChanges><FrequencyChange><Frequency dt:dt="r8">2699960000</Frequency><Timestamp dt:dt="r8">3.90399532934476E+15</Timestamp><Cur…	좌우반구com(CVF, UVF, BVF)_1-009-1	60.021	1.0.0.163	1	-582773783	Professional	2.0.10.242	2.0.10.356	10-07-2020	2020-10-07 오전 5:02:33	14:02:33	2.0.10.252	195		1	z	오류	NULL	NULL	NULL	119	1	63	NULL	NULL	NULL	KSY3	List2	NULL	NULL	NULL	NULL	NULL	NULL	NULL	NULL	NULL	1	z	0	4	602568	0	z	443	603011
좌우반구com(CVF, UVF, BVF)_1	9	1	<?xml version="1.0"?>\n<Clock xmlns:dt="urn:schemas-microsoft-com:datatypes"><Description dt:dt="string">E-Prime Primary Realtime Clock</Description><StartTime><Timestamp dt:dt="int">0</Timestamp><DateUtc dt:dt="string">2020-10-07T05:02:33Z</DateUtc></StartTime><FrequencyChanges><FrequencyChange><Frequency dt:dt="r8">2699960000</Frequency><Timestamp dt:dt="r8">3.90399532934476E+15</Timestamp><Cur…	좌우반구com(CVF, UVF, BVF)_1-009-1	60.021	1.0.0.163	1	-582773783	Professional	2.0.10.242	2.0.10.356	10-07-2020	2020-10-07 오전 5:02:33	14:02:33	2.0.10.252	96		1	z	오해	32	1	96	NULL	NULL	NULL	NULL	NULL	NULL	KSY3	List1	NULL	NULL	NULL	NULL	NULL	NULL	NULL	NULL	NULL	1	z	0	4	291809	0	z	725	292534
좌우반구com(CVF, UVF, BVF)_1	9	1	<?xml version="1.0"?>\n<Clock xmlns:dt="urn:schemas-microsoft-com:datatypes"><Description dt:dt="string">E-Prime Primary Realtime Clock</Description><StartTime><Timestamp dt:dt="int">0</Timestamp><DateUtc dt:dt="string">2020-10-07T05:02:33Z</DateUtc></StartTime><FrequencyChanges><FrequencyChange><Frequency dt:dt="r8">2699960000</Frequency><Timestamp dt:dt="r8">3.90399532934476E+15</Timestamp><Cur…	좌우반구com(CVF, UVF, BVF)_1-009-1	60.021	1.0.0.163	1	-582773783	Professional	2.0.10.242	2.0.10.356	10-07-2020	2020-10-07 오전 5:02:33	14:02:33	2.0.10.252	10		2	{/}	외보	51	1	10	NULL	NULL	NULL	NULL	NULL	NULL	KSY3	List1	NULL	NULL	NULL	NULL	NULL	NULL	NULL	NULL	NULL	0	{/}	0	3	55374	0	z	442	55816
좌우반구com(CVF, UVF, BVF)_1	9	1	<?xml version="1.0"?>\n<Clock xmlns:dt="urn:schemas-microsoft-com:datatypes"><Description dt:dt="string">E-Prime Primary Realtime Clock</Description><StartTime><Timestamp dt:dt="int">0</Timestamp><DateUtc dt:dt="string">2020-10-07T05:02:33Z</DateUtc></StartTime><FrequencyChanges><FrequencyChange><Frequency dt:dt="r8">2699960000</Frequency><Timestamp dt:dt="r8">3.90399532934476E+15</Timestamp><Cur…	좌우반구com(CVF, UVF, BVF)_1-009-1	60.021	1.0.0.163	1	-582773783	Professional	2.0.10.242	2.0.10.356	10-07-2020	2020-10-07 오전 5:02:33	14:02:33	2.0.10.252	133		1	z	외부	NULL	NULL	NULL	41	1	1	NULL	NULL	NULL	KSY3	List2	NULL	NULL	NULL	NULL	NULL	NULL	NULL	NULL	NULL	1	z	0	3	430294	0	z	591	430885
좌우반구com(CVF, UVF, BVF)_1	9	1	<?xml version="1.0"?>\n<Clock xmlns:dt="urn:schemas-microsoft-com:datatypes"><Description dt:dt="string">E-Prime Primary Realtime Clock</Description><StartTime><Timestamp dt:dt="int">0</Timestamp><DateUtc dt:dt="string">2020-10-07T05:02:33Z</DateUtc></StartTime><FrequencyChanges><FrequencyChange><Frequency dt:dt="r8">2699960000</Frequency><Timestamp dt:dt="r8">3.90399532934476E+15</Timestamp><Cur…	좌우반구com(CVF, UVF, BVF)_1-009-1	60.021	1.0.0.163	1	-582773783	Professional	2.0.10.242	2.0.10.356	10-07-2020	2020-10-07 오전 5:02:33	14:02:33	2.0.10.252	120		2	{/}	요명	125	1	120	NULL	NULL	NULL	NULL	NULL	NULL	KSY3	List1	NULL	NULL	NULL	NULL	NULL	NULL	NULL	NULL	NULL	1	{/}	0	4	359269	0	{/}	672	359941
좌우반구com(CVF, UVF, BVF)_1	9	1	<?xml version="1.0"?>\n<Clock xmlns:dt="urn:schemas-microsoft-com:datatypes"><Description dt:dt="string">E-Prime Primary Realtime Clock</Description><StartTime><Timestamp dt:dt="int">0</Timestamp><DateUtc dt:dt="string">2020-10-07T05:02:33Z</DateUtc></StartTime><FrequencyChanges><FrequencyChange><Frequency dt:dt="r8">2699960000</Frequency><Timestamp dt:dt="r8">3.90399532934476E+15</Timestamp><Cur…	좌우반구com(CVF, UVF, BVF)_1-009-1	60.021	1.0.0.163	1	-582773783	Professional	2.0.10.242	2.0.10.356	10-07-2020	2020-10-07 오전 5:02:33	14:02:33	2.0.10.252	126		1	z	요소	85	1	126	NULL	NULL	NULL	NULL	NULL	NULL	KSY3	List1	NULL	NULL	NULL	NULL	NULL	NULL	NULL	NULL	NULL	1	z	1	3	376229	0	z	521	376750
좌우반구com(CVF, UVF, BVF)_1	9	1	<?xml version="1.0"?>\n<Clock xmlns:dt="urn:schemas-microsoft-com:datatypes"><Description dt:dt="string">E-Prime Primary Realtime Clock</Description><StartTime><Timestamp dt:dt="int">0</Timestamp><DateUtc dt:dt="string">2020-10-07T05:02:33Z</DateUtc></StartTime><FrequencyChanges><FrequencyChange><Frequency dt:dt="r8">2699960000</Frequency><Timestamp dt:dt="r8">3.90399532934476E+15</Timestamp><Cur…	좌우반구com(CVF, UVF, BVF)_1-009-1	60.021	1.0.0.163	1	-582773783	Professional	2.0.10.242	2.0.10.356	10-07-2020	2020-10-07 오전 5:02:33	14:02:33	2.0.10.252	14		1	z	요청	29	1	14	NULL	NULL	NULL	NULL	NULL	NULL	KSY3	List1	NULL	NULL	NULL	NULL	NULL	NULL	NULL	NULL	NULL	0	z	1	3	65920	0	{/}	536	66456
좌우반구com(CVF, UVF, BVF)_1	9	1	<?xml version="1.0"?>\n<Clock xmlns:dt="urn:schemas-microsoft-com:datatypes"><Description dt:dt="string">E-Prime Primary Realtime Clock</Description><StartTime><Timestamp dt:dt="int">0</Timestamp><DateUtc dt:dt="string">2020-10-07T05:02:33Z</DateUtc></StartTime><FrequencyChanges><FrequencyChange><Frequency dt:dt="r8">2699960000</Frequency><Timestamp dt:dt="r8">3.90399532934476E+15</Timestamp><Cur…	좌우반구com(CVF, UVF, BVF)_1-009-1	60.021	1.0.0.163	1	-582773783	Professional	2.0.10.242	2.0.10.356	10-07-2020	2020-10-07 오전 5:02:33	14:02:33	2.0.10.252	146		2	{/}	용스	NULL	NULL	NULL	15	1	14	NULL	NULL	NULL	KSY3	List2	NULL	NULL	NULL	NULL	NULL	NULL	NULL	NULL	NULL	1	{/}	0	3	465898	0	{/}	563	466461
좌우반구com(CVF, UVF, BVF)_1	9	1	<?xml version="1.0"?>\n<Clock xmlns:dt="urn:schemas-microsoft-com:datatypes"><Description dt:dt="string">E-Prime Primary Realtime Clock</Description><StartTime><Timestamp dt:dt="int">0</Timestamp><DateUtc dt:dt="string">2020-10-07T05:02:33Z</DateUtc></StartTime><FrequencyChanges><FrequencyChange><Frequency dt:dt="r8">2699960000</Frequency><Timestamp dt:dt="r8">3.90399532934476E+15</Timestamp><Cur…	좌우반구com(CVF, UVF, BVF)_1-009-1	60.021	1.0.0.163	1	-582773783	Professional	2.0.10.242	2.0.10.356	10-07-2020	2020-10-07 오전 5:02:33	14:02:33	2.0.10.252	88		1	z	용어	121	1	88	NULL	NULL	NULL	NULL	NULL	NULL	KSY3	List1	NULL	NULL	NULL	NULL	NULL	NULL	NULL	NULL	NULL	1	z	1	3	268633	0	z	558	269191
좌우반구com(CVF, UVF, BVF)_1	9	1	<?xml version="1.0"?>\n<Clock xmlns:dt="urn:schemas-microsoft-com:datatypes"><Description dt:dt="string">E-Prime Primary Realtime Clock</Description><StartTime><Timestamp dt:dt="int">0</Timestamp><DateUtc dt:dt="string">2020-10-07T05:02:33Z</DateUtc></StartTime><FrequencyChanges><FrequencyChange><Frequency dt:dt="r8">2699960000</Frequency><Timestamp dt:dt="r8">3.90399532934476E+15</Timestamp><Cur…	좌우반구com(CVF, UVF, BVF)_1-009-1	60.021	1.0.0.163	1	-582773783	Professional	2.0.10.242	2.0.10.356	10-07-2020	2020-10-07 오전 5:02:33	14:02:33	2.0.10.252	83		1	z	우려	97	1	83	NULL	NULL	NULL	NULL	NULL	NULL	KSY3	List1	NULL	NULL	NULL	NULL	NULL	NULL	NULL	NULL	NULL	1	z	1	3	254188	0	z	650	254838
좌우반구com(CVF, UVF, BVF)_1	9	1	<?xml version="1.0"?>\n<Clock xmlns:dt="urn:schemas-microsoft-com:datatypes"><Description dt:dt="string">E-Prime Primary Realtime Clock</Description><StartTime><Timestamp dt:dt="int">0</Timestamp><DateUtc dt:dt="string">2020-10-07T05:02:33Z</DateUtc></StartTime><FrequencyChanges><FrequencyChange><Frequency dt:dt="r8">2699960000</Frequency><Timestamp dt:dt="r8">3.90399532934476E+15</Timestamp><Cur…	좌우반구com(CVF, UVF, BVF)_1-009-1	60.021	1.0.0.163	1	-582773783	Professional	2.0.10.242	2.0.10.356	10-07-2020	2020-10-07 오전 5:02:33	14:02:33	2.0.10.252	82		2	{/}	운국	14	1	82	NULL	NULL	NULL	NULL	NULL	NULL	KSY4	List1	NULL	NULL	NULL	NULL	NULL	NULL	NULL	NULL	NULL	1	{/}	1	3	251439	0	{/}	543	251982
좌우반구com(CVF, UVF, BVF)_1	9	1	<?xml version="1.0"?>\n<Clock xmlns:dt="urn:schemas-microsoft-com:datatypes"><Description dt:dt="string">E-Prime Primary Realtime Clock</Description><StartTime><Timestamp dt:dt="int">0</Timestamp><DateUtc dt:dt="string">2020-10-07T05:02:33Z</DateUtc></StartTime><FrequencyChanges><FrequencyChange><Frequency dt:dt="r8">2699960000</Frequency><Timestamp dt:dt="r8">3.90399532934476E+15</Timestamp><Cur…	좌우반구com(CVF, UVF, BVF)_1-009-1	60.021	1.0.0.163	1	-582773783	Professional	2.0.10.242	2.0.10.356	10-07-2020	2020-10-07 오전 5:02:33	14:02:33	2.0.10.252	95		2	{/}	운속	72	1	95	NULL	NULL	NULL	NULL	NULL	NULL	KSY	List1	0		0	-1	288593	183		0	0	1	{/}	1	3	288776	0	{/}	838	289614
좌우반구com(CVF, UVF, BVF)_1	9	1	<?xml version="1.0"?>\n<Clock xmlns:dt="urn:schemas-microsoft-com:datatypes"><Description dt:dt="string">E-Prime Primary Realtime Clock</Description><StartTime><Timestamp dt:dt="int">0</Timestamp><DateUtc dt:dt="string">2020-10-07T05:02:33Z</DateUtc></StartTime><FrequencyChanges><FrequencyChange><Frequency dt:dt="r8">2699960000</Frequency><Timestamp dt:dt="r8">3.90399532934476E+15</Timestamp><Cur…	좌우반구com(CVF, UVF, BVF)_1-009-1	60.021	1.0.0.163	1	-582773783	Professional	2.0.10.242	2.0.10.356	10-07-2020	2020-10-07 오전 5:02:33	14:02:33	2.0.10.252	116		1	z	원리	11	1	116	NULL	NULL	NULL	NULL	NULL	NULL	KSY3	List1	NULL	NULL	NULL	NULL	NULL	NULL	NULL	NULL	NULL	1	z	0	3	348539	0	z	451	348990
좌우반구com(CVF, UVF, BVF)_1	9	1	<?xml version="1.0"?>\n<Clock xmlns:dt="urn:schemas-microsoft-com:datatypes"><Description dt:dt="string">E-Prime Primary Realtime Clock</Description><StartTime><Timestamp dt:dt="int">0</Timestamp><DateUtc dt:dt="string">2020-10-07T05:02:33Z</DateUtc></StartTime><FrequencyChanges><FrequencyChange><Frequency dt:dt="r8">2699960000</Frequency><Timestamp dt:dt="r8">3.90399532934476E+15</Timestamp><Cur…	좌우반구com(CVF, UVF, BVF)_1-009-1	60.021	1.0.0.163	1	-582773783	Professional	2.0.10.242	2.0.10.356	10-07-2020	2020-10-07 오전 5:02:33	14:02:33	2.0.10.252	256		1	z	원인	NULL	NULL	NULL	75	1	124	NULL	NULL	NULL	KSY3	List2	NULL	NULL	NULL	NULL	NULL	NULL	NULL	NULL	NULL	1	z	0	3	769143	0	z	587	769730
좌우반구com(CVF, UVF, BVF)_1	9	1	<?xml version="1.0"?>\n<Clock xmlns:dt="urn:schemas-microsoft-com:datatypes"><Description dt:dt="string">E-Prime Primary Realtime Clock</Description><StartTime><Timestamp dt:dt="int">0</Timestamp><DateUtc dt:dt="string">2020-10-07T05:02:33Z</DateUtc></StartTime><FrequencyChanges><FrequencyChange><Frequency dt:dt="r8">2699960000</Frequency><Timestamp dt:dt="r8">3.90399532934476E+15</Timestamp><Cur…	좌우반구com(CVF, UVF, BVF)_1-009-1	60.021	1.0.0.163	1	-582773783	Professional	2.0.10.242	2.0.10.356	10-07-2020	2020-10-07 오전 5:02:33	14:02:33	2.0.10.252	71		1	z	원장	84	1	71	NULL	NULL	NULL	NULL	NULL	NULL	KSY3	List1	NULL	NULL	NULL	NULL	NULL	NULL	NULL	NULL	NULL	1	z	0	3	221300	0	z	811	222111
좌우반구com(CVF, UVF, BVF)_1	9	1	<?xml version="1.0"?>\n<Clock xmlns:dt="urn:schemas-microsoft-com:datatypes"><Description dt:dt="string">E-Prime Primary Realtime Clock</Description><StartTime><Timestamp dt:dt="int">0</Timestamp><DateUtc dt:dt="string">2020-10-07T05:02:33Z</DateUtc></StartTime><FrequencyChanges><FrequencyChange><Frequency dt:dt="r8">2699960000</Frequency><Timestamp dt:dt="r8">3.90399532934476E+15</Timestamp><Cur…	좌우반구com(CVF, UVF, BVF)_1-009-1	60.021	1.0.0.163	1	-582773783	Professional	2.0.10.242	2.0.10.356	10-07-2020	2020-10-07 오전 5:02:33	14:02:33	2.0.10.252	240		2	{/}	원착	NULL	NULL	NULL	12	1	108	NULL	NULL	NULL	KSY3	List2	NULL	NULL	NULL	NULL	NULL	NULL	NULL	NULL	NULL	0	{/}	0	4	725342	0	z	629	725971
좌우반구com(CVF, UVF, BVF)_1	9	1	<?xml version="1.0"?>\n<Clock xmlns:dt="urn:schemas-microsoft-com:datatypes"><Description dt:dt="string">E-Prime Primary Realtime Clock</Description><StartTime><Timestamp dt:dt="int">0</Timestamp><DateUtc dt:dt="string">2020-10-07T05:02:33Z</DateUtc></StartTime><FrequencyChanges><FrequencyChange><Frequency dt:dt="r8">2699960000</Frequency><Timestamp dt:dt="r8">3.90399532934476E+15</Timestamp><Cur…	좌우반구com(CVF, UVF, BVF)_1-009-1	60.021	1.0.0.163	1	-582773783	Professional	2.0.10.242	2.0.10.356	10-07-2020	2020-10-07 오전 5:02:33	14:02:33	2.0.10.252	287		1	z	원형	NULL	NULL	NULL	NULL	NULL	NULL	47	1	23	KSY3	List3	NULL	NULL	NULL	NULL	NULL	NULL	NULL	NULL	NULL	1	z	0	3	909494	0	z	730	910224
좌우반구com(CVF, UVF, BVF)_1	9	1	<?xml version="1.0"?>\n<Clock xmlns:dt="urn:schemas-microsoft-com:datatypes"><Description dt:dt="string">E-Prime Primary Realtime Clock</Description><StartTime><Timestamp dt:dt="int">0</Timestamp><DateUtc dt:dt="string">2020-10-07T05:02:33Z</DateUtc></StartTime><FrequencyChanges><FrequencyChange><Frequency dt:dt="r8">2699960000</Frequency><Timestamp dt:dt="r8">3.90399532934476E+15</Timestamp><Cur…	좌우반구com(CVF, UVF, BVF)_1-009-1	60.021	1.0.0.163	1	-582773783	Professional	2.0.10.242	2.0.10.356	10-07-2020	2020-10-07 오전 5:02:33	14:02:33	2.0.10.252	87		2	{/}	위절	20	1	87	NULL	NULL	NULL	NULL	NULL	NULL	KSY3	List1	NULL	NULL	NULL	NULL	NULL	NULL	NULL	NULL	NULL	0	{/}	0	3	265401	0	z	1029	266430
좌우반구com(CVF, UVF, BVF)_1	9	1	<?xml version="1.0"?>\n<Clock xmlns:dt="urn:schemas-microsoft-com:datatypes"><Description dt:dt="string">E-Prime Primary Realtime Clock</Description><StartTime><Timestamp dt:dt="int">0</Timestamp><DateUtc dt:dt="string">2020-10-07T05:02:33Z</DateUtc></StartTime><FrequencyChanges><FrequencyChange><Frequency dt:dt="r8">2699960000</Frequency><Timestamp dt:dt="r8">3.90399532934476E+15</Timestamp><Cur…	좌우반구com(CVF, UVF, BVF)_1-009-1	60.021	1.0.0.163	1	-582773783	Professional	2.0.10.242	2.0.10.356	10-07-2020	2020-10-07 오전 5:02:33	14:02:33	2.0.10.252	213		1	z	유형	NULL	NULL	NULL	35	1	81	NULL	NULL	NULL	KSY3	List2	NULL	NULL	NULL	NULL	NULL	NULL	NULL	NULL	NULL	1	z	0	3	651684	0	z	599	652283
좌우반구com(CVF, UVF, BVF)_1	9	1	<?xml version="1.0"?>\n<Clock xmlns:dt="urn:schemas-microsoft-com:datatypes"><Description dt:dt="string">E-Prime Primary Realtime Clock</Description><StartTime><Timestamp dt:dt="int">0</Timestamp><DateUtc dt:dt="string">2020-10-07T05:02:33Z</DateUtc></StartTime><FrequencyChanges><FrequencyChange><Frequency dt:dt="r8">2699960000</Frequency><Timestamp dt:dt="r8">3.90399532934476E+15</Timestamp><Cur…	좌우반구com(CVF, UVF, BVF)_1-009-1	60.021	1.0.0.163	1	-582773783	Professional	2.0.10.242	2.0.10.356	10-07-2020	2020-10-07 오전 5:02:33	14:02:33	2.0.10.252	384		1	z	음식	NULL	NULL	NULL	NULL	NULL	NULL	64	1	120	KSY3	List3	NULL	NULL	NULL	NULL	NULL	NULL	NULL	NULL	NULL	1	z	1	3	1183149	0	z	673	1183822
좌우반구com(CVF, UVF, BVF)_1	9	1	<?xml version="1.0"?>\n<Clock xmlns:dt="urn:schemas-microsoft-com:datatypes"><Description dt:dt="string">E-Prime Primary Realtime Clock</Description><StartTime><Timestamp dt:dt="int">0</Timestamp><DateUtc dt:dt="string">2020-10-07T05:02:33Z</DateUtc></StartTime><FrequencyChanges><FrequencyChange><Frequency dt:dt="r8">2699960000</Frequency><Timestamp dt:dt="r8">3.90399532934476E+15</Timestamp><Cur…	좌우반구com(CVF, UVF, BVF)_1-009-1	60.021	1.0.0.163	1	-582773783	Professional	2.0.10.242	2.0.10.356	10-07-2020	2020-10-07 오전 5:02:33	14:02:33	2.0.10.252	340		2	{/}	음안	NULL	NULL	NULL	NULL	NULL	NULL	101	1	76	KSY2	List3	NULL	NULL	NULL	NULL	NULL	NULL	NULL	NULL	NULL	0	{/}	0	3	1058709	0		0	0
좌우반구com(CVF, UVF, BVF)_1	9	1	<?xml version="1.0"?>\n<Clock xmlns:dt="urn:schemas-microsoft-com:datatypes"><Description dt:dt="string">E-Prime Primary Realtime Clock</Description><StartTime><Timestamp dt:dt="int">0</Timestamp><DateUtc dt:dt="string">2020-10-07T05:02:33Z</DateUtc></StartTime><FrequencyChanges><FrequencyChange><Frequency dt:dt="r8">2699960000</Frequency><Timestamp dt:dt="r8">3.90399532934476E+15</Timestamp><Cur…	좌우반구com(CVF, UVF, BVF)_1-009-1	60.021	1.0.0.163	1	-582773783	Professional	2.0.10.242	2.0.10.356	10-07-2020	2020-10-07 오전 5:02:33	14:02:33	2.0.10.252	227		2	{/}	응어	NULL	NULL	NULL	73	1	95	NULL	NULL	NULL	KSY4	List2	NULL	NULL	NULL	NULL	NULL	NULL	NULL	NULL	NULL	1	{/}	0	4	690204	0	{/}	656	690860
좌우반구com(CVF, UVF, BVF)_1	9	1	<?xml version="1.0"?>\n<Clock xmlns:dt="urn:schemas-microsoft-com:datatypes"><Description dt:dt="string">E-Prime Primary Realtime Clock</Description><StartTime><Timestamp dt:dt="int">0</Timestamp><DateUtc dt:dt="string">2020-10-07T05:02:33Z</DateUtc></StartTime><FrequencyChanges><FrequencyChange><Frequency dt:dt="r8">2699960000</Frequency><Timestamp dt:dt="r8">3.90399532934476E+15</Timestamp><Cur…	좌우반구com(CVF, UVF, BVF)_1-009-1	60.021	1.0.0.163	1	-582773783	Professional	2.0.10.242	2.0.10.356	10-07-2020	2020-10-07 오전 5:02:33	14:02:33	2.0.10.252	164		2	{/}	의마	NULL	NULL	NULL	20	1	32	NULL	NULL	NULL	KSY4	List2	NULL	NULL	NULL	NULL	NULL	NULL	NULL	NULL	NULL	1	{/}	1	3	516197	0	{/}	655	516852
좌우반구com(CVF, UVF, BVF)_1	9	1	<?xml version="1.0"?>\n<Clock xmlns:dt="urn:schemas-microsoft-com:datatypes"><Description dt:dt="string">E-Prime Primary Realtime Clock</Description><StartTime><Timestamp dt:dt="int">0</Timestamp><DateUtc dt:dt="string">2020-10-07T05:02:33Z</DateUtc></StartTime><FrequencyChanges><FrequencyChange><Frequency dt:dt="r8">2699960000</Frequency><Timestamp dt:dt="r8">3.90399532934476E+15</Timestamp><Cur…	좌우반구com(CVF, UVF, BVF)_1-009-1	60.021	1.0.0.163	1	-582773783	Professional	2.0.10.242	2.0.10.356	10-07-2020	2020-10-07 오전 5:02:33	14:02:33	2.0.10.252	189		1	z	의미	NULL	NULL	NULL	55	1	57	NULL	NULL	NULL	KSY3	List2	NULL	NULL	NULL	NULL	NULL	NULL	NULL	NULL	NULL	1	z	0	3	586273	0	z	443	586716
좌우반구com(CVF, UVF, BVF)_1	9	1	<?xml version="1.0"?>\n<Clock xmlns:dt="urn:schemas-microsoft-com:datatypes"><Description dt:dt="string">E-Prime Primary Realtime Clock</Description><StartTime><Timestamp dt:dt="int">0</Timestamp><DateUtc dt:dt="string">2020-10-07T05:02:33Z</DateUtc></StartTime><FrequencyChanges><FrequencyChange><Frequency dt:dt="r8">2699960000</Frequency><Timestamp dt:dt="r8">3.90399532934476E+15</Timestamp><Cur…	좌우반구com(CVF, UVF, BVF)_1-009-1	60.021	1.0.0.163	1	-582773783	Professional	2.0.10.242	2.0.10.356	10-07-2020	2020-10-07 오전 5:02:33	14:02:33	2.0.10.252	202		2	{/}	의필	NULL	NULL	NULL	46	1	70	NULL	NULL	NULL	KSY2	List2	NULL	NULL	NULL	NULL	NULL	NULL	NULL	NULL	NULL	1	{/}	0	3	621811	0	{/}	595	622406
좌우반구com(CVF, UVF, BVF)_1	9	1	<?xml version="1.0"?>\n<Clock xmlns:dt="urn:schemas-microsoft-com:datatypes"><Description dt:dt="string">E-Prime Primary Realtime Clock</Description><StartTime><Timestamp dt:dt="int">0</Timestamp><DateUtc dt:dt="string">2020-10-07T05:02:33Z</DateUtc></StartTime><FrequencyChanges><FrequencyChange><Frequency dt:dt="r8">2699960000</Frequency><Timestamp dt:dt="r8">3.90399532934476E+15</Timestamp><Cur…	좌우반구com(CVF, UVF, BVF)_1-009-1	60.021	1.0.0.163	1	-582773783	Professional	2.0.10.242	2.0.10.356	10-07-2020	2020-10-07 오전 5:02:33	14:02:33	2.0.10.252	39		2	{/}	이느	5	1	39	NULL	NULL	NULL	NULL	NULL	NULL	KSY4	List1	NULL	NULL	NULL	NULL	NULL	NULL	NULL	NULL	NULL	0	{/}	0	3	133530	0	z	517	134047
좌우반구com(CVF, UVF, BVF)_1	9	1	<?xml version="1.0"?>\n<Clock xmlns:dt="urn:schemas-microsoft-com:datatypes"><Description dt:dt="string">E-Prime Primary Realtime Clock</Description><StartTime><Timestamp dt:dt="int">0</Timestamp><DateUtc dt:dt="string">2020-10-07T05:02:33Z</DateUtc></StartTime><FrequencyChanges><FrequencyChange><Frequency dt:dt="r8">2699960000</Frequency><Timestamp dt:dt="r8">3.90399532934476E+15</Timestamp><Cur…	좌우반구com(CVF, UVF, BVF)_1-009-1	60.021	1.0.0.163	1	-582773783	Professional	2.0.10.242	2.0.10.356	10-07-2020	2020-10-07 오전 5:02:33	14:02:33	2.0.10.252	1		1	z	이득	98	1	1	NULL	NULL	NULL	NULL	NULL	NULL	KSY3	List1	NULL	NULL	NULL	NULL	NULL	NULL	NULL	NULL	NULL	1	z	1	3	32815	0	z	409	33224
좌우반구com(CVF, UVF, BVF)_1	9	1	<?xml version="1.0"?>\n<Clock xmlns:dt="urn:schemas-microsoft-com:datatypes"><Description dt:dt="string">E-Prime Primary Realtime Clock</Description><StartTime><Timestamp dt:dt="int">0</Timestamp><DateUtc dt:dt="string">2020-10-07T05:02:33Z</DateUtc></StartTime><FrequencyChanges><FrequencyChange><Frequency dt:dt="r8">2699960000</Frequency><Timestamp dt:dt="r8">3.90399532934476E+15</Timestamp><Cur…	좌우반구com(CVF, UVF, BVF)_1-009-1	60.021	1.0.0.163	1	-582773783	Professional	2.0.10.242	2.0.10.356	10-07-2020	2020-10-07 오전 5:02:33	14:02:33	2.0.10.252	393		1	z	이유	NULL	NULL	NULL	NULL	NULL	NULL	78	1	129	KSY3	List3	NULL	NULL	NULL	NULL	NULL	NULL	NULL	NULL	NULL	1	z	0	4	1208491	0	z	371	1208862
좌우반구com(CVF, UVF, BVF)_1	9	1	<?xml version="1.0"?>\n<Clock xmlns:dt="urn:schemas-microsoft-com:datatypes"><Description dt:dt="string">E-Prime Primary Realtime Clock</Description><StartTime><Timestamp dt:dt="int">0</Timestamp><DateUtc dt:dt="string">2020-10-07T05:02:33Z</DateUtc></StartTime><FrequencyChanges><FrequencyChange><Frequency dt:dt="r8">2699960000</Frequency><Timestamp dt:dt="r8">3.90399532934476E+15</Timestamp><Cur…	좌우반구com(CVF, UVF, BVF)_1-009-1	60.021	1.0.0.163	1	-582773783	Professional	2.0.10.242	2.0.10.356	10-07-2020	2020-10-07 오전 5:02:33	14:02:33	2.0.10.252	313		1	z	이전	NULL	NULL	NULL	NULL	NULL	NULL	128	1	49	KSY3	List3	NULL	NULL	NULL	NULL	NULL	NULL	NULL	NULL	NULL	1	z	1	3	982052	0	z	668	982720
좌우반구com(CVF, UVF, BVF)_1	9	1	<?xml version="1.0"?>\n<Clock xmlns:dt="urn:schemas-microsoft-com:datatypes"><Description dt:dt="string">E-Prime Primary Realtime Clock</Description><StartTime><Timestamp dt:dt="int">0</Timestamp><DateUtc dt:dt="string">2020-10-07T05:02:33Z</DateUtc></StartTime><FrequencyChanges><FrequencyChange><Frequency dt:dt="r8">2699960000</Frequency><Timestamp dt:dt="r8">3.90399532934476E+15</Timestamp><Cur…	좌우반구com(CVF, UVF, BVF)_1-009-1	60.021	1.0.0.163	1	-582773783	Professional	2.0.10.242	2.0.10.356	10-07-2020	2020-10-07 오전 5:02:33	14:02:33	2.0.10.252	101		2	{/}	익궤	19	1	101	NULL	NULL	NULL	NULL	NULL	NULL	KSY2	List1	NULL	NULL	NULL	NULL	NULL	NULL	NULL	NULL	NULL	1	{/}	0	3	306387	0	{/}	875	307262
좌우반구com(CVF, UVF, BVF)_1	9	1	<?xml version="1.0"?>\n<Clock xmlns:dt="urn:schemas-microsoft-com:datatypes"><Description dt:dt="string">E-Prime Primary Realtime Clock</Description><StartTime><Timestamp dt:dt="int">0</Timestamp><DateUtc dt:dt="string">2020-10-07T05:02:33Z</DateUtc></StartTime><FrequencyChanges><FrequencyChange><Frequency dt:dt="r8">2699960000</Frequency><Timestamp dt:dt="r8">3.90399532934476E+15</Timestamp><Cur…	좌우반구com(CVF, UVF, BVF)_1-009-1	60.021	1.0.0.163	1	-582773783	Professional	2.0.10.242	2.0.10.356	10-07-2020	2020-10-07 오전 5:02:33	14:02:33	2.0.10.252	155		2	{/}	익력	NULL	NULL	NULL	6	1	23	NULL	NULL	NULL	KSY2	List2	NULL	NULL	NULL	NULL	NULL	NULL	NULL	NULL	NULL	1	{/}	0	3	490040	0	{/}	764	490804
좌우반구com(CVF, UVF, BVF)_1	9	1	<?xml version="1.0"?>\n<Clock xmlns:dt="urn:schemas-microsoft-com:datatypes"><Description dt:dt="string">E-Prime Primary Realtime Clock</Description><StartTime><Timestamp dt:dt="int">0</Timestamp><DateUtc dt:dt="string">2020-10-07T05:02:33Z</DateUtc></StartTime><FrequencyChanges><FrequencyChange><Frequency dt:dt="r8">2699960000</Frequency><Timestamp dt:dt="r8">3.90399532934476E+15</Timestamp><Cur…	좌우반구com(CVF, UVF, BVF)_1-009-1	60.021	1.0.0.163	1	-582773783	Professional	2.0.10.242	2.0.10.356	10-07-2020	2020-10-07 오전 5:02:33	14:02:33	2.0.10.252	58		1	z	인간	16	1	58	NULL	NULL	NULL	NULL	NULL	NULL	KSY3	List1	NULL	NULL	NULL	NULL	NULL	NULL	NULL	NULL	NULL	1	z	0	3	185162	0	z	493	185655
좌우반구com(CVF, UVF, BVF)_1	9	1	<?xml version="1.0"?>\n<Clock xmlns:dt="urn:schemas-microsoft-com:datatypes"><Description dt:dt="string">E-Prime Primary Realtime Clock</Description><StartTime><Timestamp dt:dt="int">0</Timestamp><DateUtc dt:dt="string">2020-10-07T05:02:33Z</DateUtc></StartTime><FrequencyChanges><FrequencyChange><Frequency dt:dt="r8">2699960000</Frequency><Timestamp dt:dt="r8">3.90399532934476E+15</Timestamp><Cur…	좌우반구com(CVF, UVF, BVF)_1-009-1	60.021	1.0.0.163	1	-582773783	Professional	2.0.10.242	2.0.10.356	10-07-2020	2020-10-07 오전 5:02:33	14:02:33	2.0.10.252	359		1	z	인사	NULL	NULL	NULL	NULL	NULL	NULL	30	1	95	KSY3	List3	NULL	NULL	NULL	NULL	NULL	NULL	NULL	NULL	NULL	1	z	1	3	1113190	0	z	713	1113903
좌우반구com(CVF, UVF, BVF)_1	9	1	<?xml version="1.0"?>\n<Clock xmlns:dt="urn:schemas-microsoft-com:datatypes"><Description dt:dt="string">E-Prime Primary Realtime Clock</Description><StartTime><Timestamp dt:dt="int">0</Timestamp><DateUtc dt:dt="string">2020-10-07T05:02:33Z</DateUtc></StartTime><FrequencyChanges><FrequencyChange><Frequency dt:dt="r8">2699960000</Frequency><Timestamp dt:dt="r8">3.90399532934476E+15</Timestamp><Cur…	좌우반구com(CVF, UVF, BVF)_1-009-1	60.021	1.0.0.163	1	-582773783	Professional	2.0.10.242	2.0.10.356	10-07-2020	2020-10-07 오전 5:02:33	14:02:33	2.0.10.252	289		1	z	인생	NULL	NULL	NULL	NULL	NULL	NULL	95	1	25	KSY3	List3	NULL	NULL	NULL	NULL	NULL	NULL	NULL	NULL	NULL	1	z	0	3	915109	0	z	507	915616
좌우반구com(CVF, UVF, BVF)_1	9	1	<?xml version="1.0"?>\n<Clock xmlns:dt="urn:schemas-microsoft-com:datatypes"><Description dt:dt="string">E-Prime Primary Realtime Clock</Description><StartTime><Timestamp dt:dt="int">0</Timestamp><DateUtc dt:dt="string">2020-10-07T05:02:33Z</DateUtc></StartTime><FrequencyChanges><FrequencyChange><Frequency dt:dt="r8">2699960000</Frequency><Timestamp dt:dt="r8">3.90399532934476E+15</Timestamp><Cur…	좌우반구com(CVF, UVF, BVF)_1-009-1	60.021	1.0.0.163	1	-582773783	Professional	2.0.10.242	2.0.10.356	10-07-2020	2020-10-07 오전 5:02:33	14:02:33	2.0.10.252	284		1	z	인연	NULL	NULL	NULL	NULL	NULL	NULL	27	1	20	KSY3	List3	NULL	NULL	NULL	NULL	NULL	NULL	NULL	NULL	NULL	1	z	0	3	901164	0	z	717	901881
좌우반구com(CVF, UVF, BVF)_1	9	1	<?xml version="1.0"?>\n<Clock xmlns:dt="urn:schemas-microsoft-com:datatypes"><Description dt:dt="string">E-Prime Primary Realtime Clock</Description><StartTime><Timestamp dt:dt="int">0</Timestamp><DateUtc dt:dt="string">2020-10-07T05:02:33Z</DateUtc></StartTime><FrequencyChanges><FrequencyChange><Frequency dt:dt="r8">2699960000</Frequency><Timestamp dt:dt="r8">3.90399532934476E+15</Timestamp><Cur…	좌우반구com(CVF, UVF, BVF)_1-009-1	60.021	1.0.0.163	1	-582773783	Professional	2.0.10.242	2.0.10.356	10-07-2020	2020-10-07 오전 5:02:33	14:02:33	2.0.10.252	279		2	{/}	일려	NULL	NULL	NULL	NULL	NULL	NULL	22	1	15	KSY2	List3	NULL	NULL	NULL	NULL	NULL	NULL	NULL	NULL	NULL	1	{/}	0	3	887685	0	{/}	516	888201
좌우반구com(CVF, UVF, BVF)_1	9	1	<?xml version="1.0"?>\n<Clock xmlns:dt="urn:schemas-microsoft-com:datatypes"><Description dt:dt="string">E-Prime Primary Realtime Clock</Description><StartTime><Timestamp dt:dt="int">0</Timestamp><DateUtc dt:dt="string">2020-10-07T05:02:33Z</DateUtc></StartTime><FrequencyChanges><FrequencyChange><Frequency dt:dt="r8">2699960000</Frequency><Timestamp dt:dt="r8">3.90399532934476E+15</Timestamp><Cur…	좌우반구com(CVF, UVF, BVF)_1-009-1	60.021	1.0.0.163	1	-582773783	Professional	2.0.10.242	2.0.10.356	10-07-2020	2020-10-07 오전 5:02:33	14:02:33	2.0.10.252	345		2	{/}	일섭	NULL	NULL	NULL	NULL	NULL	NULL	97	1	81	KSY3	List3	NULL	NULL	NULL	NULL	NULL	NULL	NULL	NULL	NULL	1	{/}	0	3	1074104	0	{/}	679	1074783
좌우반구com(CVF, UVF, BVF)_1	9	1	<?xml version="1.0"?>\n<Clock xmlns:dt="urn:schemas-microsoft-com:datatypes"><Description dt:dt="string">E-Prime Primary Realtime Clock</Description><StartTime><Timestamp dt:dt="int">0</Timestamp><DateUtc dt:dt="string">2020-10-07T05:02:33Z</DateUtc></StartTime><FrequencyChanges><FrequencyChange><Frequency dt:dt="r8">2699960000</Frequency><Timestamp dt:dt="r8">3.90399532934476E+15</Timestamp><Cur…	좌우반구com(CVF, UVF, BVF)_1-009-1	60.021	1.0.0.163	1	-582773783	Professional	2.0.10.242	2.0.10.356	10-07-2020	2020-10-07 오전 5:02:33	14:02:33	2.0.10.252	166		2	{/}	임택	NULL	NULL	NULL	25	1	34	NULL	NULL	NULL	KSY3	List2	NULL	NULL	NULL	NULL	NULL	NULL	NULL	NULL	NULL	1	{/}	0	4	521696	0	{/}	564	522260
좌우반구com(CVF, UVF, BVF)_1	9	1	<?xml version="1.0"?>\n<Clock xmlns:dt="urn:schemas-microsoft-com:datatypes"><Description dt:dt="string">E-Prime Primary Realtime Clock</Description><StartTime><Timestamp dt:dt="int">0</Timestamp><DateUtc dt:dt="string">2020-10-07T05:02:33Z</DateUtc></StartTime><FrequencyChanges><FrequencyChange><Frequency dt:dt="r8">2699960000</Frequency><Timestamp dt:dt="r8">3.90399532934476E+15</Timestamp><Cur…	좌우반구com(CVF, UVF, BVF)_1-009-1	60.021	1.0.0.163	1	-582773783	Professional	2.0.10.242	2.0.10.356	10-07-2020	2020-10-07 오전 5:02:33	14:02:33	2.0.10.252	226		1	z	입구	NULL	NULL	NULL	86	1	94	NULL	NULL	NULL	KSY3	List2	NULL	NULL	NULL	NULL	NULL	NULL	NULL	NULL	NULL	1	z	0	3	687338	0	z	672	688010
좌우반구com(CVF, UVF, BVF)_1	9	1	<?xml version="1.0"?>\n<Clock xmlns:dt="urn:schemas-microsoft-com:datatypes"><Description dt:dt="string">E-Prime Primary Realtime Clock</Description><StartTime><Timestamp dt:dt="int">0</Timestamp><DateUtc dt:dt="string">2020-10-07T05:02:33Z</DateUtc></StartTime><FrequencyChanges><FrequencyChange><Frequency dt:dt="r8">2699960000</Frequency><Timestamp dt:dt="r8">3.90399532934476E+15</Timestamp><Cur…	좌우반구com(CVF, UVF, BVF)_1-009-1	60.021	1.0.0.163	1	-582773783	Professional	2.0.10.242	2.0.10.356	10-07-2020	2020-10-07 오전 5:02:33	14:02:33	2.0.10.252	217		2	{/}	입목	NULL	NULL	NULL	80	1	85	NULL	NULL	NULL	KSY3	List2	NULL	NULL	NULL	NULL	NULL	NULL	NULL	NULL	NULL	1	{/}	0	3	662730	0	{/}	553	663283
좌우반구com(CVF, UVF, BVF)_1	9	1	<?xml version="1.0"?>\n<Clock xmlns:dt="urn:schemas-microsoft-com:datatypes"><Description dt:dt="string">E-Prime Primary Realtime Clock</Description><StartTime><Timestamp dt:dt="int">0</Timestamp><DateUtc dt:dt="string">2020-10-07T05:02:33Z</DateUtc></StartTime><FrequencyChanges><FrequencyChange><Frequency dt:dt="r8">2699960000</Frequency><Timestamp dt:dt="r8">3.90399532934476E+15</Timestamp><Cur…	좌우반구com(CVF, UVF, BVF)_1-009-1	60.021	1.0.0.163	1	-582773783	Professional	2.0.10.242	2.0.10.356	10-07-2020	2020-10-07 오전 5:02:33	14:02:33	2.0.10.252	100		2	{/}	입화	12	1	100	NULL	NULL	NULL	NULL	NULL	NULL	KSY4	List1	NULL	NULL	NULL	NULL	NULL	NULL	NULL	NULL	NULL	1	{/}	0	4	303255	0	{/}	935	304190
좌우반구com(CVF, UVF, BVF)_1	9	1	<?xml version="1.0"?>\n<Clock xmlns:dt="urn:schemas-microsoft-com:datatypes"><Description dt:dt="string">E-Prime Primary Realtime Clock</Description><StartTime><Timestamp dt:dt="int">0</Timestamp><DateUtc dt:dt="string">2020-10-07T05:02:33Z</DateUtc></StartTime><FrequencyChanges><FrequencyChange><Frequency dt:dt="r8">2699960000</Frequency><Timestamp dt:dt="r8">3.90399532934476E+15</Timestamp><Cur…	좌우반구com(CVF, UVF, BVF)_1-009-1	60.021	1.0.0.163	1	-582773783	Professional	2.0.10.242	2.0.10.356	10-07-2020	2020-10-07 오전 5:02:33	14:02:33	2.0.10.252	59		2	{/}	자름	81	1	59	NULL	NULL	NULL	NULL	NULL	NULL	KSY2	List1	NULL	NULL	NULL	NULL	NULL	NULL	NULL	NULL	NULL	0	{/}	1	3	187861	0	z	538	188399
좌우반구com(CVF, UVF, BVF)_1	9	1	<?xml version="1.0"?>\n<Clock xmlns:dt="urn:schemas-microsoft-com:datatypes"><Description dt:dt="string">E-Prime Primary Realtime Clock</Description><StartTime><Timestamp dt:dt="int">0</Timestamp><DateUtc dt:dt="string">2020-10-07T05:02:33Z</DateUtc></StartTime><FrequencyChanges><FrequencyChange><Frequency dt:dt="r8">2699960000</Frequency><Timestamp dt:dt="r8">3.90399532934476E+15</Timestamp><Cur…	좌우반구com(CVF, UVF, BVF)_1-009-1	60.021	1.0.0.163	1	-582773783	Professional	2.0.10.242	2.0.10.356	10-07-2020	2020-10-07 오전 5:02:33	14:02:33	2.0.10.252	317		1	z	자리	NULL	NULL	NULL	NULL	NULL	NULL	40	1	53	KSY3	List3	NULL	NULL	NULL	NULL	NULL	NULL	NULL	NULL	NULL	1	z	0	3	993415	0	z	633	994048
좌우반구com(CVF, UVF, BVF)_1	9	1	<?xml version="1.0"?>\n<Clock xmlns:dt="urn:schemas-microsoft-com:datatypes"><Description dt:dt="string">E-Prime Primary Realtime Clock</Description><StartTime><Timestamp dt:dt="int">0</Timestamp><DateUtc dt:dt="string">2020-10-07T05:02:33Z</DateUtc></StartTime><FrequencyChanges><FrequencyChange><Frequency dt:dt="r8">2699960000</Frequency><Timestamp dt:dt="r8">3.90399532934476E+15</Timestamp><Cur…	좌우반구com(CVF, UVF, BVF)_1-009-1	60.021	1.0.0.163	1	-582773783	Professional	2.0.10.242	2.0.10.356	10-07-2020	2020-10-07 오전 5:02:33	14:02:33	2.0.10.252	187		1	z	자본	NULL	NULL	NULL	38	1	55	NULL	NULL	NULL	KSY3	List2	NULL	NULL	NULL	NULL	NULL	NULL	NULL	NULL	NULL	1	z	1	3	580708	0	z	648	581356
좌우반구com(CVF, UVF, BVF)_1	9	1	<?xml version="1.0"?>\n<Clock xmlns:dt="urn:schemas-microsoft-com:datatypes"><Description dt:dt="string">E-Prime Primary Realtime Clock</Description><StartTime><Timestamp dt:dt="int">0</Timestamp><DateUtc dt:dt="string">2020-10-07T05:02:33Z</DateUtc></StartTime><FrequencyChanges><FrequencyChange><Frequency dt:dt="r8">2699960000</Frequency><Timestamp dt:dt="r8">3.90399532934476E+15</Timestamp><Cur…	좌우반구com(CVF, UVF, BVF)_1-009-1	60.021	1.0.0.163	1	-582773783	Professional	2.0.10.242	2.0.10.356	10-07-2020	2020-10-07 오전 5:02:33	14:02:33	2.0.10.252	33		1	z	자체	120	1	33	NULL	NULL	NULL	NULL	NULL	NULL	KSY3	List1	NULL	NULL	NULL	NULL	NULL	NULL	NULL	NULL	NULL	1	z	0	3	117269	0	z	572	117841
좌우반구com(CVF, UVF, BVF)_1	9	1	<?xml version="1.0"?>\n<Clock xmlns:dt="urn:schemas-microsoft-com:datatypes"><Description dt:dt="string">E-Prime Primary Realtime Clock</Description><StartTime><Timestamp dt:dt="int">0</Timestamp><DateUtc dt:dt="string">2020-10-07T05:02:33Z</DateUtc></StartTime><FrequencyChanges><FrequencyChange><Frequency dt:dt="r8">2699960000</Frequency><Timestamp dt:dt="r8">3.90399532934476E+15</Timestamp><Cur…	좌우반구com(CVF, UVF, BVF)_1-009-1	60.021	1.0.0.163	1	-582773783	Professional	2.0.10.242	2.0.10.356	10-07-2020	2020-10-07 오전 5:02:33	14:02:33	2.0.10.252	150		2	{/}	작락	NULL	NULL	NULL	64	1	18	NULL	NULL	NULL	KSY	List2	0		0	0	476595	183		0	0	1	{/}	0	3	476778	0	{/}	467	477245
좌우반구com(CVF, UVF, BVF)_1	9	1	<?xml version="1.0"?>\n<Clock xmlns:dt="urn:schemas-microsoft-com:datatypes"><Description dt:dt="string">E-Prime Primary Realtime Clock</Description><StartTime><Timestamp dt:dt="int">0</Timestamp><DateUtc dt:dt="string">2020-10-07T05:02:33Z</DateUtc></StartTime><FrequencyChanges><FrequencyChange><Frequency dt:dt="r8">2699960000</Frequency><Timestamp dt:dt="r8">3.90399532934476E+15</Timestamp><Cur…	좌우반구com(CVF, UVF, BVF)_1-009-1	60.021	1.0.0.163	1	-582773783	Professional	2.0.10.242	2.0.10.356	10-07-2020	2020-10-07 오전 5:02:33	14:02:33	2.0.10.252	3		1	z	작품	49	1	3	NULL	NULL	NULL	NULL	NULL	NULL	KSY3	List1	NULL	NULL	NULL	NULL	NULL	NULL	NULL	NULL	NULL	1	z	0	3	37897	0	z	289	38186
좌우반구com(CVF, UVF, BVF)_1	9	1	<?xml version="1.0"?>\n<Clock xmlns:dt="urn:schemas-microsoft-com:datatypes"><Description dt:dt="string">E-Prime Primary Realtime Clock</Description><StartTime><Timestamp dt:dt="int">0</Timestamp><DateUtc dt:dt="string">2020-10-07T05:02:33Z</DateUtc></StartTime><FrequencyChanges><FrequencyChange><Frequency dt:dt="r8">2699960000</Frequency><Timestamp dt:dt="r8">3.90399532934476E+15</Timestamp><Cur…	좌우반구com(CVF, UVF, BVF)_1-009-1	60.021	1.0.0.163	1	-582773783	Professional	2.0.10.242	2.0.10.356	10-07-2020	2020-10-07 오전 5:02:33	14:02:33	2.0.10.252	308		1	z	재계	NULL	NULL	NULL	NULL	NULL	NULL	25	1	44	KSY3	List3	NULL	NULL	NULL	NULL	NULL	NULL	NULL	NULL	NULL	1	z	0	3	967141	0	z	1083	968224
좌우반구com(CVF, UVF, BVF)_1	9	1	<?xml version="1.0"?>\n<Clock xmlns:dt="urn:schemas-microsoft-com:datatypes"><Description dt:dt="string">E-Prime Primary Realtime Clock</Description><StartTime><Timestamp dt:dt="int">0</Timestamp><DateUtc dt:dt="string">2020-10-07T05:02:33Z</DateUtc></StartTime><FrequencyChanges><FrequencyChange><Frequency dt:dt="r8">2699960000</Frequency><Timestamp dt:dt="r8">3.90399532934476E+15</Timestamp><Cur…	좌우반구com(CVF, UVF, BVF)_1-009-1	60.021	1.0.0.163	1	-582773783	Professional	2.0.10.242	2.0.10.356	10-07-2020	2020-10-07 오전 5:02:33	14:02:33	2.0.10.252	50		2	{/}	적태	117	1	50	NULL	NULL	NULL	NULL	NULL	NULL	KSY3	List1	NULL	NULL	NULL	NULL	NULL	NULL	NULL	NULL	NULL	1	{/}	0	4	163637	0	{/}	554	164191
좌우반구com(CVF, UVF, BVF)_1	9	1	<?xml version="1.0"?>\n<Clock xmlns:dt="urn:schemas-microsoft-com:datatypes"><Description dt:dt="string">E-Prime Primary Realtime Clock</Description><StartTime><Timestamp dt:dt="int">0</Timestamp><DateUtc dt:dt="string">2020-10-07T05:02:33Z</DateUtc></StartTime><FrequencyChanges><FrequencyChange><Frequency dt:dt="r8">2699960000</Frequency><Timestamp dt:dt="r8">3.90399532934476E+15</Timestamp><Cur…	좌우반구com(CVF, UVF, BVF)_1-009-1	60.021	1.0.0.163	1	-582773783	Professional	2.0.10.242	2.0.10.356	10-07-2020	2020-10-07 오전 5:02:33	14:02:33	2.0.10.252	356		1	z	전략	NULL	NULL	NULL	NULL	NULL	NULL	74	1	92	KSY3	List3	NULL	NULL	NULL	NULL	NULL	NULL	NULL	NULL	NULL	0	z	0	4	1104777	0	{/}	590	1105367
좌우반구com(CVF, UVF, BVF)_1	9	1	<?xml version="1.0"?>\n<Clock xmlns:dt="urn:schemas-microsoft-com:datatypes"><Description dt:dt="string">E-Prime Primary Realtime Clock</Description><StartTime><Timestamp dt:dt="int">0</Timestamp><DateUtc dt:dt="string">2020-10-07T05:02:33Z</DateUtc></StartTime><FrequencyChanges><FrequencyChange><Frequency dt:dt="r8">2699960000</Frequency><Timestamp dt:dt="r8">3.90399532934476E+15</Timestamp><Cur…	좌우반구com(CVF, UVF, BVF)_1-009-1	60.021	1.0.0.163	1	-582773783	Professional	2.0.10.242	2.0.10.356	10-07-2020	2020-10-07 오전 5:02:33	14:02:33	2.0.10.252	254		1	z	전통	NULL	NULL	NULL	40	1	122	NULL	NULL	NULL	KSY3	List2	NULL	NULL	NULL	NULL	NULL	NULL	NULL	NULL	NULL	1	z	0	3	763895	0	z	444	764339
좌우반구com(CVF, UVF, BVF)_1	9	1	<?xml version="1.0"?>\n<Clock xmlns:dt="urn:schemas-microsoft-com:datatypes"><Description dt:dt="string">E-Prime Primary Realtime Clock</Description><StartTime><Timestamp dt:dt="int">0</Timestamp><DateUtc dt:dt="string">2020-10-07T05:02:33Z</DateUtc></StartTime><FrequencyChanges><FrequencyChange><Frequency dt:dt="r8">2699960000</Frequency><Timestamp dt:dt="r8">3.90399532934476E+15</Timestamp><Cur…	좌우반구com(CVF, UVF, BVF)_1-009-1	60.021	1.0.0.163	1	-582773783	Professional	2.0.10.242	2.0.10.356	10-07-2020	2020-10-07 오전 5:02:33	14:02:33	2.0.10.252	156		2	{/}	전필	NULL	NULL	NULL	8	1	24	NULL	NULL	NULL	KSY	List2	0		1	-1	492822	184		0	0	0	{/}	0	4	493006	0	z	854	493860
좌우반구com(CVF, UVF, BVF)_1	9	1	<?xml version="1.0"?>\n<Clock xmlns:dt="urn:schemas-microsoft-com:datatypes"><Description dt:dt="string">E-Prime Primary Realtime Clock</Description><StartTime><Timestamp dt:dt="int">0</Timestamp><DateUtc dt:dt="string">2020-10-07T05:02:33Z</DateUtc></StartTime><FrequencyChanges><FrequencyChange><Frequency dt:dt="r8">2699960000</Frequency><Timestamp dt:dt="r8">3.90399532934476E+15</Timestamp><Cur…	좌우반구com(CVF, UVF, BVF)_1-009-1	60.021	1.0.0.163	1	-582773783	Professional	2.0.10.242	2.0.10.356	10-07-2020	2020-10-07 오전 5:02:33	14:02:33	2.0.10.252	257		1	z	절감	NULL	NULL	NULL	72	1	125	NULL	NULL	NULL	KSY3	List2	NULL	NULL	NULL	NULL	NULL	NULL	NULL	NULL	NULL	0	z	1	3	771925	0	{/}	813	772738
좌우반구com(CVF, UVF, BVF)_1	9	1	<?xml version="1.0"?>\n<Clock xmlns:dt="urn:schemas-microsoft-com:datatypes"><Description dt:dt="string">E-Prime Primary Realtime Clock</Description><StartTime><Timestamp dt:dt="int">0</Timestamp><DateUtc dt:dt="string">2020-10-07T05:02:33Z</DateUtc></StartTime><FrequencyChanges><FrequencyChange><Frequency dt:dt="r8">2699960000</Frequency><Timestamp dt:dt="r8">3.90399532934476E+15</Timestamp><Cur…	좌우반구com(CVF, UVF, BVF)_1-009-1	60.021	1.0.0.163	1	-582773783	Professional	2.0.10.242	2.0.10.356	10-07-2020	2020-10-07 오전 5:02:33	14:02:33	2.0.10.252	18		2	{/}	절보	56	1	18	NULL	NULL	NULL	NULL	NULL	NULL	KSY4	List1	NULL	NULL	NULL	NULL	NULL	NULL	NULL	NULL	NULL	1	{/}	0	3	76600	0	{/}	482	77082
좌우반구com(CVF, UVF, BVF)_1	9	1	<?xml version="1.0"?>\n<Clock xmlns:dt="urn:schemas-microsoft-com:datatypes"><Description dt:dt="string">E-Prime Primary Realtime Clock</Description><StartTime><Timestamp dt:dt="int">0</Timestamp><DateUtc dt:dt="string">2020-10-07T05:02:33Z</DateUtc></StartTime><FrequencyChanges><FrequencyChange><Frequency dt:dt="r8">2699960000</Frequency><Timestamp dt:dt="r8">3.90399532934476E+15</Timestamp><Cur…	좌우반구com(CVF, UVF, BVF)_1-009-1	60.021	1.0.0.163	1	-582773783	Professional	2.0.10.242	2.0.10.356	10-07-2020	2020-10-07 오전 5:02:33	14:02:33	2.0.10.252	241		2	{/}	절속	NULL	NULL	NULL	83	1	109	NULL	NULL	NULL	KSY4	List2	NULL	NULL	NULL	NULL	NULL	NULL	NULL	NULL	NULL	1	{/}	0	3	728174	0	{/}	606	728780
좌우반구com(CVF, UVF, BVF)_1	9	1	<?xml version="1.0"?>\n<Clock xmlns:dt="urn:schemas-microsoft-com:datatypes"><Description dt:dt="string">E-Prime Primary Realtime Clock</Description><StartTime><Timestamp dt:dt="int">0</Timestamp><DateUtc dt:dt="string">2020-10-07T05:02:33Z</DateUtc></StartTime><FrequencyChanges><FrequencyChange><Frequency dt:dt="r8">2699960000</Frequency><Timestamp dt:dt="r8">3.90399532934476E+15</Timestamp><Cur…	좌우반구com(CVF, UVF, BVF)_1-009-1	60.021	1.0.0.163	1	-582773783	Professional	2.0.10.242	2.0.10.356	10-07-2020	2020-10-07 오전 5:02:33	14:02:33	2.0.10.252	40		1	z	절차	126	1	40	NULL	NULL	NULL	NULL	NULL	NULL	KSY3	List1	NULL	NULL	NULL	NULL	NULL	NULL	NULL	NULL	NULL	1	z	0	3	136246	0	z	489	136735
좌우반구com(CVF, UVF, BVF)_1	9	1	<?xml version="1.0"?>\n<Clock xmlns:dt="urn:schemas-microsoft-com:datatypes"><Description dt:dt="string">E-Prime Primary Realtime Clock</Description><StartTime><Timestamp dt:dt="int">0</Timestamp><DateUtc dt:dt="string">2020-10-07T05:02:33Z</DateUtc></StartTime><FrequencyChanges><FrequencyChange><Frequency dt:dt="r8">2699960000</Frequency><Timestamp dt:dt="r8">3.90399532934476E+15</Timestamp><Cur…	좌우반구com(CVF, UVF, BVF)_1-009-1	60.021	1.0.0.163	1	-582773783	Professional	2.0.10.242	2.0.10.356	10-07-2020	2020-10-07 오전 5:02:33	14:02:33	2.0.10.252	261		1	z	정도	NULL	NULL	NULL	95	1	129	NULL	NULL	NULL	KSY3	List2	NULL	NULL	NULL	NULL	NULL	NULL	NULL	NULL	NULL	1	z	0	3	783671	0	z	579	784250
좌우반구com(CVF, UVF, BVF)_1	9	1	<?xml version="1.0"?>\n<Clock xmlns:dt="urn:schemas-microsoft-com:datatypes"><Description dt:dt="string">E-Prime Primary Realtime Clock</Description><StartTime><Timestamp dt:dt="int">0</Timestamp><DateUtc dt:dt="string">2020-10-07T05:02:33Z</DateUtc></StartTime><FrequencyChanges><FrequencyChange><Frequency dt:dt="r8">2699960000</Frequency><Timestamp dt:dt="r8">3.90399532934476E+15</Timestamp><Cur…	좌우반구com(CVF, UVF, BVF)_1-009-1	60.021	1.0.0.163	1	-582773783	Professional	2.0.10.242	2.0.10.356	10-07-2020	2020-10-07 오전 5:02:33	14:02:33	2.0.10.252	45		1	z	정오	111	1	45	NULL	NULL	NULL	NULL	NULL	NULL	KSY3	List1	NULL	NULL	NULL	NULL	NULL	NULL	NULL	NULL	NULL	1	z	0	4	150075	0	z	414	150489
좌우반구com(CVF, UVF, BVF)_1	9	1	<?xml version="1.0"?>\n<Clock xmlns:dt="urn:schemas-microsoft-com:datatypes"><Description dt:dt="string">E-Prime Primary Realtime Clock</Description><StartTime><Timestamp dt:dt="int">0</Timestamp><DateUtc dt:dt="string">2020-10-07T05:02:33Z</DateUtc></StartTime><FrequencyChanges><FrequencyChange><Frequency dt:dt="r8">2699960000</Frequency><Timestamp dt:dt="r8">3.90399532934476E+15</Timestamp><Cur…	좌우반구com(CVF, UVF, BVF)_1-009-1	60.021	1.0.0.163	1	-582773783	Professional	2.0.10.242	2.0.10.356	10-07-2020	2020-10-07 오전 5:02:33	14:02:33	2.0.10.252	335		1	z	정책	NULL	NULL	NULL	NULL	NULL	NULL	5	1	71	KSY3	List3	NULL	NULL	NULL	NULL	NULL	NULL	NULL	NULL	NULL	1	z	1	3	1044597	0	z	866	1045463
좌우반구com(CVF, UVF, BVF)_1	9	1	<?xml version="1.0"?>\n<Clock xmlns:dt="urn:schemas-microsoft-com:datatypes"><Description dt:dt="string">E-Prime Primary Realtime Clock</Description><StartTime><Timestamp dt:dt="int">0</Timestamp><DateUtc dt:dt="string">2020-10-07T05:02:33Z</DateUtc></StartTime><FrequencyChanges><FrequencyChange><Frequency dt:dt="r8">2699960000</Frequency><Timestamp dt:dt="r8">3.90399532934476E+15</Timestamp><Cur…	좌우반구com(CVF, UVF, BVF)_1-009-1	60.021	1.0.0.163	1	-582773783	Professional	2.0.10.242	2.0.10.356	10-07-2020	2020-10-07 오전 5:02:33	14:02:33	2.0.10.252	184		2	{/}	제경	NULL	NULL	NULL	65	1	52	NULL	NULL	NULL	KSY2	List2	NULL	NULL	NULL	NULL	NULL	NULL	NULL	NULL	NULL	1	{/}	0	3	572328	0	{/}	747	573075
좌우반구com(CVF, UVF, BVF)_1	9	1	<?xml version="1.0"?>\n<Clock xmlns:dt="urn:schemas-microsoft-com:datatypes"><Description dt:dt="string">E-Prime Primary Realtime Clock</Description><StartTime><Timestamp dt:dt="int">0</Timestamp><DateUtc dt:dt="string">2020-10-07T05:02:33Z</DateUtc></StartTime><FrequencyChanges><FrequencyChange><Frequency dt:dt="r8">2699960000</Frequency><Timestamp dt:dt="r8">3.90399532934476E+15</Timestamp><Cur…	좌우반구com(CVF, UVF, BVF)_1-009-1	60.021	1.0.0.163	1	-582773783	Professional	2.0.10.242	2.0.10.356	10-07-2020	2020-10-07 오전 5:02:33	14:02:33	2.0.10.252	334		1	z	제도	NULL	NULL	NULL	NULL	NULL	NULL	11	1	70	KSY4	List3	NULL	NULL	NULL	NULL	NULL	NULL	NULL	NULL	NULL	1	z	0	4	1041882	0	z	509	1042391
좌우반구com(CVF, UVF, BVF)_1	9	1	<?xml version="1.0"?>\n<Clock xmlns:dt="urn:schemas-microsoft-com:datatypes"><Description dt:dt="string">E-Prime Primary Realtime Clock</Description><StartTime><Timestamp dt:dt="int">0</Timestamp><DateUtc dt:dt="string">2020-10-07T05:02:33Z</DateUtc></StartTime><FrequencyChanges><FrequencyChange><Frequency dt:dt="r8">2699960000</Frequency><Timestamp dt:dt="r8">3.90399532934476E+15</Timestamp><Cur…	좌우반구com(CVF, UVF, BVF)_1-009-1	60.021	1.0.0.163	1	-582773783	Professional	2.0.10.242	2.0.10.356	10-07-2020	2020-10-07 오전 5:02:33	14:02:33	2.0.10.252	112		2	{/}	제란	59	1	112	NULL	NULL	NULL	NULL	NULL	NULL	KSY	List1	0		0	-1	337326	184		0	0	1	{/}	0	4	337510	0	{/}	664	338174
좌우반구com(CVF, UVF, BVF)_1	9	1	<?xml version="1.0"?>\n<Clock xmlns:dt="urn:schemas-microsoft-com:datatypes"><Description dt:dt="string">E-Prime Primary Realtime Clock</Description><StartTime><Timestamp dt:dt="int">0</Timestamp><DateUtc dt:dt="string">2020-10-07T05:02:33Z</DateUtc></StartTime><FrequencyChanges><FrequencyChange><Frequency dt:dt="r8">2699960000</Frequency><Timestamp dt:dt="r8">3.90399532934476E+15</Timestamp><Cur…	좌우반구com(CVF, UVF, BVF)_1-009-1	60.021	1.0.0.163	1	-582773783	Professional	2.0.10.242	2.0.10.356	10-07-2020	2020-10-07 오전 5:02:33	14:02:33	2.0.10.252	55		1	z	제안	34	1	55	NULL	NULL	NULL	NULL	NULL	NULL	KSY4	List1	NULL	NULL	NULL	NULL	NULL	NULL	NULL	NULL	NULL	1	z	1	3	177098	0	z	414	177512
좌우반구com(CVF, UVF, BVF)_1	9	1	<?xml version="1.0"?>\n<Clock xmlns:dt="urn:schemas-microsoft-com:datatypes"><Description dt:dt="string">E-Prime Primary Realtime Clock</Description><StartTime><Timestamp dt:dt="int">0</Timestamp><DateUtc dt:dt="string">2020-10-07T05:02:33Z</DateUtc></StartTime><FrequencyChanges><FrequencyChange><Frequency dt:dt="r8">2699960000</Frequency><Timestamp dt:dt="r8">3.90399532934476E+15</Timestamp><Cur…	좌우반구com(CVF, UVF, BVF)_1-009-1	60.021	1.0.0.163	1	-582773783	Professional	2.0.10.242	2.0.10.356	10-07-2020	2020-10-07 오전 5:02:33	14:02:33	2.0.10.252	30		1	z	제품	114	1	30	NULL	NULL	NULL	NULL	NULL	NULL	KSY4	List1	NULL	NULL	NULL	NULL	NULL	NULL	NULL	NULL	NULL	1	z	0	3	108672	0	z	707	109379
좌우반구com(CVF, UVF, BVF)_1	9	1	<?xml version="1.0"?>\n<Clock xmlns:dt="urn:schemas-microsoft-com:datatypes"><Description dt:dt="string">E-Prime Primary Realtime Clock</Description><StartTime><Timestamp dt:dt="int">0</Timestamp><DateUtc dt:dt="string">2020-10-07T05:02:33Z</DateUtc></StartTime><FrequencyChanges><FrequencyChange><Frequency dt:dt="r8">2699960000</Frequency><Timestamp dt:dt="r8">3.90399532934476E+15</Timestamp><Cur…	좌우반구com(CVF, UVF, BVF)_1-009-1	60.021	1.0.0.163	1	-582773783	Professional	2.0.10.242	2.0.10.356	10-07-2020	2020-10-07 오전 5:02:33	14:02:33	2.0.10.252	205		1	z	조건	NULL	NULL	NULL	32	1	73	NULL	NULL	NULL	KSY4	List2	NULL	NULL	NULL	NULL	NULL	NULL	NULL	NULL	NULL	1	z	1	3	629841	0	z	459	630300
좌우반구com(CVF, UVF, BVF)_1	9	1	<?xml version="1.0"?>\n<Clock xmlns:dt="urn:schemas-microsoft-com:datatypes"><Description dt:dt="string">E-Prime Primary Realtime Clock</Description><StartTime><Timestamp dt:dt="int">0</Timestamp><DateUtc dt:dt="string">2020-10-07T05:02:33Z</DateUtc></StartTime><FrequencyChanges><FrequencyChange><Frequency dt:dt="r8">2699960000</Frequency><Timestamp dt:dt="r8">3.90399532934476E+15</Timestamp><Cur…	좌우반구com(CVF, UVF, BVF)_1-009-1	60.021	1.0.0.163	1	-582773783	Professional	2.0.10.242	2.0.10.356	10-07-2020	2020-10-07 오전 5:02:33	14:02:33	2.0.10.252	48		1	z	조례	95	1	48	NULL	NULL	NULL	NULL	NULL	NULL	KSY4	List1	NULL	NULL	NULL	NULL	NULL	NULL	NULL	NULL	NULL	0	z	0	3	158155	0	{/}	566	158721
좌우반구com(CVF, UVF, BVF)_1	9	1	<?xml version="1.0"?>\n<Clock xmlns:dt="urn:schemas-microsoft-com:datatypes"><Description dt:dt="string">E-Prime Primary Realtime Clock</Description><StartTime><Timestamp dt:dt="int">0</Timestamp><DateUtc dt:dt="string">2020-10-07T05:02:33Z</DateUtc></StartTime><FrequencyChanges><FrequencyChange><Frequency dt:dt="r8">2699960000</Frequency><Timestamp dt:dt="r8">3.90399532934476E+15</Timestamp><Cur…	좌우반구com(CVF, UVF, BVF)_1-009-1	60.021	1.0.0.163	1	-582773783	Professional	2.0.10.242	2.0.10.356	10-07-2020	2020-10-07 오전 5:02:33	14:02:33	2.0.10.252	372		1	z	조직	NULL	NULL	NULL	NULL	NULL	NULL	87	1	108	KSY4	List3	NULL	NULL	NULL	NULL	NULL	NULL	NULL	NULL	NULL	1	z	0	3	1150011	0	z	628	1150639
좌우반구com(CVF, UVF, BVF)_1	9	1	<?xml version="1.0"?>\n<Clock xmlns:dt="urn:schemas-microsoft-com:datatypes"><Description dt:dt="string">E-Prime Primary Realtime Clock</Description><StartTime><Timestamp dt:dt="int">0</Timestamp><DateUtc dt:dt="string">2020-10-07T05:02:33Z</DateUtc></StartTime><FrequencyChanges><FrequencyChange><Frequency dt:dt="r8">2699960000</Frequency><Timestamp dt:dt="r8">3.90399532934476E+15</Timestamp><Cur…	좌우반구com(CVF, UVF, BVF)_1-009-1	60.021	1.0.0.163	1	-582773783	Professional	2.0.10.242	2.0.10.356	10-07-2020	2020-10-07 오전 5:02:33	14:02:33	2.0.10.252	35		1	z	종류	22	1	35	NULL	NULL	NULL	NULL	NULL	NULL	KSY4	List1	NULL	NULL	NULL	NULL	NULL	NULL	NULL	NULL	NULL	1	z	0	4	122751	0	z	483	123234
좌우반구com(CVF, UVF, BVF)_1	9	1	<?xml version="1.0"?>\n<Clock xmlns:dt="urn:schemas-microsoft-com:datatypes"><Description dt:dt="string">E-Prime Primary Realtime Clock</Description><StartTime><Timestamp dt:dt="int">0</Timestamp><DateUtc dt:dt="string">2020-10-07T05:02:33Z</DateUtc></StartTime><FrequencyChanges><FrequencyChange><Frequency dt:dt="r8">2699960000</Frequency><Timestamp dt:dt="r8">3.90399532934476E+15</Timestamp><Cur…	좌우반구com(CVF, UVF, BVF)_1-009-1	60.021	1.0.0.163	1	-582773783	Professional	2.0.10.242	2.0.10.356	10-07-2020	2020-10-07 오전 5:02:33	14:02:33	2.0.10.252	118		2	{/}	종백	93	1	118	NULL	NULL	NULL	NULL	NULL	NULL	KSY2	List1	NULL	NULL	NULL	NULL	NULL	NULL	NULL	NULL	NULL	1	{/}	0	3	353804	0	{/}	641	354445
좌우반구com(CVF, UVF, BVF)_1	9	1	<?xml version="1.0"?>\n<Clock xmlns:dt="urn:schemas-microsoft-com:datatypes"><Description dt:dt="string">E-Prime Primary Realtime Clock</Description><StartTime><Timestamp dt:dt="int">0</Timestamp><DateUtc dt:dt="string">2020-10-07T05:02:33Z</DateUtc></StartTime><FrequencyChanges><FrequencyChange><Frequency dt:dt="r8">2699960000</Frequency><Timestamp dt:dt="r8">3.90399532934476E+15</Timestamp><Cur…	좌우반구com(CVF, UVF, BVF)_1-009-1	60.021	1.0.0.163	1	-582773783	Professional	2.0.10.242	2.0.10.356	10-07-2020	2020-10-07 오전 5:02:33	14:02:33	2.0.10.252	23		2	{/}	죽거	10	1	23	NULL	NULL	NULL	NULL	NULL	NULL	KSY3	List1	NULL	NULL	NULL	NULL	NULL	NULL	NULL	NULL	NULL	1	{/}	0	3	89712	0	{/}	449	90161
좌우반구com(CVF, UVF, BVF)_1	9	1	<?xml version="1.0"?>\n<Clock xmlns:dt="urn:schemas-microsoft-com:datatypes"><Description dt:dt="string">E-Prime Primary Realtime Clock</Description><StartTime><Timestamp dt:dt="int">0</Timestamp><DateUtc dt:dt="string">2020-10-07T05:02:33Z</DateUtc></StartTime><FrequencyChanges><FrequencyChange><Frequency dt:dt="r8">2699960000</Frequency><Timestamp dt:dt="r8">3.90399532934476E+15</Timestamp><Cur…	좌우반구com(CVF, UVF, BVF)_1-009-1	60.021	1.0.0.163	1	-582773783	Professional	2.0.10.242	2.0.10.356	10-07-2020	2020-10-07 오전 5:02:33	14:02:33	2.0.10.252	365		1	z	죽음	NULL	NULL	NULL	NULL	NULL	NULL	123	1	101	KSY4	List3	NULL	NULL	NULL	NULL	NULL	NULL	NULL	NULL	NULL	0	z	1	3	1130434	0	{/}	1020	1131454
좌우반구com(CVF, UVF, BVF)_1	9	1	<?xml version="1.0"?>\n<Clock xmlns:dt="urn:schemas-microsoft-com:datatypes"><Description dt:dt="string">E-Prime Primary Realtime Clock</Description><StartTime><Timestamp dt:dt="int">0</Timestamp><DateUtc dt:dt="string">2020-10-07T05:02:33Z</DateUtc></StartTime><FrequencyChanges><FrequencyChange><Frequency dt:dt="r8">2699960000</Frequency><Timestamp dt:dt="r8">3.90399532934476E+15</Timestamp><Cur…	좌우반구com(CVF, UVF, BVF)_1-009-1	60.021	1.0.0.163	1	-582773783	Professional	2.0.10.242	2.0.10.356	10-07-2020	2020-10-07 오전 5:02:33	14:02:33	2.0.10.252	270		1	z	준거	NULL	NULL	NULL	NULL	NULL	NULL	16	1	6	KSY4	List3	NULL	NULL	NULL	NULL	NULL	NULL	NULL	NULL	NULL	0	z	0	3	861944	0	{/}	737	862681
좌우반구com(CVF, UVF, BVF)_1	9	1	<?xml version="1.0"?>\n<Clock xmlns:dt="urn:schemas-microsoft-com:datatypes"><Description dt:dt="string">E-Prime Primary Realtime Clock</Description><StartTime><Timestamp dt:dt="int">0</Timestamp><DateUtc dt:dt="string">2020-10-07T05:02:33Z</DateUtc></StartTime><FrequencyChanges><FrequencyChange><Frequency dt:dt="r8">2699960000</Frequency><Timestamp dt:dt="r8">3.90399532934476E+15</Timestamp><Cur…	좌우반구com(CVF, UVF, BVF)_1-009-1	60.021	1.0.0.163	1	-582773783	Professional	2.0.10.242	2.0.10.356	10-07-2020	2020-10-07 오전 5:02:33	14:02:33	2.0.10.252	281		2	{/}	증력	NULL	NULL	NULL	NULL	NULL	NULL	65	1	17	KSY3	List3	NULL	NULL	NULL	NULL	NULL	NULL	NULL	NULL	NULL	0	{/}	0	4	893067	0	z	454	893521
좌우반구com(CVF, UVF, BVF)_1	9	1	<?xml version="1.0"?>\n<Clock xmlns:dt="urn:schemas-microsoft-com:datatypes"><Description dt:dt="string">E-Prime Primary Realtime Clock</Description><StartTime><Timestamp dt:dt="int">0</Timestamp><DateUtc dt:dt="string">2020-10-07T05:02:33Z</DateUtc></StartTime><FrequencyChanges><FrequencyChange><Frequency dt:dt="r8">2699960000</Frequency><Timestamp dt:dt="r8">3.90399532934476E+15</Timestamp><Cur…	좌우반구com(CVF, UVF, BVF)_1-009-1	60.021	1.0.0.163	1	-582773783	Professional	2.0.10.242	2.0.10.356	10-07-2020	2020-10-07 오전 5:02:33	14:02:33	2.0.10.252	106		1	z	증인	55	1	106	NULL	NULL	NULL	NULL	NULL	NULL	KSY4	List1	NULL	NULL	NULL	NULL	NULL	NULL	NULL	NULL	NULL	1	z	0	3	320815	0	z	503	321318
좌우반구com(CVF, UVF, BVF)_1	9	1	<?xml version="1.0"?>\n<Clock xmlns:dt="urn:schemas-microsoft-com:datatypes"><Description dt:dt="string">E-Prime Primary Realtime Clock</Description><StartTime><Timestamp dt:dt="int">0</Timestamp><DateUtc dt:dt="string">2020-10-07T05:02:33Z</DateUtc></StartTime><FrequencyChanges><FrequencyChange><Frequency dt:dt="r8">2699960000</Frequency><Timestamp dt:dt="r8">3.90399532934476E+15</Timestamp><Cur…	좌우반구com(CVF, UVF, BVF)_1-009-1	60.021	1.0.0.163	1	-582773783	Professional	2.0.10.242	2.0.10.356	10-07-2020	2020-10-07 오전 5:02:33	14:02:33	2.0.10.252	389		2	{/}	지님	NULL	NULL	NULL	NULL	NULL	NULL	15	1	125	KSY2	List3	NULL	NULL	NULL	NULL	NULL	NULL	NULL	NULL	NULL	1	{/}	0	3	1197111	0	{/}	607	1197718
좌우반구com(CVF, UVF, BVF)_1	9	1	<?xml version="1.0"?>\n<Clock xmlns:dt="urn:schemas-microsoft-com:datatypes"><Description dt:dt="string">E-Prime Primary Realtime Clock</Description><StartTime><Timestamp dt:dt="int">0</Timestamp><DateUtc dt:dt="string">2020-10-07T05:02:33Z</DateUtc></StartTime><FrequencyChanges><FrequencyChange><Frequency dt:dt="r8">2699960000</Frequency><Timestamp dt:dt="r8">3.90399532934476E+15</Timestamp><Cur…	좌우반구com(CVF, UVF, BVF)_1-009-1	60.021	1.0.0.163	1	-582773783	Professional	2.0.10.242	2.0.10.356	10-07-2020	2020-10-07 오전 5:02:33	14:02:33	2.0.10.252	343		1	z	지적	NULL	NULL	NULL	NULL	NULL	NULL	18	1	79	KSY4	List3	NULL	NULL	NULL	NULL	NULL	NULL	NULL	NULL	NULL	1	z	0	3	1068539	0	z	700	1069239
좌우반구com(CVF, UVF, BVF)_1	9	1	<?xml version="1.0"?>\n<Clock xmlns:dt="urn:schemas-microsoft-com:datatypes"><Description dt:dt="string">E-Prime Primary Realtime Clock</Description><StartTime><Timestamp dt:dt="int">0</Timestamp><DateUtc dt:dt="string">2020-10-07T05:02:33Z</DateUtc></StartTime><FrequencyChanges><FrequencyChange><Frequency dt:dt="r8">2699960000</Frequency><Timestamp dt:dt="r8">3.90399532934476E+15</Timestamp><Cur…	좌우반구com(CVF, UVF, BVF)_1-009-1	60.021	1.0.0.163	1	-582773783	Professional	2.0.10.242	2.0.10.356	10-07-2020	2020-10-07 오전 5:02:33	14:02:33	2.0.10.252	278		1	z	지표	NULL	NULL	NULL	NULL	NULL	NULL	69	1	14	KSY4	List3	NULL	NULL	NULL	NULL	NULL	NULL	NULL	NULL	NULL	1	z	0	3	884936	0	z	553	885489
좌우반구com(CVF, UVF, BVF)_1	9	1	<?xml version="1.0"?>\n<Clock xmlns:dt="urn:schemas-microsoft-com:datatypes"><Description dt:dt="string">E-Prime Primary Realtime Clock</Description><StartTime><Timestamp dt:dt="int">0</Timestamp><DateUtc dt:dt="string">2020-10-07T05:02:33Z</DateUtc></StartTime><FrequencyChanges><FrequencyChange><Frequency dt:dt="r8">2699960000</Frequency><Timestamp dt:dt="r8">3.90399532934476E+15</Timestamp><Cur…	좌우반구com(CVF, UVF, BVF)_1-009-1	60.021	1.0.0.163	1	-582773783	Professional	2.0.10.242	2.0.10.356	10-07-2020	2020-10-07 오전 5:02:33	14:02:33	2.0.10.252	271		1	z	지헤	NULL	NULL	NULL	NULL	NULL	NULL	83	1	7	KSY4	List3	NULL	NULL	NULL	NULL	NULL	NULL	NULL	NULL	NULL	1	z	0	4	864877	0	z	396	865273
좌우반구com(CVF, UVF, BVF)_1	9	1	<?xml version="1.0"?>\n<Clock xmlns:dt="urn:schemas-microsoft-com:datatypes"><Description dt:dt="string">E-Prime Primary Realtime Clock</Description><StartTime><Timestamp dt:dt="int">0</Timestamp><DateUtc dt:dt="string">2020-10-07T05:02:33Z</DateUtc></StartTime><FrequencyChanges><FrequencyChange><Frequency dt:dt="r8">2699960000</Frequency><Timestamp dt:dt="r8">3.90399532934476E+15</Timestamp><Cur…	좌우반구com(CVF, UVF, BVF)_1-009-1	60.021	1.0.0.163	1	-582773783	Professional	2.0.10.242	2.0.10.356	10-07-2020	2020-10-07 오전 5:02:33	14:02:33	2.0.10.252	160		2	{/}	직매	NULL	NULL	NULL	93	1	28	NULL	NULL	NULL	KSY4	List2	NULL	NULL	NULL	NULL	NULL	NULL	NULL	NULL	NULL	1	{/}	1	3	504801	0	{/}	499	505300
좌우반구com(CVF, UVF, BVF)_1	9	1	<?xml version="1.0"?>\n<Clock xmlns:dt="urn:schemas-microsoft-com:datatypes"><Description dt:dt="string">E-Prime Primary Realtime Clock</Description><StartTime><Timestamp dt:dt="int">0</Timestamp><DateUtc dt:dt="string">2020-10-07T05:02:33Z</DateUtc></StartTime><FrequencyChanges><FrequencyChange><Frequency dt:dt="r8">2699960000</Frequency><Timestamp dt:dt="r8">3.90399532934476E+15</Timestamp><Cur…	좌우반구com(CVF, UVF, BVF)_1-009-1	60.021	1.0.0.163	1	-582773783	Professional	2.0.10.242	2.0.10.356	10-07-2020	2020-10-07 오전 5:02:33	14:02:33	2.0.10.252	196		1	z	직장	NULL	NULL	NULL	49	1	64	NULL	NULL	NULL	KSY4	List2	NULL	NULL	NULL	NULL	NULL	NULL	NULL	NULL	NULL	1	z	0	4	605217	0	z	460	605677
좌우반구com(CVF, UVF, BVF)_1	9	1	<?xml version="1.0"?>\n<Clock xmlns:dt="urn:schemas-microsoft-com:datatypes"><Description dt:dt="string">E-Prime Primary Realtime Clock</Description><StartTime><Timestamp dt:dt="int">0</Timestamp><DateUtc dt:dt="string">2020-10-07T05:02:33Z</DateUtc></StartTime><FrequencyChanges><FrequencyChange><Frequency dt:dt="r8">2699960000</Frequency><Timestamp dt:dt="r8">3.90399532934476E+15</Timestamp><Cur…	좌우반구com(CVF, UVF, BVF)_1-009-1	60.021	1.0.0.163	1	-582773783	Professional	2.0.10.242	2.0.10.356	10-07-2020	2020-10-07 오전 5:02:33	14:02:33	2.0.10.252	347		2	{/}	진회	NULL	NULL	NULL	NULL	NULL	NULL	38	1	83	KSY3	List3	NULL	NULL	NULL	NULL	NULL	NULL	NULL	NULL	NULL	0	{/}	0	3	1079685	0	z	666	1080351
좌우반구com(CVF, UVF, BVF)_1	9	1	<?xml version="1.0"?>\n<Clock xmlns:dt="urn:schemas-microsoft-com:datatypes"><Description dt:dt="string">E-Prime Primary Realtime Clock</Description><StartTime><Timestamp dt:dt="int">0</Timestamp><DateUtc dt:dt="string">2020-10-07T05:02:33Z</DateUtc></StartTime><FrequencyChanges><FrequencyChange><Frequency dt:dt="r8">2699960000</Frequency><Timestamp dt:dt="r8">3.90399532934476E+15</Timestamp><Cur…	좌우반구com(CVF, UVF, BVF)_1-009-1	60.021	1.0.0.163	1	-582773783	Professional	2.0.10.242	2.0.10.356	10-07-2020	2020-10-07 오전 5:02:33	14:02:33	2.0.10.252	266		1	z	질서	NULL	NULL	NULL	NULL	NULL	NULL	2	1	2	KSY4	List3	NULL	NULL	NULL	NULL	NULL	NULL	NULL	NULL	NULL	1	z	0	4	851115	0	z	438	851553
좌우반구com(CVF, UVF, BVF)_1	9	1	<?xml version="1.0"?>\n<Clock xmlns:dt="urn:schemas-microsoft-com:datatypes"><Description dt:dt="string">E-Prime Primary Realtime Clock</Description><StartTime><Timestamp dt:dt="int">0</Timestamp><DateUtc dt:dt="string">2020-10-07T05:02:33Z</DateUtc></StartTime><FrequencyChanges><FrequencyChange><Frequency dt:dt="r8">2699960000</Frequency><Timestamp dt:dt="r8">3.90399532934476E+15</Timestamp><Cur…	좌우반구com(CVF, UVF, BVF)_1-009-1	60.021	1.0.0.163	1	-582773783	Professional	2.0.10.242	2.0.10.356	10-07-2020	2020-10-07 오전 5:02:33	14:02:33	2.0.10.252	316		1	z	차량	NULL	NULL	NULL	NULL	NULL	NULL	46	1	52	KSY4	List3	NULL	NULL	NULL	NULL	NULL	NULL	NULL	NULL	NULL	1	z	1	3	990466	0	z	750	991216
좌우반구com(CVF, UVF, BVF)_1	9	1	<?xml version="1.0"?>\n<Clock xmlns:dt="urn:schemas-microsoft-com:datatypes"><Description dt:dt="string">E-Prime Primary Realtime Clock</Description><StartTime><Timestamp dt:dt="int">0</Timestamp><DateUtc dt:dt="string">2020-10-07T05:02:33Z</DateUtc></StartTime><FrequencyChanges><FrequencyChange><Frequency dt:dt="r8">2699960000</Frequency><Timestamp dt:dt="r8">3.90399532934476E+15</Timestamp><Cur…	좌우반구com(CVF, UVF, BVF)_1-009-1	60.021	1.0.0.163	1	-582773783	Professional	2.0.10.242	2.0.10.356	10-07-2020	2020-10-07 오전 5:02:33	14:02:33	2.0.10.252	153		1	z	차익	NULL	NULL	NULL	124	1	21	NULL	NULL	NULL	KSY4	List2	NULL	NULL	NULL	NULL	NULL	NULL	NULL	NULL	NULL	0	z	0	4	484742	0	{/}	398	485140
좌우반구com(CVF, UVF, BVF)_1	9	1	<?xml version="1.0"?>\n<Clock xmlns:dt="urn:schemas-microsoft-com:datatypes"><Description dt:dt="string">E-Prime Primary Realtime Clock</Description><StartTime><Timestamp dt:dt="int">0</Timestamp><DateUtc dt:dt="string">2020-10-07T05:02:33Z</DateUtc></StartTime><FrequencyChanges><FrequencyChange><Frequency dt:dt="r8">2699960000</Frequency><Timestamp dt:dt="r8">3.90399532934476E+15</Timestamp><Cur…	좌우반구com(CVF, UVF, BVF)_1-009-1	60.021	1.0.0.163	1	-582773783	Professional	2.0.10.242	2.0.10.356	10-07-2020	2020-10-07 오전 5:02:33	14:02:33	2.0.10.252	37		2	{/}	착반	116	1	37	NULL	NULL	NULL	NULL	NULL	NULL	KSY2	List1	NULL	NULL	NULL	NULL	NULL	NULL	NULL	NULL	NULL	1	{/}	0	4	128066	0	{/}	646	128712
좌우반구com(CVF, UVF, BVF)_1	9	1	<?xml version="1.0"?>\n<Clock xmlns:dt="urn:schemas-microsoft-com:datatypes"><Description dt:dt="string">E-Prime Primary Realtime Clock</Description><StartTime><Timestamp dt:dt="int">0</Timestamp><DateUtc dt:dt="string">2020-10-07T05:02:33Z</DateUtc></StartTime><FrequencyChanges><FrequencyChange><Frequency dt:dt="r8">2699960000</Frequency><Timestamp dt:dt="r8">3.90399532934476E+15</Timestamp><Cur…	좌우반구com(CVF, UVF, BVF)_1-009-1	60.021	1.0.0.163	1	-582773783	Professional	2.0.10.242	2.0.10.356	10-07-2020	2020-10-07 오전 5:02:33	14:02:33	2.0.10.252	65		1	z	착지	43	1	65	NULL	NULL	NULL	NULL	NULL	NULL	KSY4	List1	NULL	NULL	NULL	NULL	NULL	NULL	NULL	NULL	NULL	1	z	0	3	204622	0	z	817	205439
좌우반구com(CVF, UVF, BVF)_1	9	1	<?xml version="1.0"?>\n<Clock xmlns:dt="urn:schemas-microsoft-com:datatypes"><Description dt:dt="string">E-Prime Primary Realtime Clock</Description><StartTime><Timestamp dt:dt="int">0</Timestamp><DateUtc dt:dt="string">2020-10-07T05:02:33Z</DateUtc></StartTime><FrequencyChanges><FrequencyChange><Frequency dt:dt="r8">2699960000</Frequency><Timestamp dt:dt="r8">3.90399532934476E+15</Timestamp><Cur…	좌우반구com(CVF, UVF, BVF)_1-009-1	60.021	1.0.0.163	1	-582773783	Professional	2.0.10.242	2.0.10.356	10-07-2020	2020-10-07 오전 5:02:33	14:02:33	2.0.10.252	331		1	z	책임	NULL	NULL	NULL	NULL	NULL	NULL	43	1	67	KSY4	List3	NULL	NULL	NULL	NULL	NULL	NULL	NULL	NULL	NULL	1	z	0	3	1032635	0	z	1092	1033727
좌우반구com(CVF, UVF, BVF)_1	9	1	<?xml version="1.0"?>\n<Clock xmlns:dt="urn:schemas-microsoft-com:datatypes"><Description dt:dt="string">E-Prime Primary Realtime Clock</Description><StartTime><Timestamp dt:dt="int">0</Timestamp><DateUtc dt:dt="string">2020-10-07T05:02:33Z</DateUtc></StartTime><FrequencyChanges><FrequencyChange><Frequency dt:dt="r8">2699960000</Frequency><Timestamp dt:dt="r8">3.90399532934476E+15</Timestamp><Cur…	좌우반구com(CVF, UVF, BVF)_1-009-1	60.021	1.0.0.163	1	-582773783	Professional	2.0.10.242	2.0.10.356	10-07-2020	2020-10-07 오전 5:02:33	14:02:33	2.0.10.252	46		2	{/}	책희	2	1	46	NULL	NULL	NULL	NULL	NULL	NULL	KSY4	List1	NULL	NULL	NULL	NULL	NULL	NULL	NULL	NULL	NULL	1	{/}	0	3	152690	0	{/}	485	153175
좌우반구com(CVF, UVF, BVF)_1	9	1	<?xml version="1.0"?>\n<Clock xmlns:dt="urn:schemas-microsoft-com:datatypes"><Description dt:dt="string">E-Prime Primary Realtime Clock</Description><StartTime><Timestamp dt:dt="int">0</Timestamp><DateUtc dt:dt="string">2020-10-07T05:02:33Z</DateUtc></StartTime><FrequencyChanges><FrequencyChange><Frequency dt:dt="r8">2699960000</Frequency><Timestamp dt:dt="r8">3.90399532934476E+15</Timestamp><Cur…	좌우반구com(CVF, UVF, BVF)_1-009-1	60.021	1.0.0.163	1	-582773783	Professional	2.0.10.242	2.0.10.356	10-07-2020	2020-10-07 오전 5:02:33	14:02:33	2.0.10.252	176		2	{/}	청휘	NULL	NULL	NULL	58	1	44	NULL	NULL	NULL	KSY	List2	0		0	-1	549286	183		0	0	1	{/}	1	3	549469	0	{/}	543	550012
좌우반구com(CVF, UVF, BVF)_1	9	1	<?xml version="1.0"?>\n<Clock xmlns:dt="urn:schemas-microsoft-com:datatypes"><Description dt:dt="string">E-Prime Primary Realtime Clock</Description><StartTime><Timestamp dt:dt="int">0</Timestamp><DateUtc dt:dt="string">2020-10-07T05:02:33Z</DateUtc></StartTime><FrequencyChanges><FrequencyChange><Frequency dt:dt="r8">2699960000</Frequency><Timestamp dt:dt="r8">3.90399532934476E+15</Timestamp><Cur…	좌우반구com(CVF, UVF, BVF)_1-009-1	60.021	1.0.0.163	1	-582773783	Professional	2.0.10.242	2.0.10.356	10-07-2020	2020-10-07 오전 5:02:33	14:02:33	2.0.10.252	315		2	{/}	체행	NULL	NULL	NULL	NULL	NULL	NULL	13	1	51	KSY2	List3	NULL	NULL	NULL	NULL	NULL	NULL	NULL	NULL	NULL	1	{/}	0	3	987667	0	{/}	597	988264
좌우반구com(CVF, UVF, BVF)_1	9	1	<?xml version="1.0"?>\n<Clock xmlns:dt="urn:schemas-microsoft-com:datatypes"><Description dt:dt="string">E-Prime Primary Realtime Clock</Description><StartTime><Timestamp dt:dt="int">0</Timestamp><DateUtc dt:dt="string">2020-10-07T05:02:33Z</DateUtc></StartTime><FrequencyChanges><FrequencyChange><Frequency dt:dt="r8">2699960000</Frequency><Timestamp dt:dt="r8">3.90399532934476E+15</Timestamp><Cur…	좌우반구com(CVF, UVF, BVF)_1-009-1	60.021	1.0.0.163	1	-582773783	Professional	2.0.10.242	2.0.10.356	10-07-2020	2020-10-07 오전 5:02:33	14:02:33	2.0.10.252	131		1	z	체험	46	1	131	NULL	NULL	NULL	NULL	NULL	NULL	KSY4	List1	NULL	NULL	NULL	NULL	NULL	NULL	NULL	NULL	NULL	1	z	0	3	390208	0	z	549	390757
좌우반구com(CVF, UVF, BVF)_1	9	1	<?xml version="1.0"?>\n<Clock xmlns:dt="urn:schemas-microsoft-com:datatypes"><Description dt:dt="string">E-Prime Primary Realtime Clock</Description><StartTime><Timestamp dt:dt="int">0</Timestamp><DateUtc dt:dt="string">2020-10-07T05:02:33Z</DateUtc></StartTime><FrequencyChanges><FrequencyChange><Frequency dt:dt="r8">2699960000</Frequency><Timestamp dt:dt="r8">3.90399532934476E+15</Timestamp><Cur…	좌우반구com(CVF, UVF, BVF)_1-009-1	60.021	1.0.0.163	1	-582773783	Professional	2.0.10.242	2.0.10.356	10-07-2020	2020-10-07 오전 5:02:33	14:02:33	2.0.10.252	61		1	z	최고	80	1	61	NULL	NULL	NULL	NULL	NULL	NULL	KSY4	List1	NULL	NULL	NULL	NULL	NULL	NULL	NULL	NULL	NULL	1	z	0	4	193310	0	z	625	193935
좌우반구com(CVF, UVF, BVF)_1	9	1	<?xml version="1.0"?>\n<Clock xmlns:dt="urn:schemas-microsoft-com:datatypes"><Description dt:dt="string">E-Prime Primary Realtime Clock</Description><StartTime><Timestamp dt:dt="int">0</Timestamp><DateUtc dt:dt="string">2020-10-07T05:02:33Z</DateUtc></StartTime><FrequencyChanges><FrequencyChange><Frequency dt:dt="r8">2699960000</Frequency><Timestamp dt:dt="r8">3.90399532934476E+15</Timestamp><Cur…	좌우반구com(CVF, UVF, BVF)_1-009-1	60.021	1.0.0.163	1	-582773783	Professional	2.0.10.242	2.0.10.356	10-07-2020	2020-10-07 오전 5:02:33	14:02:33	2.0.10.252	337		2	{/}	최여	NULL	NULL	NULL	NULL	NULL	NULL	76	1	73	KSY	List3	0		0	0	1050146	183		0	0	1	{/}	0	3	1050329	0	{/}	558	1050887
좌우반구com(CVF, UVF, BVF)_1	9	1	<?xml version="1.0"?>\n<Clock xmlns:dt="urn:schemas-microsoft-com:datatypes"><Description dt:dt="string">E-Prime Primary Realtime Clock</Description><StartTime><Timestamp dt:dt="int">0</Timestamp><DateUtc dt:dt="string">2020-10-07T05:02:33Z</DateUtc></StartTime><FrequencyChanges><FrequencyChange><Frequency dt:dt="r8">2699960000</Frequency><Timestamp dt:dt="r8">3.90399532934476E+15</Timestamp><Cur…	좌우반구com(CVF, UVF, BVF)_1-009-1	60.021	1.0.0.163	1	-582773783	Professional	2.0.10.242	2.0.10.356	10-07-2020	2020-10-07 오전 5:02:33	14:02:33	2.0.10.252	56		2	{/}	최횟	61	1	56	NULL	NULL	NULL	NULL	NULL	NULL	KSY2	List1	NULL	NULL	NULL	NULL	NULL	NULL	NULL	NULL	NULL	1	{/}	0	3	179714	0	{/}	589	180303
좌우반구com(CVF, UVF, BVF)_1	9	1	<?xml version="1.0"?>\n<Clock xmlns:dt="urn:schemas-microsoft-com:datatypes"><Description dt:dt="string">E-Prime Primary Realtime Clock</Description><StartTime><Timestamp dt:dt="int">0</Timestamp><DateUtc dt:dt="string">2020-10-07T05:02:33Z</DateUtc></StartTime><FrequencyChanges><FrequencyChange><Frequency dt:dt="r8">2699960000</Frequency><Timestamp dt:dt="r8">3.90399532934476E+15</Timestamp><Cur…	좌우반구com(CVF, UVF, BVF)_1-009-1	60.021	1.0.0.163	1	-582773783	Professional	2.0.10.242	2.0.10.356	10-07-2020	2020-10-07 오전 5:02:33	14:02:33	2.0.10.252	141		2	{/}	축허	NULL	NULL	NULL	48	1	9	NULL	NULL	NULL	KSY3	List2	NULL	NULL	NULL	NULL	NULL	NULL	NULL	NULL	NULL	0	{/}	0	3	452153	0	z	484	452637
좌우반구com(CVF, UVF, BVF)_1	9	1	<?xml version="1.0"?>\n<Clock xmlns:dt="urn:schemas-microsoft-com:datatypes"><Description dt:dt="string">E-Prime Primary Realtime Clock</Description><StartTime><Timestamp dt:dt="int">0</Timestamp><DateUtc dt:dt="string">2020-10-07T05:02:33Z</DateUtc></StartTime><FrequencyChanges><FrequencyChange><Frequency dt:dt="r8">2699960000</Frequency><Timestamp dt:dt="r8">3.90399532934476E+15</Timestamp><Cur…	좌우반구com(CVF, UVF, BVF)_1-009-1	60.021	1.0.0.163	1	-582773783	Professional	2.0.10.242	2.0.10.356	10-07-2020	2020-10-07 오전 5:02:33	14:02:33	2.0.10.252	373		2	{/}	축헤	NULL	NULL	NULL	NULL	NULL	NULL	42	1	109	KSY3	List3	NULL	NULL	NULL	NULL	NULL	NULL	NULL	NULL	NULL	0	{/}	0	3	1152843	0	z	419	1153262
좌우반구com(CVF, UVF, BVF)_1	9	1	<?xml version="1.0"?>\n<Clock xmlns:dt="urn:schemas-microsoft-com:datatypes"><Description dt:dt="string">E-Prime Primary Realtime Clock</Description><StartTime><Timestamp dt:dt="int">0</Timestamp><DateUtc dt:dt="string">2020-10-07T05:02:33Z</DateUtc></StartTime><FrequencyChanges><FrequencyChange><Frequency dt:dt="r8">2699960000</Frequency><Timestamp dt:dt="r8">3.90399532934476E+15</Timestamp><Cur…	좌우반구com(CVF, UVF, BVF)_1-009-1	60.021	1.0.0.163	1	-582773783	Professional	2.0.10.242	2.0.10.356	10-07-2020	2020-10-07 오전 5:02:33	14:02:33	2.0.10.252	67		2	{/}	축희	45	1	67	NULL	NULL	NULL	NULL	NULL	NULL	KSY4	List1	NULL	NULL	NULL	NULL	NULL	NULL	NULL	NULL	NULL	1	{/}	0	3	210487	0	{/}	600	211087
좌우반구com(CVF, UVF, BVF)_1	9	1	<?xml version="1.0"?>\n<Clock xmlns:dt="urn:schemas-microsoft-com:datatypes"><Description dt:dt="string">E-Prime Primary Realtime Clock</Description><StartTime><Timestamp dt:dt="int">0</Timestamp><DateUtc dt:dt="string">2020-10-07T05:02:33Z</DateUtc></StartTime><FrequencyChanges><FrequencyChange><Frequency dt:dt="r8">2699960000</Frequency><Timestamp dt:dt="r8">3.90399532934476E+15</Timestamp><Cur…	좌우반구com(CVF, UVF, BVF)_1-009-1	60.021	1.0.0.163	1	-582773783	Professional	2.0.10.242	2.0.10.356	10-07-2020	2020-10-07 오전 5:02:33	14:02:33	2.0.10.252	210		2	{/}	측개	NULL	NULL	NULL	50	1	78	NULL	NULL	NULL	KSY2	List2	NULL	NULL	NULL	NULL	NULL	NULL	NULL	NULL	NULL	1	{/}	0	3	643353	0	{/}	514	643867
좌우반구com(CVF, UVF, BVF)_1	9	1	<?xml version="1.0"?>\n<Clock xmlns:dt="urn:schemas-microsoft-com:datatypes"><Description dt:dt="string">E-Prime Primary Realtime Clock</Description><StartTime><Timestamp dt:dt="int">0</Timestamp><DateUtc dt:dt="string">2020-10-07T05:02:33Z</DateUtc></StartTime><FrequencyChanges><FrequencyChange><Frequency dt:dt="r8">2699960000</Frequency><Timestamp dt:dt="r8">3.90399532934476E+15</Timestamp><Cur…	좌우반구com(CVF, UVF, BVF)_1-009-1	60.021	1.0.0.163	1	-582773783	Professional	2.0.10.242	2.0.10.356	10-07-2020	2020-10-07 오전 5:02:33	14:02:33	2.0.10.252	260		1	z	치안	NULL	NULL	NULL	29	1	128	NULL	NULL	NULL	KSY4	List2	NULL	NULL	NULL	NULL	NULL	NULL	NULL	NULL	NULL	1	z	0	3	780889	0	z	585	781474
좌우반구com(CVF, UVF, BVF)_1	9	1	<?xml version="1.0"?>\n<Clock xmlns:dt="urn:schemas-microsoft-com:datatypes"><Description dt:dt="string">E-Prime Primary Realtime Clock</Description><StartTime><Timestamp dt:dt="int">0</Timestamp><DateUtc dt:dt="string">2020-10-07T05:02:33Z</DateUtc></StartTime><FrequencyChanges><FrequencyChange><Frequency dt:dt="r8">2699960000</Frequency><Timestamp dt:dt="r8">3.90399532934476E+15</Timestamp><Cur…	좌우반구com(CVF, UVF, BVF)_1-009-1	60.021	1.0.0.163	1	-582773783	Professional	2.0.10.242	2.0.10.356	10-07-2020	2020-10-07 오전 5:02:33	14:02:33	2.0.10.252	198		2	{/}	치책	NULL	NULL	NULL	13	1	66	NULL	NULL	NULL	KSY	List2	0		0	-1	610365	183		0	0	1	{/}	0	3	610548	0	{/}	439	610987
좌우반구com(CVF, UVF, BVF)_1	9	1	<?xml version="1.0"?>\n<Clock xmlns:dt="urn:schemas-microsoft-com:datatypes"><Description dt:dt="string">E-Prime Primary Realtime Clock</Description><StartTime><Timestamp dt:dt="int">0</Timestamp><DateUtc dt:dt="string">2020-10-07T05:02:33Z</DateUtc></StartTime><FrequencyChanges><FrequencyChange><Frequency dt:dt="r8">2699960000</Frequency><Timestamp dt:dt="r8">3.90399532934476E+15</Timestamp><Cur…	좌우반구com(CVF, UVF, BVF)_1-009-1	60.021	1.0.0.163	1	-582773783	Professional	2.0.10.242	2.0.10.356	10-07-2020	2020-10-07 오전 5:02:33	14:02:33	2.0.10.252	293		2	{/}	치향	NULL	NULL	NULL	NULL	NULL	NULL	51	1	29	KSY	List3	0		0	-1	925755	184		0	0	1	{/}	0	4	925939	0	{/}	565	926504
좌우반구com(CVF, UVF, BVF)_1	9	1	<?xml version="1.0"?>\n<Clock xmlns:dt="urn:schemas-microsoft-com:datatypes"><Description dt:dt="string">E-Prime Primary Realtime Clock</Description><StartTime><Timestamp dt:dt="int">0</Timestamp><DateUtc dt:dt="string">2020-10-07T05:02:33Z</DateUtc></StartTime><FrequencyChanges><FrequencyChange><Frequency dt:dt="r8">2699960000</Frequency><Timestamp dt:dt="r8">3.90399532934476E+15</Timestamp><Cur…	좌우반구com(CVF, UVF, BVF)_1-009-1	60.021	1.0.0.163	1	-582773783	Professional	2.0.10.242	2.0.10.356	10-07-2020	2020-10-07 오전 5:02:33	14:02:33	2.0.10.252	269		1	z	타격	NULL	NULL	NULL	NULL	NULL	NULL	23	1	5	KSY4	List3	NULL	NULL	NULL	NULL	NULL	NULL	NULL	NULL	NULL	1	z	0	3	859162	0	z	583	859745
좌우반구com(CVF, UVF, BVF)_1	9	1	<?xml version="1.0"?>\n<Clock xmlns:dt="urn:schemas-microsoft-com:datatypes"><Description dt:dt="string">E-Prime Primary Realtime Clock</Description><StartTime><Timestamp dt:dt="int">0</Timestamp><DateUtc dt:dt="string">2020-10-07T05:02:33Z</DateUtc></StartTime><FrequencyChanges><FrequencyChange><Frequency dt:dt="r8">2699960000</Frequency><Timestamp dt:dt="r8">3.90399532934476E+15</Timestamp><Cur…	좌우반구com(CVF, UVF, BVF)_1-009-1	60.021	1.0.0.163	1	-582773783	Professional	2.0.10.242	2.0.10.356	10-07-2020	2020-10-07 오전 5:02:33	14:02:33	2.0.10.252	145		1	z	탈퇴	NULL	NULL	NULL	104	1	13	NULL	NULL	NULL	KSY4	List2	NULL	NULL	NULL	NULL	NULL	NULL	NULL	NULL	NULL	1	z	0	4	463133	0	z	568	463701
좌우반구com(CVF, UVF, BVF)_1	9	1	<?xml version="1.0"?>\n<Clock xmlns:dt="urn:schemas-microsoft-com:datatypes"><Description dt:dt="string">E-Prime Primary Realtime Clock</Description><StartTime><Timestamp dt:dt="int">0</Timestamp><DateUtc dt:dt="string">2020-10-07T05:02:33Z</DateUtc></StartTime><FrequencyChanges><FrequencyChange><Frequency dt:dt="r8">2699960000</Frequency><Timestamp dt:dt="r8">3.90399532934476E+15</Timestamp><Cur…	좌우반구com(CVF, UVF, BVF)_1-009-1	60.021	1.0.0.163	1	-582773783	Professional	2.0.10.242	2.0.10.356	10-07-2020	2020-10-07 오전 5:02:33	14:02:33	2.0.10.252	91		2	{/}	태스	36	1	91	NULL	NULL	NULL	NULL	NULL	NULL	KSY	List1	0		1	-1	277330	184		0	0	1	{/}	0	4	277514	0	{/}	724	278238
좌우반구com(CVF, UVF, BVF)_1	9	1	<?xml version="1.0"?>\n<Clock xmlns:dt="urn:schemas-microsoft-com:datatypes"><Description dt:dt="string">E-Prime Primary Realtime Clock</Description><StartTime><Timestamp dt:dt="int">0</Timestamp><DateUtc dt:dt="string">2020-10-07T05:02:33Z</DateUtc></StartTime><FrequencyChanges><FrequencyChange><Frequency dt:dt="r8">2699960000</Frequency><Timestamp dt:dt="r8">3.90399532934476E+15</Timestamp><Cur…	좌우반구com(CVF, UVF, BVF)_1-009-1	60.021	1.0.0.163	1	-582773783	Professional	2.0.10.242	2.0.10.356	10-07-2020	2020-10-07 오전 5:02:33	14:02:33	2.0.10.252	51		1	z	택시	70	1	51	NULL	NULL	NULL	NULL	NULL	NULL	KSY4	List1	NULL	NULL	NULL	NULL	NULL	NULL	NULL	NULL	NULL	1	z	0	4	166386	0	z	317	166703
좌우반구com(CVF, UVF, BVF)_1	9	1	<?xml version="1.0"?>\n<Clock xmlns:dt="urn:schemas-microsoft-com:datatypes"><Description dt:dt="string">E-Prime Primary Realtime Clock</Description><StartTime><Timestamp dt:dt="int">0</Timestamp><DateUtc dt:dt="string">2020-10-07T05:02:33Z</DateUtc></StartTime><FrequencyChanges><FrequencyChange><Frequency dt:dt="r8">2699960000</Frequency><Timestamp dt:dt="r8">3.90399532934476E+15</Timestamp><Cur…	좌우반구com(CVF, UVF, BVF)_1-009-1	60.021	1.0.0.163	1	-582773783	Professional	2.0.10.242	2.0.10.356	10-07-2020	2020-10-07 오전 5:02:33	14:02:33	2.0.10.252	111		2	{/}	택정	82	1	111	NULL	NULL	NULL	NULL	NULL	NULL	KSY	List1	0		0	-1	334677	183		0	0	1	{/}	1	3	334860	0	{/}	450	335310
좌우반구com(CVF, UVF, BVF)_1	9	1	<?xml version="1.0"?>\n<Clock xmlns:dt="urn:schemas-microsoft-com:datatypes"><Description dt:dt="string">E-Prime Primary Realtime Clock</Description><StartTime><Timestamp dt:dt="int">0</Timestamp><DateUtc dt:dt="string">2020-10-07T05:02:33Z</DateUtc></StartTime><FrequencyChanges><FrequencyChange><Frequency dt:dt="r8">2699960000</Frequency><Timestamp dt:dt="r8">3.90399532934476E+15</Timestamp><Cur…	좌우반구com(CVF, UVF, BVF)_1-009-1	60.021	1.0.0.163	1	-582773783	Professional	2.0.10.242	2.0.10.356	10-07-2020	2020-10-07 오전 5:02:33	14:02:33	2.0.10.252	395		2	{/}	통락	NULL	NULL	NULL	NULL	NULL	NULL	33	1	131	KSY4	List3	NULL	NULL	NULL	NULL	NULL	NULL	NULL	NULL	NULL	1	{/}	0	3	1213672	0	{/}	766	1214438
좌우반구com(CVF, UVF, BVF)_1	9	1	<?xml version="1.0"?>\n<Clock xmlns:dt="urn:schemas-microsoft-com:datatypes"><Description dt:dt="string">E-Prime Primary Realtime Clock</Description><StartTime><Timestamp dt:dt="int">0</Timestamp><DateUtc dt:dt="string">2020-10-07T05:02:33Z</DateUtc></StartTime><FrequencyChanges><FrequencyChange><Frequency dt:dt="r8">2699960000</Frequency><Timestamp dt:dt="r8">3.90399532934476E+15</Timestamp><Cur…	좌우반구com(CVF, UVF, BVF)_1-009-1	60.021	1.0.0.163	1	-582773783	Professional	2.0.10.242	2.0.10.356	10-07-2020	2020-10-07 오전 5:02:33	14:02:33	2.0.10.252	223		2	{/}	통록	NULL	NULL	NULL	1	1	91	NULL	NULL	NULL	KSY2	List2	NULL	NULL	NULL	NULL	NULL	NULL	NULL	NULL	NULL	0	{/}	0	3	679291	0	z	569	679860
좌우반구com(CVF, UVF, BVF)_1	9	1	<?xml version="1.0"?>\n<Clock xmlns:dt="urn:schemas-microsoft-com:datatypes"><Description dt:dt="string">E-Prime Primary Realtime Clock</Description><StartTime><Timestamp dt:dt="int">0</Timestamp><DateUtc dt:dt="string">2020-10-07T05:02:33Z</DateUtc></StartTime><FrequencyChanges><FrequencyChange><Frequency dt:dt="r8">2699960000</Frequency><Timestamp dt:dt="r8">3.90399532934476E+15</Timestamp><Cur…	좌우반구com(CVF, UVF, BVF)_1-009-1	60.021	1.0.0.163	1	-582773783	Professional	2.0.10.242	2.0.10.356	10-07-2020	2020-10-07 오전 5:02:33	14:02:33	2.0.10.252	113		2	{/}	통류	129	1	113	NULL	NULL	NULL	NULL	NULL	NULL	KSY3	List1	NULL	NULL	NULL	NULL	NULL	NULL	NULL	NULL	NULL	1	{/}	0	3	340375	0	{/}	510	340885
좌우반구com(CVF, UVF, BVF)_1	9	1	<?xml version="1.0"?>\n<Clock xmlns:dt="urn:schemas-microsoft-com:datatypes"><Description dt:dt="string">E-Prime Primary Realtime Clock</Description><StartTime><Timestamp dt:dt="int">0</Timestamp><DateUtc dt:dt="string">2020-10-07T05:02:33Z</DateUtc></StartTime><FrequencyChanges><FrequencyChange><Frequency dt:dt="r8">2699960000</Frequency><Timestamp dt:dt="r8">3.90399532934476E+15</Timestamp><Cur…	좌우반구com(CVF, UVF, BVF)_1-009-1	60.021	1.0.0.163	1	-582773783	Professional	2.0.10.242	2.0.10.356	10-07-2020	2020-10-07 오전 5:02:33	14:02:33	2.0.10.252	368		2	{/}	퇴착	NULL	NULL	NULL	NULL	NULL	NULL	19	1	104	KSY2	List3	NULL	NULL	NULL	NULL	NULL	NULL	NULL	NULL	NULL	0	{/}	0	4	1139015	0	z	664	1139679
좌우반구com(CVF, UVF, BVF)_1	9	1	<?xml version="1.0"?>\n<Clock xmlns:dt="urn:schemas-microsoft-com:datatypes"><Description dt:dt="string">E-Prime Primary Realtime Clock</Description><StartTime><Timestamp dt:dt="int">0</Timestamp><DateUtc dt:dt="string">2020-10-07T05:02:33Z</DateUtc></StartTime><FrequencyChanges><FrequencyChange><Frequency dt:dt="r8">2699960000</Frequency><Timestamp dt:dt="r8">3.90399532934476E+15</Timestamp><Cur…	좌우반구com(CVF, UVF, BVF)_1-009-1	60.021	1.0.0.163	1	-582773783	Professional	2.0.10.242	2.0.10.356	10-07-2020	2020-10-07 오전 5:02:33	14:02:33	2.0.10.252	352		1	z	판단	NULL	NULL	NULL	NULL	NULL	NULL	81	1	88	KSY4	List3	NULL	NULL	NULL	NULL	NULL	NULL	NULL	NULL	NULL	1	z	0	3	1093497	0	z	822	1094319
좌우반구com(CVF, UVF, BVF)_1	9	1	<?xml version="1.0"?>\n<Clock xmlns:dt="urn:schemas-microsoft-com:datatypes"><Description dt:dt="string">E-Prime Primary Realtime Clock</Description><StartTime><Timestamp dt:dt="int">0</Timestamp><DateUtc dt:dt="string">2020-10-07T05:02:33Z</DateUtc></StartTime><FrequencyChanges><FrequencyChange><Frequency dt:dt="r8">2699960000</Frequency><Timestamp dt:dt="r8">3.90399532934476E+15</Timestamp><Cur…	좌우반구com(CVF, UVF, BVF)_1-009-1	60.021	1.0.0.163	1	-582773783	Professional	2.0.10.242	2.0.10.356	10-07-2020	2020-10-07 오전 5:02:33	14:02:33	2.0.10.252	124		1	z	판매	127	1	124	NULL	NULL	NULL	NULL	NULL	NULL	KSY4	List1	NULL	NULL	NULL	NULL	NULL	NULL	NULL	NULL	NULL	1	z	0	3	370548	0	z	546	371094
좌우반구com(CVF, UVF, BVF)_1	9	1	<?xml version="1.0"?>\n<Clock xmlns:dt="urn:schemas-microsoft-com:datatypes"><Description dt:dt="string">E-Prime Primary Realtime Clock</Description><StartTime><Timestamp dt:dt="int">0</Timestamp><DateUtc dt:dt="string">2020-10-07T05:02:33Z</DateUtc></StartTime><FrequencyChanges><FrequencyChange><Frequency dt:dt="r8">2699960000</Frequency><Timestamp dt:dt="r8">3.90399532934476E+15</Timestamp><Cur…	좌우반구com(CVF, UVF, BVF)_1-009-1	60.021	1.0.0.163	1	-582773783	Professional	2.0.10.242	2.0.10.356	10-07-2020	2020-10-07 오전 5:02:33	14:02:33	2.0.10.252	314		1	z	표현	NULL	NULL	NULL	NULL	NULL	NULL	9	1	50	KSY4	List3	NULL	NULL	NULL	NULL	NULL	NULL	NULL	NULL	NULL	1	z	0	3	984918	0	z	546	985464
좌우반구com(CVF, UVF, BVF)_1	9	1	<?xml version="1.0"?>\n<Clock xmlns:dt="urn:schemas-microsoft-com:datatypes"><Description dt:dt="string">E-Prime Primary Realtime Clock</Description><StartTime><Timestamp dt:dt="int">0</Timestamp><DateUtc dt:dt="string">2020-10-07T05:02:33Z</DateUtc></StartTime><FrequencyChanges><FrequencyChange><Frequency dt:dt="r8">2699960000</Frequency><Timestamp dt:dt="r8">3.90399532934476E+15</Timestamp><Cur…	좌우반구com(CVF, UVF, BVF)_1-009-1	60.021	1.0.0.163	1	-582773783	Professional	2.0.10.242	2.0.10.356	10-07-2020	2020-10-07 오전 5:02:33	14:02:33	2.0.10.252	251		2	{/}	품결	NULL	NULL	NULL	101	1	119	NULL	NULL	NULL	KSY3	List2	NULL	NULL	NULL	NULL	NULL	NULL	NULL	NULL	NULL	1	{/}	0	3	755448	0	{/}	434	755882
좌우반구com(CVF, UVF, BVF)_1	9	1	<?xml version="1.0"?>\n<Clock xmlns:dt="urn:schemas-microsoft-com:datatypes"><Description dt:dt="string">E-Prime Primary Realtime Clock</Description><StartTime><Timestamp dt:dt="int">0</Timestamp><DateUtc dt:dt="string">2020-10-07T05:02:33Z</DateUtc></StartTime><FrequencyChanges><FrequencyChange><Frequency dt:dt="r8">2699960000</Frequency><Timestamp dt:dt="r8">3.90399532934476E+15</Timestamp><Cur…	좌우반구com(CVF, UVF, BVF)_1-009-1	60.021	1.0.0.163	1	-582773783	Professional	2.0.10.242	2.0.10.356	10-07-2020	2020-10-07 오전 5:02:33	14:02:33	2.0.10.252	274		2	{/}	필관	NULL	NULL	NULL	NULL	NULL	NULL	100	1	10	KSY3	List3	NULL	NULL	NULL	NULL	NULL	NULL	NULL	NULL	NULL	1	{/}	0	3	873390	0	{/}	683	874073
좌우반구com(CVF, UVF, BVF)_1	9	1	<?xml version="1.0"?>\n<Clock xmlns:dt="urn:schemas-microsoft-com:datatypes"><Description dt:dt="string">E-Prime Primary Realtime Clock</Description><StartTime><Timestamp dt:dt="int">0</Timestamp><DateUtc dt:dt="string">2020-10-07T05:02:33Z</DateUtc></StartTime><FrequencyChanges><FrequencyChange><Frequency dt:dt="r8">2699960000</Frequency><Timestamp dt:dt="r8">3.90399532934476E+15</Timestamp><Cur…	좌우반구com(CVF, UVF, BVF)_1-009-1	60.021	1.0.0.163	1	-582773783	Professional	2.0.10.242	2.0.10.356	10-07-2020	2020-10-07 오전 5:02:33	14:02:33	2.0.10.252	72		1	z	필수	37	1	72	NULL	NULL	NULL	NULL	NULL	NULL	KSY4	List1	NULL	NULL	NULL	NULL	NULL	NULL	NULL	NULL	NULL	0	z	1	3	224315	0	{/}	452	224767
좌우반구com(CVF, UVF, BVF)_1	9	1	<?xml version="1.0"?>\n<Clock xmlns:dt="urn:schemas-microsoft-com:datatypes"><Description dt:dt="string">E-Prime Primary Realtime Clock</Description><StartTime><Timestamp dt:dt="int">0</Timestamp><DateUtc dt:dt="string">2020-10-07T05:02:33Z</DateUtc></StartTime><FrequencyChanges><FrequencyChange><Frequency dt:dt="r8">2699960000</Frequency><Timestamp dt:dt="r8">3.90399532934476E+15</Timestamp><Cur…	좌우반구com(CVF, UVF, BVF)_1-009-1	60.021	1.0.0.163	1	-582773783	Professional	2.0.10.242	2.0.10.356	10-07-2020	2020-10-07 오전 5:02:33	14:02:33	2.0.10.252	248		1	z	핑계	NULL	NULL	NULL	118	1	116	NULL	NULL	NULL	KSY4	List2	NULL	NULL	NULL	NULL	NULL	NULL	NULL	NULL	NULL	1	z	0	3	747284	0	z	526	747810
좌우반구com(CVF, UVF, BVF)_1	9	1	<?xml version="1.0"?>\n<Clock xmlns:dt="urn:schemas-microsoft-com:datatypes"><Description dt:dt="string">E-Prime Primary Realtime Clock</Description><StartTime><Timestamp dt:dt="int">0</Timestamp><DateUtc dt:dt="string">2020-10-07T05:02:33Z</DateUtc></StartTime><FrequencyChanges><FrequencyChange><Frequency dt:dt="r8">2699960000</Frequency><Timestamp dt:dt="r8">3.90399532934476E+15</Timestamp><Cur…	좌우반구com(CVF, UVF, BVF)_1-009-1	60.021	1.0.0.163	1	-582773783	Professional	2.0.10.242	2.0.10.356	10-07-2020	2020-10-07 오전 5:02:33	14:02:33	2.0.10.252	147		2	{/}	핑품	NULL	NULL	NULL	105	1	15	NULL	NULL	NULL	KSY	List2	0		0	0	468481	183		0	0	1	{/}	0	3	468664	0	{/}	453	469117
좌우반구com(CVF, UVF, BVF)_1	9	1	<?xml version="1.0"?>\n<Clock xmlns:dt="urn:schemas-microsoft-com:datatypes"><Description dt:dt="string">E-Prime Primary Realtime Clock</Description><StartTime><Timestamp dt:dt="int">0</Timestamp><DateUtc dt:dt="string">2020-10-07T05:02:33Z</DateUtc></StartTime><FrequencyChanges><FrequencyChange><Frequency dt:dt="r8">2699960000</Frequency><Timestamp dt:dt="r8">3.90399532934476E+15</Timestamp><Cur…	좌우반구com(CVF, UVF, BVF)_1-009-1	60.021	1.0.0.163	1	-582773783	Professional	2.0.10.242	2.0.10.356	10-07-2020	2020-10-07 오전 5:02:33	14:02:33	2.0.10.252	121		1	z	하나	112	1	121	NULL	NULL	NULL	NULL	NULL	NULL	KSY4	List1	NULL	NULL	NULL	NULL	NULL	NULL	NULL	NULL	NULL	1	z	0	3	362151	0	z	534	362685
좌우반구com(CVF, UVF, BVF)_1	9	1	<?xml version="1.0"?>\n<Clock xmlns:dt="urn:schemas-microsoft-com:datatypes"><Description dt:dt="string">E-Prime Primary Realtime Clock</Description><StartTime><Timestamp dt:dt="int">0</Timestamp><DateUtc dt:dt="string">2020-10-07T05:02:33Z</DateUtc></StartTime><FrequencyChanges><FrequencyChange><Frequency dt:dt="r8">2699960000</Frequency><Timestamp dt:dt="r8">3.90399532934476E+15</Timestamp><Cur…	좌우반구com(CVF, UVF, BVF)_1-009-1	60.021	1.0.0.163	1	-582773783	Professional	2.0.10.242	2.0.10.356	10-07-2020	2020-10-07 오전 5:02:33	14:02:33	2.0.10.252	182		1	z	한계	NULL	NULL	NULL	5	1	50	NULL	NULL	NULL	KSY4	List2	NULL	NULL	NULL	NULL	NULL	NULL	NULL	NULL	NULL	1	z	0	3	566830	0	z	622	567452
좌우반구com(CVF, UVF, BVF)_1	9	1	<?xml version="1.0"?>\n<Clock xmlns:dt="urn:schemas-microsoft-com:datatypes"><Description dt:dt="string">E-Prime Primary Realtime Clock</Description><StartTime><Timestamp dt:dt="int">0</Timestamp><DateUtc dt:dt="string">2020-10-07T05:02:33Z</DateUtc></StartTime><FrequencyChanges><FrequencyChange><Frequency dt:dt="r8">2699960000</Frequency><Timestamp dt:dt="r8">3.90399532934476E+15</Timestamp><Cur…	좌우반구com(CVF, UVF, BVF)_1-009-1	60.021	1.0.0.163	1	-582773783	Professional	2.0.10.242	2.0.10.356	10-07-2020	2020-10-07 오전 5:02:33	14:02:33	2.0.10.252	127		1	z	핵심	76	1	127	NULL	NULL	NULL	NULL	NULL	NULL	KSY4	List1	NULL	NULL	NULL	NULL	NULL	NULL	NULL	NULL	NULL	1	z	0	3	378945	0	z	532	379477
좌우반구com(CVF, UVF, BVF)_1	9	1	<?xml version="1.0"?>\n<Clock xmlns:dt="urn:schemas-microsoft-com:datatypes"><Description dt:dt="string">E-Prime Primary Realtime Clock</Description><StartTime><Timestamp dt:dt="int">0</Timestamp><DateUtc dt:dt="string">2020-10-07T05:02:33Z</DateUtc></StartTime><FrequencyChanges><FrequencyChange><Frequency dt:dt="r8">2699960000</Frequency><Timestamp dt:dt="r8">3.90399532934476E+15</Timestamp><Cur…	좌우반구com(CVF, UVF, BVF)_1-009-1	60.021	1.0.0.163	1	-582773783	Professional	2.0.10.242	2.0.10.356	10-07-2020	2020-10-07 오전 5:02:33	14:02:33	2.0.10.252	158		2	{/}	핵외	NULL	NULL	NULL	14	1	26	NULL	NULL	NULL	KSY	List2	0		0	-1	498720	184		0	0	1	{/}	0	4	498904	0	{/}	748	499652
좌우반구com(CVF, UVF, BVF)_1	9	1	<?xml version="1.0"?>\n<Clock xmlns:dt="urn:schemas-microsoft-com:datatypes"><Description dt:dt="string">E-Prime Primary Realtime Clock</Description><StartTime><Timestamp dt:dt="int">0</Timestamp><DateUtc dt:dt="string">2020-10-07T05:02:33Z</DateUtc></StartTime><FrequencyChanges><FrequencyChange><Frequency dt:dt="r8">2699960000</Frequency><Timestamp dt:dt="r8">3.90399532934476E+15</Timestamp><Cur…	좌우반구com(CVF, UVF, BVF)_1-009-1	60.021	1.0.0.163	1	-582773783	Professional	2.0.10.242	2.0.10.356	10-07-2020	2020-10-07 오전 5:02:33	14:02:33	2.0.10.252	267		2	{/}	핵정	NULL	NULL	NULL	NULL	NULL	NULL	53	1	3	KSY	List3	0		0	0	853564	183		0	0	1	{/}	0	3	853747	0	{/}	574	854321
좌우반구com(CVF, UVF, BVF)_1	9	1	<?xml version="1.0"?>\n<Clock xmlns:dt="urn:schemas-microsoft-com:datatypes"><Description dt:dt="string">E-Prime Primary Realtime Clock</Description><StartTime><Timestamp dt:dt="int">0</Timestamp><DateUtc dt:dt="string">2020-10-07T05:02:33Z</DateUtc></StartTime><FrequencyChanges><FrequencyChange><Frequency dt:dt="r8">2699960000</Frequency><Timestamp dt:dt="r8">3.90399532934476E+15</Timestamp><Cur…	좌우반구com(CVF, UVF, BVF)_1-009-1	60.021	1.0.0.163	1	-582773783	Professional	2.0.10.242	2.0.10.356	10-07-2020	2020-10-07 오전 5:02:33	14:02:33	2.0.10.252	179		1	z	행보	NULL	NULL	NULL	89	1	47	NULL	NULL	NULL	KSY4	List2	NULL	NULL	NULL	NULL	NULL	NULL	NULL	NULL	NULL	1	z	1	3	557766	0	z	990	558756
좌우반구com(CVF, UVF, BVF)_1	9	1	<?xml version="1.0"?>\n<Clock xmlns:dt="urn:schemas-microsoft-com:datatypes"><Description dt:dt="string">E-Prime Primary Realtime Clock</Description><StartTime><Timestamp dt:dt="int">0</Timestamp><DateUtc dt:dt="string">2020-10-07T05:02:33Z</DateUtc></StartTime><FrequencyChanges><FrequencyChange><Frequency dt:dt="r8">2699960000</Frequency><Timestamp dt:dt="r8">3.90399532934476E+15</Timestamp><Cur…	좌우반구com(CVF, UVF, BVF)_1-009-1	60.021	1.0.0.163	1	-582773783	Professional	2.0.10.242	2.0.10.356	10-07-2020	2020-10-07 오전 5:02:33	14:02:33	2.0.10.252	286		1	z	행운	NULL	NULL	NULL	NULL	NULL	NULL	32	1	22	KSY4	List3	NULL	NULL	NULL	NULL	NULL	NULL	NULL	NULL	NULL	1	z	0	3	906912	0	z	377	907289
좌우반구com(CVF, UVF, BVF)_1	9	1	<?xml version="1.0"?>\n<Clock xmlns:dt="urn:schemas-microsoft-com:datatypes"><Description dt:dt="string">E-Prime Primary Realtime Clock</Description><StartTime><Timestamp dt:dt="int">0</Timestamp><DateUtc dt:dt="string">2020-10-07T05:02:33Z</DateUtc></StartTime><FrequencyChanges><FrequencyChange><Frequency dt:dt="r8">2699960000</Frequency><Timestamp dt:dt="r8">3.90399532934476E+15</Timestamp><Cur…	좌우반구com(CVF, UVF, BVF)_1-009-1	60.021	1.0.0.163	1	-582773783	Professional	2.0.10.242	2.0.10.356	10-07-2020	2020-10-07 오전 5:02:33	14:02:33	2.0.10.252	216		2	{/}	행회	NULL	NULL	NULL	96	1	84	NULL	NULL	NULL	KSY	List2	0		0	-1	659831	183		0	0	1	{/}	1	3	660014	0	{/}	517	660531
좌우반구com(CVF, UVF, BVF)_1	9	1	<?xml version="1.0"?>\n<Clock xmlns:dt="urn:schemas-microsoft-com:datatypes"><Description dt:dt="string">E-Prime Primary Realtime Clock</Description><StartTime><Timestamp dt:dt="int">0</Timestamp><DateUtc dt:dt="string">2020-10-07T05:02:33Z</DateUtc></StartTime><FrequencyChanges><FrequencyChange><Frequency dt:dt="r8">2699960000</Frequency><Timestamp dt:dt="r8">3.90399532934476E+15</Timestamp><Cur…	좌우반구com(CVF, UVF, BVF)_1-009-1	60.021	1.0.0.163	1	-582773783	Professional	2.0.10.242	2.0.10.356	10-07-2020	2020-10-07 오전 5:02:33	14:02:33	2.0.10.252	180		1	z	향수	NULL	NULL	NULL	126	1	48	NULL	NULL	NULL	KSY4	List2	NULL	NULL	NULL	NULL	NULL	NULL	NULL	NULL	NULL	1	z	0	4	560949	0	z	535	561484
좌우반구com(CVF, UVF, BVF)_1	9	1	<?xml version="1.0"?>\n<Clock xmlns:dt="urn:schemas-microsoft-com:datatypes"><Description dt:dt="string">E-Prime Primary Realtime Clock</Description><StartTime><Timestamp dt:dt="int">0</Timestamp><DateUtc dt:dt="string">2020-10-07T05:02:33Z</DateUtc></StartTime><FrequencyChanges><FrequencyChange><Frequency dt:dt="r8">2699960000</Frequency><Timestamp dt:dt="r8">3.90399532934476E+15</Timestamp><Cur…	좌우반구com(CVF, UVF, BVF)_1-009-1	60.021	1.0.0.163	1	-582773783	Professional	2.0.10.242	2.0.10.356	10-07-2020	2020-10-07 오전 5:02:33	14:02:33	2.0.10.252	70		2	{/}	향엄	86	1	70	NULL	NULL	NULL	NULL	NULL	NULL	KSY	List1	0		0	-1	218401	183		0	0	1	{/}	0	3	218584	0	{/}	519	219103
좌우반구com(CVF, UVF, BVF)_1	9	1	<?xml version="1.0"?>\n<Clock xmlns:dt="urn:schemas-microsoft-com:datatypes"><Description dt:dt="string">E-Prime Primary Realtime Clock</Description><StartTime><Timestamp dt:dt="int">0</Timestamp><DateUtc dt:dt="string">2020-10-07T05:02:33Z</DateUtc></StartTime><FrequencyChanges><FrequencyChange><Frequency dt:dt="r8">2699960000</Frequency><Timestamp dt:dt="r8">3.90399532934476E+15</Timestamp><Cur…	좌우반구com(CVF, UVF, BVF)_1-009-1	60.021	1.0.0.163	1	-582773783	Professional	2.0.10.242	2.0.10.356	10-07-2020	2020-10-07 오전 5:02:33	14:02:33	2.0.10.252	109		2	{/}	허낌	57	1	109	NULL	NULL	NULL	NULL	NULL	NULL	KSY3	List1	NULL	NULL	NULL	NULL	NULL	NULL	NULL	NULL	NULL	1	{/}	0	3	329262	0	{/}	640	329902
좌우반구com(CVF, UVF, BVF)_1	9	1	<?xml version="1.0"?>\n<Clock xmlns:dt="urn:schemas-microsoft-com:datatypes"><Description dt:dt="string">E-Prime Primary Realtime Clock</Description><StartTime><Timestamp dt:dt="int">0</Timestamp><DateUtc dt:dt="string">2020-10-07T05:02:33Z</DateUtc></StartTime><FrequencyChanges><FrequencyChange><Frequency dt:dt="r8">2699960000</Frequency><Timestamp dt:dt="r8">3.90399532934476E+15</Timestamp><Cur…	좌우반구com(CVF, UVF, BVF)_1-009-1	60.021	1.0.0.163	1	-582773783	Professional	2.0.10.242	2.0.10.356	10-07-2020	2020-10-07 오전 5:02:33	14:02:33	2.0.10.252	137		1	z	허락	NULL	NULL	NULL	85	1	5	NULL	NULL	NULL	KSY4	List2	NULL	NULL	NULL	NULL	NULL	NULL	NULL	NULL	NULL	1	z	0	3	441290	0	z	515	441805
좌우반구com(CVF, UVF, BVF)_1	9	1	<?xml version="1.0"?>\n<Clock xmlns:dt="urn:schemas-microsoft-com:datatypes"><Description dt:dt="string">E-Prime Primary Realtime Clock</Description><StartTime><Timestamp dt:dt="int">0</Timestamp><DateUtc dt:dt="string">2020-10-07T05:02:33Z</DateUtc></StartTime><FrequencyChanges><FrequencyChange><Frequency dt:dt="r8">2699960000</Frequency><Timestamp dt:dt="r8">3.90399532934476E+15</Timestamp><Cur…	좌우반구com(CVF, UVF, BVF)_1-009-1	60.021	1.0.0.163	1	-582773783	Professional	2.0.10.242	2.0.10.356	10-07-2020	2020-10-07 오전 5:02:33	14:02:33	2.0.10.252	26		2	{/}	허빈	65	1	26	NULL	NULL	NULL	NULL	NULL	NULL	KSY	List1	0		1	-1	97509	184		0	0	1	{/}	0	4	97693	0	{/}	428	98121
좌우반구com(CVF, UVF, BVF)_1	9	1	<?xml version="1.0"?>\n<Clock xmlns:dt="urn:schemas-microsoft-com:datatypes"><Description dt:dt="string">E-Prime Primary Realtime Clock</Description><StartTime><Timestamp dt:dt="int">0</Timestamp><DateUtc dt:dt="string">2020-10-07T05:02:33Z</DateUtc></StartTime><FrequencyChanges><FrequencyChange><Frequency dt:dt="r8">2699960000</Frequency><Timestamp dt:dt="r8">3.90399532934476E+15</Timestamp><Cur…	좌우반구com(CVF, UVF, BVF)_1-009-1	60.021	1.0.0.163	1	-582773783	Professional	2.0.10.242	2.0.10.356	10-07-2020	2020-10-07 오전 5:02:33	14:02:33	2.0.10.252	139		2	{/}	헤오	NULL	NULL	NULL	34	1	7	NULL	NULL	NULL	KSY4	List2	NULL	NULL	NULL	NULL	NULL	NULL	NULL	NULL	NULL	1	{/}	0	3	446738	0	{/}	499	447237
좌우반구com(CVF, UVF, BVF)_1	9	1	<?xml version="1.0"?>\n<Clock xmlns:dt="urn:schemas-microsoft-com:datatypes"><Description dt:dt="string">E-Prime Primary Realtime Clock</Description><StartTime><Timestamp dt:dt="int">0</Timestamp><DateUtc dt:dt="string">2020-10-07T05:02:33Z</DateUtc></StartTime><FrequencyChanges><FrequencyChange><Frequency dt:dt="r8">2699960000</Frequency><Timestamp dt:dt="r8">3.90399532934476E+15</Timestamp><Cur…	좌우반구com(CVF, UVF, BVF)_1-009-1	60.021	1.0.0.163	1	-582773783	Professional	2.0.10.242	2.0.10.356	10-07-2020	2020-10-07 오전 5:02:33	14:02:33	2.0.10.252	324		1	z	현상	NULL	NULL	NULL	NULL	NULL	NULL	4	1	60	KSY4	List3	NULL	NULL	NULL	NULL	NULL	NULL	NULL	NULL	NULL	1	z	0	3	1013125	0	z	675	1013800
좌우반구com(CVF, UVF, BVF)_1	9	1	<?xml version="1.0"?>\n<Clock xmlns:dt="urn:schemas-microsoft-com:datatypes"><Description dt:dt="string">E-Prime Primary Realtime Clock</Description><StartTime><Timestamp dt:dt="int">0</Timestamp><DateUtc dt:dt="string">2020-10-07T05:02:33Z</DateUtc></StartTime><FrequencyChanges><FrequencyChange><Frequency dt:dt="r8">2699960000</Frequency><Timestamp dt:dt="r8">3.90399532934476E+15</Timestamp><Cur…	좌우반구com(CVF, UVF, BVF)_1-009-1	60.021	1.0.0.163	1	-582773783	Professional	2.0.10.242	2.0.10.356	10-07-2020	2020-10-07 오전 5:02:33	14:02:33	2.0.10.252	135		1	z	협력	NULL	NULL	NULL	2	1	3	NULL	NULL	NULL	KSY4	List2	NULL	NULL	NULL	NULL	NULL	NULL	NULL	NULL	NULL	1	z	1	3	435875	0	z	546	436421
좌우반구com(CVF, UVF, BVF)_1	9	1	<?xml version="1.0"?>\n<Clock xmlns:dt="urn:schemas-microsoft-com:datatypes"><Description dt:dt="string">E-Prime Primary Realtime Clock</Description><StartTime><Timestamp dt:dt="int">0</Timestamp><DateUtc dt:dt="string">2020-10-07T05:02:33Z</DateUtc></StartTime><FrequencyChanges><FrequencyChange><Frequency dt:dt="r8">2699960000</Frequency><Timestamp dt:dt="r8">3.90399532934476E+15</Timestamp><Cur…	좌우반구com(CVF, UVF, BVF)_1-009-1	60.021	1.0.0.163	1	-582773783	Professional	2.0.10.242	2.0.10.356	10-07-2020	2020-10-07 오전 5:02:33	14:02:33	2.0.10.252	400		2	{/}	협체	NULL	NULL	NULL	NULL	NULL	NULL	52	1	136	KSY2	List3	NULL	NULL	NULL	NULL	NULL	NULL	NULL	NULL	NULL	1	{/}	1	3	1228933	0	{/}	1001	1229934
좌우반구com(CVF, UVF, BVF)_1	9	1	<?xml version="1.0"?>\n<Clock xmlns:dt="urn:schemas-microsoft-com:datatypes"><Description dt:dt="string">E-Prime Primary Realtime Clock</Description><StartTime><Timestamp dt:dt="int">0</Timestamp><DateUtc dt:dt="string">2020-10-07T05:02:33Z</DateUtc></StartTime><FrequencyChanges><FrequencyChange><Frequency dt:dt="r8">2699960000</Frequency><Timestamp dt:dt="r8">3.90399532934476E+15</Timestamp><Cur…	좌우반구com(CVF, UVF, BVF)_1-009-1	60.021	1.0.0.163	1	-582773783	Professional	2.0.10.242	2.0.10.356	10-07-2020	2020-10-07 오전 5:02:33	14:02:33	2.0.10.252	92		1	z	형님	62	1	92	NULL	NULL	NULL	NULL	NULL	NULL	KSY4	List1	NULL	NULL	NULL	NULL	NULL	NULL	NULL	NULL	NULL	1	z	0	3	280446	0	z	616	281062
좌우반구com(CVF, UVF, BVF)_1	9	1	<?xml version="1.0"?>\n<Clock xmlns:dt="urn:schemas-microsoft-com:datatypes"><Description dt:dt="string">E-Prime Primary Realtime Clock</Description><StartTime><Timestamp dt:dt="int">0</Timestamp><DateUtc dt:dt="string">2020-10-07T05:02:33Z</DateUtc></StartTime><FrequencyChanges><FrequencyChange><Frequency dt:dt="r8">2699960000</Frequency><Timestamp dt:dt="r8">3.90399532934476E+15</Timestamp><Cur…	좌우반구com(CVF, UVF, BVF)_1-009-1	60.021	1.0.0.163	1	-582773783	Professional	2.0.10.242	2.0.10.356	10-07-2020	2020-10-07 오전 5:02:33	14:02:33	2.0.10.252	60		2	{/}	형스	68	1	60	NULL	NULL	NULL	NULL	NULL	NULL	KSY2	List1	NULL	NULL	NULL	NULL	NULL	NULL	NULL	NULL	NULL	1	{/}	0	3	190594	0	{/}	509	191103
좌우반구com(CVF, UVF, BVF)_1	9	1	<?xml version="1.0"?>\n<Clock xmlns:dt="urn:schemas-microsoft-com:datatypes"><Description dt:dt="string">E-Prime Primary Realtime Clock</Description><StartTime><Timestamp dt:dt="int">0</Timestamp><DateUtc dt:dt="string">2020-10-07T05:02:33Z</DateUtc></StartTime><FrequencyChanges><FrequencyChange><Frequency dt:dt="r8">2699960000</Frequency><Timestamp dt:dt="r8">3.90399532934476E+15</Timestamp><Cur…	좌우반구com(CVF, UVF, BVF)_1-009-1	60.021	1.0.0.163	1	-582773783	Professional	2.0.10.242	2.0.10.356	10-07-2020	2020-10-07 오전 5:02:33	14:02:33	2.0.10.252	78		1	z	형태	39	1	78	NULL	NULL	NULL	NULL	NULL	NULL	KSY4	List1	NULL	NULL	NULL	NULL	NULL	NULL	NULL	NULL	NULL	1	z	0	3	240993	0	z	486	241479
좌우반구com(CVF, UVF, BVF)_1	9	1	<?xml version="1.0"?>\n<Clock xmlns:dt="urn:schemas-microsoft-com:datatypes"><Description dt:dt="string">E-Prime Primary Realtime Clock</Description><StartTime><Timestamp dt:dt="int">0</Timestamp><DateUtc dt:dt="string">2020-10-07T05:02:33Z</DateUtc></StartTime><FrequencyChanges><FrequencyChange><Frequency dt:dt="r8">2699960000</Frequency><Timestamp dt:dt="r8">3.90399532934476E+15</Timestamp><Cur…	좌우반구com(CVF, UVF, BVF)_1-009-1	60.021	1.0.0.163	1	-582773783	Professional	2.0.10.242	2.0.10.356	10-07-2020	2020-10-07 오전 5:02:33	14:02:33	2.0.10.252	185		1	z	화력	NULL	NULL	NULL	77	1	53	NULL	NULL	NULL	KSY4	List2	NULL	NULL	NULL	NULL	NULL	NULL	NULL	NULL	NULL	0	z	0	3	575277	0	{/}	567	575844
좌우반구com(CVF, UVF, BVF)_1	9	1	<?xml version="1.0"?>\n<Clock xmlns:dt="urn:schemas-microsoft-com:datatypes"><Description dt:dt="string">E-Prime Primary Realtime Clock</Description><StartTime><Timestamp dt:dt="int">0</Timestamp><DateUtc dt:dt="string">2020-10-07T05:02:33Z</DateUtc></StartTime><FrequencyChanges><FrequencyChange><Frequency dt:dt="r8">2699960000</Frequency><Timestamp dt:dt="r8">3.90399532934476E+15</Timestamp><Cur…	좌우반구com(CVF, UVF, BVF)_1-009-1	60.021	1.0.0.163	1	-582773783	Professional	2.0.10.242	2.0.10.356	10-07-2020	2020-10-07 오전 5:02:33	14:02:33	2.0.10.252	376		1	z	확률	NULL	NULL	NULL	NULL	NULL	NULL	79	1	112	KSY4	List3	NULL	NULL	NULL	NULL	NULL	NULL	NULL	NULL	NULL	1	z	1	3	1160840	0	z	686	1161526
좌우반구com(CVF, UVF, BVF)_1	9	1	<?xml version="1.0"?>\n<Clock xmlns:dt="urn:schemas-microsoft-com:datatypes"><Description dt:dt="string">E-Prime Primary Realtime Clock</Description><StartTime><Timestamp dt:dt="int">0</Timestamp><DateUtc dt:dt="string">2020-10-07T05:02:33Z</DateUtc></StartTime><FrequencyChanges><FrequencyChange><Frequency dt:dt="r8">2699960000</Frequency><Timestamp dt:dt="r8">3.90399532934476E+15</Timestamp><Cur…	좌우반구com(CVF, UVF, BVF)_1-009-1	60.021	1.0.0.163	1	-582773783	Professional	2.0.10.242	2.0.10.356	10-07-2020	2020-10-07 오전 5:02:33	14:02:33	2.0.10.252	163		2	{/}	확압	NULL	NULL	NULL	28	1	31	NULL	NULL	NULL	KSY4	List2	NULL	NULL	NULL	NULL	NULL	NULL	NULL	NULL	NULL	1	{/}	0	3	513165	0	{/}	823	513988
좌우반구com(CVF, UVF, BVF)_1	9	1	<?xml version="1.0"?>\n<Clock xmlns:dt="urn:schemas-microsoft-com:datatypes"><Description dt:dt="string">E-Prime Primary Realtime Clock</Description><StartTime><Timestamp dt:dt="int">0</Timestamp><DateUtc dt:dt="string">2020-10-07T05:02:33Z</DateUtc></StartTime><FrequencyChanges><FrequencyChange><Frequency dt:dt="r8">2699960000</Frequency><Timestamp dt:dt="r8">3.90399532934476E+15</Timestamp><Cur…	좌우반구com(CVF, UVF, BVF)_1-009-1	60.021	1.0.0.163	1	-582773783	Professional	2.0.10.242	2.0.10.356	10-07-2020	2020-10-07 오전 5:02:33	14:02:33	2.0.10.252	263		2	{/}	확축	NULL	NULL	NULL	123	1	131	NULL	NULL	NULL	KSY3	List2	NULL	NULL	NULL	NULL	NULL	NULL	NULL	NULL	NULL	1	{/}	1	3	789119	0	{/}	683	789802
좌우반구com(CVF, UVF, BVF)_1	9	1	<?xml version="1.0"?>\n<Clock xmlns:dt="urn:schemas-microsoft-com:datatypes"><Description dt:dt="string">E-Prime Primary Realtime Clock</Description><StartTime><Timestamp dt:dt="int">0</Timestamp><DateUtc dt:dt="string">2020-10-07T05:02:33Z</DateUtc></StartTime><FrequencyChanges><FrequencyChange><Frequency dt:dt="r8">2699960000</Frequency><Timestamp dt:dt="r8">3.90399532934476E+15</Timestamp><Cur…	좌우반구com(CVF, UVF, BVF)_1-009-1	60.021	1.0.0.163	1	-582773783	Professional	2.0.10.242	2.0.10.356	10-07-2020	2020-10-07 오전 5:02:33	14:02:33	2.0.10.252	272		1	z	환경	NULL	NULL	NULL	NULL	NULL	NULL	107	1	8	KSY4	List3	NULL	NULL	NULL	NULL	NULL	NULL	NULL	NULL	NULL	1	z	0	4	867476	0	z	837	868313
좌우반구com(CVF, UVF, BVF)_1	9	1	<?xml version="1.0"?>\n<Clock xmlns:dt="urn:schemas-microsoft-com:datatypes"><Description dt:dt="string">E-Prime Primary Realtime Clock</Description><StartTime><Timestamp dt:dt="int">0</Timestamp><DateUtc dt:dt="string">2020-10-07T05:02:33Z</DateUtc></StartTime><FrequencyChanges><FrequencyChange><Frequency dt:dt="r8">2699960000</Frequency><Timestamp dt:dt="r8">3.90399532934476E+15</Timestamp><Cur…	좌우반구com(CVF, UVF, BVF)_1-009-1	60.021	1.0.0.163	1	-582773783	Professional	2.0.10.242	2.0.10.356	10-07-2020	2020-10-07 오전 5:02:33	14:02:33	2.0.10.252	297		2	{/}	횟광	NULL	NULL	NULL	NULL	NULL	NULL	49	1	33	KSY4	List3	NULL	NULL	NULL	NULL	NULL	NULL	NULL	NULL	NULL	1	{/}	0	4	936752	0	{/}	616	937368
좌우반구com(CVF, UVF, BVF)_1	9	1	<?xml version="1.0"?>\n<Clock xmlns:dt="urn:schemas-microsoft-com:datatypes"><Description dt:dt="string">E-Prime Primary Realtime Clock</Description><StartTime><Timestamp dt:dt="int">0</Timestamp><DateUtc dt:dt="string">2020-10-07T05:02:33Z</DateUtc></StartTime><FrequencyChanges><FrequencyChange><Frequency dt:dt="r8">2699960000</Frequency><Timestamp dt:dt="r8">3.90399532934476E+15</Timestamp><Cur…	좌우반구com(CVF, UVF, BVF)_1-009-1	60.021	1.0.0.163	1	-582773783	Professional	2.0.10.242	2.0.10.356	10-07-2020	2020-10-07 오전 5:02:33	14:02:33	2.0.10.252	107		2	{/}	횟색	122	1	107	NULL	NULL	NULL	NULL	NULL	NULL	KSY4	List1	NULL	NULL	NULL	NULL	NULL	NULL	NULL	NULL	NULL	1	{/}	1	3	323514	0	{/}	676	324190
좌우반구com(CVF, UVF, BVF)_1	9	1	<?xml version="1.0"?>\n<Clock xmlns:dt="urn:schemas-microsoft-com:datatypes"><Description dt:dt="string">E-Prime Primary Realtime Clock</Description><StartTime><Timestamp dt:dt="int">0</Timestamp><DateUtc dt:dt="string">2020-10-07T05:02:33Z</DateUtc></StartTime><FrequencyChanges><FrequencyChange><Frequency dt:dt="r8">2699960000</Frequency><Timestamp dt:dt="r8">3.90399532934476E+15</Timestamp><Cur…	좌우반구com(CVF, UVF, BVF)_1-009-1	60.021	1.0.0.163	1	-582773783	Professional	2.0.10.242	2.0.10.356	10-07-2020	2020-10-07 오전 5:02:33	14:02:33	2.0.10.252	387		1	z	횟수	NULL	NULL	NULL	NULL	NULL	NULL	73	1	123	KSY4	List3	NULL	NULL	NULL	NULL	NULL	NULL	NULL	NULL	NULL	1	z	0	4	1191630	0	z	528	1192158
좌우반구com(CVF, UVF, BVF)_1	9	1	<?xml version="1.0"?>\n<Clock xmlns:dt="urn:schemas-microsoft-com:datatypes"><Description dt:dt="string">E-Prime Primary Realtime Clock</Description><StartTime><Timestamp dt:dt="int">0</Timestamp><DateUtc dt:dt="string">2020-10-07T05:02:33Z</DateUtc></StartTime><FrequencyChanges><FrequencyChange><Frequency dt:dt="r8">2699960000</Frequency><Timestamp dt:dt="r8">3.90399532934476E+15</Timestamp><Cur…	좌우반구com(CVF, UVF, BVF)_1-009-1	60.021	1.0.0.163	1	-582773783	Professional	2.0.10.242	2.0.10.356	10-07-2020	2020-10-07 오전 5:02:33	14:02:33	2.0.10.252	136		1	z	효과	NULL	NULL	NULL	54	1	4	NULL	NULL	NULL	KSY4	List2	NULL	NULL	NULL	NULL	NULL	NULL	NULL	NULL	NULL	1	z	1	3	438624	0	z	469	439093
좌우반구com(CVF, UVF, BVF)_1	9	1	<?xml version="1.0"?>\n<Clock xmlns:dt="urn:schemas-microsoft-com:datatypes"><Description dt:dt="string">E-Prime Primary Realtime Clock</Description><StartTime><Timestamp dt:dt="int">0</Timestamp><DateUtc dt:dt="string">2020-10-07T05:02:33Z</DateUtc></StartTime><FrequencyChanges><FrequencyChange><Frequency dt:dt="r8">2699960000</Frequency><Timestamp dt:dt="r8">3.90399532934476E+15</Timestamp><Cur…	좌우반구com(CVF, UVF, BVF)_1-009-1	60.021	1.0.0.163	1	-582773783	Professional	2.0.10.242	2.0.10.356	10-07-2020	2020-10-07 오전 5:02:33	14:02:33	2.0.10.252	167		2	{/}	효미	NULL	NULL	NULL	33	1	35	NULL	NULL	NULL	KSY3	List2	NULL	NULL	NULL	NULL	NULL	NULL	NULL	NULL	NULL	1	{/}	0	3	524461	0	{/}	463	524924
좌우반구com(CVF, UVF, BVF)_1	9	1	<?xml version="1.0"?>\n<Clock xmlns:dt="urn:schemas-microsoft-com:datatypes"><Description dt:dt="string">E-Prime Primary Realtime Clock</Description><StartTime><Timestamp dt:dt="int">0</Timestamp><DateUtc dt:dt="string">2020-10-07T05:02:33Z</DateUtc></StartTime><FrequencyChanges><FrequencyChange><Frequency dt:dt="r8">2699960000</Frequency><Timestamp dt:dt="r8">3.90399532934476E+15</Timestamp><Cur…	좌우반구com(CVF, UVF, BVF)_1-009-1	60.021	1.0.0.163	1	-582773783	Professional	2.0.10.242	2.0.10.356	10-07-2020	2020-10-07 오전 5:02:33	14:02:33	2.0.10.252	348		2	{/}	효탈	NULL	NULL	NULL	NULL	NULL	NULL	116	1	84	KSY3	List3	NULL	NULL	NULL	NULL	NULL	NULL	NULL	NULL	NULL	1	{/}	0	3	1082551	0	{/}	480	1083031
좌우반구com(CVF, UVF, BVF)_1	9	1	<?xml version="1.0"?>\n<Clock xmlns:dt="urn:schemas-microsoft-com:datatypes"><Description dt:dt="string">E-Prime Primary Realtime Clock</Description><StartTime><Timestamp dt:dt="int">0</Timestamp><DateUtc dt:dt="string">2020-10-07T05:02:33Z</DateUtc></StartTime><FrequencyChanges><FrequencyChange><Frequency dt:dt="r8">2699960000</Frequency><Timestamp dt:dt="r8">3.90399532934476E+15</Timestamp><Cur…	좌우반구com(CVF, UVF, BVF)_1-009-1	60.021	1.0.0.163	1	-582773783	Professional	2.0.10.242	2.0.10.356	10-07-2020	2020-10-07 오전 5:02:33	14:02:33	2.0.10.252	165		2	{/}	효헤	NULL	NULL	NULL	102	1	33	NULL	NULL	NULL	KSY	List2	0		0	-1	518863	184		0	0	1	{/}	0	4	519047	0	{/}	453	519500
좌우반구com(CVF, UVF, BVF)_1	9	1	<?xml version="1.0"?>\n<Clock xmlns:dt="urn:schemas-microsoft-com:datatypes"><Description dt:dt="string">E-Prime Primary Realtime Clock</Description><StartTime><Timestamp dt:dt="int">0</Timestamp><DateUtc dt:dt="string">2020-10-07T05:02:33Z</DateUtc></StartTime><FrequencyChanges><FrequencyChange><Frequency dt:dt="r8">2699960000</Frequency><Timestamp dt:dt="r8">3.90399532934476E+15</Timestamp><Cur…	좌우반구com(CVF, UVF, BVF)_1-009-1	60.021	1.0.0.163	1	-582773783	Professional	2.0.10.242	2.0.10.356	10-07-2020	2020-10-07 오전 5:02:33	14:02:33	2.0.10.252	326		2	{/}	후검	NULL	NULL	NULL	NULL	NULL	NULL	91	1	62	KSY	List3	0		1	-1	1018706	184		0	0	1	{/}	0	4	1018890	0	{/}	502	1019392
좌우반구com(CVF, UVF, BVF)_1	9	1	<?xml version="1.0"?>\n<Clock xmlns:dt="urn:schemas-microsoft-com:datatypes"><Description dt:dt="string">E-Prime Primary Realtime Clock</Description><StartTime><Timestamp dt:dt="int">0</Timestamp><DateUtc dt:dt="string">2020-10-07T05:02:33Z</DateUtc></StartTime><FrequencyChanges><FrequencyChange><Frequency dt:dt="r8">2699960000</Frequency><Timestamp dt:dt="r8">3.90399532934476E+15</Timestamp><Cur…	좌우반구com(CVF, UVF, BVF)_1-009-1	60.021	1.0.0.163	1	-582773783	Professional	2.0.10.242	2.0.10.356	10-07-2020	2020-10-07 오전 5:02:33	14:02:33	2.0.10.252	134		1	z	후대	NULL	NULL	NULL	3	1	2	NULL	NULL	NULL	KSY4	List2	NULL	NULL	NULL	NULL	NULL	NULL	NULL	NULL	NULL	0	z	0	3	433093	0	{/}	584	433677
좌우반구com(CVF, UVF, BVF)_1	9	1	<?xml version="1.0"?>\n<Clock xmlns:dt="urn:schemas-microsoft-com:datatypes"><Description dt:dt="string">E-Prime Primary Realtime Clock</Description><StartTime><Timestamp dt:dt="int">0</Timestamp><DateUtc dt:dt="string">2020-10-07T05:02:33Z</DateUtc></StartTime><FrequencyChanges><FrequencyChange><Frequency dt:dt="r8">2699960000</Frequency><Timestamp dt:dt="r8">3.90399532934476E+15</Timestamp><Cur…	좌우반구com(CVF, UVF, BVF)_1-009-1	60.021	1.0.0.163	1	-582773783	Professional	2.0.10.242	2.0.10.356	10-07-2020	2020-10-07 오전 5:02:33	14:02:33	2.0.10.252	398		1	z	후자	NULL	NULL	NULL	NULL	NULL	NULL	122	1	134	KSY4	List3	NULL	NULL	NULL	NULL	NULL	NULL	NULL	NULL	NULL	1	z	0	3	1223019	0	z	626	1223645
좌우반구com(CVF, UVF, BVF)_1	9	1	<?xml version="1.0"?>\n<Clock xmlns:dt="urn:schemas-microsoft-com:datatypes"><Description dt:dt="string">E-Prime Primary Realtime Clock</Description><StartTime><Timestamp dt:dt="int">0</Timestamp><DateUtc dt:dt="string">2020-10-07T05:02:33Z</DateUtc></StartTime><FrequencyChanges><FrequencyChange><Frequency dt:dt="r8">2699960000</Frequency><Timestamp dt:dt="r8">3.90399532934476E+15</Timestamp><Cur…	좌우반구com(CVF, UVF, BVF)_1-009-1	60.021	1.0.0.163	1	-582773783	Professional	2.0.10.242	2.0.10.356	10-07-2020	2020-10-07 오전 5:02:33	14:02:33	2.0.10.252	15		2	{/}	훈걱	106	1	15	NULL	NULL	NULL	NULL	NULL	NULL	KSY4	List1	NULL	NULL	NULL	NULL	NULL	NULL	NULL	NULL	NULL	0	{/}	0	3	68653	0	z	549	69202
좌우반구com(CVF, UVF, BVF)_1	9	1	<?xml version="1.0"?>\n<Clock xmlns:dt="urn:schemas-microsoft-com:datatypes"><Description dt:dt="string">E-Prime Primary Realtime Clock</Description><StartTime><Timestamp dt:dt="int">0</Timestamp><DateUtc dt:dt="string">2020-10-07T05:02:33Z</DateUtc></StartTime><FrequencyChanges><FrequencyChange><Frequency dt:dt="r8">2699960000</Frequency><Timestamp dt:dt="r8">3.90399532934476E+15</Timestamp><Cur…	좌우반구com(CVF, UVF, BVF)_1-009-1	60.021	1.0.0.163	1	-582773783	Professional	2.0.10.242	2.0.10.356	10-07-2020	2020-10-07 오전 5:02:33	14:02:33	2.0.10.252	110		2	{/}	훈차	28	1	110	NULL	NULL	NULL	NULL	NULL	NULL	KSY2	List1	NULL	NULL	NULL	NULL	NULL	NULL	NULL	NULL	NULL	1	{/}	1	3	332111	0	{/}	551	332662
좌우반구com(CVF, UVF, BVF)_1	9	1	<?xml version="1.0"?>\n<Clock xmlns:dt="urn:schemas-microsoft-com:datatypes"><Description dt:dt="string">E-Prime Primary Realtime Clock</Description><StartTime><Timestamp dt:dt="int">0</Timestamp><DateUtc dt:dt="string">2020-10-07T05:02:33Z</DateUtc></StartTime><FrequencyChanges><FrequencyChange><Frequency dt:dt="r8">2699960000</Frequency><Timestamp dt:dt="r8">3.90399532934476E+15</Timestamp><Cur…	좌우반구com(CVF, UVF, BVF)_1-009-1	60.021	1.0.0.163	1	-582773783	Professional	2.0.10.242	2.0.10.356	10-07-2020	2020-10-07 오전 5:02:33	14:02:33	2.0.10.252	282		2	{/}	휘섭	NULL	NULL	NULL	NULL	NULL	NULL	12	1	18	KSY2	List3	NULL	NULL	NULL	NULL	NULL	NULL	NULL	NULL	NULL	1	{/}	0	4	895716	0	{/}	581	896297
좌우반구com(CVF, UVF, BVF)_1	9	1	<?xml version="1.0"?>\n<Clock xmlns:dt="urn:schemas-microsoft-com:datatypes"><Description dt:dt="string">E-Prime Primary Realtime Clock</Description><StartTime><Timestamp dt:dt="int">0</Timestamp><DateUtc dt:dt="string">2020-10-07T05:02:33Z</DateUtc></StartTime><FrequencyChanges><FrequencyChange><Frequency dt:dt="r8">2699960000</Frequency><Timestamp dt:dt="r8">3.90399532934476E+15</Timestamp><Cur…	좌우반구com(CVF, UVF, BVF)_1-009-1	60.021	1.0.0.163	1	-582773783	Professional	2.0.10.242	2.0.10.356	10-07-2020	2020-10-07 오전 5:02:33	14:02:33	2.0.10.252	391		2	{/}	희강	NULL	NULL	NULL	NULL	NULL	NULL	115	1	127	KSY3	List3	NULL	NULL	NULL	NULL	NULL	NULL	NULL	NULL	NULL	0	{/}	0	3	1202859	0	z	723	1203582
좌우반구com(CVF, UVF, BVF)_1	9	1	<?xml version="1.0"?>\n<Clock xmlns:dt="urn:schemas-microsoft-com:datatypes"><Description dt:dt="string">E-Prime Primary Realtime Clock</Description><StartTime><Timestamp dt:dt="int">0</Timestamp><DateUtc dt:dt="string">2020-10-07T05:02:33Z</DateUtc></StartTime><FrequencyChanges><FrequencyChange><Frequency dt:dt="r8">2699960000</Frequency><Timestamp dt:dt="r8">3.90399532934476E+15</Timestamp><Cur…	좌우반구com(CVF, UVF, BVF)_1-009-1	60.021	1.0.0.163	1	-582773783	Professional	2.0.10.242	2.0.10.356	10-07-2020	2020-10-07 오전 5:02:33	14:02:33	2.0.10.252	355		1	z	희망	NULL	NULL	NULL	NULL	NULL	NULL	35	1	91	KSY4	List3	NULL	NULL	NULL	NULL	NULL	NULL	NULL	NULL	NULL	1	z	1	3	1101977	0	z	590	1102567
좌우반구com(CVF, UVF, BVF)_1	9	1	<?xml version="1.0"?>\n<Clock xmlns:dt="urn:schemas-microsoft-com:datatypes"><Description dt:dt="string">E-Prime Primary Realtime Clock</Description><StartTime><Timestamp dt:dt="int">0</Timestamp><DateUtc dt:dt="string">2020-10-07T05:02:33Z</DateUtc></StartTime><FrequencyChanges><FrequencyChange><Frequency dt:dt="r8">2699960000</Frequency><Timestamp dt:dt="r8">3.90399532934476E+15</Timestamp><Cur…	좌우반구com(CVF, UVF, BVF)_1-009-1	60.021	1.0.0.163	1	-582773783	Professional	2.0.10.242	2.0.10.356	10-07-2020	2020-10-07 오전 5:02:33	14:02:33	2.0.10.252	157		2	{/}	희외	NULL	NULL	NULL	110	1	25	NULL	NULL	NULL	KSY	List2	0		0	-1	495871	183		0	0	1	{/}	1	3	496054	0	{/}	654	496708
좌우반구com(CVF, UVF, BVF)_1	9	1	<?xml version="1.0"?>\n<Clock xmlns:dt="urn:schemas-microsoft-com:datatypes"><Description dt:dt="string">E-Prime Primary Realtime Clock</Description><StartTime><Timestamp dt:dt="int">0</Timestamp><DateUtc dt:dt="string">2020-10-07T05:02:33Z</DateUtc></StartTime><FrequencyChanges><FrequencyChange><Frequency dt:dt="r8">2699960000</Frequency><Timestamp dt:dt="r8">3.90399532934476E+15</Timestamp><Cur…	좌우반구com(CVF, UVF, BVF)_1-009-1	60.021	1.0.0.163	1	-582773783	Professional	2.0.10.242	2.0.10.356	10-07-2020	2020-10-07 오전 5:02:33	14:02:33	2.0.10.252	238		2	{/}	희응	NULL	NULL	NULL	94	1	106	NULL	NULL	NULL	KSY4	List2	NULL	NULL	NULL	NULL	NULL	NULL	NULL	NULL	NULL	1	{/}	1	3	719843	0	{/}	552	720395
