# Supplementary material for: Decoding foveal word recognition: the role of interhemispheric inhibition in bilateral hemispheric processing
Source: Front Psychol. 2023 Nov 30;14:1293529. doi: 10.3389/fpsyg.2023.1293529 (PMC10720635; doi:10.3389/fpsyg.2023.1293529)
Supplement: Supplementary file 1 [file Data_Sheet_1.ZIP › data/Exp1/022.txt]

STRING	INTEGER	INTEGER	STRING	STRING	STRING	STRING	STRING	STRING	STRING	STRING	STRING	STRING	STRING	STRING	STRING	INTEGER	STRING	STRING	STRING	STRING	STRING	STRING	STRING	STRING	STRING	STRING	STRING	STRING	STRING	STRING	STRING	STRING	STRING	STRING	STRING	STRING	STRING	STRING	STRING	STRING	STRING	STRING	STRING	STRING	STRING	STRING	STRING	STRING	STRING
EXPNAME	SUBJECT	SESSION	VARIABLE	VARIABLE	VARIABLE	VARIABLE	VARIABLE	VARIABLE	VARIABLE	VARIABLE	VARIABLE	VARIABLE	VARIABLE	VARIABLE	VARIABLE	LOG_LEVEL	VARIABLE	VARIABLE	VARIABLE	VARIABLE	VARIABLE	VARIABLE	VARIABLE	VARIABLE	VARIABLE	VARIABLE	VARIABLE	VARIABLE	VARIABLE	VARIABLE	VARIABLE	VARIABLE	VARIABLE	VARIABLE	VARIABLE	VARIABLE	VARIABLE	VARIABLE	VARIABLE	VARIABLE	VARIABLE	VARIABLE	VARIABLE	VARIABLE	VARIABLE	VARIABLE	VARIABLE	VARIABLE	VARIABLE
1	1	1	1	1	1	1	1	1	1	1	1	1	1	1	1	2	2	2	2	2	2	2	2	2	2	2	2	2	2	2	2	2	2	2	2	2	2	2	2	2	2	2	2	2	2	2	2	2	2
ExperimentName	Subject	Session	Clock.Information	DataFile.Basename	Display.RefreshRate	ExperimentVersion	Group	RandomSeed	RuntimeCapabilities	RuntimeVersion	RuntimeVersionExpected	SessionDate	SessionStartDateTimeUtc	SessionTime	StudioVersion	Block	blank	condition	correct	Exptarget	List1	List1.Cycle	List1.Sample	List2	List2.Cycle	List2.Sample	List3	List3.Cycle	List3.Sample	Procedure	Running	TextDisplay2.ACC	TextDisplay2.CRESP	TextDisplay2.DurationError	TextDisplay2.OnsetDelay	TextDisplay2.OnsetTime	TextDisplay2.OnsetToOnsetTime	TextDisplay2.RESP	TextDisplay2.RT	TextDisplay2.RTTime	TextDisplay6.ACC	TextDisplay6.CRESP	TextDisplay6.DurationError	TextDisplay6.OnsetDelay	TextDisplay6.OnsetTime	TextDisplay6.OnsetToOnsetTime	TextDisplay6.RESP	TextDisplay6.RT	TextDisplay6.RTTime
좌우반구com(CVF, UVF, BVF)_2	6	1	<?xml version="1.0"?>\n<Clock xmlns:dt="urn:schemas-microsoft-com:datatypes"><Description dt:dt="string">E-Prime Primary Realtime Clock</Description><StartTime><Timestamp dt:dt="int">0</Timestamp><DateUtc dt:dt="string">2023-09-06T05:25:01Z</DateUtc></StartTime><FrequencyChanges><FrequencyChange><Frequency dt:dt="r8">10000000</Frequency><Timestamp dt:dt="r8">10252445721230</Timestamp><Current dt:…	좌우반구com(CVF, UVF, BVF)_2-006-1	60	1.0.0.171	1	360772707	Professional	2.0.10.356	2.0.10.356	09-06-2023	2023-09-06 오전 5:25:01	14:25:01	2.0.10.252	160		1	z	가격	NULL	NULL	NULL	103	1	28	NULL	NULL	NULL	KSY4	List2	NULL	NULL	NULL	NULL	NULL	NULL	NULL	NULL	NULL	0	z	3	3	475589	0	{/}	526	476115
좌우반구com(CVF, UVF, BVF)_2	6	1	<?xml version="1.0"?>\n<Clock xmlns:dt="urn:schemas-microsoft-com:datatypes"><Description dt:dt="string">E-Prime Primary Realtime Clock</Description><StartTime><Timestamp dt:dt="int">0</Timestamp><DateUtc dt:dt="string">2023-09-06T05:25:01Z</DateUtc></StartTime><FrequencyChanges><FrequencyChange><Frequency dt:dt="r8">10000000</Frequency><Timestamp dt:dt="r8">10252445721230</Timestamp><Current dt:…	좌우반구com(CVF, UVF, BVF)_2-006-1	60	1.0.0.171	1	360772707	Professional	2.0.10.356	2.0.10.356	09-06-2023	2023-09-06 오전 5:25:01	14:25:01	2.0.10.252	261		1	z	가을	NULL	NULL	NULL	31	1	129	NULL	NULL	NULL	KSY4	List2	NULL	NULL	NULL	NULL	NULL	NULL	NULL	NULL	NULL	0	z	2	3	741522	0		0	0
좌우반구com(CVF, UVF, BVF)_2	6	1	<?xml version="1.0"?>\n<Clock xmlns:dt="urn:schemas-microsoft-com:datatypes"><Description dt:dt="string">E-Prime Primary Realtime Clock</Description><StartTime><Timestamp dt:dt="int">0</Timestamp><DateUtc dt:dt="string">2023-09-06T05:25:01Z</DateUtc></StartTime><FrequencyChanges><FrequencyChange><Frequency dt:dt="r8">10000000</Frequency><Timestamp dt:dt="r8">10252445721230</Timestamp><Current dt:…	좌우반구com(CVF, UVF, BVF)_2-006-1	60	1.0.0.171	1	360772707	Professional	2.0.10.356	2.0.10.356	09-06-2023	2023-09-06 오전 5:25:01	14:25:01	2.0.10.252	149		1	z	간섭	NULL	NULL	NULL	86	1	17	NULL	NULL	NULL	KSY4	List2	NULL	NULL	NULL	NULL	NULL	NULL	NULL	NULL	NULL	0	z	3	3	446172	0	{/}	423	446595
좌우반구com(CVF, UVF, BVF)_2	6	1	<?xml version="1.0"?>\n<Clock xmlns:dt="urn:schemas-microsoft-com:datatypes"><Description dt:dt="string">E-Prime Primary Realtime Clock</Description><StartTime><Timestamp dt:dt="int">0</Timestamp><DateUtc dt:dt="string">2023-09-06T05:25:01Z</DateUtc></StartTime><FrequencyChanges><FrequencyChange><Frequency dt:dt="r8">10000000</Frequency><Timestamp dt:dt="r8">10252445721230</Timestamp><Current dt:…	좌우반구com(CVF, UVF, BVF)_2-006-1	60	1.0.0.171	1	360772707	Professional	2.0.10.356	2.0.10.356	09-06-2023	2023-09-06 오전 5:25:01	14:25:01	2.0.10.252	72		2	{/}	간습	15	1	72	NULL	NULL	NULL	NULL	NULL	NULL	KSY3	List1	NULL	NULL	NULL	NULL	NULL	NULL	NULL	NULL	NULL	1	{/}	2	4	215790	0	{/}	382	216172
좌우반구com(CVF, UVF, BVF)_2	6	1	<?xml version="1.0"?>\n<Clock xmlns:dt="urn:schemas-microsoft-com:datatypes"><Description dt:dt="string">E-Prime Primary Realtime Clock</Description><StartTime><Timestamp dt:dt="int">0</Timestamp><DateUtc dt:dt="string">2023-09-06T05:25:01Z</DateUtc></StartTime><FrequencyChanges><FrequencyChange><Frequency dt:dt="r8">10000000</Frequency><Timestamp dt:dt="r8">10252445721230</Timestamp><Current dt:…	좌우반구com(CVF, UVF, BVF)_2-006-1	60	1.0.0.171	1	360772707	Professional	2.0.10.356	2.0.10.356	09-06-2023	2023-09-06 오전 5:25:01	14:25:01	2.0.10.252	388		2	{/}	감환	NULL	NULL	NULL	NULL	NULL	NULL	18	1	124	KSY3	List3	NULL	NULL	NULL	NULL	NULL	NULL	NULL	NULL	NULL	1	{/}	2	4	1110639	0	{/}	436	1111075
좌우반구com(CVF, UVF, BVF)_2	6	1	<?xml version="1.0"?>\n<Clock xmlns:dt="urn:schemas-microsoft-com:datatypes"><Description dt:dt="string">E-Prime Primary Realtime Clock</Description><StartTime><Timestamp dt:dt="int">0</Timestamp><DateUtc dt:dt="string">2023-09-06T05:25:01Z</DateUtc></StartTime><FrequencyChanges><FrequencyChange><Frequency dt:dt="r8">10000000</Frequency><Timestamp dt:dt="r8">10252445721230</Timestamp><Current dt:…	좌우반구com(CVF, UVF, BVF)_2-006-1	60	1.0.0.171	1	360772707	Professional	2.0.10.356	2.0.10.356	09-06-2023	2023-09-06 오전 5:25:01	14:25:01	2.0.10.252	322		1	z	강도	NULL	NULL	NULL	NULL	NULL	NULL	75	1	58	KSY4	List3	NULL	NULL	NULL	NULL	NULL	NULL	NULL	NULL	NULL	1	z	2	4	936739	0	z	360	937099
좌우반구com(CVF, UVF, BVF)_2	6	1	<?xml version="1.0"?>\n<Clock xmlns:dt="urn:schemas-microsoft-com:datatypes"><Description dt:dt="string">E-Prime Primary Realtime Clock</Description><StartTime><Timestamp dt:dt="int">0</Timestamp><DateUtc dt:dt="string">2023-09-06T05:25:01Z</DateUtc></StartTime><FrequencyChanges><FrequencyChange><Frequency dt:dt="r8">10000000</Frequency><Timestamp dt:dt="r8">10252445721230</Timestamp><Current dt:…	좌우반구com(CVF, UVF, BVF)_2-006-1	60	1.0.0.171	1	360772707	Professional	2.0.10.356	2.0.10.356	09-06-2023	2023-09-06 오전 5:25:01	14:25:01	2.0.10.252	91		2	{/}	강례	64	1	91	NULL	NULL	NULL	NULL	NULL	NULL	KSY	List1	0		2	0	266589	184		0	0	1	{/}	2	4	266773	0	{/}	447	267220
좌우반구com(CVF, UVF, BVF)_2	6	1	<?xml version="1.0"?>\n<Clock xmlns:dt="urn:schemas-microsoft-com:datatypes"><Description dt:dt="string">E-Prime Primary Realtime Clock</Description><StartTime><Timestamp dt:dt="int">0</Timestamp><DateUtc dt:dt="string">2023-09-06T05:25:01Z</DateUtc></StartTime><FrequencyChanges><FrequencyChange><Frequency dt:dt="r8">10000000</Frequency><Timestamp dt:dt="r8">10252445721230</Timestamp><Current dt:…	좌우반구com(CVF, UVF, BVF)_2-006-1	60	1.0.0.171	1	360772707	Professional	2.0.10.356	2.0.10.356	09-06-2023	2023-09-06 오전 5:25:01	14:25:01	2.0.10.252	174		2	{/}	강방	NULL	NULL	NULL	52	1	42	NULL	NULL	NULL	KSY3	List2	NULL	NULL	NULL	NULL	NULL	NULL	NULL	NULL	NULL	1	{/}	2	3	512472	0	{/}	451	512923
좌우반구com(CVF, UVF, BVF)_2	6	1	<?xml version="1.0"?>\n<Clock xmlns:dt="urn:schemas-microsoft-com:datatypes"><Description dt:dt="string">E-Prime Primary Realtime Clock</Description><StartTime><Timestamp dt:dt="int">0</Timestamp><DateUtc dt:dt="string">2023-09-06T05:25:01Z</DateUtc></StartTime><FrequencyChanges><FrequencyChange><Frequency dt:dt="r8">10000000</Frequency><Timestamp dt:dt="r8">10252445721230</Timestamp><Current dt:…	좌우반구com(CVF, UVF, BVF)_2-006-1	60	1.0.0.171	1	360772707	Professional	2.0.10.356	2.0.10.356	09-06-2023	2023-09-06 오전 5:25:01	14:25:01	2.0.10.252	277		1	z	개념	NULL	NULL	NULL	NULL	NULL	NULL	71	1	13	KSY4	List3	NULL	NULL	NULL	NULL	NULL	NULL	NULL	NULL	NULL	1	z	2	4	814939	0	z	448	815387
좌우반구com(CVF, UVF, BVF)_2	6	1	<?xml version="1.0"?>\n<Clock xmlns:dt="urn:schemas-microsoft-com:datatypes"><Description dt:dt="string">E-Prime Primary Realtime Clock</Description><StartTime><Timestamp dt:dt="int">0</Timestamp><DateUtc dt:dt="string">2023-09-06T05:25:01Z</DateUtc></StartTime><FrequencyChanges><FrequencyChange><Frequency dt:dt="r8">10000000</Frequency><Timestamp dt:dt="r8">10252445721230</Timestamp><Current dt:…	좌우반구com(CVF, UVF, BVF)_2-006-1	60	1.0.0.171	1	360772707	Professional	2.0.10.356	2.0.10.356	09-06-2023	2023-09-06 오전 5:25:01	14:25:01	2.0.10.252	331		2	{/}	개례	NULL	NULL	NULL	NULL	NULL	NULL	85	1	67	KSY2	List3	NULL	NULL	NULL	NULL	NULL	NULL	NULL	NULL	NULL	1	{/}	2	3	959572	0	{/}	383	959955
좌우반구com(CVF, UVF, BVF)_2	6	1	<?xml version="1.0"?>\n<Clock xmlns:dt="urn:schemas-microsoft-com:datatypes"><Description dt:dt="string">E-Prime Primary Realtime Clock</Description><StartTime><Timestamp dt:dt="int">0</Timestamp><DateUtc dt:dt="string">2023-09-06T05:25:01Z</DateUtc></StartTime><FrequencyChanges><FrequencyChange><Frequency dt:dt="r8">10000000</Frequency><Timestamp dt:dt="r8">10252445721230</Timestamp><Current dt:…	좌우반구com(CVF, UVF, BVF)_2-006-1	60	1.0.0.171	1	360772707	Professional	2.0.10.356	2.0.10.356	09-06-2023	2023-09-06 오전 5:25:01	14:25:01	2.0.10.252	201		1	z	개인	NULL	NULL	NULL	63	1	69	NULL	NULL	NULL	KSY4	List2	NULL	NULL	NULL	NULL	NULL	NULL	NULL	NULL	NULL	1	z	2	4	582973	0	z	358	583331
좌우반구com(CVF, UVF, BVF)_2	6	1	<?xml version="1.0"?>\n<Clock xmlns:dt="urn:schemas-microsoft-com:datatypes"><Description dt:dt="string">E-Prime Primary Realtime Clock</Description><StartTime><Timestamp dt:dt="int">0</Timestamp><DateUtc dt:dt="string">2023-09-06T05:25:01Z</DateUtc></StartTime><FrequencyChanges><FrequencyChange><Frequency dt:dt="r8">10000000</Frequency><Timestamp dt:dt="r8">10252445721230</Timestamp><Current dt:…	좌우반구com(CVF, UVF, BVF)_2-006-1	60	1.0.0.171	1	360772707	Professional	2.0.10.356	2.0.10.356	09-06-2023	2023-09-06 오전 5:25:01	14:25:01	2.0.10.252	387		2	{/}	개협	NULL	NULL	NULL	NULL	NULL	NULL	67	1	123	KSY2	List3	NULL	NULL	NULL	NULL	NULL	NULL	NULL	NULL	NULL	1	{/}	3	3	1108038	0	{/}	397	1108435
좌우반구com(CVF, UVF, BVF)_2	6	1	<?xml version="1.0"?>\n<Clock xmlns:dt="urn:schemas-microsoft-com:datatypes"><Description dt:dt="string">E-Prime Primary Realtime Clock</Description><StartTime><Timestamp dt:dt="int">0</Timestamp><DateUtc dt:dt="string">2023-09-06T05:25:01Z</DateUtc></StartTime><FrequencyChanges><FrequencyChange><Frequency dt:dt="r8">10000000</Frequency><Timestamp dt:dt="r8">10252445721230</Timestamp><Current dt:…	좌우반구com(CVF, UVF, BVF)_2-006-1	60	1.0.0.171	1	360772707	Professional	2.0.10.356	2.0.10.356	09-06-2023	2023-09-06 오전 5:25:01	14:25:01	2.0.10.252	358		2	{/}	거생	NULL	NULL	NULL	NULL	NULL	NULL	104	1	94	KSY3	List3	NULL	NULL	NULL	NULL	NULL	NULL	NULL	NULL	NULL	1	{/}	2	3	1032555	0	{/}	336	1032891
좌우반구com(CVF, UVF, BVF)_2	6	1	<?xml version="1.0"?>\n<Clock xmlns:dt="urn:schemas-microsoft-com:datatypes"><Description dt:dt="string">E-Prime Primary Realtime Clock</Description><StartTime><Timestamp dt:dt="int">0</Timestamp><DateUtc dt:dt="string">2023-09-06T05:25:01Z</DateUtc></StartTime><FrequencyChanges><FrequencyChange><Frequency dt:dt="r8">10000000</Frequency><Timestamp dt:dt="r8">10252445721230</Timestamp><Current dt:…	좌우반구com(CVF, UVF, BVF)_2-006-1	60	1.0.0.171	1	360772707	Professional	2.0.10.356	2.0.10.356	09-06-2023	2023-09-06 오전 5:25:01	14:25:01	2.0.10.252	384		1	z	걱정	NULL	NULL	NULL	NULL	NULL	NULL	12	1	120	KSY4	List3	NULL	NULL	NULL	NULL	NULL	NULL	NULL	NULL	NULL	1	z	3	3	1100288	0	z	307	1100595
좌우반구com(CVF, UVF, BVF)_2	6	1	<?xml version="1.0"?>\n<Clock xmlns:dt="urn:schemas-microsoft-com:datatypes"><Description dt:dt="string">E-Prime Primary Realtime Clock</Description><StartTime><Timestamp dt:dt="int">0</Timestamp><DateUtc dt:dt="string">2023-09-06T05:25:01Z</DateUtc></StartTime><FrequencyChanges><FrequencyChange><Frequency dt:dt="r8">10000000</Frequency><Timestamp dt:dt="r8">10252445721230</Timestamp><Current dt:…	좌우반구com(CVF, UVF, BVF)_2-006-1	60	1.0.0.171	1	360772707	Professional	2.0.10.356	2.0.10.356	09-06-2023	2023-09-06 오전 5:25:01	14:25:01	2.0.10.252	340		2	{/}	걱최	NULL	NULL	NULL	NULL	NULL	NULL	124	1	76	KSY3	List3	NULL	NULL	NULL	NULL	NULL	NULL	NULL	NULL	NULL	0	{/}	2	4	983339	0		0	0
좌우반구com(CVF, UVF, BVF)_2	6	1	<?xml version="1.0"?>\n<Clock xmlns:dt="urn:schemas-microsoft-com:datatypes"><Description dt:dt="string">E-Prime Primary Realtime Clock</Description><StartTime><Timestamp dt:dt="int">0</Timestamp><DateUtc dt:dt="string">2023-09-06T05:25:01Z</DateUtc></StartTime><FrequencyChanges><FrequencyChange><Frequency dt:dt="r8">10000000</Frequency><Timestamp dt:dt="r8">10252445721230</Timestamp><Current dt:…	좌우반구com(CVF, UVF, BVF)_2-006-1	60	1.0.0.171	1	360772707	Professional	2.0.10.356	2.0.10.356	09-06-2023	2023-09-06 오전 5:25:01	14:25:01	2.0.10.252	152		2	{/}	건적	NULL	NULL	NULL	111	1	20	NULL	NULL	NULL	KSY3	List2	NULL	NULL	NULL	NULL	NULL	NULL	NULL	NULL	NULL	1	{/}	2	4	454256	0	{/}	836	455092
좌우반구com(CVF, UVF, BVF)_2	6	1	<?xml version="1.0"?>\n<Clock xmlns:dt="urn:schemas-microsoft-com:datatypes"><Description dt:dt="string">E-Prime Primary Realtime Clock</Description><StartTime><Timestamp dt:dt="int">0</Timestamp><DateUtc dt:dt="string">2023-09-06T05:25:01Z</DateUtc></StartTime><FrequencyChanges><FrequencyChange><Frequency dt:dt="r8">10000000</Frequency><Timestamp dt:dt="r8">10252445721230</Timestamp><Current dt:…	좌우반구com(CVF, UVF, BVF)_2-006-1	60	1.0.0.171	1	360772707	Professional	2.0.10.356	2.0.10.356	09-06-2023	2023-09-06 오전 5:25:01	14:25:01	2.0.10.252	13		2	{/}	검강	13	1	13	NULL	NULL	NULL	NULL	NULL	NULL	KSY	List1	0		2	0	58890	183		0	0	1	{/}	2	3	59073	0	{/}	459	59532
좌우반구com(CVF, UVF, BVF)_2	6	1	<?xml version="1.0"?>\n<Clock xmlns:dt="urn:schemas-microsoft-com:datatypes"><Description dt:dt="string">E-Prime Primary Realtime Clock</Description><StartTime><Timestamp dt:dt="int">0</Timestamp><DateUtc dt:dt="string">2023-09-06T05:25:01Z</DateUtc></StartTime><FrequencyChanges><FrequencyChange><Frequency dt:dt="r8">10000000</Frequency><Timestamp dt:dt="r8">10252445721230</Timestamp><Current dt:…	좌우반구com(CVF, UVF, BVF)_2-006-1	60	1.0.0.171	1	360772707	Professional	2.0.10.356	2.0.10.356	09-06-2023	2023-09-06 오전 5:25:01	14:25:01	2.0.10.252	302		1	z	검색	NULL	NULL	NULL	NULL	NULL	NULL	120	1	38	KSY4	List3	NULL	NULL	NULL	NULL	NULL	NULL	NULL	NULL	NULL	1	z	2	3	882905	0	z	354	883259
좌우반구com(CVF, UVF, BVF)_2	6	1	<?xml version="1.0"?>\n<Clock xmlns:dt="urn:schemas-microsoft-com:datatypes"><Description dt:dt="string">E-Prime Primary Realtime Clock</Description><StartTime><Timestamp dt:dt="int">0</Timestamp><DateUtc dt:dt="string">2023-09-06T05:25:01Z</DateUtc></StartTime><FrequencyChanges><FrequencyChange><Frequency dt:dt="r8">10000000</Frequency><Timestamp dt:dt="r8">10252445721230</Timestamp><Current dt:…	좌우반구com(CVF, UVF, BVF)_2-006-1	60	1.0.0.171	1	360772707	Professional	2.0.10.356	2.0.10.356	09-06-2023	2023-09-06 오전 5:25:01	14:25:01	2.0.10.252	49		2	{/}	검죽	93	1	49	NULL	NULL	NULL	NULL	NULL	NULL	KSY	List1	0		2	1	155057	183		0	0	1	{/}	2	3	155240	0	{/}	420	155660
좌우반구com(CVF, UVF, BVF)_2	6	1	<?xml version="1.0"?>\n<Clock xmlns:dt="urn:schemas-microsoft-com:datatypes"><Description dt:dt="string">E-Prime Primary Realtime Clock</Description><StartTime><Timestamp dt:dt="int">0</Timestamp><DateUtc dt:dt="string">2023-09-06T05:25:01Z</DateUtc></StartTime><FrequencyChanges><FrequencyChange><Frequency dt:dt="r8">10000000</Frequency><Timestamp dt:dt="r8">10252445721230</Timestamp><Current dt:…	좌우반구com(CVF, UVF, BVF)_2-006-1	60	1.0.0.171	1	360772707	Professional	2.0.10.356	2.0.10.356	09-06-2023	2023-09-06 오전 5:25:01	14:25:01	2.0.10.252	211		2	{/}	검환	NULL	NULL	NULL	13	1	79	NULL	NULL	NULL	KSY3	List2	NULL	NULL	NULL	NULL	NULL	NULL	NULL	NULL	NULL	1	{/}	2	4	609223	0	{/}	340	609563
좌우반구com(CVF, UVF, BVF)_2	6	1	<?xml version="1.0"?>\n<Clock xmlns:dt="urn:schemas-microsoft-com:datatypes"><Description dt:dt="string">E-Prime Primary Realtime Clock</Description><StartTime><Timestamp dt:dt="int">0</Timestamp><DateUtc dt:dt="string">2023-09-06T05:25:01Z</DateUtc></StartTime><FrequencyChanges><FrequencyChange><Frequency dt:dt="r8">10000000</Frequency><Timestamp dt:dt="r8">10252445721230</Timestamp><Current dt:…	좌우반구com(CVF, UVF, BVF)_2-006-1	60	1.0.0.171	1	360772707	Professional	2.0.10.356	2.0.10.356	09-06-2023	2023-09-06 오전 5:25:01	14:25:01	2.0.10.252	102		2	{/}	격례	69	1	102	NULL	NULL	NULL	NULL	NULL	NULL	KSY3	List1	NULL	NULL	NULL	NULL	NULL	NULL	NULL	NULL	NULL	1	{/}	2	4	295540	0	{/}	464	296004
좌우반구com(CVF, UVF, BVF)_2	6	1	<?xml version="1.0"?>\n<Clock xmlns:dt="urn:schemas-microsoft-com:datatypes"><Description dt:dt="string">E-Prime Primary Realtime Clock</Description><StartTime><Timestamp dt:dt="int">0</Timestamp><DateUtc dt:dt="string">2023-09-06T05:25:01Z</DateUtc></StartTime><FrequencyChanges><FrequencyChange><Frequency dt:dt="r8">10000000</Frequency><Timestamp dt:dt="r8">10252445721230</Timestamp><Current dt:…	좌우반구com(CVF, UVF, BVF)_2-006-1	60	1.0.0.171	1	360772707	Professional	2.0.10.356	2.0.10.356	09-06-2023	2023-09-06 오전 5:25:01	14:25:01	2.0.10.252	159		1	z	결과	NULL	NULL	NULL	104	1	27	NULL	NULL	NULL	KSY4	List2	NULL	NULL	NULL	NULL	NULL	NULL	NULL	NULL	NULL	1	z	3	4	472973	0	z	414	473387
좌우반구com(CVF, UVF, BVF)_2	6	1	<?xml version="1.0"?>\n<Clock xmlns:dt="urn:schemas-microsoft-com:datatypes"><Description dt:dt="string">E-Prime Primary Realtime Clock</Description><StartTime><Timestamp dt:dt="int">0</Timestamp><DateUtc dt:dt="string">2023-09-06T05:25:01Z</DateUtc></StartTime><FrequencyChanges><FrequencyChange><Frequency dt:dt="r8">10000000</Frequency><Timestamp dt:dt="r8">10252445721230</Timestamp><Current dt:…	좌우반구com(CVF, UVF, BVF)_2-006-1	60	1.0.0.171	1	360772707	Professional	2.0.10.356	2.0.10.356	09-06-2023	2023-09-06 오전 5:25:01	14:25:01	2.0.10.252	185		1	z	결국	NULL	NULL	NULL	78	1	53	NULL	NULL	NULL	KSY4	List2	NULL	NULL	NULL	NULL	NULL	NULL	NULL	NULL	NULL	1	z	2	4	541173	0	z	454	541627
좌우반구com(CVF, UVF, BVF)_2	6	1	<?xml version="1.0"?>\n<Clock xmlns:dt="urn:schemas-microsoft-com:datatypes"><Description dt:dt="string">E-Prime Primary Realtime Clock</Description><StartTime><Timestamp dt:dt="int">0</Timestamp><DateUtc dt:dt="string">2023-09-06T05:25:01Z</DateUtc></StartTime><FrequencyChanges><FrequencyChange><Frequency dt:dt="r8">10000000</Frequency><Timestamp dt:dt="r8">10252445721230</Timestamp><Current dt:…	좌우반구com(CVF, UVF, BVF)_2-006-1	60	1.0.0.171	1	360772707	Professional	2.0.10.356	2.0.10.356	09-06-2023	2023-09-06 오전 5:25:01	14:25:01	2.0.10.252	50		1	z	결정	129	1	50	NULL	NULL	NULL	NULL	NULL	NULL	KSY4	List1	NULL	NULL	NULL	NULL	NULL	NULL	NULL	NULL	NULL	0	z	3	3	157856	0	{/}	332	158188
좌우반구com(CVF, UVF, BVF)_2	6	1	<?xml version="1.0"?>\n<Clock xmlns:dt="urn:schemas-microsoft-com:datatypes"><Description dt:dt="string">E-Prime Primary Realtime Clock</Description><StartTime><Timestamp dt:dt="int">0</Timestamp><DateUtc dt:dt="string">2023-09-06T05:25:01Z</DateUtc></StartTime><FrequencyChanges><FrequencyChange><Frequency dt:dt="r8">10000000</Frequency><Timestamp dt:dt="r8">10252445721230</Timestamp><Current dt:…	좌우반구com(CVF, UVF, BVF)_2-006-1	60	1.0.0.171	1	360772707	Professional	2.0.10.356	2.0.10.356	09-06-2023	2023-09-06 오전 5:25:01	14:25:01	2.0.10.252	206		2	{/}	결지	NULL	NULL	NULL	128	1	74	NULL	NULL	NULL	KSY4	List2	NULL	NULL	NULL	NULL	NULL	NULL	NULL	NULL	NULL	1	{/}	2	3	596089	0	{/}	530	596619
좌우반구com(CVF, UVF, BVF)_2	6	1	<?xml version="1.0"?>\n<Clock xmlns:dt="urn:schemas-microsoft-com:datatypes"><Description dt:dt="string">E-Prime Primary Realtime Clock</Description><StartTime><Timestamp dt:dt="int">0</Timestamp><DateUtc dt:dt="string">2023-09-06T05:25:01Z</DateUtc></StartTime><FrequencyChanges><FrequencyChange><Frequency dt:dt="r8">10000000</Frequency><Timestamp dt:dt="r8">10252445721230</Timestamp><Current dt:…	좌우반구com(CVF, UVF, BVF)_2-006-1	60	1.0.0.171	1	360772707	Professional	2.0.10.356	2.0.10.356	09-06-2023	2023-09-06 오전 5:25:01	14:25:01	2.0.10.252	99		2	{/}	결협	5	1	99	NULL	NULL	NULL	NULL	NULL	NULL	KSY3	List1	NULL	NULL	NULL	NULL	NULL	NULL	NULL	NULL	NULL	1	{/}	3	3	287739	0	{/}	361	288100
좌우반구com(CVF, UVF, BVF)_2	6	1	<?xml version="1.0"?>\n<Clock xmlns:dt="urn:schemas-microsoft-com:datatypes"><Description dt:dt="string">E-Prime Primary Realtime Clock</Description><StartTime><Timestamp dt:dt="int">0</Timestamp><DateUtc dt:dt="string">2023-09-06T05:25:01Z</DateUtc></StartTime><FrequencyChanges><FrequencyChange><Frequency dt:dt="r8">10000000</Frequency><Timestamp dt:dt="r8">10252445721230</Timestamp><Current dt:…	좌우반구com(CVF, UVF, BVF)_2-006-1	60	1.0.0.171	1	360772707	Professional	2.0.10.356	2.0.10.356	09-06-2023	2023-09-06 오전 5:25:01	14:25:01	2.0.10.252	183		1	z	경비	NULL	NULL	NULL	33	1	51	NULL	NULL	NULL	KSY4	List2	NULL	NULL	NULL	NULL	NULL	NULL	NULL	NULL	NULL	1	z	2	3	535839	0	z	428	536267
좌우반구com(CVF, UVF, BVF)_2	6	1	<?xml version="1.0"?>\n<Clock xmlns:dt="urn:schemas-microsoft-com:datatypes"><Description dt:dt="string">E-Prime Primary Realtime Clock</Description><StartTime><Timestamp dt:dt="int">0</Timestamp><DateUtc dt:dt="string">2023-09-06T05:25:01Z</DateUtc></StartTime><FrequencyChanges><FrequencyChange><Frequency dt:dt="r8">10000000</Frequency><Timestamp dt:dt="r8">10252445721230</Timestamp><Current dt:…	좌우반구com(CVF, UVF, BVF)_2-006-1	60	1.0.0.171	1	360772707	Professional	2.0.10.356	2.0.10.356	09-06-2023	2023-09-06 오전 5:25:01	14:25:01	2.0.10.252	150		1	z	경험	NULL	NULL	NULL	24	1	18	NULL	NULL	NULL	KSY4	List2	NULL	NULL	NULL	NULL	NULL	NULL	NULL	NULL	NULL	0	z	2	3	448789	0	{/}	519	449308
좌우반구com(CVF, UVF, BVF)_2	6	1	<?xml version="1.0"?>\n<Clock xmlns:dt="urn:schemas-microsoft-com:datatypes"><Description dt:dt="string">E-Prime Primary Realtime Clock</Description><StartTime><Timestamp dt:dt="int">0</Timestamp><DateUtc dt:dt="string">2023-09-06T05:25:01Z</DateUtc></StartTime><FrequencyChanges><FrequencyChange><Frequency dt:dt="r8">10000000</Frequency><Timestamp dt:dt="r8">10252445721230</Timestamp><Current dt:…	좌우반구com(CVF, UVF, BVF)_2-006-1	60	1.0.0.171	1	360772707	Professional	2.0.10.356	2.0.10.356	09-06-2023	2023-09-06 오전 5:25:01	14:25:01	2.0.10.252	11		1	z	경호	27	1	11	NULL	NULL	NULL	NULL	NULL	NULL	KSY4	List1	NULL	NULL	NULL	NULL	NULL	NULL	NULL	NULL	NULL	0	z	2	4	53807	0	{/}	429	54236
좌우반구com(CVF, UVF, BVF)_2	6	1	<?xml version="1.0"?>\n<Clock xmlns:dt="urn:schemas-microsoft-com:datatypes"><Description dt:dt="string">E-Prime Primary Realtime Clock</Description><StartTime><Timestamp dt:dt="int">0</Timestamp><DateUtc dt:dt="string">2023-09-06T05:25:01Z</DateUtc></StartTime><FrequencyChanges><FrequencyChange><Frequency dt:dt="r8">10000000</Frequency><Timestamp dt:dt="r8">10252445721230</Timestamp><Current dt:…	좌우반구com(CVF, UVF, BVF)_2-006-1	60	1.0.0.171	1	360772707	Professional	2.0.10.356	2.0.10.356	09-06-2023	2023-09-06 오전 5:25:01	14:25:01	2.0.10.252	391		1	z	계기	NULL	NULL	NULL	NULL	NULL	NULL	15	1	127	KSY4	List3	NULL	NULL	NULL	NULL	NULL	NULL	NULL	NULL	NULL	0	z	2	3	1118755	0	{/}	312	1119067
좌우반구com(CVF, UVF, BVF)_2	6	1	<?xml version="1.0"?>\n<Clock xmlns:dt="urn:schemas-microsoft-com:datatypes"><Description dt:dt="string">E-Prime Primary Realtime Clock</Description><StartTime><Timestamp dt:dt="int">0</Timestamp><DateUtc dt:dt="string">2023-09-06T05:25:01Z</DateUtc></StartTime><FrequencyChanges><FrequencyChange><Frequency dt:dt="r8">10000000</Frequency><Timestamp dt:dt="r8">10252445721230</Timestamp><Current dt:…	좌우반구com(CVF, UVF, BVF)_2-006-1	60	1.0.0.171	1	360772707	Professional	2.0.10.356	2.0.10.356	09-06-2023	2023-09-06 오전 5:25:01	14:25:01	2.0.10.252	143		2	{/}	계님	NULL	NULL	NULL	70	1	11	NULL	NULL	NULL	KSY	List2	0		2	0	430556	183		0	0	1	{/}	3	3	430739	0	{/}	280	431019
좌우반구com(CVF, UVF, BVF)_2	6	1	<?xml version="1.0"?>\n<Clock xmlns:dt="urn:schemas-microsoft-com:datatypes"><Description dt:dt="string">E-Prime Primary Realtime Clock</Description><StartTime><Timestamp dt:dt="int">0</Timestamp><DateUtc dt:dt="string">2023-09-06T05:25:01Z</DateUtc></StartTime><FrequencyChanges><FrequencyChange><Frequency dt:dt="r8">10000000</Frequency><Timestamp dt:dt="r8">10252445721230</Timestamp><Current dt:…	좌우반구com(CVF, UVF, BVF)_2-006-1	60	1.0.0.171	1	360772707	Professional	2.0.10.356	2.0.10.356	09-06-2023	2023-09-06 오전 5:25:01	14:25:01	2.0.10.252	344		2	{/}	계락	NULL	NULL	NULL	NULL	NULL	NULL	136	1	80	KSY4	List3	NULL	NULL	NULL	NULL	NULL	NULL	NULL	NULL	NULL	0	{/}	2	4	995239	0	z	340	995579
좌우반구com(CVF, UVF, BVF)_2	6	1	<?xml version="1.0"?>\n<Clock xmlns:dt="urn:schemas-microsoft-com:datatypes"><Description dt:dt="string">E-Prime Primary Realtime Clock</Description><StartTime><Timestamp dt:dt="int">0</Timestamp><DateUtc dt:dt="string">2023-09-06T05:25:01Z</DateUtc></StartTime><FrequencyChanges><FrequencyChange><Frequency dt:dt="r8">10000000</Frequency><Timestamp dt:dt="r8">10252445721230</Timestamp><Current dt:…	좌우반구com(CVF, UVF, BVF)_2-006-1	60	1.0.0.171	1	360772707	Professional	2.0.10.356	2.0.10.356	09-06-2023	2023-09-06 오전 5:25:01	14:25:01	2.0.10.252	178		1	z	계수	NULL	NULL	NULL	22	1	46	NULL	NULL	NULL	KSY4	List2	NULL	NULL	NULL	NULL	NULL	NULL	NULL	NULL	NULL	0	z	2	3	523022	0	{/}	381	523403
좌우반구com(CVF, UVF, BVF)_2	6	1	<?xml version="1.0"?>\n<Clock xmlns:dt="urn:schemas-microsoft-com:datatypes"><Description dt:dt="string">E-Prime Primary Realtime Clock</Description><StartTime><Timestamp dt:dt="int">0</Timestamp><DateUtc dt:dt="string">2023-09-06T05:25:01Z</DateUtc></StartTime><FrequencyChanges><FrequencyChange><Frequency dt:dt="r8">10000000</Frequency><Timestamp dt:dt="r8">10252445721230</Timestamp><Current dt:…	좌우반구com(CVF, UVF, BVF)_2-006-1	60	1.0.0.171	1	360772707	Professional	2.0.10.356	2.0.10.356	09-06-2023	2023-09-06 오전 5:25:01	14:25:01	2.0.10.252	85		2	{/}	계여	60	1	85	NULL	NULL	NULL	NULL	NULL	NULL	KSY4	List1	NULL	NULL	NULL	NULL	NULL	NULL	NULL	NULL	NULL	0	{/}	2	3	251006	0	z	398	251404
좌우반구com(CVF, UVF, BVF)_2	6	1	<?xml version="1.0"?>\n<Clock xmlns:dt="urn:schemas-microsoft-com:datatypes"><Description dt:dt="string">E-Prime Primary Realtime Clock</Description><StartTime><Timestamp dt:dt="int">0</Timestamp><DateUtc dt:dt="string">2023-09-06T05:25:01Z</DateUtc></StartTime><FrequencyChanges><FrequencyChange><Frequency dt:dt="r8">10000000</Frequency><Timestamp dt:dt="r8">10252445721230</Timestamp><Current dt:…	좌우반구com(CVF, UVF, BVF)_2-006-1	60	1.0.0.171	1	360772707	Professional	2.0.10.356	2.0.10.356	09-06-2023	2023-09-06 오전 5:25:01	14:25:01	2.0.10.252	282		2	{/}	고률	NULL	NULL	NULL	NULL	NULL	NULL	78	1	18	KSY3	List3	NULL	NULL	NULL	NULL	NULL	NULL	NULL	NULL	NULL	1	{/}	2	3	828622	0	{/}	317	828939
좌우반구com(CVF, UVF, BVF)_2	6	1	<?xml version="1.0"?>\n<Clock xmlns:dt="urn:schemas-microsoft-com:datatypes"><Description dt:dt="string">E-Prime Primary Realtime Clock</Description><StartTime><Timestamp dt:dt="int">0</Timestamp><DateUtc dt:dt="string">2023-09-06T05:25:01Z</DateUtc></StartTime><FrequencyChanges><FrequencyChange><Frequency dt:dt="r8">10000000</Frequency><Timestamp dt:dt="r8">10252445721230</Timestamp><Current dt:…	좌우반구com(CVF, UVF, BVF)_2-006-1	60	1.0.0.171	1	360772707	Professional	2.0.10.356	2.0.10.356	09-06-2023	2023-09-06 오전 5:25:01	14:25:01	2.0.10.252	294		2	{/}	고청	NULL	NULL	NULL	NULL	NULL	NULL	102	1	30	KSY	List3	0		3	0	861455	184		0	0	1	{/}	2	4	861639	0	{/}	364	862003
좌우반구com(CVF, UVF, BVF)_2	6	1	<?xml version="1.0"?>\n<Clock xmlns:dt="urn:schemas-microsoft-com:datatypes"><Description dt:dt="string">E-Prime Primary Realtime Clock</Description><StartTime><Timestamp dt:dt="int">0</Timestamp><DateUtc dt:dt="string">2023-09-06T05:25:01Z</DateUtc></StartTime><FrequencyChanges><FrequencyChange><Frequency dt:dt="r8">10000000</Frequency><Timestamp dt:dt="r8">10252445721230</Timestamp><Current dt:…	좌우반구com(CVF, UVF, BVF)_2-006-1	60	1.0.0.171	1	360772707	Professional	2.0.10.356	2.0.10.356	09-06-2023	2023-09-06 오전 5:25:01	14:25:01	2.0.10.252	5		1	z	공기	125	1	5	NULL	NULL	NULL	NULL	NULL	NULL	KSY4	List1	NULL	NULL	NULL	NULL	NULL	NULL	NULL	NULL	NULL	1	z	2	3	37673	0	z	747	38420
좌우반구com(CVF, UVF, BVF)_2	6	1	<?xml version="1.0"?>\n<Clock xmlns:dt="urn:schemas-microsoft-com:datatypes"><Description dt:dt="string">E-Prime Primary Realtime Clock</Description><StartTime><Timestamp dt:dt="int">0</Timestamp><DateUtc dt:dt="string">2023-09-06T05:25:01Z</DateUtc></StartTime><FrequencyChanges><FrequencyChange><Frequency dt:dt="r8">10000000</Frequency><Timestamp dt:dt="r8">10252445721230</Timestamp><Current dt:…	좌우반구com(CVF, UVF, BVF)_2-006-1	60	1.0.0.171	1	360772707	Professional	2.0.10.356	2.0.10.356	09-06-2023	2023-09-06 오전 5:25:01	14:25:01	2.0.10.252	254		1	z	공백	NULL	NULL	NULL	117	1	122	NULL	NULL	NULL	KSY4	List2	NULL	NULL	NULL	NULL	NULL	NULL	NULL	NULL	NULL	1	z	3	3	722555	0	z	632	723187
좌우반구com(CVF, UVF, BVF)_2	6	1	<?xml version="1.0"?>\n<Clock xmlns:dt="urn:schemas-microsoft-com:datatypes"><Description dt:dt="string">E-Prime Primary Realtime Clock</Description><StartTime><Timestamp dt:dt="int">0</Timestamp><DateUtc dt:dt="string">2023-09-06T05:25:01Z</DateUtc></StartTime><FrequencyChanges><FrequencyChange><Frequency dt:dt="r8">10000000</Frequency><Timestamp dt:dt="r8">10252445721230</Timestamp><Current dt:…	좌우반구com(CVF, UVF, BVF)_2-006-1	60	1.0.0.171	1	360772707	Professional	2.0.10.356	2.0.10.356	09-06-2023	2023-09-06 오전 5:25:01	14:25:01	2.0.10.252	304		1	z	공포	NULL	NULL	NULL	NULL	NULL	NULL	96	1	40	KSY4	List3	NULL	NULL	NULL	NULL	NULL	NULL	NULL	NULL	NULL	0	z	2	4	888006	0	{/}	565	888571
좌우반구com(CVF, UVF, BVF)_2	6	1	<?xml version="1.0"?>\n<Clock xmlns:dt="urn:schemas-microsoft-com:datatypes"><Description dt:dt="string">E-Prime Primary Realtime Clock</Description><StartTime><Timestamp dt:dt="int">0</Timestamp><DateUtc dt:dt="string">2023-09-06T05:25:01Z</DateUtc></StartTime><FrequencyChanges><FrequencyChange><Frequency dt:dt="r8">10000000</Frequency><Timestamp dt:dt="r8">10252445721230</Timestamp><Current dt:…	좌우반구com(CVF, UVF, BVF)_2-006-1	60	1.0.0.171	1	360772707	Professional	2.0.10.356	2.0.10.356	09-06-2023	2023-09-06 오전 5:25:01	14:25:01	2.0.10.252	109		2	{/}	과법	75	1	109	NULL	NULL	NULL	NULL	NULL	NULL	KSY3	List1	NULL	NULL	NULL	NULL	NULL	NULL	NULL	NULL	NULL	1	{/}	2	3	314606	0	{/}	750	315356
좌우반구com(CVF, UVF, BVF)_2	6	1	<?xml version="1.0"?>\n<Clock xmlns:dt="urn:schemas-microsoft-com:datatypes"><Description dt:dt="string">E-Prime Primary Realtime Clock</Description><StartTime><Timestamp dt:dt="int">0</Timestamp><DateUtc dt:dt="string">2023-09-06T05:25:01Z</DateUtc></StartTime><FrequencyChanges><FrequencyChange><Frequency dt:dt="r8">10000000</Frequency><Timestamp dt:dt="r8">10252445721230</Timestamp><Current dt:…	좌우반구com(CVF, UVF, BVF)_2-006-1	60	1.0.0.171	1	360772707	Professional	2.0.10.356	2.0.10.356	09-06-2023	2023-09-06 오전 5:25:01	14:25:01	2.0.10.252	296		1	z	과정	NULL	NULL	NULL	NULL	NULL	NULL	99	1	32	KSY4	List3	NULL	NULL	NULL	NULL	NULL	NULL	NULL	NULL	NULL	0	z	2	4	866839	0	{/}	476	867315
좌우반구com(CVF, UVF, BVF)_2	6	1	<?xml version="1.0"?>\n<Clock xmlns:dt="urn:schemas-microsoft-com:datatypes"><Description dt:dt="string">E-Prime Primary Realtime Clock</Description><StartTime><Timestamp dt:dt="int">0</Timestamp><DateUtc dt:dt="string">2023-09-06T05:25:01Z</DateUtc></StartTime><FrequencyChanges><FrequencyChange><Frequency dt:dt="r8">10000000</Frequency><Timestamp dt:dt="r8">10252445721230</Timestamp><Current dt:…	좌우반구com(CVF, UVF, BVF)_2-006-1	60	1.0.0.171	1	360772707	Professional	2.0.10.356	2.0.10.356	09-06-2023	2023-09-06 오전 5:25:01	14:25:01	2.0.10.252	248		1	z	관계	NULL	NULL	NULL	60	1	116	NULL	NULL	NULL	KSY4	List2	NULL	NULL	NULL	NULL	NULL	NULL	NULL	NULL	NULL	1	z	2	4	706923	0	z	488	707411
좌우반구com(CVF, UVF, BVF)_2	6	1	<?xml version="1.0"?>\n<Clock xmlns:dt="urn:schemas-microsoft-com:datatypes"><Description dt:dt="string">E-Prime Primary Realtime Clock</Description><StartTime><Timestamp dt:dt="int">0</Timestamp><DateUtc dt:dt="string">2023-09-06T05:25:01Z</DateUtc></StartTime><FrequencyChanges><FrequencyChange><Frequency dt:dt="r8">10000000</Frequency><Timestamp dt:dt="r8">10252445721230</Timestamp><Current dt:…	좌우반구com(CVF, UVF, BVF)_2-006-1	60	1.0.0.171	1	360772707	Professional	2.0.10.356	2.0.10.356	09-06-2023	2023-09-06 오전 5:25:01	14:25:01	2.0.10.252	190		1	z	관측	NULL	NULL	NULL	109	1	58	NULL	NULL	NULL	KSY4	List2	NULL	NULL	NULL	NULL	NULL	NULL	NULL	NULL	NULL	0	z	2	3	554139	0	{/}	504	554643
좌우반구com(CVF, UVF, BVF)_2	6	1	<?xml version="1.0"?>\n<Clock xmlns:dt="urn:schemas-microsoft-com:datatypes"><Description dt:dt="string">E-Prime Primary Realtime Clock</Description><StartTime><Timestamp dt:dt="int">0</Timestamp><DateUtc dt:dt="string">2023-09-06T05:25:01Z</DateUtc></StartTime><FrequencyChanges><FrequencyChange><Frequency dt:dt="r8">10000000</Frequency><Timestamp dt:dt="r8">10252445721230</Timestamp><Current dt:…	좌우반구com(CVF, UVF, BVF)_2-006-1	60	1.0.0.171	1	360772707	Professional	2.0.10.356	2.0.10.356	09-06-2023	2023-09-06 오전 5:25:01	14:25:01	2.0.10.252	146		1	z	광장	NULL	NULL	NULL	19	1	14	NULL	NULL	NULL	KSY4	List2	NULL	NULL	NULL	NULL	NULL	NULL	NULL	NULL	NULL	0	z	3	3	438389	0	{/}	446	438835
좌우반구com(CVF, UVF, BVF)_2	6	1	<?xml version="1.0"?>\n<Clock xmlns:dt="urn:schemas-microsoft-com:datatypes"><Description dt:dt="string">E-Prime Primary Realtime Clock</Description><StartTime><Timestamp dt:dt="int">0</Timestamp><DateUtc dt:dt="string">2023-09-06T05:25:01Z</DateUtc></StartTime><FrequencyChanges><FrequencyChange><Frequency dt:dt="r8">10000000</Frequency><Timestamp dt:dt="r8">10252445721230</Timestamp><Current dt:…	좌우반구com(CVF, UVF, BVF)_2-006-1	60	1.0.0.171	1	360772707	Professional	2.0.10.356	2.0.10.356	09-06-2023	2023-09-06 오전 5:25:01	14:25:01	2.0.10.252	32		2	{/}	교느	21	1	32	NULL	NULL	NULL	NULL	NULL	NULL	KSY3	List1	NULL	NULL	NULL	NULL	NULL	NULL	NULL	NULL	NULL	0	{/}	3	4	108523	0		0	0
좌우반구com(CVF, UVF, BVF)_2	6	1	<?xml version="1.0"?>\n<Clock xmlns:dt="urn:schemas-microsoft-com:datatypes"><Description dt:dt="string">E-Prime Primary Realtime Clock</Description><StartTime><Timestamp dt:dt="int">0</Timestamp><DateUtc dt:dt="string">2023-09-06T05:25:01Z</DateUtc></StartTime><FrequencyChanges><FrequencyChange><Frequency dt:dt="r8">10000000</Frequency><Timestamp dt:dt="r8">10252445721230</Timestamp><Current dt:…	좌우반구com(CVF, UVF, BVF)_2-006-1	60	1.0.0.171	1	360772707	Professional	2.0.10.356	2.0.10.356	09-06-2023	2023-09-06 오전 5:25:01	14:25:01	2.0.10.252	57		1	z	교훈	11	1	57	NULL	NULL	NULL	NULL	NULL	NULL	KSY3	List1	NULL	NULL	NULL	NULL	NULL	NULL	NULL	NULL	NULL	1	z	2	4	176173	0	z	407	176580
좌우반구com(CVF, UVF, BVF)_2	6	1	<?xml version="1.0"?>\n<Clock xmlns:dt="urn:schemas-microsoft-com:datatypes"><Description dt:dt="string">E-Prime Primary Realtime Clock</Description><StartTime><Timestamp dt:dt="int">0</Timestamp><DateUtc dt:dt="string">2023-09-06T05:25:01Z</DateUtc></StartTime><FrequencyChanges><FrequencyChange><Frequency dt:dt="r8">10000000</Frequency><Timestamp dt:dt="r8">10252445721230</Timestamp><Current dt:…	좌우반구com(CVF, UVF, BVF)_2-006-1	60	1.0.0.171	1	360772707	Professional	2.0.10.356	2.0.10.356	09-06-2023	2023-09-06 오전 5:25:01	14:25:01	2.0.10.252	139		2	{/}	교휘	NULL	NULL	NULL	98	1	7	NULL	NULL	NULL	KSY4	List2	NULL	NULL	NULL	NULL	NULL	NULL	NULL	NULL	NULL	1	{/}	2	3	420689	0	{/}	283	420972
좌우반구com(CVF, UVF, BVF)_2	6	1	<?xml version="1.0"?>\n<Clock xmlns:dt="urn:schemas-microsoft-com:datatypes"><Description dt:dt="string">E-Prime Primary Realtime Clock</Description><StartTime><Timestamp dt:dt="int">0</Timestamp><DateUtc dt:dt="string">2023-09-06T05:25:01Z</DateUtc></StartTime><FrequencyChanges><FrequencyChange><Frequency dt:dt="r8">10000000</Frequency><Timestamp dt:dt="r8">10252445721230</Timestamp><Current dt:…	좌우반구com(CVF, UVF, BVF)_2-006-1	60	1.0.0.171	1	360772707	Professional	2.0.10.356	2.0.10.356	09-06-2023	2023-09-06 오전 5:25:01	14:25:01	2.0.10.252	286		1	z	구조	NULL	NULL	NULL	NULL	NULL	NULL	14	1	22	KSY4	List3	NULL	NULL	NULL	NULL	NULL	NULL	NULL	NULL	NULL	1	z	3	3	838955	0	z	816	839771
좌우반구com(CVF, UVF, BVF)_2	6	1	<?xml version="1.0"?>\n<Clock xmlns:dt="urn:schemas-microsoft-com:datatypes"><Description dt:dt="string">E-Prime Primary Realtime Clock</Description><StartTime><Timestamp dt:dt="int">0</Timestamp><DateUtc dt:dt="string">2023-09-06T05:25:01Z</DateUtc></StartTime><FrequencyChanges><FrequencyChange><Frequency dt:dt="r8">10000000</Frequency><Timestamp dt:dt="r8">10252445721230</Timestamp><Current dt:…	좌우반구com(CVF, UVF, BVF)_2-006-1	60	1.0.0.171	1	360772707	Professional	2.0.10.356	2.0.10.356	09-06-2023	2023-09-06 오전 5:25:01	14:25:01	2.0.10.252	21		2	{/}	국득	107	1	21	NULL	NULL	NULL	NULL	NULL	NULL	KSY2	List1	NULL	NULL	NULL	NULL	NULL	NULL	NULL	NULL	NULL	1	{/}	2	4	79990	0	{/}	470	80460
좌우반구com(CVF, UVF, BVF)_2	6	1	<?xml version="1.0"?>\n<Clock xmlns:dt="urn:schemas-microsoft-com:datatypes"><Description dt:dt="string">E-Prime Primary Realtime Clock</Description><StartTime><Timestamp dt:dt="int">0</Timestamp><DateUtc dt:dt="string">2023-09-06T05:25:01Z</DateUtc></StartTime><FrequencyChanges><FrequencyChange><Frequency dt:dt="r8">10000000</Frequency><Timestamp dt:dt="r8">10252445721230</Timestamp><Current dt:…	좌우반구com(CVF, UVF, BVF)_2-006-1	60	1.0.0.171	1	360772707	Professional	2.0.10.356	2.0.10.356	09-06-2023	2023-09-06 오전 5:25:01	14:25:01	2.0.10.252	68		2	{/}	국반	2	1	68	NULL	NULL	NULL	NULL	NULL	NULL	KSY4	List1	NULL	NULL	NULL	NULL	NULL	NULL	NULL	NULL	NULL	1	{/}	3	3	205439	0	{/}	493	205932
좌우반구com(CVF, UVF, BVF)_2	6	1	<?xml version="1.0"?>\n<Clock xmlns:dt="urn:schemas-microsoft-com:datatypes"><Description dt:dt="string">E-Prime Primary Realtime Clock</Description><StartTime><Timestamp dt:dt="int">0</Timestamp><DateUtc dt:dt="string">2023-09-06T05:25:01Z</DateUtc></StartTime><FrequencyChanges><FrequencyChange><Frequency dt:dt="r8">10000000</Frequency><Timestamp dt:dt="r8">10252445721230</Timestamp><Current dt:…	좌우반구com(CVF, UVF, BVF)_2-006-1	60	1.0.0.171	1	360772707	Professional	2.0.10.356	2.0.10.356	09-06-2023	2023-09-06 오전 5:25:01	14:25:01	2.0.10.252	213		1	z	군청	NULL	NULL	NULL	84	1	81	NULL	NULL	NULL	KSY4	List2	NULL	NULL	NULL	NULL	NULL	NULL	NULL	NULL	NULL	1	z	2	3	614406	0	z	677	615083
좌우반구com(CVF, UVF, BVF)_2	6	1	<?xml version="1.0"?>\n<Clock xmlns:dt="urn:schemas-microsoft-com:datatypes"><Description dt:dt="string">E-Prime Primary Realtime Clock</Description><StartTime><Timestamp dt:dt="int">0</Timestamp><DateUtc dt:dt="string">2023-09-06T05:25:01Z</DateUtc></StartTime><FrequencyChanges><FrequencyChange><Frequency dt:dt="r8">10000000</Frequency><Timestamp dt:dt="r8">10252445721230</Timestamp><Current dt:…	좌우반구com(CVF, UVF, BVF)_2-006-1	60	1.0.0.171	1	360772707	Professional	2.0.10.356	2.0.10.356	09-06-2023	2023-09-06 오전 5:25:01	14:25:01	2.0.10.252	26		1	z	궤도	23	1	26	NULL	NULL	NULL	NULL	NULL	NULL	KSY4	List1	NULL	NULL	NULL	NULL	NULL	NULL	NULL	NULL	NULL	1	z	2	4	93040	0	z	396	93436
좌우반구com(CVF, UVF, BVF)_2	6	1	<?xml version="1.0"?>\n<Clock xmlns:dt="urn:schemas-microsoft-com:datatypes"><Description dt:dt="string">E-Prime Primary Realtime Clock</Description><StartTime><Timestamp dt:dt="int">0</Timestamp><DateUtc dt:dt="string">2023-09-06T05:25:01Z</DateUtc></StartTime><FrequencyChanges><FrequencyChange><Frequency dt:dt="r8">10000000</Frequency><Timestamp dt:dt="r8">10252445721230</Timestamp><Current dt:…	좌우반구com(CVF, UVF, BVF)_2-006-1	60	1.0.0.171	1	360772707	Professional	2.0.10.356	2.0.10.356	09-06-2023	2023-09-06 오전 5:25:01	14:25:01	2.0.10.252	15		2	{/}	궤희	52	1	15	NULL	NULL	NULL	NULL	NULL	NULL	KSY2	List1	NULL	NULL	NULL	NULL	NULL	NULL	NULL	NULL	NULL	1	{/}	2	3	64306	0	{/}	394	64700
좌우반구com(CVF, UVF, BVF)_2	6	1	<?xml version="1.0"?>\n<Clock xmlns:dt="urn:schemas-microsoft-com:datatypes"><Description dt:dt="string">E-Prime Primary Realtime Clock</Description><StartTime><Timestamp dt:dt="int">0</Timestamp><DateUtc dt:dt="string">2023-09-06T05:25:01Z</DateUtc></StartTime><FrequencyChanges><FrequencyChange><Frequency dt:dt="r8">10000000</Frequency><Timestamp dt:dt="r8">10252445721230</Timestamp><Current dt:…	좌우반구com(CVF, UVF, BVF)_2-006-1	60	1.0.0.171	1	360772707	Professional	2.0.10.356	2.0.10.356	09-06-2023	2023-09-06 오전 5:25:01	14:25:01	2.0.10.252	60		1	z	그림	118	1	60	NULL	NULL	NULL	NULL	NULL	NULL	KSY4	List1	NULL	NULL	NULL	NULL	NULL	NULL	NULL	NULL	NULL	1	z	2	3	183923	0	z	497	184420
좌우반구com(CVF, UVF, BVF)_2	6	1	<?xml version="1.0"?>\n<Clock xmlns:dt="urn:schemas-microsoft-com:datatypes"><Description dt:dt="string">E-Prime Primary Realtime Clock</Description><StartTime><Timestamp dt:dt="int">0</Timestamp><DateUtc dt:dt="string">2023-09-06T05:25:01Z</DateUtc></StartTime><FrequencyChanges><FrequencyChange><Frequency dt:dt="r8">10000000</Frequency><Timestamp dt:dt="r8">10252445721230</Timestamp><Current dt:…	좌우반구com(CVF, UVF, BVF)_2-006-1	60	1.0.0.171	1	360772707	Professional	2.0.10.356	2.0.10.356	09-06-2023	2023-09-06 오전 5:25:01	14:25:01	2.0.10.252	182		2	{/}	그법	NULL	NULL	NULL	40	1	50	NULL	NULL	NULL	KSY	List2	0		2	0	533239	184		0	0	1	{/}	2	4	533423	0	{/}	220	533643
좌우반구com(CVF, UVF, BVF)_2	6	1	<?xml version="1.0"?>\n<Clock xmlns:dt="urn:schemas-microsoft-com:datatypes"><Description dt:dt="string">E-Prime Primary Realtime Clock</Description><StartTime><Timestamp dt:dt="int">0</Timestamp><DateUtc dt:dt="string">2023-09-06T05:25:01Z</DateUtc></StartTime><FrequencyChanges><FrequencyChange><Frequency dt:dt="r8">10000000</Frequency><Timestamp dt:dt="r8">10252445721230</Timestamp><Current dt:…	좌우반구com(CVF, UVF, BVF)_2-006-1	60	1.0.0.171	1	360772707	Professional	2.0.10.356	2.0.10.356	09-06-2023	2023-09-06 오전 5:25:01	14:25:01	2.0.10.252	369		2	{/}	그소	NULL	NULL	NULL	NULL	NULL	NULL	81	1	105	KSY2	List3	NULL	NULL	NULL	NULL	NULL	NULL	NULL	NULL	NULL	1	{/}	2	3	1061522	0	{/}	353	1061875
좌우반구com(CVF, UVF, BVF)_2	6	1	<?xml version="1.0"?>\n<Clock xmlns:dt="urn:schemas-microsoft-com:datatypes"><Description dt:dt="string">E-Prime Primary Realtime Clock</Description><StartTime><Timestamp dt:dt="int">0</Timestamp><DateUtc dt:dt="string">2023-09-06T05:25:01Z</DateUtc></StartTime><FrequencyChanges><FrequencyChange><Frequency dt:dt="r8">10000000</Frequency><Timestamp dt:dt="r8">10252445721230</Timestamp><Current dt:…	좌우반구com(CVF, UVF, BVF)_2-006-1	60	1.0.0.171	1	360772707	Professional	2.0.10.356	2.0.10.356	09-06-2023	2023-09-06 오전 5:25:01	14:25:01	2.0.10.252	234		2	{/}	그종	NULL	NULL	NULL	68	1	102	NULL	NULL	NULL	KSY	List2	0		2	0	670039	184		0	0	1	{/}	2	4	670223	0	{/}	356	670579
좌우반구com(CVF, UVF, BVF)_2	6	1	<?xml version="1.0"?>\n<Clock xmlns:dt="urn:schemas-microsoft-com:datatypes"><Description dt:dt="string">E-Prime Primary Realtime Clock</Description><StartTime><Timestamp dt:dt="int">0</Timestamp><DateUtc dt:dt="string">2023-09-06T05:25:01Z</DateUtc></StartTime><FrequencyChanges><FrequencyChange><Frequency dt:dt="r8">10000000</Frequency><Timestamp dt:dt="r8">10252445721230</Timestamp><Current dt:…	좌우반구com(CVF, UVF, BVF)_2-006-1	60	1.0.0.171	1	360772707	Professional	2.0.10.356	2.0.10.356	09-06-2023	2023-09-06 오전 5:25:01	14:25:01	2.0.10.252	170		1	z	급여	NULL	NULL	NULL	50	1	38	NULL	NULL	NULL	KSY4	List2	NULL	NULL	NULL	NULL	NULL	NULL	NULL	NULL	NULL	0	z	2	3	501889	0	{/}	442	502331
좌우반구com(CVF, UVF, BVF)_2	6	1	<?xml version="1.0"?>\n<Clock xmlns:dt="urn:schemas-microsoft-com:datatypes"><Description dt:dt="string">E-Prime Primary Realtime Clock</Description><StartTime><Timestamp dt:dt="int">0</Timestamp><DateUtc dt:dt="string">2023-09-06T05:25:01Z</DateUtc></StartTime><FrequencyChanges><FrequencyChange><Frequency dt:dt="r8">10000000</Frequency><Timestamp dt:dt="r8">10252445721230</Timestamp><Current dt:…	좌우반구com(CVF, UVF, BVF)_2-006-1	60	1.0.0.171	1	360772707	Professional	2.0.10.356	2.0.10.356	09-06-2023	2023-09-06 오전 5:25:01	14:25:01	2.0.10.252	226		1	z	기록	NULL	NULL	NULL	27	1	94	NULL	NULL	NULL	KSY4	List2	NULL	NULL	NULL	NULL	NULL	NULL	NULL	NULL	NULL	1	z	2	3	649139	0	z	440	649579
좌우반구com(CVF, UVF, BVF)_2	6	1	<?xml version="1.0"?>\n<Clock xmlns:dt="urn:schemas-microsoft-com:datatypes"><Description dt:dt="string">E-Prime Primary Realtime Clock</Description><StartTime><Timestamp dt:dt="int">0</Timestamp><DateUtc dt:dt="string">2023-09-06T05:25:01Z</DateUtc></StartTime><FrequencyChanges><FrequencyChange><Frequency dt:dt="r8">10000000</Frequency><Timestamp dt:dt="r8">10252445721230</Timestamp><Current dt:…	좌우반구com(CVF, UVF, BVF)_2-006-1	60	1.0.0.171	1	360772707	Professional	2.0.10.356	2.0.10.356	09-06-2023	2023-09-06 오전 5:25:01	14:25:01	2.0.10.252	332		1	z	기름	NULL	NULL	NULL	NULL	NULL	NULL	49	1	68	KSY4	List3	NULL	NULL	NULL	NULL	NULL	NULL	NULL	NULL	NULL	0	z	2	3	962155	0	{/}	536	962691
좌우반구com(CVF, UVF, BVF)_2	6	1	<?xml version="1.0"?>\n<Clock xmlns:dt="urn:schemas-microsoft-com:datatypes"><Description dt:dt="string">E-Prime Primary Realtime Clock</Description><StartTime><Timestamp dt:dt="int">0</Timestamp><DateUtc dt:dt="string">2023-09-06T05:25:01Z</DateUtc></StartTime><FrequencyChanges><FrequencyChange><Frequency dt:dt="r8">10000000</Frequency><Timestamp dt:dt="r8">10252445721230</Timestamp><Current dt:…	좌우반구com(CVF, UVF, BVF)_2-006-1	60	1.0.0.171	1	360772707	Professional	2.0.10.356	2.0.10.356	09-06-2023	2023-09-06 오전 5:25:01	14:25:01	2.0.10.252	193		1	z	기술	NULL	NULL	NULL	76	1	61	NULL	NULL	NULL	KSY4	List2	NULL	NULL	NULL	NULL	NULL	NULL	NULL	NULL	NULL	1	z	2	3	561856	0	z	323	562179
좌우반구com(CVF, UVF, BVF)_2	6	1	<?xml version="1.0"?>\n<Clock xmlns:dt="urn:schemas-microsoft-com:datatypes"><Description dt:dt="string">E-Prime Primary Realtime Clock</Description><StartTime><Timestamp dt:dt="int">0</Timestamp><DateUtc dt:dt="string">2023-09-06T05:25:01Z</DateUtc></StartTime><FrequencyChanges><FrequencyChange><Frequency dt:dt="r8">10000000</Frequency><Timestamp dt:dt="r8">10252445721230</Timestamp><Current dt:…	좌우반구com(CVF, UVF, BVF)_2-006-1	60	1.0.0.171	1	360772707	Professional	2.0.10.356	2.0.10.356	09-06-2023	2023-09-06 오전 5:25:01	14:25:01	2.0.10.252	347		1	z	기운	NULL	NULL	NULL	NULL	NULL	NULL	58	1	83	KSY4	List3	NULL	NULL	NULL	NULL	NULL	NULL	NULL	NULL	NULL	0	z	2	4	1002989	0	{/}	486	1003475
좌우반구com(CVF, UVF, BVF)_2	6	1	<?xml version="1.0"?>\n<Clock xmlns:dt="urn:schemas-microsoft-com:datatypes"><Description dt:dt="string">E-Prime Primary Realtime Clock</Description><StartTime><Timestamp dt:dt="int">0</Timestamp><DateUtc dt:dt="string">2023-09-06T05:25:01Z</DateUtc></StartTime><FrequencyChanges><FrequencyChange><Frequency dt:dt="r8">10000000</Frequency><Timestamp dt:dt="r8">10252445721230</Timestamp><Current dt:…	좌우반구com(CVF, UVF, BVF)_2-006-1	60	1.0.0.171	1	360772707	Professional	2.0.10.356	2.0.10.356	09-06-2023	2023-09-06 오전 5:25:01	14:25:01	2.0.10.252	315		1	z	기준	NULL	NULL	NULL	NULL	NULL	NULL	123	1	51	KSY4	List3	NULL	NULL	NULL	NULL	NULL	NULL	NULL	NULL	NULL	1	z	2	3	916922	0	z	393	917315
좌우반구com(CVF, UVF, BVF)_2	6	1	<?xml version="1.0"?>\n<Clock xmlns:dt="urn:schemas-microsoft-com:datatypes"><Description dt:dt="string">E-Prime Primary Realtime Clock</Description><StartTime><Timestamp dt:dt="int">0</Timestamp><DateUtc dt:dt="string">2023-09-06T05:25:01Z</DateUtc></StartTime><FrequencyChanges><FrequencyChange><Frequency dt:dt="r8">10000000</Frequency><Timestamp dt:dt="r8">10252445721230</Timestamp><Current dt:…	좌우반구com(CVF, UVF, BVF)_2-006-1	60	1.0.0.171	1	360772707	Professional	2.0.10.356	2.0.10.356	09-06-2023	2023-09-06 오전 5:25:01	14:25:01	2.0.10.252	56		1	z	기차	110	1	56	NULL	NULL	NULL	NULL	NULL	NULL	KSY4	List1	NULL	NULL	NULL	NULL	NULL	NULL	NULL	NULL	NULL	1	z	2	4	173590	0	z	390	173980
좌우반구com(CVF, UVF, BVF)_2	6	1	<?xml version="1.0"?>\n<Clock xmlns:dt="urn:schemas-microsoft-com:datatypes"><Description dt:dt="string">E-Prime Primary Realtime Clock</Description><StartTime><Timestamp dt:dt="int">0</Timestamp><DateUtc dt:dt="string">2023-09-06T05:25:01Z</DateUtc></StartTime><FrequencyChanges><FrequencyChange><Frequency dt:dt="r8">10000000</Frequency><Timestamp dt:dt="r8">10252445721230</Timestamp><Current dt:…	좌우반구com(CVF, UVF, BVF)_2-006-1	60	1.0.0.171	1	360772707	Professional	2.0.10.356	2.0.10.356	09-06-2023	2023-09-06 오전 5:25:01	14:25:01	2.0.10.252	216		1	z	기회	NULL	NULL	NULL	66	1	84	NULL	NULL	NULL	KSY4	List2	NULL	NULL	NULL	NULL	NULL	NULL	NULL	NULL	NULL	0	z	2	4	622973	0	{/}	574	623547
좌우반구com(CVF, UVF, BVF)_2	6	1	<?xml version="1.0"?>\n<Clock xmlns:dt="urn:schemas-microsoft-com:datatypes"><Description dt:dt="string">E-Prime Primary Realtime Clock</Description><StartTime><Timestamp dt:dt="int">0</Timestamp><DateUtc dt:dt="string">2023-09-06T05:25:01Z</DateUtc></StartTime><FrequencyChanges><FrequencyChange><Frequency dt:dt="r8">10000000</Frequency><Timestamp dt:dt="r8">10252445721230</Timestamp><Current dt:…	좌우반구com(CVF, UVF, BVF)_2-006-1	60	1.0.0.171	1	360772707	Professional	2.0.10.356	2.0.10.356	09-06-2023	2023-09-06 오전 5:25:01	14:25:01	2.0.10.252	317		2	{/}	껍목	NULL	NULL	NULL	NULL	NULL	NULL	10	1	53	KSY	List3	0		2	0	921889	183		0	0	1	{/}	2	3	922072	0	{/}	347	922419
좌우반구com(CVF, UVF, BVF)_2	6	1	<?xml version="1.0"?>\n<Clock xmlns:dt="urn:schemas-microsoft-com:datatypes"><Description dt:dt="string">E-Prime Primary Realtime Clock</Description><StartTime><Timestamp dt:dt="int">0</Timestamp><DateUtc dt:dt="string">2023-09-06T05:25:01Z</DateUtc></StartTime><FrequencyChanges><FrequencyChange><Frequency dt:dt="r8">10000000</Frequency><Timestamp dt:dt="r8">10252445721230</Timestamp><Current dt:…	좌우반구com(CVF, UVF, BVF)_2-006-1	60	1.0.0.171	1	360772707	Professional	2.0.10.356	2.0.10.356	09-06-2023	2023-09-06 오전 5:25:01	14:25:01	2.0.10.252	305		2	{/}	껍밀	NULL	NULL	NULL	NULL	NULL	NULL	109	1	41	KSY	List3	0		2	0	890589	183		0	0	1	{/}	2	3	890772	0	{/}	319	891091
좌우반구com(CVF, UVF, BVF)_2	6	1	<?xml version="1.0"?>\n<Clock xmlns:dt="urn:schemas-microsoft-com:datatypes"><Description dt:dt="string">E-Prime Primary Realtime Clock</Description><StartTime><Timestamp dt:dt="int">0</Timestamp><DateUtc dt:dt="string">2023-09-06T05:25:01Z</DateUtc></StartTime><FrequencyChanges><FrequencyChange><Frequency dt:dt="r8">10000000</Frequency><Timestamp dt:dt="r8">10252445721230</Timestamp><Current dt:…	좌우반구com(CVF, UVF, BVF)_2-006-1	60	1.0.0.171	1	360772707	Professional	2.0.10.356	2.0.10.356	09-06-2023	2023-09-06 오전 5:25:01	14:25:01	2.0.10.252	112		1	z	껍질	33	1	112	NULL	NULL	NULL	NULL	NULL	NULL	KSY4	List1	NULL	NULL	NULL	NULL	NULL	NULL	NULL	NULL	NULL	1	z	2	4	322973	0	z	623	323596
좌우반구com(CVF, UVF, BVF)_2	6	1	<?xml version="1.0"?>\n<Clock xmlns:dt="urn:schemas-microsoft-com:datatypes"><Description dt:dt="string">E-Prime Primary Realtime Clock</Description><StartTime><Timestamp dt:dt="int">0</Timestamp><DateUtc dt:dt="string">2023-09-06T05:25:01Z</DateUtc></StartTime><FrequencyChanges><FrequencyChange><Frequency dt:dt="r8">10000000</Frequency><Timestamp dt:dt="r8">10252445721230</Timestamp><Current dt:…	좌우반구com(CVF, UVF, BVF)_2-006-1	60	1.0.0.171	1	360772707	Professional	2.0.10.356	2.0.10.356	09-06-2023	2023-09-06 오전 5:25:01	14:25:01	2.0.10.252	28		2	{/}	껍퇴	47	1	28	NULL	NULL	NULL	NULL	NULL	NULL	KSY4	List1	NULL	NULL	NULL	NULL	NULL	NULL	NULL	NULL	NULL	1	{/}	2	4	98240	0	{/}	356	98596
좌우반구com(CVF, UVF, BVF)_2	6	1	<?xml version="1.0"?>\n<Clock xmlns:dt="urn:schemas-microsoft-com:datatypes"><Description dt:dt="string">E-Prime Primary Realtime Clock</Description><StartTime><Timestamp dt:dt="int">0</Timestamp><DateUtc dt:dt="string">2023-09-06T05:25:01Z</DateUtc></StartTime><FrequencyChanges><FrequencyChange><Frequency dt:dt="r8">10000000</Frequency><Timestamp dt:dt="r8">10252445721230</Timestamp><Current dt:…	좌우반구com(CVF, UVF, BVF)_2-006-1	60	1.0.0.171	1	360772707	Professional	2.0.10.356	2.0.10.356	09-06-2023	2023-09-06 오전 5:25:01	14:25:01	2.0.10.252	118		2	{/}	나개	112	1	118	NULL	NULL	NULL	NULL	NULL	NULL	KSY3	List1	NULL	NULL	NULL	NULL	NULL	NULL	NULL	NULL	NULL	1	{/}	2	3	338806	0	{/}	358	339164
좌우반구com(CVF, UVF, BVF)_2	6	1	<?xml version="1.0"?>\n<Clock xmlns:dt="urn:schemas-microsoft-com:datatypes"><Description dt:dt="string">E-Prime Primary Realtime Clock</Description><StartTime><Timestamp dt:dt="int">0</Timestamp><DateUtc dt:dt="string">2023-09-06T05:25:01Z</DateUtc></StartTime><FrequencyChanges><FrequencyChange><Frequency dt:dt="r8">10000000</Frequency><Timestamp dt:dt="r8">10252445721230</Timestamp><Current dt:…	좌우반구com(CVF, UVF, BVF)_2-006-1	60	1.0.0.171	1	360772707	Professional	2.0.10.356	2.0.10.356	09-06-2023	2023-09-06 오전 5:25:01	14:25:01	2.0.10.252	54		1	z	내일	18	1	54	NULL	NULL	NULL	NULL	NULL	NULL	KSY4	List1	NULL	NULL	NULL	NULL	NULL	NULL	NULL	NULL	NULL	1	z	2	4	167990	0	z	558	168548
좌우반구com(CVF, UVF, BVF)_2	6	1	<?xml version="1.0"?>\n<Clock xmlns:dt="urn:schemas-microsoft-com:datatypes"><Description dt:dt="string">E-Prime Primary Realtime Clock</Description><StartTime><Timestamp dt:dt="int">0</Timestamp><DateUtc dt:dt="string">2023-09-06T05:25:01Z</DateUtc></StartTime><FrequencyChanges><FrequencyChange><Frequency dt:dt="r8">10000000</Frequency><Timestamp dt:dt="r8">10252445721230</Timestamp><Current dt:…	좌우반구com(CVF, UVF, BVF)_2-006-1	60	1.0.0.171	1	360772707	Professional	2.0.10.356	2.0.10.356	09-06-2023	2023-09-06 오전 5:25:01	14:25:01	2.0.10.252	273		2	{/}	내죽	NULL	NULL	NULL	NULL	NULL	NULL	129	1	9	KSY	List3	0		3	-1	804305	184		0	0	1	{/}	2	4	804489	0	{/}	466	804955
좌우반구com(CVF, UVF, BVF)_2	6	1	<?xml version="1.0"?>\n<Clock xmlns:dt="urn:schemas-microsoft-com:datatypes"><Description dt:dt="string">E-Prime Primary Realtime Clock</Description><StartTime><Timestamp dt:dt="int">0</Timestamp><DateUtc dt:dt="string">2023-09-06T05:25:01Z</DateUtc></StartTime><FrequencyChanges><FrequencyChange><Frequency dt:dt="r8">10000000</Frequency><Timestamp dt:dt="r8">10252445721230</Timestamp><Current dt:…	좌우반구com(CVF, UVF, BVF)_2-006-1	60	1.0.0.171	1	360772707	Professional	2.0.10.356	2.0.10.356	09-06-2023	2023-09-06 오전 5:25:01	14:25:01	2.0.10.252	240		2	{/}	내표	NULL	NULL	NULL	51	1	108	NULL	NULL	NULL	KSY4	List2	NULL	NULL	NULL	NULL	NULL	NULL	NULL	NULL	NULL	1	{/}	3	3	685872	0	{/}	555	686427
좌우반구com(CVF, UVF, BVF)_2	6	1	<?xml version="1.0"?>\n<Clock xmlns:dt="urn:schemas-microsoft-com:datatypes"><Description dt:dt="string">E-Prime Primary Realtime Clock</Description><StartTime><Timestamp dt:dt="int">0</Timestamp><DateUtc dt:dt="string">2023-09-06T05:25:01Z</DateUtc></StartTime><FrequencyChanges><FrequencyChange><Frequency dt:dt="r8">10000000</Frequency><Timestamp dt:dt="r8">10252445721230</Timestamp><Current dt:…	좌우반구com(CVF, UVF, BVF)_2-006-1	60	1.0.0.171	1	360772707	Professional	2.0.10.356	2.0.10.356	09-06-2023	2023-09-06 오전 5:25:01	14:25:01	2.0.10.252	263		2	{/}	념속	NULL	NULL	NULL	121	1	131	NULL	NULL	NULL	KSY3	List2	NULL	NULL	NULL	NULL	NULL	NULL	NULL	NULL	NULL	1	{/}	2	3	749922	0	{/}	425	750347
좌우반구com(CVF, UVF, BVF)_2	6	1	<?xml version="1.0"?>\n<Clock xmlns:dt="urn:schemas-microsoft-com:datatypes"><Description dt:dt="string">E-Prime Primary Realtime Clock</Description><StartTime><Timestamp dt:dt="int">0</Timestamp><DateUtc dt:dt="string">2023-09-06T05:25:01Z</DateUtc></StartTime><FrequencyChanges><FrequencyChange><Frequency dt:dt="r8">10000000</Frequency><Timestamp dt:dt="r8">10252445721230</Timestamp><Current dt:…	좌우반구com(CVF, UVF, BVF)_2-006-1	60	1.0.0.171	1	360772707	Professional	2.0.10.356	2.0.10.356	09-06-2023	2023-09-06 오전 5:25:01	14:25:01	2.0.10.252	158		2	{/}	념실	NULL	NULL	NULL	88	1	26	NULL	NULL	NULL	KSY3	List2	NULL	NULL	NULL	NULL	NULL	NULL	NULL	NULL	NULL	1	{/}	2	4	470406	0	{/}	366	470772
좌우반구com(CVF, UVF, BVF)_2	6	1	<?xml version="1.0"?>\n<Clock xmlns:dt="urn:schemas-microsoft-com:datatypes"><Description dt:dt="string">E-Prime Primary Realtime Clock</Description><StartTime><Timestamp dt:dt="int">0</Timestamp><DateUtc dt:dt="string">2023-09-06T05:25:01Z</DateUtc></StartTime><FrequencyChanges><FrequencyChange><Frequency dt:dt="r8">10000000</Frequency><Timestamp dt:dt="r8">10252445721230</Timestamp><Current dt:…	좌우반구com(CVF, UVF, BVF)_2-006-1	60	1.0.0.171	1	360772707	Professional	2.0.10.356	2.0.10.356	09-06-2023	2023-09-06 오전 5:25:01	14:25:01	2.0.10.252	241		2	{/}	념효	NULL	NULL	NULL	10	1	109	NULL	NULL	NULL	KSY2	List2	NULL	NULL	NULL	NULL	NULL	NULL	NULL	NULL	NULL	1	{/}	2	3	688622	0	{/}	421	689043
좌우반구com(CVF, UVF, BVF)_2	6	1	<?xml version="1.0"?>\n<Clock xmlns:dt="urn:schemas-microsoft-com:datatypes"><Description dt:dt="string">E-Prime Primary Realtime Clock</Description><StartTime><Timestamp dt:dt="int">0</Timestamp><DateUtc dt:dt="string">2023-09-06T05:25:01Z</DateUtc></StartTime><FrequencyChanges><FrequencyChange><Frequency dt:dt="r8">10000000</Frequency><Timestamp dt:dt="r8">10252445721230</Timestamp><Current dt:…	좌우반구com(CVF, UVF, BVF)_2-006-1	60	1.0.0.171	1	360772707	Professional	2.0.10.356	2.0.10.356	09-06-2023	2023-09-06 오전 5:25:01	14:25:01	2.0.10.252	188		1	z	노조	NULL	NULL	NULL	94	1	56	NULL	NULL	NULL	KSY4	List2	NULL	NULL	NULL	NULL	NULL	NULL	NULL	NULL	NULL	1	z	2	4	549006	0	z	413	549419
좌우반구com(CVF, UVF, BVF)_2	6	1	<?xml version="1.0"?>\n<Clock xmlns:dt="urn:schemas-microsoft-com:datatypes"><Description dt:dt="string">E-Prime Primary Realtime Clock</Description><StartTime><Timestamp dt:dt="int">0</Timestamp><DateUtc dt:dt="string">2023-09-06T05:25:01Z</DateUtc></StartTime><FrequencyChanges><FrequencyChange><Frequency dt:dt="r8">10000000</Frequency><Timestamp dt:dt="r8">10252445721230</Timestamp><Current dt:…	좌우반구com(CVF, UVF, BVF)_2-006-1	60	1.0.0.171	1	360772707	Professional	2.0.10.356	2.0.10.356	09-06-2023	2023-09-06 오전 5:25:01	14:25:01	2.0.10.252	191		1	z	논란	NULL	NULL	NULL	119	1	59	NULL	NULL	NULL	KSY4	List2	NULL	NULL	NULL	NULL	NULL	NULL	NULL	NULL	NULL	1	z	3	3	556839	0	z	348	557187
좌우반구com(CVF, UVF, BVF)_2	6	1	<?xml version="1.0"?>\n<Clock xmlns:dt="urn:schemas-microsoft-com:datatypes"><Description dt:dt="string">E-Prime Primary Realtime Clock</Description><StartTime><Timestamp dt:dt="int">0</Timestamp><DateUtc dt:dt="string">2023-09-06T05:25:01Z</DateUtc></StartTime><FrequencyChanges><FrequencyChange><Frequency dt:dt="r8">10000000</Frequency><Timestamp dt:dt="r8">10252445721230</Timestamp><Current dt:…	좌우반구com(CVF, UVF, BVF)_2-006-1	60	1.0.0.171	1	360772707	Professional	2.0.10.356	2.0.10.356	09-06-2023	2023-09-06 오전 5:25:01	14:25:01	2.0.10.252	198		2	{/}	논무	NULL	NULL	NULL	120	1	66	NULL	NULL	NULL	KSY2	List2	NULL	NULL	NULL	NULL	NULL	NULL	NULL	NULL	NULL	1	{/}	2	3	575106	0	{/}	426	575532
좌우반구com(CVF, UVF, BVF)_2	6	1	<?xml version="1.0"?>\n<Clock xmlns:dt="urn:schemas-microsoft-com:datatypes"><Description dt:dt="string">E-Prime Primary Realtime Clock</Description><StartTime><Timestamp dt:dt="int">0</Timestamp><DateUtc dt:dt="string">2023-09-06T05:25:01Z</DateUtc></StartTime><FrequencyChanges><FrequencyChange><Frequency dt:dt="r8">10000000</Frequency><Timestamp dt:dt="r8">10252445721230</Timestamp><Current dt:…	좌우반구com(CVF, UVF, BVF)_2-006-1	60	1.0.0.171	1	360772707	Professional	2.0.10.356	2.0.10.356	09-06-2023	2023-09-06 오전 5:25:01	14:25:01	2.0.10.252	306		1	z	느낌	NULL	NULL	NULL	NULL	NULL	NULL	54	1	42	KSY4	List3	NULL	NULL	NULL	NULL	NULL	NULL	NULL	NULL	NULL	1	z	2	4	893289	0	z	394	893683
좌우반구com(CVF, UVF, BVF)_2	6	1	<?xml version="1.0"?>\n<Clock xmlns:dt="urn:schemas-microsoft-com:datatypes"><Description dt:dt="string">E-Prime Primary Realtime Clock</Description><StartTime><Timestamp dt:dt="int">0</Timestamp><DateUtc dt:dt="string">2023-09-06T05:25:01Z</DateUtc></StartTime><FrequencyChanges><FrequencyChange><Frequency dt:dt="r8">10000000</Frequency><Timestamp dt:dt="r8">10252445721230</Timestamp><Current dt:…	좌우반구com(CVF, UVF, BVF)_2-006-1	60	1.0.0.171	1	360772707	Professional	2.0.10.356	2.0.10.356	09-06-2023	2023-09-06 오전 5:25:01	14:25:01	2.0.10.252	117		2	{/}	느속	117	1	117	NULL	NULL	NULL	NULL	NULL	NULL	KSY3	List1	NULL	NULL	NULL	NULL	NULL	NULL	NULL	NULL	NULL	1	{/}	3	3	336239	0	{/}	365	336604
좌우반구com(CVF, UVF, BVF)_2	6	1	<?xml version="1.0"?>\n<Clock xmlns:dt="urn:schemas-microsoft-com:datatypes"><Description dt:dt="string">E-Prime Primary Realtime Clock</Description><StartTime><Timestamp dt:dt="int">0</Timestamp><DateUtc dt:dt="string">2023-09-06T05:25:01Z</DateUtc></StartTime><FrequencyChanges><FrequencyChange><Frequency dt:dt="r8">10000000</Frequency><Timestamp dt:dt="r8">10252445721230</Timestamp><Current dt:…	좌우반구com(CVF, UVF, BVF)_2-006-1	60	1.0.0.171	1	360772707	Professional	2.0.10.356	2.0.10.356	09-06-2023	2023-09-06 오전 5:25:01	14:25:01	2.0.10.252	233		2	{/}	느스	NULL	NULL	NULL	72	1	101	NULL	NULL	NULL	KSY	List2	0		2	0	667456	183		0	0	1	{/}	2	3	667639	0	{/}	380	668019
좌우반구com(CVF, UVF, BVF)_2	6	1	<?xml version="1.0"?>\n<Clock xmlns:dt="urn:schemas-microsoft-com:datatypes"><Description dt:dt="string">E-Prime Primary Realtime Clock</Description><StartTime><Timestamp dt:dt="int">0</Timestamp><DateUtc dt:dt="string">2023-09-06T05:25:01Z</DateUtc></StartTime><FrequencyChanges><FrequencyChange><Frequency dt:dt="r8">10000000</Frequency><Timestamp dt:dt="r8">10252445721230</Timestamp><Current dt:…	좌우반구com(CVF, UVF, BVF)_2-006-1	60	1.0.0.171	1	360772707	Professional	2.0.10.356	2.0.10.356	09-06-2023	2023-09-06 오전 5:25:01	14:25:01	2.0.10.252	377		2	{/}	느체	NULL	NULL	NULL	NULL	NULL	NULL	45	1	113	KSY4	List3	NULL	NULL	NULL	NULL	NULL	NULL	NULL	NULL	NULL	1	{/}	2	4	1082022	0	{/}	365	1082387
좌우반구com(CVF, UVF, BVF)_2	6	1	<?xml version="1.0"?>\n<Clock xmlns:dt="urn:schemas-microsoft-com:datatypes"><Description dt:dt="string">E-Prime Primary Realtime Clock</Description><StartTime><Timestamp dt:dt="int">0</Timestamp><DateUtc dt:dt="string">2023-09-06T05:25:01Z</DateUtc></StartTime><FrequencyChanges><FrequencyChange><Frequency dt:dt="r8">10000000</Frequency><Timestamp dt:dt="r8">10252445721230</Timestamp><Current dt:…	좌우반구com(CVF, UVF, BVF)_2-006-1	60	1.0.0.171	1	360772707	Professional	2.0.10.356	2.0.10.356	09-06-2023	2023-09-06 오전 5:25:01	14:25:01	2.0.10.252	51		2	{/}	님우	26	1	51	NULL	NULL	NULL	NULL	NULL	NULL	KSY4	List1	NULL	NULL	NULL	NULL	NULL	NULL	NULL	NULL	NULL	1	{/}	3	3	160389	0	{/}	287	160676
좌우반구com(CVF, UVF, BVF)_2	6	1	<?xml version="1.0"?>\n<Clock xmlns:dt="urn:schemas-microsoft-com:datatypes"><Description dt:dt="string">E-Prime Primary Realtime Clock</Description><StartTime><Timestamp dt:dt="int">0</Timestamp><DateUtc dt:dt="string">2023-09-06T05:25:01Z</DateUtc></StartTime><FrequencyChanges><FrequencyChange><Frequency dt:dt="r8">10000000</Frequency><Timestamp dt:dt="r8">10252445721230</Timestamp><Current dt:…	좌우반구com(CVF, UVF, BVF)_2-006-1	60	1.0.0.171	1	360772707	Professional	2.0.10.356	2.0.10.356	09-06-2023	2023-09-06 오전 5:25:01	14:25:01	2.0.10.252	134		2	{/}	단률	NULL	NULL	NULL	91	1	2	NULL	NULL	NULL	KSY2	List2	NULL	NULL	NULL	NULL	NULL	NULL	NULL	NULL	NULL	1	{/}	2	3	407739	0	{/}	457	408196
좌우반구com(CVF, UVF, BVF)_2	6	1	<?xml version="1.0"?>\n<Clock xmlns:dt="urn:schemas-microsoft-com:datatypes"><Description dt:dt="string">E-Prime Primary Realtime Clock</Description><StartTime><Timestamp dt:dt="int">0</Timestamp><DateUtc dt:dt="string">2023-09-06T05:25:01Z</DateUtc></StartTime><FrequencyChanges><FrequencyChange><Frequency dt:dt="r8">10000000</Frequency><Timestamp dt:dt="r8">10252445721230</Timestamp><Current dt:…	좌우반구com(CVF, UVF, BVF)_2-006-1	60	1.0.0.171	1	360772707	Professional	2.0.10.356	2.0.10.356	09-06-2023	2023-09-06 오전 5:25:01	14:25:01	2.0.10.252	333		1	z	단어	NULL	NULL	NULL	NULL	NULL	NULL	32	1	69	KSY4	List3	NULL	NULL	NULL	NULL	NULL	NULL	NULL	NULL	NULL	1	z	2	4	964889	0	z	354	965243
좌우반구com(CVF, UVF, BVF)_2	6	1	<?xml version="1.0"?>\n<Clock xmlns:dt="urn:schemas-microsoft-com:datatypes"><Description dt:dt="string">E-Prime Primary Realtime Clock</Description><StartTime><Timestamp dt:dt="int">0</Timestamp><DateUtc dt:dt="string">2023-09-06T05:25:01Z</DateUtc></StartTime><FrequencyChanges><FrequencyChange><Frequency dt:dt="r8">10000000</Frequency><Timestamp dt:dt="r8">10252445721230</Timestamp><Current dt:…	좌우반구com(CVF, UVF, BVF)_2-006-1	60	1.0.0.171	1	360772707	Professional	2.0.10.356	2.0.10.356	09-06-2023	2023-09-06 오전 5:25:01	14:25:01	2.0.10.252	236		1	z	단위	NULL	NULL	NULL	75	1	104	NULL	NULL	NULL	KSY4	List2	NULL	NULL	NULL	NULL	NULL	NULL	NULL	NULL	NULL	1	z	3	4	675356	0	z	455	675811
좌우반구com(CVF, UVF, BVF)_2	6	1	<?xml version="1.0"?>\n<Clock xmlns:dt="urn:schemas-microsoft-com:datatypes"><Description dt:dt="string">E-Prime Primary Realtime Clock</Description><StartTime><Timestamp dt:dt="int">0</Timestamp><DateUtc dt:dt="string">2023-09-06T05:25:01Z</DateUtc></StartTime><FrequencyChanges><FrequencyChange><Frequency dt:dt="r8">10000000</Frequency><Timestamp dt:dt="r8">10252445721230</Timestamp><Current dt:…	좌우반구com(CVF, UVF, BVF)_2-006-1	60	1.0.0.171	1	360772707	Professional	2.0.10.356	2.0.10.356	09-06-2023	2023-09-06 오전 5:25:01	14:25:01	2.0.10.252	20		1	z	담화	124	1	20	NULL	NULL	NULL	NULL	NULL	NULL	KSY4	List1	NULL	NULL	NULL	NULL	NULL	NULL	NULL	NULL	NULL	1	z	2	4	77340	0	z	456	77796
좌우반구com(CVF, UVF, BVF)_2	6	1	<?xml version="1.0"?>\n<Clock xmlns:dt="urn:schemas-microsoft-com:datatypes"><Description dt:dt="string">E-Prime Primary Realtime Clock</Description><StartTime><Timestamp dt:dt="int">0</Timestamp><DateUtc dt:dt="string">2023-09-06T05:25:01Z</DateUtc></StartTime><FrequencyChanges><FrequencyChange><Frequency dt:dt="r8">10000000</Frequency><Timestamp dt:dt="r8">10252445721230</Timestamp><Current dt:…	좌우반구com(CVF, UVF, BVF)_2-006-1	60	1.0.0.171	1	360772707	Professional	2.0.10.356	2.0.10.356	09-06-2023	2023-09-06 오전 5:25:01	14:25:01	2.0.10.252	107		1	z	대문	82	1	107	NULL	NULL	NULL	NULL	NULL	NULL	KSY4	List1	NULL	NULL	NULL	NULL	NULL	NULL	NULL	NULL	NULL	1	z	2	4	309073	0	z	571	309644
좌우반구com(CVF, UVF, BVF)_2	6	1	<?xml version="1.0"?>\n<Clock xmlns:dt="urn:schemas-microsoft-com:datatypes"><Description dt:dt="string">E-Prime Primary Realtime Clock</Description><StartTime><Timestamp dt:dt="int">0</Timestamp><DateUtc dt:dt="string">2023-09-06T05:25:01Z</DateUtc></StartTime><FrequencyChanges><FrequencyChange><Frequency dt:dt="r8">10000000</Frequency><Timestamp dt:dt="r8">10252445721230</Timestamp><Current dt:…	좌우반구com(CVF, UVF, BVF)_2-006-1	60	1.0.0.171	1	360772707	Professional	2.0.10.356	2.0.10.356	09-06-2023	2023-09-06 오전 5:25:01	14:25:01	2.0.10.252	140		1	z	대중	NULL	NULL	NULL	125	1	8	NULL	NULL	NULL	KSY4	List2	NULL	NULL	NULL	NULL	NULL	NULL	NULL	NULL	NULL	0	z	2	4	423173	0	{/}	198	423371
좌우반구com(CVF, UVF, BVF)_2	6	1	<?xml version="1.0"?>\n<Clock xmlns:dt="urn:schemas-microsoft-com:datatypes"><Description dt:dt="string">E-Prime Primary Realtime Clock</Description><StartTime><Timestamp dt:dt="int">0</Timestamp><DateUtc dt:dt="string">2023-09-06T05:25:01Z</DateUtc></StartTime><FrequencyChanges><FrequencyChange><Frequency dt:dt="r8">10000000</Frequency><Timestamp dt:dt="r8">10252445721230</Timestamp><Current dt:…	좌우반구com(CVF, UVF, BVF)_2-006-1	60	1.0.0.171	1	360772707	Professional	2.0.10.356	2.0.10.356	09-06-2023	2023-09-06 오전 5:25:01	14:25:01	2.0.10.252	23		1	z	도박	91	1	23	NULL	NULL	NULL	NULL	NULL	NULL	KSY4	List1	NULL	NULL	NULL	NULL	NULL	NULL	NULL	NULL	NULL	1	z	2	4	85140	0	z	528	85668
좌우반구com(CVF, UVF, BVF)_2	6	1	<?xml version="1.0"?>\n<Clock xmlns:dt="urn:schemas-microsoft-com:datatypes"><Description dt:dt="string">E-Prime Primary Realtime Clock</Description><StartTime><Timestamp dt:dt="int">0</Timestamp><DateUtc dt:dt="string">2023-09-06T05:25:01Z</DateUtc></StartTime><FrequencyChanges><FrequencyChange><Frequency dt:dt="r8">10000000</Frequency><Timestamp dt:dt="r8">10252445721230</Timestamp><Current dt:…	좌우반구com(CVF, UVF, BVF)_2-006-1	60	1.0.0.171	1	360772707	Professional	2.0.10.356	2.0.10.356	09-06-2023	2023-09-06 오전 5:25:01	14:25:01	2.0.10.252	272		2	{/}	도휘	NULL	NULL	NULL	NULL	NULL	NULL	24	1	8	KSY3	List3	NULL	NULL	NULL	NULL	NULL	NULL	NULL	NULL	NULL	1	{/}	2	4	801939	0	{/}	352	802291
좌우반구com(CVF, UVF, BVF)_2	6	1	<?xml version="1.0"?>\n<Clock xmlns:dt="urn:schemas-microsoft-com:datatypes"><Description dt:dt="string">E-Prime Primary Realtime Clock</Description><StartTime><Timestamp dt:dt="int">0</Timestamp><DateUtc dt:dt="string">2023-09-06T05:25:01Z</DateUtc></StartTime><FrequencyChanges><FrequencyChange><Frequency dt:dt="r8">10000000</Frequency><Timestamp dt:dt="r8">10252445721230</Timestamp><Current dt:…	좌우반구com(CVF, UVF, BVF)_2-006-1	60	1.0.0.171	1	360772707	Professional	2.0.10.356	2.0.10.356	09-06-2023	2023-09-06 오전 5:25:01	14:25:01	2.0.10.252	73		1	z	동의	76	1	73	NULL	NULL	NULL	NULL	NULL	NULL	KSY4	List1	NULL	NULL	NULL	NULL	NULL	NULL	NULL	NULL	NULL	1	z	2	4	218373	0	z	383	218756
좌우반구com(CVF, UVF, BVF)_2	6	1	<?xml version="1.0"?>\n<Clock xmlns:dt="urn:schemas-microsoft-com:datatypes"><Description dt:dt="string">E-Prime Primary Realtime Clock</Description><StartTime><Timestamp dt:dt="int">0</Timestamp><DateUtc dt:dt="string">2023-09-06T05:25:01Z</DateUtc></StartTime><FrequencyChanges><FrequencyChange><Frequency dt:dt="r8">10000000</Frequency><Timestamp dt:dt="r8">10252445721230</Timestamp><Current dt:…	좌우반구com(CVF, UVF, BVF)_2-006-1	60	1.0.0.171	1	360772707	Professional	2.0.10.356	2.0.10.356	09-06-2023	2023-09-06 오전 5:25:01	14:25:01	2.0.10.252	88		2	{/}	득관	41	1	88	NULL	NULL	NULL	NULL	NULL	NULL	KSY	List1	0		2	0	258573	183		0	0	1	{/}	2	3	258756	0	{/}	568	259324
좌우반구com(CVF, UVF, BVF)_2	6	1	<?xml version="1.0"?>\n<Clock xmlns:dt="urn:schemas-microsoft-com:datatypes"><Description dt:dt="string">E-Prime Primary Realtime Clock</Description><StartTime><Timestamp dt:dt="int">0</Timestamp><DateUtc dt:dt="string">2023-09-06T05:25:01Z</DateUtc></StartTime><FrequencyChanges><FrequencyChange><Frequency dt:dt="r8">10000000</Frequency><Timestamp dt:dt="r8">10252445721230</Timestamp><Current dt:…	좌우반구com(CVF, UVF, BVF)_2-006-1	60	1.0.0.171	1	360772707	Professional	2.0.10.356	2.0.10.356	09-06-2023	2023-09-06 오전 5:25:01	14:25:01	2.0.10.252	220		2	{/}	득동	NULL	NULL	NULL	32	1	88	NULL	NULL	NULL	KSY2	List2	NULL	NULL	NULL	NULL	NULL	NULL	NULL	NULL	NULL	1	{/}	3	3	633522	0	{/}	449	633971
좌우반구com(CVF, UVF, BVF)_2	6	1	<?xml version="1.0"?>\n<Clock xmlns:dt="urn:schemas-microsoft-com:datatypes"><Description dt:dt="string">E-Prime Primary Realtime Clock</Description><StartTime><Timestamp dt:dt="int">0</Timestamp><DateUtc dt:dt="string">2023-09-06T05:25:01Z</DateUtc></StartTime><FrequencyChanges><FrequencyChange><Frequency dt:dt="r8">10000000</Frequency><Timestamp dt:dt="r8">10252445721230</Timestamp><Current dt:…	좌우반구com(CVF, UVF, BVF)_2-006-1	60	1.0.0.171	1	360772707	Professional	2.0.10.356	2.0.10.356	09-06-2023	2023-09-06 오전 5:25:01	14:25:01	2.0.10.252	126		2	{/}	득생	28	1	126	NULL	NULL	NULL	NULL	NULL	NULL	KSY2	List1	NULL	NULL	NULL	NULL	NULL	NULL	NULL	NULL	NULL	1	{/}	2	3	359956	0	{/}	512	360468
좌우반구com(CVF, UVF, BVF)_2	6	1	<?xml version="1.0"?>\n<Clock xmlns:dt="urn:schemas-microsoft-com:datatypes"><Description dt:dt="string">E-Prime Primary Realtime Clock</Description><StartTime><Timestamp dt:dt="int">0</Timestamp><DateUtc dt:dt="string">2023-09-06T05:25:01Z</DateUtc></StartTime><FrequencyChanges><FrequencyChange><Frequency dt:dt="r8">10000000</Frequency><Timestamp dt:dt="r8">10252445721230</Timestamp><Current dt:…	좌우반구com(CVF, UVF, BVF)_2-006-1	60	1.0.0.171	1	360772707	Professional	2.0.10.356	2.0.10.356	09-06-2023	2023-09-06 오전 5:25:01	14:25:01	2.0.10.252	127		2	{/}	득외	7	1	127	NULL	NULL	NULL	NULL	NULL	NULL	KSY2	List1	NULL	NULL	NULL	NULL	NULL	NULL	NULL	NULL	NULL	1	{/}	2	4	362673	0	{/}	443	363116
좌우반구com(CVF, UVF, BVF)_2	6	1	<?xml version="1.0"?>\n<Clock xmlns:dt="urn:schemas-microsoft-com:datatypes"><Description dt:dt="string">E-Prime Primary Realtime Clock</Description><StartTime><Timestamp dt:dt="int">0</Timestamp><DateUtc dt:dt="string">2023-09-06T05:25:01Z</DateUtc></StartTime><FrequencyChanges><FrequencyChange><Frequency dt:dt="r8">10000000</Frequency><Timestamp dt:dt="r8">10252445721230</Timestamp><Current dt:…	좌우반구com(CVF, UVF, BVF)_2-006-1	60	1.0.0.171	1	360772707	Professional	2.0.10.356	2.0.10.356	09-06-2023	2023-09-06 오전 5:25:01	14:25:01	2.0.10.252	7		2	{/}	란공	106	1	7	NULL	NULL	NULL	NULL	NULL	NULL	KSY	List1	0		2	0	43206	184		0	0	1	{/}	2	4	43390	0	{/}	390	43780
좌우반구com(CVF, UVF, BVF)_2	6	1	<?xml version="1.0"?>\n<Clock xmlns:dt="urn:schemas-microsoft-com:datatypes"><Description dt:dt="string">E-Prime Primary Realtime Clock</Description><StartTime><Timestamp dt:dt="int">0</Timestamp><DateUtc dt:dt="string">2023-09-06T05:25:01Z</DateUtc></StartTime><FrequencyChanges><FrequencyChange><Frequency dt:dt="r8">10000000</Frequency><Timestamp dt:dt="r8">10252445721230</Timestamp><Current dt:…	좌우반구com(CVF, UVF, BVF)_2-006-1	60	1.0.0.171	1	360772707	Professional	2.0.10.356	2.0.10.356	09-06-2023	2023-09-06 오전 5:25:01	14:25:01	2.0.10.252	264		2	{/}	량필	NULL	NULL	NULL	79	1	132	NULL	NULL	NULL	KSY3	List2	NULL	NULL	NULL	NULL	NULL	NULL	NULL	NULL	NULL	1	{/}	3	3	752555	0	{/}	488	753043
좌우반구com(CVF, UVF, BVF)_2	6	1	<?xml version="1.0"?>\n<Clock xmlns:dt="urn:schemas-microsoft-com:datatypes"><Description dt:dt="string">E-Prime Primary Realtime Clock</Description><StartTime><Timestamp dt:dt="int">0</Timestamp><DateUtc dt:dt="string">2023-09-06T05:25:01Z</DateUtc></StartTime><FrequencyChanges><FrequencyChange><Frequency dt:dt="r8">10000000</Frequency><Timestamp dt:dt="r8">10252445721230</Timestamp><Current dt:…	좌우반구com(CVF, UVF, BVF)_2-006-1	60	1.0.0.171	1	360772707	Professional	2.0.10.356	2.0.10.356	09-06-2023	2023-09-06 오전 5:25:01	14:25:01	2.0.10.252	289		2	{/}	려제	NULL	NULL	NULL	NULL	NULL	NULL	88	1	25	KSY2	List3	NULL	NULL	NULL	NULL	NULL	NULL	NULL	NULL	NULL	1	{/}	2	4	847139	0	{/}	296	847435
좌우반구com(CVF, UVF, BVF)_2	6	1	<?xml version="1.0"?>\n<Clock xmlns:dt="urn:schemas-microsoft-com:datatypes"><Description dt:dt="string">E-Prime Primary Realtime Clock</Description><StartTime><Timestamp dt:dt="int">0</Timestamp><DateUtc dt:dt="string">2023-09-06T05:25:01Z</DateUtc></StartTime><FrequencyChanges><FrequencyChange><Frequency dt:dt="r8">10000000</Frequency><Timestamp dt:dt="r8">10252445721230</Timestamp><Current dt:…	좌우반구com(CVF, UVF, BVF)_2-006-1	60	1.0.0.171	1	360772707	Professional	2.0.10.356	2.0.10.356	09-06-2023	2023-09-06 오전 5:25:01	14:25:01	2.0.10.252	77		2	{/}	려최	32	1	77	NULL	NULL	NULL	NULL	NULL	NULL	KSY4	List1	NULL	NULL	NULL	NULL	NULL	NULL	NULL	NULL	NULL	1	{/}	2	3	230356	0	{/}	288	230644
좌우반구com(CVF, UVF, BVF)_2	6	1	<?xml version="1.0"?>\n<Clock xmlns:dt="urn:schemas-microsoft-com:datatypes"><Description dt:dt="string">E-Prime Primary Realtime Clock</Description><StartTime><Timestamp dt:dt="int">0</Timestamp><DateUtc dt:dt="string">2023-09-06T05:25:01Z</DateUtc></StartTime><FrequencyChanges><FrequencyChange><Frequency dt:dt="r8">10000000</Frequency><Timestamp dt:dt="r8">10252445721230</Timestamp><Current dt:…	좌우반구com(CVF, UVF, BVF)_2-006-1	60	1.0.0.171	1	360772707	Professional	2.0.10.356	2.0.10.356	09-06-2023	2023-09-06 오전 5:25:01	14:25:01	2.0.10.252	395		2	{/}	려희	NULL	NULL	NULL	NULL	NULL	NULL	63	1	131	KSY4	List3	NULL	NULL	NULL	NULL	NULL	NULL	NULL	NULL	NULL	1	{/}	2	4	1129122	0	{/}	465	1129587
좌우반구com(CVF, UVF, BVF)_2	6	1	<?xml version="1.0"?>\n<Clock xmlns:dt="urn:schemas-microsoft-com:datatypes"><Description dt:dt="string">E-Prime Primary Realtime Clock</Description><StartTime><Timestamp dt:dt="int">0</Timestamp><DateUtc dt:dt="string">2023-09-06T05:25:01Z</DateUtc></StartTime><FrequencyChanges><FrequencyChange><Frequency dt:dt="r8">10000000</Frequency><Timestamp dt:dt="r8">10252445721230</Timestamp><Current dt:…	좌우반구com(CVF, UVF, BVF)_2-006-1	60	1.0.0.171	1	360772707	Professional	2.0.10.356	2.0.10.356	09-06-2023	2023-09-06 오전 5:25:01	14:25:01	2.0.10.252	128		2	{/}	력름	14	1	128	NULL	NULL	NULL	NULL	NULL	NULL	KSY3	List1	NULL	NULL	NULL	NULL	NULL	NULL	NULL	NULL	NULL	1	{/}	2	3	365323	0	{/}	345	365668
좌우반구com(CVF, UVF, BVF)_2	6	1	<?xml version="1.0"?>\n<Clock xmlns:dt="urn:schemas-microsoft-com:datatypes"><Description dt:dt="string">E-Prime Primary Realtime Clock</Description><StartTime><Timestamp dt:dt="int">0</Timestamp><DateUtc dt:dt="string">2023-09-06T05:25:01Z</DateUtc></StartTime><FrequencyChanges><FrequencyChange><Frequency dt:dt="r8">10000000</Frequency><Timestamp dt:dt="r8">10252445721230</Timestamp><Current dt:…	좌우반구com(CVF, UVF, BVF)_2-006-1	60	1.0.0.171	1	360772707	Professional	2.0.10.356	2.0.10.356	09-06-2023	2023-09-06 오전 5:25:01	14:25:01	2.0.10.252	2		2	{/}	례부	98	1	2	NULL	NULL	NULL	NULL	NULL	NULL	KSY4	List1	NULL	NULL	NULL	NULL	NULL	NULL	NULL	NULL	NULL	1	{/}	2	4	29757	0	{/}	407	30164
좌우반구com(CVF, UVF, BVF)_2	6	1	<?xml version="1.0"?>\n<Clock xmlns:dt="urn:schemas-microsoft-com:datatypes"><Description dt:dt="string">E-Prime Primary Realtime Clock</Description><StartTime><Timestamp dt:dt="int">0</Timestamp><DateUtc dt:dt="string">2023-09-06T05:25:01Z</DateUtc></StartTime><FrequencyChanges><FrequencyChange><Frequency dt:dt="r8">10000000</Frequency><Timestamp dt:dt="r8">10252445721230</Timestamp><Current dt:…	좌우반구com(CVF, UVF, BVF)_2-006-1	60	1.0.0.171	1	360772707	Professional	2.0.10.356	2.0.10.356	09-06-2023	2023-09-06 오전 5:25:01	14:25:01	2.0.10.252	303		2	{/}	록어	NULL	NULL	NULL	NULL	NULL	NULL	59	1	39	KSY	List3	0		2	0	885272	183		0	0	1	{/}	2	3	885455	0	{/}	356	885811
좌우반구com(CVF, UVF, BVF)_2	6	1	<?xml version="1.0"?>\n<Clock xmlns:dt="urn:schemas-microsoft-com:datatypes"><Description dt:dt="string">E-Prime Primary Realtime Clock</Description><StartTime><Timestamp dt:dt="int">0</Timestamp><DateUtc dt:dt="string">2023-09-06T05:25:01Z</DateUtc></StartTime><FrequencyChanges><FrequencyChange><Frequency dt:dt="r8">10000000</Frequency><Timestamp dt:dt="r8">10252445721230</Timestamp><Current dt:…	좌우반구com(CVF, UVF, BVF)_2-006-1	60	1.0.0.171	1	360772707	Professional	2.0.10.356	2.0.10.356	09-06-2023	2023-09-06 오전 5:25:01	14:25:01	2.0.10.252	389		2	{/}	류궤	NULL	NULL	NULL	NULL	NULL	NULL	5	1	125	KSY	List3	0		3	0	1113088	184		0	0	1	{/}	2	4	1113272	0	{/}	755	1114027
좌우반구com(CVF, UVF, BVF)_2	6	1	<?xml version="1.0"?>\n<Clock xmlns:dt="urn:schemas-microsoft-com:datatypes"><Description dt:dt="string">E-Prime Primary Realtime Clock</Description><StartTime><Timestamp dt:dt="int">0</Timestamp><DateUtc dt:dt="string">2023-09-06T05:25:01Z</DateUtc></StartTime><FrequencyChanges><FrequencyChange><Frequency dt:dt="r8">10000000</Frequency><Timestamp dt:dt="r8">10252445721230</Timestamp><Current dt:…	좌우반구com(CVF, UVF, BVF)_2-006-1	60	1.0.0.171	1	360772707	Professional	2.0.10.356	2.0.10.356	09-06-2023	2023-09-06 오전 5:25:01	14:25:01	2.0.10.252	145		2	{/}	류란	NULL	NULL	NULL	1	1	13	NULL	NULL	NULL	KSY3	List2	NULL	NULL	NULL	NULL	NULL	NULL	NULL	NULL	NULL	1	{/}	3	3	435822	0	{/}	373	436195
좌우반구com(CVF, UVF, BVF)_2	6	1	<?xml version="1.0"?>\n<Clock xmlns:dt="urn:schemas-microsoft-com:datatypes"><Description dt:dt="string">E-Prime Primary Realtime Clock</Description><StartTime><Timestamp dt:dt="int">0</Timestamp><DateUtc dt:dt="string">2023-09-06T05:25:01Z</DateUtc></StartTime><FrequencyChanges><FrequencyChange><Frequency dt:dt="r8">10000000</Frequency><Timestamp dt:dt="r8">10252445721230</Timestamp><Current dt:…	좌우반구com(CVF, UVF, BVF)_2-006-1	60	1.0.0.171	1	360772707	Professional	2.0.10.356	2.0.10.356	09-06-2023	2023-09-06 오전 5:25:01	14:25:01	2.0.10.252	75		2	{/}	류포	62	1	75	NULL	NULL	NULL	NULL	NULL	NULL	KSY4	List1	NULL	NULL	NULL	NULL	NULL	NULL	NULL	NULL	NULL	1	{/}	2	3	225156	0	{/}	392	225548
좌우반구com(CVF, UVF, BVF)_2	6	1	<?xml version="1.0"?>\n<Clock xmlns:dt="urn:schemas-microsoft-com:datatypes"><Description dt:dt="string">E-Prime Primary Realtime Clock</Description><StartTime><Timestamp dt:dt="int">0</Timestamp><DateUtc dt:dt="string">2023-09-06T05:25:01Z</DateUtc></StartTime><FrequencyChanges><FrequencyChange><Frequency dt:dt="r8">10000000</Frequency><Timestamp dt:dt="r8">10252445721230</Timestamp><Current dt:…	좌우반구com(CVF, UVF, BVF)_2-006-1	60	1.0.0.171	1	360772707	Professional	2.0.10.356	2.0.10.356	09-06-2023	2023-09-06 오전 5:25:01	14:25:01	2.0.10.252	38		2	{/}	률법	78	1	38	NULL	NULL	NULL	NULL	NULL	NULL	KSY3	List1	NULL	NULL	NULL	NULL	NULL	NULL	NULL	NULL	NULL	1	{/}	2	4	125790	0	{/}	342	126132
좌우반구com(CVF, UVF, BVF)_2	6	1	<?xml version="1.0"?>\n<Clock xmlns:dt="urn:schemas-microsoft-com:datatypes"><Description dt:dt="string">E-Prime Primary Realtime Clock</Description><StartTime><Timestamp dt:dt="int">0</Timestamp><DateUtc dt:dt="string">2023-09-06T05:25:01Z</DateUtc></StartTime><FrequencyChanges><FrequencyChange><Frequency dt:dt="r8">10000000</Frequency><Timestamp dt:dt="r8">10252445721230</Timestamp><Current dt:…	좌우반구com(CVF, UVF, BVF)_2-006-1	60	1.0.0.171	1	360772707	Professional	2.0.10.356	2.0.10.356	09-06-2023	2023-09-06 오전 5:25:01	14:25:01	2.0.10.252	181		2	{/}	률법	NULL	NULL	NULL	54	1	49	NULL	NULL	NULL	KSY4	List2	NULL	NULL	NULL	NULL	NULL	NULL	NULL	NULL	NULL	0	{/}	2	4	530740	0	z	488	531228
좌우반구com(CVF, UVF, BVF)_2	6	1	<?xml version="1.0"?>\n<Clock xmlns:dt="urn:schemas-microsoft-com:datatypes"><Description dt:dt="string">E-Prime Primary Realtime Clock</Description><StartTime><Timestamp dt:dt="int">0</Timestamp><DateUtc dt:dt="string">2023-09-06T05:25:01Z</DateUtc></StartTime><FrequencyChanges><FrequencyChange><Frequency dt:dt="r8">10000000</Frequency><Timestamp dt:dt="r8">10252445721230</Timestamp><Current dt:…	좌우반구com(CVF, UVF, BVF)_2-006-1	60	1.0.0.171	1	360772707	Professional	2.0.10.356	2.0.10.356	09-06-2023	2023-09-06 오전 5:25:01	14:25:01	2.0.10.252	194		2	{/}	률시	NULL	NULL	NULL	67	1	62	NULL	NULL	NULL	KSY4	List2	NULL	NULL	NULL	NULL	NULL	NULL	NULL	NULL	NULL	1	{/}	2	4	564373	0	{/}	454	564827
좌우반구com(CVF, UVF, BVF)_2	6	1	<?xml version="1.0"?>\n<Clock xmlns:dt="urn:schemas-microsoft-com:datatypes"><Description dt:dt="string">E-Prime Primary Realtime Clock</Description><StartTime><Timestamp dt:dt="int">0</Timestamp><DateUtc dt:dt="string">2023-09-06T05:25:01Z</DateUtc></StartTime><FrequencyChanges><FrequencyChange><Frequency dt:dt="r8">10000000</Frequency><Timestamp dt:dt="r8">10252445721230</Timestamp><Current dt:…	좌우반구com(CVF, UVF, BVF)_2-006-1	60	1.0.0.171	1	360772707	Professional	2.0.10.356	2.0.10.356	09-06-2023	2023-09-06 오전 5:25:01	14:25:01	2.0.10.252	249		2	{/}	률훈	NULL	NULL	NULL	8	1	117	NULL	NULL	NULL	KSY2	List2	NULL	NULL	NULL	NULL	NULL	NULL	NULL	NULL	NULL	1	{/}	2	3	709606	0	{/}	309	709915
좌우반구com(CVF, UVF, BVF)_2	6	1	<?xml version="1.0"?>\n<Clock xmlns:dt="urn:schemas-microsoft-com:datatypes"><Description dt:dt="string">E-Prime Primary Realtime Clock</Description><StartTime><Timestamp dt:dt="int">0</Timestamp><DateUtc dt:dt="string">2023-09-06T05:25:01Z</DateUtc></StartTime><FrequencyChanges><FrequencyChange><Frequency dt:dt="r8">10000000</Frequency><Timestamp dt:dt="r8">10252445721230</Timestamp><Current dt:…	좌우반구com(CVF, UVF, BVF)_2-006-1	60	1.0.0.171	1	360772707	Professional	2.0.10.356	2.0.10.356	09-06-2023	2023-09-06 오전 5:25:01	14:25:01	2.0.10.252	58		2	{/}	름결	8	1	58	NULL	NULL	NULL	NULL	NULL	NULL	KSY	List1	0		2	0	178590	183		0	0	1	{/}	2	3	178773	0	{/}	375	179148
좌우반구com(CVF, UVF, BVF)_2	6	1	<?xml version="1.0"?>\n<Clock xmlns:dt="urn:schemas-microsoft-com:datatypes"><Description dt:dt="string">E-Prime Primary Realtime Clock</Description><StartTime><Timestamp dt:dt="int">0</Timestamp><DateUtc dt:dt="string">2023-09-06T05:25:01Z</DateUtc></StartTime><FrequencyChanges><FrequencyChange><Frequency dt:dt="r8">10000000</Frequency><Timestamp dt:dt="r8">10252445721230</Timestamp><Current dt:…	좌우반구com(CVF, UVF, BVF)_2-006-1	60	1.0.0.171	1	360772707	Professional	2.0.10.356	2.0.10.356	09-06-2023	2023-09-06 오전 5:25:01	14:25:01	2.0.10.252	314		2	{/}	름무	NULL	NULL	NULL	NULL	NULL	NULL	36	1	50	KSY	List3	0		2	0	914206	183		0	0	1	{/}	2	3	914389	0	{/}	326	914715
좌우반구com(CVF, UVF, BVF)_2	6	1	<?xml version="1.0"?>\n<Clock xmlns:dt="urn:schemas-microsoft-com:datatypes"><Description dt:dt="string">E-Prime Primary Realtime Clock</Description><StartTime><Timestamp dt:dt="int">0</Timestamp><DateUtc dt:dt="string">2023-09-06T05:25:01Z</DateUtc></StartTime><FrequencyChanges><FrequencyChange><Frequency dt:dt="r8">10000000</Frequency><Timestamp dt:dt="r8">10252445721230</Timestamp><Current dt:…	좌우반구com(CVF, UVF, BVF)_2-006-1	60	1.0.0.171	1	360772707	Professional	2.0.10.356	2.0.10.356	09-06-2023	2023-09-06 오전 5:25:01	14:25:01	2.0.10.252	250		2	{/}	리열	NULL	NULL	NULL	4	1	118	NULL	NULL	NULL	KSY3	List2	NULL	NULL	NULL	NULL	NULL	NULL	NULL	NULL	NULL	1	{/}	2	4	712123	0	{/}	544	712667
좌우반구com(CVF, UVF, BVF)_2	6	1	<?xml version="1.0"?>\n<Clock xmlns:dt="urn:schemas-microsoft-com:datatypes"><Description dt:dt="string">E-Prime Primary Realtime Clock</Description><StartTime><Timestamp dt:dt="int">0</Timestamp><DateUtc dt:dt="string">2023-09-06T05:25:01Z</DateUtc></StartTime><FrequencyChanges><FrequencyChange><Frequency dt:dt="r8">10000000</Frequency><Timestamp dt:dt="r8">10252445721230</Timestamp><Current dt:…	좌우반구com(CVF, UVF, BVF)_2-006-1	60	1.0.0.171	1	360772707	Professional	2.0.10.356	2.0.10.356	09-06-2023	2023-09-06 오전 5:25:01	14:25:01	2.0.10.252	235		2	{/}	림밀	NULL	NULL	NULL	127	1	103	NULL	NULL	NULL	KSY4	List2	NULL	NULL	NULL	NULL	NULL	NULL	NULL	NULL	NULL	1	{/}	2	4	672773	0	{/}	390	673163
좌우반구com(CVF, UVF, BVF)_2	6	1	<?xml version="1.0"?>\n<Clock xmlns:dt="urn:schemas-microsoft-com:datatypes"><Description dt:dt="string">E-Prime Primary Realtime Clock</Description><StartTime><Timestamp dt:dt="int">0</Timestamp><DateUtc dt:dt="string">2023-09-06T05:25:01Z</DateUtc></StartTime><FrequencyChanges><FrequencyChange><Frequency dt:dt="r8">10000000</Frequency><Timestamp dt:dt="r8">10252445721230</Timestamp><Current dt:…	좌우반구com(CVF, UVF, BVF)_2-006-1	60	1.0.0.171	1	360772707	Professional	2.0.10.356	2.0.10.356	09-06-2023	2023-09-06 오전 5:25:01	14:25:01	2.0.10.252	187		2	{/}	마요	NULL	NULL	NULL	71	1	55	NULL	NULL	NULL	KSY4	List2	NULL	NULL	NULL	NULL	NULL	NULL	NULL	NULL	NULL	0	{/}	2	3	546372	0	z	439	546811
좌우반구com(CVF, UVF, BVF)_2	6	1	<?xml version="1.0"?>\n<Clock xmlns:dt="urn:schemas-microsoft-com:datatypes"><Description dt:dt="string">E-Prime Primary Realtime Clock</Description><StartTime><Timestamp dt:dt="int">0</Timestamp><DateUtc dt:dt="string">2023-09-06T05:25:01Z</DateUtc></StartTime><FrequencyChanges><FrequencyChange><Frequency dt:dt="r8">10000000</Frequency><Timestamp dt:dt="r8">10252445721230</Timestamp><Current dt:…	좌우반구com(CVF, UVF, BVF)_2-006-1	60	1.0.0.171	1	360772707	Professional	2.0.10.356	2.0.10.356	09-06-2023	2023-09-06 오전 5:25:01	14:25:01	2.0.10.252	251		2	{/}	망습	NULL	NULL	NULL	35	1	119	NULL	NULL	NULL	KSY2	List2	NULL	NULL	NULL	NULL	NULL	NULL	NULL	NULL	NULL	1	{/}	2	3	714872	0	{/}	371	715243
좌우반구com(CVF, UVF, BVF)_2	6	1	<?xml version="1.0"?>\n<Clock xmlns:dt="urn:schemas-microsoft-com:datatypes"><Description dt:dt="string">E-Prime Primary Realtime Clock</Description><StartTime><Timestamp dt:dt="int">0</Timestamp><DateUtc dt:dt="string">2023-09-06T05:25:01Z</DateUtc></StartTime><FrequencyChanges><FrequencyChange><Frequency dt:dt="r8">10000000</Frequency><Timestamp dt:dt="r8">10252445721230</Timestamp><Current dt:…	좌우반구com(CVF, UVF, BVF)_2-006-1	60	1.0.0.171	1	360772707	Professional	2.0.10.356	2.0.10.356	09-06-2023	2023-09-06 오전 5:25:01	14:25:01	2.0.10.252	12		1	z	망신	85	1	12	NULL	NULL	NULL	NULL	NULL	NULL	KSY4	List1	NULL	NULL	NULL	NULL	NULL	NULL	NULL	NULL	NULL	1	z	2	3	56440	0	z	436	56876
좌우반구com(CVF, UVF, BVF)_2	6	1	<?xml version="1.0"?>\n<Clock xmlns:dt="urn:schemas-microsoft-com:datatypes"><Description dt:dt="string">E-Prime Primary Realtime Clock</Description><StartTime><Timestamp dt:dt="int">0</Timestamp><DateUtc dt:dt="string">2023-09-06T05:25:01Z</DateUtc></StartTime><FrequencyChanges><FrequencyChange><Frequency dt:dt="r8">10000000</Frequency><Timestamp dt:dt="r8">10252445721230</Timestamp><Current dt:…	좌우반구com(CVF, UVF, BVF)_2-006-1	60	1.0.0.171	1	360772707	Professional	2.0.10.356	2.0.10.356	09-06-2023	2023-09-06 오전 5:25:01	14:25:01	2.0.10.252	238		1	z	매력	NULL	NULL	NULL	7	1	106	NULL	NULL	NULL	KSY4	List2	NULL	NULL	NULL	NULL	NULL	NULL	NULL	NULL	NULL	1	z	2	4	680723	0	z	432	681155
좌우반구com(CVF, UVF, BVF)_2	6	1	<?xml version="1.0"?>\n<Clock xmlns:dt="urn:schemas-microsoft-com:datatypes"><Description dt:dt="string">E-Prime Primary Realtime Clock</Description><StartTime><Timestamp dt:dt="int">0</Timestamp><DateUtc dt:dt="string">2023-09-06T05:25:01Z</DateUtc></StartTime><FrequencyChanges><FrequencyChange><Frequency dt:dt="r8">10000000</Frequency><Timestamp dt:dt="r8">10252445721230</Timestamp><Current dt:…	좌우반구com(CVF, UVF, BVF)_2-006-1	60	1.0.0.171	1	360772707	Professional	2.0.10.356	2.0.10.356	09-06-2023	2023-09-06 오전 5:25:01	14:25:01	2.0.10.252	283		2	{/}	매소	NULL	NULL	NULL	NULL	NULL	NULL	89	1	19	KSY2	List3	NULL	NULL	NULL	NULL	NULL	NULL	NULL	NULL	NULL	1	{/}	2	3	831139	0	{/}	384	831523
좌우반구com(CVF, UVF, BVF)_2	6	1	<?xml version="1.0"?>\n<Clock xmlns:dt="urn:schemas-microsoft-com:datatypes"><Description dt:dt="string">E-Prime Primary Realtime Clock</Description><StartTime><Timestamp dt:dt="int">0</Timestamp><DateUtc dt:dt="string">2023-09-06T05:25:01Z</DateUtc></StartTime><FrequencyChanges><FrequencyChange><Frequency dt:dt="r8">10000000</Frequency><Timestamp dt:dt="r8">10252445721230</Timestamp><Current dt:…	좌우반구com(CVF, UVF, BVF)_2-006-1	60	1.0.0.171	1	360772707	Professional	2.0.10.356	2.0.10.356	09-06-2023	2023-09-06 오전 5:25:01	14:25:01	2.0.10.252	209		1	z	모습	NULL	NULL	NULL	83	1	77	NULL	NULL	NULL	KSY4	List2	NULL	NULL	NULL	NULL	NULL	NULL	NULL	NULL	NULL	1	z	2	4	604056	0	z	355	604411
좌우반구com(CVF, UVF, BVF)_2	6	1	<?xml version="1.0"?>\n<Clock xmlns:dt="urn:schemas-microsoft-com:datatypes"><Description dt:dt="string">E-Prime Primary Realtime Clock</Description><StartTime><Timestamp dt:dt="int">0</Timestamp><DateUtc dt:dt="string">2023-09-06T05:25:01Z</DateUtc></StartTime><FrequencyChanges><FrequencyChange><Frequency dt:dt="r8">10000000</Frequency><Timestamp dt:dt="r8">10252445721230</Timestamp><Current dt:…	좌우반구com(CVF, UVF, BVF)_2-006-1	60	1.0.0.171	1	360772707	Professional	2.0.10.356	2.0.10.356	09-06-2023	2023-09-06 오전 5:25:01	14:25:01	2.0.10.252	55		1	z	모형	35	1	55	NULL	NULL	NULL	NULL	NULL	NULL	KSY	List1	0		2	0	170573	183		0	0	1	z	2	3	170756	0	z	624	171380
좌우반구com(CVF, UVF, BVF)_2	6	1	<?xml version="1.0"?>\n<Clock xmlns:dt="urn:schemas-microsoft-com:datatypes"><Description dt:dt="string">E-Prime Primary Realtime Clock</Description><StartTime><Timestamp dt:dt="int">0</Timestamp><DateUtc dt:dt="string">2023-09-06T05:25:01Z</DateUtc></StartTime><FrequencyChanges><FrequencyChange><Frequency dt:dt="r8">10000000</Frequency><Timestamp dt:dt="r8">10252445721230</Timestamp><Current dt:…	좌우반구com(CVF, UVF, BVF)_2-006-1	60	1.0.0.171	1	360772707	Professional	2.0.10.356	2.0.10.356	09-06-2023	2023-09-06 오전 5:25:01	14:25:01	2.0.10.252	265		2	{/}	목력	NULL	NULL	NULL	NULL	NULL	NULL	38	1	1	KSY	List3	0		2	0	783972	183		0	0	1	{/}	3	3	784155	0	{/}	592	784747
좌우반구com(CVF, UVF, BVF)_2	6	1	<?xml version="1.0"?>\n<Clock xmlns:dt="urn:schemas-microsoft-com:datatypes"><Description dt:dt="string">E-Prime Primary Realtime Clock</Description><StartTime><Timestamp dt:dt="int">0</Timestamp><DateUtc dt:dt="string">2023-09-06T05:25:01Z</DateUtc></StartTime><FrequencyChanges><FrequencyChange><Frequency dt:dt="r8">10000000</Frequency><Timestamp dt:dt="r8">10252445721230</Timestamp><Current dt:…	좌우반구com(CVF, UVF, BVF)_2-006-1	60	1.0.0.171	1	360772707	Professional	2.0.10.356	2.0.10.356	09-06-2023	2023-09-06 오전 5:25:01	14:25:01	2.0.10.252	288		1	z	목록	NULL	NULL	NULL	NULL	NULL	NULL	44	1	24	KSY	List3	0		2	0	844389	183		0	0	1	z	2	3	844572	0	z	359	844931
좌우반구com(CVF, UVF, BVF)_2	6	1	<?xml version="1.0"?>\n<Clock xmlns:dt="urn:schemas-microsoft-com:datatypes"><Description dt:dt="string">E-Prime Primary Realtime Clock</Description><StartTime><Timestamp dt:dt="int">0</Timestamp><DateUtc dt:dt="string">2023-09-06T05:25:01Z</DateUtc></StartTime><FrequencyChanges><FrequencyChange><Frequency dt:dt="r8">10000000</Frequency><Timestamp dt:dt="r8">10252445721230</Timestamp><Current dt:…	좌우반구com(CVF, UVF, BVF)_2-006-1	60	1.0.0.171	1	360772707	Professional	2.0.10.356	2.0.10.356	09-06-2023	2023-09-06 오전 5:25:01	14:25:01	2.0.10.252	67		1	z	목적	1	1	67	NULL	NULL	NULL	NULL	NULL	NULL	KSY	List1	0		2	0	202723	183		0	0	1	z	2	3	202906	0	z	330	203236
좌우반구com(CVF, UVF, BVF)_2	6	1	<?xml version="1.0"?>\n<Clock xmlns:dt="urn:schemas-microsoft-com:datatypes"><Description dt:dt="string">E-Prime Primary Realtime Clock</Description><StartTime><Timestamp dt:dt="int">0</Timestamp><DateUtc dt:dt="string">2023-09-06T05:25:01Z</DateUtc></StartTime><FrequencyChanges><FrequencyChange><Frequency dt:dt="r8">10000000</Frequency><Timestamp dt:dt="r8">10252445721230</Timestamp><Current dt:…	좌우반구com(CVF, UVF, BVF)_2-006-1	60	1.0.0.171	1	360772707	Professional	2.0.10.356	2.0.10.356	09-06-2023	2023-09-06 오전 5:25:01	14:25:01	2.0.10.252	121		2	{/}	목퇴	25	1	121	NULL	NULL	NULL	NULL	NULL	NULL	KSY4	List1	NULL	NULL	NULL	NULL	NULL	NULL	NULL	NULL	NULL	1	{/}	2	3	346689	0	{/}	443	347132
좌우반구com(CVF, UVF, BVF)_2	6	1	<?xml version="1.0"?>\n<Clock xmlns:dt="urn:schemas-microsoft-com:datatypes"><Description dt:dt="string">E-Prime Primary Realtime Clock</Description><StartTime><Timestamp dt:dt="int">0</Timestamp><DateUtc dt:dt="string">2023-09-06T05:25:01Z</DateUtc></StartTime><FrequencyChanges><FrequencyChange><Frequency dt:dt="r8">10000000</Frequency><Timestamp dt:dt="r8">10252445721230</Timestamp><Current dt:…	좌우반구com(CVF, UVF, BVF)_2-006-1	60	1.0.0.171	1	360772707	Professional	2.0.10.356	2.0.10.356	09-06-2023	2023-09-06 오전 5:25:01	14:25:01	2.0.10.252	348		2	{/}	무록	NULL	NULL	NULL	NULL	NULL	NULL	97	1	84	KSY2	List3	NULL	NULL	NULL	NULL	NULL	NULL	NULL	NULL	NULL	1	{/}	2	3	1005672	0	{/}	435	1006107
좌우반구com(CVF, UVF, BVF)_2	6	1	<?xml version="1.0"?>\n<Clock xmlns:dt="urn:schemas-microsoft-com:datatypes"><Description dt:dt="string">E-Prime Primary Realtime Clock</Description><StartTime><Timestamp dt:dt="int">0</Timestamp><DateUtc dt:dt="string">2023-09-06T05:25:01Z</DateUtc></StartTime><FrequencyChanges><FrequencyChange><Frequency dt:dt="r8">10000000</Frequency><Timestamp dt:dt="r8">10252445721230</Timestamp><Current dt:…	좌우반구com(CVF, UVF, BVF)_2-006-1	60	1.0.0.171	1	360772707	Professional	2.0.10.356	2.0.10.356	09-06-2023	2023-09-06 오전 5:25:01	14:25:01	2.0.10.252	297		1	z	무엇	NULL	NULL	NULL	NULL	NULL	NULL	22	1	33	KSY	List3	0		2	0	869339	183		0	0	1	z	2	3	869522	0	z	385	869907
좌우반구com(CVF, UVF, BVF)_2	6	1	<?xml version="1.0"?>\n<Clock xmlns:dt="urn:schemas-microsoft-com:datatypes"><Description dt:dt="string">E-Prime Primary Realtime Clock</Description><StartTime><Timestamp dt:dt="int">0</Timestamp><DateUtc dt:dt="string">2023-09-06T05:25:01Z</DateUtc></StartTime><FrequencyChanges><FrequencyChange><Frequency dt:dt="r8">10000000</Frequency><Timestamp dt:dt="r8">10252445721230</Timestamp><Current dt:…	좌우반구com(CVF, UVF, BVF)_2-006-1	60	1.0.0.171	1	360772707	Professional	2.0.10.356	2.0.10.356	09-06-2023	2023-09-06 오전 5:25:01	14:25:01	2.0.10.252	204		1	z	무형	NULL	NULL	NULL	46	1	72	NULL	NULL	NULL	KSY	List2	0		2	1	590673	183		0	0	1	z	2	3	590856	0	z	419	591275
좌우반구com(CVF, UVF, BVF)_2	6	1	<?xml version="1.0"?>\n<Clock xmlns:dt="urn:schemas-microsoft-com:datatypes"><Description dt:dt="string">E-Prime Primary Realtime Clock</Description><StartTime><Timestamp dt:dt="int">0</Timestamp><DateUtc dt:dt="string">2023-09-06T05:25:01Z</DateUtc></StartTime><FrequencyChanges><FrequencyChange><Frequency dt:dt="r8">10000000</Frequency><Timestamp dt:dt="r8">10252445721230</Timestamp><Current dt:…	좌우반구com(CVF, UVF, BVF)_2-006-1	60	1.0.0.171	1	360772707	Professional	2.0.10.356	2.0.10.356	09-06-2023	2023-09-06 오전 5:25:01	14:25:01	2.0.10.252	325		1	z	물건	NULL	NULL	NULL	NULL	NULL	NULL	64	1	61	KSY	List3	0		2	0	944239	183		0	0	1	z	2	3	944422	0	z	333	944755
좌우반구com(CVF, UVF, BVF)_2	6	1	<?xml version="1.0"?>\n<Clock xmlns:dt="urn:schemas-microsoft-com:datatypes"><Description dt:dt="string">E-Prime Primary Realtime Clock</Description><StartTime><Timestamp dt:dt="int">0</Timestamp><DateUtc dt:dt="string">2023-09-06T05:25:01Z</DateUtc></StartTime><FrequencyChanges><FrequencyChange><Frequency dt:dt="r8">10000000</Frequency><Timestamp dt:dt="r8">10252445721230</Timestamp><Current dt:…	좌우반구com(CVF, UVF, BVF)_2-006-1	60	1.0.0.171	1	360772707	Professional	2.0.10.356	2.0.10.356	09-06-2023	2023-09-06 오전 5:25:01	14:25:01	2.0.10.252	341		2	{/}	미략	NULL	NULL	NULL	NULL	NULL	NULL	82	1	77	KSY2	List3	NULL	NULL	NULL	NULL	NULL	NULL	NULL	NULL	NULL	1	{/}	2	3	987539	0	{/}	328	987867
좌우반구com(CVF, UVF, BVF)_2	6	1	<?xml version="1.0"?>\n<Clock xmlns:dt="urn:schemas-microsoft-com:datatypes"><Description dt:dt="string">E-Prime Primary Realtime Clock</Description><StartTime><Timestamp dt:dt="int">0</Timestamp><DateUtc dt:dt="string">2023-09-06T05:25:01Z</DateUtc></StartTime><FrequencyChanges><FrequencyChange><Frequency dt:dt="r8">10000000</Frequency><Timestamp dt:dt="r8">10252445721230</Timestamp><Current dt:…	좌우반구com(CVF, UVF, BVF)_2-006-1	60	1.0.0.171	1	360772707	Professional	2.0.10.356	2.0.10.356	09-06-2023	2023-09-06 오전 5:25:01	14:25:01	2.0.10.252	231		1	z	밀수	NULL	NULL	NULL	26	1	99	NULL	NULL	NULL	KSY	List2	0		2	0	662273	183		0	0	1	z	2	3	662456	0	z	379	662835
좌우반구com(CVF, UVF, BVF)_2	6	1	<?xml version="1.0"?>\n<Clock xmlns:dt="urn:schemas-microsoft-com:datatypes"><Description dt:dt="string">E-Prime Primary Realtime Clock</Description><StartTime><Timestamp dt:dt="int">0</Timestamp><DateUtc dt:dt="string">2023-09-06T05:25:01Z</DateUtc></StartTime><FrequencyChanges><FrequencyChange><Frequency dt:dt="r8">10000000</Frequency><Timestamp dt:dt="r8">10252445721230</Timestamp><Current dt:…	좌우반구com(CVF, UVF, BVF)_2-006-1	60	1.0.0.171	1	360772707	Professional	2.0.10.356	2.0.10.356	09-06-2023	2023-09-06 오전 5:25:01	14:25:01	2.0.10.252	361		2	{/}	밀헤	NULL	NULL	NULL	NULL	NULL	NULL	33	1	97	KSY	List3	0		3	0	1040038	184		0	0	1	{/}	3	4	1040222	0	{/}	437	1040659
좌우반구com(CVF, UVF, BVF)_2	6	1	<?xml version="1.0"?>\n<Clock xmlns:dt="urn:schemas-microsoft-com:datatypes"><Description dt:dt="string">E-Prime Primary Realtime Clock</Description><StartTime><Timestamp dt:dt="int">0</Timestamp><DateUtc dt:dt="string">2023-09-06T05:25:01Z</DateUtc></StartTime><FrequencyChanges><FrequencyChange><Frequency dt:dt="r8">10000000</Frequency><Timestamp dt:dt="r8">10252445721230</Timestamp><Current dt:…	좌우반구com(CVF, UVF, BVF)_2-006-1	60	1.0.0.171	1	360772707	Professional	2.0.10.356	2.0.10.356	09-06-2023	2023-09-06 오전 5:25:01	14:25:01	2.0.10.252	164		2	{/}	박낌	NULL	NULL	NULL	122	1	32	NULL	NULL	NULL	KSY3	List2	NULL	NULL	NULL	NULL	NULL	NULL	NULL	NULL	NULL	1	{/}	2	3	486306	0	{/}	353	486659
좌우반구com(CVF, UVF, BVF)_2	6	1	<?xml version="1.0"?>\n<Clock xmlns:dt="urn:schemas-microsoft-com:datatypes"><Description dt:dt="string">E-Prime Primary Realtime Clock</Description><StartTime><Timestamp dt:dt="int">0</Timestamp><DateUtc dt:dt="string">2023-09-06T05:25:01Z</DateUtc></StartTime><FrequencyChanges><FrequencyChange><Frequency dt:dt="r8">10000000</Frequency><Timestamp dt:dt="r8">10252445721230</Timestamp><Current dt:…	좌우반구com(CVF, UVF, BVF)_2-006-1	60	1.0.0.171	1	360772707	Professional	2.0.10.356	2.0.10.356	09-06-2023	2023-09-06 오전 5:25:01	14:25:01	2.0.10.252	104		1	z	반응	43	1	104	NULL	NULL	NULL	NULL	NULL	NULL	KSY	List1	0		2	0	300806	183		0	0	1	z	3	3	300989	0	z	343	301332
좌우반구com(CVF, UVF, BVF)_2	6	1	<?xml version="1.0"?>\n<Clock xmlns:dt="urn:schemas-microsoft-com:datatypes"><Description dt:dt="string">E-Prime Primary Realtime Clock</Description><StartTime><Timestamp dt:dt="int">0</Timestamp><DateUtc dt:dt="string">2023-09-06T05:25:01Z</DateUtc></StartTime><FrequencyChanges><FrequencyChange><Frequency dt:dt="r8">10000000</Frequency><Timestamp dt:dt="r8">10252445721230</Timestamp><Current dt:…	좌우반구com(CVF, UVF, BVF)_2-006-1	60	1.0.0.171	1	360772707	Professional	2.0.10.356	2.0.10.356	09-06-2023	2023-09-06 오전 5:25:01	14:25:01	2.0.10.252	142		1	z	발길	NULL	NULL	NULL	132	1	10	NULL	NULL	NULL	KSY	List2	0		2	-1	427956	183		0	0	1	z	2	3	428139	0	z	401	428540
좌우반구com(CVF, UVF, BVF)_2	6	1	<?xml version="1.0"?>\n<Clock xmlns:dt="urn:schemas-microsoft-com:datatypes"><Description dt:dt="string">E-Prime Primary Realtime Clock</Description><StartTime><Timestamp dt:dt="int">0</Timestamp><DateUtc dt:dt="string">2023-09-06T05:25:01Z</DateUtc></StartTime><FrequencyChanges><FrequencyChange><Frequency dt:dt="r8">10000000</Frequency><Timestamp dt:dt="r8">10252445721230</Timestamp><Current dt:…	좌우반구com(CVF, UVF, BVF)_2-006-1	60	1.0.0.171	1	360772707	Professional	2.0.10.356	2.0.10.356	09-06-2023	2023-09-06 오전 5:25:01	14:25:01	2.0.10.252	275		2	{/}	발보	NULL	NULL	NULL	NULL	NULL	NULL	53	1	11	KSY4	List3	NULL	NULL	NULL	NULL	NULL	NULL	NULL	NULL	NULL	1	{/}	2	4	809739	0	{/}	344	810083
좌우반구com(CVF, UVF, BVF)_2	6	1	<?xml version="1.0"?>\n<Clock xmlns:dt="urn:schemas-microsoft-com:datatypes"><Description dt:dt="string">E-Prime Primary Realtime Clock</Description><StartTime><Timestamp dt:dt="int">0</Timestamp><DateUtc dt:dt="string">2023-09-06T05:25:01Z</DateUtc></StartTime><FrequencyChanges><FrequencyChange><Frequency dt:dt="r8">10000000</Frequency><Timestamp dt:dt="r8">10252445721230</Timestamp><Current dt:…	좌우반구com(CVF, UVF, BVF)_2-006-1	60	1.0.0.171	1	360772707	Professional	2.0.10.356	2.0.10.356	09-06-2023	2023-09-06 오전 5:25:01	14:25:01	2.0.10.252	224		2	{/}	발횟	NULL	NULL	NULL	49	1	92	NULL	NULL	NULL	KSY2	List2	NULL	NULL	NULL	NULL	NULL	NULL	NULL	NULL	NULL	1	{/}	2	3	643989	0	{/}	342	644331
좌우반구com(CVF, UVF, BVF)_2	6	1	<?xml version="1.0"?>\n<Clock xmlns:dt="urn:schemas-microsoft-com:datatypes"><Description dt:dt="string">E-Prime Primary Realtime Clock</Description><StartTime><Timestamp dt:dt="int">0</Timestamp><DateUtc dt:dt="string">2023-09-06T05:25:01Z</DateUtc></StartTime><FrequencyChanges><FrequencyChange><Frequency dt:dt="r8">10000000</Frequency><Timestamp dt:dt="r8">10252445721230</Timestamp><Current dt:…	좌우반구com(CVF, UVF, BVF)_2-006-1	60	1.0.0.171	1	360772707	Professional	2.0.10.356	2.0.10.356	09-06-2023	2023-09-06 오전 5:25:01	14:25:01	2.0.10.252	97		1	z	방법	115	1	97	NULL	NULL	NULL	NULL	NULL	NULL	KSY	List1	0		2	0	282456	183		0	0	1	z	2	3	282639	0	z	333	282972
좌우반구com(CVF, UVF, BVF)_2	6	1	<?xml version="1.0"?>\n<Clock xmlns:dt="urn:schemas-microsoft-com:datatypes"><Description dt:dt="string">E-Prime Primary Realtime Clock</Description><StartTime><Timestamp dt:dt="int">0</Timestamp><DateUtc dt:dt="string">2023-09-06T05:25:01Z</DateUtc></StartTime><FrequencyChanges><FrequencyChange><Frequency dt:dt="r8">10000000</Frequency><Timestamp dt:dt="r8">10252445721230</Timestamp><Current dt:…	좌우반구com(CVF, UVF, BVF)_2-006-1	60	1.0.0.171	1	360772707	Professional	2.0.10.356	2.0.10.356	09-06-2023	2023-09-06 오전 5:25:01	14:25:01	2.0.10.252	171		2	{/}	배심	NULL	NULL	NULL	48	1	39	NULL	NULL	NULL	KSY4	List2	NULL	NULL	NULL	NULL	NULL	NULL	NULL	NULL	NULL	1	{/}	2	3	504539	0	{/}	440	504979
좌우반구com(CVF, UVF, BVF)_2	6	1	<?xml version="1.0"?>\n<Clock xmlns:dt="urn:schemas-microsoft-com:datatypes"><Description dt:dt="string">E-Prime Primary Realtime Clock</Description><StartTime><Timestamp dt:dt="int">0</Timestamp><DateUtc dt:dt="string">2023-09-06T05:25:01Z</DateUtc></StartTime><FrequencyChanges><FrequencyChange><Frequency dt:dt="r8">10000000</Frequency><Timestamp dt:dt="r8">10252445721230</Timestamp><Current dt:…	좌우반구com(CVF, UVF, BVF)_2-006-1	60	1.0.0.171	1	360772707	Professional	2.0.10.356	2.0.10.356	09-06-2023	2023-09-06 오전 5:25:01	14:25:01	2.0.10.252	138		2	{/}	버구	NULL	NULL	NULL	64	1	6	NULL	NULL	NULL	KSY	List2	0		2	0	417956	183		0	0	1	{/}	3	3	418139	0	{/}	353	418492
좌우반구com(CVF, UVF, BVF)_2	6	1	<?xml version="1.0"?>\n<Clock xmlns:dt="urn:schemas-microsoft-com:datatypes"><Description dt:dt="string">E-Prime Primary Realtime Clock</Description><StartTime><Timestamp dt:dt="int">0</Timestamp><DateUtc dt:dt="string">2023-09-06T05:25:01Z</DateUtc></StartTime><FrequencyChanges><FrequencyChange><Frequency dt:dt="r8">10000000</Frequency><Timestamp dt:dt="r8">10252445721230</Timestamp><Current dt:…	좌우반구com(CVF, UVF, BVF)_2-006-1	60	1.0.0.171	1	360772707	Professional	2.0.10.356	2.0.10.356	09-06-2023	2023-09-06 오전 5:25:01	14:25:01	2.0.10.252	168		1	z	버스	NULL	NULL	NULL	20	1	36	NULL	NULL	NULL	KSY	List2	0		3	0	496522	184		0	0	1	z	2	4	496706	0	z	354	497060
좌우반구com(CVF, UVF, BVF)_2	6	1	<?xml version="1.0"?>\n<Clock xmlns:dt="urn:schemas-microsoft-com:datatypes"><Description dt:dt="string">E-Prime Primary Realtime Clock</Description><StartTime><Timestamp dt:dt="int">0</Timestamp><DateUtc dt:dt="string">2023-09-06T05:25:01Z</DateUtc></StartTime><FrequencyChanges><FrequencyChange><Frequency dt:dt="r8">10000000</Frequency><Timestamp dt:dt="r8">10252445721230</Timestamp><Current dt:…	좌우반구com(CVF, UVF, BVF)_2-006-1	60	1.0.0.171	1	360772707	Professional	2.0.10.356	2.0.10.356	09-06-2023	2023-09-06 오전 5:25:01	14:25:01	2.0.10.252	257		2	{/}	버현	NULL	NULL	NULL	115	1	125	NULL	NULL	NULL	KSY4	List2	NULL	NULL	NULL	NULL	NULL	NULL	NULL	NULL	NULL	1	{/}	2	3	731089	0	{/}	514	731603
좌우반구com(CVF, UVF, BVF)_2	6	1	<?xml version="1.0"?>\n<Clock xmlns:dt="urn:schemas-microsoft-com:datatypes"><Description dt:dt="string">E-Prime Primary Realtime Clock</Description><StartTime><Timestamp dt:dt="int">0</Timestamp><DateUtc dt:dt="string">2023-09-06T05:25:01Z</DateUtc></StartTime><FrequencyChanges><FrequencyChange><Frequency dt:dt="r8">10000000</Frequency><Timestamp dt:dt="r8">10252445721230</Timestamp><Current dt:…	좌우반구com(CVF, UVF, BVF)_2-006-1	60	1.0.0.171	1	360772707	Professional	2.0.10.356	2.0.10.356	09-06-2023	2023-09-06 오전 5:25:01	14:25:01	2.0.10.252	267		2	{/}	법낌	NULL	NULL	NULL	NULL	NULL	NULL	30	1	3	KSY	List3	0		2	0	789339	183		0	0	1	{/}	3	3	789522	0	{/}	273	789795
좌우반구com(CVF, UVF, BVF)_2	6	1	<?xml version="1.0"?>\n<Clock xmlns:dt="urn:schemas-microsoft-com:datatypes"><Description dt:dt="string">E-Prime Primary Realtime Clock</Description><StartTime><Timestamp dt:dt="int">0</Timestamp><DateUtc dt:dt="string">2023-09-06T05:25:01Z</DateUtc></StartTime><FrequencyChanges><FrequencyChange><Frequency dt:dt="r8">10000000</Frequency><Timestamp dt:dt="r8">10252445721230</Timestamp><Current dt:…	좌우반구com(CVF, UVF, BVF)_2-006-1	60	1.0.0.171	1	360772707	Professional	2.0.10.356	2.0.10.356	09-06-2023	2023-09-06 오전 5:25:01	14:25:01	2.0.10.252	252		1	z	별개	NULL	NULL	NULL	15	1	120	NULL	NULL	NULL	KSY	List2	0		2	0	717256	183		0	0	1	z	2	3	717439	0	z	396	717835
좌우반구com(CVF, UVF, BVF)_2	6	1	<?xml version="1.0"?>\n<Clock xmlns:dt="urn:schemas-microsoft-com:datatypes"><Description dt:dt="string">E-Prime Primary Realtime Clock</Description><StartTime><Timestamp dt:dt="int">0</Timestamp><DateUtc dt:dt="string">2023-09-06T05:25:01Z</DateUtc></StartTime><FrequencyChanges><FrequencyChange><Frequency dt:dt="r8">10000000</Frequency><Timestamp dt:dt="r8">10252445721230</Timestamp><Current dt:…	좌우반구com(CVF, UVF, BVF)_2-006-1	60	1.0.0.171	1	360772707	Professional	2.0.10.356	2.0.10.356	09-06-2023	2023-09-06 오전 5:25:01	14:25:01	2.0.10.252	16		1	z	별미	74	1	16	NULL	NULL	NULL	NULL	NULL	NULL	KSY	List1	0		2	0	66723	183		0	0	1	z	2	3	66906	0	z	338	67244
좌우반구com(CVF, UVF, BVF)_2	6	1	<?xml version="1.0"?>\n<Clock xmlns:dt="urn:schemas-microsoft-com:datatypes"><Description dt:dt="string">E-Prime Primary Realtime Clock</Description><StartTime><Timestamp dt:dt="int">0</Timestamp><DateUtc dt:dt="string">2023-09-06T05:25:01Z</DateUtc></StartTime><FrequencyChanges><FrequencyChange><Frequency dt:dt="r8">10000000</Frequency><Timestamp dt:dt="r8">10252445721230</Timestamp><Current dt:…	좌우반구com(CVF, UVF, BVF)_2-006-1	60	1.0.0.171	1	360772707	Professional	2.0.10.356	2.0.10.356	09-06-2023	2023-09-06 오전 5:25:01	14:25:01	2.0.10.252	96		1	z	보고	55	1	96	NULL	NULL	NULL	NULL	NULL	NULL	KSY	List1	0		2	0	279906	184		0	0	1	z	2	4	280090	0	z	346	280436
좌우반구com(CVF, UVF, BVF)_2	6	1	<?xml version="1.0"?>\n<Clock xmlns:dt="urn:schemas-microsoft-com:datatypes"><Description dt:dt="string">E-Prime Primary Realtime Clock</Description><StartTime><Timestamp dt:dt="int">0</Timestamp><DateUtc dt:dt="string">2023-09-06T05:25:01Z</DateUtc></StartTime><FrequencyChanges><FrequencyChange><Frequency dt:dt="r8">10000000</Frequency><Timestamp dt:dt="r8">10252445721230</Timestamp><Current dt:…	좌우반구com(CVF, UVF, BVF)_2-006-1	60	1.0.0.171	1	360772707	Professional	2.0.10.356	2.0.10.356	09-06-2023	2023-09-06 오전 5:25:01	14:25:01	2.0.10.252	83		1	z	본인	57	1	83	NULL	NULL	NULL	NULL	NULL	NULL	KSY	List1	0		2	0	245673	183		0	0	1	z	2	3	245856	0	z	332	246188
좌우반구com(CVF, UVF, BVF)_2	6	1	<?xml version="1.0"?>\n<Clock xmlns:dt="urn:schemas-microsoft-com:datatypes"><Description dt:dt="string">E-Prime Primary Realtime Clock</Description><StartTime><Timestamp dt:dt="int">0</Timestamp><DateUtc dt:dt="string">2023-09-06T05:25:01Z</DateUtc></StartTime><FrequencyChanges><FrequencyChange><Frequency dt:dt="r8">10000000</Frequency><Timestamp dt:dt="r8">10252445721230</Timestamp><Current dt:…	좌우반구com(CVF, UVF, BVF)_2-006-1	60	1.0.0.171	1	360772707	Professional	2.0.10.356	2.0.10.356	09-06-2023	2023-09-06 오전 5:25:01	14:25:01	2.0.10.252	386		2	{/}	본중	NULL	NULL	NULL	NULL	NULL	NULL	13	1	122	KSY4	List3	NULL	NULL	NULL	NULL	NULL	NULL	NULL	NULL	NULL	0	{/}	2	3	1105322	0	z	521	1105843
좌우반구com(CVF, UVF, BVF)_2	6	1	<?xml version="1.0"?>\n<Clock xmlns:dt="urn:schemas-microsoft-com:datatypes"><Description dt:dt="string">E-Prime Primary Realtime Clock</Description><StartTime><Timestamp dt:dt="int">0</Timestamp><DateUtc dt:dt="string">2023-09-06T05:25:01Z</DateUtc></StartTime><FrequencyChanges><FrequencyChange><Frequency dt:dt="r8">10000000</Frequency><Timestamp dt:dt="r8">10252445721230</Timestamp><Current dt:…	좌우반구com(CVF, UVF, BVF)_2-006-1	60	1.0.0.171	1	360772707	Professional	2.0.10.356	2.0.10.356	09-06-2023	2023-09-06 오전 5:25:01	14:25:01	2.0.10.252	207		1	z	봉사	NULL	NULL	NULL	14	1	75	NULL	NULL	NULL	KSY	List2	0		2	0	598639	184		0	0	1	z	2	4	598823	0	z	452	599275
좌우반구com(CVF, UVF, BVF)_2	6	1	<?xml version="1.0"?>\n<Clock xmlns:dt="urn:schemas-microsoft-com:datatypes"><Description dt:dt="string">E-Prime Primary Realtime Clock</Description><StartTime><Timestamp dt:dt="int">0</Timestamp><DateUtc dt:dt="string">2023-09-06T05:25:01Z</DateUtc></StartTime><FrequencyChanges><FrequencyChange><Frequency dt:dt="r8">10000000</Frequency><Timestamp dt:dt="r8">10252445721230</Timestamp><Current dt:…	좌우반구com(CVF, UVF, BVF)_2-006-1	60	1.0.0.171	1	360772707	Professional	2.0.10.356	2.0.10.356	09-06-2023	2023-09-06 오전 5:25:01	14:25:01	2.0.10.252	309		2	{/}	봉택	NULL	NULL	NULL	NULL	NULL	NULL	84	1	45	KSY4	List3	NULL	NULL	NULL	NULL	NULL	NULL	NULL	NULL	NULL	1	{/}	2	3	901055	0	{/}	516	901571
좌우반구com(CVF, UVF, BVF)_2	6	1	<?xml version="1.0"?>\n<Clock xmlns:dt="urn:schemas-microsoft-com:datatypes"><Description dt:dt="string">E-Prime Primary Realtime Clock</Description><StartTime><Timestamp dt:dt="int">0</Timestamp><DateUtc dt:dt="string">2023-09-06T05:25:01Z</DateUtc></StartTime><FrequencyChanges><FrequencyChange><Frequency dt:dt="r8">10000000</Frequency><Timestamp dt:dt="r8">10252445721230</Timestamp><Current dt:…	좌우반구com(CVF, UVF, BVF)_2-006-1	60	1.0.0.171	1	360772707	Professional	2.0.10.356	2.0.10.356	09-06-2023	2023-09-06 오전 5:25:01	14:25:01	2.0.10.252	312		1	z	부대	NULL	NULL	NULL	NULL	NULL	NULL	60	1	48	KSY	List3	0		2	1	908806	183		0	0	1	z	2	3	908989	0	z	382	909371
좌우반구com(CVF, UVF, BVF)_2	6	1	<?xml version="1.0"?>\n<Clock xmlns:dt="urn:schemas-microsoft-com:datatypes"><Description dt:dt="string">E-Prime Primary Realtime Clock</Description><StartTime><Timestamp dt:dt="int">0</Timestamp><DateUtc dt:dt="string">2023-09-06T05:25:01Z</DateUtc></StartTime><FrequencyChanges><FrequencyChange><Frequency dt:dt="r8">10000000</Frequency><Timestamp dt:dt="r8">10252445721230</Timestamp><Current dt:…	좌우반구com(CVF, UVF, BVF)_2-006-1	60	1.0.0.171	1	360772707	Professional	2.0.10.356	2.0.10.356	09-06-2023	2023-09-06 오전 5:25:01	14:25:01	2.0.10.252	90		1	z	부스	126	1	90	NULL	NULL	NULL	NULL	NULL	NULL	KSY	List1	0		2	0	263973	183		0	0	1	z	2	3	264156	0	z	408	264564
좌우반구com(CVF, UVF, BVF)_2	6	1	<?xml version="1.0"?>\n<Clock xmlns:dt="urn:schemas-microsoft-com:datatypes"><Description dt:dt="string">E-Prime Primary Realtime Clock</Description><StartTime><Timestamp dt:dt="int">0</Timestamp><DateUtc dt:dt="string">2023-09-06T05:25:01Z</DateUtc></StartTime><FrequencyChanges><FrequencyChange><Frequency dt:dt="r8">10000000</Frequency><Timestamp dt:dt="r8">10252445721230</Timestamp><Current dt:…	좌우반구com(CVF, UVF, BVF)_2-006-1	60	1.0.0.171	1	360772707	Professional	2.0.10.356	2.0.10.356	09-06-2023	2023-09-06 오전 5:25:01	14:25:01	2.0.10.252	153		2	{/}	분낌	NULL	NULL	NULL	105	1	21	NULL	NULL	NULL	KSY3	List2	NULL	NULL	NULL	NULL	NULL	NULL	NULL	NULL	NULL	1	{/}	3	3	457289	0	{/}	402	457691
좌우반구com(CVF, UVF, BVF)_2	6	1	<?xml version="1.0"?>\n<Clock xmlns:dt="urn:schemas-microsoft-com:datatypes"><Description dt:dt="string">E-Prime Primary Realtime Clock</Description><StartTime><Timestamp dt:dt="int">0</Timestamp><DateUtc dt:dt="string">2023-09-06T05:25:01Z</DateUtc></StartTime><FrequencyChanges><FrequencyChange><Frequency dt:dt="r8">10000000</Frequency><Timestamp dt:dt="r8">10252445721230</Timestamp><Current dt:…	좌우반구com(CVF, UVF, BVF)_2-006-1	60	1.0.0.171	1	360772707	Professional	2.0.10.356	2.0.10.356	09-06-2023	2023-09-06 오전 5:25:01	14:25:01	2.0.10.252	374		1	z	분류	NULL	NULL	NULL	NULL	NULL	NULL	9	1	110	KSY	List3	0		3	0	1074255	183		0	0	1	z	3	3	1074438	0	z	325	1074763
좌우반구com(CVF, UVF, BVF)_2	6	1	<?xml version="1.0"?>\n<Clock xmlns:dt="urn:schemas-microsoft-com:datatypes"><Description dt:dt="string">E-Prime Primary Realtime Clock</Description><StartTime><Timestamp dt:dt="int">0</Timestamp><DateUtc dt:dt="string">2023-09-06T05:25:01Z</DateUtc></StartTime><FrequencyChanges><FrequencyChange><Frequency dt:dt="r8">10000000</Frequency><Timestamp dt:dt="r8">10252445721230</Timestamp><Current dt:…	좌우반구com(CVF, UVF, BVF)_2-006-1	60	1.0.0.171	1	360772707	Professional	2.0.10.356	2.0.10.356	09-06-2023	2023-09-06 오전 5:25:01	14:25:01	2.0.10.252	166		1	z	분석	NULL	NULL	NULL	89	1	34	NULL	NULL	NULL	KSY	List2	0		2	0	491389	183		0	0	1	z	3	3	491572	0	z	336	491908
좌우반구com(CVF, UVF, BVF)_2	6	1	<?xml version="1.0"?>\n<Clock xmlns:dt="urn:schemas-microsoft-com:datatypes"><Description dt:dt="string">E-Prime Primary Realtime Clock</Description><StartTime><Timestamp dt:dt="int">0</Timestamp><DateUtc dt:dt="string">2023-09-06T05:25:01Z</DateUtc></StartTime><FrequencyChanges><FrequencyChange><Frequency dt:dt="r8">10000000</Frequency><Timestamp dt:dt="r8">10252445721230</Timestamp><Current dt:…	좌우반구com(CVF, UVF, BVF)_2-006-1	60	1.0.0.171	1	360772707	Professional	2.0.10.356	2.0.10.356	09-06-2023	2023-09-06 오전 5:25:01	14:25:01	2.0.10.252	281		1	z	분포	NULL	NULL	NULL	NULL	NULL	NULL	39	1	17	KSY	List3	0		2	0	825572	184		0	0	1	z	2	4	825756	0	z	671	826427
좌우반구com(CVF, UVF, BVF)_2	6	1	<?xml version="1.0"?>\n<Clock xmlns:dt="urn:schemas-microsoft-com:datatypes"><Description dt:dt="string">E-Prime Primary Realtime Clock</Description><StartTime><Timestamp dt:dt="int">0</Timestamp><DateUtc dt:dt="string">2023-09-06T05:25:01Z</DateUtc></StartTime><FrequencyChanges><FrequencyChange><Frequency dt:dt="r8">10000000</Frequency><Timestamp dt:dt="r8">10252445721230</Timestamp><Current dt:…	좌우반구com(CVF, UVF, BVF)_2-006-1	60	1.0.0.171	1	360772707	Professional	2.0.10.356	2.0.10.356	09-06-2023	2023-09-06 오전 5:25:01	14:25:01	2.0.10.252	329		1	z	비교	NULL	NULL	NULL	NULL	NULL	NULL	101	1	65	KSY	List3	0		2	0	954439	183		0	0	1	z	2	3	954622	0	z	301	954923
좌우반구com(CVF, UVF, BVF)_2	6	1	<?xml version="1.0"?>\n<Clock xmlns:dt="urn:schemas-microsoft-com:datatypes"><Description dt:dt="string">E-Prime Primary Realtime Clock</Description><StartTime><Timestamp dt:dt="int">0</Timestamp><DateUtc dt:dt="string">2023-09-06T05:25:01Z</DateUtc></StartTime><FrequencyChanges><FrequencyChange><Frequency dt:dt="r8">10000000</Frequency><Timestamp dt:dt="r8">10252445721230</Timestamp><Current dt:…	좌우반구com(CVF, UVF, BVF)_2-006-1	60	1.0.0.171	1	360772707	Professional	2.0.10.356	2.0.10.356	09-06-2023	2023-09-06 오전 5:25:01	14:25:01	2.0.10.252	10		2	{/}	비껍	24	1	10	NULL	NULL	NULL	NULL	NULL	NULL	KSY2	List1	NULL	NULL	NULL	NULL	NULL	NULL	NULL	NULL	NULL	1	{/}	2	3	51240	0	{/}	364	51604
좌우반구com(CVF, UVF, BVF)_2	6	1	<?xml version="1.0"?>\n<Clock xmlns:dt="urn:schemas-microsoft-com:datatypes"><Description dt:dt="string">E-Prime Primary Realtime Clock</Description><StartTime><Timestamp dt:dt="int">0</Timestamp><DateUtc dt:dt="string">2023-09-06T05:25:01Z</DateUtc></StartTime><FrequencyChanges><FrequencyChange><Frequency dt:dt="r8">10000000</Frequency><Timestamp dt:dt="r8">10252445721230</Timestamp><Current dt:…	좌우반구com(CVF, UVF, BVF)_2-006-1	60	1.0.0.171	1	360772707	Professional	2.0.10.356	2.0.10.356	09-06-2023	2023-09-06 오전 5:25:01	14:25:01	2.0.10.252	157		2	{/}	비략	NULL	NULL	NULL	37	1	25	NULL	NULL	NULL	KSY4	List2	NULL	NULL	NULL	NULL	NULL	NULL	NULL	NULL	NULL	1	{/}	2	3	467806	0	{/}	406	468212
좌우반구com(CVF, UVF, BVF)_2	6	1	<?xml version="1.0"?>\n<Clock xmlns:dt="urn:schemas-microsoft-com:datatypes"><Description dt:dt="string">E-Prime Primary Realtime Clock</Description><StartTime><Timestamp dt:dt="int">0</Timestamp><DateUtc dt:dt="string">2023-09-06T05:25:01Z</DateUtc></StartTime><FrequencyChanges><FrequencyChange><Frequency dt:dt="r8">10000000</Frequency><Timestamp dt:dt="r8">10252445721230</Timestamp><Current dt:…	좌우반구com(CVF, UVF, BVF)_2-006-1	60	1.0.0.171	1	360772707	Professional	2.0.10.356	2.0.10.356	09-06-2023	2023-09-06 오전 5:25:01	14:25:01	2.0.10.252	343		1	z	비상	NULL	NULL	NULL	NULL	NULL	NULL	103	1	79	KSY	List3	0		2	0	992505	184		0	0	1	z	2	4	992689	0	z	354	993043
좌우반구com(CVF, UVF, BVF)_2	6	1	<?xml version="1.0"?>\n<Clock xmlns:dt="urn:schemas-microsoft-com:datatypes"><Description dt:dt="string">E-Prime Primary Realtime Clock</Description><StartTime><Timestamp dt:dt="int">0</Timestamp><DateUtc dt:dt="string">2023-09-06T05:25:01Z</DateUtc></StartTime><FrequencyChanges><FrequencyChange><Frequency dt:dt="r8">10000000</Frequency><Timestamp dt:dt="r8">10252445721230</Timestamp><Current dt:…	좌우반구com(CVF, UVF, BVF)_2-006-1	60	1.0.0.171	1	360772707	Professional	2.0.10.356	2.0.10.356	09-06-2023	2023-09-06 오전 5:25:01	14:25:01	2.0.10.252	382		1	z	비용	NULL	NULL	NULL	NULL	NULL	NULL	87	1	118	KSY	List3	0		2	0	1094872	183		0	0	1	z	2	3	1095055	0	z	324	1095379
좌우반구com(CVF, UVF, BVF)_2	6	1	<?xml version="1.0"?>\n<Clock xmlns:dt="urn:schemas-microsoft-com:datatypes"><Description dt:dt="string">E-Prime Primary Realtime Clock</Description><StartTime><Timestamp dt:dt="int">0</Timestamp><DateUtc dt:dt="string">2023-09-06T05:25:01Z</DateUtc></StartTime><FrequencyChanges><FrequencyChange><Frequency dt:dt="r8">10000000</Frequency><Timestamp dt:dt="r8">10252445721230</Timestamp><Current dt:…	좌우반구com(CVF, UVF, BVF)_2-006-1	60	1.0.0.171	1	360772707	Professional	2.0.10.356	2.0.10.356	09-06-2023	2023-09-06 오전 5:25:01	14:25:01	2.0.10.252	253		1	z	비판	NULL	NULL	NULL	18	1	121	NULL	NULL	NULL	KSY	List2	0		3	0	719855	184		0	0	1	z	2	4	720039	0	z	316	720355
좌우반구com(CVF, UVF, BVF)_2	6	1	<?xml version="1.0"?>\n<Clock xmlns:dt="urn:schemas-microsoft-com:datatypes"><Description dt:dt="string">E-Prime Primary Realtime Clock</Description><StartTime><Timestamp dt:dt="int">0</Timestamp><DateUtc dt:dt="string">2023-09-06T05:25:01Z</DateUtc></StartTime><FrequencyChanges><FrequencyChange><Frequency dt:dt="r8">10000000</Frequency><Timestamp dt:dt="r8">10252445721230</Timestamp><Current dt:…	좌우반구com(CVF, UVF, BVF)_2-006-1	60	1.0.0.171	1	360772707	Professional	2.0.10.356	2.0.10.356	09-06-2023	2023-09-06 오전 5:25:01	14:25:01	2.0.10.252	287		1	z	빈도	NULL	NULL	NULL	NULL	NULL	NULL	61	1	23	KSY	List3	0		2	0	841789	183		0	0	1	z	3	3	841972	0	z	407	842379
좌우반구com(CVF, UVF, BVF)_2	6	1	<?xml version="1.0"?>\n<Clock xmlns:dt="urn:schemas-microsoft-com:datatypes"><Description dt:dt="string">E-Prime Primary Realtime Clock</Description><StartTime><Timestamp dt:dt="int">0</Timestamp><DateUtc dt:dt="string">2023-09-06T05:25:01Z</DateUtc></StartTime><FrequencyChanges><FrequencyChange><Frequency dt:dt="r8">10000000</Frequency><Timestamp dt:dt="r8">10252445721230</Timestamp><Current dt:…	좌우반구com(CVF, UVF, BVF)_2-006-1	60	1.0.0.171	1	360772707	Professional	2.0.10.356	2.0.10.356	09-06-2023	2023-09-06 오전 5:25:01	14:25:01	2.0.10.252	136		2	{/}	빈략	NULL	NULL	NULL	39	1	4	NULL	NULL	NULL	KSY3	List2	NULL	NULL	NULL	NULL	NULL	NULL	NULL	NULL	NULL	1	{/}	2	3	413023	0	{/}	373	413396
좌우반구com(CVF, UVF, BVF)_2	6	1	<?xml version="1.0"?>\n<Clock xmlns:dt="urn:schemas-microsoft-com:datatypes"><Description dt:dt="string">E-Prime Primary Realtime Clock</Description><StartTime><Timestamp dt:dt="int">0</Timestamp><DateUtc dt:dt="string">2023-09-06T05:25:01Z</DateUtc></StartTime><FrequencyChanges><FrequencyChange><Frequency dt:dt="r8">10000000</Frequency><Timestamp dt:dt="r8">10252445721230</Timestamp><Current dt:…	좌우반구com(CVF, UVF, BVF)_2-006-1	60	1.0.0.171	1	360772707	Professional	2.0.10.356	2.0.10.356	09-06-2023	2023-09-06 오전 5:25:01	14:25:01	2.0.10.252	274		2	{/}	빈비	NULL	NULL	NULL	NULL	NULL	NULL	3	1	10	KSY3	List3	NULL	NULL	NULL	NULL	NULL	NULL	NULL	NULL	NULL	1	{/}	3	3	807155	0	{/}	376	807531
좌우반구com(CVF, UVF, BVF)_2	6	1	<?xml version="1.0"?>\n<Clock xmlns:dt="urn:schemas-microsoft-com:datatypes"><Description dt:dt="string">E-Prime Primary Realtime Clock</Description><StartTime><Timestamp dt:dt="int">0</Timestamp><DateUtc dt:dt="string">2023-09-06T05:25:01Z</DateUtc></StartTime><FrequencyChanges><FrequencyChange><Frequency dt:dt="r8">10000000</Frequency><Timestamp dt:dt="r8">10252445721230</Timestamp><Current dt:…	좌우반구com(CVF, UVF, BVF)_2-006-1	60	1.0.0.171	1	360772707	Professional	2.0.10.356	2.0.10.356	09-06-2023	2023-09-06 오전 5:25:01	14:25:01	2.0.10.252	62		2	{/}	빈종	83	1	62	NULL	NULL	NULL	NULL	NULL	NULL	KSY4	List1	NULL	NULL	NULL	NULL	NULL	NULL	NULL	NULL	NULL	1	{/}	2	3	189306	0	{/}	562	189868
좌우반구com(CVF, UVF, BVF)_2	6	1	<?xml version="1.0"?>\n<Clock xmlns:dt="urn:schemas-microsoft-com:datatypes"><Description dt:dt="string">E-Prime Primary Realtime Clock</Description><StartTime><Timestamp dt:dt="int">0</Timestamp><DateUtc dt:dt="string">2023-09-06T05:25:01Z</DateUtc></StartTime><FrequencyChanges><FrequencyChange><Frequency dt:dt="r8">10000000</Frequency><Timestamp dt:dt="r8">10252445721230</Timestamp><Current dt:…	좌우반구com(CVF, UVF, BVF)_2-006-1	60	1.0.0.171	1	360772707	Professional	2.0.10.356	2.0.10.356	09-06-2023	2023-09-06 오전 5:25:01	14:25:01	2.0.10.252	324		1	z	사건	NULL	NULL	NULL	NULL	NULL	NULL	23	1	60	KSY	List3	0		2	0	941705	184		0	0	1	z	2	4	941889	0	z	330	942219
좌우반구com(CVF, UVF, BVF)_2	6	1	<?xml version="1.0"?>\n<Clock xmlns:dt="urn:schemas-microsoft-com:datatypes"><Description dt:dt="string">E-Prime Primary Realtime Clock</Description><StartTime><Timestamp dt:dt="int">0</Timestamp><DateUtc dt:dt="string">2023-09-06T05:25:01Z</DateUtc></StartTime><FrequencyChanges><FrequencyChange><Frequency dt:dt="r8">10000000</Frequency><Timestamp dt:dt="r8">10252445721230</Timestamp><Current dt:…	좌우반구com(CVF, UVF, BVF)_2-006-1	60	1.0.0.171	1	360772707	Professional	2.0.10.356	2.0.10.356	09-06-2023	2023-09-06 오전 5:25:01	14:25:01	2.0.10.252	308		1	z	사과	NULL	NULL	NULL	NULL	NULL	NULL	41	1	44	KSY	List3	0		3	0	898405	184		0	0	1	z	2	4	898589	0	z	270	898859
좌우반구com(CVF, UVF, BVF)_2	6	1	<?xml version="1.0"?>\n<Clock xmlns:dt="urn:schemas-microsoft-com:datatypes"><Description dt:dt="string">E-Prime Primary Realtime Clock</Description><StartTime><Timestamp dt:dt="int">0</Timestamp><DateUtc dt:dt="string">2023-09-06T05:25:01Z</DateUtc></StartTime><FrequencyChanges><FrequencyChange><Frequency dt:dt="r8">10000000</Frequency><Timestamp dt:dt="r8">10252445721230</Timestamp><Current dt:…	좌우반구com(CVF, UVF, BVF)_2-006-1	60	1.0.0.171	1	360772707	Professional	2.0.10.356	2.0.10.356	09-06-2023	2023-09-06 오전 5:25:01	14:25:01	2.0.10.252	255		1	z	사례	NULL	NULL	NULL	100	1	123	NULL	NULL	NULL	KSY	List2	0		2	0	725206	183		0	0	1	z	2	3	725389	0	z	638	726027
좌우반구com(CVF, UVF, BVF)_2	6	1	<?xml version="1.0"?>\n<Clock xmlns:dt="urn:schemas-microsoft-com:datatypes"><Description dt:dt="string">E-Prime Primary Realtime Clock</Description><StartTime><Timestamp dt:dt="int">0</Timestamp><DateUtc dt:dt="string">2023-09-06T05:25:01Z</DateUtc></StartTime><FrequencyChanges><FrequencyChange><Frequency dt:dt="r8">10000000</Frequency><Timestamp dt:dt="r8">10252445721230</Timestamp><Current dt:…	좌우반구com(CVF, UVF, BVF)_2-006-1	60	1.0.0.171	1	360772707	Professional	2.0.10.356	2.0.10.356	09-06-2023	2023-09-06 오전 5:25:01	14:25:01	2.0.10.252	17		1	z	사상	30	1	17	NULL	NULL	NULL	NULL	NULL	NULL	KSY	List1	0		2	1	69257	183		0	0	1	z	2	3	69440	0	z	468	69908
좌우반구com(CVF, UVF, BVF)_2	6	1	<?xml version="1.0"?>\n<Clock xmlns:dt="urn:schemas-microsoft-com:datatypes"><Description dt:dt="string">E-Prime Primary Realtime Clock</Description><StartTime><Timestamp dt:dt="int">0</Timestamp><DateUtc dt:dt="string">2023-09-06T05:25:01Z</DateUtc></StartTime><FrequencyChanges><FrequencyChange><Frequency dt:dt="r8">10000000</Frequency><Timestamp dt:dt="r8">10252445721230</Timestamp><Current dt:…	좌우반구com(CVF, UVF, BVF)_2-006-1	60	1.0.0.171	1	360772707	Professional	2.0.10.356	2.0.10.356	09-06-2023	2023-09-06 오전 5:25:01	14:25:01	2.0.10.252	167		1	z	사안	NULL	NULL	NULL	113	1	35	NULL	NULL	NULL	KSY	List2	0		2	0	493923	183		0	0	1	z	2	3	494106	0	z	394	494500
좌우반구com(CVF, UVF, BVF)_2	6	1	<?xml version="1.0"?>\n<Clock xmlns:dt="urn:schemas-microsoft-com:datatypes"><Description dt:dt="string">E-Prime Primary Realtime Clock</Description><StartTime><Timestamp dt:dt="int">0</Timestamp><DateUtc dt:dt="string">2023-09-06T05:25:01Z</DateUtc></StartTime><FrequencyChanges><FrequencyChange><Frequency dt:dt="r8">10000000</Frequency><Timestamp dt:dt="r8">10252445721230</Timestamp><Current dt:…	좌우반구com(CVF, UVF, BVF)_2-006-1	60	1.0.0.171	1	360772707	Professional	2.0.10.356	2.0.10.356	09-06-2023	2023-09-06 오전 5:25:01	14:25:01	2.0.10.252	330		1	z	사이	NULL	NULL	NULL	NULL	NULL	NULL	19	1	66	KSY	List3	0		2	0	956939	183		0	0	1	z	2	3	957122	0	z	241	957363
좌우반구com(CVF, UVF, BVF)_2	6	1	<?xml version="1.0"?>\n<Clock xmlns:dt="urn:schemas-microsoft-com:datatypes"><Description dt:dt="string">E-Prime Primary Realtime Clock</Description><StartTime><Timestamp dt:dt="int">0</Timestamp><DateUtc dt:dt="string">2023-09-06T05:25:01Z</DateUtc></StartTime><FrequencyChanges><FrequencyChange><Frequency dt:dt="r8">10000000</Frequency><Timestamp dt:dt="r8">10252445721230</Timestamp><Current dt:…	좌우반구com(CVF, UVF, BVF)_2-006-1	60	1.0.0.171	1	360772707	Professional	2.0.10.356	2.0.10.356	09-06-2023	2023-09-06 오전 5:25:01	14:25:01	2.0.10.252	256		1	z	사전	NULL	NULL	NULL	97	1	124	NULL	NULL	NULL	KSY	List2	0		2	0	728039	183		0	0	1	z	3	3	728222	0	z	669	728891
좌우반구com(CVF, UVF, BVF)_2	6	1	<?xml version="1.0"?>\n<Clock xmlns:dt="urn:schemas-microsoft-com:datatypes"><Description dt:dt="string">E-Prime Primary Realtime Clock</Description><StartTime><Timestamp dt:dt="int">0</Timestamp><DateUtc dt:dt="string">2023-09-06T05:25:01Z</DateUtc></StartTime><FrequencyChanges><FrequencyChange><Frequency dt:dt="r8">10000000</Frequency><Timestamp dt:dt="r8">10252445721230</Timestamp><Current dt:…	좌우반구com(CVF, UVF, BVF)_2-006-1	60	1.0.0.171	1	360772707	Professional	2.0.10.356	2.0.10.356	09-06-2023	2023-09-06 오전 5:25:01	14:25:01	2.0.10.252	378		1	z	사진	NULL	NULL	NULL	NULL	NULL	NULL	90	1	114	KSY	List3	0		2	0	1084405	183		0	0	1	z	3	3	1084588	0	z	495	1085083
좌우반구com(CVF, UVF, BVF)_2	6	1	<?xml version="1.0"?>\n<Clock xmlns:dt="urn:schemas-microsoft-com:datatypes"><Description dt:dt="string">E-Prime Primary Realtime Clock</Description><StartTime><Timestamp dt:dt="int">0</Timestamp><DateUtc dt:dt="string">2023-09-06T05:25:01Z</DateUtc></StartTime><FrequencyChanges><FrequencyChange><Frequency dt:dt="r8">10000000</Frequency><Timestamp dt:dt="r8">10252445721230</Timestamp><Current dt:…	좌우반구com(CVF, UVF, BVF)_2-006-1	60	1.0.0.171	1	360772707	Professional	2.0.10.356	2.0.10.356	09-06-2023	2023-09-06 오전 5:25:01	14:25:01	2.0.10.252	370		1	z	상관	NULL	NULL	NULL	NULL	NULL	NULL	46	1	106	KSY	List3	0		3	0	1063888	184		0	0	1	z	2	4	1064072	0	z	363	1064435
좌우반구com(CVF, UVF, BVF)_2	6	1	<?xml version="1.0"?>\n<Clock xmlns:dt="urn:schemas-microsoft-com:datatypes"><Description dt:dt="string">E-Prime Primary Realtime Clock</Description><StartTime><Timestamp dt:dt="int">0</Timestamp><DateUtc dt:dt="string">2023-09-06T05:25:01Z</DateUtc></StartTime><FrequencyChanges><FrequencyChange><Frequency dt:dt="r8">10000000</Frequency><Timestamp dt:dt="r8">10252445721230</Timestamp><Current dt:…	좌우반구com(CVF, UVF, BVF)_2-006-1	60	1.0.0.171	1	360772707	Professional	2.0.10.356	2.0.10.356	09-06-2023	2023-09-06 오전 5:25:01	14:25:01	2.0.10.252	218		1	z	상태	NULL	NULL	NULL	65	1	86	NULL	NULL	NULL	KSY	List2	0		2	0	628173	183		0	0	1	z	2	3	628356	0	z	383	628739
좌우반구com(CVF, UVF, BVF)_2	6	1	<?xml version="1.0"?>\n<Clock xmlns:dt="urn:schemas-microsoft-com:datatypes"><Description dt:dt="string">E-Prime Primary Realtime Clock</Description><StartTime><Timestamp dt:dt="int">0</Timestamp><DateUtc dt:dt="string">2023-09-06T05:25:01Z</DateUtc></StartTime><FrequencyChanges><FrequencyChange><Frequency dt:dt="r8">10000000</Frequency><Timestamp dt:dt="r8">10252445721230</Timestamp><Current dt:…	좌우반구com(CVF, UVF, BVF)_2-006-1	60	1.0.0.171	1	360772707	Professional	2.0.10.356	2.0.10.356	09-06-2023	2023-09-06 오전 5:25:01	14:25:01	2.0.10.252	22		1	z	색상	119	1	22	NULL	NULL	NULL	NULL	NULL	NULL	KSY	List1	0		2	0	82473	183		0	0	1	z	2	3	82656	0	z	284	82940
좌우반구com(CVF, UVF, BVF)_2	6	1	<?xml version="1.0"?>\n<Clock xmlns:dt="urn:schemas-microsoft-com:datatypes"><Description dt:dt="string">E-Prime Primary Realtime Clock</Description><StartTime><Timestamp dt:dt="int">0</Timestamp><DateUtc dt:dt="string">2023-09-06T05:25:01Z</DateUtc></StartTime><FrequencyChanges><FrequencyChange><Frequency dt:dt="r8">10000000</Frequency><Timestamp dt:dt="r8">10252445721230</Timestamp><Current dt:…	좌우반구com(CVF, UVF, BVF)_2-006-1	60	1.0.0.171	1	360772707	Professional	2.0.10.356	2.0.10.356	09-06-2023	2023-09-06 오전 5:25:01	14:25:01	2.0.10.252	110		1	z	생선	77	1	110	NULL	NULL	NULL	NULL	NULL	NULL	KSY	List1	0		2	0	317373	183		0	0	1	z	2	3	317556	0	z	512	318068
좌우반구com(CVF, UVF, BVF)_2	6	1	<?xml version="1.0"?>\n<Clock xmlns:dt="urn:schemas-microsoft-com:datatypes"><Description dt:dt="string">E-Prime Primary Realtime Clock</Description><StartTime><Timestamp dt:dt="int">0</Timestamp><DateUtc dt:dt="string">2023-09-06T05:25:01Z</DateUtc></StartTime><FrequencyChanges><FrequencyChange><Frequency dt:dt="r8">10000000</Frequency><Timestamp dt:dt="r8">10252445721230</Timestamp><Current dt:…	좌우반구com(CVF, UVF, BVF)_2-006-1	60	1.0.0.171	1	360772707	Professional	2.0.10.356	2.0.10.356	09-06-2023	2023-09-06 오전 5:25:01	14:25:01	2.0.10.252	278		2	{/}	생희	NULL	NULL	NULL	NULL	NULL	NULL	110	1	14	KSY3	List3	NULL	NULL	NULL	NULL	NULL	NULL	NULL	NULL	NULL	1	{/}	2	4	817589	0	{/}	654	818243
좌우반구com(CVF, UVF, BVF)_2	6	1	<?xml version="1.0"?>\n<Clock xmlns:dt="urn:schemas-microsoft-com:datatypes"><Description dt:dt="string">E-Prime Primary Realtime Clock</Description><StartTime><Timestamp dt:dt="int">0</Timestamp><DateUtc dt:dt="string">2023-09-06T05:25:01Z</DateUtc></StartTime><FrequencyChanges><FrequencyChange><Frequency dt:dt="r8">10000000</Frequency><Timestamp dt:dt="r8">10252445721230</Timestamp><Current dt:…	좌우반구com(CVF, UVF, BVF)_2-006-1	60	1.0.0.171	1	360772707	Professional	2.0.10.356	2.0.10.356	09-06-2023	2023-09-06 오전 5:25:01	14:25:01	2.0.10.252	115		2	{/}	석감	127	1	115	NULL	NULL	NULL	NULL	NULL	NULL	KSY4	List1	NULL	NULL	NULL	NULL	NULL	NULL	NULL	NULL	NULL	1	{/}	2	4	331090	0	{/}	362	331452
좌우반구com(CVF, UVF, BVF)_2	6	1	<?xml version="1.0"?>\n<Clock xmlns:dt="urn:schemas-microsoft-com:datatypes"><Description dt:dt="string">E-Prime Primary Realtime Clock</Description><StartTime><Timestamp dt:dt="int">0</Timestamp><DateUtc dt:dt="string">2023-09-06T05:25:01Z</DateUtc></StartTime><FrequencyChanges><FrequencyChange><Frequency dt:dt="r8">10000000</Frequency><Timestamp dt:dt="r8">10252445721230</Timestamp><Current dt:…	좌우반구com(CVF, UVF, BVF)_2-006-1	60	1.0.0.171	1	360772707	Professional	2.0.10.356	2.0.10.356	09-06-2023	2023-09-06 오전 5:25:01	14:25:01	2.0.10.252	186		1	z	선배	NULL	NULL	NULL	90	1	54	NULL	NULL	NULL	KSY	List2	0		2	0	543639	183		0	0	1	z	2	3	543822	0	z	350	544172
좌우반구com(CVF, UVF, BVF)_2	6	1	<?xml version="1.0"?>\n<Clock xmlns:dt="urn:schemas-microsoft-com:datatypes"><Description dt:dt="string">E-Prime Primary Realtime Clock</Description><StartTime><Timestamp dt:dt="int">0</Timestamp><DateUtc dt:dt="string">2023-09-06T05:25:01Z</DateUtc></StartTime><FrequencyChanges><FrequencyChange><Frequency dt:dt="r8">10000000</Frequency><Timestamp dt:dt="r8">10252445721230</Timestamp><Current dt:…	좌우반구com(CVF, UVF, BVF)_2-006-1	60	1.0.0.171	1	360772707	Professional	2.0.10.356	2.0.10.356	09-06-2023	2023-09-06 오전 5:25:01	14:25:01	2.0.10.252	14		1	z	선택	51	1	14	NULL	NULL	NULL	NULL	NULL	NULL	KSY	List1	0		2	0	61557	183		0	0	1	z	2	3	61740	0	z	360	62100
좌우반구com(CVF, UVF, BVF)_2	6	1	<?xml version="1.0"?>\n<Clock xmlns:dt="urn:schemas-microsoft-com:datatypes"><Description dt:dt="string">E-Prime Primary Realtime Clock</Description><StartTime><Timestamp dt:dt="int">0</Timestamp><DateUtc dt:dt="string">2023-09-06T05:25:01Z</DateUtc></StartTime><FrequencyChanges><FrequencyChange><Frequency dt:dt="r8">10000000</Frequency><Timestamp dt:dt="r8">10252445721230</Timestamp><Current dt:…	좌우반구com(CVF, UVF, BVF)_2-006-1	60	1.0.0.171	1	360772707	Professional	2.0.10.356	2.0.10.356	09-06-2023	2023-09-06 오전 5:25:01	14:25:01	2.0.10.252	285		2	{/}	설결	NULL	NULL	NULL	NULL	NULL	NULL	40	1	21	KSY	List3	0		2	0	836105	184		0	0	0	{/}	2	4	836289	0	z	458	836747
좌우반구com(CVF, UVF, BVF)_2	6	1	<?xml version="1.0"?>\n<Clock xmlns:dt="urn:schemas-microsoft-com:datatypes"><Description dt:dt="string">E-Prime Primary Realtime Clock</Description><StartTime><Timestamp dt:dt="int">0</Timestamp><DateUtc dt:dt="string">2023-09-06T05:25:01Z</DateUtc></StartTime><FrequencyChanges><FrequencyChange><Frequency dt:dt="r8">10000000</Frequency><Timestamp dt:dt="r8">10252445721230</Timestamp><Current dt:…	좌우반구com(CVF, UVF, BVF)_2-006-1	60	1.0.0.171	1	360772707	Professional	2.0.10.356	2.0.10.356	09-06-2023	2023-09-06 오전 5:25:01	14:25:01	2.0.10.252	301		1	z	설명	NULL	NULL	NULL	NULL	NULL	NULL	57	1	37	KSY	List3	0		2	0	880022	183		0	0	1	z	2	3	880205	0	z	502	880707
좌우반구com(CVF, UVF, BVF)_2	6	1	<?xml version="1.0"?>\n<Clock xmlns:dt="urn:schemas-microsoft-com:datatypes"><Description dt:dt="string">E-Prime Primary Realtime Clock</Description><StartTime><Timestamp dt:dt="int">0</Timestamp><DateUtc dt:dt="string">2023-09-06T05:25:01Z</DateUtc></StartTime><FrequencyChanges><FrequencyChange><Frequency dt:dt="r8">10000000</Frequency><Timestamp dt:dt="r8">10252445721230</Timestamp><Current dt:…	좌우반구com(CVF, UVF, BVF)_2-006-1	60	1.0.0.171	1	360772707	Professional	2.0.10.356	2.0.10.356	09-06-2023	2023-09-06 오전 5:25:01	14:25:01	2.0.10.252	1		1	z	설문	96	1	1	NULL	NULL	NULL	NULL	NULL	NULL	KSY	List1	0		2	17	26840	183		0	0	1	z	2	3	27023	0	z	525	27548
좌우반구com(CVF, UVF, BVF)_2	6	1	<?xml version="1.0"?>\n<Clock xmlns:dt="urn:schemas-microsoft-com:datatypes"><Description dt:dt="string">E-Prime Primary Realtime Clock</Description><StartTime><Timestamp dt:dt="int">0</Timestamp><DateUtc dt:dt="string">2023-09-06T05:25:01Z</DateUtc></StartTime><FrequencyChanges><FrequencyChange><Frequency dt:dt="r8">10000000</Frequency><Timestamp dt:dt="r8">10252445721230</Timestamp><Current dt:…	좌우반구com(CVF, UVF, BVF)_2-006-1	60	1.0.0.171	1	360772707	Professional	2.0.10.356	2.0.10.356	09-06-2023	2023-09-06 오전 5:25:01	14:25:01	2.0.10.252	246		2	{/}	설색	NULL	NULL	NULL	42	1	114	NULL	NULL	NULL	KSY3	List2	NULL	NULL	NULL	NULL	NULL	NULL	NULL	NULL	NULL	1	{/}	2	3	701722	0	{/}	393	702115
좌우반구com(CVF, UVF, BVF)_2	6	1	<?xml version="1.0"?>\n<Clock xmlns:dt="urn:schemas-microsoft-com:datatypes"><Description dt:dt="string">E-Prime Primary Realtime Clock</Description><StartTime><Timestamp dt:dt="int">0</Timestamp><DateUtc dt:dt="string">2023-09-06T05:25:01Z</DateUtc></StartTime><FrequencyChanges><FrequencyChange><Frequency dt:dt="r8">10000000</Frequency><Timestamp dt:dt="r8">10252445721230</Timestamp><Current dt:…	좌우반구com(CVF, UVF, BVF)_2-006-1	60	1.0.0.171	1	360772707	Professional	2.0.10.356	2.0.10.356	09-06-2023	2023-09-06 오전 5:25:01	14:25:01	2.0.10.252	8		2	{/}	섭습	12	1	8	NULL	NULL	NULL	NULL	NULL	NULL	KSY	List1	0		2	1	45807	183		0	0	1	{/}	2	3	45990	0	{/}	366	46356
좌우반구com(CVF, UVF, BVF)_2	6	1	<?xml version="1.0"?>\n<Clock xmlns:dt="urn:schemas-microsoft-com:datatypes"><Description dt:dt="string">E-Prime Primary Realtime Clock</Description><StartTime><Timestamp dt:dt="int">0</Timestamp><DateUtc dt:dt="string">2023-09-06T05:25:01Z</DateUtc></StartTime><FrequencyChanges><FrequencyChange><Frequency dt:dt="r8">10000000</Frequency><Timestamp dt:dt="r8">10252445721230</Timestamp><Current dt:…	좌우반구com(CVF, UVF, BVF)_2-006-1	60	1.0.0.171	1	360772707	Professional	2.0.10.356	2.0.10.356	09-06-2023	2023-09-06 오전 5:25:01	14:25:01	2.0.10.252	71		1	z	성공	9	1	71	NULL	NULL	NULL	NULL	NULL	NULL	KSY	List1	0		2	0	213073	183		0	0	1	z	2	3	213256	0	z	340	213596
좌우반구com(CVF, UVF, BVF)_2	6	1	<?xml version="1.0"?>\n<Clock xmlns:dt="urn:schemas-microsoft-com:datatypes"><Description dt:dt="string">E-Prime Primary Realtime Clock</Description><StartTime><Timestamp dt:dt="int">0</Timestamp><DateUtc dt:dt="string">2023-09-06T05:25:01Z</DateUtc></StartTime><FrequencyChanges><FrequencyChange><Frequency dt:dt="r8">10000000</Frequency><Timestamp dt:dt="r8">10252445721230</Timestamp><Current dt:…	좌우반구com(CVF, UVF, BVF)_2-006-1	60	1.0.0.171	1	360772707	Professional	2.0.10.356	2.0.10.356	09-06-2023	2023-09-06 오전 5:25:01	14:25:01	2.0.10.252	293		1	z	세상	NULL	NULL	NULL	NULL	NULL	NULL	119	1	29	KSY	List3	0		2	0	858856	183		0	0	1	z	2	3	859039	0	z	404	859443
좌우반구com(CVF, UVF, BVF)_2	6	1	<?xml version="1.0"?>\n<Clock xmlns:dt="urn:schemas-microsoft-com:datatypes"><Description dt:dt="string">E-Prime Primary Realtime Clock</Description><StartTime><Timestamp dt:dt="int">0</Timestamp><DateUtc dt:dt="string">2023-09-06T05:25:01Z</DateUtc></StartTime><FrequencyChanges><FrequencyChange><Frequency dt:dt="r8">10000000</Frequency><Timestamp dt:dt="r8">10252445721230</Timestamp><Current dt:…	좌우반구com(CVF, UVF, BVF)_2-006-1	60	1.0.0.171	1	360772707	Professional	2.0.10.356	2.0.10.356	09-06-2023	2023-09-06 오전 5:25:01	14:25:01	2.0.10.252	239		1	z	소리	NULL	NULL	NULL	101	1	107	NULL	NULL	NULL	KSY	List2	0		3	0	683172	184		0	0	1	z	2	4	683356	0	z	319	683675
좌우반구com(CVF, UVF, BVF)_2	6	1	<?xml version="1.0"?>\n<Clock xmlns:dt="urn:schemas-microsoft-com:datatypes"><Description dt:dt="string">E-Prime Primary Realtime Clock</Description><StartTime><Timestamp dt:dt="int">0</Timestamp><DateUtc dt:dt="string">2023-09-06T05:25:01Z</DateUtc></StartTime><FrequencyChanges><FrequencyChange><Frequency dt:dt="r8">10000000</Frequency><Timestamp dt:dt="r8">10252445721230</Timestamp><Current dt:…	좌우반구com(CVF, UVF, BVF)_2-006-1	60	1.0.0.171	1	360772707	Professional	2.0.10.356	2.0.10.356	09-06-2023	2023-09-06 오전 5:25:01	14:25:01	2.0.10.252	147		1	z	소송	NULL	NULL	NULL	16	1	15	NULL	NULL	NULL	KSY	List2	0		2	0	440856	183		0	0	1	z	2	3	441039	0	z	341	441380
좌우반구com(CVF, UVF, BVF)_2	6	1	<?xml version="1.0"?>\n<Clock xmlns:dt="urn:schemas-microsoft-com:datatypes"><Description dt:dt="string">E-Prime Primary Realtime Clock</Description><StartTime><Timestamp dt:dt="int">0</Timestamp><DateUtc dt:dt="string">2023-09-06T05:25:01Z</DateUtc></StartTime><FrequencyChanges><FrequencyChange><Frequency dt:dt="r8">10000000</Frequency><Timestamp dt:dt="r8">10252445721230</Timestamp><Current dt:…	좌우반구com(CVF, UVF, BVF)_2-006-1	60	1.0.0.171	1	360772707	Professional	2.0.10.356	2.0.10.356	09-06-2023	2023-09-06 오전 5:25:01	14:25:01	2.0.10.252	189		1	z	속도	NULL	NULL	NULL	129	1	57	NULL	NULL	NULL	KSY	List2	0		2	0	551439	183		0	0	1	z	3	3	551622	0	z	325	551947
좌우반구com(CVF, UVF, BVF)_2	6	1	<?xml version="1.0"?>\n<Clock xmlns:dt="urn:schemas-microsoft-com:datatypes"><Description dt:dt="string">E-Prime Primary Realtime Clock</Description><StartTime><Timestamp dt:dt="int">0</Timestamp><DateUtc dt:dt="string">2023-09-06T05:25:01Z</DateUtc></StartTime><FrequencyChanges><FrequencyChange><Frequency dt:dt="r8">10000000</Frequency><Timestamp dt:dt="r8">10252445721230</Timestamp><Current dt:…	좌우반구com(CVF, UVF, BVF)_2-006-1	60	1.0.0.171	1	360772707	Professional	2.0.10.356	2.0.10.356	09-06-2023	2023-09-06 오전 5:25:01	14:25:01	2.0.10.252	244		2	{/}	송스	NULL	NULL	NULL	36	1	112	NULL	NULL	NULL	KSY2	List2	NULL	NULL	NULL	NULL	NULL	NULL	NULL	NULL	NULL	1	{/}	2	3	696356	0	{/}	543	696899
좌우반구com(CVF, UVF, BVF)_2	6	1	<?xml version="1.0"?>\n<Clock xmlns:dt="urn:schemas-microsoft-com:datatypes"><Description dt:dt="string">E-Prime Primary Realtime Clock</Description><StartTime><Timestamp dt:dt="int">0</Timestamp><DateUtc dt:dt="string">2023-09-06T05:25:01Z</DateUtc></StartTime><FrequencyChanges><FrequencyChange><Frequency dt:dt="r8">10000000</Frequency><Timestamp dt:dt="r8">10252445721230</Timestamp><Current dt:…	좌우반구com(CVF, UVF, BVF)_2-006-1	60	1.0.0.171	1	360772707	Professional	2.0.10.356	2.0.10.356	09-06-2023	2023-09-06 오전 5:25:01	14:25:01	2.0.10.252	276		2	{/}	송익	NULL	NULL	NULL	NULL	NULL	NULL	134	1	12	KSY2	List3	NULL	NULL	NULL	NULL	NULL	NULL	NULL	NULL	NULL	1	{/}	2	4	812289	0	{/}	450	812739
좌우반구com(CVF, UVF, BVF)_2	6	1	<?xml version="1.0"?>\n<Clock xmlns:dt="urn:schemas-microsoft-com:datatypes"><Description dt:dt="string">E-Prime Primary Realtime Clock</Description><StartTime><Timestamp dt:dt="int">0</Timestamp><DateUtc dt:dt="string">2023-09-06T05:25:01Z</DateUtc></StartTime><FrequencyChanges><FrequencyChange><Frequency dt:dt="r8">10000000</Frequency><Timestamp dt:dt="r8">10252445721230</Timestamp><Current dt:…	좌우반구com(CVF, UVF, BVF)_2-006-1	60	1.0.0.171	1	360772707	Professional	2.0.10.356	2.0.10.356	09-06-2023	2023-09-06 오전 5:25:01	14:25:01	2.0.10.252	37		1	z	수고	3	1	37	NULL	NULL	NULL	NULL	NULL	NULL	KSY	List1	0		2	0	122973	183		0	0	1	z	2	3	123156	0	z	440	123596
좌우반구com(CVF, UVF, BVF)_2	6	1	<?xml version="1.0"?>\n<Clock xmlns:dt="urn:schemas-microsoft-com:datatypes"><Description dt:dt="string">E-Prime Primary Realtime Clock</Description><StartTime><Timestamp dt:dt="int">0</Timestamp><DateUtc dt:dt="string">2023-09-06T05:25:01Z</DateUtc></StartTime><FrequencyChanges><FrequencyChange><Frequency dt:dt="r8">10000000</Frequency><Timestamp dt:dt="r8">10252445721230</Timestamp><Current dt:…	좌우반구com(CVF, UVF, BVF)_2-006-1	60	1.0.0.171	1	360772707	Professional	2.0.10.356	2.0.10.356	09-06-2023	2023-09-06 오전 5:25:01	14:25:01	2.0.10.252	362		1	z	수단	NULL	NULL	NULL	NULL	NULL	NULL	42	1	98	KSY	List3	0		2	0	1042672	184		0	0	1	z	2	4	1042856	0	z	403	1043259
좌우반구com(CVF, UVF, BVF)_2	6	1	<?xml version="1.0"?>\n<Clock xmlns:dt="urn:schemas-microsoft-com:datatypes"><Description dt:dt="string">E-Prime Primary Realtime Clock</Description><StartTime><Timestamp dt:dt="int">0</Timestamp><DateUtc dt:dt="string">2023-09-06T05:25:01Z</DateUtc></StartTime><FrequencyChanges><FrequencyChange><Frequency dt:dt="r8">10000000</Frequency><Timestamp dt:dt="r8">10252445721230</Timestamp><Current dt:…	좌우반구com(CVF, UVF, BVF)_2-006-1	60	1.0.0.171	1	360772707	Professional	2.0.10.356	2.0.10.356	09-06-2023	2023-09-06 오전 5:25:01	14:25:01	2.0.10.252	192		1	z	수준	NULL	NULL	NULL	59	1	60	NULL	NULL	NULL	KSY	List2	0		2	0	559206	183		0	0	1	z	2	3	559389	0	z	271	559660
좌우반구com(CVF, UVF, BVF)_2	6	1	<?xml version="1.0"?>\n<Clock xmlns:dt="urn:schemas-microsoft-com:datatypes"><Description dt:dt="string">E-Prime Primary Realtime Clock</Description><StartTime><Timestamp dt:dt="int">0</Timestamp><DateUtc dt:dt="string">2023-09-06T05:25:01Z</DateUtc></StartTime><FrequencyChanges><FrequencyChange><Frequency dt:dt="r8">10000000</Frequency><Timestamp dt:dt="r8">10252445721230</Timestamp><Current dt:…	좌우반구com(CVF, UVF, BVF)_2-006-1	60	1.0.0.171	1	360772707	Professional	2.0.10.356	2.0.10.356	09-06-2023	2023-09-06 오전 5:25:01	14:25:01	2.0.10.252	243		2	{/}	숙국	NULL	NULL	NULL	102	1	111	NULL	NULL	NULL	KSY	List2	0		2	0	693656	183		0	0	1	{/}	2	3	693839	0	{/}	316	694155
좌우반구com(CVF, UVF, BVF)_2	6	1	<?xml version="1.0"?>\n<Clock xmlns:dt="urn:schemas-microsoft-com:datatypes"><Description dt:dt="string">E-Prime Primary Realtime Clock</Description><StartTime><Timestamp dt:dt="int">0</Timestamp><DateUtc dt:dt="string">2023-09-06T05:25:01Z</DateUtc></StartTime><FrequencyChanges><FrequencyChange><Frequency dt:dt="r8">10000000</Frequency><Timestamp dt:dt="r8">10252445721230</Timestamp><Current dt:…	좌우반구com(CVF, UVF, BVF)_2-006-1	60	1.0.0.171	1	360772707	Professional	2.0.10.356	2.0.10.356	09-06-2023	2023-09-06 오전 5:25:01	14:25:01	2.0.10.252	359		2	{/}	숙발	NULL	NULL	NULL	NULL	NULL	NULL	37	1	95	KSY2	List3	NULL	NULL	NULL	NULL	NULL	NULL	NULL	NULL	NULL	1	{/}	2	4	1035089	0	{/}	402	1035491
좌우반구com(CVF, UVF, BVF)_2	6	1	<?xml version="1.0"?>\n<Clock xmlns:dt="urn:schemas-microsoft-com:datatypes"><Description dt:dt="string">E-Prime Primary Realtime Clock</Description><StartTime><Timestamp dt:dt="int">0</Timestamp><DateUtc dt:dt="string">2023-09-06T05:25:01Z</DateUtc></StartTime><FrequencyChanges><FrequencyChange><Frequency dt:dt="r8">10000000</Frequency><Timestamp dt:dt="r8">10252445721230</Timestamp><Current dt:…	좌우반구com(CVF, UVF, BVF)_2-006-1	60	1.0.0.171	1	360772707	Professional	2.0.10.356	2.0.10.356	09-06-2023	2023-09-06 오전 5:25:01	14:25:01	2.0.10.252	76		1	z	숙소	120	1	76	NULL	NULL	NULL	NULL	NULL	NULL	KSY2	List1	NULL	NULL	NULL	NULL	NULL	NULL	NULL	NULL	NULL	1	z	2	3	227756	0	z	392	228148
좌우반구com(CVF, UVF, BVF)_2	6	1	<?xml version="1.0"?>\n<Clock xmlns:dt="urn:schemas-microsoft-com:datatypes"><Description dt:dt="string">E-Prime Primary Realtime Clock</Description><StartTime><Timestamp dt:dt="int">0</Timestamp><DateUtc dt:dt="string">2023-09-06T05:25:01Z</DateUtc></StartTime><FrequencyChanges><FrequencyChange><Frequency dt:dt="r8">10000000</Frequency><Timestamp dt:dt="r8">10252445721230</Timestamp><Current dt:…	좌우반구com(CVF, UVF, BVF)_2-006-1	60	1.0.0.171	1	360772707	Professional	2.0.10.356	2.0.10.356	09-06-2023	2023-09-06 오전 5:25:01	14:25:01	2.0.10.252	195		2	{/}	술감	NULL	NULL	NULL	43	1	63	NULL	NULL	NULL	KSY2	List2	NULL	NULL	NULL	NULL	NULL	NULL	NULL	NULL	NULL	1	{/}	2	3	567022	0	{/}	429	567451
좌우반구com(CVF, UVF, BVF)_2	6	1	<?xml version="1.0"?>\n<Clock xmlns:dt="urn:schemas-microsoft-com:datatypes"><Description dt:dt="string">E-Prime Primary Realtime Clock</Description><StartTime><Timestamp dt:dt="int">0</Timestamp><DateUtc dt:dt="string">2023-09-06T05:25:01Z</DateUtc></StartTime><FrequencyChanges><FrequencyChange><Frequency dt:dt="r8">10000000</Frequency><Timestamp dt:dt="r8">10252445721230</Timestamp><Current dt:…	좌우반구com(CVF, UVF, BVF)_2-006-1	60	1.0.0.171	1	360772707	Professional	2.0.10.356	2.0.10.356	09-06-2023	2023-09-06 오전 5:25:01	14:25:01	2.0.10.252	123		2	{/}	술목	101	1	123	NULL	NULL	NULL	NULL	NULL	NULL	KSY3	List1	NULL	NULL	NULL	NULL	NULL	NULL	NULL	NULL	NULL	1	{/}	2	3	352089	0	{/}	347	352436
좌우반구com(CVF, UVF, BVF)_2	6	1	<?xml version="1.0"?>\n<Clock xmlns:dt="urn:schemas-microsoft-com:datatypes"><Description dt:dt="string">E-Prime Primary Realtime Clock</Description><StartTime><Timestamp dt:dt="int">0</Timestamp><DateUtc dt:dt="string">2023-09-06T05:25:01Z</DateUtc></StartTime><FrequencyChanges><FrequencyChange><Frequency dt:dt="r8">10000000</Frequency><Timestamp dt:dt="r8">10252445721230</Timestamp><Current dt:…	좌우반구com(CVF, UVF, BVF)_2-006-1	60	1.0.0.171	1	360772707	Professional	2.0.10.356	2.0.10.356	09-06-2023	2023-09-06 오전 5:25:01	14:25:01	2.0.10.252	148		2	{/}	스위	NULL	NULL	NULL	124	1	16	NULL	NULL	NULL	KSY	List2	0		3	-1	443389	184		0	0	1	{/}	2	4	443573	0	{/}	407	443980
좌우반구com(CVF, UVF, BVF)_2	6	1	<?xml version="1.0"?>\n<Clock xmlns:dt="urn:schemas-microsoft-com:datatypes"><Description dt:dt="string">E-Prime Primary Realtime Clock</Description><StartTime><Timestamp dt:dt="int">0</Timestamp><DateUtc dt:dt="string">2023-09-06T05:25:01Z</DateUtc></StartTime><FrequencyChanges><FrequencyChange><Frequency dt:dt="r8">10000000</Frequency><Timestamp dt:dt="r8">10252445721230</Timestamp><Current dt:…	좌우반구com(CVF, UVF, BVF)_2-006-1	60	1.0.0.171	1	360772707	Professional	2.0.10.356	2.0.10.356	09-06-2023	2023-09-06 오전 5:25:01	14:25:01	2.0.10.252	169		2	{/}	스진	NULL	NULL	NULL	126	1	37	NULL	NULL	NULL	KSY2	List2	NULL	NULL	NULL	NULL	NULL	NULL	NULL	NULL	NULL	1	{/}	2	4	499256	0	{/}	427	499683
좌우반구com(CVF, UVF, BVF)_2	6	1	<?xml version="1.0"?>\n<Clock xmlns:dt="urn:schemas-microsoft-com:datatypes"><Description dt:dt="string">E-Prime Primary Realtime Clock</Description><StartTime><Timestamp dt:dt="int">0</Timestamp><DateUtc dt:dt="string">2023-09-06T05:25:01Z</DateUtc></StartTime><FrequencyChanges><FrequencyChange><Frequency dt:dt="r8">10000000</Frequency><Timestamp dt:dt="r8">10252445721230</Timestamp><Current dt:…	좌우반구com(CVF, UVF, BVF)_2-006-1	60	1.0.0.171	1	360772707	Professional	2.0.10.356	2.0.10.356	09-06-2023	2023-09-06 오전 5:25:01	14:25:01	2.0.10.252	373		2	{/}	스향	NULL	NULL	NULL	NULL	NULL	NULL	69	1	109	KSY2	List3	NULL	NULL	NULL	NULL	NULL	NULL	NULL	NULL	NULL	1	{/}	3	3	1071638	0	{/}	597	1072235
좌우반구com(CVF, UVF, BVF)_2	6	1	<?xml version="1.0"?>\n<Clock xmlns:dt="urn:schemas-microsoft-com:datatypes"><Description dt:dt="string">E-Prime Primary Realtime Clock</Description><StartTime><Timestamp dt:dt="int">0</Timestamp><DateUtc dt:dt="string">2023-09-06T05:25:01Z</DateUtc></StartTime><FrequencyChanges><FrequencyChange><Frequency dt:dt="r8">10000000</Frequency><Timestamp dt:dt="r8">10252445721230</Timestamp><Current dt:…	좌우반구com(CVF, UVF, BVF)_2-006-1	60	1.0.0.171	1	360772707	Professional	2.0.10.356	2.0.10.356	09-06-2023	2023-09-06 오전 5:25:01	14:25:01	2.0.10.252	19		2	{/}	습나	38	1	19	NULL	NULL	NULL	NULL	NULL	NULL	KSY2	List1	NULL	NULL	NULL	NULL	NULL	NULL	NULL	NULL	NULL	1	{/}	2	3	74790	0	{/}	350	75140
좌우반구com(CVF, UVF, BVF)_2	6	1	<?xml version="1.0"?>\n<Clock xmlns:dt="urn:schemas-microsoft-com:datatypes"><Description dt:dt="string">E-Prime Primary Realtime Clock</Description><StartTime><Timestamp dt:dt="int">0</Timestamp><DateUtc dt:dt="string">2023-09-06T05:25:01Z</DateUtc></StartTime><FrequencyChanges><FrequencyChange><Frequency dt:dt="r8">10000000</Frequency><Timestamp dt:dt="r8">10252445721230</Timestamp><Current dt:…	좌우반구com(CVF, UVF, BVF)_2-006-1	60	1.0.0.171	1	360772707	Professional	2.0.10.356	2.0.10.356	09-06-2023	2023-09-06 오전 5:25:01	14:25:01	2.0.10.252	39		2	{/}	습필	40	1	39	NULL	NULL	NULL	NULL	NULL	NULL	KSY	List1	0		2	0	128156	183		0	0	1	{/}	3	3	128339	0	{/}	353	128692
좌우반구com(CVF, UVF, BVF)_2	6	1	<?xml version="1.0"?>\n<Clock xmlns:dt="urn:schemas-microsoft-com:datatypes"><Description dt:dt="string">E-Prime Primary Realtime Clock</Description><StartTime><Timestamp dt:dt="int">0</Timestamp><DateUtc dt:dt="string">2023-09-06T05:25:01Z</DateUtc></StartTime><FrequencyChanges><FrequencyChange><Frequency dt:dt="r8">10000000</Frequency><Timestamp dt:dt="r8">10252445721230</Timestamp><Current dt:…	좌우반구com(CVF, UVF, BVF)_2-006-1	60	1.0.0.171	1	360772707	Professional	2.0.10.356	2.0.10.356	09-06-2023	2023-09-06 오전 5:25:01	14:25:01	2.0.10.252	63		1	z	시간	53	1	63	NULL	NULL	NULL	NULL	NULL	NULL	KSY2	List1	NULL	NULL	NULL	NULL	NULL	NULL	NULL	NULL	NULL	1	z	2	4	192073	0	z	547	192620
좌우반구com(CVF, UVF, BVF)_2	6	1	<?xml version="1.0"?>\n<Clock xmlns:dt="urn:schemas-microsoft-com:datatypes"><Description dt:dt="string">E-Prime Primary Realtime Clock</Description><StartTime><Timestamp dt:dt="int">0</Timestamp><DateUtc dt:dt="string">2023-09-06T05:25:01Z</DateUtc></StartTime><FrequencyChanges><FrequencyChange><Frequency dt:dt="r8">10000000</Frequency><Timestamp dt:dt="r8">10252445721230</Timestamp><Current dt:…	좌우반구com(CVF, UVF, BVF)_2-006-1	60	1.0.0.171	1	360772707	Professional	2.0.10.356	2.0.10.356	09-06-2023	2023-09-06 오전 5:25:01	14:25:01	2.0.10.252	212		1	z	시기	NULL	NULL	NULL	92	1	80	NULL	NULL	NULL	KSY2	List2	NULL	NULL	NULL	NULL	NULL	NULL	NULL	NULL	NULL	0	z	2	4	611756	0	{/}	455	612211
좌우반구com(CVF, UVF, BVF)_2	6	1	<?xml version="1.0"?>\n<Clock xmlns:dt="urn:schemas-microsoft-com:datatypes"><Description dt:dt="string">E-Prime Primary Realtime Clock</Description><StartTime><Timestamp dt:dt="int">0</Timestamp><DateUtc dt:dt="string">2023-09-06T05:25:01Z</DateUtc></StartTime><FrequencyChanges><FrequencyChange><Frequency dt:dt="r8">10000000</Frequency><Timestamp dt:dt="r8">10252445721230</Timestamp><Current dt:…	좌우반구com(CVF, UVF, BVF)_2-006-1	60	1.0.0.171	1	360772707	Professional	2.0.10.356	2.0.10.356	09-06-2023	2023-09-06 오전 5:25:01	14:25:01	2.0.10.252	70		1	z	시대	42	1	70	NULL	NULL	NULL	NULL	NULL	NULL	KSY2	List1	NULL	NULL	NULL	NULL	NULL	NULL	NULL	NULL	NULL	1	z	2	4	210723	0	z	337	211060
좌우반구com(CVF, UVF, BVF)_2	6	1	<?xml version="1.0"?>\n<Clock xmlns:dt="urn:schemas-microsoft-com:datatypes"><Description dt:dt="string">E-Prime Primary Realtime Clock</Description><StartTime><Timestamp dt:dt="int">0</Timestamp><DateUtc dt:dt="string">2023-09-06T05:25:01Z</DateUtc></StartTime><FrequencyChanges><FrequencyChange><Frequency dt:dt="r8">10000000</Frequency><Timestamp dt:dt="r8">10252445721230</Timestamp><Current dt:…	좌우반구com(CVF, UVF, BVF)_2-006-1	60	1.0.0.171	1	360772707	Professional	2.0.10.356	2.0.10.356	09-06-2023	2023-09-06 오전 5:25:01	14:25:01	2.0.10.252	375		1	z	시도	NULL	NULL	NULL	NULL	NULL	NULL	86	1	111	KSY2	List3	NULL	NULL	NULL	NULL	NULL	NULL	NULL	NULL	NULL	1	z	2	3	1076955	0	z	288	1077243
좌우반구com(CVF, UVF, BVF)_2	6	1	<?xml version="1.0"?>\n<Clock xmlns:dt="urn:schemas-microsoft-com:datatypes"><Description dt:dt="string">E-Prime Primary Realtime Clock</Description><StartTime><Timestamp dt:dt="int">0</Timestamp><DateUtc dt:dt="string">2023-09-06T05:25:01Z</DateUtc></StartTime><FrequencyChanges><FrequencyChange><Frequency dt:dt="r8">10000000</Frequency><Timestamp dt:dt="r8">10252445721230</Timestamp><Current dt:…	좌우반구com(CVF, UVF, BVF)_2-006-1	60	1.0.0.171	1	360772707	Professional	2.0.10.356	2.0.10.356	09-06-2023	2023-09-06 오전 5:25:01	14:25:01	2.0.10.252	338		2	{/}	시질	NULL	NULL	NULL	NULL	NULL	NULL	112	1	74	KSY4	List3	NULL	NULL	NULL	NULL	NULL	NULL	NULL	NULL	NULL	1	{/}	2	3	977705	0	{/}	482	978187
좌우반구com(CVF, UVF, BVF)_2	6	1	<?xml version="1.0"?>\n<Clock xmlns:dt="urn:schemas-microsoft-com:datatypes"><Description dt:dt="string">E-Prime Primary Realtime Clock</Description><StartTime><Timestamp dt:dt="int">0</Timestamp><DateUtc dt:dt="string">2023-09-06T05:25:01Z</DateUtc></StartTime><FrequencyChanges><FrequencyChange><Frequency dt:dt="r8">10000000</Frequency><Timestamp dt:dt="r8">10252445721230</Timestamp><Current dt:…	좌우반구com(CVF, UVF, BVF)_2-006-1	60	1.0.0.171	1	360772707	Professional	2.0.10.356	2.0.10.356	09-06-2023	2023-09-06 오전 5:25:01	14:25:01	2.0.10.252	119		1	z	식비	89	1	119	NULL	NULL	NULL	NULL	NULL	NULL	KSY2	List1	NULL	NULL	NULL	NULL	NULL	NULL	NULL	NULL	NULL	1	z	2	3	341356	0	z	584	341940
좌우반구com(CVF, UVF, BVF)_2	6	1	<?xml version="1.0"?>\n<Clock xmlns:dt="urn:schemas-microsoft-com:datatypes"><Description dt:dt="string">E-Prime Primary Realtime Clock</Description><StartTime><Timestamp dt:dt="int">0</Timestamp><DateUtc dt:dt="string">2023-09-06T05:25:01Z</DateUtc></StartTime><FrequencyChanges><FrequencyChange><Frequency dt:dt="r8">10000000</Frequency><Timestamp dt:dt="r8">10252445721230</Timestamp><Current dt:…	좌우반구com(CVF, UVF, BVF)_2-006-1	60	1.0.0.171	1	360772707	Professional	2.0.10.356	2.0.10.356	09-06-2023	2023-09-06 오전 5:25:01	14:25:01	2.0.10.252	141		2	{/}	식차	NULL	NULL	NULL	80	1	9	NULL	NULL	NULL	KSY4	List2	NULL	NULL	NULL	NULL	NULL	NULL	NULL	NULL	NULL	1	{/}	3	3	425572	0	{/}	375	425947
좌우반구com(CVF, UVF, BVF)_2	6	1	<?xml version="1.0"?>\n<Clock xmlns:dt="urn:schemas-microsoft-com:datatypes"><Description dt:dt="string">E-Prime Primary Realtime Clock</Description><StartTime><Timestamp dt:dt="int">0</Timestamp><DateUtc dt:dt="string">2023-09-06T05:25:01Z</DateUtc></StartTime><FrequencyChanges><FrequencyChange><Frequency dt:dt="r8">10000000</Frequency><Timestamp dt:dt="r8">10252445721230</Timestamp><Current dt:…	좌우반구com(CVF, UVF, BVF)_2-006-1	60	1.0.0.171	1	360772707	Professional	2.0.10.356	2.0.10.356	09-06-2023	2023-09-06 오전 5:25:01	14:25:01	2.0.10.252	339		1	z	식탁	NULL	NULL	NULL	NULL	NULL	NULL	7	1	75	KSY2	List3	NULL	NULL	NULL	NULL	NULL	NULL	NULL	NULL	NULL	1	z	2	4	980389	0	z	742	981131
좌우반구com(CVF, UVF, BVF)_2	6	1	<?xml version="1.0"?>\n<Clock xmlns:dt="urn:schemas-microsoft-com:datatypes"><Description dt:dt="string">E-Prime Primary Realtime Clock</Description><StartTime><Timestamp dt:dt="int">0</Timestamp><DateUtc dt:dt="string">2023-09-06T05:25:01Z</DateUtc></StartTime><FrequencyChanges><FrequencyChange><Frequency dt:dt="r8">10000000</Frequency><Timestamp dt:dt="r8">10252445721230</Timestamp><Current dt:…	좌우반구com(CVF, UVF, BVF)_2-006-1	60	1.0.0.171	1	360772707	Professional	2.0.10.356	2.0.10.356	09-06-2023	2023-09-06 오전 5:25:01	14:25:01	2.0.10.252	179		2	{/}	실락	NULL	NULL	NULL	57	1	47	NULL	NULL	NULL	KSY	List2	0		2	0	525423	183		0	0	1	{/}	2	3	525606	0	{/}	341	525947
좌우반구com(CVF, UVF, BVF)_2	6	1	<?xml version="1.0"?>\n<Clock xmlns:dt="urn:schemas-microsoft-com:datatypes"><Description dt:dt="string">E-Prime Primary Realtime Clock</Description><StartTime><Timestamp dt:dt="int">0</Timestamp><DateUtc dt:dt="string">2023-09-06T05:25:01Z</DateUtc></StartTime><FrequencyChanges><FrequencyChange><Frequency dt:dt="r8">10000000</Frequency><Timestamp dt:dt="r8">10252445721230</Timestamp><Current dt:…	좌우반구com(CVF, UVF, BVF)_2-006-1	60	1.0.0.171	1	360772707	Professional	2.0.10.356	2.0.10.356	09-06-2023	2023-09-06 오전 5:25:01	14:25:01	2.0.10.252	154		2	{/}	실작	NULL	NULL	NULL	82	1	22	NULL	NULL	NULL	KSY3	List2	NULL	NULL	NULL	NULL	NULL	NULL	NULL	NULL	NULL	1	{/}	3	3	459889	0	{/}	483	460372
좌우반구com(CVF, UVF, BVF)_2	6	1	<?xml version="1.0"?>\n<Clock xmlns:dt="urn:schemas-microsoft-com:datatypes"><Description dt:dt="string">E-Prime Primary Realtime Clock</Description><StartTime><Timestamp dt:dt="int">0</Timestamp><DateUtc dt:dt="string">2023-09-06T05:25:01Z</DateUtc></StartTime><FrequencyChanges><FrequencyChange><Frequency dt:dt="r8">10000000</Frequency><Timestamp dt:dt="r8">10252445721230</Timestamp><Current dt:…	좌우반구com(CVF, UVF, BVF)_2-006-1	60	1.0.0.171	1	360772707	Professional	2.0.10.356	2.0.10.356	09-06-2023	2023-09-06 오전 5:25:01	14:25:01	2.0.10.252	6		1	z	실험	67	1	6	NULL	NULL	NULL	NULL	NULL	NULL	KSY2	List1	NULL	NULL	NULL	NULL	NULL	NULL	NULL	NULL	NULL	1	z	2	3	40623	0	z	557	41180
좌우반구com(CVF, UVF, BVF)_2	6	1	<?xml version="1.0"?>\n<Clock xmlns:dt="urn:schemas-microsoft-com:datatypes"><Description dt:dt="string">E-Prime Primary Realtime Clock</Description><StartTime><Timestamp dt:dt="int">0</Timestamp><DateUtc dt:dt="string">2023-09-06T05:25:01Z</DateUtc></StartTime><FrequencyChanges><FrequencyChange><Frequency dt:dt="r8">10000000</Frequency><Timestamp dt:dt="r8">10252445721230</Timestamp><Current dt:…	좌우반구com(CVF, UVF, BVF)_2-006-1	60	1.0.0.171	1	360772707	Professional	2.0.10.356	2.0.10.356	09-06-2023	2023-09-06 오전 5:25:01	14:25:01	2.0.10.252	87		1	z	심복	105	1	87	NULL	NULL	NULL	NULL	NULL	NULL	KSY2	List1	NULL	NULL	NULL	NULL	NULL	NULL	NULL	NULL	NULL	0	z	2	4	256173	0	{/}	375	256548
좌우반구com(CVF, UVF, BVF)_2	6	1	<?xml version="1.0"?>\n<Clock xmlns:dt="urn:schemas-microsoft-com:datatypes"><Description dt:dt="string">E-Prime Primary Realtime Clock</Description><StartTime><Timestamp dt:dt="int">0</Timestamp><DateUtc dt:dt="string">2023-09-06T05:25:01Z</DateUtc></StartTime><FrequencyChanges><FrequencyChange><Frequency dt:dt="r8">10000000</Frequency><Timestamp dt:dt="r8">10252445721230</Timestamp><Current dt:…	좌우반구com(CVF, UVF, BVF)_2-006-1	60	1.0.0.171	1	360772707	Professional	2.0.10.356	2.0.10.356	09-06-2023	2023-09-06 오전 5:25:01	14:25:01	2.0.10.252	151		1	z	심신	NULL	NULL	NULL	114	1	19	NULL	NULL	NULL	KSY2	List2	NULL	NULL	NULL	NULL	NULL	NULL	NULL	NULL	NULL	0	z	2	4	451506	0	{/}	545	452051
좌우반구com(CVF, UVF, BVF)_2	6	1	<?xml version="1.0"?>\n<Clock xmlns:dt="urn:schemas-microsoft-com:datatypes"><Description dt:dt="string">E-Prime Primary Realtime Clock</Description><StartTime><Timestamp dt:dt="int">0</Timestamp><DateUtc dt:dt="string">2023-09-06T05:25:01Z</DateUtc></StartTime><FrequencyChanges><FrequencyChange><Frequency dt:dt="r8">10000000</Frequency><Timestamp dt:dt="r8">10252445721230</Timestamp><Current dt:…	좌우반구com(CVF, UVF, BVF)_2-006-1	60	1.0.0.171	1	360772707	Professional	2.0.10.356	2.0.10.356	09-06-2023	2023-09-06 오전 5:25:01	14:25:01	2.0.10.252	125		2	{/}	안실	121	1	125	NULL	NULL	NULL	NULL	NULL	NULL	KSY3	List1	NULL	NULL	NULL	NULL	NULL	NULL	NULL	NULL	NULL	1	{/}	2	3	357339	0	{/}	417	357756
좌우반구com(CVF, UVF, BVF)_2	6	1	<?xml version="1.0"?>\n<Clock xmlns:dt="urn:schemas-microsoft-com:datatypes"><Description dt:dt="string">E-Prime Primary Realtime Clock</Description><StartTime><Timestamp dt:dt="int">0</Timestamp><DateUtc dt:dt="string">2023-09-06T05:25:01Z</DateUtc></StartTime><FrequencyChanges><FrequencyChange><Frequency dt:dt="r8">10000000</Frequency><Timestamp dt:dt="r8">10252445721230</Timestamp><Current dt:…	좌우반구com(CVF, UVF, BVF)_2-006-1	60	1.0.0.171	1	360772707	Professional	2.0.10.356	2.0.10.356	09-06-2023	2023-09-06 오전 5:25:01	14:25:01	2.0.10.252	53		2	{/}	압례	70	1	53	NULL	NULL	NULL	NULL	NULL	NULL	KSY	List1	0		2	0	165273	183		0	0	1	{/}	2	3	165456	0	{/}	332	165788
좌우반구com(CVF, UVF, BVF)_2	6	1	<?xml version="1.0"?>\n<Clock xmlns:dt="urn:schemas-microsoft-com:datatypes"><Description dt:dt="string">E-Prime Primary Realtime Clock</Description><StartTime><Timestamp dt:dt="int">0</Timestamp><DateUtc dt:dt="string">2023-09-06T05:25:01Z</DateUtc></StartTime><FrequencyChanges><FrequencyChange><Frequency dt:dt="r8">10000000</Frequency><Timestamp dt:dt="r8">10252445721230</Timestamp><Current dt:…	좌우반구com(CVF, UVF, BVF)_2-006-1	60	1.0.0.171	1	360772707	Professional	2.0.10.356	2.0.10.356	09-06-2023	2023-09-06 오전 5:25:01	14:25:01	2.0.10.252	175		1	z	압축	NULL	NULL	NULL	106	1	43	NULL	NULL	NULL	KSY2	List2	NULL	NULL	NULL	NULL	NULL	NULL	NULL	NULL	NULL	1	z	3	3	515122	0	z	425	515547
좌우반구com(CVF, UVF, BVF)_2	6	1	<?xml version="1.0"?>\n<Clock xmlns:dt="urn:schemas-microsoft-com:datatypes"><Description dt:dt="string">E-Prime Primary Realtime Clock</Description><StartTime><Timestamp dt:dt="int">0</Timestamp><DateUtc dt:dt="string">2023-09-06T05:25:01Z</DateUtc></StartTime><FrequencyChanges><FrequencyChange><Frequency dt:dt="r8">10000000</Frequency><Timestamp dt:dt="r8">10252445721230</Timestamp><Current dt:…	좌우반구com(CVF, UVF, BVF)_2-006-1	60	1.0.0.171	1	360772707	Professional	2.0.10.356	2.0.10.356	09-06-2023	2023-09-06 오전 5:25:01	14:25:01	2.0.10.252	319		2	{/}	양간	NULL	NULL	NULL	NULL	NULL	NULL	115	1	55	KSY	List3	0		2	0	926989	183		0	0	0	{/}	2	3	927172	0		0	0
좌우반구com(CVF, UVF, BVF)_2	6	1	<?xml version="1.0"?>\n<Clock xmlns:dt="urn:schemas-microsoft-com:datatypes"><Description dt:dt="string">E-Prime Primary Realtime Clock</Description><StartTime><Timestamp dt:dt="int">0</Timestamp><DateUtc dt:dt="string">2023-09-06T05:25:01Z</DateUtc></StartTime><FrequencyChanges><FrequencyChange><Frequency dt:dt="r8">10000000</Frequency><Timestamp dt:dt="r8">10252445721230</Timestamp><Current dt:…	좌우반구com(CVF, UVF, BVF)_2-006-1	60	1.0.0.171	1	360772707	Professional	2.0.10.356	2.0.10.356	09-06-2023	2023-09-06 오전 5:25:01	14:25:01	2.0.10.252	350		2	{/}	양급	NULL	NULL	NULL	NULL	NULL	NULL	70	1	86	KSY4	List3	NULL	NULL	NULL	NULL	NULL	NULL	NULL	NULL	NULL	1	{/}	3	3	1011205	0	{/}	430	1011635
좌우반구com(CVF, UVF, BVF)_2	6	1	<?xml version="1.0"?>\n<Clock xmlns:dt="urn:schemas-microsoft-com:datatypes"><Description dt:dt="string">E-Prime Primary Realtime Clock</Description><StartTime><Timestamp dt:dt="int">0</Timestamp><DateUtc dt:dt="string">2023-09-06T05:25:01Z</DateUtc></StartTime><FrequencyChanges><FrequencyChange><Frequency dt:dt="r8">10000000</Frequency><Timestamp dt:dt="r8">10252445721230</Timestamp><Current dt:…	좌우반구com(CVF, UVF, BVF)_2-006-1	60	1.0.0.171	1	360772707	Professional	2.0.10.356	2.0.10.356	09-06-2023	2023-09-06 오전 5:25:01	14:25:01	2.0.10.252	86		1	z	양념	20	1	86	NULL	NULL	NULL	NULL	NULL	NULL	KSY2	List1	NULL	NULL	NULL	NULL	NULL	NULL	NULL	NULL	NULL	1	z	2	3	253606	0	z	366	253972
좌우반구com(CVF, UVF, BVF)_2	6	1	<?xml version="1.0"?>\n<Clock xmlns:dt="urn:schemas-microsoft-com:datatypes"><Description dt:dt="string">E-Prime Primary Realtime Clock</Description><StartTime><Timestamp dt:dt="int">0</Timestamp><DateUtc dt:dt="string">2023-09-06T05:25:01Z</DateUtc></StartTime><FrequencyChanges><FrequencyChange><Frequency dt:dt="r8">10000000</Frequency><Timestamp dt:dt="r8">10252445721230</Timestamp><Current dt:…	좌우반구com(CVF, UVF, BVF)_2-006-1	60	1.0.0.171	1	360772707	Professional	2.0.10.356	2.0.10.356	09-06-2023	2023-09-06 오전 5:25:01	14:25:01	2.0.10.252	46		2	{/}	양최	131	1	46	NULL	NULL	NULL	NULL	NULL	NULL	KSY2	List1	NULL	NULL	NULL	NULL	NULL	NULL	NULL	NULL	NULL	1	{/}	2	3	147056	0	{/}	428	147484
좌우반구com(CVF, UVF, BVF)_2	6	1	<?xml version="1.0"?>\n<Clock xmlns:dt="urn:schemas-microsoft-com:datatypes"><Description dt:dt="string">E-Prime Primary Realtime Clock</Description><StartTime><Timestamp dt:dt="int">0</Timestamp><DateUtc dt:dt="string">2023-09-06T05:25:01Z</DateUtc></StartTime><FrequencyChanges><FrequencyChange><Frequency dt:dt="r8">10000000</Frequency><Timestamp dt:dt="r8">10252445721230</Timestamp><Current dt:…	좌우반구com(CVF, UVF, BVF)_2-006-1	60	1.0.0.171	1	360772707	Professional	2.0.10.356	2.0.10.356	09-06-2023	2023-09-06 오전 5:25:01	14:25:01	2.0.10.252	25		1	z	어휘	132	1	25	NULL	NULL	NULL	NULL	NULL	NULL	KSY2	List1	NULL	NULL	NULL	NULL	NULL	NULL	NULL	NULL	NULL	1	z	2	3	90440	0	z	396	90836
좌우반구com(CVF, UVF, BVF)_2	6	1	<?xml version="1.0"?>\n<Clock xmlns:dt="urn:schemas-microsoft-com:datatypes"><Description dt:dt="string">E-Prime Primary Realtime Clock</Description><StartTime><Timestamp dt:dt="int">0</Timestamp><DateUtc dt:dt="string">2023-09-06T05:25:01Z</DateUtc></StartTime><FrequencyChanges><FrequencyChange><Frequency dt:dt="r8">10000000</Frequency><Timestamp dt:dt="r8">10252445721230</Timestamp><Current dt:…	좌우반구com(CVF, UVF, BVF)_2-006-1	60	1.0.0.171	1	360772707	Professional	2.0.10.356	2.0.10.356	09-06-2023	2023-09-06 오전 5:25:01	14:25:01	2.0.10.252	232		2	{/}	엄도	NULL	NULL	NULL	99	1	100	NULL	NULL	NULL	KSY3	List2	NULL	NULL	NULL	NULL	NULL	NULL	NULL	NULL	NULL	1	{/}	2	3	665039	0	{/}	404	665443
좌우반구com(CVF, UVF, BVF)_2	6	1	<?xml version="1.0"?>\n<Clock xmlns:dt="urn:schemas-microsoft-com:datatypes"><Description dt:dt="string">E-Prime Primary Realtime Clock</Description><StartTime><Timestamp dt:dt="int">0</Timestamp><DateUtc dt:dt="string">2023-09-06T05:25:01Z</DateUtc></StartTime><FrequencyChanges><FrequencyChange><Frequency dt:dt="r8">10000000</Frequency><Timestamp dt:dt="r8">10252445721230</Timestamp><Current dt:…	좌우반구com(CVF, UVF, BVF)_2-006-1	60	1.0.0.171	1	360772707	Professional	2.0.10.356	2.0.10.356	09-06-2023	2023-09-06 오전 5:25:01	14:25:01	2.0.10.252	368		1	z	엄마	NULL	NULL	NULL	NULL	NULL	NULL	51	1	104	KSY2	List3	NULL	NULL	NULL	NULL	NULL	NULL	NULL	NULL	NULL	1	z	2	3	1059022	0	z	293	1059315
좌우반구com(CVF, UVF, BVF)_2	6	1	<?xml version="1.0"?>\n<Clock xmlns:dt="urn:schemas-microsoft-com:datatypes"><Description dt:dt="string">E-Prime Primary Realtime Clock</Description><StartTime><Timestamp dt:dt="int">0</Timestamp><DateUtc dt:dt="string">2023-09-06T05:25:01Z</DateUtc></StartTime><FrequencyChanges><FrequencyChange><Frequency dt:dt="r8">10000000</Frequency><Timestamp dt:dt="r8">10252445721230</Timestamp><Current dt:…	좌우반구com(CVF, UVF, BVF)_2-006-1	60	1.0.0.171	1	360772707	Professional	2.0.10.356	2.0.10.356	09-06-2023	2023-09-06 오전 5:25:01	14:25:01	2.0.10.252	155		2	{/}	엇압	NULL	NULL	NULL	3	1	23	NULL	NULL	NULL	KSY3	List2	NULL	NULL	NULL	NULL	NULL	NULL	NULL	NULL	NULL	1	{/}	3	3	462572	0	{/}	368	462940
좌우반구com(CVF, UVF, BVF)_2	6	1	<?xml version="1.0"?>\n<Clock xmlns:dt="urn:schemas-microsoft-com:datatypes"><Description dt:dt="string">E-Prime Primary Realtime Clock</Description><StartTime><Timestamp dt:dt="int">0</Timestamp><DateUtc dt:dt="string">2023-09-06T05:25:01Z</DateUtc></StartTime><FrequencyChanges><FrequencyChange><Frequency dt:dt="r8">10000000</Frequency><Timestamp dt:dt="r8">10252445721230</Timestamp><Current dt:…	좌우반구com(CVF, UVF, BVF)_2-006-1	60	1.0.0.171	1	360772707	Professional	2.0.10.356	2.0.10.356	09-06-2023	2023-09-06 오전 5:25:01	14:25:01	2.0.10.252	279		2	{/}	여별	NULL	NULL	NULL	NULL	NULL	NULL	135	1	15	KSY2	List3	NULL	NULL	NULL	NULL	NULL	NULL	NULL	NULL	NULL	1	{/}	2	3	820439	0	{/}	588	821027
좌우반구com(CVF, UVF, BVF)_2	6	1	<?xml version="1.0"?>\n<Clock xmlns:dt="urn:schemas-microsoft-com:datatypes"><Description dt:dt="string">E-Prime Primary Realtime Clock</Description><StartTime><Timestamp dt:dt="int">0</Timestamp><DateUtc dt:dt="string">2023-09-06T05:25:01Z</DateUtc></StartTime><FrequencyChanges><FrequencyChange><Frequency dt:dt="r8">10000000</Frequency><Timestamp dt:dt="r8">10252445721230</Timestamp><Current dt:…	좌우반구com(CVF, UVF, BVF)_2-006-1	60	1.0.0.171	1	360772707	Professional	2.0.10.356	2.0.10.356	09-06-2023	2023-09-06 오전 5:25:01	14:25:01	2.0.10.252	82		2	{/}	여본	22	1	82	NULL	NULL	NULL	NULL	NULL	NULL	KSY	List1	0		2	0	243123	183		0	0	0	{/}	2	3	243306	0	z	354	243660
좌우반구com(CVF, UVF, BVF)_2	6	1	<?xml version="1.0"?>\n<Clock xmlns:dt="urn:schemas-microsoft-com:datatypes"><Description dt:dt="string">E-Prime Primary Realtime Clock</Description><StartTime><Timestamp dt:dt="int">0</Timestamp><DateUtc dt:dt="string">2023-09-06T05:25:01Z</DateUtc></StartTime><FrequencyChanges><FrequencyChange><Frequency dt:dt="r8">10000000</Frequency><Timestamp dt:dt="r8">10252445721230</Timestamp><Current dt:…	좌우반구com(CVF, UVF, BVF)_2-006-1	60	1.0.0.171	1	360772707	Professional	2.0.10.356	2.0.10.356	09-06-2023	2023-09-06 오전 5:25:01	14:25:01	2.0.10.252	356		1	z	여생	NULL	NULL	NULL	NULL	NULL	NULL	47	1	92	KSY2	List3	NULL	NULL	NULL	NULL	NULL	NULL	NULL	NULL	NULL	1	z	3	3	1027355	0	z	424	1027779
좌우반구com(CVF, UVF, BVF)_2	6	1	<?xml version="1.0"?>\n<Clock xmlns:dt="urn:schemas-microsoft-com:datatypes"><Description dt:dt="string">E-Prime Primary Realtime Clock</Description><StartTime><Timestamp dt:dt="int">0</Timestamp><DateUtc dt:dt="string">2023-09-06T05:25:01Z</DateUtc></StartTime><FrequencyChanges><FrequencyChange><Frequency dt:dt="r8">10000000</Frequency><Timestamp dt:dt="r8">10252445721230</Timestamp><Current dt:…	좌우반구com(CVF, UVF, BVF)_2-006-1	60	1.0.0.171	1	360772707	Professional	2.0.10.356	2.0.10.356	09-06-2023	2023-09-06 오전 5:25:01	14:25:01	2.0.10.252	320		2	{/}	열례	NULL	NULL	NULL	NULL	NULL	NULL	83	1	56	KSY4	List3	NULL	NULL	NULL	NULL	NULL	NULL	NULL	NULL	NULL	1	{/}	2	3	931372	0	{/}	647	932019
좌우반구com(CVF, UVF, BVF)_2	6	1	<?xml version="1.0"?>\n<Clock xmlns:dt="urn:schemas-microsoft-com:datatypes"><Description dt:dt="string">E-Prime Primary Realtime Clock</Description><StartTime><Timestamp dt:dt="int">0</Timestamp><DateUtc dt:dt="string">2023-09-06T05:25:01Z</DateUtc></StartTime><FrequencyChanges><FrequencyChange><Frequency dt:dt="r8">10000000</Frequency><Timestamp dt:dt="r8">10252445721230</Timestamp><Current dt:…	좌우반구com(CVF, UVF, BVF)_2-006-1	60	1.0.0.171	1	360772707	Professional	2.0.10.356	2.0.10.356	09-06-2023	2023-09-06 오전 5:25:01	14:25:01	2.0.10.252	215		2	{/}	열박	NULL	NULL	NULL	77	1	83	NULL	NULL	NULL	KSY4	List2	NULL	NULL	NULL	NULL	NULL	NULL	NULL	NULL	NULL	1	{/}	2	3	620339	0	{/}	440	620779
좌우반구com(CVF, UVF, BVF)_2	6	1	<?xml version="1.0"?>\n<Clock xmlns:dt="urn:schemas-microsoft-com:datatypes"><Description dt:dt="string">E-Prime Primary Realtime Clock</Description><StartTime><Timestamp dt:dt="int">0</Timestamp><DateUtc dt:dt="string">2023-09-06T05:25:01Z</DateUtc></StartTime><FrequencyChanges><FrequencyChange><Frequency dt:dt="r8">10000000</Frequency><Timestamp dt:dt="r8">10252445721230</Timestamp><Current dt:…	좌우반구com(CVF, UVF, BVF)_2-006-1	60	1.0.0.171	1	360772707	Professional	2.0.10.356	2.0.10.356	09-06-2023	2023-09-06 오전 5:25:01	14:25:01	2.0.10.252	221		2	{/}	열응	NULL	NULL	NULL	61	1	89	NULL	NULL	NULL	KSY	List2	0		2	0	635989	183		0	0	1	{/}	2	3	636172	0	{/}	391	636563
좌우반구com(CVF, UVF, BVF)_2	6	1	<?xml version="1.0"?>\n<Clock xmlns:dt="urn:schemas-microsoft-com:datatypes"><Description dt:dt="string">E-Prime Primary Realtime Clock</Description><StartTime><Timestamp dt:dt="int">0</Timestamp><DateUtc dt:dt="string">2023-09-06T05:25:01Z</DateUtc></StartTime><FrequencyChanges><FrequencyChange><Frequency dt:dt="r8">10000000</Frequency><Timestamp dt:dt="r8">10252445721230</Timestamp><Current dt:…	좌우반구com(CVF, UVF, BVF)_2-006-1	60	1.0.0.171	1	360772707	Professional	2.0.10.356	2.0.10.356	09-06-2023	2023-09-06 오전 5:25:01	14:25:01	2.0.10.252	124		1	z	열정	59	1	124	NULL	NULL	NULL	NULL	NULL	NULL	KSY2	List1	NULL	NULL	NULL	NULL	NULL	NULL	NULL	NULL	NULL	1	z	3	3	354639	0	z	501	355140
좌우반구com(CVF, UVF, BVF)_2	6	1	<?xml version="1.0"?>\n<Clock xmlns:dt="urn:schemas-microsoft-com:datatypes"><Description dt:dt="string">E-Prime Primary Realtime Clock</Description><StartTime><Timestamp dt:dt="int">0</Timestamp><DateUtc dt:dt="string">2023-09-06T05:25:01Z</DateUtc></StartTime><FrequencyChanges><FrequencyChange><Frequency dt:dt="r8">10000000</Frequency><Timestamp dt:dt="r8">10252445721230</Timestamp><Current dt:…	좌우반구com(CVF, UVF, BVF)_2-006-1	60	1.0.0.171	1	360772707	Professional	2.0.10.356	2.0.10.356	09-06-2023	2023-09-06 오전 5:25:01	14:25:01	2.0.10.252	217		1	z	오류	NULL	NULL	NULL	118	1	85	NULL	NULL	NULL	KSY2	List2	NULL	NULL	NULL	NULL	NULL	NULL	NULL	NULL	NULL	0	z	2	4	625756	0	{/}	399	626155
좌우반구com(CVF, UVF, BVF)_2	6	1	<?xml version="1.0"?>\n<Clock xmlns:dt="urn:schemas-microsoft-com:datatypes"><Description dt:dt="string">E-Prime Primary Realtime Clock</Description><StartTime><Timestamp dt:dt="int">0</Timestamp><DateUtc dt:dt="string">2023-09-06T05:25:01Z</DateUtc></StartTime><FrequencyChanges><FrequencyChange><Frequency dt:dt="r8">10000000</Frequency><Timestamp dt:dt="r8">10252445721230</Timestamp><Current dt:…	좌우반구com(CVF, UVF, BVF)_2-006-1	60	1.0.0.171	1	360772707	Professional	2.0.10.356	2.0.10.356	09-06-2023	2023-09-06 오전 5:25:01	14:25:01	2.0.10.252	92		1	z	오해	36	1	92	NULL	NULL	NULL	NULL	NULL	NULL	KSY2	List1	NULL	NULL	NULL	NULL	NULL	NULL	NULL	NULL	NULL	1	z	2	3	269423	0	z	389	269812
좌우반구com(CVF, UVF, BVF)_2	6	1	<?xml version="1.0"?>\n<Clock xmlns:dt="urn:schemas-microsoft-com:datatypes"><Description dt:dt="string">E-Prime Primary Realtime Clock</Description><StartTime><Timestamp dt:dt="int">0</Timestamp><DateUtc dt:dt="string">2023-09-06T05:25:01Z</DateUtc></StartTime><FrequencyChanges><FrequencyChange><Frequency dt:dt="r8">10000000</Frequency><Timestamp dt:dt="r8">10252445721230</Timestamp><Current dt:…	좌우반구com(CVF, UVF, BVF)_2-006-1	60	1.0.0.171	1	360772707	Professional	2.0.10.356	2.0.10.356	09-06-2023	2023-09-06 오전 5:25:01	14:25:01	2.0.10.252	78		2	{/}	외보	130	1	78	NULL	NULL	NULL	NULL	NULL	NULL	KSY2	List1	NULL	NULL	NULL	NULL	NULL	NULL	NULL	NULL	NULL	0	{/}	2	3	232839	0	z	445	233284
좌우반구com(CVF, UVF, BVF)_2	6	1	<?xml version="1.0"?>\n<Clock xmlns:dt="urn:schemas-microsoft-com:datatypes"><Description dt:dt="string">E-Prime Primary Realtime Clock</Description><StartTime><Timestamp dt:dt="int">0</Timestamp><DateUtc dt:dt="string">2023-09-06T05:25:01Z</DateUtc></StartTime><FrequencyChanges><FrequencyChange><Frequency dt:dt="r8">10000000</Frequency><Timestamp dt:dt="r8">10252445721230</Timestamp><Current dt:…	좌우반구com(CVF, UVF, BVF)_2-006-1	60	1.0.0.171	1	360772707	Professional	2.0.10.356	2.0.10.356	09-06-2023	2023-09-06 오전 5:25:01	14:25:01	2.0.10.252	245		1	z	외부	NULL	NULL	NULL	74	1	113	NULL	NULL	NULL	KSY2	List2	NULL	NULL	NULL	NULL	NULL	NULL	NULL	NULL	NULL	1	z	2	4	699106	0	z	417	699523
좌우반구com(CVF, UVF, BVF)_2	6	1	<?xml version="1.0"?>\n<Clock xmlns:dt="urn:schemas-microsoft-com:datatypes"><Description dt:dt="string">E-Prime Primary Realtime Clock</Description><StartTime><Timestamp dt:dt="int">0</Timestamp><DateUtc dt:dt="string">2023-09-06T05:25:01Z</DateUtc></StartTime><FrequencyChanges><FrequencyChange><Frequency dt:dt="r8">10000000</Frequency><Timestamp dt:dt="r8">10252445721230</Timestamp><Current dt:…	좌우반구com(CVF, UVF, BVF)_2-006-1	60	1.0.0.171	1	360772707	Professional	2.0.10.356	2.0.10.356	09-06-2023	2023-09-06 오전 5:25:01	14:25:01	2.0.10.252	247		2	{/}	요명	NULL	NULL	NULL	55	1	115	NULL	NULL	NULL	KSY2	List2	NULL	NULL	NULL	NULL	NULL	NULL	NULL	NULL	NULL	1	{/}	2	3	704322	0	{/}	393	704715
좌우반구com(CVF, UVF, BVF)_2	6	1	<?xml version="1.0"?>\n<Clock xmlns:dt="urn:schemas-microsoft-com:datatypes"><Description dt:dt="string">E-Prime Primary Realtime Clock</Description><StartTime><Timestamp dt:dt="int">0</Timestamp><DateUtc dt:dt="string">2023-09-06T05:25:01Z</DateUtc></StartTime><FrequencyChanges><FrequencyChange><Frequency dt:dt="r8">10000000</Frequency><Timestamp dt:dt="r8">10252445721230</Timestamp><Current dt:…	좌우반구com(CVF, UVF, BVF)_2-006-1	60	1.0.0.171	1	360772707	Professional	2.0.10.356	2.0.10.356	09-06-2023	2023-09-06 오전 5:25:01	14:25:01	2.0.10.252	144		1	z	요소	NULL	NULL	NULL	38	1	12	NULL	NULL	NULL	KSY2	List2	NULL	NULL	NULL	NULL	NULL	NULL	NULL	NULL	NULL	1	z	3	2	433222	0	z	398	433620
좌우반구com(CVF, UVF, BVF)_2	6	1	<?xml version="1.0"?>\n<Clock xmlns:dt="urn:schemas-microsoft-com:datatypes"><Description dt:dt="string">E-Prime Primary Realtime Clock</Description><StartTime><Timestamp dt:dt="int">0</Timestamp><DateUtc dt:dt="string">2023-09-06T05:25:01Z</DateUtc></StartTime><FrequencyChanges><FrequencyChange><Frequency dt:dt="r8">10000000</Frequency><Timestamp dt:dt="r8">10252445721230</Timestamp><Current dt:…	좌우반구com(CVF, UVF, BVF)_2-006-1	60	1.0.0.171	1	360772707	Professional	2.0.10.356	2.0.10.356	09-06-2023	2023-09-06 오전 5:25:01	14:25:01	2.0.10.252	101		1	z	요청	94	1	101	NULL	NULL	NULL	NULL	NULL	NULL	KSY2	List1	NULL	NULL	NULL	NULL	NULL	NULL	NULL	NULL	NULL	1	z	2	3	292906	0	z	426	293332
좌우반구com(CVF, UVF, BVF)_2	6	1	<?xml version="1.0"?>\n<Clock xmlns:dt="urn:schemas-microsoft-com:datatypes"><Description dt:dt="string">E-Prime Primary Realtime Clock</Description><StartTime><Timestamp dt:dt="int">0</Timestamp><DateUtc dt:dt="string">2023-09-06T05:25:01Z</DateUtc></StartTime><FrequencyChanges><FrequencyChange><Frequency dt:dt="r8">10000000</Frequency><Timestamp dt:dt="r8">10252445721230</Timestamp><Current dt:…	좌우반구com(CVF, UVF, BVF)_2-006-1	60	1.0.0.171	1	360772707	Professional	2.0.10.356	2.0.10.356	09-06-2023	2023-09-06 오전 5:25:01	14:25:01	2.0.10.252	399		2	{/}	용스	NULL	NULL	NULL	NULL	NULL	NULL	28	1	135	KSY2	List3	NULL	NULL	NULL	NULL	NULL	NULL	NULL	NULL	NULL	1	{/}	2	3	1139905	0	{/}	378	1140283
좌우반구com(CVF, UVF, BVF)_2	6	1	<?xml version="1.0"?>\n<Clock xmlns:dt="urn:schemas-microsoft-com:datatypes"><Description dt:dt="string">E-Prime Primary Realtime Clock</Description><StartTime><Timestamp dt:dt="int">0</Timestamp><DateUtc dt:dt="string">2023-09-06T05:25:01Z</DateUtc></StartTime><FrequencyChanges><FrequencyChange><Frequency dt:dt="r8">10000000</Frequency><Timestamp dt:dt="r8">10252445721230</Timestamp><Current dt:…	좌우반구com(CVF, UVF, BVF)_2-006-1	60	1.0.0.171	1	360772707	Professional	2.0.10.356	2.0.10.356	09-06-2023	2023-09-06 오전 5:25:01	14:25:01	2.0.10.252	210		1	z	용어	NULL	NULL	NULL	47	1	78	NULL	NULL	NULL	KSY2	List2	NULL	NULL	NULL	NULL	NULL	NULL	NULL	NULL	NULL	1	z	2	3	606606	0	z	413	607019
좌우반구com(CVF, UVF, BVF)_2	6	1	<?xml version="1.0"?>\n<Clock xmlns:dt="urn:schemas-microsoft-com:datatypes"><Description dt:dt="string">E-Prime Primary Realtime Clock</Description><StartTime><Timestamp dt:dt="int">0</Timestamp><DateUtc dt:dt="string">2023-09-06T05:25:01Z</DateUtc></StartTime><FrequencyChanges><FrequencyChange><Frequency dt:dt="r8">10000000</Frequency><Timestamp dt:dt="r8">10252445721230</Timestamp><Current dt:…	좌우반구com(CVF, UVF, BVF)_2-006-1	60	1.0.0.171	1	360772707	Professional	2.0.10.356	2.0.10.356	09-06-2023	2023-09-06 오전 5:25:01	14:25:01	2.0.10.252	122		1	z	우려	61	1	122	NULL	NULL	NULL	NULL	NULL	NULL	KSY2	List1	NULL	NULL	NULL	NULL	NULL	NULL	NULL	NULL	NULL	1	z	2	4	349340	0	z	544	349884
좌우반구com(CVF, UVF, BVF)_2	6	1	<?xml version="1.0"?>\n<Clock xmlns:dt="urn:schemas-microsoft-com:datatypes"><Description dt:dt="string">E-Prime Primary Realtime Clock</Description><StartTime><Timestamp dt:dt="int">0</Timestamp><DateUtc dt:dt="string">2023-09-06T05:25:01Z</DateUtc></StartTime><FrequencyChanges><FrequencyChange><Frequency dt:dt="r8">10000000</Frequency><Timestamp dt:dt="r8">10252445721230</Timestamp><Current dt:…	좌우반구com(CVF, UVF, BVF)_2-006-1	60	1.0.0.171	1	360772707	Professional	2.0.10.356	2.0.10.356	09-06-2023	2023-09-06 오전 5:25:01	14:25:01	2.0.10.252	106		2	{/}	운국	95	1	106	NULL	NULL	NULL	NULL	NULL	NULL	KSY3	List1	NULL	NULL	NULL	NULL	NULL	NULL	NULL	NULL	NULL	1	{/}	2	3	306306	0	{/}	570	306876
좌우반구com(CVF, UVF, BVF)_2	6	1	<?xml version="1.0"?>\n<Clock xmlns:dt="urn:schemas-microsoft-com:datatypes"><Description dt:dt="string">E-Prime Primary Realtime Clock</Description><StartTime><Timestamp dt:dt="int">0</Timestamp><DateUtc dt:dt="string">2023-09-06T05:25:01Z</DateUtc></StartTime><FrequencyChanges><FrequencyChange><Frequency dt:dt="r8">10000000</Frequency><Timestamp dt:dt="r8">10252445721230</Timestamp><Current dt:…	좌우반구com(CVF, UVF, BVF)_2-006-1	60	1.0.0.171	1	360772707	Professional	2.0.10.356	2.0.10.356	09-06-2023	2023-09-06 오전 5:25:01	14:25:01	2.0.10.252	291		2	{/}	운속	NULL	NULL	NULL	NULL	NULL	NULL	35	1	27	KSY4	List3	NULL	NULL	NULL	NULL	NULL	NULL	NULL	NULL	NULL	1	{/}	2	4	852156	0	{/}	479	852635
좌우반구com(CVF, UVF, BVF)_2	6	1	<?xml version="1.0"?>\n<Clock xmlns:dt="urn:schemas-microsoft-com:datatypes"><Description dt:dt="string">E-Prime Primary Realtime Clock</Description><StartTime><Timestamp dt:dt="int">0</Timestamp><DateUtc dt:dt="string">2023-09-06T05:25:01Z</DateUtc></StartTime><FrequencyChanges><FrequencyChange><Frequency dt:dt="r8">10000000</Frequency><Timestamp dt:dt="r8">10252445721230</Timestamp><Current dt:…	좌우반구com(CVF, UVF, BVF)_2-006-1	60	1.0.0.171	1	360772707	Professional	2.0.10.356	2.0.10.356	09-06-2023	2023-09-06 오전 5:25:01	14:25:01	2.0.10.252	9		1	z	원리	99	1	9	NULL	NULL	NULL	NULL	NULL	NULL	KSY2	List1	NULL	NULL	NULL	NULL	NULL	NULL	NULL	NULL	NULL	1	z	2	3	48556	0	z	480	49036
좌우반구com(CVF, UVF, BVF)_2	6	1	<?xml version="1.0"?>\n<Clock xmlns:dt="urn:schemas-microsoft-com:datatypes"><Description dt:dt="string">E-Prime Primary Realtime Clock</Description><StartTime><Timestamp dt:dt="int">0</Timestamp><DateUtc dt:dt="string">2023-09-06T05:25:01Z</DateUtc></StartTime><FrequencyChanges><FrequencyChange><Frequency dt:dt="r8">10000000</Frequency><Timestamp dt:dt="r8">10252445721230</Timestamp><Current dt:…	좌우반구com(CVF, UVF, BVF)_2-006-1	60	1.0.0.171	1	360772707	Professional	2.0.10.356	2.0.10.356	09-06-2023	2023-09-06 오전 5:25:01	14:25:01	2.0.10.252	43		1	z	원인	84	1	43	NULL	NULL	NULL	NULL	NULL	NULL	KSY2	List1	NULL	NULL	NULL	NULL	NULL	NULL	NULL	NULL	NULL	1	z	2	3	138706	0	z	914	139620
좌우반구com(CVF, UVF, BVF)_2	6	1	<?xml version="1.0"?>\n<Clock xmlns:dt="urn:schemas-microsoft-com:datatypes"><Description dt:dt="string">E-Prime Primary Realtime Clock</Description><StartTime><Timestamp dt:dt="int">0</Timestamp><DateUtc dt:dt="string">2023-09-06T05:25:01Z</DateUtc></StartTime><FrequencyChanges><FrequencyChange><Frequency dt:dt="r8">10000000</Frequency><Timestamp dt:dt="r8">10252445721230</Timestamp><Current dt:…	좌우반구com(CVF, UVF, BVF)_2-006-1	60	1.0.0.171	1	360772707	Professional	2.0.10.356	2.0.10.356	09-06-2023	2023-09-06 오전 5:25:01	14:25:01	2.0.10.252	366		1	z	원장	NULL	NULL	NULL	NULL	NULL	NULL	43	1	102	KSY2	List3	NULL	NULL	NULL	NULL	NULL	NULL	NULL	NULL	NULL	1	z	2	4	1053639	0	z	564	1054203
좌우반구com(CVF, UVF, BVF)_2	6	1	<?xml version="1.0"?>\n<Clock xmlns:dt="urn:schemas-microsoft-com:datatypes"><Description dt:dt="string">E-Prime Primary Realtime Clock</Description><StartTime><Timestamp dt:dt="int">0</Timestamp><DateUtc dt:dt="string">2023-09-06T05:25:01Z</DateUtc></StartTime><FrequencyChanges><FrequencyChange><Frequency dt:dt="r8">10000000</Frequency><Timestamp dt:dt="r8">10252445721230</Timestamp><Current dt:…	좌우반구com(CVF, UVF, BVF)_2-006-1	60	1.0.0.171	1	360772707	Professional	2.0.10.356	2.0.10.356	09-06-2023	2023-09-06 오전 5:25:01	14:25:01	2.0.10.252	69		2	{/}	원착	46	1	69	NULL	NULL	NULL	NULL	NULL	NULL	KSY2	List1	NULL	NULL	NULL	NULL	NULL	NULL	NULL	NULL	NULL	0	{/}	2	4	208140	0	z	384	208524
좌우반구com(CVF, UVF, BVF)_2	6	1	<?xml version="1.0"?>\n<Clock xmlns:dt="urn:schemas-microsoft-com:datatypes"><Description dt:dt="string">E-Prime Primary Realtime Clock</Description><StartTime><Timestamp dt:dt="int">0</Timestamp><DateUtc dt:dt="string">2023-09-06T05:25:01Z</DateUtc></StartTime><FrequencyChanges><FrequencyChange><Frequency dt:dt="r8">10000000</Frequency><Timestamp dt:dt="r8">10252445721230</Timestamp><Current dt:…	좌우반구com(CVF, UVF, BVF)_2-006-1	60	1.0.0.171	1	360772707	Professional	2.0.10.356	2.0.10.356	09-06-2023	2023-09-06 오전 5:25:01	14:25:01	2.0.10.252	310		1	z	원형	NULL	NULL	NULL	NULL	NULL	NULL	122	1	46	KSY2	List3	NULL	NULL	NULL	NULL	NULL	NULL	NULL	NULL	NULL	1	z	2	3	903772	0	z	471	904243
좌우반구com(CVF, UVF, BVF)_2	6	1	<?xml version="1.0"?>\n<Clock xmlns:dt="urn:schemas-microsoft-com:datatypes"><Description dt:dt="string">E-Prime Primary Realtime Clock</Description><StartTime><Timestamp dt:dt="int">0</Timestamp><DateUtc dt:dt="string">2023-09-06T05:25:01Z</DateUtc></StartTime><FrequencyChanges><FrequencyChange><Frequency dt:dt="r8">10000000</Frequency><Timestamp dt:dt="r8">10252445721230</Timestamp><Current dt:…	좌우반구com(CVF, UVF, BVF)_2-006-1	60	1.0.0.171	1	360772707	Professional	2.0.10.356	2.0.10.356	09-06-2023	2023-09-06 오전 5:25:01	14:25:01	2.0.10.252	172		2	{/}	위절	NULL	NULL	NULL	81	1	40	NULL	NULL	NULL	KSY2	List2	NULL	NULL	NULL	NULL	NULL	NULL	NULL	NULL	NULL	1	{/}	2	4	507173	0	{/}	374	507547
좌우반구com(CVF, UVF, BVF)_2	6	1	<?xml version="1.0"?>\n<Clock xmlns:dt="urn:schemas-microsoft-com:datatypes"><Description dt:dt="string">E-Prime Primary Realtime Clock</Description><StartTime><Timestamp dt:dt="int">0</Timestamp><DateUtc dt:dt="string">2023-09-06T05:25:01Z</DateUtc></StartTime><FrequencyChanges><FrequencyChange><Frequency dt:dt="r8">10000000</Frequency><Timestamp dt:dt="r8">10252445721230</Timestamp><Current dt:…	좌우반구com(CVF, UVF, BVF)_2-006-1	60	1.0.0.171	1	360772707	Professional	2.0.10.356	2.0.10.356	09-06-2023	2023-09-06 오전 5:25:01	14:25:01	2.0.10.252	180		1	z	유형	NULL	NULL	NULL	23	1	48	NULL	NULL	NULL	KSY2	List2	NULL	NULL	NULL	NULL	NULL	NULL	NULL	NULL	NULL	1	z	2	3	528139	0	z	392	528531
좌우반구com(CVF, UVF, BVF)_2	6	1	<?xml version="1.0"?>\n<Clock xmlns:dt="urn:schemas-microsoft-com:datatypes"><Description dt:dt="string">E-Prime Primary Realtime Clock</Description><StartTime><Timestamp dt:dt="int">0</Timestamp><DateUtc dt:dt="string">2023-09-06T05:25:01Z</DateUtc></StartTime><FrequencyChanges><FrequencyChange><Frequency dt:dt="r8">10000000</Frequency><Timestamp dt:dt="r8">10252445721230</Timestamp><Current dt:…	좌우반구com(CVF, UVF, BVF)_2-006-1	60	1.0.0.171	1	360772707	Professional	2.0.10.356	2.0.10.356	09-06-2023	2023-09-06 오전 5:25:01	14:25:01	2.0.10.252	336		1	z	음식	NULL	NULL	NULL	NULL	NULL	NULL	72	1	72	KSY2	List3	NULL	NULL	NULL	NULL	NULL	NULL	NULL	NULL	NULL	1	z	2	4	972556	0	z	367	972923
좌우반구com(CVF, UVF, BVF)_2	6	1	<?xml version="1.0"?>\n<Clock xmlns:dt="urn:schemas-microsoft-com:datatypes"><Description dt:dt="string">E-Prime Primary Realtime Clock</Description><StartTime><Timestamp dt:dt="int">0</Timestamp><DateUtc dt:dt="string">2023-09-06T05:25:01Z</DateUtc></StartTime><FrequencyChanges><FrequencyChange><Frequency dt:dt="r8">10000000</Frequency><Timestamp dt:dt="r8">10252445721230</Timestamp><Current dt:…	좌우반구com(CVF, UVF, BVF)_2-006-1	60	1.0.0.171	1	360772707	Professional	2.0.10.356	2.0.10.356	09-06-2023	2023-09-06 오전 5:25:01	14:25:01	2.0.10.252	4		2	{/}	음안	80	1	4	NULL	NULL	NULL	NULL	NULL	NULL	KSY	List1	0		2	0	34806	184		0	0	1	{/}	2	4	34990	0	{/}	486	35476
좌우반구com(CVF, UVF, BVF)_2	6	1	<?xml version="1.0"?>\n<Clock xmlns:dt="urn:schemas-microsoft-com:datatypes"><Description dt:dt="string">E-Prime Primary Realtime Clock</Description><StartTime><Timestamp dt:dt="int">0</Timestamp><DateUtc dt:dt="string">2023-09-06T05:25:01Z</DateUtc></StartTime><FrequencyChanges><FrequencyChange><Frequency dt:dt="r8">10000000</Frequency><Timestamp dt:dt="r8">10252445721230</Timestamp><Current dt:…	좌우반구com(CVF, UVF, BVF)_2-006-1	60	1.0.0.171	1	360772707	Professional	2.0.10.356	2.0.10.356	09-06-2023	2023-09-06 오전 5:25:01	14:25:01	2.0.10.252	357		2	{/}	응어	NULL	NULL	NULL	NULL	NULL	NULL	21	1	93	KSY3	List3	NULL	NULL	NULL	NULL	NULL	NULL	NULL	NULL	NULL	1	{/}	3	4	1029972	0	{/}	383	1030355
좌우반구com(CVF, UVF, BVF)_2	6	1	<?xml version="1.0"?>\n<Clock xmlns:dt="urn:schemas-microsoft-com:datatypes"><Description dt:dt="string">E-Prime Primary Realtime Clock</Description><StartTime><Timestamp dt:dt="int">0</Timestamp><DateUtc dt:dt="string">2023-09-06T05:25:01Z</DateUtc></StartTime><FrequencyChanges><FrequencyChange><Frequency dt:dt="r8">10000000</Frequency><Timestamp dt:dt="r8">10252445721230</Timestamp><Current dt:…	좌우반구com(CVF, UVF, BVF)_2-006-1	60	1.0.0.171	1	360772707	Professional	2.0.10.356	2.0.10.356	09-06-2023	2023-09-06 오전 5:25:01	14:25:01	2.0.10.252	397		2	{/}	의마	NULL	NULL	NULL	NULL	NULL	NULL	74	1	133	KSY3	List3	NULL	NULL	NULL	NULL	NULL	NULL	NULL	NULL	NULL	1	{/}	3	3	1134388	0	{/}	535	1134923
좌우반구com(CVF, UVF, BVF)_2	6	1	<?xml version="1.0"?>\n<Clock xmlns:dt="urn:schemas-microsoft-com:datatypes"><Description dt:dt="string">E-Prime Primary Realtime Clock</Description><StartTime><Timestamp dt:dt="int">0</Timestamp><DateUtc dt:dt="string">2023-09-06T05:25:01Z</DateUtc></StartTime><FrequencyChanges><FrequencyChange><Frequency dt:dt="r8">10000000</Frequency><Timestamp dt:dt="r8">10252445721230</Timestamp><Current dt:…	좌우반구com(CVF, UVF, BVF)_2-006-1	60	1.0.0.171	1	360772707	Professional	2.0.10.356	2.0.10.356	09-06-2023	2023-09-06 오전 5:25:01	14:25:01	2.0.10.252	35		1	z	의미	31	1	35	NULL	NULL	NULL	NULL	NULL	NULL	KSY2	List1	NULL	NULL	NULL	NULL	NULL	NULL	NULL	NULL	NULL	1	z	2	3	118006	0	z	382	118388
좌우반구com(CVF, UVF, BVF)_2	6	1	<?xml version="1.0"?>\n<Clock xmlns:dt="urn:schemas-microsoft-com:datatypes"><Description dt:dt="string">E-Prime Primary Realtime Clock</Description><StartTime><Timestamp dt:dt="int">0</Timestamp><DateUtc dt:dt="string">2023-09-06T05:25:01Z</DateUtc></StartTime><FrequencyChanges><FrequencyChange><Frequency dt:dt="r8">10000000</Frequency><Timestamp dt:dt="r8">10252445721230</Timestamp><Current dt:…	좌우반구com(CVF, UVF, BVF)_2-006-1	60	1.0.0.171	1	360772707	Professional	2.0.10.356	2.0.10.356	09-06-2023	2023-09-06 오전 5:25:01	14:25:01	2.0.10.252	30		2	{/}	의필	100	1	30	NULL	NULL	NULL	NULL	NULL	NULL	KSY	List1	0		3	0	103156	184		0	0	1	{/}	2	4	103340	0	{/}	400	103740
좌우반구com(CVF, UVF, BVF)_2	6	1	<?xml version="1.0"?>\n<Clock xmlns:dt="urn:schemas-microsoft-com:datatypes"><Description dt:dt="string">E-Prime Primary Realtime Clock</Description><StartTime><Timestamp dt:dt="int">0</Timestamp><DateUtc dt:dt="string">2023-09-06T05:25:01Z</DateUtc></StartTime><FrequencyChanges><FrequencyChange><Frequency dt:dt="r8">10000000</Frequency><Timestamp dt:dt="r8">10252445721230</Timestamp><Current dt:…	좌우반구com(CVF, UVF, BVF)_2-006-1	60	1.0.0.171	1	360772707	Professional	2.0.10.356	2.0.10.356	09-06-2023	2023-09-06 오전 5:25:01	14:25:01	2.0.10.252	24		2	{/}	이느	73	1	24	NULL	NULL	NULL	NULL	NULL	NULL	KSY3	List1	NULL	NULL	NULL	NULL	NULL	NULL	NULL	NULL	NULL	1	{/}	2	3	87873	0	{/}	371	88244
좌우반구com(CVF, UVF, BVF)_2	6	1	<?xml version="1.0"?>\n<Clock xmlns:dt="urn:schemas-microsoft-com:datatypes"><Description dt:dt="string">E-Prime Primary Realtime Clock</Description><StartTime><Timestamp dt:dt="int">0</Timestamp><DateUtc dt:dt="string">2023-09-06T05:25:01Z</DateUtc></StartTime><FrequencyChanges><FrequencyChange><Frequency dt:dt="r8">10000000</Frequency><Timestamp dt:dt="r8">10252445721230</Timestamp><Current dt:…	좌우반구com(CVF, UVF, BVF)_2-006-1	60	1.0.0.171	1	360772707	Professional	2.0.10.356	2.0.10.356	09-06-2023	2023-09-06 오전 5:25:01	14:25:01	2.0.10.252	31		1	z	이득	10	1	31	NULL	NULL	NULL	NULL	NULL	NULL	KSY2	List1	NULL	NULL	NULL	NULL	NULL	NULL	NULL	NULL	NULL	1	z	2	4	105940	0	z	384	106324
좌우반구com(CVF, UVF, BVF)_2	6	1	<?xml version="1.0"?>\n<Clock xmlns:dt="urn:schemas-microsoft-com:datatypes"><Description dt:dt="string">E-Prime Primary Realtime Clock</Description><StartTime><Timestamp dt:dt="int">0</Timestamp><DateUtc dt:dt="string">2023-09-06T05:25:01Z</DateUtc></StartTime><FrequencyChanges><FrequencyChange><Frequency dt:dt="r8">10000000</Frequency><Timestamp dt:dt="r8">10252445721230</Timestamp><Current dt:…	좌우반구com(CVF, UVF, BVF)_2-006-1	60	1.0.0.171	1	360772707	Professional	2.0.10.356	2.0.10.356	09-06-2023	2023-09-06 오전 5:25:01	14:25:01	2.0.10.252	132		1	z	이유	102	1	132	NULL	NULL	NULL	NULL	NULL	NULL	KSY2	List1	NULL	NULL	NULL	NULL	NULL	NULL	NULL	NULL	NULL	1	z	2	3	377539	0	z	361	377900
좌우반구com(CVF, UVF, BVF)_2	6	1	<?xml version="1.0"?>\n<Clock xmlns:dt="urn:schemas-microsoft-com:datatypes"><Description dt:dt="string">E-Prime Primary Realtime Clock</Description><StartTime><Timestamp dt:dt="int">0</Timestamp><DateUtc dt:dt="string">2023-09-06T05:25:01Z</DateUtc></StartTime><FrequencyChanges><FrequencyChange><Frequency dt:dt="r8">10000000</Frequency><Timestamp dt:dt="r8">10252445721230</Timestamp><Current dt:…	좌우반구com(CVF, UVF, BVF)_2-006-1	60	1.0.0.171	1	360772707	Professional	2.0.10.356	2.0.10.356	09-06-2023	2023-09-06 오전 5:25:01	14:25:01	2.0.10.252	61		1	z	이전	103	1	61	NULL	NULL	NULL	NULL	NULL	NULL	KSY2	List1	NULL	NULL	NULL	NULL	NULL	NULL	NULL	NULL	NULL	1	z	2	4	186623	0	z	485	187108
좌우반구com(CVF, UVF, BVF)_2	6	1	<?xml version="1.0"?>\n<Clock xmlns:dt="urn:schemas-microsoft-com:datatypes"><Description dt:dt="string">E-Prime Primary Realtime Clock</Description><StartTime><Timestamp dt:dt="int">0</Timestamp><DateUtc dt:dt="string">2023-09-06T05:25:01Z</DateUtc></StartTime><FrequencyChanges><FrequencyChange><Frequency dt:dt="r8">10000000</Frequency><Timestamp dt:dt="r8">10252445721230</Timestamp><Current dt:…	좌우반구com(CVF, UVF, BVF)_2-006-1	60	1.0.0.171	1	360772707	Professional	2.0.10.356	2.0.10.356	09-06-2023	2023-09-06 오전 5:25:01	14:25:01	2.0.10.252	394		2	{/}	익궤	NULL	NULL	NULL	NULL	NULL	NULL	133	1	130	KSY	List3	0		3	-1	1126388	184		0	0	1	{/}	2	4	1126572	0	{/}	351	1126923
좌우반구com(CVF, UVF, BVF)_2	6	1	<?xml version="1.0"?>\n<Clock xmlns:dt="urn:schemas-microsoft-com:datatypes"><Description dt:dt="string">E-Prime Primary Realtime Clock</Description><StartTime><Timestamp dt:dt="int">0</Timestamp><DateUtc dt:dt="string">2023-09-06T05:25:01Z</DateUtc></StartTime><FrequencyChanges><FrequencyChange><Frequency dt:dt="r8">10000000</Frequency><Timestamp dt:dt="r8">10252445721230</Timestamp><Current dt:…	좌우반구com(CVF, UVF, BVF)_2-006-1	60	1.0.0.171	1	360772707	Professional	2.0.10.356	2.0.10.356	09-06-2023	2023-09-06 오전 5:25:01	14:25:01	2.0.10.252	318		2	{/}	익력	NULL	NULL	NULL	NULL	NULL	NULL	95	1	54	KSY	List3	0		2	0	924439	183		0	0	1	{/}	2	3	924622	0	{/}	357	924979
좌우반구com(CVF, UVF, BVF)_2	6	1	<?xml version="1.0"?>\n<Clock xmlns:dt="urn:schemas-microsoft-com:datatypes"><Description dt:dt="string">E-Prime Primary Realtime Clock</Description><StartTime><Timestamp dt:dt="int">0</Timestamp><DateUtc dt:dt="string">2023-09-06T05:25:01Z</DateUtc></StartTime><FrequencyChanges><FrequencyChange><Frequency dt:dt="r8">10000000</Frequency><Timestamp dt:dt="r8">10252445721230</Timestamp><Current dt:…	좌우반구com(CVF, UVF, BVF)_2-006-1	60	1.0.0.171	1	360772707	Professional	2.0.10.356	2.0.10.356	09-06-2023	2023-09-06 오전 5:25:01	14:25:01	2.0.10.252	40		1	z	인간	87	1	40	NULL	NULL	NULL	NULL	NULL	NULL	KSY2	List1	NULL	NULL	NULL	NULL	NULL	NULL	NULL	NULL	NULL	1	z	3	3	130889	0	z	363	131252
좌우반구com(CVF, UVF, BVF)_2	6	1	<?xml version="1.0"?>\n<Clock xmlns:dt="urn:schemas-microsoft-com:datatypes"><Description dt:dt="string">E-Prime Primary Realtime Clock</Description><StartTime><Timestamp dt:dt="int">0</Timestamp><DateUtc dt:dt="string">2023-09-06T05:25:01Z</DateUtc></StartTime><FrequencyChanges><FrequencyChange><Frequency dt:dt="r8">10000000</Frequency><Timestamp dt:dt="r8">10252445721230</Timestamp><Current dt:…	좌우반구com(CVF, UVF, BVF)_2-006-1	60	1.0.0.171	1	360772707	Professional	2.0.10.356	2.0.10.356	09-06-2023	2023-09-06 오전 5:25:01	14:25:01	2.0.10.252	84		1	z	인사	56	1	84	NULL	NULL	NULL	NULL	NULL	NULL	KSY2	List1	NULL	NULL	NULL	NULL	NULL	NULL	NULL	NULL	NULL	1	z	3	3	248389	0	z	415	248804
좌우반구com(CVF, UVF, BVF)_2	6	1	<?xml version="1.0"?>\n<Clock xmlns:dt="urn:schemas-microsoft-com:datatypes"><Description dt:dt="string">E-Prime Primary Realtime Clock</Description><StartTime><Timestamp dt:dt="int">0</Timestamp><DateUtc dt:dt="string">2023-09-06T05:25:01Z</DateUtc></StartTime><FrequencyChanges><FrequencyChange><Frequency dt:dt="r8">10000000</Frequency><Timestamp dt:dt="r8">10252445721230</Timestamp><Current dt:…	좌우반구com(CVF, UVF, BVF)_2-006-1	60	1.0.0.171	1	360772707	Professional	2.0.10.356	2.0.10.356	09-06-2023	2023-09-06 오전 5:25:01	14:25:01	2.0.10.252	199		1	z	인생	NULL	NULL	NULL	21	1	67	NULL	NULL	NULL	KSY2	List2	NULL	NULL	NULL	NULL	NULL	NULL	NULL	NULL	NULL	1	z	3	3	577739	0	z	344	578083
좌우반구com(CVF, UVF, BVF)_2	6	1	<?xml version="1.0"?>\n<Clock xmlns:dt="urn:schemas-microsoft-com:datatypes"><Description dt:dt="string">E-Prime Primary Realtime Clock</Description><StartTime><Timestamp dt:dt="int">0</Timestamp><DateUtc dt:dt="string">2023-09-06T05:25:01Z</DateUtc></StartTime><FrequencyChanges><FrequencyChange><Frequency dt:dt="r8">10000000</Frequency><Timestamp dt:dt="r8">10252445721230</Timestamp><Current dt:…	좌우반구com(CVF, UVF, BVF)_2-006-1	60	1.0.0.171	1	360772707	Professional	2.0.10.356	2.0.10.356	09-06-2023	2023-09-06 오전 5:25:01	14:25:01	2.0.10.252	214		1	z	인연	NULL	NULL	NULL	85	1	82	NULL	NULL	NULL	KSY2	List2	NULL	NULL	NULL	NULL	NULL	NULL	NULL	NULL	NULL	1	z	2	3	617289	0	z	842	618131
좌우반구com(CVF, UVF, BVF)_2	6	1	<?xml version="1.0"?>\n<Clock xmlns:dt="urn:schemas-microsoft-com:datatypes"><Description dt:dt="string">E-Prime Primary Realtime Clock</Description><StartTime><Timestamp dt:dt="int">0</Timestamp><DateUtc dt:dt="string">2023-09-06T05:25:01Z</DateUtc></StartTime><FrequencyChanges><FrequencyChange><Frequency dt:dt="r8">10000000</Frequency><Timestamp dt:dt="r8">10252445721230</Timestamp><Current dt:…	좌우반구com(CVF, UVF, BVF)_2-006-1	60	1.0.0.171	1	360772707	Professional	2.0.10.356	2.0.10.356	09-06-2023	2023-09-06 오전 5:25:01	14:25:01	2.0.10.252	290		2	{/}	일려	NULL	NULL	NULL	NULL	NULL	NULL	11	1	26	KSY	List3	0		2	0	849456	183		0	0	1	{/}	2	3	849639	0	{/}	316	849955
좌우반구com(CVF, UVF, BVF)_2	6	1	<?xml version="1.0"?>\n<Clock xmlns:dt="urn:schemas-microsoft-com:datatypes"><Description dt:dt="string">E-Prime Primary Realtime Clock</Description><StartTime><Timestamp dt:dt="int">0</Timestamp><DateUtc dt:dt="string">2023-09-06T05:25:01Z</DateUtc></StartTime><FrequencyChanges><FrequencyChange><Frequency dt:dt="r8">10000000</Frequency><Timestamp dt:dt="r8">10252445721230</Timestamp><Current dt:…	좌우반구com(CVF, UVF, BVF)_2-006-1	60	1.0.0.171	1	360772707	Professional	2.0.10.356	2.0.10.356	09-06-2023	2023-09-06 오전 5:25:01	14:25:01	2.0.10.252	3		2	{/}	일섭	92	1	3	NULL	NULL	NULL	NULL	NULL	NULL	KSY2	List1	NULL	NULL	NULL	NULL	NULL	NULL	NULL	NULL	NULL	1	{/}	3	3	32356	0	{/}	432	32788
좌우반구com(CVF, UVF, BVF)_2	6	1	<?xml version="1.0"?>\n<Clock xmlns:dt="urn:schemas-microsoft-com:datatypes"><Description dt:dt="string">E-Prime Primary Realtime Clock</Description><StartTime><Timestamp dt:dt="int">0</Timestamp><DateUtc dt:dt="string">2023-09-06T05:25:01Z</DateUtc></StartTime><FrequencyChanges><FrequencyChange><Frequency dt:dt="r8">10000000</Frequency><Timestamp dt:dt="r8">10252445721230</Timestamp><Current dt:…	좌우반구com(CVF, UVF, BVF)_2-006-1	60	1.0.0.171	1	360772707	Professional	2.0.10.356	2.0.10.356	09-06-2023	2023-09-06 오전 5:25:01	14:25:01	2.0.10.252	223		2	{/}	임택	NULL	NULL	NULL	6	1	91	NULL	NULL	NULL	KSY2	List2	NULL	NULL	NULL	NULL	NULL	NULL	NULL	NULL	NULL	1	{/}	2	3	641322	0	{/}	473	641795
좌우반구com(CVF, UVF, BVF)_2	6	1	<?xml version="1.0"?>\n<Clock xmlns:dt="urn:schemas-microsoft-com:datatypes"><Description dt:dt="string">E-Prime Primary Realtime Clock</Description><StartTime><Timestamp dt:dt="int">0</Timestamp><DateUtc dt:dt="string">2023-09-06T05:25:01Z</DateUtc></StartTime><FrequencyChanges><FrequencyChange><Frequency dt:dt="r8">10000000</Frequency><Timestamp dt:dt="r8">10252445721230</Timestamp><Current dt:…	좌우반구com(CVF, UVF, BVF)_2-006-1	60	1.0.0.171	1	360772707	Professional	2.0.10.356	2.0.10.356	09-06-2023	2023-09-06 오전 5:25:01	14:25:01	2.0.10.252	380		1	z	입구	NULL	NULL	NULL	NULL	NULL	NULL	127	1	116	KSY2	List3	NULL	NULL	NULL	NULL	NULL	NULL	NULL	NULL	NULL	0	z	2	4	1090022	0	{/}	357	1090379
좌우반구com(CVF, UVF, BVF)_2	6	1	<?xml version="1.0"?>\n<Clock xmlns:dt="urn:schemas-microsoft-com:datatypes"><Description dt:dt="string">E-Prime Primary Realtime Clock</Description><StartTime><Timestamp dt:dt="int">0</Timestamp><DateUtc dt:dt="string">2023-09-06T05:25:01Z</DateUtc></StartTime><FrequencyChanges><FrequencyChange><Frequency dt:dt="r8">10000000</Frequency><Timestamp dt:dt="r8">10252445721230</Timestamp><Current dt:…	좌우반구com(CVF, UVF, BVF)_2-006-1	60	1.0.0.171	1	360772707	Professional	2.0.10.356	2.0.10.356	09-06-2023	2023-09-06 오전 5:25:01	14:25:01	2.0.10.252	396		2	{/}	입목	NULL	NULL	NULL	NULL	NULL	NULL	6	1	132	KSY2	List3	NULL	NULL	NULL	NULL	NULL	NULL	NULL	NULL	NULL	1	{/}	3	2	1131788	0	{/}	407	1132195
좌우반구com(CVF, UVF, BVF)_2	6	1	<?xml version="1.0"?>\n<Clock xmlns:dt="urn:schemas-microsoft-com:datatypes"><Description dt:dt="string">E-Prime Primary Realtime Clock</Description><StartTime><Timestamp dt:dt="int">0</Timestamp><DateUtc dt:dt="string">2023-09-06T05:25:01Z</DateUtc></StartTime><FrequencyChanges><FrequencyChange><Frequency dt:dt="r8">10000000</Frequency><Timestamp dt:dt="r8">10252445721230</Timestamp><Current dt:…	좌우반구com(CVF, UVF, BVF)_2-006-1	60	1.0.0.171	1	360772707	Professional	2.0.10.356	2.0.10.356	09-06-2023	2023-09-06 오전 5:25:01	14:25:01	2.0.10.252	129		2	{/}	입화	34	1	129	NULL	NULL	NULL	NULL	NULL	NULL	KSY3	List1	NULL	NULL	NULL	NULL	NULL	NULL	NULL	NULL	NULL	0	{/}	2	4	367873	0		0	0
좌우반구com(CVF, UVF, BVF)_2	6	1	<?xml version="1.0"?>\n<Clock xmlns:dt="urn:schemas-microsoft-com:datatypes"><Description dt:dt="string">E-Prime Primary Realtime Clock</Description><StartTime><Timestamp dt:dt="int">0</Timestamp><DateUtc dt:dt="string">2023-09-06T05:25:01Z</DateUtc></StartTime><FrequencyChanges><FrequencyChange><Frequency dt:dt="r8">10000000</Frequency><Timestamp dt:dt="r8">10252445721230</Timestamp><Current dt:…	좌우반구com(CVF, UVF, BVF)_2-006-1	60	1.0.0.171	1	360772707	Professional	2.0.10.356	2.0.10.356	09-06-2023	2023-09-06 오전 5:25:01	14:25:01	2.0.10.252	44		2	{/}	자름	39	1	44	NULL	NULL	NULL	NULL	NULL	NULL	KSY	List1	0		3	0	141639	184		0	0	1	{/}	2	4	141823	0	{/}	437	142260
좌우반구com(CVF, UVF, BVF)_2	6	1	<?xml version="1.0"?>\n<Clock xmlns:dt="urn:schemas-microsoft-com:datatypes"><Description dt:dt="string">E-Prime Primary Realtime Clock</Description><StartTime><Timestamp dt:dt="int">0</Timestamp><DateUtc dt:dt="string">2023-09-06T05:25:01Z</DateUtc></StartTime><FrequencyChanges><FrequencyChange><Frequency dt:dt="r8">10000000</Frequency><Timestamp dt:dt="r8">10252445721230</Timestamp><Current dt:…	좌우반구com(CVF, UVF, BVF)_2-006-1	60	1.0.0.171	1	360772707	Professional	2.0.10.356	2.0.10.356	09-06-2023	2023-09-06 오전 5:25:01	14:25:01	2.0.10.252	367		1	z	자리	NULL	NULL	NULL	NULL	NULL	NULL	132	1	103	KSY2	List3	NULL	NULL	NULL	NULL	NULL	NULL	NULL	NULL	NULL	1	z	2	4	1056406	0	z	421	1056827
좌우반구com(CVF, UVF, BVF)_2	6	1	<?xml version="1.0"?>\n<Clock xmlns:dt="urn:schemas-microsoft-com:datatypes"><Description dt:dt="string">E-Prime Primary Realtime Clock</Description><StartTime><Timestamp dt:dt="int">0</Timestamp><DateUtc dt:dt="string">2023-09-06T05:25:01Z</DateUtc></StartTime><FrequencyChanges><FrequencyChange><Frequency dt:dt="r8">10000000</Frequency><Timestamp dt:dt="r8">10252445721230</Timestamp><Current dt:…	좌우반구com(CVF, UVF, BVF)_2-006-1	60	1.0.0.171	1	360772707	Professional	2.0.10.356	2.0.10.356	09-06-2023	2023-09-06 오전 5:25:01	14:25:01	2.0.10.252	196		1	z	자본	NULL	NULL	NULL	93	1	64	NULL	NULL	NULL	KSY2	List2	NULL	NULL	NULL	NULL	NULL	NULL	NULL	NULL	NULL	0	z	2	3	569656	0	{/}	491	570147
좌우반구com(CVF, UVF, BVF)_2	6	1	<?xml version="1.0"?>\n<Clock xmlns:dt="urn:schemas-microsoft-com:datatypes"><Description dt:dt="string">E-Prime Primary Realtime Clock</Description><StartTime><Timestamp dt:dt="int">0</Timestamp><DateUtc dt:dt="string">2023-09-06T05:25:01Z</DateUtc></StartTime><FrequencyChanges><FrequencyChange><Frequency dt:dt="r8">10000000</Frequency><Timestamp dt:dt="r8">10252445721230</Timestamp><Current dt:…	좌우반구com(CVF, UVF, BVF)_2-006-1	60	1.0.0.171	1	360772707	Professional	2.0.10.356	2.0.10.356	09-06-2023	2023-09-06 오전 5:25:01	14:25:01	2.0.10.252	353		1	z	자체	NULL	NULL	NULL	NULL	NULL	NULL	111	1	89	KSY2	List3	NULL	NULL	NULL	NULL	NULL	NULL	NULL	NULL	NULL	0	z	2	4	1019239	0	{/}	556	1019795
좌우반구com(CVF, UVF, BVF)_2	6	1	<?xml version="1.0"?>\n<Clock xmlns:dt="urn:schemas-microsoft-com:datatypes"><Description dt:dt="string">E-Prime Primary Realtime Clock</Description><StartTime><Timestamp dt:dt="int">0</Timestamp><DateUtc dt:dt="string">2023-09-06T05:25:01Z</DateUtc></StartTime><FrequencyChanges><FrequencyChange><Frequency dt:dt="r8">10000000</Frequency><Timestamp dt:dt="r8">10252445721230</Timestamp><Current dt:…	좌우반구com(CVF, UVF, BVF)_2-006-1	60	1.0.0.171	1	360772707	Professional	2.0.10.356	2.0.10.356	09-06-2023	2023-09-06 오전 5:25:01	14:25:01	2.0.10.252	335		2	{/}	작락	NULL	NULL	NULL	NULL	NULL	NULL	76	1	71	KSY4	List3	NULL	NULL	NULL	NULL	NULL	NULL	NULL	NULL	NULL	1	{/}	2	3	969955	0	{/}	392	970347
좌우반구com(CVF, UVF, BVF)_2	6	1	<?xml version="1.0"?>\n<Clock xmlns:dt="urn:schemas-microsoft-com:datatypes"><Description dt:dt="string">E-Prime Primary Realtime Clock</Description><StartTime><Timestamp dt:dt="int">0</Timestamp><DateUtc dt:dt="string">2023-09-06T05:25:01Z</DateUtc></StartTime><FrequencyChanges><FrequencyChange><Frequency dt:dt="r8">10000000</Frequency><Timestamp dt:dt="r8">10252445721230</Timestamp><Current dt:…	좌우반구com(CVF, UVF, BVF)_2-006-1	60	1.0.0.171	1	360772707	Professional	2.0.10.356	2.0.10.356	09-06-2023	2023-09-06 오전 5:25:01	14:25:01	2.0.10.252	385		1	z	작품	NULL	NULL	NULL	NULL	NULL	NULL	62	1	121	KSY2	List3	NULL	NULL	NULL	NULL	NULL	NULL	NULL	NULL	NULL	1	z	3	3	1102788	0	z	327	1103115
좌우반구com(CVF, UVF, BVF)_2	6	1	<?xml version="1.0"?>\n<Clock xmlns:dt="urn:schemas-microsoft-com:datatypes"><Description dt:dt="string">E-Prime Primary Realtime Clock</Description><StartTime><Timestamp dt:dt="int">0</Timestamp><DateUtc dt:dt="string">2023-09-06T05:25:01Z</DateUtc></StartTime><FrequencyChanges><FrequencyChange><Frequency dt:dt="r8">10000000</Frequency><Timestamp dt:dt="r8">10252445721230</Timestamp><Current dt:…	좌우반구com(CVF, UVF, BVF)_2-006-1	60	1.0.0.171	1	360772707	Professional	2.0.10.356	2.0.10.356	09-06-2023	2023-09-06 오전 5:25:01	14:25:01	2.0.10.252	271		1	z	재계	NULL	NULL	NULL	NULL	NULL	NULL	48	1	7	KSY2	List3	NULL	NULL	NULL	NULL	NULL	NULL	NULL	NULL	NULL	0	z	2	3	799422	0	{/}	317	799739
좌우반구com(CVF, UVF, BVF)_2	6	1	<?xml version="1.0"?>\n<Clock xmlns:dt="urn:schemas-microsoft-com:datatypes"><Description dt:dt="string">E-Prime Primary Realtime Clock</Description><StartTime><Timestamp dt:dt="int">0</Timestamp><DateUtc dt:dt="string">2023-09-06T05:25:01Z</DateUtc></StartTime><FrequencyChanges><FrequencyChange><Frequency dt:dt="r8">10000000</Frequency><Timestamp dt:dt="r8">10252445721230</Timestamp><Current dt:…	좌우반구com(CVF, UVF, BVF)_2-006-1	60	1.0.0.171	1	360772707	Professional	2.0.10.356	2.0.10.356	09-06-2023	2023-09-06 오전 5:25:01	14:25:01	2.0.10.252	156		2	{/}	적태	NULL	NULL	NULL	30	1	24	NULL	NULL	NULL	KSY2	List2	NULL	NULL	NULL	NULL	NULL	NULL	NULL	NULL	NULL	1	{/}	3	3	465139	0	{/}	464	465603
좌우반구com(CVF, UVF, BVF)_2	6	1	<?xml version="1.0"?>\n<Clock xmlns:dt="urn:schemas-microsoft-com:datatypes"><Description dt:dt="string">E-Prime Primary Realtime Clock</Description><StartTime><Timestamp dt:dt="int">0</Timestamp><DateUtc dt:dt="string">2023-09-06T05:25:01Z</DateUtc></StartTime><FrequencyChanges><FrequencyChange><Frequency dt:dt="r8">10000000</Frequency><Timestamp dt:dt="r8">10252445721230</Timestamp><Current dt:…	좌우반구com(CVF, UVF, BVF)_2-006-1	60	1.0.0.171	1	360772707	Professional	2.0.10.356	2.0.10.356	09-06-2023	2023-09-06 오전 5:25:01	14:25:01	2.0.10.252	372		1	z	전략	NULL	NULL	NULL	NULL	NULL	NULL	92	1	108	KSY2	List3	NULL	NULL	NULL	NULL	NULL	NULL	NULL	NULL	NULL	1	z	2	4	1069122	0	z	321	1069443
좌우반구com(CVF, UVF, BVF)_2	6	1	<?xml version="1.0"?>\n<Clock xmlns:dt="urn:schemas-microsoft-com:datatypes"><Description dt:dt="string">E-Prime Primary Realtime Clock</Description><StartTime><Timestamp dt:dt="int">0</Timestamp><DateUtc dt:dt="string">2023-09-06T05:25:01Z</DateUtc></StartTime><FrequencyChanges><FrequencyChange><Frequency dt:dt="r8">10000000</Frequency><Timestamp dt:dt="r8">10252445721230</Timestamp><Current dt:…	좌우반구com(CVF, UVF, BVF)_2-006-1	60	1.0.0.171	1	360772707	Professional	2.0.10.356	2.0.10.356	09-06-2023	2023-09-06 오전 5:25:01	14:25:01	2.0.10.252	328		1	z	전통	NULL	NULL	NULL	NULL	NULL	NULL	80	1	64	KSY2	List3	NULL	NULL	NULL	NULL	NULL	NULL	NULL	NULL	NULL	1	z	2	4	952089	0	z	338	952427
좌우반구com(CVF, UVF, BVF)_2	6	1	<?xml version="1.0"?>\n<Clock xmlns:dt="urn:schemas-microsoft-com:datatypes"><Description dt:dt="string">E-Prime Primary Realtime Clock</Description><StartTime><Timestamp dt:dt="int">0</Timestamp><DateUtc dt:dt="string">2023-09-06T05:25:01Z</DateUtc></StartTime><FrequencyChanges><FrequencyChange><Frequency dt:dt="r8">10000000</Frequency><Timestamp dt:dt="r8">10252445721230</Timestamp><Current dt:…	좌우반구com(CVF, UVF, BVF)_2-006-1	60	1.0.0.171	1	360772707	Professional	2.0.10.356	2.0.10.356	09-06-2023	2023-09-06 오전 5:25:01	14:25:01	2.0.10.252	242		2	{/}	전필	NULL	NULL	NULL	2	1	110	NULL	NULL	NULL	KSY4	List2	NULL	NULL	NULL	NULL	NULL	NULL	NULL	NULL	NULL	1	{/}	2	3	691239	0	{/}	404	691643
좌우반구com(CVF, UVF, BVF)_2	6	1	<?xml version="1.0"?>\n<Clock xmlns:dt="urn:schemas-microsoft-com:datatypes"><Description dt:dt="string">E-Prime Primary Realtime Clock</Description><StartTime><Timestamp dt:dt="int">0</Timestamp><DateUtc dt:dt="string">2023-09-06T05:25:01Z</DateUtc></StartTime><FrequencyChanges><FrequencyChange><Frequency dt:dt="r8">10000000</Frequency><Timestamp dt:dt="r8">10252445721230</Timestamp><Current dt:…	좌우반구com(CVF, UVF, BVF)_2-006-1	60	1.0.0.171	1	360772707	Professional	2.0.10.356	2.0.10.356	09-06-2023	2023-09-06 오전 5:25:01	14:25:01	2.0.10.252	161		1	z	절감	NULL	NULL	NULL	41	1	29	NULL	NULL	NULL	KSY2	List2	NULL	NULL	NULL	NULL	NULL	NULL	NULL	NULL	NULL	0	z	3	3	478322	0	{/}	378	478700
좌우반구com(CVF, UVF, BVF)_2	6	1	<?xml version="1.0"?>\n<Clock xmlns:dt="urn:schemas-microsoft-com:datatypes"><Description dt:dt="string">E-Prime Primary Realtime Clock</Description><StartTime><Timestamp dt:dt="int">0</Timestamp><DateUtc dt:dt="string">2023-09-06T05:25:01Z</DateUtc></StartTime><FrequencyChanges><FrequencyChange><Frequency dt:dt="r8">10000000</Frequency><Timestamp dt:dt="r8">10252445721230</Timestamp><Current dt:…	좌우반구com(CVF, UVF, BVF)_2-006-1	60	1.0.0.171	1	360772707	Professional	2.0.10.356	2.0.10.356	09-06-2023	2023-09-06 오전 5:25:01	14:25:01	2.0.10.252	342		2	{/}	절보	NULL	NULL	NULL	NULL	NULL	NULL	4	1	78	KSY3	List3	NULL	NULL	NULL	NULL	NULL	NULL	NULL	NULL	NULL	1	{/}	2	3	990072	0	{/}	419	990491
좌우반구com(CVF, UVF, BVF)_2	6	1	<?xml version="1.0"?>\n<Clock xmlns:dt="urn:schemas-microsoft-com:datatypes"><Description dt:dt="string">E-Prime Primary Realtime Clock</Description><StartTime><Timestamp dt:dt="int">0</Timestamp><DateUtc dt:dt="string">2023-09-06T05:25:01Z</DateUtc></StartTime><FrequencyChanges><FrequencyChange><Frequency dt:dt="r8">10000000</Frequency><Timestamp dt:dt="r8">10252445721230</Timestamp><Current dt:…	좌우반구com(CVF, UVF, BVF)_2-006-1	60	1.0.0.171	1	360772707	Professional	2.0.10.356	2.0.10.356	09-06-2023	2023-09-06 오전 5:25:01	14:25:01	2.0.10.252	65		2	{/}	절속	81	1	65	NULL	NULL	NULL	NULL	NULL	NULL	KSY3	List1	NULL	NULL	NULL	NULL	NULL	NULL	NULL	NULL	NULL	0	{/}	3	3	197389	0	z	511	197900
좌우반구com(CVF, UVF, BVF)_2	6	1	<?xml version="1.0"?>\n<Clock xmlns:dt="urn:schemas-microsoft-com:datatypes"><Description dt:dt="string">E-Prime Primary Realtime Clock</Description><StartTime><Timestamp dt:dt="int">0</Timestamp><DateUtc dt:dt="string">2023-09-06T05:25:01Z</DateUtc></StartTime><FrequencyChanges><FrequencyChange><Frequency dt:dt="r8">10000000</Frequency><Timestamp dt:dt="r8">10252445721230</Timestamp><Current dt:…	좌우반구com(CVF, UVF, BVF)_2-006-1	60	1.0.0.171	1	360772707	Professional	2.0.10.356	2.0.10.356	09-06-2023	2023-09-06 오전 5:25:01	14:25:01	2.0.10.252	34		1	z	절차	90	1	34	NULL	NULL	NULL	NULL	NULL	NULL	KSY2	List1	NULL	NULL	NULL	NULL	NULL	NULL	NULL	NULL	NULL	1	z	3	3	115456	0	z	348	115804
좌우반구com(CVF, UVF, BVF)_2	6	1	<?xml version="1.0"?>\n<Clock xmlns:dt="urn:schemas-microsoft-com:datatypes"><Description dt:dt="string">E-Prime Primary Realtime Clock</Description><StartTime><Timestamp dt:dt="int">0</Timestamp><DateUtc dt:dt="string">2023-09-06T05:25:01Z</DateUtc></StartTime><FrequencyChanges><FrequencyChange><Frequency dt:dt="r8">10000000</Frequency><Timestamp dt:dt="r8">10252445721230</Timestamp><Current dt:…	좌우반구com(CVF, UVF, BVF)_2-006-1	60	1.0.0.171	1	360772707	Professional	2.0.10.356	2.0.10.356	09-06-2023	2023-09-06 오전 5:25:01	14:25:01	2.0.10.252	237		1	z	정도	NULL	NULL	NULL	45	1	105	NULL	NULL	NULL	KSY2	List2	NULL	NULL	NULL	NULL	NULL	NULL	NULL	NULL	NULL	1	z	2	4	678006	0	z	509	678515
좌우반구com(CVF, UVF, BVF)_2	6	1	<?xml version="1.0"?>\n<Clock xmlns:dt="urn:schemas-microsoft-com:datatypes"><Description dt:dt="string">E-Prime Primary Realtime Clock</Description><StartTime><Timestamp dt:dt="int">0</Timestamp><DateUtc dt:dt="string">2023-09-06T05:25:01Z</DateUtc></StartTime><FrequencyChanges><FrequencyChange><Frequency dt:dt="r8">10000000</Frequency><Timestamp dt:dt="r8">10252445721230</Timestamp><Current dt:…	좌우반구com(CVF, UVF, BVF)_2-006-1	60	1.0.0.171	1	360772707	Professional	2.0.10.356	2.0.10.356	09-06-2023	2023-09-06 오전 5:25:01	14:25:01	2.0.10.252	94		1	z	정오	45	1	94	NULL	NULL	NULL	NULL	NULL	NULL	KSY2	List1	NULL	NULL	NULL	NULL	NULL	NULL	NULL	NULL	NULL	0	z	2	4	274723	0	{/}	417	275140
좌우반구com(CVF, UVF, BVF)_2	6	1	<?xml version="1.0"?>\n<Clock xmlns:dt="urn:schemas-microsoft-com:datatypes"><Description dt:dt="string">E-Prime Primary Realtime Clock</Description><StartTime><Timestamp dt:dt="int">0</Timestamp><DateUtc dt:dt="string">2023-09-06T05:25:01Z</DateUtc></StartTime><FrequencyChanges><FrequencyChange><Frequency dt:dt="r8">10000000</Frequency><Timestamp dt:dt="r8">10252445721230</Timestamp><Current dt:…	좌우반구com(CVF, UVF, BVF)_2-006-1	60	1.0.0.171	1	360772707	Professional	2.0.10.356	2.0.10.356	09-06-2023	2023-09-06 오전 5:25:01	14:25:01	2.0.10.252	313		1	z	정책	NULL	NULL	NULL	NULL	NULL	NULL	1	1	49	KSY2	List3	NULL	NULL	NULL	NULL	NULL	NULL	NULL	NULL	NULL	0	z	3	3	911572	0	{/}	607	912179
좌우반구com(CVF, UVF, BVF)_2	6	1	<?xml version="1.0"?>\n<Clock xmlns:dt="urn:schemas-microsoft-com:datatypes"><Description dt:dt="string">E-Prime Primary Realtime Clock</Description><StartTime><Timestamp dt:dt="int">0</Timestamp><DateUtc dt:dt="string">2023-09-06T05:25:01Z</DateUtc></StartTime><FrequencyChanges><FrequencyChange><Frequency dt:dt="r8">10000000</Frequency><Timestamp dt:dt="r8">10252445721230</Timestamp><Current dt:…	좌우반구com(CVF, UVF, BVF)_2-006-1	60	1.0.0.171	1	360772707	Professional	2.0.10.356	2.0.10.356	09-06-2023	2023-09-06 오전 5:25:01	14:25:01	2.0.10.252	351		2	{/}	제경	NULL	NULL	NULL	NULL	NULL	NULL	34	1	87	KSY	List3	0		2	0	1013655	184		0	0	1	{/}	2	4	1013839	0	{/}	476	1014315
좌우반구com(CVF, UVF, BVF)_2	6	1	<?xml version="1.0"?>\n<Clock xmlns:dt="urn:schemas-microsoft-com:datatypes"><Description dt:dt="string">E-Prime Primary Realtime Clock</Description><StartTime><Timestamp dt:dt="int">0</Timestamp><DateUtc dt:dt="string">2023-09-06T05:25:01Z</DateUtc></StartTime><FrequencyChanges><FrequencyChange><Frequency dt:dt="r8">10000000</Frequency><Timestamp dt:dt="r8">10252445721230</Timestamp><Current dt:…	좌우반구com(CVF, UVF, BVF)_2-006-1	60	1.0.0.171	1	360772707	Professional	2.0.10.356	2.0.10.356	09-06-2023	2023-09-06 오전 5:25:01	14:25:01	2.0.10.252	295		1	z	제도	NULL	NULL	NULL	NULL	NULL	NULL	8	1	31	KSY3	List3	NULL	NULL	NULL	NULL	NULL	NULL	NULL	NULL	NULL	0	z	2	4	864206	0	{/}	437	864643
좌우반구com(CVF, UVF, BVF)_2	6	1	<?xml version="1.0"?>\n<Clock xmlns:dt="urn:schemas-microsoft-com:datatypes"><Description dt:dt="string">E-Prime Primary Realtime Clock</Description><StartTime><Timestamp dt:dt="int">0</Timestamp><DateUtc dt:dt="string">2023-09-06T05:25:01Z</DateUtc></StartTime><FrequencyChanges><FrequencyChange><Frequency dt:dt="r8">10000000</Frequency><Timestamp dt:dt="r8">10252445721230</Timestamp><Current dt:…	좌우반구com(CVF, UVF, BVF)_2-006-1	60	1.0.0.171	1	360772707	Professional	2.0.10.356	2.0.10.356	09-06-2023	2023-09-06 오전 5:25:01	14:25:01	2.0.10.252	259		2	{/}	제란	NULL	NULL	NULL	95	1	127	NULL	NULL	NULL	KSY4	List2	NULL	NULL	NULL	NULL	NULL	NULL	NULL	NULL	NULL	1	{/}	2	3	736372	0	{/}	423	736795
좌우반구com(CVF, UVF, BVF)_2	6	1	<?xml version="1.0"?>\n<Clock xmlns:dt="urn:schemas-microsoft-com:datatypes"><Description dt:dt="string">E-Prime Primary Realtime Clock</Description><StartTime><Timestamp dt:dt="int">0</Timestamp><DateUtc dt:dt="string">2023-09-06T05:25:01Z</DateUtc></StartTime><FrequencyChanges><FrequencyChange><Frequency dt:dt="r8">10000000</Frequency><Timestamp dt:dt="r8">10252445721230</Timestamp><Current dt:…	좌우반구com(CVF, UVF, BVF)_2-006-1	60	1.0.0.171	1	360772707	Professional	2.0.10.356	2.0.10.356	09-06-2023	2023-09-06 오전 5:25:01	14:25:01	2.0.10.252	298		1	z	제안	NULL	NULL	NULL	NULL	NULL	NULL	56	1	34	KSY3	List3	NULL	NULL	NULL	NULL	NULL	NULL	NULL	NULL	NULL	1	z	2	3	872106	0	z	489	872595
좌우반구com(CVF, UVF, BVF)_2	6	1	<?xml version="1.0"?>\n<Clock xmlns:dt="urn:schemas-microsoft-com:datatypes"><Description dt:dt="string">E-Prime Primary Realtime Clock</Description><StartTime><Timestamp dt:dt="int">0</Timestamp><DateUtc dt:dt="string">2023-09-06T05:25:01Z</DateUtc></StartTime><FrequencyChanges><FrequencyChange><Frequency dt:dt="r8">10000000</Frequency><Timestamp dt:dt="r8">10252445721230</Timestamp><Current dt:…	좌우반구com(CVF, UVF, BVF)_2-006-1	60	1.0.0.171	1	360772707	Professional	2.0.10.356	2.0.10.356	09-06-2023	2023-09-06 오전 5:25:01	14:25:01	2.0.10.252	98		1	z	제품	128	1	98	NULL	NULL	NULL	NULL	NULL	NULL	KSY3	List1	NULL	NULL	NULL	NULL	NULL	NULL	NULL	NULL	NULL	0	z	2	4	285173	0	{/}	367	285540
좌우반구com(CVF, UVF, BVF)_2	6	1	<?xml version="1.0"?>\n<Clock xmlns:dt="urn:schemas-microsoft-com:datatypes"><Description dt:dt="string">E-Prime Primary Realtime Clock</Description><StartTime><Timestamp dt:dt="int">0</Timestamp><DateUtc dt:dt="string">2023-09-06T05:25:01Z</DateUtc></StartTime><FrequencyChanges><FrequencyChange><Frequency dt:dt="r8">10000000</Frequency><Timestamp dt:dt="r8">10252445721230</Timestamp><Current dt:…	좌우반구com(CVF, UVF, BVF)_2-006-1	60	1.0.0.171	1	360772707	Professional	2.0.10.356	2.0.10.356	09-06-2023	2023-09-06 오전 5:25:01	14:25:01	2.0.10.252	371		1	z	조건	NULL	NULL	NULL	NULL	NULL	NULL	130	1	107	KSY3	List3	NULL	NULL	NULL	NULL	NULL	NULL	NULL	NULL	NULL	1	z	2	4	1066639	0	z	276	1066915
좌우반구com(CVF, UVF, BVF)_2	6	1	<?xml version="1.0"?>\n<Clock xmlns:dt="urn:schemas-microsoft-com:datatypes"><Description dt:dt="string">E-Prime Primary Realtime Clock</Description><StartTime><Timestamp dt:dt="int">0</Timestamp><DateUtc dt:dt="string">2023-09-06T05:25:01Z</DateUtc></StartTime><FrequencyChanges><FrequencyChange><Frequency dt:dt="r8">10000000</Frequency><Timestamp dt:dt="r8">10252445721230</Timestamp><Current dt:…	좌우반구com(CVF, UVF, BVF)_2-006-1	60	1.0.0.171	1	360772707	Professional	2.0.10.356	2.0.10.356	09-06-2023	2023-09-06 오전 5:25:01	14:25:01	2.0.10.252	205		1	z	조례	NULL	NULL	NULL	28	1	73	NULL	NULL	NULL	KSY3	List2	NULL	NULL	NULL	NULL	NULL	NULL	NULL	NULL	NULL	0	z	2	3	593472	0	{/}	420	593892
좌우반구com(CVF, UVF, BVF)_2	6	1	<?xml version="1.0"?>\n<Clock xmlns:dt="urn:schemas-microsoft-com:datatypes"><Description dt:dt="string">E-Prime Primary Realtime Clock</Description><StartTime><Timestamp dt:dt="int">0</Timestamp><DateUtc dt:dt="string">2023-09-06T05:25:01Z</DateUtc></StartTime><FrequencyChanges><FrequencyChange><Frequency dt:dt="r8">10000000</Frequency><Timestamp dt:dt="r8">10252445721230</Timestamp><Current dt:…	좌우반구com(CVF, UVF, BVF)_2-006-1	60	1.0.0.171	1	360772707	Professional	2.0.10.356	2.0.10.356	09-06-2023	2023-09-06 오전 5:25:01	14:25:01	2.0.10.252	93		1	z	조직	44	1	93	NULL	NULL	NULL	NULL	NULL	NULL	KSY3	List1	NULL	NULL	NULL	NULL	NULL	NULL	NULL	NULL	NULL	1	z	2	3	272006	0	z	510	272516
좌우반구com(CVF, UVF, BVF)_2	6	1	<?xml version="1.0"?>\n<Clock xmlns:dt="urn:schemas-microsoft-com:datatypes"><Description dt:dt="string">E-Prime Primary Realtime Clock</Description><StartTime><Timestamp dt:dt="int">0</Timestamp><DateUtc dt:dt="string">2023-09-06T05:25:01Z</DateUtc></StartTime><FrequencyChanges><FrequencyChange><Frequency dt:dt="r8">10000000</Frequency><Timestamp dt:dt="r8">10252445721230</Timestamp><Current dt:…	좌우반구com(CVF, UVF, BVF)_2-006-1	60	1.0.0.171	1	360772707	Professional	2.0.10.356	2.0.10.356	09-06-2023	2023-09-06 오전 5:25:01	14:25:01	2.0.10.252	74		1	z	종류	116	1	74	NULL	NULL	NULL	NULL	NULL	NULL	KSY3	List1	NULL	NULL	NULL	NULL	NULL	NULL	NULL	NULL	NULL	0	z	2	3	220956	0		0	0
좌우반구com(CVF, UVF, BVF)_2	6	1	<?xml version="1.0"?>\n<Clock xmlns:dt="urn:schemas-microsoft-com:datatypes"><Description dt:dt="string">E-Prime Primary Realtime Clock</Description><StartTime><Timestamp dt:dt="int">0</Timestamp><DateUtc dt:dt="string">2023-09-06T05:25:01Z</DateUtc></StartTime><FrequencyChanges><FrequencyChange><Frequency dt:dt="r8">10000000</Frequency><Timestamp dt:dt="r8">10252445721230</Timestamp><Current dt:…	좌우반구com(CVF, UVF, BVF)_2-006-1	60	1.0.0.171	1	360772707	Professional	2.0.10.356	2.0.10.356	09-06-2023	2023-09-06 오전 5:25:01	14:25:01	2.0.10.252	393		2	{/}	종백	NULL	NULL	NULL	NULL	NULL	NULL	66	1	129	KSY	List3	0		2	0	1123672	183		0	0	1	{/}	2	3	1123855	0	{/}	524	1124379
좌우반구com(CVF, UVF, BVF)_2	6	1	<?xml version="1.0"?>\n<Clock xmlns:dt="urn:schemas-microsoft-com:datatypes"><Description dt:dt="string">E-Prime Primary Realtime Clock</Description><StartTime><Timestamp dt:dt="int">0</Timestamp><DateUtc dt:dt="string">2023-09-06T05:25:01Z</DateUtc></StartTime><FrequencyChanges><FrequencyChange><Frequency dt:dt="r8">10000000</Frequency><Timestamp dt:dt="r8">10252445721230</Timestamp><Current dt:…	좌우반구com(CVF, UVF, BVF)_2-006-1	60	1.0.0.171	1	360772707	Professional	2.0.10.356	2.0.10.356	09-06-2023	2023-09-06 오전 5:25:01	14:25:01	2.0.10.252	354		2	{/}	죽거	NULL	NULL	NULL	NULL	NULL	NULL	100	1	90	KSY2	List3	NULL	NULL	NULL	NULL	NULL	NULL	NULL	NULL	NULL	1	{/}	3	3	1022005	0	{/}	502	1022507
좌우반구com(CVF, UVF, BVF)_2	6	1	<?xml version="1.0"?>\n<Clock xmlns:dt="urn:schemas-microsoft-com:datatypes"><Description dt:dt="string">E-Prime Primary Realtime Clock</Description><StartTime><Timestamp dt:dt="int">0</Timestamp><DateUtc dt:dt="string">2023-09-06T05:25:01Z</DateUtc></StartTime><FrequencyChanges><FrequencyChange><Frequency dt:dt="r8">10000000</Frequency><Timestamp dt:dt="r8">10252445721230</Timestamp><Current dt:…	좌우반구com(CVF, UVF, BVF)_2-006-1	60	1.0.0.171	1	360772707	Professional	2.0.10.356	2.0.10.356	09-06-2023	2023-09-06 오전 5:25:01	14:25:01	2.0.10.252	47		1	z	죽음	113	1	47	NULL	NULL	NULL	NULL	NULL	NULL	KSY3	List1	NULL	NULL	NULL	NULL	NULL	NULL	NULL	NULL	NULL	1	z	3	3	149689	0	z	571	150260
좌우반구com(CVF, UVF, BVF)_2	6	1	<?xml version="1.0"?>\n<Clock xmlns:dt="urn:schemas-microsoft-com:datatypes"><Description dt:dt="string">E-Prime Primary Realtime Clock</Description><StartTime><Timestamp dt:dt="int">0</Timestamp><DateUtc dt:dt="string">2023-09-06T05:25:01Z</DateUtc></StartTime><FrequencyChanges><FrequencyChange><Frequency dt:dt="r8">10000000</Frequency><Timestamp dt:dt="r8">10252445721230</Timestamp><Current dt:…	좌우반구com(CVF, UVF, BVF)_2-006-1	60	1.0.0.171	1	360772707	Professional	2.0.10.356	2.0.10.356	09-06-2023	2023-09-06 오전 5:25:01	14:25:01	2.0.10.252	79		1	z	준거	79	1	79	NULL	NULL	NULL	NULL	NULL	NULL	KSY3	List1	NULL	NULL	NULL	NULL	NULL	NULL	NULL	NULL	NULL	0	z	2	4	235490	0	{/}	322	235812
좌우반구com(CVF, UVF, BVF)_2	6	1	<?xml version="1.0"?>\n<Clock xmlns:dt="urn:schemas-microsoft-com:datatypes"><Description dt:dt="string">E-Prime Primary Realtime Clock</Description><StartTime><Timestamp dt:dt="int">0</Timestamp><DateUtc dt:dt="string">2023-09-06T05:25:01Z</DateUtc></StartTime><FrequencyChanges><FrequencyChange><Frequency dt:dt="r8">10000000</Frequency><Timestamp dt:dt="r8">10252445721230</Timestamp><Current dt:…	좌우반구com(CVF, UVF, BVF)_2-006-1	60	1.0.0.171	1	360772707	Professional	2.0.10.356	2.0.10.356	09-06-2023	2023-09-06 오전 5:25:01	14:25:01	2.0.10.252	133		2	{/}	증력	NULL	NULL	NULL	131	1	1	NULL	NULL	NULL	KSY2	List2	NULL	NULL	NULL	NULL	NULL	NULL	NULL	NULL	NULL	0	{/}	2	4	404973	0	z	567	405540
좌우반구com(CVF, UVF, BVF)_2	6	1	<?xml version="1.0"?>\n<Clock xmlns:dt="urn:schemas-microsoft-com:datatypes"><Description dt:dt="string">E-Prime Primary Realtime Clock</Description><StartTime><Timestamp dt:dt="int">0</Timestamp><DateUtc dt:dt="string">2023-09-06T05:25:01Z</DateUtc></StartTime><FrequencyChanges><FrequencyChange><Frequency dt:dt="r8">10000000</Frequency><Timestamp dt:dt="r8">10252445721230</Timestamp><Current dt:…	좌우반구com(CVF, UVF, BVF)_2-006-1	60	1.0.0.171	1	360772707	Professional	2.0.10.356	2.0.10.356	09-06-2023	2023-09-06 오전 5:25:01	14:25:01	2.0.10.252	66		1	z	증인	88	1	66	NULL	NULL	NULL	NULL	NULL	NULL	KSY3	List1	NULL	NULL	NULL	NULL	NULL	NULL	NULL	NULL	NULL	1	z	2	3	200106	0	z	602	200708
좌우반구com(CVF, UVF, BVF)_2	6	1	<?xml version="1.0"?>\n<Clock xmlns:dt="urn:schemas-microsoft-com:datatypes"><Description dt:dt="string">E-Prime Primary Realtime Clock</Description><StartTime><Timestamp dt:dt="int">0</Timestamp><DateUtc dt:dt="string">2023-09-06T05:25:01Z</DateUtc></StartTime><FrequencyChanges><FrequencyChange><Frequency dt:dt="r8">10000000</Frequency><Timestamp dt:dt="r8">10252445721230</Timestamp><Current dt:…	좌우반구com(CVF, UVF, BVF)_2-006-1	60	1.0.0.171	1	360772707	Professional	2.0.10.356	2.0.10.356	09-06-2023	2023-09-06 오전 5:25:01	14:25:01	2.0.10.252	222		2	{/}	지님	NULL	NULL	NULL	17	1	90	NULL	NULL	NULL	KSY	List2	0		2	0	638572	184		0	0	1	{/}	2	4	638756	0	{/}	367	639123
좌우반구com(CVF, UVF, BVF)_2	6	1	<?xml version="1.0"?>\n<Clock xmlns:dt="urn:schemas-microsoft-com:datatypes"><Description dt:dt="string">E-Prime Primary Realtime Clock</Description><StartTime><Timestamp dt:dt="int">0</Timestamp><DateUtc dt:dt="string">2023-09-06T05:25:01Z</DateUtc></StartTime><FrequencyChanges><FrequencyChange><Frequency dt:dt="r8">10000000</Frequency><Timestamp dt:dt="r8">10252445721230</Timestamp><Current dt:…	좌우반구com(CVF, UVF, BVF)_2-006-1	60	1.0.0.171	1	360772707	Professional	2.0.10.356	2.0.10.356	09-06-2023	2023-09-06 오전 5:25:01	14:25:01	2.0.10.252	130		1	z	지적	109	1	130	NULL	NULL	NULL	NULL	NULL	NULL	KSY3	List1	NULL	NULL	NULL	NULL	NULL	NULL	NULL	NULL	NULL	1	z	2	3	372073	0	z	507	372580
좌우반구com(CVF, UVF, BVF)_2	6	1	<?xml version="1.0"?>\n<Clock xmlns:dt="urn:schemas-microsoft-com:datatypes"><Description dt:dt="string">E-Prime Primary Realtime Clock</Description><StartTime><Timestamp dt:dt="int">0</Timestamp><DateUtc dt:dt="string">2023-09-06T05:25:01Z</DateUtc></StartTime><FrequencyChanges><FrequencyChange><Frequency dt:dt="r8">10000000</Frequency><Timestamp dt:dt="r8">10252445721230</Timestamp><Current dt:…	좌우반구com(CVF, UVF, BVF)_2-006-1	60	1.0.0.171	1	360772707	Professional	2.0.10.356	2.0.10.356	09-06-2023	2023-09-06 오전 5:25:01	14:25:01	2.0.10.252	326		1	z	지표	NULL	NULL	NULL	NULL	NULL	NULL	25	1	62	KSY3	List3	NULL	NULL	NULL	NULL	NULL	NULL	NULL	NULL	NULL	1	z	2	3	946955	0	z	408	947363
좌우반구com(CVF, UVF, BVF)_2	6	1	<?xml version="1.0"?>\n<Clock xmlns:dt="urn:schemas-microsoft-com:datatypes"><Description dt:dt="string">E-Prime Primary Realtime Clock</Description><StartTime><Timestamp dt:dt="int">0</Timestamp><DateUtc dt:dt="string">2023-09-06T05:25:01Z</DateUtc></StartTime><FrequencyChanges><FrequencyChange><Frequency dt:dt="r8">10000000</Frequency><Timestamp dt:dt="r8">10252445721230</Timestamp><Current dt:…	좌우반구com(CVF, UVF, BVF)_2-006-1	60	1.0.0.171	1	360772707	Professional	2.0.10.356	2.0.10.356	09-06-2023	2023-09-06 오전 5:25:01	14:25:01	2.0.10.252	269		1	z	지헤	NULL	NULL	NULL	NULL	NULL	NULL	55	1	5	KSY3	List3	NULL	NULL	NULL	NULL	NULL	NULL	NULL	NULL	NULL	0	z	2	3	794455	0	{/}	308	794763
좌우반구com(CVF, UVF, BVF)_2	6	1	<?xml version="1.0"?>\n<Clock xmlns:dt="urn:schemas-microsoft-com:datatypes"><Description dt:dt="string">E-Prime Primary Realtime Clock</Description><StartTime><Timestamp dt:dt="int">0</Timestamp><DateUtc dt:dt="string">2023-09-06T05:25:01Z</DateUtc></StartTime><FrequencyChanges><FrequencyChange><Frequency dt:dt="r8">10000000</Frequency><Timestamp dt:dt="r8">10252445721230</Timestamp><Current dt:…	좌우반구com(CVF, UVF, BVF)_2-006-1	60	1.0.0.171	1	360772707	Professional	2.0.10.356	2.0.10.356	09-06-2023	2023-09-06 오전 5:25:01	14:25:01	2.0.10.252	379		2	{/}	직매	NULL	NULL	NULL	NULL	NULL	NULL	52	1	115	KSY3	List3	NULL	NULL	NULL	NULL	NULL	NULL	NULL	NULL	NULL	1	{/}	2	4	1087289	0	{/}	530	1087819
좌우반구com(CVF, UVF, BVF)_2	6	1	<?xml version="1.0"?>\n<Clock xmlns:dt="urn:schemas-microsoft-com:datatypes"><Description dt:dt="string">E-Prime Primary Realtime Clock</Description><StartTime><Timestamp dt:dt="int">0</Timestamp><DateUtc dt:dt="string">2023-09-06T05:25:01Z</DateUtc></StartTime><FrequencyChanges><FrequencyChange><Frequency dt:dt="r8">10000000</Frequency><Timestamp dt:dt="r8">10252445721230</Timestamp><Current dt:…	좌우반구com(CVF, UVF, BVF)_2-006-1	60	1.0.0.171	1	360772707	Professional	2.0.10.356	2.0.10.356	09-06-2023	2023-09-06 오전 5:25:01	14:25:01	2.0.10.252	89		1	z	직장	6	1	89	NULL	NULL	NULL	NULL	NULL	NULL	KSY3	List1	NULL	NULL	NULL	NULL	NULL	NULL	NULL	NULL	NULL	0	z	2	4	261523	0	{/}	425	261948
좌우반구com(CVF, UVF, BVF)_2	6	1	<?xml version="1.0"?>\n<Clock xmlns:dt="urn:schemas-microsoft-com:datatypes"><Description dt:dt="string">E-Prime Primary Realtime Clock</Description><StartTime><Timestamp dt:dt="int">0</Timestamp><DateUtc dt:dt="string">2023-09-06T05:25:01Z</DateUtc></StartTime><FrequencyChanges><FrequencyChange><Frequency dt:dt="r8">10000000</Frequency><Timestamp dt:dt="r8">10252445721230</Timestamp><Current dt:…	좌우반구com(CVF, UVF, BVF)_2-006-1	60	1.0.0.171	1	360772707	Professional	2.0.10.356	2.0.10.356	09-06-2023	2023-09-06 오전 5:25:01	14:25:01	2.0.10.252	131		2	{/}	진회	123	1	131	NULL	NULL	NULL	NULL	NULL	NULL	KSY2	List1	NULL	NULL	NULL	NULL	NULL	NULL	NULL	NULL	NULL	1	{/}	2	3	374773	0	{/}	559	375332
좌우반구com(CVF, UVF, BVF)_2	6	1	<?xml version="1.0"?>\n<Clock xmlns:dt="urn:schemas-microsoft-com:datatypes"><Description dt:dt="string">E-Prime Primary Realtime Clock</Description><StartTime><Timestamp dt:dt="int">0</Timestamp><DateUtc dt:dt="string">2023-09-06T05:25:01Z</DateUtc></StartTime><FrequencyChanges><FrequencyChange><Frequency dt:dt="r8">10000000</Frequency><Timestamp dt:dt="r8">10252445721230</Timestamp><Current dt:…	좌우반구com(CVF, UVF, BVF)_2-006-1	60	1.0.0.171	1	360772707	Professional	2.0.10.356	2.0.10.356	09-06-2023	2023-09-06 오전 5:25:01	14:25:01	2.0.10.252	165		1	z	질서	NULL	NULL	NULL	110	1	33	NULL	NULL	NULL	KSY3	List2	NULL	NULL	NULL	NULL	NULL	NULL	NULL	NULL	NULL	1	z	2	4	488856	0	z	523	489379
좌우반구com(CVF, UVF, BVF)_2	6	1	<?xml version="1.0"?>\n<Clock xmlns:dt="urn:schemas-microsoft-com:datatypes"><Description dt:dt="string">E-Prime Primary Realtime Clock</Description><StartTime><Timestamp dt:dt="int">0</Timestamp><DateUtc dt:dt="string">2023-09-06T05:25:01Z</DateUtc></StartTime><FrequencyChanges><FrequencyChange><Frequency dt:dt="r8">10000000</Frequency><Timestamp dt:dt="r8">10252445721230</Timestamp><Current dt:…	좌우반구com(CVF, UVF, BVF)_2-006-1	60	1.0.0.171	1	360772707	Professional	2.0.10.356	2.0.10.356	09-06-2023	2023-09-06 오전 5:25:01	14:25:01	2.0.10.252	398		1	z	차량	NULL	NULL	NULL	NULL	NULL	NULL	16	1	134	KSY3	List3	NULL	NULL	NULL	NULL	NULL	NULL	NULL	NULL	NULL	1	z	2	4	1137122	0	z	577	1137699
좌우반구com(CVF, UVF, BVF)_2	6	1	<?xml version="1.0"?>\n<Clock xmlns:dt="urn:schemas-microsoft-com:datatypes"><Description dt:dt="string">E-Prime Primary Realtime Clock</Description><StartTime><Timestamp dt:dt="int">0</Timestamp><DateUtc dt:dt="string">2023-09-06T05:25:01Z</DateUtc></StartTime><FrequencyChanges><FrequencyChange><Frequency dt:dt="r8">10000000</Frequency><Timestamp dt:dt="r8">10252445721230</Timestamp><Current dt:…	좌우반구com(CVF, UVF, BVF)_2-006-1	60	1.0.0.171	1	360772707	Professional	2.0.10.356	2.0.10.356	09-06-2023	2023-09-06 오전 5:25:01	14:25:01	2.0.10.252	268		1	z	차익	NULL	NULL	NULL	NULL	NULL	NULL	17	1	4	KSY3	List3	NULL	NULL	NULL	NULL	NULL	NULL	NULL	NULL	NULL	0	z	2	4	791989	0	{/}	262	792251
좌우반구com(CVF, UVF, BVF)_2	6	1	<?xml version="1.0"?>\n<Clock xmlns:dt="urn:schemas-microsoft-com:datatypes"><Description dt:dt="string">E-Prime Primary Realtime Clock</Description><StartTime><Timestamp dt:dt="int">0</Timestamp><DateUtc dt:dt="string">2023-09-06T05:25:01Z</DateUtc></StartTime><FrequencyChanges><FrequencyChange><Frequency dt:dt="r8">10000000</Frequency><Timestamp dt:dt="r8">10252445721230</Timestamp><Current dt:…	좌우반구com(CVF, UVF, BVF)_2-006-1	60	1.0.0.171	1	360772707	Professional	2.0.10.356	2.0.10.356	09-06-2023	2023-09-06 오전 5:25:01	14:25:01	2.0.10.252	177		2	{/}	착반	NULL	NULL	NULL	9	1	45	NULL	NULL	NULL	KSY	List2	0		3	0	520122	184		0	0	1	{/}	2	4	520306	0	{/}	521	520827
좌우반구com(CVF, UVF, BVF)_2	6	1	<?xml version="1.0"?>\n<Clock xmlns:dt="urn:schemas-microsoft-com:datatypes"><Description dt:dt="string">E-Prime Primary Realtime Clock</Description><StartTime><Timestamp dt:dt="int">0</Timestamp><DateUtc dt:dt="string">2023-09-06T05:25:01Z</DateUtc></StartTime><FrequencyChanges><FrequencyChange><Frequency dt:dt="r8">10000000</Frequency><Timestamp dt:dt="r8">10252445721230</Timestamp><Current dt:…	좌우반구com(CVF, UVF, BVF)_2-006-1	60	1.0.0.171	1	360772707	Professional	2.0.10.356	2.0.10.356	09-06-2023	2023-09-06 오전 5:25:01	14:25:01	2.0.10.252	352		1	z	착지	NULL	NULL	NULL	NULL	NULL	NULL	106	1	88	KSY3	List3	NULL	NULL	NULL	NULL	NULL	NULL	NULL	NULL	NULL	0	z	2	3	1016522	0	{/}	513	1017035
좌우반구com(CVF, UVF, BVF)_2	6	1	<?xml version="1.0"?>\n<Clock xmlns:dt="urn:schemas-microsoft-com:datatypes"><Description dt:dt="string">E-Prime Primary Realtime Clock</Description><StartTime><Timestamp dt:dt="int">0</Timestamp><DateUtc dt:dt="string">2023-09-06T05:25:01Z</DateUtc></StartTime><FrequencyChanges><FrequencyChange><Frequency dt:dt="r8">10000000</Frequency><Timestamp dt:dt="r8">10252445721230</Timestamp><Current dt:…	좌우반구com(CVF, UVF, BVF)_2-006-1	60	1.0.0.171	1	360772707	Professional	2.0.10.356	2.0.10.356	09-06-2023	2023-09-06 오전 5:25:01	14:25:01	2.0.10.252	162		1	z	책임	NULL	NULL	NULL	73	1	30	NULL	NULL	NULL	KSY3	List2	NULL	NULL	NULL	NULL	NULL	NULL	NULL	NULL	NULL	1	z	2	3	480906	0	z	617	481523
좌우반구com(CVF, UVF, BVF)_2	6	1	<?xml version="1.0"?>\n<Clock xmlns:dt="urn:schemas-microsoft-com:datatypes"><Description dt:dt="string">E-Prime Primary Realtime Clock</Description><StartTime><Timestamp dt:dt="int">0</Timestamp><DateUtc dt:dt="string">2023-09-06T05:25:01Z</DateUtc></StartTime><FrequencyChanges><FrequencyChange><Frequency dt:dt="r8">10000000</Frequency><Timestamp dt:dt="r8">10252445721230</Timestamp><Current dt:…	좌우반구com(CVF, UVF, BVF)_2-006-1	60	1.0.0.171	1	360772707	Professional	2.0.10.356	2.0.10.356	09-06-2023	2023-09-06 오전 5:25:01	14:25:01	2.0.10.252	81		2	{/}	책희	72	1	81	NULL	NULL	NULL	NULL	NULL	NULL	KSY3	List1	NULL	NULL	NULL	NULL	NULL	NULL	NULL	NULL	NULL	1	{/}	2	4	240673	0	{/}	427	241100
좌우반구com(CVF, UVF, BVF)_2	6	1	<?xml version="1.0"?>\n<Clock xmlns:dt="urn:schemas-microsoft-com:datatypes"><Description dt:dt="string">E-Prime Primary Realtime Clock</Description><StartTime><Timestamp dt:dt="int">0</Timestamp><DateUtc dt:dt="string">2023-09-06T05:25:01Z</DateUtc></StartTime><FrequencyChanges><FrequencyChange><Frequency dt:dt="r8">10000000</Frequency><Timestamp dt:dt="r8">10252445721230</Timestamp><Current dt:…	좌우반구com(CVF, UVF, BVF)_2-006-1	60	1.0.0.171	1	360772707	Professional	2.0.10.356	2.0.10.356	09-06-2023	2023-09-06 오전 5:25:01	14:25:01	2.0.10.252	300		2	{/}	청휘	NULL	NULL	NULL	NULL	NULL	NULL	118	1	36	KSY4	List3	NULL	NULL	NULL	NULL	NULL	NULL	NULL	NULL	NULL	0	{/}	2	4	877389	0	z	622	878011
좌우반구com(CVF, UVF, BVF)_2	6	1	<?xml version="1.0"?>\n<Clock xmlns:dt="urn:schemas-microsoft-com:datatypes"><Description dt:dt="string">E-Prime Primary Realtime Clock</Description><StartTime><Timestamp dt:dt="int">0</Timestamp><DateUtc dt:dt="string">2023-09-06T05:25:01Z</DateUtc></StartTime><FrequencyChanges><FrequencyChange><Frequency dt:dt="r8">10000000</Frequency><Timestamp dt:dt="r8">10252445721230</Timestamp><Current dt:…	좌우반구com(CVF, UVF, BVF)_2-006-1	60	1.0.0.171	1	360772707	Professional	2.0.10.356	2.0.10.356	09-06-2023	2023-09-06 오전 5:25:01	14:25:01	2.0.10.252	45		2	{/}	체행	71	1	45	NULL	NULL	NULL	NULL	NULL	NULL	KSY	List1	0		2	0	144273	183		0	0	0	{/}	2	3	144456	0	z	396	144852
좌우반구com(CVF, UVF, BVF)_2	6	1	<?xml version="1.0"?>\n<Clock xmlns:dt="urn:schemas-microsoft-com:datatypes"><Description dt:dt="string">E-Prime Primary Realtime Clock</Description><StartTime><Timestamp dt:dt="int">0</Timestamp><DateUtc dt:dt="string">2023-09-06T05:25:01Z</DateUtc></StartTime><FrequencyChanges><FrequencyChange><Frequency dt:dt="r8">10000000</Frequency><Timestamp dt:dt="r8">10252445721230</Timestamp><Current dt:…	좌우반구com(CVF, UVF, BVF)_2-006-1	60	1.0.0.171	1	360772707	Professional	2.0.10.356	2.0.10.356	09-06-2023	2023-09-06 오전 5:25:01	14:25:01	2.0.10.252	114		1	z	체험	122	1	114	NULL	NULL	NULL	NULL	NULL	NULL	KSY3	List1	NULL	NULL	NULL	NULL	NULL	NULL	NULL	NULL	NULL	1	z	2	4	328373	0	z	519	328892
좌우반구com(CVF, UVF, BVF)_2	6	1	<?xml version="1.0"?>\n<Clock xmlns:dt="urn:schemas-microsoft-com:datatypes"><Description dt:dt="string">E-Prime Primary Realtime Clock</Description><StartTime><Timestamp dt:dt="int">0</Timestamp><DateUtc dt:dt="string">2023-09-06T05:25:01Z</DateUtc></StartTime><FrequencyChanges><FrequencyChange><Frequency dt:dt="r8">10000000</Frequency><Timestamp dt:dt="r8">10252445721230</Timestamp><Current dt:…	좌우반구com(CVF, UVF, BVF)_2-006-1	60	1.0.0.171	1	360772707	Professional	2.0.10.356	2.0.10.356	09-06-2023	2023-09-06 오전 5:25:01	14:25:01	2.0.10.252	327		1	z	최고	NULL	NULL	NULL	NULL	NULL	NULL	29	1	63	KSY3	List3	NULL	NULL	NULL	NULL	NULL	NULL	NULL	NULL	NULL	1	z	2	3	949555	0	z	336	949891
좌우반구com(CVF, UVF, BVF)_2	6	1	<?xml version="1.0"?>\n<Clock xmlns:dt="urn:schemas-microsoft-com:datatypes"><Description dt:dt="string">E-Prime Primary Realtime Clock</Description><StartTime><Timestamp dt:dt="int">0</Timestamp><DateUtc dt:dt="string">2023-09-06T05:25:01Z</DateUtc></StartTime><FrequencyChanges><FrequencyChange><Frequency dt:dt="r8">10000000</Frequency><Timestamp dt:dt="r8">10252445721230</Timestamp><Current dt:…	좌우반구com(CVF, UVF, BVF)_2-006-1	60	1.0.0.171	1	360772707	Professional	2.0.10.356	2.0.10.356	09-06-2023	2023-09-06 오전 5:25:01	14:25:01	2.0.10.252	48		2	{/}	최여	66	1	48	NULL	NULL	NULL	NULL	NULL	NULL	KSY4	List1	NULL	NULL	NULL	NULL	NULL	NULL	NULL	NULL	NULL	1	{/}	2	3	152456	0	{/}	588	153044
좌우반구com(CVF, UVF, BVF)_2	6	1	<?xml version="1.0"?>\n<Clock xmlns:dt="urn:schemas-microsoft-com:datatypes"><Description dt:dt="string">E-Prime Primary Realtime Clock</Description><StartTime><Timestamp dt:dt="int">0</Timestamp><DateUtc dt:dt="string">2023-09-06T05:25:01Z</DateUtc></StartTime><FrequencyChanges><FrequencyChange><Frequency dt:dt="r8">10000000</Frequency><Timestamp dt:dt="r8">10252445721230</Timestamp><Current dt:…	좌우반구com(CVF, UVF, BVF)_2-006-1	60	1.0.0.171	1	360772707	Professional	2.0.10.356	2.0.10.356	09-06-2023	2023-09-06 오전 5:25:01	14:25:01	2.0.10.252	163		2	{/}	최횟	NULL	NULL	NULL	108	1	31	NULL	NULL	NULL	KSY	List2	0		2	0	483539	184		0	0	1	{/}	2	4	483723	0	{/}	376	484099
좌우반구com(CVF, UVF, BVF)_2	6	1	<?xml version="1.0"?>\n<Clock xmlns:dt="urn:schemas-microsoft-com:datatypes"><Description dt:dt="string">E-Prime Primary Realtime Clock</Description><StartTime><Timestamp dt:dt="int">0</Timestamp><DateUtc dt:dt="string">2023-09-06T05:25:01Z</DateUtc></StartTime><FrequencyChanges><FrequencyChange><Frequency dt:dt="r8">10000000</Frequency><Timestamp dt:dt="r8">10252445721230</Timestamp><Current dt:…	좌우반구com(CVF, UVF, BVF)_2-006-1	60	1.0.0.171	1	360772707	Professional	2.0.10.356	2.0.10.356	09-06-2023	2023-09-06 오전 5:25:01	14:25:01	2.0.10.252	95		2	{/}	축허	104	1	95	NULL	NULL	NULL	NULL	NULL	NULL	KSY2	List1	NULL	NULL	NULL	NULL	NULL	NULL	NULL	NULL	NULL	1	{/}	2	3	277339	0	{/}	553	277892
좌우반구com(CVF, UVF, BVF)_2	6	1	<?xml version="1.0"?>\n<Clock xmlns:dt="urn:schemas-microsoft-com:datatypes"><Description dt:dt="string">E-Prime Primary Realtime Clock</Description><StartTime><Timestamp dt:dt="int">0</Timestamp><DateUtc dt:dt="string">2023-09-06T05:25:01Z</DateUtc></StartTime><FrequencyChanges><FrequencyChange><Frequency dt:dt="r8">10000000</Frequency><Timestamp dt:dt="r8">10252445721230</Timestamp><Current dt:…	좌우반구com(CVF, UVF, BVF)_2-006-1	60	1.0.0.171	1	360772707	Professional	2.0.10.356	2.0.10.356	09-06-2023	2023-09-06 오전 5:25:01	14:25:01	2.0.10.252	337		2	{/}	축헤	NULL	NULL	NULL	NULL	NULL	NULL	121	1	73	KSY2	List3	NULL	NULL	NULL	NULL	NULL	NULL	NULL	NULL	NULL	1	{/}	2	3	975122	0	{/}	377	975499
좌우반구com(CVF, UVF, BVF)_2	6	1	<?xml version="1.0"?>\n<Clock xmlns:dt="urn:schemas-microsoft-com:datatypes"><Description dt:dt="string">E-Prime Primary Realtime Clock</Description><StartTime><Timestamp dt:dt="int">0</Timestamp><DateUtc dt:dt="string">2023-09-06T05:25:01Z</DateUtc></StartTime><FrequencyChanges><FrequencyChange><Frequency dt:dt="r8">10000000</Frequency><Timestamp dt:dt="r8">10252445721230</Timestamp><Current dt:…	좌우반구com(CVF, UVF, BVF)_2-006-1	60	1.0.0.171	1	360772707	Professional	2.0.10.356	2.0.10.356	09-06-2023	2023-09-06 오전 5:25:01	14:25:01	2.0.10.252	262		2	{/}	축희	NULL	NULL	NULL	96	1	130	NULL	NULL	NULL	KSY3	List2	NULL	NULL	NULL	NULL	NULL	NULL	NULL	NULL	NULL	0	{/}	2	3	745722	0		0	0
좌우반구com(CVF, UVF, BVF)_2	6	1	<?xml version="1.0"?>\n<Clock xmlns:dt="urn:schemas-microsoft-com:datatypes"><Description dt:dt="string">E-Prime Primary Realtime Clock</Description><StartTime><Timestamp dt:dt="int">0</Timestamp><DateUtc dt:dt="string">2023-09-06T05:25:01Z</DateUtc></StartTime><FrequencyChanges><FrequencyChange><Frequency dt:dt="r8">10000000</Frequency><Timestamp dt:dt="r8">10252445721230</Timestamp><Current dt:…	좌우반구com(CVF, UVF, BVF)_2-006-1	60	1.0.0.171	1	360772707	Professional	2.0.10.356	2.0.10.356	09-06-2023	2023-09-06 오전 5:25:01	14:25:01	2.0.10.252	111		2	{/}	측개	68	1	111	NULL	NULL	NULL	NULL	NULL	NULL	KSY	List1	0		3	0	320089	184		0	0	1	{/}	2	4	320273	0	{/}	507	320780
좌우반구com(CVF, UVF, BVF)_2	6	1	<?xml version="1.0"?>\n<Clock xmlns:dt="urn:schemas-microsoft-com:datatypes"><Description dt:dt="string">E-Prime Primary Realtime Clock</Description><StartTime><Timestamp dt:dt="int">0</Timestamp><DateUtc dt:dt="string">2023-09-06T05:25:01Z</DateUtc></StartTime><FrequencyChanges><FrequencyChange><Frequency dt:dt="r8">10000000</Frequency><Timestamp dt:dt="r8">10252445721230</Timestamp><Current dt:…	좌우반구com(CVF, UVF, BVF)_2-006-1	60	1.0.0.171	1	360772707	Professional	2.0.10.356	2.0.10.356	09-06-2023	2023-09-06 오전 5:25:01	14:25:01	2.0.10.252	365		1	z	치안	NULL	NULL	NULL	NULL	NULL	NULL	26	1	101	KSY3	List3	NULL	NULL	NULL	NULL	NULL	NULL	NULL	NULL	NULL	1	z	3	3	1050788	0	z	655	1051443
좌우반구com(CVF, UVF, BVF)_2	6	1	<?xml version="1.0"?>\n<Clock xmlns:dt="urn:schemas-microsoft-com:datatypes"><Description dt:dt="string">E-Prime Primary Realtime Clock</Description><StartTime><Timestamp dt:dt="int">0</Timestamp><DateUtc dt:dt="string">2023-09-06T05:25:01Z</DateUtc></StartTime><FrequencyChanges><FrequencyChange><Frequency dt:dt="r8">10000000</Frequency><Timestamp dt:dt="r8">10252445721230</Timestamp><Current dt:…	좌우반구com(CVF, UVF, BVF)_2-006-1	60	1.0.0.171	1	360772707	Professional	2.0.10.356	2.0.10.356	09-06-2023	2023-09-06 오전 5:25:01	14:25:01	2.0.10.252	266		2	{/}	치책	NULL	NULL	NULL	NULL	NULL	NULL	50	1	2	KSY4	List3	NULL	NULL	NULL	NULL	NULL	NULL	NULL	NULL	NULL	1	{/}	2	3	786956	0	{/}	359	787315
좌우반구com(CVF, UVF, BVF)_2	6	1	<?xml version="1.0"?>\n<Clock xmlns:dt="urn:schemas-microsoft-com:datatypes"><Description dt:dt="string">E-Prime Primary Realtime Clock</Description><StartTime><Timestamp dt:dt="int">0</Timestamp><DateUtc dt:dt="string">2023-09-06T05:25:01Z</DateUtc></StartTime><FrequencyChanges><FrequencyChange><Frequency dt:dt="r8">10000000</Frequency><Timestamp dt:dt="r8">10252445721230</Timestamp><Current dt:…	좌우반구com(CVF, UVF, BVF)_2-006-1	60	1.0.0.171	1	360772707	Professional	2.0.10.356	2.0.10.356	09-06-2023	2023-09-06 오전 5:25:01	14:25:01	2.0.10.252	345		2	{/}	치향	NULL	NULL	NULL	NULL	NULL	NULL	128	1	81	KSY4	List3	NULL	NULL	NULL	NULL	NULL	NULL	NULL	NULL	NULL	1	{/}	2	3	997772	0	{/}	423	998195
좌우반구com(CVF, UVF, BVF)_2	6	1	<?xml version="1.0"?>\n<Clock xmlns:dt="urn:schemas-microsoft-com:datatypes"><Description dt:dt="string">E-Prime Primary Realtime Clock</Description><StartTime><Timestamp dt:dt="int">0</Timestamp><DateUtc dt:dt="string">2023-09-06T05:25:01Z</DateUtc></StartTime><FrequencyChanges><FrequencyChange><Frequency dt:dt="r8">10000000</Frequency><Timestamp dt:dt="r8">10252445721230</Timestamp><Current dt:…	좌우반구com(CVF, UVF, BVF)_2-006-1	60	1.0.0.171	1	360772707	Professional	2.0.10.356	2.0.10.356	09-06-2023	2023-09-06 오전 5:25:01	14:25:01	2.0.10.252	392		1	z	타격	NULL	NULL	NULL	NULL	NULL	NULL	116	1	128	KSY3	List3	NULL	NULL	NULL	NULL	NULL	NULL	NULL	NULL	NULL	0	z	2	4	1121272	0	{/}	387	1121659
좌우반구com(CVF, UVF, BVF)_2	6	1	<?xml version="1.0"?>\n<Clock xmlns:dt="urn:schemas-microsoft-com:datatypes"><Description dt:dt="string">E-Prime Primary Realtime Clock</Description><StartTime><Timestamp dt:dt="int">0</Timestamp><DateUtc dt:dt="string">2023-09-06T05:25:01Z</DateUtc></StartTime><FrequencyChanges><FrequencyChange><Frequency dt:dt="r8">10000000</Frequency><Timestamp dt:dt="r8">10252445721230</Timestamp><Current dt:…	좌우반구com(CVF, UVF, BVF)_2-006-1	60	1.0.0.171	1	360772707	Professional	2.0.10.356	2.0.10.356	09-06-2023	2023-09-06 오전 5:25:01	14:25:01	2.0.10.252	346		1	z	탈퇴	NULL	NULL	NULL	NULL	NULL	NULL	117	1	82	KSY3	List3	NULL	NULL	NULL	NULL	NULL	NULL	NULL	NULL	NULL	0	z	2	4	1000389	0	{/}	406	1000795
좌우반구com(CVF, UVF, BVF)_2	6	1	<?xml version="1.0"?>\n<Clock xmlns:dt="urn:schemas-microsoft-com:datatypes"><Description dt:dt="string">E-Prime Primary Realtime Clock</Description><StartTime><Timestamp dt:dt="int">0</Timestamp><DateUtc dt:dt="string">2023-09-06T05:25:01Z</DateUtc></StartTime><FrequencyChanges><FrequencyChange><Frequency dt:dt="r8">10000000</Frequency><Timestamp dt:dt="r8">10252445721230</Timestamp><Current dt:…	좌우반구com(CVF, UVF, BVF)_2-006-1	60	1.0.0.171	1	360772707	Professional	2.0.10.356	2.0.10.356	09-06-2023	2023-09-06 오전 5:25:01	14:25:01	2.0.10.252	400		2	{/}	태스	NULL	NULL	NULL	NULL	NULL	NULL	2	1	136	KSY4	List3	NULL	NULL	NULL	NULL	NULL	NULL	NULL	NULL	NULL	1	{/}	2	3	1142488	0	{/}	483	1142971
좌우반구com(CVF, UVF, BVF)_2	6	1	<?xml version="1.0"?>\n<Clock xmlns:dt="urn:schemas-microsoft-com:datatypes"><Description dt:dt="string">E-Prime Primary Realtime Clock</Description><StartTime><Timestamp dt:dt="int">0</Timestamp><DateUtc dt:dt="string">2023-09-06T05:25:01Z</DateUtc></StartTime><FrequencyChanges><FrequencyChange><Frequency dt:dt="r8">10000000</Frequency><Timestamp dt:dt="r8">10252445721230</Timestamp><Current dt:…	좌우반구com(CVF, UVF, BVF)_2-006-1	60	1.0.0.171	1	360772707	Professional	2.0.10.356	2.0.10.356	09-06-2023	2023-09-06 오전 5:25:01	14:25:01	2.0.10.252	225		1	z	택시	NULL	NULL	NULL	53	1	93	NULL	NULL	NULL	KSY3	List2	NULL	NULL	NULL	NULL	NULL	NULL	NULL	NULL	NULL	1	z	2	3	646539	0	z	400	646939
좌우반구com(CVF, UVF, BVF)_2	6	1	<?xml version="1.0"?>\n<Clock xmlns:dt="urn:schemas-microsoft-com:datatypes"><Description dt:dt="string">E-Prime Primary Realtime Clock</Description><StartTime><Timestamp dt:dt="int">0</Timestamp><DateUtc dt:dt="string">2023-09-06T05:25:01Z</DateUtc></StartTime><FrequencyChanges><FrequencyChange><Frequency dt:dt="r8">10000000</Frequency><Timestamp dt:dt="r8">10252445721230</Timestamp><Current dt:…	좌우반구com(CVF, UVF, BVF)_2-006-1	60	1.0.0.171	1	360772707	Professional	2.0.10.356	2.0.10.356	09-06-2023	2023-09-06 오전 5:25:01	14:25:01	2.0.10.252	36		2	{/}	택정	58	1	36	NULL	NULL	NULL	NULL	NULL	NULL	KSY4	List1	NULL	NULL	NULL	NULL	NULL	NULL	NULL	NULL	NULL	0	{/}	2	4	120590	0	z	374	120964
좌우반구com(CVF, UVF, BVF)_2	6	1	<?xml version="1.0"?>\n<Clock xmlns:dt="urn:schemas-microsoft-com:datatypes"><Description dt:dt="string">E-Prime Primary Realtime Clock</Description><StartTime><Timestamp dt:dt="int">0</Timestamp><DateUtc dt:dt="string">2023-09-06T05:25:01Z</DateUtc></StartTime><FrequencyChanges><FrequencyChange><Frequency dt:dt="r8">10000000</Frequency><Timestamp dt:dt="r8">10252445721230</Timestamp><Current dt:…	좌우반구com(CVF, UVF, BVF)_2-006-1	60	1.0.0.171	1	360772707	Professional	2.0.10.356	2.0.10.356	09-06-2023	2023-09-06 오전 5:25:01	14:25:01	2.0.10.252	360		2	{/}	통락	NULL	NULL	NULL	NULL	NULL	NULL	107	1	96	KSY3	List3	NULL	NULL	NULL	NULL	NULL	NULL	NULL	NULL	NULL	1	{/}	2	4	1037689	0	{/}	338	1038027
좌우반구com(CVF, UVF, BVF)_2	6	1	<?xml version="1.0"?>\n<Clock xmlns:dt="urn:schemas-microsoft-com:datatypes"><Description dt:dt="string">E-Prime Primary Realtime Clock</Description><StartTime><Timestamp dt:dt="int">0</Timestamp><DateUtc dt:dt="string">2023-09-06T05:25:01Z</DateUtc></StartTime><FrequencyChanges><FrequencyChange><Frequency dt:dt="r8">10000000</Frequency><Timestamp dt:dt="r8">10252445721230</Timestamp><Current dt:…	좌우반구com(CVF, UVF, BVF)_2-006-1	60	1.0.0.171	1	360772707	Professional	2.0.10.356	2.0.10.356	09-06-2023	2023-09-06 오전 5:25:01	14:25:01	2.0.10.252	258		2	{/}	통록	NULL	NULL	NULL	34	1	126	NULL	NULL	NULL	KSY	List2	0		2	0	733622	183		0	0	0	{/}	3	3	733805	0	z	366	734171
좌우반구com(CVF, UVF, BVF)_2	6	1	<?xml version="1.0"?>\n<Clock xmlns:dt="urn:schemas-microsoft-com:datatypes"><Description dt:dt="string">E-Prime Primary Realtime Clock</Description><StartTime><Timestamp dt:dt="int">0</Timestamp><DateUtc dt:dt="string">2023-09-06T05:25:01Z</DateUtc></StartTime><FrequencyChanges><FrequencyChange><Frequency dt:dt="r8">10000000</Frequency><Timestamp dt:dt="r8">10252445721230</Timestamp><Current dt:…	좌우반구com(CVF, UVF, BVF)_2-006-1	60	1.0.0.171	1	360772707	Professional	2.0.10.356	2.0.10.356	09-06-2023	2023-09-06 오전 5:25:01	14:25:01	2.0.10.252	173		2	{/}	통류	NULL	NULL	NULL	107	1	41	NULL	NULL	NULL	KSY2	List2	NULL	NULL	NULL	NULL	NULL	NULL	NULL	NULL	NULL	1	{/}	2	4	509756	0	{/}	512	510268
좌우반구com(CVF, UVF, BVF)_2	6	1	<?xml version="1.0"?>\n<Clock xmlns:dt="urn:schemas-microsoft-com:datatypes"><Description dt:dt="string">E-Prime Primary Realtime Clock</Description><StartTime><Timestamp dt:dt="int">0</Timestamp><DateUtc dt:dt="string">2023-09-06T05:25:01Z</DateUtc></StartTime><FrequencyChanges><FrequencyChange><Frequency dt:dt="r8">10000000</Frequency><Timestamp dt:dt="r8">10252445721230</Timestamp><Current dt:…	좌우반구com(CVF, UVF, BVF)_2-006-1	60	1.0.0.171	1	360772707	Professional	2.0.10.356	2.0.10.356	09-06-2023	2023-09-06 오전 5:25:01	14:25:01	2.0.10.252	227		2	{/}	퇴착	NULL	NULL	NULL	44	1	95	NULL	NULL	NULL	KSY	List2	0		2	0	651589	184		0	0	1	{/}	2	4	651773	0	{/}	542	652315
좌우반구com(CVF, UVF, BVF)_2	6	1	<?xml version="1.0"?>\n<Clock xmlns:dt="urn:schemas-microsoft-com:datatypes"><Description dt:dt="string">E-Prime Primary Realtime Clock</Description><StartTime><Timestamp dt:dt="int">0</Timestamp><DateUtc dt:dt="string">2023-09-06T05:25:01Z</DateUtc></StartTime><FrequencyChanges><FrequencyChange><Frequency dt:dt="r8">10000000</Frequency><Timestamp dt:dt="r8">10252445721230</Timestamp><Current dt:…	좌우반구com(CVF, UVF, BVF)_2-006-1	60	1.0.0.171	1	360772707	Professional	2.0.10.356	2.0.10.356	09-06-2023	2023-09-06 오전 5:25:01	14:25:01	2.0.10.252	229		1	z	판단	NULL	NULL	NULL	116	1	97	NULL	NULL	NULL	KSY3	List2	NULL	NULL	NULL	NULL	NULL	NULL	NULL	NULL	NULL	0	z	2	4	657106	0	{/}	345	657451
좌우반구com(CVF, UVF, BVF)_2	6	1	<?xml version="1.0"?>\n<Clock xmlns:dt="urn:schemas-microsoft-com:datatypes"><Description dt:dt="string">E-Prime Primary Realtime Clock</Description><StartTime><Timestamp dt:dt="int">0</Timestamp><DateUtc dt:dt="string">2023-09-06T05:25:01Z</DateUtc></StartTime><FrequencyChanges><FrequencyChange><Frequency dt:dt="r8">10000000</Frequency><Timestamp dt:dt="r8">10252445721230</Timestamp><Current dt:…	좌우반구com(CVF, UVF, BVF)_2-006-1	60	1.0.0.171	1	360772707	Professional	2.0.10.356	2.0.10.356	09-06-2023	2023-09-06 오전 5:25:01	14:25:01	2.0.10.252	42		1	z	판매	114	1	42	NULL	NULL	NULL	NULL	NULL	NULL	KSY3	List1	NULL	NULL	NULL	NULL	NULL	NULL	NULL	NULL	NULL	1	z	2	4	136023	0	z	485	136508
좌우반구com(CVF, UVF, BVF)_2	6	1	<?xml version="1.0"?>\n<Clock xmlns:dt="urn:schemas-microsoft-com:datatypes"><Description dt:dt="string">E-Prime Primary Realtime Clock</Description><StartTime><Timestamp dt:dt="int">0</Timestamp><DateUtc dt:dt="string">2023-09-06T05:25:01Z</DateUtc></StartTime><FrequencyChanges><FrequencyChange><Frequency dt:dt="r8">10000000</Frequency><Timestamp dt:dt="r8">10252445721230</Timestamp><Current dt:…	좌우반구com(CVF, UVF, BVF)_2-006-1	60	1.0.0.171	1	360772707	Professional	2.0.10.356	2.0.10.356	09-06-2023	2023-09-06 오전 5:25:01	14:25:01	2.0.10.252	321		1	z	표현	NULL	NULL	NULL	NULL	NULL	NULL	98	1	57	KSY3	List3	NULL	NULL	NULL	NULL	NULL	NULL	NULL	NULL	NULL	0	z	2	3	934222	0	{/}	325	934547
좌우반구com(CVF, UVF, BVF)_2	6	1	<?xml version="1.0"?>\n<Clock xmlns:dt="urn:schemas-microsoft-com:datatypes"><Description dt:dt="string">E-Prime Primary Realtime Clock</Description><StartTime><Timestamp dt:dt="int">0</Timestamp><DateUtc dt:dt="string">2023-09-06T05:25:01Z</DateUtc></StartTime><FrequencyChanges><FrequencyChange><Frequency dt:dt="r8">10000000</Frequency><Timestamp dt:dt="r8">10252445721230</Timestamp><Current dt:…	좌우반구com(CVF, UVF, BVF)_2-006-1	60	1.0.0.171	1	360772707	Professional	2.0.10.356	2.0.10.356	09-06-2023	2023-09-06 오전 5:25:01	14:25:01	2.0.10.252	334		2	{/}	품결	NULL	NULL	NULL	NULL	NULL	NULL	94	1	70	KSY2	List3	NULL	NULL	NULL	NULL	NULL	NULL	NULL	NULL	NULL	1	{/}	2	4	967439	0	{/}	324	967763
좌우반구com(CVF, UVF, BVF)_2	6	1	<?xml version="1.0"?>\n<Clock xmlns:dt="urn:schemas-microsoft-com:datatypes"><Description dt:dt="string">E-Prime Primary Realtime Clock</Description><StartTime><Timestamp dt:dt="int">0</Timestamp><DateUtc dt:dt="string">2023-09-06T05:25:01Z</DateUtc></StartTime><FrequencyChanges><FrequencyChange><Frequency dt:dt="r8">10000000</Frequency><Timestamp dt:dt="r8">10252445721230</Timestamp><Current dt:…	좌우반구com(CVF, UVF, BVF)_2-006-1	60	1.0.0.171	1	360772707	Professional	2.0.10.356	2.0.10.356	09-06-2023	2023-09-06 오전 5:25:01	14:25:01	2.0.10.252	284		2	{/}	필관	NULL	NULL	NULL	NULL	NULL	NULL	113	1	20	KSY2	List3	NULL	NULL	NULL	NULL	NULL	NULL	NULL	NULL	NULL	1	{/}	2	3	833722	0	{/}	369	834091
좌우반구com(CVF, UVF, BVF)_2	6	1	<?xml version="1.0"?>\n<Clock xmlns:dt="urn:schemas-microsoft-com:datatypes"><Description dt:dt="string">E-Prime Primary Realtime Clock</Description><StartTime><Timestamp dt:dt="int">0</Timestamp><DateUtc dt:dt="string">2023-09-06T05:25:01Z</DateUtc></StartTime><FrequencyChanges><FrequencyChange><Frequency dt:dt="r8">10000000</Frequency><Timestamp dt:dt="r8">10252445721230</Timestamp><Current dt:…	좌우반구com(CVF, UVF, BVF)_2-006-1	60	1.0.0.171	1	360772707	Professional	2.0.10.356	2.0.10.356	09-06-2023	2023-09-06 오전 5:25:01	14:25:01	2.0.10.252	383		1	z	필수	NULL	NULL	NULL	NULL	NULL	NULL	114	1	119	KSY3	List3	NULL	NULL	NULL	NULL	NULL	NULL	NULL	NULL	NULL	1	z	2	3	1097572	0	z	519	1098091
좌우반구com(CVF, UVF, BVF)_2	6	1	<?xml version="1.0"?>\n<Clock xmlns:dt="urn:schemas-microsoft-com:datatypes"><Description dt:dt="string">E-Prime Primary Realtime Clock</Description><StartTime><Timestamp dt:dt="int">0</Timestamp><DateUtc dt:dt="string">2023-09-06T05:25:01Z</DateUtc></StartTime><FrequencyChanges><FrequencyChange><Frequency dt:dt="r8">10000000</Frequency><Timestamp dt:dt="r8">10252445721230</Timestamp><Current dt:…	좌우반구com(CVF, UVF, BVF)_2-006-1	60	1.0.0.171	1	360772707	Professional	2.0.10.356	2.0.10.356	09-06-2023	2023-09-06 오전 5:25:01	14:25:01	2.0.10.252	364		1	z	핑계	NULL	NULL	NULL	NULL	NULL	NULL	20	1	100	KSY3	List3	NULL	NULL	NULL	NULL	NULL	NULL	NULL	NULL	NULL	0	z	3	3	1048188	0	{/}	407	1048595
좌우반구com(CVF, UVF, BVF)_2	6	1	<?xml version="1.0"?>\n<Clock xmlns:dt="urn:schemas-microsoft-com:datatypes"><Description dt:dt="string">E-Prime Primary Realtime Clock</Description><StartTime><Timestamp dt:dt="int">0</Timestamp><DateUtc dt:dt="string">2023-09-06T05:25:01Z</DateUtc></StartTime><FrequencyChanges><FrequencyChange><Frequency dt:dt="r8">10000000</Frequency><Timestamp dt:dt="r8">10252445721230</Timestamp><Current dt:…	좌우반구com(CVF, UVF, BVF)_2-006-1	60	1.0.0.171	1	360772707	Professional	2.0.10.356	2.0.10.356	09-06-2023	2023-09-06 오전 5:25:01	14:25:01	2.0.10.252	197		2	{/}	핑품	NULL	NULL	NULL	5	1	65	NULL	NULL	NULL	KSY4	List2	NULL	NULL	NULL	NULL	NULL	NULL	NULL	NULL	NULL	1	{/}	2	3	572356	0	{/}	544	572900
좌우반구com(CVF, UVF, BVF)_2	6	1	<?xml version="1.0"?>\n<Clock xmlns:dt="urn:schemas-microsoft-com:datatypes"><Description dt:dt="string">E-Prime Primary Realtime Clock</Description><StartTime><Timestamp dt:dt="int">0</Timestamp><DateUtc dt:dt="string">2023-09-06T05:25:01Z</DateUtc></StartTime><FrequencyChanges><FrequencyChange><Frequency dt:dt="r8">10000000</Frequency><Timestamp dt:dt="r8">10252445721230</Timestamp><Current dt:…	좌우반구com(CVF, UVF, BVF)_2-006-1	60	1.0.0.171	1	360772707	Professional	2.0.10.356	2.0.10.356	09-06-2023	2023-09-06 오전 5:25:01	14:25:01	2.0.10.252	376		1	z	하나	NULL	NULL	NULL	NULL	NULL	NULL	65	1	112	KSY3	List3	NULL	NULL	NULL	NULL	NULL	NULL	NULL	NULL	NULL	0	z	3	3	1079438	0	{/}	389	1079827
좌우반구com(CVF, UVF, BVF)_2	6	1	<?xml version="1.0"?>\n<Clock xmlns:dt="urn:schemas-microsoft-com:datatypes"><Description dt:dt="string">E-Prime Primary Realtime Clock</Description><StartTime><Timestamp dt:dt="int">0</Timestamp><DateUtc dt:dt="string">2023-09-06T05:25:01Z</DateUtc></StartTime><FrequencyChanges><FrequencyChange><Frequency dt:dt="r8">10000000</Frequency><Timestamp dt:dt="r8">10252445721230</Timestamp><Current dt:…	좌우반구com(CVF, UVF, BVF)_2-006-1	60	1.0.0.171	1	360772707	Professional	2.0.10.356	2.0.10.356	09-06-2023	2023-09-06 오전 5:25:01	14:25:01	2.0.10.252	349		1	z	한계	NULL	NULL	NULL	NULL	NULL	NULL	108	1	85	KSY3	List3	NULL	NULL	NULL	NULL	NULL	NULL	NULL	NULL	NULL	0	z	2	3	1008305	0	{/}	690	1008995
좌우반구com(CVF, UVF, BVF)_2	6	1	<?xml version="1.0"?>\n<Clock xmlns:dt="urn:schemas-microsoft-com:datatypes"><Description dt:dt="string">E-Prime Primary Realtime Clock</Description><StartTime><Timestamp dt:dt="int">0</Timestamp><DateUtc dt:dt="string">2023-09-06T05:25:01Z</DateUtc></StartTime><FrequencyChanges><FrequencyChange><Frequency dt:dt="r8">10000000</Frequency><Timestamp dt:dt="r8">10252445721230</Timestamp><Current dt:…	좌우반구com(CVF, UVF, BVF)_2-006-1	60	1.0.0.171	1	360772707	Professional	2.0.10.356	2.0.10.356	09-06-2023	2023-09-06 오전 5:25:01	14:25:01	2.0.10.252	219		1	z	핵심	NULL	NULL	NULL	12	1	87	NULL	NULL	NULL	KSY3	List2	NULL	NULL	NULL	NULL	NULL	NULL	NULL	NULL	NULL	0	z	2	3	630939	0	{/}	392	631331
좌우반구com(CVF, UVF, BVF)_2	6	1	<?xml version="1.0"?>\n<Clock xmlns:dt="urn:schemas-microsoft-com:datatypes"><Description dt:dt="string">E-Prime Primary Realtime Clock</Description><StartTime><Timestamp dt:dt="int">0</Timestamp><DateUtc dt:dt="string">2023-09-06T05:25:01Z</DateUtc></StartTime><FrequencyChanges><FrequencyChange><Frequency dt:dt="r8">10000000</Frequency><Timestamp dt:dt="r8">10252445721230</Timestamp><Current dt:…	좌우반구com(CVF, UVF, BVF)_2-006-1	60	1.0.0.171	1	360772707	Professional	2.0.10.356	2.0.10.356	09-06-2023	2023-09-06 오전 5:25:01	14:25:01	2.0.10.252	33		2	{/}	핵외	50	1	33	NULL	NULL	NULL	NULL	NULL	NULL	KSY4	List1	NULL	NULL	NULL	NULL	NULL	NULL	NULL	NULL	NULL	1	{/}	3	4	112723	0	{/}	529	113252
좌우반구com(CVF, UVF, BVF)_2	6	1	<?xml version="1.0"?>\n<Clock xmlns:dt="urn:schemas-microsoft-com:datatypes"><Description dt:dt="string">E-Prime Primary Realtime Clock</Description><StartTime><Timestamp dt:dt="int">0</Timestamp><DateUtc dt:dt="string">2023-09-06T05:25:01Z</DateUtc></StartTime><FrequencyChanges><FrequencyChange><Frequency dt:dt="r8">10000000</Frequency><Timestamp dt:dt="r8">10252445721230</Timestamp><Current dt:…	좌우반구com(CVF, UVF, BVF)_2-006-1	60	1.0.0.171	1	360772707	Professional	2.0.10.356	2.0.10.356	09-06-2023	2023-09-06 오전 5:25:01	14:25:01	2.0.10.252	105		2	{/}	핵정	97	1	105	NULL	NULL	NULL	NULL	NULL	NULL	KSY4	List1	NULL	NULL	NULL	NULL	NULL	NULL	NULL	NULL	NULL	1	{/}	2	4	303540	0	{/}	568	304108
좌우반구com(CVF, UVF, BVF)_2	6	1	<?xml version="1.0"?>\n<Clock xmlns:dt="urn:schemas-microsoft-com:datatypes"><Description dt:dt="string">E-Prime Primary Realtime Clock</Description><StartTime><Timestamp dt:dt="int">0</Timestamp><DateUtc dt:dt="string">2023-09-06T05:25:01Z</DateUtc></StartTime><FrequencyChanges><FrequencyChange><Frequency dt:dt="r8">10000000</Frequency><Timestamp dt:dt="r8">10252445721230</Timestamp><Current dt:…	좌우반구com(CVF, UVF, BVF)_2-006-1	60	1.0.0.171	1	360772707	Professional	2.0.10.356	2.0.10.356	09-06-2023	2023-09-06 오전 5:25:01	14:25:01	2.0.10.252	230		1	z	행보	NULL	NULL	NULL	69	1	98	NULL	NULL	NULL	KSY3	List2	NULL	NULL	NULL	NULL	NULL	NULL	NULL	NULL	NULL	1	z	2	4	659656	0	z	595	660251
좌우반구com(CVF, UVF, BVF)_2	6	1	<?xml version="1.0"?>\n<Clock xmlns:dt="urn:schemas-microsoft-com:datatypes"><Description dt:dt="string">E-Prime Primary Realtime Clock</Description><StartTime><Timestamp dt:dt="int">0</Timestamp><DateUtc dt:dt="string">2023-09-06T05:25:01Z</DateUtc></StartTime><FrequencyChanges><FrequencyChange><Frequency dt:dt="r8">10000000</Frequency><Timestamp dt:dt="r8">10252445721230</Timestamp><Current dt:…	좌우반구com(CVF, UVF, BVF)_2-006-1	60	1.0.0.171	1	360772707	Professional	2.0.10.356	2.0.10.356	09-06-2023	2023-09-06 오전 5:25:01	14:25:01	2.0.10.252	307		1	z	행운	NULL	NULL	NULL	NULL	NULL	NULL	31	1	43	KSY3	List3	NULL	NULL	NULL	NULL	NULL	NULL	NULL	NULL	NULL	1	z	2	4	895889	0	z	498	896387
좌우반구com(CVF, UVF, BVF)_2	6	1	<?xml version="1.0"?>\n<Clock xmlns:dt="urn:schemas-microsoft-com:datatypes"><Description dt:dt="string">E-Prime Primary Realtime Clock</Description><StartTime><Timestamp dt:dt="int">0</Timestamp><DateUtc dt:dt="string">2023-09-06T05:25:01Z</DateUtc></StartTime><FrequencyChanges><FrequencyChange><Frequency dt:dt="r8">10000000</Frequency><Timestamp dt:dt="r8">10252445721230</Timestamp><Current dt:…	좌우반구com(CVF, UVF, BVF)_2-006-1	60	1.0.0.171	1	360772707	Professional	2.0.10.356	2.0.10.356	09-06-2023	2023-09-06 오전 5:25:01	14:25:01	2.0.10.252	202		2	{/}	행회	NULL	NULL	NULL	130	1	70	NULL	NULL	NULL	KSY4	List2	NULL	NULL	NULL	NULL	NULL	NULL	NULL	NULL	NULL	1	{/}	2	3	585539	0	{/}	448	585987
좌우반구com(CVF, UVF, BVF)_2	6	1	<?xml version="1.0"?>\n<Clock xmlns:dt="urn:schemas-microsoft-com:datatypes"><Description dt:dt="string">E-Prime Primary Realtime Clock</Description><StartTime><Timestamp dt:dt="int">0</Timestamp><DateUtc dt:dt="string">2023-09-06T05:25:01Z</DateUtc></StartTime><FrequencyChanges><FrequencyChange><Frequency dt:dt="r8">10000000</Frequency><Timestamp dt:dt="r8">10252445721230</Timestamp><Current dt:…	좌우반구com(CVF, UVF, BVF)_2-006-1	60	1.0.0.171	1	360772707	Professional	2.0.10.356	2.0.10.356	09-06-2023	2023-09-06 오전 5:25:01	14:25:01	2.0.10.252	120		1	z	향수	16	1	120	NULL	NULL	NULL	NULL	NULL	NULL	KSY3	List1	NULL	NULL	NULL	NULL	NULL	NULL	NULL	NULL	NULL	0	z	2	3	344139	0	{/}	353	344492
좌우반구com(CVF, UVF, BVF)_2	6	1	<?xml version="1.0"?>\n<Clock xmlns:dt="urn:schemas-microsoft-com:datatypes"><Description dt:dt="string">E-Prime Primary Realtime Clock</Description><StartTime><Timestamp dt:dt="int">0</Timestamp><DateUtc dt:dt="string">2023-09-06T05:25:01Z</DateUtc></StartTime><FrequencyChanges><FrequencyChange><Frequency dt:dt="r8">10000000</Frequency><Timestamp dt:dt="r8">10252445721230</Timestamp><Current dt:…	좌우반구com(CVF, UVF, BVF)_2-006-1	60	1.0.0.171	1	360772707	Professional	2.0.10.356	2.0.10.356	09-06-2023	2023-09-06 오전 5:25:01	14:25:01	2.0.10.252	280		2	{/}	향엄	NULL	NULL	NULL	NULL	NULL	NULL	105	1	16	KSY4	List3	NULL	NULL	NULL	NULL	NULL	NULL	NULL	NULL	NULL	1	{/}	2	3	823222	0	{/}	333	823555
좌우반구com(CVF, UVF, BVF)_2	6	1	<?xml version="1.0"?>\n<Clock xmlns:dt="urn:schemas-microsoft-com:datatypes"><Description dt:dt="string">E-Prime Primary Realtime Clock</Description><StartTime><Timestamp dt:dt="int">0</Timestamp><DateUtc dt:dt="string">2023-09-06T05:25:01Z</DateUtc></StartTime><FrequencyChanges><FrequencyChange><Frequency dt:dt="r8">10000000</Frequency><Timestamp dt:dt="r8">10252445721230</Timestamp><Current dt:…	좌우반구com(CVF, UVF, BVF)_2-006-1	60	1.0.0.171	1	360772707	Professional	2.0.10.356	2.0.10.356	09-06-2023	2023-09-06 오전 5:25:01	14:25:01	2.0.10.252	41		2	{/}	허낌	37	1	41	NULL	NULL	NULL	NULL	NULL	NULL	KSY2	List1	NULL	NULL	NULL	NULL	NULL	NULL	NULL	NULL	NULL	1	{/}	2	3	133456	0	{/}	364	133820
좌우반구com(CVF, UVF, BVF)_2	6	1	<?xml version="1.0"?>\n<Clock xmlns:dt="urn:schemas-microsoft-com:datatypes"><Description dt:dt="string">E-Prime Primary Realtime Clock</Description><StartTime><Timestamp dt:dt="int">0</Timestamp><DateUtc dt:dt="string">2023-09-06T05:25:01Z</DateUtc></StartTime><FrequencyChanges><FrequencyChange><Frequency dt:dt="r8">10000000</Frequency><Timestamp dt:dt="r8">10252445721230</Timestamp><Current dt:…	좌우반구com(CVF, UVF, BVF)_2-006-1	60	1.0.0.171	1	360772707	Professional	2.0.10.356	2.0.10.356	09-06-2023	2023-09-06 오전 5:25:01	14:25:01	2.0.10.252	108		1	z	허락	86	1	108	NULL	NULL	NULL	NULL	NULL	NULL	KSY3	List1	NULL	NULL	NULL	NULL	NULL	NULL	NULL	NULL	NULL	1	z	2	4	311840	0	z	572	312412
좌우반구com(CVF, UVF, BVF)_2	6	1	<?xml version="1.0"?>\n<Clock xmlns:dt="urn:schemas-microsoft-com:datatypes"><Description dt:dt="string">E-Prime Primary Realtime Clock</Description><StartTime><Timestamp dt:dt="int">0</Timestamp><DateUtc dt:dt="string">2023-09-06T05:25:01Z</DateUtc></StartTime><FrequencyChanges><FrequencyChange><Frequency dt:dt="r8">10000000</Frequency><Timestamp dt:dt="r8">10252445721230</Timestamp><Current dt:…	좌우반구com(CVF, UVF, BVF)_2-006-1	60	1.0.0.171	1	360772707	Professional	2.0.10.356	2.0.10.356	09-06-2023	2023-09-06 오전 5:25:01	14:25:01	2.0.10.252	208		2	{/}	허빈	NULL	NULL	NULL	56	1	76	NULL	NULL	NULL	KSY4	List2	NULL	NULL	NULL	NULL	NULL	NULL	NULL	NULL	NULL	1	{/}	2	4	601473	0	{/}	386	601859
좌우반구com(CVF, UVF, BVF)_2	6	1	<?xml version="1.0"?>\n<Clock xmlns:dt="urn:schemas-microsoft-com:datatypes"><Description dt:dt="string">E-Prime Primary Realtime Clock</Description><StartTime><Timestamp dt:dt="int">0</Timestamp><DateUtc dt:dt="string">2023-09-06T05:25:01Z</DateUtc></StartTime><FrequencyChanges><FrequencyChange><Frequency dt:dt="r8">10000000</Frequency><Timestamp dt:dt="r8">10252445721230</Timestamp><Current dt:…	좌우반구com(CVF, UVF, BVF)_2-006-1	60	1.0.0.171	1	360772707	Professional	2.0.10.356	2.0.10.356	09-06-2023	2023-09-06 오전 5:25:01	14:25:01	2.0.10.252	64		2	{/}	헤오	17	1	64	NULL	NULL	NULL	NULL	NULL	NULL	KSY3	List1	NULL	NULL	NULL	NULL	NULL	NULL	NULL	NULL	NULL	1	{/}	2	3	194823	0	{/}	365	195188
좌우반구com(CVF, UVF, BVF)_2	6	1	<?xml version="1.0"?>\n<Clock xmlns:dt="urn:schemas-microsoft-com:datatypes"><Description dt:dt="string">E-Prime Primary Realtime Clock</Description><StartTime><Timestamp dt:dt="int">0</Timestamp><DateUtc dt:dt="string">2023-09-06T05:25:01Z</DateUtc></StartTime><FrequencyChanges><FrequencyChange><Frequency dt:dt="r8">10000000</Frequency><Timestamp dt:dt="r8">10252445721230</Timestamp><Current dt:…	좌우반구com(CVF, UVF, BVF)_2-006-1	60	1.0.0.171	1	360772707	Professional	2.0.10.356	2.0.10.356	09-06-2023	2023-09-06 오전 5:25:01	14:25:01	2.0.10.252	80		1	z	현상	19	1	80	NULL	NULL	NULL	NULL	NULL	NULL	KSY3	List1	NULL	NULL	NULL	NULL	NULL	NULL	NULL	NULL	NULL	1	z	2	3	238006	0	z	470	238476
좌우반구com(CVF, UVF, BVF)_2	6	1	<?xml version="1.0"?>\n<Clock xmlns:dt="urn:schemas-microsoft-com:datatypes"><Description dt:dt="string">E-Prime Primary Realtime Clock</Description><StartTime><Timestamp dt:dt="int">0</Timestamp><DateUtc dt:dt="string">2023-09-06T05:25:01Z</DateUtc></StartTime><FrequencyChanges><FrequencyChange><Frequency dt:dt="r8">10000000</Frequency><Timestamp dt:dt="r8">10252445721230</Timestamp><Current dt:…	좌우반구com(CVF, UVF, BVF)_2-006-1	60	1.0.0.171	1	360772707	Professional	2.0.10.356	2.0.10.356	09-06-2023	2023-09-06 오전 5:25:01	14:25:01	2.0.10.252	270		1	z	협력	NULL	NULL	NULL	NULL	NULL	NULL	126	1	6	KSY3	List3	NULL	NULL	NULL	NULL	NULL	NULL	NULL	NULL	NULL	0	z	3	3	796955	0	{/}	272	797227
좌우반구com(CVF, UVF, BVF)_2	6	1	<?xml version="1.0"?>\n<Clock xmlns:dt="urn:schemas-microsoft-com:datatypes"><Description dt:dt="string">E-Prime Primary Realtime Clock</Description><StartTime><Timestamp dt:dt="int">0</Timestamp><DateUtc dt:dt="string">2023-09-06T05:25:01Z</DateUtc></StartTime><FrequencyChanges><FrequencyChange><Frequency dt:dt="r8">10000000</Frequency><Timestamp dt:dt="r8">10252445721230</Timestamp><Current dt:…	좌우반구com(CVF, UVF, BVF)_2-006-1	60	1.0.0.171	1	360772707	Professional	2.0.10.356	2.0.10.356	09-06-2023	2023-09-06 오전 5:25:01	14:25:01	2.0.10.252	135		2	{/}	협체	NULL	NULL	NULL	112	1	3	NULL	NULL	NULL	KSY	List2	0		2	0	410206	183		0	0	1	{/}	2	3	410389	0	{/}	439	410828
좌우반구com(CVF, UVF, BVF)_2	6	1	<?xml version="1.0"?>\n<Clock xmlns:dt="urn:schemas-microsoft-com:datatypes"><Description dt:dt="string">E-Prime Primary Realtime Clock</Description><StartTime><Timestamp dt:dt="int">0</Timestamp><DateUtc dt:dt="string">2023-09-06T05:25:01Z</DateUtc></StartTime><FrequencyChanges><FrequencyChange><Frequency dt:dt="r8">10000000</Frequency><Timestamp dt:dt="r8">10252445721230</Timestamp><Current dt:…	좌우반구com(CVF, UVF, BVF)_2-006-1	60	1.0.0.171	1	360772707	Professional	2.0.10.356	2.0.10.356	09-06-2023	2023-09-06 오전 5:25:01	14:25:01	2.0.10.252	260		1	z	형님	NULL	NULL	NULL	123	1	128	NULL	NULL	NULL	KSY3	List2	NULL	NULL	NULL	NULL	NULL	NULL	NULL	NULL	NULL	0	z	3	4	738989	0	{/}	334	739323
좌우반구com(CVF, UVF, BVF)_2	6	1	<?xml version="1.0"?>\n<Clock xmlns:dt="urn:schemas-microsoft-com:datatypes"><Description dt:dt="string">E-Prime Primary Realtime Clock</Description><StartTime><Timestamp dt:dt="int">0</Timestamp><DateUtc dt:dt="string">2023-09-06T05:25:01Z</DateUtc></StartTime><FrequencyChanges><FrequencyChange><Frequency dt:dt="r8">10000000</Frequency><Timestamp dt:dt="r8">10252445721230</Timestamp><Current dt:…	좌우반구com(CVF, UVF, BVF)_2-006-1	60	1.0.0.171	1	360772707	Professional	2.0.10.356	2.0.10.356	09-06-2023	2023-09-06 오전 5:25:01	14:25:01	2.0.10.252	390		2	{/}	형스	NULL	NULL	NULL	NULL	NULL	NULL	125	1	126	KSY	List3	0		3	0	1116038	184		0	0	1	{/}	2	4	1116222	0	{/}	333	1116555
좌우반구com(CVF, UVF, BVF)_2	6	1	<?xml version="1.0"?>\n<Clock xmlns:dt="urn:schemas-microsoft-com:datatypes"><Description dt:dt="string">E-Prime Primary Realtime Clock</Description><StartTime><Timestamp dt:dt="int">0</Timestamp><DateUtc dt:dt="string">2023-09-06T05:25:01Z</DateUtc></StartTime><FrequencyChanges><FrequencyChange><Frequency dt:dt="r8">10000000</Frequency><Timestamp dt:dt="r8">10252445721230</Timestamp><Current dt:…	좌우반구com(CVF, UVF, BVF)_2-006-1	60	1.0.0.171	1	360772707	Professional	2.0.10.356	2.0.10.356	09-06-2023	2023-09-06 오전 5:25:01	14:25:01	2.0.10.252	323		1	z	형태	NULL	NULL	NULL	NULL	NULL	NULL	91	1	59	KSY3	List3	NULL	NULL	NULL	NULL	NULL	NULL	NULL	NULL	NULL	1	z	2	3	939305	0	z	378	939683
좌우반구com(CVF, UVF, BVF)_2	6	1	<?xml version="1.0"?>\n<Clock xmlns:dt="urn:schemas-microsoft-com:datatypes"><Description dt:dt="string">E-Prime Primary Realtime Clock</Description><StartTime><Timestamp dt:dt="int">0</Timestamp><DateUtc dt:dt="string">2023-09-06T05:25:01Z</DateUtc></StartTime><FrequencyChanges><FrequencyChange><Frequency dt:dt="r8">10000000</Frequency><Timestamp dt:dt="r8">10252445721230</Timestamp><Current dt:…	좌우반구com(CVF, UVF, BVF)_2-006-1	60	1.0.0.171	1	360772707	Professional	2.0.10.356	2.0.10.356	09-06-2023	2023-09-06 오전 5:25:01	14:25:01	2.0.10.252	113		1	z	화력	63	1	113	NULL	NULL	NULL	NULL	NULL	NULL	KSY3	List1	NULL	NULL	NULL	NULL	NULL	NULL	NULL	NULL	NULL	0	z	2	3	325806	0	{/}	366	326172
좌우반구com(CVF, UVF, BVF)_2	6	1	<?xml version="1.0"?>\n<Clock xmlns:dt="urn:schemas-microsoft-com:datatypes"><Description dt:dt="string">E-Prime Primary Realtime Clock</Description><StartTime><Timestamp dt:dt="int">0</Timestamp><DateUtc dt:dt="string">2023-09-06T05:25:01Z</DateUtc></StartTime><FrequencyChanges><FrequencyChange><Frequency dt:dt="r8">10000000</Frequency><Timestamp dt:dt="r8">10252445721230</Timestamp><Current dt:…	좌우반구com(CVF, UVF, BVF)_2-006-1	60	1.0.0.171	1	360772707	Professional	2.0.10.356	2.0.10.356	09-06-2023	2023-09-06 오전 5:25:01	14:25:01	2.0.10.252	116		1	z	확률	49	1	116	NULL	NULL	NULL	NULL	NULL	NULL	KSY3	List1	NULL	NULL	NULL	NULL	NULL	NULL	NULL	NULL	NULL	0	z	3	3	333656	0	{/}	388	334044
좌우반구com(CVF, UVF, BVF)_2	6	1	<?xml version="1.0"?>\n<Clock xmlns:dt="urn:schemas-microsoft-com:datatypes"><Description dt:dt="string">E-Prime Primary Realtime Clock</Description><StartTime><Timestamp dt:dt="int">0</Timestamp><DateUtc dt:dt="string">2023-09-06T05:25:01Z</DateUtc></StartTime><FrequencyChanges><FrequencyChange><Frequency dt:dt="r8">10000000</Frequency><Timestamp dt:dt="r8">10252445721230</Timestamp><Current dt:…	좌우반구com(CVF, UVF, BVF)_2-006-1	60	1.0.0.171	1	360772707	Professional	2.0.10.356	2.0.10.356	09-06-2023	2023-09-06 오전 5:25:01	14:25:01	2.0.10.252	200		2	{/}	확압	NULL	NULL	NULL	62	1	68	NULL	NULL	NULL	KSY3	List2	NULL	NULL	NULL	NULL	NULL	NULL	NULL	NULL	NULL	0	{/}	3	3	580289	0	z	490	580779
좌우반구com(CVF, UVF, BVF)_2	6	1	<?xml version="1.0"?>\n<Clock xmlns:dt="urn:schemas-microsoft-com:datatypes"><Description dt:dt="string">E-Prime Primary Realtime Clock</Description><StartTime><Timestamp dt:dt="int">0</Timestamp><DateUtc dt:dt="string">2023-09-06T05:25:01Z</DateUtc></StartTime><FrequencyChanges><FrequencyChange><Frequency dt:dt="r8">10000000</Frequency><Timestamp dt:dt="r8">10252445721230</Timestamp><Current dt:…	좌우반구com(CVF, UVF, BVF)_2-006-1	60	1.0.0.171	1	360772707	Professional	2.0.10.356	2.0.10.356	09-06-2023	2023-09-06 오전 5:25:01	14:25:01	2.0.10.252	299		2	{/}	확축	NULL	NULL	NULL	NULL	NULL	NULL	93	1	35	KSY2	List3	NULL	NULL	NULL	NULL	NULL	NULL	NULL	NULL	NULL	1	{/}	2	4	874789	0	{/}	406	875195
좌우반구com(CVF, UVF, BVF)_2	6	1	<?xml version="1.0"?>\n<Clock xmlns:dt="urn:schemas-microsoft-com:datatypes"><Description dt:dt="string">E-Prime Primary Realtime Clock</Description><StartTime><Timestamp dt:dt="int">0</Timestamp><DateUtc dt:dt="string">2023-09-06T05:25:01Z</DateUtc></StartTime><FrequencyChanges><FrequencyChange><Frequency dt:dt="r8">10000000</Frequency><Timestamp dt:dt="r8">10252445721230</Timestamp><Current dt:…	좌우반구com(CVF, UVF, BVF)_2-006-1	60	1.0.0.171	1	360772707	Professional	2.0.10.356	2.0.10.356	09-06-2023	2023-09-06 오전 5:25:01	14:25:01	2.0.10.252	59		1	z	환경	54	1	59	NULL	NULL	NULL	NULL	NULL	NULL	KSY3	List1	NULL	NULL	NULL	NULL	NULL	NULL	NULL	NULL	NULL	0	z	3	3	181339	0	{/}	385	181724
좌우반구com(CVF, UVF, BVF)_2	6	1	<?xml version="1.0"?>\n<Clock xmlns:dt="urn:schemas-microsoft-com:datatypes"><Description dt:dt="string">E-Prime Primary Realtime Clock</Description><StartTime><Timestamp dt:dt="int">0</Timestamp><DateUtc dt:dt="string">2023-09-06T05:25:01Z</DateUtc></StartTime><FrequencyChanges><FrequencyChange><Frequency dt:dt="r8">10000000</Frequency><Timestamp dt:dt="r8">10252445721230</Timestamp><Current dt:…	좌우반구com(CVF, UVF, BVF)_2-006-1	60	1.0.0.171	1	360772707	Professional	2.0.10.356	2.0.10.356	09-06-2023	2023-09-06 오전 5:25:01	14:25:01	2.0.10.252	355		2	{/}	횟광	NULL	NULL	NULL	NULL	NULL	NULL	131	1	91	KSY3	List3	NULL	NULL	NULL	NULL	NULL	NULL	NULL	NULL	NULL	1	{/}	2	3	1024705	0	{/}	442	1025147
좌우반구com(CVF, UVF, BVF)_2	6	1	<?xml version="1.0"?>\n<Clock xmlns:dt="urn:schemas-microsoft-com:datatypes"><Description dt:dt="string">E-Prime Primary Realtime Clock</Description><StartTime><Timestamp dt:dt="int">0</Timestamp><DateUtc dt:dt="string">2023-09-06T05:25:01Z</DateUtc></StartTime><FrequencyChanges><FrequencyChange><Frequency dt:dt="r8">10000000</Frequency><Timestamp dt:dt="r8">10252445721230</Timestamp><Current dt:…	좌우반구com(CVF, UVF, BVF)_2-006-1	60	1.0.0.171	1	360772707	Professional	2.0.10.356	2.0.10.356	09-06-2023	2023-09-06 오전 5:25:01	14:25:01	2.0.10.252	100		2	{/}	횟색	108	1	100	NULL	NULL	NULL	NULL	NULL	NULL	KSY3	List1	NULL	NULL	NULL	NULL	NULL	NULL	NULL	NULL	NULL	1	{/}	2	3	290306	0	{/}	394	290700
좌우반구com(CVF, UVF, BVF)_2	6	1	<?xml version="1.0"?>\n<Clock xmlns:dt="urn:schemas-microsoft-com:datatypes"><Description dt:dt="string">E-Prime Primary Realtime Clock</Description><StartTime><Timestamp dt:dt="int">0</Timestamp><DateUtc dt:dt="string">2023-09-06T05:25:01Z</DateUtc></StartTime><FrequencyChanges><FrequencyChange><Frequency dt:dt="r8">10000000</Frequency><Timestamp dt:dt="r8">10252445721230</Timestamp><Current dt:…	좌우반구com(CVF, UVF, BVF)_2-006-1	60	1.0.0.171	1	360772707	Professional	2.0.10.356	2.0.10.356	09-06-2023	2023-09-06 오전 5:25:01	14:25:01	2.0.10.252	103		1	z	횟수	111	1	103	NULL	NULL	NULL	NULL	NULL	NULL	KSY3	List1	NULL	NULL	NULL	NULL	NULL	NULL	NULL	NULL	NULL	1	z	2	3	298206	0	z	574	298780
좌우반구com(CVF, UVF, BVF)_2	6	1	<?xml version="1.0"?>\n<Clock xmlns:dt="urn:schemas-microsoft-com:datatypes"><Description dt:dt="string">E-Prime Primary Realtime Clock</Description><StartTime><Timestamp dt:dt="int">0</Timestamp><DateUtc dt:dt="string">2023-09-06T05:25:01Z</DateUtc></StartTime><FrequencyChanges><FrequencyChange><Frequency dt:dt="r8">10000000</Frequency><Timestamp dt:dt="r8">10252445721230</Timestamp><Current dt:…	좌우반구com(CVF, UVF, BVF)_2-006-1	60	1.0.0.171	1	360772707	Professional	2.0.10.356	2.0.10.356	09-06-2023	2023-09-06 오전 5:25:01	14:25:01	2.0.10.252	18		1	z	효과	65	1	18	NULL	NULL	NULL	NULL	NULL	NULL	KSY3	List1	NULL	NULL	NULL	NULL	NULL	NULL	NULL	NULL	NULL	1	z	2	4	72107	0	z	481	72588
좌우반구com(CVF, UVF, BVF)_2	6	1	<?xml version="1.0"?>\n<Clock xmlns:dt="urn:schemas-microsoft-com:datatypes"><Description dt:dt="string">E-Prime Primary Realtime Clock</Description><StartTime><Timestamp dt:dt="int">0</Timestamp><DateUtc dt:dt="string">2023-09-06T05:25:01Z</DateUtc></StartTime><FrequencyChanges><FrequencyChange><Frequency dt:dt="r8">10000000</Frequency><Timestamp dt:dt="r8">10252445721230</Timestamp><Current dt:…	좌우반구com(CVF, UVF, BVF)_2-006-1	60	1.0.0.171	1	360772707	Professional	2.0.10.356	2.0.10.356	09-06-2023	2023-09-06 오전 5:25:01	14:25:01	2.0.10.252	137		2	{/}	효미	NULL	NULL	NULL	11	1	5	NULL	NULL	NULL	KSY2	List2	NULL	NULL	NULL	NULL	NULL	NULL	NULL	NULL	NULL	1	{/}	3	3	415589	0	{/}	350	415939
좌우반구com(CVF, UVF, BVF)_2	6	1	<?xml version="1.0"?>\n<Clock xmlns:dt="urn:schemas-microsoft-com:datatypes"><Description dt:dt="string">E-Prime Primary Realtime Clock</Description><StartTime><Timestamp dt:dt="int">0</Timestamp><DateUtc dt:dt="string">2023-09-06T05:25:01Z</DateUtc></StartTime><FrequencyChanges><FrequencyChange><Frequency dt:dt="r8">10000000</Frequency><Timestamp dt:dt="r8">10252445721230</Timestamp><Current dt:…	좌우반구com(CVF, UVF, BVF)_2-006-1	60	1.0.0.171	1	360772707	Professional	2.0.10.356	2.0.10.356	09-06-2023	2023-09-06 오전 5:25:01	14:25:01	2.0.10.252	311		2	{/}	효탈	NULL	NULL	NULL	NULL	NULL	NULL	77	1	47	KSY2	List3	NULL	NULL	NULL	NULL	NULL	NULL	NULL	NULL	NULL	1	{/}	2	3	906439	0	{/}	348	906787
좌우반구com(CVF, UVF, BVF)_2	6	1	<?xml version="1.0"?>\n<Clock xmlns:dt="urn:schemas-microsoft-com:datatypes"><Description dt:dt="string">E-Prime Primary Realtime Clock</Description><StartTime><Timestamp dt:dt="int">0</Timestamp><DateUtc dt:dt="string">2023-09-06T05:25:01Z</DateUtc></StartTime><FrequencyChanges><FrequencyChange><Frequency dt:dt="r8">10000000</Frequency><Timestamp dt:dt="r8">10252445721230</Timestamp><Current dt:…	좌우반구com(CVF, UVF, BVF)_2-006-1	60	1.0.0.171	1	360772707	Professional	2.0.10.356	2.0.10.356	09-06-2023	2023-09-06 오전 5:25:01	14:25:01	2.0.10.252	203		2	{/}	효헤	NULL	NULL	NULL	87	1	71	NULL	NULL	NULL	KSY4	List2	NULL	NULL	NULL	NULL	NULL	NULL	NULL	NULL	NULL	1	{/}	2	3	588189	0	{/}	462	588651
좌우반구com(CVF, UVF, BVF)_2	6	1	<?xml version="1.0"?>\n<Clock xmlns:dt="urn:schemas-microsoft-com:datatypes"><Description dt:dt="string">E-Prime Primary Realtime Clock</Description><StartTime><Timestamp dt:dt="int">0</Timestamp><DateUtc dt:dt="string">2023-09-06T05:25:01Z</DateUtc></StartTime><FrequencyChanges><FrequencyChange><Frequency dt:dt="r8">10000000</Frequency><Timestamp dt:dt="r8">10252445721230</Timestamp><Current dt:…	좌우반구com(CVF, UVF, BVF)_2-006-1	60	1.0.0.171	1	360772707	Professional	2.0.10.356	2.0.10.356	09-06-2023	2023-09-06 오전 5:25:01	14:25:01	2.0.10.252	52		2	{/}	후검	4	1	52	NULL	NULL	NULL	NULL	NULL	NULL	KSY4	List1	NULL	NULL	NULL	NULL	NULL	NULL	NULL	NULL	NULL	1	{/}	2	4	162873	0	{/}	387	163260
좌우반구com(CVF, UVF, BVF)_2	6	1	<?xml version="1.0"?>\n<Clock xmlns:dt="urn:schemas-microsoft-com:datatypes"><Description dt:dt="string">E-Prime Primary Realtime Clock</Description><StartTime><Timestamp dt:dt="int">0</Timestamp><DateUtc dt:dt="string">2023-09-06T05:25:01Z</DateUtc></StartTime><FrequencyChanges><FrequencyChange><Frequency dt:dt="r8">10000000</Frequency><Timestamp dt:dt="r8">10252445721230</Timestamp><Current dt:…	좌우반구com(CVF, UVF, BVF)_2-006-1	60	1.0.0.171	1	360772707	Professional	2.0.10.356	2.0.10.356	09-06-2023	2023-09-06 오전 5:25:01	14:25:01	2.0.10.252	316		1	z	후대	NULL	NULL	NULL	NULL	NULL	NULL	68	1	52	KSY3	List3	NULL	NULL	NULL	NULL	NULL	NULL	NULL	NULL	NULL	0	z	2	3	919522	0	{/}	345	919867
좌우반구com(CVF, UVF, BVF)_2	6	1	<?xml version="1.0"?>\n<Clock xmlns:dt="urn:schemas-microsoft-com:datatypes"><Description dt:dt="string">E-Prime Primary Realtime Clock</Description><StartTime><Timestamp dt:dt="int">0</Timestamp><DateUtc dt:dt="string">2023-09-06T05:25:01Z</DateUtc></StartTime><FrequencyChanges><FrequencyChange><Frequency dt:dt="r8">10000000</Frequency><Timestamp dt:dt="r8">10252445721230</Timestamp><Current dt:…	좌우반구com(CVF, UVF, BVF)_2-006-1	60	1.0.0.171	1	360772707	Professional	2.0.10.356	2.0.10.356	09-06-2023	2023-09-06 오전 5:25:01	14:25:01	2.0.10.252	363		1	z	후자	NULL	NULL	NULL	NULL	NULL	NULL	27	1	99	KSY3	List3	NULL	NULL	NULL	NULL	NULL	NULL	NULL	NULL	NULL	0	z	2	3	1045455	0	{/}	524	1045979
좌우반구com(CVF, UVF, BVF)_2	6	1	<?xml version="1.0"?>\n<Clock xmlns:dt="urn:schemas-microsoft-com:datatypes"><Description dt:dt="string">E-Prime Primary Realtime Clock</Description><StartTime><Timestamp dt:dt="int">0</Timestamp><DateUtc dt:dt="string">2023-09-06T05:25:01Z</DateUtc></StartTime><FrequencyChanges><FrequencyChange><Frequency dt:dt="r8">10000000</Frequency><Timestamp dt:dt="r8">10252445721230</Timestamp><Current dt:…	좌우반구com(CVF, UVF, BVF)_2-006-1	60	1.0.0.171	1	360772707	Professional	2.0.10.356	2.0.10.356	09-06-2023	2023-09-06 오전 5:25:01	14:25:01	2.0.10.252	29		2	{/}	훈걱	48	1	29	NULL	NULL	NULL	NULL	NULL	NULL	KSY3	List1	NULL	NULL	NULL	NULL	NULL	NULL	NULL	NULL	NULL	1	{/}	2	4	100790	0	{/}	350	101140
좌우반구com(CVF, UVF, BVF)_2	6	1	<?xml version="1.0"?>\n<Clock xmlns:dt="urn:schemas-microsoft-com:datatypes"><Description dt:dt="string">E-Prime Primary Realtime Clock</Description><StartTime><Timestamp dt:dt="int">0</Timestamp><DateUtc dt:dt="string">2023-09-06T05:25:01Z</DateUtc></StartTime><FrequencyChanges><FrequencyChange><Frequency dt:dt="r8">10000000</Frequency><Timestamp dt:dt="r8">10252445721230</Timestamp><Current dt:…	좌우반구com(CVF, UVF, BVF)_2-006-1	60	1.0.0.171	1	360772707	Professional	2.0.10.356	2.0.10.356	09-06-2023	2023-09-06 오전 5:25:01	14:25:01	2.0.10.252	292		2	{/}	훈차	NULL	NULL	NULL	NULL	NULL	NULL	79	1	28	KSY	List3	0		2	-1	854656	183		0	0	0	{/}	2	3	854839	0		0	0
좌우반구com(CVF, UVF, BVF)_2	6	1	<?xml version="1.0"?>\n<Clock xmlns:dt="urn:schemas-microsoft-com:datatypes"><Description dt:dt="string">E-Prime Primary Realtime Clock</Description><StartTime><Timestamp dt:dt="int">0</Timestamp><DateUtc dt:dt="string">2023-09-06T05:25:01Z</DateUtc></StartTime><FrequencyChanges><FrequencyChange><Frequency dt:dt="r8">10000000</Frequency><Timestamp dt:dt="r8">10252445721230</Timestamp><Current dt:…	좌우반구com(CVF, UVF, BVF)_2-006-1	60	1.0.0.171	1	360772707	Professional	2.0.10.356	2.0.10.356	09-06-2023	2023-09-06 오전 5:25:01	14:25:01	2.0.10.252	176		2	{/}	휘섭	NULL	NULL	NULL	29	1	44	NULL	NULL	NULL	KSY	List2	0		2	1	517573	183		0	0	1	{/}	2	3	517756	0	{/}	344	518100
좌우반구com(CVF, UVF, BVF)_2	6	1	<?xml version="1.0"?>\n<Clock xmlns:dt="urn:schemas-microsoft-com:datatypes"><Description dt:dt="string">E-Prime Primary Realtime Clock</Description><StartTime><Timestamp dt:dt="int">0</Timestamp><DateUtc dt:dt="string">2023-09-06T05:25:01Z</DateUtc></StartTime><FrequencyChanges><FrequencyChange><Frequency dt:dt="r8">10000000</Frequency><Timestamp dt:dt="r8">10252445721230</Timestamp><Current dt:…	좌우반구com(CVF, UVF, BVF)_2-006-1	60	1.0.0.171	1	360772707	Professional	2.0.10.356	2.0.10.356	09-06-2023	2023-09-06 오전 5:25:01	14:25:01	2.0.10.252	381		2	{/}	희강	NULL	NULL	NULL	NULL	NULL	NULL	73	1	117	KSY2	List3	NULL	NULL	NULL	NULL	NULL	NULL	NULL	NULL	NULL	1	{/}	2	3	1092572	0	{/}	287	1092859
좌우반구com(CVF, UVF, BVF)_2	6	1	<?xml version="1.0"?>\n<Clock xmlns:dt="urn:schemas-microsoft-com:datatypes"><Description dt:dt="string">E-Prime Primary Realtime Clock</Description><StartTime><Timestamp dt:dt="int">0</Timestamp><DateUtc dt:dt="string">2023-09-06T05:25:01Z</DateUtc></StartTime><FrequencyChanges><FrequencyChange><Frequency dt:dt="r8">10000000</Frequency><Timestamp dt:dt="r8">10252445721230</Timestamp><Current dt:…	좌우반구com(CVF, UVF, BVF)_2-006-1	60	1.0.0.171	1	360772707	Professional	2.0.10.356	2.0.10.356	09-06-2023	2023-09-06 오전 5:25:01	14:25:01	2.0.10.252	27		1	z	희망	29	1	27	NULL	NULL	NULL	NULL	NULL	NULL	KSY3	List1	NULL	NULL	NULL	NULL	NULL	NULL	NULL	NULL	NULL	1	z	2	3	95640	0	z	396	96036
좌우반구com(CVF, UVF, BVF)_2	6	1	<?xml version="1.0"?>\n<Clock xmlns:dt="urn:schemas-microsoft-com:datatypes"><Description dt:dt="string">E-Prime Primary Realtime Clock</Description><StartTime><Timestamp dt:dt="int">0</Timestamp><DateUtc dt:dt="string">2023-09-06T05:25:01Z</DateUtc></StartTime><FrequencyChanges><FrequencyChange><Frequency dt:dt="r8">10000000</Frequency><Timestamp dt:dt="r8">10252445721230</Timestamp><Current dt:…	좌우반구com(CVF, UVF, BVF)_2-006-1	60	1.0.0.171	1	360772707	Professional	2.0.10.356	2.0.10.356	09-06-2023	2023-09-06 오전 5:25:01	14:25:01	2.0.10.252	184		2	{/}	희외	NULL	NULL	NULL	25	1	52	NULL	NULL	NULL	KSY4	List2	NULL	NULL	NULL	NULL	NULL	NULL	NULL	NULL	NULL	0	{/}	3	3	538472	0	z	499	538971
좌우반구com(CVF, UVF, BVF)_2	6	1	<?xml version="1.0"?>\n<Clock xmlns:dt="urn:schemas-microsoft-com:datatypes"><Description dt:dt="string">E-Prime Primary Realtime Clock</Description><StartTime><Timestamp dt:dt="int">0</Timestamp><DateUtc dt:dt="string">2023-09-06T05:25:01Z</DateUtc></StartTime><FrequencyChanges><FrequencyChange><Frequency dt:dt="r8">10000000</Frequency><Timestamp dt:dt="r8">10252445721230</Timestamp><Current dt:…	좌우반구com(CVF, UVF, BVF)_2-006-1	60	1.0.0.171	1	360772707	Professional	2.0.10.356	2.0.10.356	09-06-2023	2023-09-06 오전 5:25:01	14:25:01	2.0.10.252	228		2	{/}	희응	NULL	NULL	NULL	58	1	96	NULL	NULL	NULL	KSY3	List2	NULL	NULL	NULL	NULL	NULL	NULL	NULL	NULL	NULL	1	{/}	2	4	654523	0	{/}	376	654899
