# Supplementary material for: Decoding foveal word recognition: the role of interhemispheric inhibition in bilateral hemispheric processing
Source: Front Psychol. 2023 Nov 30;14:1293529. doi: 10.3389/fpsyg.2023.1293529 (PMC10720635; doi:10.3389/fpsyg.2023.1293529)
Supplement: Supplementary file 1 [file Data_Sheet_1.ZIP › data/Exp1/E1_010.txt]

STRING	INTEGER	INTEGER	STRING	STRING	STRING	STRING	STRING	STRING	STRING	STRING	STRING	STRING	STRING	STRING	STRING	INTEGER	STRING	STRING	STRING	STRING	STRING	STRING	STRING	STRING	STRING	STRING	STRING	STRING	STRING	STRING	STRING	STRING	STRING	STRING	STRING	STRING	STRING	STRING	STRING	STRING	STRING	STRING	STRING	STRING	STRING	STRING	STRING	STRING	STRING
EXPNAME	SUBJECT	SESSION	VARIABLE	VARIABLE	VARIABLE	VARIABLE	VARIABLE	VARIABLE	VARIABLE	VARIABLE	VARIABLE	VARIABLE	VARIABLE	VARIABLE	VARIABLE	LOG_LEVEL	VARIABLE	VARIABLE	VARIABLE	VARIABLE	VARIABLE	VARIABLE	VARIABLE	VARIABLE	VARIABLE	VARIABLE	VARIABLE	VARIABLE	VARIABLE	VARIABLE	VARIABLE	VARIABLE	VARIABLE	VARIABLE	VARIABLE	VARIABLE	VARIABLE	VARIABLE	VARIABLE	VARIABLE	VARIABLE	VARIABLE	VARIABLE	VARIABLE	VARIABLE	VARIABLE	VARIABLE	VARIABLE	VARIABLE
1	1	1	1	1	1	1	1	1	1	1	1	1	1	1	1	2	2	2	2	2	2	2	2	2	2	2	2	2	2	2	2	2	2	2	2	2	2	2	2	2	2	2	2	2	2	2	2	2	2
ExperimentName	Subject	Session	Clock.Information	DataFile.Basename	Display.RefreshRate	ExperimentVersion	Group	RandomSeed	RuntimeCapabilities	RuntimeVersion	RuntimeVersionExpected	SessionDate	SessionStartDateTimeUtc	SessionTime	StudioVersion	Block	blank	condition	correct	Exptarget	List1	List1.Cycle	List1.Sample	List2	List2.Cycle	List2.Sample	List3	List3.Cycle	List3.Sample	Procedure	Running	TextDisplay2.ACC	TextDisplay2.CRESP	TextDisplay2.DurationError	TextDisplay2.OnsetDelay	TextDisplay2.OnsetTime	TextDisplay2.OnsetToOnsetTime	TextDisplay2.RESP	TextDisplay2.RT	TextDisplay2.RTTime	TextDisplay6.ACC	TextDisplay6.CRESP	TextDisplay6.DurationError	TextDisplay6.OnsetDelay	TextDisplay6.OnsetTime	TextDisplay6.OnsetToOnsetTime	TextDisplay6.RESP	TextDisplay6.RT	TextDisplay6.RTTime
좌우반구com(CVF, UVF, BVF)_1	10	1	<?xml version="1.0"?>\n<Clock xmlns:dt="urn:schemas-microsoft-com:datatypes"><Description dt:dt="string">E-Prime Primary Realtime Clock</Description><StartTime><Timestamp dt:dt="int">0</Timestamp><DateUtc dt:dt="string">2020-10-07T06:19:14Z</DateUtc></StartTime><FrequencyChanges><FrequencyChange><Frequency dt:dt="r8">2699960000</Frequency><Timestamp dt:dt="r8">3.91641777778857E+15</Timestamp><Cur…	좌우반구com(CVF, UVF, BVF)_1-010-1	60.021	1.0.0.163	1	835450304	Professional	2.0.10.242	2.0.10.356	10-07-2020	2020-10-07 오전 6:19:14	15:19:14	2.0.10.252	296		1	z	가격	NULL	NULL	NULL	NULL	NULL	NULL	125	1	32	KSY	List3	0		0	0	865900	183		0	0	1	z	0	3	866083	0	z	440	866523
좌우반구com(CVF, UVF, BVF)_1	10	1	<?xml version="1.0"?>\n<Clock xmlns:dt="urn:schemas-microsoft-com:datatypes"><Description dt:dt="string">E-Prime Primary Realtime Clock</Description><StartTime><Timestamp dt:dt="int">0</Timestamp><DateUtc dt:dt="string">2020-10-07T06:19:14Z</DateUtc></StartTime><FrequencyChanges><FrequencyChange><Frequency dt:dt="r8">2699960000</Frequency><Timestamp dt:dt="r8">3.91641777778857E+15</Timestamp><Cur…	좌우반구com(CVF, UVF, BVF)_1-010-1	60.021	1.0.0.163	1	835450304	Professional	2.0.10.242	2.0.10.356	10-07-2020	2020-10-07 오전 6:19:14	15:19:14	2.0.10.252	27		1	z	가을	110	1	27	NULL	NULL	NULL	NULL	NULL	NULL	KSY	List1	0		0	0	107230	183		0	0	1	z	0	3	107413	0	z	514	107927
좌우반구com(CVF, UVF, BVF)_1	10	1	<?xml version="1.0"?>\n<Clock xmlns:dt="urn:schemas-microsoft-com:datatypes"><Description dt:dt="string">E-Prime Primary Realtime Clock</Description><StartTime><Timestamp dt:dt="int">0</Timestamp><DateUtc dt:dt="string">2020-10-07T06:19:14Z</DateUtc></StartTime><FrequencyChanges><FrequencyChange><Frequency dt:dt="r8">2699960000</Frequency><Timestamp dt:dt="r8">3.91641777778857E+15</Timestamp><Cur…	좌우반구com(CVF, UVF, BVF)_1-010-1	60.021	1.0.0.163	1	835450304	Professional	2.0.10.242	2.0.10.356	10-07-2020	2020-10-07 오전 6:19:14	15:19:14	2.0.10.252	341		1	z	간섭	NULL	NULL	NULL	NULL	NULL	NULL	124	1	77	KSY	List3	0		1	-1	995904	184		0	0	1	z	0	4	996088	0	z	471	996559
좌우반구com(CVF, UVF, BVF)_1	10	1	<?xml version="1.0"?>\n<Clock xmlns:dt="urn:schemas-microsoft-com:datatypes"><Description dt:dt="string">E-Prime Primary Realtime Clock</Description><StartTime><Timestamp dt:dt="int">0</Timestamp><DateUtc dt:dt="string">2020-10-07T06:19:14Z</DateUtc></StartTime><FrequencyChanges><FrequencyChange><Frequency dt:dt="r8">2699960000</Frequency><Timestamp dt:dt="r8">3.91641777778857E+15</Timestamp><Cur…	좌우반구com(CVF, UVF, BVF)_1-010-1	60.021	1.0.0.163	1	835450304	Professional	2.0.10.242	2.0.10.356	10-07-2020	2020-10-07 오전 6:19:14	15:19:14	2.0.10.252	299		2	{/}	간습	NULL	NULL	NULL	NULL	NULL	NULL	110	1	35	KSY4	List3	NULL	NULL	NULL	NULL	NULL	NULL	NULL	NULL	NULL	0	{/}	0	4	873947	0	z	597	874544
좌우반구com(CVF, UVF, BVF)_1	10	1	<?xml version="1.0"?>\n<Clock xmlns:dt="urn:schemas-microsoft-com:datatypes"><Description dt:dt="string">E-Prime Primary Realtime Clock</Description><StartTime><Timestamp dt:dt="int">0</Timestamp><DateUtc dt:dt="string">2020-10-07T06:19:14Z</DateUtc></StartTime><FrequencyChanges><FrequencyChange><Frequency dt:dt="r8">2699960000</Frequency><Timestamp dt:dt="r8">3.91641777778857E+15</Timestamp><Cur…	좌우반구com(CVF, UVF, BVF)_1-010-1	60.021	1.0.0.163	1	835450304	Professional	2.0.10.242	2.0.10.356	10-07-2020	2020-10-07 오전 6:19:14	15:19:14	2.0.10.252	285		2	{/}	감환	NULL	NULL	NULL	NULL	NULL	NULL	39	1	21	KSY4	List3	NULL	NULL	NULL	NULL	NULL	NULL	NULL	NULL	NULL	1	{/}	0	3	837426	0	{/}	327	837753
좌우반구com(CVF, UVF, BVF)_1	10	1	<?xml version="1.0"?>\n<Clock xmlns:dt="urn:schemas-microsoft-com:datatypes"><Description dt:dt="string">E-Prime Primary Realtime Clock</Description><StartTime><Timestamp dt:dt="int">0</Timestamp><DateUtc dt:dt="string">2020-10-07T06:19:14Z</DateUtc></StartTime><FrequencyChanges><FrequencyChange><Frequency dt:dt="r8">2699960000</Frequency><Timestamp dt:dt="r8">3.91641777778857E+15</Timestamp><Cur…	좌우반구com(CVF, UVF, BVF)_1-010-1	60.021	1.0.0.163	1	835450304	Professional	2.0.10.242	2.0.10.356	10-07-2020	2020-10-07 오전 6:19:14	15:19:14	2.0.10.252	308		1	z	강도	NULL	NULL	NULL	NULL	NULL	NULL	126	1	44	KSY	List3	0		1	-1	898038	184		0	0	1	z	0	4	898222	0	z	418	898640
좌우반구com(CVF, UVF, BVF)_1	10	1	<?xml version="1.0"?>\n<Clock xmlns:dt="urn:schemas-microsoft-com:datatypes"><Description dt:dt="string">E-Prime Primary Realtime Clock</Description><StartTime><Timestamp dt:dt="int">0</Timestamp><DateUtc dt:dt="string">2020-10-07T06:19:14Z</DateUtc></StartTime><FrequencyChanges><FrequencyChange><Frequency dt:dt="r8">2699960000</Frequency><Timestamp dt:dt="r8">3.91641777778857E+15</Timestamp><Cur…	좌우반구com(CVF, UVF, BVF)_1-010-1	60.021	1.0.0.163	1	835450304	Professional	2.0.10.242	2.0.10.356	10-07-2020	2020-10-07 오전 6:19:14	15:19:14	2.0.10.252	140		2	{/}	강례	NULL	NULL	NULL	16	1	8	NULL	NULL	NULL	KSY2	List2	NULL	NULL	NULL	NULL	NULL	NULL	NULL	NULL	NULL	0	{/}	0	3	433233	0	z	379	433612
좌우반구com(CVF, UVF, BVF)_1	10	1	<?xml version="1.0"?>\n<Clock xmlns:dt="urn:schemas-microsoft-com:datatypes"><Description dt:dt="string">E-Prime Primary Realtime Clock</Description><StartTime><Timestamp dt:dt="int">0</Timestamp><DateUtc dt:dt="string">2020-10-07T06:19:14Z</DateUtc></StartTime><FrequencyChanges><FrequencyChange><Frequency dt:dt="r8">2699960000</Frequency><Timestamp dt:dt="r8">3.91641777778857E+15</Timestamp><Cur…	좌우반구com(CVF, UVF, BVF)_1-010-1	60.021	1.0.0.163	1	835450304	Professional	2.0.10.242	2.0.10.356	10-07-2020	2020-10-07 오전 6:19:14	15:19:14	2.0.10.252	100		2	{/}	강방	8	1	100	NULL	NULL	NULL	NULL	NULL	NULL	KSY4	List1	NULL	NULL	NULL	NULL	NULL	NULL	NULL	NULL	NULL	1	{/}	0	3	310076	0	{/}	657	310733
좌우반구com(CVF, UVF, BVF)_1	10	1	<?xml version="1.0"?>\n<Clock xmlns:dt="urn:schemas-microsoft-com:datatypes"><Description dt:dt="string">E-Prime Primary Realtime Clock</Description><StartTime><Timestamp dt:dt="int">0</Timestamp><DateUtc dt:dt="string">2020-10-07T06:19:14Z</DateUtc></StartTime><FrequencyChanges><FrequencyChange><Frequency dt:dt="r8">2699960000</Frequency><Timestamp dt:dt="r8">3.91641777778857E+15</Timestamp><Cur…	좌우반구com(CVF, UVF, BVF)_1-010-1	60.021	1.0.0.163	1	835450304	Professional	2.0.10.242	2.0.10.356	10-07-2020	2020-10-07 오전 6:19:14	15:19:14	2.0.10.252	163		1	z	개념	NULL	NULL	NULL	10	1	31	NULL	NULL	NULL	KSY	List2	0		0	0	494279	183		0	0	1	z	0	3	494462	0	z	190	494652
좌우반구com(CVF, UVF, BVF)_1	10	1	<?xml version="1.0"?>\n<Clock xmlns:dt="urn:schemas-microsoft-com:datatypes"><Description dt:dt="string">E-Prime Primary Realtime Clock</Description><StartTime><Timestamp dt:dt="int">0</Timestamp><DateUtc dt:dt="string">2020-10-07T06:19:14Z</DateUtc></StartTime><FrequencyChanges><FrequencyChange><Frequency dt:dt="r8">2699960000</Frequency><Timestamp dt:dt="r8">3.91641777778857E+15</Timestamp><Cur…	좌우반구com(CVF, UVF, BVF)_1-010-1	60.021	1.0.0.163	1	835450304	Professional	2.0.10.242	2.0.10.356	10-07-2020	2020-10-07 오전 6:19:14	15:19:14	2.0.10.252	54		2	{/}	개례	48	1	54	NULL	NULL	NULL	NULL	NULL	NULL	KSY3	List1	NULL	NULL	NULL	NULL	NULL	NULL	NULL	NULL	NULL	1	{/}	0	3	180954	0	{/}	853	181807
좌우반구com(CVF, UVF, BVF)_1	10	1	<?xml version="1.0"?>\n<Clock xmlns:dt="urn:schemas-microsoft-com:datatypes"><Description dt:dt="string">E-Prime Primary Realtime Clock</Description><StartTime><Timestamp dt:dt="int">0</Timestamp><DateUtc dt:dt="string">2020-10-07T06:19:14Z</DateUtc></StartTime><FrequencyChanges><FrequencyChange><Frequency dt:dt="r8">2699960000</Frequency><Timestamp dt:dt="r8">3.91641777778857E+15</Timestamp><Cur…	좌우반구com(CVF, UVF, BVF)_1-010-1	60.021	1.0.0.163	1	835450304	Professional	2.0.10.242	2.0.10.356	10-07-2020	2020-10-07 오전 6:19:14	15:19:14	2.0.10.252	3		1	z	개인	31	1	3	NULL	NULL	NULL	NULL	NULL	NULL	KSY	List1	0		0	-1	42019	183		0	0	1	z	0	3	42202	0	z	206	42408
좌우반구com(CVF, UVF, BVF)_1	10	1	<?xml version="1.0"?>\n<Clock xmlns:dt="urn:schemas-microsoft-com:datatypes"><Description dt:dt="string">E-Prime Primary Realtime Clock</Description><StartTime><Timestamp dt:dt="int">0</Timestamp><DateUtc dt:dt="string">2020-10-07T06:19:14Z</DateUtc></StartTime><FrequencyChanges><FrequencyChange><Frequency dt:dt="r8">2699960000</Frequency><Timestamp dt:dt="r8">3.91641777778857E+15</Timestamp><Cur…	좌우반구com(CVF, UVF, BVF)_1-010-1	60.021	1.0.0.163	1	835450304	Professional	2.0.10.242	2.0.10.356	10-07-2020	2020-10-07 오전 6:19:14	15:19:14	2.0.10.252	393		2	{/}	개협	NULL	NULL	NULL	NULL	NULL	NULL	7	1	129	KSY3	List3	NULL	NULL	NULL	NULL	NULL	NULL	NULL	NULL	NULL	1	{/}	0	3	1142287	0	{/}	503	1142790
좌우반구com(CVF, UVF, BVF)_1	10	1	<?xml version="1.0"?>\n<Clock xmlns:dt="urn:schemas-microsoft-com:datatypes"><Description dt:dt="string">E-Prime Primary Realtime Clock</Description><StartTime><Timestamp dt:dt="int">0</Timestamp><DateUtc dt:dt="string">2020-10-07T06:19:14Z</DateUtc></StartTime><FrequencyChanges><FrequencyChange><Frequency dt:dt="r8">2699960000</Frequency><Timestamp dt:dt="r8">3.91641777778857E+15</Timestamp><Cur…	좌우반구com(CVF, UVF, BVF)_1-010-1	60.021	1.0.0.163	1	835450304	Professional	2.0.10.242	2.0.10.356	10-07-2020	2020-10-07 오전 6:19:14	15:19:14	2.0.10.252	92		2	{/}	거생	78	1	92	NULL	NULL	NULL	NULL	NULL	NULL	KSY4	List1	NULL	NULL	NULL	NULL	NULL	NULL	NULL	NULL	NULL	0	{/}	0	3	288800	0	z	462	289262
좌우반구com(CVF, UVF, BVF)_1	10	1	<?xml version="1.0"?>\n<Clock xmlns:dt="urn:schemas-microsoft-com:datatypes"><Description dt:dt="string">E-Prime Primary Realtime Clock</Description><StartTime><Timestamp dt:dt="int">0</Timestamp><DateUtc dt:dt="string">2020-10-07T06:19:14Z</DateUtc></StartTime><FrequencyChanges><FrequencyChange><Frequency dt:dt="r8">2699960000</Frequency><Timestamp dt:dt="r8">3.91641777778857E+15</Timestamp><Cur…	좌우반구com(CVF, UVF, BVF)_1-010-1	60.021	1.0.0.163	1	835450304	Professional	2.0.10.242	2.0.10.356	10-07-2020	2020-10-07 오전 6:19:14	15:19:14	2.0.10.252	343		1	z	걱정	NULL	NULL	NULL	NULL	NULL	NULL	3	1	79	KSY	List3	0		0	-1	1001236	183		0	0	1	z	0	3	1001419	0	z	380	1001799
좌우반구com(CVF, UVF, BVF)_1	10	1	<?xml version="1.0"?>\n<Clock xmlns:dt="urn:schemas-microsoft-com:datatypes"><Description dt:dt="string">E-Prime Primary Realtime Clock</Description><StartTime><Timestamp dt:dt="int">0</Timestamp><DateUtc dt:dt="string">2020-10-07T06:19:14Z</DateUtc></StartTime><FrequencyChanges><FrequencyChange><Frequency dt:dt="r8">2699960000</Frequency><Timestamp dt:dt="r8">3.91641777778857E+15</Timestamp><Cur…	좌우반구com(CVF, UVF, BVF)_1-010-1	60.021	1.0.0.163	1	835450304	Professional	2.0.10.242	2.0.10.356	10-07-2020	2020-10-07 오전 6:19:14	15:19:14	2.0.10.252	85		2	{/}	걱최	25	1	85	NULL	NULL	NULL	NULL	NULL	NULL	KSY4	List1	NULL	NULL	NULL	NULL	NULL	NULL	NULL	NULL	NULL	0	{/}	0	4	268124	0	z	362	268486
좌우반구com(CVF, UVF, BVF)_1	10	1	<?xml version="1.0"?>\n<Clock xmlns:dt="urn:schemas-microsoft-com:datatypes"><Description dt:dt="string">E-Prime Primary Realtime Clock</Description><StartTime><Timestamp dt:dt="int">0</Timestamp><DateUtc dt:dt="string">2020-10-07T06:19:14Z</DateUtc></StartTime><FrequencyChanges><FrequencyChange><Frequency dt:dt="r8">2699960000</Frequency><Timestamp dt:dt="r8">3.91641777778857E+15</Timestamp><Cur…	좌우반구com(CVF, UVF, BVF)_1-010-1	60.021	1.0.0.163	1	835450304	Professional	2.0.10.242	2.0.10.356	10-07-2020	2020-10-07 오전 6:19:14	15:19:14	2.0.10.252	366		2	{/}	건적	NULL	NULL	NULL	NULL	NULL	NULL	86	1	102	KSY4	List3	NULL	NULL	NULL	NULL	NULL	NULL	NULL	NULL	NULL	0	{/}	0	3	1067846	0	z	480	1068326
좌우반구com(CVF, UVF, BVF)_1	10	1	<?xml version="1.0"?>\n<Clock xmlns:dt="urn:schemas-microsoft-com:datatypes"><Description dt:dt="string">E-Prime Primary Realtime Clock</Description><StartTime><Timestamp dt:dt="int">0</Timestamp><DateUtc dt:dt="string">2020-10-07T06:19:14Z</DateUtc></StartTime><FrequencyChanges><FrequencyChange><Frequency dt:dt="r8">2699960000</Frequency><Timestamp dt:dt="r8">3.91641777778857E+15</Timestamp><Cur…	좌우반구com(CVF, UVF, BVF)_1-010-1	60.021	1.0.0.163	1	835450304	Professional	2.0.10.242	2.0.10.356	10-07-2020	2020-10-07 오전 6:19:14	15:19:14	2.0.10.252	96		2	{/}	검강	91	1	96	NULL	NULL	NULL	NULL	NULL	NULL	KSY2	List1	NULL	NULL	NULL	NULL	NULL	NULL	NULL	NULL	NULL	0	{/}	0	3	299646	0	z	471	300117
좌우반구com(CVF, UVF, BVF)_1	10	1	<?xml version="1.0"?>\n<Clock xmlns:dt="urn:schemas-microsoft-com:datatypes"><Description dt:dt="string">E-Prime Primary Realtime Clock</Description><StartTime><Timestamp dt:dt="int">0</Timestamp><DateUtc dt:dt="string">2020-10-07T06:19:14Z</DateUtc></StartTime><FrequencyChanges><FrequencyChange><Frequency dt:dt="r8">2699960000</Frequency><Timestamp dt:dt="r8">3.91641777778857E+15</Timestamp><Cur…	좌우반구com(CVF, UVF, BVF)_1-010-1	60.021	1.0.0.163	1	835450304	Professional	2.0.10.242	2.0.10.356	10-07-2020	2020-10-07 오전 6:19:14	15:19:14	2.0.10.252	252		1	z	검색	NULL	NULL	NULL	78	1	120	NULL	NULL	NULL	KSY	List2	0		0	-1	732279	184		0	0	1	z	0	4	732463	0	z	387	732850
좌우반구com(CVF, UVF, BVF)_1	10	1	<?xml version="1.0"?>\n<Clock xmlns:dt="urn:schemas-microsoft-com:datatypes"><Description dt:dt="string">E-Prime Primary Realtime Clock</Description><StartTime><Timestamp dt:dt="int">0</Timestamp><DateUtc dt:dt="string">2020-10-07T06:19:14Z</DateUtc></StartTime><FrequencyChanges><FrequencyChange><Frequency dt:dt="r8">2699960000</Frequency><Timestamp dt:dt="r8">3.91641777778857E+15</Timestamp><Cur…	좌우반구com(CVF, UVF, BVF)_1-010-1	60.021	1.0.0.163	1	835450304	Professional	2.0.10.242	2.0.10.356	10-07-2020	2020-10-07 오전 6:19:14	15:19:14	2.0.10.252	247		2	{/}	검죽	NULL	NULL	NULL	69	1	115	NULL	NULL	NULL	KSY2	List2	NULL	NULL	NULL	NULL	NULL	NULL	NULL	NULL	NULL	1	{/}	0	3	719267	0	{/}	559	719826
좌우반구com(CVF, UVF, BVF)_1	10	1	<?xml version="1.0"?>\n<Clock xmlns:dt="urn:schemas-microsoft-com:datatypes"><Description dt:dt="string">E-Prime Primary Realtime Clock</Description><StartTime><Timestamp dt:dt="int">0</Timestamp><DateUtc dt:dt="string">2020-10-07T06:19:14Z</DateUtc></StartTime><FrequencyChanges><FrequencyChange><Frequency dt:dt="r8">2699960000</Frequency><Timestamp dt:dt="r8">3.91641777778857E+15</Timestamp><Cur…	좌우반구com(CVF, UVF, BVF)_1-010-1	60.021	1.0.0.163	1	835450304	Professional	2.0.10.242	2.0.10.356	10-07-2020	2020-10-07 오전 6:19:14	15:19:14	2.0.10.252	218		2	{/}	검환	NULL	NULL	NULL	91	1	86	NULL	NULL	NULL	KSY4	List2	NULL	NULL	NULL	NULL	NULL	NULL	NULL	NULL	NULL	1	{/}	0	3	641294	0	{/}	492	641786
좌우반구com(CVF, UVF, BVF)_1	10	1	<?xml version="1.0"?>\n<Clock xmlns:dt="urn:schemas-microsoft-com:datatypes"><Description dt:dt="string">E-Prime Primary Realtime Clock</Description><StartTime><Timestamp dt:dt="int">0</Timestamp><DateUtc dt:dt="string">2020-10-07T06:19:14Z</DateUtc></StartTime><FrequencyChanges><FrequencyChange><Frequency dt:dt="r8">2699960000</Frequency><Timestamp dt:dt="r8">3.91641777778857E+15</Timestamp><Cur…	좌우반구com(CVF, UVF, BVF)_1-010-1	60.021	1.0.0.163	1	835450304	Professional	2.0.10.242	2.0.10.356	10-07-2020	2020-10-07 오전 6:19:14	15:19:14	2.0.10.252	222		2	{/}	격례	NULL	NULL	NULL	90	1	90	NULL	NULL	NULL	KSY4	List2	NULL	NULL	NULL	NULL	NULL	NULL	NULL	NULL	NULL	0	{/}	1	3	651707	0	z	479	652186
좌우반구com(CVF, UVF, BVF)_1	10	1	<?xml version="1.0"?>\n<Clock xmlns:dt="urn:schemas-microsoft-com:datatypes"><Description dt:dt="string">E-Prime Primary Realtime Clock</Description><StartTime><Timestamp dt:dt="int">0</Timestamp><DateUtc dt:dt="string">2020-10-07T06:19:14Z</DateUtc></StartTime><FrequencyChanges><FrequencyChange><Frequency dt:dt="r8">2699960000</Frequency><Timestamp dt:dt="r8">3.91641777778857E+15</Timestamp><Cur…	좌우반구com(CVF, UVF, BVF)_1-010-1	60.021	1.0.0.163	1	835450304	Professional	2.0.10.242	2.0.10.356	10-07-2020	2020-10-07 오전 6:19:14	15:19:14	2.0.10.252	337		1	z	결과	NULL	NULL	NULL	NULL	NULL	NULL	103	1	73	KSY	List3	0		1	-1	982392	184		0	0	0	z	0	4	982576	0		0	0
좌우반구com(CVF, UVF, BVF)_1	10	1	<?xml version="1.0"?>\n<Clock xmlns:dt="urn:schemas-microsoft-com:datatypes"><Description dt:dt="string">E-Prime Primary Realtime Clock</Description><StartTime><Timestamp dt:dt="int">0</Timestamp><DateUtc dt:dt="string">2020-10-07T06:19:14Z</DateUtc></StartTime><FrequencyChanges><FrequencyChange><Frequency dt:dt="r8">2699960000</Frequency><Timestamp dt:dt="r8">3.91641777778857E+15</Timestamp><Cur…	좌우반구com(CVF, UVF, BVF)_1-010-1	60.021	1.0.0.163	1	835450304	Professional	2.0.10.242	2.0.10.356	10-07-2020	2020-10-07 오전 6:19:14	15:19:14	2.0.10.252	205		1	z	결국	NULL	NULL	NULL	26	1	73	NULL	NULL	NULL	KSY	List2	0		0	-1	606873	183		0	0	1	z	0	3	607056	0	z	323	607379
좌우반구com(CVF, UVF, BVF)_1	10	1	<?xml version="1.0"?>\n<Clock xmlns:dt="urn:schemas-microsoft-com:datatypes"><Description dt:dt="string">E-Prime Primary Realtime Clock</Description><StartTime><Timestamp dt:dt="int">0</Timestamp><DateUtc dt:dt="string">2020-10-07T06:19:14Z</DateUtc></StartTime><FrequencyChanges><FrequencyChange><Frequency dt:dt="r8">2699960000</Frequency><Timestamp dt:dt="r8">3.91641777778857E+15</Timestamp><Cur…	좌우반구com(CVF, UVF, BVF)_1-010-1	60.021	1.0.0.163	1	835450304	Professional	2.0.10.242	2.0.10.356	10-07-2020	2020-10-07 오전 6:19:14	15:19:14	2.0.10.252	122		1	z	결정	17	1	122	NULL	NULL	NULL	NULL	NULL	NULL	KSY	List1	0		0	-1	368622	183		0	0	1	z	1	3	368805	0	z	408	369213
좌우반구com(CVF, UVF, BVF)_1	10	1	<?xml version="1.0"?>\n<Clock xmlns:dt="urn:schemas-microsoft-com:datatypes"><Description dt:dt="string">E-Prime Primary Realtime Clock</Description><StartTime><Timestamp dt:dt="int">0</Timestamp><DateUtc dt:dt="string">2020-10-07T06:19:14Z</DateUtc></StartTime><FrequencyChanges><FrequencyChange><Frequency dt:dt="r8">2699960000</Frequency><Timestamp dt:dt="r8">3.91641777778857E+15</Timestamp><Cur…	좌우반구com(CVF, UVF, BVF)_1-010-1	60.021	1.0.0.163	1	835450304	Professional	2.0.10.242	2.0.10.356	10-07-2020	2020-10-07 오전 6:19:14	15:19:14	2.0.10.252	329		2	{/}	결지	NULL	NULL	NULL	NULL	NULL	NULL	14	1	65	KSY	List3	0		0	-1	960117	183		0	0	1	{/}	0	3	960300	0	{/}	404	960704
좌우반구com(CVF, UVF, BVF)_1	10	1	<?xml version="1.0"?>\n<Clock xmlns:dt="urn:schemas-microsoft-com:datatypes"><Description dt:dt="string">E-Prime Primary Realtime Clock</Description><StartTime><Timestamp dt:dt="int">0</Timestamp><DateUtc dt:dt="string">2020-10-07T06:19:14Z</DateUtc></StartTime><FrequencyChanges><FrequencyChange><Frequency dt:dt="r8">2699960000</Frequency><Timestamp dt:dt="r8">3.91641777778857E+15</Timestamp><Cur…	좌우반구com(CVF, UVF, BVF)_1-010-1	60.021	1.0.0.163	1	835450304	Professional	2.0.10.242	2.0.10.356	10-07-2020	2020-10-07 오전 6:19:14	15:19:14	2.0.10.252	274		2	{/}	결협	NULL	NULL	NULL	NULL	NULL	NULL	104	1	10	KSY4	List3	NULL	NULL	NULL	NULL	NULL	NULL	NULL	NULL	NULL	1	{/}	0	3	807753	0	{/}	592	808345
좌우반구com(CVF, UVF, BVF)_1	10	1	<?xml version="1.0"?>\n<Clock xmlns:dt="urn:schemas-microsoft-com:datatypes"><Description dt:dt="string">E-Prime Primary Realtime Clock</Description><StartTime><Timestamp dt:dt="int">0</Timestamp><DateUtc dt:dt="string">2020-10-07T06:19:14Z</DateUtc></StartTime><FrequencyChanges><FrequencyChange><Frequency dt:dt="r8">2699960000</Frequency><Timestamp dt:dt="r8">3.91641777778857E+15</Timestamp><Cur…	좌우반구com(CVF, UVF, BVF)_1-010-1	60.021	1.0.0.163	1	835450304	Professional	2.0.10.242	2.0.10.356	10-07-2020	2020-10-07 오전 6:19:14	15:19:14	2.0.10.252	210		1	z	경비	NULL	NULL	NULL	59	1	78	NULL	NULL	NULL	KSY	List2	0		1	-1	620401	184		0	0	1	z	0	4	620585	0	z	378	620963
좌우반구com(CVF, UVF, BVF)_1	10	1	<?xml version="1.0"?>\n<Clock xmlns:dt="urn:schemas-microsoft-com:datatypes"><Description dt:dt="string">E-Prime Primary Realtime Clock</Description><StartTime><Timestamp dt:dt="int">0</Timestamp><DateUtc dt:dt="string">2020-10-07T06:19:14Z</DateUtc></StartTime><FrequencyChanges><FrequencyChange><Frequency dt:dt="r8">2699960000</Frequency><Timestamp dt:dt="r8">3.91641777778857E+15</Timestamp><Cur…	좌우반구com(CVF, UVF, BVF)_1-010-1	60.021	1.0.0.163	1	835450304	Professional	2.0.10.242	2.0.10.356	10-07-2020	2020-10-07 오전 6:19:14	15:19:14	2.0.10.252	63		1	z	경험	100	1	63	NULL	NULL	NULL	NULL	NULL	NULL	KSY	List1	0		0	0	207645	183		0	0	1	z	0	3	207828	0	z	586	208414
좌우반구com(CVF, UVF, BVF)_1	10	1	<?xml version="1.0"?>\n<Clock xmlns:dt="urn:schemas-microsoft-com:datatypes"><Description dt:dt="string">E-Prime Primary Realtime Clock</Description><StartTime><Timestamp dt:dt="int">0</Timestamp><DateUtc dt:dt="string">2020-10-07T06:19:14Z</DateUtc></StartTime><FrequencyChanges><FrequencyChange><Frequency dt:dt="r8">2699960000</Frequency><Timestamp dt:dt="r8">3.91641777778857E+15</Timestamp><Cur…	좌우반구com(CVF, UVF, BVF)_1-010-1	60.021	1.0.0.163	1	835450304	Professional	2.0.10.242	2.0.10.356	10-07-2020	2020-10-07 오전 6:19:14	15:19:14	2.0.10.252	362		1	z	경호	NULL	NULL	NULL	NULL	NULL	NULL	45	1	98	KSY	List3	0		0	0	1055484	183		0	0	1	z	0	3	1055667	0	z	324	1055991
좌우반구com(CVF, UVF, BVF)_1	10	1	<?xml version="1.0"?>\n<Clock xmlns:dt="urn:schemas-microsoft-com:datatypes"><Description dt:dt="string">E-Prime Primary Realtime Clock</Description><StartTime><Timestamp dt:dt="int">0</Timestamp><DateUtc dt:dt="string">2020-10-07T06:19:14Z</DateUtc></StartTime><FrequencyChanges><FrequencyChange><Frequency dt:dt="r8">2699960000</Frequency><Timestamp dt:dt="r8">3.91641777778857E+15</Timestamp><Cur…	좌우반구com(CVF, UVF, BVF)_1-010-1	60.021	1.0.0.163	1	835450304	Professional	2.0.10.242	2.0.10.356	10-07-2020	2020-10-07 오전 6:19:14	15:19:14	2.0.10.252	190		1	z	계기	NULL	NULL	NULL	79	1	58	NULL	NULL	NULL	KSY	List2	0		1	-1	566070	184		0	0	1	z	0	4	566254	0	z	264	566518
좌우반구com(CVF, UVF, BVF)_1	10	1	<?xml version="1.0"?>\n<Clock xmlns:dt="urn:schemas-microsoft-com:datatypes"><Description dt:dt="string">E-Prime Primary Realtime Clock</Description><StartTime><Timestamp dt:dt="int">0</Timestamp><DateUtc dt:dt="string">2020-10-07T06:19:14Z</DateUtc></StartTime><FrequencyChanges><FrequencyChange><Frequency dt:dt="r8">2699960000</Frequency><Timestamp dt:dt="r8">3.91641777778857E+15</Timestamp><Cur…	좌우반구com(CVF, UVF, BVF)_1-010-1	60.021	1.0.0.163	1	835450304	Professional	2.0.10.242	2.0.10.356	10-07-2020	2020-10-07 오전 6:19:14	15:19:14	2.0.10.252	34		2	{/}	계님	4	1	34	NULL	NULL	NULL	NULL	NULL	NULL	KSY2	List1	NULL	NULL	NULL	NULL	NULL	NULL	NULL	NULL	NULL	1	{/}	0	4	126390	0	{/}	545	126935
좌우반구com(CVF, UVF, BVF)_1	10	1	<?xml version="1.0"?>\n<Clock xmlns:dt="urn:schemas-microsoft-com:datatypes"><Description dt:dt="string">E-Prime Primary Realtime Clock</Description><StartTime><Timestamp dt:dt="int">0</Timestamp><DateUtc dt:dt="string">2020-10-07T06:19:14Z</DateUtc></StartTime><FrequencyChanges><FrequencyChange><Frequency dt:dt="r8">2699960000</Frequency><Timestamp dt:dt="r8">3.91641777778857E+15</Timestamp><Cur…	좌우반구com(CVF, UVF, BVF)_1-010-1	60.021	1.0.0.163	1	835450304	Professional	2.0.10.242	2.0.10.356	10-07-2020	2020-10-07 오전 6:19:14	15:19:14	2.0.10.252	297		2	{/}	계락	NULL	NULL	NULL	NULL	NULL	NULL	17	1	33	KSY	List3	0		0	0	868549	183		0	0	0	{/}	0	3	868732	0	z	364	869096
좌우반구com(CVF, UVF, BVF)_1	10	1	<?xml version="1.0"?>\n<Clock xmlns:dt="urn:schemas-microsoft-com:datatypes"><Description dt:dt="string">E-Prime Primary Realtime Clock</Description><StartTime><Timestamp dt:dt="int">0</Timestamp><DateUtc dt:dt="string">2020-10-07T06:19:14Z</DateUtc></StartTime><FrequencyChanges><FrequencyChange><Frequency dt:dt="r8">2699960000</Frequency><Timestamp dt:dt="r8">3.91641777778857E+15</Timestamp><Cur…	좌우반구com(CVF, UVF, BVF)_1-010-1	60.021	1.0.0.163	1	835450304	Professional	2.0.10.242	2.0.10.356	10-07-2020	2020-10-07 오전 6:19:14	15:19:14	2.0.10.252	146		1	z	계수	NULL	NULL	NULL	61	1	14	NULL	NULL	NULL	KSY	List2	0		0	-1	449244	183		0	0	1	z	1	3	449427	0	z	425	449852
좌우반구com(CVF, UVF, BVF)_1	10	1	<?xml version="1.0"?>\n<Clock xmlns:dt="urn:schemas-microsoft-com:datatypes"><Description dt:dt="string">E-Prime Primary Realtime Clock</Description><StartTime><Timestamp dt:dt="int">0</Timestamp><DateUtc dt:dt="string">2020-10-07T06:19:14Z</DateUtc></StartTime><FrequencyChanges><FrequencyChange><Frequency dt:dt="r8">2699960000</Frequency><Timestamp dt:dt="r8">3.91641777778857E+15</Timestamp><Cur…	좌우반구com(CVF, UVF, BVF)_1-010-1	60.021	1.0.0.163	1	835450304	Professional	2.0.10.242	2.0.10.356	10-07-2020	2020-10-07 오전 6:19:14	15:19:14	2.0.10.252	344		2	{/}	계여	NULL	NULL	NULL	NULL	NULL	NULL	34	1	80	KSY	List3	0		1	-1	1003818	184		0	0	1	{/}	0	4	1004002	0	{/}	429	1004431
좌우반구com(CVF, UVF, BVF)_1	10	1	<?xml version="1.0"?>\n<Clock xmlns:dt="urn:schemas-microsoft-com:datatypes"><Description dt:dt="string">E-Prime Primary Realtime Clock</Description><StartTime><Timestamp dt:dt="int">0</Timestamp><DateUtc dt:dt="string">2020-10-07T06:19:14Z</DateUtc></StartTime><FrequencyChanges><FrequencyChange><Frequency dt:dt="r8">2699960000</Frequency><Timestamp dt:dt="r8">3.91641777778857E+15</Timestamp><Cur…	좌우반구com(CVF, UVF, BVF)_1-010-1	60.021	1.0.0.163	1	835450304	Professional	2.0.10.242	2.0.10.356	10-07-2020	2020-10-07 오전 6:19:14	15:19:14	2.0.10.252	339		2	{/}	고률	NULL	NULL	NULL	NULL	NULL	NULL	92	1	75	KSY4	List3	NULL	NULL	NULL	NULL	NULL	NULL	NULL	NULL	NULL	1	{/}	0	3	990140	0	{/}	595	990735
좌우반구com(CVF, UVF, BVF)_1	10	1	<?xml version="1.0"?>\n<Clock xmlns:dt="urn:schemas-microsoft-com:datatypes"><Description dt:dt="string">E-Prime Primary Realtime Clock</Description><StartTime><Timestamp dt:dt="int">0</Timestamp><DateUtc dt:dt="string">2020-10-07T06:19:14Z</DateUtc></StartTime><FrequencyChanges><FrequencyChange><Frequency dt:dt="r8">2699960000</Frequency><Timestamp dt:dt="r8">3.91641777778857E+15</Timestamp><Cur…	좌우반구com(CVF, UVF, BVF)_1-010-1	60.021	1.0.0.163	1	835450304	Professional	2.0.10.242	2.0.10.356	10-07-2020	2020-10-07 오전 6:19:14	15:19:14	2.0.10.252	355		2	{/}	고청	NULL	NULL	NULL	NULL	NULL	NULL	28	1	91	KSY2	List3	NULL	NULL	NULL	NULL	NULL	NULL	NULL	NULL	NULL	0	{/}	0	3	1034874	0	z	453	1035327
좌우반구com(CVF, UVF, BVF)_1	10	1	<?xml version="1.0"?>\n<Clock xmlns:dt="urn:schemas-microsoft-com:datatypes"><Description dt:dt="string">E-Prime Primary Realtime Clock</Description><StartTime><Timestamp dt:dt="int">0</Timestamp><DateUtc dt:dt="string">2020-10-07T06:19:14Z</DateUtc></StartTime><FrequencyChanges><FrequencyChange><Frequency dt:dt="r8">2699960000</Frequency><Timestamp dt:dt="r8">3.91641777778857E+15</Timestamp><Cur…	좌우반구com(CVF, UVF, BVF)_1-010-1	60.021	1.0.0.163	1	835450304	Professional	2.0.10.242	2.0.10.356	10-07-2020	2020-10-07 오전 6:19:14	15:19:14	2.0.10.252	178		1	z	공기	NULL	NULL	NULL	31	1	46	NULL	NULL	NULL	KSY	List2	0		0	0	534065	183		0	0	1	z	0	3	534248	0	z	315	534563
좌우반구com(CVF, UVF, BVF)_1	10	1	<?xml version="1.0"?>\n<Clock xmlns:dt="urn:schemas-microsoft-com:datatypes"><Description dt:dt="string">E-Prime Primary Realtime Clock</Description><StartTime><Timestamp dt:dt="int">0</Timestamp><DateUtc dt:dt="string">2020-10-07T06:19:14Z</DateUtc></StartTime><FrequencyChanges><FrequencyChange><Frequency dt:dt="r8">2699960000</Frequency><Timestamp dt:dt="r8">3.91641777778857E+15</Timestamp><Cur…	좌우반구com(CVF, UVF, BVF)_1-010-1	60.021	1.0.0.163	1	835450304	Professional	2.0.10.242	2.0.10.356	10-07-2020	2020-10-07 오전 6:19:14	15:19:14	2.0.10.252	99		1	z	공백	42	1	99	NULL	NULL	NULL	NULL	NULL	NULL	KSY	List1	0		0	-1	307327	183		0	0	1	z	0	3	307510	0	z	359	307869
좌우반구com(CVF, UVF, BVF)_1	10	1	<?xml version="1.0"?>\n<Clock xmlns:dt="urn:schemas-microsoft-com:datatypes"><Description dt:dt="string">E-Prime Primary Realtime Clock</Description><StartTime><Timestamp dt:dt="int">0</Timestamp><DateUtc dt:dt="string">2020-10-07T06:19:14Z</DateUtc></StartTime><FrequencyChanges><FrequencyChange><Frequency dt:dt="r8">2699960000</Frequency><Timestamp dt:dt="r8">3.91641777778857E+15</Timestamp><Cur…	좌우반구com(CVF, UVF, BVF)_1-010-1	60.021	1.0.0.163	1	835450304	Professional	2.0.10.242	2.0.10.356	10-07-2020	2020-10-07 오전 6:19:14	15:19:14	2.0.10.252	119		1	z	공포	44	1	119	NULL	NULL	NULL	NULL	NULL	NULL	KSY	List1	0		0	-1	361025	183		0	0	1	z	0	3	361208	0	z	309	361517
좌우반구com(CVF, UVF, BVF)_1	10	1	<?xml version="1.0"?>\n<Clock xmlns:dt="urn:schemas-microsoft-com:datatypes"><Description dt:dt="string">E-Prime Primary Realtime Clock</Description><StartTime><Timestamp dt:dt="int">0</Timestamp><DateUtc dt:dt="string">2020-10-07T06:19:14Z</DateUtc></StartTime><FrequencyChanges><FrequencyChange><Frequency dt:dt="r8">2699960000</Frequency><Timestamp dt:dt="r8">3.91641777778857E+15</Timestamp><Cur…	좌우반구com(CVF, UVF, BVF)_1-010-1	60.021	1.0.0.163	1	835450304	Professional	2.0.10.242	2.0.10.356	10-07-2020	2020-10-07 오전 6:19:14	15:19:14	2.0.10.252	244		2	{/}	과법	NULL	NULL	NULL	51	1	112	NULL	NULL	NULL	KSY4	List2	NULL	NULL	NULL	NULL	NULL	NULL	NULL	NULL	NULL	1	{/}	0	3	711503	0	{/}	403	711906
좌우반구com(CVF, UVF, BVF)_1	10	1	<?xml version="1.0"?>\n<Clock xmlns:dt="urn:schemas-microsoft-com:datatypes"><Description dt:dt="string">E-Prime Primary Realtime Clock</Description><StartTime><Timestamp dt:dt="int">0</Timestamp><DateUtc dt:dt="string">2020-10-07T06:19:14Z</DateUtc></StartTime><FrequencyChanges><FrequencyChange><Frequency dt:dt="r8">2699960000</Frequency><Timestamp dt:dt="r8">3.91641777778857E+15</Timestamp><Cur…	좌우반구com(CVF, UVF, BVF)_1-010-1	60.021	1.0.0.163	1	835450304	Professional	2.0.10.242	2.0.10.356	10-07-2020	2020-10-07 오전 6:19:14	15:19:14	2.0.10.252	174		1	z	과정	NULL	NULL	NULL	88	1	42	NULL	NULL	NULL	KSY	List2	0		0	-1	523685	183		0	0	1	z	0	3	523868	0	z	367	524235
좌우반구com(CVF, UVF, BVF)_1	10	1	<?xml version="1.0"?>\n<Clock xmlns:dt="urn:schemas-microsoft-com:datatypes"><Description dt:dt="string">E-Prime Primary Realtime Clock</Description><StartTime><Timestamp dt:dt="int">0</Timestamp><DateUtc dt:dt="string">2020-10-07T06:19:14Z</DateUtc></StartTime><FrequencyChanges><FrequencyChange><Frequency dt:dt="r8">2699960000</Frequency><Timestamp dt:dt="r8">3.91641777778857E+15</Timestamp><Cur…	좌우반구com(CVF, UVF, BVF)_1-010-1	60.021	1.0.0.163	1	835450304	Professional	2.0.10.242	2.0.10.356	10-07-2020	2020-10-07 오전 6:19:14	15:19:14	2.0.10.252	262		1	z	관계	NULL	NULL	NULL	131	1	130	NULL	NULL	NULL	KSY	List2	0		0	-1	760303	183		0	0	1	z	0	3	760486	0	z	379	760865
좌우반구com(CVF, UVF, BVF)_1	10	1	<?xml version="1.0"?>\n<Clock xmlns:dt="urn:schemas-microsoft-com:datatypes"><Description dt:dt="string">E-Prime Primary Realtime Clock</Description><StartTime><Timestamp dt:dt="int">0</Timestamp><DateUtc dt:dt="string">2020-10-07T06:19:14Z</DateUtc></StartTime><FrequencyChanges><FrequencyChange><Frequency dt:dt="r8">2699960000</Frequency><Timestamp dt:dt="r8">3.91641777778857E+15</Timestamp><Cur…	좌우반구com(CVF, UVF, BVF)_1-010-1	60.021	1.0.0.163	1	835450304	Professional	2.0.10.242	2.0.10.356	10-07-2020	2020-10-07 오전 6:19:14	15:19:14	2.0.10.252	184		1	z	관측	NULL	NULL	NULL	108	1	52	NULL	NULL	NULL	KSY	List2	0		0	0	549943	183		0	0	1	z	0	3	550126	0	z	493	550619
좌우반구com(CVF, UVF, BVF)_1	10	1	<?xml version="1.0"?>\n<Clock xmlns:dt="urn:schemas-microsoft-com:datatypes"><Description dt:dt="string">E-Prime Primary Realtime Clock</Description><StartTime><Timestamp dt:dt="int">0</Timestamp><DateUtc dt:dt="string">2020-10-07T06:19:14Z</DateUtc></StartTime><FrequencyChanges><FrequencyChange><Frequency dt:dt="r8">2699960000</Frequency><Timestamp dt:dt="r8">3.91641777778857E+15</Timestamp><Cur…	좌우반구com(CVF, UVF, BVF)_1-010-1	60.021	1.0.0.163	1	835450304	Professional	2.0.10.242	2.0.10.356	10-07-2020	2020-10-07 오전 6:19:14	15:19:14	2.0.10.252	399		1	z	광장	NULL	NULL	NULL	NULL	NULL	NULL	56	1	135	KSY	List3	0		0	0	1158415	183		0	0	0	z	0	3	1158598	0		0	0
좌우반구com(CVF, UVF, BVF)_1	10	1	<?xml version="1.0"?>\n<Clock xmlns:dt="urn:schemas-microsoft-com:datatypes"><Description dt:dt="string">E-Prime Primary Realtime Clock</Description><StartTime><Timestamp dt:dt="int">0</Timestamp><DateUtc dt:dt="string">2020-10-07T06:19:14Z</DateUtc></StartTime><FrequencyChanges><FrequencyChange><Frequency dt:dt="r8">2699960000</Frequency><Timestamp dt:dt="r8">3.91641777778857E+15</Timestamp><Cur…	좌우반구com(CVF, UVF, BVF)_1-010-1	60.021	1.0.0.163	1	835450304	Professional	2.0.10.242	2.0.10.356	10-07-2020	2020-10-07 오전 6:19:14	15:19:14	2.0.10.252	317		2	{/}	교느	NULL	NULL	NULL	NULL	NULL	NULL	102	1	53	KSY4	List3	NULL	NULL	NULL	NULL	NULL	NULL	NULL	NULL	NULL	1	{/}	0	4	922347	0	{/}	485	922832
좌우반구com(CVF, UVF, BVF)_1	10	1	<?xml version="1.0"?>\n<Clock xmlns:dt="urn:schemas-microsoft-com:datatypes"><Description dt:dt="string">E-Prime Primary Realtime Clock</Description><StartTime><Timestamp dt:dt="int">0</Timestamp><DateUtc dt:dt="string">2020-10-07T06:19:14Z</DateUtc></StartTime><FrequencyChanges><FrequencyChange><Frequency dt:dt="r8">2699960000</Frequency><Timestamp dt:dt="r8">3.91641777778857E+15</Timestamp><Cur…	좌우반구com(CVF, UVF, BVF)_1-010-1	60.021	1.0.0.163	1	835450304	Professional	2.0.10.242	2.0.10.356	10-07-2020	2020-10-07 오전 6:19:14	15:19:14	2.0.10.252	331		1	z	교훈	NULL	NULL	NULL	NULL	NULL	NULL	61	1	67	KSY4	List3	NULL	NULL	NULL	NULL	NULL	NULL	NULL	NULL	NULL	0	z	0	3	965565	0	{/}	1338	966903
좌우반구com(CVF, UVF, BVF)_1	10	1	<?xml version="1.0"?>\n<Clock xmlns:dt="urn:schemas-microsoft-com:datatypes"><Description dt:dt="string">E-Prime Primary Realtime Clock</Description><StartTime><Timestamp dt:dt="int">0</Timestamp><DateUtc dt:dt="string">2020-10-07T06:19:14Z</DateUtc></StartTime><FrequencyChanges><FrequencyChange><Frequency dt:dt="r8">2699960000</Frequency><Timestamp dt:dt="r8">3.91641777778857E+15</Timestamp><Cur…	좌우반구com(CVF, UVF, BVF)_1-010-1	60.021	1.0.0.163	1	835450304	Professional	2.0.10.242	2.0.10.356	10-07-2020	2020-10-07 오전 6:19:14	15:19:14	2.0.10.252	273		2	{/}	교휘	NULL	NULL	NULL	NULL	NULL	NULL	129	1	9	KSY	List3	0		0	0	805021	183		0	0	1	{/}	0	3	805204	0	{/}	341	805545
좌우반구com(CVF, UVF, BVF)_1	10	1	<?xml version="1.0"?>\n<Clock xmlns:dt="urn:schemas-microsoft-com:datatypes"><Description dt:dt="string">E-Prime Primary Realtime Clock</Description><StartTime><Timestamp dt:dt="int">0</Timestamp><DateUtc dt:dt="string">2020-10-07T06:19:14Z</DateUtc></StartTime><FrequencyChanges><FrequencyChange><Frequency dt:dt="r8">2699960000</Frequency><Timestamp dt:dt="r8">3.91641777778857E+15</Timestamp><Cur…	좌우반구com(CVF, UVF, BVF)_1-010-1	60.021	1.0.0.163	1	835450304	Professional	2.0.10.242	2.0.10.356	10-07-2020	2020-10-07 오전 6:19:14	15:19:14	2.0.10.252	114		1	z	구조	71	1	114	NULL	NULL	NULL	NULL	NULL	NULL	KSY	List1	0		0	-1	347696	183		0	0	1	z	1	3	347879	0	z	454	348333
좌우반구com(CVF, UVF, BVF)_1	10	1	<?xml version="1.0"?>\n<Clock xmlns:dt="urn:schemas-microsoft-com:datatypes"><Description dt:dt="string">E-Prime Primary Realtime Clock</Description><StartTime><Timestamp dt:dt="int">0</Timestamp><DateUtc dt:dt="string">2020-10-07T06:19:14Z</DateUtc></StartTime><FrequencyChanges><FrequencyChange><Frequency dt:dt="r8">2699960000</Frequency><Timestamp dt:dt="r8">3.91641777778857E+15</Timestamp><Cur…	좌우반구com(CVF, UVF, BVF)_1-010-1	60.021	1.0.0.163	1	835450304	Professional	2.0.10.242	2.0.10.356	10-07-2020	2020-10-07 오전 6:19:14	15:19:14	2.0.10.252	315		2	{/}	국득	NULL	NULL	NULL	NULL	NULL	NULL	94	1	51	KSY3	List3	NULL	NULL	NULL	NULL	NULL	NULL	NULL	NULL	NULL	1	{/}	0	4	916449	0	{/}	800	917249
좌우반구com(CVF, UVF, BVF)_1	10	1	<?xml version="1.0"?>\n<Clock xmlns:dt="urn:schemas-microsoft-com:datatypes"><Description dt:dt="string">E-Prime Primary Realtime Clock</Description><StartTime><Timestamp dt:dt="int">0</Timestamp><DateUtc dt:dt="string">2020-10-07T06:19:14Z</DateUtc></StartTime><FrequencyChanges><FrequencyChange><Frequency dt:dt="r8">2699960000</Frequency><Timestamp dt:dt="r8">3.91641777778857E+15</Timestamp><Cur…	좌우반구com(CVF, UVF, BVF)_1-010-1	60.021	1.0.0.163	1	835450304	Professional	2.0.10.242	2.0.10.356	10-07-2020	2020-10-07 오전 6:19:14	15:19:14	2.0.10.252	233		2	{/}	국반	NULL	NULL	NULL	132	1	101	NULL	NULL	NULL	KSY	List2	0		0	-1	682030	183		0	0	1	{/}	1	3	682213	0	{/}	533	682746
좌우반구com(CVF, UVF, BVF)_1	10	1	<?xml version="1.0"?>\n<Clock xmlns:dt="urn:schemas-microsoft-com:datatypes"><Description dt:dt="string">E-Prime Primary Realtime Clock</Description><StartTime><Timestamp dt:dt="int">0</Timestamp><DateUtc dt:dt="string">2020-10-07T06:19:14Z</DateUtc></StartTime><FrequencyChanges><FrequencyChange><Frequency dt:dt="r8">2699960000</Frequency><Timestamp dt:dt="r8">3.91641777778857E+15</Timestamp><Cur…	좌우반구com(CVF, UVF, BVF)_1-010-1	60.021	1.0.0.163	1	835450304	Professional	2.0.10.242	2.0.10.356	10-07-2020	2020-10-07 오전 6:19:14	15:19:14	2.0.10.252	4		1	z	군청	108	1	4	NULL	NULL	NULL	NULL	NULL	NULL	KSY	List1	0		0	-1	44418	183		0	0	0	z	1	3	44601	0		0	0
좌우반구com(CVF, UVF, BVF)_1	10	1	<?xml version="1.0"?>\n<Clock xmlns:dt="urn:schemas-microsoft-com:datatypes"><Description dt:dt="string">E-Prime Primary Realtime Clock</Description><StartTime><Timestamp dt:dt="int">0</Timestamp><DateUtc dt:dt="string">2020-10-07T06:19:14Z</DateUtc></StartTime><FrequencyChanges><FrequencyChange><Frequency dt:dt="r8">2699960000</Frequency><Timestamp dt:dt="r8">3.91641777778857E+15</Timestamp><Cur…	좌우반구com(CVF, UVF, BVF)_1-010-1	60.021	1.0.0.163	1	835450304	Professional	2.0.10.242	2.0.10.356	10-07-2020	2020-10-07 오전 6:19:14	15:19:14	2.0.10.252	161		1	z	궤도	NULL	NULL	NULL	47	1	29	NULL	NULL	NULL	KSY	List2	0		1	-1	489080	184		0	0	1	z	0	4	489264	0	z	308	489572
좌우반구com(CVF, UVF, BVF)_1	10	1	<?xml version="1.0"?>\n<Clock xmlns:dt="urn:schemas-microsoft-com:datatypes"><Description dt:dt="string">E-Prime Primary Realtime Clock</Description><StartTime><Timestamp dt:dt="int">0</Timestamp><DateUtc dt:dt="string">2020-10-07T06:19:14Z</DateUtc></StartTime><FrequencyChanges><FrequencyChange><Frequency dt:dt="r8">2699960000</Frequency><Timestamp dt:dt="r8">3.91641777778857E+15</Timestamp><Cur…	좌우반구com(CVF, UVF, BVF)_1-010-1	60.021	1.0.0.163	1	835450304	Professional	2.0.10.242	2.0.10.356	10-07-2020	2020-10-07 오전 6:19:14	15:19:14	2.0.10.252	358		2	{/}	궤희	NULL	NULL	NULL	NULL	NULL	NULL	127	1	94	KSY3	List3	NULL	NULL	NULL	NULL	NULL	NULL	NULL	NULL	NULL	0	{/}	1	3	1043171	0		0	0
좌우반구com(CVF, UVF, BVF)_1	10	1	<?xml version="1.0"?>\n<Clock xmlns:dt="urn:schemas-microsoft-com:datatypes"><Description dt:dt="string">E-Prime Primary Realtime Clock</Description><StartTime><Timestamp dt:dt="int">0</Timestamp><DateUtc dt:dt="string">2020-10-07T06:19:14Z</DateUtc></StartTime><FrequencyChanges><FrequencyChange><Frequency dt:dt="r8">2699960000</Frequency><Timestamp dt:dt="r8">3.91641777778857E+15</Timestamp><Cur…	좌우반구com(CVF, UVF, BVF)_1-010-1	60.021	1.0.0.163	1	835450304	Professional	2.0.10.242	2.0.10.356	10-07-2020	2020-10-07 오전 6:19:14	15:19:14	2.0.10.252	259		1	z	그림	NULL	NULL	NULL	70	1	127	NULL	NULL	NULL	KSY	List2	0		1	-1	752422	184		0	0	1	z	0	4	752606	0	z	547	753153
좌우반구com(CVF, UVF, BVF)_1	10	1	<?xml version="1.0"?>\n<Clock xmlns:dt="urn:schemas-microsoft-com:datatypes"><Description dt:dt="string">E-Prime Primary Realtime Clock</Description><StartTime><Timestamp dt:dt="int">0</Timestamp><DateUtc dt:dt="string">2020-10-07T06:19:14Z</DateUtc></StartTime><FrequencyChanges><FrequencyChange><Frequency dt:dt="r8">2699960000</Frequency><Timestamp dt:dt="r8">3.91641777778857E+15</Timestamp><Cur…	좌우반구com(CVF, UVF, BVF)_1-010-1	60.021	1.0.0.163	1	835450304	Professional	2.0.10.242	2.0.10.356	10-07-2020	2020-10-07 오전 6:19:14	15:19:14	2.0.10.252	318		2	{/}	그법	NULL	NULL	NULL	NULL	NULL	NULL	67	1	54	KSY2	List3	NULL	NULL	NULL	NULL	NULL	NULL	NULL	NULL	NULL	1	{/}	0	3	925029	0	{/}	715	925744
좌우반구com(CVF, UVF, BVF)_1	10	1	<?xml version="1.0"?>\n<Clock xmlns:dt="urn:schemas-microsoft-com:datatypes"><Description dt:dt="string">E-Prime Primary Realtime Clock</Description><StartTime><Timestamp dt:dt="int">0</Timestamp><DateUtc dt:dt="string">2020-10-07T06:19:14Z</DateUtc></StartTime><FrequencyChanges><FrequencyChange><Frequency dt:dt="r8">2699960000</Frequency><Timestamp dt:dt="r8">3.91641777778857E+15</Timestamp><Cur…	좌우반구com(CVF, UVF, BVF)_1-010-1	60.021	1.0.0.163	1	835450304	Professional	2.0.10.242	2.0.10.356	10-07-2020	2020-10-07 오전 6:19:14	15:19:14	2.0.10.252	81		2	{/}	그소	60	1	81	NULL	NULL	NULL	NULL	NULL	NULL	KSY3	List1	NULL	NULL	NULL	NULL	NULL	NULL	NULL	NULL	NULL	0	{/}	1	3	256544	0	z	534	257078
좌우반구com(CVF, UVF, BVF)_1	10	1	<?xml version="1.0"?>\n<Clock xmlns:dt="urn:schemas-microsoft-com:datatypes"><Description dt:dt="string">E-Prime Primary Realtime Clock</Description><StartTime><Timestamp dt:dt="int">0</Timestamp><DateUtc dt:dt="string">2020-10-07T06:19:14Z</DateUtc></StartTime><FrequencyChanges><FrequencyChange><Frequency dt:dt="r8">2699960000</Frequency><Timestamp dt:dt="r8">3.91641777778857E+15</Timestamp><Cur…	좌우반구com(CVF, UVF, BVF)_1-010-1	60.021	1.0.0.163	1	835450304	Professional	2.0.10.242	2.0.10.356	10-07-2020	2020-10-07 오전 6:19:14	15:19:14	2.0.10.252	185		2	{/}	그종	NULL	NULL	NULL	113	1	53	NULL	NULL	NULL	KSY2	List2	NULL	NULL	NULL	NULL	NULL	NULL	NULL	NULL	NULL	0	{/}	0	3	552825	0	z	690	553515
좌우반구com(CVF, UVF, BVF)_1	10	1	<?xml version="1.0"?>\n<Clock xmlns:dt="urn:schemas-microsoft-com:datatypes"><Description dt:dt="string">E-Prime Primary Realtime Clock</Description><StartTime><Timestamp dt:dt="int">0</Timestamp><DateUtc dt:dt="string">2020-10-07T06:19:14Z</DateUtc></StartTime><FrequencyChanges><FrequencyChange><Frequency dt:dt="r8">2699960000</Frequency><Timestamp dt:dt="r8">3.91641777778857E+15</Timestamp><Cur…	좌우반구com(CVF, UVF, BVF)_1-010-1	60.021	1.0.0.163	1	835450304	Professional	2.0.10.242	2.0.10.356	10-07-2020	2020-10-07 오전 6:19:14	15:19:14	2.0.10.252	234		1	z	급여	NULL	NULL	NULL	27	1	102	NULL	NULL	NULL	KSY	List2	0		1	-1	684762	184		0	0	1	z	0	4	684946	0	z	504	685450
좌우반구com(CVF, UVF, BVF)_1	10	1	<?xml version="1.0"?>\n<Clock xmlns:dt="urn:schemas-microsoft-com:datatypes"><Description dt:dt="string">E-Prime Primary Realtime Clock</Description><StartTime><Timestamp dt:dt="int">0</Timestamp><DateUtc dt:dt="string">2020-10-07T06:19:14Z</DateUtc></StartTime><FrequencyChanges><FrequencyChange><Frequency dt:dt="r8">2699960000</Frequency><Timestamp dt:dt="r8">3.91641777778857E+15</Timestamp><Cur…	좌우반구com(CVF, UVF, BVF)_1-010-1	60.021	1.0.0.163	1	835450304	Professional	2.0.10.242	2.0.10.356	10-07-2020	2020-10-07 오전 6:19:14	15:19:14	2.0.10.252	348		1	z	기록	NULL	NULL	NULL	NULL	NULL	NULL	136	1	84	KSY	List3	0		0	0	1014365	183		0	0	1	z	0	3	1014548	0	z	483	1015031
좌우반구com(CVF, UVF, BVF)_1	10	1	<?xml version="1.0"?>\n<Clock xmlns:dt="urn:schemas-microsoft-com:datatypes"><Description dt:dt="string">E-Prime Primary Realtime Clock</Description><StartTime><Timestamp dt:dt="int">0</Timestamp><DateUtc dt:dt="string">2020-10-07T06:19:14Z</DateUtc></StartTime><FrequencyChanges><FrequencyChange><Frequency dt:dt="r8">2699960000</Frequency><Timestamp dt:dt="r8">3.91641777778857E+15</Timestamp><Cur…	좌우반구com(CVF, UVF, BVF)_1-010-1	60.021	1.0.0.163	1	835450304	Professional	2.0.10.242	2.0.10.356	10-07-2020	2020-10-07 오전 6:19:14	15:19:14	2.0.10.252	77		1	z	기름	30	1	77	NULL	NULL	NULL	NULL	NULL	NULL	KSY	List1	0		0	0	245532	183		0	0	1	z	0	3	245715	0	z	403	246118
좌우반구com(CVF, UVF, BVF)_1	10	1	<?xml version="1.0"?>\n<Clock xmlns:dt="urn:schemas-microsoft-com:datatypes"><Description dt:dt="string">E-Prime Primary Realtime Clock</Description><StartTime><Timestamp dt:dt="int">0</Timestamp><DateUtc dt:dt="string">2020-10-07T06:19:14Z</DateUtc></StartTime><FrequencyChanges><FrequencyChange><Frequency dt:dt="r8">2699960000</Frequency><Timestamp dt:dt="r8">3.91641777778857E+15</Timestamp><Cur…	좌우반구com(CVF, UVF, BVF)_1-010-1	60.021	1.0.0.163	1	835450304	Professional	2.0.10.242	2.0.10.356	10-07-2020	2020-10-07 오전 6:19:14	15:19:14	2.0.10.252	134		1	z	기술	NULL	NULL	NULL	42	1	2	NULL	NULL	NULL	KSY	List2	0		0	0	417872	183		0	0	1	z	0	3	418055	0	z	213	418268
좌우반구com(CVF, UVF, BVF)_1	10	1	<?xml version="1.0"?>\n<Clock xmlns:dt="urn:schemas-microsoft-com:datatypes"><Description dt:dt="string">E-Prime Primary Realtime Clock</Description><StartTime><Timestamp dt:dt="int">0</Timestamp><DateUtc dt:dt="string">2020-10-07T06:19:14Z</DateUtc></StartTime><FrequencyChanges><FrequencyChange><Frequency dt:dt="r8">2699960000</Frequency><Timestamp dt:dt="r8">3.91641777778857E+15</Timestamp><Cur…	좌우반구com(CVF, UVF, BVF)_1-010-1	60.021	1.0.0.163	1	835450304	Professional	2.0.10.242	2.0.10.356	10-07-2020	2020-10-07 오전 6:19:14	15:19:14	2.0.10.252	365		1	z	기운	NULL	NULL	NULL	NULL	NULL	NULL	59	1	101	KSY	List3	0		0	-1	1063464	184		0	0	0	z	0	4	1063648	0		0	0
좌우반구com(CVF, UVF, BVF)_1	10	1	<?xml version="1.0"?>\n<Clock xmlns:dt="urn:schemas-microsoft-com:datatypes"><Description dt:dt="string">E-Prime Primary Realtime Clock</Description><StartTime><Timestamp dt:dt="int">0</Timestamp><DateUtc dt:dt="string">2020-10-07T06:19:14Z</DateUtc></StartTime><FrequencyChanges><FrequencyChange><Frequency dt:dt="r8">2699960000</Frequency><Timestamp dt:dt="r8">3.91641777778857E+15</Timestamp><Cur…	좌우반구com(CVF, UVF, BVF)_1-010-1	60.021	1.0.0.163	1	835450304	Professional	2.0.10.242	2.0.10.356	10-07-2020	2020-10-07 오전 6:19:14	15:19:14	2.0.10.252	159		1	z	기준	NULL	NULL	NULL	122	1	27	NULL	NULL	NULL	KSY	List2	0		0	-1	483732	184		0	0	1	z	0	4	483916	0	z	432	484348
좌우반구com(CVF, UVF, BVF)_1	10	1	<?xml version="1.0"?>\n<Clock xmlns:dt="urn:schemas-microsoft-com:datatypes"><Description dt:dt="string">E-Prime Primary Realtime Clock</Description><StartTime><Timestamp dt:dt="int">0</Timestamp><DateUtc dt:dt="string">2020-10-07T06:19:14Z</DateUtc></StartTime><FrequencyChanges><FrequencyChange><Frequency dt:dt="r8">2699960000</Frequency><Timestamp dt:dt="r8">3.91641777778857E+15</Timestamp><Cur…	좌우반구com(CVF, UVF, BVF)_1-010-1	60.021	1.0.0.163	1	835450304	Professional	2.0.10.242	2.0.10.356	10-07-2020	2020-10-07 오전 6:19:14	15:19:14	2.0.10.252	109		1	z	기차	35	1	109	NULL	NULL	NULL	NULL	NULL	NULL	KSY	List1	0		0	-1	333984	183		0	0	1	z	1	3	334167	0	z	390	334557
좌우반구com(CVF, UVF, BVF)_1	10	1	<?xml version="1.0"?>\n<Clock xmlns:dt="urn:schemas-microsoft-com:datatypes"><Description dt:dt="string">E-Prime Primary Realtime Clock</Description><StartTime><Timestamp dt:dt="int">0</Timestamp><DateUtc dt:dt="string">2020-10-07T06:19:14Z</DateUtc></StartTime><FrequencyChanges><FrequencyChange><Frequency dt:dt="r8">2699960000</Frequency><Timestamp dt:dt="r8">3.91641777778857E+15</Timestamp><Cur…	좌우반구com(CVF, UVF, BVF)_1-010-1	60.021	1.0.0.163	1	835450304	Professional	2.0.10.242	2.0.10.356	10-07-2020	2020-10-07 오전 6:19:14	15:19:14	2.0.10.252	135		1	z	기회	NULL	NULL	NULL	37	1	3	NULL	NULL	NULL	KSY	List2	0		0	0	420288	183		0	0	1	z	0	3	420471	0	z	141	420612
좌우반구com(CVF, UVF, BVF)_1	10	1	<?xml version="1.0"?>\n<Clock xmlns:dt="urn:schemas-microsoft-com:datatypes"><Description dt:dt="string">E-Prime Primary Realtime Clock</Description><StartTime><Timestamp dt:dt="int">0</Timestamp><DateUtc dt:dt="string">2020-10-07T06:19:14Z</DateUtc></StartTime><FrequencyChanges><FrequencyChange><Frequency dt:dt="r8">2699960000</Frequency><Timestamp dt:dt="r8">3.91641777778857E+15</Timestamp><Cur…	좌우반구com(CVF, UVF, BVF)_1-010-1	60.021	1.0.0.163	1	835450304	Professional	2.0.10.242	2.0.10.356	10-07-2020	2020-10-07 오전 6:19:14	15:19:14	2.0.10.252	310		2	{/}	껍목	NULL	NULL	NULL	NULL	NULL	NULL	131	1	46	KSY2	List3	NULL	NULL	NULL	NULL	NULL	NULL	NULL	NULL	NULL	1	{/}	1	3	903353	0	{/}	423	903776
좌우반구com(CVF, UVF, BVF)_1	10	1	<?xml version="1.0"?>\n<Clock xmlns:dt="urn:schemas-microsoft-com:datatypes"><Description dt:dt="string">E-Prime Primary Realtime Clock</Description><StartTime><Timestamp dt:dt="int">0</Timestamp><DateUtc dt:dt="string">2020-10-07T06:19:14Z</DateUtc></StartTime><FrequencyChanges><FrequencyChange><Frequency dt:dt="r8">2699960000</Frequency><Timestamp dt:dt="r8">3.91641777778857E+15</Timestamp><Cur…	좌우반구com(CVF, UVF, BVF)_1-010-1	60.021	1.0.0.163	1	835450304	Professional	2.0.10.242	2.0.10.356	10-07-2020	2020-10-07 오전 6:19:14	15:19:14	2.0.10.252	302		2	{/}	껍밀	NULL	NULL	NULL	NULL	NULL	NULL	99	1	38	KSY2	List3	NULL	NULL	NULL	NULL	NULL	NULL	NULL	NULL	NULL	1	{/}	0	4	882111	0	{/}	545	882656
좌우반구com(CVF, UVF, BVF)_1	10	1	<?xml version="1.0"?>\n<Clock xmlns:dt="urn:schemas-microsoft-com:datatypes"><Description dt:dt="string">E-Prime Primary Realtime Clock</Description><StartTime><Timestamp dt:dt="int">0</Timestamp><DateUtc dt:dt="string">2020-10-07T06:19:14Z</DateUtc></StartTime><FrequencyChanges><FrequencyChange><Frequency dt:dt="r8">2699960000</Frequency><Timestamp dt:dt="r8">3.91641777778857E+15</Timestamp><Cur…	좌우반구com(CVF, UVF, BVF)_1-010-1	60.021	1.0.0.163	1	835450304	Professional	2.0.10.242	2.0.10.356	10-07-2020	2020-10-07 오전 6:19:14	15:19:14	2.0.10.252	238		1	z	껍질	NULL	NULL	NULL	87	1	106	NULL	NULL	NULL	KSY	List2	0		1	-1	695575	184		0	0	1	z	0	4	695759	0	z	355	696114
좌우반구com(CVF, UVF, BVF)_1	10	1	<?xml version="1.0"?>\n<Clock xmlns:dt="urn:schemas-microsoft-com:datatypes"><Description dt:dt="string">E-Prime Primary Realtime Clock</Description><StartTime><Timestamp dt:dt="int">0</Timestamp><DateUtc dt:dt="string">2020-10-07T06:19:14Z</DateUtc></StartTime><FrequencyChanges><FrequencyChange><Frequency dt:dt="r8">2699960000</Frequency><Timestamp dt:dt="r8">3.91641777778857E+15</Timestamp><Cur…	좌우반구com(CVF, UVF, BVF)_1-010-1	60.021	1.0.0.163	1	835450304	Professional	2.0.10.242	2.0.10.356	10-07-2020	2020-10-07 오전 6:19:14	15:19:14	2.0.10.252	197		2	{/}	껍퇴	NULL	NULL	NULL	57	1	65	NULL	NULL	NULL	KSY	List2	0		1	-1	585080	184		0	0	1	{/}	0	4	585264	0	{/}	507	585771
좌우반구com(CVF, UVF, BVF)_1	10	1	<?xml version="1.0"?>\n<Clock xmlns:dt="urn:schemas-microsoft-com:datatypes"><Description dt:dt="string">E-Prime Primary Realtime Clock</Description><StartTime><Timestamp dt:dt="int">0</Timestamp><DateUtc dt:dt="string">2020-10-07T06:19:14Z</DateUtc></StartTime><FrequencyChanges><FrequencyChange><Frequency dt:dt="r8">2699960000</Frequency><Timestamp dt:dt="r8">3.91641777778857E+15</Timestamp><Cur…	좌우반구com(CVF, UVF, BVF)_1-010-1	60.021	1.0.0.163	1	835450304	Professional	2.0.10.242	2.0.10.356	10-07-2020	2020-10-07 오전 6:19:14	15:19:14	2.0.10.252	338		2	{/}	나개	NULL	NULL	NULL	NULL	NULL	NULL	117	1	74	KSY4	List3	NULL	NULL	NULL	NULL	NULL	NULL	NULL	NULL	NULL	0	{/}	1	3	986774	0	z	1161	987935
좌우반구com(CVF, UVF, BVF)_1	10	1	<?xml version="1.0"?>\n<Clock xmlns:dt="urn:schemas-microsoft-com:datatypes"><Description dt:dt="string">E-Prime Primary Realtime Clock</Description><StartTime><Timestamp dt:dt="int">0</Timestamp><DateUtc dt:dt="string">2020-10-07T06:19:14Z</DateUtc></StartTime><FrequencyChanges><FrequencyChange><Frequency dt:dt="r8">2699960000</Frequency><Timestamp dt:dt="r8">3.91641777778857E+15</Timestamp><Cur…	좌우반구com(CVF, UVF, BVF)_1-010-1	60.021	1.0.0.163	1	835450304	Professional	2.0.10.242	2.0.10.356	10-07-2020	2020-10-07 오전 6:19:14	15:19:14	2.0.10.252	219		1	z	내일	NULL	NULL	NULL	22	1	87	NULL	NULL	NULL	KSY	List2	0		0	-1	643810	183		0	0	1	z	0	3	643993	0	z	329	644322
좌우반구com(CVF, UVF, BVF)_1	10	1	<?xml version="1.0"?>\n<Clock xmlns:dt="urn:schemas-microsoft-com:datatypes"><Description dt:dt="string">E-Prime Primary Realtime Clock</Description><StartTime><Timestamp dt:dt="int">0</Timestamp><DateUtc dt:dt="string">2020-10-07T06:19:14Z</DateUtc></StartTime><FrequencyChanges><FrequencyChange><Frequency dt:dt="r8">2699960000</Frequency><Timestamp dt:dt="r8">3.91641777778857E+15</Timestamp><Cur…	좌우반구com(CVF, UVF, BVF)_1-010-1	60.021	1.0.0.163	1	835450304	Professional	2.0.10.242	2.0.10.356	10-07-2020	2020-10-07 오전 6:19:14	15:19:14	2.0.10.252	396		2	{/}	내죽	NULL	NULL	NULL	NULL	NULL	NULL	37	1	132	KSY2	List3	NULL	NULL	NULL	NULL	NULL	NULL	NULL	NULL	NULL	1	{/}	0	3	1150684	0	{/}	506	1151190
좌우반구com(CVF, UVF, BVF)_1	10	1	<?xml version="1.0"?>\n<Clock xmlns:dt="urn:schemas-microsoft-com:datatypes"><Description dt:dt="string">E-Prime Primary Realtime Clock</Description><StartTime><Timestamp dt:dt="int">0</Timestamp><DateUtc dt:dt="string">2020-10-07T06:19:14Z</DateUtc></StartTime><FrequencyChanges><FrequencyChange><Frequency dt:dt="r8">2699960000</Frequency><Timestamp dt:dt="r8">3.91641777778857E+15</Timestamp><Cur…	좌우반구com(CVF, UVF, BVF)_1-010-1	60.021	1.0.0.163	1	835450304	Professional	2.0.10.242	2.0.10.356	10-07-2020	2020-10-07 오전 6:19:14	15:19:14	2.0.10.252	320		2	{/}	내표	NULL	NULL	NULL	NULL	NULL	NULL	106	1	56	KSY	List3	0		0	-1	930394	183		0	0	0	{/}	0	3	930577	0	z	1303	931880
좌우반구com(CVF, UVF, BVF)_1	10	1	<?xml version="1.0"?>\n<Clock xmlns:dt="urn:schemas-microsoft-com:datatypes"><Description dt:dt="string">E-Prime Primary Realtime Clock</Description><StartTime><Timestamp dt:dt="int">0</Timestamp><DateUtc dt:dt="string">2020-10-07T06:19:14Z</DateUtc></StartTime><FrequencyChanges><FrequencyChange><Frequency dt:dt="r8">2699960000</Frequency><Timestamp dt:dt="r8">3.91641777778857E+15</Timestamp><Cur…	좌우반구com(CVF, UVF, BVF)_1-010-1	60.021	1.0.0.163	1	835450304	Professional	2.0.10.242	2.0.10.356	10-07-2020	2020-10-07 오전 6:19:14	15:19:14	2.0.10.252	245		2	{/}	념속	NULL	NULL	NULL	125	1	113	NULL	NULL	NULL	KSY4	List2	NULL	NULL	NULL	NULL	NULL	NULL	NULL	NULL	NULL	1	{/}	1	3	714102	0	{/}	396	714498
좌우반구com(CVF, UVF, BVF)_1	10	1	<?xml version="1.0"?>\n<Clock xmlns:dt="urn:schemas-microsoft-com:datatypes"><Description dt:dt="string">E-Prime Primary Realtime Clock</Description><StartTime><Timestamp dt:dt="int">0</Timestamp><DateUtc dt:dt="string">2020-10-07T06:19:14Z</DateUtc></StartTime><FrequencyChanges><FrequencyChange><Frequency dt:dt="r8">2699960000</Frequency><Timestamp dt:dt="r8">3.91641777778857E+15</Timestamp><Cur…	좌우반구com(CVF, UVF, BVF)_1-010-1	60.021	1.0.0.163	1	835450304	Professional	2.0.10.242	2.0.10.356	10-07-2020	2020-10-07 오전 6:19:14	15:19:14	2.0.10.252	246		2	{/}	념실	NULL	NULL	NULL	45	1	114	NULL	NULL	NULL	KSY4	List2	NULL	NULL	NULL	NULL	NULL	NULL	NULL	NULL	NULL	1	{/}	1	3	716701	0	{/}	357	717058
좌우반구com(CVF, UVF, BVF)_1	10	1	<?xml version="1.0"?>\n<Clock xmlns:dt="urn:schemas-microsoft-com:datatypes"><Description dt:dt="string">E-Prime Primary Realtime Clock</Description><StartTime><Timestamp dt:dt="int">0</Timestamp><DateUtc dt:dt="string">2020-10-07T06:19:14Z</DateUtc></StartTime><FrequencyChanges><FrequencyChange><Frequency dt:dt="r8">2699960000</Frequency><Timestamp dt:dt="r8">3.91641777778857E+15</Timestamp><Cur…	좌우반구com(CVF, UVF, BVF)_1-010-1	60.021	1.0.0.163	1	835450304	Professional	2.0.10.242	2.0.10.356	10-07-2020	2020-10-07 오전 6:19:14	15:19:14	2.0.10.252	97		2	{/}	념효	38	1	97	NULL	NULL	NULL	NULL	NULL	NULL	KSY3	List1	NULL	NULL	NULL	NULL	NULL	NULL	NULL	NULL	NULL	0	{/}	0	3	302312	0	z	366	302678
좌우반구com(CVF, UVF, BVF)_1	10	1	<?xml version="1.0"?>\n<Clock xmlns:dt="urn:schemas-microsoft-com:datatypes"><Description dt:dt="string">E-Prime Primary Realtime Clock</Description><StartTime><Timestamp dt:dt="int">0</Timestamp><DateUtc dt:dt="string">2020-10-07T06:19:14Z</DateUtc></StartTime><FrequencyChanges><FrequencyChange><Frequency dt:dt="r8">2699960000</Frequency><Timestamp dt:dt="r8">3.91641777778857E+15</Timestamp><Cur…	좌우반구com(CVF, UVF, BVF)_1-010-1	60.021	1.0.0.163	1	835450304	Professional	2.0.10.242	2.0.10.356	10-07-2020	2020-10-07 오전 6:19:14	15:19:14	2.0.10.252	107		1	z	노조	105	1	107	NULL	NULL	NULL	NULL	NULL	NULL	KSY	List1	0		0	-1	328919	184		0	0	1	z	0	4	329103	0	z	310	329413
좌우반구com(CVF, UVF, BVF)_1	10	1	<?xml version="1.0"?>\n<Clock xmlns:dt="urn:schemas-microsoft-com:datatypes"><Description dt:dt="string">E-Prime Primary Realtime Clock</Description><StartTime><Timestamp dt:dt="int">0</Timestamp><DateUtc dt:dt="string">2020-10-07T06:19:14Z</DateUtc></StartTime><FrequencyChanges><FrequencyChange><Frequency dt:dt="r8">2699960000</Frequency><Timestamp dt:dt="r8">3.91641777778857E+15</Timestamp><Cur…	좌우반구com(CVF, UVF, BVF)_1-010-1	60.021	1.0.0.163	1	835450304	Professional	2.0.10.242	2.0.10.356	10-07-2020	2020-10-07 오전 6:19:14	15:19:14	2.0.10.252	275		1	z	논란	NULL	NULL	NULL	NULL	NULL	NULL	121	1	11	KSY	List3	0		0	-1	810369	183		0	0	1	z	0	3	810552	0	z	769	811321
좌우반구com(CVF, UVF, BVF)_1	10	1	<?xml version="1.0"?>\n<Clock xmlns:dt="urn:schemas-microsoft-com:datatypes"><Description dt:dt="string">E-Prime Primary Realtime Clock</Description><StartTime><Timestamp dt:dt="int">0</Timestamp><DateUtc dt:dt="string">2020-10-07T06:19:14Z</DateUtc></StartTime><FrequencyChanges><FrequencyChange><Frequency dt:dt="r8">2699960000</Frequency><Timestamp dt:dt="r8">3.91641777778857E+15</Timestamp><Cur…	좌우반구com(CVF, UVF, BVF)_1-010-1	60.021	1.0.0.163	1	835450304	Professional	2.0.10.242	2.0.10.356	10-07-2020	2020-10-07 오전 6:19:14	15:19:14	2.0.10.252	334		2	{/}	논무	NULL	NULL	NULL	NULL	NULL	NULL	29	1	70	KSY3	List3	NULL	NULL	NULL	NULL	NULL	NULL	NULL	NULL	NULL	1	{/}	0	4	974479	0	{/}	512	974991
좌우반구com(CVF, UVF, BVF)_1	10	1	<?xml version="1.0"?>\n<Clock xmlns:dt="urn:schemas-microsoft-com:datatypes"><Description dt:dt="string">E-Prime Primary Realtime Clock</Description><StartTime><Timestamp dt:dt="int">0</Timestamp><DateUtc dt:dt="string">2020-10-07T06:19:14Z</DateUtc></StartTime><FrequencyChanges><FrequencyChange><Frequency dt:dt="r8">2699960000</Frequency><Timestamp dt:dt="r8">3.91641777778857E+15</Timestamp><Cur…	좌우반구com(CVF, UVF, BVF)_1-010-1	60.021	1.0.0.163	1	835450304	Professional	2.0.10.242	2.0.10.356	10-07-2020	2020-10-07 오전 6:19:14	15:19:14	2.0.10.252	372		1	z	느낌	NULL	NULL	NULL	NULL	NULL	NULL	84	1	108	KSY	List3	0		0	-1	1083874	183		0	0	1	z	0	3	1084057	0	z	414	1084471
좌우반구com(CVF, UVF, BVF)_1	10	1	<?xml version="1.0"?>\n<Clock xmlns:dt="urn:schemas-microsoft-com:datatypes"><Description dt:dt="string">E-Prime Primary Realtime Clock</Description><StartTime><Timestamp dt:dt="int">0</Timestamp><DateUtc dt:dt="string">2020-10-07T06:19:14Z</DateUtc></StartTime><FrequencyChanges><FrequencyChange><Frequency dt:dt="r8">2699960000</Frequency><Timestamp dt:dt="r8">3.91641777778857E+15</Timestamp><Cur…	좌우반구com(CVF, UVF, BVF)_1-010-1	60.021	1.0.0.163	1	835450304	Professional	2.0.10.242	2.0.10.356	10-07-2020	2020-10-07 오전 6:19:14	15:19:14	2.0.10.252	368		2	{/}	느속	NULL	NULL	NULL	NULL	NULL	NULL	58	1	104	KSY4	List3	NULL	NULL	NULL	NULL	NULL	NULL	NULL	NULL	NULL	1	{/}	0	3	1073144	0	{/}	542	1073686
좌우반구com(CVF, UVF, BVF)_1	10	1	<?xml version="1.0"?>\n<Clock xmlns:dt="urn:schemas-microsoft-com:datatypes"><Description dt:dt="string">E-Prime Primary Realtime Clock</Description><StartTime><Timestamp dt:dt="int">0</Timestamp><DateUtc dt:dt="string">2020-10-07T06:19:14Z</DateUtc></StartTime><FrequencyChanges><FrequencyChange><Frequency dt:dt="r8">2699960000</Frequency><Timestamp dt:dt="r8">3.91641777778857E+15</Timestamp><Cur…	좌우반구com(CVF, UVF, BVF)_1-010-1	60.021	1.0.0.163	1	835450304	Professional	2.0.10.242	2.0.10.356	10-07-2020	2020-10-07 오전 6:19:14	15:19:14	2.0.10.252	324		2	{/}	느스	NULL	NULL	NULL	NULL	NULL	NULL	31	1	60	KSY2	List3	NULL	NULL	NULL	NULL	NULL	NULL	NULL	NULL	NULL	1	{/}	0	4	942240	0	{/}	536	942776
좌우반구com(CVF, UVF, BVF)_1	10	1	<?xml version="1.0"?>\n<Clock xmlns:dt="urn:schemas-microsoft-com:datatypes"><Description dt:dt="string">E-Prime Primary Realtime Clock</Description><StartTime><Timestamp dt:dt="int">0</Timestamp><DateUtc dt:dt="string">2020-10-07T06:19:14Z</DateUtc></StartTime><FrequencyChanges><FrequencyChange><Frequency dt:dt="r8">2699960000</Frequency><Timestamp dt:dt="r8">3.91641777778857E+15</Timestamp><Cur…	좌우반구com(CVF, UVF, BVF)_1-010-1	60.021	1.0.0.163	1	835450304	Professional	2.0.10.242	2.0.10.356	10-07-2020	2020-10-07 오전 6:19:14	15:19:14	2.0.10.252	295		2	{/}	느체	NULL	NULL	NULL	NULL	NULL	NULL	80	1	31	KSY	List3	0		0	-1	863234	183		0	0	1	{/}	0	3	863417	0	{/}	463	863880
좌우반구com(CVF, UVF, BVF)_1	10	1	<?xml version="1.0"?>\n<Clock xmlns:dt="urn:schemas-microsoft-com:datatypes"><Description dt:dt="string">E-Prime Primary Realtime Clock</Description><StartTime><Timestamp dt:dt="int">0</Timestamp><DateUtc dt:dt="string">2020-10-07T06:19:14Z</DateUtc></StartTime><FrequencyChanges><FrequencyChange><Frequency dt:dt="r8">2699960000</Frequency><Timestamp dt:dt="r8">3.91641777778857E+15</Timestamp><Cur…	좌우반구com(CVF, UVF, BVF)_1-010-1	60.021	1.0.0.163	1	835450304	Professional	2.0.10.242	2.0.10.356	10-07-2020	2020-10-07 오전 6:19:14	15:19:14	2.0.10.252	73		2	{/}	님우	18	1	73	NULL	NULL	NULL	NULL	NULL	NULL	KSY	List1	0		1	-1	234485	184		0	0	1	{/}	0	4	234669	0	{/}	513	235182
좌우반구com(CVF, UVF, BVF)_1	10	1	<?xml version="1.0"?>\n<Clock xmlns:dt="urn:schemas-microsoft-com:datatypes"><Description dt:dt="string">E-Prime Primary Realtime Clock</Description><StartTime><Timestamp dt:dt="int">0</Timestamp><DateUtc dt:dt="string">2020-10-07T06:19:14Z</DateUtc></StartTime><FrequencyChanges><FrequencyChange><Frequency dt:dt="r8">2699960000</Frequency><Timestamp dt:dt="r8">3.91641777778857E+15</Timestamp><Cur…	좌우반구com(CVF, UVF, BVF)_1-010-1	60.021	1.0.0.163	1	835450304	Professional	2.0.10.242	2.0.10.356	10-07-2020	2020-10-07 오전 6:19:14	15:19:14	2.0.10.252	104		2	{/}	단률	67	1	104	NULL	NULL	NULL	NULL	NULL	NULL	KSY3	List1	NULL	NULL	NULL	NULL	NULL	NULL	NULL	NULL	NULL	1	{/}	0	3	321072	0	{/}	501	321573
좌우반구com(CVF, UVF, BVF)_1	10	1	<?xml version="1.0"?>\n<Clock xmlns:dt="urn:schemas-microsoft-com:datatypes"><Description dt:dt="string">E-Prime Primary Realtime Clock</Description><StartTime><Timestamp dt:dt="int">0</Timestamp><DateUtc dt:dt="string">2020-10-07T06:19:14Z</DateUtc></StartTime><FrequencyChanges><FrequencyChange><Frequency dt:dt="r8">2699960000</Frequency><Timestamp dt:dt="r8">3.91641777778857E+15</Timestamp><Cur…	좌우반구com(CVF, UVF, BVF)_1-010-1	60.021	1.0.0.163	1	835450304	Professional	2.0.10.242	2.0.10.356	10-07-2020	2020-10-07 오전 6:19:14	15:19:14	2.0.10.252	206		1	z	단어	NULL	NULL	NULL	81	1	74	NULL	NULL	NULL	KSY	List2	0		1	-1	609405	184		0	0	1	z	0	4	609589	0	z	302	609891
좌우반구com(CVF, UVF, BVF)_1	10	1	<?xml version="1.0"?>\n<Clock xmlns:dt="urn:schemas-microsoft-com:datatypes"><Description dt:dt="string">E-Prime Primary Realtime Clock</Description><StartTime><Timestamp dt:dt="int">0</Timestamp><DateUtc dt:dt="string">2020-10-07T06:19:14Z</DateUtc></StartTime><FrequencyChanges><FrequencyChange><Frequency dt:dt="r8">2699960000</Frequency><Timestamp dt:dt="r8">3.91641777778857E+15</Timestamp><Cur…	좌우반구com(CVF, UVF, BVF)_1-010-1	60.021	1.0.0.163	1	835450304	Professional	2.0.10.242	2.0.10.356	10-07-2020	2020-10-07 오전 6:19:14	15:19:14	2.0.10.252	74		1	z	단위	87	1	74	NULL	NULL	NULL	NULL	NULL	NULL	KSY	List1	0		0	-1	237201	183		0	0	1	z	1	3	237384	0	z	430	237814
좌우반구com(CVF, UVF, BVF)_1	10	1	<?xml version="1.0"?>\n<Clock xmlns:dt="urn:schemas-microsoft-com:datatypes"><Description dt:dt="string">E-Prime Primary Realtime Clock</Description><StartTime><Timestamp dt:dt="int">0</Timestamp><DateUtc dt:dt="string">2020-10-07T06:19:14Z</DateUtc></StartTime><FrequencyChanges><FrequencyChange><Frequency dt:dt="r8">2699960000</Frequency><Timestamp dt:dt="r8">3.91641777778857E+15</Timestamp><Cur…	좌우반구com(CVF, UVF, BVF)_1-010-1	60.021	1.0.0.163	1	835450304	Professional	2.0.10.242	2.0.10.356	10-07-2020	2020-10-07 오전 6:19:14	15:19:14	2.0.10.252	359		1	z	담화	NULL	NULL	NULL	NULL	NULL	NULL	72	1	95	KSY	List3	0		0	0	1047187	183		0	0	1	z	0	3	1047370	0	z	589	1047959
좌우반구com(CVF, UVF, BVF)_1	10	1	<?xml version="1.0"?>\n<Clock xmlns:dt="urn:schemas-microsoft-com:datatypes"><Description dt:dt="string">E-Prime Primary Realtime Clock</Description><StartTime><Timestamp dt:dt="int">0</Timestamp><DateUtc dt:dt="string">2020-10-07T06:19:14Z</DateUtc></StartTime><FrequencyChanges><FrequencyChange><Frequency dt:dt="r8">2699960000</Frequency><Timestamp dt:dt="r8">3.91641777778857E+15</Timestamp><Cur…	좌우반구com(CVF, UVF, BVF)_1-010-1	60.021	1.0.0.163	1	835450304	Professional	2.0.10.242	2.0.10.356	10-07-2020	2020-10-07 오전 6:19:14	15:19:14	2.0.10.252	200		1	z	대문	NULL	NULL	NULL	53	1	68	NULL	NULL	NULL	KSY	List2	0		0	-1	593311	183		0	0	1	z	0	3	593494	0	z	469	593963
좌우반구com(CVF, UVF, BVF)_1	10	1	<?xml version="1.0"?>\n<Clock xmlns:dt="urn:schemas-microsoft-com:datatypes"><Description dt:dt="string">E-Prime Primary Realtime Clock</Description><StartTime><Timestamp dt:dt="int">0</Timestamp><DateUtc dt:dt="string">2020-10-07T06:19:14Z</DateUtc></StartTime><FrequencyChanges><FrequencyChange><Frequency dt:dt="r8">2699960000</Frequency><Timestamp dt:dt="r8">3.91641777778857E+15</Timestamp><Cur…	좌우반구com(CVF, UVF, BVF)_1-010-1	60.021	1.0.0.163	1	835450304	Professional	2.0.10.242	2.0.10.356	10-07-2020	2020-10-07 오전 6:19:14	15:19:14	2.0.10.252	141		1	z	대중	NULL	NULL	NULL	116	1	9	NULL	NULL	NULL	KSY	List2	0		0	-1	435632	184		0	0	1	z	0	4	435816	0	z	412	436228
좌우반구com(CVF, UVF, BVF)_1	10	1	<?xml version="1.0"?>\n<Clock xmlns:dt="urn:schemas-microsoft-com:datatypes"><Description dt:dt="string">E-Prime Primary Realtime Clock</Description><StartTime><Timestamp dt:dt="int">0</Timestamp><DateUtc dt:dt="string">2020-10-07T06:19:14Z</DateUtc></StartTime><FrequencyChanges><FrequencyChange><Frequency dt:dt="r8">2699960000</Frequency><Timestamp dt:dt="r8">3.91641777778857E+15</Timestamp><Cur…	좌우반구com(CVF, UVF, BVF)_1-010-1	60.021	1.0.0.163	1	835450304	Professional	2.0.10.242	2.0.10.356	10-07-2020	2020-10-07 오전 6:19:14	15:19:14	2.0.10.252	38		1	z	도박	113	1	38	NULL	NULL	NULL	NULL	NULL	NULL	KSY	List1	0		1	-1	136719	184		0	0	1	z	0	4	136903	0	z	456	137359
좌우반구com(CVF, UVF, BVF)_1	10	1	<?xml version="1.0"?>\n<Clock xmlns:dt="urn:schemas-microsoft-com:datatypes"><Description dt:dt="string">E-Prime Primary Realtime Clock</Description><StartTime><Timestamp dt:dt="int">0</Timestamp><DateUtc dt:dt="string">2020-10-07T06:19:14Z</DateUtc></StartTime><FrequencyChanges><FrequencyChange><Frequency dt:dt="r8">2699960000</Frequency><Timestamp dt:dt="r8">3.91641777778857E+15</Timestamp><Cur…	좌우반구com(CVF, UVF, BVF)_1-010-1	60.021	1.0.0.163	1	835450304	Professional	2.0.10.242	2.0.10.356	10-07-2020	2020-10-07 오전 6:19:14	15:19:14	2.0.10.252	323		2	{/}	도휘	NULL	NULL	NULL	NULL	NULL	NULL	36	1	59	KSY4	List3	NULL	NULL	NULL	NULL	NULL	NULL	NULL	NULL	NULL	1	{/}	1	3	939407	0	{/}	633	940040
좌우반구com(CVF, UVF, BVF)_1	10	1	<?xml version="1.0"?>\n<Clock xmlns:dt="urn:schemas-microsoft-com:datatypes"><Description dt:dt="string">E-Prime Primary Realtime Clock</Description><StartTime><Timestamp dt:dt="int">0</Timestamp><DateUtc dt:dt="string">2020-10-07T06:19:14Z</DateUtc></StartTime><FrequencyChanges><FrequencyChange><Frequency dt:dt="r8">2699960000</Frequency><Timestamp dt:dt="r8">3.91641777778857E+15</Timestamp><Cur…	좌우반구com(CVF, UVF, BVF)_1-010-1	60.021	1.0.0.163	1	835450304	Professional	2.0.10.242	2.0.10.356	10-07-2020	2020-10-07 오전 6:19:14	15:19:14	2.0.10.252	391		1	z	동의	NULL	NULL	NULL	NULL	NULL	NULL	62	1	127	KSY	List3	0		0	-1	1136422	184		0	0	1	z	0	4	1136606	0	z	712	1137318
좌우반구com(CVF, UVF, BVF)_1	10	1	<?xml version="1.0"?>\n<Clock xmlns:dt="urn:schemas-microsoft-com:datatypes"><Description dt:dt="string">E-Prime Primary Realtime Clock</Description><StartTime><Timestamp dt:dt="int">0</Timestamp><DateUtc dt:dt="string">2020-10-07T06:19:14Z</DateUtc></StartTime><FrequencyChanges><FrequencyChange><Frequency dt:dt="r8">2699960000</Frequency><Timestamp dt:dt="r8">3.91641777778857E+15</Timestamp><Cur…	좌우반구com(CVF, UVF, BVF)_1-010-1	60.021	1.0.0.163	1	835450304	Professional	2.0.10.242	2.0.10.356	10-07-2020	2020-10-07 오전 6:19:14	15:19:14	2.0.10.252	352		2	{/}	득관	NULL	NULL	NULL	NULL	NULL	NULL	48	1	88	KSY2	List3	NULL	NULL	NULL	NULL	NULL	NULL	NULL	NULL	NULL	0	{/}	1	3	1026810	0	z	557	1027367
좌우반구com(CVF, UVF, BVF)_1	10	1	<?xml version="1.0"?>\n<Clock xmlns:dt="urn:schemas-microsoft-com:datatypes"><Description dt:dt="string">E-Prime Primary Realtime Clock</Description><StartTime><Timestamp dt:dt="int">0</Timestamp><DateUtc dt:dt="string">2020-10-07T06:19:14Z</DateUtc></StartTime><FrequencyChanges><FrequencyChange><Frequency dt:dt="r8">2699960000</Frequency><Timestamp dt:dt="r8">3.91641777778857E+15</Timestamp><Cur…	좌우반구com(CVF, UVF, BVF)_1-010-1	60.021	1.0.0.163	1	835450304	Professional	2.0.10.242	2.0.10.356	10-07-2020	2020-10-07 오전 6:19:14	15:19:14	2.0.10.252	171		2	{/}	득동	NULL	NULL	NULL	127	1	39	NULL	NULL	NULL	KSY3	List2	NULL	NULL	NULL	NULL	NULL	NULL	NULL	NULL	NULL	1	{/}	0	3	515288	0	{/}	555	515843
좌우반구com(CVF, UVF, BVF)_1	10	1	<?xml version="1.0"?>\n<Clock xmlns:dt="urn:schemas-microsoft-com:datatypes"><Description dt:dt="string">E-Prime Primary Realtime Clock</Description><StartTime><Timestamp dt:dt="int">0</Timestamp><DateUtc dt:dt="string">2020-10-07T06:19:14Z</DateUtc></StartTime><FrequencyChanges><FrequencyChange><Frequency dt:dt="r8">2699960000</Frequency><Timestamp dt:dt="r8">3.91641777778857E+15</Timestamp><Cur…	좌우반구com(CVF, UVF, BVF)_1-010-1	60.021	1.0.0.163	1	835450304	Professional	2.0.10.242	2.0.10.356	10-07-2020	2020-10-07 오전 6:19:14	15:19:14	2.0.10.252	79		2	{/}	득생	101	1	79	NULL	NULL	NULL	NULL	NULL	NULL	KSY3	List1	NULL	NULL	NULL	NULL	NULL	NULL	NULL	NULL	NULL	1	{/}	0	3	250863	0	{/}	599	251462
좌우반구com(CVF, UVF, BVF)_1	10	1	<?xml version="1.0"?>\n<Clock xmlns:dt="urn:schemas-microsoft-com:datatypes"><Description dt:dt="string">E-Prime Primary Realtime Clock</Description><StartTime><Timestamp dt:dt="int">0</Timestamp><DateUtc dt:dt="string">2020-10-07T06:19:14Z</DateUtc></StartTime><FrequencyChanges><FrequencyChange><Frequency dt:dt="r8">2699960000</Frequency><Timestamp dt:dt="r8">3.91641777778857E+15</Timestamp><Cur…	좌우반구com(CVF, UVF, BVF)_1-010-1	60.021	1.0.0.163	1	835450304	Professional	2.0.10.242	2.0.10.356	10-07-2020	2020-10-07 오전 6:19:14	15:19:14	2.0.10.252	278		2	{/}	득외	NULL	NULL	NULL	NULL	NULL	NULL	71	1	14	KSY3	List3	NULL	NULL	NULL	NULL	NULL	NULL	NULL	NULL	NULL	0	{/}	1	3	818749	0	z	532	819281
좌우반구com(CVF, UVF, BVF)_1	10	1	<?xml version="1.0"?>\n<Clock xmlns:dt="urn:schemas-microsoft-com:datatypes"><Description dt:dt="string">E-Prime Primary Realtime Clock</Description><StartTime><Timestamp dt:dt="int">0</Timestamp><DateUtc dt:dt="string">2020-10-07T06:19:14Z</DateUtc></StartTime><FrequencyChanges><FrequencyChange><Frequency dt:dt="r8">2699960000</Frequency><Timestamp dt:dt="r8">3.91641777778857E+15</Timestamp><Cur…	좌우반구com(CVF, UVF, BVF)_1-010-1	60.021	1.0.0.163	1	835450304	Professional	2.0.10.242	2.0.10.356	10-07-2020	2020-10-07 오전 6:19:14	15:19:14	2.0.10.252	111		2	{/}	란공	50	1	111	NULL	NULL	NULL	NULL	NULL	NULL	KSY2	List1	NULL	NULL	NULL	NULL	NULL	NULL	NULL	NULL	NULL	0	{/}	0	3	339399	0	z	446	339845
좌우반구com(CVF, UVF, BVF)_1	10	1	<?xml version="1.0"?>\n<Clock xmlns:dt="urn:schemas-microsoft-com:datatypes"><Description dt:dt="string">E-Prime Primary Realtime Clock</Description><StartTime><Timestamp dt:dt="int">0</Timestamp><DateUtc dt:dt="string">2020-10-07T06:19:14Z</DateUtc></StartTime><FrequencyChanges><FrequencyChange><Frequency dt:dt="r8">2699960000</Frequency><Timestamp dt:dt="r8">3.91641777778857E+15</Timestamp><Cur…	좌우반구com(CVF, UVF, BVF)_1-010-1	60.021	1.0.0.163	1	835450304	Professional	2.0.10.242	2.0.10.356	10-07-2020	2020-10-07 오전 6:19:14	15:19:14	2.0.10.252	227		2	{/}	량필	NULL	NULL	NULL	18	1	95	NULL	NULL	NULL	KSY4	List2	NULL	NULL	NULL	NULL	NULL	NULL	NULL	NULL	NULL	1	{/}	1	3	665552	0	{/}	362	665914
좌우반구com(CVF, UVF, BVF)_1	10	1	<?xml version="1.0"?>\n<Clock xmlns:dt="urn:schemas-microsoft-com:datatypes"><Description dt:dt="string">E-Prime Primary Realtime Clock</Description><StartTime><Timestamp dt:dt="int">0</Timestamp><DateUtc dt:dt="string">2020-10-07T06:19:14Z</DateUtc></StartTime><FrequencyChanges><FrequencyChange><Frequency dt:dt="r8">2699960000</Frequency><Timestamp dt:dt="r8">3.91641777778857E+15</Timestamp><Cur…	좌우반구com(CVF, UVF, BVF)_1-010-1	60.021	1.0.0.163	1	835450304	Professional	2.0.10.242	2.0.10.356	10-07-2020	2020-10-07 오전 6:19:14	15:19:14	2.0.10.252	139		2	{/}	려제	NULL	NULL	NULL	9	1	7	NULL	NULL	NULL	KSY3	List2	NULL	NULL	NULL	NULL	NULL	NULL	NULL	NULL	NULL	1	{/}	0	4	430601	0	{/}	435	431036
좌우반구com(CVF, UVF, BVF)_1	10	1	<?xml version="1.0"?>\n<Clock xmlns:dt="urn:schemas-microsoft-com:datatypes"><Description dt:dt="string">E-Prime Primary Realtime Clock</Description><StartTime><Timestamp dt:dt="int">0</Timestamp><DateUtc dt:dt="string">2020-10-07T06:19:14Z</DateUtc></StartTime><FrequencyChanges><FrequencyChange><Frequency dt:dt="r8">2699960000</Frequency><Timestamp dt:dt="r8">3.91641777778857E+15</Timestamp><Cur…	좌우반구com(CVF, UVF, BVF)_1-010-1	60.021	1.0.0.163	1	835450304	Professional	2.0.10.242	2.0.10.356	10-07-2020	2020-10-07 오전 6:19:14	15:19:14	2.0.10.252	207		2	{/}	려최	NULL	NULL	NULL	43	1	75	NULL	NULL	NULL	KSY	List2	0		1	-1	611904	184		0	0	1	{/}	0	4	612088	0	{/}	395	612483
좌우반구com(CVF, UVF, BVF)_1	10	1	<?xml version="1.0"?>\n<Clock xmlns:dt="urn:schemas-microsoft-com:datatypes"><Description dt:dt="string">E-Prime Primary Realtime Clock</Description><StartTime><Timestamp dt:dt="int">0</Timestamp><DateUtc dt:dt="string">2020-10-07T06:19:14Z</DateUtc></StartTime><FrequencyChanges><FrequencyChange><Frequency dt:dt="r8">2699960000</Frequency><Timestamp dt:dt="r8">3.91641777778857E+15</Timestamp><Cur…	좌우반구com(CVF, UVF, BVF)_1-010-1	60.021	1.0.0.163	1	835450304	Professional	2.0.10.242	2.0.10.356	10-07-2020	2020-10-07 오전 6:19:14	15:19:14	2.0.10.252	203		2	{/}	려희	NULL	NULL	NULL	111	1	71	NULL	NULL	NULL	KSY	List2	0		1	-1	601591	184		0	0	1	{/}	0	4	601775	0	{/}	388	602163
좌우반구com(CVF, UVF, BVF)_1	10	1	<?xml version="1.0"?>\n<Clock xmlns:dt="urn:schemas-microsoft-com:datatypes"><Description dt:dt="string">E-Prime Primary Realtime Clock</Description><StartTime><Timestamp dt:dt="int">0</Timestamp><DateUtc dt:dt="string">2020-10-07T06:19:14Z</DateUtc></StartTime><FrequencyChanges><FrequencyChange><Frequency dt:dt="r8">2699960000</Frequency><Timestamp dt:dt="r8">3.91641777778857E+15</Timestamp><Cur…	좌우반구com(CVF, UVF, BVF)_1-010-1	60.021	1.0.0.163	1	835450304	Professional	2.0.10.242	2.0.10.356	10-07-2020	2020-10-07 오전 6:19:14	15:19:14	2.0.10.252	193		2	{/}	력름	NULL	NULL	NULL	68	1	61	NULL	NULL	NULL	KSY4	List2	NULL	NULL	NULL	NULL	NULL	NULL	NULL	NULL	NULL	1	{/}	0	3	573984	0	{/}	515	574499
좌우반구com(CVF, UVF, BVF)_1	10	1	<?xml version="1.0"?>\n<Clock xmlns:dt="urn:schemas-microsoft-com:datatypes"><Description dt:dt="string">E-Prime Primary Realtime Clock</Description><StartTime><Timestamp dt:dt="int">0</Timestamp><DateUtc dt:dt="string">2020-10-07T06:19:14Z</DateUtc></StartTime><FrequencyChanges><FrequencyChange><Frequency dt:dt="r8">2699960000</Frequency><Timestamp dt:dt="r8">3.91641777778857E+15</Timestamp><Cur…	좌우반구com(CVF, UVF, BVF)_1-010-1	60.021	1.0.0.163	1	835450304	Professional	2.0.10.242	2.0.10.356	10-07-2020	2020-10-07 오전 6:19:14	15:19:14	2.0.10.252	57		2	{/}	례부	118	1	57	NULL	NULL	NULL	NULL	NULL	NULL	KSY	List1	0		1	-1	189284	184		0	0	1	{/}	0	4	189468	0	{/}	450	189918
좌우반구com(CVF, UVF, BVF)_1	10	1	<?xml version="1.0"?>\n<Clock xmlns:dt="urn:schemas-microsoft-com:datatypes"><Description dt:dt="string">E-Prime Primary Realtime Clock</Description><StartTime><Timestamp dt:dt="int">0</Timestamp><DateUtc dt:dt="string">2020-10-07T06:19:14Z</DateUtc></StartTime><FrequencyChanges><FrequencyChange><Frequency dt:dt="r8">2699960000</Frequency><Timestamp dt:dt="r8">3.91641777778857E+15</Timestamp><Cur…	좌우반구com(CVF, UVF, BVF)_1-010-1	60.021	1.0.0.163	1	835450304	Professional	2.0.10.242	2.0.10.356	10-07-2020	2020-10-07 오전 6:19:14	15:19:14	2.0.10.252	248		2	{/}	록어	NULL	NULL	NULL	39	1	116	NULL	NULL	NULL	KSY2	List2	NULL	NULL	NULL	NULL	NULL	NULL	NULL	NULL	NULL	1	{/}	0	3	722033	0	{/}	377	722410
좌우반구com(CVF, UVF, BVF)_1	10	1	<?xml version="1.0"?>\n<Clock xmlns:dt="urn:schemas-microsoft-com:datatypes"><Description dt:dt="string">E-Prime Primary Realtime Clock</Description><StartTime><Timestamp dt:dt="int">0</Timestamp><DateUtc dt:dt="string">2020-10-07T06:19:14Z</DateUtc></StartTime><FrequencyChanges><FrequencyChange><Frequency dt:dt="r8">2699960000</Frequency><Timestamp dt:dt="r8">3.91641777778857E+15</Timestamp><Cur…	좌우반구com(CVF, UVF, BVF)_1-010-1	60.021	1.0.0.163	1	835450304	Professional	2.0.10.242	2.0.10.356	10-07-2020	2020-10-07 오전 6:19:14	15:19:14	2.0.10.252	31		2	{/}	류궤	132	1	31	NULL	NULL	NULL	NULL	NULL	NULL	KSY2	List1	NULL	NULL	NULL	NULL	NULL	NULL	NULL	NULL	NULL	0	{/}	0	4	118326	0	z	353	118679
좌우반구com(CVF, UVF, BVF)_1	10	1	<?xml version="1.0"?>\n<Clock xmlns:dt="urn:schemas-microsoft-com:datatypes"><Description dt:dt="string">E-Prime Primary Realtime Clock</Description><StartTime><Timestamp dt:dt="int">0</Timestamp><DateUtc dt:dt="string">2020-10-07T06:19:14Z</DateUtc></StartTime><FrequencyChanges><FrequencyChange><Frequency dt:dt="r8">2699960000</Frequency><Timestamp dt:dt="r8">3.91641777778857E+15</Timestamp><Cur…	좌우반구com(CVF, UVF, BVF)_1-010-1	60.021	1.0.0.163	1	835450304	Professional	2.0.10.242	2.0.10.356	10-07-2020	2020-10-07 오전 6:19:14	15:19:14	2.0.10.252	357		2	{/}	류란	NULL	NULL	NULL	NULL	NULL	NULL	132	1	93	KSY4	List3	NULL	NULL	NULL	NULL	NULL	NULL	NULL	NULL	NULL	1	{/}	0	4	1040406	0	{/}	561	1040967
좌우반구com(CVF, UVF, BVF)_1	10	1	<?xml version="1.0"?>\n<Clock xmlns:dt="urn:schemas-microsoft-com:datatypes"><Description dt:dt="string">E-Prime Primary Realtime Clock</Description><StartTime><Timestamp dt:dt="int">0</Timestamp><DateUtc dt:dt="string">2020-10-07T06:19:14Z</DateUtc></StartTime><FrequencyChanges><FrequencyChange><Frequency dt:dt="r8">2699960000</Frequency><Timestamp dt:dt="r8">3.91641777778857E+15</Timestamp><Cur…	좌우반구com(CVF, UVF, BVF)_1-010-1	60.021	1.0.0.163	1	835450304	Professional	2.0.10.242	2.0.10.356	10-07-2020	2020-10-07 오전 6:19:14	15:19:14	2.0.10.252	236		2	{/}	류포	NULL	NULL	NULL	67	1	104	NULL	NULL	NULL	KSY	List2	0		0	0	690211	183		0	0	1	{/}	0	3	690394	0	{/}	480	690874
좌우반구com(CVF, UVF, BVF)_1	10	1	<?xml version="1.0"?>\n<Clock xmlns:dt="urn:schemas-microsoft-com:datatypes"><Description dt:dt="string">E-Prime Primary Realtime Clock</Description><StartTime><Timestamp dt:dt="int">0</Timestamp><DateUtc dt:dt="string">2020-10-07T06:19:14Z</DateUtc></StartTime><FrequencyChanges><FrequencyChange><Frequency dt:dt="r8">2699960000</Frequency><Timestamp dt:dt="r8">3.91641777778857E+15</Timestamp><Cur…	좌우반구com(CVF, UVF, BVF)_1-010-1	60.021	1.0.0.163	1	835450304	Professional	2.0.10.242	2.0.10.356	10-07-2020	2020-10-07 오전 6:19:14	15:19:14	2.0.10.252	144		2	{/}	률법	NULL	NULL	NULL	66	1	12	NULL	NULL	NULL	KSY4	List2	NULL	NULL	NULL	NULL	NULL	NULL	NULL	NULL	NULL	0	{/}	0	4	444163	0	z	361	444524
좌우반구com(CVF, UVF, BVF)_1	10	1	<?xml version="1.0"?>\n<Clock xmlns:dt="urn:schemas-microsoft-com:datatypes"><Description dt:dt="string">E-Prime Primary Realtime Clock</Description><StartTime><Timestamp dt:dt="int">0</Timestamp><DateUtc dt:dt="string">2020-10-07T06:19:14Z</DateUtc></StartTime><FrequencyChanges><FrequencyChange><Frequency dt:dt="r8">2699960000</Frequency><Timestamp dt:dt="r8">3.91641777778857E+15</Timestamp><Cur…	좌우반구com(CVF, UVF, BVF)_1-010-1	60.021	1.0.0.163	1	835450304	Professional	2.0.10.242	2.0.10.356	10-07-2020	2020-10-07 오전 6:19:14	15:19:14	2.0.10.252	229		2	{/}	률법	NULL	NULL	NULL	52	1	97	NULL	NULL	NULL	KSY	List2	0		0	-1	670484	183		0	0	1	{/}	1	3	670667	0	{/}	487	671154
좌우반구com(CVF, UVF, BVF)_1	10	1	<?xml version="1.0"?>\n<Clock xmlns:dt="urn:schemas-microsoft-com:datatypes"><Description dt:dt="string">E-Prime Primary Realtime Clock</Description><StartTime><Timestamp dt:dt="int">0</Timestamp><DateUtc dt:dt="string">2020-10-07T06:19:14Z</DateUtc></StartTime><FrequencyChanges><FrequencyChange><Frequency dt:dt="r8">2699960000</Frequency><Timestamp dt:dt="r8">3.91641777778857E+15</Timestamp><Cur…	좌우반구com(CVF, UVF, BVF)_1-010-1	60.021	1.0.0.163	1	835450304	Professional	2.0.10.242	2.0.10.356	10-07-2020	2020-10-07 오전 6:19:14	15:19:14	2.0.10.252	181		2	{/}	률시	NULL	NULL	NULL	23	1	49	NULL	NULL	NULL	KSY	List2	0		0	-1	541812	183		0	0	1	{/}	1	3	541995	0	{/}	456	542451
좌우반구com(CVF, UVF, BVF)_1	10	1	<?xml version="1.0"?>\n<Clock xmlns:dt="urn:schemas-microsoft-com:datatypes"><Description dt:dt="string">E-Prime Primary Realtime Clock</Description><StartTime><Timestamp dt:dt="int">0</Timestamp><DateUtc dt:dt="string">2020-10-07T06:19:14Z</DateUtc></StartTime><FrequencyChanges><FrequencyChange><Frequency dt:dt="r8">2699960000</Frequency><Timestamp dt:dt="r8">3.91641777778857E+15</Timestamp><Cur…	좌우반구com(CVF, UVF, BVF)_1-010-1	60.021	1.0.0.163	1	835450304	Professional	2.0.10.242	2.0.10.356	10-07-2020	2020-10-07 오전 6:19:14	15:19:14	2.0.10.252	286		2	{/}	률훈	NULL	NULL	NULL	NULL	NULL	NULL	133	1	22	KSY3	List3	NULL	NULL	NULL	NULL	NULL	NULL	NULL	NULL	NULL	1	{/}	0	4	839959	0	{/}	378	840337
좌우반구com(CVF, UVF, BVF)_1	10	1	<?xml version="1.0"?>\n<Clock xmlns:dt="urn:schemas-microsoft-com:datatypes"><Description dt:dt="string">E-Prime Primary Realtime Clock</Description><StartTime><Timestamp dt:dt="int">0</Timestamp><DateUtc dt:dt="string">2020-10-07T06:19:14Z</DateUtc></StartTime><FrequencyChanges><FrequencyChange><Frequency dt:dt="r8">2699960000</Frequency><Timestamp dt:dt="r8">3.91641777778857E+15</Timestamp><Cur…	좌우반구com(CVF, UVF, BVF)_1-010-1	60.021	1.0.0.163	1	835450304	Professional	2.0.10.242	2.0.10.356	10-07-2020	2020-10-07 오전 6:19:14	15:19:14	2.0.10.252	43		2	{/}	름결	96	1	43	NULL	NULL	NULL	NULL	NULL	NULL	KSY2	List1	NULL	NULL	NULL	NULL	NULL	NULL	NULL	NULL	NULL	1	{/}	1	3	150031	0	{/}	456	150487
좌우반구com(CVF, UVF, BVF)_1	10	1	<?xml version="1.0"?>\n<Clock xmlns:dt="urn:schemas-microsoft-com:datatypes"><Description dt:dt="string">E-Prime Primary Realtime Clock</Description><StartTime><Timestamp dt:dt="int">0</Timestamp><DateUtc dt:dt="string">2020-10-07T06:19:14Z</DateUtc></StartTime><FrequencyChanges><FrequencyChange><Frequency dt:dt="r8">2699960000</Frequency><Timestamp dt:dt="r8">3.91641777778857E+15</Timestamp><Cur…	좌우반구com(CVF, UVF, BVF)_1-010-1	60.021	1.0.0.163	1	835450304	Professional	2.0.10.242	2.0.10.356	10-07-2020	2020-10-07 오전 6:19:14	15:19:14	2.0.10.252	270		2	{/}	름무	NULL	NULL	NULL	NULL	NULL	NULL	108	1	6	KSY2	List3	NULL	NULL	NULL	NULL	NULL	NULL	NULL	NULL	NULL	1	{/}	0	3	797240	0	{/}	409	797649
좌우반구com(CVF, UVF, BVF)_1	10	1	<?xml version="1.0"?>\n<Clock xmlns:dt="urn:schemas-microsoft-com:datatypes"><Description dt:dt="string">E-Prime Primary Realtime Clock</Description><StartTime><Timestamp dt:dt="int">0</Timestamp><DateUtc dt:dt="string">2020-10-07T06:19:14Z</DateUtc></StartTime><FrequencyChanges><FrequencyChange><Frequency dt:dt="r8">2699960000</Frequency><Timestamp dt:dt="r8">3.91641777778857E+15</Timestamp><Cur…	좌우반구com(CVF, UVF, BVF)_1-010-1	60.021	1.0.0.163	1	835450304	Professional	2.0.10.242	2.0.10.356	10-07-2020	2020-10-07 오전 6:19:14	15:19:14	2.0.10.252	256		2	{/}	리열	NULL	NULL	NULL	112	1	124	NULL	NULL	NULL	KSY4	List2	NULL	NULL	NULL	NULL	NULL	NULL	NULL	NULL	NULL	0	{/}	0	3	742909	0	z	1093	744002
좌우반구com(CVF, UVF, BVF)_1	10	1	<?xml version="1.0"?>\n<Clock xmlns:dt="urn:schemas-microsoft-com:datatypes"><Description dt:dt="string">E-Prime Primary Realtime Clock</Description><StartTime><Timestamp dt:dt="int">0</Timestamp><DateUtc dt:dt="string">2020-10-07T06:19:14Z</DateUtc></StartTime><FrequencyChanges><FrequencyChange><Frequency dt:dt="r8">2699960000</Frequency><Timestamp dt:dt="r8">3.91641777778857E+15</Timestamp><Cur…	좌우반구com(CVF, UVF, BVF)_1-010-1	60.021	1.0.0.163	1	835450304	Professional	2.0.10.242	2.0.10.356	10-07-2020	2020-10-07 오전 6:19:14	15:19:14	2.0.10.252	347		2	{/}	림밀	NULL	NULL	NULL	NULL	NULL	NULL	112	1	83	KSY	List3	0		0	0	1011666	183		0	0	1	{/}	0	3	1011849	0	{/}	502	1012351
좌우반구com(CVF, UVF, BVF)_1	10	1	<?xml version="1.0"?>\n<Clock xmlns:dt="urn:schemas-microsoft-com:datatypes"><Description dt:dt="string">E-Prime Primary Realtime Clock</Description><StartTime><Timestamp dt:dt="int">0</Timestamp><DateUtc dt:dt="string">2020-10-07T06:19:14Z</DateUtc></StartTime><FrequencyChanges><FrequencyChange><Frequency dt:dt="r8">2699960000</Frequency><Timestamp dt:dt="r8">3.91641777778857E+15</Timestamp><Cur…	좌우반구com(CVF, UVF, BVF)_1-010-1	60.021	1.0.0.163	1	835450304	Professional	2.0.10.242	2.0.10.356	10-07-2020	2020-10-07 오전 6:19:14	15:19:14	2.0.10.252	28		2	{/}	마요	74	1	28	NULL	NULL	NULL	NULL	NULL	NULL	KSY	List1	0		1	-1	109945	184		0	0	1	{/}	0	4	110129	0	{/}	624	110753
좌우반구com(CVF, UVF, BVF)_1	10	1	<?xml version="1.0"?>\n<Clock xmlns:dt="urn:schemas-microsoft-com:datatypes"><Description dt:dt="string">E-Prime Primary Realtime Clock</Description><StartTime><Timestamp dt:dt="int">0</Timestamp><DateUtc dt:dt="string">2020-10-07T06:19:14Z</DateUtc></StartTime><FrequencyChanges><FrequencyChange><Frequency dt:dt="r8">2699960000</Frequency><Timestamp dt:dt="r8">3.91641777778857E+15</Timestamp><Cur…	좌우반구com(CVF, UVF, BVF)_1-010-1	60.021	1.0.0.163	1	835450304	Professional	2.0.10.242	2.0.10.356	10-07-2020	2020-10-07 오전 6:19:14	15:19:14	2.0.10.252	49		2	{/}	망습	24	1	49	NULL	NULL	NULL	NULL	NULL	NULL	KSY3	List1	NULL	NULL	NULL	NULL	NULL	NULL	NULL	NULL	NULL	1	{/}	0	4	166726	0	{/}	529	167255
좌우반구com(CVF, UVF, BVF)_1	10	1	<?xml version="1.0"?>\n<Clock xmlns:dt="urn:schemas-microsoft-com:datatypes"><Description dt:dt="string">E-Prime Primary Realtime Clock</Description><StartTime><Timestamp dt:dt="int">0</Timestamp><DateUtc dt:dt="string">2020-10-07T06:19:14Z</DateUtc></StartTime><FrequencyChanges><FrequencyChange><Frequency dt:dt="r8">2699960000</Frequency><Timestamp dt:dt="r8">3.91641777778857E+15</Timestamp><Cur…	좌우반구com(CVF, UVF, BVF)_1-010-1	60.021	1.0.0.163	1	835450304	Professional	2.0.10.242	2.0.10.356	10-07-2020	2020-10-07 오전 6:19:14	15:19:14	2.0.10.252	177		1	z	망신	NULL	NULL	NULL	129	1	45	NULL	NULL	NULL	KSY	List2	0		0	-1	531499	183		0	0	1	z	0	3	531682	0	z	361	532043
좌우반구com(CVF, UVF, BVF)_1	10	1	<?xml version="1.0"?>\n<Clock xmlns:dt="urn:schemas-microsoft-com:datatypes"><Description dt:dt="string">E-Prime Primary Realtime Clock</Description><StartTime><Timestamp dt:dt="int">0</Timestamp><DateUtc dt:dt="string">2020-10-07T06:19:14Z</DateUtc></StartTime><FrequencyChanges><FrequencyChange><Frequency dt:dt="r8">2699960000</Frequency><Timestamp dt:dt="r8">3.91641777778857E+15</Timestamp><Cur…	좌우반구com(CVF, UVF, BVF)_1-010-1	60.021	1.0.0.163	1	835450304	Professional	2.0.10.242	2.0.10.356	10-07-2020	2020-10-07 오전 6:19:14	15:19:14	2.0.10.252	196		1	z	매력	NULL	NULL	NULL	76	1	64	NULL	NULL	NULL	KSY	List2	0		0	0	582415	183		0	0	1	z	0	3	582598	0	z	461	583059
좌우반구com(CVF, UVF, BVF)_1	10	1	<?xml version="1.0"?>\n<Clock xmlns:dt="urn:schemas-microsoft-com:datatypes"><Description dt:dt="string">E-Prime Primary Realtime Clock</Description><StartTime><Timestamp dt:dt="int">0</Timestamp><DateUtc dt:dt="string">2020-10-07T06:19:14Z</DateUtc></StartTime><FrequencyChanges><FrequencyChange><Frequency dt:dt="r8">2699960000</Frequency><Timestamp dt:dt="r8">3.91641777778857E+15</Timestamp><Cur…	좌우반구com(CVF, UVF, BVF)_1-010-1	60.021	1.0.0.163	1	835450304	Professional	2.0.10.242	2.0.10.356	10-07-2020	2020-10-07 오전 6:19:14	15:19:14	2.0.10.252	186		2	{/}	매소	NULL	NULL	NULL	109	1	54	NULL	NULL	NULL	KSY3	List2	NULL	NULL	NULL	NULL	NULL	NULL	NULL	NULL	NULL	1	{/}	0	3	555724	0	{/}	423	556147
좌우반구com(CVF, UVF, BVF)_1	10	1	<?xml version="1.0"?>\n<Clock xmlns:dt="urn:schemas-microsoft-com:datatypes"><Description dt:dt="string">E-Prime Primary Realtime Clock</Description><StartTime><Timestamp dt:dt="int">0</Timestamp><DateUtc dt:dt="string">2020-10-07T06:19:14Z</DateUtc></StartTime><FrequencyChanges><FrequencyChange><Frequency dt:dt="r8">2699960000</Frequency><Timestamp dt:dt="r8">3.91641777778857E+15</Timestamp><Cur…	좌우반구com(CVF, UVF, BVF)_1-010-1	60.021	1.0.0.163	1	835450304	Professional	2.0.10.242	2.0.10.356	10-07-2020	2020-10-07 오전 6:19:14	15:19:14	2.0.10.252	44		1	z	모습	6	1	44	NULL	NULL	NULL	NULL	NULL	NULL	KSY	List1	0		0	-1	152497	183		0	0	1	z	1	3	152680	0	z	383	153063
좌우반구com(CVF, UVF, BVF)_1	10	1	<?xml version="1.0"?>\n<Clock xmlns:dt="urn:schemas-microsoft-com:datatypes"><Description dt:dt="string">E-Prime Primary Realtime Clock</Description><StartTime><Timestamp dt:dt="int">0</Timestamp><DateUtc dt:dt="string">2020-10-07T06:19:14Z</DateUtc></StartTime><FrequencyChanges><FrequencyChange><Frequency dt:dt="r8">2699960000</Frequency><Timestamp dt:dt="r8">3.91641777778857E+15</Timestamp><Cur…	좌우반구com(CVF, UVF, BVF)_1-010-1	60.021	1.0.0.163	1	835450304	Professional	2.0.10.242	2.0.10.356	10-07-2020	2020-10-07 오전 6:19:14	15:19:14	2.0.10.252	212		1	z	모형	NULL	NULL	NULL	19	1	80	NULL	NULL	NULL	KSY2	List2	NULL	NULL	NULL	NULL	NULL	NULL	NULL	NULL	NULL	1	z	0	4	625800	0	z	387	626187
좌우반구com(CVF, UVF, BVF)_1	10	1	<?xml version="1.0"?>\n<Clock xmlns:dt="urn:schemas-microsoft-com:datatypes"><Description dt:dt="string">E-Prime Primary Realtime Clock</Description><StartTime><Timestamp dt:dt="int">0</Timestamp><DateUtc dt:dt="string">2020-10-07T06:19:14Z</DateUtc></StartTime><FrequencyChanges><FrequencyChange><Frequency dt:dt="r8">2699960000</Frequency><Timestamp dt:dt="r8">3.91641777778857E+15</Timestamp><Cur…	좌우반구com(CVF, UVF, BVF)_1-010-1	60.021	1.0.0.163	1	835450304	Professional	2.0.10.242	2.0.10.356	10-07-2020	2020-10-07 오전 6:19:14	15:19:14	2.0.10.252	7		2	{/}	목력	89	1	7	NULL	NULL	NULL	NULL	NULL	NULL	KSY2	List1	NULL	NULL	NULL	NULL	NULL	NULL	NULL	NULL	NULL	0	{/}	0	4	54698	0	z	414	55112
좌우반구com(CVF, UVF, BVF)_1	10	1	<?xml version="1.0"?>\n<Clock xmlns:dt="urn:schemas-microsoft-com:datatypes"><Description dt:dt="string">E-Prime Primary Realtime Clock</Description><StartTime><Timestamp dt:dt="int">0</Timestamp><DateUtc dt:dt="string">2020-10-07T06:19:14Z</DateUtc></StartTime><FrequencyChanges><FrequencyChange><Frequency dt:dt="r8">2699960000</Frequency><Timestamp dt:dt="r8">3.91641777778857E+15</Timestamp><Cur…	좌우반구com(CVF, UVF, BVF)_1-010-1	60.021	1.0.0.163	1	835450304	Professional	2.0.10.242	2.0.10.356	10-07-2020	2020-10-07 오전 6:19:14	15:19:14	2.0.10.252	115		1	z	목록	88	1	115	NULL	NULL	NULL	NULL	NULL	NULL	KSY2	List1	NULL	NULL	NULL	NULL	NULL	NULL	NULL	NULL	NULL	1	z	1	3	350528	0	z	349	350877
좌우반구com(CVF, UVF, BVF)_1	10	1	<?xml version="1.0"?>\n<Clock xmlns:dt="urn:schemas-microsoft-com:datatypes"><Description dt:dt="string">E-Prime Primary Realtime Clock</Description><StartTime><Timestamp dt:dt="int">0</Timestamp><DateUtc dt:dt="string">2020-10-07T06:19:14Z</DateUtc></StartTime><FrequencyChanges><FrequencyChange><Frequency dt:dt="r8">2699960000</Frequency><Timestamp dt:dt="r8">3.91641777778857E+15</Timestamp><Cur…	좌우반구com(CVF, UVF, BVF)_1-010-1	60.021	1.0.0.163	1	835450304	Professional	2.0.10.242	2.0.10.356	10-07-2020	2020-10-07 오전 6:19:14	15:19:14	2.0.10.252	383		1	z	목적	NULL	NULL	NULL	NULL	NULL	NULL	82	1	119	KSY2	List3	NULL	NULL	NULL	NULL	NULL	NULL	NULL	NULL	NULL	1	z	0	3	1112847	0	z	471	1113318
좌우반구com(CVF, UVF, BVF)_1	10	1	<?xml version="1.0"?>\n<Clock xmlns:dt="urn:schemas-microsoft-com:datatypes"><Description dt:dt="string">E-Prime Primary Realtime Clock</Description><StartTime><Timestamp dt:dt="int">0</Timestamp><DateUtc dt:dt="string">2020-10-07T06:19:14Z</DateUtc></StartTime><FrequencyChanges><FrequencyChange><Frequency dt:dt="r8">2699960000</Frequency><Timestamp dt:dt="r8">3.91641777778857E+15</Timestamp><Cur…	좌우반구com(CVF, UVF, BVF)_1-010-1	60.021	1.0.0.163	1	835450304	Professional	2.0.10.242	2.0.10.356	10-07-2020	2020-10-07 오전 6:19:14	15:19:14	2.0.10.252	59		2	{/}	목퇴	130	1	59	NULL	NULL	NULL	NULL	NULL	NULL	KSY	List1	0		0	-1	195249	183		0	0	0	{/}	0	3	195432	0	z	662	196094
좌우반구com(CVF, UVF, BVF)_1	10	1	<?xml version="1.0"?>\n<Clock xmlns:dt="urn:schemas-microsoft-com:datatypes"><Description dt:dt="string">E-Prime Primary Realtime Clock</Description><StartTime><Timestamp dt:dt="int">0</Timestamp><DateUtc dt:dt="string">2020-10-07T06:19:14Z</DateUtc></StartTime><FrequencyChanges><FrequencyChange><Frequency dt:dt="r8">2699960000</Frequency><Timestamp dt:dt="r8">3.91641777778857E+15</Timestamp><Cur…	좌우반구com(CVF, UVF, BVF)_1-010-1	60.021	1.0.0.163	1	835450304	Professional	2.0.10.242	2.0.10.356	10-07-2020	2020-10-07 오전 6:19:14	15:19:14	2.0.10.252	202		2	{/}	무록	NULL	NULL	NULL	107	1	70	NULL	NULL	NULL	KSY3	List2	NULL	NULL	NULL	NULL	NULL	NULL	NULL	NULL	NULL	1	{/}	1	3	598792	0	{/}	779	599571
좌우반구com(CVF, UVF, BVF)_1	10	1	<?xml version="1.0"?>\n<Clock xmlns:dt="urn:schemas-microsoft-com:datatypes"><Description dt:dt="string">E-Prime Primary Realtime Clock</Description><StartTime><Timestamp dt:dt="int">0</Timestamp><DateUtc dt:dt="string">2020-10-07T06:19:14Z</DateUtc></StartTime><FrequencyChanges><FrequencyChange><Frequency dt:dt="r8">2699960000</Frequency><Timestamp dt:dt="r8">3.91641777778857E+15</Timestamp><Cur…	좌우반구com(CVF, UVF, BVF)_1-010-1	60.021	1.0.0.163	1	835450304	Professional	2.0.10.242	2.0.10.356	10-07-2020	2020-10-07 오전 6:19:14	15:19:14	2.0.10.252	253		1	z	무엇	NULL	NULL	NULL	71	1	121	NULL	NULL	NULL	KSY2	List2	NULL	NULL	NULL	NULL	NULL	NULL	NULL	NULL	NULL	1	z	0	4	735062	0	z	308	735370
좌우반구com(CVF, UVF, BVF)_1	10	1	<?xml version="1.0"?>\n<Clock xmlns:dt="urn:schemas-microsoft-com:datatypes"><Description dt:dt="string">E-Prime Primary Realtime Clock</Description><StartTime><Timestamp dt:dt="int">0</Timestamp><DateUtc dt:dt="string">2020-10-07T06:19:14Z</DateUtc></StartTime><FrequencyChanges><FrequencyChange><Frequency dt:dt="r8">2699960000</Frequency><Timestamp dt:dt="r8">3.91641777778857E+15</Timestamp><Cur…	좌우반구com(CVF, UVF, BVF)_1-010-1	60.021	1.0.0.163	1	835450304	Professional	2.0.10.242	2.0.10.356	10-07-2020	2020-10-07 오전 6:19:14	15:19:14	2.0.10.252	283		1	z	무형	NULL	NULL	NULL	NULL	NULL	NULL	68	1	19	KSY2	List3	NULL	NULL	NULL	NULL	NULL	NULL	NULL	NULL	NULL	1	z	0	3	832128	0	z	425	832553
좌우반구com(CVF, UVF, BVF)_1	10	1	<?xml version="1.0"?>\n<Clock xmlns:dt="urn:schemas-microsoft-com:datatypes"><Description dt:dt="string">E-Prime Primary Realtime Clock</Description><StartTime><Timestamp dt:dt="int">0</Timestamp><DateUtc dt:dt="string">2020-10-07T06:19:14Z</DateUtc></StartTime><FrequencyChanges><FrequencyChange><Frequency dt:dt="r8">2699960000</Frequency><Timestamp dt:dt="r8">3.91641777778857E+15</Timestamp><Cur…	좌우반구com(CVF, UVF, BVF)_1-010-1	60.021	1.0.0.163	1	835450304	Professional	2.0.10.242	2.0.10.356	10-07-2020	2020-10-07 오전 6:19:14	15:19:14	2.0.10.252	371		1	z	물건	NULL	NULL	NULL	NULL	NULL	NULL	111	1	107	KSY2	List3	NULL	NULL	NULL	NULL	NULL	NULL	NULL	NULL	NULL	1	z	1	3	1081391	0	z	471	1081862
좌우반구com(CVF, UVF, BVF)_1	10	1	<?xml version="1.0"?>\n<Clock xmlns:dt="urn:schemas-microsoft-com:datatypes"><Description dt:dt="string">E-Prime Primary Realtime Clock</Description><StartTime><Timestamp dt:dt="int">0</Timestamp><DateUtc dt:dt="string">2020-10-07T06:19:14Z</DateUtc></StartTime><FrequencyChanges><FrequencyChange><Frequency dt:dt="r8">2699960000</Frequency><Timestamp dt:dt="r8">3.91641777778857E+15</Timestamp><Cur…	좌우반구com(CVF, UVF, BVF)_1-010-1	60.021	1.0.0.163	1	835450304	Professional	2.0.10.242	2.0.10.356	10-07-2020	2020-10-07 오전 6:19:14	15:19:14	2.0.10.252	127		2	{/}	미략	83	1	127	NULL	NULL	NULL	NULL	NULL	NULL	KSY3	List1	NULL	NULL	NULL	NULL	NULL	NULL	NULL	NULL	NULL	1	{/}	0	4	381818	0	{/}	523	382341
좌우반구com(CVF, UVF, BVF)_1	10	1	<?xml version="1.0"?>\n<Clock xmlns:dt="urn:schemas-microsoft-com:datatypes"><Description dt:dt="string">E-Prime Primary Realtime Clock</Description><StartTime><Timestamp dt:dt="int">0</Timestamp><DateUtc dt:dt="string">2020-10-07T06:19:14Z</DateUtc></StartTime><FrequencyChanges><FrequencyChange><Frequency dt:dt="r8">2699960000</Frequency><Timestamp dt:dt="r8">3.91641777778857E+15</Timestamp><Cur…	좌우반구com(CVF, UVF, BVF)_1-010-1	60.021	1.0.0.163	1	835450304	Professional	2.0.10.242	2.0.10.356	10-07-2020	2020-10-07 오전 6:19:14	15:19:14	2.0.10.252	241		1	z	밀수	NULL	NULL	NULL	30	1	109	NULL	NULL	NULL	KSY2	List2	NULL	NULL	NULL	NULL	NULL	NULL	NULL	NULL	NULL	1	z	0	3	703606	0	z	420	704026
좌우반구com(CVF, UVF, BVF)_1	10	1	<?xml version="1.0"?>\n<Clock xmlns:dt="urn:schemas-microsoft-com:datatypes"><Description dt:dt="string">E-Prime Primary Realtime Clock</Description><StartTime><Timestamp dt:dt="int">0</Timestamp><DateUtc dt:dt="string">2020-10-07T06:19:14Z</DateUtc></StartTime><FrequencyChanges><FrequencyChange><Frequency dt:dt="r8">2699960000</Frequency><Timestamp dt:dt="r8">3.91641777778857E+15</Timestamp><Cur…	좌우반구com(CVF, UVF, BVF)_1-010-1	60.021	1.0.0.163	1	835450304	Professional	2.0.10.242	2.0.10.356	10-07-2020	2020-10-07 오전 6:19:14	15:19:14	2.0.10.252	376		2	{/}	밀헤	NULL	NULL	NULL	NULL	NULL	NULL	90	1	112	KSY2	List3	NULL	NULL	NULL	NULL	NULL	NULL	NULL	NULL	NULL	1	{/}	0	3	1094687	0	{/}	527	1095214
좌우반구com(CVF, UVF, BVF)_1	10	1	<?xml version="1.0"?>\n<Clock xmlns:dt="urn:schemas-microsoft-com:datatypes"><Description dt:dt="string">E-Prime Primary Realtime Clock</Description><StartTime><Timestamp dt:dt="int">0</Timestamp><DateUtc dt:dt="string">2020-10-07T06:19:14Z</DateUtc></StartTime><FrequencyChanges><FrequencyChange><Frequency dt:dt="r8">2699960000</Frequency><Timestamp dt:dt="r8">3.91641777778857E+15</Timestamp><Cur…	좌우반구com(CVF, UVF, BVF)_1-010-1	60.021	1.0.0.163	1	835450304	Professional	2.0.10.242	2.0.10.356	10-07-2020	2020-10-07 오전 6:19:14	15:19:14	2.0.10.252	30		2	{/}	박낌	109	1	30	NULL	NULL	NULL	NULL	NULL	NULL	KSY4	List1	NULL	NULL	NULL	NULL	NULL	NULL	NULL	NULL	NULL	1	{/}	0	4	115577	0	{/}	552	116129
좌우반구com(CVF, UVF, BVF)_1	10	1	<?xml version="1.0"?>\n<Clock xmlns:dt="urn:schemas-microsoft-com:datatypes"><Description dt:dt="string">E-Prime Primary Realtime Clock</Description><StartTime><Timestamp dt:dt="int">0</Timestamp><DateUtc dt:dt="string">2020-10-07T06:19:14Z</DateUtc></StartTime><FrequencyChanges><FrequencyChange><Frequency dt:dt="r8">2699960000</Frequency><Timestamp dt:dt="r8">3.91641777778857E+15</Timestamp><Cur…	좌우반구com(CVF, UVF, BVF)_1-010-1	60.021	1.0.0.163	1	835450304	Professional	2.0.10.242	2.0.10.356	10-07-2020	2020-10-07 오전 6:19:14	15:19:14	2.0.10.252	21		1	z	반응	79	1	21	NULL	NULL	NULL	NULL	NULL	NULL	KSY2	List1	NULL	NULL	NULL	NULL	NULL	NULL	NULL	NULL	NULL	1	z	1	3	91268	0	z	619	91887
좌우반구com(CVF, UVF, BVF)_1	10	1	<?xml version="1.0"?>\n<Clock xmlns:dt="urn:schemas-microsoft-com:datatypes"><Description dt:dt="string">E-Prime Primary Realtime Clock</Description><StartTime><Timestamp dt:dt="int">0</Timestamp><DateUtc dt:dt="string">2020-10-07T06:19:14Z</DateUtc></StartTime><FrequencyChanges><FrequencyChange><Frequency dt:dt="r8">2699960000</Frequency><Timestamp dt:dt="r8">3.91641777778857E+15</Timestamp><Cur…	좌우반구com(CVF, UVF, BVF)_1-010-1	60.021	1.0.0.163	1	835450304	Professional	2.0.10.242	2.0.10.356	10-07-2020	2020-10-07 오전 6:19:14	15:19:14	2.0.10.252	361		1	z	발길	NULL	NULL	NULL	NULL	NULL	NULL	41	1	97	KSY2	List3	NULL	NULL	NULL	NULL	NULL	NULL	NULL	NULL	NULL	1	z	0	4	1052835	0	z	628	1053463
좌우반구com(CVF, UVF, BVF)_1	10	1	<?xml version="1.0"?>\n<Clock xmlns:dt="urn:schemas-microsoft-com:datatypes"><Description dt:dt="string">E-Prime Primary Realtime Clock</Description><StartTime><Timestamp dt:dt="int">0</Timestamp><DateUtc dt:dt="string">2020-10-07T06:19:14Z</DateUtc></StartTime><FrequencyChanges><FrequencyChange><Frequency dt:dt="r8">2699960000</Frequency><Timestamp dt:dt="r8">3.91641777778857E+15</Timestamp><Cur…	좌우반구com(CVF, UVF, BVF)_1-010-1	60.021	1.0.0.163	1	835450304	Professional	2.0.10.242	2.0.10.356	10-07-2020	2020-10-07 오전 6:19:14	15:19:14	2.0.10.252	131		2	{/}	발보	103	1	131	NULL	NULL	NULL	NULL	NULL	NULL	KSY	List1	0		0	-1	392214	183		0	0	1	{/}	0	3	392397	0	{/}	576	392973
좌우반구com(CVF, UVF, BVF)_1	10	1	<?xml version="1.0"?>\n<Clock xmlns:dt="urn:schemas-microsoft-com:datatypes"><Description dt:dt="string">E-Prime Primary Realtime Clock</Description><StartTime><Timestamp dt:dt="int">0</Timestamp><DateUtc dt:dt="string">2020-10-07T06:19:14Z</DateUtc></StartTime><FrequencyChanges><FrequencyChange><Frequency dt:dt="r8">2699960000</Frequency><Timestamp dt:dt="r8">3.91641777778857E+15</Timestamp><Cur…	좌우반구com(CVF, UVF, BVF)_1-010-1	60.021	1.0.0.163	1	835450304	Professional	2.0.10.242	2.0.10.356	10-07-2020	2020-10-07 오전 6:19:14	15:19:14	2.0.10.252	350		2	{/}	발횟	NULL	NULL	NULL	NULL	NULL	NULL	119	1	86	KSY3	List3	NULL	NULL	NULL	NULL	NULL	NULL	NULL	NULL	NULL	0	{/}	0	3	1020046	0	z	1609	1021655
좌우반구com(CVF, UVF, BVF)_1	10	1	<?xml version="1.0"?>\n<Clock xmlns:dt="urn:schemas-microsoft-com:datatypes"><Description dt:dt="string">E-Prime Primary Realtime Clock</Description><StartTime><Timestamp dt:dt="int">0</Timestamp><DateUtc dt:dt="string">2020-10-07T06:19:14Z</DateUtc></StartTime><FrequencyChanges><FrequencyChange><Frequency dt:dt="r8">2699960000</Frequency><Timestamp dt:dt="r8">3.91641777778857E+15</Timestamp><Cur…	좌우반구com(CVF, UVF, BVF)_1-010-1	60.021	1.0.0.163	1	835450304	Professional	2.0.10.242	2.0.10.356	10-07-2020	2020-10-07 오전 6:19:14	15:19:14	2.0.10.252	280		1	z	방법	NULL	NULL	NULL	NULL	NULL	NULL	105	1	16	KSY2	List3	NULL	NULL	NULL	NULL	NULL	NULL	NULL	NULL	NULL	1	z	0	3	824064	0	z	481	824545
좌우반구com(CVF, UVF, BVF)_1	10	1	<?xml version="1.0"?>\n<Clock xmlns:dt="urn:schemas-microsoft-com:datatypes"><Description dt:dt="string">E-Prime Primary Realtime Clock</Description><StartTime><Timestamp dt:dt="int">0</Timestamp><DateUtc dt:dt="string">2020-10-07T06:19:14Z</DateUtc></StartTime><FrequencyChanges><FrequencyChange><Frequency dt:dt="r8">2699960000</Frequency><Timestamp dt:dt="r8">3.91641777778857E+15</Timestamp><Cur…	좌우반구com(CVF, UVF, BVF)_1-010-1	60.021	1.0.0.163	1	835450304	Professional	2.0.10.242	2.0.10.356	10-07-2020	2020-10-07 오전 6:19:14	15:19:14	2.0.10.252	291		2	{/}	배심	NULL	NULL	NULL	NULL	NULL	NULL	57	1	27	KSY	List3	0		0	-1	852671	183		0	0	0	{/}	0	3	852854	0	z	587	853441
좌우반구com(CVF, UVF, BVF)_1	10	1	<?xml version="1.0"?>\n<Clock xmlns:dt="urn:schemas-microsoft-com:datatypes"><Description dt:dt="string">E-Prime Primary Realtime Clock</Description><StartTime><Timestamp dt:dt="int">0</Timestamp><DateUtc dt:dt="string">2020-10-07T06:19:14Z</DateUtc></StartTime><FrequencyChanges><FrequencyChange><Frequency dt:dt="r8">2699960000</Frequency><Timestamp dt:dt="r8">3.91641777778857E+15</Timestamp><Cur…	좌우반구com(CVF, UVF, BVF)_1-010-1	60.021	1.0.0.163	1	835450304	Professional	2.0.10.242	2.0.10.356	10-07-2020	2020-10-07 오전 6:19:14	15:19:14	2.0.10.252	226		2	{/}	버구	NULL	NULL	NULL	24	1	94	NULL	NULL	NULL	KSY2	List2	NULL	NULL	NULL	NULL	NULL	NULL	NULL	NULL	NULL	1	{/}	1	3	662220	0	{/}	1134	663354
좌우반구com(CVF, UVF, BVF)_1	10	1	<?xml version="1.0"?>\n<Clock xmlns:dt="urn:schemas-microsoft-com:datatypes"><Description dt:dt="string">E-Prime Primary Realtime Clock</Description><StartTime><Timestamp dt:dt="int">0</Timestamp><DateUtc dt:dt="string">2020-10-07T06:19:14Z</DateUtc></StartTime><FrequencyChanges><FrequencyChange><Frequency dt:dt="r8">2699960000</Frequency><Timestamp dt:dt="r8">3.91641777778857E+15</Timestamp><Cur…	좌우반구com(CVF, UVF, BVF)_1-010-1	60.021	1.0.0.163	1	835450304	Professional	2.0.10.242	2.0.10.356	10-07-2020	2020-10-07 오전 6:19:14	15:19:14	2.0.10.252	149		1	z	버스	NULL	NULL	NULL	106	1	17	NULL	NULL	NULL	KSY2	List2	NULL	NULL	NULL	NULL	NULL	NULL	NULL	NULL	NULL	1	z	1	3	457641	0	z	387	458028
좌우반구com(CVF, UVF, BVF)_1	10	1	<?xml version="1.0"?>\n<Clock xmlns:dt="urn:schemas-microsoft-com:datatypes"><Description dt:dt="string">E-Prime Primary Realtime Clock</Description><StartTime><Timestamp dt:dt="int">0</Timestamp><DateUtc dt:dt="string">2020-10-07T06:19:14Z</DateUtc></StartTime><FrequencyChanges><FrequencyChange><Frequency dt:dt="r8">2699960000</Frequency><Timestamp dt:dt="r8">3.91641777778857E+15</Timestamp><Cur…	좌우반구com(CVF, UVF, BVF)_1-010-1	60.021	1.0.0.163	1	835450304	Professional	2.0.10.242	2.0.10.356	10-07-2020	2020-10-07 오전 6:19:14	15:19:14	2.0.10.252	91		2	{/}	버현	7	1	91	NULL	NULL	NULL	NULL	NULL	NULL	KSY	List1	0		0	0	285968	183		0	0	1	{/}	0	3	286151	0	{/}	439	286590
좌우반구com(CVF, UVF, BVF)_1	10	1	<?xml version="1.0"?>\n<Clock xmlns:dt="urn:schemas-microsoft-com:datatypes"><Description dt:dt="string">E-Prime Primary Realtime Clock</Description><StartTime><Timestamp dt:dt="int">0</Timestamp><DateUtc dt:dt="string">2020-10-07T06:19:14Z</DateUtc></StartTime><FrequencyChanges><FrequencyChange><Frequency dt:dt="r8">2699960000</Frequency><Timestamp dt:dt="r8">3.91641777778857E+15</Timestamp><Cur…	좌우반구com(CVF, UVF, BVF)_1-010-1	60.021	1.0.0.163	1	835450304	Professional	2.0.10.242	2.0.10.356	10-07-2020	2020-10-07 오전 6:19:14	15:19:14	2.0.10.252	284		2	{/}	법낌	NULL	NULL	NULL	NULL	NULL	NULL	134	1	20	KSY2	List3	NULL	NULL	NULL	NULL	NULL	NULL	NULL	NULL	NULL	1	{/}	0	3	834760	0	{/}	473	835233
좌우반구com(CVF, UVF, BVF)_1	10	1	<?xml version="1.0"?>\n<Clock xmlns:dt="urn:schemas-microsoft-com:datatypes"><Description dt:dt="string">E-Prime Primary Realtime Clock</Description><StartTime><Timestamp dt:dt="int">0</Timestamp><DateUtc dt:dt="string">2020-10-07T06:19:14Z</DateUtc></StartTime><FrequencyChanges><FrequencyChange><Frequency dt:dt="r8">2699960000</Frequency><Timestamp dt:dt="r8">3.91641777778857E+15</Timestamp><Cur…	좌우반구com(CVF, UVF, BVF)_1-010-1	60.021	1.0.0.163	1	835450304	Professional	2.0.10.242	2.0.10.356	10-07-2020	2020-10-07 오전 6:19:14	15:19:14	2.0.10.252	124		1	z	별개	64	1	124	NULL	NULL	NULL	NULL	NULL	NULL	KSY2	List1	NULL	NULL	NULL	NULL	NULL	NULL	NULL	NULL	NULL	1	z	0	3	374020	0	z	369	374389
좌우반구com(CVF, UVF, BVF)_1	10	1	<?xml version="1.0"?>\n<Clock xmlns:dt="urn:schemas-microsoft-com:datatypes"><Description dt:dt="string">E-Prime Primary Realtime Clock</Description><StartTime><Timestamp dt:dt="int">0</Timestamp><DateUtc dt:dt="string">2020-10-07T06:19:14Z</DateUtc></StartTime><FrequencyChanges><FrequencyChange><Frequency dt:dt="r8">2699960000</Frequency><Timestamp dt:dt="r8">3.91641777778857E+15</Timestamp><Cur…	좌우반구com(CVF, UVF, BVF)_1-010-1	60.021	1.0.0.163	1	835450304	Professional	2.0.10.242	2.0.10.356	10-07-2020	2020-10-07 오전 6:19:14	15:19:14	2.0.10.252	316		1	z	별미	NULL	NULL	NULL	NULL	NULL	NULL	8	1	52	KSY2	List3	NULL	NULL	NULL	NULL	NULL	NULL	NULL	NULL	NULL	1	z	0	4	919448	0	z	696	920144
좌우반구com(CVF, UVF, BVF)_1	10	1	<?xml version="1.0"?>\n<Clock xmlns:dt="urn:schemas-microsoft-com:datatypes"><Description dt:dt="string">E-Prime Primary Realtime Clock</Description><StartTime><Timestamp dt:dt="int">0</Timestamp><DateUtc dt:dt="string">2020-10-07T06:19:14Z</DateUtc></StartTime><FrequencyChanges><FrequencyChange><Frequency dt:dt="r8">2699960000</Frequency><Timestamp dt:dt="r8">3.91641777778857E+15</Timestamp><Cur…	좌우반구com(CVF, UVF, BVF)_1-010-1	60.021	1.0.0.163	1	835450304	Professional	2.0.10.242	2.0.10.356	10-07-2020	2020-10-07 오전 6:19:14	15:19:14	2.0.10.252	382		1	z	보고	NULL	NULL	NULL	NULL	NULL	NULL	88	1	118	KSY2	List3	NULL	NULL	NULL	NULL	NULL	NULL	NULL	NULL	NULL	1	z	1	3	1110381	0	z	265	1110646
좌우반구com(CVF, UVF, BVF)_1	10	1	<?xml version="1.0"?>\n<Clock xmlns:dt="urn:schemas-microsoft-com:datatypes"><Description dt:dt="string">E-Prime Primary Realtime Clock</Description><StartTime><Timestamp dt:dt="int">0</Timestamp><DateUtc dt:dt="string">2020-10-07T06:19:14Z</DateUtc></StartTime><FrequencyChanges><FrequencyChange><Frequency dt:dt="r8">2699960000</Frequency><Timestamp dt:dt="r8">3.91641777778857E+15</Timestamp><Cur…	좌우반구com(CVF, UVF, BVF)_1-010-1	60.021	1.0.0.163	1	835450304	Professional	2.0.10.242	2.0.10.356	10-07-2020	2020-10-07 오전 6:19:14	15:19:14	2.0.10.252	328		1	z	본인	NULL	NULL	NULL	NULL	NULL	NULL	96	1	64	KSY2	List3	NULL	NULL	NULL	NULL	NULL	NULL	NULL	NULL	NULL	1	z	0	3	957368	0	z	728	958096
좌우반구com(CVF, UVF, BVF)_1	10	1	<?xml version="1.0"?>\n<Clock xmlns:dt="urn:schemas-microsoft-com:datatypes"><Description dt:dt="string">E-Prime Primary Realtime Clock</Description><StartTime><Timestamp dt:dt="int">0</Timestamp><DateUtc dt:dt="string">2020-10-07T06:19:14Z</DateUtc></StartTime><FrequencyChanges><FrequencyChange><Frequency dt:dt="r8">2699960000</Frequency><Timestamp dt:dt="r8">3.91641777778857E+15</Timestamp><Cur…	좌우반구com(CVF, UVF, BVF)_1-010-1	60.021	1.0.0.163	1	835450304	Professional	2.0.10.242	2.0.10.356	10-07-2020	2020-10-07 오전 6:19:14	15:19:14	2.0.10.252	23		2	{/}	본중	9	1	23	NULL	NULL	NULL	NULL	NULL	NULL	KSY	List1	0		0	-1	96400	183		0	0	1	{/}	0	3	96583	0	{/}	728	97311
좌우반구com(CVF, UVF, BVF)_1	10	1	<?xml version="1.0"?>\n<Clock xmlns:dt="urn:schemas-microsoft-com:datatypes"><Description dt:dt="string">E-Prime Primary Realtime Clock</Description><StartTime><Timestamp dt:dt="int">0</Timestamp><DateUtc dt:dt="string">2020-10-07T06:19:14Z</DateUtc></StartTime><FrequencyChanges><FrequencyChange><Frequency dt:dt="r8">2699960000</Frequency><Timestamp dt:dt="r8">3.91641777778857E+15</Timestamp><Cur…	좌우반구com(CVF, UVF, BVF)_1-010-1	60.021	1.0.0.163	1	835450304	Professional	2.0.10.242	2.0.10.356	10-07-2020	2020-10-07 오전 6:19:14	15:19:14	2.0.10.252	388		1	z	봉사	NULL	NULL	NULL	NULL	NULL	NULL	135	1	124	KSY2	List3	NULL	NULL	NULL	NULL	NULL	NULL	NULL	NULL	NULL	1	z	0	3	1127842	0	z	380	1128222
좌우반구com(CVF, UVF, BVF)_1	10	1	<?xml version="1.0"?>\n<Clock xmlns:dt="urn:schemas-microsoft-com:datatypes"><Description dt:dt="string">E-Prime Primary Realtime Clock</Description><StartTime><Timestamp dt:dt="int">0</Timestamp><DateUtc dt:dt="string">2020-10-07T06:19:14Z</DateUtc></StartTime><FrequencyChanges><FrequencyChange><Frequency dt:dt="r8">2699960000</Frequency><Timestamp dt:dt="r8">3.91641777778857E+15</Timestamp><Cur…	좌우반구com(CVF, UVF, BVF)_1-010-1	60.021	1.0.0.163	1	835450304	Professional	2.0.10.242	2.0.10.356	10-07-2020	2020-10-07 오전 6:19:14	15:19:14	2.0.10.252	192		2	{/}	봉택	NULL	NULL	NULL	128	1	60	NULL	NULL	NULL	KSY	List2	0		0	-1	571285	183		0	0	0	{/}	1	3	571468	0	z	311	571779
좌우반구com(CVF, UVF, BVF)_1	10	1	<?xml version="1.0"?>\n<Clock xmlns:dt="urn:schemas-microsoft-com:datatypes"><Description dt:dt="string">E-Prime Primary Realtime Clock</Description><StartTime><Timestamp dt:dt="int">0</Timestamp><DateUtc dt:dt="string">2020-10-07T06:19:14Z</DateUtc></StartTime><FrequencyChanges><FrequencyChange><Frequency dt:dt="r8">2699960000</Frequency><Timestamp dt:dt="r8">3.91641777778857E+15</Timestamp><Cur…	좌우반구com(CVF, UVF, BVF)_1-010-1	60.021	1.0.0.163	1	835450304	Professional	2.0.10.242	2.0.10.356	10-07-2020	2020-10-07 오전 6:19:14	15:19:14	2.0.10.252	151		1	z	부대	NULL	NULL	NULL	63	1	19	NULL	NULL	NULL	KSY2	List2	NULL	NULL	NULL	NULL	NULL	NULL	NULL	NULL	NULL	1	z	1	3	462889	0	z	307	463196
좌우반구com(CVF, UVF, BVF)_1	10	1	<?xml version="1.0"?>\n<Clock xmlns:dt="urn:schemas-microsoft-com:datatypes"><Description dt:dt="string">E-Prime Primary Realtime Clock</Description><StartTime><Timestamp dt:dt="int">0</Timestamp><DateUtc dt:dt="string">2020-10-07T06:19:14Z</DateUtc></StartTime><FrequencyChanges><FrequencyChange><Frequency dt:dt="r8">2699960000</Frequency><Timestamp dt:dt="r8">3.91641777778857E+15</Timestamp><Cur…	좌우반구com(CVF, UVF, BVF)_1-010-1	60.021	1.0.0.163	1	835450304	Professional	2.0.10.242	2.0.10.356	10-07-2020	2020-10-07 오전 6:19:14	15:19:14	2.0.10.252	319		1	z	부스	NULL	NULL	NULL	NULL	NULL	NULL	60	1	55	KSY2	List3	NULL	NULL	NULL	NULL	NULL	NULL	NULL	NULL	NULL	1	z	0	4	927945	0	z	431	928376
좌우반구com(CVF, UVF, BVF)_1	10	1	<?xml version="1.0"?>\n<Clock xmlns:dt="urn:schemas-microsoft-com:datatypes"><Description dt:dt="string">E-Prime Primary Realtime Clock</Description><StartTime><Timestamp dt:dt="int">0</Timestamp><DateUtc dt:dt="string">2020-10-07T06:19:14Z</DateUtc></StartTime><FrequencyChanges><FrequencyChange><Frequency dt:dt="r8">2699960000</Frequency><Timestamp dt:dt="r8">3.91641777778857E+15</Timestamp><Cur…	좌우반구com(CVF, UVF, BVF)_1-010-1	60.021	1.0.0.163	1	835450304	Professional	2.0.10.242	2.0.10.356	10-07-2020	2020-10-07 오전 6:19:14	15:19:14	2.0.10.252	52		2	{/}	분낌	40	1	52	NULL	NULL	NULL	NULL	NULL	NULL	KSY4	List1	NULL	NULL	NULL	NULL	NULL	NULL	NULL	NULL	NULL	1	{/}	0	4	175573	0	{/}	554	176127
좌우반구com(CVF, UVF, BVF)_1	10	1	<?xml version="1.0"?>\n<Clock xmlns:dt="urn:schemas-microsoft-com:datatypes"><Description dt:dt="string">E-Prime Primary Realtime Clock</Description><StartTime><Timestamp dt:dt="int">0</Timestamp><DateUtc dt:dt="string">2020-10-07T06:19:14Z</DateUtc></StartTime><FrequencyChanges><FrequencyChange><Frequency dt:dt="r8">2699960000</Frequency><Timestamp dt:dt="r8">3.91641777778857E+15</Timestamp><Cur…	좌우반구com(CVF, UVF, BVF)_1-010-1	60.021	1.0.0.163	1	835450304	Professional	2.0.10.242	2.0.10.356	10-07-2020	2020-10-07 오전 6:19:14	15:19:14	2.0.10.252	354		1	z	분류	NULL	NULL	NULL	NULL	NULL	NULL	55	1	90	KSY2	List3	NULL	NULL	NULL	NULL	NULL	NULL	NULL	NULL	NULL	1	z	0	3	1032275	0	z	388	1032663
좌우반구com(CVF, UVF, BVF)_1	10	1	<?xml version="1.0"?>\n<Clock xmlns:dt="urn:schemas-microsoft-com:datatypes"><Description dt:dt="string">E-Prime Primary Realtime Clock</Description><StartTime><Timestamp dt:dt="int">0</Timestamp><DateUtc dt:dt="string">2020-10-07T06:19:14Z</DateUtc></StartTime><FrequencyChanges><FrequencyChange><Frequency dt:dt="r8">2699960000</Frequency><Timestamp dt:dt="r8">3.91641777778857E+15</Timestamp><Cur…	좌우반구com(CVF, UVF, BVF)_1-010-1	60.021	1.0.0.163	1	835450304	Professional	2.0.10.242	2.0.10.356	10-07-2020	2020-10-07 오전 6:19:14	15:19:14	2.0.10.252	249		1	z	분석	NULL	NULL	NULL	11	1	117	NULL	NULL	NULL	KSY2	List2	NULL	NULL	NULL	NULL	NULL	NULL	NULL	NULL	NULL	1	z	0	3	724615	0	z	516	725131
좌우반구com(CVF, UVF, BVF)_1	10	1	<?xml version="1.0"?>\n<Clock xmlns:dt="urn:schemas-microsoft-com:datatypes"><Description dt:dt="string">E-Prime Primary Realtime Clock</Description><StartTime><Timestamp dt:dt="int">0</Timestamp><DateUtc dt:dt="string">2020-10-07T06:19:14Z</DateUtc></StartTime><FrequencyChanges><FrequencyChange><Frequency dt:dt="r8">2699960000</Frequency><Timestamp dt:dt="r8">3.91641777778857E+15</Timestamp><Cur…	좌우반구com(CVF, UVF, BVF)_1-010-1	60.021	1.0.0.163	1	835450304	Professional	2.0.10.242	2.0.10.356	10-07-2020	2020-10-07 오전 6:19:14	15:19:14	2.0.10.252	121		1	z	분포	107	1	121	NULL	NULL	NULL	NULL	NULL	NULL	KSY2	List1	NULL	NULL	NULL	NULL	NULL	NULL	NULL	NULL	NULL	0	z	0	3	366223	0	{/}	382	366605
좌우반구com(CVF, UVF, BVF)_1	10	1	<?xml version="1.0"?>\n<Clock xmlns:dt="urn:schemas-microsoft-com:datatypes"><Description dt:dt="string">E-Prime Primary Realtime Clock</Description><StartTime><Timestamp dt:dt="int">0</Timestamp><DateUtc dt:dt="string">2020-10-07T06:19:14Z</DateUtc></StartTime><FrequencyChanges><FrequencyChange><Frequency dt:dt="r8">2699960000</Frequency><Timestamp dt:dt="r8">3.91641777778857E+15</Timestamp><Cur…	좌우반구com(CVF, UVF, BVF)_1-010-1	60.021	1.0.0.163	1	835450304	Professional	2.0.10.242	2.0.10.356	10-07-2020	2020-10-07 오전 6:19:14	15:19:14	2.0.10.252	50		1	z	비교	3	1	50	NULL	NULL	NULL	NULL	NULL	NULL	KSY2	List1	NULL	NULL	NULL	NULL	NULL	NULL	NULL	NULL	NULL	1	z	0	3	169458	0	z	1117	170575
좌우반구com(CVF, UVF, BVF)_1	10	1	<?xml version="1.0"?>\n<Clock xmlns:dt="urn:schemas-microsoft-com:datatypes"><Description dt:dt="string">E-Prime Primary Realtime Clock</Description><StartTime><Timestamp dt:dt="int">0</Timestamp><DateUtc dt:dt="string">2020-10-07T06:19:14Z</DateUtc></StartTime><FrequencyChanges><FrequencyChange><Frequency dt:dt="r8">2699960000</Frequency><Timestamp dt:dt="r8">3.91641777778857E+15</Timestamp><Cur…	좌우반구com(CVF, UVF, BVF)_1-010-1	60.021	1.0.0.163	1	835450304	Professional	2.0.10.242	2.0.10.356	10-07-2020	2020-10-07 오전 6:19:14	15:19:14	2.0.10.252	95		2	{/}	비껍	104	1	95	NULL	NULL	NULL	NULL	NULL	NULL	KSY3	List1	NULL	NULL	NULL	NULL	NULL	NULL	NULL	NULL	NULL	1	{/}	0	3	296514	0	{/}	932	297446
좌우반구com(CVF, UVF, BVF)_1	10	1	<?xml version="1.0"?>\n<Clock xmlns:dt="urn:schemas-microsoft-com:datatypes"><Description dt:dt="string">E-Prime Primary Realtime Clock</Description><StartTime><Timestamp dt:dt="int">0</Timestamp><DateUtc dt:dt="string">2020-10-07T06:19:14Z</DateUtc></StartTime><FrequencyChanges><FrequencyChange><Frequency dt:dt="r8">2699960000</Frequency><Timestamp dt:dt="r8">3.91641777778857E+15</Timestamp><Cur…	좌우반구com(CVF, UVF, BVF)_1-010-1	60.021	1.0.0.163	1	835450304	Professional	2.0.10.242	2.0.10.356	10-07-2020	2020-10-07 오전 6:19:14	15:19:14	2.0.10.252	395		2	{/}	비략	NULL	NULL	NULL	NULL	NULL	NULL	120	1	131	KSY	List3	0		1	-1	1147468	184		0	0	0	{/}	0	4	1147652	0	z	834	1148486
좌우반구com(CVF, UVF, BVF)_1	10	1	<?xml version="1.0"?>\n<Clock xmlns:dt="urn:schemas-microsoft-com:datatypes"><Description dt:dt="string">E-Prime Primary Realtime Clock</Description><StartTime><Timestamp dt:dt="int">0</Timestamp><DateUtc dt:dt="string">2020-10-07T06:19:14Z</DateUtc></StartTime><FrequencyChanges><FrequencyChange><Frequency dt:dt="r8">2699960000</Frequency><Timestamp dt:dt="r8">3.91641777778857E+15</Timestamp><Cur…	좌우반구com(CVF, UVF, BVF)_1-010-1	60.021	1.0.0.163	1	835450304	Professional	2.0.10.242	2.0.10.356	10-07-2020	2020-10-07 오전 6:19:14	15:19:14	2.0.10.252	188		1	z	비상	NULL	NULL	NULL	84	1	56	NULL	NULL	NULL	KSY2	List2	NULL	NULL	NULL	NULL	NULL	NULL	NULL	NULL	NULL	1	z	0	3	561172	0	z	399	561571
좌우반구com(CVF, UVF, BVF)_1	10	1	<?xml version="1.0"?>\n<Clock xmlns:dt="urn:schemas-microsoft-com:datatypes"><Description dt:dt="string">E-Prime Primary Realtime Clock</Description><StartTime><Timestamp dt:dt="int">0</Timestamp><DateUtc dt:dt="string">2020-10-07T06:19:14Z</DateUtc></StartTime><FrequencyChanges><FrequencyChange><Frequency dt:dt="r8">2699960000</Frequency><Timestamp dt:dt="r8">3.91641777778857E+15</Timestamp><Cur…	좌우반구com(CVF, UVF, BVF)_1-010-1	60.021	1.0.0.163	1	835450304	Professional	2.0.10.242	2.0.10.356	10-07-2020	2020-10-07 오전 6:19:14	15:19:14	2.0.10.252	157		1	z	비용	NULL	NULL	NULL	121	1	25	NULL	NULL	NULL	KSY2	List2	NULL	NULL	NULL	NULL	NULL	NULL	NULL	NULL	NULL	1	z	0	3	478667	0	z	465	479132
좌우반구com(CVF, UVF, BVF)_1	10	1	<?xml version="1.0"?>\n<Clock xmlns:dt="urn:schemas-microsoft-com:datatypes"><Description dt:dt="string">E-Prime Primary Realtime Clock</Description><StartTime><Timestamp dt:dt="int">0</Timestamp><DateUtc dt:dt="string">2020-10-07T06:19:14Z</DateUtc></StartTime><FrequencyChanges><FrequencyChange><Frequency dt:dt="r8">2699960000</Frequency><Timestamp dt:dt="r8">3.91641777778857E+15</Timestamp><Cur…	좌우반구com(CVF, UVF, BVF)_1-010-1	60.021	1.0.0.163	1	835450304	Professional	2.0.10.242	2.0.10.356	10-07-2020	2020-10-07 오전 6:19:14	15:19:14	2.0.10.252	16		1	z	비판	21	1	16	NULL	NULL	NULL	NULL	NULL	NULL	KSY2	List1	NULL	NULL	NULL	NULL	NULL	NULL	NULL	NULL	NULL	0	z	0	4	77407	0	{/}	481	77888
좌우반구com(CVF, UVF, BVF)_1	10	1	<?xml version="1.0"?>\n<Clock xmlns:dt="urn:schemas-microsoft-com:datatypes"><Description dt:dt="string">E-Prime Primary Realtime Clock</Description><StartTime><Timestamp dt:dt="int">0</Timestamp><DateUtc dt:dt="string">2020-10-07T06:19:14Z</DateUtc></StartTime><FrequencyChanges><FrequencyChange><Frequency dt:dt="r8">2699960000</Frequency><Timestamp dt:dt="r8">3.91641777778857E+15</Timestamp><Cur…	좌우반구com(CVF, UVF, BVF)_1-010-1	60.021	1.0.0.163	1	835450304	Professional	2.0.10.242	2.0.10.356	10-07-2020	2020-10-07 오전 6:19:14	15:19:14	2.0.10.252	400		1	z	빈도	NULL	NULL	NULL	NULL	NULL	NULL	75	1	136	KSY2	List3	NULL	NULL	NULL	NULL	NULL	NULL	NULL	NULL	NULL	1	z	0	4	1162797	0	z	505	1163302
좌우반구com(CVF, UVF, BVF)_1	10	1	<?xml version="1.0"?>\n<Clock xmlns:dt="urn:schemas-microsoft-com:datatypes"><Description dt:dt="string">E-Prime Primary Realtime Clock</Description><StartTime><Timestamp dt:dt="int">0</Timestamp><DateUtc dt:dt="string">2020-10-07T06:19:14Z</DateUtc></StartTime><FrequencyChanges><FrequencyChange><Frequency dt:dt="r8">2699960000</Frequency><Timestamp dt:dt="r8">3.91641777778857E+15</Timestamp><Cur…	좌우반구com(CVF, UVF, BVF)_1-010-1	60.021	1.0.0.163	1	835450304	Professional	2.0.10.242	2.0.10.356	10-07-2020	2020-10-07 오전 6:19:14	15:19:14	2.0.10.252	70		2	{/}	빈략	52	1	70	NULL	NULL	NULL	NULL	NULL	NULL	KSY4	List1	NULL	NULL	NULL	NULL	NULL	NULL	NULL	NULL	NULL	1	{/}	0	3	226488	0	{/}	670	227158
좌우반구com(CVF, UVF, BVF)_1	10	1	<?xml version="1.0"?>\n<Clock xmlns:dt="urn:schemas-microsoft-com:datatypes"><Description dt:dt="string">E-Prime Primary Realtime Clock</Description><StartTime><Timestamp dt:dt="int">0</Timestamp><DateUtc dt:dt="string">2020-10-07T06:19:14Z</DateUtc></StartTime><FrequencyChanges><FrequencyChange><Frequency dt:dt="r8">2699960000</Frequency><Timestamp dt:dt="r8">3.91641777778857E+15</Timestamp><Cur…	좌우반구com(CVF, UVF, BVF)_1-010-1	60.021	1.0.0.163	1	835450304	Professional	2.0.10.242	2.0.10.356	10-07-2020	2020-10-07 오전 6:19:14	15:19:14	2.0.10.252	194		2	{/}	빈비	NULL	NULL	NULL	4	1	62	NULL	NULL	NULL	KSY4	List2	NULL	NULL	NULL	NULL	NULL	NULL	NULL	NULL	NULL	0	{/}	0	3	576700	0	z	879	577579
좌우반구com(CVF, UVF, BVF)_1	10	1	<?xml version="1.0"?>\n<Clock xmlns:dt="urn:schemas-microsoft-com:datatypes"><Description dt:dt="string">E-Prime Primary Realtime Clock</Description><StartTime><Timestamp dt:dt="int">0</Timestamp><DateUtc dt:dt="string">2020-10-07T06:19:14Z</DateUtc></StartTime><FrequencyChanges><FrequencyChange><Frequency dt:dt="r8">2699960000</Frequency><Timestamp dt:dt="r8">3.91641777778857E+15</Timestamp><Cur…	좌우반구com(CVF, UVF, BVF)_1-010-1	60.021	1.0.0.163	1	835450304	Professional	2.0.10.242	2.0.10.356	10-07-2020	2020-10-07 오전 6:19:14	15:19:14	2.0.10.252	130		2	{/}	빈종	33	1	130	NULL	NULL	NULL	NULL	NULL	NULL	KSY	List1	0		0	-1	389448	184		0	0	1	{/}	0	4	389632	0	{/}	565	390197
좌우반구com(CVF, UVF, BVF)_1	10	1	<?xml version="1.0"?>\n<Clock xmlns:dt="urn:schemas-microsoft-com:datatypes"><Description dt:dt="string">E-Prime Primary Realtime Clock</Description><StartTime><Timestamp dt:dt="int">0</Timestamp><DateUtc dt:dt="string">2020-10-07T06:19:14Z</DateUtc></StartTime><FrequencyChanges><FrequencyChange><Frequency dt:dt="r8">2699960000</Frequency><Timestamp dt:dt="r8">3.91641777778857E+15</Timestamp><Cur…	좌우반구com(CVF, UVF, BVF)_1-010-1	60.021	1.0.0.163	1	835450304	Professional	2.0.10.242	2.0.10.356	10-07-2020	2020-10-07 오전 6:19:14	15:19:14	2.0.10.252	240		1	z	사건	NULL	NULL	NULL	103	1	108	NULL	NULL	NULL	KSY2	List2	NULL	NULL	NULL	NULL	NULL	NULL	NULL	NULL	NULL	1	z	0	3	700907	0	z	503	701410
좌우반구com(CVF, UVF, BVF)_1	10	1	<?xml version="1.0"?>\n<Clock xmlns:dt="urn:schemas-microsoft-com:datatypes"><Description dt:dt="string">E-Prime Primary Realtime Clock</Description><StartTime><Timestamp dt:dt="int">0</Timestamp><DateUtc dt:dt="string">2020-10-07T06:19:14Z</DateUtc></StartTime><FrequencyChanges><FrequencyChange><Frequency dt:dt="r8">2699960000</Frequency><Timestamp dt:dt="r8">3.91641777778857E+15</Timestamp><Cur…	좌우반구com(CVF, UVF, BVF)_1-010-1	60.021	1.0.0.163	1	835450304	Professional	2.0.10.242	2.0.10.356	10-07-2020	2020-10-07 오전 6:19:14	15:19:14	2.0.10.252	78		1	z	사과	75	1	78	NULL	NULL	NULL	NULL	NULL	NULL	KSY2	List1	NULL	NULL	NULL	NULL	NULL	NULL	NULL	NULL	NULL	1	z	0	3	248314	0	z	340	248654
좌우반구com(CVF, UVF, BVF)_1	10	1	<?xml version="1.0"?>\n<Clock xmlns:dt="urn:schemas-microsoft-com:datatypes"><Description dt:dt="string">E-Prime Primary Realtime Clock</Description><StartTime><Timestamp dt:dt="int">0</Timestamp><DateUtc dt:dt="string">2020-10-07T06:19:14Z</DateUtc></StartTime><FrequencyChanges><FrequencyChange><Frequency dt:dt="r8">2699960000</Frequency><Timestamp dt:dt="r8">3.91641777778857E+15</Timestamp><Cur…	좌우반구com(CVF, UVF, BVF)_1-010-1	60.021	1.0.0.163	1	835450304	Professional	2.0.10.242	2.0.10.356	10-07-2020	2020-10-07 오전 6:19:14	15:19:14	2.0.10.252	223		1	z	사례	NULL	NULL	NULL	115	1	91	NULL	NULL	NULL	KSY2	List2	NULL	NULL	NULL	NULL	NULL	NULL	NULL	NULL	NULL	1	z	0	4	654390	0	z	364	654754
좌우반구com(CVF, UVF, BVF)_1	10	1	<?xml version="1.0"?>\n<Clock xmlns:dt="urn:schemas-microsoft-com:datatypes"><Description dt:dt="string">E-Prime Primary Realtime Clock</Description><StartTime><Timestamp dt:dt="int">0</Timestamp><DateUtc dt:dt="string">2020-10-07T06:19:14Z</DateUtc></StartTime><FrequencyChanges><FrequencyChange><Frequency dt:dt="r8">2699960000</Frequency><Timestamp dt:dt="r8">3.91641777778857E+15</Timestamp><Cur…	좌우반구com(CVF, UVF, BVF)_1-010-1	60.021	1.0.0.163	1	835450304	Professional	2.0.10.242	2.0.10.356	10-07-2020	2020-10-07 오전 6:19:14	15:19:14	2.0.10.252	390		1	z	사상	NULL	NULL	NULL	NULL	NULL	NULL	114	1	126	KSY2	List3	NULL	NULL	NULL	NULL	NULL	NULL	NULL	NULL	NULL	0	z	0	3	1132957	0	{/}	1441	1134398
좌우반구com(CVF, UVF, BVF)_1	10	1	<?xml version="1.0"?>\n<Clock xmlns:dt="urn:schemas-microsoft-com:datatypes"><Description dt:dt="string">E-Prime Primary Realtime Clock</Description><StartTime><Timestamp dt:dt="int">0</Timestamp><DateUtc dt:dt="string">2020-10-07T06:19:14Z</DateUtc></StartTime><FrequencyChanges><FrequencyChange><Frequency dt:dt="r8">2699960000</Frequency><Timestamp dt:dt="r8">3.91641777778857E+15</Timestamp><Cur…	좌우반구com(CVF, UVF, BVF)_1-010-1	60.021	1.0.0.163	1	835450304	Professional	2.0.10.242	2.0.10.356	10-07-2020	2020-10-07 오전 6:19:14	15:19:14	2.0.10.252	287		1	z	사안	NULL	NULL	NULL	NULL	NULL	NULL	130	1	23	KSY2	List3	NULL	NULL	NULL	NULL	NULL	NULL	NULL	NULL	NULL	0	z	0	3	842541	0	{/}	300	842841
좌우반구com(CVF, UVF, BVF)_1	10	1	<?xml version="1.0"?>\n<Clock xmlns:dt="urn:schemas-microsoft-com:datatypes"><Description dt:dt="string">E-Prime Primary Realtime Clock</Description><StartTime><Timestamp dt:dt="int">0</Timestamp><DateUtc dt:dt="string">2020-10-07T06:19:14Z</DateUtc></StartTime><FrequencyChanges><FrequencyChange><Frequency dt:dt="r8">2699960000</Frequency><Timestamp dt:dt="r8">3.91641777778857E+15</Timestamp><Cur…	좌우반구com(CVF, UVF, BVF)_1-010-1	60.021	1.0.0.163	1	835450304	Professional	2.0.10.242	2.0.10.356	10-07-2020	2020-10-07 오전 6:19:14	15:19:14	2.0.10.252	333		1	z	사이	NULL	NULL	NULL	NULL	NULL	NULL	50	1	69	KSY2	List3	NULL	NULL	NULL	NULL	NULL	NULL	NULL	NULL	NULL	1	z	0	3	971863	0	z	417	972280
좌우반구com(CVF, UVF, BVF)_1	10	1	<?xml version="1.0"?>\n<Clock xmlns:dt="urn:schemas-microsoft-com:datatypes"><Description dt:dt="string">E-Prime Primary Realtime Clock</Description><StartTime><Timestamp dt:dt="int">0</Timestamp><DateUtc dt:dt="string">2020-10-07T06:19:14Z</DateUtc></StartTime><FrequencyChanges><FrequencyChange><Frequency dt:dt="r8">2699960000</Frequency><Timestamp dt:dt="r8">3.91641777778857E+15</Timestamp><Cur…	좌우반구com(CVF, UVF, BVF)_1-010-1	60.021	1.0.0.163	1	835450304	Professional	2.0.10.242	2.0.10.356	10-07-2020	2020-10-07 오전 6:19:14	15:19:14	2.0.10.252	65		1	z	사전	128	1	65	NULL	NULL	NULL	NULL	NULL	NULL	KSY2	List1	NULL	NULL	NULL	NULL	NULL	NULL	NULL	NULL	NULL	1	z	0	3	213193	0	z	421	213614
좌우반구com(CVF, UVF, BVF)_1	10	1	<?xml version="1.0"?>\n<Clock xmlns:dt="urn:schemas-microsoft-com:datatypes"><Description dt:dt="string">E-Prime Primary Realtime Clock</Description><StartTime><Timestamp dt:dt="int">0</Timestamp><DateUtc dt:dt="string">2020-10-07T06:19:14Z</DateUtc></StartTime><FrequencyChanges><FrequencyChange><Frequency dt:dt="r8">2699960000</Frequency><Timestamp dt:dt="r8">3.91641777778857E+15</Timestamp><Cur…	좌우반구com(CVF, UVF, BVF)_1-010-1	60.021	1.0.0.163	1	835450304	Professional	2.0.10.242	2.0.10.356	10-07-2020	2020-10-07 오전 6:19:14	15:19:14	2.0.10.252	243		1	z	사진	NULL	NULL	NULL	99	1	111	NULL	NULL	NULL	KSY2	List2	NULL	NULL	NULL	NULL	NULL	NULL	NULL	NULL	NULL	1	z	0	3	708804	0	z	502	709306
좌우반구com(CVF, UVF, BVF)_1	10	1	<?xml version="1.0"?>\n<Clock xmlns:dt="urn:schemas-microsoft-com:datatypes"><Description dt:dt="string">E-Prime Primary Realtime Clock</Description><StartTime><Timestamp dt:dt="int">0</Timestamp><DateUtc dt:dt="string">2020-10-07T06:19:14Z</DateUtc></StartTime><FrequencyChanges><FrequencyChange><Frequency dt:dt="r8">2699960000</Frequency><Timestamp dt:dt="r8">3.91641777778857E+15</Timestamp><Cur…	좌우반구com(CVF, UVF, BVF)_1-010-1	60.021	1.0.0.163	1	835450304	Professional	2.0.10.242	2.0.10.356	10-07-2020	2020-10-07 오전 6:19:14	15:19:14	2.0.10.252	125		1	z	상관	1	1	125	NULL	NULL	NULL	NULL	NULL	NULL	KSY2	List1	NULL	NULL	NULL	NULL	NULL	NULL	NULL	NULL	NULL	1	z	0	3	376586	0	z	395	376981
좌우반구com(CVF, UVF, BVF)_1	10	1	<?xml version="1.0"?>\n<Clock xmlns:dt="urn:schemas-microsoft-com:datatypes"><Description dt:dt="string">E-Prime Primary Realtime Clock</Description><StartTime><Timestamp dt:dt="int">0</Timestamp><DateUtc dt:dt="string">2020-10-07T06:19:14Z</DateUtc></StartTime><FrequencyChanges><FrequencyChange><Frequency dt:dt="r8">2699960000</Frequency><Timestamp dt:dt="r8">3.91641777778857E+15</Timestamp><Cur…	좌우반구com(CVF, UVF, BVF)_1-010-1	60.021	1.0.0.163	1	835450304	Professional	2.0.10.242	2.0.10.356	10-07-2020	2020-10-07 오전 6:19:14	15:19:14	2.0.10.252	56		1	z	상태	15	1	56	NULL	NULL	NULL	NULL	NULL	NULL	KSY2	List1	NULL	NULL	NULL	NULL	NULL	NULL	NULL	NULL	NULL	1	z	0	4	186669	0	z	602	187271
좌우반구com(CVF, UVF, BVF)_1	10	1	<?xml version="1.0"?>\n<Clock xmlns:dt="urn:schemas-microsoft-com:datatypes"><Description dt:dt="string">E-Prime Primary Realtime Clock</Description><StartTime><Timestamp dt:dt="int">0</Timestamp><DateUtc dt:dt="string">2020-10-07T06:19:14Z</DateUtc></StartTime><FrequencyChanges><FrequencyChange><Frequency dt:dt="r8">2699960000</Frequency><Timestamp dt:dt="r8">3.91641777778857E+15</Timestamp><Cur…	좌우반구com(CVF, UVF, BVF)_1-010-1	60.021	1.0.0.163	1	835450304	Professional	2.0.10.242	2.0.10.356	10-07-2020	2020-10-07 오전 6:19:14	15:19:14	2.0.10.252	360		1	z	색상	NULL	NULL	NULL	NULL	NULL	NULL	1	1	96	KSY2	List3	NULL	NULL	NULL	NULL	NULL	NULL	NULL	NULL	NULL	1	z	0	3	1050169	0	z	462	1050631
좌우반구com(CVF, UVF, BVF)_1	10	1	<?xml version="1.0"?>\n<Clock xmlns:dt="urn:schemas-microsoft-com:datatypes"><Description dt:dt="string">E-Prime Primary Realtime Clock</Description><StartTime><Timestamp dt:dt="int">0</Timestamp><DateUtc dt:dt="string">2020-10-07T06:19:14Z</DateUtc></StartTime><FrequencyChanges><FrequencyChange><Frequency dt:dt="r8">2699960000</Frequency><Timestamp dt:dt="r8">3.91641777778857E+15</Timestamp><Cur…	좌우반구com(CVF, UVF, BVF)_1-010-1	60.021	1.0.0.163	1	835450304	Professional	2.0.10.242	2.0.10.356	10-07-2020	2020-10-07 오전 6:19:14	15:19:14	2.0.10.252	106		1	z	생선	13	1	106	NULL	NULL	NULL	NULL	NULL	NULL	KSY2	List1	NULL	NULL	NULL	NULL	NULL	NULL	NULL	NULL	NULL	1	z	0	4	326637	0	z	264	326901
좌우반구com(CVF, UVF, BVF)_1	10	1	<?xml version="1.0"?>\n<Clock xmlns:dt="urn:schemas-microsoft-com:datatypes"><Description dt:dt="string">E-Prime Primary Realtime Clock</Description><StartTime><Timestamp dt:dt="int">0</Timestamp><DateUtc dt:dt="string">2020-10-07T06:19:14Z</DateUtc></StartTime><FrequencyChanges><FrequencyChange><Frequency dt:dt="r8">2699960000</Frequency><Timestamp dt:dt="r8">3.91641777778857E+15</Timestamp><Cur…	좌우반구com(CVF, UVF, BVF)_1-010-1	60.021	1.0.0.163	1	835450304	Professional	2.0.10.242	2.0.10.356	10-07-2020	2020-10-07 오전 6:19:14	15:19:14	2.0.10.252	211		2	{/}	생희	NULL	NULL	NULL	21	1	79	NULL	NULL	NULL	KSY4	List2	NULL	NULL	NULL	NULL	NULL	NULL	NULL	NULL	NULL	1	{/}	0	3	623167	0	{/}	436	623603
좌우반구com(CVF, UVF, BVF)_1	10	1	<?xml version="1.0"?>\n<Clock xmlns:dt="urn:schemas-microsoft-com:datatypes"><Description dt:dt="string">E-Prime Primary Realtime Clock</Description><StartTime><Timestamp dt:dt="int">0</Timestamp><DateUtc dt:dt="string">2020-10-07T06:19:14Z</DateUtc></StartTime><FrequencyChanges><FrequencyChange><Frequency dt:dt="r8">2699960000</Frequency><Timestamp dt:dt="r8">3.91641777778857E+15</Timestamp><Cur…	좌우반구com(CVF, UVF, BVF)_1-010-1	60.021	1.0.0.163	1	835450304	Professional	2.0.10.242	2.0.10.356	10-07-2020	2020-10-07 오전 6:19:14	15:19:14	2.0.10.252	156		2	{/}	석감	NULL	NULL	NULL	92	1	24	NULL	NULL	NULL	KSY	List2	0		1	-1	475868	184		0	0	0	{/}	0	4	476052	0	z	416	476468
좌우반구com(CVF, UVF, BVF)_1	10	1	<?xml version="1.0"?>\n<Clock xmlns:dt="urn:schemas-microsoft-com:datatypes"><Description dt:dt="string">E-Prime Primary Realtime Clock</Description><StartTime><Timestamp dt:dt="int">0</Timestamp><DateUtc dt:dt="string">2020-10-07T06:19:14Z</DateUtc></StartTime><FrequencyChanges><FrequencyChange><Frequency dt:dt="r8">2699960000</Frequency><Timestamp dt:dt="r8">3.91641777778857E+15</Timestamp><Cur…	좌우반구com(CVF, UVF, BVF)_1-010-1	60.021	1.0.0.163	1	835450304	Professional	2.0.10.242	2.0.10.356	10-07-2020	2020-10-07 오전 6:19:14	15:19:14	2.0.10.252	381		1	z	선배	NULL	NULL	NULL	NULL	NULL	NULL	85	1	117	KSY2	List3	NULL	NULL	NULL	NULL	NULL	NULL	NULL	NULL	NULL	1	z	0	4	1107816	0	z	358	1108174
좌우반구com(CVF, UVF, BVF)_1	10	1	<?xml version="1.0"?>\n<Clock xmlns:dt="urn:schemas-microsoft-com:datatypes"><Description dt:dt="string">E-Prime Primary Realtime Clock</Description><StartTime><Timestamp dt:dt="int">0</Timestamp><DateUtc dt:dt="string">2020-10-07T06:19:14Z</DateUtc></StartTime><FrequencyChanges><FrequencyChange><Frequency dt:dt="r8">2699960000</Frequency><Timestamp dt:dt="r8">3.91641777778857E+15</Timestamp><Cur…	좌우반구com(CVF, UVF, BVF)_1-010-1	60.021	1.0.0.163	1	835450304	Professional	2.0.10.242	2.0.10.356	10-07-2020	2020-10-07 오전 6:19:14	15:19:14	2.0.10.252	305		1	z	선택	NULL	NULL	NULL	NULL	NULL	NULL	89	1	41	KSY2	List3	NULL	NULL	NULL	NULL	NULL	NULL	NULL	NULL	NULL	1	z	0	3	890108	0	z	364	890472
좌우반구com(CVF, UVF, BVF)_1	10	1	<?xml version="1.0"?>\n<Clock xmlns:dt="urn:schemas-microsoft-com:datatypes"><Description dt:dt="string">E-Prime Primary Realtime Clock</Description><StartTime><Timestamp dt:dt="int">0</Timestamp><DateUtc dt:dt="string">2020-10-07T06:19:14Z</DateUtc></StartTime><FrequencyChanges><FrequencyChange><Frequency dt:dt="r8">2699960000</Frequency><Timestamp dt:dt="r8">3.91641777778857E+15</Timestamp><Cur…	좌우반구com(CVF, UVF, BVF)_1-010-1	60.021	1.0.0.163	1	835450304	Professional	2.0.10.242	2.0.10.356	10-07-2020	2020-10-07 오전 6:19:14	15:19:14	2.0.10.252	45		2	{/}	설결	99	1	45	NULL	NULL	NULL	NULL	NULL	NULL	KSY2	List1	NULL	NULL	NULL	NULL	NULL	NULL	NULL	NULL	NULL	1	{/}	0	3	155263	0	{/}	456	155719
좌우반구com(CVF, UVF, BVF)_1	10	1	<?xml version="1.0"?>\n<Clock xmlns:dt="urn:schemas-microsoft-com:datatypes"><Description dt:dt="string">E-Prime Primary Realtime Clock</Description><StartTime><Timestamp dt:dt="int">0</Timestamp><DateUtc dt:dt="string">2020-10-07T06:19:14Z</DateUtc></StartTime><FrequencyChanges><FrequencyChange><Frequency dt:dt="r8">2699960000</Frequency><Timestamp dt:dt="r8">3.91641777778857E+15</Timestamp><Cur…	좌우반구com(CVF, UVF, BVF)_1-010-1	60.021	1.0.0.163	1	835450304	Professional	2.0.10.242	2.0.10.356	10-07-2020	2020-10-07 오전 6:19:14	15:19:14	2.0.10.252	332		1	z	설명	NULL	NULL	NULL	NULL	NULL	NULL	113	1	68	KSY2	List3	NULL	NULL	NULL	NULL	NULL	NULL	NULL	NULL	NULL	1	z	0	4	969114	0	z	549	969663
좌우반구com(CVF, UVF, BVF)_1	10	1	<?xml version="1.0"?>\n<Clock xmlns:dt="urn:schemas-microsoft-com:datatypes"><Description dt:dt="string">E-Prime Primary Realtime Clock</Description><StartTime><Timestamp dt:dt="int">0</Timestamp><DateUtc dt:dt="string">2020-10-07T06:19:14Z</DateUtc></StartTime><FrequencyChanges><FrequencyChange><Frequency dt:dt="r8">2699960000</Frequency><Timestamp dt:dt="r8">3.91641777778857E+15</Timestamp><Cur…	좌우반구com(CVF, UVF, BVF)_1-010-1	60.021	1.0.0.163	1	835450304	Professional	2.0.10.242	2.0.10.356	10-07-2020	2020-10-07 오전 6:19:14	15:19:14	2.0.10.252	128		1	z	설문	123	1	128	NULL	NULL	NULL	NULL	NULL	NULL	KSY2	List1	NULL	NULL	NULL	NULL	NULL	NULL	NULL	NULL	NULL	1	z	0	3	384533	0	z	264	384797
좌우반구com(CVF, UVF, BVF)_1	10	1	<?xml version="1.0"?>\n<Clock xmlns:dt="urn:schemas-microsoft-com:datatypes"><Description dt:dt="string">E-Prime Primary Realtime Clock</Description><StartTime><Timestamp dt:dt="int">0</Timestamp><DateUtc dt:dt="string">2020-10-07T06:19:14Z</DateUtc></StartTime><FrequencyChanges><FrequencyChange><Frequency dt:dt="r8">2699960000</Frequency><Timestamp dt:dt="r8">3.91641777778857E+15</Timestamp><Cur…	좌우반구com(CVF, UVF, BVF)_1-010-1	60.021	1.0.0.163	1	835450304	Professional	2.0.10.242	2.0.10.356	10-07-2020	2020-10-07 오전 6:19:14	15:19:14	2.0.10.252	232		2	{/}	설색	NULL	NULL	NULL	60	1	100	NULL	NULL	NULL	KSY4	List2	NULL	NULL	NULL	NULL	NULL	NULL	NULL	NULL	NULL	0	{/}	0	4	679098	0	z	920	680018
좌우반구com(CVF, UVF, BVF)_1	10	1	<?xml version="1.0"?>\n<Clock xmlns:dt="urn:schemas-microsoft-com:datatypes"><Description dt:dt="string">E-Prime Primary Realtime Clock</Description><StartTime><Timestamp dt:dt="int">0</Timestamp><DateUtc dt:dt="string">2020-10-07T06:19:14Z</DateUtc></StartTime><FrequencyChanges><FrequencyChange><Frequency dt:dt="r8">2699960000</Frequency><Timestamp dt:dt="r8">3.91641777778857E+15</Timestamp><Cur…	좌우반구com(CVF, UVF, BVF)_1-010-1	60.021	1.0.0.163	1	835450304	Professional	2.0.10.242	2.0.10.356	10-07-2020	2020-10-07 오전 6:19:14	15:19:14	2.0.10.252	68		2	{/}	섭습	119	1	68	NULL	NULL	NULL	NULL	NULL	NULL	KSY2	List1	NULL	NULL	NULL	NULL	NULL	NULL	NULL	NULL	NULL	0	{/}	0	4	221057	0	z	469	221526
좌우반구com(CVF, UVF, BVF)_1	10	1	<?xml version="1.0"?>\n<Clock xmlns:dt="urn:schemas-microsoft-com:datatypes"><Description dt:dt="string">E-Prime Primary Realtime Clock</Description><StartTime><Timestamp dt:dt="int">0</Timestamp><DateUtc dt:dt="string">2020-10-07T06:19:14Z</DateUtc></StartTime><FrequencyChanges><FrequencyChange><Frequency dt:dt="r8">2699960000</Frequency><Timestamp dt:dt="r8">3.91641777778857E+15</Timestamp><Cur…	좌우반구com(CVF, UVF, BVF)_1-010-1	60.021	1.0.0.163	1	835450304	Professional	2.0.10.242	2.0.10.356	10-07-2020	2020-10-07 오전 6:19:14	15:19:14	2.0.10.252	82		1	z	성공	53	1	82	NULL	NULL	NULL	NULL	NULL	NULL	KSY2	List1	NULL	NULL	NULL	NULL	NULL	NULL	NULL	NULL	NULL	1	z	0	3	259277	0	z	377	259654
좌우반구com(CVF, UVF, BVF)_1	10	1	<?xml version="1.0"?>\n<Clock xmlns:dt="urn:schemas-microsoft-com:datatypes"><Description dt:dt="string">E-Prime Primary Realtime Clock</Description><StartTime><Timestamp dt:dt="int">0</Timestamp><DateUtc dt:dt="string">2020-10-07T06:19:14Z</DateUtc></StartTime><FrequencyChanges><FrequencyChange><Frequency dt:dt="r8">2699960000</Frequency><Timestamp dt:dt="r8">3.91641777778857E+15</Timestamp><Cur…	좌우반구com(CVF, UVF, BVF)_1-010-1	60.021	1.0.0.163	1	835450304	Professional	2.0.10.242	2.0.10.356	10-07-2020	2020-10-07 오전 6:19:14	15:19:14	2.0.10.252	353		1	z	세상	NULL	NULL	NULL	NULL	NULL	NULL	98	1	89	KSY2	List3	NULL	NULL	NULL	NULL	NULL	NULL	NULL	NULL	NULL	1	z	0	3	1029576	0	z	495	1030071
좌우반구com(CVF, UVF, BVF)_1	10	1	<?xml version="1.0"?>\n<Clock xmlns:dt="urn:schemas-microsoft-com:datatypes"><Description dt:dt="string">E-Prime Primary Realtime Clock</Description><StartTime><Timestamp dt:dt="int">0</Timestamp><DateUtc dt:dt="string">2020-10-07T06:19:14Z</DateUtc></StartTime><FrequencyChanges><FrequencyChange><Frequency dt:dt="r8">2699960000</Frequency><Timestamp dt:dt="r8">3.91641777778857E+15</Timestamp><Cur…	좌우반구com(CVF, UVF, BVF)_1-010-1	60.021	1.0.0.163	1	835450304	Professional	2.0.10.242	2.0.10.356	10-07-2020	2020-10-07 오전 6:19:14	15:19:14	2.0.10.252	189		1	z	소리	NULL	NULL	NULL	100	1	57	NULL	NULL	NULL	KSY2	List2	NULL	NULL	NULL	NULL	NULL	NULL	NULL	NULL	NULL	1	z	0	3	563771	0	z	288	564059
좌우반구com(CVF, UVF, BVF)_1	10	1	<?xml version="1.0"?>\n<Clock xmlns:dt="urn:schemas-microsoft-com:datatypes"><Description dt:dt="string">E-Prime Primary Realtime Clock</Description><StartTime><Timestamp dt:dt="int">0</Timestamp><DateUtc dt:dt="string">2020-10-07T06:19:14Z</DateUtc></StartTime><FrequencyChanges><FrequencyChange><Frequency dt:dt="r8">2699960000</Frequency><Timestamp dt:dt="r8">3.91641777778857E+15</Timestamp><Cur…	좌우반구com(CVF, UVF, BVF)_1-010-1	60.021	1.0.0.163	1	835450304	Professional	2.0.10.242	2.0.10.356	10-07-2020	2020-10-07 오전 6:19:14	15:19:14	2.0.10.252	215		1	z	소송	NULL	NULL	NULL	114	1	83	NULL	NULL	NULL	KSY2	List2	NULL	NULL	NULL	NULL	NULL	NULL	NULL	NULL	NULL	1	z	0	4	633564	0	z	383	633947
좌우반구com(CVF, UVF, BVF)_1	10	1	<?xml version="1.0"?>\n<Clock xmlns:dt="urn:schemas-microsoft-com:datatypes"><Description dt:dt="string">E-Prime Primary Realtime Clock</Description><StartTime><Timestamp dt:dt="int">0</Timestamp><DateUtc dt:dt="string">2020-10-07T06:19:14Z</DateUtc></StartTime><FrequencyChanges><FrequencyChange><Frequency dt:dt="r8">2699960000</Frequency><Timestamp dt:dt="r8">3.91641777778857E+15</Timestamp><Cur…	좌우반구com(CVF, UVF, BVF)_1-010-1	60.021	1.0.0.163	1	835450304	Professional	2.0.10.242	2.0.10.356	10-07-2020	2020-10-07 오전 6:19:14	15:19:14	2.0.10.252	250		1	z	속도	NULL	NULL	NULL	74	1	118	NULL	NULL	NULL	KSY2	List2	NULL	NULL	NULL	NULL	NULL	NULL	NULL	NULL	NULL	1	z	0	3	727331	0	z	351	727682
좌우반구com(CVF, UVF, BVF)_1	10	1	<?xml version="1.0"?>\n<Clock xmlns:dt="urn:schemas-microsoft-com:datatypes"><Description dt:dt="string">E-Prime Primary Realtime Clock</Description><StartTime><Timestamp dt:dt="int">0</Timestamp><DateUtc dt:dt="string">2020-10-07T06:19:14Z</DateUtc></StartTime><FrequencyChanges><FrequencyChange><Frequency dt:dt="r8">2699960000</Frequency><Timestamp dt:dt="r8">3.91641777778857E+15</Timestamp><Cur…	좌우반구com(CVF, UVF, BVF)_1-010-1	60.021	1.0.0.163	1	835450304	Professional	2.0.10.242	2.0.10.356	10-07-2020	2020-10-07 오전 6:19:14	15:19:14	2.0.10.252	363		2	{/}	송스	NULL	NULL	NULL	NULL	NULL	NULL	20	1	99	KSY3	List3	NULL	NULL	NULL	NULL	NULL	NULL	NULL	NULL	NULL	1	{/}	1	3	1058199	0	{/}	496	1058695
좌우반구com(CVF, UVF, BVF)_1	10	1	<?xml version="1.0"?>\n<Clock xmlns:dt="urn:schemas-microsoft-com:datatypes"><Description dt:dt="string">E-Prime Primary Realtime Clock</Description><StartTime><Timestamp dt:dt="int">0</Timestamp><DateUtc dt:dt="string">2020-10-07T06:19:14Z</DateUtc></StartTime><FrequencyChanges><FrequencyChange><Frequency dt:dt="r8">2699960000</Frequency><Timestamp dt:dt="r8">3.91641777778857E+15</Timestamp><Cur…	좌우반구com(CVF, UVF, BVF)_1-010-1	60.021	1.0.0.163	1	835450304	Professional	2.0.10.242	2.0.10.356	10-07-2020	2020-10-07 오전 6:19:14	15:19:14	2.0.10.252	87		2	{/}	송익	54	1	87	NULL	NULL	NULL	NULL	NULL	NULL	KSY3	List1	NULL	NULL	NULL	NULL	NULL	NULL	NULL	NULL	NULL	0	{/}	0	3	273905	0	z	885	274790
좌우반구com(CVF, UVF, BVF)_1	10	1	<?xml version="1.0"?>\n<Clock xmlns:dt="urn:schemas-microsoft-com:datatypes"><Description dt:dt="string">E-Prime Primary Realtime Clock</Description><StartTime><Timestamp dt:dt="int">0</Timestamp><DateUtc dt:dt="string">2020-10-07T06:19:14Z</DateUtc></StartTime><FrequencyChanges><FrequencyChange><Frequency dt:dt="r8">2699960000</Frequency><Timestamp dt:dt="r8">3.91641777778857E+15</Timestamp><Cur…	좌우반구com(CVF, UVF, BVF)_1-010-1	60.021	1.0.0.163	1	835450304	Professional	2.0.10.242	2.0.10.356	10-07-2020	2020-10-07 오전 6:19:14	15:19:14	2.0.10.252	345		1	z	수고	NULL	NULL	NULL	NULL	NULL	NULL	66	1	81	KSY2	List3	NULL	NULL	NULL	NULL	NULL	NULL	NULL	NULL	NULL	1	z	0	3	1006634	0	z	277	1006911
좌우반구com(CVF, UVF, BVF)_1	10	1	<?xml version="1.0"?>\n<Clock xmlns:dt="urn:schemas-microsoft-com:datatypes"><Description dt:dt="string">E-Prime Primary Realtime Clock</Description><StartTime><Timestamp dt:dt="int">0</Timestamp><DateUtc dt:dt="string">2020-10-07T06:19:14Z</DateUtc></StartTime><FrequencyChanges><FrequencyChange><Frequency dt:dt="r8">2699960000</Frequency><Timestamp dt:dt="r8">3.91641777778857E+15</Timestamp><Cur…	좌우반구com(CVF, UVF, BVF)_1-010-1	60.021	1.0.0.163	1	835450304	Professional	2.0.10.242	2.0.10.356	10-07-2020	2020-10-07 오전 6:19:14	15:19:14	2.0.10.252	98		1	z	수단	69	1	98	NULL	NULL	NULL	NULL	NULL	NULL	KSY2	List1	NULL	NULL	NULL	NULL	NULL	NULL	NULL	NULL	NULL	1	z	0	4	304878	0	z	431	305309
좌우반구com(CVF, UVF, BVF)_1	10	1	<?xml version="1.0"?>\n<Clock xmlns:dt="urn:schemas-microsoft-com:datatypes"><Description dt:dt="string">E-Prime Primary Realtime Clock</Description><StartTime><Timestamp dt:dt="int">0</Timestamp><DateUtc dt:dt="string">2020-10-07T06:19:14Z</DateUtc></StartTime><FrequencyChanges><FrequencyChange><Frequency dt:dt="r8">2699960000</Frequency><Timestamp dt:dt="r8">3.91641777778857E+15</Timestamp><Cur…	좌우반구com(CVF, UVF, BVF)_1-010-1	60.021	1.0.0.163	1	835450304	Professional	2.0.10.242	2.0.10.356	10-07-2020	2020-10-07 오전 6:19:14	15:19:14	2.0.10.252	397		1	z	수준	NULL	NULL	NULL	NULL	NULL	NULL	63	1	133	KSY2	List3	NULL	NULL	NULL	NULL	NULL	NULL	NULL	NULL	NULL	1	z	0	4	1153400	0	z	406	1153806
좌우반구com(CVF, UVF, BVF)_1	10	1	<?xml version="1.0"?>\n<Clock xmlns:dt="urn:schemas-microsoft-com:datatypes"><Description dt:dt="string">E-Prime Primary Realtime Clock</Description><StartTime><Timestamp dt:dt="int">0</Timestamp><DateUtc dt:dt="string">2020-10-07T06:19:14Z</DateUtc></StartTime><FrequencyChanges><FrequencyChange><Frequency dt:dt="r8">2699960000</Frequency><Timestamp dt:dt="r8">3.91641777778857E+15</Timestamp><Cur…	좌우반구com(CVF, UVF, BVF)_1-010-1	60.021	1.0.0.163	1	835450304	Professional	2.0.10.242	2.0.10.356	10-07-2020	2020-10-07 오전 6:19:14	15:19:14	2.0.10.252	289		2	{/}	숙국	NULL	NULL	NULL	NULL	NULL	NULL	10	1	25	KSY2	List3	NULL	NULL	NULL	NULL	NULL	NULL	NULL	NULL	NULL	0	{/}	0	3	847539	0	z	430	847969
좌우반구com(CVF, UVF, BVF)_1	10	1	<?xml version="1.0"?>\n<Clock xmlns:dt="urn:schemas-microsoft-com:datatypes"><Description dt:dt="string">E-Prime Primary Realtime Clock</Description><StartTime><Timestamp dt:dt="int">0</Timestamp><DateUtc dt:dt="string">2020-10-07T06:19:14Z</DateUtc></StartTime><FrequencyChanges><FrequencyChange><Frequency dt:dt="r8">2699960000</Frequency><Timestamp dt:dt="r8">3.91641777778857E+15</Timestamp><Cur…	좌우반구com(CVF, UVF, BVF)_1-010-1	60.021	1.0.0.163	1	835450304	Professional	2.0.10.242	2.0.10.356	10-07-2020	2020-10-07 오전 6:19:14	15:19:14	2.0.10.252	336		2	{/}	숙발	NULL	NULL	NULL	NULL	NULL	NULL	26	1	72	KSY3	List3	NULL	NULL	NULL	NULL	NULL	NULL	NULL	NULL	NULL	0	{/}	0	3	979843	0	z	524	980367
좌우반구com(CVF, UVF, BVF)_1	10	1	<?xml version="1.0"?>\n<Clock xmlns:dt="urn:schemas-microsoft-com:datatypes"><Description dt:dt="string">E-Prime Primary Realtime Clock</Description><StartTime><Timestamp dt:dt="int">0</Timestamp><DateUtc dt:dt="string">2020-10-07T06:19:14Z</DateUtc></StartTime><FrequencyChanges><FrequencyChange><Frequency dt:dt="r8">2699960000</Frequency><Timestamp dt:dt="r8">3.91641777778857E+15</Timestamp><Cur…	좌우반구com(CVF, UVF, BVF)_1-010-1	60.021	1.0.0.163	1	835450304	Professional	2.0.10.242	2.0.10.356	10-07-2020	2020-10-07 오전 6:19:14	15:19:14	2.0.10.252	90		1	z	숙소	90	1	90	NULL	NULL	NULL	NULL	NULL	NULL	KSY3	List1	NULL	NULL	NULL	NULL	NULL	NULL	NULL	NULL	NULL	1	z	1	3	283368	0	z	590	283958
좌우반구com(CVF, UVF, BVF)_1	10	1	<?xml version="1.0"?>\n<Clock xmlns:dt="urn:schemas-microsoft-com:datatypes"><Description dt:dt="string">E-Prime Primary Realtime Clock</Description><StartTime><Timestamp dt:dt="int">0</Timestamp><DateUtc dt:dt="string">2020-10-07T06:19:14Z</DateUtc></StartTime><FrequencyChanges><FrequencyChange><Frequency dt:dt="r8">2699960000</Frequency><Timestamp dt:dt="r8">3.91641777778857E+15</Timestamp><Cur…	좌우반구com(CVF, UVF, BVF)_1-010-1	60.021	1.0.0.163	1	835450304	Professional	2.0.10.242	2.0.10.356	10-07-2020	2020-10-07 오전 6:19:14	15:19:14	2.0.10.252	377		2	{/}	술감	NULL	NULL	NULL	NULL	NULL	NULL	77	1	113	KSY3	List3	NULL	NULL	NULL	NULL	NULL	NULL	NULL	NULL	NULL	0	{/}	0	3	1097419	0	z	371	1097790
좌우반구com(CVF, UVF, BVF)_1	10	1	<?xml version="1.0"?>\n<Clock xmlns:dt="urn:schemas-microsoft-com:datatypes"><Description dt:dt="string">E-Prime Primary Realtime Clock</Description><StartTime><Timestamp dt:dt="int">0</Timestamp><DateUtc dt:dt="string">2020-10-07T06:19:14Z</DateUtc></StartTime><FrequencyChanges><FrequencyChange><Frequency dt:dt="r8">2699960000</Frequency><Timestamp dt:dt="r8">3.91641777778857E+15</Timestamp><Cur…	좌우반구com(CVF, UVF, BVF)_1-010-1	60.021	1.0.0.163	1	835450304	Professional	2.0.10.242	2.0.10.356	10-07-2020	2020-10-07 오전 6:19:14	15:19:14	2.0.10.252	61		2	{/}	술목	77	1	61	NULL	NULL	NULL	NULL	NULL	NULL	KSY4	List1	NULL	NULL	NULL	NULL	NULL	NULL	NULL	NULL	NULL	1	{/}	0	4	201064	0	{/}	1302	202366
좌우반구com(CVF, UVF, BVF)_1	10	1	<?xml version="1.0"?>\n<Clock xmlns:dt="urn:schemas-microsoft-com:datatypes"><Description dt:dt="string">E-Prime Primary Realtime Clock</Description><StartTime><Timestamp dt:dt="int">0</Timestamp><DateUtc dt:dt="string">2020-10-07T06:19:14Z</DateUtc></StartTime><FrequencyChanges><FrequencyChange><Frequency dt:dt="r8">2699960000</Frequency><Timestamp dt:dt="r8">3.91641777778857E+15</Timestamp><Cur…	좌우반구com(CVF, UVF, BVF)_1-010-1	60.021	1.0.0.163	1	835450304	Professional	2.0.10.242	2.0.10.356	10-07-2020	2020-10-07 오전 6:19:14	15:19:14	2.0.10.252	370		2	{/}	스위	NULL	NULL	NULL	NULL	NULL	NULL	118	1	106	KSY2	List3	NULL	NULL	NULL	NULL	NULL	NULL	NULL	NULL	NULL	1	{/}	0	4	1078626	0	{/}	557	1079183
좌우반구com(CVF, UVF, BVF)_1	10	1	<?xml version="1.0"?>\n<Clock xmlns:dt="urn:schemas-microsoft-com:datatypes"><Description dt:dt="string">E-Prime Primary Realtime Clock</Description><StartTime><Timestamp dt:dt="int">0</Timestamp><DateUtc dt:dt="string">2020-10-07T06:19:14Z</DateUtc></StartTime><FrequencyChanges><FrequencyChange><Frequency dt:dt="r8">2699960000</Frequency><Timestamp dt:dt="r8">3.91641777778857E+15</Timestamp><Cur…	좌우반구com(CVF, UVF, BVF)_1-010-1	60.021	1.0.0.163	1	835450304	Professional	2.0.10.242	2.0.10.356	10-07-2020	2020-10-07 오전 6:19:14	15:19:14	2.0.10.252	118		2	{/}	스진	41	1	118	NULL	NULL	NULL	NULL	NULL	NULL	KSY3	List1	NULL	NULL	NULL	NULL	NULL	NULL	NULL	NULL	NULL	1	{/}	0	3	358259	0	{/}	746	359005
좌우반구com(CVF, UVF, BVF)_1	10	1	<?xml version="1.0"?>\n<Clock xmlns:dt="urn:schemas-microsoft-com:datatypes"><Description dt:dt="string">E-Prime Primary Realtime Clock</Description><StartTime><Timestamp dt:dt="int">0</Timestamp><DateUtc dt:dt="string">2020-10-07T06:19:14Z</DateUtc></StartTime><FrequencyChanges><FrequencyChange><Frequency dt:dt="r8">2699960000</Frequency><Timestamp dt:dt="r8">3.91641777778857E+15</Timestamp><Cur…	좌우반구com(CVF, UVF, BVF)_1-010-1	60.021	1.0.0.163	1	835450304	Professional	2.0.10.242	2.0.10.356	10-07-2020	2020-10-07 오전 6:19:14	15:19:14	2.0.10.252	257		2	{/}	스향	NULL	NULL	NULL	7	1	125	NULL	NULL	NULL	KSY3	List2	NULL	NULL	NULL	NULL	NULL	NULL	NULL	NULL	NULL	1	{/}	0	3	746208	0	{/}	738	746946
좌우반구com(CVF, UVF, BVF)_1	10	1	<?xml version="1.0"?>\n<Clock xmlns:dt="urn:schemas-microsoft-com:datatypes"><Description dt:dt="string">E-Prime Primary Realtime Clock</Description><StartTime><Timestamp dt:dt="int">0</Timestamp><DateUtc dt:dt="string">2020-10-07T06:19:14Z</DateUtc></StartTime><FrequencyChanges><FrequencyChange><Frequency dt:dt="r8">2699960000</Frequency><Timestamp dt:dt="r8">3.91641777778857E+15</Timestamp><Cur…	좌우반구com(CVF, UVF, BVF)_1-010-1	60.021	1.0.0.163	1	835450304	Professional	2.0.10.242	2.0.10.356	10-07-2020	2020-10-07 오전 6:19:14	15:19:14	2.0.10.252	60		2	{/}	습나	63	1	60	NULL	NULL	NULL	NULL	NULL	NULL	KSY3	List1	NULL	NULL	NULL	NULL	NULL	NULL	NULL	NULL	NULL	1	{/}	0	3	198298	0	{/}	556	198854
좌우반구com(CVF, UVF, BVF)_1	10	1	<?xml version="1.0"?>\n<Clock xmlns:dt="urn:schemas-microsoft-com:datatypes"><Description dt:dt="string">E-Prime Primary Realtime Clock</Description><StartTime><Timestamp dt:dt="int">0</Timestamp><DateUtc dt:dt="string">2020-10-07T06:19:14Z</DateUtc></StartTime><FrequencyChanges><FrequencyChange><Frequency dt:dt="r8">2699960000</Frequency><Timestamp dt:dt="r8">3.91641777778857E+15</Timestamp><Cur…	좌우반구com(CVF, UVF, BVF)_1-010-1	60.021	1.0.0.163	1	835450304	Professional	2.0.10.242	2.0.10.356	10-07-2020	2020-10-07 오전 6:19:14	15:19:14	2.0.10.252	294		2	{/}	습필	NULL	NULL	NULL	NULL	NULL	NULL	21	1	30	KSY2	List3	NULL	NULL	NULL	NULL	NULL	NULL	NULL	NULL	NULL	0	{/}	0	3	860801	0	z	415	861216
좌우반구com(CVF, UVF, BVF)_1	10	1	<?xml version="1.0"?>\n<Clock xmlns:dt="urn:schemas-microsoft-com:datatypes"><Description dt:dt="string">E-Prime Primary Realtime Clock</Description><StartTime><Timestamp dt:dt="int">0</Timestamp><DateUtc dt:dt="string">2020-10-07T06:19:14Z</DateUtc></StartTime><FrequencyChanges><FrequencyChange><Frequency dt:dt="r8">2699960000</Frequency><Timestamp dt:dt="r8">3.91641777778857E+15</Timestamp><Cur…	좌우반구com(CVF, UVF, BVF)_1-010-1	60.021	1.0.0.163	1	835450304	Professional	2.0.10.242	2.0.10.356	10-07-2020	2020-10-07 오전 6:19:14	15:19:14	2.0.10.252	137		1	z	시간	NULL	NULL	NULL	130	1	5	NULL	NULL	NULL	KSY3	List2	NULL	NULL	NULL	NULL	NULL	NULL	NULL	NULL	NULL	1	z	0	3	425386	0	z	442	425828
좌우반구com(CVF, UVF, BVF)_1	10	1	<?xml version="1.0"?>\n<Clock xmlns:dt="urn:schemas-microsoft-com:datatypes"><Description dt:dt="string">E-Prime Primary Realtime Clock</Description><StartTime><Timestamp dt:dt="int">0</Timestamp><DateUtc dt:dt="string">2020-10-07T06:19:14Z</DateUtc></StartTime><FrequencyChanges><FrequencyChange><Frequency dt:dt="r8">2699960000</Frequency><Timestamp dt:dt="r8">3.91641777778857E+15</Timestamp><Cur…	좌우반구com(CVF, UVF, BVF)_1-010-1	60.021	1.0.0.163	1	835450304	Professional	2.0.10.242	2.0.10.356	10-07-2020	2020-10-07 오전 6:19:14	15:19:14	2.0.10.252	132		1	z	시기	58	1	132	NULL	NULL	NULL	NULL	NULL	NULL	KSY3	List1	NULL	NULL	NULL	NULL	NULL	NULL	NULL	NULL	NULL	0	z	0	4	395180	0	{/}	329	395509
좌우반구com(CVF, UVF, BVF)_1	10	1	<?xml version="1.0"?>\n<Clock xmlns:dt="urn:schemas-microsoft-com:datatypes"><Description dt:dt="string">E-Prime Primary Realtime Clock</Description><StartTime><Timestamp dt:dt="int">0</Timestamp><DateUtc dt:dt="string">2020-10-07T06:19:14Z</DateUtc></StartTime><FrequencyChanges><FrequencyChange><Frequency dt:dt="r8">2699960000</Frequency><Timestamp dt:dt="r8">3.91641777778857E+15</Timestamp><Cur…	좌우반구com(CVF, UVF, BVF)_1-010-1	60.021	1.0.0.163	1	835450304	Professional	2.0.10.242	2.0.10.356	10-07-2020	2020-10-07 오전 6:19:14	15:19:14	2.0.10.252	160		1	z	시대	NULL	NULL	NULL	56	1	28	NULL	NULL	NULL	KSY3	List2	NULL	NULL	NULL	NULL	NULL	NULL	NULL	NULL	NULL	1	z	0	3	486548	0	z	520	487068
좌우반구com(CVF, UVF, BVF)_1	10	1	<?xml version="1.0"?>\n<Clock xmlns:dt="urn:schemas-microsoft-com:datatypes"><Description dt:dt="string">E-Prime Primary Realtime Clock</Description><StartTime><Timestamp dt:dt="int">0</Timestamp><DateUtc dt:dt="string">2020-10-07T06:19:14Z</DateUtc></StartTime><FrequencyChanges><FrequencyChange><Frequency dt:dt="r8">2699960000</Frequency><Timestamp dt:dt="r8">3.91641777778857E+15</Timestamp><Cur…	좌우반구com(CVF, UVF, BVF)_1-010-1	60.021	1.0.0.163	1	835450304	Professional	2.0.10.242	2.0.10.356	10-07-2020	2020-10-07 오전 6:19:14	15:19:14	2.0.10.252	367		1	z	시도	NULL	NULL	NULL	NULL	NULL	NULL	93	1	103	KSY3	List3	NULL	NULL	NULL	NULL	NULL	NULL	NULL	NULL	NULL	1	z	0	4	1070529	0	z	406	1070935
좌우반구com(CVF, UVF, BVF)_1	10	1	<?xml version="1.0"?>\n<Clock xmlns:dt="urn:schemas-microsoft-com:datatypes"><Description dt:dt="string">E-Prime Primary Realtime Clock</Description><StartTime><Timestamp dt:dt="int">0</Timestamp><DateUtc dt:dt="string">2020-10-07T06:19:14Z</DateUtc></StartTime><FrequencyChanges><FrequencyChange><Frequency dt:dt="r8">2699960000</Frequency><Timestamp dt:dt="r8">3.91641777778857E+15</Timestamp><Cur…	좌우반구com(CVF, UVF, BVF)_1-010-1	60.021	1.0.0.163	1	835450304	Professional	2.0.10.242	2.0.10.356	10-07-2020	2020-10-07 오전 6:19:14	15:19:14	2.0.10.252	62		2	{/}	시질	23	1	62	NULL	NULL	NULL	NULL	NULL	NULL	KSY	List1	0		0	-1	204379	183		0	0	1	{/}	1	3	204562	0	{/}	1068	205630
좌우반구com(CVF, UVF, BVF)_1	10	1	<?xml version="1.0"?>\n<Clock xmlns:dt="urn:schemas-microsoft-com:datatypes"><Description dt:dt="string">E-Prime Primary Realtime Clock</Description><StartTime><Timestamp dt:dt="int">0</Timestamp><DateUtc dt:dt="string">2020-10-07T06:19:14Z</DateUtc></StartTime><FrequencyChanges><FrequencyChange><Frequency dt:dt="r8">2699960000</Frequency><Timestamp dt:dt="r8">3.91641777778857E+15</Timestamp><Cur…	좌우반구com(CVF, UVF, BVF)_1-010-1	60.021	1.0.0.163	1	835450304	Professional	2.0.10.242	2.0.10.356	10-07-2020	2020-10-07 오전 6:19:14	15:19:14	2.0.10.252	11		1	z	식비	94	1	11	NULL	NULL	NULL	NULL	NULL	NULL	KSY3	List1	NULL	NULL	NULL	NULL	NULL	NULL	NULL	NULL	NULL	1	z	0	4	64678	0	z	330	65008
좌우반구com(CVF, UVF, BVF)_1	10	1	<?xml version="1.0"?>\n<Clock xmlns:dt="urn:schemas-microsoft-com:datatypes"><Description dt:dt="string">E-Prime Primary Realtime Clock</Description><StartTime><Timestamp dt:dt="int">0</Timestamp><DateUtc dt:dt="string">2020-10-07T06:19:14Z</DateUtc></StartTime><FrequencyChanges><FrequencyChange><Frequency dt:dt="r8">2699960000</Frequency><Timestamp dt:dt="r8">3.91641777778857E+15</Timestamp><Cur…	좌우반구com(CVF, UVF, BVF)_1-010-1	60.021	1.0.0.163	1	835450304	Professional	2.0.10.242	2.0.10.356	10-07-2020	2020-10-07 오전 6:19:14	15:19:14	2.0.10.252	113		2	{/}	식차	66	1	113	NULL	NULL	NULL	NULL	NULL	NULL	KSY	List1	0		0	0	344714	183		0	0	1	{/}	0	3	344897	0	{/}	788	345685
좌우반구com(CVF, UVF, BVF)_1	10	1	<?xml version="1.0"?>\n<Clock xmlns:dt="urn:schemas-microsoft-com:datatypes"><Description dt:dt="string">E-Prime Primary Realtime Clock</Description><StartTime><Timestamp dt:dt="int">0</Timestamp><DateUtc dt:dt="string">2020-10-07T06:19:14Z</DateUtc></StartTime><FrequencyChanges><FrequencyChange><Frequency dt:dt="r8">2699960000</Frequency><Timestamp dt:dt="r8">3.91641777778857E+15</Timestamp><Cur…	좌우반구com(CVF, UVF, BVF)_1-010-1	60.021	1.0.0.163	1	835450304	Professional	2.0.10.242	2.0.10.356	10-07-2020	2020-10-07 오전 6:19:14	15:19:14	2.0.10.252	231		1	z	식탁	NULL	NULL	NULL	98	1	99	NULL	NULL	NULL	KSY3	List2	NULL	NULL	NULL	NULL	NULL	NULL	NULL	NULL	NULL	0	z	1	3	676415	0	{/}	475	676890
좌우반구com(CVF, UVF, BVF)_1	10	1	<?xml version="1.0"?>\n<Clock xmlns:dt="urn:schemas-microsoft-com:datatypes"><Description dt:dt="string">E-Prime Primary Realtime Clock</Description><StartTime><Timestamp dt:dt="int">0</Timestamp><DateUtc dt:dt="string">2020-10-07T06:19:14Z</DateUtc></StartTime><FrequencyChanges><FrequencyChange><Frequency dt:dt="r8">2699960000</Frequency><Timestamp dt:dt="r8">3.91641777778857E+15</Timestamp><Cur…	좌우반구com(CVF, UVF, BVF)_1-010-1	60.021	1.0.0.163	1	835450304	Professional	2.0.10.242	2.0.10.356	10-07-2020	2020-10-07 오전 6:19:14	15:19:14	2.0.10.252	41		2	{/}	실락	115	1	41	NULL	NULL	NULL	NULL	NULL	NULL	KSY2	List1	NULL	NULL	NULL	NULL	NULL	NULL	NULL	NULL	NULL	0	{/}	0	3	144750	0	z	481	145231
좌우반구com(CVF, UVF, BVF)_1	10	1	<?xml version="1.0"?>\n<Clock xmlns:dt="urn:schemas-microsoft-com:datatypes"><Description dt:dt="string">E-Prime Primary Realtime Clock</Description><StartTime><Timestamp dt:dt="int">0</Timestamp><DateUtc dt:dt="string">2020-10-07T06:19:14Z</DateUtc></StartTime><FrequencyChanges><FrequencyChange><Frequency dt:dt="r8">2699960000</Frequency><Timestamp dt:dt="r8">3.91641777778857E+15</Timestamp><Cur…	좌우반구com(CVF, UVF, BVF)_1-010-1	60.021	1.0.0.163	1	835450304	Professional	2.0.10.242	2.0.10.356	10-07-2020	2020-10-07 오전 6:19:14	15:19:14	2.0.10.252	46		2	{/}	실작	102	1	46	NULL	NULL	NULL	NULL	NULL	NULL	KSY4	List1	NULL	NULL	NULL	NULL	NULL	NULL	NULL	NULL	NULL	1	{/}	0	4	157929	0	{/}	654	158583
좌우반구com(CVF, UVF, BVF)_1	10	1	<?xml version="1.0"?>\n<Clock xmlns:dt="urn:schemas-microsoft-com:datatypes"><Description dt:dt="string">E-Prime Primary Realtime Clock</Description><StartTime><Timestamp dt:dt="int">0</Timestamp><DateUtc dt:dt="string">2020-10-07T06:19:14Z</DateUtc></StartTime><FrequencyChanges><FrequencyChange><Frequency dt:dt="r8">2699960000</Frequency><Timestamp dt:dt="r8">3.91641777778857E+15</Timestamp><Cur…	좌우반구com(CVF, UVF, BVF)_1-010-1	60.021	1.0.0.163	1	835450304	Professional	2.0.10.242	2.0.10.356	10-07-2020	2020-10-07 오전 6:19:14	15:19:14	2.0.10.252	9		1	z	실험	73	1	9	NULL	NULL	NULL	NULL	NULL	NULL	KSY3	List1	NULL	NULL	NULL	NULL	NULL	NULL	NULL	NULL	NULL	1	z	0	3	59896	0	z	176	60072
좌우반구com(CVF, UVF, BVF)_1	10	1	<?xml version="1.0"?>\n<Clock xmlns:dt="urn:schemas-microsoft-com:datatypes"><Description dt:dt="string">E-Prime Primary Realtime Clock</Description><StartTime><Timestamp dt:dt="int">0</Timestamp><DateUtc dt:dt="string">2020-10-07T06:19:14Z</DateUtc></StartTime><FrequencyChanges><FrequencyChange><Frequency dt:dt="r8">2699960000</Frequency><Timestamp dt:dt="r8">3.91641777778857E+15</Timestamp><Cur…	좌우반구com(CVF, UVF, BVF)_1-010-1	60.021	1.0.0.163	1	835450304	Professional	2.0.10.242	2.0.10.356	10-07-2020	2020-10-07 오전 6:19:14	15:19:14	2.0.10.252	183		1	z	심복	NULL	NULL	NULL	120	1	51	NULL	NULL	NULL	KSY3	List2	NULL	NULL	NULL	NULL	NULL	NULL	NULL	NULL	NULL	1	z	0	3	547260	0	z	663	547923
좌우반구com(CVF, UVF, BVF)_1	10	1	<?xml version="1.0"?>\n<Clock xmlns:dt="urn:schemas-microsoft-com:datatypes"><Description dt:dt="string">E-Prime Primary Realtime Clock</Description><StartTime><Timestamp dt:dt="int">0</Timestamp><DateUtc dt:dt="string">2020-10-07T06:19:14Z</DateUtc></StartTime><FrequencyChanges><FrequencyChange><Frequency dt:dt="r8">2699960000</Frequency><Timestamp dt:dt="r8">3.91641777778857E+15</Timestamp><Cur…	좌우반구com(CVF, UVF, BVF)_1-010-1	60.021	1.0.0.163	1	835450304	Professional	2.0.10.242	2.0.10.356	10-07-2020	2020-10-07 오전 6:19:14	15:19:14	2.0.10.252	375		1	z	심신	NULL	NULL	NULL	NULL	NULL	NULL	44	1	111	KSY3	List3	NULL	NULL	NULL	NULL	NULL	NULL	NULL	NULL	NULL	0	z	0	3	1091971	0	{/}	515	1092486
좌우반구com(CVF, UVF, BVF)_1	10	1	<?xml version="1.0"?>\n<Clock xmlns:dt="urn:schemas-microsoft-com:datatypes"><Description dt:dt="string">E-Prime Primary Realtime Clock</Description><StartTime><Timestamp dt:dt="int">0</Timestamp><DateUtc dt:dt="string">2020-10-07T06:19:14Z</DateUtc></StartTime><FrequencyChanges><FrequencyChange><Frequency dt:dt="r8">2699960000</Frequency><Timestamp dt:dt="r8">3.91641777778857E+15</Timestamp><Cur…	좌우반구com(CVF, UVF, BVF)_1-010-1	60.021	1.0.0.163	1	835450304	Professional	2.0.10.242	2.0.10.356	10-07-2020	2020-10-07 오전 6:19:14	15:19:14	2.0.10.252	15		2	{/}	안실	124	1	15	NULL	NULL	NULL	NULL	NULL	NULL	KSY4	List1	NULL	NULL	NULL	NULL	NULL	NULL	NULL	NULL	NULL	0	{/}	1	3	74807	0	z	394	75201
좌우반구com(CVF, UVF, BVF)_1	10	1	<?xml version="1.0"?>\n<Clock xmlns:dt="urn:schemas-microsoft-com:datatypes"><Description dt:dt="string">E-Prime Primary Realtime Clock</Description><StartTime><Timestamp dt:dt="int">0</Timestamp><DateUtc dt:dt="string">2020-10-07T06:19:14Z</DateUtc></StartTime><FrequencyChanges><FrequencyChange><Frequency dt:dt="r8">2699960000</Frequency><Timestamp dt:dt="r8">3.91641777778857E+15</Timestamp><Cur…	좌우반구com(CVF, UVF, BVF)_1-010-1	60.021	1.0.0.163	1	835450304	Professional	2.0.10.242	2.0.10.356	10-07-2020	2020-10-07 오전 6:19:14	15:19:14	2.0.10.252	69		2	{/}	압례	92	1	69	NULL	NULL	NULL	NULL	NULL	NULL	KSY2	List1	NULL	NULL	NULL	NULL	NULL	NULL	NULL	NULL	NULL	1	{/}	1	3	223722	0	{/}	556	224278
좌우반구com(CVF, UVF, BVF)_1	10	1	<?xml version="1.0"?>\n<Clock xmlns:dt="urn:schemas-microsoft-com:datatypes"><Description dt:dt="string">E-Prime Primary Realtime Clock</Description><StartTime><Timestamp dt:dt="int">0</Timestamp><DateUtc dt:dt="string">2020-10-07T06:19:14Z</DateUtc></StartTime><FrequencyChanges><FrequencyChange><Frequency dt:dt="r8">2699960000</Frequency><Timestamp dt:dt="r8">3.91641777778857E+15</Timestamp><Cur…	좌우반구com(CVF, UVF, BVF)_1-010-1	60.021	1.0.0.163	1	835450304	Professional	2.0.10.242	2.0.10.356	10-07-2020	2020-10-07 오전 6:19:14	15:19:14	2.0.10.252	312		1	z	압축	NULL	NULL	NULL	NULL	NULL	NULL	109	1	48	KSY3	List3	NULL	NULL	NULL	NULL	NULL	NULL	NULL	NULL	NULL	1	z	0	3	908535	0	z	409	908944
좌우반구com(CVF, UVF, BVF)_1	10	1	<?xml version="1.0"?>\n<Clock xmlns:dt="urn:schemas-microsoft-com:datatypes"><Description dt:dt="string">E-Prime Primary Realtime Clock</Description><StartTime><Timestamp dt:dt="int">0</Timestamp><DateUtc dt:dt="string">2020-10-07T06:19:14Z</DateUtc></StartTime><FrequencyChanges><FrequencyChange><Frequency dt:dt="r8">2699960000</Frequency><Timestamp dt:dt="r8">3.91641777778857E+15</Timestamp><Cur…	좌우반구com(CVF, UVF, BVF)_1-010-1	60.021	1.0.0.163	1	835450304	Professional	2.0.10.242	2.0.10.356	10-07-2020	2020-10-07 오전 6:19:14	15:19:14	2.0.10.252	282		2	{/}	양간	NULL	NULL	NULL	NULL	NULL	NULL	70	1	18	KSY2	List3	NULL	NULL	NULL	NULL	NULL	NULL	NULL	NULL	NULL	0	{/}	0	3	829362	0	z	567	829929
좌우반구com(CVF, UVF, BVF)_1	10	1	<?xml version="1.0"?>\n<Clock xmlns:dt="urn:schemas-microsoft-com:datatypes"><Description dt:dt="string">E-Prime Primary Realtime Clock</Description><StartTime><Timestamp dt:dt="int">0</Timestamp><DateUtc dt:dt="string">2020-10-07T06:19:14Z</DateUtc></StartTime><FrequencyChanges><FrequencyChange><Frequency dt:dt="r8">2699960000</Frequency><Timestamp dt:dt="r8">3.91641777778857E+15</Timestamp><Cur…	좌우반구com(CVF, UVF, BVF)_1-010-1	60.021	1.0.0.163	1	835450304	Professional	2.0.10.242	2.0.10.356	10-07-2020	2020-10-07 오전 6:19:14	15:19:14	2.0.10.252	158		2	{/}	양급	NULL	NULL	NULL	82	1	26	NULL	NULL	NULL	KSY	List2	0		0	0	481150	183		0	0	1	{/}	0	3	481333	0	{/}	383	481716
좌우반구com(CVF, UVF, BVF)_1	10	1	<?xml version="1.0"?>\n<Clock xmlns:dt="urn:schemas-microsoft-com:datatypes"><Description dt:dt="string">E-Prime Primary Realtime Clock</Description><StartTime><Timestamp dt:dt="int">0</Timestamp><DateUtc dt:dt="string">2020-10-07T06:19:14Z</DateUtc></StartTime><FrequencyChanges><FrequencyChange><Frequency dt:dt="r8">2699960000</Frequency><Timestamp dt:dt="r8">3.91641777778857E+15</Timestamp><Cur…	좌우반구com(CVF, UVF, BVF)_1-010-1	60.021	1.0.0.163	1	835450304	Professional	2.0.10.242	2.0.10.356	10-07-2020	2020-10-07 오전 6:19:14	15:19:14	2.0.10.252	166		1	z	양념	NULL	NULL	NULL	44	1	34	NULL	NULL	NULL	KSY3	List2	NULL	NULL	NULL	NULL	NULL	NULL	NULL	NULL	NULL	1	z	0	3	502276	0	z	464	502740
좌우반구com(CVF, UVF, BVF)_1	10	1	<?xml version="1.0"?>\n<Clock xmlns:dt="urn:schemas-microsoft-com:datatypes"><Description dt:dt="string">E-Prime Primary Realtime Clock</Description><StartTime><Timestamp dt:dt="int">0</Timestamp><DateUtc dt:dt="string">2020-10-07T06:19:14Z</DateUtc></StartTime><FrequencyChanges><FrequencyChange><Frequency dt:dt="r8">2699960000</Frequency><Timestamp dt:dt="r8">3.91641777778857E+15</Timestamp><Cur…	좌우반구com(CVF, UVF, BVF)_1-010-1	60.021	1.0.0.163	1	835450304	Professional	2.0.10.242	2.0.10.356	10-07-2020	2020-10-07 오전 6:19:14	15:19:14	2.0.10.252	88		2	{/}	양최	131	1	88	NULL	NULL	NULL	NULL	NULL	NULL	KSY3	List1	NULL	NULL	NULL	NULL	NULL	NULL	NULL	NULL	NULL	1	{/}	0	3	276987	0	{/}	835	277822
좌우반구com(CVF, UVF, BVF)_1	10	1	<?xml version="1.0"?>\n<Clock xmlns:dt="urn:schemas-microsoft-com:datatypes"><Description dt:dt="string">E-Prime Primary Realtime Clock</Description><StartTime><Timestamp dt:dt="int">0</Timestamp><DateUtc dt:dt="string">2020-10-07T06:19:14Z</DateUtc></StartTime><FrequencyChanges><FrequencyChange><Frequency dt:dt="r8">2699960000</Frequency><Timestamp dt:dt="r8">3.91641777778857E+15</Timestamp><Cur…	좌우반구com(CVF, UVF, BVF)_1-010-1	60.021	1.0.0.163	1	835450304	Professional	2.0.10.242	2.0.10.356	10-07-2020	2020-10-07 오전 6:19:14	15:19:14	2.0.10.252	13		1	z	어휘	26	1	13	NULL	NULL	NULL	NULL	NULL	NULL	KSY3	List1	NULL	NULL	NULL	NULL	NULL	NULL	NULL	NULL	NULL	1	z	0	3	69609	0	z	294	69903
좌우반구com(CVF, UVF, BVF)_1	10	1	<?xml version="1.0"?>\n<Clock xmlns:dt="urn:schemas-microsoft-com:datatypes"><Description dt:dt="string">E-Prime Primary Realtime Clock</Description><StartTime><Timestamp dt:dt="int">0</Timestamp><DateUtc dt:dt="string">2020-10-07T06:19:14Z</DateUtc></StartTime><FrequencyChanges><FrequencyChange><Frequency dt:dt="r8">2699960000</Frequency><Timestamp dt:dt="r8">3.91641777778857E+15</Timestamp><Cur…	좌우반구com(CVF, UVF, BVF)_1-010-1	60.021	1.0.0.163	1	835450304	Professional	2.0.10.242	2.0.10.356	10-07-2020	2020-10-07 오전 6:19:14	15:19:14	2.0.10.252	148		2	{/}	엄도	NULL	NULL	NULL	36	1	16	NULL	NULL	NULL	KSY4	List2	NULL	NULL	NULL	NULL	NULL	NULL	NULL	NULL	NULL	0	{/}	1	3	454842	0	z	594	455436
좌우반구com(CVF, UVF, BVF)_1	10	1	<?xml version="1.0"?>\n<Clock xmlns:dt="urn:schemas-microsoft-com:datatypes"><Description dt:dt="string">E-Prime Primary Realtime Clock</Description><StartTime><Timestamp dt:dt="int">0</Timestamp><DateUtc dt:dt="string">2020-10-07T06:19:14Z</DateUtc></StartTime><FrequencyChanges><FrequencyChange><Frequency dt:dt="r8">2699960000</Frequency><Timestamp dt:dt="r8">3.91641777778857E+15</Timestamp><Cur…	좌우반구com(CVF, UVF, BVF)_1-010-1	60.021	1.0.0.163	1	835450304	Professional	2.0.10.242	2.0.10.356	10-07-2020	2020-10-07 오전 6:19:14	15:19:14	2.0.10.252	301		1	z	엄마	NULL	NULL	NULL	NULL	NULL	NULL	6	1	37	KSY3	List3	NULL	NULL	NULL	NULL	NULL	NULL	NULL	NULL	NULL	0	z	0	3	879478	0	{/}	434	879912
좌우반구com(CVF, UVF, BVF)_1	10	1	<?xml version="1.0"?>\n<Clock xmlns:dt="urn:schemas-microsoft-com:datatypes"><Description dt:dt="string">E-Prime Primary Realtime Clock</Description><StartTime><Timestamp dt:dt="int">0</Timestamp><DateUtc dt:dt="string">2020-10-07T06:19:14Z</DateUtc></StartTime><FrequencyChanges><FrequencyChange><Frequency dt:dt="r8">2699960000</Frequency><Timestamp dt:dt="r8">3.91641777778857E+15</Timestamp><Cur…	좌우반구com(CVF, UVF, BVF)_1-010-1	60.021	1.0.0.163	1	835450304	Professional	2.0.10.242	2.0.10.356	10-07-2020	2020-10-07 오전 6:19:14	15:19:14	2.0.10.252	191		2	{/}	엇압	NULL	NULL	NULL	62	1	59	NULL	NULL	NULL	KSY4	List2	NULL	NULL	NULL	NULL	NULL	NULL	NULL	NULL	NULL	1	{/}	1	3	568719	0	{/}	540	569259
좌우반구com(CVF, UVF, BVF)_1	10	1	<?xml version="1.0"?>\n<Clock xmlns:dt="urn:schemas-microsoft-com:datatypes"><Description dt:dt="string">E-Prime Primary Realtime Clock</Description><StartTime><Timestamp dt:dt="int">0</Timestamp><DateUtc dt:dt="string">2020-10-07T06:19:14Z</DateUtc></StartTime><FrequencyChanges><FrequencyChange><Frequency dt:dt="r8">2699960000</Frequency><Timestamp dt:dt="r8">3.91641777778857E+15</Timestamp><Cur…	좌우반구com(CVF, UVF, BVF)_1-010-1	60.021	1.0.0.163	1	835450304	Professional	2.0.10.242	2.0.10.356	10-07-2020	2020-10-07 오전 6:19:14	15:19:14	2.0.10.252	385		2	{/}	여별	NULL	NULL	NULL	NULL	NULL	NULL	54	1	121	KSY3	List3	NULL	NULL	NULL	NULL	NULL	NULL	NULL	NULL	NULL	0	{/}	0	4	1118279	0		0	0
좌우반구com(CVF, UVF, BVF)_1	10	1	<?xml version="1.0"?>\n<Clock xmlns:dt="urn:schemas-microsoft-com:datatypes"><Description dt:dt="string">E-Prime Primary Realtime Clock</Description><StartTime><Timestamp dt:dt="int">0</Timestamp><DateUtc dt:dt="string">2020-10-07T06:19:14Z</DateUtc></StartTime><FrequencyChanges><FrequencyChange><Frequency dt:dt="r8">2699960000</Frequency><Timestamp dt:dt="r8">3.91641777778857E+15</Timestamp><Cur…	좌우반구com(CVF, UVF, BVF)_1-010-1	60.021	1.0.0.163	1	835450304	Professional	2.0.10.242	2.0.10.356	10-07-2020	2020-10-07 오전 6:19:14	15:19:14	2.0.10.252	269		2	{/}	여본	NULL	NULL	NULL	NULL	NULL	NULL	24	1	5	KSY2	List3	NULL	NULL	NULL	NULL	NULL	NULL	NULL	NULL	NULL	1	{/}	1	3	794374	0	{/}	659	795033
좌우반구com(CVF, UVF, BVF)_1	10	1	<?xml version="1.0"?>\n<Clock xmlns:dt="urn:schemas-microsoft-com:datatypes"><Description dt:dt="string">E-Prime Primary Realtime Clock</Description><StartTime><Timestamp dt:dt="int">0</Timestamp><DateUtc dt:dt="string">2020-10-07T06:19:14Z</DateUtc></StartTime><FrequencyChanges><FrequencyChange><Frequency dt:dt="r8">2699960000</Frequency><Timestamp dt:dt="r8">3.91641777778857E+15</Timestamp><Cur…	좌우반구com(CVF, UVF, BVF)_1-010-1	60.021	1.0.0.163	1	835450304	Professional	2.0.10.242	2.0.10.356	10-07-2020	2020-10-07 오전 6:19:14	15:19:14	2.0.10.252	105		1	z	여생	27	1	105	NULL	NULL	NULL	NULL	NULL	NULL	KSY3	List1	NULL	NULL	NULL	NULL	NULL	NULL	NULL	NULL	NULL	1	z	0	3	323771	0	z	666	324437
좌우반구com(CVF, UVF, BVF)_1	10	1	<?xml version="1.0"?>\n<Clock xmlns:dt="urn:schemas-microsoft-com:datatypes"><Description dt:dt="string">E-Prime Primary Realtime Clock</Description><StartTime><Timestamp dt:dt="int">0</Timestamp><DateUtc dt:dt="string">2020-10-07T06:19:14Z</DateUtc></StartTime><FrequencyChanges><FrequencyChange><Frequency dt:dt="r8">2699960000</Frequency><Timestamp dt:dt="r8">3.91641777778857E+15</Timestamp><Cur…	좌우반구com(CVF, UVF, BVF)_1-010-1	60.021	1.0.0.163	1	835450304	Professional	2.0.10.242	2.0.10.356	10-07-2020	2020-10-07 오전 6:19:14	15:19:14	2.0.10.252	110		2	{/}	열례	47	1	110	NULL	NULL	NULL	NULL	NULL	NULL	KSY	List1	0		0	-1	336583	184		0	0	1	{/}	0	4	336767	0	{/}	430	337197
좌우반구com(CVF, UVF, BVF)_1	10	1	<?xml version="1.0"?>\n<Clock xmlns:dt="urn:schemas-microsoft-com:datatypes"><Description dt:dt="string">E-Prime Primary Realtime Clock</Description><StartTime><Timestamp dt:dt="int">0</Timestamp><DateUtc dt:dt="string">2020-10-07T06:19:14Z</DateUtc></StartTime><FrequencyChanges><FrequencyChange><Frequency dt:dt="r8">2699960000</Frequency><Timestamp dt:dt="r8">3.91641777778857E+15</Timestamp><Cur…	좌우반구com(CVF, UVF, BVF)_1-010-1	60.021	1.0.0.163	1	835450304	Professional	2.0.10.242	2.0.10.356	10-07-2020	2020-10-07 오전 6:19:14	15:19:14	2.0.10.252	242		2	{/}	열박	NULL	NULL	NULL	117	1	110	NULL	NULL	NULL	KSY	List2	0		1	-1	706038	184		0	0	1	{/}	0	4	706222	0	{/}	380	706602
좌우반구com(CVF, UVF, BVF)_1	10	1	<?xml version="1.0"?>\n<Clock xmlns:dt="urn:schemas-microsoft-com:datatypes"><Description dt:dt="string">E-Prime Primary Realtime Clock</Description><StartTime><Timestamp dt:dt="int">0</Timestamp><DateUtc dt:dt="string">2020-10-07T06:19:14Z</DateUtc></StartTime><FrequencyChanges><FrequencyChange><Frequency dt:dt="r8">2699960000</Frequency><Timestamp dt:dt="r8">3.91641777778857E+15</Timestamp><Cur…	좌우반구com(CVF, UVF, BVF)_1-010-1	60.021	1.0.0.163	1	835450304	Professional	2.0.10.242	2.0.10.356	10-07-2020	2020-10-07 오전 6:19:14	15:19:14	2.0.10.252	251		2	{/}	열응	NULL	NULL	NULL	17	1	119	NULL	NULL	NULL	KSY2	List2	NULL	NULL	NULL	NULL	NULL	NULL	NULL	NULL	NULL	1	{/}	0	3	729880	0	{/}	378	730258
좌우반구com(CVF, UVF, BVF)_1	10	1	<?xml version="1.0"?>\n<Clock xmlns:dt="urn:schemas-microsoft-com:datatypes"><Description dt:dt="string">E-Prime Primary Realtime Clock</Description><StartTime><Timestamp dt:dt="int">0</Timestamp><DateUtc dt:dt="string">2020-10-07T06:19:14Z</DateUtc></StartTime><FrequencyChanges><FrequencyChange><Frequency dt:dt="r8">2699960000</Frequency><Timestamp dt:dt="r8">3.91641777778857E+15</Timestamp><Cur…	좌우반구com(CVF, UVF, BVF)_1-010-1	60.021	1.0.0.163	1	835450304	Professional	2.0.10.242	2.0.10.356	10-07-2020	2020-10-07 오전 6:19:14	15:19:14	2.0.10.252	168		1	z	열정	NULL	NULL	NULL	97	1	36	NULL	NULL	NULL	KSY3	List2	NULL	NULL	NULL	NULL	NULL	NULL	NULL	NULL	NULL	1	z	0	4	507491	0	z	393	507884
좌우반구com(CVF, UVF, BVF)_1	10	1	<?xml version="1.0"?>\n<Clock xmlns:dt="urn:schemas-microsoft-com:datatypes"><Description dt:dt="string">E-Prime Primary Realtime Clock</Description><StartTime><Timestamp dt:dt="int">0</Timestamp><DateUtc dt:dt="string">2020-10-07T06:19:14Z</DateUtc></StartTime><FrequencyChanges><FrequencyChange><Frequency dt:dt="r8">2699960000</Frequency><Timestamp dt:dt="r8">3.91641777778857E+15</Timestamp><Cur…	좌우반구com(CVF, UVF, BVF)_1-010-1	60.021	1.0.0.163	1	835450304	Professional	2.0.10.242	2.0.10.356	10-07-2020	2020-10-07 오전 6:19:14	15:19:14	2.0.10.252	169		1	z	오류	NULL	NULL	NULL	119	1	37	NULL	NULL	NULL	KSY3	List2	NULL	NULL	NULL	NULL	NULL	NULL	NULL	NULL	NULL	1	z	0	4	510090	0	z	322	510412
좌우반구com(CVF, UVF, BVF)_1	10	1	<?xml version="1.0"?>\n<Clock xmlns:dt="urn:schemas-microsoft-com:datatypes"><Description dt:dt="string">E-Prime Primary Realtime Clock</Description><StartTime><Timestamp dt:dt="int">0</Timestamp><DateUtc dt:dt="string">2020-10-07T06:19:14Z</DateUtc></StartTime><FrequencyChanges><FrequencyChange><Frequency dt:dt="r8">2699960000</Frequency><Timestamp dt:dt="r8">3.91641777778857E+15</Timestamp><Cur…	좌우반구com(CVF, UVF, BVF)_1-010-1	60.021	1.0.0.163	1	835450304	Professional	2.0.10.242	2.0.10.356	10-07-2020	2020-10-07 오전 6:19:14	15:19:14	2.0.10.252	22		1	z	오해	32	1	22	NULL	NULL	NULL	NULL	NULL	NULL	KSY3	List1	NULL	NULL	NULL	NULL	NULL	NULL	NULL	NULL	NULL	1	z	0	3	94084	0	z	291	94375
좌우반구com(CVF, UVF, BVF)_1	10	1	<?xml version="1.0"?>\n<Clock xmlns:dt="urn:schemas-microsoft-com:datatypes"><Description dt:dt="string">E-Prime Primary Realtime Clock</Description><StartTime><Timestamp dt:dt="int">0</Timestamp><DateUtc dt:dt="string">2020-10-07T06:19:14Z</DateUtc></StartTime><FrequencyChanges><FrequencyChange><Frequency dt:dt="r8">2699960000</Frequency><Timestamp dt:dt="r8">3.91641777778857E+15</Timestamp><Cur…	좌우반구com(CVF, UVF, BVF)_1-010-1	60.021	1.0.0.163	1	835450304	Professional	2.0.10.242	2.0.10.356	10-07-2020	2020-10-07 오전 6:19:14	15:19:14	2.0.10.252	48		2	{/}	외보	51	1	48	NULL	NULL	NULL	NULL	NULL	NULL	KSY3	List1	NULL	NULL	NULL	NULL	NULL	NULL	NULL	NULL	NULL	0	{/}	0	3	163493	0	z	1026	164519
좌우반구com(CVF, UVF, BVF)_1	10	1	<?xml version="1.0"?>\n<Clock xmlns:dt="urn:schemas-microsoft-com:datatypes"><Description dt:dt="string">E-Prime Primary Realtime Clock</Description><StartTime><Timestamp dt:dt="int">0</Timestamp><DateUtc dt:dt="string">2020-10-07T06:19:14Z</DateUtc></StartTime><FrequencyChanges><FrequencyChange><Frequency dt:dt="r8">2699960000</Frequency><Timestamp dt:dt="r8">3.91641777778857E+15</Timestamp><Cur…	좌우반구com(CVF, UVF, BVF)_1-010-1	60.021	1.0.0.163	1	835450304	Professional	2.0.10.242	2.0.10.356	10-07-2020	2020-10-07 오전 6:19:14	15:19:14	2.0.10.252	167		1	z	외부	NULL	NULL	NULL	41	1	35	NULL	NULL	NULL	KSY3	List2	NULL	NULL	NULL	NULL	NULL	NULL	NULL	NULL	NULL	1	z	0	4	504942	0	z	350	505292
좌우반구com(CVF, UVF, BVF)_1	10	1	<?xml version="1.0"?>\n<Clock xmlns:dt="urn:schemas-microsoft-com:datatypes"><Description dt:dt="string">E-Prime Primary Realtime Clock</Description><StartTime><Timestamp dt:dt="int">0</Timestamp><DateUtc dt:dt="string">2020-10-07T06:19:14Z</DateUtc></StartTime><FrequencyChanges><FrequencyChange><Frequency dt:dt="r8">2699960000</Frequency><Timestamp dt:dt="r8">3.91641777778857E+15</Timestamp><Cur…	좌우반구com(CVF, UVF, BVF)_1-010-1	60.021	1.0.0.163	1	835450304	Professional	2.0.10.242	2.0.10.356	10-07-2020	2020-10-07 오전 6:19:14	15:19:14	2.0.10.252	32		2	{/}	요명	125	1	32	NULL	NULL	NULL	NULL	NULL	NULL	KSY3	List1	NULL	NULL	NULL	NULL	NULL	NULL	NULL	NULL	NULL	0	{/}	0	3	120875	0	z	580	121455
좌우반구com(CVF, UVF, BVF)_1	10	1	<?xml version="1.0"?>\n<Clock xmlns:dt="urn:schemas-microsoft-com:datatypes"><Description dt:dt="string">E-Prime Primary Realtime Clock</Description><StartTime><Timestamp dt:dt="int">0</Timestamp><DateUtc dt:dt="string">2020-10-07T06:19:14Z</DateUtc></StartTime><FrequencyChanges><FrequencyChange><Frequency dt:dt="r8">2699960000</Frequency><Timestamp dt:dt="r8">3.91641777778857E+15</Timestamp><Cur…	좌우반구com(CVF, UVF, BVF)_1-010-1	60.021	1.0.0.163	1	835450304	Professional	2.0.10.242	2.0.10.356	10-07-2020	2020-10-07 오전 6:19:14	15:19:14	2.0.10.252	24		1	z	요소	85	1	24	NULL	NULL	NULL	NULL	NULL	NULL	KSY3	List1	NULL	NULL	NULL	NULL	NULL	NULL	NULL	NULL	NULL	1	z	0	4	99516	0	z	563	100079
좌우반구com(CVF, UVF, BVF)_1	10	1	<?xml version="1.0"?>\n<Clock xmlns:dt="urn:schemas-microsoft-com:datatypes"><Description dt:dt="string">E-Prime Primary Realtime Clock</Description><StartTime><Timestamp dt:dt="int">0</Timestamp><DateUtc dt:dt="string">2020-10-07T06:19:14Z</DateUtc></StartTime><FrequencyChanges><FrequencyChange><Frequency dt:dt="r8">2699960000</Frequency><Timestamp dt:dt="r8">3.91641777778857E+15</Timestamp><Cur…	좌우반구com(CVF, UVF, BVF)_1-010-1	60.021	1.0.0.163	1	835450304	Professional	2.0.10.242	2.0.10.356	10-07-2020	2020-10-07 오전 6:19:14	15:19:14	2.0.10.252	116		1	z	요청	29	1	116	NULL	NULL	NULL	NULL	NULL	NULL	KSY3	List1	NULL	NULL	NULL	NULL	NULL	NULL	NULL	NULL	NULL	1	z	0	4	353078	0	z	351	353429
좌우반구com(CVF, UVF, BVF)_1	10	1	<?xml version="1.0"?>\n<Clock xmlns:dt="urn:schemas-microsoft-com:datatypes"><Description dt:dt="string">E-Prime Primary Realtime Clock</Description><StartTime><Timestamp dt:dt="int">0</Timestamp><DateUtc dt:dt="string">2020-10-07T06:19:14Z</DateUtc></StartTime><FrequencyChanges><FrequencyChange><Frequency dt:dt="r8">2699960000</Frequency><Timestamp dt:dt="r8">3.91641777778857E+15</Timestamp><Cur…	좌우반구com(CVF, UVF, BVF)_1-010-1	60.021	1.0.0.163	1	835450304	Professional	2.0.10.242	2.0.10.356	10-07-2020	2020-10-07 오전 6:19:14	15:19:14	2.0.10.252	153		2	{/}	용스	NULL	NULL	NULL	15	1	21	NULL	NULL	NULL	KSY3	List2	NULL	NULL	NULL	NULL	NULL	NULL	NULL	NULL	NULL	1	{/}	1	3	468054	0	{/}	446	468500
좌우반구com(CVF, UVF, BVF)_1	10	1	<?xml version="1.0"?>\n<Clock xmlns:dt="urn:schemas-microsoft-com:datatypes"><Description dt:dt="string">E-Prime Primary Realtime Clock</Description><StartTime><Timestamp dt:dt="int">0</Timestamp><DateUtc dt:dt="string">2020-10-07T06:19:14Z</DateUtc></StartTime><FrequencyChanges><FrequencyChange><Frequency dt:dt="r8">2699960000</Frequency><Timestamp dt:dt="r8">3.91641777778857E+15</Timestamp><Cur…	좌우반구com(CVF, UVF, BVF)_1-010-1	60.021	1.0.0.163	1	835450304	Professional	2.0.10.242	2.0.10.356	10-07-2020	2020-10-07 오전 6:19:14	15:19:14	2.0.10.252	76		1	z	용어	121	1	76	NULL	NULL	NULL	NULL	NULL	NULL	KSY3	List1	NULL	NULL	NULL	NULL	NULL	NULL	NULL	NULL	NULL	1	z	0	4	242733	0	z	777	243510
좌우반구com(CVF, UVF, BVF)_1	10	1	<?xml version="1.0"?>\n<Clock xmlns:dt="urn:schemas-microsoft-com:datatypes"><Description dt:dt="string">E-Prime Primary Realtime Clock</Description><StartTime><Timestamp dt:dt="int">0</Timestamp><DateUtc dt:dt="string">2020-10-07T06:19:14Z</DateUtc></StartTime><FrequencyChanges><FrequencyChange><Frequency dt:dt="r8">2699960000</Frequency><Timestamp dt:dt="r8">3.91641777778857E+15</Timestamp><Cur…	좌우반구com(CVF, UVF, BVF)_1-010-1	60.021	1.0.0.163	1	835450304	Professional	2.0.10.242	2.0.10.356	10-07-2020	2020-10-07 오전 6:19:14	15:19:14	2.0.10.252	72		1	z	우려	97	1	72	NULL	NULL	NULL	NULL	NULL	NULL	KSY3	List1	NULL	NULL	NULL	NULL	NULL	NULL	NULL	NULL	NULL	0	z	0	4	232020	0	{/}	450	232470
좌우반구com(CVF, UVF, BVF)_1	10	1	<?xml version="1.0"?>\n<Clock xmlns:dt="urn:schemas-microsoft-com:datatypes"><Description dt:dt="string">E-Prime Primary Realtime Clock</Description><StartTime><Timestamp dt:dt="int">0</Timestamp><DateUtc dt:dt="string">2020-10-07T06:19:14Z</DateUtc></StartTime><FrequencyChanges><FrequencyChange><Frequency dt:dt="r8">2699960000</Frequency><Timestamp dt:dt="r8">3.91641777778857E+15</Timestamp><Cur…	좌우반구com(CVF, UVF, BVF)_1-010-1	60.021	1.0.0.163	1	835450304	Professional	2.0.10.242	2.0.10.356	10-07-2020	2020-10-07 오전 6:19:14	15:19:14	2.0.10.252	40		2	{/}	운국	14	1	40	NULL	NULL	NULL	NULL	NULL	NULL	KSY4	List1	NULL	NULL	NULL	NULL	NULL	NULL	NULL	NULL	NULL	1	{/}	0	3	142134	0	{/}	409	142543
좌우반구com(CVF, UVF, BVF)_1	10	1	<?xml version="1.0"?>\n<Clock xmlns:dt="urn:schemas-microsoft-com:datatypes"><Description dt:dt="string">E-Prime Primary Realtime Clock</Description><StartTime><Timestamp dt:dt="int">0</Timestamp><DateUtc dt:dt="string">2020-10-07T06:19:14Z</DateUtc></StartTime><FrequencyChanges><FrequencyChange><Frequency dt:dt="r8">2699960000</Frequency><Timestamp dt:dt="r8">3.91641777778857E+15</Timestamp><Cur…	좌우반구com(CVF, UVF, BVF)_1-010-1	60.021	1.0.0.163	1	835450304	Professional	2.0.10.242	2.0.10.356	10-07-2020	2020-10-07 오전 6:19:14	15:19:14	2.0.10.252	6		2	{/}	운속	72	1	6	NULL	NULL	NULL	NULL	NULL	NULL	KSY	List1	0		0	0	51566	183		0	0	0	{/}	0	3	51749	0	z	755	52504
좌우반구com(CVF, UVF, BVF)_1	10	1	<?xml version="1.0"?>\n<Clock xmlns:dt="urn:schemas-microsoft-com:datatypes"><Description dt:dt="string">E-Prime Primary Realtime Clock</Description><StartTime><Timestamp dt:dt="int">0</Timestamp><DateUtc dt:dt="string">2020-10-07T06:19:14Z</DateUtc></StartTime><FrequencyChanges><FrequencyChange><Frequency dt:dt="r8">2699960000</Frequency><Timestamp dt:dt="r8">3.91641777778857E+15</Timestamp><Cur…	좌우반구com(CVF, UVF, BVF)_1-010-1	60.021	1.0.0.163	1	835450304	Professional	2.0.10.242	2.0.10.356	10-07-2020	2020-10-07 오전 6:19:14	15:19:14	2.0.10.252	25		1	z	원리	11	1	25	NULL	NULL	NULL	NULL	NULL	NULL	KSY3	List1	NULL	NULL	NULL	NULL	NULL	NULL	NULL	NULL	NULL	1	z	1	3	102281	0	z	462	102743
좌우반구com(CVF, UVF, BVF)_1	10	1	<?xml version="1.0"?>\n<Clock xmlns:dt="urn:schemas-microsoft-com:datatypes"><Description dt:dt="string">E-Prime Primary Realtime Clock</Description><StartTime><Timestamp dt:dt="int">0</Timestamp><DateUtc dt:dt="string">2020-10-07T06:19:14Z</DateUtc></StartTime><FrequencyChanges><FrequencyChange><Frequency dt:dt="r8">2699960000</Frequency><Timestamp dt:dt="r8">3.91641777778857E+15</Timestamp><Cur…	좌우반구com(CVF, UVF, BVF)_1-010-1	60.021	1.0.0.163	1	835450304	Professional	2.0.10.242	2.0.10.356	10-07-2020	2020-10-07 오전 6:19:14	15:19:14	2.0.10.252	213		1	z	원인	NULL	NULL	NULL	75	1	81	NULL	NULL	NULL	KSY3	List2	NULL	NULL	NULL	NULL	NULL	NULL	NULL	NULL	NULL	1	z	0	3	628382	0	z	365	628747
좌우반구com(CVF, UVF, BVF)_1	10	1	<?xml version="1.0"?>\n<Clock xmlns:dt="urn:schemas-microsoft-com:datatypes"><Description dt:dt="string">E-Prime Primary Realtime Clock</Description><StartTime><Timestamp dt:dt="int">0</Timestamp><DateUtc dt:dt="string">2020-10-07T06:19:14Z</DateUtc></StartTime><FrequencyChanges><FrequencyChange><Frequency dt:dt="r8">2699960000</Frequency><Timestamp dt:dt="r8">3.91641777778857E+15</Timestamp><Cur…	좌우반구com(CVF, UVF, BVF)_1-010-1	60.021	1.0.0.163	1	835450304	Professional	2.0.10.242	2.0.10.356	10-07-2020	2020-10-07 오전 6:19:14	15:19:14	2.0.10.252	66		1	z	원장	84	1	66	NULL	NULL	NULL	NULL	NULL	NULL	KSY3	List1	NULL	NULL	NULL	NULL	NULL	NULL	NULL	NULL	NULL	1	z	0	4	215809	0	z	373	216182
좌우반구com(CVF, UVF, BVF)_1	10	1	<?xml version="1.0"?>\n<Clock xmlns:dt="urn:schemas-microsoft-com:datatypes"><Description dt:dt="string">E-Prime Primary Realtime Clock</Description><StartTime><Timestamp dt:dt="int">0</Timestamp><DateUtc dt:dt="string">2020-10-07T06:19:14Z</DateUtc></StartTime><FrequencyChanges><FrequencyChange><Frequency dt:dt="r8">2699960000</Frequency><Timestamp dt:dt="r8">3.91641777778857E+15</Timestamp><Cur…	좌우반구com(CVF, UVF, BVF)_1-010-1	60.021	1.0.0.163	1	835450304	Professional	2.0.10.242	2.0.10.356	10-07-2020	2020-10-07 오전 6:19:14	15:19:14	2.0.10.252	172		2	{/}	원착	NULL	NULL	NULL	12	1	40	NULL	NULL	NULL	KSY3	List2	NULL	NULL	NULL	NULL	NULL	NULL	NULL	NULL	NULL	1	{/}	0	4	518054	0	{/}	870	518924
좌우반구com(CVF, UVF, BVF)_1	10	1	<?xml version="1.0"?>\n<Clock xmlns:dt="urn:schemas-microsoft-com:datatypes"><Description dt:dt="string">E-Prime Primary Realtime Clock</Description><StartTime><Timestamp dt:dt="int">0</Timestamp><DateUtc dt:dt="string">2020-10-07T06:19:14Z</DateUtc></StartTime><FrequencyChanges><FrequencyChange><Frequency dt:dt="r8">2699960000</Frequency><Timestamp dt:dt="r8">3.91641777778857E+15</Timestamp><Cur…	좌우반구com(CVF, UVF, BVF)_1-010-1	60.021	1.0.0.163	1	835450304	Professional	2.0.10.242	2.0.10.356	10-07-2020	2020-10-07 오전 6:19:14	15:19:14	2.0.10.252	340		1	z	원형	NULL	NULL	NULL	NULL	NULL	NULL	47	1	76	KSY3	List3	NULL	NULL	NULL	NULL	NULL	NULL	NULL	NULL	NULL	1	z	0	3	992939	0	z	940	993879
좌우반구com(CVF, UVF, BVF)_1	10	1	<?xml version="1.0"?>\n<Clock xmlns:dt="urn:schemas-microsoft-com:datatypes"><Description dt:dt="string">E-Prime Primary Realtime Clock</Description><StartTime><Timestamp dt:dt="int">0</Timestamp><DateUtc dt:dt="string">2020-10-07T06:19:14Z</DateUtc></StartTime><FrequencyChanges><FrequencyChange><Frequency dt:dt="r8">2699960000</Frequency><Timestamp dt:dt="r8">3.91641777778857E+15</Timestamp><Cur…	좌우반구com(CVF, UVF, BVF)_1-010-1	60.021	1.0.0.163	1	835450304	Professional	2.0.10.242	2.0.10.356	10-07-2020	2020-10-07 오전 6:19:14	15:19:14	2.0.10.252	108		2	{/}	위절	20	1	108	NULL	NULL	NULL	NULL	NULL	NULL	KSY3	List1	NULL	NULL	NULL	NULL	NULL	NULL	NULL	NULL	NULL	0	{/}	0	3	331618	0	z	355	331973
좌우반구com(CVF, UVF, BVF)_1	10	1	<?xml version="1.0"?>\n<Clock xmlns:dt="urn:schemas-microsoft-com:datatypes"><Description dt:dt="string">E-Prime Primary Realtime Clock</Description><StartTime><Timestamp dt:dt="int">0</Timestamp><DateUtc dt:dt="string">2020-10-07T06:19:14Z</DateUtc></StartTime><FrequencyChanges><FrequencyChange><Frequency dt:dt="r8">2699960000</Frequency><Timestamp dt:dt="r8">3.91641777778857E+15</Timestamp><Cur…	좌우반구com(CVF, UVF, BVF)_1-010-1	60.021	1.0.0.163	1	835450304	Professional	2.0.10.242	2.0.10.356	10-07-2020	2020-10-07 오전 6:19:14	15:19:14	2.0.10.252	162		1	z	유형	NULL	NULL	NULL	35	1	30	NULL	NULL	NULL	KSY3	List2	NULL	NULL	NULL	NULL	NULL	NULL	NULL	NULL	NULL	1	z	1	3	491779	0	z	481	492260
좌우반구com(CVF, UVF, BVF)_1	10	1	<?xml version="1.0"?>\n<Clock xmlns:dt="urn:schemas-microsoft-com:datatypes"><Description dt:dt="string">E-Prime Primary Realtime Clock</Description><StartTime><Timestamp dt:dt="int">0</Timestamp><DateUtc dt:dt="string">2020-10-07T06:19:14Z</DateUtc></StartTime><FrequencyChanges><FrequencyChange><Frequency dt:dt="r8">2699960000</Frequency><Timestamp dt:dt="r8">3.91641777778857E+15</Timestamp><Cur…	좌우반구com(CVF, UVF, BVF)_1-010-1	60.021	1.0.0.163	1	835450304	Professional	2.0.10.242	2.0.10.356	10-07-2020	2020-10-07 오전 6:19:14	15:19:14	2.0.10.252	326		1	z	음식	NULL	NULL	NULL	NULL	NULL	NULL	64	1	62	KSY3	List3	NULL	NULL	NULL	NULL	NULL	NULL	NULL	NULL	NULL	0	z	0	4	949171	0		0	0
좌우반구com(CVF, UVF, BVF)_1	10	1	<?xml version="1.0"?>\n<Clock xmlns:dt="urn:schemas-microsoft-com:datatypes"><Description dt:dt="string">E-Prime Primary Realtime Clock</Description><StartTime><Timestamp dt:dt="int">0</Timestamp><DateUtc dt:dt="string">2020-10-07T06:19:14Z</DateUtc></StartTime><FrequencyChanges><FrequencyChange><Frequency dt:dt="r8">2699960000</Frequency><Timestamp dt:dt="r8">3.91641777778857E+15</Timestamp><Cur…	좌우반구com(CVF, UVF, BVF)_1-010-1	60.021	1.0.0.163	1	835450304	Professional	2.0.10.242	2.0.10.356	10-07-2020	2020-10-07 오전 6:19:14	15:19:14	2.0.10.252	346		2	{/}	음안	NULL	NULL	NULL	NULL	NULL	NULL	101	1	82	KSY2	List3	NULL	NULL	NULL	NULL	NULL	NULL	NULL	NULL	NULL	1	{/}	0	4	1009117	0	{/}	522	1009639
좌우반구com(CVF, UVF, BVF)_1	10	1	<?xml version="1.0"?>\n<Clock xmlns:dt="urn:schemas-microsoft-com:datatypes"><Description dt:dt="string">E-Prime Primary Realtime Clock</Description><StartTime><Timestamp dt:dt="int">0</Timestamp><DateUtc dt:dt="string">2020-10-07T06:19:14Z</DateUtc></StartTime><FrequencyChanges><FrequencyChange><Frequency dt:dt="r8">2699960000</Frequency><Timestamp dt:dt="r8">3.91641777778857E+15</Timestamp><Cur…	좌우반구com(CVF, UVF, BVF)_1-010-1	60.021	1.0.0.163	1	835450304	Professional	2.0.10.242	2.0.10.356	10-07-2020	2020-10-07 오전 6:19:14	15:19:14	2.0.10.252	152		2	{/}	응어	NULL	NULL	NULL	73	1	20	NULL	NULL	NULL	KSY4	List2	NULL	NULL	NULL	NULL	NULL	NULL	NULL	NULL	NULL	1	{/}	1	3	465405	0	{/}	439	465844
좌우반구com(CVF, UVF, BVF)_1	10	1	<?xml version="1.0"?>\n<Clock xmlns:dt="urn:schemas-microsoft-com:datatypes"><Description dt:dt="string">E-Prime Primary Realtime Clock</Description><StartTime><Timestamp dt:dt="int">0</Timestamp><DateUtc dt:dt="string">2020-10-07T06:19:14Z</DateUtc></StartTime><FrequencyChanges><FrequencyChange><Frequency dt:dt="r8">2699960000</Frequency><Timestamp dt:dt="r8">3.91641777778857E+15</Timestamp><Cur…	좌우반구com(CVF, UVF, BVF)_1-010-1	60.021	1.0.0.163	1	835450304	Professional	2.0.10.242	2.0.10.356	10-07-2020	2020-10-07 오전 6:19:14	15:19:14	2.0.10.252	264		2	{/}	의마	NULL	NULL	NULL	20	1	132	NULL	NULL	NULL	KSY4	List2	NULL	NULL	NULL	NULL	NULL	NULL	NULL	NULL	NULL	0	{/}	0	4	765718	0	z	523	766241
좌우반구com(CVF, UVF, BVF)_1	10	1	<?xml version="1.0"?>\n<Clock xmlns:dt="urn:schemas-microsoft-com:datatypes"><Description dt:dt="string">E-Prime Primary Realtime Clock</Description><StartTime><Timestamp dt:dt="int">0</Timestamp><DateUtc dt:dt="string">2020-10-07T06:19:14Z</DateUtc></StartTime><FrequencyChanges><FrequencyChange><Frequency dt:dt="r8">2699960000</Frequency><Timestamp dt:dt="r8">3.91641777778857E+15</Timestamp><Cur…	좌우반구com(CVF, UVF, BVF)_1-010-1	60.021	1.0.0.163	1	835450304	Professional	2.0.10.242	2.0.10.356	10-07-2020	2020-10-07 오전 6:19:14	15:19:14	2.0.10.252	199		1	z	의미	NULL	NULL	NULL	55	1	67	NULL	NULL	NULL	KSY3	List2	NULL	NULL	NULL	NULL	NULL	NULL	NULL	NULL	NULL	1	z	0	3	590745	0	z	554	591299
좌우반구com(CVF, UVF, BVF)_1	10	1	<?xml version="1.0"?>\n<Clock xmlns:dt="urn:schemas-microsoft-com:datatypes"><Description dt:dt="string">E-Prime Primary Realtime Clock</Description><StartTime><Timestamp dt:dt="int">0</Timestamp><DateUtc dt:dt="string">2020-10-07T06:19:14Z</DateUtc></StartTime><FrequencyChanges><FrequencyChange><Frequency dt:dt="r8">2699960000</Frequency><Timestamp dt:dt="r8">3.91641777778857E+15</Timestamp><Cur…	좌우반구com(CVF, UVF, BVF)_1-010-1	60.021	1.0.0.163	1	835450304	Professional	2.0.10.242	2.0.10.356	10-07-2020	2020-10-07 오전 6:19:14	15:19:14	2.0.10.252	209		2	{/}	의필	NULL	NULL	NULL	46	1	77	NULL	NULL	NULL	KSY2	List2	NULL	NULL	NULL	NULL	NULL	NULL	NULL	NULL	NULL	1	{/}	0	3	617919	0	{/}	460	618379
좌우반구com(CVF, UVF, BVF)_1	10	1	<?xml version="1.0"?>\n<Clock xmlns:dt="urn:schemas-microsoft-com:datatypes"><Description dt:dt="string">E-Prime Primary Realtime Clock</Description><StartTime><Timestamp dt:dt="int">0</Timestamp><DateUtc dt:dt="string">2020-10-07T06:19:14Z</DateUtc></StartTime><FrequencyChanges><FrequencyChange><Frequency dt:dt="r8">2699960000</Frequency><Timestamp dt:dt="r8">3.91641777778857E+15</Timestamp><Cur…	좌우반구com(CVF, UVF, BVF)_1-010-1	60.021	1.0.0.163	1	835450304	Professional	2.0.10.242	2.0.10.356	10-07-2020	2020-10-07 오전 6:19:14	15:19:14	2.0.10.252	55		2	{/}	이느	5	1	55	NULL	NULL	NULL	NULL	NULL	NULL	KSY4	List1	NULL	NULL	NULL	NULL	NULL	NULL	NULL	NULL	NULL	1	{/}	0	3	184003	0	{/}	460	184463
좌우반구com(CVF, UVF, BVF)_1	10	1	<?xml version="1.0"?>\n<Clock xmlns:dt="urn:schemas-microsoft-com:datatypes"><Description dt:dt="string">E-Prime Primary Realtime Clock</Description><StartTime><Timestamp dt:dt="int">0</Timestamp><DateUtc dt:dt="string">2020-10-07T06:19:14Z</DateUtc></StartTime><FrequencyChanges><FrequencyChange><Frequency dt:dt="r8">2699960000</Frequency><Timestamp dt:dt="r8">3.91641777778857E+15</Timestamp><Cur…	좌우반구com(CVF, UVF, BVF)_1-010-1	60.021	1.0.0.163	1	835450304	Professional	2.0.10.242	2.0.10.356	10-07-2020	2020-10-07 오전 6:19:14	15:19:14	2.0.10.252	94		1	z	이득	98	1	94	NULL	NULL	NULL	NULL	NULL	NULL	KSY3	List1	NULL	NULL	NULL	NULL	NULL	NULL	NULL	NULL	NULL	1	z	0	3	293948	0	z	362	294310
좌우반구com(CVF, UVF, BVF)_1	10	1	<?xml version="1.0"?>\n<Clock xmlns:dt="urn:schemas-microsoft-com:datatypes"><Description dt:dt="string">E-Prime Primary Realtime Clock</Description><StartTime><Timestamp dt:dt="int">0</Timestamp><DateUtc dt:dt="string">2020-10-07T06:19:14Z</DateUtc></StartTime><FrequencyChanges><FrequencyChange><Frequency dt:dt="r8">2699960000</Frequency><Timestamp dt:dt="r8">3.91641777778857E+15</Timestamp><Cur…	좌우반구com(CVF, UVF, BVF)_1-010-1	60.021	1.0.0.163	1	835450304	Professional	2.0.10.242	2.0.10.356	10-07-2020	2020-10-07 오전 6:19:14	15:19:14	2.0.10.252	356		1	z	이유	NULL	NULL	NULL	NULL	NULL	NULL	78	1	92	KSY3	List3	NULL	NULL	NULL	NULL	NULL	NULL	NULL	NULL	NULL	1	z	0	3	1037540	0	z	667	1038207
좌우반구com(CVF, UVF, BVF)_1	10	1	<?xml version="1.0"?>\n<Clock xmlns:dt="urn:schemas-microsoft-com:datatypes"><Description dt:dt="string">E-Prime Primary Realtime Clock</Description><StartTime><Timestamp dt:dt="int">0</Timestamp><DateUtc dt:dt="string">2020-10-07T06:19:14Z</DateUtc></StartTime><FrequencyChanges><FrequencyChange><Frequency dt:dt="r8">2699960000</Frequency><Timestamp dt:dt="r8">3.91641777778857E+15</Timestamp><Cur…	좌우반구com(CVF, UVF, BVF)_1-010-1	60.021	1.0.0.163	1	835450304	Professional	2.0.10.242	2.0.10.356	10-07-2020	2020-10-07 오전 6:19:14	15:19:14	2.0.10.252	384		1	z	이전	NULL	NULL	NULL	NULL	NULL	NULL	128	1	120	KSY3	List3	NULL	NULL	NULL	NULL	NULL	NULL	NULL	NULL	NULL	0	z	0	3	1115513	0	{/}	565	1116078
좌우반구com(CVF, UVF, BVF)_1	10	1	<?xml version="1.0"?>\n<Clock xmlns:dt="urn:schemas-microsoft-com:datatypes"><Description dt:dt="string">E-Prime Primary Realtime Clock</Description><StartTime><Timestamp dt:dt="int">0</Timestamp><DateUtc dt:dt="string">2020-10-07T06:19:14Z</DateUtc></StartTime><FrequencyChanges><FrequencyChange><Frequency dt:dt="r8">2699960000</Frequency><Timestamp dt:dt="r8">3.91641777778857E+15</Timestamp><Cur…	좌우반구com(CVF, UVF, BVF)_1-010-1	60.021	1.0.0.163	1	835450304	Professional	2.0.10.242	2.0.10.356	10-07-2020	2020-10-07 오전 6:19:14	15:19:14	2.0.10.252	33		2	{/}	익궤	19	1	33	NULL	NULL	NULL	NULL	NULL	NULL	KSY2	List1	NULL	NULL	NULL	NULL	NULL	NULL	NULL	NULL	NULL	1	{/}	0	3	123657	0	{/}	526	124183
좌우반구com(CVF, UVF, BVF)_1	10	1	<?xml version="1.0"?>\n<Clock xmlns:dt="urn:schemas-microsoft-com:datatypes"><Description dt:dt="string">E-Prime Primary Realtime Clock</Description><StartTime><Timestamp dt:dt="int">0</Timestamp><DateUtc dt:dt="string">2020-10-07T06:19:14Z</DateUtc></StartTime><FrequencyChanges><FrequencyChange><Frequency dt:dt="r8">2699960000</Frequency><Timestamp dt:dt="r8">3.91641777778857E+15</Timestamp><Cur…	좌우반구com(CVF, UVF, BVF)_1-010-1	60.021	1.0.0.163	1	835450304	Professional	2.0.10.242	2.0.10.356	10-07-2020	2020-10-07 오전 6:19:14	15:19:14	2.0.10.252	195		2	{/}	익력	NULL	NULL	NULL	6	1	63	NULL	NULL	NULL	KSY2	List2	NULL	NULL	NULL	NULL	NULL	NULL	NULL	NULL	NULL	1	{/}	0	3	579782	0	{/}	613	580395
좌우반구com(CVF, UVF, BVF)_1	10	1	<?xml version="1.0"?>\n<Clock xmlns:dt="urn:schemas-microsoft-com:datatypes"><Description dt:dt="string">E-Prime Primary Realtime Clock</Description><StartTime><Timestamp dt:dt="int">0</Timestamp><DateUtc dt:dt="string">2020-10-07T06:19:14Z</DateUtc></StartTime><FrequencyChanges><FrequencyChange><Frequency dt:dt="r8">2699960000</Frequency><Timestamp dt:dt="r8">3.91641777778857E+15</Timestamp><Cur…	좌우반구com(CVF, UVF, BVF)_1-010-1	60.021	1.0.0.163	1	835450304	Professional	2.0.10.242	2.0.10.356	10-07-2020	2020-10-07 오전 6:19:14	15:19:14	2.0.10.252	120		1	z	인간	16	1	120	NULL	NULL	NULL	NULL	NULL	NULL	KSY3	List1	NULL	NULL	NULL	NULL	NULL	NULL	NULL	NULL	NULL	1	z	0	3	363724	0	z	297	364021
좌우반구com(CVF, UVF, BVF)_1	10	1	<?xml version="1.0"?>\n<Clock xmlns:dt="urn:schemas-microsoft-com:datatypes"><Description dt:dt="string">E-Prime Primary Realtime Clock</Description><StartTime><Timestamp dt:dt="int">0</Timestamp><DateUtc dt:dt="string">2020-10-07T06:19:14Z</DateUtc></StartTime><FrequencyChanges><FrequencyChange><Frequency dt:dt="r8">2699960000</Frequency><Timestamp dt:dt="r8">3.91641777778857E+15</Timestamp><Cur…	좌우반구com(CVF, UVF, BVF)_1-010-1	60.021	1.0.0.163	1	835450304	Professional	2.0.10.242	2.0.10.356	10-07-2020	2020-10-07 오전 6:19:14	15:19:14	2.0.10.252	321		1	z	인사	NULL	NULL	NULL	NULL	NULL	NULL	30	1	57	KSY3	List3	NULL	NULL	NULL	NULL	NULL	NULL	NULL	NULL	NULL	1	z	0	3	934076	0	z	452	934528
좌우반구com(CVF, UVF, BVF)_1	10	1	<?xml version="1.0"?>\n<Clock xmlns:dt="urn:schemas-microsoft-com:datatypes"><Description dt:dt="string">E-Prime Primary Realtime Clock</Description><StartTime><Timestamp dt:dt="int">0</Timestamp><DateUtc dt:dt="string">2020-10-07T06:19:14Z</DateUtc></StartTime><FrequencyChanges><FrequencyChange><Frequency dt:dt="r8">2699960000</Frequency><Timestamp dt:dt="r8">3.91641777778857E+15</Timestamp><Cur…	좌우반구com(CVF, UVF, BVF)_1-010-1	60.021	1.0.0.163	1	835450304	Professional	2.0.10.242	2.0.10.356	10-07-2020	2020-10-07 오전 6:19:14	15:19:14	2.0.10.252	386		1	z	인생	NULL	NULL	NULL	NULL	NULL	NULL	95	1	122	KSY3	List3	NULL	NULL	NULL	NULL	NULL	NULL	NULL	NULL	NULL	1	z	0	3	1122477	0	z	601	1123078
좌우반구com(CVF, UVF, BVF)_1	10	1	<?xml version="1.0"?>\n<Clock xmlns:dt="urn:schemas-microsoft-com:datatypes"><Description dt:dt="string">E-Prime Primary Realtime Clock</Description><StartTime><Timestamp dt:dt="int">0</Timestamp><DateUtc dt:dt="string">2020-10-07T06:19:14Z</DateUtc></StartTime><FrequencyChanges><FrequencyChange><Frequency dt:dt="r8">2699960000</Frequency><Timestamp dt:dt="r8">3.91641777778857E+15</Timestamp><Cur…	좌우반구com(CVF, UVF, BVF)_1-010-1	60.021	1.0.0.163	1	835450304	Professional	2.0.10.242	2.0.10.356	10-07-2020	2020-10-07 오전 6:19:14	15:19:14	2.0.10.252	279		1	z	인연	NULL	NULL	NULL	NULL	NULL	NULL	27	1	15	KSY3	List3	NULL	NULL	NULL	NULL	NULL	NULL	NULL	NULL	NULL	1	z	0	4	821482	0	z	383	821865
좌우반구com(CVF, UVF, BVF)_1	10	1	<?xml version="1.0"?>\n<Clock xmlns:dt="urn:schemas-microsoft-com:datatypes"><Description dt:dt="string">E-Prime Primary Realtime Clock</Description><StartTime><Timestamp dt:dt="int">0</Timestamp><DateUtc dt:dt="string">2020-10-07T06:19:14Z</DateUtc></StartTime><FrequencyChanges><FrequencyChange><Frequency dt:dt="r8">2699960000</Frequency><Timestamp dt:dt="r8">3.91641777778857E+15</Timestamp><Cur…	좌우반구com(CVF, UVF, BVF)_1-010-1	60.021	1.0.0.163	1	835450304	Professional	2.0.10.242	2.0.10.356	10-07-2020	2020-10-07 오전 6:19:14	15:19:14	2.0.10.252	351		2	{/}	일려	NULL	NULL	NULL	NULL	NULL	NULL	22	1	87	KSY2	List3	NULL	NULL	NULL	NULL	NULL	NULL	NULL	NULL	NULL	0	{/}	1	3	1023861	0	z	746	1024607
좌우반구com(CVF, UVF, BVF)_1	10	1	<?xml version="1.0"?>\n<Clock xmlns:dt="urn:schemas-microsoft-com:datatypes"><Description dt:dt="string">E-Prime Primary Realtime Clock</Description><StartTime><Timestamp dt:dt="int">0</Timestamp><DateUtc dt:dt="string">2020-10-07T06:19:14Z</DateUtc></StartTime><FrequencyChanges><FrequencyChange><Frequency dt:dt="r8">2699960000</Frequency><Timestamp dt:dt="r8">3.91641777778857E+15</Timestamp><Cur…	좌우반구com(CVF, UVF, BVF)_1-010-1	60.021	1.0.0.163	1	835450304	Professional	2.0.10.242	2.0.10.356	10-07-2020	2020-10-07 오전 6:19:14	15:19:14	2.0.10.252	266		2	{/}	일섭	NULL	NULL	NULL	NULL	NULL	NULL	97	1	2	KSY3	List3	NULL	NULL	NULL	NULL	NULL	NULL	NULL	NULL	NULL	1	{/}	1	3	786510	0	{/}	427	786937
좌우반구com(CVF, UVF, BVF)_1	10	1	<?xml version="1.0"?>\n<Clock xmlns:dt="urn:schemas-microsoft-com:datatypes"><Description dt:dt="string">E-Prime Primary Realtime Clock</Description><StartTime><Timestamp dt:dt="int">0</Timestamp><DateUtc dt:dt="string">2020-10-07T06:19:14Z</DateUtc></StartTime><FrequencyChanges><FrequencyChange><Frequency dt:dt="r8">2699960000</Frequency><Timestamp dt:dt="r8">3.91641777778857E+15</Timestamp><Cur…	좌우반구com(CVF, UVF, BVF)_1-010-1	60.021	1.0.0.163	1	835450304	Professional	2.0.10.242	2.0.10.356	10-07-2020	2020-10-07 오전 6:19:14	15:19:14	2.0.10.252	224		2	{/}	임택	NULL	NULL	NULL	25	1	92	NULL	NULL	NULL	KSY3	List2	NULL	NULL	NULL	NULL	NULL	NULL	NULL	NULL	NULL	1	{/}	1	3	656955	0	{/}	431	657386
좌우반구com(CVF, UVF, BVF)_1	10	1	<?xml version="1.0"?>\n<Clock xmlns:dt="urn:schemas-microsoft-com:datatypes"><Description dt:dt="string">E-Prime Primary Realtime Clock</Description><StartTime><Timestamp dt:dt="int">0</Timestamp><DateUtc dt:dt="string">2020-10-07T06:19:14Z</DateUtc></StartTime><FrequencyChanges><FrequencyChange><Frequency dt:dt="r8">2699960000</Frequency><Timestamp dt:dt="r8">3.91641777778857E+15</Timestamp><Cur…	좌우반구com(CVF, UVF, BVF)_1-010-1	60.021	1.0.0.163	1	835450304	Professional	2.0.10.242	2.0.10.356	10-07-2020	2020-10-07 오전 6:19:14	15:19:14	2.0.10.252	182		1	z	입구	NULL	NULL	NULL	86	1	50	NULL	NULL	NULL	KSY3	List2	NULL	NULL	NULL	NULL	NULL	NULL	NULL	NULL	NULL	1	z	0	3	544661	0	z	390	545051
좌우반구com(CVF, UVF, BVF)_1	10	1	<?xml version="1.0"?>\n<Clock xmlns:dt="urn:schemas-microsoft-com:datatypes"><Description dt:dt="string">E-Prime Primary Realtime Clock</Description><StartTime><Timestamp dt:dt="int">0</Timestamp><DateUtc dt:dt="string">2020-10-07T06:19:14Z</DateUtc></StartTime><FrequencyChanges><FrequencyChange><Frequency dt:dt="r8">2699960000</Frequency><Timestamp dt:dt="r8">3.91641777778857E+15</Timestamp><Cur…	좌우반구com(CVF, UVF, BVF)_1-010-1	60.021	1.0.0.163	1	835450304	Professional	2.0.10.242	2.0.10.356	10-07-2020	2020-10-07 오전 6:19:14	15:19:14	2.0.10.252	258		2	{/}	입목	NULL	NULL	NULL	80	1	126	NULL	NULL	NULL	KSY3	List2	NULL	NULL	NULL	NULL	NULL	NULL	NULL	NULL	NULL	1	{/}	0	3	749157	0	{/}	1252	750409
좌우반구com(CVF, UVF, BVF)_1	10	1	<?xml version="1.0"?>\n<Clock xmlns:dt="urn:schemas-microsoft-com:datatypes"><Description dt:dt="string">E-Prime Primary Realtime Clock</Description><StartTime><Timestamp dt:dt="int">0</Timestamp><DateUtc dt:dt="string">2020-10-07T06:19:14Z</DateUtc></StartTime><FrequencyChanges><FrequencyChange><Frequency dt:dt="r8">2699960000</Frequency><Timestamp dt:dt="r8">3.91641777778857E+15</Timestamp><Cur…	좌우반구com(CVF, UVF, BVF)_1-010-1	60.021	1.0.0.163	1	835450304	Professional	2.0.10.242	2.0.10.356	10-07-2020	2020-10-07 오전 6:19:14	15:19:14	2.0.10.252	19		2	{/}	입화	12	1	19	NULL	NULL	NULL	NULL	NULL	NULL	KSY4	List1	NULL	NULL	NULL	NULL	NULL	NULL	NULL	NULL	NULL	0	{/}	0	4	85504	0	z	455	85959
좌우반구com(CVF, UVF, BVF)_1	10	1	<?xml version="1.0"?>\n<Clock xmlns:dt="urn:schemas-microsoft-com:datatypes"><Description dt:dt="string">E-Prime Primary Realtime Clock</Description><StartTime><Timestamp dt:dt="int">0</Timestamp><DateUtc dt:dt="string">2020-10-07T06:19:14Z</DateUtc></StartTime><FrequencyChanges><FrequencyChange><Frequency dt:dt="r8">2699960000</Frequency><Timestamp dt:dt="r8">3.91641777778857E+15</Timestamp><Cur…	좌우반구com(CVF, UVF, BVF)_1-010-1	60.021	1.0.0.163	1	835450304	Professional	2.0.10.242	2.0.10.356	10-07-2020	2020-10-07 오전 6:19:14	15:19:14	2.0.10.252	112		2	{/}	자름	81	1	112	NULL	NULL	NULL	NULL	NULL	NULL	KSY2	List1	NULL	NULL	NULL	NULL	NULL	NULL	NULL	NULL	NULL	1	{/}	0	3	342048	0	{/}	645	342693
좌우반구com(CVF, UVF, BVF)_1	10	1	<?xml version="1.0"?>\n<Clock xmlns:dt="urn:schemas-microsoft-com:datatypes"><Description dt:dt="string">E-Prime Primary Realtime Clock</Description><StartTime><Timestamp dt:dt="int">0</Timestamp><DateUtc dt:dt="string">2020-10-07T06:19:14Z</DateUtc></StartTime><FrequencyChanges><FrequencyChange><Frequency dt:dt="r8">2699960000</Frequency><Timestamp dt:dt="r8">3.91641777778857E+15</Timestamp><Cur…	좌우반구com(CVF, UVF, BVF)_1-010-1	60.021	1.0.0.163	1	835450304	Professional	2.0.10.242	2.0.10.356	10-07-2020	2020-10-07 오전 6:19:14	15:19:14	2.0.10.252	380		1	z	자리	NULL	NULL	NULL	NULL	NULL	NULL	40	1	116	KSY3	List3	NULL	NULL	NULL	NULL	NULL	NULL	NULL	NULL	NULL	1	z	0	3	1105250	0	z	364	1105614
좌우반구com(CVF, UVF, BVF)_1	10	1	<?xml version="1.0"?>\n<Clock xmlns:dt="urn:schemas-microsoft-com:datatypes"><Description dt:dt="string">E-Prime Primary Realtime Clock</Description><StartTime><Timestamp dt:dt="int">0</Timestamp><DateUtc dt:dt="string">2020-10-07T06:19:14Z</DateUtc></StartTime><FrequencyChanges><FrequencyChange><Frequency dt:dt="r8">2699960000</Frequency><Timestamp dt:dt="r8">3.91641777778857E+15</Timestamp><Cur…	좌우반구com(CVF, UVF, BVF)_1-010-1	60.021	1.0.0.163	1	835450304	Professional	2.0.10.242	2.0.10.356	10-07-2020	2020-10-07 오전 6:19:14	15:19:14	2.0.10.252	179		1	z	자본	NULL	NULL	NULL	38	1	47	NULL	NULL	NULL	KSY3	List2	NULL	NULL	NULL	NULL	NULL	NULL	NULL	NULL	NULL	1	z	0	3	536764	0	z	423	537187
좌우반구com(CVF, UVF, BVF)_1	10	1	<?xml version="1.0"?>\n<Clock xmlns:dt="urn:schemas-microsoft-com:datatypes"><Description dt:dt="string">E-Prime Primary Realtime Clock</Description><StartTime><Timestamp dt:dt="int">0</Timestamp><DateUtc dt:dt="string">2020-10-07T06:19:14Z</DateUtc></StartTime><FrequencyChanges><FrequencyChange><Frequency dt:dt="r8">2699960000</Frequency><Timestamp dt:dt="r8">3.91641777778857E+15</Timestamp><Cur…	좌우반구com(CVF, UVF, BVF)_1-010-1	60.021	1.0.0.163	1	835450304	Professional	2.0.10.242	2.0.10.356	10-07-2020	2020-10-07 오전 6:19:14	15:19:14	2.0.10.252	58		1	z	자체	120	1	58	NULL	NULL	NULL	NULL	NULL	NULL	KSY3	List1	NULL	NULL	NULL	NULL	NULL	NULL	NULL	NULL	NULL	1	z	0	4	192117	0	z	1106	193223
좌우반구com(CVF, UVF, BVF)_1	10	1	<?xml version="1.0"?>\n<Clock xmlns:dt="urn:schemas-microsoft-com:datatypes"><Description dt:dt="string">E-Prime Primary Realtime Clock</Description><StartTime><Timestamp dt:dt="int">0</Timestamp><DateUtc dt:dt="string">2020-10-07T06:19:14Z</DateUtc></StartTime><FrequencyChanges><FrequencyChange><Frequency dt:dt="r8">2699960000</Frequency><Timestamp dt:dt="r8">3.91641777778857E+15</Timestamp><Cur…	좌우반구com(CVF, UVF, BVF)_1-010-1	60.021	1.0.0.163	1	835450304	Professional	2.0.10.242	2.0.10.356	10-07-2020	2020-10-07 오전 6:19:14	15:19:14	2.0.10.252	201		2	{/}	작락	NULL	NULL	NULL	64	1	69	NULL	NULL	NULL	KSY	List2	0		0	0	595977	183		0	0	1	{/}	0	3	596160	0	{/}	435	596595
좌우반구com(CVF, UVF, BVF)_1	10	1	<?xml version="1.0"?>\n<Clock xmlns:dt="urn:schemas-microsoft-com:datatypes"><Description dt:dt="string">E-Prime Primary Realtime Clock</Description><StartTime><Timestamp dt:dt="int">0</Timestamp><DateUtc dt:dt="string">2020-10-07T06:19:14Z</DateUtc></StartTime><FrequencyChanges><FrequencyChange><Frequency dt:dt="r8">2699960000</Frequency><Timestamp dt:dt="r8">3.91641777778857E+15</Timestamp><Cur…	좌우반구com(CVF, UVF, BVF)_1-010-1	60.021	1.0.0.163	1	835450304	Professional	2.0.10.242	2.0.10.356	10-07-2020	2020-10-07 오전 6:19:14	15:19:14	2.0.10.252	102		1	z	작품	49	1	102	NULL	NULL	NULL	NULL	NULL	NULL	KSY3	List1	NULL	NULL	NULL	NULL	NULL	NULL	NULL	NULL	NULL	0	z	0	3	315624	0	{/}	541	316165
좌우반구com(CVF, UVF, BVF)_1	10	1	<?xml version="1.0"?>\n<Clock xmlns:dt="urn:schemas-microsoft-com:datatypes"><Description dt:dt="string">E-Prime Primary Realtime Clock</Description><StartTime><Timestamp dt:dt="int">0</Timestamp><DateUtc dt:dt="string">2020-10-07T06:19:14Z</DateUtc></StartTime><FrequencyChanges><FrequencyChange><Frequency dt:dt="r8">2699960000</Frequency><Timestamp dt:dt="r8">3.91641777778857E+15</Timestamp><Cur…	좌우반구com(CVF, UVF, BVF)_1-010-1	60.021	1.0.0.163	1	835450304	Professional	2.0.10.242	2.0.10.356	10-07-2020	2020-10-07 오전 6:19:14	15:19:14	2.0.10.252	271		1	z	재계	NULL	NULL	NULL	NULL	NULL	NULL	25	1	7	KSY3	List3	NULL	NULL	NULL	NULL	NULL	NULL	NULL	NULL	NULL	0	z	0	3	799856	0	{/}	513	800369
좌우반구com(CVF, UVF, BVF)_1	10	1	<?xml version="1.0"?>\n<Clock xmlns:dt="urn:schemas-microsoft-com:datatypes"><Description dt:dt="string">E-Prime Primary Realtime Clock</Description><StartTime><Timestamp dt:dt="int">0</Timestamp><DateUtc dt:dt="string">2020-10-07T06:19:14Z</DateUtc></StartTime><FrequencyChanges><FrequencyChange><Frequency dt:dt="r8">2699960000</Frequency><Timestamp dt:dt="r8">3.91641777778857E+15</Timestamp><Cur…	좌우반구com(CVF, UVF, BVF)_1-010-1	60.021	1.0.0.163	1	835450304	Professional	2.0.10.242	2.0.10.356	10-07-2020	2020-10-07 오전 6:19:14	15:19:14	2.0.10.252	1		2	{/}	적태	117	1	1	NULL	NULL	NULL	NULL	NULL	NULL	KSY3	List1	NULL	NULL	NULL	NULL	NULL	NULL	NULL	NULL	NULL	1	{/}	0	3	36904	0	{/}	672	37576
좌우반구com(CVF, UVF, BVF)_1	10	1	<?xml version="1.0"?>\n<Clock xmlns:dt="urn:schemas-microsoft-com:datatypes"><Description dt:dt="string">E-Prime Primary Realtime Clock</Description><StartTime><Timestamp dt:dt="int">0</Timestamp><DateUtc dt:dt="string">2020-10-07T06:19:14Z</DateUtc></StartTime><FrequencyChanges><FrequencyChange><Frequency dt:dt="r8">2699960000</Frequency><Timestamp dt:dt="r8">3.91641777778857E+15</Timestamp><Cur…	좌우반구com(CVF, UVF, BVF)_1-010-1	60.021	1.0.0.163	1	835450304	Professional	2.0.10.242	2.0.10.356	10-07-2020	2020-10-07 오전 6:19:14	15:19:14	2.0.10.252	292		1	z	전략	NULL	NULL	NULL	NULL	NULL	NULL	74	1	28	KSY3	List3	NULL	NULL	NULL	NULL	NULL	NULL	NULL	NULL	NULL	1	z	1	3	855636	0	z	372	856008
좌우반구com(CVF, UVF, BVF)_1	10	1	<?xml version="1.0"?>\n<Clock xmlns:dt="urn:schemas-microsoft-com:datatypes"><Description dt:dt="string">E-Prime Primary Realtime Clock</Description><StartTime><Timestamp dt:dt="int">0</Timestamp><DateUtc dt:dt="string">2020-10-07T06:19:14Z</DateUtc></StartTime><FrequencyChanges><FrequencyChange><Frequency dt:dt="r8">2699960000</Frequency><Timestamp dt:dt="r8">3.91641777778857E+15</Timestamp><Cur…	좌우반구com(CVF, UVF, BVF)_1-010-1	60.021	1.0.0.163	1	835450304	Professional	2.0.10.242	2.0.10.356	10-07-2020	2020-10-07 오전 6:19:14	15:19:14	2.0.10.252	235		1	z	전통	NULL	NULL	NULL	40	1	103	NULL	NULL	NULL	KSY3	List2	NULL	NULL	NULL	NULL	NULL	NULL	NULL	NULL	NULL	1	z	0	3	687645	0	z	549	688194
좌우반구com(CVF, UVF, BVF)_1	10	1	<?xml version="1.0"?>\n<Clock xmlns:dt="urn:schemas-microsoft-com:datatypes"><Description dt:dt="string">E-Prime Primary Realtime Clock</Description><StartTime><Timestamp dt:dt="int">0</Timestamp><DateUtc dt:dt="string">2020-10-07T06:19:14Z</DateUtc></StartTime><FrequencyChanges><FrequencyChange><Frequency dt:dt="r8">2699960000</Frequency><Timestamp dt:dt="r8">3.91641777778857E+15</Timestamp><Cur…	좌우반구com(CVF, UVF, BVF)_1-010-1	60.021	1.0.0.163	1	835450304	Professional	2.0.10.242	2.0.10.356	10-07-2020	2020-10-07 오전 6:19:14	15:19:14	2.0.10.252	165		2	{/}	전필	NULL	NULL	NULL	8	1	33	NULL	NULL	NULL	KSY	List2	0		0	-1	499227	183		0	0	1	{/}	0	3	499410	0	{/}	658	500068
좌우반구com(CVF, UVF, BVF)_1	10	1	<?xml version="1.0"?>\n<Clock xmlns:dt="urn:schemas-microsoft-com:datatypes"><Description dt:dt="string">E-Prime Primary Realtime Clock</Description><StartTime><Timestamp dt:dt="int">0</Timestamp><DateUtc dt:dt="string">2020-10-07T06:19:14Z</DateUtc></StartTime><FrequencyChanges><FrequencyChange><Frequency dt:dt="r8">2699960000</Frequency><Timestamp dt:dt="r8">3.91641777778857E+15</Timestamp><Cur…	좌우반구com(CVF, UVF, BVF)_1-010-1	60.021	1.0.0.163	1	835450304	Professional	2.0.10.242	2.0.10.356	10-07-2020	2020-10-07 오전 6:19:14	15:19:14	2.0.10.252	145		1	z	절감	NULL	NULL	NULL	72	1	13	NULL	NULL	NULL	KSY3	List2	NULL	NULL	NULL	NULL	NULL	NULL	NULL	NULL	NULL	1	z	1	3	446728	0	z	500	447228
좌우반구com(CVF, UVF, BVF)_1	10	1	<?xml version="1.0"?>\n<Clock xmlns:dt="urn:schemas-microsoft-com:datatypes"><Description dt:dt="string">E-Prime Primary Realtime Clock</Description><StartTime><Timestamp dt:dt="int">0</Timestamp><DateUtc dt:dt="string">2020-10-07T06:19:14Z</DateUtc></StartTime><FrequencyChanges><FrequencyChange><Frequency dt:dt="r8">2699960000</Frequency><Timestamp dt:dt="r8">3.91641777778857E+15</Timestamp><Cur…	좌우반구com(CVF, UVF, BVF)_1-010-1	60.021	1.0.0.163	1	835450304	Professional	2.0.10.242	2.0.10.356	10-07-2020	2020-10-07 오전 6:19:14	15:19:14	2.0.10.252	53		2	{/}	절보	56	1	53	NULL	NULL	NULL	NULL	NULL	NULL	KSY4	List1	NULL	NULL	NULL	NULL	NULL	NULL	NULL	NULL	NULL	1	{/}	0	4	178322	0	{/}	429	178751
좌우반구com(CVF, UVF, BVF)_1	10	1	<?xml version="1.0"?>\n<Clock xmlns:dt="urn:schemas-microsoft-com:datatypes"><Description dt:dt="string">E-Prime Primary Realtime Clock</Description><StartTime><Timestamp dt:dt="int">0</Timestamp><DateUtc dt:dt="string">2020-10-07T06:19:14Z</DateUtc></StartTime><FrequencyChanges><FrequencyChange><Frequency dt:dt="r8">2699960000</Frequency><Timestamp dt:dt="r8">3.91641777778857E+15</Timestamp><Cur…	좌우반구com(CVF, UVF, BVF)_1-010-1	60.021	1.0.0.163	1	835450304	Professional	2.0.10.242	2.0.10.356	10-07-2020	2020-10-07 오전 6:19:14	15:19:14	2.0.10.252	143		2	{/}	절속	NULL	NULL	NULL	83	1	11	NULL	NULL	NULL	KSY4	List2	NULL	NULL	NULL	NULL	NULL	NULL	NULL	NULL	NULL	1	{/}	0	3	441397	0	{/}	567	441964
좌우반구com(CVF, UVF, BVF)_1	10	1	<?xml version="1.0"?>\n<Clock xmlns:dt="urn:schemas-microsoft-com:datatypes"><Description dt:dt="string">E-Prime Primary Realtime Clock</Description><StartTime><Timestamp dt:dt="int">0</Timestamp><DateUtc dt:dt="string">2020-10-07T06:19:14Z</DateUtc></StartTime><FrequencyChanges><FrequencyChange><Frequency dt:dt="r8">2699960000</Frequency><Timestamp dt:dt="r8">3.91641777778857E+15</Timestamp><Cur…	좌우반구com(CVF, UVF, BVF)_1-010-1	60.021	1.0.0.163	1	835450304	Professional	2.0.10.242	2.0.10.356	10-07-2020	2020-10-07 오전 6:19:14	15:19:14	2.0.10.252	89		1	z	절차	126	1	89	NULL	NULL	NULL	NULL	NULL	NULL	KSY3	List1	NULL	NULL	NULL	NULL	NULL	NULL	NULL	NULL	NULL	0	z	0	4	280020	0	{/}	1146	281166
좌우반구com(CVF, UVF, BVF)_1	10	1	<?xml version="1.0"?>\n<Clock xmlns:dt="urn:schemas-microsoft-com:datatypes"><Description dt:dt="string">E-Prime Primary Realtime Clock</Description><StartTime><Timestamp dt:dt="int">0</Timestamp><DateUtc dt:dt="string">2020-10-07T06:19:14Z</DateUtc></StartTime><FrequencyChanges><FrequencyChange><Frequency dt:dt="r8">2699960000</Frequency><Timestamp dt:dt="r8">3.91641777778857E+15</Timestamp><Cur…	좌우반구com(CVF, UVF, BVF)_1-010-1	60.021	1.0.0.163	1	835450304	Professional	2.0.10.242	2.0.10.356	10-07-2020	2020-10-07 오전 6:19:14	15:19:14	2.0.10.252	261		1	z	정도	NULL	NULL	NULL	95	1	129	NULL	NULL	NULL	KSY3	List2	NULL	NULL	NULL	NULL	NULL	NULL	NULL	NULL	NULL	1	z	0	3	758037	0	z	244	758281
좌우반구com(CVF, UVF, BVF)_1	10	1	<?xml version="1.0"?>\n<Clock xmlns:dt="urn:schemas-microsoft-com:datatypes"><Description dt:dt="string">E-Prime Primary Realtime Clock</Description><StartTime><Timestamp dt:dt="int">0</Timestamp><DateUtc dt:dt="string">2020-10-07T06:19:14Z</DateUtc></StartTime><FrequencyChanges><FrequencyChange><Frequency dt:dt="r8">2699960000</Frequency><Timestamp dt:dt="r8">3.91641777778857E+15</Timestamp><Cur…	좌우반구com(CVF, UVF, BVF)_1-010-1	60.021	1.0.0.163	1	835450304	Professional	2.0.10.242	2.0.10.356	10-07-2020	2020-10-07 오전 6:19:14	15:19:14	2.0.10.252	64		1	z	정오	111	1	64	NULL	NULL	NULL	NULL	NULL	NULL	KSY3	List1	NULL	NULL	NULL	NULL	NULL	NULL	NULL	NULL	NULL	1	z	0	3	210610	0	z	388	210998
좌우반구com(CVF, UVF, BVF)_1	10	1	<?xml version="1.0"?>\n<Clock xmlns:dt="urn:schemas-microsoft-com:datatypes"><Description dt:dt="string">E-Prime Primary Realtime Clock</Description><StartTime><Timestamp dt:dt="int">0</Timestamp><DateUtc dt:dt="string">2020-10-07T06:19:14Z</DateUtc></StartTime><FrequencyChanges><FrequencyChange><Frequency dt:dt="r8">2699960000</Frequency><Timestamp dt:dt="r8">3.91641777778857E+15</Timestamp><Cur…	좌우반구com(CVF, UVF, BVF)_1-010-1	60.021	1.0.0.163	1	835450304	Professional	2.0.10.242	2.0.10.356	10-07-2020	2020-10-07 오전 6:19:14	15:19:14	2.0.10.252	290		1	z	정책	NULL	NULL	NULL	NULL	NULL	NULL	5	1	26	KSY3	List3	NULL	NULL	NULL	NULL	NULL	NULL	NULL	NULL	NULL	1	z	0	4	850172	0	z	485	850657
좌우반구com(CVF, UVF, BVF)_1	10	1	<?xml version="1.0"?>\n<Clock xmlns:dt="urn:schemas-microsoft-com:datatypes"><Description dt:dt="string">E-Prime Primary Realtime Clock</Description><StartTime><Timestamp dt:dt="int">0</Timestamp><DateUtc dt:dt="string">2020-10-07T06:19:14Z</DateUtc></StartTime><FrequencyChanges><FrequencyChange><Frequency dt:dt="r8">2699960000</Frequency><Timestamp dt:dt="r8">3.91641777778857E+15</Timestamp><Cur…	좌우반구com(CVF, UVF, BVF)_1-010-1	60.021	1.0.0.163	1	835450304	Professional	2.0.10.242	2.0.10.356	10-07-2020	2020-10-07 오전 6:19:14	15:19:14	2.0.10.252	230		2	{/}	제경	NULL	NULL	NULL	65	1	98	NULL	NULL	NULL	KSY2	List2	NULL	NULL	NULL	NULL	NULL	NULL	NULL	NULL	NULL	0	{/}	1	3	673366	0	z	845	674211
좌우반구com(CVF, UVF, BVF)_1	10	1	<?xml version="1.0"?>\n<Clock xmlns:dt="urn:schemas-microsoft-com:datatypes"><Description dt:dt="string">E-Prime Primary Realtime Clock</Description><StartTime><Timestamp dt:dt="int">0</Timestamp><DateUtc dt:dt="string">2020-10-07T06:19:14Z</DateUtc></StartTime><FrequencyChanges><FrequencyChange><Frequency dt:dt="r8">2699960000</Frequency><Timestamp dt:dt="r8">3.91641777778857E+15</Timestamp><Cur…	좌우반구com(CVF, UVF, BVF)_1-010-1	60.021	1.0.0.163	1	835450304	Professional	2.0.10.242	2.0.10.356	10-07-2020	2020-10-07 오전 6:19:14	15:19:14	2.0.10.252	288		1	z	제도	NULL	NULL	NULL	NULL	NULL	NULL	11	1	24	KSY4	List3	NULL	NULL	NULL	NULL	NULL	NULL	NULL	NULL	NULL	1	z	0	3	845040	0	z	297	845337
좌우반구com(CVF, UVF, BVF)_1	10	1	<?xml version="1.0"?>\n<Clock xmlns:dt="urn:schemas-microsoft-com:datatypes"><Description dt:dt="string">E-Prime Primary Realtime Clock</Description><StartTime><Timestamp dt:dt="int">0</Timestamp><DateUtc dt:dt="string">2020-10-07T06:19:14Z</DateUtc></StartTime><FrequencyChanges><FrequencyChange><Frequency dt:dt="r8">2699960000</Frequency><Timestamp dt:dt="r8">3.91641777778857E+15</Timestamp><Cur…	좌우반구com(CVF, UVF, BVF)_1-010-1	60.021	1.0.0.163	1	835450304	Professional	2.0.10.242	2.0.10.356	10-07-2020	2020-10-07 오전 6:19:14	15:19:14	2.0.10.252	35		2	{/}	제란	59	1	35	NULL	NULL	NULL	NULL	NULL	NULL	KSY	List1	0		1	-1	128955	184		0	0	0	{/}	0	4	129139	0	z	444	129583
좌우반구com(CVF, UVF, BVF)_1	10	1	<?xml version="1.0"?>\n<Clock xmlns:dt="urn:schemas-microsoft-com:datatypes"><Description dt:dt="string">E-Prime Primary Realtime Clock</Description><StartTime><Timestamp dt:dt="int">0</Timestamp><DateUtc dt:dt="string">2020-10-07T06:19:14Z</DateUtc></StartTime><FrequencyChanges><FrequencyChange><Frequency dt:dt="r8">2699960000</Frequency><Timestamp dt:dt="r8">3.91641777778857E+15</Timestamp><Cur…	좌우반구com(CVF, UVF, BVF)_1-010-1	60.021	1.0.0.163	1	835450304	Professional	2.0.10.242	2.0.10.356	10-07-2020	2020-10-07 오전 6:19:14	15:19:14	2.0.10.252	103		1	z	제안	34	1	103	NULL	NULL	NULL	NULL	NULL	NULL	KSY4	List1	NULL	NULL	NULL	NULL	NULL	NULL	NULL	NULL	NULL	1	z	0	3	318373	0	z	504	318877
좌우반구com(CVF, UVF, BVF)_1	10	1	<?xml version="1.0"?>\n<Clock xmlns:dt="urn:schemas-microsoft-com:datatypes"><Description dt:dt="string">E-Prime Primary Realtime Clock</Description><StartTime><Timestamp dt:dt="int">0</Timestamp><DateUtc dt:dt="string">2020-10-07T06:19:14Z</DateUtc></StartTime><FrequencyChanges><FrequencyChange><Frequency dt:dt="r8">2699960000</Frequency><Timestamp dt:dt="r8">3.91641777778857E+15</Timestamp><Cur…	좌우반구com(CVF, UVF, BVF)_1-010-1	60.021	1.0.0.163	1	835450304	Professional	2.0.10.242	2.0.10.356	10-07-2020	2020-10-07 오전 6:19:14	15:19:14	2.0.10.252	71		1	z	제품	114	1	71	NULL	NULL	NULL	NULL	NULL	NULL	KSY4	List1	NULL	NULL	NULL	NULL	NULL	NULL	NULL	NULL	NULL	1	z	0	3	229354	0	z	468	229822
좌우반구com(CVF, UVF, BVF)_1	10	1	<?xml version="1.0"?>\n<Clock xmlns:dt="urn:schemas-microsoft-com:datatypes"><Description dt:dt="string">E-Prime Primary Realtime Clock</Description><StartTime><Timestamp dt:dt="int">0</Timestamp><DateUtc dt:dt="string">2020-10-07T06:19:14Z</DateUtc></StartTime><FrequencyChanges><FrequencyChange><Frequency dt:dt="r8">2699960000</Frequency><Timestamp dt:dt="r8">3.91641777778857E+15</Timestamp><Cur…	좌우반구com(CVF, UVF, BVF)_1-010-1	60.021	1.0.0.163	1	835450304	Professional	2.0.10.242	2.0.10.356	10-07-2020	2020-10-07 오전 6:19:14	15:19:14	2.0.10.252	133		1	z	조건	NULL	NULL	NULL	32	1	1	NULL	NULL	NULL	KSY4	List2	NULL	NULL	NULL	NULL	NULL	NULL	NULL	NULL	NULL	1	z	1	3	415439	0	z	416	415855
좌우반구com(CVF, UVF, BVF)_1	10	1	<?xml version="1.0"?>\n<Clock xmlns:dt="urn:schemas-microsoft-com:datatypes"><Description dt:dt="string">E-Prime Primary Realtime Clock</Description><StartTime><Timestamp dt:dt="int">0</Timestamp><DateUtc dt:dt="string">2020-10-07T06:19:14Z</DateUtc></StartTime><FrequencyChanges><FrequencyChange><Frequency dt:dt="r8">2699960000</Frequency><Timestamp dt:dt="r8">3.91641777778857E+15</Timestamp><Cur…	좌우반구com(CVF, UVF, BVF)_1-010-1	60.021	1.0.0.163	1	835450304	Professional	2.0.10.242	2.0.10.356	10-07-2020	2020-10-07 오전 6:19:14	15:19:14	2.0.10.252	2		1	z	조례	95	1	2	NULL	NULL	NULL	NULL	NULL	NULL	KSY4	List1	NULL	NULL	NULL	NULL	NULL	NULL	NULL	NULL	NULL	0	z	0	4	39770	0	{/}	238	40008
좌우반구com(CVF, UVF, BVF)_1	10	1	<?xml version="1.0"?>\n<Clock xmlns:dt="urn:schemas-microsoft-com:datatypes"><Description dt:dt="string">E-Prime Primary Realtime Clock</Description><StartTime><Timestamp dt:dt="int">0</Timestamp><DateUtc dt:dt="string">2020-10-07T06:19:14Z</DateUtc></StartTime><FrequencyChanges><FrequencyChange><Frequency dt:dt="r8">2699960000</Frequency><Timestamp dt:dt="r8">3.91641777778857E+15</Timestamp><Cur…	좌우반구com(CVF, UVF, BVF)_1-010-1	60.021	1.0.0.163	1	835450304	Professional	2.0.10.242	2.0.10.356	10-07-2020	2020-10-07 오전 6:19:14	15:19:14	2.0.10.252	398		1	z	조직	NULL	NULL	NULL	NULL	NULL	NULL	87	1	134	KSY4	List3	NULL	NULL	NULL	NULL	NULL	NULL	NULL	NULL	NULL	1	z	0	4	1156016	0	z	382	1156398
좌우반구com(CVF, UVF, BVF)_1	10	1	<?xml version="1.0"?>\n<Clock xmlns:dt="urn:schemas-microsoft-com:datatypes"><Description dt:dt="string">E-Prime Primary Realtime Clock</Description><StartTime><Timestamp dt:dt="int">0</Timestamp><DateUtc dt:dt="string">2020-10-07T06:19:14Z</DateUtc></StartTime><FrequencyChanges><FrequencyChange><Frequency dt:dt="r8">2699960000</Frequency><Timestamp dt:dt="r8">3.91641777778857E+15</Timestamp><Cur…	좌우반구com(CVF, UVF, BVF)_1-010-1	60.021	1.0.0.163	1	835450304	Professional	2.0.10.242	2.0.10.356	10-07-2020	2020-10-07 오전 6:19:14	15:19:14	2.0.10.252	42		1	z	종류	22	1	42	NULL	NULL	NULL	NULL	NULL	NULL	KSY4	List1	NULL	NULL	NULL	NULL	NULL	NULL	NULL	NULL	NULL	1	z	0	3	147432	0	z	391	147823
좌우반구com(CVF, UVF, BVF)_1	10	1	<?xml version="1.0"?>\n<Clock xmlns:dt="urn:schemas-microsoft-com:datatypes"><Description dt:dt="string">E-Prime Primary Realtime Clock</Description><StartTime><Timestamp dt:dt="int">0</Timestamp><DateUtc dt:dt="string">2020-10-07T06:19:14Z</DateUtc></StartTime><FrequencyChanges><FrequencyChange><Frequency dt:dt="r8">2699960000</Frequency><Timestamp dt:dt="r8">3.91641777778857E+15</Timestamp><Cur…	좌우반구com(CVF, UVF, BVF)_1-010-1	60.021	1.0.0.163	1	835450304	Professional	2.0.10.242	2.0.10.356	10-07-2020	2020-10-07 오전 6:19:14	15:19:14	2.0.10.252	80		2	{/}	종백	93	1	80	NULL	NULL	NULL	NULL	NULL	NULL	KSY2	List1	NULL	NULL	NULL	NULL	NULL	NULL	NULL	NULL	NULL	1	{/}	0	3	253662	0	{/}	688	254350
좌우반구com(CVF, UVF, BVF)_1	10	1	<?xml version="1.0"?>\n<Clock xmlns:dt="urn:schemas-microsoft-com:datatypes"><Description dt:dt="string">E-Prime Primary Realtime Clock</Description><StartTime><Timestamp dt:dt="int">0</Timestamp><DateUtc dt:dt="string">2020-10-07T06:19:14Z</DateUtc></StartTime><FrequencyChanges><FrequencyChange><Frequency dt:dt="r8">2699960000</Frequency><Timestamp dt:dt="r8">3.91641777778857E+15</Timestamp><Cur…	좌우반구com(CVF, UVF, BVF)_1-010-1	60.021	1.0.0.163	1	835450304	Professional	2.0.10.242	2.0.10.356	10-07-2020	2020-10-07 오전 6:19:14	15:19:14	2.0.10.252	18		2	{/}	죽거	10	1	18	NULL	NULL	NULL	NULL	NULL	NULL	KSY3	List1	NULL	NULL	NULL	NULL	NULL	NULL	NULL	NULL	NULL	0	{/}	0	3	82771	0	z	532	83303
좌우반구com(CVF, UVF, BVF)_1	10	1	<?xml version="1.0"?>\n<Clock xmlns:dt="urn:schemas-microsoft-com:datatypes"><Description dt:dt="string">E-Prime Primary Realtime Clock</Description><StartTime><Timestamp dt:dt="int">0</Timestamp><DateUtc dt:dt="string">2020-10-07T06:19:14Z</DateUtc></StartTime><FrequencyChanges><FrequencyChange><Frequency dt:dt="r8">2699960000</Frequency><Timestamp dt:dt="r8">3.91641777778857E+15</Timestamp><Cur…	좌우반구com(CVF, UVF, BVF)_1-010-1	60.021	1.0.0.163	1	835450304	Professional	2.0.10.242	2.0.10.356	10-07-2020	2020-10-07 오전 6:19:14	15:19:14	2.0.10.252	374		1	z	죽음	NULL	NULL	NULL	NULL	NULL	NULL	123	1	110	KSY4	List3	NULL	NULL	NULL	NULL	NULL	NULL	NULL	NULL	NULL	1	z	0	4	1089389	0	z	377	1089766
좌우반구com(CVF, UVF, BVF)_1	10	1	<?xml version="1.0"?>\n<Clock xmlns:dt="urn:schemas-microsoft-com:datatypes"><Description dt:dt="string">E-Prime Primary Realtime Clock</Description><StartTime><Timestamp dt:dt="int">0</Timestamp><DateUtc dt:dt="string">2020-10-07T06:19:14Z</DateUtc></StartTime><FrequencyChanges><FrequencyChange><Frequency dt:dt="r8">2699960000</Frequency><Timestamp dt:dt="r8">3.91641777778857E+15</Timestamp><Cur…	좌우반구com(CVF, UVF, BVF)_1-010-1	60.021	1.0.0.163	1	835450304	Professional	2.0.10.242	2.0.10.356	10-07-2020	2020-10-07 오전 6:19:14	15:19:14	2.0.10.252	298		1	z	준거	NULL	NULL	NULL	NULL	NULL	NULL	16	1	34	KSY4	List3	NULL	NULL	NULL	NULL	NULL	NULL	NULL	NULL	NULL	0	z	0	4	871298	0	{/}	438	871736
좌우반구com(CVF, UVF, BVF)_1	10	1	<?xml version="1.0"?>\n<Clock xmlns:dt="urn:schemas-microsoft-com:datatypes"><Description dt:dt="string">E-Prime Primary Realtime Clock</Description><StartTime><Timestamp dt:dt="int">0</Timestamp><DateUtc dt:dt="string">2020-10-07T06:19:14Z</DateUtc></StartTime><FrequencyChanges><FrequencyChange><Frequency dt:dt="r8">2699960000</Frequency><Timestamp dt:dt="r8">3.91641777778857E+15</Timestamp><Cur…	좌우반구com(CVF, UVF, BVF)_1-010-1	60.021	1.0.0.163	1	835450304	Professional	2.0.10.242	2.0.10.356	10-07-2020	2020-10-07 오전 6:19:14	15:19:14	2.0.10.252	313		2	{/}	증력	NULL	NULL	NULL	NULL	NULL	NULL	65	1	49	KSY3	List3	NULL	NULL	NULL	NULL	NULL	NULL	NULL	NULL	NULL	0	{/}	0	4	911151	0	z	233	911384
좌우반구com(CVF, UVF, BVF)_1	10	1	<?xml version="1.0"?>\n<Clock xmlns:dt="urn:schemas-microsoft-com:datatypes"><Description dt:dt="string">E-Prime Primary Realtime Clock</Description><StartTime><Timestamp dt:dt="int">0</Timestamp><DateUtc dt:dt="string">2020-10-07T06:19:14Z</DateUtc></StartTime><FrequencyChanges><FrequencyChange><Frequency dt:dt="r8">2699960000</Frequency><Timestamp dt:dt="r8">3.91641777778857E+15</Timestamp><Cur…	좌우반구com(CVF, UVF, BVF)_1-010-1	60.021	1.0.0.163	1	835450304	Professional	2.0.10.242	2.0.10.356	10-07-2020	2020-10-07 오전 6:19:14	15:19:14	2.0.10.252	83		1	z	증인	55	1	83	NULL	NULL	NULL	NULL	NULL	NULL	KSY4	List1	NULL	NULL	NULL	NULL	NULL	NULL	NULL	NULL	NULL	1	z	0	3	261859	0	z	1459	263318
좌우반구com(CVF, UVF, BVF)_1	10	1	<?xml version="1.0"?>\n<Clock xmlns:dt="urn:schemas-microsoft-com:datatypes"><Description dt:dt="string">E-Prime Primary Realtime Clock</Description><StartTime><Timestamp dt:dt="int">0</Timestamp><DateUtc dt:dt="string">2020-10-07T06:19:14Z</DateUtc></StartTime><FrequencyChanges><FrequencyChange><Frequency dt:dt="r8">2699960000</Frequency><Timestamp dt:dt="r8">3.91641777778857E+15</Timestamp><Cur…	좌우반구com(CVF, UVF, BVF)_1-010-1	60.021	1.0.0.163	1	835450304	Professional	2.0.10.242	2.0.10.356	10-07-2020	2020-10-07 오전 6:19:14	15:19:14	2.0.10.252	293		2	{/}	지님	NULL	NULL	NULL	NULL	NULL	NULL	15	1	29	KSY2	List3	NULL	NULL	NULL	NULL	NULL	NULL	NULL	NULL	NULL	1	{/}	0	3	858202	0	{/}	399	858601
좌우반구com(CVF, UVF, BVF)_1	10	1	<?xml version="1.0"?>\n<Clock xmlns:dt="urn:schemas-microsoft-com:datatypes"><Description dt:dt="string">E-Prime Primary Realtime Clock</Description><StartTime><Timestamp dt:dt="int">0</Timestamp><DateUtc dt:dt="string">2020-10-07T06:19:14Z</DateUtc></StartTime><FrequencyChanges><FrequencyChange><Frequency dt:dt="r8">2699960000</Frequency><Timestamp dt:dt="r8">3.91641777778857E+15</Timestamp><Cur…	좌우반구com(CVF, UVF, BVF)_1-010-1	60.021	1.0.0.163	1	835450304	Professional	2.0.10.242	2.0.10.356	10-07-2020	2020-10-07 오전 6:19:14	15:19:14	2.0.10.252	327		1	z	지적	NULL	NULL	NULL	NULL	NULL	NULL	18	1	63	KSY4	List3	NULL	NULL	NULL	NULL	NULL	NULL	NULL	NULL	NULL	1	z	0	3	953369	0	z	1799	955168
좌우반구com(CVF, UVF, BVF)_1	10	1	<?xml version="1.0"?>\n<Clock xmlns:dt="urn:schemas-microsoft-com:datatypes"><Description dt:dt="string">E-Prime Primary Realtime Clock</Description><StartTime><Timestamp dt:dt="int">0</Timestamp><DateUtc dt:dt="string">2020-10-07T06:19:14Z</DateUtc></StartTime><FrequencyChanges><FrequencyChange><Frequency dt:dt="r8">2699960000</Frequency><Timestamp dt:dt="r8">3.91641777778857E+15</Timestamp><Cur…	좌우반구com(CVF, UVF, BVF)_1-010-1	60.021	1.0.0.163	1	835450304	Professional	2.0.10.242	2.0.10.356	10-07-2020	2020-10-07 오전 6:19:14	15:19:14	2.0.10.252	314		1	z	지표	NULL	NULL	NULL	NULL	NULL	NULL	69	1	50	KSY4	List3	NULL	NULL	NULL	NULL	NULL	NULL	NULL	NULL	NULL	0	z	0	3	913583	0	{/}	657	914240
좌우반구com(CVF, UVF, BVF)_1	10	1	<?xml version="1.0"?>\n<Clock xmlns:dt="urn:schemas-microsoft-com:datatypes"><Description dt:dt="string">E-Prime Primary Realtime Clock</Description><StartTime><Timestamp dt:dt="int">0</Timestamp><DateUtc dt:dt="string">2020-10-07T06:19:14Z</DateUtc></StartTime><FrequencyChanges><FrequencyChange><Frequency dt:dt="r8">2699960000</Frequency><Timestamp dt:dt="r8">3.91641777778857E+15</Timestamp><Cur…	좌우반구com(CVF, UVF, BVF)_1-010-1	60.021	1.0.0.163	1	835450304	Professional	2.0.10.242	2.0.10.356	10-07-2020	2020-10-07 오전 6:19:14	15:19:14	2.0.10.252	342		1	z	지헤	NULL	NULL	NULL	NULL	NULL	NULL	83	1	78	KSY4	List3	NULL	NULL	NULL	NULL	NULL	NULL	NULL	NULL	NULL	1	z	0	3	998770	0	z	437	999207
좌우반구com(CVF, UVF, BVF)_1	10	1	<?xml version="1.0"?>\n<Clock xmlns:dt="urn:schemas-microsoft-com:datatypes"><Description dt:dt="string">E-Prime Primary Realtime Clock</Description><StartTime><Timestamp dt:dt="int">0</Timestamp><DateUtc dt:dt="string">2020-10-07T06:19:14Z</DateUtc></StartTime><FrequencyChanges><FrequencyChange><Frequency dt:dt="r8">2699960000</Frequency><Timestamp dt:dt="r8">3.91641777778857E+15</Timestamp><Cur…	좌우반구com(CVF, UVF, BVF)_1-010-1	60.021	1.0.0.163	1	835450304	Professional	2.0.10.242	2.0.10.356	10-07-2020	2020-10-07 오전 6:19:14	15:19:14	2.0.10.252	155		2	{/}	직매	NULL	NULL	NULL	93	1	23	NULL	NULL	NULL	KSY4	List2	NULL	NULL	NULL	NULL	NULL	NULL	NULL	NULL	NULL	1	{/}	1	3	473402	0	{/}	450	473852
좌우반구com(CVF, UVF, BVF)_1	10	1	<?xml version="1.0"?>\n<Clock xmlns:dt="urn:schemas-microsoft-com:datatypes"><Description dt:dt="string">E-Prime Primary Realtime Clock</Description><StartTime><Timestamp dt:dt="int">0</Timestamp><DateUtc dt:dt="string">2020-10-07T06:19:14Z</DateUtc></StartTime><FrequencyChanges><FrequencyChange><Frequency dt:dt="r8">2699960000</Frequency><Timestamp dt:dt="r8">3.91641777778857E+15</Timestamp><Cur…	좌우반구com(CVF, UVF, BVF)_1-010-1	60.021	1.0.0.163	1	835450304	Professional	2.0.10.242	2.0.10.356	10-07-2020	2020-10-07 오전 6:19:14	15:19:14	2.0.10.252	173		1	z	직장	NULL	NULL	NULL	49	1	41	NULL	NULL	NULL	KSY4	List2	NULL	NULL	NULL	NULL	NULL	NULL	NULL	NULL	NULL	1	z	0	3	521119	0	z	548	521667
좌우반구com(CVF, UVF, BVF)_1	10	1	<?xml version="1.0"?>\n<Clock xmlns:dt="urn:schemas-microsoft-com:datatypes"><Description dt:dt="string">E-Prime Primary Realtime Clock</Description><StartTime><Timestamp dt:dt="int">0</Timestamp><DateUtc dt:dt="string">2020-10-07T06:19:14Z</DateUtc></StartTime><FrequencyChanges><FrequencyChange><Frequency dt:dt="r8">2699960000</Frequency><Timestamp dt:dt="r8">3.91641777778857E+15</Timestamp><Cur…	좌우반구com(CVF, UVF, BVF)_1-010-1	60.021	1.0.0.163	1	835450304	Professional	2.0.10.242	2.0.10.356	10-07-2020	2020-10-07 오전 6:19:14	15:19:14	2.0.10.252	392		2	{/}	진회	NULL	NULL	NULL	NULL	NULL	NULL	38	1	128	KSY3	List3	NULL	NULL	NULL	NULL	NULL	NULL	NULL	NULL	NULL	0	{/}	0	3	1139521	0	z	565	1140086
좌우반구com(CVF, UVF, BVF)_1	10	1	<?xml version="1.0"?>\n<Clock xmlns:dt="urn:schemas-microsoft-com:datatypes"><Description dt:dt="string">E-Prime Primary Realtime Clock</Description><StartTime><Timestamp dt:dt="int">0</Timestamp><DateUtc dt:dt="string">2020-10-07T06:19:14Z</DateUtc></StartTime><FrequencyChanges><FrequencyChange><Frequency dt:dt="r8">2699960000</Frequency><Timestamp dt:dt="r8">3.91641777778857E+15</Timestamp><Cur…	좌우반구com(CVF, UVF, BVF)_1-010-1	60.021	1.0.0.163	1	835450304	Professional	2.0.10.242	2.0.10.356	10-07-2020	2020-10-07 오전 6:19:14	15:19:14	2.0.10.252	281		1	z	질서	NULL	NULL	NULL	NULL	NULL	NULL	2	1	17	KSY4	List3	NULL	NULL	NULL	NULL	NULL	NULL	NULL	NULL	NULL	0	z	1	3	826746	0	{/}	407	827153
좌우반구com(CVF, UVF, BVF)_1	10	1	<?xml version="1.0"?>\n<Clock xmlns:dt="urn:schemas-microsoft-com:datatypes"><Description dt:dt="string">E-Prime Primary Realtime Clock</Description><StartTime><Timestamp dt:dt="int">0</Timestamp><DateUtc dt:dt="string">2020-10-07T06:19:14Z</DateUtc></StartTime><FrequencyChanges><FrequencyChange><Frequency dt:dt="r8">2699960000</Frequency><Timestamp dt:dt="r8">3.91641777778857E+15</Timestamp><Cur…	좌우반구com(CVF, UVF, BVF)_1-010-1	60.021	1.0.0.163	1	835450304	Professional	2.0.10.242	2.0.10.356	10-07-2020	2020-10-07 오전 6:19:14	15:19:14	2.0.10.252	303		1	z	차량	NULL	NULL	NULL	NULL	NULL	NULL	46	1	39	KSY4	List3	NULL	NULL	NULL	NULL	NULL	NULL	NULL	NULL	NULL	1	z	0	4	884860	0	z	532	885392
좌우반구com(CVF, UVF, BVF)_1	10	1	<?xml version="1.0"?>\n<Clock xmlns:dt="urn:schemas-microsoft-com:datatypes"><Description dt:dt="string">E-Prime Primary Realtime Clock</Description><StartTime><Timestamp dt:dt="int">0</Timestamp><DateUtc dt:dt="string">2020-10-07T06:19:14Z</DateUtc></StartTime><FrequencyChanges><FrequencyChange><Frequency dt:dt="r8">2699960000</Frequency><Timestamp dt:dt="r8">3.91641777778857E+15</Timestamp><Cur…	좌우반구com(CVF, UVF, BVF)_1-010-1	60.021	1.0.0.163	1	835450304	Professional	2.0.10.242	2.0.10.356	10-07-2020	2020-10-07 오전 6:19:14	15:19:14	2.0.10.252	217		1	z	차익	NULL	NULL	NULL	124	1	85	NULL	NULL	NULL	KSY4	List2	NULL	NULL	NULL	NULL	NULL	NULL	NULL	NULL	NULL	0	z	0	4	638712	0	{/}	386	639098
좌우반구com(CVF, UVF, BVF)_1	10	1	<?xml version="1.0"?>\n<Clock xmlns:dt="urn:schemas-microsoft-com:datatypes"><Description dt:dt="string">E-Prime Primary Realtime Clock</Description><StartTime><Timestamp dt:dt="int">0</Timestamp><DateUtc dt:dt="string">2020-10-07T06:19:14Z</DateUtc></StartTime><FrequencyChanges><FrequencyChange><Frequency dt:dt="r8">2699960000</Frequency><Timestamp dt:dt="r8">3.91641777778857E+15</Timestamp><Cur…	좌우반구com(CVF, UVF, BVF)_1-010-1	60.021	1.0.0.163	1	835450304	Professional	2.0.10.242	2.0.10.356	10-07-2020	2020-10-07 오전 6:19:14	15:19:14	2.0.10.252	117		2	{/}	착반	116	1	117	NULL	NULL	NULL	NULL	NULL	NULL	KSY2	List1	NULL	NULL	NULL	NULL	NULL	NULL	NULL	NULL	NULL	1	{/}	0	4	355627	0	{/}	434	356061
좌우반구com(CVF, UVF, BVF)_1	10	1	<?xml version="1.0"?>\n<Clock xmlns:dt="urn:schemas-microsoft-com:datatypes"><Description dt:dt="string">E-Prime Primary Realtime Clock</Description><StartTime><Timestamp dt:dt="int">0</Timestamp><DateUtc dt:dt="string">2020-10-07T06:19:14Z</DateUtc></StartTime><FrequencyChanges><FrequencyChange><Frequency dt:dt="r8">2699960000</Frequency><Timestamp dt:dt="r8">3.91641777778857E+15</Timestamp><Cur…	좌우반구com(CVF, UVF, BVF)_1-010-1	60.021	1.0.0.163	1	835450304	Professional	2.0.10.242	2.0.10.356	10-07-2020	2020-10-07 오전 6:19:14	15:19:14	2.0.10.252	101		1	z	착지	43	1	101	NULL	NULL	NULL	NULL	NULL	NULL	KSY4	List1	NULL	NULL	NULL	NULL	NULL	NULL	NULL	NULL	NULL	1	z	0	4	312942	0	z	487	313429
좌우반구com(CVF, UVF, BVF)_1	10	1	<?xml version="1.0"?>\n<Clock xmlns:dt="urn:schemas-microsoft-com:datatypes"><Description dt:dt="string">E-Prime Primary Realtime Clock</Description><StartTime><Timestamp dt:dt="int">0</Timestamp><DateUtc dt:dt="string">2020-10-07T06:19:14Z</DateUtc></StartTime><FrequencyChanges><FrequencyChange><Frequency dt:dt="r8">2699960000</Frequency><Timestamp dt:dt="r8">3.91641777778857E+15</Timestamp><Cur…	좌우반구com(CVF, UVF, BVF)_1-010-1	60.021	1.0.0.163	1	835450304	Professional	2.0.10.242	2.0.10.356	10-07-2020	2020-10-07 오전 6:19:14	15:19:14	2.0.10.252	309		1	z	책임	NULL	NULL	NULL	NULL	NULL	NULL	43	1	45	KSY4	List3	NULL	NULL	NULL	NULL	NULL	NULL	NULL	NULL	NULL	1	z	1	3	900837	0	z	307	901144
좌우반구com(CVF, UVF, BVF)_1	10	1	<?xml version="1.0"?>\n<Clock xmlns:dt="urn:schemas-microsoft-com:datatypes"><Description dt:dt="string">E-Prime Primary Realtime Clock</Description><StartTime><Timestamp dt:dt="int">0</Timestamp><DateUtc dt:dt="string">2020-10-07T06:19:14Z</DateUtc></StartTime><FrequencyChanges><FrequencyChange><Frequency dt:dt="r8">2699960000</Frequency><Timestamp dt:dt="r8">3.91641777778857E+15</Timestamp><Cur…	좌우반구com(CVF, UVF, BVF)_1-010-1	60.021	1.0.0.163	1	835450304	Professional	2.0.10.242	2.0.10.356	10-07-2020	2020-10-07 오전 6:19:14	15:19:14	2.0.10.252	126		2	{/}	책희	2	1	126	NULL	NULL	NULL	NULL	NULL	NULL	KSY4	List1	NULL	NULL	NULL	NULL	NULL	NULL	NULL	NULL	NULL	1	{/}	1	3	379185	0	{/}	428	379613
좌우반구com(CVF, UVF, BVF)_1	10	1	<?xml version="1.0"?>\n<Clock xmlns:dt="urn:schemas-microsoft-com:datatypes"><Description dt:dt="string">E-Prime Primary Realtime Clock</Description><StartTime><Timestamp dt:dt="int">0</Timestamp><DateUtc dt:dt="string">2020-10-07T06:19:14Z</DateUtc></StartTime><FrequencyChanges><FrequencyChange><Frequency dt:dt="r8">2699960000</Frequency><Timestamp dt:dt="r8">3.91641777778857E+15</Timestamp><Cur…	좌우반구com(CVF, UVF, BVF)_1-010-1	60.021	1.0.0.163	1	835450304	Professional	2.0.10.242	2.0.10.356	10-07-2020	2020-10-07 오전 6:19:14	15:19:14	2.0.10.252	136		2	{/}	청휘	NULL	NULL	NULL	58	1	4	NULL	NULL	NULL	KSY	List2	0		0	0	422637	183		0	0	1	{/}	0	3	422820	0	{/}	368	423188
좌우반구com(CVF, UVF, BVF)_1	10	1	<?xml version="1.0"?>\n<Clock xmlns:dt="urn:schemas-microsoft-com:datatypes"><Description dt:dt="string">E-Prime Primary Realtime Clock</Description><StartTime><Timestamp dt:dt="int">0</Timestamp><DateUtc dt:dt="string">2020-10-07T06:19:14Z</DateUtc></StartTime><FrequencyChanges><FrequencyChange><Frequency dt:dt="r8">2699960000</Frequency><Timestamp dt:dt="r8">3.91641777778857E+15</Timestamp><Cur…	좌우반구com(CVF, UVF, BVF)_1-010-1	60.021	1.0.0.163	1	835450304	Professional	2.0.10.242	2.0.10.356	10-07-2020	2020-10-07 오전 6:19:14	15:19:14	2.0.10.252	306		2	{/}	체행	NULL	NULL	NULL	NULL	NULL	NULL	13	1	42	KSY2	List3	NULL	NULL	NULL	NULL	NULL	NULL	NULL	NULL	NULL	1	{/}	0	4	892674	0	{/}	566	893240
좌우반구com(CVF, UVF, BVF)_1	10	1	<?xml version="1.0"?>\n<Clock xmlns:dt="urn:schemas-microsoft-com:datatypes"><Description dt:dt="string">E-Prime Primary Realtime Clock</Description><StartTime><Timestamp dt:dt="int">0</Timestamp><DateUtc dt:dt="string">2020-10-07T06:19:14Z</DateUtc></StartTime><FrequencyChanges><FrequencyChange><Frequency dt:dt="r8">2699960000</Frequency><Timestamp dt:dt="r8">3.91641777778857E+15</Timestamp><Cur…	좌우반구com(CVF, UVF, BVF)_1-010-1	60.021	1.0.0.163	1	835450304	Professional	2.0.10.242	2.0.10.356	10-07-2020	2020-10-07 오전 6:19:14	15:19:14	2.0.10.252	12		1	z	체험	46	1	12	NULL	NULL	NULL	NULL	NULL	NULL	KSY4	List1	NULL	NULL	NULL	NULL	NULL	NULL	NULL	NULL	NULL	1	z	0	3	67210	0	z	206	67416
좌우반구com(CVF, UVF, BVF)_1	10	1	<?xml version="1.0"?>\n<Clock xmlns:dt="urn:schemas-microsoft-com:datatypes"><Description dt:dt="string">E-Prime Primary Realtime Clock</Description><StartTime><Timestamp dt:dt="int">0</Timestamp><DateUtc dt:dt="string">2020-10-07T06:19:14Z</DateUtc></StartTime><FrequencyChanges><FrequencyChange><Frequency dt:dt="r8">2699960000</Frequency><Timestamp dt:dt="r8">3.91641777778857E+15</Timestamp><Cur…	좌우반구com(CVF, UVF, BVF)_1-010-1	60.021	1.0.0.163	1	835450304	Professional	2.0.10.242	2.0.10.356	10-07-2020	2020-10-07 오전 6:19:14	15:19:14	2.0.10.252	37		1	z	최고	80	1	37	NULL	NULL	NULL	NULL	NULL	NULL	KSY4	List1	NULL	NULL	NULL	NULL	NULL	NULL	NULL	NULL	NULL	1	z	0	3	134420	0	z	283	134703
좌우반구com(CVF, UVF, BVF)_1	10	1	<?xml version="1.0"?>\n<Clock xmlns:dt="urn:schemas-microsoft-com:datatypes"><Description dt:dt="string">E-Prime Primary Realtime Clock</Description><StartTime><Timestamp dt:dt="int">0</Timestamp><DateUtc dt:dt="string">2020-10-07T06:19:14Z</DateUtc></StartTime><FrequencyChanges><FrequencyChange><Frequency dt:dt="r8">2699960000</Frequency><Timestamp dt:dt="r8">3.91641777778857E+15</Timestamp><Cur…	좌우반구com(CVF, UVF, BVF)_1-010-1	60.021	1.0.0.163	1	835450304	Professional	2.0.10.242	2.0.10.356	10-07-2020	2020-10-07 오전 6:19:14	15:19:14	2.0.10.252	394		2	{/}	최여	NULL	NULL	NULL	NULL	NULL	NULL	76	1	130	KSY	List3	0		0	0	1144803	183		0	0	1	{/}	0	3	1144986	0	{/}	460	1145446
좌우반구com(CVF, UVF, BVF)_1	10	1	<?xml version="1.0"?>\n<Clock xmlns:dt="urn:schemas-microsoft-com:datatypes"><Description dt:dt="string">E-Prime Primary Realtime Clock</Description><StartTime><Timestamp dt:dt="int">0</Timestamp><DateUtc dt:dt="string">2020-10-07T06:19:14Z</DateUtc></StartTime><FrequencyChanges><FrequencyChange><Frequency dt:dt="r8">2699960000</Frequency><Timestamp dt:dt="r8">3.91641777778857E+15</Timestamp><Cur…	좌우반구com(CVF, UVF, BVF)_1-010-1	60.021	1.0.0.163	1	835450304	Professional	2.0.10.242	2.0.10.356	10-07-2020	2020-10-07 오전 6:19:14	15:19:14	2.0.10.252	67		2	{/}	최횟	61	1	67	NULL	NULL	NULL	NULL	NULL	NULL	KSY2	List1	NULL	NULL	NULL	NULL	NULL	NULL	NULL	NULL	NULL	0	{/}	0	3	218391	0	z	463	218854
좌우반구com(CVF, UVF, BVF)_1	10	1	<?xml version="1.0"?>\n<Clock xmlns:dt="urn:schemas-microsoft-com:datatypes"><Description dt:dt="string">E-Prime Primary Realtime Clock</Description><StartTime><Timestamp dt:dt="int">0</Timestamp><DateUtc dt:dt="string">2020-10-07T06:19:14Z</DateUtc></StartTime><FrequencyChanges><FrequencyChange><Frequency dt:dt="r8">2699960000</Frequency><Timestamp dt:dt="r8">3.91641777778857E+15</Timestamp><Cur…	좌우반구com(CVF, UVF, BVF)_1-010-1	60.021	1.0.0.163	1	835450304	Professional	2.0.10.242	2.0.10.356	10-07-2020	2020-10-07 오전 6:19:14	15:19:14	2.0.10.252	255		2	{/}	축허	NULL	NULL	NULL	48	1	123	NULL	NULL	NULL	KSY3	List2	NULL	NULL	NULL	NULL	NULL	NULL	NULL	NULL	NULL	1	{/}	0	3	740110	0	{/}	587	740697
좌우반구com(CVF, UVF, BVF)_1	10	1	<?xml version="1.0"?>\n<Clock xmlns:dt="urn:schemas-microsoft-com:datatypes"><Description dt:dt="string">E-Prime Primary Realtime Clock</Description><StartTime><Timestamp dt:dt="int">0</Timestamp><DateUtc dt:dt="string">2020-10-07T06:19:14Z</DateUtc></StartTime><FrequencyChanges><FrequencyChange><Frequency dt:dt="r8">2699960000</Frequency><Timestamp dt:dt="r8">3.91641777778857E+15</Timestamp><Cur…	좌우반구com(CVF, UVF, BVF)_1-010-1	60.021	1.0.0.163	1	835450304	Professional	2.0.10.242	2.0.10.356	10-07-2020	2020-10-07 오전 6:19:14	15:19:14	2.0.10.252	322		2	{/}	축헤	NULL	NULL	NULL	NULL	NULL	NULL	42	1	58	KSY3	List3	NULL	NULL	NULL	NULL	NULL	NULL	NULL	NULL	NULL	1	{/}	0	3	936725	0	{/}	475	937200
좌우반구com(CVF, UVF, BVF)_1	10	1	<?xml version="1.0"?>\n<Clock xmlns:dt="urn:schemas-microsoft-com:datatypes"><Description dt:dt="string">E-Prime Primary Realtime Clock</Description><StartTime><Timestamp dt:dt="int">0</Timestamp><DateUtc dt:dt="string">2020-10-07T06:19:14Z</DateUtc></StartTime><FrequencyChanges><FrequencyChange><Frequency dt:dt="r8">2699960000</Frequency><Timestamp dt:dt="r8">3.91641777778857E+15</Timestamp><Cur…	좌우반구com(CVF, UVF, BVF)_1-010-1	60.021	1.0.0.163	1	835450304	Professional	2.0.10.242	2.0.10.356	10-07-2020	2020-10-07 오전 6:19:14	15:19:14	2.0.10.252	29		2	{/}	축희	45	1	29	NULL	NULL	NULL	NULL	NULL	NULL	KSY4	List1	NULL	NULL	NULL	NULL	NULL	NULL	NULL	NULL	NULL	0	{/}	0	3	112961	0	z	406	113367
좌우반구com(CVF, UVF, BVF)_1	10	1	<?xml version="1.0"?>\n<Clock xmlns:dt="urn:schemas-microsoft-com:datatypes"><Description dt:dt="string">E-Prime Primary Realtime Clock</Description><StartTime><Timestamp dt:dt="int">0</Timestamp><DateUtc dt:dt="string">2020-10-07T06:19:14Z</DateUtc></StartTime><FrequencyChanges><FrequencyChange><Frequency dt:dt="r8">2699960000</Frequency><Timestamp dt:dt="r8">3.91641777778857E+15</Timestamp><Cur…	좌우반구com(CVF, UVF, BVF)_1-010-1	60.021	1.0.0.163	1	835450304	Professional	2.0.10.242	2.0.10.356	10-07-2020	2020-10-07 오전 6:19:14	15:19:14	2.0.10.252	239		2	{/}	측개	NULL	NULL	NULL	50	1	107	NULL	NULL	NULL	KSY2	List2	NULL	NULL	NULL	NULL	NULL	NULL	NULL	NULL	NULL	1	{/}	1	3	698324	0	{/}	382	698706
좌우반구com(CVF, UVF, BVF)_1	10	1	<?xml version="1.0"?>\n<Clock xmlns:dt="urn:schemas-microsoft-com:datatypes"><Description dt:dt="string">E-Prime Primary Realtime Clock</Description><StartTime><Timestamp dt:dt="int">0</Timestamp><DateUtc dt:dt="string">2020-10-07T06:19:14Z</DateUtc></StartTime><FrequencyChanges><FrequencyChange><Frequency dt:dt="r8">2699960000</Frequency><Timestamp dt:dt="r8">3.91641777778857E+15</Timestamp><Cur…	좌우반구com(CVF, UVF, BVF)_1-010-1	60.021	1.0.0.163	1	835450304	Professional	2.0.10.242	2.0.10.356	10-07-2020	2020-10-07 오전 6:19:14	15:19:14	2.0.10.252	237		1	z	치안	NULL	NULL	NULL	29	1	105	NULL	NULL	NULL	KSY4	List2	NULL	NULL	NULL	NULL	NULL	NULL	NULL	NULL	NULL	1	z	1	3	693076	0	z	478	693554
좌우반구com(CVF, UVF, BVF)_1	10	1	<?xml version="1.0"?>\n<Clock xmlns:dt="urn:schemas-microsoft-com:datatypes"><Description dt:dt="string">E-Prime Primary Realtime Clock</Description><StartTime><Timestamp dt:dt="int">0</Timestamp><DateUtc dt:dt="string">2020-10-07T06:19:14Z</DateUtc></StartTime><FrequencyChanges><FrequencyChange><Frequency dt:dt="r8">2699960000</Frequency><Timestamp dt:dt="r8">3.91641777778857E+15</Timestamp><Cur…	좌우반구com(CVF, UVF, BVF)_1-010-1	60.021	1.0.0.163	1	835450304	Professional	2.0.10.242	2.0.10.356	10-07-2020	2020-10-07 오전 6:19:14	15:19:14	2.0.10.252	225		2	{/}	치책	NULL	NULL	NULL	13	1	93	NULL	NULL	NULL	KSY	List2	0		0	0	659405	183		0	0	1	{/}	0	3	659588	0	{/}	430	660018
좌우반구com(CVF, UVF, BVF)_1	10	1	<?xml version="1.0"?>\n<Clock xmlns:dt="urn:schemas-microsoft-com:datatypes"><Description dt:dt="string">E-Prime Primary Realtime Clock</Description><StartTime><Timestamp dt:dt="int">0</Timestamp><DateUtc dt:dt="string">2020-10-07T06:19:14Z</DateUtc></StartTime><FrequencyChanges><FrequencyChange><Frequency dt:dt="r8">2699960000</Frequency><Timestamp dt:dt="r8">3.91641777778857E+15</Timestamp><Cur…	좌우반구com(CVF, UVF, BVF)_1-010-1	60.021	1.0.0.163	1	835450304	Professional	2.0.10.242	2.0.10.356	10-07-2020	2020-10-07 오전 6:19:14	15:19:14	2.0.10.252	265		2	{/}	치향	NULL	NULL	NULL	NULL	NULL	NULL	51	1	1	KSY	List3	0		0	0	783312	183		0	0	1	{/}	0	3	783495	0	{/}	818	784313
좌우반구com(CVF, UVF, BVF)_1	10	1	<?xml version="1.0"?>\n<Clock xmlns:dt="urn:schemas-microsoft-com:datatypes"><Description dt:dt="string">E-Prime Primary Realtime Clock</Description><StartTime><Timestamp dt:dt="int">0</Timestamp><DateUtc dt:dt="string">2020-10-07T06:19:14Z</DateUtc></StartTime><FrequencyChanges><FrequencyChange><Frequency dt:dt="r8">2699960000</Frequency><Timestamp dt:dt="r8">3.91641777778857E+15</Timestamp><Cur…	좌우반구com(CVF, UVF, BVF)_1-010-1	60.021	1.0.0.163	1	835450304	Professional	2.0.10.242	2.0.10.356	10-07-2020	2020-10-07 오전 6:19:14	15:19:14	2.0.10.252	335		1	z	타격	NULL	NULL	NULL	NULL	NULL	NULL	23	1	71	KSY4	List3	NULL	NULL	NULL	NULL	NULL	NULL	NULL	NULL	NULL	1	z	1	3	977194	0	z	445	977639
좌우반구com(CVF, UVF, BVF)_1	10	1	<?xml version="1.0"?>\n<Clock xmlns:dt="urn:schemas-microsoft-com:datatypes"><Description dt:dt="string">E-Prime Primary Realtime Clock</Description><StartTime><Timestamp dt:dt="int">0</Timestamp><DateUtc dt:dt="string">2020-10-07T06:19:14Z</DateUtc></StartTime><FrequencyChanges><FrequencyChange><Frequency dt:dt="r8">2699960000</Frequency><Timestamp dt:dt="r8">3.91641777778857E+15</Timestamp><Cur…	좌우반구com(CVF, UVF, BVF)_1-010-1	60.021	1.0.0.163	1	835450304	Professional	2.0.10.242	2.0.10.356	10-07-2020	2020-10-07 오전 6:19:14	15:19:14	2.0.10.252	180		1	z	탈퇴	NULL	NULL	NULL	104	1	48	NULL	NULL	NULL	KSY4	List2	NULL	NULL	NULL	NULL	NULL	NULL	NULL	NULL	NULL	1	z	1	3	539396	0	z	391	539787
좌우반구com(CVF, UVF, BVF)_1	10	1	<?xml version="1.0"?>\n<Clock xmlns:dt="urn:schemas-microsoft-com:datatypes"><Description dt:dt="string">E-Prime Primary Realtime Clock</Description><StartTime><Timestamp dt:dt="int">0</Timestamp><DateUtc dt:dt="string">2020-10-07T06:19:14Z</DateUtc></StartTime><FrequencyChanges><FrequencyChange><Frequency dt:dt="r8">2699960000</Frequency><Timestamp dt:dt="r8">3.91641777778857E+15</Timestamp><Cur…	좌우반구com(CVF, UVF, BVF)_1-010-1	60.021	1.0.0.163	1	835450304	Professional	2.0.10.242	2.0.10.356	10-07-2020	2020-10-07 오전 6:19:14	15:19:14	2.0.10.252	86		2	{/}	태스	36	1	86	NULL	NULL	NULL	NULL	NULL	NULL	KSY	List1	0		0	-1	270506	184		0	0	1	{/}	0	4	270690	0	{/}	1012	271702
좌우반구com(CVF, UVF, BVF)_1	10	1	<?xml version="1.0"?>\n<Clock xmlns:dt="urn:schemas-microsoft-com:datatypes"><Description dt:dt="string">E-Prime Primary Realtime Clock</Description><StartTime><Timestamp dt:dt="int">0</Timestamp><DateUtc dt:dt="string">2020-10-07T06:19:14Z</DateUtc></StartTime><FrequencyChanges><FrequencyChange><Frequency dt:dt="r8">2699960000</Frequency><Timestamp dt:dt="r8">3.91641777778857E+15</Timestamp><Cur…	좌우반구com(CVF, UVF, BVF)_1-010-1	60.021	1.0.0.163	1	835450304	Professional	2.0.10.242	2.0.10.356	10-07-2020	2020-10-07 오전 6:19:14	15:19:14	2.0.10.252	93		1	z	택시	70	1	93	NULL	NULL	NULL	NULL	NULL	NULL	KSY4	List1	NULL	NULL	NULL	NULL	NULL	NULL	NULL	NULL	NULL	1	z	0	4	291466	0	z	283	291749
좌우반구com(CVF, UVF, BVF)_1	10	1	<?xml version="1.0"?>\n<Clock xmlns:dt="urn:schemas-microsoft-com:datatypes"><Description dt:dt="string">E-Prime Primary Realtime Clock</Description><StartTime><Timestamp dt:dt="int">0</Timestamp><DateUtc dt:dt="string">2020-10-07T06:19:14Z</DateUtc></StartTime><FrequencyChanges><FrequencyChange><Frequency dt:dt="r8">2699960000</Frequency><Timestamp dt:dt="r8">3.91641777778857E+15</Timestamp><Cur…	좌우반구com(CVF, UVF, BVF)_1-010-1	60.021	1.0.0.163	1	835450304	Professional	2.0.10.242	2.0.10.356	10-07-2020	2020-10-07 오전 6:19:14	15:19:14	2.0.10.252	47		2	{/}	택정	82	1	47	NULL	NULL	NULL	NULL	NULL	NULL	KSY	List1	0		0	-1	160594	184		0	0	1	{/}	0	4	160778	0	{/}	517	161295
좌우반구com(CVF, UVF, BVF)_1	10	1	<?xml version="1.0"?>\n<Clock xmlns:dt="urn:schemas-microsoft-com:datatypes"><Description dt:dt="string">E-Prime Primary Realtime Clock</Description><StartTime><Timestamp dt:dt="int">0</Timestamp><DateUtc dt:dt="string">2020-10-07T06:19:14Z</DateUtc></StartTime><FrequencyChanges><FrequencyChange><Frequency dt:dt="r8">2699960000</Frequency><Timestamp dt:dt="r8">3.91641777778857E+15</Timestamp><Cur…	좌우반구com(CVF, UVF, BVF)_1-010-1	60.021	1.0.0.163	1	835450304	Professional	2.0.10.242	2.0.10.356	10-07-2020	2020-10-07 오전 6:19:14	15:19:14	2.0.10.252	373		2	{/}	통락	NULL	NULL	NULL	NULL	NULL	NULL	33	1	109	KSY4	List3	NULL	NULL	NULL	NULL	NULL	NULL	NULL	NULL	NULL	0	{/}	0	3	1086673	0	z	509	1087182
좌우반구com(CVF, UVF, BVF)_1	10	1	<?xml version="1.0"?>\n<Clock xmlns:dt="urn:schemas-microsoft-com:datatypes"><Description dt:dt="string">E-Prime Primary Realtime Clock</Description><StartTime><Timestamp dt:dt="int">0</Timestamp><DateUtc dt:dt="string">2020-10-07T06:19:14Z</DateUtc></StartTime><FrequencyChanges><FrequencyChange><Frequency dt:dt="r8">2699960000</Frequency><Timestamp dt:dt="r8">3.91641777778857E+15</Timestamp><Cur…	좌우반구com(CVF, UVF, BVF)_1-010-1	60.021	1.0.0.163	1	835450304	Professional	2.0.10.242	2.0.10.356	10-07-2020	2020-10-07 오전 6:19:14	15:19:14	2.0.10.252	260		2	{/}	통록	NULL	NULL	NULL	1	1	128	NULL	NULL	NULL	KSY2	List2	NULL	NULL	NULL	NULL	NULL	NULL	NULL	NULL	NULL	0	{/}	0	4	755355	0	z	486	755841
좌우반구com(CVF, UVF, BVF)_1	10	1	<?xml version="1.0"?>\n<Clock xmlns:dt="urn:schemas-microsoft-com:datatypes"><Description dt:dt="string">E-Prime Primary Realtime Clock</Description><StartTime><Timestamp dt:dt="int">0</Timestamp><DateUtc dt:dt="string">2020-10-07T06:19:14Z</DateUtc></StartTime><FrequencyChanges><FrequencyChange><Frequency dt:dt="r8">2699960000</Frequency><Timestamp dt:dt="r8">3.91641777778857E+15</Timestamp><Cur…	좌우반구com(CVF, UVF, BVF)_1-010-1	60.021	1.0.0.163	1	835450304	Professional	2.0.10.242	2.0.10.356	10-07-2020	2020-10-07 오전 6:19:14	15:19:14	2.0.10.252	14		2	{/}	통류	129	1	14	NULL	NULL	NULL	NULL	NULL	NULL	KSY3	List1	NULL	NULL	NULL	NULL	NULL	NULL	NULL	NULL	NULL	1	{/}	1	3	72108	0	{/}	499	72607
좌우반구com(CVF, UVF, BVF)_1	10	1	<?xml version="1.0"?>\n<Clock xmlns:dt="urn:schemas-microsoft-com:datatypes"><Description dt:dt="string">E-Prime Primary Realtime Clock</Description><StartTime><Timestamp dt:dt="int">0</Timestamp><DateUtc dt:dt="string">2020-10-07T06:19:14Z</DateUtc></StartTime><FrequencyChanges><FrequencyChange><Frequency dt:dt="r8">2699960000</Frequency><Timestamp dt:dt="r8">3.91641777778857E+15</Timestamp><Cur…	좌우반구com(CVF, UVF, BVF)_1-010-1	60.021	1.0.0.163	1	835450304	Professional	2.0.10.242	2.0.10.356	10-07-2020	2020-10-07 오전 6:19:14	15:19:14	2.0.10.252	277		2	{/}	퇴착	NULL	NULL	NULL	NULL	NULL	NULL	19	1	13	KSY2	List3	NULL	NULL	NULL	NULL	NULL	NULL	NULL	NULL	NULL	1	{/}	0	4	816034	0	{/}	511	816545
좌우반구com(CVF, UVF, BVF)_1	10	1	<?xml version="1.0"?>\n<Clock xmlns:dt="urn:schemas-microsoft-com:datatypes"><Description dt:dt="string">E-Prime Primary Realtime Clock</Description><StartTime><Timestamp dt:dt="int">0</Timestamp><DateUtc dt:dt="string">2020-10-07T06:19:14Z</DateUtc></StartTime><FrequencyChanges><FrequencyChange><Frequency dt:dt="r8">2699960000</Frequency><Timestamp dt:dt="r8">3.91641777778857E+15</Timestamp><Cur…	좌우반구com(CVF, UVF, BVF)_1-010-1	60.021	1.0.0.163	1	835450304	Professional	2.0.10.242	2.0.10.356	10-07-2020	2020-10-07 오전 6:19:14	15:19:14	2.0.10.252	267		1	z	판단	NULL	NULL	NULL	NULL	NULL	NULL	81	1	3	KSY4	List3	NULL	NULL	NULL	NULL	NULL	NULL	NULL	NULL	NULL	1	z	0	3	789143	0	z	370	789513
좌우반구com(CVF, UVF, BVF)_1	10	1	<?xml version="1.0"?>\n<Clock xmlns:dt="urn:schemas-microsoft-com:datatypes"><Description dt:dt="string">E-Prime Primary Realtime Clock</Description><StartTime><Timestamp dt:dt="int">0</Timestamp><DateUtc dt:dt="string">2020-10-07T06:19:14Z</DateUtc></StartTime><FrequencyChanges><FrequencyChange><Frequency dt:dt="r8">2699960000</Frequency><Timestamp dt:dt="r8">3.91641777778857E+15</Timestamp><Cur…	좌우반구com(CVF, UVF, BVF)_1-010-1	60.021	1.0.0.163	1	835450304	Professional	2.0.10.242	2.0.10.356	10-07-2020	2020-10-07 오전 6:19:14	15:19:14	2.0.10.252	39		1	z	판매	127	1	39	NULL	NULL	NULL	NULL	NULL	NULL	KSY4	List1	NULL	NULL	NULL	NULL	NULL	NULL	NULL	NULL	NULL	1	z	1	3	139568	0	z	367	139935
좌우반구com(CVF, UVF, BVF)_1	10	1	<?xml version="1.0"?>\n<Clock xmlns:dt="urn:schemas-microsoft-com:datatypes"><Description dt:dt="string">E-Prime Primary Realtime Clock</Description><StartTime><Timestamp dt:dt="int">0</Timestamp><DateUtc dt:dt="string">2020-10-07T06:19:14Z</DateUtc></StartTime><FrequencyChanges><FrequencyChange><Frequency dt:dt="r8">2699960000</Frequency><Timestamp dt:dt="r8">3.91641777778857E+15</Timestamp><Cur…	좌우반구com(CVF, UVF, BVF)_1-010-1	60.021	1.0.0.163	1	835450304	Professional	2.0.10.242	2.0.10.356	10-07-2020	2020-10-07 오전 6:19:14	15:19:14	2.0.10.252	389		1	z	표현	NULL	NULL	NULL	NULL	NULL	NULL	9	1	125	KSY4	List3	NULL	NULL	NULL	NULL	NULL	NULL	NULL	NULL	NULL	1	z	1	3	1130424	0	z	326	1130750
좌우반구com(CVF, UVF, BVF)_1	10	1	<?xml version="1.0"?>\n<Clock xmlns:dt="urn:schemas-microsoft-com:datatypes"><Description dt:dt="string">E-Prime Primary Realtime Clock</Description><StartTime><Timestamp dt:dt="int">0</Timestamp><DateUtc dt:dt="string">2020-10-07T06:19:14Z</DateUtc></StartTime><FrequencyChanges><FrequencyChange><Frequency dt:dt="r8">2699960000</Frequency><Timestamp dt:dt="r8">3.91641777778857E+15</Timestamp><Cur…	좌우반구com(CVF, UVF, BVF)_1-010-1	60.021	1.0.0.163	1	835450304	Professional	2.0.10.242	2.0.10.356	10-07-2020	2020-10-07 오전 6:19:14	15:19:14	2.0.10.252	198		2	{/}	품결	NULL	NULL	NULL	101	1	66	NULL	NULL	NULL	KSY3	List2	NULL	NULL	NULL	NULL	NULL	NULL	NULL	NULL	NULL	0	{/}	1	3	587979	0	z	568	588547
좌우반구com(CVF, UVF, BVF)_1	10	1	<?xml version="1.0"?>\n<Clock xmlns:dt="urn:schemas-microsoft-com:datatypes"><Description dt:dt="string">E-Prime Primary Realtime Clock</Description><StartTime><Timestamp dt:dt="int">0</Timestamp><DateUtc dt:dt="string">2020-10-07T06:19:14Z</DateUtc></StartTime><FrequencyChanges><FrequencyChange><Frequency dt:dt="r8">2699960000</Frequency><Timestamp dt:dt="r8">3.91641777778857E+15</Timestamp><Cur…	좌우반구com(CVF, UVF, BVF)_1-010-1	60.021	1.0.0.163	1	835450304	Professional	2.0.10.242	2.0.10.356	10-07-2020	2020-10-07 오전 6:19:14	15:19:14	2.0.10.252	304		2	{/}	필관	NULL	NULL	NULL	NULL	NULL	NULL	100	1	40	KSY3	List3	NULL	NULL	NULL	NULL	NULL	NULL	NULL	NULL	NULL	0	{/}	0	3	887592	0	z	320	887912
좌우반구com(CVF, UVF, BVF)_1	10	1	<?xml version="1.0"?>\n<Clock xmlns:dt="urn:schemas-microsoft-com:datatypes"><Description dt:dt="string">E-Prime Primary Realtime Clock</Description><StartTime><Timestamp dt:dt="int">0</Timestamp><DateUtc dt:dt="string">2020-10-07T06:19:14Z</DateUtc></StartTime><FrequencyChanges><FrequencyChange><Frequency dt:dt="r8">2699960000</Frequency><Timestamp dt:dt="r8">3.91641777778857E+15</Timestamp><Cur…	좌우반구com(CVF, UVF, BVF)_1-010-1	60.021	1.0.0.163	1	835450304	Professional	2.0.10.242	2.0.10.356	10-07-2020	2020-10-07 오전 6:19:14	15:19:14	2.0.10.252	123		1	z	필수	37	1	123	NULL	NULL	NULL	NULL	NULL	NULL	KSY4	List1	NULL	NULL	NULL	NULL	NULL	NULL	NULL	NULL	NULL	1	z	0	3	371421	0	z	400	371821
좌우반구com(CVF, UVF, BVF)_1	10	1	<?xml version="1.0"?>\n<Clock xmlns:dt="urn:schemas-microsoft-com:datatypes"><Description dt:dt="string">E-Prime Primary Realtime Clock</Description><StartTime><Timestamp dt:dt="int">0</Timestamp><DateUtc dt:dt="string">2020-10-07T06:19:14Z</DateUtc></StartTime><FrequencyChanges><FrequencyChange><Frequency dt:dt="r8">2699960000</Frequency><Timestamp dt:dt="r8">3.91641777778857E+15</Timestamp><Cur…	좌우반구com(CVF, UVF, BVF)_1-010-1	60.021	1.0.0.163	1	835450304	Professional	2.0.10.242	2.0.10.356	10-07-2020	2020-10-07 오전 6:19:14	15:19:14	2.0.10.252	204		1	z	핑계	NULL	NULL	NULL	118	1	72	NULL	NULL	NULL	KSY4	List2	NULL	NULL	NULL	NULL	NULL	NULL	NULL	NULL	NULL	1	z	0	3	604357	0	z	494	604851
좌우반구com(CVF, UVF, BVF)_1	10	1	<?xml version="1.0"?>\n<Clock xmlns:dt="urn:schemas-microsoft-com:datatypes"><Description dt:dt="string">E-Prime Primary Realtime Clock</Description><StartTime><Timestamp dt:dt="int">0</Timestamp><DateUtc dt:dt="string">2020-10-07T06:19:14Z</DateUtc></StartTime><FrequencyChanges><FrequencyChange><Frequency dt:dt="r8">2699960000</Frequency><Timestamp dt:dt="r8">3.91641777778857E+15</Timestamp><Cur…	좌우반구com(CVF, UVF, BVF)_1-010-1	60.021	1.0.0.163	1	835450304	Professional	2.0.10.242	2.0.10.356	10-07-2020	2020-10-07 오전 6:19:14	15:19:14	2.0.10.252	221		2	{/}	핑품	NULL	NULL	NULL	105	1	89	NULL	NULL	NULL	KSY	List2	0		0	-1	648908	184		0	0	1	{/}	0	4	649092	0	{/}	414	649506
좌우반구com(CVF, UVF, BVF)_1	10	1	<?xml version="1.0"?>\n<Clock xmlns:dt="urn:schemas-microsoft-com:datatypes"><Description dt:dt="string">E-Prime Primary Realtime Clock</Description><StartTime><Timestamp dt:dt="int">0</Timestamp><DateUtc dt:dt="string">2020-10-07T06:19:14Z</DateUtc></StartTime><FrequencyChanges><FrequencyChange><Frequency dt:dt="r8">2699960000</Frequency><Timestamp dt:dt="r8">3.91641777778857E+15</Timestamp><Cur…	좌우반구com(CVF, UVF, BVF)_1-010-1	60.021	1.0.0.163	1	835450304	Professional	2.0.10.242	2.0.10.356	10-07-2020	2020-10-07 오전 6:19:14	15:19:14	2.0.10.252	84		1	z	하나	112	1	84	NULL	NULL	NULL	NULL	NULL	NULL	KSY4	List1	NULL	NULL	NULL	NULL	NULL	NULL	NULL	NULL	NULL	1	z	0	4	265525	0	z	393	265918
좌우반구com(CVF, UVF, BVF)_1	10	1	<?xml version="1.0"?>\n<Clock xmlns:dt="urn:schemas-microsoft-com:datatypes"><Description dt:dt="string">E-Prime Primary Realtime Clock</Description><StartTime><Timestamp dt:dt="int">0</Timestamp><DateUtc dt:dt="string">2020-10-07T06:19:14Z</DateUtc></StartTime><FrequencyChanges><FrequencyChange><Frequency dt:dt="r8">2699960000</Frequency><Timestamp dt:dt="r8">3.91641777778857E+15</Timestamp><Cur…	좌우반구com(CVF, UVF, BVF)_1-010-1	60.021	1.0.0.163	1	835450304	Professional	2.0.10.242	2.0.10.356	10-07-2020	2020-10-07 오전 6:19:14	15:19:14	2.0.10.252	154		1	z	한계	NULL	NULL	NULL	5	1	22	NULL	NULL	NULL	KSY4	List2	NULL	NULL	NULL	NULL	NULL	NULL	NULL	NULL	NULL	1	z	1	3	470703	0	z	501	471204
좌우반구com(CVF, UVF, BVF)_1	10	1	<?xml version="1.0"?>\n<Clock xmlns:dt="urn:schemas-microsoft-com:datatypes"><Description dt:dt="string">E-Prime Primary Realtime Clock</Description><StartTime><Timestamp dt:dt="int">0</Timestamp><DateUtc dt:dt="string">2020-10-07T06:19:14Z</DateUtc></StartTime><FrequencyChanges><FrequencyChange><Frequency dt:dt="r8">2699960000</Frequency><Timestamp dt:dt="r8">3.91641777778857E+15</Timestamp><Cur…	좌우반구com(CVF, UVF, BVF)_1-010-1	60.021	1.0.0.163	1	835450304	Professional	2.0.10.242	2.0.10.356	10-07-2020	2020-10-07 오전 6:19:14	15:19:14	2.0.10.252	10		1	z	핵심	76	1	10	NULL	NULL	NULL	NULL	NULL	NULL	KSY4	List1	NULL	NULL	NULL	NULL	NULL	NULL	NULL	NULL	NULL	1	z	1	3	62278	0	z	202	62480
좌우반구com(CVF, UVF, BVF)_1	10	1	<?xml version="1.0"?>\n<Clock xmlns:dt="urn:schemas-microsoft-com:datatypes"><Description dt:dt="string">E-Prime Primary Realtime Clock</Description><StartTime><Timestamp dt:dt="int">0</Timestamp><DateUtc dt:dt="string">2020-10-07T06:19:14Z</DateUtc></StartTime><FrequencyChanges><FrequencyChange><Frequency dt:dt="r8">2699960000</Frequency><Timestamp dt:dt="r8">3.91641777778857E+15</Timestamp><Cur…	좌우반구com(CVF, UVF, BVF)_1-010-1	60.021	1.0.0.163	1	835450304	Professional	2.0.10.242	2.0.10.356	10-07-2020	2020-10-07 오전 6:19:14	15:19:14	2.0.10.252	216		2	{/}	핵외	NULL	NULL	NULL	14	1	84	NULL	NULL	NULL	KSY	List2	0		0	0	635963	183		0	0	1	{/}	0	3	636146	0	{/}	368	636514
좌우반구com(CVF, UVF, BVF)_1	10	1	<?xml version="1.0"?>\n<Clock xmlns:dt="urn:schemas-microsoft-com:datatypes"><Description dt:dt="string">E-Prime Primary Realtime Clock</Description><StartTime><Timestamp dt:dt="int">0</Timestamp><DateUtc dt:dt="string">2020-10-07T06:19:14Z</DateUtc></StartTime><FrequencyChanges><FrequencyChange><Frequency dt:dt="r8">2699960000</Frequency><Timestamp dt:dt="r8">3.91641777778857E+15</Timestamp><Cur…	좌우반구com(CVF, UVF, BVF)_1-010-1	60.021	1.0.0.163	1	835450304	Professional	2.0.10.242	2.0.10.356	10-07-2020	2020-10-07 오전 6:19:14	15:19:14	2.0.10.252	300		2	{/}	핵정	NULL	NULL	NULL	NULL	NULL	NULL	53	1	36	KSY	List3	0		0	0	876563	183		0	0	1	{/}	0	3	876746	0	{/}	534	877280
좌우반구com(CVF, UVF, BVF)_1	10	1	<?xml version="1.0"?>\n<Clock xmlns:dt="urn:schemas-microsoft-com:datatypes"><Description dt:dt="string">E-Prime Primary Realtime Clock</Description><StartTime><Timestamp dt:dt="int">0</Timestamp><DateUtc dt:dt="string">2020-10-07T06:19:14Z</DateUtc></StartTime><FrequencyChanges><FrequencyChange><Frequency dt:dt="r8">2699960000</Frequency><Timestamp dt:dt="r8">3.91641777778857E+15</Timestamp><Cur…	좌우반구com(CVF, UVF, BVF)_1-010-1	60.021	1.0.0.163	1	835450304	Professional	2.0.10.242	2.0.10.356	10-07-2020	2020-10-07 오전 6:19:14	15:19:14	2.0.10.252	187		1	z	행보	NULL	NULL	NULL	89	1	55	NULL	NULL	NULL	KSY4	List2	NULL	NULL	NULL	NULL	NULL	NULL	NULL	NULL	NULL	0	z	0	4	558340	0	{/}	623	558963
좌우반구com(CVF, UVF, BVF)_1	10	1	<?xml version="1.0"?>\n<Clock xmlns:dt="urn:schemas-microsoft-com:datatypes"><Description dt:dt="string">E-Prime Primary Realtime Clock</Description><StartTime><Timestamp dt:dt="int">0</Timestamp><DateUtc dt:dt="string">2020-10-07T06:19:14Z</DateUtc></StartTime><FrequencyChanges><FrequencyChange><Frequency dt:dt="r8">2699960000</Frequency><Timestamp dt:dt="r8">3.91641777778857E+15</Timestamp><Cur…	좌우반구com(CVF, UVF, BVF)_1-010-1	60.021	1.0.0.163	1	835450304	Professional	2.0.10.242	2.0.10.356	10-07-2020	2020-10-07 오전 6:19:14	15:19:14	2.0.10.252	379		1	z	행운	NULL	NULL	NULL	NULL	NULL	NULL	32	1	115	KSY4	List3	NULL	NULL	NULL	NULL	NULL	NULL	NULL	NULL	NULL	1	z	0	4	1102601	0	z	445	1103046
좌우반구com(CVF, UVF, BVF)_1	10	1	<?xml version="1.0"?>\n<Clock xmlns:dt="urn:schemas-microsoft-com:datatypes"><Description dt:dt="string">E-Prime Primary Realtime Clock</Description><StartTime><Timestamp dt:dt="int">0</Timestamp><DateUtc dt:dt="string">2020-10-07T06:19:14Z</DateUtc></StartTime><FrequencyChanges><FrequencyChange><Frequency dt:dt="r8">2699960000</Frequency><Timestamp dt:dt="r8">3.91641777778857E+15</Timestamp><Cur…	좌우반구com(CVF, UVF, BVF)_1-010-1	60.021	1.0.0.163	1	835450304	Professional	2.0.10.242	2.0.10.356	10-07-2020	2020-10-07 오전 6:19:14	15:19:14	2.0.10.252	214		2	{/}	행회	NULL	NULL	NULL	96	1	82	NULL	NULL	NULL	KSY	List2	0		0	0	630765	183		0	0	1	{/}	0	3	630948	0	{/}	415	631363
좌우반구com(CVF, UVF, BVF)_1	10	1	<?xml version="1.0"?>\n<Clock xmlns:dt="urn:schemas-microsoft-com:datatypes"><Description dt:dt="string">E-Prime Primary Realtime Clock</Description><StartTime><Timestamp dt:dt="int">0</Timestamp><DateUtc dt:dt="string">2020-10-07T06:19:14Z</DateUtc></StartTime><FrequencyChanges><FrequencyChange><Frequency dt:dt="r8">2699960000</Frequency><Timestamp dt:dt="r8">3.91641777778857E+15</Timestamp><Cur…	좌우반구com(CVF, UVF, BVF)_1-010-1	60.021	1.0.0.163	1	835450304	Professional	2.0.10.242	2.0.10.356	10-07-2020	2020-10-07 오전 6:19:14	15:19:14	2.0.10.252	176		1	z	향수	NULL	NULL	NULL	126	1	44	NULL	NULL	NULL	KSY4	List2	NULL	NULL	NULL	NULL	NULL	NULL	NULL	NULL	NULL	1	z	0	3	529083	0	z	392	529475
좌우반구com(CVF, UVF, BVF)_1	10	1	<?xml version="1.0"?>\n<Clock xmlns:dt="urn:schemas-microsoft-com:datatypes"><Description dt:dt="string">E-Prime Primary Realtime Clock</Description><StartTime><Timestamp dt:dt="int">0</Timestamp><DateUtc dt:dt="string">2020-10-07T06:19:14Z</DateUtc></StartTime><FrequencyChanges><FrequencyChange><Frequency dt:dt="r8">2699960000</Frequency><Timestamp dt:dt="r8">3.91641777778857E+15</Timestamp><Cur…	좌우반구com(CVF, UVF, BVF)_1-010-1	60.021	1.0.0.163	1	835450304	Professional	2.0.10.242	2.0.10.356	10-07-2020	2020-10-07 오전 6:19:14	15:19:14	2.0.10.252	17		2	{/}	향엄	86	1	17	NULL	NULL	NULL	NULL	NULL	NULL	KSY	List1	0		0	0	79906	183		0	0	1	{/}	0	3	80089	0	{/}	479	80568
좌우반구com(CVF, UVF, BVF)_1	10	1	<?xml version="1.0"?>\n<Clock xmlns:dt="urn:schemas-microsoft-com:datatypes"><Description dt:dt="string">E-Prime Primary Realtime Clock</Description><StartTime><Timestamp dt:dt="int">0</Timestamp><DateUtc dt:dt="string">2020-10-07T06:19:14Z</DateUtc></StartTime><FrequencyChanges><FrequencyChange><Frequency dt:dt="r8">2699960000</Frequency><Timestamp dt:dt="r8">3.91641777778857E+15</Timestamp><Cur…	좌우반구com(CVF, UVF, BVF)_1-010-1	60.021	1.0.0.163	1	835450304	Professional	2.0.10.242	2.0.10.356	10-07-2020	2020-10-07 오전 6:19:14	15:19:14	2.0.10.252	75		2	{/}	허낌	57	1	75	NULL	NULL	NULL	NULL	NULL	NULL	KSY3	List1	NULL	NULL	NULL	NULL	NULL	NULL	NULL	NULL	NULL	1	{/}	0	3	240017	0	{/}	509	240526
좌우반구com(CVF, UVF, BVF)_1	10	1	<?xml version="1.0"?>\n<Clock xmlns:dt="urn:schemas-microsoft-com:datatypes"><Description dt:dt="string">E-Prime Primary Realtime Clock</Description><StartTime><Timestamp dt:dt="int">0</Timestamp><DateUtc dt:dt="string">2020-10-07T06:19:14Z</DateUtc></StartTime><FrequencyChanges><FrequencyChange><Frequency dt:dt="r8">2699960000</Frequency><Timestamp dt:dt="r8">3.91641777778857E+15</Timestamp><Cur…	좌우반구com(CVF, UVF, BVF)_1-010-1	60.021	1.0.0.163	1	835450304	Professional	2.0.10.242	2.0.10.356	10-07-2020	2020-10-07 오전 6:19:14	15:19:14	2.0.10.252	220		1	z	허락	NULL	NULL	NULL	85	1	88	NULL	NULL	NULL	KSY4	List2	NULL	NULL	NULL	NULL	NULL	NULL	NULL	NULL	NULL	1	z	0	4	646526	0	z	364	646890
좌우반구com(CVF, UVF, BVF)_1	10	1	<?xml version="1.0"?>\n<Clock xmlns:dt="urn:schemas-microsoft-com:datatypes"><Description dt:dt="string">E-Prime Primary Realtime Clock</Description><StartTime><Timestamp dt:dt="int">0</Timestamp><DateUtc dt:dt="string">2020-10-07T06:19:14Z</DateUtc></StartTime><FrequencyChanges><FrequencyChange><Frequency dt:dt="r8">2699960000</Frequency><Timestamp dt:dt="r8">3.91641777778857E+15</Timestamp><Cur…	좌우반구com(CVF, UVF, BVF)_1-010-1	60.021	1.0.0.163	1	835450304	Professional	2.0.10.242	2.0.10.356	10-07-2020	2020-10-07 오전 6:19:14	15:19:14	2.0.10.252	5		2	{/}	허빈	65	1	5	NULL	NULL	NULL	NULL	NULL	NULL	KSY	List1	0		0	0	48617	183		0	0	1	{/}	0	3	48800	0	{/}	744	49544
좌우반구com(CVF, UVF, BVF)_1	10	1	<?xml version="1.0"?>\n<Clock xmlns:dt="urn:schemas-microsoft-com:datatypes"><Description dt:dt="string">E-Prime Primary Realtime Clock</Description><StartTime><Timestamp dt:dt="int">0</Timestamp><DateUtc dt:dt="string">2020-10-07T06:19:14Z</DateUtc></StartTime><FrequencyChanges><FrequencyChange><Frequency dt:dt="r8">2699960000</Frequency><Timestamp dt:dt="r8">3.91641777778857E+15</Timestamp><Cur…	좌우반구com(CVF, UVF, BVF)_1-010-1	60.021	1.0.0.163	1	835450304	Professional	2.0.10.242	2.0.10.356	10-07-2020	2020-10-07 오전 6:19:14	15:19:14	2.0.10.252	208		2	{/}	헤오	NULL	NULL	NULL	34	1	76	NULL	NULL	NULL	KSY4	List2	NULL	NULL	NULL	NULL	NULL	NULL	NULL	NULL	NULL	1	{/}	0	3	614687	0	{/}	1028	615715
좌우반구com(CVF, UVF, BVF)_1	10	1	<?xml version="1.0"?>\n<Clock xmlns:dt="urn:schemas-microsoft-com:datatypes"><Description dt:dt="string">E-Prime Primary Realtime Clock</Description><StartTime><Timestamp dt:dt="int">0</Timestamp><DateUtc dt:dt="string">2020-10-07T06:19:14Z</DateUtc></StartTime><FrequencyChanges><FrequencyChange><Frequency dt:dt="r8">2699960000</Frequency><Timestamp dt:dt="r8">3.91641777778857E+15</Timestamp><Cur…	좌우반구com(CVF, UVF, BVF)_1-010-1	60.021	1.0.0.163	1	835450304	Professional	2.0.10.242	2.0.10.356	10-07-2020	2020-10-07 오전 6:19:14	15:19:14	2.0.10.252	387		1	z	현상	NULL	NULL	NULL	NULL	NULL	NULL	4	1	123	KSY4	List3	NULL	NULL	NULL	NULL	NULL	NULL	NULL	NULL	NULL	1	z	0	3	1125276	0	z	370	1125646
좌우반구com(CVF, UVF, BVF)_1	10	1	<?xml version="1.0"?>\n<Clock xmlns:dt="urn:schemas-microsoft-com:datatypes"><Description dt:dt="string">E-Prime Primary Realtime Clock</Description><StartTime><Timestamp dt:dt="int">0</Timestamp><DateUtc dt:dt="string">2020-10-07T06:19:14Z</DateUtc></StartTime><FrequencyChanges><FrequencyChange><Frequency dt:dt="r8">2699960000</Frequency><Timestamp dt:dt="r8">3.91641777778857E+15</Timestamp><Cur…	좌우반구com(CVF, UVF, BVF)_1-010-1	60.021	1.0.0.163	1	835450304	Professional	2.0.10.242	2.0.10.356	10-07-2020	2020-10-07 오전 6:19:14	15:19:14	2.0.10.252	263		1	z	협력	NULL	NULL	NULL	2	1	131	NULL	NULL	NULL	KSY4	List2	NULL	NULL	NULL	NULL	NULL	NULL	NULL	NULL	NULL	1	z	0	4	763069	0	z	444	763513
좌우반구com(CVF, UVF, BVF)_1	10	1	<?xml version="1.0"?>\n<Clock xmlns:dt="urn:schemas-microsoft-com:datatypes"><Description dt:dt="string">E-Prime Primary Realtime Clock</Description><StartTime><Timestamp dt:dt="int">0</Timestamp><DateUtc dt:dt="string">2020-10-07T06:19:14Z</DateUtc></StartTime><FrequencyChanges><FrequencyChange><Frequency dt:dt="r8">2699960000</Frequency><Timestamp dt:dt="r8">3.91641777778857E+15</Timestamp><Cur…	좌우반구com(CVF, UVF, BVF)_1-010-1	60.021	1.0.0.163	1	835450304	Professional	2.0.10.242	2.0.10.356	10-07-2020	2020-10-07 오전 6:19:14	15:19:14	2.0.10.252	325		2	{/}	협체	NULL	NULL	NULL	NULL	NULL	NULL	52	1	61	KSY2	List3	NULL	NULL	NULL	NULL	NULL	NULL	NULL	NULL	NULL	0	{/}	0	3	944972	0		0	0
좌우반구com(CVF, UVF, BVF)_1	10	1	<?xml version="1.0"?>\n<Clock xmlns:dt="urn:schemas-microsoft-com:datatypes"><Description dt:dt="string">E-Prime Primary Realtime Clock</Description><StartTime><Timestamp dt:dt="int">0</Timestamp><DateUtc dt:dt="string">2020-10-07T06:19:14Z</DateUtc></StartTime><FrequencyChanges><FrequencyChange><Frequency dt:dt="r8">2699960000</Frequency><Timestamp dt:dt="r8">3.91641777778857E+15</Timestamp><Cur…	좌우반구com(CVF, UVF, BVF)_1-010-1	60.021	1.0.0.163	1	835450304	Professional	2.0.10.242	2.0.10.356	10-07-2020	2020-10-07 오전 6:19:14	15:19:14	2.0.10.252	36		1	z	형님	62	1	36	NULL	NULL	NULL	NULL	NULL	NULL	KSY4	List1	NULL	NULL	NULL	NULL	NULL	NULL	NULL	NULL	NULL	1	z	0	4	131788	0	z	435	132223
좌우반구com(CVF, UVF, BVF)_1	10	1	<?xml version="1.0"?>\n<Clock xmlns:dt="urn:schemas-microsoft-com:datatypes"><Description dt:dt="string">E-Prime Primary Realtime Clock</Description><StartTime><Timestamp dt:dt="int">0</Timestamp><DateUtc dt:dt="string">2020-10-07T06:19:14Z</DateUtc></StartTime><FrequencyChanges><FrequencyChange><Frequency dt:dt="r8">2699960000</Frequency><Timestamp dt:dt="r8">3.91641777778857E+15</Timestamp><Cur…	좌우반구com(CVF, UVF, BVF)_1-010-1	60.021	1.0.0.163	1	835450304	Professional	2.0.10.242	2.0.10.356	10-07-2020	2020-10-07 오전 6:19:14	15:19:14	2.0.10.252	26		2	{/}	형스	68	1	26	NULL	NULL	NULL	NULL	NULL	NULL	KSY2	List1	NULL	NULL	NULL	NULL	NULL	NULL	NULL	NULL	NULL	0	{/}	0	3	104947	0	z	260	105207
좌우반구com(CVF, UVF, BVF)_1	10	1	<?xml version="1.0"?>\n<Clock xmlns:dt="urn:schemas-microsoft-com:datatypes"><Description dt:dt="string">E-Prime Primary Realtime Clock</Description><StartTime><Timestamp dt:dt="int">0</Timestamp><DateUtc dt:dt="string">2020-10-07T06:19:14Z</DateUtc></StartTime><FrequencyChanges><FrequencyChange><Frequency dt:dt="r8">2699960000</Frequency><Timestamp dt:dt="r8">3.91641777778857E+15</Timestamp><Cur…	좌우반구com(CVF, UVF, BVF)_1-010-1	60.021	1.0.0.163	1	835450304	Professional	2.0.10.242	2.0.10.356	10-07-2020	2020-10-07 오전 6:19:14	15:19:14	2.0.10.252	8		1	z	형태	39	1	8	NULL	NULL	NULL	NULL	NULL	NULL	KSY4	List1	NULL	NULL	NULL	NULL	NULL	NULL	NULL	NULL	NULL	1	z	0	4	57314	0	z	390	57704
좌우반구com(CVF, UVF, BVF)_1	10	1	<?xml version="1.0"?>\n<Clock xmlns:dt="urn:schemas-microsoft-com:datatypes"><Description dt:dt="string">E-Prime Primary Realtime Clock</Description><StartTime><Timestamp dt:dt="int">0</Timestamp><DateUtc dt:dt="string">2020-10-07T06:19:14Z</DateUtc></StartTime><FrequencyChanges><FrequencyChange><Frequency dt:dt="r8">2699960000</Frequency><Timestamp dt:dt="r8">3.91641777778857E+15</Timestamp><Cur…	좌우반구com(CVF, UVF, BVF)_1-010-1	60.021	1.0.0.163	1	835450304	Professional	2.0.10.242	2.0.10.356	10-07-2020	2020-10-07 오전 6:19:14	15:19:14	2.0.10.252	138		1	z	화력	NULL	NULL	NULL	77	1	6	NULL	NULL	NULL	KSY4	List2	NULL	NULL	NULL	NULL	NULL	NULL	NULL	NULL	NULL	1	z	0	3	428035	0	z	361	428396
좌우반구com(CVF, UVF, BVF)_1	10	1	<?xml version="1.0"?>\n<Clock xmlns:dt="urn:schemas-microsoft-com:datatypes"><Description dt:dt="string">E-Prime Primary Realtime Clock</Description><StartTime><Timestamp dt:dt="int">0</Timestamp><DateUtc dt:dt="string">2020-10-07T06:19:14Z</DateUtc></StartTime><FrequencyChanges><FrequencyChange><Frequency dt:dt="r8">2699960000</Frequency><Timestamp dt:dt="r8">3.91641777778857E+15</Timestamp><Cur…	좌우반구com(CVF, UVF, BVF)_1-010-1	60.021	1.0.0.163	1	835450304	Professional	2.0.10.242	2.0.10.356	10-07-2020	2020-10-07 오전 6:19:14	15:19:14	2.0.10.252	369		1	z	확률	NULL	NULL	NULL	NULL	NULL	NULL	79	1	105	KSY4	List3	NULL	NULL	NULL	NULL	NULL	NULL	NULL	NULL	NULL	1	z	1	3	1075893	0	z	529	1076422
좌우반구com(CVF, UVF, BVF)_1	10	1	<?xml version="1.0"?>\n<Clock xmlns:dt="urn:schemas-microsoft-com:datatypes"><Description dt:dt="string">E-Prime Primary Realtime Clock</Description><StartTime><Timestamp dt:dt="int">0</Timestamp><DateUtc dt:dt="string">2020-10-07T06:19:14Z</DateUtc></StartTime><FrequencyChanges><FrequencyChange><Frequency dt:dt="r8">2699960000</Frequency><Timestamp dt:dt="r8">3.91641777778857E+15</Timestamp><Cur…	좌우반구com(CVF, UVF, BVF)_1-010-1	60.021	1.0.0.163	1	835450304	Professional	2.0.10.242	2.0.10.356	10-07-2020	2020-10-07 오전 6:19:14	15:19:14	2.0.10.252	142		2	{/}	확압	NULL	NULL	NULL	28	1	10	NULL	NULL	NULL	KSY4	List2	NULL	NULL	NULL	NULL	NULL	NULL	NULL	NULL	NULL	1	{/}	0	3	438431	0	{/}	765	439196
좌우반구com(CVF, UVF, BVF)_1	10	1	<?xml version="1.0"?>\n<Clock xmlns:dt="urn:schemas-microsoft-com:datatypes"><Description dt:dt="string">E-Prime Primary Realtime Clock</Description><StartTime><Timestamp dt:dt="int">0</Timestamp><DateUtc dt:dt="string">2020-10-07T06:19:14Z</DateUtc></StartTime><FrequencyChanges><FrequencyChange><Frequency dt:dt="r8">2699960000</Frequency><Timestamp dt:dt="r8">3.91641777778857E+15</Timestamp><Cur…	좌우반구com(CVF, UVF, BVF)_1-010-1	60.021	1.0.0.163	1	835450304	Professional	2.0.10.242	2.0.10.356	10-07-2020	2020-10-07 오전 6:19:14	15:19:14	2.0.10.252	164		2	{/}	확축	NULL	NULL	NULL	123	1	32	NULL	NULL	NULL	KSY3	List2	NULL	NULL	NULL	NULL	NULL	NULL	NULL	NULL	NULL	1	{/}	0	3	496861	0	{/}	351	497212
좌우반구com(CVF, UVF, BVF)_1	10	1	<?xml version="1.0"?>\n<Clock xmlns:dt="urn:schemas-microsoft-com:datatypes"><Description dt:dt="string">E-Prime Primary Realtime Clock</Description><StartTime><Timestamp dt:dt="int">0</Timestamp><DateUtc dt:dt="string">2020-10-07T06:19:14Z</DateUtc></StartTime><FrequencyChanges><FrequencyChange><Frequency dt:dt="r8">2699960000</Frequency><Timestamp dt:dt="r8">3.91641777778857E+15</Timestamp><Cur…	좌우반구com(CVF, UVF, BVF)_1-010-1	60.021	1.0.0.163	1	835450304	Professional	2.0.10.242	2.0.10.356	10-07-2020	2020-10-07 오전 6:19:14	15:19:14	2.0.10.252	307		1	z	환경	NULL	NULL	NULL	NULL	NULL	NULL	107	1	43	KSY4	List3	NULL	NULL	NULL	NULL	NULL	NULL	NULL	NULL	NULL	1	z	1	3	895439	0	z	585	896024
좌우반구com(CVF, UVF, BVF)_1	10	1	<?xml version="1.0"?>\n<Clock xmlns:dt="urn:schemas-microsoft-com:datatypes"><Description dt:dt="string">E-Prime Primary Realtime Clock</Description><StartTime><Timestamp dt:dt="int">0</Timestamp><DateUtc dt:dt="string">2020-10-07T06:19:14Z</DateUtc></StartTime><FrequencyChanges><FrequencyChange><Frequency dt:dt="r8">2699960000</Frequency><Timestamp dt:dt="r8">3.91641777778857E+15</Timestamp><Cur…	좌우반구com(CVF, UVF, BVF)_1-010-1	60.021	1.0.0.163	1	835450304	Professional	2.0.10.242	2.0.10.356	10-07-2020	2020-10-07 오전 6:19:14	15:19:14	2.0.10.252	378		2	{/}	횟광	NULL	NULL	NULL	NULL	NULL	NULL	49	1	114	KSY4	List3	NULL	NULL	NULL	NULL	NULL	NULL	NULL	NULL	NULL	1	{/}	0	3	1099985	0	{/}	421	1100406
좌우반구com(CVF, UVF, BVF)_1	10	1	<?xml version="1.0"?>\n<Clock xmlns:dt="urn:schemas-microsoft-com:datatypes"><Description dt:dt="string">E-Prime Primary Realtime Clock</Description><StartTime><Timestamp dt:dt="int">0</Timestamp><DateUtc dt:dt="string">2020-10-07T06:19:14Z</DateUtc></StartTime><FrequencyChanges><FrequencyChange><Frequency dt:dt="r8">2699960000</Frequency><Timestamp dt:dt="r8">3.91641777778857E+15</Timestamp><Cur…	좌우반구com(CVF, UVF, BVF)_1-010-1	60.021	1.0.0.163	1	835450304	Professional	2.0.10.242	2.0.10.356	10-07-2020	2020-10-07 오전 6:19:14	15:19:14	2.0.10.252	20		2	{/}	횟색	122	1	20	NULL	NULL	NULL	NULL	NULL	NULL	KSY4	List1	NULL	NULL	NULL	NULL	NULL	NULL	NULL	NULL	NULL	1	{/}	0	4	88170	0	{/}	902	89072
좌우반구com(CVF, UVF, BVF)_1	10	1	<?xml version="1.0"?>\n<Clock xmlns:dt="urn:schemas-microsoft-com:datatypes"><Description dt:dt="string">E-Prime Primary Realtime Clock</Description><StartTime><Timestamp dt:dt="int">0</Timestamp><DateUtc dt:dt="string">2020-10-07T06:19:14Z</DateUtc></StartTime><FrequencyChanges><FrequencyChange><Frequency dt:dt="r8">2699960000</Frequency><Timestamp dt:dt="r8">3.91641777778857E+15</Timestamp><Cur…	좌우반구com(CVF, UVF, BVF)_1-010-1	60.021	1.0.0.163	1	835450304	Professional	2.0.10.242	2.0.10.356	10-07-2020	2020-10-07 오전 6:19:14	15:19:14	2.0.10.252	311		1	z	횟수	NULL	NULL	NULL	NULL	NULL	NULL	73	1	47	KSY4	List3	NULL	NULL	NULL	NULL	NULL	NULL	NULL	NULL	NULL	1	z	0	3	905969	0	z	367	906336
좌우반구com(CVF, UVF, BVF)_1	10	1	<?xml version="1.0"?>\n<Clock xmlns:dt="urn:schemas-microsoft-com:datatypes"><Description dt:dt="string">E-Prime Primary Realtime Clock</Description><StartTime><Timestamp dt:dt="int">0</Timestamp><DateUtc dt:dt="string">2020-10-07T06:19:14Z</DateUtc></StartTime><FrequencyChanges><FrequencyChange><Frequency dt:dt="r8">2699960000</Frequency><Timestamp dt:dt="r8">3.91641777778857E+15</Timestamp><Cur…	좌우반구com(CVF, UVF, BVF)_1-010-1	60.021	1.0.0.163	1	835450304	Professional	2.0.10.242	2.0.10.356	10-07-2020	2020-10-07 오전 6:19:14	15:19:14	2.0.10.252	175		1	z	효과	NULL	NULL	NULL	54	1	43	NULL	NULL	NULL	KSY4	List2	NULL	NULL	NULL	NULL	NULL	NULL	NULL	NULL	NULL	1	z	0	3	526434	0	z	441	526875
좌우반구com(CVF, UVF, BVF)_1	10	1	<?xml version="1.0"?>\n<Clock xmlns:dt="urn:schemas-microsoft-com:datatypes"><Description dt:dt="string">E-Prime Primary Realtime Clock</Description><StartTime><Timestamp dt:dt="int">0</Timestamp><DateUtc dt:dt="string">2020-10-07T06:19:14Z</DateUtc></StartTime><FrequencyChanges><FrequencyChange><Frequency dt:dt="r8">2699960000</Frequency><Timestamp dt:dt="r8">3.91641777778857E+15</Timestamp><Cur…	좌우반구com(CVF, UVF, BVF)_1-010-1	60.021	1.0.0.163	1	835450304	Professional	2.0.10.242	2.0.10.356	10-07-2020	2020-10-07 오전 6:19:14	15:19:14	2.0.10.252	150		2	{/}	효미	NULL	NULL	NULL	33	1	18	NULL	NULL	NULL	KSY3	List2	NULL	NULL	NULL	NULL	NULL	NULL	NULL	NULL	NULL	1	{/}	0	4	460224	0	{/}	460	460684
좌우반구com(CVF, UVF, BVF)_1	10	1	<?xml version="1.0"?>\n<Clock xmlns:dt="urn:schemas-microsoft-com:datatypes"><Description dt:dt="string">E-Prime Primary Realtime Clock</Description><StartTime><Timestamp dt:dt="int">0</Timestamp><DateUtc dt:dt="string">2020-10-07T06:19:14Z</DateUtc></StartTime><FrequencyChanges><FrequencyChange><Frequency dt:dt="r8">2699960000</Frequency><Timestamp dt:dt="r8">3.91641777778857E+15</Timestamp><Cur…	좌우반구com(CVF, UVF, BVF)_1-010-1	60.021	1.0.0.163	1	835450304	Professional	2.0.10.242	2.0.10.356	10-07-2020	2020-10-07 오전 6:19:14	15:19:14	2.0.10.252	349		2	{/}	효탈	NULL	NULL	NULL	NULL	NULL	NULL	116	1	85	KSY3	List3	NULL	NULL	NULL	NULL	NULL	NULL	NULL	NULL	NULL	1	{/}	1	3	1017230	0	{/}	617	1017847
좌우반구com(CVF, UVF, BVF)_1	10	1	<?xml version="1.0"?>\n<Clock xmlns:dt="urn:schemas-microsoft-com:datatypes"><Description dt:dt="string">E-Prime Primary Realtime Clock</Description><StartTime><Timestamp dt:dt="int">0</Timestamp><DateUtc dt:dt="string">2020-10-07T06:19:14Z</DateUtc></StartTime><FrequencyChanges><FrequencyChange><Frequency dt:dt="r8">2699960000</Frequency><Timestamp dt:dt="r8">3.91641777778857E+15</Timestamp><Cur…	좌우반구com(CVF, UVF, BVF)_1-010-1	60.021	1.0.0.163	1	835450304	Professional	2.0.10.242	2.0.10.356	10-07-2020	2020-10-07 오전 6:19:14	15:19:14	2.0.10.252	228		2	{/}	효헤	NULL	NULL	NULL	102	1	96	NULL	NULL	NULL	KSY	List2	0		0	-1	667935	183		0	0	1	{/}	0	3	668118	0	{/}	340	668458
좌우반구com(CVF, UVF, BVF)_1	10	1	<?xml version="1.0"?>\n<Clock xmlns:dt="urn:schemas-microsoft-com:datatypes"><Description dt:dt="string">E-Prime Primary Realtime Clock</Description><StartTime><Timestamp dt:dt="int">0</Timestamp><DateUtc dt:dt="string">2020-10-07T06:19:14Z</DateUtc></StartTime><FrequencyChanges><FrequencyChange><Frequency dt:dt="r8">2699960000</Frequency><Timestamp dt:dt="r8">3.91641777778857E+15</Timestamp><Cur…	좌우반구com(CVF, UVF, BVF)_1-010-1	60.021	1.0.0.163	1	835450304	Professional	2.0.10.242	2.0.10.356	10-07-2020	2020-10-07 오전 6:19:14	15:19:14	2.0.10.252	268		2	{/}	후검	NULL	NULL	NULL	NULL	NULL	NULL	91	1	4	KSY	List3	0		1	-1	791525	184		0	0	1	{/}	0	4	791709	0	{/}	460	792169
좌우반구com(CVF, UVF, BVF)_1	10	1	<?xml version="1.0"?>\n<Clock xmlns:dt="urn:schemas-microsoft-com:datatypes"><Description dt:dt="string">E-Prime Primary Realtime Clock</Description><StartTime><Timestamp dt:dt="int">0</Timestamp><DateUtc dt:dt="string">2020-10-07T06:19:14Z</DateUtc></StartTime><FrequencyChanges><FrequencyChange><Frequency dt:dt="r8">2699960000</Frequency><Timestamp dt:dt="r8">3.91641777778857E+15</Timestamp><Cur…	좌우반구com(CVF, UVF, BVF)_1-010-1	60.021	1.0.0.163	1	835450304	Professional	2.0.10.242	2.0.10.356	10-07-2020	2020-10-07 오전 6:19:14	15:19:14	2.0.10.252	170		1	z	후대	NULL	NULL	NULL	3	1	38	NULL	NULL	NULL	KSY4	List2	NULL	NULL	NULL	NULL	NULL	NULL	NULL	NULL	NULL	0	z	0	3	512622	0	{/}	465	513087
좌우반구com(CVF, UVF, BVF)_1	10	1	<?xml version="1.0"?>\n<Clock xmlns:dt="urn:schemas-microsoft-com:datatypes"><Description dt:dt="string">E-Prime Primary Realtime Clock</Description><StartTime><Timestamp dt:dt="int">0</Timestamp><DateUtc dt:dt="string">2020-10-07T06:19:14Z</DateUtc></StartTime><FrequencyChanges><FrequencyChange><Frequency dt:dt="r8">2699960000</Frequency><Timestamp dt:dt="r8">3.91641777778857E+15</Timestamp><Cur…	좌우반구com(CVF, UVF, BVF)_1-010-1	60.021	1.0.0.163	1	835450304	Professional	2.0.10.242	2.0.10.356	10-07-2020	2020-10-07 오전 6:19:14	15:19:14	2.0.10.252	272		1	z	후자	NULL	NULL	NULL	NULL	NULL	NULL	122	1	8	KSY4	List3	NULL	NULL	NULL	NULL	NULL	NULL	NULL	NULL	NULL	0	z	0	4	802572	0	{/}	429	803001
좌우반구com(CVF, UVF, BVF)_1	10	1	<?xml version="1.0"?>\n<Clock xmlns:dt="urn:schemas-microsoft-com:datatypes"><Description dt:dt="string">E-Prime Primary Realtime Clock</Description><StartTime><Timestamp dt:dt="int">0</Timestamp><DateUtc dt:dt="string">2020-10-07T06:19:14Z</DateUtc></StartTime><FrequencyChanges><FrequencyChange><Frequency dt:dt="r8">2699960000</Frequency><Timestamp dt:dt="r8">3.91641777778857E+15</Timestamp><Cur…	좌우반구com(CVF, UVF, BVF)_1-010-1	60.021	1.0.0.163	1	835450304	Professional	2.0.10.242	2.0.10.356	10-07-2020	2020-10-07 오전 6:19:14	15:19:14	2.0.10.252	129		2	{/}	훈걱	106	1	129	NULL	NULL	NULL	NULL	NULL	NULL	KSY4	List1	NULL	NULL	NULL	NULL	NULL	NULL	NULL	NULL	NULL	1	{/}	0	3	386999	0	{/}	430	387429
좌우반구com(CVF, UVF, BVF)_1	10	1	<?xml version="1.0"?>\n<Clock xmlns:dt="urn:schemas-microsoft-com:datatypes"><Description dt:dt="string">E-Prime Primary Realtime Clock</Description><StartTime><Timestamp dt:dt="int">0</Timestamp><DateUtc dt:dt="string">2020-10-07T06:19:14Z</DateUtc></StartTime><FrequencyChanges><FrequencyChange><Frequency dt:dt="r8">2699960000</Frequency><Timestamp dt:dt="r8">3.91641777778857E+15</Timestamp><Cur…	좌우반구com(CVF, UVF, BVF)_1-010-1	60.021	1.0.0.163	1	835450304	Professional	2.0.10.242	2.0.10.356	10-07-2020	2020-10-07 오전 6:19:14	15:19:14	2.0.10.252	51		2	{/}	훈차	28	1	51	NULL	NULL	NULL	NULL	NULL	NULL	KSY2	List1	NULL	NULL	NULL	NULL	NULL	NULL	NULL	NULL	NULL	1	{/}	1	3	172773	0	{/}	602	173375
좌우반구com(CVF, UVF, BVF)_1	10	1	<?xml version="1.0"?>\n<Clock xmlns:dt="urn:schemas-microsoft-com:datatypes"><Description dt:dt="string">E-Prime Primary Realtime Clock</Description><StartTime><Timestamp dt:dt="int">0</Timestamp><DateUtc dt:dt="string">2020-10-07T06:19:14Z</DateUtc></StartTime><FrequencyChanges><FrequencyChange><Frequency dt:dt="r8">2699960000</Frequency><Timestamp dt:dt="r8">3.91641777778857E+15</Timestamp><Cur…	좌우반구com(CVF, UVF, BVF)_1-010-1	60.021	1.0.0.163	1	835450304	Professional	2.0.10.242	2.0.10.356	10-07-2020	2020-10-07 오전 6:19:14	15:19:14	2.0.10.252	364		2	{/}	휘섭	NULL	NULL	NULL	NULL	NULL	NULL	12	1	100	KSY2	List3	NULL	NULL	NULL	NULL	NULL	NULL	NULL	NULL	NULL	0	{/}	0	4	1060899	0	z	540	1061439
좌우반구com(CVF, UVF, BVF)_1	10	1	<?xml version="1.0"?>\n<Clock xmlns:dt="urn:schemas-microsoft-com:datatypes"><Description dt:dt="string">E-Prime Primary Realtime Clock</Description><StartTime><Timestamp dt:dt="int">0</Timestamp><DateUtc dt:dt="string">2020-10-07T06:19:14Z</DateUtc></StartTime><FrequencyChanges><FrequencyChange><Frequency dt:dt="r8">2699960000</Frequency><Timestamp dt:dt="r8">3.91641777778857E+15</Timestamp><Cur…	좌우반구com(CVF, UVF, BVF)_1-010-1	60.021	1.0.0.163	1	835450304	Professional	2.0.10.242	2.0.10.356	10-07-2020	2020-10-07 오전 6:19:14	15:19:14	2.0.10.252	330		2	{/}	희강	NULL	NULL	NULL	NULL	NULL	NULL	115	1	66	KSY3	List3	NULL	NULL	NULL	NULL	NULL	NULL	NULL	NULL	NULL	0	{/}	0	3	962899	0	z	460	963359
좌우반구com(CVF, UVF, BVF)_1	10	1	<?xml version="1.0"?>\n<Clock xmlns:dt="urn:schemas-microsoft-com:datatypes"><Description dt:dt="string">E-Prime Primary Realtime Clock</Description><StartTime><Timestamp dt:dt="int">0</Timestamp><DateUtc dt:dt="string">2020-10-07T06:19:14Z</DateUtc></StartTime><FrequencyChanges><FrequencyChange><Frequency dt:dt="r8">2699960000</Frequency><Timestamp dt:dt="r8">3.91641777778857E+15</Timestamp><Cur…	좌우반구com(CVF, UVF, BVF)_1-010-1	60.021	1.0.0.163	1	835450304	Professional	2.0.10.242	2.0.10.356	10-07-2020	2020-10-07 오전 6:19:14	15:19:14	2.0.10.252	276		1	z	희망	NULL	NULL	NULL	NULL	NULL	NULL	35	1	12	KSY4	List3	NULL	NULL	NULL	NULL	NULL	NULL	NULL	NULL	NULL	1	z	0	3	813518	0	z	307	813825
좌우반구com(CVF, UVF, BVF)_1	10	1	<?xml version="1.0"?>\n<Clock xmlns:dt="urn:schemas-microsoft-com:datatypes"><Description dt:dt="string">E-Prime Primary Realtime Clock</Description><StartTime><Timestamp dt:dt="int">0</Timestamp><DateUtc dt:dt="string">2020-10-07T06:19:14Z</DateUtc></StartTime><FrequencyChanges><FrequencyChange><Frequency dt:dt="r8">2699960000</Frequency><Timestamp dt:dt="r8">3.91641777778857E+15</Timestamp><Cur…	좌우반구com(CVF, UVF, BVF)_1-010-1	60.021	1.0.0.163	1	835450304	Professional	2.0.10.242	2.0.10.356	10-07-2020	2020-10-07 오전 6:19:14	15:19:14	2.0.10.252	254		2	{/}	희외	NULL	NULL	NULL	110	1	122	NULL	NULL	NULL	KSY	List2	0		1	-1	737394	183		0	0	0	{/}	1	3	737577	0	z	329	737906
좌우반구com(CVF, UVF, BVF)_1	10	1	<?xml version="1.0"?>\n<Clock xmlns:dt="urn:schemas-microsoft-com:datatypes"><Description dt:dt="string">E-Prime Primary Realtime Clock</Description><StartTime><Timestamp dt:dt="int">0</Timestamp><DateUtc dt:dt="string">2020-10-07T06:19:14Z</DateUtc></StartTime><FrequencyChanges><FrequencyChange><Frequency dt:dt="r8">2699960000</Frequency><Timestamp dt:dt="r8">3.91641777778857E+15</Timestamp><Cur…	좌우반구com(CVF, UVF, BVF)_1-010-1	60.021	1.0.0.163	1	835450304	Professional	2.0.10.242	2.0.10.356	10-07-2020	2020-10-07 오전 6:19:14	15:19:14	2.0.10.252	147		2	{/}	희응	NULL	NULL	NULL	94	1	15	NULL	NULL	NULL	KSY4	List2	NULL	NULL	NULL	NULL	NULL	NULL	NULL	NULL	NULL	1	{/}	0	3	452060	0	{/}	584	452644
