# Supplementary material for: Decoding foveal word recognition: the role of interhemispheric inhibition in bilateral hemispheric processing
Source: Front Psychol. 2023 Nov 30;14:1293529. doi: 10.3389/fpsyg.2023.1293529 (PMC10720635; doi:10.3389/fpsyg.2023.1293529)
Supplement: Supplementary file 1 [file Data_Sheet_1.ZIP › data/Exp1/023.txt]

STRING	INTEGER	INTEGER	STRING	STRING	STRING	STRING	STRING	STRING	STRING	STRING	STRING	STRING	STRING	STRING	STRING	INTEGER	STRING	STRING	STRING	STRING	STRING	STRING	STRING	STRING	STRING	STRING	STRING	STRING	STRING	STRING	STRING	STRING	STRING	STRING	STRING	STRING	STRING	STRING	STRING	STRING	STRING	STRING	STRING	STRING	STRING	STRING	STRING	STRING	STRING
EXPNAME	SUBJECT	SESSION	VARIABLE	VARIABLE	VARIABLE	VARIABLE	VARIABLE	VARIABLE	VARIABLE	VARIABLE	VARIABLE	VARIABLE	VARIABLE	VARIABLE	VARIABLE	LOG_LEVEL	VARIABLE	VARIABLE	VARIABLE	VARIABLE	VARIABLE	VARIABLE	VARIABLE	VARIABLE	VARIABLE	VARIABLE	VARIABLE	VARIABLE	VARIABLE	VARIABLE	VARIABLE	VARIABLE	VARIABLE	VARIABLE	VARIABLE	VARIABLE	VARIABLE	VARIABLE	VARIABLE	VARIABLE	VARIABLE	VARIABLE	VARIABLE	VARIABLE	VARIABLE	VARIABLE	VARIABLE	VARIABLE	VARIABLE
1	1	1	1	1	1	1	1	1	1	1	1	1	1	1	1	2	2	2	2	2	2	2	2	2	2	2	2	2	2	2	2	2	2	2	2	2	2	2	2	2	2	2	2	2	2	2	2	2	2
ExperimentName	Subject	Session	Clock.Information	DataFile.Basename	Display.RefreshRate	ExperimentVersion	Group	RandomSeed	RuntimeCapabilities	RuntimeVersion	RuntimeVersionExpected	SessionDate	SessionStartDateTimeUtc	SessionTime	StudioVersion	Block	blank	condition	correct	Exptarget	List1	List1.Cycle	List1.Sample	List2	List2.Cycle	List2.Sample	List3	List3.Cycle	List3.Sample	Procedure	Running	TextDisplay2.ACC	TextDisplay2.CRESP	TextDisplay2.DurationError	TextDisplay2.OnsetDelay	TextDisplay2.OnsetTime	TextDisplay2.OnsetToOnsetTime	TextDisplay2.RESP	TextDisplay2.RT	TextDisplay2.RTTime	TextDisplay6.ACC	TextDisplay6.CRESP	TextDisplay6.DurationError	TextDisplay6.OnsetDelay	TextDisplay6.OnsetTime	TextDisplay6.OnsetToOnsetTime	TextDisplay6.RESP	TextDisplay6.RT	TextDisplay6.RTTime
좌우반구com(CVF, UVF, BVF)_3	7	1	<?xml version="1.0"?>\n<Clock xmlns:dt="urn:schemas-microsoft-com:datatypes"><Description dt:dt="string">E-Prime Primary Realtime Clock</Description><StartTime><Timestamp dt:dt="int">0</Timestamp><DateUtc dt:dt="string">2023-09-06T07:50:54Z</DateUtc></StartTime><FrequencyChanges><FrequencyChange><Frequency dt:dt="r8">10000000</Frequency><Timestamp dt:dt="r8">10339983481152</Timestamp><Current dt:…	좌우반구com(CVF, UVF, BVF)_3-007-1	60	1.0.0.170	1	1999239805	Professional	2.0.10.356	2.0.10.356	09-06-2023	2023-09-06 오전 7:50:55	16:50:55	2.0.10.252	284		1	z	가격	NULL	NULL	NULL	NULL	NULL	NULL	100	1	20	KSY3	List3	NULL	NULL	NULL	NULL	NULL	NULL	NULL	NULL	NULL	1	z	2	3	966003	0	z	359	966362
좌우반구com(CVF, UVF, BVF)_3	7	1	<?xml version="1.0"?>\n<Clock xmlns:dt="urn:schemas-microsoft-com:datatypes"><Description dt:dt="string">E-Prime Primary Realtime Clock</Description><StartTime><Timestamp dt:dt="int">0</Timestamp><DateUtc dt:dt="string">2023-09-06T07:50:54Z</DateUtc></StartTime><FrequencyChanges><FrequencyChange><Frequency dt:dt="r8">10000000</Frequency><Timestamp dt:dt="r8">10339983481152</Timestamp><Current dt:…	좌우반구com(CVF, UVF, BVF)_3-007-1	60	1.0.0.170	1	1999239805	Professional	2.0.10.356	2.0.10.356	09-06-2023	2023-09-06 오전 7:50:55	16:50:55	2.0.10.252	255		1	z	가을	NULL	NULL	NULL	107	1	123	NULL	NULL	NULL	KSY3	List2	NULL	NULL	NULL	NULL	NULL	NULL	NULL	NULL	NULL	1	z	2	3	798253	0	z	373	798626
좌우반구com(CVF, UVF, BVF)_3	7	1	<?xml version="1.0"?>\n<Clock xmlns:dt="urn:schemas-microsoft-com:datatypes"><Description dt:dt="string">E-Prime Primary Realtime Clock</Description><StartTime><Timestamp dt:dt="int">0</Timestamp><DateUtc dt:dt="string">2023-09-06T07:50:54Z</DateUtc></StartTime><FrequencyChanges><FrequencyChange><Frequency dt:dt="r8">10000000</Frequency><Timestamp dt:dt="r8">10339983481152</Timestamp><Current dt:…	좌우반구com(CVF, UVF, BVF)_3-007-1	60	1.0.0.170	1	1999239805	Professional	2.0.10.356	2.0.10.356	09-06-2023	2023-09-06 오전 7:50:55	16:50:55	2.0.10.252	292		1	z	간섭	NULL	NULL	NULL	NULL	NULL	NULL	86	1	28	KSY3	List3	NULL	NULL	NULL	NULL	NULL	NULL	NULL	NULL	NULL	1	z	2	3	986903	0	z	474	987377
좌우반구com(CVF, UVF, BVF)_3	7	1	<?xml version="1.0"?>\n<Clock xmlns:dt="urn:schemas-microsoft-com:datatypes"><Description dt:dt="string">E-Prime Primary Realtime Clock</Description><StartTime><Timestamp dt:dt="int">0</Timestamp><DateUtc dt:dt="string">2023-09-06T07:50:54Z</DateUtc></StartTime><FrequencyChanges><FrequencyChange><Frequency dt:dt="r8">10000000</Frequency><Timestamp dt:dt="r8">10339983481152</Timestamp><Current dt:…	좌우반구com(CVF, UVF, BVF)_3-007-1	60	1.0.0.170	1	1999239805	Professional	2.0.10.356	2.0.10.356	09-06-2023	2023-09-06 오전 7:50:55	16:50:55	2.0.10.252	100		2	{/}	간습	41	1	100	NULL	NULL	NULL	NULL	NULL	NULL	KSY2	List1	NULL	NULL	NULL	NULL	NULL	NULL	NULL	NULL	NULL	0	{/}	2	3	294887	0		0	0
좌우반구com(CVF, UVF, BVF)_3	7	1	<?xml version="1.0"?>\n<Clock xmlns:dt="urn:schemas-microsoft-com:datatypes"><Description dt:dt="string">E-Prime Primary Realtime Clock</Description><StartTime><Timestamp dt:dt="int">0</Timestamp><DateUtc dt:dt="string">2023-09-06T07:50:54Z</DateUtc></StartTime><FrequencyChanges><FrequencyChange><Frequency dt:dt="r8">10000000</Frequency><Timestamp dt:dt="r8">10339983481152</Timestamp><Current dt:…	좌우반구com(CVF, UVF, BVF)_3-007-1	60	1.0.0.170	1	1999239805	Professional	2.0.10.356	2.0.10.356	09-06-2023	2023-09-06 오전 7:50:55	16:50:55	2.0.10.252	60		2	{/}	감환	127	1	60	NULL	NULL	NULL	NULL	NULL	NULL	KSY2	List1	NULL	NULL	NULL	NULL	NULL	NULL	NULL	NULL	NULL	1	{/}	2	3	184954	0	{/}	576	185530
좌우반구com(CVF, UVF, BVF)_3	7	1	<?xml version="1.0"?>\n<Clock xmlns:dt="urn:schemas-microsoft-com:datatypes"><Description dt:dt="string">E-Prime Primary Realtime Clock</Description><StartTime><Timestamp dt:dt="int">0</Timestamp><DateUtc dt:dt="string">2023-09-06T07:50:54Z</DateUtc></StartTime><FrequencyChanges><FrequencyChange><Frequency dt:dt="r8">10000000</Frequency><Timestamp dt:dt="r8">10339983481152</Timestamp><Current dt:…	좌우반구com(CVF, UVF, BVF)_3-007-1	60	1.0.0.170	1	1999239805	Professional	2.0.10.356	2.0.10.356	09-06-2023	2023-09-06 오전 7:50:55	16:50:55	2.0.10.252	206		1	z	강도	NULL	NULL	NULL	14	1	74	NULL	NULL	NULL	KSY3	List2	NULL	NULL	NULL	NULL	NULL	NULL	NULL	NULL	NULL	1	z	2	3	664137	0	z	713	664850
좌우반구com(CVF, UVF, BVF)_3	7	1	<?xml version="1.0"?>\n<Clock xmlns:dt="urn:schemas-microsoft-com:datatypes"><Description dt:dt="string">E-Prime Primary Realtime Clock</Description><StartTime><Timestamp dt:dt="int">0</Timestamp><DateUtc dt:dt="string">2023-09-06T07:50:54Z</DateUtc></StartTime><FrequencyChanges><FrequencyChange><Frequency dt:dt="r8">10000000</Frequency><Timestamp dt:dt="r8">10339983481152</Timestamp><Current dt:…	좌우반구com(CVF, UVF, BVF)_3-007-1	60	1.0.0.170	1	1999239805	Professional	2.0.10.356	2.0.10.356	09-06-2023	2023-09-06 오전 7:50:55	16:50:55	2.0.10.252	50		2	{/}	강례	63	1	50	NULL	NULL	NULL	NULL	NULL	NULL	KSY4	List1	NULL	NULL	NULL	NULL	NULL	NULL	NULL	NULL	NULL	1	{/}	2	4	159221	0	{/}	405	159626
좌우반구com(CVF, UVF, BVF)_3	7	1	<?xml version="1.0"?>\n<Clock xmlns:dt="urn:schemas-microsoft-com:datatypes"><Description dt:dt="string">E-Prime Primary Realtime Clock</Description><StartTime><Timestamp dt:dt="int">0</Timestamp><DateUtc dt:dt="string">2023-09-06T07:50:54Z</DateUtc></StartTime><FrequencyChanges><FrequencyChange><Frequency dt:dt="r8">10000000</Frequency><Timestamp dt:dt="r8">10339983481152</Timestamp><Current dt:…	좌우반구com(CVF, UVF, BVF)_3-007-1	60	1.0.0.170	1	1999239805	Professional	2.0.10.356	2.0.10.356	09-06-2023	2023-09-06 오전 7:50:55	16:50:55	2.0.10.252	68		2	{/}	강방	58	1	68	NULL	NULL	NULL	NULL	NULL	NULL	KSY2	List1	NULL	NULL	NULL	NULL	NULL	NULL	NULL	NULL	NULL	1	{/}	2	3	206704	0	{/}	770	207474
좌우반구com(CVF, UVF, BVF)_3	7	1	<?xml version="1.0"?>\n<Clock xmlns:dt="urn:schemas-microsoft-com:datatypes"><Description dt:dt="string">E-Prime Primary Realtime Clock</Description><StartTime><Timestamp dt:dt="int">0</Timestamp><DateUtc dt:dt="string">2023-09-06T07:50:54Z</DateUtc></StartTime><FrequencyChanges><FrequencyChange><Frequency dt:dt="r8">10000000</Frequency><Timestamp dt:dt="r8">10339983481152</Timestamp><Current dt:…	좌우반구com(CVF, UVF, BVF)_3-007-1	60	1.0.0.170	1	1999239805	Professional	2.0.10.356	2.0.10.356	09-06-2023	2023-09-06 오전 7:50:55	16:50:55	2.0.10.252	258		1	z	개념	NULL	NULL	NULL	58	1	126	NULL	NULL	NULL	KSY3	List2	NULL	NULL	NULL	NULL	NULL	NULL	NULL	NULL	NULL	1	z	2	3	805870	0	z	444	806314
좌우반구com(CVF, UVF, BVF)_3	7	1	<?xml version="1.0"?>\n<Clock xmlns:dt="urn:schemas-microsoft-com:datatypes"><Description dt:dt="string">E-Prime Primary Realtime Clock</Description><StartTime><Timestamp dt:dt="int">0</Timestamp><DateUtc dt:dt="string">2023-09-06T07:50:54Z</DateUtc></StartTime><FrequencyChanges><FrequencyChange><Frequency dt:dt="r8">10000000</Frequency><Timestamp dt:dt="r8">10339983481152</Timestamp><Current dt:…	좌우반구com(CVF, UVF, BVF)_3-007-1	60	1.0.0.170	1	1999239805	Professional	2.0.10.356	2.0.10.356	09-06-2023	2023-09-06 오전 7:50:55	16:50:55	2.0.10.252	310		2	{/}	개례	NULL	NULL	NULL	NULL	NULL	NULL	120	1	46	KSY	List3	0		2	-1	1034686	184		0	0	1	{/}	2	4	1034870	0	{/}	419	1035289
좌우반구com(CVF, UVF, BVF)_3	7	1	<?xml version="1.0"?>\n<Clock xmlns:dt="urn:schemas-microsoft-com:datatypes"><Description dt:dt="string">E-Prime Primary Realtime Clock</Description><StartTime><Timestamp dt:dt="int">0</Timestamp><DateUtc dt:dt="string">2023-09-06T07:50:54Z</DateUtc></StartTime><FrequencyChanges><FrequencyChange><Frequency dt:dt="r8">10000000</Frequency><Timestamp dt:dt="r8">10339983481152</Timestamp><Current dt:…	좌우반구com(CVF, UVF, BVF)_3-007-1	60	1.0.0.170	1	1999239805	Professional	2.0.10.356	2.0.10.356	09-06-2023	2023-09-06 오전 7:50:55	16:50:55	2.0.10.252	109		1	z	개인	48	1	109	NULL	NULL	NULL	NULL	NULL	NULL	KSY3	List1	NULL	NULL	NULL	NULL	NULL	NULL	NULL	NULL	NULL	1	z	2	4	323021	0	z	365	323386
좌우반구com(CVF, UVF, BVF)_3	7	1	<?xml version="1.0"?>\n<Clock xmlns:dt="urn:schemas-microsoft-com:datatypes"><Description dt:dt="string">E-Prime Primary Realtime Clock</Description><StartTime><Timestamp dt:dt="int">0</Timestamp><DateUtc dt:dt="string">2023-09-06T07:50:54Z</DateUtc></StartTime><FrequencyChanges><FrequencyChange><Frequency dt:dt="r8">10000000</Frequency><Timestamp dt:dt="r8">10339983481152</Timestamp><Current dt:…	좌우반구com(CVF, UVF, BVF)_3-007-1	60	1.0.0.170	1	1999239805	Professional	2.0.10.356	2.0.10.356	09-06-2023	2023-09-06 오전 7:50:55	16:50:55	2.0.10.252	98		2	{/}	개협	51	1	98	NULL	NULL	NULL	NULL	NULL	NULL	KSY	List1	0		2	1	289021	183		0	0	1	{/}	2	3	289204	0	{/}	438	289642
좌우반구com(CVF, UVF, BVF)_3	7	1	<?xml version="1.0"?>\n<Clock xmlns:dt="urn:schemas-microsoft-com:datatypes"><Description dt:dt="string">E-Prime Primary Realtime Clock</Description><StartTime><Timestamp dt:dt="int">0</Timestamp><DateUtc dt:dt="string">2023-09-06T07:50:54Z</DateUtc></StartTime><FrequencyChanges><FrequencyChange><Frequency dt:dt="r8">10000000</Frequency><Timestamp dt:dt="r8">10339983481152</Timestamp><Current dt:…	좌우반구com(CVF, UVF, BVF)_3-007-1	60	1.0.0.170	1	1999239805	Professional	2.0.10.356	2.0.10.356	09-06-2023	2023-09-06 오전 7:50:55	16:50:55	2.0.10.252	307		2	{/}	거생	NULL	NULL	NULL	NULL	NULL	NULL	32	1	43	KSY2	List3	NULL	NULL	NULL	NULL	NULL	NULL	NULL	NULL	NULL	1	{/}	2	3	1026903	0	{/}	394	1027297
좌우반구com(CVF, UVF, BVF)_3	7	1	<?xml version="1.0"?>\n<Clock xmlns:dt="urn:schemas-microsoft-com:datatypes"><Description dt:dt="string">E-Prime Primary Realtime Clock</Description><StartTime><Timestamp dt:dt="int">0</Timestamp><DateUtc dt:dt="string">2023-09-06T07:50:54Z</DateUtc></StartTime><FrequencyChanges><FrequencyChange><Frequency dt:dt="r8">10000000</Frequency><Timestamp dt:dt="r8">10339983481152</Timestamp><Current dt:…	좌우반구com(CVF, UVF, BVF)_3-007-1	60	1.0.0.170	1	1999239805	Professional	2.0.10.356	2.0.10.356	09-06-2023	2023-09-06 오전 7:50:55	16:50:55	2.0.10.252	232		1	z	걱정	NULL	NULL	NULL	16	1	100	NULL	NULL	NULL	KSY3	List2	NULL	NULL	NULL	NULL	NULL	NULL	NULL	NULL	NULL	1	z	2	3	738587	0	z	343	738930
좌우반구com(CVF, UVF, BVF)_3	7	1	<?xml version="1.0"?>\n<Clock xmlns:dt="urn:schemas-microsoft-com:datatypes"><Description dt:dt="string">E-Prime Primary Realtime Clock</Description><StartTime><Timestamp dt:dt="int">0</Timestamp><DateUtc dt:dt="string">2023-09-06T07:50:54Z</DateUtc></StartTime><FrequencyChanges><FrequencyChange><Frequency dt:dt="r8">10000000</Frequency><Timestamp dt:dt="r8">10339983481152</Timestamp><Current dt:…	좌우반구com(CVF, UVF, BVF)_3-007-1	60	1.0.0.170	1	1999239805	Professional	2.0.10.356	2.0.10.356	09-06-2023	2023-09-06 오전 7:50:55	16:50:55	2.0.10.252	95		2	{/}	걱최	132	1	95	NULL	NULL	NULL	NULL	NULL	NULL	KSY2	List1	NULL	NULL	NULL	NULL	NULL	NULL	NULL	NULL	NULL	1	{/}	2	3	281037	0	{/}	493	281530
좌우반구com(CVF, UVF, BVF)_3	7	1	<?xml version="1.0"?>\n<Clock xmlns:dt="urn:schemas-microsoft-com:datatypes"><Description dt:dt="string">E-Prime Primary Realtime Clock</Description><StartTime><Timestamp dt:dt="int">0</Timestamp><DateUtc dt:dt="string">2023-09-06T07:50:54Z</DateUtc></StartTime><FrequencyChanges><FrequencyChange><Frequency dt:dt="r8">10000000</Frequency><Timestamp dt:dt="r8">10339983481152</Timestamp><Current dt:…	좌우반구com(CVF, UVF, BVF)_3-007-1	60	1.0.0.170	1	1999239805	Professional	2.0.10.356	2.0.10.356	09-06-2023	2023-09-06 오전 7:50:55	16:50:55	2.0.10.252	31		2	{/}	건적	99	1	31	NULL	NULL	NULL	NULL	NULL	NULL	KSY2	List1	NULL	NULL	NULL	NULL	NULL	NULL	NULL	NULL	NULL	0	{/}	2	3	109071	0	z	827	109898
좌우반구com(CVF, UVF, BVF)_3	7	1	<?xml version="1.0"?>\n<Clock xmlns:dt="urn:schemas-microsoft-com:datatypes"><Description dt:dt="string">E-Prime Primary Realtime Clock</Description><StartTime><Timestamp dt:dt="int">0</Timestamp><DateUtc dt:dt="string">2023-09-06T07:50:54Z</DateUtc></StartTime><FrequencyChanges><FrequencyChange><Frequency dt:dt="r8">10000000</Frequency><Timestamp dt:dt="r8">10339983481152</Timestamp><Current dt:…	좌우반구com(CVF, UVF, BVF)_3-007-1	60	1.0.0.170	1	1999239805	Professional	2.0.10.356	2.0.10.356	09-06-2023	2023-09-06 오전 7:50:55	16:50:55	2.0.10.252	129		2	{/}	검강	126	1	129	NULL	NULL	NULL	NULL	NULL	NULL	KSY4	List1	NULL	NULL	NULL	NULL	NULL	NULL	NULL	NULL	NULL	1	{/}	2	3	376787	0	{/}	991	377778
좌우반구com(CVF, UVF, BVF)_3	7	1	<?xml version="1.0"?>\n<Clock xmlns:dt="urn:schemas-microsoft-com:datatypes"><Description dt:dt="string">E-Prime Primary Realtime Clock</Description><StartTime><Timestamp dt:dt="int">0</Timestamp><DateUtc dt:dt="string">2023-09-06T07:50:54Z</DateUtc></StartTime><FrequencyChanges><FrequencyChange><Frequency dt:dt="r8">10000000</Frequency><Timestamp dt:dt="r8">10339983481152</Timestamp><Current dt:…	좌우반구com(CVF, UVF, BVF)_3-007-1	60	1.0.0.170	1	1999239805	Professional	2.0.10.356	2.0.10.356	09-06-2023	2023-09-06 오전 7:50:55	16:50:55	2.0.10.252	99		1	z	검색	4	1	99	NULL	NULL	NULL	NULL	NULL	NULL	KSY3	List1	NULL	NULL	NULL	NULL	NULL	NULL	NULL	NULL	NULL	1	z	2	4	291838	0	z	844	292682
좌우반구com(CVF, UVF, BVF)_3	7	1	<?xml version="1.0"?>\n<Clock xmlns:dt="urn:schemas-microsoft-com:datatypes"><Description dt:dt="string">E-Prime Primary Realtime Clock</Description><StartTime><Timestamp dt:dt="int">0</Timestamp><DateUtc dt:dt="string">2023-09-06T07:50:54Z</DateUtc></StartTime><FrequencyChanges><FrequencyChange><Frequency dt:dt="r8">10000000</Frequency><Timestamp dt:dt="r8">10339983481152</Timestamp><Current dt:…	좌우반구com(CVF, UVF, BVF)_3-007-1	60	1.0.0.170	1	1999239805	Professional	2.0.10.356	2.0.10.356	09-06-2023	2023-09-06 오전 7:50:55	16:50:55	2.0.10.252	201		2	{/}	검죽	NULL	NULL	NULL	63	1	69	NULL	NULL	NULL	KSY4	List2	NULL	NULL	NULL	NULL	NULL	NULL	NULL	NULL	NULL	1	{/}	3	3	650453	0	{/}	453	650906
좌우반구com(CVF, UVF, BVF)_3	7	1	<?xml version="1.0"?>\n<Clock xmlns:dt="urn:schemas-microsoft-com:datatypes"><Description dt:dt="string">E-Prime Primary Realtime Clock</Description><StartTime><Timestamp dt:dt="int">0</Timestamp><DateUtc dt:dt="string">2023-09-06T07:50:54Z</DateUtc></StartTime><FrequencyChanges><FrequencyChange><Frequency dt:dt="r8">10000000</Frequency><Timestamp dt:dt="r8">10339983481152</Timestamp><Current dt:…	좌우반구com(CVF, UVF, BVF)_3-007-1	60	1.0.0.170	1	1999239805	Professional	2.0.10.356	2.0.10.356	09-06-2023	2023-09-06 오전 7:50:55	16:50:55	2.0.10.252	140		2	{/}	검환	NULL	NULL	NULL	118	1	8	NULL	NULL	NULL	KSY2	List2	NULL	NULL	NULL	NULL	NULL	NULL	NULL	NULL	NULL	1	{/}	2	4	490404	0	{/}	518	490922
좌우반구com(CVF, UVF, BVF)_3	7	1	<?xml version="1.0"?>\n<Clock xmlns:dt="urn:schemas-microsoft-com:datatypes"><Description dt:dt="string">E-Prime Primary Realtime Clock</Description><StartTime><Timestamp dt:dt="int">0</Timestamp><DateUtc dt:dt="string">2023-09-06T07:50:54Z</DateUtc></StartTime><FrequencyChanges><FrequencyChange><Frequency dt:dt="r8">10000000</Frequency><Timestamp dt:dt="r8">10339983481152</Timestamp><Current dt:…	좌우반구com(CVF, UVF, BVF)_3-007-1	60	1.0.0.170	1	1999239805	Professional	2.0.10.356	2.0.10.356	09-06-2023	2023-09-06 오전 7:50:55	16:50:55	2.0.10.252	321		2	{/}	격례	NULL	NULL	NULL	NULL	NULL	NULL	84	1	57	KSY2	List3	NULL	NULL	NULL	NULL	NULL	NULL	NULL	NULL	NULL	1	{/}	2	3	1064420	0	{/}	477	1064897
좌우반구com(CVF, UVF, BVF)_3	7	1	<?xml version="1.0"?>\n<Clock xmlns:dt="urn:schemas-microsoft-com:datatypes"><Description dt:dt="string">E-Prime Primary Realtime Clock</Description><StartTime><Timestamp dt:dt="int">0</Timestamp><DateUtc dt:dt="string">2023-09-06T07:50:54Z</DateUtc></StartTime><FrequencyChanges><FrequencyChange><Frequency dt:dt="r8">10000000</Frequency><Timestamp dt:dt="r8">10339983481152</Timestamp><Current dt:…	좌우반구com(CVF, UVF, BVF)_3-007-1	60	1.0.0.170	1	1999239805	Professional	2.0.10.356	2.0.10.356	09-06-2023	2023-09-06 오전 7:50:55	16:50:55	2.0.10.252	253		1	z	결과	NULL	NULL	NULL	18	1	121	NULL	NULL	NULL	KSY3	List2	NULL	NULL	NULL	NULL	NULL	NULL	NULL	NULL	NULL	1	z	2	3	792620	0	z	526	793146
좌우반구com(CVF, UVF, BVF)_3	7	1	<?xml version="1.0"?>\n<Clock xmlns:dt="urn:schemas-microsoft-com:datatypes"><Description dt:dt="string">E-Prime Primary Realtime Clock</Description><StartTime><Timestamp dt:dt="int">0</Timestamp><DateUtc dt:dt="string">2023-09-06T07:50:54Z</DateUtc></StartTime><FrequencyChanges><FrequencyChange><Frequency dt:dt="r8">10000000</Frequency><Timestamp dt:dt="r8">10339983481152</Timestamp><Current dt:…	좌우반구com(CVF, UVF, BVF)_3-007-1	60	1.0.0.170	1	1999239805	Professional	2.0.10.356	2.0.10.356	09-06-2023	2023-09-06 오전 7:50:55	16:50:55	2.0.10.252	157		1	z	결국	NULL	NULL	NULL	54	1	25	NULL	NULL	NULL	KSY3	List2	NULL	NULL	NULL	NULL	NULL	NULL	NULL	NULL	NULL	1	z	2	4	534204	0	z	238	534442
좌우반구com(CVF, UVF, BVF)_3	7	1	<?xml version="1.0"?>\n<Clock xmlns:dt="urn:schemas-microsoft-com:datatypes"><Description dt:dt="string">E-Prime Primary Realtime Clock</Description><StartTime><Timestamp dt:dt="int">0</Timestamp><DateUtc dt:dt="string">2023-09-06T07:50:54Z</DateUtc></StartTime><FrequencyChanges><FrequencyChange><Frequency dt:dt="r8">10000000</Frequency><Timestamp dt:dt="r8">10339983481152</Timestamp><Current dt:…	좌우반구com(CVF, UVF, BVF)_3-007-1	60	1.0.0.170	1	1999239805	Professional	2.0.10.356	2.0.10.356	09-06-2023	2023-09-06 오전 7:50:55	16:50:55	2.0.10.252	312		1	z	결정	NULL	NULL	NULL	NULL	NULL	NULL	64	1	48	KSY3	List3	NULL	NULL	NULL	NULL	NULL	NULL	NULL	NULL	NULL	0	z	2	3	1040053	0	{/}	308	1040361
좌우반구com(CVF, UVF, BVF)_3	7	1	<?xml version="1.0"?>\n<Clock xmlns:dt="urn:schemas-microsoft-com:datatypes"><Description dt:dt="string">E-Prime Primary Realtime Clock</Description><StartTime><Timestamp dt:dt="int">0</Timestamp><DateUtc dt:dt="string">2023-09-06T07:50:54Z</DateUtc></StartTime><FrequencyChanges><FrequencyChange><Frequency dt:dt="r8">10000000</Frequency><Timestamp dt:dt="r8">10339983481152</Timestamp><Current dt:…	좌우반구com(CVF, UVF, BVF)_3-007-1	60	1.0.0.170	1	1999239805	Professional	2.0.10.356	2.0.10.356	09-06-2023	2023-09-06 오전 7:50:55	16:50:55	2.0.10.252	33		2	{/}	결지	78	1	33	NULL	NULL	NULL	NULL	NULL	NULL	KSY3	List1	NULL	NULL	NULL	NULL	NULL	NULL	NULL	NULL	NULL	0	{/}	2	4	114871	0	z	923	115794
좌우반구com(CVF, UVF, BVF)_3	7	1	<?xml version="1.0"?>\n<Clock xmlns:dt="urn:schemas-microsoft-com:datatypes"><Description dt:dt="string">E-Prime Primary Realtime Clock</Description><StartTime><Timestamp dt:dt="int">0</Timestamp><DateUtc dt:dt="string">2023-09-06T07:50:54Z</DateUtc></StartTime><FrequencyChanges><FrequencyChange><Frequency dt:dt="r8">10000000</Frequency><Timestamp dt:dt="r8">10339983481152</Timestamp><Current dt:…	좌우반구com(CVF, UVF, BVF)_3-007-1	60	1.0.0.170	1	1999239805	Professional	2.0.10.356	2.0.10.356	09-06-2023	2023-09-06 오전 7:50:55	16:50:55	2.0.10.252	368		2	{/}	결협	NULL	NULL	NULL	NULL	NULL	NULL	10	1	104	KSY2	List3	NULL	NULL	NULL	NULL	NULL	NULL	NULL	NULL	NULL	1	{/}	2	3	1187503	0	{/}	434	1187937
좌우반구com(CVF, UVF, BVF)_3	7	1	<?xml version="1.0"?>\n<Clock xmlns:dt="urn:schemas-microsoft-com:datatypes"><Description dt:dt="string">E-Prime Primary Realtime Clock</Description><StartTime><Timestamp dt:dt="int">0</Timestamp><DateUtc dt:dt="string">2023-09-06T07:50:54Z</DateUtc></StartTime><FrequencyChanges><FrequencyChange><Frequency dt:dt="r8">10000000</Frequency><Timestamp dt:dt="r8">10339983481152</Timestamp><Current dt:…	좌우반구com(CVF, UVF, BVF)_3-007-1	60	1.0.0.170	1	1999239805	Professional	2.0.10.356	2.0.10.356	09-06-2023	2023-09-06 오전 7:50:55	16:50:55	2.0.10.252	371		1	z	경비	NULL	NULL	NULL	NULL	NULL	NULL	95	1	107	KSY3	List3	NULL	NULL	NULL	NULL	NULL	NULL	NULL	NULL	NULL	1	z	2	4	1195403	0	z	414	1195817
좌우반구com(CVF, UVF, BVF)_3	7	1	<?xml version="1.0"?>\n<Clock xmlns:dt="urn:schemas-microsoft-com:datatypes"><Description dt:dt="string">E-Prime Primary Realtime Clock</Description><StartTime><Timestamp dt:dt="int">0</Timestamp><DateUtc dt:dt="string">2023-09-06T07:50:54Z</DateUtc></StartTime><FrequencyChanges><FrequencyChange><Frequency dt:dt="r8">10000000</Frequency><Timestamp dt:dt="r8">10339983481152</Timestamp><Current dt:…	좌우반구com(CVF, UVF, BVF)_3-007-1	60	1.0.0.170	1	1999239805	Professional	2.0.10.356	2.0.10.356	09-06-2023	2023-09-06 오전 7:50:55	16:50:55	2.0.10.252	178		1	z	경험	NULL	NULL	NULL	46	1	46	NULL	NULL	NULL	KSY3	List2	NULL	NULL	NULL	NULL	NULL	NULL	NULL	NULL	NULL	1	z	2	3	590220	0	z	326	590546
좌우반구com(CVF, UVF, BVF)_3	7	1	<?xml version="1.0"?>\n<Clock xmlns:dt="urn:schemas-microsoft-com:datatypes"><Description dt:dt="string">E-Prime Primary Realtime Clock</Description><StartTime><Timestamp dt:dt="int">0</Timestamp><DateUtc dt:dt="string">2023-09-06T07:50:54Z</DateUtc></StartTime><FrequencyChanges><FrequencyChange><Frequency dt:dt="r8">10000000</Frequency><Timestamp dt:dt="r8">10339983481152</Timestamp><Current dt:…	좌우반구com(CVF, UVF, BVF)_3-007-1	60	1.0.0.170	1	1999239805	Professional	2.0.10.356	2.0.10.356	09-06-2023	2023-09-06 오전 7:50:55	16:50:55	2.0.10.252	105		1	z	경호	29	1	105	NULL	NULL	NULL	NULL	NULL	NULL	KSY3	List1	NULL	NULL	NULL	NULL	NULL	NULL	NULL	NULL	NULL	1	z	2	3	311887	0	z	1371	313258
좌우반구com(CVF, UVF, BVF)_3	7	1	<?xml version="1.0"?>\n<Clock xmlns:dt="urn:schemas-microsoft-com:datatypes"><Description dt:dt="string">E-Prime Primary Realtime Clock</Description><StartTime><Timestamp dt:dt="int">0</Timestamp><DateUtc dt:dt="string">2023-09-06T07:50:54Z</DateUtc></StartTime><FrequencyChanges><FrequencyChange><Frequency dt:dt="r8">10000000</Frequency><Timestamp dt:dt="r8">10339983481152</Timestamp><Current dt:…	좌우반구com(CVF, UVF, BVF)_3-007-1	60	1.0.0.170	1	1999239805	Professional	2.0.10.356	2.0.10.356	09-06-2023	2023-09-06 오전 7:50:55	16:50:55	2.0.10.252	32		1	z	계기	88	1	32	NULL	NULL	NULL	NULL	NULL	NULL	KSY3	List1	NULL	NULL	NULL	NULL	NULL	NULL	NULL	NULL	NULL	0	z	2	3	112104	0	{/}	562	112666
좌우반구com(CVF, UVF, BVF)_3	7	1	<?xml version="1.0"?>\n<Clock xmlns:dt="urn:schemas-microsoft-com:datatypes"><Description dt:dt="string">E-Prime Primary Realtime Clock</Description><StartTime><Timestamp dt:dt="int">0</Timestamp><DateUtc dt:dt="string">2023-09-06T07:50:54Z</DateUtc></StartTime><FrequencyChanges><FrequencyChange><Frequency dt:dt="r8">10000000</Frequency><Timestamp dt:dt="r8">10339983481152</Timestamp><Current dt:…	좌우반구com(CVF, UVF, BVF)_3-007-1	60	1.0.0.170	1	1999239805	Professional	2.0.10.356	2.0.10.356	09-06-2023	2023-09-06 오전 7:50:55	16:50:55	2.0.10.252	54		2	{/}	계님	61	1	54	NULL	NULL	NULL	NULL	NULL	NULL	KSY4	List1	NULL	NULL	NULL	NULL	NULL	NULL	NULL	NULL	NULL	1	{/}	2	4	169288	0	{/}	570	169858
좌우반구com(CVF, UVF, BVF)_3	7	1	<?xml version="1.0"?>\n<Clock xmlns:dt="urn:schemas-microsoft-com:datatypes"><Description dt:dt="string">E-Prime Primary Realtime Clock</Description><StartTime><Timestamp dt:dt="int">0</Timestamp><DateUtc dt:dt="string">2023-09-06T07:50:54Z</DateUtc></StartTime><FrequencyChanges><FrequencyChange><Frequency dt:dt="r8">10000000</Frequency><Timestamp dt:dt="r8">10339983481152</Timestamp><Current dt:…	좌우반구com(CVF, UVF, BVF)_3-007-1	60	1.0.0.170	1	1999239805	Professional	2.0.10.356	2.0.10.356	09-06-2023	2023-09-06 오전 7:50:55	16:50:55	2.0.10.252	383		2	{/}	계락	NULL	NULL	NULL	NULL	NULL	NULL	125	1	119	KSY3	List3	NULL	NULL	NULL	NULL	NULL	NULL	NULL	NULL	NULL	0	{/}	2	4	1226520	0	z	425	1226945
좌우반구com(CVF, UVF, BVF)_3	7	1	<?xml version="1.0"?>\n<Clock xmlns:dt="urn:schemas-microsoft-com:datatypes"><Description dt:dt="string">E-Prime Primary Realtime Clock</Description><StartTime><Timestamp dt:dt="int">0</Timestamp><DateUtc dt:dt="string">2023-09-06T07:50:54Z</DateUtc></StartTime><FrequencyChanges><FrequencyChange><Frequency dt:dt="r8">10000000</Frequency><Timestamp dt:dt="r8">10339983481152</Timestamp><Current dt:…	좌우반구com(CVF, UVF, BVF)_3-007-1	60	1.0.0.170	1	1999239805	Professional	2.0.10.356	2.0.10.356	09-06-2023	2023-09-06 오전 7:50:55	16:50:55	2.0.10.252	81		1	z	계수	24	1	81	NULL	NULL	NULL	NULL	NULL	NULL	KSY3	List1	NULL	NULL	NULL	NULL	NULL	NULL	NULL	NULL	NULL	1	z	3	3	244170	0	z	416	244586
좌우반구com(CVF, UVF, BVF)_3	7	1	<?xml version="1.0"?>\n<Clock xmlns:dt="urn:schemas-microsoft-com:datatypes"><Description dt:dt="string">E-Prime Primary Realtime Clock</Description><StartTime><Timestamp dt:dt="int">0</Timestamp><DateUtc dt:dt="string">2023-09-06T07:50:54Z</DateUtc></StartTime><FrequencyChanges><FrequencyChange><Frequency dt:dt="r8">10000000</Frequency><Timestamp dt:dt="r8">10339983481152</Timestamp><Current dt:…	좌우반구com(CVF, UVF, BVF)_3-007-1	60	1.0.0.170	1	1999239805	Professional	2.0.10.356	2.0.10.356	09-06-2023	2023-09-06 오전 7:50:55	16:50:55	2.0.10.252	132		2	{/}	계여	9	1	132	NULL	NULL	NULL	NULL	NULL	NULL	KSY3	List1	NULL	NULL	NULL	NULL	NULL	NULL	NULL	NULL	NULL	1	{/}	2	4	385171	0	{/}	383	385554
좌우반구com(CVF, UVF, BVF)_3	7	1	<?xml version="1.0"?>\n<Clock xmlns:dt="urn:schemas-microsoft-com:datatypes"><Description dt:dt="string">E-Prime Primary Realtime Clock</Description><StartTime><Timestamp dt:dt="int">0</Timestamp><DateUtc dt:dt="string">2023-09-06T07:50:54Z</DateUtc></StartTime><FrequencyChanges><FrequencyChange><Frequency dt:dt="r8">10000000</Frequency><Timestamp dt:dt="r8">10339983481152</Timestamp><Current dt:…	좌우반구com(CVF, UVF, BVF)_3-007-1	60	1.0.0.170	1	1999239805	Professional	2.0.10.356	2.0.10.356	09-06-2023	2023-09-06 오전 7:50:55	16:50:55	2.0.10.252	241		2	{/}	고률	NULL	NULL	NULL	103	1	109	NULL	NULL	NULL	KSY2	List2	NULL	NULL	NULL	NULL	NULL	NULL	NULL	NULL	NULL	1	{/}	2	4	761937	0	{/}	417	762354
좌우반구com(CVF, UVF, BVF)_3	7	1	<?xml version="1.0"?>\n<Clock xmlns:dt="urn:schemas-microsoft-com:datatypes"><Description dt:dt="string">E-Prime Primary Realtime Clock</Description><StartTime><Timestamp dt:dt="int">0</Timestamp><DateUtc dt:dt="string">2023-09-06T07:50:54Z</DateUtc></StartTime><FrequencyChanges><FrequencyChange><Frequency dt:dt="r8">10000000</Frequency><Timestamp dt:dt="r8">10339983481152</Timestamp><Current dt:…	좌우반구com(CVF, UVF, BVF)_3-007-1	60	1.0.0.170	1	1999239805	Professional	2.0.10.356	2.0.10.356	09-06-2023	2023-09-06 오전 7:50:55	16:50:55	2.0.10.252	76		2	{/}	고청	104	1	76	NULL	NULL	NULL	NULL	NULL	NULL	KSY4	List1	NULL	NULL	NULL	NULL	NULL	NULL	NULL	NULL	NULL	1	{/}	2	3	229754	0	{/}	1208	230962
좌우반구com(CVF, UVF, BVF)_3	7	1	<?xml version="1.0"?>\n<Clock xmlns:dt="urn:schemas-microsoft-com:datatypes"><Description dt:dt="string">E-Prime Primary Realtime Clock</Description><StartTime><Timestamp dt:dt="int">0</Timestamp><DateUtc dt:dt="string">2023-09-06T07:50:54Z</DateUtc></StartTime><FrequencyChanges><FrequencyChange><Frequency dt:dt="r8">10000000</Frequency><Timestamp dt:dt="r8">10339983481152</Timestamp><Current dt:…	좌우반구com(CVF, UVF, BVF)_3-007-1	60	1.0.0.170	1	1999239805	Professional	2.0.10.356	2.0.10.356	09-06-2023	2023-09-06 오전 7:50:55	16:50:55	2.0.10.252	46		1	z	공기	46	1	46	NULL	NULL	NULL	NULL	NULL	NULL	KSY3	List1	NULL	NULL	NULL	NULL	NULL	NULL	NULL	NULL	NULL	1	z	2	4	149138	0	z	304	149442
좌우반구com(CVF, UVF, BVF)_3	7	1	<?xml version="1.0"?>\n<Clock xmlns:dt="urn:schemas-microsoft-com:datatypes"><Description dt:dt="string">E-Prime Primary Realtime Clock</Description><StartTime><Timestamp dt:dt="int">0</Timestamp><DateUtc dt:dt="string">2023-09-06T07:50:54Z</DateUtc></StartTime><FrequencyChanges><FrequencyChange><Frequency dt:dt="r8">10000000</Frequency><Timestamp dt:dt="r8">10339983481152</Timestamp><Current dt:…	좌우반구com(CVF, UVF, BVF)_3-007-1	60	1.0.0.170	1	1999239805	Professional	2.0.10.356	2.0.10.356	09-06-2023	2023-09-06 오전 7:50:55	16:50:55	2.0.10.252	21		1	z	공백	65	1	21	NULL	NULL	NULL	NULL	NULL	NULL	KSY3	List1	NULL	NULL	NULL	NULL	NULL	NULL	NULL	NULL	NULL	1	z	2	3	80054	0	z	372	80426
좌우반구com(CVF, UVF, BVF)_3	7	1	<?xml version="1.0"?>\n<Clock xmlns:dt="urn:schemas-microsoft-com:datatypes"><Description dt:dt="string">E-Prime Primary Realtime Clock</Description><StartTime><Timestamp dt:dt="int">0</Timestamp><DateUtc dt:dt="string">2023-09-06T07:50:54Z</DateUtc></StartTime><FrequencyChanges><FrequencyChange><Frequency dt:dt="r8">10000000</Frequency><Timestamp dt:dt="r8">10339983481152</Timestamp><Current dt:…	좌우반구com(CVF, UVF, BVF)_3-007-1	60	1.0.0.170	1	1999239805	Professional	2.0.10.356	2.0.10.356	09-06-2023	2023-09-06 오전 7:50:55	16:50:55	2.0.10.252	243		1	z	공포	NULL	NULL	NULL	99	1	111	NULL	NULL	NULL	KSY3	List2	NULL	NULL	NULL	NULL	NULL	NULL	NULL	NULL	NULL	1	z	2	4	767087	0	z	307	767394
좌우반구com(CVF, UVF, BVF)_3	7	1	<?xml version="1.0"?>\n<Clock xmlns:dt="urn:schemas-microsoft-com:datatypes"><Description dt:dt="string">E-Prime Primary Realtime Clock</Description><StartTime><Timestamp dt:dt="int">0</Timestamp><DateUtc dt:dt="string">2023-09-06T07:50:54Z</DateUtc></StartTime><FrequencyChanges><FrequencyChange><Frequency dt:dt="r8">10000000</Frequency><Timestamp dt:dt="r8">10339983481152</Timestamp><Current dt:…	좌우반구com(CVF, UVF, BVF)_3-007-1	60	1.0.0.170	1	1999239805	Professional	2.0.10.356	2.0.10.356	09-06-2023	2023-09-06 오전 7:50:55	16:50:55	2.0.10.252	349		2	{/}	과법	NULL	NULL	NULL	NULL	NULL	NULL	90	1	85	KSY2	List3	NULL	NULL	NULL	NULL	NULL	NULL	NULL	NULL	NULL	1	{/}	2	3	1137503	0	{/}	554	1138057
좌우반구com(CVF, UVF, BVF)_3	7	1	<?xml version="1.0"?>\n<Clock xmlns:dt="urn:schemas-microsoft-com:datatypes"><Description dt:dt="string">E-Prime Primary Realtime Clock</Description><StartTime><Timestamp dt:dt="int">0</Timestamp><DateUtc dt:dt="string">2023-09-06T07:50:54Z</DateUtc></StartTime><FrequencyChanges><FrequencyChange><Frequency dt:dt="r8">10000000</Frequency><Timestamp dt:dt="r8">10339983481152</Timestamp><Current dt:…	좌우반구com(CVF, UVF, BVF)_3-007-1	60	1.0.0.170	1	1999239805	Professional	2.0.10.356	2.0.10.356	09-06-2023	2023-09-06 오전 7:50:55	16:50:55	2.0.10.252	228		1	z	과정	NULL	NULL	NULL	48	1	96	NULL	NULL	NULL	KSY3	List2	NULL	NULL	NULL	NULL	NULL	NULL	NULL	NULL	NULL	1	z	2	4	726354	0	z	656	727010
좌우반구com(CVF, UVF, BVF)_3	7	1	<?xml version="1.0"?>\n<Clock xmlns:dt="urn:schemas-microsoft-com:datatypes"><Description dt:dt="string">E-Prime Primary Realtime Clock</Description><StartTime><Timestamp dt:dt="int">0</Timestamp><DateUtc dt:dt="string">2023-09-06T07:50:54Z</DateUtc></StartTime><FrequencyChanges><FrequencyChange><Frequency dt:dt="r8">10000000</Frequency><Timestamp dt:dt="r8">10339983481152</Timestamp><Current dt:…	좌우반구com(CVF, UVF, BVF)_3-007-1	60	1.0.0.170	1	1999239805	Professional	2.0.10.356	2.0.10.356	09-06-2023	2023-09-06 오전 7:50:55	16:50:55	2.0.10.252	380		1	z	관계	NULL	NULL	NULL	NULL	NULL	NULL	33	1	116	KSY3	List3	NULL	NULL	NULL	NULL	NULL	NULL	NULL	NULL	NULL	1	z	2	4	1218770	0	z	575	1219345
좌우반구com(CVF, UVF, BVF)_3	7	1	<?xml version="1.0"?>\n<Clock xmlns:dt="urn:schemas-microsoft-com:datatypes"><Description dt:dt="string">E-Prime Primary Realtime Clock</Description><StartTime><Timestamp dt:dt="int">0</Timestamp><DateUtc dt:dt="string">2023-09-06T07:50:54Z</DateUtc></StartTime><FrequencyChanges><FrequencyChange><Frequency dt:dt="r8">10000000</Frequency><Timestamp dt:dt="r8">10339983481152</Timestamp><Current dt:…	좌우반구com(CVF, UVF, BVF)_3-007-1	60	1.0.0.170	1	1999239805	Professional	2.0.10.356	2.0.10.356	09-06-2023	2023-09-06 오전 7:50:55	16:50:55	2.0.10.252	327		1	z	관측	NULL	NULL	NULL	NULL	NULL	NULL	81	1	63	KSY3	List3	NULL	NULL	NULL	NULL	NULL	NULL	NULL	NULL	NULL	1	z	2	3	1080186	0	z	327	1080513
좌우반구com(CVF, UVF, BVF)_3	7	1	<?xml version="1.0"?>\n<Clock xmlns:dt="urn:schemas-microsoft-com:datatypes"><Description dt:dt="string">E-Prime Primary Realtime Clock</Description><StartTime><Timestamp dt:dt="int">0</Timestamp><DateUtc dt:dt="string">2023-09-06T07:50:54Z</DateUtc></StartTime><FrequencyChanges><FrequencyChange><Frequency dt:dt="r8">10000000</Frequency><Timestamp dt:dt="r8">10339983481152</Timestamp><Current dt:…	좌우반구com(CVF, UVF, BVF)_3-007-1	60	1.0.0.170	1	1999239805	Professional	2.0.10.356	2.0.10.356	09-06-2023	2023-09-06 오전 7:50:55	16:50:55	2.0.10.252	293		1	z	광장	NULL	NULL	NULL	NULL	NULL	NULL	67	1	29	KSY3	List3	NULL	NULL	NULL	NULL	NULL	NULL	NULL	NULL	NULL	1	z	2	3	989586	0	z	351	989937
좌우반구com(CVF, UVF, BVF)_3	7	1	<?xml version="1.0"?>\n<Clock xmlns:dt="urn:schemas-microsoft-com:datatypes"><Description dt:dt="string">E-Prime Primary Realtime Clock</Description><StartTime><Timestamp dt:dt="int">0</Timestamp><DateUtc dt:dt="string">2023-09-06T07:50:54Z</DateUtc></StartTime><FrequencyChanges><FrequencyChange><Frequency dt:dt="r8">10000000</Frequency><Timestamp dt:dt="r8">10339983481152</Timestamp><Current dt:…	좌우반구com(CVF, UVF, BVF)_3-007-1	60	1.0.0.170	1	1999239805	Professional	2.0.10.356	2.0.10.356	09-06-2023	2023-09-06 오전 7:50:55	16:50:55	2.0.10.252	252		2	{/}	교느	NULL	NULL	NULL	34	1	120	NULL	NULL	NULL	KSY2	List2	NULL	NULL	NULL	NULL	NULL	NULL	NULL	NULL	NULL	1	{/}	3	3	790103	0	{/}	315	790418
좌우반구com(CVF, UVF, BVF)_3	7	1	<?xml version="1.0"?>\n<Clock xmlns:dt="urn:schemas-microsoft-com:datatypes"><Description dt:dt="string">E-Prime Primary Realtime Clock</Description><StartTime><Timestamp dt:dt="int">0</Timestamp><DateUtc dt:dt="string">2023-09-06T07:50:54Z</DateUtc></StartTime><FrequencyChanges><FrequencyChange><Frequency dt:dt="r8">10000000</Frequency><Timestamp dt:dt="r8">10339983481152</Timestamp><Current dt:…	좌우반구com(CVF, UVF, BVF)_3-007-1	60	1.0.0.170	1	1999239805	Professional	2.0.10.356	2.0.10.356	09-06-2023	2023-09-06 오전 7:50:55	16:50:55	2.0.10.252	246		1	z	교훈	NULL	NULL	NULL	24	1	114	NULL	NULL	NULL	KSY2	List2	NULL	NULL	NULL	NULL	NULL	NULL	NULL	NULL	NULL	1	z	2	3	774670	0	z	388	775058
좌우반구com(CVF, UVF, BVF)_3	7	1	<?xml version="1.0"?>\n<Clock xmlns:dt="urn:schemas-microsoft-com:datatypes"><Description dt:dt="string">E-Prime Primary Realtime Clock</Description><StartTime><Timestamp dt:dt="int">0</Timestamp><DateUtc dt:dt="string">2023-09-06T07:50:54Z</DateUtc></StartTime><FrequencyChanges><FrequencyChange><Frequency dt:dt="r8">10000000</Frequency><Timestamp dt:dt="r8">10339983481152</Timestamp><Current dt:…	좌우반구com(CVF, UVF, BVF)_3-007-1	60	1.0.0.170	1	1999239805	Professional	2.0.10.356	2.0.10.356	09-06-2023	2023-09-06 오전 7:50:55	16:50:55	2.0.10.252	87		2	{/}	교휘	67	1	87	NULL	NULL	NULL	NULL	NULL	NULL	KSY3	List1	NULL	NULL	NULL	NULL	NULL	NULL	NULL	NULL	NULL	1	{/}	2	4	261021	0	{/}	381	261402
좌우반구com(CVF, UVF, BVF)_3	7	1	<?xml version="1.0"?>\n<Clock xmlns:dt="urn:schemas-microsoft-com:datatypes"><Description dt:dt="string">E-Prime Primary Realtime Clock</Description><StartTime><Timestamp dt:dt="int">0</Timestamp><DateUtc dt:dt="string">2023-09-06T07:50:54Z</DateUtc></StartTime><FrequencyChanges><FrequencyChange><Frequency dt:dt="r8">10000000</Frequency><Timestamp dt:dt="r8">10339983481152</Timestamp><Current dt:…	좌우반구com(CVF, UVF, BVF)_3-007-1	60	1.0.0.170	1	1999239805	Professional	2.0.10.356	2.0.10.356	09-06-2023	2023-09-06 오전 7:50:55	16:50:55	2.0.10.252	270		1	z	구조	NULL	NULL	NULL	NULL	NULL	NULL	68	1	6	KSY3	List3	NULL	NULL	NULL	NULL	NULL	NULL	NULL	NULL	NULL	1	z	2	4	928670	0	z	323	928993
좌우반구com(CVF, UVF, BVF)_3	7	1	<?xml version="1.0"?>\n<Clock xmlns:dt="urn:schemas-microsoft-com:datatypes"><Description dt:dt="string">E-Prime Primary Realtime Clock</Description><StartTime><Timestamp dt:dt="int">0</Timestamp><DateUtc dt:dt="string">2023-09-06T07:50:54Z</DateUtc></StartTime><FrequencyChanges><FrequencyChange><Frequency dt:dt="r8">10000000</Frequency><Timestamp dt:dt="r8">10339983481152</Timestamp><Current dt:…	좌우반구com(CVF, UVF, BVF)_3-007-1	60	1.0.0.170	1	1999239805	Professional	2.0.10.356	2.0.10.356	09-06-2023	2023-09-06 오전 7:50:55	16:50:55	2.0.10.252	150		2	{/}	국득	NULL	NULL	NULL	39	1	18	NULL	NULL	NULL	KSY	List2	0		2	0	516204	183		0	0	1	{/}	2	3	516387	0	{/}	319	516706
좌우반구com(CVF, UVF, BVF)_3	7	1	<?xml version="1.0"?>\n<Clock xmlns:dt="urn:schemas-microsoft-com:datatypes"><Description dt:dt="string">E-Prime Primary Realtime Clock</Description><StartTime><Timestamp dt:dt="int">0</Timestamp><DateUtc dt:dt="string">2023-09-06T07:50:54Z</DateUtc></StartTime><FrequencyChanges><FrequencyChange><Frequency dt:dt="r8">10000000</Frequency><Timestamp dt:dt="r8">10339983481152</Timestamp><Current dt:…	좌우반구com(CVF, UVF, BVF)_3-007-1	60	1.0.0.170	1	1999239805	Professional	2.0.10.356	2.0.10.356	09-06-2023	2023-09-06 오전 7:50:55	16:50:55	2.0.10.252	197		2	{/}	국반	NULL	NULL	NULL	56	1	65	NULL	NULL	NULL	KSY3	List2	NULL	NULL	NULL	NULL	NULL	NULL	NULL	NULL	NULL	1	{/}	2	3	639703	0	{/}	427	640130
좌우반구com(CVF, UVF, BVF)_3	7	1	<?xml version="1.0"?>\n<Clock xmlns:dt="urn:schemas-microsoft-com:datatypes"><Description dt:dt="string">E-Prime Primary Realtime Clock</Description><StartTime><Timestamp dt:dt="int">0</Timestamp><DateUtc dt:dt="string">2023-09-06T07:50:54Z</DateUtc></StartTime><FrequencyChanges><FrequencyChange><Frequency dt:dt="r8">10000000</Frequency><Timestamp dt:dt="r8">10339983481152</Timestamp><Current dt:…	좌우반구com(CVF, UVF, BVF)_3-007-1	60	1.0.0.170	1	1999239805	Professional	2.0.10.356	2.0.10.356	09-06-2023	2023-09-06 오전 7:50:55	16:50:55	2.0.10.252	82		1	z	군청	101	1	82	NULL	NULL	NULL	NULL	NULL	NULL	KSY3	List1	NULL	NULL	NULL	NULL	NULL	NULL	NULL	NULL	NULL	1	z	2	3	246787	0	z	335	247122
좌우반구com(CVF, UVF, BVF)_3	7	1	<?xml version="1.0"?>\n<Clock xmlns:dt="urn:schemas-microsoft-com:datatypes"><Description dt:dt="string">E-Prime Primary Realtime Clock</Description><StartTime><Timestamp dt:dt="int">0</Timestamp><DateUtc dt:dt="string">2023-09-06T07:50:54Z</DateUtc></StartTime><FrequencyChanges><FrequencyChange><Frequency dt:dt="r8">10000000</Frequency><Timestamp dt:dt="r8">10339983481152</Timestamp><Current dt:…	좌우반구com(CVF, UVF, BVF)_3-007-1	60	1.0.0.170	1	1999239805	Professional	2.0.10.356	2.0.10.356	09-06-2023	2023-09-06 오전 7:50:55	16:50:55	2.0.10.252	58		1	z	궤도	22	1	58	NULL	NULL	NULL	NULL	NULL	NULL	KSY3	List1	NULL	NULL	NULL	NULL	NULL	NULL	NULL	NULL	NULL	0	z	2	3	179804	0	{/}	358	180162
좌우반구com(CVF, UVF, BVF)_3	7	1	<?xml version="1.0"?>\n<Clock xmlns:dt="urn:schemas-microsoft-com:datatypes"><Description dt:dt="string">E-Prime Primary Realtime Clock</Description><StartTime><Timestamp dt:dt="int">0</Timestamp><DateUtc dt:dt="string">2023-09-06T07:50:54Z</DateUtc></StartTime><FrequencyChanges><FrequencyChange><Frequency dt:dt="r8">10000000</Frequency><Timestamp dt:dt="r8">10339983481152</Timestamp><Current dt:…	좌우반구com(CVF, UVF, BVF)_3-007-1	60	1.0.0.170	1	1999239805	Professional	2.0.10.356	2.0.10.356	09-06-2023	2023-09-06 오전 7:50:55	16:50:55	2.0.10.252	212		2	{/}	궤희	NULL	NULL	NULL	35	1	80	NULL	NULL	NULL	KSY	List2	0		2	0	681570	184		0	0	1	{/}	2	4	681754	0	{/}	256	682010
좌우반구com(CVF, UVF, BVF)_3	7	1	<?xml version="1.0"?>\n<Clock xmlns:dt="urn:schemas-microsoft-com:datatypes"><Description dt:dt="string">E-Prime Primary Realtime Clock</Description><StartTime><Timestamp dt:dt="int">0</Timestamp><DateUtc dt:dt="string">2023-09-06T07:50:54Z</DateUtc></StartTime><FrequencyChanges><FrequencyChange><Frequency dt:dt="r8">10000000</Frequency><Timestamp dt:dt="r8">10339983481152</Timestamp><Current dt:…	좌우반구com(CVF, UVF, BVF)_3-007-1	60	1.0.0.170	1	1999239805	Professional	2.0.10.356	2.0.10.356	09-06-2023	2023-09-06 오전 7:50:55	16:50:55	2.0.10.252	1		1	z	그림	40	1	1	NULL	NULL	NULL	NULL	NULL	NULL	KSY3	List1	NULL	NULL	NULL	NULL	NULL	NULL	NULL	NULL	NULL	1	z	2	4	26071	0	z	323	26394
좌우반구com(CVF, UVF, BVF)_3	7	1	<?xml version="1.0"?>\n<Clock xmlns:dt="urn:schemas-microsoft-com:datatypes"><Description dt:dt="string">E-Prime Primary Realtime Clock</Description><StartTime><Timestamp dt:dt="int">0</Timestamp><DateUtc dt:dt="string">2023-09-06T07:50:54Z</DateUtc></StartTime><FrequencyChanges><FrequencyChange><Frequency dt:dt="r8">10000000</Frequency><Timestamp dt:dt="r8">10339983481152</Timestamp><Current dt:…	좌우반구com(CVF, UVF, BVF)_3-007-1	60	1.0.0.170	1	1999239805	Professional	2.0.10.356	2.0.10.356	09-06-2023	2023-09-06 오전 7:50:55	16:50:55	2.0.10.252	39		2	{/}	그법	56	1	39	NULL	NULL	NULL	NULL	NULL	NULL	KSY4	List1	NULL	NULL	NULL	NULL	NULL	NULL	NULL	NULL	NULL	1	{/}	2	3	131204	0	{/}	406	131610
좌우반구com(CVF, UVF, BVF)_3	7	1	<?xml version="1.0"?>\n<Clock xmlns:dt="urn:schemas-microsoft-com:datatypes"><Description dt:dt="string">E-Prime Primary Realtime Clock</Description><StartTime><Timestamp dt:dt="int">0</Timestamp><DateUtc dt:dt="string">2023-09-06T07:50:54Z</DateUtc></StartTime><FrequencyChanges><FrequencyChange><Frequency dt:dt="r8">10000000</Frequency><Timestamp dt:dt="r8">10339983481152</Timestamp><Current dt:…	좌우반구com(CVF, UVF, BVF)_3-007-1	60	1.0.0.170	1	1999239805	Professional	2.0.10.356	2.0.10.356	09-06-2023	2023-09-06 오전 7:50:55	16:50:55	2.0.10.252	199		2	{/}	그소	NULL	NULL	NULL	89	1	67	NULL	NULL	NULL	KSY	List2	0		2	0	644820	184		0	0	1	{/}	2	4	645004	0	{/}	318	645322
좌우반구com(CVF, UVF, BVF)_3	7	1	<?xml version="1.0"?>\n<Clock xmlns:dt="urn:schemas-microsoft-com:datatypes"><Description dt:dt="string">E-Prime Primary Realtime Clock</Description><StartTime><Timestamp dt:dt="int">0</Timestamp><DateUtc dt:dt="string">2023-09-06T07:50:54Z</DateUtc></StartTime><FrequencyChanges><FrequencyChange><Frequency dt:dt="r8">10000000</Frequency><Timestamp dt:dt="r8">10339983481152</Timestamp><Current dt:…	좌우반구com(CVF, UVF, BVF)_3-007-1	60	1.0.0.170	1	1999239805	Professional	2.0.10.356	2.0.10.356	09-06-2023	2023-09-06 오전 7:50:55	16:50:55	2.0.10.252	77		2	{/}	그종	27	1	77	NULL	NULL	NULL	NULL	NULL	NULL	KSY4	List1	NULL	NULL	NULL	NULL	NULL	NULL	NULL	NULL	NULL	1	{/}	2	4	233154	0	{/}	408	233562
좌우반구com(CVF, UVF, BVF)_3	7	1	<?xml version="1.0"?>\n<Clock xmlns:dt="urn:schemas-microsoft-com:datatypes"><Description dt:dt="string">E-Prime Primary Realtime Clock</Description><StartTime><Timestamp dt:dt="int">0</Timestamp><DateUtc dt:dt="string">2023-09-06T07:50:54Z</DateUtc></StartTime><FrequencyChanges><FrequencyChange><Frequency dt:dt="r8">10000000</Frequency><Timestamp dt:dt="r8">10339983481152</Timestamp><Current dt:…	좌우반구com(CVF, UVF, BVF)_3-007-1	60	1.0.0.170	1	1999239805	Professional	2.0.10.356	2.0.10.356	09-06-2023	2023-09-06 오전 7:50:55	16:50:55	2.0.10.252	317		1	z	급여	NULL	NULL	NULL	NULL	NULL	NULL	57	1	53	KSY3	List3	NULL	NULL	NULL	NULL	NULL	NULL	NULL	NULL	NULL	1	z	2	4	1052970	0	z	575	1053545
좌우반구com(CVF, UVF, BVF)_3	7	1	<?xml version="1.0"?>\n<Clock xmlns:dt="urn:schemas-microsoft-com:datatypes"><Description dt:dt="string">E-Prime Primary Realtime Clock</Description><StartTime><Timestamp dt:dt="int">0</Timestamp><DateUtc dt:dt="string">2023-09-06T07:50:54Z</DateUtc></StartTime><FrequencyChanges><FrequencyChange><Frequency dt:dt="r8">10000000</Frequency><Timestamp dt:dt="r8">10339983481152</Timestamp><Current dt:…	좌우반구com(CVF, UVF, BVF)_3-007-1	60	1.0.0.170	1	1999239805	Professional	2.0.10.356	2.0.10.356	09-06-2023	2023-09-06 오전 7:50:55	16:50:55	2.0.10.252	308		1	z	기록	NULL	NULL	NULL	NULL	NULL	NULL	7	1	44	KSY3	List3	NULL	NULL	NULL	NULL	NULL	NULL	NULL	NULL	NULL	1	z	2	3	1029503	0	z	578	1030081
좌우반구com(CVF, UVF, BVF)_3	7	1	<?xml version="1.0"?>\n<Clock xmlns:dt="urn:schemas-microsoft-com:datatypes"><Description dt:dt="string">E-Prime Primary Realtime Clock</Description><StartTime><Timestamp dt:dt="int">0</Timestamp><DateUtc dt:dt="string">2023-09-06T07:50:54Z</DateUtc></StartTime><FrequencyChanges><FrequencyChange><Frequency dt:dt="r8">10000000</Frequency><Timestamp dt:dt="r8">10339983481152</Timestamp><Current dt:…	좌우반구com(CVF, UVF, BVF)_3-007-1	60	1.0.0.170	1	1999239805	Professional	2.0.10.356	2.0.10.356	09-06-2023	2023-09-06 오전 7:50:55	16:50:55	2.0.10.252	90		1	z	기름	94	1	90	NULL	NULL	NULL	NULL	NULL	NULL	KSY3	List1	NULL	NULL	NULL	NULL	NULL	NULL	NULL	NULL	NULL	1	z	2	3	268537	0	z	265	268802
좌우반구com(CVF, UVF, BVF)_3	7	1	<?xml version="1.0"?>\n<Clock xmlns:dt="urn:schemas-microsoft-com:datatypes"><Description dt:dt="string">E-Prime Primary Realtime Clock</Description><StartTime><Timestamp dt:dt="int">0</Timestamp><DateUtc dt:dt="string">2023-09-06T07:50:54Z</DateUtc></StartTime><FrequencyChanges><FrequencyChange><Frequency dt:dt="r8">10000000</Frequency><Timestamp dt:dt="r8">10339983481152</Timestamp><Current dt:…	좌우반구com(CVF, UVF, BVF)_3-007-1	60	1.0.0.170	1	1999239805	Professional	2.0.10.356	2.0.10.356	09-06-2023	2023-09-06 오전 7:50:55	16:50:55	2.0.10.252	57		1	z	기술	7	1	57	NULL	NULL	NULL	NULL	NULL	NULL	KSY3	List1	NULL	NULL	NULL	NULL	NULL	NULL	NULL	NULL	NULL	1	z	2	3	177154	0	z	440	177594
좌우반구com(CVF, UVF, BVF)_3	7	1	<?xml version="1.0"?>\n<Clock xmlns:dt="urn:schemas-microsoft-com:datatypes"><Description dt:dt="string">E-Prime Primary Realtime Clock</Description><StartTime><Timestamp dt:dt="int">0</Timestamp><DateUtc dt:dt="string">2023-09-06T07:50:54Z</DateUtc></StartTime><FrequencyChanges><FrequencyChange><Frequency dt:dt="r8">10000000</Frequency><Timestamp dt:dt="r8">10339983481152</Timestamp><Current dt:…	좌우반구com(CVF, UVF, BVF)_3-007-1	60	1.0.0.170	1	1999239805	Professional	2.0.10.356	2.0.10.356	09-06-2023	2023-09-06 오전 7:50:55	16:50:55	2.0.10.252	315		1	z	기운	NULL	NULL	NULL	NULL	NULL	NULL	53	1	51	KSY3	List3	NULL	NULL	NULL	NULL	NULL	NULL	NULL	NULL	NULL	0	z	2	3	1047703	0	{/}	506	1048209
좌우반구com(CVF, UVF, BVF)_3	7	1	<?xml version="1.0"?>\n<Clock xmlns:dt="urn:schemas-microsoft-com:datatypes"><Description dt:dt="string">E-Prime Primary Realtime Clock</Description><StartTime><Timestamp dt:dt="int">0</Timestamp><DateUtc dt:dt="string">2023-09-06T07:50:54Z</DateUtc></StartTime><FrequencyChanges><FrequencyChange><Frequency dt:dt="r8">10000000</Frequency><Timestamp dt:dt="r8">10339983481152</Timestamp><Current dt:…	좌우반구com(CVF, UVF, BVF)_3-007-1	60	1.0.0.170	1	1999239805	Professional	2.0.10.356	2.0.10.356	09-06-2023	2023-09-06 오전 7:50:55	16:50:55	2.0.10.252	122		1	z	기준	12	1	122	NULL	NULL	NULL	NULL	NULL	NULL	KSY3	List1	NULL	NULL	NULL	NULL	NULL	NULL	NULL	NULL	NULL	1	z	2	4	358004	0	z	246	358250
좌우반구com(CVF, UVF, BVF)_3	7	1	<?xml version="1.0"?>\n<Clock xmlns:dt="urn:schemas-microsoft-com:datatypes"><Description dt:dt="string">E-Prime Primary Realtime Clock</Description><StartTime><Timestamp dt:dt="int">0</Timestamp><DateUtc dt:dt="string">2023-09-06T07:50:54Z</DateUtc></StartTime><FrequencyChanges><FrequencyChange><Frequency dt:dt="r8">10000000</Frequency><Timestamp dt:dt="r8">10339983481152</Timestamp><Current dt:…	좌우반구com(CVF, UVF, BVF)_3-007-1	60	1.0.0.170	1	1999239805	Professional	2.0.10.356	2.0.10.356	09-06-2023	2023-09-06 오전 7:50:55	16:50:55	2.0.10.252	136		1	z	기차	NULL	NULL	NULL	113	1	4	NULL	NULL	NULL	KSY3	List2	NULL	NULL	NULL	NULL	NULL	NULL	NULL	NULL	NULL	1	z	2	3	480187	0	z	367	480554
좌우반구com(CVF, UVF, BVF)_3	7	1	<?xml version="1.0"?>\n<Clock xmlns:dt="urn:schemas-microsoft-com:datatypes"><Description dt:dt="string">E-Prime Primary Realtime Clock</Description><StartTime><Timestamp dt:dt="int">0</Timestamp><DateUtc dt:dt="string">2023-09-06T07:50:54Z</DateUtc></StartTime><FrequencyChanges><FrequencyChange><Frequency dt:dt="r8">10000000</Frequency><Timestamp dt:dt="r8">10339983481152</Timestamp><Current dt:…	좌우반구com(CVF, UVF, BVF)_3-007-1	60	1.0.0.170	1	1999239805	Professional	2.0.10.356	2.0.10.356	09-06-2023	2023-09-06 오전 7:50:55	16:50:55	2.0.10.252	294		1	z	기회	NULL	NULL	NULL	NULL	NULL	NULL	16	1	30	KSY3	List3	NULL	NULL	NULL	NULL	NULL	NULL	NULL	NULL	NULL	1	z	2	3	992136	0	z	369	992505
좌우반구com(CVF, UVF, BVF)_3	7	1	<?xml version="1.0"?>\n<Clock xmlns:dt="urn:schemas-microsoft-com:datatypes"><Description dt:dt="string">E-Prime Primary Realtime Clock</Description><StartTime><Timestamp dt:dt="int">0</Timestamp><DateUtc dt:dt="string">2023-09-06T07:50:54Z</DateUtc></StartTime><FrequencyChanges><FrequencyChange><Frequency dt:dt="r8">10000000</Frequency><Timestamp dt:dt="r8">10339983481152</Timestamp><Current dt:…	좌우반구com(CVF, UVF, BVF)_3-007-1	60	1.0.0.170	1	1999239805	Professional	2.0.10.356	2.0.10.356	09-06-2023	2023-09-06 오전 7:50:55	16:50:55	2.0.10.252	15		2	{/}	껍목	45	1	15	NULL	NULL	NULL	NULL	NULL	NULL	KSY4	List1	NULL	NULL	NULL	NULL	NULL	NULL	NULL	NULL	NULL	1	{/}	2	3	63387	0	{/}	351	63738
좌우반구com(CVF, UVF, BVF)_3	7	1	<?xml version="1.0"?>\n<Clock xmlns:dt="urn:schemas-microsoft-com:datatypes"><Description dt:dt="string">E-Prime Primary Realtime Clock</Description><StartTime><Timestamp dt:dt="int">0</Timestamp><DateUtc dt:dt="string">2023-09-06T07:50:54Z</DateUtc></StartTime><FrequencyChanges><FrequencyChange><Frequency dt:dt="r8">10000000</Frequency><Timestamp dt:dt="r8">10339983481152</Timestamp><Current dt:…	좌우반구com(CVF, UVF, BVF)_3-007-1	60	1.0.0.170	1	1999239805	Professional	2.0.10.356	2.0.10.356	09-06-2023	2023-09-06 오전 7:50:55	16:50:55	2.0.10.252	210		2	{/}	껍밀	NULL	NULL	NULL	1	1	78	NULL	NULL	NULL	KSY4	List2	NULL	NULL	NULL	NULL	NULL	NULL	NULL	NULL	NULL	1	{/}	2	4	676654	0	{/}	364	677018
좌우반구com(CVF, UVF, BVF)_3	7	1	<?xml version="1.0"?>\n<Clock xmlns:dt="urn:schemas-microsoft-com:datatypes"><Description dt:dt="string">E-Prime Primary Realtime Clock</Description><StartTime><Timestamp dt:dt="int">0</Timestamp><DateUtc dt:dt="string">2023-09-06T07:50:54Z</DateUtc></StartTime><FrequencyChanges><FrequencyChange><Frequency dt:dt="r8">10000000</Frequency><Timestamp dt:dt="r8">10339983481152</Timestamp><Current dt:…	좌우반구com(CVF, UVF, BVF)_3-007-1	60	1.0.0.170	1	1999239805	Professional	2.0.10.356	2.0.10.356	09-06-2023	2023-09-06 오전 7:50:55	16:50:55	2.0.10.252	282		1	z	껍질	NULL	NULL	NULL	NULL	NULL	NULL	3	1	18	KSY3	List3	NULL	NULL	NULL	NULL	NULL	NULL	NULL	NULL	NULL	1	z	2	3	960270	0	z	979	961249
좌우반구com(CVF, UVF, BVF)_3	7	1	<?xml version="1.0"?>\n<Clock xmlns:dt="urn:schemas-microsoft-com:datatypes"><Description dt:dt="string">E-Prime Primary Realtime Clock</Description><StartTime><Timestamp dt:dt="int">0</Timestamp><DateUtc dt:dt="string">2023-09-06T07:50:54Z</DateUtc></StartTime><FrequencyChanges><FrequencyChange><Frequency dt:dt="r8">10000000</Frequency><Timestamp dt:dt="r8">10339983481152</Timestamp><Current dt:…	좌우반구com(CVF, UVF, BVF)_3-007-1	60	1.0.0.170	1	1999239805	Professional	2.0.10.356	2.0.10.356	09-06-2023	2023-09-06 오전 7:50:55	16:50:55	2.0.10.252	154		2	{/}	껍퇴	NULL	NULL	NULL	129	1	22	NULL	NULL	NULL	KSY3	List2	NULL	NULL	NULL	NULL	NULL	NULL	NULL	NULL	NULL	1	{/}	3	3	526570	0	{/}	344	526914
좌우반구com(CVF, UVF, BVF)_3	7	1	<?xml version="1.0"?>\n<Clock xmlns:dt="urn:schemas-microsoft-com:datatypes"><Description dt:dt="string">E-Prime Primary Realtime Clock</Description><StartTime><Timestamp dt:dt="int">0</Timestamp><DateUtc dt:dt="string">2023-09-06T07:50:54Z</DateUtc></StartTime><FrequencyChanges><FrequencyChange><Frequency dt:dt="r8">10000000</Frequency><Timestamp dt:dt="r8">10339983481152</Timestamp><Current dt:…	좌우반구com(CVF, UVF, BVF)_3-007-1	60	1.0.0.170	1	1999239805	Professional	2.0.10.356	2.0.10.356	09-06-2023	2023-09-06 오전 7:50:55	16:50:55	2.0.10.252	7		2	{/}	나개	72	1	7	NULL	NULL	NULL	NULL	NULL	NULL	KSY2	List1	NULL	NULL	NULL	NULL	NULL	NULL	NULL	NULL	NULL	1	{/}	2	3	42204	0	{/}	598	42802
좌우반구com(CVF, UVF, BVF)_3	7	1	<?xml version="1.0"?>\n<Clock xmlns:dt="urn:schemas-microsoft-com:datatypes"><Description dt:dt="string">E-Prime Primary Realtime Clock</Description><StartTime><Timestamp dt:dt="int">0</Timestamp><DateUtc dt:dt="string">2023-09-06T07:50:54Z</DateUtc></StartTime><FrequencyChanges><FrequencyChange><Frequency dt:dt="r8">10000000</Frequency><Timestamp dt:dt="r8">10339983481152</Timestamp><Current dt:…	좌우반구com(CVF, UVF, BVF)_3-007-1	60	1.0.0.170	1	1999239805	Professional	2.0.10.356	2.0.10.356	09-06-2023	2023-09-06 오전 7:50:55	16:50:55	2.0.10.252	69		1	z	내일	108	1	69	NULL	NULL	NULL	NULL	NULL	NULL	KSY3	List1	NULL	NULL	NULL	NULL	NULL	NULL	NULL	NULL	NULL	0	z	3	3	209670	0	{/}	500	210170
좌우반구com(CVF, UVF, BVF)_3	7	1	<?xml version="1.0"?>\n<Clock xmlns:dt="urn:schemas-microsoft-com:datatypes"><Description dt:dt="string">E-Prime Primary Realtime Clock</Description><StartTime><Timestamp dt:dt="int">0</Timestamp><DateUtc dt:dt="string">2023-09-06T07:50:54Z</DateUtc></StartTime><FrequencyChanges><FrequencyChange><Frequency dt:dt="r8">10000000</Frequency><Timestamp dt:dt="r8">10339983481152</Timestamp><Current dt:…	좌우반구com(CVF, UVF, BVF)_3-007-1	60	1.0.0.170	1	1999239805	Professional	2.0.10.356	2.0.10.356	09-06-2023	2023-09-06 오전 7:50:55	16:50:55	2.0.10.252	185		2	{/}	내죽	NULL	NULL	NULL	7	1	53	NULL	NULL	NULL	KSY4	List2	NULL	NULL	NULL	NULL	NULL	NULL	NULL	NULL	NULL	1	{/}	2	3	608103	0	{/}	387	608490
좌우반구com(CVF, UVF, BVF)_3	7	1	<?xml version="1.0"?>\n<Clock xmlns:dt="urn:schemas-microsoft-com:datatypes"><Description dt:dt="string">E-Prime Primary Realtime Clock</Description><StartTime><Timestamp dt:dt="int">0</Timestamp><DateUtc dt:dt="string">2023-09-06T07:50:54Z</DateUtc></StartTime><FrequencyChanges><FrequencyChange><Frequency dt:dt="r8">10000000</Frequency><Timestamp dt:dt="r8">10339983481152</Timestamp><Current dt:…	좌우반구com(CVF, UVF, BVF)_3-007-1	60	1.0.0.170	1	1999239805	Professional	2.0.10.356	2.0.10.356	09-06-2023	2023-09-06 오전 7:50:55	16:50:55	2.0.10.252	217		2	{/}	내표	NULL	NULL	NULL	114	1	85	NULL	NULL	NULL	KSY3	List2	NULL	NULL	NULL	NULL	NULL	NULL	NULL	NULL	NULL	1	{/}	3	3	694820	0	{/}	838	695658
좌우반구com(CVF, UVF, BVF)_3	7	1	<?xml version="1.0"?>\n<Clock xmlns:dt="urn:schemas-microsoft-com:datatypes"><Description dt:dt="string">E-Prime Primary Realtime Clock</Description><StartTime><Timestamp dt:dt="int">0</Timestamp><DateUtc dt:dt="string">2023-09-06T07:50:54Z</DateUtc></StartTime><FrequencyChanges><FrequencyChange><Frequency dt:dt="r8">10000000</Frequency><Timestamp dt:dt="r8">10339983481152</Timestamp><Current dt:…	좌우반구com(CVF, UVF, BVF)_3-007-1	60	1.0.0.170	1	1999239805	Professional	2.0.10.356	2.0.10.356	09-06-2023	2023-09-06 오전 7:50:55	16:50:55	2.0.10.252	343		2	{/}	념속	NULL	NULL	NULL	NULL	NULL	NULL	110	1	79	KSY2	List3	NULL	NULL	NULL	NULL	NULL	NULL	NULL	NULL	NULL	0	{/}	2	4	1122003	0	z	358	1122361
좌우반구com(CVF, UVF, BVF)_3	7	1	<?xml version="1.0"?>\n<Clock xmlns:dt="urn:schemas-microsoft-com:datatypes"><Description dt:dt="string">E-Prime Primary Realtime Clock</Description><StartTime><Timestamp dt:dt="int">0</Timestamp><DateUtc dt:dt="string">2023-09-06T07:50:54Z</DateUtc></StartTime><FrequencyChanges><FrequencyChange><Frequency dt:dt="r8">10000000</Frequency><Timestamp dt:dt="r8">10339983481152</Timestamp><Current dt:…	좌우반구com(CVF, UVF, BVF)_3-007-1	60	1.0.0.170	1	1999239805	Professional	2.0.10.356	2.0.10.356	09-06-2023	2023-09-06 오전 7:50:55	16:50:55	2.0.10.252	35		2	{/}	념실	34	1	35	NULL	NULL	NULL	NULL	NULL	NULL	KSY2	List1	NULL	NULL	NULL	NULL	NULL	NULL	NULL	NULL	NULL	0	{/}	3	3	120537	0	z	457	120994
좌우반구com(CVF, UVF, BVF)_3	7	1	<?xml version="1.0"?>\n<Clock xmlns:dt="urn:schemas-microsoft-com:datatypes"><Description dt:dt="string">E-Prime Primary Realtime Clock</Description><StartTime><Timestamp dt:dt="int">0</Timestamp><DateUtc dt:dt="string">2023-09-06T07:50:54Z</DateUtc></StartTime><FrequencyChanges><FrequencyChange><Frequency dt:dt="r8">10000000</Frequency><Timestamp dt:dt="r8">10339983481152</Timestamp><Current dt:…	좌우반구com(CVF, UVF, BVF)_3-007-1	60	1.0.0.170	1	1999239805	Professional	2.0.10.356	2.0.10.356	09-06-2023	2023-09-06 오전 7:50:55	16:50:55	2.0.10.252	333		2	{/}	념효	NULL	NULL	NULL	NULL	NULL	NULL	36	1	69	KSY	List3	0		2	-1	1095436	184		0	0	1	{/}	2	4	1095620	0	{/}	445	1096065
좌우반구com(CVF, UVF, BVF)_3	7	1	<?xml version="1.0"?>\n<Clock xmlns:dt="urn:schemas-microsoft-com:datatypes"><Description dt:dt="string">E-Prime Primary Realtime Clock</Description><StartTime><Timestamp dt:dt="int">0</Timestamp><DateUtc dt:dt="string">2023-09-06T07:50:54Z</DateUtc></StartTime><FrequencyChanges><FrequencyChange><Frequency dt:dt="r8">10000000</Frequency><Timestamp dt:dt="r8">10339983481152</Timestamp><Current dt:…	좌우반구com(CVF, UVF, BVF)_3-007-1	60	1.0.0.170	1	1999239805	Professional	2.0.10.356	2.0.10.356	09-06-2023	2023-09-06 오전 7:50:55	16:50:55	2.0.10.252	262		1	z	노조	NULL	NULL	NULL	44	1	130	NULL	NULL	NULL	KSY3	List2	NULL	NULL	NULL	NULL	NULL	NULL	NULL	NULL	NULL	1	z	2	3	818403	0	z	382	818785
좌우반구com(CVF, UVF, BVF)_3	7	1	<?xml version="1.0"?>\n<Clock xmlns:dt="urn:schemas-microsoft-com:datatypes"><Description dt:dt="string">E-Prime Primary Realtime Clock</Description><StartTime><Timestamp dt:dt="int">0</Timestamp><DateUtc dt:dt="string">2023-09-06T07:50:54Z</DateUtc></StartTime><FrequencyChanges><FrequencyChange><Frequency dt:dt="r8">10000000</Frequency><Timestamp dt:dt="r8">10339983481152</Timestamp><Current dt:…	좌우반구com(CVF, UVF, BVF)_3-007-1	60	1.0.0.170	1	1999239805	Professional	2.0.10.356	2.0.10.356	09-06-2023	2023-09-06 오전 7:50:55	16:50:55	2.0.10.252	369		1	z	논란	NULL	NULL	NULL	NULL	NULL	NULL	22	1	105	KSY3	List3	NULL	NULL	NULL	NULL	NULL	NULL	NULL	NULL	NULL	1	z	2	3	1190136	0	z	553	1190689
좌우반구com(CVF, UVF, BVF)_3	7	1	<?xml version="1.0"?>\n<Clock xmlns:dt="urn:schemas-microsoft-com:datatypes"><Description dt:dt="string">E-Prime Primary Realtime Clock</Description><StartTime><Timestamp dt:dt="int">0</Timestamp><DateUtc dt:dt="string">2023-09-06T07:50:54Z</DateUtc></StartTime><FrequencyChanges><FrequencyChange><Frequency dt:dt="r8">10000000</Frequency><Timestamp dt:dt="r8">10339983481152</Timestamp><Current dt:…	좌우반구com(CVF, UVF, BVF)_3-007-1	60	1.0.0.170	1	1999239805	Professional	2.0.10.356	2.0.10.356	09-06-2023	2023-09-06 오전 7:50:55	16:50:55	2.0.10.252	235		2	{/}	논무	NULL	NULL	NULL	23	1	103	NULL	NULL	NULL	KSY	List2	0		3	0	746053	184		0	0	1	{/}	2	4	746237	0	{/}	333	746570
좌우반구com(CVF, UVF, BVF)_3	7	1	<?xml version="1.0"?>\n<Clock xmlns:dt="urn:schemas-microsoft-com:datatypes"><Description dt:dt="string">E-Prime Primary Realtime Clock</Description><StartTime><Timestamp dt:dt="int">0</Timestamp><DateUtc dt:dt="string">2023-09-06T07:50:54Z</DateUtc></StartTime><FrequencyChanges><FrequencyChange><Frequency dt:dt="r8">10000000</Frequency><Timestamp dt:dt="r8">10339983481152</Timestamp><Current dt:…	좌우반구com(CVF, UVF, BVF)_3-007-1	60	1.0.0.170	1	1999239805	Professional	2.0.10.356	2.0.10.356	09-06-2023	2023-09-06 오전 7:50:55	16:50:55	2.0.10.252	268		1	z	느낌	NULL	NULL	NULL	NULL	NULL	NULL	39	1	4	KSY3	List3	NULL	NULL	NULL	NULL	NULL	NULL	NULL	NULL	NULL	1	z	2	4	923687	0	z	290	923977
좌우반구com(CVF, UVF, BVF)_3	7	1	<?xml version="1.0"?>\n<Clock xmlns:dt="urn:schemas-microsoft-com:datatypes"><Description dt:dt="string">E-Prime Primary Realtime Clock</Description><StartTime><Timestamp dt:dt="int">0</Timestamp><DateUtc dt:dt="string">2023-09-06T07:50:54Z</DateUtc></StartTime><FrequencyChanges><FrequencyChange><Frequency dt:dt="r8">10000000</Frequency><Timestamp dt:dt="r8">10339983481152</Timestamp><Current dt:…	좌우반구com(CVF, UVF, BVF)_3-007-1	60	1.0.0.170	1	1999239805	Professional	2.0.10.356	2.0.10.356	09-06-2023	2023-09-06 오전 7:50:55	16:50:55	2.0.10.252	205		2	{/}	느속	NULL	NULL	NULL	105	1	73	NULL	NULL	NULL	KSY2	List2	NULL	NULL	NULL	NULL	NULL	NULL	NULL	NULL	NULL	0	{/}	3	3	660853	0	z	1077	661930
좌우반구com(CVF, UVF, BVF)_3	7	1	<?xml version="1.0"?>\n<Clock xmlns:dt="urn:schemas-microsoft-com:datatypes"><Description dt:dt="string">E-Prime Primary Realtime Clock</Description><StartTime><Timestamp dt:dt="int">0</Timestamp><DateUtc dt:dt="string">2023-09-06T07:50:54Z</DateUtc></StartTime><FrequencyChanges><FrequencyChange><Frequency dt:dt="r8">10000000</Frequency><Timestamp dt:dt="r8">10339983481152</Timestamp><Current dt:…	좌우반구com(CVF, UVF, BVF)_3-007-1	60	1.0.0.170	1	1999239805	Professional	2.0.10.356	2.0.10.356	09-06-2023	2023-09-06 오전 7:50:55	16:50:55	2.0.10.252	325		2	{/}	느스	NULL	NULL	NULL	NULL	NULL	NULL	42	1	61	KSY4	List3	NULL	NULL	NULL	NULL	NULL	NULL	NULL	NULL	NULL	1	{/}	2	3	1075003	0	{/}	390	1075393
좌우반구com(CVF, UVF, BVF)_3	7	1	<?xml version="1.0"?>\n<Clock xmlns:dt="urn:schemas-microsoft-com:datatypes"><Description dt:dt="string">E-Prime Primary Realtime Clock</Description><StartTime><Timestamp dt:dt="int">0</Timestamp><DateUtc dt:dt="string">2023-09-06T07:50:54Z</DateUtc></StartTime><FrequencyChanges><FrequencyChange><Frequency dt:dt="r8">10000000</Frequency><Timestamp dt:dt="r8">10339983481152</Timestamp><Current dt:…	좌우반구com(CVF, UVF, BVF)_3-007-1	60	1.0.0.170	1	1999239805	Professional	2.0.10.356	2.0.10.356	09-06-2023	2023-09-06 오전 7:50:55	16:50:55	2.0.10.252	64		2	{/}	느체	69	1	64	NULL	NULL	NULL	NULL	NULL	NULL	KSY3	List1	NULL	NULL	NULL	NULL	NULL	NULL	NULL	NULL	NULL	1	{/}	2	4	196271	0	{/}	476	196747
좌우반구com(CVF, UVF, BVF)_3	7	1	<?xml version="1.0"?>\n<Clock xmlns:dt="urn:schemas-microsoft-com:datatypes"><Description dt:dt="string">E-Prime Primary Realtime Clock</Description><StartTime><Timestamp dt:dt="int">0</Timestamp><DateUtc dt:dt="string">2023-09-06T07:50:54Z</DateUtc></StartTime><FrequencyChanges><FrequencyChange><Frequency dt:dt="r8">10000000</Frequency><Timestamp dt:dt="r8">10339983481152</Timestamp><Current dt:…	좌우반구com(CVF, UVF, BVF)_3-007-1	60	1.0.0.170	1	1999239805	Professional	2.0.10.356	2.0.10.356	09-06-2023	2023-09-06 오전 7:50:55	16:50:55	2.0.10.252	214		2	{/}	님우	NULL	NULL	NULL	3	1	82	NULL	NULL	NULL	KSY3	List2	NULL	NULL	NULL	NULL	NULL	NULL	NULL	NULL	NULL	1	{/}	2	4	686754	0	{/}	392	687146
좌우반구com(CVF, UVF, BVF)_3	7	1	<?xml version="1.0"?>\n<Clock xmlns:dt="urn:schemas-microsoft-com:datatypes"><Description dt:dt="string">E-Prime Primary Realtime Clock</Description><StartTime><Timestamp dt:dt="int">0</Timestamp><DateUtc dt:dt="string">2023-09-06T07:50:54Z</DateUtc></StartTime><FrequencyChanges><FrequencyChange><Frequency dt:dt="r8">10000000</Frequency><Timestamp dt:dt="r8">10339983481152</Timestamp><Current dt:…	좌우반구com(CVF, UVF, BVF)_3-007-1	60	1.0.0.170	1	1999239805	Professional	2.0.10.356	2.0.10.356	09-06-2023	2023-09-06 오전 7:50:55	16:50:55	2.0.10.252	341		2	{/}	단률	NULL	NULL	NULL	NULL	NULL	NULL	61	1	77	KSY	List3	0		2	0	1116620	183		0	0	0	{/}	2	3	1116803	0	z	454	1117257
좌우반구com(CVF, UVF, BVF)_3	7	1	<?xml version="1.0"?>\n<Clock xmlns:dt="urn:schemas-microsoft-com:datatypes"><Description dt:dt="string">E-Prime Primary Realtime Clock</Description><StartTime><Timestamp dt:dt="int">0</Timestamp><DateUtc dt:dt="string">2023-09-06T07:50:54Z</DateUtc></StartTime><FrequencyChanges><FrequencyChange><Frequency dt:dt="r8">10000000</Frequency><Timestamp dt:dt="r8">10339983481152</Timestamp><Current dt:…	좌우반구com(CVF, UVF, BVF)_3-007-1	60	1.0.0.170	1	1999239805	Professional	2.0.10.356	2.0.10.356	09-06-2023	2023-09-06 오전 7:50:55	16:50:55	2.0.10.252	89		1	z	단어	28	1	89	NULL	NULL	NULL	NULL	NULL	NULL	KSY3	List1	NULL	NULL	NULL	NULL	NULL	NULL	NULL	NULL	NULL	1	z	3	3	266087	0	z	259	266346
좌우반구com(CVF, UVF, BVF)_3	7	1	<?xml version="1.0"?>\n<Clock xmlns:dt="urn:schemas-microsoft-com:datatypes"><Description dt:dt="string">E-Prime Primary Realtime Clock</Description><StartTime><Timestamp dt:dt="int">0</Timestamp><DateUtc dt:dt="string">2023-09-06T07:50:54Z</DateUtc></StartTime><FrequencyChanges><FrequencyChange><Frequency dt:dt="r8">10000000</Frequency><Timestamp dt:dt="r8">10339983481152</Timestamp><Current dt:…	좌우반구com(CVF, UVF, BVF)_3-007-1	60	1.0.0.170	1	1999239805	Professional	2.0.10.356	2.0.10.356	09-06-2023	2023-09-06 오전 7:50:55	16:50:55	2.0.10.252	10		1	z	단위	107	1	10	NULL	NULL	NULL	NULL	NULL	NULL	KSY3	List1	NULL	NULL	NULL	NULL	NULL	NULL	NULL	NULL	NULL	1	z	2	4	50538	0	z	336	50874
좌우반구com(CVF, UVF, BVF)_3	7	1	<?xml version="1.0"?>\n<Clock xmlns:dt="urn:schemas-microsoft-com:datatypes"><Description dt:dt="string">E-Prime Primary Realtime Clock</Description><StartTime><Timestamp dt:dt="int">0</Timestamp><DateUtc dt:dt="string">2023-09-06T07:50:54Z</DateUtc></StartTime><FrequencyChanges><FrequencyChange><Frequency dt:dt="r8">10000000</Frequency><Timestamp dt:dt="r8">10339983481152</Timestamp><Current dt:…	좌우반구com(CVF, UVF, BVF)_3-007-1	60	1.0.0.170	1	1999239805	Professional	2.0.10.356	2.0.10.356	09-06-2023	2023-09-06 오전 7:50:55	16:50:55	2.0.10.252	223		1	z	담화	NULL	NULL	NULL	131	1	91	NULL	NULL	NULL	KSY3	List2	NULL	NULL	NULL	NULL	NULL	NULL	NULL	NULL	NULL	0	z	2	3	711587	0	{/}	631	712218
좌우반구com(CVF, UVF, BVF)_3	7	1	<?xml version="1.0"?>\n<Clock xmlns:dt="urn:schemas-microsoft-com:datatypes"><Description dt:dt="string">E-Prime Primary Realtime Clock</Description><StartTime><Timestamp dt:dt="int">0</Timestamp><DateUtc dt:dt="string">2023-09-06T07:50:54Z</DateUtc></StartTime><FrequencyChanges><FrequencyChange><Frequency dt:dt="r8">10000000</Frequency><Timestamp dt:dt="r8">10339983481152</Timestamp><Current dt:…	좌우반구com(CVF, UVF, BVF)_3-007-1	60	1.0.0.170	1	1999239805	Professional	2.0.10.356	2.0.10.356	09-06-2023	2023-09-06 오전 7:50:55	16:50:55	2.0.10.252	142		1	z	대문	NULL	NULL	NULL	122	1	10	NULL	NULL	NULL	KSY3	List2	NULL	NULL	NULL	NULL	NULL	NULL	NULL	NULL	NULL	1	z	2	4	495654	0	z	292	495946
좌우반구com(CVF, UVF, BVF)_3	7	1	<?xml version="1.0"?>\n<Clock xmlns:dt="urn:schemas-microsoft-com:datatypes"><Description dt:dt="string">E-Prime Primary Realtime Clock</Description><StartTime><Timestamp dt:dt="int">0</Timestamp><DateUtc dt:dt="string">2023-09-06T07:50:54Z</DateUtc></StartTime><FrequencyChanges><FrequencyChange><Frequency dt:dt="r8">10000000</Frequency><Timestamp dt:dt="r8">10339983481152</Timestamp><Current dt:…	좌우반구com(CVF, UVF, BVF)_3-007-1	60	1.0.0.170	1	1999239805	Professional	2.0.10.356	2.0.10.356	09-06-2023	2023-09-06 오전 7:50:55	16:50:55	2.0.10.252	121		1	z	대중	85	1	121	NULL	NULL	NULL	NULL	NULL	NULL	KSY3	List1	NULL	NULL	NULL	NULL	NULL	NULL	NULL	NULL	NULL	1	z	2	4	355471	0	z	331	355802
좌우반구com(CVF, UVF, BVF)_3	7	1	<?xml version="1.0"?>\n<Clock xmlns:dt="urn:schemas-microsoft-com:datatypes"><Description dt:dt="string">E-Prime Primary Realtime Clock</Description><StartTime><Timestamp dt:dt="int">0</Timestamp><DateUtc dt:dt="string">2023-09-06T07:50:54Z</DateUtc></StartTime><FrequencyChanges><FrequencyChange><Frequency dt:dt="r8">10000000</Frequency><Timestamp dt:dt="r8">10339983481152</Timestamp><Current dt:…	좌우반구com(CVF, UVF, BVF)_3-007-1	60	1.0.0.170	1	1999239805	Professional	2.0.10.356	2.0.10.356	09-06-2023	2023-09-06 오전 7:50:55	16:50:55	2.0.10.252	158		1	z	도박	NULL	NULL	NULL	126	1	26	NULL	NULL	NULL	KSY3	List2	NULL	NULL	NULL	NULL	NULL	NULL	NULL	NULL	NULL	1	z	2	3	536637	0	z	285	536922
좌우반구com(CVF, UVF, BVF)_3	7	1	<?xml version="1.0"?>\n<Clock xmlns:dt="urn:schemas-microsoft-com:datatypes"><Description dt:dt="string">E-Prime Primary Realtime Clock</Description><StartTime><Timestamp dt:dt="int">0</Timestamp><DateUtc dt:dt="string">2023-09-06T07:50:54Z</DateUtc></StartTime><FrequencyChanges><FrequencyChange><Frequency dt:dt="r8">10000000</Frequency><Timestamp dt:dt="r8">10339983481152</Timestamp><Current dt:…	좌우반구com(CVF, UVF, BVF)_3-007-1	60	1.0.0.170	1	1999239805	Professional	2.0.10.356	2.0.10.356	09-06-2023	2023-09-06 오전 7:50:55	16:50:55	2.0.10.252	345		2	{/}	도휘	NULL	NULL	NULL	NULL	NULL	NULL	41	1	81	KSY2	List3	NULL	NULL	NULL	NULL	NULL	NULL	NULL	NULL	NULL	1	{/}	2	4	1127170	0	{/}	383	1127553
좌우반구com(CVF, UVF, BVF)_3	7	1	<?xml version="1.0"?>\n<Clock xmlns:dt="urn:schemas-microsoft-com:datatypes"><Description dt:dt="string">E-Prime Primary Realtime Clock</Description><StartTime><Timestamp dt:dt="int">0</Timestamp><DateUtc dt:dt="string">2023-09-06T07:50:54Z</DateUtc></StartTime><FrequencyChanges><FrequencyChange><Frequency dt:dt="r8">10000000</Frequency><Timestamp dt:dt="r8">10339983481152</Timestamp><Current dt:…	좌우반구com(CVF, UVF, BVF)_3-007-1	60	1.0.0.170	1	1999239805	Professional	2.0.10.356	2.0.10.356	09-06-2023	2023-09-06 오전 7:50:55	16:50:55	2.0.10.252	340		1	z	동의	NULL	NULL	NULL	NULL	NULL	NULL	15	1	76	KSY3	List3	NULL	NULL	NULL	NULL	NULL	NULL	NULL	NULL	NULL	1	z	2	3	1114236	0	z	365	1114601
좌우반구com(CVF, UVF, BVF)_3	7	1	<?xml version="1.0"?>\n<Clock xmlns:dt="urn:schemas-microsoft-com:datatypes"><Description dt:dt="string">E-Prime Primary Realtime Clock</Description><StartTime><Timestamp dt:dt="int">0</Timestamp><DateUtc dt:dt="string">2023-09-06T07:50:54Z</DateUtc></StartTime><FrequencyChanges><FrequencyChange><Frequency dt:dt="r8">10000000</Frequency><Timestamp dt:dt="r8">10339983481152</Timestamp><Current dt:…	좌우반구com(CVF, UVF, BVF)_3-007-1	60	1.0.0.170	1	1999239805	Professional	2.0.10.356	2.0.10.356	09-06-2023	2023-09-06 오전 7:50:55	16:50:55	2.0.10.252	72		2	{/}	득관	124	1	72	NULL	NULL	NULL	NULL	NULL	NULL	KSY4	List1	NULL	NULL	NULL	NULL	NULL	NULL	NULL	NULL	NULL	0	{/}	2	3	217787	0	z	1255	219042
좌우반구com(CVF, UVF, BVF)_3	7	1	<?xml version="1.0"?>\n<Clock xmlns:dt="urn:schemas-microsoft-com:datatypes"><Description dt:dt="string">E-Prime Primary Realtime Clock</Description><StartTime><Timestamp dt:dt="int">0</Timestamp><DateUtc dt:dt="string">2023-09-06T07:50:54Z</DateUtc></StartTime><FrequencyChanges><FrequencyChange><Frequency dt:dt="r8">10000000</Frequency><Timestamp dt:dt="r8">10339983481152</Timestamp><Current dt:…	좌우반구com(CVF, UVF, BVF)_3-007-1	60	1.0.0.170	1	1999239805	Professional	2.0.10.356	2.0.10.356	09-06-2023	2023-09-06 오전 7:50:55	16:50:55	2.0.10.252	278		2	{/}	득동	NULL	NULL	NULL	NULL	NULL	NULL	123	1	14	KSY	List3	0		2	0	948920	183		0	0	0	{/}	2	3	949103	0	z	354	949457
좌우반구com(CVF, UVF, BVF)_3	7	1	<?xml version="1.0"?>\n<Clock xmlns:dt="urn:schemas-microsoft-com:datatypes"><Description dt:dt="string">E-Prime Primary Realtime Clock</Description><StartTime><Timestamp dt:dt="int">0</Timestamp><DateUtc dt:dt="string">2023-09-06T07:50:54Z</DateUtc></StartTime><FrequencyChanges><FrequencyChange><Frequency dt:dt="r8">10000000</Frequency><Timestamp dt:dt="r8">10339983481152</Timestamp><Current dt:…	좌우반구com(CVF, UVF, BVF)_3-007-1	60	1.0.0.170	1	1999239805	Professional	2.0.10.356	2.0.10.356	09-06-2023	2023-09-06 오전 7:50:55	16:50:55	2.0.10.252	138		2	{/}	득생	NULL	NULL	NULL	61	1	6	NULL	NULL	NULL	KSY	List2	0		2	0	485037	183		0	0	1	{/}	2	3	485220	0	{/}	326	485546
좌우반구com(CVF, UVF, BVF)_3	7	1	<?xml version="1.0"?>\n<Clock xmlns:dt="urn:schemas-microsoft-com:datatypes"><Description dt:dt="string">E-Prime Primary Realtime Clock</Description><StartTime><Timestamp dt:dt="int">0</Timestamp><DateUtc dt:dt="string">2023-09-06T07:50:54Z</DateUtc></StartTime><FrequencyChanges><FrequencyChange><Frequency dt:dt="r8">10000000</Frequency><Timestamp dt:dt="r8">10339983481152</Timestamp><Current dt:…	좌우반구com(CVF, UVF, BVF)_3-007-1	60	1.0.0.170	1	1999239805	Professional	2.0.10.356	2.0.10.356	09-06-2023	2023-09-06 오전 7:50:55	16:50:55	2.0.10.252	306		2	{/}	득외	NULL	NULL	NULL	NULL	NULL	NULL	63	1	42	KSY	List3	0		2	1	1024187	183		0	0	1	{/}	2	3	1024370	0	{/}	327	1024697
좌우반구com(CVF, UVF, BVF)_3	7	1	<?xml version="1.0"?>\n<Clock xmlns:dt="urn:schemas-microsoft-com:datatypes"><Description dt:dt="string">E-Prime Primary Realtime Clock</Description><StartTime><Timestamp dt:dt="int">0</Timestamp><DateUtc dt:dt="string">2023-09-06T07:50:54Z</DateUtc></StartTime><FrequencyChanges><FrequencyChange><Frequency dt:dt="r8">10000000</Frequency><Timestamp dt:dt="r8">10339983481152</Timestamp><Current dt:…	좌우반구com(CVF, UVF, BVF)_3-007-1	60	1.0.0.170	1	1999239805	Professional	2.0.10.356	2.0.10.356	09-06-2023	2023-09-06 오전 7:50:55	16:50:55	2.0.10.252	220		2	{/}	란공	NULL	NULL	NULL	60	1	88	NULL	NULL	NULL	KSY4	List2	NULL	NULL	NULL	NULL	NULL	NULL	NULL	NULL	NULL	1	{/}	2	3	702953	0	{/}	313	703266
좌우반구com(CVF, UVF, BVF)_3	7	1	<?xml version="1.0"?>\n<Clock xmlns:dt="urn:schemas-microsoft-com:datatypes"><Description dt:dt="string">E-Prime Primary Realtime Clock</Description><StartTime><Timestamp dt:dt="int">0</Timestamp><DateUtc dt:dt="string">2023-09-06T07:50:54Z</DateUtc></StartTime><FrequencyChanges><FrequencyChange><Frequency dt:dt="r8">10000000</Frequency><Timestamp dt:dt="r8">10339983481152</Timestamp><Current dt:…	좌우반구com(CVF, UVF, BVF)_3-007-1	60	1.0.0.170	1	1999239805	Professional	2.0.10.356	2.0.10.356	09-06-2023	2023-09-06 오전 7:50:55	16:50:55	2.0.10.252	233		2	{/}	량필	NULL	NULL	NULL	22	1	101	NULL	NULL	NULL	KSY2	List2	NULL	NULL	NULL	NULL	NULL	NULL	NULL	NULL	NULL	1	{/}	2	4	741137	0	{/}	361	741498
좌우반구com(CVF, UVF, BVF)_3	7	1	<?xml version="1.0"?>\n<Clock xmlns:dt="urn:schemas-microsoft-com:datatypes"><Description dt:dt="string">E-Prime Primary Realtime Clock</Description><StartTime><Timestamp dt:dt="int">0</Timestamp><DateUtc dt:dt="string">2023-09-06T07:50:54Z</DateUtc></StartTime><FrequencyChanges><FrequencyChange><Frequency dt:dt="r8">10000000</Frequency><Timestamp dt:dt="r8">10339983481152</Timestamp><Current dt:…	좌우반구com(CVF, UVF, BVF)_3-007-1	60	1.0.0.170	1	1999239805	Professional	2.0.10.356	2.0.10.356	09-06-2023	2023-09-06 오전 7:50:55	16:50:55	2.0.10.252	184		2	{/}	려제	NULL	NULL	NULL	85	1	52	NULL	NULL	NULL	KSY	List2	0		2	0	605420	183		0	0	1	{/}	3	3	605603	0	{/}	295	605898
좌우반구com(CVF, UVF, BVF)_3	7	1	<?xml version="1.0"?>\n<Clock xmlns:dt="urn:schemas-microsoft-com:datatypes"><Description dt:dt="string">E-Prime Primary Realtime Clock</Description><StartTime><Timestamp dt:dt="int">0</Timestamp><DateUtc dt:dt="string">2023-09-06T07:50:54Z</DateUtc></StartTime><FrequencyChanges><FrequencyChange><Frequency dt:dt="r8">10000000</Frequency><Timestamp dt:dt="r8">10339983481152</Timestamp><Current dt:…	좌우반구com(CVF, UVF, BVF)_3-007-1	60	1.0.0.170	1	1999239805	Professional	2.0.10.356	2.0.10.356	09-06-2023	2023-09-06 오전 7:50:55	16:50:55	2.0.10.252	119		2	{/}	려최	6	1	119	NULL	NULL	NULL	NULL	NULL	NULL	KSY3	List1	NULL	NULL	NULL	NULL	NULL	NULL	NULL	NULL	NULL	1	{/}	2	4	350354	0	{/}	352	350706
좌우반구com(CVF, UVF, BVF)_3	7	1	<?xml version="1.0"?>\n<Clock xmlns:dt="urn:schemas-microsoft-com:datatypes"><Description dt:dt="string">E-Prime Primary Realtime Clock</Description><StartTime><Timestamp dt:dt="int">0</Timestamp><DateUtc dt:dt="string">2023-09-06T07:50:54Z</DateUtc></StartTime><FrequencyChanges><FrequencyChange><Frequency dt:dt="r8">10000000</Frequency><Timestamp dt:dt="r8">10339983481152</Timestamp><Current dt:…	좌우반구com(CVF, UVF, BVF)_3-007-1	60	1.0.0.170	1	1999239805	Professional	2.0.10.356	2.0.10.356	09-06-2023	2023-09-06 오전 7:50:55	16:50:55	2.0.10.252	316		2	{/}	려희	NULL	NULL	NULL	NULL	NULL	NULL	131	1	52	KSY3	List3	NULL	NULL	NULL	NULL	NULL	NULL	NULL	NULL	NULL	1	{/}	2	3	1050403	0	{/}	366	1050769
좌우반구com(CVF, UVF, BVF)_3	7	1	<?xml version="1.0"?>\n<Clock xmlns:dt="urn:schemas-microsoft-com:datatypes"><Description dt:dt="string">E-Prime Primary Realtime Clock</Description><StartTime><Timestamp dt:dt="int">0</Timestamp><DateUtc dt:dt="string">2023-09-06T07:50:54Z</DateUtc></StartTime><FrequencyChanges><FrequencyChange><Frequency dt:dt="r8">10000000</Frequency><Timestamp dt:dt="r8">10339983481152</Timestamp><Current dt:…	좌우반구com(CVF, UVF, BVF)_3-007-1	60	1.0.0.170	1	1999239805	Professional	2.0.10.356	2.0.10.356	09-06-2023	2023-09-06 오전 7:50:55	16:50:55	2.0.10.252	290		2	{/}	력름	NULL	NULL	NULL	NULL	NULL	NULL	107	1	26	KSY2	List3	NULL	NULL	NULL	NULL	NULL	NULL	NULL	NULL	NULL	1	{/}	2	4	981770	0	{/}	367	982137
좌우반구com(CVF, UVF, BVF)_3	7	1	<?xml version="1.0"?>\n<Clock xmlns:dt="urn:schemas-microsoft-com:datatypes"><Description dt:dt="string">E-Prime Primary Realtime Clock</Description><StartTime><Timestamp dt:dt="int">0</Timestamp><DateUtc dt:dt="string">2023-09-06T07:50:54Z</DateUtc></StartTime><FrequencyChanges><FrequencyChange><Frequency dt:dt="r8">10000000</Frequency><Timestamp dt:dt="r8">10339983481152</Timestamp><Current dt:…	좌우반구com(CVF, UVF, BVF)_3-007-1	60	1.0.0.170	1	1999239805	Professional	2.0.10.356	2.0.10.356	09-06-2023	2023-09-06 오전 7:50:55	16:50:55	2.0.10.252	143		2	{/}	례부	NULL	NULL	NULL	26	1	11	NULL	NULL	NULL	KSY3	List2	NULL	NULL	NULL	NULL	NULL	NULL	NULL	NULL	NULL	1	{/}	2	4	498154	0	{/}	368	498522
좌우반구com(CVF, UVF, BVF)_3	7	1	<?xml version="1.0"?>\n<Clock xmlns:dt="urn:schemas-microsoft-com:datatypes"><Description dt:dt="string">E-Prime Primary Realtime Clock</Description><StartTime><Timestamp dt:dt="int">0</Timestamp><DateUtc dt:dt="string">2023-09-06T07:50:54Z</DateUtc></StartTime><FrequencyChanges><FrequencyChange><Frequency dt:dt="r8">10000000</Frequency><Timestamp dt:dt="r8">10339983481152</Timestamp><Current dt:…	좌우반구com(CVF, UVF, BVF)_3-007-1	60	1.0.0.170	1	1999239805	Professional	2.0.10.356	2.0.10.356	09-06-2023	2023-09-06 오전 7:50:55	16:50:55	2.0.10.252	66		2	{/}	록어	11	1	66	NULL	NULL	NULL	NULL	NULL	NULL	KSY4	List1	NULL	NULL	NULL	NULL	NULL	NULL	NULL	NULL	NULL	1	{/}	2	4	201571	0	{/}	383	201954
좌우반구com(CVF, UVF, BVF)_3	7	1	<?xml version="1.0"?>\n<Clock xmlns:dt="urn:schemas-microsoft-com:datatypes"><Description dt:dt="string">E-Prime Primary Realtime Clock</Description><StartTime><Timestamp dt:dt="int">0</Timestamp><DateUtc dt:dt="string">2023-09-06T07:50:54Z</DateUtc></StartTime><FrequencyChanges><FrequencyChange><Frequency dt:dt="r8">10000000</Frequency><Timestamp dt:dt="r8">10339983481152</Timestamp><Current dt:…	좌우반구com(CVF, UVF, BVF)_3-007-1	60	1.0.0.170	1	1999239805	Professional	2.0.10.356	2.0.10.356	09-06-2023	2023-09-06 오전 7:50:55	16:50:55	2.0.10.252	375		2	{/}	류궤	NULL	NULL	NULL	NULL	NULL	NULL	132	1	111	KSY4	List3	NULL	NULL	NULL	NULL	NULL	NULL	NULL	NULL	NULL	1	{/}	2	3	1205886	0	{/}	435	1206321
좌우반구com(CVF, UVF, BVF)_3	7	1	<?xml version="1.0"?>\n<Clock xmlns:dt="urn:schemas-microsoft-com:datatypes"><Description dt:dt="string">E-Prime Primary Realtime Clock</Description><StartTime><Timestamp dt:dt="int">0</Timestamp><DateUtc dt:dt="string">2023-09-06T07:50:54Z</DateUtc></StartTime><FrequencyChanges><FrequencyChange><Frequency dt:dt="r8">10000000</Frequency><Timestamp dt:dt="r8">10339983481152</Timestamp><Current dt:…	좌우반구com(CVF, UVF, BVF)_3-007-1	60	1.0.0.170	1	1999239805	Professional	2.0.10.356	2.0.10.356	09-06-2023	2023-09-06 오전 7:50:55	16:50:55	2.0.10.252	37		2	{/}	류란	23	1	37	NULL	NULL	NULL	NULL	NULL	NULL	KSY2	List1	NULL	NULL	NULL	NULL	NULL	NULL	NULL	NULL	NULL	1	{/}	2	3	125654	0	{/}	372	126026
좌우반구com(CVF, UVF, BVF)_3	7	1	<?xml version="1.0"?>\n<Clock xmlns:dt="urn:schemas-microsoft-com:datatypes"><Description dt:dt="string">E-Prime Primary Realtime Clock</Description><StartTime><Timestamp dt:dt="int">0</Timestamp><DateUtc dt:dt="string">2023-09-06T07:50:54Z</DateUtc></StartTime><FrequencyChanges><FrequencyChange><Frequency dt:dt="r8">10000000</Frequency><Timestamp dt:dt="r8">10339983481152</Timestamp><Current dt:…	좌우반구com(CVF, UVF, BVF)_3-007-1	60	1.0.0.170	1	1999239805	Professional	2.0.10.356	2.0.10.356	09-06-2023	2023-09-06 오전 7:50:55	16:50:55	2.0.10.252	366		2	{/}	류포	NULL	NULL	NULL	NULL	NULL	NULL	117	1	102	KSY3	List3	NULL	NULL	NULL	NULL	NULL	NULL	NULL	NULL	NULL	1	{/}	2	3	1182503	0	{/}	322	1182825
좌우반구com(CVF, UVF, BVF)_3	7	1	<?xml version="1.0"?>\n<Clock xmlns:dt="urn:schemas-microsoft-com:datatypes"><Description dt:dt="string">E-Prime Primary Realtime Clock</Description><StartTime><Timestamp dt:dt="int">0</Timestamp><DateUtc dt:dt="string">2023-09-06T07:50:54Z</DateUtc></StartTime><FrequencyChanges><FrequencyChange><Frequency dt:dt="r8">10000000</Frequency><Timestamp dt:dt="r8">10339983481152</Timestamp><Current dt:…	좌우반구com(CVF, UVF, BVF)_3-007-1	60	1.0.0.170	1	1999239805	Professional	2.0.10.356	2.0.10.356	09-06-2023	2023-09-06 오전 7:50:55	16:50:55	2.0.10.252	337		2	{/}	률법	NULL	NULL	NULL	NULL	NULL	NULL	129	1	73	KSY3	List3	NULL	NULL	NULL	NULL	NULL	NULL	NULL	NULL	NULL	1	{/}	2	4	1106320	0	{/}	361	1106681
좌우반구com(CVF, UVF, BVF)_3	7	1	<?xml version="1.0"?>\n<Clock xmlns:dt="urn:schemas-microsoft-com:datatypes"><Description dt:dt="string">E-Prime Primary Realtime Clock</Description><StartTime><Timestamp dt:dt="int">0</Timestamp><DateUtc dt:dt="string">2023-09-06T07:50:54Z</DateUtc></StartTime><FrequencyChanges><FrequencyChange><Frequency dt:dt="r8">10000000</Frequency><Timestamp dt:dt="r8">10339983481152</Timestamp><Current dt:…	좌우반구com(CVF, UVF, BVF)_3-007-1	60	1.0.0.170	1	1999239805	Professional	2.0.10.356	2.0.10.356	09-06-2023	2023-09-06 오전 7:50:55	16:50:55	2.0.10.252	397		2	{/}	률법	NULL	NULL	NULL	NULL	NULL	NULL	59	1	133	KSY2	List3	NULL	NULL	NULL	NULL	NULL	NULL	NULL	NULL	NULL	1	{/}	2	3	1262686	0	{/}	1179	1263865
좌우반구com(CVF, UVF, BVF)_3	7	1	<?xml version="1.0"?>\n<Clock xmlns:dt="urn:schemas-microsoft-com:datatypes"><Description dt:dt="string">E-Prime Primary Realtime Clock</Description><StartTime><Timestamp dt:dt="int">0</Timestamp><DateUtc dt:dt="string">2023-09-06T07:50:54Z</DateUtc></StartTime><FrequencyChanges><FrequencyChange><Frequency dt:dt="r8">10000000</Frequency><Timestamp dt:dt="r8">10339983481152</Timestamp><Current dt:…	좌우반구com(CVF, UVF, BVF)_3-007-1	60	1.0.0.170	1	1999239805	Professional	2.0.10.356	2.0.10.356	09-06-2023	2023-09-06 오전 7:50:55	16:50:55	2.0.10.252	298		2	{/}	률시	NULL	NULL	NULL	NULL	NULL	NULL	54	1	34	KSY3	List3	NULL	NULL	NULL	NULL	NULL	NULL	NULL	NULL	NULL	1	{/}	3	3	1002636	0	{/}	405	1003041
좌우반구com(CVF, UVF, BVF)_3	7	1	<?xml version="1.0"?>\n<Clock xmlns:dt="urn:schemas-microsoft-com:datatypes"><Description dt:dt="string">E-Prime Primary Realtime Clock</Description><StartTime><Timestamp dt:dt="int">0</Timestamp><DateUtc dt:dt="string">2023-09-06T07:50:54Z</DateUtc></StartTime><FrequencyChanges><FrequencyChange><Frequency dt:dt="r8">10000000</Frequency><Timestamp dt:dt="r8">10339983481152</Timestamp><Current dt:…	좌우반구com(CVF, UVF, BVF)_3-007-1	60	1.0.0.170	1	1999239805	Professional	2.0.10.356	2.0.10.356	09-06-2023	2023-09-06 오전 7:50:55	16:50:55	2.0.10.252	266		2	{/}	률훈	NULL	NULL	NULL	NULL	NULL	NULL	45	1	2	KSY	List3	0		2	0	918486	184		0	0	1	{/}	3	4	918670	0	{/}	283	918953
좌우반구com(CVF, UVF, BVF)_3	7	1	<?xml version="1.0"?>\n<Clock xmlns:dt="urn:schemas-microsoft-com:datatypes"><Description dt:dt="string">E-Prime Primary Realtime Clock</Description><StartTime><Timestamp dt:dt="int">0</Timestamp><DateUtc dt:dt="string">2023-09-06T07:50:54Z</DateUtc></StartTime><FrequencyChanges><FrequencyChange><Frequency dt:dt="r8">10000000</Frequency><Timestamp dt:dt="r8">10339983481152</Timestamp><Current dt:…	좌우반구com(CVF, UVF, BVF)_3-007-1	60	1.0.0.170	1	1999239805	Professional	2.0.10.356	2.0.10.356	09-06-2023	2023-09-06 오전 7:50:55	16:50:55	2.0.10.252	207		2	{/}	름결	NULL	NULL	NULL	90	1	75	NULL	NULL	NULL	KSY4	List2	NULL	NULL	NULL	NULL	NULL	NULL	NULL	NULL	NULL	1	{/}	2	3	667053	0	{/}	397	667450
좌우반구com(CVF, UVF, BVF)_3	7	1	<?xml version="1.0"?>\n<Clock xmlns:dt="urn:schemas-microsoft-com:datatypes"><Description dt:dt="string">E-Prime Primary Realtime Clock</Description><StartTime><Timestamp dt:dt="int">0</Timestamp><DateUtc dt:dt="string">2023-09-06T07:50:54Z</DateUtc></StartTime><FrequencyChanges><FrequencyChange><Frequency dt:dt="r8">10000000</Frequency><Timestamp dt:dt="r8">10339983481152</Timestamp><Current dt:…	좌우반구com(CVF, UVF, BVF)_3-007-1	60	1.0.0.170	1	1999239805	Professional	2.0.10.356	2.0.10.356	09-06-2023	2023-09-06 오전 7:50:55	16:50:55	2.0.10.252	280		2	{/}	름무	NULL	NULL	NULL	NULL	NULL	NULL	106	1	16	KSY4	List3	NULL	NULL	NULL	NULL	NULL	NULL	NULL	NULL	NULL	1	{/}	2	4	954370	0	{/}	799	955169
좌우반구com(CVF, UVF, BVF)_3	7	1	<?xml version="1.0"?>\n<Clock xmlns:dt="urn:schemas-microsoft-com:datatypes"><Description dt:dt="string">E-Prime Primary Realtime Clock</Description><StartTime><Timestamp dt:dt="int">0</Timestamp><DateUtc dt:dt="string">2023-09-06T07:50:54Z</DateUtc></StartTime><FrequencyChanges><FrequencyChange><Frequency dt:dt="r8">10000000</Frequency><Timestamp dt:dt="r8">10339983481152</Timestamp><Current dt:…	좌우반구com(CVF, UVF, BVF)_3-007-1	60	1.0.0.170	1	1999239805	Professional	2.0.10.356	2.0.10.356	09-06-2023	2023-09-06 오전 7:50:55	16:50:55	2.0.10.252	169		2	{/}	리열	NULL	NULL	NULL	104	1	37	NULL	NULL	NULL	KSY2	List2	NULL	NULL	NULL	NULL	NULL	NULL	NULL	NULL	NULL	1	{/}	2	3	565670	0	{/}	1068	566738
좌우반구com(CVF, UVF, BVF)_3	7	1	<?xml version="1.0"?>\n<Clock xmlns:dt="urn:schemas-microsoft-com:datatypes"><Description dt:dt="string">E-Prime Primary Realtime Clock</Description><StartTime><Timestamp dt:dt="int">0</Timestamp><DateUtc dt:dt="string">2023-09-06T07:50:54Z</DateUtc></StartTime><FrequencyChanges><FrequencyChange><Frequency dt:dt="r8">10000000</Frequency><Timestamp dt:dt="r8">10339983481152</Timestamp><Current dt:…	좌우반구com(CVF, UVF, BVF)_3-007-1	60	1.0.0.170	1	1999239805	Professional	2.0.10.356	2.0.10.356	09-06-2023	2023-09-06 오전 7:50:55	16:50:55	2.0.10.252	160		2	{/}	림밀	NULL	NULL	NULL	21	1	28	NULL	NULL	NULL	KSY3	List2	NULL	NULL	NULL	NULL	NULL	NULL	NULL	NULL	NULL	1	{/}	2	3	541570	0	{/}	376	541946
좌우반구com(CVF, UVF, BVF)_3	7	1	<?xml version="1.0"?>\n<Clock xmlns:dt="urn:schemas-microsoft-com:datatypes"><Description dt:dt="string">E-Prime Primary Realtime Clock</Description><StartTime><Timestamp dt:dt="int">0</Timestamp><DateUtc dt:dt="string">2023-09-06T07:50:54Z</DateUtc></StartTime><FrequencyChanges><FrequencyChange><Frequency dt:dt="r8">10000000</Frequency><Timestamp dt:dt="r8">10339983481152</Timestamp><Current dt:…	좌우반구com(CVF, UVF, BVF)_3-007-1	60	1.0.0.170	1	1999239805	Professional	2.0.10.356	2.0.10.356	09-06-2023	2023-09-06 오전 7:50:55	16:50:55	2.0.10.252	80		2	{/}	마요	13	1	80	NULL	NULL	NULL	NULL	NULL	NULL	KSY3	List1	NULL	NULL	NULL	NULL	NULL	NULL	NULL	NULL	NULL	1	{/}	3	3	241670	0	{/}	308	241978
좌우반구com(CVF, UVF, BVF)_3	7	1	<?xml version="1.0"?>\n<Clock xmlns:dt="urn:schemas-microsoft-com:datatypes"><Description dt:dt="string">E-Prime Primary Realtime Clock</Description><StartTime><Timestamp dt:dt="int">0</Timestamp><DateUtc dt:dt="string">2023-09-06T07:50:54Z</DateUtc></StartTime><FrequencyChanges><FrequencyChange><Frequency dt:dt="r8">10000000</Frequency><Timestamp dt:dt="r8">10339983481152</Timestamp><Current dt:…	좌우반구com(CVF, UVF, BVF)_3-007-1	60	1.0.0.170	1	1999239805	Professional	2.0.10.356	2.0.10.356	09-06-2023	2023-09-06 오전 7:50:55	16:50:55	2.0.10.252	168		2	{/}	망습	NULL	NULL	NULL	51	1	36	NULL	NULL	NULL	KSY	List2	0		2	0	562887	183		0	0	1	{/}	2	3	563070	0	{/}	396	563466
좌우반구com(CVF, UVF, BVF)_3	7	1	<?xml version="1.0"?>\n<Clock xmlns:dt="urn:schemas-microsoft-com:datatypes"><Description dt:dt="string">E-Prime Primary Realtime Clock</Description><StartTime><Timestamp dt:dt="int">0</Timestamp><DateUtc dt:dt="string">2023-09-06T07:50:54Z</DateUtc></StartTime><FrequencyChanges><FrequencyChange><Frequency dt:dt="r8">10000000</Frequency><Timestamp dt:dt="r8">10339983481152</Timestamp><Current dt:…	좌우반구com(CVF, UVF, BVF)_3-007-1	60	1.0.0.170	1	1999239805	Professional	2.0.10.356	2.0.10.356	09-06-2023	2023-09-06 오전 7:50:55	16:50:55	2.0.10.252	300		1	z	망신	NULL	NULL	NULL	NULL	NULL	NULL	69	1	36	KSY3	List3	NULL	NULL	NULL	NULL	NULL	NULL	NULL	NULL	NULL	1	z	2	4	1008020	0	z	493	1008513
좌우반구com(CVF, UVF, BVF)_3	7	1	<?xml version="1.0"?>\n<Clock xmlns:dt="urn:schemas-microsoft-com:datatypes"><Description dt:dt="string">E-Prime Primary Realtime Clock</Description><StartTime><Timestamp dt:dt="int">0</Timestamp><DateUtc dt:dt="string">2023-09-06T07:50:54Z</DateUtc></StartTime><FrequencyChanges><FrequencyChange><Frequency dt:dt="r8">10000000</Frequency><Timestamp dt:dt="r8">10339983481152</Timestamp><Current dt:…	좌우반구com(CVF, UVF, BVF)_3-007-1	60	1.0.0.170	1	1999239805	Professional	2.0.10.356	2.0.10.356	09-06-2023	2023-09-06 오전 7:50:55	16:50:55	2.0.10.252	277		1	z	매력	NULL	NULL	NULL	NULL	NULL	NULL	124	1	13	KSY3	List3	NULL	NULL	NULL	NULL	NULL	NULL	NULL	NULL	NULL	0	z	2	3	946670	0	{/}	227	946897
좌우반구com(CVF, UVF, BVF)_3	7	1	<?xml version="1.0"?>\n<Clock xmlns:dt="urn:schemas-microsoft-com:datatypes"><Description dt:dt="string">E-Prime Primary Realtime Clock</Description><StartTime><Timestamp dt:dt="int">0</Timestamp><DateUtc dt:dt="string">2023-09-06T07:50:54Z</DateUtc></StartTime><FrequencyChanges><FrequencyChange><Frequency dt:dt="r8">10000000</Frequency><Timestamp dt:dt="r8">10339983481152</Timestamp><Current dt:…	좌우반구com(CVF, UVF, BVF)_3-007-1	60	1.0.0.170	1	1999239805	Professional	2.0.10.356	2.0.10.356	09-06-2023	2023-09-06 오전 7:50:55	16:50:55	2.0.10.252	94		2	{/}	매소	68	1	94	NULL	NULL	NULL	NULL	NULL	NULL	KSY	List1	0		2	0	278437	184		0	0	0	{/}	2	4	278621	0	z	213	278834
좌우반구com(CVF, UVF, BVF)_3	7	1	<?xml version="1.0"?>\n<Clock xmlns:dt="urn:schemas-microsoft-com:datatypes"><Description dt:dt="string">E-Prime Primary Realtime Clock</Description><StartTime><Timestamp dt:dt="int">0</Timestamp><DateUtc dt:dt="string">2023-09-06T07:50:54Z</DateUtc></StartTime><FrequencyChanges><FrequencyChange><Frequency dt:dt="r8">10000000</Frequency><Timestamp dt:dt="r8">10339983481152</Timestamp><Current dt:…	좌우반구com(CVF, UVF, BVF)_3-007-1	60	1.0.0.170	1	1999239805	Professional	2.0.10.356	2.0.10.356	09-06-2023	2023-09-06 오전 7:50:55	16:50:55	2.0.10.252	395		1	z	모습	NULL	NULL	NULL	NULL	NULL	NULL	34	1	131	KSY3	List3	NULL	NULL	NULL	NULL	NULL	NULL	NULL	NULL	NULL	1	z	2	4	1257553	0	z	376	1257929
좌우반구com(CVF, UVF, BVF)_3	7	1	<?xml version="1.0"?>\n<Clock xmlns:dt="urn:schemas-microsoft-com:datatypes"><Description dt:dt="string">E-Prime Primary Realtime Clock</Description><StartTime><Timestamp dt:dt="int">0</Timestamp><DateUtc dt:dt="string">2023-09-06T07:50:54Z</DateUtc></StartTime><FrequencyChanges><FrequencyChange><Frequency dt:dt="r8">10000000</Frequency><Timestamp dt:dt="r8">10339983481152</Timestamp><Current dt:…	좌우반구com(CVF, UVF, BVF)_3-007-1	60	1.0.0.170	1	1999239805	Professional	2.0.10.356	2.0.10.356	09-06-2023	2023-09-06 오전 7:50:55	16:50:55	2.0.10.252	175		1	z	모형	NULL	NULL	NULL	111	1	43	NULL	NULL	NULL	KSY4	List2	NULL	NULL	NULL	NULL	NULL	NULL	NULL	NULL	NULL	1	z	3	3	582753	0	z	273	583026
좌우반구com(CVF, UVF, BVF)_3	7	1	<?xml version="1.0"?>\n<Clock xmlns:dt="urn:schemas-microsoft-com:datatypes"><Description dt:dt="string">E-Prime Primary Realtime Clock</Description><StartTime><Timestamp dt:dt="int">0</Timestamp><DateUtc dt:dt="string">2023-09-06T07:50:54Z</DateUtc></StartTime><FrequencyChanges><FrequencyChange><Frequency dt:dt="r8">10000000</Frequency><Timestamp dt:dt="r8">10339983481152</Timestamp><Current dt:…	좌우반구com(CVF, UVF, BVF)_3-007-1	60	1.0.0.170	1	1999239805	Professional	2.0.10.356	2.0.10.356	09-06-2023	2023-09-06 오전 7:50:55	16:50:55	2.0.10.252	195		2	{/}	목력	NULL	NULL	NULL	55	1	63	NULL	NULL	NULL	KSY4	List2	NULL	NULL	NULL	NULL	NULL	NULL	NULL	NULL	NULL	1	{/}	2	3	634437	0	{/}	501	634938
좌우반구com(CVF, UVF, BVF)_3	7	1	<?xml version="1.0"?>\n<Clock xmlns:dt="urn:schemas-microsoft-com:datatypes"><Description dt:dt="string">E-Prime Primary Realtime Clock</Description><StartTime><Timestamp dt:dt="int">0</Timestamp><DateUtc dt:dt="string">2023-09-06T07:50:54Z</DateUtc></StartTime><FrequencyChanges><FrequencyChange><Frequency dt:dt="r8">10000000</Frequency><Timestamp dt:dt="r8">10339983481152</Timestamp><Current dt:…	좌우반구com(CVF, UVF, BVF)_3-007-1	60	1.0.0.170	1	1999239805	Professional	2.0.10.356	2.0.10.356	09-06-2023	2023-09-06 오전 7:50:55	16:50:55	2.0.10.252	200		1	z	목록	NULL	NULL	NULL	33	1	68	NULL	NULL	NULL	KSY4	List2	NULL	NULL	NULL	NULL	NULL	NULL	NULL	NULL	NULL	1	z	2	3	647520	0	z	730	648250
좌우반구com(CVF, UVF, BVF)_3	7	1	<?xml version="1.0"?>\n<Clock xmlns:dt="urn:schemas-microsoft-com:datatypes"><Description dt:dt="string">E-Prime Primary Realtime Clock</Description><StartTime><Timestamp dt:dt="int">0</Timestamp><DateUtc dt:dt="string">2023-09-06T07:50:54Z</DateUtc></StartTime><FrequencyChanges><FrequencyChange><Frequency dt:dt="r8">10000000</Frequency><Timestamp dt:dt="r8">10339983481152</Timestamp><Current dt:…	좌우반구com(CVF, UVF, BVF)_3-007-1	60	1.0.0.170	1	1999239805	Professional	2.0.10.356	2.0.10.356	09-06-2023	2023-09-06 오전 7:50:55	16:50:55	2.0.10.252	390		1	z	목적	NULL	NULL	NULL	NULL	NULL	NULL	8	1	126	KSY4	List3	NULL	NULL	NULL	NULL	NULL	NULL	NULL	NULL	NULL	1	z	2	3	1244536	0	z	321	1244857
좌우반구com(CVF, UVF, BVF)_3	7	1	<?xml version="1.0"?>\n<Clock xmlns:dt="urn:schemas-microsoft-com:datatypes"><Description dt:dt="string">E-Prime Primary Realtime Clock</Description><StartTime><Timestamp dt:dt="int">0</Timestamp><DateUtc dt:dt="string">2023-09-06T07:50:54Z</DateUtc></StartTime><FrequencyChanges><FrequencyChange><Frequency dt:dt="r8">10000000</Frequency><Timestamp dt:dt="r8">10339983481152</Timestamp><Current dt:…	좌우반구com(CVF, UVF, BVF)_3-007-1	60	1.0.0.170	1	1999239805	Professional	2.0.10.356	2.0.10.356	09-06-2023	2023-09-06 오전 7:50:55	16:50:55	2.0.10.252	209		2	{/}	목퇴	NULL	NULL	NULL	86	1	77	NULL	NULL	NULL	KSY3	List2	NULL	NULL	NULL	NULL	NULL	NULL	NULL	NULL	NULL	1	{/}	2	3	673853	0	{/}	605	674458
좌우반구com(CVF, UVF, BVF)_3	7	1	<?xml version="1.0"?>\n<Clock xmlns:dt="urn:schemas-microsoft-com:datatypes"><Description dt:dt="string">E-Prime Primary Realtime Clock</Description><StartTime><Timestamp dt:dt="int">0</Timestamp><DateUtc dt:dt="string">2023-09-06T07:50:54Z</DateUtc></StartTime><FrequencyChanges><FrequencyChange><Frequency dt:dt="r8">10000000</Frequency><Timestamp dt:dt="r8">10339983481152</Timestamp><Current dt:…	좌우반구com(CVF, UVF, BVF)_3-007-1	60	1.0.0.170	1	1999239805	Professional	2.0.10.356	2.0.10.356	09-06-2023	2023-09-06 오전 7:50:55	16:50:55	2.0.10.252	351		2	{/}	무록	NULL	NULL	NULL	NULL	NULL	NULL	12	1	87	KSY	List3	0		2	0	1143203	183		0	0	1	{/}	2	3	1143386	0	{/}	343	1143729
좌우반구com(CVF, UVF, BVF)_3	7	1	<?xml version="1.0"?>\n<Clock xmlns:dt="urn:schemas-microsoft-com:datatypes"><Description dt:dt="string">E-Prime Primary Realtime Clock</Description><StartTime><Timestamp dt:dt="int">0</Timestamp><DateUtc dt:dt="string">2023-09-06T07:50:54Z</DateUtc></StartTime><FrequencyChanges><FrequencyChange><Frequency dt:dt="r8">10000000</Frequency><Timestamp dt:dt="r8">10339983481152</Timestamp><Current dt:…	좌우반구com(CVF, UVF, BVF)_3-007-1	60	1.0.0.170	1	1999239805	Professional	2.0.10.356	2.0.10.356	09-06-2023	2023-09-06 오전 7:50:55	16:50:55	2.0.10.252	108		1	z	무엇	19	1	108	NULL	NULL	NULL	NULL	NULL	NULL	KSY4	List1	NULL	NULL	NULL	NULL	NULL	NULL	NULL	NULL	NULL	1	z	3	3	320487	0	z	339	320826
좌우반구com(CVF, UVF, BVF)_3	7	1	<?xml version="1.0"?>\n<Clock xmlns:dt="urn:schemas-microsoft-com:datatypes"><Description dt:dt="string">E-Prime Primary Realtime Clock</Description><StartTime><Timestamp dt:dt="int">0</Timestamp><DateUtc dt:dt="string">2023-09-06T07:50:54Z</DateUtc></StartTime><FrequencyChanges><FrequencyChange><Frequency dt:dt="r8">10000000</Frequency><Timestamp dt:dt="r8">10339983481152</Timestamp><Current dt:…	좌우반구com(CVF, UVF, BVF)_3-007-1	60	1.0.0.170	1	1999239805	Professional	2.0.10.356	2.0.10.356	09-06-2023	2023-09-06 오전 7:50:55	16:50:55	2.0.10.252	112		1	z	무형	73	1	112	NULL	NULL	NULL	NULL	NULL	NULL	KSY4	List1	NULL	NULL	NULL	NULL	NULL	NULL	NULL	NULL	NULL	0	z	2	4	330904	0	{/}	458	331362
좌우반구com(CVF, UVF, BVF)_3	7	1	<?xml version="1.0"?>\n<Clock xmlns:dt="urn:schemas-microsoft-com:datatypes"><Description dt:dt="string">E-Prime Primary Realtime Clock</Description><StartTime><Timestamp dt:dt="int">0</Timestamp><DateUtc dt:dt="string">2023-09-06T07:50:54Z</DateUtc></StartTime><FrequencyChanges><FrequencyChange><Frequency dt:dt="r8">10000000</Frequency><Timestamp dt:dt="r8">10339983481152</Timestamp><Current dt:…	좌우반구com(CVF, UVF, BVF)_3-007-1	60	1.0.0.170	1	1999239805	Professional	2.0.10.356	2.0.10.356	09-06-2023	2023-09-06 오전 7:50:55	16:50:55	2.0.10.252	156		1	z	물건	NULL	NULL	NULL	132	1	24	NULL	NULL	NULL	KSY4	List2	NULL	NULL	NULL	NULL	NULL	NULL	NULL	NULL	NULL	1	z	2	4	531604	0	z	406	532010
좌우반구com(CVF, UVF, BVF)_3	7	1	<?xml version="1.0"?>\n<Clock xmlns:dt="urn:schemas-microsoft-com:datatypes"><Description dt:dt="string">E-Prime Primary Realtime Clock</Description><StartTime><Timestamp dt:dt="int">0</Timestamp><DateUtc dt:dt="string">2023-09-06T07:50:54Z</DateUtc></StartTime><FrequencyChanges><FrequencyChange><Frequency dt:dt="r8">10000000</Frequency><Timestamp dt:dt="r8">10339983481152</Timestamp><Current dt:…	좌우반구com(CVF, UVF, BVF)_3-007-1	60	1.0.0.170	1	1999239805	Professional	2.0.10.356	2.0.10.356	09-06-2023	2023-09-06 오전 7:50:55	16:50:55	2.0.10.252	128		2	{/}	미략	15	1	128	NULL	NULL	NULL	NULL	NULL	NULL	KSY	List1	0		2	0	373454	183		0	0	1	{/}	2	3	373637	0	{/}	941	374578
좌우반구com(CVF, UVF, BVF)_3	7	1	<?xml version="1.0"?>\n<Clock xmlns:dt="urn:schemas-microsoft-com:datatypes"><Description dt:dt="string">E-Prime Primary Realtime Clock</Description><StartTime><Timestamp dt:dt="int">0</Timestamp><DateUtc dt:dt="string">2023-09-06T07:50:54Z</DateUtc></StartTime><FrequencyChanges><FrequencyChange><Frequency dt:dt="r8">10000000</Frequency><Timestamp dt:dt="r8">10339983481152</Timestamp><Current dt:…	좌우반구com(CVF, UVF, BVF)_3-007-1	60	1.0.0.170	1	1999239805	Professional	2.0.10.356	2.0.10.356	09-06-2023	2023-09-06 오전 7:50:55	16:50:55	2.0.10.252	256		1	z	밀수	NULL	NULL	NULL	106	1	124	NULL	NULL	NULL	KSY4	List2	NULL	NULL	NULL	NULL	NULL	NULL	NULL	NULL	NULL	1	z	2	3	800820	0	z	342	801162
좌우반구com(CVF, UVF, BVF)_3	7	1	<?xml version="1.0"?>\n<Clock xmlns:dt="urn:schemas-microsoft-com:datatypes"><Description dt:dt="string">E-Prime Primary Realtime Clock</Description><StartTime><Timestamp dt:dt="int">0</Timestamp><DateUtc dt:dt="string">2023-09-06T07:50:54Z</DateUtc></StartTime><FrequencyChanges><FrequencyChange><Frequency dt:dt="r8">10000000</Frequency><Timestamp dt:dt="r8">10339983481152</Timestamp><Current dt:…	좌우반구com(CVF, UVF, BVF)_3-007-1	60	1.0.0.170	1	1999239805	Professional	2.0.10.356	2.0.10.356	09-06-2023	2023-09-06 오전 7:50:55	16:50:55	2.0.10.252	279		2	{/}	밀헤	NULL	NULL	NULL	NULL	NULL	NULL	112	1	15	KSY4	List3	NULL	NULL	NULL	NULL	NULL	NULL	NULL	NULL	NULL	1	{/}	3	3	951653	0	{/}	508	952161
좌우반구com(CVF, UVF, BVF)_3	7	1	<?xml version="1.0"?>\n<Clock xmlns:dt="urn:schemas-microsoft-com:datatypes"><Description dt:dt="string">E-Prime Primary Realtime Clock</Description><StartTime><Timestamp dt:dt="int">0</Timestamp><DateUtc dt:dt="string">2023-09-06T07:50:54Z</DateUtc></StartTime><FrequencyChanges><FrequencyChange><Frequency dt:dt="r8">10000000</Frequency><Timestamp dt:dt="r8">10339983481152</Timestamp><Current dt:…	좌우반구com(CVF, UVF, BVF)_3-007-1	60	1.0.0.170	1	1999239805	Professional	2.0.10.356	2.0.10.356	09-06-2023	2023-09-06 오전 7:50:55	16:50:55	2.0.10.252	65		2	{/}	박낌	89	1	65	NULL	NULL	NULL	NULL	NULL	NULL	KSY2	List1	NULL	NULL	NULL	NULL	NULL	NULL	NULL	NULL	NULL	1	{/}	2	3	198954	0	{/}	408	199362
좌우반구com(CVF, UVF, BVF)_3	7	1	<?xml version="1.0"?>\n<Clock xmlns:dt="urn:schemas-microsoft-com:datatypes"><Description dt:dt="string">E-Prime Primary Realtime Clock</Description><StartTime><Timestamp dt:dt="int">0</Timestamp><DateUtc dt:dt="string">2023-09-06T07:50:54Z</DateUtc></StartTime><FrequencyChanges><FrequencyChange><Frequency dt:dt="r8">10000000</Frequency><Timestamp dt:dt="r8">10339983481152</Timestamp><Current dt:…	좌우반구com(CVF, UVF, BVF)_3-007-1	60	1.0.0.170	1	1999239805	Professional	2.0.10.356	2.0.10.356	09-06-2023	2023-09-06 오전 7:50:55	16:50:55	2.0.10.252	329		1	z	반응	NULL	NULL	NULL	NULL	NULL	NULL	11	1	65	KSY4	List3	NULL	NULL	NULL	NULL	NULL	NULL	NULL	NULL	NULL	1	z	2	3	1085236	0	z	341	1085577
좌우반구com(CVF, UVF, BVF)_3	7	1	<?xml version="1.0"?>\n<Clock xmlns:dt="urn:schemas-microsoft-com:datatypes"><Description dt:dt="string">E-Prime Primary Realtime Clock</Description><StartTime><Timestamp dt:dt="int">0</Timestamp><DateUtc dt:dt="string">2023-09-06T07:50:54Z</DateUtc></StartTime><FrequencyChanges><FrequencyChange><Frequency dt:dt="r8">10000000</Frequency><Timestamp dt:dt="r8">10339983481152</Timestamp><Current dt:…	좌우반구com(CVF, UVF, BVF)_3-007-1	60	1.0.0.170	1	1999239805	Professional	2.0.10.356	2.0.10.356	09-06-2023	2023-09-06 오전 7:50:55	16:50:55	2.0.10.252	70		1	z	발길	55	1	70	NULL	NULL	NULL	NULL	NULL	NULL	KSY4	List1	NULL	NULL	NULL	NULL	NULL	NULL	NULL	NULL	NULL	1	z	2	4	212371	0	z	543	212914
좌우반구com(CVF, UVF, BVF)_3	7	1	<?xml version="1.0"?>\n<Clock xmlns:dt="urn:schemas-microsoft-com:datatypes"><Description dt:dt="string">E-Prime Primary Realtime Clock</Description><StartTime><Timestamp dt:dt="int">0</Timestamp><DateUtc dt:dt="string">2023-09-06T07:50:54Z</DateUtc></StartTime><FrequencyChanges><FrequencyChange><Frequency dt:dt="r8">10000000</Frequency><Timestamp dt:dt="r8">10339983481152</Timestamp><Current dt:…	좌우반구com(CVF, UVF, BVF)_3-007-1	60	1.0.0.170	1	1999239805	Professional	2.0.10.356	2.0.10.356	09-06-2023	2023-09-06 오전 7:50:55	16:50:55	2.0.10.252	311		2	{/}	발보	NULL	NULL	NULL	NULL	NULL	NULL	104	1	47	KSY3	List3	NULL	NULL	NULL	NULL	NULL	NULL	NULL	NULL	NULL	1	{/}	2	3	1037486	0	{/}	371	1037857
좌우반구com(CVF, UVF, BVF)_3	7	1	<?xml version="1.0"?>\n<Clock xmlns:dt="urn:schemas-microsoft-com:datatypes"><Description dt:dt="string">E-Prime Primary Realtime Clock</Description><StartTime><Timestamp dt:dt="int">0</Timestamp><DateUtc dt:dt="string">2023-09-06T07:50:54Z</DateUtc></StartTime><FrequencyChanges><FrequencyChange><Frequency dt:dt="r8">10000000</Frequency><Timestamp dt:dt="r8">10339983481152</Timestamp><Current dt:…	좌우반구com(CVF, UVF, BVF)_3-007-1	60	1.0.0.170	1	1999239805	Professional	2.0.10.356	2.0.10.356	09-06-2023	2023-09-06 오전 7:50:55	16:50:55	2.0.10.252	248		2	{/}	발횟	NULL	NULL	NULL	43	1	116	NULL	NULL	NULL	KSY	List2	0		2	0	779670	183		0	0	1	{/}	3	3	779853	0	{/}	325	780178
좌우반구com(CVF, UVF, BVF)_3	7	1	<?xml version="1.0"?>\n<Clock xmlns:dt="urn:schemas-microsoft-com:datatypes"><Description dt:dt="string">E-Prime Primary Realtime Clock</Description><StartTime><Timestamp dt:dt="int">0</Timestamp><DateUtc dt:dt="string">2023-09-06T07:50:54Z</DateUtc></StartTime><FrequencyChanges><FrequencyChange><Frequency dt:dt="r8">10000000</Frequency><Timestamp dt:dt="r8">10339983481152</Timestamp><Current dt:…	좌우반구com(CVF, UVF, BVF)_3-007-1	60	1.0.0.170	1	1999239805	Professional	2.0.10.356	2.0.10.356	09-06-2023	2023-09-06 오전 7:50:55	16:50:55	2.0.10.252	377		1	z	방법	NULL	NULL	NULL	NULL	NULL	NULL	87	1	113	KSY4	List3	NULL	NULL	NULL	NULL	NULL	NULL	NULL	NULL	NULL	1	z	2	3	1211153	0	z	368	1211521
좌우반구com(CVF, UVF, BVF)_3	7	1	<?xml version="1.0"?>\n<Clock xmlns:dt="urn:schemas-microsoft-com:datatypes"><Description dt:dt="string">E-Prime Primary Realtime Clock</Description><StartTime><Timestamp dt:dt="int">0</Timestamp><DateUtc dt:dt="string">2023-09-06T07:50:54Z</DateUtc></StartTime><FrequencyChanges><FrequencyChange><Frequency dt:dt="r8">10000000</Frequency><Timestamp dt:dt="r8">10339983481152</Timestamp><Current dt:…	좌우반구com(CVF, UVF, BVF)_3-007-1	60	1.0.0.170	1	1999239805	Professional	2.0.10.356	2.0.10.356	09-06-2023	2023-09-06 오전 7:50:55	16:50:55	2.0.10.252	29		2	{/}	배심	21	1	29	NULL	NULL	NULL	NULL	NULL	NULL	KSY3	List1	NULL	NULL	NULL	NULL	NULL	NULL	NULL	NULL	NULL	1	{/}	2	4	103821	0	{/}	485	104306
좌우반구com(CVF, UVF, BVF)_3	7	1	<?xml version="1.0"?>\n<Clock xmlns:dt="urn:schemas-microsoft-com:datatypes"><Description dt:dt="string">E-Prime Primary Realtime Clock</Description><StartTime><Timestamp dt:dt="int">0</Timestamp><DateUtc dt:dt="string">2023-09-06T07:50:54Z</DateUtc></StartTime><FrequencyChanges><FrequencyChange><Frequency dt:dt="r8">10000000</Frequency><Timestamp dt:dt="r8">10339983481152</Timestamp><Current dt:…	좌우반구com(CVF, UVF, BVF)_3-007-1	60	1.0.0.170	1	1999239805	Professional	2.0.10.356	2.0.10.356	09-06-2023	2023-09-06 오전 7:50:55	16:50:55	2.0.10.252	378		2	{/}	버구	NULL	NULL	NULL	NULL	NULL	NULL	37	1	114	KSY4	List3	NULL	NULL	NULL	NULL	NULL	NULL	NULL	NULL	NULL	1	{/}	2	3	1213720	0	{/}	353	1214073
좌우반구com(CVF, UVF, BVF)_3	7	1	<?xml version="1.0"?>\n<Clock xmlns:dt="urn:schemas-microsoft-com:datatypes"><Description dt:dt="string">E-Prime Primary Realtime Clock</Description><StartTime><Timestamp dt:dt="int">0</Timestamp><DateUtc dt:dt="string">2023-09-06T07:50:54Z</DateUtc></StartTime><FrequencyChanges><FrequencyChange><Frequency dt:dt="r8">10000000</Frequency><Timestamp dt:dt="r8">10339983481152</Timestamp><Current dt:…	좌우반구com(CVF, UVF, BVF)_3-007-1	60	1.0.0.170	1	1999239805	Professional	2.0.10.356	2.0.10.356	09-06-2023	2023-09-06 오전 7:50:55	16:50:55	2.0.10.252	234		1	z	버스	NULL	NULL	NULL	38	1	102	NULL	NULL	NULL	KSY4	List2	NULL	NULL	NULL	NULL	NULL	NULL	NULL	NULL	NULL	1	z	2	3	743703	0	z	339	744042
좌우반구com(CVF, UVF, BVF)_3	7	1	<?xml version="1.0"?>\n<Clock xmlns:dt="urn:schemas-microsoft-com:datatypes"><Description dt:dt="string">E-Prime Primary Realtime Clock</Description><StartTime><Timestamp dt:dt="int">0</Timestamp><DateUtc dt:dt="string">2023-09-06T07:50:54Z</DateUtc></StartTime><FrequencyChanges><FrequencyChange><Frequency dt:dt="r8">10000000</Frequency><Timestamp dt:dt="r8">10339983481152</Timestamp><Current dt:…	좌우반구com(CVF, UVF, BVF)_3-007-1	60	1.0.0.170	1	1999239805	Professional	2.0.10.356	2.0.10.356	09-06-2023	2023-09-06 오전 7:50:55	16:50:55	2.0.10.252	115		2	{/}	버현	16	1	115	NULL	NULL	NULL	NULL	NULL	NULL	KSY3	List1	NULL	NULL	NULL	NULL	NULL	NULL	NULL	NULL	NULL	0	{/}	2	3	338787	0	z	1767	340554
좌우반구com(CVF, UVF, BVF)_3	7	1	<?xml version="1.0"?>\n<Clock xmlns:dt="urn:schemas-microsoft-com:datatypes"><Description dt:dt="string">E-Prime Primary Realtime Clock</Description><StartTime><Timestamp dt:dt="int">0</Timestamp><DateUtc dt:dt="string">2023-09-06T07:50:54Z</DateUtc></StartTime><FrequencyChanges><FrequencyChange><Frequency dt:dt="r8">10000000</Frequency><Timestamp dt:dt="r8">10339983481152</Timestamp><Current dt:…	좌우반구com(CVF, UVF, BVF)_3-007-1	60	1.0.0.170	1	1999239805	Professional	2.0.10.356	2.0.10.356	09-06-2023	2023-09-06 오전 7:50:55	16:50:55	2.0.10.252	43		2	{/}	법낌	14	1	43	NULL	NULL	NULL	NULL	NULL	NULL	KSY4	List1	NULL	NULL	NULL	NULL	NULL	NULL	NULL	NULL	NULL	1	{/}	2	3	141221	0	{/}	405	141626
좌우반구com(CVF, UVF, BVF)_3	7	1	<?xml version="1.0"?>\n<Clock xmlns:dt="urn:schemas-microsoft-com:datatypes"><Description dt:dt="string">E-Prime Primary Realtime Clock</Description><StartTime><Timestamp dt:dt="int">0</Timestamp><DateUtc dt:dt="string">2023-09-06T07:50:54Z</DateUtc></StartTime><FrequencyChanges><FrequencyChange><Frequency dt:dt="r8">10000000</Frequency><Timestamp dt:dt="r8">10339983481152</Timestamp><Current dt:…	좌우반구com(CVF, UVF, BVF)_3-007-1	60	1.0.0.170	1	1999239805	Professional	2.0.10.356	2.0.10.356	09-06-2023	2023-09-06 오전 7:50:55	16:50:55	2.0.10.252	74		1	z	별개	20	1	74	NULL	NULL	NULL	NULL	NULL	NULL	KSY4	List1	NULL	NULL	NULL	NULL	NULL	NULL	NULL	NULL	NULL	1	z	2	3	224554	0	z	408	224962
좌우반구com(CVF, UVF, BVF)_3	7	1	<?xml version="1.0"?>\n<Clock xmlns:dt="urn:schemas-microsoft-com:datatypes"><Description dt:dt="string">E-Prime Primary Realtime Clock</Description><StartTime><Timestamp dt:dt="int">0</Timestamp><DateUtc dt:dt="string">2023-09-06T07:50:54Z</DateUtc></StartTime><FrequencyChanges><FrequencyChange><Frequency dt:dt="r8">10000000</Frequency><Timestamp dt:dt="r8">10339983481152</Timestamp><Current dt:…	좌우반구com(CVF, UVF, BVF)_3-007-1	60	1.0.0.170	1	1999239805	Professional	2.0.10.356	2.0.10.356	09-06-2023	2023-09-06 오전 7:50:55	16:50:55	2.0.10.252	62		1	z	별미	102	1	62	NULL	NULL	NULL	NULL	NULL	NULL	KSY4	List1	NULL	NULL	NULL	NULL	NULL	NULL	NULL	NULL	NULL	1	z	2	3	190537	0	z	481	191018
좌우반구com(CVF, UVF, BVF)_3	7	1	<?xml version="1.0"?>\n<Clock xmlns:dt="urn:schemas-microsoft-com:datatypes"><Description dt:dt="string">E-Prime Primary Realtime Clock</Description><StartTime><Timestamp dt:dt="int">0</Timestamp><DateUtc dt:dt="string">2023-09-06T07:50:54Z</DateUtc></StartTime><FrequencyChanges><FrequencyChange><Frequency dt:dt="r8">10000000</Frequency><Timestamp dt:dt="r8">10339983481152</Timestamp><Current dt:…	좌우반구com(CVF, UVF, BVF)_3-007-1	60	1.0.0.170	1	1999239805	Professional	2.0.10.356	2.0.10.356	09-06-2023	2023-09-06 오전 7:50:55	16:50:55	2.0.10.252	289		1	z	보고	NULL	NULL	NULL	NULL	NULL	NULL	73	1	25	KSY4	List3	NULL	NULL	NULL	NULL	NULL	NULL	NULL	NULL	NULL	1	z	2	4	979070	0	z	499	979569
좌우반구com(CVF, UVF, BVF)_3	7	1	<?xml version="1.0"?>\n<Clock xmlns:dt="urn:schemas-microsoft-com:datatypes"><Description dt:dt="string">E-Prime Primary Realtime Clock</Description><StartTime><Timestamp dt:dt="int">0</Timestamp><DateUtc dt:dt="string">2023-09-06T07:50:54Z</DateUtc></StartTime><FrequencyChanges><FrequencyChange><Frequency dt:dt="r8">10000000</Frequency><Timestamp dt:dt="r8">10339983481152</Timestamp><Current dt:…	좌우반구com(CVF, UVF, BVF)_3-007-1	60	1.0.0.170	1	1999239805	Professional	2.0.10.356	2.0.10.356	09-06-2023	2023-09-06 오전 7:50:55	16:50:55	2.0.10.252	172		1	z	본인	NULL	NULL	NULL	29	1	40	NULL	NULL	NULL	KSY4	List2	NULL	NULL	NULL	NULL	NULL	NULL	NULL	NULL	NULL	1	z	2	4	574454	0	z	1044	575498
좌우반구com(CVF, UVF, BVF)_3	7	1	<?xml version="1.0"?>\n<Clock xmlns:dt="urn:schemas-microsoft-com:datatypes"><Description dt:dt="string">E-Prime Primary Realtime Clock</Description><StartTime><Timestamp dt:dt="int">0</Timestamp><DateUtc dt:dt="string">2023-09-06T07:50:54Z</DateUtc></StartTime><FrequencyChanges><FrequencyChange><Frequency dt:dt="r8">10000000</Frequency><Timestamp dt:dt="r8">10339983481152</Timestamp><Current dt:…	좌우반구com(CVF, UVF, BVF)_3-007-1	60	1.0.0.170	1	1999239805	Professional	2.0.10.356	2.0.10.356	09-06-2023	2023-09-06 오전 7:50:55	16:50:55	2.0.10.252	364		2	{/}	본중	NULL	NULL	NULL	NULL	NULL	NULL	91	1	100	KSY3	List3	NULL	NULL	NULL	NULL	NULL	NULL	NULL	NULL	NULL	1	{/}	2	4	1177353	0	{/}	368	1177721
좌우반구com(CVF, UVF, BVF)_3	7	1	<?xml version="1.0"?>\n<Clock xmlns:dt="urn:schemas-microsoft-com:datatypes"><Description dt:dt="string">E-Prime Primary Realtime Clock</Description><StartTime><Timestamp dt:dt="int">0</Timestamp><DateUtc dt:dt="string">2023-09-06T07:50:54Z</DateUtc></StartTime><FrequencyChanges><FrequencyChange><Frequency dt:dt="r8">10000000</Frequency><Timestamp dt:dt="r8">10339983481152</Timestamp><Current dt:…	좌우반구com(CVF, UVF, BVF)_3-007-1	60	1.0.0.170	1	1999239805	Professional	2.0.10.356	2.0.10.356	09-06-2023	2023-09-06 오전 7:50:55	16:50:55	2.0.10.252	354		1	z	봉사	NULL	NULL	NULL	NULL	NULL	NULL	108	1	90	KSY4	List3	NULL	NULL	NULL	NULL	NULL	NULL	NULL	NULL	NULL	1	z	3	3	1151319	0	z	410	1151729
좌우반구com(CVF, UVF, BVF)_3	7	1	<?xml version="1.0"?>\n<Clock xmlns:dt="urn:schemas-microsoft-com:datatypes"><Description dt:dt="string">E-Prime Primary Realtime Clock</Description><StartTime><Timestamp dt:dt="int">0</Timestamp><DateUtc dt:dt="string">2023-09-06T07:50:54Z</DateUtc></StartTime><FrequencyChanges><FrequencyChange><Frequency dt:dt="r8">10000000</Frequency><Timestamp dt:dt="r8">10339983481152</Timestamp><Current dt:…	좌우반구com(CVF, UVF, BVF)_3-007-1	60	1.0.0.170	1	1999239805	Professional	2.0.10.356	2.0.10.356	09-06-2023	2023-09-06 오전 7:50:55	16:50:55	2.0.10.252	187		2	{/}	봉택	NULL	NULL	NULL	15	1	55	NULL	NULL	NULL	KSY3	List2	NULL	NULL	NULL	NULL	NULL	NULL	NULL	NULL	NULL	1	{/}	2	3	613320	0	{/}	402	613722
좌우반구com(CVF, UVF, BVF)_3	7	1	<?xml version="1.0"?>\n<Clock xmlns:dt="urn:schemas-microsoft-com:datatypes"><Description dt:dt="string">E-Prime Primary Realtime Clock</Description><StartTime><Timestamp dt:dt="int">0</Timestamp><DateUtc dt:dt="string">2023-09-06T07:50:54Z</DateUtc></StartTime><FrequencyChanges><FrequencyChange><Frequency dt:dt="r8">10000000</Frequency><Timestamp dt:dt="r8">10339983481152</Timestamp><Current dt:…	좌우반구com(CVF, UVF, BVF)_3-007-1	60	1.0.0.170	1	1999239805	Professional	2.0.10.356	2.0.10.356	09-06-2023	2023-09-06 오전 7:50:55	16:50:55	2.0.10.252	137		1	z	부대	NULL	NULL	NULL	2	1	5	NULL	NULL	NULL	KSY4	List2	NULL	NULL	NULL	NULL	NULL	NULL	NULL	NULL	NULL	0	z	2	4	482754	0	{/}	272	483026
좌우반구com(CVF, UVF, BVF)_3	7	1	<?xml version="1.0"?>\n<Clock xmlns:dt="urn:schemas-microsoft-com:datatypes"><Description dt:dt="string">E-Prime Primary Realtime Clock</Description><StartTime><Timestamp dt:dt="int">0</Timestamp><DateUtc dt:dt="string">2023-09-06T07:50:54Z</DateUtc></StartTime><FrequencyChanges><FrequencyChange><Frequency dt:dt="r8">10000000</Frequency><Timestamp dt:dt="r8">10339983481152</Timestamp><Current dt:…	좌우반구com(CVF, UVF, BVF)_3-007-1	60	1.0.0.170	1	1999239805	Professional	2.0.10.356	2.0.10.356	09-06-2023	2023-09-06 오전 7:50:55	16:50:55	2.0.10.252	11		1	z	부스	39	1	11	NULL	NULL	NULL	NULL	NULL	NULL	KSY4	List1	NULL	NULL	NULL	NULL	NULL	NULL	NULL	NULL	NULL	1	z	2	4	53071	0	z	443	53514
좌우반구com(CVF, UVF, BVF)_3	7	1	<?xml version="1.0"?>\n<Clock xmlns:dt="urn:schemas-microsoft-com:datatypes"><Description dt:dt="string">E-Prime Primary Realtime Clock</Description><StartTime><Timestamp dt:dt="int">0</Timestamp><DateUtc dt:dt="string">2023-09-06T07:50:54Z</DateUtc></StartTime><FrequencyChanges><FrequencyChange><Frequency dt:dt="r8">10000000</Frequency><Timestamp dt:dt="r8">10339983481152</Timestamp><Current dt:…	좌우반구com(CVF, UVF, BVF)_3-007-1	60	1.0.0.170	1	1999239805	Professional	2.0.10.356	2.0.10.356	09-06-2023	2023-09-06 오전 7:50:55	16:50:55	2.0.10.252	110		2	{/}	분낌	79	1	110	NULL	NULL	NULL	NULL	NULL	NULL	KSY2	List1	NULL	NULL	NULL	NULL	NULL	NULL	NULL	NULL	NULL	1	{/}	2	3	325587	0	{/}	431	326018
좌우반구com(CVF, UVF, BVF)_3	7	1	<?xml version="1.0"?>\n<Clock xmlns:dt="urn:schemas-microsoft-com:datatypes"><Description dt:dt="string">E-Prime Primary Realtime Clock</Description><StartTime><Timestamp dt:dt="int">0</Timestamp><DateUtc dt:dt="string">2023-09-06T07:50:54Z</DateUtc></StartTime><FrequencyChanges><FrequencyChange><Frequency dt:dt="r8">10000000</Frequency><Timestamp dt:dt="r8">10339983481152</Timestamp><Current dt:…	좌우반구com(CVF, UVF, BVF)_3-007-1	60	1.0.0.170	1	1999239805	Professional	2.0.10.356	2.0.10.356	09-06-2023	2023-09-06 오전 7:50:55	16:50:55	2.0.10.252	224		1	z	분류	NULL	NULL	NULL	84	1	92	NULL	NULL	NULL	KSY4	List2	NULL	NULL	NULL	NULL	NULL	NULL	NULL	NULL	NULL	0	z	2	3	714420	0		0	0
좌우반구com(CVF, UVF, BVF)_3	7	1	<?xml version="1.0"?>\n<Clock xmlns:dt="urn:schemas-microsoft-com:datatypes"><Description dt:dt="string">E-Prime Primary Realtime Clock</Description><StartTime><Timestamp dt:dt="int">0</Timestamp><DateUtc dt:dt="string">2023-09-06T07:50:54Z</DateUtc></StartTime><FrequencyChanges><FrequencyChange><Frequency dt:dt="r8">10000000</Frequency><Timestamp dt:dt="r8">10339983481152</Timestamp><Current dt:…	좌우반구com(CVF, UVF, BVF)_3-007-1	60	1.0.0.170	1	1999239805	Professional	2.0.10.356	2.0.10.356	09-06-2023	2023-09-06 오전 7:50:55	16:50:55	2.0.10.252	190		1	z	분석	NULL	NULL	NULL	8	1	58	NULL	NULL	NULL	KSY4	List2	NULL	NULL	NULL	NULL	NULL	NULL	NULL	NULL	NULL	1	z	2	3	621120	0	z	426	621546
좌우반구com(CVF, UVF, BVF)_3	7	1	<?xml version="1.0"?>\n<Clock xmlns:dt="urn:schemas-microsoft-com:datatypes"><Description dt:dt="string">E-Prime Primary Realtime Clock</Description><StartTime><Timestamp dt:dt="int">0</Timestamp><DateUtc dt:dt="string">2023-09-06T07:50:54Z</DateUtc></StartTime><FrequencyChanges><FrequencyChange><Frequency dt:dt="r8">10000000</Frequency><Timestamp dt:dt="r8">10339983481152</Timestamp><Current dt:…	좌우반구com(CVF, UVF, BVF)_3-007-1	60	1.0.0.170	1	1999239805	Professional	2.0.10.356	2.0.10.356	09-06-2023	2023-09-06 오전 7:50:55	16:50:55	2.0.10.252	244		1	z	분포	NULL	NULL	NULL	88	1	112	NULL	NULL	NULL	KSY4	List2	NULL	NULL	NULL	NULL	NULL	NULL	NULL	NULL	NULL	1	z	2	3	769587	0	z	319	769906
좌우반구com(CVF, UVF, BVF)_3	7	1	<?xml version="1.0"?>\n<Clock xmlns:dt="urn:schemas-microsoft-com:datatypes"><Description dt:dt="string">E-Prime Primary Realtime Clock</Description><StartTime><Timestamp dt:dt="int">0</Timestamp><DateUtc dt:dt="string">2023-09-06T07:50:54Z</DateUtc></StartTime><FrequencyChanges><FrequencyChange><Frequency dt:dt="r8">10000000</Frequency><Timestamp dt:dt="r8">10339983481152</Timestamp><Current dt:…	좌우반구com(CVF, UVF, BVF)_3-007-1	60	1.0.0.170	1	1999239805	Professional	2.0.10.356	2.0.10.356	09-06-2023	2023-09-06 오전 7:50:55	16:50:55	2.0.10.252	56		1	z	비교	33	1	56	NULL	NULL	NULL	NULL	NULL	NULL	KSY4	List1	NULL	NULL	NULL	NULL	NULL	NULL	NULL	NULL	NULL	1	z	2	4	174571	0	z	376	174947
좌우반구com(CVF, UVF, BVF)_3	7	1	<?xml version="1.0"?>\n<Clock xmlns:dt="urn:schemas-microsoft-com:datatypes"><Description dt:dt="string">E-Prime Primary Realtime Clock</Description><StartTime><Timestamp dt:dt="int">0</Timestamp><DateUtc dt:dt="string">2023-09-06T07:50:54Z</DateUtc></StartTime><FrequencyChanges><FrequencyChange><Frequency dt:dt="r8">10000000</Frequency><Timestamp dt:dt="r8">10339983481152</Timestamp><Current dt:…	좌우반구com(CVF, UVF, BVF)_3-007-1	60	1.0.0.170	1	1999239805	Professional	2.0.10.356	2.0.10.356	09-06-2023	2023-09-06 오전 7:50:55	16:50:55	2.0.10.252	297		2	{/}	비껍	NULL	NULL	NULL	NULL	NULL	NULL	75	1	33	KSY	List3	0		2	1	999787	183		0	0	1	{/}	2	3	999970	0	{/}	464	1000434
좌우반구com(CVF, UVF, BVF)_3	7	1	<?xml version="1.0"?>\n<Clock xmlns:dt="urn:schemas-microsoft-com:datatypes"><Description dt:dt="string">E-Prime Primary Realtime Clock</Description><StartTime><Timestamp dt:dt="int">0</Timestamp><DateUtc dt:dt="string">2023-09-06T07:50:54Z</DateUtc></StartTime><FrequencyChanges><FrequencyChange><Frequency dt:dt="r8">10000000</Frequency><Timestamp dt:dt="r8">10339983481152</Timestamp><Current dt:…	좌우반구com(CVF, UVF, BVF)_3-007-1	60	1.0.0.170	1	1999239805	Professional	2.0.10.356	2.0.10.356	09-06-2023	2023-09-06 오전 7:50:55	16:50:55	2.0.10.252	146		2	{/}	비략	NULL	NULL	NULL	10	1	14	NULL	NULL	NULL	KSY3	List2	NULL	NULL	NULL	NULL	NULL	NULL	NULL	NULL	NULL	1	{/}	2	4	505954	0	{/}	528	506482
좌우반구com(CVF, UVF, BVF)_3	7	1	<?xml version="1.0"?>\n<Clock xmlns:dt="urn:schemas-microsoft-com:datatypes"><Description dt:dt="string">E-Prime Primary Realtime Clock</Description><StartTime><Timestamp dt:dt="int">0</Timestamp><DateUtc dt:dt="string">2023-09-06T07:50:54Z</DateUtc></StartTime><FrequencyChanges><FrequencyChange><Frequency dt:dt="r8">10000000</Frequency><Timestamp dt:dt="r8">10339983481152</Timestamp><Current dt:…	좌우반구com(CVF, UVF, BVF)_3-007-1	60	1.0.0.170	1	1999239805	Professional	2.0.10.356	2.0.10.356	09-06-2023	2023-09-06 오전 7:50:55	16:50:55	2.0.10.252	275		1	z	비상	NULL	NULL	NULL	NULL	NULL	NULL	102	1	11	KSY4	List3	NULL	NULL	NULL	NULL	NULL	NULL	NULL	NULL	NULL	1	z	3	3	941403	0	z	478	941881
좌우반구com(CVF, UVF, BVF)_3	7	1	<?xml version="1.0"?>\n<Clock xmlns:dt="urn:schemas-microsoft-com:datatypes"><Description dt:dt="string">E-Prime Primary Realtime Clock</Description><StartTime><Timestamp dt:dt="int">0</Timestamp><DateUtc dt:dt="string">2023-09-06T07:50:54Z</DateUtc></StartTime><FrequencyChanges><FrequencyChange><Frequency dt:dt="r8">10000000</Frequency><Timestamp dt:dt="r8">10339983481152</Timestamp><Current dt:…	좌우반구com(CVF, UVF, BVF)_3-007-1	60	1.0.0.170	1	1999239805	Professional	2.0.10.356	2.0.10.356	09-06-2023	2023-09-06 오전 7:50:55	16:50:55	2.0.10.252	174		1	z	비용	NULL	NULL	NULL	41	1	42	NULL	NULL	NULL	KSY4	List2	NULL	NULL	NULL	NULL	NULL	NULL	NULL	NULL	NULL	1	z	2	4	580221	0	z	341	580562
좌우반구com(CVF, UVF, BVF)_3	7	1	<?xml version="1.0"?>\n<Clock xmlns:dt="urn:schemas-microsoft-com:datatypes"><Description dt:dt="string">E-Prime Primary Realtime Clock</Description><StartTime><Timestamp dt:dt="int">0</Timestamp><DateUtc dt:dt="string">2023-09-06T07:50:54Z</DateUtc></StartTime><FrequencyChanges><FrequencyChange><Frequency dt:dt="r8">10000000</Frequency><Timestamp dt:dt="r8">10339983481152</Timestamp><Current dt:…	좌우반구com(CVF, UVF, BVF)_3-007-1	60	1.0.0.170	1	1999239805	Professional	2.0.10.356	2.0.10.356	09-06-2023	2023-09-06 오전 7:50:55	16:50:55	2.0.10.252	276		1	z	비판	NULL	NULL	NULL	NULL	NULL	NULL	119	1	12	KSY4	List3	NULL	NULL	NULL	NULL	NULL	NULL	NULL	NULL	NULL	1	z	2	2	944086	0	z	388	944474
좌우반구com(CVF, UVF, BVF)_3	7	1	<?xml version="1.0"?>\n<Clock xmlns:dt="urn:schemas-microsoft-com:datatypes"><Description dt:dt="string">E-Prime Primary Realtime Clock</Description><StartTime><Timestamp dt:dt="int">0</Timestamp><DateUtc dt:dt="string">2023-09-06T07:50:54Z</DateUtc></StartTime><FrequencyChanges><FrequencyChange><Frequency dt:dt="r8">10000000</Frequency><Timestamp dt:dt="r8">10339983481152</Timestamp><Current dt:…	좌우반구com(CVF, UVF, BVF)_3-007-1	60	1.0.0.170	1	1999239805	Professional	2.0.10.356	2.0.10.356	09-06-2023	2023-09-06 오전 7:50:55	16:50:55	2.0.10.252	183		1	z	빈도	NULL	NULL	NULL	62	1	51	NULL	NULL	NULL	KSY4	List2	NULL	NULL	NULL	NULL	NULL	NULL	NULL	NULL	NULL	1	z	3	3	603070	0	z	340	603410
좌우반구com(CVF, UVF, BVF)_3	7	1	<?xml version="1.0"?>\n<Clock xmlns:dt="urn:schemas-microsoft-com:datatypes"><Description dt:dt="string">E-Prime Primary Realtime Clock</Description><StartTime><Timestamp dt:dt="int">0</Timestamp><DateUtc dt:dt="string">2023-09-06T07:50:54Z</DateUtc></StartTime><FrequencyChanges><FrequencyChange><Frequency dt:dt="r8">10000000</Frequency><Timestamp dt:dt="r8">10339983481152</Timestamp><Current dt:…	좌우반구com(CVF, UVF, BVF)_3-007-1	60	1.0.0.170	1	1999239805	Professional	2.0.10.356	2.0.10.356	09-06-2023	2023-09-06 오전 7:50:55	16:50:55	2.0.10.252	283		2	{/}	빈략	NULL	NULL	NULL	NULL	NULL	NULL	78	1	19	KSY2	List3	NULL	NULL	NULL	NULL	NULL	NULL	NULL	NULL	NULL	1	{/}	2	3	963453	0	{/}	356	963809
좌우반구com(CVF, UVF, BVF)_3	7	1	<?xml version="1.0"?>\n<Clock xmlns:dt="urn:schemas-microsoft-com:datatypes"><Description dt:dt="string">E-Prime Primary Realtime Clock</Description><StartTime><Timestamp dt:dt="int">0</Timestamp><DateUtc dt:dt="string">2023-09-06T07:50:54Z</DateUtc></StartTime><FrequencyChanges><FrequencyChange><Frequency dt:dt="r8">10000000</Frequency><Timestamp dt:dt="r8">10339983481152</Timestamp><Current dt:…	좌우반구com(CVF, UVF, BVF)_3-007-1	60	1.0.0.170	1	1999239805	Professional	2.0.10.356	2.0.10.356	09-06-2023	2023-09-06 오전 7:50:55	16:50:55	2.0.10.252	250		2	{/}	빈비	NULL	NULL	NULL	49	1	118	NULL	NULL	NULL	KSY2	List2	NULL	NULL	NULL	NULL	NULL	NULL	NULL	NULL	NULL	1	{/}	2	3	784953	0	{/}	441	785394
좌우반구com(CVF, UVF, BVF)_3	7	1	<?xml version="1.0"?>\n<Clock xmlns:dt="urn:schemas-microsoft-com:datatypes"><Description dt:dt="string">E-Prime Primary Realtime Clock</Description><StartTime><Timestamp dt:dt="int">0</Timestamp><DateUtc dt:dt="string">2023-09-06T07:50:54Z</DateUtc></StartTime><FrequencyChanges><FrequencyChange><Frequency dt:dt="r8">10000000</Frequency><Timestamp dt:dt="r8">10339983481152</Timestamp><Current dt:…	좌우반구com(CVF, UVF, BVF)_3-007-1	60	1.0.0.170	1	1999239805	Professional	2.0.10.356	2.0.10.356	09-06-2023	2023-09-06 오전 7:50:55	16:50:55	2.0.10.252	167		2	{/}	빈종	NULL	NULL	NULL	95	1	35	NULL	NULL	NULL	KSY3	List2	NULL	NULL	NULL	NULL	NULL	NULL	NULL	NULL	NULL	1	{/}	2	4	559837	0	{/}	1029	560866
좌우반구com(CVF, UVF, BVF)_3	7	1	<?xml version="1.0"?>\n<Clock xmlns:dt="urn:schemas-microsoft-com:datatypes"><Description dt:dt="string">E-Prime Primary Realtime Clock</Description><StartTime><Timestamp dt:dt="int">0</Timestamp><DateUtc dt:dt="string">2023-09-06T07:50:54Z</DateUtc></StartTime><FrequencyChanges><FrequencyChange><Frequency dt:dt="r8">10000000</Frequency><Timestamp dt:dt="r8">10339983481152</Timestamp><Current dt:…	좌우반구com(CVF, UVF, BVF)_3-007-1	60	1.0.0.170	1	1999239805	Professional	2.0.10.356	2.0.10.356	09-06-2023	2023-09-06 오전 7:50:55	16:50:55	2.0.10.252	52		1	z	사건	115	1	52	NULL	NULL	NULL	NULL	NULL	NULL	KSY4	List1	NULL	NULL	NULL	NULL	NULL	NULL	NULL	NULL	NULL	1	z	2	4	164271	0	z	315	164586
좌우반구com(CVF, UVF, BVF)_3	7	1	<?xml version="1.0"?>\n<Clock xmlns:dt="urn:schemas-microsoft-com:datatypes"><Description dt:dt="string">E-Prime Primary Realtime Clock</Description><StartTime><Timestamp dt:dt="int">0</Timestamp><DateUtc dt:dt="string">2023-09-06T07:50:54Z</DateUtc></StartTime><FrequencyChanges><FrequencyChange><Frequency dt:dt="r8">10000000</Frequency><Timestamp dt:dt="r8">10339983481152</Timestamp><Current dt:…	좌우반구com(CVF, UVF, BVF)_3-007-1	60	1.0.0.170	1	1999239805	Professional	2.0.10.356	2.0.10.356	09-06-2023	2023-09-06 오전 7:50:55	16:50:55	2.0.10.252	353		1	z	사과	NULL	NULL	NULL	NULL	NULL	NULL	92	1	89	KSY4	List3	NULL	NULL	NULL	NULL	NULL	NULL	NULL	NULL	NULL	0	z	2	4	1148453	0	{/}	660	1149113
좌우반구com(CVF, UVF, BVF)_3	7	1	<?xml version="1.0"?>\n<Clock xmlns:dt="urn:schemas-microsoft-com:datatypes"><Description dt:dt="string">E-Prime Primary Realtime Clock</Description><StartTime><Timestamp dt:dt="int">0</Timestamp><DateUtc dt:dt="string">2023-09-06T07:50:54Z</DateUtc></StartTime><FrequencyChanges><FrequencyChange><Frequency dt:dt="r8">10000000</Frequency><Timestamp dt:dt="r8">10339983481152</Timestamp><Current dt:…	좌우반구com(CVF, UVF, BVF)_3-007-1	60	1.0.0.170	1	1999239805	Professional	2.0.10.356	2.0.10.356	09-06-2023	2023-09-06 오전 7:50:55	16:50:55	2.0.10.252	254		1	z	사례	NULL	NULL	NULL	32	1	122	NULL	NULL	NULL	KSY4	List2	NULL	NULL	NULL	NULL	NULL	NULL	NULL	NULL	NULL	1	z	2	3	795353	0	z	705	796058
좌우반구com(CVF, UVF, BVF)_3	7	1	<?xml version="1.0"?>\n<Clock xmlns:dt="urn:schemas-microsoft-com:datatypes"><Description dt:dt="string">E-Prime Primary Realtime Clock</Description><StartTime><Timestamp dt:dt="int">0</Timestamp><DateUtc dt:dt="string">2023-09-06T07:50:54Z</DateUtc></StartTime><FrequencyChanges><FrequencyChange><Frequency dt:dt="r8">10000000</Frequency><Timestamp dt:dt="r8">10339983481152</Timestamp><Current dt:…	좌우반구com(CVF, UVF, BVF)_3-007-1	60	1.0.0.170	1	1999239805	Professional	2.0.10.356	2.0.10.356	09-06-2023	2023-09-06 오전 7:50:55	16:50:55	2.0.10.252	257		1	z	사상	NULL	NULL	NULL	115	1	125	NULL	NULL	NULL	KSY4	List2	NULL	NULL	NULL	NULL	NULL	NULL	NULL	NULL	NULL	1	z	2	3	803370	0	z	303	803673
좌우반구com(CVF, UVF, BVF)_3	7	1	<?xml version="1.0"?>\n<Clock xmlns:dt="urn:schemas-microsoft-com:datatypes"><Description dt:dt="string">E-Prime Primary Realtime Clock</Description><StartTime><Timestamp dt:dt="int">0</Timestamp><DateUtc dt:dt="string">2023-09-06T07:50:54Z</DateUtc></StartTime><FrequencyChanges><FrequencyChange><Frequency dt:dt="r8">10000000</Frequency><Timestamp dt:dt="r8">10339983481152</Timestamp><Current dt:…	좌우반구com(CVF, UVF, BVF)_3-007-1	60	1.0.0.170	1	1999239805	Professional	2.0.10.356	2.0.10.356	09-06-2023	2023-09-06 오전 7:50:55	16:50:55	2.0.10.252	271		1	z	사안	NULL	NULL	NULL	NULL	NULL	NULL	35	1	7	KSY4	List3	NULL	NULL	NULL	NULL	NULL	NULL	NULL	NULL	NULL	1	z	3	3	931186	0	z	280	931466
좌우반구com(CVF, UVF, BVF)_3	7	1	<?xml version="1.0"?>\n<Clock xmlns:dt="urn:schemas-microsoft-com:datatypes"><Description dt:dt="string">E-Prime Primary Realtime Clock</Description><StartTime><Timestamp dt:dt="int">0</Timestamp><DateUtc dt:dt="string">2023-09-06T07:50:54Z</DateUtc></StartTime><FrequencyChanges><FrequencyChange><Frequency dt:dt="r8">10000000</Frequency><Timestamp dt:dt="r8">10339983481152</Timestamp><Current dt:…	좌우반구com(CVF, UVF, BVF)_3-007-1	60	1.0.0.170	1	1999239805	Professional	2.0.10.356	2.0.10.356	09-06-2023	2023-09-06 오전 7:50:55	16:50:55	2.0.10.252	78		1	z	사이	93	1	78	NULL	NULL	NULL	NULL	NULL	NULL	KSY4	List1	NULL	NULL	NULL	NULL	NULL	NULL	NULL	NULL	NULL	1	z	3	3	235770	0	z	1048	236818
좌우반구com(CVF, UVF, BVF)_3	7	1	<?xml version="1.0"?>\n<Clock xmlns:dt="urn:schemas-microsoft-com:datatypes"><Description dt:dt="string">E-Prime Primary Realtime Clock</Description><StartTime><Timestamp dt:dt="int">0</Timestamp><DateUtc dt:dt="string">2023-09-06T07:50:54Z</DateUtc></StartTime><FrequencyChanges><FrequencyChange><Frequency dt:dt="r8">10000000</Frequency><Timestamp dt:dt="r8">10339983481152</Timestamp><Current dt:…	좌우반구com(CVF, UVF, BVF)_3-007-1	60	1.0.0.170	1	1999239805	Professional	2.0.10.356	2.0.10.356	09-06-2023	2023-09-06 오전 7:50:55	16:50:55	2.0.10.252	286		1	z	사전	NULL	NULL	NULL	NULL	NULL	NULL	115	1	22	KSY4	List3	NULL	NULL	NULL	NULL	NULL	NULL	NULL	NULL	NULL	1	z	2	3	971036	0	z	421	971457
좌우반구com(CVF, UVF, BVF)_3	7	1	<?xml version="1.0"?>\n<Clock xmlns:dt="urn:schemas-microsoft-com:datatypes"><Description dt:dt="string">E-Prime Primary Realtime Clock</Description><StartTime><Timestamp dt:dt="int">0</Timestamp><DateUtc dt:dt="string">2023-09-06T07:50:54Z</DateUtc></StartTime><FrequencyChanges><FrequencyChange><Frequency dt:dt="r8">10000000</Frequency><Timestamp dt:dt="r8">10339983481152</Timestamp><Current dt:…	좌우반구com(CVF, UVF, BVF)_3-007-1	60	1.0.0.170	1	1999239805	Professional	2.0.10.356	2.0.10.356	09-06-2023	2023-09-06 오전 7:50:55	16:50:55	2.0.10.252	335		1	z	사진	NULL	NULL	NULL	NULL	NULL	NULL	47	1	71	KSY4	List3	NULL	NULL	NULL	NULL	NULL	NULL	NULL	NULL	NULL	1	z	2	3	1101053	0	z	460	1101513
좌우반구com(CVF, UVF, BVF)_3	7	1	<?xml version="1.0"?>\n<Clock xmlns:dt="urn:schemas-microsoft-com:datatypes"><Description dt:dt="string">E-Prime Primary Realtime Clock</Description><StartTime><Timestamp dt:dt="int">0</Timestamp><DateUtc dt:dt="string">2023-09-06T07:50:54Z</DateUtc></StartTime><FrequencyChanges><FrequencyChange><Frequency dt:dt="r8">10000000</Frequency><Timestamp dt:dt="r8">10339983481152</Timestamp><Current dt:…	좌우반구com(CVF, UVF, BVF)_3-007-1	60	1.0.0.170	1	1999239805	Professional	2.0.10.356	2.0.10.356	09-06-2023	2023-09-06 오전 7:50:55	16:50:55	2.0.10.252	388		1	z	상관	NULL	NULL	NULL	NULL	NULL	NULL	65	1	124	KSY4	List3	NULL	NULL	NULL	NULL	NULL	NULL	NULL	NULL	NULL	1	z	2	3	1239386	0	z	431	1239817
좌우반구com(CVF, UVF, BVF)_3	7	1	<?xml version="1.0"?>\n<Clock xmlns:dt="urn:schemas-microsoft-com:datatypes"><Description dt:dt="string">E-Prime Primary Realtime Clock</Description><StartTime><Timestamp dt:dt="int">0</Timestamp><DateUtc dt:dt="string">2023-09-06T07:50:54Z</DateUtc></StartTime><FrequencyChanges><FrequencyChange><Frequency dt:dt="r8">10000000</Frequency><Timestamp dt:dt="r8">10339983481152</Timestamp><Current dt:…	좌우반구com(CVF, UVF, BVF)_3-007-1	60	1.0.0.170	1	1999239805	Professional	2.0.10.356	2.0.10.356	09-06-2023	2023-09-06 오전 7:50:55	16:50:55	2.0.10.252	63		1	z	상태	117	1	63	NULL	NULL	NULL	NULL	NULL	NULL	KSY4	List1	NULL	NULL	NULL	NULL	NULL	NULL	NULL	NULL	NULL	1	z	2	4	193221	0	z	845	194066
좌우반구com(CVF, UVF, BVF)_3	7	1	<?xml version="1.0"?>\n<Clock xmlns:dt="urn:schemas-microsoft-com:datatypes"><Description dt:dt="string">E-Prime Primary Realtime Clock</Description><StartTime><Timestamp dt:dt="int">0</Timestamp><DateUtc dt:dt="string">2023-09-06T07:50:54Z</DateUtc></StartTime><FrequencyChanges><FrequencyChange><Frequency dt:dt="r8">10000000</Frequency><Timestamp dt:dt="r8">10339983481152</Timestamp><Current dt:…	좌우반구com(CVF, UVF, BVF)_3-007-1	60	1.0.0.170	1	1999239805	Professional	2.0.10.356	2.0.10.356	09-06-2023	2023-09-06 오전 7:50:55	16:50:55	2.0.10.252	153		1	z	색상	NULL	NULL	NULL	91	1	21	NULL	NULL	NULL	KSY4	List2	NULL	NULL	NULL	NULL	NULL	NULL	NULL	NULL	NULL	1	z	2	4	523937	0	z	425	524362
좌우반구com(CVF, UVF, BVF)_3	7	1	<?xml version="1.0"?>\n<Clock xmlns:dt="urn:schemas-microsoft-com:datatypes"><Description dt:dt="string">E-Prime Primary Realtime Clock</Description><StartTime><Timestamp dt:dt="int">0</Timestamp><DateUtc dt:dt="string">2023-09-06T07:50:54Z</DateUtc></StartTime><FrequencyChanges><FrequencyChange><Frequency dt:dt="r8">10000000</Frequency><Timestamp dt:dt="r8">10339983481152</Timestamp><Current dt:…	좌우반구com(CVF, UVF, BVF)_3-007-1	60	1.0.0.170	1	1999239805	Professional	2.0.10.356	2.0.10.356	09-06-2023	2023-09-06 오전 7:50:55	16:50:55	2.0.10.252	83		1	z	생선	57	1	83	NULL	NULL	NULL	NULL	NULL	NULL	KSY4	List1	NULL	NULL	NULL	NULL	NULL	NULL	NULL	NULL	NULL	1	z	2	4	249321	0	z	921	250242
좌우반구com(CVF, UVF, BVF)_3	7	1	<?xml version="1.0"?>\n<Clock xmlns:dt="urn:schemas-microsoft-com:datatypes"><Description dt:dt="string">E-Prime Primary Realtime Clock</Description><StartTime><Timestamp dt:dt="int">0</Timestamp><DateUtc dt:dt="string">2023-09-06T07:50:54Z</DateUtc></StartTime><FrequencyChanges><FrequencyChange><Frequency dt:dt="r8">10000000</Frequency><Timestamp dt:dt="r8">10339983481152</Timestamp><Current dt:…	좌우반구com(CVF, UVF, BVF)_3-007-1	60	1.0.0.170	1	1999239805	Professional	2.0.10.356	2.0.10.356	09-06-2023	2023-09-06 오전 7:50:55	16:50:55	2.0.10.252	322		2	{/}	생희	NULL	NULL	NULL	NULL	NULL	NULL	55	1	58	KSY2	List3	NULL	NULL	NULL	NULL	NULL	NULL	NULL	NULL	NULL	1	{/}	2	3	1067103	0	{/}	490	1067593
좌우반구com(CVF, UVF, BVF)_3	7	1	<?xml version="1.0"?>\n<Clock xmlns:dt="urn:schemas-microsoft-com:datatypes"><Description dt:dt="string">E-Prime Primary Realtime Clock</Description><StartTime><Timestamp dt:dt="int">0</Timestamp><DateUtc dt:dt="string">2023-09-06T07:50:54Z</DateUtc></StartTime><FrequencyChanges><FrequencyChange><Frequency dt:dt="r8">10000000</Frequency><Timestamp dt:dt="r8">10339983481152</Timestamp><Current dt:…	좌우반구com(CVF, UVF, BVF)_3-007-1	60	1.0.0.170	1	1999239805	Professional	2.0.10.356	2.0.10.356	09-06-2023	2023-09-06 오전 7:50:55	16:50:55	2.0.10.252	202		2	{/}	석감	NULL	NULL	NULL	45	1	70	NULL	NULL	NULL	KSY3	List2	NULL	NULL	NULL	NULL	NULL	NULL	NULL	NULL	NULL	1	{/}	3	3	653103	0	{/}	451	653554
좌우반구com(CVF, UVF, BVF)_3	7	1	<?xml version="1.0"?>\n<Clock xmlns:dt="urn:schemas-microsoft-com:datatypes"><Description dt:dt="string">E-Prime Primary Realtime Clock</Description><StartTime><Timestamp dt:dt="int">0</Timestamp><DateUtc dt:dt="string">2023-09-06T07:50:54Z</DateUtc></StartTime><FrequencyChanges><FrequencyChange><Frequency dt:dt="r8">10000000</Frequency><Timestamp dt:dt="r8">10339983481152</Timestamp><Current dt:…	좌우반구com(CVF, UVF, BVF)_3-007-1	60	1.0.0.170	1	1999239805	Professional	2.0.10.356	2.0.10.356	09-06-2023	2023-09-06 오전 7:50:55	16:50:55	2.0.10.252	385		1	z	선배	NULL	NULL	NULL	NULL	NULL	NULL	99	1	121	KSY4	List3	NULL	NULL	NULL	NULL	NULL	NULL	NULL	NULL	NULL	1	z	2	3	1231653	0	z	412	1232065
좌우반구com(CVF, UVF, BVF)_3	7	1	<?xml version="1.0"?>\n<Clock xmlns:dt="urn:schemas-microsoft-com:datatypes"><Description dt:dt="string">E-Prime Primary Realtime Clock</Description><StartTime><Timestamp dt:dt="int">0</Timestamp><DateUtc dt:dt="string">2023-09-06T07:50:54Z</DateUtc></StartTime><FrequencyChanges><FrequencyChange><Frequency dt:dt="r8">10000000</Frequency><Timestamp dt:dt="r8">10339983481152</Timestamp><Current dt:…	좌우반구com(CVF, UVF, BVF)_3-007-1	60	1.0.0.170	1	1999239805	Professional	2.0.10.356	2.0.10.356	09-06-2023	2023-09-06 오전 7:50:55	16:50:55	2.0.10.252	324		1	z	선택	NULL	NULL	NULL	NULL	NULL	NULL	18	1	60	KSY4	List3	NULL	NULL	NULL	NULL	NULL	NULL	NULL	NULL	NULL	1	z	2	3	1072386	0	z	415	1072801
좌우반구com(CVF, UVF, BVF)_3	7	1	<?xml version="1.0"?>\n<Clock xmlns:dt="urn:schemas-microsoft-com:datatypes"><Description dt:dt="string">E-Prime Primary Realtime Clock</Description><StartTime><Timestamp dt:dt="int">0</Timestamp><DateUtc dt:dt="string">2023-09-06T07:50:54Z</DateUtc></StartTime><FrequencyChanges><FrequencyChange><Frequency dt:dt="r8">10000000</Frequency><Timestamp dt:dt="r8">10339983481152</Timestamp><Current dt:…	좌우반구com(CVF, UVF, BVF)_3-007-1	60	1.0.0.170	1	1999239805	Professional	2.0.10.356	2.0.10.356	09-06-2023	2023-09-06 오전 7:50:55	16:50:55	2.0.10.252	245		2	{/}	설결	NULL	NULL	NULL	98	1	113	NULL	NULL	NULL	KSY4	List2	NULL	NULL	NULL	NULL	NULL	NULL	NULL	NULL	NULL	1	{/}	3	3	772103	0	{/}	363	772466
좌우반구com(CVF, UVF, BVF)_3	7	1	<?xml version="1.0"?>\n<Clock xmlns:dt="urn:schemas-microsoft-com:datatypes"><Description dt:dt="string">E-Prime Primary Realtime Clock</Description><StartTime><Timestamp dt:dt="int">0</Timestamp><DateUtc dt:dt="string">2023-09-06T07:50:54Z</DateUtc></StartTime><FrequencyChanges><FrequencyChange><Frequency dt:dt="r8">10000000</Frequency><Timestamp dt:dt="r8">10339983481152</Timestamp><Current dt:…	좌우반구com(CVF, UVF, BVF)_3-007-1	60	1.0.0.170	1	1999239805	Professional	2.0.10.356	2.0.10.356	09-06-2023	2023-09-06 오전 7:50:55	16:50:55	2.0.10.252	239		1	z	설명	NULL	NULL	NULL	108	1	107	NULL	NULL	NULL	KSY4	List2	NULL	NULL	NULL	NULL	NULL	NULL	NULL	NULL	NULL	1	z	2	4	756787	0	z	423	757210
좌우반구com(CVF, UVF, BVF)_3	7	1	<?xml version="1.0"?>\n<Clock xmlns:dt="urn:schemas-microsoft-com:datatypes"><Description dt:dt="string">E-Prime Primary Realtime Clock</Description><StartTime><Timestamp dt:dt="int">0</Timestamp><DateUtc dt:dt="string">2023-09-06T07:50:54Z</DateUtc></StartTime><FrequencyChanges><FrequencyChange><Frequency dt:dt="r8">10000000</Frequency><Timestamp dt:dt="r8">10339983481152</Timestamp><Current dt:…	좌우반구com(CVF, UVF, BVF)_3-007-1	60	1.0.0.170	1	1999239805	Professional	2.0.10.356	2.0.10.356	09-06-2023	2023-09-06 오전 7:50:55	16:50:55	2.0.10.252	116		1	z	설문	123	1	116	NULL	NULL	NULL	NULL	NULL	NULL	KSY4	List1	NULL	NULL	NULL	NULL	NULL	NULL	NULL	NULL	NULL	1	z	2	3	342754	0	z	384	343138
좌우반구com(CVF, UVF, BVF)_3	7	1	<?xml version="1.0"?>\n<Clock xmlns:dt="urn:schemas-microsoft-com:datatypes"><Description dt:dt="string">E-Prime Primary Realtime Clock</Description><StartTime><Timestamp dt:dt="int">0</Timestamp><DateUtc dt:dt="string">2023-09-06T07:50:54Z</DateUtc></StartTime><FrequencyChanges><FrequencyChange><Frequency dt:dt="r8">10000000</Frequency><Timestamp dt:dt="r8">10339983481152</Timestamp><Current dt:…	좌우반구com(CVF, UVF, BVF)_3-007-1	60	1.0.0.170	1	1999239805	Professional	2.0.10.356	2.0.10.356	09-06-2023	2023-09-06 오전 7:50:55	16:50:55	2.0.10.252	319		2	{/}	설색	NULL	NULL	NULL	NULL	NULL	NULL	113	1	55	KSY2	List3	NULL	NULL	NULL	NULL	NULL	NULL	NULL	NULL	NULL	0	{/}	2	4	1058870	0	z	675	1059545
좌우반구com(CVF, UVF, BVF)_3	7	1	<?xml version="1.0"?>\n<Clock xmlns:dt="urn:schemas-microsoft-com:datatypes"><Description dt:dt="string">E-Prime Primary Realtime Clock</Description><StartTime><Timestamp dt:dt="int">0</Timestamp><DateUtc dt:dt="string">2023-09-06T07:50:54Z</DateUtc></StartTime><FrequencyChanges><FrequencyChange><Frequency dt:dt="r8">10000000</Frequency><Timestamp dt:dt="r8">10339983481152</Timestamp><Current dt:…	좌우반구com(CVF, UVF, BVF)_3-007-1	60	1.0.0.170	1	1999239805	Professional	2.0.10.356	2.0.10.356	09-06-2023	2023-09-06 오전 7:50:55	16:50:55	2.0.10.252	219		2	{/}	섭습	NULL	NULL	NULL	100	1	87	NULL	NULL	NULL	KSY4	List2	NULL	NULL	NULL	NULL	NULL	NULL	NULL	NULL	NULL	1	{/}	2	4	700387	0	{/}	367	700754
좌우반구com(CVF, UVF, BVF)_3	7	1	<?xml version="1.0"?>\n<Clock xmlns:dt="urn:schemas-microsoft-com:datatypes"><Description dt:dt="string">E-Prime Primary Realtime Clock</Description><StartTime><Timestamp dt:dt="int">0</Timestamp><DateUtc dt:dt="string">2023-09-06T07:50:54Z</DateUtc></StartTime><FrequencyChanges><FrequencyChange><Frequency dt:dt="r8">10000000</Frequency><Timestamp dt:dt="r8">10339983481152</Timestamp><Current dt:…	좌우반구com(CVF, UVF, BVF)_3-007-1	60	1.0.0.170	1	1999239805	Professional	2.0.10.356	2.0.10.356	09-06-2023	2023-09-06 오전 7:50:55	16:50:55	2.0.10.252	396		1	z	성공	NULL	NULL	NULL	NULL	NULL	NULL	44	1	132	KSY4	List3	NULL	NULL	NULL	NULL	NULL	NULL	NULL	NULL	NULL	1	z	2	3	1260136	0	z	345	1260481
좌우반구com(CVF, UVF, BVF)_3	7	1	<?xml version="1.0"?>\n<Clock xmlns:dt="urn:schemas-microsoft-com:datatypes"><Description dt:dt="string">E-Prime Primary Realtime Clock</Description><StartTime><Timestamp dt:dt="int">0</Timestamp><DateUtc dt:dt="string">2023-09-06T07:50:54Z</DateUtc></StartTime><FrequencyChanges><FrequencyChange><Frequency dt:dt="r8">10000000</Frequency><Timestamp dt:dt="r8">10339983481152</Timestamp><Current dt:…	좌우반구com(CVF, UVF, BVF)_3-007-1	60	1.0.0.170	1	1999239805	Professional	2.0.10.356	2.0.10.356	09-06-2023	2023-09-06 오전 7:50:55	16:50:55	2.0.10.252	71		1	z	세상	35	1	71	NULL	NULL	NULL	NULL	NULL	NULL	KSY4	List1	NULL	NULL	NULL	NULL	NULL	NULL	NULL	NULL	NULL	1	z	2	4	215121	0	z	465	215586
좌우반구com(CVF, UVF, BVF)_3	7	1	<?xml version="1.0"?>\n<Clock xmlns:dt="urn:schemas-microsoft-com:datatypes"><Description dt:dt="string">E-Prime Primary Realtime Clock</Description><StartTime><Timestamp dt:dt="int">0</Timestamp><DateUtc dt:dt="string">2023-09-06T07:50:54Z</DateUtc></StartTime><FrequencyChanges><FrequencyChange><Frequency dt:dt="r8">10000000</Frequency><Timestamp dt:dt="r8">10339983481152</Timestamp><Current dt:…	좌우반구com(CVF, UVF, BVF)_3-007-1	60	1.0.0.170	1	1999239805	Professional	2.0.10.356	2.0.10.356	09-06-2023	2023-09-06 오전 7:50:55	16:50:55	2.0.10.252	393		1	z	소리	NULL	NULL	NULL	NULL	NULL	NULL	50	1	129	KSY4	List3	NULL	NULL	NULL	NULL	NULL	NULL	NULL	NULL	NULL	1	z	2	4	1252303	0	z	490	1252793
좌우반구com(CVF, UVF, BVF)_3	7	1	<?xml version="1.0"?>\n<Clock xmlns:dt="urn:schemas-microsoft-com:datatypes"><Description dt:dt="string">E-Prime Primary Realtime Clock</Description><StartTime><Timestamp dt:dt="int">0</Timestamp><DateUtc dt:dt="string">2023-09-06T07:50:54Z</DateUtc></StartTime><FrequencyChanges><FrequencyChange><Frequency dt:dt="r8">10000000</Frequency><Timestamp dt:dt="r8">10339983481152</Timestamp><Current dt:…	좌우반구com(CVF, UVF, BVF)_3-007-1	60	1.0.0.170	1	1999239805	Professional	2.0.10.356	2.0.10.356	09-06-2023	2023-09-06 오전 7:50:55	16:50:55	2.0.10.252	336		1	z	소송	NULL	NULL	NULL	NULL	NULL	NULL	30	1	72	KSY4	List3	NULL	NULL	NULL	NULL	NULL	NULL	NULL	NULL	NULL	1	z	2	4	1103720	0	z	393	1104113
좌우반구com(CVF, UVF, BVF)_3	7	1	<?xml version="1.0"?>\n<Clock xmlns:dt="urn:schemas-microsoft-com:datatypes"><Description dt:dt="string">E-Prime Primary Realtime Clock</Description><StartTime><Timestamp dt:dt="int">0</Timestamp><DateUtc dt:dt="string">2023-09-06T07:50:54Z</DateUtc></StartTime><FrequencyChanges><FrequencyChange><Frequency dt:dt="r8">10000000</Frequency><Timestamp dt:dt="r8">10339983481152</Timestamp><Current dt:…	좌우반구com(CVF, UVF, BVF)_3-007-1	60	1.0.0.170	1	1999239805	Professional	2.0.10.356	2.0.10.356	09-06-2023	2023-09-06 오전 7:50:55	16:50:55	2.0.10.252	53		1	z	속도	18	1	53	NULL	NULL	NULL	NULL	NULL	NULL	KSY4	List1	NULL	NULL	NULL	NULL	NULL	NULL	NULL	NULL	NULL	1	z	2	3	166787	0	z	295	167082
좌우반구com(CVF, UVF, BVF)_3	7	1	<?xml version="1.0"?>\n<Clock xmlns:dt="urn:schemas-microsoft-com:datatypes"><Description dt:dt="string">E-Prime Primary Realtime Clock</Description><StartTime><Timestamp dt:dt="int">0</Timestamp><DateUtc dt:dt="string">2023-09-06T07:50:54Z</DateUtc></StartTime><FrequencyChanges><FrequencyChange><Frequency dt:dt="r8">10000000</Frequency><Timestamp dt:dt="r8">10339983481152</Timestamp><Current dt:…	좌우반구com(CVF, UVF, BVF)_3-007-1	60	1.0.0.170	1	1999239805	Professional	2.0.10.356	2.0.10.356	09-06-2023	2023-09-06 오전 7:50:55	16:50:55	2.0.10.252	203		2	{/}	송스	NULL	NULL	NULL	27	1	71	NULL	NULL	NULL	KSY	List2	0		2	0	655570	183		0	0	1	{/}	2	3	655753	0	{/}	305	656058
좌우반구com(CVF, UVF, BVF)_3	7	1	<?xml version="1.0"?>\n<Clock xmlns:dt="urn:schemas-microsoft-com:datatypes"><Description dt:dt="string">E-Prime Primary Realtime Clock</Description><StartTime><Timestamp dt:dt="int">0</Timestamp><DateUtc dt:dt="string">2023-09-06T07:50:54Z</DateUtc></StartTime><FrequencyChanges><FrequencyChange><Frequency dt:dt="r8">10000000</Frequency><Timestamp dt:dt="r8">10339983481152</Timestamp><Current dt:…	좌우반구com(CVF, UVF, BVF)_3-007-1	60	1.0.0.170	1	1999239805	Professional	2.0.10.356	2.0.10.356	09-06-2023	2023-09-06 오전 7:50:55	16:50:55	2.0.10.252	355		2	{/}	송익	NULL	NULL	NULL	NULL	NULL	NULL	127	1	91	KSY	List3	0		2	0	1153753	184		0	0	1	{/}	2	4	1153937	0	{/}	320	1154257
좌우반구com(CVF, UVF, BVF)_3	7	1	<?xml version="1.0"?>\n<Clock xmlns:dt="urn:schemas-microsoft-com:datatypes"><Description dt:dt="string">E-Prime Primary Realtime Clock</Description><StartTime><Timestamp dt:dt="int">0</Timestamp><DateUtc dt:dt="string">2023-09-06T07:50:54Z</DateUtc></StartTime><FrequencyChanges><FrequencyChange><Frequency dt:dt="r8">10000000</Frequency><Timestamp dt:dt="r8">10339983481152</Timestamp><Current dt:…	좌우반구com(CVF, UVF, BVF)_3-007-1	60	1.0.0.170	1	1999239805	Professional	2.0.10.356	2.0.10.356	09-06-2023	2023-09-06 오전 7:50:55	16:50:55	2.0.10.252	30		1	z	수고	103	1	30	NULL	NULL	NULL	NULL	NULL	NULL	KSY4	List1	NULL	NULL	NULL	NULL	NULL	NULL	NULL	NULL	NULL	1	z	2	3	106504	0	z	370	106874
좌우반구com(CVF, UVF, BVF)_3	7	1	<?xml version="1.0"?>\n<Clock xmlns:dt="urn:schemas-microsoft-com:datatypes"><Description dt:dt="string">E-Prime Primary Realtime Clock</Description><StartTime><Timestamp dt:dt="int">0</Timestamp><DateUtc dt:dt="string">2023-09-06T07:50:54Z</DateUtc></StartTime><FrequencyChanges><FrequencyChange><Frequency dt:dt="r8">10000000</Frequency><Timestamp dt:dt="r8">10339983481152</Timestamp><Current dt:…	좌우반구com(CVF, UVF, BVF)_3-007-1	60	1.0.0.170	1	1999239805	Professional	2.0.10.356	2.0.10.356	09-06-2023	2023-09-06 오전 7:50:55	16:50:55	2.0.10.252	14		1	z	수단	100	1	14	NULL	NULL	NULL	NULL	NULL	NULL	KSY4	List1	NULL	NULL	NULL	NULL	NULL	NULL	NULL	NULL	NULL	1	z	2	3	60854	0	z	340	61194
좌우반구com(CVF, UVF, BVF)_3	7	1	<?xml version="1.0"?>\n<Clock xmlns:dt="urn:schemas-microsoft-com:datatypes"><Description dt:dt="string">E-Prime Primary Realtime Clock</Description><StartTime><Timestamp dt:dt="int">0</Timestamp><DateUtc dt:dt="string">2023-09-06T07:50:54Z</DateUtc></StartTime><FrequencyChanges><FrequencyChange><Frequency dt:dt="r8">10000000</Frequency><Timestamp dt:dt="r8">10339983481152</Timestamp><Current dt:…	좌우반구com(CVF, UVF, BVF)_3-007-1	60	1.0.0.170	1	1999239805	Professional	2.0.10.356	2.0.10.356	09-06-2023	2023-09-06 오전 7:50:55	16:50:55	2.0.10.252	176		1	z	수준	NULL	NULL	NULL	127	1	44	NULL	NULL	NULL	KSY4	List2	NULL	NULL	NULL	NULL	NULL	NULL	NULL	NULL	NULL	1	z	2	3	585220	0	z	318	585538
좌우반구com(CVF, UVF, BVF)_3	7	1	<?xml version="1.0"?>\n<Clock xmlns:dt="urn:schemas-microsoft-com:datatypes"><Description dt:dt="string">E-Prime Primary Realtime Clock</Description><StartTime><Timestamp dt:dt="int">0</Timestamp><DateUtc dt:dt="string">2023-09-06T07:50:54Z</DateUtc></StartTime><FrequencyChanges><FrequencyChange><Frequency dt:dt="r8">10000000</Frequency><Timestamp dt:dt="r8">10339983481152</Timestamp><Current dt:…	좌우반구com(CVF, UVF, BVF)_3-007-1	60	1.0.0.170	1	1999239805	Professional	2.0.10.356	2.0.10.356	09-06-2023	2023-09-06 오전 7:50:55	16:50:55	2.0.10.252	367		2	{/}	숙국	NULL	NULL	NULL	NULL	NULL	NULL	97	1	103	KSY4	List3	NULL	NULL	NULL	NULL	NULL	NULL	NULL	NULL	NULL	1	{/}	2	3	1185020	0	{/}	285	1185305
좌우반구com(CVF, UVF, BVF)_3	7	1	<?xml version="1.0"?>\n<Clock xmlns:dt="urn:schemas-microsoft-com:datatypes"><Description dt:dt="string">E-Prime Primary Realtime Clock</Description><StartTime><Timestamp dt:dt="int">0</Timestamp><DateUtc dt:dt="string">2023-09-06T07:50:54Z</DateUtc></StartTime><FrequencyChanges><FrequencyChange><Frequency dt:dt="r8">10000000</Frequency><Timestamp dt:dt="r8">10339983481152</Timestamp><Current dt:…	좌우반구com(CVF, UVF, BVF)_3-007-1	60	1.0.0.170	1	1999239805	Professional	2.0.10.356	2.0.10.356	09-06-2023	2023-09-06 오전 7:50:55	16:50:55	2.0.10.252	344		2	{/}	숙발	NULL	NULL	NULL	NULL	NULL	NULL	14	1	80	KSY	List3	0		2	0	1124386	183		0	0	1	{/}	3	3	1124569	0	{/}	408	1124977
좌우반구com(CVF, UVF, BVF)_3	7	1	<?xml version="1.0"?>\n<Clock xmlns:dt="urn:schemas-microsoft-com:datatypes"><Description dt:dt="string">E-Prime Primary Realtime Clock</Description><StartTime><Timestamp dt:dt="int">0</Timestamp><DateUtc dt:dt="string">2023-09-06T07:50:54Z</DateUtc></StartTime><FrequencyChanges><FrequencyChange><Frequency dt:dt="r8">10000000</Frequency><Timestamp dt:dt="r8">10339983481152</Timestamp><Current dt:…	좌우반구com(CVF, UVF, BVF)_3-007-1	60	1.0.0.170	1	1999239805	Professional	2.0.10.356	2.0.10.356	09-06-2023	2023-09-06 오전 7:50:55	16:50:55	2.0.10.252	332		1	z	숙소	NULL	NULL	NULL	NULL	NULL	NULL	111	1	68	KSY	List3	0		2	0	1092803	183		0	0	1	z	2	3	1092986	0	z	439	1093425
좌우반구com(CVF, UVF, BVF)_3	7	1	<?xml version="1.0"?>\n<Clock xmlns:dt="urn:schemas-microsoft-com:datatypes"><Description dt:dt="string">E-Prime Primary Realtime Clock</Description><StartTime><Timestamp dt:dt="int">0</Timestamp><DateUtc dt:dt="string">2023-09-06T07:50:54Z</DateUtc></StartTime><FrequencyChanges><FrequencyChange><Frequency dt:dt="r8">10000000</Frequency><Timestamp dt:dt="r8">10339983481152</Timestamp><Current dt:…	좌우반구com(CVF, UVF, BVF)_3-007-1	60	1.0.0.170	1	1999239805	Professional	2.0.10.356	2.0.10.356	09-06-2023	2023-09-06 오전 7:50:55	16:50:55	2.0.10.252	361		2	{/}	술감	NULL	NULL	NULL	NULL	NULL	NULL	29	1	97	KSY	List3	0		2	1	1169320	183		0	0	1	{/}	2	3	1169503	0	{/}	442	1169945
좌우반구com(CVF, UVF, BVF)_3	7	1	<?xml version="1.0"?>\n<Clock xmlns:dt="urn:schemas-microsoft-com:datatypes"><Description dt:dt="string">E-Prime Primary Realtime Clock</Description><StartTime><Timestamp dt:dt="int">0</Timestamp><DateUtc dt:dt="string">2023-09-06T07:50:54Z</DateUtc></StartTime><FrequencyChanges><FrequencyChange><Frequency dt:dt="r8">10000000</Frequency><Timestamp dt:dt="r8">10339983481152</Timestamp><Current dt:…	좌우반구com(CVF, UVF, BVF)_3-007-1	60	1.0.0.170	1	1999239805	Professional	2.0.10.356	2.0.10.356	09-06-2023	2023-09-06 오전 7:50:55	16:50:55	2.0.10.252	20		2	{/}	술목	86	1	20	NULL	NULL	NULL	NULL	NULL	NULL	KSY2	List1	NULL	NULL	NULL	NULL	NULL	NULL	NULL	NULL	NULL	1	{/}	3	3	77437	0	{/}	413	77850
좌우반구com(CVF, UVF, BVF)_3	7	1	<?xml version="1.0"?>\n<Clock xmlns:dt="urn:schemas-microsoft-com:datatypes"><Description dt:dt="string">E-Prime Primary Realtime Clock</Description><StartTime><Timestamp dt:dt="int">0</Timestamp><DateUtc dt:dt="string">2023-09-06T07:50:54Z</DateUtc></StartTime><FrequencyChanges><FrequencyChange><Frequency dt:dt="r8">10000000</Frequency><Timestamp dt:dt="r8">10339983481152</Timestamp><Current dt:…	좌우반구com(CVF, UVF, BVF)_3-007-1	60	1.0.0.170	1	1999239805	Professional	2.0.10.356	2.0.10.356	09-06-2023	2023-09-06 오전 7:50:55	16:50:55	2.0.10.252	247		2	{/}	스위	NULL	NULL	NULL	36	1	115	NULL	NULL	NULL	KSY4	List2	NULL	NULL	NULL	NULL	NULL	NULL	NULL	NULL	NULL	1	{/}	2	3	777253	0	{/}	405	777658
좌우반구com(CVF, UVF, BVF)_3	7	1	<?xml version="1.0"?>\n<Clock xmlns:dt="urn:schemas-microsoft-com:datatypes"><Description dt:dt="string">E-Prime Primary Realtime Clock</Description><StartTime><Timestamp dt:dt="int">0</Timestamp><DateUtc dt:dt="string">2023-09-06T07:50:54Z</DateUtc></StartTime><FrequencyChanges><FrequencyChange><Frequency dt:dt="r8">10000000</Frequency><Timestamp dt:dt="r8">10339983481152</Timestamp><Current dt:…	좌우반구com(CVF, UVF, BVF)_3-007-1	60	1.0.0.170	1	1999239805	Professional	2.0.10.356	2.0.10.356	09-06-2023	2023-09-06 오전 7:50:55	16:50:55	2.0.10.252	360		2	{/}	스진	NULL	NULL	NULL	NULL	NULL	NULL	72	1	96	KSY	List3	0		2	0	1166786	184		0	0	1	{/}	2	4	1166970	0	{/}	327	1167297
좌우반구com(CVF, UVF, BVF)_3	7	1	<?xml version="1.0"?>\n<Clock xmlns:dt="urn:schemas-microsoft-com:datatypes"><Description dt:dt="string">E-Prime Primary Realtime Clock</Description><StartTime><Timestamp dt:dt="int">0</Timestamp><DateUtc dt:dt="string">2023-09-06T07:50:54Z</DateUtc></StartTime><FrequencyChanges><FrequencyChange><Frequency dt:dt="r8">10000000</Frequency><Timestamp dt:dt="r8">10339983481152</Timestamp><Current dt:…	좌우반구com(CVF, UVF, BVF)_3-007-1	60	1.0.0.170	1	1999239805	Professional	2.0.10.356	2.0.10.356	09-06-2023	2023-09-06 오전 7:50:55	16:50:55	2.0.10.252	127		2	{/}	스향	54	1	127	NULL	NULL	NULL	NULL	NULL	NULL	KSY	List1	0		2	0	370954	183		0	0	1	{/}	3	3	371137	0	{/}	305	371442
좌우반구com(CVF, UVF, BVF)_3	7	1	<?xml version="1.0"?>\n<Clock xmlns:dt="urn:schemas-microsoft-com:datatypes"><Description dt:dt="string">E-Prime Primary Realtime Clock</Description><StartTime><Timestamp dt:dt="int">0</Timestamp><DateUtc dt:dt="string">2023-09-06T07:50:54Z</DateUtc></StartTime><FrequencyChanges><FrequencyChange><Frequency dt:dt="r8">10000000</Frequency><Timestamp dt:dt="r8">10339983481152</Timestamp><Current dt:…	좌우반구com(CVF, UVF, BVF)_3-007-1	60	1.0.0.170	1	1999239805	Professional	2.0.10.356	2.0.10.356	09-06-2023	2023-09-06 오전 7:50:55	16:50:55	2.0.10.252	370		2	{/}	습나	NULL	NULL	NULL	NULL	NULL	NULL	71	1	106	KSY	List3	0		2	0	1192703	183		0	0	1	{/}	3	3	1192886	0	{/}	323	1193209
좌우반구com(CVF, UVF, BVF)_3	7	1	<?xml version="1.0"?>\n<Clock xmlns:dt="urn:schemas-microsoft-com:datatypes"><Description dt:dt="string">E-Prime Primary Realtime Clock</Description><StartTime><Timestamp dt:dt="int">0</Timestamp><DateUtc dt:dt="string">2023-09-06T07:50:54Z</DateUtc></StartTime><FrequencyChanges><FrequencyChange><Frequency dt:dt="r8">10000000</Frequency><Timestamp dt:dt="r8">10339983481152</Timestamp><Current dt:…	좌우반구com(CVF, UVF, BVF)_3-007-1	60	1.0.0.170	1	1999239805	Professional	2.0.10.356	2.0.10.356	09-06-2023	2023-09-06 오전 7:50:55	16:50:55	2.0.10.252	165		2	{/}	습필	NULL	NULL	NULL	130	1	33	NULL	NULL	NULL	KSY4	List2	NULL	NULL	NULL	NULL	NULL	NULL	NULL	NULL	NULL	1	{/}	3	3	554820	0	{/}	278	555098
좌우반구com(CVF, UVF, BVF)_3	7	1	<?xml version="1.0"?>\n<Clock xmlns:dt="urn:schemas-microsoft-com:datatypes"><Description dt:dt="string">E-Prime Primary Realtime Clock</Description><StartTime><Timestamp dt:dt="int">0</Timestamp><DateUtc dt:dt="string">2023-09-06T07:50:54Z</DateUtc></StartTime><FrequencyChanges><FrequencyChange><Frequency dt:dt="r8">10000000</Frequency><Timestamp dt:dt="r8">10339983481152</Timestamp><Current dt:…	좌우반구com(CVF, UVF, BVF)_3-007-1	60	1.0.0.170	1	1999239805	Professional	2.0.10.356	2.0.10.356	09-06-2023	2023-09-06 오전 7:50:55	16:50:55	2.0.10.252	117		1	z	시간	5	1	117	NULL	NULL	NULL	NULL	NULL	NULL	KSY	List1	0		2	0	345154	183		0	0	1	z	2	3	345337	0	z	305	345642
좌우반구com(CVF, UVF, BVF)_3	7	1	<?xml version="1.0"?>\n<Clock xmlns:dt="urn:schemas-microsoft-com:datatypes"><Description dt:dt="string">E-Prime Primary Realtime Clock</Description><StartTime><Timestamp dt:dt="int">0</Timestamp><DateUtc dt:dt="string">2023-09-06T07:50:54Z</DateUtc></StartTime><FrequencyChanges><FrequencyChange><Frequency dt:dt="r8">10000000</Frequency><Timestamp dt:dt="r8">10339983481152</Timestamp><Current dt:…	좌우반구com(CVF, UVF, BVF)_3-007-1	60	1.0.0.170	1	1999239805	Professional	2.0.10.356	2.0.10.356	09-06-2023	2023-09-06 오전 7:50:55	16:50:55	2.0.10.252	149		1	z	시기	NULL	NULL	NULL	31	1	17	NULL	NULL	NULL	KSY	List2	0		2	0	513654	183		0	0	0	z	2	3	513837	0	{/}	357	514194
좌우반구com(CVF, UVF, BVF)_3	7	1	<?xml version="1.0"?>\n<Clock xmlns:dt="urn:schemas-microsoft-com:datatypes"><Description dt:dt="string">E-Prime Primary Realtime Clock</Description><StartTime><Timestamp dt:dt="int">0</Timestamp><DateUtc dt:dt="string">2023-09-06T07:50:54Z</DateUtc></StartTime><FrequencyChanges><FrequencyChange><Frequency dt:dt="r8">10000000</Frequency><Timestamp dt:dt="r8">10339983481152</Timestamp><Current dt:…	좌우반구com(CVF, UVF, BVF)_3-007-1	60	1.0.0.170	1	1999239805	Professional	2.0.10.356	2.0.10.356	09-06-2023	2023-09-06 오전 7:50:55	16:50:55	2.0.10.252	237		1	z	시대	NULL	NULL	NULL	101	1	105	NULL	NULL	NULL	KSY	List2	0		2	0	751287	183		0	0	1	z	2	3	751470	0	z	332	751802
좌우반구com(CVF, UVF, BVF)_3	7	1	<?xml version="1.0"?>\n<Clock xmlns:dt="urn:schemas-microsoft-com:datatypes"><Description dt:dt="string">E-Prime Primary Realtime Clock</Description><StartTime><Timestamp dt:dt="int">0</Timestamp><DateUtc dt:dt="string">2023-09-06T07:50:54Z</DateUtc></StartTime><FrequencyChanges><FrequencyChange><Frequency dt:dt="r8">10000000</Frequency><Timestamp dt:dt="r8">10339983481152</Timestamp><Current dt:…	좌우반구com(CVF, UVF, BVF)_3-007-1	60	1.0.0.170	1	1999239805	Professional	2.0.10.356	2.0.10.356	09-06-2023	2023-09-06 오전 7:50:55	16:50:55	2.0.10.252	34		1	z	시도	17	1	34	NULL	NULL	NULL	NULL	NULL	NULL	KSY	List1	0		2	0	117804	183		0	0	1	z	2	3	117987	0	z	343	118330
좌우반구com(CVF, UVF, BVF)_3	7	1	<?xml version="1.0"?>\n<Clock xmlns:dt="urn:schemas-microsoft-com:datatypes"><Description dt:dt="string">E-Prime Primary Realtime Clock</Description><StartTime><Timestamp dt:dt="int">0</Timestamp><DateUtc dt:dt="string">2023-09-06T07:50:54Z</DateUtc></StartTime><FrequencyChanges><FrequencyChange><Frequency dt:dt="r8">10000000</Frequency><Timestamp dt:dt="r8">10339983481152</Timestamp><Current dt:…	좌우반구com(CVF, UVF, BVF)_3-007-1	60	1.0.0.170	1	1999239805	Professional	2.0.10.356	2.0.10.356	09-06-2023	2023-09-06 오전 7:50:55	16:50:55	2.0.10.252	230		2	{/}	시질	NULL	NULL	NULL	73	1	98	NULL	NULL	NULL	KSY3	List2	NULL	NULL	NULL	NULL	NULL	NULL	NULL	NULL	NULL	0	{/}	2	3	733420	0	z	326	733746
좌우반구com(CVF, UVF, BVF)_3	7	1	<?xml version="1.0"?>\n<Clock xmlns:dt="urn:schemas-microsoft-com:datatypes"><Description dt:dt="string">E-Prime Primary Realtime Clock</Description><StartTime><Timestamp dt:dt="int">0</Timestamp><DateUtc dt:dt="string">2023-09-06T07:50:54Z</DateUtc></StartTime><FrequencyChanges><FrequencyChange><Frequency dt:dt="r8">10000000</Frequency><Timestamp dt:dt="r8">10339983481152</Timestamp><Current dt:…	좌우반구com(CVF, UVF, BVF)_3-007-1	60	1.0.0.170	1	1999239805	Professional	2.0.10.356	2.0.10.356	09-06-2023	2023-09-06 오전 7:50:55	16:50:55	2.0.10.252	193		1	z	식비	NULL	NULL	NULL	37	1	61	NULL	NULL	NULL	KSY	List2	0		2	0	628970	184		0	0	1	z	2	4	629154	0	z	424	629578
좌우반구com(CVF, UVF, BVF)_3	7	1	<?xml version="1.0"?>\n<Clock xmlns:dt="urn:schemas-microsoft-com:datatypes"><Description dt:dt="string">E-Prime Primary Realtime Clock</Description><StartTime><Timestamp dt:dt="int">0</Timestamp><DateUtc dt:dt="string">2023-09-06T07:50:54Z</DateUtc></StartTime><FrequencyChanges><FrequencyChange><Frequency dt:dt="r8">10000000</Frequency><Timestamp dt:dt="r8">10339983481152</Timestamp><Current dt:…	좌우반구com(CVF, UVF, BVF)_3-007-1	60	1.0.0.170	1	1999239805	Professional	2.0.10.356	2.0.10.356	09-06-2023	2023-09-06 오전 7:50:55	16:50:55	2.0.10.252	49		2	{/}	식차	91	1	49	NULL	NULL	NULL	NULL	NULL	NULL	KSY3	List1	NULL	NULL	NULL	NULL	NULL	NULL	NULL	NULL	NULL	0	{/}	2	3	156704	0	z	314	157018
좌우반구com(CVF, UVF, BVF)_3	7	1	<?xml version="1.0"?>\n<Clock xmlns:dt="urn:schemas-microsoft-com:datatypes"><Description dt:dt="string">E-Prime Primary Realtime Clock</Description><StartTime><Timestamp dt:dt="int">0</Timestamp><DateUtc dt:dt="string">2023-09-06T07:50:54Z</DateUtc></StartTime><FrequencyChanges><FrequencyChange><Frequency dt:dt="r8">10000000</Frequency><Timestamp dt:dt="r8">10339983481152</Timestamp><Current dt:…	좌우반구com(CVF, UVF, BVF)_3-007-1	60	1.0.0.170	1	1999239805	Professional	2.0.10.356	2.0.10.356	09-06-2023	2023-09-06 오전 7:50:55	16:50:55	2.0.10.252	382		1	z	식탁	NULL	NULL	NULL	NULL	NULL	NULL	19	1	118	KSY	List3	0		2	0	1223836	183		0	0	1	z	2	3	1224019	0	z	294	1224313
좌우반구com(CVF, UVF, BVF)_3	7	1	<?xml version="1.0"?>\n<Clock xmlns:dt="urn:schemas-microsoft-com:datatypes"><Description dt:dt="string">E-Prime Primary Realtime Clock</Description><StartTime><Timestamp dt:dt="int">0</Timestamp><DateUtc dt:dt="string">2023-09-06T07:50:54Z</DateUtc></StartTime><FrequencyChanges><FrequencyChange><Frequency dt:dt="r8">10000000</Frequency><Timestamp dt:dt="r8">10339983481152</Timestamp><Current dt:…	좌우반구com(CVF, UVF, BVF)_3-007-1	60	1.0.0.170	1	1999239805	Professional	2.0.10.356	2.0.10.356	09-06-2023	2023-09-06 오전 7:50:55	16:50:55	2.0.10.252	259		2	{/}	실락	NULL	NULL	NULL	109	1	127	NULL	NULL	NULL	KSY4	List2	NULL	NULL	NULL	NULL	NULL	NULL	NULL	NULL	NULL	1	{/}	2	3	808520	0	{/}	914	809434
좌우반구com(CVF, UVF, BVF)_3	7	1	<?xml version="1.0"?>\n<Clock xmlns:dt="urn:schemas-microsoft-com:datatypes"><Description dt:dt="string">E-Prime Primary Realtime Clock</Description><StartTime><Timestamp dt:dt="int">0</Timestamp><DateUtc dt:dt="string">2023-09-06T07:50:54Z</DateUtc></StartTime><FrequencyChanges><FrequencyChange><Frequency dt:dt="r8">10000000</Frequency><Timestamp dt:dt="r8">10339983481152</Timestamp><Current dt:…	좌우반구com(CVF, UVF, BVF)_3-007-1	60	1.0.0.170	1	1999239805	Professional	2.0.10.356	2.0.10.356	09-06-2023	2023-09-06 오전 7:50:55	16:50:55	2.0.10.252	186		2	{/}	실작	NULL	NULL	NULL	47	1	54	NULL	NULL	NULL	KSY2	List2	NULL	NULL	NULL	NULL	NULL	NULL	NULL	NULL	NULL	0	{/}	2	3	610687	0	z	435	611122
좌우반구com(CVF, UVF, BVF)_3	7	1	<?xml version="1.0"?>\n<Clock xmlns:dt="urn:schemas-microsoft-com:datatypes"><Description dt:dt="string">E-Prime Primary Realtime Clock</Description><StartTime><Timestamp dt:dt="int">0</Timestamp><DateUtc dt:dt="string">2023-09-06T07:50:54Z</DateUtc></StartTime><FrequencyChanges><FrequencyChange><Frequency dt:dt="r8">10000000</Frequency><Timestamp dt:dt="r8">10339983481152</Timestamp><Current dt:…	좌우반구com(CVF, UVF, BVF)_3-007-1	60	1.0.0.170	1	1999239805	Professional	2.0.10.356	2.0.10.356	09-06-2023	2023-09-06 오전 7:50:55	16:50:55	2.0.10.252	6		1	z	실험	38	1	6	NULL	NULL	NULL	NULL	NULL	NULL	KSY	List1	0		2	0	39371	183		0	0	1	z	2	3	39554	0	z	448	40002
좌우반구com(CVF, UVF, BVF)_3	7	1	<?xml version="1.0"?>\n<Clock xmlns:dt="urn:schemas-microsoft-com:datatypes"><Description dt:dt="string">E-Prime Primary Realtime Clock</Description><StartTime><Timestamp dt:dt="int">0</Timestamp><DateUtc dt:dt="string">2023-09-06T07:50:54Z</DateUtc></StartTime><FrequencyChanges><FrequencyChange><Frequency dt:dt="r8">10000000</Frequency><Timestamp dt:dt="r8">10339983481152</Timestamp><Current dt:…	좌우반구com(CVF, UVF, BVF)_3-007-1	60	1.0.0.170	1	1999239805	Professional	2.0.10.356	2.0.10.356	09-06-2023	2023-09-06 오전 7:50:55	16:50:55	2.0.10.252	9		1	z	심복	87	1	9	NULL	NULL	NULL	NULL	NULL	NULL	KSY	List1	0		2	0	47821	183		0	0	1	z	2	3	48004	0	z	326	48330
좌우반구com(CVF, UVF, BVF)_3	7	1	<?xml version="1.0"?>\n<Clock xmlns:dt="urn:schemas-microsoft-com:datatypes"><Description dt:dt="string">E-Prime Primary Realtime Clock</Description><StartTime><Timestamp dt:dt="int">0</Timestamp><DateUtc dt:dt="string">2023-09-06T07:50:54Z</DateUtc></StartTime><FrequencyChanges><FrequencyChange><Frequency dt:dt="r8">10000000</Frequency><Timestamp dt:dt="r8">10339983481152</Timestamp><Current dt:…	좌우반구com(CVF, UVF, BVF)_3-007-1	60	1.0.0.170	1	1999239805	Professional	2.0.10.356	2.0.10.356	09-06-2023	2023-09-06 오전 7:50:55	16:50:55	2.0.10.252	211		1	z	심신	NULL	NULL	NULL	52	1	79	NULL	NULL	NULL	KSY	List2	0		2	0	679037	183		0	0	0	z	3	3	679220	0	{/}	342	679562
좌우반구com(CVF, UVF, BVF)_3	7	1	<?xml version="1.0"?>\n<Clock xmlns:dt="urn:schemas-microsoft-com:datatypes"><Description dt:dt="string">E-Prime Primary Realtime Clock</Description><StartTime><Timestamp dt:dt="int">0</Timestamp><DateUtc dt:dt="string">2023-09-06T07:50:54Z</DateUtc></StartTime><FrequencyChanges><FrequencyChange><Frequency dt:dt="r8">10000000</Frequency><Timestamp dt:dt="r8">10339983481152</Timestamp><Current dt:…	좌우반구com(CVF, UVF, BVF)_3-007-1	60	1.0.0.170	1	1999239805	Professional	2.0.10.356	2.0.10.356	09-06-2023	2023-09-06 오전 7:50:55	16:50:55	2.0.10.252	2		2	{/}	안실	52	1	2	NULL	NULL	NULL	NULL	NULL	NULL	KSY2	List1	NULL	NULL	NULL	NULL	NULL	NULL	NULL	NULL	NULL	0	{/}	2	4	28588	0	z	631	29219
좌우반구com(CVF, UVF, BVF)_3	7	1	<?xml version="1.0"?>\n<Clock xmlns:dt="urn:schemas-microsoft-com:datatypes"><Description dt:dt="string">E-Prime Primary Realtime Clock</Description><StartTime><Timestamp dt:dt="int">0</Timestamp><DateUtc dt:dt="string">2023-09-06T07:50:54Z</DateUtc></StartTime><FrequencyChanges><FrequencyChange><Frequency dt:dt="r8">10000000</Frequency><Timestamp dt:dt="r8">10339983481152</Timestamp><Current dt:…	좌우반구com(CVF, UVF, BVF)_3-007-1	60	1.0.0.170	1	1999239805	Professional	2.0.10.356	2.0.10.356	09-06-2023	2023-09-06 오전 7:50:55	16:50:55	2.0.10.252	305		2	{/}	압례	NULL	NULL	NULL	NULL	NULL	NULL	2	1	41	KSY4	List3	NULL	NULL	NULL	NULL	NULL	NULL	NULL	NULL	NULL	1	{/}	2	4	1021787	0	{/}	374	1022161
좌우반구com(CVF, UVF, BVF)_3	7	1	<?xml version="1.0"?>\n<Clock xmlns:dt="urn:schemas-microsoft-com:datatypes"><Description dt:dt="string">E-Prime Primary Realtime Clock</Description><StartTime><Timestamp dt:dt="int">0</Timestamp><DateUtc dt:dt="string">2023-09-06T07:50:54Z</DateUtc></StartTime><FrequencyChanges><FrequencyChange><Frequency dt:dt="r8">10000000</Frequency><Timestamp dt:dt="r8">10339983481152</Timestamp><Current dt:…	좌우반구com(CVF, UVF, BVF)_3-007-1	60	1.0.0.170	1	1999239805	Professional	2.0.10.356	2.0.10.356	09-06-2023	2023-09-06 오전 7:50:55	16:50:55	2.0.10.252	164		1	z	압축	NULL	NULL	NULL	70	1	32	NULL	NULL	NULL	KSY	List2	0		2	0	552137	183		0	0	1	z	2	3	552320	0	z	306	552626
좌우반구com(CVF, UVF, BVF)_3	7	1	<?xml version="1.0"?>\n<Clock xmlns:dt="urn:schemas-microsoft-com:datatypes"><Description dt:dt="string">E-Prime Primary Realtime Clock</Description><StartTime><Timestamp dt:dt="int">0</Timestamp><DateUtc dt:dt="string">2023-09-06T07:50:54Z</DateUtc></StartTime><FrequencyChanges><FrequencyChange><Frequency dt:dt="r8">10000000</Frequency><Timestamp dt:dt="r8">10339983481152</Timestamp><Current dt:…	좌우반구com(CVF, UVF, BVF)_3-007-1	60	1.0.0.170	1	1999239805	Professional	2.0.10.356	2.0.10.356	09-06-2023	2023-09-06 오전 7:50:55	16:50:55	2.0.10.252	288		2	{/}	양간	NULL	NULL	NULL	NULL	NULL	NULL	5	1	24	KSY4	List3	NULL	NULL	NULL	NULL	NULL	NULL	NULL	NULL	NULL	1	{/}	2	4	976237	0	{/}	629	976866
좌우반구com(CVF, UVF, BVF)_3	7	1	<?xml version="1.0"?>\n<Clock xmlns:dt="urn:schemas-microsoft-com:datatypes"><Description dt:dt="string">E-Prime Primary Realtime Clock</Description><StartTime><Timestamp dt:dt="int">0</Timestamp><DateUtc dt:dt="string">2023-09-06T07:50:54Z</DateUtc></StartTime><FrequencyChanges><FrequencyChange><Frequency dt:dt="r8">10000000</Frequency><Timestamp dt:dt="r8">10339983481152</Timestamp><Current dt:…	좌우반구com(CVF, UVF, BVF)_3-007-1	60	1.0.0.170	1	1999239805	Professional	2.0.10.356	2.0.10.356	09-06-2023	2023-09-06 오전 7:50:55	16:50:55	2.0.10.252	236		2	{/}	양급	NULL	NULL	NULL	93	1	104	NULL	NULL	NULL	KSY3	List2	NULL	NULL	NULL	NULL	NULL	NULL	NULL	NULL	NULL	1	{/}	2	3	748770	0	{/}	496	749266
좌우반구com(CVF, UVF, BVF)_3	7	1	<?xml version="1.0"?>\n<Clock xmlns:dt="urn:schemas-microsoft-com:datatypes"><Description dt:dt="string">E-Prime Primary Realtime Clock</Description><StartTime><Timestamp dt:dt="int">0</Timestamp><DateUtc dt:dt="string">2023-09-06T07:50:54Z</DateUtc></StartTime><FrequencyChanges><FrequencyChange><Frequency dt:dt="r8">10000000</Frequency><Timestamp dt:dt="r8">10339983481152</Timestamp><Current dt:…	좌우반구com(CVF, UVF, BVF)_3-007-1	60	1.0.0.170	1	1999239805	Professional	2.0.10.356	2.0.10.356	09-06-2023	2023-09-06 오전 7:50:55	16:50:55	2.0.10.252	400		1	z	양념	NULL	NULL	NULL	NULL	NULL	NULL	126	1	136	KSY	List3	0		2	0	1270986	184		0	0	1	z	2	4	1271170	0	z	263	1271433
좌우반구com(CVF, UVF, BVF)_3	7	1	<?xml version="1.0"?>\n<Clock xmlns:dt="urn:schemas-microsoft-com:datatypes"><Description dt:dt="string">E-Prime Primary Realtime Clock</Description><StartTime><Timestamp dt:dt="int">0</Timestamp><DateUtc dt:dt="string">2023-09-06T07:50:54Z</DateUtc></StartTime><FrequencyChanges><FrequencyChange><Frequency dt:dt="r8">10000000</Frequency><Timestamp dt:dt="r8">10339983481152</Timestamp><Current dt:…	좌우반구com(CVF, UVF, BVF)_3-007-1	60	1.0.0.170	1	1999239805	Professional	2.0.10.356	2.0.10.356	09-06-2023	2023-09-06 오전 7:50:55	16:50:55	2.0.10.252	134		2	{/}	양최	NULL	NULL	NULL	71	1	2	NULL	NULL	NULL	KSY	List2	0		2	0	474937	184		0	0	1	{/}	2	4	475121	0	{/}	361	475482
좌우반구com(CVF, UVF, BVF)_3	7	1	<?xml version="1.0"?>\n<Clock xmlns:dt="urn:schemas-microsoft-com:datatypes"><Description dt:dt="string">E-Prime Primary Realtime Clock</Description><StartTime><Timestamp dt:dt="int">0</Timestamp><DateUtc dt:dt="string">2023-09-06T07:50:54Z</DateUtc></StartTime><FrequencyChanges><FrequencyChange><Frequency dt:dt="r8">10000000</Frequency><Timestamp dt:dt="r8">10339983481152</Timestamp><Current dt:…	좌우반구com(CVF, UVF, BVF)_3-007-1	60	1.0.0.170	1	1999239805	Professional	2.0.10.356	2.0.10.356	09-06-2023	2023-09-06 오전 7:50:55	16:50:55	2.0.10.252	188		1	z	어휘	NULL	NULL	NULL	42	1	56	NULL	NULL	NULL	KSY	List2	0		2	0	615737	183		0	0	1	z	2	3	615920	0	z	314	616234
좌우반구com(CVF, UVF, BVF)_3	7	1	<?xml version="1.0"?>\n<Clock xmlns:dt="urn:schemas-microsoft-com:datatypes"><Description dt:dt="string">E-Prime Primary Realtime Clock</Description><StartTime><Timestamp dt:dt="int">0</Timestamp><DateUtc dt:dt="string">2023-09-06T07:50:54Z</DateUtc></StartTime><FrequencyChanges><FrequencyChange><Frequency dt:dt="r8">10000000</Frequency><Timestamp dt:dt="r8">10339983481152</Timestamp><Current dt:…	좌우반구com(CVF, UVF, BVF)_3-007-1	60	1.0.0.170	1	1999239805	Professional	2.0.10.356	2.0.10.356	09-06-2023	2023-09-06 오전 7:50:55	16:50:55	2.0.10.252	38		2	{/}	엄도	120	1	38	NULL	NULL	NULL	NULL	NULL	NULL	KSY2	List1	NULL	NULL	NULL	NULL	NULL	NULL	NULL	NULL	NULL	0	{/}	2	4	128221	0	z	782	129003
좌우반구com(CVF, UVF, BVF)_3	7	1	<?xml version="1.0"?>\n<Clock xmlns:dt="urn:schemas-microsoft-com:datatypes"><Description dt:dt="string">E-Prime Primary Realtime Clock</Description><StartTime><Timestamp dt:dt="int">0</Timestamp><DateUtc dt:dt="string">2023-09-06T07:50:54Z</DateUtc></StartTime><FrequencyChanges><FrequencyChange><Frequency dt:dt="r8">10000000</Frequency><Timestamp dt:dt="r8">10339983481152</Timestamp><Current dt:…	좌우반구com(CVF, UVF, BVF)_3-007-1	60	1.0.0.170	1	1999239805	Professional	2.0.10.356	2.0.10.356	09-06-2023	2023-09-06 오전 7:50:55	16:50:55	2.0.10.252	42		1	z	엄마	50	1	42	NULL	NULL	NULL	NULL	NULL	NULL	KSY	List1	0		2	0	138604	183		0	0	1	z	2	3	138787	0	z	239	139026
좌우반구com(CVF, UVF, BVF)_3	7	1	<?xml version="1.0"?>\n<Clock xmlns:dt="urn:schemas-microsoft-com:datatypes"><Description dt:dt="string">E-Prime Primary Realtime Clock</Description><StartTime><Timestamp dt:dt="int">0</Timestamp><DateUtc dt:dt="string">2023-09-06T07:50:54Z</DateUtc></StartTime><FrequencyChanges><FrequencyChange><Frequency dt:dt="r8">10000000</Frequency><Timestamp dt:dt="r8">10339983481152</Timestamp><Current dt:…	좌우반구com(CVF, UVF, BVF)_3-007-1	60	1.0.0.170	1	1999239805	Professional	2.0.10.356	2.0.10.356	09-06-2023	2023-09-06 오전 7:50:55	16:50:55	2.0.10.252	379		2	{/}	엇압	NULL	NULL	NULL	NULL	NULL	NULL	60	1	115	KSY2	List3	NULL	NULL	NULL	NULL	NULL	NULL	NULL	NULL	NULL	1	{/}	2	4	1216270	0	{/}	307	1216577
좌우반구com(CVF, UVF, BVF)_3	7	1	<?xml version="1.0"?>\n<Clock xmlns:dt="urn:schemas-microsoft-com:datatypes"><Description dt:dt="string">E-Prime Primary Realtime Clock</Description><StartTime><Timestamp dt:dt="int">0</Timestamp><DateUtc dt:dt="string">2023-09-06T07:50:54Z</DateUtc></StartTime><FrequencyChanges><FrequencyChange><Frequency dt:dt="r8">10000000</Frequency><Timestamp dt:dt="r8">10339983481152</Timestamp><Current dt:…	좌우반구com(CVF, UVF, BVF)_3-007-1	60	1.0.0.170	1	1999239805	Professional	2.0.10.356	2.0.10.356	09-06-2023	2023-09-06 오전 7:50:55	16:50:55	2.0.10.252	123		2	{/}	여별	128	1	123	NULL	NULL	NULL	NULL	NULL	NULL	KSY	List1	0		2	0	360270	184		0	0	0	{/}	2	4	360454	0	z	164	360618
좌우반구com(CVF, UVF, BVF)_3	7	1	<?xml version="1.0"?>\n<Clock xmlns:dt="urn:schemas-microsoft-com:datatypes"><Description dt:dt="string">E-Prime Primary Realtime Clock</Description><StartTime><Timestamp dt:dt="int">0</Timestamp><DateUtc dt:dt="string">2023-09-06T07:50:54Z</DateUtc></StartTime><FrequencyChanges><FrequencyChange><Frequency dt:dt="r8">10000000</Frequency><Timestamp dt:dt="r8">10339983481152</Timestamp><Current dt:…	좌우반구com(CVF, UVF, BVF)_3-007-1	60	1.0.0.170	1	1999239805	Professional	2.0.10.356	2.0.10.356	09-06-2023	2023-09-06 오전 7:50:55	16:50:55	2.0.10.252	5		2	{/}	여본	32	1	5	NULL	NULL	NULL	NULL	NULL	NULL	KSY4	List1	NULL	NULL	NULL	NULL	NULL	NULL	NULL	NULL	NULL	1	{/}	2	3	36721	0	{/}	626	37347
좌우반구com(CVF, UVF, BVF)_3	7	1	<?xml version="1.0"?>\n<Clock xmlns:dt="urn:schemas-microsoft-com:datatypes"><Description dt:dt="string">E-Prime Primary Realtime Clock</Description><StartTime><Timestamp dt:dt="int">0</Timestamp><DateUtc dt:dt="string">2023-09-06T07:50:54Z</DateUtc></StartTime><FrequencyChanges><FrequencyChange><Frequency dt:dt="r8">10000000</Frequency><Timestamp dt:dt="r8">10339983481152</Timestamp><Current dt:…	좌우반구com(CVF, UVF, BVF)_3-007-1	60	1.0.0.170	1	1999239805	Professional	2.0.10.356	2.0.10.356	09-06-2023	2023-09-06 오전 7:50:55	16:50:55	2.0.10.252	51		1	z	여생	118	1	51	NULL	NULL	NULL	NULL	NULL	NULL	KSY	List1	0		2	0	161637	184		0	0	1	z	2	4	161821	0	z	245	162066
좌우반구com(CVF, UVF, BVF)_3	7	1	<?xml version="1.0"?>\n<Clock xmlns:dt="urn:schemas-microsoft-com:datatypes"><Description dt:dt="string">E-Prime Primary Realtime Clock</Description><StartTime><Timestamp dt:dt="int">0</Timestamp><DateUtc dt:dt="string">2023-09-06T07:50:54Z</DateUtc></StartTime><FrequencyChanges><FrequencyChange><Frequency dt:dt="r8">10000000</Frequency><Timestamp dt:dt="r8">10339983481152</Timestamp><Current dt:…	좌우반구com(CVF, UVF, BVF)_3-007-1	60	1.0.0.170	1	1999239805	Professional	2.0.10.356	2.0.10.356	09-06-2023	2023-09-06 오전 7:50:55	16:50:55	2.0.10.252	145		2	{/}	열례	NULL	NULL	NULL	117	1	13	NULL	NULL	NULL	KSY3	List2	NULL	NULL	NULL	NULL	NULL	NULL	NULL	NULL	NULL	1	{/}	2	3	503287	0	{/}	467	503754
좌우반구com(CVF, UVF, BVF)_3	7	1	<?xml version="1.0"?>\n<Clock xmlns:dt="urn:schemas-microsoft-com:datatypes"><Description dt:dt="string">E-Prime Primary Realtime Clock</Description><StartTime><Timestamp dt:dt="int">0</Timestamp><DateUtc dt:dt="string">2023-09-06T07:50:54Z</DateUtc></StartTime><FrequencyChanges><FrequencyChange><Frequency dt:dt="r8">10000000</Frequency><Timestamp dt:dt="r8">10339983481152</Timestamp><Current dt:…	좌우반구com(CVF, UVF, BVF)_3-007-1	60	1.0.0.170	1	1999239805	Professional	2.0.10.356	2.0.10.356	09-06-2023	2023-09-06 오전 7:50:55	16:50:55	2.0.10.252	25		2	{/}	열박	74	1	25	NULL	NULL	NULL	NULL	NULL	NULL	KSY3	List1	NULL	NULL	NULL	NULL	NULL	NULL	NULL	NULL	NULL	0	{/}	2	3	91237	0	z	1189	92426
좌우반구com(CVF, UVF, BVF)_3	7	1	<?xml version="1.0"?>\n<Clock xmlns:dt="urn:schemas-microsoft-com:datatypes"><Description dt:dt="string">E-Prime Primary Realtime Clock</Description><StartTime><Timestamp dt:dt="int">0</Timestamp><DateUtc dt:dt="string">2023-09-06T07:50:54Z</DateUtc></StartTime><FrequencyChanges><FrequencyChange><Frequency dt:dt="r8">10000000</Frequency><Timestamp dt:dt="r8">10339983481152</Timestamp><Current dt:…	좌우반구com(CVF, UVF, BVF)_3-007-1	60	1.0.0.170	1	1999239805	Professional	2.0.10.356	2.0.10.356	09-06-2023	2023-09-06 오전 7:50:55	16:50:55	2.0.10.252	19		2	{/}	열응	83	1	19	NULL	NULL	NULL	NULL	NULL	NULL	KSY4	List1	NULL	NULL	NULL	NULL	NULL	NULL	NULL	NULL	NULL	1	{/}	2	3	74804	0	{/}	438	75242
좌우반구com(CVF, UVF, BVF)_3	7	1	<?xml version="1.0"?>\n<Clock xmlns:dt="urn:schemas-microsoft-com:datatypes"><Description dt:dt="string">E-Prime Primary Realtime Clock</Description><StartTime><Timestamp dt:dt="int">0</Timestamp><DateUtc dt:dt="string">2023-09-06T07:50:54Z</DateUtc></StartTime><FrequencyChanges><FrequencyChange><Frequency dt:dt="r8">10000000</Frequency><Timestamp dt:dt="r8">10339983481152</Timestamp><Current dt:…	좌우반구com(CVF, UVF, BVF)_3-007-1	60	1.0.0.170	1	1999239805	Professional	2.0.10.356	2.0.10.356	09-06-2023	2023-09-06 오전 7:50:55	16:50:55	2.0.10.252	222		1	z	열정	NULL	NULL	NULL	50	1	90	NULL	NULL	NULL	KSY	List2	0		3	0	708720	184		0	0	1	z	2	4	708904	0	z	490	709394
좌우반구com(CVF, UVF, BVF)_3	7	1	<?xml version="1.0"?>\n<Clock xmlns:dt="urn:schemas-microsoft-com:datatypes"><Description dt:dt="string">E-Prime Primary Realtime Clock</Description><StartTime><Timestamp dt:dt="int">0</Timestamp><DateUtc dt:dt="string">2023-09-06T07:50:54Z</DateUtc></StartTime><FrequencyChanges><FrequencyChange><Frequency dt:dt="r8">10000000</Frequency><Timestamp dt:dt="r8">10339983481152</Timestamp><Current dt:…	좌우반구com(CVF, UVF, BVF)_3-007-1	60	1.0.0.170	1	1999239805	Professional	2.0.10.356	2.0.10.356	09-06-2023	2023-09-06 오전 7:50:55	16:50:55	2.0.10.252	267		1	z	오류	NULL	NULL	NULL	NULL	NULL	NULL	109	1	3	KSY	List3	0		2	0	920970	183		0	0	1	z	2	3	921153	0	z	336	921489
좌우반구com(CVF, UVF, BVF)_3	7	1	<?xml version="1.0"?>\n<Clock xmlns:dt="urn:schemas-microsoft-com:datatypes"><Description dt:dt="string">E-Prime Primary Realtime Clock</Description><StartTime><Timestamp dt:dt="int">0</Timestamp><DateUtc dt:dt="string">2023-09-06T07:50:54Z</DateUtc></StartTime><FrequencyChanges><FrequencyChange><Frequency dt:dt="r8">10000000</Frequency><Timestamp dt:dt="r8">10339983481152</Timestamp><Current dt:…	좌우반구com(CVF, UVF, BVF)_3-007-1	60	1.0.0.170	1	1999239805	Professional	2.0.10.356	2.0.10.356	09-06-2023	2023-09-06 오전 7:50:55	16:50:55	2.0.10.252	104		1	z	오해	81	1	104	NULL	NULL	NULL	NULL	NULL	NULL	KSY	List1	0		2	0	307504	183		0	0	0	z	3	3	307687	0		0	0
좌우반구com(CVF, UVF, BVF)_3	7	1	<?xml version="1.0"?>\n<Clock xmlns:dt="urn:schemas-microsoft-com:datatypes"><Description dt:dt="string">E-Prime Primary Realtime Clock</Description><StartTime><Timestamp dt:dt="int">0</Timestamp><DateUtc dt:dt="string">2023-09-06T07:50:54Z</DateUtc></StartTime><FrequencyChanges><FrequencyChange><Frequency dt:dt="r8">10000000</Frequency><Timestamp dt:dt="r8">10339983481152</Timestamp><Current dt:…	좌우반구com(CVF, UVF, BVF)_3-007-1	60	1.0.0.170	1	1999239805	Professional	2.0.10.356	2.0.10.356	09-06-2023	2023-09-06 오전 7:50:55	16:50:55	2.0.10.252	249		2	{/}	외보	NULL	NULL	NULL	74	1	117	NULL	NULL	NULL	KSY	List2	0		2	0	782187	183		0	0	1	{/}	2	3	782370	0	{/}	376	782746
좌우반구com(CVF, UVF, BVF)_3	7	1	<?xml version="1.0"?>\n<Clock xmlns:dt="urn:schemas-microsoft-com:datatypes"><Description dt:dt="string">E-Prime Primary Realtime Clock</Description><StartTime><Timestamp dt:dt="int">0</Timestamp><DateUtc dt:dt="string">2023-09-06T07:50:54Z</DateUtc></StartTime><FrequencyChanges><FrequencyChange><Frequency dt:dt="r8">10000000</Frequency><Timestamp dt:dt="r8">10339983481152</Timestamp><Current dt:…	좌우반구com(CVF, UVF, BVF)_3-007-1	60	1.0.0.170	1	1999239805	Professional	2.0.10.356	2.0.10.356	09-06-2023	2023-09-06 오전 7:50:55	16:50:55	2.0.10.252	24		1	z	외부	113	1	24	NULL	NULL	NULL	NULL	NULL	NULL	KSY	List1	0		2	0	88271	183		0	0	1	z	2	3	88454	0	z	580	89034
좌우반구com(CVF, UVF, BVF)_3	7	1	<?xml version="1.0"?>\n<Clock xmlns:dt="urn:schemas-microsoft-com:datatypes"><Description dt:dt="string">E-Prime Primary Realtime Clock</Description><StartTime><Timestamp dt:dt="int">0</Timestamp><DateUtc dt:dt="string">2023-09-06T07:50:54Z</DateUtc></StartTime><FrequencyChanges><FrequencyChange><Frequency dt:dt="r8">10000000</Frequency><Timestamp dt:dt="r8">10339983481152</Timestamp><Current dt:…	좌우반구com(CVF, UVF, BVF)_3-007-1	60	1.0.0.170	1	1999239805	Professional	2.0.10.356	2.0.10.356	09-06-2023	2023-09-06 오전 7:50:55	16:50:55	2.0.10.252	182		2	{/}	요명	NULL	NULL	NULL	116	1	50	NULL	NULL	NULL	KSY	List2	0		2	0	600387	183		0	0	0	{/}	2	3	600570	0	z	304	600874
좌우반구com(CVF, UVF, BVF)_3	7	1	<?xml version="1.0"?>\n<Clock xmlns:dt="urn:schemas-microsoft-com:datatypes"><Description dt:dt="string">E-Prime Primary Realtime Clock</Description><StartTime><Timestamp dt:dt="int">0</Timestamp><DateUtc dt:dt="string">2023-09-06T07:50:54Z</DateUtc></StartTime><FrequencyChanges><FrequencyChange><Frequency dt:dt="r8">10000000</Frequency><Timestamp dt:dt="r8">10339983481152</Timestamp><Current dt:…	좌우반구com(CVF, UVF, BVF)_3-007-1	60	1.0.0.170	1	1999239805	Professional	2.0.10.356	2.0.10.356	09-06-2023	2023-09-06 오전 7:50:55	16:50:55	2.0.10.252	97		1	z	요소	114	1	97	NULL	NULL	NULL	NULL	NULL	NULL	KSY	List1	0		2	0	286504	183		0	0	1	z	2	3	286687	0	z	323	287010
좌우반구com(CVF, UVF, BVF)_3	7	1	<?xml version="1.0"?>\n<Clock xmlns:dt="urn:schemas-microsoft-com:datatypes"><Description dt:dt="string">E-Prime Primary Realtime Clock</Description><StartTime><Timestamp dt:dt="int">0</Timestamp><DateUtc dt:dt="string">2023-09-06T07:50:54Z</DateUtc></StartTime><FrequencyChanges><FrequencyChange><Frequency dt:dt="r8">10000000</Frequency><Timestamp dt:dt="r8">10339983481152</Timestamp><Current dt:…	좌우반구com(CVF, UVF, BVF)_3-007-1	60	1.0.0.170	1	1999239805	Professional	2.0.10.356	2.0.10.356	09-06-2023	2023-09-06 오전 7:50:55	16:50:55	2.0.10.252	101		1	z	요청	3	1	101	NULL	NULL	NULL	NULL	NULL	NULL	KSY	List1	0		2	0	298904	183		0	0	1	z	3	3	299087	0	z	347	299434
좌우반구com(CVF, UVF, BVF)_3	7	1	<?xml version="1.0"?>\n<Clock xmlns:dt="urn:schemas-microsoft-com:datatypes"><Description dt:dt="string">E-Prime Primary Realtime Clock</Description><StartTime><Timestamp dt:dt="int">0</Timestamp><DateUtc dt:dt="string">2023-09-06T07:50:54Z</DateUtc></StartTime><FrequencyChanges><FrequencyChange><Frequency dt:dt="r8">10000000</Frequency><Timestamp dt:dt="r8">10339983481152</Timestamp><Current dt:…	좌우반구com(CVF, UVF, BVF)_3-007-1	60	1.0.0.170	1	1999239805	Professional	2.0.10.356	2.0.10.356	09-06-2023	2023-09-06 오전 7:50:55	16:50:55	2.0.10.252	381		2	{/}	용스	NULL	NULL	NULL	NULL	NULL	NULL	136	1	117	KSY	List3	0		2	0	1221369	184		0	0	1	{/}	2	4	1221553	0	{/}	272	1221825
좌우반구com(CVF, UVF, BVF)_3	7	1	<?xml version="1.0"?>\n<Clock xmlns:dt="urn:schemas-microsoft-com:datatypes"><Description dt:dt="string">E-Prime Primary Realtime Clock</Description><StartTime><Timestamp dt:dt="int">0</Timestamp><DateUtc dt:dt="string">2023-09-06T07:50:54Z</DateUtc></StartTime><FrequencyChanges><FrequencyChange><Frequency dt:dt="r8">10000000</Frequency><Timestamp dt:dt="r8">10339983481152</Timestamp><Current dt:…	좌우반구com(CVF, UVF, BVF)_3-007-1	60	1.0.0.170	1	1999239805	Professional	2.0.10.356	2.0.10.356	09-06-2023	2023-09-06 오전 7:50:55	16:50:55	2.0.10.252	301		1	z	용어	NULL	NULL	NULL	NULL	NULL	NULL	80	1	37	KSY	List3	0		2	0	1010537	183		0	0	1	z	2	3	1010720	0	z	433	1011153
좌우반구com(CVF, UVF, BVF)_3	7	1	<?xml version="1.0"?>\n<Clock xmlns:dt="urn:schemas-microsoft-com:datatypes"><Description dt:dt="string">E-Prime Primary Realtime Clock</Description><StartTime><Timestamp dt:dt="int">0</Timestamp><DateUtc dt:dt="string">2023-09-06T07:50:54Z</DateUtc></StartTime><FrequencyChanges><FrequencyChange><Frequency dt:dt="r8">10000000</Frequency><Timestamp dt:dt="r8">10339983481152</Timestamp><Current dt:…	좌우반구com(CVF, UVF, BVF)_3-007-1	60	1.0.0.170	1	1999239805	Professional	2.0.10.356	2.0.10.356	09-06-2023	2023-09-06 오전 7:50:55	16:50:55	2.0.10.252	365		1	z	우려	NULL	NULL	NULL	NULL	NULL	NULL	17	1	101	KSY	List3	0		2	0	1179736	183		0	0	1	z	3	3	1179919	0	z	386	1180305
좌우반구com(CVF, UVF, BVF)_3	7	1	<?xml version="1.0"?>\n<Clock xmlns:dt="urn:schemas-microsoft-com:datatypes"><Description dt:dt="string">E-Prime Primary Realtime Clock</Description><StartTime><Timestamp dt:dt="int">0</Timestamp><DateUtc dt:dt="string">2023-09-06T07:50:54Z</DateUtc></StartTime><FrequencyChanges><FrequencyChange><Frequency dt:dt="r8">10000000</Frequency><Timestamp dt:dt="r8">10339983481152</Timestamp><Current dt:…	좌우반구com(CVF, UVF, BVF)_3-007-1	60	1.0.0.170	1	1999239805	Professional	2.0.10.356	2.0.10.356	09-06-2023	2023-09-06 오전 7:50:55	16:50:55	2.0.10.252	238		2	{/}	운국	NULL	NULL	NULL	4	1	106	NULL	NULL	NULL	KSY2	List2	NULL	NULL	NULL	NULL	NULL	NULL	NULL	NULL	NULL	1	{/}	2	4	754004	0	{/}	582	754586
좌우반구com(CVF, UVF, BVF)_3	7	1	<?xml version="1.0"?>\n<Clock xmlns:dt="urn:schemas-microsoft-com:datatypes"><Description dt:dt="string">E-Prime Primary Realtime Clock</Description><StartTime><Timestamp dt:dt="int">0</Timestamp><DateUtc dt:dt="string">2023-09-06T07:50:54Z</DateUtc></StartTime><FrequencyChanges><FrequencyChange><Frequency dt:dt="r8">10000000</Frequency><Timestamp dt:dt="r8">10339983481152</Timestamp><Current dt:…	좌우반구com(CVF, UVF, BVF)_3-007-1	60	1.0.0.170	1	1999239805	Professional	2.0.10.356	2.0.10.356	09-06-2023	2023-09-06 오전 7:50:55	16:50:55	2.0.10.252	191		2	{/}	운속	NULL	NULL	NULL	76	1	59	NULL	NULL	NULL	KSY3	List2	NULL	NULL	NULL	NULL	NULL	NULL	NULL	NULL	NULL	1	{/}	2	4	623754	0	{/}	368	624122
좌우반구com(CVF, UVF, BVF)_3	7	1	<?xml version="1.0"?>\n<Clock xmlns:dt="urn:schemas-microsoft-com:datatypes"><Description dt:dt="string">E-Prime Primary Realtime Clock</Description><StartTime><Timestamp dt:dt="int">0</Timestamp><DateUtc dt:dt="string">2023-09-06T07:50:54Z</DateUtc></StartTime><FrequencyChanges><FrequencyChange><Frequency dt:dt="r8">10000000</Frequency><Timestamp dt:dt="r8">10339983481152</Timestamp><Current dt:…	좌우반구com(CVF, UVF, BVF)_3-007-1	60	1.0.0.170	1	1999239805	Professional	2.0.10.356	2.0.10.356	09-06-2023	2023-09-06 오전 7:50:55	16:50:55	2.0.10.252	36		1	z	원리	110	1	36	NULL	NULL	NULL	NULL	NULL	NULL	KSY	List1	0		2	0	123004	184		0	0	1	z	2	4	123188	0	z	270	123458
좌우반구com(CVF, UVF, BVF)_3	7	1	<?xml version="1.0"?>\n<Clock xmlns:dt="urn:schemas-microsoft-com:datatypes"><Description dt:dt="string">E-Prime Primary Realtime Clock</Description><StartTime><Timestamp dt:dt="int">0</Timestamp><DateUtc dt:dt="string">2023-09-06T07:50:54Z</DateUtc></StartTime><FrequencyChanges><FrequencyChange><Frequency dt:dt="r8">10000000</Frequency><Timestamp dt:dt="r8">10339983481152</Timestamp><Current dt:…	좌우반구com(CVF, UVF, BVF)_3-007-1	60	1.0.0.170	1	1999239805	Professional	2.0.10.356	2.0.10.356	09-06-2023	2023-09-06 오전 7:50:55	16:50:55	2.0.10.252	281		1	z	원인	NULL	NULL	NULL	NULL	NULL	NULL	28	1	17	KSY	List3	0		2	0	957186	184		0	0	1	z	2	4	957370	0	z	704	958074
좌우반구com(CVF, UVF, BVF)_3	7	1	<?xml version="1.0"?>\n<Clock xmlns:dt="urn:schemas-microsoft-com:datatypes"><Description dt:dt="string">E-Prime Primary Realtime Clock</Description><StartTime><Timestamp dt:dt="int">0</Timestamp><DateUtc dt:dt="string">2023-09-06T07:50:54Z</DateUtc></StartTime><FrequencyChanges><FrequencyChange><Frequency dt:dt="r8">10000000</Frequency><Timestamp dt:dt="r8">10339983481152</Timestamp><Current dt:…	좌우반구com(CVF, UVF, BVF)_3-007-1	60	1.0.0.170	1	1999239805	Professional	2.0.10.356	2.0.10.356	09-06-2023	2023-09-06 오전 7:50:55	16:50:55	2.0.10.252	350		1	z	원장	NULL	NULL	NULL	NULL	NULL	NULL	83	1	86	KSY	List3	0		2	0	1140070	183		0	0	1	z	2	3	1140253	0	z	932	1141185
좌우반구com(CVF, UVF, BVF)_3	7	1	<?xml version="1.0"?>\n<Clock xmlns:dt="urn:schemas-microsoft-com:datatypes"><Description dt:dt="string">E-Prime Primary Realtime Clock</Description><StartTime><Timestamp dt:dt="int">0</Timestamp><DateUtc dt:dt="string">2023-09-06T07:50:54Z</DateUtc></StartTime><FrequencyChanges><FrequencyChange><Frequency dt:dt="r8">10000000</Frequency><Timestamp dt:dt="r8">10339983481152</Timestamp><Current dt:…	좌우반구com(CVF, UVF, BVF)_3-007-1	60	1.0.0.170	1	1999239805	Professional	2.0.10.356	2.0.10.356	09-06-2023	2023-09-06 오전 7:50:55	16:50:55	2.0.10.252	92		2	{/}	원착	26	1	92	NULL	NULL	NULL	NULL	NULL	NULL	KSY	List1	0		2	0	273387	183		0	0	0	{/}	3	3	273570	0	z	272	273842
좌우반구com(CVF, UVF, BVF)_3	7	1	<?xml version="1.0"?>\n<Clock xmlns:dt="urn:schemas-microsoft-com:datatypes"><Description dt:dt="string">E-Prime Primary Realtime Clock</Description><StartTime><Timestamp dt:dt="int">0</Timestamp><DateUtc dt:dt="string">2023-09-06T07:50:54Z</DateUtc></StartTime><FrequencyChanges><FrequencyChange><Frequency dt:dt="r8">10000000</Frequency><Timestamp dt:dt="r8">10339983481152</Timestamp><Current dt:…	좌우반구com(CVF, UVF, BVF)_3-007-1	60	1.0.0.170	1	1999239805	Professional	2.0.10.356	2.0.10.356	09-06-2023	2023-09-06 오전 7:50:55	16:50:55	2.0.10.252	384		1	z	원형	NULL	NULL	NULL	NULL	NULL	NULL	56	1	120	KSY	List3	0		2	1	1228970	183		0	0	1	z	2	3	1229153	0	z	304	1229457
좌우반구com(CVF, UVF, BVF)_3	7	1	<?xml version="1.0"?>\n<Clock xmlns:dt="urn:schemas-microsoft-com:datatypes"><Description dt:dt="string">E-Prime Primary Realtime Clock</Description><StartTime><Timestamp dt:dt="int">0</Timestamp><DateUtc dt:dt="string">2023-09-06T07:50:54Z</DateUtc></StartTime><FrequencyChanges><FrequencyChange><Frequency dt:dt="r8">10000000</Frequency><Timestamp dt:dt="r8">10339983481152</Timestamp><Current dt:…	좌우반구com(CVF, UVF, BVF)_3-007-1	60	1.0.0.170	1	1999239805	Professional	2.0.10.356	2.0.10.356	09-06-2023	2023-09-06 오전 7:50:55	16:50:55	2.0.10.252	346		2	{/}	위절	NULL	NULL	NULL	NULL	NULL	NULL	89	1	82	KSY	List3	0		3	0	1129569	184		0	0	1	{/}	2	4	1129753	0	{/}	352	1130105
좌우반구com(CVF, UVF, BVF)_3	7	1	<?xml version="1.0"?>\n<Clock xmlns:dt="urn:schemas-microsoft-com:datatypes"><Description dt:dt="string">E-Prime Primary Realtime Clock</Description><StartTime><Timestamp dt:dt="int">0</Timestamp><DateUtc dt:dt="string">2023-09-06T07:50:54Z</DateUtc></StartTime><FrequencyChanges><FrequencyChange><Frequency dt:dt="r8">10000000</Frequency><Timestamp dt:dt="r8">10339983481152</Timestamp><Current dt:…	좌우반구com(CVF, UVF, BVF)_3-007-1	60	1.0.0.170	1	1999239805	Professional	2.0.10.356	2.0.10.356	09-06-2023	2023-09-06 오전 7:50:55	16:50:55	2.0.10.252	13		1	z	유형	121	1	13	NULL	NULL	NULL	NULL	NULL	NULL	KSY	List1	0		3	-1	58154	183		0	0	1	z	2	3	58337	0	z	322	58659
좌우반구com(CVF, UVF, BVF)_3	7	1	<?xml version="1.0"?>\n<Clock xmlns:dt="urn:schemas-microsoft-com:datatypes"><Description dt:dt="string">E-Prime Primary Realtime Clock</Description><StartTime><Timestamp dt:dt="int">0</Timestamp><DateUtc dt:dt="string">2023-09-06T07:50:54Z</DateUtc></StartTime><FrequencyChanges><FrequencyChange><Frequency dt:dt="r8">10000000</Frequency><Timestamp dt:dt="r8">10339983481152</Timestamp><Current dt:…	좌우반구com(CVF, UVF, BVF)_3-007-1	60	1.0.0.170	1	1999239805	Professional	2.0.10.356	2.0.10.356	09-06-2023	2023-09-06 오전 7:50:55	16:50:55	2.0.10.252	23		1	z	음식	92	1	23	NULL	NULL	NULL	NULL	NULL	NULL	KSY	List1	0		2	1	85688	183		0	0	1	z	2	3	85871	0	z	379	86250
좌우반구com(CVF, UVF, BVF)_3	7	1	<?xml version="1.0"?>\n<Clock xmlns:dt="urn:schemas-microsoft-com:datatypes"><Description dt:dt="string">E-Prime Primary Realtime Clock</Description><StartTime><Timestamp dt:dt="int">0</Timestamp><DateUtc dt:dt="string">2023-09-06T07:50:54Z</DateUtc></StartTime><FrequencyChanges><FrequencyChange><Frequency dt:dt="r8">10000000</Frequency><Timestamp dt:dt="r8">10339983481152</Timestamp><Current dt:…	좌우반구com(CVF, UVF, BVF)_3-007-1	60	1.0.0.170	1	1999239805	Professional	2.0.10.356	2.0.10.356	09-06-2023	2023-09-06 오전 7:50:55	16:50:55	2.0.10.252	131		2	{/}	음안	43	1	131	NULL	NULL	NULL	NULL	NULL	NULL	KSY4	List1	NULL	NULL	NULL	NULL	NULL	NULL	NULL	NULL	NULL	1	{/}	2	3	382620	0	{/}	358	382978
좌우반구com(CVF, UVF, BVF)_3	7	1	<?xml version="1.0"?>\n<Clock xmlns:dt="urn:schemas-microsoft-com:datatypes"><Description dt:dt="string">E-Prime Primary Realtime Clock</Description><StartTime><Timestamp dt:dt="int">0</Timestamp><DateUtc dt:dt="string">2023-09-06T07:50:54Z</DateUtc></StartTime><FrequencyChanges><FrequencyChange><Frequency dt:dt="r8">10000000</Frequency><Timestamp dt:dt="r8">10339983481152</Timestamp><Current dt:…	좌우반구com(CVF, UVF, BVF)_3-007-1	60	1.0.0.170	1	1999239805	Professional	2.0.10.356	2.0.10.356	09-06-2023	2023-09-06 오전 7:50:55	16:50:55	2.0.10.252	194		2	{/}	응어	NULL	NULL	NULL	78	1	62	NULL	NULL	NULL	KSY2	List2	NULL	NULL	NULL	NULL	NULL	NULL	NULL	NULL	NULL	1	{/}	2	4	631787	0	{/}	447	632234
좌우반구com(CVF, UVF, BVF)_3	7	1	<?xml version="1.0"?>\n<Clock xmlns:dt="urn:schemas-microsoft-com:datatypes"><Description dt:dt="string">E-Prime Primary Realtime Clock</Description><StartTime><Timestamp dt:dt="int">0</Timestamp><DateUtc dt:dt="string">2023-09-06T07:50:54Z</DateUtc></StartTime><FrequencyChanges><FrequencyChange><Frequency dt:dt="r8">10000000</Frequency><Timestamp dt:dt="r8">10339983481152</Timestamp><Current dt:…	좌우반구com(CVF, UVF, BVF)_3-007-1	60	1.0.0.170	1	1999239805	Professional	2.0.10.356	2.0.10.356	09-06-2023	2023-09-06 오전 7:50:55	16:50:55	2.0.10.252	171		2	{/}	의마	NULL	NULL	NULL	5	1	39	NULL	NULL	NULL	KSY2	List2	NULL	NULL	NULL	NULL	NULL	NULL	NULL	NULL	NULL	0	{/}	2	4	571604	0	z	646	572250
좌우반구com(CVF, UVF, BVF)_3	7	1	<?xml version="1.0"?>\n<Clock xmlns:dt="urn:schemas-microsoft-com:datatypes"><Description dt:dt="string">E-Prime Primary Realtime Clock</Description><StartTime><Timestamp dt:dt="int">0</Timestamp><DateUtc dt:dt="string">2023-09-06T07:50:54Z</DateUtc></StartTime><FrequencyChanges><FrequencyChange><Frequency dt:dt="r8">10000000</Frequency><Timestamp dt:dt="r8">10339983481152</Timestamp><Current dt:…	좌우반구com(CVF, UVF, BVF)_3-007-1	60	1.0.0.170	1	1999239805	Professional	2.0.10.356	2.0.10.356	09-06-2023	2023-09-06 오전 7:50:55	16:50:55	2.0.10.252	55		1	z	의미	98	1	55	NULL	NULL	NULL	NULL	NULL	NULL	KSY	List1	0		2	0	171871	183		0	0	1	z	2	3	172054	0	z	316	172370
좌우반구com(CVF, UVF, BVF)_3	7	1	<?xml version="1.0"?>\n<Clock xmlns:dt="urn:schemas-microsoft-com:datatypes"><Description dt:dt="string">E-Prime Primary Realtime Clock</Description><StartTime><Timestamp dt:dt="int">0</Timestamp><DateUtc dt:dt="string">2023-09-06T07:50:54Z</DateUtc></StartTime><FrequencyChanges><FrequencyChange><Frequency dt:dt="r8">10000000</Frequency><Timestamp dt:dt="r8">10339983481152</Timestamp><Current dt:…	좌우반구com(CVF, UVF, BVF)_3-007-1	60	1.0.0.170	1	1999239805	Professional	2.0.10.356	2.0.10.356	09-06-2023	2023-09-06 오전 7:50:55	16:50:55	2.0.10.252	374		2	{/}	의필	NULL	NULL	NULL	NULL	NULL	NULL	9	1	110	KSY4	List3	NULL	NULL	NULL	NULL	NULL	NULL	NULL	NULL	NULL	1	{/}	2	4	1203253	0	{/}	436	1203689
좌우반구com(CVF, UVF, BVF)_3	7	1	<?xml version="1.0"?>\n<Clock xmlns:dt="urn:schemas-microsoft-com:datatypes"><Description dt:dt="string">E-Prime Primary Realtime Clock</Description><StartTime><Timestamp dt:dt="int">0</Timestamp><DateUtc dt:dt="string">2023-09-06T07:50:54Z</DateUtc></StartTime><FrequencyChanges><FrequencyChange><Frequency dt:dt="r8">10000000</Frequency><Timestamp dt:dt="r8">10339983481152</Timestamp><Current dt:…	좌우반구com(CVF, UVF, BVF)_3-007-1	60	1.0.0.170	1	1999239805	Professional	2.0.10.356	2.0.10.356	09-06-2023	2023-09-06 오전 7:50:55	16:50:55	2.0.10.252	296		2	{/}	이느	NULL	NULL	NULL	NULL	NULL	NULL	93	1	32	KSY2	List3	NULL	NULL	NULL	NULL	NULL	NULL	NULL	NULL	NULL	1	{/}	2	3	997403	0	{/}	366	997769
좌우반구com(CVF, UVF, BVF)_3	7	1	<?xml version="1.0"?>\n<Clock xmlns:dt="urn:schemas-microsoft-com:datatypes"><Description dt:dt="string">E-Prime Primary Realtime Clock</Description><StartTime><Timestamp dt:dt="int">0</Timestamp><DateUtc dt:dt="string">2023-09-06T07:50:54Z</DateUtc></StartTime><FrequencyChanges><FrequencyChange><Frequency dt:dt="r8">10000000</Frequency><Timestamp dt:dt="r8">10339983481152</Timestamp><Current dt:…	좌우반구com(CVF, UVF, BVF)_3-007-1	60	1.0.0.170	1	1999239805	Professional	2.0.10.356	2.0.10.356	09-06-2023	2023-09-06 오전 7:50:55	16:50:55	2.0.10.252	362		1	z	이득	NULL	NULL	NULL	NULL	NULL	NULL	121	1	98	KSY	List3	0		3	-1	1171969	184		0	0	1	z	2	4	1172153	0	z	408	1172561
좌우반구com(CVF, UVF, BVF)_3	7	1	<?xml version="1.0"?>\n<Clock xmlns:dt="urn:schemas-microsoft-com:datatypes"><Description dt:dt="string">E-Prime Primary Realtime Clock</Description><StartTime><Timestamp dt:dt="int">0</Timestamp><DateUtc dt:dt="string">2023-09-06T07:50:54Z</DateUtc></StartTime><FrequencyChanges><FrequencyChange><Frequency dt:dt="r8">10000000</Frequency><Timestamp dt:dt="r8">10339983481152</Timestamp><Current dt:…	좌우반구com(CVF, UVF, BVF)_3-007-1	60	1.0.0.170	1	1999239805	Professional	2.0.10.356	2.0.10.356	09-06-2023	2023-09-06 오전 7:50:55	16:50:55	2.0.10.252	118		1	z	이유	64	1	118	NULL	NULL	NULL	NULL	NULL	NULL	KSY	List1	0		3	0	347654	183		0	0	1	z	2	3	347837	0	z	317	348154
좌우반구com(CVF, UVF, BVF)_3	7	1	<?xml version="1.0"?>\n<Clock xmlns:dt="urn:schemas-microsoft-com:datatypes"><Description dt:dt="string">E-Prime Primary Realtime Clock</Description><StartTime><Timestamp dt:dt="int">0</Timestamp><DateUtc dt:dt="string">2023-09-06T07:50:54Z</DateUtc></StartTime><FrequencyChanges><FrequencyChange><Frequency dt:dt="r8">10000000</Frequency><Timestamp dt:dt="r8">10339983481152</Timestamp><Current dt:…	좌우반구com(CVF, UVF, BVF)_3-007-1	60	1.0.0.170	1	1999239805	Professional	2.0.10.356	2.0.10.356	09-06-2023	2023-09-06 오전 7:50:55	16:50:55	2.0.10.252	225		1	z	이전	NULL	NULL	NULL	83	1	93	NULL	NULL	NULL	KSY	List2	0		2	0	718437	183		0	0	1	z	2	3	718620	0	z	422	719042
좌우반구com(CVF, UVF, BVF)_3	7	1	<?xml version="1.0"?>\n<Clock xmlns:dt="urn:schemas-microsoft-com:datatypes"><Description dt:dt="string">E-Prime Primary Realtime Clock</Description><StartTime><Timestamp dt:dt="int">0</Timestamp><DateUtc dt:dt="string">2023-09-06T07:50:54Z</DateUtc></StartTime><FrequencyChanges><FrequencyChange><Frequency dt:dt="r8">10000000</Frequency><Timestamp dt:dt="r8">10339983481152</Timestamp><Current dt:…	좌우반구com(CVF, UVF, BVF)_3-007-1	60	1.0.0.170	1	1999239805	Professional	2.0.10.356	2.0.10.356	09-06-2023	2023-09-06 오전 7:50:55	16:50:55	2.0.10.252	103		2	{/}	익궤	25	1	103	NULL	NULL	NULL	NULL	NULL	NULL	KSY4	List1	NULL	NULL	NULL	NULL	NULL	NULL	NULL	NULL	NULL	0	{/}	2	3	304387	0	z	1095	305482
좌우반구com(CVF, UVF, BVF)_3	7	1	<?xml version="1.0"?>\n<Clock xmlns:dt="urn:schemas-microsoft-com:datatypes"><Description dt:dt="string">E-Prime Primary Realtime Clock</Description><StartTime><Timestamp dt:dt="int">0</Timestamp><DateUtc dt:dt="string">2023-09-06T07:50:54Z</DateUtc></StartTime><FrequencyChanges><FrequencyChange><Frequency dt:dt="r8">10000000</Frequency><Timestamp dt:dt="r8">10339983481152</Timestamp><Current dt:…	좌우반구com(CVF, UVF, BVF)_3-007-1	60	1.0.0.170	1	1999239805	Professional	2.0.10.356	2.0.10.356	09-06-2023	2023-09-06 오전 7:50:55	16:50:55	2.0.10.252	348		2	{/}	익력	NULL	NULL	NULL	NULL	NULL	NULL	98	1	84	KSY4	List3	NULL	NULL	NULL	NULL	NULL	NULL	NULL	NULL	NULL	1	{/}	2	4	1134753	0	{/}	552	1135305
좌우반구com(CVF, UVF, BVF)_3	7	1	<?xml version="1.0"?>\n<Clock xmlns:dt="urn:schemas-microsoft-com:datatypes"><Description dt:dt="string">E-Prime Primary Realtime Clock</Description><StartTime><Timestamp dt:dt="int">0</Timestamp><DateUtc dt:dt="string">2023-09-06T07:50:54Z</DateUtc></StartTime><FrequencyChanges><FrequencyChange><Frequency dt:dt="r8">10000000</Frequency><Timestamp dt:dt="r8">10339983481152</Timestamp><Current dt:…	좌우반구com(CVF, UVF, BVF)_3-007-1	60	1.0.0.170	1	1999239805	Professional	2.0.10.356	2.0.10.356	09-06-2023	2023-09-06 오전 7:50:55	16:50:55	2.0.10.252	251		1	z	인간	NULL	NULL	NULL	97	1	119	NULL	NULL	NULL	KSY	List2	0		2	0	787404	183		0	0	1	z	2	3	787587	0	z	319	787906
좌우반구com(CVF, UVF, BVF)_3	7	1	<?xml version="1.0"?>\n<Clock xmlns:dt="urn:schemas-microsoft-com:datatypes"><Description dt:dt="string">E-Prime Primary Realtime Clock</Description><StartTime><Timestamp dt:dt="int">0</Timestamp><DateUtc dt:dt="string">2023-09-06T07:50:54Z</DateUtc></StartTime><FrequencyChanges><FrequencyChange><Frequency dt:dt="r8">10000000</Frequency><Timestamp dt:dt="r8">10339983481152</Timestamp><Current dt:…	좌우반구com(CVF, UVF, BVF)_3-007-1	60	1.0.0.170	1	1999239805	Professional	2.0.10.356	2.0.10.356	09-06-2023	2023-09-06 오전 7:50:55	16:50:55	2.0.10.252	88		1	z	인사	96	1	88	NULL	NULL	NULL	NULL	NULL	NULL	KSY	List1	0		3	0	263420	184		0	0	1	z	2	4	263604	0	z	286	263890
좌우반구com(CVF, UVF, BVF)_3	7	1	<?xml version="1.0"?>\n<Clock xmlns:dt="urn:schemas-microsoft-com:datatypes"><Description dt:dt="string">E-Prime Primary Realtime Clock</Description><StartTime><Timestamp dt:dt="int">0</Timestamp><DateUtc dt:dt="string">2023-09-06T07:50:54Z</DateUtc></StartTime><FrequencyChanges><FrequencyChange><Frequency dt:dt="r8">10000000</Frequency><Timestamp dt:dt="r8">10339983481152</Timestamp><Current dt:…	좌우반구com(CVF, UVF, BVF)_3-007-1	60	1.0.0.170	1	1999239805	Professional	2.0.10.356	2.0.10.356	09-06-2023	2023-09-06 오전 7:50:55	16:50:55	2.0.10.252	159		1	z	인생	NULL	NULL	NULL	64	1	27	NULL	NULL	NULL	KSY	List2	0		2	0	538937	183		0	0	1	z	3	3	539120	0	z	258	539378
좌우반구com(CVF, UVF, BVF)_3	7	1	<?xml version="1.0"?>\n<Clock xmlns:dt="urn:schemas-microsoft-com:datatypes"><Description dt:dt="string">E-Prime Primary Realtime Clock</Description><StartTime><Timestamp dt:dt="int">0</Timestamp><DateUtc dt:dt="string">2023-09-06T07:50:54Z</DateUtc></StartTime><FrequencyChanges><FrequencyChange><Frequency dt:dt="r8">10000000</Frequency><Timestamp dt:dt="r8">10339983481152</Timestamp><Current dt:…	좌우반구com(CVF, UVF, BVF)_3-007-1	60	1.0.0.170	1	1999239805	Professional	2.0.10.356	2.0.10.356	09-06-2023	2023-09-06 오전 7:50:55	16:50:55	2.0.10.252	86		1	z	인연	129	1	86	NULL	NULL	NULL	NULL	NULL	NULL	KSY	List1	0		2	0	258337	184		0	0	1	z	2	4	258521	0	z	297	258818
좌우반구com(CVF, UVF, BVF)_3	7	1	<?xml version="1.0"?>\n<Clock xmlns:dt="urn:schemas-microsoft-com:datatypes"><Description dt:dt="string">E-Prime Primary Realtime Clock</Description><StartTime><Timestamp dt:dt="int">0</Timestamp><DateUtc dt:dt="string">2023-09-06T07:50:54Z</DateUtc></StartTime><FrequencyChanges><FrequencyChange><Frequency dt:dt="r8">10000000</Frequency><Timestamp dt:dt="r8">10339983481152</Timestamp><Current dt:…	좌우반구com(CVF, UVF, BVF)_3-007-1	60	1.0.0.170	1	1999239805	Professional	2.0.10.356	2.0.10.356	09-06-2023	2023-09-06 오전 7:50:55	16:50:55	2.0.10.252	147		2	{/}	일려	NULL	NULL	NULL	75	1	15	NULL	NULL	NULL	KSY4	List2	NULL	NULL	NULL	NULL	NULL	NULL	NULL	NULL	NULL	1	{/}	2	3	508687	0	{/}	339	509026
좌우반구com(CVF, UVF, BVF)_3	7	1	<?xml version="1.0"?>\n<Clock xmlns:dt="urn:schemas-microsoft-com:datatypes"><Description dt:dt="string">E-Prime Primary Realtime Clock</Description><StartTime><Timestamp dt:dt="int">0</Timestamp><DateUtc dt:dt="string">2023-09-06T07:50:54Z</DateUtc></StartTime><FrequencyChanges><FrequencyChange><Frequency dt:dt="r8">10000000</Frequency><Timestamp dt:dt="r8">10339983481152</Timestamp><Current dt:…	좌우반구com(CVF, UVF, BVF)_3-007-1	60	1.0.0.170	1	1999239805	Professional	2.0.10.356	2.0.10.356	09-06-2023	2023-09-06 오전 7:50:55	16:50:55	2.0.10.252	342		2	{/}	일섭	NULL	NULL	NULL	NULL	NULL	NULL	82	1	78	KSY	List3	0		2	0	1119270	183		0	0	1	{/}	2	3	1119453	0	{/}	348	1119801
좌우반구com(CVF, UVF, BVF)_3	7	1	<?xml version="1.0"?>\n<Clock xmlns:dt="urn:schemas-microsoft-com:datatypes"><Description dt:dt="string">E-Prime Primary Realtime Clock</Description><StartTime><Timestamp dt:dt="int">0</Timestamp><DateUtc dt:dt="string">2023-09-06T07:50:54Z</DateUtc></StartTime><FrequencyChanges><FrequencyChange><Frequency dt:dt="r8">10000000</Frequency><Timestamp dt:dt="r8">10339983481152</Timestamp><Current dt:…	좌우반구com(CVF, UVF, BVF)_3-007-1	60	1.0.0.170	1	1999239805	Professional	2.0.10.356	2.0.10.356	09-06-2023	2023-09-06 오전 7:50:55	16:50:55	2.0.10.252	323		2	{/}	임택	NULL	NULL	NULL	NULL	NULL	NULL	76	1	59	KSY	List3	0		2	0	1069603	183		0	0	1	{/}	2	3	1069786	0	{/}	407	1070193
좌우반구com(CVF, UVF, BVF)_3	7	1	<?xml version="1.0"?>\n<Clock xmlns:dt="urn:schemas-microsoft-com:datatypes"><Description dt:dt="string">E-Prime Primary Realtime Clock</Description><StartTime><Timestamp dt:dt="int">0</Timestamp><DateUtc dt:dt="string">2023-09-06T07:50:54Z</DateUtc></StartTime><FrequencyChanges><FrequencyChange><Frequency dt:dt="r8">10000000</Frequency><Timestamp dt:dt="r8">10339983481152</Timestamp><Current dt:…	좌우반구com(CVF, UVF, BVF)_3-007-1	60	1.0.0.170	1	1999239805	Professional	2.0.10.356	2.0.10.356	09-06-2023	2023-09-06 오전 7:50:55	16:50:55	2.0.10.252	125		1	z	입구	90	1	125	NULL	NULL	NULL	NULL	NULL	NULL	KSY	List1	0		3	0	365220	184		0	0	1	z	2	4	365404	0	z	1030	366434
좌우반구com(CVF, UVF, BVF)_3	7	1	<?xml version="1.0"?>\n<Clock xmlns:dt="urn:schemas-microsoft-com:datatypes"><Description dt:dt="string">E-Prime Primary Realtime Clock</Description><StartTime><Timestamp dt:dt="int">0</Timestamp><DateUtc dt:dt="string">2023-09-06T07:50:54Z</DateUtc></StartTime><FrequencyChanges><FrequencyChange><Frequency dt:dt="r8">10000000</Frequency><Timestamp dt:dt="r8">10339983481152</Timestamp><Current dt:…	좌우반구com(CVF, UVF, BVF)_3-007-1	60	1.0.0.170	1	1999239805	Professional	2.0.10.356	2.0.10.356	09-06-2023	2023-09-06 오전 7:50:55	16:50:55	2.0.10.252	299		2	{/}	입목	NULL	NULL	NULL	NULL	NULL	NULL	77	1	35	KSY	List3	0		2	0	1005053	184		0	0	1	{/}	2	4	1005237	0	{/}	581	1005818
좌우반구com(CVF, UVF, BVF)_3	7	1	<?xml version="1.0"?>\n<Clock xmlns:dt="urn:schemas-microsoft-com:datatypes"><Description dt:dt="string">E-Prime Primary Realtime Clock</Description><StartTime><Timestamp dt:dt="int">0</Timestamp><DateUtc dt:dt="string">2023-09-06T07:50:54Z</DateUtc></StartTime><FrequencyChanges><FrequencyChange><Frequency dt:dt="r8">10000000</Frequency><Timestamp dt:dt="r8">10339983481152</Timestamp><Current dt:…	좌우반구com(CVF, UVF, BVF)_3-007-1	60	1.0.0.170	1	1999239805	Professional	2.0.10.356	2.0.10.356	09-06-2023	2023-09-06 오전 7:50:55	16:50:55	2.0.10.252	144		2	{/}	입화	NULL	NULL	NULL	94	1	12	NULL	NULL	NULL	KSY2	List2	NULL	NULL	NULL	NULL	NULL	NULL	NULL	NULL	NULL	1	{/}	3	3	500720	0	{/}	370	501090
좌우반구com(CVF, UVF, BVF)_3	7	1	<?xml version="1.0"?>\n<Clock xmlns:dt="urn:schemas-microsoft-com:datatypes"><Description dt:dt="string">E-Prime Primary Realtime Clock</Description><StartTime><Timestamp dt:dt="int">0</Timestamp><DateUtc dt:dt="string">2023-09-06T07:50:54Z</DateUtc></StartTime><FrequencyChanges><FrequencyChange><Frequency dt:dt="r8">10000000</Frequency><Timestamp dt:dt="r8">10339983481152</Timestamp><Current dt:…	좌우반구com(CVF, UVF, BVF)_3-007-1	60	1.0.0.170	1	1999239805	Professional	2.0.10.356	2.0.10.356	09-06-2023	2023-09-06 오전 7:50:55	16:50:55	2.0.10.252	304		2	{/}	자름	NULL	NULL	NULL	NULL	NULL	NULL	88	1	40	KSY4	List3	NULL	NULL	NULL	NULL	NULL	NULL	NULL	NULL	NULL	1	{/}	2	4	1018570	0	{/}	1007	1019577
좌우반구com(CVF, UVF, BVF)_3	7	1	<?xml version="1.0"?>\n<Clock xmlns:dt="urn:schemas-microsoft-com:datatypes"><Description dt:dt="string">E-Prime Primary Realtime Clock</Description><StartTime><Timestamp dt:dt="int">0</Timestamp><DateUtc dt:dt="string">2023-09-06T07:50:54Z</DateUtc></StartTime><FrequencyChanges><FrequencyChange><Frequency dt:dt="r8">10000000</Frequency><Timestamp dt:dt="r8">10339983481152</Timestamp><Current dt:…	좌우반구com(CVF, UVF, BVF)_3-007-1	60	1.0.0.170	1	1999239805	Professional	2.0.10.356	2.0.10.356	09-06-2023	2023-09-06 오전 7:50:55	16:50:55	2.0.10.252	40		1	z	자리	130	1	40	NULL	NULL	NULL	NULL	NULL	NULL	KSY	List1	0		2	0	133621	183		0	0	1	z	2	3	133804	0	z	238	134042
좌우반구com(CVF, UVF, BVF)_3	7	1	<?xml version="1.0"?>\n<Clock xmlns:dt="urn:schemas-microsoft-com:datatypes"><Description dt:dt="string">E-Prime Primary Realtime Clock</Description><StartTime><Timestamp dt:dt="int">0</Timestamp><DateUtc dt:dt="string">2023-09-06T07:50:54Z</DateUtc></StartTime><FrequencyChanges><FrequencyChange><Frequency dt:dt="r8">10000000</Frequency><Timestamp dt:dt="r8">10339983481152</Timestamp><Current dt:…	좌우반구com(CVF, UVF, BVF)_3-007-1	60	1.0.0.170	1	1999239805	Professional	2.0.10.356	2.0.10.356	09-06-2023	2023-09-06 오전 7:50:55	16:50:55	2.0.10.252	226		1	z	자본	NULL	NULL	NULL	12	1	94	NULL	NULL	NULL	KSY	List2	0		3	0	721053	184		0	0	1	z	2	4	721237	0	z	301	721538
좌우반구com(CVF, UVF, BVF)_3	7	1	<?xml version="1.0"?>\n<Clock xmlns:dt="urn:schemas-microsoft-com:datatypes"><Description dt:dt="string">E-Prime Primary Realtime Clock</Description><StartTime><Timestamp dt:dt="int">0</Timestamp><DateUtc dt:dt="string">2023-09-06T07:50:54Z</DateUtc></StartTime><FrequencyChanges><FrequencyChange><Frequency dt:dt="r8">10000000</Frequency><Timestamp dt:dt="r8">10339983481152</Timestamp><Current dt:…	좌우반구com(CVF, UVF, BVF)_3-007-1	60	1.0.0.170	1	1999239805	Professional	2.0.10.356	2.0.10.356	09-06-2023	2023-09-06 오전 7:50:55	16:50:55	2.0.10.252	386		1	z	자체	NULL	NULL	NULL	NULL	NULL	NULL	62	1	122	KSY	List3	0		2	0	1234086	184		0	0	1	z	2	4	1234270	0	z	371	1234641
좌우반구com(CVF, UVF, BVF)_3	7	1	<?xml version="1.0"?>\n<Clock xmlns:dt="urn:schemas-microsoft-com:datatypes"><Description dt:dt="string">E-Prime Primary Realtime Clock</Description><StartTime><Timestamp dt:dt="int">0</Timestamp><DateUtc dt:dt="string">2023-09-06T07:50:54Z</DateUtc></StartTime><FrequencyChanges><FrequencyChange><Frequency dt:dt="r8">10000000</Frequency><Timestamp dt:dt="r8">10339983481152</Timestamp><Current dt:…	좌우반구com(CVF, UVF, BVF)_3-007-1	60	1.0.0.170	1	1999239805	Professional	2.0.10.356	2.0.10.356	09-06-2023	2023-09-06 오전 7:50:55	16:50:55	2.0.10.252	391		2	{/}	작락	NULL	NULL	NULL	NULL	NULL	NULL	114	1	127	KSY3	List3	NULL	NULL	NULL	NULL	NULL	NULL	NULL	NULL	NULL	1	{/}	2	4	1247053	0	{/}	412	1247465
좌우반구com(CVF, UVF, BVF)_3	7	1	<?xml version="1.0"?>\n<Clock xmlns:dt="urn:schemas-microsoft-com:datatypes"><Description dt:dt="string">E-Prime Primary Realtime Clock</Description><StartTime><Timestamp dt:dt="int">0</Timestamp><DateUtc dt:dt="string">2023-09-06T07:50:54Z</DateUtc></StartTime><FrequencyChanges><FrequencyChange><Frequency dt:dt="r8">10000000</Frequency><Timestamp dt:dt="r8">10339983481152</Timestamp><Current dt:…	좌우반구com(CVF, UVF, BVF)_3-007-1	60	1.0.0.170	1	1999239805	Professional	2.0.10.356	2.0.10.356	09-06-2023	2023-09-06 오전 7:50:55	16:50:55	2.0.10.252	27		1	z	작품	71	1	27	NULL	NULL	NULL	NULL	NULL	NULL	KSY	List1	0		2	1	96938	183		0	0	0	z	2	3	97121	0		0	0
좌우반구com(CVF, UVF, BVF)_3	7	1	<?xml version="1.0"?>\n<Clock xmlns:dt="urn:schemas-microsoft-com:datatypes"><Description dt:dt="string">E-Prime Primary Realtime Clock</Description><StartTime><Timestamp dt:dt="int">0</Timestamp><DateUtc dt:dt="string">2023-09-06T07:50:54Z</DateUtc></StartTime><FrequencyChanges><FrequencyChange><Frequency dt:dt="r8">10000000</Frequency><Timestamp dt:dt="r8">10339983481152</Timestamp><Current dt:…	좌우반구com(CVF, UVF, BVF)_3-007-1	60	1.0.0.170	1	1999239805	Professional	2.0.10.356	2.0.10.356	09-06-2023	2023-09-06 오전 7:50:55	16:50:55	2.0.10.252	139		1	z	재계	NULL	NULL	NULL	66	1	7	NULL	NULL	NULL	KSY	List2	0		2	1	487571	183		0	0	1	z	2	3	487754	0	z	456	488210
좌우반구com(CVF, UVF, BVF)_3	7	1	<?xml version="1.0"?>\n<Clock xmlns:dt="urn:schemas-microsoft-com:datatypes"><Description dt:dt="string">E-Prime Primary Realtime Clock</Description><StartTime><Timestamp dt:dt="int">0</Timestamp><DateUtc dt:dt="string">2023-09-06T07:50:54Z</DateUtc></StartTime><FrequencyChanges><FrequencyChange><Frequency dt:dt="r8">10000000</Frequency><Timestamp dt:dt="r8">10339983481152</Timestamp><Current dt:…	좌우반구com(CVF, UVF, BVF)_3-007-1	60	1.0.0.170	1	1999239805	Professional	2.0.10.356	2.0.10.356	09-06-2023	2023-09-06 오전 7:50:55	16:50:55	2.0.10.252	189		2	{/}	적태	NULL	NULL	NULL	57	1	57	NULL	NULL	NULL	KSY	List2	0		2	-1	618253	184		0	0	1	{/}	2	4	618437	0	{/}	477	618914
좌우반구com(CVF, UVF, BVF)_3	7	1	<?xml version="1.0"?>\n<Clock xmlns:dt="urn:schemas-microsoft-com:datatypes"><Description dt:dt="string">E-Prime Primary Realtime Clock</Description><StartTime><Timestamp dt:dt="int">0</Timestamp><DateUtc dt:dt="string">2023-09-06T07:50:54Z</DateUtc></StartTime><FrequencyChanges><FrequencyChange><Frequency dt:dt="r8">10000000</Frequency><Timestamp dt:dt="r8">10339983481152</Timestamp><Current dt:…	좌우반구com(CVF, UVF, BVF)_3-007-1	60	1.0.0.170	1	1999239805	Professional	2.0.10.356	2.0.10.356	09-06-2023	2023-09-06 오전 7:50:55	16:50:55	2.0.10.252	114		1	z	전략	47	1	114	NULL	NULL	NULL	NULL	NULL	NULL	KSY	List1	0		2	0	336054	183		0	0	1	z	2	3	336237	0	z	349	336586
좌우반구com(CVF, UVF, BVF)_3	7	1	<?xml version="1.0"?>\n<Clock xmlns:dt="urn:schemas-microsoft-com:datatypes"><Description dt:dt="string">E-Prime Primary Realtime Clock</Description><StartTime><Timestamp dt:dt="int">0</Timestamp><DateUtc dt:dt="string">2023-09-06T07:50:54Z</DateUtc></StartTime><FrequencyChanges><FrequencyChange><Frequency dt:dt="r8">10000000</Frequency><Timestamp dt:dt="r8">10339983481152</Timestamp><Current dt:…	좌우반구com(CVF, UVF, BVF)_3-007-1	60	1.0.0.170	1	1999239805	Professional	2.0.10.356	2.0.10.356	09-06-2023	2023-09-06 오전 7:50:55	16:50:55	2.0.10.252	285		1	z	전통	NULL	NULL	NULL	NULL	NULL	NULL	40	1	21	KSY	List3	0		2	0	968386	184		0	0	1	z	2	4	968570	0	z	263	968833
좌우반구com(CVF, UVF, BVF)_3	7	1	<?xml version="1.0"?>\n<Clock xmlns:dt="urn:schemas-microsoft-com:datatypes"><Description dt:dt="string">E-Prime Primary Realtime Clock</Description><StartTime><Timestamp dt:dt="int">0</Timestamp><DateUtc dt:dt="string">2023-09-06T07:50:54Z</DateUtc></StartTime><FrequencyChanges><FrequencyChange><Frequency dt:dt="r8">10000000</Frequency><Timestamp dt:dt="r8">10339983481152</Timestamp><Current dt:…	좌우반구com(CVF, UVF, BVF)_3-007-1	60	1.0.0.170	1	1999239805	Professional	2.0.10.356	2.0.10.356	09-06-2023	2023-09-06 오전 7:50:55	16:50:55	2.0.10.252	192		2	{/}	전필	NULL	NULL	NULL	20	1	60	NULL	NULL	NULL	KSY3	List2	NULL	NULL	NULL	NULL	NULL	NULL	NULL	NULL	NULL	0	{/}	2	3	626320	0	z	634	626954
좌우반구com(CVF, UVF, BVF)_3	7	1	<?xml version="1.0"?>\n<Clock xmlns:dt="urn:schemas-microsoft-com:datatypes"><Description dt:dt="string">E-Prime Primary Realtime Clock</Description><StartTime><Timestamp dt:dt="int">0</Timestamp><DateUtc dt:dt="string">2023-09-06T07:50:54Z</DateUtc></StartTime><FrequencyChanges><FrequencyChange><Frequency dt:dt="r8">10000000</Frequency><Timestamp dt:dt="r8">10339983481152</Timestamp><Current dt:…	좌우반구com(CVF, UVF, BVF)_3-007-1	60	1.0.0.170	1	1999239805	Professional	2.0.10.356	2.0.10.356	09-06-2023	2023-09-06 오전 7:50:55	16:50:55	2.0.10.252	363		1	z	절감	NULL	NULL	NULL	NULL	NULL	NULL	24	1	99	KSY	List3	0		2	0	1174586	184		0	0	0	z	2	4	1174770	0	{/}	383	1175153
좌우반구com(CVF, UVF, BVF)_3	7	1	<?xml version="1.0"?>\n<Clock xmlns:dt="urn:schemas-microsoft-com:datatypes"><Description dt:dt="string">E-Prime Primary Realtime Clock</Description><StartTime><Timestamp dt:dt="int">0</Timestamp><DateUtc dt:dt="string">2023-09-06T07:50:54Z</DateUtc></StartTime><FrequencyChanges><FrequencyChange><Frequency dt:dt="r8">10000000</Frequency><Timestamp dt:dt="r8">10339983481152</Timestamp><Current dt:…	좌우반구com(CVF, UVF, BVF)_3-007-1	60	1.0.0.170	1	1999239805	Professional	2.0.10.356	2.0.10.356	09-06-2023	2023-09-06 오전 7:50:55	16:50:55	2.0.10.252	198		2	{/}	절보	NULL	NULL	NULL	13	1	66	NULL	NULL	NULL	KSY2	List2	NULL	NULL	NULL	NULL	NULL	NULL	NULL	NULL	NULL	1	{/}	2	4	642337	0	{/}	473	642810
좌우반구com(CVF, UVF, BVF)_3	7	1	<?xml version="1.0"?>\n<Clock xmlns:dt="urn:schemas-microsoft-com:datatypes"><Description dt:dt="string">E-Prime Primary Realtime Clock</Description><StartTime><Timestamp dt:dt="int">0</Timestamp><DateUtc dt:dt="string">2023-09-06T07:50:54Z</DateUtc></StartTime><FrequencyChanges><FrequencyChange><Frequency dt:dt="r8">10000000</Frequency><Timestamp dt:dt="r8">10339983481152</Timestamp><Current dt:…	좌우반구com(CVF, UVF, BVF)_3-007-1	60	1.0.0.170	1	1999239805	Professional	2.0.10.356	2.0.10.356	09-06-2023	2023-09-06 오전 7:50:55	16:50:55	2.0.10.252	330		2	{/}	절속	NULL	NULL	NULL	NULL	NULL	NULL	74	1	66	KSY2	List3	NULL	NULL	NULL	NULL	NULL	NULL	NULL	NULL	NULL	1	{/}	2	3	1087770	0	{/}	367	1088137
좌우반구com(CVF, UVF, BVF)_3	7	1	<?xml version="1.0"?>\n<Clock xmlns:dt="urn:schemas-microsoft-com:datatypes"><Description dt:dt="string">E-Prime Primary Realtime Clock</Description><StartTime><Timestamp dt:dt="int">0</Timestamp><DateUtc dt:dt="string">2023-09-06T07:50:54Z</DateUtc></StartTime><FrequencyChanges><FrequencyChange><Frequency dt:dt="r8">10000000</Frequency><Timestamp dt:dt="r8">10339983481152</Timestamp><Current dt:…	좌우반구com(CVF, UVF, BVF)_3-007-1	60	1.0.0.170	1	1999239805	Professional	2.0.10.356	2.0.10.356	09-06-2023	2023-09-06 오전 7:50:55	16:50:55	2.0.10.252	334		1	z	절차	NULL	NULL	NULL	NULL	NULL	NULL	128	1	70	KSY	List3	0		2	1	1098087	183		0	0	0	z	2	3	1098270	0	{/}	579	1098849
좌우반구com(CVF, UVF, BVF)_3	7	1	<?xml version="1.0"?>\n<Clock xmlns:dt="urn:schemas-microsoft-com:datatypes"><Description dt:dt="string">E-Prime Primary Realtime Clock</Description><StartTime><Timestamp dt:dt="int">0</Timestamp><DateUtc dt:dt="string">2023-09-06T07:50:54Z</DateUtc></StartTime><FrequencyChanges><FrequencyChange><Frequency dt:dt="r8">10000000</Frequency><Timestamp dt:dt="r8">10339983481152</Timestamp><Current dt:…	좌우반구com(CVF, UVF, BVF)_3-007-1	60	1.0.0.170	1	1999239805	Professional	2.0.10.356	2.0.10.356	09-06-2023	2023-09-06 오전 7:50:55	16:50:55	2.0.10.252	229		1	z	정도	NULL	NULL	NULL	59	1	97	NULL	NULL	NULL	KSY	List2	0		2	0	729037	183		0	0	0	z	2	3	729220	0		0	0
좌우반구com(CVF, UVF, BVF)_3	7	1	<?xml version="1.0"?>\n<Clock xmlns:dt="urn:schemas-microsoft-com:datatypes"><Description dt:dt="string">E-Prime Primary Realtime Clock</Description><StartTime><Timestamp dt:dt="int">0</Timestamp><DateUtc dt:dt="string">2023-09-06T07:50:54Z</DateUtc></StartTime><FrequencyChanges><FrequencyChange><Frequency dt:dt="r8">10000000</Frequency><Timestamp dt:dt="r8">10339983481152</Timestamp><Current dt:…	좌우반구com(CVF, UVF, BVF)_3-007-1	60	1.0.0.170	1	1999239805	Professional	2.0.10.356	2.0.10.356	09-06-2023	2023-09-06 오전 7:50:55	16:50:55	2.0.10.252	155		1	z	정오	NULL	NULL	NULL	65	1	23	NULL	NULL	NULL	KSY	List2	0		2	0	528937	183		0	0	1	z	3	3	529120	0	z	290	529410
좌우반구com(CVF, UVF, BVF)_3	7	1	<?xml version="1.0"?>\n<Clock xmlns:dt="urn:schemas-microsoft-com:datatypes"><Description dt:dt="string">E-Prime Primary Realtime Clock</Description><StartTime><Timestamp dt:dt="int">0</Timestamp><DateUtc dt:dt="string">2023-09-06T07:50:54Z</DateUtc></StartTime><FrequencyChanges><FrequencyChange><Frequency dt:dt="r8">10000000</Frequency><Timestamp dt:dt="r8">10339983481152</Timestamp><Current dt:…	좌우반구com(CVF, UVF, BVF)_3-007-1	60	1.0.0.170	1	1999239805	Professional	2.0.10.356	2.0.10.356	09-06-2023	2023-09-06 오전 7:50:55	16:50:55	2.0.10.252	264		1	z	정책	NULL	NULL	NULL	80	1	132	NULL	NULL	NULL	KSY	List2	0		2	1	823387	183		0	0	1	z	2	3	823570	0	z	280	823850
좌우반구com(CVF, UVF, BVF)_3	7	1	<?xml version="1.0"?>\n<Clock xmlns:dt="urn:schemas-microsoft-com:datatypes"><Description dt:dt="string">E-Prime Primary Realtime Clock</Description><StartTime><Timestamp dt:dt="int">0</Timestamp><DateUtc dt:dt="string">2023-09-06T07:50:54Z</DateUtc></StartTime><FrequencyChanges><FrequencyChange><Frequency dt:dt="r8">10000000</Frequency><Timestamp dt:dt="r8">10339983481152</Timestamp><Current dt:…	좌우반구com(CVF, UVF, BVF)_3-007-1	60	1.0.0.170	1	1999239805	Professional	2.0.10.356	2.0.10.356	09-06-2023	2023-09-06 오전 7:50:55	16:50:55	2.0.10.252	394		2	{/}	제경	NULL	NULL	NULL	NULL	NULL	NULL	6	1	130	KSY4	List3	NULL	NULL	NULL	NULL	NULL	NULL	NULL	NULL	NULL	1	{/}	2	4	1255003	0	{/}	350	1255353
좌우반구com(CVF, UVF, BVF)_3	7	1	<?xml version="1.0"?>\n<Clock xmlns:dt="urn:schemas-microsoft-com:datatypes"><Description dt:dt="string">E-Prime Primary Realtime Clock</Description><StartTime><Timestamp dt:dt="int">0</Timestamp><DateUtc dt:dt="string">2023-09-06T07:50:54Z</DateUtc></StartTime><FrequencyChanges><FrequencyChange><Frequency dt:dt="r8">10000000</Frequency><Timestamp dt:dt="r8">10339983481152</Timestamp><Current dt:…	좌우반구com(CVF, UVF, BVF)_3-007-1	60	1.0.0.170	1	1999239805	Professional	2.0.10.356	2.0.10.356	09-06-2023	2023-09-06 오전 7:50:55	16:50:55	2.0.10.252	18		1	z	제도	95	1	18	NULL	NULL	NULL	NULL	NULL	NULL	KSY2	List1	NULL	NULL	NULL	NULL	NULL	NULL	NULL	NULL	NULL	1	z	2	3	71604	0	z	991	72595
좌우반구com(CVF, UVF, BVF)_3	7	1	<?xml version="1.0"?>\n<Clock xmlns:dt="urn:schemas-microsoft-com:datatypes"><Description dt:dt="string">E-Prime Primary Realtime Clock</Description><StartTime><Timestamp dt:dt="int">0</Timestamp><DateUtc dt:dt="string">2023-09-06T07:50:54Z</DateUtc></StartTime><FrequencyChanges><FrequencyChange><Frequency dt:dt="r8">10000000</Frequency><Timestamp dt:dt="r8">10339983481152</Timestamp><Current dt:…	좌우반구com(CVF, UVF, BVF)_3-007-1	60	1.0.0.170	1	1999239805	Professional	2.0.10.356	2.0.10.356	09-06-2023	2023-09-06 오전 7:50:55	16:50:55	2.0.10.252	17		2	{/}	제란	116	1	17	NULL	NULL	NULL	NULL	NULL	NULL	KSY3	List1	NULL	NULL	NULL	NULL	NULL	NULL	NULL	NULL	NULL	1	{/}	2	3	68837	0	{/}	565	69402
좌우반구com(CVF, UVF, BVF)_3	7	1	<?xml version="1.0"?>\n<Clock xmlns:dt="urn:schemas-microsoft-com:datatypes"><Description dt:dt="string">E-Prime Primary Realtime Clock</Description><StartTime><Timestamp dt:dt="int">0</Timestamp><DateUtc dt:dt="string">2023-09-06T07:50:54Z</DateUtc></StartTime><FrequencyChanges><FrequencyChange><Frequency dt:dt="r8">10000000</Frequency><Timestamp dt:dt="r8">10339983481152</Timestamp><Current dt:…	좌우반구com(CVF, UVF, BVF)_3-007-1	60	1.0.0.170	1	1999239805	Professional	2.0.10.356	2.0.10.356	09-06-2023	2023-09-06 오전 7:50:55	16:50:55	2.0.10.252	26		1	z	제안	119	1	26	NULL	NULL	NULL	NULL	NULL	NULL	KSY2	List1	NULL	NULL	NULL	NULL	NULL	NULL	NULL	NULL	NULL	1	z	2	3	94621	0	z	293	94914
좌우반구com(CVF, UVF, BVF)_3	7	1	<?xml version="1.0"?>\n<Clock xmlns:dt="urn:schemas-microsoft-com:datatypes"><Description dt:dt="string">E-Prime Primary Realtime Clock</Description><StartTime><Timestamp dt:dt="int">0</Timestamp><DateUtc dt:dt="string">2023-09-06T07:50:54Z</DateUtc></StartTime><FrequencyChanges><FrequencyChange><Frequency dt:dt="r8">10000000</Frequency><Timestamp dt:dt="r8">10339983481152</Timestamp><Current dt:…	좌우반구com(CVF, UVF, BVF)_3-007-1	60	1.0.0.170	1	1999239805	Professional	2.0.10.356	2.0.10.356	09-06-2023	2023-09-06 오전 7:50:55	16:50:55	2.0.10.252	216		1	z	제품	NULL	NULL	NULL	25	1	84	NULL	NULL	NULL	KSY2	List2	NULL	NULL	NULL	NULL	NULL	NULL	NULL	NULL	NULL	1	z	2	3	691987	0	z	631	692618
좌우반구com(CVF, UVF, BVF)_3	7	1	<?xml version="1.0"?>\n<Clock xmlns:dt="urn:schemas-microsoft-com:datatypes"><Description dt:dt="string">E-Prime Primary Realtime Clock</Description><StartTime><Timestamp dt:dt="int">0</Timestamp><DateUtc dt:dt="string">2023-09-06T07:50:54Z</DateUtc></StartTime><FrequencyChanges><FrequencyChange><Frequency dt:dt="r8">10000000</Frequency><Timestamp dt:dt="r8">10339983481152</Timestamp><Current dt:…	좌우반구com(CVF, UVF, BVF)_3-007-1	60	1.0.0.170	1	1999239805	Professional	2.0.10.356	2.0.10.356	09-06-2023	2023-09-06 오전 7:50:55	16:50:55	2.0.10.252	242		1	z	조건	NULL	NULL	NULL	92	1	110	NULL	NULL	NULL	KSY2	List2	NULL	NULL	NULL	NULL	NULL	NULL	NULL	NULL	NULL	1	z	2	4	764554	0	z	336	764890
좌우반구com(CVF, UVF, BVF)_3	7	1	<?xml version="1.0"?>\n<Clock xmlns:dt="urn:schemas-microsoft-com:datatypes"><Description dt:dt="string">E-Prime Primary Realtime Clock</Description><StartTime><Timestamp dt:dt="int">0</Timestamp><DateUtc dt:dt="string">2023-09-06T07:50:54Z</DateUtc></StartTime><FrequencyChanges><FrequencyChange><Frequency dt:dt="r8">10000000</Frequency><Timestamp dt:dt="r8">10339983481152</Timestamp><Current dt:…	좌우반구com(CVF, UVF, BVF)_3-007-1	60	1.0.0.170	1	1999239805	Professional	2.0.10.356	2.0.10.356	09-06-2023	2023-09-06 오전 7:50:55	16:50:55	2.0.10.252	93		1	z	조례	44	1	93	NULL	NULL	NULL	NULL	NULL	NULL	KSY2	List1	NULL	NULL	NULL	NULL	NULL	NULL	NULL	NULL	NULL	1	z	2	3	276037	0	z	381	276418
좌우반구com(CVF, UVF, BVF)_3	7	1	<?xml version="1.0"?>\n<Clock xmlns:dt="urn:schemas-microsoft-com:datatypes"><Description dt:dt="string">E-Prime Primary Realtime Clock</Description><StartTime><Timestamp dt:dt="int">0</Timestamp><DateUtc dt:dt="string">2023-09-06T07:50:54Z</DateUtc></StartTime><FrequencyChanges><FrequencyChange><Frequency dt:dt="r8">10000000</Frequency><Timestamp dt:dt="r8">10339983481152</Timestamp><Current dt:…	좌우반구com(CVF, UVF, BVF)_3-007-1	60	1.0.0.170	1	1999239805	Professional	2.0.10.356	2.0.10.356	09-06-2023	2023-09-06 오전 7:50:55	16:50:55	2.0.10.252	170		1	z	조직	NULL	NULL	NULL	17	1	38	NULL	NULL	NULL	KSY2	List2	NULL	NULL	NULL	NULL	NULL	NULL	NULL	NULL	NULL	1	z	2	4	568937	0	z	457	569394
좌우반구com(CVF, UVF, BVF)_3	7	1	<?xml version="1.0"?>\n<Clock xmlns:dt="urn:schemas-microsoft-com:datatypes"><Description dt:dt="string">E-Prime Primary Realtime Clock</Description><StartTime><Timestamp dt:dt="int">0</Timestamp><DateUtc dt:dt="string">2023-09-06T07:50:54Z</DateUtc></StartTime><FrequencyChanges><FrequencyChange><Frequency dt:dt="r8">10000000</Frequency><Timestamp dt:dt="r8">10339983481152</Timestamp><Current dt:…	좌우반구com(CVF, UVF, BVF)_3-007-1	60	1.0.0.170	1	1999239805	Professional	2.0.10.356	2.0.10.356	09-06-2023	2023-09-06 오전 7:50:55	16:50:55	2.0.10.252	107		1	z	종류	66	1	107	NULL	NULL	NULL	NULL	NULL	NULL	KSY2	List1	NULL	NULL	NULL	NULL	NULL	NULL	NULL	NULL	NULL	1	z	3	3	317887	0	z	395	318282
좌우반구com(CVF, UVF, BVF)_3	7	1	<?xml version="1.0"?>\n<Clock xmlns:dt="urn:schemas-microsoft-com:datatypes"><Description dt:dt="string">E-Prime Primary Realtime Clock</Description><StartTime><Timestamp dt:dt="int">0</Timestamp><DateUtc dt:dt="string">2023-09-06T07:50:54Z</DateUtc></StartTime><FrequencyChanges><FrequencyChange><Frequency dt:dt="r8">10000000</Frequency><Timestamp dt:dt="r8">10339983481152</Timestamp><Current dt:…	좌우반구com(CVF, UVF, BVF)_3-007-1	60	1.0.0.170	1	1999239805	Professional	2.0.10.356	2.0.10.356	09-06-2023	2023-09-06 오전 7:50:55	16:50:55	2.0.10.252	221		2	{/}	종백	NULL	NULL	NULL	53	1	89	NULL	NULL	NULL	KSY4	List2	NULL	NULL	NULL	NULL	NULL	NULL	NULL	NULL	NULL	1	{/}	2	3	705470	0	{/}	1228	706698
좌우반구com(CVF, UVF, BVF)_3	7	1	<?xml version="1.0"?>\n<Clock xmlns:dt="urn:schemas-microsoft-com:datatypes"><Description dt:dt="string">E-Prime Primary Realtime Clock</Description><StartTime><Timestamp dt:dt="int">0</Timestamp><DateUtc dt:dt="string">2023-09-06T07:50:54Z</DateUtc></StartTime><FrequencyChanges><FrequencyChange><Frequency dt:dt="r8">10000000</Frequency><Timestamp dt:dt="r8">10339983481152</Timestamp><Current dt:…	좌우반구com(CVF, UVF, BVF)_3-007-1	60	1.0.0.170	1	1999239805	Professional	2.0.10.356	2.0.10.356	09-06-2023	2023-09-06 오전 7:50:55	16:50:55	2.0.10.252	196		2	{/}	죽거	NULL	NULL	NULL	112	1	64	NULL	NULL	NULL	KSY	List2	0		2	0	636954	183		0	0	1	{/}	2	3	637137	0	{/}	361	637498
좌우반구com(CVF, UVF, BVF)_3	7	1	<?xml version="1.0"?>\n<Clock xmlns:dt="urn:schemas-microsoft-com:datatypes"><Description dt:dt="string">E-Prime Primary Realtime Clock</Description><StartTime><Timestamp dt:dt="int">0</Timestamp><DateUtc dt:dt="string">2023-09-06T07:50:54Z</DateUtc></StartTime><FrequencyChanges><FrequencyChange><Frequency dt:dt="r8">10000000</Frequency><Timestamp dt:dt="r8">10339983481152</Timestamp><Current dt:…	좌우반구com(CVF, UVF, BVF)_3-007-1	60	1.0.0.170	1	1999239805	Professional	2.0.10.356	2.0.10.356	09-06-2023	2023-09-06 오전 7:50:55	16:50:55	2.0.10.252	48		1	z	죽음	131	1	48	NULL	NULL	NULL	NULL	NULL	NULL	KSY2	List1	NULL	NULL	NULL	NULL	NULL	NULL	NULL	NULL	NULL	1	z	2	3	154187	0	z	319	154506
좌우반구com(CVF, UVF, BVF)_3	7	1	<?xml version="1.0"?>\n<Clock xmlns:dt="urn:schemas-microsoft-com:datatypes"><Description dt:dt="string">E-Prime Primary Realtime Clock</Description><StartTime><Timestamp dt:dt="int">0</Timestamp><DateUtc dt:dt="string">2023-09-06T07:50:54Z</DateUtc></StartTime><FrequencyChanges><FrequencyChange><Frequency dt:dt="r8">10000000</Frequency><Timestamp dt:dt="r8">10339983481152</Timestamp><Current dt:…	좌우반구com(CVF, UVF, BVF)_3-007-1	60	1.0.0.170	1	1999239805	Professional	2.0.10.356	2.0.10.356	09-06-2023	2023-09-06 오전 7:50:55	16:50:55	2.0.10.252	318		1	z	준거	NULL	NULL	NULL	NULL	NULL	NULL	135	1	54	KSY2	List3	NULL	NULL	NULL	NULL	NULL	NULL	NULL	NULL	NULL	0	z	3	3	1055753	0	{/}	920	1056673
좌우반구com(CVF, UVF, BVF)_3	7	1	<?xml version="1.0"?>\n<Clock xmlns:dt="urn:schemas-microsoft-com:datatypes"><Description dt:dt="string">E-Prime Primary Realtime Clock</Description><StartTime><Timestamp dt:dt="int">0</Timestamp><DateUtc dt:dt="string">2023-09-06T07:50:54Z</DateUtc></StartTime><FrequencyChanges><FrequencyChange><Frequency dt:dt="r8">10000000</Frequency><Timestamp dt:dt="r8">10339983481152</Timestamp><Current dt:…	좌우반구com(CVF, UVF, BVF)_3-007-1	60	1.0.0.170	1	1999239805	Professional	2.0.10.356	2.0.10.356	09-06-2023	2023-09-06 오전 7:50:55	16:50:55	2.0.10.252	180		2	{/}	증력	NULL	NULL	NULL	87	1	48	NULL	NULL	NULL	KSY	List2	0		2	1	595254	183		0	0	0	{/}	2	3	595437	0	z	293	595730
좌우반구com(CVF, UVF, BVF)_3	7	1	<?xml version="1.0"?>\n<Clock xmlns:dt="urn:schemas-microsoft-com:datatypes"><Description dt:dt="string">E-Prime Primary Realtime Clock</Description><StartTime><Timestamp dt:dt="int">0</Timestamp><DateUtc dt:dt="string">2023-09-06T07:50:54Z</DateUtc></StartTime><FrequencyChanges><FrequencyChange><Frequency dt:dt="r8">10000000</Frequency><Timestamp dt:dt="r8">10339983481152</Timestamp><Current dt:…	좌우반구com(CVF, UVF, BVF)_3-007-1	60	1.0.0.170	1	1999239805	Professional	2.0.10.356	2.0.10.356	09-06-2023	2023-09-06 오전 7:50:55	16:50:55	2.0.10.252	141		1	z	증인	NULL	NULL	NULL	77	1	9	NULL	NULL	NULL	KSY2	List2	NULL	NULL	NULL	NULL	NULL	NULL	NULL	NULL	NULL	1	z	2	3	493120	0	z	330	493450
좌우반구com(CVF, UVF, BVF)_3	7	1	<?xml version="1.0"?>\n<Clock xmlns:dt="urn:schemas-microsoft-com:datatypes"><Description dt:dt="string">E-Prime Primary Realtime Clock</Description><StartTime><Timestamp dt:dt="int">0</Timestamp><DateUtc dt:dt="string">2023-09-06T07:50:54Z</DateUtc></StartTime><FrequencyChanges><FrequencyChange><Frequency dt:dt="r8">10000000</Frequency><Timestamp dt:dt="r8">10339983481152</Timestamp><Current dt:…	좌우반구com(CVF, UVF, BVF)_3-007-1	60	1.0.0.170	1	1999239805	Professional	2.0.10.356	2.0.10.356	09-06-2023	2023-09-06 오전 7:50:55	16:50:55	2.0.10.252	3		2	{/}	지님	2	1	3	NULL	NULL	NULL	NULL	NULL	NULL	KSY4	List1	NULL	NULL	NULL	NULL	NULL	NULL	NULL	NULL	NULL	1	{/}	2	4	31421	0	{/}	470	31891
좌우반구com(CVF, UVF, BVF)_3	7	1	<?xml version="1.0"?>\n<Clock xmlns:dt="urn:schemas-microsoft-com:datatypes"><Description dt:dt="string">E-Prime Primary Realtime Clock</Description><StartTime><Timestamp dt:dt="int">0</Timestamp><DateUtc dt:dt="string">2023-09-06T07:50:54Z</DateUtc></StartTime><FrequencyChanges><FrequencyChange><Frequency dt:dt="r8">10000000</Frequency><Timestamp dt:dt="r8">10339983481152</Timestamp><Current dt:…	좌우반구com(CVF, UVF, BVF)_3-007-1	60	1.0.0.170	1	1999239805	Professional	2.0.10.356	2.0.10.356	09-06-2023	2023-09-06 오전 7:50:55	16:50:55	2.0.10.252	177		1	z	지적	NULL	NULL	NULL	125	1	45	NULL	NULL	NULL	KSY2	List2	NULL	NULL	NULL	NULL	NULL	NULL	NULL	NULL	NULL	1	z	2	4	587737	0	z	281	588018
좌우반구com(CVF, UVF, BVF)_3	7	1	<?xml version="1.0"?>\n<Clock xmlns:dt="urn:schemas-microsoft-com:datatypes"><Description dt:dt="string">E-Prime Primary Realtime Clock</Description><StartTime><Timestamp dt:dt="int">0</Timestamp><DateUtc dt:dt="string">2023-09-06T07:50:54Z</DateUtc></StartTime><FrequencyChanges><FrequencyChange><Frequency dt:dt="r8">10000000</Frequency><Timestamp dt:dt="r8">10339983481152</Timestamp><Current dt:…	좌우반구com(CVF, UVF, BVF)_3-007-1	60	1.0.0.170	1	1999239805	Professional	2.0.10.356	2.0.10.356	09-06-2023	2023-09-06 오전 7:50:55	16:50:55	2.0.10.252	260		1	z	지표	NULL	NULL	NULL	67	1	128	NULL	NULL	NULL	KSY2	List2	NULL	NULL	NULL	NULL	NULL	NULL	NULL	NULL	NULL	0	z	2	4	811637	0		0	0
좌우반구com(CVF, UVF, BVF)_3	7	1	<?xml version="1.0"?>\n<Clock xmlns:dt="urn:schemas-microsoft-com:datatypes"><Description dt:dt="string">E-Prime Primary Realtime Clock</Description><StartTime><Timestamp dt:dt="int">0</Timestamp><DateUtc dt:dt="string">2023-09-06T07:50:54Z</DateUtc></StartTime><FrequencyChanges><FrequencyChange><Frequency dt:dt="r8">10000000</Frequency><Timestamp dt:dt="r8">10339983481152</Timestamp><Current dt:…	좌우반구com(CVF, UVF, BVF)_3-007-1	60	1.0.0.170	1	1999239805	Professional	2.0.10.356	2.0.10.356	09-06-2023	2023-09-06 오전 7:50:55	16:50:55	2.0.10.252	148		1	z	지헤	NULL	NULL	NULL	119	1	16	NULL	NULL	NULL	KSY2	List2	NULL	NULL	NULL	NULL	NULL	NULL	NULL	NULL	NULL	1	z	3	3	511220	0	z	422	511642
좌우반구com(CVF, UVF, BVF)_3	7	1	<?xml version="1.0"?>\n<Clock xmlns:dt="urn:schemas-microsoft-com:datatypes"><Description dt:dt="string">E-Prime Primary Realtime Clock</Description><StartTime><Timestamp dt:dt="int">0</Timestamp><DateUtc dt:dt="string">2023-09-06T07:50:54Z</DateUtc></StartTime><FrequencyChanges><FrequencyChange><Frequency dt:dt="r8">10000000</Frequency><Timestamp dt:dt="r8">10339983481152</Timestamp><Current dt:…	좌우반구com(CVF, UVF, BVF)_3-007-1	60	1.0.0.170	1	1999239805	Professional	2.0.10.356	2.0.10.356	09-06-2023	2023-09-06 오전 7:50:55	16:50:55	2.0.10.252	208		2	{/}	직매	NULL	NULL	NULL	79	1	76	NULL	NULL	NULL	KSY2	List2	NULL	NULL	NULL	NULL	NULL	NULL	NULL	NULL	NULL	0	{/}	2	4	669654	0		0	0
좌우반구com(CVF, UVF, BVF)_3	7	1	<?xml version="1.0"?>\n<Clock xmlns:dt="urn:schemas-microsoft-com:datatypes"><Description dt:dt="string">E-Prime Primary Realtime Clock</Description><StartTime><Timestamp dt:dt="int">0</Timestamp><DateUtc dt:dt="string">2023-09-06T07:50:54Z</DateUtc></StartTime><FrequencyChanges><FrequencyChange><Frequency dt:dt="r8">10000000</Frequency><Timestamp dt:dt="r8">10339983481152</Timestamp><Current dt:…	좌우반구com(CVF, UVF, BVF)_3-007-1	60	1.0.0.170	1	1999239805	Professional	2.0.10.356	2.0.10.356	09-06-2023	2023-09-06 오전 7:50:55	16:50:55	2.0.10.252	313		1	z	직장	NULL	NULL	NULL	NULL	NULL	NULL	58	1	49	KSY2	List3	NULL	NULL	NULL	NULL	NULL	NULL	NULL	NULL	NULL	1	z	2	3	1042553	0	z	416	1042969
좌우반구com(CVF, UVF, BVF)_3	7	1	<?xml version="1.0"?>\n<Clock xmlns:dt="urn:schemas-microsoft-com:datatypes"><Description dt:dt="string">E-Prime Primary Realtime Clock</Description><StartTime><Timestamp dt:dt="int">0</Timestamp><DateUtc dt:dt="string">2023-09-06T07:50:54Z</DateUtc></StartTime><FrequencyChanges><FrequencyChange><Frequency dt:dt="r8">10000000</Frequency><Timestamp dt:dt="r8">10339983481152</Timestamp><Current dt:…	좌우반구com(CVF, UVF, BVF)_3-007-1	60	1.0.0.170	1	1999239805	Professional	2.0.10.356	2.0.10.356	09-06-2023	2023-09-06 오전 7:50:55	16:50:55	2.0.10.252	218		2	{/}	진회	NULL	NULL	NULL	68	1	86	NULL	NULL	NULL	KSY	List2	0		2	-1	697670	184		0	0	1	{/}	2	4	697854	0	{/}	332	698186
좌우반구com(CVF, UVF, BVF)_3	7	1	<?xml version="1.0"?>\n<Clock xmlns:dt="urn:schemas-microsoft-com:datatypes"><Description dt:dt="string">E-Prime Primary Realtime Clock</Description><StartTime><Timestamp dt:dt="int">0</Timestamp><DateUtc dt:dt="string">2023-09-06T07:50:54Z</DateUtc></StartTime><FrequencyChanges><FrequencyChange><Frequency dt:dt="r8">10000000</Frequency><Timestamp dt:dt="r8">10339983481152</Timestamp><Current dt:…	좌우반구com(CVF, UVF, BVF)_3-007-1	60	1.0.0.170	1	1999239805	Professional	2.0.10.356	2.0.10.356	09-06-2023	2023-09-06 오전 7:50:55	16:50:55	2.0.10.252	111		1	z	질서	97	1	111	NULL	NULL	NULL	NULL	NULL	NULL	KSY2	List1	NULL	NULL	NULL	NULL	NULL	NULL	NULL	NULL	NULL	1	z	3	3	328220	0	z	478	328698
좌우반구com(CVF, UVF, BVF)_3	7	1	<?xml version="1.0"?>\n<Clock xmlns:dt="urn:schemas-microsoft-com:datatypes"><Description dt:dt="string">E-Prime Primary Realtime Clock</Description><StartTime><Timestamp dt:dt="int">0</Timestamp><DateUtc dt:dt="string">2023-09-06T07:50:54Z</DateUtc></StartTime><FrequencyChanges><FrequencyChange><Frequency dt:dt="r8">10000000</Frequency><Timestamp dt:dt="r8">10339983481152</Timestamp><Current dt:…	좌우반구com(CVF, UVF, BVF)_3-007-1	60	1.0.0.170	1	1999239805	Professional	2.0.10.356	2.0.10.356	09-06-2023	2023-09-06 오전 7:50:55	16:50:55	2.0.10.252	302		1	z	차량	NULL	NULL	NULL	NULL	NULL	NULL	118	1	38	KSY2	List3	NULL	NULL	NULL	NULL	NULL	NULL	NULL	NULL	NULL	1	z	2	3	1013353	0	z	472	1013825
좌우반구com(CVF, UVF, BVF)_3	7	1	<?xml version="1.0"?>\n<Clock xmlns:dt="urn:schemas-microsoft-com:datatypes"><Description dt:dt="string">E-Prime Primary Realtime Clock</Description><StartTime><Timestamp dt:dt="int">0</Timestamp><DateUtc dt:dt="string">2023-09-06T07:50:54Z</DateUtc></StartTime><FrequencyChanges><FrequencyChange><Frequency dt:dt="r8">10000000</Frequency><Timestamp dt:dt="r8">10339983481152</Timestamp><Current dt:…	좌우반구com(CVF, UVF, BVF)_3-007-1	60	1.0.0.170	1	1999239805	Professional	2.0.10.356	2.0.10.356	09-06-2023	2023-09-06 오전 7:50:55	16:50:55	2.0.10.252	204		1	z	차익	NULL	NULL	NULL	128	1	72	NULL	NULL	NULL	KSY2	List2	NULL	NULL	NULL	NULL	NULL	NULL	NULL	NULL	NULL	0	z	2	2	658253	0	{/}	397	658650
좌우반구com(CVF, UVF, BVF)_3	7	1	<?xml version="1.0"?>\n<Clock xmlns:dt="urn:schemas-microsoft-com:datatypes"><Description dt:dt="string">E-Prime Primary Realtime Clock</Description><StartTime><Timestamp dt:dt="int">0</Timestamp><DateUtc dt:dt="string">2023-09-06T07:50:54Z</DateUtc></StartTime><FrequencyChanges><FrequencyChange><Frequency dt:dt="r8">10000000</Frequency><Timestamp dt:dt="r8">10339983481152</Timestamp><Current dt:…	좌우반구com(CVF, UVF, BVF)_3-007-1	60	1.0.0.170	1	1999239805	Professional	2.0.10.356	2.0.10.356	09-06-2023	2023-09-06 오전 7:50:55	16:50:55	2.0.10.252	163		2	{/}	착반	NULL	NULL	NULL	72	1	31	NULL	NULL	NULL	KSY4	List2	NULL	NULL	NULL	NULL	NULL	NULL	NULL	NULL	NULL	1	{/}	2	4	549554	0	{/}	568	550122
좌우반구com(CVF, UVF, BVF)_3	7	1	<?xml version="1.0"?>\n<Clock xmlns:dt="urn:schemas-microsoft-com:datatypes"><Description dt:dt="string">E-Prime Primary Realtime Clock</Description><StartTime><Timestamp dt:dt="int">0</Timestamp><DateUtc dt:dt="string">2023-09-06T07:50:54Z</DateUtc></StartTime><FrequencyChanges><FrequencyChange><Frequency dt:dt="r8">10000000</Frequency><Timestamp dt:dt="r8">10339983481152</Timestamp><Current dt:…	좌우반구com(CVF, UVF, BVF)_3-007-1	60	1.0.0.170	1	1999239805	Professional	2.0.10.356	2.0.10.356	09-06-2023	2023-09-06 오전 7:50:55	16:50:55	2.0.10.252	124		1	z	착지	53	1	124	NULL	NULL	NULL	NULL	NULL	NULL	KSY2	List1	NULL	NULL	NULL	NULL	NULL	NULL	NULL	NULL	NULL	1	z	2	3	362820	0	z	390	363210
좌우반구com(CVF, UVF, BVF)_3	7	1	<?xml version="1.0"?>\n<Clock xmlns:dt="urn:schemas-microsoft-com:datatypes"><Description dt:dt="string">E-Prime Primary Realtime Clock</Description><StartTime><Timestamp dt:dt="int">0</Timestamp><DateUtc dt:dt="string">2023-09-06T07:50:54Z</DateUtc></StartTime><FrequencyChanges><FrequencyChange><Frequency dt:dt="r8">10000000</Frequency><Timestamp dt:dt="r8">10339983481152</Timestamp><Current dt:…	좌우반구com(CVF, UVF, BVF)_3-007-1	60	1.0.0.170	1	1999239805	Professional	2.0.10.356	2.0.10.356	09-06-2023	2023-09-06 오전 7:50:55	16:50:55	2.0.10.252	181		1	z	책임	NULL	NULL	NULL	40	1	49	NULL	NULL	NULL	KSY2	List2	NULL	NULL	NULL	NULL	NULL	NULL	NULL	NULL	NULL	1	z	2	3	597937	0	z	425	598362
좌우반구com(CVF, UVF, BVF)_3	7	1	<?xml version="1.0"?>\n<Clock xmlns:dt="urn:schemas-microsoft-com:datatypes"><Description dt:dt="string">E-Prime Primary Realtime Clock</Description><StartTime><Timestamp dt:dt="int">0</Timestamp><DateUtc dt:dt="string">2023-09-06T07:50:54Z</DateUtc></StartTime><FrequencyChanges><FrequencyChange><Frequency dt:dt="r8">10000000</Frequency><Timestamp dt:dt="r8">10339983481152</Timestamp><Current dt:…	좌우반구com(CVF, UVF, BVF)_3-007-1	60	1.0.0.170	1	1999239805	Professional	2.0.10.356	2.0.10.356	09-06-2023	2023-09-06 오전 7:50:55	16:50:55	2.0.10.252	352		2	{/}	책희	NULL	NULL	NULL	NULL	NULL	NULL	133	1	88	KSY2	List3	NULL	NULL	NULL	NULL	NULL	NULL	NULL	NULL	NULL	1	{/}	2	3	1145936	0	{/}	313	1146249
좌우반구com(CVF, UVF, BVF)_3	7	1	<?xml version="1.0"?>\n<Clock xmlns:dt="urn:schemas-microsoft-com:datatypes"><Description dt:dt="string">E-Prime Primary Realtime Clock</Description><StartTime><Timestamp dt:dt="int">0</Timestamp><DateUtc dt:dt="string">2023-09-06T07:50:54Z</DateUtc></StartTime><FrequencyChanges><FrequencyChange><Frequency dt:dt="r8">10000000</Frequency><Timestamp dt:dt="r8">10339983481152</Timestamp><Current dt:…	좌우반구com(CVF, UVF, BVF)_3-007-1	60	1.0.0.170	1	1999239805	Professional	2.0.10.356	2.0.10.356	09-06-2023	2023-09-06 오전 7:50:55	16:50:55	2.0.10.252	265		2	{/}	청휘	NULL	NULL	NULL	NULL	NULL	NULL	66	1	1	KSY3	List3	NULL	NULL	NULL	NULL	NULL	NULL	NULL	NULL	NULL	1	{/}	2	4	915920	0	{/}	553	916473
좌우반구com(CVF, UVF, BVF)_3	7	1	<?xml version="1.0"?>\n<Clock xmlns:dt="urn:schemas-microsoft-com:datatypes"><Description dt:dt="string">E-Prime Primary Realtime Clock</Description><StartTime><Timestamp dt:dt="int">0</Timestamp><DateUtc dt:dt="string">2023-09-06T07:50:54Z</DateUtc></StartTime><FrequencyChanges><FrequencyChange><Frequency dt:dt="r8">10000000</Frequency><Timestamp dt:dt="r8">10339983481152</Timestamp><Current dt:…	좌우반구com(CVF, UVF, BVF)_3-007-1	60	1.0.0.170	1	1999239805	Professional	2.0.10.356	2.0.10.356	09-06-2023	2023-09-06 오전 7:50:55	16:50:55	2.0.10.252	4		2	{/}	체행	109	1	4	NULL	NULL	NULL	NULL	NULL	NULL	KSY4	List1	NULL	NULL	NULL	NULL	NULL	NULL	NULL	NULL	NULL	1	{/}	2	4	34088	0	{/}	434	34522
좌우반구com(CVF, UVF, BVF)_3	7	1	<?xml version="1.0"?>\n<Clock xmlns:dt="urn:schemas-microsoft-com:datatypes"><Description dt:dt="string">E-Prime Primary Realtime Clock</Description><StartTime><Timestamp dt:dt="int">0</Timestamp><DateUtc dt:dt="string">2023-09-06T07:50:54Z</DateUtc></StartTime><FrequencyChanges><FrequencyChange><Frequency dt:dt="r8">10000000</Frequency><Timestamp dt:dt="r8">10339983481152</Timestamp><Current dt:…	좌우반구com(CVF, UVF, BVF)_3-007-1	60	1.0.0.170	1	1999239805	Professional	2.0.10.356	2.0.10.356	09-06-2023	2023-09-06 오전 7:50:55	16:50:55	2.0.10.252	75		1	z	체험	1	1	75	NULL	NULL	NULL	NULL	NULL	NULL	KSY2	List1	NULL	NULL	NULL	NULL	NULL	NULL	NULL	NULL	NULL	1	z	2	4	227171	0	z	375	227546
좌우반구com(CVF, UVF, BVF)_3	7	1	<?xml version="1.0"?>\n<Clock xmlns:dt="urn:schemas-microsoft-com:datatypes"><Description dt:dt="string">E-Prime Primary Realtime Clock</Description><StartTime><Timestamp dt:dt="int">0</Timestamp><DateUtc dt:dt="string">2023-09-06T07:50:54Z</DateUtc></StartTime><FrequencyChanges><FrequencyChange><Frequency dt:dt="r8">10000000</Frequency><Timestamp dt:dt="r8">10339983481152</Timestamp><Current dt:…	좌우반구com(CVF, UVF, BVF)_3-007-1	60	1.0.0.170	1	1999239805	Professional	2.0.10.356	2.0.10.356	09-06-2023	2023-09-06 오전 7:50:55	16:50:55	2.0.10.252	45		1	z	최고	37	1	45	NULL	NULL	NULL	NULL	NULL	NULL	KSY2	List1	NULL	NULL	NULL	NULL	NULL	NULL	NULL	NULL	NULL	1	z	2	3	146554	0	z	384	146938
좌우반구com(CVF, UVF, BVF)_3	7	1	<?xml version="1.0"?>\n<Clock xmlns:dt="urn:schemas-microsoft-com:datatypes"><Description dt:dt="string">E-Prime Primary Realtime Clock</Description><StartTime><Timestamp dt:dt="int">0</Timestamp><DateUtc dt:dt="string">2023-09-06T07:50:54Z</DateUtc></StartTime><FrequencyChanges><FrequencyChange><Frequency dt:dt="r8">10000000</Frequency><Timestamp dt:dt="r8">10339983481152</Timestamp><Current dt:…	좌우반구com(CVF, UVF, BVF)_3-007-1	60	1.0.0.170	1	1999239805	Professional	2.0.10.356	2.0.10.356	09-06-2023	2023-09-06 오전 7:50:55	16:50:55	2.0.10.252	67		2	{/}	최여	30	1	67	NULL	NULL	NULL	NULL	NULL	NULL	KSY3	List1	NULL	NULL	NULL	NULL	NULL	NULL	NULL	NULL	NULL	1	{/}	2	3	204154	0	{/}	352	204506
좌우반구com(CVF, UVF, BVF)_3	7	1	<?xml version="1.0"?>\n<Clock xmlns:dt="urn:schemas-microsoft-com:datatypes"><Description dt:dt="string">E-Prime Primary Realtime Clock</Description><StartTime><Timestamp dt:dt="int">0</Timestamp><DateUtc dt:dt="string">2023-09-06T07:50:54Z</DateUtc></StartTime><FrequencyChanges><FrequencyChange><Frequency dt:dt="r8">10000000</Frequency><Timestamp dt:dt="r8">10339983481152</Timestamp><Current dt:…	좌우반구com(CVF, UVF, BVF)_3-007-1	60	1.0.0.170	1	1999239805	Professional	2.0.10.356	2.0.10.356	09-06-2023	2023-09-06 오전 7:50:55	16:50:55	2.0.10.252	215		2	{/}	최횟	NULL	NULL	NULL	102	1	83	NULL	NULL	NULL	KSY4	List2	NULL	NULL	NULL	NULL	NULL	NULL	NULL	NULL	NULL	0	{/}	3	3	689353	0	z	433	689786
좌우반구com(CVF, UVF, BVF)_3	7	1	<?xml version="1.0"?>\n<Clock xmlns:dt="urn:schemas-microsoft-com:datatypes"><Description dt:dt="string">E-Prime Primary Realtime Clock</Description><StartTime><Timestamp dt:dt="int">0</Timestamp><DateUtc dt:dt="string">2023-09-06T07:50:54Z</DateUtc></StartTime><FrequencyChanges><FrequencyChange><Frequency dt:dt="r8">10000000</Frequency><Timestamp dt:dt="r8">10339983481152</Timestamp><Current dt:…	좌우반구com(CVF, UVF, BVF)_3-007-1	60	1.0.0.170	1	1999239805	Professional	2.0.10.356	2.0.10.356	09-06-2023	2023-09-06 오전 7:50:55	16:50:55	2.0.10.252	162		2	{/}	축허	NULL	NULL	NULL	11	1	30	NULL	NULL	NULL	KSY	List2	0		3	-1	546470	183		0	0	1	{/}	3	3	546653	0	{/}	709	547362
좌우반구com(CVF, UVF, BVF)_3	7	1	<?xml version="1.0"?>\n<Clock xmlns:dt="urn:schemas-microsoft-com:datatypes"><Description dt:dt="string">E-Prime Primary Realtime Clock</Description><StartTime><Timestamp dt:dt="int">0</Timestamp><DateUtc dt:dt="string">2023-09-06T07:50:54Z</DateUtc></StartTime><FrequencyChanges><FrequencyChange><Frequency dt:dt="r8">10000000</Frequency><Timestamp dt:dt="r8">10339983481152</Timestamp><Current dt:…	좌우반구com(CVF, UVF, BVF)_3-007-1	60	1.0.0.170	1	1999239805	Professional	2.0.10.356	2.0.10.356	09-06-2023	2023-09-06 오전 7:50:55	16:50:55	2.0.10.252	179		2	{/}	축헤	NULL	NULL	NULL	6	1	47	NULL	NULL	NULL	KSY	List2	0		2	0	592570	183		0	0	1	{/}	3	3	592753	0	{/}	481	593234
좌우반구com(CVF, UVF, BVF)_3	7	1	<?xml version="1.0"?>\n<Clock xmlns:dt="urn:schemas-microsoft-com:datatypes"><Description dt:dt="string">E-Prime Primary Realtime Clock</Description><StartTime><Timestamp dt:dt="int">0</Timestamp><DateUtc dt:dt="string">2023-09-06T07:50:54Z</DateUtc></StartTime><FrequencyChanges><FrequencyChange><Frequency dt:dt="r8">10000000</Frequency><Timestamp dt:dt="r8">10339983481152</Timestamp><Current dt:…	좌우반구com(CVF, UVF, BVF)_3-007-1	60	1.0.0.170	1	1999239805	Professional	2.0.10.356	2.0.10.356	09-06-2023	2023-09-06 오전 7:50:55	16:50:55	2.0.10.252	61		2	{/}	축희	125	1	61	NULL	NULL	NULL	NULL	NULL	NULL	KSY2	List1	NULL	NULL	NULL	NULL	NULL	NULL	NULL	NULL	NULL	1	{/}	3	3	187737	0	{/}	593	188330
좌우반구com(CVF, UVF, BVF)_3	7	1	<?xml version="1.0"?>\n<Clock xmlns:dt="urn:schemas-microsoft-com:datatypes"><Description dt:dt="string">E-Prime Primary Realtime Clock</Description><StartTime><Timestamp dt:dt="int">0</Timestamp><DateUtc dt:dt="string">2023-09-06T07:50:54Z</DateUtc></StartTime><FrequencyChanges><FrequencyChange><Frequency dt:dt="r8">10000000</Frequency><Timestamp dt:dt="r8">10339983481152</Timestamp><Current dt:…	좌우반구com(CVF, UVF, BVF)_3-007-1	60	1.0.0.170	1	1999239805	Professional	2.0.10.356	2.0.10.356	09-06-2023	2023-09-06 오전 7:50:55	16:50:55	2.0.10.252	166		2	{/}	측개	NULL	NULL	NULL	121	1	34	NULL	NULL	NULL	KSY4	List2	NULL	NULL	NULL	NULL	NULL	NULL	NULL	NULL	NULL	1	{/}	3	3	557303	0	{/}	331	557634
좌우반구com(CVF, UVF, BVF)_3	7	1	<?xml version="1.0"?>\n<Clock xmlns:dt="urn:schemas-microsoft-com:datatypes"><Description dt:dt="string">E-Prime Primary Realtime Clock</Description><StartTime><Timestamp dt:dt="int">0</Timestamp><DateUtc dt:dt="string">2023-09-06T07:50:54Z</DateUtc></StartTime><FrequencyChanges><FrequencyChange><Frequency dt:dt="r8">10000000</Frequency><Timestamp dt:dt="r8">10339983481152</Timestamp><Current dt:…	좌우반구com(CVF, UVF, BVF)_3-007-1	60	1.0.0.170	1	1999239805	Professional	2.0.10.356	2.0.10.356	09-06-2023	2023-09-06 오전 7:50:55	16:50:55	2.0.10.252	314		1	z	치안	NULL	NULL	NULL	NULL	NULL	NULL	38	1	50	KSY2	List3	NULL	NULL	NULL	NULL	NULL	NULL	NULL	NULL	NULL	1	z	2	3	1045170	0	z	327	1045497
좌우반구com(CVF, UVF, BVF)_3	7	1	<?xml version="1.0"?>\n<Clock xmlns:dt="urn:schemas-microsoft-com:datatypes"><Description dt:dt="string">E-Prime Primary Realtime Clock</Description><StartTime><Timestamp dt:dt="int">0</Timestamp><DateUtc dt:dt="string">2023-09-06T07:50:54Z</DateUtc></StartTime><FrequencyChanges><FrequencyChange><Frequency dt:dt="r8">10000000</Frequency><Timestamp dt:dt="r8">10339983481152</Timestamp><Current dt:…	좌우반구com(CVF, UVF, BVF)_3-007-1	60	1.0.0.170	1	1999239805	Professional	2.0.10.356	2.0.10.356	09-06-2023	2023-09-06 오전 7:50:55	16:50:55	2.0.10.252	320		2	{/}	치책	NULL	NULL	NULL	NULL	NULL	NULL	130	1	56	KSY3	List3	NULL	NULL	NULL	NULL	NULL	NULL	NULL	NULL	NULL	1	{/}	2	3	1061753	0	{/}	472	1062225
좌우반구com(CVF, UVF, BVF)_3	7	1	<?xml version="1.0"?>\n<Clock xmlns:dt="urn:schemas-microsoft-com:datatypes"><Description dt:dt="string">E-Prime Primary Realtime Clock</Description><StartTime><Timestamp dt:dt="int">0</Timestamp><DateUtc dt:dt="string">2023-09-06T07:50:54Z</DateUtc></StartTime><FrequencyChanges><FrequencyChange><Frequency dt:dt="r8">10000000</Frequency><Timestamp dt:dt="r8">10339983481152</Timestamp><Current dt:…	좌우반구com(CVF, UVF, BVF)_3-007-1	60	1.0.0.170	1	1999239805	Professional	2.0.10.356	2.0.10.356	09-06-2023	2023-09-06 오전 7:50:55	16:50:55	2.0.10.252	85		2	{/}	치향	122	1	85	NULL	NULL	NULL	NULL	NULL	NULL	KSY3	List1	NULL	NULL	NULL	NULL	NULL	NULL	NULL	NULL	NULL	0	{/}	2	4	256021	0	z	294	256315
좌우반구com(CVF, UVF, BVF)_3	7	1	<?xml version="1.0"?>\n<Clock xmlns:dt="urn:schemas-microsoft-com:datatypes"><Description dt:dt="string">E-Prime Primary Realtime Clock</Description><StartTime><Timestamp dt:dt="int">0</Timestamp><DateUtc dt:dt="string">2023-09-06T07:50:54Z</DateUtc></StartTime><FrequencyChanges><FrequencyChange><Frequency dt:dt="r8">10000000</Frequency><Timestamp dt:dt="r8">10339983481152</Timestamp><Current dt:…	좌우반구com(CVF, UVF, BVF)_3-007-1	60	1.0.0.170	1	1999239805	Professional	2.0.10.356	2.0.10.356	09-06-2023	2023-09-06 오전 7:50:55	16:50:55	2.0.10.252	398		1	z	타격	NULL	NULL	NULL	NULL	NULL	NULL	43	1	134	KSY2	List3	NULL	NULL	NULL	NULL	NULL	NULL	NULL	NULL	NULL	1	z	2	3	1266069	0	z	380	1266449
좌우반구com(CVF, UVF, BVF)_3	7	1	<?xml version="1.0"?>\n<Clock xmlns:dt="urn:schemas-microsoft-com:datatypes"><Description dt:dt="string">E-Prime Primary Realtime Clock</Description><StartTime><Timestamp dt:dt="int">0</Timestamp><DateUtc dt:dt="string">2023-09-06T07:50:54Z</DateUtc></StartTime><FrequencyChanges><FrequencyChange><Frequency dt:dt="r8">10000000</Frequency><Timestamp dt:dt="r8">10339983481152</Timestamp><Current dt:…	좌우반구com(CVF, UVF, BVF)_3-007-1	60	1.0.0.170	1	1999239805	Professional	2.0.10.356	2.0.10.356	09-06-2023	2023-09-06 오전 7:50:55	16:50:55	2.0.10.252	12		1	z	탈퇴	82	1	12	NULL	NULL	NULL	NULL	NULL	NULL	KSY2	List1	NULL	NULL	NULL	NULL	NULL	NULL	NULL	NULL	NULL	1	z	2	3	55721	0	z	417	56138
좌우반구com(CVF, UVF, BVF)_3	7	1	<?xml version="1.0"?>\n<Clock xmlns:dt="urn:schemas-microsoft-com:datatypes"><Description dt:dt="string">E-Prime Primary Realtime Clock</Description><StartTime><Timestamp dt:dt="int">0</Timestamp><DateUtc dt:dt="string">2023-09-06T07:50:54Z</DateUtc></StartTime><FrequencyChanges><FrequencyChange><Frequency dt:dt="r8">10000000</Frequency><Timestamp dt:dt="r8">10339983481152</Timestamp><Current dt:…	좌우반구com(CVF, UVF, BVF)_3-007-1	60	1.0.0.170	1	1999239805	Professional	2.0.10.356	2.0.10.356	09-06-2023	2023-09-06 오전 7:50:55	16:50:55	2.0.10.252	96		2	{/}	태스	10	1	96	NULL	NULL	NULL	NULL	NULL	NULL	KSY3	List1	NULL	NULL	NULL	NULL	NULL	NULL	NULL	NULL	NULL	1	{/}	2	3	283737	0	{/}	745	284482
좌우반구com(CVF, UVF, BVF)_3	7	1	<?xml version="1.0"?>\n<Clock xmlns:dt="urn:schemas-microsoft-com:datatypes"><Description dt:dt="string">E-Prime Primary Realtime Clock</Description><StartTime><Timestamp dt:dt="int">0</Timestamp><DateUtc dt:dt="string">2023-09-06T07:50:54Z</DateUtc></StartTime><FrequencyChanges><FrequencyChange><Frequency dt:dt="r8">10000000</Frequency><Timestamp dt:dt="r8">10339983481152</Timestamp><Current dt:…	좌우반구com(CVF, UVF, BVF)_3-007-1	60	1.0.0.170	1	1999239805	Professional	2.0.10.356	2.0.10.356	09-06-2023	2023-09-06 오전 7:50:55	16:50:55	2.0.10.252	28		1	z	택시	8	1	28	NULL	NULL	NULL	NULL	NULL	NULL	KSY2	List1	NULL	NULL	NULL	NULL	NULL	NULL	NULL	NULL	NULL	1	z	2	4	101321	0	z	297	101618
좌우반구com(CVF, UVF, BVF)_3	7	1	<?xml version="1.0"?>\n<Clock xmlns:dt="urn:schemas-microsoft-com:datatypes"><Description dt:dt="string">E-Prime Primary Realtime Clock</Description><StartTime><Timestamp dt:dt="int">0</Timestamp><DateUtc dt:dt="string">2023-09-06T07:50:54Z</DateUtc></StartTime><FrequencyChanges><FrequencyChange><Frequency dt:dt="r8">10000000</Frequency><Timestamp dt:dt="r8">10339983481152</Timestamp><Current dt:…	좌우반구com(CVF, UVF, BVF)_3-007-1	60	1.0.0.170	1	1999239805	Professional	2.0.10.356	2.0.10.356	09-06-2023	2023-09-06 오전 7:50:55	16:50:55	2.0.10.252	347		2	{/}	택정	NULL	NULL	NULL	NULL	NULL	NULL	51	1	83	KSY3	List3	NULL	NULL	NULL	NULL	NULL	NULL	NULL	NULL	NULL	1	{/}	2	4	1132303	0	{/}	258	1132561
좌우반구com(CVF, UVF, BVF)_3	7	1	<?xml version="1.0"?>\n<Clock xmlns:dt="urn:schemas-microsoft-com:datatypes"><Description dt:dt="string">E-Prime Primary Realtime Clock</Description><StartTime><Timestamp dt:dt="int">0</Timestamp><DateUtc dt:dt="string">2023-09-06T07:50:54Z</DateUtc></StartTime><FrequencyChanges><FrequencyChange><Frequency dt:dt="r8">10000000</Frequency><Timestamp dt:dt="r8">10339983481152</Timestamp><Current dt:…	좌우반구com(CVF, UVF, BVF)_3-007-1	60	1.0.0.170	1	1999239805	Professional	2.0.10.356	2.0.10.356	09-06-2023	2023-09-06 오전 7:50:55	16:50:55	2.0.10.252	16		2	{/}	통락	59	1	16	NULL	NULL	NULL	NULL	NULL	NULL	KSY2	List1	NULL	NULL	NULL	NULL	NULL	NULL	NULL	NULL	NULL	1	{/}	2	3	65937	0	{/}	705	66642
좌우반구com(CVF, UVF, BVF)_3	7	1	<?xml version="1.0"?>\n<Clock xmlns:dt="urn:schemas-microsoft-com:datatypes"><Description dt:dt="string">E-Prime Primary Realtime Clock</Description><StartTime><Timestamp dt:dt="int">0</Timestamp><DateUtc dt:dt="string">2023-09-06T07:50:54Z</DateUtc></StartTime><FrequencyChanges><FrequencyChange><Frequency dt:dt="r8">10000000</Frequency><Timestamp dt:dt="r8">10339983481152</Timestamp><Current dt:…	좌우반구com(CVF, UVF, BVF)_3-007-1	60	1.0.0.170	1	1999239805	Professional	2.0.10.356	2.0.10.356	09-06-2023	2023-09-06 오전 7:50:55	16:50:55	2.0.10.252	373		2	{/}	통록	NULL	NULL	NULL	NULL	NULL	NULL	49	1	109	KSY4	List3	NULL	NULL	NULL	NULL	NULL	NULL	NULL	NULL	NULL	1	{/}	3	3	1200619	0	{/}	430	1201049
좌우반구com(CVF, UVF, BVF)_3	7	1	<?xml version="1.0"?>\n<Clock xmlns:dt="urn:schemas-microsoft-com:datatypes"><Description dt:dt="string">E-Prime Primary Realtime Clock</Description><StartTime><Timestamp dt:dt="int">0</Timestamp><DateUtc dt:dt="string">2023-09-06T07:50:54Z</DateUtc></StartTime><FrequencyChanges><FrequencyChange><Frequency dt:dt="r8">10000000</Frequency><Timestamp dt:dt="r8">10339983481152</Timestamp><Current dt:…	좌우반구com(CVF, UVF, BVF)_3-007-1	60	1.0.0.170	1	1999239805	Professional	2.0.10.356	2.0.10.356	09-06-2023	2023-09-06 오전 7:50:55	16:50:55	2.0.10.252	269		2	{/}	통류	NULL	NULL	NULL	NULL	NULL	NULL	21	1	5	KSY	List3	0		2	0	925986	184		0	0	1	{/}	2	4	926170	0	{/}	303	926473
좌우반구com(CVF, UVF, BVF)_3	7	1	<?xml version="1.0"?>\n<Clock xmlns:dt="urn:schemas-microsoft-com:datatypes"><Description dt:dt="string">E-Prime Primary Realtime Clock</Description><StartTime><Timestamp dt:dt="int">0</Timestamp><DateUtc dt:dt="string">2023-09-06T07:50:54Z</DateUtc></StartTime><FrequencyChanges><FrequencyChange><Frequency dt:dt="r8">10000000</Frequency><Timestamp dt:dt="r8">10339983481152</Timestamp><Current dt:…	좌우반구com(CVF, UVF, BVF)_3-007-1	60	1.0.0.170	1	1999239805	Professional	2.0.10.356	2.0.10.356	09-06-2023	2023-09-06 오전 7:50:55	16:50:55	2.0.10.252	326		2	{/}	퇴착	NULL	NULL	NULL	NULL	NULL	NULL	31	1	62	KSY4	List3	NULL	NULL	NULL	NULL	NULL	NULL	NULL	NULL	NULL	1	{/}	2	4	1077587	0	{/}	398	1077985
좌우반구com(CVF, UVF, BVF)_3	7	1	<?xml version="1.0"?>\n<Clock xmlns:dt="urn:schemas-microsoft-com:datatypes"><Description dt:dt="string">E-Prime Primary Realtime Clock</Description><StartTime><Timestamp dt:dt="int">0</Timestamp><DateUtc dt:dt="string">2023-09-06T07:50:54Z</DateUtc></StartTime><FrequencyChanges><FrequencyChange><Frequency dt:dt="r8">10000000</Frequency><Timestamp dt:dt="r8">10339983481152</Timestamp><Current dt:…	좌우반구com(CVF, UVF, BVF)_3-007-1	60	1.0.0.170	1	1999239805	Professional	2.0.10.356	2.0.10.356	09-06-2023	2023-09-06 오전 7:50:55	16:50:55	2.0.10.252	133		1	z	판단	NULL	NULL	NULL	19	1	1	NULL	NULL	NULL	KSY2	List2	NULL	NULL	NULL	NULL	NULL	NULL	NULL	NULL	NULL	1	z	2	3	472537	0	z	377	472914
좌우반구com(CVF, UVF, BVF)_3	7	1	<?xml version="1.0"?>\n<Clock xmlns:dt="urn:schemas-microsoft-com:datatypes"><Description dt:dt="string">E-Prime Primary Realtime Clock</Description><StartTime><Timestamp dt:dt="int">0</Timestamp><DateUtc dt:dt="string">2023-09-06T07:50:54Z</DateUtc></StartTime><FrequencyChanges><FrequencyChange><Frequency dt:dt="r8">10000000</Frequency><Timestamp dt:dt="r8">10339983481152</Timestamp><Current dt:…	좌우반구com(CVF, UVF, BVF)_3-007-1	60	1.0.0.170	1	1999239805	Professional	2.0.10.356	2.0.10.356	09-06-2023	2023-09-06 오전 7:50:55	16:50:55	2.0.10.252	331		1	z	판매	NULL	NULL	NULL	NULL	NULL	NULL	25	1	67	KSY2	List3	NULL	NULL	NULL	NULL	NULL	NULL	NULL	NULL	NULL	1	z	3	3	1090336	0	z	457	1090793
좌우반구com(CVF, UVF, BVF)_3	7	1	<?xml version="1.0"?>\n<Clock xmlns:dt="urn:schemas-microsoft-com:datatypes"><Description dt:dt="string">E-Prime Primary Realtime Clock</Description><StartTime><Timestamp dt:dt="int">0</Timestamp><DateUtc dt:dt="string">2023-09-06T07:50:54Z</DateUtc></StartTime><FrequencyChanges><FrequencyChange><Frequency dt:dt="r8">10000000</Frequency><Timestamp dt:dt="r8">10339983481152</Timestamp><Current dt:…	좌우반구com(CVF, UVF, BVF)_3-007-1	60	1.0.0.170	1	1999239805	Professional	2.0.10.356	2.0.10.356	09-06-2023	2023-09-06 오전 7:50:55	16:50:55	2.0.10.252	126		1	z	표현	75	1	126	NULL	NULL	NULL	NULL	NULL	NULL	KSY2	List1	NULL	NULL	NULL	NULL	NULL	NULL	NULL	NULL	NULL	1	z	2	3	368637	0	z	293	368930
좌우반구com(CVF, UVF, BVF)_3	7	1	<?xml version="1.0"?>\n<Clock xmlns:dt="urn:schemas-microsoft-com:datatypes"><Description dt:dt="string">E-Prime Primary Realtime Clock</Description><StartTime><Timestamp dt:dt="int">0</Timestamp><DateUtc dt:dt="string">2023-09-06T07:50:54Z</DateUtc></StartTime><FrequencyChanges><FrequencyChange><Frequency dt:dt="r8">10000000</Frequency><Timestamp dt:dt="r8">10339983481152</Timestamp><Current dt:…	좌우반구com(CVF, UVF, BVF)_3-007-1	60	1.0.0.170	1	1999239805	Professional	2.0.10.356	2.0.10.356	09-06-2023	2023-09-06 오전 7:50:55	16:50:55	2.0.10.252	287		2	{/}	품결	NULL	NULL	NULL	NULL	NULL	NULL	79	1	23	KSY	List3	0		2	0	973470	183		0	0	0	{/}	2	3	973653	0	z	380	974033
좌우반구com(CVF, UVF, BVF)_3	7	1	<?xml version="1.0"?>\n<Clock xmlns:dt="urn:schemas-microsoft-com:datatypes"><Description dt:dt="string">E-Prime Primary Realtime Clock</Description><StartTime><Timestamp dt:dt="int">0</Timestamp><DateUtc dt:dt="string">2023-09-06T07:50:54Z</DateUtc></StartTime><FrequencyChanges><FrequencyChange><Frequency dt:dt="r8">10000000</Frequency><Timestamp dt:dt="r8">10339983481152</Timestamp><Current dt:…	좌우반구com(CVF, UVF, BVF)_3-007-1	60	1.0.0.170	1	1999239805	Professional	2.0.10.356	2.0.10.356	09-06-2023	2023-09-06 오전 7:50:55	16:50:55	2.0.10.252	356		2	{/}	필관	NULL	NULL	NULL	NULL	NULL	NULL	105	1	92	KSY	List3	0		3	0	1156269	184		0	0	1	{/}	2	4	1156453	0	{/}	348	1156801
좌우반구com(CVF, UVF, BVF)_3	7	1	<?xml version="1.0"?>\n<Clock xmlns:dt="urn:schemas-microsoft-com:datatypes"><Description dt:dt="string">E-Prime Primary Realtime Clock</Description><StartTime><Timestamp dt:dt="int">0</Timestamp><DateUtc dt:dt="string">2023-09-06T07:50:54Z</DateUtc></StartTime><FrequencyChanges><FrequencyChange><Frequency dt:dt="r8">10000000</Frequency><Timestamp dt:dt="r8">10339983481152</Timestamp><Current dt:…	좌우반구com(CVF, UVF, BVF)_3-007-1	60	1.0.0.170	1	1999239805	Professional	2.0.10.356	2.0.10.356	09-06-2023	2023-09-06 오전 7:50:55	16:50:55	2.0.10.252	240		1	z	필수	NULL	NULL	NULL	82	1	108	NULL	NULL	NULL	KSY2	List2	NULL	NULL	NULL	NULL	NULL	NULL	NULL	NULL	NULL	1	z	2	4	759404	0	z	334	759738
좌우반구com(CVF, UVF, BVF)_3	7	1	<?xml version="1.0"?>\n<Clock xmlns:dt="urn:schemas-microsoft-com:datatypes"><Description dt:dt="string">E-Prime Primary Realtime Clock</Description><StartTime><Timestamp dt:dt="int">0</Timestamp><DateUtc dt:dt="string">2023-09-06T07:50:54Z</DateUtc></StartTime><FrequencyChanges><FrequencyChange><Frequency dt:dt="r8">10000000</Frequency><Timestamp dt:dt="r8">10339983481152</Timestamp><Current dt:…	좌우반구com(CVF, UVF, BVF)_3-007-1	60	1.0.0.170	1	1999239805	Professional	2.0.10.356	2.0.10.356	09-06-2023	2023-09-06 오전 7:50:55	16:50:55	2.0.10.252	358		1	z	핑계	NULL	NULL	NULL	NULL	NULL	NULL	122	1	94	KSY2	List3	NULL	NULL	NULL	NULL	NULL	NULL	NULL	NULL	NULL	1	z	2	3	1161786	0	z	463	1162249
좌우반구com(CVF, UVF, BVF)_3	7	1	<?xml version="1.0"?>\n<Clock xmlns:dt="urn:schemas-microsoft-com:datatypes"><Description dt:dt="string">E-Prime Primary Realtime Clock</Description><StartTime><Timestamp dt:dt="int">0</Timestamp><DateUtc dt:dt="string">2023-09-06T07:50:54Z</DateUtc></StartTime><FrequencyChanges><FrequencyChange><Frequency dt:dt="r8">10000000</Frequency><Timestamp dt:dt="r8">10339983481152</Timestamp><Current dt:…	좌우반구com(CVF, UVF, BVF)_3-007-1	60	1.0.0.170	1	1999239805	Professional	2.0.10.356	2.0.10.356	09-06-2023	2023-09-06 오전 7:50:55	16:50:55	2.0.10.252	328		2	{/}	핑품	NULL	NULL	NULL	NULL	NULL	NULL	94	1	64	KSY3	List3	NULL	NULL	NULL	NULL	NULL	NULL	NULL	NULL	NULL	1	{/}	2	4	1082720	0	{/}	321	1083041
좌우반구com(CVF, UVF, BVF)_3	7	1	<?xml version="1.0"?>\n<Clock xmlns:dt="urn:schemas-microsoft-com:datatypes"><Description dt:dt="string">E-Prime Primary Realtime Clock</Description><StartTime><Timestamp dt:dt="int">0</Timestamp><DateUtc dt:dt="string">2023-09-06T07:50:54Z</DateUtc></StartTime><FrequencyChanges><FrequencyChange><Frequency dt:dt="r8">10000000</Frequency><Timestamp dt:dt="r8">10339983481152</Timestamp><Current dt:…	좌우반구com(CVF, UVF, BVF)_3-007-1	60	1.0.0.170	1	1999239805	Professional	2.0.10.356	2.0.10.356	09-06-2023	2023-09-06 오전 7:50:55	16:50:55	2.0.10.252	399		1	z	하나	NULL	NULL	NULL	NULL	NULL	NULL	96	1	135	KSY2	List3	NULL	NULL	NULL	NULL	NULL	NULL	NULL	NULL	NULL	1	z	2	4	1268653	0	z	308	1268961
좌우반구com(CVF, UVF, BVF)_3	7	1	<?xml version="1.0"?>\n<Clock xmlns:dt="urn:schemas-microsoft-com:datatypes"><Description dt:dt="string">E-Prime Primary Realtime Clock</Description><StartTime><Timestamp dt:dt="int">0</Timestamp><DateUtc dt:dt="string">2023-09-06T07:50:54Z</DateUtc></StartTime><FrequencyChanges><FrequencyChange><Frequency dt:dt="r8">10000000</Frequency><Timestamp dt:dt="r8">10339983481152</Timestamp><Current dt:…	좌우반구com(CVF, UVF, BVF)_3-007-1	60	1.0.0.170	1	1999239805	Professional	2.0.10.356	2.0.10.356	09-06-2023	2023-09-06 오전 7:50:55	16:50:55	2.0.10.252	135		1	z	한계	NULL	NULL	NULL	96	1	3	NULL	NULL	NULL	KSY2	List2	NULL	NULL	NULL	NULL	NULL	NULL	NULL	NULL	NULL	1	z	2	3	477687	0	z	307	477994
좌우반구com(CVF, UVF, BVF)_3	7	1	<?xml version="1.0"?>\n<Clock xmlns:dt="urn:schemas-microsoft-com:datatypes"><Description dt:dt="string">E-Prime Primary Realtime Clock</Description><StartTime><Timestamp dt:dt="int">0</Timestamp><DateUtc dt:dt="string">2023-09-06T07:50:54Z</DateUtc></StartTime><FrequencyChanges><FrequencyChange><Frequency dt:dt="r8">10000000</Frequency><Timestamp dt:dt="r8">10339983481152</Timestamp><Current dt:…	좌우반구com(CVF, UVF, BVF)_3-007-1	60	1.0.0.170	1	1999239805	Professional	2.0.10.356	2.0.10.356	09-06-2023	2023-09-06 오전 7:50:55	16:50:55	2.0.10.252	357		1	z	핵심	NULL	NULL	NULL	NULL	NULL	NULL	116	1	93	KSY2	List3	NULL	NULL	NULL	NULL	NULL	NULL	NULL	NULL	NULL	1	z	2	3	1159003	0	z	582	1159585
좌우반구com(CVF, UVF, BVF)_3	7	1	<?xml version="1.0"?>\n<Clock xmlns:dt="urn:schemas-microsoft-com:datatypes"><Description dt:dt="string">E-Prime Primary Realtime Clock</Description><StartTime><Timestamp dt:dt="int">0</Timestamp><DateUtc dt:dt="string">2023-09-06T07:50:54Z</DateUtc></StartTime><FrequencyChanges><FrequencyChange><Frequency dt:dt="r8">10000000</Frequency><Timestamp dt:dt="r8">10339983481152</Timestamp><Current dt:…	좌우반구com(CVF, UVF, BVF)_3-007-1	60	1.0.0.170	1	1999239805	Professional	2.0.10.356	2.0.10.356	09-06-2023	2023-09-06 오전 7:50:55	16:50:55	2.0.10.252	73		2	{/}	핵외	84	1	73	NULL	NULL	NULL	NULL	NULL	NULL	KSY3	List1	NULL	NULL	NULL	NULL	NULL	NULL	NULL	NULL	NULL	0	{/}	3	3	221237	0	z	1117	222354
좌우반구com(CVF, UVF, BVF)_3	7	1	<?xml version="1.0"?>\n<Clock xmlns:dt="urn:schemas-microsoft-com:datatypes"><Description dt:dt="string">E-Prime Primary Realtime Clock</Description><StartTime><Timestamp dt:dt="int">0</Timestamp><DateUtc dt:dt="string">2023-09-06T07:50:54Z</DateUtc></StartTime><FrequencyChanges><FrequencyChange><Frequency dt:dt="r8">10000000</Frequency><Timestamp dt:dt="r8">10339983481152</Timestamp><Current dt:…	좌우반구com(CVF, UVF, BVF)_3-007-1	60	1.0.0.170	1	1999239805	Professional	2.0.10.356	2.0.10.356	09-06-2023	2023-09-06 오전 7:50:55	16:50:55	2.0.10.252	309		2	{/}	핵정	NULL	NULL	NULL	NULL	NULL	NULL	26	1	45	KSY3	List3	NULL	NULL	NULL	NULL	NULL	NULL	NULL	NULL	NULL	1	{/}	2	3	1032286	0	{/}	387	1032673
좌우반구com(CVF, UVF, BVF)_3	7	1	<?xml version="1.0"?>\n<Clock xmlns:dt="urn:schemas-microsoft-com:datatypes"><Description dt:dt="string">E-Prime Primary Realtime Clock</Description><StartTime><Timestamp dt:dt="int">0</Timestamp><DateUtc dt:dt="string">2023-09-06T07:50:54Z</DateUtc></StartTime><FrequencyChanges><FrequencyChange><Frequency dt:dt="r8">10000000</Frequency><Timestamp dt:dt="r8">10339983481152</Timestamp><Current dt:…	좌우반구com(CVF, UVF, BVF)_3-007-1	60	1.0.0.170	1	1999239805	Professional	2.0.10.356	2.0.10.356	09-06-2023	2023-09-06 오전 7:50:55	16:50:55	2.0.10.252	152		1	z	행보	NULL	NULL	NULL	30	1	20	NULL	NULL	NULL	KSY2	List2	NULL	NULL	NULL	NULL	NULL	NULL	NULL	NULL	NULL	1	z	2	4	521354	0	z	384	521738
좌우반구com(CVF, UVF, BVF)_3	7	1	<?xml version="1.0"?>\n<Clock xmlns:dt="urn:schemas-microsoft-com:datatypes"><Description dt:dt="string">E-Prime Primary Realtime Clock</Description><StartTime><Timestamp dt:dt="int">0</Timestamp><DateUtc dt:dt="string">2023-09-06T07:50:54Z</DateUtc></StartTime><FrequencyChanges><FrequencyChange><Frequency dt:dt="r8">10000000</Frequency><Timestamp dt:dt="r8">10339983481152</Timestamp><Current dt:…	좌우반구com(CVF, UVF, BVF)_3-007-1	60	1.0.0.170	1	1999239805	Professional	2.0.10.356	2.0.10.356	09-06-2023	2023-09-06 오전 7:50:55	16:50:55	2.0.10.252	59		1	z	행운	62	1	59	NULL	NULL	NULL	NULL	NULL	NULL	KSY2	List1	NULL	NULL	NULL	NULL	NULL	NULL	NULL	NULL	NULL	1	z	2	4	182371	0	z	383	182754
좌우반구com(CVF, UVF, BVF)_3	7	1	<?xml version="1.0"?>\n<Clock xmlns:dt="urn:schemas-microsoft-com:datatypes"><Description dt:dt="string">E-Prime Primary Realtime Clock</Description><StartTime><Timestamp dt:dt="int">0</Timestamp><DateUtc dt:dt="string">2023-09-06T07:50:54Z</DateUtc></StartTime><FrequencyChanges><FrequencyChange><Frequency dt:dt="r8">10000000</Frequency><Timestamp dt:dt="r8">10339983481152</Timestamp><Current dt:…	좌우반구com(CVF, UVF, BVF)_3-007-1	60	1.0.0.170	1	1999239805	Professional	2.0.10.356	2.0.10.356	09-06-2023	2023-09-06 오전 7:50:55	16:50:55	2.0.10.252	303		2	{/}	행회	NULL	NULL	NULL	NULL	NULL	NULL	103	1	39	KSY3	List3	NULL	NULL	NULL	NULL	NULL	NULL	NULL	NULL	NULL	1	{/}	2	4	1016020	0	{/}	342	1016362
좌우반구com(CVF, UVF, BVF)_3	7	1	<?xml version="1.0"?>\n<Clock xmlns:dt="urn:schemas-microsoft-com:datatypes"><Description dt:dt="string">E-Prime Primary Realtime Clock</Description><StartTime><Timestamp dt:dt="int">0</Timestamp><DateUtc dt:dt="string">2023-09-06T07:50:54Z</DateUtc></StartTime><FrequencyChanges><FrequencyChange><Frequency dt:dt="r8">10000000</Frequency><Timestamp dt:dt="r8">10339983481152</Timestamp><Current dt:…	좌우반구com(CVF, UVF, BVF)_3-007-1	60	1.0.0.170	1	1999239805	Professional	2.0.10.356	2.0.10.356	09-06-2023	2023-09-06 오전 7:50:55	16:50:55	2.0.10.252	274		1	z	향수	NULL	NULL	NULL	NULL	NULL	NULL	1	1	10	KSY2	List3	NULL	NULL	NULL	NULL	NULL	NULL	NULL	NULL	NULL	1	z	2	4	938720	0	z	490	939210
좌우반구com(CVF, UVF, BVF)_3	7	1	<?xml version="1.0"?>\n<Clock xmlns:dt="urn:schemas-microsoft-com:datatypes"><Description dt:dt="string">E-Prime Primary Realtime Clock</Description><StartTime><Timestamp dt:dt="int">0</Timestamp><DateUtc dt:dt="string">2023-09-06T07:50:54Z</DateUtc></StartTime><FrequencyChanges><FrequencyChange><Frequency dt:dt="r8">10000000</Frequency><Timestamp dt:dt="r8">10339983481152</Timestamp><Current dt:…	좌우반구com(CVF, UVF, BVF)_3-007-1	60	1.0.0.170	1	1999239805	Professional	2.0.10.356	2.0.10.356	09-06-2023	2023-09-06 오전 7:50:55	16:50:55	2.0.10.252	79		2	{/}	향엄	42	1	79	NULL	NULL	NULL	NULL	NULL	NULL	KSY3	List1	NULL	NULL	NULL	NULL	NULL	NULL	NULL	NULL	NULL	1	{/}	2	4	239021	0	{/}	453	239474
좌우반구com(CVF, UVF, BVF)_3	7	1	<?xml version="1.0"?>\n<Clock xmlns:dt="urn:schemas-microsoft-com:datatypes"><Description dt:dt="string">E-Prime Primary Realtime Clock</Description><StartTime><Timestamp dt:dt="int">0</Timestamp><DateUtc dt:dt="string">2023-09-06T07:50:54Z</DateUtc></StartTime><FrequencyChanges><FrequencyChange><Frequency dt:dt="r8">10000000</Frequency><Timestamp dt:dt="r8">10339983481152</Timestamp><Current dt:…	좌우반구com(CVF, UVF, BVF)_3-007-1	60	1.0.0.170	1	1999239805	Professional	2.0.10.356	2.0.10.356	09-06-2023	2023-09-06 오전 7:50:55	16:50:55	2.0.10.252	291		2	{/}	허낌	NULL	NULL	NULL	NULL	NULL	NULL	134	1	27	KSY	List3	0		2	0	984153	183		0	0	1	{/}	2	3	984336	0	{/}	361	984697
좌우반구com(CVF, UVF, BVF)_3	7	1	<?xml version="1.0"?>\n<Clock xmlns:dt="urn:schemas-microsoft-com:datatypes"><Description dt:dt="string">E-Prime Primary Realtime Clock</Description><StartTime><Timestamp dt:dt="int">0</Timestamp><DateUtc dt:dt="string">2023-09-06T07:50:54Z</DateUtc></StartTime><FrequencyChanges><FrequencyChange><Frequency dt:dt="r8">10000000</Frequency><Timestamp dt:dt="r8">10339983481152</Timestamp><Current dt:…	좌우반구com(CVF, UVF, BVF)_3-007-1	60	1.0.0.170	1	1999239805	Professional	2.0.10.356	2.0.10.356	09-06-2023	2023-09-06 오전 7:50:55	16:50:55	2.0.10.252	376		1	z	허락	NULL	NULL	NULL	NULL	NULL	NULL	85	1	112	KSY2	List3	NULL	NULL	NULL	NULL	NULL	NULL	NULL	NULL	NULL	1	z	2	4	1208520	0	z	425	1208945
좌우반구com(CVF, UVF, BVF)_3	7	1	<?xml version="1.0"?>\n<Clock xmlns:dt="urn:schemas-microsoft-com:datatypes"><Description dt:dt="string">E-Prime Primary Realtime Clock</Description><StartTime><Timestamp dt:dt="int">0</Timestamp><DateUtc dt:dt="string">2023-09-06T07:50:54Z</DateUtc></StartTime><FrequencyChanges><FrequencyChange><Frequency dt:dt="r8">10000000</Frequency><Timestamp dt:dt="r8">10339983481152</Timestamp><Current dt:…	좌우반구com(CVF, UVF, BVF)_3-007-1	60	1.0.0.170	1	1999239805	Professional	2.0.10.356	2.0.10.356	09-06-2023	2023-09-06 오전 7:50:55	16:50:55	2.0.10.252	261		2	{/}	허빈	NULL	NULL	NULL	9	1	129	NULL	NULL	NULL	KSY3	List2	NULL	NULL	NULL	NULL	NULL	NULL	NULL	NULL	NULL	1	{/}	2	4	815837	0	{/}	373	816210
좌우반구com(CVF, UVF, BVF)_3	7	1	<?xml version="1.0"?>\n<Clock xmlns:dt="urn:schemas-microsoft-com:datatypes"><Description dt:dt="string">E-Prime Primary Realtime Clock</Description><StartTime><Timestamp dt:dt="int">0</Timestamp><DateUtc dt:dt="string">2023-09-06T07:50:54Z</DateUtc></StartTime><FrequencyChanges><FrequencyChange><Frequency dt:dt="r8">10000000</Frequency><Timestamp dt:dt="r8">10339983481152</Timestamp><Current dt:…	좌우반구com(CVF, UVF, BVF)_3-007-1	60	1.0.0.170	1	1999239805	Professional	2.0.10.356	2.0.10.356	09-06-2023	2023-09-06 오전 7:50:55	16:50:55	2.0.10.252	359		2	{/}	헤오	NULL	NULL	NULL	NULL	NULL	NULL	101	1	95	KSY2	List3	NULL	NULL	NULL	NULL	NULL	NULL	NULL	NULL	NULL	1	{/}	2	3	1164453	0	{/}	316	1164769
좌우반구com(CVF, UVF, BVF)_3	7	1	<?xml version="1.0"?>\n<Clock xmlns:dt="urn:schemas-microsoft-com:datatypes"><Description dt:dt="string">E-Prime Primary Realtime Clock</Description><StartTime><Timestamp dt:dt="int">0</Timestamp><DateUtc dt:dt="string">2023-09-06T07:50:54Z</DateUtc></StartTime><FrequencyChanges><FrequencyChange><Frequency dt:dt="r8">10000000</Frequency><Timestamp dt:dt="r8">10339983481152</Timestamp><Current dt:…	좌우반구com(CVF, UVF, BVF)_3-007-1	60	1.0.0.170	1	1999239805	Professional	2.0.10.356	2.0.10.356	09-06-2023	2023-09-06 오전 7:50:55	16:50:55	2.0.10.252	338		1	z	현상	NULL	NULL	NULL	NULL	NULL	NULL	23	1	74	KSY2	List3	NULL	NULL	NULL	NULL	NULL	NULL	NULL	NULL	NULL	0	z	2	3	1108886	0	{/}	723	1109609
좌우반구com(CVF, UVF, BVF)_3	7	1	<?xml version="1.0"?>\n<Clock xmlns:dt="urn:schemas-microsoft-com:datatypes"><Description dt:dt="string">E-Prime Primary Realtime Clock</Description><StartTime><Timestamp dt:dt="int">0</Timestamp><DateUtc dt:dt="string">2023-09-06T07:50:54Z</DateUtc></StartTime><FrequencyChanges><FrequencyChange><Frequency dt:dt="r8">10000000</Frequency><Timestamp dt:dt="r8">10339983481152</Timestamp><Current dt:…	좌우반구com(CVF, UVF, BVF)_3-007-1	60	1.0.0.170	1	1999239805	Professional	2.0.10.356	2.0.10.356	09-06-2023	2023-09-06 오전 7:50:55	16:50:55	2.0.10.252	113		1	z	협력	31	1	113	NULL	NULL	NULL	NULL	NULL	NULL	KSY2	List1	NULL	NULL	NULL	NULL	NULL	NULL	NULL	NULL	NULL	1	z	2	4	333571	0	z	471	334042
좌우반구com(CVF, UVF, BVF)_3	7	1	<?xml version="1.0"?>\n<Clock xmlns:dt="urn:schemas-microsoft-com:datatypes"><Description dt:dt="string">E-Prime Primary Realtime Clock</Description><StartTime><Timestamp dt:dt="int">0</Timestamp><DateUtc dt:dt="string">2023-09-06T07:50:54Z</DateUtc></StartTime><FrequencyChanges><FrequencyChange><Frequency dt:dt="r8">10000000</Frequency><Timestamp dt:dt="r8">10339983481152</Timestamp><Current dt:…	좌우반구com(CVF, UVF, BVF)_3-007-1	60	1.0.0.170	1	1999239805	Professional	2.0.10.356	2.0.10.356	09-06-2023	2023-09-06 오전 7:50:55	16:50:55	2.0.10.252	295		2	{/}	협체	NULL	NULL	NULL	NULL	NULL	NULL	48	1	31	KSY4	List3	NULL	NULL	NULL	NULL	NULL	NULL	NULL	NULL	NULL	1	{/}	2	3	994703	0	{/}	506	995209
좌우반구com(CVF, UVF, BVF)_3	7	1	<?xml version="1.0"?>\n<Clock xmlns:dt="urn:schemas-microsoft-com:datatypes"><Description dt:dt="string">E-Prime Primary Realtime Clock</Description><StartTime><Timestamp dt:dt="int">0</Timestamp><DateUtc dt:dt="string">2023-09-06T07:50:54Z</DateUtc></StartTime><FrequencyChanges><FrequencyChange><Frequency dt:dt="r8">10000000</Frequency><Timestamp dt:dt="r8">10339983481152</Timestamp><Current dt:…	좌우반구com(CVF, UVF, BVF)_3-007-1	60	1.0.0.170	1	1999239805	Professional	2.0.10.356	2.0.10.356	09-06-2023	2023-09-06 오전 7:50:55	16:50:55	2.0.10.252	173		1	z	형님	NULL	NULL	NULL	69	1	41	NULL	NULL	NULL	KSY2	List2	NULL	NULL	NULL	NULL	NULL	NULL	NULL	NULL	NULL	1	z	2	4	577704	0	z	322	578026
좌우반구com(CVF, UVF, BVF)_3	7	1	<?xml version="1.0"?>\n<Clock xmlns:dt="urn:schemas-microsoft-com:datatypes"><Description dt:dt="string">E-Prime Primary Realtime Clock</Description><StartTime><Timestamp dt:dt="int">0</Timestamp><DateUtc dt:dt="string">2023-09-06T07:50:54Z</DateUtc></StartTime><FrequencyChanges><FrequencyChange><Frequency dt:dt="r8">10000000</Frequency><Timestamp dt:dt="r8">10339983481152</Timestamp><Current dt:…	좌우반구com(CVF, UVF, BVF)_3-007-1	60	1.0.0.170	1	1999239805	Professional	2.0.10.356	2.0.10.356	09-06-2023	2023-09-06 오전 7:50:55	16:50:55	2.0.10.252	272		2	{/}	형스	NULL	NULL	NULL	NULL	NULL	NULL	20	1	8	KSY4	List3	NULL	NULL	NULL	NULL	NULL	NULL	NULL	NULL	NULL	1	{/}	2	3	933670	0	{/}	291	933961
좌우반구com(CVF, UVF, BVF)_3	7	1	<?xml version="1.0"?>\n<Clock xmlns:dt="urn:schemas-microsoft-com:datatypes"><Description dt:dt="string">E-Prime Primary Realtime Clock</Description><StartTime><Timestamp dt:dt="int">0</Timestamp><DateUtc dt:dt="string">2023-09-06T07:50:54Z</DateUtc></StartTime><FrequencyChanges><FrequencyChange><Frequency dt:dt="r8">10000000</Frequency><Timestamp dt:dt="r8">10339983481152</Timestamp><Current dt:…	좌우반구com(CVF, UVF, BVF)_3-007-1	60	1.0.0.170	1	1999239805	Professional	2.0.10.356	2.0.10.356	09-06-2023	2023-09-06 오전 7:50:55	16:50:55	2.0.10.252	41		1	z	형태	36	1	41	NULL	NULL	NULL	NULL	NULL	NULL	KSY2	List1	NULL	NULL	NULL	NULL	NULL	NULL	NULL	NULL	NULL	1	z	2	3	136237	0	z	357	136594
좌우반구com(CVF, UVF, BVF)_3	7	1	<?xml version="1.0"?>\n<Clock xmlns:dt="urn:schemas-microsoft-com:datatypes"><Description dt:dt="string">E-Prime Primary Realtime Clock</Description><StartTime><Timestamp dt:dt="int">0</Timestamp><DateUtc dt:dt="string">2023-09-06T07:50:54Z</DateUtc></StartTime><FrequencyChanges><FrequencyChange><Frequency dt:dt="r8">10000000</Frequency><Timestamp dt:dt="r8">10339983481152</Timestamp><Current dt:…	좌우반구com(CVF, UVF, BVF)_3-007-1	60	1.0.0.170	1	1999239805	Professional	2.0.10.356	2.0.10.356	09-06-2023	2023-09-06 오전 7:50:55	16:50:55	2.0.10.252	389		1	z	화력	NULL	NULL	NULL	NULL	NULL	NULL	13	1	125	KSY2	List3	NULL	NULL	NULL	NULL	NULL	NULL	NULL	NULL	NULL	1	z	2	3	1242019	0	z	318	1242337
좌우반구com(CVF, UVF, BVF)_3	7	1	<?xml version="1.0"?>\n<Clock xmlns:dt="urn:schemas-microsoft-com:datatypes"><Description dt:dt="string">E-Prime Primary Realtime Clock</Description><StartTime><Timestamp dt:dt="int">0</Timestamp><DateUtc dt:dt="string">2023-09-06T07:50:54Z</DateUtc></StartTime><FrequencyChanges><FrequencyChange><Frequency dt:dt="r8">10000000</Frequency><Timestamp dt:dt="r8">10339983481152</Timestamp><Current dt:…	좌우반구com(CVF, UVF, BVF)_3-007-1	60	1.0.0.170	1	1999239805	Professional	2.0.10.356	2.0.10.356	09-06-2023	2023-09-06 오전 7:50:55	16:50:55	2.0.10.252	91		1	z	확률	70	1	91	NULL	NULL	NULL	NULL	NULL	NULL	KSY2	List1	NULL	NULL	NULL	NULL	NULL	NULL	NULL	NULL	NULL	1	z	2	3	271004	0	z	366	271370
좌우반구com(CVF, UVF, BVF)_3	7	1	<?xml version="1.0"?>\n<Clock xmlns:dt="urn:schemas-microsoft-com:datatypes"><Description dt:dt="string">E-Prime Primary Realtime Clock</Description><StartTime><Timestamp dt:dt="int">0</Timestamp><DateUtc dt:dt="string">2023-09-06T07:50:54Z</DateUtc></StartTime><FrequencyChanges><FrequencyChange><Frequency dt:dt="r8">10000000</Frequency><Timestamp dt:dt="r8">10339983481152</Timestamp><Current dt:…	좌우반구com(CVF, UVF, BVF)_3-007-1	60	1.0.0.170	1	1999239805	Professional	2.0.10.356	2.0.10.356	09-06-2023	2023-09-06 오전 7:50:55	16:50:55	2.0.10.252	8		2	{/}	확압	49	1	8	NULL	NULL	NULL	NULL	NULL	NULL	KSY2	List1	NULL	NULL	NULL	NULL	NULL	NULL	NULL	NULL	NULL	1	{/}	2	3	45004	0	{/}	798	45802
좌우반구com(CVF, UVF, BVF)_3	7	1	<?xml version="1.0"?>\n<Clock xmlns:dt="urn:schemas-microsoft-com:datatypes"><Description dt:dt="string">E-Prime Primary Realtime Clock</Description><StartTime><Timestamp dt:dt="int">0</Timestamp><DateUtc dt:dt="string">2023-09-06T07:50:54Z</DateUtc></StartTime><FrequencyChanges><FrequencyChange><Frequency dt:dt="r8">10000000</Frequency><Timestamp dt:dt="r8">10339983481152</Timestamp><Current dt:…	좌우반구com(CVF, UVF, BVF)_3-007-1	60	1.0.0.170	1	1999239805	Professional	2.0.10.356	2.0.10.356	09-06-2023	2023-09-06 오전 7:50:55	16:50:55	2.0.10.252	227		2	{/}	확축	NULL	NULL	NULL	123	1	95	NULL	NULL	NULL	KSY	List2	0		2	1	723554	183		0	0	1	{/}	2	3	723737	0	{/}	409	724146
좌우반구com(CVF, UVF, BVF)_3	7	1	<?xml version="1.0"?>\n<Clock xmlns:dt="urn:schemas-microsoft-com:datatypes"><Description dt:dt="string">E-Prime Primary Realtime Clock</Description><StartTime><Timestamp dt:dt="int">0</Timestamp><DateUtc dt:dt="string">2023-09-06T07:50:54Z</DateUtc></StartTime><FrequencyChanges><FrequencyChange><Frequency dt:dt="r8">10000000</Frequency><Timestamp dt:dt="r8">10339983481152</Timestamp><Current dt:…	좌우반구com(CVF, UVF, BVF)_3-007-1	60	1.0.0.170	1	1999239805	Professional	2.0.10.356	2.0.10.356	09-06-2023	2023-09-06 오전 7:50:55	16:50:55	2.0.10.252	151		1	z	환경	NULL	NULL	NULL	81	1	19	NULL	NULL	NULL	KSY2	List2	NULL	NULL	NULL	NULL	NULL	NULL	NULL	NULL	NULL	1	z	2	4	518904	0	z	258	519162
좌우반구com(CVF, UVF, BVF)_3	7	1	<?xml version="1.0"?>\n<Clock xmlns:dt="urn:schemas-microsoft-com:datatypes"><Description dt:dt="string">E-Prime Primary Realtime Clock</Description><StartTime><Timestamp dt:dt="int">0</Timestamp><DateUtc dt:dt="string">2023-09-06T07:50:54Z</DateUtc></StartTime><FrequencyChanges><FrequencyChange><Frequency dt:dt="r8">10000000</Frequency><Timestamp dt:dt="r8">10339983481152</Timestamp><Current dt:…	좌우반구com(CVF, UVF, BVF)_3-007-1	60	1.0.0.170	1	1999239805	Professional	2.0.10.356	2.0.10.356	09-06-2023	2023-09-06 오전 7:50:55	16:50:55	2.0.10.252	392		2	{/}	횟광	NULL	NULL	NULL	NULL	NULL	NULL	46	1	128	KSY2	List3	NULL	NULL	NULL	NULL	NULL	NULL	NULL	NULL	NULL	1	{/}	2	4	1249670	0	{/}	427	1250097
좌우반구com(CVF, UVF, BVF)_3	7	1	<?xml version="1.0"?>\n<Clock xmlns:dt="urn:schemas-microsoft-com:datatypes"><Description dt:dt="string">E-Prime Primary Realtime Clock</Description><StartTime><Timestamp dt:dt="int">0</Timestamp><DateUtc dt:dt="string">2023-09-06T07:50:54Z</DateUtc></StartTime><FrequencyChanges><FrequencyChange><Frequency dt:dt="r8">10000000</Frequency><Timestamp dt:dt="r8">10339983481152</Timestamp><Current dt:…	좌우반구com(CVF, UVF, BVF)_3-007-1	60	1.0.0.170	1	1999239805	Professional	2.0.10.356	2.0.10.356	09-06-2023	2023-09-06 오전 7:50:55	16:50:55	2.0.10.252	22		2	{/}	횟색	112	1	22	NULL	NULL	NULL	NULL	NULL	NULL	KSY2	List1	NULL	NULL	NULL	NULL	NULL	NULL	NULL	NULL	NULL	0	{/}	2	4	82621	0	z	1053	83674
좌우반구com(CVF, UVF, BVF)_3	7	1	<?xml version="1.0"?>\n<Clock xmlns:dt="urn:schemas-microsoft-com:datatypes"><Description dt:dt="string">E-Prime Primary Realtime Clock</Description><StartTime><Timestamp dt:dt="int">0</Timestamp><DateUtc dt:dt="string">2023-09-06T07:50:54Z</DateUtc></StartTime><FrequencyChanges><FrequencyChange><Frequency dt:dt="r8">10000000</Frequency><Timestamp dt:dt="r8">10339983481152</Timestamp><Current dt:…	좌우반구com(CVF, UVF, BVF)_3-007-1	60	1.0.0.170	1	1999239805	Professional	2.0.10.356	2.0.10.356	09-06-2023	2023-09-06 오전 7:50:55	16:50:55	2.0.10.252	47		1	z	횟수	106	1	47	NULL	NULL	NULL	NULL	NULL	NULL	KSY2	List1	NULL	NULL	NULL	NULL	NULL	NULL	NULL	NULL	NULL	1	z	2	3	151637	0	z	349	151986
좌우반구com(CVF, UVF, BVF)_3	7	1	<?xml version="1.0"?>\n<Clock xmlns:dt="urn:schemas-microsoft-com:datatypes"><Description dt:dt="string">E-Prime Primary Realtime Clock</Description><StartTime><Timestamp dt:dt="int">0</Timestamp><DateUtc dt:dt="string">2023-09-06T07:50:54Z</DateUtc></StartTime><FrequencyChanges><FrequencyChange><Frequency dt:dt="r8">10000000</Frequency><Timestamp dt:dt="r8">10339983481152</Timestamp><Current dt:…	좌우반구com(CVF, UVF, BVF)_3-007-1	60	1.0.0.170	1	1999239805	Professional	2.0.10.356	2.0.10.356	09-06-2023	2023-09-06 오전 7:50:55	16:50:55	2.0.10.252	387		1	z	효과	NULL	NULL	NULL	NULL	NULL	NULL	4	1	123	KSY2	List3	NULL	NULL	NULL	NULL	NULL	NULL	NULL	NULL	NULL	1	z	2	3	1236836	0	z	349	1237185
좌우반구com(CVF, UVF, BVF)_3	7	1	<?xml version="1.0"?>\n<Clock xmlns:dt="urn:schemas-microsoft-com:datatypes"><Description dt:dt="string">E-Prime Primary Realtime Clock</Description><StartTime><Timestamp dt:dt="int">0</Timestamp><DateUtc dt:dt="string">2023-09-06T07:50:54Z</DateUtc></StartTime><FrequencyChanges><FrequencyChange><Frequency dt:dt="r8">10000000</Frequency><Timestamp dt:dt="r8">10339983481152</Timestamp><Current dt:…	좌우반구com(CVF, UVF, BVF)_3-007-1	60	1.0.0.170	1	1999239805	Professional	2.0.10.356	2.0.10.356	09-06-2023	2023-09-06 오전 7:50:55	16:50:55	2.0.10.252	263		2	{/}	효미	NULL	NULL	NULL	110	1	131	NULL	NULL	NULL	KSY	List2	0		2	0	820803	183		0	0	1	{/}	3	3	820986	0	{/}	376	821362
좌우반구com(CVF, UVF, BVF)_3	7	1	<?xml version="1.0"?>\n<Clock xmlns:dt="urn:schemas-microsoft-com:datatypes"><Description dt:dt="string">E-Prime Primary Realtime Clock</Description><StartTime><Timestamp dt:dt="int">0</Timestamp><DateUtc dt:dt="string">2023-09-06T07:50:54Z</DateUtc></StartTime><FrequencyChanges><FrequencyChange><Frequency dt:dt="r8">10000000</Frequency><Timestamp dt:dt="r8">10339983481152</Timestamp><Current dt:…	좌우반구com(CVF, UVF, BVF)_3-007-1	60	1.0.0.170	1	1999239805	Professional	2.0.10.356	2.0.10.356	09-06-2023	2023-09-06 오전 7:50:55	16:50:55	2.0.10.252	213		2	{/}	효탈	NULL	NULL	NULL	28	1	81	NULL	NULL	NULL	KSY	List2	0		2	0	684020	184		0	0	1	{/}	2	4	684204	0	{/}	350	684554
좌우반구com(CVF, UVF, BVF)_3	7	1	<?xml version="1.0"?>\n<Clock xmlns:dt="urn:schemas-microsoft-com:datatypes"><Description dt:dt="string">E-Prime Primary Realtime Clock</Description><StartTime><Timestamp dt:dt="int">0</Timestamp><DateUtc dt:dt="string">2023-09-06T07:50:54Z</DateUtc></StartTime><FrequencyChanges><FrequencyChange><Frequency dt:dt="r8">10000000</Frequency><Timestamp dt:dt="r8">10339983481152</Timestamp><Current dt:…	좌우반구com(CVF, UVF, BVF)_3-007-1	60	1.0.0.170	1	1999239805	Professional	2.0.10.356	2.0.10.356	09-06-2023	2023-09-06 오전 7:50:55	16:50:55	2.0.10.252	273		2	{/}	효헤	NULL	NULL	NULL	NULL	NULL	NULL	27	1	9	KSY3	List3	NULL	NULL	NULL	NULL	NULL	NULL	NULL	NULL	NULL	1	{/}	2	3	936153	0	{/}	369	936522
좌우반구com(CVF, UVF, BVF)_3	7	1	<?xml version="1.0"?>\n<Clock xmlns:dt="urn:schemas-microsoft-com:datatypes"><Description dt:dt="string">E-Prime Primary Realtime Clock</Description><StartTime><Timestamp dt:dt="int">0</Timestamp><DateUtc dt:dt="string">2023-09-06T07:50:54Z</DateUtc></StartTime><FrequencyChanges><FrequencyChange><Frequency dt:dt="r8">10000000</Frequency><Timestamp dt:dt="r8">10339983481152</Timestamp><Current dt:…	좌우반구com(CVF, UVF, BVF)_3-007-1	60	1.0.0.170	1	1999239805	Professional	2.0.10.356	2.0.10.356	09-06-2023	2023-09-06 오전 7:50:55	16:50:55	2.0.10.252	130		2	{/}	후검	111	1	130	NULL	NULL	NULL	NULL	NULL	NULL	KSY3	List1	NULL	NULL	NULL	NULL	NULL	NULL	NULL	NULL	NULL	1	{/}	3	3	379987	0	{/}	431	380418
좌우반구com(CVF, UVF, BVF)_3	7	1	<?xml version="1.0"?>\n<Clock xmlns:dt="urn:schemas-microsoft-com:datatypes"><Description dt:dt="string">E-Prime Primary Realtime Clock</Description><StartTime><Timestamp dt:dt="int">0</Timestamp><DateUtc dt:dt="string">2023-09-06T07:50:54Z</DateUtc></StartTime><FrequencyChanges><FrequencyChange><Frequency dt:dt="r8">10000000</Frequency><Timestamp dt:dt="r8">10339983481152</Timestamp><Current dt:…	좌우반구com(CVF, UVF, BVF)_3-007-1	60	1.0.0.170	1	1999239805	Professional	2.0.10.356	2.0.10.356	09-06-2023	2023-09-06 오전 7:50:55	16:50:55	2.0.10.252	339		1	z	후대	NULL	NULL	NULL	NULL	NULL	NULL	70	1	75	KSY2	List3	NULL	NULL	NULL	NULL	NULL	NULL	NULL	NULL	NULL	1	z	2	3	1111803	0	z	238	1112041
좌우반구com(CVF, UVF, BVF)_3	7	1	<?xml version="1.0"?>\n<Clock xmlns:dt="urn:schemas-microsoft-com:datatypes"><Description dt:dt="string">E-Prime Primary Realtime Clock</Description><StartTime><Timestamp dt:dt="int">0</Timestamp><DateUtc dt:dt="string">2023-09-06T07:50:54Z</DateUtc></StartTime><FrequencyChanges><FrequencyChange><Frequency dt:dt="r8">10000000</Frequency><Timestamp dt:dt="r8">10339983481152</Timestamp><Current dt:…	좌우반구com(CVF, UVF, BVF)_3-007-1	60	1.0.0.170	1	1999239805	Professional	2.0.10.356	2.0.10.356	09-06-2023	2023-09-06 오전 7:50:55	16:50:55	2.0.10.252	120		1	z	후자	76	1	120	NULL	NULL	NULL	NULL	NULL	NULL	KSY2	List1	NULL	NULL	NULL	NULL	NULL	NULL	NULL	NULL	NULL	1	z	2	3	352904	0	z	362	353266
좌우반구com(CVF, UVF, BVF)_3	7	1	<?xml version="1.0"?>\n<Clock xmlns:dt="urn:schemas-microsoft-com:datatypes"><Description dt:dt="string">E-Prime Primary Realtime Clock</Description><StartTime><Timestamp dt:dt="int">0</Timestamp><DateUtc dt:dt="string">2023-09-06T07:50:54Z</DateUtc></StartTime><FrequencyChanges><FrequencyChange><Frequency dt:dt="r8">10000000</Frequency><Timestamp dt:dt="r8">10339983481152</Timestamp><Current dt:…	좌우반구com(CVF, UVF, BVF)_3-007-1	60	1.0.0.170	1	1999239805	Professional	2.0.10.356	2.0.10.356	09-06-2023	2023-09-06 오전 7:50:55	16:50:55	2.0.10.252	44		2	{/}	훈걱	60	1	44	NULL	NULL	NULL	NULL	NULL	NULL	KSY2	List1	NULL	NULL	NULL	NULL	NULL	NULL	NULL	NULL	NULL	1	{/}	2	4	143821	0	{/}	525	144346
좌우반구com(CVF, UVF, BVF)_3	7	1	<?xml version="1.0"?>\n<Clock xmlns:dt="urn:schemas-microsoft-com:datatypes"><Description dt:dt="string">E-Prime Primary Realtime Clock</Description><StartTime><Timestamp dt:dt="int">0</Timestamp><DateUtc dt:dt="string">2023-09-06T07:50:54Z</DateUtc></StartTime><FrequencyChanges><FrequencyChange><Frequency dt:dt="r8">10000000</Frequency><Timestamp dt:dt="r8">10339983481152</Timestamp><Current dt:…	좌우반구com(CVF, UVF, BVF)_3-007-1	60	1.0.0.170	1	1999239805	Professional	2.0.10.356	2.0.10.356	09-06-2023	2023-09-06 오전 7:50:55	16:50:55	2.0.10.252	84		2	{/}	훈차	80	1	84	NULL	NULL	NULL	NULL	NULL	NULL	KSY4	List1	NULL	NULL	NULL	NULL	NULL	NULL	NULL	NULL	NULL	0	{/}	2	3	252437	0	z	1381	253818
좌우반구com(CVF, UVF, BVF)_3	7	1	<?xml version="1.0"?>\n<Clock xmlns:dt="urn:schemas-microsoft-com:datatypes"><Description dt:dt="string">E-Prime Primary Realtime Clock</Description><StartTime><Timestamp dt:dt="int">0</Timestamp><DateUtc dt:dt="string">2023-09-06T07:50:54Z</DateUtc></StartTime><FrequencyChanges><FrequencyChange><Frequency dt:dt="r8">10000000</Frequency><Timestamp dt:dt="r8">10339983481152</Timestamp><Current dt:…	좌우반구com(CVF, UVF, BVF)_3-007-1	60	1.0.0.170	1	1999239805	Professional	2.0.10.356	2.0.10.356	09-06-2023	2023-09-06 오전 7:50:55	16:50:55	2.0.10.252	372		2	{/}	휘섭	NULL	NULL	NULL	NULL	NULL	NULL	52	1	108	KSY4	List3	NULL	NULL	NULL	NULL	NULL	NULL	NULL	NULL	NULL	1	{/}	2	3	1198020	0	{/}	397	1198417
좌우반구com(CVF, UVF, BVF)_3	7	1	<?xml version="1.0"?>\n<Clock xmlns:dt="urn:schemas-microsoft-com:datatypes"><Description dt:dt="string">E-Prime Primary Realtime Clock</Description><StartTime><Timestamp dt:dt="int">0</Timestamp><DateUtc dt:dt="string">2023-09-06T07:50:54Z</DateUtc></StartTime><FrequencyChanges><FrequencyChange><Frequency dt:dt="r8">10000000</Frequency><Timestamp dt:dt="r8">10339983481152</Timestamp><Current dt:…	좌우반구com(CVF, UVF, BVF)_3-007-1	60	1.0.0.170	1	1999239805	Professional	2.0.10.356	2.0.10.356	09-06-2023	2023-09-06 오전 7:50:55	16:50:55	2.0.10.252	231		2	{/}	희강	NULL	NULL	NULL	120	1	99	NULL	NULL	NULL	KSY	List2	0		2	0	735770	183		0	0	1	{/}	2	3	735953	0	{/}	425	736378
좌우반구com(CVF, UVF, BVF)_3	7	1	<?xml version="1.0"?>\n<Clock xmlns:dt="urn:schemas-microsoft-com:datatypes"><Description dt:dt="string">E-Prime Primary Realtime Clock</Description><StartTime><Timestamp dt:dt="int">0</Timestamp><DateUtc dt:dt="string">2023-09-06T07:50:54Z</DateUtc></StartTime><FrequencyChanges><FrequencyChange><Frequency dt:dt="r8">10000000</Frequency><Timestamp dt:dt="r8">10339983481152</Timestamp><Current dt:…	좌우반구com(CVF, UVF, BVF)_3-007-1	60	1.0.0.170	1	1999239805	Professional	2.0.10.356	2.0.10.356	09-06-2023	2023-09-06 오전 7:50:55	16:50:55	2.0.10.252	161		1	z	희망	NULL	NULL	NULL	124	1	29	NULL	NULL	NULL	KSY2	List2	NULL	NULL	NULL	NULL	NULL	NULL	NULL	NULL	NULL	1	z	2	4	544154	0	z	304	544458
좌우반구com(CVF, UVF, BVF)_3	7	1	<?xml version="1.0"?>\n<Clock xmlns:dt="urn:schemas-microsoft-com:datatypes"><Description dt:dt="string">E-Prime Primary Realtime Clock</Description><StartTime><Timestamp dt:dt="int">0</Timestamp><DateUtc dt:dt="string">2023-09-06T07:50:54Z</DateUtc></StartTime><FrequencyChanges><FrequencyChange><Frequency dt:dt="r8">10000000</Frequency><Timestamp dt:dt="r8">10339983481152</Timestamp><Current dt:…	좌우반구com(CVF, UVF, BVF)_3-007-1	60	1.0.0.170	1	1999239805	Professional	2.0.10.356	2.0.10.356	09-06-2023	2023-09-06 오전 7:50:55	16:50:55	2.0.10.252	106		2	{/}	희외	105	1	106	NULL	NULL	NULL	NULL	NULL	NULL	KSY3	List1	NULL	NULL	NULL	NULL	NULL	NULL	NULL	NULL	NULL	0	{/}	2	4	315454	0	z	228	315682
좌우반구com(CVF, UVF, BVF)_3	7	1	<?xml version="1.0"?>\n<Clock xmlns:dt="urn:schemas-microsoft-com:datatypes"><Description dt:dt="string">E-Prime Primary Realtime Clock</Description><StartTime><Timestamp dt:dt="int">0</Timestamp><DateUtc dt:dt="string">2023-09-06T07:50:54Z</DateUtc></StartTime><FrequencyChanges><FrequencyChange><Frequency dt:dt="r8">10000000</Frequency><Timestamp dt:dt="r8">10339983481152</Timestamp><Current dt:…	좌우반구com(CVF, UVF, BVF)_3-007-1	60	1.0.0.170	1	1999239805	Professional	2.0.10.356	2.0.10.356	09-06-2023	2023-09-06 오전 7:50:55	16:50:55	2.0.10.252	102		2	{/}	희응	77	1	102	NULL	NULL	NULL	NULL	NULL	NULL	KSY2	List1	NULL	NULL	NULL	NULL	NULL	NULL	NULL	NULL	NULL	1	{/}	2	3	301637	0	{/}	549	302186
