# Supplementary material for: Decoding foveal word recognition: the role of interhemispheric inhibition in bilateral hemispheric processing
Source: Front Psychol. 2023 Nov 30;14:1293529. doi: 10.3389/fpsyg.2023.1293529 (PMC10720635; doi:10.3389/fpsyg.2023.1293529)
Supplement: Supplementary file 1 [file Data_Sheet_1.ZIP › data/Exp1/E1_003.txt]

STRING	INTEGER	INTEGER	STRING	STRING	STRING	STRING	STRING	STRING	STRING	STRING	STRING	STRING	STRING	STRING	STRING	INTEGER	STRING	STRING	STRING	STRING	STRING	STRING	STRING	STRING	STRING	STRING	STRING	STRING	STRING	STRING	STRING	STRING	STRING	STRING	STRING	STRING	STRING	STRING	STRING	STRING	STRING	STRING	STRING	STRING	STRING	STRING	STRING	STRING	STRING
EXPNAME	SUBJECT	SESSION	VARIABLE	VARIABLE	VARIABLE	VARIABLE	VARIABLE	VARIABLE	VARIABLE	VARIABLE	VARIABLE	VARIABLE	VARIABLE	VARIABLE	VARIABLE	LOG_LEVEL	VARIABLE	VARIABLE	VARIABLE	VARIABLE	VARIABLE	VARIABLE	VARIABLE	VARIABLE	VARIABLE	VARIABLE	VARIABLE	VARIABLE	VARIABLE	VARIABLE	VARIABLE	VARIABLE	VARIABLE	VARIABLE	VARIABLE	VARIABLE	VARIABLE	VARIABLE	VARIABLE	VARIABLE	VARIABLE	VARIABLE	VARIABLE	VARIABLE	VARIABLE	VARIABLE	VARIABLE	VARIABLE	VARIABLE
1	1	1	1	1	1	1	1	1	1	1	1	1	1	1	1	2	2	2	2	2	2	2	2	2	2	2	2	2	2	2	2	2	2	2	2	2	2	2	2	2	2	2	2	2	2	2	2	2	2
ExperimentName	Subject	Session	Clock.Information	DataFile.Basename	Display.RefreshRate	ExperimentVersion	Group	RandomSeed	RuntimeCapabilities	RuntimeVersion	RuntimeVersionExpected	SessionDate	SessionStartDateTimeUtc	SessionTime	StudioVersion	Block	blank	condition	correct	Exptarget	List1	List1.Cycle	List1.Sample	List2	List2.Cycle	List2.Sample	List3	List3.Cycle	List3.Sample	Procedure	Running	TextDisplay2.ACC	TextDisplay2.CRESP	TextDisplay2.DurationError	TextDisplay2.OnsetDelay	TextDisplay2.OnsetTime	TextDisplay2.OnsetToOnsetTime	TextDisplay2.RESP	TextDisplay2.RT	TextDisplay2.RTTime	TextDisplay6.ACC	TextDisplay6.CRESP	TextDisplay6.DurationError	TextDisplay6.OnsetDelay	TextDisplay6.OnsetTime	TextDisplay6.OnsetToOnsetTime	TextDisplay6.RESP	TextDisplay6.RT	TextDisplay6.RTTime
좌우반구com(CVF, UVF, BVF)_2	3	1	<?xml version="1.0"?>\n<Clock xmlns:dt="urn:schemas-microsoft-com:datatypes"><Description dt:dt="string">E-Prime Primary Realtime Clock</Description><StartTime><Timestamp dt:dt="int">0</Timestamp><DateUtc dt:dt="string">2020-10-05T09:05:59Z</DateUtc></StartTime><FrequencyChanges><FrequencyChange><Frequency dt:dt="r8">2699960000</Frequency><Timestamp dt:dt="r8">3.47686174141481E+15</Timestamp><Cur…	좌우반구com(CVF, UVF, BVF)_2-003-1	60.021	1.0.0.164	1	334312843	Professional	2.0.10.242	2.0.10.356	10-05-2020	2020-10-05 오전 9:05:59	18:05:59	2.0.10.252	260		1	{/}	가격	NULL	NULL	NULL	103	1	128	NULL	NULL	NULL	KSY4	List2	NULL	NULL	NULL	NULL	NULL	NULL	NULL	NULL	NULL	1	{/}	0	4	820153	0	{/}	593	820746
좌우반구com(CVF, UVF, BVF)_2	3	1	<?xml version="1.0"?>\n<Clock xmlns:dt="urn:schemas-microsoft-com:datatypes"><Description dt:dt="string">E-Prime Primary Realtime Clock</Description><StartTime><Timestamp dt:dt="int">0</Timestamp><DateUtc dt:dt="string">2020-10-05T09:05:59Z</DateUtc></StartTime><FrequencyChanges><FrequencyChange><Frequency dt:dt="r8">2699960000</Frequency><Timestamp dt:dt="r8">3.47686174141481E+15</Timestamp><Cur…	좌우반구com(CVF, UVF, BVF)_2-003-1	60.021	1.0.0.164	1	334312843	Professional	2.0.10.242	2.0.10.356	10-05-2020	2020-10-05 오전 9:05:59	18:05:59	2.0.10.252	250		1	{/}	가을	NULL	NULL	NULL	31	1	118	NULL	NULL	NULL	KSY4	List2	NULL	NULL	NULL	NULL	NULL	NULL	NULL	NULL	NULL	1	{/}	0	4	792146	0	{/}	1065	793211
좌우반구com(CVF, UVF, BVF)_2	3	1	<?xml version="1.0"?>\n<Clock xmlns:dt="urn:schemas-microsoft-com:datatypes"><Description dt:dt="string">E-Prime Primary Realtime Clock</Description><StartTime><Timestamp dt:dt="int">0</Timestamp><DateUtc dt:dt="string">2020-10-05T09:05:59Z</DateUtc></StartTime><FrequencyChanges><FrequencyChange><Frequency dt:dt="r8">2699960000</Frequency><Timestamp dt:dt="r8">3.47686174141481E+15</Timestamp><Cur…	좌우반구com(CVF, UVF, BVF)_2-003-1	60.021	1.0.0.164	1	334312843	Professional	2.0.10.242	2.0.10.356	10-05-2020	2020-10-05 오전 9:05:59	18:05:59	2.0.10.252	174		1	{/}	간섭	NULL	NULL	NULL	86	1	42	NULL	NULL	NULL	KSY4	List2	NULL	NULL	NULL	NULL	NULL	NULL	NULL	NULL	NULL	1	{/}	0	4	565558	0	{/}	937	566495
좌우반구com(CVF, UVF, BVF)_2	3	1	<?xml version="1.0"?>\n<Clock xmlns:dt="urn:schemas-microsoft-com:datatypes"><Description dt:dt="string">E-Prime Primary Realtime Clock</Description><StartTime><Timestamp dt:dt="int">0</Timestamp><DateUtc dt:dt="string">2020-10-05T09:05:59Z</DateUtc></StartTime><FrequencyChanges><FrequencyChange><Frequency dt:dt="r8">2699960000</Frequency><Timestamp dt:dt="r8">3.47686174141481E+15</Timestamp><Cur…	좌우반구com(CVF, UVF, BVF)_2-003-1	60.021	1.0.0.164	1	334312843	Professional	2.0.10.242	2.0.10.356	10-05-2020	2020-10-05 오전 9:05:59	18:05:59	2.0.10.252	75		2	z	간습	15	1	75	NULL	NULL	NULL	NULL	NULL	NULL	KSY3	List1	NULL	NULL	NULL	NULL	NULL	NULL	NULL	NULL	NULL	0	z	1	3	225942	0	{/}	605	226547
좌우반구com(CVF, UVF, BVF)_2	3	1	<?xml version="1.0"?>\n<Clock xmlns:dt="urn:schemas-microsoft-com:datatypes"><Description dt:dt="string">E-Prime Primary Realtime Clock</Description><StartTime><Timestamp dt:dt="int">0</Timestamp><DateUtc dt:dt="string">2020-10-05T09:05:59Z</DateUtc></StartTime><FrequencyChanges><FrequencyChange><Frequency dt:dt="r8">2699960000</Frequency><Timestamp dt:dt="r8">3.47686174141481E+15</Timestamp><Cur…	좌우반구com(CVF, UVF, BVF)_2-003-1	60.021	1.0.0.164	1	334312843	Professional	2.0.10.242	2.0.10.356	10-05-2020	2020-10-05 오전 9:05:59	18:05:59	2.0.10.252	293		2	z	감환	NULL	NULL	NULL	NULL	NULL	NULL	18	1	29	KSY3	List3	NULL	NULL	NULL	NULL	NULL	NULL	NULL	NULL	NULL	1	z	1	3	990360	0	z	890	991250
좌우반구com(CVF, UVF, BVF)_2	3	1	<?xml version="1.0"?>\n<Clock xmlns:dt="urn:schemas-microsoft-com:datatypes"><Description dt:dt="string">E-Prime Primary Realtime Clock</Description><StartTime><Timestamp dt:dt="int">0</Timestamp><DateUtc dt:dt="string">2020-10-05T09:05:59Z</DateUtc></StartTime><FrequencyChanges><FrequencyChange><Frequency dt:dt="r8">2699960000</Frequency><Timestamp dt:dt="r8">3.47686174141481E+15</Timestamp><Cur…	좌우반구com(CVF, UVF, BVF)_2-003-1	60.021	1.0.0.164	1	334312843	Professional	2.0.10.242	2.0.10.356	10-05-2020	2020-10-05 오전 9:05:59	18:05:59	2.0.10.252	338		1	{/}	강도	NULL	NULL	NULL	NULL	NULL	NULL	75	1	74	KSY4	List3	NULL	NULL	NULL	NULL	NULL	NULL	NULL	NULL	NULL	1	{/}	0	3	1128862	0	{/}	523	1129385
좌우반구com(CVF, UVF, BVF)_2	3	1	<?xml version="1.0"?>\n<Clock xmlns:dt="urn:schemas-microsoft-com:datatypes"><Description dt:dt="string">E-Prime Primary Realtime Clock</Description><StartTime><Timestamp dt:dt="int">0</Timestamp><DateUtc dt:dt="string">2020-10-05T09:05:59Z</DateUtc></StartTime><FrequencyChanges><FrequencyChange><Frequency dt:dt="r8">2699960000</Frequency><Timestamp dt:dt="r8">3.47686174141481E+15</Timestamp><Cur…	좌우반구com(CVF, UVF, BVF)_2-003-1	60.021	1.0.0.164	1	334312843	Professional	2.0.10.242	2.0.10.356	10-05-2020	2020-10-05 오전 9:05:59	18:05:59	2.0.10.252	91		2	z	강례	64	1	91	NULL	NULL	NULL	NULL	NULL	NULL	KSY	List1	0		1	-1	273592	184		0	0	0	z	0	4	273776	0	{/}	692	274468
좌우반구com(CVF, UVF, BVF)_2	3	1	<?xml version="1.0"?>\n<Clock xmlns:dt="urn:schemas-microsoft-com:datatypes"><Description dt:dt="string">E-Prime Primary Realtime Clock</Description><StartTime><Timestamp dt:dt="int">0</Timestamp><DateUtc dt:dt="string">2020-10-05T09:05:59Z</DateUtc></StartTime><FrequencyChanges><FrequencyChange><Frequency dt:dt="r8">2699960000</Frequency><Timestamp dt:dt="r8">3.47686174141481E+15</Timestamp><Cur…	좌우반구com(CVF, UVF, BVF)_2-003-1	60.021	1.0.0.164	1	334312843	Professional	2.0.10.242	2.0.10.356	10-05-2020	2020-10-05 오전 9:05:59	18:05:59	2.0.10.252	238		2	z	강방	NULL	NULL	NULL	52	1	106	NULL	NULL	NULL	KSY3	List2	NULL	NULL	NULL	NULL	NULL	NULL	NULL	NULL	NULL	0	z	0	3	754309	0	{/}	806	755115
좌우반구com(CVF, UVF, BVF)_2	3	1	<?xml version="1.0"?>\n<Clock xmlns:dt="urn:schemas-microsoft-com:datatypes"><Description dt:dt="string">E-Prime Primary Realtime Clock</Description><StartTime><Timestamp dt:dt="int">0</Timestamp><DateUtc dt:dt="string">2020-10-05T09:05:59Z</DateUtc></StartTime><FrequencyChanges><FrequencyChange><Frequency dt:dt="r8">2699960000</Frequency><Timestamp dt:dt="r8">3.47686174141481E+15</Timestamp><Cur…	좌우반구com(CVF, UVF, BVF)_2-003-1	60.021	1.0.0.164	1	334312843	Professional	2.0.10.242	2.0.10.356	10-05-2020	2020-10-05 오전 9:05:59	18:05:59	2.0.10.252	331		1	{/}	개념	NULL	NULL	NULL	NULL	NULL	NULL	71	1	67	KSY4	List3	NULL	NULL	NULL	NULL	NULL	NULL	NULL	NULL	NULL	1	{/}	0	3	1107703	0	{/}	921	1108624
좌우반구com(CVF, UVF, BVF)_2	3	1	<?xml version="1.0"?>\n<Clock xmlns:dt="urn:schemas-microsoft-com:datatypes"><Description dt:dt="string">E-Prime Primary Realtime Clock</Description><StartTime><Timestamp dt:dt="int">0</Timestamp><DateUtc dt:dt="string">2020-10-05T09:05:59Z</DateUtc></StartTime><FrequencyChanges><FrequencyChange><Frequency dt:dt="r8">2699960000</Frequency><Timestamp dt:dt="r8">3.47686174141481E+15</Timestamp><Cur…	좌우반구com(CVF, UVF, BVF)_2-003-1	60.021	1.0.0.164	1	334312843	Professional	2.0.10.242	2.0.10.356	10-05-2020	2020-10-05 오전 9:05:59	18:05:59	2.0.10.252	327		2	z	개례	NULL	NULL	NULL	NULL	NULL	NULL	85	1	63	KSY2	List3	NULL	NULL	NULL	NULL	NULL	NULL	NULL	NULL	NULL	0	z	0	3	1094774	0	{/}	851	1095625
좌우반구com(CVF, UVF, BVF)_2	3	1	<?xml version="1.0"?>\n<Clock xmlns:dt="urn:schemas-microsoft-com:datatypes"><Description dt:dt="string">E-Prime Primary Realtime Clock</Description><StartTime><Timestamp dt:dt="int">0</Timestamp><DateUtc dt:dt="string">2020-10-05T09:05:59Z</DateUtc></StartTime><FrequencyChanges><FrequencyChange><Frequency dt:dt="r8">2699960000</Frequency><Timestamp dt:dt="r8">3.47686174141481E+15</Timestamp><Cur…	좌우반구com(CVF, UVF, BVF)_2-003-1	60.021	1.0.0.164	1	334312843	Professional	2.0.10.242	2.0.10.356	10-05-2020	2020-10-05 오전 9:05:59	18:05:59	2.0.10.252	247		1	{/}	개인	NULL	NULL	NULL	63	1	115	NULL	NULL	NULL	KSY4	List2	NULL	NULL	NULL	NULL	NULL	NULL	NULL	NULL	NULL	0	{/}	1	3	782582	0	z	1325	783907
좌우반구com(CVF, UVF, BVF)_2	3	1	<?xml version="1.0"?>\n<Clock xmlns:dt="urn:schemas-microsoft-com:datatypes"><Description dt:dt="string">E-Prime Primary Realtime Clock</Description><StartTime><Timestamp dt:dt="int">0</Timestamp><DateUtc dt:dt="string">2020-10-05T09:05:59Z</DateUtc></StartTime><FrequencyChanges><FrequencyChange><Frequency dt:dt="r8">2699960000</Frequency><Timestamp dt:dt="r8">3.47686174141481E+15</Timestamp><Cur…	좌우반구com(CVF, UVF, BVF)_2-003-1	60.021	1.0.0.164	1	334312843	Professional	2.0.10.242	2.0.10.356	10-05-2020	2020-10-05 오전 9:05:59	18:05:59	2.0.10.252	371		2	z	개협	NULL	NULL	NULL	NULL	NULL	NULL	67	1	107	KSY2	List3	NULL	NULL	NULL	NULL	NULL	NULL	NULL	NULL	NULL	1	z	1	3	1229910	0	z	1489	1231399
좌우반구com(CVF, UVF, BVF)_2	3	1	<?xml version="1.0"?>\n<Clock xmlns:dt="urn:schemas-microsoft-com:datatypes"><Description dt:dt="string">E-Prime Primary Realtime Clock</Description><StartTime><Timestamp dt:dt="int">0</Timestamp><DateUtc dt:dt="string">2020-10-05T09:05:59Z</DateUtc></StartTime><FrequencyChanges><FrequencyChange><Frequency dt:dt="r8">2699960000</Frequency><Timestamp dt:dt="r8">3.47686174141481E+15</Timestamp><Cur…	좌우반구com(CVF, UVF, BVF)_2-003-1	60.021	1.0.0.164	1	334312843	Professional	2.0.10.242	2.0.10.356	10-05-2020	2020-10-05 오전 9:05:59	18:05:59	2.0.10.252	269		2	z	거생	NULL	NULL	NULL	NULL	NULL	NULL	104	1	5	KSY3	List3	NULL	NULL	NULL	NULL	NULL	NULL	NULL	NULL	NULL	0	z	0	4	916603	0	{/}	1111	917714
좌우반구com(CVF, UVF, BVF)_2	3	1	<?xml version="1.0"?>\n<Clock xmlns:dt="urn:schemas-microsoft-com:datatypes"><Description dt:dt="string">E-Prime Primary Realtime Clock</Description><StartTime><Timestamp dt:dt="int">0</Timestamp><DateUtc dt:dt="string">2020-10-05T09:05:59Z</DateUtc></StartTime><FrequencyChanges><FrequencyChange><Frequency dt:dt="r8">2699960000</Frequency><Timestamp dt:dt="r8">3.47686174141481E+15</Timestamp><Cur…	좌우반구com(CVF, UVF, BVF)_2-003-1	60.021	1.0.0.164	1	334312843	Professional	2.0.10.242	2.0.10.356	10-05-2020	2020-10-05 오전 9:05:59	18:05:59	2.0.10.252	388		1	{/}	걱정	NULL	NULL	NULL	NULL	NULL	NULL	12	1	124	KSY4	List3	NULL	NULL	NULL	NULL	NULL	NULL	NULL	NULL	NULL	1	{/}	1	3	1281159	0	{/}	602	1281761
좌우반구com(CVF, UVF, BVF)_2	3	1	<?xml version="1.0"?>\n<Clock xmlns:dt="urn:schemas-microsoft-com:datatypes"><Description dt:dt="string">E-Prime Primary Realtime Clock</Description><StartTime><Timestamp dt:dt="int">0</Timestamp><DateUtc dt:dt="string">2020-10-05T09:05:59Z</DateUtc></StartTime><FrequencyChanges><FrequencyChange><Frequency dt:dt="r8">2699960000</Frequency><Timestamp dt:dt="r8">3.47686174141481E+15</Timestamp><Cur…	좌우반구com(CVF, UVF, BVF)_2-003-1	60.021	1.0.0.164	1	334312843	Professional	2.0.10.242	2.0.10.356	10-05-2020	2020-10-05 오전 9:05:59	18:05:59	2.0.10.252	320		2	z	걱최	NULL	NULL	NULL	NULL	NULL	NULL	124	1	56	KSY3	List3	NULL	NULL	NULL	NULL	NULL	NULL	NULL	NULL	NULL	0	z	0	4	1072732	0	{/}	1455	1074187
좌우반구com(CVF, UVF, BVF)_2	3	1	<?xml version="1.0"?>\n<Clock xmlns:dt="urn:schemas-microsoft-com:datatypes"><Description dt:dt="string">E-Prime Primary Realtime Clock</Description><StartTime><Timestamp dt:dt="int">0</Timestamp><DateUtc dt:dt="string">2020-10-05T09:05:59Z</DateUtc></StartTime><FrequencyChanges><FrequencyChange><Frequency dt:dt="r8">2699960000</Frequency><Timestamp dt:dt="r8">3.47686174141481E+15</Timestamp><Cur…	좌우반구com(CVF, UVF, BVF)_2-003-1	60.021	1.0.0.164	1	334312843	Professional	2.0.10.242	2.0.10.356	10-05-2020	2020-10-05 오전 9:05:59	18:05:59	2.0.10.252	246		2	z	건적	NULL	NULL	NULL	111	1	114	NULL	NULL	NULL	KSY3	List2	NULL	NULL	NULL	NULL	NULL	NULL	NULL	NULL	NULL	1	z	0	3	778900	0	z	1488	780388
좌우반구com(CVF, UVF, BVF)_2	3	1	<?xml version="1.0"?>\n<Clock xmlns:dt="urn:schemas-microsoft-com:datatypes"><Description dt:dt="string">E-Prime Primary Realtime Clock</Description><StartTime><Timestamp dt:dt="int">0</Timestamp><DateUtc dt:dt="string">2020-10-05T09:05:59Z</DateUtc></StartTime><FrequencyChanges><FrequencyChange><Frequency dt:dt="r8">2699960000</Frequency><Timestamp dt:dt="r8">3.47686174141481E+15</Timestamp><Cur…	좌우반구com(CVF, UVF, BVF)_2-003-1	60.021	1.0.0.164	1	334312843	Professional	2.0.10.242	2.0.10.356	10-05-2020	2020-10-05 오전 9:05:59	18:05:59	2.0.10.252	78		2	z	검강	13	1	78	NULL	NULL	NULL	NULL	NULL	NULL	KSY	List1	0		0	-1	233956	183		0	0	0	z	1	3	234139	0	{/}	457	234596
좌우반구com(CVF, UVF, BVF)_2	3	1	<?xml version="1.0"?>\n<Clock xmlns:dt="urn:schemas-microsoft-com:datatypes"><Description dt:dt="string">E-Prime Primary Realtime Clock</Description><StartTime><Timestamp dt:dt="int">0</Timestamp><DateUtc dt:dt="string">2020-10-05T09:05:59Z</DateUtc></StartTime><FrequencyChanges><FrequencyChange><Frequency dt:dt="r8">2699960000</Frequency><Timestamp dt:dt="r8">3.47686174141481E+15</Timestamp><Cur…	좌우반구com(CVF, UVF, BVF)_2-003-1	60.021	1.0.0.164	1	334312843	Professional	2.0.10.242	2.0.10.356	10-05-2020	2020-10-05 오전 9:05:59	18:05:59	2.0.10.252	319		1	{/}	검색	NULL	NULL	NULL	NULL	NULL	NULL	120	1	55	KSY4	List3	NULL	NULL	NULL	NULL	NULL	NULL	NULL	NULL	NULL	1	{/}	0	3	1069433	0	{/}	1095	1070528
좌우반구com(CVF, UVF, BVF)_2	3	1	<?xml version="1.0"?>\n<Clock xmlns:dt="urn:schemas-microsoft-com:datatypes"><Description dt:dt="string">E-Prime Primary Realtime Clock</Description><StartTime><Timestamp dt:dt="int">0</Timestamp><DateUtc dt:dt="string">2020-10-05T09:05:59Z</DateUtc></StartTime><FrequencyChanges><FrequencyChange><Frequency dt:dt="r8">2699960000</Frequency><Timestamp dt:dt="r8">3.47686174141481E+15</Timestamp><Cur…	좌우반구com(CVF, UVF, BVF)_2-003-1	60.021	1.0.0.164	1	334312843	Professional	2.0.10.242	2.0.10.356	10-05-2020	2020-10-05 오전 9:05:59	18:05:59	2.0.10.252	26		2	z	검죽	93	1	26	NULL	NULL	NULL	NULL	NULL	NULL	KSY	List1	0		0	-1	84791	183		0	0	1	z	1	3	84974	0	z	663	85637
좌우반구com(CVF, UVF, BVF)_2	3	1	<?xml version="1.0"?>\n<Clock xmlns:dt="urn:schemas-microsoft-com:datatypes"><Description dt:dt="string">E-Prime Primary Realtime Clock</Description><StartTime><Timestamp dt:dt="int">0</Timestamp><DateUtc dt:dt="string">2020-10-05T09:05:59Z</DateUtc></StartTime><FrequencyChanges><FrequencyChange><Frequency dt:dt="r8">2699960000</Frequency><Timestamp dt:dt="r8">3.47686174141481E+15</Timestamp><Cur…	좌우반구com(CVF, UVF, BVF)_2-003-1	60.021	1.0.0.164	1	334312843	Professional	2.0.10.242	2.0.10.356	10-05-2020	2020-10-05 오전 9:05:59	18:05:59	2.0.10.252	228		2	z	검환	NULL	NULL	NULL	13	1	96	NULL	NULL	NULL	KSY3	List2	NULL	NULL	NULL	NULL	NULL	NULL	NULL	NULL	NULL	1	z	0	3	725902	0	z	557	726459
좌우반구com(CVF, UVF, BVF)_2	3	1	<?xml version="1.0"?>\n<Clock xmlns:dt="urn:schemas-microsoft-com:datatypes"><Description dt:dt="string">E-Prime Primary Realtime Clock</Description><StartTime><Timestamp dt:dt="int">0</Timestamp><DateUtc dt:dt="string">2020-10-05T09:05:59Z</DateUtc></StartTime><FrequencyChanges><FrequencyChange><Frequency dt:dt="r8">2699960000</Frequency><Timestamp dt:dt="r8">3.47686174141481E+15</Timestamp><Cur…	좌우반구com(CVF, UVF, BVF)_2-003-1	60.021	1.0.0.164	1	334312843	Professional	2.0.10.242	2.0.10.356	10-05-2020	2020-10-05 오전 9:05:59	18:05:59	2.0.10.252	25		2	z	격례	69	1	25	NULL	NULL	NULL	NULL	NULL	NULL	KSY3	List1	NULL	NULL	NULL	NULL	NULL	NULL	NULL	NULL	NULL	1	z	1	3	82275	0	z	502	82777
좌우반구com(CVF, UVF, BVF)_2	3	1	<?xml version="1.0"?>\n<Clock xmlns:dt="urn:schemas-microsoft-com:datatypes"><Description dt:dt="string">E-Prime Primary Realtime Clock</Description><StartTime><Timestamp dt:dt="int">0</Timestamp><DateUtc dt:dt="string">2020-10-05T09:05:59Z</DateUtc></StartTime><FrequencyChanges><FrequencyChange><Frequency dt:dt="r8">2699960000</Frequency><Timestamp dt:dt="r8">3.47686174141481E+15</Timestamp><Cur…	좌우반구com(CVF, UVF, BVF)_2-003-1	60.021	1.0.0.164	1	334312843	Professional	2.0.10.242	2.0.10.356	10-05-2020	2020-10-05 오전 9:05:59	18:05:59	2.0.10.252	160		1	{/}	결과	NULL	NULL	NULL	104	1	28	NULL	NULL	NULL	KSY4	List2	NULL	NULL	NULL	NULL	NULL	NULL	NULL	NULL	NULL	1	{/}	0	4	524239	0	{/}	688	524927
좌우반구com(CVF, UVF, BVF)_2	3	1	<?xml version="1.0"?>\n<Clock xmlns:dt="urn:schemas-microsoft-com:datatypes"><Description dt:dt="string">E-Prime Primary Realtime Clock</Description><StartTime><Timestamp dt:dt="int">0</Timestamp><DateUtc dt:dt="string">2020-10-05T09:05:59Z</DateUtc></StartTime><FrequencyChanges><FrequencyChange><Frequency dt:dt="r8">2699960000</Frequency><Timestamp dt:dt="r8">3.47686174141481E+15</Timestamp><Cur…	좌우반구com(CVF, UVF, BVF)_2-003-1	60.021	1.0.0.164	1	334312843	Professional	2.0.10.242	2.0.10.356	10-05-2020	2020-10-05 오전 9:05:59	18:05:59	2.0.10.252	257		1	{/}	결국	NULL	NULL	NULL	78	1	125	NULL	NULL	NULL	KSY4	List2	NULL	NULL	NULL	NULL	NULL	NULL	NULL	NULL	NULL	1	{/}	1	3	811772	0	{/}	433	812205
좌우반구com(CVF, UVF, BVF)_2	3	1	<?xml version="1.0"?>\n<Clock xmlns:dt="urn:schemas-microsoft-com:datatypes"><Description dt:dt="string">E-Prime Primary Realtime Clock</Description><StartTime><Timestamp dt:dt="int">0</Timestamp><DateUtc dt:dt="string">2020-10-05T09:05:59Z</DateUtc></StartTime><FrequencyChanges><FrequencyChange><Frequency dt:dt="r8">2699960000</Frequency><Timestamp dt:dt="r8">3.47686174141481E+15</Timestamp><Cur…	좌우반구com(CVF, UVF, BVF)_2-003-1	60.021	1.0.0.164	1	334312843	Professional	2.0.10.242	2.0.10.356	10-05-2020	2020-10-05 오전 9:05:59	18:05:59	2.0.10.252	64		1	{/}	결정	129	1	64	NULL	NULL	NULL	NULL	NULL	NULL	KSY4	List1	NULL	NULL	NULL	NULL	NULL	NULL	NULL	NULL	NULL	1	{/}	0	3	194470	0	{/}	573	195043
좌우반구com(CVF, UVF, BVF)_2	3	1	<?xml version="1.0"?>\n<Clock xmlns:dt="urn:schemas-microsoft-com:datatypes"><Description dt:dt="string">E-Prime Primary Realtime Clock</Description><StartTime><Timestamp dt:dt="int">0</Timestamp><DateUtc dt:dt="string">2020-10-05T09:05:59Z</DateUtc></StartTime><FrequencyChanges><FrequencyChange><Frequency dt:dt="r8">2699960000</Frequency><Timestamp dt:dt="r8">3.47686174141481E+15</Timestamp><Cur…	좌우반구com(CVF, UVF, BVF)_2-003-1	60.021	1.0.0.164	1	334312843	Professional	2.0.10.242	2.0.10.356	10-05-2020	2020-10-05 오전 9:05:59	18:05:59	2.0.10.252	192		2	z	결지	NULL	NULL	NULL	128	1	60	NULL	NULL	NULL	KSY4	List2	NULL	NULL	NULL	NULL	NULL	NULL	NULL	NULL	NULL	1	z	0	4	618473	0	z	891	619364
좌우반구com(CVF, UVF, BVF)_2	3	1	<?xml version="1.0"?>\n<Clock xmlns:dt="urn:schemas-microsoft-com:datatypes"><Description dt:dt="string">E-Prime Primary Realtime Clock</Description><StartTime><Timestamp dt:dt="int">0</Timestamp><DateUtc dt:dt="string">2020-10-05T09:05:59Z</DateUtc></StartTime><FrequencyChanges><FrequencyChange><Frequency dt:dt="r8">2699960000</Frequency><Timestamp dt:dt="r8">3.47686174141481E+15</Timestamp><Cur…	좌우반구com(CVF, UVF, BVF)_2-003-1	60.021	1.0.0.164	1	334312843	Professional	2.0.10.242	2.0.10.356	10-05-2020	2020-10-05 오전 9:05:59	18:05:59	2.0.10.252	95		2	z	결협	5	1	95	NULL	NULL	NULL	NULL	NULL	NULL	KSY3	List1	NULL	NULL	NULL	NULL	NULL	NULL	NULL	NULL	NULL	1	z	0	4	286055	0	z	872	286927
좌우반구com(CVF, UVF, BVF)_2	3	1	<?xml version="1.0"?>\n<Clock xmlns:dt="urn:schemas-microsoft-com:datatypes"><Description dt:dt="string">E-Prime Primary Realtime Clock</Description><StartTime><Timestamp dt:dt="int">0</Timestamp><DateUtc dt:dt="string">2020-10-05T09:05:59Z</DateUtc></StartTime><FrequencyChanges><FrequencyChange><Frequency dt:dt="r8">2699960000</Frequency><Timestamp dt:dt="r8">3.47686174141481E+15</Timestamp><Cur…	좌우반구com(CVF, UVF, BVF)_2-003-1	60.021	1.0.0.164	1	334312843	Professional	2.0.10.242	2.0.10.356	10-05-2020	2020-10-05 오전 9:05:59	18:05:59	2.0.10.252	165		1	{/}	경비	NULL	NULL	NULL	33	1	33	NULL	NULL	NULL	KSY4	List2	NULL	NULL	NULL	NULL	NULL	NULL	NULL	NULL	NULL	1	{/}	0	3	538850	0	{/}	438	539288
좌우반구com(CVF, UVF, BVF)_2	3	1	<?xml version="1.0"?>\n<Clock xmlns:dt="urn:schemas-microsoft-com:datatypes"><Description dt:dt="string">E-Prime Primary Realtime Clock</Description><StartTime><Timestamp dt:dt="int">0</Timestamp><DateUtc dt:dt="string">2020-10-05T09:05:59Z</DateUtc></StartTime><FrequencyChanges><FrequencyChange><Frequency dt:dt="r8">2699960000</Frequency><Timestamp dt:dt="r8">3.47686174141481E+15</Timestamp><Cur…	좌우반구com(CVF, UVF, BVF)_2-003-1	60.021	1.0.0.164	1	334312843	Professional	2.0.10.242	2.0.10.356	10-05-2020	2020-10-05 오전 9:05:59	18:05:59	2.0.10.252	144		1	{/}	경험	NULL	NULL	NULL	24	1	12	NULL	NULL	NULL	KSY4	List2	NULL	NULL	NULL	NULL	NULL	NULL	NULL	NULL	NULL	1	{/}	1	3	476605	0	{/}	520	477125
좌우반구com(CVF, UVF, BVF)_2	3	1	<?xml version="1.0"?>\n<Clock xmlns:dt="urn:schemas-microsoft-com:datatypes"><Description dt:dt="string">E-Prime Primary Realtime Clock</Description><StartTime><Timestamp dt:dt="int">0</Timestamp><DateUtc dt:dt="string">2020-10-05T09:05:59Z</DateUtc></StartTime><FrequencyChanges><FrequencyChange><Frequency dt:dt="r8">2699960000</Frequency><Timestamp dt:dt="r8">3.47686174141481E+15</Timestamp><Cur…	좌우반구com(CVF, UVF, BVF)_2-003-1	60.021	1.0.0.164	1	334312843	Professional	2.0.10.242	2.0.10.356	10-05-2020	2020-10-05 오전 9:05:59	18:05:59	2.0.10.252	89		1	{/}	경호	27	1	89	NULL	NULL	NULL	NULL	NULL	NULL	KSY4	List1	NULL	NULL	NULL	NULL	NULL	NULL	NULL	NULL	NULL	1	{/}	0	3	268294	0	{/}	492	268786
좌우반구com(CVF, UVF, BVF)_2	3	1	<?xml version="1.0"?>\n<Clock xmlns:dt="urn:schemas-microsoft-com:datatypes"><Description dt:dt="string">E-Prime Primary Realtime Clock</Description><StartTime><Timestamp dt:dt="int">0</Timestamp><DateUtc dt:dt="string">2020-10-05T09:05:59Z</DateUtc></StartTime><FrequencyChanges><FrequencyChange><Frequency dt:dt="r8">2699960000</Frequency><Timestamp dt:dt="r8">3.47686174141481E+15</Timestamp><Cur…	좌우반구com(CVF, UVF, BVF)_2-003-1	60.021	1.0.0.164	1	334312843	Professional	2.0.10.242	2.0.10.356	10-05-2020	2020-10-05 오전 9:05:59	18:05:59	2.0.10.252	394		1	{/}	계기	NULL	NULL	NULL	NULL	NULL	NULL	15	1	130	KSY4	List3	NULL	NULL	NULL	NULL	NULL	NULL	NULL	NULL	NULL	1	{/}	0	4	1298487	0	{/}	576	1299063
좌우반구com(CVF, UVF, BVF)_2	3	1	<?xml version="1.0"?>\n<Clock xmlns:dt="urn:schemas-microsoft-com:datatypes"><Description dt:dt="string">E-Prime Primary Realtime Clock</Description><StartTime><Timestamp dt:dt="int">0</Timestamp><DateUtc dt:dt="string">2020-10-05T09:05:59Z</DateUtc></StartTime><FrequencyChanges><FrequencyChange><Frequency dt:dt="r8">2699960000</Frequency><Timestamp dt:dt="r8">3.47686174141481E+15</Timestamp><Cur…	좌우반구com(CVF, UVF, BVF)_2-003-1	60.021	1.0.0.164	1	334312843	Professional	2.0.10.242	2.0.10.356	10-05-2020	2020-10-05 오전 9:05:59	18:05:59	2.0.10.252	227		2	z	계님	NULL	NULL	NULL	70	1	95	NULL	NULL	NULL	KSY	List2	0		0	0	723220	183		0	0	0	z	0	3	723403	0	{/}	306	723709
좌우반구com(CVF, UVF, BVF)_2	3	1	<?xml version="1.0"?>\n<Clock xmlns:dt="urn:schemas-microsoft-com:datatypes"><Description dt:dt="string">E-Prime Primary Realtime Clock</Description><StartTime><Timestamp dt:dt="int">0</Timestamp><DateUtc dt:dt="string">2020-10-05T09:05:59Z</DateUtc></StartTime><FrequencyChanges><FrequencyChange><Frequency dt:dt="r8">2699960000</Frequency><Timestamp dt:dt="r8">3.47686174141481E+15</Timestamp><Cur…	좌우반구com(CVF, UVF, BVF)_2-003-1	60.021	1.0.0.164	1	334312843	Professional	2.0.10.242	2.0.10.356	10-05-2020	2020-10-05 오전 9:05:59	18:05:59	2.0.10.252	276		2	z	계락	NULL	NULL	NULL	NULL	NULL	NULL	136	1	12	KSY4	List3	NULL	NULL	NULL	NULL	NULL	NULL	NULL	NULL	NULL	0	z	0	3	938928	0	{/}	644	939572
좌우반구com(CVF, UVF, BVF)_2	3	1	<?xml version="1.0"?>\n<Clock xmlns:dt="urn:schemas-microsoft-com:datatypes"><Description dt:dt="string">E-Prime Primary Realtime Clock</Description><StartTime><Timestamp dt:dt="int">0</Timestamp><DateUtc dt:dt="string">2020-10-05T09:05:59Z</DateUtc></StartTime><FrequencyChanges><FrequencyChange><Frequency dt:dt="r8">2699960000</Frequency><Timestamp dt:dt="r8">3.47686174141481E+15</Timestamp><Cur…	좌우반구com(CVF, UVF, BVF)_2-003-1	60.021	1.0.0.164	1	334312843	Professional	2.0.10.242	2.0.10.356	10-05-2020	2020-10-05 오전 9:05:59	18:05:59	2.0.10.252	242		1	{/}	계수	NULL	NULL	NULL	22	1	110	NULL	NULL	NULL	KSY4	List2	NULL	NULL	NULL	NULL	NULL	NULL	NULL	NULL	NULL	1	{/}	0	3	766088	0	{/}	827	766915
좌우반구com(CVF, UVF, BVF)_2	3	1	<?xml version="1.0"?>\n<Clock xmlns:dt="urn:schemas-microsoft-com:datatypes"><Description dt:dt="string">E-Prime Primary Realtime Clock</Description><StartTime><Timestamp dt:dt="int">0</Timestamp><DateUtc dt:dt="string">2020-10-05T09:05:59Z</DateUtc></StartTime><FrequencyChanges><FrequencyChange><Frequency dt:dt="r8">2699960000</Frequency><Timestamp dt:dt="r8">3.47686174141481E+15</Timestamp><Cur…	좌우반구com(CVF, UVF, BVF)_2-003-1	60.021	1.0.0.164	1	334312843	Professional	2.0.10.242	2.0.10.356	10-05-2020	2020-10-05 오전 9:05:59	18:05:59	2.0.10.252	88		2	z	계여	60	1	88	NULL	NULL	NULL	NULL	NULL	NULL	KSY4	List1	NULL	NULL	NULL	NULL	NULL	NULL	NULL	NULL	NULL	0	z	0	4	265179	0	{/}	912	266091
좌우반구com(CVF, UVF, BVF)_2	3	1	<?xml version="1.0"?>\n<Clock xmlns:dt="urn:schemas-microsoft-com:datatypes"><Description dt:dt="string">E-Prime Primary Realtime Clock</Description><StartTime><Timestamp dt:dt="int">0</Timestamp><DateUtc dt:dt="string">2020-10-05T09:05:59Z</DateUtc></StartTime><FrequencyChanges><FrequencyChange><Frequency dt:dt="r8">2699960000</Frequency><Timestamp dt:dt="r8">3.47686174141481E+15</Timestamp><Cur…	좌우반구com(CVF, UVF, BVF)_2-003-1	60.021	1.0.0.164	1	334312843	Professional	2.0.10.242	2.0.10.356	10-05-2020	2020-10-05 오전 9:05:59	18:05:59	2.0.10.252	364		2	z	고률	NULL	NULL	NULL	NULL	NULL	NULL	78	1	100	KSY3	List3	NULL	NULL	NULL	NULL	NULL	NULL	NULL	NULL	NULL	0	z	0	3	1207435	0	{/}	1316	1208751
좌우반구com(CVF, UVF, BVF)_2	3	1	<?xml version="1.0"?>\n<Clock xmlns:dt="urn:schemas-microsoft-com:datatypes"><Description dt:dt="string">E-Prime Primary Realtime Clock</Description><StartTime><Timestamp dt:dt="int">0</Timestamp><DateUtc dt:dt="string">2020-10-05T09:05:59Z</DateUtc></StartTime><FrequencyChanges><FrequencyChange><Frequency dt:dt="r8">2699960000</Frequency><Timestamp dt:dt="r8">3.47686174141481E+15</Timestamp><Cur…	좌우반구com(CVF, UVF, BVF)_2-003-1	60.021	1.0.0.164	1	334312843	Professional	2.0.10.242	2.0.10.356	10-05-2020	2020-10-05 오전 9:05:59	18:05:59	2.0.10.252	391		2	z	고청	NULL	NULL	NULL	NULL	NULL	NULL	102	1	127	KSY	List3	0		0	-1	1289240	183		0	0	1	z	0	3	1289423	0	z	1471	1290894
좌우반구com(CVF, UVF, BVF)_2	3	1	<?xml version="1.0"?>\n<Clock xmlns:dt="urn:schemas-microsoft-com:datatypes"><Description dt:dt="string">E-Prime Primary Realtime Clock</Description><StartTime><Timestamp dt:dt="int">0</Timestamp><DateUtc dt:dt="string">2020-10-05T09:05:59Z</DateUtc></StartTime><FrequencyChanges><FrequencyChange><Frequency dt:dt="r8">2699960000</Frequency><Timestamp dt:dt="r8">3.47686174141481E+15</Timestamp><Cur…	좌우반구com(CVF, UVF, BVF)_2-003-1	60.021	1.0.0.164	1	334312843	Professional	2.0.10.242	2.0.10.356	10-05-2020	2020-10-05 오전 9:05:59	18:05:59	2.0.10.252	105		1	{/}	공기	125	1	105	NULL	NULL	NULL	NULL	NULL	NULL	KSY4	List1	NULL	NULL	NULL	NULL	NULL	NULL	NULL	NULL	NULL	1	{/}	1	3	315061	0	{/}	354	315415
좌우반구com(CVF, UVF, BVF)_2	3	1	<?xml version="1.0"?>\n<Clock xmlns:dt="urn:schemas-microsoft-com:datatypes"><Description dt:dt="string">E-Prime Primary Realtime Clock</Description><StartTime><Timestamp dt:dt="int">0</Timestamp><DateUtc dt:dt="string">2020-10-05T09:05:59Z</DateUtc></StartTime><FrequencyChanges><FrequencyChange><Frequency dt:dt="r8">2699960000</Frequency><Timestamp dt:dt="r8">3.47686174141481E+15</Timestamp><Cur…	좌우반구com(CVF, UVF, BVF)_2-003-1	60.021	1.0.0.164	1	334312843	Professional	2.0.10.242	2.0.10.356	10-05-2020	2020-10-05 오전 9:05:59	18:05:59	2.0.10.252	142		1	{/}	공백	NULL	NULL	NULL	117	1	10	NULL	NULL	NULL	KSY4	List2	NULL	NULL	NULL	NULL	NULL	NULL	NULL	NULL	NULL	1	{/}	1	3	470207	0	{/}	570	470777
좌우반구com(CVF, UVF, BVF)_2	3	1	<?xml version="1.0"?>\n<Clock xmlns:dt="urn:schemas-microsoft-com:datatypes"><Description dt:dt="string">E-Prime Primary Realtime Clock</Description><StartTime><Timestamp dt:dt="int">0</Timestamp><DateUtc dt:dt="string">2020-10-05T09:05:59Z</DateUtc></StartTime><FrequencyChanges><FrequencyChange><Frequency dt:dt="r8">2699960000</Frequency><Timestamp dt:dt="r8">3.47686174141481E+15</Timestamp><Cur…	좌우반구com(CVF, UVF, BVF)_2-003-1	60.021	1.0.0.164	1	334312843	Professional	2.0.10.242	2.0.10.356	10-05-2020	2020-10-05 오전 9:05:59	18:05:59	2.0.10.252	325		1	{/}	공포	NULL	NULL	NULL	NULL	NULL	NULL	96	1	61	KSY4	List3	NULL	NULL	NULL	NULL	NULL	NULL	NULL	NULL	NULL	1	{/}	0	4	1088060	0	{/}	868	1088928
좌우반구com(CVF, UVF, BVF)_2	3	1	<?xml version="1.0"?>\n<Clock xmlns:dt="urn:schemas-microsoft-com:datatypes"><Description dt:dt="string">E-Prime Primary Realtime Clock</Description><StartTime><Timestamp dt:dt="int">0</Timestamp><DateUtc dt:dt="string">2020-10-05T09:05:59Z</DateUtc></StartTime><FrequencyChanges><FrequencyChange><Frequency dt:dt="r8">2699960000</Frequency><Timestamp dt:dt="r8">3.47686174141481E+15</Timestamp><Cur…	좌우반구com(CVF, UVF, BVF)_2-003-1	60.021	1.0.0.164	1	334312843	Professional	2.0.10.242	2.0.10.356	10-05-2020	2020-10-05 오전 9:05:59	18:05:59	2.0.10.252	5		2	z	과법	75	1	5	NULL	NULL	NULL	NULL	NULL	NULL	KSY3	List1	NULL	NULL	NULL	NULL	NULL	NULL	NULL	NULL	NULL	0	z	0	4	27928	0	{/}	274	28202
좌우반구com(CVF, UVF, BVF)_2	3	1	<?xml version="1.0"?>\n<Clock xmlns:dt="urn:schemas-microsoft-com:datatypes"><Description dt:dt="string">E-Prime Primary Realtime Clock</Description><StartTime><Timestamp dt:dt="int">0</Timestamp><DateUtc dt:dt="string">2020-10-05T09:05:59Z</DateUtc></StartTime><FrequencyChanges><FrequencyChange><Frequency dt:dt="r8">2699960000</Frequency><Timestamp dt:dt="r8">3.47686174141481E+15</Timestamp><Cur…	좌우반구com(CVF, UVF, BVF)_2-003-1	60.021	1.0.0.164	1	334312843	Professional	2.0.10.242	2.0.10.356	10-05-2020	2020-10-05 오전 9:05:59	18:05:59	2.0.10.252	382		1	{/}	과정	NULL	NULL	NULL	NULL	NULL	NULL	99	1	118	KSY4	List3	NULL	NULL	NULL	NULL	NULL	NULL	NULL	NULL	NULL	1	{/}	0	3	1262499	0	{/}	565	1263064
좌우반구com(CVF, UVF, BVF)_2	3	1	<?xml version="1.0"?>\n<Clock xmlns:dt="urn:schemas-microsoft-com:datatypes"><Description dt:dt="string">E-Prime Primary Realtime Clock</Description><StartTime><Timestamp dt:dt="int">0</Timestamp><DateUtc dt:dt="string">2020-10-05T09:05:59Z</DateUtc></StartTime><FrequencyChanges><FrequencyChange><Frequency dt:dt="r8">2699960000</Frequency><Timestamp dt:dt="r8">3.47686174141481E+15</Timestamp><Cur…	좌우반구com(CVF, UVF, BVF)_2-003-1	60.021	1.0.0.164	1	334312843	Professional	2.0.10.242	2.0.10.356	10-05-2020	2020-10-05 오전 9:05:59	18:05:59	2.0.10.252	137		1	{/}	관계	NULL	NULL	NULL	60	1	5	NULL	NULL	NULL	KSY4	List2	NULL	NULL	NULL	NULL	NULL	NULL	NULL	NULL	NULL	1	{/}	0	4	456346	0	{/}	438	456784
좌우반구com(CVF, UVF, BVF)_2	3	1	<?xml version="1.0"?>\n<Clock xmlns:dt="urn:schemas-microsoft-com:datatypes"><Description dt:dt="string">E-Prime Primary Realtime Clock</Description><StartTime><Timestamp dt:dt="int">0</Timestamp><DateUtc dt:dt="string">2020-10-05T09:05:59Z</DateUtc></StartTime><FrequencyChanges><FrequencyChange><Frequency dt:dt="r8">2699960000</Frequency><Timestamp dt:dt="r8">3.47686174141481E+15</Timestamp><Cur…	좌우반구com(CVF, UVF, BVF)_2-003-1	60.021	1.0.0.164	1	334312843	Professional	2.0.10.242	2.0.10.356	10-05-2020	2020-10-05 오전 9:05:59	18:05:59	2.0.10.252	136		1	{/}	관측	NULL	NULL	NULL	109	1	4	NULL	NULL	NULL	KSY4	List2	NULL	NULL	NULL	NULL	NULL	NULL	NULL	NULL	NULL	1	{/}	0	3	453663	0	{/}	479	454142
좌우반구com(CVF, UVF, BVF)_2	3	1	<?xml version="1.0"?>\n<Clock xmlns:dt="urn:schemas-microsoft-com:datatypes"><Description dt:dt="string">E-Prime Primary Realtime Clock</Description><StartTime><Timestamp dt:dt="int">0</Timestamp><DateUtc dt:dt="string">2020-10-05T09:05:59Z</DateUtc></StartTime><FrequencyChanges><FrequencyChange><Frequency dt:dt="r8">2699960000</Frequency><Timestamp dt:dt="r8">3.47686174141481E+15</Timestamp><Cur…	좌우반구com(CVF, UVF, BVF)_2-003-1	60.021	1.0.0.164	1	334312843	Professional	2.0.10.242	2.0.10.356	10-05-2020	2020-10-05 오전 9:05:59	18:05:59	2.0.10.252	164		1	{/}	광장	NULL	NULL	NULL	19	1	32	NULL	NULL	NULL	KSY4	List2	NULL	NULL	NULL	NULL	NULL	NULL	NULL	NULL	NULL	1	{/}	0	3	535918	0	{/}	741	536659
좌우반구com(CVF, UVF, BVF)_2	3	1	<?xml version="1.0"?>\n<Clock xmlns:dt="urn:schemas-microsoft-com:datatypes"><Description dt:dt="string">E-Prime Primary Realtime Clock</Description><StartTime><Timestamp dt:dt="int">0</Timestamp><DateUtc dt:dt="string">2020-10-05T09:05:59Z</DateUtc></StartTime><FrequencyChanges><FrequencyChange><Frequency dt:dt="r8">2699960000</Frequency><Timestamp dt:dt="r8">3.47686174141481E+15</Timestamp><Cur…	좌우반구com(CVF, UVF, BVF)_2-003-1	60.021	1.0.0.164	1	334312843	Professional	2.0.10.242	2.0.10.356	10-05-2020	2020-10-05 오전 9:05:59	18:05:59	2.0.10.252	109		2	z	교느	21	1	109	NULL	NULL	NULL	NULL	NULL	NULL	KSY3	List1	NULL	NULL	NULL	NULL	NULL	NULL	NULL	NULL	NULL	1	z	0	4	325858	0	z	617	326475
좌우반구com(CVF, UVF, BVF)_2	3	1	<?xml version="1.0"?>\n<Clock xmlns:dt="urn:schemas-microsoft-com:datatypes"><Description dt:dt="string">E-Prime Primary Realtime Clock</Description><StartTime><Timestamp dt:dt="int">0</Timestamp><DateUtc dt:dt="string">2020-10-05T09:05:59Z</DateUtc></StartTime><FrequencyChanges><FrequencyChange><Frequency dt:dt="r8">2699960000</Frequency><Timestamp dt:dt="r8">3.47686174141481E+15</Timestamp><Cur…	좌우반구com(CVF, UVF, BVF)_2-003-1	60.021	1.0.0.164	1	334312843	Professional	2.0.10.242	2.0.10.356	10-05-2020	2020-10-05 오전 9:05:59	18:05:59	2.0.10.252	107		1	{/}	교훈	11	1	107	NULL	NULL	NULL	NULL	NULL	NULL	KSY3	List1	NULL	NULL	NULL	NULL	NULL	NULL	NULL	NULL	NULL	1	{/}	0	4	320310	0	{/}	889	321199
좌우반구com(CVF, UVF, BVF)_2	3	1	<?xml version="1.0"?>\n<Clock xmlns:dt="urn:schemas-microsoft-com:datatypes"><Description dt:dt="string">E-Prime Primary Realtime Clock</Description><StartTime><Timestamp dt:dt="int">0</Timestamp><DateUtc dt:dt="string">2020-10-05T09:05:59Z</DateUtc></StartTime><FrequencyChanges><FrequencyChange><Frequency dt:dt="r8">2699960000</Frequency><Timestamp dt:dt="r8">3.47686174141481E+15</Timestamp><Cur…	좌우반구com(CVF, UVF, BVF)_2-003-1	60.021	1.0.0.164	1	334312843	Professional	2.0.10.242	2.0.10.356	10-05-2020	2020-10-05 오전 9:05:59	18:05:59	2.0.10.252	197		2	z	교휘	NULL	NULL	NULL	98	1	65	NULL	NULL	NULL	KSY4	List2	NULL	NULL	NULL	NULL	NULL	NULL	NULL	NULL	NULL	1	z	0	3	633184	0	z	492	633676
좌우반구com(CVF, UVF, BVF)_2	3	1	<?xml version="1.0"?>\n<Clock xmlns:dt="urn:schemas-microsoft-com:datatypes"><Description dt:dt="string">E-Prime Primary Realtime Clock</Description><StartTime><Timestamp dt:dt="int">0</Timestamp><DateUtc dt:dt="string">2020-10-05T09:05:59Z</DateUtc></StartTime><FrequencyChanges><FrequencyChange><Frequency dt:dt="r8">2699960000</Frequency><Timestamp dt:dt="r8">3.47686174141481E+15</Timestamp><Cur…	좌우반구com(CVF, UVF, BVF)_2-003-1	60.021	1.0.0.164	1	334312843	Professional	2.0.10.242	2.0.10.356	10-05-2020	2020-10-05 오전 9:05:59	18:05:59	2.0.10.252	333		1	{/}	구조	NULL	NULL	NULL	NULL	NULL	NULL	14	1	69	KSY4	List3	NULL	NULL	NULL	NULL	NULL	NULL	NULL	NULL	NULL	1	{/}	0	3	1113601	0	{/}	816	1114417
좌우반구com(CVF, UVF, BVF)_2	3	1	<?xml version="1.0"?>\n<Clock xmlns:dt="urn:schemas-microsoft-com:datatypes"><Description dt:dt="string">E-Prime Primary Realtime Clock</Description><StartTime><Timestamp dt:dt="int">0</Timestamp><DateUtc dt:dt="string">2020-10-05T09:05:59Z</DateUtc></StartTime><FrequencyChanges><FrequencyChange><Frequency dt:dt="r8">2699960000</Frequency><Timestamp dt:dt="r8">3.47686174141481E+15</Timestamp><Cur…	좌우반구com(CVF, UVF, BVF)_2-003-1	60.021	1.0.0.164	1	334312843	Professional	2.0.10.242	2.0.10.356	10-05-2020	2020-10-05 오전 9:05:59	18:05:59	2.0.10.252	97		2	z	국득	107	1	97	NULL	NULL	NULL	NULL	NULL	NULL	KSY2	List1	NULL	NULL	NULL	NULL	NULL	NULL	NULL	NULL	NULL	1	z	0	4	291953	0	z	663	292616
좌우반구com(CVF, UVF, BVF)_2	3	1	<?xml version="1.0"?>\n<Clock xmlns:dt="urn:schemas-microsoft-com:datatypes"><Description dt:dt="string">E-Prime Primary Realtime Clock</Description><StartTime><Timestamp dt:dt="int">0</Timestamp><DateUtc dt:dt="string">2020-10-05T09:05:59Z</DateUtc></StartTime><FrequencyChanges><FrequencyChange><Frequency dt:dt="r8">2699960000</Frequency><Timestamp dt:dt="r8">3.47686174141481E+15</Timestamp><Cur…	좌우반구com(CVF, UVF, BVF)_2-003-1	60.021	1.0.0.164	1	334312843	Professional	2.0.10.242	2.0.10.356	10-05-2020	2020-10-05 오전 9:05:59	18:05:59	2.0.10.252	34		2	z	국반	2	1	34	NULL	NULL	NULL	NULL	NULL	NULL	KSY4	List1	NULL	NULL	NULL	NULL	NULL	NULL	NULL	NULL	NULL	0	z	0	4	108450	0	{/}	359	108809
좌우반구com(CVF, UVF, BVF)_2	3	1	<?xml version="1.0"?>\n<Clock xmlns:dt="urn:schemas-microsoft-com:datatypes"><Description dt:dt="string">E-Prime Primary Realtime Clock</Description><StartTime><Timestamp dt:dt="int">0</Timestamp><DateUtc dt:dt="string">2020-10-05T09:05:59Z</DateUtc></StartTime><FrequencyChanges><FrequencyChange><Frequency dt:dt="r8">2699960000</Frequency><Timestamp dt:dt="r8">3.47686174141481E+15</Timestamp><Cur…	좌우반구com(CVF, UVF, BVF)_2-003-1	60.021	1.0.0.164	1	334312843	Professional	2.0.10.242	2.0.10.356	10-05-2020	2020-10-05 오전 9:05:59	18:05:59	2.0.10.252	185		1	{/}	군청	NULL	NULL	NULL	84	1	53	NULL	NULL	NULL	KSY4	List2	NULL	NULL	NULL	NULL	NULL	NULL	NULL	NULL	NULL	1	{/}	0	3	597363	0	{/}	1081	598444
좌우반구com(CVF, UVF, BVF)_2	3	1	<?xml version="1.0"?>\n<Clock xmlns:dt="urn:schemas-microsoft-com:datatypes"><Description dt:dt="string">E-Prime Primary Realtime Clock</Description><StartTime><Timestamp dt:dt="int">0</Timestamp><DateUtc dt:dt="string">2020-10-05T09:05:59Z</DateUtc></StartTime><FrequencyChanges><FrequencyChange><Frequency dt:dt="r8">2699960000</Frequency><Timestamp dt:dt="r8">3.47686174141481E+15</Timestamp><Cur…	좌우반구com(CVF, UVF, BVF)_2-003-1	60.021	1.0.0.164	1	334312843	Professional	2.0.10.242	2.0.10.356	10-05-2020	2020-10-05 오전 9:05:59	18:05:59	2.0.10.252	131		1	{/}	궤도	23	1	131	NULL	NULL	NULL	NULL	NULL	NULL	KSY4	List1	NULL	NULL	NULL	NULL	NULL	NULL	NULL	NULL	NULL	0	{/}	0	3	390035	0	z	555	390590
좌우반구com(CVF, UVF, BVF)_2	3	1	<?xml version="1.0"?>\n<Clock xmlns:dt="urn:schemas-microsoft-com:datatypes"><Description dt:dt="string">E-Prime Primary Realtime Clock</Description><StartTime><Timestamp dt:dt="int">0</Timestamp><DateUtc dt:dt="string">2020-10-05T09:05:59Z</DateUtc></StartTime><FrequencyChanges><FrequencyChange><Frequency dt:dt="r8">2699960000</Frequency><Timestamp dt:dt="r8">3.47686174141481E+15</Timestamp><Cur…	좌우반구com(CVF, UVF, BVF)_2-003-1	60.021	1.0.0.164	1	334312843	Professional	2.0.10.242	2.0.10.356	10-05-2020	2020-10-05 오전 9:05:59	18:05:59	2.0.10.252	115		2	z	궤희	52	1	115	NULL	NULL	NULL	NULL	NULL	NULL	KSY2	List1	NULL	NULL	NULL	NULL	NULL	NULL	NULL	NULL	NULL	1	z	1	3	342835	0	z	1020	343855
좌우반구com(CVF, UVF, BVF)_2	3	1	<?xml version="1.0"?>\n<Clock xmlns:dt="urn:schemas-microsoft-com:datatypes"><Description dt:dt="string">E-Prime Primary Realtime Clock</Description><StartTime><Timestamp dt:dt="int">0</Timestamp><DateUtc dt:dt="string">2020-10-05T09:05:59Z</DateUtc></StartTime><FrequencyChanges><FrequencyChange><Frequency dt:dt="r8">2699960000</Frequency><Timestamp dt:dt="r8">3.47686174141481E+15</Timestamp><Cur…	좌우반구com(CVF, UVF, BVF)_2-003-1	60.021	1.0.0.164	1	334312843	Professional	2.0.10.242	2.0.10.356	10-05-2020	2020-10-05 오전 9:05:59	18:05:59	2.0.10.252	106		1	{/}	그림	118	1	106	NULL	NULL	NULL	NULL	NULL	NULL	KSY4	List1	NULL	NULL	NULL	NULL	NULL	NULL	NULL	NULL	NULL	1	{/}	1	3	317610	0	{/}	493	318103
좌우반구com(CVF, UVF, BVF)_2	3	1	<?xml version="1.0"?>\n<Clock xmlns:dt="urn:schemas-microsoft-com:datatypes"><Description dt:dt="string">E-Prime Primary Realtime Clock</Description><StartTime><Timestamp dt:dt="int">0</Timestamp><DateUtc dt:dt="string">2020-10-05T09:05:59Z</DateUtc></StartTime><FrequencyChanges><FrequencyChange><Frequency dt:dt="r8">2699960000</Frequency><Timestamp dt:dt="r8">3.47686174141481E+15</Timestamp><Cur…	좌우반구com(CVF, UVF, BVF)_2-003-1	60.021	1.0.0.164	1	334312843	Professional	2.0.10.242	2.0.10.356	10-05-2020	2020-10-05 오전 9:05:59	18:05:59	2.0.10.252	141		2	z	그법	NULL	NULL	NULL	40	1	9	NULL	NULL	NULL	KSY	List2	0		0	-1	467075	184		0	0	1	z	0	4	467259	0	z	747	468006
좌우반구com(CVF, UVF, BVF)_2	3	1	<?xml version="1.0"?>\n<Clock xmlns:dt="urn:schemas-microsoft-com:datatypes"><Description dt:dt="string">E-Prime Primary Realtime Clock</Description><StartTime><Timestamp dt:dt="int">0</Timestamp><DateUtc dt:dt="string">2020-10-05T09:05:59Z</DateUtc></StartTime><FrequencyChanges><FrequencyChange><Frequency dt:dt="r8">2699960000</Frequency><Timestamp dt:dt="r8">3.47686174141481E+15</Timestamp><Cur…	좌우반구com(CVF, UVF, BVF)_2-003-1	60.021	1.0.0.164	1	334312843	Professional	2.0.10.242	2.0.10.356	10-05-2020	2020-10-05 오전 9:05:59	18:05:59	2.0.10.252	285		2	z	그소	NULL	NULL	NULL	NULL	NULL	NULL	81	1	21	KSY2	List3	NULL	NULL	NULL	NULL	NULL	NULL	NULL	NULL	NULL	1	z	1	3	966135	0	z	584	966719
좌우반구com(CVF, UVF, BVF)_2	3	1	<?xml version="1.0"?>\n<Clock xmlns:dt="urn:schemas-microsoft-com:datatypes"><Description dt:dt="string">E-Prime Primary Realtime Clock</Description><StartTime><Timestamp dt:dt="int">0</Timestamp><DateUtc dt:dt="string">2020-10-05T09:05:59Z</DateUtc></StartTime><FrequencyChanges><FrequencyChange><Frequency dt:dt="r8">2699960000</Frequency><Timestamp dt:dt="r8">3.47686174141481E+15</Timestamp><Cur…	좌우반구com(CVF, UVF, BVF)_2-003-1	60.021	1.0.0.164	1	334312843	Professional	2.0.10.242	2.0.10.356	10-05-2020	2020-10-05 오전 9:05:59	18:05:59	2.0.10.252	217		2	z	그종	NULL	NULL	NULL	68	1	85	NULL	NULL	NULL	KSY	List2	0		0	-1	693047	183		0	0	0	z	0	3	693230	0	{/}	1150	694380
좌우반구com(CVF, UVF, BVF)_2	3	1	<?xml version="1.0"?>\n<Clock xmlns:dt="urn:schemas-microsoft-com:datatypes"><Description dt:dt="string">E-Prime Primary Realtime Clock</Description><StartTime><Timestamp dt:dt="int">0</Timestamp><DateUtc dt:dt="string">2020-10-05T09:05:59Z</DateUtc></StartTime><FrequencyChanges><FrequencyChange><Frequency dt:dt="r8">2699960000</Frequency><Timestamp dt:dt="r8">3.47686174141481E+15</Timestamp><Cur…	좌우반구com(CVF, UVF, BVF)_2-003-1	60.021	1.0.0.164	1	334312843	Professional	2.0.10.242	2.0.10.356	10-05-2020	2020-10-05 오전 9:05:59	18:05:59	2.0.10.252	161		1	{/}	급여	NULL	NULL	NULL	50	1	29	NULL	NULL	NULL	KSY4	List2	NULL	NULL	NULL	NULL	NULL	NULL	NULL	NULL	NULL	1	{/}	0	4	527138	0	{/}	397	527535
좌우반구com(CVF, UVF, BVF)_2	3	1	<?xml version="1.0"?>\n<Clock xmlns:dt="urn:schemas-microsoft-com:datatypes"><Description dt:dt="string">E-Prime Primary Realtime Clock</Description><StartTime><Timestamp dt:dt="int">0</Timestamp><DateUtc dt:dt="string">2020-10-05T09:05:59Z</DateUtc></StartTime><FrequencyChanges><FrequencyChange><Frequency dt:dt="r8">2699960000</Frequency><Timestamp dt:dt="r8">3.47686174141481E+15</Timestamp><Cur…	좌우반구com(CVF, UVF, BVF)_2-003-1	60.021	1.0.0.164	1	334312843	Professional	2.0.10.242	2.0.10.356	10-05-2020	2020-10-05 오전 9:05:59	18:05:59	2.0.10.252	221		1	{/}	기록	NULL	NULL	NULL	27	1	89	NULL	NULL	NULL	KSY4	List2	NULL	NULL	NULL	NULL	NULL	NULL	NULL	NULL	NULL	1	{/}	0	3	706692	0	{/}	688	707380
좌우반구com(CVF, UVF, BVF)_2	3	1	<?xml version="1.0"?>\n<Clock xmlns:dt="urn:schemas-microsoft-com:datatypes"><Description dt:dt="string">E-Prime Primary Realtime Clock</Description><StartTime><Timestamp dt:dt="int">0</Timestamp><DateUtc dt:dt="string">2020-10-05T09:05:59Z</DateUtc></StartTime><FrequencyChanges><FrequencyChange><Frequency dt:dt="r8">2699960000</Frequency><Timestamp dt:dt="r8">3.47686174141481E+15</Timestamp><Cur…	좌우반구com(CVF, UVF, BVF)_2-003-1	60.021	1.0.0.164	1	334312843	Professional	2.0.10.242	2.0.10.356	10-05-2020	2020-10-05 오전 9:05:59	18:05:59	2.0.10.252	383		1	{/}	기름	NULL	NULL	NULL	NULL	NULL	NULL	49	1	119	KSY4	List3	NULL	NULL	NULL	NULL	NULL	NULL	NULL	NULL	NULL	1	{/}	0	3	1265265	0	{/}	1079	1266344
좌우반구com(CVF, UVF, BVF)_2	3	1	<?xml version="1.0"?>\n<Clock xmlns:dt="urn:schemas-microsoft-com:datatypes"><Description dt:dt="string">E-Prime Primary Realtime Clock</Description><StartTime><Timestamp dt:dt="int">0</Timestamp><DateUtc dt:dt="string">2020-10-05T09:05:59Z</DateUtc></StartTime><FrequencyChanges><FrequencyChange><Frequency dt:dt="r8">2699960000</Frequency><Timestamp dt:dt="r8">3.47686174141481E+15</Timestamp><Cur…	좌우반구com(CVF, UVF, BVF)_2-003-1	60.021	1.0.0.164	1	334312843	Professional	2.0.10.242	2.0.10.356	10-05-2020	2020-10-05 오전 9:05:59	18:05:59	2.0.10.252	195		1	{/}	기술	NULL	NULL	NULL	76	1	63	NULL	NULL	NULL	KSY4	List2	NULL	NULL	NULL	NULL	NULL	NULL	NULL	NULL	NULL	1	{/}	0	3	627286	0	{/}	926	628212
좌우반구com(CVF, UVF, BVF)_2	3	1	<?xml version="1.0"?>\n<Clock xmlns:dt="urn:schemas-microsoft-com:datatypes"><Description dt:dt="string">E-Prime Primary Realtime Clock</Description><StartTime><Timestamp dt:dt="int">0</Timestamp><DateUtc dt:dt="string">2020-10-05T09:05:59Z</DateUtc></StartTime><FrequencyChanges><FrequencyChange><Frequency dt:dt="r8">2699960000</Frequency><Timestamp dt:dt="r8">3.47686174141481E+15</Timestamp><Cur…	좌우반구com(CVF, UVF, BVF)_2-003-1	60.021	1.0.0.164	1	334312843	Professional	2.0.10.242	2.0.10.356	10-05-2020	2020-10-05 오전 9:05:59	18:05:59	2.0.10.252	347		1	{/}	기운	NULL	NULL	NULL	NULL	NULL	NULL	58	1	83	KSY4	List3	NULL	NULL	NULL	NULL	NULL	NULL	NULL	NULL	NULL	1	{/}	0	3	1155253	0	{/}	612	1155865
좌우반구com(CVF, UVF, BVF)_2	3	1	<?xml version="1.0"?>\n<Clock xmlns:dt="urn:schemas-microsoft-com:datatypes"><Description dt:dt="string">E-Prime Primary Realtime Clock</Description><StartTime><Timestamp dt:dt="int">0</Timestamp><DateUtc dt:dt="string">2020-10-05T09:05:59Z</DateUtc></StartTime><FrequencyChanges><FrequencyChange><Frequency dt:dt="r8">2699960000</Frequency><Timestamp dt:dt="r8">3.47686174141481E+15</Timestamp><Cur…	좌우반구com(CVF, UVF, BVF)_2-003-1	60.021	1.0.0.164	1	334312843	Professional	2.0.10.242	2.0.10.356	10-05-2020	2020-10-05 오전 9:05:59	18:05:59	2.0.10.252	270		1	{/}	기준	NULL	NULL	NULL	NULL	NULL	NULL	123	1	6	KSY4	List3	NULL	NULL	NULL	NULL	NULL	NULL	NULL	NULL	NULL	1	{/}	0	3	919918	0	{/}	486	920404
좌우반구com(CVF, UVF, BVF)_2	3	1	<?xml version="1.0"?>\n<Clock xmlns:dt="urn:schemas-microsoft-com:datatypes"><Description dt:dt="string">E-Prime Primary Realtime Clock</Description><StartTime><Timestamp dt:dt="int">0</Timestamp><DateUtc dt:dt="string">2020-10-05T09:05:59Z</DateUtc></StartTime><FrequencyChanges><FrequencyChange><Frequency dt:dt="r8">2699960000</Frequency><Timestamp dt:dt="r8">3.47686174141481E+15</Timestamp><Cur…	좌우반구com(CVF, UVF, BVF)_2-003-1	60.021	1.0.0.164	1	334312843	Professional	2.0.10.242	2.0.10.356	10-05-2020	2020-10-05 오전 9:05:59	18:05:59	2.0.10.252	48		1	{/}	기차	110	1	48	NULL	NULL	NULL	NULL	NULL	NULL	KSY4	List1	NULL	NULL	NULL	NULL	NULL	NULL	NULL	NULL	NULL	0	{/}	0	4	146720	0	z	1240	147960
좌우반구com(CVF, UVF, BVF)_2	3	1	<?xml version="1.0"?>\n<Clock xmlns:dt="urn:schemas-microsoft-com:datatypes"><Description dt:dt="string">E-Prime Primary Realtime Clock</Description><StartTime><Timestamp dt:dt="int">0</Timestamp><DateUtc dt:dt="string">2020-10-05T09:05:59Z</DateUtc></StartTime><FrequencyChanges><FrequencyChange><Frequency dt:dt="r8">2699960000</Frequency><Timestamp dt:dt="r8">3.47686174141481E+15</Timestamp><Cur…	좌우반구com(CVF, UVF, BVF)_2-003-1	60.021	1.0.0.164	1	334312843	Professional	2.0.10.242	2.0.10.356	10-05-2020	2020-10-05 오전 9:05:59	18:05:59	2.0.10.252	200		1	{/}	기회	NULL	NULL	NULL	66	1	68	NULL	NULL	NULL	KSY4	List2	NULL	NULL	NULL	NULL	NULL	NULL	NULL	NULL	NULL	1	{/}	0	3	642681	0	{/}	598	643279
좌우반구com(CVF, UVF, BVF)_2	3	1	<?xml version="1.0"?>\n<Clock xmlns:dt="urn:schemas-microsoft-com:datatypes"><Description dt:dt="string">E-Prime Primary Realtime Clock</Description><StartTime><Timestamp dt:dt="int">0</Timestamp><DateUtc dt:dt="string">2020-10-05T09:05:59Z</DateUtc></StartTime><FrequencyChanges><FrequencyChange><Frequency dt:dt="r8">2699960000</Frequency><Timestamp dt:dt="r8">3.47686174141481E+15</Timestamp><Cur…	좌우반구com(CVF, UVF, BVF)_2-003-1	60.021	1.0.0.164	1	334312843	Professional	2.0.10.242	2.0.10.356	10-05-2020	2020-10-05 오전 9:05:59	18:05:59	2.0.10.252	326		2	z	껍목	NULL	NULL	NULL	NULL	NULL	NULL	10	1	62	KSY	List3	0		0	-1	1090942	183		0	0	1	z	1	3	1091125	0	z	1444	1092569
좌우반구com(CVF, UVF, BVF)_2	3	1	<?xml version="1.0"?>\n<Clock xmlns:dt="urn:schemas-microsoft-com:datatypes"><Description dt:dt="string">E-Prime Primary Realtime Clock</Description><StartTime><Timestamp dt:dt="int">0</Timestamp><DateUtc dt:dt="string">2020-10-05T09:05:59Z</DateUtc></StartTime><FrequencyChanges><FrequencyChange><Frequency dt:dt="r8">2699960000</Frequency><Timestamp dt:dt="r8">3.47686174141481E+15</Timestamp><Cur…	좌우반구com(CVF, UVF, BVF)_2-003-1	60.021	1.0.0.164	1	334312843	Professional	2.0.10.242	2.0.10.356	10-05-2020	2020-10-05 오전 9:05:59	18:05:59	2.0.10.252	268		2	z	껍밀	NULL	NULL	NULL	NULL	NULL	NULL	109	1	4	KSY	List3	0		0	0	913554	183		0	0	1	z	0	3	913737	0	z	672	914409
좌우반구com(CVF, UVF, BVF)_2	3	1	<?xml version="1.0"?>\n<Clock xmlns:dt="urn:schemas-microsoft-com:datatypes"><Description dt:dt="string">E-Prime Primary Realtime Clock</Description><StartTime><Timestamp dt:dt="int">0</Timestamp><DateUtc dt:dt="string">2020-10-05T09:05:59Z</DateUtc></StartTime><FrequencyChanges><FrequencyChange><Frequency dt:dt="r8">2699960000</Frequency><Timestamp dt:dt="r8">3.47686174141481E+15</Timestamp><Cur…	좌우반구com(CVF, UVF, BVF)_2-003-1	60.021	1.0.0.164	1	334312843	Professional	2.0.10.242	2.0.10.356	10-05-2020	2020-10-05 오전 9:05:59	18:05:59	2.0.10.252	3		1	{/}	껍질	33	1	3	NULL	NULL	NULL	NULL	NULL	NULL	KSY4	List1	NULL	NULL	NULL	NULL	NULL	NULL	NULL	NULL	NULL	1	{/}	0	4	23063	0	{/}	250	23313
좌우반구com(CVF, UVF, BVF)_2	3	1	<?xml version="1.0"?>\n<Clock xmlns:dt="urn:schemas-microsoft-com:datatypes"><Description dt:dt="string">E-Prime Primary Realtime Clock</Description><StartTime><Timestamp dt:dt="int">0</Timestamp><DateUtc dt:dt="string">2020-10-05T09:05:59Z</DateUtc></StartTime><FrequencyChanges><FrequencyChange><Frequency dt:dt="r8">2699960000</Frequency><Timestamp dt:dt="r8">3.47686174141481E+15</Timestamp><Cur…	좌우반구com(CVF, UVF, BVF)_2-003-1	60.021	1.0.0.164	1	334312843	Professional	2.0.10.242	2.0.10.356	10-05-2020	2020-10-05 오전 9:05:59	18:05:59	2.0.10.252	29		2	z	껍퇴	47	1	29	NULL	NULL	NULL	NULL	NULL	NULL	KSY4	List1	NULL	NULL	NULL	NULL	NULL	NULL	NULL	NULL	NULL	1	z	1	3	94271	0	z	404	94675
좌우반구com(CVF, UVF, BVF)_2	3	1	<?xml version="1.0"?>\n<Clock xmlns:dt="urn:schemas-microsoft-com:datatypes"><Description dt:dt="string">E-Prime Primary Realtime Clock</Description><StartTime><Timestamp dt:dt="int">0</Timestamp><DateUtc dt:dt="string">2020-10-05T09:05:59Z</DateUtc></StartTime><FrequencyChanges><FrequencyChange><Frequency dt:dt="r8">2699960000</Frequency><Timestamp dt:dt="r8">3.47686174141481E+15</Timestamp><Cur…	좌우반구com(CVF, UVF, BVF)_2-003-1	60.021	1.0.0.164	1	334312843	Professional	2.0.10.242	2.0.10.356	10-05-2020	2020-10-05 오전 9:05:59	18:05:59	2.0.10.252	50		2	z	나개	112	1	50	NULL	NULL	NULL	NULL	NULL	NULL	KSY3	List1	NULL	NULL	NULL	NULL	NULL	NULL	NULL	NULL	NULL	0	z	0	3	152834	0	{/}	404	153238
좌우반구com(CVF, UVF, BVF)_2	3	1	<?xml version="1.0"?>\n<Clock xmlns:dt="urn:schemas-microsoft-com:datatypes"><Description dt:dt="string">E-Prime Primary Realtime Clock</Description><StartTime><Timestamp dt:dt="int">0</Timestamp><DateUtc dt:dt="string">2020-10-05T09:05:59Z</DateUtc></StartTime><FrequencyChanges><FrequencyChange><Frequency dt:dt="r8">2699960000</Frequency><Timestamp dt:dt="r8">3.47686174141481E+15</Timestamp><Cur…	좌우반구com(CVF, UVF, BVF)_2-003-1	60.021	1.0.0.164	1	334312843	Professional	2.0.10.242	2.0.10.356	10-05-2020	2020-10-05 오전 9:05:59	18:05:59	2.0.10.252	54		1	{/}	내일	18	1	54	NULL	NULL	NULL	NULL	NULL	NULL	KSY4	List1	NULL	NULL	NULL	NULL	NULL	NULL	NULL	NULL	NULL	1	{/}	0	3	164347	0	{/}	517	164864
좌우반구com(CVF, UVF, BVF)_2	3	1	<?xml version="1.0"?>\n<Clock xmlns:dt="urn:schemas-microsoft-com:datatypes"><Description dt:dt="string">E-Prime Primary Realtime Clock</Description><StartTime><Timestamp dt:dt="int">0</Timestamp><DateUtc dt:dt="string">2020-10-05T09:05:59Z</DateUtc></StartTime><FrequencyChanges><FrequencyChange><Frequency dt:dt="r8">2699960000</Frequency><Timestamp dt:dt="r8">3.47686174141481E+15</Timestamp><Cur…	좌우반구com(CVF, UVF, BVF)_2-003-1	60.021	1.0.0.164	1	334312843	Professional	2.0.10.242	2.0.10.356	10-05-2020	2020-10-05 오전 9:05:59	18:05:59	2.0.10.252	297		2	z	내죽	NULL	NULL	NULL	NULL	NULL	NULL	129	1	33	KSY	List3	0		0	-1	1001523	183		0	0	1	z	1	3	1001706	0	z	543	1002249
좌우반구com(CVF, UVF, BVF)_2	3	1	<?xml version="1.0"?>\n<Clock xmlns:dt="urn:schemas-microsoft-com:datatypes"><Description dt:dt="string">E-Prime Primary Realtime Clock</Description><StartTime><Timestamp dt:dt="int">0</Timestamp><DateUtc dt:dt="string">2020-10-05T09:05:59Z</DateUtc></StartTime><FrequencyChanges><FrequencyChange><Frequency dt:dt="r8">2699960000</Frequency><Timestamp dt:dt="r8">3.47686174141481E+15</Timestamp><Cur…	좌우반구com(CVF, UVF, BVF)_2-003-1	60.021	1.0.0.164	1	334312843	Professional	2.0.10.242	2.0.10.356	10-05-2020	2020-10-05 오전 9:05:59	18:05:59	2.0.10.252	233		2	z	내표	NULL	NULL	NULL	51	1	101	NULL	NULL	NULL	KSY4	List2	NULL	NULL	NULL	NULL	NULL	NULL	NULL	NULL	NULL	0	z	0	3	739714	0	{/}	929	740643
좌우반구com(CVF, UVF, BVF)_2	3	1	<?xml version="1.0"?>\n<Clock xmlns:dt="urn:schemas-microsoft-com:datatypes"><Description dt:dt="string">E-Prime Primary Realtime Clock</Description><StartTime><Timestamp dt:dt="int">0</Timestamp><DateUtc dt:dt="string">2020-10-05T09:05:59Z</DateUtc></StartTime><FrequencyChanges><FrequencyChange><Frequency dt:dt="r8">2699960000</Frequency><Timestamp dt:dt="r8">3.47686174141481E+15</Timestamp><Cur…	좌우반구com(CVF, UVF, BVF)_2-003-1	60.021	1.0.0.164	1	334312843	Professional	2.0.10.242	2.0.10.356	10-05-2020	2020-10-05 오전 9:05:59	18:05:59	2.0.10.252	256		2	z	념속	NULL	NULL	NULL	121	1	124	NULL	NULL	NULL	KSY3	List2	NULL	NULL	NULL	NULL	NULL	NULL	NULL	NULL	NULL	1	z	0	3	808990	0	z	588	809578
좌우반구com(CVF, UVF, BVF)_2	3	1	<?xml version="1.0"?>\n<Clock xmlns:dt="urn:schemas-microsoft-com:datatypes"><Description dt:dt="string">E-Prime Primary Realtime Clock</Description><StartTime><Timestamp dt:dt="int">0</Timestamp><DateUtc dt:dt="string">2020-10-05T09:05:59Z</DateUtc></StartTime><FrequencyChanges><FrequencyChange><Frequency dt:dt="r8">2699960000</Frequency><Timestamp dt:dt="r8">3.47686174141481E+15</Timestamp><Cur…	좌우반구com(CVF, UVF, BVF)_2-003-1	60.021	1.0.0.164	1	334312843	Professional	2.0.10.242	2.0.10.356	10-05-2020	2020-10-05 오전 9:05:59	18:05:59	2.0.10.252	251		2	z	념실	NULL	NULL	NULL	88	1	119	NULL	NULL	NULL	KSY3	List2	NULL	NULL	NULL	NULL	NULL	NULL	NULL	NULL	NULL	1	z	1	3	795411	0	z	585	795996
좌우반구com(CVF, UVF, BVF)_2	3	1	<?xml version="1.0"?>\n<Clock xmlns:dt="urn:schemas-microsoft-com:datatypes"><Description dt:dt="string">E-Prime Primary Realtime Clock</Description><StartTime><Timestamp dt:dt="int">0</Timestamp><DateUtc dt:dt="string">2020-10-05T09:05:59Z</DateUtc></StartTime><FrequencyChanges><FrequencyChange><Frequency dt:dt="r8">2699960000</Frequency><Timestamp dt:dt="r8">3.47686174141481E+15</Timestamp><Cur…	좌우반구com(CVF, UVF, BVF)_2-003-1	60.021	1.0.0.164	1	334312843	Professional	2.0.10.242	2.0.10.356	10-05-2020	2020-10-05 오전 9:05:59	18:05:59	2.0.10.252	258		2	z	념효	NULL	NULL	NULL	10	1	126	NULL	NULL	NULL	KSY2	List2	NULL	NULL	NULL	NULL	NULL	NULL	NULL	NULL	NULL	1	z	0	4	814405	0	z	702	815107
좌우반구com(CVF, UVF, BVF)_2	3	1	<?xml version="1.0"?>\n<Clock xmlns:dt="urn:schemas-microsoft-com:datatypes"><Description dt:dt="string">E-Prime Primary Realtime Clock</Description><StartTime><Timestamp dt:dt="int">0</Timestamp><DateUtc dt:dt="string">2020-10-05T09:05:59Z</DateUtc></StartTime><FrequencyChanges><FrequencyChange><Frequency dt:dt="r8">2699960000</Frequency><Timestamp dt:dt="r8">3.47686174141481E+15</Timestamp><Cur…	좌우반구com(CVF, UVF, BVF)_2-003-1	60.021	1.0.0.164	1	334312843	Professional	2.0.10.242	2.0.10.356	10-05-2020	2020-10-05 오전 9:05:59	18:05:59	2.0.10.252	259		1	{/}	노조	NULL	NULL	NULL	94	1	127	NULL	NULL	NULL	KSY4	List2	NULL	NULL	NULL	NULL	NULL	NULL	NULL	NULL	NULL	1	{/}	0	4	817304	0	{/}	650	817954
좌우반구com(CVF, UVF, BVF)_2	3	1	<?xml version="1.0"?>\n<Clock xmlns:dt="urn:schemas-microsoft-com:datatypes"><Description dt:dt="string">E-Prime Primary Realtime Clock</Description><StartTime><Timestamp dt:dt="int">0</Timestamp><DateUtc dt:dt="string">2020-10-05T09:05:59Z</DateUtc></StartTime><FrequencyChanges><FrequencyChange><Frequency dt:dt="r8">2699960000</Frequency><Timestamp dt:dt="r8">3.47686174141481E+15</Timestamp><Cur…	좌우반구com(CVF, UVF, BVF)_2-003-1	60.021	1.0.0.164	1	334312843	Professional	2.0.10.242	2.0.10.356	10-05-2020	2020-10-05 오전 9:05:59	18:05:59	2.0.10.252	225		1	{/}	논란	NULL	NULL	NULL	119	1	93	NULL	NULL	NULL	KSY4	List2	NULL	NULL	NULL	NULL	NULL	NULL	NULL	NULL	NULL	1	{/}	0	3	718238	0	{/}	437	718675
좌우반구com(CVF, UVF, BVF)_2	3	1	<?xml version="1.0"?>\n<Clock xmlns:dt="urn:schemas-microsoft-com:datatypes"><Description dt:dt="string">E-Prime Primary Realtime Clock</Description><StartTime><Timestamp dt:dt="int">0</Timestamp><DateUtc dt:dt="string">2020-10-05T09:05:59Z</DateUtc></StartTime><FrequencyChanges><FrequencyChange><Frequency dt:dt="r8">2699960000</Frequency><Timestamp dt:dt="r8">3.47686174141481E+15</Timestamp><Cur…	좌우반구com(CVF, UVF, BVF)_2-003-1	60.021	1.0.0.164	1	334312843	Professional	2.0.10.242	2.0.10.356	10-05-2020	2020-10-05 오전 9:05:59	18:05:59	2.0.10.252	210		2	z	논무	NULL	NULL	NULL	120	1	78	NULL	NULL	NULL	KSY2	List2	NULL	NULL	NULL	NULL	NULL	NULL	NULL	NULL	NULL	1	z	1	3	673120	0	z	911	674031
좌우반구com(CVF, UVF, BVF)_2	3	1	<?xml version="1.0"?>\n<Clock xmlns:dt="urn:schemas-microsoft-com:datatypes"><Description dt:dt="string">E-Prime Primary Realtime Clock</Description><StartTime><Timestamp dt:dt="int">0</Timestamp><DateUtc dt:dt="string">2020-10-05T09:05:59Z</DateUtc></StartTime><FrequencyChanges><FrequencyChange><Frequency dt:dt="r8">2699960000</Frequency><Timestamp dt:dt="r8">3.47686174141481E+15</Timestamp><Cur…	좌우반구com(CVF, UVF, BVF)_2-003-1	60.021	1.0.0.164	1	334312843	Professional	2.0.10.242	2.0.10.356	10-05-2020	2020-10-05 오전 9:05:59	18:05:59	2.0.10.252	387		1	{/}	느낌	NULL	NULL	NULL	NULL	NULL	NULL	54	1	123	KSY4	List3	NULL	NULL	NULL	NULL	NULL	NULL	NULL	NULL	NULL	1	{/}	0	3	1278127	0	{/}	840	1278967
좌우반구com(CVF, UVF, BVF)_2	3	1	<?xml version="1.0"?>\n<Clock xmlns:dt="urn:schemas-microsoft-com:datatypes"><Description dt:dt="string">E-Prime Primary Realtime Clock</Description><StartTime><Timestamp dt:dt="int">0</Timestamp><DateUtc dt:dt="string">2020-10-05T09:05:59Z</DateUtc></StartTime><FrequencyChanges><FrequencyChange><Frequency dt:dt="r8">2699960000</Frequency><Timestamp dt:dt="r8">3.47686174141481E+15</Timestamp><Cur…	좌우반구com(CVF, UVF, BVF)_2-003-1	60.021	1.0.0.164	1	334312843	Professional	2.0.10.242	2.0.10.356	10-05-2020	2020-10-05 오전 9:05:59	18:05:59	2.0.10.252	86		2	z	느속	117	1	86	NULL	NULL	NULL	NULL	NULL	NULL	KSY3	List1	NULL	NULL	NULL	NULL	NULL	NULL	NULL	NULL	NULL	0	z	1	3	258214	0	{/}	1044	259258
좌우반구com(CVF, UVF, BVF)_2	3	1	<?xml version="1.0"?>\n<Clock xmlns:dt="urn:schemas-microsoft-com:datatypes"><Description dt:dt="string">E-Prime Primary Realtime Clock</Description><StartTime><Timestamp dt:dt="int">0</Timestamp><DateUtc dt:dt="string">2020-10-05T09:05:59Z</DateUtc></StartTime><FrequencyChanges><FrequencyChange><Frequency dt:dt="r8">2699960000</Frequency><Timestamp dt:dt="r8">3.47686174141481E+15</Timestamp><Cur…	좌우반구com(CVF, UVF, BVF)_2-003-1	60.021	1.0.0.164	1	334312843	Professional	2.0.10.242	2.0.10.356	10-05-2020	2020-10-05 오전 9:05:59	18:05:59	2.0.10.252	189		2	z	느스	NULL	NULL	NULL	72	1	57	NULL	NULL	NULL	KSY	List2	0		1	-1	609692	184		0	0	1	z	0	4	609876	0	z	712	610588
좌우반구com(CVF, UVF, BVF)_2	3	1	<?xml version="1.0"?>\n<Clock xmlns:dt="urn:schemas-microsoft-com:datatypes"><Description dt:dt="string">E-Prime Primary Realtime Clock</Description><StartTime><Timestamp dt:dt="int">0</Timestamp><DateUtc dt:dt="string">2020-10-05T09:05:59Z</DateUtc></StartTime><FrequencyChanges><FrequencyChange><Frequency dt:dt="r8">2699960000</Frequency><Timestamp dt:dt="r8">3.47686174141481E+15</Timestamp><Cur…	좌우반구com(CVF, UVF, BVF)_2-003-1	60.021	1.0.0.164	1	334312843	Professional	2.0.10.242	2.0.10.356	10-05-2020	2020-10-05 오전 9:05:59	18:05:59	2.0.10.252	355		2	z	느체	NULL	NULL	NULL	NULL	NULL	NULL	45	1	91	KSY4	List3	NULL	NULL	NULL	NULL	NULL	NULL	NULL	NULL	NULL	1	z	0	4	1180178	0	z	1263	1181441
좌우반구com(CVF, UVF, BVF)_2	3	1	<?xml version="1.0"?>\n<Clock xmlns:dt="urn:schemas-microsoft-com:datatypes"><Description dt:dt="string">E-Prime Primary Realtime Clock</Description><StartTime><Timestamp dt:dt="int">0</Timestamp><DateUtc dt:dt="string">2020-10-05T09:05:59Z</DateUtc></StartTime><FrequencyChanges><FrequencyChange><Frequency dt:dt="r8">2699960000</Frequency><Timestamp dt:dt="r8">3.47686174141481E+15</Timestamp><Cur…	좌우반구com(CVF, UVF, BVF)_2-003-1	60.021	1.0.0.164	1	334312843	Professional	2.0.10.242	2.0.10.356	10-05-2020	2020-10-05 오전 9:05:59	18:05:59	2.0.10.252	92		2	z	님우	26	1	92	NULL	NULL	NULL	NULL	NULL	NULL	KSY4	List1	NULL	NULL	NULL	NULL	NULL	NULL	NULL	NULL	NULL	1	z	0	4	276675	0	z	1148	277823
좌우반구com(CVF, UVF, BVF)_2	3	1	<?xml version="1.0"?>\n<Clock xmlns:dt="urn:schemas-microsoft-com:datatypes"><Description dt:dt="string">E-Prime Primary Realtime Clock</Description><StartTime><Timestamp dt:dt="int">0</Timestamp><DateUtc dt:dt="string">2020-10-05T09:05:59Z</DateUtc></StartTime><FrequencyChanges><FrequencyChange><Frequency dt:dt="r8">2699960000</Frequency><Timestamp dt:dt="r8">3.47686174141481E+15</Timestamp><Cur…	좌우반구com(CVF, UVF, BVF)_2-003-1	60.021	1.0.0.164	1	334312843	Professional	2.0.10.242	2.0.10.356	10-05-2020	2020-10-05 오전 9:05:59	18:05:59	2.0.10.252	168		2	z	단률	NULL	NULL	NULL	91	1	36	NULL	NULL	NULL	KSY2	List2	NULL	NULL	NULL	NULL	NULL	NULL	NULL	NULL	NULL	1	z	0	3	547797	0	z	994	548791
좌우반구com(CVF, UVF, BVF)_2	3	1	<?xml version="1.0"?>\n<Clock xmlns:dt="urn:schemas-microsoft-com:datatypes"><Description dt:dt="string">E-Prime Primary Realtime Clock</Description><StartTime><Timestamp dt:dt="int">0</Timestamp><DateUtc dt:dt="string">2020-10-05T09:05:59Z</DateUtc></StartTime><FrequencyChanges><FrequencyChange><Frequency dt:dt="r8">2699960000</Frequency><Timestamp dt:dt="r8">3.47686174141481E+15</Timestamp><Cur…	좌우반구com(CVF, UVF, BVF)_2-003-1	60.021	1.0.0.164	1	334312843	Professional	2.0.10.242	2.0.10.356	10-05-2020	2020-10-05 오전 9:05:59	18:05:59	2.0.10.252	298		1	{/}	단어	NULL	NULL	NULL	NULL	NULL	NULL	32	1	34	KSY4	List3	NULL	NULL	NULL	NULL	NULL	NULL	NULL	NULL	NULL	1	{/}	1	3	1004455	0	{/}	474	1004929
좌우반구com(CVF, UVF, BVF)_2	3	1	<?xml version="1.0"?>\n<Clock xmlns:dt="urn:schemas-microsoft-com:datatypes"><Description dt:dt="string">E-Prime Primary Realtime Clock</Description><StartTime><Timestamp dt:dt="int">0</Timestamp><DateUtc dt:dt="string">2020-10-05T09:05:59Z</DateUtc></StartTime><FrequencyChanges><FrequencyChange><Frequency dt:dt="r8">2699960000</Frequency><Timestamp dt:dt="r8">3.47686174141481E+15</Timestamp><Cur…	좌우반구com(CVF, UVF, BVF)_2-003-1	60.021	1.0.0.164	1	334312843	Professional	2.0.10.242	2.0.10.356	10-05-2020	2020-10-05 오전 9:05:59	18:05:59	2.0.10.252	235		1	{/}	단위	NULL	NULL	NULL	75	1	103	NULL	NULL	NULL	KSY4	List2	NULL	NULL	NULL	NULL	NULL	NULL	NULL	NULL	NULL	1	{/}	0	4	745479	0	{/}	340	745819
좌우반구com(CVF, UVF, BVF)_2	3	1	<?xml version="1.0"?>\n<Clock xmlns:dt="urn:schemas-microsoft-com:datatypes"><Description dt:dt="string">E-Prime Primary Realtime Clock</Description><StartTime><Timestamp dt:dt="int">0</Timestamp><DateUtc dt:dt="string">2020-10-05T09:05:59Z</DateUtc></StartTime><FrequencyChanges><FrequencyChange><Frequency dt:dt="r8">2699960000</Frequency><Timestamp dt:dt="r8">3.47686174141481E+15</Timestamp><Cur…	좌우반구com(CVF, UVF, BVF)_2-003-1	60.021	1.0.0.164	1	334312843	Professional	2.0.10.242	2.0.10.356	10-05-2020	2020-10-05 오전 9:05:59	18:05:59	2.0.10.252	65		1	{/}	담화	124	1	65	NULL	NULL	NULL	NULL	NULL	NULL	KSY4	List1	NULL	NULL	NULL	NULL	NULL	NULL	NULL	NULL	NULL	1	{/}	1	3	197252	0	{/}	816	198068
좌우반구com(CVF, UVF, BVF)_2	3	1	<?xml version="1.0"?>\n<Clock xmlns:dt="urn:schemas-microsoft-com:datatypes"><Description dt:dt="string">E-Prime Primary Realtime Clock</Description><StartTime><Timestamp dt:dt="int">0</Timestamp><DateUtc dt:dt="string">2020-10-05T09:05:59Z</DateUtc></StartTime><FrequencyChanges><FrequencyChange><Frequency dt:dt="r8">2699960000</Frequency><Timestamp dt:dt="r8">3.47686174141481E+15</Timestamp><Cur…	좌우반구com(CVF, UVF, BVF)_2-003-1	60.021	1.0.0.164	1	334312843	Professional	2.0.10.242	2.0.10.356	10-05-2020	2020-10-05 오전 9:05:59	18:05:59	2.0.10.252	30		1	{/}	대문	82	1	30	NULL	NULL	NULL	NULL	NULL	NULL	KSY4	List1	NULL	NULL	NULL	NULL	NULL	NULL	NULL	NULL	NULL	1	{/}	1	3	96870	0	{/}	541	97411
좌우반구com(CVF, UVF, BVF)_2	3	1	<?xml version="1.0"?>\n<Clock xmlns:dt="urn:schemas-microsoft-com:datatypes"><Description dt:dt="string">E-Prime Primary Realtime Clock</Description><StartTime><Timestamp dt:dt="int">0</Timestamp><DateUtc dt:dt="string">2020-10-05T09:05:59Z</DateUtc></StartTime><FrequencyChanges><FrequencyChange><Frequency dt:dt="r8">2699960000</Frequency><Timestamp dt:dt="r8">3.47686174141481E+15</Timestamp><Cur…	좌우반구com(CVF, UVF, BVF)_2-003-1	60.021	1.0.0.164	1	334312843	Professional	2.0.10.242	2.0.10.356	10-05-2020	2020-10-05 오전 9:05:59	18:05:59	2.0.10.252	170		1	{/}	대중	NULL	NULL	NULL	125	1	38	NULL	NULL	NULL	KSY4	List2	NULL	NULL	NULL	NULL	NULL	NULL	NULL	NULL	NULL	1	{/}	0	4	553912	0	{/}	622	554534
좌우반구com(CVF, UVF, BVF)_2	3	1	<?xml version="1.0"?>\n<Clock xmlns:dt="urn:schemas-microsoft-com:datatypes"><Description dt:dt="string">E-Prime Primary Realtime Clock</Description><StartTime><Timestamp dt:dt="int">0</Timestamp><DateUtc dt:dt="string">2020-10-05T09:05:59Z</DateUtc></StartTime><FrequencyChanges><FrequencyChange><Frequency dt:dt="r8">2699960000</Frequency><Timestamp dt:dt="r8">3.47686174141481E+15</Timestamp><Cur…	좌우반구com(CVF, UVF, BVF)_2-003-1	60.021	1.0.0.164	1	334312843	Professional	2.0.10.242	2.0.10.356	10-05-2020	2020-10-05 오전 9:05:59	18:05:59	2.0.10.252	69		1	{/}	도박	91	1	69	NULL	NULL	NULL	NULL	NULL	NULL	KSY4	List1	NULL	NULL	NULL	NULL	NULL	NULL	NULL	NULL	NULL	1	{/}	0	3	209698	0	{/}	438	210136
좌우반구com(CVF, UVF, BVF)_2	3	1	<?xml version="1.0"?>\n<Clock xmlns:dt="urn:schemas-microsoft-com:datatypes"><Description dt:dt="string">E-Prime Primary Realtime Clock</Description><StartTime><Timestamp dt:dt="int">0</Timestamp><DateUtc dt:dt="string">2020-10-05T09:05:59Z</DateUtc></StartTime><FrequencyChanges><FrequencyChange><Frequency dt:dt="r8">2699960000</Frequency><Timestamp dt:dt="r8">3.47686174141481E+15</Timestamp><Cur…	좌우반구com(CVF, UVF, BVF)_2-003-1	60.021	1.0.0.164	1	334312843	Professional	2.0.10.242	2.0.10.356	10-05-2020	2020-10-05 오전 9:05:59	18:05:59	2.0.10.252	367		2	z	도휘	NULL	NULL	NULL	NULL	NULL	NULL	24	1	103	KSY3	List3	NULL	NULL	NULL	NULL	NULL	NULL	NULL	NULL	NULL	1	z	1	3	1216948	0	z	1915	1218863
좌우반구com(CVF, UVF, BVF)_2	3	1	<?xml version="1.0"?>\n<Clock xmlns:dt="urn:schemas-microsoft-com:datatypes"><Description dt:dt="string">E-Prime Primary Realtime Clock</Description><StartTime><Timestamp dt:dt="int">0</Timestamp><DateUtc dt:dt="string">2020-10-05T09:05:59Z</DateUtc></StartTime><FrequencyChanges><FrequencyChange><Frequency dt:dt="r8">2699960000</Frequency><Timestamp dt:dt="r8">3.47686174141481E+15</Timestamp><Cur…	좌우반구com(CVF, UVF, BVF)_2-003-1	60.021	1.0.0.164	1	334312843	Professional	2.0.10.242	2.0.10.356	10-05-2020	2020-10-05 오전 9:05:59	18:05:59	2.0.10.252	99		1	{/}	동의	76	1	99	NULL	NULL	NULL	NULL	NULL	NULL	KSY4	List1	NULL	NULL	NULL	NULL	NULL	NULL	NULL	NULL	NULL	1	{/}	0	4	297651	0	{/}	548	298199
좌우반구com(CVF, UVF, BVF)_2	3	1	<?xml version="1.0"?>\n<Clock xmlns:dt="urn:schemas-microsoft-com:datatypes"><Description dt:dt="string">E-Prime Primary Realtime Clock</Description><StartTime><Timestamp dt:dt="int">0</Timestamp><DateUtc dt:dt="string">2020-10-05T09:05:59Z</DateUtc></StartTime><FrequencyChanges><FrequencyChange><Frequency dt:dt="r8">2699960000</Frequency><Timestamp dt:dt="r8">3.47686174141481E+15</Timestamp><Cur…	좌우반구com(CVF, UVF, BVF)_2-003-1	60.021	1.0.0.164	1	334312843	Professional	2.0.10.242	2.0.10.356	10-05-2020	2020-10-05 오전 9:05:59	18:05:59	2.0.10.252	62		2	z	득관	41	1	62	NULL	NULL	NULL	NULL	NULL	NULL	KSY	List1	0		1	-1	188355	184		0	0	0	z	0	4	188539	0	{/}	762	189301
좌우반구com(CVF, UVF, BVF)_2	3	1	<?xml version="1.0"?>\n<Clock xmlns:dt="urn:schemas-microsoft-com:datatypes"><Description dt:dt="string">E-Prime Primary Realtime Clock</Description><StartTime><Timestamp dt:dt="int">0</Timestamp><DateUtc dt:dt="string">2020-10-05T09:05:59Z</DateUtc></StartTime><FrequencyChanges><FrequencyChange><Frequency dt:dt="r8">2699960000</Frequency><Timestamp dt:dt="r8">3.47686174141481E+15</Timestamp><Cur…	좌우반구com(CVF, UVF, BVF)_2-003-1	60.021	1.0.0.164	1	334312843	Professional	2.0.10.242	2.0.10.356	10-05-2020	2020-10-05 오전 9:05:59	18:05:59	2.0.10.252	215		2	z	득동	NULL	NULL	NULL	32	1	83	NULL	NULL	NULL	KSY2	List2	NULL	NULL	NULL	NULL	NULL	NULL	NULL	NULL	NULL	1	z	0	3	687382	0	z	568	687950
좌우반구com(CVF, UVF, BVF)_2	3	1	<?xml version="1.0"?>\n<Clock xmlns:dt="urn:schemas-microsoft-com:datatypes"><Description dt:dt="string">E-Prime Primary Realtime Clock</Description><StartTime><Timestamp dt:dt="int">0</Timestamp><DateUtc dt:dt="string">2020-10-05T09:05:59Z</DateUtc></StartTime><FrequencyChanges><FrequencyChange><Frequency dt:dt="r8">2699960000</Frequency><Timestamp dt:dt="r8">3.47686174141481E+15</Timestamp><Cur…	좌우반구com(CVF, UVF, BVF)_2-003-1	60.021	1.0.0.164	1	334312843	Professional	2.0.10.242	2.0.10.356	10-05-2020	2020-10-05 오전 9:05:59	18:05:59	2.0.10.252	102		2	z	득생	28	1	102	NULL	NULL	NULL	NULL	NULL	NULL	KSY2	List1	NULL	NULL	NULL	NULL	NULL	NULL	NULL	NULL	NULL	0	z	0	3	306031	0	{/}	843	306874
좌우반구com(CVF, UVF, BVF)_2	3	1	<?xml version="1.0"?>\n<Clock xmlns:dt="urn:schemas-microsoft-com:datatypes"><Description dt:dt="string">E-Prime Primary Realtime Clock</Description><StartTime><Timestamp dt:dt="int">0</Timestamp><DateUtc dt:dt="string">2020-10-05T09:05:59Z</DateUtc></StartTime><FrequencyChanges><FrequencyChange><Frequency dt:dt="r8">2699960000</Frequency><Timestamp dt:dt="r8">3.47686174141481E+15</Timestamp><Cur…	좌우반구com(CVF, UVF, BVF)_2-003-1	60.021	1.0.0.164	1	334312843	Professional	2.0.10.242	2.0.10.356	10-05-2020	2020-10-05 오전 9:05:59	18:05:59	2.0.10.252	23		2	z	득외	7	1	23	NULL	NULL	NULL	NULL	NULL	NULL	KSY2	List1	NULL	NULL	NULL	NULL	NULL	NULL	NULL	NULL	NULL	1	z	0	3	76294	0	z	916	77210
좌우반구com(CVF, UVF, BVF)_2	3	1	<?xml version="1.0"?>\n<Clock xmlns:dt="urn:schemas-microsoft-com:datatypes"><Description dt:dt="string">E-Prime Primary Realtime Clock</Description><StartTime><Timestamp dt:dt="int">0</Timestamp><DateUtc dt:dt="string">2020-10-05T09:05:59Z</DateUtc></StartTime><FrequencyChanges><FrequencyChange><Frequency dt:dt="r8">2699960000</Frequency><Timestamp dt:dt="r8">3.47686174141481E+15</Timestamp><Cur…	좌우반구com(CVF, UVF, BVF)_2-003-1	60.021	1.0.0.164	1	334312843	Professional	2.0.10.242	2.0.10.356	10-05-2020	2020-10-05 오전 9:05:59	18:05:59	2.0.10.252	39		2	z	란공	106	1	39	NULL	NULL	NULL	NULL	NULL	NULL	KSY	List1	0		0	0	120979	183		0	0	1	z	0	3	121162	0	z	471	121633
좌우반구com(CVF, UVF, BVF)_2	3	1	<?xml version="1.0"?>\n<Clock xmlns:dt="urn:schemas-microsoft-com:datatypes"><Description dt:dt="string">E-Prime Primary Realtime Clock</Description><StartTime><Timestamp dt:dt="int">0</Timestamp><DateUtc dt:dt="string">2020-10-05T09:05:59Z</DateUtc></StartTime><FrequencyChanges><FrequencyChange><Frequency dt:dt="r8">2699960000</Frequency><Timestamp dt:dt="r8">3.47686174141481E+15</Timestamp><Cur…	좌우반구com(CVF, UVF, BVF)_2-003-1	60.021	1.0.0.164	1	334312843	Professional	2.0.10.242	2.0.10.356	10-05-2020	2020-10-05 오전 9:05:59	18:05:59	2.0.10.252	243		2	z	량필	NULL	NULL	NULL	79	1	111	NULL	NULL	NULL	KSY3	List2	NULL	NULL	NULL	NULL	NULL	NULL	NULL	NULL	NULL	1	z	1	3	769120	0	z	1790	770910
좌우반구com(CVF, UVF, BVF)_2	3	1	<?xml version="1.0"?>\n<Clock xmlns:dt="urn:schemas-microsoft-com:datatypes"><Description dt:dt="string">E-Prime Primary Realtime Clock</Description><StartTime><Timestamp dt:dt="int">0</Timestamp><DateUtc dt:dt="string">2020-10-05T09:05:59Z</DateUtc></StartTime><FrequencyChanges><FrequencyChange><Frequency dt:dt="r8">2699960000</Frequency><Timestamp dt:dt="r8">3.47686174141481E+15</Timestamp><Cur…	좌우반구com(CVF, UVF, BVF)_2-003-1	60.021	1.0.0.164	1	334312843	Professional	2.0.10.242	2.0.10.356	10-05-2020	2020-10-05 오전 9:05:59	18:05:59	2.0.10.252	372		2	z	려제	NULL	NULL	NULL	NULL	NULL	NULL	88	1	108	KSY2	List3	NULL	NULL	NULL	NULL	NULL	NULL	NULL	NULL	NULL	1	z	0	4	1233593	0	z	848	1234441
좌우반구com(CVF, UVF, BVF)_2	3	1	<?xml version="1.0"?>\n<Clock xmlns:dt="urn:schemas-microsoft-com:datatypes"><Description dt:dt="string">E-Prime Primary Realtime Clock</Description><StartTime><Timestamp dt:dt="int">0</Timestamp><DateUtc dt:dt="string">2020-10-05T09:05:59Z</DateUtc></StartTime><FrequencyChanges><FrequencyChange><Frequency dt:dt="r8">2699960000</Frequency><Timestamp dt:dt="r8">3.47686174141481E+15</Timestamp><Cur…	좌우반구com(CVF, UVF, BVF)_2-003-1	60.021	1.0.0.164	1	334312843	Professional	2.0.10.242	2.0.10.356	10-05-2020	2020-10-05 오전 9:05:59	18:05:59	2.0.10.252	101		2	z	려최	32	1	101	NULL	NULL	NULL	NULL	NULL	NULL	KSY4	List1	NULL	NULL	NULL	NULL	NULL	NULL	NULL	NULL	NULL	0	z	1	3	303265	0	{/}	558	303823
좌우반구com(CVF, UVF, BVF)_2	3	1	<?xml version="1.0"?>\n<Clock xmlns:dt="urn:schemas-microsoft-com:datatypes"><Description dt:dt="string">E-Prime Primary Realtime Clock</Description><StartTime><Timestamp dt:dt="int">0</Timestamp><DateUtc dt:dt="string">2020-10-05T09:05:59Z</DateUtc></StartTime><FrequencyChanges><FrequencyChange><Frequency dt:dt="r8">2699960000</Frequency><Timestamp dt:dt="r8">3.47686174141481E+15</Timestamp><Cur…	좌우반구com(CVF, UVF, BVF)_2-003-1	60.021	1.0.0.164	1	334312843	Professional	2.0.10.242	2.0.10.356	10-05-2020	2020-10-05 오전 9:05:59	18:05:59	2.0.10.252	328		2	z	려희	NULL	NULL	NULL	NULL	NULL	NULL	63	1	64	KSY4	List3	NULL	NULL	NULL	NULL	NULL	NULL	NULL	NULL	NULL	1	z	0	3	1097823	0	z	1145	1098968
좌우반구com(CVF, UVF, BVF)_2	3	1	<?xml version="1.0"?>\n<Clock xmlns:dt="urn:schemas-microsoft-com:datatypes"><Description dt:dt="string">E-Prime Primary Realtime Clock</Description><StartTime><Timestamp dt:dt="int">0</Timestamp><DateUtc dt:dt="string">2020-10-05T09:05:59Z</DateUtc></StartTime><FrequencyChanges><FrequencyChange><Frequency dt:dt="r8">2699960000</Frequency><Timestamp dt:dt="r8">3.47686174141481E+15</Timestamp><Cur…	좌우반구com(CVF, UVF, BVF)_2-003-1	60.021	1.0.0.164	1	334312843	Professional	2.0.10.242	2.0.10.356	10-05-2020	2020-10-05 오전 9:05:59	18:05:59	2.0.10.252	70		2	z	력름	14	1	70	NULL	NULL	NULL	NULL	NULL	NULL	KSY3	List1	NULL	NULL	NULL	NULL	NULL	NULL	NULL	NULL	NULL	1	z	1	3	212330	0	z	622	212952
좌우반구com(CVF, UVF, BVF)_2	3	1	<?xml version="1.0"?>\n<Clock xmlns:dt="urn:schemas-microsoft-com:datatypes"><Description dt:dt="string">E-Prime Primary Realtime Clock</Description><StartTime><Timestamp dt:dt="int">0</Timestamp><DateUtc dt:dt="string">2020-10-05T09:05:59Z</DateUtc></StartTime><FrequencyChanges><FrequencyChange><Frequency dt:dt="r8">2699960000</Frequency><Timestamp dt:dt="r8">3.47686174141481E+15</Timestamp><Cur…	좌우반구com(CVF, UVF, BVF)_2-003-1	60.021	1.0.0.164	1	334312843	Professional	2.0.10.242	2.0.10.356	10-05-2020	2020-10-05 오전 9:05:59	18:05:59	2.0.10.252	31		2	z	례부	98	1	31	NULL	NULL	NULL	NULL	NULL	NULL	KSY4	List1	NULL	NULL	NULL	NULL	NULL	NULL	NULL	NULL	NULL	1	z	1	3	99619	0	z	510	100129
좌우반구com(CVF, UVF, BVF)_2	3	1	<?xml version="1.0"?>\n<Clock xmlns:dt="urn:schemas-microsoft-com:datatypes"><Description dt:dt="string">E-Prime Primary Realtime Clock</Description><StartTime><Timestamp dt:dt="int">0</Timestamp><DateUtc dt:dt="string">2020-10-05T09:05:59Z</DateUtc></StartTime><FrequencyChanges><FrequencyChange><Frequency dt:dt="r8">2699960000</Frequency><Timestamp dt:dt="r8">3.47686174141481E+15</Timestamp><Cur…	좌우반구com(CVF, UVF, BVF)_2-003-1	60.021	1.0.0.164	1	334312843	Professional	2.0.10.242	2.0.10.356	10-05-2020	2020-10-05 오전 9:05:59	18:05:59	2.0.10.252	311		2	z	록어	NULL	NULL	NULL	NULL	NULL	NULL	59	1	47	KSY	List3	0		0	0	1045708	183		0	0	1	z	0	3	1045891	0	z	1071	1046962
좌우반구com(CVF, UVF, BVF)_2	3	1	<?xml version="1.0"?>\n<Clock xmlns:dt="urn:schemas-microsoft-com:datatypes"><Description dt:dt="string">E-Prime Primary Realtime Clock</Description><StartTime><Timestamp dt:dt="int">0</Timestamp><DateUtc dt:dt="string">2020-10-05T09:05:59Z</DateUtc></StartTime><FrequencyChanges><FrequencyChange><Frequency dt:dt="r8">2699960000</Frequency><Timestamp dt:dt="r8">3.47686174141481E+15</Timestamp><Cur…	좌우반구com(CVF, UVF, BVF)_2-003-1	60.021	1.0.0.164	1	334312843	Professional	2.0.10.242	2.0.10.356	10-05-2020	2020-10-05 오전 9:05:59	18:05:59	2.0.10.252	280		2	z	류궤	NULL	NULL	NULL	NULL	NULL	NULL	5	1	16	KSY	List3	0		1	-1	950657	184		0	0	1	z	0	4	950841	0	z	737	951578
좌우반구com(CVF, UVF, BVF)_2	3	1	<?xml version="1.0"?>\n<Clock xmlns:dt="urn:schemas-microsoft-com:datatypes"><Description dt:dt="string">E-Prime Primary Realtime Clock</Description><StartTime><Timestamp dt:dt="int">0</Timestamp><DateUtc dt:dt="string">2020-10-05T09:05:59Z</DateUtc></StartTime><FrequencyChanges><FrequencyChange><Frequency dt:dt="r8">2699960000</Frequency><Timestamp dt:dt="r8">3.47686174141481E+15</Timestamp><Cur…	좌우반구com(CVF, UVF, BVF)_2-003-1	60.021	1.0.0.164	1	334312843	Professional	2.0.10.242	2.0.10.356	10-05-2020	2020-10-05 오전 9:05:59	18:05:59	2.0.10.252	248		2	z	류란	NULL	NULL	NULL	1	1	116	NULL	NULL	NULL	KSY3	List2	NULL	NULL	NULL	NULL	NULL	NULL	NULL	NULL	NULL	1	z	1	3	786114	0	z	745	786859
좌우반구com(CVF, UVF, BVF)_2	3	1	<?xml version="1.0"?>\n<Clock xmlns:dt="urn:schemas-microsoft-com:datatypes"><Description dt:dt="string">E-Prime Primary Realtime Clock</Description><StartTime><Timestamp dt:dt="int">0</Timestamp><DateUtc dt:dt="string">2020-10-05T09:05:59Z</DateUtc></StartTime><FrequencyChanges><FrequencyChange><Frequency dt:dt="r8">2699960000</Frequency><Timestamp dt:dt="r8">3.47686174141481E+15</Timestamp><Cur…	좌우반구com(CVF, UVF, BVF)_2-003-1	60.021	1.0.0.164	1	334312843	Professional	2.0.10.242	2.0.10.356	10-05-2020	2020-10-05 오전 9:05:59	18:05:59	2.0.10.252	28		2	z	류포	62	1	28	NULL	NULL	NULL	NULL	NULL	NULL	KSY4	List1	NULL	NULL	NULL	NULL	NULL	NULL	NULL	NULL	NULL	1	z	0	3	91339	0	z	734	92073
좌우반구com(CVF, UVF, BVF)_2	3	1	<?xml version="1.0"?>\n<Clock xmlns:dt="urn:schemas-microsoft-com:datatypes"><Description dt:dt="string">E-Prime Primary Realtime Clock</Description><StartTime><Timestamp dt:dt="int">0</Timestamp><DateUtc dt:dt="string">2020-10-05T09:05:59Z</DateUtc></StartTime><FrequencyChanges><FrequencyChange><Frequency dt:dt="r8">2699960000</Frequency><Timestamp dt:dt="r8">3.47686174141481E+15</Timestamp><Cur…	좌우반구com(CVF, UVF, BVF)_2-003-1	60.021	1.0.0.164	1	334312843	Professional	2.0.10.242	2.0.10.356	10-05-2020	2020-10-05 오전 9:05:59	18:05:59	2.0.10.252	125		2	z	률법	78	1	125	NULL	NULL	NULL	NULL	NULL	NULL	KSY3	List1	NULL	NULL	NULL	NULL	NULL	NULL	NULL	NULL	NULL	0	z	0	3	373591	0	{/}	402	373993
좌우반구com(CVF, UVF, BVF)_2	3	1	<?xml version="1.0"?>\n<Clock xmlns:dt="urn:schemas-microsoft-com:datatypes"><Description dt:dt="string">E-Prime Primary Realtime Clock</Description><StartTime><Timestamp dt:dt="int">0</Timestamp><DateUtc dt:dt="string">2020-10-05T09:05:59Z</DateUtc></StartTime><FrequencyChanges><FrequencyChange><Frequency dt:dt="r8">2699960000</Frequency><Timestamp dt:dt="r8">3.47686174141481E+15</Timestamp><Cur…	좌우반구com(CVF, UVF, BVF)_2-003-1	60.021	1.0.0.164	1	334312843	Professional	2.0.10.242	2.0.10.356	10-05-2020	2020-10-05 오전 9:05:59	18:05:59	2.0.10.252	182		2	z	률법	NULL	NULL	NULL	54	1	50	NULL	NULL	NULL	KSY4	List2	NULL	NULL	NULL	NULL	NULL	NULL	NULL	NULL	NULL	1	z	0	3	589216	0	z	484	589700
좌우반구com(CVF, UVF, BVF)_2	3	1	<?xml version="1.0"?>\n<Clock xmlns:dt="urn:schemas-microsoft-com:datatypes"><Description dt:dt="string">E-Prime Primary Realtime Clock</Description><StartTime><Timestamp dt:dt="int">0</Timestamp><DateUtc dt:dt="string">2020-10-05T09:05:59Z</DateUtc></StartTime><FrequencyChanges><FrequencyChange><Frequency dt:dt="r8">2699960000</Frequency><Timestamp dt:dt="r8">3.47686174141481E+15</Timestamp><Cur…	좌우반구com(CVF, UVF, BVF)_2-003-1	60.021	1.0.0.164	1	334312843	Professional	2.0.10.242	2.0.10.356	10-05-2020	2020-10-05 오전 9:05:59	18:05:59	2.0.10.252	169		2	z	률시	NULL	NULL	NULL	67	1	37	NULL	NULL	NULL	KSY4	List2	NULL	NULL	NULL	NULL	NULL	NULL	NULL	NULL	NULL	1	z	0	3	550996	0	z	721	551717
좌우반구com(CVF, UVF, BVF)_2	3	1	<?xml version="1.0"?>\n<Clock xmlns:dt="urn:schemas-microsoft-com:datatypes"><Description dt:dt="string">E-Prime Primary Realtime Clock</Description><StartTime><Timestamp dt:dt="int">0</Timestamp><DateUtc dt:dt="string">2020-10-05T09:05:59Z</DateUtc></StartTime><FrequencyChanges><FrequencyChange><Frequency dt:dt="r8">2699960000</Frequency><Timestamp dt:dt="r8">3.47686174141481E+15</Timestamp><Cur…	좌우반구com(CVF, UVF, BVF)_2-003-1	60.021	1.0.0.164	1	334312843	Professional	2.0.10.242	2.0.10.356	10-05-2020	2020-10-05 오전 9:05:59	18:05:59	2.0.10.252	190		2	z	률훈	NULL	NULL	NULL	8	1	58	NULL	NULL	NULL	KSY2	List2	NULL	NULL	NULL	NULL	NULL	NULL	NULL	NULL	NULL	1	z	0	3	612791	0	z	478	613269
좌우반구com(CVF, UVF, BVF)_2	3	1	<?xml version="1.0"?>\n<Clock xmlns:dt="urn:schemas-microsoft-com:datatypes"><Description dt:dt="string">E-Prime Primary Realtime Clock</Description><StartTime><Timestamp dt:dt="int">0</Timestamp><DateUtc dt:dt="string">2020-10-05T09:05:59Z</DateUtc></StartTime><FrequencyChanges><FrequencyChange><Frequency dt:dt="r8">2699960000</Frequency><Timestamp dt:dt="r8">3.47686174141481E+15</Timestamp><Cur…	좌우반구com(CVF, UVF, BVF)_2-003-1	60.021	1.0.0.164	1	334312843	Professional	2.0.10.242	2.0.10.356	10-05-2020	2020-10-05 오전 9:05:59	18:05:59	2.0.10.252	21		2	z	름결	8	1	21	NULL	NULL	NULL	NULL	NULL	NULL	KSY	List1	0		0	-1	70946	183		0	0	1	z	0	3	71129	0	z	400	71529
좌우반구com(CVF, UVF, BVF)_2	3	1	<?xml version="1.0"?>\n<Clock xmlns:dt="urn:schemas-microsoft-com:datatypes"><Description dt:dt="string">E-Prime Primary Realtime Clock</Description><StartTime><Timestamp dt:dt="int">0</Timestamp><DateUtc dt:dt="string">2020-10-05T09:05:59Z</DateUtc></StartTime><FrequencyChanges><FrequencyChange><Frequency dt:dt="r8">2699960000</Frequency><Timestamp dt:dt="r8">3.47686174141481E+15</Timestamp><Cur…	좌우반구com(CVF, UVF, BVF)_2-003-1	60.021	1.0.0.164	1	334312843	Professional	2.0.10.242	2.0.10.356	10-05-2020	2020-10-05 오전 9:05:59	18:05:59	2.0.10.252	295		2	z	름무	NULL	NULL	NULL	NULL	NULL	NULL	36	1	31	KSY	List3	0		0	-1	995925	183		0	0	1	z	0	3	996108	0	z	481	996589
좌우반구com(CVF, UVF, BVF)_2	3	1	<?xml version="1.0"?>\n<Clock xmlns:dt="urn:schemas-microsoft-com:datatypes"><Description dt:dt="string">E-Prime Primary Realtime Clock</Description><StartTime><Timestamp dt:dt="int">0</Timestamp><DateUtc dt:dt="string">2020-10-05T09:05:59Z</DateUtc></StartTime><FrequencyChanges><FrequencyChange><Frequency dt:dt="r8">2699960000</Frequency><Timestamp dt:dt="r8">3.47686174141481E+15</Timestamp><Cur…	좌우반구com(CVF, UVF, BVF)_2-003-1	60.021	1.0.0.164	1	334312843	Professional	2.0.10.242	2.0.10.356	10-05-2020	2020-10-05 오전 9:05:59	18:05:59	2.0.10.252	229		2	z	리열	NULL	NULL	NULL	4	1	97	NULL	NULL	NULL	KSY3	List2	NULL	NULL	NULL	NULL	NULL	NULL	NULL	NULL	NULL	0	z	0	3	728668	0	{/}	912	729580
좌우반구com(CVF, UVF, BVF)_2	3	1	<?xml version="1.0"?>\n<Clock xmlns:dt="urn:schemas-microsoft-com:datatypes"><Description dt:dt="string">E-Prime Primary Realtime Clock</Description><StartTime><Timestamp dt:dt="int">0</Timestamp><DateUtc dt:dt="string">2020-10-05T09:05:59Z</DateUtc></StartTime><FrequencyChanges><FrequencyChange><Frequency dt:dt="r8">2699960000</Frequency><Timestamp dt:dt="r8">3.47686174141481E+15</Timestamp><Cur…	좌우반구com(CVF, UVF, BVF)_2-003-1	60.021	1.0.0.164	1	334312843	Professional	2.0.10.242	2.0.10.356	10-05-2020	2020-10-05 오전 9:05:59	18:05:59	2.0.10.252	139		2	z	림밀	NULL	NULL	NULL	127	1	7	NULL	NULL	NULL	KSY4	List2	NULL	NULL	NULL	NULL	NULL	NULL	NULL	NULL	NULL	1	z	1	3	461560	0	z	566	462126
좌우반구com(CVF, UVF, BVF)_2	3	1	<?xml version="1.0"?>\n<Clock xmlns:dt="urn:schemas-microsoft-com:datatypes"><Description dt:dt="string">E-Prime Primary Realtime Clock</Description><StartTime><Timestamp dt:dt="int">0</Timestamp><DateUtc dt:dt="string">2020-10-05T09:05:59Z</DateUtc></StartTime><FrequencyChanges><FrequencyChange><Frequency dt:dt="r8">2699960000</Frequency><Timestamp dt:dt="r8">3.47686174141481E+15</Timestamp><Cur…	좌우반구com(CVF, UVF, BVF)_2-003-1	60.021	1.0.0.164	1	334312843	Professional	2.0.10.242	2.0.10.356	10-05-2020	2020-10-05 오전 9:05:59	18:05:59	2.0.10.252	138		2	z	마요	NULL	NULL	NULL	71	1	6	NULL	NULL	NULL	KSY4	List2	NULL	NULL	NULL	NULL	NULL	NULL	NULL	NULL	NULL	0	z	0	3	458978	0	{/}	372	459350
좌우반구com(CVF, UVF, BVF)_2	3	1	<?xml version="1.0"?>\n<Clock xmlns:dt="urn:schemas-microsoft-com:datatypes"><Description dt:dt="string">E-Prime Primary Realtime Clock</Description><StartTime><Timestamp dt:dt="int">0</Timestamp><DateUtc dt:dt="string">2020-10-05T09:05:59Z</DateUtc></StartTime><FrequencyChanges><FrequencyChange><Frequency dt:dt="r8">2699960000</Frequency><Timestamp dt:dt="r8">3.47686174141481E+15</Timestamp><Cur…	좌우반구com(CVF, UVF, BVF)_2-003-1	60.021	1.0.0.164	1	334312843	Professional	2.0.10.242	2.0.10.356	10-05-2020	2020-10-05 오전 9:05:59	18:05:59	2.0.10.252	152		2	z	망습	NULL	NULL	NULL	35	1	20	NULL	NULL	NULL	KSY2	List2	NULL	NULL	NULL	NULL	NULL	NULL	NULL	NULL	NULL	1	z	0	3	500064	0	z	701	500765
좌우반구com(CVF, UVF, BVF)_2	3	1	<?xml version="1.0"?>\n<Clock xmlns:dt="urn:schemas-microsoft-com:datatypes"><Description dt:dt="string">E-Prime Primary Realtime Clock</Description><StartTime><Timestamp dt:dt="int">0</Timestamp><DateUtc dt:dt="string">2020-10-05T09:05:59Z</DateUtc></StartTime><FrequencyChanges><FrequencyChange><Frequency dt:dt="r8">2699960000</Frequency><Timestamp dt:dt="r8">3.47686174141481E+15</Timestamp><Cur…	좌우반구com(CVF, UVF, BVF)_2-003-1	60.021	1.0.0.164	1	334312843	Professional	2.0.10.242	2.0.10.356	10-05-2020	2020-10-05 오전 9:05:59	18:05:59	2.0.10.252	84		1	{/}	망신	85	1	84	NULL	NULL	NULL	NULL	NULL	NULL	KSY4	List1	NULL	NULL	NULL	NULL	NULL	NULL	NULL	NULL	NULL	1	{/}	0	4	252650	0	{/}	622	253272
좌우반구com(CVF, UVF, BVF)_2	3	1	<?xml version="1.0"?>\n<Clock xmlns:dt="urn:schemas-microsoft-com:datatypes"><Description dt:dt="string">E-Prime Primary Realtime Clock</Description><StartTime><Timestamp dt:dt="int">0</Timestamp><DateUtc dt:dt="string">2020-10-05T09:05:59Z</DateUtc></StartTime><FrequencyChanges><FrequencyChange><Frequency dt:dt="r8">2699960000</Frequency><Timestamp dt:dt="r8">3.47686174141481E+15</Timestamp><Cur…	좌우반구com(CVF, UVF, BVF)_2-003-1	60.021	1.0.0.164	1	334312843	Professional	2.0.10.242	2.0.10.356	10-05-2020	2020-10-05 오전 9:05:59	18:05:59	2.0.10.252	230		1	{/}	매력	NULL	NULL	NULL	7	1	98	NULL	NULL	NULL	KSY4	List2	NULL	NULL	NULL	NULL	NULL	NULL	NULL	NULL	NULL	0	{/}	1	3	731783	0	z	511	732294
좌우반구com(CVF, UVF, BVF)_2	3	1	<?xml version="1.0"?>\n<Clock xmlns:dt="urn:schemas-microsoft-com:datatypes"><Description dt:dt="string">E-Prime Primary Realtime Clock</Description><StartTime><Timestamp dt:dt="int">0</Timestamp><DateUtc dt:dt="string">2020-10-05T09:05:59Z</DateUtc></StartTime><FrequencyChanges><FrequencyChange><Frequency dt:dt="r8">2699960000</Frequency><Timestamp dt:dt="r8">3.47686174141481E+15</Timestamp><Cur…	좌우반구com(CVF, UVF, BVF)_2-003-1	60.021	1.0.0.164	1	334312843	Professional	2.0.10.242	2.0.10.356	10-05-2020	2020-10-05 오전 9:05:59	18:05:59	2.0.10.252	385		2	z	매소	NULL	NULL	NULL	NULL	NULL	NULL	89	1	121	KSY2	List3	NULL	NULL	NULL	NULL	NULL	NULL	NULL	NULL	NULL	0	z	0	4	1271813	0	{/}	1145	1272958
좌우반구com(CVF, UVF, BVF)_2	3	1	<?xml version="1.0"?>\n<Clock xmlns:dt="urn:schemas-microsoft-com:datatypes"><Description dt:dt="string">E-Prime Primary Realtime Clock</Description><StartTime><Timestamp dt:dt="int">0</Timestamp><DateUtc dt:dt="string">2020-10-05T09:05:59Z</DateUtc></StartTime><FrequencyChanges><FrequencyChange><Frequency dt:dt="r8">2699960000</Frequency><Timestamp dt:dt="r8">3.47686174141481E+15</Timestamp><Cur…	좌우반구com(CVF, UVF, BVF)_2-003-1	60.021	1.0.0.164	1	334312843	Professional	2.0.10.242	2.0.10.356	10-05-2020	2020-10-05 오전 9:05:59	18:05:59	2.0.10.252	171		1	{/}	모습	NULL	NULL	NULL	83	1	39	NULL	NULL	NULL	KSY4	List2	NULL	NULL	NULL	NULL	NULL	NULL	NULL	NULL	NULL	1	{/}	1	3	556727	0	{/}	670	557397
좌우반구com(CVF, UVF, BVF)_2	3	1	<?xml version="1.0"?>\n<Clock xmlns:dt="urn:schemas-microsoft-com:datatypes"><Description dt:dt="string">E-Prime Primary Realtime Clock</Description><StartTime><Timestamp dt:dt="int">0</Timestamp><DateUtc dt:dt="string">2020-10-05T09:05:59Z</DateUtc></StartTime><FrequencyChanges><FrequencyChange><Frequency dt:dt="r8">2699960000</Frequency><Timestamp dt:dt="r8">3.47686174141481E+15</Timestamp><Cur…	좌우반구com(CVF, UVF, BVF)_2-003-1	60.021	1.0.0.164	1	334312843	Professional	2.0.10.242	2.0.10.356	10-05-2020	2020-10-05 오전 9:05:59	18:05:59	2.0.10.252	119		1	{/}	모형	35	1	119	NULL	NULL	NULL	NULL	NULL	NULL	KSY	List1	0		0	0	355281	183		0	0	1	{/}	0	3	355464	0	{/}	407	355871
좌우반구com(CVF, UVF, BVF)_2	3	1	<?xml version="1.0"?>\n<Clock xmlns:dt="urn:schemas-microsoft-com:datatypes"><Description dt:dt="string">E-Prime Primary Realtime Clock</Description><StartTime><Timestamp dt:dt="int">0</Timestamp><DateUtc dt:dt="string">2020-10-05T09:05:59Z</DateUtc></StartTime><FrequencyChanges><FrequencyChange><Frequency dt:dt="r8">2699960000</Frequency><Timestamp dt:dt="r8">3.47686174141481E+15</Timestamp><Cur…	좌우반구com(CVF, UVF, BVF)_2-003-1	60.021	1.0.0.164	1	334312843	Professional	2.0.10.242	2.0.10.356	10-05-2020	2020-10-05 오전 9:05:59	18:05:59	2.0.10.252	399		2	z	목력	NULL	NULL	NULL	NULL	NULL	NULL	38	1	135	KSY	List3	0		0	-1	1315364	183		0	0	1	z	1	3	1315547	0	z	951	1316498
좌우반구com(CVF, UVF, BVF)_2	3	1	<?xml version="1.0"?>\n<Clock xmlns:dt="urn:schemas-microsoft-com:datatypes"><Description dt:dt="string">E-Prime Primary Realtime Clock</Description><StartTime><Timestamp dt:dt="int">0</Timestamp><DateUtc dt:dt="string">2020-10-05T09:05:59Z</DateUtc></StartTime><FrequencyChanges><FrequencyChange><Frequency dt:dt="r8">2699960000</Frequency><Timestamp dt:dt="r8">3.47686174141481E+15</Timestamp><Cur…	좌우반구com(CVF, UVF, BVF)_2-003-1	60.021	1.0.0.164	1	334312843	Professional	2.0.10.242	2.0.10.356	10-05-2020	2020-10-05 오전 9:05:59	18:05:59	2.0.10.252	283		1	{/}	목록	NULL	NULL	NULL	NULL	NULL	NULL	44	1	19	KSY	List3	0		0	0	960221	183		0	0	1	{/}	0	3	960404	0	{/}	634	961038
좌우반구com(CVF, UVF, BVF)_2	3	1	<?xml version="1.0"?>\n<Clock xmlns:dt="urn:schemas-microsoft-com:datatypes"><Description dt:dt="string">E-Prime Primary Realtime Clock</Description><StartTime><Timestamp dt:dt="int">0</Timestamp><DateUtc dt:dt="string">2020-10-05T09:05:59Z</DateUtc></StartTime><FrequencyChanges><FrequencyChange><Frequency dt:dt="r8">2699960000</Frequency><Timestamp dt:dt="r8">3.47686174141481E+15</Timestamp><Cur…	좌우반구com(CVF, UVF, BVF)_2-003-1	60.021	1.0.0.164	1	334312843	Professional	2.0.10.242	2.0.10.356	10-05-2020	2020-10-05 오전 9:05:59	18:05:59	2.0.10.252	111		1	{/}	목적	1	1	111	NULL	NULL	NULL	NULL	NULL	NULL	KSY	List1	0		0	-1	331089	183		0	0	1	{/}	1	3	331272	0	{/}	439	331711
좌우반구com(CVF, UVF, BVF)_2	3	1	<?xml version="1.0"?>\n<Clock xmlns:dt="urn:schemas-microsoft-com:datatypes"><Description dt:dt="string">E-Prime Primary Realtime Clock</Description><StartTime><Timestamp dt:dt="int">0</Timestamp><DateUtc dt:dt="string">2020-10-05T09:05:59Z</DateUtc></StartTime><FrequencyChanges><FrequencyChange><Frequency dt:dt="r8">2699960000</Frequency><Timestamp dt:dt="r8">3.47686174141481E+15</Timestamp><Cur…	좌우반구com(CVF, UVF, BVF)_2-003-1	60.021	1.0.0.164	1	334312843	Professional	2.0.10.242	2.0.10.356	10-05-2020	2020-10-05 오전 9:05:59	18:05:59	2.0.10.252	16		2	z	목퇴	25	1	16	NULL	NULL	NULL	NULL	NULL	NULL	KSY4	List1	NULL	NULL	NULL	NULL	NULL	NULL	NULL	NULL	NULL	0	z	0	3	57134	0	{/}	767	57901
좌우반구com(CVF, UVF, BVF)_2	3	1	<?xml version="1.0"?>\n<Clock xmlns:dt="urn:schemas-microsoft-com:datatypes"><Description dt:dt="string">E-Prime Primary Realtime Clock</Description><StartTime><Timestamp dt:dt="int">0</Timestamp><DateUtc dt:dt="string">2020-10-05T09:05:59Z</DateUtc></StartTime><FrequencyChanges><FrequencyChange><Frequency dt:dt="r8">2699960000</Frequency><Timestamp dt:dt="r8">3.47686174141481E+15</Timestamp><Cur…	좌우반구com(CVF, UVF, BVF)_2-003-1	60.021	1.0.0.164	1	334312843	Professional	2.0.10.242	2.0.10.356	10-05-2020	2020-10-05 오전 9:05:59	18:05:59	2.0.10.252	381		2	z	무록	NULL	NULL	NULL	NULL	NULL	NULL	97	1	117	KSY2	List3	NULL	NULL	NULL	NULL	NULL	NULL	NULL	NULL	NULL	1	z	0	3	1259550	0	z	738	1260288
좌우반구com(CVF, UVF, BVF)_2	3	1	<?xml version="1.0"?>\n<Clock xmlns:dt="urn:schemas-microsoft-com:datatypes"><Description dt:dt="string">E-Prime Primary Realtime Clock</Description><StartTime><Timestamp dt:dt="int">0</Timestamp><DateUtc dt:dt="string">2020-10-05T09:05:59Z</DateUtc></StartTime><FrequencyChanges><FrequencyChange><Frequency dt:dt="r8">2699960000</Frequency><Timestamp dt:dt="r8">3.47686174141481E+15</Timestamp><Cur…	좌우반구com(CVF, UVF, BVF)_2-003-1	60.021	1.0.0.164	1	334312843	Professional	2.0.10.242	2.0.10.356	10-05-2020	2020-10-05 오전 9:05:59	18:05:59	2.0.10.252	400		1	{/}	무엇	NULL	NULL	NULL	NULL	NULL	NULL	22	1	136	KSY	List3	0		0	-1	1318513	183		0	0	0	{/}	1	3	1318696	0		0	0
좌우반구com(CVF, UVF, BVF)_2	3	1	<?xml version="1.0"?>\n<Clock xmlns:dt="urn:schemas-microsoft-com:datatypes"><Description dt:dt="string">E-Prime Primary Realtime Clock</Description><StartTime><Timestamp dt:dt="int">0</Timestamp><DateUtc dt:dt="string">2020-10-05T09:05:59Z</DateUtc></StartTime><FrequencyChanges><FrequencyChange><Frequency dt:dt="r8">2699960000</Frequency><Timestamp dt:dt="r8">3.47686174141481E+15</Timestamp><Cur…	좌우반구com(CVF, UVF, BVF)_2-003-1	60.021	1.0.0.164	1	334312843	Professional	2.0.10.242	2.0.10.356	10-05-2020	2020-10-05 오전 9:05:59	18:05:59	2.0.10.252	261		1	{/}	무형	NULL	NULL	NULL	46	1	129	NULL	NULL	NULL	KSY	List2	0		1	-1	822768	184		0	0	1	{/}	0	4	822952	0	{/}	925	823877
좌우반구com(CVF, UVF, BVF)_2	3	1	<?xml version="1.0"?>\n<Clock xmlns:dt="urn:schemas-microsoft-com:datatypes"><Description dt:dt="string">E-Prime Primary Realtime Clock</Description><StartTime><Timestamp dt:dt="int">0</Timestamp><DateUtc dt:dt="string">2020-10-05T09:05:59Z</DateUtc></StartTime><FrequencyChanges><FrequencyChange><Frequency dt:dt="r8">2699960000</Frequency><Timestamp dt:dt="r8">3.47686174141481E+15</Timestamp><Cur…	좌우반구com(CVF, UVF, BVF)_2-003-1	60.021	1.0.0.164	1	334312843	Professional	2.0.10.242	2.0.10.356	10-05-2020	2020-10-05 오전 9:05:59	18:05:59	2.0.10.252	363		1	{/}	물건	NULL	NULL	NULL	NULL	NULL	NULL	64	1	99	KSY	List3	0		0	-1	1204336	183		0	0	1	{/}	0	3	1204519	0	{/}	712	1205231
좌우반구com(CVF, UVF, BVF)_2	3	1	<?xml version="1.0"?>\n<Clock xmlns:dt="urn:schemas-microsoft-com:datatypes"><Description dt:dt="string">E-Prime Primary Realtime Clock</Description><StartTime><Timestamp dt:dt="int">0</Timestamp><DateUtc dt:dt="string">2020-10-05T09:05:59Z</DateUtc></StartTime><FrequencyChanges><FrequencyChange><Frequency dt:dt="r8">2699960000</Frequency><Timestamp dt:dt="r8">3.47686174141481E+15</Timestamp><Cur…	좌우반구com(CVF, UVF, BVF)_2-003-1	60.021	1.0.0.164	1	334312843	Professional	2.0.10.242	2.0.10.356	10-05-2020	2020-10-05 오전 9:05:59	18:05:59	2.0.10.252	330		2	z	미략	NULL	NULL	NULL	NULL	NULL	NULL	82	1	66	KSY2	List3	NULL	NULL	NULL	NULL	NULL	NULL	NULL	NULL	NULL	1	z	0	3	1104071	0	z	1433	1105504
좌우반구com(CVF, UVF, BVF)_2	3	1	<?xml version="1.0"?>\n<Clock xmlns:dt="urn:schemas-microsoft-com:datatypes"><Description dt:dt="string">E-Prime Primary Realtime Clock</Description><StartTime><Timestamp dt:dt="int">0</Timestamp><DateUtc dt:dt="string">2020-10-05T09:05:59Z</DateUtc></StartTime><FrequencyChanges><FrequencyChange><Frequency dt:dt="r8">2699960000</Frequency><Timestamp dt:dt="r8">3.47686174141481E+15</Timestamp><Cur…	좌우반구com(CVF, UVF, BVF)_2-003-1	60.021	1.0.0.164	1	334312843	Professional	2.0.10.242	2.0.10.356	10-05-2020	2020-10-05 오전 9:05:59	18:05:59	2.0.10.252	187		1	{/}	밀수	NULL	NULL	NULL	26	1	55	NULL	NULL	NULL	KSY	List2	0		0	-1	603994	184		0	0	1	{/}	0	4	604178	0	{/}	661	604839
좌우반구com(CVF, UVF, BVF)_2	3	1	<?xml version="1.0"?>\n<Clock xmlns:dt="urn:schemas-microsoft-com:datatypes"><Description dt:dt="string">E-Prime Primary Realtime Clock</Description><StartTime><Timestamp dt:dt="int">0</Timestamp><DateUtc dt:dt="string">2020-10-05T09:05:59Z</DateUtc></StartTime><FrequencyChanges><FrequencyChange><Frequency dt:dt="r8">2699960000</Frequency><Timestamp dt:dt="r8">3.47686174141481E+15</Timestamp><Cur…	좌우반구com(CVF, UVF, BVF)_2-003-1	60.021	1.0.0.164	1	334312843	Professional	2.0.10.242	2.0.10.356	10-05-2020	2020-10-05 오전 9:05:59	18:05:59	2.0.10.252	348		2	z	밀헤	NULL	NULL	NULL	NULL	NULL	NULL	33	1	84	KSY	List3	0		1	-1	1157885	184		0	0	1	z	0	4	1158069	0	z	556	1158625
좌우반구com(CVF, UVF, BVF)_2	3	1	<?xml version="1.0"?>\n<Clock xmlns:dt="urn:schemas-microsoft-com:datatypes"><Description dt:dt="string">E-Prime Primary Realtime Clock</Description><StartTime><Timestamp dt:dt="int">0</Timestamp><DateUtc dt:dt="string">2020-10-05T09:05:59Z</DateUtc></StartTime><FrequencyChanges><FrequencyChange><Frequency dt:dt="r8">2699960000</Frequency><Timestamp dt:dt="r8">3.47686174141481E+15</Timestamp><Cur…	좌우반구com(CVF, UVF, BVF)_2-003-1	60.021	1.0.0.164	1	334312843	Professional	2.0.10.242	2.0.10.356	10-05-2020	2020-10-05 오전 9:05:59	18:05:59	2.0.10.252	244		2	z	박낌	NULL	NULL	NULL	122	1	112	NULL	NULL	NULL	KSY3	List2	NULL	NULL	NULL	NULL	NULL	NULL	NULL	NULL	NULL	1	z	0	3	773102	0	z	821	773923
좌우반구com(CVF, UVF, BVF)_2	3	1	<?xml version="1.0"?>\n<Clock xmlns:dt="urn:schemas-microsoft-com:datatypes"><Description dt:dt="string">E-Prime Primary Realtime Clock</Description><StartTime><Timestamp dt:dt="int">0</Timestamp><DateUtc dt:dt="string">2020-10-05T09:05:59Z</DateUtc></StartTime><FrequencyChanges><FrequencyChange><Frequency dt:dt="r8">2699960000</Frequency><Timestamp dt:dt="r8">3.47686174141481E+15</Timestamp><Cur…	좌우반구com(CVF, UVF, BVF)_2-003-1	60.021	1.0.0.164	1	334312843	Professional	2.0.10.242	2.0.10.356	10-05-2020	2020-10-05 오전 9:05:59	18:05:59	2.0.10.252	110		1	{/}	반응	43	1	110	NULL	NULL	NULL	NULL	NULL	NULL	KSY	List1	0		0	-1	328490	183		0	0	1	{/}	1	3	328673	0	{/}	399	329072
좌우반구com(CVF, UVF, BVF)_2	3	1	<?xml version="1.0"?>\n<Clock xmlns:dt="urn:schemas-microsoft-com:datatypes"><Description dt:dt="string">E-Prime Primary Realtime Clock</Description><StartTime><Timestamp dt:dt="int">0</Timestamp><DateUtc dt:dt="string">2020-10-05T09:05:59Z</DateUtc></StartTime><FrequencyChanges><FrequencyChange><Frequency dt:dt="r8">2699960000</Frequency><Timestamp dt:dt="r8">3.47686174141481E+15</Timestamp><Cur…	좌우반구com(CVF, UVF, BVF)_2-003-1	60.021	1.0.0.164	1	334312843	Professional	2.0.10.242	2.0.10.356	10-05-2020	2020-10-05 오전 9:05:59	18:05:59	2.0.10.252	207		1	{/}	발길	NULL	NULL	NULL	132	1	75	NULL	NULL	NULL	KSY	List2	0		0	-1	664340	183		0	0	1	{/}	1	3	664523	0	{/}	585	665108
좌우반구com(CVF, UVF, BVF)_2	3	1	<?xml version="1.0"?>\n<Clock xmlns:dt="urn:schemas-microsoft-com:datatypes"><Description dt:dt="string">E-Prime Primary Realtime Clock</Description><StartTime><Timestamp dt:dt="int">0</Timestamp><DateUtc dt:dt="string">2020-10-05T09:05:59Z</DateUtc></StartTime><FrequencyChanges><FrequencyChange><Frequency dt:dt="r8">2699960000</Frequency><Timestamp dt:dt="r8">3.47686174141481E+15</Timestamp><Cur…	좌우반구com(CVF, UVF, BVF)_2-003-1	60.021	1.0.0.164	1	334312843	Professional	2.0.10.242	2.0.10.356	10-05-2020	2020-10-05 오전 9:05:59	18:05:59	2.0.10.252	291		2	z	발보	NULL	NULL	NULL	NULL	NULL	NULL	53	1	27	KSY4	List3	NULL	NULL	NULL	NULL	NULL	NULL	NULL	NULL	NULL	1	z	0	3	984579	0	z	822	985401
좌우반구com(CVF, UVF, BVF)_2	3	1	<?xml version="1.0"?>\n<Clock xmlns:dt="urn:schemas-microsoft-com:datatypes"><Description dt:dt="string">E-Prime Primary Realtime Clock</Description><StartTime><Timestamp dt:dt="int">0</Timestamp><DateUtc dt:dt="string">2020-10-05T09:05:59Z</DateUtc></StartTime><FrequencyChanges><FrequencyChange><Frequency dt:dt="r8">2699960000</Frequency><Timestamp dt:dt="r8">3.47686174141481E+15</Timestamp><Cur…	좌우반구com(CVF, UVF, BVF)_2-003-1	60.021	1.0.0.164	1	334312843	Professional	2.0.10.242	2.0.10.356	10-05-2020	2020-10-05 오전 9:05:59	18:05:59	2.0.10.252	176		2	z	발횟	NULL	NULL	NULL	49	1	44	NULL	NULL	NULL	KSY2	List2	NULL	NULL	NULL	NULL	NULL	NULL	NULL	NULL	NULL	1	z	0	3	571739	0	z	546	572285
좌우반구com(CVF, UVF, BVF)_2	3	1	<?xml version="1.0"?>\n<Clock xmlns:dt="urn:schemas-microsoft-com:datatypes"><Description dt:dt="string">E-Prime Primary Realtime Clock</Description><StartTime><Timestamp dt:dt="int">0</Timestamp><DateUtc dt:dt="string">2020-10-05T09:05:59Z</DateUtc></StartTime><FrequencyChanges><FrequencyChange><Frequency dt:dt="r8">2699960000</Frequency><Timestamp dt:dt="r8">3.47686174141481E+15</Timestamp><Cur…	좌우반구com(CVF, UVF, BVF)_2-003-1	60.021	1.0.0.164	1	334312843	Professional	2.0.10.242	2.0.10.356	10-05-2020	2020-10-05 오전 9:05:59	18:05:59	2.0.10.252	7		1	{/}	방법	115	1	7	NULL	NULL	NULL	NULL	NULL	NULL	KSY	List1	0		0	-1	32709	184		0	0	1	{/}	0	4	32893	0	{/}	348	33241
좌우반구com(CVF, UVF, BVF)_2	3	1	<?xml version="1.0"?>\n<Clock xmlns:dt="urn:schemas-microsoft-com:datatypes"><Description dt:dt="string">E-Prime Primary Realtime Clock</Description><StartTime><Timestamp dt:dt="int">0</Timestamp><DateUtc dt:dt="string">2020-10-05T09:05:59Z</DateUtc></StartTime><FrequencyChanges><FrequencyChange><Frequency dt:dt="r8">2699960000</Frequency><Timestamp dt:dt="r8">3.47686174141481E+15</Timestamp><Cur…	좌우반구com(CVF, UVF, BVF)_2-003-1	60.021	1.0.0.164	1	334312843	Professional	2.0.10.242	2.0.10.356	10-05-2020	2020-10-05 오전 9:05:59	18:05:59	2.0.10.252	201		2	z	배심	NULL	NULL	NULL	48	1	69	NULL	NULL	NULL	KSY4	List2	NULL	NULL	NULL	NULL	NULL	NULL	NULL	NULL	NULL	0	z	0	3	645480	0	{/}	518	645998
좌우반구com(CVF, UVF, BVF)_2	3	1	<?xml version="1.0"?>\n<Clock xmlns:dt="urn:schemas-microsoft-com:datatypes"><Description dt:dt="string">E-Prime Primary Realtime Clock</Description><StartTime><Timestamp dt:dt="int">0</Timestamp><DateUtc dt:dt="string">2020-10-05T09:05:59Z</DateUtc></StartTime><FrequencyChanges><FrequencyChange><Frequency dt:dt="r8">2699960000</Frequency><Timestamp dt:dt="r8">3.47686174141481E+15</Timestamp><Cur…	좌우반구com(CVF, UVF, BVF)_2-003-1	60.021	1.0.0.164	1	334312843	Professional	2.0.10.242	2.0.10.356	10-05-2020	2020-10-05 오전 9:05:59	18:05:59	2.0.10.252	219		2	z	버구	NULL	NULL	NULL	64	1	87	NULL	NULL	NULL	KSY	List2	0		0	-1	699378	183		0	0	1	z	0	3	699561	0	z	733	700294
좌우반구com(CVF, UVF, BVF)_2	3	1	<?xml version="1.0"?>\n<Clock xmlns:dt="urn:schemas-microsoft-com:datatypes"><Description dt:dt="string">E-Prime Primary Realtime Clock</Description><StartTime><Timestamp dt:dt="int">0</Timestamp><DateUtc dt:dt="string">2020-10-05T09:05:59Z</DateUtc></StartTime><FrequencyChanges><FrequencyChange><Frequency dt:dt="r8">2699960000</Frequency><Timestamp dt:dt="r8">3.47686174141481E+15</Timestamp><Cur…	좌우반구com(CVF, UVF, BVF)_2-003-1	60.021	1.0.0.164	1	334312843	Professional	2.0.10.242	2.0.10.356	10-05-2020	2020-10-05 오전 9:05:59	18:05:59	2.0.10.252	140		1	{/}	버스	NULL	NULL	NULL	20	1	8	NULL	NULL	NULL	KSY	List2	0		0	-1	464143	183		0	0	1	{/}	0	3	464326	0	{/}	736	465062
좌우반구com(CVF, UVF, BVF)_2	3	1	<?xml version="1.0"?>\n<Clock xmlns:dt="urn:schemas-microsoft-com:datatypes"><Description dt:dt="string">E-Prime Primary Realtime Clock</Description><StartTime><Timestamp dt:dt="int">0</Timestamp><DateUtc dt:dt="string">2020-10-05T09:05:59Z</DateUtc></StartTime><FrequencyChanges><FrequencyChange><Frequency dt:dt="r8">2699960000</Frequency><Timestamp dt:dt="r8">3.47686174141481E+15</Timestamp><Cur…	좌우반구com(CVF, UVF, BVF)_2-003-1	60.021	1.0.0.164	1	334312843	Professional	2.0.10.242	2.0.10.356	10-05-2020	2020-10-05 오전 9:05:59	18:05:59	2.0.10.252	198		2	z	버현	NULL	NULL	NULL	115	1	66	NULL	NULL	NULL	KSY4	List2	NULL	NULL	NULL	NULL	NULL	NULL	NULL	NULL	NULL	1	z	0	3	635883	0	z	1177	637060
좌우반구com(CVF, UVF, BVF)_2	3	1	<?xml version="1.0"?>\n<Clock xmlns:dt="urn:schemas-microsoft-com:datatypes"><Description dt:dt="string">E-Prime Primary Realtime Clock</Description><StartTime><Timestamp dt:dt="int">0</Timestamp><DateUtc dt:dt="string">2020-10-05T09:05:59Z</DateUtc></StartTime><FrequencyChanges><FrequencyChange><Frequency dt:dt="r8">2699960000</Frequency><Timestamp dt:dt="r8">3.47686174141481E+15</Timestamp><Cur…	좌우반구com(CVF, UVF, BVF)_2-003-1	60.021	1.0.0.164	1	334312843	Professional	2.0.10.242	2.0.10.356	10-05-2020	2020-10-05 오전 9:05:59	18:05:59	2.0.10.252	310		2	z	법낌	NULL	NULL	NULL	NULL	NULL	NULL	30	1	46	KSY	List3	0		0	-1	1042992	183		0	0	1	z	0	3	1043175	0	z	514	1043689
좌우반구com(CVF, UVF, BVF)_2	3	1	<?xml version="1.0"?>\n<Clock xmlns:dt="urn:schemas-microsoft-com:datatypes"><Description dt:dt="string">E-Prime Primary Realtime Clock</Description><StartTime><Timestamp dt:dt="int">0</Timestamp><DateUtc dt:dt="string">2020-10-05T09:05:59Z</DateUtc></StartTime><FrequencyChanges><FrequencyChange><Frequency dt:dt="r8">2699960000</Frequency><Timestamp dt:dt="r8">3.47686174141481E+15</Timestamp><Cur…	좌우반구com(CVF, UVF, BVF)_2-003-1	60.021	1.0.0.164	1	334312843	Professional	2.0.10.242	2.0.10.356	10-05-2020	2020-10-05 오전 9:05:59	18:05:59	2.0.10.252	264		1	{/}	별개	NULL	NULL	NULL	15	1	132	NULL	NULL	NULL	KSY	List2	0		0	-1	831882	183		0	0	1	{/}	0	3	832065	0	{/}	625	832690
좌우반구com(CVF, UVF, BVF)_2	3	1	<?xml version="1.0"?>\n<Clock xmlns:dt="urn:schemas-microsoft-com:datatypes"><Description dt:dt="string">E-Prime Primary Realtime Clock</Description><StartTime><Timestamp dt:dt="int">0</Timestamp><DateUtc dt:dt="string">2020-10-05T09:05:59Z</DateUtc></StartTime><FrequencyChanges><FrequencyChange><Frequency dt:dt="r8">2699960000</Frequency><Timestamp dt:dt="r8">3.47686174141481E+15</Timestamp><Cur…	좌우반구com(CVF, UVF, BVF)_2-003-1	60.021	1.0.0.164	1	334312843	Professional	2.0.10.242	2.0.10.356	10-05-2020	2020-10-05 오전 9:05:59	18:05:59	2.0.10.252	116		1	{/}	별미	74	1	116	NULL	NULL	NULL	NULL	NULL	NULL	KSY	List1	0		1	-1	345867	184		0	0	1	{/}	0	4	346051	0	{/}	585	346636
좌우반구com(CVF, UVF, BVF)_2	3	1	<?xml version="1.0"?>\n<Clock xmlns:dt="urn:schemas-microsoft-com:datatypes"><Description dt:dt="string">E-Prime Primary Realtime Clock</Description><StartTime><Timestamp dt:dt="int">0</Timestamp><DateUtc dt:dt="string">2020-10-05T09:05:59Z</DateUtc></StartTime><FrequencyChanges><FrequencyChange><Frequency dt:dt="r8">2699960000</Frequency><Timestamp dt:dt="r8">3.47686174141481E+15</Timestamp><Cur…	좌우반구com(CVF, UVF, BVF)_2-003-1	60.021	1.0.0.164	1	334312843	Professional	2.0.10.242	2.0.10.356	10-05-2020	2020-10-05 오전 9:05:59	18:05:59	2.0.10.252	6		1	{/}	보고	55	1	6	NULL	NULL	NULL	NULL	NULL	NULL	KSY	List1	0		0	0	30227	183		0	0	0	{/}	0	3	30410	0	z	279	30689
좌우반구com(CVF, UVF, BVF)_2	3	1	<?xml version="1.0"?>\n<Clock xmlns:dt="urn:schemas-microsoft-com:datatypes"><Description dt:dt="string">E-Prime Primary Realtime Clock</Description><StartTime><Timestamp dt:dt="int">0</Timestamp><DateUtc dt:dt="string">2020-10-05T09:05:59Z</DateUtc></StartTime><FrequencyChanges><FrequencyChange><Frequency dt:dt="r8">2699960000</Frequency><Timestamp dt:dt="r8">3.47686174141481E+15</Timestamp><Cur…	좌우반구com(CVF, UVF, BVF)_2-003-1	60.021	1.0.0.164	1	334312843	Professional	2.0.10.242	2.0.10.356	10-05-2020	2020-10-05 오전 9:05:59	18:05:59	2.0.10.252	36		1	{/}	본인	57	1	36	NULL	NULL	NULL	NULL	NULL	NULL	KSY	List1	0		0	-1	113298	183		0	0	1	{/}	0	3	113481	0	{/}	424	113905
좌우반구com(CVF, UVF, BVF)_2	3	1	<?xml version="1.0"?>\n<Clock xmlns:dt="urn:schemas-microsoft-com:datatypes"><Description dt:dt="string">E-Prime Primary Realtime Clock</Description><StartTime><Timestamp dt:dt="int">0</Timestamp><DateUtc dt:dt="string">2020-10-05T09:05:59Z</DateUtc></StartTime><FrequencyChanges><FrequencyChange><Frequency dt:dt="r8">2699960000</Frequency><Timestamp dt:dt="r8">3.47686174141481E+15</Timestamp><Cur…	좌우반구com(CVF, UVF, BVF)_2-003-1	60.021	1.0.0.164	1	334312843	Professional	2.0.10.242	2.0.10.356	10-05-2020	2020-10-05 오전 9:05:59	18:05:59	2.0.10.252	275		2	z	본중	NULL	NULL	NULL	NULL	NULL	NULL	13	1	11	KSY4	List3	NULL	NULL	NULL	NULL	NULL	NULL	NULL	NULL	NULL	1	z	0	3	935746	0	z	975	936721
좌우반구com(CVF, UVF, BVF)_2	3	1	<?xml version="1.0"?>\n<Clock xmlns:dt="urn:schemas-microsoft-com:datatypes"><Description dt:dt="string">E-Prime Primary Realtime Clock</Description><StartTime><Timestamp dt:dt="int">0</Timestamp><DateUtc dt:dt="string">2020-10-05T09:05:59Z</DateUtc></StartTime><FrequencyChanges><FrequencyChange><Frequency dt:dt="r8">2699960000</Frequency><Timestamp dt:dt="r8">3.47686174141481E+15</Timestamp><Cur…	좌우반구com(CVF, UVF, BVF)_2-003-1	60.021	1.0.0.164	1	334312843	Professional	2.0.10.242	2.0.10.356	10-05-2020	2020-10-05 오전 9:05:59	18:05:59	2.0.10.252	166		1	{/}	봉사	NULL	NULL	NULL	14	1	34	NULL	NULL	NULL	KSY	List2	0		1	-1	541299	184		0	0	1	{/}	0	4	541483	0	{/}	781	542264
좌우반구com(CVF, UVF, BVF)_2	3	1	<?xml version="1.0"?>\n<Clock xmlns:dt="urn:schemas-microsoft-com:datatypes"><Description dt:dt="string">E-Prime Primary Realtime Clock</Description><StartTime><Timestamp dt:dt="int">0</Timestamp><DateUtc dt:dt="string">2020-10-05T09:05:59Z</DateUtc></StartTime><FrequencyChanges><FrequencyChange><Frequency dt:dt="r8">2699960000</Frequency><Timestamp dt:dt="r8">3.47686174141481E+15</Timestamp><Cur…	좌우반구com(CVF, UVF, BVF)_2-003-1	60.021	1.0.0.164	1	334312843	Professional	2.0.10.242	2.0.10.356	10-05-2020	2020-10-05 오전 9:05:59	18:05:59	2.0.10.252	337		2	z	봉택	NULL	NULL	NULL	NULL	NULL	NULL	84	1	73	KSY4	List3	NULL	NULL	NULL	NULL	NULL	NULL	NULL	NULL	NULL	1	z	1	3	1125313	0	z	1345	1126658
좌우반구com(CVF, UVF, BVF)_2	3	1	<?xml version="1.0"?>\n<Clock xmlns:dt="urn:schemas-microsoft-com:datatypes"><Description dt:dt="string">E-Prime Primary Realtime Clock</Description><StartTime><Timestamp dt:dt="int">0</Timestamp><DateUtc dt:dt="string">2020-10-05T09:05:59Z</DateUtc></StartTime><FrequencyChanges><FrequencyChange><Frequency dt:dt="r8">2699960000</Frequency><Timestamp dt:dt="r8">3.47686174141481E+15</Timestamp><Cur…	좌우반구com(CVF, UVF, BVF)_2-003-1	60.021	1.0.0.164	1	334312843	Professional	2.0.10.242	2.0.10.356	10-05-2020	2020-10-05 오전 9:05:59	18:05:59	2.0.10.252	286		1	{/}	부대	NULL	NULL	NULL	NULL	NULL	NULL	60	1	22	KSY	List3	0		1	-1	968734	184		0	0	1	{/}	0	4	968918	0	{/}	630	969548
좌우반구com(CVF, UVF, BVF)_2	3	1	<?xml version="1.0"?>\n<Clock xmlns:dt="urn:schemas-microsoft-com:datatypes"><Description dt:dt="string">E-Prime Primary Realtime Clock</Description><StartTime><Timestamp dt:dt="int">0</Timestamp><DateUtc dt:dt="string">2020-10-05T09:05:59Z</DateUtc></StartTime><FrequencyChanges><FrequencyChange><Frequency dt:dt="r8">2699960000</Frequency><Timestamp dt:dt="r8">3.47686174141481E+15</Timestamp><Cur…	좌우반구com(CVF, UVF, BVF)_2-003-1	60.021	1.0.0.164	1	334312843	Professional	2.0.10.242	2.0.10.356	10-05-2020	2020-10-05 오전 9:05:59	18:05:59	2.0.10.252	93		1	{/}	부스	126	1	93	NULL	NULL	NULL	NULL	NULL	NULL	KSY	List1	0		0	-1	279840	183		0	0	1	{/}	1	3	280023	0	{/}	805	280828
좌우반구com(CVF, UVF, BVF)_2	3	1	<?xml version="1.0"?>\n<Clock xmlns:dt="urn:schemas-microsoft-com:datatypes"><Description dt:dt="string">E-Prime Primary Realtime Clock</Description><StartTime><Timestamp dt:dt="int">0</Timestamp><DateUtc dt:dt="string">2020-10-05T09:05:59Z</DateUtc></StartTime><FrequencyChanges><FrequencyChange><Frequency dt:dt="r8">2699960000</Frequency><Timestamp dt:dt="r8">3.47686174141481E+15</Timestamp><Cur…	좌우반구com(CVF, UVF, BVF)_2-003-1	60.021	1.0.0.164	1	334312843	Professional	2.0.10.242	2.0.10.356	10-05-2020	2020-10-05 오전 9:05:59	18:05:59	2.0.10.252	193		2	z	분낌	NULL	NULL	NULL	105	1	61	NULL	NULL	NULL	KSY3	List2	NULL	NULL	NULL	NULL	NULL	NULL	NULL	NULL	NULL	1	z	0	4	621572	0	z	696	622268
좌우반구com(CVF, UVF, BVF)_2	3	1	<?xml version="1.0"?>\n<Clock xmlns:dt="urn:schemas-microsoft-com:datatypes"><Description dt:dt="string">E-Prime Primary Realtime Clock</Description><StartTime><Timestamp dt:dt="int">0</Timestamp><DateUtc dt:dt="string">2020-10-05T09:05:59Z</DateUtc></StartTime><FrequencyChanges><FrequencyChange><Frequency dt:dt="r8">2699960000</Frequency><Timestamp dt:dt="r8">3.47686174141481E+15</Timestamp><Cur…	좌우반구com(CVF, UVF, BVF)_2-003-1	60.021	1.0.0.164	1	334312843	Professional	2.0.10.242	2.0.10.356	10-05-2020	2020-10-05 오전 9:05:59	18:05:59	2.0.10.252	294		1	{/}	분류	NULL	NULL	NULL	NULL	NULL	NULL	9	1	30	KSY	List3	0		0	-1	993259	184		0	0	1	{/}	0	4	993443	0	{/}	470	993913
좌우반구com(CVF, UVF, BVF)_2	3	1	<?xml version="1.0"?>\n<Clock xmlns:dt="urn:schemas-microsoft-com:datatypes"><Description dt:dt="string">E-Prime Primary Realtime Clock</Description><StartTime><Timestamp dt:dt="int">0</Timestamp><DateUtc dt:dt="string">2020-10-05T09:05:59Z</DateUtc></StartTime><FrequencyChanges><FrequencyChange><Frequency dt:dt="r8">2699960000</Frequency><Timestamp dt:dt="r8">3.47686174141481E+15</Timestamp><Cur…	좌우반구com(CVF, UVF, BVF)_2-003-1	60.021	1.0.0.164	1	334312843	Professional	2.0.10.242	2.0.10.356	10-05-2020	2020-10-05 오전 9:05:59	18:05:59	2.0.10.252	231		1	{/}	분석	NULL	NULL	NULL	89	1	99	NULL	NULL	NULL	KSY	List2	0		0	0	734316	183		0	0	1	{/}	0	3	734499	0	{/}	328	734827
좌우반구com(CVF, UVF, BVF)_2	3	1	<?xml version="1.0"?>\n<Clock xmlns:dt="urn:schemas-microsoft-com:datatypes"><Description dt:dt="string">E-Prime Primary Realtime Clock</Description><StartTime><Timestamp dt:dt="int">0</Timestamp><DateUtc dt:dt="string">2020-10-05T09:05:59Z</DateUtc></StartTime><FrequencyChanges><FrequencyChange><Frequency dt:dt="r8">2699960000</Frequency><Timestamp dt:dt="r8">3.47686174141481E+15</Timestamp><Cur…	좌우반구com(CVF, UVF, BVF)_2-003-1	60.021	1.0.0.164	1	334312843	Professional	2.0.10.242	2.0.10.356	10-05-2020	2020-10-05 오전 9:05:59	18:05:59	2.0.10.252	368		1	{/}	분포	NULL	NULL	NULL	NULL	NULL	NULL	39	1	104	KSY	List3	0		1	-1	1220880	184		0	0	1	{/}	0	4	1221064	0	{/}	1207	1222271
좌우반구com(CVF, UVF, BVF)_2	3	1	<?xml version="1.0"?>\n<Clock xmlns:dt="urn:schemas-microsoft-com:datatypes"><Description dt:dt="string">E-Prime Primary Realtime Clock</Description><StartTime><Timestamp dt:dt="int">0</Timestamp><DateUtc dt:dt="string">2020-10-05T09:05:59Z</DateUtc></StartTime><FrequencyChanges><FrequencyChange><Frequency dt:dt="r8">2699960000</Frequency><Timestamp dt:dt="r8">3.47686174141481E+15</Timestamp><Cur…	좌우반구com(CVF, UVF, BVF)_2-003-1	60.021	1.0.0.164	1	334312843	Professional	2.0.10.242	2.0.10.356	10-05-2020	2020-10-05 오전 9:05:59	18:05:59	2.0.10.252	374		1	{/}	비교	NULL	NULL	NULL	NULL	NULL	NULL	101	1	110	KSY	List3	0		0	0	1239574	183		0	0	1	{/}	0	3	1239757	0	{/}	466	1240223
좌우반구com(CVF, UVF, BVF)_2	3	1	<?xml version="1.0"?>\n<Clock xmlns:dt="urn:schemas-microsoft-com:datatypes"><Description dt:dt="string">E-Prime Primary Realtime Clock</Description><StartTime><Timestamp dt:dt="int">0</Timestamp><DateUtc dt:dt="string">2020-10-05T09:05:59Z</DateUtc></StartTime><FrequencyChanges><FrequencyChange><Frequency dt:dt="r8">2699960000</Frequency><Timestamp dt:dt="r8">3.47686174141481E+15</Timestamp><Cur…	좌우반구com(CVF, UVF, BVF)_2-003-1	60.021	1.0.0.164	1	334312843	Professional	2.0.10.242	2.0.10.356	10-05-2020	2020-10-05 오전 9:05:59	18:05:59	2.0.10.252	80		2	z	비껍	24	1	80	NULL	NULL	NULL	NULL	NULL	NULL	KSY2	List1	NULL	NULL	NULL	NULL	NULL	NULL	NULL	NULL	NULL	1	z	0	3	240354	0	z	857	241211
좌우반구com(CVF, UVF, BVF)_2	3	1	<?xml version="1.0"?>\n<Clock xmlns:dt="urn:schemas-microsoft-com:datatypes"><Description dt:dt="string">E-Prime Primary Realtime Clock</Description><StartTime><Timestamp dt:dt="int">0</Timestamp><DateUtc dt:dt="string">2020-10-05T09:05:59Z</DateUtc></StartTime><FrequencyChanges><FrequencyChange><Frequency dt:dt="r8">2699960000</Frequency><Timestamp dt:dt="r8">3.47686174141481E+15</Timestamp><Cur…	좌우반구com(CVF, UVF, BVF)_2-003-1	60.021	1.0.0.164	1	334312843	Professional	2.0.10.242	2.0.10.356	10-05-2020	2020-10-05 오전 9:05:59	18:05:59	2.0.10.252	255		2	z	비략	NULL	NULL	NULL	37	1	123	NULL	NULL	NULL	KSY4	List2	NULL	NULL	NULL	NULL	NULL	NULL	NULL	NULL	NULL	0	z	0	3	806374	0	{/}	406	806780
좌우반구com(CVF, UVF, BVF)_2	3	1	<?xml version="1.0"?>\n<Clock xmlns:dt="urn:schemas-microsoft-com:datatypes"><Description dt:dt="string">E-Prime Primary Realtime Clock</Description><StartTime><Timestamp dt:dt="int">0</Timestamp><DateUtc dt:dt="string">2020-10-05T09:05:59Z</DateUtc></StartTime><FrequencyChanges><FrequencyChange><Frequency dt:dt="r8">2699960000</Frequency><Timestamp dt:dt="r8">3.47686174141481E+15</Timestamp><Cur…	좌우반구com(CVF, UVF, BVF)_2-003-1	60.021	1.0.0.164	1	334312843	Professional	2.0.10.242	2.0.10.356	10-05-2020	2020-10-05 오전 9:05:59	18:05:59	2.0.10.252	292		1	{/}	비상	NULL	NULL	NULL	NULL	NULL	NULL	103	1	28	KSY	List3	0		1	-1	987411	184		0	0	1	{/}	0	4	987595	0	{/}	571	988166
좌우반구com(CVF, UVF, BVF)_2	3	1	<?xml version="1.0"?>\n<Clock xmlns:dt="urn:schemas-microsoft-com:datatypes"><Description dt:dt="string">E-Prime Primary Realtime Clock</Description><StartTime><Timestamp dt:dt="int">0</Timestamp><DateUtc dt:dt="string">2020-10-05T09:05:59Z</DateUtc></StartTime><FrequencyChanges><FrequencyChange><Frequency dt:dt="r8">2699960000</Frequency><Timestamp dt:dt="r8">3.47686174141481E+15</Timestamp><Cur…	좌우반구com(CVF, UVF, BVF)_2-003-1	60.021	1.0.0.164	1	334312843	Professional	2.0.10.242	2.0.10.356	10-05-2020	2020-10-05 오전 9:05:59	18:05:59	2.0.10.252	345		1	{/}	비용	NULL	NULL	NULL	NULL	NULL	NULL	87	1	81	KSY	List3	0		0	0	1149722	183		0	0	1	{/}	0	3	1149905	0	{/}	494	1150399
좌우반구com(CVF, UVF, BVF)_2	3	1	<?xml version="1.0"?>\n<Clock xmlns:dt="urn:schemas-microsoft-com:datatypes"><Description dt:dt="string">E-Prime Primary Realtime Clock</Description><StartTime><Timestamp dt:dt="int">0</Timestamp><DateUtc dt:dt="string">2020-10-05T09:05:59Z</DateUtc></StartTime><FrequencyChanges><FrequencyChange><Frequency dt:dt="r8">2699960000</Frequency><Timestamp dt:dt="r8">3.47686174141481E+15</Timestamp><Cur…	좌우반구com(CVF, UVF, BVF)_2-003-1	60.021	1.0.0.164	1	334312843	Professional	2.0.10.242	2.0.10.356	10-05-2020	2020-10-05 오전 9:05:59	18:05:59	2.0.10.252	224		1	{/}	비판	NULL	NULL	NULL	18	1	92	NULL	NULL	NULL	KSY	List2	0		1	-1	715572	184		0	0	1	{/}	0	4	715756	0	{/}	289	716045
좌우반구com(CVF, UVF, BVF)_2	3	1	<?xml version="1.0"?>\n<Clock xmlns:dt="urn:schemas-microsoft-com:datatypes"><Description dt:dt="string">E-Prime Primary Realtime Clock</Description><StartTime><Timestamp dt:dt="int">0</Timestamp><DateUtc dt:dt="string">2020-10-05T09:05:59Z</DateUtc></StartTime><FrequencyChanges><FrequencyChange><Frequency dt:dt="r8">2699960000</Frequency><Timestamp dt:dt="r8">3.47686174141481E+15</Timestamp><Cur…	좌우반구com(CVF, UVF, BVF)_2-003-1	60.021	1.0.0.164	1	334312843	Professional	2.0.10.242	2.0.10.356	10-05-2020	2020-10-05 오전 9:05:59	18:05:59	2.0.10.252	362		1	{/}	빈도	NULL	NULL	NULL	NULL	NULL	NULL	61	1	98	KSY	List3	0		0	-1	1201670	184		0	0	1	{/}	0	4	1201854	0	{/}	465	1202319
좌우반구com(CVF, UVF, BVF)_2	3	1	<?xml version="1.0"?>\n<Clock xmlns:dt="urn:schemas-microsoft-com:datatypes"><Description dt:dt="string">E-Prime Primary Realtime Clock</Description><StartTime><Timestamp dt:dt="int">0</Timestamp><DateUtc dt:dt="string">2020-10-05T09:05:59Z</DateUtc></StartTime><FrequencyChanges><FrequencyChange><Frequency dt:dt="r8">2699960000</Frequency><Timestamp dt:dt="r8">3.47686174141481E+15</Timestamp><Cur…	좌우반구com(CVF, UVF, BVF)_2-003-1	60.021	1.0.0.164	1	334312843	Professional	2.0.10.242	2.0.10.356	10-05-2020	2020-10-05 오전 9:05:59	18:05:59	2.0.10.252	214		2	z	빈략	NULL	NULL	NULL	39	1	82	NULL	NULL	NULL	KSY3	List2	NULL	NULL	NULL	NULL	NULL	NULL	NULL	NULL	NULL	0	z	0	3	684450	0	{/}	738	685188
좌우반구com(CVF, UVF, BVF)_2	3	1	<?xml version="1.0"?>\n<Clock xmlns:dt="urn:schemas-microsoft-com:datatypes"><Description dt:dt="string">E-Prime Primary Realtime Clock</Description><StartTime><Timestamp dt:dt="int">0</Timestamp><DateUtc dt:dt="string">2020-10-05T09:05:59Z</DateUtc></StartTime><FrequencyChanges><FrequencyChange><Frequency dt:dt="r8">2699960000</Frequency><Timestamp dt:dt="r8">3.47686174141481E+15</Timestamp><Cur…	좌우반구com(CVF, UVF, BVF)_2-003-1	60.021	1.0.0.164	1	334312843	Professional	2.0.10.242	2.0.10.356	10-05-2020	2020-10-05 오전 9:05:59	18:05:59	2.0.10.252	339		2	z	빈비	NULL	NULL	NULL	NULL	NULL	NULL	3	1	75	KSY3	List3	NULL	NULL	NULL	NULL	NULL	NULL	NULL	NULL	NULL	1	z	0	4	1131595	0	z	909	1132504
좌우반구com(CVF, UVF, BVF)_2	3	1	<?xml version="1.0"?>\n<Clock xmlns:dt="urn:schemas-microsoft-com:datatypes"><Description dt:dt="string">E-Prime Primary Realtime Clock</Description><StartTime><Timestamp dt:dt="int">0</Timestamp><DateUtc dt:dt="string">2020-10-05T09:05:59Z</DateUtc></StartTime><FrequencyChanges><FrequencyChange><Frequency dt:dt="r8">2699960000</Frequency><Timestamp dt:dt="r8">3.47686174141481E+15</Timestamp><Cur…	좌우반구com(CVF, UVF, BVF)_2-003-1	60.021	1.0.0.164	1	334312843	Professional	2.0.10.242	2.0.10.356	10-05-2020	2020-10-05 오전 9:05:59	18:05:59	2.0.10.252	59		2	z	빈종	83	1	59	NULL	NULL	NULL	NULL	NULL	NULL	KSY4	List1	NULL	NULL	NULL	NULL	NULL	NULL	NULL	NULL	NULL	0	z	0	3	178925	0	{/}	763	179688
좌우반구com(CVF, UVF, BVF)_2	3	1	<?xml version="1.0"?>\n<Clock xmlns:dt="urn:schemas-microsoft-com:datatypes"><Description dt:dt="string">E-Prime Primary Realtime Clock</Description><StartTime><Timestamp dt:dt="int">0</Timestamp><DateUtc dt:dt="string">2020-10-05T09:05:59Z</DateUtc></StartTime><FrequencyChanges><FrequencyChange><Frequency dt:dt="r8">2699960000</Frequency><Timestamp dt:dt="r8">3.47686174141481E+15</Timestamp><Cur…	좌우반구com(CVF, UVF, BVF)_2-003-1	60.021	1.0.0.164	1	334312843	Professional	2.0.10.242	2.0.10.356	10-05-2020	2020-10-05 오전 9:05:59	18:05:59	2.0.10.252	369		1	{/}	사건	NULL	NULL	NULL	NULL	NULL	NULL	23	1	105	KSY	List3	0		0	0	1224296	183		0	0	1	{/}	0	3	1224479	0	{/}	464	1224943
좌우반구com(CVF, UVF, BVF)_2	3	1	<?xml version="1.0"?>\n<Clock xmlns:dt="urn:schemas-microsoft-com:datatypes"><Description dt:dt="string">E-Prime Primary Realtime Clock</Description><StartTime><Timestamp dt:dt="int">0</Timestamp><DateUtc dt:dt="string">2020-10-05T09:05:59Z</DateUtc></StartTime><FrequencyChanges><FrequencyChange><Frequency dt:dt="r8">2699960000</Frequency><Timestamp dt:dt="r8">3.47686174141481E+15</Timestamp><Cur…	좌우반구com(CVF, UVF, BVF)_2-003-1	60.021	1.0.0.164	1	334312843	Professional	2.0.10.242	2.0.10.356	10-05-2020	2020-10-05 오전 9:05:59	18:05:59	2.0.10.252	313		1	{/}	사과	NULL	NULL	NULL	NULL	NULL	NULL	41	1	49	KSY	List3	0		0	-1	1051789	183		0	0	1	{/}	0	3	1051972	0	{/}	468	1052440
좌우반구com(CVF, UVF, BVF)_2	3	1	<?xml version="1.0"?>\n<Clock xmlns:dt="urn:schemas-microsoft-com:datatypes"><Description dt:dt="string">E-Prime Primary Realtime Clock</Description><StartTime><Timestamp dt:dt="int">0</Timestamp><DateUtc dt:dt="string">2020-10-05T09:05:59Z</DateUtc></StartTime><FrequencyChanges><FrequencyChange><Frequency dt:dt="r8">2699960000</Frequency><Timestamp dt:dt="r8">3.47686174141481E+15</Timestamp><Cur…	좌우반구com(CVF, UVF, BVF)_2-003-1	60.021	1.0.0.164	1	334312843	Professional	2.0.10.242	2.0.10.356	10-05-2020	2020-10-05 오전 9:05:59	18:05:59	2.0.10.252	252		1	{/}	사례	NULL	NULL	NULL	100	1	120	NULL	NULL	NULL	KSY	List2	0		1	-1	798010	184		0	0	1	{/}	0	4	798194	0	{/}	465	798659
좌우반구com(CVF, UVF, BVF)_2	3	1	<?xml version="1.0"?>\n<Clock xmlns:dt="urn:schemas-microsoft-com:datatypes"><Description dt:dt="string">E-Prime Primary Realtime Clock</Description><StartTime><Timestamp dt:dt="int">0</Timestamp><DateUtc dt:dt="string">2020-10-05T09:05:59Z</DateUtc></StartTime><FrequencyChanges><FrequencyChange><Frequency dt:dt="r8">2699960000</Frequency><Timestamp dt:dt="r8">3.47686174141481E+15</Timestamp><Cur…	좌우반구com(CVF, UVF, BVF)_2-003-1	60.021	1.0.0.164	1	334312843	Professional	2.0.10.242	2.0.10.356	10-05-2020	2020-10-05 오전 9:05:59	18:05:59	2.0.10.252	83		1	{/}	사상	30	1	83	NULL	NULL	NULL	NULL	NULL	NULL	KSY	List1	0		0	-1	249817	184		0	0	1	{/}	0	4	250001	0	{/}	444	250445
좌우반구com(CVF, UVF, BVF)_2	3	1	<?xml version="1.0"?>\n<Clock xmlns:dt="urn:schemas-microsoft-com:datatypes"><Description dt:dt="string">E-Prime Primary Realtime Clock</Description><StartTime><Timestamp dt:dt="int">0</Timestamp><DateUtc dt:dt="string">2020-10-05T09:05:59Z</DateUtc></StartTime><FrequencyChanges><FrequencyChange><Frequency dt:dt="r8">2699960000</Frequency><Timestamp dt:dt="r8">3.47686174141481E+15</Timestamp><Cur…	좌우반구com(CVF, UVF, BVF)_2-003-1	60.021	1.0.0.164	1	334312843	Professional	2.0.10.242	2.0.10.356	10-05-2020	2020-10-05 오전 9:05:59	18:05:59	2.0.10.252	211		1	{/}	사안	NULL	NULL	NULL	113	1	79	NULL	NULL	NULL	KSY	List2	0		0	0	676053	183		0	0	1	{/}	0	3	676236	0	{/}	544	676780
좌우반구com(CVF, UVF, BVF)_2	3	1	<?xml version="1.0"?>\n<Clock xmlns:dt="urn:schemas-microsoft-com:datatypes"><Description dt:dt="string">E-Prime Primary Realtime Clock</Description><StartTime><Timestamp dt:dt="int">0</Timestamp><DateUtc dt:dt="string">2020-10-05T09:05:59Z</DateUtc></StartTime><FrequencyChanges><FrequencyChange><Frequency dt:dt="r8">2699960000</Frequency><Timestamp dt:dt="r8">3.47686174141481E+15</Timestamp><Cur…	좌우반구com(CVF, UVF, BVF)_2-003-1	60.021	1.0.0.164	1	334312843	Professional	2.0.10.242	2.0.10.356	10-05-2020	2020-10-05 오전 9:05:59	18:05:59	2.0.10.252	361		1	{/}	사이	NULL	NULL	NULL	NULL	NULL	NULL	19	1	97	KSY	List3	0		0	0	1198955	183		0	0	1	{/}	0	3	1199138	0	{/}	509	1199647
좌우반구com(CVF, UVF, BVF)_2	3	1	<?xml version="1.0"?>\n<Clock xmlns:dt="urn:schemas-microsoft-com:datatypes"><Description dt:dt="string">E-Prime Primary Realtime Clock</Description><StartTime><Timestamp dt:dt="int">0</Timestamp><DateUtc dt:dt="string">2020-10-05T09:05:59Z</DateUtc></StartTime><FrequencyChanges><FrequencyChange><Frequency dt:dt="r8">2699960000</Frequency><Timestamp dt:dt="r8">3.47686174141481E+15</Timestamp><Cur…	좌우반구com(CVF, UVF, BVF)_2-003-1	60.021	1.0.0.164	1	334312843	Professional	2.0.10.242	2.0.10.356	10-05-2020	2020-10-05 오전 9:05:59	18:05:59	2.0.10.252	223		1	{/}	사전	NULL	NULL	NULL	97	1	91	NULL	NULL	NULL	KSY	List2	0		0	0	712857	183		0	0	1	{/}	0	3	713040	0	{/}	508	713548
좌우반구com(CVF, UVF, BVF)_2	3	1	<?xml version="1.0"?>\n<Clock xmlns:dt="urn:schemas-microsoft-com:datatypes"><Description dt:dt="string">E-Prime Primary Realtime Clock</Description><StartTime><Timestamp dt:dt="int">0</Timestamp><DateUtc dt:dt="string">2020-10-05T09:05:59Z</DateUtc></StartTime><FrequencyChanges><FrequencyChange><Frequency dt:dt="r8">2699960000</Frequency><Timestamp dt:dt="r8">3.47686174141481E+15</Timestamp><Cur…	좌우반구com(CVF, UVF, BVF)_2-003-1	60.021	1.0.0.164	1	334312843	Professional	2.0.10.242	2.0.10.356	10-05-2020	2020-10-05 오전 9:05:59	18:05:59	2.0.10.252	290		1	{/}	사진	NULL	NULL	NULL	NULL	NULL	NULL	90	1	26	KSY	List3	0		0	-1	981580	183		0	0	1	{/}	1	3	981763	0	{/}	615	982378
좌우반구com(CVF, UVF, BVF)_2	3	1	<?xml version="1.0"?>\n<Clock xmlns:dt="urn:schemas-microsoft-com:datatypes"><Description dt:dt="string">E-Prime Primary Realtime Clock</Description><StartTime><Timestamp dt:dt="int">0</Timestamp><DateUtc dt:dt="string">2020-10-05T09:05:59Z</DateUtc></StartTime><FrequencyChanges><FrequencyChange><Frequency dt:dt="r8">2699960000</Frequency><Timestamp dt:dt="r8">3.47686174141481E+15</Timestamp><Cur…	좌우반구com(CVF, UVF, BVF)_2-003-1	60.021	1.0.0.164	1	334312843	Professional	2.0.10.242	2.0.10.356	10-05-2020	2020-10-05 오전 9:05:59	18:05:59	2.0.10.252	397		1	{/}	상관	NULL	NULL	NULL	NULL	NULL	NULL	46	1	133	KSY	List3	0		0	-1	1308683	183		0	0	1	{/}	1	3	1308866	0	{/}	638	1309504
좌우반구com(CVF, UVF, BVF)_2	3	1	<?xml version="1.0"?>\n<Clock xmlns:dt="urn:schemas-microsoft-com:datatypes"><Description dt:dt="string">E-Prime Primary Realtime Clock</Description><StartTime><Timestamp dt:dt="int">0</Timestamp><DateUtc dt:dt="string">2020-10-05T09:05:59Z</DateUtc></StartTime><FrequencyChanges><FrequencyChange><Frequency dt:dt="r8">2699960000</Frequency><Timestamp dt:dt="r8">3.47686174141481E+15</Timestamp><Cur…	좌우반구com(CVF, UVF, BVF)_2-003-1	60.021	1.0.0.164	1	334312843	Professional	2.0.10.242	2.0.10.356	10-05-2020	2020-10-05 오전 9:05:59	18:05:59	2.0.10.252	148		1	{/}	상태	NULL	NULL	NULL	65	1	16	NULL	NULL	NULL	KSY	List2	0		1	-1	488351	183		0	0	1	{/}	1	3	488534	0	{/}	593	489127
좌우반구com(CVF, UVF, BVF)_2	3	1	<?xml version="1.0"?>\n<Clock xmlns:dt="urn:schemas-microsoft-com:datatypes"><Description dt:dt="string">E-Prime Primary Realtime Clock</Description><StartTime><Timestamp dt:dt="int">0</Timestamp><DateUtc dt:dt="string">2020-10-05T09:05:59Z</DateUtc></StartTime><FrequencyChanges><FrequencyChange><Frequency dt:dt="r8">2699960000</Frequency><Timestamp dt:dt="r8">3.47686174141481E+15</Timestamp><Cur…	좌우반구com(CVF, UVF, BVF)_2-003-1	60.021	1.0.0.164	1	334312843	Professional	2.0.10.242	2.0.10.356	10-05-2020	2020-10-05 오전 9:05:59	18:05:59	2.0.10.252	20		1	{/}	색상	119	1	20	NULL	NULL	NULL	NULL	NULL	NULL	KSY	List1	0		0	-1	68397	183		0	0	1	{/}	0	3	68580	0	{/}	343	68923
좌우반구com(CVF, UVF, BVF)_2	3	1	<?xml version="1.0"?>\n<Clock xmlns:dt="urn:schemas-microsoft-com:datatypes"><Description dt:dt="string">E-Prime Primary Realtime Clock</Description><StartTime><Timestamp dt:dt="int">0</Timestamp><DateUtc dt:dt="string">2020-10-05T09:05:59Z</DateUtc></StartTime><FrequencyChanges><FrequencyChange><Frequency dt:dt="r8">2699960000</Frequency><Timestamp dt:dt="r8">3.47686174141481E+15</Timestamp><Cur…	좌우반구com(CVF, UVF, BVF)_2-003-1	60.021	1.0.0.164	1	334312843	Professional	2.0.10.242	2.0.10.356	10-05-2020	2020-10-05 오전 9:05:59	18:05:59	2.0.10.252	10		1	{/}	생선	77	1	10	NULL	NULL	NULL	NULL	NULL	NULL	KSY	List1	0		0	-1	40690	183		0	0	1	{/}	0	3	40873	0	{/}	273	41146
좌우반구com(CVF, UVF, BVF)_2	3	1	<?xml version="1.0"?>\n<Clock xmlns:dt="urn:schemas-microsoft-com:datatypes"><Description dt:dt="string">E-Prime Primary Realtime Clock</Description><StartTime><Timestamp dt:dt="int">0</Timestamp><DateUtc dt:dt="string">2020-10-05T09:05:59Z</DateUtc></StartTime><FrequencyChanges><FrequencyChange><Frequency dt:dt="r8">2699960000</Frequency><Timestamp dt:dt="r8">3.47686174141481E+15</Timestamp><Cur…	좌우반구com(CVF, UVF, BVF)_2-003-1	60.021	1.0.0.164	1	334312843	Professional	2.0.10.242	2.0.10.356	10-05-2020	2020-10-05 오전 9:05:59	18:05:59	2.0.10.252	357		2	z	생희	NULL	NULL	NULL	NULL	NULL	NULL	110	1	93	KSY3	List3	NULL	NULL	NULL	NULL	NULL	NULL	NULL	NULL	NULL	0	z	0	3	1186409	0	{/}	816	1187225
좌우반구com(CVF, UVF, BVF)_2	3	1	<?xml version="1.0"?>\n<Clock xmlns:dt="urn:schemas-microsoft-com:datatypes"><Description dt:dt="string">E-Prime Primary Realtime Clock</Description><StartTime><Timestamp dt:dt="int">0</Timestamp><DateUtc dt:dt="string">2020-10-05T09:05:59Z</DateUtc></StartTime><FrequencyChanges><FrequencyChange><Frequency dt:dt="r8">2699960000</Frequency><Timestamp dt:dt="r8">3.47686174141481E+15</Timestamp><Cur…	좌우반구com(CVF, UVF, BVF)_2-003-1	60.021	1.0.0.164	1	334312843	Professional	2.0.10.242	2.0.10.356	10-05-2020	2020-10-05 오전 9:05:59	18:05:59	2.0.10.252	128		2	z	석감	127	1	128	NULL	NULL	NULL	NULL	NULL	NULL	KSY4	List1	NULL	NULL	NULL	NULL	NULL	NULL	NULL	NULL	NULL	0	z	1	3	381488	0	{/}	520	382008
좌우반구com(CVF, UVF, BVF)_2	3	1	<?xml version="1.0"?>\n<Clock xmlns:dt="urn:schemas-microsoft-com:datatypes"><Description dt:dt="string">E-Prime Primary Realtime Clock</Description><StartTime><Timestamp dt:dt="int">0</Timestamp><DateUtc dt:dt="string">2020-10-05T09:05:59Z</DateUtc></StartTime><FrequencyChanges><FrequencyChange><Frequency dt:dt="r8">2699960000</Frequency><Timestamp dt:dt="r8">3.47686174141481E+15</Timestamp><Cur…	좌우반구com(CVF, UVF, BVF)_2-003-1	60.021	1.0.0.164	1	334312843	Professional	2.0.10.242	2.0.10.356	10-05-2020	2020-10-05 오전 9:05:59	18:05:59	2.0.10.252	175		1	{/}	선배	NULL	NULL	NULL	90	1	43	NULL	NULL	NULL	KSY	List2	0		0	0	568507	183		0	0	1	{/}	0	3	568690	0	{/}	852	569542
좌우반구com(CVF, UVF, BVF)_2	3	1	<?xml version="1.0"?>\n<Clock xmlns:dt="urn:schemas-microsoft-com:datatypes"><Description dt:dt="string">E-Prime Primary Realtime Clock</Description><StartTime><Timestamp dt:dt="int">0</Timestamp><DateUtc dt:dt="string">2020-10-05T09:05:59Z</DateUtc></StartTime><FrequencyChanges><FrequencyChange><Frequency dt:dt="r8">2699960000</Frequency><Timestamp dt:dt="r8">3.47686174141481E+15</Timestamp><Cur…	좌우반구com(CVF, UVF, BVF)_2-003-1	60.021	1.0.0.164	1	334312843	Professional	2.0.10.242	2.0.10.356	10-05-2020	2020-10-05 오전 9:05:59	18:05:59	2.0.10.252	100		1	{/}	선택	51	1	100	NULL	NULL	NULL	NULL	NULL	NULL	KSY	List1	0		1	-1	300216	184		0	0	1	{/}	0	4	300400	0	{/}	655	301055
좌우반구com(CVF, UVF, BVF)_2	3	1	<?xml version="1.0"?>\n<Clock xmlns:dt="urn:schemas-microsoft-com:datatypes"><Description dt:dt="string">E-Prime Primary Realtime Clock</Description><StartTime><Timestamp dt:dt="int">0</Timestamp><DateUtc dt:dt="string">2020-10-05T09:05:59Z</DateUtc></StartTime><FrequencyChanges><FrequencyChange><Frequency dt:dt="r8">2699960000</Frequency><Timestamp dt:dt="r8">3.47686174141481E+15</Timestamp><Cur…	좌우반구com(CVF, UVF, BVF)_2-003-1	60.021	1.0.0.164	1	334312843	Professional	2.0.10.242	2.0.10.356	10-05-2020	2020-10-05 오전 9:05:59	18:05:59	2.0.10.252	370		2	z	설결	NULL	NULL	NULL	NULL	NULL	NULL	40	1	106	KSY	List3	0		1	-1	1226961	184		0	0	1	z	0	4	1227145	0	z	566	1227711
좌우반구com(CVF, UVF, BVF)_2	3	1	<?xml version="1.0"?>\n<Clock xmlns:dt="urn:schemas-microsoft-com:datatypes"><Description dt:dt="string">E-Prime Primary Realtime Clock</Description><StartTime><Timestamp dt:dt="int">0</Timestamp><DateUtc dt:dt="string">2020-10-05T09:05:59Z</DateUtc></StartTime><FrequencyChanges><FrequencyChange><Frequency dt:dt="r8">2699960000</Frequency><Timestamp dt:dt="r8">3.47686174141481E+15</Timestamp><Cur…	좌우반구com(CVF, UVF, BVF)_2-003-1	60.021	1.0.0.164	1	334312843	Professional	2.0.10.242	2.0.10.356	10-05-2020	2020-10-05 오전 9:05:59	18:05:59	2.0.10.252	335		1	{/}	설명	NULL	NULL	NULL	NULL	NULL	NULL	57	1	71	KSY	List3	0		1	-1	1119182	184		0	0	1	{/}	0	4	1119366	0	{/}	556	1119922
좌우반구com(CVF, UVF, BVF)_2	3	1	<?xml version="1.0"?>\n<Clock xmlns:dt="urn:schemas-microsoft-com:datatypes"><Description dt:dt="string">E-Prime Primary Realtime Clock</Description><StartTime><Timestamp dt:dt="int">0</Timestamp><DateUtc dt:dt="string">2020-10-05T09:05:59Z</DateUtc></StartTime><FrequencyChanges><FrequencyChange><Frequency dt:dt="r8">2699960000</Frequency><Timestamp dt:dt="r8">3.47686174141481E+15</Timestamp><Cur…	좌우반구com(CVF, UVF, BVF)_2-003-1	60.021	1.0.0.164	1	334312843	Professional	2.0.10.242	2.0.10.356	10-05-2020	2020-10-05 오전 9:05:59	18:05:59	2.0.10.252	4		1	{/}	설문	96	1	4	NULL	NULL	NULL	NULL	NULL	NULL	KSY	List1	0		1	-1	25328	184		0	0	1	{/}	0	4	25512	0	{/}	218	25730
좌우반구com(CVF, UVF, BVF)_2	3	1	<?xml version="1.0"?>\n<Clock xmlns:dt="urn:schemas-microsoft-com:datatypes"><Description dt:dt="string">E-Prime Primary Realtime Clock</Description><StartTime><Timestamp dt:dt="int">0</Timestamp><DateUtc dt:dt="string">2020-10-05T09:05:59Z</DateUtc></StartTime><FrequencyChanges><FrequencyChange><Frequency dt:dt="r8">2699960000</Frequency><Timestamp dt:dt="r8">3.47686174141481E+15</Timestamp><Cur…	좌우반구com(CVF, UVF, BVF)_2-003-1	60.021	1.0.0.164	1	334312843	Professional	2.0.10.242	2.0.10.356	10-05-2020	2020-10-05 오전 9:05:59	18:05:59	2.0.10.252	184		2	z	설색	NULL	NULL	NULL	42	1	52	NULL	NULL	NULL	KSY3	List2	NULL	NULL	NULL	NULL	NULL	NULL	NULL	NULL	NULL	1	z	0	3	594581	0	z	583	595164
좌우반구com(CVF, UVF, BVF)_2	3	1	<?xml version="1.0"?>\n<Clock xmlns:dt="urn:schemas-microsoft-com:datatypes"><Description dt:dt="string">E-Prime Primary Realtime Clock</Description><StartTime><Timestamp dt:dt="int">0</Timestamp><DateUtc dt:dt="string">2020-10-05T09:05:59Z</DateUtc></StartTime><FrequencyChanges><FrequencyChange><Frequency dt:dt="r8">2699960000</Frequency><Timestamp dt:dt="r8">3.47686174141481E+15</Timestamp><Cur…	좌우반구com(CVF, UVF, BVF)_2-003-1	60.021	1.0.0.164	1	334312843	Professional	2.0.10.242	2.0.10.356	10-05-2020	2020-10-05 오전 9:05:59	18:05:59	2.0.10.252	118		2	z	섭습	12	1	118	NULL	NULL	NULL	NULL	NULL	NULL	KSY	List1	0		0	-1	351615	184		0	0	1	z	0	4	351799	0	z	1457	353256
좌우반구com(CVF, UVF, BVF)_2	3	1	<?xml version="1.0"?>\n<Clock xmlns:dt="urn:schemas-microsoft-com:datatypes"><Description dt:dt="string">E-Prime Primary Realtime Clock</Description><StartTime><Timestamp dt:dt="int">0</Timestamp><DateUtc dt:dt="string">2020-10-05T09:05:59Z</DateUtc></StartTime><FrequencyChanges><FrequencyChange><Frequency dt:dt="r8">2699960000</Frequency><Timestamp dt:dt="r8">3.47686174141481E+15</Timestamp><Cur…	좌우반구com(CVF, UVF, BVF)_2-003-1	60.021	1.0.0.164	1	334312843	Professional	2.0.10.242	2.0.10.356	10-05-2020	2020-10-05 오전 9:05:59	18:05:59	2.0.10.252	2		1	{/}	성공	9	1	2	NULL	NULL	NULL	NULL	NULL	NULL	KSY	List1	0		0	-1	20447	183		0	0	1	{/}	1	3	20630	0	{/}	238	20868
좌우반구com(CVF, UVF, BVF)_2	3	1	<?xml version="1.0"?>\n<Clock xmlns:dt="urn:schemas-microsoft-com:datatypes"><Description dt:dt="string">E-Prime Primary Realtime Clock</Description><StartTime><Timestamp dt:dt="int">0</Timestamp><DateUtc dt:dt="string">2020-10-05T09:05:59Z</DateUtc></StartTime><FrequencyChanges><FrequencyChange><Frequency dt:dt="r8">2699960000</Frequency><Timestamp dt:dt="r8">3.47686174141481E+15</Timestamp><Cur…	좌우반구com(CVF, UVF, BVF)_2-003-1	60.021	1.0.0.164	1	334312843	Professional	2.0.10.242	2.0.10.356	10-05-2020	2020-10-05 오전 9:05:59	18:05:59	2.0.10.252	392		1	{/}	세상	NULL	NULL	NULL	NULL	NULL	NULL	119	1	128	KSY	List3	0		0	-1	1292922	183		0	0	1	{/}	1	3	1293105	0	{/}	405	1293510
좌우반구com(CVF, UVF, BVF)_2	3	1	<?xml version="1.0"?>\n<Clock xmlns:dt="urn:schemas-microsoft-com:datatypes"><Description dt:dt="string">E-Prime Primary Realtime Clock</Description><StartTime><Timestamp dt:dt="int">0</Timestamp><DateUtc dt:dt="string">2020-10-05T09:05:59Z</DateUtc></StartTime><FrequencyChanges><FrequencyChange><Frequency dt:dt="r8">2699960000</Frequency><Timestamp dt:dt="r8">3.47686174141481E+15</Timestamp><Cur…	좌우반구com(CVF, UVF, BVF)_2-003-1	60.021	1.0.0.164	1	334312843	Professional	2.0.10.242	2.0.10.356	10-05-2020	2020-10-05 오전 9:05:59	18:05:59	2.0.10.252	232		1	{/}	소리	NULL	NULL	NULL	101	1	100	NULL	NULL	NULL	KSY	List2	0		0	-1	736848	184		0	0	1	{/}	0	4	737032	0	{/}	483	737515
좌우반구com(CVF, UVF, BVF)_2	3	1	<?xml version="1.0"?>\n<Clock xmlns:dt="urn:schemas-microsoft-com:datatypes"><Description dt:dt="string">E-Prime Primary Realtime Clock</Description><StartTime><Timestamp dt:dt="int">0</Timestamp><DateUtc dt:dt="string">2020-10-05T09:05:59Z</DateUtc></StartTime><FrequencyChanges><FrequencyChange><Frequency dt:dt="r8">2699960000</Frequency><Timestamp dt:dt="r8">3.47686174141481E+15</Timestamp><Cur…	좌우반구com(CVF, UVF, BVF)_2-003-1	60.021	1.0.0.164	1	334312843	Professional	2.0.10.242	2.0.10.356	10-05-2020	2020-10-05 오전 9:05:59	18:05:59	2.0.10.252	196		1	{/}	소송	NULL	NULL	NULL	16	1	64	NULL	NULL	NULL	KSY	List2	0		0	-1	630235	184		0	0	1	{/}	0	4	630419	0	{/}	563	630982
좌우반구com(CVF, UVF, BVF)_2	3	1	<?xml version="1.0"?>\n<Clock xmlns:dt="urn:schemas-microsoft-com:datatypes"><Description dt:dt="string">E-Prime Primary Realtime Clock</Description><StartTime><Timestamp dt:dt="int">0</Timestamp><DateUtc dt:dt="string">2020-10-05T09:05:59Z</DateUtc></StartTime><FrequencyChanges><FrequencyChange><Frequency dt:dt="r8">2699960000</Frequency><Timestamp dt:dt="r8">3.47686174141481E+15</Timestamp><Cur…	좌우반구com(CVF, UVF, BVF)_2-003-1	60.021	1.0.0.164	1	334312843	Professional	2.0.10.242	2.0.10.356	10-05-2020	2020-10-05 오전 9:05:59	18:05:59	2.0.10.252	181		1	{/}	속도	NULL	NULL	NULL	129	1	49	NULL	NULL	NULL	KSY	List2	0		0	-1	586384	183		0	0	1	{/}	0	3	586567	0	{/}	448	587015
좌우반구com(CVF, UVF, BVF)_2	3	1	<?xml version="1.0"?>\n<Clock xmlns:dt="urn:schemas-microsoft-com:datatypes"><Description dt:dt="string">E-Prime Primary Realtime Clock</Description><StartTime><Timestamp dt:dt="int">0</Timestamp><DateUtc dt:dt="string">2020-10-05T09:05:59Z</DateUtc></StartTime><FrequencyChanges><FrequencyChange><Frequency dt:dt="r8">2699960000</Frequency><Timestamp dt:dt="r8">3.47686174141481E+15</Timestamp><Cur…	좌우반구com(CVF, UVF, BVF)_2-003-1	60.021	1.0.0.164	1	334312843	Professional	2.0.10.242	2.0.10.356	10-05-2020	2020-10-05 오전 9:05:59	18:05:59	2.0.10.252	162		2	z	송스	NULL	NULL	NULL	36	1	30	NULL	NULL	NULL	KSY2	List2	NULL	NULL	NULL	NULL	NULL	NULL	NULL	NULL	NULL	1	z	0	3	529737	0	z	588	530325
좌우반구com(CVF, UVF, BVF)_2	3	1	<?xml version="1.0"?>\n<Clock xmlns:dt="urn:schemas-microsoft-com:datatypes"><Description dt:dt="string">E-Prime Primary Realtime Clock</Description><StartTime><Timestamp dt:dt="int">0</Timestamp><DateUtc dt:dt="string">2020-10-05T09:05:59Z</DateUtc></StartTime><FrequencyChanges><FrequencyChange><Frequency dt:dt="r8">2699960000</Frequency><Timestamp dt:dt="r8">3.47686174141481E+15</Timestamp><Cur…	좌우반구com(CVF, UVF, BVF)_2-003-1	60.021	1.0.0.164	1	334312843	Professional	2.0.10.242	2.0.10.356	10-05-2020	2020-10-05 오전 9:05:59	18:05:59	2.0.10.252	393		2	z	송익	NULL	NULL	NULL	NULL	NULL	NULL	134	1	129	KSY2	List3	NULL	NULL	NULL	NULL	NULL	NULL	NULL	NULL	NULL	1	z	1	3	1295704	0	z	574	1296278
좌우반구com(CVF, UVF, BVF)_2	3	1	<?xml version="1.0"?>\n<Clock xmlns:dt="urn:schemas-microsoft-com:datatypes"><Description dt:dt="string">E-Prime Primary Realtime Clock</Description><StartTime><Timestamp dt:dt="int">0</Timestamp><DateUtc dt:dt="string">2020-10-05T09:05:59Z</DateUtc></StartTime><FrequencyChanges><FrequencyChange><Frequency dt:dt="r8">2699960000</Frequency><Timestamp dt:dt="r8">3.47686174141481E+15</Timestamp><Cur…	좌우반구com(CVF, UVF, BVF)_2-003-1	60.021	1.0.0.164	1	334312843	Professional	2.0.10.242	2.0.10.356	10-05-2020	2020-10-05 오전 9:05:59	18:05:59	2.0.10.252	127		1	{/}	수고	3	1	127	NULL	NULL	NULL	NULL	NULL	NULL	KSY	List1	0		1	-1	378739	184		0	0	1	{/}	0	4	378923	0	{/}	358	379281
좌우반구com(CVF, UVF, BVF)_2	3	1	<?xml version="1.0"?>\n<Clock xmlns:dt="urn:schemas-microsoft-com:datatypes"><Description dt:dt="string">E-Prime Primary Realtime Clock</Description><StartTime><Timestamp dt:dt="int">0</Timestamp><DateUtc dt:dt="string">2020-10-05T09:05:59Z</DateUtc></StartTime><FrequencyChanges><FrequencyChange><Frequency dt:dt="r8">2699960000</Frequency><Timestamp dt:dt="r8">3.47686174141481E+15</Timestamp><Cur…	좌우반구com(CVF, UVF, BVF)_2-003-1	60.021	1.0.0.164	1	334312843	Professional	2.0.10.242	2.0.10.356	10-05-2020	2020-10-05 오전 9:05:59	18:05:59	2.0.10.252	376		1	{/}	수단	NULL	NULL	NULL	NULL	NULL	NULL	42	1	112	KSY	List3	0		1	-1	1244955	184		0	0	1	{/}	0	4	1245139	0	{/}	558	1245697
좌우반구com(CVF, UVF, BVF)_2	3	1	<?xml version="1.0"?>\n<Clock xmlns:dt="urn:schemas-microsoft-com:datatypes"><Description dt:dt="string">E-Prime Primary Realtime Clock</Description><StartTime><Timestamp dt:dt="int">0</Timestamp><DateUtc dt:dt="string">2020-10-05T09:05:59Z</DateUtc></StartTime><FrequencyChanges><FrequencyChange><Frequency dt:dt="r8">2699960000</Frequency><Timestamp dt:dt="r8">3.47686174141481E+15</Timestamp><Cur…	좌우반구com(CVF, UVF, BVF)_2-003-1	60.021	1.0.0.164	1	334312843	Professional	2.0.10.242	2.0.10.356	10-05-2020	2020-10-05 오전 9:05:59	18:05:59	2.0.10.252	145		1	{/}	수준	NULL	NULL	NULL	59	1	13	NULL	NULL	NULL	KSY	List2	0		1	-1	479154	184		0	0	1	{/}	0	4	479338	0	{/}	451	479789
좌우반구com(CVF, UVF, BVF)_2	3	1	<?xml version="1.0"?>\n<Clock xmlns:dt="urn:schemas-microsoft-com:datatypes"><Description dt:dt="string">E-Prime Primary Realtime Clock</Description><StartTime><Timestamp dt:dt="int">0</Timestamp><DateUtc dt:dt="string">2020-10-05T09:05:59Z</DateUtc></StartTime><FrequencyChanges><FrequencyChange><Frequency dt:dt="r8">2699960000</Frequency><Timestamp dt:dt="r8">3.47686174141481E+15</Timestamp><Cur…	좌우반구com(CVF, UVF, BVF)_2-003-1	60.021	1.0.0.164	1	334312843	Professional	2.0.10.242	2.0.10.356	10-05-2020	2020-10-05 오전 9:05:59	18:05:59	2.0.10.252	213		2	z	숙국	NULL	NULL	NULL	102	1	81	NULL	NULL	NULL	KSY	List2	0		0	-1	681634	183		0	0	0	z	1	3	681817	0	{/}	438	682255
좌우반구com(CVF, UVF, BVF)_2	3	1	<?xml version="1.0"?>\n<Clock xmlns:dt="urn:schemas-microsoft-com:datatypes"><Description dt:dt="string">E-Prime Primary Realtime Clock</Description><StartTime><Timestamp dt:dt="int">0</Timestamp><DateUtc dt:dt="string">2020-10-05T09:05:59Z</DateUtc></StartTime><FrequencyChanges><FrequencyChange><Frequency dt:dt="r8">2699960000</Frequency><Timestamp dt:dt="r8">3.47686174141481E+15</Timestamp><Cur…	좌우반구com(CVF, UVF, BVF)_2-003-1	60.021	1.0.0.164	1	334312843	Professional	2.0.10.242	2.0.10.356	10-05-2020	2020-10-05 오전 9:05:59	18:05:59	2.0.10.252	301		2	z	숙발	NULL	NULL	NULL	NULL	NULL	NULL	37	1	37	KSY2	List3	NULL	NULL	NULL	NULL	NULL	NULL	NULL	NULL	NULL	1	z	1	3	1013835	0	z	1278	1015113
좌우반구com(CVF, UVF, BVF)_2	3	1	<?xml version="1.0"?>\n<Clock xmlns:dt="urn:schemas-microsoft-com:datatypes"><Description dt:dt="string">E-Prime Primary Realtime Clock</Description><StartTime><Timestamp dt:dt="int">0</Timestamp><DateUtc dt:dt="string">2020-10-05T09:05:59Z</DateUtc></StartTime><FrequencyChanges><FrequencyChange><Frequency dt:dt="r8">2699960000</Frequency><Timestamp dt:dt="r8">3.47686174141481E+15</Timestamp><Cur…	좌우반구com(CVF, UVF, BVF)_2-003-1	60.021	1.0.0.164	1	334312843	Professional	2.0.10.242	2.0.10.356	10-05-2020	2020-10-05 오전 9:05:59	18:05:59	2.0.10.252	120		1	{/}	숙소	120	1	120	NULL	NULL	NULL	NULL	NULL	NULL	KSY2	List1	NULL	NULL	NULL	NULL	NULL	NULL	NULL	NULL	NULL	1	{/}	0	4	358080	0	{/}	438	358518
좌우반구com(CVF, UVF, BVF)_2	3	1	<?xml version="1.0"?>\n<Clock xmlns:dt="urn:schemas-microsoft-com:datatypes"><Description dt:dt="string">E-Prime Primary Realtime Clock</Description><StartTime><Timestamp dt:dt="int">0</Timestamp><DateUtc dt:dt="string">2020-10-05T09:05:59Z</DateUtc></StartTime><FrequencyChanges><FrequencyChange><Frequency dt:dt="r8">2699960000</Frequency><Timestamp dt:dt="r8">3.47686174141481E+15</Timestamp><Cur…	좌우반구com(CVF, UVF, BVF)_2-003-1	60.021	1.0.0.164	1	334312843	Professional	2.0.10.242	2.0.10.356	10-05-2020	2020-10-05 오전 9:05:59	18:05:59	2.0.10.252	167		2	z	술감	NULL	NULL	NULL	43	1	35	NULL	NULL	NULL	KSY2	List2	NULL	NULL	NULL	NULL	NULL	NULL	NULL	NULL	NULL	1	z	0	3	544465	0	z	1134	545599
좌우반구com(CVF, UVF, BVF)_2	3	1	<?xml version="1.0"?>\n<Clock xmlns:dt="urn:schemas-microsoft-com:datatypes"><Description dt:dt="string">E-Prime Primary Realtime Clock</Description><StartTime><Timestamp dt:dt="int">0</Timestamp><DateUtc dt:dt="string">2020-10-05T09:05:59Z</DateUtc></StartTime><FrequencyChanges><FrequencyChange><Frequency dt:dt="r8">2699960000</Frequency><Timestamp dt:dt="r8">3.47686174141481E+15</Timestamp><Cur…	좌우반구com(CVF, UVF, BVF)_2-003-1	60.021	1.0.0.164	1	334312843	Professional	2.0.10.242	2.0.10.356	10-05-2020	2020-10-05 오전 9:05:59	18:05:59	2.0.10.252	121		2	z	술목	101	1	121	NULL	NULL	NULL	NULL	NULL	NULL	KSY3	List1	NULL	NULL	NULL	NULL	NULL	NULL	NULL	NULL	NULL	0	z	1	3	360712	0	{/}	903	361615
좌우반구com(CVF, UVF, BVF)_2	3	1	<?xml version="1.0"?>\n<Clock xmlns:dt="urn:schemas-microsoft-com:datatypes"><Description dt:dt="string">E-Prime Primary Realtime Clock</Description><StartTime><Timestamp dt:dt="int">0</Timestamp><DateUtc dt:dt="string">2020-10-05T09:05:59Z</DateUtc></StartTime><FrequencyChanges><FrequencyChange><Frequency dt:dt="r8">2699960000</Frequency><Timestamp dt:dt="r8">3.47686174141481E+15</Timestamp><Cur…	좌우반구com(CVF, UVF, BVF)_2-003-1	60.021	1.0.0.164	1	334312843	Professional	2.0.10.242	2.0.10.356	10-05-2020	2020-10-05 오전 9:05:59	18:05:59	2.0.10.252	262		2	z	스위	NULL	NULL	NULL	124	1	130	NULL	NULL	NULL	KSY	List2	0		0	0	825901	183		0	0	1	z	0	3	826084	0	z	598	826682
좌우반구com(CVF, UVF, BVF)_2	3	1	<?xml version="1.0"?>\n<Clock xmlns:dt="urn:schemas-microsoft-com:datatypes"><Description dt:dt="string">E-Prime Primary Realtime Clock</Description><StartTime><Timestamp dt:dt="int">0</Timestamp><DateUtc dt:dt="string">2020-10-05T09:05:59Z</DateUtc></StartTime><FrequencyChanges><FrequencyChange><Frequency dt:dt="r8">2699960000</Frequency><Timestamp dt:dt="r8">3.47686174141481E+15</Timestamp><Cur…	좌우반구com(CVF, UVF, BVF)_2-003-1	60.021	1.0.0.164	1	334312843	Professional	2.0.10.242	2.0.10.356	10-05-2020	2020-10-05 오전 9:05:59	18:05:59	2.0.10.252	153		2	z	스진	NULL	NULL	NULL	126	1	21	NULL	NULL	NULL	KSY2	List2	NULL	NULL	NULL	NULL	NULL	NULL	NULL	NULL	NULL	1	z	0	3	502963	0	z	295	503258
좌우반구com(CVF, UVF, BVF)_2	3	1	<?xml version="1.0"?>\n<Clock xmlns:dt="urn:schemas-microsoft-com:datatypes"><Description dt:dt="string">E-Prime Primary Realtime Clock</Description><StartTime><Timestamp dt:dt="int">0</Timestamp><DateUtc dt:dt="string">2020-10-05T09:05:59Z</DateUtc></StartTime><FrequencyChanges><FrequencyChange><Frequency dt:dt="r8">2699960000</Frequency><Timestamp dt:dt="r8">3.47686174141481E+15</Timestamp><Cur…	좌우반구com(CVF, UVF, BVF)_2-003-1	60.021	1.0.0.164	1	334312843	Professional	2.0.10.242	2.0.10.356	10-05-2020	2020-10-05 오전 9:05:59	18:05:59	2.0.10.252	329		2	z	스향	NULL	NULL	NULL	NULL	NULL	NULL	69	1	65	KSY2	List3	NULL	NULL	NULL	NULL	NULL	NULL	NULL	NULL	NULL	1	z	0	3	1101172	0	z	692	1101864
좌우반구com(CVF, UVF, BVF)_2	3	1	<?xml version="1.0"?>\n<Clock xmlns:dt="urn:schemas-microsoft-com:datatypes"><Description dt:dt="string">E-Prime Primary Realtime Clock</Description><StartTime><Timestamp dt:dt="int">0</Timestamp><DateUtc dt:dt="string">2020-10-05T09:05:59Z</DateUtc></StartTime><FrequencyChanges><FrequencyChange><Frequency dt:dt="r8">2699960000</Frequency><Timestamp dt:dt="r8">3.47686174141481E+15</Timestamp><Cur…	좌우반구com(CVF, UVF, BVF)_2-003-1	60.021	1.0.0.164	1	334312843	Professional	2.0.10.242	2.0.10.356	10-05-2020	2020-10-05 오전 9:05:59	18:05:59	2.0.10.252	24		2	z	습나	38	1	24	NULL	NULL	NULL	NULL	NULL	NULL	KSY2	List1	NULL	NULL	NULL	NULL	NULL	NULL	NULL	NULL	NULL	1	z	0	4	79410	0	z	671	80081
좌우반구com(CVF, UVF, BVF)_2	3	1	<?xml version="1.0"?>\n<Clock xmlns:dt="urn:schemas-microsoft-com:datatypes"><Description dt:dt="string">E-Prime Primary Realtime Clock</Description><StartTime><Timestamp dt:dt="int">0</Timestamp><DateUtc dt:dt="string">2020-10-05T09:05:59Z</DateUtc></StartTime><FrequencyChanges><FrequencyChange><Frequency dt:dt="r8">2699960000</Frequency><Timestamp dt:dt="r8">3.47686174141481E+15</Timestamp><Cur…	좌우반구com(CVF, UVF, BVF)_2-003-1	60.021	1.0.0.164	1	334312843	Professional	2.0.10.242	2.0.10.356	10-05-2020	2020-10-05 오전 9:05:59	18:05:59	2.0.10.252	40		2	z	습필	40	1	40	NULL	NULL	NULL	NULL	NULL	NULL	KSY	List1	0		1	-1	123644	184		0	0	1	z	0	4	123828	0	z	781	124609
좌우반구com(CVF, UVF, BVF)_2	3	1	<?xml version="1.0"?>\n<Clock xmlns:dt="urn:schemas-microsoft-com:datatypes"><Description dt:dt="string">E-Prime Primary Realtime Clock</Description><StartTime><Timestamp dt:dt="int">0</Timestamp><DateUtc dt:dt="string">2020-10-05T09:05:59Z</DateUtc></StartTime><FrequencyChanges><FrequencyChange><Frequency dt:dt="r8">2699960000</Frequency><Timestamp dt:dt="r8">3.47686174141481E+15</Timestamp><Cur…	좌우반구com(CVF, UVF, BVF)_2-003-1	60.021	1.0.0.164	1	334312843	Professional	2.0.10.242	2.0.10.356	10-05-2020	2020-10-05 오전 9:05:59	18:05:59	2.0.10.252	46		1	{/}	시간	53	1	46	NULL	NULL	NULL	NULL	NULL	NULL	KSY2	List1	NULL	NULL	NULL	NULL	NULL	NULL	NULL	NULL	NULL	1	{/}	0	4	141122	0	{/}	606	141728
좌우반구com(CVF, UVF, BVF)_2	3	1	<?xml version="1.0"?>\n<Clock xmlns:dt="urn:schemas-microsoft-com:datatypes"><Description dt:dt="string">E-Prime Primary Realtime Clock</Description><StartTime><Timestamp dt:dt="int">0</Timestamp><DateUtc dt:dt="string">2020-10-05T09:05:59Z</DateUtc></StartTime><FrequencyChanges><FrequencyChange><Frequency dt:dt="r8">2699960000</Frequency><Timestamp dt:dt="r8">3.47686174141481E+15</Timestamp><Cur…	좌우반구com(CVF, UVF, BVF)_2-003-1	60.021	1.0.0.164	1	334312843	Professional	2.0.10.242	2.0.10.356	10-05-2020	2020-10-05 오전 9:05:59	18:05:59	2.0.10.252	226		1	{/}	시기	NULL	NULL	NULL	92	1	94	NULL	NULL	NULL	KSY2	List2	NULL	NULL	NULL	NULL	NULL	NULL	NULL	NULL	NULL	1	{/}	1	3	720870	0	{/}	326	721196
좌우반구com(CVF, UVF, BVF)_2	3	1	<?xml version="1.0"?>\n<Clock xmlns:dt="urn:schemas-microsoft-com:datatypes"><Description dt:dt="string">E-Prime Primary Realtime Clock</Description><StartTime><Timestamp dt:dt="int">0</Timestamp><DateUtc dt:dt="string">2020-10-05T09:05:59Z</DateUtc></StartTime><FrequencyChanges><FrequencyChange><Frequency dt:dt="r8">2699960000</Frequency><Timestamp dt:dt="r8">3.47686174141481E+15</Timestamp><Cur…	좌우반구com(CVF, UVF, BVF)_2-003-1	60.021	1.0.0.164	1	334312843	Professional	2.0.10.242	2.0.10.356	10-05-2020	2020-10-05 오전 9:05:59	18:05:59	2.0.10.252	9		1	{/}	시대	42	1	9	NULL	NULL	NULL	NULL	NULL	NULL	KSY2	List1	NULL	NULL	NULL	NULL	NULL	NULL	NULL	NULL	NULL	1	{/}	0	4	38141	0	{/}	524	38665
좌우반구com(CVF, UVF, BVF)_2	3	1	<?xml version="1.0"?>\n<Clock xmlns:dt="urn:schemas-microsoft-com:datatypes"><Description dt:dt="string">E-Prime Primary Realtime Clock</Description><StartTime><Timestamp dt:dt="int">0</Timestamp><DateUtc dt:dt="string">2020-10-05T09:05:59Z</DateUtc></StartTime><FrequencyChanges><FrequencyChange><Frequency dt:dt="r8">2699960000</Frequency><Timestamp dt:dt="r8">3.47686174141481E+15</Timestamp><Cur…	좌우반구com(CVF, UVF, BVF)_2-003-1	60.021	1.0.0.164	1	334312843	Professional	2.0.10.242	2.0.10.356	10-05-2020	2020-10-05 오전 9:05:59	18:05:59	2.0.10.252	390		1	{/}	시도	NULL	NULL	NULL	NULL	NULL	NULL	86	1	126	KSY2	List3	NULL	NULL	NULL	NULL	NULL	NULL	NULL	NULL	NULL	1	{/}	1	3	1286757	0	{/}	457	1287214
좌우반구com(CVF, UVF, BVF)_2	3	1	<?xml version="1.0"?>\n<Clock xmlns:dt="urn:schemas-microsoft-com:datatypes"><Description dt:dt="string">E-Prime Primary Realtime Clock</Description><StartTime><Timestamp dt:dt="int">0</Timestamp><DateUtc dt:dt="string">2020-10-05T09:05:59Z</DateUtc></StartTime><FrequencyChanges><FrequencyChange><Frequency dt:dt="r8">2699960000</Frequency><Timestamp dt:dt="r8">3.47686174141481E+15</Timestamp><Cur…	좌우반구com(CVF, UVF, BVF)_2-003-1	60.021	1.0.0.164	1	334312843	Professional	2.0.10.242	2.0.10.356	10-05-2020	2020-10-05 오전 9:05:59	18:05:59	2.0.10.252	346		2	z	시질	NULL	NULL	NULL	NULL	NULL	NULL	112	1	82	KSY4	List3	NULL	NULL	NULL	NULL	NULL	NULL	NULL	NULL	NULL	0	z	0	3	1152604	0	{/}	446	1153050
좌우반구com(CVF, UVF, BVF)_2	3	1	<?xml version="1.0"?>\n<Clock xmlns:dt="urn:schemas-microsoft-com:datatypes"><Description dt:dt="string">E-Prime Primary Realtime Clock</Description><StartTime><Timestamp dt:dt="int">0</Timestamp><DateUtc dt:dt="string">2020-10-05T09:05:59Z</DateUtc></StartTime><FrequencyChanges><FrequencyChange><Frequency dt:dt="r8">2699960000</Frequency><Timestamp dt:dt="r8">3.47686174141481E+15</Timestamp><Cur…	좌우반구com(CVF, UVF, BVF)_2-003-1	60.021	1.0.0.164	1	334312843	Professional	2.0.10.242	2.0.10.356	10-05-2020	2020-10-05 오전 9:05:59	18:05:59	2.0.10.252	90		1	{/}	식비	89	1	90	NULL	NULL	NULL	NULL	NULL	NULL	KSY2	List1	NULL	NULL	NULL	NULL	NULL	NULL	NULL	NULL	NULL	1	{/}	0	3	270993	0	{/}	584	271577
좌우반구com(CVF, UVF, BVF)_2	3	1	<?xml version="1.0"?>\n<Clock xmlns:dt="urn:schemas-microsoft-com:datatypes"><Description dt:dt="string">E-Prime Primary Realtime Clock</Description><StartTime><Timestamp dt:dt="int">0</Timestamp><DateUtc dt:dt="string">2020-10-05T09:05:59Z</DateUtc></StartTime><FrequencyChanges><FrequencyChange><Frequency dt:dt="r8">2699960000</Frequency><Timestamp dt:dt="r8">3.47686174141481E+15</Timestamp><Cur…	좌우반구com(CVF, UVF, BVF)_2-003-1	60.021	1.0.0.164	1	334312843	Professional	2.0.10.242	2.0.10.356	10-05-2020	2020-10-05 오전 9:05:59	18:05:59	2.0.10.252	133		2	z	식차	NULL	NULL	NULL	80	1	1	NULL	NULL	NULL	KSY4	List2	NULL	NULL	NULL	NULL	NULL	NULL	NULL	NULL	NULL	0	z	0	3	444000	0	{/}	919	444919
좌우반구com(CVF, UVF, BVF)_2	3	1	<?xml version="1.0"?>\n<Clock xmlns:dt="urn:schemas-microsoft-com:datatypes"><Description dt:dt="string">E-Prime Primary Realtime Clock</Description><StartTime><Timestamp dt:dt="int">0</Timestamp><DateUtc dt:dt="string">2020-10-05T09:05:59Z</DateUtc></StartTime><FrequencyChanges><FrequencyChange><Frequency dt:dt="r8">2699960000</Frequency><Timestamp dt:dt="r8">3.47686174141481E+15</Timestamp><Cur…	좌우반구com(CVF, UVF, BVF)_2-003-1	60.021	1.0.0.164	1	334312843	Professional	2.0.10.242	2.0.10.356	10-05-2020	2020-10-05 오전 9:05:59	18:05:59	2.0.10.252	309		1	{/}	식탁	NULL	NULL	NULL	NULL	NULL	NULL	7	1	45	KSY2	List3	NULL	NULL	NULL	NULL	NULL	NULL	NULL	NULL	NULL	1	{/}	0	3	1040543	0	{/}	425	1040968
좌우반구com(CVF, UVF, BVF)_2	3	1	<?xml version="1.0"?>\n<Clock xmlns:dt="urn:schemas-microsoft-com:datatypes"><Description dt:dt="string">E-Prime Primary Realtime Clock</Description><StartTime><Timestamp dt:dt="int">0</Timestamp><DateUtc dt:dt="string">2020-10-05T09:05:59Z</DateUtc></StartTime><FrequencyChanges><FrequencyChange><Frequency dt:dt="r8">2699960000</Frequency><Timestamp dt:dt="r8">3.47686174141481E+15</Timestamp><Cur…	좌우반구com(CVF, UVF, BVF)_2-003-1	60.021	1.0.0.164	1	334312843	Professional	2.0.10.242	2.0.10.356	10-05-2020	2020-10-05 오전 9:05:59	18:05:59	2.0.10.252	188		2	z	실락	NULL	NULL	NULL	57	1	56	NULL	NULL	NULL	KSY	List2	0		0	-1	606860	183		0	0	1	z	1	3	607043	0	z	635	607678
좌우반구com(CVF, UVF, BVF)_2	3	1	<?xml version="1.0"?>\n<Clock xmlns:dt="urn:schemas-microsoft-com:datatypes"><Description dt:dt="string">E-Prime Primary Realtime Clock</Description><StartTime><Timestamp dt:dt="int">0</Timestamp><DateUtc dt:dt="string">2020-10-05T09:05:59Z</DateUtc></StartTime><FrequencyChanges><FrequencyChange><Frequency dt:dt="r8">2699960000</Frequency><Timestamp dt:dt="r8">3.47686174141481E+15</Timestamp><Cur…	좌우반구com(CVF, UVF, BVF)_2-003-1	60.021	1.0.0.164	1	334312843	Professional	2.0.10.242	2.0.10.356	10-05-2020	2020-10-05 오전 9:05:59	18:05:59	2.0.10.252	172		2	z	실작	NULL	NULL	NULL	82	1	40	NULL	NULL	NULL	KSY3	List2	NULL	NULL	NULL	NULL	NULL	NULL	NULL	NULL	NULL	1	z	0	3	559593	0	z	676	560269
좌우반구com(CVF, UVF, BVF)_2	3	1	<?xml version="1.0"?>\n<Clock xmlns:dt="urn:schemas-microsoft-com:datatypes"><Description dt:dt="string">E-Prime Primary Realtime Clock</Description><StartTime><Timestamp dt:dt="int">0</Timestamp><DateUtc dt:dt="string">2020-10-05T09:05:59Z</DateUtc></StartTime><FrequencyChanges><FrequencyChange><Frequency dt:dt="r8">2699960000</Frequency><Timestamp dt:dt="r8">3.47686174141481E+15</Timestamp><Cur…	좌우반구com(CVF, UVF, BVF)_2-003-1	60.021	1.0.0.164	1	334312843	Professional	2.0.10.242	2.0.10.356	10-05-2020	2020-10-05 오전 9:05:59	18:05:59	2.0.10.252	82		1	{/}	실험	67	1	82	NULL	NULL	NULL	NULL	NULL	NULL	KSY2	List1	NULL	NULL	NULL	NULL	NULL	NULL	NULL	NULL	NULL	1	{/}	0	3	247135	0	{/}	657	247792
좌우반구com(CVF, UVF, BVF)_2	3	1	<?xml version="1.0"?>\n<Clock xmlns:dt="urn:schemas-microsoft-com:datatypes"><Description dt:dt="string">E-Prime Primary Realtime Clock</Description><StartTime><Timestamp dt:dt="int">0</Timestamp><DateUtc dt:dt="string">2020-10-05T09:05:59Z</DateUtc></StartTime><FrequencyChanges><FrequencyChange><Frequency dt:dt="r8">2699960000</Frequency><Timestamp dt:dt="r8">3.47686174141481E+15</Timestamp><Cur…	좌우반구com(CVF, UVF, BVF)_2-003-1	60.021	1.0.0.164	1	334312843	Professional	2.0.10.242	2.0.10.356	10-05-2020	2020-10-05 오전 9:05:59	18:05:59	2.0.10.252	17		1	{/}	심복	105	1	17	NULL	NULL	NULL	NULL	NULL	NULL	KSY2	List1	NULL	NULL	NULL	NULL	NULL	NULL	NULL	NULL	NULL	1	{/}	0	4	60100	0	{/}	669	60769
좌우반구com(CVF, UVF, BVF)_2	3	1	<?xml version="1.0"?>\n<Clock xmlns:dt="urn:schemas-microsoft-com:datatypes"><Description dt:dt="string">E-Prime Primary Realtime Clock</Description><StartTime><Timestamp dt:dt="int">0</Timestamp><DateUtc dt:dt="string">2020-10-05T09:05:59Z</DateUtc></StartTime><FrequencyChanges><FrequencyChange><Frequency dt:dt="r8">2699960000</Frequency><Timestamp dt:dt="r8">3.47686174141481E+15</Timestamp><Cur…	좌우반구com(CVF, UVF, BVF)_2-003-1	60.021	1.0.0.164	1	334312843	Professional	2.0.10.242	2.0.10.356	10-05-2020	2020-10-05 오전 9:05:59	18:05:59	2.0.10.252	155		1	{/}	심신	NULL	NULL	NULL	114	1	23	NULL	NULL	NULL	KSY2	List2	NULL	NULL	NULL	NULL	NULL	NULL	NULL	NULL	NULL	0	{/}	0	4	508178	0	z	308	508486
좌우반구com(CVF, UVF, BVF)_2	3	1	<?xml version="1.0"?>\n<Clock xmlns:dt="urn:schemas-microsoft-com:datatypes"><Description dt:dt="string">E-Prime Primary Realtime Clock</Description><StartTime><Timestamp dt:dt="int">0</Timestamp><DateUtc dt:dt="string">2020-10-05T09:05:59Z</DateUtc></StartTime><FrequencyChanges><FrequencyChange><Frequency dt:dt="r8">2699960000</Frequency><Timestamp dt:dt="r8">3.47686174141481E+15</Timestamp><Cur…	좌우반구com(CVF, UVF, BVF)_2-003-1	60.021	1.0.0.164	1	334312843	Professional	2.0.10.242	2.0.10.356	10-05-2020	2020-10-05 오전 9:05:59	18:05:59	2.0.10.252	68		2	z	안실	121	1	68	NULL	NULL	NULL	NULL	NULL	NULL	KSY3	List1	NULL	NULL	NULL	NULL	NULL	NULL	NULL	NULL	NULL	0	z	0	4	206716	0	{/}	778	207494
좌우반구com(CVF, UVF, BVF)_2	3	1	<?xml version="1.0"?>\n<Clock xmlns:dt="urn:schemas-microsoft-com:datatypes"><Description dt:dt="string">E-Prime Primary Realtime Clock</Description><StartTime><Timestamp dt:dt="int">0</Timestamp><DateUtc dt:dt="string">2020-10-05T09:05:59Z</DateUtc></StartTime><FrequencyChanges><FrequencyChange><Frequency dt:dt="r8">2699960000</Frequency><Timestamp dt:dt="r8">3.47686174141481E+15</Timestamp><Cur…	좌우반구com(CVF, UVF, BVF)_2-003-1	60.021	1.0.0.164	1	334312843	Professional	2.0.10.242	2.0.10.356	10-05-2020	2020-10-05 오전 9:05:59	18:05:59	2.0.10.252	132		2	z	압례	70	1	132	NULL	NULL	NULL	NULL	NULL	NULL	KSY	List1	0		0	0	392618	183		0	0	1	z	0	3	392801	0	z	968	393769
좌우반구com(CVF, UVF, BVF)_2	3	1	<?xml version="1.0"?>\n<Clock xmlns:dt="urn:schemas-microsoft-com:datatypes"><Description dt:dt="string">E-Prime Primary Realtime Clock</Description><StartTime><Timestamp dt:dt="int">0</Timestamp><DateUtc dt:dt="string">2020-10-05T09:05:59Z</DateUtc></StartTime><FrequencyChanges><FrequencyChange><Frequency dt:dt="r8">2699960000</Frequency><Timestamp dt:dt="r8">3.47686174141481E+15</Timestamp><Cur…	좌우반구com(CVF, UVF, BVF)_2-003-1	60.021	1.0.0.164	1	334312843	Professional	2.0.10.242	2.0.10.356	10-05-2020	2020-10-05 오전 9:05:59	18:05:59	2.0.10.252	236		1	{/}	압축	NULL	NULL	NULL	106	1	104	NULL	NULL	NULL	KSY2	List2	NULL	NULL	NULL	NULL	NULL	NULL	NULL	NULL	NULL	1	{/}	0	4	748028	0	{/}	420	748448
좌우반구com(CVF, UVF, BVF)_2	3	1	<?xml version="1.0"?>\n<Clock xmlns:dt="urn:schemas-microsoft-com:datatypes"><Description dt:dt="string">E-Prime Primary Realtime Clock</Description><StartTime><Timestamp dt:dt="int">0</Timestamp><DateUtc dt:dt="string">2020-10-05T09:05:59Z</DateUtc></StartTime><FrequencyChanges><FrequencyChange><Frequency dt:dt="r8">2699960000</Frequency><Timestamp dt:dt="r8">3.47686174141481E+15</Timestamp><Cur…	좌우반구com(CVF, UVF, BVF)_2-003-1	60.021	1.0.0.164	1	334312843	Professional	2.0.10.242	2.0.10.356	10-05-2020	2020-10-05 오전 9:05:59	18:05:59	2.0.10.252	282		2	z	양간	NULL	NULL	NULL	NULL	NULL	NULL	115	1	18	KSY	List3	0		0	0	956739	183		0	0	1	z	0	3	956922	0	z	1284	958206
좌우반구com(CVF, UVF, BVF)_2	3	1	<?xml version="1.0"?>\n<Clock xmlns:dt="urn:schemas-microsoft-com:datatypes"><Description dt:dt="string">E-Prime Primary Realtime Clock</Description><StartTime><Timestamp dt:dt="int">0</Timestamp><DateUtc dt:dt="string">2020-10-05T09:05:59Z</DateUtc></StartTime><FrequencyChanges><FrequencyChange><Frequency dt:dt="r8">2699960000</Frequency><Timestamp dt:dt="r8">3.47686174141481E+15</Timestamp><Cur…	좌우반구com(CVF, UVF, BVF)_2-003-1	60.021	1.0.0.164	1	334312843	Professional	2.0.10.242	2.0.10.356	10-05-2020	2020-10-05 오전 9:05:59	18:05:59	2.0.10.252	349		2	z	양급	NULL	NULL	NULL	NULL	NULL	NULL	70	1	85	KSY4	List3	NULL	NULL	NULL	NULL	NULL	NULL	NULL	NULL	NULL	1	z	1	3	1160834	0	z	509	1161343
좌우반구com(CVF, UVF, BVF)_2	3	1	<?xml version="1.0"?>\n<Clock xmlns:dt="urn:schemas-microsoft-com:datatypes"><Description dt:dt="string">E-Prime Primary Realtime Clock</Description><StartTime><Timestamp dt:dt="int">0</Timestamp><DateUtc dt:dt="string">2020-10-05T09:05:59Z</DateUtc></StartTime><FrequencyChanges><FrequencyChange><Frequency dt:dt="r8">2699960000</Frequency><Timestamp dt:dt="r8">3.47686174141481E+15</Timestamp><Cur…	좌우반구com(CVF, UVF, BVF)_2-003-1	60.021	1.0.0.164	1	334312843	Professional	2.0.10.242	2.0.10.356	10-05-2020	2020-10-05 오전 9:05:59	18:05:59	2.0.10.252	1		1	{/}	양념	20	1	1	NULL	NULL	NULL	NULL	NULL	NULL	KSY2	List1	NULL	NULL	NULL	NULL	NULL	NULL	NULL	NULL	NULL	1	{/}	0	3	17981	0	{/}	445	18426
좌우반구com(CVF, UVF, BVF)_2	3	1	<?xml version="1.0"?>\n<Clock xmlns:dt="urn:schemas-microsoft-com:datatypes"><Description dt:dt="string">E-Prime Primary Realtime Clock</Description><StartTime><Timestamp dt:dt="int">0</Timestamp><DateUtc dt:dt="string">2020-10-05T09:05:59Z</DateUtc></StartTime><FrequencyChanges><FrequencyChange><Frequency dt:dt="r8">2699960000</Frequency><Timestamp dt:dt="r8">3.47686174141481E+15</Timestamp><Cur…	좌우반구com(CVF, UVF, BVF)_2-003-1	60.021	1.0.0.164	1	334312843	Professional	2.0.10.242	2.0.10.356	10-05-2020	2020-10-05 오전 9:05:59	18:05:59	2.0.10.252	27		2	z	양최	131	1	27	NULL	NULL	NULL	NULL	NULL	NULL	KSY2	List1	NULL	NULL	NULL	NULL	NULL	NULL	NULL	NULL	NULL	1	z	0	3	87840	0	z	1292	89132
좌우반구com(CVF, UVF, BVF)_2	3	1	<?xml version="1.0"?>\n<Clock xmlns:dt="urn:schemas-microsoft-com:datatypes"><Description dt:dt="string">E-Prime Primary Realtime Clock</Description><StartTime><Timestamp dt:dt="int">0</Timestamp><DateUtc dt:dt="string">2020-10-05T09:05:59Z</DateUtc></StartTime><FrequencyChanges><FrequencyChange><Frequency dt:dt="r8">2699960000</Frequency><Timestamp dt:dt="r8">3.47686174141481E+15</Timestamp><Cur…	좌우반구com(CVF, UVF, BVF)_2-003-1	60.021	1.0.0.164	1	334312843	Professional	2.0.10.242	2.0.10.356	10-05-2020	2020-10-05 오전 9:05:59	18:05:59	2.0.10.252	85		1	{/}	어휘	132	1	85	NULL	NULL	NULL	NULL	NULL	NULL	KSY2	List1	NULL	NULL	NULL	NULL	NULL	NULL	NULL	NULL	NULL	1	{/}	0	3	255482	0	{/}	528	256010
좌우반구com(CVF, UVF, BVF)_2	3	1	<?xml version="1.0"?>\n<Clock xmlns:dt="urn:schemas-microsoft-com:datatypes"><Description dt:dt="string">E-Prime Primary Realtime Clock</Description><StartTime><Timestamp dt:dt="int">0</Timestamp><DateUtc dt:dt="string">2020-10-05T09:05:59Z</DateUtc></StartTime><FrequencyChanges><FrequencyChange><Frequency dt:dt="r8">2699960000</Frequency><Timestamp dt:dt="r8">3.47686174141481E+15</Timestamp><Cur…	좌우반구com(CVF, UVF, BVF)_2-003-1	60.021	1.0.0.164	1	334312843	Professional	2.0.10.242	2.0.10.356	10-05-2020	2020-10-05 오전 9:05:59	18:05:59	2.0.10.252	199		2	z	엄도	NULL	NULL	NULL	99	1	67	NULL	NULL	NULL	KSY3	List2	NULL	NULL	NULL	NULL	NULL	NULL	NULL	NULL	NULL	0	z	1	3	639265	0	{/}	1211	640476
좌우반구com(CVF, UVF, BVF)_2	3	1	<?xml version="1.0"?>\n<Clock xmlns:dt="urn:schemas-microsoft-com:datatypes"><Description dt:dt="string">E-Prime Primary Realtime Clock</Description><StartTime><Timestamp dt:dt="int">0</Timestamp><DateUtc dt:dt="string">2020-10-05T09:05:59Z</DateUtc></StartTime><FrequencyChanges><FrequencyChange><Frequency dt:dt="r8">2699960000</Frequency><Timestamp dt:dt="r8">3.47686174141481E+15</Timestamp><Cur…	좌우반구com(CVF, UVF, BVF)_2-003-1	60.021	1.0.0.164	1	334312843	Professional	2.0.10.242	2.0.10.356	10-05-2020	2020-10-05 오전 9:05:59	18:05:59	2.0.10.252	375		1	{/}	엄마	NULL	NULL	NULL	NULL	NULL	NULL	51	1	111	KSY2	List3	NULL	NULL	NULL	NULL	NULL	NULL	NULL	NULL	NULL	1	{/}	0	3	1242423	0	{/}	512	1242935
좌우반구com(CVF, UVF, BVF)_2	3	1	<?xml version="1.0"?>\n<Clock xmlns:dt="urn:schemas-microsoft-com:datatypes"><Description dt:dt="string">E-Prime Primary Realtime Clock</Description><StartTime><Timestamp dt:dt="int">0</Timestamp><DateUtc dt:dt="string">2020-10-05T09:05:59Z</DateUtc></StartTime><FrequencyChanges><FrequencyChange><Frequency dt:dt="r8">2699960000</Frequency><Timestamp dt:dt="r8">3.47686174141481E+15</Timestamp><Cur…	좌우반구com(CVF, UVF, BVF)_2-003-1	60.021	1.0.0.164	1	334312843	Professional	2.0.10.242	2.0.10.356	10-05-2020	2020-10-05 오전 9:05:59	18:05:59	2.0.10.252	212		2	z	엇압	NULL	NULL	NULL	3	1	80	NULL	NULL	NULL	KSY3	List2	NULL	NULL	NULL	NULL	NULL	NULL	NULL	NULL	NULL	0	z	0	3	678985	0	{/}	635	679620
좌우반구com(CVF, UVF, BVF)_2	3	1	<?xml version="1.0"?>\n<Clock xmlns:dt="urn:schemas-microsoft-com:datatypes"><Description dt:dt="string">E-Prime Primary Realtime Clock</Description><StartTime><Timestamp dt:dt="int">0</Timestamp><DateUtc dt:dt="string">2020-10-05T09:05:59Z</DateUtc></StartTime><FrequencyChanges><FrequencyChange><Frequency dt:dt="r8">2699960000</Frequency><Timestamp dt:dt="r8">3.47686174141481E+15</Timestamp><Cur…	좌우반구com(CVF, UVF, BVF)_2-003-1	60.021	1.0.0.164	1	334312843	Professional	2.0.10.242	2.0.10.356	10-05-2020	2020-10-05 오전 9:05:59	18:05:59	2.0.10.252	272		2	z	여별	NULL	NULL	NULL	NULL	NULL	NULL	135	1	8	KSY2	List3	NULL	NULL	NULL	NULL	NULL	NULL	NULL	NULL	NULL	1	z	0	4	926033	0	z	1122	927155
좌우반구com(CVF, UVF, BVF)_2	3	1	<?xml version="1.0"?>\n<Clock xmlns:dt="urn:schemas-microsoft-com:datatypes"><Description dt:dt="string">E-Prime Primary Realtime Clock</Description><StartTime><Timestamp dt:dt="int">0</Timestamp><DateUtc dt:dt="string">2020-10-05T09:05:59Z</DateUtc></StartTime><FrequencyChanges><FrequencyChange><Frequency dt:dt="r8">2699960000</Frequency><Timestamp dt:dt="r8">3.47686174141481E+15</Timestamp><Cur…	좌우반구com(CVF, UVF, BVF)_2-003-1	60.021	1.0.0.164	1	334312843	Professional	2.0.10.242	2.0.10.356	10-05-2020	2020-10-05 오전 9:05:59	18:05:59	2.0.10.252	18		2	z	여본	22	1	18	NULL	NULL	NULL	NULL	NULL	NULL	KSY	List1	0		0	-1	62782	183		0	0	0	z	1	3	62965	0	{/}	636	63601
좌우반구com(CVF, UVF, BVF)_2	3	1	<?xml version="1.0"?>\n<Clock xmlns:dt="urn:schemas-microsoft-com:datatypes"><Description dt:dt="string">E-Prime Primary Realtime Clock</Description><StartTime><Timestamp dt:dt="int">0</Timestamp><DateUtc dt:dt="string">2020-10-05T09:05:59Z</DateUtc></StartTime><FrequencyChanges><FrequencyChange><Frequency dt:dt="r8">2699960000</Frequency><Timestamp dt:dt="r8">3.47686174141481E+15</Timestamp><Cur…	좌우반구com(CVF, UVF, BVF)_2-003-1	60.021	1.0.0.164	1	334312843	Professional	2.0.10.242	2.0.10.356	10-05-2020	2020-10-05 오전 9:05:59	18:05:59	2.0.10.252	288		1	{/}	여생	NULL	NULL	NULL	NULL	NULL	NULL	47	1	24	KSY2	List3	NULL	NULL	NULL	NULL	NULL	NULL	NULL	NULL	NULL	0	{/}	1	3	974732	0	z	1142	975874
좌우반구com(CVF, UVF, BVF)_2	3	1	<?xml version="1.0"?>\n<Clock xmlns:dt="urn:schemas-microsoft-com:datatypes"><Description dt:dt="string">E-Prime Primary Realtime Clock</Description><StartTime><Timestamp dt:dt="int">0</Timestamp><DateUtc dt:dt="string">2020-10-05T09:05:59Z</DateUtc></StartTime><FrequencyChanges><FrequencyChange><Frequency dt:dt="r8">2699960000</Frequency><Timestamp dt:dt="r8">3.47686174141481E+15</Timestamp><Cur…	좌우반구com(CVF, UVF, BVF)_2-003-1	60.021	1.0.0.164	1	334312843	Professional	2.0.10.242	2.0.10.356	10-05-2020	2020-10-05 오전 9:05:59	18:05:59	2.0.10.252	352		2	z	열례	NULL	NULL	NULL	NULL	NULL	NULL	83	1	88	KSY4	List3	NULL	NULL	NULL	NULL	NULL	NULL	NULL	NULL	NULL	1	z	0	3	1169548	0	z	923	1170471
좌우반구com(CVF, UVF, BVF)_2	3	1	<?xml version="1.0"?>\n<Clock xmlns:dt="urn:schemas-microsoft-com:datatypes"><Description dt:dt="string">E-Prime Primary Realtime Clock</Description><StartTime><Timestamp dt:dt="int">0</Timestamp><DateUtc dt:dt="string">2020-10-05T09:05:59Z</DateUtc></StartTime><FrequencyChanges><FrequencyChange><Frequency dt:dt="r8">2699960000</Frequency><Timestamp dt:dt="r8">3.47686174141481E+15</Timestamp><Cur…	좌우반구com(CVF, UVF, BVF)_2-003-1	60.021	1.0.0.164	1	334312843	Professional	2.0.10.242	2.0.10.356	10-05-2020	2020-10-05 오전 9:05:59	18:05:59	2.0.10.252	135		2	z	열박	NULL	NULL	NULL	77	1	3	NULL	NULL	NULL	KSY4	List2	NULL	NULL	NULL	NULL	NULL	NULL	NULL	NULL	NULL	1	z	0	3	449831	0	z	1623	451454
좌우반구com(CVF, UVF, BVF)_2	3	1	<?xml version="1.0"?>\n<Clock xmlns:dt="urn:schemas-microsoft-com:datatypes"><Description dt:dt="string">E-Prime Primary Realtime Clock</Description><StartTime><Timestamp dt:dt="int">0</Timestamp><DateUtc dt:dt="string">2020-10-05T09:05:59Z</DateUtc></StartTime><FrequencyChanges><FrequencyChange><Frequency dt:dt="r8">2699960000</Frequency><Timestamp dt:dt="r8">3.47686174141481E+15</Timestamp><Cur…	좌우반구com(CVF, UVF, BVF)_2-003-1	60.021	1.0.0.164	1	334312843	Professional	2.0.10.242	2.0.10.356	10-05-2020	2020-10-05 오전 9:05:59	18:05:59	2.0.10.252	163		2	z	열응	NULL	NULL	NULL	61	1	31	NULL	NULL	NULL	KSY	List2	0		0	-1	532336	183		0	0	1	z	0	3	532519	0	z	1199	533718
좌우반구com(CVF, UVF, BVF)_2	3	1	<?xml version="1.0"?>\n<Clock xmlns:dt="urn:schemas-microsoft-com:datatypes"><Description dt:dt="string">E-Prime Primary Realtime Clock</Description><StartTime><Timestamp dt:dt="int">0</Timestamp><DateUtc dt:dt="string">2020-10-05T09:05:59Z</DateUtc></StartTime><FrequencyChanges><FrequencyChange><Frequency dt:dt="r8">2699960000</Frequency><Timestamp dt:dt="r8">3.47686174141481E+15</Timestamp><Cur…	좌우반구com(CVF, UVF, BVF)_2-003-1	60.021	1.0.0.164	1	334312843	Professional	2.0.10.242	2.0.10.356	10-05-2020	2020-10-05 오전 9:05:59	18:05:59	2.0.10.252	47		1	{/}	열정	59	1	47	NULL	NULL	NULL	NULL	NULL	NULL	KSY2	List1	NULL	NULL	NULL	NULL	NULL	NULL	NULL	NULL	NULL	1	{/}	1	3	143937	0	{/}	583	144520
좌우반구com(CVF, UVF, BVF)_2	3	1	<?xml version="1.0"?>\n<Clock xmlns:dt="urn:schemas-microsoft-com:datatypes"><Description dt:dt="string">E-Prime Primary Realtime Clock</Description><StartTime><Timestamp dt:dt="int">0</Timestamp><DateUtc dt:dt="string">2020-10-05T09:05:59Z</DateUtc></StartTime><FrequencyChanges><FrequencyChange><Frequency dt:dt="r8">2699960000</Frequency><Timestamp dt:dt="r8">3.47686174141481E+15</Timestamp><Cur…	좌우반구com(CVF, UVF, BVF)_2-003-1	60.021	1.0.0.164	1	334312843	Professional	2.0.10.242	2.0.10.356	10-05-2020	2020-10-05 오전 9:05:59	18:05:59	2.0.10.252	245		1	{/}	오류	NULL	NULL	NULL	118	1	113	NULL	NULL	NULL	KSY2	List2	NULL	NULL	NULL	NULL	NULL	NULL	NULL	NULL	NULL	1	{/}	0	3	776118	0	{/}	581	776699
좌우반구com(CVF, UVF, BVF)_2	3	1	<?xml version="1.0"?>\n<Clock xmlns:dt="urn:schemas-microsoft-com:datatypes"><Description dt:dt="string">E-Prime Primary Realtime Clock</Description><StartTime><Timestamp dt:dt="int">0</Timestamp><DateUtc dt:dt="string">2020-10-05T09:05:59Z</DateUtc></StartTime><FrequencyChanges><FrequencyChange><Frequency dt:dt="r8">2699960000</Frequency><Timestamp dt:dt="r8">3.47686174141481E+15</Timestamp><Cur…	좌우반구com(CVF, UVF, BVF)_2-003-1	60.021	1.0.0.164	1	334312843	Professional	2.0.10.242	2.0.10.356	10-05-2020	2020-10-05 오전 9:05:59	18:05:59	2.0.10.252	55		1	{/}	오해	36	1	55	NULL	NULL	NULL	NULL	NULL	NULL	KSY2	List1	NULL	NULL	NULL	NULL	NULL	NULL	NULL	NULL	NULL	1	{/}	0	4	167063	0	{/}	457	167520
좌우반구com(CVF, UVF, BVF)_2	3	1	<?xml version="1.0"?>\n<Clock xmlns:dt="urn:schemas-microsoft-com:datatypes"><Description dt:dt="string">E-Prime Primary Realtime Clock</Description><StartTime><Timestamp dt:dt="int">0</Timestamp><DateUtc dt:dt="string">2020-10-05T09:05:59Z</DateUtc></StartTime><FrequencyChanges><FrequencyChange><Frequency dt:dt="r8">2699960000</Frequency><Timestamp dt:dt="r8">3.47686174141481E+15</Timestamp><Cur…	좌우반구com(CVF, UVF, BVF)_2-003-1	60.021	1.0.0.164	1	334312843	Professional	2.0.10.242	2.0.10.356	10-05-2020	2020-10-05 오전 9:05:59	18:05:59	2.0.10.252	122		2	z	외보	130	1	122	NULL	NULL	NULL	NULL	NULL	NULL	KSY2	List1	NULL	NULL	NULL	NULL	NULL	NULL	NULL	NULL	NULL	1	z	0	3	363811	0	z	939	364750
좌우반구com(CVF, UVF, BVF)_2	3	1	<?xml version="1.0"?>\n<Clock xmlns:dt="urn:schemas-microsoft-com:datatypes"><Description dt:dt="string">E-Prime Primary Realtime Clock</Description><StartTime><Timestamp dt:dt="int">0</Timestamp><DateUtc dt:dt="string">2020-10-05T09:05:59Z</DateUtc></StartTime><FrequencyChanges><FrequencyChange><Frequency dt:dt="r8">2699960000</Frequency><Timestamp dt:dt="r8">3.47686174141481E+15</Timestamp><Cur…	좌우반구com(CVF, UVF, BVF)_2-003-1	60.021	1.0.0.164	1	334312843	Professional	2.0.10.242	2.0.10.356	10-05-2020	2020-10-05 오전 9:05:59	18:05:59	2.0.10.252	253		1	{/}	외부	NULL	NULL	NULL	74	1	121	NULL	NULL	NULL	KSY2	List2	NULL	NULL	NULL	NULL	NULL	NULL	NULL	NULL	NULL	0	{/}	1	3	800859	0	z	731	801590
좌우반구com(CVF, UVF, BVF)_2	3	1	<?xml version="1.0"?>\n<Clock xmlns:dt="urn:schemas-microsoft-com:datatypes"><Description dt:dt="string">E-Prime Primary Realtime Clock</Description><StartTime><Timestamp dt:dt="int">0</Timestamp><DateUtc dt:dt="string">2020-10-05T09:05:59Z</DateUtc></StartTime><FrequencyChanges><FrequencyChange><Frequency dt:dt="r8">2699960000</Frequency><Timestamp dt:dt="r8">3.47686174141481E+15</Timestamp><Cur…	좌우반구com(CVF, UVF, BVF)_2-003-1	60.021	1.0.0.164	1	334312843	Professional	2.0.10.242	2.0.10.356	10-05-2020	2020-10-05 오전 9:05:59	18:05:59	2.0.10.252	209		2	z	요명	NULL	NULL	NULL	55	1	77	NULL	NULL	NULL	KSY2	List2	NULL	NULL	NULL	NULL	NULL	NULL	NULL	NULL	NULL	0	z	0	4	670305	0	{/}	605	670910
좌우반구com(CVF, UVF, BVF)_2	3	1	<?xml version="1.0"?>\n<Clock xmlns:dt="urn:schemas-microsoft-com:datatypes"><Description dt:dt="string">E-Prime Primary Realtime Clock</Description><StartTime><Timestamp dt:dt="int">0</Timestamp><DateUtc dt:dt="string">2020-10-05T09:05:59Z</DateUtc></StartTime><FrequencyChanges><FrequencyChange><Frequency dt:dt="r8">2699960000</Frequency><Timestamp dt:dt="r8">3.47686174141481E+15</Timestamp><Cur…	좌우반구com(CVF, UVF, BVF)_2-003-1	60.021	1.0.0.164	1	334312843	Professional	2.0.10.242	2.0.10.356	10-05-2020	2020-10-05 오전 9:05:59	18:05:59	2.0.10.252	205		1	{/}	요소	NULL	NULL	NULL	38	1	73	NULL	NULL	NULL	KSY2	List2	NULL	NULL	NULL	NULL	NULL	NULL	NULL	NULL	NULL	1	{/}	0	3	658342	0	{/}	750	659092
좌우반구com(CVF, UVF, BVF)_2	3	1	<?xml version="1.0"?>\n<Clock xmlns:dt="urn:schemas-microsoft-com:datatypes"><Description dt:dt="string">E-Prime Primary Realtime Clock</Description><StartTime><Timestamp dt:dt="int">0</Timestamp><DateUtc dt:dt="string">2020-10-05T09:05:59Z</DateUtc></StartTime><FrequencyChanges><FrequencyChange><Frequency dt:dt="r8">2699960000</Frequency><Timestamp dt:dt="r8">3.47686174141481E+15</Timestamp><Cur…	좌우반구com(CVF, UVF, BVF)_2-003-1	60.021	1.0.0.164	1	334312843	Professional	2.0.10.242	2.0.10.356	10-05-2020	2020-10-05 오전 9:05:59	18:05:59	2.0.10.252	37		1	{/}	요청	94	1	37	NULL	NULL	NULL	NULL	NULL	NULL	KSY2	List1	NULL	NULL	NULL	NULL	NULL	NULL	NULL	NULL	NULL	1	{/}	0	4	116114	0	{/}	255	116369
좌우반구com(CVF, UVF, BVF)_2	3	1	<?xml version="1.0"?>\n<Clock xmlns:dt="urn:schemas-microsoft-com:datatypes"><Description dt:dt="string">E-Prime Primary Realtime Clock</Description><StartTime><Timestamp dt:dt="int">0</Timestamp><DateUtc dt:dt="string">2020-10-05T09:05:59Z</DateUtc></StartTime><FrequencyChanges><FrequencyChange><Frequency dt:dt="r8">2699960000</Frequency><Timestamp dt:dt="r8">3.47686174141481E+15</Timestamp><Cur…	좌우반구com(CVF, UVF, BVF)_2-003-1	60.021	1.0.0.164	1	334312843	Professional	2.0.10.242	2.0.10.356	10-05-2020	2020-10-05 오전 9:05:59	18:05:59	2.0.10.252	356		2	z	용스	NULL	NULL	NULL	NULL	NULL	NULL	28	1	92	KSY2	List3	NULL	NULL	NULL	NULL	NULL	NULL	NULL	NULL	NULL	1	z	0	3	1183643	0	z	564	1184207
좌우반구com(CVF, UVF, BVF)_2	3	1	<?xml version="1.0"?>\n<Clock xmlns:dt="urn:schemas-microsoft-com:datatypes"><Description dt:dt="string">E-Prime Primary Realtime Clock</Description><StartTime><Timestamp dt:dt="int">0</Timestamp><DateUtc dt:dt="string">2020-10-05T09:05:59Z</DateUtc></StartTime><FrequencyChanges><FrequencyChange><Frequency dt:dt="r8">2699960000</Frequency><Timestamp dt:dt="r8">3.47686174141481E+15</Timestamp><Cur…	좌우반구com(CVF, UVF, BVF)_2-003-1	60.021	1.0.0.164	1	334312843	Professional	2.0.10.242	2.0.10.356	10-05-2020	2020-10-05 오전 9:05:59	18:05:59	2.0.10.252	183		1	{/}	용어	NULL	NULL	NULL	47	1	51	NULL	NULL	NULL	KSY2	List2	NULL	NULL	NULL	NULL	NULL	NULL	NULL	NULL	NULL	1	{/}	0	4	591899	0	{/}	483	592382
좌우반구com(CVF, UVF, BVF)_2	3	1	<?xml version="1.0"?>\n<Clock xmlns:dt="urn:schemas-microsoft-com:datatypes"><Description dt:dt="string">E-Prime Primary Realtime Clock</Description><StartTime><Timestamp dt:dt="int">0</Timestamp><DateUtc dt:dt="string">2020-10-05T09:05:59Z</DateUtc></StartTime><FrequencyChanges><FrequencyChange><Frequency dt:dt="r8">2699960000</Frequency><Timestamp dt:dt="r8">3.47686174141481E+15</Timestamp><Cur…	좌우반구com(CVF, UVF, BVF)_2-003-1	60.021	1.0.0.164	1	334312843	Professional	2.0.10.242	2.0.10.356	10-05-2020	2020-10-05 오전 9:05:59	18:05:59	2.0.10.252	126		1	{/}	우려	61	1	126	NULL	NULL	NULL	NULL	NULL	NULL	KSY2	List1	NULL	NULL	NULL	NULL	NULL	NULL	NULL	NULL	NULL	1	{/}	0	3	376190	0	{/}	530	376720
좌우반구com(CVF, UVF, BVF)_2	3	1	<?xml version="1.0"?>\n<Clock xmlns:dt="urn:schemas-microsoft-com:datatypes"><Description dt:dt="string">E-Prime Primary Realtime Clock</Description><StartTime><Timestamp dt:dt="int">0</Timestamp><DateUtc dt:dt="string">2020-10-05T09:05:59Z</DateUtc></StartTime><FrequencyChanges><FrequencyChange><Frequency dt:dt="r8">2699960000</Frequency><Timestamp dt:dt="r8">3.47686174141481E+15</Timestamp><Cur…	좌우반구com(CVF, UVF, BVF)_2-003-1	60.021	1.0.0.164	1	334312843	Professional	2.0.10.242	2.0.10.356	10-05-2020	2020-10-05 오전 9:05:59	18:05:59	2.0.10.252	130		2	z	운국	95	1	130	NULL	NULL	NULL	NULL	NULL	NULL	KSY3	List1	NULL	NULL	NULL	NULL	NULL	NULL	NULL	NULL	NULL	0	z	0	3	387136	0	{/}	696	387832
좌우반구com(CVF, UVF, BVF)_2	3	1	<?xml version="1.0"?>\n<Clock xmlns:dt="urn:schemas-microsoft-com:datatypes"><Description dt:dt="string">E-Prime Primary Realtime Clock</Description><StartTime><Timestamp dt:dt="int">0</Timestamp><DateUtc dt:dt="string">2020-10-05T09:05:59Z</DateUtc></StartTime><FrequencyChanges><FrequencyChange><Frequency dt:dt="r8">2699960000</Frequency><Timestamp dt:dt="r8">3.47686174141481E+15</Timestamp><Cur…	좌우반구com(CVF, UVF, BVF)_2-003-1	60.021	1.0.0.164	1	334312843	Professional	2.0.10.242	2.0.10.356	10-05-2020	2020-10-05 오전 9:05:59	18:05:59	2.0.10.252	365		2	z	운속	NULL	NULL	NULL	NULL	NULL	NULL	35	1	101	KSY4	List3	NULL	NULL	NULL	NULL	NULL	NULL	NULL	NULL	NULL	1	z	1	3	1210950	0	z	691	1211641
좌우반구com(CVF, UVF, BVF)_2	3	1	<?xml version="1.0"?>\n<Clock xmlns:dt="urn:schemas-microsoft-com:datatypes"><Description dt:dt="string">E-Prime Primary Realtime Clock</Description><StartTime><Timestamp dt:dt="int">0</Timestamp><DateUtc dt:dt="string">2020-10-05T09:05:59Z</DateUtc></StartTime><FrequencyChanges><FrequencyChange><Frequency dt:dt="r8">2699960000</Frequency><Timestamp dt:dt="r8">3.47686174141481E+15</Timestamp><Cur…	좌우반구com(CVF, UVF, BVF)_2-003-1	60.021	1.0.0.164	1	334312843	Professional	2.0.10.242	2.0.10.356	10-05-2020	2020-10-05 오전 9:05:59	18:05:59	2.0.10.252	108		1	{/}	원리	99	1	108	NULL	NULL	NULL	NULL	NULL	NULL	KSY2	List1	NULL	NULL	NULL	NULL	NULL	NULL	NULL	NULL	NULL	1	{/}	1	3	323408	0	{/}	255	323663
좌우반구com(CVF, UVF, BVF)_2	3	1	<?xml version="1.0"?>\n<Clock xmlns:dt="urn:schemas-microsoft-com:datatypes"><Description dt:dt="string">E-Prime Primary Realtime Clock</Description><StartTime><Timestamp dt:dt="int">0</Timestamp><DateUtc dt:dt="string">2020-10-05T09:05:59Z</DateUtc></StartTime><FrequencyChanges><FrequencyChange><Frequency dt:dt="r8">2699960000</Frequency><Timestamp dt:dt="r8">3.47686174141481E+15</Timestamp><Cur…	좌우반구com(CVF, UVF, BVF)_2-003-1	60.021	1.0.0.164	1	334312843	Professional	2.0.10.242	2.0.10.356	10-05-2020	2020-10-05 오전 9:05:59	18:05:59	2.0.10.252	123		1	{/}	원인	84	1	123	NULL	NULL	NULL	NULL	NULL	NULL	KSY2	List1	NULL	NULL	NULL	NULL	NULL	NULL	NULL	NULL	NULL	1	{/}	0	3	366960	0	{/}	1594	368554
좌우반구com(CVF, UVF, BVF)_2	3	1	<?xml version="1.0"?>\n<Clock xmlns:dt="urn:schemas-microsoft-com:datatypes"><Description dt:dt="string">E-Prime Primary Realtime Clock</Description><StartTime><Timestamp dt:dt="int">0</Timestamp><DateUtc dt:dt="string">2020-10-05T09:05:59Z</DateUtc></StartTime><FrequencyChanges><FrequencyChange><Frequency dt:dt="r8">2699960000</Frequency><Timestamp dt:dt="r8">3.47686174141481E+15</Timestamp><Cur…	좌우반구com(CVF, UVF, BVF)_2-003-1	60.021	1.0.0.164	1	334312843	Professional	2.0.10.242	2.0.10.356	10-05-2020	2020-10-05 오전 9:05:59	18:05:59	2.0.10.252	344		1	{/}	원장	NULL	NULL	NULL	NULL	NULL	NULL	43	1	80	KSY2	List3	NULL	NULL	NULL	NULL	NULL	NULL	NULL	NULL	NULL	0	{/}	0	3	1146906	0	z	789	1147695
좌우반구com(CVF, UVF, BVF)_2	3	1	<?xml version="1.0"?>\n<Clock xmlns:dt="urn:schemas-microsoft-com:datatypes"><Description dt:dt="string">E-Prime Primary Realtime Clock</Description><StartTime><Timestamp dt:dt="int">0</Timestamp><DateUtc dt:dt="string">2020-10-05T09:05:59Z</DateUtc></StartTime><FrequencyChanges><FrequencyChange><Frequency dt:dt="r8">2699960000</Frequency><Timestamp dt:dt="r8">3.47686174141481E+15</Timestamp><Cur…	좌우반구com(CVF, UVF, BVF)_2-003-1	60.021	1.0.0.164	1	334312843	Professional	2.0.10.242	2.0.10.356	10-05-2020	2020-10-05 오전 9:05:59	18:05:59	2.0.10.252	103		2	z	원착	46	1	103	NULL	NULL	NULL	NULL	NULL	NULL	KSY2	List1	NULL	NULL	NULL	NULL	NULL	NULL	NULL	NULL	NULL	0	z	0	3	309080	0	{/}	778	309858
좌우반구com(CVF, UVF, BVF)_2	3	1	<?xml version="1.0"?>\n<Clock xmlns:dt="urn:schemas-microsoft-com:datatypes"><Description dt:dt="string">E-Prime Primary Realtime Clock</Description><StartTime><Timestamp dt:dt="int">0</Timestamp><DateUtc dt:dt="string">2020-10-05T09:05:59Z</DateUtc></StartTime><FrequencyChanges><FrequencyChange><Frequency dt:dt="r8">2699960000</Frequency><Timestamp dt:dt="r8">3.47686174141481E+15</Timestamp><Cur…	좌우반구com(CVF, UVF, BVF)_2-003-1	60.021	1.0.0.164	1	334312843	Professional	2.0.10.242	2.0.10.356	10-05-2020	2020-10-05 오전 9:05:59	18:05:59	2.0.10.252	340		1	{/}	원형	NULL	NULL	NULL	NULL	NULL	NULL	122	1	76	KSY2	List3	NULL	NULL	NULL	NULL	NULL	NULL	NULL	NULL	NULL	1	{/}	0	3	1134710	0	{/}	506	1135216
좌우반구com(CVF, UVF, BVF)_2	3	1	<?xml version="1.0"?>\n<Clock xmlns:dt="urn:schemas-microsoft-com:datatypes"><Description dt:dt="string">E-Prime Primary Realtime Clock</Description><StartTime><Timestamp dt:dt="int">0</Timestamp><DateUtc dt:dt="string">2020-10-05T09:05:59Z</DateUtc></StartTime><FrequencyChanges><FrequencyChange><Frequency dt:dt="r8">2699960000</Frequency><Timestamp dt:dt="r8">3.47686174141481E+15</Timestamp><Cur…	좌우반구com(CVF, UVF, BVF)_2-003-1	60.021	1.0.0.164	1	334312843	Professional	2.0.10.242	2.0.10.356	10-05-2020	2020-10-05 오전 9:05:59	18:05:59	2.0.10.252	203		2	z	위절	NULL	NULL	NULL	81	1	71	NULL	NULL	NULL	KSY2	List2	NULL	NULL	NULL	NULL	NULL	NULL	NULL	NULL	NULL	1	z	0	3	651328	0	z	1636	652964
좌우반구com(CVF, UVF, BVF)_2	3	1	<?xml version="1.0"?>\n<Clock xmlns:dt="urn:schemas-microsoft-com:datatypes"><Description dt:dt="string">E-Prime Primary Realtime Clock</Description><StartTime><Timestamp dt:dt="int">0</Timestamp><DateUtc dt:dt="string">2020-10-05T09:05:59Z</DateUtc></StartTime><FrequencyChanges><FrequencyChange><Frequency dt:dt="r8">2699960000</Frequency><Timestamp dt:dt="r8">3.47686174141481E+15</Timestamp><Cur…	좌우반구com(CVF, UVF, BVF)_2-003-1	60.021	1.0.0.164	1	334312843	Professional	2.0.10.242	2.0.10.356	10-05-2020	2020-10-05 오전 9:05:59	18:05:59	2.0.10.252	177		1	{/}	유형	NULL	NULL	NULL	23	1	45	NULL	NULL	NULL	KSY2	List2	NULL	NULL	NULL	NULL	NULL	NULL	NULL	NULL	NULL	1	{/}	0	3	574488	0	{/}	981	575469
좌우반구com(CVF, UVF, BVF)_2	3	1	<?xml version="1.0"?>\n<Clock xmlns:dt="urn:schemas-microsoft-com:datatypes"><Description dt:dt="string">E-Prime Primary Realtime Clock</Description><StartTime><Timestamp dt:dt="int">0</Timestamp><DateUtc dt:dt="string">2020-10-05T09:05:59Z</DateUtc></StartTime><FrequencyChanges><FrequencyChange><Frequency dt:dt="r8">2699960000</Frequency><Timestamp dt:dt="r8">3.47686174141481E+15</Timestamp><Cur…	좌우반구com(CVF, UVF, BVF)_2-003-1	60.021	1.0.0.164	1	334312843	Professional	2.0.10.242	2.0.10.356	10-05-2020	2020-10-05 오전 9:05:59	18:05:59	2.0.10.252	277		1	{/}	음식	NULL	NULL	NULL	NULL	NULL	NULL	72	1	13	KSY2	List3	NULL	NULL	NULL	NULL	NULL	NULL	NULL	NULL	NULL	1	{/}	0	3	941777	0	{/}	488	942265
좌우반구com(CVF, UVF, BVF)_2	3	1	<?xml version="1.0"?>\n<Clock xmlns:dt="urn:schemas-microsoft-com:datatypes"><Description dt:dt="string">E-Prime Primary Realtime Clock</Description><StartTime><Timestamp dt:dt="int">0</Timestamp><DateUtc dt:dt="string">2020-10-05T09:05:59Z</DateUtc></StartTime><FrequencyChanges><FrequencyChange><Frequency dt:dt="r8">2699960000</Frequency><Timestamp dt:dt="r8">3.47686174141481E+15</Timestamp><Cur…	좌우반구com(CVF, UVF, BVF)_2-003-1	60.021	1.0.0.164	1	334312843	Professional	2.0.10.242	2.0.10.356	10-05-2020	2020-10-05 오전 9:05:59	18:05:59	2.0.10.252	129		2	z	음안	80	1	129	NULL	NULL	NULL	NULL	NULL	NULL	KSY	List1	0		0	0	384021	183		0	0	0	z	0	3	384204	0	{/}	732	384936
좌우반구com(CVF, UVF, BVF)_2	3	1	<?xml version="1.0"?>\n<Clock xmlns:dt="urn:schemas-microsoft-com:datatypes"><Description dt:dt="string">E-Prime Primary Realtime Clock</Description><StartTime><Timestamp dt:dt="int">0</Timestamp><DateUtc dt:dt="string">2020-10-05T09:05:59Z</DateUtc></StartTime><FrequencyChanges><FrequencyChange><Frequency dt:dt="r8">2699960000</Frequency><Timestamp dt:dt="r8">3.47686174141481E+15</Timestamp><Cur…	좌우반구com(CVF, UVF, BVF)_2-003-1	60.021	1.0.0.164	1	334312843	Professional	2.0.10.242	2.0.10.356	10-05-2020	2020-10-05 오전 9:05:59	18:05:59	2.0.10.252	266		2	z	응어	NULL	NULL	NULL	NULL	NULL	NULL	21	1	2	KSY3	List3	NULL	NULL	NULL	NULL	NULL	NULL	NULL	NULL	NULL	1	z	0	3	906956	0	z	790	907746
좌우반구com(CVF, UVF, BVF)_2	3	1	<?xml version="1.0"?>\n<Clock xmlns:dt="urn:schemas-microsoft-com:datatypes"><Description dt:dt="string">E-Prime Primary Realtime Clock</Description><StartTime><Timestamp dt:dt="int">0</Timestamp><DateUtc dt:dt="string">2020-10-05T09:05:59Z</DateUtc></StartTime><FrequencyChanges><FrequencyChange><Frequency dt:dt="r8">2699960000</Frequency><Timestamp dt:dt="r8">3.47686174141481E+15</Timestamp><Cur…	좌우반구com(CVF, UVF, BVF)_2-003-1	60.021	1.0.0.164	1	334312843	Professional	2.0.10.242	2.0.10.356	10-05-2020	2020-10-05 오전 9:05:59	18:05:59	2.0.10.252	305		2	z	의마	NULL	NULL	NULL	NULL	NULL	NULL	74	1	41	KSY3	List3	NULL	NULL	NULL	NULL	NULL	NULL	NULL	NULL	NULL	0	z	0	4	1028081	0	{/}	983	1029064
좌우반구com(CVF, UVF, BVF)_2	3	1	<?xml version="1.0"?>\n<Clock xmlns:dt="urn:schemas-microsoft-com:datatypes"><Description dt:dt="string">E-Prime Primary Realtime Clock</Description><StartTime><Timestamp dt:dt="int">0</Timestamp><DateUtc dt:dt="string">2020-10-05T09:05:59Z</DateUtc></StartTime><FrequencyChanges><FrequencyChange><Frequency dt:dt="r8">2699960000</Frequency><Timestamp dt:dt="r8">3.47686174141481E+15</Timestamp><Cur…	좌우반구com(CVF, UVF, BVF)_2-003-1	60.021	1.0.0.164	1	334312843	Professional	2.0.10.242	2.0.10.356	10-05-2020	2020-10-05 오전 9:05:59	18:05:59	2.0.10.252	98		1	{/}	의미	31	1	98	NULL	NULL	NULL	NULL	NULL	NULL	KSY2	List1	NULL	NULL	NULL	NULL	NULL	NULL	NULL	NULL	NULL	1	{/}	1	3	294818	0	{/}	630	295448
좌우반구com(CVF, UVF, BVF)_2	3	1	<?xml version="1.0"?>\n<Clock xmlns:dt="urn:schemas-microsoft-com:datatypes"><Description dt:dt="string">E-Prime Primary Realtime Clock</Description><StartTime><Timestamp dt:dt="int">0</Timestamp><DateUtc dt:dt="string">2020-10-05T09:05:59Z</DateUtc></StartTime><FrequencyChanges><FrequencyChange><Frequency dt:dt="r8">2699960000</Frequency><Timestamp dt:dt="r8">3.47686174141481E+15</Timestamp><Cur…	좌우반구com(CVF, UVF, BVF)_2-003-1	60.021	1.0.0.164	1	334312843	Professional	2.0.10.242	2.0.10.356	10-05-2020	2020-10-05 오전 9:05:59	18:05:59	2.0.10.252	113		2	z	의필	100	1	113	NULL	NULL	NULL	NULL	NULL	NULL	KSY	List1	0		0	-1	336554	183		0	0	1	z	0	3	336737	0	z	974	337711
좌우반구com(CVF, UVF, BVF)_2	3	1	<?xml version="1.0"?>\n<Clock xmlns:dt="urn:schemas-microsoft-com:datatypes"><Description dt:dt="string">E-Prime Primary Realtime Clock</Description><StartTime><Timestamp dt:dt="int">0</Timestamp><DateUtc dt:dt="string">2020-10-05T09:05:59Z</DateUtc></StartTime><FrequencyChanges><FrequencyChange><Frequency dt:dt="r8">2699960000</Frequency><Timestamp dt:dt="r8">3.47686174141481E+15</Timestamp><Cur…	좌우반구com(CVF, UVF, BVF)_2-003-1	60.021	1.0.0.164	1	334312843	Professional	2.0.10.242	2.0.10.356	10-05-2020	2020-10-05 오전 9:05:59	18:05:59	2.0.10.252	114		2	z	이느	73	1	114	NULL	NULL	NULL	NULL	NULL	NULL	KSY3	List1	NULL	NULL	NULL	NULL	NULL	NULL	NULL	NULL	NULL	1	z	1	3	339919	0	z	720	340639
좌우반구com(CVF, UVF, BVF)_2	3	1	<?xml version="1.0"?>\n<Clock xmlns:dt="urn:schemas-microsoft-com:datatypes"><Description dt:dt="string">E-Prime Primary Realtime Clock</Description><StartTime><Timestamp dt:dt="int">0</Timestamp><DateUtc dt:dt="string">2020-10-05T09:05:59Z</DateUtc></StartTime><FrequencyChanges><FrequencyChange><Frequency dt:dt="r8">2699960000</Frequency><Timestamp dt:dt="r8">3.47686174141481E+15</Timestamp><Cur…	좌우반구com(CVF, UVF, BVF)_2-003-1	60.021	1.0.0.164	1	334312843	Professional	2.0.10.242	2.0.10.356	10-05-2020	2020-10-05 오전 9:05:59	18:05:59	2.0.10.252	22		1	{/}	이득	10	1	22	NULL	NULL	NULL	NULL	NULL	NULL	KSY2	List1	NULL	NULL	NULL	NULL	NULL	NULL	NULL	NULL	NULL	1	{/}	1	3	73728	0	{/}	372	74100
좌우반구com(CVF, UVF, BVF)_2	3	1	<?xml version="1.0"?>\n<Clock xmlns:dt="urn:schemas-microsoft-com:datatypes"><Description dt:dt="string">E-Prime Primary Realtime Clock</Description><StartTime><Timestamp dt:dt="int">0</Timestamp><DateUtc dt:dt="string">2020-10-05T09:05:59Z</DateUtc></StartTime><FrequencyChanges><FrequencyChange><Frequency dt:dt="r8">2699960000</Frequency><Timestamp dt:dt="r8">3.47686174141481E+15</Timestamp><Cur…	좌우반구com(CVF, UVF, BVF)_2-003-1	60.021	1.0.0.164	1	334312843	Professional	2.0.10.242	2.0.10.356	10-05-2020	2020-10-05 오전 9:05:59	18:05:59	2.0.10.252	14		1	{/}	이유	102	1	14	NULL	NULL	NULL	NULL	NULL	NULL	KSY2	List1	NULL	NULL	NULL	NULL	NULL	NULL	NULL	NULL	NULL	1	{/}	0	3	51969	0	{/}	400	52369
좌우반구com(CVF, UVF, BVF)_2	3	1	<?xml version="1.0"?>\n<Clock xmlns:dt="urn:schemas-microsoft-com:datatypes"><Description dt:dt="string">E-Prime Primary Realtime Clock</Description><StartTime><Timestamp dt:dt="int">0</Timestamp><DateUtc dt:dt="string">2020-10-05T09:05:59Z</DateUtc></StartTime><FrequencyChanges><FrequencyChange><Frequency dt:dt="r8">2699960000</Frequency><Timestamp dt:dt="r8">3.47686174141481E+15</Timestamp><Cur…	좌우반구com(CVF, UVF, BVF)_2-003-1	60.021	1.0.0.164	1	334312843	Professional	2.0.10.242	2.0.10.356	10-05-2020	2020-10-05 오전 9:05:59	18:05:59	2.0.10.252	12		1	{/}	이전	103	1	12	NULL	NULL	NULL	NULL	NULL	NULL	KSY2	List1	NULL	NULL	NULL	NULL	NULL	NULL	NULL	NULL	NULL	1	{/}	1	3	46504	0	{/}	443	46947
좌우반구com(CVF, UVF, BVF)_2	3	1	<?xml version="1.0"?>\n<Clock xmlns:dt="urn:schemas-microsoft-com:datatypes"><Description dt:dt="string">E-Prime Primary Realtime Clock</Description><StartTime><Timestamp dt:dt="int">0</Timestamp><DateUtc dt:dt="string">2020-10-05T09:05:59Z</DateUtc></StartTime><FrequencyChanges><FrequencyChange><Frequency dt:dt="r8">2699960000</Frequency><Timestamp dt:dt="r8">3.47686174141481E+15</Timestamp><Cur…	좌우반구com(CVF, UVF, BVF)_2-003-1	60.021	1.0.0.164	1	334312843	Professional	2.0.10.242	2.0.10.356	10-05-2020	2020-10-05 오전 9:05:59	18:05:59	2.0.10.252	284		2	z	익궤	NULL	NULL	NULL	NULL	NULL	NULL	133	1	20	KSY	List3	0		0	-1	963053	183		0	0	1	z	1	3	963236	0	z	701	963937
좌우반구com(CVF, UVF, BVF)_2	3	1	<?xml version="1.0"?>\n<Clock xmlns:dt="urn:schemas-microsoft-com:datatypes"><Description dt:dt="string">E-Prime Primary Realtime Clock</Description><StartTime><Timestamp dt:dt="int">0</Timestamp><DateUtc dt:dt="string">2020-10-05T09:05:59Z</DateUtc></StartTime><FrequencyChanges><FrequencyChange><Frequency dt:dt="r8">2699960000</Frequency><Timestamp dt:dt="r8">3.47686174141481E+15</Timestamp><Cur…	좌우반구com(CVF, UVF, BVF)_2-003-1	60.021	1.0.0.164	1	334312843	Professional	2.0.10.242	2.0.10.356	10-05-2020	2020-10-05 오전 9:05:59	18:05:59	2.0.10.252	306		2	z	익력	NULL	NULL	NULL	NULL	NULL	NULL	95	1	42	KSY	List3	0		1	-1	1031079	184		0	0	0	z	0	4	1031263	0	{/}	1042	1032305
좌우반구com(CVF, UVF, BVF)_2	3	1	<?xml version="1.0"?>\n<Clock xmlns:dt="urn:schemas-microsoft-com:datatypes"><Description dt:dt="string">E-Prime Primary Realtime Clock</Description><StartTime><Timestamp dt:dt="int">0</Timestamp><DateUtc dt:dt="string">2020-10-05T09:05:59Z</DateUtc></StartTime><FrequencyChanges><FrequencyChange><Frequency dt:dt="r8">2699960000</Frequency><Timestamp dt:dt="r8">3.47686174141481E+15</Timestamp><Cur…	좌우반구com(CVF, UVF, BVF)_2-003-1	60.021	1.0.0.164	1	334312843	Professional	2.0.10.242	2.0.10.356	10-05-2020	2020-10-05 오전 9:05:59	18:05:59	2.0.10.252	19		1	{/}	인간	87	1	19	NULL	NULL	NULL	NULL	NULL	NULL	KSY2	List1	NULL	NULL	NULL	NULL	NULL	NULL	NULL	NULL	NULL	1	{/}	1	3	65814	0	{/}	566	66380
좌우반구com(CVF, UVF, BVF)_2	3	1	<?xml version="1.0"?>\n<Clock xmlns:dt="urn:schemas-microsoft-com:datatypes"><Description dt:dt="string">E-Prime Primary Realtime Clock</Description><StartTime><Timestamp dt:dt="int">0</Timestamp><DateUtc dt:dt="string">2020-10-05T09:05:59Z</DateUtc></StartTime><FrequencyChanges><FrequencyChange><Frequency dt:dt="r8">2699960000</Frequency><Timestamp dt:dt="r8">3.47686174141481E+15</Timestamp><Cur…	좌우반구com(CVF, UVF, BVF)_2-003-1	60.021	1.0.0.164	1	334312843	Professional	2.0.10.242	2.0.10.356	10-05-2020	2020-10-05 오전 9:05:59	18:05:59	2.0.10.252	45		1	{/}	인사	56	1	45	NULL	NULL	NULL	NULL	NULL	NULL	KSY2	List1	NULL	NULL	NULL	NULL	NULL	NULL	NULL	NULL	NULL	1	{/}	0	4	138423	0	{/}	498	138921
좌우반구com(CVF, UVF, BVF)_2	3	1	<?xml version="1.0"?>\n<Clock xmlns:dt="urn:schemas-microsoft-com:datatypes"><Description dt:dt="string">E-Prime Primary Realtime Clock</Description><StartTime><Timestamp dt:dt="int">0</Timestamp><DateUtc dt:dt="string">2020-10-05T09:05:59Z</DateUtc></StartTime><FrequencyChanges><FrequencyChange><Frequency dt:dt="r8">2699960000</Frequency><Timestamp dt:dt="r8">3.47686174141481E+15</Timestamp><Cur…	좌우반구com(CVF, UVF, BVF)_2-003-1	60.021	1.0.0.164	1	334312843	Professional	2.0.10.242	2.0.10.356	10-05-2020	2020-10-05 오전 9:05:59	18:05:59	2.0.10.252	254		1	{/}	인생	NULL	NULL	NULL	21	1	122	NULL	NULL	NULL	KSY2	List2	NULL	NULL	NULL	NULL	NULL	NULL	NULL	NULL	NULL	1	{/}	0	4	803792	0	{/}	375	804167
좌우반구com(CVF, UVF, BVF)_2	3	1	<?xml version="1.0"?>\n<Clock xmlns:dt="urn:schemas-microsoft-com:datatypes"><Description dt:dt="string">E-Prime Primary Realtime Clock</Description><StartTime><Timestamp dt:dt="int">0</Timestamp><DateUtc dt:dt="string">2020-10-05T09:05:59Z</DateUtc></StartTime><FrequencyChanges><FrequencyChange><Frequency dt:dt="r8">2699960000</Frequency><Timestamp dt:dt="r8">3.47686174141481E+15</Timestamp><Cur…	좌우반구com(CVF, UVF, BVF)_2-003-1	60.021	1.0.0.164	1	334312843	Professional	2.0.10.242	2.0.10.356	10-05-2020	2020-10-05 오전 9:05:59	18:05:59	2.0.10.252	206		1	{/}	인연	NULL	NULL	NULL	85	1	74	NULL	NULL	NULL	KSY2	List2	NULL	NULL	NULL	NULL	NULL	NULL	NULL	NULL	NULL	0	{/}	0	3	661291	0	z	1031	662322
좌우반구com(CVF, UVF, BVF)_2	3	1	<?xml version="1.0"?>\n<Clock xmlns:dt="urn:schemas-microsoft-com:datatypes"><Description dt:dt="string">E-Prime Primary Realtime Clock</Description><StartTime><Timestamp dt:dt="int">0</Timestamp><DateUtc dt:dt="string">2020-10-05T09:05:59Z</DateUtc></StartTime><FrequencyChanges><FrequencyChange><Frequency dt:dt="r8">2699960000</Frequency><Timestamp dt:dt="r8">3.47686174141481E+15</Timestamp><Cur…	좌우반구com(CVF, UVF, BVF)_2-003-1	60.021	1.0.0.164	1	334312843	Professional	2.0.10.242	2.0.10.356	10-05-2020	2020-10-05 오전 9:05:59	18:05:59	2.0.10.252	265		2	z	일려	NULL	NULL	NULL	NULL	NULL	NULL	11	1	1	KSY	List3	0		1	-1	904040	183		0	0	1	z	1	3	904223	0	z	533	904756
좌우반구com(CVF, UVF, BVF)_2	3	1	<?xml version="1.0"?>\n<Clock xmlns:dt="urn:schemas-microsoft-com:datatypes"><Description dt:dt="string">E-Prime Primary Realtime Clock</Description><StartTime><Timestamp dt:dt="int">0</Timestamp><DateUtc dt:dt="string">2020-10-05T09:05:59Z</DateUtc></StartTime><FrequencyChanges><FrequencyChange><Frequency dt:dt="r8">2699960000</Frequency><Timestamp dt:dt="r8">3.47686174141481E+15</Timestamp><Cur…	좌우반구com(CVF, UVF, BVF)_2-003-1	60.021	1.0.0.164	1	334312843	Professional	2.0.10.242	2.0.10.356	10-05-2020	2020-10-05 오전 9:05:59	18:05:59	2.0.10.252	32		2	z	일섭	92	1	32	NULL	NULL	NULL	NULL	NULL	NULL	KSY2	List1	NULL	NULL	NULL	NULL	NULL	NULL	NULL	NULL	NULL	0	z	0	3	102335	0	{/}	1132	103467
좌우반구com(CVF, UVF, BVF)_2	3	1	<?xml version="1.0"?>\n<Clock xmlns:dt="urn:schemas-microsoft-com:datatypes"><Description dt:dt="string">E-Prime Primary Realtime Clock</Description><StartTime><Timestamp dt:dt="int">0</Timestamp><DateUtc dt:dt="string">2020-10-05T09:05:59Z</DateUtc></StartTime><FrequencyChanges><FrequencyChange><Frequency dt:dt="r8">2699960000</Frequency><Timestamp dt:dt="r8">3.47686174141481E+15</Timestamp><Cur…	좌우반구com(CVF, UVF, BVF)_2-003-1	60.021	1.0.0.164	1	334312843	Professional	2.0.10.242	2.0.10.356	10-05-2020	2020-10-05 오전 9:05:59	18:05:59	2.0.10.252	202		2	z	임택	NULL	NULL	NULL	6	1	70	NULL	NULL	NULL	KSY2	List2	NULL	NULL	NULL	NULL	NULL	NULL	NULL	NULL	NULL	1	z	0	4	648196	0	z	938	649134
좌우반구com(CVF, UVF, BVF)_2	3	1	<?xml version="1.0"?>\n<Clock xmlns:dt="urn:schemas-microsoft-com:datatypes"><Description dt:dt="string">E-Prime Primary Realtime Clock</Description><StartTime><Timestamp dt:dt="int">0</Timestamp><DateUtc dt:dt="string">2020-10-05T09:05:59Z</DateUtc></StartTime><FrequencyChanges><FrequencyChange><Frequency dt:dt="r8">2699960000</Frequency><Timestamp dt:dt="r8">3.47686174141481E+15</Timestamp><Cur…	좌우반구com(CVF, UVF, BVF)_2-003-1	60.021	1.0.0.164	1	334312843	Professional	2.0.10.242	2.0.10.356	10-05-2020	2020-10-05 오전 9:05:59	18:05:59	2.0.10.252	274		1	{/}	입구	NULL	NULL	NULL	NULL	NULL	NULL	127	1	10	KSY2	List3	NULL	NULL	NULL	NULL	NULL	NULL	NULL	NULL	NULL	1	{/}	0	4	932864	0	{/}	673	933537
좌우반구com(CVF, UVF, BVF)_2	3	1	<?xml version="1.0"?>\n<Clock xmlns:dt="urn:schemas-microsoft-com:datatypes"><Description dt:dt="string">E-Prime Primary Realtime Clock</Description><StartTime><Timestamp dt:dt="int">0</Timestamp><DateUtc dt:dt="string">2020-10-05T09:05:59Z</DateUtc></StartTime><FrequencyChanges><FrequencyChange><Frequency dt:dt="r8">2699960000</Frequency><Timestamp dt:dt="r8">3.47686174141481E+15</Timestamp><Cur…	좌우반구com(CVF, UVF, BVF)_2-003-1	60.021	1.0.0.164	1	334312843	Professional	2.0.10.242	2.0.10.356	10-05-2020	2020-10-05 오전 9:05:59	18:05:59	2.0.10.252	267		2	z	입목	NULL	NULL	NULL	NULL	NULL	NULL	6	1	3	KSY2	List3	NULL	NULL	NULL	NULL	NULL	NULL	NULL	NULL	NULL	1	z	0	3	909955	0	z	1583	911538
좌우반구com(CVF, UVF, BVF)_2	3	1	<?xml version="1.0"?>\n<Clock xmlns:dt="urn:schemas-microsoft-com:datatypes"><Description dt:dt="string">E-Prime Primary Realtime Clock</Description><StartTime><Timestamp dt:dt="int">0</Timestamp><DateUtc dt:dt="string">2020-10-05T09:05:59Z</DateUtc></StartTime><FrequencyChanges><FrequencyChange><Frequency dt:dt="r8">2699960000</Frequency><Timestamp dt:dt="r8">3.47686174141481E+15</Timestamp><Cur…	좌우반구com(CVF, UVF, BVF)_2-003-1	60.021	1.0.0.164	1	334312843	Professional	2.0.10.242	2.0.10.356	10-05-2020	2020-10-05 오전 9:05:59	18:05:59	2.0.10.252	57		2	z	입화	34	1	57	NULL	NULL	NULL	NULL	NULL	NULL	KSY3	List1	NULL	NULL	NULL	NULL	NULL	NULL	NULL	NULL	NULL	1	z	0	4	172811	0	z	872	173683
좌우반구com(CVF, UVF, BVF)_2	3	1	<?xml version="1.0"?>\n<Clock xmlns:dt="urn:schemas-microsoft-com:datatypes"><Description dt:dt="string">E-Prime Primary Realtime Clock</Description><StartTime><Timestamp dt:dt="int">0</Timestamp><DateUtc dt:dt="string">2020-10-05T09:05:59Z</DateUtc></StartTime><FrequencyChanges><FrequencyChange><Frequency dt:dt="r8">2699960000</Frequency><Timestamp dt:dt="r8">3.47686174141481E+15</Timestamp><Cur…	좌우반구com(CVF, UVF, BVF)_2-003-1	60.021	1.0.0.164	1	334312843	Professional	2.0.10.242	2.0.10.356	10-05-2020	2020-10-05 오전 9:05:59	18:05:59	2.0.10.252	77		2	z	자름	39	1	77	NULL	NULL	NULL	NULL	NULL	NULL	KSY	List1	0		0	-1	231307	183		0	0	0	z	0	3	231490	0	{/}	449	231939
좌우반구com(CVF, UVF, BVF)_2	3	1	<?xml version="1.0"?>\n<Clock xmlns:dt="urn:schemas-microsoft-com:datatypes"><Description dt:dt="string">E-Prime Primary Realtime Clock</Description><StartTime><Timestamp dt:dt="int">0</Timestamp><DateUtc dt:dt="string">2020-10-05T09:05:59Z</DateUtc></StartTime><FrequencyChanges><FrequencyChange><Frequency dt:dt="r8">2699960000</Frequency><Timestamp dt:dt="r8">3.47686174141481E+15</Timestamp><Cur…	좌우반구com(CVF, UVF, BVF)_2-003-1	60.021	1.0.0.164	1	334312843	Professional	2.0.10.242	2.0.10.356	10-05-2020	2020-10-05 오전 9:05:59	18:05:59	2.0.10.252	334		1	{/}	자리	NULL	NULL	NULL	NULL	NULL	NULL	132	1	70	KSY2	List3	NULL	NULL	NULL	NULL	NULL	NULL	NULL	NULL	NULL	1	{/}	1	3	1116616	0	{/}	546	1117162
좌우반구com(CVF, UVF, BVF)_2	3	1	<?xml version="1.0"?>\n<Clock xmlns:dt="urn:schemas-microsoft-com:datatypes"><Description dt:dt="string">E-Prime Primary Realtime Clock</Description><StartTime><Timestamp dt:dt="int">0</Timestamp><DateUtc dt:dt="string">2020-10-05T09:05:59Z</DateUtc></StartTime><FrequencyChanges><FrequencyChange><Frequency dt:dt="r8">2699960000</Frequency><Timestamp dt:dt="r8">3.47686174141481E+15</Timestamp><Cur…	좌우반구com(CVF, UVF, BVF)_2-003-1	60.021	1.0.0.164	1	334312843	Professional	2.0.10.242	2.0.10.356	10-05-2020	2020-10-05 오전 9:05:59	18:05:59	2.0.10.252	234		1	{/}	자본	NULL	NULL	NULL	93	1	102	NULL	NULL	NULL	KSY2	List2	NULL	NULL	NULL	NULL	NULL	NULL	NULL	NULL	NULL	1	{/}	0	3	742846	0	{/}	431	743277
좌우반구com(CVF, UVF, BVF)_2	3	1	<?xml version="1.0"?>\n<Clock xmlns:dt="urn:schemas-microsoft-com:datatypes"><Description dt:dt="string">E-Prime Primary Realtime Clock</Description><StartTime><Timestamp dt:dt="int">0</Timestamp><DateUtc dt:dt="string">2020-10-05T09:05:59Z</DateUtc></StartTime><FrequencyChanges><FrequencyChange><Frequency dt:dt="r8">2699960000</Frequency><Timestamp dt:dt="r8">3.47686174141481E+15</Timestamp><Cur…	좌우반구com(CVF, UVF, BVF)_2-003-1	60.021	1.0.0.164	1	334312843	Professional	2.0.10.242	2.0.10.356	10-05-2020	2020-10-05 오전 9:05:59	18:05:59	2.0.10.252	321		1	{/}	자체	NULL	NULL	NULL	NULL	NULL	NULL	111	1	57	KSY2	List3	NULL	NULL	NULL	NULL	NULL	NULL	NULL	NULL	NULL	1	{/}	0	3	1076397	0	{/}	611	1077008
좌우반구com(CVF, UVF, BVF)_2	3	1	<?xml version="1.0"?>\n<Clock xmlns:dt="urn:schemas-microsoft-com:datatypes"><Description dt:dt="string">E-Prime Primary Realtime Clock</Description><StartTime><Timestamp dt:dt="int">0</Timestamp><DateUtc dt:dt="string">2020-10-05T09:05:59Z</DateUtc></StartTime><FrequencyChanges><FrequencyChange><Frequency dt:dt="r8">2699960000</Frequency><Timestamp dt:dt="r8">3.47686174141481E+15</Timestamp><Cur…	좌우반구com(CVF, UVF, BVF)_2-003-1	60.021	1.0.0.164	1	334312843	Professional	2.0.10.242	2.0.10.356	10-05-2020	2020-10-05 오전 9:05:59	18:05:59	2.0.10.252	316		2	z	작락	NULL	NULL	NULL	NULL	NULL	NULL	76	1	52	KSY4	List3	NULL	NULL	NULL	NULL	NULL	NULL	NULL	NULL	NULL	0	z	0	3	1060436	0	{/}	748	1061184
좌우반구com(CVF, UVF, BVF)_2	3	1	<?xml version="1.0"?>\n<Clock xmlns:dt="urn:schemas-microsoft-com:datatypes"><Description dt:dt="string">E-Prime Primary Realtime Clock</Description><StartTime><Timestamp dt:dt="int">0</Timestamp><DateUtc dt:dt="string">2020-10-05T09:05:59Z</DateUtc></StartTime><FrequencyChanges><FrequencyChange><Frequency dt:dt="r8">2699960000</Frequency><Timestamp dt:dt="r8">3.47686174141481E+15</Timestamp><Cur…	좌우반구com(CVF, UVF, BVF)_2-003-1	60.021	1.0.0.164	1	334312843	Professional	2.0.10.242	2.0.10.356	10-05-2020	2020-10-05 오전 9:05:59	18:05:59	2.0.10.252	380		1	{/}	작품	NULL	NULL	NULL	NULL	NULL	NULL	62	1	116	KSY2	List3	NULL	NULL	NULL	NULL	NULL	NULL	NULL	NULL	NULL	1	{/}	1	3	1256734	0	{/}	609	1257343
좌우반구com(CVF, UVF, BVF)_2	3	1	<?xml version="1.0"?>\n<Clock xmlns:dt="urn:schemas-microsoft-com:datatypes"><Description dt:dt="string">E-Prime Primary Realtime Clock</Description><StartTime><Timestamp dt:dt="int">0</Timestamp><DateUtc dt:dt="string">2020-10-05T09:05:59Z</DateUtc></StartTime><FrequencyChanges><FrequencyChange><Frequency dt:dt="r8">2699960000</Frequency><Timestamp dt:dt="r8">3.47686174141481E+15</Timestamp><Cur…	좌우반구com(CVF, UVF, BVF)_2-003-1	60.021	1.0.0.164	1	334312843	Professional	2.0.10.242	2.0.10.356	10-05-2020	2020-10-05 오전 9:05:59	18:05:59	2.0.10.252	351		1	{/}	재계	NULL	NULL	NULL	NULL	NULL	NULL	48	1	87	KSY2	List3	NULL	NULL	NULL	NULL	NULL	NULL	NULL	NULL	NULL	0	{/}	0	4	1166233	0	z	1118	1167351
좌우반구com(CVF, UVF, BVF)_2	3	1	<?xml version="1.0"?>\n<Clock xmlns:dt="urn:schemas-microsoft-com:datatypes"><Description dt:dt="string">E-Prime Primary Realtime Clock</Description><StartTime><Timestamp dt:dt="int">0</Timestamp><DateUtc dt:dt="string">2020-10-05T09:05:59Z</DateUtc></StartTime><FrequencyChanges><FrequencyChange><Frequency dt:dt="r8">2699960000</Frequency><Timestamp dt:dt="r8">3.47686174141481E+15</Timestamp><Cur…	좌우반구com(CVF, UVF, BVF)_2-003-1	60.021	1.0.0.164	1	334312843	Professional	2.0.10.242	2.0.10.356	10-05-2020	2020-10-05 오전 9:05:59	18:05:59	2.0.10.252	180		2	z	적태	NULL	NULL	NULL	30	1	48	NULL	NULL	NULL	KSY2	List2	NULL	NULL	NULL	NULL	NULL	NULL	NULL	NULL	NULL	1	z	0	4	583302	0	z	1063	584365
좌우반구com(CVF, UVF, BVF)_2	3	1	<?xml version="1.0"?>\n<Clock xmlns:dt="urn:schemas-microsoft-com:datatypes"><Description dt:dt="string">E-Prime Primary Realtime Clock</Description><StartTime><Timestamp dt:dt="int">0</Timestamp><DateUtc dt:dt="string">2020-10-05T09:05:59Z</DateUtc></StartTime><FrequencyChanges><FrequencyChange><Frequency dt:dt="r8">2699960000</Frequency><Timestamp dt:dt="r8">3.47686174141481E+15</Timestamp><Cur…	좌우반구com(CVF, UVF, BVF)_2-003-1	60.021	1.0.0.164	1	334312843	Professional	2.0.10.242	2.0.10.356	10-05-2020	2020-10-05 오전 9:05:59	18:05:59	2.0.10.252	332		1	{/}	전략	NULL	NULL	NULL	NULL	NULL	NULL	92	1	68	KSY2	List3	NULL	NULL	NULL	NULL	NULL	NULL	NULL	NULL	NULL	1	{/}	0	3	1110835	0	{/}	565	1111400
좌우반구com(CVF, UVF, BVF)_2	3	1	<?xml version="1.0"?>\n<Clock xmlns:dt="urn:schemas-microsoft-com:datatypes"><Description dt:dt="string">E-Prime Primary Realtime Clock</Description><StartTime><Timestamp dt:dt="int">0</Timestamp><DateUtc dt:dt="string">2020-10-05T09:05:59Z</DateUtc></StartTime><FrequencyChanges><FrequencyChange><Frequency dt:dt="r8">2699960000</Frequency><Timestamp dt:dt="r8">3.47686174141481E+15</Timestamp><Cur…	좌우반구com(CVF, UVF, BVF)_2-003-1	60.021	1.0.0.164	1	334312843	Professional	2.0.10.242	2.0.10.356	10-05-2020	2020-10-05 오전 9:05:59	18:05:59	2.0.10.252	358		1	{/}	전통	NULL	NULL	NULL	NULL	NULL	NULL	80	1	94	KSY2	List3	NULL	NULL	NULL	NULL	NULL	NULL	NULL	NULL	NULL	1	{/}	1	3	1189424	0	{/}	895	1190319
좌우반구com(CVF, UVF, BVF)_2	3	1	<?xml version="1.0"?>\n<Clock xmlns:dt="urn:schemas-microsoft-com:datatypes"><Description dt:dt="string">E-Prime Primary Realtime Clock</Description><StartTime><Timestamp dt:dt="int">0</Timestamp><DateUtc dt:dt="string">2020-10-05T09:05:59Z</DateUtc></StartTime><FrequencyChanges><FrequencyChange><Frequency dt:dt="r8">2699960000</Frequency><Timestamp dt:dt="r8">3.47686174141481E+15</Timestamp><Cur…	좌우반구com(CVF, UVF, BVF)_2-003-1	60.021	1.0.0.164	1	334312843	Professional	2.0.10.242	2.0.10.356	10-05-2020	2020-10-05 오전 9:05:59	18:05:59	2.0.10.252	237		2	z	전필	NULL	NULL	NULL	2	1	105	NULL	NULL	NULL	KSY4	List2	NULL	NULL	NULL	NULL	NULL	NULL	NULL	NULL	NULL	0	z	1	3	750643	0	{/}	1456	752099
좌우반구com(CVF, UVF, BVF)_2	3	1	<?xml version="1.0"?>\n<Clock xmlns:dt="urn:schemas-microsoft-com:datatypes"><Description dt:dt="string">E-Prime Primary Realtime Clock</Description><StartTime><Timestamp dt:dt="int">0</Timestamp><DateUtc dt:dt="string">2020-10-05T09:05:59Z</DateUtc></StartTime><FrequencyChanges><FrequencyChange><Frequency dt:dt="r8">2699960000</Frequency><Timestamp dt:dt="r8">3.47686174141481E+15</Timestamp><Cur…	좌우반구com(CVF, UVF, BVF)_2-003-1	60.021	1.0.0.164	1	334312843	Professional	2.0.10.242	2.0.10.356	10-05-2020	2020-10-05 오전 9:05:59	18:05:59	2.0.10.252	194		1	{/}	절감	NULL	NULL	NULL	41	1	62	NULL	NULL	NULL	KSY2	List2	NULL	NULL	NULL	NULL	NULL	NULL	NULL	NULL	NULL	1	{/}	0	4	624471	0	{/}	614	625085
좌우반구com(CVF, UVF, BVF)_2	3	1	<?xml version="1.0"?>\n<Clock xmlns:dt="urn:schemas-microsoft-com:datatypes"><Description dt:dt="string">E-Prime Primary Realtime Clock</Description><StartTime><Timestamp dt:dt="int">0</Timestamp><DateUtc dt:dt="string">2020-10-05T09:05:59Z</DateUtc></StartTime><FrequencyChanges><FrequencyChange><Frequency dt:dt="r8">2699960000</Frequency><Timestamp dt:dt="r8">3.47686174141481E+15</Timestamp><Cur…	좌우반구com(CVF, UVF, BVF)_2-003-1	60.021	1.0.0.164	1	334312843	Professional	2.0.10.242	2.0.10.356	10-05-2020	2020-10-05 오전 9:05:59	18:05:59	2.0.10.252	354		2	z	절보	NULL	NULL	NULL	NULL	NULL	NULL	4	1	90	KSY3	List3	NULL	NULL	NULL	NULL	NULL	NULL	NULL	NULL	NULL	0	z	0	3	1175979	0		0	0
좌우반구com(CVF, UVF, BVF)_2	3	1	<?xml version="1.0"?>\n<Clock xmlns:dt="urn:schemas-microsoft-com:datatypes"><Description dt:dt="string">E-Prime Primary Realtime Clock</Description><StartTime><Timestamp dt:dt="int">0</Timestamp><DateUtc dt:dt="string">2020-10-05T09:05:59Z</DateUtc></StartTime><FrequencyChanges><FrequencyChange><Frequency dt:dt="r8">2699960000</Frequency><Timestamp dt:dt="r8">3.47686174141481E+15</Timestamp><Cur…	좌우반구com(CVF, UVF, BVF)_2-003-1	60.021	1.0.0.164	1	334312843	Professional	2.0.10.242	2.0.10.356	10-05-2020	2020-10-05 오전 9:05:59	18:05:59	2.0.10.252	117		2	z	절속	81	1	117	NULL	NULL	NULL	NULL	NULL	NULL	KSY3	List1	NULL	NULL	NULL	NULL	NULL	NULL	NULL	NULL	NULL	1	z	0	3	348833	0	z	767	349600
좌우반구com(CVF, UVF, BVF)_2	3	1	<?xml version="1.0"?>\n<Clock xmlns:dt="urn:schemas-microsoft-com:datatypes"><Description dt:dt="string">E-Prime Primary Realtime Clock</Description><StartTime><Timestamp dt:dt="int">0</Timestamp><DateUtc dt:dt="string">2020-10-05T09:05:59Z</DateUtc></StartTime><FrequencyChanges><FrequencyChange><Frequency dt:dt="r8">2699960000</Frequency><Timestamp dt:dt="r8">3.47686174141481E+15</Timestamp><Cur…	좌우반구com(CVF, UVF, BVF)_2-003-1	60.021	1.0.0.164	1	334312843	Professional	2.0.10.242	2.0.10.356	10-05-2020	2020-10-05 오전 9:05:59	18:05:59	2.0.10.252	13		1	{/}	절차	90	1	13	NULL	NULL	NULL	NULL	NULL	NULL	KSY2	List1	NULL	NULL	NULL	NULL	NULL	NULL	NULL	NULL	NULL	1	{/}	0	4	49154	0	{/}	624	49778
좌우반구com(CVF, UVF, BVF)_2	3	1	<?xml version="1.0"?>\n<Clock xmlns:dt="urn:schemas-microsoft-com:datatypes"><Description dt:dt="string">E-Prime Primary Realtime Clock</Description><StartTime><Timestamp dt:dt="int">0</Timestamp><DateUtc dt:dt="string">2020-10-05T09:05:59Z</DateUtc></StartTime><FrequencyChanges><FrequencyChange><Frequency dt:dt="r8">2699960000</Frequency><Timestamp dt:dt="r8">3.47686174141481E+15</Timestamp><Cur…	좌우반구com(CVF, UVF, BVF)_2-003-1	60.021	1.0.0.164	1	334312843	Professional	2.0.10.242	2.0.10.356	10-05-2020	2020-10-05 오전 9:05:59	18:05:59	2.0.10.252	179		1	{/}	정도	NULL	NULL	NULL	45	1	47	NULL	NULL	NULL	KSY2	List2	NULL	NULL	NULL	NULL	NULL	NULL	NULL	NULL	NULL	1	{/}	0	3	580486	0	{/}	623	581109
좌우반구com(CVF, UVF, BVF)_2	3	1	<?xml version="1.0"?>\n<Clock xmlns:dt="urn:schemas-microsoft-com:datatypes"><Description dt:dt="string">E-Prime Primary Realtime Clock</Description><StartTime><Timestamp dt:dt="int">0</Timestamp><DateUtc dt:dt="string">2020-10-05T09:05:59Z</DateUtc></StartTime><FrequencyChanges><FrequencyChange><Frequency dt:dt="r8">2699960000</Frequency><Timestamp dt:dt="r8">3.47686174141481E+15</Timestamp><Cur…	좌우반구com(CVF, UVF, BVF)_2-003-1	60.021	1.0.0.164	1	334312843	Professional	2.0.10.242	2.0.10.356	10-05-2020	2020-10-05 오전 9:05:59	18:05:59	2.0.10.252	87		1	{/}	정오	45	1	87	NULL	NULL	NULL	NULL	NULL	NULL	KSY2	List1	NULL	NULL	NULL	NULL	NULL	NULL	NULL	NULL	NULL	1	{/}	0	3	261463	0	{/}	1521	262984
좌우반구com(CVF, UVF, BVF)_2	3	1	<?xml version="1.0"?>\n<Clock xmlns:dt="urn:schemas-microsoft-com:datatypes"><Description dt:dt="string">E-Prime Primary Realtime Clock</Description><StartTime><Timestamp dt:dt="int">0</Timestamp><DateUtc dt:dt="string">2020-10-05T09:05:59Z</DateUtc></StartTime><FrequencyChanges><FrequencyChange><Frequency dt:dt="r8">2699960000</Frequency><Timestamp dt:dt="r8">3.47686174141481E+15</Timestamp><Cur…	좌우반구com(CVF, UVF, BVF)_2-003-1	60.021	1.0.0.164	1	334312843	Professional	2.0.10.242	2.0.10.356	10-05-2020	2020-10-05 오전 9:05:59	18:05:59	2.0.10.252	360		1	{/}	정책	NULL	NULL	NULL	NULL	NULL	NULL	1	1	96	KSY2	List3	NULL	NULL	NULL	NULL	NULL	NULL	NULL	NULL	NULL	1	{/}	0	3	1196222	0	{/}	705	1196927
좌우반구com(CVF, UVF, BVF)_2	3	1	<?xml version="1.0"?>\n<Clock xmlns:dt="urn:schemas-microsoft-com:datatypes"><Description dt:dt="string">E-Prime Primary Realtime Clock</Description><StartTime><Timestamp dt:dt="int">0</Timestamp><DateUtc dt:dt="string">2020-10-05T09:05:59Z</DateUtc></StartTime><FrequencyChanges><FrequencyChange><Frequency dt:dt="r8">2699960000</Frequency><Timestamp dt:dt="r8">3.47686174141481E+15</Timestamp><Cur…	좌우반구com(CVF, UVF, BVF)_2-003-1	60.021	1.0.0.164	1	334312843	Professional	2.0.10.242	2.0.10.356	10-05-2020	2020-10-05 오전 9:05:59	18:05:59	2.0.10.252	271		2	z	제경	NULL	NULL	NULL	NULL	NULL	NULL	34	1	7	KSY	List3	0		0	-1	922417	183		0	0	1	z	1	3	922600	0	z	1234	923834
좌우반구com(CVF, UVF, BVF)_2	3	1	<?xml version="1.0"?>\n<Clock xmlns:dt="urn:schemas-microsoft-com:datatypes"><Description dt:dt="string">E-Prime Primary Realtime Clock</Description><StartTime><Timestamp dt:dt="int">0</Timestamp><DateUtc dt:dt="string">2020-10-05T09:05:59Z</DateUtc></StartTime><FrequencyChanges><FrequencyChange><Frequency dt:dt="r8">2699960000</Frequency><Timestamp dt:dt="r8">3.47686174141481E+15</Timestamp><Cur…	좌우반구com(CVF, UVF, BVF)_2-003-1	60.021	1.0.0.164	1	334312843	Professional	2.0.10.242	2.0.10.356	10-05-2020	2020-10-05 오전 9:05:59	18:05:59	2.0.10.252	341		1	{/}	제도	NULL	NULL	NULL	NULL	NULL	NULL	8	1	77	KSY3	List3	NULL	NULL	NULL	NULL	NULL	NULL	NULL	NULL	NULL	1	{/}	0	3	1137426	0	{/}	1366	1138792
좌우반구com(CVF, UVF, BVF)_2	3	1	<?xml version="1.0"?>\n<Clock xmlns:dt="urn:schemas-microsoft-com:datatypes"><Description dt:dt="string">E-Prime Primary Realtime Clock</Description><StartTime><Timestamp dt:dt="int">0</Timestamp><DateUtc dt:dt="string">2020-10-05T09:05:59Z</DateUtc></StartTime><FrequencyChanges><FrequencyChange><Frequency dt:dt="r8">2699960000</Frequency><Timestamp dt:dt="r8">3.47686174141481E+15</Timestamp><Cur…	좌우반구com(CVF, UVF, BVF)_2-003-1	60.021	1.0.0.164	1	334312843	Professional	2.0.10.242	2.0.10.356	10-05-2020	2020-10-05 오전 9:05:59	18:05:59	2.0.10.252	263		2	z	제란	NULL	NULL	NULL	95	1	131	NULL	NULL	NULL	KSY4	List2	NULL	NULL	NULL	NULL	NULL	NULL	NULL	NULL	NULL	0	z	0	3	828883	0	{/}	983	829866
좌우반구com(CVF, UVF, BVF)_2	3	1	<?xml version="1.0"?>\n<Clock xmlns:dt="urn:schemas-microsoft-com:datatypes"><Description dt:dt="string">E-Prime Primary Realtime Clock</Description><StartTime><Timestamp dt:dt="int">0</Timestamp><DateUtc dt:dt="string">2020-10-05T09:05:59Z</DateUtc></StartTime><FrequencyChanges><FrequencyChange><Frequency dt:dt="r8">2699960000</Frequency><Timestamp dt:dt="r8">3.47686174141481E+15</Timestamp><Cur…	좌우반구com(CVF, UVF, BVF)_2-003-1	60.021	1.0.0.164	1	334312843	Professional	2.0.10.242	2.0.10.356	10-05-2020	2020-10-05 오전 9:05:59	18:05:59	2.0.10.252	377		1	{/}	제안	NULL	NULL	NULL	NULL	NULL	NULL	56	1	113	KSY3	List3	NULL	NULL	NULL	NULL	NULL	NULL	NULL	NULL	NULL	0	{/}	1	3	1247904	0	z	1023	1248927
좌우반구com(CVF, UVF, BVF)_2	3	1	<?xml version="1.0"?>\n<Clock xmlns:dt="urn:schemas-microsoft-com:datatypes"><Description dt:dt="string">E-Prime Primary Realtime Clock</Description><StartTime><Timestamp dt:dt="int">0</Timestamp><DateUtc dt:dt="string">2020-10-05T09:05:59Z</DateUtc></StartTime><FrequencyChanges><FrequencyChange><Frequency dt:dt="r8">2699960000</Frequency><Timestamp dt:dt="r8">3.47686174141481E+15</Timestamp><Cur…	좌우반구com(CVF, UVF, BVF)_2-003-1	60.021	1.0.0.164	1	334312843	Professional	2.0.10.242	2.0.10.356	10-05-2020	2020-10-05 오전 9:05:59	18:05:59	2.0.10.252	72		1	{/}	제품	128	1	72	NULL	NULL	NULL	NULL	NULL	NULL	KSY3	List1	NULL	NULL	NULL	NULL	NULL	NULL	NULL	NULL	NULL	1	{/}	0	3	217895	0	{/}	604	218499
좌우반구com(CVF, UVF, BVF)_2	3	1	<?xml version="1.0"?>\n<Clock xmlns:dt="urn:schemas-microsoft-com:datatypes"><Description dt:dt="string">E-Prime Primary Realtime Clock</Description><StartTime><Timestamp dt:dt="int">0</Timestamp><DateUtc dt:dt="string">2020-10-05T09:05:59Z</DateUtc></StartTime><FrequencyChanges><FrequencyChange><Frequency dt:dt="r8">2699960000</Frequency><Timestamp dt:dt="r8">3.47686174141481E+15</Timestamp><Cur…	좌우반구com(CVF, UVF, BVF)_2-003-1	60.021	1.0.0.164	1	334312843	Professional	2.0.10.242	2.0.10.356	10-05-2020	2020-10-05 오전 9:05:59	18:05:59	2.0.10.252	308		1	{/}	조건	NULL	NULL	NULL	NULL	NULL	NULL	130	1	44	KSY3	List3	NULL	NULL	NULL	NULL	NULL	NULL	NULL	NULL	NULL	0	{/}	0	3	1037494	0	z	854	1038348
좌우반구com(CVF, UVF, BVF)_2	3	1	<?xml version="1.0"?>\n<Clock xmlns:dt="urn:schemas-microsoft-com:datatypes"><Description dt:dt="string">E-Prime Primary Realtime Clock</Description><StartTime><Timestamp dt:dt="int">0</Timestamp><DateUtc dt:dt="string">2020-10-05T09:05:59Z</DateUtc></StartTime><FrequencyChanges><FrequencyChange><Frequency dt:dt="r8">2699960000</Frequency><Timestamp dt:dt="r8">3.47686174141481E+15</Timestamp><Cur…	좌우반구com(CVF, UVF, BVF)_2-003-1	60.021	1.0.0.164	1	334312843	Professional	2.0.10.242	2.0.10.356	10-05-2020	2020-10-05 오전 9:05:59	18:05:59	2.0.10.252	208		1	{/}	조례	NULL	NULL	NULL	28	1	76	NULL	NULL	NULL	KSY3	List2	NULL	NULL	NULL	NULL	NULL	NULL	NULL	NULL	NULL	1	{/}	0	4	667306	0	{/}	802	668108
좌우반구com(CVF, UVF, BVF)_2	3	1	<?xml version="1.0"?>\n<Clock xmlns:dt="urn:schemas-microsoft-com:datatypes"><Description dt:dt="string">E-Prime Primary Realtime Clock</Description><StartTime><Timestamp dt:dt="int">0</Timestamp><DateUtc dt:dt="string">2020-10-05T09:05:59Z</DateUtc></StartTime><FrequencyChanges><FrequencyChange><Frequency dt:dt="r8">2699960000</Frequency><Timestamp dt:dt="r8">3.47686174141481E+15</Timestamp><Cur…	좌우반구com(CVF, UVF, BVF)_2-003-1	60.021	1.0.0.164	1	334312843	Professional	2.0.10.242	2.0.10.356	10-05-2020	2020-10-05 오전 9:05:59	18:05:59	2.0.10.252	35		1	{/}	조직	44	1	35	NULL	NULL	NULL	NULL	NULL	NULL	KSY3	List1	NULL	NULL	NULL	NULL	NULL	NULL	NULL	NULL	NULL	0	{/}	1	3	111015	0	z	259	111274
좌우반구com(CVF, UVF, BVF)_2	3	1	<?xml version="1.0"?>\n<Clock xmlns:dt="urn:schemas-microsoft-com:datatypes"><Description dt:dt="string">E-Prime Primary Realtime Clock</Description><StartTime><Timestamp dt:dt="int">0</Timestamp><DateUtc dt:dt="string">2020-10-05T09:05:59Z</DateUtc></StartTime><FrequencyChanges><FrequencyChange><Frequency dt:dt="r8">2699960000</Frequency><Timestamp dt:dt="r8">3.47686174141481E+15</Timestamp><Cur…	좌우반구com(CVF, UVF, BVF)_2-003-1	60.021	1.0.0.164	1	334312843	Professional	2.0.10.242	2.0.10.356	10-05-2020	2020-10-05 오전 9:05:59	18:05:59	2.0.10.252	94		1	{/}	종류	116	1	94	NULL	NULL	NULL	NULL	NULL	NULL	KSY3	List1	NULL	NULL	NULL	NULL	NULL	NULL	NULL	NULL	NULL	1	{/}	0	3	283039	0	{/}	819	283858
좌우반구com(CVF, UVF, BVF)_2	3	1	<?xml version="1.0"?>\n<Clock xmlns:dt="urn:schemas-microsoft-com:datatypes"><Description dt:dt="string">E-Prime Primary Realtime Clock</Description><StartTime><Timestamp dt:dt="int">0</Timestamp><DateUtc dt:dt="string">2020-10-05T09:05:59Z</DateUtc></StartTime><FrequencyChanges><FrequencyChange><Frequency dt:dt="r8">2699960000</Frequency><Timestamp dt:dt="r8">3.47686174141481E+15</Timestamp><Cur…	좌우반구com(CVF, UVF, BVF)_2-003-1	60.021	1.0.0.164	1	334312843	Professional	2.0.10.242	2.0.10.356	10-05-2020	2020-10-05 오전 9:05:59	18:05:59	2.0.10.252	386		2	z	종백	NULL	NULL	NULL	NULL	NULL	NULL	66	1	122	KSY	List3	0		0	-1	1274978	183		0	0	1	z	1	3	1275161	0	z	765	1275926
좌우반구com(CVF, UVF, BVF)_2	3	1	<?xml version="1.0"?>\n<Clock xmlns:dt="urn:schemas-microsoft-com:datatypes"><Description dt:dt="string">E-Prime Primary Realtime Clock</Description><StartTime><Timestamp dt:dt="int">0</Timestamp><DateUtc dt:dt="string">2020-10-05T09:05:59Z</DateUtc></StartTime><FrequencyChanges><FrequencyChange><Frequency dt:dt="r8">2699960000</Frequency><Timestamp dt:dt="r8">3.47686174141481E+15</Timestamp><Cur…	좌우반구com(CVF, UVF, BVF)_2-003-1	60.021	1.0.0.164	1	334312843	Professional	2.0.10.242	2.0.10.356	10-05-2020	2020-10-05 오전 9:05:59	18:05:59	2.0.10.252	324		2	z	죽거	NULL	NULL	NULL	NULL	NULL	NULL	100	1	60	KSY2	List3	NULL	NULL	NULL	NULL	NULL	NULL	NULL	NULL	NULL	1	z	0	3	1085094	0	z	770	1085864
좌우반구com(CVF, UVF, BVF)_2	3	1	<?xml version="1.0"?>\n<Clock xmlns:dt="urn:schemas-microsoft-com:datatypes"><Description dt:dt="string">E-Prime Primary Realtime Clock</Description><StartTime><Timestamp dt:dt="int">0</Timestamp><DateUtc dt:dt="string">2020-10-05T09:05:59Z</DateUtc></StartTime><FrequencyChanges><FrequencyChange><Frequency dt:dt="r8">2699960000</Frequency><Timestamp dt:dt="r8">3.47686174141481E+15</Timestamp><Cur…	좌우반구com(CVF, UVF, BVF)_2-003-1	60.021	1.0.0.164	1	334312843	Professional	2.0.10.242	2.0.10.356	10-05-2020	2020-10-05 오전 9:05:59	18:05:59	2.0.10.252	76		1	{/}	죽음	113	1	76	NULL	NULL	NULL	NULL	NULL	NULL	KSY3	List1	NULL	NULL	NULL	NULL	NULL	NULL	NULL	NULL	NULL	1	{/}	0	3	228741	0	{/}	542	229283
좌우반구com(CVF, UVF, BVF)_2	3	1	<?xml version="1.0"?>\n<Clock xmlns:dt="urn:schemas-microsoft-com:datatypes"><Description dt:dt="string">E-Prime Primary Realtime Clock</Description><StartTime><Timestamp dt:dt="int">0</Timestamp><DateUtc dt:dt="string">2020-10-05T09:05:59Z</DateUtc></StartTime><FrequencyChanges><FrequencyChange><Frequency dt:dt="r8">2699960000</Frequency><Timestamp dt:dt="r8">3.47686174141481E+15</Timestamp><Cur…	좌우반구com(CVF, UVF, BVF)_2-003-1	60.021	1.0.0.164	1	334312843	Professional	2.0.10.242	2.0.10.356	10-05-2020	2020-10-05 오전 9:05:59	18:05:59	2.0.10.252	56		1	{/}	준거	79	1	56	NULL	NULL	NULL	NULL	NULL	NULL	KSY3	List1	NULL	NULL	NULL	NULL	NULL	NULL	NULL	NULL	NULL	0	{/}	1	3	169728	0	z	888	170616
좌우반구com(CVF, UVF, BVF)_2	3	1	<?xml version="1.0"?>\n<Clock xmlns:dt="urn:schemas-microsoft-com:datatypes"><Description dt:dt="string">E-Prime Primary Realtime Clock</Description><StartTime><Timestamp dt:dt="int">0</Timestamp><DateUtc dt:dt="string">2020-10-05T09:05:59Z</DateUtc></StartTime><FrequencyChanges><FrequencyChange><Frequency dt:dt="r8">2699960000</Frequency><Timestamp dt:dt="r8">3.47686174141481E+15</Timestamp><Cur…	좌우반구com(CVF, UVF, BVF)_2-003-1	60.021	1.0.0.164	1	334312843	Professional	2.0.10.242	2.0.10.356	10-05-2020	2020-10-05 오전 9:05:59	18:05:59	2.0.10.252	240		2	z	증력	NULL	NULL	NULL	131	1	108	NULL	NULL	NULL	KSY2	List2	NULL	NULL	NULL	NULL	NULL	NULL	NULL	NULL	NULL	0	z	0	3	760007	0	{/}	524	760531
좌우반구com(CVF, UVF, BVF)_2	3	1	<?xml version="1.0"?>\n<Clock xmlns:dt="urn:schemas-microsoft-com:datatypes"><Description dt:dt="string">E-Prime Primary Realtime Clock</Description><StartTime><Timestamp dt:dt="int">0</Timestamp><DateUtc dt:dt="string">2020-10-05T09:05:59Z</DateUtc></StartTime><FrequencyChanges><FrequencyChange><Frequency dt:dt="r8">2699960000</Frequency><Timestamp dt:dt="r8">3.47686174141481E+15</Timestamp><Cur…	좌우반구com(CVF, UVF, BVF)_2-003-1	60.021	1.0.0.164	1	334312843	Professional	2.0.10.242	2.0.10.356	10-05-2020	2020-10-05 오전 9:05:59	18:05:59	2.0.10.252	74		1	{/}	증인	88	1	74	NULL	NULL	NULL	NULL	NULL	NULL	KSY3	List1	NULL	NULL	NULL	NULL	NULL	NULL	NULL	NULL	NULL	1	{/}	1	3	223426	0	{/}	321	223747
좌우반구com(CVF, UVF, BVF)_2	3	1	<?xml version="1.0"?>\n<Clock xmlns:dt="urn:schemas-microsoft-com:datatypes"><Description dt:dt="string">E-Prime Primary Realtime Clock</Description><StartTime><Timestamp dt:dt="int">0</Timestamp><DateUtc dt:dt="string">2020-10-05T09:05:59Z</DateUtc></StartTime><FrequencyChanges><FrequencyChange><Frequency dt:dt="r8">2699960000</Frequency><Timestamp dt:dt="r8">3.47686174141481E+15</Timestamp><Cur…	좌우반구com(CVF, UVF, BVF)_2-003-1	60.021	1.0.0.164	1	334312843	Professional	2.0.10.242	2.0.10.356	10-05-2020	2020-10-05 오전 9:05:59	18:05:59	2.0.10.252	151		2	z	지님	NULL	NULL	NULL	17	1	19	NULL	NULL	NULL	KSY	List2	0		1	-1	497131	184		0	0	1	z	0	4	497315	0	z	549	497864
좌우반구com(CVF, UVF, BVF)_2	3	1	<?xml version="1.0"?>\n<Clock xmlns:dt="urn:schemas-microsoft-com:datatypes"><Description dt:dt="string">E-Prime Primary Realtime Clock</Description><StartTime><Timestamp dt:dt="int">0</Timestamp><DateUtc dt:dt="string">2020-10-05T09:05:59Z</DateUtc></StartTime><FrequencyChanges><FrequencyChange><Frequency dt:dt="r8">2699960000</Frequency><Timestamp dt:dt="r8">3.47686174141481E+15</Timestamp><Cur…	좌우반구com(CVF, UVF, BVF)_2-003-1	60.021	1.0.0.164	1	334312843	Professional	2.0.10.242	2.0.10.356	10-05-2020	2020-10-05 오전 9:05:59	18:05:59	2.0.10.252	124		1	{/}	지적	109	1	124	NULL	NULL	NULL	NULL	NULL	NULL	KSY3	List1	NULL	NULL	NULL	NULL	NULL	NULL	NULL	NULL	NULL	1	{/}	0	4	370759	0	{/}	631	371390
좌우반구com(CVF, UVF, BVF)_2	3	1	<?xml version="1.0"?>\n<Clock xmlns:dt="urn:schemas-microsoft-com:datatypes"><Description dt:dt="string">E-Prime Primary Realtime Clock</Description><StartTime><Timestamp dt:dt="int">0</Timestamp><DateUtc dt:dt="string">2020-10-05T09:05:59Z</DateUtc></StartTime><FrequencyChanges><FrequencyChange><Frequency dt:dt="r8">2699960000</Frequency><Timestamp dt:dt="r8">3.47686174141481E+15</Timestamp><Cur…	좌우반구com(CVF, UVF, BVF)_2-003-1	60.021	1.0.0.164	1	334312843	Professional	2.0.10.242	2.0.10.356	10-05-2020	2020-10-05 오전 9:05:59	18:05:59	2.0.10.252	336		1	{/}	지표	NULL	NULL	NULL	NULL	NULL	NULL	25	1	72	KSY3	List3	NULL	NULL	NULL	NULL	NULL	NULL	NULL	NULL	NULL	0	{/}	0	3	1122131	0	z	973	1123104
좌우반구com(CVF, UVF, BVF)_2	3	1	<?xml version="1.0"?>\n<Clock xmlns:dt="urn:schemas-microsoft-com:datatypes"><Description dt:dt="string">E-Prime Primary Realtime Clock</Description><StartTime><Timestamp dt:dt="int">0</Timestamp><DateUtc dt:dt="string">2020-10-05T09:05:59Z</DateUtc></StartTime><FrequencyChanges><FrequencyChange><Frequency dt:dt="r8">2699960000</Frequency><Timestamp dt:dt="r8">3.47686174141481E+15</Timestamp><Cur…	좌우반구com(CVF, UVF, BVF)_2-003-1	60.021	1.0.0.164	1	334312843	Professional	2.0.10.242	2.0.10.356	10-05-2020	2020-10-05 오전 9:05:59	18:05:59	2.0.10.252	373		1	{/}	지헤	NULL	NULL	NULL	NULL	NULL	NULL	55	1	109	KSY3	List3	NULL	NULL	NULL	NULL	NULL	NULL	NULL	NULL	NULL	1	{/}	1	3	1236641	0	{/}	918	1237559
좌우반구com(CVF, UVF, BVF)_2	3	1	<?xml version="1.0"?>\n<Clock xmlns:dt="urn:schemas-microsoft-com:datatypes"><Description dt:dt="string">E-Prime Primary Realtime Clock</Description><StartTime><Timestamp dt:dt="int">0</Timestamp><DateUtc dt:dt="string">2020-10-05T09:05:59Z</DateUtc></StartTime><FrequencyChanges><FrequencyChange><Frequency dt:dt="r8">2699960000</Frequency><Timestamp dt:dt="r8">3.47686174141481E+15</Timestamp><Cur…	좌우반구com(CVF, UVF, BVF)_2-003-1	60.021	1.0.0.164	1	334312843	Professional	2.0.10.242	2.0.10.356	10-05-2020	2020-10-05 오전 9:05:59	18:05:59	2.0.10.252	296		2	z	직매	NULL	NULL	NULL	NULL	NULL	NULL	52	1	32	KSY3	List3	NULL	NULL	NULL	NULL	NULL	NULL	NULL	NULL	NULL	1	z	0	4	998791	0	z	714	999505
좌우반구com(CVF, UVF, BVF)_2	3	1	<?xml version="1.0"?>\n<Clock xmlns:dt="urn:schemas-microsoft-com:datatypes"><Description dt:dt="string">E-Prime Primary Realtime Clock</Description><StartTime><Timestamp dt:dt="int">0</Timestamp><DateUtc dt:dt="string">2020-10-05T09:05:59Z</DateUtc></StartTime><FrequencyChanges><FrequencyChange><Frequency dt:dt="r8">2699960000</Frequency><Timestamp dt:dt="r8">3.47686174141481E+15</Timestamp><Cur…	좌우반구com(CVF, UVF, BVF)_2-003-1	60.021	1.0.0.164	1	334312843	Professional	2.0.10.242	2.0.10.356	10-05-2020	2020-10-05 오전 9:05:59	18:05:59	2.0.10.252	51		1	{/}	직장	6	1	51	NULL	NULL	NULL	NULL	NULL	NULL	KSY3	List1	NULL	NULL	NULL	NULL	NULL	NULL	NULL	NULL	NULL	1	{/}	1	3	155433	0	{/}	799	156232
좌우반구com(CVF, UVF, BVF)_2	3	1	<?xml version="1.0"?>\n<Clock xmlns:dt="urn:schemas-microsoft-com:datatypes"><Description dt:dt="string">E-Prime Primary Realtime Clock</Description><StartTime><Timestamp dt:dt="int">0</Timestamp><DateUtc dt:dt="string">2020-10-05T09:05:59Z</DateUtc></StartTime><FrequencyChanges><FrequencyChange><Frequency dt:dt="r8">2699960000</Frequency><Timestamp dt:dt="r8">3.47686174141481E+15</Timestamp><Cur…	좌우반구com(CVF, UVF, BVF)_2-003-1	60.021	1.0.0.164	1	334312843	Professional	2.0.10.242	2.0.10.356	10-05-2020	2020-10-05 오전 9:05:59	18:05:59	2.0.10.252	81		2	z	진회	123	1	81	NULL	NULL	NULL	NULL	NULL	NULL	KSY2	List1	NULL	NULL	NULL	NULL	NULL	NULL	NULL	NULL	NULL	1	z	0	4	243420	0	z	1516	244936
좌우반구com(CVF, UVF, BVF)_2	3	1	<?xml version="1.0"?>\n<Clock xmlns:dt="urn:schemas-microsoft-com:datatypes"><Description dt:dt="string">E-Prime Primary Realtime Clock</Description><StartTime><Timestamp dt:dt="int">0</Timestamp><DateUtc dt:dt="string">2020-10-05T09:05:59Z</DateUtc></StartTime><FrequencyChanges><FrequencyChange><Frequency dt:dt="r8">2699960000</Frequency><Timestamp dt:dt="r8">3.47686174141481E+15</Timestamp><Cur…	좌우반구com(CVF, UVF, BVF)_2-003-1	60.021	1.0.0.164	1	334312843	Professional	2.0.10.242	2.0.10.356	10-05-2020	2020-10-05 오전 9:05:59	18:05:59	2.0.10.252	143		1	{/}	질서	NULL	NULL	NULL	110	1	11	NULL	NULL	NULL	KSY3	List2	NULL	NULL	NULL	NULL	NULL	NULL	NULL	NULL	NULL	1	{/}	1	3	472973	0	{/}	1425	474398
좌우반구com(CVF, UVF, BVF)_2	3	1	<?xml version="1.0"?>\n<Clock xmlns:dt="urn:schemas-microsoft-com:datatypes"><Description dt:dt="string">E-Prime Primary Realtime Clock</Description><StartTime><Timestamp dt:dt="int">0</Timestamp><DateUtc dt:dt="string">2020-10-05T09:05:59Z</DateUtc></StartTime><FrequencyChanges><FrequencyChange><Frequency dt:dt="r8">2699960000</Frequency><Timestamp dt:dt="r8">3.47686174141481E+15</Timestamp><Cur…	좌우반구com(CVF, UVF, BVF)_2-003-1	60.021	1.0.0.164	1	334312843	Professional	2.0.10.242	2.0.10.356	10-05-2020	2020-10-05 오전 9:05:59	18:05:59	2.0.10.252	279		1	{/}	차량	NULL	NULL	NULL	NULL	NULL	NULL	16	1	15	KSY3	List3	NULL	NULL	NULL	NULL	NULL	NULL	NULL	NULL	NULL	1	{/}	1	3	947325	0	{/}	1317	948642
좌우반구com(CVF, UVF, BVF)_2	3	1	<?xml version="1.0"?>\n<Clock xmlns:dt="urn:schemas-microsoft-com:datatypes"><Description dt:dt="string">E-Prime Primary Realtime Clock</Description><StartTime><Timestamp dt:dt="int">0</Timestamp><DateUtc dt:dt="string">2020-10-05T09:05:59Z</DateUtc></StartTime><FrequencyChanges><FrequencyChange><Frequency dt:dt="r8">2699960000</Frequency><Timestamp dt:dt="r8">3.47686174141481E+15</Timestamp><Cur…	좌우반구com(CVF, UVF, BVF)_2-003-1	60.021	1.0.0.164	1	334312843	Professional	2.0.10.242	2.0.10.356	10-05-2020	2020-10-05 오전 9:05:59	18:05:59	2.0.10.252	307		1	{/}	차익	NULL	NULL	NULL	NULL	NULL	NULL	17	1	43	KSY3	List3	NULL	NULL	NULL	NULL	NULL	NULL	NULL	NULL	NULL	0	{/}	0	4	1034512	0	z	778	1035290
좌우반구com(CVF, UVF, BVF)_2	3	1	<?xml version="1.0"?>\n<Clock xmlns:dt="urn:schemas-microsoft-com:datatypes"><Description dt:dt="string">E-Prime Primary Realtime Clock</Description><StartTime><Timestamp dt:dt="int">0</Timestamp><DateUtc dt:dt="string">2020-10-05T09:05:59Z</DateUtc></StartTime><FrequencyChanges><FrequencyChange><Frequency dt:dt="r8">2699960000</Frequency><Timestamp dt:dt="r8">3.47686174141481E+15</Timestamp><Cur…	좌우반구com(CVF, UVF, BVF)_2-003-1	60.021	1.0.0.164	1	334312843	Professional	2.0.10.242	2.0.10.356	10-05-2020	2020-10-05 오전 9:05:59	18:05:59	2.0.10.252	249		2	z	착반	NULL	NULL	NULL	9	1	117	NULL	NULL	NULL	KSY	List2	0		0	-1	788880	183		0	0	1	z	1	3	789063	0	z	884	789947
좌우반구com(CVF, UVF, BVF)_2	3	1	<?xml version="1.0"?>\n<Clock xmlns:dt="urn:schemas-microsoft-com:datatypes"><Description dt:dt="string">E-Prime Primary Realtime Clock</Description><StartTime><Timestamp dt:dt="int">0</Timestamp><DateUtc dt:dt="string">2020-10-05T09:05:59Z</DateUtc></StartTime><FrequencyChanges><FrequencyChange><Frequency dt:dt="r8">2699960000</Frequency><Timestamp dt:dt="r8">3.47686174141481E+15</Timestamp><Cur…	좌우반구com(CVF, UVF, BVF)_2-003-1	60.021	1.0.0.164	1	334312843	Professional	2.0.10.242	2.0.10.356	10-05-2020	2020-10-05 오전 9:05:59	18:05:59	2.0.10.252	303		1	{/}	착지	NULL	NULL	NULL	NULL	NULL	NULL	106	1	39	KSY3	List3	NULL	NULL	NULL	NULL	NULL	NULL	NULL	NULL	NULL	0	{/}	0	3	1020300	0		0	0
좌우반구com(CVF, UVF, BVF)_2	3	1	<?xml version="1.0"?>\n<Clock xmlns:dt="urn:schemas-microsoft-com:datatypes"><Description dt:dt="string">E-Prime Primary Realtime Clock</Description><StartTime><Timestamp dt:dt="int">0</Timestamp><DateUtc dt:dt="string">2020-10-05T09:05:59Z</DateUtc></StartTime><FrequencyChanges><FrequencyChange><Frequency dt:dt="r8">2699960000</Frequency><Timestamp dt:dt="r8">3.47686174141481E+15</Timestamp><Cur…	좌우반구com(CVF, UVF, BVF)_2-003-1	60.021	1.0.0.164	1	334312843	Professional	2.0.10.242	2.0.10.356	10-05-2020	2020-10-05 오전 9:05:59	18:05:59	2.0.10.252	191		1	{/}	책임	NULL	NULL	NULL	73	1	59	NULL	NULL	NULL	KSY3	List2	NULL	NULL	NULL	NULL	NULL	NULL	NULL	NULL	NULL	1	{/}	0	4	615474	0	{/}	794	616268
좌우반구com(CVF, UVF, BVF)_2	3	1	<?xml version="1.0"?>\n<Clock xmlns:dt="urn:schemas-microsoft-com:datatypes"><Description dt:dt="string">E-Prime Primary Realtime Clock</Description><StartTime><Timestamp dt:dt="int">0</Timestamp><DateUtc dt:dt="string">2020-10-05T09:05:59Z</DateUtc></StartTime><FrequencyChanges><FrequencyChange><Frequency dt:dt="r8">2699960000</Frequency><Timestamp dt:dt="r8">3.47686174141481E+15</Timestamp><Cur…	좌우반구com(CVF, UVF, BVF)_2-003-1	60.021	1.0.0.164	1	334312843	Professional	2.0.10.242	2.0.10.356	10-05-2020	2020-10-05 오전 9:05:59	18:05:59	2.0.10.252	33		2	z	책희	72	1	33	NULL	NULL	NULL	NULL	NULL	NULL	KSY3	List1	NULL	NULL	NULL	NULL	NULL	NULL	NULL	NULL	NULL	0	z	1	3	105667	0	{/}	582	106249
좌우반구com(CVF, UVF, BVF)_2	3	1	<?xml version="1.0"?>\n<Clock xmlns:dt="urn:schemas-microsoft-com:datatypes"><Description dt:dt="string">E-Prime Primary Realtime Clock</Description><StartTime><Timestamp dt:dt="int">0</Timestamp><DateUtc dt:dt="string">2020-10-05T09:05:59Z</DateUtc></StartTime><FrequencyChanges><FrequencyChange><Frequency dt:dt="r8">2699960000</Frequency><Timestamp dt:dt="r8">3.47686174141481E+15</Timestamp><Cur…	좌우반구com(CVF, UVF, BVF)_2-003-1	60.021	1.0.0.164	1	334312843	Professional	2.0.10.242	2.0.10.356	10-05-2020	2020-10-05 오전 9:05:59	18:05:59	2.0.10.252	396		2	z	청휘	NULL	NULL	NULL	NULL	NULL	NULL	118	1	132	KSY4	List3	NULL	NULL	NULL	NULL	NULL	NULL	NULL	NULL	NULL	1	z	0	4	1305468	0	z	1197	1306665
좌우반구com(CVF, UVF, BVF)_2	3	1	<?xml version="1.0"?>\n<Clock xmlns:dt="urn:schemas-microsoft-com:datatypes"><Description dt:dt="string">E-Prime Primary Realtime Clock</Description><StartTime><Timestamp dt:dt="int">0</Timestamp><DateUtc dt:dt="string">2020-10-05T09:05:59Z</DateUtc></StartTime><FrequencyChanges><FrequencyChange><Frequency dt:dt="r8">2699960000</Frequency><Timestamp dt:dt="r8">3.47686174141481E+15</Timestamp><Cur…	좌우반구com(CVF, UVF, BVF)_2-003-1	60.021	1.0.0.164	1	334312843	Professional	2.0.10.242	2.0.10.356	10-05-2020	2020-10-05 오전 9:05:59	18:05:59	2.0.10.252	53		2	z	체행	71	1	53	NULL	NULL	NULL	NULL	NULL	NULL	KSY	List1	0		0	-1	161448	183		0	0	0	z	0	3	161631	0	{/}	510	162141
좌우반구com(CVF, UVF, BVF)_2	3	1	<?xml version="1.0"?>\n<Clock xmlns:dt="urn:schemas-microsoft-com:datatypes"><Description dt:dt="string">E-Prime Primary Realtime Clock</Description><StartTime><Timestamp dt:dt="int">0</Timestamp><DateUtc dt:dt="string">2020-10-05T09:05:59Z</DateUtc></StartTime><FrequencyChanges><FrequencyChange><Frequency dt:dt="r8">2699960000</Frequency><Timestamp dt:dt="r8">3.47686174141481E+15</Timestamp><Cur…	좌우반구com(CVF, UVF, BVF)_2-003-1	60.021	1.0.0.164	1	334312843	Professional	2.0.10.242	2.0.10.356	10-05-2020	2020-10-05 오전 9:05:59	18:05:59	2.0.10.252	58		1	{/}	체험	122	1	58	NULL	NULL	NULL	NULL	NULL	NULL	KSY3	List1	NULL	NULL	NULL	NULL	NULL	NULL	NULL	NULL	NULL	1	{/}	0	3	175876	0	{/}	844	176720
좌우반구com(CVF, UVF, BVF)_2	3	1	<?xml version="1.0"?>\n<Clock xmlns:dt="urn:schemas-microsoft-com:datatypes"><Description dt:dt="string">E-Prime Primary Realtime Clock</Description><StartTime><Timestamp dt:dt="int">0</Timestamp><DateUtc dt:dt="string">2020-10-05T09:05:59Z</DateUtc></StartTime><FrequencyChanges><FrequencyChange><Frequency dt:dt="r8">2699960000</Frequency><Timestamp dt:dt="r8">3.47686174141481E+15</Timestamp><Cur…	좌우반구com(CVF, UVF, BVF)_2-003-1	60.021	1.0.0.164	1	334312843	Professional	2.0.10.242	2.0.10.356	10-05-2020	2020-10-05 오전 9:05:59	18:05:59	2.0.10.252	378		1	{/}	최고	NULL	NULL	NULL	NULL	NULL	NULL	29	1	114	KSY3	List3	NULL	NULL	NULL	NULL	NULL	NULL	NULL	NULL	NULL	1	{/}	1	3	1251136	0	{/}	471	1251607
좌우반구com(CVF, UVF, BVF)_2	3	1	<?xml version="1.0"?>\n<Clock xmlns:dt="urn:schemas-microsoft-com:datatypes"><Description dt:dt="string">E-Prime Primary Realtime Clock</Description><StartTime><Timestamp dt:dt="int">0</Timestamp><DateUtc dt:dt="string">2020-10-05T09:05:59Z</DateUtc></StartTime><FrequencyChanges><FrequencyChange><Frequency dt:dt="r8">2699960000</Frequency><Timestamp dt:dt="r8">3.47686174141481E+15</Timestamp><Cur…	좌우반구com(CVF, UVF, BVF)_2-003-1	60.021	1.0.0.164	1	334312843	Professional	2.0.10.242	2.0.10.356	10-05-2020	2020-10-05 오전 9:05:59	18:05:59	2.0.10.252	60		2	z	최여	66	1	60	NULL	NULL	NULL	NULL	NULL	NULL	KSY4	List1	NULL	NULL	NULL	NULL	NULL	NULL	NULL	NULL	NULL	1	z	0	3	181891	0	z	1183	183074
좌우반구com(CVF, UVF, BVF)_2	3	1	<?xml version="1.0"?>\n<Clock xmlns:dt="urn:schemas-microsoft-com:datatypes"><Description dt:dt="string">E-Prime Primary Realtime Clock</Description><StartTime><Timestamp dt:dt="int">0</Timestamp><DateUtc dt:dt="string">2020-10-05T09:05:59Z</DateUtc></StartTime><FrequencyChanges><FrequencyChange><Frequency dt:dt="r8">2699960000</Frequency><Timestamp dt:dt="r8">3.47686174141481E+15</Timestamp><Cur…	좌우반구com(CVF, UVF, BVF)_2-003-1	60.021	1.0.0.164	1	334312843	Professional	2.0.10.242	2.0.10.356	10-05-2020	2020-10-05 오전 9:05:59	18:05:59	2.0.10.252	173		2	z	최횟	NULL	NULL	NULL	108	1	41	NULL	NULL	NULL	KSY	List2	0		0	-1	562292	183		0	0	1	z	1	3	562475	0	z	882	563357
좌우반구com(CVF, UVF, BVF)_2	3	1	<?xml version="1.0"?>\n<Clock xmlns:dt="urn:schemas-microsoft-com:datatypes"><Description dt:dt="string">E-Prime Primary Realtime Clock</Description><StartTime><Timestamp dt:dt="int">0</Timestamp><DateUtc dt:dt="string">2020-10-05T09:05:59Z</DateUtc></StartTime><FrequencyChanges><FrequencyChange><Frequency dt:dt="r8">2699960000</Frequency><Timestamp dt:dt="r8">3.47686174141481E+15</Timestamp><Cur…	좌우반구com(CVF, UVF, BVF)_2-003-1	60.021	1.0.0.164	1	334312843	Professional	2.0.10.242	2.0.10.356	10-05-2020	2020-10-05 오전 9:05:59	18:05:59	2.0.10.252	49		2	z	축허	104	1	49	NULL	NULL	NULL	NULL	NULL	NULL	KSY2	List1	NULL	NULL	NULL	NULL	NULL	NULL	NULL	NULL	NULL	0	z	0	4	150169	0	{/}	472	150641
좌우반구com(CVF, UVF, BVF)_2	3	1	<?xml version="1.0"?>\n<Clock xmlns:dt="urn:schemas-microsoft-com:datatypes"><Description dt:dt="string">E-Prime Primary Realtime Clock</Description><StartTime><Timestamp dt:dt="int">0</Timestamp><DateUtc dt:dt="string">2020-10-05T09:05:59Z</DateUtc></StartTime><FrequencyChanges><FrequencyChange><Frequency dt:dt="r8">2699960000</Frequency><Timestamp dt:dt="r8">3.47686174141481E+15</Timestamp><Cur…	좌우반구com(CVF, UVF, BVF)_2-003-1	60.021	1.0.0.164	1	334312843	Professional	2.0.10.242	2.0.10.356	10-05-2020	2020-10-05 오전 9:05:59	18:05:59	2.0.10.252	314		2	z	축헤	NULL	NULL	NULL	NULL	NULL	NULL	121	1	50	KSY2	List3	NULL	NULL	NULL	NULL	NULL	NULL	NULL	NULL	NULL	1	z	0	3	1054638	0	z	877	1055515
좌우반구com(CVF, UVF, BVF)_2	3	1	<?xml version="1.0"?>\n<Clock xmlns:dt="urn:schemas-microsoft-com:datatypes"><Description dt:dt="string">E-Prime Primary Realtime Clock</Description><StartTime><Timestamp dt:dt="int">0</Timestamp><DateUtc dt:dt="string">2020-10-05T09:05:59Z</DateUtc></StartTime><FrequencyChanges><FrequencyChange><Frequency dt:dt="r8">2699960000</Frequency><Timestamp dt:dt="r8">3.47686174141481E+15</Timestamp><Cur…	좌우반구com(CVF, UVF, BVF)_2-003-1	60.021	1.0.0.164	1	334312843	Professional	2.0.10.242	2.0.10.356	10-05-2020	2020-10-05 오전 9:05:59	18:05:59	2.0.10.252	218		2	z	축희	NULL	NULL	NULL	96	1	86	NULL	NULL	NULL	KSY3	List2	NULL	NULL	NULL	NULL	NULL	NULL	NULL	NULL	NULL	0	z	0	3	696579	0	{/}	775	697354
좌우반구com(CVF, UVF, BVF)_2	3	1	<?xml version="1.0"?>\n<Clock xmlns:dt="urn:schemas-microsoft-com:datatypes"><Description dt:dt="string">E-Prime Primary Realtime Clock</Description><StartTime><Timestamp dt:dt="int">0</Timestamp><DateUtc dt:dt="string">2020-10-05T09:05:59Z</DateUtc></StartTime><FrequencyChanges><FrequencyChange><Frequency dt:dt="r8">2699960000</Frequency><Timestamp dt:dt="r8">3.47686174141481E+15</Timestamp><Cur…	좌우반구com(CVF, UVF, BVF)_2-003-1	60.021	1.0.0.164	1	334312843	Professional	2.0.10.242	2.0.10.356	10-05-2020	2020-10-05 오전 9:05:59	18:05:59	2.0.10.252	96		2	z	측개	68	1	96	NULL	NULL	NULL	NULL	NULL	NULL	KSY	List1	0		0	0	288954	183		0	0	1	z	0	3	289137	0	z	614	289751
좌우반구com(CVF, UVF, BVF)_2	3	1	<?xml version="1.0"?>\n<Clock xmlns:dt="urn:schemas-microsoft-com:datatypes"><Description dt:dt="string">E-Prime Primary Realtime Clock</Description><StartTime><Timestamp dt:dt="int">0</Timestamp><DateUtc dt:dt="string">2020-10-05T09:05:59Z</DateUtc></StartTime><FrequencyChanges><FrequencyChange><Frequency dt:dt="r8">2699960000</Frequency><Timestamp dt:dt="r8">3.47686174141481E+15</Timestamp><Cur…	좌우반구com(CVF, UVF, BVF)_2-003-1	60.021	1.0.0.164	1	334312843	Professional	2.0.10.242	2.0.10.356	10-05-2020	2020-10-05 오전 9:05:59	18:05:59	2.0.10.252	350		1	{/}	치안	NULL	NULL	NULL	NULL	NULL	NULL	26	1	86	KSY3	List3	NULL	NULL	NULL	NULL	NULL	NULL	NULL	NULL	NULL	0	{/}	0	3	1163550	0	z	481	1164031
좌우반구com(CVF, UVF, BVF)_2	3	1	<?xml version="1.0"?>\n<Clock xmlns:dt="urn:schemas-microsoft-com:datatypes"><Description dt:dt="string">E-Prime Primary Realtime Clock</Description><StartTime><Timestamp dt:dt="int">0</Timestamp><DateUtc dt:dt="string">2020-10-05T09:05:59Z</DateUtc></StartTime><FrequencyChanges><FrequencyChange><Frequency dt:dt="r8">2699960000</Frequency><Timestamp dt:dt="r8">3.47686174141481E+15</Timestamp><Cur…	좌우반구com(CVF, UVF, BVF)_2-003-1	60.021	1.0.0.164	1	334312843	Professional	2.0.10.242	2.0.10.356	10-05-2020	2020-10-05 오전 9:05:59	18:05:59	2.0.10.252	389		2	z	치책	NULL	NULL	NULL	NULL	NULL	NULL	50	1	125	KSY4	List3	NULL	NULL	NULL	NULL	NULL	NULL	NULL	NULL	NULL	0	z	1	3	1283958	0	{/}	594	1284552
좌우반구com(CVF, UVF, BVF)_2	3	1	<?xml version="1.0"?>\n<Clock xmlns:dt="urn:schemas-microsoft-com:datatypes"><Description dt:dt="string">E-Prime Primary Realtime Clock</Description><StartTime><Timestamp dt:dt="int">0</Timestamp><DateUtc dt:dt="string">2020-10-05T09:05:59Z</DateUtc></StartTime><FrequencyChanges><FrequencyChange><Frequency dt:dt="r8">2699960000</Frequency><Timestamp dt:dt="r8">3.47686174141481E+15</Timestamp><Cur…	좌우반구com(CVF, UVF, BVF)_2-003-1	60.021	1.0.0.164	1	334312843	Professional	2.0.10.242	2.0.10.356	10-05-2020	2020-10-05 오전 9:05:59	18:05:59	2.0.10.252	281		2	z	치향	NULL	NULL	NULL	NULL	NULL	NULL	128	1	17	KSY4	List3	NULL	NULL	NULL	NULL	NULL	NULL	NULL	NULL	NULL	0	z	0	3	953773	0	{/}	949	954722
좌우반구com(CVF, UVF, BVF)_2	3	1	<?xml version="1.0"?>\n<Clock xmlns:dt="urn:schemas-microsoft-com:datatypes"><Description dt:dt="string">E-Prime Primary Realtime Clock</Description><StartTime><Timestamp dt:dt="int">0</Timestamp><DateUtc dt:dt="string">2020-10-05T09:05:59Z</DateUtc></StartTime><FrequencyChanges><FrequencyChange><Frequency dt:dt="r8">2699960000</Frequency><Timestamp dt:dt="r8">3.47686174141481E+15</Timestamp><Cur…	좌우반구com(CVF, UVF, BVF)_2-003-1	60.021	1.0.0.164	1	334312843	Professional	2.0.10.242	2.0.10.356	10-05-2020	2020-10-05 오전 9:05:59	18:05:59	2.0.10.252	278		1	{/}	타격	NULL	NULL	NULL	NULL	NULL	NULL	116	1	14	KSY3	List3	NULL	NULL	NULL	NULL	NULL	NULL	NULL	NULL	NULL	0	{/}	0	4	944460	0	z	669	945129
좌우반구com(CVF, UVF, BVF)_2	3	1	<?xml version="1.0"?>\n<Clock xmlns:dt="urn:schemas-microsoft-com:datatypes"><Description dt:dt="string">E-Prime Primary Realtime Clock</Description><StartTime><Timestamp dt:dt="int">0</Timestamp><DateUtc dt:dt="string">2020-10-05T09:05:59Z</DateUtc></StartTime><FrequencyChanges><FrequencyChange><Frequency dt:dt="r8">2699960000</Frequency><Timestamp dt:dt="r8">3.47686174141481E+15</Timestamp><Cur…	좌우반구com(CVF, UVF, BVF)_2-003-1	60.021	1.0.0.164	1	334312843	Professional	2.0.10.242	2.0.10.356	10-05-2020	2020-10-05 오전 9:05:59	18:05:59	2.0.10.252	343		1	{/}	탈퇴	NULL	NULL	NULL	NULL	NULL	NULL	117	1	79	KSY3	List3	NULL	NULL	NULL	NULL	NULL	NULL	NULL	NULL	NULL	0	{/}	0	3	1144207	0	z	489	1144696
좌우반구com(CVF, UVF, BVF)_2	3	1	<?xml version="1.0"?>\n<Clock xmlns:dt="urn:schemas-microsoft-com:datatypes"><Description dt:dt="string">E-Prime Primary Realtime Clock</Description><StartTime><Timestamp dt:dt="int">0</Timestamp><DateUtc dt:dt="string">2020-10-05T09:05:59Z</DateUtc></StartTime><FrequencyChanges><FrequencyChange><Frequency dt:dt="r8">2699960000</Frequency><Timestamp dt:dt="r8">3.47686174141481E+15</Timestamp><Cur…	좌우반구com(CVF, UVF, BVF)_2-003-1	60.021	1.0.0.164	1	334312843	Professional	2.0.10.242	2.0.10.356	10-05-2020	2020-10-05 오전 9:05:59	18:05:59	2.0.10.252	317		2	z	태스	NULL	NULL	NULL	NULL	NULL	NULL	2	1	53	KSY4	List3	NULL	NULL	NULL	NULL	NULL	NULL	NULL	NULL	NULL	1	z	0	3	1063385	0	z	843	1064228
좌우반구com(CVF, UVF, BVF)_2	3	1	<?xml version="1.0"?>\n<Clock xmlns:dt="urn:schemas-microsoft-com:datatypes"><Description dt:dt="string">E-Prime Primary Realtime Clock</Description><StartTime><Timestamp dt:dt="int">0</Timestamp><DateUtc dt:dt="string">2020-10-05T09:05:59Z</DateUtc></StartTime><FrequencyChanges><FrequencyChange><Frequency dt:dt="r8">2699960000</Frequency><Timestamp dt:dt="r8">3.47686174141481E+15</Timestamp><Cur…	좌우반구com(CVF, UVF, BVF)_2-003-1	60.021	1.0.0.164	1	334312843	Professional	2.0.10.242	2.0.10.356	10-05-2020	2020-10-05 오전 9:05:59	18:05:59	2.0.10.252	156		1	{/}	택시	NULL	NULL	NULL	53	1	24	NULL	NULL	NULL	KSY3	List2	NULL	NULL	NULL	NULL	NULL	NULL	NULL	NULL	NULL	1	{/}	1	3	510693	0	{/}	1062	511755
좌우반구com(CVF, UVF, BVF)_2	3	1	<?xml version="1.0"?>\n<Clock xmlns:dt="urn:schemas-microsoft-com:datatypes"><Description dt:dt="string">E-Prime Primary Realtime Clock</Description><StartTime><Timestamp dt:dt="int">0</Timestamp><DateUtc dt:dt="string">2020-10-05T09:05:59Z</DateUtc></StartTime><FrequencyChanges><FrequencyChange><Frequency dt:dt="r8">2699960000</Frequency><Timestamp dt:dt="r8">3.47686174141481E+15</Timestamp><Cur…	좌우반구com(CVF, UVF, BVF)_2-003-1	60.021	1.0.0.164	1	334312843	Professional	2.0.10.242	2.0.10.356	10-05-2020	2020-10-05 오전 9:05:59	18:05:59	2.0.10.252	41		2	z	택정	58	1	41	NULL	NULL	NULL	NULL	NULL	NULL	KSY4	List1	NULL	NULL	NULL	NULL	NULL	NULL	NULL	NULL	NULL	0	z	0	3	126810	0	{/}	847	127657
좌우반구com(CVF, UVF, BVF)_2	3	1	<?xml version="1.0"?>\n<Clock xmlns:dt="urn:schemas-microsoft-com:datatypes"><Description dt:dt="string">E-Prime Primary Realtime Clock</Description><StartTime><Timestamp dt:dt="int">0</Timestamp><DateUtc dt:dt="string">2020-10-05T09:05:59Z</DateUtc></StartTime><FrequencyChanges><FrequencyChange><Frequency dt:dt="r8">2699960000</Frequency><Timestamp dt:dt="r8">3.47686174141481E+15</Timestamp><Cur…	좌우반구com(CVF, UVF, BVF)_2-003-1	60.021	1.0.0.164	1	334312843	Professional	2.0.10.242	2.0.10.356	10-05-2020	2020-10-05 오전 9:05:59	18:05:59	2.0.10.252	398		2	z	통락	NULL	NULL	NULL	NULL	NULL	NULL	107	1	134	KSY3	List3	NULL	NULL	NULL	NULL	NULL	NULL	NULL	NULL	NULL	0	z	0	4	1311699	0	{/}	1655	1313354
좌우반구com(CVF, UVF, BVF)_2	3	1	<?xml version="1.0"?>\n<Clock xmlns:dt="urn:schemas-microsoft-com:datatypes"><Description dt:dt="string">E-Prime Primary Realtime Clock</Description><StartTime><Timestamp dt:dt="int">0</Timestamp><DateUtc dt:dt="string">2020-10-05T09:05:59Z</DateUtc></StartTime><FrequencyChanges><FrequencyChange><Frequency dt:dt="r8">2699960000</Frequency><Timestamp dt:dt="r8">3.47686174141481E+15</Timestamp><Cur…	좌우반구com(CVF, UVF, BVF)_2-003-1	60.021	1.0.0.164	1	334312843	Professional	2.0.10.242	2.0.10.356	10-05-2020	2020-10-05 오전 9:05:59	18:05:59	2.0.10.252	158		2	z	통록	NULL	NULL	NULL	34	1	26	NULL	NULL	NULL	KSY	List2	0		0	0	516975	183		0	0	1	z	0	3	517158	0	z	976	518134
좌우반구com(CVF, UVF, BVF)_2	3	1	<?xml version="1.0"?>\n<Clock xmlns:dt="urn:schemas-microsoft-com:datatypes"><Description dt:dt="string">E-Prime Primary Realtime Clock</Description><StartTime><Timestamp dt:dt="int">0</Timestamp><DateUtc dt:dt="string">2020-10-05T09:05:59Z</DateUtc></StartTime><FrequencyChanges><FrequencyChange><Frequency dt:dt="r8">2699960000</Frequency><Timestamp dt:dt="r8">3.47686174141481E+15</Timestamp><Cur…	좌우반구com(CVF, UVF, BVF)_2-003-1	60.021	1.0.0.164	1	334312843	Professional	2.0.10.242	2.0.10.356	10-05-2020	2020-10-05 오전 9:05:59	18:05:59	2.0.10.252	150		2	z	통류	NULL	NULL	NULL	107	1	18	NULL	NULL	NULL	KSY2	List2	NULL	NULL	NULL	NULL	NULL	NULL	NULL	NULL	NULL	1	z	0	4	494083	0	z	1035	495118
좌우반구com(CVF, UVF, BVF)_2	3	1	<?xml version="1.0"?>\n<Clock xmlns:dt="urn:schemas-microsoft-com:datatypes"><Description dt:dt="string">E-Prime Primary Realtime Clock</Description><StartTime><Timestamp dt:dt="int">0</Timestamp><DateUtc dt:dt="string">2020-10-05T09:05:59Z</DateUtc></StartTime><FrequencyChanges><FrequencyChange><Frequency dt:dt="r8">2699960000</Frequency><Timestamp dt:dt="r8">3.47686174141481E+15</Timestamp><Cur…	좌우반구com(CVF, UVF, BVF)_2-003-1	60.021	1.0.0.164	1	334312843	Professional	2.0.10.242	2.0.10.356	10-05-2020	2020-10-05 오전 9:05:59	18:05:59	2.0.10.252	154		2	z	퇴착	NULL	NULL	NULL	44	1	22	NULL	NULL	NULL	KSY	List2	0		0	0	505279	183		0	0	1	z	0	3	505462	0	z	507	505969
좌우반구com(CVF, UVF, BVF)_2	3	1	<?xml version="1.0"?>\n<Clock xmlns:dt="urn:schemas-microsoft-com:datatypes"><Description dt:dt="string">E-Prime Primary Realtime Clock</Description><StartTime><Timestamp dt:dt="int">0</Timestamp><DateUtc dt:dt="string">2020-10-05T09:05:59Z</DateUtc></StartTime><FrequencyChanges><FrequencyChange><Frequency dt:dt="r8">2699960000</Frequency><Timestamp dt:dt="r8">3.47686174141481E+15</Timestamp><Cur…	좌우반구com(CVF, UVF, BVF)_2-003-1	60.021	1.0.0.164	1	334312843	Professional	2.0.10.242	2.0.10.356	10-05-2020	2020-10-05 오전 9:05:59	18:05:59	2.0.10.252	147		1	{/}	판단	NULL	NULL	NULL	116	1	15	NULL	NULL	NULL	KSY3	List2	NULL	NULL	NULL	NULL	NULL	NULL	NULL	NULL	NULL	1	{/}	1	3	485202	0	{/}	1124	486326
좌우반구com(CVF, UVF, BVF)_2	3	1	<?xml version="1.0"?>\n<Clock xmlns:dt="urn:schemas-microsoft-com:datatypes"><Description dt:dt="string">E-Prime Primary Realtime Clock</Description><StartTime><Timestamp dt:dt="int">0</Timestamp><DateUtc dt:dt="string">2020-10-05T09:05:59Z</DateUtc></StartTime><FrequencyChanges><FrequencyChange><Frequency dt:dt="r8">2699960000</Frequency><Timestamp dt:dt="r8">3.47686174141481E+15</Timestamp><Cur…	좌우반구com(CVF, UVF, BVF)_2-003-1	60.021	1.0.0.164	1	334312843	Professional	2.0.10.242	2.0.10.356	10-05-2020	2020-10-05 오전 9:05:59	18:05:59	2.0.10.252	73		1	{/}	판매	114	1	73	NULL	NULL	NULL	NULL	NULL	NULL	KSY3	List1	NULL	NULL	NULL	NULL	NULL	NULL	NULL	NULL	NULL	1	{/}	0	3	220694	0	{/}	532	221226
좌우반구com(CVF, UVF, BVF)_2	3	1	<?xml version="1.0"?>\n<Clock xmlns:dt="urn:schemas-microsoft-com:datatypes"><Description dt:dt="string">E-Prime Primary Realtime Clock</Description><StartTime><Timestamp dt:dt="int">0</Timestamp><DateUtc dt:dt="string">2020-10-05T09:05:59Z</DateUtc></StartTime><FrequencyChanges><FrequencyChange><Frequency dt:dt="r8">2699960000</Frequency><Timestamp dt:dt="r8">3.47686174141481E+15</Timestamp><Cur…	좌우반구com(CVF, UVF, BVF)_2-003-1	60.021	1.0.0.164	1	334312843	Professional	2.0.10.242	2.0.10.356	10-05-2020	2020-10-05 오전 9:05:59	18:05:59	2.0.10.252	353		1	{/}	표현	NULL	NULL	NULL	NULL	NULL	NULL	98	1	89	KSY3	List3	NULL	NULL	NULL	NULL	NULL	NULL	NULL	NULL	NULL	1	{/}	1	3	1172680	0	{/}	1105	1173785
좌우반구com(CVF, UVF, BVF)_2	3	1	<?xml version="1.0"?>\n<Clock xmlns:dt="urn:schemas-microsoft-com:datatypes"><Description dt:dt="string">E-Prime Primary Realtime Clock</Description><StartTime><Timestamp dt:dt="int">0</Timestamp><DateUtc dt:dt="string">2020-10-05T09:05:59Z</DateUtc></StartTime><FrequencyChanges><FrequencyChange><Frequency dt:dt="r8">2699960000</Frequency><Timestamp dt:dt="r8">3.47686174141481E+15</Timestamp><Cur…	좌우반구com(CVF, UVF, BVF)_2-003-1	60.021	1.0.0.164	1	334312843	Professional	2.0.10.242	2.0.10.356	10-05-2020	2020-10-05 오전 9:05:59	18:05:59	2.0.10.252	315		2	z	품결	NULL	NULL	NULL	NULL	NULL	NULL	94	1	51	KSY2	List3	NULL	NULL	NULL	NULL	NULL	NULL	NULL	NULL	NULL	1	z	1	3	1057720	0	z	513	1058233
좌우반구com(CVF, UVF, BVF)_2	3	1	<?xml version="1.0"?>\n<Clock xmlns:dt="urn:schemas-microsoft-com:datatypes"><Description dt:dt="string">E-Prime Primary Realtime Clock</Description><StartTime><Timestamp dt:dt="int">0</Timestamp><DateUtc dt:dt="string">2020-10-05T09:05:59Z</DateUtc></StartTime><FrequencyChanges><FrequencyChange><Frequency dt:dt="r8">2699960000</Frequency><Timestamp dt:dt="r8">3.47686174141481E+15</Timestamp><Cur…	좌우반구com(CVF, UVF, BVF)_2-003-1	60.021	1.0.0.164	1	334312843	Professional	2.0.10.242	2.0.10.356	10-05-2020	2020-10-05 오전 9:05:59	18:05:59	2.0.10.252	304		2	z	필관	NULL	NULL	NULL	NULL	NULL	NULL	113	1	40	KSY2	List3	NULL	NULL	NULL	NULL	NULL	NULL	NULL	NULL	NULL	1	z	1	3	1024498	0	z	1375	1025873
좌우반구com(CVF, UVF, BVF)_2	3	1	<?xml version="1.0"?>\n<Clock xmlns:dt="urn:schemas-microsoft-com:datatypes"><Description dt:dt="string">E-Prime Primary Realtime Clock</Description><StartTime><Timestamp dt:dt="int">0</Timestamp><DateUtc dt:dt="string">2020-10-05T09:05:59Z</DateUtc></StartTime><FrequencyChanges><FrequencyChange><Frequency dt:dt="r8">2699960000</Frequency><Timestamp dt:dt="r8">3.47686174141481E+15</Timestamp><Cur…	좌우반구com(CVF, UVF, BVF)_2-003-1	60.021	1.0.0.164	1	334312843	Professional	2.0.10.242	2.0.10.356	10-05-2020	2020-10-05 오전 9:05:59	18:05:59	2.0.10.252	289		1	{/}	필수	NULL	NULL	NULL	NULL	NULL	NULL	114	1	25	KSY3	List3	NULL	NULL	NULL	NULL	NULL	NULL	NULL	NULL	NULL	0	{/}	1	3	978081	0	z	1474	979555
좌우반구com(CVF, UVF, BVF)_2	3	1	<?xml version="1.0"?>\n<Clock xmlns:dt="urn:schemas-microsoft-com:datatypes"><Description dt:dt="string">E-Prime Primary Realtime Clock</Description><StartTime><Timestamp dt:dt="int">0</Timestamp><DateUtc dt:dt="string">2020-10-05T09:05:59Z</DateUtc></StartTime><FrequencyChanges><FrequencyChange><Frequency dt:dt="r8">2699960000</Frequency><Timestamp dt:dt="r8">3.47686174141481E+15</Timestamp><Cur…	좌우반구com(CVF, UVF, BVF)_2-003-1	60.021	1.0.0.164	1	334312843	Professional	2.0.10.242	2.0.10.356	10-05-2020	2020-10-05 오전 9:05:59	18:05:59	2.0.10.252	342		1	{/}	핑계	NULL	NULL	NULL	NULL	NULL	NULL	20	1	78	KSY3	List3	NULL	NULL	NULL	NULL	NULL	NULL	NULL	NULL	NULL	1	{/}	1	3	1140991	0	{/}	1017	1142008
좌우반구com(CVF, UVF, BVF)_2	3	1	<?xml version="1.0"?>\n<Clock xmlns:dt="urn:schemas-microsoft-com:datatypes"><Description dt:dt="string">E-Prime Primary Realtime Clock</Description><StartTime><Timestamp dt:dt="int">0</Timestamp><DateUtc dt:dt="string">2020-10-05T09:05:59Z</DateUtc></StartTime><FrequencyChanges><FrequencyChange><Frequency dt:dt="r8">2699960000</Frequency><Timestamp dt:dt="r8">3.47686174141481E+15</Timestamp><Cur…	좌우반구com(CVF, UVF, BVF)_2-003-1	60.021	1.0.0.164	1	334312843	Professional	2.0.10.242	2.0.10.356	10-05-2020	2020-10-05 오전 9:05:59	18:05:59	2.0.10.252	220		2	z	핑품	NULL	NULL	NULL	5	1	88	NULL	NULL	NULL	KSY4	List2	NULL	NULL	NULL	NULL	NULL	NULL	NULL	NULL	NULL	0	z	0	4	702494	0		0	0
좌우반구com(CVF, UVF, BVF)_2	3	1	<?xml version="1.0"?>\n<Clock xmlns:dt="urn:schemas-microsoft-com:datatypes"><Description dt:dt="string">E-Prime Primary Realtime Clock</Description><StartTime><Timestamp dt:dt="int">0</Timestamp><DateUtc dt:dt="string">2020-10-05T09:05:59Z</DateUtc></StartTime><FrequencyChanges><FrequencyChange><Frequency dt:dt="r8">2699960000</Frequency><Timestamp dt:dt="r8">3.47686174141481E+15</Timestamp><Cur…	좌우반구com(CVF, UVF, BVF)_2-003-1	60.021	1.0.0.164	1	334312843	Professional	2.0.10.242	2.0.10.356	10-05-2020	2020-10-05 오전 9:05:59	18:05:59	2.0.10.252	299		1	{/}	하나	NULL	NULL	NULL	NULL	NULL	NULL	65	1	35	KSY3	List3	NULL	NULL	NULL	NULL	NULL	NULL	NULL	NULL	NULL	0	{/}	0	3	1007138	0	z	648	1007786
좌우반구com(CVF, UVF, BVF)_2	3	1	<?xml version="1.0"?>\n<Clock xmlns:dt="urn:schemas-microsoft-com:datatypes"><Description dt:dt="string">E-Prime Primary Realtime Clock</Description><StartTime><Timestamp dt:dt="int">0</Timestamp><DateUtc dt:dt="string">2020-10-05T09:05:59Z</DateUtc></StartTime><FrequencyChanges><FrequencyChange><Frequency dt:dt="r8">2699960000</Frequency><Timestamp dt:dt="r8">3.47686174141481E+15</Timestamp><Cur…	좌우반구com(CVF, UVF, BVF)_2-003-1	60.021	1.0.0.164	1	334312843	Professional	2.0.10.242	2.0.10.356	10-05-2020	2020-10-05 오전 9:05:59	18:05:59	2.0.10.252	379		1	{/}	한계	NULL	NULL	NULL	NULL	NULL	NULL	108	1	115	KSY3	List3	NULL	NULL	NULL	NULL	NULL	NULL	NULL	NULL	NULL	1	{/}	0	3	1253802	0	{/}	732	1254534
좌우반구com(CVF, UVF, BVF)_2	3	1	<?xml version="1.0"?>\n<Clock xmlns:dt="urn:schemas-microsoft-com:datatypes"><Description dt:dt="string">E-Prime Primary Realtime Clock</Description><StartTime><Timestamp dt:dt="int">0</Timestamp><DateUtc dt:dt="string">2020-10-05T09:05:59Z</DateUtc></StartTime><FrequencyChanges><FrequencyChange><Frequency dt:dt="r8">2699960000</Frequency><Timestamp dt:dt="r8">3.47686174141481E+15</Timestamp><Cur…	좌우반구com(CVF, UVF, BVF)_2-003-1	60.021	1.0.0.164	1	334312843	Professional	2.0.10.242	2.0.10.356	10-05-2020	2020-10-05 오전 9:05:59	18:05:59	2.0.10.252	178		1	{/}	핵심	NULL	NULL	NULL	12	1	46	NULL	NULL	NULL	KSY3	List2	NULL	NULL	NULL	NULL	NULL	NULL	NULL	NULL	NULL	0	{/}	0	3	577670	0	z	607	578277
좌우반구com(CVF, UVF, BVF)_2	3	1	<?xml version="1.0"?>\n<Clock xmlns:dt="urn:schemas-microsoft-com:datatypes"><Description dt:dt="string">E-Prime Primary Realtime Clock</Description><StartTime><Timestamp dt:dt="int">0</Timestamp><DateUtc dt:dt="string">2020-10-05T09:05:59Z</DateUtc></StartTime><FrequencyChanges><FrequencyChange><Frequency dt:dt="r8">2699960000</Frequency><Timestamp dt:dt="r8">3.47686174141481E+15</Timestamp><Cur…	좌우반구com(CVF, UVF, BVF)_2-003-1	60.021	1.0.0.164	1	334312843	Professional	2.0.10.242	2.0.10.356	10-05-2020	2020-10-05 오전 9:05:59	18:05:59	2.0.10.252	15		2	z	핵외	50	1	15	NULL	NULL	NULL	NULL	NULL	NULL	KSY4	List1	NULL	NULL	NULL	NULL	NULL	NULL	NULL	NULL	NULL	0	z	1	3	54568	0	{/}	369	54937
좌우반구com(CVF, UVF, BVF)_2	3	1	<?xml version="1.0"?>\n<Clock xmlns:dt="urn:schemas-microsoft-com:datatypes"><Description dt:dt="string">E-Prime Primary Realtime Clock</Description><StartTime><Timestamp dt:dt="int">0</Timestamp><DateUtc dt:dt="string">2020-10-05T09:05:59Z</DateUtc></StartTime><FrequencyChanges><FrequencyChange><Frequency dt:dt="r8">2699960000</Frequency><Timestamp dt:dt="r8">3.47686174141481E+15</Timestamp><Cur…	좌우반구com(CVF, UVF, BVF)_2-003-1	60.021	1.0.0.164	1	334312843	Professional	2.0.10.242	2.0.10.356	10-05-2020	2020-10-05 오전 9:05:59	18:05:59	2.0.10.252	43		2	z	핵정	97	1	43	NULL	NULL	NULL	NULL	NULL	NULL	KSY4	List1	NULL	NULL	NULL	NULL	NULL	NULL	NULL	NULL	NULL	1	z	0	3	132558	0	z	981	133539
좌우반구com(CVF, UVF, BVF)_2	3	1	<?xml version="1.0"?>\n<Clock xmlns:dt="urn:schemas-microsoft-com:datatypes"><Description dt:dt="string">E-Prime Primary Realtime Clock</Description><StartTime><Timestamp dt:dt="int">0</Timestamp><DateUtc dt:dt="string">2020-10-05T09:05:59Z</DateUtc></StartTime><FrequencyChanges><FrequencyChange><Frequency dt:dt="r8">2699960000</Frequency><Timestamp dt:dt="r8">3.47686174141481E+15</Timestamp><Cur…	좌우반구com(CVF, UVF, BVF)_2-003-1	60.021	1.0.0.164	1	334312843	Professional	2.0.10.242	2.0.10.356	10-05-2020	2020-10-05 오전 9:05:59	18:05:59	2.0.10.252	146		1	{/}	행보	NULL	NULL	NULL	69	1	14	NULL	NULL	NULL	KSY3	List2	NULL	NULL	NULL	NULL	NULL	NULL	NULL	NULL	NULL	1	{/}	0	4	481987	0	{/}	1022	483009
좌우반구com(CVF, UVF, BVF)_2	3	1	<?xml version="1.0"?>\n<Clock xmlns:dt="urn:schemas-microsoft-com:datatypes"><Description dt:dt="string">E-Prime Primary Realtime Clock</Description><StartTime><Timestamp dt:dt="int">0</Timestamp><DateUtc dt:dt="string">2020-10-05T09:05:59Z</DateUtc></StartTime><FrequencyChanges><FrequencyChange><Frequency dt:dt="r8">2699960000</Frequency><Timestamp dt:dt="r8">3.47686174141481E+15</Timestamp><Cur…	좌우반구com(CVF, UVF, BVF)_2-003-1	60.021	1.0.0.164	1	334312843	Professional	2.0.10.242	2.0.10.356	10-05-2020	2020-10-05 오전 9:05:59	18:05:59	2.0.10.252	359		1	{/}	행운	NULL	NULL	NULL	NULL	NULL	NULL	31	1	95	KSY3	List3	NULL	NULL	NULL	NULL	NULL	NULL	NULL	NULL	NULL	0	{/}	1	3	1192523	0	z	1500	1194023
좌우반구com(CVF, UVF, BVF)_2	3	1	<?xml version="1.0"?>\n<Clock xmlns:dt="urn:schemas-microsoft-com:datatypes"><Description dt:dt="string">E-Prime Primary Realtime Clock</Description><StartTime><Timestamp dt:dt="int">0</Timestamp><DateUtc dt:dt="string">2020-10-05T09:05:59Z</DateUtc></StartTime><FrequencyChanges><FrequencyChange><Frequency dt:dt="r8">2699960000</Frequency><Timestamp dt:dt="r8">3.47686174141481E+15</Timestamp><Cur…	좌우반구com(CVF, UVF, BVF)_2-003-1	60.021	1.0.0.164	1	334312843	Professional	2.0.10.242	2.0.10.356	10-05-2020	2020-10-05 오전 9:05:59	18:05:59	2.0.10.252	159		2	z	행회	NULL	NULL	NULL	130	1	27	NULL	NULL	NULL	KSY4	List2	NULL	NULL	NULL	NULL	NULL	NULL	NULL	NULL	NULL	1	z	0	3	520340	0	z	1700	522040
좌우반구com(CVF, UVF, BVF)_2	3	1	<?xml version="1.0"?>\n<Clock xmlns:dt="urn:schemas-microsoft-com:datatypes"><Description dt:dt="string">E-Prime Primary Realtime Clock</Description><StartTime><Timestamp dt:dt="int">0</Timestamp><DateUtc dt:dt="string">2020-10-05T09:05:59Z</DateUtc></StartTime><FrequencyChanges><FrequencyChange><Frequency dt:dt="r8">2699960000</Frequency><Timestamp dt:dt="r8">3.47686174141481E+15</Timestamp><Cur…	좌우반구com(CVF, UVF, BVF)_2-003-1	60.021	1.0.0.164	1	334312843	Professional	2.0.10.242	2.0.10.356	10-05-2020	2020-10-05 오전 9:05:59	18:05:59	2.0.10.252	104		1	{/}	향수	16	1	104	NULL	NULL	NULL	NULL	NULL	NULL	KSY3	List1	NULL	NULL	NULL	NULL	NULL	NULL	NULL	NULL	NULL	1	{/}	1	3	312062	0	{/}	793	312855
좌우반구com(CVF, UVF, BVF)_2	3	1	<?xml version="1.0"?>\n<Clock xmlns:dt="urn:schemas-microsoft-com:datatypes"><Description dt:dt="string">E-Prime Primary Realtime Clock</Description><StartTime><Timestamp dt:dt="int">0</Timestamp><DateUtc dt:dt="string">2020-10-05T09:05:59Z</DateUtc></StartTime><FrequencyChanges><FrequencyChange><Frequency dt:dt="r8">2699960000</Frequency><Timestamp dt:dt="r8">3.47686174141481E+15</Timestamp><Cur…	좌우반구com(CVF, UVF, BVF)_2-003-1	60.021	1.0.0.164	1	334312843	Professional	2.0.10.242	2.0.10.356	10-05-2020	2020-10-05 오전 9:05:59	18:05:59	2.0.10.252	287		2	z	향엄	NULL	NULL	NULL	NULL	NULL	NULL	105	1	23	KSY4	List3	NULL	NULL	NULL	NULL	NULL	NULL	NULL	NULL	NULL	1	z	0	3	971750	0	z	783	972533
좌우반구com(CVF, UVF, BVF)_2	3	1	<?xml version="1.0"?>\n<Clock xmlns:dt="urn:schemas-microsoft-com:datatypes"><Description dt:dt="string">E-Prime Primary Realtime Clock</Description><StartTime><Timestamp dt:dt="int">0</Timestamp><DateUtc dt:dt="string">2020-10-05T09:05:59Z</DateUtc></StartTime><FrequencyChanges><FrequencyChange><Frequency dt:dt="r8">2699960000</Frequency><Timestamp dt:dt="r8">3.47686174141481E+15</Timestamp><Cur…	좌우반구com(CVF, UVF, BVF)_2-003-1	60.021	1.0.0.164	1	334312843	Professional	2.0.10.242	2.0.10.356	10-05-2020	2020-10-05 오전 9:05:59	18:05:59	2.0.10.252	44		2	z	허낌	37	1	44	NULL	NULL	NULL	NULL	NULL	NULL	KSY2	List1	NULL	NULL	NULL	NULL	NULL	NULL	NULL	NULL	NULL	1	z	0	3	135740	0	z	484	136224
좌우반구com(CVF, UVF, BVF)_2	3	1	<?xml version="1.0"?>\n<Clock xmlns:dt="urn:schemas-microsoft-com:datatypes"><Description dt:dt="string">E-Prime Primary Realtime Clock</Description><StartTime><Timestamp dt:dt="int">0</Timestamp><DateUtc dt:dt="string">2020-10-05T09:05:59Z</DateUtc></StartTime><FrequencyChanges><FrequencyChange><Frequency dt:dt="r8">2699960000</Frequency><Timestamp dt:dt="r8">3.47686174141481E+15</Timestamp><Cur…	좌우반구com(CVF, UVF, BVF)_2-003-1	60.021	1.0.0.164	1	334312843	Professional	2.0.10.242	2.0.10.356	10-05-2020	2020-10-05 오전 9:05:59	18:05:59	2.0.10.252	79		1	{/}	허락	86	1	79	NULL	NULL	NULL	NULL	NULL	NULL	KSY3	List1	NULL	NULL	NULL	NULL	NULL	NULL	NULL	NULL	NULL	0	{/}	0	3	236805	0	z	1347	238152
좌우반구com(CVF, UVF, BVF)_2	3	1	<?xml version="1.0"?>\n<Clock xmlns:dt="urn:schemas-microsoft-com:datatypes"><Description dt:dt="string">E-Prime Primary Realtime Clock</Description><StartTime><Timestamp dt:dt="int">0</Timestamp><DateUtc dt:dt="string">2020-10-05T09:05:59Z</DateUtc></StartTime><FrequencyChanges><FrequencyChange><Frequency dt:dt="r8">2699960000</Frequency><Timestamp dt:dt="r8">3.47686174141481E+15</Timestamp><Cur…	좌우반구com(CVF, UVF, BVF)_2-003-1	60.021	1.0.0.164	1	334312843	Professional	2.0.10.242	2.0.10.356	10-05-2020	2020-10-05 오전 9:05:59	18:05:59	2.0.10.252	186		2	z	허빈	NULL	NULL	NULL	56	1	54	NULL	NULL	NULL	KSY4	List2	NULL	NULL	NULL	NULL	NULL	NULL	NULL	NULL	NULL	1	z	0	4	600646	0	z	1328	601974
좌우반구com(CVF, UVF, BVF)_2	3	1	<?xml version="1.0"?>\n<Clock xmlns:dt="urn:schemas-microsoft-com:datatypes"><Description dt:dt="string">E-Prime Primary Realtime Clock</Description><StartTime><Timestamp dt:dt="int">0</Timestamp><DateUtc dt:dt="string">2020-10-05T09:05:59Z</DateUtc></StartTime><FrequencyChanges><FrequencyChange><Frequency dt:dt="r8">2699960000</Frequency><Timestamp dt:dt="r8">3.47686174141481E+15</Timestamp><Cur…	좌우반구com(CVF, UVF, BVF)_2-003-1	60.021	1.0.0.164	1	334312843	Professional	2.0.10.242	2.0.10.356	10-05-2020	2020-10-05 오전 9:05:59	18:05:59	2.0.10.252	42		2	z	헤오	17	1	42	NULL	NULL	NULL	NULL	NULL	NULL	KSY3	List1	NULL	NULL	NULL	NULL	NULL	NULL	NULL	NULL	NULL	1	z	0	3	129859	0	z	502	130361
좌우반구com(CVF, UVF, BVF)_2	3	1	<?xml version="1.0"?>\n<Clock xmlns:dt="urn:schemas-microsoft-com:datatypes"><Description dt:dt="string">E-Prime Primary Realtime Clock</Description><StartTime><Timestamp dt:dt="int">0</Timestamp><DateUtc dt:dt="string">2020-10-05T09:05:59Z</DateUtc></StartTime><FrequencyChanges><FrequencyChange><Frequency dt:dt="r8">2699960000</Frequency><Timestamp dt:dt="r8">3.47686174141481E+15</Timestamp><Cur…	좌우반구com(CVF, UVF, BVF)_2-003-1	60.021	1.0.0.164	1	334312843	Professional	2.0.10.242	2.0.10.356	10-05-2020	2020-10-05 오전 9:05:59	18:05:59	2.0.10.252	8		1	{/}	현상	19	1	8	NULL	NULL	NULL	NULL	NULL	NULL	KSY3	List1	NULL	NULL	NULL	NULL	NULL	NULL	NULL	NULL	NULL	1	{/}	0	4	35442	0	{/}	503	35945
좌우반구com(CVF, UVF, BVF)_2	3	1	<?xml version="1.0"?>\n<Clock xmlns:dt="urn:schemas-microsoft-com:datatypes"><Description dt:dt="string">E-Prime Primary Realtime Clock</Description><StartTime><Timestamp dt:dt="int">0</Timestamp><DateUtc dt:dt="string">2020-10-05T09:05:59Z</DateUtc></StartTime><FrequencyChanges><FrequencyChange><Frequency dt:dt="r8">2699960000</Frequency><Timestamp dt:dt="r8">3.47686174141481E+15</Timestamp><Cur…	좌우반구com(CVF, UVF, BVF)_2-003-1	60.021	1.0.0.164	1	334312843	Professional	2.0.10.242	2.0.10.356	10-05-2020	2020-10-05 오전 9:05:59	18:05:59	2.0.10.252	312		1	{/}	협력	NULL	NULL	NULL	NULL	NULL	NULL	126	1	48	KSY3	List3	NULL	NULL	NULL	NULL	NULL	NULL	NULL	NULL	NULL	1	{/}	0	4	1049157	0	{/}	611	1049768
좌우반구com(CVF, UVF, BVF)_2	3	1	<?xml version="1.0"?>\n<Clock xmlns:dt="urn:schemas-microsoft-com:datatypes"><Description dt:dt="string">E-Prime Primary Realtime Clock</Description><StartTime><Timestamp dt:dt="int">0</Timestamp><DateUtc dt:dt="string">2020-10-05T09:05:59Z</DateUtc></StartTime><FrequencyChanges><FrequencyChange><Frequency dt:dt="r8">2699960000</Frequency><Timestamp dt:dt="r8">3.47686174141481E+15</Timestamp><Cur…	좌우반구com(CVF, UVF, BVF)_2-003-1	60.021	1.0.0.164	1	334312843	Professional	2.0.10.242	2.0.10.356	10-05-2020	2020-10-05 오전 9:05:59	18:05:59	2.0.10.252	222		2	z	협체	NULL	NULL	NULL	112	1	90	NULL	NULL	NULL	KSY	List2	0		0	-1	709408	183		0	0	0	z	0	3	709591	0	{/}	1254	710845
좌우반구com(CVF, UVF, BVF)_2	3	1	<?xml version="1.0"?>\n<Clock xmlns:dt="urn:schemas-microsoft-com:datatypes"><Description dt:dt="string">E-Prime Primary Realtime Clock</Description><StartTime><Timestamp dt:dt="int">0</Timestamp><DateUtc dt:dt="string">2020-10-05T09:05:59Z</DateUtc></StartTime><FrequencyChanges><FrequencyChange><Frequency dt:dt="r8">2699960000</Frequency><Timestamp dt:dt="r8">3.47686174141481E+15</Timestamp><Cur…	좌우반구com(CVF, UVF, BVF)_2-003-1	60.021	1.0.0.164	1	334312843	Professional	2.0.10.242	2.0.10.356	10-05-2020	2020-10-05 오전 9:05:59	18:05:59	2.0.10.252	241		1	{/}	형님	NULL	NULL	NULL	123	1	109	NULL	NULL	NULL	KSY3	List2	NULL	NULL	NULL	NULL	NULL	NULL	NULL	NULL	NULL	0	{/}	0	3	762739	0	z	1144	763883
좌우반구com(CVF, UVF, BVF)_2	3	1	<?xml version="1.0"?>\n<Clock xmlns:dt="urn:schemas-microsoft-com:datatypes"><Description dt:dt="string">E-Prime Primary Realtime Clock</Description><StartTime><Timestamp dt:dt="int">0</Timestamp><DateUtc dt:dt="string">2020-10-05T09:05:59Z</DateUtc></StartTime><FrequencyChanges><FrequencyChange><Frequency dt:dt="r8">2699960000</Frequency><Timestamp dt:dt="r8">3.47686174141481E+15</Timestamp><Cur…	좌우반구com(CVF, UVF, BVF)_2-003-1	60.021	1.0.0.164	1	334312843	Professional	2.0.10.242	2.0.10.356	10-05-2020	2020-10-05 오전 9:05:59	18:05:59	2.0.10.252	323		2	z	형스	NULL	NULL	NULL	NULL	NULL	NULL	125	1	59	KSY	List3	0		0	-1	1081862	183		0	0	1	z	0	3	1082045	0	z	852	1082897
좌우반구com(CVF, UVF, BVF)_2	3	1	<?xml version="1.0"?>\n<Clock xmlns:dt="urn:schemas-microsoft-com:datatypes"><Description dt:dt="string">E-Prime Primary Realtime Clock</Description><StartTime><Timestamp dt:dt="int">0</Timestamp><DateUtc dt:dt="string">2020-10-05T09:05:59Z</DateUtc></StartTime><FrequencyChanges><FrequencyChange><Frequency dt:dt="r8">2699960000</Frequency><Timestamp dt:dt="r8">3.47686174141481E+15</Timestamp><Cur…	좌우반구com(CVF, UVF, BVF)_2-003-1	60.021	1.0.0.164	1	334312843	Professional	2.0.10.242	2.0.10.356	10-05-2020	2020-10-05 오전 9:05:59	18:05:59	2.0.10.252	395		1	{/}	형태	NULL	NULL	NULL	NULL	NULL	NULL	91	1	131	KSY3	List3	NULL	NULL	NULL	NULL	NULL	NULL	NULL	NULL	NULL	0	{/}	0	3	1301269	0		0	0
좌우반구com(CVF, UVF, BVF)_2	3	1	<?xml version="1.0"?>\n<Clock xmlns:dt="urn:schemas-microsoft-com:datatypes"><Description dt:dt="string">E-Prime Primary Realtime Clock</Description><StartTime><Timestamp dt:dt="int">0</Timestamp><DateUtc dt:dt="string">2020-10-05T09:05:59Z</DateUtc></StartTime><FrequencyChanges><FrequencyChange><Frequency dt:dt="r8">2699960000</Frequency><Timestamp dt:dt="r8">3.47686174141481E+15</Timestamp><Cur…	좌우반구com(CVF, UVF, BVF)_2-003-1	60.021	1.0.0.164	1	334312843	Professional	2.0.10.242	2.0.10.356	10-05-2020	2020-10-05 오전 9:05:59	18:05:59	2.0.10.252	61		1	{/}	화력	63	1	61	NULL	NULL	NULL	NULL	NULL	NULL	KSY3	List1	NULL	NULL	NULL	NULL	NULL	NULL	NULL	NULL	NULL	1	{/}	0	3	185273	0	{/}	1065	186338
좌우반구com(CVF, UVF, BVF)_2	3	1	<?xml version="1.0"?>\n<Clock xmlns:dt="urn:schemas-microsoft-com:datatypes"><Description dt:dt="string">E-Prime Primary Realtime Clock</Description><StartTime><Timestamp dt:dt="int">0</Timestamp><DateUtc dt:dt="string">2020-10-05T09:05:59Z</DateUtc></StartTime><FrequencyChanges><FrequencyChange><Frequency dt:dt="r8">2699960000</Frequency><Timestamp dt:dt="r8">3.47686174141481E+15</Timestamp><Cur…	좌우반구com(CVF, UVF, BVF)_2-003-1	60.021	1.0.0.164	1	334312843	Professional	2.0.10.242	2.0.10.356	10-05-2020	2020-10-05 오전 9:05:59	18:05:59	2.0.10.252	66		1	{/}	확률	49	1	66	NULL	NULL	NULL	NULL	NULL	NULL	KSY3	List1	NULL	NULL	NULL	NULL	NULL	NULL	NULL	NULL	NULL	0	{/}	0	3	200268	0	z	1244	201512
좌우반구com(CVF, UVF, BVF)_2	3	1	<?xml version="1.0"?>\n<Clock xmlns:dt="urn:schemas-microsoft-com:datatypes"><Description dt:dt="string">E-Prime Primary Realtime Clock</Description><StartTime><Timestamp dt:dt="int">0</Timestamp><DateUtc dt:dt="string">2020-10-05T09:05:59Z</DateUtc></StartTime><FrequencyChanges><FrequencyChange><Frequency dt:dt="r8">2699960000</Frequency><Timestamp dt:dt="r8">3.47686174141481E+15</Timestamp><Cur…	좌우반구com(CVF, UVF, BVF)_2-003-1	60.021	1.0.0.164	1	334312843	Professional	2.0.10.242	2.0.10.356	10-05-2020	2020-10-05 오전 9:05:59	18:05:59	2.0.10.252	204		2	z	확압	NULL	NULL	NULL	62	1	72	NULL	NULL	NULL	KSY3	List2	NULL	NULL	NULL	NULL	NULL	NULL	NULL	NULL	NULL	0	z	0	3	655160	0	{/}	983	656143
좌우반구com(CVF, UVF, BVF)_2	3	1	<?xml version="1.0"?>\n<Clock xmlns:dt="urn:schemas-microsoft-com:datatypes"><Description dt:dt="string">E-Prime Primary Realtime Clock</Description><StartTime><Timestamp dt:dt="int">0</Timestamp><DateUtc dt:dt="string">2020-10-05T09:05:59Z</DateUtc></StartTime><FrequencyChanges><FrequencyChange><Frequency dt:dt="r8">2699960000</Frequency><Timestamp dt:dt="r8">3.47686174141481E+15</Timestamp><Cur…	좌우반구com(CVF, UVF, BVF)_2-003-1	60.021	1.0.0.164	1	334312843	Professional	2.0.10.242	2.0.10.356	10-05-2020	2020-10-05 오전 9:05:59	18:05:59	2.0.10.252	384		2	z	확축	NULL	NULL	NULL	NULL	NULL	NULL	93	1	120	KSY2	List3	NULL	NULL	NULL	NULL	NULL	NULL	NULL	NULL	NULL	1	z	0	3	1268547	0	z	1060	1269607
좌우반구com(CVF, UVF, BVF)_2	3	1	<?xml version="1.0"?>\n<Clock xmlns:dt="urn:schemas-microsoft-com:datatypes"><Description dt:dt="string">E-Prime Primary Realtime Clock</Description><StartTime><Timestamp dt:dt="int">0</Timestamp><DateUtc dt:dt="string">2020-10-05T09:05:59Z</DateUtc></StartTime><FrequencyChanges><FrequencyChange><Frequency dt:dt="r8">2699960000</Frequency><Timestamp dt:dt="r8">3.47686174141481E+15</Timestamp><Cur…	좌우반구com(CVF, UVF, BVF)_2-003-1	60.021	1.0.0.164	1	334312843	Professional	2.0.10.242	2.0.10.356	10-05-2020	2020-10-05 오전 9:05:59	18:05:59	2.0.10.252	63		1	{/}	환경	54	1	63	NULL	NULL	NULL	NULL	NULL	NULL	KSY3	List1	NULL	NULL	NULL	NULL	NULL	NULL	NULL	NULL	NULL	1	{/}	0	3	191504	0	{/}	762	192266
좌우반구com(CVF, UVF, BVF)_2	3	1	<?xml version="1.0"?>\n<Clock xmlns:dt="urn:schemas-microsoft-com:datatypes"><Description dt:dt="string">E-Prime Primary Realtime Clock</Description><StartTime><Timestamp dt:dt="int">0</Timestamp><DateUtc dt:dt="string">2020-10-05T09:05:59Z</DateUtc></StartTime><FrequencyChanges><FrequencyChange><Frequency dt:dt="r8">2699960000</Frequency><Timestamp dt:dt="r8">3.47686174141481E+15</Timestamp><Cur…	좌우반구com(CVF, UVF, BVF)_2-003-1	60.021	1.0.0.164	1	334312843	Professional	2.0.10.242	2.0.10.356	10-05-2020	2020-10-05 오전 9:05:59	18:05:59	2.0.10.252	366		2	z	횟광	NULL	NULL	NULL	NULL	NULL	NULL	131	1	102	KSY3	List3	NULL	NULL	NULL	NULL	NULL	NULL	NULL	NULL	NULL	1	z	1	3	1213849	0	z	904	1214753
좌우반구com(CVF, UVF, BVF)_2	3	1	<?xml version="1.0"?>\n<Clock xmlns:dt="urn:schemas-microsoft-com:datatypes"><Description dt:dt="string">E-Prime Primary Realtime Clock</Description><StartTime><Timestamp dt:dt="int">0</Timestamp><DateUtc dt:dt="string">2020-10-05T09:05:59Z</DateUtc></StartTime><FrequencyChanges><FrequencyChange><Frequency dt:dt="r8">2699960000</Frequency><Timestamp dt:dt="r8">3.47686174141481E+15</Timestamp><Cur…	좌우반구com(CVF, UVF, BVF)_2-003-1	60.021	1.0.0.164	1	334312843	Professional	2.0.10.242	2.0.10.356	10-05-2020	2020-10-05 오전 9:05:59	18:05:59	2.0.10.252	52		2	z	횟색	108	1	52	NULL	NULL	NULL	NULL	NULL	NULL	KSY3	List1	NULL	NULL	NULL	NULL	NULL	NULL	NULL	NULL	NULL	1	z	1	3	158432	0	z	1005	159437
좌우반구com(CVF, UVF, BVF)_2	3	1	<?xml version="1.0"?>\n<Clock xmlns:dt="urn:schemas-microsoft-com:datatypes"><Description dt:dt="string">E-Prime Primary Realtime Clock</Description><StartTime><Timestamp dt:dt="int">0</Timestamp><DateUtc dt:dt="string">2020-10-05T09:05:59Z</DateUtc></StartTime><FrequencyChanges><FrequencyChange><Frequency dt:dt="r8">2699960000</Frequency><Timestamp dt:dt="r8">3.47686174141481E+15</Timestamp><Cur…	좌우반구com(CVF, UVF, BVF)_2-003-1	60.021	1.0.0.164	1	334312843	Professional	2.0.10.242	2.0.10.356	10-05-2020	2020-10-05 오전 9:05:59	18:05:59	2.0.10.252	71		1	{/}	횟수	111	1	71	NULL	NULL	NULL	NULL	NULL	NULL	KSY3	List1	NULL	NULL	NULL	NULL	NULL	NULL	NULL	NULL	NULL	1	{/}	0	3	215146	0	{/}	553	215699
좌우반구com(CVF, UVF, BVF)_2	3	1	<?xml version="1.0"?>\n<Clock xmlns:dt="urn:schemas-microsoft-com:datatypes"><Description dt:dt="string">E-Prime Primary Realtime Clock</Description><StartTime><Timestamp dt:dt="int">0</Timestamp><DateUtc dt:dt="string">2020-10-05T09:05:59Z</DateUtc></StartTime><FrequencyChanges><FrequencyChange><Frequency dt:dt="r8">2699960000</Frequency><Timestamp dt:dt="r8">3.47686174141481E+15</Timestamp><Cur…	좌우반구com(CVF, UVF, BVF)_2-003-1	60.021	1.0.0.164	1	334312843	Professional	2.0.10.242	2.0.10.356	10-05-2020	2020-10-05 오전 9:05:59	18:05:59	2.0.10.252	11		1	{/}	효과	65	1	11	NULL	NULL	NULL	NULL	NULL	NULL	KSY3	List1	NULL	NULL	NULL	NULL	NULL	NULL	NULL	NULL	NULL	1	{/}	0	3	43339	0	{/}	966	44305
좌우반구com(CVF, UVF, BVF)_2	3	1	<?xml version="1.0"?>\n<Clock xmlns:dt="urn:schemas-microsoft-com:datatypes"><Description dt:dt="string">E-Prime Primary Realtime Clock</Description><StartTime><Timestamp dt:dt="int">0</Timestamp><DateUtc dt:dt="string">2020-10-05T09:05:59Z</DateUtc></StartTime><FrequencyChanges><FrequencyChange><Frequency dt:dt="r8">2699960000</Frequency><Timestamp dt:dt="r8">3.47686174141481E+15</Timestamp><Cur…	좌우반구com(CVF, UVF, BVF)_2-003-1	60.021	1.0.0.164	1	334312843	Professional	2.0.10.242	2.0.10.356	10-05-2020	2020-10-05 오전 9:05:59	18:05:59	2.0.10.252	239		2	z	효미	NULL	NULL	NULL	11	1	107	NULL	NULL	NULL	KSY2	List2	NULL	NULL	NULL	NULL	NULL	NULL	NULL	NULL	NULL	0	z	1	3	757324	0	{/}	480	757804
좌우반구com(CVF, UVF, BVF)_2	3	1	<?xml version="1.0"?>\n<Clock xmlns:dt="urn:schemas-microsoft-com:datatypes"><Description dt:dt="string">E-Prime Primary Realtime Clock</Description><StartTime><Timestamp dt:dt="int">0</Timestamp><DateUtc dt:dt="string">2020-10-05T09:05:59Z</DateUtc></StartTime><FrequencyChanges><FrequencyChange><Frequency dt:dt="r8">2699960000</Frequency><Timestamp dt:dt="r8">3.47686174141481E+15</Timestamp><Cur…	좌우반구com(CVF, UVF, BVF)_2-003-1	60.021	1.0.0.164	1	334312843	Professional	2.0.10.242	2.0.10.356	10-05-2020	2020-10-05 오전 9:05:59	18:05:59	2.0.10.252	322		2	z	효탈	NULL	NULL	NULL	NULL	NULL	NULL	77	1	58	KSY2	List3	NULL	NULL	NULL	NULL	NULL	NULL	NULL	NULL	NULL	1	z	0	4	1079213	0	z	636	1079849
좌우반구com(CVF, UVF, BVF)_2	3	1	<?xml version="1.0"?>\n<Clock xmlns:dt="urn:schemas-microsoft-com:datatypes"><Description dt:dt="string">E-Prime Primary Realtime Clock</Description><StartTime><Timestamp dt:dt="int">0</Timestamp><DateUtc dt:dt="string">2020-10-05T09:05:59Z</DateUtc></StartTime><FrequencyChanges><FrequencyChange><Frequency dt:dt="r8">2699960000</Frequency><Timestamp dt:dt="r8">3.47686174141481E+15</Timestamp><Cur…	좌우반구com(CVF, UVF, BVF)_2-003-1	60.021	1.0.0.164	1	334312843	Professional	2.0.10.242	2.0.10.356	10-05-2020	2020-10-05 오전 9:05:59	18:05:59	2.0.10.252	216		2	z	효헤	NULL	NULL	NULL	87	1	84	NULL	NULL	NULL	KSY4	List2	NULL	NULL	NULL	NULL	NULL	NULL	NULL	NULL	NULL	0	z	0	3	690148	0	{/}	880	691028
좌우반구com(CVF, UVF, BVF)_2	3	1	<?xml version="1.0"?>\n<Clock xmlns:dt="urn:schemas-microsoft-com:datatypes"><Description dt:dt="string">E-Prime Primary Realtime Clock</Description><StartTime><Timestamp dt:dt="int">0</Timestamp><DateUtc dt:dt="string">2020-10-05T09:05:59Z</DateUtc></StartTime><FrequencyChanges><FrequencyChange><Frequency dt:dt="r8">2699960000</Frequency><Timestamp dt:dt="r8">3.47686174141481E+15</Timestamp><Cur…	좌우반구com(CVF, UVF, BVF)_2-003-1	60.021	1.0.0.164	1	334312843	Professional	2.0.10.242	2.0.10.356	10-05-2020	2020-10-05 오전 9:05:59	18:05:59	2.0.10.252	112		2	z	후검	4	1	112	NULL	NULL	NULL	NULL	NULL	NULL	KSY4	List1	NULL	NULL	NULL	NULL	NULL	NULL	NULL	NULL	NULL	1	z	1	3	333921	0	z	614	334535
좌우반구com(CVF, UVF, BVF)_2	3	1	<?xml version="1.0"?>\n<Clock xmlns:dt="urn:schemas-microsoft-com:datatypes"><Description dt:dt="string">E-Prime Primary Realtime Clock</Description><StartTime><Timestamp dt:dt="int">0</Timestamp><DateUtc dt:dt="string">2020-10-05T09:05:59Z</DateUtc></StartTime><FrequencyChanges><FrequencyChange><Frequency dt:dt="r8">2699960000</Frequency><Timestamp dt:dt="r8">3.47686174141481E+15</Timestamp><Cur…	좌우반구com(CVF, UVF, BVF)_2-003-1	60.021	1.0.0.164	1	334312843	Professional	2.0.10.242	2.0.10.356	10-05-2020	2020-10-05 오전 9:05:59	18:05:59	2.0.10.252	302		1	{/}	후대	NULL	NULL	NULL	NULL	NULL	NULL	68	1	38	KSY3	List3	NULL	NULL	NULL	NULL	NULL	NULL	NULL	NULL	NULL	0	{/}	0	4	1017318	0	z	787	1018105
좌우반구com(CVF, UVF, BVF)_2	3	1	<?xml version="1.0"?>\n<Clock xmlns:dt="urn:schemas-microsoft-com:datatypes"><Description dt:dt="string">E-Prime Primary Realtime Clock</Description><StartTime><Timestamp dt:dt="int">0</Timestamp><DateUtc dt:dt="string">2020-10-05T09:05:59Z</DateUtc></StartTime><FrequencyChanges><FrequencyChange><Frequency dt:dt="r8">2699960000</Frequency><Timestamp dt:dt="r8">3.47686174141481E+15</Timestamp><Cur…	좌우반구com(CVF, UVF, BVF)_2-003-1	60.021	1.0.0.164	1	334312843	Professional	2.0.10.242	2.0.10.356	10-05-2020	2020-10-05 오전 9:05:59	18:05:59	2.0.10.252	318		1	{/}	후자	NULL	NULL	NULL	NULL	NULL	NULL	27	1	54	KSY3	List3	NULL	NULL	NULL	NULL	NULL	NULL	NULL	NULL	NULL	1	{/}	0	3	1066434	0	{/}	795	1067229
좌우반구com(CVF, UVF, BVF)_2	3	1	<?xml version="1.0"?>\n<Clock xmlns:dt="urn:schemas-microsoft-com:datatypes"><Description dt:dt="string">E-Prime Primary Realtime Clock</Description><StartTime><Timestamp dt:dt="int">0</Timestamp><DateUtc dt:dt="string">2020-10-05T09:05:59Z</DateUtc></StartTime><FrequencyChanges><FrequencyChange><Frequency dt:dt="r8">2699960000</Frequency><Timestamp dt:dt="r8">3.47686174141481E+15</Timestamp><Cur…	좌우반구com(CVF, UVF, BVF)_2-003-1	60.021	1.0.0.164	1	334312843	Professional	2.0.10.242	2.0.10.356	10-05-2020	2020-10-05 오전 9:05:59	18:05:59	2.0.10.252	67		2	z	훈걱	48	1	67	NULL	NULL	NULL	NULL	NULL	NULL	KSY3	List1	NULL	NULL	NULL	NULL	NULL	NULL	NULL	NULL	NULL	0	z	0	4	203717	0	{/}	795	204512
좌우반구com(CVF, UVF, BVF)_2	3	1	<?xml version="1.0"?>\n<Clock xmlns:dt="urn:schemas-microsoft-com:datatypes"><Description dt:dt="string">E-Prime Primary Realtime Clock</Description><StartTime><Timestamp dt:dt="int">0</Timestamp><DateUtc dt:dt="string">2020-10-05T09:05:59Z</DateUtc></StartTime><FrequencyChanges><FrequencyChange><Frequency dt:dt="r8">2699960000</Frequency><Timestamp dt:dt="r8">3.47686174141481E+15</Timestamp><Cur…	좌우반구com(CVF, UVF, BVF)_2-003-1	60.021	1.0.0.164	1	334312843	Professional	2.0.10.242	2.0.10.356	10-05-2020	2020-10-05 오전 9:05:59	18:05:59	2.0.10.252	273		2	z	훈차	NULL	NULL	NULL	NULL	NULL	NULL	79	1	9	KSY	List3	0		0	-1	929165	183		0	0	1	z	0	3	929348	0	z	1317	930665
좌우반구com(CVF, UVF, BVF)_2	3	1	<?xml version="1.0"?>\n<Clock xmlns:dt="urn:schemas-microsoft-com:datatypes"><Description dt:dt="string">E-Prime Primary Realtime Clock</Description><StartTime><Timestamp dt:dt="int">0</Timestamp><DateUtc dt:dt="string">2020-10-05T09:05:59Z</DateUtc></StartTime><FrequencyChanges><FrequencyChange><Frequency dt:dt="r8">2699960000</Frequency><Timestamp dt:dt="r8">3.47686174141481E+15</Timestamp><Cur…	좌우반구com(CVF, UVF, BVF)_2-003-1	60.021	1.0.0.164	1	334312843	Professional	2.0.10.242	2.0.10.356	10-05-2020	2020-10-05 오전 9:05:59	18:05:59	2.0.10.252	149		2	z	휘섭	NULL	NULL	NULL	29	1	17	NULL	NULL	NULL	KSY	List2	0		0	-1	491150	183		0	0	1	z	1	3	491333	0	z	539	491872
좌우반구com(CVF, UVF, BVF)_2	3	1	<?xml version="1.0"?>\n<Clock xmlns:dt="urn:schemas-microsoft-com:datatypes"><Description dt:dt="string">E-Prime Primary Realtime Clock</Description><StartTime><Timestamp dt:dt="int">0</Timestamp><DateUtc dt:dt="string">2020-10-05T09:05:59Z</DateUtc></StartTime><FrequencyChanges><FrequencyChange><Frequency dt:dt="r8">2699960000</Frequency><Timestamp dt:dt="r8">3.47686174141481E+15</Timestamp><Cur…	좌우반구com(CVF, UVF, BVF)_2-003-1	60.021	1.0.0.164	1	334312843	Professional	2.0.10.242	2.0.10.356	10-05-2020	2020-10-05 오전 9:05:59	18:05:59	2.0.10.252	300		2	z	희강	NULL	NULL	NULL	NULL	NULL	NULL	73	1	36	KSY2	List3	NULL	NULL	NULL	NULL	NULL	NULL	NULL	NULL	NULL	0	z	0	3	1009987	0	{/}	1654	1011641
좌우반구com(CVF, UVF, BVF)_2	3	1	<?xml version="1.0"?>\n<Clock xmlns:dt="urn:schemas-microsoft-com:datatypes"><Description dt:dt="string">E-Prime Primary Realtime Clock</Description><StartTime><Timestamp dt:dt="int">0</Timestamp><DateUtc dt:dt="string">2020-10-05T09:05:59Z</DateUtc></StartTime><FrequencyChanges><FrequencyChange><Frequency dt:dt="r8">2699960000</Frequency><Timestamp dt:dt="r8">3.47686174141481E+15</Timestamp><Cur…	좌우반구com(CVF, UVF, BVF)_2-003-1	60.021	1.0.0.164	1	334312843	Professional	2.0.10.242	2.0.10.356	10-05-2020	2020-10-05 오전 9:05:59	18:05:59	2.0.10.252	38		1	{/}	희망	29	1	38	NULL	NULL	NULL	NULL	NULL	NULL	KSY3	List1	NULL	NULL	NULL	NULL	NULL	NULL	NULL	NULL	NULL	1	{/}	0	3	118563	0	{/}	399	118962
좌우반구com(CVF, UVF, BVF)_2	3	1	<?xml version="1.0"?>\n<Clock xmlns:dt="urn:schemas-microsoft-com:datatypes"><Description dt:dt="string">E-Prime Primary Realtime Clock</Description><StartTime><Timestamp dt:dt="int">0</Timestamp><DateUtc dt:dt="string">2020-10-05T09:05:59Z</DateUtc></StartTime><FrequencyChanges><FrequencyChange><Frequency dt:dt="r8">2699960000</Frequency><Timestamp dt:dt="r8">3.47686174141481E+15</Timestamp><Cur…	좌우반구com(CVF, UVF, BVF)_2-003-1	60.021	1.0.0.164	1	334312843	Professional	2.0.10.242	2.0.10.356	10-05-2020	2020-10-05 오전 9:05:59	18:05:59	2.0.10.252	134		2	z	희외	NULL	NULL	NULL	25	1	2	NULL	NULL	NULL	KSY4	List2	NULL	NULL	NULL	NULL	NULL	NULL	NULL	NULL	NULL	0	z	1	3	447115	0	{/}	507	447622
좌우반구com(CVF, UVF, BVF)_2	3	1	<?xml version="1.0"?>\n<Clock xmlns:dt="urn:schemas-microsoft-com:datatypes"><Description dt:dt="string">E-Prime Primary Realtime Clock</Description><StartTime><Timestamp dt:dt="int">0</Timestamp><DateUtc dt:dt="string">2020-10-05T09:05:59Z</DateUtc></StartTime><FrequencyChanges><FrequencyChange><Frequency dt:dt="r8">2699960000</Frequency><Timestamp dt:dt="r8">3.47686174141481E+15</Timestamp><Cur…	좌우반구com(CVF, UVF, BVF)_2-003-1	60.021	1.0.0.164	1	334312843	Professional	2.0.10.242	2.0.10.356	10-05-2020	2020-10-05 오전 9:05:59	18:05:59	2.0.10.252	157		2	z	희응	NULL	NULL	NULL	58	1	25	NULL	NULL	NULL	KSY3	List2	NULL	NULL	NULL	NULL	NULL	NULL	NULL	NULL	NULL	1	z	0	3	513959	0	z	995	514954
