# Supplementary material for: Decoding foveal word recognition: the role of interhemispheric inhibition in bilateral hemispheric processing
Source: Front Psychol. 2023 Nov 30;14:1293529. doi: 10.3389/fpsyg.2023.1293529 (PMC10720635; doi:10.3389/fpsyg.2023.1293529)
Supplement: Supplementary file 1 [file Data_Sheet_1.ZIP › data/Exp1/E1_004.txt]

STRING	INTEGER	INTEGER	STRING	STRING	STRING	STRING	STRING	STRING	STRING	STRING	STRING	STRING	STRING	STRING	STRING	INTEGER	STRING	STRING	STRING	STRING	STRING	STRING	STRING	STRING	STRING	STRING	STRING	STRING	STRING	STRING	STRING	STRING	STRING	STRING	STRING	STRING	STRING	STRING	STRING	STRING	STRING	STRING	STRING	STRING	STRING	STRING	STRING	STRING	STRING
EXPNAME	SUBJECT	SESSION	VARIABLE	VARIABLE	VARIABLE	VARIABLE	VARIABLE	VARIABLE	VARIABLE	VARIABLE	VARIABLE	VARIABLE	VARIABLE	VARIABLE	VARIABLE	LOG_LEVEL	VARIABLE	VARIABLE	VARIABLE	VARIABLE	VARIABLE	VARIABLE	VARIABLE	VARIABLE	VARIABLE	VARIABLE	VARIABLE	VARIABLE	VARIABLE	VARIABLE	VARIABLE	VARIABLE	VARIABLE	VARIABLE	VARIABLE	VARIABLE	VARIABLE	VARIABLE	VARIABLE	VARIABLE	VARIABLE	VARIABLE	VARIABLE	VARIABLE	VARIABLE	VARIABLE	VARIABLE	VARIABLE	VARIABLE
1	1	1	1	1	1	1	1	1	1	1	1	1	1	1	1	2	2	2	2	2	2	2	2	2	2	2	2	2	2	2	2	2	2	2	2	2	2	2	2	2	2	2	2	2	2	2	2	2	2
ExperimentName	Subject	Session	Clock.Information	DataFile.Basename	Display.RefreshRate	ExperimentVersion	Group	RandomSeed	RuntimeCapabilities	RuntimeVersion	RuntimeVersionExpected	SessionDate	SessionStartDateTimeUtc	SessionTime	StudioVersion	Block	blank	condition	correct	Exptarget	List1	List1.Cycle	List1.Sample	List2	List2.Cycle	List2.Sample	List3	List3.Cycle	List3.Sample	Procedure	Running	TextDisplay2.ACC	TextDisplay2.CRESP	TextDisplay2.DurationError	TextDisplay2.OnsetDelay	TextDisplay2.OnsetTime	TextDisplay2.OnsetToOnsetTime	TextDisplay2.RESP	TextDisplay2.RT	TextDisplay2.RTTime	TextDisplay6.ACC	TextDisplay6.CRESP	TextDisplay6.DurationError	TextDisplay6.OnsetDelay	TextDisplay6.OnsetTime	TextDisplay6.OnsetToOnsetTime	TextDisplay6.RESP	TextDisplay6.RT	TextDisplay6.RTTime
좌우반구com(CVF, UVF, BVF)_2	4	1	<?xml version="1.0"?>\n<Clock xmlns:dt="urn:schemas-microsoft-com:datatypes"><Description dt:dt="string">E-Prime Primary Realtime Clock</Description><StartTime><Timestamp dt:dt="int">0</Timestamp><DateUtc dt:dt="string">2020-10-06T01:58:17Z</DateUtc></StartTime><FrequencyChanges><FrequencyChange><Frequency dt:dt="r8">2699960000</Frequency><Timestamp dt:dt="r8">3.6408589895683E+15</Timestamp><Curr…	좌우반구com(CVF, UVF, BVF)_2-004-1	60.021	1.0.0.164	1	-1421081530	Professional	2.0.10.242	2.0.10.356	10-06-2020	2020-10-06 오전 1:58:18	10:58:18	2.0.10.252	167		1	{/}	가격	NULL	NULL	NULL	103	1	35	NULL	NULL	NULL	KSY4	List2	NULL	NULL	NULL	NULL	NULL	NULL	NULL	NULL	NULL	1	{/}	1	3	498563	0	{/}	1442	500005
좌우반구com(CVF, UVF, BVF)_2	4	1	<?xml version="1.0"?>\n<Clock xmlns:dt="urn:schemas-microsoft-com:datatypes"><Description dt:dt="string">E-Prime Primary Realtime Clock</Description><StartTime><Timestamp dt:dt="int">0</Timestamp><DateUtc dt:dt="string">2020-10-06T01:58:17Z</DateUtc></StartTime><FrequencyChanges><FrequencyChange><Frequency dt:dt="r8">2699960000</Frequency><Timestamp dt:dt="r8">3.6408589895683E+15</Timestamp><Curr…	좌우반구com(CVF, UVF, BVF)_2-004-1	60.021	1.0.0.164	1	-1421081530	Professional	2.0.10.242	2.0.10.356	10-06-2020	2020-10-06 오전 1:58:18	10:58:18	2.0.10.252	137		1	{/}	가을	NULL	NULL	NULL	31	1	5	NULL	NULL	NULL	KSY4	List2	NULL	NULL	NULL	NULL	NULL	NULL	NULL	NULL	NULL	1	{/}	0	4	408445	0	{/}	337	408782
좌우반구com(CVF, UVF, BVF)_2	4	1	<?xml version="1.0"?>\n<Clock xmlns:dt="urn:schemas-microsoft-com:datatypes"><Description dt:dt="string">E-Prime Primary Realtime Clock</Description><StartTime><Timestamp dt:dt="int">0</Timestamp><DateUtc dt:dt="string">2020-10-06T01:58:17Z</DateUtc></StartTime><FrequencyChanges><FrequencyChange><Frequency dt:dt="r8">2699960000</Frequency><Timestamp dt:dt="r8">3.6408589895683E+15</Timestamp><Curr…	좌우반구com(CVF, UVF, BVF)_2-004-1	60.021	1.0.0.164	1	-1421081530	Professional	2.0.10.242	2.0.10.356	10-06-2020	2020-10-06 오전 1:58:18	10:58:18	2.0.10.252	146		1	{/}	간섭	NULL	NULL	NULL	86	1	14	NULL	NULL	NULL	KSY4	List2	NULL	NULL	NULL	NULL	NULL	NULL	NULL	NULL	NULL	1	{/}	0	4	433603	0	{/}	1267	434870
좌우반구com(CVF, UVF, BVF)_2	4	1	<?xml version="1.0"?>\n<Clock xmlns:dt="urn:schemas-microsoft-com:datatypes"><Description dt:dt="string">E-Prime Primary Realtime Clock</Description><StartTime><Timestamp dt:dt="int">0</Timestamp><DateUtc dt:dt="string">2020-10-06T01:58:17Z</DateUtc></StartTime><FrequencyChanges><FrequencyChange><Frequency dt:dt="r8">2699960000</Frequency><Timestamp dt:dt="r8">3.6408589895683E+15</Timestamp><Curr…	좌우반구com(CVF, UVF, BVF)_2-004-1	60.021	1.0.0.164	1	-1421081530	Professional	2.0.10.242	2.0.10.356	10-06-2020	2020-10-06 오전 1:58:18	10:58:18	2.0.10.252	119		2	z	간습	15	1	119	NULL	NULL	NULL	NULL	NULL	NULL	KSY3	List1	NULL	NULL	NULL	NULL	NULL	NULL	NULL	NULL	NULL	0	z	0	4	342218	0	{/}	764	342982
좌우반구com(CVF, UVF, BVF)_2	4	1	<?xml version="1.0"?>\n<Clock xmlns:dt="urn:schemas-microsoft-com:datatypes"><Description dt:dt="string">E-Prime Primary Realtime Clock</Description><StartTime><Timestamp dt:dt="int">0</Timestamp><DateUtc dt:dt="string">2020-10-06T01:58:17Z</DateUtc></StartTime><FrequencyChanges><FrequencyChange><Frequency dt:dt="r8">2699960000</Frequency><Timestamp dt:dt="r8">3.6408589895683E+15</Timestamp><Curr…	좌우반구com(CVF, UVF, BVF)_2-004-1	60.021	1.0.0.164	1	-1421081530	Professional	2.0.10.242	2.0.10.356	10-06-2020	2020-10-06 오전 1:58:18	10:58:18	2.0.10.252	322		2	z	감환	NULL	NULL	NULL	NULL	NULL	NULL	18	1	58	KSY3	List3	NULL	NULL	NULL	NULL	NULL	NULL	NULL	NULL	NULL	1	z	1	3	953755	0	z	574	954329
좌우반구com(CVF, UVF, BVF)_2	4	1	<?xml version="1.0"?>\n<Clock xmlns:dt="urn:schemas-microsoft-com:datatypes"><Description dt:dt="string">E-Prime Primary Realtime Clock</Description><StartTime><Timestamp dt:dt="int">0</Timestamp><DateUtc dt:dt="string">2020-10-06T01:58:17Z</DateUtc></StartTime><FrequencyChanges><FrequencyChange><Frequency dt:dt="r8">2699960000</Frequency><Timestamp dt:dt="r8">3.6408589895683E+15</Timestamp><Curr…	좌우반구com(CVF, UVF, BVF)_2-004-1	60.021	1.0.0.164	1	-1421081530	Professional	2.0.10.242	2.0.10.356	10-06-2020	2020-10-06 오전 1:58:18	10:58:18	2.0.10.252	372		1	{/}	강도	NULL	NULL	NULL	NULL	NULL	NULL	75	1	108	KSY4	List3	NULL	NULL	NULL	NULL	NULL	NULL	NULL	NULL	NULL	1	{/}	0	3	1093140	0	{/}	508	1093648
좌우반구com(CVF, UVF, BVF)_2	4	1	<?xml version="1.0"?>\n<Clock xmlns:dt="urn:schemas-microsoft-com:datatypes"><Description dt:dt="string">E-Prime Primary Realtime Clock</Description><StartTime><Timestamp dt:dt="int">0</Timestamp><DateUtc dt:dt="string">2020-10-06T01:58:17Z</DateUtc></StartTime><FrequencyChanges><FrequencyChange><Frequency dt:dt="r8">2699960000</Frequency><Timestamp dt:dt="r8">3.6408589895683E+15</Timestamp><Curr…	좌우반구com(CVF, UVF, BVF)_2-004-1	60.021	1.0.0.164	1	-1421081530	Professional	2.0.10.242	2.0.10.356	10-06-2020	2020-10-06 오전 1:58:18	10:58:18	2.0.10.252	63		2	z	강례	64	1	63	NULL	NULL	NULL	NULL	NULL	NULL	KSY	List1	0		0	0	188638	183		0	0	1	z	0	3	188821	0	z	643	189464
좌우반구com(CVF, UVF, BVF)_2	4	1	<?xml version="1.0"?>\n<Clock xmlns:dt="urn:schemas-microsoft-com:datatypes"><Description dt:dt="string">E-Prime Primary Realtime Clock</Description><StartTime><Timestamp dt:dt="int">0</Timestamp><DateUtc dt:dt="string">2020-10-06T01:58:17Z</DateUtc></StartTime><FrequencyChanges><FrequencyChange><Frequency dt:dt="r8">2699960000</Frequency><Timestamp dt:dt="r8">3.6408589895683E+15</Timestamp><Curr…	좌우반구com(CVF, UVF, BVF)_2-004-1	60.021	1.0.0.164	1	-1421081530	Professional	2.0.10.242	2.0.10.356	10-06-2020	2020-10-06 오전 1:58:18	10:58:18	2.0.10.252	162		2	z	강방	NULL	NULL	NULL	52	1	30	NULL	NULL	NULL	KSY3	List2	NULL	NULL	NULL	NULL	NULL	NULL	NULL	NULL	NULL	1	z	1	3	480386	0	z	1659	482045
좌우반구com(CVF, UVF, BVF)_2	4	1	<?xml version="1.0"?>\n<Clock xmlns:dt="urn:schemas-microsoft-com:datatypes"><Description dt:dt="string">E-Prime Primary Realtime Clock</Description><StartTime><Timestamp dt:dt="int">0</Timestamp><DateUtc dt:dt="string">2020-10-06T01:58:17Z</DateUtc></StartTime><FrequencyChanges><FrequencyChange><Frequency dt:dt="r8">2699960000</Frequency><Timestamp dt:dt="r8">3.6408589895683E+15</Timestamp><Curr…	좌우반구com(CVF, UVF, BVF)_2-004-1	60.021	1.0.0.164	1	-1421081530	Professional	2.0.10.242	2.0.10.356	10-06-2020	2020-10-06 오전 1:58:18	10:58:18	2.0.10.252	391		1	{/}	개념	NULL	NULL	NULL	NULL	NULL	NULL	71	1	127	KSY4	List3	NULL	NULL	NULL	NULL	NULL	NULL	NULL	NULL	NULL	1	{/}	0	3	1145072	0	{/}	511	1145583
좌우반구com(CVF, UVF, BVF)_2	4	1	<?xml version="1.0"?>\n<Clock xmlns:dt="urn:schemas-microsoft-com:datatypes"><Description dt:dt="string">E-Prime Primary Realtime Clock</Description><StartTime><Timestamp dt:dt="int">0</Timestamp><DateUtc dt:dt="string">2020-10-06T01:58:17Z</DateUtc></StartTime><FrequencyChanges><FrequencyChange><Frequency dt:dt="r8">2699960000</Frequency><Timestamp dt:dt="r8">3.6408589895683E+15</Timestamp><Curr…	좌우반구com(CVF, UVF, BVF)_2-004-1	60.021	1.0.0.164	1	-1421081530	Professional	2.0.10.242	2.0.10.356	10-06-2020	2020-10-06 오전 1:58:18	10:58:18	2.0.10.252	375		2	z	개례	NULL	NULL	NULL	NULL	NULL	NULL	85	1	111	KSY2	List3	NULL	NULL	NULL	NULL	NULL	NULL	NULL	NULL	NULL	0	z	0	3	1101054	0	{/}	706	1101760
좌우반구com(CVF, UVF, BVF)_2	4	1	<?xml version="1.0"?>\n<Clock xmlns:dt="urn:schemas-microsoft-com:datatypes"><Description dt:dt="string">E-Prime Primary Realtime Clock</Description><StartTime><Timestamp dt:dt="int">0</Timestamp><DateUtc dt:dt="string">2020-10-06T01:58:17Z</DateUtc></StartTime><FrequencyChanges><FrequencyChange><Frequency dt:dt="r8">2699960000</Frequency><Timestamp dt:dt="r8">3.6408589895683E+15</Timestamp><Curr…	좌우반구com(CVF, UVF, BVF)_2-004-1	60.021	1.0.0.164	1	-1421081530	Professional	2.0.10.242	2.0.10.356	10-06-2020	2020-10-06 오전 1:58:18	10:58:18	2.0.10.252	260		1	{/}	개인	NULL	NULL	NULL	63	1	128	NULL	NULL	NULL	KSY4	List2	NULL	NULL	NULL	NULL	NULL	NULL	NULL	NULL	NULL	1	{/}	0	4	765621	0	{/}	398	766019
좌우반구com(CVF, UVF, BVF)_2	4	1	<?xml version="1.0"?>\n<Clock xmlns:dt="urn:schemas-microsoft-com:datatypes"><Description dt:dt="string">E-Prime Primary Realtime Clock</Description><StartTime><Timestamp dt:dt="int">0</Timestamp><DateUtc dt:dt="string">2020-10-06T01:58:17Z</DateUtc></StartTime><FrequencyChanges><FrequencyChange><Frequency dt:dt="r8">2699960000</Frequency><Timestamp dt:dt="r8">3.6408589895683E+15</Timestamp><Curr…	좌우반구com(CVF, UVF, BVF)_2-004-1	60.021	1.0.0.164	1	-1421081530	Professional	2.0.10.242	2.0.10.356	10-06-2020	2020-10-06 오전 1:58:18	10:58:18	2.0.10.252	358		2	z	개협	NULL	NULL	NULL	NULL	NULL	NULL	67	1	94	KSY2	List3	NULL	NULL	NULL	NULL	NULL	NULL	NULL	NULL	NULL	1	z	0	4	1053971	0	z	1109	1055080
좌우반구com(CVF, UVF, BVF)_2	4	1	<?xml version="1.0"?>\n<Clock xmlns:dt="urn:schemas-microsoft-com:datatypes"><Description dt:dt="string">E-Prime Primary Realtime Clock</Description><StartTime><Timestamp dt:dt="int">0</Timestamp><DateUtc dt:dt="string">2020-10-06T01:58:17Z</DateUtc></StartTime><FrequencyChanges><FrequencyChange><Frequency dt:dt="r8">2699960000</Frequency><Timestamp dt:dt="r8">3.6408589895683E+15</Timestamp><Curr…	좌우반구com(CVF, UVF, BVF)_2-004-1	60.021	1.0.0.164	1	-1421081530	Professional	2.0.10.242	2.0.10.356	10-06-2020	2020-10-06 오전 1:58:18	10:58:18	2.0.10.252	312		2	z	거생	NULL	NULL	NULL	NULL	NULL	NULL	104	1	48	KSY3	List3	NULL	NULL	NULL	NULL	NULL	NULL	NULL	NULL	NULL	0	z	0	4	924466	0	{/}	1103	925569
좌우반구com(CVF, UVF, BVF)_2	4	1	<?xml version="1.0"?>\n<Clock xmlns:dt="urn:schemas-microsoft-com:datatypes"><Description dt:dt="string">E-Prime Primary Realtime Clock</Description><StartTime><Timestamp dt:dt="int">0</Timestamp><DateUtc dt:dt="string">2020-10-06T01:58:17Z</DateUtc></StartTime><FrequencyChanges><FrequencyChange><Frequency dt:dt="r8">2699960000</Frequency><Timestamp dt:dt="r8">3.6408589895683E+15</Timestamp><Curr…	좌우반구com(CVF, UVF, BVF)_2-004-1	60.021	1.0.0.164	1	-1421081530	Professional	2.0.10.242	2.0.10.356	10-06-2020	2020-10-06 오전 1:58:18	10:58:18	2.0.10.252	300		1	{/}	걱정	NULL	NULL	NULL	NULL	NULL	NULL	12	1	36	KSY4	List3	NULL	NULL	NULL	NULL	NULL	NULL	NULL	NULL	NULL	1	{/}	0	3	890894	0	{/}	436	891330
좌우반구com(CVF, UVF, BVF)_2	4	1	<?xml version="1.0"?>\n<Clock xmlns:dt="urn:schemas-microsoft-com:datatypes"><Description dt:dt="string">E-Prime Primary Realtime Clock</Description><StartTime><Timestamp dt:dt="int">0</Timestamp><DateUtc dt:dt="string">2020-10-06T01:58:17Z</DateUtc></StartTime><FrequencyChanges><FrequencyChange><Frequency dt:dt="r8">2699960000</Frequency><Timestamp dt:dt="r8">3.6408589895683E+15</Timestamp><Curr…	좌우반구com(CVF, UVF, BVF)_2-004-1	60.021	1.0.0.164	1	-1421081530	Professional	2.0.10.242	2.0.10.356	10-06-2020	2020-10-06 오전 1:58:18	10:58:18	2.0.10.252	388		2	z	걱최	NULL	NULL	NULL	NULL	NULL	NULL	124	1	124	KSY3	List3	NULL	NULL	NULL	NULL	NULL	NULL	NULL	NULL	NULL	0	z	0	4	1136609	0	{/}	846	1137455
좌우반구com(CVF, UVF, BVF)_2	4	1	<?xml version="1.0"?>\n<Clock xmlns:dt="urn:schemas-microsoft-com:datatypes"><Description dt:dt="string">E-Prime Primary Realtime Clock</Description><StartTime><Timestamp dt:dt="int">0</Timestamp><DateUtc dt:dt="string">2020-10-06T01:58:17Z</DateUtc></StartTime><FrequencyChanges><FrequencyChange><Frequency dt:dt="r8">2699960000</Frequency><Timestamp dt:dt="r8">3.6408589895683E+15</Timestamp><Curr…	좌우반구com(CVF, UVF, BVF)_2-004-1	60.021	1.0.0.164	1	-1421081530	Professional	2.0.10.242	2.0.10.356	10-06-2020	2020-10-06 오전 1:58:18	10:58:18	2.0.10.252	234		2	z	건적	NULL	NULL	NULL	111	1	102	NULL	NULL	NULL	KSY3	List2	NULL	NULL	NULL	NULL	NULL	NULL	NULL	NULL	NULL	0	z	0	3	691863	0	{/}	556	692419
좌우반구com(CVF, UVF, BVF)_2	4	1	<?xml version="1.0"?>\n<Clock xmlns:dt="urn:schemas-microsoft-com:datatypes"><Description dt:dt="string">E-Prime Primary Realtime Clock</Description><StartTime><Timestamp dt:dt="int">0</Timestamp><DateUtc dt:dt="string">2020-10-06T01:58:17Z</DateUtc></StartTime><FrequencyChanges><FrequencyChange><Frequency dt:dt="r8">2699960000</Frequency><Timestamp dt:dt="r8">3.6408589895683E+15</Timestamp><Curr…	좌우반구com(CVF, UVF, BVF)_2-004-1	60.021	1.0.0.164	1	-1421081530	Professional	2.0.10.242	2.0.10.356	10-06-2020	2020-10-06 오전 1:58:18	10:58:18	2.0.10.252	122		2	z	검강	13	1	122	NULL	NULL	NULL	NULL	NULL	NULL	KSY	List1	0		1	-1	350431	184		0	0	0	z	0	4	350615	0	{/}	367	350982
좌우반구com(CVF, UVF, BVF)_2	4	1	<?xml version="1.0"?>\n<Clock xmlns:dt="urn:schemas-microsoft-com:datatypes"><Description dt:dt="string">E-Prime Primary Realtime Clock</Description><StartTime><Timestamp dt:dt="int">0</Timestamp><DateUtc dt:dt="string">2020-10-06T01:58:17Z</DateUtc></StartTime><FrequencyChanges><FrequencyChange><Frequency dt:dt="r8">2699960000</Frequency><Timestamp dt:dt="r8">3.6408589895683E+15</Timestamp><Curr…	좌우반구com(CVF, UVF, BVF)_2-004-1	60.021	1.0.0.164	1	-1421081530	Professional	2.0.10.242	2.0.10.356	10-06-2020	2020-10-06 오전 1:58:18	10:58:18	2.0.10.252	337		1	{/}	검색	NULL	NULL	NULL	NULL	NULL	NULL	120	1	73	KSY4	List3	NULL	NULL	NULL	NULL	NULL	NULL	NULL	NULL	NULL	1	{/}	0	3	996274	0	{/}	447	996721
좌우반구com(CVF, UVF, BVF)_2	4	1	<?xml version="1.0"?>\n<Clock xmlns:dt="urn:schemas-microsoft-com:datatypes"><Description dt:dt="string">E-Prime Primary Realtime Clock</Description><StartTime><Timestamp dt:dt="int">0</Timestamp><DateUtc dt:dt="string">2020-10-06T01:58:17Z</DateUtc></StartTime><FrequencyChanges><FrequencyChange><Frequency dt:dt="r8">2699960000</Frequency><Timestamp dt:dt="r8">3.6408589895683E+15</Timestamp><Curr…	좌우반구com(CVF, UVF, BVF)_2-004-1	60.021	1.0.0.164	1	-1421081530	Professional	2.0.10.242	2.0.10.356	10-06-2020	2020-10-06 오전 1:58:18	10:58:18	2.0.10.252	110		2	z	검죽	93	1	110	NULL	NULL	NULL	NULL	NULL	NULL	KSY	List1	0		0	-1	318076	183		0	0	1	z	1	3	318259	0	z	396	318655
좌우반구com(CVF, UVF, BVF)_2	4	1	<?xml version="1.0"?>\n<Clock xmlns:dt="urn:schemas-microsoft-com:datatypes"><Description dt:dt="string">E-Prime Primary Realtime Clock</Description><StartTime><Timestamp dt:dt="int">0</Timestamp><DateUtc dt:dt="string">2020-10-06T01:58:17Z</DateUtc></StartTime><FrequencyChanges><FrequencyChange><Frequency dt:dt="r8">2699960000</Frequency><Timestamp dt:dt="r8">3.6408589895683E+15</Timestamp><Curr…	좌우반구com(CVF, UVF, BVF)_2-004-1	60.021	1.0.0.164	1	-1421081530	Professional	2.0.10.242	2.0.10.356	10-06-2020	2020-10-06 오전 1:58:18	10:58:18	2.0.10.252	210		2	z	검환	NULL	NULL	NULL	13	1	78	NULL	NULL	NULL	KSY3	List2	NULL	NULL	NULL	NULL	NULL	NULL	NULL	NULL	NULL	0	z	0	3	624686	0	{/}	846	625532
좌우반구com(CVF, UVF, BVF)_2	4	1	<?xml version="1.0"?>\n<Clock xmlns:dt="urn:schemas-microsoft-com:datatypes"><Description dt:dt="string">E-Prime Primary Realtime Clock</Description><StartTime><Timestamp dt:dt="int">0</Timestamp><DateUtc dt:dt="string">2020-10-06T01:58:17Z</DateUtc></StartTime><FrequencyChanges><FrequencyChange><Frequency dt:dt="r8">2699960000</Frequency><Timestamp dt:dt="r8">3.6408589895683E+15</Timestamp><Curr…	좌우반구com(CVF, UVF, BVF)_2-004-1	60.021	1.0.0.164	1	-1421081530	Professional	2.0.10.242	2.0.10.356	10-06-2020	2020-10-06 오전 1:58:18	10:58:18	2.0.10.252	66		2	z	격례	69	1	66	NULL	NULL	NULL	NULL	NULL	NULL	KSY3	List1	NULL	NULL	NULL	NULL	NULL	NULL	NULL	NULL	NULL	0	z	0	3	197018	0	{/}	526	197544
좌우반구com(CVF, UVF, BVF)_2	4	1	<?xml version="1.0"?>\n<Clock xmlns:dt="urn:schemas-microsoft-com:datatypes"><Description dt:dt="string">E-Prime Primary Realtime Clock</Description><StartTime><Timestamp dt:dt="int">0</Timestamp><DateUtc dt:dt="string">2020-10-06T01:58:17Z</DateUtc></StartTime><FrequencyChanges><FrequencyChange><Frequency dt:dt="r8">2699960000</Frequency><Timestamp dt:dt="r8">3.6408589895683E+15</Timestamp><Curr…	좌우반구com(CVF, UVF, BVF)_2-004-1	60.021	1.0.0.164	1	-1421081530	Professional	2.0.10.242	2.0.10.356	10-06-2020	2020-10-06 오전 1:58:18	10:58:18	2.0.10.252	140		1	{/}	결과	NULL	NULL	NULL	104	1	8	NULL	NULL	NULL	KSY4	List2	NULL	NULL	NULL	NULL	NULL	NULL	NULL	NULL	NULL	1	{/}	0	3	417075	0	{/}	339	417414
좌우반구com(CVF, UVF, BVF)_2	4	1	<?xml version="1.0"?>\n<Clock xmlns:dt="urn:schemas-microsoft-com:datatypes"><Description dt:dt="string">E-Prime Primary Realtime Clock</Description><StartTime><Timestamp dt:dt="int">0</Timestamp><DateUtc dt:dt="string">2020-10-06T01:58:17Z</DateUtc></StartTime><FrequencyChanges><FrequencyChange><Frequency dt:dt="r8">2699960000</Frequency><Timestamp dt:dt="r8">3.6408589895683E+15</Timestamp><Curr…	좌우반구com(CVF, UVF, BVF)_2-004-1	60.021	1.0.0.164	1	-1421081530	Professional	2.0.10.242	2.0.10.356	10-06-2020	2020-10-06 오전 1:58:18	10:58:18	2.0.10.252	245		1	{/}	결국	NULL	NULL	NULL	78	1	113	NULL	NULL	NULL	KSY4	List2	NULL	NULL	NULL	NULL	NULL	NULL	NULL	NULL	NULL	1	{/}	1	3	723235	0	{/}	528	723763
좌우반구com(CVF, UVF, BVF)_2	4	1	<?xml version="1.0"?>\n<Clock xmlns:dt="urn:schemas-microsoft-com:datatypes"><Description dt:dt="string">E-Prime Primary Realtime Clock</Description><StartTime><Timestamp dt:dt="int">0</Timestamp><DateUtc dt:dt="string">2020-10-06T01:58:17Z</DateUtc></StartTime><FrequencyChanges><FrequencyChange><Frequency dt:dt="r8">2699960000</Frequency><Timestamp dt:dt="r8">3.6408589895683E+15</Timestamp><Curr…	좌우반구com(CVF, UVF, BVF)_2-004-1	60.021	1.0.0.164	1	-1421081530	Professional	2.0.10.242	2.0.10.356	10-06-2020	2020-10-06 오전 1:58:18	10:58:18	2.0.10.252	17		1	{/}	결정	129	1	17	NULL	NULL	NULL	NULL	NULL	NULL	KSY4	List1	NULL	NULL	NULL	NULL	NULL	NULL	NULL	NULL	NULL	1	{/}	0	4	61882	0	{/}	407	62289
좌우반구com(CVF, UVF, BVF)_2	4	1	<?xml version="1.0"?>\n<Clock xmlns:dt="urn:schemas-microsoft-com:datatypes"><Description dt:dt="string">E-Prime Primary Realtime Clock</Description><StartTime><Timestamp dt:dt="int">0</Timestamp><DateUtc dt:dt="string">2020-10-06T01:58:17Z</DateUtc></StartTime><FrequencyChanges><FrequencyChange><Frequency dt:dt="r8">2699960000</Frequency><Timestamp dt:dt="r8">3.6408589895683E+15</Timestamp><Curr…	좌우반구com(CVF, UVF, BVF)_2-004-1	60.021	1.0.0.164	1	-1421081530	Professional	2.0.10.242	2.0.10.356	10-06-2020	2020-10-06 오전 1:58:18	10:58:18	2.0.10.252	223		2	z	결지	NULL	NULL	NULL	128	1	91	NULL	NULL	NULL	KSY4	List2	NULL	NULL	NULL	NULL	NULL	NULL	NULL	NULL	NULL	1	z	0	4	662057	0	z	731	662788
좌우반구com(CVF, UVF, BVF)_2	4	1	<?xml version="1.0"?>\n<Clock xmlns:dt="urn:schemas-microsoft-com:datatypes"><Description dt:dt="string">E-Prime Primary Realtime Clock</Description><StartTime><Timestamp dt:dt="int">0</Timestamp><DateUtc dt:dt="string">2020-10-06T01:58:17Z</DateUtc></StartTime><FrequencyChanges><FrequencyChange><Frequency dt:dt="r8">2699960000</Frequency><Timestamp dt:dt="r8">3.6408589895683E+15</Timestamp><Curr…	좌우반구com(CVF, UVF, BVF)_2-004-1	60.021	1.0.0.164	1	-1421081530	Professional	2.0.10.242	2.0.10.356	10-06-2020	2020-10-06 오전 1:58:18	10:58:18	2.0.10.252	27		2	z	결협	5	1	27	NULL	NULL	NULL	NULL	NULL	NULL	KSY3	List1	NULL	NULL	NULL	NULL	NULL	NULL	NULL	NULL	NULL	0	z	1	3	89105	0	{/}	840	89945
좌우반구com(CVF, UVF, BVF)_2	4	1	<?xml version="1.0"?>\n<Clock xmlns:dt="urn:schemas-microsoft-com:datatypes"><Description dt:dt="string">E-Prime Primary Realtime Clock</Description><StartTime><Timestamp dt:dt="int">0</Timestamp><DateUtc dt:dt="string">2020-10-06T01:58:17Z</DateUtc></StartTime><FrequencyChanges><FrequencyChange><Frequency dt:dt="r8">2699960000</Frequency><Timestamp dt:dt="r8">3.6408589895683E+15</Timestamp><Curr…	좌우반구com(CVF, UVF, BVF)_2-004-1	60.021	1.0.0.164	1	-1421081530	Professional	2.0.10.242	2.0.10.356	10-06-2020	2020-10-06 오전 1:58:18	10:58:18	2.0.10.252	262		1	{/}	경비	NULL	NULL	NULL	33	1	130	NULL	NULL	NULL	KSY4	List2	NULL	NULL	NULL	NULL	NULL	NULL	NULL	NULL	NULL	1	{/}	0	4	771219	0	{/}	520	771739
좌우반구com(CVF, UVF, BVF)_2	4	1	<?xml version="1.0"?>\n<Clock xmlns:dt="urn:schemas-microsoft-com:datatypes"><Description dt:dt="string">E-Prime Primary Realtime Clock</Description><StartTime><Timestamp dt:dt="int">0</Timestamp><DateUtc dt:dt="string">2020-10-06T01:58:17Z</DateUtc></StartTime><FrequencyChanges><FrequencyChange><Frequency dt:dt="r8">2699960000</Frequency><Timestamp dt:dt="r8">3.6408589895683E+15</Timestamp><Curr…	좌우반구com(CVF, UVF, BVF)_2-004-1	60.021	1.0.0.164	1	-1421081530	Professional	2.0.10.242	2.0.10.356	10-06-2020	2020-10-06 오전 1:58:18	10:58:18	2.0.10.252	170		1	{/}	경험	NULL	NULL	NULL	24	1	38	NULL	NULL	NULL	KSY4	List2	NULL	NULL	NULL	NULL	NULL	NULL	NULL	NULL	NULL	1	{/}	1	3	509859	0	{/}	874	510733
좌우반구com(CVF, UVF, BVF)_2	4	1	<?xml version="1.0"?>\n<Clock xmlns:dt="urn:schemas-microsoft-com:datatypes"><Description dt:dt="string">E-Prime Primary Realtime Clock</Description><StartTime><Timestamp dt:dt="int">0</Timestamp><DateUtc dt:dt="string">2020-10-06T01:58:17Z</DateUtc></StartTime><FrequencyChanges><FrequencyChange><Frequency dt:dt="r8">2699960000</Frequency><Timestamp dt:dt="r8">3.6408589895683E+15</Timestamp><Curr…	좌우반구com(CVF, UVF, BVF)_2-004-1	60.021	1.0.0.164	1	-1421081530	Professional	2.0.10.242	2.0.10.356	10-06-2020	2020-10-06 오전 1:58:18	10:58:18	2.0.10.252	100		1	{/}	경호	27	1	100	NULL	NULL	NULL	NULL	NULL	NULL	KSY4	List1	NULL	NULL	NULL	NULL	NULL	NULL	NULL	NULL	NULL	1	{/}	0	3	291202	0	{/}	381	291583
좌우반구com(CVF, UVF, BVF)_2	4	1	<?xml version="1.0"?>\n<Clock xmlns:dt="urn:schemas-microsoft-com:datatypes"><Description dt:dt="string">E-Prime Primary Realtime Clock</Description><StartTime><Timestamp dt:dt="int">0</Timestamp><DateUtc dt:dt="string">2020-10-06T01:58:17Z</DateUtc></StartTime><FrequencyChanges><FrequencyChange><Frequency dt:dt="r8">2699960000</Frequency><Timestamp dt:dt="r8">3.6408589895683E+15</Timestamp><Curr…	좌우반구com(CVF, UVF, BVF)_2-004-1	60.021	1.0.0.164	1	-1421081530	Professional	2.0.10.242	2.0.10.356	10-06-2020	2020-10-06 오전 1:58:18	10:58:18	2.0.10.252	342		1	{/}	계기	NULL	NULL	NULL	NULL	NULL	NULL	15	1	78	KSY4	List3	NULL	NULL	NULL	NULL	NULL	NULL	NULL	NULL	NULL	1	{/}	0	4	1009803	0	{/}	461	1010264
좌우반구com(CVF, UVF, BVF)_2	4	1	<?xml version="1.0"?>\n<Clock xmlns:dt="urn:schemas-microsoft-com:datatypes"><Description dt:dt="string">E-Prime Primary Realtime Clock</Description><StartTime><Timestamp dt:dt="int">0</Timestamp><DateUtc dt:dt="string">2020-10-06T01:58:17Z</DateUtc></StartTime><FrequencyChanges><FrequencyChange><Frequency dt:dt="r8">2699960000</Frequency><Timestamp dt:dt="r8">3.6408589895683E+15</Timestamp><Curr…	좌우반구com(CVF, UVF, BVF)_2-004-1	60.021	1.0.0.164	1	-1421081530	Professional	2.0.10.242	2.0.10.356	10-06-2020	2020-10-06 오전 1:58:18	10:58:18	2.0.10.252	172		2	z	계님	NULL	NULL	NULL	70	1	40	NULL	NULL	NULL	KSY	List2	0		1	-1	515757	184		0	0	0	z	0	4	515941	0		0	0
좌우반구com(CVF, UVF, BVF)_2	4	1	<?xml version="1.0"?>\n<Clock xmlns:dt="urn:schemas-microsoft-com:datatypes"><Description dt:dt="string">E-Prime Primary Realtime Clock</Description><StartTime><Timestamp dt:dt="int">0</Timestamp><DateUtc dt:dt="string">2020-10-06T01:58:17Z</DateUtc></StartTime><FrequencyChanges><FrequencyChange><Frequency dt:dt="r8">2699960000</Frequency><Timestamp dt:dt="r8">3.6408589895683E+15</Timestamp><Curr…	좌우반구com(CVF, UVF, BVF)_2-004-1	60.021	1.0.0.164	1	-1421081530	Professional	2.0.10.242	2.0.10.356	10-06-2020	2020-10-06 오전 1:58:18	10:58:18	2.0.10.252	355		2	z	계락	NULL	NULL	NULL	NULL	NULL	NULL	136	1	91	KSY4	List3	NULL	NULL	NULL	NULL	NULL	NULL	NULL	NULL	NULL	0	z	0	4	1046107	0	{/}	437	1046544
좌우반구com(CVF, UVF, BVF)_2	4	1	<?xml version="1.0"?>\n<Clock xmlns:dt="urn:schemas-microsoft-com:datatypes"><Description dt:dt="string">E-Prime Primary Realtime Clock</Description><StartTime><Timestamp dt:dt="int">0</Timestamp><DateUtc dt:dt="string">2020-10-06T01:58:17Z</DateUtc></StartTime><FrequencyChanges><FrequencyChange><Frequency dt:dt="r8">2699960000</Frequency><Timestamp dt:dt="r8">3.6408589895683E+15</Timestamp><Curr…	좌우반구com(CVF, UVF, BVF)_2-004-1	60.021	1.0.0.164	1	-1421081530	Professional	2.0.10.242	2.0.10.356	10-06-2020	2020-10-06 오전 1:58:18	10:58:18	2.0.10.252	180		1	{/}	계수	NULL	NULL	NULL	22	1	48	NULL	NULL	NULL	KSY4	List2	NULL	NULL	NULL	NULL	NULL	NULL	NULL	NULL	NULL	1	{/}	0	3	541815	0	{/}	238	542053
좌우반구com(CVF, UVF, BVF)_2	4	1	<?xml version="1.0"?>\n<Clock xmlns:dt="urn:schemas-microsoft-com:datatypes"><Description dt:dt="string">E-Prime Primary Realtime Clock</Description><StartTime><Timestamp dt:dt="int">0</Timestamp><DateUtc dt:dt="string">2020-10-06T01:58:17Z</DateUtc></StartTime><FrequencyChanges><FrequencyChange><Frequency dt:dt="r8">2699960000</Frequency><Timestamp dt:dt="r8">3.6408589895683E+15</Timestamp><Curr…	좌우반구com(CVF, UVF, BVF)_2-004-1	60.021	1.0.0.164	1	-1421081530	Professional	2.0.10.242	2.0.10.356	10-06-2020	2020-10-06 오전 1:58:18	10:58:18	2.0.10.252	107		2	z	계여	60	1	107	NULL	NULL	NULL	NULL	NULL	NULL	KSY4	List1	NULL	NULL	NULL	NULL	NULL	NULL	NULL	NULL	NULL	1	z	0	3	310262	0	z	649	310911
좌우반구com(CVF, UVF, BVF)_2	4	1	<?xml version="1.0"?>\n<Clock xmlns:dt="urn:schemas-microsoft-com:datatypes"><Description dt:dt="string">E-Prime Primary Realtime Clock</Description><StartTime><Timestamp dt:dt="int">0</Timestamp><DateUtc dt:dt="string">2020-10-06T01:58:17Z</DateUtc></StartTime><FrequencyChanges><FrequencyChange><Frequency dt:dt="r8">2699960000</Frequency><Timestamp dt:dt="r8">3.6408589895683E+15</Timestamp><Curr…	좌우반구com(CVF, UVF, BVF)_2-004-1	60.021	1.0.0.164	1	-1421081530	Professional	2.0.10.242	2.0.10.356	10-06-2020	2020-10-06 오전 1:58:18	10:58:18	2.0.10.252	302		2	z	고률	NULL	NULL	NULL	NULL	NULL	NULL	78	1	38	KSY3	List3	NULL	NULL	NULL	NULL	NULL	NULL	NULL	NULL	NULL	0	z	1	3	896225	0	{/}	784	897009
좌우반구com(CVF, UVF, BVF)_2	4	1	<?xml version="1.0"?>\n<Clock xmlns:dt="urn:schemas-microsoft-com:datatypes"><Description dt:dt="string">E-Prime Primary Realtime Clock</Description><StartTime><Timestamp dt:dt="int">0</Timestamp><DateUtc dt:dt="string">2020-10-06T01:58:17Z</DateUtc></StartTime><FrequencyChanges><FrequencyChange><Frequency dt:dt="r8">2699960000</Frequency><Timestamp dt:dt="r8">3.6408589895683E+15</Timestamp><Curr…	좌우반구com(CVF, UVF, BVF)_2-004-1	60.021	1.0.0.164	1	-1421081530	Professional	2.0.10.242	2.0.10.356	10-06-2020	2020-10-06 오전 1:58:18	10:58:18	2.0.10.252	396		2	z	고청	NULL	NULL	NULL	NULL	NULL	NULL	102	1	132	KSY	List3	0		0	-1	1158484	184		0	0	1	z	0	4	1158668	0	z	667	1159335
좌우반구com(CVF, UVF, BVF)_2	4	1	<?xml version="1.0"?>\n<Clock xmlns:dt="urn:schemas-microsoft-com:datatypes"><Description dt:dt="string">E-Prime Primary Realtime Clock</Description><StartTime><Timestamp dt:dt="int">0</Timestamp><DateUtc dt:dt="string">2020-10-06T01:58:17Z</DateUtc></StartTime><FrequencyChanges><FrequencyChange><Frequency dt:dt="r8">2699960000</Frequency><Timestamp dt:dt="r8">3.6408589895683E+15</Timestamp><Curr…	좌우반구com(CVF, UVF, BVF)_2-004-1	60.021	1.0.0.164	1	-1421081530	Professional	2.0.10.242	2.0.10.356	10-06-2020	2020-10-06 오전 1:58:18	10:58:18	2.0.10.252	96		1	{/}	공기	125	1	96	NULL	NULL	NULL	NULL	NULL	NULL	KSY4	List1	NULL	NULL	NULL	NULL	NULL	NULL	NULL	NULL	NULL	1	{/}	0	4	280406	0	{/}	433	280839
좌우반구com(CVF, UVF, BVF)_2	4	1	<?xml version="1.0"?>\n<Clock xmlns:dt="urn:schemas-microsoft-com:datatypes"><Description dt:dt="string">E-Prime Primary Realtime Clock</Description><StartTime><Timestamp dt:dt="int">0</Timestamp><DateUtc dt:dt="string">2020-10-06T01:58:17Z</DateUtc></StartTime><FrequencyChanges><FrequencyChange><Frequency dt:dt="r8">2699960000</Frequency><Timestamp dt:dt="r8">3.6408589895683E+15</Timestamp><Curr…	좌우반구com(CVF, UVF, BVF)_2-004-1	60.021	1.0.0.164	1	-1421081530	Professional	2.0.10.242	2.0.10.356	10-06-2020	2020-10-06 오전 1:58:18	10:58:18	2.0.10.252	258		1	{/}	공백	NULL	NULL	NULL	117	1	126	NULL	NULL	NULL	KSY4	List2	NULL	NULL	NULL	NULL	NULL	NULL	NULL	NULL	NULL	1	{/}	0	3	760189	0	{/}	590	760779
좌우반구com(CVF, UVF, BVF)_2	4	1	<?xml version="1.0"?>\n<Clock xmlns:dt="urn:schemas-microsoft-com:datatypes"><Description dt:dt="string">E-Prime Primary Realtime Clock</Description><StartTime><Timestamp dt:dt="int">0</Timestamp><DateUtc dt:dt="string">2020-10-06T01:58:17Z</DateUtc></StartTime><FrequencyChanges><FrequencyChange><Frequency dt:dt="r8">2699960000</Frequency><Timestamp dt:dt="r8">3.6408589895683E+15</Timestamp><Curr…	좌우반구com(CVF, UVF, BVF)_2-004-1	60.021	1.0.0.164	1	-1421081530	Professional	2.0.10.242	2.0.10.356	10-06-2020	2020-10-06 오전 1:58:18	10:58:18	2.0.10.252	272		1	{/}	공포	NULL	NULL	NULL	NULL	NULL	NULL	96	1	8	KSY4	List3	NULL	NULL	NULL	NULL	NULL	NULL	NULL	NULL	NULL	1	{/}	0	4	811955	0	{/}	791	812746
좌우반구com(CVF, UVF, BVF)_2	4	1	<?xml version="1.0"?>\n<Clock xmlns:dt="urn:schemas-microsoft-com:datatypes"><Description dt:dt="string">E-Prime Primary Realtime Clock</Description><StartTime><Timestamp dt:dt="int">0</Timestamp><DateUtc dt:dt="string">2020-10-06T01:58:17Z</DateUtc></StartTime><FrequencyChanges><FrequencyChange><Frequency dt:dt="r8">2699960000</Frequency><Timestamp dt:dt="r8">3.6408589895683E+15</Timestamp><Curr…	좌우반구com(CVF, UVF, BVF)_2-004-1	60.021	1.0.0.164	1	-1421081530	Professional	2.0.10.242	2.0.10.356	10-06-2020	2020-10-06 오전 1:58:18	10:58:18	2.0.10.252	104		2	z	과법	75	1	104	NULL	NULL	NULL	NULL	NULL	NULL	KSY3	List1	NULL	NULL	NULL	NULL	NULL	NULL	NULL	NULL	NULL	1	z	0	3	301898	0	z	869	302767
좌우반구com(CVF, UVF, BVF)_2	4	1	<?xml version="1.0"?>\n<Clock xmlns:dt="urn:schemas-microsoft-com:datatypes"><Description dt:dt="string">E-Prime Primary Realtime Clock</Description><StartTime><Timestamp dt:dt="int">0</Timestamp><DateUtc dt:dt="string">2020-10-06T01:58:17Z</DateUtc></StartTime><FrequencyChanges><FrequencyChange><Frequency dt:dt="r8">2699960000</Frequency><Timestamp dt:dt="r8">3.6408589895683E+15</Timestamp><Curr…	좌우반구com(CVF, UVF, BVF)_2-004-1	60.021	1.0.0.164	1	-1421081530	Professional	2.0.10.242	2.0.10.356	10-06-2020	2020-10-06 오전 1:58:18	10:58:18	2.0.10.252	310		1	{/}	과정	NULL	NULL	NULL	NULL	NULL	NULL	99	1	46	KSY4	List3	NULL	NULL	NULL	NULL	NULL	NULL	NULL	NULL	NULL	1	{/}	0	3	918834	0	{/}	551	919385
좌우반구com(CVF, UVF, BVF)_2	4	1	<?xml version="1.0"?>\n<Clock xmlns:dt="urn:schemas-microsoft-com:datatypes"><Description dt:dt="string">E-Prime Primary Realtime Clock</Description><StartTime><Timestamp dt:dt="int">0</Timestamp><DateUtc dt:dt="string">2020-10-06T01:58:17Z</DateUtc></StartTime><FrequencyChanges><FrequencyChange><Frequency dt:dt="r8">2699960000</Frequency><Timestamp dt:dt="r8">3.6408589895683E+15</Timestamp><Curr…	좌우반구com(CVF, UVF, BVF)_2-004-1	60.021	1.0.0.164	1	-1421081530	Professional	2.0.10.242	2.0.10.356	10-06-2020	2020-10-06 오전 1:58:18	10:58:18	2.0.10.252	202		1	{/}	관계	NULL	NULL	NULL	60	1	70	NULL	NULL	NULL	KSY4	List2	NULL	NULL	NULL	NULL	NULL	NULL	NULL	NULL	NULL	1	{/}	0	3	602994	0	{/}	642	603636
좌우반구com(CVF, UVF, BVF)_2	4	1	<?xml version="1.0"?>\n<Clock xmlns:dt="urn:schemas-microsoft-com:datatypes"><Description dt:dt="string">E-Prime Primary Realtime Clock</Description><StartTime><Timestamp dt:dt="int">0</Timestamp><DateUtc dt:dt="string">2020-10-06T01:58:17Z</DateUtc></StartTime><FrequencyChanges><FrequencyChange><Frequency dt:dt="r8">2699960000</Frequency><Timestamp dt:dt="r8">3.6408589895683E+15</Timestamp><Curr…	좌우반구com(CVF, UVF, BVF)_2-004-1	60.021	1.0.0.164	1	-1421081530	Professional	2.0.10.242	2.0.10.356	10-06-2020	2020-10-06 오전 1:58:18	10:58:18	2.0.10.252	149		1	{/}	관측	NULL	NULL	NULL	109	1	17	NULL	NULL	NULL	KSY4	List2	NULL	NULL	NULL	NULL	NULL	NULL	NULL	NULL	NULL	1	{/}	1	3	442499	0	{/}	579	443078
좌우반구com(CVF, UVF, BVF)_2	4	1	<?xml version="1.0"?>\n<Clock xmlns:dt="urn:schemas-microsoft-com:datatypes"><Description dt:dt="string">E-Prime Primary Realtime Clock</Description><StartTime><Timestamp dt:dt="int">0</Timestamp><DateUtc dt:dt="string">2020-10-06T01:58:17Z</DateUtc></StartTime><FrequencyChanges><FrequencyChange><Frequency dt:dt="r8">2699960000</Frequency><Timestamp dt:dt="r8">3.6408589895683E+15</Timestamp><Curr…	좌우반구com(CVF, UVF, BVF)_2-004-1	60.021	1.0.0.164	1	-1421081530	Professional	2.0.10.242	2.0.10.356	10-06-2020	2020-10-06 오전 1:58:18	10:58:18	2.0.10.252	178		1	{/}	광장	NULL	NULL	NULL	19	1	46	NULL	NULL	NULL	KSY4	List2	NULL	NULL	NULL	NULL	NULL	NULL	NULL	NULL	NULL	1	{/}	1	3	536050	0	{/}	571	536621
좌우반구com(CVF, UVF, BVF)_2	4	1	<?xml version="1.0"?>\n<Clock xmlns:dt="urn:schemas-microsoft-com:datatypes"><Description dt:dt="string">E-Prime Primary Realtime Clock</Description><StartTime><Timestamp dt:dt="int">0</Timestamp><DateUtc dt:dt="string">2020-10-06T01:58:17Z</DateUtc></StartTime><FrequencyChanges><FrequencyChange><Frequency dt:dt="r8">2699960000</Frequency><Timestamp dt:dt="r8">3.6408589895683E+15</Timestamp><Curr…	좌우반구com(CVF, UVF, BVF)_2-004-1	60.021	1.0.0.164	1	-1421081530	Professional	2.0.10.242	2.0.10.356	10-06-2020	2020-10-06 오전 1:58:18	10:58:18	2.0.10.252	78		2	z	교느	21	1	78	NULL	NULL	NULL	NULL	NULL	NULL	KSY3	List1	NULL	NULL	NULL	NULL	NULL	NULL	NULL	NULL	NULL	1	z	1	3	230256	0	z	503	230759
좌우반구com(CVF, UVF, BVF)_2	4	1	<?xml version="1.0"?>\n<Clock xmlns:dt="urn:schemas-microsoft-com:datatypes"><Description dt:dt="string">E-Prime Primary Realtime Clock</Description><StartTime><Timestamp dt:dt="int">0</Timestamp><DateUtc dt:dt="string">2020-10-06T01:58:17Z</DateUtc></StartTime><FrequencyChanges><FrequencyChange><Frequency dt:dt="r8">2699960000</Frequency><Timestamp dt:dt="r8">3.6408589895683E+15</Timestamp><Curr…	좌우반구com(CVF, UVF, BVF)_2-004-1	60.021	1.0.0.164	1	-1421081530	Professional	2.0.10.242	2.0.10.356	10-06-2020	2020-10-06 오전 1:58:18	10:58:18	2.0.10.252	94		1	{/}	교훈	11	1	94	NULL	NULL	NULL	NULL	NULL	NULL	KSY3	List1	NULL	NULL	NULL	NULL	NULL	NULL	NULL	NULL	NULL	1	{/}	1	3	274624	0	{/}	831	275455
좌우반구com(CVF, UVF, BVF)_2	4	1	<?xml version="1.0"?>\n<Clock xmlns:dt="urn:schemas-microsoft-com:datatypes"><Description dt:dt="string">E-Prime Primary Realtime Clock</Description><StartTime><Timestamp dt:dt="int">0</Timestamp><DateUtc dt:dt="string">2020-10-06T01:58:17Z</DateUtc></StartTime><FrequencyChanges><FrequencyChange><Frequency dt:dt="r8">2699960000</Frequency><Timestamp dt:dt="r8">3.6408589895683E+15</Timestamp><Curr…	좌우반구com(CVF, UVF, BVF)_2-004-1	60.021	1.0.0.164	1	-1421081530	Professional	2.0.10.242	2.0.10.356	10-06-2020	2020-10-06 오전 1:58:18	10:58:18	2.0.10.252	233		2	z	교휘	NULL	NULL	NULL	98	1	101	NULL	NULL	NULL	KSY4	List2	NULL	NULL	NULL	NULL	NULL	NULL	NULL	NULL	NULL	0	z	1	3	689430	0	{/}	237	689667
좌우반구com(CVF, UVF, BVF)_2	4	1	<?xml version="1.0"?>\n<Clock xmlns:dt="urn:schemas-microsoft-com:datatypes"><Description dt:dt="string">E-Prime Primary Realtime Clock</Description><StartTime><Timestamp dt:dt="int">0</Timestamp><DateUtc dt:dt="string">2020-10-06T01:58:17Z</DateUtc></StartTime><FrequencyChanges><FrequencyChange><Frequency dt:dt="r8">2699960000</Frequency><Timestamp dt:dt="r8">3.6408589895683E+15</Timestamp><Curr…	좌우반구com(CVF, UVF, BVF)_2-004-1	60.021	1.0.0.164	1	-1421081530	Professional	2.0.10.242	2.0.10.356	10-06-2020	2020-10-06 오전 1:58:18	10:58:18	2.0.10.252	304		1	{/}	구조	NULL	NULL	NULL	NULL	NULL	NULL	14	1	40	KSY4	List3	NULL	NULL	NULL	NULL	NULL	NULL	NULL	NULL	NULL	1	{/}	0	4	901907	0	{/}	822	902729
좌우반구com(CVF, UVF, BVF)_2	4	1	<?xml version="1.0"?>\n<Clock xmlns:dt="urn:schemas-microsoft-com:datatypes"><Description dt:dt="string">E-Prime Primary Realtime Clock</Description><StartTime><Timestamp dt:dt="int">0</Timestamp><DateUtc dt:dt="string">2020-10-06T01:58:17Z</DateUtc></StartTime><FrequencyChanges><FrequencyChange><Frequency dt:dt="r8">2699960000</Frequency><Timestamp dt:dt="r8">3.6408589895683E+15</Timestamp><Curr…	좌우반구com(CVF, UVF, BVF)_2-004-1	60.021	1.0.0.164	1	-1421081530	Professional	2.0.10.242	2.0.10.356	10-06-2020	2020-10-06 오전 1:58:18	10:58:18	2.0.10.252	60		2	z	국득	107	1	60	NULL	NULL	NULL	NULL	NULL	NULL	KSY2	List1	NULL	NULL	NULL	NULL	NULL	NULL	NULL	NULL	NULL	0	z	1	3	180190	0	{/}	738	180928
좌우반구com(CVF, UVF, BVF)_2	4	1	<?xml version="1.0"?>\n<Clock xmlns:dt="urn:schemas-microsoft-com:datatypes"><Description dt:dt="string">E-Prime Primary Realtime Clock</Description><StartTime><Timestamp dt:dt="int">0</Timestamp><DateUtc dt:dt="string">2020-10-06T01:58:17Z</DateUtc></StartTime><FrequencyChanges><FrequencyChange><Frequency dt:dt="r8">2699960000</Frequency><Timestamp dt:dt="r8">3.6408589895683E+15</Timestamp><Curr…	좌우반구com(CVF, UVF, BVF)_2-004-1	60.021	1.0.0.164	1	-1421081530	Professional	2.0.10.242	2.0.10.356	10-06-2020	2020-10-06 오전 1:58:18	10:58:18	2.0.10.252	117		2	z	국반	2	1	117	NULL	NULL	NULL	NULL	NULL	NULL	KSY4	List1	NULL	NULL	NULL	NULL	NULL	NULL	NULL	NULL	NULL	1	z	1	3	336819	0	z	484	337303
좌우반구com(CVF, UVF, BVF)_2	4	1	<?xml version="1.0"?>\n<Clock xmlns:dt="urn:schemas-microsoft-com:datatypes"><Description dt:dt="string">E-Prime Primary Realtime Clock</Description><StartTime><Timestamp dt:dt="int">0</Timestamp><DateUtc dt:dt="string">2020-10-06T01:58:17Z</DateUtc></StartTime><FrequencyChanges><FrequencyChange><Frequency dt:dt="r8">2699960000</Frequency><Timestamp dt:dt="r8">3.6408589895683E+15</Timestamp><Curr…	좌우반구com(CVF, UVF, BVF)_2-004-1	60.021	1.0.0.164	1	-1421081530	Professional	2.0.10.242	2.0.10.356	10-06-2020	2020-10-06 오전 1:58:18	10:58:18	2.0.10.252	218		1	{/}	군청	NULL	NULL	NULL	84	1	86	NULL	NULL	NULL	KSY4	List2	NULL	NULL	NULL	NULL	NULL	NULL	NULL	NULL	NULL	1	{/}	0	3	647545	0	{/}	371	647916
좌우반구com(CVF, UVF, BVF)_2	4	1	<?xml version="1.0"?>\n<Clock xmlns:dt="urn:schemas-microsoft-com:datatypes"><Description dt:dt="string">E-Prime Primary Realtime Clock</Description><StartTime><Timestamp dt:dt="int">0</Timestamp><DateUtc dt:dt="string">2020-10-06T01:58:17Z</DateUtc></StartTime><FrequencyChanges><FrequencyChange><Frequency dt:dt="r8">2699960000</Frequency><Timestamp dt:dt="r8">3.6408589895683E+15</Timestamp><Curr…	좌우반구com(CVF, UVF, BVF)_2-004-1	60.021	1.0.0.164	1	-1421081530	Professional	2.0.10.242	2.0.10.356	10-06-2020	2020-10-06 오전 1:58:18	10:58:18	2.0.10.252	118		1	{/}	궤도	23	1	118	NULL	NULL	NULL	NULL	NULL	NULL	KSY4	List1	NULL	NULL	NULL	NULL	NULL	NULL	NULL	NULL	NULL	1	{/}	0	3	339502	0	{/}	520	340022
좌우반구com(CVF, UVF, BVF)_2	4	1	<?xml version="1.0"?>\n<Clock xmlns:dt="urn:schemas-microsoft-com:datatypes"><Description dt:dt="string">E-Prime Primary Realtime Clock</Description><StartTime><Timestamp dt:dt="int">0</Timestamp><DateUtc dt:dt="string">2020-10-06T01:58:17Z</DateUtc></StartTime><FrequencyChanges><FrequencyChange><Frequency dt:dt="r8">2699960000</Frequency><Timestamp dt:dt="r8">3.6408589895683E+15</Timestamp><Curr…	좌우반구com(CVF, UVF, BVF)_2-004-1	60.021	1.0.0.164	1	-1421081530	Professional	2.0.10.242	2.0.10.356	10-06-2020	2020-10-06 오전 1:58:18	10:58:18	2.0.10.252	3		2	z	궤희	52	1	3	NULL	NULL	NULL	NULL	NULL	NULL	KSY2	List1	NULL	NULL	NULL	NULL	NULL	NULL	NULL	NULL	NULL	1	z	1	3	23511	0	z	578	24089
좌우반구com(CVF, UVF, BVF)_2	4	1	<?xml version="1.0"?>\n<Clock xmlns:dt="urn:schemas-microsoft-com:datatypes"><Description dt:dt="string">E-Prime Primary Realtime Clock</Description><StartTime><Timestamp dt:dt="int">0</Timestamp><DateUtc dt:dt="string">2020-10-06T01:58:17Z</DateUtc></StartTime><FrequencyChanges><FrequencyChange><Frequency dt:dt="r8">2699960000</Frequency><Timestamp dt:dt="r8">3.6408589895683E+15</Timestamp><Curr…	좌우반구com(CVF, UVF, BVF)_2-004-1	60.021	1.0.0.164	1	-1421081530	Professional	2.0.10.242	2.0.10.356	10-06-2020	2020-10-06 오전 1:58:18	10:58:18	2.0.10.252	108		1	{/}	그림	118	1	108	NULL	NULL	NULL	NULL	NULL	NULL	KSY4	List1	NULL	NULL	NULL	NULL	NULL	NULL	NULL	NULL	NULL	1	{/}	0	3	313111	0	{/}	376	313487
좌우반구com(CVF, UVF, BVF)_2	4	1	<?xml version="1.0"?>\n<Clock xmlns:dt="urn:schemas-microsoft-com:datatypes"><Description dt:dt="string">E-Prime Primary Realtime Clock</Description><StartTime><Timestamp dt:dt="int">0</Timestamp><DateUtc dt:dt="string">2020-10-06T01:58:17Z</DateUtc></StartTime><FrequencyChanges><FrequencyChange><Frequency dt:dt="r8">2699960000</Frequency><Timestamp dt:dt="r8">3.6408589895683E+15</Timestamp><Curr…	좌우반구com(CVF, UVF, BVF)_2-004-1	60.021	1.0.0.164	1	-1421081530	Professional	2.0.10.242	2.0.10.356	10-06-2020	2020-10-06 오전 1:58:18	10:58:18	2.0.10.252	157		2	z	그법	NULL	NULL	NULL	40	1	25	NULL	NULL	NULL	KSY	List2	0		0	0	464942	183		0	0	1	z	0	3	465125	0	z	480	465605
좌우반구com(CVF, UVF, BVF)_2	4	1	<?xml version="1.0"?>\n<Clock xmlns:dt="urn:schemas-microsoft-com:datatypes"><Description dt:dt="string">E-Prime Primary Realtime Clock</Description><StartTime><Timestamp dt:dt="int">0</Timestamp><DateUtc dt:dt="string">2020-10-06T01:58:17Z</DateUtc></StartTime><FrequencyChanges><FrequencyChange><Frequency dt:dt="r8">2699960000</Frequency><Timestamp dt:dt="r8">3.6408589895683E+15</Timestamp><Curr…	좌우반구com(CVF, UVF, BVF)_2-004-1	60.021	1.0.0.164	1	-1421081530	Professional	2.0.10.242	2.0.10.356	10-06-2020	2020-10-06 오전 1:58:18	10:58:18	2.0.10.252	285		2	z	그소	NULL	NULL	NULL	NULL	NULL	NULL	81	1	21	KSY2	List3	NULL	NULL	NULL	NULL	NULL	NULL	NULL	NULL	NULL	1	z	1	3	849358	0	z	644	850002
좌우반구com(CVF, UVF, BVF)_2	4	1	<?xml version="1.0"?>\n<Clock xmlns:dt="urn:schemas-microsoft-com:datatypes"><Description dt:dt="string">E-Prime Primary Realtime Clock</Description><StartTime><Timestamp dt:dt="int">0</Timestamp><DateUtc dt:dt="string">2020-10-06T01:58:17Z</DateUtc></StartTime><FrequencyChanges><FrequencyChange><Frequency dt:dt="r8">2699960000</Frequency><Timestamp dt:dt="r8">3.6408589895683E+15</Timestamp><Curr…	좌우반구com(CVF, UVF, BVF)_2-004-1	60.021	1.0.0.164	1	-1421081530	Professional	2.0.10.242	2.0.10.356	10-06-2020	2020-10-06 오전 1:58:18	10:58:18	2.0.10.252	208		2	z	그종	NULL	NULL	NULL	68	1	76	NULL	NULL	NULL	KSY	List2	0		1	-1	619121	184		0	0	1	z	0	4	619305	0	z	499	619804
좌우반구com(CVF, UVF, BVF)_2	4	1	<?xml version="1.0"?>\n<Clock xmlns:dt="urn:schemas-microsoft-com:datatypes"><Description dt:dt="string">E-Prime Primary Realtime Clock</Description><StartTime><Timestamp dt:dt="int">0</Timestamp><DateUtc dt:dt="string">2020-10-06T01:58:17Z</DateUtc></StartTime><FrequencyChanges><FrequencyChange><Frequency dt:dt="r8">2699960000</Frequency><Timestamp dt:dt="r8">3.6408589895683E+15</Timestamp><Curr…	좌우반구com(CVF, UVF, BVF)_2-004-1	60.021	1.0.0.164	1	-1421081530	Professional	2.0.10.242	2.0.10.356	10-06-2020	2020-10-06 오전 1:58:18	10:58:18	2.0.10.252	205		1	{/}	급여	NULL	NULL	NULL	50	1	73	NULL	NULL	NULL	KSY4	List2	NULL	NULL	NULL	NULL	NULL	NULL	NULL	NULL	NULL	1	{/}	0	4	611358	0	{/}	462	611820
좌우반구com(CVF, UVF, BVF)_2	4	1	<?xml version="1.0"?>\n<Clock xmlns:dt="urn:schemas-microsoft-com:datatypes"><Description dt:dt="string">E-Prime Primary Realtime Clock</Description><StartTime><Timestamp dt:dt="int">0</Timestamp><DateUtc dt:dt="string">2020-10-06T01:58:17Z</DateUtc></StartTime><FrequencyChanges><FrequencyChange><Frequency dt:dt="r8">2699960000</Frequency><Timestamp dt:dt="r8">3.6408589895683E+15</Timestamp><Curr…	좌우반구com(CVF, UVF, BVF)_2-004-1	60.021	1.0.0.164	1	-1421081530	Professional	2.0.10.242	2.0.10.356	10-06-2020	2020-10-06 오전 1:58:18	10:58:18	2.0.10.252	177		1	{/}	기록	NULL	NULL	NULL	27	1	45	NULL	NULL	NULL	KSY4	List2	NULL	NULL	NULL	NULL	NULL	NULL	NULL	NULL	NULL	1	{/}	1	3	533301	0	{/}	552	533853
좌우반구com(CVF, UVF, BVF)_2	4	1	<?xml version="1.0"?>\n<Clock xmlns:dt="urn:schemas-microsoft-com:datatypes"><Description dt:dt="string">E-Prime Primary Realtime Clock</Description><StartTime><Timestamp dt:dt="int">0</Timestamp><DateUtc dt:dt="string">2020-10-06T01:58:17Z</DateUtc></StartTime><FrequencyChanges><FrequencyChange><Frequency dt:dt="r8">2699960000</Frequency><Timestamp dt:dt="r8">3.6408589895683E+15</Timestamp><Curr…	좌우반구com(CVF, UVF, BVF)_2-004-1	60.021	1.0.0.164	1	-1421081530	Professional	2.0.10.242	2.0.10.356	10-06-2020	2020-10-06 오전 1:58:18	10:58:18	2.0.10.252	319		1	{/}	기름	NULL	NULL	NULL	NULL	NULL	NULL	49	1	55	KSY4	List3	NULL	NULL	NULL	NULL	NULL	NULL	NULL	NULL	NULL	1	{/}	0	3	944475	0	{/}	502	944977
좌우반구com(CVF, UVF, BVF)_2	4	1	<?xml version="1.0"?>\n<Clock xmlns:dt="urn:schemas-microsoft-com:datatypes"><Description dt:dt="string">E-Prime Primary Realtime Clock</Description><StartTime><Timestamp dt:dt="int">0</Timestamp><DateUtc dt:dt="string">2020-10-06T01:58:17Z</DateUtc></StartTime><FrequencyChanges><FrequencyChange><Frequency dt:dt="r8">2699960000</Frequency><Timestamp dt:dt="r8">3.6408589895683E+15</Timestamp><Curr…	좌우반구com(CVF, UVF, BVF)_2-004-1	60.021	1.0.0.164	1	-1421081530	Professional	2.0.10.242	2.0.10.356	10-06-2020	2020-10-06 오전 1:58:18	10:58:18	2.0.10.252	184		1	{/}	기술	NULL	NULL	NULL	76	1	52	NULL	NULL	NULL	KSY4	List2	NULL	NULL	NULL	NULL	NULL	NULL	NULL	NULL	NULL	1	{/}	0	4	552145	0	{/}	388	552533
좌우반구com(CVF, UVF, BVF)_2	4	1	<?xml version="1.0"?>\n<Clock xmlns:dt="urn:schemas-microsoft-com:datatypes"><Description dt:dt="string">E-Prime Primary Realtime Clock</Description><StartTime><Timestamp dt:dt="int">0</Timestamp><DateUtc dt:dt="string">2020-10-06T01:58:17Z</DateUtc></StartTime><FrequencyChanges><FrequencyChange><Frequency dt:dt="r8">2699960000</Frequency><Timestamp dt:dt="r8">3.6408589895683E+15</Timestamp><Curr…	좌우반구com(CVF, UVF, BVF)_2-004-1	60.021	1.0.0.164	1	-1421081530	Professional	2.0.10.242	2.0.10.356	10-06-2020	2020-10-06 오전 1:58:18	10:58:18	2.0.10.252	316		1	{/}	기운	NULL	NULL	NULL	NULL	NULL	NULL	58	1	52	KSY4	List3	NULL	NULL	NULL	NULL	NULL	NULL	NULL	NULL	NULL	1	{/}	0	3	936228	0	{/}	445	936673
좌우반구com(CVF, UVF, BVF)_2	4	1	<?xml version="1.0"?>\n<Clock xmlns:dt="urn:schemas-microsoft-com:datatypes"><Description dt:dt="string">E-Prime Primary Realtime Clock</Description><StartTime><Timestamp dt:dt="int">0</Timestamp><DateUtc dt:dt="string">2020-10-06T01:58:17Z</DateUtc></StartTime><FrequencyChanges><FrequencyChange><Frequency dt:dt="r8">2699960000</Frequency><Timestamp dt:dt="r8">3.6408589895683E+15</Timestamp><Curr…	좌우반구com(CVF, UVF, BVF)_2-004-1	60.021	1.0.0.164	1	-1421081530	Professional	2.0.10.242	2.0.10.356	10-06-2020	2020-10-06 오전 1:58:18	10:58:18	2.0.10.252	298		1	{/}	기준	NULL	NULL	NULL	NULL	NULL	NULL	123	1	34	KSY4	List3	NULL	NULL	NULL	NULL	NULL	NULL	NULL	NULL	NULL	1	{/}	0	4	884713	0	{/}	457	885170
좌우반구com(CVF, UVF, BVF)_2	4	1	<?xml version="1.0"?>\n<Clock xmlns:dt="urn:schemas-microsoft-com:datatypes"><Description dt:dt="string">E-Prime Primary Realtime Clock</Description><StartTime><Timestamp dt:dt="int">0</Timestamp><DateUtc dt:dt="string">2020-10-06T01:58:17Z</DateUtc></StartTime><FrequencyChanges><FrequencyChange><Frequency dt:dt="r8">2699960000</Frequency><Timestamp dt:dt="r8">3.6408589895683E+15</Timestamp><Curr…	좌우반구com(CVF, UVF, BVF)_2-004-1	60.021	1.0.0.164	1	-1421081530	Professional	2.0.10.242	2.0.10.356	10-06-2020	2020-10-06 오전 1:58:18	10:58:18	2.0.10.252	51		1	{/}	기차	110	1	51	NULL	NULL	NULL	NULL	NULL	NULL	KSY4	List1	NULL	NULL	NULL	NULL	NULL	NULL	NULL	NULL	NULL	1	{/}	0	4	155766	0	{/}	426	156192
좌우반구com(CVF, UVF, BVF)_2	4	1	<?xml version="1.0"?>\n<Clock xmlns:dt="urn:schemas-microsoft-com:datatypes"><Description dt:dt="string">E-Prime Primary Realtime Clock</Description><StartTime><Timestamp dt:dt="int">0</Timestamp><DateUtc dt:dt="string">2020-10-06T01:58:17Z</DateUtc></StartTime><FrequencyChanges><FrequencyChange><Frequency dt:dt="r8">2699960000</Frequency><Timestamp dt:dt="r8">3.6408589895683E+15</Timestamp><Curr…	좌우반구com(CVF, UVF, BVF)_2-004-1	60.021	1.0.0.164	1	-1421081530	Professional	2.0.10.242	2.0.10.356	10-06-2020	2020-10-06 오전 1:58:18	10:58:18	2.0.10.252	197		1	{/}	기회	NULL	NULL	NULL	66	1	65	NULL	NULL	NULL	KSY4	List2	NULL	NULL	NULL	NULL	NULL	NULL	NULL	NULL	NULL	1	{/}	0	3	588865	0	{/}	363	589228
좌우반구com(CVF, UVF, BVF)_2	4	1	<?xml version="1.0"?>\n<Clock xmlns:dt="urn:schemas-microsoft-com:datatypes"><Description dt:dt="string">E-Prime Primary Realtime Clock</Description><StartTime><Timestamp dt:dt="int">0</Timestamp><DateUtc dt:dt="string">2020-10-06T01:58:17Z</DateUtc></StartTime><FrequencyChanges><FrequencyChange><Frequency dt:dt="r8">2699960000</Frequency><Timestamp dt:dt="r8">3.6408589895683E+15</Timestamp><Curr…	좌우반구com(CVF, UVF, BVF)_2-004-1	60.021	1.0.0.164	1	-1421081530	Professional	2.0.10.242	2.0.10.356	10-06-2020	2020-10-06 오전 1:58:18	10:58:18	2.0.10.252	353		2	z	껍목	NULL	NULL	NULL	NULL	NULL	NULL	10	1	89	KSY	List3	0		0	0	1040359	183		0	0	1	z	0	3	1040542	0	z	538	1041080
좌우반구com(CVF, UVF, BVF)_2	4	1	<?xml version="1.0"?>\n<Clock xmlns:dt="urn:schemas-microsoft-com:datatypes"><Description dt:dt="string">E-Prime Primary Realtime Clock</Description><StartTime><Timestamp dt:dt="int">0</Timestamp><DateUtc dt:dt="string">2020-10-06T01:58:17Z</DateUtc></StartTime><FrequencyChanges><FrequencyChange><Frequency dt:dt="r8">2699960000</Frequency><Timestamp dt:dt="r8">3.6408589895683E+15</Timestamp><Curr…	좌우반구com(CVF, UVF, BVF)_2-004-1	60.021	1.0.0.164	1	-1421081530	Professional	2.0.10.242	2.0.10.356	10-06-2020	2020-10-06 오전 1:58:18	10:58:18	2.0.10.252	315		2	z	껍밀	NULL	NULL	NULL	NULL	NULL	NULL	109	1	51	KSY	List3	0		0	-1	933196	183		0	0	1	z	0	3	933379	0	z	638	934017
좌우반구com(CVF, UVF, BVF)_2	4	1	<?xml version="1.0"?>\n<Clock xmlns:dt="urn:schemas-microsoft-com:datatypes"><Description dt:dt="string">E-Prime Primary Realtime Clock</Description><StartTime><Timestamp dt:dt="int">0</Timestamp><DateUtc dt:dt="string">2020-10-06T01:58:17Z</DateUtc></StartTime><FrequencyChanges><FrequencyChange><Frequency dt:dt="r8">2699960000</Frequency><Timestamp dt:dt="r8">3.6408589895683E+15</Timestamp><Curr…	좌우반구com(CVF, UVF, BVF)_2-004-1	60.021	1.0.0.164	1	-1421081530	Professional	2.0.10.242	2.0.10.356	10-06-2020	2020-10-06 오전 1:58:18	10:58:18	2.0.10.252	57		1	{/}	껍질	33	1	57	NULL	NULL	NULL	NULL	NULL	NULL	KSY4	List1	NULL	NULL	NULL	NULL	NULL	NULL	NULL	NULL	NULL	1	{/}	0	3	171660	0	{/}	548	172208
좌우반구com(CVF, UVF, BVF)_2	4	1	<?xml version="1.0"?>\n<Clock xmlns:dt="urn:schemas-microsoft-com:datatypes"><Description dt:dt="string">E-Prime Primary Realtime Clock</Description><StartTime><Timestamp dt:dt="int">0</Timestamp><DateUtc dt:dt="string">2020-10-06T01:58:17Z</DateUtc></StartTime><FrequencyChanges><FrequencyChange><Frequency dt:dt="r8">2699960000</Frequency><Timestamp dt:dt="r8">3.6408589895683E+15</Timestamp><Curr…	좌우반구com(CVF, UVF, BVF)_2-004-1	60.021	1.0.0.164	1	-1421081530	Professional	2.0.10.242	2.0.10.356	10-06-2020	2020-10-06 오전 1:58:18	10:58:18	2.0.10.252	101		2	z	껍퇴	47	1	101	NULL	NULL	NULL	NULL	NULL	NULL	KSY4	List1	NULL	NULL	NULL	NULL	NULL	NULL	NULL	NULL	NULL	1	z	1	3	293784	0	z	607	294391
좌우반구com(CVF, UVF, BVF)_2	4	1	<?xml version="1.0"?>\n<Clock xmlns:dt="urn:schemas-microsoft-com:datatypes"><Description dt:dt="string">E-Prime Primary Realtime Clock</Description><StartTime><Timestamp dt:dt="int">0</Timestamp><DateUtc dt:dt="string">2020-10-06T01:58:17Z</DateUtc></StartTime><FrequencyChanges><FrequencyChange><Frequency dt:dt="r8">2699960000</Frequency><Timestamp dt:dt="r8">3.6408589895683E+15</Timestamp><Curr…	좌우반구com(CVF, UVF, BVF)_2-004-1	60.021	1.0.0.164	1	-1421081530	Professional	2.0.10.242	2.0.10.356	10-06-2020	2020-10-06 오전 1:58:18	10:58:18	2.0.10.252	128		2	z	나개	112	1	128	NULL	NULL	NULL	NULL	NULL	NULL	KSY3	List1	NULL	NULL	NULL	NULL	NULL	NULL	NULL	NULL	NULL	0	z	0	4	366776	0	{/}	566	367342
좌우반구com(CVF, UVF, BVF)_2	4	1	<?xml version="1.0"?>\n<Clock xmlns:dt="urn:schemas-microsoft-com:datatypes"><Description dt:dt="string">E-Prime Primary Realtime Clock</Description><StartTime><Timestamp dt:dt="int">0</Timestamp><DateUtc dt:dt="string">2020-10-06T01:58:17Z</DateUtc></StartTime><FrequencyChanges><FrequencyChange><Frequency dt:dt="r8">2699960000</Frequency><Timestamp dt:dt="r8">3.6408589895683E+15</Timestamp><Curr…	좌우반구com(CVF, UVF, BVF)_2-004-1	60.021	1.0.0.164	1	-1421081530	Professional	2.0.10.242	2.0.10.356	10-06-2020	2020-10-06 오전 1:58:18	10:58:18	2.0.10.252	14		1	{/}	내일	18	1	14	NULL	NULL	NULL	NULL	NULL	NULL	KSY4	List1	NULL	NULL	NULL	NULL	NULL	NULL	NULL	NULL	NULL	1	{/}	0	4	54168	0	{/}	297	54465
좌우반구com(CVF, UVF, BVF)_2	4	1	<?xml version="1.0"?>\n<Clock xmlns:dt="urn:schemas-microsoft-com:datatypes"><Description dt:dt="string">E-Prime Primary Realtime Clock</Description><StartTime><Timestamp dt:dt="int">0</Timestamp><DateUtc dt:dt="string">2020-10-06T01:58:17Z</DateUtc></StartTime><FrequencyChanges><FrequencyChange><Frequency dt:dt="r8">2699960000</Frequency><Timestamp dt:dt="r8">3.6408589895683E+15</Timestamp><Curr…	좌우반구com(CVF, UVF, BVF)_2-004-1	60.021	1.0.0.164	1	-1421081530	Professional	2.0.10.242	2.0.10.356	10-06-2020	2020-10-06 오전 1:58:18	10:58:18	2.0.10.252	363		2	z	내죽	NULL	NULL	NULL	NULL	NULL	NULL	129	1	99	KSY	List3	0		0	-1	1068582	183		0	0	1	z	1	3	1068765	0	z	531	1069296
좌우반구com(CVF, UVF, BVF)_2	4	1	<?xml version="1.0"?>\n<Clock xmlns:dt="urn:schemas-microsoft-com:datatypes"><Description dt:dt="string">E-Prime Primary Realtime Clock</Description><StartTime><Timestamp dt:dt="int">0</Timestamp><DateUtc dt:dt="string">2020-10-06T01:58:17Z</DateUtc></StartTime><FrequencyChanges><FrequencyChange><Frequency dt:dt="r8">2699960000</Frequency><Timestamp dt:dt="r8">3.6408589895683E+15</Timestamp><Curr…	좌우반구com(CVF, UVF, BVF)_2-004-1	60.021	1.0.0.164	1	-1421081530	Professional	2.0.10.242	2.0.10.356	10-06-2020	2020-10-06 오전 1:58:18	10:58:18	2.0.10.252	158		2	z	내표	NULL	NULL	NULL	51	1	26	NULL	NULL	NULL	KSY4	List2	NULL	NULL	NULL	NULL	NULL	NULL	NULL	NULL	NULL	1	z	0	3	467807	0	z	606	468413
좌우반구com(CVF, UVF, BVF)_2	4	1	<?xml version="1.0"?>\n<Clock xmlns:dt="urn:schemas-microsoft-com:datatypes"><Description dt:dt="string">E-Prime Primary Realtime Clock</Description><StartTime><Timestamp dt:dt="int">0</Timestamp><DateUtc dt:dt="string">2020-10-06T01:58:17Z</DateUtc></StartTime><FrequencyChanges><FrequencyChange><Frequency dt:dt="r8">2699960000</Frequency><Timestamp dt:dt="r8">3.6408589895683E+15</Timestamp><Curr…	좌우반구com(CVF, UVF, BVF)_2-004-1	60.021	1.0.0.164	1	-1421081530	Professional	2.0.10.242	2.0.10.356	10-06-2020	2020-10-06 오전 1:58:18	10:58:18	2.0.10.252	228		2	z	념속	NULL	NULL	NULL	121	1	96	NULL	NULL	NULL	KSY3	List2	NULL	NULL	NULL	NULL	NULL	NULL	NULL	NULL	NULL	1	z	0	3	675685	0	z	622	676307
좌우반구com(CVF, UVF, BVF)_2	4	1	<?xml version="1.0"?>\n<Clock xmlns:dt="urn:schemas-microsoft-com:datatypes"><Description dt:dt="string">E-Prime Primary Realtime Clock</Description><StartTime><Timestamp dt:dt="int">0</Timestamp><DateUtc dt:dt="string">2020-10-06T01:58:17Z</DateUtc></StartTime><FrequencyChanges><FrequencyChange><Frequency dt:dt="r8">2699960000</Frequency><Timestamp dt:dt="r8">3.6408589895683E+15</Timestamp><Curr…	좌우반구com(CVF, UVF, BVF)_2-004-1	60.021	1.0.0.164	1	-1421081530	Professional	2.0.10.242	2.0.10.356	10-06-2020	2020-10-06 오전 1:58:18	10:58:18	2.0.10.252	204		2	z	념실	NULL	NULL	NULL	88	1	72	NULL	NULL	NULL	KSY3	List2	NULL	NULL	NULL	NULL	NULL	NULL	NULL	NULL	NULL	1	z	0	3	608675	0	z	473	609148
좌우반구com(CVF, UVF, BVF)_2	4	1	<?xml version="1.0"?>\n<Clock xmlns:dt="urn:schemas-microsoft-com:datatypes"><Description dt:dt="string">E-Prime Primary Realtime Clock</Description><StartTime><Timestamp dt:dt="int">0</Timestamp><DateUtc dt:dt="string">2020-10-06T01:58:17Z</DateUtc></StartTime><FrequencyChanges><FrequencyChange><Frequency dt:dt="r8">2699960000</Frequency><Timestamp dt:dt="r8">3.6408589895683E+15</Timestamp><Curr…	좌우반구com(CVF, UVF, BVF)_2-004-1	60.021	1.0.0.164	1	-1421081530	Professional	2.0.10.242	2.0.10.356	10-06-2020	2020-10-06 오전 1:58:18	10:58:18	2.0.10.252	264		2	z	념효	NULL	NULL	NULL	10	1	132	NULL	NULL	NULL	KSY2	List2	NULL	NULL	NULL	NULL	NULL	NULL	NULL	NULL	NULL	1	z	1	3	776683	0	z	751	777434
좌우반구com(CVF, UVF, BVF)_2	4	1	<?xml version="1.0"?>\n<Clock xmlns:dt="urn:schemas-microsoft-com:datatypes"><Description dt:dt="string">E-Prime Primary Realtime Clock</Description><StartTime><Timestamp dt:dt="int">0</Timestamp><DateUtc dt:dt="string">2020-10-06T01:58:17Z</DateUtc></StartTime><FrequencyChanges><FrequencyChange><Frequency dt:dt="r8">2699960000</Frequency><Timestamp dt:dt="r8">3.6408589895683E+15</Timestamp><Curr…	좌우반구com(CVF, UVF, BVF)_2-004-1	60.021	1.0.0.164	1	-1421081530	Professional	2.0.10.242	2.0.10.356	10-06-2020	2020-10-06 오전 1:58:18	10:58:18	2.0.10.252	248		1	{/}	노조	NULL	NULL	NULL	94	1	116	NULL	NULL	NULL	KSY4	List2	NULL	NULL	NULL	NULL	NULL	NULL	NULL	NULL	NULL	1	{/}	0	4	732116	0	{/}	519	732635
좌우반구com(CVF, UVF, BVF)_2	4	1	<?xml version="1.0"?>\n<Clock xmlns:dt="urn:schemas-microsoft-com:datatypes"><Description dt:dt="string">E-Prime Primary Realtime Clock</Description><StartTime><Timestamp dt:dt="int">0</Timestamp><DateUtc dt:dt="string">2020-10-06T01:58:17Z</DateUtc></StartTime><FrequencyChanges><FrequencyChange><Frequency dt:dt="r8">2699960000</Frequency><Timestamp dt:dt="r8">3.6408589895683E+15</Timestamp><Curr…	좌우반구com(CVF, UVF, BVF)_2-004-1	60.021	1.0.0.164	1	-1421081530	Professional	2.0.10.242	2.0.10.356	10-06-2020	2020-10-06 오전 1:58:18	10:58:18	2.0.10.252	257		1	{/}	논란	NULL	NULL	NULL	119	1	125	NULL	NULL	NULL	KSY4	List2	NULL	NULL	NULL	NULL	NULL	NULL	NULL	NULL	NULL	1	{/}	0	4	757607	0	{/}	388	757995
좌우반구com(CVF, UVF, BVF)_2	4	1	<?xml version="1.0"?>\n<Clock xmlns:dt="urn:schemas-microsoft-com:datatypes"><Description dt:dt="string">E-Prime Primary Realtime Clock</Description><StartTime><Timestamp dt:dt="int">0</Timestamp><DateUtc dt:dt="string">2020-10-06T01:58:17Z</DateUtc></StartTime><FrequencyChanges><FrequencyChange><Frequency dt:dt="r8">2699960000</Frequency><Timestamp dt:dt="r8">3.6408589895683E+15</Timestamp><Curr…	좌우반구com(CVF, UVF, BVF)_2-004-1	60.021	1.0.0.164	1	-1421081530	Professional	2.0.10.242	2.0.10.356	10-06-2020	2020-10-06 오전 1:58:18	10:58:18	2.0.10.252	222		2	z	논무	NULL	NULL	NULL	120	1	90	NULL	NULL	NULL	KSY2	List2	NULL	NULL	NULL	NULL	NULL	NULL	NULL	NULL	NULL	1	z	1	3	658874	0	z	986	659860
좌우반구com(CVF, UVF, BVF)_2	4	1	<?xml version="1.0"?>\n<Clock xmlns:dt="urn:schemas-microsoft-com:datatypes"><Description dt:dt="string">E-Prime Primary Realtime Clock</Description><StartTime><Timestamp dt:dt="int">0</Timestamp><DateUtc dt:dt="string">2020-10-06T01:58:17Z</DateUtc></StartTime><FrequencyChanges><FrequencyChange><Frequency dt:dt="r8">2699960000</Frequency><Timestamp dt:dt="r8">3.6408589895683E+15</Timestamp><Curr…	좌우반구com(CVF, UVF, BVF)_2-004-1	60.021	1.0.0.164	1	-1421081530	Professional	2.0.10.242	2.0.10.356	10-06-2020	2020-10-06 오전 1:58:18	10:58:18	2.0.10.252	385		1	{/}	느낌	NULL	NULL	NULL	NULL	NULL	NULL	54	1	121	KSY4	List3	NULL	NULL	NULL	NULL	NULL	NULL	NULL	NULL	NULL	1	{/}	0	4	1128062	0	{/}	625	1128687
좌우반구com(CVF, UVF, BVF)_2	4	1	<?xml version="1.0"?>\n<Clock xmlns:dt="urn:schemas-microsoft-com:datatypes"><Description dt:dt="string">E-Prime Primary Realtime Clock</Description><StartTime><Timestamp dt:dt="int">0</Timestamp><DateUtc dt:dt="string">2020-10-06T01:58:17Z</DateUtc></StartTime><FrequencyChanges><FrequencyChange><Frequency dt:dt="r8">2699960000</Frequency><Timestamp dt:dt="r8">3.6408589895683E+15</Timestamp><Curr…	좌우반구com(CVF, UVF, BVF)_2-004-1	60.021	1.0.0.164	1	-1421081530	Professional	2.0.10.242	2.0.10.356	10-06-2020	2020-10-06 오전 1:58:18	10:58:18	2.0.10.252	9		2	z	느속	117	1	9	NULL	NULL	NULL	NULL	NULL	NULL	KSY3	List1	NULL	NULL	NULL	NULL	NULL	NULL	NULL	NULL	NULL	1	z	0	3	40739	0	z	486	41225
좌우반구com(CVF, UVF, BVF)_2	4	1	<?xml version="1.0"?>\n<Clock xmlns:dt="urn:schemas-microsoft-com:datatypes"><Description dt:dt="string">E-Prime Primary Realtime Clock</Description><StartTime><Timestamp dt:dt="int">0</Timestamp><DateUtc dt:dt="string">2020-10-06T01:58:17Z</DateUtc></StartTime><FrequencyChanges><FrequencyChange><Frequency dt:dt="r8">2699960000</Frequency><Timestamp dt:dt="r8">3.6408589895683E+15</Timestamp><Curr…	좌우반구com(CVF, UVF, BVF)_2-004-1	60.021	1.0.0.164	1	-1421081530	Professional	2.0.10.242	2.0.10.356	10-06-2020	2020-10-06 오전 1:58:18	10:58:18	2.0.10.252	252		2	z	느스	NULL	NULL	NULL	72	1	120	NULL	NULL	NULL	KSY	List2	0		0	-1	743345	183		0	0	1	z	1	3	743528	0	z	371	743899
좌우반구com(CVF, UVF, BVF)_2	4	1	<?xml version="1.0"?>\n<Clock xmlns:dt="urn:schemas-microsoft-com:datatypes"><Description dt:dt="string">E-Prime Primary Realtime Clock</Description><StartTime><Timestamp dt:dt="int">0</Timestamp><DateUtc dt:dt="string">2020-10-06T01:58:17Z</DateUtc></StartTime><FrequencyChanges><FrequencyChange><Frequency dt:dt="r8">2699960000</Frequency><Timestamp dt:dt="r8">3.6408589895683E+15</Timestamp><Curr…	좌우반구com(CVF, UVF, BVF)_2-004-1	60.021	1.0.0.164	1	-1421081530	Professional	2.0.10.242	2.0.10.356	10-06-2020	2020-10-06 오전 1:58:18	10:58:18	2.0.10.252	392		2	z	느체	NULL	NULL	NULL	NULL	NULL	NULL	45	1	128	KSY4	List3	NULL	NULL	NULL	NULL	NULL	NULL	NULL	NULL	NULL	1	z	0	3	1147788	0	z	483	1148271
좌우반구com(CVF, UVF, BVF)_2	4	1	<?xml version="1.0"?>\n<Clock xmlns:dt="urn:schemas-microsoft-com:datatypes"><Description dt:dt="string">E-Prime Primary Realtime Clock</Description><StartTime><Timestamp dt:dt="int">0</Timestamp><DateUtc dt:dt="string">2020-10-06T01:58:17Z</DateUtc></StartTime><FrequencyChanges><FrequencyChange><Frequency dt:dt="r8">2699960000</Frequency><Timestamp dt:dt="r8">3.6408589895683E+15</Timestamp><Curr…	좌우반구com(CVF, UVF, BVF)_2-004-1	60.021	1.0.0.164	1	-1421081530	Professional	2.0.10.242	2.0.10.356	10-06-2020	2020-10-06 오전 1:58:18	10:58:18	2.0.10.252	102		2	z	님우	26	1	102	NULL	NULL	NULL	NULL	NULL	NULL	KSY4	List1	NULL	NULL	NULL	NULL	NULL	NULL	NULL	NULL	NULL	1	z	0	3	296600	0	z	487	297087
좌우반구com(CVF, UVF, BVF)_2	4	1	<?xml version="1.0"?>\n<Clock xmlns:dt="urn:schemas-microsoft-com:datatypes"><Description dt:dt="string">E-Prime Primary Realtime Clock</Description><StartTime><Timestamp dt:dt="int">0</Timestamp><DateUtc dt:dt="string">2020-10-06T01:58:17Z</DateUtc></StartTime><FrequencyChanges><FrequencyChange><Frequency dt:dt="r8">2699960000</Frequency><Timestamp dt:dt="r8">3.6408589895683E+15</Timestamp><Curr…	좌우반구com(CVF, UVF, BVF)_2-004-1	60.021	1.0.0.164	1	-1421081530	Professional	2.0.10.242	2.0.10.356	10-06-2020	2020-10-06 오전 1:58:18	10:58:18	2.0.10.252	187		2	z	단률	NULL	NULL	NULL	91	1	55	NULL	NULL	NULL	KSY2	List2	NULL	NULL	NULL	NULL	NULL	NULL	NULL	NULL	NULL	0	z	0	3	560775	0	{/}	885	561660
좌우반구com(CVF, UVF, BVF)_2	4	1	<?xml version="1.0"?>\n<Clock xmlns:dt="urn:schemas-microsoft-com:datatypes"><Description dt:dt="string">E-Prime Primary Realtime Clock</Description><StartTime><Timestamp dt:dt="int">0</Timestamp><DateUtc dt:dt="string">2020-10-06T01:58:17Z</DateUtc></StartTime><FrequencyChanges><FrequencyChange><Frequency dt:dt="r8">2699960000</Frequency><Timestamp dt:dt="r8">3.6408589895683E+15</Timestamp><Curr…	좌우반구com(CVF, UVF, BVF)_2-004-1	60.021	1.0.0.164	1	-1421081530	Professional	2.0.10.242	2.0.10.356	10-06-2020	2020-10-06 오전 1:58:18	10:58:18	2.0.10.252	378		1	{/}	단어	NULL	NULL	NULL	NULL	NULL	NULL	32	1	114	KSY4	List3	NULL	NULL	NULL	NULL	NULL	NULL	NULL	NULL	NULL	1	{/}	0	4	1109585	0	{/}	502	1110087
좌우반구com(CVF, UVF, BVF)_2	4	1	<?xml version="1.0"?>\n<Clock xmlns:dt="urn:schemas-microsoft-com:datatypes"><Description dt:dt="string">E-Prime Primary Realtime Clock</Description><StartTime><Timestamp dt:dt="int">0</Timestamp><DateUtc dt:dt="string">2020-10-06T01:58:17Z</DateUtc></StartTime><FrequencyChanges><FrequencyChange><Frequency dt:dt="r8">2699960000</Frequency><Timestamp dt:dt="r8">3.6408589895683E+15</Timestamp><Curr…	좌우반구com(CVF, UVF, BVF)_2-004-1	60.021	1.0.0.164	1	-1421081530	Professional	2.0.10.242	2.0.10.356	10-06-2020	2020-10-06 오전 1:58:18	10:58:18	2.0.10.252	134		1	{/}	단위	NULL	NULL	NULL	75	1	2	NULL	NULL	NULL	KSY4	List2	NULL	NULL	NULL	NULL	NULL	NULL	NULL	NULL	NULL	0	{/}	1	3	397598	0		0	0
좌우반구com(CVF, UVF, BVF)_2	4	1	<?xml version="1.0"?>\n<Clock xmlns:dt="urn:schemas-microsoft-com:datatypes"><Description dt:dt="string">E-Prime Primary Realtime Clock</Description><StartTime><Timestamp dt:dt="int">0</Timestamp><DateUtc dt:dt="string">2020-10-06T01:58:17Z</DateUtc></StartTime><FrequencyChanges><FrequencyChange><Frequency dt:dt="r8">2699960000</Frequency><Timestamp dt:dt="r8">3.6408589895683E+15</Timestamp><Curr…	좌우반구com(CVF, UVF, BVF)_2-004-1	60.021	1.0.0.164	1	-1421081530	Professional	2.0.10.242	2.0.10.356	10-06-2020	2020-10-06 오전 1:58:18	10:58:18	2.0.10.252	49		1	{/}	담화	124	1	49	NULL	NULL	NULL	NULL	NULL	NULL	KSY4	List1	NULL	NULL	NULL	NULL	NULL	NULL	NULL	NULL	NULL	1	{/}	0	3	150284	0	{/}	596	150880
좌우반구com(CVF, UVF, BVF)_2	4	1	<?xml version="1.0"?>\n<Clock xmlns:dt="urn:schemas-microsoft-com:datatypes"><Description dt:dt="string">E-Prime Primary Realtime Clock</Description><StartTime><Timestamp dt:dt="int">0</Timestamp><DateUtc dt:dt="string">2020-10-06T01:58:17Z</DateUtc></StartTime><FrequencyChanges><FrequencyChange><Frequency dt:dt="r8">2699960000</Frequency><Timestamp dt:dt="r8">3.6408589895683E+15</Timestamp><Curr…	좌우반구com(CVF, UVF, BVF)_2-004-1	60.021	1.0.0.164	1	-1421081530	Professional	2.0.10.242	2.0.10.356	10-06-2020	2020-10-06 오전 1:58:18	10:58:18	2.0.10.252	87		1	{/}	대문	82	1	87	NULL	NULL	NULL	NULL	NULL	NULL	KSY4	List1	NULL	NULL	NULL	NULL	NULL	NULL	NULL	NULL	NULL	1	{/}	0	3	255081	0	{/}	342	255423
좌우반구com(CVF, UVF, BVF)_2	4	1	<?xml version="1.0"?>\n<Clock xmlns:dt="urn:schemas-microsoft-com:datatypes"><Description dt:dt="string">E-Prime Primary Realtime Clock</Description><StartTime><Timestamp dt:dt="int">0</Timestamp><DateUtc dt:dt="string">2020-10-06T01:58:17Z</DateUtc></StartTime><FrequencyChanges><FrequencyChange><Frequency dt:dt="r8">2699960000</Frequency><Timestamp dt:dt="r8">3.6408589895683E+15</Timestamp><Curr…	좌우반구com(CVF, UVF, BVF)_2-004-1	60.021	1.0.0.164	1	-1421081530	Professional	2.0.10.242	2.0.10.356	10-06-2020	2020-10-06 오전 1:58:18	10:58:18	2.0.10.252	219		1	{/}	대중	NULL	NULL	NULL	125	1	87	NULL	NULL	NULL	KSY4	List2	NULL	NULL	NULL	NULL	NULL	NULL	NULL	NULL	NULL	1	{/}	0	4	650111	0	{/}	277	650388
좌우반구com(CVF, UVF, BVF)_2	4	1	<?xml version="1.0"?>\n<Clock xmlns:dt="urn:schemas-microsoft-com:datatypes"><Description dt:dt="string">E-Prime Primary Realtime Clock</Description><StartTime><Timestamp dt:dt="int">0</Timestamp><DateUtc dt:dt="string">2020-10-06T01:58:17Z</DateUtc></StartTime><FrequencyChanges><FrequencyChange><Frequency dt:dt="r8">2699960000</Frequency><Timestamp dt:dt="r8">3.6408589895683E+15</Timestamp><Curr…	좌우반구com(CVF, UVF, BVF)_2-004-1	60.021	1.0.0.164	1	-1421081530	Professional	2.0.10.242	2.0.10.356	10-06-2020	2020-10-06 오전 1:58:18	10:58:18	2.0.10.252	29		1	{/}	도박	91	1	29	NULL	NULL	NULL	NULL	NULL	NULL	KSY4	List1	NULL	NULL	NULL	NULL	NULL	NULL	NULL	NULL	NULL	1	{/}	0	4	95137	0	{/}	248	95385
좌우반구com(CVF, UVF, BVF)_2	4	1	<?xml version="1.0"?>\n<Clock xmlns:dt="urn:schemas-microsoft-com:datatypes"><Description dt:dt="string">E-Prime Primary Realtime Clock</Description><StartTime><Timestamp dt:dt="int">0</Timestamp><DateUtc dt:dt="string">2020-10-06T01:58:17Z</DateUtc></StartTime><FrequencyChanges><FrequencyChange><Frequency dt:dt="r8">2699960000</Frequency><Timestamp dt:dt="r8">3.6408589895683E+15</Timestamp><Curr…	좌우반구com(CVF, UVF, BVF)_2-004-1	60.021	1.0.0.164	1	-1421081530	Professional	2.0.10.242	2.0.10.356	10-06-2020	2020-10-06 오전 1:58:18	10:58:18	2.0.10.252	360		2	z	도휘	NULL	NULL	NULL	NULL	NULL	NULL	24	1	96	KSY3	List3	NULL	NULL	NULL	NULL	NULL	NULL	NULL	NULL	NULL	1	z	1	3	1059968	0	z	840	1060808
좌우반구com(CVF, UVF, BVF)_2	4	1	<?xml version="1.0"?>\n<Clock xmlns:dt="urn:schemas-microsoft-com:datatypes"><Description dt:dt="string">E-Prime Primary Realtime Clock</Description><StartTime><Timestamp dt:dt="int">0</Timestamp><DateUtc dt:dt="string">2020-10-06T01:58:17Z</DateUtc></StartTime><FrequencyChanges><FrequencyChange><Frequency dt:dt="r8">2699960000</Frequency><Timestamp dt:dt="r8">3.6408589895683E+15</Timestamp><Curr…	좌우반구com(CVF, UVF, BVF)_2-004-1	60.021	1.0.0.164	1	-1421081530	Professional	2.0.10.242	2.0.10.356	10-06-2020	2020-10-06 오전 1:58:18	10:58:18	2.0.10.252	47		1	{/}	동의	76	1	47	NULL	NULL	NULL	NULL	NULL	NULL	KSY4	List1	NULL	NULL	NULL	NULL	NULL	NULL	NULL	NULL	NULL	1	{/}	0	3	144753	0	{/}	455	145208
좌우반구com(CVF, UVF, BVF)_2	4	1	<?xml version="1.0"?>\n<Clock xmlns:dt="urn:schemas-microsoft-com:datatypes"><Description dt:dt="string">E-Prime Primary Realtime Clock</Description><StartTime><Timestamp dt:dt="int">0</Timestamp><DateUtc dt:dt="string">2020-10-06T01:58:17Z</DateUtc></StartTime><FrequencyChanges><FrequencyChange><Frequency dt:dt="r8">2699960000</Frequency><Timestamp dt:dt="r8">3.6408589895683E+15</Timestamp><Curr…	좌우반구com(CVF, UVF, BVF)_2-004-1	60.021	1.0.0.164	1	-1421081530	Professional	2.0.10.242	2.0.10.356	10-06-2020	2020-10-06 오전 1:58:18	10:58:18	2.0.10.252	55		2	z	득관	41	1	55	NULL	NULL	NULL	NULL	NULL	NULL	KSY	List1	0		0	-1	166195	184		0	0	1	z	0	4	166379	0	z	541	166920
좌우반구com(CVF, UVF, BVF)_2	4	1	<?xml version="1.0"?>\n<Clock xmlns:dt="urn:schemas-microsoft-com:datatypes"><Description dt:dt="string">E-Prime Primary Realtime Clock</Description><StartTime><Timestamp dt:dt="int">0</Timestamp><DateUtc dt:dt="string">2020-10-06T01:58:17Z</DateUtc></StartTime><FrequencyChanges><FrequencyChange><Frequency dt:dt="r8">2699960000</Frequency><Timestamp dt:dt="r8">3.6408589895683E+15</Timestamp><Curr…	좌우반구com(CVF, UVF, BVF)_2-004-1	60.021	1.0.0.164	1	-1421081530	Professional	2.0.10.242	2.0.10.356	10-06-2020	2020-10-06 오전 1:58:18	10:58:18	2.0.10.252	254		2	z	득동	NULL	NULL	NULL	32	1	122	NULL	NULL	NULL	KSY2	List2	NULL	NULL	NULL	NULL	NULL	NULL	NULL	NULL	NULL	1	z	1	3	748826	0	z	697	749523
좌우반구com(CVF, UVF, BVF)_2	4	1	<?xml version="1.0"?>\n<Clock xmlns:dt="urn:schemas-microsoft-com:datatypes"><Description dt:dt="string">E-Prime Primary Realtime Clock</Description><StartTime><Timestamp dt:dt="int">0</Timestamp><DateUtc dt:dt="string">2020-10-06T01:58:17Z</DateUtc></StartTime><FrequencyChanges><FrequencyChange><Frequency dt:dt="r8">2699960000</Frequency><Timestamp dt:dt="r8">3.6408589895683E+15</Timestamp><Curr…	좌우반구com(CVF, UVF, BVF)_2-004-1	60.021	1.0.0.164	1	-1421081530	Professional	2.0.10.242	2.0.10.356	10-06-2020	2020-10-06 오전 1:58:18	10:58:18	2.0.10.252	19		2	z	득생	28	1	19	NULL	NULL	NULL	NULL	NULL	NULL	KSY2	List1	NULL	NULL	NULL	NULL	NULL	NULL	NULL	NULL	NULL	1	z	0	3	67113	0	z	640	67753
좌우반구com(CVF, UVF, BVF)_2	4	1	<?xml version="1.0"?>\n<Clock xmlns:dt="urn:schemas-microsoft-com:datatypes"><Description dt:dt="string">E-Prime Primary Realtime Clock</Description><StartTime><Timestamp dt:dt="int">0</Timestamp><DateUtc dt:dt="string">2020-10-06T01:58:17Z</DateUtc></StartTime><FrequencyChanges><FrequencyChange><Frequency dt:dt="r8">2699960000</Frequency><Timestamp dt:dt="r8">3.6408589895683E+15</Timestamp><Curr…	좌우반구com(CVF, UVF, BVF)_2-004-1	60.021	1.0.0.164	1	-1421081530	Professional	2.0.10.242	2.0.10.356	10-06-2020	2020-10-06 오전 1:58:18	10:58:18	2.0.10.252	90		2	z	득외	7	1	90	NULL	NULL	NULL	NULL	NULL	NULL	KSY2	List1	NULL	NULL	NULL	NULL	NULL	NULL	NULL	NULL	NULL	1	z	1	3	263078	0	z	857	263935
좌우반구com(CVF, UVF, BVF)_2	4	1	<?xml version="1.0"?>\n<Clock xmlns:dt="urn:schemas-microsoft-com:datatypes"><Description dt:dt="string">E-Prime Primary Realtime Clock</Description><StartTime><Timestamp dt:dt="int">0</Timestamp><DateUtc dt:dt="string">2020-10-06T01:58:17Z</DateUtc></StartTime><FrequencyChanges><FrequencyChange><Frequency dt:dt="r8">2699960000</Frequency><Timestamp dt:dt="r8">3.6408589895683E+15</Timestamp><Curr…	좌우반구com(CVF, UVF, BVF)_2-004-1	60.021	1.0.0.164	1	-1421081530	Professional	2.0.10.242	2.0.10.356	10-06-2020	2020-10-06 오전 1:58:18	10:58:18	2.0.10.252	32		2	z	란공	106	1	32	NULL	NULL	NULL	NULL	NULL	NULL	KSY	List1	0		0	-1	103234	183		0	0	1	z	0	3	103417	0	z	360	103777
좌우반구com(CVF, UVF, BVF)_2	4	1	<?xml version="1.0"?>\n<Clock xmlns:dt="urn:schemas-microsoft-com:datatypes"><Description dt:dt="string">E-Prime Primary Realtime Clock</Description><StartTime><Timestamp dt:dt="int">0</Timestamp><DateUtc dt:dt="string">2020-10-06T01:58:17Z</DateUtc></StartTime><FrequencyChanges><FrequencyChange><Frequency dt:dt="r8">2699960000</Frequency><Timestamp dt:dt="r8">3.6408589895683E+15</Timestamp><Curr…	좌우반구com(CVF, UVF, BVF)_2-004-1	60.021	1.0.0.164	1	-1421081530	Professional	2.0.10.242	2.0.10.356	10-06-2020	2020-10-06 오전 1:58:18	10:58:18	2.0.10.252	247		2	z	량필	NULL	NULL	NULL	79	1	115	NULL	NULL	NULL	KSY3	List2	NULL	NULL	NULL	NULL	NULL	NULL	NULL	NULL	NULL	1	z	0	4	729317	0	z	590	729907
좌우반구com(CVF, UVF, BVF)_2	4	1	<?xml version="1.0"?>\n<Clock xmlns:dt="urn:schemas-microsoft-com:datatypes"><Description dt:dt="string">E-Prime Primary Realtime Clock</Description><StartTime><Timestamp dt:dt="int">0</Timestamp><DateUtc dt:dt="string">2020-10-06T01:58:17Z</DateUtc></StartTime><FrequencyChanges><FrequencyChange><Frequency dt:dt="r8">2699960000</Frequency><Timestamp dt:dt="r8">3.6408589895683E+15</Timestamp><Curr…	좌우반구com(CVF, UVF, BVF)_2-004-1	60.021	1.0.0.164	1	-1421081530	Professional	2.0.10.242	2.0.10.356	10-06-2020	2020-10-06 오전 1:58:18	10:58:18	2.0.10.252	394		2	z	려제	NULL	NULL	NULL	NULL	NULL	NULL	88	1	130	KSY2	List3	NULL	NULL	NULL	NULL	NULL	NULL	NULL	NULL	NULL	1	z	0	3	1153153	0	z	478	1153631
좌우반구com(CVF, UVF, BVF)_2	4	1	<?xml version="1.0"?>\n<Clock xmlns:dt="urn:schemas-microsoft-com:datatypes"><Description dt:dt="string">E-Prime Primary Realtime Clock</Description><StartTime><Timestamp dt:dt="int">0</Timestamp><DateUtc dt:dt="string">2020-10-06T01:58:17Z</DateUtc></StartTime><FrequencyChanges><FrequencyChange><Frequency dt:dt="r8">2699960000</Frequency><Timestamp dt:dt="r8">3.6408589895683E+15</Timestamp><Curr…	좌우반구com(CVF, UVF, BVF)_2-004-1	60.021	1.0.0.164	1	-1421081530	Professional	2.0.10.242	2.0.10.356	10-06-2020	2020-10-06 오전 1:58:18	10:58:18	2.0.10.252	64		2	z	려최	32	1	64	NULL	NULL	NULL	NULL	NULL	NULL	KSY4	List1	NULL	NULL	NULL	NULL	NULL	NULL	NULL	NULL	NULL	0	z	0	3	191670	0	{/}	418	192088
좌우반구com(CVF, UVF, BVF)_2	4	1	<?xml version="1.0"?>\n<Clock xmlns:dt="urn:schemas-microsoft-com:datatypes"><Description dt:dt="string">E-Prime Primary Realtime Clock</Description><StartTime><Timestamp dt:dt="int">0</Timestamp><DateUtc dt:dt="string">2020-10-06T01:58:17Z</DateUtc></StartTime><FrequencyChanges><FrequencyChange><Frequency dt:dt="r8">2699960000</Frequency><Timestamp dt:dt="r8">3.6408589895683E+15</Timestamp><Curr…	좌우반구com(CVF, UVF, BVF)_2-004-1	60.021	1.0.0.164	1	-1421081530	Professional	2.0.10.242	2.0.10.356	10-06-2020	2020-10-06 오전 1:58:18	10:58:18	2.0.10.252	288		2	z	려희	NULL	NULL	NULL	NULL	NULL	NULL	63	1	24	KSY4	List3	NULL	NULL	NULL	NULL	NULL	NULL	NULL	NULL	NULL	1	z	1	3	857405	0	z	509	857914
좌우반구com(CVF, UVF, BVF)_2	4	1	<?xml version="1.0"?>\n<Clock xmlns:dt="urn:schemas-microsoft-com:datatypes"><Description dt:dt="string">E-Prime Primary Realtime Clock</Description><StartTime><Timestamp dt:dt="int">0</Timestamp><DateUtc dt:dt="string">2020-10-06T01:58:17Z</DateUtc></StartTime><FrequencyChanges><FrequencyChange><Frequency dt:dt="r8">2699960000</Frequency><Timestamp dt:dt="r8">3.6408589895683E+15</Timestamp><Curr…	좌우반구com(CVF, UVF, BVF)_2-004-1	60.021	1.0.0.164	1	-1421081530	Professional	2.0.10.242	2.0.10.356	10-06-2020	2020-10-06 오전 1:58:18	10:58:18	2.0.10.252	92		2	z	력름	14	1	92	NULL	NULL	NULL	NULL	NULL	NULL	KSY3	List1	NULL	NULL	NULL	NULL	NULL	NULL	NULL	NULL	NULL	1	z	0	4	269010	0	z	637	269647
좌우반구com(CVF, UVF, BVF)_2	4	1	<?xml version="1.0"?>\n<Clock xmlns:dt="urn:schemas-microsoft-com:datatypes"><Description dt:dt="string">E-Prime Primary Realtime Clock</Description><StartTime><Timestamp dt:dt="int">0</Timestamp><DateUtc dt:dt="string">2020-10-06T01:58:17Z</DateUtc></StartTime><FrequencyChanges><FrequencyChange><Frequency dt:dt="r8">2699960000</Frequency><Timestamp dt:dt="r8">3.6408589895683E+15</Timestamp><Curr…	좌우반구com(CVF, UVF, BVF)_2-004-1	60.021	1.0.0.164	1	-1421081530	Professional	2.0.10.242	2.0.10.356	10-06-2020	2020-10-06 오전 1:58:18	10:58:18	2.0.10.252	5		2	z	례부	98	1	5	NULL	NULL	NULL	NULL	NULL	NULL	KSY4	List1	NULL	NULL	NULL	NULL	NULL	NULL	NULL	NULL	NULL	1	z	0	3	29426	0	z	679	30105
좌우반구com(CVF, UVF, BVF)_2	4	1	<?xml version="1.0"?>\n<Clock xmlns:dt="urn:schemas-microsoft-com:datatypes"><Description dt:dt="string">E-Prime Primary Realtime Clock</Description><StartTime><Timestamp dt:dt="int">0</Timestamp><DateUtc dt:dt="string">2020-10-06T01:58:17Z</DateUtc></StartTime><FrequencyChanges><FrequencyChange><Frequency dt:dt="r8">2699960000</Frequency><Timestamp dt:dt="r8">3.6408589895683E+15</Timestamp><Curr…	좌우반구com(CVF, UVF, BVF)_2-004-1	60.021	1.0.0.164	1	-1421081530	Professional	2.0.10.242	2.0.10.356	10-06-2020	2020-10-06 오전 1:58:18	10:58:18	2.0.10.252	282		2	z	록어	NULL	NULL	NULL	NULL	NULL	NULL	59	1	18	KSY	List3	0		0	-1	841111	183		0	0	1	z	1	3	841294	0	z	796	842090
좌우반구com(CVF, UVF, BVF)_2	4	1	<?xml version="1.0"?>\n<Clock xmlns:dt="urn:schemas-microsoft-com:datatypes"><Description dt:dt="string">E-Prime Primary Realtime Clock</Description><StartTime><Timestamp dt:dt="int">0</Timestamp><DateUtc dt:dt="string">2020-10-06T01:58:17Z</DateUtc></StartTime><FrequencyChanges><FrequencyChange><Frequency dt:dt="r8">2699960000</Frequency><Timestamp dt:dt="r8">3.6408589895683E+15</Timestamp><Curr…	좌우반구com(CVF, UVF, BVF)_2-004-1	60.021	1.0.0.164	1	-1421081530	Professional	2.0.10.242	2.0.10.356	10-06-2020	2020-10-06 오전 1:58:18	10:58:18	2.0.10.252	359		2	z	류궤	NULL	NULL	NULL	NULL	NULL	NULL	5	1	95	KSY	List3	0		0	-1	1057103	183		0	0	1	z	0	3	1057286	0	z	482	1057768
좌우반구com(CVF, UVF, BVF)_2	4	1	<?xml version="1.0"?>\n<Clock xmlns:dt="urn:schemas-microsoft-com:datatypes"><Description dt:dt="string">E-Prime Primary Realtime Clock</Description><StartTime><Timestamp dt:dt="int">0</Timestamp><DateUtc dt:dt="string">2020-10-06T01:58:17Z</DateUtc></StartTime><FrequencyChanges><FrequencyChange><Frequency dt:dt="r8">2699960000</Frequency><Timestamp dt:dt="r8">3.6408589895683E+15</Timestamp><Curr…	좌우반구com(CVF, UVF, BVF)_2-004-1	60.021	1.0.0.164	1	-1421081530	Professional	2.0.10.242	2.0.10.356	10-06-2020	2020-10-06 오전 1:58:18	10:58:18	2.0.10.252	154		2	z	류란	NULL	NULL	NULL	1	1	22	NULL	NULL	NULL	KSY3	List2	NULL	NULL	NULL	NULL	NULL	NULL	NULL	NULL	NULL	1	z	0	3	456478	0	z	399	456877
좌우반구com(CVF, UVF, BVF)_2	4	1	<?xml version="1.0"?>\n<Clock xmlns:dt="urn:schemas-microsoft-com:datatypes"><Description dt:dt="string">E-Prime Primary Realtime Clock</Description><StartTime><Timestamp dt:dt="int">0</Timestamp><DateUtc dt:dt="string">2020-10-06T01:58:17Z</DateUtc></StartTime><FrequencyChanges><FrequencyChange><Frequency dt:dt="r8">2699960000</Frequency><Timestamp dt:dt="r8">3.6408589895683E+15</Timestamp><Curr…	좌우반구com(CVF, UVF, BVF)_2-004-1	60.021	1.0.0.164	1	-1421081530	Professional	2.0.10.242	2.0.10.356	10-06-2020	2020-10-06 오전 1:58:18	10:58:18	2.0.10.252	43		2	z	류포	62	1	43	NULL	NULL	NULL	NULL	NULL	NULL	KSY4	List1	NULL	NULL	NULL	NULL	NULL	NULL	NULL	NULL	NULL	0	z	1	3	133473	0	{/}	695	134168
좌우반구com(CVF, UVF, BVF)_2	4	1	<?xml version="1.0"?>\n<Clock xmlns:dt="urn:schemas-microsoft-com:datatypes"><Description dt:dt="string">E-Prime Primary Realtime Clock</Description><StartTime><Timestamp dt:dt="int">0</Timestamp><DateUtc dt:dt="string">2020-10-06T01:58:17Z</DateUtc></StartTime><FrequencyChanges><FrequencyChange><Frequency dt:dt="r8">2699960000</Frequency><Timestamp dt:dt="r8">3.6408589895683E+15</Timestamp><Curr…	좌우반구com(CVF, UVF, BVF)_2-004-1	60.021	1.0.0.164	1	-1421081530	Professional	2.0.10.242	2.0.10.356	10-06-2020	2020-10-06 오전 1:58:18	10:58:18	2.0.10.252	50		2	z	률법	78	1	50	NULL	NULL	NULL	NULL	NULL	NULL	KSY3	List1	NULL	NULL	NULL	NULL	NULL	NULL	NULL	NULL	NULL	1	z	0	3	153083	0	z	485	153568
좌우반구com(CVF, UVF, BVF)_2	4	1	<?xml version="1.0"?>\n<Clock xmlns:dt="urn:schemas-microsoft-com:datatypes"><Description dt:dt="string">E-Prime Primary Realtime Clock</Description><StartTime><Timestamp dt:dt="int">0</Timestamp><DateUtc dt:dt="string">2020-10-06T01:58:17Z</DateUtc></StartTime><FrequencyChanges><FrequencyChange><Frequency dt:dt="r8">2699960000</Frequency><Timestamp dt:dt="r8">3.6408589895683E+15</Timestamp><Curr…	좌우반구com(CVF, UVF, BVF)_2-004-1	60.021	1.0.0.164	1	-1421081530	Professional	2.0.10.242	2.0.10.356	10-06-2020	2020-10-06 오전 1:58:18	10:58:18	2.0.10.252	192		2	z	률법	NULL	NULL	NULL	54	1	60	NULL	NULL	NULL	KSY4	List2	NULL	NULL	NULL	NULL	NULL	NULL	NULL	NULL	NULL	1	z	0	3	575070	0	z	782	575852
좌우반구com(CVF, UVF, BVF)_2	4	1	<?xml version="1.0"?>\n<Clock xmlns:dt="urn:schemas-microsoft-com:datatypes"><Description dt:dt="string">E-Prime Primary Realtime Clock</Description><StartTime><Timestamp dt:dt="int">0</Timestamp><DateUtc dt:dt="string">2020-10-06T01:58:17Z</DateUtc></StartTime><FrequencyChanges><FrequencyChange><Frequency dt:dt="r8">2699960000</Frequency><Timestamp dt:dt="r8">3.6408589895683E+15</Timestamp><Curr…	좌우반구com(CVF, UVF, BVF)_2-004-1	60.021	1.0.0.164	1	-1421081530	Professional	2.0.10.242	2.0.10.356	10-06-2020	2020-10-06 오전 1:58:18	10:58:18	2.0.10.252	166		2	z	률시	NULL	NULL	NULL	67	1	34	NULL	NULL	NULL	KSY4	List2	NULL	NULL	NULL	NULL	NULL	NULL	NULL	NULL	NULL	1	z	1	3	494381	0	z	1984	496365
좌우반구com(CVF, UVF, BVF)_2	4	1	<?xml version="1.0"?>\n<Clock xmlns:dt="urn:schemas-microsoft-com:datatypes"><Description dt:dt="string">E-Prime Primary Realtime Clock</Description><StartTime><Timestamp dt:dt="int">0</Timestamp><DateUtc dt:dt="string">2020-10-06T01:58:17Z</DateUtc></StartTime><FrequencyChanges><FrequencyChange><Frequency dt:dt="r8">2699960000</Frequency><Timestamp dt:dt="r8">3.6408589895683E+15</Timestamp><Curr…	좌우반구com(CVF, UVF, BVF)_2-004-1	60.021	1.0.0.164	1	-1421081530	Professional	2.0.10.242	2.0.10.356	10-06-2020	2020-10-06 오전 1:58:18	10:58:18	2.0.10.252	173		2	z	률훈	NULL	NULL	NULL	8	1	41	NULL	NULL	NULL	KSY2	List2	NULL	NULL	NULL	NULL	NULL	NULL	NULL	NULL	NULL	1	z	0	3	520139	0	z	1090	521229
좌우반구com(CVF, UVF, BVF)_2	4	1	<?xml version="1.0"?>\n<Clock xmlns:dt="urn:schemas-microsoft-com:datatypes"><Description dt:dt="string">E-Prime Primary Realtime Clock</Description><StartTime><Timestamp dt:dt="int">0</Timestamp><DateUtc dt:dt="string">2020-10-06T01:58:17Z</DateUtc></StartTime><FrequencyChanges><FrequencyChange><Frequency dt:dt="r8">2699960000</Frequency><Timestamp dt:dt="r8">3.6408589895683E+15</Timestamp><Curr…	좌우반구com(CVF, UVF, BVF)_2-004-1	60.021	1.0.0.164	1	-1421081530	Professional	2.0.10.242	2.0.10.356	10-06-2020	2020-10-06 오전 1:58:18	10:58:18	2.0.10.252	42		2	z	름결	8	1	42	NULL	NULL	NULL	NULL	NULL	NULL	KSY	List1	0		0	-1	130691	183		0	0	1	z	1	3	130874	0	z	406	131280
좌우반구com(CVF, UVF, BVF)_2	4	1	<?xml version="1.0"?>\n<Clock xmlns:dt="urn:schemas-microsoft-com:datatypes"><Description dt:dt="string">E-Prime Primary Realtime Clock</Description><StartTime><Timestamp dt:dt="int">0</Timestamp><DateUtc dt:dt="string">2020-10-06T01:58:17Z</DateUtc></StartTime><FrequencyChanges><FrequencyChange><Frequency dt:dt="r8">2699960000</Frequency><Timestamp dt:dt="r8">3.6408589895683E+15</Timestamp><Curr…	좌우반구com(CVF, UVF, BVF)_2-004-1	60.021	1.0.0.164	1	-1421081530	Professional	2.0.10.242	2.0.10.356	10-06-2020	2020-10-06 오전 1:58:18	10:58:18	2.0.10.252	367		2	z	름무	NULL	NULL	NULL	NULL	NULL	NULL	36	1	103	KSY	List3	0		1	-1	1079278	184		0	0	1	z	0	4	1079462	0	z	434	1079896
좌우반구com(CVF, UVF, BVF)_2	4	1	<?xml version="1.0"?>\n<Clock xmlns:dt="urn:schemas-microsoft-com:datatypes"><Description dt:dt="string">E-Prime Primary Realtime Clock</Description><StartTime><Timestamp dt:dt="int">0</Timestamp><DateUtc dt:dt="string">2020-10-06T01:58:17Z</DateUtc></StartTime><FrequencyChanges><FrequencyChange><Frequency dt:dt="r8">2699960000</Frequency><Timestamp dt:dt="r8">3.6408589895683E+15</Timestamp><Curr…	좌우반구com(CVF, UVF, BVF)_2-004-1	60.021	1.0.0.164	1	-1421081530	Professional	2.0.10.242	2.0.10.356	10-06-2020	2020-10-06 오전 1:58:18	10:58:18	2.0.10.252	224		2	z	리열	NULL	NULL	NULL	4	1	92	NULL	NULL	NULL	KSY3	List2	NULL	NULL	NULL	NULL	NULL	NULL	NULL	NULL	NULL	1	z	0	3	664989	0	z	423	665412
좌우반구com(CVF, UVF, BVF)_2	4	1	<?xml version="1.0"?>\n<Clock xmlns:dt="urn:schemas-microsoft-com:datatypes"><Description dt:dt="string">E-Prime Primary Realtime Clock</Description><StartTime><Timestamp dt:dt="int">0</Timestamp><DateUtc dt:dt="string">2020-10-06T01:58:17Z</DateUtc></StartTime><FrequencyChanges><FrequencyChange><Frequency dt:dt="r8">2699960000</Frequency><Timestamp dt:dt="r8">3.6408589895683E+15</Timestamp><Curr…	좌우반구com(CVF, UVF, BVF)_2-004-1	60.021	1.0.0.164	1	-1421081530	Professional	2.0.10.242	2.0.10.356	10-06-2020	2020-10-06 오전 1:58:18	10:58:18	2.0.10.252	143		2	z	림밀	NULL	NULL	NULL	127	1	11	NULL	NULL	NULL	KSY4	List2	NULL	NULL	NULL	NULL	NULL	NULL	NULL	NULL	NULL	1	z	0	3	424922	0	z	572	425494
좌우반구com(CVF, UVF, BVF)_2	4	1	<?xml version="1.0"?>\n<Clock xmlns:dt="urn:schemas-microsoft-com:datatypes"><Description dt:dt="string">E-Prime Primary Realtime Clock</Description><StartTime><Timestamp dt:dt="int">0</Timestamp><DateUtc dt:dt="string">2020-10-06T01:58:17Z</DateUtc></StartTime><FrequencyChanges><FrequencyChange><Frequency dt:dt="r8">2699960000</Frequency><Timestamp dt:dt="r8">3.6408589895683E+15</Timestamp><Curr…	좌우반구com(CVF, UVF, BVF)_2-004-1	60.021	1.0.0.164	1	-1421081530	Professional	2.0.10.242	2.0.10.356	10-06-2020	2020-10-06 오전 1:58:18	10:58:18	2.0.10.252	230		2	z	마요	NULL	NULL	NULL	71	1	98	NULL	NULL	NULL	KSY4	List2	NULL	NULL	NULL	NULL	NULL	NULL	NULL	NULL	NULL	1	z	0	3	681250	0	z	881	682131
좌우반구com(CVF, UVF, BVF)_2	4	1	<?xml version="1.0"?>\n<Clock xmlns:dt="urn:schemas-microsoft-com:datatypes"><Description dt:dt="string">E-Prime Primary Realtime Clock</Description><StartTime><Timestamp dt:dt="int">0</Timestamp><DateUtc dt:dt="string">2020-10-06T01:58:17Z</DateUtc></StartTime><FrequencyChanges><FrequencyChange><Frequency dt:dt="r8">2699960000</Frequency><Timestamp dt:dt="r8">3.6408589895683E+15</Timestamp><Curr…	좌우반구com(CVF, UVF, BVF)_2-004-1	60.021	1.0.0.164	1	-1421081530	Professional	2.0.10.242	2.0.10.356	10-06-2020	2020-10-06 오전 1:58:18	10:58:18	2.0.10.252	135		2	z	망습	NULL	NULL	NULL	35	1	3	NULL	NULL	NULL	KSY2	List2	NULL	NULL	NULL	NULL	NULL	NULL	NULL	NULL	NULL	1	z	0	3	401797	0	z	1105	402902
좌우반구com(CVF, UVF, BVF)_2	4	1	<?xml version="1.0"?>\n<Clock xmlns:dt="urn:schemas-microsoft-com:datatypes"><Description dt:dt="string">E-Prime Primary Realtime Clock</Description><StartTime><Timestamp dt:dt="int">0</Timestamp><DateUtc dt:dt="string">2020-10-06T01:58:17Z</DateUtc></StartTime><FrequencyChanges><FrequencyChange><Frequency dt:dt="r8">2699960000</Frequency><Timestamp dt:dt="r8">3.6408589895683E+15</Timestamp><Curr…	좌우반구com(CVF, UVF, BVF)_2-004-1	60.021	1.0.0.164	1	-1421081530	Professional	2.0.10.242	2.0.10.356	10-06-2020	2020-10-06 오전 1:58:18	10:58:18	2.0.10.252	112		1	{/}	망신	85	1	112	NULL	NULL	NULL	NULL	NULL	NULL	KSY4	List1	NULL	NULL	NULL	NULL	NULL	NULL	NULL	NULL	NULL	1	{/}	0	3	323957	0	{/}	370	324327
좌우반구com(CVF, UVF, BVF)_2	4	1	<?xml version="1.0"?>\n<Clock xmlns:dt="urn:schemas-microsoft-com:datatypes"><Description dt:dt="string">E-Prime Primary Realtime Clock</Description><StartTime><Timestamp dt:dt="int">0</Timestamp><DateUtc dt:dt="string">2020-10-06T01:58:17Z</DateUtc></StartTime><FrequencyChanges><FrequencyChange><Frequency dt:dt="r8">2699960000</Frequency><Timestamp dt:dt="r8">3.6408589895683E+15</Timestamp><Curr…	좌우반구com(CVF, UVF, BVF)_2-004-1	60.021	1.0.0.164	1	-1421081530	Professional	2.0.10.242	2.0.10.356	10-06-2020	2020-10-06 오전 1:58:18	10:58:18	2.0.10.252	182		1	{/}	매력	NULL	NULL	NULL	7	1	50	NULL	NULL	NULL	KSY4	List2	NULL	NULL	NULL	NULL	NULL	NULL	NULL	NULL	NULL	1	{/}	0	3	546913	0	{/}	364	547277
좌우반구com(CVF, UVF, BVF)_2	4	1	<?xml version="1.0"?>\n<Clock xmlns:dt="urn:schemas-microsoft-com:datatypes"><Description dt:dt="string">E-Prime Primary Realtime Clock</Description><StartTime><Timestamp dt:dt="int">0</Timestamp><DateUtc dt:dt="string">2020-10-06T01:58:17Z</DateUtc></StartTime><FrequencyChanges><FrequencyChange><Frequency dt:dt="r8">2699960000</Frequency><Timestamp dt:dt="r8">3.6408589895683E+15</Timestamp><Curr…	좌우반구com(CVF, UVF, BVF)_2-004-1	60.021	1.0.0.164	1	-1421081530	Professional	2.0.10.242	2.0.10.356	10-06-2020	2020-10-06 오전 1:58:18	10:58:18	2.0.10.252	398		2	z	매소	NULL	NULL	NULL	NULL	NULL	NULL	89	1	134	KSY2	List3	NULL	NULL	NULL	NULL	NULL	NULL	NULL	NULL	NULL	1	z	0	4	1164316	0	z	579	1164895
좌우반구com(CVF, UVF, BVF)_2	4	1	<?xml version="1.0"?>\n<Clock xmlns:dt="urn:schemas-microsoft-com:datatypes"><Description dt:dt="string">E-Prime Primary Realtime Clock</Description><StartTime><Timestamp dt:dt="int">0</Timestamp><DateUtc dt:dt="string">2020-10-06T01:58:17Z</DateUtc></StartTime><FrequencyChanges><FrequencyChange><Frequency dt:dt="r8">2699960000</Frequency><Timestamp dt:dt="r8">3.6408589895683E+15</Timestamp><Curr…	좌우반구com(CVF, UVF, BVF)_2-004-1	60.021	1.0.0.164	1	-1421081530	Professional	2.0.10.242	2.0.10.356	10-06-2020	2020-10-06 오전 1:58:18	10:58:18	2.0.10.252	151		1	{/}	모습	NULL	NULL	NULL	83	1	19	NULL	NULL	NULL	KSY4	List2	NULL	NULL	NULL	NULL	NULL	NULL	NULL	NULL	NULL	1	{/}	0	3	447814	0	{/}	375	448189
좌우반구com(CVF, UVF, BVF)_2	4	1	<?xml version="1.0"?>\n<Clock xmlns:dt="urn:schemas-microsoft-com:datatypes"><Description dt:dt="string">E-Prime Primary Realtime Clock</Description><StartTime><Timestamp dt:dt="int">0</Timestamp><DateUtc dt:dt="string">2020-10-06T01:58:17Z</DateUtc></StartTime><FrequencyChanges><FrequencyChange><Frequency dt:dt="r8">2699960000</Frequency><Timestamp dt:dt="r8">3.6408589895683E+15</Timestamp><Curr…	좌우반구com(CVF, UVF, BVF)_2-004-1	60.021	1.0.0.164	1	-1421081530	Professional	2.0.10.242	2.0.10.356	10-06-2020	2020-10-06 오전 1:58:18	10:58:18	2.0.10.252	103		1	{/}	모형	35	1	103	NULL	NULL	NULL	NULL	NULL	NULL	KSY	List1	0		0	-1	299099	184		0	0	1	{/}	0	4	299283	0	{/}	412	299695
좌우반구com(CVF, UVF, BVF)_2	4	1	<?xml version="1.0"?>\n<Clock xmlns:dt="urn:schemas-microsoft-com:datatypes"><Description dt:dt="string">E-Prime Primary Realtime Clock</Description><StartTime><Timestamp dt:dt="int">0</Timestamp><DateUtc dt:dt="string">2020-10-06T01:58:17Z</DateUtc></StartTime><FrequencyChanges><FrequencyChange><Frequency dt:dt="r8">2699960000</Frequency><Timestamp dt:dt="r8">3.6408589895683E+15</Timestamp><Curr…	좌우반구com(CVF, UVF, BVF)_2-004-1	60.021	1.0.0.164	1	-1421081530	Professional	2.0.10.242	2.0.10.356	10-06-2020	2020-10-06 오전 1:58:18	10:58:18	2.0.10.252	306		2	z	목력	NULL	NULL	NULL	NULL	NULL	NULL	38	1	42	KSY	List3	0		0	0	908005	183		0	0	0	z	0	3	908188	0	{/}	325	908513
좌우반구com(CVF, UVF, BVF)_2	4	1	<?xml version="1.0"?>\n<Clock xmlns:dt="urn:schemas-microsoft-com:datatypes"><Description dt:dt="string">E-Prime Primary Realtime Clock</Description><StartTime><Timestamp dt:dt="int">0</Timestamp><DateUtc dt:dt="string">2020-10-06T01:58:17Z</DateUtc></StartTime><FrequencyChanges><FrequencyChange><Frequency dt:dt="r8">2699960000</Frequency><Timestamp dt:dt="r8">3.6408589895683E+15</Timestamp><Curr…	좌우반구com(CVF, UVF, BVF)_2-004-1	60.021	1.0.0.164	1	-1421081530	Professional	2.0.10.242	2.0.10.356	10-06-2020	2020-10-06 오전 1:58:18	10:58:18	2.0.10.252	295		1	{/}	목록	NULL	NULL	NULL	NULL	NULL	NULL	44	1	31	KSY	List3	0		0	0	876599	183		0	0	1	{/}	0	3	876782	0	{/}	340	877122
좌우반구com(CVF, UVF, BVF)_2	4	1	<?xml version="1.0"?>\n<Clock xmlns:dt="urn:schemas-microsoft-com:datatypes"><Description dt:dt="string">E-Prime Primary Realtime Clock</Description><StartTime><Timestamp dt:dt="int">0</Timestamp><DateUtc dt:dt="string">2020-10-06T01:58:17Z</DateUtc></StartTime><FrequencyChanges><FrequencyChange><Frequency dt:dt="r8">2699960000</Frequency><Timestamp dt:dt="r8">3.6408589895683E+15</Timestamp><Curr…	좌우반구com(CVF, UVF, BVF)_2-004-1	60.021	1.0.0.164	1	-1421081530	Professional	2.0.10.242	2.0.10.356	10-06-2020	2020-10-06 오전 1:58:18	10:58:18	2.0.10.252	16		1	{/}	목적	1	1	16	NULL	NULL	NULL	NULL	NULL	NULL	KSY	List1	0		0	-1	59166	183		0	0	1	{/}	0	3	59349	0	{/}	324	59673
좌우반구com(CVF, UVF, BVF)_2	4	1	<?xml version="1.0"?>\n<Clock xmlns:dt="urn:schemas-microsoft-com:datatypes"><Description dt:dt="string">E-Prime Primary Realtime Clock</Description><StartTime><Timestamp dt:dt="int">0</Timestamp><DateUtc dt:dt="string">2020-10-06T01:58:17Z</DateUtc></StartTime><FrequencyChanges><FrequencyChange><Frequency dt:dt="r8">2699960000</Frequency><Timestamp dt:dt="r8">3.6408589895683E+15</Timestamp><Curr…	좌우반구com(CVF, UVF, BVF)_2-004-1	60.021	1.0.0.164	1	-1421081530	Professional	2.0.10.242	2.0.10.356	10-06-2020	2020-10-06 오전 1:58:18	10:58:18	2.0.10.252	38		2	z	목퇴	25	1	38	NULL	NULL	NULL	NULL	NULL	NULL	KSY4	List1	NULL	NULL	NULL	NULL	NULL	NULL	NULL	NULL	NULL	0	z	0	3	119578	0	{/}	822	120400
좌우반구com(CVF, UVF, BVF)_2	4	1	<?xml version="1.0"?>\n<Clock xmlns:dt="urn:schemas-microsoft-com:datatypes"><Description dt:dt="string">E-Prime Primary Realtime Clock</Description><StartTime><Timestamp dt:dt="int">0</Timestamp><DateUtc dt:dt="string">2020-10-06T01:58:17Z</DateUtc></StartTime><FrequencyChanges><FrequencyChange><Frequency dt:dt="r8">2699960000</Frequency><Timestamp dt:dt="r8">3.6408589895683E+15</Timestamp><Curr…	좌우반구com(CVF, UVF, BVF)_2-004-1	60.021	1.0.0.164	1	-1421081530	Professional	2.0.10.242	2.0.10.356	10-06-2020	2020-10-06 오전 1:58:18	10:58:18	2.0.10.252	351		2	z	무록	NULL	NULL	NULL	NULL	NULL	NULL	97	1	87	KSY2	List3	NULL	NULL	NULL	NULL	NULL	NULL	NULL	NULL	NULL	1	z	0	3	1034927	0	z	497	1035424
좌우반구com(CVF, UVF, BVF)_2	4	1	<?xml version="1.0"?>\n<Clock xmlns:dt="urn:schemas-microsoft-com:datatypes"><Description dt:dt="string">E-Prime Primary Realtime Clock</Description><StartTime><Timestamp dt:dt="int">0</Timestamp><DateUtc dt:dt="string">2020-10-06T01:58:17Z</DateUtc></StartTime><FrequencyChanges><FrequencyChange><Frequency dt:dt="r8">2699960000</Frequency><Timestamp dt:dt="r8">3.6408589895683E+15</Timestamp><Curr…	좌우반구com(CVF, UVF, BVF)_2-004-1	60.021	1.0.0.164	1	-1421081530	Professional	2.0.10.242	2.0.10.356	10-06-2020	2020-10-06 오전 1:58:18	10:58:18	2.0.10.252	280		1	{/}	무엇	NULL	NULL	NULL	NULL	NULL	NULL	22	1	16	KSY	List3	0		0	-1	834330	183		0	0	1	{/}	1	3	834513	0	{/}	1921	836434
좌우반구com(CVF, UVF, BVF)_2	4	1	<?xml version="1.0"?>\n<Clock xmlns:dt="urn:schemas-microsoft-com:datatypes"><Description dt:dt="string">E-Prime Primary Realtime Clock</Description><StartTime><Timestamp dt:dt="int">0</Timestamp><DateUtc dt:dt="string">2020-10-06T01:58:17Z</DateUtc></StartTime><FrequencyChanges><FrequencyChange><Frequency dt:dt="r8">2699960000</Frequency><Timestamp dt:dt="r8">3.6408589895683E+15</Timestamp><Curr…	좌우반구com(CVF, UVF, BVF)_2-004-1	60.021	1.0.0.164	1	-1421081530	Professional	2.0.10.242	2.0.10.356	10-06-2020	2020-10-06 오전 1:58:18	10:58:18	2.0.10.252	198		1	{/}	무형	NULL	NULL	NULL	46	1	66	NULL	NULL	NULL	KSY	List2	0		0	-1	591248	183		0	0	0	{/}	0	3	591431	0	z	837	592268
좌우반구com(CVF, UVF, BVF)_2	4	1	<?xml version="1.0"?>\n<Clock xmlns:dt="urn:schemas-microsoft-com:datatypes"><Description dt:dt="string">E-Prime Primary Realtime Clock</Description><StartTime><Timestamp dt:dt="int">0</Timestamp><DateUtc dt:dt="string">2020-10-06T01:58:17Z</DateUtc></StartTime><FrequencyChanges><FrequencyChange><Frequency dt:dt="r8">2699960000</Frequency><Timestamp dt:dt="r8">3.6408589895683E+15</Timestamp><Curr…	좌우반구com(CVF, UVF, BVF)_2-004-1	60.021	1.0.0.164	1	-1421081530	Professional	2.0.10.242	2.0.10.356	10-06-2020	2020-10-06 오전 1:58:18	10:58:18	2.0.10.252	345		1	{/}	물건	NULL	NULL	NULL	NULL	NULL	NULL	64	1	81	KSY	List3	0		0	-1	1018416	183		0	0	1	{/}	1	3	1018599	0	{/}	273	1018872
좌우반구com(CVF, UVF, BVF)_2	4	1	<?xml version="1.0"?>\n<Clock xmlns:dt="urn:schemas-microsoft-com:datatypes"><Description dt:dt="string">E-Prime Primary Realtime Clock</Description><StartTime><Timestamp dt:dt="int">0</Timestamp><DateUtc dt:dt="string">2020-10-06T01:58:17Z</DateUtc></StartTime><FrequencyChanges><FrequencyChange><Frequency dt:dt="r8">2699960000</Frequency><Timestamp dt:dt="r8">3.6408589895683E+15</Timestamp><Curr…	좌우반구com(CVF, UVF, BVF)_2-004-1	60.021	1.0.0.164	1	-1421081530	Professional	2.0.10.242	2.0.10.356	10-06-2020	2020-10-06 오전 1:58:18	10:58:18	2.0.10.252	273		2	z	미략	NULL	NULL	NULL	NULL	NULL	NULL	82	1	9	KSY2	List3	NULL	NULL	NULL	NULL	NULL	NULL	NULL	NULL	NULL	1	z	0	4	814954	0	z	561	815515
좌우반구com(CVF, UVF, BVF)_2	4	1	<?xml version="1.0"?>\n<Clock xmlns:dt="urn:schemas-microsoft-com:datatypes"><Description dt:dt="string">E-Prime Primary Realtime Clock</Description><StartTime><Timestamp dt:dt="int">0</Timestamp><DateUtc dt:dt="string">2020-10-06T01:58:17Z</DateUtc></StartTime><FrequencyChanges><FrequencyChange><Frequency dt:dt="r8">2699960000</Frequency><Timestamp dt:dt="r8">3.6408589895683E+15</Timestamp><Curr…	좌우반구com(CVF, UVF, BVF)_2-004-1	60.021	1.0.0.164	1	-1421081530	Professional	2.0.10.242	2.0.10.356	10-06-2020	2020-10-06 오전 1:58:18	10:58:18	2.0.10.252	138		1	{/}	밀수	NULL	NULL	NULL	26	1	6	NULL	NULL	NULL	KSY	List2	0		0	0	410794	183		0	0	0	{/}	0	3	410977	0	z	477	411454
좌우반구com(CVF, UVF, BVF)_2	4	1	<?xml version="1.0"?>\n<Clock xmlns:dt="urn:schemas-microsoft-com:datatypes"><Description dt:dt="string">E-Prime Primary Realtime Clock</Description><StartTime><Timestamp dt:dt="int">0</Timestamp><DateUtc dt:dt="string">2020-10-06T01:58:17Z</DateUtc></StartTime><FrequencyChanges><FrequencyChange><Frequency dt:dt="r8">2699960000</Frequency><Timestamp dt:dt="r8">3.6408589895683E+15</Timestamp><Curr…	좌우반구com(CVF, UVF, BVF)_2-004-1	60.021	1.0.0.164	1	-1421081530	Professional	2.0.10.242	2.0.10.356	10-06-2020	2020-10-06 오전 1:58:18	10:58:18	2.0.10.252	287		2	z	밀헤	NULL	NULL	NULL	NULL	NULL	NULL	33	1	23	KSY	List3	0		1	-1	854556	184		0	0	1	z	0	4	854740	0	z	470	855210
좌우반구com(CVF, UVF, BVF)_2	4	1	<?xml version="1.0"?>\n<Clock xmlns:dt="urn:schemas-microsoft-com:datatypes"><Description dt:dt="string">E-Prime Primary Realtime Clock</Description><StartTime><Timestamp dt:dt="int">0</Timestamp><DateUtc dt:dt="string">2020-10-06T01:58:17Z</DateUtc></StartTime><FrequencyChanges><FrequencyChange><Frequency dt:dt="r8">2699960000</Frequency><Timestamp dt:dt="r8">3.6408589895683E+15</Timestamp><Curr…	좌우반구com(CVF, UVF, BVF)_2-004-1	60.021	1.0.0.164	1	-1421081530	Professional	2.0.10.242	2.0.10.356	10-06-2020	2020-10-06 오전 1:58:18	10:58:18	2.0.10.252	253		2	z	박낌	NULL	NULL	NULL	122	1	121	NULL	NULL	NULL	KSY3	List2	NULL	NULL	NULL	NULL	NULL	NULL	NULL	NULL	NULL	1	z	0	3	746094	0	z	525	746619
좌우반구com(CVF, UVF, BVF)_2	4	1	<?xml version="1.0"?>\n<Clock xmlns:dt="urn:schemas-microsoft-com:datatypes"><Description dt:dt="string">E-Prime Primary Realtime Clock</Description><StartTime><Timestamp dt:dt="int">0</Timestamp><DateUtc dt:dt="string">2020-10-06T01:58:17Z</DateUtc></StartTime><FrequencyChanges><FrequencyChange><Frequency dt:dt="r8">2699960000</Frequency><Timestamp dt:dt="r8">3.6408589895683E+15</Timestamp><Curr…	좌우반구com(CVF, UVF, BVF)_2-004-1	60.021	1.0.0.164	1	-1421081530	Professional	2.0.10.242	2.0.10.356	10-06-2020	2020-10-06 오전 1:58:18	10:58:18	2.0.10.252	69		1	{/}	반응	43	1	69	NULL	NULL	NULL	NULL	NULL	NULL	KSY	List1	0		0	0	204849	183		0	0	1	{/}	0	3	205032	0	{/}	248	205280
좌우반구com(CVF, UVF, BVF)_2	4	1	<?xml version="1.0"?>\n<Clock xmlns:dt="urn:schemas-microsoft-com:datatypes"><Description dt:dt="string">E-Prime Primary Realtime Clock</Description><StartTime><Timestamp dt:dt="int">0</Timestamp><DateUtc dt:dt="string">2020-10-06T01:58:17Z</DateUtc></StartTime><FrequencyChanges><FrequencyChange><Frequency dt:dt="r8">2699960000</Frequency><Timestamp dt:dt="r8">3.6408589895683E+15</Timestamp><Curr…	좌우반구com(CVF, UVF, BVF)_2-004-1	60.021	1.0.0.164	1	-1421081530	Professional	2.0.10.242	2.0.10.356	10-06-2020	2020-10-06 오전 1:58:18	10:58:18	2.0.10.252	141		1	{/}	발길	NULL	NULL	NULL	132	1	9	NULL	NULL	NULL	KSY	List2	0		0	0	419441	183		0	0	1	{/}	0	3	419624	0	{/}	398	420022
좌우반구com(CVF, UVF, BVF)_2	4	1	<?xml version="1.0"?>\n<Clock xmlns:dt="urn:schemas-microsoft-com:datatypes"><Description dt:dt="string">E-Prime Primary Realtime Clock</Description><StartTime><Timestamp dt:dt="int">0</Timestamp><DateUtc dt:dt="string">2020-10-06T01:58:17Z</DateUtc></StartTime><FrequencyChanges><FrequencyChange><Frequency dt:dt="r8">2699960000</Frequency><Timestamp dt:dt="r8">3.6408589895683E+15</Timestamp><Curr…	좌우반구com(CVF, UVF, BVF)_2-004-1	60.021	1.0.0.164	1	-1421081530	Professional	2.0.10.242	2.0.10.356	10-06-2020	2020-10-06 오전 1:58:18	10:58:18	2.0.10.252	330		2	z	발보	NULL	NULL	NULL	NULL	NULL	NULL	53	1	66	KSY4	List3	NULL	NULL	NULL	NULL	NULL	NULL	NULL	NULL	NULL	1	z	1	3	975564	0	z	693	976257
좌우반구com(CVF, UVF, BVF)_2	4	1	<?xml version="1.0"?>\n<Clock xmlns:dt="urn:schemas-microsoft-com:datatypes"><Description dt:dt="string">E-Prime Primary Realtime Clock</Description><StartTime><Timestamp dt:dt="int">0</Timestamp><DateUtc dt:dt="string">2020-10-06T01:58:17Z</DateUtc></StartTime><FrequencyChanges><FrequencyChange><Frequency dt:dt="r8">2699960000</Frequency><Timestamp dt:dt="r8">3.6408589895683E+15</Timestamp><Curr…	좌우반구com(CVF, UVF, BVF)_2-004-1	60.021	1.0.0.164	1	-1421081530	Professional	2.0.10.242	2.0.10.356	10-06-2020	2020-10-06 오전 1:58:18	10:58:18	2.0.10.252	153		2	z	발횟	NULL	NULL	NULL	49	1	21	NULL	NULL	NULL	KSY2	List2	NULL	NULL	NULL	NULL	NULL	NULL	NULL	NULL	NULL	1	z	0	3	453712	0	z	557	454269
좌우반구com(CVF, UVF, BVF)_2	4	1	<?xml version="1.0"?>\n<Clock xmlns:dt="urn:schemas-microsoft-com:datatypes"><Description dt:dt="string">E-Prime Primary Realtime Clock</Description><StartTime><Timestamp dt:dt="int">0</Timestamp><DateUtc dt:dt="string">2020-10-06T01:58:17Z</DateUtc></StartTime><FrequencyChanges><FrequencyChange><Frequency dt:dt="r8">2699960000</Frequency><Timestamp dt:dt="r8">3.6408589895683E+15</Timestamp><Curr…	좌우반구com(CVF, UVF, BVF)_2-004-1	60.021	1.0.0.164	1	-1421081530	Professional	2.0.10.242	2.0.10.356	10-06-2020	2020-10-06 오전 1:58:18	10:58:18	2.0.10.252	54		1	{/}	방법	115	1	54	NULL	NULL	NULL	NULL	NULL	NULL	KSY	List1	0		0	0	163580	183		0	0	1	{/}	0	3	163763	0	{/}	421	164184
좌우반구com(CVF, UVF, BVF)_2	4	1	<?xml version="1.0"?>\n<Clock xmlns:dt="urn:schemas-microsoft-com:datatypes"><Description dt:dt="string">E-Prime Primary Realtime Clock</Description><StartTime><Timestamp dt:dt="int">0</Timestamp><DateUtc dt:dt="string">2020-10-06T01:58:17Z</DateUtc></StartTime><FrequencyChanges><FrequencyChange><Frequency dt:dt="r8">2699960000</Frequency><Timestamp dt:dt="r8">3.6408589895683E+15</Timestamp><Curr…	좌우반구com(CVF, UVF, BVF)_2-004-1	60.021	1.0.0.164	1	-1421081530	Professional	2.0.10.242	2.0.10.356	10-06-2020	2020-10-06 오전 1:58:18	10:58:18	2.0.10.252	229		2	z	배심	NULL	NULL	NULL	48	1	97	NULL	NULL	NULL	KSY4	List2	NULL	NULL	NULL	NULL	NULL	NULL	NULL	NULL	NULL	0	z	0	3	678501	0	{/}	542	679043
좌우반구com(CVF, UVF, BVF)_2	4	1	<?xml version="1.0"?>\n<Clock xmlns:dt="urn:schemas-microsoft-com:datatypes"><Description dt:dt="string">E-Prime Primary Realtime Clock</Description><StartTime><Timestamp dt:dt="int">0</Timestamp><DateUtc dt:dt="string">2020-10-06T01:58:17Z</DateUtc></StartTime><FrequencyChanges><FrequencyChange><Frequency dt:dt="r8">2699960000</Frequency><Timestamp dt:dt="r8">3.6408589895683E+15</Timestamp><Curr…	좌우반구com(CVF, UVF, BVF)_2-004-1	60.021	1.0.0.164	1	-1421081530	Professional	2.0.10.242	2.0.10.356	10-06-2020	2020-10-06 오전 1:58:18	10:58:18	2.0.10.252	156		2	z	버구	NULL	NULL	NULL	64	1	24	NULL	NULL	NULL	KSY	List2	0		0	-1	461626	183		0	0	1	z	1	3	461809	0	z	1108	462917
좌우반구com(CVF, UVF, BVF)_2	4	1	<?xml version="1.0"?>\n<Clock xmlns:dt="urn:schemas-microsoft-com:datatypes"><Description dt:dt="string">E-Prime Primary Realtime Clock</Description><StartTime><Timestamp dt:dt="int">0</Timestamp><DateUtc dt:dt="string">2020-10-06T01:58:17Z</DateUtc></StartTime><FrequencyChanges><FrequencyChange><Frequency dt:dt="r8">2699960000</Frequency><Timestamp dt:dt="r8">3.6408589895683E+15</Timestamp><Curr…	좌우반구com(CVF, UVF, BVF)_2-004-1	60.021	1.0.0.164	1	-1421081530	Professional	2.0.10.242	2.0.10.356	10-06-2020	2020-10-06 오전 1:58:18	10:58:18	2.0.10.252	148		1	{/}	버스	NULL	NULL	NULL	20	1	16	NULL	NULL	NULL	KSY	List2	0		1	-1	439800	184		0	0	1	{/}	0	4	439984	0	{/}	310	440294
좌우반구com(CVF, UVF, BVF)_2	4	1	<?xml version="1.0"?>\n<Clock xmlns:dt="urn:schemas-microsoft-com:datatypes"><Description dt:dt="string">E-Prime Primary Realtime Clock</Description><StartTime><Timestamp dt:dt="int">0</Timestamp><DateUtc dt:dt="string">2020-10-06T01:58:17Z</DateUtc></StartTime><FrequencyChanges><FrequencyChange><Frequency dt:dt="r8">2699960000</Frequency><Timestamp dt:dt="r8">3.6408589895683E+15</Timestamp><Curr…	좌우반구com(CVF, UVF, BVF)_2-004-1	60.021	1.0.0.164	1	-1421081530	Professional	2.0.10.242	2.0.10.356	10-06-2020	2020-10-06 오전 1:58:18	10:58:18	2.0.10.252	181		2	z	버현	NULL	NULL	NULL	115	1	49	NULL	NULL	NULL	KSY4	List2	NULL	NULL	NULL	NULL	NULL	NULL	NULL	NULL	NULL	1	z	1	3	544247	0	z	470	544717
좌우반구com(CVF, UVF, BVF)_2	4	1	<?xml version="1.0"?>\n<Clock xmlns:dt="urn:schemas-microsoft-com:datatypes"><Description dt:dt="string">E-Prime Primary Realtime Clock</Description><StartTime><Timestamp dt:dt="int">0</Timestamp><DateUtc dt:dt="string">2020-10-06T01:58:17Z</DateUtc></StartTime><FrequencyChanges><FrequencyChange><Frequency dt:dt="r8">2699960000</Frequency><Timestamp dt:dt="r8">3.6408589895683E+15</Timestamp><Curr…	좌우반구com(CVF, UVF, BVF)_2-004-1	60.021	1.0.0.164	1	-1421081530	Professional	2.0.10.242	2.0.10.356	10-06-2020	2020-10-06 오전 1:58:18	10:58:18	2.0.10.252	318		2	z	법낌	NULL	NULL	NULL	NULL	NULL	NULL	30	1	54	KSY	List3	0		0	0	941660	183		0	0	1	z	0	3	941843	0	z	430	942273
좌우반구com(CVF, UVF, BVF)_2	4	1	<?xml version="1.0"?>\n<Clock xmlns:dt="urn:schemas-microsoft-com:datatypes"><Description dt:dt="string">E-Prime Primary Realtime Clock</Description><StartTime><Timestamp dt:dt="int">0</Timestamp><DateUtc dt:dt="string">2020-10-06T01:58:17Z</DateUtc></StartTime><FrequencyChanges><FrequencyChange><Frequency dt:dt="r8">2699960000</Frequency><Timestamp dt:dt="r8">3.6408589895683E+15</Timestamp><Curr…	좌우반구com(CVF, UVF, BVF)_2-004-1	60.021	1.0.0.164	1	-1421081530	Professional	2.0.10.242	2.0.10.356	10-06-2020	2020-10-06 오전 1:58:18	10:58:18	2.0.10.252	185		1	{/}	별개	NULL	NULL	NULL	15	1	53	NULL	NULL	NULL	KSY	List2	0		0	-1	554544	183		0	0	1	{/}	0	3	554727	0	{/}	461	555188
좌우반구com(CVF, UVF, BVF)_2	4	1	<?xml version="1.0"?>\n<Clock xmlns:dt="urn:schemas-microsoft-com:datatypes"><Description dt:dt="string">E-Prime Primary Realtime Clock</Description><StartTime><Timestamp dt:dt="int">0</Timestamp><DateUtc dt:dt="string">2020-10-06T01:58:17Z</DateUtc></StartTime><FrequencyChanges><FrequencyChange><Frequency dt:dt="r8">2699960000</Frequency><Timestamp dt:dt="r8">3.6408589895683E+15</Timestamp><Curr…	좌우반구com(CVF, UVF, BVF)_2-004-1	60.021	1.0.0.164	1	-1421081530	Professional	2.0.10.242	2.0.10.356	10-06-2020	2020-10-06 오전 1:58:18	10:58:18	2.0.10.252	105		1	{/}	별미	74	1	105	NULL	NULL	NULL	NULL	NULL	NULL	KSY	List1	0		0	0	304781	183		0	0	1	{/}	0	3	304964	0	{/}	371	305335
좌우반구com(CVF, UVF, BVF)_2	4	1	<?xml version="1.0"?>\n<Clock xmlns:dt="urn:schemas-microsoft-com:datatypes"><Description dt:dt="string">E-Prime Primary Realtime Clock</Description><StartTime><Timestamp dt:dt="int">0</Timestamp><DateUtc dt:dt="string">2020-10-06T01:58:17Z</DateUtc></StartTime><FrequencyChanges><FrequencyChange><Frequency dt:dt="r8">2699960000</Frequency><Timestamp dt:dt="r8">3.6408589895683E+15</Timestamp><Curr…	좌우반구com(CVF, UVF, BVF)_2-004-1	60.021	1.0.0.164	1	-1421081530	Professional	2.0.10.242	2.0.10.356	10-06-2020	2020-10-06 오전 1:58:18	10:58:18	2.0.10.252	68		1	{/}	보고	55	1	68	NULL	NULL	NULL	NULL	NULL	NULL	KSY	List1	0		0	-1	202166	183		0	0	1	{/}	1	3	202349	0	{/}	483	202832
좌우반구com(CVF, UVF, BVF)_2	4	1	<?xml version="1.0"?>\n<Clock xmlns:dt="urn:schemas-microsoft-com:datatypes"><Description dt:dt="string">E-Prime Primary Realtime Clock</Description><StartTime><Timestamp dt:dt="int">0</Timestamp><DateUtc dt:dt="string">2020-10-06T01:58:17Z</DateUtc></StartTime><FrequencyChanges><FrequencyChange><Frequency dt:dt="r8">2699960000</Frequency><Timestamp dt:dt="r8">3.6408589895683E+15</Timestamp><Curr…	좌우반구com(CVF, UVF, BVF)_2-004-1	60.021	1.0.0.164	1	-1421081530	Professional	2.0.10.242	2.0.10.356	10-06-2020	2020-10-06 오전 1:58:18	10:58:18	2.0.10.252	126		1	{/}	본인	57	1	126	NULL	NULL	NULL	NULL	NULL	NULL	KSY	List1	0		0	0	361228	183		0	0	1	{/}	0	3	361411	0	{/}	411	361822
좌우반구com(CVF, UVF, BVF)_2	4	1	<?xml version="1.0"?>\n<Clock xmlns:dt="urn:schemas-microsoft-com:datatypes"><Description dt:dt="string">E-Prime Primary Realtime Clock</Description><StartTime><Timestamp dt:dt="int">0</Timestamp><DateUtc dt:dt="string">2020-10-06T01:58:17Z</DateUtc></StartTime><FrequencyChanges><FrequencyChange><Frequency dt:dt="r8">2699960000</Frequency><Timestamp dt:dt="r8">3.6408589895683E+15</Timestamp><Curr…	좌우반구com(CVF, UVF, BVF)_2-004-1	60.021	1.0.0.164	1	-1421081530	Professional	2.0.10.242	2.0.10.356	10-06-2020	2020-10-06 오전 1:58:18	10:58:18	2.0.10.252	374		2	z	본중	NULL	NULL	NULL	NULL	NULL	NULL	13	1	110	KSY4	List3	NULL	NULL	NULL	NULL	NULL	NULL	NULL	NULL	NULL	1	z	0	3	1098355	0	z	493	1098848
좌우반구com(CVF, UVF, BVF)_2	4	1	<?xml version="1.0"?>\n<Clock xmlns:dt="urn:schemas-microsoft-com:datatypes"><Description dt:dt="string">E-Prime Primary Realtime Clock</Description><StartTime><Timestamp dt:dt="int">0</Timestamp><DateUtc dt:dt="string">2020-10-06T01:58:17Z</DateUtc></StartTime><FrequencyChanges><FrequencyChange><Frequency dt:dt="r8">2699960000</Frequency><Timestamp dt:dt="r8">3.6408589895683E+15</Timestamp><Curr…	좌우반구com(CVF, UVF, BVF)_2-004-1	60.021	1.0.0.164	1	-1421081530	Professional	2.0.10.242	2.0.10.356	10-06-2020	2020-10-06 오전 1:58:18	10:58:18	2.0.10.252	259		1	{/}	봉사	NULL	NULL	NULL	14	1	127	NULL	NULL	NULL	KSY	List2	0		0	-1	762805	183		0	0	1	{/}	0	3	762988	0	{/}	439	763427
좌우반구com(CVF, UVF, BVF)_2	4	1	<?xml version="1.0"?>\n<Clock xmlns:dt="urn:schemas-microsoft-com:datatypes"><Description dt:dt="string">E-Prime Primary Realtime Clock</Description><StartTime><Timestamp dt:dt="int">0</Timestamp><DateUtc dt:dt="string">2020-10-06T01:58:17Z</DateUtc></StartTime><FrequencyChanges><FrequencyChange><Frequency dt:dt="r8">2699960000</Frequency><Timestamp dt:dt="r8">3.6408589895683E+15</Timestamp><Curr…	좌우반구com(CVF, UVF, BVF)_2-004-1	60.021	1.0.0.164	1	-1421081530	Professional	2.0.10.242	2.0.10.356	10-06-2020	2020-10-06 오전 1:58:18	10:58:18	2.0.10.252	354		2	z	봉택	NULL	NULL	NULL	NULL	NULL	NULL	84	1	90	KSY4	List3	NULL	NULL	NULL	NULL	NULL	NULL	NULL	NULL	NULL	1	z	0	3	1043291	0	z	621	1043912
좌우반구com(CVF, UVF, BVF)_2	4	1	<?xml version="1.0"?>\n<Clock xmlns:dt="urn:schemas-microsoft-com:datatypes"><Description dt:dt="string">E-Prime Primary Realtime Clock</Description><StartTime><Timestamp dt:dt="int">0</Timestamp><DateUtc dt:dt="string">2020-10-06T01:58:17Z</DateUtc></StartTime><FrequencyChanges><FrequencyChange><Frequency dt:dt="r8">2699960000</Frequency><Timestamp dt:dt="r8">3.6408589895683E+15</Timestamp><Curr…	좌우반구com(CVF, UVF, BVF)_2-004-1	60.021	1.0.0.164	1	-1421081530	Professional	2.0.10.242	2.0.10.356	10-06-2020	2020-10-06 오전 1:58:18	10:58:18	2.0.10.252	323		1	{/}	부대	NULL	NULL	NULL	NULL	NULL	NULL	60	1	59	KSY	List3	0		1	-1	956354	184		0	0	1	{/}	0	4	956538	0	{/}	407	956945
좌우반구com(CVF, UVF, BVF)_2	4	1	<?xml version="1.0"?>\n<Clock xmlns:dt="urn:schemas-microsoft-com:datatypes"><Description dt:dt="string">E-Prime Primary Realtime Clock</Description><StartTime><Timestamp dt:dt="int">0</Timestamp><DateUtc dt:dt="string">2020-10-06T01:58:17Z</DateUtc></StartTime><FrequencyChanges><FrequencyChange><Frequency dt:dt="r8">2699960000</Frequency><Timestamp dt:dt="r8">3.6408589895683E+15</Timestamp><Curr…	좌우반구com(CVF, UVF, BVF)_2-004-1	60.021	1.0.0.164	1	-1421081530	Professional	2.0.10.242	2.0.10.356	10-06-2020	2020-10-06 오전 1:58:18	10:58:18	2.0.10.252	120		1	{/}	부스	126	1	120	NULL	NULL	NULL	NULL	NULL	NULL	KSY	List1	0		0	-1	345000	183		0	0	1	{/}	1	3	345183	0	{/}	487	345670
좌우반구com(CVF, UVF, BVF)_2	4	1	<?xml version="1.0"?>\n<Clock xmlns:dt="urn:schemas-microsoft-com:datatypes"><Description dt:dt="string">E-Prime Primary Realtime Clock</Description><StartTime><Timestamp dt:dt="int">0</Timestamp><DateUtc dt:dt="string">2020-10-06T01:58:17Z</DateUtc></StartTime><FrequencyChanges><FrequencyChange><Frequency dt:dt="r8">2699960000</Frequency><Timestamp dt:dt="r8">3.6408589895683E+15</Timestamp><Curr…	좌우반구com(CVF, UVF, BVF)_2-004-1	60.021	1.0.0.164	1	-1421081530	Professional	2.0.10.242	2.0.10.356	10-06-2020	2020-10-06 오전 1:58:18	10:58:18	2.0.10.252	179		2	z	분낌	NULL	NULL	NULL	105	1	47	NULL	NULL	NULL	KSY3	List2	NULL	NULL	NULL	NULL	NULL	NULL	NULL	NULL	NULL	1	z	0	3	538816	0	z	805	539621
좌우반구com(CVF, UVF, BVF)_2	4	1	<?xml version="1.0"?>\n<Clock xmlns:dt="urn:schemas-microsoft-com:datatypes"><Description dt:dt="string">E-Prime Primary Realtime Clock</Description><StartTime><Timestamp dt:dt="int">0</Timestamp><DateUtc dt:dt="string">2020-10-06T01:58:17Z</DateUtc></StartTime><FrequencyChanges><FrequencyChange><Frequency dt:dt="r8">2699960000</Frequency><Timestamp dt:dt="r8">3.6408589895683E+15</Timestamp><Curr…	좌우반구com(CVF, UVF, BVF)_2-004-1	60.021	1.0.0.164	1	-1421081530	Professional	2.0.10.242	2.0.10.356	10-06-2020	2020-10-06 오전 1:58:18	10:58:18	2.0.10.252	292		1	{/}	분류	NULL	NULL	NULL	NULL	NULL	NULL	9	1	28	KSY	List3	0		0	-1	867852	183		0	0	1	{/}	0	3	868035	0	{/}	999	869034
좌우반구com(CVF, UVF, BVF)_2	4	1	<?xml version="1.0"?>\n<Clock xmlns:dt="urn:schemas-microsoft-com:datatypes"><Description dt:dt="string">E-Prime Primary Realtime Clock</Description><StartTime><Timestamp dt:dt="int">0</Timestamp><DateUtc dt:dt="string">2020-10-06T01:58:17Z</DateUtc></StartTime><FrequencyChanges><FrequencyChange><Frequency dt:dt="r8">2699960000</Frequency><Timestamp dt:dt="r8">3.6408589895683E+15</Timestamp><Curr…	좌우반구com(CVF, UVF, BVF)_2-004-1	60.021	1.0.0.164	1	-1421081530	Professional	2.0.10.242	2.0.10.356	10-06-2020	2020-10-06 오전 1:58:18	10:58:18	2.0.10.252	231		1	{/}	분석	NULL	NULL	NULL	89	1	99	NULL	NULL	NULL	KSY	List2	0		0	-1	684149	183		0	0	1	{/}	0	3	684332	0	{/}	375	684707
좌우반구com(CVF, UVF, BVF)_2	4	1	<?xml version="1.0"?>\n<Clock xmlns:dt="urn:schemas-microsoft-com:datatypes"><Description dt:dt="string">E-Prime Primary Realtime Clock</Description><StartTime><Timestamp dt:dt="int">0</Timestamp><DateUtc dt:dt="string">2020-10-06T01:58:17Z</DateUtc></StartTime><FrequencyChanges><FrequencyChange><Frequency dt:dt="r8">2699960000</Frequency><Timestamp dt:dt="r8">3.6408589895683E+15</Timestamp><Curr…	좌우반구com(CVF, UVF, BVF)_2-004-1	60.021	1.0.0.164	1	-1421081530	Professional	2.0.10.242	2.0.10.356	10-06-2020	2020-10-06 오전 1:58:18	10:58:18	2.0.10.252	376		1	{/}	분포	NULL	NULL	NULL	NULL	NULL	NULL	39	1	112	KSY	List3	0		0	0	1103787	183		0	0	1	{/}	0	3	1103970	0	{/}	582	1104552
좌우반구com(CVF, UVF, BVF)_2	4	1	<?xml version="1.0"?>\n<Clock xmlns:dt="urn:schemas-microsoft-com:datatypes"><Description dt:dt="string">E-Prime Primary Realtime Clock</Description><StartTime><Timestamp dt:dt="int">0</Timestamp><DateUtc dt:dt="string">2020-10-06T01:58:17Z</DateUtc></StartTime><FrequencyChanges><FrequencyChange><Frequency dt:dt="r8">2699960000</Frequency><Timestamp dt:dt="r8">3.6408589895683E+15</Timestamp><Curr…	좌우반구com(CVF, UVF, BVF)_2-004-1	60.021	1.0.0.164	1	-1421081530	Professional	2.0.10.242	2.0.10.356	10-06-2020	2020-10-06 오전 1:58:18	10:58:18	2.0.10.252	289		1	{/}	비교	NULL	NULL	NULL	NULL	NULL	NULL	101	1	25	KSY	List3	0		0	-1	859938	183		0	0	1	{/}	0	3	860121	0	{/}	353	860474
좌우반구com(CVF, UVF, BVF)_2	4	1	<?xml version="1.0"?>\n<Clock xmlns:dt="urn:schemas-microsoft-com:datatypes"><Description dt:dt="string">E-Prime Primary Realtime Clock</Description><StartTime><Timestamp dt:dt="int">0</Timestamp><DateUtc dt:dt="string">2020-10-06T01:58:17Z</DateUtc></StartTime><FrequencyChanges><FrequencyChange><Frequency dt:dt="r8">2699960000</Frequency><Timestamp dt:dt="r8">3.6408589895683E+15</Timestamp><Curr…	좌우반구com(CVF, UVF, BVF)_2-004-1	60.021	1.0.0.164	1	-1421081530	Professional	2.0.10.242	2.0.10.356	10-06-2020	2020-10-06 오전 1:58:18	10:58:18	2.0.10.252	80		2	z	비껍	24	1	80	NULL	NULL	NULL	NULL	NULL	NULL	KSY2	List1	NULL	NULL	NULL	NULL	NULL	NULL	NULL	NULL	NULL	0	z	1	3	236104	0	{/}	503	236607
좌우반구com(CVF, UVF, BVF)_2	4	1	<?xml version="1.0"?>\n<Clock xmlns:dt="urn:schemas-microsoft-com:datatypes"><Description dt:dt="string">E-Prime Primary Realtime Clock</Description><StartTime><Timestamp dt:dt="int">0</Timestamp><DateUtc dt:dt="string">2020-10-06T01:58:17Z</DateUtc></StartTime><FrequencyChanges><FrequencyChange><Frequency dt:dt="r8">2699960000</Frequency><Timestamp dt:dt="r8">3.6408589895683E+15</Timestamp><Curr…	좌우반구com(CVF, UVF, BVF)_2-004-1	60.021	1.0.0.164	1	-1421081530	Professional	2.0.10.242	2.0.10.356	10-06-2020	2020-10-06 오전 1:58:18	10:58:18	2.0.10.252	139		2	z	비략	NULL	NULL	NULL	37	1	7	NULL	NULL	NULL	KSY4	List2	NULL	NULL	NULL	NULL	NULL	NULL	NULL	NULL	NULL	1	z	1	3	413659	0	z	1211	414870
좌우반구com(CVF, UVF, BVF)_2	4	1	<?xml version="1.0"?>\n<Clock xmlns:dt="urn:schemas-microsoft-com:datatypes"><Description dt:dt="string">E-Prime Primary Realtime Clock</Description><StartTime><Timestamp dt:dt="int">0</Timestamp><DateUtc dt:dt="string">2020-10-06T01:58:17Z</DateUtc></StartTime><FrequencyChanges><FrequencyChange><Frequency dt:dt="r8">2699960000</Frequency><Timestamp dt:dt="r8">3.6408589895683E+15</Timestamp><Curr…	좌우반구com(CVF, UVF, BVF)_2-004-1	60.021	1.0.0.164	1	-1421081530	Professional	2.0.10.242	2.0.10.356	10-06-2020	2020-10-06 오전 1:58:18	10:58:18	2.0.10.252	277		1	{/}	비상	NULL	NULL	NULL	NULL	NULL	NULL	103	1	13	KSY	List3	0		0	-1	826216	184		0	0	1	{/}	0	4	826400	0	{/}	362	826762
좌우반구com(CVF, UVF, BVF)_2	4	1	<?xml version="1.0"?>\n<Clock xmlns:dt="urn:schemas-microsoft-com:datatypes"><Description dt:dt="string">E-Prime Primary Realtime Clock</Description><StartTime><Timestamp dt:dt="int">0</Timestamp><DateUtc dt:dt="string">2020-10-06T01:58:17Z</DateUtc></StartTime><FrequencyChanges><FrequencyChange><Frequency dt:dt="r8">2699960000</Frequency><Timestamp dt:dt="r8">3.6408589895683E+15</Timestamp><Curr…	좌우반구com(CVF, UVF, BVF)_2-004-1	60.021	1.0.0.164	1	-1421081530	Professional	2.0.10.242	2.0.10.356	10-06-2020	2020-10-06 오전 1:58:18	10:58:18	2.0.10.252	350		1	{/}	비용	NULL	NULL	NULL	NULL	NULL	NULL	87	1	86	KSY	List3	0		1	-1	1032111	184		0	0	1	{/}	0	4	1032295	0	{/}	425	1032720
좌우반구com(CVF, UVF, BVF)_2	4	1	<?xml version="1.0"?>\n<Clock xmlns:dt="urn:schemas-microsoft-com:datatypes"><Description dt:dt="string">E-Prime Primary Realtime Clock</Description><StartTime><Timestamp dt:dt="int">0</Timestamp><DateUtc dt:dt="string">2020-10-06T01:58:17Z</DateUtc></StartTime><FrequencyChanges><FrequencyChange><Frequency dt:dt="r8">2699960000</Frequency><Timestamp dt:dt="r8">3.6408589895683E+15</Timestamp><Curr…	좌우반구com(CVF, UVF, BVF)_2-004-1	60.021	1.0.0.164	1	-1421081530	Professional	2.0.10.242	2.0.10.356	10-06-2020	2020-10-06 오전 1:58:18	10:58:18	2.0.10.252	215		1	{/}	비판	NULL	NULL	NULL	18	1	83	NULL	NULL	NULL	KSY	List2	0		0	-1	638748	183		0	0	1	{/}	0	3	638931	0	{/}	282	639213
좌우반구com(CVF, UVF, BVF)_2	4	1	<?xml version="1.0"?>\n<Clock xmlns:dt="urn:schemas-microsoft-com:datatypes"><Description dt:dt="string">E-Prime Primary Realtime Clock</Description><StartTime><Timestamp dt:dt="int">0</Timestamp><DateUtc dt:dt="string">2020-10-06T01:58:17Z</DateUtc></StartTime><FrequencyChanges><FrequencyChange><Frequency dt:dt="r8">2699960000</Frequency><Timestamp dt:dt="r8">3.6408589895683E+15</Timestamp><Curr…	좌우반구com(CVF, UVF, BVF)_2-004-1	60.021	1.0.0.164	1	-1421081530	Professional	2.0.10.242	2.0.10.356	10-06-2020	2020-10-06 오전 1:58:18	10:58:18	2.0.10.252	384		1	{/}	빈도	NULL	NULL	NULL	NULL	NULL	NULL	61	1	120	KSY	List3	0		0	-1	1125096	183		0	0	1	{/}	0	3	1125279	0	{/}	576	1125855
좌우반구com(CVF, UVF, BVF)_2	4	1	<?xml version="1.0"?>\n<Clock xmlns:dt="urn:schemas-microsoft-com:datatypes"><Description dt:dt="string">E-Prime Primary Realtime Clock</Description><StartTime><Timestamp dt:dt="int">0</Timestamp><DateUtc dt:dt="string">2020-10-06T01:58:17Z</DateUtc></StartTime><FrequencyChanges><FrequencyChange><Frequency dt:dt="r8">2699960000</Frequency><Timestamp dt:dt="r8">3.6408589895683E+15</Timestamp><Curr…	좌우반구com(CVF, UVF, BVF)_2-004-1	60.021	1.0.0.164	1	-1421081530	Professional	2.0.10.242	2.0.10.356	10-06-2020	2020-10-06 오전 1:58:18	10:58:18	2.0.10.252	133		2	z	빈략	NULL	NULL	NULL	39	1	1	NULL	NULL	NULL	KSY3	List2	NULL	NULL	NULL	NULL	NULL	NULL	NULL	NULL	NULL	1	z	1	3	393666	0	z	1724	395390
좌우반구com(CVF, UVF, BVF)_2	4	1	<?xml version="1.0"?>\n<Clock xmlns:dt="urn:schemas-microsoft-com:datatypes"><Description dt:dt="string">E-Prime Primary Realtime Clock</Description><StartTime><Timestamp dt:dt="int">0</Timestamp><DateUtc dt:dt="string">2020-10-06T01:58:17Z</DateUtc></StartTime><FrequencyChanges><FrequencyChange><Frequency dt:dt="r8">2699960000</Frequency><Timestamp dt:dt="r8">3.6408589895683E+15</Timestamp><Curr…	좌우반구com(CVF, UVF, BVF)_2-004-1	60.021	1.0.0.164	1	-1421081530	Professional	2.0.10.242	2.0.10.356	10-06-2020	2020-10-06 오전 1:58:18	10:58:18	2.0.10.252	275		2	z	빈비	NULL	NULL	NULL	NULL	NULL	NULL	3	1	11	KSY3	List3	NULL	NULL	NULL	NULL	NULL	NULL	NULL	NULL	NULL	0	z	0	3	820785	0	{/}	666	821451
좌우반구com(CVF, UVF, BVF)_2	4	1	<?xml version="1.0"?>\n<Clock xmlns:dt="urn:schemas-microsoft-com:datatypes"><Description dt:dt="string">E-Prime Primary Realtime Clock</Description><StartTime><Timestamp dt:dt="int">0</Timestamp><DateUtc dt:dt="string">2020-10-06T01:58:17Z</DateUtc></StartTime><FrequencyChanges><FrequencyChange><Frequency dt:dt="r8">2699960000</Frequency><Timestamp dt:dt="r8">3.6408589895683E+15</Timestamp><Curr…	좌우반구com(CVF, UVF, BVF)_2-004-1	60.021	1.0.0.164	1	-1421081530	Professional	2.0.10.242	2.0.10.356	10-06-2020	2020-10-06 오전 1:58:18	10:58:18	2.0.10.252	114		2	z	빈종	83	1	114	NULL	NULL	NULL	NULL	NULL	NULL	KSY4	List1	NULL	NULL	NULL	NULL	NULL	NULL	NULL	NULL	NULL	0	z	1	3	329155	0	{/}	204	329359
좌우반구com(CVF, UVF, BVF)_2	4	1	<?xml version="1.0"?>\n<Clock xmlns:dt="urn:schemas-microsoft-com:datatypes"><Description dt:dt="string">E-Prime Primary Realtime Clock</Description><StartTime><Timestamp dt:dt="int">0</Timestamp><DateUtc dt:dt="string">2020-10-06T01:58:17Z</DateUtc></StartTime><FrequencyChanges><FrequencyChange><Frequency dt:dt="r8">2699960000</Frequency><Timestamp dt:dt="r8">3.6408589895683E+15</Timestamp><Curr…	좌우반구com(CVF, UVF, BVF)_2-004-1	60.021	1.0.0.164	1	-1421081530	Professional	2.0.10.242	2.0.10.356	10-06-2020	2020-10-06 오전 1:58:18	10:58:18	2.0.10.252	301		1	{/}	사건	NULL	NULL	NULL	NULL	NULL	NULL	23	1	37	KSY	List3	0		0	-1	893343	183		0	0	1	{/}	0	3	893526	0	{/}	491	894017
좌우반구com(CVF, UVF, BVF)_2	4	1	<?xml version="1.0"?>\n<Clock xmlns:dt="urn:schemas-microsoft-com:datatypes"><Description dt:dt="string">E-Prime Primary Realtime Clock</Description><StartTime><Timestamp dt:dt="int">0</Timestamp><DateUtc dt:dt="string">2020-10-06T01:58:17Z</DateUtc></StartTime><FrequencyChanges><FrequencyChange><Frequency dt:dt="r8">2699960000</Frequency><Timestamp dt:dt="r8">3.6408589895683E+15</Timestamp><Curr…	좌우반구com(CVF, UVF, BVF)_2-004-1	60.021	1.0.0.164	1	-1421081530	Professional	2.0.10.242	2.0.10.356	10-06-2020	2020-10-06 오전 1:58:18	10:58:18	2.0.10.252	343		1	{/}	사과	NULL	NULL	NULL	NULL	NULL	NULL	41	1	79	KSY	List3	0		0	-1	1012285	183		0	0	1	{/}	0	3	1012468	0	{/}	1340	1013808
좌우반구com(CVF, UVF, BVF)_2	4	1	<?xml version="1.0"?>\n<Clock xmlns:dt="urn:schemas-microsoft-com:datatypes"><Description dt:dt="string">E-Prime Primary Realtime Clock</Description><StartTime><Timestamp dt:dt="int">0</Timestamp><DateUtc dt:dt="string">2020-10-06T01:58:17Z</DateUtc></StartTime><FrequencyChanges><FrequencyChange><Frequency dt:dt="r8">2699960000</Frequency><Timestamp dt:dt="r8">3.6408589895683E+15</Timestamp><Curr…	좌우반구com(CVF, UVF, BVF)_2-004-1	60.021	1.0.0.164	1	-1421081530	Professional	2.0.10.242	2.0.10.356	10-06-2020	2020-10-06 오전 1:58:18	10:58:18	2.0.10.252	150		1	{/}	사례	NULL	NULL	NULL	100	1	18	NULL	NULL	NULL	KSY	List2	0		0	0	445099	183		0	0	1	{/}	0	3	445282	0	{/}	323	445605
좌우반구com(CVF, UVF, BVF)_2	4	1	<?xml version="1.0"?>\n<Clock xmlns:dt="urn:schemas-microsoft-com:datatypes"><Description dt:dt="string">E-Prime Primary Realtime Clock</Description><StartTime><Timestamp dt:dt="int">0</Timestamp><DateUtc dt:dt="string">2020-10-06T01:58:17Z</DateUtc></StartTime><FrequencyChanges><FrequencyChange><Frequency dt:dt="r8">2699960000</Frequency><Timestamp dt:dt="r8">3.6408589895683E+15</Timestamp><Curr…	좌우반구com(CVF, UVF, BVF)_2-004-1	60.021	1.0.0.164	1	-1421081530	Professional	2.0.10.242	2.0.10.356	10-06-2020	2020-10-06 오전 1:58:18	10:58:18	2.0.10.252	33		1	{/}	사상	30	1	33	NULL	NULL	NULL	NULL	NULL	NULL	KSY	List1	0		0	0	105800	183		0	0	1	{/}	0	3	105983	0	{/}	442	106425
좌우반구com(CVF, UVF, BVF)_2	4	1	<?xml version="1.0"?>\n<Clock xmlns:dt="urn:schemas-microsoft-com:datatypes"><Description dt:dt="string">E-Prime Primary Realtime Clock</Description><StartTime><Timestamp dt:dt="int">0</Timestamp><DateUtc dt:dt="string">2020-10-06T01:58:17Z</DateUtc></StartTime><FrequencyChanges><FrequencyChange><Frequency dt:dt="r8">2699960000</Frequency><Timestamp dt:dt="r8">3.6408589895683E+15</Timestamp><Curr…	좌우반구com(CVF, UVF, BVF)_2-004-1	60.021	1.0.0.164	1	-1421081530	Professional	2.0.10.242	2.0.10.356	10-06-2020	2020-10-06 오전 1:58:18	10:58:18	2.0.10.252	220		1	{/}	사안	NULL	NULL	NULL	113	1	88	NULL	NULL	NULL	KSY	List2	0		0	-1	652410	183		0	0	1	{/}	0	3	652593	0	{/}	531	653124
좌우반구com(CVF, UVF, BVF)_2	4	1	<?xml version="1.0"?>\n<Clock xmlns:dt="urn:schemas-microsoft-com:datatypes"><Description dt:dt="string">E-Prime Primary Realtime Clock</Description><StartTime><Timestamp dt:dt="int">0</Timestamp><DateUtc dt:dt="string">2020-10-06T01:58:17Z</DateUtc></StartTime><FrequencyChanges><FrequencyChange><Frequency dt:dt="r8">2699960000</Frequency><Timestamp dt:dt="r8">3.6408589895683E+15</Timestamp><Curr…	좌우반구com(CVF, UVF, BVF)_2-004-1	60.021	1.0.0.164	1	-1421081530	Professional	2.0.10.242	2.0.10.356	10-06-2020	2020-10-06 오전 1:58:18	10:58:18	2.0.10.252	373		1	{/}	사이	NULL	NULL	NULL	NULL	NULL	NULL	19	1	109	KSY	List3	0		0	0	1095673	183		0	0	1	{/}	0	3	1095856	0	{/}	304	1096160
좌우반구com(CVF, UVF, BVF)_2	4	1	<?xml version="1.0"?>\n<Clock xmlns:dt="urn:schemas-microsoft-com:datatypes"><Description dt:dt="string">E-Prime Primary Realtime Clock</Description><StartTime><Timestamp dt:dt="int">0</Timestamp><DateUtc dt:dt="string">2020-10-06T01:58:17Z</DateUtc></StartTime><FrequencyChanges><FrequencyChange><Frequency dt:dt="r8">2699960000</Frequency><Timestamp dt:dt="r8">3.6408589895683E+15</Timestamp><Curr…	좌우반구com(CVF, UVF, BVF)_2-004-1	60.021	1.0.0.164	1	-1421081530	Professional	2.0.10.242	2.0.10.356	10-06-2020	2020-10-06 오전 1:58:18	10:58:18	2.0.10.252	232		1	{/}	사전	NULL	NULL	NULL	97	1	100	NULL	NULL	NULL	KSY	List2	0		1	-1	686731	184		0	0	1	{/}	0	4	686915	0	{/}	320	687235
좌우반구com(CVF, UVF, BVF)_2	4	1	<?xml version="1.0"?>\n<Clock xmlns:dt="urn:schemas-microsoft-com:datatypes"><Description dt:dt="string">E-Prime Primary Realtime Clock</Description><StartTime><Timestamp dt:dt="int">0</Timestamp><DateUtc dt:dt="string">2020-10-06T01:58:17Z</DateUtc></StartTime><FrequencyChanges><FrequencyChange><Frequency dt:dt="r8">2699960000</Frequency><Timestamp dt:dt="r8">3.6408589895683E+15</Timestamp><Curr…	좌우반구com(CVF, UVF, BVF)_2-004-1	60.021	1.0.0.164	1	-1421081530	Professional	2.0.10.242	2.0.10.356	10-06-2020	2020-10-06 오전 1:58:18	10:58:18	2.0.10.252	356		1	{/}	사진	NULL	NULL	NULL	NULL	NULL	NULL	90	1	92	KSY	List3	0		0	0	1048556	183		0	0	1	{/}	0	3	1048739	0	{/}	389	1049128
좌우반구com(CVF, UVF, BVF)_2	4	1	<?xml version="1.0"?>\n<Clock xmlns:dt="urn:schemas-microsoft-com:datatypes"><Description dt:dt="string">E-Prime Primary Realtime Clock</Description><StartTime><Timestamp dt:dt="int">0</Timestamp><DateUtc dt:dt="string">2020-10-06T01:58:17Z</DateUtc></StartTime><FrequencyChanges><FrequencyChange><Frequency dt:dt="r8">2699960000</Frequency><Timestamp dt:dt="r8">3.6408589895683E+15</Timestamp><Curr…	좌우반구com(CVF, UVF, BVF)_2-004-1	60.021	1.0.0.164	1	-1421081530	Professional	2.0.10.242	2.0.10.356	10-06-2020	2020-10-06 오전 1:58:18	10:58:18	2.0.10.252	314		1	{/}	상관	NULL	NULL	NULL	NULL	NULL	NULL	46	1	50	KSY	List3	0		0	0	930647	183		0	0	1	{/}	0	3	930830	0	{/}	339	931169
좌우반구com(CVF, UVF, BVF)_2	4	1	<?xml version="1.0"?>\n<Clock xmlns:dt="urn:schemas-microsoft-com:datatypes"><Description dt:dt="string">E-Prime Primary Realtime Clock</Description><StartTime><Timestamp dt:dt="int">0</Timestamp><DateUtc dt:dt="string">2020-10-06T01:58:17Z</DateUtc></StartTime><FrequencyChanges><FrequencyChange><Frequency dt:dt="r8">2699960000</Frequency><Timestamp dt:dt="r8">3.6408589895683E+15</Timestamp><Curr…	좌우반구com(CVF, UVF, BVF)_2-004-1	60.021	1.0.0.164	1	-1421081530	Professional	2.0.10.242	2.0.10.356	10-06-2020	2020-10-06 오전 1:58:18	10:58:18	2.0.10.252	207		1	{/}	상태	NULL	NULL	NULL	65	1	75	NULL	NULL	NULL	KSY	List2	0		0	-1	616389	183		0	0	1	{/}	1	3	616572	0	{/}	538	617110
좌우반구com(CVF, UVF, BVF)_2	4	1	<?xml version="1.0"?>\n<Clock xmlns:dt="urn:schemas-microsoft-com:datatypes"><Description dt:dt="string">E-Prime Primary Realtime Clock</Description><StartTime><Timestamp dt:dt="int">0</Timestamp><DateUtc dt:dt="string">2020-10-06T01:58:17Z</DateUtc></StartTime><FrequencyChanges><FrequencyChange><Frequency dt:dt="r8">2699960000</Frequency><Timestamp dt:dt="r8">3.6408589895683E+15</Timestamp><Curr…	좌우반구com(CVF, UVF, BVF)_2-004-1	60.021	1.0.0.164	1	-1421081530	Professional	2.0.10.242	2.0.10.356	10-06-2020	2020-10-06 오전 1:58:18	10:58:18	2.0.10.252	46		1	{/}	색상	119	1	46	NULL	NULL	NULL	NULL	NULL	NULL	KSY	List1	0		0	0	142004	183		0	0	1	{/}	0	3	142187	0	{/}	357	142544
좌우반구com(CVF, UVF, BVF)_2	4	1	<?xml version="1.0"?>\n<Clock xmlns:dt="urn:schemas-microsoft-com:datatypes"><Description dt:dt="string">E-Prime Primary Realtime Clock</Description><StartTime><Timestamp dt:dt="int">0</Timestamp><DateUtc dt:dt="string">2020-10-06T01:58:17Z</DateUtc></StartTime><FrequencyChanges><FrequencyChange><Frequency dt:dt="r8">2699960000</Frequency><Timestamp dt:dt="r8">3.6408589895683E+15</Timestamp><Curr…	좌우반구com(CVF, UVF, BVF)_2-004-1	60.021	1.0.0.164	1	-1421081530	Professional	2.0.10.242	2.0.10.356	10-06-2020	2020-10-06 오전 1:58:18	10:58:18	2.0.10.252	39		1	{/}	생선	77	1	39	NULL	NULL	NULL	NULL	NULL	NULL	KSY	List1	0		0	0	122411	183		0	0	1	{/}	0	3	122594	0	{/}	543	123137
좌우반구com(CVF, UVF, BVF)_2	4	1	<?xml version="1.0"?>\n<Clock xmlns:dt="urn:schemas-microsoft-com:datatypes"><Description dt:dt="string">E-Prime Primary Realtime Clock</Description><StartTime><Timestamp dt:dt="int">0</Timestamp><DateUtc dt:dt="string">2020-10-06T01:58:17Z</DateUtc></StartTime><FrequencyChanges><FrequencyChange><Frequency dt:dt="r8">2699960000</Frequency><Timestamp dt:dt="r8">3.6408589895683E+15</Timestamp><Curr…	좌우반구com(CVF, UVF, BVF)_2-004-1	60.021	1.0.0.164	1	-1421081530	Professional	2.0.10.242	2.0.10.356	10-06-2020	2020-10-06 오전 1:58:18	10:58:18	2.0.10.252	299		2	z	생희	NULL	NULL	NULL	NULL	NULL	NULL	110	1	35	KSY3	List3	NULL	NULL	NULL	NULL	NULL	NULL	NULL	NULL	NULL	1	z	1	3	887378	0	z	1319	888697
좌우반구com(CVF, UVF, BVF)_2	4	1	<?xml version="1.0"?>\n<Clock xmlns:dt="urn:schemas-microsoft-com:datatypes"><Description dt:dt="string">E-Prime Primary Realtime Clock</Description><StartTime><Timestamp dt:dt="int">0</Timestamp><DateUtc dt:dt="string">2020-10-06T01:58:17Z</DateUtc></StartTime><FrequencyChanges><FrequencyChange><Frequency dt:dt="r8">2699960000</Frequency><Timestamp dt:dt="r8">3.6408589895683E+15</Timestamp><Curr…	좌우반구com(CVF, UVF, BVF)_2-004-1	60.021	1.0.0.164	1	-1421081530	Professional	2.0.10.242	2.0.10.356	10-06-2020	2020-10-06 오전 1:58:18	10:58:18	2.0.10.252	65		2	z	석감	127	1	65	NULL	NULL	NULL	NULL	NULL	NULL	KSY4	List1	NULL	NULL	NULL	NULL	NULL	NULL	NULL	NULL	NULL	1	z	0	4	194286	0	z	530	194816
좌우반구com(CVF, UVF, BVF)_2	4	1	<?xml version="1.0"?>\n<Clock xmlns:dt="urn:schemas-microsoft-com:datatypes"><Description dt:dt="string">E-Prime Primary Realtime Clock</Description><StartTime><Timestamp dt:dt="int">0</Timestamp><DateUtc dt:dt="string">2020-10-06T01:58:17Z</DateUtc></StartTime><FrequencyChanges><FrequencyChange><Frequency dt:dt="r8">2699960000</Frequency><Timestamp dt:dt="r8">3.6408589895683E+15</Timestamp><Curr…	좌우반구com(CVF, UVF, BVF)_2-004-1	60.021	1.0.0.164	1	-1421081530	Professional	2.0.10.242	2.0.10.356	10-06-2020	2020-10-06 오전 1:58:18	10:58:18	2.0.10.252	239		1	{/}	선배	NULL	NULL	NULL	90	1	107	NULL	NULL	NULL	KSY	List2	0		0	0	705442	183		0	0	1	{/}	0	3	705625	0	{/}	410	706035
좌우반구com(CVF, UVF, BVF)_2	4	1	<?xml version="1.0"?>\n<Clock xmlns:dt="urn:schemas-microsoft-com:datatypes"><Description dt:dt="string">E-Prime Primary Realtime Clock</Description><StartTime><Timestamp dt:dt="int">0</Timestamp><DateUtc dt:dt="string">2020-10-06T01:58:17Z</DateUtc></StartTime><FrequencyChanges><FrequencyChange><Frequency dt:dt="r8">2699960000</Frequency><Timestamp dt:dt="r8">3.6408589895683E+15</Timestamp><Curr…	좌우반구com(CVF, UVF, BVF)_2-004-1	60.021	1.0.0.164	1	-1421081530	Professional	2.0.10.242	2.0.10.356	10-06-2020	2020-10-06 오전 1:58:18	10:58:18	2.0.10.252	15		1	{/}	선택	51	1	15	NULL	NULL	NULL	NULL	NULL	NULL	KSY	List1	0		1	-1	56483	184		0	0	1	{/}	0	4	56667	0	{/}	478	57145
좌우반구com(CVF, UVF, BVF)_2	4	1	<?xml version="1.0"?>\n<Clock xmlns:dt="urn:schemas-microsoft-com:datatypes"><Description dt:dt="string">E-Prime Primary Realtime Clock</Description><StartTime><Timestamp dt:dt="int">0</Timestamp><DateUtc dt:dt="string">2020-10-06T01:58:17Z</DateUtc></StartTime><FrequencyChanges><FrequencyChange><Frequency dt:dt="r8">2699960000</Frequency><Timestamp dt:dt="r8">3.6408589895683E+15</Timestamp><Curr…	좌우반구com(CVF, UVF, BVF)_2-004-1	60.021	1.0.0.164	1	-1421081530	Professional	2.0.10.242	2.0.10.356	10-06-2020	2020-10-06 오전 1:58:18	10:58:18	2.0.10.252	294		2	z	설결	NULL	NULL	NULL	NULL	NULL	NULL	40	1	30	KSY	List3	0		1	-1	873816	184		0	0	1	z	0	4	874000	0	z	586	874586
좌우반구com(CVF, UVF, BVF)_2	4	1	<?xml version="1.0"?>\n<Clock xmlns:dt="urn:schemas-microsoft-com:datatypes"><Description dt:dt="string">E-Prime Primary Realtime Clock</Description><StartTime><Timestamp dt:dt="int">0</Timestamp><DateUtc dt:dt="string">2020-10-06T01:58:17Z</DateUtc></StartTime><FrequencyChanges><FrequencyChange><Frequency dt:dt="r8">2699960000</Frequency><Timestamp dt:dt="r8">3.6408589895683E+15</Timestamp><Curr…	좌우반구com(CVF, UVF, BVF)_2-004-1	60.021	1.0.0.164	1	-1421081530	Professional	2.0.10.242	2.0.10.356	10-06-2020	2020-10-06 오전 1:58:18	10:58:18	2.0.10.252	309		1	{/}	설명	NULL	NULL	NULL	NULL	NULL	NULL	57	1	45	KSY	List3	0		0	0	916002	183		0	0	1	{/}	0	3	916185	0	{/}	440	916625
좌우반구com(CVF, UVF, BVF)_2	4	1	<?xml version="1.0"?>\n<Clock xmlns:dt="urn:schemas-microsoft-com:datatypes"><Description dt:dt="string">E-Prime Primary Realtime Clock</Description><StartTime><Timestamp dt:dt="int">0</Timestamp><DateUtc dt:dt="string">2020-10-06T01:58:17Z</DateUtc></StartTime><FrequencyChanges><FrequencyChange><Frequency dt:dt="r8">2699960000</Frequency><Timestamp dt:dt="r8">3.6408589895683E+15</Timestamp><Curr…	좌우반구com(CVF, UVF, BVF)_2-004-1	60.021	1.0.0.164	1	-1421081530	Professional	2.0.10.242	2.0.10.356	10-06-2020	2020-10-06 오전 1:58:18	10:58:18	2.0.10.252	109		1	{/}	설문	96	1	109	NULL	NULL	NULL	NULL	NULL	NULL	KSY	List1	0		0	-1	315510	183		0	0	1	{/}	1	3	315693	0	{/}	362	316055
좌우반구com(CVF, UVF, BVF)_2	4	1	<?xml version="1.0"?>\n<Clock xmlns:dt="urn:schemas-microsoft-com:datatypes"><Description dt:dt="string">E-Prime Primary Realtime Clock</Description><StartTime><Timestamp dt:dt="int">0</Timestamp><DateUtc dt:dt="string">2020-10-06T01:58:17Z</DateUtc></StartTime><FrequencyChanges><FrequencyChange><Frequency dt:dt="r8">2699960000</Frequency><Timestamp dt:dt="r8">3.6408589895683E+15</Timestamp><Curr…	좌우반구com(CVF, UVF, BVF)_2-004-1	60.021	1.0.0.164	1	-1421081530	Professional	2.0.10.242	2.0.10.356	10-06-2020	2020-10-06 오전 1:58:18	10:58:18	2.0.10.252	147		2	z	설색	NULL	NULL	NULL	42	1	15	NULL	NULL	NULL	KSY3	List2	NULL	NULL	NULL	NULL	NULL	NULL	NULL	NULL	NULL	0	z	0	3	437068	0	{/}	722	437790
좌우반구com(CVF, UVF, BVF)_2	4	1	<?xml version="1.0"?>\n<Clock xmlns:dt="urn:schemas-microsoft-com:datatypes"><Description dt:dt="string">E-Prime Primary Realtime Clock</Description><StartTime><Timestamp dt:dt="int">0</Timestamp><DateUtc dt:dt="string">2020-10-06T01:58:17Z</DateUtc></StartTime><FrequencyChanges><FrequencyChange><Frequency dt:dt="r8">2699960000</Frequency><Timestamp dt:dt="r8">3.6408589895683E+15</Timestamp><Curr…	좌우반구com(CVF, UVF, BVF)_2-004-1	60.021	1.0.0.164	1	-1421081530	Professional	2.0.10.242	2.0.10.356	10-06-2020	2020-10-06 오전 1:58:18	10:58:18	2.0.10.252	31		2	z	섭습	12	1	31	NULL	NULL	NULL	NULL	NULL	NULL	KSY	List1	0		0	-1	100218	183		0	0	1	z	1	3	100401	0	z	808	101209
좌우반구com(CVF, UVF, BVF)_2	4	1	<?xml version="1.0"?>\n<Clock xmlns:dt="urn:schemas-microsoft-com:datatypes"><Description dt:dt="string">E-Prime Primary Realtime Clock</Description><StartTime><Timestamp dt:dt="int">0</Timestamp><DateUtc dt:dt="string">2020-10-06T01:58:17Z</DateUtc></StartTime><FrequencyChanges><FrequencyChange><Frequency dt:dt="r8">2699960000</Frequency><Timestamp dt:dt="r8">3.6408589895683E+15</Timestamp><Curr…	좌우반구com(CVF, UVF, BVF)_2-004-1	60.021	1.0.0.164	1	-1421081530	Professional	2.0.10.242	2.0.10.356	10-06-2020	2020-10-06 오전 1:58:18	10:58:18	2.0.10.252	77		1	{/}	성공	9	1	77	NULL	NULL	NULL	NULL	NULL	NULL	KSY	List1	0		0	0	227541	183		0	0	1	{/}	0	3	227724	0	{/}	331	228055
좌우반구com(CVF, UVF, BVF)_2	4	1	<?xml version="1.0"?>\n<Clock xmlns:dt="urn:schemas-microsoft-com:datatypes"><Description dt:dt="string">E-Prime Primary Realtime Clock</Description><StartTime><Timestamp dt:dt="int">0</Timestamp><DateUtc dt:dt="string">2020-10-06T01:58:17Z</DateUtc></StartTime><FrequencyChanges><FrequencyChange><Frequency dt:dt="r8">2699960000</Frequency><Timestamp dt:dt="r8">3.6408589895683E+15</Timestamp><Curr…	좌우반구com(CVF, UVF, BVF)_2-004-1	60.021	1.0.0.164	1	-1421081530	Professional	2.0.10.242	2.0.10.356	10-06-2020	2020-10-06 오전 1:58:18	10:58:18	2.0.10.252	379		1	{/}	세상	NULL	NULL	NULL	NULL	NULL	NULL	119	1	115	KSY	List3	0		0	-1	1112100	184		0	0	1	{/}	0	4	1112284	0	{/}	467	1112751
좌우반구com(CVF, UVF, BVF)_2	4	1	<?xml version="1.0"?>\n<Clock xmlns:dt="urn:schemas-microsoft-com:datatypes"><Description dt:dt="string">E-Prime Primary Realtime Clock</Description><StartTime><Timestamp dt:dt="int">0</Timestamp><DateUtc dt:dt="string">2020-10-06T01:58:17Z</DateUtc></StartTime><FrequencyChanges><FrequencyChange><Frequency dt:dt="r8">2699960000</Frequency><Timestamp dt:dt="r8">3.6408589895683E+15</Timestamp><Curr…	좌우반구com(CVF, UVF, BVF)_2-004-1	60.021	1.0.0.164	1	-1421081530	Professional	2.0.10.242	2.0.10.356	10-06-2020	2020-10-06 오전 1:58:18	10:58:18	2.0.10.252	175		1	{/}	소리	NULL	NULL	NULL	101	1	43	NULL	NULL	NULL	KSY	List2	0		1	-1	527453	184		0	0	1	{/}	0	4	527637	0	{/}	832	528469
좌우반구com(CVF, UVF, BVF)_2	4	1	<?xml version="1.0"?>\n<Clock xmlns:dt="urn:schemas-microsoft-com:datatypes"><Description dt:dt="string">E-Prime Primary Realtime Clock</Description><StartTime><Timestamp dt:dt="int">0</Timestamp><DateUtc dt:dt="string">2020-10-06T01:58:17Z</DateUtc></StartTime><FrequencyChanges><FrequencyChange><Frequency dt:dt="r8">2699960000</Frequency><Timestamp dt:dt="r8">3.6408589895683E+15</Timestamp><Curr…	좌우반구com(CVF, UVF, BVF)_2-004-1	60.021	1.0.0.164	1	-1421081530	Professional	2.0.10.242	2.0.10.356	10-06-2020	2020-10-06 오전 1:58:18	10:58:18	2.0.10.252	235		1	{/}	소송	NULL	NULL	NULL	16	1	103	NULL	NULL	NULL	KSY	List2	0		0	-1	694445	184		0	0	1	{/}	0	4	694629	0	{/}	326	694955
좌우반구com(CVF, UVF, BVF)_2	4	1	<?xml version="1.0"?>\n<Clock xmlns:dt="urn:schemas-microsoft-com:datatypes"><Description dt:dt="string">E-Prime Primary Realtime Clock</Description><StartTime><Timestamp dt:dt="int">0</Timestamp><DateUtc dt:dt="string">2020-10-06T01:58:17Z</DateUtc></StartTime><FrequencyChanges><FrequencyChange><Frequency dt:dt="r8">2699960000</Frequency><Timestamp dt:dt="r8">3.6408589895683E+15</Timestamp><Curr…	좌우반구com(CVF, UVF, BVF)_2-004-1	60.021	1.0.0.164	1	-1421081530	Professional	2.0.10.242	2.0.10.356	10-06-2020	2020-10-06 오전 1:58:18	10:58:18	2.0.10.252	206		1	{/}	속도	NULL	NULL	NULL	129	1	74	NULL	NULL	NULL	KSY	List2	0		0	-1	613840	183		0	0	1	{/}	0	3	614023	0	{/}	349	614372
좌우반구com(CVF, UVF, BVF)_2	4	1	<?xml version="1.0"?>\n<Clock xmlns:dt="urn:schemas-microsoft-com:datatypes"><Description dt:dt="string">E-Prime Primary Realtime Clock</Description><StartTime><Timestamp dt:dt="int">0</Timestamp><DateUtc dt:dt="string">2020-10-06T01:58:17Z</DateUtc></StartTime><FrequencyChanges><FrequencyChange><Frequency dt:dt="r8">2699960000</Frequency><Timestamp dt:dt="r8">3.6408589895683E+15</Timestamp><Curr…	좌우반구com(CVF, UVF, BVF)_2-004-1	60.021	1.0.0.164	1	-1421081530	Professional	2.0.10.242	2.0.10.356	10-06-2020	2020-10-06 오전 1:58:18	10:58:18	2.0.10.252	161		2	z	송스	NULL	NULL	NULL	36	1	29	NULL	NULL	NULL	KSY2	List2	NULL	NULL	NULL	NULL	NULL	NULL	NULL	NULL	NULL	1	z	0	4	476888	0	z	1301	478189
좌우반구com(CVF, UVF, BVF)_2	4	1	<?xml version="1.0"?>\n<Clock xmlns:dt="urn:schemas-microsoft-com:datatypes"><Description dt:dt="string">E-Prime Primary Realtime Clock</Description><StartTime><Timestamp dt:dt="int">0</Timestamp><DateUtc dt:dt="string">2020-10-06T01:58:17Z</DateUtc></StartTime><FrequencyChanges><FrequencyChange><Frequency dt:dt="r8">2699960000</Frequency><Timestamp dt:dt="r8">3.6408589895683E+15</Timestamp><Curr…	좌우반구com(CVF, UVF, BVF)_2-004-1	60.021	1.0.0.164	1	-1421081530	Professional	2.0.10.242	2.0.10.356	10-06-2020	2020-10-06 오전 1:58:18	10:58:18	2.0.10.252	296		2	z	송익	NULL	NULL	NULL	NULL	NULL	NULL	134	1	32	KSY2	List3	NULL	NULL	NULL	NULL	NULL	NULL	NULL	NULL	NULL	1	z	0	3	879331	0	z	551	879882
좌우반구com(CVF, UVF, BVF)_2	4	1	<?xml version="1.0"?>\n<Clock xmlns:dt="urn:schemas-microsoft-com:datatypes"><Description dt:dt="string">E-Prime Primary Realtime Clock</Description><StartTime><Timestamp dt:dt="int">0</Timestamp><DateUtc dt:dt="string">2020-10-06T01:58:17Z</DateUtc></StartTime><FrequencyChanges><FrequencyChange><Frequency dt:dt="r8">2699960000</Frequency><Timestamp dt:dt="r8">3.6408589895683E+15</Timestamp><Curr…	좌우반구com(CVF, UVF, BVF)_2-004-1	60.021	1.0.0.164	1	-1421081530	Professional	2.0.10.242	2.0.10.356	10-06-2020	2020-10-06 오전 1:58:18	10:58:18	2.0.10.252	81		1	{/}	수고	3	1	81	NULL	NULL	NULL	NULL	NULL	NULL	KSY	List1	0		0	-1	238620	183		0	0	1	{/}	1	3	238803	0	{/}	300	239103
좌우반구com(CVF, UVF, BVF)_2	4	1	<?xml version="1.0"?>\n<Clock xmlns:dt="urn:schemas-microsoft-com:datatypes"><Description dt:dt="string">E-Prime Primary Realtime Clock</Description><StartTime><Timestamp dt:dt="int">0</Timestamp><DateUtc dt:dt="string">2020-10-06T01:58:17Z</DateUtc></StartTime><FrequencyChanges><FrequencyChange><Frequency dt:dt="r8">2699960000</Frequency><Timestamp dt:dt="r8">3.6408589895683E+15</Timestamp><Curr…	좌우반구com(CVF, UVF, BVF)_2-004-1	60.021	1.0.0.164	1	-1421081530	Professional	2.0.10.242	2.0.10.356	10-06-2020	2020-10-06 오전 1:58:18	10:58:18	2.0.10.252	338		1	{/}	수단	NULL	NULL	NULL	NULL	NULL	NULL	42	1	74	KSY	List3	0		0	0	998740	183		0	0	1	{/}	0	3	998923	0	{/}	478	999401
좌우반구com(CVF, UVF, BVF)_2	4	1	<?xml version="1.0"?>\n<Clock xmlns:dt="urn:schemas-microsoft-com:datatypes"><Description dt:dt="string">E-Prime Primary Realtime Clock</Description><StartTime><Timestamp dt:dt="int">0</Timestamp><DateUtc dt:dt="string">2020-10-06T01:58:17Z</DateUtc></StartTime><FrequencyChanges><FrequencyChange><Frequency dt:dt="r8">2699960000</Frequency><Timestamp dt:dt="r8">3.6408589895683E+15</Timestamp><Curr…	좌우반구com(CVF, UVF, BVF)_2-004-1	60.021	1.0.0.164	1	-1421081530	Professional	2.0.10.242	2.0.10.356	10-06-2020	2020-10-06 오전 1:58:18	10:58:18	2.0.10.252	238		1	{/}	수준	NULL	NULL	NULL	59	1	106	NULL	NULL	NULL	KSY	List2	0		1	-1	702742	184		0	0	1	{/}	0	4	702926	0	{/}	493	703419
좌우반구com(CVF, UVF, BVF)_2	4	1	<?xml version="1.0"?>\n<Clock xmlns:dt="urn:schemas-microsoft-com:datatypes"><Description dt:dt="string">E-Prime Primary Realtime Clock</Description><StartTime><Timestamp dt:dt="int">0</Timestamp><DateUtc dt:dt="string">2020-10-06T01:58:17Z</DateUtc></StartTime><FrequencyChanges><FrequencyChange><Frequency dt:dt="r8">2699960000</Frequency><Timestamp dt:dt="r8">3.6408589895683E+15</Timestamp><Curr…	좌우반구com(CVF, UVF, BVF)_2-004-1	60.021	1.0.0.164	1	-1421081530	Professional	2.0.10.242	2.0.10.356	10-06-2020	2020-10-06 오전 1:58:18	10:58:18	2.0.10.252	142		2	z	숙국	NULL	NULL	NULL	102	1	10	NULL	NULL	NULL	KSY	List2	0		0	-1	422040	183		0	0	1	z	0	3	422223	0	z	503	422726
좌우반구com(CVF, UVF, BVF)_2	4	1	<?xml version="1.0"?>\n<Clock xmlns:dt="urn:schemas-microsoft-com:datatypes"><Description dt:dt="string">E-Prime Primary Realtime Clock</Description><StartTime><Timestamp dt:dt="int">0</Timestamp><DateUtc dt:dt="string">2020-10-06T01:58:17Z</DateUtc></StartTime><FrequencyChanges><FrequencyChange><Frequency dt:dt="r8">2699960000</Frequency><Timestamp dt:dt="r8">3.6408589895683E+15</Timestamp><Curr…	좌우반구com(CVF, UVF, BVF)_2-004-1	60.021	1.0.0.164	1	-1421081530	Professional	2.0.10.242	2.0.10.356	10-06-2020	2020-10-06 오전 1:58:18	10:58:18	2.0.10.252	400		2	z	숙발	NULL	NULL	NULL	NULL	NULL	NULL	37	1	136	KSY2	List3	NULL	NULL	NULL	NULL	NULL	NULL	NULL	NULL	NULL	0	z	0	3	1169897	0	{/}	710	1170607
좌우반구com(CVF, UVF, BVF)_2	4	1	<?xml version="1.0"?>\n<Clock xmlns:dt="urn:schemas-microsoft-com:datatypes"><Description dt:dt="string">E-Prime Primary Realtime Clock</Description><StartTime><Timestamp dt:dt="int">0</Timestamp><DateUtc dt:dt="string">2020-10-06T01:58:17Z</DateUtc></StartTime><FrequencyChanges><FrequencyChange><Frequency dt:dt="r8">2699960000</Frequency><Timestamp dt:dt="r8">3.6408589895683E+15</Timestamp><Curr…	좌우반구com(CVF, UVF, BVF)_2-004-1	60.021	1.0.0.164	1	-1421081530	Professional	2.0.10.242	2.0.10.356	10-06-2020	2020-10-06 오전 1:58:18	10:58:18	2.0.10.252	130		1	{/}	숙소	120	1	130	NULL	NULL	NULL	NULL	NULL	NULL	KSY2	List1	NULL	NULL	NULL	NULL	NULL	NULL	NULL	NULL	NULL	1	{/}	1	3	372340	0	{/}	418	372758
좌우반구com(CVF, UVF, BVF)_2	4	1	<?xml version="1.0"?>\n<Clock xmlns:dt="urn:schemas-microsoft-com:datatypes"><Description dt:dt="string">E-Prime Primary Realtime Clock</Description><StartTime><Timestamp dt:dt="int">0</Timestamp><DateUtc dt:dt="string">2020-10-06T01:58:17Z</DateUtc></StartTime><FrequencyChanges><FrequencyChange><Frequency dt:dt="r8">2699960000</Frequency><Timestamp dt:dt="r8">3.6408589895683E+15</Timestamp><Curr…	좌우반구com(CVF, UVF, BVF)_2-004-1	60.021	1.0.0.164	1	-1421081530	Professional	2.0.10.242	2.0.10.356	10-06-2020	2020-10-06 오전 1:58:18	10:58:18	2.0.10.252	227		2	z	술감	NULL	NULL	NULL	43	1	95	NULL	NULL	NULL	KSY2	List2	NULL	NULL	NULL	NULL	NULL	NULL	NULL	NULL	NULL	1	z	0	3	672703	0	z	774	673477
좌우반구com(CVF, UVF, BVF)_2	4	1	<?xml version="1.0"?>\n<Clock xmlns:dt="urn:schemas-microsoft-com:datatypes"><Description dt:dt="string">E-Prime Primary Realtime Clock</Description><StartTime><Timestamp dt:dt="int">0</Timestamp><DateUtc dt:dt="string">2020-10-06T01:58:17Z</DateUtc></StartTime><FrequencyChanges><FrequencyChange><Frequency dt:dt="r8">2699960000</Frequency><Timestamp dt:dt="r8">3.6408589895683E+15</Timestamp><Curr…	좌우반구com(CVF, UVF, BVF)_2-004-1	60.021	1.0.0.164	1	-1421081530	Professional	2.0.10.242	2.0.10.356	10-06-2020	2020-10-06 오전 1:58:18	10:58:18	2.0.10.252	37		2	z	술목	101	1	37	NULL	NULL	NULL	NULL	NULL	NULL	KSY3	List1	NULL	NULL	NULL	NULL	NULL	NULL	NULL	NULL	NULL	1	z	0	3	116629	0	z	739	117368
좌우반구com(CVF, UVF, BVF)_2	4	1	<?xml version="1.0"?>\n<Clock xmlns:dt="urn:schemas-microsoft-com:datatypes"><Description dt:dt="string">E-Prime Primary Realtime Clock</Description><StartTime><Timestamp dt:dt="int">0</Timestamp><DateUtc dt:dt="string">2020-10-06T01:58:17Z</DateUtc></StartTime><FrequencyChanges><FrequencyChange><Frequency dt:dt="r8">2699960000</Frequency><Timestamp dt:dt="r8">3.6408589895683E+15</Timestamp><Curr…	좌우반구com(CVF, UVF, BVF)_2-004-1	60.021	1.0.0.164	1	-1421081530	Professional	2.0.10.242	2.0.10.356	10-06-2020	2020-10-06 오전 1:58:18	10:58:18	2.0.10.252	251		2	z	스위	NULL	NULL	NULL	124	1	119	NULL	NULL	NULL	KSY	List2	0		0	0	740613	183		0	0	1	z	0	3	740796	0	z	527	741323
좌우반구com(CVF, UVF, BVF)_2	4	1	<?xml version="1.0"?>\n<Clock xmlns:dt="urn:schemas-microsoft-com:datatypes"><Description dt:dt="string">E-Prime Primary Realtime Clock</Description><StartTime><Timestamp dt:dt="int">0</Timestamp><DateUtc dt:dt="string">2020-10-06T01:58:17Z</DateUtc></StartTime><FrequencyChanges><FrequencyChange><Frequency dt:dt="r8">2699960000</Frequency><Timestamp dt:dt="r8">3.6408589895683E+15</Timestamp><Curr…	좌우반구com(CVF, UVF, BVF)_2-004-1	60.021	1.0.0.164	1	-1421081530	Professional	2.0.10.242	2.0.10.356	10-06-2020	2020-10-06 오전 1:58:18	10:58:18	2.0.10.252	195		2	z	스진	NULL	NULL	NULL	126	1	63	NULL	NULL	NULL	KSY2	List2	NULL	NULL	NULL	NULL	NULL	NULL	NULL	NULL	NULL	1	z	0	3	583617	0	z	379	583996
좌우반구com(CVF, UVF, BVF)_2	4	1	<?xml version="1.0"?>\n<Clock xmlns:dt="urn:schemas-microsoft-com:datatypes"><Description dt:dt="string">E-Prime Primary Realtime Clock</Description><StartTime><Timestamp dt:dt="int">0</Timestamp><DateUtc dt:dt="string">2020-10-06T01:58:17Z</DateUtc></StartTime><FrequencyChanges><FrequencyChange><Frequency dt:dt="r8">2699960000</Frequency><Timestamp dt:dt="r8">3.6408589895683E+15</Timestamp><Curr…	좌우반구com(CVF, UVF, BVF)_2-004-1	60.021	1.0.0.164	1	-1421081530	Professional	2.0.10.242	2.0.10.356	10-06-2020	2020-10-06 오전 1:58:18	10:58:18	2.0.10.252	368		2	z	스향	NULL	NULL	NULL	NULL	NULL	NULL	69	1	104	KSY2	List3	NULL	NULL	NULL	NULL	NULL	NULL	NULL	NULL	NULL	1	z	0	3	1082094	0	z	570	1082664
좌우반구com(CVF, UVF, BVF)_2	4	1	<?xml version="1.0"?>\n<Clock xmlns:dt="urn:schemas-microsoft-com:datatypes"><Description dt:dt="string">E-Prime Primary Realtime Clock</Description><StartTime><Timestamp dt:dt="int">0</Timestamp><DateUtc dt:dt="string">2020-10-06T01:58:17Z</DateUtc></StartTime><FrequencyChanges><FrequencyChange><Frequency dt:dt="r8">2699960000</Frequency><Timestamp dt:dt="r8">3.6408589895683E+15</Timestamp><Curr…	좌우반구com(CVF, UVF, BVF)_2-004-1	60.021	1.0.0.164	1	-1421081530	Professional	2.0.10.242	2.0.10.356	10-06-2020	2020-10-06 오전 1:58:18	10:58:18	2.0.10.252	99		2	z	습나	38	1	99	NULL	NULL	NULL	NULL	NULL	NULL	KSY2	List1	NULL	NULL	NULL	NULL	NULL	NULL	NULL	NULL	NULL	1	z	0	3	288353	0	z	646	288999
좌우반구com(CVF, UVF, BVF)_2	4	1	<?xml version="1.0"?>\n<Clock xmlns:dt="urn:schemas-microsoft-com:datatypes"><Description dt:dt="string">E-Prime Primary Realtime Clock</Description><StartTime><Timestamp dt:dt="int">0</Timestamp><DateUtc dt:dt="string">2020-10-06T01:58:17Z</DateUtc></StartTime><FrequencyChanges><FrequencyChange><Frequency dt:dt="r8">2699960000</Frequency><Timestamp dt:dt="r8">3.6408589895683E+15</Timestamp><Curr…	좌우반구com(CVF, UVF, BVF)_2-004-1	60.021	1.0.0.164	1	-1421081530	Professional	2.0.10.242	2.0.10.356	10-06-2020	2020-10-06 오전 1:58:18	10:58:18	2.0.10.252	8		2	z	습필	40	1	8	NULL	NULL	NULL	NULL	NULL	NULL	KSY	List1	0		0	-1	37790	183		0	0	1	z	0	3	37973	0	z	564	38537
좌우반구com(CVF, UVF, BVF)_2	4	1	<?xml version="1.0"?>\n<Clock xmlns:dt="urn:schemas-microsoft-com:datatypes"><Description dt:dt="string">E-Prime Primary Realtime Clock</Description><StartTime><Timestamp dt:dt="int">0</Timestamp><DateUtc dt:dt="string">2020-10-06T01:58:17Z</DateUtc></StartTime><FrequencyChanges><FrequencyChange><Frequency dt:dt="r8">2699960000</Frequency><Timestamp dt:dt="r8">3.6408589895683E+15</Timestamp><Curr…	좌우반구com(CVF, UVF, BVF)_2-004-1	60.021	1.0.0.164	1	-1421081530	Professional	2.0.10.242	2.0.10.356	10-06-2020	2020-10-06 오전 1:58:18	10:58:18	2.0.10.252	24		1	{/}	시간	53	1	24	NULL	NULL	NULL	NULL	NULL	NULL	KSY2	List1	NULL	NULL	NULL	NULL	NULL	NULL	NULL	NULL	NULL	1	{/}	0	4	80942	0	{/}	507	81449
좌우반구com(CVF, UVF, BVF)_2	4	1	<?xml version="1.0"?>\n<Clock xmlns:dt="urn:schemas-microsoft-com:datatypes"><Description dt:dt="string">E-Prime Primary Realtime Clock</Description><StartTime><Timestamp dt:dt="int">0</Timestamp><DateUtc dt:dt="string">2020-10-06T01:58:17Z</DateUtc></StartTime><FrequencyChanges><FrequencyChange><Frequency dt:dt="r8">2699960000</Frequency><Timestamp dt:dt="r8">3.6408589895683E+15</Timestamp><Curr…	좌우반구com(CVF, UVF, BVF)_2-004-1	60.021	1.0.0.164	1	-1421081530	Professional	2.0.10.242	2.0.10.356	10-06-2020	2020-10-06 오전 1:58:18	10:58:18	2.0.10.252	211		1	{/}	시기	NULL	NULL	NULL	92	1	79	NULL	NULL	NULL	KSY2	List2	NULL	NULL	NULL	NULL	NULL	NULL	NULL	NULL	NULL	1	{/}	0	3	627735	0	{/}	989	628724
좌우반구com(CVF, UVF, BVF)_2	4	1	<?xml version="1.0"?>\n<Clock xmlns:dt="urn:schemas-microsoft-com:datatypes"><Description dt:dt="string">E-Prime Primary Realtime Clock</Description><StartTime><Timestamp dt:dt="int">0</Timestamp><DateUtc dt:dt="string">2020-10-06T01:58:17Z</DateUtc></StartTime><FrequencyChanges><FrequencyChange><Frequency dt:dt="r8">2699960000</Frequency><Timestamp dt:dt="r8">3.6408589895683E+15</Timestamp><Curr…	좌우반구com(CVF, UVF, BVF)_2-004-1	60.021	1.0.0.164	1	-1421081530	Professional	2.0.10.242	2.0.10.356	10-06-2020	2020-10-06 오전 1:58:18	10:58:18	2.0.10.252	36		1	{/}	시대	42	1	36	NULL	NULL	NULL	NULL	NULL	NULL	KSY2	List1	NULL	NULL	NULL	NULL	NULL	NULL	NULL	NULL	NULL	1	{/}	0	3	114080	0	{/}	345	114425
좌우반구com(CVF, UVF, BVF)_2	4	1	<?xml version="1.0"?>\n<Clock xmlns:dt="urn:schemas-microsoft-com:datatypes"><Description dt:dt="string">E-Prime Primary Realtime Clock</Description><StartTime><Timestamp dt:dt="int">0</Timestamp><DateUtc dt:dt="string">2020-10-06T01:58:17Z</DateUtc></StartTime><FrequencyChanges><FrequencyChange><Frequency dt:dt="r8">2699960000</Frequency><Timestamp dt:dt="r8">3.6408589895683E+15</Timestamp><Curr…	좌우반구com(CVF, UVF, BVF)_2-004-1	60.021	1.0.0.164	1	-1421081530	Professional	2.0.10.242	2.0.10.356	10-06-2020	2020-10-06 오전 1:58:18	10:58:18	2.0.10.252	331		1	{/}	시도	NULL	NULL	NULL	NULL	NULL	NULL	86	1	67	KSY2	List3	NULL	NULL	NULL	NULL	NULL	NULL	NULL	NULL	NULL	1	{/}	1	3	978463	0	{/}	978	979441
좌우반구com(CVF, UVF, BVF)_2	4	1	<?xml version="1.0"?>\n<Clock xmlns:dt="urn:schemas-microsoft-com:datatypes"><Description dt:dt="string">E-Prime Primary Realtime Clock</Description><StartTime><Timestamp dt:dt="int">0</Timestamp><DateUtc dt:dt="string">2020-10-06T01:58:17Z</DateUtc></StartTime><FrequencyChanges><FrequencyChange><Frequency dt:dt="r8">2699960000</Frequency><Timestamp dt:dt="r8">3.6408589895683E+15</Timestamp><Curr…	좌우반구com(CVF, UVF, BVF)_2-004-1	60.021	1.0.0.164	1	-1421081530	Professional	2.0.10.242	2.0.10.356	10-06-2020	2020-10-06 오전 1:58:18	10:58:18	2.0.10.252	328		2	z	시질	NULL	NULL	NULL	NULL	NULL	NULL	112	1	64	KSY4	List3	NULL	NULL	NULL	NULL	NULL	NULL	NULL	NULL	NULL	0	z	0	4	970200	0	{/}	529	970729
좌우반구com(CVF, UVF, BVF)_2	4	1	<?xml version="1.0"?>\n<Clock xmlns:dt="urn:schemas-microsoft-com:datatypes"><Description dt:dt="string">E-Prime Primary Realtime Clock</Description><StartTime><Timestamp dt:dt="int">0</Timestamp><DateUtc dt:dt="string">2020-10-06T01:58:17Z</DateUtc></StartTime><FrequencyChanges><FrequencyChange><Frequency dt:dt="r8">2699960000</Frequency><Timestamp dt:dt="r8">3.6408589895683E+15</Timestamp><Curr…	좌우반구com(CVF, UVF, BVF)_2-004-1	60.021	1.0.0.164	1	-1421081530	Professional	2.0.10.242	2.0.10.356	10-06-2020	2020-10-06 오전 1:58:18	10:58:18	2.0.10.252	132		1	{/}	식비	89	1	132	NULL	NULL	NULL	NULL	NULL	NULL	KSY2	List1	NULL	NULL	NULL	NULL	NULL	NULL	NULL	NULL	NULL	1	{/}	0	3	377522	0	{/}	1036	378558
좌우반구com(CVF, UVF, BVF)_2	4	1	<?xml version="1.0"?>\n<Clock xmlns:dt="urn:schemas-microsoft-com:datatypes"><Description dt:dt="string">E-Prime Primary Realtime Clock</Description><StartTime><Timestamp dt:dt="int">0</Timestamp><DateUtc dt:dt="string">2020-10-06T01:58:17Z</DateUtc></StartTime><FrequencyChanges><FrequencyChange><Frequency dt:dt="r8">2699960000</Frequency><Timestamp dt:dt="r8">3.6408589895683E+15</Timestamp><Curr…	좌우반구com(CVF, UVF, BVF)_2-004-1	60.021	1.0.0.164	1	-1421081530	Professional	2.0.10.242	2.0.10.356	10-06-2020	2020-10-06 오전 1:58:18	10:58:18	2.0.10.252	193		2	z	식차	NULL	NULL	NULL	80	1	61	NULL	NULL	NULL	KSY4	List2	NULL	NULL	NULL	NULL	NULL	NULL	NULL	NULL	NULL	1	z	1	3	578052	0	z	712	578764
좌우반구com(CVF, UVF, BVF)_2	4	1	<?xml version="1.0"?>\n<Clock xmlns:dt="urn:schemas-microsoft-com:datatypes"><Description dt:dt="string">E-Prime Primary Realtime Clock</Description><StartTime><Timestamp dt:dt="int">0</Timestamp><DateUtc dt:dt="string">2020-10-06T01:58:17Z</DateUtc></StartTime><FrequencyChanges><FrequencyChange><Frequency dt:dt="r8">2699960000</Frequency><Timestamp dt:dt="r8">3.6408589895683E+15</Timestamp><Curr…	좌우반구com(CVF, UVF, BVF)_2-004-1	60.021	1.0.0.164	1	-1421081530	Professional	2.0.10.242	2.0.10.356	10-06-2020	2020-10-06 오전 1:58:18	10:58:18	2.0.10.252	339		1	{/}	식탁	NULL	NULL	NULL	NULL	NULL	NULL	7	1	75	KSY2	List3	NULL	NULL	NULL	NULL	NULL	NULL	NULL	NULL	NULL	1	{/}	1	3	1001605	0	{/}	363	1001968
좌우반구com(CVF, UVF, BVF)_2	4	1	<?xml version="1.0"?>\n<Clock xmlns:dt="urn:schemas-microsoft-com:datatypes"><Description dt:dt="string">E-Prime Primary Realtime Clock</Description><StartTime><Timestamp dt:dt="int">0</Timestamp><DateUtc dt:dt="string">2020-10-06T01:58:17Z</DateUtc></StartTime><FrequencyChanges><FrequencyChange><Frequency dt:dt="r8">2699960000</Frequency><Timestamp dt:dt="r8">3.6408589895683E+15</Timestamp><Curr…	좌우반구com(CVF, UVF, BVF)_2-004-1	60.021	1.0.0.164	1	-1421081530	Professional	2.0.10.242	2.0.10.356	10-06-2020	2020-10-06 오전 1:58:18	10:58:18	2.0.10.252	199		2	z	실락	NULL	NULL	NULL	57	1	67	NULL	NULL	NULL	KSY	List2	0		0	-1	594280	183		0	0	1	z	1	3	594463	0	z	718	595181
좌우반구com(CVF, UVF, BVF)_2	4	1	<?xml version="1.0"?>\n<Clock xmlns:dt="urn:schemas-microsoft-com:datatypes"><Description dt:dt="string">E-Prime Primary Realtime Clock</Description><StartTime><Timestamp dt:dt="int">0</Timestamp><DateUtc dt:dt="string">2020-10-06T01:58:17Z</DateUtc></StartTime><FrequencyChanges><FrequencyChange><Frequency dt:dt="r8">2699960000</Frequency><Timestamp dt:dt="r8">3.6408589895683E+15</Timestamp><Curr…	좌우반구com(CVF, UVF, BVF)_2-004-1	60.021	1.0.0.164	1	-1421081530	Professional	2.0.10.242	2.0.10.356	10-06-2020	2020-10-06 오전 1:58:18	10:58:18	2.0.10.252	243		2	z	실작	NULL	NULL	NULL	82	1	111	NULL	NULL	NULL	KSY3	List2	NULL	NULL	NULL	NULL	NULL	NULL	NULL	NULL	NULL	1	z	0	3	716871	0	z	1444	718315
좌우반구com(CVF, UVF, BVF)_2	4	1	<?xml version="1.0"?>\n<Clock xmlns:dt="urn:schemas-microsoft-com:datatypes"><Description dt:dt="string">E-Prime Primary Realtime Clock</Description><StartTime><Timestamp dt:dt="int">0</Timestamp><DateUtc dt:dt="string">2020-10-06T01:58:17Z</DateUtc></StartTime><FrequencyChanges><FrequencyChange><Frequency dt:dt="r8">2699960000</Frequency><Timestamp dt:dt="r8">3.6408589895683E+15</Timestamp><Curr…	좌우반구com(CVF, UVF, BVF)_2-004-1	60.021	1.0.0.164	1	-1421081530	Professional	2.0.10.242	2.0.10.356	10-06-2020	2020-10-06 오전 1:58:18	10:58:18	2.0.10.252	48		1	{/}	실험	67	1	48	NULL	NULL	NULL	NULL	NULL	NULL	KSY2	List1	NULL	NULL	NULL	NULL	NULL	NULL	NULL	NULL	NULL	1	{/}	0	3	147402	0	{/}	678	148080
좌우반구com(CVF, UVF, BVF)_2	4	1	<?xml version="1.0"?>\n<Clock xmlns:dt="urn:schemas-microsoft-com:datatypes"><Description dt:dt="string">E-Prime Primary Realtime Clock</Description><StartTime><Timestamp dt:dt="int">0</Timestamp><DateUtc dt:dt="string">2020-10-06T01:58:17Z</DateUtc></StartTime><FrequencyChanges><FrequencyChange><Frequency dt:dt="r8">2699960000</Frequency><Timestamp dt:dt="r8">3.6408589895683E+15</Timestamp><Curr…	좌우반구com(CVF, UVF, BVF)_2-004-1	60.021	1.0.0.164	1	-1421081530	Professional	2.0.10.242	2.0.10.356	10-06-2020	2020-10-06 오전 1:58:18	10:58:18	2.0.10.252	129		1	{/}	심복	105	1	129	NULL	NULL	NULL	NULL	NULL	NULL	KSY2	List1	NULL	NULL	NULL	NULL	NULL	NULL	NULL	NULL	NULL	1	{/}	1	3	369541	0	{/}	601	370142
좌우반구com(CVF, UVF, BVF)_2	4	1	<?xml version="1.0"?>\n<Clock xmlns:dt="urn:schemas-microsoft-com:datatypes"><Description dt:dt="string">E-Prime Primary Realtime Clock</Description><StartTime><Timestamp dt:dt="int">0</Timestamp><DateUtc dt:dt="string">2020-10-06T01:58:17Z</DateUtc></StartTime><FrequencyChanges><FrequencyChange><Frequency dt:dt="r8">2699960000</Frequency><Timestamp dt:dt="r8">3.6408589895683E+15</Timestamp><Curr…	좌우반구com(CVF, UVF, BVF)_2-004-1	60.021	1.0.0.164	1	-1421081530	Professional	2.0.10.242	2.0.10.356	10-06-2020	2020-10-06 오전 1:58:18	10:58:18	2.0.10.252	203		1	{/}	심신	NULL	NULL	NULL	114	1	71	NULL	NULL	NULL	KSY2	List2	NULL	NULL	NULL	NULL	NULL	NULL	NULL	NULL	NULL	1	{/}	0	4	605843	0	{/}	625	606468
좌우반구com(CVF, UVF, BVF)_2	4	1	<?xml version="1.0"?>\n<Clock xmlns:dt="urn:schemas-microsoft-com:datatypes"><Description dt:dt="string">E-Prime Primary Realtime Clock</Description><StartTime><Timestamp dt:dt="int">0</Timestamp><DateUtc dt:dt="string">2020-10-06T01:58:17Z</DateUtc></StartTime><FrequencyChanges><FrequencyChange><Frequency dt:dt="r8">2699960000</Frequency><Timestamp dt:dt="r8">3.6408589895683E+15</Timestamp><Curr…	좌우반구com(CVF, UVF, BVF)_2-004-1	60.021	1.0.0.164	1	-1421081530	Professional	2.0.10.242	2.0.10.356	10-06-2020	2020-10-06 오전 1:58:18	10:58:18	2.0.10.252	45		2	z	안실	121	1	45	NULL	NULL	NULL	NULL	NULL	NULL	KSY3	List1	NULL	NULL	NULL	NULL	NULL	NULL	NULL	NULL	NULL	0	z	1	3	139371	0	{/}	621	139992
좌우반구com(CVF, UVF, BVF)_2	4	1	<?xml version="1.0"?>\n<Clock xmlns:dt="urn:schemas-microsoft-com:datatypes"><Description dt:dt="string">E-Prime Primary Realtime Clock</Description><StartTime><Timestamp dt:dt="int">0</Timestamp><DateUtc dt:dt="string">2020-10-06T01:58:17Z</DateUtc></StartTime><FrequencyChanges><FrequencyChange><Frequency dt:dt="r8">2699960000</Frequency><Timestamp dt:dt="r8">3.6408589895683E+15</Timestamp><Curr…	좌우반구com(CVF, UVF, BVF)_2-004-1	60.021	1.0.0.164	1	-1421081530	Professional	2.0.10.242	2.0.10.356	10-06-2020	2020-10-06 오전 1:58:18	10:58:18	2.0.10.252	89		2	z	압례	70	1	89	NULL	NULL	NULL	NULL	NULL	NULL	KSY	List1	0		0	-1	260146	183		0	0	1	z	1	3	260329	0	z	550	260879
좌우반구com(CVF, UVF, BVF)_2	4	1	<?xml version="1.0"?>\n<Clock xmlns:dt="urn:schemas-microsoft-com:datatypes"><Description dt:dt="string">E-Prime Primary Realtime Clock</Description><StartTime><Timestamp dt:dt="int">0</Timestamp><DateUtc dt:dt="string">2020-10-06T01:58:17Z</DateUtc></StartTime><FrequencyChanges><FrequencyChange><Frequency dt:dt="r8">2699960000</Frequency><Timestamp dt:dt="r8">3.6408589895683E+15</Timestamp><Curr…	좌우반구com(CVF, UVF, BVF)_2-004-1	60.021	1.0.0.164	1	-1421081530	Professional	2.0.10.242	2.0.10.356	10-06-2020	2020-10-06 오전 1:58:18	10:58:18	2.0.10.252	176		1	{/}	압축	NULL	NULL	NULL	106	1	44	NULL	NULL	NULL	KSY2	List2	NULL	NULL	NULL	NULL	NULL	NULL	NULL	NULL	NULL	1	{/}	0	3	530669	0	{/}	432	531101
좌우반구com(CVF, UVF, BVF)_2	4	1	<?xml version="1.0"?>\n<Clock xmlns:dt="urn:schemas-microsoft-com:datatypes"><Description dt:dt="string">E-Prime Primary Realtime Clock</Description><StartTime><Timestamp dt:dt="int">0</Timestamp><DateUtc dt:dt="string">2020-10-06T01:58:17Z</DateUtc></StartTime><FrequencyChanges><FrequencyChange><Frequency dt:dt="r8">2699960000</Frequency><Timestamp dt:dt="r8">3.6408589895683E+15</Timestamp><Curr…	좌우반구com(CVF, UVF, BVF)_2-004-1	60.021	1.0.0.164	1	-1421081530	Professional	2.0.10.242	2.0.10.356	10-06-2020	2020-10-06 오전 1:58:18	10:58:18	2.0.10.252	291		2	z	양간	NULL	NULL	NULL	NULL	NULL	NULL	115	1	27	KSY	List3	0		0	-1	865136	183		0	0	1	z	1	3	865319	0	z	507	865826
좌우반구com(CVF, UVF, BVF)_2	4	1	<?xml version="1.0"?>\n<Clock xmlns:dt="urn:schemas-microsoft-com:datatypes"><Description dt:dt="string">E-Prime Primary Realtime Clock</Description><StartTime><Timestamp dt:dt="int">0</Timestamp><DateUtc dt:dt="string">2020-10-06T01:58:17Z</DateUtc></StartTime><FrequencyChanges><FrequencyChange><Frequency dt:dt="r8">2699960000</Frequency><Timestamp dt:dt="r8">3.6408589895683E+15</Timestamp><Curr…	좌우반구com(CVF, UVF, BVF)_2-004-1	60.021	1.0.0.164	1	-1421081530	Professional	2.0.10.242	2.0.10.356	10-06-2020	2020-10-06 오전 1:58:18	10:58:18	2.0.10.252	332		2	z	양급	NULL	NULL	NULL	NULL	NULL	NULL	70	1	68	KSY4	List3	NULL	NULL	NULL	NULL	NULL	NULL	NULL	NULL	NULL	0	z	0	4	981646	0	{/}	587	982233
좌우반구com(CVF, UVF, BVF)_2	4	1	<?xml version="1.0"?>\n<Clock xmlns:dt="urn:schemas-microsoft-com:datatypes"><Description dt:dt="string">E-Prime Primary Realtime Clock</Description><StartTime><Timestamp dt:dt="int">0</Timestamp><DateUtc dt:dt="string">2020-10-06T01:58:17Z</DateUtc></StartTime><FrequencyChanges><FrequencyChange><Frequency dt:dt="r8">2699960000</Frequency><Timestamp dt:dt="r8">3.6408589895683E+15</Timestamp><Curr…	좌우반구com(CVF, UVF, BVF)_2-004-1	60.021	1.0.0.164	1	-1421081530	Professional	2.0.10.242	2.0.10.356	10-06-2020	2020-10-06 오전 1:58:18	10:58:18	2.0.10.252	76		1	{/}	양념	20	1	76	NULL	NULL	NULL	NULL	NULL	NULL	KSY2	List1	NULL	NULL	NULL	NULL	NULL	NULL	NULL	NULL	NULL	1	{/}	0	3	225008	0	{/}	511	225519
좌우반구com(CVF, UVF, BVF)_2	4	1	<?xml version="1.0"?>\n<Clock xmlns:dt="urn:schemas-microsoft-com:datatypes"><Description dt:dt="string">E-Prime Primary Realtime Clock</Description><StartTime><Timestamp dt:dt="int">0</Timestamp><DateUtc dt:dt="string">2020-10-06T01:58:17Z</DateUtc></StartTime><FrequencyChanges><FrequencyChange><Frequency dt:dt="r8">2699960000</Frequency><Timestamp dt:dt="r8">3.6408589895683E+15</Timestamp><Curr…	좌우반구com(CVF, UVF, BVF)_2-004-1	60.021	1.0.0.164	1	-1421081530	Professional	2.0.10.242	2.0.10.356	10-06-2020	2020-10-06 오전 1:58:18	10:58:18	2.0.10.252	22		2	z	양최	131	1	22	NULL	NULL	NULL	NULL	NULL	NULL	KSY2	List1	NULL	NULL	NULL	NULL	NULL	NULL	NULL	NULL	NULL	0	z	0	3	75510	0	{/}	595	76105
좌우반구com(CVF, UVF, BVF)_2	4	1	<?xml version="1.0"?>\n<Clock xmlns:dt="urn:schemas-microsoft-com:datatypes"><Description dt:dt="string">E-Prime Primary Realtime Clock</Description><StartTime><Timestamp dt:dt="int">0</Timestamp><DateUtc dt:dt="string">2020-10-06T01:58:17Z</DateUtc></StartTime><FrequencyChanges><FrequencyChange><Frequency dt:dt="r8">2699960000</Frequency><Timestamp dt:dt="r8">3.6408589895683E+15</Timestamp><Curr…	좌우반구com(CVF, UVF, BVF)_2-004-1	60.021	1.0.0.164	1	-1421081530	Professional	2.0.10.242	2.0.10.356	10-06-2020	2020-10-06 오전 1:58:18	10:58:18	2.0.10.252	98		1	{/}	어휘	132	1	98	NULL	NULL	NULL	NULL	NULL	NULL	KSY2	List1	NULL	NULL	NULL	NULL	NULL	NULL	NULL	NULL	NULL	1	{/}	0	3	285704	0	{/}	447	286151
좌우반구com(CVF, UVF, BVF)_2	4	1	<?xml version="1.0"?>\n<Clock xmlns:dt="urn:schemas-microsoft-com:datatypes"><Description dt:dt="string">E-Prime Primary Realtime Clock</Description><StartTime><Timestamp dt:dt="int">0</Timestamp><DateUtc dt:dt="string">2020-10-06T01:58:17Z</DateUtc></StartTime><FrequencyChanges><FrequencyChange><Frequency dt:dt="r8">2699960000</Frequency><Timestamp dt:dt="r8">3.6408589895683E+15</Timestamp><Curr…	좌우반구com(CVF, UVF, BVF)_2-004-1	60.021	1.0.0.164	1	-1421081530	Professional	2.0.10.242	2.0.10.356	10-06-2020	2020-10-06 오전 1:58:18	10:58:18	2.0.10.252	236		2	z	엄도	NULL	NULL	NULL	99	1	104	NULL	NULL	NULL	KSY3	List2	NULL	NULL	NULL	NULL	NULL	NULL	NULL	NULL	NULL	0	z	0	3	697161	0	{/}	738	697899
좌우반구com(CVF, UVF, BVF)_2	4	1	<?xml version="1.0"?>\n<Clock xmlns:dt="urn:schemas-microsoft-com:datatypes"><Description dt:dt="string">E-Prime Primary Realtime Clock</Description><StartTime><Timestamp dt:dt="int">0</Timestamp><DateUtc dt:dt="string">2020-10-06T01:58:17Z</DateUtc></StartTime><FrequencyChanges><FrequencyChange><Frequency dt:dt="r8">2699960000</Frequency><Timestamp dt:dt="r8">3.6408589895683E+15</Timestamp><Curr…	좌우반구com(CVF, UVF, BVF)_2-004-1	60.021	1.0.0.164	1	-1421081530	Professional	2.0.10.242	2.0.10.356	10-06-2020	2020-10-06 오전 1:58:18	10:58:18	2.0.10.252	290		1	{/}	엄마	NULL	NULL	NULL	NULL	NULL	NULL	51	1	26	KSY2	List3	NULL	NULL	NULL	NULL	NULL	NULL	NULL	NULL	NULL	1	{/}	1	3	862670	0	{/}	444	863114
좌우반구com(CVF, UVF, BVF)_2	4	1	<?xml version="1.0"?>\n<Clock xmlns:dt="urn:schemas-microsoft-com:datatypes"><Description dt:dt="string">E-Prime Primary Realtime Clock</Description><StartTime><Timestamp dt:dt="int">0</Timestamp><DateUtc dt:dt="string">2020-10-06T01:58:17Z</DateUtc></StartTime><FrequencyChanges><FrequencyChange><Frequency dt:dt="r8">2699960000</Frequency><Timestamp dt:dt="r8">3.6408589895683E+15</Timestamp><Curr…	좌우반구com(CVF, UVF, BVF)_2-004-1	60.021	1.0.0.164	1	-1421081530	Professional	2.0.10.242	2.0.10.356	10-06-2020	2020-10-06 오전 1:58:18	10:58:18	2.0.10.252	216		2	z	엇압	NULL	NULL	NULL	3	1	84	NULL	NULL	NULL	KSY3	List2	NULL	NULL	NULL	NULL	NULL	NULL	NULL	NULL	NULL	1	z	0	4	641414	0	z	526	641940
좌우반구com(CVF, UVF, BVF)_2	4	1	<?xml version="1.0"?>\n<Clock xmlns:dt="urn:schemas-microsoft-com:datatypes"><Description dt:dt="string">E-Prime Primary Realtime Clock</Description><StartTime><Timestamp dt:dt="int">0</Timestamp><DateUtc dt:dt="string">2020-10-06T01:58:17Z</DateUtc></StartTime><FrequencyChanges><FrequencyChange><Frequency dt:dt="r8">2699960000</Frequency><Timestamp dt:dt="r8">3.6408589895683E+15</Timestamp><Curr…	좌우반구com(CVF, UVF, BVF)_2-004-1	60.021	1.0.0.164	1	-1421081530	Professional	2.0.10.242	2.0.10.356	10-06-2020	2020-10-06 오전 1:58:18	10:58:18	2.0.10.252	386		2	z	여별	NULL	NULL	NULL	NULL	NULL	NULL	135	1	122	KSY2	List3	NULL	NULL	NULL	NULL	NULL	NULL	NULL	NULL	NULL	1	z	0	3	1130894	0	z	809	1131703
좌우반구com(CVF, UVF, BVF)_2	4	1	<?xml version="1.0"?>\n<Clock xmlns:dt="urn:schemas-microsoft-com:datatypes"><Description dt:dt="string">E-Prime Primary Realtime Clock</Description><StartTime><Timestamp dt:dt="int">0</Timestamp><DateUtc dt:dt="string">2020-10-06T01:58:17Z</DateUtc></StartTime><FrequencyChanges><FrequencyChange><Frequency dt:dt="r8">2699960000</Frequency><Timestamp dt:dt="r8">3.6408589895683E+15</Timestamp><Curr…	좌우반구com(CVF, UVF, BVF)_2-004-1	60.021	1.0.0.164	1	-1421081530	Professional	2.0.10.242	2.0.10.356	10-06-2020	2020-10-06 오전 1:58:18	10:58:18	2.0.10.252	88		2	z	여본	22	1	88	NULL	NULL	NULL	NULL	NULL	NULL	KSY	List1	0		0	-1	257447	183		0	0	0	z	1	3	257630	0	{/}	505	258135
좌우반구com(CVF, UVF, BVF)_2	4	1	<?xml version="1.0"?>\n<Clock xmlns:dt="urn:schemas-microsoft-com:datatypes"><Description dt:dt="string">E-Prime Primary Realtime Clock</Description><StartTime><Timestamp dt:dt="int">0</Timestamp><DateUtc dt:dt="string">2020-10-06T01:58:17Z</DateUtc></StartTime><FrequencyChanges><FrequencyChange><Frequency dt:dt="r8">2699960000</Frequency><Timestamp dt:dt="r8">3.6408589895683E+15</Timestamp><Curr…	좌우반구com(CVF, UVF, BVF)_2-004-1	60.021	1.0.0.164	1	-1421081530	Professional	2.0.10.242	2.0.10.356	10-06-2020	2020-10-06 오전 1:58:18	10:58:18	2.0.10.252	325		1	{/}	여생	NULL	NULL	NULL	NULL	NULL	NULL	47	1	61	KSY2	List3	NULL	NULL	NULL	NULL	NULL	NULL	NULL	NULL	NULL	1	{/}	1	3	961819	0	{/}	582	962401
좌우반구com(CVF, UVF, BVF)_2	4	1	<?xml version="1.0"?>\n<Clock xmlns:dt="urn:schemas-microsoft-com:datatypes"><Description dt:dt="string">E-Prime Primary Realtime Clock</Description><StartTime><Timestamp dt:dt="int">0</Timestamp><DateUtc dt:dt="string">2020-10-06T01:58:17Z</DateUtc></StartTime><FrequencyChanges><FrequencyChange><Frequency dt:dt="r8">2699960000</Frequency><Timestamp dt:dt="r8">3.6408589895683E+15</Timestamp><Curr…	좌우반구com(CVF, UVF, BVF)_2-004-1	60.021	1.0.0.164	1	-1421081530	Professional	2.0.10.242	2.0.10.356	10-06-2020	2020-10-06 오전 1:58:18	10:58:18	2.0.10.252	274		2	z	열례	NULL	NULL	NULL	NULL	NULL	NULL	83	1	10	KSY4	List3	NULL	NULL	NULL	NULL	NULL	NULL	NULL	NULL	NULL	1	z	0	3	817719	0	z	867	818586
좌우반구com(CVF, UVF, BVF)_2	4	1	<?xml version="1.0"?>\n<Clock xmlns:dt="urn:schemas-microsoft-com:datatypes"><Description dt:dt="string">E-Prime Primary Realtime Clock</Description><StartTime><Timestamp dt:dt="int">0</Timestamp><DateUtc dt:dt="string">2020-10-06T01:58:17Z</DateUtc></StartTime><FrequencyChanges><FrequencyChange><Frequency dt:dt="r8">2699960000</Frequency><Timestamp dt:dt="r8">3.6408589895683E+15</Timestamp><Curr…	좌우반구com(CVF, UVF, BVF)_2-004-1	60.021	1.0.0.164	1	-1421081530	Professional	2.0.10.242	2.0.10.356	10-06-2020	2020-10-06 오전 1:58:18	10:58:18	2.0.10.252	144		2	z	열박	NULL	NULL	NULL	77	1	12	NULL	NULL	NULL	KSY4	List2	NULL	NULL	NULL	NULL	NULL	NULL	NULL	NULL	NULL	1	z	0	4	427705	0	z	877	428582
좌우반구com(CVF, UVF, BVF)_2	4	1	<?xml version="1.0"?>\n<Clock xmlns:dt="urn:schemas-microsoft-com:datatypes"><Description dt:dt="string">E-Prime Primary Realtime Clock</Description><StartTime><Timestamp dt:dt="int">0</Timestamp><DateUtc dt:dt="string">2020-10-06T01:58:17Z</DateUtc></StartTime><FrequencyChanges><FrequencyChange><Frequency dt:dt="r8">2699960000</Frequency><Timestamp dt:dt="r8">3.6408589895683E+15</Timestamp><Curr…	좌우반구com(CVF, UVF, BVF)_2-004-1	60.021	1.0.0.164	1	-1421081530	Professional	2.0.10.242	2.0.10.356	10-06-2020	2020-10-06 오전 1:58:18	10:58:18	2.0.10.252	249		2	z	열응	NULL	NULL	NULL	61	1	117	NULL	NULL	NULL	KSY	List2	0		0	-1	734648	183		0	0	1	z	0	3	734831	0	z	740	735571
좌우반구com(CVF, UVF, BVF)_2	4	1	<?xml version="1.0"?>\n<Clock xmlns:dt="urn:schemas-microsoft-com:datatypes"><Description dt:dt="string">E-Prime Primary Realtime Clock</Description><StartTime><Timestamp dt:dt="int">0</Timestamp><DateUtc dt:dt="string">2020-10-06T01:58:17Z</DateUtc></StartTime><FrequencyChanges><FrequencyChange><Frequency dt:dt="r8">2699960000</Frequency><Timestamp dt:dt="r8">3.6408589895683E+15</Timestamp><Curr…	좌우반구com(CVF, UVF, BVF)_2-004-1	60.021	1.0.0.164	1	-1421081530	Professional	2.0.10.242	2.0.10.356	10-06-2020	2020-10-06 오전 1:58:18	10:58:18	2.0.10.252	21		1	{/}	열정	59	1	21	NULL	NULL	NULL	NULL	NULL	NULL	KSY2	List1	NULL	NULL	NULL	NULL	NULL	NULL	NULL	NULL	NULL	1	{/}	0	3	72861	0	{/}	452	73313
좌우반구com(CVF, UVF, BVF)_2	4	1	<?xml version="1.0"?>\n<Clock xmlns:dt="urn:schemas-microsoft-com:datatypes"><Description dt:dt="string">E-Prime Primary Realtime Clock</Description><StartTime><Timestamp dt:dt="int">0</Timestamp><DateUtc dt:dt="string">2020-10-06T01:58:17Z</DateUtc></StartTime><FrequencyChanges><FrequencyChange><Frequency dt:dt="r8">2699960000</Frequency><Timestamp dt:dt="r8">3.6408589895683E+15</Timestamp><Curr…	좌우반구com(CVF, UVF, BVF)_2-004-1	60.021	1.0.0.164	1	-1421081530	Professional	2.0.10.242	2.0.10.356	10-06-2020	2020-10-06 오전 1:58:18	10:58:18	2.0.10.252	160		1	{/}	오류	NULL	NULL	NULL	118	1	28	NULL	NULL	NULL	KSY2	List2	NULL	NULL	NULL	NULL	NULL	NULL	NULL	NULL	NULL	1	{/}	1	3	474338	0	{/}	339	474677
좌우반구com(CVF, UVF, BVF)_2	4	1	<?xml version="1.0"?>\n<Clock xmlns:dt="urn:schemas-microsoft-com:datatypes"><Description dt:dt="string">E-Prime Primary Realtime Clock</Description><StartTime><Timestamp dt:dt="int">0</Timestamp><DateUtc dt:dt="string">2020-10-06T01:58:17Z</DateUtc></StartTime><FrequencyChanges><FrequencyChange><Frequency dt:dt="r8">2699960000</Frequency><Timestamp dt:dt="r8">3.6408589895683E+15</Timestamp><Curr…	좌우반구com(CVF, UVF, BVF)_2-004-1	60.021	1.0.0.164	1	-1421081530	Professional	2.0.10.242	2.0.10.356	10-06-2020	2020-10-06 오전 1:58:18	10:58:18	2.0.10.252	26		1	{/}	오해	36	1	26	NULL	NULL	NULL	NULL	NULL	NULL	KSY2	List1	NULL	NULL	NULL	NULL	NULL	NULL	NULL	NULL	NULL	1	{/}	0	4	86590	0	{/}	315	86905
좌우반구com(CVF, UVF, BVF)_2	4	1	<?xml version="1.0"?>\n<Clock xmlns:dt="urn:schemas-microsoft-com:datatypes"><Description dt:dt="string">E-Prime Primary Realtime Clock</Description><StartTime><Timestamp dt:dt="int">0</Timestamp><DateUtc dt:dt="string">2020-10-06T01:58:17Z</DateUtc></StartTime><FrequencyChanges><FrequencyChange><Frequency dt:dt="r8">2699960000</Frequency><Timestamp dt:dt="r8">3.6408589895683E+15</Timestamp><Curr…	좌우반구com(CVF, UVF, BVF)_2-004-1	60.021	1.0.0.164	1	-1421081530	Professional	2.0.10.242	2.0.10.356	10-06-2020	2020-10-06 오전 1:58:18	10:58:18	2.0.10.252	82		2	z	외보	130	1	82	NULL	NULL	NULL	NULL	NULL	NULL	KSY2	List1	NULL	NULL	NULL	NULL	NULL	NULL	NULL	NULL	NULL	1	z	0	4	241303	0	z	472	241775
좌우반구com(CVF, UVF, BVF)_2	4	1	<?xml version="1.0"?>\n<Clock xmlns:dt="urn:schemas-microsoft-com:datatypes"><Description dt:dt="string">E-Prime Primary Realtime Clock</Description><StartTime><Timestamp dt:dt="int">0</Timestamp><DateUtc dt:dt="string">2020-10-06T01:58:17Z</DateUtc></StartTime><FrequencyChanges><FrequencyChange><Frequency dt:dt="r8">2699960000</Frequency><Timestamp dt:dt="r8">3.6408589895683E+15</Timestamp><Curr…	좌우반구com(CVF, UVF, BVF)_2-004-1	60.021	1.0.0.164	1	-1421081530	Professional	2.0.10.242	2.0.10.356	10-06-2020	2020-10-06 오전 1:58:18	10:58:18	2.0.10.252	201		1	{/}	외부	NULL	NULL	NULL	74	1	69	NULL	NULL	NULL	KSY2	List2	NULL	NULL	NULL	NULL	NULL	NULL	NULL	NULL	NULL	1	{/}	0	4	600095	0	{/}	701	600796
좌우반구com(CVF, UVF, BVF)_2	4	1	<?xml version="1.0"?>\n<Clock xmlns:dt="urn:schemas-microsoft-com:datatypes"><Description dt:dt="string">E-Prime Primary Realtime Clock</Description><StartTime><Timestamp dt:dt="int">0</Timestamp><DateUtc dt:dt="string">2020-10-06T01:58:17Z</DateUtc></StartTime><FrequencyChanges><FrequencyChange><Frequency dt:dt="r8">2699960000</Frequency><Timestamp dt:dt="r8">3.6408589895683E+15</Timestamp><Curr…	좌우반구com(CVF, UVF, BVF)_2-004-1	60.021	1.0.0.164	1	-1421081530	Professional	2.0.10.242	2.0.10.356	10-06-2020	2020-10-06 오전 1:58:18	10:58:18	2.0.10.252	188		2	z	요명	NULL	NULL	NULL	55	1	56	NULL	NULL	NULL	KSY2	List2	NULL	NULL	NULL	NULL	NULL	NULL	NULL	NULL	NULL	1	z	1	3	563857	0	z	563	564420
좌우반구com(CVF, UVF, BVF)_2	4	1	<?xml version="1.0"?>\n<Clock xmlns:dt="urn:schemas-microsoft-com:datatypes"><Description dt:dt="string">E-Prime Primary Realtime Clock</Description><StartTime><Timestamp dt:dt="int">0</Timestamp><DateUtc dt:dt="string">2020-10-06T01:58:17Z</DateUtc></StartTime><FrequencyChanges><FrequencyChange><Frequency dt:dt="r8">2699960000</Frequency><Timestamp dt:dt="r8">3.6408589895683E+15</Timestamp><Curr…	좌우반구com(CVF, UVF, BVF)_2-004-1	60.021	1.0.0.164	1	-1421081530	Professional	2.0.10.242	2.0.10.356	10-06-2020	2020-10-06 오전 1:58:18	10:58:18	2.0.10.252	159		1	{/}	요소	NULL	NULL	NULL	38	1	27	NULL	NULL	NULL	KSY2	List2	NULL	NULL	NULL	NULL	NULL	NULL	NULL	NULL	NULL	1	{/}	0	3	470623	0	{/}	1510	472133
좌우반구com(CVF, UVF, BVF)_2	4	1	<?xml version="1.0"?>\n<Clock xmlns:dt="urn:schemas-microsoft-com:datatypes"><Description dt:dt="string">E-Prime Primary Realtime Clock</Description><StartTime><Timestamp dt:dt="int">0</Timestamp><DateUtc dt:dt="string">2020-10-06T01:58:17Z</DateUtc></StartTime><FrequencyChanges><FrequencyChange><Frequency dt:dt="r8">2699960000</Frequency><Timestamp dt:dt="r8">3.6408589895683E+15</Timestamp><Curr…	좌우반구com(CVF, UVF, BVF)_2-004-1	60.021	1.0.0.164	1	-1421081530	Professional	2.0.10.242	2.0.10.356	10-06-2020	2020-10-06 오전 1:58:18	10:58:18	2.0.10.252	124		1	{/}	요청	94	1	124	NULL	NULL	NULL	NULL	NULL	NULL	KSY2	List1	NULL	NULL	NULL	NULL	NULL	NULL	NULL	NULL	NULL	1	{/}	0	3	355896	0	{/}	414	356310
좌우반구com(CVF, UVF, BVF)_2	4	1	<?xml version="1.0"?>\n<Clock xmlns:dt="urn:schemas-microsoft-com:datatypes"><Description dt:dt="string">E-Prime Primary Realtime Clock</Description><StartTime><Timestamp dt:dt="int">0</Timestamp><DateUtc dt:dt="string">2020-10-06T01:58:17Z</DateUtc></StartTime><FrequencyChanges><FrequencyChange><Frequency dt:dt="r8">2699960000</Frequency><Timestamp dt:dt="r8">3.6408589895683E+15</Timestamp><Curr…	좌우반구com(CVF, UVF, BVF)_2-004-1	60.021	1.0.0.164	1	-1421081530	Professional	2.0.10.242	2.0.10.356	10-06-2020	2020-10-06 오전 1:58:18	10:58:18	2.0.10.252	313		2	z	용스	NULL	NULL	NULL	NULL	NULL	NULL	28	1	49	KSY2	List3	NULL	NULL	NULL	NULL	NULL	NULL	NULL	NULL	NULL	1	z	1	3	927764	0	z	861	928625
좌우반구com(CVF, UVF, BVF)_2	4	1	<?xml version="1.0"?>\n<Clock xmlns:dt="urn:schemas-microsoft-com:datatypes"><Description dt:dt="string">E-Prime Primary Realtime Clock</Description><StartTime><Timestamp dt:dt="int">0</Timestamp><DateUtc dt:dt="string">2020-10-06T01:58:17Z</DateUtc></StartTime><FrequencyChanges><FrequencyChange><Frequency dt:dt="r8">2699960000</Frequency><Timestamp dt:dt="r8">3.6408589895683E+15</Timestamp><Curr…	좌우반구com(CVF, UVF, BVF)_2-004-1	60.021	1.0.0.164	1	-1421081530	Professional	2.0.10.242	2.0.10.356	10-06-2020	2020-10-06 오전 1:58:18	10:58:18	2.0.10.252	226		1	{/}	용어	NULL	NULL	NULL	47	1	94	NULL	NULL	NULL	KSY2	List2	NULL	NULL	NULL	NULL	NULL	NULL	NULL	NULL	NULL	1	{/}	1	3	670120	0	{/}	387	670507
좌우반구com(CVF, UVF, BVF)_2	4	1	<?xml version="1.0"?>\n<Clock xmlns:dt="urn:schemas-microsoft-com:datatypes"><Description dt:dt="string">E-Prime Primary Realtime Clock</Description><StartTime><Timestamp dt:dt="int">0</Timestamp><DateUtc dt:dt="string">2020-10-06T01:58:17Z</DateUtc></StartTime><FrequencyChanges><FrequencyChange><Frequency dt:dt="r8">2699960000</Frequency><Timestamp dt:dt="r8">3.6408589895683E+15</Timestamp><Curr…	좌우반구com(CVF, UVF, BVF)_2-004-1	60.021	1.0.0.164	1	-1421081530	Professional	2.0.10.242	2.0.10.356	10-06-2020	2020-10-06 오전 1:58:18	10:58:18	2.0.10.252	115		1	{/}	우려	61	1	115	NULL	NULL	NULL	NULL	NULL	NULL	KSY2	List1	NULL	NULL	NULL	NULL	NULL	NULL	NULL	NULL	NULL	1	{/}	0	4	331555	0	{/}	372	331927
좌우반구com(CVF, UVF, BVF)_2	4	1	<?xml version="1.0"?>\n<Clock xmlns:dt="urn:schemas-microsoft-com:datatypes"><Description dt:dt="string">E-Prime Primary Realtime Clock</Description><StartTime><Timestamp dt:dt="int">0</Timestamp><DateUtc dt:dt="string">2020-10-06T01:58:17Z</DateUtc></StartTime><FrequencyChanges><FrequencyChange><Frequency dt:dt="r8">2699960000</Frequency><Timestamp dt:dt="r8">3.6408589895683E+15</Timestamp><Curr…	좌우반구com(CVF, UVF, BVF)_2-004-1	60.021	1.0.0.164	1	-1421081530	Professional	2.0.10.242	2.0.10.356	10-06-2020	2020-10-06 오전 1:58:18	10:58:18	2.0.10.252	4		2	z	운국	95	1	4	NULL	NULL	NULL	NULL	NULL	NULL	KSY3	List1	NULL	NULL	NULL	NULL	NULL	NULL	NULL	NULL	NULL	1	z	0	3	26294	0	z	931	27225
좌우반구com(CVF, UVF, BVF)_2	4	1	<?xml version="1.0"?>\n<Clock xmlns:dt="urn:schemas-microsoft-com:datatypes"><Description dt:dt="string">E-Prime Primary Realtime Clock</Description><StartTime><Timestamp dt:dt="int">0</Timestamp><DateUtc dt:dt="string">2020-10-06T01:58:17Z</DateUtc></StartTime><FrequencyChanges><FrequencyChange><Frequency dt:dt="r8">2699960000</Frequency><Timestamp dt:dt="r8">3.6408589895683E+15</Timestamp><Curr…	좌우반구com(CVF, UVF, BVF)_2-004-1	60.021	1.0.0.164	1	-1421081530	Professional	2.0.10.242	2.0.10.356	10-06-2020	2020-10-06 오전 1:58:18	10:58:18	2.0.10.252	320		2	z	운속	NULL	NULL	NULL	NULL	NULL	NULL	35	1	56	KSY4	List3	NULL	NULL	NULL	NULL	NULL	NULL	NULL	NULL	NULL	1	z	1	3	947174	0	z	827	948001
좌우반구com(CVF, UVF, BVF)_2	4	1	<?xml version="1.0"?>\n<Clock xmlns:dt="urn:schemas-microsoft-com:datatypes"><Description dt:dt="string">E-Prime Primary Realtime Clock</Description><StartTime><Timestamp dt:dt="int">0</Timestamp><DateUtc dt:dt="string">2020-10-06T01:58:17Z</DateUtc></StartTime><FrequencyChanges><FrequencyChange><Frequency dt:dt="r8">2699960000</Frequency><Timestamp dt:dt="r8">3.6408589895683E+15</Timestamp><Curr…	좌우반구com(CVF, UVF, BVF)_2-004-1	60.021	1.0.0.164	1	-1421081530	Professional	2.0.10.242	2.0.10.356	10-06-2020	2020-10-06 오전 1:58:18	10:58:18	2.0.10.252	73		1	{/}	원리	99	1	73	NULL	NULL	NULL	NULL	NULL	NULL	KSY2	List1	NULL	NULL	NULL	NULL	NULL	NULL	NULL	NULL	NULL	1	{/}	0	3	216811	0	{/}	381	217192
좌우반구com(CVF, UVF, BVF)_2	4	1	<?xml version="1.0"?>\n<Clock xmlns:dt="urn:schemas-microsoft-com:datatypes"><Description dt:dt="string">E-Prime Primary Realtime Clock</Description><StartTime><Timestamp dt:dt="int">0</Timestamp><DateUtc dt:dt="string">2020-10-06T01:58:17Z</DateUtc></StartTime><FrequencyChanges><FrequencyChange><Frequency dt:dt="r8">2699960000</Frequency><Timestamp dt:dt="r8">3.6408589895683E+15</Timestamp><Curr…	좌우반구com(CVF, UVF, BVF)_2-004-1	60.021	1.0.0.164	1	-1421081530	Professional	2.0.10.242	2.0.10.356	10-06-2020	2020-10-06 오전 1:58:18	10:58:18	2.0.10.252	67		1	{/}	원인	84	1	67	NULL	NULL	NULL	NULL	NULL	NULL	KSY2	List1	NULL	NULL	NULL	NULL	NULL	NULL	NULL	NULL	NULL	1	{/}	0	3	199750	0	{/}	402	200152
좌우반구com(CVF, UVF, BVF)_2	4	1	<?xml version="1.0"?>\n<Clock xmlns:dt="urn:schemas-microsoft-com:datatypes"><Description dt:dt="string">E-Prime Primary Realtime Clock</Description><StartTime><Timestamp dt:dt="int">0</Timestamp><DateUtc dt:dt="string">2020-10-06T01:58:17Z</DateUtc></StartTime><FrequencyChanges><FrequencyChange><Frequency dt:dt="r8">2699960000</Frequency><Timestamp dt:dt="r8">3.6408589895683E+15</Timestamp><Curr…	좌우반구com(CVF, UVF, BVF)_2-004-1	60.021	1.0.0.164	1	-1421081530	Professional	2.0.10.242	2.0.10.356	10-06-2020	2020-10-06 오전 1:58:18	10:58:18	2.0.10.252	278		1	{/}	원장	NULL	NULL	NULL	NULL	NULL	NULL	43	1	14	KSY2	List3	NULL	NULL	NULL	NULL	NULL	NULL	NULL	NULL	NULL	1	{/}	0	3	828965	0	{/}	693	829658
좌우반구com(CVF, UVF, BVF)_2	4	1	<?xml version="1.0"?>\n<Clock xmlns:dt="urn:schemas-microsoft-com:datatypes"><Description dt:dt="string">E-Prime Primary Realtime Clock</Description><StartTime><Timestamp dt:dt="int">0</Timestamp><DateUtc dt:dt="string">2020-10-06T01:58:17Z</DateUtc></StartTime><FrequencyChanges><FrequencyChange><Frequency dt:dt="r8">2699960000</Frequency><Timestamp dt:dt="r8">3.6408589895683E+15</Timestamp><Curr…	좌우반구com(CVF, UVF, BVF)_2-004-1	60.021	1.0.0.164	1	-1421081530	Professional	2.0.10.242	2.0.10.356	10-06-2020	2020-10-06 오전 1:58:18	10:58:18	2.0.10.252	25		2	z	원착	46	1	25	NULL	NULL	NULL	NULL	NULL	NULL	KSY2	List1	NULL	NULL	NULL	NULL	NULL	NULL	NULL	NULL	NULL	1	z	1	3	83657	0	z	728	84385
좌우반구com(CVF, UVF, BVF)_2	4	1	<?xml version="1.0"?>\n<Clock xmlns:dt="urn:schemas-microsoft-com:datatypes"><Description dt:dt="string">E-Prime Primary Realtime Clock</Description><StartTime><Timestamp dt:dt="int">0</Timestamp><DateUtc dt:dt="string">2020-10-06T01:58:17Z</DateUtc></StartTime><FrequencyChanges><FrequencyChange><Frequency dt:dt="r8">2699960000</Frequency><Timestamp dt:dt="r8">3.6408589895683E+15</Timestamp><Curr…	좌우반구com(CVF, UVF, BVF)_2-004-1	60.021	1.0.0.164	1	-1421081530	Professional	2.0.10.242	2.0.10.356	10-06-2020	2020-10-06 오전 1:58:18	10:58:18	2.0.10.252	393		1	{/}	원형	NULL	NULL	NULL	NULL	NULL	NULL	122	1	129	KSY2	List3	NULL	NULL	NULL	NULL	NULL	NULL	NULL	NULL	NULL	1	{/}	1	3	1150470	0	{/}	481	1150951
좌우반구com(CVF, UVF, BVF)_2	4	1	<?xml version="1.0"?>\n<Clock xmlns:dt="urn:schemas-microsoft-com:datatypes"><Description dt:dt="string">E-Prime Primary Realtime Clock</Description><StartTime><Timestamp dt:dt="int">0</Timestamp><DateUtc dt:dt="string">2020-10-06T01:58:17Z</DateUtc></StartTime><FrequencyChanges><FrequencyChange><Frequency dt:dt="r8">2699960000</Frequency><Timestamp dt:dt="r8">3.6408589895683E+15</Timestamp><Curr…	좌우반구com(CVF, UVF, BVF)_2-004-1	60.021	1.0.0.164	1	-1421081530	Professional	2.0.10.242	2.0.10.356	10-06-2020	2020-10-06 오전 1:58:18	10:58:18	2.0.10.252	168		2	z	위절	NULL	NULL	NULL	81	1	36	NULL	NULL	NULL	KSY2	List2	NULL	NULL	NULL	NULL	NULL	NULL	NULL	NULL	NULL	0	z	0	3	502212	0		0	0
좌우반구com(CVF, UVF, BVF)_2	4	1	<?xml version="1.0"?>\n<Clock xmlns:dt="urn:schemas-microsoft-com:datatypes"><Description dt:dt="string">E-Prime Primary Realtime Clock</Description><StartTime><Timestamp dt:dt="int">0</Timestamp><DateUtc dt:dt="string">2020-10-06T01:58:17Z</DateUtc></StartTime><FrequencyChanges><FrequencyChange><Frequency dt:dt="r8">2699960000</Frequency><Timestamp dt:dt="r8">3.6408589895683E+15</Timestamp><Curr…	좌우반구com(CVF, UVF, BVF)_2-004-1	60.021	1.0.0.164	1	-1421081530	Professional	2.0.10.242	2.0.10.356	10-06-2020	2020-10-06 오전 1:58:18	10:58:18	2.0.10.252	217		1	{/}	유형	NULL	NULL	NULL	23	1	85	NULL	NULL	NULL	KSY2	List2	NULL	NULL	NULL	NULL	NULL	NULL	NULL	NULL	NULL	1	{/}	0	3	644146	0	{/}	1202	645348
좌우반구com(CVF, UVF, BVF)_2	4	1	<?xml version="1.0"?>\n<Clock xmlns:dt="urn:schemas-microsoft-com:datatypes"><Description dt:dt="string">E-Prime Primary Realtime Clock</Description><StartTime><Timestamp dt:dt="int">0</Timestamp><DateUtc dt:dt="string">2020-10-06T01:58:17Z</DateUtc></StartTime><FrequencyChanges><FrequencyChange><Frequency dt:dt="r8">2699960000</Frequency><Timestamp dt:dt="r8">3.6408589895683E+15</Timestamp><Curr…	좌우반구com(CVF, UVF, BVF)_2-004-1	60.021	1.0.0.164	1	-1421081530	Professional	2.0.10.242	2.0.10.356	10-06-2020	2020-10-06 오전 1:58:18	10:58:18	2.0.10.252	270		1	{/}	음식	NULL	NULL	NULL	NULL	NULL	NULL	72	1	6	KSY2	List3	NULL	NULL	NULL	NULL	NULL	NULL	NULL	NULL	NULL	1	{/}	1	3	806706	0	{/}	352	807058
좌우반구com(CVF, UVF, BVF)_2	4	1	<?xml version="1.0"?>\n<Clock xmlns:dt="urn:schemas-microsoft-com:datatypes"><Description dt:dt="string">E-Prime Primary Realtime Clock</Description><StartTime><Timestamp dt:dt="int">0</Timestamp><DateUtc dt:dt="string">2020-10-06T01:58:17Z</DateUtc></StartTime><FrequencyChanges><FrequencyChange><Frequency dt:dt="r8">2699960000</Frequency><Timestamp dt:dt="r8">3.6408589895683E+15</Timestamp><Curr…	좌우반구com(CVF, UVF, BVF)_2-004-1	60.021	1.0.0.164	1	-1421081530	Professional	2.0.10.242	2.0.10.356	10-06-2020	2020-10-06 오전 1:58:18	10:58:18	2.0.10.252	72		2	z	음안	80	1	72	NULL	NULL	NULL	NULL	NULL	NULL	KSY	List1	0		0	0	213596	183		0	0	1	z	0	3	213779	0	z	837	214616
좌우반구com(CVF, UVF, BVF)_2	4	1	<?xml version="1.0"?>\n<Clock xmlns:dt="urn:schemas-microsoft-com:datatypes"><Description dt:dt="string">E-Prime Primary Realtime Clock</Description><StartTime><Timestamp dt:dt="int">0</Timestamp><DateUtc dt:dt="string">2020-10-06T01:58:17Z</DateUtc></StartTime><FrequencyChanges><FrequencyChange><Frequency dt:dt="r8">2699960000</Frequency><Timestamp dt:dt="r8">3.6408589895683E+15</Timestamp><Curr…	좌우반구com(CVF, UVF, BVF)_2-004-1	60.021	1.0.0.164	1	-1421081530	Professional	2.0.10.242	2.0.10.356	10-06-2020	2020-10-06 오전 1:58:18	10:58:18	2.0.10.252	336		2	z	응어	NULL	NULL	NULL	NULL	NULL	NULL	21	1	72	KSY3	List3	NULL	NULL	NULL	NULL	NULL	NULL	NULL	NULL	NULL	1	z	0	3	992892	0	z	1173	994065
좌우반구com(CVF, UVF, BVF)_2	4	1	<?xml version="1.0"?>\n<Clock xmlns:dt="urn:schemas-microsoft-com:datatypes"><Description dt:dt="string">E-Prime Primary Realtime Clock</Description><StartTime><Timestamp dt:dt="int">0</Timestamp><DateUtc dt:dt="string">2020-10-06T01:58:17Z</DateUtc></StartTime><FrequencyChanges><FrequencyChange><Frequency dt:dt="r8">2699960000</Frequency><Timestamp dt:dt="r8">3.6408589895683E+15</Timestamp><Curr…	좌우반구com(CVF, UVF, BVF)_2-004-1	60.021	1.0.0.164	1	-1421081530	Professional	2.0.10.242	2.0.10.356	10-06-2020	2020-10-06 오전 1:58:18	10:58:18	2.0.10.252	303		2	z	의마	NULL	NULL	NULL	NULL	NULL	NULL	74	1	39	KSY3	List3	NULL	NULL	NULL	NULL	NULL	NULL	NULL	NULL	NULL	0	z	0	4	899208	0	{/}	489	899697
좌우반구com(CVF, UVF, BVF)_2	4	1	<?xml version="1.0"?>\n<Clock xmlns:dt="urn:schemas-microsoft-com:datatypes"><Description dt:dt="string">E-Prime Primary Realtime Clock</Description><StartTime><Timestamp dt:dt="int">0</Timestamp><DateUtc dt:dt="string">2020-10-06T01:58:17Z</DateUtc></StartTime><FrequencyChanges><FrequencyChange><Frequency dt:dt="r8">2699960000</Frequency><Timestamp dt:dt="r8">3.6408589895683E+15</Timestamp><Curr…	좌우반구com(CVF, UVF, BVF)_2-004-1	60.021	1.0.0.164	1	-1421081530	Professional	2.0.10.242	2.0.10.356	10-06-2020	2020-10-06 오전 1:58:18	10:58:18	2.0.10.252	41		1	{/}	의미	31	1	41	NULL	NULL	NULL	NULL	NULL	NULL	KSY2	List1	NULL	NULL	NULL	NULL	NULL	NULL	NULL	NULL	NULL	1	{/}	0	3	128392	0	{/}	288	128680
좌우반구com(CVF, UVF, BVF)_2	4	1	<?xml version="1.0"?>\n<Clock xmlns:dt="urn:schemas-microsoft-com:datatypes"><Description dt:dt="string">E-Prime Primary Realtime Clock</Description><StartTime><Timestamp dt:dt="int">0</Timestamp><DateUtc dt:dt="string">2020-10-06T01:58:17Z</DateUtc></StartTime><FrequencyChanges><FrequencyChange><Frequency dt:dt="r8">2699960000</Frequency><Timestamp dt:dt="r8">3.6408589895683E+15</Timestamp><Curr…	좌우반구com(CVF, UVF, BVF)_2-004-1	60.021	1.0.0.164	1	-1421081530	Professional	2.0.10.242	2.0.10.356	10-06-2020	2020-10-06 오전 1:58:18	10:58:18	2.0.10.252	53		2	z	의필	100	1	53	NULL	NULL	NULL	NULL	NULL	NULL	KSY	List1	0		0	0	160881	183		0	0	1	z	0	3	161064	0	z	496	161560
좌우반구com(CVF, UVF, BVF)_2	4	1	<?xml version="1.0"?>\n<Clock xmlns:dt="urn:schemas-microsoft-com:datatypes"><Description dt:dt="string">E-Prime Primary Realtime Clock</Description><StartTime><Timestamp dt:dt="int">0</Timestamp><DateUtc dt:dt="string">2020-10-06T01:58:17Z</DateUtc></StartTime><FrequencyChanges><FrequencyChange><Frequency dt:dt="r8">2699960000</Frequency><Timestamp dt:dt="r8">3.6408589895683E+15</Timestamp><Curr…	좌우반구com(CVF, UVF, BVF)_2-004-1	60.021	1.0.0.164	1	-1421081530	Professional	2.0.10.242	2.0.10.356	10-06-2020	2020-10-06 오전 1:58:18	10:58:18	2.0.10.252	7		2	z	이느	73	1	7	NULL	NULL	NULL	NULL	NULL	NULL	KSY3	List1	NULL	NULL	NULL	NULL	NULL	NULL	NULL	NULL	NULL	0	z	0	4	34808	0	{/}	962	35770
좌우반구com(CVF, UVF, BVF)_2	4	1	<?xml version="1.0"?>\n<Clock xmlns:dt="urn:schemas-microsoft-com:datatypes"><Description dt:dt="string">E-Prime Primary Realtime Clock</Description><StartTime><Timestamp dt:dt="int">0</Timestamp><DateUtc dt:dt="string">2020-10-06T01:58:17Z</DateUtc></StartTime><FrequencyChanges><FrequencyChange><Frequency dt:dt="r8">2699960000</Frequency><Timestamp dt:dt="r8">3.6408589895683E+15</Timestamp><Curr…	좌우반구com(CVF, UVF, BVF)_2-004-1	60.021	1.0.0.164	1	-1421081530	Professional	2.0.10.242	2.0.10.356	10-06-2020	2020-10-06 오전 1:58:18	10:58:18	2.0.10.252	28		1	{/}	이득	10	1	28	NULL	NULL	NULL	NULL	NULL	NULL	KSY2	List1	NULL	NULL	NULL	NULL	NULL	NULL	NULL	NULL	NULL	0	{/}	0	3	92154	0	z	783	92937
좌우반구com(CVF, UVF, BVF)_2	4	1	<?xml version="1.0"?>\n<Clock xmlns:dt="urn:schemas-microsoft-com:datatypes"><Description dt:dt="string">E-Prime Primary Realtime Clock</Description><StartTime><Timestamp dt:dt="int">0</Timestamp><DateUtc dt:dt="string">2020-10-06T01:58:17Z</DateUtc></StartTime><FrequencyChanges><FrequencyChange><Frequency dt:dt="r8">2699960000</Frequency><Timestamp dt:dt="r8">3.6408589895683E+15</Timestamp><Curr…	좌우반구com(CVF, UVF, BVF)_2-004-1	60.021	1.0.0.164	1	-1421081530	Professional	2.0.10.242	2.0.10.356	10-06-2020	2020-10-06 오전 1:58:18	10:58:18	2.0.10.252	6		1	{/}	이유	102	1	6	NULL	NULL	NULL	NULL	NULL	NULL	KSY2	List1	NULL	NULL	NULL	NULL	NULL	NULL	NULL	NULL	NULL	1	{/}	1	3	32308	0	{/}	293	32601
좌우반구com(CVF, UVF, BVF)_2	4	1	<?xml version="1.0"?>\n<Clock xmlns:dt="urn:schemas-microsoft-com:datatypes"><Description dt:dt="string">E-Prime Primary Realtime Clock</Description><StartTime><Timestamp dt:dt="int">0</Timestamp><DateUtc dt:dt="string">2020-10-06T01:58:17Z</DateUtc></StartTime><FrequencyChanges><FrequencyChange><Frequency dt:dt="r8">2699960000</Frequency><Timestamp dt:dt="r8">3.6408589895683E+15</Timestamp><Curr…	좌우반구com(CVF, UVF, BVF)_2-004-1	60.021	1.0.0.164	1	-1421081530	Professional	2.0.10.242	2.0.10.356	10-06-2020	2020-10-06 오전 1:58:18	10:58:18	2.0.10.252	34		1	{/}	이전	103	1	34	NULL	NULL	NULL	NULL	NULL	NULL	KSY2	List1	NULL	NULL	NULL	NULL	NULL	NULL	NULL	NULL	NULL	1	{/}	0	3	108632	0	{/}	561	109193
좌우반구com(CVF, UVF, BVF)_2	4	1	<?xml version="1.0"?>\n<Clock xmlns:dt="urn:schemas-microsoft-com:datatypes"><Description dt:dt="string">E-Prime Primary Realtime Clock</Description><StartTime><Timestamp dt:dt="int">0</Timestamp><DateUtc dt:dt="string">2020-10-06T01:58:17Z</DateUtc></StartTime><FrequencyChanges><FrequencyChange><Frequency dt:dt="r8">2699960000</Frequency><Timestamp dt:dt="r8">3.6408589895683E+15</Timestamp><Curr…	좌우반구com(CVF, UVF, BVF)_2-004-1	60.021	1.0.0.164	1	-1421081530	Professional	2.0.10.242	2.0.10.356	10-06-2020	2020-10-06 오전 1:58:18	10:58:18	2.0.10.252	311		2	z	익궤	NULL	NULL	NULL	NULL	NULL	NULL	133	1	47	KSY	List3	0		0	-1	921400	183		0	0	1	z	0	3	921583	0	z	675	922258
좌우반구com(CVF, UVF, BVF)_2	4	1	<?xml version="1.0"?>\n<Clock xmlns:dt="urn:schemas-microsoft-com:datatypes"><Description dt:dt="string">E-Prime Primary Realtime Clock</Description><StartTime><Timestamp dt:dt="int">0</Timestamp><DateUtc dt:dt="string">2020-10-06T01:58:17Z</DateUtc></StartTime><FrequencyChanges><FrequencyChange><Frequency dt:dt="r8">2699960000</Frequency><Timestamp dt:dt="r8">3.6408589895683E+15</Timestamp><Curr…	좌우반구com(CVF, UVF, BVF)_2-004-1	60.021	1.0.0.164	1	-1421081530	Professional	2.0.10.242	2.0.10.356	10-06-2020	2020-10-06 오전 1:58:18	10:58:18	2.0.10.252	276		2	z	익력	NULL	NULL	NULL	NULL	NULL	NULL	95	1	12	KSY	List3	0		0	-1	823467	183		0	0	1	z	1	3	823650	0	z	544	824194
좌우반구com(CVF, UVF, BVF)_2	4	1	<?xml version="1.0"?>\n<Clock xmlns:dt="urn:schemas-microsoft-com:datatypes"><Description dt:dt="string">E-Prime Primary Realtime Clock</Description><StartTime><Timestamp dt:dt="int">0</Timestamp><DateUtc dt:dt="string">2020-10-06T01:58:17Z</DateUtc></StartTime><FrequencyChanges><FrequencyChange><Frequency dt:dt="r8">2699960000</Frequency><Timestamp dt:dt="r8">3.6408589895683E+15</Timestamp><Curr…	좌우반구com(CVF, UVF, BVF)_2-004-1	60.021	1.0.0.164	1	-1421081530	Professional	2.0.10.242	2.0.10.356	10-06-2020	2020-10-06 오전 1:58:18	10:58:18	2.0.10.252	71		1	{/}	인간	87	1	71	NULL	NULL	NULL	NULL	NULL	NULL	KSY2	List1	NULL	NULL	NULL	NULL	NULL	NULL	NULL	NULL	NULL	1	{/}	0	3	210663	0	{/}	913	211576
좌우반구com(CVF, UVF, BVF)_2	4	1	<?xml version="1.0"?>\n<Clock xmlns:dt="urn:schemas-microsoft-com:datatypes"><Description dt:dt="string">E-Prime Primary Realtime Clock</Description><StartTime><Timestamp dt:dt="int">0</Timestamp><DateUtc dt:dt="string">2020-10-06T01:58:17Z</DateUtc></StartTime><FrequencyChanges><FrequencyChange><Frequency dt:dt="r8">2699960000</Frequency><Timestamp dt:dt="r8">3.6408589895683E+15</Timestamp><Curr…	좌우반구com(CVF, UVF, BVF)_2-004-1	60.021	1.0.0.164	1	-1421081530	Professional	2.0.10.242	2.0.10.356	10-06-2020	2020-10-06 오전 1:58:18	10:58:18	2.0.10.252	56		1	{/}	인사	56	1	56	NULL	NULL	NULL	NULL	NULL	NULL	KSY2	List1	NULL	NULL	NULL	NULL	NULL	NULL	NULL	NULL	NULL	1	{/}	0	4	169128	0	{/}	336	169464
좌우반구com(CVF, UVF, BVF)_2	4	1	<?xml version="1.0"?>\n<Clock xmlns:dt="urn:schemas-microsoft-com:datatypes"><Description dt:dt="string">E-Prime Primary Realtime Clock</Description><StartTime><Timestamp dt:dt="int">0</Timestamp><DateUtc dt:dt="string">2020-10-06T01:58:17Z</DateUtc></StartTime><FrequencyChanges><FrequencyChange><Frequency dt:dt="r8">2699960000</Frequency><Timestamp dt:dt="r8">3.6408589895683E+15</Timestamp><Curr…	좌우반구com(CVF, UVF, BVF)_2-004-1	60.021	1.0.0.164	1	-1421081530	Professional	2.0.10.242	2.0.10.356	10-06-2020	2020-10-06 오전 1:58:18	10:58:18	2.0.10.252	165		1	{/}	인생	NULL	NULL	NULL	21	1	33	NULL	NULL	NULL	KSY2	List2	NULL	NULL	NULL	NULL	NULL	NULL	NULL	NULL	NULL	1	{/}	0	4	491083	0	{/}	1098	492181
좌우반구com(CVF, UVF, BVF)_2	4	1	<?xml version="1.0"?>\n<Clock xmlns:dt="urn:schemas-microsoft-com:datatypes"><Description dt:dt="string">E-Prime Primary Realtime Clock</Description><StartTime><Timestamp dt:dt="int">0</Timestamp><DateUtc dt:dt="string">2020-10-06T01:58:17Z</DateUtc></StartTime><FrequencyChanges><FrequencyChange><Frequency dt:dt="r8">2699960000</Frequency><Timestamp dt:dt="r8">3.6408589895683E+15</Timestamp><Curr…	좌우반구com(CVF, UVF, BVF)_2-004-1	60.021	1.0.0.164	1	-1421081530	Professional	2.0.10.242	2.0.10.356	10-06-2020	2020-10-06 오전 1:58:18	10:58:18	2.0.10.252	237		1	{/}	인연	NULL	NULL	NULL	85	1	105	NULL	NULL	NULL	KSY2	List2	NULL	NULL	NULL	NULL	NULL	NULL	NULL	NULL	NULL	0	{/}	0	3	700110	0	z	621	700731
좌우반구com(CVF, UVF, BVF)_2	4	1	<?xml version="1.0"?>\n<Clock xmlns:dt="urn:schemas-microsoft-com:datatypes"><Description dt:dt="string">E-Prime Primary Realtime Clock</Description><StartTime><Timestamp dt:dt="int">0</Timestamp><DateUtc dt:dt="string">2020-10-06T01:58:17Z</DateUtc></StartTime><FrequencyChanges><FrequencyChange><Frequency dt:dt="r8">2699960000</Frequency><Timestamp dt:dt="r8">3.6408589895683E+15</Timestamp><Curr…	좌우반구com(CVF, UVF, BVF)_2-004-1	60.021	1.0.0.164	1	-1421081530	Professional	2.0.10.242	2.0.10.356	10-06-2020	2020-10-06 오전 1:58:18	10:58:18	2.0.10.252	369		2	z	일려	NULL	NULL	NULL	NULL	NULL	NULL	11	1	105	KSY	List3	0		0	0	1084677	183		0	0	1	z	0	3	1084860	0	z	460	1085320
좌우반구com(CVF, UVF, BVF)_2	4	1	<?xml version="1.0"?>\n<Clock xmlns:dt="urn:schemas-microsoft-com:datatypes"><Description dt:dt="string">E-Prime Primary Realtime Clock</Description><StartTime><Timestamp dt:dt="int">0</Timestamp><DateUtc dt:dt="string">2020-10-06T01:58:17Z</DateUtc></StartTime><FrequencyChanges><FrequencyChange><Frequency dt:dt="r8">2699960000</Frequency><Timestamp dt:dt="r8">3.6408589895683E+15</Timestamp><Curr…	좌우반구com(CVF, UVF, BVF)_2-004-1	60.021	1.0.0.164	1	-1421081530	Professional	2.0.10.242	2.0.10.356	10-06-2020	2020-10-06 오전 1:58:18	10:58:18	2.0.10.252	58		2	z	일섭	92	1	58	NULL	NULL	NULL	NULL	NULL	NULL	KSY2	List1	NULL	NULL	NULL	NULL	NULL	NULL	NULL	NULL	NULL	1	z	0	3	174409	0	z	815	175224
좌우반구com(CVF, UVF, BVF)_2	4	1	<?xml version="1.0"?>\n<Clock xmlns:dt="urn:schemas-microsoft-com:datatypes"><Description dt:dt="string">E-Prime Primary Realtime Clock</Description><StartTime><Timestamp dt:dt="int">0</Timestamp><DateUtc dt:dt="string">2020-10-06T01:58:17Z</DateUtc></StartTime><FrequencyChanges><FrequencyChange><Frequency dt:dt="r8">2699960000</Frequency><Timestamp dt:dt="r8">3.6408589895683E+15</Timestamp><Curr…	좌우반구com(CVF, UVF, BVF)_2-004-1	60.021	1.0.0.164	1	-1421081530	Professional	2.0.10.242	2.0.10.356	10-06-2020	2020-10-06 오전 1:58:18	10:58:18	2.0.10.252	189		2	z	임택	NULL	NULL	NULL	6	1	57	NULL	NULL	NULL	KSY2	List2	NULL	NULL	NULL	NULL	NULL	NULL	NULL	NULL	NULL	1	z	0	3	566623	0	z	807	567430
좌우반구com(CVF, UVF, BVF)_2	4	1	<?xml version="1.0"?>\n<Clock xmlns:dt="urn:schemas-microsoft-com:datatypes"><Description dt:dt="string">E-Prime Primary Realtime Clock</Description><StartTime><Timestamp dt:dt="int">0</Timestamp><DateUtc dt:dt="string">2020-10-06T01:58:17Z</DateUtc></StartTime><FrequencyChanges><FrequencyChange><Frequency dt:dt="r8">2699960000</Frequency><Timestamp dt:dt="r8">3.6408589895683E+15</Timestamp><Curr…	좌우반구com(CVF, UVF, BVF)_2-004-1	60.021	1.0.0.164	1	-1421081530	Professional	2.0.10.242	2.0.10.356	10-06-2020	2020-10-06 오전 1:58:18	10:58:18	2.0.10.252	357		1	{/}	입구	NULL	NULL	NULL	NULL	NULL	NULL	127	1	93	KSY2	List3	NULL	NULL	NULL	NULL	NULL	NULL	NULL	NULL	NULL	1	{/}	0	3	1051338	0	{/}	430	1051768
좌우반구com(CVF, UVF, BVF)_2	4	1	<?xml version="1.0"?>\n<Clock xmlns:dt="urn:schemas-microsoft-com:datatypes"><Description dt:dt="string">E-Prime Primary Realtime Clock</Description><StartTime><Timestamp dt:dt="int">0</Timestamp><DateUtc dt:dt="string">2020-10-06T01:58:17Z</DateUtc></StartTime><FrequencyChanges><FrequencyChange><Frequency dt:dt="r8">2699960000</Frequency><Timestamp dt:dt="r8">3.6408589895683E+15</Timestamp><Curr…	좌우반구com(CVF, UVF, BVF)_2-004-1	60.021	1.0.0.164	1	-1421081530	Professional	2.0.10.242	2.0.10.356	10-06-2020	2020-10-06 오전 1:58:18	10:58:18	2.0.10.252	286		2	z	입목	NULL	NULL	NULL	NULL	NULL	NULL	6	1	22	KSY2	List3	NULL	NULL	NULL	NULL	NULL	NULL	NULL	NULL	NULL	0	z	1	3	852207	0	{/}	323	852530
좌우반구com(CVF, UVF, BVF)_2	4	1	<?xml version="1.0"?>\n<Clock xmlns:dt="urn:schemas-microsoft-com:datatypes"><Description dt:dt="string">E-Prime Primary Realtime Clock</Description><StartTime><Timestamp dt:dt="int">0</Timestamp><DateUtc dt:dt="string">2020-10-06T01:58:17Z</DateUtc></StartTime><FrequencyChanges><FrequencyChange><Frequency dt:dt="r8">2699960000</Frequency><Timestamp dt:dt="r8">3.6408589895683E+15</Timestamp><Curr…	좌우반구com(CVF, UVF, BVF)_2-004-1	60.021	1.0.0.164	1	-1421081530	Professional	2.0.10.242	2.0.10.356	10-06-2020	2020-10-06 오전 1:58:18	10:58:18	2.0.10.252	61		2	z	입화	34	1	61	NULL	NULL	NULL	NULL	NULL	NULL	KSY3	List1	NULL	NULL	NULL	NULL	NULL	NULL	NULL	NULL	NULL	1	z	0	3	183123	0	z	773	183896
좌우반구com(CVF, UVF, BVF)_2	4	1	<?xml version="1.0"?>\n<Clock xmlns:dt="urn:schemas-microsoft-com:datatypes"><Description dt:dt="string">E-Prime Primary Realtime Clock</Description><StartTime><Timestamp dt:dt="int">0</Timestamp><DateUtc dt:dt="string">2020-10-06T01:58:17Z</DateUtc></StartTime><FrequencyChanges><FrequencyChange><Frequency dt:dt="r8">2699960000</Frequency><Timestamp dt:dt="r8">3.6408589895683E+15</Timestamp><Curr…	좌우반구com(CVF, UVF, BVF)_2-004-1	60.021	1.0.0.164	1	-1421081530	Professional	2.0.10.242	2.0.10.356	10-06-2020	2020-10-06 오전 1:58:18	10:58:18	2.0.10.252	70		2	z	자름	39	1	70	NULL	NULL	NULL	NULL	NULL	NULL	KSY	List1	0		0	0	207298	183		0	0	1	z	0	3	207481	0	z	975	208456
좌우반구com(CVF, UVF, BVF)_2	4	1	<?xml version="1.0"?>\n<Clock xmlns:dt="urn:schemas-microsoft-com:datatypes"><Description dt:dt="string">E-Prime Primary Realtime Clock</Description><StartTime><Timestamp dt:dt="int">0</Timestamp><DateUtc dt:dt="string">2020-10-06T01:58:17Z</DateUtc></StartTime><FrequencyChanges><FrequencyChange><Frequency dt:dt="r8">2699960000</Frequency><Timestamp dt:dt="r8">3.6408589895683E+15</Timestamp><Curr…	좌우반구com(CVF, UVF, BVF)_2-004-1	60.021	1.0.0.164	1	-1421081530	Professional	2.0.10.242	2.0.10.356	10-06-2020	2020-10-06 오전 1:58:18	10:58:18	2.0.10.252	366		1	{/}	자리	NULL	NULL	NULL	NULL	NULL	NULL	132	1	102	KSY2	List3	NULL	NULL	NULL	NULL	NULL	NULL	NULL	NULL	NULL	1	{/}	0	3	1076929	0	{/}	335	1077264
좌우반구com(CVF, UVF, BVF)_2	4	1	<?xml version="1.0"?>\n<Clock xmlns:dt="urn:schemas-microsoft-com:datatypes"><Description dt:dt="string">E-Prime Primary Realtime Clock</Description><StartTime><Timestamp dt:dt="int">0</Timestamp><DateUtc dt:dt="string">2020-10-06T01:58:17Z</DateUtc></StartTime><FrequencyChanges><FrequencyChange><Frequency dt:dt="r8">2699960000</Frequency><Timestamp dt:dt="r8">3.6408589895683E+15</Timestamp><Curr…	좌우반구com(CVF, UVF, BVF)_2-004-1	60.021	1.0.0.164	1	-1421081530	Professional	2.0.10.242	2.0.10.356	10-06-2020	2020-10-06 오전 1:58:18	10:58:18	2.0.10.252	213		1	{/}	자본	NULL	NULL	NULL	93	1	81	NULL	NULL	NULL	KSY2	List2	NULL	NULL	NULL	NULL	NULL	NULL	NULL	NULL	NULL	1	{/}	0	4	633750	0	{/}	406	634156
좌우반구com(CVF, UVF, BVF)_2	4	1	<?xml version="1.0"?>\n<Clock xmlns:dt="urn:schemas-microsoft-com:datatypes"><Description dt:dt="string">E-Prime Primary Realtime Clock</Description><StartTime><Timestamp dt:dt="int">0</Timestamp><DateUtc dt:dt="string">2020-10-06T01:58:17Z</DateUtc></StartTime><FrequencyChanges><FrequencyChange><Frequency dt:dt="r8">2699960000</Frequency><Timestamp dt:dt="r8">3.6408589895683E+15</Timestamp><Curr…	좌우반구com(CVF, UVF, BVF)_2-004-1	60.021	1.0.0.164	1	-1421081530	Professional	2.0.10.242	2.0.10.356	10-06-2020	2020-10-06 오전 1:58:18	10:58:18	2.0.10.252	370		1	{/}	자체	NULL	NULL	NULL	NULL	NULL	NULL	111	1	106	KSY2	List3	NULL	NULL	NULL	NULL	NULL	NULL	NULL	NULL	NULL	0	{/}	0	4	1087526	0	z	762	1088288
좌우반구com(CVF, UVF, BVF)_2	4	1	<?xml version="1.0"?>\n<Clock xmlns:dt="urn:schemas-microsoft-com:datatypes"><Description dt:dt="string">E-Prime Primary Realtime Clock</Description><StartTime><Timestamp dt:dt="int">0</Timestamp><DateUtc dt:dt="string">2020-10-06T01:58:17Z</DateUtc></StartTime><FrequencyChanges><FrequencyChange><Frequency dt:dt="r8">2699960000</Frequency><Timestamp dt:dt="r8">3.6408589895683E+15</Timestamp><Curr…	좌우반구com(CVF, UVF, BVF)_2-004-1	60.021	1.0.0.164	1	-1421081530	Professional	2.0.10.242	2.0.10.356	10-06-2020	2020-10-06 오전 1:58:18	10:58:18	2.0.10.252	361		2	z	작락	NULL	NULL	NULL	NULL	NULL	NULL	76	1	97	KSY4	List3	NULL	NULL	NULL	NULL	NULL	NULL	NULL	NULL	NULL	1	z	1	3	1063017	0	z	711	1063728
좌우반구com(CVF, UVF, BVF)_2	4	1	<?xml version="1.0"?>\n<Clock xmlns:dt="urn:schemas-microsoft-com:datatypes"><Description dt:dt="string">E-Prime Primary Realtime Clock</Description><StartTime><Timestamp dt:dt="int">0</Timestamp><DateUtc dt:dt="string">2020-10-06T01:58:17Z</DateUtc></StartTime><FrequencyChanges><FrequencyChange><Frequency dt:dt="r8">2699960000</Frequency><Timestamp dt:dt="r8">3.6408589895683E+15</Timestamp><Curr…	좌우반구com(CVF, UVF, BVF)_2-004-1	60.021	1.0.0.164	1	-1421081530	Professional	2.0.10.242	2.0.10.356	10-06-2020	2020-10-06 오전 1:58:18	10:58:18	2.0.10.252	365		1	{/}	작품	NULL	NULL	NULL	NULL	NULL	NULL	62	1	101	KSY2	List3	NULL	NULL	NULL	NULL	NULL	NULL	NULL	NULL	NULL	1	{/}	0	3	1074297	0	{/}	423	1074720
좌우반구com(CVF, UVF, BVF)_2	4	1	<?xml version="1.0"?>\n<Clock xmlns:dt="urn:schemas-microsoft-com:datatypes"><Description dt:dt="string">E-Prime Primary Realtime Clock</Description><StartTime><Timestamp dt:dt="int">0</Timestamp><DateUtc dt:dt="string">2020-10-06T01:58:17Z</DateUtc></StartTime><FrequencyChanges><FrequencyChange><Frequency dt:dt="r8">2699960000</Frequency><Timestamp dt:dt="r8">3.6408589895683E+15</Timestamp><Curr…	좌우반구com(CVF, UVF, BVF)_2-004-1	60.021	1.0.0.164	1	-1421081530	Professional	2.0.10.242	2.0.10.356	10-06-2020	2020-10-06 오전 1:58:18	10:58:18	2.0.10.252	317		1	{/}	재계	NULL	NULL	NULL	NULL	NULL	NULL	48	1	53	KSY2	List3	NULL	NULL	NULL	NULL	NULL	NULL	NULL	NULL	NULL	0	{/}	0	3	938877	0	z	756	939633
좌우반구com(CVF, UVF, BVF)_2	4	1	<?xml version="1.0"?>\n<Clock xmlns:dt="urn:schemas-microsoft-com:datatypes"><Description dt:dt="string">E-Prime Primary Realtime Clock</Description><StartTime><Timestamp dt:dt="int">0</Timestamp><DateUtc dt:dt="string">2020-10-06T01:58:17Z</DateUtc></StartTime><FrequencyChanges><FrequencyChange><Frequency dt:dt="r8">2699960000</Frequency><Timestamp dt:dt="r8">3.6408589895683E+15</Timestamp><Curr…	좌우반구com(CVF, UVF, BVF)_2-004-1	60.021	1.0.0.164	1	-1421081530	Professional	2.0.10.242	2.0.10.356	10-06-2020	2020-10-06 오전 1:58:18	10:58:18	2.0.10.252	186		2	z	적태	NULL	NULL	NULL	30	1	54	NULL	NULL	NULL	KSY2	List2	NULL	NULL	NULL	NULL	NULL	NULL	NULL	NULL	NULL	1	z	0	3	557393	0	z	1179	558572
좌우반구com(CVF, UVF, BVF)_2	4	1	<?xml version="1.0"?>\n<Clock xmlns:dt="urn:schemas-microsoft-com:datatypes"><Description dt:dt="string">E-Prime Primary Realtime Clock</Description><StartTime><Timestamp dt:dt="int">0</Timestamp><DateUtc dt:dt="string">2020-10-06T01:58:17Z</DateUtc></StartTime><FrequencyChanges><FrequencyChange><Frequency dt:dt="r8">2699960000</Frequency><Timestamp dt:dt="r8">3.6408589895683E+15</Timestamp><Curr…	좌우반구com(CVF, UVF, BVF)_2-004-1	60.021	1.0.0.164	1	-1421081530	Professional	2.0.10.242	2.0.10.356	10-06-2020	2020-10-06 오전 1:58:18	10:58:18	2.0.10.252	333		1	{/}	전략	NULL	NULL	NULL	NULL	NULL	NULL	92	1	69	KSY2	List3	NULL	NULL	NULL	NULL	NULL	NULL	NULL	NULL	NULL	1	{/}	0	3	984428	0	{/}	453	984881
좌우반구com(CVF, UVF, BVF)_2	4	1	<?xml version="1.0"?>\n<Clock xmlns:dt="urn:schemas-microsoft-com:datatypes"><Description dt:dt="string">E-Prime Primary Realtime Clock</Description><StartTime><Timestamp dt:dt="int">0</Timestamp><DateUtc dt:dt="string">2020-10-06T01:58:17Z</DateUtc></StartTime><FrequencyChanges><FrequencyChange><Frequency dt:dt="r8">2699960000</Frequency><Timestamp dt:dt="r8">3.6408589895683E+15</Timestamp><Curr…	좌우반구com(CVF, UVF, BVF)_2-004-1	60.021	1.0.0.164	1	-1421081530	Professional	2.0.10.242	2.0.10.356	10-06-2020	2020-10-06 오전 1:58:18	10:58:18	2.0.10.252	383		1	{/}	전통	NULL	NULL	NULL	NULL	NULL	NULL	80	1	119	KSY2	List3	NULL	NULL	NULL	NULL	NULL	NULL	NULL	NULL	NULL	1	{/}	0	3	1122780	0	{/}	299	1123079
좌우반구com(CVF, UVF, BVF)_2	4	1	<?xml version="1.0"?>\n<Clock xmlns:dt="urn:schemas-microsoft-com:datatypes"><Description dt:dt="string">E-Prime Primary Realtime Clock</Description><StartTime><Timestamp dt:dt="int">0</Timestamp><DateUtc dt:dt="string">2020-10-06T01:58:17Z</DateUtc></StartTime><FrequencyChanges><FrequencyChange><Frequency dt:dt="r8">2699960000</Frequency><Timestamp dt:dt="r8">3.6408589895683E+15</Timestamp><Curr…	좌우반구com(CVF, UVF, BVF)_2-004-1	60.021	1.0.0.164	1	-1421081530	Professional	2.0.10.242	2.0.10.356	10-06-2020	2020-10-06 오전 1:58:18	10:58:18	2.0.10.252	152		2	z	전필	NULL	NULL	NULL	2	1	20	NULL	NULL	NULL	KSY4	List2	NULL	NULL	NULL	NULL	NULL	NULL	NULL	NULL	NULL	0	z	0	4	450397	0	{/}	1120	451517
좌우반구com(CVF, UVF, BVF)_2	4	1	<?xml version="1.0"?>\n<Clock xmlns:dt="urn:schemas-microsoft-com:datatypes"><Description dt:dt="string">E-Prime Primary Realtime Clock</Description><StartTime><Timestamp dt:dt="int">0</Timestamp><DateUtc dt:dt="string">2020-10-06T01:58:17Z</DateUtc></StartTime><FrequencyChanges><FrequencyChange><Frequency dt:dt="r8">2699960000</Frequency><Timestamp dt:dt="r8">3.6408589895683E+15</Timestamp><Curr…	좌우반구com(CVF, UVF, BVF)_2-004-1	60.021	1.0.0.164	1	-1421081530	Professional	2.0.10.242	2.0.10.356	10-06-2020	2020-10-06 오전 1:58:18	10:58:18	2.0.10.252	196		1	{/}	절감	NULL	NULL	NULL	41	1	64	NULL	NULL	NULL	KSY2	List2	NULL	NULL	NULL	NULL	NULL	NULL	NULL	NULL	NULL	1	{/}	0	4	586200	0	{/}	460	586660
좌우반구com(CVF, UVF, BVF)_2	4	1	<?xml version="1.0"?>\n<Clock xmlns:dt="urn:schemas-microsoft-com:datatypes"><Description dt:dt="string">E-Prime Primary Realtime Clock</Description><StartTime><Timestamp dt:dt="int">0</Timestamp><DateUtc dt:dt="string">2020-10-06T01:58:17Z</DateUtc></StartTime><FrequencyChanges><FrequencyChange><Frequency dt:dt="r8">2699960000</Frequency><Timestamp dt:dt="r8">3.6408589895683E+15</Timestamp><Curr…	좌우반구com(CVF, UVF, BVF)_2-004-1	60.021	1.0.0.164	1	-1421081530	Professional	2.0.10.242	2.0.10.356	10-06-2020	2020-10-06 오전 1:58:18	10:58:18	2.0.10.252	265		2	z	절보	NULL	NULL	NULL	NULL	NULL	NULL	4	1	1	KSY3	List3	NULL	NULL	NULL	NULL	NULL	NULL	NULL	NULL	NULL	1	z	0	3	790895	0	z	1051	791946
좌우반구com(CVF, UVF, BVF)_2	4	1	<?xml version="1.0"?>\n<Clock xmlns:dt="urn:schemas-microsoft-com:datatypes"><Description dt:dt="string">E-Prime Primary Realtime Clock</Description><StartTime><Timestamp dt:dt="int">0</Timestamp><DateUtc dt:dt="string">2020-10-06T01:58:17Z</DateUtc></StartTime><FrequencyChanges><FrequencyChange><Frequency dt:dt="r8">2699960000</Frequency><Timestamp dt:dt="r8">3.6408589895683E+15</Timestamp><Curr…	좌우반구com(CVF, UVF, BVF)_2-004-1	60.021	1.0.0.164	1	-1421081530	Professional	2.0.10.242	2.0.10.356	10-06-2020	2020-10-06 오전 1:58:18	10:58:18	2.0.10.252	40		2	z	절속	81	1	40	NULL	NULL	NULL	NULL	NULL	NULL	KSY3	List1	NULL	NULL	NULL	NULL	NULL	NULL	NULL	NULL	NULL	1	z	0	3	125343	0	z	849	126192
좌우반구com(CVF, UVF, BVF)_2	4	1	<?xml version="1.0"?>\n<Clock xmlns:dt="urn:schemas-microsoft-com:datatypes"><Description dt:dt="string">E-Prime Primary Realtime Clock</Description><StartTime><Timestamp dt:dt="int">0</Timestamp><DateUtc dt:dt="string">2020-10-06T01:58:17Z</DateUtc></StartTime><FrequencyChanges><FrequencyChange><Frequency dt:dt="r8">2699960000</Frequency><Timestamp dt:dt="r8">3.6408589895683E+15</Timestamp><Curr…	좌우반구com(CVF, UVF, BVF)_2-004-1	60.021	1.0.0.164	1	-1421081530	Professional	2.0.10.242	2.0.10.356	10-06-2020	2020-10-06 오전 1:58:18	10:58:18	2.0.10.252	113		1	{/}	절차	90	1	113	NULL	NULL	NULL	NULL	NULL	NULL	KSY2	List1	NULL	NULL	NULL	NULL	NULL	NULL	NULL	NULL	NULL	1	{/}	0	3	326523	0	{/}	428	326951
좌우반구com(CVF, UVF, BVF)_2	4	1	<?xml version="1.0"?>\n<Clock xmlns:dt="urn:schemas-microsoft-com:datatypes"><Description dt:dt="string">E-Prime Primary Realtime Clock</Description><StartTime><Timestamp dt:dt="int">0</Timestamp><DateUtc dt:dt="string">2020-10-06T01:58:17Z</DateUtc></StartTime><FrequencyChanges><FrequencyChange><Frequency dt:dt="r8">2699960000</Frequency><Timestamp dt:dt="r8">3.6408589895683E+15</Timestamp><Curr…	좌우반구com(CVF, UVF, BVF)_2-004-1	60.021	1.0.0.164	1	-1421081530	Professional	2.0.10.242	2.0.10.356	10-06-2020	2020-10-06 오전 1:58:18	10:58:18	2.0.10.252	191		1	{/}	정도	NULL	NULL	NULL	45	1	59	NULL	NULL	NULL	KSY2	List2	NULL	NULL	NULL	NULL	NULL	NULL	NULL	NULL	NULL	1	{/}	0	3	572471	0	{/}	405	572876
좌우반구com(CVF, UVF, BVF)_2	4	1	<?xml version="1.0"?>\n<Clock xmlns:dt="urn:schemas-microsoft-com:datatypes"><Description dt:dt="string">E-Prime Primary Realtime Clock</Description><StartTime><Timestamp dt:dt="int">0</Timestamp><DateUtc dt:dt="string">2020-10-06T01:58:17Z</DateUtc></StartTime><FrequencyChanges><FrequencyChange><Frequency dt:dt="r8">2699960000</Frequency><Timestamp dt:dt="r8">3.6408589895683E+15</Timestamp><Curr…	좌우반구com(CVF, UVF, BVF)_2-004-1	60.021	1.0.0.164	1	-1421081530	Professional	2.0.10.242	2.0.10.356	10-06-2020	2020-10-06 오전 1:58:18	10:58:18	2.0.10.252	84		1	{/}	정오	45	1	84	NULL	NULL	NULL	NULL	NULL	NULL	KSY2	List1	NULL	NULL	NULL	NULL	NULL	NULL	NULL	NULL	NULL	1	{/}	0	3	246984	0	{/}	455	247439
좌우반구com(CVF, UVF, BVF)_2	4	1	<?xml version="1.0"?>\n<Clock xmlns:dt="urn:schemas-microsoft-com:datatypes"><Description dt:dt="string">E-Prime Primary Realtime Clock</Description><StartTime><Timestamp dt:dt="int">0</Timestamp><DateUtc dt:dt="string">2020-10-06T01:58:17Z</DateUtc></StartTime><FrequencyChanges><FrequencyChange><Frequency dt:dt="r8">2699960000</Frequency><Timestamp dt:dt="r8">3.6408589895683E+15</Timestamp><Curr…	좌우반구com(CVF, UVF, BVF)_2-004-1	60.021	1.0.0.164	1	-1421081530	Professional	2.0.10.242	2.0.10.356	10-06-2020	2020-10-06 오전 1:58:18	10:58:18	2.0.10.252	344		1	{/}	정책	NULL	NULL	NULL	NULL	NULL	NULL	1	1	80	KSY2	List3	NULL	NULL	NULL	NULL	NULL	NULL	NULL	NULL	NULL	1	{/}	0	3	1016017	0	{/}	383	1016400
좌우반구com(CVF, UVF, BVF)_2	4	1	<?xml version="1.0"?>\n<Clock xmlns:dt="urn:schemas-microsoft-com:datatypes"><Description dt:dt="string">E-Prime Primary Realtime Clock</Description><StartTime><Timestamp dt:dt="int">0</Timestamp><DateUtc dt:dt="string">2020-10-06T01:58:17Z</DateUtc></StartTime><FrequencyChanges><FrequencyChange><Frequency dt:dt="r8">2699960000</Frequency><Timestamp dt:dt="r8">3.6408589895683E+15</Timestamp><Curr…	좌우반구com(CVF, UVF, BVF)_2-004-1	60.021	1.0.0.164	1	-1421081530	Professional	2.0.10.242	2.0.10.356	10-06-2020	2020-10-06 오전 1:58:18	10:58:18	2.0.10.252	352		2	z	제경	NULL	NULL	NULL	NULL	NULL	NULL	34	1	88	KSY	List3	0		0	-1	1037443	183		0	0	1	z	0	3	1037626	0	z	718	1038344
좌우반구com(CVF, UVF, BVF)_2	4	1	<?xml version="1.0"?>\n<Clock xmlns:dt="urn:schemas-microsoft-com:datatypes"><Description dt:dt="string">E-Prime Primary Realtime Clock</Description><StartTime><Timestamp dt:dt="int">0</Timestamp><DateUtc dt:dt="string">2020-10-06T01:58:17Z</DateUtc></StartTime><FrequencyChanges><FrequencyChange><Frequency dt:dt="r8">2699960000</Frequency><Timestamp dt:dt="r8">3.6408589895683E+15</Timestamp><Curr…	좌우반구com(CVF, UVF, BVF)_2-004-1	60.021	1.0.0.164	1	-1421081530	Professional	2.0.10.242	2.0.10.356	10-06-2020	2020-10-06 오전 1:58:18	10:58:18	2.0.10.252	381		1	{/}	제도	NULL	NULL	NULL	NULL	NULL	NULL	8	1	117	KSY3	List3	NULL	NULL	NULL	NULL	NULL	NULL	NULL	NULL	NULL	1	{/}	1	3	1117648	0	{/}	479	1118127
좌우반구com(CVF, UVF, BVF)_2	4	1	<?xml version="1.0"?>\n<Clock xmlns:dt="urn:schemas-microsoft-com:datatypes"><Description dt:dt="string">E-Prime Primary Realtime Clock</Description><StartTime><Timestamp dt:dt="int">0</Timestamp><DateUtc dt:dt="string">2020-10-06T01:58:17Z</DateUtc></StartTime><FrequencyChanges><FrequencyChange><Frequency dt:dt="r8">2699960000</Frequency><Timestamp dt:dt="r8">3.6408589895683E+15</Timestamp><Curr…	좌우반구com(CVF, UVF, BVF)_2-004-1	60.021	1.0.0.164	1	-1421081530	Professional	2.0.10.242	2.0.10.356	10-06-2020	2020-10-06 오전 1:58:18	10:58:18	2.0.10.252	212		2	z	제란	NULL	NULL	NULL	95	1	80	NULL	NULL	NULL	KSY4	List2	NULL	NULL	NULL	NULL	NULL	NULL	NULL	NULL	NULL	1	z	0	3	630934	0	z	606	631540
좌우반구com(CVF, UVF, BVF)_2	4	1	<?xml version="1.0"?>\n<Clock xmlns:dt="urn:schemas-microsoft-com:datatypes"><Description dt:dt="string">E-Prime Primary Realtime Clock</Description><StartTime><Timestamp dt:dt="int">0</Timestamp><DateUtc dt:dt="string">2020-10-06T01:58:17Z</DateUtc></StartTime><FrequencyChanges><FrequencyChange><Frequency dt:dt="r8">2699960000</Frequency><Timestamp dt:dt="r8">3.6408589895683E+15</Timestamp><Curr…	좌우반구com(CVF, UVF, BVF)_2-004-1	60.021	1.0.0.164	1	-1421081530	Professional	2.0.10.242	2.0.10.356	10-06-2020	2020-10-06 오전 1:58:18	10:58:18	2.0.10.252	283		1	{/}	제안	NULL	NULL	NULL	NULL	NULL	NULL	56	1	19	KSY3	List3	NULL	NULL	NULL	NULL	NULL	NULL	NULL	NULL	NULL	1	{/}	0	3	844293	0	{/}	325	844618
좌우반구com(CVF, UVF, BVF)_2	4	1	<?xml version="1.0"?>\n<Clock xmlns:dt="urn:schemas-microsoft-com:datatypes"><Description dt:dt="string">E-Prime Primary Realtime Clock</Description><StartTime><Timestamp dt:dt="int">0</Timestamp><DateUtc dt:dt="string">2020-10-06T01:58:17Z</DateUtc></StartTime><FrequencyChanges><FrequencyChange><Frequency dt:dt="r8">2699960000</Frequency><Timestamp dt:dt="r8">3.6408589895683E+15</Timestamp><Curr…	좌우반구com(CVF, UVF, BVF)_2-004-1	60.021	1.0.0.164	1	-1421081530	Professional	2.0.10.242	2.0.10.356	10-06-2020	2020-10-06 오전 1:58:18	10:58:18	2.0.10.252	74		1	{/}	제품	128	1	74	NULL	NULL	NULL	NULL	NULL	NULL	KSY3	List1	NULL	NULL	NULL	NULL	NULL	NULL	NULL	NULL	NULL	1	{/}	0	4	219394	0	{/}	446	219840
좌우반구com(CVF, UVF, BVF)_2	4	1	<?xml version="1.0"?>\n<Clock xmlns:dt="urn:schemas-microsoft-com:datatypes"><Description dt:dt="string">E-Prime Primary Realtime Clock</Description><StartTime><Timestamp dt:dt="int">0</Timestamp><DateUtc dt:dt="string">2020-10-06T01:58:17Z</DateUtc></StartTime><FrequencyChanges><FrequencyChange><Frequency dt:dt="r8">2699960000</Frequency><Timestamp dt:dt="r8">3.6408589895683E+15</Timestamp><Curr…	좌우반구com(CVF, UVF, BVF)_2-004-1	60.021	1.0.0.164	1	-1421081530	Professional	2.0.10.242	2.0.10.356	10-06-2020	2020-10-06 오전 1:58:18	10:58:18	2.0.10.252	284		1	{/}	조건	NULL	NULL	NULL	NULL	NULL	NULL	130	1	20	KSY3	List3	NULL	NULL	NULL	NULL	NULL	NULL	NULL	NULL	NULL	1	{/}	0	3	846826	0	{/}	328	847154
좌우반구com(CVF, UVF, BVF)_2	4	1	<?xml version="1.0"?>\n<Clock xmlns:dt="urn:schemas-microsoft-com:datatypes"><Description dt:dt="string">E-Prime Primary Realtime Clock</Description><StartTime><Timestamp dt:dt="int">0</Timestamp><DateUtc dt:dt="string">2020-10-06T01:58:17Z</DateUtc></StartTime><FrequencyChanges><FrequencyChange><Frequency dt:dt="r8">2699960000</Frequency><Timestamp dt:dt="r8">3.6408589895683E+15</Timestamp><Curr…	좌우반구com(CVF, UVF, BVF)_2-004-1	60.021	1.0.0.164	1	-1421081530	Professional	2.0.10.242	2.0.10.356	10-06-2020	2020-10-06 오전 1:58:18	10:58:18	2.0.10.252	255		1	{/}	조례	NULL	NULL	NULL	28	1	123	NULL	NULL	NULL	KSY3	List2	NULL	NULL	NULL	NULL	NULL	NULL	NULL	NULL	NULL	1	{/}	1	3	751725	0	{/}	574	752299
좌우반구com(CVF, UVF, BVF)_2	4	1	<?xml version="1.0"?>\n<Clock xmlns:dt="urn:schemas-microsoft-com:datatypes"><Description dt:dt="string">E-Prime Primary Realtime Clock</Description><StartTime><Timestamp dt:dt="int">0</Timestamp><DateUtc dt:dt="string">2020-10-06T01:58:17Z</DateUtc></StartTime><FrequencyChanges><FrequencyChange><Frequency dt:dt="r8">2699960000</Frequency><Timestamp dt:dt="r8">3.6408589895683E+15</Timestamp><Curr…	좌우반구com(CVF, UVF, BVF)_2-004-1	60.021	1.0.0.164	1	-1421081530	Professional	2.0.10.242	2.0.10.356	10-06-2020	2020-10-06 오전 1:58:18	10:58:18	2.0.10.252	52		1	{/}	조직	44	1	52	NULL	NULL	NULL	NULL	NULL	NULL	KSY3	List1	NULL	NULL	NULL	NULL	NULL	NULL	NULL	NULL	NULL	1	{/}	0	3	158398	0	{/}	466	158864
좌우반구com(CVF, UVF, BVF)_2	4	1	<?xml version="1.0"?>\n<Clock xmlns:dt="urn:schemas-microsoft-com:datatypes"><Description dt:dt="string">E-Prime Primary Realtime Clock</Description><StartTime><Timestamp dt:dt="int">0</Timestamp><DateUtc dt:dt="string">2020-10-06T01:58:17Z</DateUtc></StartTime><FrequencyChanges><FrequencyChange><Frequency dt:dt="r8">2699960000</Frequency><Timestamp dt:dt="r8">3.6408589895683E+15</Timestamp><Curr…	좌우반구com(CVF, UVF, BVF)_2-004-1	60.021	1.0.0.164	1	-1421081530	Professional	2.0.10.242	2.0.10.356	10-06-2020	2020-10-06 오전 1:58:18	10:58:18	2.0.10.252	85		1	{/}	종류	116	1	85	NULL	NULL	NULL	NULL	NULL	NULL	KSY3	List1	NULL	NULL	NULL	NULL	NULL	NULL	NULL	NULL	NULL	1	{/}	0	3	249633	0	{/}	446	250079
좌우반구com(CVF, UVF, BVF)_2	4	1	<?xml version="1.0"?>\n<Clock xmlns:dt="urn:schemas-microsoft-com:datatypes"><Description dt:dt="string">E-Prime Primary Realtime Clock</Description><StartTime><Timestamp dt:dt="int">0</Timestamp><DateUtc dt:dt="string">2020-10-06T01:58:17Z</DateUtc></StartTime><FrequencyChanges><FrequencyChange><Frequency dt:dt="r8">2699960000</Frequency><Timestamp dt:dt="r8">3.6408589895683E+15</Timestamp><Curr…	좌우반구com(CVF, UVF, BVF)_2-004-1	60.021	1.0.0.164	1	-1421081530	Professional	2.0.10.242	2.0.10.356	10-06-2020	2020-10-06 오전 1:58:18	10:58:18	2.0.10.252	268		2	z	종백	NULL	NULL	NULL	NULL	NULL	NULL	66	1	4	KSY	List3	0		0	0	800842	183		0	0	1	z	0	3	801025	0	z	577	801602
좌우반구com(CVF, UVF, BVF)_2	4	1	<?xml version="1.0"?>\n<Clock xmlns:dt="urn:schemas-microsoft-com:datatypes"><Description dt:dt="string">E-Prime Primary Realtime Clock</Description><StartTime><Timestamp dt:dt="int">0</Timestamp><DateUtc dt:dt="string">2020-10-06T01:58:17Z</DateUtc></StartTime><FrequencyChanges><FrequencyChange><Frequency dt:dt="r8">2699960000</Frequency><Timestamp dt:dt="r8">3.6408589895683E+15</Timestamp><Curr…	좌우반구com(CVF, UVF, BVF)_2-004-1	60.021	1.0.0.164	1	-1421081530	Professional	2.0.10.242	2.0.10.356	10-06-2020	2020-10-06 오전 1:58:18	10:58:18	2.0.10.252	340		2	z	죽거	NULL	NULL	NULL	NULL	NULL	NULL	100	1	76	KSY2	List3	NULL	NULL	NULL	NULL	NULL	NULL	NULL	NULL	NULL	1	z	0	3	1004171	0	z	717	1004888
좌우반구com(CVF, UVF, BVF)_2	4	1	<?xml version="1.0"?>\n<Clock xmlns:dt="urn:schemas-microsoft-com:datatypes"><Description dt:dt="string">E-Prime Primary Realtime Clock</Description><StartTime><Timestamp dt:dt="int">0</Timestamp><DateUtc dt:dt="string">2020-10-06T01:58:17Z</DateUtc></StartTime><FrequencyChanges><FrequencyChange><Frequency dt:dt="r8">2699960000</Frequency><Timestamp dt:dt="r8">3.6408589895683E+15</Timestamp><Curr…	좌우반구com(CVF, UVF, BVF)_2-004-1	60.021	1.0.0.164	1	-1421081530	Professional	2.0.10.242	2.0.10.356	10-06-2020	2020-10-06 오전 1:58:18	10:58:18	2.0.10.252	127		1	{/}	죽음	113	1	127	NULL	NULL	NULL	NULL	NULL	NULL	KSY3	List1	NULL	NULL	NULL	NULL	NULL	NULL	NULL	NULL	NULL	1	{/}	0	4	364027	0	{/}	547	364574
좌우반구com(CVF, UVF, BVF)_2	4	1	<?xml version="1.0"?>\n<Clock xmlns:dt="urn:schemas-microsoft-com:datatypes"><Description dt:dt="string">E-Prime Primary Realtime Clock</Description><StartTime><Timestamp dt:dt="int">0</Timestamp><DateUtc dt:dt="string">2020-10-06T01:58:17Z</DateUtc></StartTime><FrequencyChanges><FrequencyChange><Frequency dt:dt="r8">2699960000</Frequency><Timestamp dt:dt="r8">3.6408589895683E+15</Timestamp><Curr…	좌우반구com(CVF, UVF, BVF)_2-004-1	60.021	1.0.0.164	1	-1421081530	Professional	2.0.10.242	2.0.10.356	10-06-2020	2020-10-06 오전 1:58:18	10:58:18	2.0.10.252	1		1	{/}	준거	79	1	1	NULL	NULL	NULL	NULL	NULL	NULL	KSY3	List1	NULL	NULL	NULL	NULL	NULL	NULL	NULL	NULL	NULL	1	{/}	0	4	18147	0	{/}	582	18729
좌우반구com(CVF, UVF, BVF)_2	4	1	<?xml version="1.0"?>\n<Clock xmlns:dt="urn:schemas-microsoft-com:datatypes"><Description dt:dt="string">E-Prime Primary Realtime Clock</Description><StartTime><Timestamp dt:dt="int">0</Timestamp><DateUtc dt:dt="string">2020-10-06T01:58:17Z</DateUtc></StartTime><FrequencyChanges><FrequencyChange><Frequency dt:dt="r8">2699960000</Frequency><Timestamp dt:dt="r8">3.6408589895683E+15</Timestamp><Curr…	좌우반구com(CVF, UVF, BVF)_2-004-1	60.021	1.0.0.164	1	-1421081530	Professional	2.0.10.242	2.0.10.356	10-06-2020	2020-10-06 오전 1:58:18	10:58:18	2.0.10.252	174		2	z	증력	NULL	NULL	NULL	131	1	42	NULL	NULL	NULL	KSY2	List2	NULL	NULL	NULL	NULL	NULL	NULL	NULL	NULL	NULL	0	z	0	3	523438	0		0	0
좌우반구com(CVF, UVF, BVF)_2	4	1	<?xml version="1.0"?>\n<Clock xmlns:dt="urn:schemas-microsoft-com:datatypes"><Description dt:dt="string">E-Prime Primary Realtime Clock</Description><StartTime><Timestamp dt:dt="int">0</Timestamp><DateUtc dt:dt="string">2020-10-06T01:58:17Z</DateUtc></StartTime><FrequencyChanges><FrequencyChange><Frequency dt:dt="r8">2699960000</Frequency><Timestamp dt:dt="r8">3.6408589895683E+15</Timestamp><Curr…	좌우반구com(CVF, UVF, BVF)_2-004-1	60.021	1.0.0.164	1	-1421081530	Professional	2.0.10.242	2.0.10.356	10-06-2020	2020-10-06 오전 1:58:18	10:58:18	2.0.10.252	97		1	{/}	증인	88	1	97	NULL	NULL	NULL	NULL	NULL	NULL	KSY3	List1	NULL	NULL	NULL	NULL	NULL	NULL	NULL	NULL	NULL	1	{/}	0	3	283038	0	{/}	465	283503
좌우반구com(CVF, UVF, BVF)_2	4	1	<?xml version="1.0"?>\n<Clock xmlns:dt="urn:schemas-microsoft-com:datatypes"><Description dt:dt="string">E-Prime Primary Realtime Clock</Description><StartTime><Timestamp dt:dt="int">0</Timestamp><DateUtc dt:dt="string">2020-10-06T01:58:17Z</DateUtc></StartTime><FrequencyChanges><FrequencyChange><Frequency dt:dt="r8">2699960000</Frequency><Timestamp dt:dt="r8">3.6408589895683E+15</Timestamp><Curr…	좌우반구com(CVF, UVF, BVF)_2-004-1	60.021	1.0.0.164	1	-1421081530	Professional	2.0.10.242	2.0.10.356	10-06-2020	2020-10-06 오전 1:58:18	10:58:18	2.0.10.252	183		2	z	지님	NULL	NULL	NULL	17	1	51	NULL	NULL	NULL	KSY	List2	0		0	0	549296	183		0	0	1	z	0	3	549479	0	z	470	549949
좌우반구com(CVF, UVF, BVF)_2	4	1	<?xml version="1.0"?>\n<Clock xmlns:dt="urn:schemas-microsoft-com:datatypes"><Description dt:dt="string">E-Prime Primary Realtime Clock</Description><StartTime><Timestamp dt:dt="int">0</Timestamp><DateUtc dt:dt="string">2020-10-06T01:58:17Z</DateUtc></StartTime><FrequencyChanges><FrequencyChange><Frequency dt:dt="r8">2699960000</Frequency><Timestamp dt:dt="r8">3.6408589895683E+15</Timestamp><Curr…	좌우반구com(CVF, UVF, BVF)_2-004-1	60.021	1.0.0.164	1	-1421081530	Professional	2.0.10.242	2.0.10.356	10-06-2020	2020-10-06 오전 1:58:18	10:58:18	2.0.10.252	59		1	{/}	지적	109	1	59	NULL	NULL	NULL	NULL	NULL	NULL	KSY3	List1	NULL	NULL	NULL	NULL	NULL	NULL	NULL	NULL	NULL	1	{/}	0	4	177425	0	{/}	559	177984
좌우반구com(CVF, UVF, BVF)_2	4	1	<?xml version="1.0"?>\n<Clock xmlns:dt="urn:schemas-microsoft-com:datatypes"><Description dt:dt="string">E-Prime Primary Realtime Clock</Description><StartTime><Timestamp dt:dt="int">0</Timestamp><DateUtc dt:dt="string">2020-10-06T01:58:17Z</DateUtc></StartTime><FrequencyChanges><FrequencyChange><Frequency dt:dt="r8">2699960000</Frequency><Timestamp dt:dt="r8">3.6408589895683E+15</Timestamp><Curr…	좌우반구com(CVF, UVF, BVF)_2-004-1	60.021	1.0.0.164	1	-1421081530	Professional	2.0.10.242	2.0.10.356	10-06-2020	2020-10-06 오전 1:58:18	10:58:18	2.0.10.252	341		1	{/}	지표	NULL	NULL	NULL	NULL	NULL	NULL	25	1	77	KSY3	List3	NULL	NULL	NULL	NULL	NULL	NULL	NULL	NULL	NULL	1	{/}	0	3	1007087	0	{/}	521	1007608
좌우반구com(CVF, UVF, BVF)_2	4	1	<?xml version="1.0"?>\n<Clock xmlns:dt="urn:schemas-microsoft-com:datatypes"><Description dt:dt="string">E-Prime Primary Realtime Clock</Description><StartTime><Timestamp dt:dt="int">0</Timestamp><DateUtc dt:dt="string">2020-10-06T01:58:17Z</DateUtc></StartTime><FrequencyChanges><FrequencyChange><Frequency dt:dt="r8">2699960000</Frequency><Timestamp dt:dt="r8">3.6408589895683E+15</Timestamp><Curr…	좌우반구com(CVF, UVF, BVF)_2-004-1	60.021	1.0.0.164	1	-1421081530	Professional	2.0.10.242	2.0.10.356	10-06-2020	2020-10-06 오전 1:58:18	10:58:18	2.0.10.252	371		1	{/}	지헤	NULL	NULL	NULL	NULL	NULL	NULL	55	1	107	KSY3	List3	NULL	NULL	NULL	NULL	NULL	NULL	NULL	NULL	NULL	1	{/}	1	3	1090491	0	{/}	453	1090944
좌우반구com(CVF, UVF, BVF)_2	4	1	<?xml version="1.0"?>\n<Clock xmlns:dt="urn:schemas-microsoft-com:datatypes"><Description dt:dt="string">E-Prime Primary Realtime Clock</Description><StartTime><Timestamp dt:dt="int">0</Timestamp><DateUtc dt:dt="string">2020-10-06T01:58:17Z</DateUtc></StartTime><FrequencyChanges><FrequencyChange><Frequency dt:dt="r8">2699960000</Frequency><Timestamp dt:dt="r8">3.6408589895683E+15</Timestamp><Curr…	좌우반구com(CVF, UVF, BVF)_2-004-1	60.021	1.0.0.164	1	-1421081530	Professional	2.0.10.242	2.0.10.356	10-06-2020	2020-10-06 오전 1:58:18	10:58:18	2.0.10.252	269		2	z	직매	NULL	NULL	NULL	NULL	NULL	NULL	52	1	5	KSY3	List3	NULL	NULL	NULL	NULL	NULL	NULL	NULL	NULL	NULL	1	z	1	3	803807	0	z	691	804498
좌우반구com(CVF, UVF, BVF)_2	4	1	<?xml version="1.0"?>\n<Clock xmlns:dt="urn:schemas-microsoft-com:datatypes"><Description dt:dt="string">E-Prime Primary Realtime Clock</Description><StartTime><Timestamp dt:dt="int">0</Timestamp><DateUtc dt:dt="string">2020-10-06T01:58:17Z</DateUtc></StartTime><FrequencyChanges><FrequencyChange><Frequency dt:dt="r8">2699960000</Frequency><Timestamp dt:dt="r8">3.6408589895683E+15</Timestamp><Curr…	좌우반구com(CVF, UVF, BVF)_2-004-1	60.021	1.0.0.164	1	-1421081530	Professional	2.0.10.242	2.0.10.356	10-06-2020	2020-10-06 오전 1:58:18	10:58:18	2.0.10.252	111		1	{/}	직장	6	1	111	NULL	NULL	NULL	NULL	NULL	NULL	KSY3	List1	NULL	NULL	NULL	NULL	NULL	NULL	NULL	NULL	NULL	1	{/}	1	3	320858	0	{/}	893	321751
좌우반구com(CVF, UVF, BVF)_2	4	1	<?xml version="1.0"?>\n<Clock xmlns:dt="urn:schemas-microsoft-com:datatypes"><Description dt:dt="string">E-Prime Primary Realtime Clock</Description><StartTime><Timestamp dt:dt="int">0</Timestamp><DateUtc dt:dt="string">2020-10-06T01:58:17Z</DateUtc></StartTime><FrequencyChanges><FrequencyChange><Frequency dt:dt="r8">2699960000</Frequency><Timestamp dt:dt="r8">3.6408589895683E+15</Timestamp><Curr…	좌우반구com(CVF, UVF, BVF)_2-004-1	60.021	1.0.0.164	1	-1421081530	Professional	2.0.10.242	2.0.10.356	10-06-2020	2020-10-06 오전 1:58:18	10:58:18	2.0.10.252	10		2	z	진회	123	1	10	NULL	NULL	NULL	NULL	NULL	NULL	KSY2	List1	NULL	NULL	NULL	NULL	NULL	NULL	NULL	NULL	NULL	0	z	1	3	43421	0	{/}	268	43689
좌우반구com(CVF, UVF, BVF)_2	4	1	<?xml version="1.0"?>\n<Clock xmlns:dt="urn:schemas-microsoft-com:datatypes"><Description dt:dt="string">E-Prime Primary Realtime Clock</Description><StartTime><Timestamp dt:dt="int">0</Timestamp><DateUtc dt:dt="string">2020-10-06T01:58:17Z</DateUtc></StartTime><FrequencyChanges><FrequencyChange><Frequency dt:dt="r8">2699960000</Frequency><Timestamp dt:dt="r8">3.6408589895683E+15</Timestamp><Curr…	좌우반구com(CVF, UVF, BVF)_2-004-1	60.021	1.0.0.164	1	-1421081530	Professional	2.0.10.242	2.0.10.356	10-06-2020	2020-10-06 오전 1:58:18	10:58:18	2.0.10.252	164		1	{/}	질서	NULL	NULL	NULL	110	1	32	NULL	NULL	NULL	KSY3	List2	NULL	NULL	NULL	NULL	NULL	NULL	NULL	NULL	NULL	1	{/}	1	3	487650	0	{/}	1227	488877
좌우반구com(CVF, UVF, BVF)_2	4	1	<?xml version="1.0"?>\n<Clock xmlns:dt="urn:schemas-microsoft-com:datatypes"><Description dt:dt="string">E-Prime Primary Realtime Clock</Description><StartTime><Timestamp dt:dt="int">0</Timestamp><DateUtc dt:dt="string">2020-10-06T01:58:17Z</DateUtc></StartTime><FrequencyChanges><FrequencyChange><Frequency dt:dt="r8">2699960000</Frequency><Timestamp dt:dt="r8">3.6408589895683E+15</Timestamp><Curr…	좌우반구com(CVF, UVF, BVF)_2-004-1	60.021	1.0.0.164	1	-1421081530	Professional	2.0.10.242	2.0.10.356	10-06-2020	2020-10-06 오전 1:58:18	10:58:18	2.0.10.252	380		1	{/}	차량	NULL	NULL	NULL	NULL	NULL	NULL	16	1	116	KSY3	List3	NULL	NULL	NULL	NULL	NULL	NULL	NULL	NULL	NULL	1	{/}	1	3	1114949	0	{/}	500	1115449
좌우반구com(CVF, UVF, BVF)_2	4	1	<?xml version="1.0"?>\n<Clock xmlns:dt="urn:schemas-microsoft-com:datatypes"><Description dt:dt="string">E-Prime Primary Realtime Clock</Description><StartTime><Timestamp dt:dt="int">0</Timestamp><DateUtc dt:dt="string">2020-10-06T01:58:17Z</DateUtc></StartTime><FrequencyChanges><FrequencyChange><Frequency dt:dt="r8">2699960000</Frequency><Timestamp dt:dt="r8">3.6408589895683E+15</Timestamp><Curr…	좌우반구com(CVF, UVF, BVF)_2-004-1	60.021	1.0.0.164	1	-1421081530	Professional	2.0.10.242	2.0.10.356	10-06-2020	2020-10-06 오전 1:58:18	10:58:18	2.0.10.252	364		1	{/}	차익	NULL	NULL	NULL	NULL	NULL	NULL	17	1	100	KSY3	List3	NULL	NULL	NULL	NULL	NULL	NULL	NULL	NULL	NULL	0	{/}	0	3	1071498	0	z	590	1072088
좌우반구com(CVF, UVF, BVF)_2	4	1	<?xml version="1.0"?>\n<Clock xmlns:dt="urn:schemas-microsoft-com:datatypes"><Description dt:dt="string">E-Prime Primary Realtime Clock</Description><StartTime><Timestamp dt:dt="int">0</Timestamp><DateUtc dt:dt="string">2020-10-06T01:58:17Z</DateUtc></StartTime><FrequencyChanges><FrequencyChange><Frequency dt:dt="r8">2699960000</Frequency><Timestamp dt:dt="r8">3.6408589895683E+15</Timestamp><Curr…	좌우반구com(CVF, UVF, BVF)_2-004-1	60.021	1.0.0.164	1	-1421081530	Professional	2.0.10.242	2.0.10.356	10-06-2020	2020-10-06 오전 1:58:18	10:58:18	2.0.10.252	200		2	z	착반	NULL	NULL	NULL	9	1	68	NULL	NULL	NULL	KSY	List2	0		0	0	597196	183		0	0	1	z	0	3	597379	0	z	513	597892
좌우반구com(CVF, UVF, BVF)_2	4	1	<?xml version="1.0"?>\n<Clock xmlns:dt="urn:schemas-microsoft-com:datatypes"><Description dt:dt="string">E-Prime Primary Realtime Clock</Description><StartTime><Timestamp dt:dt="int">0</Timestamp><DateUtc dt:dt="string">2020-10-06T01:58:17Z</DateUtc></StartTime><FrequencyChanges><FrequencyChange><Frequency dt:dt="r8">2699960000</Frequency><Timestamp dt:dt="r8">3.6408589895683E+15</Timestamp><Curr…	좌우반구com(CVF, UVF, BVF)_2-004-1	60.021	1.0.0.164	1	-1421081530	Professional	2.0.10.242	2.0.10.356	10-06-2020	2020-10-06 오전 1:58:18	10:58:18	2.0.10.252	362		1	{/}	착지	NULL	NULL	NULL	NULL	NULL	NULL	106	1	98	KSY3	List3	NULL	NULL	NULL	NULL	NULL	NULL	NULL	NULL	NULL	1	{/}	0	3	1065933	0	{/}	635	1066568
좌우반구com(CVF, UVF, BVF)_2	4	1	<?xml version="1.0"?>\n<Clock xmlns:dt="urn:schemas-microsoft-com:datatypes"><Description dt:dt="string">E-Prime Primary Realtime Clock</Description><StartTime><Timestamp dt:dt="int">0</Timestamp><DateUtc dt:dt="string">2020-10-06T01:58:17Z</DateUtc></StartTime><FrequencyChanges><FrequencyChange><Frequency dt:dt="r8">2699960000</Frequency><Timestamp dt:dt="r8">3.6408589895683E+15</Timestamp><Curr…	좌우반구com(CVF, UVF, BVF)_2-004-1	60.021	1.0.0.164	1	-1421081530	Professional	2.0.10.242	2.0.10.356	10-06-2020	2020-10-06 오전 1:58:18	10:58:18	2.0.10.252	225		1	{/}	책임	NULL	NULL	NULL	73	1	93	NULL	NULL	NULL	KSY3	List2	NULL	NULL	NULL	NULL	NULL	NULL	NULL	NULL	NULL	1	{/}	0	3	667621	0	{/}	294	667915
좌우반구com(CVF, UVF, BVF)_2	4	1	<?xml version="1.0"?>\n<Clock xmlns:dt="urn:schemas-microsoft-com:datatypes"><Description dt:dt="string">E-Prime Primary Realtime Clock</Description><StartTime><Timestamp dt:dt="int">0</Timestamp><DateUtc dt:dt="string">2020-10-06T01:58:17Z</DateUtc></StartTime><FrequencyChanges><FrequencyChange><Frequency dt:dt="r8">2699960000</Frequency><Timestamp dt:dt="r8">3.6408589895683E+15</Timestamp><Curr…	좌우반구com(CVF, UVF, BVF)_2-004-1	60.021	1.0.0.164	1	-1421081530	Professional	2.0.10.242	2.0.10.356	10-06-2020	2020-10-06 오전 1:58:18	10:58:18	2.0.10.252	79		2	z	책희	72	1	79	NULL	NULL	NULL	NULL	NULL	NULL	KSY3	List1	NULL	NULL	NULL	NULL	NULL	NULL	NULL	NULL	NULL	1	z	0	4	232956	0	z	947	233903
좌우반구com(CVF, UVF, BVF)_2	4	1	<?xml version="1.0"?>\n<Clock xmlns:dt="urn:schemas-microsoft-com:datatypes"><Description dt:dt="string">E-Prime Primary Realtime Clock</Description><StartTime><Timestamp dt:dt="int">0</Timestamp><DateUtc dt:dt="string">2020-10-06T01:58:17Z</DateUtc></StartTime><FrequencyChanges><FrequencyChange><Frequency dt:dt="r8">2699960000</Frequency><Timestamp dt:dt="r8">3.6408589895683E+15</Timestamp><Curr…	좌우반구com(CVF, UVF, BVF)_2-004-1	60.021	1.0.0.164	1	-1421081530	Professional	2.0.10.242	2.0.10.356	10-06-2020	2020-10-06 오전 1:58:18	10:58:18	2.0.10.252	346		2	z	청휘	NULL	NULL	NULL	NULL	NULL	NULL	118	1	82	KSY4	List3	NULL	NULL	NULL	NULL	NULL	NULL	NULL	NULL	NULL	1	z	0	3	1021065	0	z	567	1021632
좌우반구com(CVF, UVF, BVF)_2	4	1	<?xml version="1.0"?>\n<Clock xmlns:dt="urn:schemas-microsoft-com:datatypes"><Description dt:dt="string">E-Prime Primary Realtime Clock</Description><StartTime><Timestamp dt:dt="int">0</Timestamp><DateUtc dt:dt="string">2020-10-06T01:58:17Z</DateUtc></StartTime><FrequencyChanges><FrequencyChange><Frequency dt:dt="r8">2699960000</Frequency><Timestamp dt:dt="r8">3.6408589895683E+15</Timestamp><Curr…	좌우반구com(CVF, UVF, BVF)_2-004-1	60.021	1.0.0.164	1	-1421081530	Professional	2.0.10.242	2.0.10.356	10-06-2020	2020-10-06 오전 1:58:18	10:58:18	2.0.10.252	75		2	z	체행	71	1	75	NULL	NULL	NULL	NULL	NULL	NULL	KSY	List1	0		0	-1	221859	184		0	0	1	z	0	4	222043	0	z	765	222808
좌우반구com(CVF, UVF, BVF)_2	4	1	<?xml version="1.0"?>\n<Clock xmlns:dt="urn:schemas-microsoft-com:datatypes"><Description dt:dt="string">E-Prime Primary Realtime Clock</Description><StartTime><Timestamp dt:dt="int">0</Timestamp><DateUtc dt:dt="string">2020-10-06T01:58:17Z</DateUtc></StartTime><FrequencyChanges><FrequencyChange><Frequency dt:dt="r8">2699960000</Frequency><Timestamp dt:dt="r8">3.6408589895683E+15</Timestamp><Curr…	좌우반구com(CVF, UVF, BVF)_2-004-1	60.021	1.0.0.164	1	-1421081530	Professional	2.0.10.242	2.0.10.356	10-06-2020	2020-10-06 오전 1:58:18	10:58:18	2.0.10.252	18		1	{/}	체험	122	1	18	NULL	NULL	NULL	NULL	NULL	NULL	KSY3	List1	NULL	NULL	NULL	NULL	NULL	NULL	NULL	NULL	NULL	1	{/}	0	3	64497	0	{/}	416	64913
좌우반구com(CVF, UVF, BVF)_2	4	1	<?xml version="1.0"?>\n<Clock xmlns:dt="urn:schemas-microsoft-com:datatypes"><Description dt:dt="string">E-Prime Primary Realtime Clock</Description><StartTime><Timestamp dt:dt="int">0</Timestamp><DateUtc dt:dt="string">2020-10-06T01:58:17Z</DateUtc></StartTime><FrequencyChanges><FrequencyChange><Frequency dt:dt="r8">2699960000</Frequency><Timestamp dt:dt="r8">3.6408589895683E+15</Timestamp><Curr…	좌우반구com(CVF, UVF, BVF)_2-004-1	60.021	1.0.0.164	1	-1421081530	Professional	2.0.10.242	2.0.10.356	10-06-2020	2020-10-06 오전 1:58:18	10:58:18	2.0.10.252	307		1	{/}	최고	NULL	NULL	NULL	NULL	NULL	NULL	29	1	43	KSY3	List3	NULL	NULL	NULL	NULL	NULL	NULL	NULL	NULL	NULL	1	{/}	1	3	910720	0	{/}	401	911121
좌우반구com(CVF, UVF, BVF)_2	4	1	<?xml version="1.0"?>\n<Clock xmlns:dt="urn:schemas-microsoft-com:datatypes"><Description dt:dt="string">E-Prime Primary Realtime Clock</Description><StartTime><Timestamp dt:dt="int">0</Timestamp><DateUtc dt:dt="string">2020-10-06T01:58:17Z</DateUtc></StartTime><FrequencyChanges><FrequencyChange><Frequency dt:dt="r8">2699960000</Frequency><Timestamp dt:dt="r8">3.6408589895683E+15</Timestamp><Curr…	좌우반구com(CVF, UVF, BVF)_2-004-1	60.021	1.0.0.164	1	-1421081530	Professional	2.0.10.242	2.0.10.356	10-06-2020	2020-10-06 오전 1:58:18	10:58:18	2.0.10.252	44		2	z	최여	66	1	44	NULL	NULL	NULL	NULL	NULL	NULL	KSY4	List1	NULL	NULL	NULL	NULL	NULL	NULL	NULL	NULL	NULL	1	z	0	3	136372	0	z	796	137168
좌우반구com(CVF, UVF, BVF)_2	4	1	<?xml version="1.0"?>\n<Clock xmlns:dt="urn:schemas-microsoft-com:datatypes"><Description dt:dt="string">E-Prime Primary Realtime Clock</Description><StartTime><Timestamp dt:dt="int">0</Timestamp><DateUtc dt:dt="string">2020-10-06T01:58:17Z</DateUtc></StartTime><FrequencyChanges><FrequencyChange><Frequency dt:dt="r8">2699960000</Frequency><Timestamp dt:dt="r8">3.6408589895683E+15</Timestamp><Curr…	좌우반구com(CVF, UVF, BVF)_2-004-1	60.021	1.0.0.164	1	-1421081530	Professional	2.0.10.242	2.0.10.356	10-06-2020	2020-10-06 오전 1:58:18	10:58:18	2.0.10.252	240		2	z	최횟	NULL	NULL	NULL	108	1	108	NULL	NULL	NULL	KSY	List2	0		0	-1	708057	184		0	0	1	z	0	4	708241	0	z	474	708715
좌우반구com(CVF, UVF, BVF)_2	4	1	<?xml version="1.0"?>\n<Clock xmlns:dt="urn:schemas-microsoft-com:datatypes"><Description dt:dt="string">E-Prime Primary Realtime Clock</Description><StartTime><Timestamp dt:dt="int">0</Timestamp><DateUtc dt:dt="string">2020-10-06T01:58:17Z</DateUtc></StartTime><FrequencyChanges><FrequencyChange><Frequency dt:dt="r8">2699960000</Frequency><Timestamp dt:dt="r8">3.6408589895683E+15</Timestamp><Curr…	좌우반구com(CVF, UVF, BVF)_2-004-1	60.021	1.0.0.164	1	-1421081530	Professional	2.0.10.242	2.0.10.356	10-06-2020	2020-10-06 오전 1:58:18	10:58:18	2.0.10.252	95		2	z	축허	104	1	95	NULL	NULL	NULL	NULL	NULL	NULL	KSY2	List1	NULL	NULL	NULL	NULL	NULL	NULL	NULL	NULL	NULL	1	z	0	4	277657	0	z	542	278199
좌우반구com(CVF, UVF, BVF)_2	4	1	<?xml version="1.0"?>\n<Clock xmlns:dt="urn:schemas-microsoft-com:datatypes"><Description dt:dt="string">E-Prime Primary Realtime Clock</Description><StartTime><Timestamp dt:dt="int">0</Timestamp><DateUtc dt:dt="string">2020-10-06T01:58:17Z</DateUtc></StartTime><FrequencyChanges><FrequencyChange><Frequency dt:dt="r8">2699960000</Frequency><Timestamp dt:dt="r8">3.6408589895683E+15</Timestamp><Curr…	좌우반구com(CVF, UVF, BVF)_2-004-1	60.021	1.0.0.164	1	-1421081530	Professional	2.0.10.242	2.0.10.356	10-06-2020	2020-10-06 오전 1:58:18	10:58:18	2.0.10.252	382		2	z	축헤	NULL	NULL	NULL	NULL	NULL	NULL	121	1	118	KSY2	List3	NULL	NULL	NULL	NULL	NULL	NULL	NULL	NULL	NULL	0	z	0	3	1120331	0	{/}	244	1120575
좌우반구com(CVF, UVF, BVF)_2	4	1	<?xml version="1.0"?>\n<Clock xmlns:dt="urn:schemas-microsoft-com:datatypes"><Description dt:dt="string">E-Prime Primary Realtime Clock</Description><StartTime><Timestamp dt:dt="int">0</Timestamp><DateUtc dt:dt="string">2020-10-06T01:58:17Z</DateUtc></StartTime><FrequencyChanges><FrequencyChange><Frequency dt:dt="r8">2699960000</Frequency><Timestamp dt:dt="r8">3.6408589895683E+15</Timestamp><Curr…	좌우반구com(CVF, UVF, BVF)_2-004-1	60.021	1.0.0.164	1	-1421081530	Professional	2.0.10.242	2.0.10.356	10-06-2020	2020-10-06 오전 1:58:18	10:58:18	2.0.10.252	263		2	z	축희	NULL	NULL	NULL	96	1	131	NULL	NULL	NULL	KSY3	List2	NULL	NULL	NULL	NULL	NULL	NULL	NULL	NULL	NULL	0	z	1	3	773934	0	{/}	549	774483
좌우반구com(CVF, UVF, BVF)_2	4	1	<?xml version="1.0"?>\n<Clock xmlns:dt="urn:schemas-microsoft-com:datatypes"><Description dt:dt="string">E-Prime Primary Realtime Clock</Description><StartTime><Timestamp dt:dt="int">0</Timestamp><DateUtc dt:dt="string">2020-10-06T01:58:17Z</DateUtc></StartTime><FrequencyChanges><FrequencyChange><Frequency dt:dt="r8">2699960000</Frequency><Timestamp dt:dt="r8">3.6408589895683E+15</Timestamp><Curr…	좌우반구com(CVF, UVF, BVF)_2-004-1	60.021	1.0.0.164	1	-1421081530	Professional	2.0.10.242	2.0.10.356	10-06-2020	2020-10-06 오전 1:58:18	10:58:18	2.0.10.252	131		2	z	측개	68	1	131	NULL	NULL	NULL	NULL	NULL	NULL	KSY	List1	0		0	-1	374773	183		0	0	1	z	0	3	374956	0	z	362	375318
좌우반구com(CVF, UVF, BVF)_2	4	1	<?xml version="1.0"?>\n<Clock xmlns:dt="urn:schemas-microsoft-com:datatypes"><Description dt:dt="string">E-Prime Primary Realtime Clock</Description><StartTime><Timestamp dt:dt="int">0</Timestamp><DateUtc dt:dt="string">2020-10-06T01:58:17Z</DateUtc></StartTime><FrequencyChanges><FrequencyChange><Frequency dt:dt="r8">2699960000</Frequency><Timestamp dt:dt="r8">3.6408589895683E+15</Timestamp><Curr…	좌우반구com(CVF, UVF, BVF)_2-004-1	60.021	1.0.0.164	1	-1421081530	Professional	2.0.10.242	2.0.10.356	10-06-2020	2020-10-06 오전 1:58:18	10:58:18	2.0.10.252	324		1	{/}	치안	NULL	NULL	NULL	NULL	NULL	NULL	26	1	60	KSY3	List3	NULL	NULL	NULL	NULL	NULL	NULL	NULL	NULL	NULL	1	{/}	0	4	959154	0	{/}	471	959625
좌우반구com(CVF, UVF, BVF)_2	4	1	<?xml version="1.0"?>\n<Clock xmlns:dt="urn:schemas-microsoft-com:datatypes"><Description dt:dt="string">E-Prime Primary Realtime Clock</Description><StartTime><Timestamp dt:dt="int">0</Timestamp><DateUtc dt:dt="string">2020-10-06T01:58:17Z</DateUtc></StartTime><FrequencyChanges><FrequencyChange><Frequency dt:dt="r8">2699960000</Frequency><Timestamp dt:dt="r8">3.6408589895683E+15</Timestamp><Curr…	좌우반구com(CVF, UVF, BVF)_2-004-1	60.021	1.0.0.164	1	-1421081530	Professional	2.0.10.242	2.0.10.356	10-06-2020	2020-10-06 오전 1:58:18	10:58:18	2.0.10.252	395		2	z	치책	NULL	NULL	NULL	NULL	NULL	NULL	50	1	131	KSY4	List3	NULL	NULL	NULL	NULL	NULL	NULL	NULL	NULL	NULL	1	z	0	3	1155835	0	z	628	1156463
좌우반구com(CVF, UVF, BVF)_2	4	1	<?xml version="1.0"?>\n<Clock xmlns:dt="urn:schemas-microsoft-com:datatypes"><Description dt:dt="string">E-Prime Primary Realtime Clock</Description><StartTime><Timestamp dt:dt="int">0</Timestamp><DateUtc dt:dt="string">2020-10-06T01:58:17Z</DateUtc></StartTime><FrequencyChanges><FrequencyChange><Frequency dt:dt="r8">2699960000</Frequency><Timestamp dt:dt="r8">3.6408589895683E+15</Timestamp><Curr…	좌우반구com(CVF, UVF, BVF)_2-004-1	60.021	1.0.0.164	1	-1421081530	Professional	2.0.10.242	2.0.10.356	10-06-2020	2020-10-06 오전 1:58:18	10:58:18	2.0.10.252	397		2	z	치향	NULL	NULL	NULL	NULL	NULL	NULL	128	1	133	KSY4	List3	NULL	NULL	NULL	NULL	NULL	NULL	NULL	NULL	NULL	1	z	0	3	1161533	0	z	578	1162111
좌우반구com(CVF, UVF, BVF)_2	4	1	<?xml version="1.0"?>\n<Clock xmlns:dt="urn:schemas-microsoft-com:datatypes"><Description dt:dt="string">E-Prime Primary Realtime Clock</Description><StartTime><Timestamp dt:dt="int">0</Timestamp><DateUtc dt:dt="string">2020-10-06T01:58:17Z</DateUtc></StartTime><FrequencyChanges><FrequencyChange><Frequency dt:dt="r8">2699960000</Frequency><Timestamp dt:dt="r8">3.6408589895683E+15</Timestamp><Curr…	좌우반구com(CVF, UVF, BVF)_2-004-1	60.021	1.0.0.164	1	-1421081530	Professional	2.0.10.242	2.0.10.356	10-06-2020	2020-10-06 오전 1:58:18	10:58:18	2.0.10.252	305		1	{/}	타격	NULL	NULL	NULL	NULL	NULL	NULL	116	1	41	KSY3	List3	NULL	NULL	NULL	NULL	NULL	NULL	NULL	NULL	NULL	0	{/}	0	3	904939	0	z	1038	905977
좌우반구com(CVF, UVF, BVF)_2	4	1	<?xml version="1.0"?>\n<Clock xmlns:dt="urn:schemas-microsoft-com:datatypes"><Description dt:dt="string">E-Prime Primary Realtime Clock</Description><StartTime><Timestamp dt:dt="int">0</Timestamp><DateUtc dt:dt="string">2020-10-06T01:58:17Z</DateUtc></StartTime><FrequencyChanges><FrequencyChange><Frequency dt:dt="r8">2699960000</Frequency><Timestamp dt:dt="r8">3.6408589895683E+15</Timestamp><Curr…	좌우반구com(CVF, UVF, BVF)_2-004-1	60.021	1.0.0.164	1	-1421081530	Professional	2.0.10.242	2.0.10.356	10-06-2020	2020-10-06 오전 1:58:18	10:58:18	2.0.10.252	308		1	{/}	탈퇴	NULL	NULL	NULL	NULL	NULL	NULL	117	1	44	KSY3	List3	NULL	NULL	NULL	NULL	NULL	NULL	NULL	NULL	NULL	1	{/}	1	3	913319	0	{/}	666	913985
좌우반구com(CVF, UVF, BVF)_2	4	1	<?xml version="1.0"?>\n<Clock xmlns:dt="urn:schemas-microsoft-com:datatypes"><Description dt:dt="string">E-Prime Primary Realtime Clock</Description><StartTime><Timestamp dt:dt="int">0</Timestamp><DateUtc dt:dt="string">2020-10-06T01:58:17Z</DateUtc></StartTime><FrequencyChanges><FrequencyChange><Frequency dt:dt="r8">2699960000</Frequency><Timestamp dt:dt="r8">3.6408589895683E+15</Timestamp><Curr…	좌우반구com(CVF, UVF, BVF)_2-004-1	60.021	1.0.0.164	1	-1421081530	Professional	2.0.10.242	2.0.10.356	10-06-2020	2020-10-06 오전 1:58:18	10:58:18	2.0.10.252	266		2	z	태스	NULL	NULL	NULL	NULL	NULL	NULL	2	1	2	KSY4	List3	NULL	NULL	NULL	NULL	NULL	NULL	NULL	NULL	NULL	1	z	0	3	794144	0	z	1130	795274
좌우반구com(CVF, UVF, BVF)_2	4	1	<?xml version="1.0"?>\n<Clock xmlns:dt="urn:schemas-microsoft-com:datatypes"><Description dt:dt="string">E-Prime Primary Realtime Clock</Description><StartTime><Timestamp dt:dt="int">0</Timestamp><DateUtc dt:dt="string">2020-10-06T01:58:17Z</DateUtc></StartTime><FrequencyChanges><FrequencyChange><Frequency dt:dt="r8">2699960000</Frequency><Timestamp dt:dt="r8">3.6408589895683E+15</Timestamp><Curr…	좌우반구com(CVF, UVF, BVF)_2-004-1	60.021	1.0.0.164	1	-1421081530	Professional	2.0.10.242	2.0.10.356	10-06-2020	2020-10-06 오전 1:58:18	10:58:18	2.0.10.252	214		1	{/}	택시	NULL	NULL	NULL	53	1	82	NULL	NULL	NULL	KSY3	List2	NULL	NULL	NULL	NULL	NULL	NULL	NULL	NULL	NULL	1	{/}	1	3	636365	0	{/}	359	636724
좌우반구com(CVF, UVF, BVF)_2	4	1	<?xml version="1.0"?>\n<Clock xmlns:dt="urn:schemas-microsoft-com:datatypes"><Description dt:dt="string">E-Prime Primary Realtime Clock</Description><StartTime><Timestamp dt:dt="int">0</Timestamp><DateUtc dt:dt="string">2020-10-06T01:58:17Z</DateUtc></StartTime><FrequencyChanges><FrequencyChange><Frequency dt:dt="r8">2699960000</Frequency><Timestamp dt:dt="r8">3.6408589895683E+15</Timestamp><Curr…	좌우반구com(CVF, UVF, BVF)_2-004-1	60.021	1.0.0.164	1	-1421081530	Professional	2.0.10.242	2.0.10.356	10-06-2020	2020-10-06 오전 1:58:18	10:58:18	2.0.10.252	86		2	z	택정	58	1	86	NULL	NULL	NULL	NULL	NULL	NULL	KSY4	List1	NULL	NULL	NULL	NULL	NULL	NULL	NULL	NULL	NULL	1	z	0	3	252282	0	z	597	252879
좌우반구com(CVF, UVF, BVF)_2	4	1	<?xml version="1.0"?>\n<Clock xmlns:dt="urn:schemas-microsoft-com:datatypes"><Description dt:dt="string">E-Prime Primary Realtime Clock</Description><StartTime><Timestamp dt:dt="int">0</Timestamp><DateUtc dt:dt="string">2020-10-06T01:58:17Z</DateUtc></StartTime><FrequencyChanges><FrequencyChange><Frequency dt:dt="r8">2699960000</Frequency><Timestamp dt:dt="r8">3.6408589895683E+15</Timestamp><Curr…	좌우반구com(CVF, UVF, BVF)_2-004-1	60.021	1.0.0.164	1	-1421081530	Professional	2.0.10.242	2.0.10.356	10-06-2020	2020-10-06 오전 1:58:18	10:58:18	2.0.10.252	326		2	z	통락	NULL	NULL	NULL	NULL	NULL	NULL	107	1	62	KSY3	List3	NULL	NULL	NULL	NULL	NULL	NULL	NULL	NULL	NULL	0	z	0	4	964602	0	{/}	823	965425
좌우반구com(CVF, UVF, BVF)_2	4	1	<?xml version="1.0"?>\n<Clock xmlns:dt="urn:schemas-microsoft-com:datatypes"><Description dt:dt="string">E-Prime Primary Realtime Clock</Description><StartTime><Timestamp dt:dt="int">0</Timestamp><DateUtc dt:dt="string">2020-10-06T01:58:17Z</DateUtc></StartTime><FrequencyChanges><FrequencyChange><Frequency dt:dt="r8">2699960000</Frequency><Timestamp dt:dt="r8">3.6408589895683E+15</Timestamp><Curr…	좌우반구com(CVF, UVF, BVF)_2-004-1	60.021	1.0.0.164	1	-1421081530	Professional	2.0.10.242	2.0.10.356	10-06-2020	2020-10-06 오전 1:58:18	10:58:18	2.0.10.252	250		2	z	통록	NULL	NULL	NULL	34	1	118	NULL	NULL	NULL	KSY	List2	0		0	-1	737580	184		0	0	1	z	0	4	737764	0	z	823	738587
좌우반구com(CVF, UVF, BVF)_2	4	1	<?xml version="1.0"?>\n<Clock xmlns:dt="urn:schemas-microsoft-com:datatypes"><Description dt:dt="string">E-Prime Primary Realtime Clock</Description><StartTime><Timestamp dt:dt="int">0</Timestamp><DateUtc dt:dt="string">2020-10-06T01:58:17Z</DateUtc></StartTime><FrequencyChanges><FrequencyChange><Frequency dt:dt="r8">2699960000</Frequency><Timestamp dt:dt="r8">3.6408589895683E+15</Timestamp><Curr…	좌우반구com(CVF, UVF, BVF)_2-004-1	60.021	1.0.0.164	1	-1421081530	Professional	2.0.10.242	2.0.10.356	10-06-2020	2020-10-06 오전 1:58:18	10:58:18	2.0.10.252	256		2	z	통류	NULL	NULL	NULL	107	1	124	NULL	NULL	NULL	KSY2	List2	NULL	NULL	NULL	NULL	NULL	NULL	NULL	NULL	NULL	1	z	0	3	754508	0	z	895	755403
좌우반구com(CVF, UVF, BVF)_2	4	1	<?xml version="1.0"?>\n<Clock xmlns:dt="urn:schemas-microsoft-com:datatypes"><Description dt:dt="string">E-Prime Primary Realtime Clock</Description><StartTime><Timestamp dt:dt="int">0</Timestamp><DateUtc dt:dt="string">2020-10-06T01:58:17Z</DateUtc></StartTime><FrequencyChanges><FrequencyChange><Frequency dt:dt="r8">2699960000</Frequency><Timestamp dt:dt="r8">3.6408589895683E+15</Timestamp><Curr…	좌우반구com(CVF, UVF, BVF)_2-004-1	60.021	1.0.0.164	1	-1421081530	Professional	2.0.10.242	2.0.10.356	10-06-2020	2020-10-06 오전 1:58:18	10:58:18	2.0.10.252	221		2	z	퇴착	NULL	NULL	NULL	44	1	89	NULL	NULL	NULL	KSY	List2	0		0	-1	655142	184		0	0	0	z	0	4	655326	0	{/}	1350	656676
좌우반구com(CVF, UVF, BVF)_2	4	1	<?xml version="1.0"?>\n<Clock xmlns:dt="urn:schemas-microsoft-com:datatypes"><Description dt:dt="string">E-Prime Primary Realtime Clock</Description><StartTime><Timestamp dt:dt="int">0</Timestamp><DateUtc dt:dt="string">2020-10-06T01:58:17Z</DateUtc></StartTime><FrequencyChanges><FrequencyChange><Frequency dt:dt="r8">2699960000</Frequency><Timestamp dt:dt="r8">3.6408589895683E+15</Timestamp><Curr…	좌우반구com(CVF, UVF, BVF)_2-004-1	60.021	1.0.0.164	1	-1421081530	Professional	2.0.10.242	2.0.10.356	10-06-2020	2020-10-06 오전 1:58:18	10:58:18	2.0.10.252	209		1	{/}	판단	NULL	NULL	NULL	116	1	77	NULL	NULL	NULL	KSY3	List2	NULL	NULL	NULL	NULL	NULL	NULL	NULL	NULL	NULL	1	{/}	0	3	622004	0	{/}	488	622492
좌우반구com(CVF, UVF, BVF)_2	4	1	<?xml version="1.0"?>\n<Clock xmlns:dt="urn:schemas-microsoft-com:datatypes"><Description dt:dt="string">E-Prime Primary Realtime Clock</Description><StartTime><Timestamp dt:dt="int">0</Timestamp><DateUtc dt:dt="string">2020-10-06T01:58:17Z</DateUtc></StartTime><FrequencyChanges><FrequencyChange><Frequency dt:dt="r8">2699960000</Frequency><Timestamp dt:dt="r8">3.6408589895683E+15</Timestamp><Curr…	좌우반구com(CVF, UVF, BVF)_2-004-1	60.021	1.0.0.164	1	-1421081530	Professional	2.0.10.242	2.0.10.356	10-06-2020	2020-10-06 오전 1:58:18	10:58:18	2.0.10.252	23		1	{/}	판매	114	1	23	NULL	NULL	NULL	NULL	NULL	NULL	KSY3	List1	NULL	NULL	NULL	NULL	NULL	NULL	NULL	NULL	NULL	1	{/}	0	3	78309	0	{/}	428	78737
좌우반구com(CVF, UVF, BVF)_2	4	1	<?xml version="1.0"?>\n<Clock xmlns:dt="urn:schemas-microsoft-com:datatypes"><Description dt:dt="string">E-Prime Primary Realtime Clock</Description><StartTime><Timestamp dt:dt="int">0</Timestamp><DateUtc dt:dt="string">2020-10-06T01:58:17Z</DateUtc></StartTime><FrequencyChanges><FrequencyChange><Frequency dt:dt="r8">2699960000</Frequency><Timestamp dt:dt="r8">3.6408589895683E+15</Timestamp><Curr…	좌우반구com(CVF, UVF, BVF)_2-004-1	60.021	1.0.0.164	1	-1421081530	Professional	2.0.10.242	2.0.10.356	10-06-2020	2020-10-06 오전 1:58:18	10:58:18	2.0.10.252	279		1	{/}	표현	NULL	NULL	NULL	NULL	NULL	NULL	98	1	15	KSY3	List3	NULL	NULL	NULL	NULL	NULL	NULL	NULL	NULL	NULL	1	{/}	1	3	831864	0	{/}	442	832306
좌우반구com(CVF, UVF, BVF)_2	4	1	<?xml version="1.0"?>\n<Clock xmlns:dt="urn:schemas-microsoft-com:datatypes"><Description dt:dt="string">E-Prime Primary Realtime Clock</Description><StartTime><Timestamp dt:dt="int">0</Timestamp><DateUtc dt:dt="string">2020-10-06T01:58:17Z</DateUtc></StartTime><FrequencyChanges><FrequencyChange><Frequency dt:dt="r8">2699960000</Frequency><Timestamp dt:dt="r8">3.6408589895683E+15</Timestamp><Curr…	좌우반구com(CVF, UVF, BVF)_2-004-1	60.021	1.0.0.164	1	-1421081530	Professional	2.0.10.242	2.0.10.356	10-06-2020	2020-10-06 오전 1:58:18	10:58:18	2.0.10.252	267		2	z	품결	NULL	NULL	NULL	NULL	NULL	NULL	94	1	3	KSY2	List3	NULL	NULL	NULL	NULL	NULL	NULL	NULL	NULL	NULL	1	z	0	3	797476	0	z	1350	798826
좌우반구com(CVF, UVF, BVF)_2	4	1	<?xml version="1.0"?>\n<Clock xmlns:dt="urn:schemas-microsoft-com:datatypes"><Description dt:dt="string">E-Prime Primary Realtime Clock</Description><StartTime><Timestamp dt:dt="int">0</Timestamp><DateUtc dt:dt="string">2020-10-06T01:58:17Z</DateUtc></StartTime><FrequencyChanges><FrequencyChange><Frequency dt:dt="r8">2699960000</Frequency><Timestamp dt:dt="r8">3.6408589895683E+15</Timestamp><Curr…	좌우반구com(CVF, UVF, BVF)_2-004-1	60.021	1.0.0.164	1	-1421081530	Professional	2.0.10.242	2.0.10.356	10-06-2020	2020-10-06 오전 1:58:18	10:58:18	2.0.10.252	348		2	z	필관	NULL	NULL	NULL	NULL	NULL	NULL	113	1	84	KSY2	List3	NULL	NULL	NULL	NULL	NULL	NULL	NULL	NULL	NULL	1	z	0	3	1026630	0	z	738	1027368
좌우반구com(CVF, UVF, BVF)_2	4	1	<?xml version="1.0"?>\n<Clock xmlns:dt="urn:schemas-microsoft-com:datatypes"><Description dt:dt="string">E-Prime Primary Realtime Clock</Description><StartTime><Timestamp dt:dt="int">0</Timestamp><DateUtc dt:dt="string">2020-10-06T01:58:17Z</DateUtc></StartTime><FrequencyChanges><FrequencyChange><Frequency dt:dt="r8">2699960000</Frequency><Timestamp dt:dt="r8">3.6408589895683E+15</Timestamp><Curr…	좌우반구com(CVF, UVF, BVF)_2-004-1	60.021	1.0.0.164	1	-1421081530	Professional	2.0.10.242	2.0.10.356	10-06-2020	2020-10-06 오전 1:58:18	10:58:18	2.0.10.252	327		1	{/}	필수	NULL	NULL	NULL	NULL	NULL	NULL	114	1	63	KSY3	List3	NULL	NULL	NULL	NULL	NULL	NULL	NULL	NULL	NULL	1	{/}	0	3	967634	0	{/}	367	968001
좌우반구com(CVF, UVF, BVF)_2	4	1	<?xml version="1.0"?>\n<Clock xmlns:dt="urn:schemas-microsoft-com:datatypes"><Description dt:dt="string">E-Prime Primary Realtime Clock</Description><StartTime><Timestamp dt:dt="int">0</Timestamp><DateUtc dt:dt="string">2020-10-06T01:58:17Z</DateUtc></StartTime><FrequencyChanges><FrequencyChange><Frequency dt:dt="r8">2699960000</Frequency><Timestamp dt:dt="r8">3.6408589895683E+15</Timestamp><Curr…	좌우반구com(CVF, UVF, BVF)_2-004-1	60.021	1.0.0.164	1	-1421081530	Professional	2.0.10.242	2.0.10.356	10-06-2020	2020-10-06 오전 1:58:18	10:58:18	2.0.10.252	349		1	{/}	핑계	NULL	NULL	NULL	NULL	NULL	NULL	20	1	85	KSY3	List3	NULL	NULL	NULL	NULL	NULL	NULL	NULL	NULL	NULL	1	{/}	0	3	1029562	0	{/}	534	1030096
좌우반구com(CVF, UVF, BVF)_2	4	1	<?xml version="1.0"?>\n<Clock xmlns:dt="urn:schemas-microsoft-com:datatypes"><Description dt:dt="string">E-Prime Primary Realtime Clock</Description><StartTime><Timestamp dt:dt="int">0</Timestamp><DateUtc dt:dt="string">2020-10-06T01:58:17Z</DateUtc></StartTime><FrequencyChanges><FrequencyChange><Frequency dt:dt="r8">2699960000</Frequency><Timestamp dt:dt="r8">3.6408589895683E+15</Timestamp><Curr…	좌우반구com(CVF, UVF, BVF)_2-004-1	60.021	1.0.0.164	1	-1421081530	Professional	2.0.10.242	2.0.10.356	10-06-2020	2020-10-06 오전 1:58:18	10:58:18	2.0.10.252	261		2	z	핑품	NULL	NULL	NULL	5	1	129	NULL	NULL	NULL	KSY4	List2	NULL	NULL	NULL	NULL	NULL	NULL	NULL	NULL	NULL	1	z	0	4	768220	0	z	791	769011
좌우반구com(CVF, UVF, BVF)_2	4	1	<?xml version="1.0"?>\n<Clock xmlns:dt="urn:schemas-microsoft-com:datatypes"><Description dt:dt="string">E-Prime Primary Realtime Clock</Description><StartTime><Timestamp dt:dt="int">0</Timestamp><DateUtc dt:dt="string">2020-10-06T01:58:17Z</DateUtc></StartTime><FrequencyChanges><FrequencyChange><Frequency dt:dt="r8">2699960000</Frequency><Timestamp dt:dt="r8">3.6408589895683E+15</Timestamp><Curr…	좌우반구com(CVF, UVF, BVF)_2-004-1	60.021	1.0.0.164	1	-1421081530	Professional	2.0.10.242	2.0.10.356	10-06-2020	2020-10-06 오전 1:58:18	10:58:18	2.0.10.252	271		1	{/}	하나	NULL	NULL	NULL	NULL	NULL	NULL	65	1	7	KSY3	List3	NULL	NULL	NULL	NULL	NULL	NULL	NULL	NULL	NULL	1	{/}	0	4	809256	0	{/}	490	809746
좌우반구com(CVF, UVF, BVF)_2	4	1	<?xml version="1.0"?>\n<Clock xmlns:dt="urn:schemas-microsoft-com:datatypes"><Description dt:dt="string">E-Prime Primary Realtime Clock</Description><StartTime><Timestamp dt:dt="int">0</Timestamp><DateUtc dt:dt="string">2020-10-06T01:58:17Z</DateUtc></StartTime><FrequencyChanges><FrequencyChange><Frequency dt:dt="r8">2699960000</Frequency><Timestamp dt:dt="r8">3.6408589895683E+15</Timestamp><Curr…	좌우반구com(CVF, UVF, BVF)_2-004-1	60.021	1.0.0.164	1	-1421081530	Professional	2.0.10.242	2.0.10.356	10-06-2020	2020-10-06 오전 1:58:18	10:58:18	2.0.10.252	297		1	{/}	한계	NULL	NULL	NULL	NULL	NULL	NULL	108	1	33	KSY3	List3	NULL	NULL	NULL	NULL	NULL	NULL	NULL	NULL	NULL	1	{/}	0	3	882080	0	{/}	434	882514
좌우반구com(CVF, UVF, BVF)_2	4	1	<?xml version="1.0"?>\n<Clock xmlns:dt="urn:schemas-microsoft-com:datatypes"><Description dt:dt="string">E-Prime Primary Realtime Clock</Description><StartTime><Timestamp dt:dt="int">0</Timestamp><DateUtc dt:dt="string">2020-10-06T01:58:17Z</DateUtc></StartTime><FrequencyChanges><FrequencyChange><Frequency dt:dt="r8">2699960000</Frequency><Timestamp dt:dt="r8">3.6408589895683E+15</Timestamp><Curr…	좌우반구com(CVF, UVF, BVF)_2-004-1	60.021	1.0.0.164	1	-1421081530	Professional	2.0.10.242	2.0.10.356	10-06-2020	2020-10-06 오전 1:58:18	10:58:18	2.0.10.252	194		1	{/}	핵심	NULL	NULL	NULL	12	1	62	NULL	NULL	NULL	KSY3	List2	NULL	NULL	NULL	NULL	NULL	NULL	NULL	NULL	NULL	1	{/}	0	3	580968	0	{/}	452	581420
좌우반구com(CVF, UVF, BVF)_2	4	1	<?xml version="1.0"?>\n<Clock xmlns:dt="urn:schemas-microsoft-com:datatypes"><Description dt:dt="string">E-Prime Primary Realtime Clock</Description><StartTime><Timestamp dt:dt="int">0</Timestamp><DateUtc dt:dt="string">2020-10-06T01:58:17Z</DateUtc></StartTime><FrequencyChanges><FrequencyChange><Frequency dt:dt="r8">2699960000</Frequency><Timestamp dt:dt="r8">3.6408589895683E+15</Timestamp><Curr…	좌우반구com(CVF, UVF, BVF)_2-004-1	60.021	1.0.0.164	1	-1421081530	Professional	2.0.10.242	2.0.10.356	10-06-2020	2020-10-06 오전 1:58:18	10:58:18	2.0.10.252	11		2	z	핵외	50	1	11	NULL	NULL	NULL	NULL	NULL	NULL	KSY4	List1	NULL	NULL	NULL	NULL	NULL	NULL	NULL	NULL	NULL	1	z	0	3	45887	0	z	522	46409
좌우반구com(CVF, UVF, BVF)_2	4	1	<?xml version="1.0"?>\n<Clock xmlns:dt="urn:schemas-microsoft-com:datatypes"><Description dt:dt="string">E-Prime Primary Realtime Clock</Description><StartTime><Timestamp dt:dt="int">0</Timestamp><DateUtc dt:dt="string">2020-10-06T01:58:17Z</DateUtc></StartTime><FrequencyChanges><FrequencyChange><Frequency dt:dt="r8">2699960000</Frequency><Timestamp dt:dt="r8">3.6408589895683E+15</Timestamp><Curr…	좌우반구com(CVF, UVF, BVF)_2-004-1	60.021	1.0.0.164	1	-1421081530	Professional	2.0.10.242	2.0.10.356	10-06-2020	2020-10-06 오전 1:58:18	10:58:18	2.0.10.252	83		2	z	핵정	97	1	83	NULL	NULL	NULL	NULL	NULL	NULL	KSY4	List1	NULL	NULL	NULL	NULL	NULL	NULL	NULL	NULL	NULL	0	z	1	3	243968	0	{/}	815	244783
좌우반구com(CVF, UVF, BVF)_2	4	1	<?xml version="1.0"?>\n<Clock xmlns:dt="urn:schemas-microsoft-com:datatypes"><Description dt:dt="string">E-Prime Primary Realtime Clock</Description><StartTime><Timestamp dt:dt="int">0</Timestamp><DateUtc dt:dt="string">2020-10-06T01:58:17Z</DateUtc></StartTime><FrequencyChanges><FrequencyChange><Frequency dt:dt="r8">2699960000</Frequency><Timestamp dt:dt="r8">3.6408589895683E+15</Timestamp><Curr…	좌우반구com(CVF, UVF, BVF)_2-004-1	60.021	1.0.0.164	1	-1421081530	Professional	2.0.10.242	2.0.10.356	10-06-2020	2020-10-06 오전 1:58:18	10:58:18	2.0.10.252	244		1	{/}	행보	NULL	NULL	NULL	69	1	112	NULL	NULL	NULL	KSY3	List2	NULL	NULL	NULL	NULL	NULL	NULL	NULL	NULL	NULL	1	{/}	0	4	720520	0	{/}	515	721035
좌우반구com(CVF, UVF, BVF)_2	4	1	<?xml version="1.0"?>\n<Clock xmlns:dt="urn:schemas-microsoft-com:datatypes"><Description dt:dt="string">E-Prime Primary Realtime Clock</Description><StartTime><Timestamp dt:dt="int">0</Timestamp><DateUtc dt:dt="string">2020-10-06T01:58:17Z</DateUtc></StartTime><FrequencyChanges><FrequencyChange><Frequency dt:dt="r8">2699960000</Frequency><Timestamp dt:dt="r8">3.6408589895683E+15</Timestamp><Curr…	좌우반구com(CVF, UVF, BVF)_2-004-1	60.021	1.0.0.164	1	-1421081530	Professional	2.0.10.242	2.0.10.356	10-06-2020	2020-10-06 오전 1:58:18	10:58:18	2.0.10.252	281		1	{/}	행운	NULL	NULL	NULL	NULL	NULL	NULL	31	1	17	KSY3	List3	NULL	NULL	NULL	NULL	NULL	NULL	NULL	NULL	NULL	1	{/}	0	4	838629	0	{/}	469	839098
좌우반구com(CVF, UVF, BVF)_2	4	1	<?xml version="1.0"?>\n<Clock xmlns:dt="urn:schemas-microsoft-com:datatypes"><Description dt:dt="string">E-Prime Primary Realtime Clock</Description><StartTime><Timestamp dt:dt="int">0</Timestamp><DateUtc dt:dt="string">2020-10-06T01:58:17Z</DateUtc></StartTime><FrequencyChanges><FrequencyChange><Frequency dt:dt="r8">2699960000</Frequency><Timestamp dt:dt="r8">3.6408589895683E+15</Timestamp><Curr…	좌우반구com(CVF, UVF, BVF)_2-004-1	60.021	1.0.0.164	1	-1421081530	Professional	2.0.10.242	2.0.10.356	10-06-2020	2020-10-06 오전 1:58:18	10:58:18	2.0.10.252	190		2	z	행회	NULL	NULL	NULL	130	1	58	NULL	NULL	NULL	KSY4	List2	NULL	NULL	NULL	NULL	NULL	NULL	NULL	NULL	NULL	1	z	0	4	569639	0	z	637	570276
좌우반구com(CVF, UVF, BVF)_2	4	1	<?xml version="1.0"?>\n<Clock xmlns:dt="urn:schemas-microsoft-com:datatypes"><Description dt:dt="string">E-Prime Primary Realtime Clock</Description><StartTime><Timestamp dt:dt="int">0</Timestamp><DateUtc dt:dt="string">2020-10-06T01:58:17Z</DateUtc></StartTime><FrequencyChanges><FrequencyChange><Frequency dt:dt="r8">2699960000</Frequency><Timestamp dt:dt="r8">3.6408589895683E+15</Timestamp><Curr…	좌우반구com(CVF, UVF, BVF)_2-004-1	60.021	1.0.0.164	1	-1421081530	Professional	2.0.10.242	2.0.10.356	10-06-2020	2020-10-06 오전 1:58:18	10:58:18	2.0.10.252	93		1	{/}	향수	16	1	93	NULL	NULL	NULL	NULL	NULL	NULL	KSY3	List1	NULL	NULL	NULL	NULL	NULL	NULL	NULL	NULL	NULL	1	{/}	0	3	271842	0	{/}	573	272415
좌우반구com(CVF, UVF, BVF)_2	4	1	<?xml version="1.0"?>\n<Clock xmlns:dt="urn:schemas-microsoft-com:datatypes"><Description dt:dt="string">E-Prime Primary Realtime Clock</Description><StartTime><Timestamp dt:dt="int">0</Timestamp><DateUtc dt:dt="string">2020-10-06T01:58:17Z</DateUtc></StartTime><FrequencyChanges><FrequencyChange><Frequency dt:dt="r8">2699960000</Frequency><Timestamp dt:dt="r8">3.6408589895683E+15</Timestamp><Curr…	좌우반구com(CVF, UVF, BVF)_2-004-1	60.021	1.0.0.164	1	-1421081530	Professional	2.0.10.242	2.0.10.356	10-06-2020	2020-10-06 오전 1:58:18	10:58:18	2.0.10.252	335		2	z	향엄	NULL	NULL	NULL	NULL	NULL	NULL	105	1	71	KSY4	List3	NULL	NULL	NULL	NULL	NULL	NULL	NULL	NULL	NULL	1	z	0	4	990193	0	z	496	990689
좌우반구com(CVF, UVF, BVF)_2	4	1	<?xml version="1.0"?>\n<Clock xmlns:dt="urn:schemas-microsoft-com:datatypes"><Description dt:dt="string">E-Prime Primary Realtime Clock</Description><StartTime><Timestamp dt:dt="int">0</Timestamp><DateUtc dt:dt="string">2020-10-06T01:58:17Z</DateUtc></StartTime><FrequencyChanges><FrequencyChange><Frequency dt:dt="r8">2699960000</Frequency><Timestamp dt:dt="r8">3.6408589895683E+15</Timestamp><Curr…	좌우반구com(CVF, UVF, BVF)_2-004-1	60.021	1.0.0.164	1	-1421081530	Professional	2.0.10.242	2.0.10.356	10-06-2020	2020-10-06 오전 1:58:18	10:58:18	2.0.10.252	106		2	z	허낌	37	1	106	NULL	NULL	NULL	NULL	NULL	NULL	KSY2	List1	NULL	NULL	NULL	NULL	NULL	NULL	NULL	NULL	NULL	1	z	0	4	307530	0	z	533	308063
좌우반구com(CVF, UVF, BVF)_2	4	1	<?xml version="1.0"?>\n<Clock xmlns:dt="urn:schemas-microsoft-com:datatypes"><Description dt:dt="string">E-Prime Primary Realtime Clock</Description><StartTime><Timestamp dt:dt="int">0</Timestamp><DateUtc dt:dt="string">2020-10-06T01:58:17Z</DateUtc></StartTime><FrequencyChanges><FrequencyChange><Frequency dt:dt="r8">2699960000</Frequency><Timestamp dt:dt="r8">3.6408589895683E+15</Timestamp><Curr…	좌우반구com(CVF, UVF, BVF)_2-004-1	60.021	1.0.0.164	1	-1421081530	Professional	2.0.10.242	2.0.10.356	10-06-2020	2020-10-06 오전 1:58:18	10:58:18	2.0.10.252	125		1	{/}	허락	86	1	125	NULL	NULL	NULL	NULL	NULL	NULL	KSY3	List1	NULL	NULL	NULL	NULL	NULL	NULL	NULL	NULL	NULL	1	{/}	0	3	358512	0	{/}	702	359214
좌우반구com(CVF, UVF, BVF)_2	4	1	<?xml version="1.0"?>\n<Clock xmlns:dt="urn:schemas-microsoft-com:datatypes"><Description dt:dt="string">E-Prime Primary Realtime Clock</Description><StartTime><Timestamp dt:dt="int">0</Timestamp><DateUtc dt:dt="string">2020-10-06T01:58:17Z</DateUtc></StartTime><FrequencyChanges><FrequencyChange><Frequency dt:dt="r8">2699960000</Frequency><Timestamp dt:dt="r8">3.6408589895683E+15</Timestamp><Curr…	좌우반구com(CVF, UVF, BVF)_2-004-1	60.021	1.0.0.164	1	-1421081530	Professional	2.0.10.242	2.0.10.356	10-06-2020	2020-10-06 오전 1:58:18	10:58:18	2.0.10.252	241		2	z	허빈	NULL	NULL	NULL	56	1	109	NULL	NULL	NULL	KSY4	List2	NULL	NULL	NULL	NULL	NULL	NULL	NULL	NULL	NULL	1	z	0	3	710923	0	z	856	711779
좌우반구com(CVF, UVF, BVF)_2	4	1	<?xml version="1.0"?>\n<Clock xmlns:dt="urn:schemas-microsoft-com:datatypes"><Description dt:dt="string">E-Prime Primary Realtime Clock</Description><StartTime><Timestamp dt:dt="int">0</Timestamp><DateUtc dt:dt="string">2020-10-06T01:58:17Z</DateUtc></StartTime><FrequencyChanges><FrequencyChange><Frequency dt:dt="r8">2699960000</Frequency><Timestamp dt:dt="r8">3.6408589895683E+15</Timestamp><Curr…	좌우반구com(CVF, UVF, BVF)_2-004-1	60.021	1.0.0.164	1	-1421081530	Professional	2.0.10.242	2.0.10.356	10-06-2020	2020-10-06 오전 1:58:18	10:58:18	2.0.10.252	35		2	z	헤오	17	1	35	NULL	NULL	NULL	NULL	NULL	NULL	KSY3	List1	NULL	NULL	NULL	NULL	NULL	NULL	NULL	NULL	NULL	1	z	0	4	111398	0	z	482	111880
좌우반구com(CVF, UVF, BVF)_2	4	1	<?xml version="1.0"?>\n<Clock xmlns:dt="urn:schemas-microsoft-com:datatypes"><Description dt:dt="string">E-Prime Primary Realtime Clock</Description><StartTime><Timestamp dt:dt="int">0</Timestamp><DateUtc dt:dt="string">2020-10-06T01:58:17Z</DateUtc></StartTime><FrequencyChanges><FrequencyChange><Frequency dt:dt="r8">2699960000</Frequency><Timestamp dt:dt="r8">3.6408589895683E+15</Timestamp><Curr…	좌우반구com(CVF, UVF, BVF)_2-004-1	60.021	1.0.0.164	1	-1421081530	Professional	2.0.10.242	2.0.10.356	10-06-2020	2020-10-06 오전 1:58:18	10:58:18	2.0.10.252	20		1	{/}	현상	19	1	20	NULL	NULL	NULL	NULL	NULL	NULL	KSY3	List1	NULL	NULL	NULL	NULL	NULL	NULL	NULL	NULL	NULL	1	{/}	0	3	69962	0	{/}	695	70657
좌우반구com(CVF, UVF, BVF)_2	4	1	<?xml version="1.0"?>\n<Clock xmlns:dt="urn:schemas-microsoft-com:datatypes"><Description dt:dt="string">E-Prime Primary Realtime Clock</Description><StartTime><Timestamp dt:dt="int">0</Timestamp><DateUtc dt:dt="string">2020-10-06T01:58:17Z</DateUtc></StartTime><FrequencyChanges><FrequencyChange><Frequency dt:dt="r8">2699960000</Frequency><Timestamp dt:dt="r8">3.6408589895683E+15</Timestamp><Curr…	좌우반구com(CVF, UVF, BVF)_2-004-1	60.021	1.0.0.164	1	-1421081530	Professional	2.0.10.242	2.0.10.356	10-06-2020	2020-10-06 오전 1:58:18	10:58:18	2.0.10.252	321		1	{/}	협력	NULL	NULL	NULL	NULL	NULL	NULL	126	1	57	KSY3	List3	NULL	NULL	NULL	NULL	NULL	NULL	NULL	NULL	NULL	0	{/}	0	4	950207	0	z	1346	951553
좌우반구com(CVF, UVF, BVF)_2	4	1	<?xml version="1.0"?>\n<Clock xmlns:dt="urn:schemas-microsoft-com:datatypes"><Description dt:dt="string">E-Prime Primary Realtime Clock</Description><StartTime><Timestamp dt:dt="int">0</Timestamp><DateUtc dt:dt="string">2020-10-06T01:58:17Z</DateUtc></StartTime><FrequencyChanges><FrequencyChange><Frequency dt:dt="r8">2699960000</Frequency><Timestamp dt:dt="r8">3.6408589895683E+15</Timestamp><Curr…	좌우반구com(CVF, UVF, BVF)_2-004-1	60.021	1.0.0.164	1	-1421081530	Professional	2.0.10.242	2.0.10.356	10-06-2020	2020-10-06 오전 1:58:18	10:58:18	2.0.10.252	145		2	z	협체	NULL	NULL	NULL	112	1	13	NULL	NULL	NULL	KSY	List2	0		0	0	430604	183		0	0	1	z	0	3	430787	0	z	611	431398
좌우반구com(CVF, UVF, BVF)_2	4	1	<?xml version="1.0"?>\n<Clock xmlns:dt="urn:schemas-microsoft-com:datatypes"><Description dt:dt="string">E-Prime Primary Realtime Clock</Description><StartTime><Timestamp dt:dt="int">0</Timestamp><DateUtc dt:dt="string">2020-10-06T01:58:17Z</DateUtc></StartTime><FrequencyChanges><FrequencyChange><Frequency dt:dt="r8">2699960000</Frequency><Timestamp dt:dt="r8">3.6408589895683E+15</Timestamp><Curr…	좌우반구com(CVF, UVF, BVF)_2-004-1	60.021	1.0.0.164	1	-1421081530	Professional	2.0.10.242	2.0.10.356	10-06-2020	2020-10-06 오전 1:58:18	10:58:18	2.0.10.252	136		1	{/}	형님	NULL	NULL	NULL	123	1	4	NULL	NULL	NULL	KSY3	List2	NULL	NULL	NULL	NULL	NULL	NULL	NULL	NULL	NULL	1	{/}	0	4	405096	0	{/}	1150	406246
좌우반구com(CVF, UVF, BVF)_2	4	1	<?xml version="1.0"?>\n<Clock xmlns:dt="urn:schemas-microsoft-com:datatypes"><Description dt:dt="string">E-Prime Primary Realtime Clock</Description><StartTime><Timestamp dt:dt="int">0</Timestamp><DateUtc dt:dt="string">2020-10-06T01:58:17Z</DateUtc></StartTime><FrequencyChanges><FrequencyChange><Frequency dt:dt="r8">2699960000</Frequency><Timestamp dt:dt="r8">3.6408589895683E+15</Timestamp><Curr…	좌우반구com(CVF, UVF, BVF)_2-004-1	60.021	1.0.0.164	1	-1421081530	Professional	2.0.10.242	2.0.10.356	10-06-2020	2020-10-06 오전 1:58:18	10:58:18	2.0.10.252	390		2	z	형스	NULL	NULL	NULL	NULL	NULL	NULL	125	1	126	KSY	List3	0		0	-1	1142273	184		0	0	1	z	0	4	1142457	0	z	414	1142871
좌우반구com(CVF, UVF, BVF)_2	4	1	<?xml version="1.0"?>\n<Clock xmlns:dt="urn:schemas-microsoft-com:datatypes"><Description dt:dt="string">E-Prime Primary Realtime Clock</Description><StartTime><Timestamp dt:dt="int">0</Timestamp><DateUtc dt:dt="string">2020-10-06T01:58:17Z</DateUtc></StartTime><FrequencyChanges><FrequencyChange><Frequency dt:dt="r8">2699960000</Frequency><Timestamp dt:dt="r8">3.6408589895683E+15</Timestamp><Curr…	좌우반구com(CVF, UVF, BVF)_2-004-1	60.021	1.0.0.164	1	-1421081530	Professional	2.0.10.242	2.0.10.356	10-06-2020	2020-10-06 오전 1:58:18	10:58:18	2.0.10.252	329		1	{/}	형태	NULL	NULL	NULL	NULL	NULL	NULL	91	1	65	KSY3	List3	NULL	NULL	NULL	NULL	NULL	NULL	NULL	NULL	NULL	1	{/}	0	3	972932	0	{/}	429	973361
좌우반구com(CVF, UVF, BVF)_2	4	1	<?xml version="1.0"?>\n<Clock xmlns:dt="urn:schemas-microsoft-com:datatypes"><Description dt:dt="string">E-Prime Primary Realtime Clock</Description><StartTime><Timestamp dt:dt="int">0</Timestamp><DateUtc dt:dt="string">2020-10-06T01:58:17Z</DateUtc></StartTime><FrequencyChanges><FrequencyChange><Frequency dt:dt="r8">2699960000</Frequency><Timestamp dt:dt="r8">3.6408589895683E+15</Timestamp><Curr…	좌우반구com(CVF, UVF, BVF)_2-004-1	60.021	1.0.0.164	1	-1421081530	Professional	2.0.10.242	2.0.10.356	10-06-2020	2020-10-06 오전 1:58:18	10:58:18	2.0.10.252	121		1	{/}	화력	63	1	121	NULL	NULL	NULL	NULL	NULL	NULL	KSY3	List1	NULL	NULL	NULL	NULL	NULL	NULL	NULL	NULL	NULL	0	{/}	0	4	347866	0	z	548	348414
좌우반구com(CVF, UVF, BVF)_2	4	1	<?xml version="1.0"?>\n<Clock xmlns:dt="urn:schemas-microsoft-com:datatypes"><Description dt:dt="string">E-Prime Primary Realtime Clock</Description><StartTime><Timestamp dt:dt="int">0</Timestamp><DateUtc dt:dt="string">2020-10-06T01:58:17Z</DateUtc></StartTime><FrequencyChanges><FrequencyChange><Frequency dt:dt="r8">2699960000</Frequency><Timestamp dt:dt="r8">3.6408589895683E+15</Timestamp><Curr…	좌우반구com(CVF, UVF, BVF)_2-004-1	60.021	1.0.0.164	1	-1421081530	Professional	2.0.10.242	2.0.10.356	10-06-2020	2020-10-06 오전 1:58:18	10:58:18	2.0.10.252	2		1	{/}	확률	49	1	2	NULL	NULL	NULL	NULL	NULL	NULL	KSY3	List1	NULL	NULL	NULL	NULL	NULL	NULL	NULL	NULL	NULL	1	{/}	0	3	20929	0	{/}	384	21313
좌우반구com(CVF, UVF, BVF)_2	4	1	<?xml version="1.0"?>\n<Clock xmlns:dt="urn:schemas-microsoft-com:datatypes"><Description dt:dt="string">E-Prime Primary Realtime Clock</Description><StartTime><Timestamp dt:dt="int">0</Timestamp><DateUtc dt:dt="string">2020-10-06T01:58:17Z</DateUtc></StartTime><FrequencyChanges><FrequencyChange><Frequency dt:dt="r8">2699960000</Frequency><Timestamp dt:dt="r8">3.6408589895683E+15</Timestamp><Curr…	좌우반구com(CVF, UVF, BVF)_2-004-1	60.021	1.0.0.164	1	-1421081530	Professional	2.0.10.242	2.0.10.356	10-06-2020	2020-10-06 오전 1:58:18	10:58:18	2.0.10.252	246		2	z	확압	NULL	NULL	NULL	62	1	114	NULL	NULL	NULL	KSY3	List2	NULL	NULL	NULL	NULL	NULL	NULL	NULL	NULL	NULL	1	z	0	4	725968	0	z	1139	727107
좌우반구com(CVF, UVF, BVF)_2	4	1	<?xml version="1.0"?>\n<Clock xmlns:dt="urn:schemas-microsoft-com:datatypes"><Description dt:dt="string">E-Prime Primary Realtime Clock</Description><StartTime><Timestamp dt:dt="int">0</Timestamp><DateUtc dt:dt="string">2020-10-06T01:58:17Z</DateUtc></StartTime><FrequencyChanges><FrequencyChange><Frequency dt:dt="r8">2699960000</Frequency><Timestamp dt:dt="r8">3.6408589895683E+15</Timestamp><Curr…	좌우반구com(CVF, UVF, BVF)_2-004-1	60.021	1.0.0.164	1	-1421081530	Professional	2.0.10.242	2.0.10.356	10-06-2020	2020-10-06 오전 1:58:18	10:58:18	2.0.10.252	387		2	z	확축	NULL	NULL	NULL	NULL	NULL	NULL	93	1	123	KSY2	List3	NULL	NULL	NULL	NULL	NULL	NULL	NULL	NULL	NULL	1	z	1	3	1133909	0	z	498	1134407
좌우반구com(CVF, UVF, BVF)_2	4	1	<?xml version="1.0"?>\n<Clock xmlns:dt="urn:schemas-microsoft-com:datatypes"><Description dt:dt="string">E-Prime Primary Realtime Clock</Description><StartTime><Timestamp dt:dt="int">0</Timestamp><DateUtc dt:dt="string">2020-10-06T01:58:17Z</DateUtc></StartTime><FrequencyChanges><FrequencyChange><Frequency dt:dt="r8">2699960000</Frequency><Timestamp dt:dt="r8">3.6408589895683E+15</Timestamp><Curr…	좌우반구com(CVF, UVF, BVF)_2-004-1	60.021	1.0.0.164	1	-1421081530	Professional	2.0.10.242	2.0.10.356	10-06-2020	2020-10-06 오전 1:58:18	10:58:18	2.0.10.252	62		1	{/}	환경	54	1	62	NULL	NULL	NULL	NULL	NULL	NULL	KSY3	List1	NULL	NULL	NULL	NULL	NULL	NULL	NULL	NULL	NULL	1	{/}	0	3	186105	0	{/}	519	186624
좌우반구com(CVF, UVF, BVF)_2	4	1	<?xml version="1.0"?>\n<Clock xmlns:dt="urn:schemas-microsoft-com:datatypes"><Description dt:dt="string">E-Prime Primary Realtime Clock</Description><StartTime><Timestamp dt:dt="int">0</Timestamp><DateUtc dt:dt="string">2020-10-06T01:58:17Z</DateUtc></StartTime><FrequencyChanges><FrequencyChange><Frequency dt:dt="r8">2699960000</Frequency><Timestamp dt:dt="r8">3.6408589895683E+15</Timestamp><Curr…	좌우반구com(CVF, UVF, BVF)_2-004-1	60.021	1.0.0.164	1	-1421081530	Professional	2.0.10.242	2.0.10.356	10-06-2020	2020-10-06 오전 1:58:18	10:58:18	2.0.10.252	347		2	z	횟광	NULL	NULL	NULL	NULL	NULL	NULL	131	1	83	KSY3	List3	NULL	NULL	NULL	NULL	NULL	NULL	NULL	NULL	NULL	1	z	0	3	1023831	0	z	601	1024432
좌우반구com(CVF, UVF, BVF)_2	4	1	<?xml version="1.0"?>\n<Clock xmlns:dt="urn:schemas-microsoft-com:datatypes"><Description dt:dt="string">E-Prime Primary Realtime Clock</Description><StartTime><Timestamp dt:dt="int">0</Timestamp><DateUtc dt:dt="string">2020-10-06T01:58:17Z</DateUtc></StartTime><FrequencyChanges><FrequencyChange><Frequency dt:dt="r8">2699960000</Frequency><Timestamp dt:dt="r8">3.6408589895683E+15</Timestamp><Curr…	좌우반구com(CVF, UVF, BVF)_2-004-1	60.021	1.0.0.164	1	-1421081530	Professional	2.0.10.242	2.0.10.356	10-06-2020	2020-10-06 오전 1:58:18	10:58:18	2.0.10.252	13		2	z	횟색	108	1	13	NULL	NULL	NULL	NULL	NULL	NULL	KSY3	List1	NULL	NULL	NULL	NULL	NULL	NULL	NULL	NULL	NULL	1	z	0	4	51169	0	z	792	51961
좌우반구com(CVF, UVF, BVF)_2	4	1	<?xml version="1.0"?>\n<Clock xmlns:dt="urn:schemas-microsoft-com:datatypes"><Description dt:dt="string">E-Prime Primary Realtime Clock</Description><StartTime><Timestamp dt:dt="int">0</Timestamp><DateUtc dt:dt="string">2020-10-06T01:58:17Z</DateUtc></StartTime><FrequencyChanges><FrequencyChange><Frequency dt:dt="r8">2699960000</Frequency><Timestamp dt:dt="r8">3.6408589895683E+15</Timestamp><Curr…	좌우반구com(CVF, UVF, BVF)_2-004-1	60.021	1.0.0.164	1	-1421081530	Professional	2.0.10.242	2.0.10.356	10-06-2020	2020-10-06 오전 1:58:18	10:58:18	2.0.10.252	12		1	{/}	횟수	111	1	12	NULL	NULL	NULL	NULL	NULL	NULL	KSY3	List1	NULL	NULL	NULL	NULL	NULL	NULL	NULL	NULL	NULL	1	{/}	0	3	48603	0	{/}	358	48961
좌우반구com(CVF, UVF, BVF)_2	4	1	<?xml version="1.0"?>\n<Clock xmlns:dt="urn:schemas-microsoft-com:datatypes"><Description dt:dt="string">E-Prime Primary Realtime Clock</Description><StartTime><Timestamp dt:dt="int">0</Timestamp><DateUtc dt:dt="string">2020-10-06T01:58:17Z</DateUtc></StartTime><FrequencyChanges><FrequencyChange><Frequency dt:dt="r8">2699960000</Frequency><Timestamp dt:dt="r8">3.6408589895683E+15</Timestamp><Curr…	좌우반구com(CVF, UVF, BVF)_2-004-1	60.021	1.0.0.164	1	-1421081530	Professional	2.0.10.242	2.0.10.356	10-06-2020	2020-10-06 오전 1:58:18	10:58:18	2.0.10.252	116		1	{/}	효과	65	1	116	NULL	NULL	NULL	NULL	NULL	NULL	KSY3	List1	NULL	NULL	NULL	NULL	NULL	NULL	NULL	NULL	NULL	1	{/}	1	3	334120	0	{/}	494	334614
좌우반구com(CVF, UVF, BVF)_2	4	1	<?xml version="1.0"?>\n<Clock xmlns:dt="urn:schemas-microsoft-com:datatypes"><Description dt:dt="string">E-Prime Primary Realtime Clock</Description><StartTime><Timestamp dt:dt="int">0</Timestamp><DateUtc dt:dt="string">2020-10-06T01:58:17Z</DateUtc></StartTime><FrequencyChanges><FrequencyChange><Frequency dt:dt="r8">2699960000</Frequency><Timestamp dt:dt="r8">3.6408589895683E+15</Timestamp><Curr…	좌우반구com(CVF, UVF, BVF)_2-004-1	60.021	1.0.0.164	1	-1421081530	Professional	2.0.10.242	2.0.10.356	10-06-2020	2020-10-06 오전 1:58:18	10:58:18	2.0.10.252	155		2	z	효미	NULL	NULL	NULL	11	1	23	NULL	NULL	NULL	KSY2	List2	NULL	NULL	NULL	NULL	NULL	NULL	NULL	NULL	NULL	1	z	0	3	459077	0	z	520	459597
좌우반구com(CVF, UVF, BVF)_2	4	1	<?xml version="1.0"?>\n<Clock xmlns:dt="urn:schemas-microsoft-com:datatypes"><Description dt:dt="string">E-Prime Primary Realtime Clock</Description><StartTime><Timestamp dt:dt="int">0</Timestamp><DateUtc dt:dt="string">2020-10-06T01:58:17Z</DateUtc></StartTime><FrequencyChanges><FrequencyChange><Frequency dt:dt="r8">2699960000</Frequency><Timestamp dt:dt="r8">3.6408589895683E+15</Timestamp><Curr…	좌우반구com(CVF, UVF, BVF)_2-004-1	60.021	1.0.0.164	1	-1421081530	Professional	2.0.10.242	2.0.10.356	10-06-2020	2020-10-06 오전 1:58:18	10:58:18	2.0.10.252	399		2	z	효탈	NULL	NULL	NULL	NULL	NULL	NULL	77	1	135	KSY2	List3	NULL	NULL	NULL	NULL	NULL	NULL	NULL	NULL	NULL	1	z	0	3	1167098	0	z	589	1167687
좌우반구com(CVF, UVF, BVF)_2	4	1	<?xml version="1.0"?>\n<Clock xmlns:dt="urn:schemas-microsoft-com:datatypes"><Description dt:dt="string">E-Prime Primary Realtime Clock</Description><StartTime><Timestamp dt:dt="int">0</Timestamp><DateUtc dt:dt="string">2020-10-06T01:58:17Z</DateUtc></StartTime><FrequencyChanges><FrequencyChange><Frequency dt:dt="r8">2699960000</Frequency><Timestamp dt:dt="r8">3.6408589895683E+15</Timestamp><Curr…	좌우반구com(CVF, UVF, BVF)_2-004-1	60.021	1.0.0.164	1	-1421081530	Professional	2.0.10.242	2.0.10.356	10-06-2020	2020-10-06 오전 1:58:18	10:58:18	2.0.10.252	171		2	z	효헤	NULL	NULL	NULL	87	1	39	NULL	NULL	NULL	KSY4	List2	NULL	NULL	NULL	NULL	NULL	NULL	NULL	NULL	NULL	1	z	0	4	512942	0	z	791	513733
좌우반구com(CVF, UVF, BVF)_2	4	1	<?xml version="1.0"?>\n<Clock xmlns:dt="urn:schemas-microsoft-com:datatypes"><Description dt:dt="string">E-Prime Primary Realtime Clock</Description><StartTime><Timestamp dt:dt="int">0</Timestamp><DateUtc dt:dt="string">2020-10-06T01:58:17Z</DateUtc></StartTime><FrequencyChanges><FrequencyChange><Frequency dt:dt="r8">2699960000</Frequency><Timestamp dt:dt="r8">3.6408589895683E+15</Timestamp><Curr…	좌우반구com(CVF, UVF, BVF)_2-004-1	60.021	1.0.0.164	1	-1421081530	Professional	2.0.10.242	2.0.10.356	10-06-2020	2020-10-06 오전 1:58:18	10:58:18	2.0.10.252	30		2	z	후검	4	1	30	NULL	NULL	NULL	NULL	NULL	NULL	KSY4	List1	NULL	NULL	NULL	NULL	NULL	NULL	NULL	NULL	NULL	1	z	0	3	97586	0	z	615	98201
좌우반구com(CVF, UVF, BVF)_2	4	1	<?xml version="1.0"?>\n<Clock xmlns:dt="urn:schemas-microsoft-com:datatypes"><Description dt:dt="string">E-Prime Primary Realtime Clock</Description><StartTime><Timestamp dt:dt="int">0</Timestamp><DateUtc dt:dt="string">2020-10-06T01:58:17Z</DateUtc></StartTime><FrequencyChanges><FrequencyChange><Frequency dt:dt="r8">2699960000</Frequency><Timestamp dt:dt="r8">3.6408589895683E+15</Timestamp><Curr…	좌우반구com(CVF, UVF, BVF)_2-004-1	60.021	1.0.0.164	1	-1421081530	Professional	2.0.10.242	2.0.10.356	10-06-2020	2020-10-06 오전 1:58:18	10:58:18	2.0.10.252	293		1	{/}	후대	NULL	NULL	NULL	NULL	NULL	NULL	68	1	29	KSY3	List3	NULL	NULL	NULL	NULL	NULL	NULL	NULL	NULL	NULL	1	{/}	0	3	871234	0	{/}	560	871794
좌우반구com(CVF, UVF, BVF)_2	4	1	<?xml version="1.0"?>\n<Clock xmlns:dt="urn:schemas-microsoft-com:datatypes"><Description dt:dt="string">E-Prime Primary Realtime Clock</Description><StartTime><Timestamp dt:dt="int">0</Timestamp><DateUtc dt:dt="string">2020-10-06T01:58:17Z</DateUtc></StartTime><FrequencyChanges><FrequencyChange><Frequency dt:dt="r8">2699960000</Frequency><Timestamp dt:dt="r8">3.6408589895683E+15</Timestamp><Curr…	좌우반구com(CVF, UVF, BVF)_2-004-1	60.021	1.0.0.164	1	-1421081530	Professional	2.0.10.242	2.0.10.356	10-06-2020	2020-10-06 오전 1:58:18	10:58:18	2.0.10.252	334		1	{/}	후자	NULL	NULL	NULL	NULL	NULL	NULL	27	1	70	KSY3	List3	NULL	NULL	NULL	NULL	NULL	NULL	NULL	NULL	NULL	1	{/}	0	3	987077	0	{/}	908	987985
좌우반구com(CVF, UVF, BVF)_2	4	1	<?xml version="1.0"?>\n<Clock xmlns:dt="urn:schemas-microsoft-com:datatypes"><Description dt:dt="string">E-Prime Primary Realtime Clock</Description><StartTime><Timestamp dt:dt="int">0</Timestamp><DateUtc dt:dt="string">2020-10-06T01:58:17Z</DateUtc></StartTime><FrequencyChanges><FrequencyChange><Frequency dt:dt="r8">2699960000</Frequency><Timestamp dt:dt="r8">3.6408589895683E+15</Timestamp><Curr…	좌우반구com(CVF, UVF, BVF)_2-004-1	60.021	1.0.0.164	1	-1421081530	Professional	2.0.10.242	2.0.10.356	10-06-2020	2020-10-06 오전 1:58:18	10:58:18	2.0.10.252	91		2	z	훈걱	48	1	91	NULL	NULL	NULL	NULL	NULL	NULL	KSY3	List1	NULL	NULL	NULL	NULL	NULL	NULL	NULL	NULL	NULL	1	z	0	3	266144	0	z	671	266815
좌우반구com(CVF, UVF, BVF)_2	4	1	<?xml version="1.0"?>\n<Clock xmlns:dt="urn:schemas-microsoft-com:datatypes"><Description dt:dt="string">E-Prime Primary Realtime Clock</Description><StartTime><Timestamp dt:dt="int">0</Timestamp><DateUtc dt:dt="string">2020-10-06T01:58:17Z</DateUtc></StartTime><FrequencyChanges><FrequencyChange><Frequency dt:dt="r8">2699960000</Frequency><Timestamp dt:dt="r8">3.6408589895683E+15</Timestamp><Curr…	좌우반구com(CVF, UVF, BVF)_2-004-1	60.021	1.0.0.164	1	-1421081530	Professional	2.0.10.242	2.0.10.356	10-06-2020	2020-10-06 오전 1:58:18	10:58:18	2.0.10.252	389		2	z	훈차	NULL	NULL	NULL	NULL	NULL	NULL	79	1	125	KSY	List3	0		0	-1	1139474	183		0	0	1	z	1	3	1139657	0	z	590	1140247
좌우반구com(CVF, UVF, BVF)_2	4	1	<?xml version="1.0"?>\n<Clock xmlns:dt="urn:schemas-microsoft-com:datatypes"><Description dt:dt="string">E-Prime Primary Realtime Clock</Description><StartTime><Timestamp dt:dt="int">0</Timestamp><DateUtc dt:dt="string">2020-10-06T01:58:17Z</DateUtc></StartTime><FrequencyChanges><FrequencyChange><Frequency dt:dt="r8">2699960000</Frequency><Timestamp dt:dt="r8">3.6408589895683E+15</Timestamp><Curr…	좌우반구com(CVF, UVF, BVF)_2-004-1	60.021	1.0.0.164	1	-1421081530	Professional	2.0.10.242	2.0.10.356	10-06-2020	2020-10-06 오전 1:58:18	10:58:18	2.0.10.252	169		2	z	휘섭	NULL	NULL	NULL	29	1	37	NULL	NULL	NULL	KSY	List2	0		1	-1	506227	184		0	0	1	z	0	4	506411	0	z	1250	507661
좌우반구com(CVF, UVF, BVF)_2	4	1	<?xml version="1.0"?>\n<Clock xmlns:dt="urn:schemas-microsoft-com:datatypes"><Description dt:dt="string">E-Prime Primary Realtime Clock</Description><StartTime><Timestamp dt:dt="int">0</Timestamp><DateUtc dt:dt="string">2020-10-06T01:58:17Z</DateUtc></StartTime><FrequencyChanges><FrequencyChange><Frequency dt:dt="r8">2699960000</Frequency><Timestamp dt:dt="r8">3.6408589895683E+15</Timestamp><Curr…	좌우반구com(CVF, UVF, BVF)_2-004-1	60.021	1.0.0.164	1	-1421081530	Professional	2.0.10.242	2.0.10.356	10-06-2020	2020-10-06 오전 1:58:18	10:58:18	2.0.10.252	377		2	z	희강	NULL	NULL	NULL	NULL	NULL	NULL	73	1	113	KSY2	List3	NULL	NULL	NULL	NULL	NULL	NULL	NULL	NULL	NULL	1	z	0	3	1106752	0	z	632	1107384
좌우반구com(CVF, UVF, BVF)_2	4	1	<?xml version="1.0"?>\n<Clock xmlns:dt="urn:schemas-microsoft-com:datatypes"><Description dt:dt="string">E-Prime Primary Realtime Clock</Description><StartTime><Timestamp dt:dt="int">0</Timestamp><DateUtc dt:dt="string">2020-10-06T01:58:17Z</DateUtc></StartTime><FrequencyChanges><FrequencyChange><Frequency dt:dt="r8">2699960000</Frequency><Timestamp dt:dt="r8">3.6408589895683E+15</Timestamp><Curr…	좌우반구com(CVF, UVF, BVF)_2-004-1	60.021	1.0.0.164	1	-1421081530	Professional	2.0.10.242	2.0.10.356	10-06-2020	2020-10-06 오전 1:58:18	10:58:18	2.0.10.252	123		1	{/}	희망	29	1	123	NULL	NULL	NULL	NULL	NULL	NULL	KSY3	List1	NULL	NULL	NULL	NULL	NULL	NULL	NULL	NULL	NULL	1	{/}	1	3	353180	0	{/}	506	353686
좌우반구com(CVF, UVF, BVF)_2	4	1	<?xml version="1.0"?>\n<Clock xmlns:dt="urn:schemas-microsoft-com:datatypes"><Description dt:dt="string">E-Prime Primary Realtime Clock</Description><StartTime><Timestamp dt:dt="int">0</Timestamp><DateUtc dt:dt="string">2020-10-06T01:58:17Z</DateUtc></StartTime><FrequencyChanges><FrequencyChange><Frequency dt:dt="r8">2699960000</Frequency><Timestamp dt:dt="r8">3.6408589895683E+15</Timestamp><Curr…	좌우반구com(CVF, UVF, BVF)_2-004-1	60.021	1.0.0.164	1	-1421081530	Professional	2.0.10.242	2.0.10.356	10-06-2020	2020-10-06 오전 1:58:18	10:58:18	2.0.10.252	242		2	z	희외	NULL	NULL	NULL	25	1	110	NULL	NULL	NULL	KSY4	List2	NULL	NULL	NULL	NULL	NULL	NULL	NULL	NULL	NULL	1	z	0	4	713989	0	z	678	714667
좌우반구com(CVF, UVF, BVF)_2	4	1	<?xml version="1.0"?>\n<Clock xmlns:dt="urn:schemas-microsoft-com:datatypes"><Description dt:dt="string">E-Prime Primary Realtime Clock</Description><StartTime><Timestamp dt:dt="int">0</Timestamp><DateUtc dt:dt="string">2020-10-06T01:58:17Z</DateUtc></StartTime><FrequencyChanges><FrequencyChange><Frequency dt:dt="r8">2699960000</Frequency><Timestamp dt:dt="r8">3.6408589895683E+15</Timestamp><Curr…	좌우반구com(CVF, UVF, BVF)_2-004-1	60.021	1.0.0.164	1	-1421081530	Professional	2.0.10.242	2.0.10.356	10-06-2020	2020-10-06 오전 1:58:18	10:58:18	2.0.10.252	163		2	z	희응	NULL	NULL	NULL	58	1	31	NULL	NULL	NULL	KSY3	List2	NULL	NULL	NULL	NULL	NULL	NULL	NULL	NULL	NULL	1	z	0	4	484252	0	z	1193	485445
