# Supplementary material for: Decoding foveal word recognition: the role of interhemispheric inhibition in bilateral hemispheric processing
Source: Front Psychol. 2023 Nov 30;14:1293529. doi: 10.3389/fpsyg.2023.1293529 (PMC10720635; doi:10.3389/fpsyg.2023.1293529)
Supplement: Supplementary file 1 [file Data_Sheet_1.ZIP › data/Exp1/E1_005.txt]

STRING	INTEGER	INTEGER	STRING	STRING	STRING	STRING	STRING	STRING	STRING	STRING	STRING	STRING	STRING	STRING	STRING	INTEGER	STRING	STRING	STRING	STRING	STRING	STRING	STRING	STRING	STRING	STRING	STRING	STRING	STRING	STRING	STRING	STRING	STRING	STRING	STRING	STRING	STRING	STRING	STRING	STRING	STRING	STRING	STRING	STRING	STRING	STRING	STRING	STRING	STRING
EXPNAME	SUBJECT	SESSION	VARIABLE	VARIABLE	VARIABLE	VARIABLE	VARIABLE	VARIABLE	VARIABLE	VARIABLE	VARIABLE	VARIABLE	VARIABLE	VARIABLE	VARIABLE	LOG_LEVEL	VARIABLE	VARIABLE	VARIABLE	VARIABLE	VARIABLE	VARIABLE	VARIABLE	VARIABLE	VARIABLE	VARIABLE	VARIABLE	VARIABLE	VARIABLE	VARIABLE	VARIABLE	VARIABLE	VARIABLE	VARIABLE	VARIABLE	VARIABLE	VARIABLE	VARIABLE	VARIABLE	VARIABLE	VARIABLE	VARIABLE	VARIABLE	VARIABLE	VARIABLE	VARIABLE	VARIABLE	VARIABLE	VARIABLE
1	1	1	1	1	1	1	1	1	1	1	1	1	1	1	1	2	2	2	2	2	2	2	2	2	2	2	2	2	2	2	2	2	2	2	2	2	2	2	2	2	2	2	2	2	2	2	2	2	2
ExperimentName	Subject	Session	Clock.Information	DataFile.Basename	Display.RefreshRate	ExperimentVersion	Group	RandomSeed	RuntimeCapabilities	RuntimeVersion	RuntimeVersionExpected	SessionDate	SessionStartDateTimeUtc	SessionTime	StudioVersion	Block	blank	condition	correct	Exptarget	List1	List1.Cycle	List1.Sample	List2	List2.Cycle	List2.Sample	List3	List3.Cycle	List3.Sample	Procedure	Running	TextDisplay2.ACC	TextDisplay2.CRESP	TextDisplay2.DurationError	TextDisplay2.OnsetDelay	TextDisplay2.OnsetTime	TextDisplay2.OnsetToOnsetTime	TextDisplay2.RESP	TextDisplay2.RT	TextDisplay2.RTTime	TextDisplay6.ACC	TextDisplay6.CRESP	TextDisplay6.DurationError	TextDisplay6.OnsetDelay	TextDisplay6.OnsetTime	TextDisplay6.OnsetToOnsetTime	TextDisplay6.RESP	TextDisplay6.RT	TextDisplay6.RTTime
좌우반구com(CVF, UVF, BVF)_3	5	1	<?xml version="1.0"?>\n<Clock xmlns:dt="urn:schemas-microsoft-com:datatypes"><Description dt:dt="string">E-Prime Primary Realtime Clock</Description><StartTime><Timestamp dt:dt="int">0</Timestamp><DateUtc dt:dt="string">2020-10-06T06:56:19Z</DateUtc></StartTime><FrequencyChanges><FrequencyChange><Frequency dt:dt="r8">2699960000</Frequency><Timestamp dt:dt="r8">3.68914117624573E+15</Timestamp><Cur…	좌우반구com(CVF, UVF, BVF)_3-005-1	60.021	1.0.0.164	1	1004463772	Professional	2.0.10.242	2.0.10.356	10-06-2020	2020-10-06 오전 6:56:19	15:56:19	2.0.10.252	344		1	{/}	가격	NULL	NULL	NULL	NULL	NULL	NULL	100	1	80	KSY3	List3	NULL	NULL	NULL	NULL	NULL	NULL	NULL	NULL	NULL	1	{/}	0	3	987594	0	{/}	577	988171
좌우반구com(CVF, UVF, BVF)_3	5	1	<?xml version="1.0"?>\n<Clock xmlns:dt="urn:schemas-microsoft-com:datatypes"><Description dt:dt="string">E-Prime Primary Realtime Clock</Description><StartTime><Timestamp dt:dt="int">0</Timestamp><DateUtc dt:dt="string">2020-10-06T06:56:19Z</DateUtc></StartTime><FrequencyChanges><FrequencyChange><Frequency dt:dt="r8">2699960000</Frequency><Timestamp dt:dt="r8">3.68914117624573E+15</Timestamp><Cur…	좌우반구com(CVF, UVF, BVF)_3-005-1	60.021	1.0.0.164	1	1004463772	Professional	2.0.10.242	2.0.10.356	10-06-2020	2020-10-06 오전 6:56:19	15:56:19	2.0.10.252	237		1	{/}	가을	NULL	NULL	NULL	107	1	105	NULL	NULL	NULL	KSY3	List2	NULL	NULL	NULL	NULL	NULL	NULL	NULL	NULL	NULL	1	{/}	0	4	671104	0	{/}	399	671503
좌우반구com(CVF, UVF, BVF)_3	5	1	<?xml version="1.0"?>\n<Clock xmlns:dt="urn:schemas-microsoft-com:datatypes"><Description dt:dt="string">E-Prime Primary Realtime Clock</Description><StartTime><Timestamp dt:dt="int">0</Timestamp><DateUtc dt:dt="string">2020-10-06T06:56:19Z</DateUtc></StartTime><FrequencyChanges><FrequencyChange><Frequency dt:dt="r8">2699960000</Frequency><Timestamp dt:dt="r8">3.68914117624573E+15</Timestamp><Cur…	좌우반구com(CVF, UVF, BVF)_3-005-1	60.021	1.0.0.164	1	1004463772	Professional	2.0.10.242	2.0.10.356	10-06-2020	2020-10-06 오전 6:56:19	15:56:19	2.0.10.252	277		1	{/}	간섭	NULL	NULL	NULL	NULL	NULL	NULL	86	1	13	KSY3	List3	NULL	NULL	NULL	NULL	NULL	NULL	NULL	NULL	NULL	1	{/}	0	3	811555	0	{/}	410	811965
좌우반구com(CVF, UVF, BVF)_3	5	1	<?xml version="1.0"?>\n<Clock xmlns:dt="urn:schemas-microsoft-com:datatypes"><Description dt:dt="string">E-Prime Primary Realtime Clock</Description><StartTime><Timestamp dt:dt="int">0</Timestamp><DateUtc dt:dt="string">2020-10-06T06:56:19Z</DateUtc></StartTime><FrequencyChanges><FrequencyChange><Frequency dt:dt="r8">2699960000</Frequency><Timestamp dt:dt="r8">3.68914117624573E+15</Timestamp><Cur…	좌우반구com(CVF, UVF, BVF)_3-005-1	60.021	1.0.0.164	1	1004463772	Professional	2.0.10.242	2.0.10.356	10-06-2020	2020-10-06 오전 6:56:19	15:56:19	2.0.10.252	17		2	z	간습	41	1	17	NULL	NULL	NULL	NULL	NULL	NULL	KSY2	List1	NULL	NULL	NULL	NULL	NULL	NULL	NULL	NULL	NULL	0	z	0	4	65531	0	{/}	425	65956
좌우반구com(CVF, UVF, BVF)_3	5	1	<?xml version="1.0"?>\n<Clock xmlns:dt="urn:schemas-microsoft-com:datatypes"><Description dt:dt="string">E-Prime Primary Realtime Clock</Description><StartTime><Timestamp dt:dt="int">0</Timestamp><DateUtc dt:dt="string">2020-10-06T06:56:19Z</DateUtc></StartTime><FrequencyChanges><FrequencyChange><Frequency dt:dt="r8">2699960000</Frequency><Timestamp dt:dt="r8">3.68914117624573E+15</Timestamp><Cur…	좌우반구com(CVF, UVF, BVF)_3-005-1	60.021	1.0.0.164	1	1004463772	Professional	2.0.10.242	2.0.10.356	10-06-2020	2020-10-06 오전 6:56:19	15:56:19	2.0.10.252	101		2	z	감환	127	1	101	NULL	NULL	NULL	NULL	NULL	NULL	KSY2	List1	NULL	NULL	NULL	NULL	NULL	NULL	NULL	NULL	NULL	1	z	1	3	284271	0	z	763	285034
좌우반구com(CVF, UVF, BVF)_3	5	1	<?xml version="1.0"?>\n<Clock xmlns:dt="urn:schemas-microsoft-com:datatypes"><Description dt:dt="string">E-Prime Primary Realtime Clock</Description><StartTime><Timestamp dt:dt="int">0</Timestamp><DateUtc dt:dt="string">2020-10-06T06:56:19Z</DateUtc></StartTime><FrequencyChanges><FrequencyChange><Frequency dt:dt="r8">2699960000</Frequency><Timestamp dt:dt="r8">3.68914117624573E+15</Timestamp><Cur…	좌우반구com(CVF, UVF, BVF)_3-005-1	60.021	1.0.0.164	1	1004463772	Professional	2.0.10.242	2.0.10.356	10-06-2020	2020-10-06 오전 6:56:19	15:56:19	2.0.10.252	151		1	{/}	강도	NULL	NULL	NULL	14	1	19	NULL	NULL	NULL	KSY3	List2	NULL	NULL	NULL	NULL	NULL	NULL	NULL	NULL	NULL	1	{/}	0	4	445599	0	{/}	322	445921
좌우반구com(CVF, UVF, BVF)_3	5	1	<?xml version="1.0"?>\n<Clock xmlns:dt="urn:schemas-microsoft-com:datatypes"><Description dt:dt="string">E-Prime Primary Realtime Clock</Description><StartTime><Timestamp dt:dt="int">0</Timestamp><DateUtc dt:dt="string">2020-10-06T06:56:19Z</DateUtc></StartTime><FrequencyChanges><FrequencyChange><Frequency dt:dt="r8">2699960000</Frequency><Timestamp dt:dt="r8">3.68914117624573E+15</Timestamp><Cur…	좌우반구com(CVF, UVF, BVF)_3-005-1	60.021	1.0.0.164	1	1004463772	Professional	2.0.10.242	2.0.10.356	10-06-2020	2020-10-06 오전 6:56:19	15:56:19	2.0.10.252	18		2	z	강례	63	1	18	NULL	NULL	NULL	NULL	NULL	NULL	KSY4	List1	NULL	NULL	NULL	NULL	NULL	NULL	NULL	NULL	NULL	1	z	0	3	68163	0	z	226	68389
좌우반구com(CVF, UVF, BVF)_3	5	1	<?xml version="1.0"?>\n<Clock xmlns:dt="urn:schemas-microsoft-com:datatypes"><Description dt:dt="string">E-Prime Primary Realtime Clock</Description><StartTime><Timestamp dt:dt="int">0</Timestamp><DateUtc dt:dt="string">2020-10-06T06:56:19Z</DateUtc></StartTime><FrequencyChanges><FrequencyChange><Frequency dt:dt="r8">2699960000</Frequency><Timestamp dt:dt="r8">3.68914117624573E+15</Timestamp><Cur…	좌우반구com(CVF, UVF, BVF)_3-005-1	60.021	1.0.0.164	1	1004463772	Professional	2.0.10.242	2.0.10.356	10-06-2020	2020-10-06 오전 6:56:19	15:56:19	2.0.10.252	28		2	z	강방	58	1	28	NULL	NULL	NULL	NULL	NULL	NULL	KSY2	List1	NULL	NULL	NULL	NULL	NULL	NULL	NULL	NULL	NULL	0	z	1	3	93937	0	{/}	282	94219
좌우반구com(CVF, UVF, BVF)_3	5	1	<?xml version="1.0"?>\n<Clock xmlns:dt="urn:schemas-microsoft-com:datatypes"><Description dt:dt="string">E-Prime Primary Realtime Clock</Description><StartTime><Timestamp dt:dt="int">0</Timestamp><DateUtc dt:dt="string">2020-10-06T06:56:19Z</DateUtc></StartTime><FrequencyChanges><FrequencyChange><Frequency dt:dt="r8">2699960000</Frequency><Timestamp dt:dt="r8">3.68914117624573E+15</Timestamp><Cur…	좌우반구com(CVF, UVF, BVF)_3-005-1	60.021	1.0.0.164	1	1004463772	Professional	2.0.10.242	2.0.10.356	10-06-2020	2020-10-06 오전 6:56:19	15:56:19	2.0.10.252	169		1	{/}	개념	NULL	NULL	NULL	58	1	37	NULL	NULL	NULL	KSY3	List2	NULL	NULL	NULL	NULL	NULL	NULL	NULL	NULL	NULL	1	{/}	0	3	492199	0	{/}	409	492608
좌우반구com(CVF, UVF, BVF)_3	5	1	<?xml version="1.0"?>\n<Clock xmlns:dt="urn:schemas-microsoft-com:datatypes"><Description dt:dt="string">E-Prime Primary Realtime Clock</Description><StartTime><Timestamp dt:dt="int">0</Timestamp><DateUtc dt:dt="string">2020-10-06T06:56:19Z</DateUtc></StartTime><FrequencyChanges><FrequencyChange><Frequency dt:dt="r8">2699960000</Frequency><Timestamp dt:dt="r8">3.68914117624573E+15</Timestamp><Cur…	좌우반구com(CVF, UVF, BVF)_3-005-1	60.021	1.0.0.164	1	1004463772	Professional	2.0.10.242	2.0.10.356	10-06-2020	2020-10-06 오전 6:56:19	15:56:19	2.0.10.252	300		2	z	개례	NULL	NULL	NULL	NULL	NULL	NULL	120	1	36	KSY	List3	0		0	-1	871251	183		0	0	1	z	0	3	871434	0	z	290	871724
좌우반구com(CVF, UVF, BVF)_3	5	1	<?xml version="1.0"?>\n<Clock xmlns:dt="urn:schemas-microsoft-com:datatypes"><Description dt:dt="string">E-Prime Primary Realtime Clock</Description><StartTime><Timestamp dt:dt="int">0</Timestamp><DateUtc dt:dt="string">2020-10-06T06:56:19Z</DateUtc></StartTime><FrequencyChanges><FrequencyChange><Frequency dt:dt="r8">2699960000</Frequency><Timestamp dt:dt="r8">3.68914117624573E+15</Timestamp><Cur…	좌우반구com(CVF, UVF, BVF)_3-005-1	60.021	1.0.0.164	1	1004463772	Professional	2.0.10.242	2.0.10.356	10-06-2020	2020-10-06 오전 6:56:19	15:56:19	2.0.10.252	65		1	{/}	개인	48	1	65	NULL	NULL	NULL	NULL	NULL	NULL	KSY3	List1	NULL	NULL	NULL	NULL	NULL	NULL	NULL	NULL	NULL	1	{/}	0	3	189671	0	{/}	292	189963
좌우반구com(CVF, UVF, BVF)_3	5	1	<?xml version="1.0"?>\n<Clock xmlns:dt="urn:schemas-microsoft-com:datatypes"><Description dt:dt="string">E-Prime Primary Realtime Clock</Description><StartTime><Timestamp dt:dt="int">0</Timestamp><DateUtc dt:dt="string">2020-10-06T06:56:19Z</DateUtc></StartTime><FrequencyChanges><FrequencyChange><Frequency dt:dt="r8">2699960000</Frequency><Timestamp dt:dt="r8">3.68914117624573E+15</Timestamp><Cur…	좌우반구com(CVF, UVF, BVF)_3-005-1	60.021	1.0.0.164	1	1004463772	Professional	2.0.10.242	2.0.10.356	10-06-2020	2020-10-06 오전 6:56:19	15:56:19	2.0.10.252	74		2	z	개협	51	1	74	NULL	NULL	NULL	NULL	NULL	NULL	KSY	List1	0		0	0	213013	183		0	0	1	z	0	3	213196	0	z	367	213563
좌우반구com(CVF, UVF, BVF)_3	5	1	<?xml version="1.0"?>\n<Clock xmlns:dt="urn:schemas-microsoft-com:datatypes"><Description dt:dt="string">E-Prime Primary Realtime Clock</Description><StartTime><Timestamp dt:dt="int">0</Timestamp><DateUtc dt:dt="string">2020-10-06T06:56:19Z</DateUtc></StartTime><FrequencyChanges><FrequencyChange><Frequency dt:dt="r8">2699960000</Frequency><Timestamp dt:dt="r8">3.68914117624573E+15</Timestamp><Cur…	좌우반구com(CVF, UVF, BVF)_3-005-1	60.021	1.0.0.164	1	1004463772	Professional	2.0.10.242	2.0.10.356	10-06-2020	2020-10-06 오전 6:56:19	15:56:19	2.0.10.252	366		2	z	거생	NULL	NULL	NULL	NULL	NULL	NULL	32	1	102	KSY2	List3	NULL	NULL	NULL	NULL	NULL	NULL	NULL	NULL	NULL	0	z	0	3	1043924	0	{/}	455	1044379
좌우반구com(CVF, UVF, BVF)_3	5	1	<?xml version="1.0"?>\n<Clock xmlns:dt="urn:schemas-microsoft-com:datatypes"><Description dt:dt="string">E-Prime Primary Realtime Clock</Description><StartTime><Timestamp dt:dt="int">0</Timestamp><DateUtc dt:dt="string">2020-10-06T06:56:19Z</DateUtc></StartTime><FrequencyChanges><FrequencyChange><Frequency dt:dt="r8">2699960000</Frequency><Timestamp dt:dt="r8">3.68914117624573E+15</Timestamp><Cur…	좌우반구com(CVF, UVF, BVF)_3-005-1	60.021	1.0.0.164	1	1004463772	Professional	2.0.10.242	2.0.10.356	10-06-2020	2020-10-06 오전 6:56:19	15:56:19	2.0.10.252	153		1	{/}	걱정	NULL	NULL	NULL	16	1	21	NULL	NULL	NULL	KSY3	List2	NULL	NULL	NULL	NULL	NULL	NULL	NULL	NULL	NULL	1	{/}	1	3	450630	0	{/}	250	450880
좌우반구com(CVF, UVF, BVF)_3	5	1	<?xml version="1.0"?>\n<Clock xmlns:dt="urn:schemas-microsoft-com:datatypes"><Description dt:dt="string">E-Prime Primary Realtime Clock</Description><StartTime><Timestamp dt:dt="int">0</Timestamp><DateUtc dt:dt="string">2020-10-06T06:56:19Z</DateUtc></StartTime><FrequencyChanges><FrequencyChange><Frequency dt:dt="r8">2699960000</Frequency><Timestamp dt:dt="r8">3.68914117624573E+15</Timestamp><Cur…	좌우반구com(CVF, UVF, BVF)_3-005-1	60.021	1.0.0.164	1	1004463772	Professional	2.0.10.242	2.0.10.356	10-06-2020	2020-10-06 오전 6:56:19	15:56:19	2.0.10.252	91		2	z	걱최	132	1	91	NULL	NULL	NULL	NULL	NULL	NULL	KSY2	List1	NULL	NULL	NULL	NULL	NULL	NULL	NULL	NULL	NULL	1	z	0	3	257064	0	z	450	257514
좌우반구com(CVF, UVF, BVF)_3	5	1	<?xml version="1.0"?>\n<Clock xmlns:dt="urn:schemas-microsoft-com:datatypes"><Description dt:dt="string">E-Prime Primary Realtime Clock</Description><StartTime><Timestamp dt:dt="int">0</Timestamp><DateUtc dt:dt="string">2020-10-06T06:56:19Z</DateUtc></StartTime><FrequencyChanges><FrequencyChange><Frequency dt:dt="r8">2699960000</Frequency><Timestamp dt:dt="r8">3.68914117624573E+15</Timestamp><Cur…	좌우반구com(CVF, UVF, BVF)_3-005-1	60.021	1.0.0.164	1	1004463772	Professional	2.0.10.242	2.0.10.356	10-06-2020	2020-10-06 오전 6:56:19	15:56:19	2.0.10.252	66		2	z	건적	99	1	66	NULL	NULL	NULL	NULL	NULL	NULL	KSY2	List1	NULL	NULL	NULL	NULL	NULL	NULL	NULL	NULL	NULL	1	z	0	3	192170	0	z	496	192666
좌우반구com(CVF, UVF, BVF)_3	5	1	<?xml version="1.0"?>\n<Clock xmlns:dt="urn:schemas-microsoft-com:datatypes"><Description dt:dt="string">E-Prime Primary Realtime Clock</Description><StartTime><Timestamp dt:dt="int">0</Timestamp><DateUtc dt:dt="string">2020-10-06T06:56:19Z</DateUtc></StartTime><FrequencyChanges><FrequencyChange><Frequency dt:dt="r8">2699960000</Frequency><Timestamp dt:dt="r8">3.68914117624573E+15</Timestamp><Cur…	좌우반구com(CVF, UVF, BVF)_3-005-1	60.021	1.0.0.164	1	1004463772	Professional	2.0.10.242	2.0.10.356	10-06-2020	2020-10-06 오전 6:56:19	15:56:19	2.0.10.252	8		2	z	검강	126	1	8	NULL	NULL	NULL	NULL	NULL	NULL	KSY4	List1	NULL	NULL	NULL	NULL	NULL	NULL	NULL	NULL	NULL	1	z	0	3	41689	0	z	556	42245
좌우반구com(CVF, UVF, BVF)_3	5	1	<?xml version="1.0"?>\n<Clock xmlns:dt="urn:schemas-microsoft-com:datatypes"><Description dt:dt="string">E-Prime Primary Realtime Clock</Description><StartTime><Timestamp dt:dt="int">0</Timestamp><DateUtc dt:dt="string">2020-10-06T06:56:19Z</DateUtc></StartTime><FrequencyChanges><FrequencyChange><Frequency dt:dt="r8">2699960000</Frequency><Timestamp dt:dt="r8">3.68914117624573E+15</Timestamp><Cur…	좌우반구com(CVF, UVF, BVF)_3-005-1	60.021	1.0.0.164	1	1004463772	Professional	2.0.10.242	2.0.10.356	10-06-2020	2020-10-06 오전 6:56:19	15:56:19	2.0.10.252	31		1	{/}	검색	4	1	31	NULL	NULL	NULL	NULL	NULL	NULL	KSY3	List1	NULL	NULL	NULL	NULL	NULL	NULL	NULL	NULL	NULL	1	{/}	0	3	101651	0	{/}	320	101971
좌우반구com(CVF, UVF, BVF)_3	5	1	<?xml version="1.0"?>\n<Clock xmlns:dt="urn:schemas-microsoft-com:datatypes"><Description dt:dt="string">E-Prime Primary Realtime Clock</Description><StartTime><Timestamp dt:dt="int">0</Timestamp><DateUtc dt:dt="string">2020-10-06T06:56:19Z</DateUtc></StartTime><FrequencyChanges><FrequencyChange><Frequency dt:dt="r8">2699960000</Frequency><Timestamp dt:dt="r8">3.68914117624573E+15</Timestamp><Cur…	좌우반구com(CVF, UVF, BVF)_3-005-1	60.021	1.0.0.164	1	1004463772	Professional	2.0.10.242	2.0.10.356	10-06-2020	2020-10-06 오전 6:56:19	15:56:19	2.0.10.252	229		2	z	검죽	NULL	NULL	NULL	63	1	97	NULL	NULL	NULL	KSY4	List2	NULL	NULL	NULL	NULL	NULL	NULL	NULL	NULL	NULL	0	z	0	3	649578	0	{/}	564	650142
좌우반구com(CVF, UVF, BVF)_3	5	1	<?xml version="1.0"?>\n<Clock xmlns:dt="urn:schemas-microsoft-com:datatypes"><Description dt:dt="string">E-Prime Primary Realtime Clock</Description><StartTime><Timestamp dt:dt="int">0</Timestamp><DateUtc dt:dt="string">2020-10-06T06:56:19Z</DateUtc></StartTime><FrequencyChanges><FrequencyChange><Frequency dt:dt="r8">2699960000</Frequency><Timestamp dt:dt="r8">3.68914117624573E+15</Timestamp><Cur…	좌우반구com(CVF, UVF, BVF)_3-005-1	60.021	1.0.0.164	1	1004463772	Professional	2.0.10.242	2.0.10.356	10-06-2020	2020-10-06 오전 6:56:19	15:56:19	2.0.10.252	259		2	z	검환	NULL	NULL	NULL	118	1	127	NULL	NULL	NULL	KSY2	List2	NULL	NULL	NULL	NULL	NULL	NULL	NULL	NULL	NULL	1	z	0	3	728084	0	z	372	728456
좌우반구com(CVF, UVF, BVF)_3	5	1	<?xml version="1.0"?>\n<Clock xmlns:dt="urn:schemas-microsoft-com:datatypes"><Description dt:dt="string">E-Prime Primary Realtime Clock</Description><StartTime><Timestamp dt:dt="int">0</Timestamp><DateUtc dt:dt="string">2020-10-06T06:56:19Z</DateUtc></StartTime><FrequencyChanges><FrequencyChange><Frequency dt:dt="r8">2699960000</Frequency><Timestamp dt:dt="r8">3.68914117624573E+15</Timestamp><Cur…	좌우반구com(CVF, UVF, BVF)_3-005-1	60.021	1.0.0.164	1	1004463772	Professional	2.0.10.242	2.0.10.356	10-06-2020	2020-10-06 오전 6:56:19	15:56:19	2.0.10.252	328		2	z	격례	NULL	NULL	NULL	NULL	NULL	NULL	84	1	64	KSY2	List3	NULL	NULL	NULL	NULL	NULL	NULL	NULL	NULL	NULL	0	z	0	4	945742	0	{/}	454	946196
좌우반구com(CVF, UVF, BVF)_3	5	1	<?xml version="1.0"?>\n<Clock xmlns:dt="urn:schemas-microsoft-com:datatypes"><Description dt:dt="string">E-Prime Primary Realtime Clock</Description><StartTime><Timestamp dt:dt="int">0</Timestamp><DateUtc dt:dt="string">2020-10-06T06:56:19Z</DateUtc></StartTime><FrequencyChanges><FrequencyChange><Frequency dt:dt="r8">2699960000</Frequency><Timestamp dt:dt="r8">3.68914117624573E+15</Timestamp><Cur…	좌우반구com(CVF, UVF, BVF)_3-005-1	60.021	1.0.0.164	1	1004463772	Professional	2.0.10.242	2.0.10.356	10-06-2020	2020-10-06 오전 6:56:19	15:56:19	2.0.10.252	226		1	{/}	결과	NULL	NULL	NULL	18	1	94	NULL	NULL	NULL	KSY3	List2	NULL	NULL	NULL	NULL	NULL	NULL	NULL	NULL	NULL	1	{/}	0	3	641764	0	{/}	330	642094
좌우반구com(CVF, UVF, BVF)_3	5	1	<?xml version="1.0"?>\n<Clock xmlns:dt="urn:schemas-microsoft-com:datatypes"><Description dt:dt="string">E-Prime Primary Realtime Clock</Description><StartTime><Timestamp dt:dt="int">0</Timestamp><DateUtc dt:dt="string">2020-10-06T06:56:19Z</DateUtc></StartTime><FrequencyChanges><FrequencyChange><Frequency dt:dt="r8">2699960000</Frequency><Timestamp dt:dt="r8">3.68914117624573E+15</Timestamp><Cur…	좌우반구com(CVF, UVF, BVF)_3-005-1	60.021	1.0.0.164	1	1004463772	Professional	2.0.10.242	2.0.10.356	10-06-2020	2020-10-06 오전 6:56:19	15:56:19	2.0.10.252	175		1	{/}	결국	NULL	NULL	NULL	54	1	43	NULL	NULL	NULL	KSY3	List2	NULL	NULL	NULL	NULL	NULL	NULL	NULL	NULL	NULL	1	{/}	1	3	507860	0	{/}	332	508192
좌우반구com(CVF, UVF, BVF)_3	5	1	<?xml version="1.0"?>\n<Clock xmlns:dt="urn:schemas-microsoft-com:datatypes"><Description dt:dt="string">E-Prime Primary Realtime Clock</Description><StartTime><Timestamp dt:dt="int">0</Timestamp><DateUtc dt:dt="string">2020-10-06T06:56:19Z</DateUtc></StartTime><FrequencyChanges><FrequencyChange><Frequency dt:dt="r8">2699960000</Frequency><Timestamp dt:dt="r8">3.68914117624573E+15</Timestamp><Cur…	좌우반구com(CVF, UVF, BVF)_3-005-1	60.021	1.0.0.164	1	1004463772	Professional	2.0.10.242	2.0.10.356	10-06-2020	2020-10-06 오전 6:56:19	15:56:19	2.0.10.252	349		1	{/}	결정	NULL	NULL	NULL	NULL	NULL	NULL	64	1	85	KSY3	List3	NULL	NULL	NULL	NULL	NULL	NULL	NULL	NULL	NULL	1	{/}	1	3	1000689	0	{/}	339	1001028
좌우반구com(CVF, UVF, BVF)_3	5	1	<?xml version="1.0"?>\n<Clock xmlns:dt="urn:schemas-microsoft-com:datatypes"><Description dt:dt="string">E-Prime Primary Realtime Clock</Description><StartTime><Timestamp dt:dt="int">0</Timestamp><DateUtc dt:dt="string">2020-10-06T06:56:19Z</DateUtc></StartTime><FrequencyChanges><FrequencyChange><Frequency dt:dt="r8">2699960000</Frequency><Timestamp dt:dt="r8">3.68914117624573E+15</Timestamp><Cur…	좌우반구com(CVF, UVF, BVF)_3-005-1	60.021	1.0.0.164	1	1004463772	Professional	2.0.10.242	2.0.10.356	10-06-2020	2020-10-06 오전 6:56:19	15:56:19	2.0.10.252	58		2	z	결지	78	1	58	NULL	NULL	NULL	NULL	NULL	NULL	KSY3	List1	NULL	NULL	NULL	NULL	NULL	NULL	NULL	NULL	NULL	0	z	0	3	171444	0	{/}	415	171859
좌우반구com(CVF, UVF, BVF)_3	5	1	<?xml version="1.0"?>\n<Clock xmlns:dt="urn:schemas-microsoft-com:datatypes"><Description dt:dt="string">E-Prime Primary Realtime Clock</Description><StartTime><Timestamp dt:dt="int">0</Timestamp><DateUtc dt:dt="string">2020-10-06T06:56:19Z</DateUtc></StartTime><FrequencyChanges><FrequencyChange><Frequency dt:dt="r8">2699960000</Frequency><Timestamp dt:dt="r8">3.68914117624573E+15</Timestamp><Cur…	좌우반구com(CVF, UVF, BVF)_3-005-1	60.021	1.0.0.164	1	1004463772	Professional	2.0.10.242	2.0.10.356	10-06-2020	2020-10-06 오전 6:56:19	15:56:19	2.0.10.252	314		2	z	결협	NULL	NULL	NULL	NULL	NULL	NULL	10	1	50	KSY2	List3	NULL	NULL	NULL	NULL	NULL	NULL	NULL	NULL	NULL	1	z	0	3	908538	0	z	634	909172
좌우반구com(CVF, UVF, BVF)_3	5	1	<?xml version="1.0"?>\n<Clock xmlns:dt="urn:schemas-microsoft-com:datatypes"><Description dt:dt="string">E-Prime Primary Realtime Clock</Description><StartTime><Timestamp dt:dt="int">0</Timestamp><DateUtc dt:dt="string">2020-10-06T06:56:19Z</DateUtc></StartTime><FrequencyChanges><FrequencyChange><Frequency dt:dt="r8">2699960000</Frequency><Timestamp dt:dt="r8">3.68914117624573E+15</Timestamp><Cur…	좌우반구com(CVF, UVF, BVF)_3-005-1	60.021	1.0.0.164	1	1004463772	Professional	2.0.10.242	2.0.10.356	10-06-2020	2020-10-06 오전 6:56:19	15:56:19	2.0.10.252	383		1	{/}	경비	NULL	NULL	NULL	NULL	NULL	NULL	95	1	119	KSY3	List3	NULL	NULL	NULL	NULL	NULL	NULL	NULL	NULL	NULL	1	{/}	1	3	1088292	0	{/}	350	1088642
좌우반구com(CVF, UVF, BVF)_3	5	1	<?xml version="1.0"?>\n<Clock xmlns:dt="urn:schemas-microsoft-com:datatypes"><Description dt:dt="string">E-Prime Primary Realtime Clock</Description><StartTime><Timestamp dt:dt="int">0</Timestamp><DateUtc dt:dt="string">2020-10-06T06:56:19Z</DateUtc></StartTime><FrequencyChanges><FrequencyChange><Frequency dt:dt="r8">2699960000</Frequency><Timestamp dt:dt="r8">3.68914117624573E+15</Timestamp><Cur…	좌우반구com(CVF, UVF, BVF)_3-005-1	60.021	1.0.0.164	1	1004463772	Professional	2.0.10.242	2.0.10.356	10-06-2020	2020-10-06 오전 6:56:19	15:56:19	2.0.10.252	231		1	{/}	경험	NULL	NULL	NULL	46	1	99	NULL	NULL	NULL	KSY3	List2	NULL	NULL	NULL	NULL	NULL	NULL	NULL	NULL	NULL	1	{/}	1	3	654959	0	{/}	391	655350
좌우반구com(CVF, UVF, BVF)_3	5	1	<?xml version="1.0"?>\n<Clock xmlns:dt="urn:schemas-microsoft-com:datatypes"><Description dt:dt="string">E-Prime Primary Realtime Clock</Description><StartTime><Timestamp dt:dt="int">0</Timestamp><DateUtc dt:dt="string">2020-10-06T06:56:19Z</DateUtc></StartTime><FrequencyChanges><FrequencyChange><Frequency dt:dt="r8">2699960000</Frequency><Timestamp dt:dt="r8">3.68914117624573E+15</Timestamp><Cur…	좌우반구com(CVF, UVF, BVF)_3-005-1	60.021	1.0.0.164	1	1004463772	Professional	2.0.10.242	2.0.10.356	10-06-2020	2020-10-06 오전 6:56:19	15:56:19	2.0.10.252	121		1	{/}	경호	29	1	121	NULL	NULL	NULL	NULL	NULL	NULL	KSY3	List1	NULL	NULL	NULL	NULL	NULL	NULL	NULL	NULL	NULL	1	{/}	0	4	336187	0	{/}	422	336609
좌우반구com(CVF, UVF, BVF)_3	5	1	<?xml version="1.0"?>\n<Clock xmlns:dt="urn:schemas-microsoft-com:datatypes"><Description dt:dt="string">E-Prime Primary Realtime Clock</Description><StartTime><Timestamp dt:dt="int">0</Timestamp><DateUtc dt:dt="string">2020-10-06T06:56:19Z</DateUtc></StartTime><FrequencyChanges><FrequencyChange><Frequency dt:dt="r8">2699960000</Frequency><Timestamp dt:dt="r8">3.68914117624573E+15</Timestamp><Cur…	좌우반구com(CVF, UVF, BVF)_3-005-1	60.021	1.0.0.164	1	1004463772	Professional	2.0.10.242	2.0.10.356	10-06-2020	2020-10-06 오전 6:56:19	15:56:19	2.0.10.252	42		1	{/}	계기	88	1	42	NULL	NULL	NULL	NULL	NULL	NULL	KSY3	List1	NULL	NULL	NULL	NULL	NULL	NULL	NULL	NULL	NULL	1	{/}	0	4	129442	0	{/}	537	129979
좌우반구com(CVF, UVF, BVF)_3	5	1	<?xml version="1.0"?>\n<Clock xmlns:dt="urn:schemas-microsoft-com:datatypes"><Description dt:dt="string">E-Prime Primary Realtime Clock</Description><StartTime><Timestamp dt:dt="int">0</Timestamp><DateUtc dt:dt="string">2020-10-06T06:56:19Z</DateUtc></StartTime><FrequencyChanges><FrequencyChange><Frequency dt:dt="r8">2699960000</Frequency><Timestamp dt:dt="r8">3.68914117624573E+15</Timestamp><Cur…	좌우반구com(CVF, UVF, BVF)_3-005-1	60.021	1.0.0.164	1	1004463772	Professional	2.0.10.242	2.0.10.356	10-06-2020	2020-10-06 오전 6:56:19	15:56:19	2.0.10.252	48		2	z	계님	61	1	48	NULL	NULL	NULL	NULL	NULL	NULL	KSY4	List1	NULL	NULL	NULL	NULL	NULL	NULL	NULL	NULL	NULL	1	z	0	3	145636	0	z	620	146256
좌우반구com(CVF, UVF, BVF)_3	5	1	<?xml version="1.0"?>\n<Clock xmlns:dt="urn:schemas-microsoft-com:datatypes"><Description dt:dt="string">E-Prime Primary Realtime Clock</Description><StartTime><Timestamp dt:dt="int">0</Timestamp><DateUtc dt:dt="string">2020-10-06T06:56:19Z</DateUtc></StartTime><FrequencyChanges><FrequencyChange><Frequency dt:dt="r8">2699960000</Frequency><Timestamp dt:dt="r8">3.68914117624573E+15</Timestamp><Cur…	좌우반구com(CVF, UVF, BVF)_3-005-1	60.021	1.0.0.164	1	1004463772	Professional	2.0.10.242	2.0.10.356	10-06-2020	2020-10-06 오전 6:56:19	15:56:19	2.0.10.252	325		2	z	계락	NULL	NULL	NULL	NULL	NULL	NULL	125	1	61	KSY3	List3	NULL	NULL	NULL	NULL	NULL	NULL	NULL	NULL	NULL	1	z	1	3	937794	0	z	530	938324
좌우반구com(CVF, UVF, BVF)_3	5	1	<?xml version="1.0"?>\n<Clock xmlns:dt="urn:schemas-microsoft-com:datatypes"><Description dt:dt="string">E-Prime Primary Realtime Clock</Description><StartTime><Timestamp dt:dt="int">0</Timestamp><DateUtc dt:dt="string">2020-10-06T06:56:19Z</DateUtc></StartTime><FrequencyChanges><FrequencyChange><Frequency dt:dt="r8">2699960000</Frequency><Timestamp dt:dt="r8">3.68914117624573E+15</Timestamp><Cur…	좌우반구com(CVF, UVF, BVF)_3-005-1	60.021	1.0.0.164	1	1004463772	Professional	2.0.10.242	2.0.10.356	10-06-2020	2020-10-06 오전 6:56:19	15:56:19	2.0.10.252	70		1	{/}	계수	24	1	70	NULL	NULL	NULL	NULL	NULL	NULL	KSY3	List1	NULL	NULL	NULL	NULL	NULL	NULL	NULL	NULL	NULL	1	{/}	0	3	202616	0	{/}	530	203146
좌우반구com(CVF, UVF, BVF)_3	5	1	<?xml version="1.0"?>\n<Clock xmlns:dt="urn:schemas-microsoft-com:datatypes"><Description dt:dt="string">E-Prime Primary Realtime Clock</Description><StartTime><Timestamp dt:dt="int">0</Timestamp><DateUtc dt:dt="string">2020-10-06T06:56:19Z</DateUtc></StartTime><FrequencyChanges><FrequencyChange><Frequency dt:dt="r8">2699960000</Frequency><Timestamp dt:dt="r8">3.68914117624573E+15</Timestamp><Cur…	좌우반구com(CVF, UVF, BVF)_3-005-1	60.021	1.0.0.164	1	1004463772	Professional	2.0.10.242	2.0.10.356	10-06-2020	2020-10-06 오전 6:56:19	15:56:19	2.0.10.252	105		2	z	계여	9	1	105	NULL	NULL	NULL	NULL	NULL	NULL	KSY3	List1	NULL	NULL	NULL	NULL	NULL	NULL	NULL	NULL	NULL	1	z	0	4	295018	0	z	464	295482
좌우반구com(CVF, UVF, BVF)_3	5	1	<?xml version="1.0"?>\n<Clock xmlns:dt="urn:schemas-microsoft-com:datatypes"><Description dt:dt="string">E-Prime Primary Realtime Clock</Description><StartTime><Timestamp dt:dt="int">0</Timestamp><DateUtc dt:dt="string">2020-10-06T06:56:19Z</DateUtc></StartTime><FrequencyChanges><FrequencyChange><Frequency dt:dt="r8">2699960000</Frequency><Timestamp dt:dt="r8">3.68914117624573E+15</Timestamp><Cur…	좌우반구com(CVF, UVF, BVF)_3-005-1	60.021	1.0.0.164	1	1004463772	Professional	2.0.10.242	2.0.10.356	10-06-2020	2020-10-06 오전 6:56:19	15:56:19	2.0.10.252	239		2	z	고률	NULL	NULL	NULL	103	1	107	NULL	NULL	NULL	KSY2	List2	NULL	NULL	NULL	NULL	NULL	NULL	NULL	NULL	NULL	1	z	1	3	676285	0	z	482	676767
좌우반구com(CVF, UVF, BVF)_3	5	1	<?xml version="1.0"?>\n<Clock xmlns:dt="urn:schemas-microsoft-com:datatypes"><Description dt:dt="string">E-Prime Primary Realtime Clock</Description><StartTime><Timestamp dt:dt="int">0</Timestamp><DateUtc dt:dt="string">2020-10-06T06:56:19Z</DateUtc></StartTime><FrequencyChanges><FrequencyChange><Frequency dt:dt="r8">2699960000</Frequency><Timestamp dt:dt="r8">3.68914117624573E+15</Timestamp><Cur…	좌우반구com(CVF, UVF, BVF)_3-005-1	60.021	1.0.0.164	1	1004463772	Professional	2.0.10.242	2.0.10.356	10-06-2020	2020-10-06 오전 6:56:19	15:56:19	2.0.10.252	21		2	z	고청	104	1	21	NULL	NULL	NULL	NULL	NULL	NULL	KSY4	List1	NULL	NULL	NULL	NULL	NULL	NULL	NULL	NULL	NULL	0	z	0	3	75810	0	{/}	409	76219
좌우반구com(CVF, UVF, BVF)_3	5	1	<?xml version="1.0"?>\n<Clock xmlns:dt="urn:schemas-microsoft-com:datatypes"><Description dt:dt="string">E-Prime Primary Realtime Clock</Description><StartTime><Timestamp dt:dt="int">0</Timestamp><DateUtc dt:dt="string">2020-10-06T06:56:19Z</DateUtc></StartTime><FrequencyChanges><FrequencyChange><Frequency dt:dt="r8">2699960000</Frequency><Timestamp dt:dt="r8">3.68914117624573E+15</Timestamp><Cur…	좌우반구com(CVF, UVF, BVF)_3-005-1	60.021	1.0.0.164	1	1004463772	Professional	2.0.10.242	2.0.10.356	10-06-2020	2020-10-06 오전 6:56:19	15:56:19	2.0.10.252	90		1	{/}	공기	46	1	90	NULL	NULL	NULL	NULL	NULL	NULL	KSY3	List1	NULL	NULL	NULL	NULL	NULL	NULL	NULL	NULL	NULL	1	{/}	1	3	254548	0	{/}	319	254867
좌우반구com(CVF, UVF, BVF)_3	5	1	<?xml version="1.0"?>\n<Clock xmlns:dt="urn:schemas-microsoft-com:datatypes"><Description dt:dt="string">E-Prime Primary Realtime Clock</Description><StartTime><Timestamp dt:dt="int">0</Timestamp><DateUtc dt:dt="string">2020-10-06T06:56:19Z</DateUtc></StartTime><FrequencyChanges><FrequencyChange><Frequency dt:dt="r8">2699960000</Frequency><Timestamp dt:dt="r8">3.68914117624573E+15</Timestamp><Cur…	좌우반구com(CVF, UVF, BVF)_3-005-1	60.021	1.0.0.164	1	1004463772	Professional	2.0.10.242	2.0.10.356	10-06-2020	2020-10-06 오전 6:56:19	15:56:19	2.0.10.252	123		1	{/}	공백	65	1	123	NULL	NULL	NULL	NULL	NULL	NULL	KSY3	List1	NULL	NULL	NULL	NULL	NULL	NULL	NULL	NULL	NULL	1	{/}	0	3	341468	0	{/}	469	341937
좌우반구com(CVF, UVF, BVF)_3	5	1	<?xml version="1.0"?>\n<Clock xmlns:dt="urn:schemas-microsoft-com:datatypes"><Description dt:dt="string">E-Prime Primary Realtime Clock</Description><StartTime><Timestamp dt:dt="int">0</Timestamp><DateUtc dt:dt="string">2020-10-06T06:56:19Z</DateUtc></StartTime><FrequencyChanges><FrequencyChange><Frequency dt:dt="r8">2699960000</Frequency><Timestamp dt:dt="r8">3.68914117624573E+15</Timestamp><Cur…	좌우반구com(CVF, UVF, BVF)_3-005-1	60.021	1.0.0.164	1	1004463772	Professional	2.0.10.242	2.0.10.356	10-06-2020	2020-10-06 오전 6:56:19	15:56:19	2.0.10.252	223		1	{/}	공포	NULL	NULL	NULL	99	1	91	NULL	NULL	NULL	KSY3	List2	NULL	NULL	NULL	NULL	NULL	NULL	NULL	NULL	NULL	1	{/}	0	4	634117	0	{/}	377	634494
좌우반구com(CVF, UVF, BVF)_3	5	1	<?xml version="1.0"?>\n<Clock xmlns:dt="urn:schemas-microsoft-com:datatypes"><Description dt:dt="string">E-Prime Primary Realtime Clock</Description><StartTime><Timestamp dt:dt="int">0</Timestamp><DateUtc dt:dt="string">2020-10-06T06:56:19Z</DateUtc></StartTime><FrequencyChanges><FrequencyChange><Frequency dt:dt="r8">2699960000</Frequency><Timestamp dt:dt="r8">3.68914117624573E+15</Timestamp><Cur…	좌우반구com(CVF, UVF, BVF)_3-005-1	60.021	1.0.0.164	1	1004463772	Professional	2.0.10.242	2.0.10.356	10-06-2020	2020-10-06 오전 6:56:19	15:56:19	2.0.10.252	353		2	z	과법	NULL	NULL	NULL	NULL	NULL	NULL	90	1	89	KSY2	List3	NULL	NULL	NULL	NULL	NULL	NULL	NULL	NULL	NULL	1	z	0	3	1010919	0	z	356	1011275
좌우반구com(CVF, UVF, BVF)_3	5	1	<?xml version="1.0"?>\n<Clock xmlns:dt="urn:schemas-microsoft-com:datatypes"><Description dt:dt="string">E-Prime Primary Realtime Clock</Description><StartTime><Timestamp dt:dt="int">0</Timestamp><DateUtc dt:dt="string">2020-10-06T06:56:19Z</DateUtc></StartTime><FrequencyChanges><FrequencyChange><Frequency dt:dt="r8">2699960000</Frequency><Timestamp dt:dt="r8">3.68914117624573E+15</Timestamp><Cur…	좌우반구com(CVF, UVF, BVF)_3-005-1	60.021	1.0.0.164	1	1004463772	Professional	2.0.10.242	2.0.10.356	10-06-2020	2020-10-06 오전 6:56:19	15:56:19	2.0.10.252	263		1	{/}	과정	NULL	NULL	NULL	48	1	131	NULL	NULL	NULL	KSY3	List2	NULL	NULL	NULL	NULL	NULL	NULL	NULL	NULL	NULL	1	{/}	1	3	739113	0	{/}	358	739471
좌우반구com(CVF, UVF, BVF)_3	5	1	<?xml version="1.0"?>\n<Clock xmlns:dt="urn:schemas-microsoft-com:datatypes"><Description dt:dt="string">E-Prime Primary Realtime Clock</Description><StartTime><Timestamp dt:dt="int">0</Timestamp><DateUtc dt:dt="string">2020-10-06T06:56:19Z</DateUtc></StartTime><FrequencyChanges><FrequencyChange><Frequency dt:dt="r8">2699960000</Frequency><Timestamp dt:dt="r8">3.68914117624573E+15</Timestamp><Cur…	좌우반구com(CVF, UVF, BVF)_3-005-1	60.021	1.0.0.164	1	1004463772	Professional	2.0.10.242	2.0.10.356	10-06-2020	2020-10-06 오전 6:56:19	15:56:19	2.0.10.252	361		1	{/}	관계	NULL	NULL	NULL	NULL	NULL	NULL	33	1	97	KSY3	List3	NULL	NULL	NULL	NULL	NULL	NULL	NULL	NULL	NULL	1	{/}	1	3	1031095	0	{/}	308	1031403
좌우반구com(CVF, UVF, BVF)_3	5	1	<?xml version="1.0"?>\n<Clock xmlns:dt="urn:schemas-microsoft-com:datatypes"><Description dt:dt="string">E-Prime Primary Realtime Clock</Description><StartTime><Timestamp dt:dt="int">0</Timestamp><DateUtc dt:dt="string">2020-10-06T06:56:19Z</DateUtc></StartTime><FrequencyChanges><FrequencyChange><Frequency dt:dt="r8">2699960000</Frequency><Timestamp dt:dt="r8">3.68914117624573E+15</Timestamp><Cur…	좌우반구com(CVF, UVF, BVF)_3-005-1	60.021	1.0.0.164	1	1004463772	Professional	2.0.10.242	2.0.10.356	10-06-2020	2020-10-06 오전 6:56:19	15:56:19	2.0.10.252	335		1	{/}	관측	NULL	NULL	NULL	NULL	NULL	NULL	81	1	71	KSY3	List3	NULL	NULL	NULL	NULL	NULL	NULL	NULL	NULL	NULL	1	{/}	0	3	964102	0	{/}	341	964443
좌우반구com(CVF, UVF, BVF)_3	5	1	<?xml version="1.0"?>\n<Clock xmlns:dt="urn:schemas-microsoft-com:datatypes"><Description dt:dt="string">E-Prime Primary Realtime Clock</Description><StartTime><Timestamp dt:dt="int">0</Timestamp><DateUtc dt:dt="string">2020-10-06T06:56:19Z</DateUtc></StartTime><FrequencyChanges><FrequencyChange><Frequency dt:dt="r8">2699960000</Frequency><Timestamp dt:dt="r8">3.68914117624573E+15</Timestamp><Cur…	좌우반구com(CVF, UVF, BVF)_3-005-1	60.021	1.0.0.164	1	1004463772	Professional	2.0.10.242	2.0.10.356	10-06-2020	2020-10-06 오전 6:56:19	15:56:19	2.0.10.252	374		1	{/}	광장	NULL	NULL	NULL	NULL	NULL	NULL	67	1	110	KSY3	List3	NULL	NULL	NULL	NULL	NULL	NULL	NULL	NULL	NULL	1	{/}	0	3	1064384	0	{/}	411	1064795
좌우반구com(CVF, UVF, BVF)_3	5	1	<?xml version="1.0"?>\n<Clock xmlns:dt="urn:schemas-microsoft-com:datatypes"><Description dt:dt="string">E-Prime Primary Realtime Clock</Description><StartTime><Timestamp dt:dt="int">0</Timestamp><DateUtc dt:dt="string">2020-10-06T06:56:19Z</DateUtc></StartTime><FrequencyChanges><FrequencyChange><Frequency dt:dt="r8">2699960000</Frequency><Timestamp dt:dt="r8">3.68914117624573E+15</Timestamp><Cur…	좌우반구com(CVF, UVF, BVF)_3-005-1	60.021	1.0.0.164	1	1004463772	Professional	2.0.10.242	2.0.10.356	10-06-2020	2020-10-06 오전 6:56:19	15:56:19	2.0.10.252	189		2	z	교느	NULL	NULL	NULL	34	1	57	NULL	NULL	NULL	KSY2	List2	NULL	NULL	NULL	NULL	NULL	NULL	NULL	NULL	NULL	1	z	0	3	544198	0	z	377	544575
좌우반구com(CVF, UVF, BVF)_3	5	1	<?xml version="1.0"?>\n<Clock xmlns:dt="urn:schemas-microsoft-com:datatypes"><Description dt:dt="string">E-Prime Primary Realtime Clock</Description><StartTime><Timestamp dt:dt="int">0</Timestamp><DateUtc dt:dt="string">2020-10-06T06:56:19Z</DateUtc></StartTime><FrequencyChanges><FrequencyChange><Frequency dt:dt="r8">2699960000</Frequency><Timestamp dt:dt="r8">3.68914117624573E+15</Timestamp><Cur…	좌우반구com(CVF, UVF, BVF)_3-005-1	60.021	1.0.0.164	1	1004463772	Professional	2.0.10.242	2.0.10.356	10-06-2020	2020-10-06 오전 6:56:19	15:56:19	2.0.10.252	198		1	{/}	교훈	NULL	NULL	NULL	24	1	66	NULL	NULL	NULL	KSY2	List2	NULL	NULL	NULL	NULL	NULL	NULL	NULL	NULL	NULL	1	{/}	0	4	567840	0	{/}	311	568151
좌우반구com(CVF, UVF, BVF)_3	5	1	<?xml version="1.0"?>\n<Clock xmlns:dt="urn:schemas-microsoft-com:datatypes"><Description dt:dt="string">E-Prime Primary Realtime Clock</Description><StartTime><Timestamp dt:dt="int">0</Timestamp><DateUtc dt:dt="string">2020-10-06T06:56:19Z</DateUtc></StartTime><FrequencyChanges><FrequencyChange><Frequency dt:dt="r8">2699960000</Frequency><Timestamp dt:dt="r8">3.68914117624573E+15</Timestamp><Cur…	좌우반구com(CVF, UVF, BVF)_3-005-1	60.021	1.0.0.164	1	1004463772	Professional	2.0.10.242	2.0.10.356	10-06-2020	2020-10-06 오전 6:56:19	15:56:19	2.0.10.252	88		2	z	교휘	67	1	88	NULL	NULL	NULL	NULL	NULL	NULL	KSY3	List1	NULL	NULL	NULL	NULL	NULL	NULL	NULL	NULL	NULL	1	z	0	3	249217	0	z	617	249834
좌우반구com(CVF, UVF, BVF)_3	5	1	<?xml version="1.0"?>\n<Clock xmlns:dt="urn:schemas-microsoft-com:datatypes"><Description dt:dt="string">E-Prime Primary Realtime Clock</Description><StartTime><Timestamp dt:dt="int">0</Timestamp><DateUtc dt:dt="string">2020-10-06T06:56:19Z</DateUtc></StartTime><FrequencyChanges><FrequencyChange><Frequency dt:dt="r8">2699960000</Frequency><Timestamp dt:dt="r8">3.68914117624573E+15</Timestamp><Cur…	좌우반구com(CVF, UVF, BVF)_3-005-1	60.021	1.0.0.164	1	1004463772	Professional	2.0.10.242	2.0.10.356	10-06-2020	2020-10-06 오전 6:56:19	15:56:19	2.0.10.252	350		1	{/}	구조	NULL	NULL	NULL	NULL	NULL	NULL	68	1	86	KSY3	List3	NULL	NULL	NULL	NULL	NULL	NULL	NULL	NULL	NULL	1	{/}	1	3	1003238	0	{/}	309	1003547
좌우반구com(CVF, UVF, BVF)_3	5	1	<?xml version="1.0"?>\n<Clock xmlns:dt="urn:schemas-microsoft-com:datatypes"><Description dt:dt="string">E-Prime Primary Realtime Clock</Description><StartTime><Timestamp dt:dt="int">0</Timestamp><DateUtc dt:dt="string">2020-10-06T06:56:19Z</DateUtc></StartTime><FrequencyChanges><FrequencyChange><Frequency dt:dt="r8">2699960000</Frequency><Timestamp dt:dt="r8">3.68914117624573E+15</Timestamp><Cur…	좌우반구com(CVF, UVF, BVF)_3-005-1	60.021	1.0.0.164	1	1004463772	Professional	2.0.10.242	2.0.10.356	10-06-2020	2020-10-06 오전 6:56:19	15:56:19	2.0.10.252	183		2	z	국득	NULL	NULL	NULL	39	1	51	NULL	NULL	NULL	KSY	List2	0		1	-1	528403	184		0	0	1	z	0	4	528587	0	z	413	529000
좌우반구com(CVF, UVF, BVF)_3	5	1	<?xml version="1.0"?>\n<Clock xmlns:dt="urn:schemas-microsoft-com:datatypes"><Description dt:dt="string">E-Prime Primary Realtime Clock</Description><StartTime><Timestamp dt:dt="int">0</Timestamp><DateUtc dt:dt="string">2020-10-06T06:56:19Z</DateUtc></StartTime><FrequencyChanges><FrequencyChange><Frequency dt:dt="r8">2699960000</Frequency><Timestamp dt:dt="r8">3.68914117624573E+15</Timestamp><Cur…	좌우반구com(CVF, UVF, BVF)_3-005-1	60.021	1.0.0.164	1	1004463772	Professional	2.0.10.242	2.0.10.356	10-06-2020	2020-10-06 오전 6:56:19	15:56:19	2.0.10.252	261		2	z	국반	NULL	NULL	NULL	56	1	129	NULL	NULL	NULL	KSY3	List2	NULL	NULL	NULL	NULL	NULL	NULL	NULL	NULL	NULL	1	z	1	3	733665	0	z	445	734110
좌우반구com(CVF, UVF, BVF)_3	5	1	<?xml version="1.0"?>\n<Clock xmlns:dt="urn:schemas-microsoft-com:datatypes"><Description dt:dt="string">E-Prime Primary Realtime Clock</Description><StartTime><Timestamp dt:dt="int">0</Timestamp><DateUtc dt:dt="string">2020-10-06T06:56:19Z</DateUtc></StartTime><FrequencyChanges><FrequencyChange><Frequency dt:dt="r8">2699960000</Frequency><Timestamp dt:dt="r8">3.68914117624573E+15</Timestamp><Cur…	좌우반구com(CVF, UVF, BVF)_3-005-1	60.021	1.0.0.164	1	1004463772	Professional	2.0.10.242	2.0.10.356	10-06-2020	2020-10-06 오전 6:56:19	15:56:19	2.0.10.252	94		1	{/}	군청	101	1	94	NULL	NULL	NULL	NULL	NULL	NULL	KSY3	List1	NULL	NULL	NULL	NULL	NULL	NULL	NULL	NULL	NULL	1	{/}	0	3	265478	0	{/}	812	266290
좌우반구com(CVF, UVF, BVF)_3	5	1	<?xml version="1.0"?>\n<Clock xmlns:dt="urn:schemas-microsoft-com:datatypes"><Description dt:dt="string">E-Prime Primary Realtime Clock</Description><StartTime><Timestamp dt:dt="int">0</Timestamp><DateUtc dt:dt="string">2020-10-06T06:56:19Z</DateUtc></StartTime><FrequencyChanges><FrequencyChange><Frequency dt:dt="r8">2699960000</Frequency><Timestamp dt:dt="r8">3.68914117624573E+15</Timestamp><Cur…	좌우반구com(CVF, UVF, BVF)_3-005-1	60.021	1.0.0.164	1	1004463772	Professional	2.0.10.242	2.0.10.356	10-06-2020	2020-10-06 오전 6:56:19	15:56:19	2.0.10.252	26		1	{/}	궤도	22	1	26	NULL	NULL	NULL	NULL	NULL	NULL	KSY3	List1	NULL	NULL	NULL	NULL	NULL	NULL	NULL	NULL	NULL	1	{/}	1	3	88722	0	{/}	516	89238
좌우반구com(CVF, UVF, BVF)_3	5	1	<?xml version="1.0"?>\n<Clock xmlns:dt="urn:schemas-microsoft-com:datatypes"><Description dt:dt="string">E-Prime Primary Realtime Clock</Description><StartTime><Timestamp dt:dt="int">0</Timestamp><DateUtc dt:dt="string">2020-10-06T06:56:19Z</DateUtc></StartTime><FrequencyChanges><FrequencyChange><Frequency dt:dt="r8">2699960000</Frequency><Timestamp dt:dt="r8">3.68914117624573E+15</Timestamp><Cur…	좌우반구com(CVF, UVF, BVF)_3-005-1	60.021	1.0.0.164	1	1004463772	Professional	2.0.10.242	2.0.10.356	10-06-2020	2020-10-06 오전 6:56:19	15:56:19	2.0.10.252	202		2	z	궤희	NULL	NULL	NULL	35	1	70	NULL	NULL	NULL	KSY	List2	0		0	-1	578086	183		0	0	1	z	0	3	578269	0	z	322	578591
좌우반구com(CVF, UVF, BVF)_3	5	1	<?xml version="1.0"?>\n<Clock xmlns:dt="urn:schemas-microsoft-com:datatypes"><Description dt:dt="string">E-Prime Primary Realtime Clock</Description><StartTime><Timestamp dt:dt="int">0</Timestamp><DateUtc dt:dt="string">2020-10-06T06:56:19Z</DateUtc></StartTime><FrequencyChanges><FrequencyChange><Frequency dt:dt="r8">2699960000</Frequency><Timestamp dt:dt="r8">3.68914117624573E+15</Timestamp><Cur…	좌우반구com(CVF, UVF, BVF)_3-005-1	60.021	1.0.0.164	1	1004463772	Professional	2.0.10.242	2.0.10.356	10-06-2020	2020-10-06 오전 6:56:19	15:56:19	2.0.10.252	110		1	{/}	그림	40	1	110	NULL	NULL	NULL	NULL	NULL	NULL	KSY3	List1	NULL	NULL	NULL	NULL	NULL	NULL	NULL	NULL	NULL	1	{/}	1	3	308146	0	{/}	368	308514
좌우반구com(CVF, UVF, BVF)_3	5	1	<?xml version="1.0"?>\n<Clock xmlns:dt="urn:schemas-microsoft-com:datatypes"><Description dt:dt="string">E-Prime Primary Realtime Clock</Description><StartTime><Timestamp dt:dt="int">0</Timestamp><DateUtc dt:dt="string">2020-10-06T06:56:19Z</DateUtc></StartTime><FrequencyChanges><FrequencyChange><Frequency dt:dt="r8">2699960000</Frequency><Timestamp dt:dt="r8">3.68914117624573E+15</Timestamp><Cur…	좌우반구com(CVF, UVF, BVF)_3-005-1	60.021	1.0.0.164	1	1004463772	Professional	2.0.10.242	2.0.10.356	10-06-2020	2020-10-06 오전 6:56:19	15:56:19	2.0.10.252	2		2	z	그법	56	1	2	NULL	NULL	NULL	NULL	NULL	NULL	KSY4	List1	NULL	NULL	NULL	NULL	NULL	NULL	NULL	NULL	NULL	1	z	1	3	26577	0	z	357	26934
좌우반구com(CVF, UVF, BVF)_3	5	1	<?xml version="1.0"?>\n<Clock xmlns:dt="urn:schemas-microsoft-com:datatypes"><Description dt:dt="string">E-Prime Primary Realtime Clock</Description><StartTime><Timestamp dt:dt="int">0</Timestamp><DateUtc dt:dt="string">2020-10-06T06:56:19Z</DateUtc></StartTime><FrequencyChanges><FrequencyChange><Frequency dt:dt="r8">2699960000</Frequency><Timestamp dt:dt="r8">3.68914117624573E+15</Timestamp><Cur…	좌우반구com(CVF, UVF, BVF)_3-005-1	60.021	1.0.0.164	1	1004463772	Professional	2.0.10.242	2.0.10.356	10-06-2020	2020-10-06 오전 6:56:19	15:56:19	2.0.10.252	210		2	z	그소	NULL	NULL	NULL	89	1	78	NULL	NULL	NULL	KSY	List2	0		1	-1	598845	184		0	0	1	z	0	4	599029	0	z	338	599367
좌우반구com(CVF, UVF, BVF)_3	5	1	<?xml version="1.0"?>\n<Clock xmlns:dt="urn:schemas-microsoft-com:datatypes"><Description dt:dt="string">E-Prime Primary Realtime Clock</Description><StartTime><Timestamp dt:dt="int">0</Timestamp><DateUtc dt:dt="string">2020-10-06T06:56:19Z</DateUtc></StartTime><FrequencyChanges><FrequencyChange><Frequency dt:dt="r8">2699960000</Frequency><Timestamp dt:dt="r8">3.68914117624573E+15</Timestamp><Cur…	좌우반구com(CVF, UVF, BVF)_3-005-1	60.021	1.0.0.164	1	1004463772	Professional	2.0.10.242	2.0.10.356	10-06-2020	2020-10-06 오전 6:56:19	15:56:19	2.0.10.252	25		2	z	그종	27	1	25	NULL	NULL	NULL	NULL	NULL	NULL	KSY4	List1	NULL	NULL	NULL	NULL	NULL	NULL	NULL	NULL	NULL	1	z	0	4	86057	0	z	467	86524
좌우반구com(CVF, UVF, BVF)_3	5	1	<?xml version="1.0"?>\n<Clock xmlns:dt="urn:schemas-microsoft-com:datatypes"><Description dt:dt="string">E-Prime Primary Realtime Clock</Description><StartTime><Timestamp dt:dt="int">0</Timestamp><DateUtc dt:dt="string">2020-10-06T06:56:19Z</DateUtc></StartTime><FrequencyChanges><FrequencyChange><Frequency dt:dt="r8">2699960000</Frequency><Timestamp dt:dt="r8">3.68914117624573E+15</Timestamp><Cur…	좌우반구com(CVF, UVF, BVF)_3-005-1	60.021	1.0.0.164	1	1004463772	Professional	2.0.10.242	2.0.10.356	10-06-2020	2020-10-06 오전 6:56:19	15:56:19	2.0.10.252	379		1	{/}	급여	NULL	NULL	NULL	NULL	NULL	NULL	57	1	115	KSY3	List3	NULL	NULL	NULL	NULL	NULL	NULL	NULL	NULL	NULL	1	{/}	0	4	1077313	0	{/}	681	1077994
좌우반구com(CVF, UVF, BVF)_3	5	1	<?xml version="1.0"?>\n<Clock xmlns:dt="urn:schemas-microsoft-com:datatypes"><Description dt:dt="string">E-Prime Primary Realtime Clock</Description><StartTime><Timestamp dt:dt="int">0</Timestamp><DateUtc dt:dt="string">2020-10-06T06:56:19Z</DateUtc></StartTime><FrequencyChanges><FrequencyChange><Frequency dt:dt="r8">2699960000</Frequency><Timestamp dt:dt="r8">3.68914117624573E+15</Timestamp><Cur…	좌우반구com(CVF, UVF, BVF)_3-005-1	60.021	1.0.0.164	1	1004463772	Professional	2.0.10.242	2.0.10.356	10-06-2020	2020-10-06 오전 6:56:19	15:56:19	2.0.10.252	355		1	{/}	기록	NULL	NULL	NULL	NULL	NULL	NULL	7	1	91	KSY3	List3	NULL	NULL	NULL	NULL	NULL	NULL	NULL	NULL	NULL	1	{/}	0	4	1016051	0	{/}	336	1016387
좌우반구com(CVF, UVF, BVF)_3	5	1	<?xml version="1.0"?>\n<Clock xmlns:dt="urn:schemas-microsoft-com:datatypes"><Description dt:dt="string">E-Prime Primary Realtime Clock</Description><StartTime><Timestamp dt:dt="int">0</Timestamp><DateUtc dt:dt="string">2020-10-06T06:56:19Z</DateUtc></StartTime><FrequencyChanges><FrequencyChange><Frequency dt:dt="r8">2699960000</Frequency><Timestamp dt:dt="r8">3.68914117624573E+15</Timestamp><Cur…	좌우반구com(CVF, UVF, BVF)_3-005-1	60.021	1.0.0.164	1	1004463772	Professional	2.0.10.242	2.0.10.356	10-06-2020	2020-10-06 오전 6:56:19	15:56:19	2.0.10.252	69		1	{/}	기름	94	1	69	NULL	NULL	NULL	NULL	NULL	NULL	KSY3	List1	NULL	NULL	NULL	NULL	NULL	NULL	NULL	NULL	NULL	1	{/}	0	3	200084	0	{/}	327	200411
좌우반구com(CVF, UVF, BVF)_3	5	1	<?xml version="1.0"?>\n<Clock xmlns:dt="urn:schemas-microsoft-com:datatypes"><Description dt:dt="string">E-Prime Primary Realtime Clock</Description><StartTime><Timestamp dt:dt="int">0</Timestamp><DateUtc dt:dt="string">2020-10-06T06:56:19Z</DateUtc></StartTime><FrequencyChanges><FrequencyChange><Frequency dt:dt="r8">2699960000</Frequency><Timestamp dt:dt="r8">3.68914117624573E+15</Timestamp><Cur…	좌우반구com(CVF, UVF, BVF)_3-005-1	60.021	1.0.0.164	1	1004463772	Professional	2.0.10.242	2.0.10.356	10-06-2020	2020-10-06 오전 6:56:19	15:56:19	2.0.10.252	61		1	{/}	기술	7	1	61	NULL	NULL	NULL	NULL	NULL	NULL	KSY3	List1	NULL	NULL	NULL	NULL	NULL	NULL	NULL	NULL	NULL	1	{/}	0	4	179258	0	{/}	348	179606
좌우반구com(CVF, UVF, BVF)_3	5	1	<?xml version="1.0"?>\n<Clock xmlns:dt="urn:schemas-microsoft-com:datatypes"><Description dt:dt="string">E-Prime Primary Realtime Clock</Description><StartTime><Timestamp dt:dt="int">0</Timestamp><DateUtc dt:dt="string">2020-10-06T06:56:19Z</DateUtc></StartTime><FrequencyChanges><FrequencyChange><Frequency dt:dt="r8">2699960000</Frequency><Timestamp dt:dt="r8">3.68914117624573E+15</Timestamp><Cur…	좌우반구com(CVF, UVF, BVF)_3-005-1	60.021	1.0.0.164	1	1004463772	Professional	2.0.10.242	2.0.10.356	10-06-2020	2020-10-06 오전 6:56:19	15:56:19	2.0.10.252	275		1	{/}	기운	NULL	NULL	NULL	NULL	NULL	NULL	53	1	11	KSY3	List3	NULL	NULL	NULL	NULL	NULL	NULL	NULL	NULL	NULL	1	{/}	0	4	806457	0	{/}	348	806805
좌우반구com(CVF, UVF, BVF)_3	5	1	<?xml version="1.0"?>\n<Clock xmlns:dt="urn:schemas-microsoft-com:datatypes"><Description dt:dt="string">E-Prime Primary Realtime Clock</Description><StartTime><Timestamp dt:dt="int">0</Timestamp><DateUtc dt:dt="string">2020-10-06T06:56:19Z</DateUtc></StartTime><FrequencyChanges><FrequencyChange><Frequency dt:dt="r8">2699960000</Frequency><Timestamp dt:dt="r8">3.68914117624573E+15</Timestamp><Cur…	좌우반구com(CVF, UVF, BVF)_3-005-1	60.021	1.0.0.164	1	1004463772	Professional	2.0.10.242	2.0.10.356	10-06-2020	2020-10-06 오전 6:56:19	15:56:19	2.0.10.252	41		1	{/}	기준	12	1	41	NULL	NULL	NULL	NULL	NULL	NULL	KSY3	List1	NULL	NULL	NULL	NULL	NULL	NULL	NULL	NULL	NULL	1	{/}	0	3	126976	0	{/}	269	127245
좌우반구com(CVF, UVF, BVF)_3	5	1	<?xml version="1.0"?>\n<Clock xmlns:dt="urn:schemas-microsoft-com:datatypes"><Description dt:dt="string">E-Prime Primary Realtime Clock</Description><StartTime><Timestamp dt:dt="int">0</Timestamp><DateUtc dt:dt="string">2020-10-06T06:56:19Z</DateUtc></StartTime><FrequencyChanges><FrequencyChange><Frequency dt:dt="r8">2699960000</Frequency><Timestamp dt:dt="r8">3.68914117624573E+15</Timestamp><Cur…	좌우반구com(CVF, UVF, BVF)_3-005-1	60.021	1.0.0.164	1	1004463772	Professional	2.0.10.242	2.0.10.356	10-06-2020	2020-10-06 오전 6:56:19	15:56:19	2.0.10.252	242		1	{/}	기차	NULL	NULL	NULL	113	1	110	NULL	NULL	NULL	KSY3	List2	NULL	NULL	NULL	NULL	NULL	NULL	NULL	NULL	NULL	1	{/}	0	3	684099	0	{/}	351	684450
좌우반구com(CVF, UVF, BVF)_3	5	1	<?xml version="1.0"?>\n<Clock xmlns:dt="urn:schemas-microsoft-com:datatypes"><Description dt:dt="string">E-Prime Primary Realtime Clock</Description><StartTime><Timestamp dt:dt="int">0</Timestamp><DateUtc dt:dt="string">2020-10-06T06:56:19Z</DateUtc></StartTime><FrequencyChanges><FrequencyChange><Frequency dt:dt="r8">2699960000</Frequency><Timestamp dt:dt="r8">3.68914117624573E+15</Timestamp><Cur…	좌우반구com(CVF, UVF, BVF)_3-005-1	60.021	1.0.0.164	1	1004463772	Professional	2.0.10.242	2.0.10.356	10-06-2020	2020-10-06 오전 6:56:19	15:56:19	2.0.10.252	357		1	{/}	기회	NULL	NULL	NULL	NULL	NULL	NULL	16	1	93	KSY3	List3	NULL	NULL	NULL	NULL	NULL	NULL	NULL	NULL	NULL	1	{/}	0	3	1021132	0	{/}	287	1021419
좌우반구com(CVF, UVF, BVF)_3	5	1	<?xml version="1.0"?>\n<Clock xmlns:dt="urn:schemas-microsoft-com:datatypes"><Description dt:dt="string">E-Prime Primary Realtime Clock</Description><StartTime><Timestamp dt:dt="int">0</Timestamp><DateUtc dt:dt="string">2020-10-06T06:56:19Z</DateUtc></StartTime><FrequencyChanges><FrequencyChange><Frequency dt:dt="r8">2699960000</Frequency><Timestamp dt:dt="r8">3.68914117624573E+15</Timestamp><Cur…	좌우반구com(CVF, UVF, BVF)_3-005-1	60.021	1.0.0.164	1	1004463772	Professional	2.0.10.242	2.0.10.356	10-06-2020	2020-10-06 오전 6:56:19	15:56:19	2.0.10.252	89		2	z	껍목	45	1	89	NULL	NULL	NULL	NULL	NULL	NULL	KSY4	List1	NULL	NULL	NULL	NULL	NULL	NULL	NULL	NULL	NULL	0	z	0	4	252033	0	{/}	314	252347
좌우반구com(CVF, UVF, BVF)_3	5	1	<?xml version="1.0"?>\n<Clock xmlns:dt="urn:schemas-microsoft-com:datatypes"><Description dt:dt="string">E-Prime Primary Realtime Clock</Description><StartTime><Timestamp dt:dt="int">0</Timestamp><DateUtc dt:dt="string">2020-10-06T06:56:19Z</DateUtc></StartTime><FrequencyChanges><FrequencyChange><Frequency dt:dt="r8">2699960000</Frequency><Timestamp dt:dt="r8">3.68914117624573E+15</Timestamp><Cur…	좌우반구com(CVF, UVF, BVF)_3-005-1	60.021	1.0.0.164	1	1004463772	Professional	2.0.10.242	2.0.10.356	10-06-2020	2020-10-06 오전 6:56:19	15:56:19	2.0.10.252	192		2	z	껍밀	NULL	NULL	NULL	1	1	60	NULL	NULL	NULL	KSY4	List2	NULL	NULL	NULL	NULL	NULL	NULL	NULL	NULL	NULL	1	z	0	3	552128	0	z	376	552504
좌우반구com(CVF, UVF, BVF)_3	5	1	<?xml version="1.0"?>\n<Clock xmlns:dt="urn:schemas-microsoft-com:datatypes"><Description dt:dt="string">E-Prime Primary Realtime Clock</Description><StartTime><Timestamp dt:dt="int">0</Timestamp><DateUtc dt:dt="string">2020-10-06T06:56:19Z</DateUtc></StartTime><FrequencyChanges><FrequencyChange><Frequency dt:dt="r8">2699960000</Frequency><Timestamp dt:dt="r8">3.68914117624573E+15</Timestamp><Cur…	좌우반구com(CVF, UVF, BVF)_3-005-1	60.021	1.0.0.164	1	1004463772	Professional	2.0.10.242	2.0.10.356	10-06-2020	2020-10-06 오전 6:56:19	15:56:19	2.0.10.252	382		1	{/}	껍질	NULL	NULL	NULL	NULL	NULL	NULL	3	1	118	KSY3	List3	NULL	NULL	NULL	NULL	NULL	NULL	NULL	NULL	NULL	0	{/}	1	3	1085626	0	z	465	1086091
좌우반구com(CVF, UVF, BVF)_3	5	1	<?xml version="1.0"?>\n<Clock xmlns:dt="urn:schemas-microsoft-com:datatypes"><Description dt:dt="string">E-Prime Primary Realtime Clock</Description><StartTime><Timestamp dt:dt="int">0</Timestamp><DateUtc dt:dt="string">2020-10-06T06:56:19Z</DateUtc></StartTime><FrequencyChanges><FrequencyChange><Frequency dt:dt="r8">2699960000</Frequency><Timestamp dt:dt="r8">3.68914117624573E+15</Timestamp><Cur…	좌우반구com(CVF, UVF, BVF)_3-005-1	60.021	1.0.0.164	1	1004463772	Professional	2.0.10.242	2.0.10.356	10-06-2020	2020-10-06 오전 6:56:19	15:56:19	2.0.10.252	233		2	z	껍퇴	NULL	NULL	NULL	129	1	101	NULL	NULL	NULL	KSY3	List2	NULL	NULL	NULL	NULL	NULL	NULL	NULL	NULL	NULL	1	z	0	4	660058	0	z	364	660422
좌우반구com(CVF, UVF, BVF)_3	5	1	<?xml version="1.0"?>\n<Clock xmlns:dt="urn:schemas-microsoft-com:datatypes"><Description dt:dt="string">E-Prime Primary Realtime Clock</Description><StartTime><Timestamp dt:dt="int">0</Timestamp><DateUtc dt:dt="string">2020-10-06T06:56:19Z</DateUtc></StartTime><FrequencyChanges><FrequencyChange><Frequency dt:dt="r8">2699960000</Frequency><Timestamp dt:dt="r8">3.68914117624573E+15</Timestamp><Cur…	좌우반구com(CVF, UVF, BVF)_3-005-1	60.021	1.0.0.164	1	1004463772	Professional	2.0.10.242	2.0.10.356	10-06-2020	2020-10-06 오전 6:56:19	15:56:19	2.0.10.252	16		2	z	나개	72	1	16	NULL	NULL	NULL	NULL	NULL	NULL	KSY2	List1	NULL	NULL	NULL	NULL	NULL	NULL	NULL	NULL	NULL	1	z	1	3	62931	0	z	393	63324
좌우반구com(CVF, UVF, BVF)_3	5	1	<?xml version="1.0"?>\n<Clock xmlns:dt="urn:schemas-microsoft-com:datatypes"><Description dt:dt="string">E-Prime Primary Realtime Clock</Description><StartTime><Timestamp dt:dt="int">0</Timestamp><DateUtc dt:dt="string">2020-10-06T06:56:19Z</DateUtc></StartTime><FrequencyChanges><FrequencyChange><Frequency dt:dt="r8">2699960000</Frequency><Timestamp dt:dt="r8">3.68914117624573E+15</Timestamp><Cur…	좌우반구com(CVF, UVF, BVF)_3-005-1	60.021	1.0.0.164	1	1004463772	Professional	2.0.10.242	2.0.10.356	10-06-2020	2020-10-06 오전 6:56:19	15:56:19	2.0.10.252	51		1	{/}	내일	108	1	51	NULL	NULL	NULL	NULL	NULL	NULL	KSY3	List1	NULL	NULL	NULL	NULL	NULL	NULL	NULL	NULL	NULL	1	{/}	0	4	153617	0	{/}	275	153892
좌우반구com(CVF, UVF, BVF)_3	5	1	<?xml version="1.0"?>\n<Clock xmlns:dt="urn:schemas-microsoft-com:datatypes"><Description dt:dt="string">E-Prime Primary Realtime Clock</Description><StartTime><Timestamp dt:dt="int">0</Timestamp><DateUtc dt:dt="string">2020-10-06T06:56:19Z</DateUtc></StartTime><FrequencyChanges><FrequencyChange><Frequency dt:dt="r8">2699960000</Frequency><Timestamp dt:dt="r8">3.68914117624573E+15</Timestamp><Cur…	좌우반구com(CVF, UVF, BVF)_3-005-1	60.021	1.0.0.164	1	1004463772	Professional	2.0.10.242	2.0.10.356	10-06-2020	2020-10-06 오전 6:56:19	15:56:19	2.0.10.252	187		2	z	내죽	NULL	NULL	NULL	7	1	55	NULL	NULL	NULL	KSY4	List2	NULL	NULL	NULL	NULL	NULL	NULL	NULL	NULL	NULL	1	z	0	4	538850	0	z	509	539359
좌우반구com(CVF, UVF, BVF)_3	5	1	<?xml version="1.0"?>\n<Clock xmlns:dt="urn:schemas-microsoft-com:datatypes"><Description dt:dt="string">E-Prime Primary Realtime Clock</Description><StartTime><Timestamp dt:dt="int">0</Timestamp><DateUtc dt:dt="string">2020-10-06T06:56:19Z</DateUtc></StartTime><FrequencyChanges><FrequencyChange><Frequency dt:dt="r8">2699960000</Frequency><Timestamp dt:dt="r8">3.68914117624573E+15</Timestamp><Cur…	좌우반구com(CVF, UVF, BVF)_3-005-1	60.021	1.0.0.164	1	1004463772	Professional	2.0.10.242	2.0.10.356	10-06-2020	2020-10-06 오전 6:56:19	15:56:19	2.0.10.252	154		2	z	내표	NULL	NULL	NULL	114	1	22	NULL	NULL	NULL	KSY3	List2	NULL	NULL	NULL	NULL	NULL	NULL	NULL	NULL	NULL	0	z	1	3	453079	0	{/}	449	453528
좌우반구com(CVF, UVF, BVF)_3	5	1	<?xml version="1.0"?>\n<Clock xmlns:dt="urn:schemas-microsoft-com:datatypes"><Description dt:dt="string">E-Prime Primary Realtime Clock</Description><StartTime><Timestamp dt:dt="int">0</Timestamp><DateUtc dt:dt="string">2020-10-06T06:56:19Z</DateUtc></StartTime><FrequencyChanges><FrequencyChange><Frequency dt:dt="r8">2699960000</Frequency><Timestamp dt:dt="r8">3.68914117624573E+15</Timestamp><Cur…	좌우반구com(CVF, UVF, BVF)_3-005-1	60.021	1.0.0.164	1	1004463772	Professional	2.0.10.242	2.0.10.356	10-06-2020	2020-10-06 오전 6:56:19	15:56:19	2.0.10.252	345		2	z	념속	NULL	NULL	NULL	NULL	NULL	NULL	110	1	81	KSY2	List3	NULL	NULL	NULL	NULL	NULL	NULL	NULL	NULL	NULL	1	z	0	3	990376	0	z	467	990843
좌우반구com(CVF, UVF, BVF)_3	5	1	<?xml version="1.0"?>\n<Clock xmlns:dt="urn:schemas-microsoft-com:datatypes"><Description dt:dt="string">E-Prime Primary Realtime Clock</Description><StartTime><Timestamp dt:dt="int">0</Timestamp><DateUtc dt:dt="string">2020-10-06T06:56:19Z</DateUtc></StartTime><FrequencyChanges><FrequencyChange><Frequency dt:dt="r8">2699960000</Frequency><Timestamp dt:dt="r8">3.68914117624573E+15</Timestamp><Cur…	좌우반구com(CVF, UVF, BVF)_3-005-1	60.021	1.0.0.164	1	1004463772	Professional	2.0.10.242	2.0.10.356	10-06-2020	2020-10-06 오전 6:56:19	15:56:19	2.0.10.252	113		2	z	념실	34	1	113	NULL	NULL	NULL	NULL	NULL	NULL	KSY2	List1	NULL	NULL	NULL	NULL	NULL	NULL	NULL	NULL	NULL	1	z	0	3	315677	0	z	388	316065
좌우반구com(CVF, UVF, BVF)_3	5	1	<?xml version="1.0"?>\n<Clock xmlns:dt="urn:schemas-microsoft-com:datatypes"><Description dt:dt="string">E-Prime Primary Realtime Clock</Description><StartTime><Timestamp dt:dt="int">0</Timestamp><DateUtc dt:dt="string">2020-10-06T06:56:19Z</DateUtc></StartTime><FrequencyChanges><FrequencyChange><Frequency dt:dt="r8">2699960000</Frequency><Timestamp dt:dt="r8">3.68914117624573E+15</Timestamp><Cur…	좌우반구com(CVF, UVF, BVF)_3-005-1	60.021	1.0.0.164	1	1004463772	Professional	2.0.10.242	2.0.10.356	10-06-2020	2020-10-06 오전 6:56:19	15:56:19	2.0.10.252	295		2	z	념효	NULL	NULL	NULL	NULL	NULL	NULL	36	1	31	KSY	List3	0		0	0	858389	183		0	0	1	z	0	3	858572	0	z	288	858860
좌우반구com(CVF, UVF, BVF)_3	5	1	<?xml version="1.0"?>\n<Clock xmlns:dt="urn:schemas-microsoft-com:datatypes"><Description dt:dt="string">E-Prime Primary Realtime Clock</Description><StartTime><Timestamp dt:dt="int">0</Timestamp><DateUtc dt:dt="string">2020-10-06T06:56:19Z</DateUtc></StartTime><FrequencyChanges><FrequencyChange><Frequency dt:dt="r8">2699960000</Frequency><Timestamp dt:dt="r8">3.68914117624573E+15</Timestamp><Cur…	좌우반구com(CVF, UVF, BVF)_3-005-1	60.021	1.0.0.164	1	1004463772	Professional	2.0.10.242	2.0.10.356	10-06-2020	2020-10-06 오전 6:56:19	15:56:19	2.0.10.252	204		1	{/}	노조	NULL	NULL	NULL	44	1	72	NULL	NULL	NULL	KSY3	List2	NULL	NULL	NULL	NULL	NULL	NULL	NULL	NULL	NULL	1	{/}	0	4	583368	0	{/}	407	583775
좌우반구com(CVF, UVF, BVF)_3	5	1	<?xml version="1.0"?>\n<Clock xmlns:dt="urn:schemas-microsoft-com:datatypes"><Description dt:dt="string">E-Prime Primary Realtime Clock</Description><StartTime><Timestamp dt:dt="int">0</Timestamp><DateUtc dt:dt="string">2020-10-06T06:56:19Z</DateUtc></StartTime><FrequencyChanges><FrequencyChange><Frequency dt:dt="r8">2699960000</Frequency><Timestamp dt:dt="r8">3.68914117624573E+15</Timestamp><Cur…	좌우반구com(CVF, UVF, BVF)_3-005-1	60.021	1.0.0.164	1	1004463772	Professional	2.0.10.242	2.0.10.356	10-06-2020	2020-10-06 오전 6:56:19	15:56:19	2.0.10.252	326		1	{/}	논란	NULL	NULL	NULL	NULL	NULL	NULL	22	1	62	KSY3	List3	NULL	NULL	NULL	NULL	NULL	NULL	NULL	NULL	NULL	1	{/}	0	3	940527	0	{/}	445	940972
좌우반구com(CVF, UVF, BVF)_3	5	1	<?xml version="1.0"?>\n<Clock xmlns:dt="urn:schemas-microsoft-com:datatypes"><Description dt:dt="string">E-Prime Primary Realtime Clock</Description><StartTime><Timestamp dt:dt="int">0</Timestamp><DateUtc dt:dt="string">2020-10-06T06:56:19Z</DateUtc></StartTime><FrequencyChanges><FrequencyChange><Frequency dt:dt="r8">2699960000</Frequency><Timestamp dt:dt="r8">3.68914117624573E+15</Timestamp><Cur…	좌우반구com(CVF, UVF, BVF)_3-005-1	60.021	1.0.0.164	1	1004463772	Professional	2.0.10.242	2.0.10.356	10-06-2020	2020-10-06 오전 6:56:19	15:56:19	2.0.10.252	218		2	z	논무	NULL	NULL	NULL	23	1	86	NULL	NULL	NULL	KSY	List2	0		0	0	620155	183		0	0	1	z	0	3	620338	0	z	536	620874
좌우반구com(CVF, UVF, BVF)_3	5	1	<?xml version="1.0"?>\n<Clock xmlns:dt="urn:schemas-microsoft-com:datatypes"><Description dt:dt="string">E-Prime Primary Realtime Clock</Description><StartTime><Timestamp dt:dt="int">0</Timestamp><DateUtc dt:dt="string">2020-10-06T06:56:19Z</DateUtc></StartTime><FrequencyChanges><FrequencyChange><Frequency dt:dt="r8">2699960000</Frequency><Timestamp dt:dt="r8">3.68914117624573E+15</Timestamp><Cur…	좌우반구com(CVF, UVF, BVF)_3-005-1	60.021	1.0.0.164	1	1004463772	Professional	2.0.10.242	2.0.10.356	10-06-2020	2020-10-06 오전 6:56:19	15:56:19	2.0.10.252	365		1	{/}	느낌	NULL	NULL	NULL	NULL	NULL	NULL	39	1	101	KSY3	List3	NULL	NULL	NULL	NULL	NULL	NULL	NULL	NULL	NULL	1	{/}	0	3	1041425	0	{/}	290	1041715
좌우반구com(CVF, UVF, BVF)_3	5	1	<?xml version="1.0"?>\n<Clock xmlns:dt="urn:schemas-microsoft-com:datatypes"><Description dt:dt="string">E-Prime Primary Realtime Clock</Description><StartTime><Timestamp dt:dt="int">0</Timestamp><DateUtc dt:dt="string">2020-10-06T06:56:19Z</DateUtc></StartTime><FrequencyChanges><FrequencyChange><Frequency dt:dt="r8">2699960000</Frequency><Timestamp dt:dt="r8">3.68914117624573E+15</Timestamp><Cur…	좌우반구com(CVF, UVF, BVF)_3-005-1	60.021	1.0.0.164	1	1004463772	Professional	2.0.10.242	2.0.10.356	10-06-2020	2020-10-06 오전 6:56:19	15:56:19	2.0.10.252	208		2	z	느속	NULL	NULL	NULL	105	1	76	NULL	NULL	NULL	KSY2	List2	NULL	NULL	NULL	NULL	NULL	NULL	NULL	NULL	NULL	1	z	0	4	593881	0	z	430	594311
좌우반구com(CVF, UVF, BVF)_3	5	1	<?xml version="1.0"?>\n<Clock xmlns:dt="urn:schemas-microsoft-com:datatypes"><Description dt:dt="string">E-Prime Primary Realtime Clock</Description><StartTime><Timestamp dt:dt="int">0</Timestamp><DateUtc dt:dt="string">2020-10-06T06:56:19Z</DateUtc></StartTime><FrequencyChanges><FrequencyChange><Frequency dt:dt="r8">2699960000</Frequency><Timestamp dt:dt="r8">3.68914117624573E+15</Timestamp><Cur…	좌우반구com(CVF, UVF, BVF)_3-005-1	60.021	1.0.0.164	1	1004463772	Professional	2.0.10.242	2.0.10.356	10-06-2020	2020-10-06 오전 6:56:19	15:56:19	2.0.10.252	318		2	z	느스	NULL	NULL	NULL	NULL	NULL	NULL	42	1	54	KSY4	List3	NULL	NULL	NULL	NULL	NULL	NULL	NULL	NULL	NULL	1	z	0	3	919134	0	z	390	919524
좌우반구com(CVF, UVF, BVF)_3	5	1	<?xml version="1.0"?>\n<Clock xmlns:dt="urn:schemas-microsoft-com:datatypes"><Description dt:dt="string">E-Prime Primary Realtime Clock</Description><StartTime><Timestamp dt:dt="int">0</Timestamp><DateUtc dt:dt="string">2020-10-06T06:56:19Z</DateUtc></StartTime><FrequencyChanges><FrequencyChange><Frequency dt:dt="r8">2699960000</Frequency><Timestamp dt:dt="r8">3.68914117624573E+15</Timestamp><Cur…	좌우반구com(CVF, UVF, BVF)_3-005-1	60.021	1.0.0.164	1	1004463772	Professional	2.0.10.242	2.0.10.356	10-06-2020	2020-10-06 오전 6:56:19	15:56:19	2.0.10.252	112		2	z	느체	69	1	112	NULL	NULL	NULL	NULL	NULL	NULL	KSY3	List1	NULL	NULL	NULL	NULL	NULL	NULL	NULL	NULL	NULL	1	z	0	3	313078	0	z	396	313474
좌우반구com(CVF, UVF, BVF)_3	5	1	<?xml version="1.0"?>\n<Clock xmlns:dt="urn:schemas-microsoft-com:datatypes"><Description dt:dt="string">E-Prime Primary Realtime Clock</Description><StartTime><Timestamp dt:dt="int">0</Timestamp><DateUtc dt:dt="string">2020-10-06T06:56:19Z</DateUtc></StartTime><FrequencyChanges><FrequencyChange><Frequency dt:dt="r8">2699960000</Frequency><Timestamp dt:dt="r8">3.68914117624573E+15</Timestamp><Cur…	좌우반구com(CVF, UVF, BVF)_3-005-1	60.021	1.0.0.164	1	1004463772	Professional	2.0.10.242	2.0.10.356	10-06-2020	2020-10-06 오전 6:56:19	15:56:19	2.0.10.252	147		2	z	님우	NULL	NULL	NULL	3	1	15	NULL	NULL	NULL	KSY3	List2	NULL	NULL	NULL	NULL	NULL	NULL	NULL	NULL	NULL	1	z	0	3	434286	0	z	651	434937
좌우반구com(CVF, UVF, BVF)_3	5	1	<?xml version="1.0"?>\n<Clock xmlns:dt="urn:schemas-microsoft-com:datatypes"><Description dt:dt="string">E-Prime Primary Realtime Clock</Description><StartTime><Timestamp dt:dt="int">0</Timestamp><DateUtc dt:dt="string">2020-10-06T06:56:19Z</DateUtc></StartTime><FrequencyChanges><FrequencyChange><Frequency dt:dt="r8">2699960000</Frequency><Timestamp dt:dt="r8">3.68914117624573E+15</Timestamp><Cur…	좌우반구com(CVF, UVF, BVF)_3-005-1	60.021	1.0.0.164	1	1004463772	Professional	2.0.10.242	2.0.10.356	10-06-2020	2020-10-06 오전 6:56:19	15:56:19	2.0.10.252	347		2	z	단률	NULL	NULL	NULL	NULL	NULL	NULL	61	1	83	KSY	List3	0		0	-1	995441	183		0	0	1	z	1	3	995624	0	z	379	996003
좌우반구com(CVF, UVF, BVF)_3	5	1	<?xml version="1.0"?>\n<Clock xmlns:dt="urn:schemas-microsoft-com:datatypes"><Description dt:dt="string">E-Prime Primary Realtime Clock</Description><StartTime><Timestamp dt:dt="int">0</Timestamp><DateUtc dt:dt="string">2020-10-06T06:56:19Z</DateUtc></StartTime><FrequencyChanges><FrequencyChange><Frequency dt:dt="r8">2699960000</Frequency><Timestamp dt:dt="r8">3.68914117624573E+15</Timestamp><Cur…	좌우반구com(CVF, UVF, BVF)_3-005-1	60.021	1.0.0.164	1	1004463772	Professional	2.0.10.242	2.0.10.356	10-06-2020	2020-10-06 오전 6:56:19	15:56:19	2.0.10.252	116		1	{/}	단어	28	1	116	NULL	NULL	NULL	NULL	NULL	NULL	KSY3	List1	NULL	NULL	NULL	NULL	NULL	NULL	NULL	NULL	NULL	1	{/}	0	4	323458	0	{/}	408	323866
좌우반구com(CVF, UVF, BVF)_3	5	1	<?xml version="1.0"?>\n<Clock xmlns:dt="urn:schemas-microsoft-com:datatypes"><Description dt:dt="string">E-Prime Primary Realtime Clock</Description><StartTime><Timestamp dt:dt="int">0</Timestamp><DateUtc dt:dt="string">2020-10-06T06:56:19Z</DateUtc></StartTime><FrequencyChanges><FrequencyChange><Frequency dt:dt="r8">2699960000</Frequency><Timestamp dt:dt="r8">3.68914117624573E+15</Timestamp><Cur…	좌우반구com(CVF, UVF, BVF)_3-005-1	60.021	1.0.0.164	1	1004463772	Professional	2.0.10.242	2.0.10.356	10-06-2020	2020-10-06 오전 6:56:19	15:56:19	2.0.10.252	132		1	{/}	단위	107	1	132	NULL	NULL	NULL	NULL	NULL	NULL	KSY3	List1	NULL	NULL	NULL	NULL	NULL	NULL	NULL	NULL	NULL	1	{/}	0	4	364627	0	{/}	382	365009
좌우반구com(CVF, UVF, BVF)_3	5	1	<?xml version="1.0"?>\n<Clock xmlns:dt="urn:schemas-microsoft-com:datatypes"><Description dt:dt="string">E-Prime Primary Realtime Clock</Description><StartTime><Timestamp dt:dt="int">0</Timestamp><DateUtc dt:dt="string">2020-10-06T06:56:19Z</DateUtc></StartTime><FrequencyChanges><FrequencyChange><Frequency dt:dt="r8">2699960000</Frequency><Timestamp dt:dt="r8">3.68914117624573E+15</Timestamp><Cur…	좌우반구com(CVF, UVF, BVF)_3-005-1	60.021	1.0.0.164	1	1004463772	Professional	2.0.10.242	2.0.10.356	10-06-2020	2020-10-06 오전 6:56:19	15:56:19	2.0.10.252	195		1	{/}	담화	NULL	NULL	NULL	131	1	63	NULL	NULL	NULL	KSY3	List2	NULL	NULL	NULL	NULL	NULL	NULL	NULL	NULL	NULL	1	{/}	0	4	559876	0	{/}	475	560351
좌우반구com(CVF, UVF, BVF)_3	5	1	<?xml version="1.0"?>\n<Clock xmlns:dt="urn:schemas-microsoft-com:datatypes"><Description dt:dt="string">E-Prime Primary Realtime Clock</Description><StartTime><Timestamp dt:dt="int">0</Timestamp><DateUtc dt:dt="string">2020-10-06T06:56:19Z</DateUtc></StartTime><FrequencyChanges><FrequencyChange><Frequency dt:dt="r8">2699960000</Frequency><Timestamp dt:dt="r8">3.68914117624573E+15</Timestamp><Cur…	좌우반구com(CVF, UVF, BVF)_3-005-1	60.021	1.0.0.164	1	1004463772	Professional	2.0.10.242	2.0.10.356	10-06-2020	2020-10-06 오전 6:56:19	15:56:19	2.0.10.252	142		1	{/}	대문	NULL	NULL	NULL	122	1	10	NULL	NULL	NULL	KSY3	List2	NULL	NULL	NULL	NULL	NULL	NULL	NULL	NULL	NULL	1	{/}	0	3	421357	0	{/}	283	421640
좌우반구com(CVF, UVF, BVF)_3	5	1	<?xml version="1.0"?>\n<Clock xmlns:dt="urn:schemas-microsoft-com:datatypes"><Description dt:dt="string">E-Prime Primary Realtime Clock</Description><StartTime><Timestamp dt:dt="int">0</Timestamp><DateUtc dt:dt="string">2020-10-06T06:56:19Z</DateUtc></StartTime><FrequencyChanges><FrequencyChange><Frequency dt:dt="r8">2699960000</Frequency><Timestamp dt:dt="r8">3.68914117624573E+15</Timestamp><Cur…	좌우반구com(CVF, UVF, BVF)_3-005-1	60.021	1.0.0.164	1	1004463772	Professional	2.0.10.242	2.0.10.356	10-06-2020	2020-10-06 오전 6:56:19	15:56:19	2.0.10.252	57		1	{/}	대중	85	1	57	NULL	NULL	NULL	NULL	NULL	NULL	KSY3	List1	NULL	NULL	NULL	NULL	NULL	NULL	NULL	NULL	NULL	1	{/}	0	4	168845	0	{/}	398	169243
좌우반구com(CVF, UVF, BVF)_3	5	1	<?xml version="1.0"?>\n<Clock xmlns:dt="urn:schemas-microsoft-com:datatypes"><Description dt:dt="string">E-Prime Primary Realtime Clock</Description><StartTime><Timestamp dt:dt="int">0</Timestamp><DateUtc dt:dt="string">2020-10-06T06:56:19Z</DateUtc></StartTime><FrequencyChanges><FrequencyChange><Frequency dt:dt="r8">2699960000</Frequency><Timestamp dt:dt="r8">3.68914117624573E+15</Timestamp><Cur…	좌우반구com(CVF, UVF, BVF)_3-005-1	60.021	1.0.0.164	1	1004463772	Professional	2.0.10.242	2.0.10.356	10-06-2020	2020-10-06 오전 6:56:19	15:56:19	2.0.10.252	133		1	{/}	도박	NULL	NULL	NULL	126	1	1	NULL	NULL	NULL	KSY3	List2	NULL	NULL	NULL	NULL	NULL	NULL	NULL	NULL	NULL	1	{/}	0	3	398132	0	{/}	501	398633
좌우반구com(CVF, UVF, BVF)_3	5	1	<?xml version="1.0"?>\n<Clock xmlns:dt="urn:schemas-microsoft-com:datatypes"><Description dt:dt="string">E-Prime Primary Realtime Clock</Description><StartTime><Timestamp dt:dt="int">0</Timestamp><DateUtc dt:dt="string">2020-10-06T06:56:19Z</DateUtc></StartTime><FrequencyChanges><FrequencyChange><Frequency dt:dt="r8">2699960000</Frequency><Timestamp dt:dt="r8">3.68914117624573E+15</Timestamp><Cur…	좌우반구com(CVF, UVF, BVF)_3-005-1	60.021	1.0.0.164	1	1004463772	Professional	2.0.10.242	2.0.10.356	10-06-2020	2020-10-06 오전 6:56:19	15:56:19	2.0.10.252	368		2	z	도휘	NULL	NULL	NULL	NULL	NULL	NULL	41	1	104	KSY2	List3	NULL	NULL	NULL	NULL	NULL	NULL	NULL	NULL	NULL	1	z	0	3	1049206	0	z	429	1049635
좌우반구com(CVF, UVF, BVF)_3	5	1	<?xml version="1.0"?>\n<Clock xmlns:dt="urn:schemas-microsoft-com:datatypes"><Description dt:dt="string">E-Prime Primary Realtime Clock</Description><StartTime><Timestamp dt:dt="int">0</Timestamp><DateUtc dt:dt="string">2020-10-06T06:56:19Z</DateUtc></StartTime><FrequencyChanges><FrequencyChange><Frequency dt:dt="r8">2699960000</Frequency><Timestamp dt:dt="r8">3.68914117624573E+15</Timestamp><Cur…	좌우반구com(CVF, UVF, BVF)_3-005-1	60.021	1.0.0.164	1	1004463772	Professional	2.0.10.242	2.0.10.356	10-06-2020	2020-10-06 오전 6:56:19	15:56:19	2.0.10.252	287		1	{/}	동의	NULL	NULL	NULL	NULL	NULL	NULL	15	1	23	KSY3	List3	NULL	NULL	NULL	NULL	NULL	NULL	NULL	NULL	NULL	1	{/}	0	3	836796	0	{/}	353	837149
좌우반구com(CVF, UVF, BVF)_3	5	1	<?xml version="1.0"?>\n<Clock xmlns:dt="urn:schemas-microsoft-com:datatypes"><Description dt:dt="string">E-Prime Primary Realtime Clock</Description><StartTime><Timestamp dt:dt="int">0</Timestamp><DateUtc dt:dt="string">2020-10-06T06:56:19Z</DateUtc></StartTime><FrequencyChanges><FrequencyChange><Frequency dt:dt="r8">2699960000</Frequency><Timestamp dt:dt="r8">3.68914117624573E+15</Timestamp><Cur…	좌우반구com(CVF, UVF, BVF)_3-005-1	60.021	1.0.0.164	1	1004463772	Professional	2.0.10.242	2.0.10.356	10-06-2020	2020-10-06 오전 6:56:19	15:56:19	2.0.10.252	15		2	z	득관	124	1	15	NULL	NULL	NULL	NULL	NULL	NULL	KSY4	List1	NULL	NULL	NULL	NULL	NULL	NULL	NULL	NULL	NULL	1	z	0	3	60299	0	z	435	60734
좌우반구com(CVF, UVF, BVF)_3	5	1	<?xml version="1.0"?>\n<Clock xmlns:dt="urn:schemas-microsoft-com:datatypes"><Description dt:dt="string">E-Prime Primary Realtime Clock</Description><StartTime><Timestamp dt:dt="int">0</Timestamp><DateUtc dt:dt="string">2020-10-06T06:56:19Z</DateUtc></StartTime><FrequencyChanges><FrequencyChange><Frequency dt:dt="r8">2699960000</Frequency><Timestamp dt:dt="r8">3.68914117624573E+15</Timestamp><Cur…	좌우반구com(CVF, UVF, BVF)_3-005-1	60.021	1.0.0.164	1	1004463772	Professional	2.0.10.242	2.0.10.356	10-06-2020	2020-10-06 오전 6:56:19	15:56:19	2.0.10.252	304		2	z	득동	NULL	NULL	NULL	NULL	NULL	NULL	123	1	40	KSY	List3	0		0	-1	881747	184		0	0	1	z	0	4	881931	0	z	490	882421
좌우반구com(CVF, UVF, BVF)_3	5	1	<?xml version="1.0"?>\n<Clock xmlns:dt="urn:schemas-microsoft-com:datatypes"><Description dt:dt="string">E-Prime Primary Realtime Clock</Description><StartTime><Timestamp dt:dt="int">0</Timestamp><DateUtc dt:dt="string">2020-10-06T06:56:19Z</DateUtc></StartTime><FrequencyChanges><FrequencyChange><Frequency dt:dt="r8">2699960000</Frequency><Timestamp dt:dt="r8">3.68914117624573E+15</Timestamp><Cur…	좌우반구com(CVF, UVF, BVF)_3-005-1	60.021	1.0.0.164	1	1004463772	Professional	2.0.10.242	2.0.10.356	10-06-2020	2020-10-06 오전 6:56:19	15:56:19	2.0.10.252	230		2	z	득생	NULL	NULL	NULL	61	1	98	NULL	NULL	NULL	KSY	List2	0		0	-1	652160	184		0	0	1	z	0	4	652344	0	z	406	652750
좌우반구com(CVF, UVF, BVF)_3	5	1	<?xml version="1.0"?>\n<Clock xmlns:dt="urn:schemas-microsoft-com:datatypes"><Description dt:dt="string">E-Prime Primary Realtime Clock</Description><StartTime><Timestamp dt:dt="int">0</Timestamp><DateUtc dt:dt="string">2020-10-06T06:56:19Z</DateUtc></StartTime><FrequencyChanges><FrequencyChange><Frequency dt:dt="r8">2699960000</Frequency><Timestamp dt:dt="r8">3.68914117624573E+15</Timestamp><Cur…	좌우반구com(CVF, UVF, BVF)_3-005-1	60.021	1.0.0.164	1	1004463772	Professional	2.0.10.242	2.0.10.356	10-06-2020	2020-10-06 오전 6:56:19	15:56:19	2.0.10.252	297		2	z	득외	NULL	NULL	NULL	NULL	NULL	NULL	63	1	33	KSY	List3	0		0	-1	863470	184		0	0	0	z	0	4	863654	0	{/}	303	863957
좌우반구com(CVF, UVF, BVF)_3	5	1	<?xml version="1.0"?>\n<Clock xmlns:dt="urn:schemas-microsoft-com:datatypes"><Description dt:dt="string">E-Prime Primary Realtime Clock</Description><StartTime><Timestamp dt:dt="int">0</Timestamp><DateUtc dt:dt="string">2020-10-06T06:56:19Z</DateUtc></StartTime><FrequencyChanges><FrequencyChange><Frequency dt:dt="r8">2699960000</Frequency><Timestamp dt:dt="r8">3.68914117624573E+15</Timestamp><Cur…	좌우반구com(CVF, UVF, BVF)_3-005-1	60.021	1.0.0.164	1	1004463772	Professional	2.0.10.242	2.0.10.356	10-06-2020	2020-10-06 오전 6:56:19	15:56:19	2.0.10.252	170		2	z	란공	NULL	NULL	NULL	60	1	38	NULL	NULL	NULL	KSY4	List2	NULL	NULL	NULL	NULL	NULL	NULL	NULL	NULL	NULL	1	z	0	3	494815	0	z	385	495200
좌우반구com(CVF, UVF, BVF)_3	5	1	<?xml version="1.0"?>\n<Clock xmlns:dt="urn:schemas-microsoft-com:datatypes"><Description dt:dt="string">E-Prime Primary Realtime Clock</Description><StartTime><Timestamp dt:dt="int">0</Timestamp><DateUtc dt:dt="string">2020-10-06T06:56:19Z</DateUtc></StartTime><FrequencyChanges><FrequencyChange><Frequency dt:dt="r8">2699960000</Frequency><Timestamp dt:dt="r8">3.68914117624573E+15</Timestamp><Cur…	좌우반구com(CVF, UVF, BVF)_3-005-1	60.021	1.0.0.164	1	1004463772	Professional	2.0.10.242	2.0.10.356	10-06-2020	2020-10-06 오전 6:56:19	15:56:19	2.0.10.252	193		2	z	량필	NULL	NULL	NULL	22	1	61	NULL	NULL	NULL	KSY2	List2	NULL	NULL	NULL	NULL	NULL	NULL	NULL	NULL	NULL	1	z	0	3	554711	0	z	344	555055
좌우반구com(CVF, UVF, BVF)_3	5	1	<?xml version="1.0"?>\n<Clock xmlns:dt="urn:schemas-microsoft-com:datatypes"><Description dt:dt="string">E-Prime Primary Realtime Clock</Description><StartTime><Timestamp dt:dt="int">0</Timestamp><DateUtc dt:dt="string">2020-10-06T06:56:19Z</DateUtc></StartTime><FrequencyChanges><FrequencyChange><Frequency dt:dt="r8">2699960000</Frequency><Timestamp dt:dt="r8">3.68914117624573E+15</Timestamp><Cur…	좌우반구com(CVF, UVF, BVF)_3-005-1	60.021	1.0.0.164	1	1004463772	Professional	2.0.10.242	2.0.10.356	10-06-2020	2020-10-06 오전 6:56:19	15:56:19	2.0.10.252	240		2	z	려제	NULL	NULL	NULL	85	1	108	NULL	NULL	NULL	KSY	List2	0		1	-1	678784	184		0	0	1	z	0	4	678968	0	z	326	679294
좌우반구com(CVF, UVF, BVF)_3	5	1	<?xml version="1.0"?>\n<Clock xmlns:dt="urn:schemas-microsoft-com:datatypes"><Description dt:dt="string">E-Prime Primary Realtime Clock</Description><StartTime><Timestamp dt:dt="int">0</Timestamp><DateUtc dt:dt="string">2020-10-06T06:56:19Z</DateUtc></StartTime><FrequencyChanges><FrequencyChange><Frequency dt:dt="r8">2699960000</Frequency><Timestamp dt:dt="r8">3.68914117624573E+15</Timestamp><Cur…	좌우반구com(CVF, UVF, BVF)_3-005-1	60.021	1.0.0.164	1	1004463772	Professional	2.0.10.242	2.0.10.356	10-06-2020	2020-10-06 오전 6:56:19	15:56:19	2.0.10.252	103		2	z	려최	6	1	103	NULL	NULL	NULL	NULL	NULL	NULL	KSY3	List1	NULL	NULL	NULL	NULL	NULL	NULL	NULL	NULL	NULL	1	z	1	3	289969	0	z	393	290362
좌우반구com(CVF, UVF, BVF)_3	5	1	<?xml version="1.0"?>\n<Clock xmlns:dt="urn:schemas-microsoft-com:datatypes"><Description dt:dt="string">E-Prime Primary Realtime Clock</Description><StartTime><Timestamp dt:dt="int">0</Timestamp><DateUtc dt:dt="string">2020-10-06T06:56:19Z</DateUtc></StartTime><FrequencyChanges><FrequencyChange><Frequency dt:dt="r8">2699960000</Frequency><Timestamp dt:dt="r8">3.68914117624573E+15</Timestamp><Cur…	좌우반구com(CVF, UVF, BVF)_3-005-1	60.021	1.0.0.164	1	1004463772	Professional	2.0.10.242	2.0.10.356	10-06-2020	2020-10-06 오전 6:56:19	15:56:19	2.0.10.252	285		2	z	려희	NULL	NULL	NULL	NULL	NULL	NULL	131	1	21	KSY3	List3	NULL	NULL	NULL	NULL	NULL	NULL	NULL	NULL	NULL	1	z	0	4	831565	0	z	432	831997
좌우반구com(CVF, UVF, BVF)_3	5	1	<?xml version="1.0"?>\n<Clock xmlns:dt="urn:schemas-microsoft-com:datatypes"><Description dt:dt="string">E-Prime Primary Realtime Clock</Description><StartTime><Timestamp dt:dt="int">0</Timestamp><DateUtc dt:dt="string">2020-10-06T06:56:19Z</DateUtc></StartTime><FrequencyChanges><FrequencyChange><Frequency dt:dt="r8">2699960000</Frequency><Timestamp dt:dt="r8">3.68914117624573E+15</Timestamp><Cur…	좌우반구com(CVF, UVF, BVF)_3-005-1	60.021	1.0.0.164	1	1004463772	Professional	2.0.10.242	2.0.10.356	10-06-2020	2020-10-06 오전 6:56:19	15:56:19	2.0.10.252	392		2	z	력름	NULL	NULL	NULL	NULL	NULL	NULL	107	1	128	KSY2	List3	NULL	NULL	NULL	NULL	NULL	NULL	NULL	NULL	NULL	1	z	0	3	1111401	0	z	417	1111818
좌우반구com(CVF, UVF, BVF)_3	5	1	<?xml version="1.0"?>\n<Clock xmlns:dt="urn:schemas-microsoft-com:datatypes"><Description dt:dt="string">E-Prime Primary Realtime Clock</Description><StartTime><Timestamp dt:dt="int">0</Timestamp><DateUtc dt:dt="string">2020-10-06T06:56:19Z</DateUtc></StartTime><FrequencyChanges><FrequencyChange><Frequency dt:dt="r8">2699960000</Frequency><Timestamp dt:dt="r8">3.68914117624573E+15</Timestamp><Cur…	좌우반구com(CVF, UVF, BVF)_3-005-1	60.021	1.0.0.164	1	1004463772	Professional	2.0.10.242	2.0.10.356	10-06-2020	2020-10-06 오전 6:56:19	15:56:19	2.0.10.252	143		2	z	례부	NULL	NULL	NULL	26	1	11	NULL	NULL	NULL	KSY3	List2	NULL	NULL	NULL	NULL	NULL	NULL	NULL	NULL	NULL	1	z	0	4	423840	0	z	385	424225
좌우반구com(CVF, UVF, BVF)_3	5	1	<?xml version="1.0"?>\n<Clock xmlns:dt="urn:schemas-microsoft-com:datatypes"><Description dt:dt="string">E-Prime Primary Realtime Clock</Description><StartTime><Timestamp dt:dt="int">0</Timestamp><DateUtc dt:dt="string">2020-10-06T06:56:19Z</DateUtc></StartTime><FrequencyChanges><FrequencyChange><Frequency dt:dt="r8">2699960000</Frequency><Timestamp dt:dt="r8">3.68914117624573E+15</Timestamp><Cur…	좌우반구com(CVF, UVF, BVF)_3-005-1	60.021	1.0.0.164	1	1004463772	Professional	2.0.10.242	2.0.10.356	10-06-2020	2020-10-06 오전 6:56:19	15:56:19	2.0.10.252	72		2	z	록어	11	1	72	NULL	NULL	NULL	NULL	NULL	NULL	KSY4	List1	NULL	NULL	NULL	NULL	NULL	NULL	NULL	NULL	NULL	0	z	0	3	207898	0	{/}	432	208330
좌우반구com(CVF, UVF, BVF)_3	5	1	<?xml version="1.0"?>\n<Clock xmlns:dt="urn:schemas-microsoft-com:datatypes"><Description dt:dt="string">E-Prime Primary Realtime Clock</Description><StartTime><Timestamp dt:dt="int">0</Timestamp><DateUtc dt:dt="string">2020-10-06T06:56:19Z</DateUtc></StartTime><FrequencyChanges><FrequencyChange><Frequency dt:dt="r8">2699960000</Frequency><Timestamp dt:dt="r8">3.68914117624573E+15</Timestamp><Cur…	좌우반구com(CVF, UVF, BVF)_3-005-1	60.021	1.0.0.164	1	1004463772	Professional	2.0.10.242	2.0.10.356	10-06-2020	2020-10-06 오전 6:56:19	15:56:19	2.0.10.252	396		2	z	류궤	NULL	NULL	NULL	NULL	NULL	NULL	132	1	132	KSY4	List3	NULL	NULL	NULL	NULL	NULL	NULL	NULL	NULL	NULL	1	z	0	3	1121747	0	z	359	1122106
좌우반구com(CVF, UVF, BVF)_3	5	1	<?xml version="1.0"?>\n<Clock xmlns:dt="urn:schemas-microsoft-com:datatypes"><Description dt:dt="string">E-Prime Primary Realtime Clock</Description><StartTime><Timestamp dt:dt="int">0</Timestamp><DateUtc dt:dt="string">2020-10-06T06:56:19Z</DateUtc></StartTime><FrequencyChanges><FrequencyChange><Frequency dt:dt="r8">2699960000</Frequency><Timestamp dt:dt="r8">3.68914117624573E+15</Timestamp><Cur…	좌우반구com(CVF, UVF, BVF)_3-005-1	60.021	1.0.0.164	1	1004463772	Professional	2.0.10.242	2.0.10.356	10-06-2020	2020-10-06 오전 6:56:19	15:56:19	2.0.10.252	4		2	z	류란	23	1	4	NULL	NULL	NULL	NULL	NULL	NULL	KSY2	List1	NULL	NULL	NULL	NULL	NULL	NULL	NULL	NULL	NULL	1	z	0	4	31676	0	z	328	32004
좌우반구com(CVF, UVF, BVF)_3	5	1	<?xml version="1.0"?>\n<Clock xmlns:dt="urn:schemas-microsoft-com:datatypes"><Description dt:dt="string">E-Prime Primary Realtime Clock</Description><StartTime><Timestamp dt:dt="int">0</Timestamp><DateUtc dt:dt="string">2020-10-06T06:56:19Z</DateUtc></StartTime><FrequencyChanges><FrequencyChange><Frequency dt:dt="r8">2699960000</Frequency><Timestamp dt:dt="r8">3.68914117624573E+15</Timestamp><Cur…	좌우반구com(CVF, UVF, BVF)_3-005-1	60.021	1.0.0.164	1	1004463772	Professional	2.0.10.242	2.0.10.356	10-06-2020	2020-10-06 오전 6:56:19	15:56:19	2.0.10.252	342		2	z	류포	NULL	NULL	NULL	NULL	NULL	NULL	117	1	78	KSY3	List3	NULL	NULL	NULL	NULL	NULL	NULL	NULL	NULL	NULL	1	z	0	3	982312	0	z	451	982763
좌우반구com(CVF, UVF, BVF)_3	5	1	<?xml version="1.0"?>\n<Clock xmlns:dt="urn:schemas-microsoft-com:datatypes"><Description dt:dt="string">E-Prime Primary Realtime Clock</Description><StartTime><Timestamp dt:dt="int">0</Timestamp><DateUtc dt:dt="string">2020-10-06T06:56:19Z</DateUtc></StartTime><FrequencyChanges><FrequencyChange><Frequency dt:dt="r8">2699960000</Frequency><Timestamp dt:dt="r8">3.68914117624573E+15</Timestamp><Cur…	좌우반구com(CVF, UVF, BVF)_3-005-1	60.021	1.0.0.164	1	1004463772	Professional	2.0.10.242	2.0.10.356	10-06-2020	2020-10-06 오전 6:56:19	15:56:19	2.0.10.252	278		2	z	률법	NULL	NULL	NULL	NULL	NULL	NULL	129	1	14	KSY3	List3	NULL	NULL	NULL	NULL	NULL	NULL	NULL	NULL	NULL	1	z	0	4	814171	0	z	442	814613
좌우반구com(CVF, UVF, BVF)_3	5	1	<?xml version="1.0"?>\n<Clock xmlns:dt="urn:schemas-microsoft-com:datatypes"><Description dt:dt="string">E-Prime Primary Realtime Clock</Description><StartTime><Timestamp dt:dt="int">0</Timestamp><DateUtc dt:dt="string">2020-10-06T06:56:19Z</DateUtc></StartTime><FrequencyChanges><FrequencyChange><Frequency dt:dt="r8">2699960000</Frequency><Timestamp dt:dt="r8">3.68914117624573E+15</Timestamp><Cur…	좌우반구com(CVF, UVF, BVF)_3-005-1	60.021	1.0.0.164	1	1004463772	Professional	2.0.10.242	2.0.10.356	10-06-2020	2020-10-06 오전 6:56:19	15:56:19	2.0.10.252	324		2	z	률법	NULL	NULL	NULL	NULL	NULL	NULL	59	1	60	KSY2	List3	NULL	NULL	NULL	NULL	NULL	NULL	NULL	NULL	NULL	1	z	1	3	935245	0	z	343	935588
좌우반구com(CVF, UVF, BVF)_3	5	1	<?xml version="1.0"?>\n<Clock xmlns:dt="urn:schemas-microsoft-com:datatypes"><Description dt:dt="string">E-Prime Primary Realtime Clock</Description><StartTime><Timestamp dt:dt="int">0</Timestamp><DateUtc dt:dt="string">2020-10-06T06:56:19Z</DateUtc></StartTime><FrequencyChanges><FrequencyChange><Frequency dt:dt="r8">2699960000</Frequency><Timestamp dt:dt="r8">3.68914117624573E+15</Timestamp><Cur…	좌우반구com(CVF, UVF, BVF)_3-005-1	60.021	1.0.0.164	1	1004463772	Professional	2.0.10.242	2.0.10.356	10-06-2020	2020-10-06 오전 6:56:19	15:56:19	2.0.10.252	378		2	z	률시	NULL	NULL	NULL	NULL	NULL	NULL	54	1	114	KSY3	List3	NULL	NULL	NULL	NULL	NULL	NULL	NULL	NULL	NULL	0	z	0	4	1074714	0	{/}	401	1075115
좌우반구com(CVF, UVF, BVF)_3	5	1	<?xml version="1.0"?>\n<Clock xmlns:dt="urn:schemas-microsoft-com:datatypes"><Description dt:dt="string">E-Prime Primary Realtime Clock</Description><StartTime><Timestamp dt:dt="int">0</Timestamp><DateUtc dt:dt="string">2020-10-06T06:56:19Z</DateUtc></StartTime><FrequencyChanges><FrequencyChange><Frequency dt:dt="r8">2699960000</Frequency><Timestamp dt:dt="r8">3.68914117624573E+15</Timestamp><Cur…	좌우반구com(CVF, UVF, BVF)_3-005-1	60.021	1.0.0.164	1	1004463772	Professional	2.0.10.242	2.0.10.356	10-06-2020	2020-10-06 오전 6:56:19	15:56:19	2.0.10.252	321		2	z	률훈	NULL	NULL	NULL	NULL	NULL	NULL	45	1	57	KSY	List3	0		0	-1	926898	184		0	0	1	z	0	4	927082	0	z	346	927428
좌우반구com(CVF, UVF, BVF)_3	5	1	<?xml version="1.0"?>\n<Clock xmlns:dt="urn:schemas-microsoft-com:datatypes"><Description dt:dt="string">E-Prime Primary Realtime Clock</Description><StartTime><Timestamp dt:dt="int">0</Timestamp><DateUtc dt:dt="string">2020-10-06T06:56:19Z</DateUtc></StartTime><FrequencyChanges><FrequencyChange><Frequency dt:dt="r8">2699960000</Frequency><Timestamp dt:dt="r8">3.68914117624573E+15</Timestamp><Cur…	좌우반구com(CVF, UVF, BVF)_3-005-1	60.021	1.0.0.164	1	1004463772	Professional	2.0.10.242	2.0.10.356	10-06-2020	2020-10-06 오전 6:56:19	15:56:19	2.0.10.252	253		2	z	름결	NULL	NULL	NULL	90	1	121	NULL	NULL	NULL	KSY4	List2	NULL	NULL	NULL	NULL	NULL	NULL	NULL	NULL	NULL	1	z	0	3	712589	0	z	585	713174
좌우반구com(CVF, UVF, BVF)_3	5	1	<?xml version="1.0"?>\n<Clock xmlns:dt="urn:schemas-microsoft-com:datatypes"><Description dt:dt="string">E-Prime Primary Realtime Clock</Description><StartTime><Timestamp dt:dt="int">0</Timestamp><DateUtc dt:dt="string">2020-10-06T06:56:19Z</DateUtc></StartTime><FrequencyChanges><FrequencyChange><Frequency dt:dt="r8">2699960000</Frequency><Timestamp dt:dt="r8">3.68914117624573E+15</Timestamp><Cur…	좌우반구com(CVF, UVF, BVF)_3-005-1	60.021	1.0.0.164	1	1004463772	Professional	2.0.10.242	2.0.10.356	10-06-2020	2020-10-06 오전 6:56:19	15:56:19	2.0.10.252	390		2	z	름무	NULL	NULL	NULL	NULL	NULL	NULL	106	1	126	KSY4	List3	NULL	NULL	NULL	NULL	NULL	NULL	NULL	NULL	NULL	0	z	0	4	1106303	0	{/}	379	1106682
좌우반구com(CVF, UVF, BVF)_3	5	1	<?xml version="1.0"?>\n<Clock xmlns:dt="urn:schemas-microsoft-com:datatypes"><Description dt:dt="string">E-Prime Primary Realtime Clock</Description><StartTime><Timestamp dt:dt="int">0</Timestamp><DateUtc dt:dt="string">2020-10-06T06:56:19Z</DateUtc></StartTime><FrequencyChanges><FrequencyChange><Frequency dt:dt="r8">2699960000</Frequency><Timestamp dt:dt="r8">3.68914117624573E+15</Timestamp><Cur…	좌우반구com(CVF, UVF, BVF)_3-005-1	60.021	1.0.0.164	1	1004463772	Professional	2.0.10.242	2.0.10.356	10-06-2020	2020-10-06 오전 6:56:19	15:56:19	2.0.10.252	243		2	z	리열	NULL	NULL	NULL	104	1	111	NULL	NULL	NULL	KSY2	List2	NULL	NULL	NULL	NULL	NULL	NULL	NULL	NULL	NULL	0	z	0	3	686648	0	{/}	432	687080
좌우반구com(CVF, UVF, BVF)_3	5	1	<?xml version="1.0"?>\n<Clock xmlns:dt="urn:schemas-microsoft-com:datatypes"><Description dt:dt="string">E-Prime Primary Realtime Clock</Description><StartTime><Timestamp dt:dt="int">0</Timestamp><DateUtc dt:dt="string">2020-10-06T06:56:19Z</DateUtc></StartTime><FrequencyChanges><FrequencyChange><Frequency dt:dt="r8">2699960000</Frequency><Timestamp dt:dt="r8">3.68914117624573E+15</Timestamp><Cur…	좌우반구com(CVF, UVF, BVF)_3-005-1	60.021	1.0.0.164	1	1004463772	Professional	2.0.10.242	2.0.10.356	10-06-2020	2020-10-06 오전 6:56:19	15:56:19	2.0.10.252	257		2	z	림밀	NULL	NULL	NULL	21	1	125	NULL	NULL	NULL	KSY3	List2	NULL	NULL	NULL	NULL	NULL	NULL	NULL	NULL	NULL	1	z	1	3	723002	0	z	365	723367
좌우반구com(CVF, UVF, BVF)_3	5	1	<?xml version="1.0"?>\n<Clock xmlns:dt="urn:schemas-microsoft-com:datatypes"><Description dt:dt="string">E-Prime Primary Realtime Clock</Description><StartTime><Timestamp dt:dt="int">0</Timestamp><DateUtc dt:dt="string">2020-10-06T06:56:19Z</DateUtc></StartTime><FrequencyChanges><FrequencyChange><Frequency dt:dt="r8">2699960000</Frequency><Timestamp dt:dt="r8">3.68914117624573E+15</Timestamp><Cur…	좌우반구com(CVF, UVF, BVF)_3-005-1	60.021	1.0.0.164	1	1004463772	Professional	2.0.10.242	2.0.10.356	10-06-2020	2020-10-06 오전 6:56:19	15:56:19	2.0.10.252	122		2	z	마요	13	1	122	NULL	NULL	NULL	NULL	NULL	NULL	KSY3	List1	NULL	NULL	NULL	NULL	NULL	NULL	NULL	NULL	NULL	1	z	0	3	338819	0	z	446	339265
좌우반구com(CVF, UVF, BVF)_3	5	1	<?xml version="1.0"?>\n<Clock xmlns:dt="urn:schemas-microsoft-com:datatypes"><Description dt:dt="string">E-Prime Primary Realtime Clock</Description><StartTime><Timestamp dt:dt="int">0</Timestamp><DateUtc dt:dt="string">2020-10-06T06:56:19Z</DateUtc></StartTime><FrequencyChanges><FrequencyChange><Frequency dt:dt="r8">2699960000</Frequency><Timestamp dt:dt="r8">3.68914117624573E+15</Timestamp><Cur…	좌우반구com(CVF, UVF, BVF)_3-005-1	60.021	1.0.0.164	1	1004463772	Professional	2.0.10.242	2.0.10.356	10-06-2020	2020-10-06 오전 6:56:19	15:56:19	2.0.10.252	166		2	z	망습	NULL	NULL	NULL	51	1	34	NULL	NULL	NULL	KSY	List2	0		0	0	484069	183		0	0	1	z	0	3	484252	0	z	380	484632
좌우반구com(CVF, UVF, BVF)_3	5	1	<?xml version="1.0"?>\n<Clock xmlns:dt="urn:schemas-microsoft-com:datatypes"><Description dt:dt="string">E-Prime Primary Realtime Clock</Description><StartTime><Timestamp dt:dt="int">0</Timestamp><DateUtc dt:dt="string">2020-10-06T06:56:19Z</DateUtc></StartTime><FrequencyChanges><FrequencyChange><Frequency dt:dt="r8">2699960000</Frequency><Timestamp dt:dt="r8">3.68914117624573E+15</Timestamp><Cur…	좌우반구com(CVF, UVF, BVF)_3-005-1	60.021	1.0.0.164	1	1004463772	Professional	2.0.10.242	2.0.10.356	10-06-2020	2020-10-06 오전 6:56:19	15:56:19	2.0.10.252	376		1	{/}	망신	NULL	NULL	NULL	NULL	NULL	NULL	69	1	112	KSY3	List3	NULL	NULL	NULL	NULL	NULL	NULL	NULL	NULL	NULL	1	{/}	0	3	1069532	0	{/}	367	1069899
좌우반구com(CVF, UVF, BVF)_3	5	1	<?xml version="1.0"?>\n<Clock xmlns:dt="urn:schemas-microsoft-com:datatypes"><Description dt:dt="string">E-Prime Primary Realtime Clock</Description><StartTime><Timestamp dt:dt="int">0</Timestamp><DateUtc dt:dt="string">2020-10-06T06:56:19Z</DateUtc></StartTime><FrequencyChanges><FrequencyChange><Frequency dt:dt="r8">2699960000</Frequency><Timestamp dt:dt="r8">3.68914117624573E+15</Timestamp><Cur…	좌우반구com(CVF, UVF, BVF)_3-005-1	60.021	1.0.0.164	1	1004463772	Professional	2.0.10.242	2.0.10.356	10-06-2020	2020-10-06 오전 6:56:19	15:56:19	2.0.10.252	386		1	{/}	매력	NULL	NULL	NULL	NULL	NULL	NULL	124	1	122	KSY3	List3	NULL	NULL	NULL	NULL	NULL	NULL	NULL	NULL	NULL	1	{/}	0	3	1096173	0	{/}	382	1096555
좌우반구com(CVF, UVF, BVF)_3	5	1	<?xml version="1.0"?>\n<Clock xmlns:dt="urn:schemas-microsoft-com:datatypes"><Description dt:dt="string">E-Prime Primary Realtime Clock</Description><StartTime><Timestamp dt:dt="int">0</Timestamp><DateUtc dt:dt="string">2020-10-06T06:56:19Z</DateUtc></StartTime><FrequencyChanges><FrequencyChange><Frequency dt:dt="r8">2699960000</Frequency><Timestamp dt:dt="r8">3.68914117624573E+15</Timestamp><Cur…	좌우반구com(CVF, UVF, BVF)_3-005-1	60.021	1.0.0.164	1	1004463772	Professional	2.0.10.242	2.0.10.356	10-06-2020	2020-10-06 오전 6:56:19	15:56:19	2.0.10.252	67		2	z	매소	68	1	67	NULL	NULL	NULL	NULL	NULL	NULL	KSY	List1	0		0	0	194686	183		0	0	0	z	0	3	194869	0	{/}	342	195211
좌우반구com(CVF, UVF, BVF)_3	5	1	<?xml version="1.0"?>\n<Clock xmlns:dt="urn:schemas-microsoft-com:datatypes"><Description dt:dt="string">E-Prime Primary Realtime Clock</Description><StartTime><Timestamp dt:dt="int">0</Timestamp><DateUtc dt:dt="string">2020-10-06T06:56:19Z</DateUtc></StartTime><FrequencyChanges><FrequencyChange><Frequency dt:dt="r8">2699960000</Frequency><Timestamp dt:dt="r8">3.68914117624573E+15</Timestamp><Cur…	좌우반구com(CVF, UVF, BVF)_3-005-1	60.021	1.0.0.164	1	1004463772	Professional	2.0.10.242	2.0.10.356	10-06-2020	2020-10-06 오전 6:56:19	15:56:19	2.0.10.252	400		1	{/}	모습	NULL	NULL	NULL	NULL	NULL	NULL	34	1	136	KSY3	List3	NULL	NULL	NULL	NULL	NULL	NULL	NULL	NULL	NULL	1	{/}	1	3	1132410	0	{/}	336	1132746
좌우반구com(CVF, UVF, BVF)_3	5	1	<?xml version="1.0"?>\n<Clock xmlns:dt="urn:schemas-microsoft-com:datatypes"><Description dt:dt="string">E-Prime Primary Realtime Clock</Description><StartTime><Timestamp dt:dt="int">0</Timestamp><DateUtc dt:dt="string">2020-10-06T06:56:19Z</DateUtc></StartTime><FrequencyChanges><FrequencyChange><Frequency dt:dt="r8">2699960000</Frequency><Timestamp dt:dt="r8">3.68914117624573E+15</Timestamp><Cur…	좌우반구com(CVF, UVF, BVF)_3-005-1	60.021	1.0.0.164	1	1004463772	Professional	2.0.10.242	2.0.10.356	10-06-2020	2020-10-06 오전 6:56:19	15:56:19	2.0.10.252	196		1	{/}	모형	NULL	NULL	NULL	111	1	64	NULL	NULL	NULL	KSY4	List2	NULL	NULL	NULL	NULL	NULL	NULL	NULL	NULL	NULL	1	{/}	0	3	562558	0	{/}	569	563127
좌우반구com(CVF, UVF, BVF)_3	5	1	<?xml version="1.0"?>\n<Clock xmlns:dt="urn:schemas-microsoft-com:datatypes"><Description dt:dt="string">E-Prime Primary Realtime Clock</Description><StartTime><Timestamp dt:dt="int">0</Timestamp><DateUtc dt:dt="string">2020-10-06T06:56:19Z</DateUtc></StartTime><FrequencyChanges><FrequencyChange><Frequency dt:dt="r8">2699960000</Frequency><Timestamp dt:dt="r8">3.68914117624573E+15</Timestamp><Cur…	좌우반구com(CVF, UVF, BVF)_3-005-1	60.021	1.0.0.164	1	1004463772	Professional	2.0.10.242	2.0.10.356	10-06-2020	2020-10-06 오전 6:56:19	15:56:19	2.0.10.252	161		2	z	목력	NULL	NULL	NULL	55	1	29	NULL	NULL	NULL	KSY4	List2	NULL	NULL	NULL	NULL	NULL	NULL	NULL	NULL	NULL	1	z	0	3	471123	0	z	397	471520
좌우반구com(CVF, UVF, BVF)_3	5	1	<?xml version="1.0"?>\n<Clock xmlns:dt="urn:schemas-microsoft-com:datatypes"><Description dt:dt="string">E-Prime Primary Realtime Clock</Description><StartTime><Timestamp dt:dt="int">0</Timestamp><DateUtc dt:dt="string">2020-10-06T06:56:19Z</DateUtc></StartTime><FrequencyChanges><FrequencyChange><Frequency dt:dt="r8">2699960000</Frequency><Timestamp dt:dt="r8">3.68914117624573E+15</Timestamp><Cur…	좌우반구com(CVF, UVF, BVF)_3-005-1	60.021	1.0.0.164	1	1004463772	Professional	2.0.10.242	2.0.10.356	10-06-2020	2020-10-06 오전 6:56:19	15:56:19	2.0.10.252	244		1	{/}	목록	NULL	NULL	NULL	33	1	112	NULL	NULL	NULL	KSY4	List2	NULL	NULL	NULL	NULL	NULL	NULL	NULL	NULL	NULL	1	{/}	0	4	689281	0	{/}	333	689614
좌우반구com(CVF, UVF, BVF)_3	5	1	<?xml version="1.0"?>\n<Clock xmlns:dt="urn:schemas-microsoft-com:datatypes"><Description dt:dt="string">E-Prime Primary Realtime Clock</Description><StartTime><Timestamp dt:dt="int">0</Timestamp><DateUtc dt:dt="string">2020-10-06T06:56:19Z</DateUtc></StartTime><FrequencyChanges><FrequencyChange><Frequency dt:dt="r8">2699960000</Frequency><Timestamp dt:dt="r8">3.68914117624573E+15</Timestamp><Cur…	좌우반구com(CVF, UVF, BVF)_3-005-1	60.021	1.0.0.164	1	1004463772	Professional	2.0.10.242	2.0.10.356	10-06-2020	2020-10-06 오전 6:56:19	15:56:19	2.0.10.252	352		1	{/}	목적	NULL	NULL	NULL	NULL	NULL	NULL	8	1	88	KSY4	List3	NULL	NULL	NULL	NULL	NULL	NULL	NULL	NULL	NULL	1	{/}	0	3	1008303	0	{/}	412	1008715
좌우반구com(CVF, UVF, BVF)_3	5	1	<?xml version="1.0"?>\n<Clock xmlns:dt="urn:schemas-microsoft-com:datatypes"><Description dt:dt="string">E-Prime Primary Realtime Clock</Description><StartTime><Timestamp dt:dt="int">0</Timestamp><DateUtc dt:dt="string">2020-10-06T06:56:19Z</DateUtc></StartTime><FrequencyChanges><FrequencyChange><Frequency dt:dt="r8">2699960000</Frequency><Timestamp dt:dt="r8">3.68914117624573E+15</Timestamp><Cur…	좌우반구com(CVF, UVF, BVF)_3-005-1	60.021	1.0.0.164	1	1004463772	Professional	2.0.10.242	2.0.10.356	10-06-2020	2020-10-06 오전 6:56:19	15:56:19	2.0.10.252	250		2	z	목퇴	NULL	NULL	NULL	86	1	118	NULL	NULL	NULL	KSY3	List2	NULL	NULL	NULL	NULL	NULL	NULL	NULL	NULL	NULL	1	z	1	3	704725	0	z	498	705223
좌우반구com(CVF, UVF, BVF)_3	5	1	<?xml version="1.0"?>\n<Clock xmlns:dt="urn:schemas-microsoft-com:datatypes"><Description dt:dt="string">E-Prime Primary Realtime Clock</Description><StartTime><Timestamp dt:dt="int">0</Timestamp><DateUtc dt:dt="string">2020-10-06T06:56:19Z</DateUtc></StartTime><FrequencyChanges><FrequencyChange><Frequency dt:dt="r8">2699960000</Frequency><Timestamp dt:dt="r8">3.68914117624573E+15</Timestamp><Cur…	좌우반구com(CVF, UVF, BVF)_3-005-1	60.021	1.0.0.164	1	1004463772	Professional	2.0.10.242	2.0.10.356	10-06-2020	2020-10-06 오전 6:56:19	15:56:19	2.0.10.252	381		2	z	무록	NULL	NULL	NULL	NULL	NULL	NULL	12	1	117	KSY	List3	0		1	-1	1082594	184		0	0	1	z	0	4	1082778	0	z	640	1083418
좌우반구com(CVF, UVF, BVF)_3	5	1	<?xml version="1.0"?>\n<Clock xmlns:dt="urn:schemas-microsoft-com:datatypes"><Description dt:dt="string">E-Prime Primary Realtime Clock</Description><StartTime><Timestamp dt:dt="int">0</Timestamp><DateUtc dt:dt="string">2020-10-06T06:56:19Z</DateUtc></StartTime><FrequencyChanges><FrequencyChange><Frequency dt:dt="r8">2699960000</Frequency><Timestamp dt:dt="r8">3.68914117624573E+15</Timestamp><Cur…	좌우반구com(CVF, UVF, BVF)_3-005-1	60.021	1.0.0.164	1	1004463772	Professional	2.0.10.242	2.0.10.356	10-06-2020	2020-10-06 오전 6:56:19	15:56:19	2.0.10.252	14		1	{/}	무엇	19	1	14	NULL	NULL	NULL	NULL	NULL	NULL	KSY4	List1	NULL	NULL	NULL	NULL	NULL	NULL	NULL	NULL	NULL	1	{/}	0	3	57650	0	{/}	450	58100
좌우반구com(CVF, UVF, BVF)_3	5	1	<?xml version="1.0"?>\n<Clock xmlns:dt="urn:schemas-microsoft-com:datatypes"><Description dt:dt="string">E-Prime Primary Realtime Clock</Description><StartTime><Timestamp dt:dt="int">0</Timestamp><DateUtc dt:dt="string">2020-10-06T06:56:19Z</DateUtc></StartTime><FrequencyChanges><FrequencyChange><Frequency dt:dt="r8">2699960000</Frequency><Timestamp dt:dt="r8">3.68914117624573E+15</Timestamp><Cur…	좌우반구com(CVF, UVF, BVF)_3-005-1	60.021	1.0.0.164	1	1004463772	Professional	2.0.10.242	2.0.10.356	10-06-2020	2020-10-06 오전 6:56:19	15:56:19	2.0.10.252	9		1	{/}	무형	73	1	9	NULL	NULL	NULL	NULL	NULL	NULL	KSY4	List1	NULL	NULL	NULL	NULL	NULL	NULL	NULL	NULL	NULL	0	{/}	0	3	44438	0	z	254	44692
좌우반구com(CVF, UVF, BVF)_3	5	1	<?xml version="1.0"?>\n<Clock xmlns:dt="urn:schemas-microsoft-com:datatypes"><Description dt:dt="string">E-Prime Primary Realtime Clock</Description><StartTime><Timestamp dt:dt="int">0</Timestamp><DateUtc dt:dt="string">2020-10-06T06:56:19Z</DateUtc></StartTime><FrequencyChanges><FrequencyChange><Frequency dt:dt="r8">2699960000</Frequency><Timestamp dt:dt="r8">3.68914117624573E+15</Timestamp><Cur…	좌우반구com(CVF, UVF, BVF)_3-005-1	60.021	1.0.0.164	1	1004463772	Professional	2.0.10.242	2.0.10.356	10-06-2020	2020-10-06 오전 6:56:19	15:56:19	2.0.10.252	214		1	{/}	물건	NULL	NULL	NULL	132	1	82	NULL	NULL	NULL	KSY4	List2	NULL	NULL	NULL	NULL	NULL	NULL	NULL	NULL	NULL	1	{/}	0	3	609725	0	{/}	362	610087
좌우반구com(CVF, UVF, BVF)_3	5	1	<?xml version="1.0"?>\n<Clock xmlns:dt="urn:schemas-microsoft-com:datatypes"><Description dt:dt="string">E-Prime Primary Realtime Clock</Description><StartTime><Timestamp dt:dt="int">0</Timestamp><DateUtc dt:dt="string">2020-10-06T06:56:19Z</DateUtc></StartTime><FrequencyChanges><FrequencyChange><Frequency dt:dt="r8">2699960000</Frequency><Timestamp dt:dt="r8">3.68914117624573E+15</Timestamp><Cur…	좌우반구com(CVF, UVF, BVF)_3-005-1	60.021	1.0.0.164	1	1004463772	Professional	2.0.10.242	2.0.10.356	10-06-2020	2020-10-06 오전 6:56:19	15:56:19	2.0.10.252	124		2	z	미략	15	1	124	NULL	NULL	NULL	NULL	NULL	NULL	KSY	List1	0		0	0	343951	183		0	0	1	z	0	3	344134	0	z	379	344513
좌우반구com(CVF, UVF, BVF)_3	5	1	<?xml version="1.0"?>\n<Clock xmlns:dt="urn:schemas-microsoft-com:datatypes"><Description dt:dt="string">E-Prime Primary Realtime Clock</Description><StartTime><Timestamp dt:dt="int">0</Timestamp><DateUtc dt:dt="string">2020-10-06T06:56:19Z</DateUtc></StartTime><FrequencyChanges><FrequencyChange><Frequency dt:dt="r8">2699960000</Frequency><Timestamp dt:dt="r8">3.68914117624573E+15</Timestamp><Cur…	좌우반구com(CVF, UVF, BVF)_3-005-1	60.021	1.0.0.164	1	1004463772	Professional	2.0.10.242	2.0.10.356	10-06-2020	2020-10-06 오전 6:56:19	15:56:19	2.0.10.252	211		1	{/}	밀수	NULL	NULL	NULL	106	1	79	NULL	NULL	NULL	KSY4	List2	NULL	NULL	NULL	NULL	NULL	NULL	NULL	NULL	NULL	1	{/}	0	3	601561	0	{/}	590	602151
좌우반구com(CVF, UVF, BVF)_3	5	1	<?xml version="1.0"?>\n<Clock xmlns:dt="urn:schemas-microsoft-com:datatypes"><Description dt:dt="string">E-Prime Primary Realtime Clock</Description><StartTime><Timestamp dt:dt="int">0</Timestamp><DateUtc dt:dt="string">2020-10-06T06:56:19Z</DateUtc></StartTime><FrequencyChanges><FrequencyChange><Frequency dt:dt="r8">2699960000</Frequency><Timestamp dt:dt="r8">3.68914117624573E+15</Timestamp><Cur…	좌우반구com(CVF, UVF, BVF)_3-005-1	60.021	1.0.0.164	1	1004463772	Professional	2.0.10.242	2.0.10.356	10-06-2020	2020-10-06 오전 6:56:19	15:56:19	2.0.10.252	360		2	z	밀헤	NULL	NULL	NULL	NULL	NULL	NULL	112	1	96	KSY4	List3	NULL	NULL	NULL	NULL	NULL	NULL	NULL	NULL	NULL	0	z	0	3	1028613	0	{/}	286	1028899
좌우반구com(CVF, UVF, BVF)_3	5	1	<?xml version="1.0"?>\n<Clock xmlns:dt="urn:schemas-microsoft-com:datatypes"><Description dt:dt="string">E-Prime Primary Realtime Clock</Description><StartTime><Timestamp dt:dt="int">0</Timestamp><DateUtc dt:dt="string">2020-10-06T06:56:19Z</DateUtc></StartTime><FrequencyChanges><FrequencyChange><Frequency dt:dt="r8">2699960000</Frequency><Timestamp dt:dt="r8">3.68914117624573E+15</Timestamp><Cur…	좌우반구com(CVF, UVF, BVF)_3-005-1	60.021	1.0.0.164	1	1004463772	Professional	2.0.10.242	2.0.10.356	10-06-2020	2020-10-06 오전 6:56:19	15:56:19	2.0.10.252	128		2	z	박낌	89	1	128	NULL	NULL	NULL	NULL	NULL	NULL	KSY2	List1	NULL	NULL	NULL	NULL	NULL	NULL	NULL	NULL	NULL	1	z	0	4	354314	0	z	359	354673
좌우반구com(CVF, UVF, BVF)_3	5	1	<?xml version="1.0"?>\n<Clock xmlns:dt="urn:schemas-microsoft-com:datatypes"><Description dt:dt="string">E-Prime Primary Realtime Clock</Description><StartTime><Timestamp dt:dt="int">0</Timestamp><DateUtc dt:dt="string">2020-10-06T06:56:19Z</DateUtc></StartTime><FrequencyChanges><FrequencyChange><Frequency dt:dt="r8">2699960000</Frequency><Timestamp dt:dt="r8">3.68914117624573E+15</Timestamp><Cur…	좌우반구com(CVF, UVF, BVF)_3-005-1	60.021	1.0.0.164	1	1004463772	Professional	2.0.10.242	2.0.10.356	10-06-2020	2020-10-06 오전 6:56:19	15:56:19	2.0.10.252	358		1	{/}	반응	NULL	NULL	NULL	NULL	NULL	NULL	11	1	94	KSY4	List3	NULL	NULL	NULL	NULL	NULL	NULL	NULL	NULL	NULL	1	{/}	0	4	1023615	0	{/}	252	1023867
좌우반구com(CVF, UVF, BVF)_3	5	1	<?xml version="1.0"?>\n<Clock xmlns:dt="urn:schemas-microsoft-com:datatypes"><Description dt:dt="string">E-Prime Primary Realtime Clock</Description><StartTime><Timestamp dt:dt="int">0</Timestamp><DateUtc dt:dt="string">2020-10-06T06:56:19Z</DateUtc></StartTime><FrequencyChanges><FrequencyChange><Frequency dt:dt="r8">2699960000</Frequency><Timestamp dt:dt="r8">3.68914117624573E+15</Timestamp><Cur…	좌우반구com(CVF, UVF, BVF)_3-005-1	60.021	1.0.0.164	1	1004463772	Professional	2.0.10.242	2.0.10.356	10-06-2020	2020-10-06 오전 6:56:19	15:56:19	2.0.10.252	60		1	{/}	발길	55	1	60	NULL	NULL	NULL	NULL	NULL	NULL	KSY4	List1	NULL	NULL	NULL	NULL	NULL	NULL	NULL	NULL	NULL	0	{/}	0	3	176692	0	z	367	177059
좌우반구com(CVF, UVF, BVF)_3	5	1	<?xml version="1.0"?>\n<Clock xmlns:dt="urn:schemas-microsoft-com:datatypes"><Description dt:dt="string">E-Prime Primary Realtime Clock</Description><StartTime><Timestamp dt:dt="int">0</Timestamp><DateUtc dt:dt="string">2020-10-06T06:56:19Z</DateUtc></StartTime><FrequencyChanges><FrequencyChange><Frequency dt:dt="r8">2699960000</Frequency><Timestamp dt:dt="r8">3.68914117624573E+15</Timestamp><Cur…	좌우반구com(CVF, UVF, BVF)_3-005-1	60.021	1.0.0.164	1	1004463772	Professional	2.0.10.242	2.0.10.356	10-06-2020	2020-10-06 오전 6:56:19	15:56:19	2.0.10.252	398		2	z	발보	NULL	NULL	NULL	NULL	NULL	NULL	104	1	134	KSY3	List3	NULL	NULL	NULL	NULL	NULL	NULL	NULL	NULL	NULL	1	z	0	3	1126979	0	z	519	1127498
좌우반구com(CVF, UVF, BVF)_3	5	1	<?xml version="1.0"?>\n<Clock xmlns:dt="urn:schemas-microsoft-com:datatypes"><Description dt:dt="string">E-Prime Primary Realtime Clock</Description><StartTime><Timestamp dt:dt="int">0</Timestamp><DateUtc dt:dt="string">2020-10-06T06:56:19Z</DateUtc></StartTime><FrequencyChanges><FrequencyChange><Frequency dt:dt="r8">2699960000</Frequency><Timestamp dt:dt="r8">3.68914117624573E+15</Timestamp><Cur…	좌우반구com(CVF, UVF, BVF)_3-005-1	60.021	1.0.0.164	1	1004463772	Professional	2.0.10.242	2.0.10.356	10-06-2020	2020-10-06 오전 6:56:19	15:56:19	2.0.10.252	254		2	z	발횟	NULL	NULL	NULL	43	1	122	NULL	NULL	NULL	KSY	List2	0		1	-1	715188	184		0	0	1	z	0	4	715372	0	z	354	715726
좌우반구com(CVF, UVF, BVF)_3	5	1	<?xml version="1.0"?>\n<Clock xmlns:dt="urn:schemas-microsoft-com:datatypes"><Description dt:dt="string">E-Prime Primary Realtime Clock</Description><StartTime><Timestamp dt:dt="int">0</Timestamp><DateUtc dt:dt="string">2020-10-06T06:56:19Z</DateUtc></StartTime><FrequencyChanges><FrequencyChange><Frequency dt:dt="r8">2699960000</Frequency><Timestamp dt:dt="r8">3.68914117624573E+15</Timestamp><Cur…	좌우반구com(CVF, UVF, BVF)_3-005-1	60.021	1.0.0.164	1	1004463772	Professional	2.0.10.242	2.0.10.356	10-06-2020	2020-10-06 오전 6:56:19	15:56:19	2.0.10.252	333		1	{/}	방법	NULL	NULL	NULL	NULL	NULL	NULL	87	1	69	KSY4	List3	NULL	NULL	NULL	NULL	NULL	NULL	NULL	NULL	NULL	1	{/}	1	3	958970	0	{/}	322	959292
좌우반구com(CVF, UVF, BVF)_3	5	1	<?xml version="1.0"?>\n<Clock xmlns:dt="urn:schemas-microsoft-com:datatypes"><Description dt:dt="string">E-Prime Primary Realtime Clock</Description><StartTime><Timestamp dt:dt="int">0</Timestamp><DateUtc dt:dt="string">2020-10-06T06:56:19Z</DateUtc></StartTime><FrequencyChanges><FrequencyChange><Frequency dt:dt="r8">2699960000</Frequency><Timestamp dt:dt="r8">3.68914117624573E+15</Timestamp><Cur…	좌우반구com(CVF, UVF, BVF)_3-005-1	60.021	1.0.0.164	1	1004463772	Professional	2.0.10.242	2.0.10.356	10-06-2020	2020-10-06 오전 6:56:19	15:56:19	2.0.10.252	3		2	z	배심	21	1	3	NULL	NULL	NULL	NULL	NULL	NULL	KSY3	List1	NULL	NULL	NULL	NULL	NULL	NULL	NULL	NULL	NULL	0	z	1	3	29126	0	{/}	345	29471
좌우반구com(CVF, UVF, BVF)_3	5	1	<?xml version="1.0"?>\n<Clock xmlns:dt="urn:schemas-microsoft-com:datatypes"><Description dt:dt="string">E-Prime Primary Realtime Clock</Description><StartTime><Timestamp dt:dt="int">0</Timestamp><DateUtc dt:dt="string">2020-10-06T06:56:19Z</DateUtc></StartTime><FrequencyChanges><FrequencyChange><Frequency dt:dt="r8">2699960000</Frequency><Timestamp dt:dt="r8">3.68914117624573E+15</Timestamp><Cur…	좌우반구com(CVF, UVF, BVF)_3-005-1	60.021	1.0.0.164	1	1004463772	Professional	2.0.10.242	2.0.10.356	10-06-2020	2020-10-06 오전 6:56:19	15:56:19	2.0.10.252	283		2	z	버구	NULL	NULL	NULL	NULL	NULL	NULL	37	1	19	KSY4	List3	NULL	NULL	NULL	NULL	NULL	NULL	NULL	NULL	NULL	1	z	0	4	826650	0	z	251	826901
좌우반구com(CVF, UVF, BVF)_3	5	1	<?xml version="1.0"?>\n<Clock xmlns:dt="urn:schemas-microsoft-com:datatypes"><Description dt:dt="string">E-Prime Primary Realtime Clock</Description><StartTime><Timestamp dt:dt="int">0</Timestamp><DateUtc dt:dt="string">2020-10-06T06:56:19Z</DateUtc></StartTime><FrequencyChanges><FrequencyChange><Frequency dt:dt="r8">2699960000</Frequency><Timestamp dt:dt="r8">3.68914117624573E+15</Timestamp><Cur…	좌우반구com(CVF, UVF, BVF)_3-005-1	60.021	1.0.0.164	1	1004463772	Professional	2.0.10.242	2.0.10.356	10-06-2020	2020-10-06 오전 6:56:19	15:56:19	2.0.10.252	186		1	{/}	버스	NULL	NULL	NULL	38	1	54	NULL	NULL	NULL	KSY4	List2	NULL	NULL	NULL	NULL	NULL	NULL	NULL	NULL	NULL	1	{/}	0	3	536334	0	{/}	306	536640
좌우반구com(CVF, UVF, BVF)_3	5	1	<?xml version="1.0"?>\n<Clock xmlns:dt="urn:schemas-microsoft-com:datatypes"><Description dt:dt="string">E-Prime Primary Realtime Clock</Description><StartTime><Timestamp dt:dt="int">0</Timestamp><DateUtc dt:dt="string">2020-10-06T06:56:19Z</DateUtc></StartTime><FrequencyChanges><FrequencyChange><Frequency dt:dt="r8">2699960000</Frequency><Timestamp dt:dt="r8">3.68914117624573E+15</Timestamp><Cur…	좌우반구com(CVF, UVF, BVF)_3-005-1	60.021	1.0.0.164	1	1004463772	Professional	2.0.10.242	2.0.10.356	10-06-2020	2020-10-06 오전 6:56:19	15:56:19	2.0.10.252	7		2	z	버현	16	1	7	NULL	NULL	NULL	NULL	NULL	NULL	KSY3	List1	NULL	NULL	NULL	NULL	NULL	NULL	NULL	NULL	NULL	1	z	0	3	39073	0	z	411	39484
좌우반구com(CVF, UVF, BVF)_3	5	1	<?xml version="1.0"?>\n<Clock xmlns:dt="urn:schemas-microsoft-com:datatypes"><Description dt:dt="string">E-Prime Primary Realtime Clock</Description><StartTime><Timestamp dt:dt="int">0</Timestamp><DateUtc dt:dt="string">2020-10-06T06:56:19Z</DateUtc></StartTime><FrequencyChanges><FrequencyChange><Frequency dt:dt="r8">2699960000</Frequency><Timestamp dt:dt="r8">3.68914117624573E+15</Timestamp><Cur…	좌우반구com(CVF, UVF, BVF)_3-005-1	60.021	1.0.0.164	1	1004463772	Professional	2.0.10.242	2.0.10.356	10-06-2020	2020-10-06 오전 6:56:19	15:56:19	2.0.10.252	118		2	z	법낌	14	1	118	NULL	NULL	NULL	NULL	NULL	NULL	KSY4	List1	NULL	NULL	NULL	NULL	NULL	NULL	NULL	NULL	NULL	1	z	0	4	328723	0	z	406	329129
좌우반구com(CVF, UVF, BVF)_3	5	1	<?xml version="1.0"?>\n<Clock xmlns:dt="urn:schemas-microsoft-com:datatypes"><Description dt:dt="string">E-Prime Primary Realtime Clock</Description><StartTime><Timestamp dt:dt="int">0</Timestamp><DateUtc dt:dt="string">2020-10-06T06:56:19Z</DateUtc></StartTime><FrequencyChanges><FrequencyChange><Frequency dt:dt="r8">2699960000</Frequency><Timestamp dt:dt="r8">3.68914117624573E+15</Timestamp><Cur…	좌우반구com(CVF, UVF, BVF)_3-005-1	60.021	1.0.0.164	1	1004463772	Professional	2.0.10.242	2.0.10.356	10-06-2020	2020-10-06 오전 6:56:19	15:56:19	2.0.10.252	45		1	{/}	별개	20	1	45	NULL	NULL	NULL	NULL	NULL	NULL	KSY4	List1	NULL	NULL	NULL	NULL	NULL	NULL	NULL	NULL	NULL	1	{/}	0	4	137506	0	{/}	724	138230
좌우반구com(CVF, UVF, BVF)_3	5	1	<?xml version="1.0"?>\n<Clock xmlns:dt="urn:schemas-microsoft-com:datatypes"><Description dt:dt="string">E-Prime Primary Realtime Clock</Description><StartTime><Timestamp dt:dt="int">0</Timestamp><DateUtc dt:dt="string">2020-10-06T06:56:19Z</DateUtc></StartTime><FrequencyChanges><FrequencyChange><Frequency dt:dt="r8">2699960000</Frequency><Timestamp dt:dt="r8">3.68914117624573E+15</Timestamp><Cur…	좌우반구com(CVF, UVF, BVF)_3-005-1	60.021	1.0.0.164	1	1004463772	Professional	2.0.10.242	2.0.10.356	10-06-2020	2020-10-06 오전 6:56:19	15:56:19	2.0.10.252	56		1	{/}	별미	102	1	56	NULL	NULL	NULL	NULL	NULL	NULL	KSY4	List1	NULL	NULL	NULL	NULL	NULL	NULL	NULL	NULL	NULL	1	{/}	0	4	166296	0	{/}	347	166643
좌우반구com(CVF, UVF, BVF)_3	5	1	<?xml version="1.0"?>\n<Clock xmlns:dt="urn:schemas-microsoft-com:datatypes"><Description dt:dt="string">E-Prime Primary Realtime Clock</Description><StartTime><Timestamp dt:dt="int">0</Timestamp><DateUtc dt:dt="string">2020-10-06T06:56:19Z</DateUtc></StartTime><FrequencyChanges><FrequencyChange><Frequency dt:dt="r8">2699960000</Frequency><Timestamp dt:dt="r8">3.68914117624573E+15</Timestamp><Cur…	좌우반구com(CVF, UVF, BVF)_3-005-1	60.021	1.0.0.164	1	1004463772	Professional	2.0.10.242	2.0.10.356	10-06-2020	2020-10-06 오전 6:56:19	15:56:19	2.0.10.252	273		1	{/}	보고	NULL	NULL	NULL	NULL	NULL	NULL	73	1	9	KSY4	List3	NULL	NULL	NULL	NULL	NULL	NULL	NULL	NULL	NULL	1	{/}	0	3	801375	0	{/}	392	801767
좌우반구com(CVF, UVF, BVF)_3	5	1	<?xml version="1.0"?>\n<Clock xmlns:dt="urn:schemas-microsoft-com:datatypes"><Description dt:dt="string">E-Prime Primary Realtime Clock</Description><StartTime><Timestamp dt:dt="int">0</Timestamp><DateUtc dt:dt="string">2020-10-06T06:56:19Z</DateUtc></StartTime><FrequencyChanges><FrequencyChange><Frequency dt:dt="r8">2699960000</Frequency><Timestamp dt:dt="r8">3.68914117624573E+15</Timestamp><Cur…	좌우반구com(CVF, UVF, BVF)_3-005-1	60.021	1.0.0.164	1	1004463772	Professional	2.0.10.242	2.0.10.356	10-06-2020	2020-10-06 오전 6:56:19	15:56:19	2.0.10.252	194		1	{/}	본인	NULL	NULL	NULL	29	1	62	NULL	NULL	NULL	KSY4	List2	NULL	NULL	NULL	NULL	NULL	NULL	NULL	NULL	NULL	1	{/}	0	3	557260	0	{/}	411	557671
좌우반구com(CVF, UVF, BVF)_3	5	1	<?xml version="1.0"?>\n<Clock xmlns:dt="urn:schemas-microsoft-com:datatypes"><Description dt:dt="string">E-Prime Primary Realtime Clock</Description><StartTime><Timestamp dt:dt="int">0</Timestamp><DateUtc dt:dt="string">2020-10-06T06:56:19Z</DateUtc></StartTime><FrequencyChanges><FrequencyChange><Frequency dt:dt="r8">2699960000</Frequency><Timestamp dt:dt="r8">3.68914117624573E+15</Timestamp><Cur…	좌우반구com(CVF, UVF, BVF)_3-005-1	60.021	1.0.0.164	1	1004463772	Professional	2.0.10.242	2.0.10.356	10-06-2020	2020-10-06 오전 6:56:19	15:56:19	2.0.10.252	351		2	z	본중	NULL	NULL	NULL	NULL	NULL	NULL	91	1	87	KSY3	List3	NULL	NULL	NULL	NULL	NULL	NULL	NULL	NULL	NULL	0	z	0	3	1005754	0	{/}	345	1006099
좌우반구com(CVF, UVF, BVF)_3	5	1	<?xml version="1.0"?>\n<Clock xmlns:dt="urn:schemas-microsoft-com:datatypes"><Description dt:dt="string">E-Prime Primary Realtime Clock</Description><StartTime><Timestamp dt:dt="int">0</Timestamp><DateUtc dt:dt="string">2020-10-06T06:56:19Z</DateUtc></StartTime><FrequencyChanges><FrequencyChange><Frequency dt:dt="r8">2699960000</Frequency><Timestamp dt:dt="r8">3.68914117624573E+15</Timestamp><Cur…	좌우반구com(CVF, UVF, BVF)_3-005-1	60.021	1.0.0.164	1	1004463772	Professional	2.0.10.242	2.0.10.356	10-06-2020	2020-10-06 오전 6:56:19	15:56:19	2.0.10.252	393		1	{/}	봉사	NULL	NULL	NULL	NULL	NULL	NULL	108	1	129	KSY4	List3	NULL	NULL	NULL	NULL	NULL	NULL	NULL	NULL	NULL	1	{/}	0	4	1114017	0	{/}	393	1114410
좌우반구com(CVF, UVF, BVF)_3	5	1	<?xml version="1.0"?>\n<Clock xmlns:dt="urn:schemas-microsoft-com:datatypes"><Description dt:dt="string">E-Prime Primary Realtime Clock</Description><StartTime><Timestamp dt:dt="int">0</Timestamp><DateUtc dt:dt="string">2020-10-06T06:56:19Z</DateUtc></StartTime><FrequencyChanges><FrequencyChange><Frequency dt:dt="r8">2699960000</Frequency><Timestamp dt:dt="r8">3.68914117624573E+15</Timestamp><Cur…	좌우반구com(CVF, UVF, BVF)_3-005-1	60.021	1.0.0.164	1	1004463772	Professional	2.0.10.242	2.0.10.356	10-06-2020	2020-10-06 오전 6:56:19	15:56:19	2.0.10.252	135		2	z	봉택	NULL	NULL	NULL	15	1	3	NULL	NULL	NULL	KSY3	List2	NULL	NULL	NULL	NULL	NULL	NULL	NULL	NULL	NULL	1	z	0	4	403347	0	z	406	403753
좌우반구com(CVF, UVF, BVF)_3	5	1	<?xml version="1.0"?>\n<Clock xmlns:dt="urn:schemas-microsoft-com:datatypes"><Description dt:dt="string">E-Prime Primary Realtime Clock</Description><StartTime><Timestamp dt:dt="int">0</Timestamp><DateUtc dt:dt="string">2020-10-06T06:56:19Z</DateUtc></StartTime><FrequencyChanges><FrequencyChange><Frequency dt:dt="r8">2699960000</Frequency><Timestamp dt:dt="r8">3.68914117624573E+15</Timestamp><Cur…	좌우반구com(CVF, UVF, BVF)_3-005-1	60.021	1.0.0.164	1	1004463772	Professional	2.0.10.242	2.0.10.356	10-06-2020	2020-10-06 오전 6:56:19	15:56:19	2.0.10.252	179		1	{/}	부대	NULL	NULL	NULL	2	1	47	NULL	NULL	NULL	KSY4	List2	NULL	NULL	NULL	NULL	NULL	NULL	NULL	NULL	NULL	1	{/}	0	3	518290	0	{/}	349	518639
좌우반구com(CVF, UVF, BVF)_3	5	1	<?xml version="1.0"?>\n<Clock xmlns:dt="urn:schemas-microsoft-com:datatypes"><Description dt:dt="string">E-Prime Primary Realtime Clock</Description><StartTime><Timestamp dt:dt="int">0</Timestamp><DateUtc dt:dt="string">2020-10-06T06:56:19Z</DateUtc></StartTime><FrequencyChanges><FrequencyChange><Frequency dt:dt="r8">2699960000</Frequency><Timestamp dt:dt="r8">3.68914117624573E+15</Timestamp><Cur…	좌우반구com(CVF, UVF, BVF)_3-005-1	60.021	1.0.0.164	1	1004463772	Professional	2.0.10.242	2.0.10.356	10-06-2020	2020-10-06 오전 6:56:19	15:56:19	2.0.10.252	78		1	{/}	부스	39	1	78	NULL	NULL	NULL	NULL	NULL	NULL	KSY4	List1	NULL	NULL	NULL	NULL	NULL	NULL	NULL	NULL	NULL	1	{/}	0	4	223426	0	{/}	496	223922
좌우반구com(CVF, UVF, BVF)_3	5	1	<?xml version="1.0"?>\n<Clock xmlns:dt="urn:schemas-microsoft-com:datatypes"><Description dt:dt="string">E-Prime Primary Realtime Clock</Description><StartTime><Timestamp dt:dt="int">0</Timestamp><DateUtc dt:dt="string">2020-10-06T06:56:19Z</DateUtc></StartTime><FrequencyChanges><FrequencyChange><Frequency dt:dt="r8">2699960000</Frequency><Timestamp dt:dt="r8">3.68914117624573E+15</Timestamp><Cur…	좌우반구com(CVF, UVF, BVF)_3-005-1	60.021	1.0.0.164	1	1004463772	Professional	2.0.10.242	2.0.10.356	10-06-2020	2020-10-06 오전 6:56:19	15:56:19	2.0.10.252	33		2	z	분낌	79	1	33	NULL	NULL	NULL	NULL	NULL	NULL	KSY2	List1	NULL	NULL	NULL	NULL	NULL	NULL	NULL	NULL	NULL	1	z	0	4	106850	0	z	459	107309
좌우반구com(CVF, UVF, BVF)_3	5	1	<?xml version="1.0"?>\n<Clock xmlns:dt="urn:schemas-microsoft-com:datatypes"><Description dt:dt="string">E-Prime Primary Realtime Clock</Description><StartTime><Timestamp dt:dt="int">0</Timestamp><DateUtc dt:dt="string">2020-10-06T06:56:19Z</DateUtc></StartTime><FrequencyChanges><FrequencyChange><Frequency dt:dt="r8">2699960000</Frequency><Timestamp dt:dt="r8">3.68914117624573E+15</Timestamp><Cur…	좌우반구com(CVF, UVF, BVF)_3-005-1	60.021	1.0.0.164	1	1004463772	Professional	2.0.10.242	2.0.10.356	10-06-2020	2020-10-06 오전 6:56:19	15:56:19	2.0.10.252	137		1	{/}	분류	NULL	NULL	NULL	84	1	5	NULL	NULL	NULL	KSY4	List2	NULL	NULL	NULL	NULL	NULL	NULL	NULL	NULL	NULL	1	{/}	0	3	408428	0	{/}	332	408760
좌우반구com(CVF, UVF, BVF)_3	5	1	<?xml version="1.0"?>\n<Clock xmlns:dt="urn:schemas-microsoft-com:datatypes"><Description dt:dt="string">E-Prime Primary Realtime Clock</Description><StartTime><Timestamp dt:dt="int">0</Timestamp><DateUtc dt:dt="string">2020-10-06T06:56:19Z</DateUtc></StartTime><FrequencyChanges><FrequencyChange><Frequency dt:dt="r8">2699960000</Frequency><Timestamp dt:dt="r8">3.68914117624573E+15</Timestamp><Cur…	좌우반구com(CVF, UVF, BVF)_3-005-1	60.021	1.0.0.164	1	1004463772	Professional	2.0.10.242	2.0.10.356	10-06-2020	2020-10-06 오전 6:56:19	15:56:19	2.0.10.252	238		1	{/}	분석	NULL	NULL	NULL	8	1	106	NULL	NULL	NULL	KSY4	List2	NULL	NULL	NULL	NULL	NULL	NULL	NULL	NULL	NULL	1	{/}	0	3	673703	0	{/}	376	674079
좌우반구com(CVF, UVF, BVF)_3	5	1	<?xml version="1.0"?>\n<Clock xmlns:dt="urn:schemas-microsoft-com:datatypes"><Description dt:dt="string">E-Prime Primary Realtime Clock</Description><StartTime><Timestamp dt:dt="int">0</Timestamp><DateUtc dt:dt="string">2020-10-06T06:56:19Z</DateUtc></StartTime><FrequencyChanges><FrequencyChange><Frequency dt:dt="r8">2699960000</Frequency><Timestamp dt:dt="r8">3.68914117624573E+15</Timestamp><Cur…	좌우반구com(CVF, UVF, BVF)_3-005-1	60.021	1.0.0.164	1	1004463772	Professional	2.0.10.242	2.0.10.356	10-06-2020	2020-10-06 오전 6:56:19	15:56:19	2.0.10.252	140		1	{/}	분포	NULL	NULL	NULL	88	1	8	NULL	NULL	NULL	KSY4	List2	NULL	NULL	NULL	NULL	NULL	NULL	NULL	NULL	NULL	1	{/}	0	3	416309	0	{/}	307	416616
좌우반구com(CVF, UVF, BVF)_3	5	1	<?xml version="1.0"?>\n<Clock xmlns:dt="urn:schemas-microsoft-com:datatypes"><Description dt:dt="string">E-Prime Primary Realtime Clock</Description><StartTime><Timestamp dt:dt="int">0</Timestamp><DateUtc dt:dt="string">2020-10-06T06:56:19Z</DateUtc></StartTime><FrequencyChanges><FrequencyChange><Frequency dt:dt="r8">2699960000</Frequency><Timestamp dt:dt="r8">3.68914117624573E+15</Timestamp><Cur…	좌우반구com(CVF, UVF, BVF)_3-005-1	60.021	1.0.0.164	1	1004463772	Professional	2.0.10.242	2.0.10.356	10-06-2020	2020-10-06 오전 6:56:19	15:56:19	2.0.10.252	83		1	{/}	비교	33	1	83	NULL	NULL	NULL	NULL	NULL	NULL	KSY4	List1	NULL	NULL	NULL	NULL	NULL	NULL	NULL	NULL	NULL	1	{/}	0	4	236555	0	{/}	327	236882
좌우반구com(CVF, UVF, BVF)_3	5	1	<?xml version="1.0"?>\n<Clock xmlns:dt="urn:schemas-microsoft-com:datatypes"><Description dt:dt="string">E-Prime Primary Realtime Clock</Description><StartTime><Timestamp dt:dt="int">0</Timestamp><DateUtc dt:dt="string">2020-10-06T06:56:19Z</DateUtc></StartTime><FrequencyChanges><FrequencyChange><Frequency dt:dt="r8">2699960000</Frequency><Timestamp dt:dt="r8">3.68914117624573E+15</Timestamp><Cur…	좌우반구com(CVF, UVF, BVF)_3-005-1	60.021	1.0.0.164	1	1004463772	Professional	2.0.10.242	2.0.10.356	10-06-2020	2020-10-06 오전 6:56:19	15:56:19	2.0.10.252	395		2	z	비껍	NULL	NULL	NULL	NULL	NULL	NULL	75	1	131	KSY	List3	0		0	-1	1119015	183		0	0	1	z	0	3	1119198	0	z	348	1119546
좌우반구com(CVF, UVF, BVF)_3	5	1	<?xml version="1.0"?>\n<Clock xmlns:dt="urn:schemas-microsoft-com:datatypes"><Description dt:dt="string">E-Prime Primary Realtime Clock</Description><StartTime><Timestamp dt:dt="int">0</Timestamp><DateUtc dt:dt="string">2020-10-06T06:56:19Z</DateUtc></StartTime><FrequencyChanges><FrequencyChange><Frequency dt:dt="r8">2699960000</Frequency><Timestamp dt:dt="r8">3.68914117624573E+15</Timestamp><Cur…	좌우반구com(CVF, UVF, BVF)_3-005-1	60.021	1.0.0.164	1	1004463772	Professional	2.0.10.242	2.0.10.356	10-06-2020	2020-10-06 오전 6:56:19	15:56:19	2.0.10.252	149		2	z	비략	NULL	NULL	NULL	10	1	17	NULL	NULL	NULL	KSY3	List2	NULL	NULL	NULL	NULL	NULL	NULL	NULL	NULL	NULL	0	z	0	3	440017	0	{/}	495	440512
좌우반구com(CVF, UVF, BVF)_3	5	1	<?xml version="1.0"?>\n<Clock xmlns:dt="urn:schemas-microsoft-com:datatypes"><Description dt:dt="string">E-Prime Primary Realtime Clock</Description><StartTime><Timestamp dt:dt="int">0</Timestamp><DateUtc dt:dt="string">2020-10-06T06:56:19Z</DateUtc></StartTime><FrequencyChanges><FrequencyChange><Frequency dt:dt="r8">2699960000</Frequency><Timestamp dt:dt="r8">3.68914117624573E+15</Timestamp><Cur…	좌우반구com(CVF, UVF, BVF)_3-005-1	60.021	1.0.0.164	1	1004463772	Professional	2.0.10.242	2.0.10.356	10-06-2020	2020-10-06 오전 6:56:19	15:56:19	2.0.10.252	399		1	{/}	비상	NULL	NULL	NULL	NULL	NULL	NULL	102	1	135	KSY4	List3	NULL	NULL	NULL	NULL	NULL	NULL	NULL	NULL	NULL	1	{/}	0	4	1129695	0	{/}	507	1130202
좌우반구com(CVF, UVF, BVF)_3	5	1	<?xml version="1.0"?>\n<Clock xmlns:dt="urn:schemas-microsoft-com:datatypes"><Description dt:dt="string">E-Prime Primary Realtime Clock</Description><StartTime><Timestamp dt:dt="int">0</Timestamp><DateUtc dt:dt="string">2020-10-06T06:56:19Z</DateUtc></StartTime><FrequencyChanges><FrequencyChange><Frequency dt:dt="r8">2699960000</Frequency><Timestamp dt:dt="r8">3.68914117624573E+15</Timestamp><Cur…	좌우반구com(CVF, UVF, BVF)_3-005-1	60.021	1.0.0.164	1	1004463772	Professional	2.0.10.242	2.0.10.356	10-06-2020	2020-10-06 오전 6:56:19	15:56:19	2.0.10.252	171		1	{/}	비용	NULL	NULL	NULL	41	1	39	NULL	NULL	NULL	KSY4	List2	NULL	NULL	NULL	NULL	NULL	NULL	NULL	NULL	NULL	1	{/}	0	3	497397	0	{/}	387	497784
좌우반구com(CVF, UVF, BVF)_3	5	1	<?xml version="1.0"?>\n<Clock xmlns:dt="urn:schemas-microsoft-com:datatypes"><Description dt:dt="string">E-Prime Primary Realtime Clock</Description><StartTime><Timestamp dt:dt="int">0</Timestamp><DateUtc dt:dt="string">2020-10-06T06:56:19Z</DateUtc></StartTime><FrequencyChanges><FrequencyChange><Frequency dt:dt="r8">2699960000</Frequency><Timestamp dt:dt="r8">3.68914117624573E+15</Timestamp><Cur…	좌우반구com(CVF, UVF, BVF)_3-005-1	60.021	1.0.0.164	1	1004463772	Professional	2.0.10.242	2.0.10.356	10-06-2020	2020-10-06 오전 6:56:19	15:56:19	2.0.10.252	343		1	{/}	비판	NULL	NULL	NULL	NULL	NULL	NULL	119	1	79	KSY4	List3	NULL	NULL	NULL	NULL	NULL	NULL	NULL	NULL	NULL	1	{/}	1	3	984961	0	{/}	427	985388
좌우반구com(CVF, UVF, BVF)_3	5	1	<?xml version="1.0"?>\n<Clock xmlns:dt="urn:schemas-microsoft-com:datatypes"><Description dt:dt="string">E-Prime Primary Realtime Clock</Description><StartTime><Timestamp dt:dt="int">0</Timestamp><DateUtc dt:dt="string">2020-10-06T06:56:19Z</DateUtc></StartTime><FrequencyChanges><FrequencyChange><Frequency dt:dt="r8">2699960000</Frequency><Timestamp dt:dt="r8">3.68914117624573E+15</Timestamp><Cur…	좌우반구com(CVF, UVF, BVF)_3-005-1	60.021	1.0.0.164	1	1004463772	Professional	2.0.10.242	2.0.10.356	10-06-2020	2020-10-06 오전 6:56:19	15:56:19	2.0.10.252	168		1	{/}	빈도	NULL	NULL	NULL	62	1	36	NULL	NULL	NULL	KSY4	List2	NULL	NULL	NULL	NULL	NULL	NULL	NULL	NULL	NULL	1	{/}	0	4	489467	0	{/}	525	489992
좌우반구com(CVF, UVF, BVF)_3	5	1	<?xml version="1.0"?>\n<Clock xmlns:dt="urn:schemas-microsoft-com:datatypes"><Description dt:dt="string">E-Prime Primary Realtime Clock</Description><StartTime><Timestamp dt:dt="int">0</Timestamp><DateUtc dt:dt="string">2020-10-06T06:56:19Z</DateUtc></StartTime><FrequencyChanges><FrequencyChange><Frequency dt:dt="r8">2699960000</Frequency><Timestamp dt:dt="r8">3.68914117624573E+15</Timestamp><Cur…	좌우반구com(CVF, UVF, BVF)_3-005-1	60.021	1.0.0.164	1	1004463772	Professional	2.0.10.242	2.0.10.356	10-06-2020	2020-10-06 오전 6:56:19	15:56:19	2.0.10.252	385		2	z	빈략	NULL	NULL	NULL	NULL	NULL	NULL	78	1	121	KSY2	List3	NULL	NULL	NULL	NULL	NULL	NULL	NULL	NULL	NULL	1	z	0	3	1093474	0	z	497	1093971
좌우반구com(CVF, UVF, BVF)_3	5	1	<?xml version="1.0"?>\n<Clock xmlns:dt="urn:schemas-microsoft-com:datatypes"><Description dt:dt="string">E-Prime Primary Realtime Clock</Description><StartTime><Timestamp dt:dt="int">0</Timestamp><DateUtc dt:dt="string">2020-10-06T06:56:19Z</DateUtc></StartTime><FrequencyChanges><FrequencyChange><Frequency dt:dt="r8">2699960000</Frequency><Timestamp dt:dt="r8">3.68914117624573E+15</Timestamp><Cur…	좌우반구com(CVF, UVF, BVF)_3-005-1	60.021	1.0.0.164	1	1004463772	Professional	2.0.10.242	2.0.10.356	10-06-2020	2020-10-06 오전 6:56:19	15:56:19	2.0.10.252	184		2	z	빈비	NULL	NULL	NULL	49	1	52	NULL	NULL	NULL	KSY2	List2	NULL	NULL	NULL	NULL	NULL	NULL	NULL	NULL	NULL	0	z	0	3	531202	0	{/}	413	531615
좌우반구com(CVF, UVF, BVF)_3	5	1	<?xml version="1.0"?>\n<Clock xmlns:dt="urn:schemas-microsoft-com:datatypes"><Description dt:dt="string">E-Prime Primary Realtime Clock</Description><StartTime><Timestamp dt:dt="int">0</Timestamp><DateUtc dt:dt="string">2020-10-06T06:56:19Z</DateUtc></StartTime><FrequencyChanges><FrequencyChange><Frequency dt:dt="r8">2699960000</Frequency><Timestamp dt:dt="r8">3.68914117624573E+15</Timestamp><Cur…	좌우반구com(CVF, UVF, BVF)_3-005-1	60.021	1.0.0.164	1	1004463772	Professional	2.0.10.242	2.0.10.356	10-06-2020	2020-10-06 오전 6:56:19	15:56:19	2.0.10.252	138		2	z	빈종	NULL	NULL	NULL	95	1	6	NULL	NULL	NULL	KSY3	List2	NULL	NULL	NULL	NULL	NULL	NULL	NULL	NULL	NULL	1	z	0	4	410961	0	z	559	411520
좌우반구com(CVF, UVF, BVF)_3	5	1	<?xml version="1.0"?>\n<Clock xmlns:dt="urn:schemas-microsoft-com:datatypes"><Description dt:dt="string">E-Prime Primary Realtime Clock</Description><StartTime><Timestamp dt:dt="int">0</Timestamp><DateUtc dt:dt="string">2020-10-06T06:56:19Z</DateUtc></StartTime><FrequencyChanges><FrequencyChange><Frequency dt:dt="r8">2699960000</Frequency><Timestamp dt:dt="r8">3.68914117624573E+15</Timestamp><Cur…	좌우반구com(CVF, UVF, BVF)_3-005-1	60.021	1.0.0.164	1	1004463772	Professional	2.0.10.242	2.0.10.356	10-06-2020	2020-10-06 오전 6:56:19	15:56:19	2.0.10.252	108		1	{/}	사건	115	1	108	NULL	NULL	NULL	NULL	NULL	NULL	KSY4	List1	NULL	NULL	NULL	NULL	NULL	NULL	NULL	NULL	NULL	1	{/}	0	3	302598	0	{/}	915	303513
좌우반구com(CVF, UVF, BVF)_3	5	1	<?xml version="1.0"?>\n<Clock xmlns:dt="urn:schemas-microsoft-com:datatypes"><Description dt:dt="string">E-Prime Primary Realtime Clock</Description><StartTime><Timestamp dt:dt="int">0</Timestamp><DateUtc dt:dt="string">2020-10-06T06:56:19Z</DateUtc></StartTime><FrequencyChanges><FrequencyChange><Frequency dt:dt="r8">2699960000</Frequency><Timestamp dt:dt="r8">3.68914117624573E+15</Timestamp><Cur…	좌우반구com(CVF, UVF, BVF)_3-005-1	60.021	1.0.0.164	1	1004463772	Professional	2.0.10.242	2.0.10.356	10-06-2020	2020-10-06 오전 6:56:19	15:56:19	2.0.10.252	288		1	{/}	사과	NULL	NULL	NULL	NULL	NULL	NULL	92	1	24	KSY4	List3	NULL	NULL	NULL	NULL	NULL	NULL	NULL	NULL	NULL	1	{/}	0	3	839345	0	{/}	348	839693
좌우반구com(CVF, UVF, BVF)_3	5	1	<?xml version="1.0"?>\n<Clock xmlns:dt="urn:schemas-microsoft-com:datatypes"><Description dt:dt="string">E-Prime Primary Realtime Clock</Description><StartTime><Timestamp dt:dt="int">0</Timestamp><DateUtc dt:dt="string">2020-10-06T06:56:19Z</DateUtc></StartTime><FrequencyChanges><FrequencyChange><Frequency dt:dt="r8">2699960000</Frequency><Timestamp dt:dt="r8">3.68914117624573E+15</Timestamp><Cur…	좌우반구com(CVF, UVF, BVF)_3-005-1	60.021	1.0.0.164	1	1004463772	Professional	2.0.10.242	2.0.10.356	10-06-2020	2020-10-06 오전 6:56:19	15:56:19	2.0.10.252	213		1	{/}	사례	NULL	NULL	NULL	32	1	81	NULL	NULL	NULL	KSY4	List2	NULL	NULL	NULL	NULL	NULL	NULL	NULL	NULL	NULL	1	{/}	0	3	606909	0	{/}	610	607519
좌우반구com(CVF, UVF, BVF)_3	5	1	<?xml version="1.0"?>\n<Clock xmlns:dt="urn:schemas-microsoft-com:datatypes"><Description dt:dt="string">E-Prime Primary Realtime Clock</Description><StartTime><Timestamp dt:dt="int">0</Timestamp><DateUtc dt:dt="string">2020-10-06T06:56:19Z</DateUtc></StartTime><FrequencyChanges><FrequencyChange><Frequency dt:dt="r8">2699960000</Frequency><Timestamp dt:dt="r8">3.68914117624573E+15</Timestamp><Cur…	좌우반구com(CVF, UVF, BVF)_3-005-1	60.021	1.0.0.164	1	1004463772	Professional	2.0.10.242	2.0.10.356	10-06-2020	2020-10-06 오전 6:56:19	15:56:19	2.0.10.252	182		1	{/}	사상	NULL	NULL	NULL	115	1	50	NULL	NULL	NULL	KSY4	List2	NULL	NULL	NULL	NULL	NULL	NULL	NULL	NULL	NULL	1	{/}	0	4	525971	0	{/}	413	526384
좌우반구com(CVF, UVF, BVF)_3	5	1	<?xml version="1.0"?>\n<Clock xmlns:dt="urn:schemas-microsoft-com:datatypes"><Description dt:dt="string">E-Prime Primary Realtime Clock</Description><StartTime><Timestamp dt:dt="int">0</Timestamp><DateUtc dt:dt="string">2020-10-06T06:56:19Z</DateUtc></StartTime><FrequencyChanges><FrequencyChange><Frequency dt:dt="r8">2699960000</Frequency><Timestamp dt:dt="r8">3.68914117624573E+15</Timestamp><Cur…	좌우반구com(CVF, UVF, BVF)_3-005-1	60.021	1.0.0.164	1	1004463772	Professional	2.0.10.242	2.0.10.356	10-06-2020	2020-10-06 오전 6:56:19	15:56:19	2.0.10.252	391		1	{/}	사안	NULL	NULL	NULL	NULL	NULL	NULL	35	1	127	KSY4	List3	NULL	NULL	NULL	NULL	NULL	NULL	NULL	NULL	NULL	1	{/}	0	3	1108885	0	{/}	309	1109194
좌우반구com(CVF, UVF, BVF)_3	5	1	<?xml version="1.0"?>\n<Clock xmlns:dt="urn:schemas-microsoft-com:datatypes"><Description dt:dt="string">E-Prime Primary Realtime Clock</Description><StartTime><Timestamp dt:dt="int">0</Timestamp><DateUtc dt:dt="string">2020-10-06T06:56:19Z</DateUtc></StartTime><FrequencyChanges><FrequencyChange><Frequency dt:dt="r8">2699960000</Frequency><Timestamp dt:dt="r8">3.68914117624573E+15</Timestamp><Cur…	좌우반구com(CVF, UVF, BVF)_3-005-1	60.021	1.0.0.164	1	1004463772	Professional	2.0.10.242	2.0.10.356	10-06-2020	2020-10-06 오전 6:56:19	15:56:19	2.0.10.252	43		1	{/}	사이	93	1	43	NULL	NULL	NULL	NULL	NULL	NULL	KSY4	List1	NULL	NULL	NULL	NULL	NULL	NULL	NULL	NULL	NULL	1	{/}	0	3	132174	0	{/}	365	132539
좌우반구com(CVF, UVF, BVF)_3	5	1	<?xml version="1.0"?>\n<Clock xmlns:dt="urn:schemas-microsoft-com:datatypes"><Description dt:dt="string">E-Prime Primary Realtime Clock</Description><StartTime><Timestamp dt:dt="int">0</Timestamp><DateUtc dt:dt="string">2020-10-06T06:56:19Z</DateUtc></StartTime><FrequencyChanges><FrequencyChange><Frequency dt:dt="r8">2699960000</Frequency><Timestamp dt:dt="r8">3.68914117624573E+15</Timestamp><Cur…	좌우반구com(CVF, UVF, BVF)_3-005-1	60.021	1.0.0.164	1	1004463772	Professional	2.0.10.242	2.0.10.356	10-06-2020	2020-10-06 오전 6:56:19	15:56:19	2.0.10.252	286		1	{/}	사전	NULL	NULL	NULL	NULL	NULL	NULL	115	1	22	KSY4	List3	NULL	NULL	NULL	NULL	NULL	NULL	NULL	NULL	NULL	1	{/}	0	3	834197	0	{/}	400	834597
좌우반구com(CVF, UVF, BVF)_3	5	1	<?xml version="1.0"?>\n<Clock xmlns:dt="urn:schemas-microsoft-com:datatypes"><Description dt:dt="string">E-Prime Primary Realtime Clock</Description><StartTime><Timestamp dt:dt="int">0</Timestamp><DateUtc dt:dt="string">2020-10-06T06:56:19Z</DateUtc></StartTime><FrequencyChanges><FrequencyChange><Frequency dt:dt="r8">2699960000</Frequency><Timestamp dt:dt="r8">3.68914117624573E+15</Timestamp><Cur…	좌우반구com(CVF, UVF, BVF)_3-005-1	60.021	1.0.0.164	1	1004463772	Professional	2.0.10.242	2.0.10.356	10-06-2020	2020-10-06 오전 6:56:19	15:56:19	2.0.10.252	387		1	{/}	사진	NULL	NULL	NULL	NULL	NULL	NULL	47	1	123	KSY4	List3	NULL	NULL	NULL	NULL	NULL	NULL	NULL	NULL	NULL	1	{/}	0	3	1098755	0	{/}	343	1099098
좌우반구com(CVF, UVF, BVF)_3	5	1	<?xml version="1.0"?>\n<Clock xmlns:dt="urn:schemas-microsoft-com:datatypes"><Description dt:dt="string">E-Prime Primary Realtime Clock</Description><StartTime><Timestamp dt:dt="int">0</Timestamp><DateUtc dt:dt="string">2020-10-06T06:56:19Z</DateUtc></StartTime><FrequencyChanges><FrequencyChange><Frequency dt:dt="r8">2699960000</Frequency><Timestamp dt:dt="r8">3.68914117624573E+15</Timestamp><Cur…	좌우반구com(CVF, UVF, BVF)_3-005-1	60.021	1.0.0.164	1	1004463772	Professional	2.0.10.242	2.0.10.356	10-06-2020	2020-10-06 오전 6:56:19	15:56:19	2.0.10.252	284		1	{/}	상관	NULL	NULL	NULL	NULL	NULL	NULL	65	1	20	KSY4	List3	NULL	NULL	NULL	NULL	NULL	NULL	NULL	NULL	NULL	0	{/}	0	3	829099	0	z	258	829357
좌우반구com(CVF, UVF, BVF)_3	5	1	<?xml version="1.0"?>\n<Clock xmlns:dt="urn:schemas-microsoft-com:datatypes"><Description dt:dt="string">E-Prime Primary Realtime Clock</Description><StartTime><Timestamp dt:dt="int">0</Timestamp><DateUtc dt:dt="string">2020-10-06T06:56:19Z</DateUtc></StartTime><FrequencyChanges><FrequencyChange><Frequency dt:dt="r8">2699960000</Frequency><Timestamp dt:dt="r8">3.68914117624573E+15</Timestamp><Cur…	좌우반구com(CVF, UVF, BVF)_3-005-1	60.021	1.0.0.164	1	1004463772	Professional	2.0.10.242	2.0.10.356	10-06-2020	2020-10-06 오전 6:56:19	15:56:19	2.0.10.252	35		1	{/}	상태	117	1	35	NULL	NULL	NULL	NULL	NULL	NULL	KSY4	List1	NULL	NULL	NULL	NULL	NULL	NULL	NULL	NULL	NULL	1	{/}	1	3	112064	0	{/}	292	112356
좌우반구com(CVF, UVF, BVF)_3	5	1	<?xml version="1.0"?>\n<Clock xmlns:dt="urn:schemas-microsoft-com:datatypes"><Description dt:dt="string">E-Prime Primary Realtime Clock</Description><StartTime><Timestamp dt:dt="int">0</Timestamp><DateUtc dt:dt="string">2020-10-06T06:56:19Z</DateUtc></StartTime><FrequencyChanges><FrequencyChange><Frequency dt:dt="r8">2699960000</Frequency><Timestamp dt:dt="r8">3.68914117624573E+15</Timestamp><Cur…	좌우반구com(CVF, UVF, BVF)_3-005-1	60.021	1.0.0.164	1	1004463772	Professional	2.0.10.242	2.0.10.356	10-06-2020	2020-10-06 오전 6:56:19	15:56:19	2.0.10.252	148		1	{/}	색상	NULL	NULL	NULL	91	1	16	NULL	NULL	NULL	KSY4	List2	NULL	NULL	NULL	NULL	NULL	NULL	NULL	NULL	NULL	1	{/}	0	3	437135	0	{/}	689	437824
좌우반구com(CVF, UVF, BVF)_3	5	1	<?xml version="1.0"?>\n<Clock xmlns:dt="urn:schemas-microsoft-com:datatypes"><Description dt:dt="string">E-Prime Primary Realtime Clock</Description><StartTime><Timestamp dt:dt="int">0</Timestamp><DateUtc dt:dt="string">2020-10-06T06:56:19Z</DateUtc></StartTime><FrequencyChanges><FrequencyChange><Frequency dt:dt="r8">2699960000</Frequency><Timestamp dt:dt="r8">3.68914117624573E+15</Timestamp><Cur…	좌우반구com(CVF, UVF, BVF)_3-005-1	60.021	1.0.0.164	1	1004463772	Professional	2.0.10.242	2.0.10.356	10-06-2020	2020-10-06 오전 6:56:19	15:56:19	2.0.10.252	92		1	{/}	생선	57	1	92	NULL	NULL	NULL	NULL	NULL	NULL	KSY4	List1	NULL	NULL	NULL	NULL	NULL	NULL	NULL	NULL	NULL	0	{/}	0	3	259713	0	z	907	260620
좌우반구com(CVF, UVF, BVF)_3	5	1	<?xml version="1.0"?>\n<Clock xmlns:dt="urn:schemas-microsoft-com:datatypes"><Description dt:dt="string">E-Prime Primary Realtime Clock</Description><StartTime><Timestamp dt:dt="int">0</Timestamp><DateUtc dt:dt="string">2020-10-06T06:56:19Z</DateUtc></StartTime><FrequencyChanges><FrequencyChange><Frequency dt:dt="r8">2699960000</Frequency><Timestamp dt:dt="r8">3.68914117624573E+15</Timestamp><Cur…	좌우반구com(CVF, UVF, BVF)_3-005-1	60.021	1.0.0.164	1	1004463772	Professional	2.0.10.242	2.0.10.356	10-06-2020	2020-10-06 오전 6:56:19	15:56:19	2.0.10.252	359		2	z	생희	NULL	NULL	NULL	NULL	NULL	NULL	55	1	95	KSY2	List3	NULL	NULL	NULL	NULL	NULL	NULL	NULL	NULL	NULL	1	z	0	3	1026064	0	z	339	1026403
좌우반구com(CVF, UVF, BVF)_3	5	1	<?xml version="1.0"?>\n<Clock xmlns:dt="urn:schemas-microsoft-com:datatypes"><Description dt:dt="string">E-Prime Primary Realtime Clock</Description><StartTime><Timestamp dt:dt="int">0</Timestamp><DateUtc dt:dt="string">2020-10-06T06:56:19Z</DateUtc></StartTime><FrequencyChanges><FrequencyChange><Frequency dt:dt="r8">2699960000</Frequency><Timestamp dt:dt="r8">3.68914117624573E+15</Timestamp><Cur…	좌우반구com(CVF, UVF, BVF)_3-005-1	60.021	1.0.0.164	1	1004463772	Professional	2.0.10.242	2.0.10.356	10-06-2020	2020-10-06 오전 6:56:19	15:56:19	2.0.10.252	188		2	z	석감	NULL	NULL	NULL	45	1	56	NULL	NULL	NULL	KSY3	List2	NULL	NULL	NULL	NULL	NULL	NULL	NULL	NULL	NULL	0	z	1	3	541565	0	{/}	427	541992
좌우반구com(CVF, UVF, BVF)_3	5	1	<?xml version="1.0"?>\n<Clock xmlns:dt="urn:schemas-microsoft-com:datatypes"><Description dt:dt="string">E-Prime Primary Realtime Clock</Description><StartTime><Timestamp dt:dt="int">0</Timestamp><DateUtc dt:dt="string">2020-10-06T06:56:19Z</DateUtc></StartTime><FrequencyChanges><FrequencyChange><Frequency dt:dt="r8">2699960000</Frequency><Timestamp dt:dt="r8">3.68914117624573E+15</Timestamp><Cur…	좌우반구com(CVF, UVF, BVF)_3-005-1	60.021	1.0.0.164	1	1004463772	Professional	2.0.10.242	2.0.10.356	10-06-2020	2020-10-06 오전 6:56:19	15:56:19	2.0.10.252	319		1	{/}	선배	NULL	NULL	NULL	NULL	NULL	NULL	99	1	55	KSY4	List3	NULL	NULL	NULL	NULL	NULL	NULL	NULL	NULL	NULL	1	{/}	1	3	921733	0	{/}	527	922260
좌우반구com(CVF, UVF, BVF)_3	5	1	<?xml version="1.0"?>\n<Clock xmlns:dt="urn:schemas-microsoft-com:datatypes"><Description dt:dt="string">E-Prime Primary Realtime Clock</Description><StartTime><Timestamp dt:dt="int">0</Timestamp><DateUtc dt:dt="string">2020-10-06T06:56:19Z</DateUtc></StartTime><FrequencyChanges><FrequencyChange><Frequency dt:dt="r8">2699960000</Frequency><Timestamp dt:dt="r8">3.68914117624573E+15</Timestamp><Cur…	좌우반구com(CVF, UVF, BVF)_3-005-1	60.021	1.0.0.164	1	1004463772	Professional	2.0.10.242	2.0.10.356	10-06-2020	2020-10-06 오전 6:56:19	15:56:19	2.0.10.252	308		1	{/}	선택	NULL	NULL	NULL	NULL	NULL	NULL	18	1	44	KSY4	List3	NULL	NULL	NULL	NULL	NULL	NULL	NULL	NULL	NULL	1	{/}	0	3	892710	0	{/}	454	893164
좌우반구com(CVF, UVF, BVF)_3	5	1	<?xml version="1.0"?>\n<Clock xmlns:dt="urn:schemas-microsoft-com:datatypes"><Description dt:dt="string">E-Prime Primary Realtime Clock</Description><StartTime><Timestamp dt:dt="int">0</Timestamp><DateUtc dt:dt="string">2020-10-06T06:56:19Z</DateUtc></StartTime><FrequencyChanges><FrequencyChange><Frequency dt:dt="r8">2699960000</Frequency><Timestamp dt:dt="r8">3.68914117624573E+15</Timestamp><Cur…	좌우반구com(CVF, UVF, BVF)_3-005-1	60.021	1.0.0.164	1	1004463772	Professional	2.0.10.242	2.0.10.356	10-06-2020	2020-10-06 오전 6:56:19	15:56:19	2.0.10.252	262		2	z	설결	NULL	NULL	NULL	98	1	130	NULL	NULL	NULL	KSY4	List2	NULL	NULL	NULL	NULL	NULL	NULL	NULL	NULL	NULL	1	z	1	3	736314	0	z	588	736902
좌우반구com(CVF, UVF, BVF)_3	5	1	<?xml version="1.0"?>\n<Clock xmlns:dt="urn:schemas-microsoft-com:datatypes"><Description dt:dt="string">E-Prime Primary Realtime Clock</Description><StartTime><Timestamp dt:dt="int">0</Timestamp><DateUtc dt:dt="string">2020-10-06T06:56:19Z</DateUtc></StartTime><FrequencyChanges><FrequencyChange><Frequency dt:dt="r8">2699960000</Frequency><Timestamp dt:dt="r8">3.68914117624573E+15</Timestamp><Cur…	좌우반구com(CVF, UVF, BVF)_3-005-1	60.021	1.0.0.164	1	1004463772	Professional	2.0.10.242	2.0.10.356	10-06-2020	2020-10-06 오전 6:56:19	15:56:19	2.0.10.252	217		1	{/}	설명	NULL	NULL	NULL	108	1	85	NULL	NULL	NULL	KSY4	List2	NULL	NULL	NULL	NULL	NULL	NULL	NULL	NULL	NULL	1	{/}	0	4	617606	0	{/}	529	618135
좌우반구com(CVF, UVF, BVF)_3	5	1	<?xml version="1.0"?>\n<Clock xmlns:dt="urn:schemas-microsoft-com:datatypes"><Description dt:dt="string">E-Prime Primary Realtime Clock</Description><StartTime><Timestamp dt:dt="int">0</Timestamp><DateUtc dt:dt="string">2020-10-06T06:56:19Z</DateUtc></StartTime><FrequencyChanges><FrequencyChange><Frequency dt:dt="r8">2699960000</Frequency><Timestamp dt:dt="r8">3.68914117624573E+15</Timestamp><Cur…	좌우반구com(CVF, UVF, BVF)_3-005-1	60.021	1.0.0.164	1	1004463772	Professional	2.0.10.242	2.0.10.356	10-06-2020	2020-10-06 오전 6:56:19	15:56:19	2.0.10.252	129		1	{/}	설문	123	1	129	NULL	NULL	NULL	NULL	NULL	NULL	KSY4	List1	NULL	NULL	NULL	NULL	NULL	NULL	NULL	NULL	NULL	1	{/}	1	3	356879	0	{/}	514	357393
좌우반구com(CVF, UVF, BVF)_3	5	1	<?xml version="1.0"?>\n<Clock xmlns:dt="urn:schemas-microsoft-com:datatypes"><Description dt:dt="string">E-Prime Primary Realtime Clock</Description><StartTime><Timestamp dt:dt="int">0</Timestamp><DateUtc dt:dt="string">2020-10-06T06:56:19Z</DateUtc></StartTime><FrequencyChanges><FrequencyChange><Frequency dt:dt="r8">2699960000</Frequency><Timestamp dt:dt="r8">3.68914117624573E+15</Timestamp><Cur…	좌우반구com(CVF, UVF, BVF)_3-005-1	60.021	1.0.0.164	1	1004463772	Professional	2.0.10.242	2.0.10.356	10-06-2020	2020-10-06 오전 6:56:19	15:56:19	2.0.10.252	271		2	z	설색	NULL	NULL	NULL	NULL	NULL	NULL	113	1	7	KSY2	List3	NULL	NULL	NULL	NULL	NULL	NULL	NULL	NULL	NULL	0	z	0	3	795977	0	{/}	509	796486
좌우반구com(CVF, UVF, BVF)_3	5	1	<?xml version="1.0"?>\n<Clock xmlns:dt="urn:schemas-microsoft-com:datatypes"><Description dt:dt="string">E-Prime Primary Realtime Clock</Description><StartTime><Timestamp dt:dt="int">0</Timestamp><DateUtc dt:dt="string">2020-10-06T06:56:19Z</DateUtc></StartTime><FrequencyChanges><FrequencyChange><Frequency dt:dt="r8">2699960000</Frequency><Timestamp dt:dt="r8">3.68914117624573E+15</Timestamp><Cur…	좌우반구com(CVF, UVF, BVF)_3-005-1	60.021	1.0.0.164	1	1004463772	Professional	2.0.10.242	2.0.10.356	10-06-2020	2020-10-06 오전 6:56:19	15:56:19	2.0.10.252	203		2	z	섭습	NULL	NULL	NULL	100	1	71	NULL	NULL	NULL	KSY4	List2	NULL	NULL	NULL	NULL	NULL	NULL	NULL	NULL	NULL	0	z	0	3	580785	0	{/}	382	581167
좌우반구com(CVF, UVF, BVF)_3	5	1	<?xml version="1.0"?>\n<Clock xmlns:dt="urn:schemas-microsoft-com:datatypes"><Description dt:dt="string">E-Prime Primary Realtime Clock</Description><StartTime><Timestamp dt:dt="int">0</Timestamp><DateUtc dt:dt="string">2020-10-06T06:56:19Z</DateUtc></StartTime><FrequencyChanges><FrequencyChange><Frequency dt:dt="r8">2699960000</Frequency><Timestamp dt:dt="r8">3.68914117624573E+15</Timestamp><Cur…	좌우반구com(CVF, UVF, BVF)_3-005-1	60.021	1.0.0.164	1	1004463772	Professional	2.0.10.242	2.0.10.356	10-06-2020	2020-10-06 오전 6:56:19	15:56:19	2.0.10.252	380		1	{/}	성공	NULL	NULL	NULL	NULL	NULL	NULL	44	1	116	KSY4	List3	NULL	NULL	NULL	NULL	NULL	NULL	NULL	NULL	NULL	1	{/}	0	3	1080195	0	{/}	384	1080579
좌우반구com(CVF, UVF, BVF)_3	5	1	<?xml version="1.0"?>\n<Clock xmlns:dt="urn:schemas-microsoft-com:datatypes"><Description dt:dt="string">E-Prime Primary Realtime Clock</Description><StartTime><Timestamp dt:dt="int">0</Timestamp><DateUtc dt:dt="string">2020-10-06T06:56:19Z</DateUtc></StartTime><FrequencyChanges><FrequencyChange><Frequency dt:dt="r8">2699960000</Frequency><Timestamp dt:dt="r8">3.68914117624573E+15</Timestamp><Cur…	좌우반구com(CVF, UVF, BVF)_3-005-1	60.021	1.0.0.164	1	1004463772	Professional	2.0.10.242	2.0.10.356	10-06-2020	2020-10-06 오전 6:56:19	15:56:19	2.0.10.252	39		1	{/}	세상	35	1	39	NULL	NULL	NULL	NULL	NULL	NULL	KSY4	List1	NULL	NULL	NULL	NULL	NULL	NULL	NULL	NULL	NULL	1	{/}	0	4	121928	0	{/}	307	122235
좌우반구com(CVF, UVF, BVF)_3	5	1	<?xml version="1.0"?>\n<Clock xmlns:dt="urn:schemas-microsoft-com:datatypes"><Description dt:dt="string">E-Prime Primary Realtime Clock</Description><StartTime><Timestamp dt:dt="int">0</Timestamp><DateUtc dt:dt="string">2020-10-06T06:56:19Z</DateUtc></StartTime><FrequencyChanges><FrequencyChange><Frequency dt:dt="r8">2699960000</Frequency><Timestamp dt:dt="r8">3.68914117624573E+15</Timestamp><Cur…	좌우반구com(CVF, UVF, BVF)_3-005-1	60.021	1.0.0.164	1	1004463772	Professional	2.0.10.242	2.0.10.356	10-06-2020	2020-10-06 오전 6:56:19	15:56:19	2.0.10.252	375		1	{/}	소리	NULL	NULL	NULL	NULL	NULL	NULL	50	1	111	KSY4	List3	NULL	NULL	NULL	NULL	NULL	NULL	NULL	NULL	NULL	1	{/}	0	4	1067000	0	{/}	331	1067331
좌우반구com(CVF, UVF, BVF)_3	5	1	<?xml version="1.0"?>\n<Clock xmlns:dt="urn:schemas-microsoft-com:datatypes"><Description dt:dt="string">E-Prime Primary Realtime Clock</Description><StartTime><Timestamp dt:dt="int">0</Timestamp><DateUtc dt:dt="string">2020-10-06T06:56:19Z</DateUtc></StartTime><FrequencyChanges><FrequencyChange><Frequency dt:dt="r8">2699960000</Frequency><Timestamp dt:dt="r8">3.68914117624573E+15</Timestamp><Cur…	좌우반구com(CVF, UVF, BVF)_3-005-1	60.021	1.0.0.164	1	1004463772	Professional	2.0.10.242	2.0.10.356	10-06-2020	2020-10-06 오전 6:56:19	15:56:19	2.0.10.252	356		1	{/}	소송	NULL	NULL	NULL	NULL	NULL	NULL	30	1	92	KSY4	List3	NULL	NULL	NULL	NULL	NULL	NULL	NULL	NULL	NULL	1	{/}	0	3	1018583	0	{/}	340	1018923
좌우반구com(CVF, UVF, BVF)_3	5	1	<?xml version="1.0"?>\n<Clock xmlns:dt="urn:schemas-microsoft-com:datatypes"><Description dt:dt="string">E-Prime Primary Realtime Clock</Description><StartTime><Timestamp dt:dt="int">0</Timestamp><DateUtc dt:dt="string">2020-10-06T06:56:19Z</DateUtc></StartTime><FrequencyChanges><FrequencyChange><Frequency dt:dt="r8">2699960000</Frequency><Timestamp dt:dt="r8">3.68914117624573E+15</Timestamp><Cur…	좌우반구com(CVF, UVF, BVF)_3-005-1	60.021	1.0.0.164	1	1004463772	Professional	2.0.10.242	2.0.10.356	10-06-2020	2020-10-06 오전 6:56:19	15:56:19	2.0.10.252	55		1	{/}	속도	18	1	55	NULL	NULL	NULL	NULL	NULL	NULL	KSY4	List1	NULL	NULL	NULL	NULL	NULL	NULL	NULL	NULL	NULL	1	{/}	0	3	163763	0	{/}	336	164099
좌우반구com(CVF, UVF, BVF)_3	5	1	<?xml version="1.0"?>\n<Clock xmlns:dt="urn:schemas-microsoft-com:datatypes"><Description dt:dt="string">E-Prime Primary Realtime Clock</Description><StartTime><Timestamp dt:dt="int">0</Timestamp><DateUtc dt:dt="string">2020-10-06T06:56:19Z</DateUtc></StartTime><FrequencyChanges><FrequencyChange><Frequency dt:dt="r8">2699960000</Frequency><Timestamp dt:dt="r8">3.68914117624573E+15</Timestamp><Cur…	좌우반구com(CVF, UVF, BVF)_3-005-1	60.021	1.0.0.164	1	1004463772	Professional	2.0.10.242	2.0.10.356	10-06-2020	2020-10-06 오전 6:56:19	15:56:19	2.0.10.252	190		2	z	송스	NULL	NULL	NULL	27	1	58	NULL	NULL	NULL	KSY	List2	0		0	-1	546597	183		0	0	1	z	0	3	546780	0	z	435	547215
좌우반구com(CVF, UVF, BVF)_3	5	1	<?xml version="1.0"?>\n<Clock xmlns:dt="urn:schemas-microsoft-com:datatypes"><Description dt:dt="string">E-Prime Primary Realtime Clock</Description><StartTime><Timestamp dt:dt="int">0</Timestamp><DateUtc dt:dt="string">2020-10-06T06:56:19Z</DateUtc></StartTime><FrequencyChanges><FrequencyChange><Frequency dt:dt="r8">2699960000</Frequency><Timestamp dt:dt="r8">3.68914117624573E+15</Timestamp><Cur…	좌우반구com(CVF, UVF, BVF)_3-005-1	60.021	1.0.0.164	1	1004463772	Professional	2.0.10.242	2.0.10.356	10-06-2020	2020-10-06 오전 6:56:19	15:56:19	2.0.10.252	394		2	z	송익	NULL	NULL	NULL	NULL	NULL	NULL	127	1	130	KSY	List3	0		1	-1	1116432	184		0	0	1	z	0	4	1116616	0	z	378	1116994
좌우반구com(CVF, UVF, BVF)_3	5	1	<?xml version="1.0"?>\n<Clock xmlns:dt="urn:schemas-microsoft-com:datatypes"><Description dt:dt="string">E-Prime Primary Realtime Clock</Description><StartTime><Timestamp dt:dt="int">0</Timestamp><DateUtc dt:dt="string">2020-10-06T06:56:19Z</DateUtc></StartTime><FrequencyChanges><FrequencyChange><Frequency dt:dt="r8">2699960000</Frequency><Timestamp dt:dt="r8">3.68914117624573E+15</Timestamp><Cur…	좌우반구com(CVF, UVF, BVF)_3-005-1	60.021	1.0.0.164	1	1004463772	Professional	2.0.10.242	2.0.10.356	10-06-2020	2020-10-06 오전 6:56:19	15:56:19	2.0.10.252	34		1	{/}	수고	103	1	34	NULL	NULL	NULL	NULL	NULL	NULL	KSY4	List1	NULL	NULL	NULL	NULL	NULL	NULL	NULL	NULL	NULL	1	{/}	0	3	109515	0	{/}	344	109859
좌우반구com(CVF, UVF, BVF)_3	5	1	<?xml version="1.0"?>\n<Clock xmlns:dt="urn:schemas-microsoft-com:datatypes"><Description dt:dt="string">E-Prime Primary Realtime Clock</Description><StartTime><Timestamp dt:dt="int">0</Timestamp><DateUtc dt:dt="string">2020-10-06T06:56:19Z</DateUtc></StartTime><FrequencyChanges><FrequencyChange><Frequency dt:dt="r8">2699960000</Frequency><Timestamp dt:dt="r8">3.68914117624573E+15</Timestamp><Cur…	좌우반구com(CVF, UVF, BVF)_3-005-1	60.021	1.0.0.164	1	1004463772	Professional	2.0.10.242	2.0.10.356	10-06-2020	2020-10-06 오전 6:56:19	15:56:19	2.0.10.252	63		1	{/}	수단	100	1	63	NULL	NULL	NULL	NULL	NULL	NULL	KSY4	List1	NULL	NULL	NULL	NULL	NULL	NULL	NULL	NULL	NULL	1	{/}	0	3	184489	0	{/}	317	184806
좌우반구com(CVF, UVF, BVF)_3	5	1	<?xml version="1.0"?>\n<Clock xmlns:dt="urn:schemas-microsoft-com:datatypes"><Description dt:dt="string">E-Prime Primary Realtime Clock</Description><StartTime><Timestamp dt:dt="int">0</Timestamp><DateUtc dt:dt="string">2020-10-06T06:56:19Z</DateUtc></StartTime><FrequencyChanges><FrequencyChange><Frequency dt:dt="r8">2699960000</Frequency><Timestamp dt:dt="r8">3.68914117624573E+15</Timestamp><Cur…	좌우반구com(CVF, UVF, BVF)_3-005-1	60.021	1.0.0.164	1	1004463772	Professional	2.0.10.242	2.0.10.356	10-06-2020	2020-10-06 오전 6:56:19	15:56:19	2.0.10.252	260		1	{/}	수준	NULL	NULL	NULL	127	1	128	NULL	NULL	NULL	KSY4	List2	NULL	NULL	NULL	NULL	NULL	NULL	NULL	NULL	NULL	1	{/}	1	3	730666	0	{/}	798	731464
좌우반구com(CVF, UVF, BVF)_3	5	1	<?xml version="1.0"?>\n<Clock xmlns:dt="urn:schemas-microsoft-com:datatypes"><Description dt:dt="string">E-Prime Primary Realtime Clock</Description><StartTime><Timestamp dt:dt="int">0</Timestamp><DateUtc dt:dt="string">2020-10-06T06:56:19Z</DateUtc></StartTime><FrequencyChanges><FrequencyChange><Frequency dt:dt="r8">2699960000</Frequency><Timestamp dt:dt="r8">3.68914117624573E+15</Timestamp><Cur…	좌우반구com(CVF, UVF, BVF)_3-005-1	60.021	1.0.0.164	1	1004463772	Professional	2.0.10.242	2.0.10.356	10-06-2020	2020-10-06 오전 6:56:19	15:56:19	2.0.10.252	332		2	z	숙국	NULL	NULL	NULL	NULL	NULL	NULL	97	1	68	KSY4	List3	NULL	NULL	NULL	NULL	NULL	NULL	NULL	NULL	NULL	0	z	0	3	956088	0	{/}	676	956764
좌우반구com(CVF, UVF, BVF)_3	5	1	<?xml version="1.0"?>\n<Clock xmlns:dt="urn:schemas-microsoft-com:datatypes"><Description dt:dt="string">E-Prime Primary Realtime Clock</Description><StartTime><Timestamp dt:dt="int">0</Timestamp><DateUtc dt:dt="string">2020-10-06T06:56:19Z</DateUtc></StartTime><FrequencyChanges><FrequencyChange><Frequency dt:dt="r8">2699960000</Frequency><Timestamp dt:dt="r8">3.68914117624573E+15</Timestamp><Cur…	좌우반구com(CVF, UVF, BVF)_3-005-1	60.021	1.0.0.164	1	1004463772	Professional	2.0.10.242	2.0.10.356	10-06-2020	2020-10-06 오전 6:56:19	15:56:19	2.0.10.252	322		2	z	숙발	NULL	NULL	NULL	NULL	NULL	NULL	14	1	58	KSY	List3	0		0	-1	929447	184		0	0	1	z	0	4	929631	0	z	549	930180
좌우반구com(CVF, UVF, BVF)_3	5	1	<?xml version="1.0"?>\n<Clock xmlns:dt="urn:schemas-microsoft-com:datatypes"><Description dt:dt="string">E-Prime Primary Realtime Clock</Description><StartTime><Timestamp dt:dt="int">0</Timestamp><DateUtc dt:dt="string">2020-10-06T06:56:19Z</DateUtc></StartTime><FrequencyChanges><FrequencyChange><Frequency dt:dt="r8">2699960000</Frequency><Timestamp dt:dt="r8">3.68914117624573E+15</Timestamp><Cur…	좌우반구com(CVF, UVF, BVF)_3-005-1	60.021	1.0.0.164	1	1004463772	Professional	2.0.10.242	2.0.10.356	10-06-2020	2020-10-06 오전 6:56:19	15:56:19	2.0.10.252	331		1	{/}	숙소	NULL	NULL	NULL	NULL	NULL	NULL	111	1	67	KSY	List3	0		0	0	953406	183		0	0	1	{/}	0	3	953589	0	{/}	303	953892
좌우반구com(CVF, UVF, BVF)_3	5	1	<?xml version="1.0"?>\n<Clock xmlns:dt="urn:schemas-microsoft-com:datatypes"><Description dt:dt="string">E-Prime Primary Realtime Clock</Description><StartTime><Timestamp dt:dt="int">0</Timestamp><DateUtc dt:dt="string">2020-10-06T06:56:19Z</DateUtc></StartTime><FrequencyChanges><FrequencyChange><Frequency dt:dt="r8">2699960000</Frequency><Timestamp dt:dt="r8">3.68914117624573E+15</Timestamp><Cur…	좌우반구com(CVF, UVF, BVF)_3-005-1	60.021	1.0.0.164	1	1004463772	Professional	2.0.10.242	2.0.10.356	10-06-2020	2020-10-06 오전 6:56:19	15:56:19	2.0.10.252	290		2	z	술감	NULL	NULL	NULL	NULL	NULL	NULL	29	1	26	KSY	List3	0		0	-1	844310	184		0	0	1	z	0	4	844494	0	z	623	845117
좌우반구com(CVF, UVF, BVF)_3	5	1	<?xml version="1.0"?>\n<Clock xmlns:dt="urn:schemas-microsoft-com:datatypes"><Description dt:dt="string">E-Prime Primary Realtime Clock</Description><StartTime><Timestamp dt:dt="int">0</Timestamp><DateUtc dt:dt="string">2020-10-06T06:56:19Z</DateUtc></StartTime><FrequencyChanges><FrequencyChange><Frequency dt:dt="r8">2699960000</Frequency><Timestamp dt:dt="r8">3.68914117624573E+15</Timestamp><Cur…	좌우반구com(CVF, UVF, BVF)_3-005-1	60.021	1.0.0.164	1	1004463772	Professional	2.0.10.242	2.0.10.356	10-06-2020	2020-10-06 오전 6:56:19	15:56:19	2.0.10.252	20		2	z	술목	86	1	20	NULL	NULL	NULL	NULL	NULL	NULL	KSY2	List1	NULL	NULL	NULL	NULL	NULL	NULL	NULL	NULL	NULL	1	z	0	3	73178	0	z	436	73614
좌우반구com(CVF, UVF, BVF)_3	5	1	<?xml version="1.0"?>\n<Clock xmlns:dt="urn:schemas-microsoft-com:datatypes"><Description dt:dt="string">E-Prime Primary Realtime Clock</Description><StartTime><Timestamp dt:dt="int">0</Timestamp><DateUtc dt:dt="string">2020-10-06T06:56:19Z</DateUtc></StartTime><FrequencyChanges><FrequencyChange><Frequency dt:dt="r8">2699960000</Frequency><Timestamp dt:dt="r8">3.68914117624573E+15</Timestamp><Cur…	좌우반구com(CVF, UVF, BVF)_3-005-1	60.021	1.0.0.164	1	1004463772	Professional	2.0.10.242	2.0.10.356	10-06-2020	2020-10-06 오전 6:56:19	15:56:19	2.0.10.252	156		2	z	스위	NULL	NULL	NULL	36	1	24	NULL	NULL	NULL	KSY4	List2	NULL	NULL	NULL	NULL	NULL	NULL	NULL	NULL	NULL	1	z	0	4	458178	0	z	478	458656
좌우반구com(CVF, UVF, BVF)_3	5	1	<?xml version="1.0"?>\n<Clock xmlns:dt="urn:schemas-microsoft-com:datatypes"><Description dt:dt="string">E-Prime Primary Realtime Clock</Description><StartTime><Timestamp dt:dt="int">0</Timestamp><DateUtc dt:dt="string">2020-10-06T06:56:19Z</DateUtc></StartTime><FrequencyChanges><FrequencyChange><Frequency dt:dt="r8">2699960000</Frequency><Timestamp dt:dt="r8">3.68914117624573E+15</Timestamp><Cur…	좌우반구com(CVF, UVF, BVF)_3-005-1	60.021	1.0.0.164	1	1004463772	Professional	2.0.10.242	2.0.10.356	10-06-2020	2020-10-06 오전 6:56:19	15:56:19	2.0.10.252	293		2	z	스진	NULL	NULL	NULL	NULL	NULL	NULL	72	1	29	KSY	List3	0		0	0	852791	183		0	0	1	z	0	3	852974	0	z	350	853324
좌우반구com(CVF, UVF, BVF)_3	5	1	<?xml version="1.0"?>\n<Clock xmlns:dt="urn:schemas-microsoft-com:datatypes"><Description dt:dt="string">E-Prime Primary Realtime Clock</Description><StartTime><Timestamp dt:dt="int">0</Timestamp><DateUtc dt:dt="string">2020-10-06T06:56:19Z</DateUtc></StartTime><FrequencyChanges><FrequencyChange><Frequency dt:dt="r8">2699960000</Frequency><Timestamp dt:dt="r8">3.68914117624573E+15</Timestamp><Cur…	좌우반구com(CVF, UVF, BVF)_3-005-1	60.021	1.0.0.164	1	1004463772	Professional	2.0.10.242	2.0.10.356	10-06-2020	2020-10-06 오전 6:56:19	15:56:19	2.0.10.252	87		2	z	스향	54	1	87	NULL	NULL	NULL	NULL	NULL	NULL	KSY	List1	0		0	0	246468	183		0	0	1	z	0	3	246651	0	z	360	247011
좌우반구com(CVF, UVF, BVF)_3	5	1	<?xml version="1.0"?>\n<Clock xmlns:dt="urn:schemas-microsoft-com:datatypes"><Description dt:dt="string">E-Prime Primary Realtime Clock</Description><StartTime><Timestamp dt:dt="int">0</Timestamp><DateUtc dt:dt="string">2020-10-06T06:56:19Z</DateUtc></StartTime><FrequencyChanges><FrequencyChange><Frequency dt:dt="r8">2699960000</Frequency><Timestamp dt:dt="r8">3.68914117624573E+15</Timestamp><Cur…	좌우반구com(CVF, UVF, BVF)_3-005-1	60.021	1.0.0.164	1	1004463772	Professional	2.0.10.242	2.0.10.356	10-06-2020	2020-10-06 오전 6:56:19	15:56:19	2.0.10.252	320		2	z	습나	NULL	NULL	NULL	NULL	NULL	NULL	71	1	56	KSY	List3	0		1	-1	924282	184		0	0	1	z	0	4	924466	0	z	410	924876
좌우반구com(CVF, UVF, BVF)_3	5	1	<?xml version="1.0"?>\n<Clock xmlns:dt="urn:schemas-microsoft-com:datatypes"><Description dt:dt="string">E-Prime Primary Realtime Clock</Description><StartTime><Timestamp dt:dt="int">0</Timestamp><DateUtc dt:dt="string">2020-10-06T06:56:19Z</DateUtc></StartTime><FrequencyChanges><FrequencyChange><Frequency dt:dt="r8">2699960000</Frequency><Timestamp dt:dt="r8">3.68914117624573E+15</Timestamp><Cur…	좌우반구com(CVF, UVF, BVF)_3-005-1	60.021	1.0.0.164	1	1004463772	Professional	2.0.10.242	2.0.10.356	10-06-2020	2020-10-06 오전 6:56:19	15:56:19	2.0.10.252	201		2	z	습필	NULL	NULL	NULL	130	1	69	NULL	NULL	NULL	KSY4	List2	NULL	NULL	NULL	NULL	NULL	NULL	NULL	NULL	NULL	1	z	0	3	575670	0	z	401	576071
좌우반구com(CVF, UVF, BVF)_3	5	1	<?xml version="1.0"?>\n<Clock xmlns:dt="urn:schemas-microsoft-com:datatypes"><Description dt:dt="string">E-Prime Primary Realtime Clock</Description><StartTime><Timestamp dt:dt="int">0</Timestamp><DateUtc dt:dt="string">2020-10-06T06:56:19Z</DateUtc></StartTime><FrequencyChanges><FrequencyChange><Frequency dt:dt="r8">2699960000</Frequency><Timestamp dt:dt="r8">3.68914117624573E+15</Timestamp><Cur…	좌우반구com(CVF, UVF, BVF)_3-005-1	60.021	1.0.0.164	1	1004463772	Professional	2.0.10.242	2.0.10.356	10-06-2020	2020-10-06 오전 6:56:19	15:56:19	2.0.10.252	75		1	{/}	시간	5	1	75	NULL	NULL	NULL	NULL	NULL	NULL	KSY	List1	0		1	-1	215578	184		0	0	1	{/}	0	4	215762	0	{/}	242	216004
좌우반구com(CVF, UVF, BVF)_3	5	1	<?xml version="1.0"?>\n<Clock xmlns:dt="urn:schemas-microsoft-com:datatypes"><Description dt:dt="string">E-Prime Primary Realtime Clock</Description><StartTime><Timestamp dt:dt="int">0</Timestamp><DateUtc dt:dt="string">2020-10-06T06:56:19Z</DateUtc></StartTime><FrequencyChanges><FrequencyChange><Frequency dt:dt="r8">2699960000</Frequency><Timestamp dt:dt="r8">3.68914117624573E+15</Timestamp><Cur…	좌우반구com(CVF, UVF, BVF)_3-005-1	60.021	1.0.0.164	1	1004463772	Professional	2.0.10.242	2.0.10.356	10-06-2020	2020-10-06 오전 6:56:19	15:56:19	2.0.10.252	249		1	{/}	시기	NULL	NULL	NULL	31	1	117	NULL	NULL	NULL	KSY	List2	0		0	-1	702076	184		0	0	1	{/}	0	4	702260	0	{/}	269	702529
좌우반구com(CVF, UVF, BVF)_3	5	1	<?xml version="1.0"?>\n<Clock xmlns:dt="urn:schemas-microsoft-com:datatypes"><Description dt:dt="string">E-Prime Primary Realtime Clock</Description><StartTime><Timestamp dt:dt="int">0</Timestamp><DateUtc dt:dt="string">2020-10-06T06:56:19Z</DateUtc></StartTime><FrequencyChanges><FrequencyChange><Frequency dt:dt="r8">2699960000</Frequency><Timestamp dt:dt="r8">3.68914117624573E+15</Timestamp><Cur…	좌우반구com(CVF, UVF, BVF)_3-005-1	60.021	1.0.0.164	1	1004463772	Professional	2.0.10.242	2.0.10.356	10-06-2020	2020-10-06 오전 6:56:19	15:56:19	2.0.10.252	199		1	{/}	시대	NULL	NULL	NULL	101	1	67	NULL	NULL	NULL	KSY	List2	0		0	-1	570172	183		0	0	1	{/}	1	3	570355	0	{/}	276	570631
좌우반구com(CVF, UVF, BVF)_3	5	1	<?xml version="1.0"?>\n<Clock xmlns:dt="urn:schemas-microsoft-com:datatypes"><Description dt:dt="string">E-Prime Primary Realtime Clock</Description><StartTime><Timestamp dt:dt="int">0</Timestamp><DateUtc dt:dt="string">2020-10-06T06:56:19Z</DateUtc></StartTime><FrequencyChanges><FrequencyChange><Frequency dt:dt="r8">2699960000</Frequency><Timestamp dt:dt="r8">3.68914117624573E+15</Timestamp><Cur…	좌우반구com(CVF, UVF, BVF)_3-005-1	60.021	1.0.0.164	1	1004463772	Professional	2.0.10.242	2.0.10.356	10-06-2020	2020-10-06 오전 6:56:19	15:56:19	2.0.10.252	120		1	{/}	시도	17	1	120	NULL	NULL	NULL	NULL	NULL	NULL	KSY	List1	0		0	-1	333621	183		0	0	1	{/}	0	3	333804	0	{/}	173	333977
좌우반구com(CVF, UVF, BVF)_3	5	1	<?xml version="1.0"?>\n<Clock xmlns:dt="urn:schemas-microsoft-com:datatypes"><Description dt:dt="string">E-Prime Primary Realtime Clock</Description><StartTime><Timestamp dt:dt="int">0</Timestamp><DateUtc dt:dt="string">2020-10-06T06:56:19Z</DateUtc></StartTime><FrequencyChanges><FrequencyChange><Frequency dt:dt="r8">2699960000</Frequency><Timestamp dt:dt="r8">3.68914117624573E+15</Timestamp><Cur…	좌우반구com(CVF, UVF, BVF)_3-005-1	60.021	1.0.0.164	1	1004463772	Professional	2.0.10.242	2.0.10.356	10-06-2020	2020-10-06 오전 6:56:19	15:56:19	2.0.10.252	150		2	z	시질	NULL	NULL	NULL	73	1	18	NULL	NULL	NULL	KSY3	List2	NULL	NULL	NULL	NULL	NULL	NULL	NULL	NULL	NULL	1	z	0	3	442716	0	z	684	443400
좌우반구com(CVF, UVF, BVF)_3	5	1	<?xml version="1.0"?>\n<Clock xmlns:dt="urn:schemas-microsoft-com:datatypes"><Description dt:dt="string">E-Prime Primary Realtime Clock</Description><StartTime><Timestamp dt:dt="int">0</Timestamp><DateUtc dt:dt="string">2020-10-06T06:56:19Z</DateUtc></StartTime><FrequencyChanges><FrequencyChange><Frequency dt:dt="r8">2699960000</Frequency><Timestamp dt:dt="r8">3.68914117624573E+15</Timestamp><Cur…	좌우반구com(CVF, UVF, BVF)_3-005-1	60.021	1.0.0.164	1	1004463772	Professional	2.0.10.242	2.0.10.356	10-06-2020	2020-10-06 오전 6:56:19	15:56:19	2.0.10.252	180		1	{/}	식비	NULL	NULL	NULL	37	1	48	NULL	NULL	NULL	KSY	List2	0		0	-1	520656	183		0	0	1	{/}	0	3	520839	0	{/}	241	521080
좌우반구com(CVF, UVF, BVF)_3	5	1	<?xml version="1.0"?>\n<Clock xmlns:dt="urn:schemas-microsoft-com:datatypes"><Description dt:dt="string">E-Prime Primary Realtime Clock</Description><StartTime><Timestamp dt:dt="int">0</Timestamp><DateUtc dt:dt="string">2020-10-06T06:56:19Z</DateUtc></StartTime><FrequencyChanges><FrequencyChange><Frequency dt:dt="r8">2699960000</Frequency><Timestamp dt:dt="r8">3.68914117624573E+15</Timestamp><Cur…	좌우반구com(CVF, UVF, BVF)_3-005-1	60.021	1.0.0.164	1	1004463772	Professional	2.0.10.242	2.0.10.356	10-06-2020	2020-10-06 오전 6:56:19	15:56:19	2.0.10.252	13		2	z	식차	91	1	13	NULL	NULL	NULL	NULL	NULL	NULL	KSY3	List1	NULL	NULL	NULL	NULL	NULL	NULL	NULL	NULL	NULL	0	z	0	4	54768	0	{/}	677	55445
좌우반구com(CVF, UVF, BVF)_3	5	1	<?xml version="1.0"?>\n<Clock xmlns:dt="urn:schemas-microsoft-com:datatypes"><Description dt:dt="string">E-Prime Primary Realtime Clock</Description><StartTime><Timestamp dt:dt="int">0</Timestamp><DateUtc dt:dt="string">2020-10-06T06:56:19Z</DateUtc></StartTime><FrequencyChanges><FrequencyChange><Frequency dt:dt="r8">2699960000</Frequency><Timestamp dt:dt="r8">3.68914117624573E+15</Timestamp><Cur…	좌우반구com(CVF, UVF, BVF)_3-005-1	60.021	1.0.0.164	1	1004463772	Professional	2.0.10.242	2.0.10.356	10-06-2020	2020-10-06 오전 6:56:19	15:56:19	2.0.10.252	269		1	{/}	식탁	NULL	NULL	NULL	NULL	NULL	NULL	19	1	5	KSY	List3	0		0	-1	790729	183		0	0	1	{/}	0	3	790912	0	{/}	301	791213
좌우반구com(CVF, UVF, BVF)_3	5	1	<?xml version="1.0"?>\n<Clock xmlns:dt="urn:schemas-microsoft-com:datatypes"><Description dt:dt="string">E-Prime Primary Realtime Clock</Description><StartTime><Timestamp dt:dt="int">0</Timestamp><DateUtc dt:dt="string">2020-10-06T06:56:19Z</DateUtc></StartTime><FrequencyChanges><FrequencyChange><Frequency dt:dt="r8">2699960000</Frequency><Timestamp dt:dt="r8">3.68914117624573E+15</Timestamp><Cur…	좌우반구com(CVF, UVF, BVF)_3-005-1	60.021	1.0.0.164	1	1004463772	Professional	2.0.10.242	2.0.10.356	10-06-2020	2020-10-06 오전 6:56:19	15:56:19	2.0.10.252	145		2	z	실락	NULL	NULL	NULL	109	1	13	NULL	NULL	NULL	KSY4	List2	NULL	NULL	NULL	NULL	NULL	NULL	NULL	NULL	NULL	0	z	1	3	428904	0	{/}	312	429216
좌우반구com(CVF, UVF, BVF)_3	5	1	<?xml version="1.0"?>\n<Clock xmlns:dt="urn:schemas-microsoft-com:datatypes"><Description dt:dt="string">E-Prime Primary Realtime Clock</Description><StartTime><Timestamp dt:dt="int">0</Timestamp><DateUtc dt:dt="string">2020-10-06T06:56:19Z</DateUtc></StartTime><FrequencyChanges><FrequencyChange><Frequency dt:dt="r8">2699960000</Frequency><Timestamp dt:dt="r8">3.68914117624573E+15</Timestamp><Cur…	좌우반구com(CVF, UVF, BVF)_3-005-1	60.021	1.0.0.164	1	1004463772	Professional	2.0.10.242	2.0.10.356	10-06-2020	2020-10-06 오전 6:56:19	15:56:19	2.0.10.252	181		2	z	실작	NULL	NULL	NULL	47	1	49	NULL	NULL	NULL	KSY2	List2	NULL	NULL	NULL	NULL	NULL	NULL	NULL	NULL	NULL	1	z	1	3	523288	0	z	488	523776
좌우반구com(CVF, UVF, BVF)_3	5	1	<?xml version="1.0"?>\n<Clock xmlns:dt="urn:schemas-microsoft-com:datatypes"><Description dt:dt="string">E-Prime Primary Realtime Clock</Description><StartTime><Timestamp dt:dt="int">0</Timestamp><DateUtc dt:dt="string">2020-10-06T06:56:19Z</DateUtc></StartTime><FrequencyChanges><FrequencyChange><Frequency dt:dt="r8">2699960000</Frequency><Timestamp dt:dt="r8">3.68914117624573E+15</Timestamp><Cur…	좌우반구com(CVF, UVF, BVF)_3-005-1	60.021	1.0.0.164	1	1004463772	Professional	2.0.10.242	2.0.10.356	10-06-2020	2020-10-06 오전 6:56:19	15:56:19	2.0.10.252	107		1	{/}	실험	38	1	107	NULL	NULL	NULL	NULL	NULL	NULL	KSY	List1	0		0	0	299983	183		0	0	1	{/}	0	3	300166	0	{/}	236	300402
좌우반구com(CVF, UVF, BVF)_3	5	1	<?xml version="1.0"?>\n<Clock xmlns:dt="urn:schemas-microsoft-com:datatypes"><Description dt:dt="string">E-Prime Primary Realtime Clock</Description><StartTime><Timestamp dt:dt="int">0</Timestamp><DateUtc dt:dt="string">2020-10-06T06:56:19Z</DateUtc></StartTime><FrequencyChanges><FrequencyChange><Frequency dt:dt="r8">2699960000</Frequency><Timestamp dt:dt="r8">3.68914117624573E+15</Timestamp><Cur…	좌우반구com(CVF, UVF, BVF)_3-005-1	60.021	1.0.0.164	1	1004463772	Professional	2.0.10.242	2.0.10.356	10-06-2020	2020-10-06 오전 6:56:19	15:56:19	2.0.10.252	6		1	{/}	심복	87	1	6	NULL	NULL	NULL	NULL	NULL	NULL	KSY	List1	0		0	-1	36474	183		0	0	1	{/}	0	3	36657	0	{/}	221	36878
좌우반구com(CVF, UVF, BVF)_3	5	1	<?xml version="1.0"?>\n<Clock xmlns:dt="urn:schemas-microsoft-com:datatypes"><Description dt:dt="string">E-Prime Primary Realtime Clock</Description><StartTime><Timestamp dt:dt="int">0</Timestamp><DateUtc dt:dt="string">2020-10-06T06:56:19Z</DateUtc></StartTime><FrequencyChanges><FrequencyChange><Frequency dt:dt="r8">2699960000</Frequency><Timestamp dt:dt="r8">3.68914117624573E+15</Timestamp><Cur…	좌우반구com(CVF, UVF, BVF)_3-005-1	60.021	1.0.0.164	1	1004463772	Professional	2.0.10.242	2.0.10.356	10-06-2020	2020-10-06 오전 6:56:19	15:56:19	2.0.10.252	232		1	{/}	심신	NULL	NULL	NULL	52	1	100	NULL	NULL	NULL	KSY	List2	0		0	-1	657375	183		0	0	1	{/}	1	3	657558	0	{/}	305	657863
좌우반구com(CVF, UVF, BVF)_3	5	1	<?xml version="1.0"?>\n<Clock xmlns:dt="urn:schemas-microsoft-com:datatypes"><Description dt:dt="string">E-Prime Primary Realtime Clock</Description><StartTime><Timestamp dt:dt="int">0</Timestamp><DateUtc dt:dt="string">2020-10-06T06:56:19Z</DateUtc></StartTime><FrequencyChanges><FrequencyChange><Frequency dt:dt="r8">2699960000</Frequency><Timestamp dt:dt="r8">3.68914117624573E+15</Timestamp><Cur…	좌우반구com(CVF, UVF, BVF)_3-005-1	60.021	1.0.0.164	1	1004463772	Professional	2.0.10.242	2.0.10.356	10-06-2020	2020-10-06 오전 6:56:19	15:56:19	2.0.10.252	40		2	z	안실	52	1	40	NULL	NULL	NULL	NULL	NULL	NULL	KSY2	List1	NULL	NULL	NULL	NULL	NULL	NULL	NULL	NULL	NULL	0	z	1	3	124443	0	{/}	328	124771
좌우반구com(CVF, UVF, BVF)_3	5	1	<?xml version="1.0"?>\n<Clock xmlns:dt="urn:schemas-microsoft-com:datatypes"><Description dt:dt="string">E-Prime Primary Realtime Clock</Description><StartTime><Timestamp dt:dt="int">0</Timestamp><DateUtc dt:dt="string">2020-10-06T06:56:19Z</DateUtc></StartTime><FrequencyChanges><FrequencyChange><Frequency dt:dt="r8">2699960000</Frequency><Timestamp dt:dt="r8">3.68914117624573E+15</Timestamp><Cur…	좌우반구com(CVF, UVF, BVF)_3-005-1	60.021	1.0.0.164	1	1004463772	Professional	2.0.10.242	2.0.10.356	10-06-2020	2020-10-06 오전 6:56:19	15:56:19	2.0.10.252	397		2	z	압례	NULL	NULL	NULL	NULL	NULL	NULL	2	1	133	KSY4	List3	NULL	NULL	NULL	NULL	NULL	NULL	NULL	NULL	NULL	1	z	0	3	1124313	0	z	457	1124770
좌우반구com(CVF, UVF, BVF)_3	5	1	<?xml version="1.0"?>\n<Clock xmlns:dt="urn:schemas-microsoft-com:datatypes"><Description dt:dt="string">E-Prime Primary Realtime Clock</Description><StartTime><Timestamp dt:dt="int">0</Timestamp><DateUtc dt:dt="string">2020-10-06T06:56:19Z</DateUtc></StartTime><FrequencyChanges><FrequencyChange><Frequency dt:dt="r8">2699960000</Frequency><Timestamp dt:dt="r8">3.68914117624573E+15</Timestamp><Cur…	좌우반구com(CVF, UVF, BVF)_3-005-1	60.021	1.0.0.164	1	1004463772	Professional	2.0.10.242	2.0.10.356	10-06-2020	2020-10-06 오전 6:56:19	15:56:19	2.0.10.252	256		1	{/}	압축	NULL	NULL	NULL	70	1	124	NULL	NULL	NULL	KSY	List2	0		0	-1	720320	183		0	0	1	{/}	0	3	720503	0	{/}	295	720798
좌우반구com(CVF, UVF, BVF)_3	5	1	<?xml version="1.0"?>\n<Clock xmlns:dt="urn:schemas-microsoft-com:datatypes"><Description dt:dt="string">E-Prime Primary Realtime Clock</Description><StartTime><Timestamp dt:dt="int">0</Timestamp><DateUtc dt:dt="string">2020-10-06T06:56:19Z</DateUtc></StartTime><FrequencyChanges><FrequencyChange><Frequency dt:dt="r8">2699960000</Frequency><Timestamp dt:dt="r8">3.68914117624573E+15</Timestamp><Cur…	좌우반구com(CVF, UVF, BVF)_3-005-1	60.021	1.0.0.164	1	1004463772	Professional	2.0.10.242	2.0.10.356	10-06-2020	2020-10-06 오전 6:56:19	15:56:19	2.0.10.252	272		2	z	양간	NULL	NULL	NULL	NULL	NULL	NULL	5	1	8	KSY4	List3	NULL	NULL	NULL	NULL	NULL	NULL	NULL	NULL	NULL	1	z	0	4	798693	0	z	474	799167
좌우반구com(CVF, UVF, BVF)_3	5	1	<?xml version="1.0"?>\n<Clock xmlns:dt="urn:schemas-microsoft-com:datatypes"><Description dt:dt="string">E-Prime Primary Realtime Clock</Description><StartTime><Timestamp dt:dt="int">0</Timestamp><DateUtc dt:dt="string">2020-10-06T06:56:19Z</DateUtc></StartTime><FrequencyChanges><FrequencyChange><Frequency dt:dt="r8">2699960000</Frequency><Timestamp dt:dt="r8">3.68914117624573E+15</Timestamp><Cur…	좌우반구com(CVF, UVF, BVF)_3-005-1	60.021	1.0.0.164	1	1004463772	Professional	2.0.10.242	2.0.10.356	10-06-2020	2020-10-06 오전 6:56:19	15:56:19	2.0.10.252	146		2	z	양급	NULL	NULL	NULL	93	1	14	NULL	NULL	NULL	KSY3	List2	NULL	NULL	NULL	NULL	NULL	NULL	NULL	NULL	NULL	1	z	0	3	431420	0	z	669	432089
좌우반구com(CVF, UVF, BVF)_3	5	1	<?xml version="1.0"?>\n<Clock xmlns:dt="urn:schemas-microsoft-com:datatypes"><Description dt:dt="string">E-Prime Primary Realtime Clock</Description><StartTime><Timestamp dt:dt="int">0</Timestamp><DateUtc dt:dt="string">2020-10-06T06:56:19Z</DateUtc></StartTime><FrequencyChanges><FrequencyChange><Frequency dt:dt="r8">2699960000</Frequency><Timestamp dt:dt="r8">3.68914117624573E+15</Timestamp><Cur…	좌우반구com(CVF, UVF, BVF)_3-005-1	60.021	1.0.0.164	1	1004463772	Professional	2.0.10.242	2.0.10.356	10-06-2020	2020-10-06 오전 6:56:19	15:56:19	2.0.10.252	317		1	{/}	양념	NULL	NULL	NULL	NULL	NULL	NULL	126	1	53	KSY	List3	0		0	-1	916435	183		0	0	1	{/}	1	3	916618	0	{/}	306	916924
좌우반구com(CVF, UVF, BVF)_3	5	1	<?xml version="1.0"?>\n<Clock xmlns:dt="urn:schemas-microsoft-com:datatypes"><Description dt:dt="string">E-Prime Primary Realtime Clock</Description><StartTime><Timestamp dt:dt="int">0</Timestamp><DateUtc dt:dt="string">2020-10-06T06:56:19Z</DateUtc></StartTime><FrequencyChanges><FrequencyChange><Frequency dt:dt="r8">2699960000</Frequency><Timestamp dt:dt="r8">3.68914117624573E+15</Timestamp><Cur…	좌우반구com(CVF, UVF, BVF)_3-005-1	60.021	1.0.0.164	1	1004463772	Professional	2.0.10.242	2.0.10.356	10-06-2020	2020-10-06 오전 6:56:19	15:56:19	2.0.10.252	255		2	z	양최	NULL	NULL	NULL	71	1	123	NULL	NULL	NULL	KSY	List2	0		0	0	717738	183		0	0	1	z	0	3	717921	0	z	376	718297
좌우반구com(CVF, UVF, BVF)_3	5	1	<?xml version="1.0"?>\n<Clock xmlns:dt="urn:schemas-microsoft-com:datatypes"><Description dt:dt="string">E-Prime Primary Realtime Clock</Description><StartTime><Timestamp dt:dt="int">0</Timestamp><DateUtc dt:dt="string">2020-10-06T06:56:19Z</DateUtc></StartTime><FrequencyChanges><FrequencyChange><Frequency dt:dt="r8">2699960000</Frequency><Timestamp dt:dt="r8">3.68914117624573E+15</Timestamp><Cur…	좌우반구com(CVF, UVF, BVF)_3-005-1	60.021	1.0.0.164	1	1004463772	Professional	2.0.10.242	2.0.10.356	10-06-2020	2020-10-06 오전 6:56:19	15:56:19	2.0.10.252	216		1	{/}	어휘	NULL	NULL	NULL	42	1	84	NULL	NULL	NULL	KSY	List2	0		1	-1	614873	184		0	0	1	{/}	0	4	615057	0	{/}	342	615399
좌우반구com(CVF, UVF, BVF)_3	5	1	<?xml version="1.0"?>\n<Clock xmlns:dt="urn:schemas-microsoft-com:datatypes"><Description dt:dt="string">E-Prime Primary Realtime Clock</Description><StartTime><Timestamp dt:dt="int">0</Timestamp><DateUtc dt:dt="string">2020-10-06T06:56:19Z</DateUtc></StartTime><FrequencyChanges><FrequencyChange><Frequency dt:dt="r8">2699960000</Frequency><Timestamp dt:dt="r8">3.68914117624573E+15</Timestamp><Cur…	좌우반구com(CVF, UVF, BVF)_3-005-1	60.021	1.0.0.164	1	1004463772	Professional	2.0.10.242	2.0.10.356	10-06-2020	2020-10-06 오전 6:56:19	15:56:19	2.0.10.252	52		2	z	엄도	120	1	52	NULL	NULL	NULL	NULL	NULL	NULL	KSY2	List1	NULL	NULL	NULL	NULL	NULL	NULL	NULL	NULL	NULL	0	z	0	3	156099	0	{/}	424	156523
좌우반구com(CVF, UVF, BVF)_3	5	1	<?xml version="1.0"?>\n<Clock xmlns:dt="urn:schemas-microsoft-com:datatypes"><Description dt:dt="string">E-Prime Primary Realtime Clock</Description><StartTime><Timestamp dt:dt="int">0</Timestamp><DateUtc dt:dt="string">2020-10-06T06:56:19Z</DateUtc></StartTime><FrequencyChanges><FrequencyChange><Frequency dt:dt="r8">2699960000</Frequency><Timestamp dt:dt="r8">3.68914117624573E+15</Timestamp><Cur…	좌우반구com(CVF, UVF, BVF)_3-005-1	60.021	1.0.0.164	1	1004463772	Professional	2.0.10.242	2.0.10.356	10-06-2020	2020-10-06 오전 6:56:19	15:56:19	2.0.10.252	119		1	{/}	엄마	50	1	119	NULL	NULL	NULL	NULL	NULL	NULL	KSY	List1	0		0	-1	331155	183		0	0	1	{/}	0	3	331338	0	{/}	263	331601
좌우반구com(CVF, UVF, BVF)_3	5	1	<?xml version="1.0"?>\n<Clock xmlns:dt="urn:schemas-microsoft-com:datatypes"><Description dt:dt="string">E-Prime Primary Realtime Clock</Description><StartTime><Timestamp dt:dt="int">0</Timestamp><DateUtc dt:dt="string">2020-10-06T06:56:19Z</DateUtc></StartTime><FrequencyChanges><FrequencyChange><Frequency dt:dt="r8">2699960000</Frequency><Timestamp dt:dt="r8">3.68914117624573E+15</Timestamp><Cur…	좌우반구com(CVF, UVF, BVF)_3-005-1	60.021	1.0.0.164	1	1004463772	Professional	2.0.10.242	2.0.10.356	10-06-2020	2020-10-06 오전 6:56:19	15:56:19	2.0.10.252	327		2	z	엇압	NULL	NULL	NULL	NULL	NULL	NULL	60	1	63	KSY2	List3	NULL	NULL	NULL	NULL	NULL	NULL	NULL	NULL	NULL	1	z	0	3	943176	0	z	364	943540
좌우반구com(CVF, UVF, BVF)_3	5	1	<?xml version="1.0"?>\n<Clock xmlns:dt="urn:schemas-microsoft-com:datatypes"><Description dt:dt="string">E-Prime Primary Realtime Clock</Description><StartTime><Timestamp dt:dt="int">0</Timestamp><DateUtc dt:dt="string">2020-10-06T06:56:19Z</DateUtc></StartTime><FrequencyChanges><FrequencyChange><Frequency dt:dt="r8">2699960000</Frequency><Timestamp dt:dt="r8">3.68914117624573E+15</Timestamp><Cur…	좌우반구com(CVF, UVF, BVF)_3-005-1	60.021	1.0.0.164	1	1004463772	Professional	2.0.10.242	2.0.10.356	10-06-2020	2020-10-06 오전 6:56:19	15:56:19	2.0.10.252	46		2	z	여별	128	1	46	NULL	NULL	NULL	NULL	NULL	NULL	KSY	List1	0		0	0	140255	183		0	0	0	z	0	3	140438	0	{/}	342	140780
좌우반구com(CVF, UVF, BVF)_3	5	1	<?xml version="1.0"?>\n<Clock xmlns:dt="urn:schemas-microsoft-com:datatypes"><Description dt:dt="string">E-Prime Primary Realtime Clock</Description><StartTime><Timestamp dt:dt="int">0</Timestamp><DateUtc dt:dt="string">2020-10-06T06:56:19Z</DateUtc></StartTime><FrequencyChanges><FrequencyChange><Frequency dt:dt="r8">2699960000</Frequency><Timestamp dt:dt="r8">3.68914117624573E+15</Timestamp><Cur…	좌우반구com(CVF, UVF, BVF)_3-005-1	60.021	1.0.0.164	1	1004463772	Professional	2.0.10.242	2.0.10.356	10-06-2020	2020-10-06 오전 6:56:19	15:56:19	2.0.10.252	38		2	z	여본	32	1	38	NULL	NULL	NULL	NULL	NULL	NULL	KSY4	List1	NULL	NULL	NULL	NULL	NULL	NULL	NULL	NULL	NULL	0	z	0	3	119495	0	{/}	228	119723
좌우반구com(CVF, UVF, BVF)_3	5	1	<?xml version="1.0"?>\n<Clock xmlns:dt="urn:schemas-microsoft-com:datatypes"><Description dt:dt="string">E-Prime Primary Realtime Clock</Description><StartTime><Timestamp dt:dt="int">0</Timestamp><DateUtc dt:dt="string">2020-10-06T06:56:19Z</DateUtc></StartTime><FrequencyChanges><FrequencyChange><Frequency dt:dt="r8">2699960000</Frequency><Timestamp dt:dt="r8">3.68914117624573E+15</Timestamp><Cur…	좌우반구com(CVF, UVF, BVF)_3-005-1	60.021	1.0.0.164	1	1004463772	Professional	2.0.10.242	2.0.10.356	10-06-2020	2020-10-06 오전 6:56:19	15:56:19	2.0.10.252	81		1	{/}	여생	118	1	81	NULL	NULL	NULL	NULL	NULL	NULL	KSY	List1	0		0	-1	231323	183		0	0	1	{/}	1	3	231506	0	{/}	352	231858
좌우반구com(CVF, UVF, BVF)_3	5	1	<?xml version="1.0"?>\n<Clock xmlns:dt="urn:schemas-microsoft-com:datatypes"><Description dt:dt="string">E-Prime Primary Realtime Clock</Description><StartTime><Timestamp dt:dt="int">0</Timestamp><DateUtc dt:dt="string">2020-10-06T06:56:19Z</DateUtc></StartTime><FrequencyChanges><FrequencyChange><Frequency dt:dt="r8">2699960000</Frequency><Timestamp dt:dt="r8">3.68914117624573E+15</Timestamp><Cur…	좌우반구com(CVF, UVF, BVF)_3-005-1	60.021	1.0.0.164	1	1004463772	Professional	2.0.10.242	2.0.10.356	10-06-2020	2020-10-06 오전 6:56:19	15:56:19	2.0.10.252	236		2	z	열례	NULL	NULL	NULL	117	1	104	NULL	NULL	NULL	KSY3	List2	NULL	NULL	NULL	NULL	NULL	NULL	NULL	NULL	NULL	1	z	0	4	668505	0	z	398	668903
좌우반구com(CVF, UVF, BVF)_3	5	1	<?xml version="1.0"?>\n<Clock xmlns:dt="urn:schemas-microsoft-com:datatypes"><Description dt:dt="string">E-Prime Primary Realtime Clock</Description><StartTime><Timestamp dt:dt="int">0</Timestamp><DateUtc dt:dt="string">2020-10-06T06:56:19Z</DateUtc></StartTime><FrequencyChanges><FrequencyChange><Frequency dt:dt="r8">2699960000</Frequency><Timestamp dt:dt="r8">3.68914117624573E+15</Timestamp><Cur…	좌우반구com(CVF, UVF, BVF)_3-005-1	60.021	1.0.0.164	1	1004463772	Professional	2.0.10.242	2.0.10.356	10-06-2020	2020-10-06 오전 6:56:19	15:56:19	2.0.10.252	98		2	z	열박	74	1	98	NULL	NULL	NULL	NULL	NULL	NULL	KSY3	List1	NULL	NULL	NULL	NULL	NULL	NULL	NULL	NULL	NULL	0	z	0	3	276474	0	{/}	616	277090
좌우반구com(CVF, UVF, BVF)_3	5	1	<?xml version="1.0"?>\n<Clock xmlns:dt="urn:schemas-microsoft-com:datatypes"><Description dt:dt="string">E-Prime Primary Realtime Clock</Description><StartTime><Timestamp dt:dt="int">0</Timestamp><DateUtc dt:dt="string">2020-10-06T06:56:19Z</DateUtc></StartTime><FrequencyChanges><FrequencyChange><Frequency dt:dt="r8">2699960000</Frequency><Timestamp dt:dt="r8">3.68914117624573E+15</Timestamp><Cur…	좌우반구com(CVF, UVF, BVF)_3-005-1	60.021	1.0.0.164	1	1004463772	Professional	2.0.10.242	2.0.10.356	10-06-2020	2020-10-06 오전 6:56:19	15:56:19	2.0.10.252	64		2	z	열응	83	1	64	NULL	NULL	NULL	NULL	NULL	NULL	KSY4	List1	NULL	NULL	NULL	NULL	NULL	NULL	NULL	NULL	NULL	1	z	0	3	187005	0	z	472	187477
좌우반구com(CVF, UVF, BVF)_3	5	1	<?xml version="1.0"?>\n<Clock xmlns:dt="urn:schemas-microsoft-com:datatypes"><Description dt:dt="string">E-Prime Primary Realtime Clock</Description><StartTime><Timestamp dt:dt="int">0</Timestamp><DateUtc dt:dt="string">2020-10-06T06:56:19Z</DateUtc></StartTime><FrequencyChanges><FrequencyChange><Frequency dt:dt="r8">2699960000</Frequency><Timestamp dt:dt="r8">3.68914117624573E+15</Timestamp><Cur…	좌우반구com(CVF, UVF, BVF)_3-005-1	60.021	1.0.0.164	1	1004463772	Professional	2.0.10.242	2.0.10.356	10-06-2020	2020-10-06 오전 6:56:19	15:56:19	2.0.10.252	197		1	{/}	열정	NULL	NULL	NULL	50	1	65	NULL	NULL	NULL	KSY	List2	0		0	0	565141	183		0	0	1	{/}	0	3	565324	0	{/}	307	565631
좌우반구com(CVF, UVF, BVF)_3	5	1	<?xml version="1.0"?>\n<Clock xmlns:dt="urn:schemas-microsoft-com:datatypes"><Description dt:dt="string">E-Prime Primary Realtime Clock</Description><StartTime><Timestamp dt:dt="int">0</Timestamp><DateUtc dt:dt="string">2020-10-06T06:56:19Z</DateUtc></StartTime><FrequencyChanges><FrequencyChange><Frequency dt:dt="r8">2699960000</Frequency><Timestamp dt:dt="r8">3.68914117624573E+15</Timestamp><Cur…	좌우반구com(CVF, UVF, BVF)_3-005-1	60.021	1.0.0.164	1	1004463772	Professional	2.0.10.242	2.0.10.356	10-06-2020	2020-10-06 오전 6:56:19	15:56:19	2.0.10.252	282		1	{/}	오류	NULL	NULL	NULL	NULL	NULL	NULL	109	1	18	KSY	List3	0		0	0	823951	183		0	0	1	{/}	0	3	824134	0	{/}	320	824454
좌우반구com(CVF, UVF, BVF)_3	5	1	<?xml version="1.0"?>\n<Clock xmlns:dt="urn:schemas-microsoft-com:datatypes"><Description dt:dt="string">E-Prime Primary Realtime Clock</Description><StartTime><Timestamp dt:dt="int">0</Timestamp><DateUtc dt:dt="string">2020-10-06T06:56:19Z</DateUtc></StartTime><FrequencyChanges><FrequencyChange><Frequency dt:dt="r8">2699960000</Frequency><Timestamp dt:dt="r8">3.68914117624573E+15</Timestamp><Cur…	좌우반구com(CVF, UVF, BVF)_3-005-1	60.021	1.0.0.164	1	1004463772	Professional	2.0.10.242	2.0.10.356	10-06-2020	2020-10-06 오전 6:56:19	15:56:19	2.0.10.252	127		1	{/}	오해	81	1	127	NULL	NULL	NULL	NULL	NULL	NULL	KSY	List1	0		0	-1	351698	183		0	0	1	{/}	0	3	351881	0	{/}	224	352105
좌우반구com(CVF, UVF, BVF)_3	5	1	<?xml version="1.0"?>\n<Clock xmlns:dt="urn:schemas-microsoft-com:datatypes"><Description dt:dt="string">E-Prime Primary Realtime Clock</Description><StartTime><Timestamp dt:dt="int">0</Timestamp><DateUtc dt:dt="string">2020-10-06T06:56:19Z</DateUtc></StartTime><FrequencyChanges><FrequencyChange><Frequency dt:dt="r8">2699960000</Frequency><Timestamp dt:dt="r8">3.68914117624573E+15</Timestamp><Cur…	좌우반구com(CVF, UVF, BVF)_3-005-1	60.021	1.0.0.164	1	1004463772	Professional	2.0.10.242	2.0.10.356	10-06-2020	2020-10-06 오전 6:56:19	15:56:19	2.0.10.252	228		2	z	외보	NULL	NULL	NULL	74	1	96	NULL	NULL	NULL	KSY	List2	0		0	0	646596	183		0	0	0	z	0	3	646779	0	{/}	606	647385
좌우반구com(CVF, UVF, BVF)_3	5	1	<?xml version="1.0"?>\n<Clock xmlns:dt="urn:schemas-microsoft-com:datatypes"><Description dt:dt="string">E-Prime Primary Realtime Clock</Description><StartTime><Timestamp dt:dt="int">0</Timestamp><DateUtc dt:dt="string">2020-10-06T06:56:19Z</DateUtc></StartTime><FrequencyChanges><FrequencyChange><Frequency dt:dt="r8">2699960000</Frequency><Timestamp dt:dt="r8">3.68914117624573E+15</Timestamp><Cur…	좌우반구com(CVF, UVF, BVF)_3-005-1	60.021	1.0.0.164	1	1004463772	Professional	2.0.10.242	2.0.10.356	10-06-2020	2020-10-06 오전 6:56:19	15:56:19	2.0.10.252	109		1	{/}	외부	113	1	109	NULL	NULL	NULL	NULL	NULL	NULL	KSY	List1	0		0	0	305531	183		0	0	1	{/}	0	3	305714	0	{/}	232	305946
좌우반구com(CVF, UVF, BVF)_3	5	1	<?xml version="1.0"?>\n<Clock xmlns:dt="urn:schemas-microsoft-com:datatypes"><Description dt:dt="string">E-Prime Primary Realtime Clock</Description><StartTime><Timestamp dt:dt="int">0</Timestamp><DateUtc dt:dt="string">2020-10-06T06:56:19Z</DateUtc></StartTime><FrequencyChanges><FrequencyChange><Frequency dt:dt="r8">2699960000</Frequency><Timestamp dt:dt="r8">3.68914117624573E+15</Timestamp><Cur…	좌우반구com(CVF, UVF, BVF)_3-005-1	60.021	1.0.0.164	1	1004463772	Professional	2.0.10.242	2.0.10.356	10-06-2020	2020-10-06 오전 6:56:19	15:56:19	2.0.10.252	224		2	z	요명	NULL	NULL	NULL	116	1	92	NULL	NULL	NULL	KSY	List2	0		0	0	636516	183		0	0	0	z	0	3	636699	0	{/}	235	636934
좌우반구com(CVF, UVF, BVF)_3	5	1	<?xml version="1.0"?>\n<Clock xmlns:dt="urn:schemas-microsoft-com:datatypes"><Description dt:dt="string">E-Prime Primary Realtime Clock</Description><StartTime><Timestamp dt:dt="int">0</Timestamp><DateUtc dt:dt="string">2020-10-06T06:56:19Z</DateUtc></StartTime><FrequencyChanges><FrequencyChange><Frequency dt:dt="r8">2699960000</Frequency><Timestamp dt:dt="r8">3.68914117624573E+15</Timestamp><Cur…	좌우반구com(CVF, UVF, BVF)_3-005-1	60.021	1.0.0.164	1	1004463772	Professional	2.0.10.242	2.0.10.356	10-06-2020	2020-10-06 오전 6:56:19	15:56:19	2.0.10.252	49		1	{/}	요소	114	1	49	NULL	NULL	NULL	NULL	NULL	NULL	KSY	List1	0		0	0	148269	183		0	0	1	{/}	0	3	148452	0	{/}	321	148773
좌우반구com(CVF, UVF, BVF)_3	5	1	<?xml version="1.0"?>\n<Clock xmlns:dt="urn:schemas-microsoft-com:datatypes"><Description dt:dt="string">E-Prime Primary Realtime Clock</Description><StartTime><Timestamp dt:dt="int">0</Timestamp><DateUtc dt:dt="string">2020-10-06T06:56:19Z</DateUtc></StartTime><FrequencyChanges><FrequencyChange><Frequency dt:dt="r8">2699960000</Frequency><Timestamp dt:dt="r8">3.68914117624573E+15</Timestamp><Cur…	좌우반구com(CVF, UVF, BVF)_3-005-1	60.021	1.0.0.164	1	1004463772	Professional	2.0.10.242	2.0.10.356	10-06-2020	2020-10-06 오전 6:56:19	15:56:19	2.0.10.252	79		1	{/}	요청	3	1	79	NULL	NULL	NULL	NULL	NULL	NULL	KSY	List1	0		0	0	225942	183		0	0	1	{/}	0	3	226125	0	{/}	296	226421
좌우반구com(CVF, UVF, BVF)_3	5	1	<?xml version="1.0"?>\n<Clock xmlns:dt="urn:schemas-microsoft-com:datatypes"><Description dt:dt="string">E-Prime Primary Realtime Clock</Description><StartTime><Timestamp dt:dt="int">0</Timestamp><DateUtc dt:dt="string">2020-10-06T06:56:19Z</DateUtc></StartTime><FrequencyChanges><FrequencyChange><Frequency dt:dt="r8">2699960000</Frequency><Timestamp dt:dt="r8">3.68914117624573E+15</Timestamp><Cur…	좌우반구com(CVF, UVF, BVF)_3-005-1	60.021	1.0.0.164	1	1004463772	Professional	2.0.10.242	2.0.10.356	10-06-2020	2020-10-06 오전 6:56:19	15:56:19	2.0.10.252	377		2	z	용스	NULL	NULL	NULL	NULL	NULL	NULL	136	1	113	KSY	List3	0		0	0	1071915	183		0	0	1	z	0	3	1072098	0	z	409	1072507
좌우반구com(CVF, UVF, BVF)_3	5	1	<?xml version="1.0"?>\n<Clock xmlns:dt="urn:schemas-microsoft-com:datatypes"><Description dt:dt="string">E-Prime Primary Realtime Clock</Description><StartTime><Timestamp dt:dt="int">0</Timestamp><DateUtc dt:dt="string">2020-10-06T06:56:19Z</DateUtc></StartTime><FrequencyChanges><FrequencyChange><Frequency dt:dt="r8">2699960000</Frequency><Timestamp dt:dt="r8">3.68914117624573E+15</Timestamp><Cur…	좌우반구com(CVF, UVF, BVF)_3-005-1	60.021	1.0.0.164	1	1004463772	Professional	2.0.10.242	2.0.10.356	10-06-2020	2020-10-06 오전 6:56:19	15:56:19	2.0.10.252	340		1	{/}	용어	NULL	NULL	NULL	NULL	NULL	NULL	80	1	76	KSY	List3	0		0	-1	976781	183		0	0	0	{/}	0	3	976964	0	z	471	977435
좌우반구com(CVF, UVF, BVF)_3	5	1	<?xml version="1.0"?>\n<Clock xmlns:dt="urn:schemas-microsoft-com:datatypes"><Description dt:dt="string">E-Prime Primary Realtime Clock</Description><StartTime><Timestamp dt:dt="int">0</Timestamp><DateUtc dt:dt="string">2020-10-06T06:56:19Z</DateUtc></StartTime><FrequencyChanges><FrequencyChange><Frequency dt:dt="r8">2699960000</Frequency><Timestamp dt:dt="r8">3.68914117624573E+15</Timestamp><Cur…	좌우반구com(CVF, UVF, BVF)_3-005-1	60.021	1.0.0.164	1	1004463772	Professional	2.0.10.242	2.0.10.356	10-06-2020	2020-10-06 오전 6:56:19	15:56:19	2.0.10.252	274		1	{/}	우려	NULL	NULL	NULL	NULL	NULL	NULL	17	1	10	KSY	List3	0		0	-1	803791	183		0	0	1	{/}	0	3	803974	0	{/}	280	804254
좌우반구com(CVF, UVF, BVF)_3	5	1	<?xml version="1.0"?>\n<Clock xmlns:dt="urn:schemas-microsoft-com:datatypes"><Description dt:dt="string">E-Prime Primary Realtime Clock</Description><StartTime><Timestamp dt:dt="int">0</Timestamp><DateUtc dt:dt="string">2020-10-06T06:56:19Z</DateUtc></StartTime><FrequencyChanges><FrequencyChange><Frequency dt:dt="r8">2699960000</Frequency><Timestamp dt:dt="r8">3.68914117624573E+15</Timestamp><Cur…	좌우반구com(CVF, UVF, BVF)_3-005-1	60.021	1.0.0.164	1	1004463772	Professional	2.0.10.242	2.0.10.356	10-06-2020	2020-10-06 오전 6:56:19	15:56:19	2.0.10.252	248		2	z	운국	NULL	NULL	NULL	4	1	116	NULL	NULL	NULL	KSY2	List2	NULL	NULL	NULL	NULL	NULL	NULL	NULL	NULL	NULL	1	z	0	3	699594	0	z	460	700054
좌우반구com(CVF, UVF, BVF)_3	5	1	<?xml version="1.0"?>\n<Clock xmlns:dt="urn:schemas-microsoft-com:datatypes"><Description dt:dt="string">E-Prime Primary Realtime Clock</Description><StartTime><Timestamp dt:dt="int">0</Timestamp><DateUtc dt:dt="string">2020-10-06T06:56:19Z</DateUtc></StartTime><FrequencyChanges><FrequencyChange><Frequency dt:dt="r8">2699960000</Frequency><Timestamp dt:dt="r8">3.68914117624573E+15</Timestamp><Cur…	좌우반구com(CVF, UVF, BVF)_3-005-1	60.021	1.0.0.164	1	1004463772	Professional	2.0.10.242	2.0.10.356	10-06-2020	2020-10-06 오전 6:56:19	15:56:19	2.0.10.252	163		2	z	운속	NULL	NULL	NULL	76	1	31	NULL	NULL	NULL	KSY3	List2	NULL	NULL	NULL	NULL	NULL	NULL	NULL	NULL	NULL	1	z	0	4	476255	0	z	561	476816
좌우반구com(CVF, UVF, BVF)_3	5	1	<?xml version="1.0"?>\n<Clock xmlns:dt="urn:schemas-microsoft-com:datatypes"><Description dt:dt="string">E-Prime Primary Realtime Clock</Description><StartTime><Timestamp dt:dt="int">0</Timestamp><DateUtc dt:dt="string">2020-10-06T06:56:19Z</DateUtc></StartTime><FrequencyChanges><FrequencyChange><Frequency dt:dt="r8">2699960000</Frequency><Timestamp dt:dt="r8">3.68914117624573E+15</Timestamp><Cur…	좌우반구com(CVF, UVF, BVF)_3-005-1	60.021	1.0.0.164	1	1004463772	Professional	2.0.10.242	2.0.10.356	10-06-2020	2020-10-06 오전 6:56:19	15:56:19	2.0.10.252	85		1	{/}	원리	110	1	85	NULL	NULL	NULL	NULL	NULL	NULL	KSY	List1	0		0	0	241370	183		0	0	1	{/}	0	3	241553	0	{/}	257	241810
좌우반구com(CVF, UVF, BVF)_3	5	1	<?xml version="1.0"?>\n<Clock xmlns:dt="urn:schemas-microsoft-com:datatypes"><Description dt:dt="string">E-Prime Primary Realtime Clock</Description><StartTime><Timestamp dt:dt="int">0</Timestamp><DateUtc dt:dt="string">2020-10-06T06:56:19Z</DateUtc></StartTime><FrequencyChanges><FrequencyChange><Frequency dt:dt="r8">2699960000</Frequency><Timestamp dt:dt="r8">3.68914117624573E+15</Timestamp><Cur…	좌우반구com(CVF, UVF, BVF)_3-005-1	60.021	1.0.0.164	1	1004463772	Professional	2.0.10.242	2.0.10.356	10-06-2020	2020-10-06 오전 6:56:19	15:56:19	2.0.10.252	388		1	{/}	원인	NULL	NULL	NULL	NULL	NULL	NULL	28	1	124	KSY	List3	0		0	-1	1101121	183		0	0	1	{/}	1	3	1101304	0	{/}	251	1101555
좌우반구com(CVF, UVF, BVF)_3	5	1	<?xml version="1.0"?>\n<Clock xmlns:dt="urn:schemas-microsoft-com:datatypes"><Description dt:dt="string">E-Prime Primary Realtime Clock</Description><StartTime><Timestamp dt:dt="int">0</Timestamp><DateUtc dt:dt="string">2020-10-06T06:56:19Z</DateUtc></StartTime><FrequencyChanges><FrequencyChange><Frequency dt:dt="r8">2699960000</Frequency><Timestamp dt:dt="r8">3.68914117624573E+15</Timestamp><Cur…	좌우반구com(CVF, UVF, BVF)_3-005-1	60.021	1.0.0.164	1	1004463772	Professional	2.0.10.242	2.0.10.356	10-06-2020	2020-10-06 오전 6:56:19	15:56:19	2.0.10.252	279		1	{/}	원장	NULL	NULL	NULL	NULL	NULL	NULL	83	1	15	KSY	List3	0		0	0	816637	183		0	0	1	{/}	0	3	816820	0	{/}	201	817021
좌우반구com(CVF, UVF, BVF)_3	5	1	<?xml version="1.0"?>\n<Clock xmlns:dt="urn:schemas-microsoft-com:datatypes"><Description dt:dt="string">E-Prime Primary Realtime Clock</Description><StartTime><Timestamp dt:dt="int">0</Timestamp><DateUtc dt:dt="string">2020-10-06T06:56:19Z</DateUtc></StartTime><FrequencyChanges><FrequencyChange><Frequency dt:dt="r8">2699960000</Frequency><Timestamp dt:dt="r8">3.68914117624573E+15</Timestamp><Cur…	좌우반구com(CVF, UVF, BVF)_3-005-1	60.021	1.0.0.164	1	1004463772	Professional	2.0.10.242	2.0.10.356	10-06-2020	2020-10-06 오전 6:56:19	15:56:19	2.0.10.252	99		2	z	원착	26	1	99	NULL	NULL	NULL	NULL	NULL	NULL	KSY	List1	0		1	-1	279106	184		0	0	0	z	0	4	279290	0	{/}	297	279587
좌우반구com(CVF, UVF, BVF)_3	5	1	<?xml version="1.0"?>\n<Clock xmlns:dt="urn:schemas-microsoft-com:datatypes"><Description dt:dt="string">E-Prime Primary Realtime Clock</Description><StartTime><Timestamp dt:dt="int">0</Timestamp><DateUtc dt:dt="string">2020-10-06T06:56:19Z</DateUtc></StartTime><FrequencyChanges><FrequencyChange><Frequency dt:dt="r8">2699960000</Frequency><Timestamp dt:dt="r8">3.68914117624573E+15</Timestamp><Cur…	좌우반구com(CVF, UVF, BVF)_3-005-1	60.021	1.0.0.164	1	1004463772	Professional	2.0.10.242	2.0.10.356	10-06-2020	2020-10-06 오전 6:56:19	15:56:19	2.0.10.252	370		1	{/}	원형	NULL	NULL	NULL	NULL	NULL	NULL	56	1	106	KSY	List3	0		0	0	1054221	183		0	0	1	{/}	0	3	1054404	0	{/}	223	1054627
좌우반구com(CVF, UVF, BVF)_3	5	1	<?xml version="1.0"?>\n<Clock xmlns:dt="urn:schemas-microsoft-com:datatypes"><Description dt:dt="string">E-Prime Primary Realtime Clock</Description><StartTime><Timestamp dt:dt="int">0</Timestamp><DateUtc dt:dt="string">2020-10-06T06:56:19Z</DateUtc></StartTime><FrequencyChanges><FrequencyChange><Frequency dt:dt="r8">2699960000</Frequency><Timestamp dt:dt="r8">3.68914117624573E+15</Timestamp><Cur…	좌우반구com(CVF, UVF, BVF)_3-005-1	60.021	1.0.0.164	1	1004463772	Professional	2.0.10.242	2.0.10.356	10-06-2020	2020-10-06 오전 6:56:19	15:56:19	2.0.10.252	266		2	z	위절	NULL	NULL	NULL	NULL	NULL	NULL	89	1	2	KSY	List3	0		0	-1	782665	183		0	0	1	z	1	3	782848	0	z	493	783341
좌우반구com(CVF, UVF, BVF)_3	5	1	<?xml version="1.0"?>\n<Clock xmlns:dt="urn:schemas-microsoft-com:datatypes"><Description dt:dt="string">E-Prime Primary Realtime Clock</Description><StartTime><Timestamp dt:dt="int">0</Timestamp><DateUtc dt:dt="string">2020-10-06T06:56:19Z</DateUtc></StartTime><FrequencyChanges><FrequencyChange><Frequency dt:dt="r8">2699960000</Frequency><Timestamp dt:dt="r8">3.68914117624573E+15</Timestamp><Cur…	좌우반구com(CVF, UVF, BVF)_3-005-1	60.021	1.0.0.164	1	1004463772	Professional	2.0.10.242	2.0.10.356	10-06-2020	2020-10-06 오전 6:56:19	15:56:19	2.0.10.252	1		1	{/}	유형	121	1	1	NULL	NULL	NULL	NULL	NULL	NULL	KSY	List1	0		0	-1	23928	184		0	0	1	{/}	0	4	24112	0	{/}	260	24372
좌우반구com(CVF, UVF, BVF)_3	5	1	<?xml version="1.0"?>\n<Clock xmlns:dt="urn:schemas-microsoft-com:datatypes"><Description dt:dt="string">E-Prime Primary Realtime Clock</Description><StartTime><Timestamp dt:dt="int">0</Timestamp><DateUtc dt:dt="string">2020-10-06T06:56:19Z</DateUtc></StartTime><FrequencyChanges><FrequencyChange><Frequency dt:dt="r8">2699960000</Frequency><Timestamp dt:dt="r8">3.68914117624573E+15</Timestamp><Cur…	좌우반구com(CVF, UVF, BVF)_3-005-1	60.021	1.0.0.164	1	1004463772	Professional	2.0.10.242	2.0.10.356	10-06-2020	2020-10-06 오전 6:56:19	15:56:19	2.0.10.252	53		1	{/}	음식	92	1	53	NULL	NULL	NULL	NULL	NULL	NULL	KSY	List1	0		0	-1	158548	184		0	0	1	{/}	0	4	158732	0	{/}	247	158979
좌우반구com(CVF, UVF, BVF)_3	5	1	<?xml version="1.0"?>\n<Clock xmlns:dt="urn:schemas-microsoft-com:datatypes"><Description dt:dt="string">E-Prime Primary Realtime Clock</Description><StartTime><Timestamp dt:dt="int">0</Timestamp><DateUtc dt:dt="string">2020-10-06T06:56:19Z</DateUtc></StartTime><FrequencyChanges><FrequencyChange><Frequency dt:dt="r8">2699960000</Frequency><Timestamp dt:dt="r8">3.68914117624573E+15</Timestamp><Cur…	좌우반구com(CVF, UVF, BVF)_3-005-1	60.021	1.0.0.164	1	1004463772	Professional	2.0.10.242	2.0.10.356	10-06-2020	2020-10-06 오전 6:56:19	15:56:19	2.0.10.252	12		2	z	음안	43	1	12	NULL	NULL	NULL	NULL	NULL	NULL	KSY4	List1	NULL	NULL	NULL	NULL	NULL	NULL	NULL	NULL	NULL	1	z	0	4	52019	0	z	545	52564
좌우반구com(CVF, UVF, BVF)_3	5	1	<?xml version="1.0"?>\n<Clock xmlns:dt="urn:schemas-microsoft-com:datatypes"><Description dt:dt="string">E-Prime Primary Realtime Clock</Description><StartTime><Timestamp dt:dt="int">0</Timestamp><DateUtc dt:dt="string">2020-10-06T06:56:19Z</DateUtc></StartTime><FrequencyChanges><FrequencyChange><Frequency dt:dt="r8">2699960000</Frequency><Timestamp dt:dt="r8">3.68914117624573E+15</Timestamp><Cur…	좌우반구com(CVF, UVF, BVF)_3-005-1	60.021	1.0.0.164	1	1004463772	Professional	2.0.10.242	2.0.10.356	10-06-2020	2020-10-06 오전 6:56:19	15:56:19	2.0.10.252	234		2	z	응어	NULL	NULL	NULL	78	1	102	NULL	NULL	NULL	KSY2	List2	NULL	NULL	NULL	NULL	NULL	NULL	NULL	NULL	NULL	1	z	0	3	662623	0	z	530	663153
좌우반구com(CVF, UVF, BVF)_3	5	1	<?xml version="1.0"?>\n<Clock xmlns:dt="urn:schemas-microsoft-com:datatypes"><Description dt:dt="string">E-Prime Primary Realtime Clock</Description><StartTime><Timestamp dt:dt="int">0</Timestamp><DateUtc dt:dt="string">2020-10-06T06:56:19Z</DateUtc></StartTime><FrequencyChanges><FrequencyChange><Frequency dt:dt="r8">2699960000</Frequency><Timestamp dt:dt="r8">3.68914117624573E+15</Timestamp><Cur…	좌우반구com(CVF, UVF, BVF)_3-005-1	60.021	1.0.0.164	1	1004463772	Professional	2.0.10.242	2.0.10.356	10-06-2020	2020-10-06 오전 6:56:19	15:56:19	2.0.10.252	235		2	z	의마	NULL	NULL	NULL	5	1	103	NULL	NULL	NULL	KSY2	List2	NULL	NULL	NULL	NULL	NULL	NULL	NULL	NULL	NULL	0	z	0	4	665356	0	{/}	946	666302
좌우반구com(CVF, UVF, BVF)_3	5	1	<?xml version="1.0"?>\n<Clock xmlns:dt="urn:schemas-microsoft-com:datatypes"><Description dt:dt="string">E-Prime Primary Realtime Clock</Description><StartTime><Timestamp dt:dt="int">0</Timestamp><DateUtc dt:dt="string">2020-10-06T06:56:19Z</DateUtc></StartTime><FrequencyChanges><FrequencyChange><Frequency dt:dt="r8">2699960000</Frequency><Timestamp dt:dt="r8">3.68914117624573E+15</Timestamp><Cur…	좌우반구com(CVF, UVF, BVF)_3-005-1	60.021	1.0.0.164	1	1004463772	Professional	2.0.10.242	2.0.10.356	10-06-2020	2020-10-06 오전 6:56:19	15:56:19	2.0.10.252	23		1	{/}	의미	98	1	23	NULL	NULL	NULL	NULL	NULL	NULL	KSY	List1	0		0	-1	80842	183		0	0	1	{/}	0	3	81025	0	{/}	300	81325
좌우반구com(CVF, UVF, BVF)_3	5	1	<?xml version="1.0"?>\n<Clock xmlns:dt="urn:schemas-microsoft-com:datatypes"><Description dt:dt="string">E-Prime Primary Realtime Clock</Description><StartTime><Timestamp dt:dt="int">0</Timestamp><DateUtc dt:dt="string">2020-10-06T06:56:19Z</DateUtc></StartTime><FrequencyChanges><FrequencyChange><Frequency dt:dt="r8">2699960000</Frequency><Timestamp dt:dt="r8">3.68914117624573E+15</Timestamp><Cur…	좌우반구com(CVF, UVF, BVF)_3-005-1	60.021	1.0.0.164	1	1004463772	Professional	2.0.10.242	2.0.10.356	10-06-2020	2020-10-06 오전 6:56:19	15:56:19	2.0.10.252	265		2	z	의필	NULL	NULL	NULL	NULL	NULL	NULL	9	1	1	KSY4	List3	NULL	NULL	NULL	NULL	NULL	NULL	NULL	NULL	NULL	1	z	0	4	780133	0	z	504	780637
좌우반구com(CVF, UVF, BVF)_3	5	1	<?xml version="1.0"?>\n<Clock xmlns:dt="urn:schemas-microsoft-com:datatypes"><Description dt:dt="string">E-Prime Primary Realtime Clock</Description><StartTime><Timestamp dt:dt="int">0</Timestamp><DateUtc dt:dt="string">2020-10-06T06:56:19Z</DateUtc></StartTime><FrequencyChanges><FrequencyChange><Frequency dt:dt="r8">2699960000</Frequency><Timestamp dt:dt="r8">3.68914117624573E+15</Timestamp><Cur…	좌우반구com(CVF, UVF, BVF)_3-005-1	60.021	1.0.0.164	1	1004463772	Professional	2.0.10.242	2.0.10.356	10-06-2020	2020-10-06 오전 6:56:19	15:56:19	2.0.10.252	310		2	z	이느	NULL	NULL	NULL	NULL	NULL	NULL	93	1	46	KSY2	List3	NULL	NULL	NULL	NULL	NULL	NULL	NULL	NULL	NULL	1	z	0	3	897958	0	z	446	898404
좌우반구com(CVF, UVF, BVF)_3	5	1	<?xml version="1.0"?>\n<Clock xmlns:dt="urn:schemas-microsoft-com:datatypes"><Description dt:dt="string">E-Prime Primary Realtime Clock</Description><StartTime><Timestamp dt:dt="int">0</Timestamp><DateUtc dt:dt="string">2020-10-06T06:56:19Z</DateUtc></StartTime><FrequencyChanges><FrequencyChange><Frequency dt:dt="r8">2699960000</Frequency><Timestamp dt:dt="r8">3.68914117624573E+15</Timestamp><Cur…	좌우반구com(CVF, UVF, BVF)_3-005-1	60.021	1.0.0.164	1	1004463772	Professional	2.0.10.242	2.0.10.356	10-06-2020	2020-10-06 오전 6:56:19	15:56:19	2.0.10.252	281		1	{/}	이득	NULL	NULL	NULL	NULL	NULL	NULL	121	1	17	KSY	List3	0		0	-1	821535	183		0	0	1	{/}	0	3	821718	0	{/}	223	821941
좌우반구com(CVF, UVF, BVF)_3	5	1	<?xml version="1.0"?>\n<Clock xmlns:dt="urn:schemas-microsoft-com:datatypes"><Description dt:dt="string">E-Prime Primary Realtime Clock</Description><StartTime><Timestamp dt:dt="int">0</Timestamp><DateUtc dt:dt="string">2020-10-06T06:56:19Z</DateUtc></StartTime><FrequencyChanges><FrequencyChange><Frequency dt:dt="r8">2699960000</Frequency><Timestamp dt:dt="r8">3.68914117624573E+15</Timestamp><Cur…	좌우반구com(CVF, UVF, BVF)_3-005-1	60.021	1.0.0.164	1	1004463772	Professional	2.0.10.242	2.0.10.356	10-06-2020	2020-10-06 오전 6:56:19	15:56:19	2.0.10.252	111		1	{/}	이유	64	1	111	NULL	NULL	NULL	NULL	NULL	NULL	KSY	List1	0		0	-1	310529	183		0	0	1	{/}	0	3	310712	0	{/}	162	310874
좌우반구com(CVF, UVF, BVF)_3	5	1	<?xml version="1.0"?>\n<Clock xmlns:dt="urn:schemas-microsoft-com:datatypes"><Description dt:dt="string">E-Prime Primary Realtime Clock</Description><StartTime><Timestamp dt:dt="int">0</Timestamp><DateUtc dt:dt="string">2020-10-06T06:56:19Z</DateUtc></StartTime><FrequencyChanges><FrequencyChange><Frequency dt:dt="r8">2699960000</Frequency><Timestamp dt:dt="r8">3.68914117624573E+15</Timestamp><Cur…	좌우반구com(CVF, UVF, BVF)_3-005-1	60.021	1.0.0.164	1	1004463772	Professional	2.0.10.242	2.0.10.356	10-06-2020	2020-10-06 오전 6:56:19	15:56:19	2.0.10.252	205		1	{/}	이전	NULL	NULL	NULL	83	1	73	NULL	NULL	NULL	KSY	List2	0		0	-1	585800	183		0	0	1	{/}	0	3	585983	0	{/}	288	586271
좌우반구com(CVF, UVF, BVF)_3	5	1	<?xml version="1.0"?>\n<Clock xmlns:dt="urn:schemas-microsoft-com:datatypes"><Description dt:dt="string">E-Prime Primary Realtime Clock</Description><StartTime><Timestamp dt:dt="int">0</Timestamp><DateUtc dt:dt="string">2020-10-06T06:56:19Z</DateUtc></StartTime><FrequencyChanges><FrequencyChange><Frequency dt:dt="r8">2699960000</Frequency><Timestamp dt:dt="r8">3.68914117624573E+15</Timestamp><Cur…	좌우반구com(CVF, UVF, BVF)_3-005-1	60.021	1.0.0.164	1	1004463772	Professional	2.0.10.242	2.0.10.356	10-06-2020	2020-10-06 오전 6:56:19	15:56:19	2.0.10.252	102		2	z	익궤	25	1	102	NULL	NULL	NULL	NULL	NULL	NULL	KSY4	List1	NULL	NULL	NULL	NULL	NULL	NULL	NULL	NULL	NULL	1	z	0	3	287237	0	z	525	287762
좌우반구com(CVF, UVF, BVF)_3	5	1	<?xml version="1.0"?>\n<Clock xmlns:dt="urn:schemas-microsoft-com:datatypes"><Description dt:dt="string">E-Prime Primary Realtime Clock</Description><StartTime><Timestamp dt:dt="int">0</Timestamp><DateUtc dt:dt="string">2020-10-06T06:56:19Z</DateUtc></StartTime><FrequencyChanges><FrequencyChange><Frequency dt:dt="r8">2699960000</Frequency><Timestamp dt:dt="r8">3.68914117624573E+15</Timestamp><Cur…	좌우반구com(CVF, UVF, BVF)_3-005-1	60.021	1.0.0.164	1	1004463772	Professional	2.0.10.242	2.0.10.356	10-06-2020	2020-10-06 오전 6:56:19	15:56:19	2.0.10.252	316		2	z	익력	NULL	NULL	NULL	NULL	NULL	NULL	98	1	52	KSY4	List3	NULL	NULL	NULL	NULL	NULL	NULL	NULL	NULL	NULL	0	z	0	3	913853	0	{/}	559	914412
좌우반구com(CVF, UVF, BVF)_3	5	1	<?xml version="1.0"?>\n<Clock xmlns:dt="urn:schemas-microsoft-com:datatypes"><Description dt:dt="string">E-Prime Primary Realtime Clock</Description><StartTime><Timestamp dt:dt="int">0</Timestamp><DateUtc dt:dt="string">2020-10-06T06:56:19Z</DateUtc></StartTime><FrequencyChanges><FrequencyChange><Frequency dt:dt="r8">2699960000</Frequency><Timestamp dt:dt="r8">3.68914117624573E+15</Timestamp><Cur…	좌우반구com(CVF, UVF, BVF)_3-005-1	60.021	1.0.0.164	1	1004463772	Professional	2.0.10.242	2.0.10.356	10-06-2020	2020-10-06 오전 6:56:19	15:56:19	2.0.10.252	155		1	{/}	인간	NULL	NULL	NULL	97	1	23	NULL	NULL	NULL	KSY	List2	0		0	-1	455545	183		0	0	1	{/}	1	3	455728	0	{/}	248	455976
좌우반구com(CVF, UVF, BVF)_3	5	1	<?xml version="1.0"?>\n<Clock xmlns:dt="urn:schemas-microsoft-com:datatypes"><Description dt:dt="string">E-Prime Primary Realtime Clock</Description><StartTime><Timestamp dt:dt="int">0</Timestamp><DateUtc dt:dt="string">2020-10-06T06:56:19Z</DateUtc></StartTime><FrequencyChanges><FrequencyChange><Frequency dt:dt="r8">2699960000</Frequency><Timestamp dt:dt="r8">3.68914117624573E+15</Timestamp><Cur…	좌우반구com(CVF, UVF, BVF)_3-005-1	60.021	1.0.0.164	1	1004463772	Professional	2.0.10.242	2.0.10.356	10-06-2020	2020-10-06 오전 6:56:19	15:56:19	2.0.10.252	36		1	{/}	인사	96	1	36	NULL	NULL	NULL	NULL	NULL	NULL	KSY	List1	0		0	-1	114380	184		0	0	1	{/}	0	4	114564	0	{/}	255	114819
좌우반구com(CVF, UVF, BVF)_3	5	1	<?xml version="1.0"?>\n<Clock xmlns:dt="urn:schemas-microsoft-com:datatypes"><Description dt:dt="string">E-Prime Primary Realtime Clock</Description><StartTime><Timestamp dt:dt="int">0</Timestamp><DateUtc dt:dt="string">2020-10-06T06:56:19Z</DateUtc></StartTime><FrequencyChanges><FrequencyChange><Frequency dt:dt="r8">2699960000</Frequency><Timestamp dt:dt="r8">3.68914117624573E+15</Timestamp><Cur…	좌우반구com(CVF, UVF, BVF)_3-005-1	60.021	1.0.0.164	1	1004463772	Professional	2.0.10.242	2.0.10.356	10-06-2020	2020-10-06 오전 6:56:19	15:56:19	2.0.10.252	209		1	{/}	인생	NULL	NULL	NULL	64	1	77	NULL	NULL	NULL	KSY	List2	0		0	0	596330	183		0	0	1	{/}	0	3	596513	0	{/}	318	596831
좌우반구com(CVF, UVF, BVF)_3	5	1	<?xml version="1.0"?>\n<Clock xmlns:dt="urn:schemas-microsoft-com:datatypes"><Description dt:dt="string">E-Prime Primary Realtime Clock</Description><StartTime><Timestamp dt:dt="int">0</Timestamp><DateUtc dt:dt="string">2020-10-06T06:56:19Z</DateUtc></StartTime><FrequencyChanges><FrequencyChange><Frequency dt:dt="r8">2699960000</Frequency><Timestamp dt:dt="r8">3.68914117624573E+15</Timestamp><Cur…	좌우반구com(CVF, UVF, BVF)_3-005-1	60.021	1.0.0.164	1	1004463772	Professional	2.0.10.242	2.0.10.356	10-06-2020	2020-10-06 오전 6:56:19	15:56:19	2.0.10.252	104		1	{/}	인연	129	1	104	NULL	NULL	NULL	NULL	NULL	NULL	KSY	List1	0		0	-1	292385	183		0	0	1	{/}	1	3	292568	0	{/}	250	292818
좌우반구com(CVF, UVF, BVF)_3	5	1	<?xml version="1.0"?>\n<Clock xmlns:dt="urn:schemas-microsoft-com:datatypes"><Description dt:dt="string">E-Prime Primary Realtime Clock</Description><StartTime><Timestamp dt:dt="int">0</Timestamp><DateUtc dt:dt="string">2020-10-06T06:56:19Z</DateUtc></StartTime><FrequencyChanges><FrequencyChange><Frequency dt:dt="r8">2699960000</Frequency><Timestamp dt:dt="r8">3.68914117624573E+15</Timestamp><Cur…	좌우반구com(CVF, UVF, BVF)_3-005-1	60.021	1.0.0.164	1	1004463772	Professional	2.0.10.242	2.0.10.356	10-06-2020	2020-10-06 오전 6:56:19	15:56:19	2.0.10.252	178		2	z	일려	NULL	NULL	NULL	75	1	46	NULL	NULL	NULL	KSY4	List2	NULL	NULL	NULL	NULL	NULL	NULL	NULL	NULL	NULL	0	z	0	4	515558	0	{/}	538	516096
좌우반구com(CVF, UVF, BVF)_3	5	1	<?xml version="1.0"?>\n<Clock xmlns:dt="urn:schemas-microsoft-com:datatypes"><Description dt:dt="string">E-Prime Primary Realtime Clock</Description><StartTime><Timestamp dt:dt="int">0</Timestamp><DateUtc dt:dt="string">2020-10-06T06:56:19Z</DateUtc></StartTime><FrequencyChanges><FrequencyChange><Frequency dt:dt="r8">2699960000</Frequency><Timestamp dt:dt="r8">3.68914117624573E+15</Timestamp><Cur…	좌우반구com(CVF, UVF, BVF)_3-005-1	60.021	1.0.0.164	1	1004463772	Professional	2.0.10.242	2.0.10.356	10-06-2020	2020-10-06 오전 6:56:19	15:56:19	2.0.10.252	354		2	z	일섭	NULL	NULL	NULL	NULL	NULL	NULL	82	1	90	KSY	List3	0		0	0	1013302	183		0	0	1	z	0	3	1013485	0	z	366	1013851
좌우반구com(CVF, UVF, BVF)_3	5	1	<?xml version="1.0"?>\n<Clock xmlns:dt="urn:schemas-microsoft-com:datatypes"><Description dt:dt="string">E-Prime Primary Realtime Clock</Description><StartTime><Timestamp dt:dt="int">0</Timestamp><DateUtc dt:dt="string">2020-10-06T06:56:19Z</DateUtc></StartTime><FrequencyChanges><FrequencyChange><Frequency dt:dt="r8">2699960000</Frequency><Timestamp dt:dt="r8">3.68914117624573E+15</Timestamp><Cur…	좌우반구com(CVF, UVF, BVF)_3-005-1	60.021	1.0.0.164	1	1004463772	Professional	2.0.10.242	2.0.10.356	10-06-2020	2020-10-06 오전 6:56:19	15:56:19	2.0.10.252	329		2	z	임택	NULL	NULL	NULL	NULL	NULL	NULL	76	1	65	KSY	List3	0		0	0	948208	183		0	0	0	z	0	3	948391	0	{/}	285	948676
좌우반구com(CVF, UVF, BVF)_3	5	1	<?xml version="1.0"?>\n<Clock xmlns:dt="urn:schemas-microsoft-com:datatypes"><Description dt:dt="string">E-Prime Primary Realtime Clock</Description><StartTime><Timestamp dt:dt="int">0</Timestamp><DateUtc dt:dt="string">2020-10-06T06:56:19Z</DateUtc></StartTime><FrequencyChanges><FrequencyChange><Frequency dt:dt="r8">2699960000</Frequency><Timestamp dt:dt="r8">3.68914117624573E+15</Timestamp><Cur…	좌우반구com(CVF, UVF, BVF)_3-005-1	60.021	1.0.0.164	1	1004463772	Professional	2.0.10.242	2.0.10.356	10-06-2020	2020-10-06 오전 6:56:19	15:56:19	2.0.10.252	126		1	{/}	입구	90	1	126	NULL	NULL	NULL	NULL	NULL	NULL	KSY	List1	0		1	-1	349265	184		0	0	1	{/}	0	4	349449	0	{/}	224	349673
좌우반구com(CVF, UVF, BVF)_3	5	1	<?xml version="1.0"?>\n<Clock xmlns:dt="urn:schemas-microsoft-com:datatypes"><Description dt:dt="string">E-Prime Primary Realtime Clock</Description><StartTime><Timestamp dt:dt="int">0</Timestamp><DateUtc dt:dt="string">2020-10-06T06:56:19Z</DateUtc></StartTime><FrequencyChanges><FrequencyChange><Frequency dt:dt="r8">2699960000</Frequency><Timestamp dt:dt="r8">3.68914117624573E+15</Timestamp><Cur…	좌우반구com(CVF, UVF, BVF)_3-005-1	60.021	1.0.0.164	1	1004463772	Professional	2.0.10.242	2.0.10.356	10-06-2020	2020-10-06 오전 6:56:19	15:56:19	2.0.10.252	268		2	z	입목	NULL	NULL	NULL	NULL	NULL	NULL	77	1	4	KSY	List3	0		1	-1	788096	184		0	0	1	z	0	4	788280	0	z	430	788710
좌우반구com(CVF, UVF, BVF)_3	5	1	<?xml version="1.0"?>\n<Clock xmlns:dt="urn:schemas-microsoft-com:datatypes"><Description dt:dt="string">E-Prime Primary Realtime Clock</Description><StartTime><Timestamp dt:dt="int">0</Timestamp><DateUtc dt:dt="string">2020-10-06T06:56:19Z</DateUtc></StartTime><FrequencyChanges><FrequencyChange><Frequency dt:dt="r8">2699960000</Frequency><Timestamp dt:dt="r8">3.68914117624573E+15</Timestamp><Cur…	좌우반구com(CVF, UVF, BVF)_3-005-1	60.021	1.0.0.164	1	1004463772	Professional	2.0.10.242	2.0.10.356	10-06-2020	2020-10-06 오전 6:56:19	15:56:19	2.0.10.252	207		2	z	입화	NULL	NULL	NULL	94	1	75	NULL	NULL	NULL	KSY2	List2	NULL	NULL	NULL	NULL	NULL	NULL	NULL	NULL	NULL	1	z	0	3	591098	0	z	573	591671
좌우반구com(CVF, UVF, BVF)_3	5	1	<?xml version="1.0"?>\n<Clock xmlns:dt="urn:schemas-microsoft-com:datatypes"><Description dt:dt="string">E-Prime Primary Realtime Clock</Description><StartTime><Timestamp dt:dt="int">0</Timestamp><DateUtc dt:dt="string">2020-10-06T06:56:19Z</DateUtc></StartTime><FrequencyChanges><FrequencyChange><Frequency dt:dt="r8">2699960000</Frequency><Timestamp dt:dt="r8">3.68914117624573E+15</Timestamp><Cur…	좌우반구com(CVF, UVF, BVF)_3-005-1	60.021	1.0.0.164	1	1004463772	Professional	2.0.10.242	2.0.10.356	10-06-2020	2020-10-06 오전 6:56:19	15:56:19	2.0.10.252	330		2	z	자름	NULL	NULL	NULL	NULL	NULL	NULL	88	1	66	KSY4	List3	NULL	NULL	NULL	NULL	NULL	NULL	NULL	NULL	NULL	0	z	1	3	950873	0	{/}	523	951396
좌우반구com(CVF, UVF, BVF)_3	5	1	<?xml version="1.0"?>\n<Clock xmlns:dt="urn:schemas-microsoft-com:datatypes"><Description dt:dt="string">E-Prime Primary Realtime Clock</Description><StartTime><Timestamp dt:dt="int">0</Timestamp><DateUtc dt:dt="string">2020-10-06T06:56:19Z</DateUtc></StartTime><FrequencyChanges><FrequencyChange><Frequency dt:dt="r8">2699960000</Frequency><Timestamp dt:dt="r8">3.68914117624573E+15</Timestamp><Cur…	좌우반구com(CVF, UVF, BVF)_3-005-1	60.021	1.0.0.164	1	1004463772	Professional	2.0.10.242	2.0.10.356	10-06-2020	2020-10-06 오전 6:56:19	15:56:19	2.0.10.252	131		1	{/}	자리	130	1	131	NULL	NULL	NULL	NULL	NULL	NULL	KSY	List1	0		0	0	361978	183		0	0	1	{/}	0	3	362161	0	{/}	264	362425
좌우반구com(CVF, UVF, BVF)_3	5	1	<?xml version="1.0"?>\n<Clock xmlns:dt="urn:schemas-microsoft-com:datatypes"><Description dt:dt="string">E-Prime Primary Realtime Clock</Description><StartTime><Timestamp dt:dt="int">0</Timestamp><DateUtc dt:dt="string">2020-10-06T06:56:19Z</DateUtc></StartTime><FrequencyChanges><FrequencyChange><Frequency dt:dt="r8">2699960000</Frequency><Timestamp dt:dt="r8">3.68914117624573E+15</Timestamp><Cur…	좌우반구com(CVF, UVF, BVF)_3-005-1	60.021	1.0.0.164	1	1004463772	Professional	2.0.10.242	2.0.10.356	10-06-2020	2020-10-06 오전 6:56:19	15:56:19	2.0.10.252	158		1	{/}	자본	NULL	NULL	NULL	12	1	26	NULL	NULL	NULL	KSY	List2	0		0	-1	463376	183		0	0	1	{/}	0	3	463559	0	{/}	217	463776
좌우반구com(CVF, UVF, BVF)_3	5	1	<?xml version="1.0"?>\n<Clock xmlns:dt="urn:schemas-microsoft-com:datatypes"><Description dt:dt="string">E-Prime Primary Realtime Clock</Description><StartTime><Timestamp dt:dt="int">0</Timestamp><DateUtc dt:dt="string">2020-10-06T06:56:19Z</DateUtc></StartTime><FrequencyChanges><FrequencyChange><Frequency dt:dt="r8">2699960000</Frequency><Timestamp dt:dt="r8">3.68914117624573E+15</Timestamp><Cur…	좌우반구com(CVF, UVF, BVF)_3-005-1	60.021	1.0.0.164	1	1004463772	Professional	2.0.10.242	2.0.10.356	10-06-2020	2020-10-06 오전 6:56:19	15:56:19	2.0.10.252	301		1	{/}	자체	NULL	NULL	NULL	NULL	NULL	NULL	62	1	37	KSY	List3	0		0	-1	873750	183		0	0	1	{/}	0	3	873933	0	{/}	423	874356
좌우반구com(CVF, UVF, BVF)_3	5	1	<?xml version="1.0"?>\n<Clock xmlns:dt="urn:schemas-microsoft-com:datatypes"><Description dt:dt="string">E-Prime Primary Realtime Clock</Description><StartTime><Timestamp dt:dt="int">0</Timestamp><DateUtc dt:dt="string">2020-10-06T06:56:19Z</DateUtc></StartTime><FrequencyChanges><FrequencyChange><Frequency dt:dt="r8">2699960000</Frequency><Timestamp dt:dt="r8">3.68914117624573E+15</Timestamp><Cur…	좌우반구com(CVF, UVF, BVF)_3-005-1	60.021	1.0.0.164	1	1004463772	Professional	2.0.10.242	2.0.10.356	10-06-2020	2020-10-06 오전 6:56:19	15:56:19	2.0.10.252	311		2	z	작락	NULL	NULL	NULL	NULL	NULL	NULL	114	1	47	KSY3	List3	NULL	NULL	NULL	NULL	NULL	NULL	NULL	NULL	NULL	1	z	1	3	900607	0	z	445	901052
좌우반구com(CVF, UVF, BVF)_3	5	1	<?xml version="1.0"?>\n<Clock xmlns:dt="urn:schemas-microsoft-com:datatypes"><Description dt:dt="string">E-Prime Primary Realtime Clock</Description><StartTime><Timestamp dt:dt="int">0</Timestamp><DateUtc dt:dt="string">2020-10-06T06:56:19Z</DateUtc></StartTime><FrequencyChanges><FrequencyChange><Frequency dt:dt="r8">2699960000</Frequency><Timestamp dt:dt="r8">3.68914117624573E+15</Timestamp><Cur…	좌우반구com(CVF, UVF, BVF)_3-005-1	60.021	1.0.0.164	1	1004463772	Professional	2.0.10.242	2.0.10.356	10-06-2020	2020-10-06 오전 6:56:19	15:56:19	2.0.10.252	114		1	{/}	작품	71	1	114	NULL	NULL	NULL	NULL	NULL	NULL	KSY	List1	0		0	-1	318076	184		0	0	1	{/}	0	4	318260	0	{/}	430	318690
좌우반구com(CVF, UVF, BVF)_3	5	1	<?xml version="1.0"?>\n<Clock xmlns:dt="urn:schemas-microsoft-com:datatypes"><Description dt:dt="string">E-Prime Primary Realtime Clock</Description><StartTime><Timestamp dt:dt="int">0</Timestamp><DateUtc dt:dt="string">2020-10-06T06:56:19Z</DateUtc></StartTime><FrequencyChanges><FrequencyChange><Frequency dt:dt="r8">2699960000</Frequency><Timestamp dt:dt="r8">3.68914117624573E+15</Timestamp><Cur…	좌우반구com(CVF, UVF, BVF)_3-005-1	60.021	1.0.0.164	1	1004463772	Professional	2.0.10.242	2.0.10.356	10-06-2020	2020-10-06 오전 6:56:19	15:56:19	2.0.10.252	162		1	{/}	재계	NULL	NULL	NULL	66	1	30	NULL	NULL	NULL	KSY	List2	0		0	-1	473539	183		0	0	1	{/}	1	3	473722	0	{/}	327	474049
좌우반구com(CVF, UVF, BVF)_3	5	1	<?xml version="1.0"?>\n<Clock xmlns:dt="urn:schemas-microsoft-com:datatypes"><Description dt:dt="string">E-Prime Primary Realtime Clock</Description><StartTime><Timestamp dt:dt="int">0</Timestamp><DateUtc dt:dt="string">2020-10-06T06:56:19Z</DateUtc></StartTime><FrequencyChanges><FrequencyChange><Frequency dt:dt="r8">2699960000</Frequency><Timestamp dt:dt="r8">3.68914117624573E+15</Timestamp><Cur…	좌우반구com(CVF, UVF, BVF)_3-005-1	60.021	1.0.0.164	1	1004463772	Professional	2.0.10.242	2.0.10.356	10-06-2020	2020-10-06 오전 6:56:19	15:56:19	2.0.10.252	173		2	z	적태	NULL	NULL	NULL	57	1	41	NULL	NULL	NULL	KSY	List2	0		0	-1	502429	183		0	0	1	z	1	3	502612	0	z	364	502976
좌우반구com(CVF, UVF, BVF)_3	5	1	<?xml version="1.0"?>\n<Clock xmlns:dt="urn:schemas-microsoft-com:datatypes"><Description dt:dt="string">E-Prime Primary Realtime Clock</Description><StartTime><Timestamp dt:dt="int">0</Timestamp><DateUtc dt:dt="string">2020-10-06T06:56:19Z</DateUtc></StartTime><FrequencyChanges><FrequencyChange><Frequency dt:dt="r8">2699960000</Frequency><Timestamp dt:dt="r8">3.68914117624573E+15</Timestamp><Cur…	좌우반구com(CVF, UVF, BVF)_3-005-1	60.021	1.0.0.164	1	1004463772	Professional	2.0.10.242	2.0.10.356	10-06-2020	2020-10-06 오전 6:56:19	15:56:19	2.0.10.252	106		1	{/}	전략	47	1	106	NULL	NULL	NULL	NULL	NULL	NULL	KSY	List1	0		0	-1	297500	183		0	0	1	{/}	1	3	297683	0	{/}	279	297962
좌우반구com(CVF, UVF, BVF)_3	5	1	<?xml version="1.0"?>\n<Clock xmlns:dt="urn:schemas-microsoft-com:datatypes"><Description dt:dt="string">E-Prime Primary Realtime Clock</Description><StartTime><Timestamp dt:dt="int">0</Timestamp><DateUtc dt:dt="string">2020-10-06T06:56:19Z</DateUtc></StartTime><FrequencyChanges><FrequencyChange><Frequency dt:dt="r8">2699960000</Frequency><Timestamp dt:dt="r8">3.68914117624573E+15</Timestamp><Cur…	좌우반구com(CVF, UVF, BVF)_3-005-1	60.021	1.0.0.164	1	1004463772	Professional	2.0.10.242	2.0.10.356	10-06-2020	2020-10-06 오전 6:56:19	15:56:19	2.0.10.252	372		1	{/}	전통	NULL	NULL	NULL	NULL	NULL	NULL	40	1	108	KSY	List3	0		0	-1	1059169	183		0	0	1	{/}	0	3	1059352	0	{/}	259	1059611
좌우반구com(CVF, UVF, BVF)_3	5	1	<?xml version="1.0"?>\n<Clock xmlns:dt="urn:schemas-microsoft-com:datatypes"><Description dt:dt="string">E-Prime Primary Realtime Clock</Description><StartTime><Timestamp dt:dt="int">0</Timestamp><DateUtc dt:dt="string">2020-10-06T06:56:19Z</DateUtc></StartTime><FrequencyChanges><FrequencyChange><Frequency dt:dt="r8">2699960000</Frequency><Timestamp dt:dt="r8">3.68914117624573E+15</Timestamp><Cur…	좌우반구com(CVF, UVF, BVF)_3-005-1	60.021	1.0.0.164	1	1004463772	Professional	2.0.10.242	2.0.10.356	10-06-2020	2020-10-06 오전 6:56:19	15:56:19	2.0.10.252	220		2	z	전필	NULL	NULL	NULL	20	1	88	NULL	NULL	NULL	KSY3	List2	NULL	NULL	NULL	NULL	NULL	NULL	NULL	NULL	NULL	0	z	0	3	626036	0	{/}	779	626815
좌우반구com(CVF, UVF, BVF)_3	5	1	<?xml version="1.0"?>\n<Clock xmlns:dt="urn:schemas-microsoft-com:datatypes"><Description dt:dt="string">E-Prime Primary Realtime Clock</Description><StartTime><Timestamp dt:dt="int">0</Timestamp><DateUtc dt:dt="string">2020-10-06T06:56:19Z</DateUtc></StartTime><FrequencyChanges><FrequencyChange><Frequency dt:dt="r8">2699960000</Frequency><Timestamp dt:dt="r8">3.68914117624573E+15</Timestamp><Cur…	좌우반구com(CVF, UVF, BVF)_3-005-1	60.021	1.0.0.164	1	1004463772	Professional	2.0.10.242	2.0.10.356	10-06-2020	2020-10-06 오전 6:56:19	15:56:19	2.0.10.252	373		1	{/}	절감	NULL	NULL	NULL	NULL	NULL	NULL	24	1	109	KSY	List3	0		0	-1	1061635	183		0	0	1	{/}	0	3	1061818	0	{/}	361	1062179
좌우반구com(CVF, UVF, BVF)_3	5	1	<?xml version="1.0"?>\n<Clock xmlns:dt="urn:schemas-microsoft-com:datatypes"><Description dt:dt="string">E-Prime Primary Realtime Clock</Description><StartTime><Timestamp dt:dt="int">0</Timestamp><DateUtc dt:dt="string">2020-10-06T06:56:19Z</DateUtc></StartTime><FrequencyChanges><FrequencyChange><Frequency dt:dt="r8">2699960000</Frequency><Timestamp dt:dt="r8">3.68914117624573E+15</Timestamp><Cur…	좌우반구com(CVF, UVF, BVF)_3-005-1	60.021	1.0.0.164	1	1004463772	Professional	2.0.10.242	2.0.10.356	10-06-2020	2020-10-06 오전 6:56:19	15:56:19	2.0.10.252	139		2	z	절보	NULL	NULL	NULL	13	1	7	NULL	NULL	NULL	KSY2	List2	NULL	NULL	NULL	NULL	NULL	NULL	NULL	NULL	NULL	1	z	1	3	413726	0	z	379	414105
좌우반구com(CVF, UVF, BVF)_3	5	1	<?xml version="1.0"?>\n<Clock xmlns:dt="urn:schemas-microsoft-com:datatypes"><Description dt:dt="string">E-Prime Primary Realtime Clock</Description><StartTime><Timestamp dt:dt="int">0</Timestamp><DateUtc dt:dt="string">2020-10-06T06:56:19Z</DateUtc></StartTime><FrequencyChanges><FrequencyChange><Frequency dt:dt="r8">2699960000</Frequency><Timestamp dt:dt="r8">3.68914117624573E+15</Timestamp><Cur…	좌우반구com(CVF, UVF, BVF)_3-005-1	60.021	1.0.0.164	1	1004463772	Professional	2.0.10.242	2.0.10.356	10-06-2020	2020-10-06 오전 6:56:19	15:56:19	2.0.10.252	363		2	z	절속	NULL	NULL	NULL	NULL	NULL	NULL	74	1	99	KSY2	List3	NULL	NULL	NULL	NULL	NULL	NULL	NULL	NULL	NULL	0	z	0	3	1036160	0	{/}	403	1036563
좌우반구com(CVF, UVF, BVF)_3	5	1	<?xml version="1.0"?>\n<Clock xmlns:dt="urn:schemas-microsoft-com:datatypes"><Description dt:dt="string">E-Prime Primary Realtime Clock</Description><StartTime><Timestamp dt:dt="int">0</Timestamp><DateUtc dt:dt="string">2020-10-06T06:56:19Z</DateUtc></StartTime><FrequencyChanges><FrequencyChange><Frequency dt:dt="r8">2699960000</Frequency><Timestamp dt:dt="r8">3.68914117624573E+15</Timestamp><Cur…	좌우반구com(CVF, UVF, BVF)_3-005-1	60.021	1.0.0.164	1	1004463772	Professional	2.0.10.242	2.0.10.356	10-06-2020	2020-10-06 오전 6:56:19	15:56:19	2.0.10.252	338		1	{/}	절차	NULL	NULL	NULL	NULL	NULL	NULL	128	1	74	KSY	List3	0		0	-1	971616	183		0	0	1	{/}	1	3	971799	0	{/}	349	972148
좌우반구com(CVF, UVF, BVF)_3	5	1	<?xml version="1.0"?>\n<Clock xmlns:dt="urn:schemas-microsoft-com:datatypes"><Description dt:dt="string">E-Prime Primary Realtime Clock</Description><StartTime><Timestamp dt:dt="int">0</Timestamp><DateUtc dt:dt="string">2020-10-06T06:56:19Z</DateUtc></StartTime><FrequencyChanges><FrequencyChange><Frequency dt:dt="r8">2699960000</Frequency><Timestamp dt:dt="r8">3.68914117624573E+15</Timestamp><Cur…	좌우반구com(CVF, UVF, BVF)_3-005-1	60.021	1.0.0.164	1	1004463772	Professional	2.0.10.242	2.0.10.356	10-06-2020	2020-10-06 오전 6:56:19	15:56:19	2.0.10.252	252		1	{/}	정도	NULL	NULL	NULL	59	1	120	NULL	NULL	NULL	KSY	List2	0		0	0	709874	183		0	0	1	{/}	0	3	710057	0	{/}	336	710393
좌우반구com(CVF, UVF, BVF)_3	5	1	<?xml version="1.0"?>\n<Clock xmlns:dt="urn:schemas-microsoft-com:datatypes"><Description dt:dt="string">E-Prime Primary Realtime Clock</Description><StartTime><Timestamp dt:dt="int">0</Timestamp><DateUtc dt:dt="string">2020-10-06T06:56:19Z</DateUtc></StartTime><FrequencyChanges><FrequencyChange><Frequency dt:dt="r8">2699960000</Frequency><Timestamp dt:dt="r8">3.68914117624573E+15</Timestamp><Cur…	좌우반구com(CVF, UVF, BVF)_3-005-1	60.021	1.0.0.164	1	1004463772	Professional	2.0.10.242	2.0.10.356	10-06-2020	2020-10-06 오전 6:56:19	15:56:19	2.0.10.252	185		1	{/}	정오	NULL	NULL	NULL	65	1	53	NULL	NULL	NULL	KSY	List2	0		0	0	533635	183		0	0	1	{/}	0	3	533818	0	{/}	310	534128
좌우반구com(CVF, UVF, BVF)_3	5	1	<?xml version="1.0"?>\n<Clock xmlns:dt="urn:schemas-microsoft-com:datatypes"><Description dt:dt="string">E-Prime Primary Realtime Clock</Description><StartTime><Timestamp dt:dt="int">0</Timestamp><DateUtc dt:dt="string">2020-10-06T06:56:19Z</DateUtc></StartTime><FrequencyChanges><FrequencyChange><Frequency dt:dt="r8">2699960000</Frequency><Timestamp dt:dt="r8">3.68914117624573E+15</Timestamp><Cur…	좌우반구com(CVF, UVF, BVF)_3-005-1	60.021	1.0.0.164	1	1004463772	Professional	2.0.10.242	2.0.10.356	10-06-2020	2020-10-06 오전 6:56:19	15:56:19	2.0.10.252	144		1	{/}	정책	NULL	NULL	NULL	80	1	12	NULL	NULL	NULL	KSY	List2	0		0	0	426239	183		0	0	1	{/}	0	3	426422	0	{/}	282	426704
좌우반구com(CVF, UVF, BVF)_3	5	1	<?xml version="1.0"?>\n<Clock xmlns:dt="urn:schemas-microsoft-com:datatypes"><Description dt:dt="string">E-Prime Primary Realtime Clock</Description><StartTime><Timestamp dt:dt="int">0</Timestamp><DateUtc dt:dt="string">2020-10-06T06:56:19Z</DateUtc></StartTime><FrequencyChanges><FrequencyChange><Frequency dt:dt="r8">2699960000</Frequency><Timestamp dt:dt="r8">3.68914117624573E+15</Timestamp><Cur…	좌우반구com(CVF, UVF, BVF)_3-005-1	60.021	1.0.0.164	1	1004463772	Professional	2.0.10.242	2.0.10.356	10-06-2020	2020-10-06 오전 6:56:19	15:56:19	2.0.10.252	291		2	z	제경	NULL	NULL	NULL	NULL	NULL	NULL	6	1	27	KSY4	List3	NULL	NULL	NULL	NULL	NULL	NULL	NULL	NULL	NULL	0	z	0	3	847326	0	{/}	863	848189
좌우반구com(CVF, UVF, BVF)_3	5	1	<?xml version="1.0"?>\n<Clock xmlns:dt="urn:schemas-microsoft-com:datatypes"><Description dt:dt="string">E-Prime Primary Realtime Clock</Description><StartTime><Timestamp dt:dt="int">0</Timestamp><DateUtc dt:dt="string">2020-10-06T06:56:19Z</DateUtc></StartTime><FrequencyChanges><FrequencyChange><Frequency dt:dt="r8">2699960000</Frequency><Timestamp dt:dt="r8">3.68914117624573E+15</Timestamp><Cur…	좌우반구com(CVF, UVF, BVF)_3-005-1	60.021	1.0.0.164	1	1004463772	Professional	2.0.10.242	2.0.10.356	10-06-2020	2020-10-06 오전 6:56:19	15:56:19	2.0.10.252	37		1	{/}	제도	95	1	37	NULL	NULL	NULL	NULL	NULL	NULL	KSY2	List1	NULL	NULL	NULL	NULL	NULL	NULL	NULL	NULL	NULL	1	{/}	0	4	117013	0	{/}	273	117286
좌우반구com(CVF, UVF, BVF)_3	5	1	<?xml version="1.0"?>\n<Clock xmlns:dt="urn:schemas-microsoft-com:datatypes"><Description dt:dt="string">E-Prime Primary Realtime Clock</Description><StartTime><Timestamp dt:dt="int">0</Timestamp><DateUtc dt:dt="string">2020-10-06T06:56:19Z</DateUtc></StartTime><FrequencyChanges><FrequencyChange><Frequency dt:dt="r8">2699960000</Frequency><Timestamp dt:dt="r8">3.68914117624573E+15</Timestamp><Cur…	좌우반구com(CVF, UVF, BVF)_3-005-1	60.021	1.0.0.164	1	1004463772	Professional	2.0.10.242	2.0.10.356	10-06-2020	2020-10-06 오전 6:56:19	15:56:19	2.0.10.252	96		2	z	제란	116	1	96	NULL	NULL	NULL	NULL	NULL	NULL	KSY3	List1	NULL	NULL	NULL	NULL	NULL	NULL	NULL	NULL	NULL	1	z	0	3	271159	0	z	587	271746
좌우반구com(CVF, UVF, BVF)_3	5	1	<?xml version="1.0"?>\n<Clock xmlns:dt="urn:schemas-microsoft-com:datatypes"><Description dt:dt="string">E-Prime Primary Realtime Clock</Description><StartTime><Timestamp dt:dt="int">0</Timestamp><DateUtc dt:dt="string">2020-10-06T06:56:19Z</DateUtc></StartTime><FrequencyChanges><FrequencyChange><Frequency dt:dt="r8">2699960000</Frequency><Timestamp dt:dt="r8">3.68914117624573E+15</Timestamp><Cur…	좌우반구com(CVF, UVF, BVF)_3-005-1	60.021	1.0.0.164	1	1004463772	Professional	2.0.10.242	2.0.10.356	10-06-2020	2020-10-06 오전 6:56:19	15:56:19	2.0.10.252	115		1	{/}	제안	119	1	115	NULL	NULL	NULL	NULL	NULL	NULL	KSY2	List1	NULL	NULL	NULL	NULL	NULL	NULL	NULL	NULL	NULL	1	{/}	0	3	320892	0	{/}	366	321258
좌우반구com(CVF, UVF, BVF)_3	5	1	<?xml version="1.0"?>\n<Clock xmlns:dt="urn:schemas-microsoft-com:datatypes"><Description dt:dt="string">E-Prime Primary Realtime Clock</Description><StartTime><Timestamp dt:dt="int">0</Timestamp><DateUtc dt:dt="string">2020-10-06T06:56:19Z</DateUtc></StartTime><FrequencyChanges><FrequencyChange><Frequency dt:dt="r8">2699960000</Frequency><Timestamp dt:dt="r8">3.68914117624573E+15</Timestamp><Cur…	좌우반구com(CVF, UVF, BVF)_3-005-1	60.021	1.0.0.164	1	1004463772	Professional	2.0.10.242	2.0.10.356	10-06-2020	2020-10-06 오전 6:56:19	15:56:19	2.0.10.252	221		1	{/}	제품	NULL	NULL	NULL	25	1	89	NULL	NULL	NULL	KSY2	List2	NULL	NULL	NULL	NULL	NULL	NULL	NULL	NULL	NULL	1	{/}	0	3	629018	0	{/}	405	629423
좌우반구com(CVF, UVF, BVF)_3	5	1	<?xml version="1.0"?>\n<Clock xmlns:dt="urn:schemas-microsoft-com:datatypes"><Description dt:dt="string">E-Prime Primary Realtime Clock</Description><StartTime><Timestamp dt:dt="int">0</Timestamp><DateUtc dt:dt="string">2020-10-06T06:56:19Z</DateUtc></StartTime><FrequencyChanges><FrequencyChange><Frequency dt:dt="r8">2699960000</Frequency><Timestamp dt:dt="r8">3.68914117624573E+15</Timestamp><Cur…	좌우반구com(CVF, UVF, BVF)_3-005-1	60.021	1.0.0.164	1	1004463772	Professional	2.0.10.242	2.0.10.356	10-06-2020	2020-10-06 오전 6:56:19	15:56:19	2.0.10.252	177		1	{/}	조건	NULL	NULL	NULL	92	1	45	NULL	NULL	NULL	KSY2	List2	NULL	NULL	NULL	NULL	NULL	NULL	NULL	NULL	NULL	1	{/}	0	3	513042	0	{/}	310	513352
좌우반구com(CVF, UVF, BVF)_3	5	1	<?xml version="1.0"?>\n<Clock xmlns:dt="urn:schemas-microsoft-com:datatypes"><Description dt:dt="string">E-Prime Primary Realtime Clock</Description><StartTime><Timestamp dt:dt="int">0</Timestamp><DateUtc dt:dt="string">2020-10-06T06:56:19Z</DateUtc></StartTime><FrequencyChanges><FrequencyChange><Frequency dt:dt="r8">2699960000</Frequency><Timestamp dt:dt="r8">3.68914117624573E+15</Timestamp><Cur…	좌우반구com(CVF, UVF, BVF)_3-005-1	60.021	1.0.0.164	1	1004463772	Professional	2.0.10.242	2.0.10.356	10-06-2020	2020-10-06 오전 6:56:19	15:56:19	2.0.10.252	80		1	{/}	조례	44	1	80	NULL	NULL	NULL	NULL	NULL	NULL	KSY2	List1	NULL	NULL	NULL	NULL	NULL	NULL	NULL	NULL	NULL	0	{/}	0	3	228624	0	z	683	229307
좌우반구com(CVF, UVF, BVF)_3	5	1	<?xml version="1.0"?>\n<Clock xmlns:dt="urn:schemas-microsoft-com:datatypes"><Description dt:dt="string">E-Prime Primary Realtime Clock</Description><StartTime><Timestamp dt:dt="int">0</Timestamp><DateUtc dt:dt="string">2020-10-06T06:56:19Z</DateUtc></StartTime><FrequencyChanges><FrequencyChange><Frequency dt:dt="r8">2699960000</Frequency><Timestamp dt:dt="r8">3.68914117624573E+15</Timestamp><Cur…	좌우반구com(CVF, UVF, BVF)_3-005-1	60.021	1.0.0.164	1	1004463772	Professional	2.0.10.242	2.0.10.356	10-06-2020	2020-10-06 오전 6:56:19	15:56:19	2.0.10.252	258		1	{/}	조직	NULL	NULL	NULL	17	1	126	NULL	NULL	NULL	KSY2	List2	NULL	NULL	NULL	NULL	NULL	NULL	NULL	NULL	NULL	1	{/}	0	3	725568	0	{/}	318	725886
좌우반구com(CVF, UVF, BVF)_3	5	1	<?xml version="1.0"?>\n<Clock xmlns:dt="urn:schemas-microsoft-com:datatypes"><Description dt:dt="string">E-Prime Primary Realtime Clock</Description><StartTime><Timestamp dt:dt="int">0</Timestamp><DateUtc dt:dt="string">2020-10-06T06:56:19Z</DateUtc></StartTime><FrequencyChanges><FrequencyChange><Frequency dt:dt="r8">2699960000</Frequency><Timestamp dt:dt="r8">3.68914117624573E+15</Timestamp><Cur…	좌우반구com(CVF, UVF, BVF)_3-005-1	60.021	1.0.0.164	1	1004463772	Professional	2.0.10.242	2.0.10.356	10-06-2020	2020-10-06 오전 6:56:19	15:56:19	2.0.10.252	82		1	{/}	종류	66	1	82	NULL	NULL	NULL	NULL	NULL	NULL	KSY2	List1	NULL	NULL	NULL	NULL	NULL	NULL	NULL	NULL	NULL	1	{/}	1	3	234055	0	{/}	292	234347
좌우반구com(CVF, UVF, BVF)_3	5	1	<?xml version="1.0"?>\n<Clock xmlns:dt="urn:schemas-microsoft-com:datatypes"><Description dt:dt="string">E-Prime Primary Realtime Clock</Description><StartTime><Timestamp dt:dt="int">0</Timestamp><DateUtc dt:dt="string">2020-10-06T06:56:19Z</DateUtc></StartTime><FrequencyChanges><FrequencyChange><Frequency dt:dt="r8">2699960000</Frequency><Timestamp dt:dt="r8">3.68914117624573E+15</Timestamp><Cur…	좌우반구com(CVF, UVF, BVF)_3-005-1	60.021	1.0.0.164	1	1004463772	Professional	2.0.10.242	2.0.10.356	10-06-2020	2020-10-06 오전 6:56:19	15:56:19	2.0.10.252	219		2	z	종백	NULL	NULL	NULL	53	1	87	NULL	NULL	NULL	KSY4	List2	NULL	NULL	NULL	NULL	NULL	NULL	NULL	NULL	NULL	1	z	0	3	623087	0	z	745	623832
좌우반구com(CVF, UVF, BVF)_3	5	1	<?xml version="1.0"?>\n<Clock xmlns:dt="urn:schemas-microsoft-com:datatypes"><Description dt:dt="string">E-Prime Primary Realtime Clock</Description><StartTime><Timestamp dt:dt="int">0</Timestamp><DateUtc dt:dt="string">2020-10-06T06:56:19Z</DateUtc></StartTime><FrequencyChanges><FrequencyChange><Frequency dt:dt="r8">2699960000</Frequency><Timestamp dt:dt="r8">3.68914117624573E+15</Timestamp><Cur…	좌우반구com(CVF, UVF, BVF)_3-005-1	60.021	1.0.0.164	1	1004463772	Professional	2.0.10.242	2.0.10.356	10-06-2020	2020-10-06 오전 6:56:19	15:56:19	2.0.10.252	264		2	z	죽거	NULL	NULL	NULL	112	1	132	NULL	NULL	NULL	KSY	List2	0		0	-1	741496	183		0	0	1	z	1	3	741679	0	z	345	742024
좌우반구com(CVF, UVF, BVF)_3	5	1	<?xml version="1.0"?>\n<Clock xmlns:dt="urn:schemas-microsoft-com:datatypes"><Description dt:dt="string">E-Prime Primary Realtime Clock</Description><StartTime><Timestamp dt:dt="int">0</Timestamp><DateUtc dt:dt="string">2020-10-06T06:56:19Z</DateUtc></StartTime><FrequencyChanges><FrequencyChange><Frequency dt:dt="r8">2699960000</Frequency><Timestamp dt:dt="r8">3.68914117624573E+15</Timestamp><Cur…	좌우반구com(CVF, UVF, BVF)_3-005-1	60.021	1.0.0.164	1	1004463772	Professional	2.0.10.242	2.0.10.356	10-06-2020	2020-10-06 오전 6:56:19	15:56:19	2.0.10.252	100		1	{/}	죽음	131	1	100	NULL	NULL	NULL	NULL	NULL	NULL	KSY2	List1	NULL	NULL	NULL	NULL	NULL	NULL	NULL	NULL	NULL	1	{/}	0	3	281789	0	{/}	286	282075
좌우반구com(CVF, UVF, BVF)_3	5	1	<?xml version="1.0"?>\n<Clock xmlns:dt="urn:schemas-microsoft-com:datatypes"><Description dt:dt="string">E-Prime Primary Realtime Clock</Description><StartTime><Timestamp dt:dt="int">0</Timestamp><DateUtc dt:dt="string">2020-10-06T06:56:19Z</DateUtc></StartTime><FrequencyChanges><FrequencyChange><Frequency dt:dt="r8">2699960000</Frequency><Timestamp dt:dt="r8">3.68914117624573E+15</Timestamp><Cur…	좌우반구com(CVF, UVF, BVF)_3-005-1	60.021	1.0.0.164	1	1004463772	Professional	2.0.10.242	2.0.10.356	10-06-2020	2020-10-06 오전 6:56:19	15:56:19	2.0.10.252	313		1	{/}	준거	NULL	NULL	NULL	NULL	NULL	NULL	135	1	49	KSY2	List3	NULL	NULL	NULL	NULL	NULL	NULL	NULL	NULL	NULL	1	{/}	0	4	905856	0	{/}	484	906340
좌우반구com(CVF, UVF, BVF)_3	5	1	<?xml version="1.0"?>\n<Clock xmlns:dt="urn:schemas-microsoft-com:datatypes"><Description dt:dt="string">E-Prime Primary Realtime Clock</Description><StartTime><Timestamp dt:dt="int">0</Timestamp><DateUtc dt:dt="string">2020-10-06T06:56:19Z</DateUtc></StartTime><FrequencyChanges><FrequencyChange><Frequency dt:dt="r8">2699960000</Frequency><Timestamp dt:dt="r8">3.68914117624573E+15</Timestamp><Cur…	좌우반구com(CVF, UVF, BVF)_3-005-1	60.021	1.0.0.164	1	1004463772	Professional	2.0.10.242	2.0.10.356	10-06-2020	2020-10-06 오전 6:56:19	15:56:19	2.0.10.252	245		2	z	증력	NULL	NULL	NULL	87	1	113	NULL	NULL	NULL	KSY	List2	0		0	-1	691630	183		0	0	0	z	0	3	691813	0	{/}	313	692126
좌우반구com(CVF, UVF, BVF)_3	5	1	<?xml version="1.0"?>\n<Clock xmlns:dt="urn:schemas-microsoft-com:datatypes"><Description dt:dt="string">E-Prime Primary Realtime Clock</Description><StartTime><Timestamp dt:dt="int">0</Timestamp><DateUtc dt:dt="string">2020-10-06T06:56:19Z</DateUtc></StartTime><FrequencyChanges><FrequencyChange><Frequency dt:dt="r8">2699960000</Frequency><Timestamp dt:dt="r8">3.68914117624573E+15</Timestamp><Cur…	좌우반구com(CVF, UVF, BVF)_3-005-1	60.021	1.0.0.164	1	1004463772	Professional	2.0.10.242	2.0.10.356	10-06-2020	2020-10-06 오전 6:56:19	15:56:19	2.0.10.252	172		1	{/}	증인	NULL	NULL	NULL	77	1	40	NULL	NULL	NULL	KSY2	List2	NULL	NULL	NULL	NULL	NULL	NULL	NULL	NULL	NULL	1	{/}	0	3	499980	0	{/}	436	500416
좌우반구com(CVF, UVF, BVF)_3	5	1	<?xml version="1.0"?>\n<Clock xmlns:dt="urn:schemas-microsoft-com:datatypes"><Description dt:dt="string">E-Prime Primary Realtime Clock</Description><StartTime><Timestamp dt:dt="int">0</Timestamp><DateUtc dt:dt="string">2020-10-06T06:56:19Z</DateUtc></StartTime><FrequencyChanges><FrequencyChange><Frequency dt:dt="r8">2699960000</Frequency><Timestamp dt:dt="r8">3.68914117624573E+15</Timestamp><Cur…	좌우반구com(CVF, UVF, BVF)_3-005-1	60.021	1.0.0.164	1	1004463772	Professional	2.0.10.242	2.0.10.356	10-06-2020	2020-10-06 오전 6:56:19	15:56:19	2.0.10.252	62		2	z	지님	2	1	62	NULL	NULL	NULL	NULL	NULL	NULL	KSY4	List1	NULL	NULL	NULL	NULL	NULL	NULL	NULL	NULL	NULL	1	z	0	3	181807	0	z	484	182291
좌우반구com(CVF, UVF, BVF)_3	5	1	<?xml version="1.0"?>\n<Clock xmlns:dt="urn:schemas-microsoft-com:datatypes"><Description dt:dt="string">E-Prime Primary Realtime Clock</Description><StartTime><Timestamp dt:dt="int">0</Timestamp><DateUtc dt:dt="string">2020-10-06T06:56:19Z</DateUtc></StartTime><FrequencyChanges><FrequencyChange><Frequency dt:dt="r8">2699960000</Frequency><Timestamp dt:dt="r8">3.68914117624573E+15</Timestamp><Cur…	좌우반구com(CVF, UVF, BVF)_3-005-1	60.021	1.0.0.164	1	1004463772	Professional	2.0.10.242	2.0.10.356	10-06-2020	2020-10-06 오전 6:56:19	15:56:19	2.0.10.252	167		1	{/}	지적	NULL	NULL	NULL	125	1	35	NULL	NULL	NULL	KSY2	List2	NULL	NULL	NULL	NULL	NULL	NULL	NULL	NULL	NULL	1	{/}	0	3	486834	0	{/}	430	487264
좌우반구com(CVF, UVF, BVF)_3	5	1	<?xml version="1.0"?>\n<Clock xmlns:dt="urn:schemas-microsoft-com:datatypes"><Description dt:dt="string">E-Prime Primary Realtime Clock</Description><StartTime><Timestamp dt:dt="int">0</Timestamp><DateUtc dt:dt="string">2020-10-06T06:56:19Z</DateUtc></StartTime><FrequencyChanges><FrequencyChange><Frequency dt:dt="r8">2699960000</Frequency><Timestamp dt:dt="r8">3.68914117624573E+15</Timestamp><Cur…	좌우반구com(CVF, UVF, BVF)_3-005-1	60.021	1.0.0.164	1	1004463772	Professional	2.0.10.242	2.0.10.356	10-06-2020	2020-10-06 오전 6:56:19	15:56:19	2.0.10.252	176		1	{/}	지표	NULL	NULL	NULL	67	1	44	NULL	NULL	NULL	KSY2	List2	NULL	NULL	NULL	NULL	NULL	NULL	NULL	NULL	NULL	1	{/}	0	3	510393	0	{/}	455	510848
좌우반구com(CVF, UVF, BVF)_3	5	1	<?xml version="1.0"?>\n<Clock xmlns:dt="urn:schemas-microsoft-com:datatypes"><Description dt:dt="string">E-Prime Primary Realtime Clock</Description><StartTime><Timestamp dt:dt="int">0</Timestamp><DateUtc dt:dt="string">2020-10-06T06:56:19Z</DateUtc></StartTime><FrequencyChanges><FrequencyChange><Frequency dt:dt="r8">2699960000</Frequency><Timestamp dt:dt="r8">3.68914117624573E+15</Timestamp><Cur…	좌우반구com(CVF, UVF, BVF)_3-005-1	60.021	1.0.0.164	1	1004463772	Professional	2.0.10.242	2.0.10.356	10-06-2020	2020-10-06 오전 6:56:19	15:56:19	2.0.10.252	160		1	{/}	지헤	NULL	NULL	NULL	119	1	28	NULL	NULL	NULL	KSY2	List2	NULL	NULL	NULL	NULL	NULL	NULL	NULL	NULL	NULL	1	{/}	0	4	468591	0	{/}	329	468920
좌우반구com(CVF, UVF, BVF)_3	5	1	<?xml version="1.0"?>\n<Clock xmlns:dt="urn:schemas-microsoft-com:datatypes"><Description dt:dt="string">E-Prime Primary Realtime Clock</Description><StartTime><Timestamp dt:dt="int">0</Timestamp><DateUtc dt:dt="string">2020-10-06T06:56:19Z</DateUtc></StartTime><FrequencyChanges><FrequencyChange><Frequency dt:dt="r8">2699960000</Frequency><Timestamp dt:dt="r8">3.68914117624573E+15</Timestamp><Cur…	좌우반구com(CVF, UVF, BVF)_3-005-1	60.021	1.0.0.164	1	1004463772	Professional	2.0.10.242	2.0.10.356	10-06-2020	2020-10-06 오전 6:56:19	15:56:19	2.0.10.252	200		2	z	직매	NULL	NULL	NULL	79	1	68	NULL	NULL	NULL	KSY2	List2	NULL	NULL	NULL	NULL	NULL	NULL	NULL	NULL	NULL	1	z	0	3	572838	0	z	633	573471
좌우반구com(CVF, UVF, BVF)_3	5	1	<?xml version="1.0"?>\n<Clock xmlns:dt="urn:schemas-microsoft-com:datatypes"><Description dt:dt="string">E-Prime Primary Realtime Clock</Description><StartTime><Timestamp dt:dt="int">0</Timestamp><DateUtc dt:dt="string">2020-10-06T06:56:19Z</DateUtc></StartTime><FrequencyChanges><FrequencyChange><Frequency dt:dt="r8">2699960000</Frequency><Timestamp dt:dt="r8">3.68914117624573E+15</Timestamp><Cur…	좌우반구com(CVF, UVF, BVF)_3-005-1	60.021	1.0.0.164	1	1004463772	Professional	2.0.10.242	2.0.10.356	10-06-2020	2020-10-06 오전 6:56:19	15:56:19	2.0.10.252	302		1	{/}	직장	NULL	NULL	NULL	NULL	NULL	NULL	58	1	38	KSY2	List3	NULL	NULL	NULL	NULL	NULL	NULL	NULL	NULL	NULL	1	{/}	0	4	876566	0	{/}	359	876925
좌우반구com(CVF, UVF, BVF)_3	5	1	<?xml version="1.0"?>\n<Clock xmlns:dt="urn:schemas-microsoft-com:datatypes"><Description dt:dt="string">E-Prime Primary Realtime Clock</Description><StartTime><Timestamp dt:dt="int">0</Timestamp><DateUtc dt:dt="string">2020-10-06T06:56:19Z</DateUtc></StartTime><FrequencyChanges><FrequencyChange><Frequency dt:dt="r8">2699960000</Frequency><Timestamp dt:dt="r8">3.68914117624573E+15</Timestamp><Cur…	좌우반구com(CVF, UVF, BVF)_3-005-1	60.021	1.0.0.164	1	1004463772	Professional	2.0.10.242	2.0.10.356	10-06-2020	2020-10-06 오전 6:56:19	15:56:19	2.0.10.252	136		2	z	진회	NULL	NULL	NULL	68	1	4	NULL	NULL	NULL	KSY	List2	0		0	-1	405779	183		0	0	0	z	1	3	405962	0	{/}	263	406225
좌우반구com(CVF, UVF, BVF)_3	5	1	<?xml version="1.0"?>\n<Clock xmlns:dt="urn:schemas-microsoft-com:datatypes"><Description dt:dt="string">E-Prime Primary Realtime Clock</Description><StartTime><Timestamp dt:dt="int">0</Timestamp><DateUtc dt:dt="string">2020-10-06T06:56:19Z</DateUtc></StartTime><FrequencyChanges><FrequencyChange><Frequency dt:dt="r8">2699960000</Frequency><Timestamp dt:dt="r8">3.68914117624573E+15</Timestamp><Cur…	좌우반구com(CVF, UVF, BVF)_3-005-1	60.021	1.0.0.164	1	1004463772	Professional	2.0.10.242	2.0.10.356	10-06-2020	2020-10-06 오전 6:56:19	15:56:19	2.0.10.252	97		1	{/}	질서	97	1	97	NULL	NULL	NULL	NULL	NULL	NULL	KSY2	List1	NULL	NULL	NULL	NULL	NULL	NULL	NULL	NULL	NULL	1	{/}	0	4	273942	0	{/}	332	274274
좌우반구com(CVF, UVF, BVF)_3	5	1	<?xml version="1.0"?>\n<Clock xmlns:dt="urn:schemas-microsoft-com:datatypes"><Description dt:dt="string">E-Prime Primary Realtime Clock</Description><StartTime><Timestamp dt:dt="int">0</Timestamp><DateUtc dt:dt="string">2020-10-06T06:56:19Z</DateUtc></StartTime><FrequencyChanges><FrequencyChange><Frequency dt:dt="r8">2699960000</Frequency><Timestamp dt:dt="r8">3.68914117624573E+15</Timestamp><Cur…	좌우반구com(CVF, UVF, BVF)_3-005-1	60.021	1.0.0.164	1	1004463772	Professional	2.0.10.242	2.0.10.356	10-06-2020	2020-10-06 오전 6:56:19	15:56:19	2.0.10.252	339		1	{/}	차량	NULL	NULL	NULL	NULL	NULL	NULL	118	1	75	KSY2	List3	NULL	NULL	NULL	NULL	NULL	NULL	NULL	NULL	NULL	0	{/}	1	3	974348	0	z	407	974755
좌우반구com(CVF, UVF, BVF)_3	5	1	<?xml version="1.0"?>\n<Clock xmlns:dt="urn:schemas-microsoft-com:datatypes"><Description dt:dt="string">E-Prime Primary Realtime Clock</Description><StartTime><Timestamp dt:dt="int">0</Timestamp><DateUtc dt:dt="string">2020-10-06T06:56:19Z</DateUtc></StartTime><FrequencyChanges><FrequencyChange><Frequency dt:dt="r8">2699960000</Frequency><Timestamp dt:dt="r8">3.68914117624573E+15</Timestamp><Cur…	좌우반구com(CVF, UVF, BVF)_3-005-1	60.021	1.0.0.164	1	1004463772	Professional	2.0.10.242	2.0.10.356	10-06-2020	2020-10-06 오전 6:56:19	15:56:19	2.0.10.252	246		1	{/}	차익	NULL	NULL	NULL	128	1	114	NULL	NULL	NULL	KSY2	List2	NULL	NULL	NULL	NULL	NULL	NULL	NULL	NULL	NULL	1	{/}	0	3	694329	0	{/}	591	694920
좌우반구com(CVF, UVF, BVF)_3	5	1	<?xml version="1.0"?>\n<Clock xmlns:dt="urn:schemas-microsoft-com:datatypes"><Description dt:dt="string">E-Prime Primary Realtime Clock</Description><StartTime><Timestamp dt:dt="int">0</Timestamp><DateUtc dt:dt="string">2020-10-06T06:56:19Z</DateUtc></StartTime><FrequencyChanges><FrequencyChange><Frequency dt:dt="r8">2699960000</Frequency><Timestamp dt:dt="r8">3.68914117624573E+15</Timestamp><Cur…	좌우반구com(CVF, UVF, BVF)_3-005-1	60.021	1.0.0.164	1	1004463772	Professional	2.0.10.242	2.0.10.356	10-06-2020	2020-10-06 오전 6:56:19	15:56:19	2.0.10.252	174		2	z	착반	NULL	NULL	NULL	72	1	42	NULL	NULL	NULL	KSY4	List2	NULL	NULL	NULL	NULL	NULL	NULL	NULL	NULL	NULL	1	z	0	3	505178	0	z	478	505656
좌우반구com(CVF, UVF, BVF)_3	5	1	<?xml version="1.0"?>\n<Clock xmlns:dt="urn:schemas-microsoft-com:datatypes"><Description dt:dt="string">E-Prime Primary Realtime Clock</Description><StartTime><Timestamp dt:dt="int">0</Timestamp><DateUtc dt:dt="string">2020-10-06T06:56:19Z</DateUtc></StartTime><FrequencyChanges><FrequencyChange><Frequency dt:dt="r8">2699960000</Frequency><Timestamp dt:dt="r8">3.68914117624573E+15</Timestamp><Cur…	좌우반구com(CVF, UVF, BVF)_3-005-1	60.021	1.0.0.164	1	1004463772	Professional	2.0.10.242	2.0.10.356	10-06-2020	2020-10-06 오전 6:56:19	15:56:19	2.0.10.252	27		1	{/}	착지	53	1	27	NULL	NULL	NULL	NULL	NULL	NULL	KSY2	List1	NULL	NULL	NULL	NULL	NULL	NULL	NULL	NULL	NULL	1	{/}	0	3	91438	0	{/}	301	91739
좌우반구com(CVF, UVF, BVF)_3	5	1	<?xml version="1.0"?>\n<Clock xmlns:dt="urn:schemas-microsoft-com:datatypes"><Description dt:dt="string">E-Prime Primary Realtime Clock</Description><StartTime><Timestamp dt:dt="int">0</Timestamp><DateUtc dt:dt="string">2020-10-06T06:56:19Z</DateUtc></StartTime><FrequencyChanges><FrequencyChange><Frequency dt:dt="r8">2699960000</Frequency><Timestamp dt:dt="r8">3.68914117624573E+15</Timestamp><Cur…	좌우반구com(CVF, UVF, BVF)_3-005-1	60.021	1.0.0.164	1	1004463772	Professional	2.0.10.242	2.0.10.356	10-06-2020	2020-10-06 오전 6:56:19	15:56:19	2.0.10.252	212		1	{/}	책임	NULL	NULL	NULL	40	1	80	NULL	NULL	NULL	KSY2	List2	NULL	NULL	NULL	NULL	NULL	NULL	NULL	NULL	NULL	1	{/}	1	3	604360	0	{/}	351	604711
좌우반구com(CVF, UVF, BVF)_3	5	1	<?xml version="1.0"?>\n<Clock xmlns:dt="urn:schemas-microsoft-com:datatypes"><Description dt:dt="string">E-Prime Primary Realtime Clock</Description><StartTime><Timestamp dt:dt="int">0</Timestamp><DateUtc dt:dt="string">2020-10-06T06:56:19Z</DateUtc></StartTime><FrequencyChanges><FrequencyChange><Frequency dt:dt="r8">2699960000</Frequency><Timestamp dt:dt="r8">3.68914117624573E+15</Timestamp><Cur…	좌우반구com(CVF, UVF, BVF)_3-005-1	60.021	1.0.0.164	1	1004463772	Professional	2.0.10.242	2.0.10.356	10-06-2020	2020-10-06 오전 6:56:19	15:56:19	2.0.10.252	307		2	z	책희	NULL	NULL	NULL	NULL	NULL	NULL	133	1	43	KSY2	List3	NULL	NULL	NULL	NULL	NULL	NULL	NULL	NULL	NULL	1	z	0	4	889978	0	z	522	890500
좌우반구com(CVF, UVF, BVF)_3	5	1	<?xml version="1.0"?>\n<Clock xmlns:dt="urn:schemas-microsoft-com:datatypes"><Description dt:dt="string">E-Prime Primary Realtime Clock</Description><StartTime><Timestamp dt:dt="int">0</Timestamp><DateUtc dt:dt="string">2020-10-06T06:56:19Z</DateUtc></StartTime><FrequencyChanges><FrequencyChange><Frequency dt:dt="r8">2699960000</Frequency><Timestamp dt:dt="r8">3.68914117624573E+15</Timestamp><Cur…	좌우반구com(CVF, UVF, BVF)_3-005-1	60.021	1.0.0.164	1	1004463772	Professional	2.0.10.242	2.0.10.356	10-06-2020	2020-10-06 오전 6:56:19	15:56:19	2.0.10.252	312		2	z	청휘	NULL	NULL	NULL	NULL	NULL	NULL	66	1	48	KSY3	List3	NULL	NULL	NULL	NULL	NULL	NULL	NULL	NULL	NULL	1	z	1	3	903256	0	z	404	903660
좌우반구com(CVF, UVF, BVF)_3	5	1	<?xml version="1.0"?>\n<Clock xmlns:dt="urn:schemas-microsoft-com:datatypes"><Description dt:dt="string">E-Prime Primary Realtime Clock</Description><StartTime><Timestamp dt:dt="int">0</Timestamp><DateUtc dt:dt="string">2020-10-06T06:56:19Z</DateUtc></StartTime><FrequencyChanges><FrequencyChange><Frequency dt:dt="r8">2699960000</Frequency><Timestamp dt:dt="r8">3.68914117624573E+15</Timestamp><Cur…	좌우반구com(CVF, UVF, BVF)_3-005-1	60.021	1.0.0.164	1	1004463772	Professional	2.0.10.242	2.0.10.356	10-06-2020	2020-10-06 오전 6:56:19	15:56:19	2.0.10.252	10		2	z	체행	109	1	10	NULL	NULL	NULL	NULL	NULL	NULL	KSY4	List1	NULL	NULL	NULL	NULL	NULL	NULL	NULL	NULL	NULL	1	z	0	3	46887	0	z	445	47332
좌우반구com(CVF, UVF, BVF)_3	5	1	<?xml version="1.0"?>\n<Clock xmlns:dt="urn:schemas-microsoft-com:datatypes"><Description dt:dt="string">E-Prime Primary Realtime Clock</Description><StartTime><Timestamp dt:dt="int">0</Timestamp><DateUtc dt:dt="string">2020-10-06T06:56:19Z</DateUtc></StartTime><FrequencyChanges><FrequencyChange><Frequency dt:dt="r8">2699960000</Frequency><Timestamp dt:dt="r8">3.68914117624573E+15</Timestamp><Cur…	좌우반구com(CVF, UVF, BVF)_3-005-1	60.021	1.0.0.164	1	1004463772	Professional	2.0.10.242	2.0.10.356	10-06-2020	2020-10-06 오전 6:56:19	15:56:19	2.0.10.252	117		1	{/}	체험	1	1	117	NULL	NULL	NULL	NULL	NULL	NULL	KSY2	List1	NULL	NULL	NULL	NULL	NULL	NULL	NULL	NULL	NULL	1	{/}	1	3	326073	0	{/}	449	326522
좌우반구com(CVF, UVF, BVF)_3	5	1	<?xml version="1.0"?>\n<Clock xmlns:dt="urn:schemas-microsoft-com:datatypes"><Description dt:dt="string">E-Prime Primary Realtime Clock</Description><StartTime><Timestamp dt:dt="int">0</Timestamp><DateUtc dt:dt="string">2020-10-06T06:56:19Z</DateUtc></StartTime><FrequencyChanges><FrequencyChange><Frequency dt:dt="r8">2699960000</Frequency><Timestamp dt:dt="r8">3.68914117624573E+15</Timestamp><Cur…	좌우반구com(CVF, UVF, BVF)_3-005-1	60.021	1.0.0.164	1	1004463772	Professional	2.0.10.242	2.0.10.356	10-06-2020	2020-10-06 오전 6:56:19	15:56:19	2.0.10.252	11		1	{/}	최고	37	1	11	NULL	NULL	NULL	NULL	NULL	NULL	KSY2	List1	NULL	NULL	NULL	NULL	NULL	NULL	NULL	NULL	NULL	1	{/}	0	3	49536	0	{/}	279	49815
좌우반구com(CVF, UVF, BVF)_3	5	1	<?xml version="1.0"?>\n<Clock xmlns:dt="urn:schemas-microsoft-com:datatypes"><Description dt:dt="string">E-Prime Primary Realtime Clock</Description><StartTime><Timestamp dt:dt="int">0</Timestamp><DateUtc dt:dt="string">2020-10-06T06:56:19Z</DateUtc></StartTime><FrequencyChanges><FrequencyChange><Frequency dt:dt="r8">2699960000</Frequency><Timestamp dt:dt="r8">3.68914117624573E+15</Timestamp><Cur…	좌우반구com(CVF, UVF, BVF)_3-005-1	60.021	1.0.0.164	1	1004463772	Professional	2.0.10.242	2.0.10.356	10-06-2020	2020-10-06 오전 6:56:19	15:56:19	2.0.10.252	68		2	z	최여	30	1	68	NULL	NULL	NULL	NULL	NULL	NULL	KSY3	List1	NULL	NULL	NULL	NULL	NULL	NULL	NULL	NULL	NULL	1	z	0	3	197418	0	z	465	197883
좌우반구com(CVF, UVF, BVF)_3	5	1	<?xml version="1.0"?>\n<Clock xmlns:dt="urn:schemas-microsoft-com:datatypes"><Description dt:dt="string">E-Prime Primary Realtime Clock</Description><StartTime><Timestamp dt:dt="int">0</Timestamp><DateUtc dt:dt="string">2020-10-06T06:56:19Z</DateUtc></StartTime><FrequencyChanges><FrequencyChange><Frequency dt:dt="r8">2699960000</Frequency><Timestamp dt:dt="r8">3.68914117624573E+15</Timestamp><Cur…	좌우반구com(CVF, UVF, BVF)_3-005-1	60.021	1.0.0.164	1	1004463772	Professional	2.0.10.242	2.0.10.356	10-06-2020	2020-10-06 오전 6:56:19	15:56:19	2.0.10.252	225		2	z	최횟	NULL	NULL	NULL	102	1	93	NULL	NULL	NULL	KSY4	List2	NULL	NULL	NULL	NULL	NULL	NULL	NULL	NULL	NULL	1	z	1	3	639131	0	z	427	639558
좌우반구com(CVF, UVF, BVF)_3	5	1	<?xml version="1.0"?>\n<Clock xmlns:dt="urn:schemas-microsoft-com:datatypes"><Description dt:dt="string">E-Prime Primary Realtime Clock</Description><StartTime><Timestamp dt:dt="int">0</Timestamp><DateUtc dt:dt="string">2020-10-06T06:56:19Z</DateUtc></StartTime><FrequencyChanges><FrequencyChange><Frequency dt:dt="r8">2699960000</Frequency><Timestamp dt:dt="r8">3.68914117624573E+15</Timestamp><Cur…	좌우반구com(CVF, UVF, BVF)_3-005-1	60.021	1.0.0.164	1	1004463772	Professional	2.0.10.242	2.0.10.356	10-06-2020	2020-10-06 오전 6:56:19	15:56:19	2.0.10.252	251		2	z	축허	NULL	NULL	NULL	11	1	119	NULL	NULL	NULL	KSY	List2	0		0	-1	707241	183		0	0	1	z	1	3	707424	0	z	422	707846
좌우반구com(CVF, UVF, BVF)_3	5	1	<?xml version="1.0"?>\n<Clock xmlns:dt="urn:schemas-microsoft-com:datatypes"><Description dt:dt="string">E-Prime Primary Realtime Clock</Description><StartTime><Timestamp dt:dt="int">0</Timestamp><DateUtc dt:dt="string">2020-10-06T06:56:19Z</DateUtc></StartTime><FrequencyChanges><FrequencyChange><Frequency dt:dt="r8">2699960000</Frequency><Timestamp dt:dt="r8">3.68914117624573E+15</Timestamp><Cur…	좌우반구com(CVF, UVF, BVF)_3-005-1	60.021	1.0.0.164	1	1004463772	Professional	2.0.10.242	2.0.10.356	10-06-2020	2020-10-06 오전 6:56:19	15:56:19	2.0.10.252	206		2	z	축헤	NULL	NULL	NULL	6	1	74	NULL	NULL	NULL	KSY	List2	0		1	-1	588282	184		0	0	1	z	0	4	588466	0	z	437	588903
좌우반구com(CVF, UVF, BVF)_3	5	1	<?xml version="1.0"?>\n<Clock xmlns:dt="urn:schemas-microsoft-com:datatypes"><Description dt:dt="string">E-Prime Primary Realtime Clock</Description><StartTime><Timestamp dt:dt="int">0</Timestamp><DateUtc dt:dt="string">2020-10-06T06:56:19Z</DateUtc></StartTime><FrequencyChanges><FrequencyChange><Frequency dt:dt="r8">2699960000</Frequency><Timestamp dt:dt="r8">3.68914117624573E+15</Timestamp><Cur…	좌우반구com(CVF, UVF, BVF)_3-005-1	60.021	1.0.0.164	1	1004463772	Professional	2.0.10.242	2.0.10.356	10-06-2020	2020-10-06 오전 6:56:19	15:56:19	2.0.10.252	125		2	z	축희	125	1	125	NULL	NULL	NULL	NULL	NULL	NULL	KSY2	List1	NULL	NULL	NULL	NULL	NULL	NULL	NULL	NULL	NULL	1	z	1	3	346716	0	z	525	347241
좌우반구com(CVF, UVF, BVF)_3	5	1	<?xml version="1.0"?>\n<Clock xmlns:dt="urn:schemas-microsoft-com:datatypes"><Description dt:dt="string">E-Prime Primary Realtime Clock</Description><StartTime><Timestamp dt:dt="int">0</Timestamp><DateUtc dt:dt="string">2020-10-06T06:56:19Z</DateUtc></StartTime><FrequencyChanges><FrequencyChange><Frequency dt:dt="r8">2699960000</Frequency><Timestamp dt:dt="r8">3.68914117624573E+15</Timestamp><Cur…	좌우반구com(CVF, UVF, BVF)_3-005-1	60.021	1.0.0.164	1	1004463772	Professional	2.0.10.242	2.0.10.356	10-06-2020	2020-10-06 오전 6:56:19	15:56:19	2.0.10.252	164		2	z	측개	NULL	NULL	NULL	121	1	32	NULL	NULL	NULL	KSY4	List2	NULL	NULL	NULL	NULL	NULL	NULL	NULL	NULL	NULL	1	z	1	3	479020	0	z	453	479473
좌우반구com(CVF, UVF, BVF)_3	5	1	<?xml version="1.0"?>\n<Clock xmlns:dt="urn:schemas-microsoft-com:datatypes"><Description dt:dt="string">E-Prime Primary Realtime Clock</Description><StartTime><Timestamp dt:dt="int">0</Timestamp><DateUtc dt:dt="string">2020-10-06T06:56:19Z</DateUtc></StartTime><FrequencyChanges><FrequencyChange><Frequency dt:dt="r8">2699960000</Frequency><Timestamp dt:dt="r8">3.68914117624573E+15</Timestamp><Cur…	좌우반구com(CVF, UVF, BVF)_3-005-1	60.021	1.0.0.164	1	1004463772	Professional	2.0.10.242	2.0.10.356	10-06-2020	2020-10-06 오전 6:56:19	15:56:19	2.0.10.252	384		1	{/}	치안	NULL	NULL	NULL	NULL	NULL	NULL	38	1	120	KSY2	List3	NULL	NULL	NULL	NULL	NULL	NULL	NULL	NULL	NULL	1	{/}	0	3	1090858	0	{/}	400	1091258
좌우반구com(CVF, UVF, BVF)_3	5	1	<?xml version="1.0"?>\n<Clock xmlns:dt="urn:schemas-microsoft-com:datatypes"><Description dt:dt="string">E-Prime Primary Realtime Clock</Description><StartTime><Timestamp dt:dt="int">0</Timestamp><DateUtc dt:dt="string">2020-10-06T06:56:19Z</DateUtc></StartTime><FrequencyChanges><FrequencyChange><Frequency dt:dt="r8">2699960000</Frequency><Timestamp dt:dt="r8">3.68914117624573E+15</Timestamp><Cur…	좌우반구com(CVF, UVF, BVF)_3-005-1	60.021	1.0.0.164	1	1004463772	Professional	2.0.10.242	2.0.10.356	10-06-2020	2020-10-06 오전 6:56:19	15:56:19	2.0.10.252	294		2	z	치책	NULL	NULL	NULL	NULL	NULL	NULL	130	1	30	KSY3	List3	NULL	NULL	NULL	NULL	NULL	NULL	NULL	NULL	NULL	0	z	0	3	855523	0	{/}	850	856373
좌우반구com(CVF, UVF, BVF)_3	5	1	<?xml version="1.0"?>\n<Clock xmlns:dt="urn:schemas-microsoft-com:datatypes"><Description dt:dt="string">E-Prime Primary Realtime Clock</Description><StartTime><Timestamp dt:dt="int">0</Timestamp><DateUtc dt:dt="string">2020-10-06T06:56:19Z</DateUtc></StartTime><FrequencyChanges><FrequencyChange><Frequency dt:dt="r8">2699960000</Frequency><Timestamp dt:dt="r8">3.68914117624573E+15</Timestamp><Cur…	좌우반구com(CVF, UVF, BVF)_3-005-1	60.021	1.0.0.164	1	1004463772	Professional	2.0.10.242	2.0.10.356	10-06-2020	2020-10-06 오전 6:56:19	15:56:19	2.0.10.252	22		2	z	치향	122	1	22	NULL	NULL	NULL	NULL	NULL	NULL	KSY3	List1	NULL	NULL	NULL	NULL	NULL	NULL	NULL	NULL	NULL	1	z	0	3	78426	0	z	404	78830
좌우반구com(CVF, UVF, BVF)_3	5	1	<?xml version="1.0"?>\n<Clock xmlns:dt="urn:schemas-microsoft-com:datatypes"><Description dt:dt="string">E-Prime Primary Realtime Clock</Description><StartTime><Timestamp dt:dt="int">0</Timestamp><DateUtc dt:dt="string">2020-10-06T06:56:19Z</DateUtc></StartTime><FrequencyChanges><FrequencyChange><Frequency dt:dt="r8">2699960000</Frequency><Timestamp dt:dt="r8">3.68914117624573E+15</Timestamp><Cur…	좌우반구com(CVF, UVF, BVF)_3-005-1	60.021	1.0.0.164	1	1004463772	Professional	2.0.10.242	2.0.10.356	10-06-2020	2020-10-06 오전 6:56:19	15:56:19	2.0.10.252	309		1	{/}	타격	NULL	NULL	NULL	NULL	NULL	NULL	43	1	45	KSY2	List3	NULL	NULL	NULL	NULL	NULL	NULL	NULL	NULL	NULL	0	{/}	1	3	895359	0	z	397	895756
좌우반구com(CVF, UVF, BVF)_3	5	1	<?xml version="1.0"?>\n<Clock xmlns:dt="urn:schemas-microsoft-com:datatypes"><Description dt:dt="string">E-Prime Primary Realtime Clock</Description><StartTime><Timestamp dt:dt="int">0</Timestamp><DateUtc dt:dt="string">2020-10-06T06:56:19Z</DateUtc></StartTime><FrequencyChanges><FrequencyChange><Frequency dt:dt="r8">2699960000</Frequency><Timestamp dt:dt="r8">3.68914117624573E+15</Timestamp><Cur…	좌우반구com(CVF, UVF, BVF)_3-005-1	60.021	1.0.0.164	1	1004463772	Professional	2.0.10.242	2.0.10.356	10-06-2020	2020-10-06 오전 6:56:19	15:56:19	2.0.10.252	86		1	{/}	탈퇴	82	1	86	NULL	NULL	NULL	NULL	NULL	NULL	KSY2	List1	NULL	NULL	NULL	NULL	NULL	NULL	NULL	NULL	NULL	1	{/}	0	4	244019	0	{/}	425	244444
좌우반구com(CVF, UVF, BVF)_3	5	1	<?xml version="1.0"?>\n<Clock xmlns:dt="urn:schemas-microsoft-com:datatypes"><Description dt:dt="string">E-Prime Primary Realtime Clock</Description><StartTime><Timestamp dt:dt="int">0</Timestamp><DateUtc dt:dt="string">2020-10-06T06:56:19Z</DateUtc></StartTime><FrequencyChanges><FrequencyChange><Frequency dt:dt="r8">2699960000</Frequency><Timestamp dt:dt="r8">3.68914117624573E+15</Timestamp><Cur…	좌우반구com(CVF, UVF, BVF)_3-005-1	60.021	1.0.0.164	1	1004463772	Professional	2.0.10.242	2.0.10.356	10-06-2020	2020-10-06 오전 6:56:19	15:56:19	2.0.10.252	95		2	z	태스	10	1	95	NULL	NULL	NULL	NULL	NULL	NULL	KSY3	List1	NULL	NULL	NULL	NULL	NULL	NULL	NULL	NULL	NULL	1	z	1	3	268493	0	z	461	268954
좌우반구com(CVF, UVF, BVF)_3	5	1	<?xml version="1.0"?>\n<Clock xmlns:dt="urn:schemas-microsoft-com:datatypes"><Description dt:dt="string">E-Prime Primary Realtime Clock</Description><StartTime><Timestamp dt:dt="int">0</Timestamp><DateUtc dt:dt="string">2020-10-06T06:56:19Z</DateUtc></StartTime><FrequencyChanges><FrequencyChange><Frequency dt:dt="r8">2699960000</Frequency><Timestamp dt:dt="r8">3.68914117624573E+15</Timestamp><Cur…	좌우반구com(CVF, UVF, BVF)_3-005-1	60.021	1.0.0.164	1	1004463772	Professional	2.0.10.242	2.0.10.356	10-06-2020	2020-10-06 오전 6:56:19	15:56:19	2.0.10.252	30		1	{/}	택시	8	1	30	NULL	NULL	NULL	NULL	NULL	NULL	KSY2	List1	NULL	NULL	NULL	NULL	NULL	NULL	NULL	NULL	NULL	1	{/}	0	3	99152	0	{/}	301	99453
좌우반구com(CVF, UVF, BVF)_3	5	1	<?xml version="1.0"?>\n<Clock xmlns:dt="urn:schemas-microsoft-com:datatypes"><Description dt:dt="string">E-Prime Primary Realtime Clock</Description><StartTime><Timestamp dt:dt="int">0</Timestamp><DateUtc dt:dt="string">2020-10-06T06:56:19Z</DateUtc></StartTime><FrequencyChanges><FrequencyChange><Frequency dt:dt="r8">2699960000</Frequency><Timestamp dt:dt="r8">3.68914117624573E+15</Timestamp><Cur…	좌우반구com(CVF, UVF, BVF)_3-005-1	60.021	1.0.0.164	1	1004463772	Professional	2.0.10.242	2.0.10.356	10-06-2020	2020-10-06 오전 6:56:19	15:56:19	2.0.10.252	305		2	z	택정	NULL	NULL	NULL	NULL	NULL	NULL	51	1	41	KSY3	List3	NULL	NULL	NULL	NULL	NULL	NULL	NULL	NULL	NULL	1	z	0	4	884630	0	z	494	885124
좌우반구com(CVF, UVF, BVF)_3	5	1	<?xml version="1.0"?>\n<Clock xmlns:dt="urn:schemas-microsoft-com:datatypes"><Description dt:dt="string">E-Prime Primary Realtime Clock</Description><StartTime><Timestamp dt:dt="int">0</Timestamp><DateUtc dt:dt="string">2020-10-06T06:56:19Z</DateUtc></StartTime><FrequencyChanges><FrequencyChange><Frequency dt:dt="r8">2699960000</Frequency><Timestamp dt:dt="r8">3.68914117624573E+15</Timestamp><Cur…	좌우반구com(CVF, UVF, BVF)_3-005-1	60.021	1.0.0.164	1	1004463772	Professional	2.0.10.242	2.0.10.356	10-06-2020	2020-10-06 오전 6:56:19	15:56:19	2.0.10.252	73		2	z	통락	59	1	73	NULL	NULL	NULL	NULL	NULL	NULL	KSY2	List1	NULL	NULL	NULL	NULL	NULL	NULL	NULL	NULL	NULL	1	z	0	3	210530	0	z	456	210986
좌우반구com(CVF, UVF, BVF)_3	5	1	<?xml version="1.0"?>\n<Clock xmlns:dt="urn:schemas-microsoft-com:datatypes"><Description dt:dt="string">E-Prime Primary Realtime Clock</Description><StartTime><Timestamp dt:dt="int">0</Timestamp><DateUtc dt:dt="string">2020-10-06T06:56:19Z</DateUtc></StartTime><FrequencyChanges><FrequencyChange><Frequency dt:dt="r8">2699960000</Frequency><Timestamp dt:dt="r8">3.68914117624573E+15</Timestamp><Cur…	좌우반구com(CVF, UVF, BVF)_3-005-1	60.021	1.0.0.164	1	1004463772	Professional	2.0.10.242	2.0.10.356	10-06-2020	2020-10-06 오전 6:56:19	15:56:19	2.0.10.252	280		2	z	통록	NULL	NULL	NULL	NULL	NULL	NULL	49	1	16	KSY4	List3	NULL	NULL	NULL	NULL	NULL	NULL	NULL	NULL	NULL	1	z	0	3	819219	0	z	290	819509
좌우반구com(CVF, UVF, BVF)_3	5	1	<?xml version="1.0"?>\n<Clock xmlns:dt="urn:schemas-microsoft-com:datatypes"><Description dt:dt="string">E-Prime Primary Realtime Clock</Description><StartTime><Timestamp dt:dt="int">0</Timestamp><DateUtc dt:dt="string">2020-10-06T06:56:19Z</DateUtc></StartTime><FrequencyChanges><FrequencyChange><Frequency dt:dt="r8">2699960000</Frequency><Timestamp dt:dt="r8">3.68914117624573E+15</Timestamp><Cur…	좌우반구com(CVF, UVF, BVF)_3-005-1	60.021	1.0.0.164	1	1004463772	Professional	2.0.10.242	2.0.10.356	10-06-2020	2020-10-06 오전 6:56:19	15:56:19	2.0.10.252	367		2	z	통류	NULL	NULL	NULL	NULL	NULL	NULL	21	1	103	KSY	List3	0		0	0	1046407	183		0	0	1	z	0	3	1046590	0	z	405	1046995
좌우반구com(CVF, UVF, BVF)_3	5	1	<?xml version="1.0"?>\n<Clock xmlns:dt="urn:schemas-microsoft-com:datatypes"><Description dt:dt="string">E-Prime Primary Realtime Clock</Description><StartTime><Timestamp dt:dt="int">0</Timestamp><DateUtc dt:dt="string">2020-10-06T06:56:19Z</DateUtc></StartTime><FrequencyChanges><FrequencyChange><Frequency dt:dt="r8">2699960000</Frequency><Timestamp dt:dt="r8">3.68914117624573E+15</Timestamp><Cur…	좌우반구com(CVF, UVF, BVF)_3-005-1	60.021	1.0.0.164	1	1004463772	Professional	2.0.10.242	2.0.10.356	10-06-2020	2020-10-06 오전 6:56:19	15:56:19	2.0.10.252	337		2	z	퇴착	NULL	NULL	NULL	NULL	NULL	NULL	31	1	73	KSY4	List3	NULL	NULL	NULL	NULL	NULL	NULL	NULL	NULL	NULL	1	z	0	3	969200	0	z	403	969603
좌우반구com(CVF, UVF, BVF)_3	5	1	<?xml version="1.0"?>\n<Clock xmlns:dt="urn:schemas-microsoft-com:datatypes"><Description dt:dt="string">E-Prime Primary Realtime Clock</Description><StartTime><Timestamp dt:dt="int">0</Timestamp><DateUtc dt:dt="string">2020-10-06T06:56:19Z</DateUtc></StartTime><FrequencyChanges><FrequencyChange><Frequency dt:dt="r8">2699960000</Frequency><Timestamp dt:dt="r8">3.68914117624573E+15</Timestamp><Cur…	좌우반구com(CVF, UVF, BVF)_3-005-1	60.021	1.0.0.164	1	1004463772	Professional	2.0.10.242	2.0.10.356	10-06-2020	2020-10-06 오전 6:56:19	15:56:19	2.0.10.252	222		1	{/}	판단	NULL	NULL	NULL	19	1	90	NULL	NULL	NULL	KSY2	List2	NULL	NULL	NULL	NULL	NULL	NULL	NULL	NULL	NULL	1	{/}	1	3	631617	0	{/}	304	631921
좌우반구com(CVF, UVF, BVF)_3	5	1	<?xml version="1.0"?>\n<Clock xmlns:dt="urn:schemas-microsoft-com:datatypes"><Description dt:dt="string">E-Prime Primary Realtime Clock</Description><StartTime><Timestamp dt:dt="int">0</Timestamp><DateUtc dt:dt="string">2020-10-06T06:56:19Z</DateUtc></StartTime><FrequencyChanges><FrequencyChange><Frequency dt:dt="r8">2699960000</Frequency><Timestamp dt:dt="r8">3.68914117624573E+15</Timestamp><Cur…	좌우반구com(CVF, UVF, BVF)_3-005-1	60.021	1.0.0.164	1	1004463772	Professional	2.0.10.242	2.0.10.356	10-06-2020	2020-10-06 오전 6:56:19	15:56:19	2.0.10.252	270		1	{/}	판매	NULL	NULL	NULL	NULL	NULL	NULL	25	1	6	KSY2	List3	NULL	NULL	NULL	NULL	NULL	NULL	NULL	NULL	NULL	1	{/}	0	3	793411	0	{/}	362	793773
좌우반구com(CVF, UVF, BVF)_3	5	1	<?xml version="1.0"?>\n<Clock xmlns:dt="urn:schemas-microsoft-com:datatypes"><Description dt:dt="string">E-Prime Primary Realtime Clock</Description><StartTime><Timestamp dt:dt="int">0</Timestamp><DateUtc dt:dt="string">2020-10-06T06:56:19Z</DateUtc></StartTime><FrequencyChanges><FrequencyChange><Frequency dt:dt="r8">2699960000</Frequency><Timestamp dt:dt="r8">3.68914117624573E+15</Timestamp><Cur…	좌우반구com(CVF, UVF, BVF)_3-005-1	60.021	1.0.0.164	1	1004463772	Professional	2.0.10.242	2.0.10.356	10-06-2020	2020-10-06 오전 6:56:19	15:56:19	2.0.10.252	130		1	{/}	표현	75	1	130	NULL	NULL	NULL	NULL	NULL	NULL	KSY2	List1	NULL	NULL	NULL	NULL	NULL	NULL	NULL	NULL	NULL	1	{/}	0	3	359595	0	{/}	366	359961
좌우반구com(CVF, UVF, BVF)_3	5	1	<?xml version="1.0"?>\n<Clock xmlns:dt="urn:schemas-microsoft-com:datatypes"><Description dt:dt="string">E-Prime Primary Realtime Clock</Description><StartTime><Timestamp dt:dt="int">0</Timestamp><DateUtc dt:dt="string">2020-10-06T06:56:19Z</DateUtc></StartTime><FrequencyChanges><FrequencyChange><Frequency dt:dt="r8">2699960000</Frequency><Timestamp dt:dt="r8">3.68914117624573E+15</Timestamp><Cur…	좌우반구com(CVF, UVF, BVF)_3-005-1	60.021	1.0.0.164	1	1004463772	Professional	2.0.10.242	2.0.10.356	10-06-2020	2020-10-06 오전 6:56:19	15:56:19	2.0.10.252	315		2	z	품결	NULL	NULL	NULL	NULL	NULL	NULL	79	1	51	KSY	List3	0		0	-1	911187	183		0	0	0	z	0	3	911370	0	{/}	282	911652
좌우반구com(CVF, UVF, BVF)_3	5	1	<?xml version="1.0"?>\n<Clock xmlns:dt="urn:schemas-microsoft-com:datatypes"><Description dt:dt="string">E-Prime Primary Realtime Clock</Description><StartTime><Timestamp dt:dt="int">0</Timestamp><DateUtc dt:dt="string">2020-10-06T06:56:19Z</DateUtc></StartTime><FrequencyChanges><FrequencyChange><Frequency dt:dt="r8">2699960000</Frequency><Timestamp dt:dt="r8">3.68914117624573E+15</Timestamp><Cur…	좌우반구com(CVF, UVF, BVF)_3-005-1	60.021	1.0.0.164	1	1004463772	Professional	2.0.10.242	2.0.10.356	10-06-2020	2020-10-06 오전 6:56:19	15:56:19	2.0.10.252	348		2	z	필관	NULL	NULL	NULL	NULL	NULL	NULL	105	1	84	KSY	List3	0		0	0	998024	183		0	0	0	z	0	3	998207	0	{/}	276	998483
좌우반구com(CVF, UVF, BVF)_3	5	1	<?xml version="1.0"?>\n<Clock xmlns:dt="urn:schemas-microsoft-com:datatypes"><Description dt:dt="string">E-Prime Primary Realtime Clock</Description><StartTime><Timestamp dt:dt="int">0</Timestamp><DateUtc dt:dt="string">2020-10-06T06:56:19Z</DateUtc></StartTime><FrequencyChanges><FrequencyChange><Frequency dt:dt="r8">2699960000</Frequency><Timestamp dt:dt="r8">3.68914117624573E+15</Timestamp><Cur…	좌우반구com(CVF, UVF, BVF)_3-005-1	60.021	1.0.0.164	1	1004463772	Professional	2.0.10.242	2.0.10.356	10-06-2020	2020-10-06 오전 6:56:19	15:56:19	2.0.10.252	191		1	{/}	필수	NULL	NULL	NULL	82	1	59	NULL	NULL	NULL	KSY2	List2	NULL	NULL	NULL	NULL	NULL	NULL	NULL	NULL	NULL	1	{/}	0	4	549413	0	{/}	506	549919
좌우반구com(CVF, UVF, BVF)_3	5	1	<?xml version="1.0"?>\n<Clock xmlns:dt="urn:schemas-microsoft-com:datatypes"><Description dt:dt="string">E-Prime Primary Realtime Clock</Description><StartTime><Timestamp dt:dt="int">0</Timestamp><DateUtc dt:dt="string">2020-10-06T06:56:19Z</DateUtc></StartTime><FrequencyChanges><FrequencyChange><Frequency dt:dt="r8">2699960000</Frequency><Timestamp dt:dt="r8">3.68914117624573E+15</Timestamp><Cur…	좌우반구com(CVF, UVF, BVF)_3-005-1	60.021	1.0.0.164	1	1004463772	Professional	2.0.10.242	2.0.10.356	10-06-2020	2020-10-06 오전 6:56:19	15:56:19	2.0.10.252	364		1	{/}	핑계	NULL	NULL	NULL	NULL	NULL	NULL	122	1	100	KSY2	List3	NULL	NULL	NULL	NULL	NULL	NULL	NULL	NULL	NULL	1	{/}	1	3	1038759	0	{/}	460	1039219
좌우반구com(CVF, UVF, BVF)_3	5	1	<?xml version="1.0"?>\n<Clock xmlns:dt="urn:schemas-microsoft-com:datatypes"><Description dt:dt="string">E-Prime Primary Realtime Clock</Description><StartTime><Timestamp dt:dt="int">0</Timestamp><DateUtc dt:dt="string">2020-10-06T06:56:19Z</DateUtc></StartTime><FrequencyChanges><FrequencyChange><Frequency dt:dt="r8">2699960000</Frequency><Timestamp dt:dt="r8">3.68914117624573E+15</Timestamp><Cur…	좌우반구com(CVF, UVF, BVF)_3-005-1	60.021	1.0.0.164	1	1004463772	Professional	2.0.10.242	2.0.10.356	10-06-2020	2020-10-06 오전 6:56:19	15:56:19	2.0.10.252	296		2	z	핑품	NULL	NULL	NULL	NULL	NULL	NULL	94	1	32	KSY3	List3	NULL	NULL	NULL	NULL	NULL	NULL	NULL	NULL	NULL	1	z	1	3	861054	0	z	390	861444
좌우반구com(CVF, UVF, BVF)_3	5	1	<?xml version="1.0"?>\n<Clock xmlns:dt="urn:schemas-microsoft-com:datatypes"><Description dt:dt="string">E-Prime Primary Realtime Clock</Description><StartTime><Timestamp dt:dt="int">0</Timestamp><DateUtc dt:dt="string">2020-10-06T06:56:19Z</DateUtc></StartTime><FrequencyChanges><FrequencyChange><Frequency dt:dt="r8">2699960000</Frequency><Timestamp dt:dt="r8">3.68914117624573E+15</Timestamp><Cur…	좌우반구com(CVF, UVF, BVF)_3-005-1	60.021	1.0.0.164	1	1004463772	Professional	2.0.10.242	2.0.10.356	10-06-2020	2020-10-06 오전 6:56:19	15:56:19	2.0.10.252	299		1	{/}	하나	NULL	NULL	NULL	NULL	NULL	NULL	96	1	35	KSY2	List3	NULL	NULL	NULL	NULL	NULL	NULL	NULL	NULL	NULL	1	{/}	0	3	868752	0	{/}	484	869236
좌우반구com(CVF, UVF, BVF)_3	5	1	<?xml version="1.0"?>\n<Clock xmlns:dt="urn:schemas-microsoft-com:datatypes"><Description dt:dt="string">E-Prime Primary Realtime Clock</Description><StartTime><Timestamp dt:dt="int">0</Timestamp><DateUtc dt:dt="string">2020-10-06T06:56:19Z</DateUtc></StartTime><FrequencyChanges><FrequencyChange><Frequency dt:dt="r8">2699960000</Frequency><Timestamp dt:dt="r8">3.68914117624573E+15</Timestamp><Cur…	좌우반구com(CVF, UVF, BVF)_3-005-1	60.021	1.0.0.164	1	1004463772	Professional	2.0.10.242	2.0.10.356	10-06-2020	2020-10-06 오전 6:56:19	15:56:19	2.0.10.252	227		1	{/}	한계	NULL	NULL	NULL	96	1	95	NULL	NULL	NULL	KSY2	List2	NULL	NULL	NULL	NULL	NULL	NULL	NULL	NULL	NULL	1	{/}	1	3	644296	0	{/}	275	644571
좌우반구com(CVF, UVF, BVF)_3	5	1	<?xml version="1.0"?>\n<Clock xmlns:dt="urn:schemas-microsoft-com:datatypes"><Description dt:dt="string">E-Prime Primary Realtime Clock</Description><StartTime><Timestamp dt:dt="int">0</Timestamp><DateUtc dt:dt="string">2020-10-06T06:56:19Z</DateUtc></StartTime><FrequencyChanges><FrequencyChange><Frequency dt:dt="r8">2699960000</Frequency><Timestamp dt:dt="r8">3.68914117624573E+15</Timestamp><Cur…	좌우반구com(CVF, UVF, BVF)_3-005-1	60.021	1.0.0.164	1	1004463772	Professional	2.0.10.242	2.0.10.356	10-06-2020	2020-10-06 오전 6:56:19	15:56:19	2.0.10.252	371		1	{/}	핵심	NULL	NULL	NULL	NULL	NULL	NULL	116	1	107	KSY2	List3	NULL	NULL	NULL	NULL	NULL	NULL	NULL	NULL	NULL	1	{/}	1	3	1056836	0	{/}	311	1057147
좌우반구com(CVF, UVF, BVF)_3	5	1	<?xml version="1.0"?>\n<Clock xmlns:dt="urn:schemas-microsoft-com:datatypes"><Description dt:dt="string">E-Prime Primary Realtime Clock</Description><StartTime><Timestamp dt:dt="int">0</Timestamp><DateUtc dt:dt="string">2020-10-06T06:56:19Z</DateUtc></StartTime><FrequencyChanges><FrequencyChange><Frequency dt:dt="r8">2699960000</Frequency><Timestamp dt:dt="r8">3.68914117624573E+15</Timestamp><Cur…	좌우반구com(CVF, UVF, BVF)_3-005-1	60.021	1.0.0.164	1	1004463772	Professional	2.0.10.242	2.0.10.356	10-06-2020	2020-10-06 오전 6:56:19	15:56:19	2.0.10.252	76		2	z	핵외	84	1	76	NULL	NULL	NULL	NULL	NULL	NULL	KSY3	List1	NULL	NULL	NULL	NULL	NULL	NULL	NULL	NULL	NULL	1	z	0	3	218211	0	z	503	218714
좌우반구com(CVF, UVF, BVF)_3	5	1	<?xml version="1.0"?>\n<Clock xmlns:dt="urn:schemas-microsoft-com:datatypes"><Description dt:dt="string">E-Prime Primary Realtime Clock</Description><StartTime><Timestamp dt:dt="int">0</Timestamp><DateUtc dt:dt="string">2020-10-06T06:56:19Z</DateUtc></StartTime><FrequencyChanges><FrequencyChange><Frequency dt:dt="r8">2699960000</Frequency><Timestamp dt:dt="r8">3.68914117624573E+15</Timestamp><Cur…	좌우반구com(CVF, UVF, BVF)_3-005-1	60.021	1.0.0.164	1	1004463772	Professional	2.0.10.242	2.0.10.356	10-06-2020	2020-10-06 오전 6:56:19	15:56:19	2.0.10.252	267		2	z	핵정	NULL	NULL	NULL	NULL	NULL	NULL	26	1	3	KSY3	List3	NULL	NULL	NULL	NULL	NULL	NULL	NULL	NULL	NULL	1	z	1	3	785547	0	z	532	786079
좌우반구com(CVF, UVF, BVF)_3	5	1	<?xml version="1.0"?>\n<Clock xmlns:dt="urn:schemas-microsoft-com:datatypes"><Description dt:dt="string">E-Prime Primary Realtime Clock</Description><StartTime><Timestamp dt:dt="int">0</Timestamp><DateUtc dt:dt="string">2020-10-06T06:56:19Z</DateUtc></StartTime><FrequencyChanges><FrequencyChange><Frequency dt:dt="r8">2699960000</Frequency><Timestamp dt:dt="r8">3.68914117624573E+15</Timestamp><Cur…	좌우반구com(CVF, UVF, BVF)_3-005-1	60.021	1.0.0.164	1	1004463772	Professional	2.0.10.242	2.0.10.356	10-06-2020	2020-10-06 오전 6:56:19	15:56:19	2.0.10.252	215		1	{/}	행보	NULL	NULL	NULL	30	1	83	NULL	NULL	NULL	KSY2	List2	NULL	NULL	NULL	NULL	NULL	NULL	NULL	NULL	NULL	1	{/}	0	3	612291	0	{/}	564	612855
좌우반구com(CVF, UVF, BVF)_3	5	1	<?xml version="1.0"?>\n<Clock xmlns:dt="urn:schemas-microsoft-com:datatypes"><Description dt:dt="string">E-Prime Primary Realtime Clock</Description><StartTime><Timestamp dt:dt="int">0</Timestamp><DateUtc dt:dt="string">2020-10-06T06:56:19Z</DateUtc></StartTime><FrequencyChanges><FrequencyChange><Frequency dt:dt="r8">2699960000</Frequency><Timestamp dt:dt="r8">3.68914117624573E+15</Timestamp><Cur…	좌우반구com(CVF, UVF, BVF)_3-005-1	60.021	1.0.0.164	1	1004463772	Professional	2.0.10.242	2.0.10.356	10-06-2020	2020-10-06 오전 6:56:19	15:56:19	2.0.10.252	5		1	{/}	행운	62	1	5	NULL	NULL	NULL	NULL	NULL	NULL	KSY2	List1	NULL	NULL	NULL	NULL	NULL	NULL	NULL	NULL	NULL	1	{/}	0	3	34208	0	{/}	252	34460
좌우반구com(CVF, UVF, BVF)_3	5	1	<?xml version="1.0"?>\n<Clock xmlns:dt="urn:schemas-microsoft-com:datatypes"><Description dt:dt="string">E-Prime Primary Realtime Clock</Description><StartTime><Timestamp dt:dt="int">0</Timestamp><DateUtc dt:dt="string">2020-10-06T06:56:19Z</DateUtc></StartTime><FrequencyChanges><FrequencyChange><Frequency dt:dt="r8">2699960000</Frequency><Timestamp dt:dt="r8">3.68914117624573E+15</Timestamp><Cur…	좌우반구com(CVF, UVF, BVF)_3-005-1	60.021	1.0.0.164	1	1004463772	Professional	2.0.10.242	2.0.10.356	10-06-2020	2020-10-06 오전 6:56:19	15:56:19	2.0.10.252	334		2	z	행회	NULL	NULL	NULL	NULL	NULL	NULL	103	1	70	KSY3	List3	NULL	NULL	NULL	NULL	NULL	NULL	NULL	NULL	NULL	1	z	0	3	961503	0	z	405	961908
좌우반구com(CVF, UVF, BVF)_3	5	1	<?xml version="1.0"?>\n<Clock xmlns:dt="urn:schemas-microsoft-com:datatypes"><Description dt:dt="string">E-Prime Primary Realtime Clock</Description><StartTime><Timestamp dt:dt="int">0</Timestamp><DateUtc dt:dt="string">2020-10-06T06:56:19Z</DateUtc></StartTime><FrequencyChanges><FrequencyChange><Frequency dt:dt="r8">2699960000</Frequency><Timestamp dt:dt="r8">3.68914117624573E+15</Timestamp><Cur…	좌우반구com(CVF, UVF, BVF)_3-005-1	60.021	1.0.0.164	1	1004463772	Professional	2.0.10.242	2.0.10.356	10-06-2020	2020-10-06 오전 6:56:19	15:56:19	2.0.10.252	289		1	{/}	향수	NULL	NULL	NULL	NULL	NULL	NULL	1	1	25	KSY2	List3	NULL	NULL	NULL	NULL	NULL	NULL	NULL	NULL	NULL	1	{/}	1	3	841894	0	{/}	399	842293
좌우반구com(CVF, UVF, BVF)_3	5	1	<?xml version="1.0"?>\n<Clock xmlns:dt="urn:schemas-microsoft-com:datatypes"><Description dt:dt="string">E-Prime Primary Realtime Clock</Description><StartTime><Timestamp dt:dt="int">0</Timestamp><DateUtc dt:dt="string">2020-10-06T06:56:19Z</DateUtc></StartTime><FrequencyChanges><FrequencyChange><Frequency dt:dt="r8">2699960000</Frequency><Timestamp dt:dt="r8">3.68914117624573E+15</Timestamp><Cur…	좌우반구com(CVF, UVF, BVF)_3-005-1	60.021	1.0.0.164	1	1004463772	Professional	2.0.10.242	2.0.10.356	10-06-2020	2020-10-06 오전 6:56:19	15:56:19	2.0.10.252	32		2	z	향엄	42	1	32	NULL	NULL	NULL	NULL	NULL	NULL	KSY3	List1	NULL	NULL	NULL	NULL	NULL	NULL	NULL	NULL	NULL	1	z	0	3	104167	0	z	485	104652
좌우반구com(CVF, UVF, BVF)_3	5	1	<?xml version="1.0"?>\n<Clock xmlns:dt="urn:schemas-microsoft-com:datatypes"><Description dt:dt="string">E-Prime Primary Realtime Clock</Description><StartTime><Timestamp dt:dt="int">0</Timestamp><DateUtc dt:dt="string">2020-10-06T06:56:19Z</DateUtc></StartTime><FrequencyChanges><FrequencyChange><Frequency dt:dt="r8">2699960000</Frequency><Timestamp dt:dt="r8">3.68914117624573E+15</Timestamp><Cur…	좌우반구com(CVF, UVF, BVF)_3-005-1	60.021	1.0.0.164	1	1004463772	Professional	2.0.10.242	2.0.10.356	10-06-2020	2020-10-06 오전 6:56:19	15:56:19	2.0.10.252	276		2	z	허낌	NULL	NULL	NULL	NULL	NULL	NULL	134	1	12	KSY	List3	0		0	0	808823	183		0	0	1	z	0	3	809006	0	z	343	809349
좌우반구com(CVF, UVF, BVF)_3	5	1	<?xml version="1.0"?>\n<Clock xmlns:dt="urn:schemas-microsoft-com:datatypes"><Description dt:dt="string">E-Prime Primary Realtime Clock</Description><StartTime><Timestamp dt:dt="int">0</Timestamp><DateUtc dt:dt="string">2020-10-06T06:56:19Z</DateUtc></StartTime><FrequencyChanges><FrequencyChange><Frequency dt:dt="r8">2699960000</Frequency><Timestamp dt:dt="r8">3.68914117624573E+15</Timestamp><Cur…	좌우반구com(CVF, UVF, BVF)_3-005-1	60.021	1.0.0.164	1	1004463772	Professional	2.0.10.242	2.0.10.356	10-06-2020	2020-10-06 오전 6:56:19	15:56:19	2.0.10.252	298		1	{/}	허락	NULL	NULL	NULL	NULL	NULL	NULL	85	1	34	KSY2	List3	NULL	NULL	NULL	NULL	NULL	NULL	NULL	NULL	NULL	0	{/}	0	4	866153	0	z	396	866549
좌우반구com(CVF, UVF, BVF)_3	5	1	<?xml version="1.0"?>\n<Clock xmlns:dt="urn:schemas-microsoft-com:datatypes"><Description dt:dt="string">E-Prime Primary Realtime Clock</Description><StartTime><Timestamp dt:dt="int">0</Timestamp><DateUtc dt:dt="string">2020-10-06T06:56:19Z</DateUtc></StartTime><FrequencyChanges><FrequencyChange><Frequency dt:dt="r8">2699960000</Frequency><Timestamp dt:dt="r8">3.68914117624573E+15</Timestamp><Cur…	좌우반구com(CVF, UVF, BVF)_3-005-1	60.021	1.0.0.164	1	1004463772	Professional	2.0.10.242	2.0.10.356	10-06-2020	2020-10-06 오전 6:56:19	15:56:19	2.0.10.252	157		2	z	허빈	NULL	NULL	NULL	9	1	25	NULL	NULL	NULL	KSY3	List2	NULL	NULL	NULL	NULL	NULL	NULL	NULL	NULL	NULL	1	z	0	3	460860	0	z	492	461352
좌우반구com(CVF, UVF, BVF)_3	5	1	<?xml version="1.0"?>\n<Clock xmlns:dt="urn:schemas-microsoft-com:datatypes"><Description dt:dt="string">E-Prime Primary Realtime Clock</Description><StartTime><Timestamp dt:dt="int">0</Timestamp><DateUtc dt:dt="string">2020-10-06T06:56:19Z</DateUtc></StartTime><FrequencyChanges><FrequencyChange><Frequency dt:dt="r8">2699960000</Frequency><Timestamp dt:dt="r8">3.68914117624573E+15</Timestamp><Cur…	좌우반구com(CVF, UVF, BVF)_3-005-1	60.021	1.0.0.164	1	1004463772	Professional	2.0.10.242	2.0.10.356	10-06-2020	2020-10-06 오전 6:56:19	15:56:19	2.0.10.252	341		2	z	헤오	NULL	NULL	NULL	NULL	NULL	NULL	101	1	77	KSY2	List3	NULL	NULL	NULL	NULL	NULL	NULL	NULL	NULL	NULL	1	z	0	3	979630	0	z	477	980107
좌우반구com(CVF, UVF, BVF)_3	5	1	<?xml version="1.0"?>\n<Clock xmlns:dt="urn:schemas-microsoft-com:datatypes"><Description dt:dt="string">E-Prime Primary Realtime Clock</Description><StartTime><Timestamp dt:dt="int">0</Timestamp><DateUtc dt:dt="string">2020-10-06T06:56:19Z</DateUtc></StartTime><FrequencyChanges><FrequencyChange><Frequency dt:dt="r8">2699960000</Frequency><Timestamp dt:dt="r8">3.68914117624573E+15</Timestamp><Cur…	좌우반구com(CVF, UVF, BVF)_3-005-1	60.021	1.0.0.164	1	1004463772	Professional	2.0.10.242	2.0.10.356	10-06-2020	2020-10-06 오전 6:56:19	15:56:19	2.0.10.252	369		1	{/}	현상	NULL	NULL	NULL	NULL	NULL	NULL	23	1	105	KSY2	List3	NULL	NULL	NULL	NULL	NULL	NULL	NULL	NULL	NULL	1	{/}	0	3	1051838	0	{/}	357	1052195
좌우반구com(CVF, UVF, BVF)_3	5	1	<?xml version="1.0"?>\n<Clock xmlns:dt="urn:schemas-microsoft-com:datatypes"><Description dt:dt="string">E-Prime Primary Realtime Clock</Description><StartTime><Timestamp dt:dt="int">0</Timestamp><DateUtc dt:dt="string">2020-10-06T06:56:19Z</DateUtc></StartTime><FrequencyChanges><FrequencyChange><Frequency dt:dt="r8">2699960000</Frequency><Timestamp dt:dt="r8">3.68914117624573E+15</Timestamp><Cur…	좌우반구com(CVF, UVF, BVF)_3-005-1	60.021	1.0.0.164	1	1004463772	Professional	2.0.10.242	2.0.10.356	10-06-2020	2020-10-06 오전 6:56:19	15:56:19	2.0.10.252	77		1	{/}	협력	31	1	77	NULL	NULL	NULL	NULL	NULL	NULL	KSY2	List1	NULL	NULL	NULL	NULL	NULL	NULL	NULL	NULL	NULL	1	{/}	0	3	220910	0	{/}	308	221218
좌우반구com(CVF, UVF, BVF)_3	5	1	<?xml version="1.0"?>\n<Clock xmlns:dt="urn:schemas-microsoft-com:datatypes"><Description dt:dt="string">E-Prime Primary Realtime Clock</Description><StartTime><Timestamp dt:dt="int">0</Timestamp><DateUtc dt:dt="string">2020-10-06T06:56:19Z</DateUtc></StartTime><FrequencyChanges><FrequencyChange><Frequency dt:dt="r8">2699960000</Frequency><Timestamp dt:dt="r8">3.68914117624573E+15</Timestamp><Cur…	좌우반구com(CVF, UVF, BVF)_3-005-1	60.021	1.0.0.164	1	1004463772	Professional	2.0.10.242	2.0.10.356	10-06-2020	2020-10-06 오전 6:56:19	15:56:19	2.0.10.252	346		2	z	협체	NULL	NULL	NULL	NULL	NULL	NULL	48	1	82	KSY4	List3	NULL	NULL	NULL	NULL	NULL	NULL	NULL	NULL	NULL	0	z	0	3	993042	0	{/}	377	993419
좌우반구com(CVF, UVF, BVF)_3	5	1	<?xml version="1.0"?>\n<Clock xmlns:dt="urn:schemas-microsoft-com:datatypes"><Description dt:dt="string">E-Prime Primary Realtime Clock</Description><StartTime><Timestamp dt:dt="int">0</Timestamp><DateUtc dt:dt="string">2020-10-06T06:56:19Z</DateUtc></StartTime><FrequencyChanges><FrequencyChange><Frequency dt:dt="r8">2699960000</Frequency><Timestamp dt:dt="r8">3.68914117624573E+15</Timestamp><Cur…	좌우반구com(CVF, UVF, BVF)_3-005-1	60.021	1.0.0.164	1	1004463772	Professional	2.0.10.242	2.0.10.356	10-06-2020	2020-10-06 오전 6:56:19	15:56:19	2.0.10.252	241		1	{/}	형님	NULL	NULL	NULL	69	1	109	NULL	NULL	NULL	KSY2	List2	NULL	NULL	NULL	NULL	NULL	NULL	NULL	NULL	NULL	1	{/}	0	3	681500	0	{/}	403	681903
좌우반구com(CVF, UVF, BVF)_3	5	1	<?xml version="1.0"?>\n<Clock xmlns:dt="urn:schemas-microsoft-com:datatypes"><Description dt:dt="string">E-Prime Primary Realtime Clock</Description><StartTime><Timestamp dt:dt="int">0</Timestamp><DateUtc dt:dt="string">2020-10-06T06:56:19Z</DateUtc></StartTime><FrequencyChanges><FrequencyChange><Frequency dt:dt="r8">2699960000</Frequency><Timestamp dt:dt="r8">3.68914117624573E+15</Timestamp><Cur…	좌우반구com(CVF, UVF, BVF)_3-005-1	60.021	1.0.0.164	1	1004463772	Professional	2.0.10.242	2.0.10.356	10-06-2020	2020-10-06 오전 6:56:19	15:56:19	2.0.10.252	362		2	z	형스	NULL	NULL	NULL	NULL	NULL	NULL	20	1	98	KSY4	List3	NULL	NULL	NULL	NULL	NULL	NULL	NULL	NULL	NULL	1	z	0	3	1033611	0	z	352	1033963
좌우반구com(CVF, UVF, BVF)_3	5	1	<?xml version="1.0"?>\n<Clock xmlns:dt="urn:schemas-microsoft-com:datatypes"><Description dt:dt="string">E-Prime Primary Realtime Clock</Description><StartTime><Timestamp dt:dt="int">0</Timestamp><DateUtc dt:dt="string">2020-10-06T06:56:19Z</DateUtc></StartTime><FrequencyChanges><FrequencyChange><Frequency dt:dt="r8">2699960000</Frequency><Timestamp dt:dt="r8">3.68914117624573E+15</Timestamp><Cur…	좌우반구com(CVF, UVF, BVF)_3-005-1	60.021	1.0.0.164	1	1004463772	Professional	2.0.10.242	2.0.10.356	10-06-2020	2020-10-06 오전 6:56:19	15:56:19	2.0.10.252	84		1	{/}	형태	36	1	84	NULL	NULL	NULL	NULL	NULL	NULL	KSY2	List1	NULL	NULL	NULL	NULL	NULL	NULL	NULL	NULL	NULL	1	{/}	0	3	239087	0	{/}	252	239339
좌우반구com(CVF, UVF, BVF)_3	5	1	<?xml version="1.0"?>\n<Clock xmlns:dt="urn:schemas-microsoft-com:datatypes"><Description dt:dt="string">E-Prime Primary Realtime Clock</Description><StartTime><Timestamp dt:dt="int">0</Timestamp><DateUtc dt:dt="string">2020-10-06T06:56:19Z</DateUtc></StartTime><FrequencyChanges><FrequencyChange><Frequency dt:dt="r8">2699960000</Frequency><Timestamp dt:dt="r8">3.68914117624573E+15</Timestamp><Cur…	좌우반구com(CVF, UVF, BVF)_3-005-1	60.021	1.0.0.164	1	1004463772	Professional	2.0.10.242	2.0.10.356	10-06-2020	2020-10-06 오전 6:56:19	15:56:19	2.0.10.252	389		1	{/}	화력	NULL	NULL	NULL	NULL	NULL	NULL	13	1	125	KSY2	List3	NULL	NULL	NULL	NULL	NULL	NULL	NULL	NULL	NULL	1	{/}	0	4	1103754	0	{/}	344	1104098
좌우반구com(CVF, UVF, BVF)_3	5	1	<?xml version="1.0"?>\n<Clock xmlns:dt="urn:schemas-microsoft-com:datatypes"><Description dt:dt="string">E-Prime Primary Realtime Clock</Description><StartTime><Timestamp dt:dt="int">0</Timestamp><DateUtc dt:dt="string">2020-10-06T06:56:19Z</DateUtc></StartTime><FrequencyChanges><FrequencyChange><Frequency dt:dt="r8">2699960000</Frequency><Timestamp dt:dt="r8">3.68914117624573E+15</Timestamp><Cur…	좌우반구com(CVF, UVF, BVF)_3-005-1	60.021	1.0.0.164	1	1004463772	Professional	2.0.10.242	2.0.10.356	10-06-2020	2020-10-06 오전 6:56:19	15:56:19	2.0.10.252	50		1	{/}	확률	70	1	50	NULL	NULL	NULL	NULL	NULL	NULL	KSY2	List1	NULL	NULL	NULL	NULL	NULL	NULL	NULL	NULL	NULL	0	{/}	0	4	150968	0	z	452	151420
좌우반구com(CVF, UVF, BVF)_3	5	1	<?xml version="1.0"?>\n<Clock xmlns:dt="urn:schemas-microsoft-com:datatypes"><Description dt:dt="string">E-Prime Primary Realtime Clock</Description><StartTime><Timestamp dt:dt="int">0</Timestamp><DateUtc dt:dt="string">2020-10-06T06:56:19Z</DateUtc></StartTime><FrequencyChanges><FrequencyChange><Frequency dt:dt="r8">2699960000</Frequency><Timestamp dt:dt="r8">3.68914117624573E+15</Timestamp><Cur…	좌우반구com(CVF, UVF, BVF)_3-005-1	60.021	1.0.0.164	1	1004463772	Professional	2.0.10.242	2.0.10.356	10-06-2020	2020-10-06 오전 6:56:19	15:56:19	2.0.10.252	44		2	z	확압	49	1	44	NULL	NULL	NULL	NULL	NULL	NULL	KSY2	List1	NULL	NULL	NULL	NULL	NULL	NULL	NULL	NULL	NULL	0	z	0	3	134740	0	{/}	569	135309
좌우반구com(CVF, UVF, BVF)_3	5	1	<?xml version="1.0"?>\n<Clock xmlns:dt="urn:schemas-microsoft-com:datatypes"><Description dt:dt="string">E-Prime Primary Realtime Clock</Description><StartTime><Timestamp dt:dt="int">0</Timestamp><DateUtc dt:dt="string">2020-10-06T06:56:19Z</DateUtc></StartTime><FrequencyChanges><FrequencyChange><Frequency dt:dt="r8">2699960000</Frequency><Timestamp dt:dt="r8">3.68914117624573E+15</Timestamp><Cur…	좌우반구com(CVF, UVF, BVF)_3-005-1	60.021	1.0.0.164	1	1004463772	Professional	2.0.10.242	2.0.10.356	10-06-2020	2020-10-06 오전 6:56:19	15:56:19	2.0.10.252	152		2	z	확축	NULL	NULL	NULL	123	1	20	NULL	NULL	NULL	KSY	List2	0		0	-1	447931	183		0	0	0	z	1	3	448114	0	{/}	310	448424
좌우반구com(CVF, UVF, BVF)_3	5	1	<?xml version="1.0"?>\n<Clock xmlns:dt="urn:schemas-microsoft-com:datatypes"><Description dt:dt="string">E-Prime Primary Realtime Clock</Description><StartTime><Timestamp dt:dt="int">0</Timestamp><DateUtc dt:dt="string">2020-10-06T06:56:19Z</DateUtc></StartTime><FrequencyChanges><FrequencyChange><Frequency dt:dt="r8">2699960000</Frequency><Timestamp dt:dt="r8">3.68914117624573E+15</Timestamp><Cur…	좌우반구com(CVF, UVF, BVF)_3-005-1	60.021	1.0.0.164	1	1004463772	Professional	2.0.10.242	2.0.10.356	10-06-2020	2020-10-06 오전 6:56:19	15:56:19	2.0.10.252	134		1	{/}	환경	NULL	NULL	NULL	81	1	2	NULL	NULL	NULL	KSY2	List2	NULL	NULL	NULL	NULL	NULL	NULL	NULL	NULL	NULL	1	{/}	0	3	400831	0	{/}	306	401137
좌우반구com(CVF, UVF, BVF)_3	5	1	<?xml version="1.0"?>\n<Clock xmlns:dt="urn:schemas-microsoft-com:datatypes"><Description dt:dt="string">E-Prime Primary Realtime Clock</Description><StartTime><Timestamp dt:dt="int">0</Timestamp><DateUtc dt:dt="string">2020-10-06T06:56:19Z</DateUtc></StartTime><FrequencyChanges><FrequencyChange><Frequency dt:dt="r8">2699960000</Frequency><Timestamp dt:dt="r8">3.68914117624573E+15</Timestamp><Cur…	좌우반구com(CVF, UVF, BVF)_3-005-1	60.021	1.0.0.164	1	1004463772	Professional	2.0.10.242	2.0.10.356	10-06-2020	2020-10-06 오전 6:56:19	15:56:19	2.0.10.252	306		2	z	횟광	NULL	NULL	NULL	NULL	NULL	NULL	46	1	42	KSY2	List3	NULL	NULL	NULL	NULL	NULL	NULL	NULL	NULL	NULL	1	z	0	4	887329	0	z	443	887772
좌우반구com(CVF, UVF, BVF)_3	5	1	<?xml version="1.0"?>\n<Clock xmlns:dt="urn:schemas-microsoft-com:datatypes"><Description dt:dt="string">E-Prime Primary Realtime Clock</Description><StartTime><Timestamp dt:dt="int">0</Timestamp><DateUtc dt:dt="string">2020-10-06T06:56:19Z</DateUtc></StartTime><FrequencyChanges><FrequencyChange><Frequency dt:dt="r8">2699960000</Frequency><Timestamp dt:dt="r8">3.68914117624573E+15</Timestamp><Cur…	좌우반구com(CVF, UVF, BVF)_3-005-1	60.021	1.0.0.164	1	1004463772	Professional	2.0.10.242	2.0.10.356	10-06-2020	2020-10-06 오전 6:56:19	15:56:19	2.0.10.252	71		2	z	횟색	112	1	71	NULL	NULL	NULL	NULL	NULL	NULL	KSY2	List1	NULL	NULL	NULL	NULL	NULL	NULL	NULL	NULL	NULL	1	z	0	4	205349	0	z	343	205692
좌우반구com(CVF, UVF, BVF)_3	5	1	<?xml version="1.0"?>\n<Clock xmlns:dt="urn:schemas-microsoft-com:datatypes"><Description dt:dt="string">E-Prime Primary Realtime Clock</Description><StartTime><Timestamp dt:dt="int">0</Timestamp><DateUtc dt:dt="string">2020-10-06T06:56:19Z</DateUtc></StartTime><FrequencyChanges><FrequencyChange><Frequency dt:dt="r8">2699960000</Frequency><Timestamp dt:dt="r8">3.68914117624573E+15</Timestamp><Cur…	좌우반구com(CVF, UVF, BVF)_3-005-1	60.021	1.0.0.164	1	1004463772	Professional	2.0.10.242	2.0.10.356	10-06-2020	2020-10-06 오전 6:56:19	15:56:19	2.0.10.252	93		1	{/}	횟수	106	1	93	NULL	NULL	NULL	NULL	NULL	NULL	KSY2	List1	NULL	NULL	NULL	NULL	NULL	NULL	NULL	NULL	NULL	1	{/}	0	4	262829	0	{/}	445	263274
좌우반구com(CVF, UVF, BVF)_3	5	1	<?xml version="1.0"?>\n<Clock xmlns:dt="urn:schemas-microsoft-com:datatypes"><Description dt:dt="string">E-Prime Primary Realtime Clock</Description><StartTime><Timestamp dt:dt="int">0</Timestamp><DateUtc dt:dt="string">2020-10-06T06:56:19Z</DateUtc></StartTime><FrequencyChanges><FrequencyChange><Frequency dt:dt="r8">2699960000</Frequency><Timestamp dt:dt="r8">3.68914117624573E+15</Timestamp><Cur…	좌우반구com(CVF, UVF, BVF)_3-005-1	60.021	1.0.0.164	1	1004463772	Professional	2.0.10.242	2.0.10.356	10-06-2020	2020-10-06 오전 6:56:19	15:56:19	2.0.10.252	336		1	{/}	효과	NULL	NULL	NULL	NULL	NULL	NULL	4	1	72	KSY2	List3	NULL	NULL	NULL	NULL	NULL	NULL	NULL	NULL	NULL	1	{/}	0	3	966651	0	{/}	345	966996
좌우반구com(CVF, UVF, BVF)_3	5	1	<?xml version="1.0"?>\n<Clock xmlns:dt="urn:schemas-microsoft-com:datatypes"><Description dt:dt="string">E-Prime Primary Realtime Clock</Description><StartTime><Timestamp dt:dt="int">0</Timestamp><DateUtc dt:dt="string">2020-10-06T06:56:19Z</DateUtc></StartTime><FrequencyChanges><FrequencyChange><Frequency dt:dt="r8">2699960000</Frequency><Timestamp dt:dt="r8">3.68914117624573E+15</Timestamp><Cur…	좌우반구com(CVF, UVF, BVF)_3-005-1	60.021	1.0.0.164	1	1004463772	Professional	2.0.10.242	2.0.10.356	10-06-2020	2020-10-06 오전 6:56:19	15:56:19	2.0.10.252	141		2	z	효미	NULL	NULL	NULL	110	1	9	NULL	NULL	NULL	KSY	List2	0		0	-1	418641	184		0	0	1	z	0	4	418825	0	z	327	419152
좌우반구com(CVF, UVF, BVF)_3	5	1	<?xml version="1.0"?>\n<Clock xmlns:dt="urn:schemas-microsoft-com:datatypes"><Description dt:dt="string">E-Prime Primary Realtime Clock</Description><StartTime><Timestamp dt:dt="int">0</Timestamp><DateUtc dt:dt="string">2020-10-06T06:56:19Z</DateUtc></StartTime><FrequencyChanges><FrequencyChange><Frequency dt:dt="r8">2699960000</Frequency><Timestamp dt:dt="r8">3.68914117624573E+15</Timestamp><Cur…	좌우반구com(CVF, UVF, BVF)_3-005-1	60.021	1.0.0.164	1	1004463772	Professional	2.0.10.242	2.0.10.356	10-06-2020	2020-10-06 오전 6:56:19	15:56:19	2.0.10.252	159		2	z	효탈	NULL	NULL	NULL	28	1	27	NULL	NULL	NULL	KSY	List2	0		0	0	465792	183		0	0	1	z	0	3	465975	0	z	417	466392
좌우반구com(CVF, UVF, BVF)_3	5	1	<?xml version="1.0"?>\n<Clock xmlns:dt="urn:schemas-microsoft-com:datatypes"><Description dt:dt="string">E-Prime Primary Realtime Clock</Description><StartTime><Timestamp dt:dt="int">0</Timestamp><DateUtc dt:dt="string">2020-10-06T06:56:19Z</DateUtc></StartTime><FrequencyChanges><FrequencyChange><Frequency dt:dt="r8">2699960000</Frequency><Timestamp dt:dt="r8">3.68914117624573E+15</Timestamp><Cur…	좌우반구com(CVF, UVF, BVF)_3-005-1	60.021	1.0.0.164	1	1004463772	Professional	2.0.10.242	2.0.10.356	10-06-2020	2020-10-06 오전 6:56:19	15:56:19	2.0.10.252	292		2	z	효헤	NULL	NULL	NULL	NULL	NULL	NULL	27	1	28	KSY3	List3	NULL	NULL	NULL	NULL	NULL	NULL	NULL	NULL	NULL	1	z	1	3	850391	0	z	382	850773
좌우반구com(CVF, UVF, BVF)_3	5	1	<?xml version="1.0"?>\n<Clock xmlns:dt="urn:schemas-microsoft-com:datatypes"><Description dt:dt="string">E-Prime Primary Realtime Clock</Description><StartTime><Timestamp dt:dt="int">0</Timestamp><DateUtc dt:dt="string">2020-10-06T06:56:19Z</DateUtc></StartTime><FrequencyChanges><FrequencyChange><Frequency dt:dt="r8">2699960000</Frequency><Timestamp dt:dt="r8">3.68914117624573E+15</Timestamp><Cur…	좌우반구com(CVF, UVF, BVF)_3-005-1	60.021	1.0.0.164	1	1004463772	Professional	2.0.10.242	2.0.10.356	10-06-2020	2020-10-06 오전 6:56:19	15:56:19	2.0.10.252	24		2	z	후검	111	1	24	NULL	NULL	NULL	NULL	NULL	NULL	KSY3	List1	NULL	NULL	NULL	NULL	NULL	NULL	NULL	NULL	NULL	0	z	1	3	83524	0	{/}	327	83851
좌우반구com(CVF, UVF, BVF)_3	5	1	<?xml version="1.0"?>\n<Clock xmlns:dt="urn:schemas-microsoft-com:datatypes"><Description dt:dt="string">E-Prime Primary Realtime Clock</Description><StartTime><Timestamp dt:dt="int">0</Timestamp><DateUtc dt:dt="string">2020-10-06T06:56:19Z</DateUtc></StartTime><FrequencyChanges><FrequencyChange><Frequency dt:dt="r8">2699960000</Frequency><Timestamp dt:dt="r8">3.68914117624573E+15</Timestamp><Cur…	좌우반구com(CVF, UVF, BVF)_3-005-1	60.021	1.0.0.164	1	1004463772	Professional	2.0.10.242	2.0.10.356	10-06-2020	2020-10-06 오전 6:56:19	15:56:19	2.0.10.252	323		1	{/}	후대	NULL	NULL	NULL	NULL	NULL	NULL	70	1	59	KSY2	List3	NULL	NULL	NULL	NULL	NULL	NULL	NULL	NULL	NULL	1	{/}	0	4	932380	0	{/}	664	933044
좌우반구com(CVF, UVF, BVF)_3	5	1	<?xml version="1.0"?>\n<Clock xmlns:dt="urn:schemas-microsoft-com:datatypes"><Description dt:dt="string">E-Prime Primary Realtime Clock</Description><StartTime><Timestamp dt:dt="int">0</Timestamp><DateUtc dt:dt="string">2020-10-06T06:56:19Z</DateUtc></StartTime><FrequencyChanges><FrequencyChange><Frequency dt:dt="r8">2699960000</Frequency><Timestamp dt:dt="r8">3.68914117624573E+15</Timestamp><Cur…	좌우반구com(CVF, UVF, BVF)_3-005-1	60.021	1.0.0.164	1	1004463772	Professional	2.0.10.242	2.0.10.356	10-06-2020	2020-10-06 오전 6:56:19	15:56:19	2.0.10.252	19		1	{/}	후자	76	1	19	NULL	NULL	NULL	NULL	NULL	NULL	KSY2	List1	NULL	NULL	NULL	NULL	NULL	NULL	NULL	NULL	NULL	1	{/}	1	3	70595	0	{/}	378	70973
좌우반구com(CVF, UVF, BVF)_3	5	1	<?xml version="1.0"?>\n<Clock xmlns:dt="urn:schemas-microsoft-com:datatypes"><Description dt:dt="string">E-Prime Primary Realtime Clock</Description><StartTime><Timestamp dt:dt="int">0</Timestamp><DateUtc dt:dt="string">2020-10-06T06:56:19Z</DateUtc></StartTime><FrequencyChanges><FrequencyChange><Frequency dt:dt="r8">2699960000</Frequency><Timestamp dt:dt="r8">3.68914117624573E+15</Timestamp><Cur…	좌우반구com(CVF, UVF, BVF)_3-005-1	60.021	1.0.0.164	1	1004463772	Professional	2.0.10.242	2.0.10.356	10-06-2020	2020-10-06 오전 6:56:19	15:56:19	2.0.10.252	59		2	z	훈걱	60	1	59	NULL	NULL	NULL	NULL	NULL	NULL	KSY2	List1	NULL	NULL	NULL	NULL	NULL	NULL	NULL	NULL	NULL	1	z	0	4	174060	0	z	433	174493
좌우반구com(CVF, UVF, BVF)_3	5	1	<?xml version="1.0"?>\n<Clock xmlns:dt="urn:schemas-microsoft-com:datatypes"><Description dt:dt="string">E-Prime Primary Realtime Clock</Description><StartTime><Timestamp dt:dt="int">0</Timestamp><DateUtc dt:dt="string">2020-10-06T06:56:19Z</DateUtc></StartTime><FrequencyChanges><FrequencyChange><Frequency dt:dt="r8">2699960000</Frequency><Timestamp dt:dt="r8">3.68914117624573E+15</Timestamp><Cur…	좌우반구com(CVF, UVF, BVF)_3-005-1	60.021	1.0.0.164	1	1004463772	Professional	2.0.10.242	2.0.10.356	10-06-2020	2020-10-06 오전 6:56:19	15:56:19	2.0.10.252	29		2	z	훈차	80	1	29	NULL	NULL	NULL	NULL	NULL	NULL	KSY4	List1	NULL	NULL	NULL	NULL	NULL	NULL	NULL	NULL	NULL	1	z	0	3	96420	0	z	528	96948
좌우반구com(CVF, UVF, BVF)_3	5	1	<?xml version="1.0"?>\n<Clock xmlns:dt="urn:schemas-microsoft-com:datatypes"><Description dt:dt="string">E-Prime Primary Realtime Clock</Description><StartTime><Timestamp dt:dt="int">0</Timestamp><DateUtc dt:dt="string">2020-10-06T06:56:19Z</DateUtc></StartTime><FrequencyChanges><FrequencyChange><Frequency dt:dt="r8">2699960000</Frequency><Timestamp dt:dt="r8">3.68914117624573E+15</Timestamp><Cur…	좌우반구com(CVF, UVF, BVF)_3-005-1	60.021	1.0.0.164	1	1004463772	Professional	2.0.10.242	2.0.10.356	10-06-2020	2020-10-06 오전 6:56:19	15:56:19	2.0.10.252	303		2	z	휘섭	NULL	NULL	NULL	NULL	NULL	NULL	52	1	39	KSY4	List3	NULL	NULL	NULL	NULL	NULL	NULL	NULL	NULL	NULL	1	z	0	4	879132	0	z	601	879733
좌우반구com(CVF, UVF, BVF)_3	5	1	<?xml version="1.0"?>\n<Clock xmlns:dt="urn:schemas-microsoft-com:datatypes"><Description dt:dt="string">E-Prime Primary Realtime Clock</Description><StartTime><Timestamp dt:dt="int">0</Timestamp><DateUtc dt:dt="string">2020-10-06T06:56:19Z</DateUtc></StartTime><FrequencyChanges><FrequencyChange><Frequency dt:dt="r8">2699960000</Frequency><Timestamp dt:dt="r8">3.68914117624573E+15</Timestamp><Cur…	좌우반구com(CVF, UVF, BVF)_3-005-1	60.021	1.0.0.164	1	1004463772	Professional	2.0.10.242	2.0.10.356	10-06-2020	2020-10-06 오전 6:56:19	15:56:19	2.0.10.252	247		2	z	희강	NULL	NULL	NULL	120	1	115	NULL	NULL	NULL	KSY	List2	0		0	0	696945	183		0	0	0	z	0	3	697128	0	{/}	270	697398
좌우반구com(CVF, UVF, BVF)_3	5	1	<?xml version="1.0"?>\n<Clock xmlns:dt="urn:schemas-microsoft-com:datatypes"><Description dt:dt="string">E-Prime Primary Realtime Clock</Description><StartTime><Timestamp dt:dt="int">0</Timestamp><DateUtc dt:dt="string">2020-10-06T06:56:19Z</DateUtc></StartTime><FrequencyChanges><FrequencyChange><Frequency dt:dt="r8">2699960000</Frequency><Timestamp dt:dt="r8">3.68914117624573E+15</Timestamp><Cur…	좌우반구com(CVF, UVF, BVF)_3-005-1	60.021	1.0.0.164	1	1004463772	Professional	2.0.10.242	2.0.10.356	10-06-2020	2020-10-06 오전 6:56:19	15:56:19	2.0.10.252	165		1	{/}	희망	NULL	NULL	NULL	124	1	33	NULL	NULL	NULL	KSY2	List2	NULL	NULL	NULL	NULL	NULL	NULL	NULL	NULL	NULL	1	{/}	0	3	481686	0	{/}	371	482057
좌우반구com(CVF, UVF, BVF)_3	5	1	<?xml version="1.0"?>\n<Clock xmlns:dt="urn:schemas-microsoft-com:datatypes"><Description dt:dt="string">E-Prime Primary Realtime Clock</Description><StartTime><Timestamp dt:dt="int">0</Timestamp><DateUtc dt:dt="string">2020-10-06T06:56:19Z</DateUtc></StartTime><FrequencyChanges><FrequencyChange><Frequency dt:dt="r8">2699960000</Frequency><Timestamp dt:dt="r8">3.68914117624573E+15</Timestamp><Cur…	좌우반구com(CVF, UVF, BVF)_3-005-1	60.021	1.0.0.164	1	1004463772	Professional	2.0.10.242	2.0.10.356	10-06-2020	2020-10-06 오전 6:56:19	15:56:19	2.0.10.252	54		2	z	희외	105	1	54	NULL	NULL	NULL	NULL	NULL	NULL	KSY3	List1	NULL	NULL	NULL	NULL	NULL	NULL	NULL	NULL	NULL	1	z	0	4	161181	0	z	374	161555
좌우반구com(CVF, UVF, BVF)_3	5	1	<?xml version="1.0"?>\n<Clock xmlns:dt="urn:schemas-microsoft-com:datatypes"><Description dt:dt="string">E-Prime Primary Realtime Clock</Description><StartTime><Timestamp dt:dt="int">0</Timestamp><DateUtc dt:dt="string">2020-10-06T06:56:19Z</DateUtc></StartTime><FrequencyChanges><FrequencyChange><Frequency dt:dt="r8">2699960000</Frequency><Timestamp dt:dt="r8">3.68914117624573E+15</Timestamp><Cur…	좌우반구com(CVF, UVF, BVF)_3-005-1	60.021	1.0.0.164	1	1004463772	Professional	2.0.10.242	2.0.10.356	10-06-2020	2020-10-06 오전 6:56:19	15:56:19	2.0.10.252	47		2	z	희응	77	1	47	NULL	NULL	NULL	NULL	NULL	NULL	KSY2	List1	NULL	NULL	NULL	NULL	NULL	NULL	NULL	NULL	NULL	1	z	0	3	142987	0	z	448	143435
