# Supplementary material for: Decoding foveal word recognition: the role of interhemispheric inhibition in bilateral hemispheric processing
Source: Front Psychol. 2023 Nov 30;14:1293529. doi: 10.3389/fpsyg.2023.1293529 (PMC10720635; doi:10.3389/fpsyg.2023.1293529)
Supplement: Supplementary file 1 [file Data_Sheet_1.ZIP › data/Exp1/E1_011.txt]

STRING	INTEGER	INTEGER	STRING	STRING	STRING	STRING	STRING	STRING	STRING	STRING	STRING	STRING	STRING	STRING	STRING	INTEGER	STRING	STRING	STRING	STRING	STRING	STRING	STRING	STRING	STRING	STRING	STRING	STRING	STRING	STRING	STRING	STRING	STRING	STRING	STRING	STRING	STRING	STRING	STRING	STRING	STRING	STRING	STRING	STRING	STRING	STRING	STRING	STRING	STRING
EXPNAME	SUBJECT	SESSION	VARIABLE	VARIABLE	VARIABLE	VARIABLE	VARIABLE	VARIABLE	VARIABLE	VARIABLE	VARIABLE	VARIABLE	VARIABLE	VARIABLE	VARIABLE	LOG_LEVEL	VARIABLE	VARIABLE	VARIABLE	VARIABLE	VARIABLE	VARIABLE	VARIABLE	VARIABLE	VARIABLE	VARIABLE	VARIABLE	VARIABLE	VARIABLE	VARIABLE	VARIABLE	VARIABLE	VARIABLE	VARIABLE	VARIABLE	VARIABLE	VARIABLE	VARIABLE	VARIABLE	VARIABLE	VARIABLE	VARIABLE	VARIABLE	VARIABLE	VARIABLE	VARIABLE	VARIABLE	VARIABLE	VARIABLE
1	1	1	1	1	1	1	1	1	1	1	1	1	1	1	1	2	2	2	2	2	2	2	2	2	2	2	2	2	2	2	2	2	2	2	2	2	2	2	2	2	2	2	2	2	2	2	2	2	2
ExperimentName	Subject	Session	Clock.Information	DataFile.Basename	Display.RefreshRate	ExperimentVersion	Group	RandomSeed	RuntimeCapabilities	RuntimeVersion	RuntimeVersionExpected	SessionDate	SessionStartDateTimeUtc	SessionTime	StudioVersion	Block	blank	condition	correct	Exptarget	List1	List1.Cycle	List1.Sample	List2	List2.Cycle	List2.Sample	List3	List3.Cycle	List3.Sample	Procedure	Running	TextDisplay2.ACC	TextDisplay2.CRESP	TextDisplay2.DurationError	TextDisplay2.OnsetDelay	TextDisplay2.OnsetTime	TextDisplay2.OnsetToOnsetTime	TextDisplay2.RESP	TextDisplay2.RT	TextDisplay2.RTTime	TextDisplay6.ACC	TextDisplay6.CRESP	TextDisplay6.DurationError	TextDisplay6.OnsetDelay	TextDisplay6.OnsetTime	TextDisplay6.OnsetToOnsetTime	TextDisplay6.RESP	TextDisplay6.RT	TextDisplay6.RTTime
좌우반구com(CVF, UVF, BVF)_2	11	1	<?xml version="1.0"?>\n<Clock xmlns:dt="urn:schemas-microsoft-com:datatypes"><Description dt:dt="string">E-Prime Primary Realtime Clock</Description><StartTime><Timestamp dt:dt="int">0</Timestamp><DateUtc dt:dt="string">2020-10-07T06:56:55Z</DateUtc></StartTime><FrequencyChanges><FrequencyChange><Frequency dt:dt="r8">2699960000</Frequency><Timestamp dt:dt="r8">3.92252386641021E+15</Timestamp><Cur…	좌우반구com(CVF, UVF, BVF)_2-011-1	60.021	1.0.0.165	1	-532635245	Professional	2.0.10.242	2.0.10.356	10-07-2020	2020-10-07 오전 6:56:55	15:56:55	2.0.10.252	207		1	z	가격	NULL	NULL	NULL	103	1	75	NULL	NULL	NULL	KSY4	List2	NULL	NULL	NULL	NULL	NULL	NULL	NULL	NULL	NULL	1	z	1	3	608397	0	z	407	608804
좌우반구com(CVF, UVF, BVF)_2	11	1	<?xml version="1.0"?>\n<Clock xmlns:dt="urn:schemas-microsoft-com:datatypes"><Description dt:dt="string">E-Prime Primary Realtime Clock</Description><StartTime><Timestamp dt:dt="int">0</Timestamp><DateUtc dt:dt="string">2020-10-07T06:56:55Z</DateUtc></StartTime><FrequencyChanges><FrequencyChange><Frequency dt:dt="r8">2699960000</Frequency><Timestamp dt:dt="r8">3.92252386641021E+15</Timestamp><Cur…	좌우반구com(CVF, UVF, BVF)_2-011-1	60.021	1.0.0.165	1	-532635245	Professional	2.0.10.242	2.0.10.356	10-07-2020	2020-10-07 오전 6:56:55	15:56:55	2.0.10.252	152		1	z	가을	NULL	NULL	NULL	31	1	20	NULL	NULL	NULL	KSY4	List2	NULL	NULL	NULL	NULL	NULL	NULL	NULL	NULL	NULL	1	z	1	3	461198	0	z	385	461583
좌우반구com(CVF, UVF, BVF)_2	11	1	<?xml version="1.0"?>\n<Clock xmlns:dt="urn:schemas-microsoft-com:datatypes"><Description dt:dt="string">E-Prime Primary Realtime Clock</Description><StartTime><Timestamp dt:dt="int">0</Timestamp><DateUtc dt:dt="string">2020-10-07T06:56:55Z</DateUtc></StartTime><FrequencyChanges><FrequencyChange><Frequency dt:dt="r8">2699960000</Frequency><Timestamp dt:dt="r8">3.92252386641021E+15</Timestamp><Cur…	좌우반구com(CVF, UVF, BVF)_2-011-1	60.021	1.0.0.165	1	-532635245	Professional	2.0.10.242	2.0.10.356	10-07-2020	2020-10-07 오전 6:56:55	15:56:55	2.0.10.252	151		1	z	간섭	NULL	NULL	NULL	86	1	19	NULL	NULL	NULL	KSY4	List2	NULL	NULL	NULL	NULL	NULL	NULL	NULL	NULL	NULL	1	z	0	3	458449	0	z	547	458996
좌우반구com(CVF, UVF, BVF)_2	11	1	<?xml version="1.0"?>\n<Clock xmlns:dt="urn:schemas-microsoft-com:datatypes"><Description dt:dt="string">E-Prime Primary Realtime Clock</Description><StartTime><Timestamp dt:dt="int">0</Timestamp><DateUtc dt:dt="string">2020-10-07T06:56:55Z</DateUtc></StartTime><FrequencyChanges><FrequencyChange><Frequency dt:dt="r8">2699960000</Frequency><Timestamp dt:dt="r8">3.92252386641021E+15</Timestamp><Cur…	좌우반구com(CVF, UVF, BVF)_2-011-1	60.021	1.0.0.165	1	-532635245	Professional	2.0.10.242	2.0.10.356	10-07-2020	2020-10-07 오전 6:56:55	15:56:55	2.0.10.252	36		2	{/}	간습	15	1	36	NULL	NULL	NULL	NULL	NULL	NULL	KSY3	List1	NULL	NULL	NULL	NULL	NULL	NULL	NULL	NULL	NULL	1	{/}	0	4	111470	0	{/}	577	112047
좌우반구com(CVF, UVF, BVF)_2	11	1	<?xml version="1.0"?>\n<Clock xmlns:dt="urn:schemas-microsoft-com:datatypes"><Description dt:dt="string">E-Prime Primary Realtime Clock</Description><StartTime><Timestamp dt:dt="int">0</Timestamp><DateUtc dt:dt="string">2020-10-07T06:56:55Z</DateUtc></StartTime><FrequencyChanges><FrequencyChange><Frequency dt:dt="r8">2699960000</Frequency><Timestamp dt:dt="r8">3.92252386641021E+15</Timestamp><Cur…	좌우반구com(CVF, UVF, BVF)_2-011-1	60.021	1.0.0.165	1	-532635245	Professional	2.0.10.242	2.0.10.356	10-07-2020	2020-10-07 오전 6:56:55	15:56:55	2.0.10.252	387		2	{/}	감환	NULL	NULL	NULL	NULL	NULL	NULL	18	1	123	KSY3	List3	NULL	NULL	NULL	NULL	NULL	NULL	NULL	NULL	NULL	1	{/}	1	3	1168869	0	{/}	448	1169317
좌우반구com(CVF, UVF, BVF)_2	11	1	<?xml version="1.0"?>\n<Clock xmlns:dt="urn:schemas-microsoft-com:datatypes"><Description dt:dt="string">E-Prime Primary Realtime Clock</Description><StartTime><Timestamp dt:dt="int">0</Timestamp><DateUtc dt:dt="string">2020-10-07T06:56:55Z</DateUtc></StartTime><FrequencyChanges><FrequencyChange><Frequency dt:dt="r8">2699960000</Frequency><Timestamp dt:dt="r8">3.92252386641021E+15</Timestamp><Cur…	좌우반구com(CVF, UVF, BVF)_2-011-1	60.021	1.0.0.165	1	-532635245	Professional	2.0.10.242	2.0.10.356	10-07-2020	2020-10-07 오전 6:56:55	15:56:55	2.0.10.252	356		1	z	강도	NULL	NULL	NULL	NULL	NULL	NULL	75	1	92	KSY4	List3	NULL	NULL	NULL	NULL	NULL	NULL	NULL	NULL	NULL	1	z	0	3	1085165	0	z	369	1085534
좌우반구com(CVF, UVF, BVF)_2	11	1	<?xml version="1.0"?>\n<Clock xmlns:dt="urn:schemas-microsoft-com:datatypes"><Description dt:dt="string">E-Prime Primary Realtime Clock</Description><StartTime><Timestamp dt:dt="int">0</Timestamp><DateUtc dt:dt="string">2020-10-07T06:56:55Z</DateUtc></StartTime><FrequencyChanges><FrequencyChange><Frequency dt:dt="r8">2699960000</Frequency><Timestamp dt:dt="r8">3.92252386641021E+15</Timestamp><Cur…	좌우반구com(CVF, UVF, BVF)_2-011-1	60.021	1.0.0.165	1	-532635245	Professional	2.0.10.242	2.0.10.356	10-07-2020	2020-10-07 오전 6:56:55	15:56:55	2.0.10.252	126		2	{/}	강례	64	1	126	NULL	NULL	NULL	NULL	NULL	NULL	KSY	List1	0		1	-1	353202	184		0	0	1	{/}	0	4	353386	0	{/}	432	353818
좌우반구com(CVF, UVF, BVF)_2	11	1	<?xml version="1.0"?>\n<Clock xmlns:dt="urn:schemas-microsoft-com:datatypes"><Description dt:dt="string">E-Prime Primary Realtime Clock</Description><StartTime><Timestamp dt:dt="int">0</Timestamp><DateUtc dt:dt="string">2020-10-07T06:56:55Z</DateUtc></StartTime><FrequencyChanges><FrequencyChange><Frequency dt:dt="r8">2699960000</Frequency><Timestamp dt:dt="r8">3.92252386641021E+15</Timestamp><Cur…	좌우반구com(CVF, UVF, BVF)_2-011-1	60.021	1.0.0.165	1	-532635245	Professional	2.0.10.242	2.0.10.356	10-07-2020	2020-10-07 오전 6:56:55	15:56:55	2.0.10.252	187		2	{/}	강방	NULL	NULL	NULL	52	1	55	NULL	NULL	NULL	KSY3	List2	NULL	NULL	NULL	NULL	NULL	NULL	NULL	NULL	NULL	1	{/}	0	4	555016	0	{/}	531	555547
좌우반구com(CVF, UVF, BVF)_2	11	1	<?xml version="1.0"?>\n<Clock xmlns:dt="urn:schemas-microsoft-com:datatypes"><Description dt:dt="string">E-Prime Primary Realtime Clock</Description><StartTime><Timestamp dt:dt="int">0</Timestamp><DateUtc dt:dt="string">2020-10-07T06:56:55Z</DateUtc></StartTime><FrequencyChanges><FrequencyChange><Frequency dt:dt="r8">2699960000</Frequency><Timestamp dt:dt="r8">3.92252386641021E+15</Timestamp><Cur…	좌우반구com(CVF, UVF, BVF)_2-011-1	60.021	1.0.0.165	1	-532635245	Professional	2.0.10.242	2.0.10.356	10-07-2020	2020-10-07 오전 6:56:55	15:56:55	2.0.10.252	300		1	z	개념	NULL	NULL	NULL	NULL	NULL	NULL	71	1	36	KSY4	List3	NULL	NULL	NULL	NULL	NULL	NULL	NULL	NULL	NULL	1	z	1	3	934817	0	z	632	935449
좌우반구com(CVF, UVF, BVF)_2	11	1	<?xml version="1.0"?>\n<Clock xmlns:dt="urn:schemas-microsoft-com:datatypes"><Description dt:dt="string">E-Prime Primary Realtime Clock</Description><StartTime><Timestamp dt:dt="int">0</Timestamp><DateUtc dt:dt="string">2020-10-07T06:56:55Z</DateUtc></StartTime><FrequencyChanges><FrequencyChange><Frequency dt:dt="r8">2699960000</Frequency><Timestamp dt:dt="r8">3.92252386641021E+15</Timestamp><Cur…	좌우반구com(CVF, UVF, BVF)_2-011-1	60.021	1.0.0.165	1	-532635245	Professional	2.0.10.242	2.0.10.356	10-07-2020	2020-10-07 오전 6:56:55	15:56:55	2.0.10.252	357		2	{/}	개례	NULL	NULL	NULL	NULL	NULL	NULL	85	1	93	KSY2	List3	NULL	NULL	NULL	NULL	NULL	NULL	NULL	NULL	NULL	1	{/}	0	3	1087731	0	{/}	517	1088248
좌우반구com(CVF, UVF, BVF)_2	11	1	<?xml version="1.0"?>\n<Clock xmlns:dt="urn:schemas-microsoft-com:datatypes"><Description dt:dt="string">E-Prime Primary Realtime Clock</Description><StartTime><Timestamp dt:dt="int">0</Timestamp><DateUtc dt:dt="string">2020-10-07T06:56:55Z</DateUtc></StartTime><FrequencyChanges><FrequencyChange><Frequency dt:dt="r8">2699960000</Frequency><Timestamp dt:dt="r8">3.92252386641021E+15</Timestamp><Cur…	좌우반구com(CVF, UVF, BVF)_2-011-1	60.021	1.0.0.165	1	-532635245	Professional	2.0.10.242	2.0.10.356	10-07-2020	2020-10-07 오전 6:56:55	15:56:55	2.0.10.252	174		1	z	개인	NULL	NULL	NULL	63	1	42	NULL	NULL	NULL	KSY4	List2	NULL	NULL	NULL	NULL	NULL	NULL	NULL	NULL	NULL	1	z	1	3	520594	0	z	313	520907
좌우반구com(CVF, UVF, BVF)_2	11	1	<?xml version="1.0"?>\n<Clock xmlns:dt="urn:schemas-microsoft-com:datatypes"><Description dt:dt="string">E-Prime Primary Realtime Clock</Description><StartTime><Timestamp dt:dt="int">0</Timestamp><DateUtc dt:dt="string">2020-10-07T06:56:55Z</DateUtc></StartTime><FrequencyChanges><FrequencyChange><Frequency dt:dt="r8">2699960000</Frequency><Timestamp dt:dt="r8">3.92252386641021E+15</Timestamp><Cur…	좌우반구com(CVF, UVF, BVF)_2-011-1	60.021	1.0.0.165	1	-532635245	Professional	2.0.10.242	2.0.10.356	10-07-2020	2020-10-07 오전 6:56:55	15:56:55	2.0.10.252	371		2	{/}	개협	NULL	NULL	NULL	NULL	NULL	NULL	67	1	107	KSY2	List3	NULL	NULL	NULL	NULL	NULL	NULL	NULL	NULL	NULL	1	{/}	0	3	1125368	0	{/}	550	1125918
좌우반구com(CVF, UVF, BVF)_2	11	1	<?xml version="1.0"?>\n<Clock xmlns:dt="urn:schemas-microsoft-com:datatypes"><Description dt:dt="string">E-Prime Primary Realtime Clock</Description><StartTime><Timestamp dt:dt="int">0</Timestamp><DateUtc dt:dt="string">2020-10-07T06:56:55Z</DateUtc></StartTime><FrequencyChanges><FrequencyChange><Frequency dt:dt="r8">2699960000</Frequency><Timestamp dt:dt="r8">3.92252386641021E+15</Timestamp><Cur…	좌우반구com(CVF, UVF, BVF)_2-011-1	60.021	1.0.0.165	1	-532635245	Professional	2.0.10.242	2.0.10.356	10-07-2020	2020-10-07 오전 6:56:55	15:56:55	2.0.10.252	284		2	{/}	거생	NULL	NULL	NULL	NULL	NULL	NULL	104	1	20	KSY3	List3	NULL	NULL	NULL	NULL	NULL	NULL	NULL	NULL	NULL	1	{/}	0	4	891316	0	{/}	612	891928
좌우반구com(CVF, UVF, BVF)_2	11	1	<?xml version="1.0"?>\n<Clock xmlns:dt="urn:schemas-microsoft-com:datatypes"><Description dt:dt="string">E-Prime Primary Realtime Clock</Description><StartTime><Timestamp dt:dt="int">0</Timestamp><DateUtc dt:dt="string">2020-10-07T06:56:55Z</DateUtc></StartTime><FrequencyChanges><FrequencyChange><Frequency dt:dt="r8">2699960000</Frequency><Timestamp dt:dt="r8">3.92252386641021E+15</Timestamp><Cur…	좌우반구com(CVF, UVF, BVF)_2-011-1	60.021	1.0.0.165	1	-532635245	Professional	2.0.10.242	2.0.10.356	10-07-2020	2020-10-07 오전 6:56:55	15:56:55	2.0.10.252	279		1	z	걱정	NULL	NULL	NULL	NULL	NULL	NULL	12	1	15	KSY4	List3	NULL	NULL	NULL	NULL	NULL	NULL	NULL	NULL	NULL	1	z	0	4	877521	0	z	457	877978
좌우반구com(CVF, UVF, BVF)_2	11	1	<?xml version="1.0"?>\n<Clock xmlns:dt="urn:schemas-microsoft-com:datatypes"><Description dt:dt="string">E-Prime Primary Realtime Clock</Description><StartTime><Timestamp dt:dt="int">0</Timestamp><DateUtc dt:dt="string">2020-10-07T06:56:55Z</DateUtc></StartTime><FrequencyChanges><FrequencyChange><Frequency dt:dt="r8">2699960000</Frequency><Timestamp dt:dt="r8">3.92252386641021E+15</Timestamp><Cur…	좌우반구com(CVF, UVF, BVF)_2-011-1	60.021	1.0.0.165	1	-532635245	Professional	2.0.10.242	2.0.10.356	10-07-2020	2020-10-07 오전 6:56:55	15:56:55	2.0.10.252	399		2	{/}	걱최	NULL	NULL	NULL	NULL	NULL	NULL	124	1	135	KSY3	List3	NULL	NULL	NULL	NULL	NULL	NULL	NULL	NULL	NULL	1	{/}	0	3	1200775	0	{/}	430	1201205
좌우반구com(CVF, UVF, BVF)_2	11	1	<?xml version="1.0"?>\n<Clock xmlns:dt="urn:schemas-microsoft-com:datatypes"><Description dt:dt="string">E-Prime Primary Realtime Clock</Description><StartTime><Timestamp dt:dt="int">0</Timestamp><DateUtc dt:dt="string">2020-10-07T06:56:55Z</DateUtc></StartTime><FrequencyChanges><FrequencyChange><Frequency dt:dt="r8">2699960000</Frequency><Timestamp dt:dt="r8">3.92252386641021E+15</Timestamp><Cur…	좌우반구com(CVF, UVF, BVF)_2-011-1	60.021	1.0.0.165	1	-532635245	Professional	2.0.10.242	2.0.10.356	10-07-2020	2020-10-07 오전 6:56:55	15:56:55	2.0.10.252	133		2	{/}	건적	NULL	NULL	NULL	111	1	1	NULL	NULL	NULL	KSY3	List2	NULL	NULL	NULL	NULL	NULL	NULL	NULL	NULL	NULL	0	{/}	0	4	410383	0	z	1151	411534
좌우반구com(CVF, UVF, BVF)_2	11	1	<?xml version="1.0"?>\n<Clock xmlns:dt="urn:schemas-microsoft-com:datatypes"><Description dt:dt="string">E-Prime Primary Realtime Clock</Description><StartTime><Timestamp dt:dt="int">0</Timestamp><DateUtc dt:dt="string">2020-10-07T06:56:55Z</DateUtc></StartTime><FrequencyChanges><FrequencyChange><Frequency dt:dt="r8">2699960000</Frequency><Timestamp dt:dt="r8">3.92252386641021E+15</Timestamp><Cur…	좌우반구com(CVF, UVF, BVF)_2-011-1	60.021	1.0.0.165	1	-532635245	Professional	2.0.10.242	2.0.10.356	10-07-2020	2020-10-07 오전 6:56:55	15:56:55	2.0.10.252	91		2	{/}	검강	13	1	91	NULL	NULL	NULL	NULL	NULL	NULL	KSY	List1	0		1	-1	259668	184		0	0	1	{/}	0	4	259852	0	{/}	379	260231
좌우반구com(CVF, UVF, BVF)_2	11	1	<?xml version="1.0"?>\n<Clock xmlns:dt="urn:schemas-microsoft-com:datatypes"><Description dt:dt="string">E-Prime Primary Realtime Clock</Description><StartTime><Timestamp dt:dt="int">0</Timestamp><DateUtc dt:dt="string">2020-10-07T06:56:55Z</DateUtc></StartTime><FrequencyChanges><FrequencyChange><Frequency dt:dt="r8">2699960000</Frequency><Timestamp dt:dt="r8">3.92252386641021E+15</Timestamp><Cur…	좌우반구com(CVF, UVF, BVF)_2-011-1	60.021	1.0.0.165	1	-532635245	Professional	2.0.10.242	2.0.10.356	10-07-2020	2020-10-07 오전 6:56:55	15:56:55	2.0.10.252	272		1	z	검색	NULL	NULL	NULL	NULL	NULL	NULL	120	1	8	KSY4	List3	NULL	NULL	NULL	NULL	NULL	NULL	NULL	NULL	NULL	1	z	0	4	858594	0	z	536	859130
좌우반구com(CVF, UVF, BVF)_2	11	1	<?xml version="1.0"?>\n<Clock xmlns:dt="urn:schemas-microsoft-com:datatypes"><Description dt:dt="string">E-Prime Primary Realtime Clock</Description><StartTime><Timestamp dt:dt="int">0</Timestamp><DateUtc dt:dt="string">2020-10-07T06:56:55Z</DateUtc></StartTime><FrequencyChanges><FrequencyChange><Frequency dt:dt="r8">2699960000</Frequency><Timestamp dt:dt="r8">3.92252386641021E+15</Timestamp><Cur…	좌우반구com(CVF, UVF, BVF)_2-011-1	60.021	1.0.0.165	1	-532635245	Professional	2.0.10.242	2.0.10.356	10-07-2020	2020-10-07 오전 6:56:55	15:56:55	2.0.10.252	34		2	{/}	검죽	93	1	34	NULL	NULL	NULL	NULL	NULL	NULL	KSY	List1	0		0	-1	105755	183		0	0	1	{/}	0	3	105938	0	{/}	488	106426
좌우반구com(CVF, UVF, BVF)_2	11	1	<?xml version="1.0"?>\n<Clock xmlns:dt="urn:schemas-microsoft-com:datatypes"><Description dt:dt="string">E-Prime Primary Realtime Clock</Description><StartTime><Timestamp dt:dt="int">0</Timestamp><DateUtc dt:dt="string">2020-10-07T06:56:55Z</DateUtc></StartTime><FrequencyChanges><FrequencyChange><Frequency dt:dt="r8">2699960000</Frequency><Timestamp dt:dt="r8">3.92252386641021E+15</Timestamp><Cur…	좌우반구com(CVF, UVF, BVF)_2-011-1	60.021	1.0.0.165	1	-532635245	Professional	2.0.10.242	2.0.10.356	10-07-2020	2020-10-07 오전 6:56:55	15:56:55	2.0.10.252	233		2	{/}	검환	NULL	NULL	NULL	13	1	101	NULL	NULL	NULL	KSY3	List2	NULL	NULL	NULL	NULL	NULL	NULL	NULL	NULL	NULL	1	{/}	1	3	678106	0	{/}	735	678841
좌우반구com(CVF, UVF, BVF)_2	11	1	<?xml version="1.0"?>\n<Clock xmlns:dt="urn:schemas-microsoft-com:datatypes"><Description dt:dt="string">E-Prime Primary Realtime Clock</Description><StartTime><Timestamp dt:dt="int">0</Timestamp><DateUtc dt:dt="string">2020-10-07T06:56:55Z</DateUtc></StartTime><FrequencyChanges><FrequencyChange><Frequency dt:dt="r8">2699960000</Frequency><Timestamp dt:dt="r8">3.92252386641021E+15</Timestamp><Cur…	좌우반구com(CVF, UVF, BVF)_2-011-1	60.021	1.0.0.165	1	-532635245	Professional	2.0.10.242	2.0.10.356	10-07-2020	2020-10-07 오전 6:56:55	15:56:55	2.0.10.252	93		2	{/}	격례	69	1	93	NULL	NULL	NULL	NULL	NULL	NULL	KSY3	List1	NULL	NULL	NULL	NULL	NULL	NULL	NULL	NULL	NULL	1	{/}	0	3	265133	0	{/}	513	265646
좌우반구com(CVF, UVF, BVF)_2	11	1	<?xml version="1.0"?>\n<Clock xmlns:dt="urn:schemas-microsoft-com:datatypes"><Description dt:dt="string">E-Prime Primary Realtime Clock</Description><StartTime><Timestamp dt:dt="int">0</Timestamp><DateUtc dt:dt="string">2020-10-07T06:56:55Z</DateUtc></StartTime><FrequencyChanges><FrequencyChange><Frequency dt:dt="r8">2699960000</Frequency><Timestamp dt:dt="r8">3.92252386641021E+15</Timestamp><Cur…	좌우반구com(CVF, UVF, BVF)_2-011-1	60.021	1.0.0.165	1	-532635245	Professional	2.0.10.242	2.0.10.356	10-07-2020	2020-10-07 오전 6:56:55	15:56:55	2.0.10.252	240		1	z	결과	NULL	NULL	NULL	104	1	108	NULL	NULL	NULL	KSY4	List2	NULL	NULL	NULL	NULL	NULL	NULL	NULL	NULL	NULL	1	z	0	3	697000	0	z	404	697404
좌우반구com(CVF, UVF, BVF)_2	11	1	<?xml version="1.0"?>\n<Clock xmlns:dt="urn:schemas-microsoft-com:datatypes"><Description dt:dt="string">E-Prime Primary Realtime Clock</Description><StartTime><Timestamp dt:dt="int">0</Timestamp><DateUtc dt:dt="string">2020-10-07T06:56:55Z</DateUtc></StartTime><FrequencyChanges><FrequencyChange><Frequency dt:dt="r8">2699960000</Frequency><Timestamp dt:dt="r8">3.92252386641021E+15</Timestamp><Cur…	좌우반구com(CVF, UVF, BVF)_2-011-1	60.021	1.0.0.165	1	-532635245	Professional	2.0.10.242	2.0.10.356	10-07-2020	2020-10-07 오전 6:56:55	15:56:55	2.0.10.252	213		1	z	결국	NULL	NULL	NULL	78	1	81	NULL	NULL	NULL	KSY4	List2	NULL	NULL	NULL	NULL	NULL	NULL	NULL	NULL	NULL	1	z	0	3	624225	0	z	505	624730
좌우반구com(CVF, UVF, BVF)_2	11	1	<?xml version="1.0"?>\n<Clock xmlns:dt="urn:schemas-microsoft-com:datatypes"><Description dt:dt="string">E-Prime Primary Realtime Clock</Description><StartTime><Timestamp dt:dt="int">0</Timestamp><DateUtc dt:dt="string">2020-10-07T06:56:55Z</DateUtc></StartTime><FrequencyChanges><FrequencyChange><Frequency dt:dt="r8">2699960000</Frequency><Timestamp dt:dt="r8">3.92252386641021E+15</Timestamp><Cur…	좌우반구com(CVF, UVF, BVF)_2-011-1	60.021	1.0.0.165	1	-532635245	Professional	2.0.10.242	2.0.10.356	10-07-2020	2020-10-07 오전 6:56:55	15:56:55	2.0.10.252	86		1	z	결정	129	1	86	NULL	NULL	NULL	NULL	NULL	NULL	KSY4	List1	NULL	NULL	NULL	NULL	NULL	NULL	NULL	NULL	NULL	1	z	0	3	246806	0	z	336	247142
좌우반구com(CVF, UVF, BVF)_2	11	1	<?xml version="1.0"?>\n<Clock xmlns:dt="urn:schemas-microsoft-com:datatypes"><Description dt:dt="string">E-Prime Primary Realtime Clock</Description><StartTime><Timestamp dt:dt="int">0</Timestamp><DateUtc dt:dt="string">2020-10-07T06:56:55Z</DateUtc></StartTime><FrequencyChanges><FrequencyChange><Frequency dt:dt="r8">2699960000</Frequency><Timestamp dt:dt="r8">3.92252386641021E+15</Timestamp><Cur…	좌우반구com(CVF, UVF, BVF)_2-011-1	60.021	1.0.0.165	1	-532635245	Professional	2.0.10.242	2.0.10.356	10-07-2020	2020-10-07 오전 6:56:55	15:56:55	2.0.10.252	256		2	{/}	결지	NULL	NULL	NULL	128	1	124	NULL	NULL	NULL	KSY4	List2	NULL	NULL	NULL	NULL	NULL	NULL	NULL	NULL	NULL	1	{/}	0	3	740135	0	{/}	645	740780
좌우반구com(CVF, UVF, BVF)_2	11	1	<?xml version="1.0"?>\n<Clock xmlns:dt="urn:schemas-microsoft-com:datatypes"><Description dt:dt="string">E-Prime Primary Realtime Clock</Description><StartTime><Timestamp dt:dt="int">0</Timestamp><DateUtc dt:dt="string">2020-10-07T06:56:55Z</DateUtc></StartTime><FrequencyChanges><FrequencyChange><Frequency dt:dt="r8">2699960000</Frequency><Timestamp dt:dt="r8">3.92252386641021E+15</Timestamp><Cur…	좌우반구com(CVF, UVF, BVF)_2-011-1	60.021	1.0.0.165	1	-532635245	Professional	2.0.10.242	2.0.10.356	10-07-2020	2020-10-07 오전 6:56:55	15:56:55	2.0.10.252	3		2	{/}	결협	5	1	3	NULL	NULL	NULL	NULL	NULL	NULL	KSY3	List1	NULL	NULL	NULL	NULL	NULL	NULL	NULL	NULL	NULL	0	{/}	0	4	21418	0	z	654	22072
좌우반구com(CVF, UVF, BVF)_2	11	1	<?xml version="1.0"?>\n<Clock xmlns:dt="urn:schemas-microsoft-com:datatypes"><Description dt:dt="string">E-Prime Primary Realtime Clock</Description><StartTime><Timestamp dt:dt="int">0</Timestamp><DateUtc dt:dt="string">2020-10-07T06:56:55Z</DateUtc></StartTime><FrequencyChanges><FrequencyChange><Frequency dt:dt="r8">2699960000</Frequency><Timestamp dt:dt="r8">3.92252386641021E+15</Timestamp><Cur…	좌우반구com(CVF, UVF, BVF)_2-011-1	60.021	1.0.0.165	1	-532635245	Professional	2.0.10.242	2.0.10.356	10-07-2020	2020-10-07 오전 6:56:55	15:56:55	2.0.10.252	142		1	z	경비	NULL	NULL	NULL	33	1	10	NULL	NULL	NULL	KSY4	List2	NULL	NULL	NULL	NULL	NULL	NULL	NULL	NULL	NULL	1	z	0	3	434691	0	z	379	435070
좌우반구com(CVF, UVF, BVF)_2	11	1	<?xml version="1.0"?>\n<Clock xmlns:dt="urn:schemas-microsoft-com:datatypes"><Description dt:dt="string">E-Prime Primary Realtime Clock</Description><StartTime><Timestamp dt:dt="int">0</Timestamp><DateUtc dt:dt="string">2020-10-07T06:56:55Z</DateUtc></StartTime><FrequencyChanges><FrequencyChange><Frequency dt:dt="r8">2699960000</Frequency><Timestamp dt:dt="r8">3.92252386641021E+15</Timestamp><Cur…	좌우반구com(CVF, UVF, BVF)_2-011-1	60.021	1.0.0.165	1	-532635245	Professional	2.0.10.242	2.0.10.356	10-07-2020	2020-10-07 오전 6:56:55	15:56:55	2.0.10.252	155		1	z	경험	NULL	NULL	NULL	24	1	23	NULL	NULL	NULL	KSY4	List2	NULL	NULL	NULL	NULL	NULL	NULL	NULL	NULL	NULL	1	z	0	3	469129	0	z	348	469477
좌우반구com(CVF, UVF, BVF)_2	11	1	<?xml version="1.0"?>\n<Clock xmlns:dt="urn:schemas-microsoft-com:datatypes"><Description dt:dt="string">E-Prime Primary Realtime Clock</Description><StartTime><Timestamp dt:dt="int">0</Timestamp><DateUtc dt:dt="string">2020-10-07T06:56:55Z</DateUtc></StartTime><FrequencyChanges><FrequencyChange><Frequency dt:dt="r8">2699960000</Frequency><Timestamp dt:dt="r8">3.92252386641021E+15</Timestamp><Cur…	좌우반구com(CVF, UVF, BVF)_2-011-1	60.021	1.0.0.165	1	-532635245	Professional	2.0.10.242	2.0.10.356	10-07-2020	2020-10-07 오전 6:56:55	15:56:55	2.0.10.252	127		1	z	경호	27	1	127	NULL	NULL	NULL	NULL	NULL	NULL	KSY4	List1	NULL	NULL	NULL	NULL	NULL	NULL	NULL	NULL	NULL	1	z	0	3	356018	0	z	802	356820
좌우반구com(CVF, UVF, BVF)_2	11	1	<?xml version="1.0"?>\n<Clock xmlns:dt="urn:schemas-microsoft-com:datatypes"><Description dt:dt="string">E-Prime Primary Realtime Clock</Description><StartTime><Timestamp dt:dt="int">0</Timestamp><DateUtc dt:dt="string">2020-10-07T06:56:55Z</DateUtc></StartTime><FrequencyChanges><FrequencyChange><Frequency dt:dt="r8">2699960000</Frequency><Timestamp dt:dt="r8">3.92252386641021E+15</Timestamp><Cur…	좌우반구com(CVF, UVF, BVF)_2-011-1	60.021	1.0.0.165	1	-532635245	Professional	2.0.10.242	2.0.10.356	10-07-2020	2020-10-07 오전 6:56:55	15:56:55	2.0.10.252	335		1	z	계기	NULL	NULL	NULL	NULL	NULL	NULL	15	1	71	KSY4	List3	NULL	NULL	NULL	NULL	NULL	NULL	NULL	NULL	NULL	0	z	0	4	1028635	0	{/}	719	1029354
좌우반구com(CVF, UVF, BVF)_2	11	1	<?xml version="1.0"?>\n<Clock xmlns:dt="urn:schemas-microsoft-com:datatypes"><Description dt:dt="string">E-Prime Primary Realtime Clock</Description><StartTime><Timestamp dt:dt="int">0</Timestamp><DateUtc dt:dt="string">2020-10-07T06:56:55Z</DateUtc></StartTime><FrequencyChanges><FrequencyChange><Frequency dt:dt="r8">2699960000</Frequency><Timestamp dt:dt="r8">3.92252386641021E+15</Timestamp><Cur…	좌우반구com(CVF, UVF, BVF)_2-011-1	60.021	1.0.0.165	1	-532635245	Professional	2.0.10.242	2.0.10.356	10-07-2020	2020-10-07 오전 6:56:55	15:56:55	2.0.10.252	147		2	{/}	계님	NULL	NULL	NULL	70	1	15	NULL	NULL	NULL	KSY	List2	0		0	-1	447786	184		0	0	1	{/}	0	4	447970	0	{/}	418	448388
좌우반구com(CVF, UVF, BVF)_2	11	1	<?xml version="1.0"?>\n<Clock xmlns:dt="urn:schemas-microsoft-com:datatypes"><Description dt:dt="string">E-Prime Primary Realtime Clock</Description><StartTime><Timestamp dt:dt="int">0</Timestamp><DateUtc dt:dt="string">2020-10-07T06:56:55Z</DateUtc></StartTime><FrequencyChanges><FrequencyChange><Frequency dt:dt="r8">2699960000</Frequency><Timestamp dt:dt="r8">3.92252386641021E+15</Timestamp><Cur…	좌우반구com(CVF, UVF, BVF)_2-011-1	60.021	1.0.0.165	1	-532635245	Professional	2.0.10.242	2.0.10.356	10-07-2020	2020-10-07 오전 6:56:55	15:56:55	2.0.10.252	265		2	{/}	계락	NULL	NULL	NULL	NULL	NULL	NULL	136	1	1	KSY4	List3	NULL	NULL	NULL	NULL	NULL	NULL	NULL	NULL	NULL	0	{/}	0	4	837768	0		0	0
좌우반구com(CVF, UVF, BVF)_2	11	1	<?xml version="1.0"?>\n<Clock xmlns:dt="urn:schemas-microsoft-com:datatypes"><Description dt:dt="string">E-Prime Primary Realtime Clock</Description><StartTime><Timestamp dt:dt="int">0</Timestamp><DateUtc dt:dt="string">2020-10-07T06:56:55Z</DateUtc></StartTime><FrequencyChanges><FrequencyChange><Frequency dt:dt="r8">2699960000</Frequency><Timestamp dt:dt="r8">3.92252386641021E+15</Timestamp><Cur…	좌우반구com(CVF, UVF, BVF)_2-011-1	60.021	1.0.0.165	1	-532635245	Professional	2.0.10.242	2.0.10.356	10-07-2020	2020-10-07 오전 6:56:55	15:56:55	2.0.10.252	247		1	z	계수	NULL	NULL	NULL	22	1	115	NULL	NULL	NULL	KSY4	List2	NULL	NULL	NULL	NULL	NULL	NULL	NULL	NULL	NULL	0	z	1	3	715393	0	{/}	845	716238
좌우반구com(CVF, UVF, BVF)_2	11	1	<?xml version="1.0"?>\n<Clock xmlns:dt="urn:schemas-microsoft-com:datatypes"><Description dt:dt="string">E-Prime Primary Realtime Clock</Description><StartTime><Timestamp dt:dt="int">0</Timestamp><DateUtc dt:dt="string">2020-10-07T06:56:55Z</DateUtc></StartTime><FrequencyChanges><FrequencyChange><Frequency dt:dt="r8">2699960000</Frequency><Timestamp dt:dt="r8">3.92252386641021E+15</Timestamp><Cur…	좌우반구com(CVF, UVF, BVF)_2-011-1	60.021	1.0.0.165	1	-532635245	Professional	2.0.10.242	2.0.10.356	10-07-2020	2020-10-07 오전 6:56:55	15:56:55	2.0.10.252	9		2	{/}	계여	60	1	9	NULL	NULL	NULL	NULL	NULL	NULL	KSY4	List1	NULL	NULL	NULL	NULL	NULL	NULL	NULL	NULL	NULL	1	{/}	0	3	37862	0	{/}	432	38294
좌우반구com(CVF, UVF, BVF)_2	11	1	<?xml version="1.0"?>\n<Clock xmlns:dt="urn:schemas-microsoft-com:datatypes"><Description dt:dt="string">E-Prime Primary Realtime Clock</Description><StartTime><Timestamp dt:dt="int">0</Timestamp><DateUtc dt:dt="string">2020-10-07T06:56:55Z</DateUtc></StartTime><FrequencyChanges><FrequencyChange><Frequency dt:dt="r8">2699960000</Frequency><Timestamp dt:dt="r8">3.92252386641021E+15</Timestamp><Cur…	좌우반구com(CVF, UVF, BVF)_2-011-1	60.021	1.0.0.165	1	-532635245	Professional	2.0.10.242	2.0.10.356	10-07-2020	2020-10-07 오전 6:56:55	15:56:55	2.0.10.252	299		2	{/}	고률	NULL	NULL	NULL	NULL	NULL	NULL	78	1	35	KSY3	List3	NULL	NULL	NULL	NULL	NULL	NULL	NULL	NULL	NULL	0	{/}	0	4	931902	0	z	722	932624
좌우반구com(CVF, UVF, BVF)_2	11	1	<?xml version="1.0"?>\n<Clock xmlns:dt="urn:schemas-microsoft-com:datatypes"><Description dt:dt="string">E-Prime Primary Realtime Clock</Description><StartTime><Timestamp dt:dt="int">0</Timestamp><DateUtc dt:dt="string">2020-10-07T06:56:55Z</DateUtc></StartTime><FrequencyChanges><FrequencyChange><Frequency dt:dt="r8">2699960000</Frequency><Timestamp dt:dt="r8">3.92252386641021E+15</Timestamp><Cur…	좌우반구com(CVF, UVF, BVF)_2-011-1	60.021	1.0.0.165	1	-532635245	Professional	2.0.10.242	2.0.10.356	10-07-2020	2020-10-07 오전 6:56:55	15:56:55	2.0.10.252	391		2	{/}	고청	NULL	NULL	NULL	NULL	NULL	NULL	102	1	127	KSY	List3	0		0	-1	1179149	183		0	0	1	{/}	1	3	1179332	0	{/}	377	1179709
좌우반구com(CVF, UVF, BVF)_2	11	1	<?xml version="1.0"?>\n<Clock xmlns:dt="urn:schemas-microsoft-com:datatypes"><Description dt:dt="string">E-Prime Primary Realtime Clock</Description><StartTime><Timestamp dt:dt="int">0</Timestamp><DateUtc dt:dt="string">2020-10-07T06:56:55Z</DateUtc></StartTime><FrequencyChanges><FrequencyChange><Frequency dt:dt="r8">2699960000</Frequency><Timestamp dt:dt="r8">3.92252386641021E+15</Timestamp><Cur…	좌우반구com(CVF, UVF, BVF)_2-011-1	60.021	1.0.0.165	1	-532635245	Professional	2.0.10.242	2.0.10.356	10-07-2020	2020-10-07 오전 6:56:55	15:56:55	2.0.10.252	98		1	z	공기	125	1	98	NULL	NULL	NULL	NULL	NULL	NULL	KSY4	List1	NULL	NULL	NULL	NULL	NULL	NULL	NULL	NULL	NULL	1	z	0	3	278195	0	z	370	278565
좌우반구com(CVF, UVF, BVF)_2	11	1	<?xml version="1.0"?>\n<Clock xmlns:dt="urn:schemas-microsoft-com:datatypes"><Description dt:dt="string">E-Prime Primary Realtime Clock</Description><StartTime><Timestamp dt:dt="int">0</Timestamp><DateUtc dt:dt="string">2020-10-07T06:56:55Z</DateUtc></StartTime><FrequencyChanges><FrequencyChange><Frequency dt:dt="r8">2699960000</Frequency><Timestamp dt:dt="r8">3.92252386641021E+15</Timestamp><Cur…	좌우반구com(CVF, UVF, BVF)_2-011-1	60.021	1.0.0.165	1	-532635245	Professional	2.0.10.242	2.0.10.356	10-07-2020	2020-10-07 오전 6:56:55	15:56:55	2.0.10.252	192		1	z	공백	NULL	NULL	NULL	117	1	60	NULL	NULL	NULL	KSY4	List2	NULL	NULL	NULL	NULL	NULL	NULL	NULL	NULL	NULL	1	z	0	3	568561	0	z	354	568915
좌우반구com(CVF, UVF, BVF)_2	11	1	<?xml version="1.0"?>\n<Clock xmlns:dt="urn:schemas-microsoft-com:datatypes"><Description dt:dt="string">E-Prime Primary Realtime Clock</Description><StartTime><Timestamp dt:dt="int">0</Timestamp><DateUtc dt:dt="string">2020-10-07T06:56:55Z</DateUtc></StartTime><FrequencyChanges><FrequencyChange><Frequency dt:dt="r8">2699960000</Frequency><Timestamp dt:dt="r8">3.92252386641021E+15</Timestamp><Cur…	좌우반구com(CVF, UVF, BVF)_2-011-1	60.021	1.0.0.165	1	-532635245	Professional	2.0.10.242	2.0.10.356	10-07-2020	2020-10-07 오전 6:56:55	15:56:55	2.0.10.252	380		1	z	공포	NULL	NULL	NULL	NULL	NULL	NULL	96	1	116	KSY4	List3	NULL	NULL	NULL	NULL	NULL	NULL	NULL	NULL	NULL	1	z	0	3	1150409	0	z	469	1150878
좌우반구com(CVF, UVF, BVF)_2	11	1	<?xml version="1.0"?>\n<Clock xmlns:dt="urn:schemas-microsoft-com:datatypes"><Description dt:dt="string">E-Prime Primary Realtime Clock</Description><StartTime><Timestamp dt:dt="int">0</Timestamp><DateUtc dt:dt="string">2020-10-07T06:56:55Z</DateUtc></StartTime><FrequencyChanges><FrequencyChange><Frequency dt:dt="r8">2699960000</Frequency><Timestamp dt:dt="r8">3.92252386641021E+15</Timestamp><Cur…	좌우반구com(CVF, UVF, BVF)_2-011-1	60.021	1.0.0.165	1	-532635245	Professional	2.0.10.242	2.0.10.356	10-07-2020	2020-10-07 오전 6:56:55	15:56:55	2.0.10.252	26		2	{/}	과법	75	1	26	NULL	NULL	NULL	NULL	NULL	NULL	KSY3	List1	NULL	NULL	NULL	NULL	NULL	NULL	NULL	NULL	NULL	0	{/}	0	3	83929	0	z	680	84609
좌우반구com(CVF, UVF, BVF)_2	11	1	<?xml version="1.0"?>\n<Clock xmlns:dt="urn:schemas-microsoft-com:datatypes"><Description dt:dt="string">E-Prime Primary Realtime Clock</Description><StartTime><Timestamp dt:dt="int">0</Timestamp><DateUtc dt:dt="string">2020-10-07T06:56:55Z</DateUtc></StartTime><FrequencyChanges><FrequencyChange><Frequency dt:dt="r8">2699960000</Frequency><Timestamp dt:dt="r8">3.92252386641021E+15</Timestamp><Cur…	좌우반구com(CVF, UVF, BVF)_2-011-1	60.021	1.0.0.165	1	-532635245	Professional	2.0.10.242	2.0.10.356	10-07-2020	2020-10-07 오전 6:56:55	15:56:55	2.0.10.252	303		1	z	과정	NULL	NULL	NULL	NULL	NULL	NULL	99	1	39	KSY4	List3	NULL	NULL	NULL	NULL	NULL	NULL	NULL	NULL	NULL	0	z	0	3	943048	0	{/}	474	943522
좌우반구com(CVF, UVF, BVF)_2	11	1	<?xml version="1.0"?>\n<Clock xmlns:dt="urn:schemas-microsoft-com:datatypes"><Description dt:dt="string">E-Prime Primary Realtime Clock</Description><StartTime><Timestamp dt:dt="int">0</Timestamp><DateUtc dt:dt="string">2020-10-07T06:56:55Z</DateUtc></StartTime><FrequencyChanges><FrequencyChange><Frequency dt:dt="r8">2699960000</Frequency><Timestamp dt:dt="r8">3.92252386641021E+15</Timestamp><Cur…	좌우반구com(CVF, UVF, BVF)_2-011-1	60.021	1.0.0.165	1	-532635245	Professional	2.0.10.242	2.0.10.356	10-07-2020	2020-10-07 오전 6:56:55	15:56:55	2.0.10.252	181		1	z	관계	NULL	NULL	NULL	60	1	49	NULL	NULL	NULL	KSY4	List2	NULL	NULL	NULL	NULL	NULL	NULL	NULL	NULL	NULL	1	z	0	4	539005	0	z	430	539435
좌우반구com(CVF, UVF, BVF)_2	11	1	<?xml version="1.0"?>\n<Clock xmlns:dt="urn:schemas-microsoft-com:datatypes"><Description dt:dt="string">E-Prime Primary Realtime Clock</Description><StartTime><Timestamp dt:dt="int">0</Timestamp><DateUtc dt:dt="string">2020-10-07T06:56:55Z</DateUtc></StartTime><FrequencyChanges><FrequencyChange><Frequency dt:dt="r8">2699960000</Frequency><Timestamp dt:dt="r8">3.92252386641021E+15</Timestamp><Cur…	좌우반구com(CVF, UVF, BVF)_2-011-1	60.021	1.0.0.165	1	-532635245	Professional	2.0.10.242	2.0.10.356	10-07-2020	2020-10-07 오전 6:56:55	15:56:55	2.0.10.252	172		1	z	관측	NULL	NULL	NULL	109	1	40	NULL	NULL	NULL	KSY4	List2	NULL	NULL	NULL	NULL	NULL	NULL	NULL	NULL	NULL	0	z	0	3	515263	0	{/}	413	515676
좌우반구com(CVF, UVF, BVF)_2	11	1	<?xml version="1.0"?>\n<Clock xmlns:dt="urn:schemas-microsoft-com:datatypes"><Description dt:dt="string">E-Prime Primary Realtime Clock</Description><StartTime><Timestamp dt:dt="int">0</Timestamp><DateUtc dt:dt="string">2020-10-07T06:56:55Z</DateUtc></StartTime><FrequencyChanges><FrequencyChange><Frequency dt:dt="r8">2699960000</Frequency><Timestamp dt:dt="r8">3.92252386641021E+15</Timestamp><Cur…	좌우반구com(CVF, UVF, BVF)_2-011-1	60.021	1.0.0.165	1	-532635245	Professional	2.0.10.242	2.0.10.356	10-07-2020	2020-10-07 오전 6:56:55	15:56:55	2.0.10.252	211		1	z	광장	NULL	NULL	NULL	19	1	79	NULL	NULL	NULL	KSY4	List2	NULL	NULL	NULL	NULL	NULL	NULL	NULL	NULL	NULL	1	z	1	3	618860	0	z	520	619380
좌우반구com(CVF, UVF, BVF)_2	11	1	<?xml version="1.0"?>\n<Clock xmlns:dt="urn:schemas-microsoft-com:datatypes"><Description dt:dt="string">E-Prime Primary Realtime Clock</Description><StartTime><Timestamp dt:dt="int">0</Timestamp><DateUtc dt:dt="string">2020-10-07T06:56:55Z</DateUtc></StartTime><FrequencyChanges><FrequencyChange><Frequency dt:dt="r8">2699960000</Frequency><Timestamp dt:dt="r8">3.92252386641021E+15</Timestamp><Cur…	좌우반구com(CVF, UVF, BVF)_2-011-1	60.021	1.0.0.165	1	-532635245	Professional	2.0.10.242	2.0.10.356	10-07-2020	2020-10-07 오전 6:56:55	15:56:55	2.0.10.252	90		2	{/}	교느	21	1	90	NULL	NULL	NULL	NULL	NULL	NULL	KSY3	List1	NULL	NULL	NULL	NULL	NULL	NULL	NULL	NULL	NULL	1	{/}	0	3	257219	0	{/}	432	257651
좌우반구com(CVF, UVF, BVF)_2	11	1	<?xml version="1.0"?>\n<Clock xmlns:dt="urn:schemas-microsoft-com:datatypes"><Description dt:dt="string">E-Prime Primary Realtime Clock</Description><StartTime><Timestamp dt:dt="int">0</Timestamp><DateUtc dt:dt="string">2020-10-07T06:56:55Z</DateUtc></StartTime><FrequencyChanges><FrequencyChange><Frequency dt:dt="r8">2699960000</Frequency><Timestamp dt:dt="r8">3.92252386641021E+15</Timestamp><Cur…	좌우반구com(CVF, UVF, BVF)_2-011-1	60.021	1.0.0.165	1	-532635245	Professional	2.0.10.242	2.0.10.356	10-07-2020	2020-10-07 오전 6:56:55	15:56:55	2.0.10.252	66		1	z	교훈	11	1	66	NULL	NULL	NULL	NULL	NULL	NULL	KSY3	List1	NULL	NULL	NULL	NULL	NULL	NULL	NULL	NULL	NULL	1	z	0	3	192875	0	z	490	193365
좌우반구com(CVF, UVF, BVF)_2	11	1	<?xml version="1.0"?>\n<Clock xmlns:dt="urn:schemas-microsoft-com:datatypes"><Description dt:dt="string">E-Prime Primary Realtime Clock</Description><StartTime><Timestamp dt:dt="int">0</Timestamp><DateUtc dt:dt="string">2020-10-07T06:56:55Z</DateUtc></StartTime><FrequencyChanges><FrequencyChange><Frequency dt:dt="r8">2699960000</Frequency><Timestamp dt:dt="r8">3.92252386641021E+15</Timestamp><Cur…	좌우반구com(CVF, UVF, BVF)_2-011-1	60.021	1.0.0.165	1	-532635245	Professional	2.0.10.242	2.0.10.356	10-07-2020	2020-10-07 오전 6:56:55	15:56:55	2.0.10.252	135		2	{/}	교휘	NULL	NULL	NULL	98	1	3	NULL	NULL	NULL	KSY4	List2	NULL	NULL	NULL	NULL	NULL	NULL	NULL	NULL	NULL	0	{/}	1	3	416247	0	z	359	416606
좌우반구com(CVF, UVF, BVF)_2	11	1	<?xml version="1.0"?>\n<Clock xmlns:dt="urn:schemas-microsoft-com:datatypes"><Description dt:dt="string">E-Prime Primary Realtime Clock</Description><StartTime><Timestamp dt:dt="int">0</Timestamp><DateUtc dt:dt="string">2020-10-07T06:56:55Z</DateUtc></StartTime><FrequencyChanges><FrequencyChange><Frequency dt:dt="r8">2699960000</Frequency><Timestamp dt:dt="r8">3.92252386641021E+15</Timestamp><Cur…	좌우반구com(CVF, UVF, BVF)_2-011-1	60.021	1.0.0.165	1	-532635245	Professional	2.0.10.242	2.0.10.356	10-07-2020	2020-10-07 오전 6:56:55	15:56:55	2.0.10.252	323		1	z	구조	NULL	NULL	NULL	NULL	NULL	NULL	14	1	59	KSY4	List3	NULL	NULL	NULL	NULL	NULL	NULL	NULL	NULL	NULL	1	z	0	3	996596	0	z	467	997063
좌우반구com(CVF, UVF, BVF)_2	11	1	<?xml version="1.0"?>\n<Clock xmlns:dt="urn:schemas-microsoft-com:datatypes"><Description dt:dt="string">E-Prime Primary Realtime Clock</Description><StartTime><Timestamp dt:dt="int">0</Timestamp><DateUtc dt:dt="string">2020-10-07T06:56:55Z</DateUtc></StartTime><FrequencyChanges><FrequencyChange><Frequency dt:dt="r8">2699960000</Frequency><Timestamp dt:dt="r8">3.92252386641021E+15</Timestamp><Cur…	좌우반구com(CVF, UVF, BVF)_2-011-1	60.021	1.0.0.165	1	-532635245	Professional	2.0.10.242	2.0.10.356	10-07-2020	2020-10-07 오전 6:56:55	15:56:55	2.0.10.252	38		2	{/}	국득	107	1	38	NULL	NULL	NULL	NULL	NULL	NULL	KSY2	List1	NULL	NULL	NULL	NULL	NULL	NULL	NULL	NULL	NULL	0	{/}	0	3	116951	0	z	536	117487
좌우반구com(CVF, UVF, BVF)_2	11	1	<?xml version="1.0"?>\n<Clock xmlns:dt="urn:schemas-microsoft-com:datatypes"><Description dt:dt="string">E-Prime Primary Realtime Clock</Description><StartTime><Timestamp dt:dt="int">0</Timestamp><DateUtc dt:dt="string">2020-10-07T06:56:55Z</DateUtc></StartTime><FrequencyChanges><FrequencyChange><Frequency dt:dt="r8">2699960000</Frequency><Timestamp dt:dt="r8">3.92252386641021E+15</Timestamp><Cur…	좌우반구com(CVF, UVF, BVF)_2-011-1	60.021	1.0.0.165	1	-532635245	Professional	2.0.10.242	2.0.10.356	10-07-2020	2020-10-07 오전 6:56:55	15:56:55	2.0.10.252	4		2	{/}	국반	2	1	4	NULL	NULL	NULL	NULL	NULL	NULL	KSY4	List1	NULL	NULL	NULL	NULL	NULL	NULL	NULL	NULL	NULL	1	{/}	0	4	24267	0	{/}	484	24751
좌우반구com(CVF, UVF, BVF)_2	11	1	<?xml version="1.0"?>\n<Clock xmlns:dt="urn:schemas-microsoft-com:datatypes"><Description dt:dt="string">E-Prime Primary Realtime Clock</Description><StartTime><Timestamp dt:dt="int">0</Timestamp><DateUtc dt:dt="string">2020-10-07T06:56:55Z</DateUtc></StartTime><FrequencyChanges><FrequencyChange><Frequency dt:dt="r8">2699960000</Frequency><Timestamp dt:dt="r8">3.92252386641021E+15</Timestamp><Cur…	좌우반구com(CVF, UVF, BVF)_2-011-1	60.021	1.0.0.165	1	-532635245	Professional	2.0.10.242	2.0.10.356	10-07-2020	2020-10-07 오전 6:56:55	15:56:55	2.0.10.252	201		1	z	군청	NULL	NULL	NULL	84	1	69	NULL	NULL	NULL	KSY4	List2	NULL	NULL	NULL	NULL	NULL	NULL	NULL	NULL	NULL	1	z	1	3	591986	0	z	321	592307
좌우반구com(CVF, UVF, BVF)_2	11	1	<?xml version="1.0"?>\n<Clock xmlns:dt="urn:schemas-microsoft-com:datatypes"><Description dt:dt="string">E-Prime Primary Realtime Clock</Description><StartTime><Timestamp dt:dt="int">0</Timestamp><DateUtc dt:dt="string">2020-10-07T06:56:55Z</DateUtc></StartTime><FrequencyChanges><FrequencyChange><Frequency dt:dt="r8">2699960000</Frequency><Timestamp dt:dt="r8">3.92252386641021E+15</Timestamp><Cur…	좌우반구com(CVF, UVF, BVF)_2-011-1	60.021	1.0.0.165	1	-532635245	Professional	2.0.10.242	2.0.10.356	10-07-2020	2020-10-07 오전 6:56:55	15:56:55	2.0.10.252	107		1	z	궤도	23	1	107	NULL	NULL	NULL	NULL	NULL	NULL	KSY4	List1	NULL	NULL	NULL	NULL	NULL	NULL	NULL	NULL	NULL	0	z	0	3	302037	0	{/}	408	302445
좌우반구com(CVF, UVF, BVF)_2	11	1	<?xml version="1.0"?>\n<Clock xmlns:dt="urn:schemas-microsoft-com:datatypes"><Description dt:dt="string">E-Prime Primary Realtime Clock</Description><StartTime><Timestamp dt:dt="int">0</Timestamp><DateUtc dt:dt="string">2020-10-07T06:56:55Z</DateUtc></StartTime><FrequencyChanges><FrequencyChange><Frequency dt:dt="r8">2699960000</Frequency><Timestamp dt:dt="r8">3.92252386641021E+15</Timestamp><Cur…	좌우반구com(CVF, UVF, BVF)_2-011-1	60.021	1.0.0.165	1	-532635245	Professional	2.0.10.242	2.0.10.356	10-07-2020	2020-10-07 오전 6:56:55	15:56:55	2.0.10.252	54		2	{/}	궤희	52	1	54	NULL	NULL	NULL	NULL	NULL	NULL	KSY2	List1	NULL	NULL	NULL	NULL	NULL	NULL	NULL	NULL	NULL	0	{/}	0	4	160353	0	z	782	161135
좌우반구com(CVF, UVF, BVF)_2	11	1	<?xml version="1.0"?>\n<Clock xmlns:dt="urn:schemas-microsoft-com:datatypes"><Description dt:dt="string">E-Prime Primary Realtime Clock</Description><StartTime><Timestamp dt:dt="int">0</Timestamp><DateUtc dt:dt="string">2020-10-07T06:56:55Z</DateUtc></StartTime><FrequencyChanges><FrequencyChange><Frequency dt:dt="r8">2699960000</Frequency><Timestamp dt:dt="r8">3.92252386641021E+15</Timestamp><Cur…	좌우반구com(CVF, UVF, BVF)_2-011-1	60.021	1.0.0.165	1	-532635245	Professional	2.0.10.242	2.0.10.356	10-07-2020	2020-10-07 오전 6:56:55	15:56:55	2.0.10.252	46		1	z	그림	118	1	46	NULL	NULL	NULL	NULL	NULL	NULL	KSY4	List1	NULL	NULL	NULL	NULL	NULL	NULL	NULL	NULL	NULL	1	z	0	3	138527	0	z	548	139075
좌우반구com(CVF, UVF, BVF)_2	11	1	<?xml version="1.0"?>\n<Clock xmlns:dt="urn:schemas-microsoft-com:datatypes"><Description dt:dt="string">E-Prime Primary Realtime Clock</Description><StartTime><Timestamp dt:dt="int">0</Timestamp><DateUtc dt:dt="string">2020-10-07T06:56:55Z</DateUtc></StartTime><FrequencyChanges><FrequencyChange><Frequency dt:dt="r8">2699960000</Frequency><Timestamp dt:dt="r8">3.92252386641021E+15</Timestamp><Cur…	좌우반구com(CVF, UVF, BVF)_2-011-1	60.021	1.0.0.165	1	-532635245	Professional	2.0.10.242	2.0.10.356	10-07-2020	2020-10-07 오전 6:56:55	15:56:55	2.0.10.252	153		2	{/}	그법	NULL	NULL	NULL	40	1	21	NULL	NULL	NULL	KSY	List2	0		0	0	463598	183		0	0	1	{/}	0	3	463781	0	{/}	447	464228
좌우반구com(CVF, UVF, BVF)_2	11	1	<?xml version="1.0"?>\n<Clock xmlns:dt="urn:schemas-microsoft-com:datatypes"><Description dt:dt="string">E-Prime Primary Realtime Clock</Description><StartTime><Timestamp dt:dt="int">0</Timestamp><DateUtc dt:dt="string">2020-10-07T06:56:55Z</DateUtc></StartTime><FrequencyChanges><FrequencyChange><Frequency dt:dt="r8">2699960000</Frequency><Timestamp dt:dt="r8">3.92252386641021E+15</Timestamp><Cur…	좌우반구com(CVF, UVF, BVF)_2-011-1	60.021	1.0.0.165	1	-532635245	Professional	2.0.10.242	2.0.10.356	10-07-2020	2020-10-07 오전 6:56:55	15:56:55	2.0.10.252	375		2	{/}	그소	NULL	NULL	NULL	NULL	NULL	NULL	81	1	111	KSY2	List3	NULL	NULL	NULL	NULL	NULL	NULL	NULL	NULL	NULL	1	{/}	0	3	1136414	0	{/}	496	1136910
좌우반구com(CVF, UVF, BVF)_2	11	1	<?xml version="1.0"?>\n<Clock xmlns:dt="urn:schemas-microsoft-com:datatypes"><Description dt:dt="string">E-Prime Primary Realtime Clock</Description><StartTime><Timestamp dt:dt="int">0</Timestamp><DateUtc dt:dt="string">2020-10-07T06:56:55Z</DateUtc></StartTime><FrequencyChanges><FrequencyChange><Frequency dt:dt="r8">2699960000</Frequency><Timestamp dt:dt="r8">3.92252386641021E+15</Timestamp><Cur…	좌우반구com(CVF, UVF, BVF)_2-011-1	60.021	1.0.0.165	1	-532635245	Professional	2.0.10.242	2.0.10.356	10-07-2020	2020-10-07 오전 6:56:55	15:56:55	2.0.10.252	223		2	{/}	그종	NULL	NULL	NULL	68	1	91	NULL	NULL	NULL	KSY	List2	0		0	0	650966	183		0	0	1	{/}	0	3	651149	0	{/}	517	651666
좌우반구com(CVF, UVF, BVF)_2	11	1	<?xml version="1.0"?>\n<Clock xmlns:dt="urn:schemas-microsoft-com:datatypes"><Description dt:dt="string">E-Prime Primary Realtime Clock</Description><StartTime><Timestamp dt:dt="int">0</Timestamp><DateUtc dt:dt="string">2020-10-07T06:56:55Z</DateUtc></StartTime><FrequencyChanges><FrequencyChange><Frequency dt:dt="r8">2699960000</Frequency><Timestamp dt:dt="r8">3.92252386641021E+15</Timestamp><Cur…	좌우반구com(CVF, UVF, BVF)_2-011-1	60.021	1.0.0.165	1	-532635245	Professional	2.0.10.242	2.0.10.356	10-07-2020	2020-10-07 오전 6:56:55	15:56:55	2.0.10.252	251		1	z	급여	NULL	NULL	NULL	50	1	119	NULL	NULL	NULL	KSY4	List2	NULL	NULL	NULL	NULL	NULL	NULL	NULL	NULL	NULL	1	z	0	3	726723	0	z	430	727153
좌우반구com(CVF, UVF, BVF)_2	11	1	<?xml version="1.0"?>\n<Clock xmlns:dt="urn:schemas-microsoft-com:datatypes"><Description dt:dt="string">E-Prime Primary Realtime Clock</Description><StartTime><Timestamp dt:dt="int">0</Timestamp><DateUtc dt:dt="string">2020-10-07T06:56:55Z</DateUtc></StartTime><FrequencyChanges><FrequencyChange><Frequency dt:dt="r8">2699960000</Frequency><Timestamp dt:dt="r8">3.92252386641021E+15</Timestamp><Cur…	좌우반구com(CVF, UVF, BVF)_2-011-1	60.021	1.0.0.165	1	-532635245	Professional	2.0.10.242	2.0.10.356	10-07-2020	2020-10-07 오전 6:56:55	15:56:55	2.0.10.252	262		1	z	기록	NULL	NULL	NULL	27	1	130	NULL	NULL	NULL	KSY4	List2	NULL	NULL	NULL	NULL	NULL	NULL	NULL	NULL	NULL	0	z	0	4	756013	0	{/}	658	756671
좌우반구com(CVF, UVF, BVF)_2	11	1	<?xml version="1.0"?>\n<Clock xmlns:dt="urn:schemas-microsoft-com:datatypes"><Description dt:dt="string">E-Prime Primary Realtime Clock</Description><StartTime><Timestamp dt:dt="int">0</Timestamp><DateUtc dt:dt="string">2020-10-07T06:56:55Z</DateUtc></StartTime><FrequencyChanges><FrequencyChange><Frequency dt:dt="r8">2699960000</Frequency><Timestamp dt:dt="r8">3.92252386641021E+15</Timestamp><Cur…	좌우반구com(CVF, UVF, BVF)_2-011-1	60.021	1.0.0.165	1	-532635245	Professional	2.0.10.242	2.0.10.356	10-07-2020	2020-10-07 오전 6:56:55	15:56:55	2.0.10.252	296		1	z	기름	NULL	NULL	NULL	NULL	NULL	NULL	49	1	32	KSY4	List3	NULL	NULL	NULL	NULL	NULL	NULL	NULL	NULL	NULL	1	z	0	4	923505	0	z	458	923963
좌우반구com(CVF, UVF, BVF)_2	11	1	<?xml version="1.0"?>\n<Clock xmlns:dt="urn:schemas-microsoft-com:datatypes"><Description dt:dt="string">E-Prime Primary Realtime Clock</Description><StartTime><Timestamp dt:dt="int">0</Timestamp><DateUtc dt:dt="string">2020-10-07T06:56:55Z</DateUtc></StartTime><FrequencyChanges><FrequencyChange><Frequency dt:dt="r8">2699960000</Frequency><Timestamp dt:dt="r8">3.92252386641021E+15</Timestamp><Cur…	좌우반구com(CVF, UVF, BVF)_2-011-1	60.021	1.0.0.165	1	-532635245	Professional	2.0.10.242	2.0.10.356	10-07-2020	2020-10-07 오전 6:56:55	15:56:55	2.0.10.252	218		1	z	기술	NULL	NULL	NULL	76	1	86	NULL	NULL	NULL	KSY4	List2	NULL	NULL	NULL	NULL	NULL	NULL	NULL	NULL	NULL	1	z	0	3	637787	0	z	399	638186
좌우반구com(CVF, UVF, BVF)_2	11	1	<?xml version="1.0"?>\n<Clock xmlns:dt="urn:schemas-microsoft-com:datatypes"><Description dt:dt="string">E-Prime Primary Realtime Clock</Description><StartTime><Timestamp dt:dt="int">0</Timestamp><DateUtc dt:dt="string">2020-10-07T06:56:55Z</DateUtc></StartTime><FrequencyChanges><FrequencyChange><Frequency dt:dt="r8">2699960000</Frequency><Timestamp dt:dt="r8">3.92252386641021E+15</Timestamp><Cur…	좌우반구com(CVF, UVF, BVF)_2-011-1	60.021	1.0.0.165	1	-532635245	Professional	2.0.10.242	2.0.10.356	10-07-2020	2020-10-07 오전 6:56:55	15:56:55	2.0.10.252	373		1	z	기운	NULL	NULL	NULL	NULL	NULL	NULL	58	1	109	KSY4	List3	NULL	NULL	NULL	NULL	NULL	NULL	NULL	NULL	NULL	1	z	0	3	1131049	0	z	421	1131470
좌우반구com(CVF, UVF, BVF)_2	11	1	<?xml version="1.0"?>\n<Clock xmlns:dt="urn:schemas-microsoft-com:datatypes"><Description dt:dt="string">E-Prime Primary Realtime Clock</Description><StartTime><Timestamp dt:dt="int">0</Timestamp><DateUtc dt:dt="string">2020-10-07T06:56:55Z</DateUtc></StartTime><FrequencyChanges><FrequencyChange><Frequency dt:dt="r8">2699960000</Frequency><Timestamp dt:dt="r8">3.92252386641021E+15</Timestamp><Cur…	좌우반구com(CVF, UVF, BVF)_2-011-1	60.021	1.0.0.165	1	-532635245	Professional	2.0.10.242	2.0.10.356	10-07-2020	2020-10-07 오전 6:56:55	15:56:55	2.0.10.252	292		1	z	기준	NULL	NULL	NULL	NULL	NULL	NULL	123	1	28	KSY4	List3	NULL	NULL	NULL	NULL	NULL	NULL	NULL	NULL	NULL	1	z	1	3	912858	0	z	520	913378
좌우반구com(CVF, UVF, BVF)_2	11	1	<?xml version="1.0"?>\n<Clock xmlns:dt="urn:schemas-microsoft-com:datatypes"><Description dt:dt="string">E-Prime Primary Realtime Clock</Description><StartTime><Timestamp dt:dt="int">0</Timestamp><DateUtc dt:dt="string">2020-10-07T06:56:55Z</DateUtc></StartTime><FrequencyChanges><FrequencyChange><Frequency dt:dt="r8">2699960000</Frequency><Timestamp dt:dt="r8">3.92252386641021E+15</Timestamp><Cur…	좌우반구com(CVF, UVF, BVF)_2-011-1	60.021	1.0.0.165	1	-532635245	Professional	2.0.10.242	2.0.10.356	10-07-2020	2020-10-07 오전 6:56:55	15:56:55	2.0.10.252	6		1	z	기차	110	1	6	NULL	NULL	NULL	NULL	NULL	NULL	KSY4	List1	NULL	NULL	NULL	NULL	NULL	NULL	NULL	NULL	NULL	1	z	0	3	29698	0	z	406	30104
좌우반구com(CVF, UVF, BVF)_2	11	1	<?xml version="1.0"?>\n<Clock xmlns:dt="urn:schemas-microsoft-com:datatypes"><Description dt:dt="string">E-Prime Primary Realtime Clock</Description><StartTime><Timestamp dt:dt="int">0</Timestamp><DateUtc dt:dt="string">2020-10-07T06:56:55Z</DateUtc></StartTime><FrequencyChanges><FrequencyChange><Frequency dt:dt="r8">2699960000</Frequency><Timestamp dt:dt="r8">3.92252386641021E+15</Timestamp><Cur…	좌우반구com(CVF, UVF, BVF)_2-011-1	60.021	1.0.0.165	1	-532635245	Professional	2.0.10.242	2.0.10.356	10-07-2020	2020-10-07 오전 6:56:55	15:56:55	2.0.10.252	237		1	z	기회	NULL	NULL	NULL	66	1	105	NULL	NULL	NULL	KSY4	List2	NULL	NULL	NULL	NULL	NULL	NULL	NULL	NULL	NULL	1	z	0	4	688953	0	z	376	689329
좌우반구com(CVF, UVF, BVF)_2	11	1	<?xml version="1.0"?>\n<Clock xmlns:dt="urn:schemas-microsoft-com:datatypes"><Description dt:dt="string">E-Prime Primary Realtime Clock</Description><StartTime><Timestamp dt:dt="int">0</Timestamp><DateUtc dt:dt="string">2020-10-07T06:56:55Z</DateUtc></StartTime><FrequencyChanges><FrequencyChange><Frequency dt:dt="r8">2699960000</Frequency><Timestamp dt:dt="r8">3.92252386641021E+15</Timestamp><Cur…	좌우반구com(CVF, UVF, BVF)_2-011-1	60.021	1.0.0.165	1	-532635245	Professional	2.0.10.242	2.0.10.356	10-07-2020	2020-10-07 오전 6:56:55	15:56:55	2.0.10.252	382		2	{/}	껍목	NULL	NULL	NULL	NULL	NULL	NULL	10	1	118	KSY	List3	0		1	-1	1155507	184		0	0	1	{/}	0	4	1155691	0	{/}	315	1156006
좌우반구com(CVF, UVF, BVF)_2	11	1	<?xml version="1.0"?>\n<Clock xmlns:dt="urn:schemas-microsoft-com:datatypes"><Description dt:dt="string">E-Prime Primary Realtime Clock</Description><StartTime><Timestamp dt:dt="int">0</Timestamp><DateUtc dt:dt="string">2020-10-07T06:56:55Z</DateUtc></StartTime><FrequencyChanges><FrequencyChange><Frequency dt:dt="r8">2699960000</Frequency><Timestamp dt:dt="r8">3.92252386641021E+15</Timestamp><Cur…	좌우반구com(CVF, UVF, BVF)_2-011-1	60.021	1.0.0.165	1	-532635245	Professional	2.0.10.242	2.0.10.356	10-07-2020	2020-10-07 오전 6:56:55	15:56:55	2.0.10.252	346		2	{/}	껍밀	NULL	NULL	NULL	NULL	NULL	NULL	109	1	82	KSY	List3	0		0	-1	1058041	183		0	0	1	{/}	1	3	1058224	0	{/}	519	1058743
좌우반구com(CVF, UVF, BVF)_2	11	1	<?xml version="1.0"?>\n<Clock xmlns:dt="urn:schemas-microsoft-com:datatypes"><Description dt:dt="string">E-Prime Primary Realtime Clock</Description><StartTime><Timestamp dt:dt="int">0</Timestamp><DateUtc dt:dt="string">2020-10-07T06:56:55Z</DateUtc></StartTime><FrequencyChanges><FrequencyChange><Frequency dt:dt="r8">2699960000</Frequency><Timestamp dt:dt="r8">3.92252386641021E+15</Timestamp><Cur…	좌우반구com(CVF, UVF, BVF)_2-011-1	60.021	1.0.0.165	1	-532635245	Professional	2.0.10.242	2.0.10.356	10-07-2020	2020-10-07 오전 6:56:55	15:56:55	2.0.10.252	47		1	z	껍질	33	1	47	NULL	NULL	NULL	NULL	NULL	NULL	KSY4	List1	NULL	NULL	NULL	NULL	NULL	NULL	NULL	NULL	NULL	1	z	0	3	141276	0	z	445	141721
좌우반구com(CVF, UVF, BVF)_2	11	1	<?xml version="1.0"?>\n<Clock xmlns:dt="urn:schemas-microsoft-com:datatypes"><Description dt:dt="string">E-Prime Primary Realtime Clock</Description><StartTime><Timestamp dt:dt="int">0</Timestamp><DateUtc dt:dt="string">2020-10-07T06:56:55Z</DateUtc></StartTime><FrequencyChanges><FrequencyChange><Frequency dt:dt="r8">2699960000</Frequency><Timestamp dt:dt="r8">3.92252386641021E+15</Timestamp><Cur…	좌우반구com(CVF, UVF, BVF)_2-011-1	60.021	1.0.0.165	1	-532635245	Professional	2.0.10.242	2.0.10.356	10-07-2020	2020-10-07 오전 6:56:55	15:56:55	2.0.10.252	92		2	{/}	껍퇴	47	1	92	NULL	NULL	NULL	NULL	NULL	NULL	KSY4	List1	NULL	NULL	NULL	NULL	NULL	NULL	NULL	NULL	NULL	1	{/}	0	3	262434	0	{/}	493	262927
좌우반구com(CVF, UVF, BVF)_2	11	1	<?xml version="1.0"?>\n<Clock xmlns:dt="urn:schemas-microsoft-com:datatypes"><Description dt:dt="string">E-Prime Primary Realtime Clock</Description><StartTime><Timestamp dt:dt="int">0</Timestamp><DateUtc dt:dt="string">2020-10-07T06:56:55Z</DateUtc></StartTime><FrequencyChanges><FrequencyChange><Frequency dt:dt="r8">2699960000</Frequency><Timestamp dt:dt="r8">3.92252386641021E+15</Timestamp><Cur…	좌우반구com(CVF, UVF, BVF)_2-011-1	60.021	1.0.0.165	1	-532635245	Professional	2.0.10.242	2.0.10.356	10-07-2020	2020-10-07 오전 6:56:55	15:56:55	2.0.10.252	87		2	{/}	나개	112	1	87	NULL	NULL	NULL	NULL	NULL	NULL	KSY3	List1	NULL	NULL	NULL	NULL	NULL	NULL	NULL	NULL	NULL	1	{/}	0	4	249339	0	{/}	467	249806
좌우반구com(CVF, UVF, BVF)_2	11	1	<?xml version="1.0"?>\n<Clock xmlns:dt="urn:schemas-microsoft-com:datatypes"><Description dt:dt="string">E-Prime Primary Realtime Clock</Description><StartTime><Timestamp dt:dt="int">0</Timestamp><DateUtc dt:dt="string">2020-10-07T06:56:55Z</DateUtc></StartTime><FrequencyChanges><FrequencyChange><Frequency dt:dt="r8">2699960000</Frequency><Timestamp dt:dt="r8">3.92252386641021E+15</Timestamp><Cur…	좌우반구com(CVF, UVF, BVF)_2-011-1	60.021	1.0.0.165	1	-532635245	Professional	2.0.10.242	2.0.10.356	10-07-2020	2020-10-07 오전 6:56:55	15:56:55	2.0.10.252	29		1	z	내일	18	1	29	NULL	NULL	NULL	NULL	NULL	NULL	KSY4	List1	NULL	NULL	NULL	NULL	NULL	NULL	NULL	NULL	NULL	1	z	0	3	92626	0	z	429	93055
좌우반구com(CVF, UVF, BVF)_2	11	1	<?xml version="1.0"?>\n<Clock xmlns:dt="urn:schemas-microsoft-com:datatypes"><Description dt:dt="string">E-Prime Primary Realtime Clock</Description><StartTime><Timestamp dt:dt="int">0</Timestamp><DateUtc dt:dt="string">2020-10-07T06:56:55Z</DateUtc></StartTime><FrequencyChanges><FrequencyChange><Frequency dt:dt="r8">2699960000</Frequency><Timestamp dt:dt="r8">3.92252386641021E+15</Timestamp><Cur…	좌우반구com(CVF, UVF, BVF)_2-011-1	60.021	1.0.0.165	1	-532635245	Professional	2.0.10.242	2.0.10.356	10-07-2020	2020-10-07 오전 6:56:55	15:56:55	2.0.10.252	285		2	{/}	내죽	NULL	NULL	NULL	NULL	NULL	NULL	129	1	21	KSY	List3	0		0	-1	893948	183		0	0	1	{/}	1	3	894131	0	{/}	447	894578
좌우반구com(CVF, UVF, BVF)_2	11	1	<?xml version="1.0"?>\n<Clock xmlns:dt="urn:schemas-microsoft-com:datatypes"><Description dt:dt="string">E-Prime Primary Realtime Clock</Description><StartTime><Timestamp dt:dt="int">0</Timestamp><DateUtc dt:dt="string">2020-10-07T06:56:55Z</DateUtc></StartTime><FrequencyChanges><FrequencyChange><Frequency dt:dt="r8">2699960000</Frequency><Timestamp dt:dt="r8">3.92252386641021E+15</Timestamp><Cur…	좌우반구com(CVF, UVF, BVF)_2-011-1	60.021	1.0.0.165	1	-532635245	Professional	2.0.10.242	2.0.10.356	10-07-2020	2020-10-07 오전 6:56:55	15:56:55	2.0.10.252	199		2	{/}	내표	NULL	NULL	NULL	51	1	67	NULL	NULL	NULL	KSY4	List2	NULL	NULL	NULL	NULL	NULL	NULL	NULL	NULL	NULL	1	{/}	1	3	586771	0	{/}	392	587163
좌우반구com(CVF, UVF, BVF)_2	11	1	<?xml version="1.0"?>\n<Clock xmlns:dt="urn:schemas-microsoft-com:datatypes"><Description dt:dt="string">E-Prime Primary Realtime Clock</Description><StartTime><Timestamp dt:dt="int">0</Timestamp><DateUtc dt:dt="string">2020-10-07T06:56:55Z</DateUtc></StartTime><FrequencyChanges><FrequencyChange><Frequency dt:dt="r8">2699960000</Frequency><Timestamp dt:dt="r8">3.92252386641021E+15</Timestamp><Cur…	좌우반구com(CVF, UVF, BVF)_2-011-1	60.021	1.0.0.165	1	-532635245	Professional	2.0.10.242	2.0.10.356	10-07-2020	2020-10-07 오전 6:56:55	15:56:55	2.0.10.252	170		2	{/}	념속	NULL	NULL	NULL	121	1	38	NULL	NULL	NULL	KSY3	List2	NULL	NULL	NULL	NULL	NULL	NULL	NULL	NULL	NULL	1	{/}	0	3	510048	0	{/}	351	510399
좌우반구com(CVF, UVF, BVF)_2	11	1	<?xml version="1.0"?>\n<Clock xmlns:dt="urn:schemas-microsoft-com:datatypes"><Description dt:dt="string">E-Prime Primary Realtime Clock</Description><StartTime><Timestamp dt:dt="int">0</Timestamp><DateUtc dt:dt="string">2020-10-07T06:56:55Z</DateUtc></StartTime><FrequencyChanges><FrequencyChange><Frequency dt:dt="r8">2699960000</Frequency><Timestamp dt:dt="r8">3.92252386641021E+15</Timestamp><Cur…	좌우반구com(CVF, UVF, BVF)_2-011-1	60.021	1.0.0.165	1	-532635245	Professional	2.0.10.242	2.0.10.356	10-07-2020	2020-10-07 오전 6:56:55	15:56:55	2.0.10.252	166		2	{/}	념실	NULL	NULL	NULL	88	1	34	NULL	NULL	NULL	KSY3	List2	NULL	NULL	NULL	NULL	NULL	NULL	NULL	NULL	NULL	1	{/}	0	4	499402	0	{/}	394	499796
좌우반구com(CVF, UVF, BVF)_2	11	1	<?xml version="1.0"?>\n<Clock xmlns:dt="urn:schemas-microsoft-com:datatypes"><Description dt:dt="string">E-Prime Primary Realtime Clock</Description><StartTime><Timestamp dt:dt="int">0</Timestamp><DateUtc dt:dt="string">2020-10-07T06:56:55Z</DateUtc></StartTime><FrequencyChanges><FrequencyChange><Frequency dt:dt="r8">2699960000</Frequency><Timestamp dt:dt="r8">3.92252386641021E+15</Timestamp><Cur…	좌우반구com(CVF, UVF, BVF)_2-011-1	60.021	1.0.0.165	1	-532635245	Professional	2.0.10.242	2.0.10.356	10-07-2020	2020-10-07 오전 6:56:55	15:56:55	2.0.10.252	235		2	{/}	념효	NULL	NULL	NULL	10	1	103	NULL	NULL	NULL	KSY2	List2	NULL	NULL	NULL	NULL	NULL	NULL	NULL	NULL	NULL	1	{/}	0	3	683721	0	{/}	486	684207
좌우반구com(CVF, UVF, BVF)_2	11	1	<?xml version="1.0"?>\n<Clock xmlns:dt="urn:schemas-microsoft-com:datatypes"><Description dt:dt="string">E-Prime Primary Realtime Clock</Description><StartTime><Timestamp dt:dt="int">0</Timestamp><DateUtc dt:dt="string">2020-10-07T06:56:55Z</DateUtc></StartTime><FrequencyChanges><FrequencyChange><Frequency dt:dt="r8">2699960000</Frequency><Timestamp dt:dt="r8">3.92252386641021E+15</Timestamp><Cur…	좌우반구com(CVF, UVF, BVF)_2-011-1	60.021	1.0.0.165	1	-532635245	Professional	2.0.10.242	2.0.10.356	10-07-2020	2020-10-07 오전 6:56:55	15:56:55	2.0.10.252	241		1	z	노조	NULL	NULL	NULL	94	1	109	NULL	NULL	NULL	KSY4	List2	NULL	NULL	NULL	NULL	NULL	NULL	NULL	NULL	NULL	1	z	0	3	699599	0	z	430	700029
좌우반구com(CVF, UVF, BVF)_2	11	1	<?xml version="1.0"?>\n<Clock xmlns:dt="urn:schemas-microsoft-com:datatypes"><Description dt:dt="string">E-Prime Primary Realtime Clock</Description><StartTime><Timestamp dt:dt="int">0</Timestamp><DateUtc dt:dt="string">2020-10-07T06:56:55Z</DateUtc></StartTime><FrequencyChanges><FrequencyChange><Frequency dt:dt="r8">2699960000</Frequency><Timestamp dt:dt="r8">3.92252386641021E+15</Timestamp><Cur…	좌우반구com(CVF, UVF, BVF)_2-011-1	60.021	1.0.0.165	1	-532635245	Professional	2.0.10.242	2.0.10.356	10-07-2020	2020-10-07 오전 6:56:55	15:56:55	2.0.10.252	231		1	z	논란	NULL	NULL	NULL	119	1	99	NULL	NULL	NULL	KSY4	List2	NULL	NULL	NULL	NULL	NULL	NULL	NULL	NULL	NULL	1	z	1	3	672991	0	z	381	673372
좌우반구com(CVF, UVF, BVF)_2	11	1	<?xml version="1.0"?>\n<Clock xmlns:dt="urn:schemas-microsoft-com:datatypes"><Description dt:dt="string">E-Prime Primary Realtime Clock</Description><StartTime><Timestamp dt:dt="int">0</Timestamp><DateUtc dt:dt="string">2020-10-07T06:56:55Z</DateUtc></StartTime><FrequencyChanges><FrequencyChange><Frequency dt:dt="r8">2699960000</Frequency><Timestamp dt:dt="r8">3.92252386641021E+15</Timestamp><Cur…	좌우반구com(CVF, UVF, BVF)_2-011-1	60.021	1.0.0.165	1	-532635245	Professional	2.0.10.242	2.0.10.356	10-07-2020	2020-10-07 오전 6:56:55	15:56:55	2.0.10.252	149		2	{/}	논무	NULL	NULL	NULL	120	1	17	NULL	NULL	NULL	KSY2	List2	NULL	NULL	NULL	NULL	NULL	NULL	NULL	NULL	NULL	1	{/}	1	3	453134	0	{/}	502	453636
좌우반구com(CVF, UVF, BVF)_2	11	1	<?xml version="1.0"?>\n<Clock xmlns:dt="urn:schemas-microsoft-com:datatypes"><Description dt:dt="string">E-Prime Primary Realtime Clock</Description><StartTime><Timestamp dt:dt="int">0</Timestamp><DateUtc dt:dt="string">2020-10-07T06:56:55Z</DateUtc></StartTime><FrequencyChanges><FrequencyChange><Frequency dt:dt="r8">2699960000</Frequency><Timestamp dt:dt="r8">3.92252386641021E+15</Timestamp><Cur…	좌우반구com(CVF, UVF, BVF)_2-011-1	60.021	1.0.0.165	1	-532635245	Professional	2.0.10.242	2.0.10.356	10-07-2020	2020-10-07 오전 6:56:55	15:56:55	2.0.10.252	293		1	z	느낌	NULL	NULL	NULL	NULL	NULL	NULL	54	1	29	KSY4	List3	NULL	NULL	NULL	NULL	NULL	NULL	NULL	NULL	NULL	1	z	0	3	915574	0	z	436	916010
좌우반구com(CVF, UVF, BVF)_2	11	1	<?xml version="1.0"?>\n<Clock xmlns:dt="urn:schemas-microsoft-com:datatypes"><Description dt:dt="string">E-Prime Primary Realtime Clock</Description><StartTime><Timestamp dt:dt="int">0</Timestamp><DateUtc dt:dt="string">2020-10-07T06:56:55Z</DateUtc></StartTime><FrequencyChanges><FrequencyChange><Frequency dt:dt="r8">2699960000</Frequency><Timestamp dt:dt="r8">3.92252386641021E+15</Timestamp><Cur…	좌우반구com(CVF, UVF, BVF)_2-011-1	60.021	1.0.0.165	1	-532635245	Professional	2.0.10.242	2.0.10.356	10-07-2020	2020-10-07 오전 6:56:55	15:56:55	2.0.10.252	16		2	{/}	느속	117	1	16	NULL	NULL	NULL	NULL	NULL	NULL	KSY3	List1	NULL	NULL	NULL	NULL	NULL	NULL	NULL	NULL	NULL	1	{/}	0	4	57089	0	{/}	825	57914
좌우반구com(CVF, UVF, BVF)_2	11	1	<?xml version="1.0"?>\n<Clock xmlns:dt="urn:schemas-microsoft-com:datatypes"><Description dt:dt="string">E-Prime Primary Realtime Clock</Description><StartTime><Timestamp dt:dt="int">0</Timestamp><DateUtc dt:dt="string">2020-10-07T06:56:55Z</DateUtc></StartTime><FrequencyChanges><FrequencyChange><Frequency dt:dt="r8">2699960000</Frequency><Timestamp dt:dt="r8">3.92252386641021E+15</Timestamp><Cur…	좌우반구com(CVF, UVF, BVF)_2-011-1	60.021	1.0.0.165	1	-532635245	Professional	2.0.10.242	2.0.10.356	10-07-2020	2020-10-07 오전 6:56:55	15:56:55	2.0.10.252	148		2	{/}	느스	NULL	NULL	NULL	72	1	16	NULL	NULL	NULL	KSY	List2	0		0	-1	450402	183		0	0	1	{/}	1	3	450585	0	{/}	355	450940
좌우반구com(CVF, UVF, BVF)_2	11	1	<?xml version="1.0"?>\n<Clock xmlns:dt="urn:schemas-microsoft-com:datatypes"><Description dt:dt="string">E-Prime Primary Realtime Clock</Description><StartTime><Timestamp dt:dt="int">0</Timestamp><DateUtc dt:dt="string">2020-10-07T06:56:55Z</DateUtc></StartTime><FrequencyChanges><FrequencyChange><Frequency dt:dt="r8">2699960000</Frequency><Timestamp dt:dt="r8">3.92252386641021E+15</Timestamp><Cur…	좌우반구com(CVF, UVF, BVF)_2-011-1	60.021	1.0.0.165	1	-532635245	Professional	2.0.10.242	2.0.10.356	10-07-2020	2020-10-07 오전 6:56:55	15:56:55	2.0.10.252	390		2	{/}	느체	NULL	NULL	NULL	NULL	NULL	NULL	45	1	126	KSY4	List3	NULL	NULL	NULL	NULL	NULL	NULL	NULL	NULL	NULL	1	{/}	0	3	1176700	0	{/}	425	1177125
좌우반구com(CVF, UVF, BVF)_2	11	1	<?xml version="1.0"?>\n<Clock xmlns:dt="urn:schemas-microsoft-com:datatypes"><Description dt:dt="string">E-Prime Primary Realtime Clock</Description><StartTime><Timestamp dt:dt="int">0</Timestamp><DateUtc dt:dt="string">2020-10-07T06:56:55Z</DateUtc></StartTime><FrequencyChanges><FrequencyChange><Frequency dt:dt="r8">2699960000</Frequency><Timestamp dt:dt="r8">3.92252386641021E+15</Timestamp><Cur…	좌우반구com(CVF, UVF, BVF)_2-011-1	60.021	1.0.0.165	1	-532635245	Professional	2.0.10.242	2.0.10.356	10-07-2020	2020-10-07 오전 6:56:55	15:56:55	2.0.10.252	104		2	{/}	님우	26	1	104	NULL	NULL	NULL	NULL	NULL	NULL	KSY4	List1	NULL	NULL	NULL	NULL	NULL	NULL	NULL	NULL	NULL	1	{/}	0	4	293890	0	{/}	534	294424
좌우반구com(CVF, UVF, BVF)_2	11	1	<?xml version="1.0"?>\n<Clock xmlns:dt="urn:schemas-microsoft-com:datatypes"><Description dt:dt="string">E-Prime Primary Realtime Clock</Description><StartTime><Timestamp dt:dt="int">0</Timestamp><DateUtc dt:dt="string">2020-10-07T06:56:55Z</DateUtc></StartTime><FrequencyChanges><FrequencyChange><Frequency dt:dt="r8">2699960000</Frequency><Timestamp dt:dt="r8">3.92252386641021E+15</Timestamp><Cur…	좌우반구com(CVF, UVF, BVF)_2-011-1	60.021	1.0.0.165	1	-532635245	Professional	2.0.10.242	2.0.10.356	10-07-2020	2020-10-07 오전 6:56:55	15:56:55	2.0.10.252	184		2	{/}	단률	NULL	NULL	NULL	91	1	52	NULL	NULL	NULL	KSY2	List2	NULL	NULL	NULL	NULL	NULL	NULL	NULL	NULL	NULL	1	{/}	0	3	546802	0	{/}	569	547371
좌우반구com(CVF, UVF, BVF)_2	11	1	<?xml version="1.0"?>\n<Clock xmlns:dt="urn:schemas-microsoft-com:datatypes"><Description dt:dt="string">E-Prime Primary Realtime Clock</Description><StartTime><Timestamp dt:dt="int">0</Timestamp><DateUtc dt:dt="string">2020-10-07T06:56:55Z</DateUtc></StartTime><FrequencyChanges><FrequencyChange><Frequency dt:dt="r8">2699960000</Frequency><Timestamp dt:dt="r8">3.92252386641021E+15</Timestamp><Cur…	좌우반구com(CVF, UVF, BVF)_2-011-1	60.021	1.0.0.165	1	-532635245	Professional	2.0.10.242	2.0.10.356	10-07-2020	2020-10-07 오전 6:56:55	15:56:55	2.0.10.252	327		1	z	단어	NULL	NULL	NULL	NULL	NULL	NULL	32	1	63	KSY4	List3	NULL	NULL	NULL	NULL	NULL	NULL	NULL	NULL	NULL	1	z	1	3	1007225	0	z	374	1007599
좌우반구com(CVF, UVF, BVF)_2	11	1	<?xml version="1.0"?>\n<Clock xmlns:dt="urn:schemas-microsoft-com:datatypes"><Description dt:dt="string">E-Prime Primary Realtime Clock</Description><StartTime><Timestamp dt:dt="int">0</Timestamp><DateUtc dt:dt="string">2020-10-07T06:56:55Z</DateUtc></StartTime><FrequencyChanges><FrequencyChange><Frequency dt:dt="r8">2699960000</Frequency><Timestamp dt:dt="r8">3.92252386641021E+15</Timestamp><Cur…	좌우반구com(CVF, UVF, BVF)_2-011-1	60.021	1.0.0.165	1	-532635245	Professional	2.0.10.242	2.0.10.356	10-07-2020	2020-10-07 오전 6:56:55	15:56:55	2.0.10.252	260		1	z	단위	NULL	NULL	NULL	75	1	128	NULL	NULL	NULL	KSY4	List2	NULL	NULL	NULL	NULL	NULL	NULL	NULL	NULL	NULL	1	z	0	3	750831	0	z	444	751275
좌우반구com(CVF, UVF, BVF)_2	11	1	<?xml version="1.0"?>\n<Clock xmlns:dt="urn:schemas-microsoft-com:datatypes"><Description dt:dt="string">E-Prime Primary Realtime Clock</Description><StartTime><Timestamp dt:dt="int">0</Timestamp><DateUtc dt:dt="string">2020-10-07T06:56:55Z</DateUtc></StartTime><FrequencyChanges><FrequencyChange><Frequency dt:dt="r8">2699960000</Frequency><Timestamp dt:dt="r8">3.92252386641021E+15</Timestamp><Cur…	좌우반구com(CVF, UVF, BVF)_2-011-1	60.021	1.0.0.165	1	-532635245	Professional	2.0.10.242	2.0.10.356	10-07-2020	2020-10-07 오전 6:56:55	15:56:55	2.0.10.252	33		1	z	담화	124	1	33	NULL	NULL	NULL	NULL	NULL	NULL	KSY4	List1	NULL	NULL	NULL	NULL	NULL	NULL	NULL	NULL	NULL	1	z	0	3	103306	0	z	421	103727
좌우반구com(CVF, UVF, BVF)_2	11	1	<?xml version="1.0"?>\n<Clock xmlns:dt="urn:schemas-microsoft-com:datatypes"><Description dt:dt="string">E-Prime Primary Realtime Clock</Description><StartTime><Timestamp dt:dt="int">0</Timestamp><DateUtc dt:dt="string">2020-10-07T06:56:55Z</DateUtc></StartTime><FrequencyChanges><FrequencyChange><Frequency dt:dt="r8">2699960000</Frequency><Timestamp dt:dt="r8">3.92252386641021E+15</Timestamp><Cur…	좌우반구com(CVF, UVF, BVF)_2-011-1	60.021	1.0.0.165	1	-532635245	Professional	2.0.10.242	2.0.10.356	10-07-2020	2020-10-07 오전 6:56:55	15:56:55	2.0.10.252	123		1	z	대문	82	1	123	NULL	NULL	NULL	NULL	NULL	NULL	KSY4	List1	NULL	NULL	NULL	NULL	NULL	NULL	NULL	NULL	NULL	1	z	0	3	344955	0	z	538	345493
좌우반구com(CVF, UVF, BVF)_2	11	1	<?xml version="1.0"?>\n<Clock xmlns:dt="urn:schemas-microsoft-com:datatypes"><Description dt:dt="string">E-Prime Primary Realtime Clock</Description><StartTime><Timestamp dt:dt="int">0</Timestamp><DateUtc dt:dt="string">2020-10-07T06:56:55Z</DateUtc></StartTime><FrequencyChanges><FrequencyChange><Frequency dt:dt="r8">2699960000</Frequency><Timestamp dt:dt="r8">3.92252386641021E+15</Timestamp><Cur…	좌우반구com(CVF, UVF, BVF)_2-011-1	60.021	1.0.0.165	1	-532635245	Professional	2.0.10.242	2.0.10.356	10-07-2020	2020-10-07 오전 6:56:55	15:56:55	2.0.10.252	191		1	z	대중	NULL	NULL	NULL	125	1	59	NULL	NULL	NULL	KSY4	List2	NULL	NULL	NULL	NULL	NULL	NULL	NULL	NULL	NULL	1	z	1	3	565945	0	z	412	566357
좌우반구com(CVF, UVF, BVF)_2	11	1	<?xml version="1.0"?>\n<Clock xmlns:dt="urn:schemas-microsoft-com:datatypes"><Description dt:dt="string">E-Prime Primary Realtime Clock</Description><StartTime><Timestamp dt:dt="int">0</Timestamp><DateUtc dt:dt="string">2020-10-07T06:56:55Z</DateUtc></StartTime><FrequencyChanges><FrequencyChange><Frequency dt:dt="r8">2699960000</Frequency><Timestamp dt:dt="r8">3.92252386641021E+15</Timestamp><Cur…	좌우반구com(CVF, UVF, BVF)_2-011-1	60.021	1.0.0.165	1	-532635245	Professional	2.0.10.242	2.0.10.356	10-07-2020	2020-10-07 오전 6:56:55	15:56:55	2.0.10.252	103		1	z	도박	91	1	103	NULL	NULL	NULL	NULL	NULL	NULL	KSY4	List1	NULL	NULL	NULL	NULL	NULL	NULL	NULL	NULL	NULL	1	z	1	3	291307	0	z	378	291685
좌우반구com(CVF, UVF, BVF)_2	11	1	<?xml version="1.0"?>\n<Clock xmlns:dt="urn:schemas-microsoft-com:datatypes"><Description dt:dt="string">E-Prime Primary Realtime Clock</Description><StartTime><Timestamp dt:dt="int">0</Timestamp><DateUtc dt:dt="string">2020-10-07T06:56:55Z</DateUtc></StartTime><FrequencyChanges><FrequencyChange><Frequency dt:dt="r8">2699960000</Frequency><Timestamp dt:dt="r8">3.92252386641021E+15</Timestamp><Cur…	좌우반구com(CVF, UVF, BVF)_2-011-1	60.021	1.0.0.165	1	-532635245	Professional	2.0.10.242	2.0.10.356	10-07-2020	2020-10-07 오전 6:56:55	15:56:55	2.0.10.252	353		2	{/}	도휘	NULL	NULL	NULL	NULL	NULL	NULL	24	1	89	KSY3	List3	NULL	NULL	NULL	NULL	NULL	NULL	NULL	NULL	NULL	1	{/}	1	3	1077334	0	{/}	504	1077838
좌우반구com(CVF, UVF, BVF)_2	11	1	<?xml version="1.0"?>\n<Clock xmlns:dt="urn:schemas-microsoft-com:datatypes"><Description dt:dt="string">E-Prime Primary Realtime Clock</Description><StartTime><Timestamp dt:dt="int">0</Timestamp><DateUtc dt:dt="string">2020-10-07T06:56:55Z</DateUtc></StartTime><FrequencyChanges><FrequencyChange><Frequency dt:dt="r8">2699960000</Frequency><Timestamp dt:dt="r8">3.92252386641021E+15</Timestamp><Cur…	좌우반구com(CVF, UVF, BVF)_2-011-1	60.021	1.0.0.165	1	-532635245	Professional	2.0.10.242	2.0.10.356	10-07-2020	2020-10-07 오전 6:56:55	15:56:55	2.0.10.252	65		1	z	동의	76	1	65	NULL	NULL	NULL	NULL	NULL	NULL	KSY4	List1	NULL	NULL	NULL	NULL	NULL	NULL	NULL	NULL	NULL	1	z	0	3	190209	0	z	457	190666
좌우반구com(CVF, UVF, BVF)_2	11	1	<?xml version="1.0"?>\n<Clock xmlns:dt="urn:schemas-microsoft-com:datatypes"><Description dt:dt="string">E-Prime Primary Realtime Clock</Description><StartTime><Timestamp dt:dt="int">0</Timestamp><DateUtc dt:dt="string">2020-10-07T06:56:55Z</DateUtc></StartTime><FrequencyChanges><FrequencyChange><Frequency dt:dt="r8">2699960000</Frequency><Timestamp dt:dt="r8">3.92252386641021E+15</Timestamp><Cur…	좌우반구com(CVF, UVF, BVF)_2-011-1	60.021	1.0.0.165	1	-532635245	Professional	2.0.10.242	2.0.10.356	10-07-2020	2020-10-07 오전 6:56:55	15:56:55	2.0.10.252	97		2	{/}	득관	41	1	97	NULL	NULL	NULL	NULL	NULL	NULL	KSY	List1	0		1	-1	275429	184		0	0	1	{/}	0	4	275613	0	{/}	377	275990
좌우반구com(CVF, UVF, BVF)_2	11	1	<?xml version="1.0"?>\n<Clock xmlns:dt="urn:schemas-microsoft-com:datatypes"><Description dt:dt="string">E-Prime Primary Realtime Clock</Description><StartTime><Timestamp dt:dt="int">0</Timestamp><DateUtc dt:dt="string">2020-10-07T06:56:55Z</DateUtc></StartTime><FrequencyChanges><FrequencyChange><Frequency dt:dt="r8">2699960000</Frequency><Timestamp dt:dt="r8">3.92252386641021E+15</Timestamp><Cur…	좌우반구com(CVF, UVF, BVF)_2-011-1	60.021	1.0.0.165	1	-532635245	Professional	2.0.10.242	2.0.10.356	10-07-2020	2020-10-07 오전 6:56:55	15:56:55	2.0.10.252	167		2	{/}	득동	NULL	NULL	NULL	32	1	35	NULL	NULL	NULL	KSY2	List2	NULL	NULL	NULL	NULL	NULL	NULL	NULL	NULL	NULL	1	{/}	0	3	502001	0	{/}	476	502477
좌우반구com(CVF, UVF, BVF)_2	11	1	<?xml version="1.0"?>\n<Clock xmlns:dt="urn:schemas-microsoft-com:datatypes"><Description dt:dt="string">E-Prime Primary Realtime Clock</Description><StartTime><Timestamp dt:dt="int">0</Timestamp><DateUtc dt:dt="string">2020-10-07T06:56:55Z</DateUtc></StartTime><FrequencyChanges><FrequencyChange><Frequency dt:dt="r8">2699960000</Frequency><Timestamp dt:dt="r8">3.92252386641021E+15</Timestamp><Cur…	좌우반구com(CVF, UVF, BVF)_2-011-1	60.021	1.0.0.165	1	-532635245	Professional	2.0.10.242	2.0.10.356	10-07-2020	2020-10-07 오전 6:56:55	15:56:55	2.0.10.252	81		2	{/}	득생	28	1	81	NULL	NULL	NULL	NULL	NULL	NULL	KSY2	List1	NULL	NULL	NULL	NULL	NULL	NULL	NULL	NULL	NULL	1	{/}	1	3	232844	0	{/}	610	233454
좌우반구com(CVF, UVF, BVF)_2	11	1	<?xml version="1.0"?>\n<Clock xmlns:dt="urn:schemas-microsoft-com:datatypes"><Description dt:dt="string">E-Prime Primary Realtime Clock</Description><StartTime><Timestamp dt:dt="int">0</Timestamp><DateUtc dt:dt="string">2020-10-07T06:56:55Z</DateUtc></StartTime><FrequencyChanges><FrequencyChange><Frequency dt:dt="r8">2699960000</Frequency><Timestamp dt:dt="r8">3.92252386641021E+15</Timestamp><Cur…	좌우반구com(CVF, UVF, BVF)_2-011-1	60.021	1.0.0.165	1	-532635245	Professional	2.0.10.242	2.0.10.356	10-07-2020	2020-10-07 오전 6:56:55	15:56:55	2.0.10.252	132		2	{/}	득외	7	1	132	NULL	NULL	NULL	NULL	NULL	NULL	KSY2	List1	NULL	NULL	NULL	NULL	NULL	NULL	NULL	NULL	NULL	1	{/}	0	3	369680	0	{/}	561	370241
좌우반구com(CVF, UVF, BVF)_2	11	1	<?xml version="1.0"?>\n<Clock xmlns:dt="urn:schemas-microsoft-com:datatypes"><Description dt:dt="string">E-Prime Primary Realtime Clock</Description><StartTime><Timestamp dt:dt="int">0</Timestamp><DateUtc dt:dt="string">2020-10-07T06:56:55Z</DateUtc></StartTime><FrequencyChanges><FrequencyChange><Frequency dt:dt="r8">2699960000</Frequency><Timestamp dt:dt="r8">3.92252386641021E+15</Timestamp><Cur…	좌우반구com(CVF, UVF, BVF)_2-011-1	60.021	1.0.0.165	1	-532635245	Professional	2.0.10.242	2.0.10.356	10-07-2020	2020-10-07 오전 6:56:55	15:56:55	2.0.10.252	83		2	{/}	란공	106	1	83	NULL	NULL	NULL	NULL	NULL	NULL	KSY	List1	0		0	-1	238509	183		0	0	1	{/}	1	3	238692	0	{/}	413	239105
좌우반구com(CVF, UVF, BVF)_2	11	1	<?xml version="1.0"?>\n<Clock xmlns:dt="urn:schemas-microsoft-com:datatypes"><Description dt:dt="string">E-Prime Primary Realtime Clock</Description><StartTime><Timestamp dt:dt="int">0</Timestamp><DateUtc dt:dt="string">2020-10-07T06:56:55Z</DateUtc></StartTime><FrequencyChanges><FrequencyChange><Frequency dt:dt="r8">2699960000</Frequency><Timestamp dt:dt="r8">3.92252386641021E+15</Timestamp><Cur…	좌우반구com(CVF, UVF, BVF)_2-011-1	60.021	1.0.0.165	1	-532635245	Professional	2.0.10.242	2.0.10.356	10-07-2020	2020-10-07 오전 6:56:55	15:56:55	2.0.10.252	203		2	{/}	량필	NULL	NULL	NULL	79	1	71	NULL	NULL	NULL	KSY3	List2	NULL	NULL	NULL	NULL	NULL	NULL	NULL	NULL	NULL	1	{/}	0	3	597268	0	{/}	433	597701
좌우반구com(CVF, UVF, BVF)_2	11	1	<?xml version="1.0"?>\n<Clock xmlns:dt="urn:schemas-microsoft-com:datatypes"><Description dt:dt="string">E-Prime Primary Realtime Clock</Description><StartTime><Timestamp dt:dt="int">0</Timestamp><DateUtc dt:dt="string">2020-10-07T06:56:55Z</DateUtc></StartTime><FrequencyChanges><FrequencyChange><Frequency dt:dt="r8">2699960000</Frequency><Timestamp dt:dt="r8">3.92252386641021E+15</Timestamp><Cur…	좌우반구com(CVF, UVF, BVF)_2-011-1	60.021	1.0.0.165	1	-532635245	Professional	2.0.10.242	2.0.10.356	10-07-2020	2020-10-07 오전 6:56:55	15:56:55	2.0.10.252	287		2	{/}	려제	NULL	NULL	NULL	NULL	NULL	NULL	88	1	23	KSY2	List3	NULL	NULL	NULL	NULL	NULL	NULL	NULL	NULL	NULL	1	{/}	0	3	899396	0	{/}	492	899888
좌우반구com(CVF, UVF, BVF)_2	11	1	<?xml version="1.0"?>\n<Clock xmlns:dt="urn:schemas-microsoft-com:datatypes"><Description dt:dt="string">E-Prime Primary Realtime Clock</Description><StartTime><Timestamp dt:dt="int">0</Timestamp><DateUtc dt:dt="string">2020-10-07T06:56:55Z</DateUtc></StartTime><FrequencyChanges><FrequencyChange><Frequency dt:dt="r8">2699960000</Frequency><Timestamp dt:dt="r8">3.92252386641021E+15</Timestamp><Cur…	좌우반구com(CVF, UVF, BVF)_2-011-1	60.021	1.0.0.165	1	-532635245	Professional	2.0.10.242	2.0.10.356	10-07-2020	2020-10-07 오전 6:56:55	15:56:55	2.0.10.252	51		2	{/}	려최	32	1	51	NULL	NULL	NULL	NULL	NULL	NULL	KSY4	List1	NULL	NULL	NULL	NULL	NULL	NULL	NULL	NULL	NULL	1	{/}	0	3	152139	0	{/}	547	152686
좌우반구com(CVF, UVF, BVF)_2	11	1	<?xml version="1.0"?>\n<Clock xmlns:dt="urn:schemas-microsoft-com:datatypes"><Description dt:dt="string">E-Prime Primary Realtime Clock</Description><StartTime><Timestamp dt:dt="int">0</Timestamp><DateUtc dt:dt="string">2020-10-07T06:56:55Z</DateUtc></StartTime><FrequencyChanges><FrequencyChange><Frequency dt:dt="r8">2699960000</Frequency><Timestamp dt:dt="r8">3.92252386641021E+15</Timestamp><Cur…	좌우반구com(CVF, UVF, BVF)_2-011-1	60.021	1.0.0.165	1	-532635245	Professional	2.0.10.242	2.0.10.356	10-07-2020	2020-10-07 오전 6:56:55	15:56:55	2.0.10.252	350		2	{/}	려희	NULL	NULL	NULL	NULL	NULL	NULL	63	1	86	KSY4	List3	NULL	NULL	NULL	NULL	NULL	NULL	NULL	NULL	NULL	1	{/}	0	3	1069204	0	{/}	483	1069687
좌우반구com(CVF, UVF, BVF)_2	11	1	<?xml version="1.0"?>\n<Clock xmlns:dt="urn:schemas-microsoft-com:datatypes"><Description dt:dt="string">E-Prime Primary Realtime Clock</Description><StartTime><Timestamp dt:dt="int">0</Timestamp><DateUtc dt:dt="string">2020-10-07T06:56:55Z</DateUtc></StartTime><FrequencyChanges><FrequencyChange><Frequency dt:dt="r8">2699960000</Frequency><Timestamp dt:dt="r8">3.92252386641021E+15</Timestamp><Cur…	좌우반구com(CVF, UVF, BVF)_2-011-1	60.021	1.0.0.165	1	-532635245	Professional	2.0.10.242	2.0.10.356	10-07-2020	2020-10-07 오전 6:56:55	15:56:55	2.0.10.252	59		2	{/}	력름	14	1	59	NULL	NULL	NULL	NULL	NULL	NULL	KSY3	List1	NULL	NULL	NULL	NULL	NULL	NULL	NULL	NULL	NULL	1	{/}	1	3	173881	0	{/}	421	174302
좌우반구com(CVF, UVF, BVF)_2	11	1	<?xml version="1.0"?>\n<Clock xmlns:dt="urn:schemas-microsoft-com:datatypes"><Description dt:dt="string">E-Prime Primary Realtime Clock</Description><StartTime><Timestamp dt:dt="int">0</Timestamp><DateUtc dt:dt="string">2020-10-07T06:56:55Z</DateUtc></StartTime><FrequencyChanges><FrequencyChange><Frequency dt:dt="r8">2699960000</Frequency><Timestamp dt:dt="r8">3.92252386641021E+15</Timestamp><Cur…	좌우반구com(CVF, UVF, BVF)_2-011-1	60.021	1.0.0.165	1	-532635245	Professional	2.0.10.242	2.0.10.356	10-07-2020	2020-10-07 오전 6:56:55	15:56:55	2.0.10.252	118		2	{/}	례부	98	1	118	NULL	NULL	NULL	NULL	NULL	NULL	KSY4	List1	NULL	NULL	NULL	NULL	NULL	NULL	NULL	NULL	NULL	1	{/}	1	3	331393	0	{/}	460	331853
좌우반구com(CVF, UVF, BVF)_2	11	1	<?xml version="1.0"?>\n<Clock xmlns:dt="urn:schemas-microsoft-com:datatypes"><Description dt:dt="string">E-Prime Primary Realtime Clock</Description><StartTime><Timestamp dt:dt="int">0</Timestamp><DateUtc dt:dt="string">2020-10-07T06:56:55Z</DateUtc></StartTime><FrequencyChanges><FrequencyChange><Frequency dt:dt="r8">2699960000</Frequency><Timestamp dt:dt="r8">3.92252386641021E+15</Timestamp><Cur…	좌우반구com(CVF, UVF, BVF)_2-011-1	60.021	1.0.0.165	1	-532635245	Professional	2.0.10.242	2.0.10.356	10-07-2020	2020-10-07 오전 6:56:55	15:56:55	2.0.10.252	336		2	{/}	록어	NULL	NULL	NULL	NULL	NULL	NULL	59	1	72	KSY	List3	0		0	-1	1031367	183		0	0	1	{/}	1	3	1031550	0	{/}	633	1032183
좌우반구com(CVF, UVF, BVF)_2	11	1	<?xml version="1.0"?>\n<Clock xmlns:dt="urn:schemas-microsoft-com:datatypes"><Description dt:dt="string">E-Prime Primary Realtime Clock</Description><StartTime><Timestamp dt:dt="int">0</Timestamp><DateUtc dt:dt="string">2020-10-07T06:56:55Z</DateUtc></StartTime><FrequencyChanges><FrequencyChange><Frequency dt:dt="r8">2699960000</Frequency><Timestamp dt:dt="r8">3.92252386641021E+15</Timestamp><Cur…	좌우반구com(CVF, UVF, BVF)_2-011-1	60.021	1.0.0.165	1	-532635245	Professional	2.0.10.242	2.0.10.356	10-07-2020	2020-10-07 오전 6:56:55	15:56:55	2.0.10.252	324		2	{/}	류궤	NULL	NULL	NULL	NULL	NULL	NULL	5	1	60	KSY	List3	0		1	-1	999078	184		0	0	1	{/}	0	4	999262	0	{/}	419	999681
좌우반구com(CVF, UVF, BVF)_2	11	1	<?xml version="1.0"?>\n<Clock xmlns:dt="urn:schemas-microsoft-com:datatypes"><Description dt:dt="string">E-Prime Primary Realtime Clock</Description><StartTime><Timestamp dt:dt="int">0</Timestamp><DateUtc dt:dt="string">2020-10-07T06:56:55Z</DateUtc></StartTime><FrequencyChanges><FrequencyChange><Frequency dt:dt="r8">2699960000</Frequency><Timestamp dt:dt="r8">3.92252386641021E+15</Timestamp><Cur…	좌우반구com(CVF, UVF, BVF)_2-011-1	60.021	1.0.0.165	1	-532635245	Professional	2.0.10.242	2.0.10.356	10-07-2020	2020-10-07 오전 6:56:55	15:56:55	2.0.10.252	161		2	{/}	류란	NULL	NULL	NULL	1	1	29	NULL	NULL	NULL	KSY3	List2	NULL	NULL	NULL	NULL	NULL	NULL	NULL	NULL	NULL	1	{/}	1	3	485856	0	{/}	524	486380
좌우반구com(CVF, UVF, BVF)_2	11	1	<?xml version="1.0"?>\n<Clock xmlns:dt="urn:schemas-microsoft-com:datatypes"><Description dt:dt="string">E-Prime Primary Realtime Clock</Description><StartTime><Timestamp dt:dt="int">0</Timestamp><DateUtc dt:dt="string">2020-10-07T06:56:55Z</DateUtc></StartTime><FrequencyChanges><FrequencyChange><Frequency dt:dt="r8">2699960000</Frequency><Timestamp dt:dt="r8">3.92252386641021E+15</Timestamp><Cur…	좌우반구com(CVF, UVF, BVF)_2-011-1	60.021	1.0.0.165	1	-532635245	Professional	2.0.10.242	2.0.10.356	10-07-2020	2020-10-07 오전 6:56:55	15:56:55	2.0.10.252	14		2	{/}	류포	62	1	14	NULL	NULL	NULL	NULL	NULL	NULL	KSY4	List1	NULL	NULL	NULL	NULL	NULL	NULL	NULL	NULL	NULL	0	{/}	0	3	51457	0	z	525	51982
좌우반구com(CVF, UVF, BVF)_2	11	1	<?xml version="1.0"?>\n<Clock xmlns:dt="urn:schemas-microsoft-com:datatypes"><Description dt:dt="string">E-Prime Primary Realtime Clock</Description><StartTime><Timestamp dt:dt="int">0</Timestamp><DateUtc dt:dt="string">2020-10-07T06:56:55Z</DateUtc></StartTime><FrequencyChanges><FrequencyChange><Frequency dt:dt="r8">2699960000</Frequency><Timestamp dt:dt="r8">3.92252386641021E+15</Timestamp><Cur…	좌우반구com(CVF, UVF, BVF)_2-011-1	60.021	1.0.0.165	1	-532635245	Professional	2.0.10.242	2.0.10.356	10-07-2020	2020-10-07 오전 6:56:55	15:56:55	2.0.10.252	85		2	{/}	률법	78	1	85	NULL	NULL	NULL	NULL	NULL	NULL	KSY3	List1	NULL	NULL	NULL	NULL	NULL	NULL	NULL	NULL	NULL	1	{/}	0	3	244057	0	{/}	543	244600
좌우반구com(CVF, UVF, BVF)_2	11	1	<?xml version="1.0"?>\n<Clock xmlns:dt="urn:schemas-microsoft-com:datatypes"><Description dt:dt="string">E-Prime Primary Realtime Clock</Description><StartTime><Timestamp dt:dt="int">0</Timestamp><DateUtc dt:dt="string">2020-10-07T06:56:55Z</DateUtc></StartTime><FrequencyChanges><FrequencyChange><Frequency dt:dt="r8">2699960000</Frequency><Timestamp dt:dt="r8">3.92252386641021E+15</Timestamp><Cur…	좌우반구com(CVF, UVF, BVF)_2-011-1	60.021	1.0.0.165	1	-532635245	Professional	2.0.10.242	2.0.10.356	10-07-2020	2020-10-07 오전 6:56:55	15:56:55	2.0.10.252	204		2	{/}	률법	NULL	NULL	NULL	54	1	72	NULL	NULL	NULL	KSY4	List2	NULL	NULL	NULL	NULL	NULL	NULL	NULL	NULL	NULL	1	{/}	1	3	599900	0	{/}	787	600687
좌우반구com(CVF, UVF, BVF)_2	11	1	<?xml version="1.0"?>\n<Clock xmlns:dt="urn:schemas-microsoft-com:datatypes"><Description dt:dt="string">E-Prime Primary Realtime Clock</Description><StartTime><Timestamp dt:dt="int">0</Timestamp><DateUtc dt:dt="string">2020-10-07T06:56:55Z</DateUtc></StartTime><FrequencyChanges><FrequencyChange><Frequency dt:dt="r8">2699960000</Frequency><Timestamp dt:dt="r8">3.92252386641021E+15</Timestamp><Cur…	좌우반구com(CVF, UVF, BVF)_2-011-1	60.021	1.0.0.165	1	-532635245	Professional	2.0.10.242	2.0.10.356	10-07-2020	2020-10-07 오전 6:56:55	15:56:55	2.0.10.252	255		2	{/}	률시	NULL	NULL	NULL	67	1	123	NULL	NULL	NULL	KSY4	List2	NULL	NULL	NULL	NULL	NULL	NULL	NULL	NULL	NULL	1	{/}	1	3	737352	0	{/}	585	737937
좌우반구com(CVF, UVF, BVF)_2	11	1	<?xml version="1.0"?>\n<Clock xmlns:dt="urn:schemas-microsoft-com:datatypes"><Description dt:dt="string">E-Prime Primary Realtime Clock</Description><StartTime><Timestamp dt:dt="int">0</Timestamp><DateUtc dt:dt="string">2020-10-07T06:56:55Z</DateUtc></StartTime><FrequencyChanges><FrequencyChange><Frequency dt:dt="r8">2699960000</Frequency><Timestamp dt:dt="r8">3.92252386641021E+15</Timestamp><Cur…	좌우반구com(CVF, UVF, BVF)_2-011-1	60.021	1.0.0.165	1	-532635245	Professional	2.0.10.242	2.0.10.356	10-07-2020	2020-10-07 오전 6:56:55	15:56:55	2.0.10.252	245		2	{/}	률훈	NULL	NULL	NULL	8	1	113	NULL	NULL	NULL	KSY2	List2	NULL	NULL	NULL	NULL	NULL	NULL	NULL	NULL	NULL	1	{/}	0	4	710029	0	{/}	461	710490
좌우반구com(CVF, UVF, BVF)_2	11	1	<?xml version="1.0"?>\n<Clock xmlns:dt="urn:schemas-microsoft-com:datatypes"><Description dt:dt="string">E-Prime Primary Realtime Clock</Description><StartTime><Timestamp dt:dt="int">0</Timestamp><DateUtc dt:dt="string">2020-10-07T06:56:55Z</DateUtc></StartTime><FrequencyChanges><FrequencyChange><Frequency dt:dt="r8">2699960000</Frequency><Timestamp dt:dt="r8">3.92252386641021E+15</Timestamp><Cur…	좌우반구com(CVF, UVF, BVF)_2-011-1	60.021	1.0.0.165	1	-532635245	Professional	2.0.10.242	2.0.10.356	10-07-2020	2020-10-07 오전 6:56:55	15:56:55	2.0.10.252	112		2	{/}	름결	8	1	112	NULL	NULL	NULL	NULL	NULL	NULL	KSY	List1	0		0	-1	315049	183		0	0	1	{/}	1	3	315232	0	{/}	445	315677
좌우반구com(CVF, UVF, BVF)_2	11	1	<?xml version="1.0"?>\n<Clock xmlns:dt="urn:schemas-microsoft-com:datatypes"><Description dt:dt="string">E-Prime Primary Realtime Clock</Description><StartTime><Timestamp dt:dt="int">0</Timestamp><DateUtc dt:dt="string">2020-10-07T06:56:55Z</DateUtc></StartTime><FrequencyChanges><FrequencyChange><Frequency dt:dt="r8">2699960000</Frequency><Timestamp dt:dt="r8">3.92252386641021E+15</Timestamp><Cur…	좌우반구com(CVF, UVF, BVF)_2-011-1	60.021	1.0.0.165	1	-532635245	Professional	2.0.10.242	2.0.10.356	10-07-2020	2020-10-07 오전 6:56:55	15:56:55	2.0.10.252	395		2	{/}	름무	NULL	NULL	NULL	NULL	NULL	NULL	36	1	131	KSY	List3	0		0	-1	1190012	183		0	0	1	{/}	0	3	1190195	0	{/}	426	1190621
좌우반구com(CVF, UVF, BVF)_2	11	1	<?xml version="1.0"?>\n<Clock xmlns:dt="urn:schemas-microsoft-com:datatypes"><Description dt:dt="string">E-Prime Primary Realtime Clock</Description><StartTime><Timestamp dt:dt="int">0</Timestamp><DateUtc dt:dt="string">2020-10-07T06:56:55Z</DateUtc></StartTime><FrequencyChanges><FrequencyChange><Frequency dt:dt="r8">2699960000</Frequency><Timestamp dt:dt="r8">3.92252386641021E+15</Timestamp><Cur…	좌우반구com(CVF, UVF, BVF)_2-011-1	60.021	1.0.0.165	1	-532635245	Professional	2.0.10.242	2.0.10.356	10-07-2020	2020-10-07 오전 6:56:55	15:56:55	2.0.10.252	189		2	{/}	리열	NULL	NULL	NULL	4	1	57	NULL	NULL	NULL	KSY3	List2	NULL	NULL	NULL	NULL	NULL	NULL	NULL	NULL	NULL	1	{/}	0	3	560314	0	{/}	819	561133
좌우반구com(CVF, UVF, BVF)_2	11	1	<?xml version="1.0"?>\n<Clock xmlns:dt="urn:schemas-microsoft-com:datatypes"><Description dt:dt="string">E-Prime Primary Realtime Clock</Description><StartTime><Timestamp dt:dt="int">0</Timestamp><DateUtc dt:dt="string">2020-10-07T06:56:55Z</DateUtc></StartTime><FrequencyChanges><FrequencyChange><Frequency dt:dt="r8">2699960000</Frequency><Timestamp dt:dt="r8">3.92252386641021E+15</Timestamp><Cur…	좌우반구com(CVF, UVF, BVF)_2-011-1	60.021	1.0.0.165	1	-532635245	Professional	2.0.10.242	2.0.10.356	10-07-2020	2020-10-07 오전 6:56:55	15:56:55	2.0.10.252	252		2	{/}	림밀	NULL	NULL	NULL	127	1	120	NULL	NULL	NULL	KSY4	List2	NULL	NULL	NULL	NULL	NULL	NULL	NULL	NULL	NULL	1	{/}	1	3	729355	0	{/}	477	729832
좌우반구com(CVF, UVF, BVF)_2	11	1	<?xml version="1.0"?>\n<Clock xmlns:dt="urn:schemas-microsoft-com:datatypes"><Description dt:dt="string">E-Prime Primary Realtime Clock</Description><StartTime><Timestamp dt:dt="int">0</Timestamp><DateUtc dt:dt="string">2020-10-07T06:56:55Z</DateUtc></StartTime><FrequencyChanges><FrequencyChange><Frequency dt:dt="r8">2699960000</Frequency><Timestamp dt:dt="r8">3.92252386641021E+15</Timestamp><Cur…	좌우반구com(CVF, UVF, BVF)_2-011-1	60.021	1.0.0.165	1	-532635245	Professional	2.0.10.242	2.0.10.356	10-07-2020	2020-10-07 오전 6:56:55	15:56:55	2.0.10.252	157		2	{/}	마요	NULL	NULL	NULL	71	1	25	NULL	NULL	NULL	KSY4	List2	NULL	NULL	NULL	NULL	NULL	NULL	NULL	NULL	NULL	1	{/}	0	3	474627	0	{/}	546	475173
좌우반구com(CVF, UVF, BVF)_2	11	1	<?xml version="1.0"?>\n<Clock xmlns:dt="urn:schemas-microsoft-com:datatypes"><Description dt:dt="string">E-Prime Primary Realtime Clock</Description><StartTime><Timestamp dt:dt="int">0</Timestamp><DateUtc dt:dt="string">2020-10-07T06:56:55Z</DateUtc></StartTime><FrequencyChanges><FrequencyChange><Frequency dt:dt="r8">2699960000</Frequency><Timestamp dt:dt="r8">3.92252386641021E+15</Timestamp><Cur…	좌우반구com(CVF, UVF, BVF)_2-011-1	60.021	1.0.0.165	1	-532635245	Professional	2.0.10.242	2.0.10.356	10-07-2020	2020-10-07 오전 6:56:55	15:56:55	2.0.10.252	173		2	{/}	망습	NULL	NULL	NULL	35	1	41	NULL	NULL	NULL	KSY2	List2	NULL	NULL	NULL	NULL	NULL	NULL	NULL	NULL	NULL	1	{/}	0	4	517879	0	{/}	518	518397
좌우반구com(CVF, UVF, BVF)_2	11	1	<?xml version="1.0"?>\n<Clock xmlns:dt="urn:schemas-microsoft-com:datatypes"><Description dt:dt="string">E-Prime Primary Realtime Clock</Description><StartTime><Timestamp dt:dt="int">0</Timestamp><DateUtc dt:dt="string">2020-10-07T06:56:55Z</DateUtc></StartTime><FrequencyChanges><FrequencyChange><Frequency dt:dt="r8">2699960000</Frequency><Timestamp dt:dt="r8">3.92252386641021E+15</Timestamp><Cur…	좌우반구com(CVF, UVF, BVF)_2-011-1	60.021	1.0.0.165	1	-532635245	Professional	2.0.10.242	2.0.10.356	10-07-2020	2020-10-07 오전 6:56:55	15:56:55	2.0.10.252	67		1	z	망신	85	1	67	NULL	NULL	NULL	NULL	NULL	NULL	KSY4	List1	NULL	NULL	NULL	NULL	NULL	NULL	NULL	NULL	NULL	1	z	0	3	195574	0	z	424	195998
좌우반구com(CVF, UVF, BVF)_2	11	1	<?xml version="1.0"?>\n<Clock xmlns:dt="urn:schemas-microsoft-com:datatypes"><Description dt:dt="string">E-Prime Primary Realtime Clock</Description><StartTime><Timestamp dt:dt="int">0</Timestamp><DateUtc dt:dt="string">2020-10-07T06:56:55Z</DateUtc></StartTime><FrequencyChanges><FrequencyChange><Frequency dt:dt="r8">2699960000</Frequency><Timestamp dt:dt="r8">3.92252386641021E+15</Timestamp><Cur…	좌우반구com(CVF, UVF, BVF)_2-011-1	60.021	1.0.0.165	1	-532635245	Professional	2.0.10.242	2.0.10.356	10-07-2020	2020-10-07 오전 6:56:55	15:56:55	2.0.10.252	175		1	z	매력	NULL	NULL	NULL	7	1	43	NULL	NULL	NULL	KSY4	List2	NULL	NULL	NULL	NULL	NULL	NULL	NULL	NULL	NULL	1	z	0	3	523110	0	z	493	523603
좌우반구com(CVF, UVF, BVF)_2	11	1	<?xml version="1.0"?>\n<Clock xmlns:dt="urn:schemas-microsoft-com:datatypes"><Description dt:dt="string">E-Prime Primary Realtime Clock</Description><StartTime><Timestamp dt:dt="int">0</Timestamp><DateUtc dt:dt="string">2020-10-07T06:56:55Z</DateUtc></StartTime><FrequencyChanges><FrequencyChange><Frequency dt:dt="r8">2699960000</Frequency><Timestamp dt:dt="r8">3.92252386641021E+15</Timestamp><Cur…	좌우반구com(CVF, UVF, BVF)_2-011-1	60.021	1.0.0.165	1	-532635245	Professional	2.0.10.242	2.0.10.356	10-07-2020	2020-10-07 오전 6:56:55	15:56:55	2.0.10.252	278		2	{/}	매소	NULL	NULL	NULL	NULL	NULL	NULL	89	1	14	KSY2	List3	NULL	NULL	NULL	NULL	NULL	NULL	NULL	NULL	NULL	1	{/}	0	3	874655	0	{/}	666	875321
좌우반구com(CVF, UVF, BVF)_2	11	1	<?xml version="1.0"?>\n<Clock xmlns:dt="urn:schemas-microsoft-com:datatypes"><Description dt:dt="string">E-Prime Primary Realtime Clock</Description><StartTime><Timestamp dt:dt="int">0</Timestamp><DateUtc dt:dt="string">2020-10-07T06:56:55Z</DateUtc></StartTime><FrequencyChanges><FrequencyChange><Frequency dt:dt="r8">2699960000</Frequency><Timestamp dt:dt="r8">3.92252386641021E+15</Timestamp><Cur…	좌우반구com(CVF, UVF, BVF)_2-011-1	60.021	1.0.0.165	1	-532635245	Professional	2.0.10.242	2.0.10.356	10-07-2020	2020-10-07 오전 6:56:55	15:56:55	2.0.10.252	140		1	z	모습	NULL	NULL	NULL	83	1	8	NULL	NULL	NULL	KSY4	List2	NULL	NULL	NULL	NULL	NULL	NULL	NULL	NULL	NULL	1	z	0	3	429226	0	z	474	429700
좌우반구com(CVF, UVF, BVF)_2	11	1	<?xml version="1.0"?>\n<Clock xmlns:dt="urn:schemas-microsoft-com:datatypes"><Description dt:dt="string">E-Prime Primary Realtime Clock</Description><StartTime><Timestamp dt:dt="int">0</Timestamp><DateUtc dt:dt="string">2020-10-07T06:56:55Z</DateUtc></StartTime><FrequencyChanges><FrequencyChange><Frequency dt:dt="r8">2699960000</Frequency><Timestamp dt:dt="r8">3.92252386641021E+15</Timestamp><Cur…	좌우반구com(CVF, UVF, BVF)_2-011-1	60.021	1.0.0.165	1	-532635245	Professional	2.0.10.242	2.0.10.356	10-07-2020	2020-10-07 오전 6:56:55	15:56:55	2.0.10.252	88		1	z	모형	35	1	88	NULL	NULL	NULL	NULL	NULL	NULL	KSY	List1	0		0	-1	251821	183		0	0	1	z	0	3	252004	0	z	394	252398
좌우반구com(CVF, UVF, BVF)_2	11	1	<?xml version="1.0"?>\n<Clock xmlns:dt="urn:schemas-microsoft-com:datatypes"><Description dt:dt="string">E-Prime Primary Realtime Clock</Description><StartTime><Timestamp dt:dt="int">0</Timestamp><DateUtc dt:dt="string">2020-10-07T06:56:55Z</DateUtc></StartTime><FrequencyChanges><FrequencyChange><Frequency dt:dt="r8">2699960000</Frequency><Timestamp dt:dt="r8">3.92252386641021E+15</Timestamp><Cur…	좌우반구com(CVF, UVF, BVF)_2-011-1	60.021	1.0.0.165	1	-532635245	Professional	2.0.10.242	2.0.10.356	10-07-2020	2020-10-07 오전 6:56:55	15:56:55	2.0.10.252	377		2	{/}	목력	NULL	NULL	NULL	NULL	NULL	NULL	38	1	113	KSY	List3	0		0	0	1142029	183		0	0	1	{/}	0	3	1142212	0	{/}	722	1142934
좌우반구com(CVF, UVF, BVF)_2	11	1	<?xml version="1.0"?>\n<Clock xmlns:dt="urn:schemas-microsoft-com:datatypes"><Description dt:dt="string">E-Prime Primary Realtime Clock</Description><StartTime><Timestamp dt:dt="int">0</Timestamp><DateUtc dt:dt="string">2020-10-07T06:56:55Z</DateUtc></StartTime><FrequencyChanges><FrequencyChange><Frequency dt:dt="r8">2699960000</Frequency><Timestamp dt:dt="r8">3.92252386641021E+15</Timestamp><Cur…	좌우반구com(CVF, UVF, BVF)_2-011-1	60.021	1.0.0.165	1	-532635245	Professional	2.0.10.242	2.0.10.356	10-07-2020	2020-10-07 오전 6:56:55	15:56:55	2.0.10.252	309		1	z	목록	NULL	NULL	NULL	NULL	NULL	NULL	44	1	45	KSY	List3	0		0	-1	958842	184		0	0	1	z	0	4	959026	0	z	293	959319
좌우반구com(CVF, UVF, BVF)_2	11	1	<?xml version="1.0"?>\n<Clock xmlns:dt="urn:schemas-microsoft-com:datatypes"><Description dt:dt="string">E-Prime Primary Realtime Clock</Description><StartTime><Timestamp dt:dt="int">0</Timestamp><DateUtc dt:dt="string">2020-10-07T06:56:55Z</DateUtc></StartTime><FrequencyChanges><FrequencyChange><Frequency dt:dt="r8">2699960000</Frequency><Timestamp dt:dt="r8">3.92252386641021E+15</Timestamp><Cur…	좌우반구com(CVF, UVF, BVF)_2-011-1	60.021	1.0.0.165	1	-532635245	Professional	2.0.10.242	2.0.10.356	10-07-2020	2020-10-07 오전 6:56:55	15:56:55	2.0.10.252	121		1	z	목적	1	1	121	NULL	NULL	NULL	NULL	NULL	NULL	KSY	List1	0		0	0	339541	183		0	0	1	z	0	3	339724	0	z	338	340062
좌우반구com(CVF, UVF, BVF)_2	11	1	<?xml version="1.0"?>\n<Clock xmlns:dt="urn:schemas-microsoft-com:datatypes"><Description dt:dt="string">E-Prime Primary Realtime Clock</Description><StartTime><Timestamp dt:dt="int">0</Timestamp><DateUtc dt:dt="string">2020-10-07T06:56:55Z</DateUtc></StartTime><FrequencyChanges><FrequencyChange><Frequency dt:dt="r8">2699960000</Frequency><Timestamp dt:dt="r8">3.92252386641021E+15</Timestamp><Cur…	좌우반구com(CVF, UVF, BVF)_2-011-1	60.021	1.0.0.165	1	-532635245	Professional	2.0.10.242	2.0.10.356	10-07-2020	2020-10-07 오전 6:56:55	15:56:55	2.0.10.252	63		2	{/}	목퇴	25	1	63	NULL	NULL	NULL	NULL	NULL	NULL	KSY4	List1	NULL	NULL	NULL	NULL	NULL	NULL	NULL	NULL	NULL	1	{/}	0	3	184811	0	{/}	555	185366
좌우반구com(CVF, UVF, BVF)_2	11	1	<?xml version="1.0"?>\n<Clock xmlns:dt="urn:schemas-microsoft-com:datatypes"><Description dt:dt="string">E-Prime Primary Realtime Clock</Description><StartTime><Timestamp dt:dt="int">0</Timestamp><DateUtc dt:dt="string">2020-10-07T06:56:55Z</DateUtc></StartTime><FrequencyChanges><FrequencyChange><Frequency dt:dt="r8">2699960000</Frequency><Timestamp dt:dt="r8">3.92252386641021E+15</Timestamp><Cur…	좌우반구com(CVF, UVF, BVF)_2-011-1	60.021	1.0.0.165	1	-532635245	Professional	2.0.10.242	2.0.10.356	10-07-2020	2020-10-07 오전 6:56:55	15:56:55	2.0.10.252	392		2	{/}	무록	NULL	NULL	NULL	NULL	NULL	NULL	97	1	128	KSY2	List3	NULL	NULL	NULL	NULL	NULL	NULL	NULL	NULL	NULL	0	{/}	0	3	1181915	0	z	443	1182358
좌우반구com(CVF, UVF, BVF)_2	11	1	<?xml version="1.0"?>\n<Clock xmlns:dt="urn:schemas-microsoft-com:datatypes"><Description dt:dt="string">E-Prime Primary Realtime Clock</Description><StartTime><Timestamp dt:dt="int">0</Timestamp><DateUtc dt:dt="string">2020-10-07T06:56:55Z</DateUtc></StartTime><FrequencyChanges><FrequencyChange><Frequency dt:dt="r8">2699960000</Frequency><Timestamp dt:dt="r8">3.92252386641021E+15</Timestamp><Cur…	좌우반구com(CVF, UVF, BVF)_2-011-1	60.021	1.0.0.165	1	-532635245	Professional	2.0.10.242	2.0.10.356	10-07-2020	2020-10-07 오전 6:56:55	15:56:55	2.0.10.252	369		1	z	무엇	NULL	NULL	NULL	NULL	NULL	NULL	22	1	105	KSY	List3	0		1	-1	1120136	184		0	0	1	z	0	4	1120320	0	z	382	1120702
좌우반구com(CVF, UVF, BVF)_2	11	1	<?xml version="1.0"?>\n<Clock xmlns:dt="urn:schemas-microsoft-com:datatypes"><Description dt:dt="string">E-Prime Primary Realtime Clock</Description><StartTime><Timestamp dt:dt="int">0</Timestamp><DateUtc dt:dt="string">2020-10-07T06:56:55Z</DateUtc></StartTime><FrequencyChanges><FrequencyChange><Frequency dt:dt="r8">2699960000</Frequency><Timestamp dt:dt="r8">3.92252386641021E+15</Timestamp><Cur…	좌우반구com(CVF, UVF, BVF)_2-011-1	60.021	1.0.0.165	1	-532635245	Professional	2.0.10.242	2.0.10.356	10-07-2020	2020-10-07 오전 6:56:55	15:56:55	2.0.10.252	236		1	z	무형	NULL	NULL	NULL	46	1	104	NULL	NULL	NULL	KSY	List2	0		0	-1	686220	184		0	0	1	z	0	4	686404	0	z	350	686754
좌우반구com(CVF, UVF, BVF)_2	11	1	<?xml version="1.0"?>\n<Clock xmlns:dt="urn:schemas-microsoft-com:datatypes"><Description dt:dt="string">E-Prime Primary Realtime Clock</Description><StartTime><Timestamp dt:dt="int">0</Timestamp><DateUtc dt:dt="string">2020-10-07T06:56:55Z</DateUtc></StartTime><FrequencyChanges><FrequencyChange><Frequency dt:dt="r8">2699960000</Frequency><Timestamp dt:dt="r8">3.92252386641021E+15</Timestamp><Cur…	좌우반구com(CVF, UVF, BVF)_2-011-1	60.021	1.0.0.165	1	-532635245	Professional	2.0.10.242	2.0.10.356	10-07-2020	2020-10-07 오전 6:56:55	15:56:55	2.0.10.252	385		1	z	물건	NULL	NULL	NULL	NULL	NULL	NULL	64	1	121	KSY	List3	0		0	-1	1163238	183		0	0	1	z	0	3	1163421	0	z	457	1163878
좌우반구com(CVF, UVF, BVF)_2	11	1	<?xml version="1.0"?>\n<Clock xmlns:dt="urn:schemas-microsoft-com:datatypes"><Description dt:dt="string">E-Prime Primary Realtime Clock</Description><StartTime><Timestamp dt:dt="int">0</Timestamp><DateUtc dt:dt="string">2020-10-07T06:56:55Z</DateUtc></StartTime><FrequencyChanges><FrequencyChange><Frequency dt:dt="r8">2699960000</Frequency><Timestamp dt:dt="r8">3.92252386641021E+15</Timestamp><Cur…	좌우반구com(CVF, UVF, BVF)_2-011-1	60.021	1.0.0.165	1	-532635245	Professional	2.0.10.242	2.0.10.356	10-07-2020	2020-10-07 오전 6:56:55	15:56:55	2.0.10.252	305		2	{/}	미략	NULL	NULL	NULL	NULL	NULL	NULL	82	1	41	KSY2	List3	NULL	NULL	NULL	NULL	NULL	NULL	NULL	NULL	NULL	1	{/}	1	3	948429	0	{/}	458	948887
좌우반구com(CVF, UVF, BVF)_2	11	1	<?xml version="1.0"?>\n<Clock xmlns:dt="urn:schemas-microsoft-com:datatypes"><Description dt:dt="string">E-Prime Primary Realtime Clock</Description><StartTime><Timestamp dt:dt="int">0</Timestamp><DateUtc dt:dt="string">2020-10-07T06:56:55Z</DateUtc></StartTime><FrequencyChanges><FrequencyChange><Frequency dt:dt="r8">2699960000</Frequency><Timestamp dt:dt="r8">3.92252386641021E+15</Timestamp><Cur…	좌우반구com(CVF, UVF, BVF)_2-011-1	60.021	1.0.0.165	1	-532635245	Professional	2.0.10.242	2.0.10.356	10-07-2020	2020-10-07 오전 6:56:55	15:56:55	2.0.10.252	194		1	z	밀수	NULL	NULL	NULL	26	1	62	NULL	NULL	NULL	KSY	List2	0		0	-1	573759	184		0	0	1	z	0	4	573943	0	z	434	574377
좌우반구com(CVF, UVF, BVF)_2	11	1	<?xml version="1.0"?>\n<Clock xmlns:dt="urn:schemas-microsoft-com:datatypes"><Description dt:dt="string">E-Prime Primary Realtime Clock</Description><StartTime><Timestamp dt:dt="int">0</Timestamp><DateUtc dt:dt="string">2020-10-07T06:56:55Z</DateUtc></StartTime><FrequencyChanges><FrequencyChange><Frequency dt:dt="r8">2699960000</Frequency><Timestamp dt:dt="r8">3.92252386641021E+15</Timestamp><Cur…	좌우반구com(CVF, UVF, BVF)_2-011-1	60.021	1.0.0.165	1	-532635245	Professional	2.0.10.242	2.0.10.356	10-07-2020	2020-10-07 오전 6:56:55	15:56:55	2.0.10.252	313		2	{/}	밀헤	NULL	NULL	NULL	NULL	NULL	NULL	33	1	49	KSY	List3	0		1	-1	969355	184		0	0	1	{/}	0	4	969539	0	{/}	365	969904
좌우반구com(CVF, UVF, BVF)_2	11	1	<?xml version="1.0"?>\n<Clock xmlns:dt="urn:schemas-microsoft-com:datatypes"><Description dt:dt="string">E-Prime Primary Realtime Clock</Description><StartTime><Timestamp dt:dt="int">0</Timestamp><DateUtc dt:dt="string">2020-10-07T06:56:55Z</DateUtc></StartTime><FrequencyChanges><FrequencyChange><Frequency dt:dt="r8">2699960000</Frequency><Timestamp dt:dt="r8">3.92252386641021E+15</Timestamp><Cur…	좌우반구com(CVF, UVF, BVF)_2-011-1	60.021	1.0.0.165	1	-532635245	Professional	2.0.10.242	2.0.10.356	10-07-2020	2020-10-07 오전 6:56:55	15:56:55	2.0.10.252	234		2	{/}	박낌	NULL	NULL	NULL	122	1	102	NULL	NULL	NULL	KSY3	List2	NULL	NULL	NULL	NULL	NULL	NULL	NULL	NULL	NULL	1	{/}	0	4	681039	0	{/}	480	681519
좌우반구com(CVF, UVF, BVF)_2	11	1	<?xml version="1.0"?>\n<Clock xmlns:dt="urn:schemas-microsoft-com:datatypes"><Description dt:dt="string">E-Prime Primary Realtime Clock</Description><StartTime><Timestamp dt:dt="int">0</Timestamp><DateUtc dt:dt="string">2020-10-07T06:56:55Z</DateUtc></StartTime><FrequencyChanges><FrequencyChange><Frequency dt:dt="r8">2699960000</Frequency><Timestamp dt:dt="r8">3.92252386641021E+15</Timestamp><Cur…	좌우반구com(CVF, UVF, BVF)_2-011-1	60.021	1.0.0.165	1	-532635245	Professional	2.0.10.242	2.0.10.356	10-07-2020	2020-10-07 오전 6:56:55	15:56:55	2.0.10.252	96		1	z	반응	43	1	96	NULL	NULL	NULL	NULL	NULL	NULL	KSY	List1	0		1	-1	272880	184		0	0	1	z	0	4	273064	0	z	345	273409
좌우반구com(CVF, UVF, BVF)_2	11	1	<?xml version="1.0"?>\n<Clock xmlns:dt="urn:schemas-microsoft-com:datatypes"><Description dt:dt="string">E-Prime Primary Realtime Clock</Description><StartTime><Timestamp dt:dt="int">0</Timestamp><DateUtc dt:dt="string">2020-10-07T06:56:55Z</DateUtc></StartTime><FrequencyChanges><FrequencyChange><Frequency dt:dt="r8">2699960000</Frequency><Timestamp dt:dt="r8">3.92252386641021E+15</Timestamp><Cur…	좌우반구com(CVF, UVF, BVF)_2-011-1	60.021	1.0.0.165	1	-532635245	Professional	2.0.10.242	2.0.10.356	10-07-2020	2020-10-07 오전 6:56:55	15:56:55	2.0.10.252	143		1	z	발길	NULL	NULL	NULL	132	1	11	NULL	NULL	NULL	KSY	List2	0		0	-1	437090	183		0	0	1	z	1	3	437273	0	z	423	437696
좌우반구com(CVF, UVF, BVF)_2	11	1	<?xml version="1.0"?>\n<Clock xmlns:dt="urn:schemas-microsoft-com:datatypes"><Description dt:dt="string">E-Prime Primary Realtime Clock</Description><StartTime><Timestamp dt:dt="int">0</Timestamp><DateUtc dt:dt="string">2020-10-07T06:56:55Z</DateUtc></StartTime><FrequencyChanges><FrequencyChange><Frequency dt:dt="r8">2699960000</Frequency><Timestamp dt:dt="r8">3.92252386641021E+15</Timestamp><Cur…	좌우반구com(CVF, UVF, BVF)_2-011-1	60.021	1.0.0.165	1	-532635245	Professional	2.0.10.242	2.0.10.356	10-07-2020	2020-10-07 오전 6:56:55	15:56:55	2.0.10.252	329		2	{/}	발보	NULL	NULL	NULL	NULL	NULL	NULL	53	1	65	KSY4	List3	NULL	NULL	NULL	NULL	NULL	NULL	NULL	NULL	NULL	1	{/}	0	3	1012457	0	{/}	502	1012959
좌우반구com(CVF, UVF, BVF)_2	11	1	<?xml version="1.0"?>\n<Clock xmlns:dt="urn:schemas-microsoft-com:datatypes"><Description dt:dt="string">E-Prime Primary Realtime Clock</Description><StartTime><Timestamp dt:dt="int">0</Timestamp><DateUtc dt:dt="string">2020-10-07T06:56:55Z</DateUtc></StartTime><FrequencyChanges><FrequencyChange><Frequency dt:dt="r8">2699960000</Frequency><Timestamp dt:dt="r8">3.92252386641021E+15</Timestamp><Cur…	좌우반구com(CVF, UVF, BVF)_2-011-1	60.021	1.0.0.165	1	-532635245	Professional	2.0.10.242	2.0.10.356	10-07-2020	2020-10-07 오전 6:56:55	15:56:55	2.0.10.252	259		2	{/}	발횟	NULL	NULL	NULL	49	1	127	NULL	NULL	NULL	KSY2	List2	NULL	NULL	NULL	NULL	NULL	NULL	NULL	NULL	NULL	1	{/}	0	4	748249	0	{/}	376	748625
좌우반구com(CVF, UVF, BVF)_2	11	1	<?xml version="1.0"?>\n<Clock xmlns:dt="urn:schemas-microsoft-com:datatypes"><Description dt:dt="string">E-Prime Primary Realtime Clock</Description><StartTime><Timestamp dt:dt="int">0</Timestamp><DateUtc dt:dt="string">2020-10-07T06:56:55Z</DateUtc></StartTime><FrequencyChanges><FrequencyChange><Frequency dt:dt="r8">2699960000</Frequency><Timestamp dt:dt="r8">3.92252386641021E+15</Timestamp><Cur…	좌우반구com(CVF, UVF, BVF)_2-011-1	60.021	1.0.0.165	1	-532635245	Professional	2.0.10.242	2.0.10.356	10-07-2020	2020-10-07 오전 6:56:55	15:56:55	2.0.10.252	30		1	z	방법	115	1	30	NULL	NULL	NULL	NULL	NULL	NULL	KSY	List1	0		1	-1	95075	184		0	0	1	z	0	4	95259	0	z	292	95551
좌우반구com(CVF, UVF, BVF)_2	11	1	<?xml version="1.0"?>\n<Clock xmlns:dt="urn:schemas-microsoft-com:datatypes"><Description dt:dt="string">E-Prime Primary Realtime Clock</Description><StartTime><Timestamp dt:dt="int">0</Timestamp><DateUtc dt:dt="string">2020-10-07T06:56:55Z</DateUtc></StartTime><FrequencyChanges><FrequencyChange><Frequency dt:dt="r8">2699960000</Frequency><Timestamp dt:dt="r8">3.92252386641021E+15</Timestamp><Cur…	좌우반구com(CVF, UVF, BVF)_2-011-1	60.021	1.0.0.165	1	-532635245	Professional	2.0.10.242	2.0.10.356	10-07-2020	2020-10-07 오전 6:56:55	15:56:55	2.0.10.252	177		2	{/}	배심	NULL	NULL	NULL	48	1	45	NULL	NULL	NULL	KSY4	List2	NULL	NULL	NULL	NULL	NULL	NULL	NULL	NULL	NULL	0	{/}	1	3	528408	0	z	334	528742
좌우반구com(CVF, UVF, BVF)_2	11	1	<?xml version="1.0"?>\n<Clock xmlns:dt="urn:schemas-microsoft-com:datatypes"><Description dt:dt="string">E-Prime Primary Realtime Clock</Description><StartTime><Timestamp dt:dt="int">0</Timestamp><DateUtc dt:dt="string">2020-10-07T06:56:55Z</DateUtc></StartTime><FrequencyChanges><FrequencyChange><Frequency dt:dt="r8">2699960000</Frequency><Timestamp dt:dt="r8">3.92252386641021E+15</Timestamp><Cur…	좌우반구com(CVF, UVF, BVF)_2-011-1	60.021	1.0.0.165	1	-532635245	Professional	2.0.10.242	2.0.10.356	10-07-2020	2020-10-07 오전 6:56:55	15:56:55	2.0.10.252	183		2	{/}	버구	NULL	NULL	NULL	64	1	51	NULL	NULL	NULL	KSY	List2	0		0	-1	544036	184		0	0	1	{/}	0	4	544220	0	{/}	383	544603
좌우반구com(CVF, UVF, BVF)_2	11	1	<?xml version="1.0"?>\n<Clock xmlns:dt="urn:schemas-microsoft-com:datatypes"><Description dt:dt="string">E-Prime Primary Realtime Clock</Description><StartTime><Timestamp dt:dt="int">0</Timestamp><DateUtc dt:dt="string">2020-10-07T06:56:55Z</DateUtc></StartTime><FrequencyChanges><FrequencyChange><Frequency dt:dt="r8">2699960000</Frequency><Timestamp dt:dt="r8">3.92252386641021E+15</Timestamp><Cur…	좌우반구com(CVF, UVF, BVF)_2-011-1	60.021	1.0.0.165	1	-532635245	Professional	2.0.10.242	2.0.10.356	10-07-2020	2020-10-07 오전 6:56:55	15:56:55	2.0.10.252	208		1	z	버스	NULL	NULL	NULL	20	1	76	NULL	NULL	NULL	KSY	List2	0		0	0	610830	183		0	0	1	z	0	3	611013	0	z	376	611389
좌우반구com(CVF, UVF, BVF)_2	11	1	<?xml version="1.0"?>\n<Clock xmlns:dt="urn:schemas-microsoft-com:datatypes"><Description dt:dt="string">E-Prime Primary Realtime Clock</Description><StartTime><Timestamp dt:dt="int">0</Timestamp><DateUtc dt:dt="string">2020-10-07T06:56:55Z</DateUtc></StartTime><FrequencyChanges><FrequencyChange><Frequency dt:dt="r8">2699960000</Frequency><Timestamp dt:dt="r8">3.92252386641021E+15</Timestamp><Cur…	좌우반구com(CVF, UVF, BVF)_2-011-1	60.021	1.0.0.165	1	-532635245	Professional	2.0.10.242	2.0.10.356	10-07-2020	2020-10-07 오전 6:56:55	15:56:55	2.0.10.252	165		2	{/}	버현	NULL	NULL	NULL	115	1	33	NULL	NULL	NULL	KSY4	List2	NULL	NULL	NULL	NULL	NULL	NULL	NULL	NULL	NULL	1	{/}	0	3	496769	0	{/}	437	497206
좌우반구com(CVF, UVF, BVF)_2	11	1	<?xml version="1.0"?>\n<Clock xmlns:dt="urn:schemas-microsoft-com:datatypes"><Description dt:dt="string">E-Prime Primary Realtime Clock</Description><StartTime><Timestamp dt:dt="int">0</Timestamp><DateUtc dt:dt="string">2020-10-07T06:56:55Z</DateUtc></StartTime><FrequencyChanges><FrequencyChange><Frequency dt:dt="r8">2699960000</Frequency><Timestamp dt:dt="r8">3.92252386641021E+15</Timestamp><Cur…	좌우반구com(CVF, UVF, BVF)_2-011-1	60.021	1.0.0.165	1	-532635245	Professional	2.0.10.242	2.0.10.356	10-07-2020	2020-10-07 오전 6:56:55	15:56:55	2.0.10.252	312		2	{/}	법낌	NULL	NULL	NULL	NULL	NULL	NULL	30	1	48	KSY	List3	0		1	-1	966706	183		0	0	1	{/}	1	3	966889	0	{/}	442	967331
좌우반구com(CVF, UVF, BVF)_2	11	1	<?xml version="1.0"?>\n<Clock xmlns:dt="urn:schemas-microsoft-com:datatypes"><Description dt:dt="string">E-Prime Primary Realtime Clock</Description><StartTime><Timestamp dt:dt="int">0</Timestamp><DateUtc dt:dt="string">2020-10-07T06:56:55Z</DateUtc></StartTime><FrequencyChanges><FrequencyChange><Frequency dt:dt="r8">2699960000</Frequency><Timestamp dt:dt="r8">3.92252386641021E+15</Timestamp><Cur…	좌우반구com(CVF, UVF, BVF)_2-011-1	60.021	1.0.0.165	1	-532635245	Professional	2.0.10.242	2.0.10.356	10-07-2020	2020-10-07 오전 6:56:55	15:56:55	2.0.10.252	182		1	z	별개	NULL	NULL	NULL	15	1	50	NULL	NULL	NULL	KSY	List2	0		0	-1	541454	183		0	0	1	z	0	3	541637	0	z	373	542010
좌우반구com(CVF, UVF, BVF)_2	11	1	<?xml version="1.0"?>\n<Clock xmlns:dt="urn:schemas-microsoft-com:datatypes"><Description dt:dt="string">E-Prime Primary Realtime Clock</Description><StartTime><Timestamp dt:dt="int">0</Timestamp><DateUtc dt:dt="string">2020-10-07T06:56:55Z</DateUtc></StartTime><FrequencyChanges><FrequencyChange><Frequency dt:dt="r8">2699960000</Frequency><Timestamp dt:dt="r8">3.92252386641021E+15</Timestamp><Cur…	좌우반구com(CVF, UVF, BVF)_2-011-1	60.021	1.0.0.165	1	-532635245	Professional	2.0.10.242	2.0.10.356	10-07-2020	2020-10-07 오전 6:56:55	15:56:55	2.0.10.252	2		1	z	별미	74	1	2	NULL	NULL	NULL	NULL	NULL	NULL	KSY	List1	0		0	0	18519	183		0	0	1	z	0	3	18702	0	z	509	19211
좌우반구com(CVF, UVF, BVF)_2	11	1	<?xml version="1.0"?>\n<Clock xmlns:dt="urn:schemas-microsoft-com:datatypes"><Description dt:dt="string">E-Prime Primary Realtime Clock</Description><StartTime><Timestamp dt:dt="int">0</Timestamp><DateUtc dt:dt="string">2020-10-07T06:56:55Z</DateUtc></StartTime><FrequencyChanges><FrequencyChange><Frequency dt:dt="r8">2699960000</Frequency><Timestamp dt:dt="r8">3.92252386641021E+15</Timestamp><Cur…	좌우반구com(CVF, UVF, BVF)_2-011-1	60.021	1.0.0.165	1	-532635245	Professional	2.0.10.242	2.0.10.356	10-07-2020	2020-10-07 오전 6:56:55	15:56:55	2.0.10.252	100		1	z	보고	55	1	100	NULL	NULL	NULL	NULL	NULL	NULL	KSY	List1	0		0	0	283227	183		0	0	1	z	0	3	283410	0	z	373	283783
좌우반구com(CVF, UVF, BVF)_2	11	1	<?xml version="1.0"?>\n<Clock xmlns:dt="urn:schemas-microsoft-com:datatypes"><Description dt:dt="string">E-Prime Primary Realtime Clock</Description><StartTime><Timestamp dt:dt="int">0</Timestamp><DateUtc dt:dt="string">2020-10-07T06:56:55Z</DateUtc></StartTime><FrequencyChanges><FrequencyChange><Frequency dt:dt="r8">2699960000</Frequency><Timestamp dt:dt="r8">3.92252386641021E+15</Timestamp><Cur…	좌우반구com(CVF, UVF, BVF)_2-011-1	60.021	1.0.0.165	1	-532635245	Professional	2.0.10.242	2.0.10.356	10-07-2020	2020-10-07 오전 6:56:55	15:56:55	2.0.10.252	131		1	z	본인	57	1	131	NULL	NULL	NULL	NULL	NULL	NULL	KSY	List1	0		0	-1	366881	183		0	0	1	z	1	3	367064	0	z	421	367485
좌우반구com(CVF, UVF, BVF)_2	11	1	<?xml version="1.0"?>\n<Clock xmlns:dt="urn:schemas-microsoft-com:datatypes"><Description dt:dt="string">E-Prime Primary Realtime Clock</Description><StartTime><Timestamp dt:dt="int">0</Timestamp><DateUtc dt:dt="string">2020-10-07T06:56:55Z</DateUtc></StartTime><FrequencyChanges><FrequencyChange><Frequency dt:dt="r8">2699960000</Frequency><Timestamp dt:dt="r8">3.92252386641021E+15</Timestamp><Cur…	좌우반구com(CVF, UVF, BVF)_2-011-1	60.021	1.0.0.165	1	-532635245	Professional	2.0.10.242	2.0.10.356	10-07-2020	2020-10-07 오전 6:56:55	15:56:55	2.0.10.252	372		2	{/}	본중	NULL	NULL	NULL	NULL	NULL	NULL	13	1	108	KSY4	List3	NULL	NULL	NULL	NULL	NULL	NULL	NULL	NULL	NULL	1	{/}	0	3	1128117	0	{/}	729	1128846
좌우반구com(CVF, UVF, BVF)_2	11	1	<?xml version="1.0"?>\n<Clock xmlns:dt="urn:schemas-microsoft-com:datatypes"><Description dt:dt="string">E-Prime Primary Realtime Clock</Description><StartTime><Timestamp dt:dt="int">0</Timestamp><DateUtc dt:dt="string">2020-10-07T06:56:55Z</DateUtc></StartTime><FrequencyChanges><FrequencyChange><Frequency dt:dt="r8">2699960000</Frequency><Timestamp dt:dt="r8">3.92252386641021E+15</Timestamp><Cur…	좌우반구com(CVF, UVF, BVF)_2-011-1	60.021	1.0.0.165	1	-532635245	Professional	2.0.10.242	2.0.10.356	10-07-2020	2020-10-07 오전 6:56:55	15:56:55	2.0.10.252	188		1	z	봉사	NULL	NULL	NULL	14	1	56	NULL	NULL	NULL	KSY	List2	0		0	-1	557565	183		0	0	1	z	0	3	557748	0	z	359	558107
좌우반구com(CVF, UVF, BVF)_2	11	1	<?xml version="1.0"?>\n<Clock xmlns:dt="urn:schemas-microsoft-com:datatypes"><Description dt:dt="string">E-Prime Primary Realtime Clock</Description><StartTime><Timestamp dt:dt="int">0</Timestamp><DateUtc dt:dt="string">2020-10-07T06:56:55Z</DateUtc></StartTime><FrequencyChanges><FrequencyChange><Frequency dt:dt="r8">2699960000</Frequency><Timestamp dt:dt="r8">3.92252386641021E+15</Timestamp><Cur…	좌우반구com(CVF, UVF, BVF)_2-011-1	60.021	1.0.0.165	1	-532635245	Professional	2.0.10.242	2.0.10.356	10-07-2020	2020-10-07 오전 6:56:55	15:56:55	2.0.10.252	268		2	{/}	봉택	NULL	NULL	NULL	NULL	NULL	NULL	84	1	4	KSY4	List3	NULL	NULL	NULL	NULL	NULL	NULL	NULL	NULL	NULL	1	{/}	1	3	847414	0	{/}	637	848051
좌우반구com(CVF, UVF, BVF)_2	11	1	<?xml version="1.0"?>\n<Clock xmlns:dt="urn:schemas-microsoft-com:datatypes"><Description dt:dt="string">E-Prime Primary Realtime Clock</Description><StartTime><Timestamp dt:dt="int">0</Timestamp><DateUtc dt:dt="string">2020-10-07T06:56:55Z</DateUtc></StartTime><FrequencyChanges><FrequencyChange><Frequency dt:dt="r8">2699960000</Frequency><Timestamp dt:dt="r8">3.92252386641021E+15</Timestamp><Cur…	좌우반구com(CVF, UVF, BVF)_2-011-1	60.021	1.0.0.165	1	-532635245	Professional	2.0.10.242	2.0.10.356	10-07-2020	2020-10-07 오전 6:56:55	15:56:55	2.0.10.252	341		1	z	부대	NULL	NULL	NULL	NULL	NULL	NULL	60	1	77	KSY	List3	0		0	0	1044896	183		0	0	1	z	0	3	1045079	0	z	376	1045455
좌우반구com(CVF, UVF, BVF)_2	11	1	<?xml version="1.0"?>\n<Clock xmlns:dt="urn:schemas-microsoft-com:datatypes"><Description dt:dt="string">E-Prime Primary Realtime Clock</Description><StartTime><Timestamp dt:dt="int">0</Timestamp><DateUtc dt:dt="string">2020-10-07T06:56:55Z</DateUtc></StartTime><FrequencyChanges><FrequencyChange><Frequency dt:dt="r8">2699960000</Frequency><Timestamp dt:dt="r8">3.92252386641021E+15</Timestamp><Cur…	좌우반구com(CVF, UVF, BVF)_2-011-1	60.021	1.0.0.165	1	-532635245	Professional	2.0.10.242	2.0.10.356	10-07-2020	2020-10-07 오전 6:56:55	15:56:55	2.0.10.252	79		1	z	부스	126	1	79	NULL	NULL	NULL	NULL	NULL	NULL	KSY	List1	0		0	-1	227363	183		0	0	1	z	0	3	227546	0	z	468	228014
좌우반구com(CVF, UVF, BVF)_2	11	1	<?xml version="1.0"?>\n<Clock xmlns:dt="urn:schemas-microsoft-com:datatypes"><Description dt:dt="string">E-Prime Primary Realtime Clock</Description><StartTime><Timestamp dt:dt="int">0</Timestamp><DateUtc dt:dt="string">2020-10-07T06:56:55Z</DateUtc></StartTime><FrequencyChanges><FrequencyChange><Frequency dt:dt="r8">2699960000</Frequency><Timestamp dt:dt="r8">3.92252386641021E+15</Timestamp><Cur…	좌우반구com(CVF, UVF, BVF)_2-011-1	60.021	1.0.0.165	1	-532635245	Professional	2.0.10.242	2.0.10.356	10-07-2020	2020-10-07 오전 6:56:55	15:56:55	2.0.10.252	228		2	{/}	분낌	NULL	NULL	NULL	105	1	96	NULL	NULL	NULL	KSY3	List2	NULL	NULL	NULL	NULL	NULL	NULL	NULL	NULL	NULL	1	{/}	1	3	664644	0	{/}	488	665132
좌우반구com(CVF, UVF, BVF)_2	11	1	<?xml version="1.0"?>\n<Clock xmlns:dt="urn:schemas-microsoft-com:datatypes"><Description dt:dt="string">E-Prime Primary Realtime Clock</Description><StartTime><Timestamp dt:dt="int">0</Timestamp><DateUtc dt:dt="string">2020-10-07T06:56:55Z</DateUtc></StartTime><FrequencyChanges><FrequencyChange><Frequency dt:dt="r8">2699960000</Frequency><Timestamp dt:dt="r8">3.92252386641021E+15</Timestamp><Cur…	좌우반구com(CVF, UVF, BVF)_2-011-1	60.021	1.0.0.165	1	-532635245	Professional	2.0.10.242	2.0.10.356	10-07-2020	2020-10-07 오전 6:56:55	15:56:55	2.0.10.252	358		1	z	분류	NULL	NULL	NULL	NULL	NULL	NULL	9	1	94	KSY	List3	0		0	-1	1090263	184		0	0	1	z	0	4	1090447	0	z	457	1090904
좌우반구com(CVF, UVF, BVF)_2	11	1	<?xml version="1.0"?>\n<Clock xmlns:dt="urn:schemas-microsoft-com:datatypes"><Description dt:dt="string">E-Prime Primary Realtime Clock</Description><StartTime><Timestamp dt:dt="int">0</Timestamp><DateUtc dt:dt="string">2020-10-07T06:56:55Z</DateUtc></StartTime><FrequencyChanges><FrequencyChange><Frequency dt:dt="r8">2699960000</Frequency><Timestamp dt:dt="r8">3.92252386641021E+15</Timestamp><Cur…	좌우반구com(CVF, UVF, BVF)_2-011-1	60.021	1.0.0.165	1	-532635245	Professional	2.0.10.242	2.0.10.356	10-07-2020	2020-10-07 오전 6:56:55	15:56:55	2.0.10.252	242		1	z	분석	NULL	NULL	NULL	89	1	110	NULL	NULL	NULL	KSY	List2	0		0	-1	702048	183		0	0	1	z	1	3	702231	0	z	387	702618
좌우반구com(CVF, UVF, BVF)_2	11	1	<?xml version="1.0"?>\n<Clock xmlns:dt="urn:schemas-microsoft-com:datatypes"><Description dt:dt="string">E-Prime Primary Realtime Clock</Description><StartTime><Timestamp dt:dt="int">0</Timestamp><DateUtc dt:dt="string">2020-10-07T06:56:55Z</DateUtc></StartTime><FrequencyChanges><FrequencyChange><Frequency dt:dt="r8">2699960000</Frequency><Timestamp dt:dt="r8">3.92252386641021E+15</Timestamp><Cur…	좌우반구com(CVF, UVF, BVF)_2-011-1	60.021	1.0.0.165	1	-532635245	Professional	2.0.10.242	2.0.10.356	10-07-2020	2020-10-07 오전 6:56:55	15:56:55	2.0.10.252	310		1	z	분포	NULL	NULL	NULL	NULL	NULL	NULL	39	1	46	KSY	List3	0		1	-1	961341	184		0	0	1	z	0	4	961525	0	z	330	961855
좌우반구com(CVF, UVF, BVF)_2	11	1	<?xml version="1.0"?>\n<Clock xmlns:dt="urn:schemas-microsoft-com:datatypes"><Description dt:dt="string">E-Prime Primary Realtime Clock</Description><StartTime><Timestamp dt:dt="int">0</Timestamp><DateUtc dt:dt="string">2020-10-07T06:56:55Z</DateUtc></StartTime><FrequencyChanges><FrequencyChange><Frequency dt:dt="r8">2699960000</Frequency><Timestamp dt:dt="r8">3.92252386641021E+15</Timestamp><Cur…	좌우반구com(CVF, UVF, BVF)_2-011-1	60.021	1.0.0.165	1	-532635245	Professional	2.0.10.242	2.0.10.356	10-07-2020	2020-10-07 오전 6:56:55	15:56:55	2.0.10.252	360		1	z	비교	NULL	NULL	NULL	NULL	NULL	NULL	101	1	96	KSY	List3	0		0	0	1095795	183		0	0	1	z	0	3	1095978	0	z	422	1096400
좌우반구com(CVF, UVF, BVF)_2	11	1	<?xml version="1.0"?>\n<Clock xmlns:dt="urn:schemas-microsoft-com:datatypes"><Description dt:dt="string">E-Prime Primary Realtime Clock</Description><StartTime><Timestamp dt:dt="int">0</Timestamp><DateUtc dt:dt="string">2020-10-07T06:56:55Z</DateUtc></StartTime><FrequencyChanges><FrequencyChange><Frequency dt:dt="r8">2699960000</Frequency><Timestamp dt:dt="r8">3.92252386641021E+15</Timestamp><Cur…	좌우반구com(CVF, UVF, BVF)_2-011-1	60.021	1.0.0.165	1	-532635245	Professional	2.0.10.242	2.0.10.356	10-07-2020	2020-10-07 오전 6:56:55	15:56:55	2.0.10.252	35		2	{/}	비껍	24	1	35	NULL	NULL	NULL	NULL	NULL	NULL	KSY2	List1	NULL	NULL	NULL	NULL	NULL	NULL	NULL	NULL	NULL	1	{/}	0	4	108621	0	{/}	642	109263
좌우반구com(CVF, UVF, BVF)_2	11	1	<?xml version="1.0"?>\n<Clock xmlns:dt="urn:schemas-microsoft-com:datatypes"><Description dt:dt="string">E-Prime Primary Realtime Clock</Description><StartTime><Timestamp dt:dt="int">0</Timestamp><DateUtc dt:dt="string">2020-10-07T06:56:55Z</DateUtc></StartTime><FrequencyChanges><FrequencyChange><Frequency dt:dt="r8">2699960000</Frequency><Timestamp dt:dt="r8">3.92252386641021E+15</Timestamp><Cur…	좌우반구com(CVF, UVF, BVF)_2-011-1	60.021	1.0.0.165	1	-532635245	Professional	2.0.10.242	2.0.10.356	10-07-2020	2020-10-07 오전 6:56:55	15:56:55	2.0.10.252	139		2	{/}	비략	NULL	NULL	NULL	37	1	7	NULL	NULL	NULL	KSY4	List2	NULL	NULL	NULL	NULL	NULL	NULL	NULL	NULL	NULL	1	{/}	0	3	426477	0	{/}	555	427032
좌우반구com(CVF, UVF, BVF)_2	11	1	<?xml version="1.0"?>\n<Clock xmlns:dt="urn:schemas-microsoft-com:datatypes"><Description dt:dt="string">E-Prime Primary Realtime Clock</Description><StartTime><Timestamp dt:dt="int">0</Timestamp><DateUtc dt:dt="string">2020-10-07T06:56:55Z</DateUtc></StartTime><FrequencyChanges><FrequencyChange><Frequency dt:dt="r8">2699960000</Frequency><Timestamp dt:dt="r8">3.92252386641021E+15</Timestamp><Cur…	좌우반구com(CVF, UVF, BVF)_2-011-1	60.021	1.0.0.165	1	-532635245	Professional	2.0.10.242	2.0.10.356	10-07-2020	2020-10-07 오전 6:56:55	15:56:55	2.0.10.252	384		1	z	비상	NULL	NULL	NULL	NULL	NULL	NULL	103	1	120	KSY	List3	0		1	-1	1160622	183		0	0	1	z	1	3	1160805	0	z	409	1161214
좌우반구com(CVF, UVF, BVF)_2	11	1	<?xml version="1.0"?>\n<Clock xmlns:dt="urn:schemas-microsoft-com:datatypes"><Description dt:dt="string">E-Prime Primary Realtime Clock</Description><StartTime><Timestamp dt:dt="int">0</Timestamp><DateUtc dt:dt="string">2020-10-07T06:56:55Z</DateUtc></StartTime><FrequencyChanges><FrequencyChange><Frequency dt:dt="r8">2699960000</Frequency><Timestamp dt:dt="r8">3.92252386641021E+15</Timestamp><Cur…	좌우반구com(CVF, UVF, BVF)_2-011-1	60.021	1.0.0.165	1	-532635245	Professional	2.0.10.242	2.0.10.356	10-07-2020	2020-10-07 오전 6:56:55	15:56:55	2.0.10.252	275		1	z	비용	NULL	NULL	NULL	NULL	NULL	NULL	87	1	11	KSY	List3	0		0	-1	866824	183		0	0	1	z	1	3	867007	0	z	403	867410
좌우반구com(CVF, UVF, BVF)_2	11	1	<?xml version="1.0"?>\n<Clock xmlns:dt="urn:schemas-microsoft-com:datatypes"><Description dt:dt="string">E-Prime Primary Realtime Clock</Description><StartTime><Timestamp dt:dt="int">0</Timestamp><DateUtc dt:dt="string">2020-10-07T06:56:55Z</DateUtc></StartTime><FrequencyChanges><FrequencyChange><Frequency dt:dt="r8">2699960000</Frequency><Timestamp dt:dt="r8">3.92252386641021E+15</Timestamp><Cur…	좌우반구com(CVF, UVF, BVF)_2-011-1	60.021	1.0.0.165	1	-532635245	Professional	2.0.10.242	2.0.10.356	10-07-2020	2020-10-07 오전 6:56:55	15:56:55	2.0.10.252	134		1	z	비판	NULL	NULL	NULL	18	1	2	NULL	NULL	NULL	KSY	List2	0		0	-1	413548	183		0	0	1	z	1	3	413731	0	z	316	414047
좌우반구com(CVF, UVF, BVF)_2	11	1	<?xml version="1.0"?>\n<Clock xmlns:dt="urn:schemas-microsoft-com:datatypes"><Description dt:dt="string">E-Prime Primary Realtime Clock</Description><StartTime><Timestamp dt:dt="int">0</Timestamp><DateUtc dt:dt="string">2020-10-07T06:56:55Z</DateUtc></StartTime><FrequencyChanges><FrequencyChange><Frequency dt:dt="r8">2699960000</Frequency><Timestamp dt:dt="r8">3.92252386641021E+15</Timestamp><Cur…	좌우반구com(CVF, UVF, BVF)_2-011-1	60.021	1.0.0.165	1	-532635245	Professional	2.0.10.242	2.0.10.356	10-07-2020	2020-10-07 오전 6:56:55	15:56:55	2.0.10.252	398		1	z	빈도	NULL	NULL	NULL	NULL	NULL	NULL	61	1	134	KSY	List3	0		0	-1	1198026	183		0	0	1	z	0	3	1198209	0	z	367	1198576
좌우반구com(CVF, UVF, BVF)_2	11	1	<?xml version="1.0"?>\n<Clock xmlns:dt="urn:schemas-microsoft-com:datatypes"><Description dt:dt="string">E-Prime Primary Realtime Clock</Description><StartTime><Timestamp dt:dt="int">0</Timestamp><DateUtc dt:dt="string">2020-10-07T06:56:55Z</DateUtc></StartTime><FrequencyChanges><FrequencyChange><Frequency dt:dt="r8">2699960000</Frequency><Timestamp dt:dt="r8">3.92252386641021E+15</Timestamp><Cur…	좌우반구com(CVF, UVF, BVF)_2-011-1	60.021	1.0.0.165	1	-532635245	Professional	2.0.10.242	2.0.10.356	10-07-2020	2020-10-07 오전 6:56:55	15:56:55	2.0.10.252	150		2	{/}	빈략	NULL	NULL	NULL	39	1	18	NULL	NULL	NULL	KSY3	List2	NULL	NULL	NULL	NULL	NULL	NULL	NULL	NULL	NULL	0	{/}	0	4	455834	0	z	415	456249
좌우반구com(CVF, UVF, BVF)_2	11	1	<?xml version="1.0"?>\n<Clock xmlns:dt="urn:schemas-microsoft-com:datatypes"><Description dt:dt="string">E-Prime Primary Realtime Clock</Description><StartTime><Timestamp dt:dt="int">0</Timestamp><DateUtc dt:dt="string">2020-10-07T06:56:55Z</DateUtc></StartTime><FrequencyChanges><FrequencyChange><Frequency dt:dt="r8">2699960000</Frequency><Timestamp dt:dt="r8">3.92252386641021E+15</Timestamp><Cur…	좌우반구com(CVF, UVF, BVF)_2-011-1	60.021	1.0.0.165	1	-532635245	Professional	2.0.10.242	2.0.10.356	10-07-2020	2020-10-07 오전 6:56:55	15:56:55	2.0.10.252	308		2	{/}	빈비	NULL	NULL	NULL	NULL	NULL	NULL	3	1	44	KSY3	List3	NULL	NULL	NULL	NULL	NULL	NULL	NULL	NULL	NULL	0	{/}	0	3	956193	0	z	625	956818
좌우반구com(CVF, UVF, BVF)_2	11	1	<?xml version="1.0"?>\n<Clock xmlns:dt="urn:schemas-microsoft-com:datatypes"><Description dt:dt="string">E-Prime Primary Realtime Clock</Description><StartTime><Timestamp dt:dt="int">0</Timestamp><DateUtc dt:dt="string">2020-10-07T06:56:55Z</DateUtc></StartTime><FrequencyChanges><FrequencyChange><Frequency dt:dt="r8">2699960000</Frequency><Timestamp dt:dt="r8">3.92252386641021E+15</Timestamp><Cur…	좌우반구com(CVF, UVF, BVF)_2-011-1	60.021	1.0.0.165	1	-532635245	Professional	2.0.10.242	2.0.10.356	10-07-2020	2020-10-07 오전 6:56:55	15:56:55	2.0.10.252	99		2	{/}	빈종	83	1	99	NULL	NULL	NULL	NULL	NULL	NULL	KSY4	List1	NULL	NULL	NULL	NULL	NULL	NULL	NULL	NULL	NULL	0	{/}	0	3	280761	0	z	455	281216
좌우반구com(CVF, UVF, BVF)_2	11	1	<?xml version="1.0"?>\n<Clock xmlns:dt="urn:schemas-microsoft-com:datatypes"><Description dt:dt="string">E-Prime Primary Realtime Clock</Description><StartTime><Timestamp dt:dt="int">0</Timestamp><DateUtc dt:dt="string">2020-10-07T06:56:55Z</DateUtc></StartTime><FrequencyChanges><FrequencyChange><Frequency dt:dt="r8">2699960000</Frequency><Timestamp dt:dt="r8">3.92252386641021E+15</Timestamp><Cur…	좌우반구com(CVF, UVF, BVF)_2-011-1	60.021	1.0.0.165	1	-532635245	Professional	2.0.10.242	2.0.10.356	10-07-2020	2020-10-07 오전 6:56:55	15:56:55	2.0.10.252	307		1	z	사건	NULL	NULL	NULL	NULL	NULL	NULL	23	1	43	KSY	List3	0		1	-1	953527	184		0	0	0	z	0	4	953711	0	{/}	274	953985
좌우반구com(CVF, UVF, BVF)_2	11	1	<?xml version="1.0"?>\n<Clock xmlns:dt="urn:schemas-microsoft-com:datatypes"><Description dt:dt="string">E-Prime Primary Realtime Clock</Description><StartTime><Timestamp dt:dt="int">0</Timestamp><DateUtc dt:dt="string">2020-10-07T06:56:55Z</DateUtc></StartTime><FrequencyChanges><FrequencyChange><Frequency dt:dt="r8">2699960000</Frequency><Timestamp dt:dt="r8">3.92252386641021E+15</Timestamp><Cur…	좌우반구com(CVF, UVF, BVF)_2-011-1	60.021	1.0.0.165	1	-532635245	Professional	2.0.10.242	2.0.10.356	10-07-2020	2020-10-07 오전 6:56:55	15:56:55	2.0.10.252	321		1	z	사과	NULL	NULL	NULL	NULL	NULL	NULL	41	1	57	KSY	List3	0		1	-1	991114	184		0	0	1	z	0	4	991298	0	z	397	991695
좌우반구com(CVF, UVF, BVF)_2	11	1	<?xml version="1.0"?>\n<Clock xmlns:dt="urn:schemas-microsoft-com:datatypes"><Description dt:dt="string">E-Prime Primary Realtime Clock</Description><StartTime><Timestamp dt:dt="int">0</Timestamp><DateUtc dt:dt="string">2020-10-07T06:56:55Z</DateUtc></StartTime><FrequencyChanges><FrequencyChange><Frequency dt:dt="r8">2699960000</Frequency><Timestamp dt:dt="r8">3.92252386641021E+15</Timestamp><Cur…	좌우반구com(CVF, UVF, BVF)_2-011-1	60.021	1.0.0.165	1	-532635245	Professional	2.0.10.242	2.0.10.356	10-07-2020	2020-10-07 오전 6:56:55	15:56:55	2.0.10.252	221		1	z	사례	NULL	NULL	NULL	100	1	89	NULL	NULL	NULL	KSY	List2	0		0	-1	645651	183		0	0	1	z	1	3	645834	0	z	459	646293
좌우반구com(CVF, UVF, BVF)_2	11	1	<?xml version="1.0"?>\n<Clock xmlns:dt="urn:schemas-microsoft-com:datatypes"><Description dt:dt="string">E-Prime Primary Realtime Clock</Description><StartTime><Timestamp dt:dt="int">0</Timestamp><DateUtc dt:dt="string">2020-10-07T06:56:55Z</DateUtc></StartTime><FrequencyChanges><FrequencyChange><Frequency dt:dt="r8">2699960000</Frequency><Timestamp dt:dt="r8">3.92252386641021E+15</Timestamp><Cur…	좌우반구com(CVF, UVF, BVF)_2-011-1	60.021	1.0.0.165	1	-532635245	Professional	2.0.10.242	2.0.10.356	10-07-2020	2020-10-07 오전 6:56:55	15:56:55	2.0.10.252	113		1	z	사상	30	1	113	NULL	NULL	NULL	NULL	NULL	NULL	KSY	List1	0		0	-1	317698	183		0	0	1	z	1	3	317881	0	z	383	318264
좌우반구com(CVF, UVF, BVF)_2	11	1	<?xml version="1.0"?>\n<Clock xmlns:dt="urn:schemas-microsoft-com:datatypes"><Description dt:dt="string">E-Prime Primary Realtime Clock</Description><StartTime><Timestamp dt:dt="int">0</Timestamp><DateUtc dt:dt="string">2020-10-07T06:56:55Z</DateUtc></StartTime><FrequencyChanges><FrequencyChange><Frequency dt:dt="r8">2699960000</Frequency><Timestamp dt:dt="r8">3.92252386641021E+15</Timestamp><Cur…	좌우반구com(CVF, UVF, BVF)_2-011-1	60.021	1.0.0.165	1	-532635245	Professional	2.0.10.242	2.0.10.356	10-07-2020	2020-10-07 오전 6:56:55	15:56:55	2.0.10.252	261		1	z	사안	NULL	NULL	NULL	113	1	129	NULL	NULL	NULL	KSY	List2	0		0	-1	753297	183		0	0	1	z	0	3	753480	0	z	337	753817
좌우반구com(CVF, UVF, BVF)_2	11	1	<?xml version="1.0"?>\n<Clock xmlns:dt="urn:schemas-microsoft-com:datatypes"><Description dt:dt="string">E-Prime Primary Realtime Clock</Description><StartTime><Timestamp dt:dt="int">0</Timestamp><DateUtc dt:dt="string">2020-10-07T06:56:55Z</DateUtc></StartTime><FrequencyChanges><FrequencyChange><Frequency dt:dt="r8">2699960000</Frequency><Timestamp dt:dt="r8">3.92252386641021E+15</Timestamp><Cur…	좌우반구com(CVF, UVF, BVF)_2-011-1	60.021	1.0.0.165	1	-532635245	Professional	2.0.10.242	2.0.10.356	10-07-2020	2020-10-07 오전 6:56:55	15:56:55	2.0.10.252	388		1	z	사이	NULL	NULL	NULL	NULL	NULL	NULL	19	1	124	KSY	List3	0		0	-1	1171335	183		0	0	1	z	1	3	1171518	0	z	336	1171854
좌우반구com(CVF, UVF, BVF)_2	11	1	<?xml version="1.0"?>\n<Clock xmlns:dt="urn:schemas-microsoft-com:datatypes"><Description dt:dt="string">E-Prime Primary Realtime Clock</Description><StartTime><Timestamp dt:dt="int">0</Timestamp><DateUtc dt:dt="string">2020-10-07T06:56:55Z</DateUtc></StartTime><FrequencyChanges><FrequencyChange><Frequency dt:dt="r8">2699960000</Frequency><Timestamp dt:dt="r8">3.92252386641021E+15</Timestamp><Cur…	좌우반구com(CVF, UVF, BVF)_2-011-1	60.021	1.0.0.165	1	-532635245	Professional	2.0.10.242	2.0.10.356	10-07-2020	2020-10-07 오전 6:56:55	15:56:55	2.0.10.252	232		1	z	사전	NULL	NULL	NULL	97	1	100	NULL	NULL	NULL	KSY	List2	0		0	0	675391	183		0	0	1	z	0	3	675574	0	z	318	675892
좌우반구com(CVF, UVF, BVF)_2	11	1	<?xml version="1.0"?>\n<Clock xmlns:dt="urn:schemas-microsoft-com:datatypes"><Description dt:dt="string">E-Prime Primary Realtime Clock</Description><StartTime><Timestamp dt:dt="int">0</Timestamp><DateUtc dt:dt="string">2020-10-07T06:56:55Z</DateUtc></StartTime><FrequencyChanges><FrequencyChange><Frequency dt:dt="r8">2699960000</Frequency><Timestamp dt:dt="r8">3.92252386641021E+15</Timestamp><Cur…	좌우반구com(CVF, UVF, BVF)_2-011-1	60.021	1.0.0.165	1	-532635245	Professional	2.0.10.242	2.0.10.356	10-07-2020	2020-10-07 오전 6:56:55	15:56:55	2.0.10.252	283		1	z	사진	NULL	NULL	NULL	NULL	NULL	NULL	90	1	19	KSY	List3	0		0	-1	888533	184		0	0	1	z	0	4	888717	0	z	398	889115
좌우반구com(CVF, UVF, BVF)_2	11	1	<?xml version="1.0"?>\n<Clock xmlns:dt="urn:schemas-microsoft-com:datatypes"><Description dt:dt="string">E-Prime Primary Realtime Clock</Description><StartTime><Timestamp dt:dt="int">0</Timestamp><DateUtc dt:dt="string">2020-10-07T06:56:55Z</DateUtc></StartTime><FrequencyChanges><FrequencyChange><Frequency dt:dt="r8">2699960000</Frequency><Timestamp dt:dt="r8">3.92252386641021E+15</Timestamp><Cur…	좌우반구com(CVF, UVF, BVF)_2-011-1	60.021	1.0.0.165	1	-532635245	Professional	2.0.10.242	2.0.10.356	10-07-2020	2020-10-07 오전 6:56:55	15:56:55	2.0.10.252	354		1	z	상관	NULL	NULL	NULL	NULL	NULL	NULL	46	1	90	KSY	List3	0		0	-1	1079850	184		0	0	1	z	0	4	1080034	0	z	316	1080350
좌우반구com(CVF, UVF, BVF)_2	11	1	<?xml version="1.0"?>\n<Clock xmlns:dt="urn:schemas-microsoft-com:datatypes"><Description dt:dt="string">E-Prime Primary Realtime Clock</Description><StartTime><Timestamp dt:dt="int">0</Timestamp><DateUtc dt:dt="string">2020-10-07T06:56:55Z</DateUtc></StartTime><FrequencyChanges><FrequencyChange><Frequency dt:dt="r8">2699960000</Frequency><Timestamp dt:dt="r8">3.92252386641021E+15</Timestamp><Cur…	좌우반구com(CVF, UVF, BVF)_2-011-1	60.021	1.0.0.165	1	-532635245	Professional	2.0.10.242	2.0.10.356	10-07-2020	2020-10-07 오전 6:56:55	15:56:55	2.0.10.252	180		1	z	상태	NULL	NULL	NULL	65	1	48	NULL	NULL	NULL	KSY	List2	0		0	0	536306	183		0	0	1	z	0	3	536489	0	z	315	536804
좌우반구com(CVF, UVF, BVF)_2	11	1	<?xml version="1.0"?>\n<Clock xmlns:dt="urn:schemas-microsoft-com:datatypes"><Description dt:dt="string">E-Prime Primary Realtime Clock</Description><StartTime><Timestamp dt:dt="int">0</Timestamp><DateUtc dt:dt="string">2020-10-07T06:56:55Z</DateUtc></StartTime><FrequencyChanges><FrequencyChange><Frequency dt:dt="r8">2699960000</Frequency><Timestamp dt:dt="r8">3.92252386641021E+15</Timestamp><Cur…	좌우반구com(CVF, UVF, BVF)_2-011-1	60.021	1.0.0.165	1	-532635245	Professional	2.0.10.242	2.0.10.356	10-07-2020	2020-10-07 오전 6:56:55	15:56:55	2.0.10.252	21		1	z	색상	119	1	21	NULL	NULL	NULL	NULL	NULL	NULL	KSY	List1	0		0	0	70601	183		0	0	1	z	0	3	70784	0	z	343	71127
좌우반구com(CVF, UVF, BVF)_2	11	1	<?xml version="1.0"?>\n<Clock xmlns:dt="urn:schemas-microsoft-com:datatypes"><Description dt:dt="string">E-Prime Primary Realtime Clock</Description><StartTime><Timestamp dt:dt="int">0</Timestamp><DateUtc dt:dt="string">2020-10-07T06:56:55Z</DateUtc></StartTime><FrequencyChanges><FrequencyChange><Frequency dt:dt="r8">2699960000</Frequency><Timestamp dt:dt="r8">3.92252386641021E+15</Timestamp><Cur…	좌우반구com(CVF, UVF, BVF)_2-011-1	60.021	1.0.0.165	1	-532635245	Professional	2.0.10.242	2.0.10.356	10-07-2020	2020-10-07 오전 6:56:55	15:56:55	2.0.10.252	75		1	z	생선	77	1	75	NULL	NULL	NULL	NULL	NULL	NULL	KSY	List1	0		0	0	216667	183		0	0	1	z	0	3	216850	0	z	418	217268
좌우반구com(CVF, UVF, BVF)_2	11	1	<?xml version="1.0"?>\n<Clock xmlns:dt="urn:schemas-microsoft-com:datatypes"><Description dt:dt="string">E-Prime Primary Realtime Clock</Description><StartTime><Timestamp dt:dt="int">0</Timestamp><DateUtc dt:dt="string">2020-10-07T06:56:55Z</DateUtc></StartTime><FrequencyChanges><FrequencyChange><Frequency dt:dt="r8">2699960000</Frequency><Timestamp dt:dt="r8">3.92252386641021E+15</Timestamp><Cur…	좌우반구com(CVF, UVF, BVF)_2-011-1	60.021	1.0.0.165	1	-532635245	Professional	2.0.10.242	2.0.10.356	10-07-2020	2020-10-07 오전 6:56:55	15:56:55	2.0.10.252	328		2	{/}	생희	NULL	NULL	NULL	NULL	NULL	NULL	110	1	64	KSY3	List3	NULL	NULL	NULL	NULL	NULL	NULL	NULL	NULL	NULL	1	{/}	0	3	1009791	0	{/}	457	1010248
좌우반구com(CVF, UVF, BVF)_2	11	1	<?xml version="1.0"?>\n<Clock xmlns:dt="urn:schemas-microsoft-com:datatypes"><Description dt:dt="string">E-Prime Primary Realtime Clock</Description><StartTime><Timestamp dt:dt="int">0</Timestamp><DateUtc dt:dt="string">2020-10-07T06:56:55Z</DateUtc></StartTime><FrequencyChanges><FrequencyChange><Frequency dt:dt="r8">2699960000</Frequency><Timestamp dt:dt="r8">3.92252386641021E+15</Timestamp><Cur…	좌우반구com(CVF, UVF, BVF)_2-011-1	60.021	1.0.0.165	1	-532635245	Professional	2.0.10.242	2.0.10.356	10-07-2020	2020-10-07 오전 6:56:55	15:56:55	2.0.10.252	22		2	{/}	석감	127	1	22	NULL	NULL	NULL	NULL	NULL	NULL	KSY4	List1	NULL	NULL	NULL	NULL	NULL	NULL	NULL	NULL	NULL	1	{/}	0	3	73333	0	{/}	587	73920
좌우반구com(CVF, UVF, BVF)_2	11	1	<?xml version="1.0"?>\n<Clock xmlns:dt="urn:schemas-microsoft-com:datatypes"><Description dt:dt="string">E-Prime Primary Realtime Clock</Description><StartTime><Timestamp dt:dt="int">0</Timestamp><DateUtc dt:dt="string">2020-10-07T06:56:55Z</DateUtc></StartTime><FrequencyChanges><FrequencyChange><Frequency dt:dt="r8">2699960000</Frequency><Timestamp dt:dt="r8">3.92252386641021E+15</Timestamp><Cur…	좌우반구com(CVF, UVF, BVF)_2-011-1	60.021	1.0.0.165	1	-532635245	Professional	2.0.10.242	2.0.10.356	10-07-2020	2020-10-07 오전 6:56:55	15:56:55	2.0.10.252	254		1	z	선배	NULL	NULL	NULL	90	1	122	NULL	NULL	NULL	KSY	List2	0		1	-1	734553	184		0	0	1	z	0	4	734737	0	z	416	735153
좌우반구com(CVF, UVF, BVF)_2	11	1	<?xml version="1.0"?>\n<Clock xmlns:dt="urn:schemas-microsoft-com:datatypes"><Description dt:dt="string">E-Prime Primary Realtime Clock</Description><StartTime><Timestamp dt:dt="int">0</Timestamp><DateUtc dt:dt="string">2020-10-07T06:56:55Z</DateUtc></StartTime><FrequencyChanges><FrequencyChange><Frequency dt:dt="r8">2699960000</Frequency><Timestamp dt:dt="r8">3.92252386641021E+15</Timestamp><Cur…	좌우반구com(CVF, UVF, BVF)_2-011-1	60.021	1.0.0.165	1	-532635245	Professional	2.0.10.242	2.0.10.356	10-07-2020	2020-10-07 오전 6:56:55	15:56:55	2.0.10.252	24		1	z	선택	51	1	24	NULL	NULL	NULL	NULL	NULL	NULL	KSY	List1	0		0	-1	78731	183		0	0	1	z	1	3	78914	0	z	352	79266
좌우반구com(CVF, UVF, BVF)_2	11	1	<?xml version="1.0"?>\n<Clock xmlns:dt="urn:schemas-microsoft-com:datatypes"><Description dt:dt="string">E-Prime Primary Realtime Clock</Description><StartTime><Timestamp dt:dt="int">0</Timestamp><DateUtc dt:dt="string">2020-10-07T06:56:55Z</DateUtc></StartTime><FrequencyChanges><FrequencyChange><Frequency dt:dt="r8">2699960000</Frequency><Timestamp dt:dt="r8">3.92252386641021E+15</Timestamp><Cur…	좌우반구com(CVF, UVF, BVF)_2-011-1	60.021	1.0.0.165	1	-532635245	Professional	2.0.10.242	2.0.10.356	10-07-2020	2020-10-07 오전 6:56:55	15:56:55	2.0.10.252	343		2	{/}	설결	NULL	NULL	NULL	NULL	NULL	NULL	40	1	79	KSY	List3	0		1	-1	1050127	184		0	0	1	{/}	0	4	1050311	0	{/}	514	1050825
좌우반구com(CVF, UVF, BVF)_2	11	1	<?xml version="1.0"?>\n<Clock xmlns:dt="urn:schemas-microsoft-com:datatypes"><Description dt:dt="string">E-Prime Primary Realtime Clock</Description><StartTime><Timestamp dt:dt="int">0</Timestamp><DateUtc dt:dt="string">2020-10-07T06:56:55Z</DateUtc></StartTime><FrequencyChanges><FrequencyChange><Frequency dt:dt="r8">2699960000</Frequency><Timestamp dt:dt="r8">3.92252386641021E+15</Timestamp><Cur…	좌우반구com(CVF, UVF, BVF)_2-011-1	60.021	1.0.0.165	1	-532635245	Professional	2.0.10.242	2.0.10.356	10-07-2020	2020-10-07 오전 6:56:55	15:56:55	2.0.10.252	294		1	z	설명	NULL	NULL	NULL	NULL	NULL	NULL	57	1	30	KSY	List3	0		0	-1	918023	183		0	0	1	z	1	3	918206	0	z	338	918544
좌우반구com(CVF, UVF, BVF)_2	11	1	<?xml version="1.0"?>\n<Clock xmlns:dt="urn:schemas-microsoft-com:datatypes"><Description dt:dt="string">E-Prime Primary Realtime Clock</Description><StartTime><Timestamp dt:dt="int">0</Timestamp><DateUtc dt:dt="string">2020-10-07T06:56:55Z</DateUtc></StartTime><FrequencyChanges><FrequencyChange><Frequency dt:dt="r8">2699960000</Frequency><Timestamp dt:dt="r8">3.92252386641021E+15</Timestamp><Cur…	좌우반구com(CVF, UVF, BVF)_2-011-1	60.021	1.0.0.165	1	-532635245	Professional	2.0.10.242	2.0.10.356	10-07-2020	2020-10-07 오전 6:56:55	15:56:55	2.0.10.252	109		1	z	설문	96	1	109	NULL	NULL	NULL	NULL	NULL	NULL	KSY	List1	0		1	-1	307118	184		0	0	1	z	0	4	307302	0	z	451	307753
좌우반구com(CVF, UVF, BVF)_2	11	1	<?xml version="1.0"?>\n<Clock xmlns:dt="urn:schemas-microsoft-com:datatypes"><Description dt:dt="string">E-Prime Primary Realtime Clock</Description><StartTime><Timestamp dt:dt="int">0</Timestamp><DateUtc dt:dt="string">2020-10-07T06:56:55Z</DateUtc></StartTime><FrequencyChanges><FrequencyChange><Frequency dt:dt="r8">2699960000</Frequency><Timestamp dt:dt="r8">3.92252386641021E+15</Timestamp><Cur…	좌우반구com(CVF, UVF, BVF)_2-011-1	60.021	1.0.0.165	1	-532635245	Professional	2.0.10.242	2.0.10.356	10-07-2020	2020-10-07 오전 6:56:55	15:56:55	2.0.10.252	246		2	{/}	설색	NULL	NULL	NULL	42	1	114	NULL	NULL	NULL	KSY3	List2	NULL	NULL	NULL	NULL	NULL	NULL	NULL	NULL	NULL	1	{/}	1	3	712694	0	{/}	494	713188
좌우반구com(CVF, UVF, BVF)_2	11	1	<?xml version="1.0"?>\n<Clock xmlns:dt="urn:schemas-microsoft-com:datatypes"><Description dt:dt="string">E-Prime Primary Realtime Clock</Description><StartTime><Timestamp dt:dt="int">0</Timestamp><DateUtc dt:dt="string">2020-10-07T06:56:55Z</DateUtc></StartTime><FrequencyChanges><FrequencyChange><Frequency dt:dt="r8">2699960000</Frequency><Timestamp dt:dt="r8">3.92252386641021E+15</Timestamp><Cur…	좌우반구com(CVF, UVF, BVF)_2-011-1	60.021	1.0.0.165	1	-532635245	Professional	2.0.10.242	2.0.10.356	10-07-2020	2020-10-07 오전 6:56:55	15:56:55	2.0.10.252	1		2	{/}	섭습	12	1	1	NULL	NULL	NULL	NULL	NULL	NULL	KSY	List1	0		0	-1	15853	183		0	0	1	{/}	0	3	16036	0	{/}	457	16493
좌우반구com(CVF, UVF, BVF)_2	11	1	<?xml version="1.0"?>\n<Clock xmlns:dt="urn:schemas-microsoft-com:datatypes"><Description dt:dt="string">E-Prime Primary Realtime Clock</Description><StartTime><Timestamp dt:dt="int">0</Timestamp><DateUtc dt:dt="string">2020-10-07T06:56:55Z</DateUtc></StartTime><FrequencyChanges><FrequencyChange><Frequency dt:dt="r8">2699960000</Frequency><Timestamp dt:dt="r8">3.92252386641021E+15</Timestamp><Cur…	좌우반구com(CVF, UVF, BVF)_2-011-1	60.021	1.0.0.165	1	-532635245	Professional	2.0.10.242	2.0.10.356	10-07-2020	2020-10-07 오전 6:56:55	15:56:55	2.0.10.252	8		1	z	성공	9	1	8	NULL	NULL	NULL	NULL	NULL	NULL	KSY	List1	0		0	-1	35113	183		0	0	1	z	0	3	35296	0	z	372	35668
좌우반구com(CVF, UVF, BVF)_2	11	1	<?xml version="1.0"?>\n<Clock xmlns:dt="urn:schemas-microsoft-com:datatypes"><Description dt:dt="string">E-Prime Primary Realtime Clock</Description><StartTime><Timestamp dt:dt="int">0</Timestamp><DateUtc dt:dt="string">2020-10-07T06:56:55Z</DateUtc></StartTime><FrequencyChanges><FrequencyChange><Frequency dt:dt="r8">2699960000</Frequency><Timestamp dt:dt="r8">3.92252386641021E+15</Timestamp><Cur…	좌우반구com(CVF, UVF, BVF)_2-011-1	60.021	1.0.0.165	1	-532635245	Professional	2.0.10.242	2.0.10.356	10-07-2020	2020-10-07 오전 6:56:55	15:56:55	2.0.10.252	276		1	z	세상	NULL	NULL	NULL	NULL	NULL	NULL	119	1	12	KSY	List3	0		1	-1	869423	184		0	0	1	z	0	4	869607	0	z	337	869944
좌우반구com(CVF, UVF, BVF)_2	11	1	<?xml version="1.0"?>\n<Clock xmlns:dt="urn:schemas-microsoft-com:datatypes"><Description dt:dt="string">E-Prime Primary Realtime Clock</Description><StartTime><Timestamp dt:dt="int">0</Timestamp><DateUtc dt:dt="string">2020-10-07T06:56:55Z</DateUtc></StartTime><FrequencyChanges><FrequencyChange><Frequency dt:dt="r8">2699960000</Frequency><Timestamp dt:dt="r8">3.92252386641021E+15</Timestamp><Cur…	좌우반구com(CVF, UVF, BVF)_2-011-1	60.021	1.0.0.165	1	-532635245	Professional	2.0.10.242	2.0.10.356	10-07-2020	2020-10-07 오전 6:56:55	15:56:55	2.0.10.252	171		1	z	소리	NULL	NULL	NULL	101	1	39	NULL	NULL	NULL	KSY	List2	0		0	-1	512414	183		0	0	1	z	0	3	512597	0	z	456	513053
좌우반구com(CVF, UVF, BVF)_2	11	1	<?xml version="1.0"?>\n<Clock xmlns:dt="urn:schemas-microsoft-com:datatypes"><Description dt:dt="string">E-Prime Primary Realtime Clock</Description><StartTime><Timestamp dt:dt="int">0</Timestamp><DateUtc dt:dt="string">2020-10-07T06:56:55Z</DateUtc></StartTime><FrequencyChanges><FrequencyChange><Frequency dt:dt="r8">2699960000</Frequency><Timestamp dt:dt="r8">3.92252386641021E+15</Timestamp><Cur…	좌우반구com(CVF, UVF, BVF)_2-011-1	60.021	1.0.0.165	1	-532635245	Professional	2.0.10.242	2.0.10.356	10-07-2020	2020-10-07 오전 6:56:55	15:56:55	2.0.10.252	158		1	z	소송	NULL	NULL	NULL	16	1	26	NULL	NULL	NULL	KSY	List2	0		0	0	477193	183		0	0	1	z	0	3	477376	0	z	412	477788
좌우반구com(CVF, UVF, BVF)_2	11	1	<?xml version="1.0"?>\n<Clock xmlns:dt="urn:schemas-microsoft-com:datatypes"><Description dt:dt="string">E-Prime Primary Realtime Clock</Description><StartTime><Timestamp dt:dt="int">0</Timestamp><DateUtc dt:dt="string">2020-10-07T06:56:55Z</DateUtc></StartTime><FrequencyChanges><FrequencyChange><Frequency dt:dt="r8">2699960000</Frequency><Timestamp dt:dt="r8">3.92252386641021E+15</Timestamp><Cur…	좌우반구com(CVF, UVF, BVF)_2-011-1	60.021	1.0.0.165	1	-532635245	Professional	2.0.10.242	2.0.10.356	10-07-2020	2020-10-07 오전 6:56:55	15:56:55	2.0.10.252	136		1	z	속도	NULL	NULL	NULL	129	1	4	NULL	NULL	NULL	KSY	List2	0		0	0	418630	183		0	0	1	z	0	3	418813	0	z	277	419090
좌우반구com(CVF, UVF, BVF)_2	11	1	<?xml version="1.0"?>\n<Clock xmlns:dt="urn:schemas-microsoft-com:datatypes"><Description dt:dt="string">E-Prime Primary Realtime Clock</Description><StartTime><Timestamp dt:dt="int">0</Timestamp><DateUtc dt:dt="string">2020-10-07T06:56:55Z</DateUtc></StartTime><FrequencyChanges><FrequencyChange><Frequency dt:dt="r8">2699960000</Frequency><Timestamp dt:dt="r8">3.92252386641021E+15</Timestamp><Cur…	좌우반구com(CVF, UVF, BVF)_2-011-1	60.021	1.0.0.165	1	-532635245	Professional	2.0.10.242	2.0.10.356	10-07-2020	2020-10-07 오전 6:56:55	15:56:55	2.0.10.252	159		2	{/}	송스	NULL	NULL	NULL	36	1	27	NULL	NULL	NULL	KSY2	List2	NULL	NULL	NULL	NULL	NULL	NULL	NULL	NULL	NULL	0	{/}	0	3	479992	0	z	1004	480996
좌우반구com(CVF, UVF, BVF)_2	11	1	<?xml version="1.0"?>\n<Clock xmlns:dt="urn:schemas-microsoft-com:datatypes"><Description dt:dt="string">E-Prime Primary Realtime Clock</Description><StartTime><Timestamp dt:dt="int">0</Timestamp><DateUtc dt:dt="string">2020-10-07T06:56:55Z</DateUtc></StartTime><FrequencyChanges><FrequencyChange><Frequency dt:dt="r8">2699960000</Frequency><Timestamp dt:dt="r8">3.92252386641021E+15</Timestamp><Cur…	좌우반구com(CVF, UVF, BVF)_2-011-1	60.021	1.0.0.165	1	-532635245	Professional	2.0.10.242	2.0.10.356	10-07-2020	2020-10-07 오전 6:56:55	15:56:55	2.0.10.252	333		2	{/}	송익	NULL	NULL	NULL	NULL	NULL	NULL	134	1	69	KSY2	List3	NULL	NULL	NULL	NULL	NULL	NULL	NULL	NULL	NULL	1	{/}	0	3	1023120	0	{/}	623	1023743
좌우반구com(CVF, UVF, BVF)_2	11	1	<?xml version="1.0"?>\n<Clock xmlns:dt="urn:schemas-microsoft-com:datatypes"><Description dt:dt="string">E-Prime Primary Realtime Clock</Description><StartTime><Timestamp dt:dt="int">0</Timestamp><DateUtc dt:dt="string">2020-10-07T06:56:55Z</DateUtc></StartTime><FrequencyChanges><FrequencyChange><Frequency dt:dt="r8">2699960000</Frequency><Timestamp dt:dt="r8">3.92252386641021E+15</Timestamp><Cur…	좌우반구com(CVF, UVF, BVF)_2-011-1	60.021	1.0.0.165	1	-532635245	Professional	2.0.10.242	2.0.10.356	10-07-2020	2020-10-07 오전 6:56:55	15:56:55	2.0.10.252	25		1	z	수고	3	1	25	NULL	NULL	NULL	NULL	NULL	NULL	KSY	List1	0		0	-1	81280	183		0	0	1	z	1	3	81463	0	z	260	81723
좌우반구com(CVF, UVF, BVF)_2	11	1	<?xml version="1.0"?>\n<Clock xmlns:dt="urn:schemas-microsoft-com:datatypes"><Description dt:dt="string">E-Prime Primary Realtime Clock</Description><StartTime><Timestamp dt:dt="int">0</Timestamp><DateUtc dt:dt="string">2020-10-07T06:56:55Z</DateUtc></StartTime><FrequencyChanges><FrequencyChange><Frequency dt:dt="r8">2699960000</Frequency><Timestamp dt:dt="r8">3.92252386641021E+15</Timestamp><Cur…	좌우반구com(CVF, UVF, BVF)_2-011-1	60.021	1.0.0.165	1	-532635245	Professional	2.0.10.242	2.0.10.356	10-07-2020	2020-10-07 오전 6:56:55	15:56:55	2.0.10.252	277		1	z	수단	NULL	NULL	NULL	NULL	NULL	NULL	42	1	13	KSY	List3	0		0	0	871956	183		0	0	1	z	0	3	872139	0	z	319	872458
좌우반구com(CVF, UVF, BVF)_2	11	1	<?xml version="1.0"?>\n<Clock xmlns:dt="urn:schemas-microsoft-com:datatypes"><Description dt:dt="string">E-Prime Primary Realtime Clock</Description><StartTime><Timestamp dt:dt="int">0</Timestamp><DateUtc dt:dt="string">2020-10-07T06:56:55Z</DateUtc></StartTime><FrequencyChanges><FrequencyChange><Frequency dt:dt="r8">2699960000</Frequency><Timestamp dt:dt="r8">3.92252386641021E+15</Timestamp><Cur…	좌우반구com(CVF, UVF, BVF)_2-011-1	60.021	1.0.0.165	1	-532635245	Professional	2.0.10.242	2.0.10.356	10-07-2020	2020-10-07 오전 6:56:55	15:56:55	2.0.10.252	244		1	z	수준	NULL	NULL	NULL	59	1	112	NULL	NULL	NULL	KSY	List2	0		1	-1	707296	184		0	0	1	z	0	4	707480	0	z	353	707833
좌우반구com(CVF, UVF, BVF)_2	11	1	<?xml version="1.0"?>\n<Clock xmlns:dt="urn:schemas-microsoft-com:datatypes"><Description dt:dt="string">E-Prime Primary Realtime Clock</Description><StartTime><Timestamp dt:dt="int">0</Timestamp><DateUtc dt:dt="string">2020-10-07T06:56:55Z</DateUtc></StartTime><FrequencyChanges><FrequencyChange><Frequency dt:dt="r8">2699960000</Frequency><Timestamp dt:dt="r8">3.92252386641021E+15</Timestamp><Cur…	좌우반구com(CVF, UVF, BVF)_2-011-1	60.021	1.0.0.165	1	-532635245	Professional	2.0.10.242	2.0.10.356	10-07-2020	2020-10-07 오전 6:56:55	15:56:55	2.0.10.252	219		2	{/}	숙국	NULL	NULL	NULL	102	1	87	NULL	NULL	NULL	KSY	List2	0		0	-1	640203	183		0	0	1	{/}	0	3	640386	0	{/}	466	640852
좌우반구com(CVF, UVF, BVF)_2	11	1	<?xml version="1.0"?>\n<Clock xmlns:dt="urn:schemas-microsoft-com:datatypes"><Description dt:dt="string">E-Prime Primary Realtime Clock</Description><StartTime><Timestamp dt:dt="int">0</Timestamp><DateUtc dt:dt="string">2020-10-07T06:56:55Z</DateUtc></StartTime><FrequencyChanges><FrequencyChange><Frequency dt:dt="r8">2699960000</Frequency><Timestamp dt:dt="r8">3.92252386641021E+15</Timestamp><Cur…	좌우반구com(CVF, UVF, BVF)_2-011-1	60.021	1.0.0.165	1	-532635245	Professional	2.0.10.242	2.0.10.356	10-07-2020	2020-10-07 오전 6:56:55	15:56:55	2.0.10.252	394		2	{/}	숙발	NULL	NULL	NULL	NULL	NULL	NULL	37	1	130	KSY2	List3	NULL	NULL	NULL	NULL	NULL	NULL	NULL	NULL	NULL	1	{/}	0	3	1187413	0	{/}	584	1187997
좌우반구com(CVF, UVF, BVF)_2	11	1	<?xml version="1.0"?>\n<Clock xmlns:dt="urn:schemas-microsoft-com:datatypes"><Description dt:dt="string">E-Prime Primary Realtime Clock</Description><StartTime><Timestamp dt:dt="int">0</Timestamp><DateUtc dt:dt="string">2020-10-07T06:56:55Z</DateUtc></StartTime><FrequencyChanges><FrequencyChange><Frequency dt:dt="r8">2699960000</Frequency><Timestamp dt:dt="r8">3.92252386641021E+15</Timestamp><Cur…	좌우반구com(CVF, UVF, BVF)_2-011-1	60.021	1.0.0.165	1	-532635245	Professional	2.0.10.242	2.0.10.356	10-07-2020	2020-10-07 오전 6:56:55	15:56:55	2.0.10.252	124		1	z	숙소	120	1	124	NULL	NULL	NULL	NULL	NULL	NULL	KSY2	List1	NULL	NULL	NULL	NULL	NULL	NULL	NULL	NULL	NULL	1	z	0	4	347688	0	z	920	348608
좌우반구com(CVF, UVF, BVF)_2	11	1	<?xml version="1.0"?>\n<Clock xmlns:dt="urn:schemas-microsoft-com:datatypes"><Description dt:dt="string">E-Prime Primary Realtime Clock</Description><StartTime><Timestamp dt:dt="int">0</Timestamp><DateUtc dt:dt="string">2020-10-07T06:56:55Z</DateUtc></StartTime><FrequencyChanges><FrequencyChange><Frequency dt:dt="r8">2699960000</Frequency><Timestamp dt:dt="r8">3.92252386641021E+15</Timestamp><Cur…	좌우반구com(CVF, UVF, BVF)_2-011-1	60.021	1.0.0.165	1	-532635245	Professional	2.0.10.242	2.0.10.356	10-07-2020	2020-10-07 오전 6:56:55	15:56:55	2.0.10.252	215		2	{/}	술감	NULL	NULL	NULL	43	1	83	NULL	NULL	NULL	KSY2	List2	NULL	NULL	NULL	NULL	NULL	NULL	NULL	NULL	NULL	1	{/}	0	3	629640	0	{/}	557	630197
좌우반구com(CVF, UVF, BVF)_2	11	1	<?xml version="1.0"?>\n<Clock xmlns:dt="urn:schemas-microsoft-com:datatypes"><Description dt:dt="string">E-Prime Primary Realtime Clock</Description><StartTime><Timestamp dt:dt="int">0</Timestamp><DateUtc dt:dt="string">2020-10-07T06:56:55Z</DateUtc></StartTime><FrequencyChanges><FrequencyChange><Frequency dt:dt="r8">2699960000</Frequency><Timestamp dt:dt="r8">3.92252386641021E+15</Timestamp><Cur…	좌우반구com(CVF, UVF, BVF)_2-011-1	60.021	1.0.0.165	1	-532635245	Professional	2.0.10.242	2.0.10.356	10-07-2020	2020-10-07 오전 6:56:55	15:56:55	2.0.10.252	122		2	{/}	술목	101	1	122	NULL	NULL	NULL	NULL	NULL	NULL	KSY3	List1	NULL	NULL	NULL	NULL	NULL	NULL	NULL	NULL	NULL	1	{/}	0	3	342256	0	{/}	494	342750
좌우반구com(CVF, UVF, BVF)_2	11	1	<?xml version="1.0"?>\n<Clock xmlns:dt="urn:schemas-microsoft-com:datatypes"><Description dt:dt="string">E-Prime Primary Realtime Clock</Description><StartTime><Timestamp dt:dt="int">0</Timestamp><DateUtc dt:dt="string">2020-10-07T06:56:55Z</DateUtc></StartTime><FrequencyChanges><FrequencyChange><Frequency dt:dt="r8">2699960000</Frequency><Timestamp dt:dt="r8">3.92252386641021E+15</Timestamp><Cur…	좌우반구com(CVF, UVF, BVF)_2-011-1	60.021	1.0.0.165	1	-532635245	Professional	2.0.10.242	2.0.10.356	10-07-2020	2020-10-07 오전 6:56:55	15:56:55	2.0.10.252	137		2	{/}	스위	NULL	NULL	NULL	124	1	5	NULL	NULL	NULL	KSY	List2	0		0	-1	421112	184		0	0	1	{/}	0	4	421296	0	{/}	469	421765
좌우반구com(CVF, UVF, BVF)_2	11	1	<?xml version="1.0"?>\n<Clock xmlns:dt="urn:schemas-microsoft-com:datatypes"><Description dt:dt="string">E-Prime Primary Realtime Clock</Description><StartTime><Timestamp dt:dt="int">0</Timestamp><DateUtc dt:dt="string">2020-10-07T06:56:55Z</DateUtc></StartTime><FrequencyChanges><FrequencyChange><Frequency dt:dt="r8">2699960000</Frequency><Timestamp dt:dt="r8">3.92252386641021E+15</Timestamp><Cur…	좌우반구com(CVF, UVF, BVF)_2-011-1	60.021	1.0.0.165	1	-532635245	Professional	2.0.10.242	2.0.10.356	10-07-2020	2020-10-07 오전 6:56:55	15:56:55	2.0.10.252	209		2	{/}	스진	NULL	NULL	NULL	126	1	77	NULL	NULL	NULL	KSY2	List2	NULL	NULL	NULL	NULL	NULL	NULL	NULL	NULL	NULL	1	{/}	1	3	613595	0	{/}	425	614020
좌우반구com(CVF, UVF, BVF)_2	11	1	<?xml version="1.0"?>\n<Clock xmlns:dt="urn:schemas-microsoft-com:datatypes"><Description dt:dt="string">E-Prime Primary Realtime Clock</Description><StartTime><Timestamp dt:dt="int">0</Timestamp><DateUtc dt:dt="string">2020-10-07T06:56:55Z</DateUtc></StartTime><FrequencyChanges><FrequencyChange><Frequency dt:dt="r8">2699960000</Frequency><Timestamp dt:dt="r8">3.92252386641021E+15</Timestamp><Cur…	좌우반구com(CVF, UVF, BVF)_2-011-1	60.021	1.0.0.165	1	-532635245	Professional	2.0.10.242	2.0.10.356	10-07-2020	2020-10-07 오전 6:56:55	15:56:55	2.0.10.252	352		2	{/}	스향	NULL	NULL	NULL	NULL	NULL	NULL	69	1	88	KSY2	List3	NULL	NULL	NULL	NULL	NULL	NULL	NULL	NULL	NULL	1	{/}	0	4	1074719	0	{/}	417	1075136
좌우반구com(CVF, UVF, BVF)_2	11	1	<?xml version="1.0"?>\n<Clock xmlns:dt="urn:schemas-microsoft-com:datatypes"><Description dt:dt="string">E-Prime Primary Realtime Clock</Description><StartTime><Timestamp dt:dt="int">0</Timestamp><DateUtc dt:dt="string">2020-10-07T06:56:55Z</DateUtc></StartTime><FrequencyChanges><FrequencyChange><Frequency dt:dt="r8">2699960000</Frequency><Timestamp dt:dt="r8">3.92252386641021E+15</Timestamp><Cur…	좌우반구com(CVF, UVF, BVF)_2-011-1	60.021	1.0.0.165	1	-532635245	Professional	2.0.10.242	2.0.10.356	10-07-2020	2020-10-07 오전 6:56:55	15:56:55	2.0.10.252	130		2	{/}	습나	38	1	130	NULL	NULL	NULL	NULL	NULL	NULL	KSY2	List1	NULL	NULL	NULL	NULL	NULL	NULL	NULL	NULL	NULL	1	{/}	0	3	364382	0	{/}	487	364869
좌우반구com(CVF, UVF, BVF)_2	11	1	<?xml version="1.0"?>\n<Clock xmlns:dt="urn:schemas-microsoft-com:datatypes"><Description dt:dt="string">E-Prime Primary Realtime Clock</Description><StartTime><Timestamp dt:dt="int">0</Timestamp><DateUtc dt:dt="string">2020-10-07T06:56:55Z</DateUtc></StartTime><FrequencyChanges><FrequencyChange><Frequency dt:dt="r8">2699960000</Frequency><Timestamp dt:dt="r8">3.92252386641021E+15</Timestamp><Cur…	좌우반구com(CVF, UVF, BVF)_2-011-1	60.021	1.0.0.165	1	-532635245	Professional	2.0.10.242	2.0.10.356	10-07-2020	2020-10-07 오전 6:56:55	15:56:55	2.0.10.252	23		2	{/}	습필	40	1	23	NULL	NULL	NULL	NULL	NULL	NULL	KSY	List1	0		0	-1	75932	183		0	0	0	{/}	1	3	76115	0	z	593	76708
좌우반구com(CVF, UVF, BVF)_2	11	1	<?xml version="1.0"?>\n<Clock xmlns:dt="urn:schemas-microsoft-com:datatypes"><Description dt:dt="string">E-Prime Primary Realtime Clock</Description><StartTime><Timestamp dt:dt="int">0</Timestamp><DateUtc dt:dt="string">2020-10-07T06:56:55Z</DateUtc></StartTime><FrequencyChanges><FrequencyChange><Frequency dt:dt="r8">2699960000</Frequency><Timestamp dt:dt="r8">3.92252386641021E+15</Timestamp><Cur…	좌우반구com(CVF, UVF, BVF)_2-011-1	60.021	1.0.0.165	1	-532635245	Professional	2.0.10.242	2.0.10.356	10-07-2020	2020-10-07 오전 6:56:55	15:56:55	2.0.10.252	89		1	z	시간	53	1	89	NULL	NULL	NULL	NULL	NULL	NULL	KSY2	List1	NULL	NULL	NULL	NULL	NULL	NULL	NULL	NULL	NULL	1	z	1	3	254603	0	z	415	255018
좌우반구com(CVF, UVF, BVF)_2	11	1	<?xml version="1.0"?>\n<Clock xmlns:dt="urn:schemas-microsoft-com:datatypes"><Description dt:dt="string">E-Prime Primary Realtime Clock</Description><StartTime><Timestamp dt:dt="int">0</Timestamp><DateUtc dt:dt="string">2020-10-07T06:56:55Z</DateUtc></StartTime><FrequencyChanges><FrequencyChange><Frequency dt:dt="r8">2699960000</Frequency><Timestamp dt:dt="r8">3.92252386641021E+15</Timestamp><Cur…	좌우반구com(CVF, UVF, BVF)_2-011-1	60.021	1.0.0.165	1	-532635245	Professional	2.0.10.242	2.0.10.356	10-07-2020	2020-10-07 오전 6:56:55	15:56:55	2.0.10.252	202		1	z	시기	NULL	NULL	NULL	92	1	70	NULL	NULL	NULL	KSY2	List2	NULL	NULL	NULL	NULL	NULL	NULL	NULL	NULL	NULL	1	z	0	3	594502	0	z	565	595067
좌우반구com(CVF, UVF, BVF)_2	11	1	<?xml version="1.0"?>\n<Clock xmlns:dt="urn:schemas-microsoft-com:datatypes"><Description dt:dt="string">E-Prime Primary Realtime Clock</Description><StartTime><Timestamp dt:dt="int">0</Timestamp><DateUtc dt:dt="string">2020-10-07T06:56:55Z</DateUtc></StartTime><FrequencyChanges><FrequencyChange><Frequency dt:dt="r8">2699960000</Frequency><Timestamp dt:dt="r8">3.92252386641021E+15</Timestamp><Cur…	좌우반구com(CVF, UVF, BVF)_2-011-1	60.021	1.0.0.165	1	-532635245	Professional	2.0.10.242	2.0.10.356	10-07-2020	2020-10-07 오전 6:56:55	15:56:55	2.0.10.252	119		1	z	시대	42	1	119	NULL	NULL	NULL	NULL	NULL	NULL	KSY2	List1	NULL	NULL	NULL	NULL	NULL	NULL	NULL	NULL	NULL	1	z	0	3	334059	0	z	485	334544
좌우반구com(CVF, UVF, BVF)_2	11	1	<?xml version="1.0"?>\n<Clock xmlns:dt="urn:schemas-microsoft-com:datatypes"><Description dt:dt="string">E-Prime Primary Realtime Clock</Description><StartTime><Timestamp dt:dt="int">0</Timestamp><DateUtc dt:dt="string">2020-10-07T06:56:55Z</DateUtc></StartTime><FrequencyChanges><FrequencyChange><Frequency dt:dt="r8">2699960000</Frequency><Timestamp dt:dt="r8">3.92252386641021E+15</Timestamp><Cur…	좌우반구com(CVF, UVF, BVF)_2-011-1	60.021	1.0.0.165	1	-532635245	Professional	2.0.10.242	2.0.10.356	10-07-2020	2020-10-07 오전 6:56:55	15:56:55	2.0.10.252	289		1	z	시도	NULL	NULL	NULL	NULL	NULL	NULL	86	1	25	KSY2	List3	NULL	NULL	NULL	NULL	NULL	NULL	NULL	NULL	NULL	1	z	0	4	904778	0	z	471	905249
좌우반구com(CVF, UVF, BVF)_2	11	1	<?xml version="1.0"?>\n<Clock xmlns:dt="urn:schemas-microsoft-com:datatypes"><Description dt:dt="string">E-Prime Primary Realtime Clock</Description><StartTime><Timestamp dt:dt="int">0</Timestamp><DateUtc dt:dt="string">2020-10-07T06:56:55Z</DateUtc></StartTime><FrequencyChanges><FrequencyChange><Frequency dt:dt="r8">2699960000</Frequency><Timestamp dt:dt="r8">3.92252386641021E+15</Timestamp><Cur…	좌우반구com(CVF, UVF, BVF)_2-011-1	60.021	1.0.0.165	1	-532635245	Professional	2.0.10.242	2.0.10.356	10-07-2020	2020-10-07 오전 6:56:55	15:56:55	2.0.10.252	348		2	{/}	시질	NULL	NULL	NULL	NULL	NULL	NULL	112	1	84	KSY4	List3	NULL	NULL	NULL	NULL	NULL	NULL	NULL	NULL	NULL	1	{/}	0	3	1063606	0	{/}	664	1064270
좌우반구com(CVF, UVF, BVF)_2	11	1	<?xml version="1.0"?>\n<Clock xmlns:dt="urn:schemas-microsoft-com:datatypes"><Description dt:dt="string">E-Prime Primary Realtime Clock</Description><StartTime><Timestamp dt:dt="int">0</Timestamp><DateUtc dt:dt="string">2020-10-07T06:56:55Z</DateUtc></StartTime><FrequencyChanges><FrequencyChange><Frequency dt:dt="r8">2699960000</Frequency><Timestamp dt:dt="r8">3.92252386641021E+15</Timestamp><Cur…	좌우반구com(CVF, UVF, BVF)_2-011-1	60.021	1.0.0.165	1	-532635245	Professional	2.0.10.242	2.0.10.356	10-07-2020	2020-10-07 오전 6:56:55	15:56:55	2.0.10.252	105		1	z	식비	89	1	105	NULL	NULL	NULL	NULL	NULL	NULL	KSY2	List1	NULL	NULL	NULL	NULL	NULL	NULL	NULL	NULL	NULL	1	z	0	3	296622	0	z	563	297185
좌우반구com(CVF, UVF, BVF)_2	11	1	<?xml version="1.0"?>\n<Clock xmlns:dt="urn:schemas-microsoft-com:datatypes"><Description dt:dt="string">E-Prime Primary Realtime Clock</Description><StartTime><Timestamp dt:dt="int">0</Timestamp><DateUtc dt:dt="string">2020-10-07T06:56:55Z</DateUtc></StartTime><FrequencyChanges><FrequencyChange><Frequency dt:dt="r8">2699960000</Frequency><Timestamp dt:dt="r8">3.92252386641021E+15</Timestamp><Cur…	좌우반구com(CVF, UVF, BVF)_2-011-1	60.021	1.0.0.165	1	-532635245	Professional	2.0.10.242	2.0.10.356	10-07-2020	2020-10-07 오전 6:56:55	15:56:55	2.0.10.252	163		2	{/}	식차	NULL	NULL	NULL	80	1	31	NULL	NULL	NULL	KSY4	List2	NULL	NULL	NULL	NULL	NULL	NULL	NULL	NULL	NULL	0	{/}	0	3	491388	0	z	537	491925
좌우반구com(CVF, UVF, BVF)_2	11	1	<?xml version="1.0"?>\n<Clock xmlns:dt="urn:schemas-microsoft-com:datatypes"><Description dt:dt="string">E-Prime Primary Realtime Clock</Description><StartTime><Timestamp dt:dt="int">0</Timestamp><DateUtc dt:dt="string">2020-10-07T06:56:55Z</DateUtc></StartTime><FrequencyChanges><FrequencyChange><Frequency dt:dt="r8">2699960000</Frequency><Timestamp dt:dt="r8">3.92252386641021E+15</Timestamp><Cur…	좌우반구com(CVF, UVF, BVF)_2-011-1	60.021	1.0.0.165	1	-532635245	Professional	2.0.10.242	2.0.10.356	10-07-2020	2020-10-07 오전 6:56:55	15:56:55	2.0.10.252	340		1	z	식탁	NULL	NULL	NULL	NULL	NULL	NULL	7	1	76	KSY2	List3	NULL	NULL	NULL	NULL	NULL	NULL	NULL	NULL	NULL	1	z	0	3	1042430	0	z	441	1042871
좌우반구com(CVF, UVF, BVF)_2	11	1	<?xml version="1.0"?>\n<Clock xmlns:dt="urn:schemas-microsoft-com:datatypes"><Description dt:dt="string">E-Prime Primary Realtime Clock</Description><StartTime><Timestamp dt:dt="int">0</Timestamp><DateUtc dt:dt="string">2020-10-07T06:56:55Z</DateUtc></StartTime><FrequencyChanges><FrequencyChange><Frequency dt:dt="r8">2699960000</Frequency><Timestamp dt:dt="r8">3.92252386641021E+15</Timestamp><Cur…	좌우반구com(CVF, UVF, BVF)_2-011-1	60.021	1.0.0.165	1	-532635245	Professional	2.0.10.242	2.0.10.356	10-07-2020	2020-10-07 오전 6:56:55	15:56:55	2.0.10.252	258		2	{/}	실락	NULL	NULL	NULL	57	1	126	NULL	NULL	NULL	KSY	List2	0		0	-1	745433	183		0	0	1	{/}	0	3	745616	0	{/}	433	746049
좌우반구com(CVF, UVF, BVF)_2	11	1	<?xml version="1.0"?>\n<Clock xmlns:dt="urn:schemas-microsoft-com:datatypes"><Description dt:dt="string">E-Prime Primary Realtime Clock</Description><StartTime><Timestamp dt:dt="int">0</Timestamp><DateUtc dt:dt="string">2020-10-07T06:56:55Z</DateUtc></StartTime><FrequencyChanges><FrequencyChange><Frequency dt:dt="r8">2699960000</Frequency><Timestamp dt:dt="r8">3.92252386641021E+15</Timestamp><Cur…	좌우반구com(CVF, UVF, BVF)_2-011-1	60.021	1.0.0.165	1	-532635245	Professional	2.0.10.242	2.0.10.356	10-07-2020	2020-10-07 오전 6:56:55	15:56:55	2.0.10.252	169		2	{/}	실작	NULL	NULL	NULL	82	1	37	NULL	NULL	NULL	KSY3	List2	NULL	NULL	NULL	NULL	NULL	NULL	NULL	NULL	NULL	0	{/}	0	4	507366	0	z	479	507845
좌우반구com(CVF, UVF, BVF)_2	11	1	<?xml version="1.0"?>\n<Clock xmlns:dt="urn:schemas-microsoft-com:datatypes"><Description dt:dt="string">E-Prime Primary Realtime Clock</Description><StartTime><Timestamp dt:dt="int">0</Timestamp><DateUtc dt:dt="string">2020-10-07T06:56:55Z</DateUtc></StartTime><FrequencyChanges><FrequencyChange><Frequency dt:dt="r8">2699960000</Frequency><Timestamp dt:dt="r8">3.92252386641021E+15</Timestamp><Cur…	좌우반구com(CVF, UVF, BVF)_2-011-1	60.021	1.0.0.165	1	-532635245	Professional	2.0.10.242	2.0.10.356	10-07-2020	2020-10-07 오전 6:56:55	15:56:55	2.0.10.252	18		1	z	실험	67	1	18	NULL	NULL	NULL	NULL	NULL	NULL	KSY2	List1	NULL	NULL	NULL	NULL	NULL	NULL	NULL	NULL	NULL	1	z	0	3	62903	0	z	304	63207
좌우반구com(CVF, UVF, BVF)_2	11	1	<?xml version="1.0"?>\n<Clock xmlns:dt="urn:schemas-microsoft-com:datatypes"><Description dt:dt="string">E-Prime Primary Realtime Clock</Description><StartTime><Timestamp dt:dt="int">0</Timestamp><DateUtc dt:dt="string">2020-10-07T06:56:55Z</DateUtc></StartTime><FrequencyChanges><FrequencyChange><Frequency dt:dt="r8">2699960000</Frequency><Timestamp dt:dt="r8">3.92252386641021E+15</Timestamp><Cur…	좌우반구com(CVF, UVF, BVF)_2-011-1	60.021	1.0.0.165	1	-532635245	Professional	2.0.10.242	2.0.10.356	10-07-2020	2020-10-07 오전 6:56:55	15:56:55	2.0.10.252	62		1	z	심복	105	1	62	NULL	NULL	NULL	NULL	NULL	NULL	KSY2	List1	NULL	NULL	NULL	NULL	NULL	NULL	NULL	NULL	NULL	0	z	0	3	181945	0	{/}	657	182602
좌우반구com(CVF, UVF, BVF)_2	11	1	<?xml version="1.0"?>\n<Clock xmlns:dt="urn:schemas-microsoft-com:datatypes"><Description dt:dt="string">E-Prime Primary Realtime Clock</Description><StartTime><Timestamp dt:dt="int">0</Timestamp><DateUtc dt:dt="string">2020-10-07T06:56:55Z</DateUtc></StartTime><FrequencyChanges><FrequencyChange><Frequency dt:dt="r8">2699960000</Frequency><Timestamp dt:dt="r8">3.92252386641021E+15</Timestamp><Cur…	좌우반구com(CVF, UVF, BVF)_2-011-1	60.021	1.0.0.165	1	-532635245	Professional	2.0.10.242	2.0.10.356	10-07-2020	2020-10-07 오전 6:56:55	15:56:55	2.0.10.252	190		1	z	심신	NULL	NULL	NULL	114	1	58	NULL	NULL	NULL	KSY2	List2	NULL	NULL	NULL	NULL	NULL	NULL	NULL	NULL	NULL	1	z	0	4	563330	0	z	417	563747
좌우반구com(CVF, UVF, BVF)_2	11	1	<?xml version="1.0"?>\n<Clock xmlns:dt="urn:schemas-microsoft-com:datatypes"><Description dt:dt="string">E-Prime Primary Realtime Clock</Description><StartTime><Timestamp dt:dt="int">0</Timestamp><DateUtc dt:dt="string">2020-10-07T06:56:55Z</DateUtc></StartTime><FrequencyChanges><FrequencyChange><Frequency dt:dt="r8">2699960000</Frequency><Timestamp dt:dt="r8">3.92252386641021E+15</Timestamp><Cur…	좌우반구com(CVF, UVF, BVF)_2-011-1	60.021	1.0.0.165	1	-532635245	Professional	2.0.10.242	2.0.10.356	10-07-2020	2020-10-07 오전 6:56:55	15:56:55	2.0.10.252	15		2	{/}	안실	121	1	15	NULL	NULL	NULL	NULL	NULL	NULL	KSY3	List1	NULL	NULL	NULL	NULL	NULL	NULL	NULL	NULL	NULL	1	{/}	0	4	54190	0	{/}	697	54887
좌우반구com(CVF, UVF, BVF)_2	11	1	<?xml version="1.0"?>\n<Clock xmlns:dt="urn:schemas-microsoft-com:datatypes"><Description dt:dt="string">E-Prime Primary Realtime Clock</Description><StartTime><Timestamp dt:dt="int">0</Timestamp><DateUtc dt:dt="string">2020-10-07T06:56:55Z</DateUtc></StartTime><FrequencyChanges><FrequencyChange><Frequency dt:dt="r8">2699960000</Frequency><Timestamp dt:dt="r8">3.92252386641021E+15</Timestamp><Cur…	좌우반구com(CVF, UVF, BVF)_2-011-1	60.021	1.0.0.165	1	-532635245	Professional	2.0.10.242	2.0.10.356	10-07-2020	2020-10-07 오전 6:56:55	15:56:55	2.0.10.252	77		2	{/}	압례	70	1	77	NULL	NULL	NULL	NULL	NULL	NULL	KSY	List1	0		0	0	222065	183		0	0	1	{/}	0	3	222248	0	{/}	494	222742
좌우반구com(CVF, UVF, BVF)_2	11	1	<?xml version="1.0"?>\n<Clock xmlns:dt="urn:schemas-microsoft-com:datatypes"><Description dt:dt="string">E-Prime Primary Realtime Clock</Description><StartTime><Timestamp dt:dt="int">0</Timestamp><DateUtc dt:dt="string">2020-10-07T06:56:55Z</DateUtc></StartTime><FrequencyChanges><FrequencyChange><Frequency dt:dt="r8">2699960000</Frequency><Timestamp dt:dt="r8">3.92252386641021E+15</Timestamp><Cur…	좌우반구com(CVF, UVF, BVF)_2-011-1	60.021	1.0.0.165	1	-532635245	Professional	2.0.10.242	2.0.10.356	10-07-2020	2020-10-07 오전 6:56:55	15:56:55	2.0.10.252	162		1	z	압축	NULL	NULL	NULL	106	1	30	NULL	NULL	NULL	KSY2	List2	NULL	NULL	NULL	NULL	NULL	NULL	NULL	NULL	NULL	1	z	0	3	488589	0	z	594	489183
좌우반구com(CVF, UVF, BVF)_2	11	1	<?xml version="1.0"?>\n<Clock xmlns:dt="urn:schemas-microsoft-com:datatypes"><Description dt:dt="string">E-Prime Primary Realtime Clock</Description><StartTime><Timestamp dt:dt="int">0</Timestamp><DateUtc dt:dt="string">2020-10-07T06:56:55Z</DateUtc></StartTime><FrequencyChanges><FrequencyChange><Frequency dt:dt="r8">2699960000</Frequency><Timestamp dt:dt="r8">3.92252386641021E+15</Timestamp><Cur…	좌우반구com(CVF, UVF, BVF)_2-011-1	60.021	1.0.0.165	1	-532635245	Professional	2.0.10.242	2.0.10.356	10-07-2020	2020-10-07 오전 6:56:55	15:56:55	2.0.10.252	316		2	{/}	양간	NULL	NULL	NULL	NULL	NULL	NULL	115	1	52	KSY	List3	0		1	-1	977452	184		0	0	1	{/}	0	4	977636	0	{/}	557	978193
좌우반구com(CVF, UVF, BVF)_2	11	1	<?xml version="1.0"?>\n<Clock xmlns:dt="urn:schemas-microsoft-com:datatypes"><Description dt:dt="string">E-Prime Primary Realtime Clock</Description><StartTime><Timestamp dt:dt="int">0</Timestamp><DateUtc dt:dt="string">2020-10-07T06:56:55Z</DateUtc></StartTime><FrequencyChanges><FrequencyChange><Frequency dt:dt="r8">2699960000</Frequency><Timestamp dt:dt="r8">3.92252386641021E+15</Timestamp><Cur…	좌우반구com(CVF, UVF, BVF)_2-011-1	60.021	1.0.0.165	1	-532635245	Professional	2.0.10.242	2.0.10.356	10-07-2020	2020-10-07 오전 6:56:55	15:56:55	2.0.10.252	367		2	{/}	양급	NULL	NULL	NULL	NULL	NULL	NULL	70	1	103	KSY4	List3	NULL	NULL	NULL	NULL	NULL	NULL	NULL	NULL	NULL	0	{/}	0	3	1114955	0	z	515	1115470
좌우반구com(CVF, UVF, BVF)_2	11	1	<?xml version="1.0"?>\n<Clock xmlns:dt="urn:schemas-microsoft-com:datatypes"><Description dt:dt="string">E-Prime Primary Realtime Clock</Description><StartTime><Timestamp dt:dt="int">0</Timestamp><DateUtc dt:dt="string">2020-10-07T06:56:55Z</DateUtc></StartTime><FrequencyChanges><FrequencyChange><Frequency dt:dt="r8">2699960000</Frequency><Timestamp dt:dt="r8">3.92252386641021E+15</Timestamp><Cur…	좌우반구com(CVF, UVF, BVF)_2-011-1	60.021	1.0.0.165	1	-532635245	Professional	2.0.10.242	2.0.10.356	10-07-2020	2020-10-07 오전 6:56:55	15:56:55	2.0.10.252	71		1	z	양념	20	1	71	NULL	NULL	NULL	NULL	NULL	NULL	KSY2	List1	NULL	NULL	NULL	NULL	NULL	NULL	NULL	NULL	NULL	1	z	0	3	206037	0	z	385	206422
좌우반구com(CVF, UVF, BVF)_2	11	1	<?xml version="1.0"?>\n<Clock xmlns:dt="urn:schemas-microsoft-com:datatypes"><Description dt:dt="string">E-Prime Primary Realtime Clock</Description><StartTime><Timestamp dt:dt="int">0</Timestamp><DateUtc dt:dt="string">2020-10-07T06:56:55Z</DateUtc></StartTime><FrequencyChanges><FrequencyChange><Frequency dt:dt="r8">2699960000</Frequency><Timestamp dt:dt="r8">3.92252386641021E+15</Timestamp><Cur…	좌우반구com(CVF, UVF, BVF)_2-011-1	60.021	1.0.0.165	1	-532635245	Professional	2.0.10.242	2.0.10.356	10-07-2020	2020-10-07 오전 6:56:55	15:56:55	2.0.10.252	28		2	{/}	양최	131	1	28	NULL	NULL	NULL	NULL	NULL	NULL	KSY2	List1	NULL	NULL	NULL	NULL	NULL	NULL	NULL	NULL	NULL	0	{/}	0	4	89861	0	z	570	90431
좌우반구com(CVF, UVF, BVF)_2	11	1	<?xml version="1.0"?>\n<Clock xmlns:dt="urn:schemas-microsoft-com:datatypes"><Description dt:dt="string">E-Prime Primary Realtime Clock</Description><StartTime><Timestamp dt:dt="int">0</Timestamp><DateUtc dt:dt="string">2020-10-07T06:56:55Z</DateUtc></StartTime><FrequencyChanges><FrequencyChange><Frequency dt:dt="r8">2699960000</Frequency><Timestamp dt:dt="r8">3.92252386641021E+15</Timestamp><Cur…	좌우반구com(CVF, UVF, BVF)_2-011-1	60.021	1.0.0.165	1	-532635245	Professional	2.0.10.242	2.0.10.356	10-07-2020	2020-10-07 오전 6:56:55	15:56:55	2.0.10.252	69		1	z	어휘	132	1	69	NULL	NULL	NULL	NULL	NULL	NULL	KSY2	List1	NULL	NULL	NULL	NULL	NULL	NULL	NULL	NULL	NULL	1	z	0	4	200889	0	z	390	201279
좌우반구com(CVF, UVF, BVF)_2	11	1	<?xml version="1.0"?>\n<Clock xmlns:dt="urn:schemas-microsoft-com:datatypes"><Description dt:dt="string">E-Prime Primary Realtime Clock</Description><StartTime><Timestamp dt:dt="int">0</Timestamp><DateUtc dt:dt="string">2020-10-07T06:56:55Z</DateUtc></StartTime><FrequencyChanges><FrequencyChange><Frequency dt:dt="r8">2699960000</Frequency><Timestamp dt:dt="r8">3.92252386641021E+15</Timestamp><Cur…	좌우반구com(CVF, UVF, BVF)_2-011-1	60.021	1.0.0.165	1	-532635245	Professional	2.0.10.242	2.0.10.356	10-07-2020	2020-10-07 오전 6:56:55	15:56:55	2.0.10.252	257		2	{/}	엄도	NULL	NULL	NULL	99	1	125	NULL	NULL	NULL	KSY3	List2	NULL	NULL	NULL	NULL	NULL	NULL	NULL	NULL	NULL	1	{/}	0	3	742984	0	{/}	433	743417
좌우반구com(CVF, UVF, BVF)_2	11	1	<?xml version="1.0"?>\n<Clock xmlns:dt="urn:schemas-microsoft-com:datatypes"><Description dt:dt="string">E-Prime Primary Realtime Clock</Description><StartTime><Timestamp dt:dt="int">0</Timestamp><DateUtc dt:dt="string">2020-10-07T06:56:55Z</DateUtc></StartTime><FrequencyChanges><FrequencyChange><Frequency dt:dt="r8">2699960000</Frequency><Timestamp dt:dt="r8">3.92252386641021E+15</Timestamp><Cur…	좌우반구com(CVF, UVF, BVF)_2-011-1	60.021	1.0.0.165	1	-532635245	Professional	2.0.10.242	2.0.10.356	10-07-2020	2020-10-07 오전 6:56:55	15:56:55	2.0.10.252	334		1	z	엄마	NULL	NULL	NULL	NULL	NULL	NULL	51	1	70	KSY2	List3	NULL	NULL	NULL	NULL	NULL	NULL	NULL	NULL	NULL	1	z	1	3	1025952	0	z	479	1026431
좌우반구com(CVF, UVF, BVF)_2	11	1	<?xml version="1.0"?>\n<Clock xmlns:dt="urn:schemas-microsoft-com:datatypes"><Description dt:dt="string">E-Prime Primary Realtime Clock</Description><StartTime><Timestamp dt:dt="int">0</Timestamp><DateUtc dt:dt="string">2020-10-07T06:56:55Z</DateUtc></StartTime><FrequencyChanges><FrequencyChange><Frequency dt:dt="r8">2699960000</Frequency><Timestamp dt:dt="r8">3.92252386641021E+15</Timestamp><Cur…	좌우반구com(CVF, UVF, BVF)_2-011-1	60.021	1.0.0.165	1	-532635245	Professional	2.0.10.242	2.0.10.356	10-07-2020	2020-10-07 오전 6:56:55	15:56:55	2.0.10.252	193		2	{/}	엇압	NULL	NULL	NULL	3	1	61	NULL	NULL	NULL	KSY3	List2	NULL	NULL	NULL	NULL	NULL	NULL	NULL	NULL	NULL	1	{/}	0	3	571110	0	{/}	633	571743
좌우반구com(CVF, UVF, BVF)_2	11	1	<?xml version="1.0"?>\n<Clock xmlns:dt="urn:schemas-microsoft-com:datatypes"><Description dt:dt="string">E-Prime Primary Realtime Clock</Description><StartTime><Timestamp dt:dt="int">0</Timestamp><DateUtc dt:dt="string">2020-10-07T06:56:55Z</DateUtc></StartTime><FrequencyChanges><FrequencyChange><Frequency dt:dt="r8">2699960000</Frequency><Timestamp dt:dt="r8">3.92252386641021E+15</Timestamp><Cur…	좌우반구com(CVF, UVF, BVF)_2-011-1	60.021	1.0.0.165	1	-532635245	Professional	2.0.10.242	2.0.10.356	10-07-2020	2020-10-07 오전 6:56:55	15:56:55	2.0.10.252	351		2	{/}	여별	NULL	NULL	NULL	NULL	NULL	NULL	135	1	87	KSY2	List3	NULL	NULL	NULL	NULL	NULL	NULL	NULL	NULL	NULL	0	{/}	0	3	1071886	0	z	632	1072518
좌우반구com(CVF, UVF, BVF)_2	11	1	<?xml version="1.0"?>\n<Clock xmlns:dt="urn:schemas-microsoft-com:datatypes"><Description dt:dt="string">E-Prime Primary Realtime Clock</Description><StartTime><Timestamp dt:dt="int">0</Timestamp><DateUtc dt:dt="string">2020-10-07T06:56:55Z</DateUtc></StartTime><FrequencyChanges><FrequencyChange><Frequency dt:dt="r8">2699960000</Frequency><Timestamp dt:dt="r8">3.92252386641021E+15</Timestamp><Cur…	좌우반구com(CVF, UVF, BVF)_2-011-1	60.021	1.0.0.165	1	-532635245	Professional	2.0.10.242	2.0.10.356	10-07-2020	2020-10-07 오전 6:56:55	15:56:55	2.0.10.252	56		2	{/}	여본	22	1	56	NULL	NULL	NULL	NULL	NULL	NULL	KSY	List1	0		0	-1	165734	183		0	0	0	{/}	1	3	165917	0	z	366	166283
좌우반구com(CVF, UVF, BVF)_2	11	1	<?xml version="1.0"?>\n<Clock xmlns:dt="urn:schemas-microsoft-com:datatypes"><Description dt:dt="string">E-Prime Primary Realtime Clock</Description><StartTime><Timestamp dt:dt="int">0</Timestamp><DateUtc dt:dt="string">2020-10-07T06:56:55Z</DateUtc></StartTime><FrequencyChanges><FrequencyChange><Frequency dt:dt="r8">2699960000</Frequency><Timestamp dt:dt="r8">3.92252386641021E+15</Timestamp><Cur…	좌우반구com(CVF, UVF, BVF)_2-011-1	60.021	1.0.0.165	1	-532635245	Professional	2.0.10.242	2.0.10.356	10-07-2020	2020-10-07 오전 6:56:55	15:56:55	2.0.10.252	301		1	z	여생	NULL	NULL	NULL	NULL	NULL	NULL	47	1	37	KSY2	List3	NULL	NULL	NULL	NULL	NULL	NULL	NULL	NULL	NULL	1	z	0	4	937650	0	z	510	938160
좌우반구com(CVF, UVF, BVF)_2	11	1	<?xml version="1.0"?>\n<Clock xmlns:dt="urn:schemas-microsoft-com:datatypes"><Description dt:dt="string">E-Prime Primary Realtime Clock</Description><StartTime><Timestamp dt:dt="int">0</Timestamp><DateUtc dt:dt="string">2020-10-07T06:56:55Z</DateUtc></StartTime><FrequencyChanges><FrequencyChange><Frequency dt:dt="r8">2699960000</Frequency><Timestamp dt:dt="r8">3.92252386641021E+15</Timestamp><Cur…	좌우반구com(CVF, UVF, BVF)_2-011-1	60.021	1.0.0.165	1	-532635245	Professional	2.0.10.242	2.0.10.356	10-07-2020	2020-10-07 오전 6:56:55	15:56:55	2.0.10.252	368		2	{/}	열례	NULL	NULL	NULL	NULL	NULL	NULL	83	1	104	KSY4	List3	NULL	NULL	NULL	NULL	NULL	NULL	NULL	NULL	NULL	0	{/}	1	3	1117670	0	z	441	1118111
좌우반구com(CVF, UVF, BVF)_2	11	1	<?xml version="1.0"?>\n<Clock xmlns:dt="urn:schemas-microsoft-com:datatypes"><Description dt:dt="string">E-Prime Primary Realtime Clock</Description><StartTime><Timestamp dt:dt="int">0</Timestamp><DateUtc dt:dt="string">2020-10-07T06:56:55Z</DateUtc></StartTime><FrequencyChanges><FrequencyChange><Frequency dt:dt="r8">2699960000</Frequency><Timestamp dt:dt="r8">3.92252386641021E+15</Timestamp><Cur…	좌우반구com(CVF, UVF, BVF)_2-011-1	60.021	1.0.0.165	1	-532635245	Professional	2.0.10.242	2.0.10.356	10-07-2020	2020-10-07 오전 6:56:55	15:56:55	2.0.10.252	224		2	{/}	열박	NULL	NULL	NULL	77	1	92	NULL	NULL	NULL	KSY4	List2	NULL	NULL	NULL	NULL	NULL	NULL	NULL	NULL	NULL	1	{/}	0	3	653865	0	{/}	617	654482
좌우반구com(CVF, UVF, BVF)_2	11	1	<?xml version="1.0"?>\n<Clock xmlns:dt="urn:schemas-microsoft-com:datatypes"><Description dt:dt="string">E-Prime Primary Realtime Clock</Description><StartTime><Timestamp dt:dt="int">0</Timestamp><DateUtc dt:dt="string">2020-10-07T06:56:55Z</DateUtc></StartTime><FrequencyChanges><FrequencyChange><Frequency dt:dt="r8">2699960000</Frequency><Timestamp dt:dt="r8">3.92252386641021E+15</Timestamp><Cur…	좌우반구com(CVF, UVF, BVF)_2-011-1	60.021	1.0.0.165	1	-532635245	Professional	2.0.10.242	2.0.10.356	10-07-2020	2020-10-07 오전 6:56:55	15:56:55	2.0.10.252	225		2	{/}	열응	NULL	NULL	NULL	61	1	93	NULL	NULL	NULL	KSY	List2	0		0	-1	656497	183		0	0	1	{/}	1	3	656680	0	{/}	363	657043
좌우반구com(CVF, UVF, BVF)_2	11	1	<?xml version="1.0"?>\n<Clock xmlns:dt="urn:schemas-microsoft-com:datatypes"><Description dt:dt="string">E-Prime Primary Realtime Clock</Description><StartTime><Timestamp dt:dt="int">0</Timestamp><DateUtc dt:dt="string">2020-10-07T06:56:55Z</DateUtc></StartTime><FrequencyChanges><FrequencyChange><Frequency dt:dt="r8">2699960000</Frequency><Timestamp dt:dt="r8">3.92252386641021E+15</Timestamp><Cur…	좌우반구com(CVF, UVF, BVF)_2-011-1	60.021	1.0.0.165	1	-532635245	Professional	2.0.10.242	2.0.10.356	10-07-2020	2020-10-07 오전 6:56:55	15:56:55	2.0.10.252	61		1	z	열정	59	1	61	NULL	NULL	NULL	NULL	NULL	NULL	KSY2	List1	NULL	NULL	NULL	NULL	NULL	NULL	NULL	NULL	NULL	1	z	0	4	179280	0	z	470	179750
좌우반구com(CVF, UVF, BVF)_2	11	1	<?xml version="1.0"?>\n<Clock xmlns:dt="urn:schemas-microsoft-com:datatypes"><Description dt:dt="string">E-Prime Primary Realtime Clock</Description><StartTime><Timestamp dt:dt="int">0</Timestamp><DateUtc dt:dt="string">2020-10-07T06:56:55Z</DateUtc></StartTime><FrequencyChanges><FrequencyChange><Frequency dt:dt="r8">2699960000</Frequency><Timestamp dt:dt="r8">3.92252386641021E+15</Timestamp><Cur…	좌우반구com(CVF, UVF, BVF)_2-011-1	60.021	1.0.0.165	1	-532635245	Professional	2.0.10.242	2.0.10.356	10-07-2020	2020-10-07 오전 6:56:55	15:56:55	2.0.10.252	146		1	z	오류	NULL	NULL	NULL	118	1	14	NULL	NULL	NULL	KSY2	List2	NULL	NULL	NULL	NULL	NULL	NULL	NULL	NULL	NULL	1	z	0	3	445387	0	z	377	445764
좌우반구com(CVF, UVF, BVF)_2	11	1	<?xml version="1.0"?>\n<Clock xmlns:dt="urn:schemas-microsoft-com:datatypes"><Description dt:dt="string">E-Prime Primary Realtime Clock</Description><StartTime><Timestamp dt:dt="int">0</Timestamp><DateUtc dt:dt="string">2020-10-07T06:56:55Z</DateUtc></StartTime><FrequencyChanges><FrequencyChange><Frequency dt:dt="r8">2699960000</Frequency><Timestamp dt:dt="r8">3.92252386641021E+15</Timestamp><Cur…	좌우반구com(CVF, UVF, BVF)_2-011-1	60.021	1.0.0.165	1	-532635245	Professional	2.0.10.242	2.0.10.356	10-07-2020	2020-10-07 오전 6:56:55	15:56:55	2.0.10.252	37		1	z	오해	36	1	37	NULL	NULL	NULL	NULL	NULL	NULL	KSY2	List1	NULL	NULL	NULL	NULL	NULL	NULL	NULL	NULL	NULL	1	z	0	3	114252	0	z	490	114742
좌우반구com(CVF, UVF, BVF)_2	11	1	<?xml version="1.0"?>\n<Clock xmlns:dt="urn:schemas-microsoft-com:datatypes"><Description dt:dt="string">E-Prime Primary Realtime Clock</Description><StartTime><Timestamp dt:dt="int">0</Timestamp><DateUtc dt:dt="string">2020-10-07T06:56:55Z</DateUtc></StartTime><FrequencyChanges><FrequencyChange><Frequency dt:dt="r8">2699960000</Frequency><Timestamp dt:dt="r8">3.92252386641021E+15</Timestamp><Cur…	좌우반구com(CVF, UVF, BVF)_2-011-1	60.021	1.0.0.165	1	-532635245	Professional	2.0.10.242	2.0.10.356	10-07-2020	2020-10-07 오전 6:56:55	15:56:55	2.0.10.252	12		2	{/}	외보	130	1	12	NULL	NULL	NULL	NULL	NULL	NULL	KSY2	List1	NULL	NULL	NULL	NULL	NULL	NULL	NULL	NULL	NULL	1	{/}	1	3	45942	0	{/}	634	46576
좌우반구com(CVF, UVF, BVF)_2	11	1	<?xml version="1.0"?>\n<Clock xmlns:dt="urn:schemas-microsoft-com:datatypes"><Description dt:dt="string">E-Prime Primary Realtime Clock</Description><StartTime><Timestamp dt:dt="int">0</Timestamp><DateUtc dt:dt="string">2020-10-07T06:56:55Z</DateUtc></StartTime><FrequencyChanges><FrequencyChange><Frequency dt:dt="r8">2699960000</Frequency><Timestamp dt:dt="r8">3.92252386641021E+15</Timestamp><Cur…	좌우반구com(CVF, UVF, BVF)_2-011-1	60.021	1.0.0.165	1	-532635245	Professional	2.0.10.242	2.0.10.356	10-07-2020	2020-10-07 오전 6:56:55	15:56:55	2.0.10.252	214		1	z	외부	NULL	NULL	NULL	74	1	82	NULL	NULL	NULL	KSY2	List2	NULL	NULL	NULL	NULL	NULL	NULL	NULL	NULL	NULL	1	z	0	3	626924	0	z	512	627436
좌우반구com(CVF, UVF, BVF)_2	11	1	<?xml version="1.0"?>\n<Clock xmlns:dt="urn:schemas-microsoft-com:datatypes"><Description dt:dt="string">E-Prime Primary Realtime Clock</Description><StartTime><Timestamp dt:dt="int">0</Timestamp><DateUtc dt:dt="string">2020-10-07T06:56:55Z</DateUtc></StartTime><FrequencyChanges><FrequencyChange><Frequency dt:dt="r8">2699960000</Frequency><Timestamp dt:dt="r8">3.92252386641021E+15</Timestamp><Cur…	좌우반구com(CVF, UVF, BVF)_2-011-1	60.021	1.0.0.165	1	-532635245	Professional	2.0.10.242	2.0.10.356	10-07-2020	2020-10-07 오전 6:56:55	15:56:55	2.0.10.252	248		2	{/}	요명	NULL	NULL	NULL	55	1	116	NULL	NULL	NULL	KSY2	List2	NULL	NULL	NULL	NULL	NULL	NULL	NULL	NULL	NULL	1	{/}	1	3	718442	0	{/}	812	719254
좌우반구com(CVF, UVF, BVF)_2	11	1	<?xml version="1.0"?>\n<Clock xmlns:dt="urn:schemas-microsoft-com:datatypes"><Description dt:dt="string">E-Prime Primary Realtime Clock</Description><StartTime><Timestamp dt:dt="int">0</Timestamp><DateUtc dt:dt="string">2020-10-07T06:56:55Z</DateUtc></StartTime><FrequencyChanges><FrequencyChange><Frequency dt:dt="r8">2699960000</Frequency><Timestamp dt:dt="r8">3.92252386641021E+15</Timestamp><Cur…	좌우반구com(CVF, UVF, BVF)_2-011-1	60.021	1.0.0.165	1	-532635245	Professional	2.0.10.242	2.0.10.356	10-07-2020	2020-10-07 오전 6:56:55	15:56:55	2.0.10.252	264		1	z	요소	NULL	NULL	NULL	38	1	132	NULL	NULL	NULL	KSY2	List2	NULL	NULL	NULL	NULL	NULL	NULL	NULL	NULL	NULL	1	z	0	4	761561	0	z	376	761937
좌우반구com(CVF, UVF, BVF)_2	11	1	<?xml version="1.0"?>\n<Clock xmlns:dt="urn:schemas-microsoft-com:datatypes"><Description dt:dt="string">E-Prime Primary Realtime Clock</Description><StartTime><Timestamp dt:dt="int">0</Timestamp><DateUtc dt:dt="string">2020-10-07T06:56:55Z</DateUtc></StartTime><FrequencyChanges><FrequencyChange><Frequency dt:dt="r8">2699960000</Frequency><Timestamp dt:dt="r8">3.92252386641021E+15</Timestamp><Cur…	좌우반구com(CVF, UVF, BVF)_2-011-1	60.021	1.0.0.165	1	-532635245	Professional	2.0.10.242	2.0.10.356	10-07-2020	2020-10-07 오전 6:56:55	15:56:55	2.0.10.252	68		1	z	요청	94	1	68	NULL	NULL	NULL	NULL	NULL	NULL	KSY2	List1	NULL	NULL	NULL	NULL	NULL	NULL	NULL	NULL	NULL	1	z	1	3	198206	0	z	480	198686
좌우반구com(CVF, UVF, BVF)_2	11	1	<?xml version="1.0"?>\n<Clock xmlns:dt="urn:schemas-microsoft-com:datatypes"><Description dt:dt="string">E-Prime Primary Realtime Clock</Description><StartTime><Timestamp dt:dt="int">0</Timestamp><DateUtc dt:dt="string">2020-10-07T06:56:55Z</DateUtc></StartTime><FrequencyChanges><FrequencyChange><Frequency dt:dt="r8">2699960000</Frequency><Timestamp dt:dt="r8">3.92252386641021E+15</Timestamp><Cur…	좌우반구com(CVF, UVF, BVF)_2-011-1	60.021	1.0.0.165	1	-532635245	Professional	2.0.10.242	2.0.10.356	10-07-2020	2020-10-07 오전 6:56:55	15:56:55	2.0.10.252	267		2	{/}	용스	NULL	NULL	NULL	NULL	NULL	NULL	28	1	3	KSY2	List3	NULL	NULL	NULL	NULL	NULL	NULL	NULL	NULL	NULL	1	{/}	0	3	844732	0	{/}	481	845213
좌우반구com(CVF, UVF, BVF)_2	11	1	<?xml version="1.0"?>\n<Clock xmlns:dt="urn:schemas-microsoft-com:datatypes"><Description dt:dt="string">E-Prime Primary Realtime Clock</Description><StartTime><Timestamp dt:dt="int">0</Timestamp><DateUtc dt:dt="string">2020-10-07T06:56:55Z</DateUtc></StartTime><FrequencyChanges><FrequencyChange><Frequency dt:dt="r8">2699960000</Frequency><Timestamp dt:dt="r8">3.92252386641021E+15</Timestamp><Cur…	좌우반구com(CVF, UVF, BVF)_2-011-1	60.021	1.0.0.165	1	-532635245	Professional	2.0.10.242	2.0.10.356	10-07-2020	2020-10-07 오전 6:56:55	15:56:55	2.0.10.252	195		1	z	용어	NULL	NULL	NULL	47	1	63	NULL	NULL	NULL	KSY2	List2	NULL	NULL	NULL	NULL	NULL	NULL	NULL	NULL	NULL	1	z	0	3	576575	0	z	393	576968
좌우반구com(CVF, UVF, BVF)_2	11	1	<?xml version="1.0"?>\n<Clock xmlns:dt="urn:schemas-microsoft-com:datatypes"><Description dt:dt="string">E-Prime Primary Realtime Clock</Description><StartTime><Timestamp dt:dt="int">0</Timestamp><DateUtc dt:dt="string">2020-10-07T06:56:55Z</DateUtc></StartTime><FrequencyChanges><FrequencyChange><Frequency dt:dt="r8">2699960000</Frequency><Timestamp dt:dt="r8">3.92252386641021E+15</Timestamp><Cur…	좌우반구com(CVF, UVF, BVF)_2-011-1	60.021	1.0.0.165	1	-532635245	Professional	2.0.10.242	2.0.10.356	10-07-2020	2020-10-07 오전 6:56:55	15:56:55	2.0.10.252	125		1	z	우려	61	1	125	NULL	NULL	NULL	NULL	NULL	NULL	KSY2	List1	NULL	NULL	NULL	NULL	NULL	NULL	NULL	NULL	NULL	1	z	0	3	350803	0	z	380	351183
좌우반구com(CVF, UVF, BVF)_2	11	1	<?xml version="1.0"?>\n<Clock xmlns:dt="urn:schemas-microsoft-com:datatypes"><Description dt:dt="string">E-Prime Primary Realtime Clock</Description><StartTime><Timestamp dt:dt="int">0</Timestamp><DateUtc dt:dt="string">2020-10-07T06:56:55Z</DateUtc></StartTime><FrequencyChanges><FrequencyChange><Frequency dt:dt="r8">2699960000</Frequency><Timestamp dt:dt="r8">3.92252386641021E+15</Timestamp><Cur…	좌우반구com(CVF, UVF, BVF)_2-011-1	60.021	1.0.0.165	1	-532635245	Professional	2.0.10.242	2.0.10.356	10-07-2020	2020-10-07 오전 6:56:55	15:56:55	2.0.10.252	95		2	{/}	운국	95	1	95	NULL	NULL	NULL	NULL	NULL	NULL	KSY3	List1	NULL	NULL	NULL	NULL	NULL	NULL	NULL	NULL	NULL	1	{/}	0	3	270498	0	{/}	356	270854
좌우반구com(CVF, UVF, BVF)_2	11	1	<?xml version="1.0"?>\n<Clock xmlns:dt="urn:schemas-microsoft-com:datatypes"><Description dt:dt="string">E-Prime Primary Realtime Clock</Description><StartTime><Timestamp dt:dt="int">0</Timestamp><DateUtc dt:dt="string">2020-10-07T06:56:55Z</DateUtc></StartTime><FrequencyChanges><FrequencyChange><Frequency dt:dt="r8">2699960000</Frequency><Timestamp dt:dt="r8">3.92252386641021E+15</Timestamp><Cur…	좌우반구com(CVF, UVF, BVF)_2-011-1	60.021	1.0.0.165	1	-532635245	Professional	2.0.10.242	2.0.10.356	10-07-2020	2020-10-07 오전 6:56:55	15:56:55	2.0.10.252	266		2	{/}	운속	NULL	NULL	NULL	NULL	NULL	NULL	35	1	2	KSY4	List3	NULL	NULL	NULL	NULL	NULL	NULL	NULL	NULL	NULL	1	{/}	0	3	841966	0	{/}	568	842534
좌우반구com(CVF, UVF, BVF)_2	11	1	<?xml version="1.0"?>\n<Clock xmlns:dt="urn:schemas-microsoft-com:datatypes"><Description dt:dt="string">E-Prime Primary Realtime Clock</Description><StartTime><Timestamp dt:dt="int">0</Timestamp><DateUtc dt:dt="string">2020-10-07T06:56:55Z</DateUtc></StartTime><FrequencyChanges><FrequencyChange><Frequency dt:dt="r8">2699960000</Frequency><Timestamp dt:dt="r8">3.92252386641021E+15</Timestamp><Cur…	좌우반구com(CVF, UVF, BVF)_2-011-1	60.021	1.0.0.165	1	-532635245	Professional	2.0.10.242	2.0.10.356	10-07-2020	2020-10-07 오전 6:56:55	15:56:55	2.0.10.252	13		1	z	원리	99	1	13	NULL	NULL	NULL	NULL	NULL	NULL	KSY2	List1	NULL	NULL	NULL	NULL	NULL	NULL	NULL	NULL	NULL	1	z	0	3	48775	0	z	480	49255
좌우반구com(CVF, UVF, BVF)_2	11	1	<?xml version="1.0"?>\n<Clock xmlns:dt="urn:schemas-microsoft-com:datatypes"><Description dt:dt="string">E-Prime Primary Realtime Clock</Description><StartTime><Timestamp dt:dt="int">0</Timestamp><DateUtc dt:dt="string">2020-10-07T06:56:55Z</DateUtc></StartTime><FrequencyChanges><FrequencyChange><Frequency dt:dt="r8">2699960000</Frequency><Timestamp dt:dt="r8">3.92252386641021E+15</Timestamp><Cur…	좌우반구com(CVF, UVF, BVF)_2-011-1	60.021	1.0.0.165	1	-532635245	Professional	2.0.10.242	2.0.10.356	10-07-2020	2020-10-07 오전 6:56:55	15:56:55	2.0.10.252	45		1	z	원인	84	1	45	NULL	NULL	NULL	NULL	NULL	NULL	KSY2	List1	NULL	NULL	NULL	NULL	NULL	NULL	NULL	NULL	NULL	1	z	1	3	135911	0	z	409	136320
좌우반구com(CVF, UVF, BVF)_2	11	1	<?xml version="1.0"?>\n<Clock xmlns:dt="urn:schemas-microsoft-com:datatypes"><Description dt:dt="string">E-Prime Primary Realtime Clock</Description><StartTime><Timestamp dt:dt="int">0</Timestamp><DateUtc dt:dt="string">2020-10-07T06:56:55Z</DateUtc></StartTime><FrequencyChanges><FrequencyChange><Frequency dt:dt="r8">2699960000</Frequency><Timestamp dt:dt="r8">3.92252386641021E+15</Timestamp><Cur…	좌우반구com(CVF, UVF, BVF)_2-011-1	60.021	1.0.0.165	1	-532635245	Professional	2.0.10.242	2.0.10.356	10-07-2020	2020-10-07 오전 6:56:55	15:56:55	2.0.10.252	314		1	z	원장	NULL	NULL	NULL	NULL	NULL	NULL	43	1	50	KSY2	List3	NULL	NULL	NULL	NULL	NULL	NULL	NULL	NULL	NULL	1	z	1	3	972104	0	z	439	972543
좌우반구com(CVF, UVF, BVF)_2	11	1	<?xml version="1.0"?>\n<Clock xmlns:dt="urn:schemas-microsoft-com:datatypes"><Description dt:dt="string">E-Prime Primary Realtime Clock</Description><StartTime><Timestamp dt:dt="int">0</Timestamp><DateUtc dt:dt="string">2020-10-07T06:56:55Z</DateUtc></StartTime><FrequencyChanges><FrequencyChange><Frequency dt:dt="r8">2699960000</Frequency><Timestamp dt:dt="r8">3.92252386641021E+15</Timestamp><Cur…	좌우반구com(CVF, UVF, BVF)_2-011-1	60.021	1.0.0.165	1	-532635245	Professional	2.0.10.242	2.0.10.356	10-07-2020	2020-10-07 오전 6:56:55	15:56:55	2.0.10.252	57		2	{/}	원착	46	1	57	NULL	NULL	NULL	NULL	NULL	NULL	KSY2	List1	NULL	NULL	NULL	NULL	NULL	NULL	NULL	NULL	NULL	0	{/}	0	3	168483	0	z	467	168950
좌우반구com(CVF, UVF, BVF)_2	11	1	<?xml version="1.0"?>\n<Clock xmlns:dt="urn:schemas-microsoft-com:datatypes"><Description dt:dt="string">E-Prime Primary Realtime Clock</Description><StartTime><Timestamp dt:dt="int">0</Timestamp><DateUtc dt:dt="string">2020-10-07T06:56:55Z</DateUtc></StartTime><FrequencyChanges><FrequencyChange><Frequency dt:dt="r8">2699960000</Frequency><Timestamp dt:dt="r8">3.92252386641021E+15</Timestamp><Cur…	좌우반구com(CVF, UVF, BVF)_2-011-1	60.021	1.0.0.165	1	-532635245	Professional	2.0.10.242	2.0.10.356	10-07-2020	2020-10-07 오전 6:56:55	15:56:55	2.0.10.252	295		1	z	원형	NULL	NULL	NULL	NULL	NULL	NULL	122	1	31	KSY2	List3	NULL	NULL	NULL	NULL	NULL	NULL	NULL	NULL	NULL	1	z	0	3	920739	0	z	557	921296
좌우반구com(CVF, UVF, BVF)_2	11	1	<?xml version="1.0"?>\n<Clock xmlns:dt="urn:schemas-microsoft-com:datatypes"><Description dt:dt="string">E-Prime Primary Realtime Clock</Description><StartTime><Timestamp dt:dt="int">0</Timestamp><DateUtc dt:dt="string">2020-10-07T06:56:55Z</DateUtc></StartTime><FrequencyChanges><FrequencyChange><Frequency dt:dt="r8">2699960000</Frequency><Timestamp dt:dt="r8">3.92252386641021E+15</Timestamp><Cur…	좌우반구com(CVF, UVF, BVF)_2-011-1	60.021	1.0.0.165	1	-532635245	Professional	2.0.10.242	2.0.10.356	10-07-2020	2020-10-07 오전 6:56:55	15:56:55	2.0.10.252	263		2	{/}	위절	NULL	NULL	NULL	81	1	131	NULL	NULL	NULL	KSY2	List2	NULL	NULL	NULL	NULL	NULL	NULL	NULL	NULL	NULL	0	{/}	0	3	758878	0	z	476	759354
좌우반구com(CVF, UVF, BVF)_2	11	1	<?xml version="1.0"?>\n<Clock xmlns:dt="urn:schemas-microsoft-com:datatypes"><Description dt:dt="string">E-Prime Primary Realtime Clock</Description><StartTime><Timestamp dt:dt="int">0</Timestamp><DateUtc dt:dt="string">2020-10-07T06:56:55Z</DateUtc></StartTime><FrequencyChanges><FrequencyChange><Frequency dt:dt="r8">2699960000</Frequency><Timestamp dt:dt="r8">3.92252386641021E+15</Timestamp><Cur…	좌우반구com(CVF, UVF, BVF)_2-011-1	60.021	1.0.0.165	1	-532635245	Professional	2.0.10.242	2.0.10.356	10-07-2020	2020-10-07 오전 6:56:55	15:56:55	2.0.10.252	197		1	z	유형	NULL	NULL	NULL	23	1	65	NULL	NULL	NULL	KSY2	List2	NULL	NULL	NULL	NULL	NULL	NULL	NULL	NULL	NULL	1	z	0	3	581773	0	z	414	582187
좌우반구com(CVF, UVF, BVF)_2	11	1	<?xml version="1.0"?>\n<Clock xmlns:dt="urn:schemas-microsoft-com:datatypes"><Description dt:dt="string">E-Prime Primary Realtime Clock</Description><StartTime><Timestamp dt:dt="int">0</Timestamp><DateUtc dt:dt="string">2020-10-07T06:56:55Z</DateUtc></StartTime><FrequencyChanges><FrequencyChange><Frequency dt:dt="r8">2699960000</Frequency><Timestamp dt:dt="r8">3.92252386641021E+15</Timestamp><Cur…	좌우반구com(CVF, UVF, BVF)_2-011-1	60.021	1.0.0.165	1	-532635245	Professional	2.0.10.242	2.0.10.356	10-07-2020	2020-10-07 오전 6:56:55	15:56:55	2.0.10.252	345		1	z	음식	NULL	NULL	NULL	NULL	NULL	NULL	72	1	81	KSY2	List3	NULL	NULL	NULL	NULL	NULL	NULL	NULL	NULL	NULL	1	z	1	3	1055625	0	z	399	1056024
좌우반구com(CVF, UVF, BVF)_2	11	1	<?xml version="1.0"?>\n<Clock xmlns:dt="urn:schemas-microsoft-com:datatypes"><Description dt:dt="string">E-Prime Primary Realtime Clock</Description><StartTime><Timestamp dt:dt="int">0</Timestamp><DateUtc dt:dt="string">2020-10-07T06:56:55Z</DateUtc></StartTime><FrequencyChanges><FrequencyChange><Frequency dt:dt="r8">2699960000</Frequency><Timestamp dt:dt="r8">3.92252386641021E+15</Timestamp><Cur…	좌우반구com(CVF, UVF, BVF)_2-011-1	60.021	1.0.0.165	1	-532635245	Professional	2.0.10.242	2.0.10.356	10-07-2020	2020-10-07 오전 6:56:55	15:56:55	2.0.10.252	11		2	{/}	음안	80	1	11	NULL	NULL	NULL	NULL	NULL	NULL	KSY	List1	0		1	-1	42943	184		0	0	1	{/}	0	4	43127	0	{/}	609	43736
좌우반구com(CVF, UVF, BVF)_2	11	1	<?xml version="1.0"?>\n<Clock xmlns:dt="urn:schemas-microsoft-com:datatypes"><Description dt:dt="string">E-Prime Primary Realtime Clock</Description><StartTime><Timestamp dt:dt="int">0</Timestamp><DateUtc dt:dt="string">2020-10-07T06:56:55Z</DateUtc></StartTime><FrequencyChanges><FrequencyChange><Frequency dt:dt="r8">2699960000</Frequency><Timestamp dt:dt="r8">3.92252386641021E+15</Timestamp><Cur…	좌우반구com(CVF, UVF, BVF)_2-011-1	60.021	1.0.0.165	1	-532635245	Professional	2.0.10.242	2.0.10.356	10-07-2020	2020-10-07 오전 6:56:55	15:56:55	2.0.10.252	364		2	{/}	응어	NULL	NULL	NULL	NULL	NULL	NULL	21	1	100	KSY3	List3	NULL	NULL	NULL	NULL	NULL	NULL	NULL	NULL	NULL	1	{/}	0	3	1106791	0	{/}	591	1107382
좌우반구com(CVF, UVF, BVF)_2	11	1	<?xml version="1.0"?>\n<Clock xmlns:dt="urn:schemas-microsoft-com:datatypes"><Description dt:dt="string">E-Prime Primary Realtime Clock</Description><StartTime><Timestamp dt:dt="int">0</Timestamp><DateUtc dt:dt="string">2020-10-07T06:56:55Z</DateUtc></StartTime><FrequencyChanges><FrequencyChange><Frequency dt:dt="r8">2699960000</Frequency><Timestamp dt:dt="r8">3.92252386641021E+15</Timestamp><Cur…	좌우반구com(CVF, UVF, BVF)_2-011-1	60.021	1.0.0.165	1	-532635245	Professional	2.0.10.242	2.0.10.356	10-07-2020	2020-10-07 오전 6:56:55	15:56:55	2.0.10.252	320		2	{/}	의마	NULL	NULL	NULL	NULL	NULL	NULL	74	1	56	KSY3	List3	NULL	NULL	NULL	NULL	NULL	NULL	NULL	NULL	NULL	0	{/}	1	3	988515	0	z	583	989098
좌우반구com(CVF, UVF, BVF)_2	11	1	<?xml version="1.0"?>\n<Clock xmlns:dt="urn:schemas-microsoft-com:datatypes"><Description dt:dt="string">E-Prime Primary Realtime Clock</Description><StartTime><Timestamp dt:dt="int">0</Timestamp><DateUtc dt:dt="string">2020-10-07T06:56:55Z</DateUtc></StartTime><FrequencyChanges><FrequencyChange><Frequency dt:dt="r8">2699960000</Frequency><Timestamp dt:dt="r8">3.92252386641021E+15</Timestamp><Cur…	좌우반구com(CVF, UVF, BVF)_2-011-1	60.021	1.0.0.165	1	-532635245	Professional	2.0.10.242	2.0.10.356	10-07-2020	2020-10-07 오전 6:56:55	15:56:55	2.0.10.252	110		1	z	의미	31	1	110	NULL	NULL	NULL	NULL	NULL	NULL	KSY2	List1	NULL	NULL	NULL	NULL	NULL	NULL	NULL	NULL	NULL	1	z	0	3	309951	0	z	446	310397
좌우반구com(CVF, UVF, BVF)_2	11	1	<?xml version="1.0"?>\n<Clock xmlns:dt="urn:schemas-microsoft-com:datatypes"><Description dt:dt="string">E-Prime Primary Realtime Clock</Description><StartTime><Timestamp dt:dt="int">0</Timestamp><DateUtc dt:dt="string">2020-10-07T06:56:55Z</DateUtc></StartTime><FrequencyChanges><FrequencyChange><Frequency dt:dt="r8">2699960000</Frequency><Timestamp dt:dt="r8">3.92252386641021E+15</Timestamp><Cur…	좌우반구com(CVF, UVF, BVF)_2-011-1	60.021	1.0.0.165	1	-532635245	Professional	2.0.10.242	2.0.10.356	10-07-2020	2020-10-07 오전 6:56:55	15:56:55	2.0.10.252	101		2	{/}	의필	100	1	101	NULL	NULL	NULL	NULL	NULL	NULL	KSY	List1	0		0	0	285793	183		0	0	1	{/}	0	3	285976	0	{/}	416	286392
좌우반구com(CVF, UVF, BVF)_2	11	1	<?xml version="1.0"?>\n<Clock xmlns:dt="urn:schemas-microsoft-com:datatypes"><Description dt:dt="string">E-Prime Primary Realtime Clock</Description><StartTime><Timestamp dt:dt="int">0</Timestamp><DateUtc dt:dt="string">2020-10-07T06:56:55Z</DateUtc></StartTime><FrequencyChanges><FrequencyChange><Frequency dt:dt="r8">2699960000</Frequency><Timestamp dt:dt="r8">3.92252386641021E+15</Timestamp><Cur…	좌우반구com(CVF, UVF, BVF)_2-011-1	60.021	1.0.0.165	1	-532635245	Professional	2.0.10.242	2.0.10.356	10-07-2020	2020-10-07 오전 6:56:55	15:56:55	2.0.10.252	80		2	{/}	이느	73	1	80	NULL	NULL	NULL	NULL	NULL	NULL	KSY3	List1	NULL	NULL	NULL	NULL	NULL	NULL	NULL	NULL	NULL	1	{/}	0	3	230212	0	{/}	437	230649
좌우반구com(CVF, UVF, BVF)_2	11	1	<?xml version="1.0"?>\n<Clock xmlns:dt="urn:schemas-microsoft-com:datatypes"><Description dt:dt="string">E-Prime Primary Realtime Clock</Description><StartTime><Timestamp dt:dt="int">0</Timestamp><DateUtc dt:dt="string">2020-10-07T06:56:55Z</DateUtc></StartTime><FrequencyChanges><FrequencyChange><Frequency dt:dt="r8">2699960000</Frequency><Timestamp dt:dt="r8">3.92252386641021E+15</Timestamp><Cur…	좌우반구com(CVF, UVF, BVF)_2-011-1	60.021	1.0.0.165	1	-532635245	Professional	2.0.10.242	2.0.10.356	10-07-2020	2020-10-07 오전 6:56:55	15:56:55	2.0.10.252	102		1	z	이득	10	1	102	NULL	NULL	NULL	NULL	NULL	NULL	KSY2	List1	NULL	NULL	NULL	NULL	NULL	NULL	NULL	NULL	NULL	1	z	0	4	288592	0	z	517	289109
좌우반구com(CVF, UVF, BVF)_2	11	1	<?xml version="1.0"?>\n<Clock xmlns:dt="urn:schemas-microsoft-com:datatypes"><Description dt:dt="string">E-Prime Primary Realtime Clock</Description><StartTime><Timestamp dt:dt="int">0</Timestamp><DateUtc dt:dt="string">2020-10-07T06:56:55Z</DateUtc></StartTime><FrequencyChanges><FrequencyChange><Frequency dt:dt="r8">2699960000</Frequency><Timestamp dt:dt="r8">3.92252386641021E+15</Timestamp><Cur…	좌우반구com(CVF, UVF, BVF)_2-011-1	60.021	1.0.0.165	1	-532635245	Professional	2.0.10.242	2.0.10.356	10-07-2020	2020-10-07 오전 6:56:55	15:56:55	2.0.10.252	10		1	z	이유	102	1	10	NULL	NULL	NULL	NULL	NULL	NULL	KSY2	List1	NULL	NULL	NULL	NULL	NULL	NULL	NULL	NULL	NULL	1	z	0	3	40494	0	z	427	40921
좌우반구com(CVF, UVF, BVF)_2	11	1	<?xml version="1.0"?>\n<Clock xmlns:dt="urn:schemas-microsoft-com:datatypes"><Description dt:dt="string">E-Prime Primary Realtime Clock</Description><StartTime><Timestamp dt:dt="int">0</Timestamp><DateUtc dt:dt="string">2020-10-07T06:56:55Z</DateUtc></StartTime><FrequencyChanges><FrequencyChange><Frequency dt:dt="r8">2699960000</Frequency><Timestamp dt:dt="r8">3.92252386641021E+15</Timestamp><Cur…	좌우반구com(CVF, UVF, BVF)_2-011-1	60.021	1.0.0.165	1	-532635245	Professional	2.0.10.242	2.0.10.356	10-07-2020	2020-10-07 오전 6:56:55	15:56:55	2.0.10.252	111		1	z	이전	103	1	111	NULL	NULL	NULL	NULL	NULL	NULL	KSY2	List1	NULL	NULL	NULL	NULL	NULL	NULL	NULL	NULL	NULL	1	z	0	3	312600	0	z	430	313030
좌우반구com(CVF, UVF, BVF)_2	11	1	<?xml version="1.0"?>\n<Clock xmlns:dt="urn:schemas-microsoft-com:datatypes"><Description dt:dt="string">E-Prime Primary Realtime Clock</Description><StartTime><Timestamp dt:dt="int">0</Timestamp><DateUtc dt:dt="string">2020-10-07T06:56:55Z</DateUtc></StartTime><FrequencyChanges><FrequencyChange><Frequency dt:dt="r8">2699960000</Frequency><Timestamp dt:dt="r8">3.92252386641021E+15</Timestamp><Cur…	좌우반구com(CVF, UVF, BVF)_2-011-1	60.021	1.0.0.165	1	-532635245	Professional	2.0.10.242	2.0.10.356	10-07-2020	2020-10-07 오전 6:56:55	15:56:55	2.0.10.252	338		2	{/}	익궤	NULL	NULL	NULL	NULL	NULL	NULL	133	1	74	KSY	List3	0		0	0	1036899	183		0	0	1	{/}	0	3	1037082	0	{/}	390	1037472
좌우반구com(CVF, UVF, BVF)_2	11	1	<?xml version="1.0"?>\n<Clock xmlns:dt="urn:schemas-microsoft-com:datatypes"><Description dt:dt="string">E-Prime Primary Realtime Clock</Description><StartTime><Timestamp dt:dt="int">0</Timestamp><DateUtc dt:dt="string">2020-10-07T06:56:55Z</DateUtc></StartTime><FrequencyChanges><FrequencyChange><Frequency dt:dt="r8">2699960000</Frequency><Timestamp dt:dt="r8">3.92252386641021E+15</Timestamp><Cur…	좌우반구com(CVF, UVF, BVF)_2-011-1	60.021	1.0.0.165	1	-532635245	Professional	2.0.10.242	2.0.10.356	10-07-2020	2020-10-07 오전 6:56:55	15:56:55	2.0.10.252	381		2	{/}	익력	NULL	NULL	NULL	NULL	NULL	NULL	95	1	117	KSY	List3	0		0	0	1152892	183		0	0	1	{/}	0	3	1153075	0	{/}	411	1153486
좌우반구com(CVF, UVF, BVF)_2	11	1	<?xml version="1.0"?>\n<Clock xmlns:dt="urn:schemas-microsoft-com:datatypes"><Description dt:dt="string">E-Prime Primary Realtime Clock</Description><StartTime><Timestamp dt:dt="int">0</Timestamp><DateUtc dt:dt="string">2020-10-07T06:56:55Z</DateUtc></StartTime><FrequencyChanges><FrequencyChange><Frequency dt:dt="r8">2699960000</Frequency><Timestamp dt:dt="r8">3.92252386641021E+15</Timestamp><Cur…	좌우반구com(CVF, UVF, BVF)_2-011-1	60.021	1.0.0.165	1	-532635245	Professional	2.0.10.242	2.0.10.356	10-07-2020	2020-10-07 오전 6:56:55	15:56:55	2.0.10.252	19		1	z	인간	87	1	19	NULL	NULL	NULL	NULL	NULL	NULL	KSY2	List1	NULL	NULL	NULL	NULL	NULL	NULL	NULL	NULL	NULL	1	z	0	3	65402	0	z	437	65839
좌우반구com(CVF, UVF, BVF)_2	11	1	<?xml version="1.0"?>\n<Clock xmlns:dt="urn:schemas-microsoft-com:datatypes"><Description dt:dt="string">E-Prime Primary Realtime Clock</Description><StartTime><Timestamp dt:dt="int">0</Timestamp><DateUtc dt:dt="string">2020-10-07T06:56:55Z</DateUtc></StartTime><FrequencyChanges><FrequencyChange><Frequency dt:dt="r8">2699960000</Frequency><Timestamp dt:dt="r8">3.92252386641021E+15</Timestamp><Cur…	좌우반구com(CVF, UVF, BVF)_2-011-1	60.021	1.0.0.165	1	-532635245	Professional	2.0.10.242	2.0.10.356	10-07-2020	2020-10-07 오전 6:56:55	15:56:55	2.0.10.252	128		1	z	인사	56	1	128	NULL	NULL	NULL	NULL	NULL	NULL	KSY2	List1	NULL	NULL	NULL	NULL	NULL	NULL	NULL	NULL	NULL	1	z	0	3	359017	0	z	421	359438
좌우반구com(CVF, UVF, BVF)_2	11	1	<?xml version="1.0"?>\n<Clock xmlns:dt="urn:schemas-microsoft-com:datatypes"><Description dt:dt="string">E-Prime Primary Realtime Clock</Description><StartTime><Timestamp dt:dt="int">0</Timestamp><DateUtc dt:dt="string">2020-10-07T06:56:55Z</DateUtc></StartTime><FrequencyChanges><FrequencyChange><Frequency dt:dt="r8">2699960000</Frequency><Timestamp dt:dt="r8">3.92252386641021E+15</Timestamp><Cur…	좌우반구com(CVF, UVF, BVF)_2-011-1	60.021	1.0.0.165	1	-532635245	Professional	2.0.10.242	2.0.10.356	10-07-2020	2020-10-07 오전 6:56:55	15:56:55	2.0.10.252	176		1	z	인생	NULL	NULL	NULL	21	1	44	NULL	NULL	NULL	KSY2	List2	NULL	NULL	NULL	NULL	NULL	NULL	NULL	NULL	NULL	1	z	1	3	525809	0	z	394	526203
좌우반구com(CVF, UVF, BVF)_2	11	1	<?xml version="1.0"?>\n<Clock xmlns:dt="urn:schemas-microsoft-com:datatypes"><Description dt:dt="string">E-Prime Primary Realtime Clock</Description><StartTime><Timestamp dt:dt="int">0</Timestamp><DateUtc dt:dt="string">2020-10-07T06:56:55Z</DateUtc></StartTime><FrequencyChanges><FrequencyChange><Frequency dt:dt="r8">2699960000</Frequency><Timestamp dt:dt="r8">3.92252386641021E+15</Timestamp><Cur…	좌우반구com(CVF, UVF, BVF)_2-011-1	60.021	1.0.0.165	1	-532635245	Professional	2.0.10.242	2.0.10.356	10-07-2020	2020-10-07 오전 6:56:55	15:56:55	2.0.10.252	249		1	z	인연	NULL	NULL	NULL	85	1	117	NULL	NULL	NULL	KSY2	List2	NULL	NULL	NULL	NULL	NULL	NULL	NULL	NULL	NULL	1	z	0	3	721458	0	z	407	721865
좌우반구com(CVF, UVF, BVF)_2	11	1	<?xml version="1.0"?>\n<Clock xmlns:dt="urn:schemas-microsoft-com:datatypes"><Description dt:dt="string">E-Prime Primary Realtime Clock</Description><StartTime><Timestamp dt:dt="int">0</Timestamp><DateUtc dt:dt="string">2020-10-07T06:56:55Z</DateUtc></StartTime><FrequencyChanges><FrequencyChange><Frequency dt:dt="r8">2699960000</Frequency><Timestamp dt:dt="r8">3.92252386641021E+15</Timestamp><Cur…	좌우반구com(CVF, UVF, BVF)_2-011-1	60.021	1.0.0.165	1	-532635245	Professional	2.0.10.242	2.0.10.356	10-07-2020	2020-10-07 오전 6:56:55	15:56:55	2.0.10.252	383		2	{/}	일려	NULL	NULL	NULL	NULL	NULL	NULL	11	1	119	KSY	List3	0		0	-1	1158023	183		0	0	1	{/}	1	3	1158206	0	{/}	400	1158606
좌우반구com(CVF, UVF, BVF)_2	11	1	<?xml version="1.0"?>\n<Clock xmlns:dt="urn:schemas-microsoft-com:datatypes"><Description dt:dt="string">E-Prime Primary Realtime Clock</Description><StartTime><Timestamp dt:dt="int">0</Timestamp><DateUtc dt:dt="string">2020-10-07T06:56:55Z</DateUtc></StartTime><FrequencyChanges><FrequencyChange><Frequency dt:dt="r8">2699960000</Frequency><Timestamp dt:dt="r8">3.92252386641021E+15</Timestamp><Cur…	좌우반구com(CVF, UVF, BVF)_2-011-1	60.021	1.0.0.165	1	-532635245	Professional	2.0.10.242	2.0.10.356	10-07-2020	2020-10-07 오전 6:56:55	15:56:55	2.0.10.252	115		2	{/}	일섭	92	1	115	NULL	NULL	NULL	NULL	NULL	NULL	KSY2	List1	NULL	NULL	NULL	NULL	NULL	NULL	NULL	NULL	NULL	1	{/}	0	4	323080	0	{/}	573	323653
좌우반구com(CVF, UVF, BVF)_2	11	1	<?xml version="1.0"?>\n<Clock xmlns:dt="urn:schemas-microsoft-com:datatypes"><Description dt:dt="string">E-Prime Primary Realtime Clock</Description><StartTime><Timestamp dt:dt="int">0</Timestamp><DateUtc dt:dt="string">2020-10-07T06:56:55Z</DateUtc></StartTime><FrequencyChanges><FrequencyChange><Frequency dt:dt="r8">2699960000</Frequency><Timestamp dt:dt="r8">3.92252386641021E+15</Timestamp><Cur…	좌우반구com(CVF, UVF, BVF)_2-011-1	60.021	1.0.0.165	1	-532635245	Professional	2.0.10.242	2.0.10.356	10-07-2020	2020-10-07 오전 6:56:55	15:56:55	2.0.10.252	205		2	{/}	임택	NULL	NULL	NULL	6	1	73	NULL	NULL	NULL	KSY2	List2	NULL	NULL	NULL	NULL	NULL	NULL	NULL	NULL	NULL	1	{/}	1	3	602882	0	{/}	628	603510
좌우반구com(CVF, UVF, BVF)_2	11	1	<?xml version="1.0"?>\n<Clock xmlns:dt="urn:schemas-microsoft-com:datatypes"><Description dt:dt="string">E-Prime Primary Realtime Clock</Description><StartTime><Timestamp dt:dt="int">0</Timestamp><DateUtc dt:dt="string">2020-10-07T06:56:55Z</DateUtc></StartTime><FrequencyChanges><FrequencyChange><Frequency dt:dt="r8">2699960000</Frequency><Timestamp dt:dt="r8">3.92252386641021E+15</Timestamp><Cur…	좌우반구com(CVF, UVF, BVF)_2-011-1	60.021	1.0.0.165	1	-532635245	Professional	2.0.10.242	2.0.10.356	10-07-2020	2020-10-07 오전 6:56:55	15:56:55	2.0.10.252	400		1	z	입구	NULL	NULL	NULL	NULL	NULL	NULL	127	1	136	KSY2	List3	NULL	NULL	NULL	NULL	NULL	NULL	NULL	NULL	NULL	1	z	0	3	1203407	0	z	542	1203949
좌우반구com(CVF, UVF, BVF)_2	11	1	<?xml version="1.0"?>\n<Clock xmlns:dt="urn:schemas-microsoft-com:datatypes"><Description dt:dt="string">E-Prime Primary Realtime Clock</Description><StartTime><Timestamp dt:dt="int">0</Timestamp><DateUtc dt:dt="string">2020-10-07T06:56:55Z</DateUtc></StartTime><FrequencyChanges><FrequencyChange><Frequency dt:dt="r8">2699960000</Frequency><Timestamp dt:dt="r8">3.92252386641021E+15</Timestamp><Cur…	좌우반구com(CVF, UVF, BVF)_2-011-1	60.021	1.0.0.165	1	-532635245	Professional	2.0.10.242	2.0.10.356	10-07-2020	2020-10-07 오전 6:56:55	15:56:55	2.0.10.252	396		2	{/}	입목	NULL	NULL	NULL	NULL	NULL	NULL	6	1	132	KSY2	List3	NULL	NULL	NULL	NULL	NULL	NULL	NULL	NULL	NULL	1	{/}	0	4	1192828	0	{/}	477	1193305
좌우반구com(CVF, UVF, BVF)_2	11	1	<?xml version="1.0"?>\n<Clock xmlns:dt="urn:schemas-microsoft-com:datatypes"><Description dt:dt="string">E-Prime Primary Realtime Clock</Description><StartTime><Timestamp dt:dt="int">0</Timestamp><DateUtc dt:dt="string">2020-10-07T06:56:55Z</DateUtc></StartTime><FrequencyChanges><FrequencyChange><Frequency dt:dt="r8">2699960000</Frequency><Timestamp dt:dt="r8">3.92252386641021E+15</Timestamp><Cur…	좌우반구com(CVF, UVF, BVF)_2-011-1	60.021	1.0.0.165	1	-532635245	Professional	2.0.10.242	2.0.10.356	10-07-2020	2020-10-07 오전 6:56:55	15:56:55	2.0.10.252	49		2	{/}	입화	34	1	49	NULL	NULL	NULL	NULL	NULL	NULL	KSY3	List1	NULL	NULL	NULL	NULL	NULL	NULL	NULL	NULL	NULL	1	{/}	0	4	146608	0	{/}	489	147097
좌우반구com(CVF, UVF, BVF)_2	11	1	<?xml version="1.0"?>\n<Clock xmlns:dt="urn:schemas-microsoft-com:datatypes"><Description dt:dt="string">E-Prime Primary Realtime Clock</Description><StartTime><Timestamp dt:dt="int">0</Timestamp><DateUtc dt:dt="string">2020-10-07T06:56:55Z</DateUtc></StartTime><FrequencyChanges><FrequencyChange><Frequency dt:dt="r8">2699960000</Frequency><Timestamp dt:dt="r8">3.92252386641021E+15</Timestamp><Cur…	좌우반구com(CVF, UVF, BVF)_2-011-1	60.021	1.0.0.165	1	-532635245	Professional	2.0.10.242	2.0.10.356	10-07-2020	2020-10-07 오전 6:56:55	15:56:55	2.0.10.252	64		2	{/}	자름	39	1	64	NULL	NULL	NULL	NULL	NULL	NULL	KSY	List1	0		0	0	187377	183		0	0	0	{/}	0	3	187560	0	z	449	188009
좌우반구com(CVF, UVF, BVF)_2	11	1	<?xml version="1.0"?>\n<Clock xmlns:dt="urn:schemas-microsoft-com:datatypes"><Description dt:dt="string">E-Prime Primary Realtime Clock</Description><StartTime><Timestamp dt:dt="int">0</Timestamp><DateUtc dt:dt="string">2020-10-07T06:56:55Z</DateUtc></StartTime><FrequencyChanges><FrequencyChange><Frequency dt:dt="r8">2699960000</Frequency><Timestamp dt:dt="r8">3.92252386641021E+15</Timestamp><Cur…	좌우반구com(CVF, UVF, BVF)_2-011-1	60.021	1.0.0.165	1	-532635245	Professional	2.0.10.242	2.0.10.356	10-07-2020	2020-10-07 오전 6:56:55	15:56:55	2.0.10.252	386		1	z	자리	NULL	NULL	NULL	NULL	NULL	NULL	132	1	122	KSY2	List3	NULL	NULL	NULL	NULL	NULL	NULL	NULL	NULL	NULL	0	z	0	3	1166087	0	{/}	575	1166662
좌우반구com(CVF, UVF, BVF)_2	11	1	<?xml version="1.0"?>\n<Clock xmlns:dt="urn:schemas-microsoft-com:datatypes"><Description dt:dt="string">E-Prime Primary Realtime Clock</Description><StartTime><Timestamp dt:dt="int">0</Timestamp><DateUtc dt:dt="string">2020-10-07T06:56:55Z</DateUtc></StartTime><FrequencyChanges><FrequencyChange><Frequency dt:dt="r8">2699960000</Frequency><Timestamp dt:dt="r8">3.92252386641021E+15</Timestamp><Cur…	좌우반구com(CVF, UVF, BVF)_2-011-1	60.021	1.0.0.165	1	-532635245	Professional	2.0.10.242	2.0.10.356	10-07-2020	2020-10-07 오전 6:56:55	15:56:55	2.0.10.252	243		1	z	자본	NULL	NULL	NULL	93	1	111	NULL	NULL	NULL	KSY2	List2	NULL	NULL	NULL	NULL	NULL	NULL	NULL	NULL	NULL	1	z	0	3	704814	0	z	466	705280
좌우반구com(CVF, UVF, BVF)_2	11	1	<?xml version="1.0"?>\n<Clock xmlns:dt="urn:schemas-microsoft-com:datatypes"><Description dt:dt="string">E-Prime Primary Realtime Clock</Description><StartTime><Timestamp dt:dt="int">0</Timestamp><DateUtc dt:dt="string">2020-10-07T06:56:55Z</DateUtc></StartTime><FrequencyChanges><FrequencyChange><Frequency dt:dt="r8">2699960000</Frequency><Timestamp dt:dt="r8">3.92252386641021E+15</Timestamp><Cur…	좌우반구com(CVF, UVF, BVF)_2-011-1	60.021	1.0.0.165	1	-532635245	Professional	2.0.10.242	2.0.10.356	10-07-2020	2020-10-07 오전 6:56:55	15:56:55	2.0.10.252	282		1	z	자체	NULL	NULL	NULL	NULL	NULL	NULL	111	1	18	KSY2	List3	NULL	NULL	NULL	NULL	NULL	NULL	NULL	NULL	NULL	1	z	0	3	886034	0	z	473	886507
좌우반구com(CVF, UVF, BVF)_2	11	1	<?xml version="1.0"?>\n<Clock xmlns:dt="urn:schemas-microsoft-com:datatypes"><Description dt:dt="string">E-Prime Primary Realtime Clock</Description><StartTime><Timestamp dt:dt="int">0</Timestamp><DateUtc dt:dt="string">2020-10-07T06:56:55Z</DateUtc></StartTime><FrequencyChanges><FrequencyChange><Frequency dt:dt="r8">2699960000</Frequency><Timestamp dt:dt="r8">3.92252386641021E+15</Timestamp><Cur…	좌우반구com(CVF, UVF, BVF)_2-011-1	60.021	1.0.0.165	1	-532635245	Professional	2.0.10.242	2.0.10.356	10-07-2020	2020-10-07 오전 6:56:55	15:56:55	2.0.10.252	374		2	{/}	작락	NULL	NULL	NULL	NULL	NULL	NULL	76	1	110	KSY4	List3	NULL	NULL	NULL	NULL	NULL	NULL	NULL	NULL	NULL	1	{/}	0	3	1133665	0	{/}	541	1134206
좌우반구com(CVF, UVF, BVF)_2	11	1	<?xml version="1.0"?>\n<Clock xmlns:dt="urn:schemas-microsoft-com:datatypes"><Description dt:dt="string">E-Prime Primary Realtime Clock</Description><StartTime><Timestamp dt:dt="int">0</Timestamp><DateUtc dt:dt="string">2020-10-07T06:56:55Z</DateUtc></StartTime><FrequencyChanges><FrequencyChange><Frequency dt:dt="r8">2699960000</Frequency><Timestamp dt:dt="r8">3.92252386641021E+15</Timestamp><Cur…	좌우반구com(CVF, UVF, BVF)_2-011-1	60.021	1.0.0.165	1	-532635245	Professional	2.0.10.242	2.0.10.356	10-07-2020	2020-10-07 오전 6:56:55	15:56:55	2.0.10.252	290		1	z	작품	NULL	NULL	NULL	NULL	NULL	NULL	62	1	26	KSY2	List3	NULL	NULL	NULL	NULL	NULL	NULL	NULL	NULL	NULL	1	z	1	3	907443	0	z	429	907872
좌우반구com(CVF, UVF, BVF)_2	11	1	<?xml version="1.0"?>\n<Clock xmlns:dt="urn:schemas-microsoft-com:datatypes"><Description dt:dt="string">E-Prime Primary Realtime Clock</Description><StartTime><Timestamp dt:dt="int">0</Timestamp><DateUtc dt:dt="string">2020-10-07T06:56:55Z</DateUtc></StartTime><FrequencyChanges><FrequencyChange><Frequency dt:dt="r8">2699960000</Frequency><Timestamp dt:dt="r8">3.92252386641021E+15</Timestamp><Cur…	좌우반구com(CVF, UVF, BVF)_2-011-1	60.021	1.0.0.165	1	-532635245	Professional	2.0.10.242	2.0.10.356	10-07-2020	2020-10-07 오전 6:56:55	15:56:55	2.0.10.252	349		1	z	재계	NULL	NULL	NULL	NULL	NULL	NULL	48	1	85	KSY2	List3	NULL	NULL	NULL	NULL	NULL	NULL	NULL	NULL	NULL	0	z	0	4	1066472	0	{/}	536	1067008
좌우반구com(CVF, UVF, BVF)_2	11	1	<?xml version="1.0"?>\n<Clock xmlns:dt="urn:schemas-microsoft-com:datatypes"><Description dt:dt="string">E-Prime Primary Realtime Clock</Description><StartTime><Timestamp dt:dt="int">0</Timestamp><DateUtc dt:dt="string">2020-10-07T06:56:55Z</DateUtc></StartTime><FrequencyChanges><FrequencyChange><Frequency dt:dt="r8">2699960000</Frequency><Timestamp dt:dt="r8">3.92252386641021E+15</Timestamp><Cur…	좌우반구com(CVF, UVF, BVF)_2-011-1	60.021	1.0.0.165	1	-532635245	Professional	2.0.10.242	2.0.10.356	10-07-2020	2020-10-07 오전 6:56:55	15:56:55	2.0.10.252	198		2	{/}	적태	NULL	NULL	NULL	30	1	66	NULL	NULL	NULL	KSY2	List2	NULL	NULL	NULL	NULL	NULL	NULL	NULL	NULL	NULL	0	{/}	0	3	584389	0	z	186	584575
좌우반구com(CVF, UVF, BVF)_2	11	1	<?xml version="1.0"?>\n<Clock xmlns:dt="urn:schemas-microsoft-com:datatypes"><Description dt:dt="string">E-Prime Primary Realtime Clock</Description><StartTime><Timestamp dt:dt="int">0</Timestamp><DateUtc dt:dt="string">2020-10-07T06:56:55Z</DateUtc></StartTime><FrequencyChanges><FrequencyChange><Frequency dt:dt="r8">2699960000</Frequency><Timestamp dt:dt="r8">3.92252386641021E+15</Timestamp><Cur…	좌우반구com(CVF, UVF, BVF)_2-011-1	60.021	1.0.0.165	1	-532635245	Professional	2.0.10.242	2.0.10.356	10-07-2020	2020-10-07 오전 6:56:55	15:56:55	2.0.10.252	280		1	z	전략	NULL	NULL	NULL	NULL	NULL	NULL	92	1	16	KSY2	List3	NULL	NULL	NULL	NULL	NULL	NULL	NULL	NULL	NULL	1	z	0	3	880186	0	z	776	880962
좌우반구com(CVF, UVF, BVF)_2	11	1	<?xml version="1.0"?>\n<Clock xmlns:dt="urn:schemas-microsoft-com:datatypes"><Description dt:dt="string">E-Prime Primary Realtime Clock</Description><StartTime><Timestamp dt:dt="int">0</Timestamp><DateUtc dt:dt="string">2020-10-07T06:56:55Z</DateUtc></StartTime><FrequencyChanges><FrequencyChange><Frequency dt:dt="r8">2699960000</Frequency><Timestamp dt:dt="r8">3.92252386641021E+15</Timestamp><Cur…	좌우반구com(CVF, UVF, BVF)_2-011-1	60.021	1.0.0.165	1	-532635245	Professional	2.0.10.242	2.0.10.356	10-07-2020	2020-10-07 오전 6:56:55	15:56:55	2.0.10.252	315		1	z	전통	NULL	NULL	NULL	NULL	NULL	NULL	80	1	51	KSY2	List3	NULL	NULL	NULL	NULL	NULL	NULL	NULL	NULL	NULL	1	z	1	3	974753	0	z	682	975435
좌우반구com(CVF, UVF, BVF)_2	11	1	<?xml version="1.0"?>\n<Clock xmlns:dt="urn:schemas-microsoft-com:datatypes"><Description dt:dt="string">E-Prime Primary Realtime Clock</Description><StartTime><Timestamp dt:dt="int">0</Timestamp><DateUtc dt:dt="string">2020-10-07T06:56:55Z</DateUtc></StartTime><FrequencyChanges><FrequencyChange><Frequency dt:dt="r8">2699960000</Frequency><Timestamp dt:dt="r8">3.92252386641021E+15</Timestamp><Cur…	좌우반구com(CVF, UVF, BVF)_2-011-1	60.021	1.0.0.165	1	-532635245	Professional	2.0.10.242	2.0.10.356	10-07-2020	2020-10-07 오전 6:56:55	15:56:55	2.0.10.252	154		2	{/}	전필	NULL	NULL	NULL	2	1	22	NULL	NULL	NULL	KSY4	List2	NULL	NULL	NULL	NULL	NULL	NULL	NULL	NULL	NULL	0	{/}	0	3	466430	0	z	486	466916
좌우반구com(CVF, UVF, BVF)_2	11	1	<?xml version="1.0"?>\n<Clock xmlns:dt="urn:schemas-microsoft-com:datatypes"><Description dt:dt="string">E-Prime Primary Realtime Clock</Description><StartTime><Timestamp dt:dt="int">0</Timestamp><DateUtc dt:dt="string">2020-10-07T06:56:55Z</DateUtc></StartTime><FrequencyChanges><FrequencyChange><Frequency dt:dt="r8">2699960000</Frequency><Timestamp dt:dt="r8">3.92252386641021E+15</Timestamp><Cur…	좌우반구com(CVF, UVF, BVF)_2-011-1	60.021	1.0.0.165	1	-532635245	Professional	2.0.10.242	2.0.10.356	10-07-2020	2020-10-07 오전 6:56:55	15:56:55	2.0.10.252	200		1	z	절감	NULL	NULL	NULL	41	1	68	NULL	NULL	NULL	KSY2	List2	NULL	NULL	NULL	NULL	NULL	NULL	NULL	NULL	NULL	0	z	0	4	589371	0	{/}	418	589789
좌우반구com(CVF, UVF, BVF)_2	11	1	<?xml version="1.0"?>\n<Clock xmlns:dt="urn:schemas-microsoft-com:datatypes"><Description dt:dt="string">E-Prime Primary Realtime Clock</Description><StartTime><Timestamp dt:dt="int">0</Timestamp><DateUtc dt:dt="string">2020-10-07T06:56:55Z</DateUtc></StartTime><FrequencyChanges><FrequencyChange><Frequency dt:dt="r8">2699960000</Frequency><Timestamp dt:dt="r8">3.92252386641021E+15</Timestamp><Cur…	좌우반구com(CVF, UVF, BVF)_2-011-1	60.021	1.0.0.165	1	-532635245	Professional	2.0.10.242	2.0.10.356	10-07-2020	2020-10-07 오전 6:56:55	15:56:55	2.0.10.252	306		2	{/}	절보	NULL	NULL	NULL	NULL	NULL	NULL	4	1	42	KSY3	List3	NULL	NULL	NULL	NULL	NULL	NULL	NULL	NULL	NULL	1	{/}	0	3	951095	0	{/}	420	951515
좌우반구com(CVF, UVF, BVF)_2	11	1	<?xml version="1.0"?>\n<Clock xmlns:dt="urn:schemas-microsoft-com:datatypes"><Description dt:dt="string">E-Prime Primary Realtime Clock</Description><StartTime><Timestamp dt:dt="int">0</Timestamp><DateUtc dt:dt="string">2020-10-07T06:56:55Z</DateUtc></StartTime><FrequencyChanges><FrequencyChange><Frequency dt:dt="r8">2699960000</Frequency><Timestamp dt:dt="r8">3.92252386641021E+15</Timestamp><Cur…	좌우반구com(CVF, UVF, BVF)_2-011-1	60.021	1.0.0.165	1	-532635245	Professional	2.0.10.242	2.0.10.356	10-07-2020	2020-10-07 오전 6:56:55	15:56:55	2.0.10.252	27		2	{/}	절속	81	1	27	NULL	NULL	NULL	NULL	NULL	NULL	KSY3	List1	NULL	NULL	NULL	NULL	NULL	NULL	NULL	NULL	NULL	0	{/}	0	4	86812	0	z	843	87655
좌우반구com(CVF, UVF, BVF)_2	11	1	<?xml version="1.0"?>\n<Clock xmlns:dt="urn:schemas-microsoft-com:datatypes"><Description dt:dt="string">E-Prime Primary Realtime Clock</Description><StartTime><Timestamp dt:dt="int">0</Timestamp><DateUtc dt:dt="string">2020-10-07T06:56:55Z</DateUtc></StartTime><FrequencyChanges><FrequencyChange><Frequency dt:dt="r8">2699960000</Frequency><Timestamp dt:dt="r8">3.92252386641021E+15</Timestamp><Cur…	좌우반구com(CVF, UVF, BVF)_2-011-1	60.021	1.0.0.165	1	-532635245	Professional	2.0.10.242	2.0.10.356	10-07-2020	2020-10-07 오전 6:56:55	15:56:55	2.0.10.252	43		1	z	절차	90	1	43	NULL	NULL	NULL	NULL	NULL	NULL	KSY2	List1	NULL	NULL	NULL	NULL	NULL	NULL	NULL	NULL	NULL	1	z	0	3	130613	0	z	456	131069
좌우반구com(CVF, UVF, BVF)_2	11	1	<?xml version="1.0"?>\n<Clock xmlns:dt="urn:schemas-microsoft-com:datatypes"><Description dt:dt="string">E-Prime Primary Realtime Clock</Description><StartTime><Timestamp dt:dt="int">0</Timestamp><DateUtc dt:dt="string">2020-10-07T06:56:55Z</DateUtc></StartTime><FrequencyChanges><FrequencyChange><Frequency dt:dt="r8">2699960000</Frequency><Timestamp dt:dt="r8">3.92252386641021E+15</Timestamp><Cur…	좌우반구com(CVF, UVF, BVF)_2-011-1	60.021	1.0.0.165	1	-532635245	Professional	2.0.10.242	2.0.10.356	10-07-2020	2020-10-07 오전 6:56:55	15:56:55	2.0.10.252	196		1	z	정도	NULL	NULL	NULL	45	1	64	NULL	NULL	NULL	KSY2	List2	NULL	NULL	NULL	NULL	NULL	NULL	NULL	NULL	NULL	1	z	0	3	579174	0	z	397	579571
좌우반구com(CVF, UVF, BVF)_2	11	1	<?xml version="1.0"?>\n<Clock xmlns:dt="urn:schemas-microsoft-com:datatypes"><Description dt:dt="string">E-Prime Primary Realtime Clock</Description><StartTime><Timestamp dt:dt="int">0</Timestamp><DateUtc dt:dt="string">2020-10-07T06:56:55Z</DateUtc></StartTime><FrequencyChanges><FrequencyChange><Frequency dt:dt="r8">2699960000</Frequency><Timestamp dt:dt="r8">3.92252386641021E+15</Timestamp><Cur…	좌우반구com(CVF, UVF, BVF)_2-011-1	60.021	1.0.0.165	1	-532635245	Professional	2.0.10.242	2.0.10.356	10-07-2020	2020-10-07 오전 6:56:55	15:56:55	2.0.10.252	114		1	z	정오	45	1	114	NULL	NULL	NULL	NULL	NULL	NULL	KSY2	List1	NULL	NULL	NULL	NULL	NULL	NULL	NULL	NULL	NULL	1	z	0	3	320464	0	z	421	320885
좌우반구com(CVF, UVF, BVF)_2	11	1	<?xml version="1.0"?>\n<Clock xmlns:dt="urn:schemas-microsoft-com:datatypes"><Description dt:dt="string">E-Prime Primary Realtime Clock</Description><StartTime><Timestamp dt:dt="int">0</Timestamp><DateUtc dt:dt="string">2020-10-07T06:56:55Z</DateUtc></StartTime><FrequencyChanges><FrequencyChange><Frequency dt:dt="r8">2699960000</Frequency><Timestamp dt:dt="r8">3.92252386641021E+15</Timestamp><Cur…	좌우반구com(CVF, UVF, BVF)_2-011-1	60.021	1.0.0.165	1	-532635245	Professional	2.0.10.242	2.0.10.356	10-07-2020	2020-10-07 오전 6:56:55	15:56:55	2.0.10.252	378		1	z	정책	NULL	NULL	NULL	NULL	NULL	NULL	1	1	114	KSY2	List3	NULL	NULL	NULL	NULL	NULL	NULL	NULL	NULL	NULL	1	z	1	3	1145144	0	z	414	1145558
좌우반구com(CVF, UVF, BVF)_2	11	1	<?xml version="1.0"?>\n<Clock xmlns:dt="urn:schemas-microsoft-com:datatypes"><Description dt:dt="string">E-Prime Primary Realtime Clock</Description><StartTime><Timestamp dt:dt="int">0</Timestamp><DateUtc dt:dt="string">2020-10-07T06:56:55Z</DateUtc></StartTime><FrequencyChanges><FrequencyChange><Frequency dt:dt="r8">2699960000</Frequency><Timestamp dt:dt="r8">3.92252386641021E+15</Timestamp><Cur…	좌우반구com(CVF, UVF, BVF)_2-011-1	60.021	1.0.0.165	1	-532635245	Professional	2.0.10.242	2.0.10.356	10-07-2020	2020-10-07 오전 6:56:55	15:56:55	2.0.10.252	319		2	{/}	제경	NULL	NULL	NULL	NULL	NULL	NULL	34	1	55	KSY	List3	0		1	-1	985616	184		0	0	1	{/}	0	4	985800	0	{/}	511	986311
좌우반구com(CVF, UVF, BVF)_2	11	1	<?xml version="1.0"?>\n<Clock xmlns:dt="urn:schemas-microsoft-com:datatypes"><Description dt:dt="string">E-Prime Primary Realtime Clock</Description><StartTime><Timestamp dt:dt="int">0</Timestamp><DateUtc dt:dt="string">2020-10-07T06:56:55Z</DateUtc></StartTime><FrequencyChanges><FrequencyChange><Frequency dt:dt="r8">2699960000</Frequency><Timestamp dt:dt="r8">3.92252386641021E+15</Timestamp><Cur…	좌우반구com(CVF, UVF, BVF)_2-011-1	60.021	1.0.0.165	1	-532635245	Professional	2.0.10.242	2.0.10.356	10-07-2020	2020-10-07 오전 6:56:55	15:56:55	2.0.10.252	379		1	z	제도	NULL	NULL	NULL	NULL	NULL	NULL	8	1	115	KSY3	List3	NULL	NULL	NULL	NULL	NULL	NULL	NULL	NULL	NULL	1	z	0	3	1147760	0	z	438	1148198
좌우반구com(CVF, UVF, BVF)_2	11	1	<?xml version="1.0"?>\n<Clock xmlns:dt="urn:schemas-microsoft-com:datatypes"><Description dt:dt="string">E-Prime Primary Realtime Clock</Description><StartTime><Timestamp dt:dt="int">0</Timestamp><DateUtc dt:dt="string">2020-10-07T06:56:55Z</DateUtc></StartTime><FrequencyChanges><FrequencyChange><Frequency dt:dt="r8">2699960000</Frequency><Timestamp dt:dt="r8">3.92252386641021E+15</Timestamp><Cur…	좌우반구com(CVF, UVF, BVF)_2-011-1	60.021	1.0.0.165	1	-532635245	Professional	2.0.10.242	2.0.10.356	10-07-2020	2020-10-07 오전 6:56:55	15:56:55	2.0.10.252	250		2	{/}	제란	NULL	NULL	NULL	95	1	118	NULL	NULL	NULL	KSY4	List2	NULL	NULL	NULL	NULL	NULL	NULL	NULL	NULL	NULL	0	{/}	0	4	724074	0	z	439	724513
좌우반구com(CVF, UVF, BVF)_2	11	1	<?xml version="1.0"?>\n<Clock xmlns:dt="urn:schemas-microsoft-com:datatypes"><Description dt:dt="string">E-Prime Primary Realtime Clock</Description><StartTime><Timestamp dt:dt="int">0</Timestamp><DateUtc dt:dt="string">2020-10-07T06:56:55Z</DateUtc></StartTime><FrequencyChanges><FrequencyChange><Frequency dt:dt="r8">2699960000</Frequency><Timestamp dt:dt="r8">3.92252386641021E+15</Timestamp><Cur…	좌우반구com(CVF, UVF, BVF)_2-011-1	60.021	1.0.0.165	1	-532635245	Professional	2.0.10.242	2.0.10.356	10-07-2020	2020-10-07 오전 6:56:55	15:56:55	2.0.10.252	269		1	z	제안	NULL	NULL	NULL	NULL	NULL	NULL	56	1	5	KSY3	List3	NULL	NULL	NULL	NULL	NULL	NULL	NULL	NULL	NULL	1	z	0	4	850247	0	z	529	850776
좌우반구com(CVF, UVF, BVF)_2	11	1	<?xml version="1.0"?>\n<Clock xmlns:dt="urn:schemas-microsoft-com:datatypes"><Description dt:dt="string">E-Prime Primary Realtime Clock</Description><StartTime><Timestamp dt:dt="int">0</Timestamp><DateUtc dt:dt="string">2020-10-07T06:56:55Z</DateUtc></StartTime><FrequencyChanges><FrequencyChange><Frequency dt:dt="r8">2699960000</Frequency><Timestamp dt:dt="r8">3.92252386641021E+15</Timestamp><Cur…	좌우반구com(CVF, UVF, BVF)_2-011-1	60.021	1.0.0.165	1	-532635245	Professional	2.0.10.242	2.0.10.356	10-07-2020	2020-10-07 오전 6:56:55	15:56:55	2.0.10.252	41		1	z	제품	128	1	41	NULL	NULL	NULL	NULL	NULL	NULL	KSY3	List1	NULL	NULL	NULL	NULL	NULL	NULL	NULL	NULL	NULL	1	z	0	3	125015	0	z	671	125686
좌우반구com(CVF, UVF, BVF)_2	11	1	<?xml version="1.0"?>\n<Clock xmlns:dt="urn:schemas-microsoft-com:datatypes"><Description dt:dt="string">E-Prime Primary Realtime Clock</Description><StartTime><Timestamp dt:dt="int">0</Timestamp><DateUtc dt:dt="string">2020-10-07T06:56:55Z</DateUtc></StartTime><FrequencyChanges><FrequencyChange><Frequency dt:dt="r8">2699960000</Frequency><Timestamp dt:dt="r8">3.92252386641021E+15</Timestamp><Cur…	좌우반구com(CVF, UVF, BVF)_2-011-1	60.021	1.0.0.165	1	-532635245	Professional	2.0.10.242	2.0.10.356	10-07-2020	2020-10-07 오전 6:56:55	15:56:55	2.0.10.252	297		1	z	조건	NULL	NULL	NULL	NULL	NULL	NULL	130	1	33	KSY3	List3	NULL	NULL	NULL	NULL	NULL	NULL	NULL	NULL	NULL	1	z	1	3	926170	0	z	510	926680
좌우반구com(CVF, UVF, BVF)_2	11	1	<?xml version="1.0"?>\n<Clock xmlns:dt="urn:schemas-microsoft-com:datatypes"><Description dt:dt="string">E-Prime Primary Realtime Clock</Description><StartTime><Timestamp dt:dt="int">0</Timestamp><DateUtc dt:dt="string">2020-10-07T06:56:55Z</DateUtc></StartTime><FrequencyChanges><FrequencyChange><Frequency dt:dt="r8">2699960000</Frequency><Timestamp dt:dt="r8">3.92252386641021E+15</Timestamp><Cur…	좌우반구com(CVF, UVF, BVF)_2-011-1	60.021	1.0.0.165	1	-532635245	Professional	2.0.10.242	2.0.10.356	10-07-2020	2020-10-07 오전 6:56:55	15:56:55	2.0.10.252	178		1	z	조례	NULL	NULL	NULL	28	1	46	NULL	NULL	NULL	KSY3	List2	NULL	NULL	NULL	NULL	NULL	NULL	NULL	NULL	NULL	1	z	0	3	530941	0	z	678	531619
좌우반구com(CVF, UVF, BVF)_2	11	1	<?xml version="1.0"?>\n<Clock xmlns:dt="urn:schemas-microsoft-com:datatypes"><Description dt:dt="string">E-Prime Primary Realtime Clock</Description><StartTime><Timestamp dt:dt="int">0</Timestamp><DateUtc dt:dt="string">2020-10-07T06:56:55Z</DateUtc></StartTime><FrequencyChanges><FrequencyChange><Frequency dt:dt="r8">2699960000</Frequency><Timestamp dt:dt="r8">3.92252386641021E+15</Timestamp><Cur…	좌우반구com(CVF, UVF, BVF)_2-011-1	60.021	1.0.0.165	1	-532635245	Professional	2.0.10.242	2.0.10.356	10-07-2020	2020-10-07 오전 6:56:55	15:56:55	2.0.10.252	108		1	z	조직	44	1	108	NULL	NULL	NULL	NULL	NULL	NULL	KSY3	List1	NULL	NULL	NULL	NULL	NULL	NULL	NULL	NULL	NULL	1	z	0	4	304653	0	z	451	305104
좌우반구com(CVF, UVF, BVF)_2	11	1	<?xml version="1.0"?>\n<Clock xmlns:dt="urn:schemas-microsoft-com:datatypes"><Description dt:dt="string">E-Prime Primary Realtime Clock</Description><StartTime><Timestamp dt:dt="int">0</Timestamp><DateUtc dt:dt="string">2020-10-07T06:56:55Z</DateUtc></StartTime><FrequencyChanges><FrequencyChange><Frequency dt:dt="r8">2699960000</Frequency><Timestamp dt:dt="r8">3.92252386641021E+15</Timestamp><Cur…	좌우반구com(CVF, UVF, BVF)_2-011-1	60.021	1.0.0.165	1	-532635245	Professional	2.0.10.242	2.0.10.356	10-07-2020	2020-10-07 오전 6:56:55	15:56:55	2.0.10.252	20		1	z	종류	116	1	20	NULL	NULL	NULL	NULL	NULL	NULL	KSY3	List1	NULL	NULL	NULL	NULL	NULL	NULL	NULL	NULL	NULL	1	z	0	4	68035	0	z	550	68585
좌우반구com(CVF, UVF, BVF)_2	11	1	<?xml version="1.0"?>\n<Clock xmlns:dt="urn:schemas-microsoft-com:datatypes"><Description dt:dt="string">E-Prime Primary Realtime Clock</Description><StartTime><Timestamp dt:dt="int">0</Timestamp><DateUtc dt:dt="string">2020-10-07T06:56:55Z</DateUtc></StartTime><FrequencyChanges><FrequencyChange><Frequency dt:dt="r8">2699960000</Frequency><Timestamp dt:dt="r8">3.92252386641021E+15</Timestamp><Cur…	좌우반구com(CVF, UVF, BVF)_2-011-1	60.021	1.0.0.165	1	-532635245	Professional	2.0.10.242	2.0.10.356	10-07-2020	2020-10-07 오전 6:56:55	15:56:55	2.0.10.252	322		2	{/}	종백	NULL	NULL	NULL	NULL	NULL	NULL	66	1	58	KSY	List3	0		0	0	993714	183		0	0	1	{/}	0	3	993897	0	{/}	502	994399
좌우반구com(CVF, UVF, BVF)_2	11	1	<?xml version="1.0"?>\n<Clock xmlns:dt="urn:schemas-microsoft-com:datatypes"><Description dt:dt="string">E-Prime Primary Realtime Clock</Description><StartTime><Timestamp dt:dt="int">0</Timestamp><DateUtc dt:dt="string">2020-10-07T06:56:55Z</DateUtc></StartTime><FrequencyChanges><FrequencyChange><Frequency dt:dt="r8">2699960000</Frequency><Timestamp dt:dt="r8">3.92252386641021E+15</Timestamp><Cur…	좌우반구com(CVF, UVF, BVF)_2-011-1	60.021	1.0.0.165	1	-532635245	Professional	2.0.10.242	2.0.10.356	10-07-2020	2020-10-07 오전 6:56:55	15:56:55	2.0.10.252	330		2	{/}	죽거	NULL	NULL	NULL	NULL	NULL	NULL	100	1	66	KSY2	List3	NULL	NULL	NULL	NULL	NULL	NULL	NULL	NULL	NULL	1	{/}	0	3	1015156	0	{/}	518	1015674
좌우반구com(CVF, UVF, BVF)_2	11	1	<?xml version="1.0"?>\n<Clock xmlns:dt="urn:schemas-microsoft-com:datatypes"><Description dt:dt="string">E-Prime Primary Realtime Clock</Description><StartTime><Timestamp dt:dt="int">0</Timestamp><DateUtc dt:dt="string">2020-10-07T06:56:55Z</DateUtc></StartTime><FrequencyChanges><FrequencyChange><Frequency dt:dt="r8">2699960000</Frequency><Timestamp dt:dt="r8">3.92252386641021E+15</Timestamp><Cur…	좌우반구com(CVF, UVF, BVF)_2-011-1	60.021	1.0.0.165	1	-532635245	Professional	2.0.10.242	2.0.10.356	10-07-2020	2020-10-07 오전 6:56:55	15:56:55	2.0.10.252	94		1	z	죽음	113	1	94	NULL	NULL	NULL	NULL	NULL	NULL	KSY3	List1	NULL	NULL	NULL	NULL	NULL	NULL	NULL	NULL	NULL	1	z	0	3	267849	0	z	454	268303
좌우반구com(CVF, UVF, BVF)_2	11	1	<?xml version="1.0"?>\n<Clock xmlns:dt="urn:schemas-microsoft-com:datatypes"><Description dt:dt="string">E-Prime Primary Realtime Clock</Description><StartTime><Timestamp dt:dt="int">0</Timestamp><DateUtc dt:dt="string">2020-10-07T06:56:55Z</DateUtc></StartTime><FrequencyChanges><FrequencyChange><Frequency dt:dt="r8">2699960000</Frequency><Timestamp dt:dt="r8">3.92252386641021E+15</Timestamp><Cur…	좌우반구com(CVF, UVF, BVF)_2-011-1	60.021	1.0.0.165	1	-532635245	Professional	2.0.10.242	2.0.10.356	10-07-2020	2020-10-07 오전 6:56:55	15:56:55	2.0.10.252	53		1	z	준거	79	1	53	NULL	NULL	NULL	NULL	NULL	NULL	KSY3	List1	NULL	NULL	NULL	NULL	NULL	NULL	NULL	NULL	NULL	1	z	0	4	157604	0	z	554	158158
좌우반구com(CVF, UVF, BVF)_2	11	1	<?xml version="1.0"?>\n<Clock xmlns:dt="urn:schemas-microsoft-com:datatypes"><Description dt:dt="string">E-Prime Primary Realtime Clock</Description><StartTime><Timestamp dt:dt="int">0</Timestamp><DateUtc dt:dt="string">2020-10-07T06:56:55Z</DateUtc></StartTime><FrequencyChanges><FrequencyChange><Frequency dt:dt="r8">2699960000</Frequency><Timestamp dt:dt="r8">3.92252386641021E+15</Timestamp><Cur…	좌우반구com(CVF, UVF, BVF)_2-011-1	60.021	1.0.0.165	1	-532635245	Professional	2.0.10.242	2.0.10.356	10-07-2020	2020-10-07 오전 6:56:55	15:56:55	2.0.10.252	168		2	{/}	증력	NULL	NULL	NULL	131	1	36	NULL	NULL	NULL	KSY2	List2	NULL	NULL	NULL	NULL	NULL	NULL	NULL	NULL	NULL	0	{/}	0	3	504683	0	z	472	505155
좌우반구com(CVF, UVF, BVF)_2	11	1	<?xml version="1.0"?>\n<Clock xmlns:dt="urn:schemas-microsoft-com:datatypes"><Description dt:dt="string">E-Prime Primary Realtime Clock</Description><StartTime><Timestamp dt:dt="int">0</Timestamp><DateUtc dt:dt="string">2020-10-07T06:56:55Z</DateUtc></StartTime><FrequencyChanges><FrequencyChange><Frequency dt:dt="r8">2699960000</Frequency><Timestamp dt:dt="r8">3.92252386641021E+15</Timestamp><Cur…	좌우반구com(CVF, UVF, BVF)_2-011-1	60.021	1.0.0.165	1	-532635245	Professional	2.0.10.242	2.0.10.356	10-07-2020	2020-10-07 오전 6:56:55	15:56:55	2.0.10.252	31		1	z	증인	88	1	31	NULL	NULL	NULL	NULL	NULL	NULL	KSY3	List1	NULL	NULL	NULL	NULL	NULL	NULL	NULL	NULL	NULL	1	z	0	3	97758	0	z	568	98326
좌우반구com(CVF, UVF, BVF)_2	11	1	<?xml version="1.0"?>\n<Clock xmlns:dt="urn:schemas-microsoft-com:datatypes"><Description dt:dt="string">E-Prime Primary Realtime Clock</Description><StartTime><Timestamp dt:dt="int">0</Timestamp><DateUtc dt:dt="string">2020-10-07T06:56:55Z</DateUtc></StartTime><FrequencyChanges><FrequencyChange><Frequency dt:dt="r8">2699960000</Frequency><Timestamp dt:dt="r8">3.92252386641021E+15</Timestamp><Cur…	좌우반구com(CVF, UVF, BVF)_2-011-1	60.021	1.0.0.165	1	-532635245	Professional	2.0.10.242	2.0.10.356	10-07-2020	2020-10-07 오전 6:56:55	15:56:55	2.0.10.252	138		2	{/}	지님	NULL	NULL	NULL	17	1	6	NULL	NULL	NULL	KSY	List2	0		0	-1	423778	183		0	0	1	{/}	1	3	423961	0	{/}	315	424276
좌우반구com(CVF, UVF, BVF)_2	11	1	<?xml version="1.0"?>\n<Clock xmlns:dt="urn:schemas-microsoft-com:datatypes"><Description dt:dt="string">E-Prime Primary Realtime Clock</Description><StartTime><Timestamp dt:dt="int">0</Timestamp><DateUtc dt:dt="string">2020-10-07T06:56:55Z</DateUtc></StartTime><FrequencyChanges><FrequencyChange><Frequency dt:dt="r8">2699960000</Frequency><Timestamp dt:dt="r8">3.92252386641021E+15</Timestamp><Cur…	좌우반구com(CVF, UVF, BVF)_2-011-1	60.021	1.0.0.165	1	-532635245	Professional	2.0.10.242	2.0.10.356	10-07-2020	2020-10-07 오전 6:56:55	15:56:55	2.0.10.252	82		1	z	지적	109	1	82	NULL	NULL	NULL	NULL	NULL	NULL	KSY3	List1	NULL	NULL	NULL	NULL	NULL	NULL	NULL	NULL	NULL	1	z	0	3	235660	0	z	832	236492
좌우반구com(CVF, UVF, BVF)_2	11	1	<?xml version="1.0"?>\n<Clock xmlns:dt="urn:schemas-microsoft-com:datatypes"><Description dt:dt="string">E-Prime Primary Realtime Clock</Description><StartTime><Timestamp dt:dt="int">0</Timestamp><DateUtc dt:dt="string">2020-10-07T06:56:55Z</DateUtc></StartTime><FrequencyChanges><FrequencyChange><Frequency dt:dt="r8">2699960000</Frequency><Timestamp dt:dt="r8">3.92252386641021E+15</Timestamp><Cur…	좌우반구com(CVF, UVF, BVF)_2-011-1	60.021	1.0.0.165	1	-532635245	Professional	2.0.10.242	2.0.10.356	10-07-2020	2020-10-07 오전 6:56:55	15:56:55	2.0.10.252	298		1	z	지표	NULL	NULL	NULL	NULL	NULL	NULL	25	1	34	KSY3	List3	NULL	NULL	NULL	NULL	NULL	NULL	NULL	NULL	NULL	1	z	0	3	928886	0	z	818	929704
좌우반구com(CVF, UVF, BVF)_2	11	1	<?xml version="1.0"?>\n<Clock xmlns:dt="urn:schemas-microsoft-com:datatypes"><Description dt:dt="string">E-Prime Primary Realtime Clock</Description><StartTime><Timestamp dt:dt="int">0</Timestamp><DateUtc dt:dt="string">2020-10-07T06:56:55Z</DateUtc></StartTime><FrequencyChanges><FrequencyChange><Frequency dt:dt="r8">2699960000</Frequency><Timestamp dt:dt="r8">3.92252386641021E+15</Timestamp><Cur…	좌우반구com(CVF, UVF, BVF)_2-011-1	60.021	1.0.0.165	1	-532635245	Professional	2.0.10.242	2.0.10.356	10-07-2020	2020-10-07 오전 6:56:55	15:56:55	2.0.10.252	393		1	z	지헤	NULL	NULL	NULL	NULL	NULL	NULL	55	1	129	KSY3	List3	NULL	NULL	NULL	NULL	NULL	NULL	NULL	NULL	NULL	1	z	0	3	1184564	0	z	649	1185213
좌우반구com(CVF, UVF, BVF)_2	11	1	<?xml version="1.0"?>\n<Clock xmlns:dt="urn:schemas-microsoft-com:datatypes"><Description dt:dt="string">E-Prime Primary Realtime Clock</Description><StartTime><Timestamp dt:dt="int">0</Timestamp><DateUtc dt:dt="string">2020-10-07T06:56:55Z</DateUtc></StartTime><FrequencyChanges><FrequencyChange><Frequency dt:dt="r8">2699960000</Frequency><Timestamp dt:dt="r8">3.92252386641021E+15</Timestamp><Cur…	좌우반구com(CVF, UVF, BVF)_2-011-1	60.021	1.0.0.165	1	-532635245	Professional	2.0.10.242	2.0.10.356	10-07-2020	2020-10-07 오전 6:56:55	15:56:55	2.0.10.252	304		2	{/}	직매	NULL	NULL	NULL	NULL	NULL	NULL	52	1	40	KSY3	List3	NULL	NULL	NULL	NULL	NULL	NULL	NULL	NULL	NULL	1	{/}	0	3	945730	0	{/}	496	946226
좌우반구com(CVF, UVF, BVF)_2	11	1	<?xml version="1.0"?>\n<Clock xmlns:dt="urn:schemas-microsoft-com:datatypes"><Description dt:dt="string">E-Prime Primary Realtime Clock</Description><StartTime><Timestamp dt:dt="int">0</Timestamp><DateUtc dt:dt="string">2020-10-07T06:56:55Z</DateUtc></StartTime><FrequencyChanges><FrequencyChange><Frequency dt:dt="r8">2699960000</Frequency><Timestamp dt:dt="r8">3.92252386641021E+15</Timestamp><Cur…	좌우반구com(CVF, UVF, BVF)_2-011-1	60.021	1.0.0.165	1	-532635245	Professional	2.0.10.242	2.0.10.356	10-07-2020	2020-10-07 오전 6:56:55	15:56:55	2.0.10.252	5		1	z	직장	6	1	5	NULL	NULL	NULL	NULL	NULL	NULL	KSY3	List1	NULL	NULL	NULL	NULL	NULL	NULL	NULL	NULL	NULL	1	z	0	3	26949	0	z	549	27498
좌우반구com(CVF, UVF, BVF)_2	11	1	<?xml version="1.0"?>\n<Clock xmlns:dt="urn:schemas-microsoft-com:datatypes"><Description dt:dt="string">E-Prime Primary Realtime Clock</Description><StartTime><Timestamp dt:dt="int">0</Timestamp><DateUtc dt:dt="string">2020-10-07T06:56:55Z</DateUtc></StartTime><FrequencyChanges><FrequencyChange><Frequency dt:dt="r8">2699960000</Frequency><Timestamp dt:dt="r8">3.92252386641021E+15</Timestamp><Cur…	좌우반구com(CVF, UVF, BVF)_2-011-1	60.021	1.0.0.165	1	-532635245	Professional	2.0.10.242	2.0.10.356	10-07-2020	2020-10-07 오전 6:56:55	15:56:55	2.0.10.252	7		2	{/}	진회	123	1	7	NULL	NULL	NULL	NULL	NULL	NULL	KSY2	List1	NULL	NULL	NULL	NULL	NULL	NULL	NULL	NULL	NULL	0	{/}	0	3	32297	0	z	800	33097
좌우반구com(CVF, UVF, BVF)_2	11	1	<?xml version="1.0"?>\n<Clock xmlns:dt="urn:schemas-microsoft-com:datatypes"><Description dt:dt="string">E-Prime Primary Realtime Clock</Description><StartTime><Timestamp dt:dt="int">0</Timestamp><DateUtc dt:dt="string">2020-10-07T06:56:55Z</DateUtc></StartTime><FrequencyChanges><FrequencyChange><Frequency dt:dt="r8">2699960000</Frequency><Timestamp dt:dt="r8">3.92252386641021E+15</Timestamp><Cur…	좌우반구com(CVF, UVF, BVF)_2-011-1	60.021	1.0.0.165	1	-532635245	Professional	2.0.10.242	2.0.10.356	10-07-2020	2020-10-07 오전 6:56:55	15:56:55	2.0.10.252	217		1	z	질서	NULL	NULL	NULL	110	1	85	NULL	NULL	NULL	KSY3	List2	NULL	NULL	NULL	NULL	NULL	NULL	NULL	NULL	NULL	0	z	1	3	635121	0	{/}	457	635578
좌우반구com(CVF, UVF, BVF)_2	11	1	<?xml version="1.0"?>\n<Clock xmlns:dt="urn:schemas-microsoft-com:datatypes"><Description dt:dt="string">E-Prime Primary Realtime Clock</Description><StartTime><Timestamp dt:dt="int">0</Timestamp><DateUtc dt:dt="string">2020-10-07T06:56:55Z</DateUtc></StartTime><FrequencyChanges><FrequencyChange><Frequency dt:dt="r8">2699960000</Frequency><Timestamp dt:dt="r8">3.92252386641021E+15</Timestamp><Cur…	좌우반구com(CVF, UVF, BVF)_2-011-1	60.021	1.0.0.165	1	-532635245	Professional	2.0.10.242	2.0.10.356	10-07-2020	2020-10-07 오전 6:56:55	15:56:55	2.0.10.252	363		1	z	차량	NULL	NULL	NULL	NULL	NULL	NULL	16	1	99	KSY3	List3	NULL	NULL	NULL	NULL	NULL	NULL	NULL	NULL	NULL	1	z	0	3	1104125	0	z	457	1104582
좌우반구com(CVF, UVF, BVF)_2	11	1	<?xml version="1.0"?>\n<Clock xmlns:dt="urn:schemas-microsoft-com:datatypes"><Description dt:dt="string">E-Prime Primary Realtime Clock</Description><StartTime><Timestamp dt:dt="int">0</Timestamp><DateUtc dt:dt="string">2020-10-07T06:56:55Z</DateUtc></StartTime><FrequencyChanges><FrequencyChange><Frequency dt:dt="r8">2699960000</Frequency><Timestamp dt:dt="r8">3.92252386641021E+15</Timestamp><Cur…	좌우반구com(CVF, UVF, BVF)_2-011-1	60.021	1.0.0.165	1	-532635245	Professional	2.0.10.242	2.0.10.356	10-07-2020	2020-10-07 오전 6:56:55	15:56:55	2.0.10.252	389		1	z	차익	NULL	NULL	NULL	NULL	NULL	NULL	17	1	125	KSY3	List3	NULL	NULL	NULL	NULL	NULL	NULL	NULL	NULL	NULL	0	z	0	3	1174051	0	{/}	442	1174493
좌우반구com(CVF, UVF, BVF)_2	11	1	<?xml version="1.0"?>\n<Clock xmlns:dt="urn:schemas-microsoft-com:datatypes"><Description dt:dt="string">E-Prime Primary Realtime Clock</Description><StartTime><Timestamp dt:dt="int">0</Timestamp><DateUtc dt:dt="string">2020-10-07T06:56:55Z</DateUtc></StartTime><FrequencyChanges><FrequencyChange><Frequency dt:dt="r8">2699960000</Frequency><Timestamp dt:dt="r8">3.92252386641021E+15</Timestamp><Cur…	좌우반구com(CVF, UVF, BVF)_2-011-1	60.021	1.0.0.165	1	-532635245	Professional	2.0.10.242	2.0.10.356	10-07-2020	2020-10-07 오전 6:56:55	15:56:55	2.0.10.252	206		2	{/}	착반	NULL	NULL	NULL	9	1	74	NULL	NULL	NULL	KSY	List2	0		0	0	605532	183		0	0	1	{/}	0	3	605715	0	{/}	472	606187
좌우반구com(CVF, UVF, BVF)_2	11	1	<?xml version="1.0"?>\n<Clock xmlns:dt="urn:schemas-microsoft-com:datatypes"><Description dt:dt="string">E-Prime Primary Realtime Clock</Description><StartTime><Timestamp dt:dt="int">0</Timestamp><DateUtc dt:dt="string">2020-10-07T06:56:55Z</DateUtc></StartTime><FrequencyChanges><FrequencyChange><Frequency dt:dt="r8">2699960000</Frequency><Timestamp dt:dt="r8">3.92252386641021E+15</Timestamp><Cur…	좌우반구com(CVF, UVF, BVF)_2-011-1	60.021	1.0.0.165	1	-532635245	Professional	2.0.10.242	2.0.10.356	10-07-2020	2020-10-07 오전 6:56:55	15:56:55	2.0.10.252	270		1	z	착지	NULL	NULL	NULL	NULL	NULL	NULL	106	1	6	KSY3	List3	NULL	NULL	NULL	NULL	NULL	NULL	NULL	NULL	NULL	0	z	0	3	852979	0	{/}	685	853664
좌우반구com(CVF, UVF, BVF)_2	11	1	<?xml version="1.0"?>\n<Clock xmlns:dt="urn:schemas-microsoft-com:datatypes"><Description dt:dt="string">E-Prime Primary Realtime Clock</Description><StartTime><Timestamp dt:dt="int">0</Timestamp><DateUtc dt:dt="string">2020-10-07T06:56:55Z</DateUtc></StartTime><FrequencyChanges><FrequencyChange><Frequency dt:dt="r8">2699960000</Frequency><Timestamp dt:dt="r8">3.92252386641021E+15</Timestamp><Cur…	좌우반구com(CVF, UVF, BVF)_2-011-1	60.021	1.0.0.165	1	-532635245	Professional	2.0.10.242	2.0.10.356	10-07-2020	2020-10-07 오전 6:56:55	15:56:55	2.0.10.252	186		1	z	책임	NULL	NULL	NULL	73	1	54	NULL	NULL	NULL	KSY3	List2	NULL	NULL	NULL	NULL	NULL	NULL	NULL	NULL	NULL	1	z	1	3	552333	0	z	478	552811
좌우반구com(CVF, UVF, BVF)_2	11	1	<?xml version="1.0"?>\n<Clock xmlns:dt="urn:schemas-microsoft-com:datatypes"><Description dt:dt="string">E-Prime Primary Realtime Clock</Description><StartTime><Timestamp dt:dt="int">0</Timestamp><DateUtc dt:dt="string">2020-10-07T06:56:55Z</DateUtc></StartTime><FrequencyChanges><FrequencyChange><Frequency dt:dt="r8">2699960000</Frequency><Timestamp dt:dt="r8">3.92252386641021E+15</Timestamp><Cur…	좌우반구com(CVF, UVF, BVF)_2-011-1	60.021	1.0.0.165	1	-532635245	Professional	2.0.10.242	2.0.10.356	10-07-2020	2020-10-07 오전 6:56:55	15:56:55	2.0.10.252	74		2	{/}	책희	72	1	74	NULL	NULL	NULL	NULL	NULL	NULL	KSY3	List1	NULL	NULL	NULL	NULL	NULL	NULL	NULL	NULL	NULL	1	{/}	1	3	214067	0	{/}	571	214638
좌우반구com(CVF, UVF, BVF)_2	11	1	<?xml version="1.0"?>\n<Clock xmlns:dt="urn:schemas-microsoft-com:datatypes"><Description dt:dt="string">E-Prime Primary Realtime Clock</Description><StartTime><Timestamp dt:dt="int">0</Timestamp><DateUtc dt:dt="string">2020-10-07T06:56:55Z</DateUtc></StartTime><FrequencyChanges><FrequencyChange><Frequency dt:dt="r8">2699960000</Frequency><Timestamp dt:dt="r8">3.92252386641021E+15</Timestamp><Cur…	좌우반구com(CVF, UVF, BVF)_2-011-1	60.021	1.0.0.165	1	-532635245	Professional	2.0.10.242	2.0.10.356	10-07-2020	2020-10-07 오전 6:56:55	15:56:55	2.0.10.252	362		2	{/}	청휘	NULL	NULL	NULL	NULL	NULL	NULL	118	1	98	KSY4	List3	NULL	NULL	NULL	NULL	NULL	NULL	NULL	NULL	NULL	1	{/}	0	3	1101426	0	{/}	492	1101918
좌우반구com(CVF, UVF, BVF)_2	11	1	<?xml version="1.0"?>\n<Clock xmlns:dt="urn:schemas-microsoft-com:datatypes"><Description dt:dt="string">E-Prime Primary Realtime Clock</Description><StartTime><Timestamp dt:dt="int">0</Timestamp><DateUtc dt:dt="string">2020-10-07T06:56:55Z</DateUtc></StartTime><FrequencyChanges><FrequencyChange><Frequency dt:dt="r8">2699960000</Frequency><Timestamp dt:dt="r8">3.92252386641021E+15</Timestamp><Cur…	좌우반구com(CVF, UVF, BVF)_2-011-1	60.021	1.0.0.165	1	-532635245	Professional	2.0.10.242	2.0.10.356	10-07-2020	2020-10-07 오전 6:56:55	15:56:55	2.0.10.252	117		2	{/}	체행	71	1	117	NULL	NULL	NULL	NULL	NULL	NULL	KSY	List1	0		1	-1	328494	184		0	0	1	{/}	0	4	328678	0	{/}	522	329200
좌우반구com(CVF, UVF, BVF)_2	11	1	<?xml version="1.0"?>\n<Clock xmlns:dt="urn:schemas-microsoft-com:datatypes"><Description dt:dt="string">E-Prime Primary Realtime Clock</Description><StartTime><Timestamp dt:dt="int">0</Timestamp><DateUtc dt:dt="string">2020-10-07T06:56:55Z</DateUtc></StartTime><FrequencyChanges><FrequencyChange><Frequency dt:dt="r8">2699960000</Frequency><Timestamp dt:dt="r8">3.92252386641021E+15</Timestamp><Cur…	좌우반구com(CVF, UVF, BVF)_2-011-1	60.021	1.0.0.165	1	-532635245	Professional	2.0.10.242	2.0.10.356	10-07-2020	2020-10-07 오전 6:56:55	15:56:55	2.0.10.252	48		1	z	체험	122	1	48	NULL	NULL	NULL	NULL	NULL	NULL	KSY3	List1	NULL	NULL	NULL	NULL	NULL	NULL	NULL	NULL	NULL	1	z	0	3	143925	0	z	482	144407
좌우반구com(CVF, UVF, BVF)_2	11	1	<?xml version="1.0"?>\n<Clock xmlns:dt="urn:schemas-microsoft-com:datatypes"><Description dt:dt="string">E-Prime Primary Realtime Clock</Description><StartTime><Timestamp dt:dt="int">0</Timestamp><DateUtc dt:dt="string">2020-10-07T06:56:55Z</DateUtc></StartTime><FrequencyChanges><FrequencyChange><Frequency dt:dt="r8">2699960000</Frequency><Timestamp dt:dt="r8">3.92252386641021E+15</Timestamp><Cur…	좌우반구com(CVF, UVF, BVF)_2-011-1	60.021	1.0.0.165	1	-532635245	Professional	2.0.10.242	2.0.10.356	10-07-2020	2020-10-07 오전 6:56:55	15:56:55	2.0.10.252	337		1	z	최고	NULL	NULL	NULL	NULL	NULL	NULL	29	1	73	KSY3	List3	NULL	NULL	NULL	NULL	NULL	NULL	NULL	NULL	NULL	0	z	0	4	1034383	0	{/}	496	1034879
좌우반구com(CVF, UVF, BVF)_2	11	1	<?xml version="1.0"?>\n<Clock xmlns:dt="urn:schemas-microsoft-com:datatypes"><Description dt:dt="string">E-Prime Primary Realtime Clock</Description><StartTime><Timestamp dt:dt="int">0</Timestamp><DateUtc dt:dt="string">2020-10-07T06:56:55Z</DateUtc></StartTime><FrequencyChanges><FrequencyChange><Frequency dt:dt="r8">2699960000</Frequency><Timestamp dt:dt="r8">3.92252386641021E+15</Timestamp><Cur…	좌우반구com(CVF, UVF, BVF)_2-011-1	60.021	1.0.0.165	1	-532635245	Professional	2.0.10.242	2.0.10.356	10-07-2020	2020-10-07 오전 6:56:55	15:56:55	2.0.10.252	78		2	{/}	최여	66	1	78	NULL	NULL	NULL	NULL	NULL	NULL	KSY4	List1	NULL	NULL	NULL	NULL	NULL	NULL	NULL	NULL	NULL	1	{/}	0	3	224947	0	{/}	391	225338
좌우반구com(CVF, UVF, BVF)_2	11	1	<?xml version="1.0"?>\n<Clock xmlns:dt="urn:schemas-microsoft-com:datatypes"><Description dt:dt="string">E-Prime Primary Realtime Clock</Description><StartTime><Timestamp dt:dt="int">0</Timestamp><DateUtc dt:dt="string">2020-10-07T06:56:55Z</DateUtc></StartTime><FrequencyChanges><FrequencyChange><Frequency dt:dt="r8">2699960000</Frequency><Timestamp dt:dt="r8">3.92252386641021E+15</Timestamp><Cur…	좌우반구com(CVF, UVF, BVF)_2-011-1	60.021	1.0.0.165	1	-532635245	Professional	2.0.10.242	2.0.10.356	10-07-2020	2020-10-07 오전 6:56:55	15:56:55	2.0.10.252	160		2	{/}	최횟	NULL	NULL	NULL	108	1	28	NULL	NULL	NULL	KSY	List2	0		1	-1	483007	184		0	0	1	{/}	0	4	483191	0	{/}	466	483657
좌우반구com(CVF, UVF, BVF)_2	11	1	<?xml version="1.0"?>\n<Clock xmlns:dt="urn:schemas-microsoft-com:datatypes"><Description dt:dt="string">E-Prime Primary Realtime Clock</Description><StartTime><Timestamp dt:dt="int">0</Timestamp><DateUtc dt:dt="string">2020-10-07T06:56:55Z</DateUtc></StartTime><FrequencyChanges><FrequencyChange><Frequency dt:dt="r8">2699960000</Frequency><Timestamp dt:dt="r8">3.92252386641021E+15</Timestamp><Cur…	좌우반구com(CVF, UVF, BVF)_2-011-1	60.021	1.0.0.165	1	-532635245	Professional	2.0.10.242	2.0.10.356	10-07-2020	2020-10-07 오전 6:56:55	15:56:55	2.0.10.252	129		2	{/}	축허	104	1	129	NULL	NULL	NULL	NULL	NULL	NULL	KSY2	List1	NULL	NULL	NULL	NULL	NULL	NULL	NULL	NULL	NULL	1	{/}	0	3	361633	0	{/}	552	362185
좌우반구com(CVF, UVF, BVF)_2	11	1	<?xml version="1.0"?>\n<Clock xmlns:dt="urn:schemas-microsoft-com:datatypes"><Description dt:dt="string">E-Prime Primary Realtime Clock</Description><StartTime><Timestamp dt:dt="int">0</Timestamp><DateUtc dt:dt="string">2020-10-07T06:56:55Z</DateUtc></StartTime><FrequencyChanges><FrequencyChange><Frequency dt:dt="r8">2699960000</Frequency><Timestamp dt:dt="r8">3.92252386641021E+15</Timestamp><Cur…	좌우반구com(CVF, UVF, BVF)_2-011-1	60.021	1.0.0.165	1	-532635245	Professional	2.0.10.242	2.0.10.356	10-07-2020	2020-10-07 오전 6:56:55	15:56:55	2.0.10.252	318		2	{/}	축헤	NULL	NULL	NULL	NULL	NULL	NULL	121	1	54	KSY2	List3	NULL	NULL	NULL	NULL	NULL	NULL	NULL	NULL	NULL	0	{/}	0	3	983134	0	z	465	983599
좌우반구com(CVF, UVF, BVF)_2	11	1	<?xml version="1.0"?>\n<Clock xmlns:dt="urn:schemas-microsoft-com:datatypes"><Description dt:dt="string">E-Prime Primary Realtime Clock</Description><StartTime><Timestamp dt:dt="int">0</Timestamp><DateUtc dt:dt="string">2020-10-07T06:56:55Z</DateUtc></StartTime><FrequencyChanges><FrequencyChange><Frequency dt:dt="r8">2699960000</Frequency><Timestamp dt:dt="r8">3.92252386641021E+15</Timestamp><Cur…	좌우반구com(CVF, UVF, BVF)_2-011-1	60.021	1.0.0.165	1	-532635245	Professional	2.0.10.242	2.0.10.356	10-07-2020	2020-10-07 오전 6:56:55	15:56:55	2.0.10.252	210		2	{/}	축희	NULL	NULL	NULL	96	1	78	NULL	NULL	NULL	KSY3	List2	NULL	NULL	NULL	NULL	NULL	NULL	NULL	NULL	NULL	1	{/}	0	3	616228	0	{/}	436	616664
좌우반구com(CVF, UVF, BVF)_2	11	1	<?xml version="1.0"?>\n<Clock xmlns:dt="urn:schemas-microsoft-com:datatypes"><Description dt:dt="string">E-Prime Primary Realtime Clock</Description><StartTime><Timestamp dt:dt="int">0</Timestamp><DateUtc dt:dt="string">2020-10-07T06:56:55Z</DateUtc></StartTime><FrequencyChanges><FrequencyChange><Frequency dt:dt="r8">2699960000</Frequency><Timestamp dt:dt="r8">3.92252386641021E+15</Timestamp><Cur…	좌우반구com(CVF, UVF, BVF)_2-011-1	60.021	1.0.0.165	1	-532635245	Professional	2.0.10.242	2.0.10.356	10-07-2020	2020-10-07 오전 6:56:55	15:56:55	2.0.10.252	17		2	{/}	측개	68	1	17	NULL	NULL	NULL	NULL	NULL	NULL	KSY	List1	0		0	0	59938	183		0	0	1	{/}	0	3	60121	0	{/}	582	60703
좌우반구com(CVF, UVF, BVF)_2	11	1	<?xml version="1.0"?>\n<Clock xmlns:dt="urn:schemas-microsoft-com:datatypes"><Description dt:dt="string">E-Prime Primary Realtime Clock</Description><StartTime><Timestamp dt:dt="int">0</Timestamp><DateUtc dt:dt="string">2020-10-07T06:56:55Z</DateUtc></StartTime><FrequencyChanges><FrequencyChange><Frequency dt:dt="r8">2699960000</Frequency><Timestamp dt:dt="r8">3.92252386641021E+15</Timestamp><Cur…	좌우반구com(CVF, UVF, BVF)_2-011-1	60.021	1.0.0.165	1	-532635245	Professional	2.0.10.242	2.0.10.356	10-07-2020	2020-10-07 오전 6:56:55	15:56:55	2.0.10.252	281		1	z	치안	NULL	NULL	NULL	NULL	NULL	NULL	26	1	17	KSY3	List3	NULL	NULL	NULL	NULL	NULL	NULL	NULL	NULL	NULL	1	z	0	4	883169	0	z	663	883832
좌우반구com(CVF, UVF, BVF)_2	11	1	<?xml version="1.0"?>\n<Clock xmlns:dt="urn:schemas-microsoft-com:datatypes"><Description dt:dt="string">E-Prime Primary Realtime Clock</Description><StartTime><Timestamp dt:dt="int">0</Timestamp><DateUtc dt:dt="string">2020-10-07T06:56:55Z</DateUtc></StartTime><FrequencyChanges><FrequencyChange><Frequency dt:dt="r8">2699960000</Frequency><Timestamp dt:dt="r8">3.92252386641021E+15</Timestamp><Cur…	좌우반구com(CVF, UVF, BVF)_2-011-1	60.021	1.0.0.165	1	-532635245	Professional	2.0.10.242	2.0.10.356	10-07-2020	2020-10-07 오전 6:56:55	15:56:55	2.0.10.252	342		2	{/}	치책	NULL	NULL	NULL	NULL	NULL	NULL	50	1	78	KSY4	List3	NULL	NULL	NULL	NULL	NULL	NULL	NULL	NULL	NULL	0	{/}	1	3	1047661	0	z	450	1048111
좌우반구com(CVF, UVF, BVF)_2	11	1	<?xml version="1.0"?>\n<Clock xmlns:dt="urn:schemas-microsoft-com:datatypes"><Description dt:dt="string">E-Prime Primary Realtime Clock</Description><StartTime><Timestamp dt:dt="int">0</Timestamp><DateUtc dt:dt="string">2020-10-07T06:56:55Z</DateUtc></StartTime><FrequencyChanges><FrequencyChange><Frequency dt:dt="r8">2699960000</Frequency><Timestamp dt:dt="r8">3.92252386641021E+15</Timestamp><Cur…	좌우반구com(CVF, UVF, BVF)_2-011-1	60.021	1.0.0.165	1	-532635245	Professional	2.0.10.242	2.0.10.356	10-07-2020	2020-10-07 오전 6:56:55	15:56:55	2.0.10.252	359		2	{/}	치향	NULL	NULL	NULL	NULL	NULL	NULL	128	1	95	KSY4	List3	NULL	NULL	NULL	NULL	NULL	NULL	NULL	NULL	NULL	0	{/}	1	3	1093112	0	z	662	1093774
좌우반구com(CVF, UVF, BVF)_2	11	1	<?xml version="1.0"?>\n<Clock xmlns:dt="urn:schemas-microsoft-com:datatypes"><Description dt:dt="string">E-Prime Primary Realtime Clock</Description><StartTime><Timestamp dt:dt="int">0</Timestamp><DateUtc dt:dt="string">2020-10-07T06:56:55Z</DateUtc></StartTime><FrequencyChanges><FrequencyChange><Frequency dt:dt="r8">2699960000</Frequency><Timestamp dt:dt="r8">3.92252386641021E+15</Timestamp><Cur…	좌우반구com(CVF, UVF, BVF)_2-011-1	60.021	1.0.0.165	1	-532635245	Professional	2.0.10.242	2.0.10.356	10-07-2020	2020-10-07 오전 6:56:55	15:56:55	2.0.10.252	273		1	z	타격	NULL	NULL	NULL	NULL	NULL	NULL	116	1	9	KSY3	List3	NULL	NULL	NULL	NULL	NULL	NULL	NULL	NULL	NULL	1	z	0	3	861326	0	z	770	862096
좌우반구com(CVF, UVF, BVF)_2	11	1	<?xml version="1.0"?>\n<Clock xmlns:dt="urn:schemas-microsoft-com:datatypes"><Description dt:dt="string">E-Prime Primary Realtime Clock</Description><StartTime><Timestamp dt:dt="int">0</Timestamp><DateUtc dt:dt="string">2020-10-07T06:56:55Z</DateUtc></StartTime><FrequencyChanges><FrequencyChange><Frequency dt:dt="r8">2699960000</Frequency><Timestamp dt:dt="r8">3.92252386641021E+15</Timestamp><Cur…	좌우반구com(CVF, UVF, BVF)_2-011-1	60.021	1.0.0.165	1	-532635245	Professional	2.0.10.242	2.0.10.356	10-07-2020	2020-10-07 오전 6:56:55	15:56:55	2.0.10.252	376		1	z	탈퇴	NULL	NULL	NULL	NULL	NULL	NULL	117	1	112	KSY3	List3	NULL	NULL	NULL	NULL	NULL	NULL	NULL	NULL	NULL	0	z	0	3	1139113	0	{/}	901	1140014
좌우반구com(CVF, UVF, BVF)_2	11	1	<?xml version="1.0"?>\n<Clock xmlns:dt="urn:schemas-microsoft-com:datatypes"><Description dt:dt="string">E-Prime Primary Realtime Clock</Description><StartTime><Timestamp dt:dt="int">0</Timestamp><DateUtc dt:dt="string">2020-10-07T06:56:55Z</DateUtc></StartTime><FrequencyChanges><FrequencyChange><Frequency dt:dt="r8">2699960000</Frequency><Timestamp dt:dt="r8">3.92252386641021E+15</Timestamp><Cur…	좌우반구com(CVF, UVF, BVF)_2-011-1	60.021	1.0.0.165	1	-532635245	Professional	2.0.10.242	2.0.10.356	10-07-2020	2020-10-07 오전 6:56:55	15:56:55	2.0.10.252	288		2	{/}	태스	NULL	NULL	NULL	NULL	NULL	NULL	2	1	24	KSY4	List3	NULL	NULL	NULL	NULL	NULL	NULL	NULL	NULL	NULL	1	{/}	0	3	902095	0	{/}	482	902577
좌우반구com(CVF, UVF, BVF)_2	11	1	<?xml version="1.0"?>\n<Clock xmlns:dt="urn:schemas-microsoft-com:datatypes"><Description dt:dt="string">E-Prime Primary Realtime Clock</Description><StartTime><Timestamp dt:dt="int">0</Timestamp><DateUtc dt:dt="string">2020-10-07T06:56:55Z</DateUtc></StartTime><FrequencyChanges><FrequencyChange><Frequency dt:dt="r8">2699960000</Frequency><Timestamp dt:dt="r8">3.92252386641021E+15</Timestamp><Cur…	좌우반구com(CVF, UVF, BVF)_2-011-1	60.021	1.0.0.165	1	-532635245	Professional	2.0.10.242	2.0.10.356	10-07-2020	2020-10-07 오전 6:56:55	15:56:55	2.0.10.252	141		1	z	택시	NULL	NULL	NULL	53	1	9	NULL	NULL	NULL	KSY3	List2	NULL	NULL	NULL	NULL	NULL	NULL	NULL	NULL	NULL	1	z	1	3	431908	0	z	580	432488
좌우반구com(CVF, UVF, BVF)_2	11	1	<?xml version="1.0"?>\n<Clock xmlns:dt="urn:schemas-microsoft-com:datatypes"><Description dt:dt="string">E-Prime Primary Realtime Clock</Description><StartTime><Timestamp dt:dt="int">0</Timestamp><DateUtc dt:dt="string">2020-10-07T06:56:55Z</DateUtc></StartTime><FrequencyChanges><FrequencyChange><Frequency dt:dt="r8">2699960000</Frequency><Timestamp dt:dt="r8">3.92252386641021E+15</Timestamp><Cur…	좌우반구com(CVF, UVF, BVF)_2-011-1	60.021	1.0.0.165	1	-532635245	Professional	2.0.10.242	2.0.10.356	10-07-2020	2020-10-07 오전 6:56:55	15:56:55	2.0.10.252	58		2	{/}	택정	58	1	58	NULL	NULL	NULL	NULL	NULL	NULL	KSY4	List1	NULL	NULL	NULL	NULL	NULL	NULL	NULL	NULL	NULL	1	{/}	0	3	171149	0	{/}	531	171680
좌우반구com(CVF, UVF, BVF)_2	11	1	<?xml version="1.0"?>\n<Clock xmlns:dt="urn:schemas-microsoft-com:datatypes"><Description dt:dt="string">E-Prime Primary Realtime Clock</Description><StartTime><Timestamp dt:dt="int">0</Timestamp><DateUtc dt:dt="string">2020-10-07T06:56:55Z</DateUtc></StartTime><FrequencyChanges><FrequencyChange><Frequency dt:dt="r8">2699960000</Frequency><Timestamp dt:dt="r8">3.92252386641021E+15</Timestamp><Cur…	좌우반구com(CVF, UVF, BVF)_2-011-1	60.021	1.0.0.165	1	-532635245	Professional	2.0.10.242	2.0.10.356	10-07-2020	2020-10-07 오전 6:56:55	15:56:55	2.0.10.252	361		2	{/}	통락	NULL	NULL	NULL	NULL	NULL	NULL	107	1	97	KSY3	List3	NULL	NULL	NULL	NULL	NULL	NULL	NULL	NULL	NULL	0	{/}	1	3	1098610	0	z	605	1099215
좌우반구com(CVF, UVF, BVF)_2	11	1	<?xml version="1.0"?>\n<Clock xmlns:dt="urn:schemas-microsoft-com:datatypes"><Description dt:dt="string">E-Prime Primary Realtime Clock</Description><StartTime><Timestamp dt:dt="int">0</Timestamp><DateUtc dt:dt="string">2020-10-07T06:56:55Z</DateUtc></StartTime><FrequencyChanges><FrequencyChange><Frequency dt:dt="r8">2699960000</Frequency><Timestamp dt:dt="r8">3.92252386641021E+15</Timestamp><Cur…	좌우반구com(CVF, UVF, BVF)_2-011-1	60.021	1.0.0.165	1	-532635245	Professional	2.0.10.242	2.0.10.356	10-07-2020	2020-10-07 오전 6:56:55	15:56:55	2.0.10.252	229		2	{/}	통록	NULL	NULL	NULL	34	1	97	NULL	NULL	NULL	KSY	List2	0		0	0	667144	183		0	0	1	{/}	0	3	667327	0	{/}	420	667747
좌우반구com(CVF, UVF, BVF)_2	11	1	<?xml version="1.0"?>\n<Clock xmlns:dt="urn:schemas-microsoft-com:datatypes"><Description dt:dt="string">E-Prime Primary Realtime Clock</Description><StartTime><Timestamp dt:dt="int">0</Timestamp><DateUtc dt:dt="string">2020-10-07T06:56:55Z</DateUtc></StartTime><FrequencyChanges><FrequencyChange><Frequency dt:dt="r8">2699960000</Frequency><Timestamp dt:dt="r8">3.92252386641021E+15</Timestamp><Cur…	좌우반구com(CVF, UVF, BVF)_2-011-1	60.021	1.0.0.165	1	-532635245	Professional	2.0.10.242	2.0.10.356	10-07-2020	2020-10-07 오전 6:56:55	15:56:55	2.0.10.252	164		2	{/}	통류	NULL	NULL	NULL	107	1	32	NULL	NULL	NULL	KSY2	List2	NULL	NULL	NULL	NULL	NULL	NULL	NULL	NULL	NULL	1	{/}	1	3	494120	0	{/}	447	494567
좌우반구com(CVF, UVF, BVF)_2	11	1	<?xml version="1.0"?>\n<Clock xmlns:dt="urn:schemas-microsoft-com:datatypes"><Description dt:dt="string">E-Prime Primary Realtime Clock</Description><StartTime><Timestamp dt:dt="int">0</Timestamp><DateUtc dt:dt="string">2020-10-07T06:56:55Z</DateUtc></StartTime><FrequencyChanges><FrequencyChange><Frequency dt:dt="r8">2699960000</Frequency><Timestamp dt:dt="r8">3.92252386641021E+15</Timestamp><Cur…	좌우반구com(CVF, UVF, BVF)_2-011-1	60.021	1.0.0.165	1	-532635245	Professional	2.0.10.242	2.0.10.356	10-07-2020	2020-10-07 오전 6:56:55	15:56:55	2.0.10.252	156		2	{/}	퇴착	NULL	NULL	NULL	44	1	24	NULL	NULL	NULL	KSY	List2	0		0	0	471495	183		0	0	1	{/}	0	3	471678	0	{/}	742	472420
좌우반구com(CVF, UVF, BVF)_2	11	1	<?xml version="1.0"?>\n<Clock xmlns:dt="urn:schemas-microsoft-com:datatypes"><Description dt:dt="string">E-Prime Primary Realtime Clock</Description><StartTime><Timestamp dt:dt="int">0</Timestamp><DateUtc dt:dt="string">2020-10-07T06:56:55Z</DateUtc></StartTime><FrequencyChanges><FrequencyChange><Frequency dt:dt="r8">2699960000</Frequency><Timestamp dt:dt="r8">3.92252386641021E+15</Timestamp><Cur…	좌우반구com(CVF, UVF, BVF)_2-011-1	60.021	1.0.0.165	1	-532635245	Professional	2.0.10.242	2.0.10.356	10-07-2020	2020-10-07 오전 6:56:55	15:56:55	2.0.10.252	230		1	z	판단	NULL	NULL	NULL	116	1	98	NULL	NULL	NULL	KSY3	List2	NULL	NULL	NULL	NULL	NULL	NULL	NULL	NULL	NULL	1	z	0	3	669959	0	z	827	670786
좌우반구com(CVF, UVF, BVF)_2	11	1	<?xml version="1.0"?>\n<Clock xmlns:dt="urn:schemas-microsoft-com:datatypes"><Description dt:dt="string">E-Prime Primary Realtime Clock</Description><StartTime><Timestamp dt:dt="int">0</Timestamp><DateUtc dt:dt="string">2020-10-07T06:56:55Z</DateUtc></StartTime><FrequencyChanges><FrequencyChange><Frequency dt:dt="r8">2699960000</Frequency><Timestamp dt:dt="r8">3.92252386641021E+15</Timestamp><Cur…	좌우반구com(CVF, UVF, BVF)_2-011-1	60.021	1.0.0.165	1	-532635245	Professional	2.0.10.242	2.0.10.356	10-07-2020	2020-10-07 오전 6:56:55	15:56:55	2.0.10.252	73		1	z	판매	114	1	73	NULL	NULL	NULL	NULL	NULL	NULL	KSY3	List1	NULL	NULL	NULL	NULL	NULL	NULL	NULL	NULL	NULL	1	z	0	4	211402	0	z	460	211862
좌우반구com(CVF, UVF, BVF)_2	11	1	<?xml version="1.0"?>\n<Clock xmlns:dt="urn:schemas-microsoft-com:datatypes"><Description dt:dt="string">E-Prime Primary Realtime Clock</Description><StartTime><Timestamp dt:dt="int">0</Timestamp><DateUtc dt:dt="string">2020-10-07T06:56:55Z</DateUtc></StartTime><FrequencyChanges><FrequencyChange><Frequency dt:dt="r8">2699960000</Frequency><Timestamp dt:dt="r8">3.92252386641021E+15</Timestamp><Cur…	좌우반구com(CVF, UVF, BVF)_2-011-1	60.021	1.0.0.165	1	-532635245	Professional	2.0.10.242	2.0.10.356	10-07-2020	2020-10-07 오전 6:56:55	15:56:55	2.0.10.252	370		1	z	표현	NULL	NULL	NULL	NULL	NULL	NULL	98	1	106	KSY3	List3	NULL	NULL	NULL	NULL	NULL	NULL	NULL	NULL	NULL	1	z	0	3	1122902	0	z	265	1123167
좌우반구com(CVF, UVF, BVF)_2	11	1	<?xml version="1.0"?>\n<Clock xmlns:dt="urn:schemas-microsoft-com:datatypes"><Description dt:dt="string">E-Prime Primary Realtime Clock</Description><StartTime><Timestamp dt:dt="int">0</Timestamp><DateUtc dt:dt="string">2020-10-07T06:56:55Z</DateUtc></StartTime><FrequencyChanges><FrequencyChange><Frequency dt:dt="r8">2699960000</Frequency><Timestamp dt:dt="r8">3.92252386641021E+15</Timestamp><Cur…	좌우반구com(CVF, UVF, BVF)_2-011-1	60.021	1.0.0.165	1	-532635245	Professional	2.0.10.242	2.0.10.356	10-07-2020	2020-10-07 오전 6:56:55	15:56:55	2.0.10.252	274		2	{/}	품결	NULL	NULL	NULL	NULL	NULL	NULL	94	1	10	KSY2	List3	NULL	NULL	NULL	NULL	NULL	NULL	NULL	NULL	NULL	0	{/}	0	4	864292	0	z	507	864799
좌우반구com(CVF, UVF, BVF)_2	11	1	<?xml version="1.0"?>\n<Clock xmlns:dt="urn:schemas-microsoft-com:datatypes"><Description dt:dt="string">E-Prime Primary Realtime Clock</Description><StartTime><Timestamp dt:dt="int">0</Timestamp><DateUtc dt:dt="string">2020-10-07T06:56:55Z</DateUtc></StartTime><FrequencyChanges><FrequencyChange><Frequency dt:dt="r8">2699960000</Frequency><Timestamp dt:dt="r8">3.92252386641021E+15</Timestamp><Cur…	좌우반구com(CVF, UVF, BVF)_2-011-1	60.021	1.0.0.165	1	-532635245	Professional	2.0.10.242	2.0.10.356	10-07-2020	2020-10-07 오전 6:56:55	15:56:55	2.0.10.252	271		2	{/}	필관	NULL	NULL	NULL	NULL	NULL	NULL	113	1	7	KSY2	List3	NULL	NULL	NULL	NULL	NULL	NULL	NULL	NULL	NULL	1	{/}	1	3	855861	0	{/}	540	856401
좌우반구com(CVF, UVF, BVF)_2	11	1	<?xml version="1.0"?>\n<Clock xmlns:dt="urn:schemas-microsoft-com:datatypes"><Description dt:dt="string">E-Prime Primary Realtime Clock</Description><StartTime><Timestamp dt:dt="int">0</Timestamp><DateUtc dt:dt="string">2020-10-07T06:56:55Z</DateUtc></StartTime><FrequencyChanges><FrequencyChange><Frequency dt:dt="r8">2699960000</Frequency><Timestamp dt:dt="r8">3.92252386641021E+15</Timestamp><Cur…	좌우반구com(CVF, UVF, BVF)_2-011-1	60.021	1.0.0.165	1	-532635245	Professional	2.0.10.242	2.0.10.356	10-07-2020	2020-10-07 오전 6:56:55	15:56:55	2.0.10.252	317		1	z	필수	NULL	NULL	NULL	NULL	NULL	NULL	114	1	53	KSY3	List3	NULL	NULL	NULL	NULL	NULL	NULL	NULL	NULL	NULL	1	z	1	3	980401	0	z	526	980927
좌우반구com(CVF, UVF, BVF)_2	11	1	<?xml version="1.0"?>\n<Clock xmlns:dt="urn:schemas-microsoft-com:datatypes"><Description dt:dt="string">E-Prime Primary Realtime Clock</Description><StartTime><Timestamp dt:dt="int">0</Timestamp><DateUtc dt:dt="string">2020-10-07T06:56:55Z</DateUtc></StartTime><FrequencyChanges><FrequencyChange><Frequency dt:dt="r8">2699960000</Frequency><Timestamp dt:dt="r8">3.92252386641021E+15</Timestamp><Cur…	좌우반구com(CVF, UVF, BVF)_2-011-1	60.021	1.0.0.165	1	-532635245	Professional	2.0.10.242	2.0.10.356	10-07-2020	2020-10-07 오전 6:56:55	15:56:55	2.0.10.252	347		1	z	핑계	NULL	NULL	NULL	NULL	NULL	NULL	20	1	83	KSY3	List3	NULL	NULL	NULL	NULL	NULL	NULL	NULL	NULL	NULL	1	z	0	3	1060940	0	z	466	1061406
좌우반구com(CVF, UVF, BVF)_2	11	1	<?xml version="1.0"?>\n<Clock xmlns:dt="urn:schemas-microsoft-com:datatypes"><Description dt:dt="string">E-Prime Primary Realtime Clock</Description><StartTime><Timestamp dt:dt="int">0</Timestamp><DateUtc dt:dt="string">2020-10-07T06:56:55Z</DateUtc></StartTime><FrequencyChanges><FrequencyChange><Frequency dt:dt="r8">2699960000</Frequency><Timestamp dt:dt="r8">3.92252386641021E+15</Timestamp><Cur…	좌우반구com(CVF, UVF, BVF)_2-011-1	60.021	1.0.0.165	1	-532635245	Professional	2.0.10.242	2.0.10.356	10-07-2020	2020-10-07 오전 6:56:55	15:56:55	2.0.10.252	179		2	{/}	핑품	NULL	NULL	NULL	5	1	47	NULL	NULL	NULL	KSY4	List2	NULL	NULL	NULL	NULL	NULL	NULL	NULL	NULL	NULL	1	{/}	1	3	533823	0	{/}	463	534286
좌우반구com(CVF, UVF, BVF)_2	11	1	<?xml version="1.0"?>\n<Clock xmlns:dt="urn:schemas-microsoft-com:datatypes"><Description dt:dt="string">E-Prime Primary Realtime Clock</Description><StartTime><Timestamp dt:dt="int">0</Timestamp><DateUtc dt:dt="string">2020-10-07T06:56:55Z</DateUtc></StartTime><FrequencyChanges><FrequencyChange><Frequency dt:dt="r8">2699960000</Frequency><Timestamp dt:dt="r8">3.92252386641021E+15</Timestamp><Cur…	좌우반구com(CVF, UVF, BVF)_2-011-1	60.021	1.0.0.165	1	-532635245	Professional	2.0.10.242	2.0.10.356	10-07-2020	2020-10-07 오전 6:56:55	15:56:55	2.0.10.252	366		1	z	하나	NULL	NULL	NULL	NULL	NULL	NULL	65	1	102	KSY3	List3	NULL	NULL	NULL	NULL	NULL	NULL	NULL	NULL	NULL	1	z	0	3	1112289	0	z	461	1112750
좌우반구com(CVF, UVF, BVF)_2	11	1	<?xml version="1.0"?>\n<Clock xmlns:dt="urn:schemas-microsoft-com:datatypes"><Description dt:dt="string">E-Prime Primary Realtime Clock</Description><StartTime><Timestamp dt:dt="int">0</Timestamp><DateUtc dt:dt="string">2020-10-07T06:56:55Z</DateUtc></StartTime><FrequencyChanges><FrequencyChange><Frequency dt:dt="r8">2699960000</Frequency><Timestamp dt:dt="r8">3.92252386641021E+15</Timestamp><Cur…	좌우반구com(CVF, UVF, BVF)_2-011-1	60.021	1.0.0.165	1	-532635245	Professional	2.0.10.242	2.0.10.356	10-07-2020	2020-10-07 오전 6:56:55	15:56:55	2.0.10.252	331		1	z	한계	NULL	NULL	NULL	NULL	NULL	NULL	108	1	67	KSY3	List3	NULL	NULL	NULL	NULL	NULL	NULL	NULL	NULL	NULL	1	z	0	3	1017872	0	z	449	1018321
좌우반구com(CVF, UVF, BVF)_2	11	1	<?xml version="1.0"?>\n<Clock xmlns:dt="urn:schemas-microsoft-com:datatypes"><Description dt:dt="string">E-Prime Primary Realtime Clock</Description><StartTime><Timestamp dt:dt="int">0</Timestamp><DateUtc dt:dt="string">2020-10-07T06:56:55Z</DateUtc></StartTime><FrequencyChanges><FrequencyChange><Frequency dt:dt="r8">2699960000</Frequency><Timestamp dt:dt="r8">3.92252386641021E+15</Timestamp><Cur…	좌우반구com(CVF, UVF, BVF)_2-011-1	60.021	1.0.0.165	1	-532635245	Professional	2.0.10.242	2.0.10.356	10-07-2020	2020-10-07 오전 6:56:55	15:56:55	2.0.10.252	222		1	z	핵심	NULL	NULL	NULL	12	1	90	NULL	NULL	NULL	KSY3	List2	NULL	NULL	NULL	NULL	NULL	NULL	NULL	NULL	NULL	0	z	0	3	648500	0	{/}	449	648949
좌우반구com(CVF, UVF, BVF)_2	11	1	<?xml version="1.0"?>\n<Clock xmlns:dt="urn:schemas-microsoft-com:datatypes"><Description dt:dt="string">E-Prime Primary Realtime Clock</Description><StartTime><Timestamp dt:dt="int">0</Timestamp><DateUtc dt:dt="string">2020-10-07T06:56:55Z</DateUtc></StartTime><FrequencyChanges><FrequencyChange><Frequency dt:dt="r8">2699960000</Frequency><Timestamp dt:dt="r8">3.92252386641021E+15</Timestamp><Cur…	좌우반구com(CVF, UVF, BVF)_2-011-1	60.021	1.0.0.165	1	-532635245	Professional	2.0.10.242	2.0.10.356	10-07-2020	2020-10-07 오전 6:56:55	15:56:55	2.0.10.252	44		2	{/}	핵외	50	1	44	NULL	NULL	NULL	NULL	NULL	NULL	KSY4	List1	NULL	NULL	NULL	NULL	NULL	NULL	NULL	NULL	NULL	0	{/}	0	3	133279	0	z	429	133708
좌우반구com(CVF, UVF, BVF)_2	11	1	<?xml version="1.0"?>\n<Clock xmlns:dt="urn:schemas-microsoft-com:datatypes"><Description dt:dt="string">E-Prime Primary Realtime Clock</Description><StartTime><Timestamp dt:dt="int">0</Timestamp><DateUtc dt:dt="string">2020-10-07T06:56:55Z</DateUtc></StartTime><FrequencyChanges><FrequencyChange><Frequency dt:dt="r8">2699960000</Frequency><Timestamp dt:dt="r8">3.92252386641021E+15</Timestamp><Cur…	좌우반구com(CVF, UVF, BVF)_2-011-1	60.021	1.0.0.165	1	-532635245	Professional	2.0.10.242	2.0.10.356	10-07-2020	2020-10-07 오전 6:56:55	15:56:55	2.0.10.252	76		2	{/}	핵정	97	1	76	NULL	NULL	NULL	NULL	NULL	NULL	KSY4	List1	NULL	NULL	NULL	NULL	NULL	NULL	NULL	NULL	NULL	1	{/}	0	4	219466	0	{/}	581	220047
좌우반구com(CVF, UVF, BVF)_2	11	1	<?xml version="1.0"?>\n<Clock xmlns:dt="urn:schemas-microsoft-com:datatypes"><Description dt:dt="string">E-Prime Primary Realtime Clock</Description><StartTime><Timestamp dt:dt="int">0</Timestamp><DateUtc dt:dt="string">2020-10-07T06:56:55Z</DateUtc></StartTime><FrequencyChanges><FrequencyChange><Frequency dt:dt="r8">2699960000</Frequency><Timestamp dt:dt="r8">3.92252386641021E+15</Timestamp><Cur…	좌우반구com(CVF, UVF, BVF)_2-011-1	60.021	1.0.0.165	1	-532635245	Professional	2.0.10.242	2.0.10.356	10-07-2020	2020-10-07 오전 6:56:55	15:56:55	2.0.10.252	185		1	z	행보	NULL	NULL	NULL	69	1	53	NULL	NULL	NULL	KSY3	List2	NULL	NULL	NULL	NULL	NULL	NULL	NULL	NULL	NULL	1	z	0	4	549568	0	z	563	550131
좌우반구com(CVF, UVF, BVF)_2	11	1	<?xml version="1.0"?>\n<Clock xmlns:dt="urn:schemas-microsoft-com:datatypes"><Description dt:dt="string">E-Prime Primary Realtime Clock</Description><StartTime><Timestamp dt:dt="int">0</Timestamp><DateUtc dt:dt="string">2020-10-07T06:56:55Z</DateUtc></StartTime><FrequencyChanges><FrequencyChange><Frequency dt:dt="r8">2699960000</Frequency><Timestamp dt:dt="r8">3.92252386641021E+15</Timestamp><Cur…	좌우반구com(CVF, UVF, BVF)_2-011-1	60.021	1.0.0.165	1	-532635245	Professional	2.0.10.242	2.0.10.356	10-07-2020	2020-10-07 오전 6:56:55	15:56:55	2.0.10.252	286		1	z	행운	NULL	NULL	NULL	NULL	NULL	NULL	31	1	22	KSY3	List3	NULL	NULL	NULL	NULL	NULL	NULL	NULL	NULL	NULL	1	z	1	3	896780	0	z	420	897200
좌우반구com(CVF, UVF, BVF)_2	11	1	<?xml version="1.0"?>\n<Clock xmlns:dt="urn:schemas-microsoft-com:datatypes"><Description dt:dt="string">E-Prime Primary Realtime Clock</Description><StartTime><Timestamp dt:dt="int">0</Timestamp><DateUtc dt:dt="string">2020-10-07T06:56:55Z</DateUtc></StartTime><FrequencyChanges><FrequencyChange><Frequency dt:dt="r8">2699960000</Frequency><Timestamp dt:dt="r8">3.92252386641021E+15</Timestamp><Cur…	좌우반구com(CVF, UVF, BVF)_2-011-1	60.021	1.0.0.165	1	-532635245	Professional	2.0.10.242	2.0.10.356	10-07-2020	2020-10-07 오전 6:56:55	15:56:55	2.0.10.252	212		2	{/}	행회	NULL	NULL	NULL	130	1	80	NULL	NULL	NULL	KSY4	List2	NULL	NULL	NULL	NULL	NULL	NULL	NULL	NULL	NULL	1	{/}	0	3	621576	0	{/}	448	622024
좌우반구com(CVF, UVF, BVF)_2	11	1	<?xml version="1.0"?>\n<Clock xmlns:dt="urn:schemas-microsoft-com:datatypes"><Description dt:dt="string">E-Prime Primary Realtime Clock</Description><StartTime><Timestamp dt:dt="int">0</Timestamp><DateUtc dt:dt="string">2020-10-07T06:56:55Z</DateUtc></StartTime><FrequencyChanges><FrequencyChange><Frequency dt:dt="r8">2699960000</Frequency><Timestamp dt:dt="r8">3.92252386641021E+15</Timestamp><Cur…	좌우반구com(CVF, UVF, BVF)_2-011-1	60.021	1.0.0.165	1	-532635245	Professional	2.0.10.242	2.0.10.356	10-07-2020	2020-10-07 오전 6:56:55	15:56:55	2.0.10.252	50		1	z	향수	16	1	50	NULL	NULL	NULL	NULL	NULL	NULL	KSY3	List1	NULL	NULL	NULL	NULL	NULL	NULL	NULL	NULL	NULL	1	z	0	4	149307	0	z	628	149935
좌우반구com(CVF, UVF, BVF)_2	11	1	<?xml version="1.0"?>\n<Clock xmlns:dt="urn:schemas-microsoft-com:datatypes"><Description dt:dt="string">E-Prime Primary Realtime Clock</Description><StartTime><Timestamp dt:dt="int">0</Timestamp><DateUtc dt:dt="string">2020-10-07T06:56:55Z</DateUtc></StartTime><FrequencyChanges><FrequencyChange><Frequency dt:dt="r8">2699960000</Frequency><Timestamp dt:dt="r8">3.92252386641021E+15</Timestamp><Cur…	좌우반구com(CVF, UVF, BVF)_2-011-1	60.021	1.0.0.165	1	-532635245	Professional	2.0.10.242	2.0.10.356	10-07-2020	2020-10-07 오전 6:56:55	15:56:55	2.0.10.252	302		2	{/}	향엄	NULL	NULL	NULL	NULL	NULL	NULL	105	1	38	KSY4	List3	NULL	NULL	NULL	NULL	NULL	NULL	NULL	NULL	NULL	1	{/}	1	3	940365	0	{/}	475	940840
좌우반구com(CVF, UVF, BVF)_2	11	1	<?xml version="1.0"?>\n<Clock xmlns:dt="urn:schemas-microsoft-com:datatypes"><Description dt:dt="string">E-Prime Primary Realtime Clock</Description><StartTime><Timestamp dt:dt="int">0</Timestamp><DateUtc dt:dt="string">2020-10-07T06:56:55Z</DateUtc></StartTime><FrequencyChanges><FrequencyChange><Frequency dt:dt="r8">2699960000</Frequency><Timestamp dt:dt="r8">3.92252386641021E+15</Timestamp><Cur…	좌우반구com(CVF, UVF, BVF)_2-011-1	60.021	1.0.0.165	1	-532635245	Professional	2.0.10.242	2.0.10.356	10-07-2020	2020-10-07 오전 6:56:55	15:56:55	2.0.10.252	106		2	{/}	허낌	37	1	106	NULL	NULL	NULL	NULL	NULL	NULL	KSY2	List1	NULL	NULL	NULL	NULL	NULL	NULL	NULL	NULL	NULL	1	{/}	0	3	299388	0	{/}	449	299837
좌우반구com(CVF, UVF, BVF)_2	11	1	<?xml version="1.0"?>\n<Clock xmlns:dt="urn:schemas-microsoft-com:datatypes"><Description dt:dt="string">E-Prime Primary Realtime Clock</Description><StartTime><Timestamp dt:dt="int">0</Timestamp><DateUtc dt:dt="string">2020-10-07T06:56:55Z</DateUtc></StartTime><FrequencyChanges><FrequencyChange><Frequency dt:dt="r8">2699960000</Frequency><Timestamp dt:dt="r8">3.92252386641021E+15</Timestamp><Cur…	좌우반구com(CVF, UVF, BVF)_2-011-1	60.021	1.0.0.165	1	-532635245	Professional	2.0.10.242	2.0.10.356	10-07-2020	2020-10-07 오전 6:56:55	15:56:55	2.0.10.252	39		1	z	허락	86	1	39	NULL	NULL	NULL	NULL	NULL	NULL	KSY3	List1	NULL	NULL	NULL	NULL	NULL	NULL	NULL	NULL	NULL	1	z	0	4	119684	0	z	478	120162
좌우반구com(CVF, UVF, BVF)_2	11	1	<?xml version="1.0"?>\n<Clock xmlns:dt="urn:schemas-microsoft-com:datatypes"><Description dt:dt="string">E-Prime Primary Realtime Clock</Description><StartTime><Timestamp dt:dt="int">0</Timestamp><DateUtc dt:dt="string">2020-10-07T06:56:55Z</DateUtc></StartTime><FrequencyChanges><FrequencyChange><Frequency dt:dt="r8">2699960000</Frequency><Timestamp dt:dt="r8">3.92252386641021E+15</Timestamp><Cur…	좌우반구com(CVF, UVF, BVF)_2-011-1	60.021	1.0.0.165	1	-532635245	Professional	2.0.10.242	2.0.10.356	10-07-2020	2020-10-07 오전 6:56:55	15:56:55	2.0.10.252	220		2	{/}	허빈	NULL	NULL	NULL	56	1	88	NULL	NULL	NULL	KSY4	List2	NULL	NULL	NULL	NULL	NULL	NULL	NULL	NULL	NULL	1	{/}	0	3	643052	0	{/}	580	643632
좌우반구com(CVF, UVF, BVF)_2	11	1	<?xml version="1.0"?>\n<Clock xmlns:dt="urn:schemas-microsoft-com:datatypes"><Description dt:dt="string">E-Prime Primary Realtime Clock</Description><StartTime><Timestamp dt:dt="int">0</Timestamp><DateUtc dt:dt="string">2020-10-07T06:56:55Z</DateUtc></StartTime><FrequencyChanges><FrequencyChange><Frequency dt:dt="r8">2699960000</Frequency><Timestamp dt:dt="r8">3.92252386641021E+15</Timestamp><Cur…	좌우반구com(CVF, UVF, BVF)_2-011-1	60.021	1.0.0.165	1	-532635245	Professional	2.0.10.242	2.0.10.356	10-07-2020	2020-10-07 오전 6:56:55	15:56:55	2.0.10.252	40		2	{/}	헤오	17	1	40	NULL	NULL	NULL	NULL	NULL	NULL	KSY3	List1	NULL	NULL	NULL	NULL	NULL	NULL	NULL	NULL	NULL	1	{/}	0	3	122366	0	{/}	453	122819
좌우반구com(CVF, UVF, BVF)_2	11	1	<?xml version="1.0"?>\n<Clock xmlns:dt="urn:schemas-microsoft-com:datatypes"><Description dt:dt="string">E-Prime Primary Realtime Clock</Description><StartTime><Timestamp dt:dt="int">0</Timestamp><DateUtc dt:dt="string">2020-10-07T06:56:55Z</DateUtc></StartTime><FrequencyChanges><FrequencyChange><Frequency dt:dt="r8">2699960000</Frequency><Timestamp dt:dt="r8">3.92252386641021E+15</Timestamp><Cur…	좌우반구com(CVF, UVF, BVF)_2-011-1	60.021	1.0.0.165	1	-532635245	Professional	2.0.10.242	2.0.10.356	10-07-2020	2020-10-07 오전 6:56:55	15:56:55	2.0.10.252	116		1	z	현상	19	1	116	NULL	NULL	NULL	NULL	NULL	NULL	KSY3	List1	NULL	NULL	NULL	NULL	NULL	NULL	NULL	NULL	NULL	1	z	0	3	325862	0	z	617	326479
좌우반구com(CVF, UVF, BVF)_2	11	1	<?xml version="1.0"?>\n<Clock xmlns:dt="urn:schemas-microsoft-com:datatypes"><Description dt:dt="string">E-Prime Primary Realtime Clock</Description><StartTime><Timestamp dt:dt="int">0</Timestamp><DateUtc dt:dt="string">2020-10-07T06:56:55Z</DateUtc></StartTime><FrequencyChanges><FrequencyChange><Frequency dt:dt="r8">2699960000</Frequency><Timestamp dt:dt="r8">3.92252386641021E+15</Timestamp><Cur…	좌우반구com(CVF, UVF, BVF)_2-011-1	60.021	1.0.0.165	1	-532635245	Professional	2.0.10.242	2.0.10.356	10-07-2020	2020-10-07 오전 6:56:55	15:56:55	2.0.10.252	325		1	z	협력	NULL	NULL	NULL	NULL	NULL	NULL	126	1	61	KSY3	List3	NULL	NULL	NULL	NULL	NULL	NULL	NULL	NULL	NULL	1	z	0	3	1001894	0	z	500	1002394
좌우반구com(CVF, UVF, BVF)_2	11	1	<?xml version="1.0"?>\n<Clock xmlns:dt="urn:schemas-microsoft-com:datatypes"><Description dt:dt="string">E-Prime Primary Realtime Clock</Description><StartTime><Timestamp dt:dt="int">0</Timestamp><DateUtc dt:dt="string">2020-10-07T06:56:55Z</DateUtc></StartTime><FrequencyChanges><FrequencyChange><Frequency dt:dt="r8">2699960000</Frequency><Timestamp dt:dt="r8">3.92252386641021E+15</Timestamp><Cur…	좌우반구com(CVF, UVF, BVF)_2-011-1	60.021	1.0.0.165	1	-532635245	Professional	2.0.10.242	2.0.10.356	10-07-2020	2020-10-07 오전 6:56:55	15:56:55	2.0.10.252	238		2	{/}	협체	NULL	NULL	NULL	112	1	106	NULL	NULL	NULL	KSY	List2	0		0	0	691352	183		0	0	0	{/}	0	3	691535	0	z	379	691914
좌우반구com(CVF, UVF, BVF)_2	11	1	<?xml version="1.0"?>\n<Clock xmlns:dt="urn:schemas-microsoft-com:datatypes"><Description dt:dt="string">E-Prime Primary Realtime Clock</Description><StartTime><Timestamp dt:dt="int">0</Timestamp><DateUtc dt:dt="string">2020-10-07T06:56:55Z</DateUtc></StartTime><FrequencyChanges><FrequencyChange><Frequency dt:dt="r8">2699960000</Frequency><Timestamp dt:dt="r8">3.92252386641021E+15</Timestamp><Cur…	좌우반구com(CVF, UVF, BVF)_2-011-1	60.021	1.0.0.165	1	-532635245	Professional	2.0.10.242	2.0.10.356	10-07-2020	2020-10-07 오전 6:56:55	15:56:55	2.0.10.252	239		1	z	형님	NULL	NULL	NULL	123	1	107	NULL	NULL	NULL	KSY3	List2	NULL	NULL	NULL	NULL	NULL	NULL	NULL	NULL	NULL	1	z	1	3	694117	0	z	686	694803
좌우반구com(CVF, UVF, BVF)_2	11	1	<?xml version="1.0"?>\n<Clock xmlns:dt="urn:schemas-microsoft-com:datatypes"><Description dt:dt="string">E-Prime Primary Realtime Clock</Description><StartTime><Timestamp dt:dt="int">0</Timestamp><DateUtc dt:dt="string">2020-10-07T06:56:55Z</DateUtc></StartTime><FrequencyChanges><FrequencyChange><Frequency dt:dt="r8">2699960000</Frequency><Timestamp dt:dt="r8">3.92252386641021E+15</Timestamp><Cur…	좌우반구com(CVF, UVF, BVF)_2-011-1	60.021	1.0.0.165	1	-532635245	Professional	2.0.10.242	2.0.10.356	10-07-2020	2020-10-07 오전 6:56:55	15:56:55	2.0.10.252	326		2	{/}	형스	NULL	NULL	NULL	NULL	NULL	NULL	125	1	62	KSY	List3	0		0	0	1004410	183		0	0	1	{/}	0	3	1004593	0	{/}	438	1005031
좌우반구com(CVF, UVF, BVF)_2	11	1	<?xml version="1.0"?>\n<Clock xmlns:dt="urn:schemas-microsoft-com:datatypes"><Description dt:dt="string">E-Prime Primary Realtime Clock</Description><StartTime><Timestamp dt:dt="int">0</Timestamp><DateUtc dt:dt="string">2020-10-07T06:56:55Z</DateUtc></StartTime><FrequencyChanges><FrequencyChange><Frequency dt:dt="r8">2699960000</Frequency><Timestamp dt:dt="r8">3.92252386641021E+15</Timestamp><Cur…	좌우반구com(CVF, UVF, BVF)_2-011-1	60.021	1.0.0.165	1	-532635245	Professional	2.0.10.242	2.0.10.356	10-07-2020	2020-10-07 오전 6:56:55	15:56:55	2.0.10.252	311		1	z	형태	NULL	NULL	NULL	NULL	NULL	NULL	91	1	47	KSY3	List3	NULL	NULL	NULL	NULL	NULL	NULL	NULL	NULL	NULL	1	z	1	3	964057	0	z	632	964689
좌우반구com(CVF, UVF, BVF)_2	11	1	<?xml version="1.0"?>\n<Clock xmlns:dt="urn:schemas-microsoft-com:datatypes"><Description dt:dt="string">E-Prime Primary Realtime Clock</Description><StartTime><Timestamp dt:dt="int">0</Timestamp><DateUtc dt:dt="string">2020-10-07T06:56:55Z</DateUtc></StartTime><FrequencyChanges><FrequencyChange><Frequency dt:dt="r8">2699960000</Frequency><Timestamp dt:dt="r8">3.92252386641021E+15</Timestamp><Cur…	좌우반구com(CVF, UVF, BVF)_2-011-1	60.021	1.0.0.165	1	-532635245	Professional	2.0.10.242	2.0.10.356	10-07-2020	2020-10-07 오전 6:56:55	15:56:55	2.0.10.252	120		1	z	화력	63	1	120	NULL	NULL	NULL	NULL	NULL	NULL	KSY3	List1	NULL	NULL	NULL	NULL	NULL	NULL	NULL	NULL	NULL	1	z	0	4	336742	0	z	780	337522
좌우반구com(CVF, UVF, BVF)_2	11	1	<?xml version="1.0"?>\n<Clock xmlns:dt="urn:schemas-microsoft-com:datatypes"><Description dt:dt="string">E-Prime Primary Realtime Clock</Description><StartTime><Timestamp dt:dt="int">0</Timestamp><DateUtc dt:dt="string">2020-10-07T06:56:55Z</DateUtc></StartTime><FrequencyChanges><FrequencyChange><Frequency dt:dt="r8">2699960000</Frequency><Timestamp dt:dt="r8">3.92252386641021E+15</Timestamp><Cur…	좌우반구com(CVF, UVF, BVF)_2-011-1	60.021	1.0.0.165	1	-532635245	Professional	2.0.10.242	2.0.10.356	10-07-2020	2020-10-07 오전 6:56:55	15:56:55	2.0.10.252	84		1	z	확률	49	1	84	NULL	NULL	NULL	NULL	NULL	NULL	KSY3	List1	NULL	NULL	NULL	NULL	NULL	NULL	NULL	NULL	NULL	1	z	0	3	241308	0	z	538	241846
좌우반구com(CVF, UVF, BVF)_2	11	1	<?xml version="1.0"?>\n<Clock xmlns:dt="urn:schemas-microsoft-com:datatypes"><Description dt:dt="string">E-Prime Primary Realtime Clock</Description><StartTime><Timestamp dt:dt="int">0</Timestamp><DateUtc dt:dt="string">2020-10-07T06:56:55Z</DateUtc></StartTime><FrequencyChanges><FrequencyChange><Frequency dt:dt="r8">2699960000</Frequency><Timestamp dt:dt="r8">3.92252386641021E+15</Timestamp><Cur…	좌우반구com(CVF, UVF, BVF)_2-011-1	60.021	1.0.0.165	1	-532635245	Professional	2.0.10.242	2.0.10.356	10-07-2020	2020-10-07 오전 6:56:55	15:56:55	2.0.10.252	145		2	{/}	확압	NULL	NULL	NULL	62	1	13	NULL	NULL	NULL	KSY3	List2	NULL	NULL	NULL	NULL	NULL	NULL	NULL	NULL	NULL	1	{/}	0	3	442588	0	{/}	597	443185
좌우반구com(CVF, UVF, BVF)_2	11	1	<?xml version="1.0"?>\n<Clock xmlns:dt="urn:schemas-microsoft-com:datatypes"><Description dt:dt="string">E-Prime Primary Realtime Clock</Description><StartTime><Timestamp dt:dt="int">0</Timestamp><DateUtc dt:dt="string">2020-10-07T06:56:55Z</DateUtc></StartTime><FrequencyChanges><FrequencyChange><Frequency dt:dt="r8">2699960000</Frequency><Timestamp dt:dt="r8">3.92252386641021E+15</Timestamp><Cur…	좌우반구com(CVF, UVF, BVF)_2-011-1	60.021	1.0.0.165	1	-532635245	Professional	2.0.10.242	2.0.10.356	10-07-2020	2020-10-07 오전 6:56:55	15:56:55	2.0.10.252	365		2	{/}	확축	NULL	NULL	NULL	NULL	NULL	NULL	93	1	101	KSY2	List3	NULL	NULL	NULL	NULL	NULL	NULL	NULL	NULL	NULL	1	{/}	0	3	1109590	0	{/}	496	1110086
좌우반구com(CVF, UVF, BVF)_2	11	1	<?xml version="1.0"?>\n<Clock xmlns:dt="urn:schemas-microsoft-com:datatypes"><Description dt:dt="string">E-Prime Primary Realtime Clock</Description><StartTime><Timestamp dt:dt="int">0</Timestamp><DateUtc dt:dt="string">2020-10-07T06:56:55Z</DateUtc></StartTime><FrequencyChanges><FrequencyChange><Frequency dt:dt="r8">2699960000</Frequency><Timestamp dt:dt="r8">3.92252386641021E+15</Timestamp><Cur…	좌우반구com(CVF, UVF, BVF)_2-011-1	60.021	1.0.0.165	1	-532635245	Professional	2.0.10.242	2.0.10.356	10-07-2020	2020-10-07 오전 6:56:55	15:56:55	2.0.10.252	42		1	z	환경	54	1	42	NULL	NULL	NULL	NULL	NULL	NULL	KSY3	List1	NULL	NULL	NULL	NULL	NULL	NULL	NULL	NULL	NULL	1	z	0	4	127881	0	z	526	128407
좌우반구com(CVF, UVF, BVF)_2	11	1	<?xml version="1.0"?>\n<Clock xmlns:dt="urn:schemas-microsoft-com:datatypes"><Description dt:dt="string">E-Prime Primary Realtime Clock</Description><StartTime><Timestamp dt:dt="int">0</Timestamp><DateUtc dt:dt="string">2020-10-07T06:56:55Z</DateUtc></StartTime><FrequencyChanges><FrequencyChange><Frequency dt:dt="r8">2699960000</Frequency><Timestamp dt:dt="r8">3.92252386641021E+15</Timestamp><Cur…	좌우반구com(CVF, UVF, BVF)_2-011-1	60.021	1.0.0.165	1	-532635245	Professional	2.0.10.242	2.0.10.356	10-07-2020	2020-10-07 오전 6:56:55	15:56:55	2.0.10.252	355		2	{/}	횟광	NULL	NULL	NULL	NULL	NULL	NULL	131	1	91	KSY3	List3	NULL	NULL	NULL	NULL	NULL	NULL	NULL	NULL	NULL	1	{/}	0	3	1082549	0	{/}	417	1082966
좌우반구com(CVF, UVF, BVF)_2	11	1	<?xml version="1.0"?>\n<Clock xmlns:dt="urn:schemas-microsoft-com:datatypes"><Description dt:dt="string">E-Prime Primary Realtime Clock</Description><StartTime><Timestamp dt:dt="int">0</Timestamp><DateUtc dt:dt="string">2020-10-07T06:56:55Z</DateUtc></StartTime><FrequencyChanges><FrequencyChange><Frequency dt:dt="r8">2699960000</Frequency><Timestamp dt:dt="r8">3.92252386641021E+15</Timestamp><Cur…	좌우반구com(CVF, UVF, BVF)_2-011-1	60.021	1.0.0.165	1	-532635245	Professional	2.0.10.242	2.0.10.356	10-07-2020	2020-10-07 오전 6:56:55	15:56:55	2.0.10.252	72		2	{/}	횟색	108	1	72	NULL	NULL	NULL	NULL	NULL	NULL	KSY3	List1	NULL	NULL	NULL	NULL	NULL	NULL	NULL	NULL	NULL	1	{/}	1	3	208619	0	{/}	582	209201
좌우반구com(CVF, UVF, BVF)_2	11	1	<?xml version="1.0"?>\n<Clock xmlns:dt="urn:schemas-microsoft-com:datatypes"><Description dt:dt="string">E-Prime Primary Realtime Clock</Description><StartTime><Timestamp dt:dt="int">0</Timestamp><DateUtc dt:dt="string">2020-10-07T06:56:55Z</DateUtc></StartTime><FrequencyChanges><FrequencyChange><Frequency dt:dt="r8">2699960000</Frequency><Timestamp dt:dt="r8">3.92252386641021E+15</Timestamp><Cur…	좌우반구com(CVF, UVF, BVF)_2-011-1	60.021	1.0.0.165	1	-532635245	Professional	2.0.10.242	2.0.10.356	10-07-2020	2020-10-07 오전 6:56:55	15:56:55	2.0.10.252	32		1	z	횟수	111	1	32	NULL	NULL	NULL	NULL	NULL	NULL	KSY3	List1	NULL	NULL	NULL	NULL	NULL	NULL	NULL	NULL	NULL	1	z	0	4	100524	0	z	575	101099
좌우반구com(CVF, UVF, BVF)_2	11	1	<?xml version="1.0"?>\n<Clock xmlns:dt="urn:schemas-microsoft-com:datatypes"><Description dt:dt="string">E-Prime Primary Realtime Clock</Description><StartTime><Timestamp dt:dt="int">0</Timestamp><DateUtc dt:dt="string">2020-10-07T06:56:55Z</DateUtc></StartTime><FrequencyChanges><FrequencyChange><Frequency dt:dt="r8">2699960000</Frequency><Timestamp dt:dt="r8">3.92252386641021E+15</Timestamp><Cur…	좌우반구com(CVF, UVF, BVF)_2-011-1	60.021	1.0.0.165	1	-532635245	Professional	2.0.10.242	2.0.10.356	10-07-2020	2020-10-07 오전 6:56:55	15:56:55	2.0.10.252	55		1	z	효과	65	1	55	NULL	NULL	NULL	NULL	NULL	NULL	KSY3	List1	NULL	NULL	NULL	NULL	NULL	NULL	NULL	NULL	NULL	1	z	0	3	163335	0	z	384	163719
좌우반구com(CVF, UVF, BVF)_2	11	1	<?xml version="1.0"?>\n<Clock xmlns:dt="urn:schemas-microsoft-com:datatypes"><Description dt:dt="string">E-Prime Primary Realtime Clock</Description><StartTime><Timestamp dt:dt="int">0</Timestamp><DateUtc dt:dt="string">2020-10-07T06:56:55Z</DateUtc></StartTime><FrequencyChanges><FrequencyChange><Frequency dt:dt="r8">2699960000</Frequency><Timestamp dt:dt="r8">3.92252386641021E+15</Timestamp><Cur…	좌우반구com(CVF, UVF, BVF)_2-011-1	60.021	1.0.0.165	1	-532635245	Professional	2.0.10.242	2.0.10.356	10-07-2020	2020-10-07 오전 6:56:55	15:56:55	2.0.10.252	227		2	{/}	효미	NULL	NULL	NULL	11	1	95	NULL	NULL	NULL	KSY2	List2	NULL	NULL	NULL	NULL	NULL	NULL	NULL	NULL	NULL	0	{/}	1	3	661845	0	z	589	662434
좌우반구com(CVF, UVF, BVF)_2	11	1	<?xml version="1.0"?>\n<Clock xmlns:dt="urn:schemas-microsoft-com:datatypes"><Description dt:dt="string">E-Prime Primary Realtime Clock</Description><StartTime><Timestamp dt:dt="int">0</Timestamp><DateUtc dt:dt="string">2020-10-07T06:56:55Z</DateUtc></StartTime><FrequencyChanges><FrequencyChange><Frequency dt:dt="r8">2699960000</Frequency><Timestamp dt:dt="r8">3.92252386641021E+15</Timestamp><Cur…	좌우반구com(CVF, UVF, BVF)_2-011-1	60.021	1.0.0.165	1	-532635245	Professional	2.0.10.242	2.0.10.356	10-07-2020	2020-10-07 오전 6:56:55	15:56:55	2.0.10.252	291		2	{/}	효탈	NULL	NULL	NULL	NULL	NULL	NULL	77	1	27	KSY2	List3	NULL	NULL	NULL	NULL	NULL	NULL	NULL	NULL	NULL	1	{/}	0	3	910076	0	{/}	580	910656
좌우반구com(CVF, UVF, BVF)_2	11	1	<?xml version="1.0"?>\n<Clock xmlns:dt="urn:schemas-microsoft-com:datatypes"><Description dt:dt="string">E-Prime Primary Realtime Clock</Description><StartTime><Timestamp dt:dt="int">0</Timestamp><DateUtc dt:dt="string">2020-10-07T06:56:55Z</DateUtc></StartTime><FrequencyChanges><FrequencyChange><Frequency dt:dt="r8">2699960000</Frequency><Timestamp dt:dt="r8">3.92252386641021E+15</Timestamp><Cur…	좌우반구com(CVF, UVF, BVF)_2-011-1	60.021	1.0.0.165	1	-532635245	Professional	2.0.10.242	2.0.10.356	10-07-2020	2020-10-07 오전 6:56:55	15:56:55	2.0.10.252	253		2	{/}	효헤	NULL	NULL	NULL	87	1	121	NULL	NULL	NULL	KSY4	List2	NULL	NULL	NULL	NULL	NULL	NULL	NULL	NULL	NULL	1	{/}	0	4	732038	0	{/}	493	732531
좌우반구com(CVF, UVF, BVF)_2	11	1	<?xml version="1.0"?>\n<Clock xmlns:dt="urn:schemas-microsoft-com:datatypes"><Description dt:dt="string">E-Prime Primary Realtime Clock</Description><StartTime><Timestamp dt:dt="int">0</Timestamp><DateUtc dt:dt="string">2020-10-07T06:56:55Z</DateUtc></StartTime><FrequencyChanges><FrequencyChange><Frequency dt:dt="r8">2699960000</Frequency><Timestamp dt:dt="r8">3.92252386641021E+15</Timestamp><Cur…	좌우반구com(CVF, UVF, BVF)_2-011-1	60.021	1.0.0.165	1	-532635245	Professional	2.0.10.242	2.0.10.356	10-07-2020	2020-10-07 오전 6:56:55	15:56:55	2.0.10.252	52		2	{/}	후검	4	1	52	NULL	NULL	NULL	NULL	NULL	NULL	KSY4	List1	NULL	NULL	NULL	NULL	NULL	NULL	NULL	NULL	NULL	1	{/}	0	3	154888	0	{/}	520	155408
좌우반구com(CVF, UVF, BVF)_2	11	1	<?xml version="1.0"?>\n<Clock xmlns:dt="urn:schemas-microsoft-com:datatypes"><Description dt:dt="string">E-Prime Primary Realtime Clock</Description><StartTime><Timestamp dt:dt="int">0</Timestamp><DateUtc dt:dt="string">2020-10-07T06:56:55Z</DateUtc></StartTime><FrequencyChanges><FrequencyChange><Frequency dt:dt="r8">2699960000</Frequency><Timestamp dt:dt="r8">3.92252386641021E+15</Timestamp><Cur…	좌우반구com(CVF, UVF, BVF)_2-011-1	60.021	1.0.0.165	1	-532635245	Professional	2.0.10.242	2.0.10.356	10-07-2020	2020-10-07 오전 6:56:55	15:56:55	2.0.10.252	339		1	z	후대	NULL	NULL	NULL	NULL	NULL	NULL	68	1	75	KSY3	List3	NULL	NULL	NULL	NULL	NULL	NULL	NULL	NULL	NULL	0	z	0	3	1039681	0	{/}	542	1040223
좌우반구com(CVF, UVF, BVF)_2	11	1	<?xml version="1.0"?>\n<Clock xmlns:dt="urn:schemas-microsoft-com:datatypes"><Description dt:dt="string">E-Prime Primary Realtime Clock</Description><StartTime><Timestamp dt:dt="int">0</Timestamp><DateUtc dt:dt="string">2020-10-07T06:56:55Z</DateUtc></StartTime><FrequencyChanges><FrequencyChange><Frequency dt:dt="r8">2699960000</Frequency><Timestamp dt:dt="r8">3.92252386641021E+15</Timestamp><Cur…	좌우반구com(CVF, UVF, BVF)_2-011-1	60.021	1.0.0.165	1	-532635245	Professional	2.0.10.242	2.0.10.356	10-07-2020	2020-10-07 오전 6:56:55	15:56:55	2.0.10.252	332		1	z	후자	NULL	NULL	NULL	NULL	NULL	NULL	27	1	68	KSY3	List3	NULL	NULL	NULL	NULL	NULL	NULL	NULL	NULL	NULL	1	z	0	3	1020521	0	z	398	1020919
좌우반구com(CVF, UVF, BVF)_2	11	1	<?xml version="1.0"?>\n<Clock xmlns:dt="urn:schemas-microsoft-com:datatypes"><Description dt:dt="string">E-Prime Primary Realtime Clock</Description><StartTime><Timestamp dt:dt="int">0</Timestamp><DateUtc dt:dt="string">2020-10-07T06:56:55Z</DateUtc></StartTime><FrequencyChanges><FrequencyChange><Frequency dt:dt="r8">2699960000</Frequency><Timestamp dt:dt="r8">3.92252386641021E+15</Timestamp><Cur…	좌우반구com(CVF, UVF, BVF)_2-011-1	60.021	1.0.0.165	1	-532635245	Professional	2.0.10.242	2.0.10.356	10-07-2020	2020-10-07 오전 6:56:55	15:56:55	2.0.10.252	60		2	{/}	훈걱	48	1	60	NULL	NULL	NULL	NULL	NULL	NULL	KSY3	List1	NULL	NULL	NULL	NULL	NULL	NULL	NULL	NULL	NULL	1	{/}	0	3	176497	0	{/}	574	177071
좌우반구com(CVF, UVF, BVF)_2	11	1	<?xml version="1.0"?>\n<Clock xmlns:dt="urn:schemas-microsoft-com:datatypes"><Description dt:dt="string">E-Prime Primary Realtime Clock</Description><StartTime><Timestamp dt:dt="int">0</Timestamp><DateUtc dt:dt="string">2020-10-07T06:56:55Z</DateUtc></StartTime><FrequencyChanges><FrequencyChange><Frequency dt:dt="r8">2699960000</Frequency><Timestamp dt:dt="r8">3.92252386641021E+15</Timestamp><Cur…	좌우반구com(CVF, UVF, BVF)_2-011-1	60.021	1.0.0.165	1	-532635245	Professional	2.0.10.242	2.0.10.356	10-07-2020	2020-10-07 오전 6:56:55	15:56:55	2.0.10.252	344		2	{/}	훈차	NULL	NULL	NULL	NULL	NULL	NULL	79	1	80	KSY	List3	0		0	-1	1052843	183		0	0	1	{/}	0	3	1053026	0	{/}	397	1053423
좌우반구com(CVF, UVF, BVF)_2	11	1	<?xml version="1.0"?>\n<Clock xmlns:dt="urn:schemas-microsoft-com:datatypes"><Description dt:dt="string">E-Prime Primary Realtime Clock</Description><StartTime><Timestamp dt:dt="int">0</Timestamp><DateUtc dt:dt="string">2020-10-07T06:56:55Z</DateUtc></StartTime><FrequencyChanges><FrequencyChange><Frequency dt:dt="r8">2699960000</Frequency><Timestamp dt:dt="r8">3.92252386641021E+15</Timestamp><Cur…	좌우반구com(CVF, UVF, BVF)_2-011-1	60.021	1.0.0.165	1	-532635245	Professional	2.0.10.242	2.0.10.356	10-07-2020	2020-10-07 오전 6:56:55	15:56:55	2.0.10.252	226		2	{/}	휘섭	NULL	NULL	NULL	29	1	94	NULL	NULL	NULL	KSY	List2	0		0	-1	659063	183		0	0	1	{/}	0	3	659246	0	{/}	388	659634
좌우반구com(CVF, UVF, BVF)_2	11	1	<?xml version="1.0"?>\n<Clock xmlns:dt="urn:schemas-microsoft-com:datatypes"><Description dt:dt="string">E-Prime Primary Realtime Clock</Description><StartTime><Timestamp dt:dt="int">0</Timestamp><DateUtc dt:dt="string">2020-10-07T06:56:55Z</DateUtc></StartTime><FrequencyChanges><FrequencyChange><Frequency dt:dt="r8">2699960000</Frequency><Timestamp dt:dt="r8">3.92252386641021E+15</Timestamp><Cur…	좌우반구com(CVF, UVF, BVF)_2-011-1	60.021	1.0.0.165	1	-532635245	Professional	2.0.10.242	2.0.10.356	10-07-2020	2020-10-07 오전 6:56:55	15:56:55	2.0.10.252	397		2	{/}	희강	NULL	NULL	NULL	NULL	NULL	NULL	73	1	133	KSY2	List3	NULL	NULL	NULL	NULL	NULL	NULL	NULL	NULL	NULL	0	{/}	0	3	1195510	0	z	495	1196005
좌우반구com(CVF, UVF, BVF)_2	11	1	<?xml version="1.0"?>\n<Clock xmlns:dt="urn:schemas-microsoft-com:datatypes"><Description dt:dt="string">E-Prime Primary Realtime Clock</Description><StartTime><Timestamp dt:dt="int">0</Timestamp><DateUtc dt:dt="string">2020-10-07T06:56:55Z</DateUtc></StartTime><FrequencyChanges><FrequencyChange><Frequency dt:dt="r8">2699960000</Frequency><Timestamp dt:dt="r8">3.92252386641021E+15</Timestamp><Cur…	좌우반구com(CVF, UVF, BVF)_2-011-1	60.021	1.0.0.165	1	-532635245	Professional	2.0.10.242	2.0.10.356	10-07-2020	2020-10-07 오전 6:56:55	15:56:55	2.0.10.252	70		1	z	희망	29	1	70	NULL	NULL	NULL	NULL	NULL	NULL	KSY3	List1	NULL	NULL	NULL	NULL	NULL	NULL	NULL	NULL	NULL	1	z	0	3	203488	0	z	350	203838
좌우반구com(CVF, UVF, BVF)_2	11	1	<?xml version="1.0"?>\n<Clock xmlns:dt="urn:schemas-microsoft-com:datatypes"><Description dt:dt="string">E-Prime Primary Realtime Clock</Description><StartTime><Timestamp dt:dt="int">0</Timestamp><DateUtc dt:dt="string">2020-10-07T06:56:55Z</DateUtc></StartTime><FrequencyChanges><FrequencyChange><Frequency dt:dt="r8">2699960000</Frequency><Timestamp dt:dt="r8">3.92252386641021E+15</Timestamp><Cur…	좌우반구com(CVF, UVF, BVF)_2-011-1	60.021	1.0.0.165	1	-532635245	Professional	2.0.10.242	2.0.10.356	10-07-2020	2020-10-07 오전 6:56:55	15:56:55	2.0.10.252	144		2	{/}	희외	NULL	NULL	NULL	25	1	12	NULL	NULL	NULL	KSY4	List2	NULL	NULL	NULL	NULL	NULL	NULL	NULL	NULL	NULL	0	{/}	0	4	439906	0	z	474	440380
좌우반구com(CVF, UVF, BVF)_2	11	1	<?xml version="1.0"?>\n<Clock xmlns:dt="urn:schemas-microsoft-com:datatypes"><Description dt:dt="string">E-Prime Primary Realtime Clock</Description><StartTime><Timestamp dt:dt="int">0</Timestamp><DateUtc dt:dt="string">2020-10-07T06:56:55Z</DateUtc></StartTime><FrequencyChanges><FrequencyChange><Frequency dt:dt="r8">2699960000</Frequency><Timestamp dt:dt="r8">3.92252386641021E+15</Timestamp><Cur…	좌우반구com(CVF, UVF, BVF)_2-011-1	60.021	1.0.0.165	1	-532635245	Professional	2.0.10.242	2.0.10.356	10-07-2020	2020-10-07 오전 6:56:55	15:56:55	2.0.10.252	216		2	{/}	희응	NULL	NULL	NULL	58	1	84	NULL	NULL	NULL	KSY3	List2	NULL	NULL	NULL	NULL	NULL	NULL	NULL	NULL	NULL	1	{/}	0	4	632406	0	{/}	508	632914
