# Supplementary material for: Decoding foveal word recognition: the role of interhemispheric inhibition in bilateral hemispheric processing
Source: Front Psychol. 2023 Nov 30;14:1293529. doi: 10.3389/fpsyg.2023.1293529 (PMC10720635; doi:10.3389/fpsyg.2023.1293529)
Supplement: Supplementary file 1 [file Data_Sheet_1.ZIP › data/Exp1/024.txt]

STRING	INTEGER	INTEGER	STRING	STRING	STRING	STRING	STRING	STRING	STRING	STRING	STRING	STRING	STRING	STRING	STRING	INTEGER	STRING	STRING	STRING	STRING	STRING	STRING	STRING	STRING	STRING	STRING	STRING	STRING	STRING	STRING	STRING	STRING	STRING	STRING	STRING	STRING	STRING	STRING	STRING	STRING	STRING	STRING	STRING	STRING	STRING	STRING	STRING	STRING	STRING
EXPNAME	SUBJECT	SESSION	VARIABLE	VARIABLE	VARIABLE	VARIABLE	VARIABLE	VARIABLE	VARIABLE	VARIABLE	VARIABLE	VARIABLE	VARIABLE	VARIABLE	VARIABLE	LOG_LEVEL	VARIABLE	VARIABLE	VARIABLE	VARIABLE	VARIABLE	VARIABLE	VARIABLE	VARIABLE	VARIABLE	VARIABLE	VARIABLE	VARIABLE	VARIABLE	VARIABLE	VARIABLE	VARIABLE	VARIABLE	VARIABLE	VARIABLE	VARIABLE	VARIABLE	VARIABLE	VARIABLE	VARIABLE	VARIABLE	VARIABLE	VARIABLE	VARIABLE	VARIABLE	VARIABLE	VARIABLE	VARIABLE	VARIABLE
1	1	1	1	1	1	1	1	1	1	1	1	1	1	1	1	2	2	2	2	2	2	2	2	2	2	2	2	2	2	2	2	2	2	2	2	2	2	2	2	2	2	2	2	2	2	2	2	2	2
ExperimentName	Subject	Session	Clock.Information	DataFile.Basename	Display.RefreshRate	ExperimentVersion	Group	RandomSeed	RuntimeCapabilities	RuntimeVersion	RuntimeVersionExpected	SessionDate	SessionStartDateTimeUtc	SessionTime	StudioVersion	Block	blank	condition	correct	Exptarget	List1	List1.Cycle	List1.Sample	List2	List2.Cycle	List2.Sample	List3	List3.Cycle	List3.Sample	Procedure	Running	TextDisplay2.ACC	TextDisplay2.CRESP	TextDisplay2.DurationError	TextDisplay2.OnsetDelay	TextDisplay2.OnsetTime	TextDisplay2.OnsetToOnsetTime	TextDisplay2.RESP	TextDisplay2.RT	TextDisplay2.RTTime	TextDisplay6.ACC	TextDisplay6.CRESP	TextDisplay6.DurationError	TextDisplay6.OnsetDelay	TextDisplay6.OnsetTime	TextDisplay6.OnsetToOnsetTime	TextDisplay6.RESP	TextDisplay6.RT	TextDisplay6.RTTime
좌우반구com(CVF, UVF, BVF)_4	8	1	<?xml version="1.0"?>\n<Clock xmlns:dt="urn:schemas-microsoft-com:datatypes"><Description dt:dt="string">E-Prime Primary Realtime Clock</Description><StartTime><Timestamp dt:dt="int">0</Timestamp><DateUtc dt:dt="string">2023-09-07T02:06:18Z</DateUtc></StartTime><FrequencyChanges><FrequencyChange><Frequency dt:dt="r8">10000000</Frequency><Timestamp dt:dt="r8">10997216869673</Timestamp><Current dt:…	좌우반구com(CVF, UVF, BVF)_4-008-1	60	1.0.0.171	1	2102551123	Professional	2.0.10.356	2.0.10.356	09-07-2023	2023-09-07 오전 2:06:18	11:06:18	2.0.10.252	327		1	z	가격	NULL	NULL	NULL	NULL	NULL	NULL	134	1	63	KSY2	List3	NULL	NULL	NULL	NULL	NULL	NULL	NULL	NULL	NULL	1	z	2	4	931876	0	z	515	932391
좌우반구com(CVF, UVF, BVF)_4	8	1	<?xml version="1.0"?>\n<Clock xmlns:dt="urn:schemas-microsoft-com:datatypes"><Description dt:dt="string">E-Prime Primary Realtime Clock</Description><StartTime><Timestamp dt:dt="int">0</Timestamp><DateUtc dt:dt="string">2023-09-07T02:06:18Z</DateUtc></StartTime><FrequencyChanges><FrequencyChange><Frequency dt:dt="r8">10000000</Frequency><Timestamp dt:dt="r8">10997216869673</Timestamp><Current dt:…	좌우반구com(CVF, UVF, BVF)_4-008-1	60	1.0.0.171	1	2102551123	Professional	2.0.10.356	2.0.10.356	09-07-2023	2023-09-07 오전 2:06:18	11:06:18	2.0.10.252	230		1	z	가을	NULL	NULL	NULL	81	1	98	NULL	NULL	NULL	KSY2	List2	NULL	NULL	NULL	NULL	NULL	NULL	NULL	NULL	NULL	1	z	2	3	630893	0	z	466	631359
좌우반구com(CVF, UVF, BVF)_4	8	1	<?xml version="1.0"?>\n<Clock xmlns:dt="urn:schemas-microsoft-com:datatypes"><Description dt:dt="string">E-Prime Primary Realtime Clock</Description><StartTime><Timestamp dt:dt="int">0</Timestamp><DateUtc dt:dt="string">2023-09-07T02:06:18Z</DateUtc></StartTime><FrequencyChanges><FrequencyChange><Frequency dt:dt="r8">10000000</Frequency><Timestamp dt:dt="r8">10997216869673</Timestamp><Current dt:…	좌우반구com(CVF, UVF, BVF)_4-008-1	60	1.0.0.171	1	2102551123	Professional	2.0.10.356	2.0.10.356	09-07-2023	2023-09-07 오전 2:06:18	11:06:18	2.0.10.252	170		1	z	간섭	NULL	NULL	NULL	65	1	38	NULL	NULL	NULL	KSY2	List2	NULL	NULL	NULL	NULL	NULL	NULL	NULL	NULL	NULL	1	z	2	4	472693	0	z	386	473079
좌우반구com(CVF, UVF, BVF)_4	8	1	<?xml version="1.0"?>\n<Clock xmlns:dt="urn:schemas-microsoft-com:datatypes"><Description dt:dt="string">E-Prime Primary Realtime Clock</Description><StartTime><Timestamp dt:dt="int">0</Timestamp><DateUtc dt:dt="string">2023-09-07T02:06:18Z</DateUtc></StartTime><FrequencyChanges><FrequencyChange><Frequency dt:dt="r8">10000000</Frequency><Timestamp dt:dt="r8">10997216869673</Timestamp><Current dt:…	좌우반구com(CVF, UVF, BVF)_4-008-1	60	1.0.0.171	1	2102551123	Professional	2.0.10.356	2.0.10.356	09-07-2023	2023-09-07 오전 2:06:18	11:06:18	2.0.10.252	191		2	{/}	간습	NULL	NULL	NULL	73	1	59	NULL	NULL	NULL	KSY	List2	0		2	0	527776	183		0	0	1	{/}	2	3	527959	0	{/}	560	528519
좌우반구com(CVF, UVF, BVF)_4	8	1	<?xml version="1.0"?>\n<Clock xmlns:dt="urn:schemas-microsoft-com:datatypes"><Description dt:dt="string">E-Prime Primary Realtime Clock</Description><StartTime><Timestamp dt:dt="int">0</Timestamp><DateUtc dt:dt="string">2023-09-07T02:06:18Z</DateUtc></StartTime><FrequencyChanges><FrequencyChange><Frequency dt:dt="r8">10000000</Frequency><Timestamp dt:dt="r8">10997216869673</Timestamp><Current dt:…	좌우반구com(CVF, UVF, BVF)_4-008-1	60	1.0.0.171	1	2102551123	Professional	2.0.10.356	2.0.10.356	09-07-2023	2023-09-07 오전 2:06:18	11:06:18	2.0.10.252	377		2	{/}	감환	NULL	NULL	NULL	NULL	NULL	NULL	3	1	113	KSY	List3	0		2	0	1063376	183		0	0	1	{/}	2	3	1063559	0	{/}	512	1064071
좌우반구com(CVF, UVF, BVF)_4	8	1	<?xml version="1.0"?>\n<Clock xmlns:dt="urn:schemas-microsoft-com:datatypes"><Description dt:dt="string">E-Prime Primary Realtime Clock</Description><StartTime><Timestamp dt:dt="int">0</Timestamp><DateUtc dt:dt="string">2023-09-07T02:06:18Z</DateUtc></StartTime><FrequencyChanges><FrequencyChange><Frequency dt:dt="r8">10000000</Frequency><Timestamp dt:dt="r8">10997216869673</Timestamp><Current dt:…	좌우반구com(CVF, UVF, BVF)_4-008-1	60	1.0.0.171	1	2102551123	Professional	2.0.10.356	2.0.10.356	09-07-2023	2023-09-07 오전 2:06:18	11:06:18	2.0.10.252	248		1	z	강도	NULL	NULL	NULL	56	1	116	NULL	NULL	NULL	KSY2	List2	NULL	NULL	NULL	NULL	NULL	NULL	NULL	NULL	NULL	1	z	2	3	678809	0	z	454	679263
좌우반구com(CVF, UVF, BVF)_4	8	1	<?xml version="1.0"?>\n<Clock xmlns:dt="urn:schemas-microsoft-com:datatypes"><Description dt:dt="string">E-Prime Primary Realtime Clock</Description><StartTime><Timestamp dt:dt="int">0</Timestamp><DateUtc dt:dt="string">2023-09-07T02:06:18Z</DateUtc></StartTime><FrequencyChanges><FrequencyChange><Frequency dt:dt="r8">10000000</Frequency><Timestamp dt:dt="r8">10997216869673</Timestamp><Current dt:…	좌우반구com(CVF, UVF, BVF)_4-008-1	60	1.0.0.171	1	2102551123	Professional	2.0.10.356	2.0.10.356	09-07-2023	2023-09-07 오전 2:06:18	11:06:18	2.0.10.252	154		2	{/}	강례	NULL	NULL	NULL	25	1	22	NULL	NULL	NULL	KSY3	List2	NULL	NULL	NULL	NULL	NULL	NULL	NULL	NULL	NULL	1	{/}	2	3	430376	0	{/}	423	430799
좌우반구com(CVF, UVF, BVF)_4	8	1	<?xml version="1.0"?>\n<Clock xmlns:dt="urn:schemas-microsoft-com:datatypes"><Description dt:dt="string">E-Prime Primary Realtime Clock</Description><StartTime><Timestamp dt:dt="int">0</Timestamp><DateUtc dt:dt="string">2023-09-07T02:06:18Z</DateUtc></StartTime><FrequencyChanges><FrequencyChange><Frequency dt:dt="r8">10000000</Frequency><Timestamp dt:dt="r8">10997216869673</Timestamp><Current dt:…	좌우반구com(CVF, UVF, BVF)_4-008-1	60	1.0.0.171	1	2102551123	Professional	2.0.10.356	2.0.10.356	09-07-2023	2023-09-07 오전 2:06:18	11:06:18	2.0.10.252	273		2	{/}	강방	NULL	NULL	NULL	NULL	NULL	NULL	62	1	9	KSY	List3	0		2	0	788726	183		0	0	1	{/}	2	3	788909	0	{/}	514	789423
좌우반구com(CVF, UVF, BVF)_4	8	1	<?xml version="1.0"?>\n<Clock xmlns:dt="urn:schemas-microsoft-com:datatypes"><Description dt:dt="string">E-Prime Primary Realtime Clock</Description><StartTime><Timestamp dt:dt="int">0</Timestamp><DateUtc dt:dt="string">2023-09-07T02:06:18Z</DateUtc></StartTime><FrequencyChanges><FrequencyChange><Frequency dt:dt="r8">10000000</Frequency><Timestamp dt:dt="r8">10997216869673</Timestamp><Current dt:…	좌우반구com(CVF, UVF, BVF)_4-008-1	60	1.0.0.171	1	2102551123	Professional	2.0.10.356	2.0.10.356	09-07-2023	2023-09-07 오전 2:06:18	11:06:18	2.0.10.252	265		1	z	개념	NULL	NULL	NULL	NULL	NULL	NULL	8	1	1	KSY2	List3	NULL	NULL	NULL	NULL	NULL	NULL	NULL	NULL	NULL	1	z	2	3	767426	0	z	429	767855
좌우반구com(CVF, UVF, BVF)_4	8	1	<?xml version="1.0"?>\n<Clock xmlns:dt="urn:schemas-microsoft-com:datatypes"><Description dt:dt="string">E-Prime Primary Realtime Clock</Description><StartTime><Timestamp dt:dt="int">0</Timestamp><DateUtc dt:dt="string">2023-09-07T02:06:18Z</DateUtc></StartTime><FrequencyChanges><FrequencyChange><Frequency dt:dt="r8">10000000</Frequency><Timestamp dt:dt="r8">10997216869673</Timestamp><Current dt:…	좌우반구com(CVF, UVF, BVF)_4-008-1	60	1.0.0.171	1	2102551123	Professional	2.0.10.356	2.0.10.356	09-07-2023	2023-09-07 오전 2:06:18	11:06:18	2.0.10.252	158		2	{/}	개례	NULL	NULL	NULL	97	1	26	NULL	NULL	NULL	KSY4	List2	NULL	NULL	NULL	NULL	NULL	NULL	NULL	NULL	NULL	1	{/}	2	3	440976	0	{/}	511	441487
좌우반구com(CVF, UVF, BVF)_4	8	1	<?xml version="1.0"?>\n<Clock xmlns:dt="urn:schemas-microsoft-com:datatypes"><Description dt:dt="string">E-Prime Primary Realtime Clock</Description><StartTime><Timestamp dt:dt="int">0</Timestamp><DateUtc dt:dt="string">2023-09-07T02:06:18Z</DateUtc></StartTime><FrequencyChanges><FrequencyChange><Frequency dt:dt="r8">10000000</Frequency><Timestamp dt:dt="r8">10997216869673</Timestamp><Current dt:…	좌우반구com(CVF, UVF, BVF)_4-008-1	60	1.0.0.171	1	2102551123	Professional	2.0.10.356	2.0.10.356	09-07-2023	2023-09-07 오전 2:06:18	11:06:18	2.0.10.252	7		1	z	개인	98	1	7	NULL	NULL	NULL	NULL	NULL	NULL	KSY2	List1	NULL	NULL	NULL	NULL	NULL	NULL	NULL	NULL	NULL	1	z	2	4	37777	0	z	287	38064
좌우반구com(CVF, UVF, BVF)_4	8	1	<?xml version="1.0"?>\n<Clock xmlns:dt="urn:schemas-microsoft-com:datatypes"><Description dt:dt="string">E-Prime Primary Realtime Clock</Description><StartTime><Timestamp dt:dt="int">0</Timestamp><DateUtc dt:dt="string">2023-09-07T02:06:18Z</DateUtc></StartTime><FrequencyChanges><FrequencyChange><Frequency dt:dt="r8">10000000</Frequency><Timestamp dt:dt="r8">10997216869673</Timestamp><Current dt:…	좌우반구com(CVF, UVF, BVF)_4-008-1	60	1.0.0.171	1	2102551123	Professional	2.0.10.356	2.0.10.356	09-07-2023	2023-09-07 오전 2:06:18	11:06:18	2.0.10.252	24		2	{/}	개협	6	1	24	NULL	NULL	NULL	NULL	NULL	NULL	KSY4	List1	NULL	NULL	NULL	NULL	NULL	NULL	NULL	NULL	NULL	1	{/}	2	4	81577	0	{/}	511	82088
좌우반구com(CVF, UVF, BVF)_4	8	1	<?xml version="1.0"?>\n<Clock xmlns:dt="urn:schemas-microsoft-com:datatypes"><Description dt:dt="string">E-Prime Primary Realtime Clock</Description><StartTime><Timestamp dt:dt="int">0</Timestamp><DateUtc dt:dt="string">2023-09-07T02:06:18Z</DateUtc></StartTime><FrequencyChanges><FrequencyChange><Frequency dt:dt="r8">10000000</Frequency><Timestamp dt:dt="r8">10997216869673</Timestamp><Current dt:…	좌우반구com(CVF, UVF, BVF)_4-008-1	60	1.0.0.171	1	2102551123	Professional	2.0.10.356	2.0.10.356	09-07-2023	2023-09-07 오전 2:06:18	11:06:18	2.0.10.252	234		2	{/}	거생	NULL	NULL	NULL	59	1	102	NULL	NULL	NULL	KSY	List2	0		2	0	641226	183		0	0	1	{/}	2	3	641409	0	{/}	678	642087
좌우반구com(CVF, UVF, BVF)_4	8	1	<?xml version="1.0"?>\n<Clock xmlns:dt="urn:schemas-microsoft-com:datatypes"><Description dt:dt="string">E-Prime Primary Realtime Clock</Description><StartTime><Timestamp dt:dt="int">0</Timestamp><DateUtc dt:dt="string">2023-09-07T02:06:18Z</DateUtc></StartTime><FrequencyChanges><FrequencyChange><Frequency dt:dt="r8">10000000</Frequency><Timestamp dt:dt="r8">10997216869673</Timestamp><Current dt:…	좌우반구com(CVF, UVF, BVF)_4-008-1	60	1.0.0.171	1	2102551123	Professional	2.0.10.356	2.0.10.356	09-07-2023	2023-09-07 오전 2:06:18	11:06:18	2.0.10.252	32		1	z	걱정	118	1	32	NULL	NULL	NULL	NULL	NULL	NULL	KSY2	List1	NULL	NULL	NULL	NULL	NULL	NULL	NULL	NULL	NULL	1	z	2	4	102977	0	z	407	103384
좌우반구com(CVF, UVF, BVF)_4	8	1	<?xml version="1.0"?>\n<Clock xmlns:dt="urn:schemas-microsoft-com:datatypes"><Description dt:dt="string">E-Prime Primary Realtime Clock</Description><StartTime><Timestamp dt:dt="int">0</Timestamp><DateUtc dt:dt="string">2023-09-07T02:06:18Z</DateUtc></StartTime><FrequencyChanges><FrequencyChange><Frequency dt:dt="r8">10000000</Frequency><Timestamp dt:dt="r8">10997216869673</Timestamp><Current dt:…	좌우반구com(CVF, UVF, BVF)_4-008-1	60	1.0.0.171	1	2102551123	Professional	2.0.10.356	2.0.10.356	09-07-2023	2023-09-07 오전 2:06:18	11:06:18	2.0.10.252	65		2	{/}	걱최	11	1	65	NULL	NULL	NULL	NULL	NULL	NULL	KSY	List1	0		2	0	189310	183		0	0	1	{/}	2	3	189493	0	{/}	427	189920
좌우반구com(CVF, UVF, BVF)_4	8	1	<?xml version="1.0"?>\n<Clock xmlns:dt="urn:schemas-microsoft-com:datatypes"><Description dt:dt="string">E-Prime Primary Realtime Clock</Description><StartTime><Timestamp dt:dt="int">0</Timestamp><DateUtc dt:dt="string">2023-09-07T02:06:18Z</DateUtc></StartTime><FrequencyChanges><FrequencyChange><Frequency dt:dt="r8">10000000</Frequency><Timestamp dt:dt="r8">10997216869673</Timestamp><Current dt:…	좌우반구com(CVF, UVF, BVF)_4-008-1	60	1.0.0.171	1	2102551123	Professional	2.0.10.356	2.0.10.356	09-07-2023	2023-09-07 오전 2:06:18	11:06:18	2.0.10.252	380		2	{/}	건적	NULL	NULL	NULL	NULL	NULL	NULL	10	1	116	KSY	List3	0		3	-1	1071375	184		0	0	1	{/}	2	4	1071559	0	{/}	567	1072126
좌우반구com(CVF, UVF, BVF)_4	8	1	<?xml version="1.0"?>\n<Clock xmlns:dt="urn:schemas-microsoft-com:datatypes"><Description dt:dt="string">E-Prime Primary Realtime Clock</Description><StartTime><Timestamp dt:dt="int">0</Timestamp><DateUtc dt:dt="string">2023-09-07T02:06:18Z</DateUtc></StartTime><FrequencyChanges><FrequencyChange><Frequency dt:dt="r8">10000000</Frequency><Timestamp dt:dt="r8">10997216869673</Timestamp><Current dt:…	좌우반구com(CVF, UVF, BVF)_4-008-1	60	1.0.0.171	1	2102551123	Professional	2.0.10.356	2.0.10.356	09-07-2023	2023-09-07 오전 2:06:18	11:06:18	2.0.10.252	382		2	{/}	검강	NULL	NULL	NULL	NULL	NULL	NULL	4	1	118	KSY3	List3	NULL	NULL	NULL	NULL	NULL	NULL	NULL	NULL	NULL	1	{/}	2	3	1077009	0	{/}	390	1077399
좌우반구com(CVF, UVF, BVF)_4	8	1	<?xml version="1.0"?>\n<Clock xmlns:dt="urn:schemas-microsoft-com:datatypes"><Description dt:dt="string">E-Prime Primary Realtime Clock</Description><StartTime><Timestamp dt:dt="int">0</Timestamp><DateUtc dt:dt="string">2023-09-07T02:06:18Z</DateUtc></StartTime><FrequencyChanges><FrequencyChange><Frequency dt:dt="r8">10000000</Frequency><Timestamp dt:dt="r8">10997216869673</Timestamp><Current dt:…	좌우반구com(CVF, UVF, BVF)_4-008-1	60	1.0.0.171	1	2102551123	Professional	2.0.10.356	2.0.10.356	09-07-2023	2023-09-07 오전 2:06:18	11:06:18	2.0.10.252	102		1	z	검색	78	1	102	NULL	NULL	NULL	NULL	NULL	NULL	KSY2	List1	NULL	NULL	NULL	NULL	NULL	NULL	NULL	NULL	NULL	1	z	2	3	287126	0	z	449	287575
좌우반구com(CVF, UVF, BVF)_4	8	1	<?xml version="1.0"?>\n<Clock xmlns:dt="urn:schemas-microsoft-com:datatypes"><Description dt:dt="string">E-Prime Primary Realtime Clock</Description><StartTime><Timestamp dt:dt="int">0</Timestamp><DateUtc dt:dt="string">2023-09-07T02:06:18Z</DateUtc></StartTime><FrequencyChanges><FrequencyChange><Frequency dt:dt="r8">10000000</Frequency><Timestamp dt:dt="r8">10997216869673</Timestamp><Current dt:…	좌우반구com(CVF, UVF, BVF)_4-008-1	60	1.0.0.171	1	2102551123	Professional	2.0.10.356	2.0.10.356	09-07-2023	2023-09-07 오전 2:06:18	11:06:18	2.0.10.252	36		2	{/}	검죽	107	1	36	NULL	NULL	NULL	NULL	NULL	NULL	KSY3	List1	NULL	NULL	NULL	NULL	NULL	NULL	NULL	NULL	NULL	1	{/}	2	3	113260	0	{/}	636	113896
좌우반구com(CVF, UVF, BVF)_4	8	1	<?xml version="1.0"?>\n<Clock xmlns:dt="urn:schemas-microsoft-com:datatypes"><Description dt:dt="string">E-Prime Primary Realtime Clock</Description><StartTime><Timestamp dt:dt="int">0</Timestamp><DateUtc dt:dt="string">2023-09-07T02:06:18Z</DateUtc></StartTime><FrequencyChanges><FrequencyChange><Frequency dt:dt="r8">10000000</Frequency><Timestamp dt:dt="r8">10997216869673</Timestamp><Current dt:…	좌우반구com(CVF, UVF, BVF)_4-008-1	60	1.0.0.171	1	2102551123	Professional	2.0.10.356	2.0.10.356	09-07-2023	2023-09-07 오전 2:06:18	11:06:18	2.0.10.252	216		2	{/}	검환	NULL	NULL	NULL	40	1	84	NULL	NULL	NULL	KSY	List2	0		2	0	593676	184		0	0	1	{/}	2	4	593860	0	{/}	411	594271
좌우반구com(CVF, UVF, BVF)_4	8	1	<?xml version="1.0"?>\n<Clock xmlns:dt="urn:schemas-microsoft-com:datatypes"><Description dt:dt="string">E-Prime Primary Realtime Clock</Description><StartTime><Timestamp dt:dt="int">0</Timestamp><DateUtc dt:dt="string">2023-09-07T02:06:18Z</DateUtc></StartTime><FrequencyChanges><FrequencyChange><Frequency dt:dt="r8">10000000</Frequency><Timestamp dt:dt="r8">10997216869673</Timestamp><Current dt:…	좌우반구com(CVF, UVF, BVF)_4-008-1	60	1.0.0.171	1	2102551123	Professional	2.0.10.356	2.0.10.356	09-07-2023	2023-09-07 오전 2:06:18	11:06:18	2.0.10.252	353		2	{/}	격례	NULL	NULL	NULL	NULL	NULL	NULL	126	1	89	KSY	List3	0		2	0	999759	183		0	0	0	{/}	2	3	999942	0	z	281	1000223
좌우반구com(CVF, UVF, BVF)_4	8	1	<?xml version="1.0"?>\n<Clock xmlns:dt="urn:schemas-microsoft-com:datatypes"><Description dt:dt="string">E-Prime Primary Realtime Clock</Description><StartTime><Timestamp dt:dt="int">0</Timestamp><DateUtc dt:dt="string">2023-09-07T02:06:18Z</DateUtc></StartTime><FrequencyChanges><FrequencyChange><Frequency dt:dt="r8">10000000</Frequency><Timestamp dt:dt="r8">10997216869673</Timestamp><Current dt:…	좌우반구com(CVF, UVF, BVF)_4-008-1	60	1.0.0.171	1	2102551123	Professional	2.0.10.356	2.0.10.356	09-07-2023	2023-09-07 오전 2:06:18	11:06:18	2.0.10.252	16		1	z	결과	25	1	16	NULL	NULL	NULL	NULL	NULL	NULL	KSY2	List1	NULL	NULL	NULL	NULL	NULL	NULL	NULL	NULL	NULL	1	z	2	3	60777	0	z	295	61072
좌우반구com(CVF, UVF, BVF)_4	8	1	<?xml version="1.0"?>\n<Clock xmlns:dt="urn:schemas-microsoft-com:datatypes"><Description dt:dt="string">E-Prime Primary Realtime Clock</Description><StartTime><Timestamp dt:dt="int">0</Timestamp><DateUtc dt:dt="string">2023-09-07T02:06:18Z</DateUtc></StartTime><FrequencyChanges><FrequencyChange><Frequency dt:dt="r8">10000000</Frequency><Timestamp dt:dt="r8">10997216869673</Timestamp><Current dt:…	좌우반구com(CVF, UVF, BVF)_4-008-1	60	1.0.0.171	1	2102551123	Professional	2.0.10.356	2.0.10.356	09-07-2023	2023-09-07 오전 2:06:18	11:06:18	2.0.10.252	386		1	z	결국	NULL	NULL	NULL	NULL	NULL	NULL	96	1	122	KSY2	List3	NULL	NULL	NULL	NULL	NULL	NULL	NULL	NULL	NULL	1	z	3	3	1087225	0	z	326	1087551
좌우반구com(CVF, UVF, BVF)_4	8	1	<?xml version="1.0"?>\n<Clock xmlns:dt="urn:schemas-microsoft-com:datatypes"><Description dt:dt="string">E-Prime Primary Realtime Clock</Description><StartTime><Timestamp dt:dt="int">0</Timestamp><DateUtc dt:dt="string">2023-09-07T02:06:18Z</DateUtc></StartTime><FrequencyChanges><FrequencyChange><Frequency dt:dt="r8">10000000</Frequency><Timestamp dt:dt="r8">10997216869673</Timestamp><Current dt:…	좌우반구com(CVF, UVF, BVF)_4-008-1	60	1.0.0.171	1	2102551123	Professional	2.0.10.356	2.0.10.356	09-07-2023	2023-09-07 오전 2:06:18	11:06:18	2.0.10.252	190		1	z	결정	NULL	NULL	NULL	79	1	58	NULL	NULL	NULL	KSY2	List2	NULL	NULL	NULL	NULL	NULL	NULL	NULL	NULL	NULL	1	z	3	3	525409	0	z	350	525759
좌우반구com(CVF, UVF, BVF)_4	8	1	<?xml version="1.0"?>\n<Clock xmlns:dt="urn:schemas-microsoft-com:datatypes"><Description dt:dt="string">E-Prime Primary Realtime Clock</Description><StartTime><Timestamp dt:dt="int">0</Timestamp><DateUtc dt:dt="string">2023-09-07T02:06:18Z</DateUtc></StartTime><FrequencyChanges><FrequencyChange><Frequency dt:dt="r8">10000000</Frequency><Timestamp dt:dt="r8">10997216869673</Timestamp><Current dt:…	좌우반구com(CVF, UVF, BVF)_4-008-1	60	1.0.0.171	1	2102551123	Professional	2.0.10.356	2.0.10.356	09-07-2023	2023-09-07 오전 2:06:18	11:06:18	2.0.10.252	124		2	{/}	결지	79	1	124	NULL	NULL	NULL	NULL	NULL	NULL	KSY2	List1	NULL	NULL	NULL	NULL	NULL	NULL	NULL	NULL	NULL	1	{/}	2	3	344876	0	{/}	779	345655
좌우반구com(CVF, UVF, BVF)_4	8	1	<?xml version="1.0"?>\n<Clock xmlns:dt="urn:schemas-microsoft-com:datatypes"><Description dt:dt="string">E-Prime Primary Realtime Clock</Description><StartTime><Timestamp dt:dt="int">0</Timestamp><DateUtc dt:dt="string">2023-09-07T02:06:18Z</DateUtc></StartTime><FrequencyChanges><FrequencyChange><Frequency dt:dt="r8">10000000</Frequency><Timestamp dt:dt="r8">10997216869673</Timestamp><Current dt:…	좌우반구com(CVF, UVF, BVF)_4-008-1	60	1.0.0.171	1	2102551123	Professional	2.0.10.356	2.0.10.356	09-07-2023	2023-09-07 오전 2:06:18	11:06:18	2.0.10.252	47		2	{/}	결협	99	1	47	NULL	NULL	NULL	NULL	NULL	NULL	KSY	List1	0		2	0	142093	184		0	0	1	{/}	2	4	142277	0	{/}	475	142752
좌우반구com(CVF, UVF, BVF)_4	8	1	<?xml version="1.0"?>\n<Clock xmlns:dt="urn:schemas-microsoft-com:datatypes"><Description dt:dt="string">E-Prime Primary Realtime Clock</Description><StartTime><Timestamp dt:dt="int">0</Timestamp><DateUtc dt:dt="string">2023-09-07T02:06:18Z</DateUtc></StartTime><FrequencyChanges><FrequencyChange><Frequency dt:dt="r8">10000000</Frequency><Timestamp dt:dt="r8">10997216869673</Timestamp><Current dt:…	좌우반구com(CVF, UVF, BVF)_4-008-1	60	1.0.0.171	1	2102551123	Professional	2.0.10.356	2.0.10.356	09-07-2023	2023-09-07 오전 2:06:18	11:06:18	2.0.10.252	81		1	z	경비	88	1	81	NULL	NULL	NULL	NULL	NULL	NULL	KSY2	List1	NULL	NULL	NULL	NULL	NULL	NULL	NULL	NULL	NULL	1	z	2	3	231993	0	z	374	232367
좌우반구com(CVF, UVF, BVF)_4	8	1	<?xml version="1.0"?>\n<Clock xmlns:dt="urn:schemas-microsoft-com:datatypes"><Description dt:dt="string">E-Prime Primary Realtime Clock</Description><StartTime><Timestamp dt:dt="int">0</Timestamp><DateUtc dt:dt="string">2023-09-07T02:06:18Z</DateUtc></StartTime><FrequencyChanges><FrequencyChange><Frequency dt:dt="r8">10000000</Frequency><Timestamp dt:dt="r8">10997216869673</Timestamp><Current dt:…	좌우반구com(CVF, UVF, BVF)_4-008-1	60	1.0.0.171	1	2102551123	Professional	2.0.10.356	2.0.10.356	09-07-2023	2023-09-07 오전 2:06:18	11:06:18	2.0.10.252	215		1	z	경험	NULL	NULL	NULL	17	1	83	NULL	NULL	NULL	KSY2	List2	NULL	NULL	NULL	NULL	NULL	NULL	NULL	NULL	NULL	1	z	2	4	591293	0	z	370	591663
좌우반구com(CVF, UVF, BVF)_4	8	1	<?xml version="1.0"?>\n<Clock xmlns:dt="urn:schemas-microsoft-com:datatypes"><Description dt:dt="string">E-Prime Primary Realtime Clock</Description><StartTime><Timestamp dt:dt="int">0</Timestamp><DateUtc dt:dt="string">2023-09-07T02:06:18Z</DateUtc></StartTime><FrequencyChanges><FrequencyChange><Frequency dt:dt="r8">10000000</Frequency><Timestamp dt:dt="r8">10997216869673</Timestamp><Current dt:…	좌우반구com(CVF, UVF, BVF)_4-008-1	60	1.0.0.171	1	2102551123	Professional	2.0.10.356	2.0.10.356	09-07-2023	2023-09-07 오전 2:06:18	11:06:18	2.0.10.252	214		1	z	경호	NULL	NULL	NULL	21	1	82	NULL	NULL	NULL	KSY2	List2	NULL	NULL	NULL	NULL	NULL	NULL	NULL	NULL	NULL	1	z	2	4	588693	0	z	394	589087
좌우반구com(CVF, UVF, BVF)_4	8	1	<?xml version="1.0"?>\n<Clock xmlns:dt="urn:schemas-microsoft-com:datatypes"><Description dt:dt="string">E-Prime Primary Realtime Clock</Description><StartTime><Timestamp dt:dt="int">0</Timestamp><DateUtc dt:dt="string">2023-09-07T02:06:18Z</DateUtc></StartTime><FrequencyChanges><FrequencyChange><Frequency dt:dt="r8">10000000</Frequency><Timestamp dt:dt="r8">10997216869673</Timestamp><Current dt:…	좌우반구com(CVF, UVF, BVF)_4-008-1	60	1.0.0.171	1	2102551123	Professional	2.0.10.356	2.0.10.356	09-07-2023	2023-09-07 오전 2:06:18	11:06:18	2.0.10.252	209		1	z	계기	NULL	NULL	NULL	92	1	77	NULL	NULL	NULL	KSY2	List2	NULL	NULL	NULL	NULL	NULL	NULL	NULL	NULL	NULL	1	z	2	4	575543	0	z	528	576071
좌우반구com(CVF, UVF, BVF)_4	8	1	<?xml version="1.0"?>\n<Clock xmlns:dt="urn:schemas-microsoft-com:datatypes"><Description dt:dt="string">E-Prime Primary Realtime Clock</Description><StartTime><Timestamp dt:dt="int">0</Timestamp><DateUtc dt:dt="string">2023-09-07T02:06:18Z</DateUtc></StartTime><FrequencyChanges><FrequencyChange><Frequency dt:dt="r8">10000000</Frequency><Timestamp dt:dt="r8">10997216869673</Timestamp><Current dt:…	좌우반구com(CVF, UVF, BVF)_4-008-1	60	1.0.0.171	1	2102551123	Professional	2.0.10.356	2.0.10.356	09-07-2023	2023-09-07 오전 2:06:18	11:06:18	2.0.10.252	100		2	{/}	계님	16	1	100	NULL	NULL	NULL	NULL	NULL	NULL	KSY3	List1	NULL	NULL	NULL	NULL	NULL	NULL	NULL	NULL	NULL	1	{/}	2	3	281793	0	{/}	543	282336
좌우반구com(CVF, UVF, BVF)_4	8	1	<?xml version="1.0"?>\n<Clock xmlns:dt="urn:schemas-microsoft-com:datatypes"><Description dt:dt="string">E-Prime Primary Realtime Clock</Description><StartTime><Timestamp dt:dt="int">0</Timestamp><DateUtc dt:dt="string">2023-09-07T02:06:18Z</DateUtc></StartTime><FrequencyChanges><FrequencyChange><Frequency dt:dt="r8">10000000</Frequency><Timestamp dt:dt="r8">10997216869673</Timestamp><Current dt:…	좌우반구com(CVF, UVF, BVF)_4-008-1	60	1.0.0.171	1	2102551123	Professional	2.0.10.356	2.0.10.356	09-07-2023	2023-09-07 오전 2:06:18	11:06:18	2.0.10.252	96		2	{/}	계락	64	1	96	NULL	NULL	NULL	NULL	NULL	NULL	KSY2	List1	NULL	NULL	NULL	NULL	NULL	NULL	NULL	NULL	NULL	0	{/}	2	4	271160	0	z	511	271671
좌우반구com(CVF, UVF, BVF)_4	8	1	<?xml version="1.0"?>\n<Clock xmlns:dt="urn:schemas-microsoft-com:datatypes"><Description dt:dt="string">E-Prime Primary Realtime Clock</Description><StartTime><Timestamp dt:dt="int">0</Timestamp><DateUtc dt:dt="string">2023-09-07T02:06:18Z</DateUtc></StartTime><FrequencyChanges><FrequencyChange><Frequency dt:dt="r8">10000000</Frequency><Timestamp dt:dt="r8">10997216869673</Timestamp><Current dt:…	좌우반구com(CVF, UVF, BVF)_4-008-1	60	1.0.0.171	1	2102551123	Professional	2.0.10.356	2.0.10.356	09-07-2023	2023-09-07 오전 2:06:18	11:06:18	2.0.10.252	192		1	z	계수	NULL	NULL	NULL	52	1	60	NULL	NULL	NULL	KSY2	List2	NULL	NULL	NULL	NULL	NULL	NULL	NULL	NULL	NULL	1	z	2	3	530726	0	z	761	531487
좌우반구com(CVF, UVF, BVF)_4	8	1	<?xml version="1.0"?>\n<Clock xmlns:dt="urn:schemas-microsoft-com:datatypes"><Description dt:dt="string">E-Prime Primary Realtime Clock</Description><StartTime><Timestamp dt:dt="int">0</Timestamp><DateUtc dt:dt="string">2023-09-07T02:06:18Z</DateUtc></StartTime><FrequencyChanges><FrequencyChange><Frequency dt:dt="r8">10000000</Frequency><Timestamp dt:dt="r8">10997216869673</Timestamp><Current dt:…	좌우반구com(CVF, UVF, BVF)_4-008-1	60	1.0.0.171	1	2102551123	Professional	2.0.10.356	2.0.10.356	09-07-2023	2023-09-07 오전 2:06:18	11:06:18	2.0.10.252	387		2	{/}	계여	NULL	NULL	NULL	NULL	NULL	NULL	93	1	123	KSY2	List3	NULL	NULL	NULL	NULL	NULL	NULL	NULL	NULL	NULL	1	{/}	2	3	1089742	0	{/}	529	1090271
좌우반구com(CVF, UVF, BVF)_4	8	1	<?xml version="1.0"?>\n<Clock xmlns:dt="urn:schemas-microsoft-com:datatypes"><Description dt:dt="string">E-Prime Primary Realtime Clock</Description><StartTime><Timestamp dt:dt="int">0</Timestamp><DateUtc dt:dt="string">2023-09-07T02:06:18Z</DateUtc></StartTime><FrequencyChanges><FrequencyChange><Frequency dt:dt="r8">10000000</Frequency><Timestamp dt:dt="r8">10997216869673</Timestamp><Current dt:…	좌우반구com(CVF, UVF, BVF)_4-008-1	60	1.0.0.171	1	2102551123	Professional	2.0.10.356	2.0.10.356	09-07-2023	2023-09-07 오전 2:06:18	11:06:18	2.0.10.252	391		2	{/}	고률	NULL	NULL	NULL	NULL	NULL	NULL	72	1	127	KSY	List3	0		2	0	1100259	183		0	0	1	{/}	2	3	1100442	0	{/}	453	1100895
좌우반구com(CVF, UVF, BVF)_4	8	1	<?xml version="1.0"?>\n<Clock xmlns:dt="urn:schemas-microsoft-com:datatypes"><Description dt:dt="string">E-Prime Primary Realtime Clock</Description><StartTime><Timestamp dt:dt="int">0</Timestamp><DateUtc dt:dt="string">2023-09-07T02:06:18Z</DateUtc></StartTime><FrequencyChanges><FrequencyChange><Frequency dt:dt="r8">10000000</Frequency><Timestamp dt:dt="r8">10997216869673</Timestamp><Current dt:…	좌우반구com(CVF, UVF, BVF)_4-008-1	60	1.0.0.171	1	2102551123	Professional	2.0.10.356	2.0.10.356	09-07-2023	2023-09-07 오전 2:06:18	11:06:18	2.0.10.252	201		2	{/}	고청	NULL	NULL	NULL	16	1	69	NULL	NULL	NULL	KSY3	List2	NULL	NULL	NULL	NULL	NULL	NULL	NULL	NULL	NULL	0	{/}	2	3	554943	0	z	456	555399
좌우반구com(CVF, UVF, BVF)_4	8	1	<?xml version="1.0"?>\n<Clock xmlns:dt="urn:schemas-microsoft-com:datatypes"><Description dt:dt="string">E-Prime Primary Realtime Clock</Description><StartTime><Timestamp dt:dt="int">0</Timestamp><DateUtc dt:dt="string">2023-09-07T02:06:18Z</DateUtc></StartTime><FrequencyChanges><FrequencyChange><Frequency dt:dt="r8">10000000</Frequency><Timestamp dt:dt="r8">10997216869673</Timestamp><Current dt:…	좌우반구com(CVF, UVF, BVF)_4-008-1	60	1.0.0.171	1	2102551123	Professional	2.0.10.356	2.0.10.356	09-07-2023	2023-09-07 오전 2:06:18	11:06:18	2.0.10.252	28		1	z	공기	120	1	28	NULL	NULL	NULL	NULL	NULL	NULL	KSY2	List1	NULL	NULL	NULL	NULL	NULL	NULL	NULL	NULL	NULL	1	z	2	4	92227	0	z	365	92592
좌우반구com(CVF, UVF, BVF)_4	8	1	<?xml version="1.0"?>\n<Clock xmlns:dt="urn:schemas-microsoft-com:datatypes"><Description dt:dt="string">E-Prime Primary Realtime Clock</Description><StartTime><Timestamp dt:dt="int">0</Timestamp><DateUtc dt:dt="string">2023-09-07T02:06:18Z</DateUtc></StartTime><FrequencyChanges><FrequencyChange><Frequency dt:dt="r8">10000000</Frequency><Timestamp dt:dt="r8">10997216869673</Timestamp><Current dt:…	좌우반구com(CVF, UVF, BVF)_4-008-1	60	1.0.0.171	1	2102551123	Professional	2.0.10.356	2.0.10.356	09-07-2023	2023-09-07 오전 2:06:18	11:06:18	2.0.10.252	272		1	z	공백	NULL	NULL	NULL	NULL	NULL	NULL	65	1	8	KSY2	List3	NULL	NULL	NULL	NULL	NULL	NULL	NULL	NULL	NULL	1	z	3	3	786292	0	z	411	786703
좌우반구com(CVF, UVF, BVF)_4	8	1	<?xml version="1.0"?>\n<Clock xmlns:dt="urn:schemas-microsoft-com:datatypes"><Description dt:dt="string">E-Prime Primary Realtime Clock</Description><StartTime><Timestamp dt:dt="int">0</Timestamp><DateUtc dt:dt="string">2023-09-07T02:06:18Z</DateUtc></StartTime><FrequencyChanges><FrequencyChange><Frequency dt:dt="r8">10000000</Frequency><Timestamp dt:dt="r8">10997216869673</Timestamp><Current dt:…	좌우반구com(CVF, UVF, BVF)_4-008-1	60	1.0.0.171	1	2102551123	Professional	2.0.10.356	2.0.10.356	09-07-2023	2023-09-07 오전 2:06:18	11:06:18	2.0.10.252	144		1	z	공포	NULL	NULL	NULL	78	1	12	NULL	NULL	NULL	KSY2	List2	NULL	NULL	NULL	NULL	NULL	NULL	NULL	NULL	NULL	1	z	2	3	404810	0	z	397	405207
좌우반구com(CVF, UVF, BVF)_4	8	1	<?xml version="1.0"?>\n<Clock xmlns:dt="urn:schemas-microsoft-com:datatypes"><Description dt:dt="string">E-Prime Primary Realtime Clock</Description><StartTime><Timestamp dt:dt="int">0</Timestamp><DateUtc dt:dt="string">2023-09-07T02:06:18Z</DateUtc></StartTime><FrequencyChanges><FrequencyChange><Frequency dt:dt="r8">10000000</Frequency><Timestamp dt:dt="r8">10997216869673</Timestamp><Current dt:…	좌우반구com(CVF, UVF, BVF)_4-008-1	60	1.0.0.171	1	2102551123	Professional	2.0.10.356	2.0.10.356	09-07-2023	2023-09-07 오전 2:06:18	11:06:18	2.0.10.252	117		2	{/}	과법	123	1	117	NULL	NULL	NULL	NULL	NULL	NULL	KSY	List1	0		2	0	326226	184		0	0	1	{/}	2	4	326410	0	{/}	573	326983
좌우반구com(CVF, UVF, BVF)_4	8	1	<?xml version="1.0"?>\n<Clock xmlns:dt="urn:schemas-microsoft-com:datatypes"><Description dt:dt="string">E-Prime Primary Realtime Clock</Description><StartTime><Timestamp dt:dt="int">0</Timestamp><DateUtc dt:dt="string">2023-09-07T02:06:18Z</DateUtc></StartTime><FrequencyChanges><FrequencyChange><Frequency dt:dt="r8">10000000</Frequency><Timestamp dt:dt="r8">10997216869673</Timestamp><Current dt:…	좌우반구com(CVF, UVF, BVF)_4-008-1	60	1.0.0.171	1	2102551123	Professional	2.0.10.356	2.0.10.356	09-07-2023	2023-09-07 오전 2:06:18	11:06:18	2.0.10.252	123		1	z	과정	12	1	123	NULL	NULL	NULL	NULL	NULL	NULL	KSY2	List1	NULL	NULL	NULL	NULL	NULL	NULL	NULL	NULL	NULL	1	z	2	3	342293	0	z	386	342679
좌우반구com(CVF, UVF, BVF)_4	8	1	<?xml version="1.0"?>\n<Clock xmlns:dt="urn:schemas-microsoft-com:datatypes"><Description dt:dt="string">E-Prime Primary Realtime Clock</Description><StartTime><Timestamp dt:dt="int">0</Timestamp><DateUtc dt:dt="string">2023-09-07T02:06:18Z</DateUtc></StartTime><FrequencyChanges><FrequencyChange><Frequency dt:dt="r8">10000000</Frequency><Timestamp dt:dt="r8">10997216869673</Timestamp><Current dt:…	좌우반구com(CVF, UVF, BVF)_4-008-1	60	1.0.0.171	1	2102551123	Professional	2.0.10.356	2.0.10.356	09-07-2023	2023-09-07 오전 2:06:18	11:06:18	2.0.10.252	11		1	z	관계	2	1	11	NULL	NULL	NULL	NULL	NULL	NULL	KSY2	List1	NULL	NULL	NULL	NULL	NULL	NULL	NULL	NULL	NULL	1	z	2	3	47893	0	z	435	48328
좌우반구com(CVF, UVF, BVF)_4	8	1	<?xml version="1.0"?>\n<Clock xmlns:dt="urn:schemas-microsoft-com:datatypes"><Description dt:dt="string">E-Prime Primary Realtime Clock</Description><StartTime><Timestamp dt:dt="int">0</Timestamp><DateUtc dt:dt="string">2023-09-07T02:06:18Z</DateUtc></StartTime><FrequencyChanges><FrequencyChange><Frequency dt:dt="r8">10000000</Frequency><Timestamp dt:dt="r8">10997216869673</Timestamp><Current dt:…	좌우반구com(CVF, UVF, BVF)_4-008-1	60	1.0.0.171	1	2102551123	Professional	2.0.10.356	2.0.10.356	09-07-2023	2023-09-07 오전 2:06:18	11:06:18	2.0.10.252	364		1	z	관측	NULL	NULL	NULL	NULL	NULL	NULL	82	1	100	KSY2	List3	NULL	NULL	NULL	NULL	NULL	NULL	NULL	NULL	NULL	1	z	2	3	1028976	0	z	831	1029807
좌우반구com(CVF, UVF, BVF)_4	8	1	<?xml version="1.0"?>\n<Clock xmlns:dt="urn:schemas-microsoft-com:datatypes"><Description dt:dt="string">E-Prime Primary Realtime Clock</Description><StartTime><Timestamp dt:dt="int">0</Timestamp><DateUtc dt:dt="string">2023-09-07T02:06:18Z</DateUtc></StartTime><FrequencyChanges><FrequencyChange><Frequency dt:dt="r8">10000000</Frequency><Timestamp dt:dt="r8">10997216869673</Timestamp><Current dt:…	좌우반구com(CVF, UVF, BVF)_4-008-1	60	1.0.0.171	1	2102551123	Professional	2.0.10.356	2.0.10.356	09-07-2023	2023-09-07 오전 2:06:18	11:06:18	2.0.10.252	114		1	z	광장	125	1	114	NULL	NULL	NULL	NULL	NULL	NULL	KSY2	List1	NULL	NULL	NULL	NULL	NULL	NULL	NULL	NULL	NULL	1	z	2	3	318643	0	z	332	318975
좌우반구com(CVF, UVF, BVF)_4	8	1	<?xml version="1.0"?>\n<Clock xmlns:dt="urn:schemas-microsoft-com:datatypes"><Description dt:dt="string">E-Prime Primary Realtime Clock</Description><StartTime><Timestamp dt:dt="int">0</Timestamp><DateUtc dt:dt="string">2023-09-07T02:06:18Z</DateUtc></StartTime><FrequencyChanges><FrequencyChange><Frequency dt:dt="r8">10000000</Frequency><Timestamp dt:dt="r8">10997216869673</Timestamp><Current dt:…	좌우반구com(CVF, UVF, BVF)_4-008-1	60	1.0.0.171	1	2102551123	Professional	2.0.10.356	2.0.10.356	09-07-2023	2023-09-07 오전 2:06:18	11:06:18	2.0.10.252	217		2	{/}	교느	NULL	NULL	NULL	47	1	85	NULL	NULL	NULL	KSY	List2	0		2	0	596293	183		0	0	1	{/}	2	3	596476	0	{/}	323	596799
좌우반구com(CVF, UVF, BVF)_4	8	1	<?xml version="1.0"?>\n<Clock xmlns:dt="urn:schemas-microsoft-com:datatypes"><Description dt:dt="string">E-Prime Primary Realtime Clock</Description><StartTime><Timestamp dt:dt="int">0</Timestamp><DateUtc dt:dt="string">2023-09-07T02:06:18Z</DateUtc></StartTime><FrequencyChanges><FrequencyChange><Frequency dt:dt="r8">10000000</Frequency><Timestamp dt:dt="r8">10997216869673</Timestamp><Current dt:…	좌우반구com(CVF, UVF, BVF)_4-008-1	60	1.0.0.171	1	2102551123	Professional	2.0.10.356	2.0.10.356	09-07-2023	2023-09-07 오전 2:06:18	11:06:18	2.0.10.252	324		1	z	교훈	NULL	NULL	NULL	NULL	NULL	NULL	58	1	60	KSY	List3	0		2	0	923542	184		0	0	1	z	2	4	923726	0	z	289	924015
좌우반구com(CVF, UVF, BVF)_4	8	1	<?xml version="1.0"?>\n<Clock xmlns:dt="urn:schemas-microsoft-com:datatypes"><Description dt:dt="string">E-Prime Primary Realtime Clock</Description><StartTime><Timestamp dt:dt="int">0</Timestamp><DateUtc dt:dt="string">2023-09-07T02:06:18Z</DateUtc></StartTime><FrequencyChanges><FrequencyChange><Frequency dt:dt="r8">10000000</Frequency><Timestamp dt:dt="r8">10997216869673</Timestamp><Current dt:…	좌우반구com(CVF, UVF, BVF)_4-008-1	60	1.0.0.171	1	2102551123	Professional	2.0.10.356	2.0.10.356	09-07-2023	2023-09-07 오전 2:06:18	11:06:18	2.0.10.252	255		2	{/}	교휘	NULL	NULL	NULL	12	1	123	NULL	NULL	NULL	KSY2	List2	NULL	NULL	NULL	NULL	NULL	NULL	NULL	NULL	NULL	1	{/}	2	3	697959	0	{/}	416	698375
좌우반구com(CVF, UVF, BVF)_4	8	1	<?xml version="1.0"?>\n<Clock xmlns:dt="urn:schemas-microsoft-com:datatypes"><Description dt:dt="string">E-Prime Primary Realtime Clock</Description><StartTime><Timestamp dt:dt="int">0</Timestamp><DateUtc dt:dt="string">2023-09-07T02:06:18Z</DateUtc></StartTime><FrequencyChanges><FrequencyChange><Frequency dt:dt="r8">10000000</Frequency><Timestamp dt:dt="r8">10997216869673</Timestamp><Current dt:…	좌우반구com(CVF, UVF, BVF)_4-008-1	60	1.0.0.171	1	2102551123	Professional	2.0.10.356	2.0.10.356	09-07-2023	2023-09-07 오전 2:06:18	11:06:18	2.0.10.252	138		1	z	구조	NULL	NULL	NULL	121	1	6	NULL	NULL	NULL	KSY2	List2	NULL	NULL	NULL	NULL	NULL	NULL	NULL	NULL	NULL	1	z	2	3	389376	0	z	343	389719
좌우반구com(CVF, UVF, BVF)_4	8	1	<?xml version="1.0"?>\n<Clock xmlns:dt="urn:schemas-microsoft-com:datatypes"><Description dt:dt="string">E-Prime Primary Realtime Clock</Description><StartTime><Timestamp dt:dt="int">0</Timestamp><DateUtc dt:dt="string">2023-09-07T02:06:18Z</DateUtc></StartTime><FrequencyChanges><FrequencyChange><Frequency dt:dt="r8">10000000</Frequency><Timestamp dt:dt="r8">10997216869673</Timestamp><Current dt:…	좌우반구com(CVF, UVF, BVF)_4-008-1	60	1.0.0.171	1	2102551123	Professional	2.0.10.356	2.0.10.356	09-07-2023	2023-09-07 오전 2:06:18	11:06:18	2.0.10.252	349		2	{/}	국득	NULL	NULL	NULL	NULL	NULL	NULL	45	1	85	KSY4	List3	NULL	NULL	NULL	NULL	NULL	NULL	NULL	NULL	NULL	1	{/}	2	3	989592	0	{/}	367	989959
좌우반구com(CVF, UVF, BVF)_4	8	1	<?xml version="1.0"?>\n<Clock xmlns:dt="urn:schemas-microsoft-com:datatypes"><Description dt:dt="string">E-Prime Primary Realtime Clock</Description><StartTime><Timestamp dt:dt="int">0</Timestamp><DateUtc dt:dt="string">2023-09-07T02:06:18Z</DateUtc></StartTime><FrequencyChanges><FrequencyChange><Frequency dt:dt="r8">10000000</Frequency><Timestamp dt:dt="r8">10997216869673</Timestamp><Current dt:…	좌우반구com(CVF, UVF, BVF)_4-008-1	60	1.0.0.171	1	2102551123	Professional	2.0.10.356	2.0.10.356	09-07-2023	2023-09-07 오전 2:06:18	11:06:18	2.0.10.252	302		2	{/}	국반	NULL	NULL	NULL	NULL	NULL	NULL	125	1	38	KSY2	List3	NULL	NULL	NULL	NULL	NULL	NULL	NULL	NULL	NULL	1	{/}	2	3	866142	0	{/}	609	866751
좌우반구com(CVF, UVF, BVF)_4	8	1	<?xml version="1.0"?>\n<Clock xmlns:dt="urn:schemas-microsoft-com:datatypes"><Description dt:dt="string">E-Prime Primary Realtime Clock</Description><StartTime><Timestamp dt:dt="int">0</Timestamp><DateUtc dt:dt="string">2023-09-07T02:06:18Z</DateUtc></StartTime><FrequencyChanges><FrequencyChange><Frequency dt:dt="r8">10000000</Frequency><Timestamp dt:dt="r8">10997216869673</Timestamp><Current dt:…	좌우반구com(CVF, UVF, BVF)_4-008-1	60	1.0.0.171	1	2102551123	Professional	2.0.10.356	2.0.10.356	09-07-2023	2023-09-07 오전 2:06:18	11:06:18	2.0.10.252	126		1	z	군청	77	1	126	NULL	NULL	NULL	NULL	NULL	NULL	KSY2	List1	NULL	NULL	NULL	NULL	NULL	NULL	NULL	NULL	NULL	1	z	2	4	350410	0	z	381	350791
좌우반구com(CVF, UVF, BVF)_4	8	1	<?xml version="1.0"?>\n<Clock xmlns:dt="urn:schemas-microsoft-com:datatypes"><Description dt:dt="string">E-Prime Primary Realtime Clock</Description><StartTime><Timestamp dt:dt="int">0</Timestamp><DateUtc dt:dt="string">2023-09-07T02:06:18Z</DateUtc></StartTime><FrequencyChanges><FrequencyChange><Frequency dt:dt="r8">10000000</Frequency><Timestamp dt:dt="r8">10997216869673</Timestamp><Current dt:…	좌우반구com(CVF, UVF, BVF)_4-008-1	60	1.0.0.171	1	2102551123	Professional	2.0.10.356	2.0.10.356	09-07-2023	2023-09-07 오전 2:06:18	11:06:18	2.0.10.252	372		1	z	궤도	NULL	NULL	NULL	NULL	NULL	NULL	32	1	108	KSY2	List3	NULL	NULL	NULL	NULL	NULL	NULL	NULL	NULL	NULL	1	z	2	3	1050442	0	z	357	1050799
좌우반구com(CVF, UVF, BVF)_4	8	1	<?xml version="1.0"?>\n<Clock xmlns:dt="urn:schemas-microsoft-com:datatypes"><Description dt:dt="string">E-Prime Primary Realtime Clock</Description><StartTime><Timestamp dt:dt="int">0</Timestamp><DateUtc dt:dt="string">2023-09-07T02:06:18Z</DateUtc></StartTime><FrequencyChanges><FrequencyChange><Frequency dt:dt="r8">10000000</Frequency><Timestamp dt:dt="r8">10997216869673</Timestamp><Current dt:…	좌우반구com(CVF, UVF, BVF)_4-008-1	60	1.0.0.171	1	2102551123	Professional	2.0.10.356	2.0.10.356	09-07-2023	2023-09-07 오전 2:06:18	11:06:18	2.0.10.252	258		2	{/}	궤희	NULL	NULL	NULL	98	1	126	NULL	NULL	NULL	KSY4	List2	NULL	NULL	NULL	NULL	NULL	NULL	NULL	NULL	NULL	1	{/}	2	3	705976	0	{/}	415	706391
좌우반구com(CVF, UVF, BVF)_4	8	1	<?xml version="1.0"?>\n<Clock xmlns:dt="urn:schemas-microsoft-com:datatypes"><Description dt:dt="string">E-Prime Primary Realtime Clock</Description><StartTime><Timestamp dt:dt="int">0</Timestamp><DateUtc dt:dt="string">2023-09-07T02:06:18Z</DateUtc></StartTime><FrequencyChanges><FrequencyChange><Frequency dt:dt="r8">10000000</Frequency><Timestamp dt:dt="r8">10997216869673</Timestamp><Current dt:…	좌우반구com(CVF, UVF, BVF)_4-008-1	60	1.0.0.171	1	2102551123	Professional	2.0.10.356	2.0.10.356	09-07-2023	2023-09-07 오전 2:06:18	11:06:18	2.0.10.252	23		1	z	그림	55	1	23	NULL	NULL	NULL	NULL	NULL	NULL	KSY2	List1	NULL	NULL	NULL	NULL	NULL	NULL	NULL	NULL	NULL	1	z	2	3	78843	0	z	525	79368
좌우반구com(CVF, UVF, BVF)_4	8	1	<?xml version="1.0"?>\n<Clock xmlns:dt="urn:schemas-microsoft-com:datatypes"><Description dt:dt="string">E-Prime Primary Realtime Clock</Description><StartTime><Timestamp dt:dt="int">0</Timestamp><DateUtc dt:dt="string">2023-09-07T02:06:18Z</DateUtc></StartTime><FrequencyChanges><FrequencyChange><Frequency dt:dt="r8">10000000</Frequency><Timestamp dt:dt="r8">10997216869673</Timestamp><Current dt:…	좌우반구com(CVF, UVF, BVF)_4-008-1	60	1.0.0.171	1	2102551123	Professional	2.0.10.356	2.0.10.356	09-07-2023	2023-09-07 오전 2:06:18	11:06:18	2.0.10.252	203		2	{/}	그법	NULL	NULL	NULL	94	1	71	NULL	NULL	NULL	KSY3	List2	NULL	NULL	NULL	NULL	NULL	NULL	NULL	NULL	NULL	1	{/}	2	3	560126	0	{/}	369	560495
좌우반구com(CVF, UVF, BVF)_4	8	1	<?xml version="1.0"?>\n<Clock xmlns:dt="urn:schemas-microsoft-com:datatypes"><Description dt:dt="string">E-Prime Primary Realtime Clock</Description><StartTime><Timestamp dt:dt="int">0</Timestamp><DateUtc dt:dt="string">2023-09-07T02:06:18Z</DateUtc></StartTime><FrequencyChanges><FrequencyChange><Frequency dt:dt="r8">10000000</Frequency><Timestamp dt:dt="r8">10997216869673</Timestamp><Current dt:…	좌우반구com(CVF, UVF, BVF)_4-008-1	60	1.0.0.171	1	2102551123	Professional	2.0.10.356	2.0.10.356	09-07-2023	2023-09-07 오전 2:06:18	11:06:18	2.0.10.252	365		2	{/}	그소	NULL	NULL	NULL	NULL	NULL	NULL	5	1	101	KSY4	List3	NULL	NULL	NULL	NULL	NULL	NULL	NULL	NULL	NULL	1	{/}	2	3	1032009	0	{/}	486	1032495
좌우반구com(CVF, UVF, BVF)_4	8	1	<?xml version="1.0"?>\n<Clock xmlns:dt="urn:schemas-microsoft-com:datatypes"><Description dt:dt="string">E-Prime Primary Realtime Clock</Description><StartTime><Timestamp dt:dt="int">0</Timestamp><DateUtc dt:dt="string">2023-09-07T02:06:18Z</DateUtc></StartTime><FrequencyChanges><FrequencyChange><Frequency dt:dt="r8">10000000</Frequency><Timestamp dt:dt="r8">10997216869673</Timestamp><Current dt:…	좌우반구com(CVF, UVF, BVF)_4-008-1	60	1.0.0.171	1	2102551123	Professional	2.0.10.356	2.0.10.356	09-07-2023	2023-09-07 오전 2:06:18	11:06:18	2.0.10.252	309		2	{/}	그종	NULL	NULL	NULL	NULL	NULL	NULL	73	1	45	KSY3	List3	NULL	NULL	NULL	NULL	NULL	NULL	NULL	NULL	NULL	1	{/}	2	3	884359	0	{/}	416	884775
좌우반구com(CVF, UVF, BVF)_4	8	1	<?xml version="1.0"?>\n<Clock xmlns:dt="urn:schemas-microsoft-com:datatypes"><Description dt:dt="string">E-Prime Primary Realtime Clock</Description><StartTime><Timestamp dt:dt="int">0</Timestamp><DateUtc dt:dt="string">2023-09-07T02:06:18Z</DateUtc></StartTime><FrequencyChanges><FrequencyChange><Frequency dt:dt="r8">10000000</Frequency><Timestamp dt:dt="r8">10997216869673</Timestamp><Current dt:…	좌우반구com(CVF, UVF, BVF)_4-008-1	60	1.0.0.171	1	2102551123	Professional	2.0.10.356	2.0.10.356	09-07-2023	2023-09-07 오전 2:06:18	11:06:18	2.0.10.252	264		1	z	급여	NULL	NULL	NULL	67	1	132	NULL	NULL	NULL	KSY2	List2	NULL	NULL	NULL	NULL	NULL	NULL	NULL	NULL	NULL	1	z	2	4	721560	0	z	335	721895
좌우반구com(CVF, UVF, BVF)_4	8	1	<?xml version="1.0"?>\n<Clock xmlns:dt="urn:schemas-microsoft-com:datatypes"><Description dt:dt="string">E-Prime Primary Realtime Clock</Description><StartTime><Timestamp dt:dt="int">0</Timestamp><DateUtc dt:dt="string">2023-09-07T02:06:18Z</DateUtc></StartTime><FrequencyChanges><FrequencyChange><Frequency dt:dt="r8">10000000</Frequency><Timestamp dt:dt="r8">10997216869673</Timestamp><Current dt:…	좌우반구com(CVF, UVF, BVF)_4-008-1	60	1.0.0.171	1	2102551123	Professional	2.0.10.356	2.0.10.356	09-07-2023	2023-09-07 오전 2:06:18	11:06:18	2.0.10.252	37		1	z	기록	110	1	37	NULL	NULL	NULL	NULL	NULL	NULL	KSY2	List1	NULL	NULL	NULL	NULL	NULL	NULL	NULL	NULL	NULL	1	z	2	3	116093	0	z	387	116480
좌우반구com(CVF, UVF, BVF)_4	8	1	<?xml version="1.0"?>\n<Clock xmlns:dt="urn:schemas-microsoft-com:datatypes"><Description dt:dt="string">E-Prime Primary Realtime Clock</Description><StartTime><Timestamp dt:dt="int">0</Timestamp><DateUtc dt:dt="string">2023-09-07T02:06:18Z</DateUtc></StartTime><FrequencyChanges><FrequencyChange><Frequency dt:dt="r8">10000000</Frequency><Timestamp dt:dt="r8">10997216869673</Timestamp><Current dt:…	좌우반구com(CVF, UVF, BVF)_4-008-1	60	1.0.0.171	1	2102551123	Professional	2.0.10.356	2.0.10.356	09-07-2023	2023-09-07 오전 2:06:18	11:06:18	2.0.10.252	315		1	z	기름	NULL	NULL	NULL	NULL	NULL	NULL	33	1	51	KSY2	List3	NULL	NULL	NULL	NULL	NULL	NULL	NULL	NULL	NULL	1	z	2	4	899876	0	z	507	900383
좌우반구com(CVF, UVF, BVF)_4	8	1	<?xml version="1.0"?>\n<Clock xmlns:dt="urn:schemas-microsoft-com:datatypes"><Description dt:dt="string">E-Prime Primary Realtime Clock</Description><StartTime><Timestamp dt:dt="int">0</Timestamp><DateUtc dt:dt="string">2023-09-07T02:06:18Z</DateUtc></StartTime><FrequencyChanges><FrequencyChange><Frequency dt:dt="r8">10000000</Frequency><Timestamp dt:dt="r8">10997216869673</Timestamp><Current dt:…	좌우반구com(CVF, UVF, BVF)_4-008-1	60	1.0.0.171	1	2102551123	Professional	2.0.10.356	2.0.10.356	09-07-2023	2023-09-07 오전 2:06:18	11:06:18	2.0.10.252	336		1	z	기술	NULL	NULL	NULL	NULL	NULL	NULL	94	1	72	KSY2	List3	NULL	NULL	NULL	NULL	NULL	NULL	NULL	NULL	NULL	1	z	3	3	955559	0	z	456	956015
좌우반구com(CVF, UVF, BVF)_4	8	1	<?xml version="1.0"?>\n<Clock xmlns:dt="urn:schemas-microsoft-com:datatypes"><Description dt:dt="string">E-Prime Primary Realtime Clock</Description><StartTime><Timestamp dt:dt="int">0</Timestamp><DateUtc dt:dt="string">2023-09-07T02:06:18Z</DateUtc></StartTime><FrequencyChanges><FrequencyChange><Frequency dt:dt="r8">10000000</Frequency><Timestamp dt:dt="r8">10997216869673</Timestamp><Current dt:…	좌우반구com(CVF, UVF, BVF)_4-008-1	60	1.0.0.171	1	2102551123	Professional	2.0.10.356	2.0.10.356	09-07-2023	2023-09-07 오전 2:06:18	11:06:18	2.0.10.252	89		1	z	기운	58	1	89	NULL	NULL	NULL	NULL	NULL	NULL	KSY2	List1	NULL	NULL	NULL	NULL	NULL	NULL	NULL	NULL	NULL	1	z	2	3	252510	0	z	321	252831
좌우반구com(CVF, UVF, BVF)_4	8	1	<?xml version="1.0"?>\n<Clock xmlns:dt="urn:schemas-microsoft-com:datatypes"><Description dt:dt="string">E-Prime Primary Realtime Clock</Description><StartTime><Timestamp dt:dt="int">0</Timestamp><DateUtc dt:dt="string">2023-09-07T02:06:18Z</DateUtc></StartTime><FrequencyChanges><FrequencyChange><Frequency dt:dt="r8">10000000</Frequency><Timestamp dt:dt="r8">10997216869673</Timestamp><Current dt:…	좌우반구com(CVF, UVF, BVF)_4-008-1	60	1.0.0.171	1	2102551123	Professional	2.0.10.356	2.0.10.356	09-07-2023	2023-09-07 오전 2:06:18	11:06:18	2.0.10.252	57		1	z	기준	117	1	57	NULL	NULL	NULL	NULL	NULL	NULL	KSY2	List1	NULL	NULL	NULL	NULL	NULL	NULL	NULL	NULL	NULL	1	z	2	4	168027	0	z	396	168423
좌우반구com(CVF, UVF, BVF)_4	8	1	<?xml version="1.0"?>\n<Clock xmlns:dt="urn:schemas-microsoft-com:datatypes"><Description dt:dt="string">E-Prime Primary Realtime Clock</Description><StartTime><Timestamp dt:dt="int">0</Timestamp><DateUtc dt:dt="string">2023-09-07T02:06:18Z</DateUtc></StartTime><FrequencyChanges><FrequencyChange><Frequency dt:dt="r8">10000000</Frequency><Timestamp dt:dt="r8">10997216869673</Timestamp><Current dt:…	좌우반구com(CVF, UVF, BVF)_4-008-1	60	1.0.0.171	1	2102551123	Professional	2.0.10.356	2.0.10.356	09-07-2023	2023-09-07 오전 2:06:18	11:06:18	2.0.10.252	259		1	z	기차	NULL	NULL	NULL	58	1	127	NULL	NULL	NULL	KSY2	List2	NULL	NULL	NULL	NULL	NULL	NULL	NULL	NULL	NULL	1	z	2	3	708593	0	z	334	708927
좌우반구com(CVF, UVF, BVF)_4	8	1	<?xml version="1.0"?>\n<Clock xmlns:dt="urn:schemas-microsoft-com:datatypes"><Description dt:dt="string">E-Prime Primary Realtime Clock</Description><StartTime><Timestamp dt:dt="int">0</Timestamp><DateUtc dt:dt="string">2023-09-07T02:06:18Z</DateUtc></StartTime><FrequencyChanges><FrequencyChange><Frequency dt:dt="r8">10000000</Frequency><Timestamp dt:dt="r8">10997216869673</Timestamp><Current dt:…	좌우반구com(CVF, UVF, BVF)_4-008-1	60	1.0.0.171	1	2102551123	Professional	2.0.10.356	2.0.10.356	09-07-2023	2023-09-07 오전 2:06:18	11:06:18	2.0.10.252	41		1	z	기회	72	1	41	NULL	NULL	NULL	NULL	NULL	NULL	KSY2	List1	NULL	NULL	NULL	NULL	NULL	NULL	NULL	NULL	NULL	1	z	2	3	126510	0	z	378	126888
좌우반구com(CVF, UVF, BVF)_4	8	1	<?xml version="1.0"?>\n<Clock xmlns:dt="urn:schemas-microsoft-com:datatypes"><Description dt:dt="string">E-Prime Primary Realtime Clock</Description><StartTime><Timestamp dt:dt="int">0</Timestamp><DateUtc dt:dt="string">2023-09-07T02:06:18Z</DateUtc></StartTime><FrequencyChanges><FrequencyChange><Frequency dt:dt="r8">10000000</Frequency><Timestamp dt:dt="r8">10997216869673</Timestamp><Current dt:…	좌우반구com(CVF, UVF, BVF)_4-008-1	60	1.0.0.171	1	2102551123	Professional	2.0.10.356	2.0.10.356	09-07-2023	2023-09-07 오전 2:06:18	11:06:18	2.0.10.252	106		2	{/}	껍목	102	1	106	NULL	NULL	NULL	NULL	NULL	NULL	KSY3	List1	NULL	NULL	NULL	NULL	NULL	NULL	NULL	NULL	NULL	1	{/}	2	3	297460	0	{/}	324	297784
좌우반구com(CVF, UVF, BVF)_4	8	1	<?xml version="1.0"?>\n<Clock xmlns:dt="urn:schemas-microsoft-com:datatypes"><Description dt:dt="string">E-Prime Primary Realtime Clock</Description><StartTime><Timestamp dt:dt="int">0</Timestamp><DateUtc dt:dt="string">2023-09-07T02:06:18Z</DateUtc></StartTime><FrequencyChanges><FrequencyChange><Frequency dt:dt="r8">10000000</Frequency><Timestamp dt:dt="r8">10997216869673</Timestamp><Current dt:…	좌우반구com(CVF, UVF, BVF)_4-008-1	60	1.0.0.171	1	2102551123	Professional	2.0.10.356	2.0.10.356	09-07-2023	2023-09-07 오전 2:06:18	11:06:18	2.0.10.252	346		2	{/}	껍밀	NULL	NULL	NULL	NULL	NULL	NULL	35	1	82	KSY3	List3	NULL	NULL	NULL	NULL	NULL	NULL	NULL	NULL	NULL	1	{/}	2	3	981709	0	{/}	362	982071
좌우반구com(CVF, UVF, BVF)_4	8	1	<?xml version="1.0"?>\n<Clock xmlns:dt="urn:schemas-microsoft-com:datatypes"><Description dt:dt="string">E-Prime Primary Realtime Clock</Description><StartTime><Timestamp dt:dt="int">0</Timestamp><DateUtc dt:dt="string">2023-09-07T02:06:18Z</DateUtc></StartTime><FrequencyChanges><FrequencyChange><Frequency dt:dt="r8">10000000</Frequency><Timestamp dt:dt="r8">10997216869673</Timestamp><Current dt:…	좌우반구com(CVF, UVF, BVF)_4-008-1	60	1.0.0.171	1	2102551123	Professional	2.0.10.356	2.0.10.356	09-07-2023	2023-09-07 오전 2:06:18	11:06:18	2.0.10.252	120		1	z	껍질	60	1	120	NULL	NULL	NULL	NULL	NULL	NULL	KSY2	List1	NULL	NULL	NULL	NULL	NULL	NULL	NULL	NULL	NULL	1	z	2	3	334376	0	z	536	334912
좌우반구com(CVF, UVF, BVF)_4	8	1	<?xml version="1.0"?>\n<Clock xmlns:dt="urn:schemas-microsoft-com:datatypes"><Description dt:dt="string">E-Prime Primary Realtime Clock</Description><StartTime><Timestamp dt:dt="int">0</Timestamp><DateUtc dt:dt="string">2023-09-07T02:06:18Z</DateUtc></StartTime><FrequencyChanges><FrequencyChange><Frequency dt:dt="r8">10000000</Frequency><Timestamp dt:dt="r8">10997216869673</Timestamp><Current dt:…	좌우반구com(CVF, UVF, BVF)_4-008-1	60	1.0.0.171	1	2102551123	Professional	2.0.10.356	2.0.10.356	09-07-2023	2023-09-07 오전 2:06:18	11:06:18	2.0.10.252	378		2	{/}	껍퇴	NULL	NULL	NULL	NULL	NULL	NULL	99	1	114	KSY2	List3	NULL	NULL	NULL	NULL	NULL	NULL	NULL	NULL	NULL	1	{/}	2	4	1066276	0	{/}	443	1066719
좌우반구com(CVF, UVF, BVF)_4	8	1	<?xml version="1.0"?>\n<Clock xmlns:dt="urn:schemas-microsoft-com:datatypes"><Description dt:dt="string">E-Prime Primary Realtime Clock</Description><StartTime><Timestamp dt:dt="int">0</Timestamp><DateUtc dt:dt="string">2023-09-07T02:06:18Z</DateUtc></StartTime><FrequencyChanges><FrequencyChange><Frequency dt:dt="r8">10000000</Frequency><Timestamp dt:dt="r8">10997216869673</Timestamp><Current dt:…	좌우반구com(CVF, UVF, BVF)_4-008-1	60	1.0.0.171	1	2102551123	Professional	2.0.10.356	2.0.10.356	09-07-2023	2023-09-07 오전 2:06:18	11:06:18	2.0.10.252	278		2	{/}	나개	NULL	NULL	NULL	NULL	NULL	NULL	27	1	14	KSY	List3	0		2	0	802176	183		0	0	1	{/}	2	3	802359	0	{/}	432	802791
좌우반구com(CVF, UVF, BVF)_4	8	1	<?xml version="1.0"?>\n<Clock xmlns:dt="urn:schemas-microsoft-com:datatypes"><Description dt:dt="string">E-Prime Primary Realtime Clock</Description><StartTime><Timestamp dt:dt="int">0</Timestamp><DateUtc dt:dt="string">2023-09-07T02:06:18Z</DateUtc></StartTime><FrequencyChanges><FrequencyChange><Frequency dt:dt="r8">10000000</Frequency><Timestamp dt:dt="r8">10997216869673</Timestamp><Current dt:…	좌우반구com(CVF, UVF, BVF)_4-008-1	60	1.0.0.171	1	2102551123	Professional	2.0.10.356	2.0.10.356	09-07-2023	2023-09-07 오전 2:06:18	11:06:18	2.0.10.252	316		1	z	내일	NULL	NULL	NULL	NULL	NULL	NULL	49	1	52	KSY2	List3	NULL	NULL	NULL	NULL	NULL	NULL	NULL	NULL	NULL	1	z	2	4	902576	0	z	303	902879
좌우반구com(CVF, UVF, BVF)_4	8	1	<?xml version="1.0"?>\n<Clock xmlns:dt="urn:schemas-microsoft-com:datatypes"><Description dt:dt="string">E-Prime Primary Realtime Clock</Description><StartTime><Timestamp dt:dt="int">0</Timestamp><DateUtc dt:dt="string">2023-09-07T02:06:18Z</DateUtc></StartTime><FrequencyChanges><FrequencyChange><Frequency dt:dt="r8">10000000</Frequency><Timestamp dt:dt="r8">10997216869673</Timestamp><Current dt:…	좌우반구com(CVF, UVF, BVF)_4-008-1	60	1.0.0.171	1	2102551123	Professional	2.0.10.356	2.0.10.356	09-07-2023	2023-09-07 오전 2:06:18	11:06:18	2.0.10.252	163		2	{/}	내죽	NULL	NULL	NULL	132	1	31	NULL	NULL	NULL	KSY3	List2	NULL	NULL	NULL	NULL	NULL	NULL	NULL	NULL	NULL	1	{/}	2	3	454226	0	{/}	405	454631
좌우반구com(CVF, UVF, BVF)_4	8	1	<?xml version="1.0"?>\n<Clock xmlns:dt="urn:schemas-microsoft-com:datatypes"><Description dt:dt="string">E-Prime Primary Realtime Clock</Description><StartTime><Timestamp dt:dt="int">0</Timestamp><DateUtc dt:dt="string">2023-09-07T02:06:18Z</DateUtc></StartTime><FrequencyChanges><FrequencyChange><Frequency dt:dt="r8">10000000</Frequency><Timestamp dt:dt="r8">10997216869673</Timestamp><Current dt:…	좌우반구com(CVF, UVF, BVF)_4-008-1	60	1.0.0.171	1	2102551123	Professional	2.0.10.356	2.0.10.356	09-07-2023	2023-09-07 오전 2:06:18	11:06:18	2.0.10.252	294		2	{/}	내표	NULL	NULL	NULL	NULL	NULL	NULL	64	1	30	KSY2	List3	NULL	NULL	NULL	NULL	NULL	NULL	NULL	NULL	NULL	1	{/}	2	3	844493	0	{/}	530	845023
좌우반구com(CVF, UVF, BVF)_4	8	1	<?xml version="1.0"?>\n<Clock xmlns:dt="urn:schemas-microsoft-com:datatypes"><Description dt:dt="string">E-Prime Primary Realtime Clock</Description><StartTime><Timestamp dt:dt="int">0</Timestamp><DateUtc dt:dt="string">2023-09-07T02:06:18Z</DateUtc></StartTime><FrequencyChanges><FrequencyChange><Frequency dt:dt="r8">10000000</Frequency><Timestamp dt:dt="r8">10997216869673</Timestamp><Current dt:…	좌우반구com(CVF, UVF, BVF)_4-008-1	60	1.0.0.171	1	2102551123	Professional	2.0.10.356	2.0.10.356	09-07-2023	2023-09-07 오전 2:06:18	11:06:18	2.0.10.252	239		2	{/}	념속	NULL	NULL	NULL	38	1	107	NULL	NULL	NULL	KSY	List2	0		2	0	654843	183		0	0	1	{/}	2	3	655026	0	{/}	389	655415
좌우반구com(CVF, UVF, BVF)_4	8	1	<?xml version="1.0"?>\n<Clock xmlns:dt="urn:schemas-microsoft-com:datatypes"><Description dt:dt="string">E-Prime Primary Realtime Clock</Description><StartTime><Timestamp dt:dt="int">0</Timestamp><DateUtc dt:dt="string">2023-09-07T02:06:18Z</DateUtc></StartTime><FrequencyChanges><FrequencyChange><Frequency dt:dt="r8">10000000</Frequency><Timestamp dt:dt="r8">10997216869673</Timestamp><Current dt:…	좌우반구com(CVF, UVF, BVF)_4-008-1	60	1.0.0.171	1	2102551123	Professional	2.0.10.356	2.0.10.356	09-07-2023	2023-09-07 오전 2:06:18	11:06:18	2.0.10.252	174		2	{/}	념실	NULL	NULL	NULL	129	1	42	NULL	NULL	NULL	KSY	List2	0		2	0	482810	183		0	0	1	{/}	2	3	482993	0	{/}	326	483319
좌우반구com(CVF, UVF, BVF)_4	8	1	<?xml version="1.0"?>\n<Clock xmlns:dt="urn:schemas-microsoft-com:datatypes"><Description dt:dt="string">E-Prime Primary Realtime Clock</Description><StartTime><Timestamp dt:dt="int">0</Timestamp><DateUtc dt:dt="string">2023-09-07T02:06:18Z</DateUtc></StartTime><FrequencyChanges><FrequencyChange><Frequency dt:dt="r8">10000000</Frequency><Timestamp dt:dt="r8">10997216869673</Timestamp><Current dt:…	좌우반구com(CVF, UVF, BVF)_4-008-1	60	1.0.0.171	1	2102551123	Professional	2.0.10.356	2.0.10.356	09-07-2023	2023-09-07 오전 2:06:18	11:06:18	2.0.10.252	62		2	{/}	념효	100	1	62	NULL	NULL	NULL	NULL	NULL	NULL	KSY4	List1	NULL	NULL	NULL	NULL	NULL	NULL	NULL	NULL	NULL	1	{/}	2	4	181310	0	{/}	450	181760
좌우반구com(CVF, UVF, BVF)_4	8	1	<?xml version="1.0"?>\n<Clock xmlns:dt="urn:schemas-microsoft-com:datatypes"><Description dt:dt="string">E-Prime Primary Realtime Clock</Description><StartTime><Timestamp dt:dt="int">0</Timestamp><DateUtc dt:dt="string">2023-09-07T02:06:18Z</DateUtc></StartTime><FrequencyChanges><FrequencyChange><Frequency dt:dt="r8">10000000</Frequency><Timestamp dt:dt="r8">10997216869673</Timestamp><Current dt:…	좌우반구com(CVF, UVF, BVF)_4-008-1	60	1.0.0.171	1	2102551123	Professional	2.0.10.356	2.0.10.356	09-07-2023	2023-09-07 오전 2:06:18	11:06:18	2.0.10.252	164		1	z	노조	NULL	NULL	NULL	51	1	32	NULL	NULL	NULL	KSY2	List2	NULL	NULL	NULL	NULL	NULL	NULL	NULL	NULL	NULL	1	z	2	4	456827	0	z	460	457287
좌우반구com(CVF, UVF, BVF)_4	8	1	<?xml version="1.0"?>\n<Clock xmlns:dt="urn:schemas-microsoft-com:datatypes"><Description dt:dt="string">E-Prime Primary Realtime Clock</Description><StartTime><Timestamp dt:dt="int">0</Timestamp><DateUtc dt:dt="string">2023-09-07T02:06:18Z</DateUtc></StartTime><FrequencyChanges><FrequencyChange><Frequency dt:dt="r8">10000000</Frequency><Timestamp dt:dt="r8">10997216869673</Timestamp><Current dt:…	좌우반구com(CVF, UVF, BVF)_4-008-1	60	1.0.0.171	1	2102551123	Professional	2.0.10.356	2.0.10.356	09-07-2023	2023-09-07 오전 2:06:18	11:06:18	2.0.10.252	369		1	z	논란	NULL	NULL	NULL	NULL	NULL	NULL	17	1	105	KSY2	List3	NULL	NULL	NULL	NULL	NULL	NULL	NULL	NULL	NULL	1	z	2	3	1042759	0	z	384	1043143
좌우반구com(CVF, UVF, BVF)_4	8	1	<?xml version="1.0"?>\n<Clock xmlns:dt="urn:schemas-microsoft-com:datatypes"><Description dt:dt="string">E-Prime Primary Realtime Clock</Description><StartTime><Timestamp dt:dt="int">0</Timestamp><DateUtc dt:dt="string">2023-09-07T02:06:18Z</DateUtc></StartTime><FrequencyChanges><FrequencyChange><Frequency dt:dt="r8">10000000</Frequency><Timestamp dt:dt="r8">10997216869673</Timestamp><Current dt:…	좌우반구com(CVF, UVF, BVF)_4-008-1	60	1.0.0.171	1	2102551123	Professional	2.0.10.356	2.0.10.356	09-07-2023	2023-09-07 오전 2:06:18	11:06:18	2.0.10.252	233		2	{/}	논무	NULL	NULL	NULL	128	1	101	NULL	NULL	NULL	KSY4	List2	NULL	NULL	NULL	NULL	NULL	NULL	NULL	NULL	NULL	1	{/}	2	3	638809	0	{/}	406	639215
좌우반구com(CVF, UVF, BVF)_4	8	1	<?xml version="1.0"?>\n<Clock xmlns:dt="urn:schemas-microsoft-com:datatypes"><Description dt:dt="string">E-Prime Primary Realtime Clock</Description><StartTime><Timestamp dt:dt="int">0</Timestamp><DateUtc dt:dt="string">2023-09-07T02:06:18Z</DateUtc></StartTime><FrequencyChanges><FrequencyChange><Frequency dt:dt="r8">10000000</Frequency><Timestamp dt:dt="r8">10997216869673</Timestamp><Current dt:…	좌우반구com(CVF, UVF, BVF)_4-008-1	60	1.0.0.171	1	2102551123	Professional	2.0.10.356	2.0.10.356	09-07-2023	2023-09-07 오전 2:06:18	11:06:18	2.0.10.252	333		1	z	느낌	NULL	NULL	NULL	NULL	NULL	NULL	30	1	69	KSY2	List3	NULL	NULL	NULL	NULL	NULL	NULL	NULL	NULL	NULL	1	z	2	3	947359	0	z	296	947655
좌우반구com(CVF, UVF, BVF)_4	8	1	<?xml version="1.0"?>\n<Clock xmlns:dt="urn:schemas-microsoft-com:datatypes"><Description dt:dt="string">E-Prime Primary Realtime Clock</Description><StartTime><Timestamp dt:dt="int">0</Timestamp><DateUtc dt:dt="string">2023-09-07T02:06:18Z</DateUtc></StartTime><FrequencyChanges><FrequencyChange><Frequency dt:dt="r8">10000000</Frequency><Timestamp dt:dt="r8">10997216869673</Timestamp><Current dt:…	좌우반구com(CVF, UVF, BVF)_4-008-1	60	1.0.0.171	1	2102551123	Professional	2.0.10.356	2.0.10.356	09-07-2023	2023-09-07 오전 2:06:18	11:06:18	2.0.10.252	82		2	{/}	느속	130	1	82	NULL	NULL	NULL	NULL	NULL	NULL	KSY	List1	0		2	1	234377	183		0	0	1	{/}	2	3	234560	0	{/}	335	234895
좌우반구com(CVF, UVF, BVF)_4	8	1	<?xml version="1.0"?>\n<Clock xmlns:dt="urn:schemas-microsoft-com:datatypes"><Description dt:dt="string">E-Prime Primary Realtime Clock</Description><StartTime><Timestamp dt:dt="int">0</Timestamp><DateUtc dt:dt="string">2023-09-07T02:06:18Z</DateUtc></StartTime><FrequencyChanges><FrequencyChange><Frequency dt:dt="r8">10000000</Frequency><Timestamp dt:dt="r8">10997216869673</Timestamp><Current dt:…	좌우반구com(CVF, UVF, BVF)_4-008-1	60	1.0.0.171	1	2102551123	Professional	2.0.10.356	2.0.10.356	09-07-2023	2023-09-07 오전 2:06:18	11:06:18	2.0.10.252	173		2	{/}	느스	NULL	NULL	NULL	18	1	41	NULL	NULL	NULL	KSY3	List2	NULL	NULL	NULL	NULL	NULL	NULL	NULL	NULL	NULL	1	{/}	3	3	480459	0	{/}	332	480791
좌우반구com(CVF, UVF, BVF)_4	8	1	<?xml version="1.0"?>\n<Clock xmlns:dt="urn:schemas-microsoft-com:datatypes"><Description dt:dt="string">E-Prime Primary Realtime Clock</Description><StartTime><Timestamp dt:dt="int">0</Timestamp><DateUtc dt:dt="string">2023-09-07T02:06:18Z</DateUtc></StartTime><FrequencyChanges><FrequencyChange><Frequency dt:dt="r8">10000000</Frequency><Timestamp dt:dt="r8">10997216869673</Timestamp><Current dt:…	좌우반구com(CVF, UVF, BVF)_4-008-1	60	1.0.0.171	1	2102551123	Professional	2.0.10.356	2.0.10.356	09-07-2023	2023-09-07 오전 2:06:18	11:06:18	2.0.10.252	252		2	{/}	느체	NULL	NULL	NULL	116	1	120	NULL	NULL	NULL	KSY2	List2	NULL	NULL	NULL	NULL	NULL	NULL	NULL	NULL	NULL	1	{/}	2	3	689809	0	{/}	430	690239
좌우반구com(CVF, UVF, BVF)_4	8	1	<?xml version="1.0"?>\n<Clock xmlns:dt="urn:schemas-microsoft-com:datatypes"><Description dt:dt="string">E-Prime Primary Realtime Clock</Description><StartTime><Timestamp dt:dt="int">0</Timestamp><DateUtc dt:dt="string">2023-09-07T02:06:18Z</DateUtc></StartTime><FrequencyChanges><FrequencyChange><Frequency dt:dt="r8">10000000</Frequency><Timestamp dt:dt="r8">10997216869673</Timestamp><Current dt:…	좌우반구com(CVF, UVF, BVF)_4-008-1	60	1.0.0.171	1	2102551123	Professional	2.0.10.356	2.0.10.356	09-07-2023	2023-09-07 오전 2:06:18	11:06:18	2.0.10.252	297		2	{/}	님우	NULL	NULL	NULL	NULL	NULL	NULL	80	1	33	KSY2	List3	NULL	NULL	NULL	NULL	NULL	NULL	NULL	NULL	NULL	1	{/}	3	3	852609	0	{/}	390	852999
좌우반구com(CVF, UVF, BVF)_4	8	1	<?xml version="1.0"?>\n<Clock xmlns:dt="urn:schemas-microsoft-com:datatypes"><Description dt:dt="string">E-Prime Primary Realtime Clock</Description><StartTime><Timestamp dt:dt="int">0</Timestamp><DateUtc dt:dt="string">2023-09-07T02:06:18Z</DateUtc></StartTime><FrequencyChanges><FrequencyChange><Frequency dt:dt="r8">10000000</Frequency><Timestamp dt:dt="r8">10997216869673</Timestamp><Current dt:…	좌우반구com(CVF, UVF, BVF)_4-008-1	60	1.0.0.171	1	2102551123	Professional	2.0.10.356	2.0.10.356	09-07-2023	2023-09-07 오전 2:06:18	11:06:18	2.0.10.252	197		2	{/}	단률	NULL	NULL	NULL	26	1	65	NULL	NULL	NULL	KSY4	List2	NULL	NULL	NULL	NULL	NULL	NULL	NULL	NULL	NULL	1	{/}	3	3	544259	0	{/}	404	544663
좌우반구com(CVF, UVF, BVF)_4	8	1	<?xml version="1.0"?>\n<Clock xmlns:dt="urn:schemas-microsoft-com:datatypes"><Description dt:dt="string">E-Prime Primary Realtime Clock</Description><StartTime><Timestamp dt:dt="int">0</Timestamp><DateUtc dt:dt="string">2023-09-07T02:06:18Z</DateUtc></StartTime><FrequencyChanges><FrequencyChange><Frequency dt:dt="r8">10000000</Frequency><Timestamp dt:dt="r8">10997216869673</Timestamp><Current dt:…	좌우반구com(CVF, UVF, BVF)_4-008-1	60	1.0.0.171	1	2102551123	Professional	2.0.10.356	2.0.10.356	09-07-2023	2023-09-07 오전 2:06:18	11:06:18	2.0.10.252	330		1	z	단어	NULL	NULL	NULL	NULL	NULL	NULL	14	1	66	KSY2	List3	NULL	NULL	NULL	NULL	NULL	NULL	NULL	NULL	NULL	1	z	2	3	939659	0	z	292	939951
좌우반구com(CVF, UVF, BVF)_4	8	1	<?xml version="1.0"?>\n<Clock xmlns:dt="urn:schemas-microsoft-com:datatypes"><Description dt:dt="string">E-Prime Primary Realtime Clock</Description><StartTime><Timestamp dt:dt="int">0</Timestamp><DateUtc dt:dt="string">2023-09-07T02:06:18Z</DateUtc></StartTime><FrequencyChanges><FrequencyChange><Frequency dt:dt="r8">10000000</Frequency><Timestamp dt:dt="r8">10997216869673</Timestamp><Current dt:…	좌우반구com(CVF, UVF, BVF)_4-008-1	60	1.0.0.171	1	2102551123	Professional	2.0.10.356	2.0.10.356	09-07-2023	2023-09-07 오전 2:06:18	11:06:18	2.0.10.252	388		1	z	단위	NULL	NULL	NULL	NULL	NULL	NULL	136	1	124	KSY2	List3	NULL	NULL	NULL	NULL	NULL	NULL	NULL	NULL	NULL	1	z	3	3	1092475	0	z	379	1092854
좌우반구com(CVF, UVF, BVF)_4	8	1	<?xml version="1.0"?>\n<Clock xmlns:dt="urn:schemas-microsoft-com:datatypes"><Description dt:dt="string">E-Prime Primary Realtime Clock</Description><StartTime><Timestamp dt:dt="int">0</Timestamp><DateUtc dt:dt="string">2023-09-07T02:06:18Z</DateUtc></StartTime><FrequencyChanges><FrequencyChange><Frequency dt:dt="r8">10000000</Frequency><Timestamp dt:dt="r8">10997216869673</Timestamp><Current dt:…	좌우반구com(CVF, UVF, BVF)_4-008-1	60	1.0.0.171	1	2102551123	Professional	2.0.10.356	2.0.10.356	09-07-2023	2023-09-07 오전 2:06:18	11:06:18	2.0.10.252	67		1	z	담화	15	1	67	NULL	NULL	NULL	NULL	NULL	NULL	KSY2	List1	NULL	NULL	NULL	NULL	NULL	NULL	NULL	NULL	NULL	1	z	2	4	194977	0	z	526	195503
좌우반구com(CVF, UVF, BVF)_4	8	1	<?xml version="1.0"?>\n<Clock xmlns:dt="urn:schemas-microsoft-com:datatypes"><Description dt:dt="string">E-Prime Primary Realtime Clock</Description><StartTime><Timestamp dt:dt="int">0</Timestamp><DateUtc dt:dt="string">2023-09-07T02:06:18Z</DateUtc></StartTime><FrequencyChanges><FrequencyChange><Frequency dt:dt="r8">10000000</Frequency><Timestamp dt:dt="r8">10997216869673</Timestamp><Current dt:…	좌우반구com(CVF, UVF, BVF)_4-008-1	60	1.0.0.171	1	2102551123	Professional	2.0.10.356	2.0.10.356	09-07-2023	2023-09-07 오전 2:06:18	11:06:18	2.0.10.252	130		1	z	대문	1	1	130	NULL	NULL	NULL	NULL	NULL	NULL	KSY2	List1	NULL	NULL	NULL	NULL	NULL	NULL	NULL	NULL	NULL	1	z	2	3	361143	0	z	536	361679
좌우반구com(CVF, UVF, BVF)_4	8	1	<?xml version="1.0"?>\n<Clock xmlns:dt="urn:schemas-microsoft-com:datatypes"><Description dt:dt="string">E-Prime Primary Realtime Clock</Description><StartTime><Timestamp dt:dt="int">0</Timestamp><DateUtc dt:dt="string">2023-09-07T02:06:18Z</DateUtc></StartTime><FrequencyChanges><FrequencyChange><Frequency dt:dt="r8">10000000</Frequency><Timestamp dt:dt="r8">10997216869673</Timestamp><Current dt:…	좌우반구com(CVF, UVF, BVF)_4-008-1	60	1.0.0.171	1	2102551123	Professional	2.0.10.356	2.0.10.356	09-07-2023	2023-09-07 오전 2:06:18	11:06:18	2.0.10.252	200		1	z	대중	NULL	NULL	NULL	60	1	68	NULL	NULL	NULL	KSY2	List2	NULL	NULL	NULL	NULL	NULL	NULL	NULL	NULL	NULL	1	z	2	4	552060	0	z	683	552743
좌우반구com(CVF, UVF, BVF)_4	8	1	<?xml version="1.0"?>\n<Clock xmlns:dt="urn:schemas-microsoft-com:datatypes"><Description dt:dt="string">E-Prime Primary Realtime Clock</Description><StartTime><Timestamp dt:dt="int">0</Timestamp><DateUtc dt:dt="string">2023-09-07T02:06:18Z</DateUtc></StartTime><FrequencyChanges><FrequencyChange><Frequency dt:dt="r8">10000000</Frequency><Timestamp dt:dt="r8">10997216869673</Timestamp><Current dt:…	좌우반구com(CVF, UVF, BVF)_4-008-1	60	1.0.0.171	1	2102551123	Professional	2.0.10.356	2.0.10.356	09-07-2023	2023-09-07 오전 2:06:18	11:06:18	2.0.10.252	374		1	z	도박	NULL	NULL	NULL	NULL	NULL	NULL	69	1	110	KSY2	List3	NULL	NULL	NULL	NULL	NULL	NULL	NULL	NULL	NULL	1	z	2	3	1055742	0	z	385	1056127
좌우반구com(CVF, UVF, BVF)_4	8	1	<?xml version="1.0"?>\n<Clock xmlns:dt="urn:schemas-microsoft-com:datatypes"><Description dt:dt="string">E-Prime Primary Realtime Clock</Description><StartTime><Timestamp dt:dt="int">0</Timestamp><DateUtc dt:dt="string">2023-09-07T02:06:18Z</DateUtc></StartTime><FrequencyChanges><FrequencyChange><Frequency dt:dt="r8">10000000</Frequency><Timestamp dt:dt="r8">10997216869673</Timestamp><Current dt:…	좌우반구com(CVF, UVF, BVF)_4-008-1	60	1.0.0.171	1	2102551123	Professional	2.0.10.356	2.0.10.356	09-07-2023	2023-09-07 오전 2:06:18	11:06:18	2.0.10.252	267		2	{/}	도휘	NULL	NULL	NULL	NULL	NULL	NULL	56	1	3	KSY	List3	0		2	0	772493	183		0	0	1	{/}	2	3	772676	0	{/}	475	773151
좌우반구com(CVF, UVF, BVF)_4	8	1	<?xml version="1.0"?>\n<Clock xmlns:dt="urn:schemas-microsoft-com:datatypes"><Description dt:dt="string">E-Prime Primary Realtime Clock</Description><StartTime><Timestamp dt:dt="int">0</Timestamp><DateUtc dt:dt="string">2023-09-07T02:06:18Z</DateUtc></StartTime><FrequencyChanges><FrequencyChange><Frequency dt:dt="r8">10000000</Frequency><Timestamp dt:dt="r8">10997216869673</Timestamp><Current dt:…	좌우반구com(CVF, UVF, BVF)_4-008-1	60	1.0.0.171	1	2102551123	Professional	2.0.10.356	2.0.10.356	09-07-2023	2023-09-07 오전 2:06:18	11:06:18	2.0.10.252	204		1	z	동의	NULL	NULL	NULL	118	1	72	NULL	NULL	NULL	KSY2	List2	NULL	NULL	NULL	NULL	NULL	NULL	NULL	NULL	NULL	1	z	2	3	562693	0	z	346	563039
좌우반구com(CVF, UVF, BVF)_4	8	1	<?xml version="1.0"?>\n<Clock xmlns:dt="urn:schemas-microsoft-com:datatypes"><Description dt:dt="string">E-Prime Primary Realtime Clock</Description><StartTime><Timestamp dt:dt="int">0</Timestamp><DateUtc dt:dt="string">2023-09-07T02:06:18Z</DateUtc></StartTime><FrequencyChanges><FrequencyChange><Frequency dt:dt="r8">10000000</Frequency><Timestamp dt:dt="r8">10997216869673</Timestamp><Current dt:…	좌우반구com(CVF, UVF, BVF)_4-008-1	60	1.0.0.171	1	2102551123	Professional	2.0.10.356	2.0.10.356	09-07-2023	2023-09-07 오전 2:06:18	11:06:18	2.0.10.252	177		2	{/}	득관	NULL	NULL	NULL	63	1	45	NULL	NULL	NULL	KSY3	List2	NULL	NULL	NULL	NULL	NULL	NULL	NULL	NULL	NULL	1	{/}	2	3	490693	0	{/}	386	491079
좌우반구com(CVF, UVF, BVF)_4	8	1	<?xml version="1.0"?>\n<Clock xmlns:dt="urn:schemas-microsoft-com:datatypes"><Description dt:dt="string">E-Prime Primary Realtime Clock</Description><StartTime><Timestamp dt:dt="int">0</Timestamp><DateUtc dt:dt="string">2023-09-07T02:06:18Z</DateUtc></StartTime><FrequencyChanges><FrequencyChange><Frequency dt:dt="r8">10000000</Frequency><Timestamp dt:dt="r8">10997216869673</Timestamp><Current dt:…	좌우반구com(CVF, UVF, BVF)_4-008-1	60	1.0.0.171	1	2102551123	Professional	2.0.10.356	2.0.10.356	09-07-2023	2023-09-07 오전 2:06:18	11:06:18	2.0.10.252	140		2	{/}	득동	NULL	NULL	NULL	103	1	8	NULL	NULL	NULL	KSY4	List2	NULL	NULL	NULL	NULL	NULL	NULL	NULL	NULL	NULL	1	{/}	2	3	394410	0	{/}	349	394759
좌우반구com(CVF, UVF, BVF)_4	8	1	<?xml version="1.0"?>\n<Clock xmlns:dt="urn:schemas-microsoft-com:datatypes"><Description dt:dt="string">E-Prime Primary Realtime Clock</Description><StartTime><Timestamp dt:dt="int">0</Timestamp><DateUtc dt:dt="string">2023-09-07T02:06:18Z</DateUtc></StartTime><FrequencyChanges><FrequencyChange><Frequency dt:dt="r8">10000000</Frequency><Timestamp dt:dt="r8">10997216869673</Timestamp><Current dt:…	좌우반구com(CVF, UVF, BVF)_4-008-1	60	1.0.0.171	1	2102551123	Professional	2.0.10.356	2.0.10.356	09-07-2023	2023-09-07 오전 2:06:18	11:06:18	2.0.10.252	250		2	{/}	득생	NULL	NULL	NULL	113	1	118	NULL	NULL	NULL	KSY4	List2	NULL	NULL	NULL	NULL	NULL	NULL	NULL	NULL	NULL	1	{/}	2	4	684293	0	{/}	418	684711
좌우반구com(CVF, UVF, BVF)_4	8	1	<?xml version="1.0"?>\n<Clock xmlns:dt="urn:schemas-microsoft-com:datatypes"><Description dt:dt="string">E-Prime Primary Realtime Clock</Description><StartTime><Timestamp dt:dt="int">0</Timestamp><DateUtc dt:dt="string">2023-09-07T02:06:18Z</DateUtc></StartTime><FrequencyChanges><FrequencyChange><Frequency dt:dt="r8">10000000</Frequency><Timestamp dt:dt="r8">10997216869673</Timestamp><Current dt:…	좌우반구com(CVF, UVF, BVF)_4-008-1	60	1.0.0.171	1	2102551123	Professional	2.0.10.356	2.0.10.356	09-07-2023	2023-09-07 오전 2:06:18	11:06:18	2.0.10.252	112		2	{/}	득외	103	1	112	NULL	NULL	NULL	NULL	NULL	NULL	KSY4	List1	NULL	NULL	NULL	NULL	NULL	NULL	NULL	NULL	NULL	1	{/}	2	4	313277	0	{/}	554	313831
좌우반구com(CVF, UVF, BVF)_4	8	1	<?xml version="1.0"?>\n<Clock xmlns:dt="urn:schemas-microsoft-com:datatypes"><Description dt:dt="string">E-Prime Primary Realtime Clock</Description><StartTime><Timestamp dt:dt="int">0</Timestamp><DateUtc dt:dt="string">2023-09-07T02:06:18Z</DateUtc></StartTime><FrequencyChanges><FrequencyChange><Frequency dt:dt="r8">10000000</Frequency><Timestamp dt:dt="r8">10997216869673</Timestamp><Current dt:…	좌우반구com(CVF, UVF, BVF)_4-008-1	60	1.0.0.171	1	2102551123	Professional	2.0.10.356	2.0.10.356	09-07-2023	2023-09-07 오전 2:06:18	11:06:18	2.0.10.252	125		2	{/}	란공	104	1	125	NULL	NULL	NULL	NULL	NULL	NULL	KSY3	List1	NULL	NULL	NULL	NULL	NULL	NULL	NULL	NULL	NULL	1	{/}	2	4	347860	0	{/}	347	348207
좌우반구com(CVF, UVF, BVF)_4	8	1	<?xml version="1.0"?>\n<Clock xmlns:dt="urn:schemas-microsoft-com:datatypes"><Description dt:dt="string">E-Prime Primary Realtime Clock</Description><StartTime><Timestamp dt:dt="int">0</Timestamp><DateUtc dt:dt="string">2023-09-07T02:06:18Z</DateUtc></StartTime><FrequencyChanges><FrequencyChange><Frequency dt:dt="r8">10000000</Frequency><Timestamp dt:dt="r8">10997216869673</Timestamp><Current dt:…	좌우반구com(CVF, UVF, BVF)_4-008-1	60	1.0.0.171	1	2102551123	Professional	2.0.10.356	2.0.10.356	09-07-2023	2023-09-07 오전 2:06:18	11:06:18	2.0.10.252	110		2	{/}	량필	101	1	110	NULL	NULL	NULL	NULL	NULL	NULL	KSY	List1	0		2	0	307727	183		0	0	1	{/}	2	3	307910	0	{/}	313	308223
좌우반구com(CVF, UVF, BVF)_4	8	1	<?xml version="1.0"?>\n<Clock xmlns:dt="urn:schemas-microsoft-com:datatypes"><Description dt:dt="string">E-Prime Primary Realtime Clock</Description><StartTime><Timestamp dt:dt="int">0</Timestamp><DateUtc dt:dt="string">2023-09-07T02:06:18Z</DateUtc></StartTime><FrequencyChanges><FrequencyChange><Frequency dt:dt="r8">10000000</Frequency><Timestamp dt:dt="r8">10997216869673</Timestamp><Current dt:…	좌우반구com(CVF, UVF, BVF)_4-008-1	60	1.0.0.171	1	2102551123	Professional	2.0.10.356	2.0.10.356	09-07-2023	2023-09-07 오전 2:06:18	11:06:18	2.0.10.252	344		2	{/}	려제	NULL	NULL	NULL	NULL	NULL	NULL	106	1	80	KSY4	List3	NULL	NULL	NULL	NULL	NULL	NULL	NULL	NULL	NULL	1	{/}	2	3	976642	0	{/}	365	977007
좌우반구com(CVF, UVF, BVF)_4	8	1	<?xml version="1.0"?>\n<Clock xmlns:dt="urn:schemas-microsoft-com:datatypes"><Description dt:dt="string">E-Prime Primary Realtime Clock</Description><StartTime><Timestamp dt:dt="int">0</Timestamp><DateUtc dt:dt="string">2023-09-07T02:06:18Z</DateUtc></StartTime><FrequencyChanges><FrequencyChange><Frequency dt:dt="r8">10000000</Frequency><Timestamp dt:dt="r8">10997216869673</Timestamp><Current dt:…	좌우반구com(CVF, UVF, BVF)_4-008-1	60	1.0.0.171	1	2102551123	Professional	2.0.10.356	2.0.10.356	09-07-2023	2023-09-07 오전 2:06:18	11:06:18	2.0.10.252	281		2	{/}	려최	NULL	NULL	NULL	NULL	NULL	NULL	7	1	17	KSY2	List3	NULL	NULL	NULL	NULL	NULL	NULL	NULL	NULL	NULL	1	{/}	2	4	810410	0	{/}	365	810775
좌우반구com(CVF, UVF, BVF)_4	8	1	<?xml version="1.0"?>\n<Clock xmlns:dt="urn:schemas-microsoft-com:datatypes"><Description dt:dt="string">E-Prime Primary Realtime Clock</Description><StartTime><Timestamp dt:dt="int">0</Timestamp><DateUtc dt:dt="string">2023-09-07T02:06:18Z</DateUtc></StartTime><FrequencyChanges><FrequencyChange><Frequency dt:dt="r8">10000000</Frequency><Timestamp dt:dt="r8">10997216869673</Timestamp><Current dt:…	좌우반구com(CVF, UVF, BVF)_4-008-1	60	1.0.0.171	1	2102551123	Professional	2.0.10.356	2.0.10.356	09-07-2023	2023-09-07 오전 2:06:18	11:06:18	2.0.10.252	299		2	{/}	려희	NULL	NULL	NULL	NULL	NULL	NULL	47	1	35	KSY2	List3	NULL	NULL	NULL	NULL	NULL	NULL	NULL	NULL	NULL	1	{/}	2	3	857792	0	{/}	351	858143
좌우반구com(CVF, UVF, BVF)_4	8	1	<?xml version="1.0"?>\n<Clock xmlns:dt="urn:schemas-microsoft-com:datatypes"><Description dt:dt="string">E-Prime Primary Realtime Clock</Description><StartTime><Timestamp dt:dt="int">0</Timestamp><DateUtc dt:dt="string">2023-09-07T02:06:18Z</DateUtc></StartTime><FrequencyChanges><FrequencyChange><Frequency dt:dt="r8">10000000</Frequency><Timestamp dt:dt="r8">10997216869673</Timestamp><Current dt:…	좌우반구com(CVF, UVF, BVF)_4-008-1	60	1.0.0.171	1	2102551123	Professional	2.0.10.356	2.0.10.356	09-07-2023	2023-09-07 오전 2:06:18	11:06:18	2.0.10.252	160		2	{/}	력름	NULL	NULL	NULL	66	1	28	NULL	NULL	NULL	KSY	List2	0		3	-1	446126	184		0	0	1	{/}	2	4	446310	0	{/}	377	446687
좌우반구com(CVF, UVF, BVF)_4	8	1	<?xml version="1.0"?>\n<Clock xmlns:dt="urn:schemas-microsoft-com:datatypes"><Description dt:dt="string">E-Prime Primary Realtime Clock</Description><StartTime><Timestamp dt:dt="int">0</Timestamp><DateUtc dt:dt="string">2023-09-07T02:06:18Z</DateUtc></StartTime><FrequencyChanges><FrequencyChange><Frequency dt:dt="r8">10000000</Frequency><Timestamp dt:dt="r8">10997216869673</Timestamp><Current dt:…	좌우반구com(CVF, UVF, BVF)_4-008-1	60	1.0.0.171	1	2102551123	Professional	2.0.10.356	2.0.10.356	09-07-2023	2023-09-07 오전 2:06:18	11:06:18	2.0.10.252	393		2	{/}	례부	NULL	NULL	NULL	NULL	NULL	NULL	70	1	129	KSY2	List3	NULL	NULL	NULL	NULL	NULL	NULL	NULL	NULL	NULL	1	{/}	3	3	1105675	0	{/}	324	1105999
좌우반구com(CVF, UVF, BVF)_4	8	1	<?xml version="1.0"?>\n<Clock xmlns:dt="urn:schemas-microsoft-com:datatypes"><Description dt:dt="string">E-Prime Primary Realtime Clock</Description><StartTime><Timestamp dt:dt="int">0</Timestamp><DateUtc dt:dt="string">2023-09-07T02:06:18Z</DateUtc></StartTime><FrequencyChanges><FrequencyChange><Frequency dt:dt="r8">10000000</Frequency><Timestamp dt:dt="r8">10997216869673</Timestamp><Current dt:…	좌우반구com(CVF, UVF, BVF)_4-008-1	60	1.0.0.171	1	2102551123	Professional	2.0.10.356	2.0.10.356	09-07-2023	2023-09-07 오전 2:06:18	11:06:18	2.0.10.252	359		2	{/}	록어	NULL	NULL	NULL	NULL	NULL	NULL	54	1	95	KSY3	List3	NULL	NULL	NULL	NULL	NULL	NULL	NULL	NULL	NULL	1	{/}	2	3	1016009	0	{/}	390	1016399
좌우반구com(CVF, UVF, BVF)_4	8	1	<?xml version="1.0"?>\n<Clock xmlns:dt="urn:schemas-microsoft-com:datatypes"><Description dt:dt="string">E-Prime Primary Realtime Clock</Description><StartTime><Timestamp dt:dt="int">0</Timestamp><DateUtc dt:dt="string">2023-09-07T02:06:18Z</DateUtc></StartTime><FrequencyChanges><FrequencyChange><Frequency dt:dt="r8">10000000</Frequency><Timestamp dt:dt="r8">10997216869673</Timestamp><Current dt:…	좌우반구com(CVF, UVF, BVF)_4-008-1	60	1.0.0.171	1	2102551123	Professional	2.0.10.356	2.0.10.356	09-07-2023	2023-09-07 오전 2:06:18	11:06:18	2.0.10.252	168		2	{/}	류궤	NULL	NULL	NULL	55	1	36	NULL	NULL	NULL	KSY3	List2	NULL	NULL	NULL	NULL	NULL	NULL	NULL	NULL	NULL	1	{/}	2	3	467576	0	{/}	391	467967
좌우반구com(CVF, UVF, BVF)_4	8	1	<?xml version="1.0"?>\n<Clock xmlns:dt="urn:schemas-microsoft-com:datatypes"><Description dt:dt="string">E-Prime Primary Realtime Clock</Description><StartTime><Timestamp dt:dt="int">0</Timestamp><DateUtc dt:dt="string">2023-09-07T02:06:18Z</DateUtc></StartTime><FrequencyChanges><FrequencyChange><Frequency dt:dt="r8">10000000</Frequency><Timestamp dt:dt="r8">10997216869673</Timestamp><Current dt:…	좌우반구com(CVF, UVF, BVF)_4-008-1	60	1.0.0.171	1	2102551123	Professional	2.0.10.356	2.0.10.356	09-07-2023	2023-09-07 오전 2:06:18	11:06:18	2.0.10.252	3		2	{/}	류란	47	1	3	NULL	NULL	NULL	NULL	NULL	NULL	KSY	List1	0		2	0	27577	183		0	0	1	{/}	2	3	27760	0	{/}	264	28024
좌우반구com(CVF, UVF, BVF)_4	8	1	<?xml version="1.0"?>\n<Clock xmlns:dt="urn:schemas-microsoft-com:datatypes"><Description dt:dt="string">E-Prime Primary Realtime Clock</Description><StartTime><Timestamp dt:dt="int">0</Timestamp><DateUtc dt:dt="string">2023-09-07T02:06:18Z</DateUtc></StartTime><FrequencyChanges><FrequencyChange><Frequency dt:dt="r8">10000000</Frequency><Timestamp dt:dt="r8">10997216869673</Timestamp><Current dt:…	좌우반구com(CVF, UVF, BVF)_4-008-1	60	1.0.0.171	1	2102551123	Professional	2.0.10.356	2.0.10.356	09-07-2023	2023-09-07 오전 2:06:18	11:06:18	2.0.10.252	21		2	{/}	류포	18	1	21	NULL	NULL	NULL	NULL	NULL	NULL	KSY2	List1	NULL	NULL	NULL	NULL	NULL	NULL	NULL	NULL	NULL	1	{/}	2	4	73744	0	{/}	368	74112
좌우반구com(CVF, UVF, BVF)_4	8	1	<?xml version="1.0"?>\n<Clock xmlns:dt="urn:schemas-microsoft-com:datatypes"><Description dt:dt="string">E-Prime Primary Realtime Clock</Description><StartTime><Timestamp dt:dt="int">0</Timestamp><DateUtc dt:dt="string">2023-09-07T02:06:18Z</DateUtc></StartTime><FrequencyChanges><FrequencyChange><Frequency dt:dt="r8">10000000</Frequency><Timestamp dt:dt="r8">10997216869673</Timestamp><Current dt:…	좌우반구com(CVF, UVF, BVF)_4-008-1	60	1.0.0.171	1	2102551123	Professional	2.0.10.356	2.0.10.356	09-07-2023	2023-09-07 오전 2:06:18	11:06:18	2.0.10.252	79		2	{/}	률법	39	1	79	NULL	NULL	NULL	NULL	NULL	NULL	KSY2	List1	NULL	NULL	NULL	NULL	NULL	NULL	NULL	NULL	NULL	1	{/}	2	4	226677	0	{/}	394	227071
좌우반구com(CVF, UVF, BVF)_4	8	1	<?xml version="1.0"?>\n<Clock xmlns:dt="urn:schemas-microsoft-com:datatypes"><Description dt:dt="string">E-Prime Primary Realtime Clock</Description><StartTime><Timestamp dt:dt="int">0</Timestamp><DateUtc dt:dt="string">2023-09-07T02:06:18Z</DateUtc></StartTime><FrequencyChanges><FrequencyChange><Frequency dt:dt="r8">10000000</Frequency><Timestamp dt:dt="r8">10997216869673</Timestamp><Current dt:…	좌우반구com(CVF, UVF, BVF)_4-008-1	60	1.0.0.171	1	2102551123	Professional	2.0.10.356	2.0.10.356	09-07-2023	2023-09-07 오전 2:06:18	11:06:18	2.0.10.252	376		2	{/}	률법	NULL	NULL	NULL	NULL	NULL	NULL	22	1	112	KSY	List3	0		2	0	1060809	183		0	0	1	{/}	2	3	1060992	0	{/}	359	1061351
좌우반구com(CVF, UVF, BVF)_4	8	1	<?xml version="1.0"?>\n<Clock xmlns:dt="urn:schemas-microsoft-com:datatypes"><Description dt:dt="string">E-Prime Primary Realtime Clock</Description><StartTime><Timestamp dt:dt="int">0</Timestamp><DateUtc dt:dt="string">2023-09-07T02:06:18Z</DateUtc></StartTime><FrequencyChanges><FrequencyChange><Frequency dt:dt="r8">10000000</Frequency><Timestamp dt:dt="r8">10997216869673</Timestamp><Current dt:…	좌우반구com(CVF, UVF, BVF)_4-008-1	60	1.0.0.171	1	2102551123	Professional	2.0.10.356	2.0.10.356	09-07-2023	2023-09-07 오전 2:06:18	11:06:18	2.0.10.252	211		2	{/}	률시	NULL	NULL	NULL	119	1	79	NULL	NULL	NULL	KSY2	List2	NULL	NULL	NULL	NULL	NULL	NULL	NULL	NULL	NULL	1	{/}	2	3	580943	0	{/}	384	581327
좌우반구com(CVF, UVF, BVF)_4	8	1	<?xml version="1.0"?>\n<Clock xmlns:dt="urn:schemas-microsoft-com:datatypes"><Description dt:dt="string">E-Prime Primary Realtime Clock</Description><StartTime><Timestamp dt:dt="int">0</Timestamp><DateUtc dt:dt="string">2023-09-07T02:06:18Z</DateUtc></StartTime><FrequencyChanges><FrequencyChange><Frequency dt:dt="r8">10000000</Frequency><Timestamp dt:dt="r8">10997216869673</Timestamp><Current dt:…	좌우반구com(CVF, UVF, BVF)_4-008-1	60	1.0.0.171	1	2102551123	Professional	2.0.10.356	2.0.10.356	09-07-2023	2023-09-07 오전 2:06:18	11:06:18	2.0.10.252	69		2	{/}	률훈	129	1	69	NULL	NULL	NULL	NULL	NULL	NULL	KSY4	List1	NULL	NULL	NULL	NULL	NULL	NULL	NULL	NULL	NULL	1	{/}	2	3	200393	0	{/}	375	200768
좌우반구com(CVF, UVF, BVF)_4	8	1	<?xml version="1.0"?>\n<Clock xmlns:dt="urn:schemas-microsoft-com:datatypes"><Description dt:dt="string">E-Prime Primary Realtime Clock</Description><StartTime><Timestamp dt:dt="int">0</Timestamp><DateUtc dt:dt="string">2023-09-07T02:06:18Z</DateUtc></StartTime><FrequencyChanges><FrequencyChange><Frequency dt:dt="r8">10000000</Frequency><Timestamp dt:dt="r8">10997216869673</Timestamp><Current dt:…	좌우반구com(CVF, UVF, BVF)_4-008-1	60	1.0.0.171	1	2102551123	Professional	2.0.10.356	2.0.10.356	09-07-2023	2023-09-07 오전 2:06:18	11:06:18	2.0.10.252	134		2	{/}	름결	NULL	NULL	NULL	100	1	2	NULL	NULL	NULL	KSY3	List2	NULL	NULL	NULL	NULL	NULL	NULL	NULL	NULL	NULL	1	{/}	2	3	378926	0	{/}	385	379311
좌우반구com(CVF, UVF, BVF)_4	8	1	<?xml version="1.0"?>\n<Clock xmlns:dt="urn:schemas-microsoft-com:datatypes"><Description dt:dt="string">E-Prime Primary Realtime Clock</Description><StartTime><Timestamp dt:dt="int">0</Timestamp><DateUtc dt:dt="string">2023-09-07T02:06:18Z</DateUtc></StartTime><FrequencyChanges><FrequencyChange><Frequency dt:dt="r8">10000000</Frequency><Timestamp dt:dt="r8">10997216869673</Timestamp><Current dt:…	좌우반구com(CVF, UVF, BVF)_4-008-1	60	1.0.0.171	1	2102551123	Professional	2.0.10.356	2.0.10.356	09-07-2023	2023-09-07 오전 2:06:18	11:06:18	2.0.10.252	383		2	{/}	름무	NULL	NULL	NULL	NULL	NULL	NULL	68	1	119	KSY3	List3	NULL	NULL	NULL	NULL	NULL	NULL	NULL	NULL	NULL	1	{/}	2	3	1079592	0	{/}	311	1079903
좌우반구com(CVF, UVF, BVF)_4	8	1	<?xml version="1.0"?>\n<Clock xmlns:dt="urn:schemas-microsoft-com:datatypes"><Description dt:dt="string">E-Prime Primary Realtime Clock</Description><StartTime><Timestamp dt:dt="int">0</Timestamp><DateUtc dt:dt="string">2023-09-07T02:06:18Z</DateUtc></StartTime><FrequencyChanges><FrequencyChange><Frequency dt:dt="r8">10000000</Frequency><Timestamp dt:dt="r8">10997216869673</Timestamp><Current dt:…	좌우반구com(CVF, UVF, BVF)_4-008-1	60	1.0.0.171	1	2102551123	Professional	2.0.10.356	2.0.10.356	09-07-2023	2023-09-07 오전 2:06:18	11:06:18	2.0.10.252	165		2	{/}	리열	NULL	NULL	NULL	39	1	33	NULL	NULL	NULL	KSY	List2	0		2	0	459310	183		0	0	1	{/}	2	3	459493	0	{/}	378	459871
좌우반구com(CVF, UVF, BVF)_4	8	1	<?xml version="1.0"?>\n<Clock xmlns:dt="urn:schemas-microsoft-com:datatypes"><Description dt:dt="string">E-Prime Primary Realtime Clock</Description><StartTime><Timestamp dt:dt="int">0</Timestamp><DateUtc dt:dt="string">2023-09-07T02:06:18Z</DateUtc></StartTime><FrequencyChanges><FrequencyChange><Frequency dt:dt="r8">10000000</Frequency><Timestamp dt:dt="r8">10997216869673</Timestamp><Current dt:…	좌우반구com(CVF, UVF, BVF)_4-008-1	60	1.0.0.171	1	2102551123	Professional	2.0.10.356	2.0.10.356	09-07-2023	2023-09-07 오전 2:06:18	11:06:18	2.0.10.252	193		2	{/}	림밀	NULL	NULL	NULL	7	1	61	NULL	NULL	NULL	KSY2	List2	NULL	NULL	NULL	NULL	NULL	NULL	NULL	NULL	NULL	1	{/}	2	4	533693	0	{/}	410	534103
좌우반구com(CVF, UVF, BVF)_4	8	1	<?xml version="1.0"?>\n<Clock xmlns:dt="urn:schemas-microsoft-com:datatypes"><Description dt:dt="string">E-Prime Primary Realtime Clock</Description><StartTime><Timestamp dt:dt="int">0</Timestamp><DateUtc dt:dt="string">2023-09-07T02:06:18Z</DateUtc></StartTime><FrequencyChanges><FrequencyChange><Frequency dt:dt="r8">10000000</Frequency><Timestamp dt:dt="r8">10997216869673</Timestamp><Current dt:…	좌우반구com(CVF, UVF, BVF)_4-008-1	60	1.0.0.171	1	2102551123	Professional	2.0.10.356	2.0.10.356	09-07-2023	2023-09-07 오전 2:06:18	11:06:18	2.0.10.252	285		2	{/}	마요	NULL	NULL	NULL	NULL	NULL	NULL	34	1	21	KSY2	List3	NULL	NULL	NULL	NULL	NULL	NULL	NULL	NULL	NULL	1	{/}	2	4	820776	0	{/}	639	821415
좌우반구com(CVF, UVF, BVF)_4	8	1	<?xml version="1.0"?>\n<Clock xmlns:dt="urn:schemas-microsoft-com:datatypes"><Description dt:dt="string">E-Prime Primary Realtime Clock</Description><StartTime><Timestamp dt:dt="int">0</Timestamp><DateUtc dt:dt="string">2023-09-07T02:06:18Z</DateUtc></StartTime><FrequencyChanges><FrequencyChange><Frequency dt:dt="r8">10000000</Frequency><Timestamp dt:dt="r8">10997216869673</Timestamp><Current dt:…	좌우반구com(CVF, UVF, BVF)_4-008-1	60	1.0.0.171	1	2102551123	Professional	2.0.10.356	2.0.10.356	09-07-2023	2023-09-07 오전 2:06:18	11:06:18	2.0.10.252	244		2	{/}	망습	NULL	NULL	NULL	44	1	112	NULL	NULL	NULL	KSY4	List2	NULL	NULL	NULL	NULL	NULL	NULL	NULL	NULL	NULL	1	{/}	2	3	668393	0	{/}	366	668759
좌우반구com(CVF, UVF, BVF)_4	8	1	<?xml version="1.0"?>\n<Clock xmlns:dt="urn:schemas-microsoft-com:datatypes"><Description dt:dt="string">E-Prime Primary Realtime Clock</Description><StartTime><Timestamp dt:dt="int">0</Timestamp><DateUtc dt:dt="string">2023-09-07T02:06:18Z</DateUtc></StartTime><FrequencyChanges><FrequencyChange><Frequency dt:dt="r8">10000000</Frequency><Timestamp dt:dt="r8">10997216869673</Timestamp><Current dt:…	좌우반구com(CVF, UVF, BVF)_4-008-1	60	1.0.0.171	1	2102551123	Professional	2.0.10.356	2.0.10.356	09-07-2023	2023-09-07 오전 2:06:18	11:06:18	2.0.10.252	1		1	z	망신	17	1	1	NULL	NULL	NULL	NULL	NULL	NULL	KSY2	List1	NULL	NULL	NULL	NULL	NULL	NULL	NULL	NULL	NULL	1	z	2	3	22710	0	z	346	23056
좌우반구com(CVF, UVF, BVF)_4	8	1	<?xml version="1.0"?>\n<Clock xmlns:dt="urn:schemas-microsoft-com:datatypes"><Description dt:dt="string">E-Prime Primary Realtime Clock</Description><StartTime><Timestamp dt:dt="int">0</Timestamp><DateUtc dt:dt="string">2023-09-07T02:06:18Z</DateUtc></StartTime><FrequencyChanges><FrequencyChange><Frequency dt:dt="r8">10000000</Frequency><Timestamp dt:dt="r8">10997216869673</Timestamp><Current dt:…	좌우반구com(CVF, UVF, BVF)_4-008-1	60	1.0.0.171	1	2102551123	Professional	2.0.10.356	2.0.10.356	09-07-2023	2023-09-07 오전 2:06:18	11:06:18	2.0.10.252	25		1	z	매력	23	1	25	NULL	NULL	NULL	NULL	NULL	NULL	KSY2	List1	NULL	NULL	NULL	NULL	NULL	NULL	NULL	NULL	NULL	1	z	2	4	84294	0	z	410	84704
좌우반구com(CVF, UVF, BVF)_4	8	1	<?xml version="1.0"?>\n<Clock xmlns:dt="urn:schemas-microsoft-com:datatypes"><Description dt:dt="string">E-Prime Primary Realtime Clock</Description><StartTime><Timestamp dt:dt="int">0</Timestamp><DateUtc dt:dt="string">2023-09-07T02:06:18Z</DateUtc></StartTime><FrequencyChanges><FrequencyChange><Frequency dt:dt="r8">10000000</Frequency><Timestamp dt:dt="r8">10997216869673</Timestamp><Current dt:…	좌우반구com(CVF, UVF, BVF)_4-008-1	60	1.0.0.171	1	2102551123	Professional	2.0.10.356	2.0.10.356	09-07-2023	2023-09-07 오전 2:06:18	11:06:18	2.0.10.252	182		2	{/}	매소	NULL	NULL	NULL	85	1	50	NULL	NULL	NULL	KSY4	List2	NULL	NULL	NULL	NULL	NULL	NULL	NULL	NULL	NULL	1	{/}	2	3	503593	0	{/}	390	503983
좌우반구com(CVF, UVF, BVF)_4	8	1	<?xml version="1.0"?>\n<Clock xmlns:dt="urn:schemas-microsoft-com:datatypes"><Description dt:dt="string">E-Prime Primary Realtime Clock</Description><StartTime><Timestamp dt:dt="int">0</Timestamp><DateUtc dt:dt="string">2023-09-07T02:06:18Z</DateUtc></StartTime><FrequencyChanges><FrequencyChange><Frequency dt:dt="r8">10000000</Frequency><Timestamp dt:dt="r8">10997216869673</Timestamp><Current dt:…	좌우반구com(CVF, UVF, BVF)_4-008-1	60	1.0.0.171	1	2102551123	Professional	2.0.10.356	2.0.10.356	09-07-2023	2023-09-07 오전 2:06:18	11:06:18	2.0.10.252	352		1	z	모습	NULL	NULL	NULL	NULL	NULL	NULL	18	1	88	KSY2	List3	NULL	NULL	NULL	NULL	NULL	NULL	NULL	NULL	NULL	1	z	2	3	997359	0	z	384	997743
좌우반구com(CVF, UVF, BVF)_4	8	1	<?xml version="1.0"?>\n<Clock xmlns:dt="urn:schemas-microsoft-com:datatypes"><Description dt:dt="string">E-Prime Primary Realtime Clock</Description><StartTime><Timestamp dt:dt="int">0</Timestamp><DateUtc dt:dt="string">2023-09-07T02:06:18Z</DateUtc></StartTime><FrequencyChanges><FrequencyChange><Frequency dt:dt="r8">10000000</Frequency><Timestamp dt:dt="r8">10997216869673</Timestamp><Current dt:…	좌우반구com(CVF, UVF, BVF)_4-008-1	60	1.0.0.171	1	2102551123	Professional	2.0.10.356	2.0.10.356	09-07-2023	2023-09-07 오전 2:06:18	11:06:18	2.0.10.252	68		1	z	모형	93	1	68	NULL	NULL	NULL	NULL	NULL	NULL	KSY3	List1	NULL	NULL	NULL	NULL	NULL	NULL	NULL	NULL	NULL	1	z	2	4	197710	0	z	490	198200
좌우반구com(CVF, UVF, BVF)_4	8	1	<?xml version="1.0"?>\n<Clock xmlns:dt="urn:schemas-microsoft-com:datatypes"><Description dt:dt="string">E-Prime Primary Realtime Clock</Description><StartTime><Timestamp dt:dt="int">0</Timestamp><DateUtc dt:dt="string">2023-09-07T02:06:18Z</DateUtc></StartTime><FrequencyChanges><FrequencyChange><Frequency dt:dt="r8">10000000</Frequency><Timestamp dt:dt="r8">10997216869673</Timestamp><Current dt:…	좌우반구com(CVF, UVF, BVF)_4-008-1	60	1.0.0.171	1	2102551123	Professional	2.0.10.356	2.0.10.356	09-07-2023	2023-09-07 오전 2:06:18	11:06:18	2.0.10.252	80		2	{/}	목력	84	1	80	NULL	NULL	NULL	NULL	NULL	NULL	KSY3	List1	NULL	NULL	NULL	NULL	NULL	NULL	NULL	NULL	NULL	1	{/}	2	3	229276	0	{/}	523	229799
좌우반구com(CVF, UVF, BVF)_4	8	1	<?xml version="1.0"?>\n<Clock xmlns:dt="urn:schemas-microsoft-com:datatypes"><Description dt:dt="string">E-Prime Primary Realtime Clock</Description><StartTime><Timestamp dt:dt="int">0</Timestamp><DateUtc dt:dt="string">2023-09-07T02:06:18Z</DateUtc></StartTime><FrequencyChanges><FrequencyChange><Frequency dt:dt="r8">10000000</Frequency><Timestamp dt:dt="r8">10997216869673</Timestamp><Current dt:…	좌우반구com(CVF, UVF, BVF)_4-008-1	60	1.0.0.171	1	2102551123	Professional	2.0.10.356	2.0.10.356	09-07-2023	2023-09-07 오전 2:06:18	11:06:18	2.0.10.252	171		1	z	목록	NULL	NULL	NULL	115	1	39	NULL	NULL	NULL	KSY3	List2	NULL	NULL	NULL	NULL	NULL	NULL	NULL	NULL	NULL	1	z	3	3	475276	0	z	443	475719
좌우반구com(CVF, UVF, BVF)_4	8	1	<?xml version="1.0"?>\n<Clock xmlns:dt="urn:schemas-microsoft-com:datatypes"><Description dt:dt="string">E-Prime Primary Realtime Clock</Description><StartTime><Timestamp dt:dt="int">0</Timestamp><DateUtc dt:dt="string">2023-09-07T02:06:18Z</DateUtc></StartTime><FrequencyChanges><FrequencyChange><Frequency dt:dt="r8">10000000</Frequency><Timestamp dt:dt="r8">10997216869673</Timestamp><Current dt:…	좌우반구com(CVF, UVF, BVF)_4-008-1	60	1.0.0.171	1	2102551123	Professional	2.0.10.356	2.0.10.356	09-07-2023	2023-09-07 오전 2:06:18	11:06:18	2.0.10.252	188		1	z	목적	NULL	NULL	NULL	64	1	56	NULL	NULL	NULL	KSY3	List2	NULL	NULL	NULL	NULL	NULL	NULL	NULL	NULL	NULL	1	z	2	4	520093	0	z	378	520471
좌우반구com(CVF, UVF, BVF)_4	8	1	<?xml version="1.0"?>\n<Clock xmlns:dt="urn:schemas-microsoft-com:datatypes"><Description dt:dt="string">E-Prime Primary Realtime Clock</Description><StartTime><Timestamp dt:dt="int">0</Timestamp><DateUtc dt:dt="string">2023-09-07T02:06:18Z</DateUtc></StartTime><FrequencyChanges><FrequencyChange><Frequency dt:dt="r8">10000000</Frequency><Timestamp dt:dt="r8">10997216869673</Timestamp><Current dt:…	좌우반구com(CVF, UVF, BVF)_4-008-1	60	1.0.0.171	1	2102551123	Professional	2.0.10.356	2.0.10.356	09-07-2023	2023-09-07 오전 2:06:18	11:06:18	2.0.10.252	187		2	{/}	목퇴	NULL	NULL	NULL	109	1	55	NULL	NULL	NULL	KSY2	List2	NULL	NULL	NULL	NULL	NULL	NULL	NULL	NULL	NULL	1	{/}	2	4	517360	0	{/}	535	517895
좌우반구com(CVF, UVF, BVF)_4	8	1	<?xml version="1.0"?>\n<Clock xmlns:dt="urn:schemas-microsoft-com:datatypes"><Description dt:dt="string">E-Prime Primary Realtime Clock</Description><StartTime><Timestamp dt:dt="int">0</Timestamp><DateUtc dt:dt="string">2023-09-07T02:06:18Z</DateUtc></StartTime><FrequencyChanges><FrequencyChange><Frequency dt:dt="r8">10000000</Frequency><Timestamp dt:dt="r8">10997216869673</Timestamp><Current dt:…	좌우반구com(CVF, UVF, BVF)_4-008-1	60	1.0.0.171	1	2102551123	Professional	2.0.10.356	2.0.10.356	09-07-2023	2023-09-07 오전 2:06:18	11:06:18	2.0.10.252	71		2	{/}	무록	46	1	71	NULL	NULL	NULL	NULL	NULL	NULL	KSY4	List1	NULL	NULL	NULL	NULL	NULL	NULL	NULL	NULL	NULL	1	{/}	2	4	205510	0	{/}	609	206119
좌우반구com(CVF, UVF, BVF)_4	8	1	<?xml version="1.0"?>\n<Clock xmlns:dt="urn:schemas-microsoft-com:datatypes"><Description dt:dt="string">E-Prime Primary Realtime Clock</Description><StartTime><Timestamp dt:dt="int">0</Timestamp><DateUtc dt:dt="string">2023-09-07T02:06:18Z</DateUtc></StartTime><FrequencyChanges><FrequencyChange><Frequency dt:dt="r8">10000000</Frequency><Timestamp dt:dt="r8">10997216869673</Timestamp><Current dt:…	좌우반구com(CVF, UVF, BVF)_4-008-1	60	1.0.0.171	1	2102551123	Professional	2.0.10.356	2.0.10.356	09-07-2023	2023-09-07 오전 2:06:18	11:06:18	2.0.10.252	26		1	z	무엇	52	1	26	NULL	NULL	NULL	NULL	NULL	NULL	KSY3	List1	NULL	NULL	NULL	NULL	NULL	NULL	NULL	NULL	NULL	1	z	2	3	86910	0	z	506	87416
좌우반구com(CVF, UVF, BVF)_4	8	1	<?xml version="1.0"?>\n<Clock xmlns:dt="urn:schemas-microsoft-com:datatypes"><Description dt:dt="string">E-Prime Primary Realtime Clock</Description><StartTime><Timestamp dt:dt="int">0</Timestamp><DateUtc dt:dt="string">2023-09-07T02:06:18Z</DateUtc></StartTime><FrequencyChanges><FrequencyChange><Frequency dt:dt="r8">10000000</Frequency><Timestamp dt:dt="r8">10997216869673</Timestamp><Current dt:…	좌우반구com(CVF, UVF, BVF)_4-008-1	60	1.0.0.171	1	2102551123	Professional	2.0.10.356	2.0.10.356	09-07-2023	2023-09-07 오전 2:06:18	11:06:18	2.0.10.252	52		1	z	무형	73	1	52	NULL	NULL	NULL	NULL	NULL	NULL	KSY3	List1	NULL	NULL	NULL	NULL	NULL	NULL	NULL	NULL	NULL	1	z	2	3	155410	0	z	366	155776
좌우반구com(CVF, UVF, BVF)_4	8	1	<?xml version="1.0"?>\n<Clock xmlns:dt="urn:schemas-microsoft-com:datatypes"><Description dt:dt="string">E-Prime Primary Realtime Clock</Description><StartTime><Timestamp dt:dt="int">0</Timestamp><DateUtc dt:dt="string">2023-09-07T02:06:18Z</DateUtc></StartTime><FrequencyChanges><FrequencyChange><Frequency dt:dt="r8">10000000</Frequency><Timestamp dt:dt="r8">10997216869673</Timestamp><Current dt:…	좌우반구com(CVF, UVF, BVF)_4-008-1	60	1.0.0.171	1	2102551123	Professional	2.0.10.356	2.0.10.356	09-07-2023	2023-09-07 오전 2:06:18	11:06:18	2.0.10.252	72		1	z	물건	27	1	72	NULL	NULL	NULL	NULL	NULL	NULL	KSY3	List1	NULL	NULL	NULL	NULL	NULL	NULL	NULL	NULL	NULL	1	z	2	3	208326	0	z	394	208720
좌우반구com(CVF, UVF, BVF)_4	8	1	<?xml version="1.0"?>\n<Clock xmlns:dt="urn:schemas-microsoft-com:datatypes"><Description dt:dt="string">E-Prime Primary Realtime Clock</Description><StartTime><Timestamp dt:dt="int">0</Timestamp><DateUtc dt:dt="string">2023-09-07T02:06:18Z</DateUtc></StartTime><FrequencyChanges><FrequencyChange><Frequency dt:dt="r8">10000000</Frequency><Timestamp dt:dt="r8">10997216869673</Timestamp><Current dt:…	좌우반구com(CVF, UVF, BVF)_4-008-1	60	1.0.0.171	1	2102551123	Professional	2.0.10.356	2.0.10.356	09-07-2023	2023-09-07 오전 2:06:18	11:06:18	2.0.10.252	314		2	{/}	미략	NULL	NULL	NULL	NULL	NULL	NULL	103	1	50	KSY4	List3	NULL	NULL	NULL	NULL	NULL	NULL	NULL	NULL	NULL	1	{/}	2	3	897242	0	{/}	437	897679
좌우반구com(CVF, UVF, BVF)_4	8	1	<?xml version="1.0"?>\n<Clock xmlns:dt="urn:schemas-microsoft-com:datatypes"><Description dt:dt="string">E-Prime Primary Realtime Clock</Description><StartTime><Timestamp dt:dt="int">0</Timestamp><DateUtc dt:dt="string">2023-09-07T02:06:18Z</DateUtc></StartTime><FrequencyChanges><FrequencyChange><Frequency dt:dt="r8">10000000</Frequency><Timestamp dt:dt="r8">10997216869673</Timestamp><Current dt:…	좌우반구com(CVF, UVF, BVF)_4-008-1	60	1.0.0.171	1	2102551123	Professional	2.0.10.356	2.0.10.356	09-07-2023	2023-09-07 오전 2:06:18	11:06:18	2.0.10.252	92		1	z	밀수	124	1	92	NULL	NULL	NULL	NULL	NULL	NULL	KSY3	List1	NULL	NULL	NULL	NULL	NULL	NULL	NULL	NULL	NULL	1	z	2	3	260743	0	z	472	261215
좌우반구com(CVF, UVF, BVF)_4	8	1	<?xml version="1.0"?>\n<Clock xmlns:dt="urn:schemas-microsoft-com:datatypes"><Description dt:dt="string">E-Prime Primary Realtime Clock</Description><StartTime><Timestamp dt:dt="int">0</Timestamp><DateUtc dt:dt="string">2023-09-07T02:06:18Z</DateUtc></StartTime><FrequencyChanges><FrequencyChange><Frequency dt:dt="r8">10000000</Frequency><Timestamp dt:dt="r8">10997216869673</Timestamp><Current dt:…	좌우반구com(CVF, UVF, BVF)_4-008-1	60	1.0.0.171	1	2102551123	Professional	2.0.10.356	2.0.10.356	09-07-2023	2023-09-07 오전 2:06:18	11:06:18	2.0.10.252	90		2	{/}	밀헤	53	1	90	NULL	NULL	NULL	NULL	NULL	NULL	KSY3	List1	NULL	NULL	NULL	NULL	NULL	NULL	NULL	NULL	NULL	1	{/}	2	4	255027	0	{/}	676	255703
좌우반구com(CVF, UVF, BVF)_4	8	1	<?xml version="1.0"?>\n<Clock xmlns:dt="urn:schemas-microsoft-com:datatypes"><Description dt:dt="string">E-Prime Primary Realtime Clock</Description><StartTime><Timestamp dt:dt="int">0</Timestamp><DateUtc dt:dt="string">2023-09-07T02:06:18Z</DateUtc></StartTime><FrequencyChanges><FrequencyChange><Frequency dt:dt="r8">10000000</Frequency><Timestamp dt:dt="r8">10997216869673</Timestamp><Current dt:…	좌우반구com(CVF, UVF, BVF)_4-008-1	60	1.0.0.171	1	2102551123	Professional	2.0.10.356	2.0.10.356	09-07-2023	2023-09-07 오전 2:06:18	11:06:18	2.0.10.252	312		2	{/}	박낌	NULL	NULL	NULL	NULL	NULL	NULL	129	1	48	KSY	List3	0		2	-1	891992	184		0	0	1	{/}	2	4	892176	0	{/}	359	892535
좌우반구com(CVF, UVF, BVF)_4	8	1	<?xml version="1.0"?>\n<Clock xmlns:dt="urn:schemas-microsoft-com:datatypes"><Description dt:dt="string">E-Prime Primary Realtime Clock</Description><StartTime><Timestamp dt:dt="int">0</Timestamp><DateUtc dt:dt="string">2023-09-07T02:06:18Z</DateUtc></StartTime><FrequencyChanges><FrequencyChange><Frequency dt:dt="r8">10000000</Frequency><Timestamp dt:dt="r8">10997216869673</Timestamp><Current dt:…	좌우반구com(CVF, UVF, BVF)_4-008-1	60	1.0.0.171	1	2102551123	Professional	2.0.10.356	2.0.10.356	09-07-2023	2023-09-07 오전 2:06:18	11:06:18	2.0.10.252	263		1	z	반응	NULL	NULL	NULL	30	1	131	NULL	NULL	NULL	KSY3	List2	NULL	NULL	NULL	NULL	NULL	NULL	NULL	NULL	NULL	1	z	2	3	719026	0	z	341	719367
좌우반구com(CVF, UVF, BVF)_4	8	1	<?xml version="1.0"?>\n<Clock xmlns:dt="urn:schemas-microsoft-com:datatypes"><Description dt:dt="string">E-Prime Primary Realtime Clock</Description><StartTime><Timestamp dt:dt="int">0</Timestamp><DateUtc dt:dt="string">2023-09-07T02:06:18Z</DateUtc></StartTime><FrequencyChanges><FrequencyChange><Frequency dt:dt="r8">10000000</Frequency><Timestamp dt:dt="r8">10997216869673</Timestamp><Current dt:…	좌우반구com(CVF, UVF, BVF)_4-008-1	60	1.0.0.171	1	2102551123	Professional	2.0.10.356	2.0.10.356	09-07-2023	2023-09-07 오전 2:06:18	11:06:18	2.0.10.252	268		1	z	발길	NULL	NULL	NULL	NULL	NULL	NULL	60	1	4	KSY3	List3	NULL	NULL	NULL	NULL	NULL	NULL	NULL	NULL	NULL	1	z	2	3	775359	0	z	824	776183
좌우반구com(CVF, UVF, BVF)_4	8	1	<?xml version="1.0"?>\n<Clock xmlns:dt="urn:schemas-microsoft-com:datatypes"><Description dt:dt="string">E-Prime Primary Realtime Clock</Description><StartTime><Timestamp dt:dt="int">0</Timestamp><DateUtc dt:dt="string">2023-09-07T02:06:18Z</DateUtc></StartTime><FrequencyChanges><FrequencyChange><Frequency dt:dt="r8">10000000</Frequency><Timestamp dt:dt="r8">10997216869673</Timestamp><Current dt:…	좌우반구com(CVF, UVF, BVF)_4-008-1	60	1.0.0.171	1	2102551123	Professional	2.0.10.356	2.0.10.356	09-07-2023	2023-09-07 오전 2:06:18	11:06:18	2.0.10.252	300		2	{/}	발보	NULL	NULL	NULL	NULL	NULL	NULL	116	1	36	KSY2	List3	NULL	NULL	NULL	NULL	NULL	NULL	NULL	NULL	NULL	1	{/}	2	3	860342	0	{/}	425	860767
좌우반구com(CVF, UVF, BVF)_4	8	1	<?xml version="1.0"?>\n<Clock xmlns:dt="urn:schemas-microsoft-com:datatypes"><Description dt:dt="string">E-Prime Primary Realtime Clock</Description><StartTime><Timestamp dt:dt="int">0</Timestamp><DateUtc dt:dt="string">2023-09-07T02:06:18Z</DateUtc></StartTime><FrequencyChanges><FrequencyChange><Frequency dt:dt="r8">10000000</Frequency><Timestamp dt:dt="r8">10997216869673</Timestamp><Current dt:…	좌우반구com(CVF, UVF, BVF)_4-008-1	60	1.0.0.171	1	2102551123	Professional	2.0.10.356	2.0.10.356	09-07-2023	2023-09-07 오전 2:06:18	11:06:18	2.0.10.252	18		2	{/}	발횟	62	1	18	NULL	NULL	NULL	NULL	NULL	NULL	KSY4	List1	NULL	NULL	NULL	NULL	NULL	NULL	NULL	NULL	NULL	1	{/}	2	3	65843	0	{/}	357	66200
좌우반구com(CVF, UVF, BVF)_4	8	1	<?xml version="1.0"?>\n<Clock xmlns:dt="urn:schemas-microsoft-com:datatypes"><Description dt:dt="string">E-Prime Primary Realtime Clock</Description><StartTime><Timestamp dt:dt="int">0</Timestamp><DateUtc dt:dt="string">2023-09-07T02:06:18Z</DateUtc></StartTime><FrequencyChanges><FrequencyChange><Frequency dt:dt="r8">10000000</Frequency><Timestamp dt:dt="r8">10997216869673</Timestamp><Current dt:…	좌우반구com(CVF, UVF, BVF)_4-008-1	60	1.0.0.171	1	2102551123	Professional	2.0.10.356	2.0.10.356	09-07-2023	2023-09-07 오전 2:06:18	11:06:18	2.0.10.252	397		1	z	방법	NULL	NULL	NULL	NULL	NULL	NULL	12	1	133	KSY3	List3	NULL	NULL	NULL	NULL	NULL	NULL	NULL	NULL	NULL	1	z	2	4	1115809	0	z	358	1116167
좌우반구com(CVF, UVF, BVF)_4	8	1	<?xml version="1.0"?>\n<Clock xmlns:dt="urn:schemas-microsoft-com:datatypes"><Description dt:dt="string">E-Prime Primary Realtime Clock</Description><StartTime><Timestamp dt:dt="int">0</Timestamp><DateUtc dt:dt="string">2023-09-07T02:06:18Z</DateUtc></StartTime><FrequencyChanges><FrequencyChange><Frequency dt:dt="r8">10000000</Frequency><Timestamp dt:dt="r8">10997216869673</Timestamp><Current dt:…	좌우반구com(CVF, UVF, BVF)_4-008-1	60	1.0.0.171	1	2102551123	Professional	2.0.10.356	2.0.10.356	09-07-2023	2023-09-07 오전 2:06:18	11:06:18	2.0.10.252	325		2	{/}	배심	NULL	NULL	NULL	NULL	NULL	NULL	107	1	61	KSY2	List3	NULL	NULL	NULL	NULL	NULL	NULL	NULL	NULL	NULL	1	{/}	2	3	926209	0	{/}	926	927135
좌우반구com(CVF, UVF, BVF)_4	8	1	<?xml version="1.0"?>\n<Clock xmlns:dt="urn:schemas-microsoft-com:datatypes"><Description dt:dt="string">E-Prime Primary Realtime Clock</Description><StartTime><Timestamp dt:dt="int">0</Timestamp><DateUtc dt:dt="string">2023-09-07T02:06:18Z</DateUtc></StartTime><FrequencyChanges><FrequencyChange><Frequency dt:dt="r8">10000000</Frequency><Timestamp dt:dt="r8">10997216869673</Timestamp><Current dt:…	좌우반구com(CVF, UVF, BVF)_4-008-1	60	1.0.0.171	1	2102551123	Professional	2.0.10.356	2.0.10.356	09-07-2023	2023-09-07 오전 2:06:18	11:06:18	2.0.10.252	42		2	{/}	버구	90	1	42	NULL	NULL	NULL	NULL	NULL	NULL	KSY3	List1	NULL	NULL	NULL	NULL	NULL	NULL	NULL	NULL	NULL	1	{/}	2	4	129094	0	{/}	378	129472
좌우반구com(CVF, UVF, BVF)_4	8	1	<?xml version="1.0"?>\n<Clock xmlns:dt="urn:schemas-microsoft-com:datatypes"><Description dt:dt="string">E-Prime Primary Realtime Clock</Description><StartTime><Timestamp dt:dt="int">0</Timestamp><DateUtc dt:dt="string">2023-09-07T02:06:18Z</DateUtc></StartTime><FrequencyChanges><FrequencyChange><Frequency dt:dt="r8">10000000</Frequency><Timestamp dt:dt="r8">10997216869673</Timestamp><Current dt:…	좌우반구com(CVF, UVF, BVF)_4-008-1	60	1.0.0.171	1	2102551123	Professional	2.0.10.356	2.0.10.356	09-07-2023	2023-09-07 오전 2:06:18	11:06:18	2.0.10.252	212		1	z	버스	NULL	NULL	NULL	108	1	80	NULL	NULL	NULL	KSY3	List2	NULL	NULL	NULL	NULL	NULL	NULL	NULL	NULL	NULL	1	z	2	3	583526	0	z	273	583799
좌우반구com(CVF, UVF, BVF)_4	8	1	<?xml version="1.0"?>\n<Clock xmlns:dt="urn:schemas-microsoft-com:datatypes"><Description dt:dt="string">E-Prime Primary Realtime Clock</Description><StartTime><Timestamp dt:dt="int">0</Timestamp><DateUtc dt:dt="string">2023-09-07T02:06:18Z</DateUtc></StartTime><FrequencyChanges><FrequencyChange><Frequency dt:dt="r8">10000000</Frequency><Timestamp dt:dt="r8">10997216869673</Timestamp><Current dt:…	좌우반구com(CVF, UVF, BVF)_4-008-1	60	1.0.0.171	1	2102551123	Professional	2.0.10.356	2.0.10.356	09-07-2023	2023-09-07 오전 2:06:18	11:06:18	2.0.10.252	107		2	{/}	버현	34	1	107	NULL	NULL	NULL	NULL	NULL	NULL	KSY2	List1	NULL	NULL	NULL	NULL	NULL	NULL	NULL	NULL	NULL	1	{/}	2	4	299977	0	{/}	534	300511
좌우반구com(CVF, UVF, BVF)_4	8	1	<?xml version="1.0"?>\n<Clock xmlns:dt="urn:schemas-microsoft-com:datatypes"><Description dt:dt="string">E-Prime Primary Realtime Clock</Description><StartTime><Timestamp dt:dt="int">0</Timestamp><DateUtc dt:dt="string">2023-09-07T02:06:18Z</DateUtc></StartTime><FrequencyChanges><FrequencyChange><Frequency dt:dt="r8">10000000</Frequency><Timestamp dt:dt="r8">10997216869673</Timestamp><Current dt:…	좌우반구com(CVF, UVF, BVF)_4-008-1	60	1.0.0.171	1	2102551123	Professional	2.0.10.356	2.0.10.356	09-07-2023	2023-09-07 오전 2:06:18	11:06:18	2.0.10.252	6		2	{/}	법낌	54	1	6	NULL	NULL	NULL	NULL	NULL	NULL	KSY3	List1	NULL	NULL	NULL	NULL	NULL	NULL	NULL	NULL	NULL	1	{/}	2	3	35260	0	{/}	316	35576
좌우반구com(CVF, UVF, BVF)_4	8	1	<?xml version="1.0"?>\n<Clock xmlns:dt="urn:schemas-microsoft-com:datatypes"><Description dt:dt="string">E-Prime Primary Realtime Clock</Description><StartTime><Timestamp dt:dt="int">0</Timestamp><DateUtc dt:dt="string">2023-09-07T02:06:18Z</DateUtc></StartTime><FrequencyChanges><FrequencyChange><Frequency dt:dt="r8">10000000</Frequency><Timestamp dt:dt="r8">10997216869673</Timestamp><Current dt:…	좌우반구com(CVF, UVF, BVF)_4-008-1	60	1.0.0.171	1	2102551123	Professional	2.0.10.356	2.0.10.356	09-07-2023	2023-09-07 오전 2:06:18	11:06:18	2.0.10.252	86		1	z	별개	131	1	86	NULL	NULL	NULL	NULL	NULL	NULL	KSY3	List1	NULL	NULL	NULL	NULL	NULL	NULL	NULL	NULL	NULL	0	z	2	3	244893	0	{/}	378	245271
좌우반구com(CVF, UVF, BVF)_4	8	1	<?xml version="1.0"?>\n<Clock xmlns:dt="urn:schemas-microsoft-com:datatypes"><Description dt:dt="string">E-Prime Primary Realtime Clock</Description><StartTime><Timestamp dt:dt="int">0</Timestamp><DateUtc dt:dt="string">2023-09-07T02:06:18Z</DateUtc></StartTime><FrequencyChanges><FrequencyChange><Frequency dt:dt="r8">10000000</Frequency><Timestamp dt:dt="r8">10997216869673</Timestamp><Current dt:…	좌우반구com(CVF, UVF, BVF)_4-008-1	60	1.0.0.171	1	2102551123	Professional	2.0.10.356	2.0.10.356	09-07-2023	2023-09-07 오전 2:06:18	11:06:18	2.0.10.252	295		1	z	별미	NULL	NULL	NULL	NULL	NULL	NULL	92	1	31	KSY3	List3	NULL	NULL	NULL	NULL	NULL	NULL	NULL	NULL	NULL	1	z	2	3	847226	0	z	613	847839
좌우반구com(CVF, UVF, BVF)_4	8	1	<?xml version="1.0"?>\n<Clock xmlns:dt="urn:schemas-microsoft-com:datatypes"><Description dt:dt="string">E-Prime Primary Realtime Clock</Description><StartTime><Timestamp dt:dt="int">0</Timestamp><DateUtc dt:dt="string">2023-09-07T02:06:18Z</DateUtc></StartTime><FrequencyChanges><FrequencyChange><Frequency dt:dt="r8">10000000</Frequency><Timestamp dt:dt="r8">10997216869673</Timestamp><Current dt:…	좌우반구com(CVF, UVF, BVF)_4-008-1	60	1.0.0.171	1	2102551123	Professional	2.0.10.356	2.0.10.356	09-07-2023	2023-09-07 오전 2:06:18	11:06:18	2.0.10.252	205		1	z	보고	NULL	NULL	NULL	29	1	73	NULL	NULL	NULL	KSY3	List2	NULL	NULL	NULL	NULL	NULL	NULL	NULL	NULL	NULL	1	z	2	4	565243	0	z	372	565615
좌우반구com(CVF, UVF, BVF)_4	8	1	<?xml version="1.0"?>\n<Clock xmlns:dt="urn:schemas-microsoft-com:datatypes"><Description dt:dt="string">E-Prime Primary Realtime Clock</Description><StartTime><Timestamp dt:dt="int">0</Timestamp><DateUtc dt:dt="string">2023-09-07T02:06:18Z</DateUtc></StartTime><FrequencyChanges><FrequencyChange><Frequency dt:dt="r8">10000000</Frequency><Timestamp dt:dt="r8">10997216869673</Timestamp><Current dt:…	좌우반구com(CVF, UVF, BVF)_4-008-1	60	1.0.0.171	1	2102551123	Professional	2.0.10.356	2.0.10.356	09-07-2023	2023-09-07 오전 2:06:18	11:06:18	2.0.10.252	227		1	z	본인	NULL	NULL	NULL	86	1	95	NULL	NULL	NULL	KSY3	List2	NULL	NULL	NULL	NULL	NULL	NULL	NULL	NULL	NULL	1	z	2	3	622593	0	z	510	623103
좌우반구com(CVF, UVF, BVF)_4	8	1	<?xml version="1.0"?>\n<Clock xmlns:dt="urn:schemas-microsoft-com:datatypes"><Description dt:dt="string">E-Prime Primary Realtime Clock</Description><StartTime><Timestamp dt:dt="int">0</Timestamp><DateUtc dt:dt="string">2023-09-07T02:06:18Z</DateUtc></StartTime><FrequencyChanges><FrequencyChange><Frequency dt:dt="r8">10000000</Frequency><Timestamp dt:dt="r8">10997216869673</Timestamp><Current dt:…	좌우반구com(CVF, UVF, BVF)_4-008-1	60	1.0.0.171	1	2102551123	Professional	2.0.10.356	2.0.10.356	09-07-2023	2023-09-07 오전 2:06:18	11:06:18	2.0.10.252	257		2	{/}	본중	NULL	NULL	NULL	1	1	125	NULL	NULL	NULL	KSY2	List2	NULL	NULL	NULL	NULL	NULL	NULL	NULL	NULL	NULL	1	{/}	2	4	703243	0	{/}	532	703775
좌우반구com(CVF, UVF, BVF)_4	8	1	<?xml version="1.0"?>\n<Clock xmlns:dt="urn:schemas-microsoft-com:datatypes"><Description dt:dt="string">E-Prime Primary Realtime Clock</Description><StartTime><Timestamp dt:dt="int">0</Timestamp><DateUtc dt:dt="string">2023-09-07T02:06:18Z</DateUtc></StartTime><FrequencyChanges><FrequencyChange><Frequency dt:dt="r8">10000000</Frequency><Timestamp dt:dt="r8">10997216869673</Timestamp><Current dt:…	좌우반구com(CVF, UVF, BVF)_4-008-1	60	1.0.0.171	1	2102551123	Professional	2.0.10.356	2.0.10.356	09-07-2023	2023-09-07 오전 2:06:18	11:06:18	2.0.10.252	175		1	z	봉사	NULL	NULL	NULL	102	1	43	NULL	NULL	NULL	KSY3	List2	NULL	NULL	NULL	NULL	NULL	NULL	NULL	NULL	NULL	1	z	2	3	485526	0	z	385	485911
좌우반구com(CVF, UVF, BVF)_4	8	1	<?xml version="1.0"?>\n<Clock xmlns:dt="urn:schemas-microsoft-com:datatypes"><Description dt:dt="string">E-Prime Primary Realtime Clock</Description><StartTime><Timestamp dt:dt="int">0</Timestamp><DateUtc dt:dt="string">2023-09-07T02:06:18Z</DateUtc></StartTime><FrequencyChanges><FrequencyChange><Frequency dt:dt="r8">10000000</Frequency><Timestamp dt:dt="r8">10997216869673</Timestamp><Current dt:…	좌우반구com(CVF, UVF, BVF)_4-008-1	60	1.0.0.171	1	2102551123	Professional	2.0.10.356	2.0.10.356	09-07-2023	2023-09-07 오전 2:06:18	11:06:18	2.0.10.252	350		2	{/}	봉택	NULL	NULL	NULL	NULL	NULL	NULL	57	1	86	KSY2	List3	NULL	NULL	NULL	NULL	NULL	NULL	NULL	NULL	NULL	1	{/}	2	3	992159	0	{/}	424	992583
좌우반구com(CVF, UVF, BVF)_4	8	1	<?xml version="1.0"?>\n<Clock xmlns:dt="urn:schemas-microsoft-com:datatypes"><Description dt:dt="string">E-Prime Primary Realtime Clock</Description><StartTime><Timestamp dt:dt="int">0</Timestamp><DateUtc dt:dt="string">2023-09-07T02:06:18Z</DateUtc></StartTime><FrequencyChanges><FrequencyChange><Frequency dt:dt="r8">10000000</Frequency><Timestamp dt:dt="r8">10997216869673</Timestamp><Current dt:…	좌우반구com(CVF, UVF, BVF)_4-008-1	60	1.0.0.171	1	2102551123	Professional	2.0.10.356	2.0.10.356	09-07-2023	2023-09-07 오전 2:06:18	11:06:18	2.0.10.252	167		1	z	부대	NULL	NULL	NULL	14	1	35	NULL	NULL	NULL	KSY3	List2	NULL	NULL	NULL	NULL	NULL	NULL	NULL	NULL	NULL	1	z	2	4	465010	0	z	373	465383
좌우반구com(CVF, UVF, BVF)_4	8	1	<?xml version="1.0"?>\n<Clock xmlns:dt="urn:schemas-microsoft-com:datatypes"><Description dt:dt="string">E-Prime Primary Realtime Clock</Description><StartTime><Timestamp dt:dt="int">0</Timestamp><DateUtc dt:dt="string">2023-09-07T02:06:18Z</DateUtc></StartTime><FrequencyChanges><FrequencyChange><Frequency dt:dt="r8">10000000</Frequency><Timestamp dt:dt="r8">10997216869673</Timestamp><Current dt:…	좌우반구com(CVF, UVF, BVF)_4-008-1	60	1.0.0.171	1	2102551123	Professional	2.0.10.356	2.0.10.356	09-07-2023	2023-09-07 오전 2:06:18	11:06:18	2.0.10.252	390		1	z	부스	NULL	NULL	NULL	NULL	NULL	NULL	133	1	126	KSY3	List3	NULL	NULL	NULL	NULL	NULL	NULL	NULL	NULL	NULL	1	z	2	4	1097626	0	z	621	1098247
좌우반구com(CVF, UVF, BVF)_4	8	1	<?xml version="1.0"?>\n<Clock xmlns:dt="urn:schemas-microsoft-com:datatypes"><Description dt:dt="string">E-Prime Primary Realtime Clock</Description><StartTime><Timestamp dt:dt="int">0</Timestamp><DateUtc dt:dt="string">2023-09-07T02:06:18Z</DateUtc></StartTime><FrequencyChanges><FrequencyChange><Frequency dt:dt="r8">10000000</Frequency><Timestamp dt:dt="r8">10997216869673</Timestamp><Current dt:…	좌우반구com(CVF, UVF, BVF)_4-008-1	60	1.0.0.171	1	2102551123	Professional	2.0.10.356	2.0.10.356	09-07-2023	2023-09-07 오전 2:06:18	11:06:18	2.0.10.252	33		2	{/}	분낌	81	1	33	NULL	NULL	NULL	NULL	NULL	NULL	KSY	List1	0		2	1	105394	183		0	0	1	{/}	2	3	105577	0	{/}	319	105896
좌우반구com(CVF, UVF, BVF)_4	8	1	<?xml version="1.0"?>\n<Clock xmlns:dt="urn:schemas-microsoft-com:datatypes"><Description dt:dt="string">E-Prime Primary Realtime Clock</Description><StartTime><Timestamp dt:dt="int">0</Timestamp><DateUtc dt:dt="string">2023-09-07T02:06:18Z</DateUtc></StartTime><FrequencyChanges><FrequencyChange><Frequency dt:dt="r8">10000000</Frequency><Timestamp dt:dt="r8">10997216869673</Timestamp><Current dt:…	좌우반구com(CVF, UVF, BVF)_4-008-1	60	1.0.0.171	1	2102551123	Professional	2.0.10.356	2.0.10.356	09-07-2023	2023-09-07 오전 2:06:18	11:06:18	2.0.10.252	116		1	z	분류	75	1	116	NULL	NULL	NULL	NULL	NULL	NULL	KSY3	List1	NULL	NULL	NULL	NULL	NULL	NULL	NULL	NULL	NULL	1	z	2	3	323843	0	z	365	324208
좌우반구com(CVF, UVF, BVF)_4	8	1	<?xml version="1.0"?>\n<Clock xmlns:dt="urn:schemas-microsoft-com:datatypes"><Description dt:dt="string">E-Prime Primary Realtime Clock</Description><StartTime><Timestamp dt:dt="int">0</Timestamp><DateUtc dt:dt="string">2023-09-07T02:06:18Z</DateUtc></StartTime><FrequencyChanges><FrequencyChange><Frequency dt:dt="r8">10000000</Frequency><Timestamp dt:dt="r8">10997216869673</Timestamp><Current dt:…	좌우반구com(CVF, UVF, BVF)_4-008-1	60	1.0.0.171	1	2102551123	Professional	2.0.10.356	2.0.10.356	09-07-2023	2023-09-07 오전 2:06:18	11:06:18	2.0.10.252	208		1	z	분석	NULL	NULL	NULL	75	1	76	NULL	NULL	NULL	KSY3	List2	NULL	NULL	NULL	NULL	NULL	NULL	NULL	NULL	NULL	1	z	2	3	573026	0	z	325	573351
좌우반구com(CVF, UVF, BVF)_4	8	1	<?xml version="1.0"?>\n<Clock xmlns:dt="urn:schemas-microsoft-com:datatypes"><Description dt:dt="string">E-Prime Primary Realtime Clock</Description><StartTime><Timestamp dt:dt="int">0</Timestamp><DateUtc dt:dt="string">2023-09-07T02:06:18Z</DateUtc></StartTime><FrequencyChanges><FrequencyChange><Frequency dt:dt="r8">10000000</Frequency><Timestamp dt:dt="r8">10997216869673</Timestamp><Current dt:…	좌우반구com(CVF, UVF, BVF)_4-008-1	60	1.0.0.171	1	2102551123	Professional	2.0.10.356	2.0.10.356	09-07-2023	2023-09-07 오전 2:06:18	11:06:18	2.0.10.252	337		1	z	분포	NULL	NULL	NULL	NULL	NULL	NULL	23	1	73	KSY3	List3	NULL	NULL	NULL	NULL	NULL	NULL	NULL	NULL	NULL	1	z	2	3	958209	0	z	454	958663
좌우반구com(CVF, UVF, BVF)_4	8	1	<?xml version="1.0"?>\n<Clock xmlns:dt="urn:schemas-microsoft-com:datatypes"><Description dt:dt="string">E-Prime Primary Realtime Clock</Description><StartTime><Timestamp dt:dt="int">0</Timestamp><DateUtc dt:dt="string">2023-09-07T02:06:18Z</DateUtc></StartTime><FrequencyChanges><FrequencyChange><Frequency dt:dt="r8">10000000</Frequency><Timestamp dt:dt="r8">10997216869673</Timestamp><Current dt:…	좌우반구com(CVF, UVF, BVF)_4-008-1	60	1.0.0.171	1	2102551123	Professional	2.0.10.356	2.0.10.356	09-07-2023	2023-09-07 오전 2:06:18	11:06:18	2.0.10.252	320		1	z	비교	NULL	NULL	NULL	NULL	NULL	NULL	130	1	56	KSY3	List3	NULL	NULL	NULL	NULL	NULL	NULL	NULL	NULL	NULL	1	z	2	3	913159	0	z	264	913423
좌우반구com(CVF, UVF, BVF)_4	8	1	<?xml version="1.0"?>\n<Clock xmlns:dt="urn:schemas-microsoft-com:datatypes"><Description dt:dt="string">E-Prime Primary Realtime Clock</Description><StartTime><Timestamp dt:dt="int">0</Timestamp><DateUtc dt:dt="string">2023-09-07T02:06:18Z</DateUtc></StartTime><FrequencyChanges><FrequencyChange><Frequency dt:dt="r8">10000000</Frequency><Timestamp dt:dt="r8">10997216869673</Timestamp><Current dt:…	좌우반구com(CVF, UVF, BVF)_4-008-1	60	1.0.0.171	1	2102551123	Professional	2.0.10.356	2.0.10.356	09-07-2023	2023-09-07 오전 2:06:18	11:06:18	2.0.10.252	246		2	{/}	비껍	NULL	NULL	NULL	2	1	114	NULL	NULL	NULL	KSY4	List2	NULL	NULL	NULL	NULL	NULL	NULL	NULL	NULL	NULL	1	{/}	2	4	673560	0	{/}	431	673991
좌우반구com(CVF, UVF, BVF)_4	8	1	<?xml version="1.0"?>\n<Clock xmlns:dt="urn:schemas-microsoft-com:datatypes"><Description dt:dt="string">E-Prime Primary Realtime Clock</Description><StartTime><Timestamp dt:dt="int">0</Timestamp><DateUtc dt:dt="string">2023-09-07T02:06:18Z</DateUtc></StartTime><FrequencyChanges><FrequencyChange><Frequency dt:dt="r8">10000000</Frequency><Timestamp dt:dt="r8">10997216869673</Timestamp><Current dt:…	좌우반구com(CVF, UVF, BVF)_4-008-1	60	1.0.0.171	1	2102551123	Professional	2.0.10.356	2.0.10.356	09-07-2023	2023-09-07 오전 2:06:18	11:06:18	2.0.10.252	373		2	{/}	비략	NULL	NULL	NULL	NULL	NULL	NULL	111	1	109	KSY2	List3	NULL	NULL	NULL	NULL	NULL	NULL	NULL	NULL	NULL	1	{/}	2	3	1052992	0	{/}	543	1053535
좌우반구com(CVF, UVF, BVF)_4	8	1	<?xml version="1.0"?>\n<Clock xmlns:dt="urn:schemas-microsoft-com:datatypes"><Description dt:dt="string">E-Prime Primary Realtime Clock</Description><StartTime><Timestamp dt:dt="int">0</Timestamp><DateUtc dt:dt="string">2023-09-07T02:06:18Z</DateUtc></StartTime><FrequencyChanges><FrequencyChange><Frequency dt:dt="r8">10000000</Frequency><Timestamp dt:dt="r8">10997216869673</Timestamp><Current dt:…	좌우반구com(CVF, UVF, BVF)_4-008-1	60	1.0.0.171	1	2102551123	Professional	2.0.10.356	2.0.10.356	09-07-2023	2023-09-07 오전 2:06:18	11:06:18	2.0.10.252	155		1	z	비상	NULL	NULL	NULL	6	1	23	NULL	NULL	NULL	KSY3	List2	NULL	NULL	NULL	NULL	NULL	NULL	NULL	NULL	NULL	1	z	2	3	432993	0	z	374	433367
좌우반구com(CVF, UVF, BVF)_4	8	1	<?xml version="1.0"?>\n<Clock xmlns:dt="urn:schemas-microsoft-com:datatypes"><Description dt:dt="string">E-Prime Primary Realtime Clock</Description><StartTime><Timestamp dt:dt="int">0</Timestamp><DateUtc dt:dt="string">2023-09-07T02:06:18Z</DateUtc></StartTime><FrequencyChanges><FrequencyChange><Frequency dt:dt="r8">10000000</Frequency><Timestamp dt:dt="r8">10997216869673</Timestamp><Current dt:…	좌우반구com(CVF, UVF, BVF)_4-008-1	60	1.0.0.171	1	2102551123	Professional	2.0.10.356	2.0.10.356	09-07-2023	2023-09-07 오전 2:06:18	11:06:18	2.0.10.252	260		1	z	비용	NULL	NULL	NULL	8	1	128	NULL	NULL	NULL	KSY3	List2	NULL	NULL	NULL	NULL	NULL	NULL	NULL	NULL	NULL	1	z	2	3	711126	0	z	409	711535
좌우반구com(CVF, UVF, BVF)_4	8	1	<?xml version="1.0"?>\n<Clock xmlns:dt="urn:schemas-microsoft-com:datatypes"><Description dt:dt="string">E-Prime Primary Realtime Clock</Description><StartTime><Timestamp dt:dt="int">0</Timestamp><DateUtc dt:dt="string">2023-09-07T02:06:18Z</DateUtc></StartTime><FrequencyChanges><FrequencyChange><Frequency dt:dt="r8">10000000</Frequency><Timestamp dt:dt="r8">10997216869673</Timestamp><Current dt:…	좌우반구com(CVF, UVF, BVF)_4-008-1	60	1.0.0.171	1	2102551123	Professional	2.0.10.356	2.0.10.356	09-07-2023	2023-09-07 오전 2:06:18	11:06:18	2.0.10.252	127		1	z	비판	31	1	127	NULL	NULL	NULL	NULL	NULL	NULL	KSY3	List1	NULL	NULL	NULL	NULL	NULL	NULL	NULL	NULL	NULL	0	z	2	3	352993	0	{/}	678	353671
좌우반구com(CVF, UVF, BVF)_4	8	1	<?xml version="1.0"?>\n<Clock xmlns:dt="urn:schemas-microsoft-com:datatypes"><Description dt:dt="string">E-Prime Primary Realtime Clock</Description><StartTime><Timestamp dt:dt="int">0</Timestamp><DateUtc dt:dt="string">2023-09-07T02:06:18Z</DateUtc></StartTime><FrequencyChanges><FrequencyChange><Frequency dt:dt="r8">10000000</Frequency><Timestamp dt:dt="r8">10997216869673</Timestamp><Current dt:…	좌우반구com(CVF, UVF, BVF)_4-008-1	60	1.0.0.171	1	2102551123	Professional	2.0.10.356	2.0.10.356	09-07-2023	2023-09-07 오전 2:06:18	11:06:18	2.0.10.252	97		1	z	빈도	132	1	97	NULL	NULL	NULL	NULL	NULL	NULL	KSY3	List1	NULL	NULL	NULL	NULL	NULL	NULL	NULL	NULL	NULL	1	z	3	3	273876	0	z	443	274319
좌우반구com(CVF, UVF, BVF)_4	8	1	<?xml version="1.0"?>\n<Clock xmlns:dt="urn:schemas-microsoft-com:datatypes"><Description dt:dt="string">E-Prime Primary Realtime Clock</Description><StartTime><Timestamp dt:dt="int">0</Timestamp><DateUtc dt:dt="string">2023-09-07T02:06:18Z</DateUtc></StartTime><FrequencyChanges><FrequencyChange><Frequency dt:dt="r8">10000000</Frequency><Timestamp dt:dt="r8">10997216869673</Timestamp><Current dt:…	좌우반구com(CVF, UVF, BVF)_4-008-1	60	1.0.0.171	1	2102551123	Professional	2.0.10.356	2.0.10.356	09-07-2023	2023-09-07 오전 2:06:18	11:06:18	2.0.10.252	77		2	{/}	빈략	24	1	77	NULL	NULL	NULL	NULL	NULL	NULL	KSY	List1	0		2	0	221260	183		0	0	1	{/}	2	3	221443	0	{/}	445	221888
좌우반구com(CVF, UVF, BVF)_4	8	1	<?xml version="1.0"?>\n<Clock xmlns:dt="urn:schemas-microsoft-com:datatypes"><Description dt:dt="string">E-Prime Primary Realtime Clock</Description><StartTime><Timestamp dt:dt="int">0</Timestamp><DateUtc dt:dt="string">2023-09-07T02:06:18Z</DateUtc></StartTime><FrequencyChanges><FrequencyChange><Frequency dt:dt="r8">10000000</Frequency><Timestamp dt:dt="r8">10997216869673</Timestamp><Current dt:…	좌우반구com(CVF, UVF, BVF)_4-008-1	60	1.0.0.171	1	2102551123	Professional	2.0.10.356	2.0.10.356	09-07-2023	2023-09-07 오전 2:06:18	11:06:18	2.0.10.252	121		2	{/}	빈비	38	1	121	NULL	NULL	NULL	NULL	NULL	NULL	KSY	List1	0		2	0	336927	183		0	0	1	{/}	2	3	337110	0	{/}	441	337551
좌우반구com(CVF, UVF, BVF)_4	8	1	<?xml version="1.0"?>\n<Clock xmlns:dt="urn:schemas-microsoft-com:datatypes"><Description dt:dt="string">E-Prime Primary Realtime Clock</Description><StartTime><Timestamp dt:dt="int">0</Timestamp><DateUtc dt:dt="string">2023-09-07T02:06:18Z</DateUtc></StartTime><FrequencyChanges><FrequencyChange><Frequency dt:dt="r8">10000000</Frequency><Timestamp dt:dt="r8">10997216869673</Timestamp><Current dt:…	좌우반구com(CVF, UVF, BVF)_4-008-1	60	1.0.0.171	1	2102551123	Professional	2.0.10.356	2.0.10.356	09-07-2023	2023-09-07 오전 2:06:18	11:06:18	2.0.10.252	46		2	{/}	빈종	83	1	46	NULL	NULL	NULL	NULL	NULL	NULL	KSY2	List1	NULL	NULL	NULL	NULL	NULL	NULL	NULL	NULL	NULL	1	{/}	2	3	139460	0	{/}	612	140072
좌우반구com(CVF, UVF, BVF)_4	8	1	<?xml version="1.0"?>\n<Clock xmlns:dt="urn:schemas-microsoft-com:datatypes"><Description dt:dt="string">E-Prime Primary Realtime Clock</Description><StartTime><Timestamp dt:dt="int">0</Timestamp><DateUtc dt:dt="string">2023-09-07T02:06:18Z</DateUtc></StartTime><FrequencyChanges><FrequencyChange><Frequency dt:dt="r8">10000000</Frequency><Timestamp dt:dt="r8">10997216869673</Timestamp><Current dt:…	좌우반구com(CVF, UVF, BVF)_4-008-1	60	1.0.0.171	1	2102551123	Professional	2.0.10.356	2.0.10.356	09-07-2023	2023-09-07 오전 2:06:18	11:06:18	2.0.10.252	367		1	z	사건	NULL	NULL	NULL	NULL	NULL	NULL	39	1	103	KSY3	List3	NULL	NULL	NULL	NULL	NULL	NULL	NULL	NULL	NULL	1	z	2	4	1037393	0	z	382	1037775
좌우반구com(CVF, UVF, BVF)_4	8	1	<?xml version="1.0"?>\n<Clock xmlns:dt="urn:schemas-microsoft-com:datatypes"><Description dt:dt="string">E-Prime Primary Realtime Clock</Description><StartTime><Timestamp dt:dt="int">0</Timestamp><DateUtc dt:dt="string">2023-09-07T02:06:18Z</DateUtc></StartTime><FrequencyChanges><FrequencyChange><Frequency dt:dt="r8">10000000</Frequency><Timestamp dt:dt="r8">10997216869673</Timestamp><Current dt:…	좌우반구com(CVF, UVF, BVF)_4-008-1	60	1.0.0.171	1	2102551123	Professional	2.0.10.356	2.0.10.356	09-07-2023	2023-09-07 오전 2:06:18	11:06:18	2.0.10.252	277		1	z	사과	NULL	NULL	NULL	NULL	NULL	NULL	86	1	13	KSY3	List3	NULL	NULL	NULL	NULL	NULL	NULL	NULL	NULL	NULL	1	z	2	3	799809	0	z	358	800167
좌우반구com(CVF, UVF, BVF)_4	8	1	<?xml version="1.0"?>\n<Clock xmlns:dt="urn:schemas-microsoft-com:datatypes"><Description dt:dt="string">E-Prime Primary Realtime Clock</Description><StartTime><Timestamp dt:dt="int">0</Timestamp><DateUtc dt:dt="string">2023-09-07T02:06:18Z</DateUtc></StartTime><FrequencyChanges><FrequencyChange><Frequency dt:dt="r8">10000000</Frequency><Timestamp dt:dt="r8">10997216869673</Timestamp><Current dt:…	좌우반구com(CVF, UVF, BVF)_4-008-1	60	1.0.0.171	1	2102551123	Professional	2.0.10.356	2.0.10.356	09-07-2023	2023-09-07 오전 2:06:18	11:06:18	2.0.10.252	241		1	z	사례	NULL	NULL	NULL	70	1	109	NULL	NULL	NULL	KSY3	List2	NULL	NULL	NULL	NULL	NULL	NULL	NULL	NULL	NULL	1	z	2	3	660509	0	z	370	660879
좌우반구com(CVF, UVF, BVF)_4	8	1	<?xml version="1.0"?>\n<Clock xmlns:dt="urn:schemas-microsoft-com:datatypes"><Description dt:dt="string">E-Prime Primary Realtime Clock</Description><StartTime><Timestamp dt:dt="int">0</Timestamp><DateUtc dt:dt="string">2023-09-07T02:06:18Z</DateUtc></StartTime><FrequencyChanges><FrequencyChange><Frequency dt:dt="r8">10000000</Frequency><Timestamp dt:dt="r8">10997216869673</Timestamp><Current dt:…	좌우반구com(CVF, UVF, BVF)_4-008-1	60	1.0.0.171	1	2102551123	Professional	2.0.10.356	2.0.10.356	09-07-2023	2023-09-07 오전 2:06:18	11:06:18	2.0.10.252	224		1	z	사상	NULL	NULL	NULL	20	1	92	NULL	NULL	NULL	KSY3	List2	NULL	NULL	NULL	NULL	NULL	NULL	NULL	NULL	NULL	1	z	2	3	614659	0	z	332	614991
좌우반구com(CVF, UVF, BVF)_4	8	1	<?xml version="1.0"?>\n<Clock xmlns:dt="urn:schemas-microsoft-com:datatypes"><Description dt:dt="string">E-Prime Primary Realtime Clock</Description><StartTime><Timestamp dt:dt="int">0</Timestamp><DateUtc dt:dt="string">2023-09-07T02:06:18Z</DateUtc></StartTime><FrequencyChanges><FrequencyChange><Frequency dt:dt="r8">10000000</Frequency><Timestamp dt:dt="r8">10997216869673</Timestamp><Current dt:…	좌우반구com(CVF, UVF, BVF)_4-008-1	60	1.0.0.171	1	2102551123	Professional	2.0.10.356	2.0.10.356	09-07-2023	2023-09-07 오전 2:06:18	11:06:18	2.0.10.252	129		1	z	사안	32	1	129	NULL	NULL	NULL	NULL	NULL	NULL	KSY3	List1	NULL	NULL	NULL	NULL	NULL	NULL	NULL	NULL	NULL	1	z	2	3	358493	0	z	450	358943
좌우반구com(CVF, UVF, BVF)_4	8	1	<?xml version="1.0"?>\n<Clock xmlns:dt="urn:schemas-microsoft-com:datatypes"><Description dt:dt="string">E-Prime Primary Realtime Clock</Description><StartTime><Timestamp dt:dt="int">0</Timestamp><DateUtc dt:dt="string">2023-09-07T02:06:18Z</DateUtc></StartTime><FrequencyChanges><FrequencyChange><Frequency dt:dt="r8">10000000</Frequency><Timestamp dt:dt="r8">10997216869673</Timestamp><Current dt:…	좌우반구com(CVF, UVF, BVF)_4-008-1	60	1.0.0.171	1	2102551123	Professional	2.0.10.356	2.0.10.356	09-07-2023	2023-09-07 오전 2:06:18	11:06:18	2.0.10.252	149		1	z	사이	NULL	NULL	NULL	43	1	17	NULL	NULL	NULL	KSY3	List2	NULL	NULL	NULL	NULL	NULL	NULL	NULL	NULL	NULL	1	z	2	3	417493	0	z	386	417879
좌우반구com(CVF, UVF, BVF)_4	8	1	<?xml version="1.0"?>\n<Clock xmlns:dt="urn:schemas-microsoft-com:datatypes"><Description dt:dt="string">E-Prime Primary Realtime Clock</Description><StartTime><Timestamp dt:dt="int">0</Timestamp><DateUtc dt:dt="string">2023-09-07T02:06:18Z</DateUtc></StartTime><FrequencyChanges><FrequencyChange><Frequency dt:dt="r8">10000000</Frequency><Timestamp dt:dt="r8">10997216869673</Timestamp><Current dt:…	좌우반구com(CVF, UVF, BVF)_4-008-1	60	1.0.0.171	1	2102551123	Professional	2.0.10.356	2.0.10.356	09-07-2023	2023-09-07 오전 2:06:18	11:06:18	2.0.10.252	88		1	z	사전	43	1	88	NULL	NULL	NULL	NULL	NULL	NULL	KSY3	List1	NULL	NULL	NULL	NULL	NULL	NULL	NULL	NULL	NULL	1	z	2	3	249943	0	z	368	250311
좌우반구com(CVF, UVF, BVF)_4	8	1	<?xml version="1.0"?>\n<Clock xmlns:dt="urn:schemas-microsoft-com:datatypes"><Description dt:dt="string">E-Prime Primary Realtime Clock</Description><StartTime><Timestamp dt:dt="int">0</Timestamp><DateUtc dt:dt="string">2023-09-07T02:06:18Z</DateUtc></StartTime><FrequencyChanges><FrequencyChange><Frequency dt:dt="r8">10000000</Frequency><Timestamp dt:dt="r8">10997216869673</Timestamp><Current dt:…	좌우반구com(CVF, UVF, BVF)_4-008-1	60	1.0.0.171	1	2102551123	Professional	2.0.10.356	2.0.10.356	09-07-2023	2023-09-07 오전 2:06:18	11:06:18	2.0.10.252	2		1	z	사진	41	1	2	NULL	NULL	NULL	NULL	NULL	NULL	KSY3	List1	NULL	NULL	NULL	NULL	NULL	NULL	NULL	NULL	NULL	1	z	2	3	25260	0	z	308	25568
좌우반구com(CVF, UVF, BVF)_4	8	1	<?xml version="1.0"?>\n<Clock xmlns:dt="urn:schemas-microsoft-com:datatypes"><Description dt:dt="string">E-Prime Primary Realtime Clock</Description><StartTime><Timestamp dt:dt="int">0</Timestamp><DateUtc dt:dt="string">2023-09-07T02:06:18Z</DateUtc></StartTime><FrequencyChanges><FrequencyChange><Frequency dt:dt="r8">10000000</Frequency><Timestamp dt:dt="r8">10997216869673</Timestamp><Current dt:…	좌우반구com(CVF, UVF, BVF)_4-008-1	60	1.0.0.171	1	2102551123	Professional	2.0.10.356	2.0.10.356	09-07-2023	2023-09-07 오전 2:06:18	11:06:18	2.0.10.252	45		1	z	상관	63	1	45	NULL	NULL	NULL	NULL	NULL	NULL	KSY3	List1	NULL	NULL	NULL	NULL	NULL	NULL	NULL	NULL	NULL	1	z	2	3	136860	0	z	404	137264
좌우반구com(CVF, UVF, BVF)_4	8	1	<?xml version="1.0"?>\n<Clock xmlns:dt="urn:schemas-microsoft-com:datatypes"><Description dt:dt="string">E-Prime Primary Realtime Clock</Description><StartTime><Timestamp dt:dt="int">0</Timestamp><DateUtc dt:dt="string">2023-09-07T02:06:18Z</DateUtc></StartTime><FrequencyChanges><FrequencyChange><Frequency dt:dt="r8">10000000</Frequency><Timestamp dt:dt="r8">10997216869673</Timestamp><Current dt:…	좌우반구com(CVF, UVF, BVF)_4-008-1	60	1.0.0.171	1	2102551123	Professional	2.0.10.356	2.0.10.356	09-07-2023	2023-09-07 오전 2:06:18	11:06:18	2.0.10.252	206		1	z	상태	NULL	NULL	NULL	130	1	74	NULL	NULL	NULL	KSY3	List2	NULL	NULL	NULL	NULL	NULL	NULL	NULL	NULL	NULL	1	z	2	3	567809	0	z	398	568207
좌우반구com(CVF, UVF, BVF)_4	8	1	<?xml version="1.0"?>\n<Clock xmlns:dt="urn:schemas-microsoft-com:datatypes"><Description dt:dt="string">E-Prime Primary Realtime Clock</Description><StartTime><Timestamp dt:dt="int">0</Timestamp><DateUtc dt:dt="string">2023-09-07T02:06:18Z</DateUtc></StartTime><FrequencyChanges><FrequencyChange><Frequency dt:dt="r8">10000000</Frequency><Timestamp dt:dt="r8">10997216869673</Timestamp><Current dt:…	좌우반구com(CVF, UVF, BVF)_4-008-1	60	1.0.0.171	1	2102551123	Professional	2.0.10.356	2.0.10.356	09-07-2023	2023-09-07 오전 2:06:18	11:06:18	2.0.10.252	58		1	z	색상	57	1	58	NULL	NULL	NULL	NULL	NULL	NULL	KSY3	List1	NULL	NULL	NULL	NULL	NULL	NULL	NULL	NULL	NULL	1	z	3	3	170626	0	z	373	170999
좌우반구com(CVF, UVF, BVF)_4	8	1	<?xml version="1.0"?>\n<Clock xmlns:dt="urn:schemas-microsoft-com:datatypes"><Description dt:dt="string">E-Prime Primary Realtime Clock</Description><StartTime><Timestamp dt:dt="int">0</Timestamp><DateUtc dt:dt="string">2023-09-07T02:06:18Z</DateUtc></StartTime><FrequencyChanges><FrequencyChange><Frequency dt:dt="r8">10000000</Frequency><Timestamp dt:dt="r8">10997216869673</Timestamp><Current dt:…	좌우반구com(CVF, UVF, BVF)_4-008-1	60	1.0.0.171	1	2102551123	Professional	2.0.10.356	2.0.10.356	09-07-2023	2023-09-07 오전 2:06:18	11:06:18	2.0.10.252	311		1	z	생선	NULL	NULL	NULL	NULL	NULL	NULL	61	1	47	KSY3	List3	NULL	NULL	NULL	NULL	NULL	NULL	NULL	NULL	NULL	1	z	2	4	889576	0	z	399	889975
좌우반구com(CVF, UVF, BVF)_4	8	1	<?xml version="1.0"?>\n<Clock xmlns:dt="urn:schemas-microsoft-com:datatypes"><Description dt:dt="string">E-Prime Primary Realtime Clock</Description><StartTime><Timestamp dt:dt="int">0</Timestamp><DateUtc dt:dt="string">2023-09-07T02:06:18Z</DateUtc></StartTime><FrequencyChanges><FrequencyChange><Frequency dt:dt="r8">10000000</Frequency><Timestamp dt:dt="r8">10997216869673</Timestamp><Current dt:…	좌우반구com(CVF, UVF, BVF)_4-008-1	60	1.0.0.171	1	2102551123	Professional	2.0.10.356	2.0.10.356	09-07-2023	2023-09-07 오전 2:06:18	11:06:18	2.0.10.252	78		2	{/}	생희	13	1	78	NULL	NULL	NULL	NULL	NULL	NULL	KSY	List1	0		2	0	223910	184		0	0	1	{/}	2	4	224094	0	{/}	385	224479
좌우반구com(CVF, UVF, BVF)_4	8	1	<?xml version="1.0"?>\n<Clock xmlns:dt="urn:schemas-microsoft-com:datatypes"><Description dt:dt="string">E-Prime Primary Realtime Clock</Description><StartTime><Timestamp dt:dt="int">0</Timestamp><DateUtc dt:dt="string">2023-09-07T02:06:18Z</DateUtc></StartTime><FrequencyChanges><FrequencyChange><Frequency dt:dt="r8">10000000</Frequency><Timestamp dt:dt="r8">10997216869673</Timestamp><Current dt:…	좌우반구com(CVF, UVF, BVF)_4-008-1	60	1.0.0.171	1	2102551123	Professional	2.0.10.356	2.0.10.356	09-07-2023	2023-09-07 오전 2:06:18	11:06:18	2.0.10.252	304		2	{/}	석감	NULL	NULL	NULL	NULL	NULL	NULL	109	1	40	KSY2	List3	NULL	NULL	NULL	NULL	NULL	NULL	NULL	NULL	NULL	0	{/}	2	4	871576	0	z	527	872103
좌우반구com(CVF, UVF, BVF)_4	8	1	<?xml version="1.0"?>\n<Clock xmlns:dt="urn:schemas-microsoft-com:datatypes"><Description dt:dt="string">E-Prime Primary Realtime Clock</Description><StartTime><Timestamp dt:dt="int">0</Timestamp><DateUtc dt:dt="string">2023-09-07T02:06:18Z</DateUtc></StartTime><FrequencyChanges><FrequencyChange><Frequency dt:dt="r8">10000000</Frequency><Timestamp dt:dt="r8">10997216869673</Timestamp><Current dt:…	좌우반구com(CVF, UVF, BVF)_4-008-1	60	1.0.0.171	1	2102551123	Professional	2.0.10.356	2.0.10.356	09-07-2023	2023-09-07 오전 2:06:18	11:06:18	2.0.10.252	19		1	z	선배	66	1	19	NULL	NULL	NULL	NULL	NULL	NULL	KSY3	List1	NULL	NULL	NULL	NULL	NULL	NULL	NULL	NULL	NULL	0	z	2	3	68393	0	{/}	575	68968
좌우반구com(CVF, UVF, BVF)_4	8	1	<?xml version="1.0"?>\n<Clock xmlns:dt="urn:schemas-microsoft-com:datatypes"><Description dt:dt="string">E-Prime Primary Realtime Clock</Description><StartTime><Timestamp dt:dt="int">0</Timestamp><DateUtc dt:dt="string">2023-09-07T02:06:18Z</DateUtc></StartTime><FrequencyChanges><FrequencyChange><Frequency dt:dt="r8">10000000</Frequency><Timestamp dt:dt="r8">10997216869673</Timestamp><Current dt:…	좌우반구com(CVF, UVF, BVF)_4-008-1	60	1.0.0.171	1	2102551123	Professional	2.0.10.356	2.0.10.356	09-07-2023	2023-09-07 오전 2:06:18	11:06:18	2.0.10.252	40		1	z	선택	106	1	40	NULL	NULL	NULL	NULL	NULL	NULL	KSY3	List1	NULL	NULL	NULL	NULL	NULL	NULL	NULL	NULL	NULL	1	z	2	3	123910	0	z	402	124312
좌우반구com(CVF, UVF, BVF)_4	8	1	<?xml version="1.0"?>\n<Clock xmlns:dt="urn:schemas-microsoft-com:datatypes"><Description dt:dt="string">E-Prime Primary Realtime Clock</Description><StartTime><Timestamp dt:dt="int">0</Timestamp><DateUtc dt:dt="string">2023-09-07T02:06:18Z</DateUtc></StartTime><FrequencyChanges><FrequencyChange><Frequency dt:dt="r8">10000000</Frequency><Timestamp dt:dt="r8">10997216869673</Timestamp><Current dt:…	좌우반구com(CVF, UVF, BVF)_4-008-1	60	1.0.0.171	1	2102551123	Professional	2.0.10.356	2.0.10.356	09-07-2023	2023-09-07 오전 2:06:18	11:06:18	2.0.10.252	282		2	{/}	설결	NULL	NULL	NULL	NULL	NULL	NULL	85	1	18	KSY3	List3	NULL	NULL	NULL	NULL	NULL	NULL	NULL	NULL	NULL	1	{/}	2	4	812976	0	{/}	487	813463
좌우반구com(CVF, UVF, BVF)_4	8	1	<?xml version="1.0"?>\n<Clock xmlns:dt="urn:schemas-microsoft-com:datatypes"><Description dt:dt="string">E-Prime Primary Realtime Clock</Description><StartTime><Timestamp dt:dt="int">0</Timestamp><DateUtc dt:dt="string">2023-09-07T02:06:18Z</DateUtc></StartTime><FrequencyChanges><FrequencyChange><Frequency dt:dt="r8">10000000</Frequency><Timestamp dt:dt="r8">10997216869673</Timestamp><Current dt:…	좌우반구com(CVF, UVF, BVF)_4-008-1	60	1.0.0.171	1	2102551123	Professional	2.0.10.356	2.0.10.356	09-07-2023	2023-09-07 오전 2:06:18	11:06:18	2.0.10.252	288		1	z	설명	NULL	NULL	NULL	NULL	NULL	NULL	119	1	24	KSY3	List3	NULL	NULL	NULL	NULL	NULL	NULL	NULL	NULL	NULL	1	z	2	3	828776	0	z	367	829143
좌우반구com(CVF, UVF, BVF)_4	8	1	<?xml version="1.0"?>\n<Clock xmlns:dt="urn:schemas-microsoft-com:datatypes"><Description dt:dt="string">E-Prime Primary Realtime Clock</Description><StartTime><Timestamp dt:dt="int">0</Timestamp><DateUtc dt:dt="string">2023-09-07T02:06:18Z</DateUtc></StartTime><FrequencyChanges><FrequencyChange><Frequency dt:dt="r8">10000000</Frequency><Timestamp dt:dt="r8">10997216869673</Timestamp><Current dt:…	좌우반구com(CVF, UVF, BVF)_4-008-1	60	1.0.0.171	1	2102551123	Professional	2.0.10.356	2.0.10.356	09-07-2023	2023-09-07 오전 2:06:18	11:06:18	2.0.10.252	339		1	z	설문	NULL	NULL	NULL	NULL	NULL	NULL	95	1	75	KSY3	List3	NULL	NULL	NULL	NULL	NULL	NULL	NULL	NULL	NULL	1	z	2	3	963359	0	z	344	963703
좌우반구com(CVF, UVF, BVF)_4	8	1	<?xml version="1.0"?>\n<Clock xmlns:dt="urn:schemas-microsoft-com:datatypes"><Description dt:dt="string">E-Prime Primary Realtime Clock</Description><StartTime><Timestamp dt:dt="int">0</Timestamp><DateUtc dt:dt="string">2023-09-07T02:06:18Z</DateUtc></StartTime><FrequencyChanges><FrequencyChange><Frequency dt:dt="r8">10000000</Frequency><Timestamp dt:dt="r8">10997216869673</Timestamp><Current dt:…	좌우반구com(CVF, UVF, BVF)_4-008-1	60	1.0.0.171	1	2102551123	Professional	2.0.10.356	2.0.10.356	09-07-2023	2023-09-07 오전 2:06:18	11:06:18	2.0.10.252	75		2	{/}	설색	128	1	75	NULL	NULL	NULL	NULL	NULL	NULL	KSY	List1	0		2	0	216043	184		0	0	1	{/}	2	4	216227	0	{/}	445	216672
좌우반구com(CVF, UVF, BVF)_4	8	1	<?xml version="1.0"?>\n<Clock xmlns:dt="urn:schemas-microsoft-com:datatypes"><Description dt:dt="string">E-Prime Primary Realtime Clock</Description><StartTime><Timestamp dt:dt="int">0</Timestamp><DateUtc dt:dt="string">2023-09-07T02:06:18Z</DateUtc></StartTime><FrequencyChanges><FrequencyChange><Frequency dt:dt="r8">10000000</Frequency><Timestamp dt:dt="r8">10997216869673</Timestamp><Current dt:…	좌우반구com(CVF, UVF, BVF)_4-008-1	60	1.0.0.171	1	2102551123	Professional	2.0.10.356	2.0.10.356	09-07-2023	2023-09-07 오전 2:06:18	11:06:18	2.0.10.252	242		2	{/}	섭습	NULL	NULL	NULL	61	1	110	NULL	NULL	NULL	KSY3	List2	NULL	NULL	NULL	NULL	NULL	NULL	NULL	NULL	NULL	1	{/}	2	3	663076	0	{/}	443	663519
좌우반구com(CVF, UVF, BVF)_4	8	1	<?xml version="1.0"?>\n<Clock xmlns:dt="urn:schemas-microsoft-com:datatypes"><Description dt:dt="string">E-Prime Primary Realtime Clock</Description><StartTime><Timestamp dt:dt="int">0</Timestamp><DateUtc dt:dt="string">2023-09-07T02:06:18Z</DateUtc></StartTime><FrequencyChanges><FrequencyChange><Frequency dt:dt="r8">10000000</Frequency><Timestamp dt:dt="r8">10997216869673</Timestamp><Current dt:…	좌우반구com(CVF, UVF, BVF)_4-008-1	60	1.0.0.171	1	2102551123	Professional	2.0.10.356	2.0.10.356	09-07-2023	2023-09-07 오전 2:06:18	11:06:18	2.0.10.252	178		1	z	성공	NULL	NULL	NULL	33	1	46	NULL	NULL	NULL	KSY3	List2	NULL	NULL	NULL	NULL	NULL	NULL	NULL	NULL	NULL	1	z	2	3	493276	0	z	387	493663
좌우반구com(CVF, UVF, BVF)_4	8	1	<?xml version="1.0"?>\n<Clock xmlns:dt="urn:schemas-microsoft-com:datatypes"><Description dt:dt="string">E-Prime Primary Realtime Clock</Description><StartTime><Timestamp dt:dt="int">0</Timestamp><DateUtc dt:dt="string">2023-09-07T02:06:18Z</DateUtc></StartTime><FrequencyChanges><FrequencyChange><Frequency dt:dt="r8">10000000</Frequency><Timestamp dt:dt="r8">10997216869673</Timestamp><Current dt:…	좌우반구com(CVF, UVF, BVF)_4-008-1	60	1.0.0.171	1	2102551123	Professional	2.0.10.356	2.0.10.356	09-07-2023	2023-09-07 오전 2:06:18	11:06:18	2.0.10.252	310		1	z	세상	NULL	NULL	NULL	NULL	NULL	NULL	44	1	46	KSY3	List3	NULL	NULL	NULL	NULL	NULL	NULL	NULL	NULL	NULL	1	z	2	4	886976	0	z	407	887383
좌우반구com(CVF, UVF, BVF)_4	8	1	<?xml version="1.0"?>\n<Clock xmlns:dt="urn:schemas-microsoft-com:datatypes"><Description dt:dt="string">E-Prime Primary Realtime Clock</Description><StartTime><Timestamp dt:dt="int">0</Timestamp><DateUtc dt:dt="string">2023-09-07T02:06:18Z</DateUtc></StartTime><FrequencyChanges><FrequencyChange><Frequency dt:dt="r8">10000000</Frequency><Timestamp dt:dt="r8">10997216869673</Timestamp><Current dt:…	좌우반구com(CVF, UVF, BVF)_4-008-1	60	1.0.0.171	1	2102551123	Professional	2.0.10.356	2.0.10.356	09-07-2023	2023-09-07 오전 2:06:18	11:06:18	2.0.10.252	35		1	z	소리	86	1	35	NULL	NULL	NULL	NULL	NULL	NULL	KSY3	List1	NULL	NULL	NULL	NULL	NULL	NULL	NULL	NULL	NULL	1	z	2	3	110660	0	z	396	111056
좌우반구com(CVF, UVF, BVF)_4	8	1	<?xml version="1.0"?>\n<Clock xmlns:dt="urn:schemas-microsoft-com:datatypes"><Description dt:dt="string">E-Prime Primary Realtime Clock</Description><StartTime><Timestamp dt:dt="int">0</Timestamp><DateUtc dt:dt="string">2023-09-07T02:06:18Z</DateUtc></StartTime><FrequencyChanges><FrequencyChange><Frequency dt:dt="r8">10000000</Frequency><Timestamp dt:dt="r8">10997216869673</Timestamp><Current dt:…	좌우반구com(CVF, UVF, BVF)_4-008-1	60	1.0.0.171	1	2102551123	Professional	2.0.10.356	2.0.10.356	09-07-2023	2023-09-07 오전 2:06:18	11:06:18	2.0.10.252	34		1	z	소송	116	1	34	NULL	NULL	NULL	NULL	NULL	NULL	KSY3	List1	NULL	NULL	NULL	NULL	NULL	NULL	NULL	NULL	NULL	1	z	2	3	108093	0	z	371	108464
좌우반구com(CVF, UVF, BVF)_4	8	1	<?xml version="1.0"?>\n<Clock xmlns:dt="urn:schemas-microsoft-com:datatypes"><Description dt:dt="string">E-Prime Primary Realtime Clock</Description><StartTime><Timestamp dt:dt="int">0</Timestamp><DateUtc dt:dt="string">2023-09-07T02:06:18Z</DateUtc></StartTime><FrequencyChanges><FrequencyChange><Frequency dt:dt="r8">10000000</Frequency><Timestamp dt:dt="r8">10997216869673</Timestamp><Current dt:…	좌우반구com(CVF, UVF, BVF)_4-008-1	60	1.0.0.171	1	2102551123	Professional	2.0.10.356	2.0.10.356	09-07-2023	2023-09-07 오전 2:06:18	11:06:18	2.0.10.252	83		1	z	속도	91	1	83	NULL	NULL	NULL	NULL	NULL	NULL	KSY3	List1	NULL	NULL	NULL	NULL	NULL	NULL	NULL	NULL	NULL	1	z	2	3	237093	0	z	338	237431
좌우반구com(CVF, UVF, BVF)_4	8	1	<?xml version="1.0"?>\n<Clock xmlns:dt="urn:schemas-microsoft-com:datatypes"><Description dt:dt="string">E-Prime Primary Realtime Clock</Description><StartTime><Timestamp dt:dt="int">0</Timestamp><DateUtc dt:dt="string">2023-09-07T02:06:18Z</DateUtc></StartTime><FrequencyChanges><FrequencyChange><Frequency dt:dt="r8">10000000</Frequency><Timestamp dt:dt="r8">10997216869673</Timestamp><Current dt:…	좌우반구com(CVF, UVF, BVF)_4-008-1	60	1.0.0.171	1	2102551123	Professional	2.0.10.356	2.0.10.356	09-07-2023	2023-09-07 오전 2:06:18	11:06:18	2.0.10.252	351		2	{/}	송스	NULL	NULL	NULL	NULL	NULL	NULL	37	1	87	KSY4	List3	NULL	NULL	NULL	NULL	NULL	NULL	NULL	NULL	NULL	1	{/}	2	4	994776	0	{/}	375	995151
좌우반구com(CVF, UVF, BVF)_4	8	1	<?xml version="1.0"?>\n<Clock xmlns:dt="urn:schemas-microsoft-com:datatypes"><Description dt:dt="string">E-Prime Primary Realtime Clock</Description><StartTime><Timestamp dt:dt="int">0</Timestamp><DateUtc dt:dt="string">2023-09-07T02:06:18Z</DateUtc></StartTime><FrequencyChanges><FrequencyChange><Frequency dt:dt="r8">10000000</Frequency><Timestamp dt:dt="r8">10997216869673</Timestamp><Current dt:…	좌우반구com(CVF, UVF, BVF)_4-008-1	60	1.0.0.171	1	2102551123	Professional	2.0.10.356	2.0.10.356	09-07-2023	2023-09-07 오전 2:06:18	11:06:18	2.0.10.252	135		2	{/}	송익	NULL	NULL	NULL	50	1	3	NULL	NULL	NULL	KSY4	List2	NULL	NULL	NULL	NULL	NULL	NULL	NULL	NULL	NULL	1	{/}	2	4	381510	0	{/}	633	382143
좌우반구com(CVF, UVF, BVF)_4	8	1	<?xml version="1.0"?>\n<Clock xmlns:dt="urn:schemas-microsoft-com:datatypes"><Description dt:dt="string">E-Prime Primary Realtime Clock</Description><StartTime><Timestamp dt:dt="int">0</Timestamp><DateUtc dt:dt="string">2023-09-07T02:06:18Z</DateUtc></StartTime><FrequencyChanges><FrequencyChange><Frequency dt:dt="r8">10000000</Frequency><Timestamp dt:dt="r8">10997216869673</Timestamp><Current dt:…	좌우반구com(CVF, UVF, BVF)_4-008-1	60	1.0.0.171	1	2102551123	Professional	2.0.10.356	2.0.10.356	09-07-2023	2023-09-07 오전 2:06:18	11:06:18	2.0.10.252	329		1	z	수고	NULL	NULL	NULL	NULL	NULL	NULL	1	1	65	KSY3	List3	NULL	NULL	NULL	NULL	NULL	NULL	NULL	NULL	NULL	1	z	2	3	937159	0	z	296	937455
좌우반구com(CVF, UVF, BVF)_4	8	1	<?xml version="1.0"?>\n<Clock xmlns:dt="urn:schemas-microsoft-com:datatypes"><Description dt:dt="string">E-Prime Primary Realtime Clock</Description><StartTime><Timestamp dt:dt="int">0</Timestamp><DateUtc dt:dt="string">2023-09-07T02:06:18Z</DateUtc></StartTime><FrequencyChanges><FrequencyChange><Frequency dt:dt="r8">10000000</Frequency><Timestamp dt:dt="r8">10997216869673</Timestamp><Current dt:…	좌우반구com(CVF, UVF, BVF)_4-008-1	60	1.0.0.171	1	2102551123	Professional	2.0.10.356	2.0.10.356	09-07-2023	2023-09-07 오전 2:06:18	11:06:18	2.0.10.252	9		1	z	수단	21	1	9	NULL	NULL	NULL	NULL	NULL	NULL	KSY3	List1	NULL	NULL	NULL	NULL	NULL	NULL	NULL	NULL	NULL	1	z	2	3	42727	0	z	385	43112
좌우반구com(CVF, UVF, BVF)_4	8	1	<?xml version="1.0"?>\n<Clock xmlns:dt="urn:schemas-microsoft-com:datatypes"><Description dt:dt="string">E-Prime Primary Realtime Clock</Description><StartTime><Timestamp dt:dt="int">0</Timestamp><DateUtc dt:dt="string">2023-09-07T02:06:18Z</DateUtc></StartTime><FrequencyChanges><FrequencyChange><Frequency dt:dt="r8">10000000</Frequency><Timestamp dt:dt="r8">10997216869673</Timestamp><Current dt:…	좌우반구com(CVF, UVF, BVF)_4-008-1	60	1.0.0.171	1	2102551123	Professional	2.0.10.356	2.0.10.356	09-07-2023	2023-09-07 오전 2:06:18	11:06:18	2.0.10.252	319		1	z	수준	NULL	NULL	NULL	NULL	NULL	NULL	28	1	55	KSY3	List3	NULL	NULL	NULL	NULL	NULL	NULL	NULL	NULL	NULL	1	z	2	4	910576	0	z	383	910959
좌우반구com(CVF, UVF, BVF)_4	8	1	<?xml version="1.0"?>\n<Clock xmlns:dt="urn:schemas-microsoft-com:datatypes"><Description dt:dt="string">E-Prime Primary Realtime Clock</Description><StartTime><Timestamp dt:dt="int">0</Timestamp><DateUtc dt:dt="string">2023-09-07T02:06:18Z</DateUtc></StartTime><FrequencyChanges><FrequencyChange><Frequency dt:dt="r8">10000000</Frequency><Timestamp dt:dt="r8">10997216869673</Timestamp><Current dt:…	좌우반구com(CVF, UVF, BVF)_4-008-1	60	1.0.0.171	1	2102551123	Professional	2.0.10.356	2.0.10.356	09-07-2023	2023-09-07 오전 2:06:18	11:06:18	2.0.10.252	128		2	{/}	숙국	95	1	128	NULL	NULL	NULL	NULL	NULL	NULL	KSY3	List1	NULL	NULL	NULL	NULL	NULL	NULL	NULL	NULL	NULL	1	{/}	2	4	355877	0	{/}	410	356287
좌우반구com(CVF, UVF, BVF)_4	8	1	<?xml version="1.0"?>\n<Clock xmlns:dt="urn:schemas-microsoft-com:datatypes"><Description dt:dt="string">E-Prime Primary Realtime Clock</Description><StartTime><Timestamp dt:dt="int">0</Timestamp><DateUtc dt:dt="string">2023-09-07T02:06:18Z</DateUtc></StartTime><FrequencyChanges><FrequencyChange><Frequency dt:dt="r8">10000000</Frequency><Timestamp dt:dt="r8">10997216869673</Timestamp><Current dt:…	좌우반구com(CVF, UVF, BVF)_4-008-1	60	1.0.0.171	1	2102551123	Professional	2.0.10.356	2.0.10.356	09-07-2023	2023-09-07 오전 2:06:18	11:06:18	2.0.10.252	105		2	{/}	숙발	8	1	105	NULL	NULL	NULL	NULL	NULL	NULL	KSY4	List1	NULL	NULL	NULL	NULL	NULL	NULL	NULL	NULL	NULL	1	{/}	2	3	294943	0	{/}	320	295263
좌우반구com(CVF, UVF, BVF)_4	8	1	<?xml version="1.0"?>\n<Clock xmlns:dt="urn:schemas-microsoft-com:datatypes"><Description dt:dt="string">E-Prime Primary Realtime Clock</Description><StartTime><Timestamp dt:dt="int">0</Timestamp><DateUtc dt:dt="string">2023-09-07T02:06:18Z</DateUtc></StartTime><FrequencyChanges><FrequencyChange><Frequency dt:dt="r8">10000000</Frequency><Timestamp dt:dt="r8">10997216869673</Timestamp><Current dt:…	좌우반구com(CVF, UVF, BVF)_4-008-1	60	1.0.0.171	1	2102551123	Professional	2.0.10.356	2.0.10.356	09-07-2023	2023-09-07 오전 2:06:18	11:06:18	2.0.10.252	266		1	z	숙소	NULL	NULL	NULL	NULL	NULL	NULL	76	1	2	KSY4	List3	NULL	NULL	NULL	NULL	NULL	NULL	NULL	NULL	NULL	1	z	2	3	770059	0	z	412	770471
좌우반구com(CVF, UVF, BVF)_4	8	1	<?xml version="1.0"?>\n<Clock xmlns:dt="urn:schemas-microsoft-com:datatypes"><Description dt:dt="string">E-Prime Primary Realtime Clock</Description><StartTime><Timestamp dt:dt="int">0</Timestamp><DateUtc dt:dt="string">2023-09-07T02:06:18Z</DateUtc></StartTime><FrequencyChanges><FrequencyChange><Frequency dt:dt="r8">10000000</Frequency><Timestamp dt:dt="r8">10997216869673</Timestamp><Current dt:…	좌우반구com(CVF, UVF, BVF)_4-008-1	60	1.0.0.171	1	2102551123	Professional	2.0.10.356	2.0.10.356	09-07-2023	2023-09-07 오전 2:06:18	11:06:18	2.0.10.252	342		2	{/}	술감	NULL	NULL	NULL	NULL	NULL	NULL	11	1	78	KSY4	List3	NULL	NULL	NULL	NULL	NULL	NULL	NULL	NULL	NULL	1	{/}	2	4	971443	0	{/}	444	971887
좌우반구com(CVF, UVF, BVF)_4	8	1	<?xml version="1.0"?>\n<Clock xmlns:dt="urn:schemas-microsoft-com:datatypes"><Description dt:dt="string">E-Prime Primary Realtime Clock</Description><StartTime><Timestamp dt:dt="int">0</Timestamp><DateUtc dt:dt="string">2023-09-07T02:06:18Z</DateUtc></StartTime><FrequencyChanges><FrequencyChange><Frequency dt:dt="r8">10000000</Frequency><Timestamp dt:dt="r8">10997216869673</Timestamp><Current dt:…	좌우반구com(CVF, UVF, BVF)_4-008-1	60	1.0.0.171	1	2102551123	Professional	2.0.10.356	2.0.10.356	09-07-2023	2023-09-07 오전 2:06:18	11:06:18	2.0.10.252	270		2	{/}	술목	NULL	NULL	NULL	NULL	NULL	NULL	79	1	6	KSY	List3	0		3	0	780942	184		0	0	1	{/}	2	4	781126	0	{/}	409	781535
좌우반구com(CVF, UVF, BVF)_4	8	1	<?xml version="1.0"?>\n<Clock xmlns:dt="urn:schemas-microsoft-com:datatypes"><Description dt:dt="string">E-Prime Primary Realtime Clock</Description><StartTime><Timestamp dt:dt="int">0</Timestamp><DateUtc dt:dt="string">2023-09-07T02:06:18Z</DateUtc></StartTime><FrequencyChanges><FrequencyChange><Frequency dt:dt="r8">10000000</Frequency><Timestamp dt:dt="r8">10997216869673</Timestamp><Current dt:…	좌우반구com(CVF, UVF, BVF)_4-008-1	60	1.0.0.171	1	2102551123	Professional	2.0.10.356	2.0.10.356	09-07-2023	2023-09-07 오전 2:06:18	11:06:18	2.0.10.252	60		2	{/}	스위	69	1	60	NULL	NULL	NULL	NULL	NULL	NULL	KSY3	List1	NULL	NULL	NULL	NULL	NULL	NULL	NULL	NULL	NULL	0	{/}	2	3	175643	0	z	653	176296
좌우반구com(CVF, UVF, BVF)_4	8	1	<?xml version="1.0"?>\n<Clock xmlns:dt="urn:schemas-microsoft-com:datatypes"><Description dt:dt="string">E-Prime Primary Realtime Clock</Description><StartTime><Timestamp dt:dt="int">0</Timestamp><DateUtc dt:dt="string">2023-09-07T02:06:18Z</DateUtc></StartTime><FrequencyChanges><FrequencyChange><Frequency dt:dt="r8">10000000</Frequency><Timestamp dt:dt="r8">10997216869673</Timestamp><Current dt:…	좌우반구com(CVF, UVF, BVF)_4-008-1	60	1.0.0.171	1	2102551123	Professional	2.0.10.356	2.0.10.356	09-07-2023	2023-09-07 오전 2:06:18	11:06:18	2.0.10.252	398		2	{/}	스진	NULL	NULL	NULL	NULL	NULL	NULL	67	1	134	KSY4	List3	NULL	NULL	NULL	NULL	NULL	NULL	NULL	NULL	NULL	1	{/}	2	3	1118359	0	{/}	407	1118766
좌우반구com(CVF, UVF, BVF)_4	8	1	<?xml version="1.0"?>\n<Clock xmlns:dt="urn:schemas-microsoft-com:datatypes"><Description dt:dt="string">E-Prime Primary Realtime Clock</Description><StartTime><Timestamp dt:dt="int">0</Timestamp><DateUtc dt:dt="string">2023-09-07T02:06:18Z</DateUtc></StartTime><FrequencyChanges><FrequencyChange><Frequency dt:dt="r8">10000000</Frequency><Timestamp dt:dt="r8">10997216869673</Timestamp><Current dt:…	좌우반구com(CVF, UVF, BVF)_4-008-1	60	1.0.0.171	1	2102551123	Professional	2.0.10.356	2.0.10.356	09-07-2023	2023-09-07 오전 2:06:18	11:06:18	2.0.10.252	341		2	{/}	스향	NULL	NULL	NULL	NULL	NULL	NULL	59	1	77	KSY4	List3	NULL	NULL	NULL	NULL	NULL	NULL	NULL	NULL	NULL	1	{/}	2	4	968876	0	{/}	363	969239
좌우반구com(CVF, UVF, BVF)_4	8	1	<?xml version="1.0"?>\n<Clock xmlns:dt="urn:schemas-microsoft-com:datatypes"><Description dt:dt="string">E-Prime Primary Realtime Clock</Description><StartTime><Timestamp dt:dt="int">0</Timestamp><DateUtc dt:dt="string">2023-09-07T02:06:18Z</DateUtc></StartTime><FrequencyChanges><FrequencyChange><Frequency dt:dt="r8">10000000</Frequency><Timestamp dt:dt="r8">10997216869673</Timestamp><Current dt:…	좌우반구com(CVF, UVF, BVF)_4-008-1	60	1.0.0.171	1	2102551123	Professional	2.0.10.356	2.0.10.356	09-07-2023	2023-09-07 오전 2:06:18	11:06:18	2.0.10.252	199		2	{/}	습나	NULL	NULL	NULL	42	1	67	NULL	NULL	NULL	KSY4	List2	NULL	NULL	NULL	NULL	NULL	NULL	NULL	NULL	NULL	1	{/}	2	3	549493	0	{/}	370	549863
좌우반구com(CVF, UVF, BVF)_4	8	1	<?xml version="1.0"?>\n<Clock xmlns:dt="urn:schemas-microsoft-com:datatypes"><Description dt:dt="string">E-Prime Primary Realtime Clock</Description><StartTime><Timestamp dt:dt="int">0</Timestamp><DateUtc dt:dt="string">2023-09-07T02:06:18Z</DateUtc></StartTime><FrequencyChanges><FrequencyChange><Frequency dt:dt="r8">10000000</Frequency><Timestamp dt:dt="r8">10997216869673</Timestamp><Current dt:…	좌우반구com(CVF, UVF, BVF)_4-008-1	60	1.0.0.171	1	2102551123	Professional	2.0.10.356	2.0.10.356	09-07-2023	2023-09-07 오전 2:06:18	11:06:18	2.0.10.252	169		2	{/}	습필	NULL	NULL	NULL	107	1	37	NULL	NULL	NULL	KSY3	List2	NULL	NULL	NULL	NULL	NULL	NULL	NULL	NULL	NULL	1	{/}	2	4	470160	0	{/}	327	470487
좌우반구com(CVF, UVF, BVF)_4	8	1	<?xml version="1.0"?>\n<Clock xmlns:dt="urn:schemas-microsoft-com:datatypes"><Description dt:dt="string">E-Prime Primary Realtime Clock</Description><StartTime><Timestamp dt:dt="int">0</Timestamp><DateUtc dt:dt="string">2023-09-07T02:06:18Z</DateUtc></StartTime><FrequencyChanges><FrequencyChange><Frequency dt:dt="r8">10000000</Frequency><Timestamp dt:dt="r8">10997216869673</Timestamp><Current dt:…	좌우반구com(CVF, UVF, BVF)_4-008-1	60	1.0.0.171	1	2102551123	Professional	2.0.10.356	2.0.10.356	09-07-2023	2023-09-07 오전 2:06:18	11:06:18	2.0.10.252	347		1	z	시간	NULL	NULL	NULL	NULL	NULL	NULL	78	1	83	KSY4	List3	NULL	NULL	NULL	NULL	NULL	NULL	NULL	NULL	NULL	1	z	2	4	984276	0	z	291	984567
좌우반구com(CVF, UVF, BVF)_4	8	1	<?xml version="1.0"?>\n<Clock xmlns:dt="urn:schemas-microsoft-com:datatypes"><Description dt:dt="string">E-Prime Primary Realtime Clock</Description><StartTime><Timestamp dt:dt="int">0</Timestamp><DateUtc dt:dt="string">2023-09-07T02:06:18Z</DateUtc></StartTime><FrequencyChanges><FrequencyChange><Frequency dt:dt="r8">10000000</Frequency><Timestamp dt:dt="r8">10997216869673</Timestamp><Current dt:…	좌우반구com(CVF, UVF, BVF)_4-008-1	60	1.0.0.171	1	2102551123	Professional	2.0.10.356	2.0.10.356	09-07-2023	2023-09-07 오전 2:06:18	11:06:18	2.0.10.252	93		1	z	시기	26	1	93	NULL	NULL	NULL	NULL	NULL	NULL	KSY4	List1	NULL	NULL	NULL	NULL	NULL	NULL	NULL	NULL	NULL	1	z	2	4	263410	0	z	366	263776
좌우반구com(CVF, UVF, BVF)_4	8	1	<?xml version="1.0"?>\n<Clock xmlns:dt="urn:schemas-microsoft-com:datatypes"><Description dt:dt="string">E-Prime Primary Realtime Clock</Description><StartTime><Timestamp dt:dt="int">0</Timestamp><DateUtc dt:dt="string">2023-09-07T02:06:18Z</DateUtc></StartTime><FrequencyChanges><FrequencyChange><Frequency dt:dt="r8">10000000</Frequency><Timestamp dt:dt="r8">10997216869673</Timestamp><Current dt:…	좌우반구com(CVF, UVF, BVF)_4-008-1	60	1.0.0.171	1	2102551123	Professional	2.0.10.356	2.0.10.356	09-07-2023	2023-09-07 오전 2:06:18	11:06:18	2.0.10.252	243		1	z	시대	NULL	NULL	NULL	87	1	111	NULL	NULL	NULL	KSY4	List2	NULL	NULL	NULL	NULL	NULL	NULL	NULL	NULL	NULL	1	z	2	3	665726	0	z	473	666199
좌우반구com(CVF, UVF, BVF)_4	8	1	<?xml version="1.0"?>\n<Clock xmlns:dt="urn:schemas-microsoft-com:datatypes"><Description dt:dt="string">E-Prime Primary Realtime Clock</Description><StartTime><Timestamp dt:dt="int">0</Timestamp><DateUtc dt:dt="string">2023-09-07T02:06:18Z</DateUtc></StartTime><FrequencyChanges><FrequencyChange><Frequency dt:dt="r8">10000000</Frequency><Timestamp dt:dt="r8">10997216869673</Timestamp><Current dt:…	좌우반구com(CVF, UVF, BVF)_4-008-1	60	1.0.0.171	1	2102551123	Professional	2.0.10.356	2.0.10.356	09-07-2023	2023-09-07 오전 2:06:18	11:06:18	2.0.10.252	236		1	z	시도	NULL	NULL	NULL	54	1	104	NULL	NULL	NULL	KSY4	List2	NULL	NULL	NULL	NULL	NULL	NULL	NULL	NULL	NULL	1	z	2	3	647009	0	z	366	647375
좌우반구com(CVF, UVF, BVF)_4	8	1	<?xml version="1.0"?>\n<Clock xmlns:dt="urn:schemas-microsoft-com:datatypes"><Description dt:dt="string">E-Prime Primary Realtime Clock</Description><StartTime><Timestamp dt:dt="int">0</Timestamp><DateUtc dt:dt="string">2023-09-07T02:06:18Z</DateUtc></StartTime><FrequencyChanges><FrequencyChange><Frequency dt:dt="r8">10000000</Frequency><Timestamp dt:dt="r8">10997216869673</Timestamp><Current dt:…	좌우반구com(CVF, UVF, BVF)_4-008-1	60	1.0.0.171	1	2102551123	Professional	2.0.10.356	2.0.10.356	09-07-2023	2023-09-07 오전 2:06:18	11:06:18	2.0.10.252	368		2	{/}	시질	NULL	NULL	NULL	NULL	NULL	NULL	21	1	104	KSY2	List3	NULL	NULL	NULL	NULL	NULL	NULL	NULL	NULL	NULL	1	{/}	2	3	1039976	0	{/}	583	1040559
좌우반구com(CVF, UVF, BVF)_4	8	1	<?xml version="1.0"?>\n<Clock xmlns:dt="urn:schemas-microsoft-com:datatypes"><Description dt:dt="string">E-Prime Primary Realtime Clock</Description><StartTime><Timestamp dt:dt="int">0</Timestamp><DateUtc dt:dt="string">2023-09-07T02:06:18Z</DateUtc></StartTime><FrequencyChanges><FrequencyChange><Frequency dt:dt="r8">10000000</Frequency><Timestamp dt:dt="r8">10997216869673</Timestamp><Current dt:…	좌우반구com(CVF, UVF, BVF)_4-008-1	60	1.0.0.171	1	2102551123	Professional	2.0.10.356	2.0.10.356	09-07-2023	2023-09-07 오전 2:06:18	11:06:18	2.0.10.252	179		1	z	식비	NULL	NULL	NULL	27	1	47	NULL	NULL	NULL	KSY4	List2	NULL	NULL	NULL	NULL	NULL	NULL	NULL	NULL	NULL	1	z	2	4	495860	0	z	403	496263
좌우반구com(CVF, UVF, BVF)_4	8	1	<?xml version="1.0"?>\n<Clock xmlns:dt="urn:schemas-microsoft-com:datatypes"><Description dt:dt="string">E-Prime Primary Realtime Clock</Description><StartTime><Timestamp dt:dt="int">0</Timestamp><DateUtc dt:dt="string">2023-09-07T02:06:18Z</DateUtc></StartTime><FrequencyChanges><FrequencyChange><Frequency dt:dt="r8">10000000</Frequency><Timestamp dt:dt="r8">10997216869673</Timestamp><Current dt:…	좌우반구com(CVF, UVF, BVF)_4-008-1	60	1.0.0.171	1	2102551123	Professional	2.0.10.356	2.0.10.356	09-07-2023	2023-09-07 오전 2:06:18	11:06:18	2.0.10.252	153		2	{/}	식차	NULL	NULL	NULL	28	1	21	NULL	NULL	NULL	KSY2	List2	NULL	NULL	NULL	NULL	NULL	NULL	NULL	NULL	NULL	0	{/}	2	3	427743	0	z	440	428183
좌우반구com(CVF, UVF, BVF)_4	8	1	<?xml version="1.0"?>\n<Clock xmlns:dt="urn:schemas-microsoft-com:datatypes"><Description dt:dt="string">E-Prime Primary Realtime Clock</Description><StartTime><Timestamp dt:dt="int">0</Timestamp><DateUtc dt:dt="string">2023-09-07T02:06:18Z</DateUtc></StartTime><FrequencyChanges><FrequencyChange><Frequency dt:dt="r8">10000000</Frequency><Timestamp dt:dt="r8">10997216869673</Timestamp><Current dt:…	좌우반구com(CVF, UVF, BVF)_4-008-1	60	1.0.0.171	1	2102551123	Professional	2.0.10.356	2.0.10.356	09-07-2023	2023-09-07 오전 2:06:18	11:06:18	2.0.10.252	22		1	z	식탁	61	1	22	NULL	NULL	NULL	NULL	NULL	NULL	KSY4	List1	NULL	NULL	NULL	NULL	NULL	NULL	NULL	NULL	NULL	1	z	2	3	76310	0	z	338	76648
좌우반구com(CVF, UVF, BVF)_4	8	1	<?xml version="1.0"?>\n<Clock xmlns:dt="urn:schemas-microsoft-com:datatypes"><Description dt:dt="string">E-Prime Primary Realtime Clock</Description><StartTime><Timestamp dt:dt="int">0</Timestamp><DateUtc dt:dt="string">2023-09-07T02:06:18Z</DateUtc></StartTime><FrequencyChanges><FrequencyChange><Frequency dt:dt="r8">10000000</Frequency><Timestamp dt:dt="r8">10997216869673</Timestamp><Current dt:…	좌우반구com(CVF, UVF, BVF)_4-008-1	60	1.0.0.171	1	2102551123	Professional	2.0.10.356	2.0.10.356	09-07-2023	2023-09-07 오전 2:06:18	11:06:18	2.0.10.252	317		2	{/}	실락	NULL	NULL	NULL	NULL	NULL	NULL	81	1	53	KSY3	List3	NULL	NULL	NULL	NULL	NULL	NULL	NULL	NULL	NULL	1	{/}	2	3	905076	0	{/}	555	905631
좌우반구com(CVF, UVF, BVF)_4	8	1	<?xml version="1.0"?>\n<Clock xmlns:dt="urn:schemas-microsoft-com:datatypes"><Description dt:dt="string">E-Prime Primary Realtime Clock</Description><StartTime><Timestamp dt:dt="int">0</Timestamp><DateUtc dt:dt="string">2023-09-07T02:06:18Z</DateUtc></StartTime><FrequencyChanges><FrequencyChange><Frequency dt:dt="r8">10000000</Frequency><Timestamp dt:dt="r8">10997216869673</Timestamp><Current dt:…	좌우반구com(CVF, UVF, BVF)_4-008-1	60	1.0.0.171	1	2102551123	Professional	2.0.10.356	2.0.10.356	09-07-2023	2023-09-07 오전 2:06:18	11:06:18	2.0.10.252	322		2	{/}	실작	NULL	NULL	NULL	NULL	NULL	NULL	36	1	58	KSY	List3	0		2	0	918209	183		0	0	1	{/}	2	3	918392	0	{/}	527	918919
좌우반구com(CVF, UVF, BVF)_4	8	1	<?xml version="1.0"?>\n<Clock xmlns:dt="urn:schemas-microsoft-com:datatypes"><Description dt:dt="string">E-Prime Primary Realtime Clock</Description><StartTime><Timestamp dt:dt="int">0</Timestamp><DateUtc dt:dt="string">2023-09-07T02:06:18Z</DateUtc></StartTime><FrequencyChanges><FrequencyChange><Frequency dt:dt="r8">10000000</Frequency><Timestamp dt:dt="r8">10997216869673</Timestamp><Current dt:…	좌우반구com(CVF, UVF, BVF)_4-008-1	60	1.0.0.171	1	2102551123	Professional	2.0.10.356	2.0.10.356	09-07-2023	2023-09-07 오전 2:06:18	11:06:18	2.0.10.252	287		1	z	실험	NULL	NULL	NULL	NULL	NULL	NULL	113	1	23	KSY4	List3	NULL	NULL	NULL	NULL	NULL	NULL	NULL	NULL	NULL	1	z	2	3	826259	0	z	324	826583
좌우반구com(CVF, UVF, BVF)_4	8	1	<?xml version="1.0"?>\n<Clock xmlns:dt="urn:schemas-microsoft-com:datatypes"><Description dt:dt="string">E-Prime Primary Realtime Clock</Description><StartTime><Timestamp dt:dt="int">0</Timestamp><DateUtc dt:dt="string">2023-09-07T02:06:18Z</DateUtc></StartTime><FrequencyChanges><FrequencyChange><Frequency dt:dt="r8">10000000</Frequency><Timestamp dt:dt="r8">10997216869673</Timestamp><Current dt:…	좌우반구com(CVF, UVF, BVF)_4-008-1	60	1.0.0.171	1	2102551123	Professional	2.0.10.356	2.0.10.356	09-07-2023	2023-09-07 오전 2:06:18	11:06:18	2.0.10.252	249		1	z	심복	NULL	NULL	NULL	91	1	117	NULL	NULL	NULL	KSY4	List2	NULL	NULL	NULL	NULL	NULL	NULL	NULL	NULL	NULL	1	z	2	4	681460	0	z	635	682095
좌우반구com(CVF, UVF, BVF)_4	8	1	<?xml version="1.0"?>\n<Clock xmlns:dt="urn:schemas-microsoft-com:datatypes"><Description dt:dt="string">E-Prime Primary Realtime Clock</Description><StartTime><Timestamp dt:dt="int">0</Timestamp><DateUtc dt:dt="string">2023-09-07T02:06:18Z</DateUtc></StartTime><FrequencyChanges><FrequencyChange><Frequency dt:dt="r8">10000000</Frequency><Timestamp dt:dt="r8">10997216869673</Timestamp><Current dt:…	좌우반구com(CVF, UVF, BVF)_4-008-1	60	1.0.0.171	1	2102551123	Professional	2.0.10.356	2.0.10.356	09-07-2023	2023-09-07 오전 2:06:18	11:06:18	2.0.10.252	361		1	z	심신	NULL	NULL	NULL	NULL	NULL	NULL	29	1	97	KSY4	List3	NULL	NULL	NULL	NULL	NULL	NULL	NULL	NULL	NULL	1	z	2	4	1021176	0	z	463	1021639
좌우반구com(CVF, UVF, BVF)_4	8	1	<?xml version="1.0"?>\n<Clock xmlns:dt="urn:schemas-microsoft-com:datatypes"><Description dt:dt="string">E-Prime Primary Realtime Clock</Description><StartTime><Timestamp dt:dt="int">0</Timestamp><DateUtc dt:dt="string">2023-09-07T02:06:18Z</DateUtc></StartTime><FrequencyChanges><FrequencyChange><Frequency dt:dt="r8">10000000</Frequency><Timestamp dt:dt="r8">10997216869673</Timestamp><Current dt:…	좌우반구com(CVF, UVF, BVF)_4-008-1	60	1.0.0.171	1	2102551123	Professional	2.0.10.356	2.0.10.356	09-07-2023	2023-09-07 오전 2:06:18	11:06:18	2.0.10.252	184		2	{/}	안실	NULL	NULL	NULL	124	1	52	NULL	NULL	NULL	KSY	List2	0		3	-1	508759	184		0	0	1	{/}	2	4	508943	0	{/}	656	509599
좌우반구com(CVF, UVF, BVF)_4	8	1	<?xml version="1.0"?>\n<Clock xmlns:dt="urn:schemas-microsoft-com:datatypes"><Description dt:dt="string">E-Prime Primary Realtime Clock</Description><StartTime><Timestamp dt:dt="int">0</Timestamp><DateUtc dt:dt="string">2023-09-07T02:06:18Z</DateUtc></StartTime><FrequencyChanges><FrequencyChange><Frequency dt:dt="r8">10000000</Frequency><Timestamp dt:dt="r8">10997216869673</Timestamp><Current dt:…	좌우반구com(CVF, UVF, BVF)_4-008-1	60	1.0.0.171	1	2102551123	Professional	2.0.10.356	2.0.10.356	09-07-2023	2023-09-07 오전 2:06:18	11:06:18	2.0.10.252	186		2	{/}	압례	NULL	NULL	NULL	111	1	54	NULL	NULL	NULL	KSY3	List2	NULL	NULL	NULL	NULL	NULL	NULL	NULL	NULL	NULL	1	{/}	2	3	514676	0	{/}	475	515151
좌우반구com(CVF, UVF, BVF)_4	8	1	<?xml version="1.0"?>\n<Clock xmlns:dt="urn:schemas-microsoft-com:datatypes"><Description dt:dt="string">E-Prime Primary Realtime Clock</Description><StartTime><Timestamp dt:dt="int">0</Timestamp><DateUtc dt:dt="string">2023-09-07T02:06:18Z</DateUtc></StartTime><FrequencyChanges><FrequencyChange><Frequency dt:dt="r8">10000000</Frequency><Timestamp dt:dt="r8">10997216869673</Timestamp><Current dt:…	좌우반구com(CVF, UVF, BVF)_4-008-1	60	1.0.0.171	1	2102551123	Professional	2.0.10.356	2.0.10.356	09-07-2023	2023-09-07 오전 2:06:18	11:06:18	2.0.10.252	150		1	z	압축	NULL	NULL	NULL	96	1	18	NULL	NULL	NULL	KSY4	List2	NULL	NULL	NULL	NULL	NULL	NULL	NULL	NULL	NULL	1	z	2	3	420076	0	z	435	420511
좌우반구com(CVF, UVF, BVF)_4	8	1	<?xml version="1.0"?>\n<Clock xmlns:dt="urn:schemas-microsoft-com:datatypes"><Description dt:dt="string">E-Prime Primary Realtime Clock</Description><StartTime><Timestamp dt:dt="int">0</Timestamp><DateUtc dt:dt="string">2023-09-07T02:06:18Z</DateUtc></StartTime><FrequencyChanges><FrequencyChange><Frequency dt:dt="r8">10000000</Frequency><Timestamp dt:dt="r8">10997216869673</Timestamp><Current dt:…	좌우반구com(CVF, UVF, BVF)_4-008-1	60	1.0.0.171	1	2102551123	Professional	2.0.10.356	2.0.10.356	09-07-2023	2023-09-07 오전 2:06:18	11:06:18	2.0.10.252	63		2	{/}	양간	37	1	63	NULL	NULL	NULL	NULL	NULL	NULL	KSY3	List1	NULL	NULL	NULL	NULL	NULL	NULL	NULL	NULL	NULL	0	{/}	2	3	183960	0	z	840	184800
좌우반구com(CVF, UVF, BVF)_4	8	1	<?xml version="1.0"?>\n<Clock xmlns:dt="urn:schemas-microsoft-com:datatypes"><Description dt:dt="string">E-Prime Primary Realtime Clock</Description><StartTime><Timestamp dt:dt="int">0</Timestamp><DateUtc dt:dt="string">2023-09-07T02:06:18Z</DateUtc></StartTime><FrequencyChanges><FrequencyChange><Frequency dt:dt="r8">10000000</Frequency><Timestamp dt:dt="r8">10997216869673</Timestamp><Current dt:…	좌우반구com(CVF, UVF, BVF)_4-008-1	60	1.0.0.171	1	2102551123	Professional	2.0.10.356	2.0.10.356	09-07-2023	2023-09-07 오전 2:06:18	11:06:18	2.0.10.252	8		2	{/}	양급	50	1	8	NULL	NULL	NULL	NULL	NULL	NULL	KSY2	List1	NULL	NULL	NULL	NULL	NULL	NULL	NULL	NULL	NULL	1	{/}	2	3	40260	0	{/}	276	40536
좌우반구com(CVF, UVF, BVF)_4	8	1	<?xml version="1.0"?>\n<Clock xmlns:dt="urn:schemas-microsoft-com:datatypes"><Description dt:dt="string">E-Prime Primary Realtime Clock</Description><StartTime><Timestamp dt:dt="int">0</Timestamp><DateUtc dt:dt="string">2023-09-07T02:06:18Z</DateUtc></StartTime><FrequencyChanges><FrequencyChange><Frequency dt:dt="r8">10000000</Frequency><Timestamp dt:dt="r8">10997216869673</Timestamp><Current dt:…	좌우반구com(CVF, UVF, BVF)_4-008-1	60	1.0.0.171	1	2102551123	Professional	2.0.10.356	2.0.10.356	09-07-2023	2023-09-07 오전 2:06:18	11:06:18	2.0.10.252	305		1	z	양념	NULL	NULL	NULL	NULL	NULL	NULL	2	1	41	KSY4	List3	NULL	NULL	NULL	NULL	NULL	NULL	NULL	NULL	NULL	1	z	2	3	874309	0	z	346	874655
좌우반구com(CVF, UVF, BVF)_4	8	1	<?xml version="1.0"?>\n<Clock xmlns:dt="urn:schemas-microsoft-com:datatypes"><Description dt:dt="string">E-Prime Primary Realtime Clock</Description><StartTime><Timestamp dt:dt="int">0</Timestamp><DateUtc dt:dt="string">2023-09-07T02:06:18Z</DateUtc></StartTime><FrequencyChanges><FrequencyChange><Frequency dt:dt="r8">10000000</Frequency><Timestamp dt:dt="r8">10997216869673</Timestamp><Current dt:…	좌우반구com(CVF, UVF, BVF)_4-008-1	60	1.0.0.171	1	2102551123	Professional	2.0.10.356	2.0.10.356	09-07-2023	2023-09-07 오전 2:06:18	11:06:18	2.0.10.252	122		2	{/}	양최	112	1	122	NULL	NULL	NULL	NULL	NULL	NULL	KSY4	List1	NULL	NULL	NULL	NULL	NULL	NULL	NULL	NULL	NULL	1	{/}	2	3	339760	0	{/}	336	340096
좌우반구com(CVF, UVF, BVF)_4	8	1	<?xml version="1.0"?>\n<Clock xmlns:dt="urn:schemas-microsoft-com:datatypes"><Description dt:dt="string">E-Prime Primary Realtime Clock</Description><StartTime><Timestamp dt:dt="int">0</Timestamp><DateUtc dt:dt="string">2023-09-07T02:06:18Z</DateUtc></StartTime><FrequencyChanges><FrequencyChange><Frequency dt:dt="r8">10000000</Frequency><Timestamp dt:dt="r8">10997216869673</Timestamp><Current dt:…	좌우반구com(CVF, UVF, BVF)_4-008-1	60	1.0.0.171	1	2102551123	Professional	2.0.10.356	2.0.10.356	09-07-2023	2023-09-07 오전 2:06:18	11:06:18	2.0.10.252	198		1	z	어휘	NULL	NULL	NULL	24	1	66	NULL	NULL	NULL	KSY4	List2	NULL	NULL	NULL	NULL	NULL	NULL	NULL	NULL	NULL	1	z	2	4	546860	0	z	435	547295
좌우반구com(CVF, UVF, BVF)_4	8	1	<?xml version="1.0"?>\n<Clock xmlns:dt="urn:schemas-microsoft-com:datatypes"><Description dt:dt="string">E-Prime Primary Realtime Clock</Description><StartTime><Timestamp dt:dt="int">0</Timestamp><DateUtc dt:dt="string">2023-09-07T02:06:18Z</DateUtc></StartTime><FrequencyChanges><FrequencyChange><Frequency dt:dt="r8">10000000</Frequency><Timestamp dt:dt="r8">10997216869673</Timestamp><Current dt:…	좌우반구com(CVF, UVF, BVF)_4-008-1	60	1.0.0.171	1	2102551123	Professional	2.0.10.356	2.0.10.356	09-07-2023	2023-09-07 오전 2:06:18	11:06:18	2.0.10.252	366		2	{/}	엄도	NULL	NULL	NULL	NULL	NULL	NULL	118	1	102	KSY	List3	0		2	0	1034509	183		0	0	1	{/}	2	3	1034692	0	{/}	499	1035191
좌우반구com(CVF, UVF, BVF)_4	8	1	<?xml version="1.0"?>\n<Clock xmlns:dt="urn:schemas-microsoft-com:datatypes"><Description dt:dt="string">E-Prime Primary Realtime Clock</Description><StartTime><Timestamp dt:dt="int">0</Timestamp><DateUtc dt:dt="string">2023-09-07T02:06:18Z</DateUtc></StartTime><FrequencyChanges><FrequencyChange><Frequency dt:dt="r8">10000000</Frequency><Timestamp dt:dt="r8">10997216869673</Timestamp><Current dt:…	좌우반구com(CVF, UVF, BVF)_4-008-1	60	1.0.0.171	1	2102551123	Professional	2.0.10.356	2.0.10.356	09-07-2023	2023-09-07 오전 2:06:18	11:06:18	2.0.10.252	331		1	z	엄마	NULL	NULL	NULL	NULL	NULL	NULL	97	1	67	KSY4	List3	NULL	NULL	NULL	NULL	NULL	NULL	NULL	NULL	NULL	1	z	2	3	942142	0	z	297	942439
좌우반구com(CVF, UVF, BVF)_4	8	1	<?xml version="1.0"?>\n<Clock xmlns:dt="urn:schemas-microsoft-com:datatypes"><Description dt:dt="string">E-Prime Primary Realtime Clock</Description><StartTime><Timestamp dt:dt="int">0</Timestamp><DateUtc dt:dt="string">2023-09-07T02:06:18Z</DateUtc></StartTime><FrequencyChanges><FrequencyChange><Frequency dt:dt="r8">10000000</Frequency><Timestamp dt:dt="r8">10997216869673</Timestamp><Current dt:…	좌우반구com(CVF, UVF, BVF)_4-008-1	60	1.0.0.171	1	2102551123	Professional	2.0.10.356	2.0.10.356	09-07-2023	2023-09-07 오전 2:06:18	11:06:18	2.0.10.252	162		2	{/}	엇압	NULL	NULL	NULL	19	1	30	NULL	NULL	NULL	KSY	List2	0		2	-1	451376	184		0	0	1	{/}	2	4	451560	0	{/}	471	452031
좌우반구com(CVF, UVF, BVF)_4	8	1	<?xml version="1.0"?>\n<Clock xmlns:dt="urn:schemas-microsoft-com:datatypes"><Description dt:dt="string">E-Prime Primary Realtime Clock</Description><StartTime><Timestamp dt:dt="int">0</Timestamp><DateUtc dt:dt="string">2023-09-07T02:06:18Z</DateUtc></StartTime><FrequencyChanges><FrequencyChange><Frequency dt:dt="r8">10000000</Frequency><Timestamp dt:dt="r8">10997216869673</Timestamp><Current dt:…	좌우반구com(CVF, UVF, BVF)_4-008-1	60	1.0.0.171	1	2102551123	Professional	2.0.10.356	2.0.10.356	09-07-2023	2023-09-07 오전 2:06:18	11:06:18	2.0.10.252	98		2	{/}	여별	111	1	98	NULL	NULL	NULL	NULL	NULL	NULL	KSY4	List1	NULL	NULL	NULL	NULL	NULL	NULL	NULL	NULL	NULL	1	{/}	2	4	276527	0	{/}	488	277015
좌우반구com(CVF, UVF, BVF)_4	8	1	<?xml version="1.0"?>\n<Clock xmlns:dt="urn:schemas-microsoft-com:datatypes"><Description dt:dt="string">E-Prime Primary Realtime Clock</Description><StartTime><Timestamp dt:dt="int">0</Timestamp><DateUtc dt:dt="string">2023-09-07T02:06:18Z</DateUtc></StartTime><FrequencyChanges><FrequencyChange><Frequency dt:dt="r8">10000000</Frequency><Timestamp dt:dt="r8">10997216869673</Timestamp><Current dt:…	좌우반구com(CVF, UVF, BVF)_4-008-1	60	1.0.0.171	1	2102551123	Professional	2.0.10.356	2.0.10.356	09-07-2023	2023-09-07 오전 2:06:18	11:06:18	2.0.10.252	354		2	{/}	여본	NULL	NULL	NULL	NULL	NULL	NULL	127	1	90	KSY3	List3	NULL	NULL	NULL	NULL	NULL	NULL	NULL	NULL	NULL	1	{/}	2	3	1002426	0	{/}	573	1002999
좌우반구com(CVF, UVF, BVF)_4	8	1	<?xml version="1.0"?>\n<Clock xmlns:dt="urn:schemas-microsoft-com:datatypes"><Description dt:dt="string">E-Prime Primary Realtime Clock</Description><StartTime><Timestamp dt:dt="int">0</Timestamp><DateUtc dt:dt="string">2023-09-07T02:06:18Z</DateUtc></StartTime><FrequencyChanges><FrequencyChange><Frequency dt:dt="r8">10000000</Frequency><Timestamp dt:dt="r8">10997216869673</Timestamp><Current dt:…	좌우반구com(CVF, UVF, BVF)_4-008-1	60	1.0.0.171	1	2102551123	Professional	2.0.10.356	2.0.10.356	09-07-2023	2023-09-07 오전 2:06:18	11:06:18	2.0.10.252	157		1	z	여생	NULL	NULL	NULL	93	1	25	NULL	NULL	NULL	KSY4	List2	NULL	NULL	NULL	NULL	NULL	NULL	NULL	NULL	NULL	1	z	2	3	438210	0	z	557	438767
좌우반구com(CVF, UVF, BVF)_4	8	1	<?xml version="1.0"?>\n<Clock xmlns:dt="urn:schemas-microsoft-com:datatypes"><Description dt:dt="string">E-Prime Primary Realtime Clock</Description><StartTime><Timestamp dt:dt="int">0</Timestamp><DateUtc dt:dt="string">2023-09-07T02:06:18Z</DateUtc></StartTime><FrequencyChanges><FrequencyChange><Frequency dt:dt="r8">10000000</Frequency><Timestamp dt:dt="r8">10997216869673</Timestamp><Current dt:…	좌우반구com(CVF, UVF, BVF)_4-008-1	60	1.0.0.171	1	2102551123	Professional	2.0.10.356	2.0.10.356	09-07-2023	2023-09-07 오전 2:06:18	11:06:18	2.0.10.252	20		2	{/}	열례	10	1	20	NULL	NULL	NULL	NULL	NULL	NULL	KSY2	List1	NULL	NULL	NULL	NULL	NULL	NULL	NULL	NULL	NULL	1	{/}	2	4	71177	0	{/}	359	71536
좌우반구com(CVF, UVF, BVF)_4	8	1	<?xml version="1.0"?>\n<Clock xmlns:dt="urn:schemas-microsoft-com:datatypes"><Description dt:dt="string">E-Prime Primary Realtime Clock</Description><StartTime><Timestamp dt:dt="int">0</Timestamp><DateUtc dt:dt="string">2023-09-07T02:06:18Z</DateUtc></StartTime><FrequencyChanges><FrequencyChange><Frequency dt:dt="r8">10000000</Frequency><Timestamp dt:dt="r8">10997216869673</Timestamp><Current dt:…	좌우반구com(CVF, UVF, BVF)_4-008-1	60	1.0.0.171	1	2102551123	Professional	2.0.10.356	2.0.10.356	09-07-2023	2023-09-07 오전 2:06:18	11:06:18	2.0.10.252	84		2	{/}	열박	67	1	84	NULL	NULL	NULL	NULL	NULL	NULL	KSY2	List1	NULL	NULL	NULL	NULL	NULL	NULL	NULL	NULL	NULL	1	{/}	2	3	239626	0	{/}	413	240039
좌우반구com(CVF, UVF, BVF)_4	8	1	<?xml version="1.0"?>\n<Clock xmlns:dt="urn:schemas-microsoft-com:datatypes"><Description dt:dt="string">E-Prime Primary Realtime Clock</Description><StartTime><Timestamp dt:dt="int">0</Timestamp><DateUtc dt:dt="string">2023-09-07T02:06:18Z</DateUtc></StartTime><FrequencyChanges><FrequencyChange><Frequency dt:dt="r8">10000000</Frequency><Timestamp dt:dt="r8">10997216869673</Timestamp><Current dt:…	좌우반구com(CVF, UVF, BVF)_4-008-1	60	1.0.0.171	1	2102551123	Professional	2.0.10.356	2.0.10.356	09-07-2023	2023-09-07 오전 2:06:18	11:06:18	2.0.10.252	183		2	{/}	열응	NULL	NULL	NULL	53	1	51	NULL	NULL	NULL	KSY3	List2	NULL	NULL	NULL	NULL	NULL	NULL	NULL	NULL	NULL	1	{/}	2	3	506176	0	{/}	567	506743
좌우반구com(CVF, UVF, BVF)_4	8	1	<?xml version="1.0"?>\n<Clock xmlns:dt="urn:schemas-microsoft-com:datatypes"><Description dt:dt="string">E-Prime Primary Realtime Clock</Description><StartTime><Timestamp dt:dt="int">0</Timestamp><DateUtc dt:dt="string">2023-09-07T02:06:18Z</DateUtc></StartTime><FrequencyChanges><FrequencyChange><Frequency dt:dt="r8">10000000</Frequency><Timestamp dt:dt="r8">10997216869673</Timestamp><Current dt:…	좌우반구com(CVF, UVF, BVF)_4-008-1	60	1.0.0.171	1	2102551123	Professional	2.0.10.356	2.0.10.356	09-07-2023	2023-09-07 오전 2:06:18	11:06:18	2.0.10.252	394		1	z	열정	NULL	NULL	NULL	NULL	NULL	NULL	122	1	130	KSY4	List3	NULL	NULL	NULL	NULL	NULL	NULL	NULL	NULL	NULL	1	z	2	3	1108192	0	z	335	1108527
좌우반구com(CVF, UVF, BVF)_4	8	1	<?xml version="1.0"?>\n<Clock xmlns:dt="urn:schemas-microsoft-com:datatypes"><Description dt:dt="string">E-Prime Primary Realtime Clock</Description><StartTime><Timestamp dt:dt="int">0</Timestamp><DateUtc dt:dt="string">2023-09-07T02:06:18Z</DateUtc></StartTime><FrequencyChanges><FrequencyChange><Frequency dt:dt="r8">10000000</Frequency><Timestamp dt:dt="r8">10997216869673</Timestamp><Current dt:…	좌우반구com(CVF, UVF, BVF)_4-008-1	60	1.0.0.171	1	2102551123	Professional	2.0.10.356	2.0.10.356	09-07-2023	2023-09-07 오전 2:06:18	11:06:18	2.0.10.252	247		1	z	오류	NULL	NULL	NULL	99	1	115	NULL	NULL	NULL	KSY4	List2	NULL	NULL	NULL	NULL	NULL	NULL	NULL	NULL	NULL	1	z	2	4	676193	0	z	422	676615
좌우반구com(CVF, UVF, BVF)_4	8	1	<?xml version="1.0"?>\n<Clock xmlns:dt="urn:schemas-microsoft-com:datatypes"><Description dt:dt="string">E-Prime Primary Realtime Clock</Description><StartTime><Timestamp dt:dt="int">0</Timestamp><DateUtc dt:dt="string">2023-09-07T02:06:18Z</DateUtc></StartTime><FrequencyChanges><FrequencyChange><Frequency dt:dt="r8">10000000</Frequency><Timestamp dt:dt="r8">10997216869673</Timestamp><Current dt:…	좌우반구com(CVF, UVF, BVF)_4-008-1	60	1.0.0.171	1	2102551123	Professional	2.0.10.356	2.0.10.356	09-07-2023	2023-09-07 오전 2:06:18	11:06:18	2.0.10.252	115		1	z	오해	19	1	115	NULL	NULL	NULL	NULL	NULL	NULL	KSY4	List1	NULL	NULL	NULL	NULL	NULL	NULL	NULL	NULL	NULL	1	z	2	4	321177	0	z	470	321647
좌우반구com(CVF, UVF, BVF)_4	8	1	<?xml version="1.0"?>\n<Clock xmlns:dt="urn:schemas-microsoft-com:datatypes"><Description dt:dt="string">E-Prime Primary Realtime Clock</Description><StartTime><Timestamp dt:dt="int">0</Timestamp><DateUtc dt:dt="string">2023-09-07T02:06:18Z</DateUtc></StartTime><FrequencyChanges><FrequencyChange><Frequency dt:dt="r8">10000000</Frequency><Timestamp dt:dt="r8">10997216869673</Timestamp><Current dt:…	좌우반구com(CVF, UVF, BVF)_4-008-1	60	1.0.0.171	1	2102551123	Professional	2.0.10.356	2.0.10.356	09-07-2023	2023-09-07 오전 2:06:18	11:06:18	2.0.10.252	279		2	{/}	외보	NULL	NULL	NULL	NULL	NULL	NULL	87	1	15	KSY4	List3	NULL	NULL	NULL	NULL	NULL	NULL	NULL	NULL	NULL	1	{/}	2	3	804992	0	{/}	591	805583
좌우반구com(CVF, UVF, BVF)_4	8	1	<?xml version="1.0"?>\n<Clock xmlns:dt="urn:schemas-microsoft-com:datatypes"><Description dt:dt="string">E-Prime Primary Realtime Clock</Description><StartTime><Timestamp dt:dt="int">0</Timestamp><DateUtc dt:dt="string">2023-09-07T02:06:18Z</DateUtc></StartTime><FrequencyChanges><FrequencyChange><Frequency dt:dt="r8">10000000</Frequency><Timestamp dt:dt="r8">10997216869673</Timestamp><Current dt:…	좌우반구com(CVF, UVF, BVF)_4-008-1	60	1.0.0.171	1	2102551123	Professional	2.0.10.356	2.0.10.356	09-07-2023	2023-09-07 오전 2:06:18	11:06:18	2.0.10.252	392		1	z	외부	NULL	NULL	NULL	NULL	NULL	NULL	121	1	128	KSY4	List3	NULL	NULL	NULL	NULL	NULL	NULL	NULL	NULL	NULL	1	z	3	3	1103092	0	z	378	1103470
좌우반구com(CVF, UVF, BVF)_4	8	1	<?xml version="1.0"?>\n<Clock xmlns:dt="urn:schemas-microsoft-com:datatypes"><Description dt:dt="string">E-Prime Primary Realtime Clock</Description><StartTime><Timestamp dt:dt="int">0</Timestamp><DateUtc dt:dt="string">2023-09-07T02:06:18Z</DateUtc></StartTime><FrequencyChanges><FrequencyChange><Frequency dt:dt="r8">10000000</Frequency><Timestamp dt:dt="r8">10997216869673</Timestamp><Current dt:…	좌우반구com(CVF, UVF, BVF)_4-008-1	60	1.0.0.171	1	2102551123	Professional	2.0.10.356	2.0.10.356	09-07-2023	2023-09-07 오전 2:06:18	11:06:18	2.0.10.252	301		2	{/}	요명	NULL	NULL	NULL	NULL	NULL	NULL	75	1	37	KSY4	List3	NULL	NULL	NULL	NULL	NULL	NULL	NULL	NULL	NULL	0	{/}	2	3	862959	0	z	976	863935
좌우반구com(CVF, UVF, BVF)_4	8	1	<?xml version="1.0"?>\n<Clock xmlns:dt="urn:schemas-microsoft-com:datatypes"><Description dt:dt="string">E-Prime Primary Realtime Clock</Description><StartTime><Timestamp dt:dt="int">0</Timestamp><DateUtc dt:dt="string">2023-09-07T02:06:18Z</DateUtc></StartTime><FrequencyChanges><FrequencyChange><Frequency dt:dt="r8">10000000</Frequency><Timestamp dt:dt="r8">10997216869673</Timestamp><Current dt:…	좌우반구com(CVF, UVF, BVF)_4-008-1	60	1.0.0.171	1	2102551123	Professional	2.0.10.356	2.0.10.356	09-07-2023	2023-09-07 오전 2:06:18	11:06:18	2.0.10.252	238		1	z	요소	NULL	NULL	NULL	23	1	106	NULL	NULL	NULL	KSY4	List2	NULL	NULL	NULL	NULL	NULL	NULL	NULL	NULL	NULL	0	z	2	3	652259	0	{/}	572	652831
좌우반구com(CVF, UVF, BVF)_4	8	1	<?xml version="1.0"?>\n<Clock xmlns:dt="urn:schemas-microsoft-com:datatypes"><Description dt:dt="string">E-Prime Primary Realtime Clock</Description><StartTime><Timestamp dt:dt="int">0</Timestamp><DateUtc dt:dt="string">2023-09-07T02:06:18Z</DateUtc></StartTime><FrequencyChanges><FrequencyChange><Frequency dt:dt="r8">10000000</Frequency><Timestamp dt:dt="r8">10997216869673</Timestamp><Current dt:…	좌우반구com(CVF, UVF, BVF)_4-008-1	60	1.0.0.171	1	2102551123	Professional	2.0.10.356	2.0.10.356	09-07-2023	2023-09-07 오전 2:06:18	11:06:18	2.0.10.252	328		1	z	요청	NULL	NULL	NULL	NULL	NULL	NULL	51	1	64	KSY4	List3	NULL	NULL	NULL	NULL	NULL	NULL	NULL	NULL	NULL	1	z	2	3	934592	0	z	375	934967
좌우반구com(CVF, UVF, BVF)_4	8	1	<?xml version="1.0"?>\n<Clock xmlns:dt="urn:schemas-microsoft-com:datatypes"><Description dt:dt="string">E-Prime Primary Realtime Clock</Description><StartTime><Timestamp dt:dt="int">0</Timestamp><DateUtc dt:dt="string">2023-09-07T02:06:18Z</DateUtc></StartTime><FrequencyChanges><FrequencyChange><Frequency dt:dt="r8">10000000</Frequency><Timestamp dt:dt="r8">10997216869673</Timestamp><Current dt:…	좌우반구com(CVF, UVF, BVF)_4-008-1	60	1.0.0.171	1	2102551123	Professional	2.0.10.356	2.0.10.356	09-07-2023	2023-09-07 오전 2:06:18	11:06:18	2.0.10.252	108		2	{/}	용스	14	1	108	NULL	NULL	NULL	NULL	NULL	NULL	KSY4	List1	NULL	NULL	NULL	NULL	NULL	NULL	NULL	NULL	NULL	1	{/}	2	3	302710	0	{/}	377	303087
좌우반구com(CVF, UVF, BVF)_4	8	1	<?xml version="1.0"?>\n<Clock xmlns:dt="urn:schemas-microsoft-com:datatypes"><Description dt:dt="string">E-Prime Primary Realtime Clock</Description><StartTime><Timestamp dt:dt="int">0</Timestamp><DateUtc dt:dt="string">2023-09-07T02:06:18Z</DateUtc></StartTime><FrequencyChanges><FrequencyChange><Frequency dt:dt="r8">10000000</Frequency><Timestamp dt:dt="r8">10997216869673</Timestamp><Current dt:…	좌우반구com(CVF, UVF, BVF)_4-008-1	60	1.0.0.171	1	2102551123	Professional	2.0.10.356	2.0.10.356	09-07-2023	2023-09-07 오전 2:06:18	11:06:18	2.0.10.252	274		1	z	용어	NULL	NULL	NULL	NULL	NULL	NULL	25	1	10	KSY4	List3	NULL	NULL	NULL	NULL	NULL	NULL	NULL	NULL	NULL	1	z	2	4	791626	0	z	445	792071
좌우반구com(CVF, UVF, BVF)_4	8	1	<?xml version="1.0"?>\n<Clock xmlns:dt="urn:schemas-microsoft-com:datatypes"><Description dt:dt="string">E-Prime Primary Realtime Clock</Description><StartTime><Timestamp dt:dt="int">0</Timestamp><DateUtc dt:dt="string">2023-09-07T02:06:18Z</DateUtc></StartTime><FrequencyChanges><FrequencyChange><Frequency dt:dt="r8">10000000</Frequency><Timestamp dt:dt="r8">10997216869673</Timestamp><Current dt:…	좌우반구com(CVF, UVF, BVF)_4-008-1	60	1.0.0.171	1	2102551123	Professional	2.0.10.356	2.0.10.356	09-07-2023	2023-09-07 오전 2:06:18	11:06:18	2.0.10.252	210		1	z	우려	NULL	NULL	NULL	3	1	78	NULL	NULL	NULL	KSY4	List2	NULL	NULL	NULL	NULL	NULL	NULL	NULL	NULL	NULL	1	z	2	3	578276	0	z	467	578743
좌우반구com(CVF, UVF, BVF)_4	8	1	<?xml version="1.0"?>\n<Clock xmlns:dt="urn:schemas-microsoft-com:datatypes"><Description dt:dt="string">E-Prime Primary Realtime Clock</Description><StartTime><Timestamp dt:dt="int">0</Timestamp><DateUtc dt:dt="string">2023-09-07T02:06:18Z</DateUtc></StartTime><FrequencyChanges><FrequencyChange><Frequency dt:dt="r8">10000000</Frequency><Timestamp dt:dt="r8">10997216869673</Timestamp><Current dt:…	좌우반구com(CVF, UVF, BVF)_4-008-1	60	1.0.0.171	1	2102551123	Professional	2.0.10.356	2.0.10.356	09-07-2023	2023-09-07 오전 2:06:18	11:06:18	2.0.10.252	4		2	{/}	운국	30	1	4	NULL	NULL	NULL	NULL	NULL	NULL	KSY	List1	0		2	0	30043	184		0	0	1	{/}	2	4	30227	0	{/}	317	30544
좌우반구com(CVF, UVF, BVF)_4	8	1	<?xml version="1.0"?>\n<Clock xmlns:dt="urn:schemas-microsoft-com:datatypes"><Description dt:dt="string">E-Prime Primary Realtime Clock</Description><StartTime><Timestamp dt:dt="int">0</Timestamp><DateUtc dt:dt="string">2023-09-07T02:06:18Z</DateUtc></StartTime><FrequencyChanges><FrequencyChange><Frequency dt:dt="r8">10000000</Frequency><Timestamp dt:dt="r8">10997216869673</Timestamp><Current dt:…	좌우반구com(CVF, UVF, BVF)_4-008-1	60	1.0.0.171	1	2102551123	Professional	2.0.10.356	2.0.10.356	09-07-2023	2023-09-07 오전 2:06:18	11:06:18	2.0.10.252	262		2	{/}	운속	NULL	NULL	NULL	71	1	130	NULL	NULL	NULL	KSY2	List2	NULL	NULL	NULL	NULL	NULL	NULL	NULL	NULL	NULL	0	{/}	2	3	716226	0	z	597	716823
좌우반구com(CVF, UVF, BVF)_4	8	1	<?xml version="1.0"?>\n<Clock xmlns:dt="urn:schemas-microsoft-com:datatypes"><Description dt:dt="string">E-Prime Primary Realtime Clock</Description><StartTime><Timestamp dt:dt="int">0</Timestamp><DateUtc dt:dt="string">2023-09-07T02:06:18Z</DateUtc></StartTime><FrequencyChanges><FrequencyChange><Frequency dt:dt="r8">10000000</Frequency><Timestamp dt:dt="r8">10997216869673</Timestamp><Current dt:…	좌우반구com(CVF, UVF, BVF)_4-008-1	60	1.0.0.171	1	2102551123	Professional	2.0.10.356	2.0.10.356	09-07-2023	2023-09-07 오전 2:06:18	11:06:18	2.0.10.252	280		1	z	원리	NULL	NULL	NULL	NULL	NULL	NULL	66	1	16	KSY4	List3	NULL	NULL	NULL	NULL	NULL	NULL	NULL	NULL	NULL	1	z	3	3	807792	0	z	415	808207
좌우반구com(CVF, UVF, BVF)_4	8	1	<?xml version="1.0"?>\n<Clock xmlns:dt="urn:schemas-microsoft-com:datatypes"><Description dt:dt="string">E-Prime Primary Realtime Clock</Description><StartTime><Timestamp dt:dt="int">0</Timestamp><DateUtc dt:dt="string">2023-09-07T02:06:18Z</DateUtc></StartTime><FrequencyChanges><FrequencyChange><Frequency dt:dt="r8">10000000</Frequency><Timestamp dt:dt="r8">10997216869673</Timestamp><Current dt:…	좌우반구com(CVF, UVF, BVF)_4-008-1	60	1.0.0.171	1	2102551123	Professional	2.0.10.356	2.0.10.356	09-07-2023	2023-09-07 오전 2:06:18	11:06:18	2.0.10.252	151		1	z	원인	NULL	NULL	NULL	4	1	19	NULL	NULL	NULL	KSY4	List2	NULL	NULL	NULL	NULL	NULL	NULL	NULL	NULL	NULL	1	z	2	4	422710	0	z	321	423031
좌우반구com(CVF, UVF, BVF)_4	8	1	<?xml version="1.0"?>\n<Clock xmlns:dt="urn:schemas-microsoft-com:datatypes"><Description dt:dt="string">E-Prime Primary Realtime Clock</Description><StartTime><Timestamp dt:dt="int">0</Timestamp><DateUtc dt:dt="string">2023-09-07T02:06:18Z</DateUtc></StartTime><FrequencyChanges><FrequencyChange><Frequency dt:dt="r8">10000000</Frequency><Timestamp dt:dt="r8">10997216869673</Timestamp><Current dt:…	좌우반구com(CVF, UVF, BVF)_4-008-1	60	1.0.0.171	1	2102551123	Professional	2.0.10.356	2.0.10.356	09-07-2023	2023-09-07 오전 2:06:18	11:06:18	2.0.10.252	118		1	z	원장	74	1	118	NULL	NULL	NULL	NULL	NULL	NULL	KSY4	List1	NULL	NULL	NULL	NULL	NULL	NULL	NULL	NULL	NULL	1	z	2	3	329193	0	z	423	329616
좌우반구com(CVF, UVF, BVF)_4	8	1	<?xml version="1.0"?>\n<Clock xmlns:dt="urn:schemas-microsoft-com:datatypes"><Description dt:dt="string">E-Prime Primary Realtime Clock</Description><StartTime><Timestamp dt:dt="int">0</Timestamp><DateUtc dt:dt="string">2023-09-07T02:06:18Z</DateUtc></StartTime><FrequencyChanges><FrequencyChange><Frequency dt:dt="r8">10000000</Frequency><Timestamp dt:dt="r8">10997216869673</Timestamp><Current dt:…	좌우반구com(CVF, UVF, BVF)_4-008-1	60	1.0.0.171	1	2102551123	Professional	2.0.10.356	2.0.10.356	09-07-2023	2023-09-07 오전 2:06:18	11:06:18	2.0.10.252	355		2	{/}	원착	NULL	NULL	NULL	NULL	NULL	NULL	9	1	91	KSY4	List3	NULL	NULL	NULL	NULL	NULL	NULL	NULL	NULL	NULL	1	{/}	2	4	1005193	0	{/}	686	1005879
좌우반구com(CVF, UVF, BVF)_4	8	1	<?xml version="1.0"?>\n<Clock xmlns:dt="urn:schemas-microsoft-com:datatypes"><Description dt:dt="string">E-Prime Primary Realtime Clock</Description><StartTime><Timestamp dt:dt="int">0</Timestamp><DateUtc dt:dt="string">2023-09-07T02:06:18Z</DateUtc></StartTime><FrequencyChanges><FrequencyChange><Frequency dt:dt="r8">10000000</Frequency><Timestamp dt:dt="r8">10997216869673</Timestamp><Current dt:…	좌우반구com(CVF, UVF, BVF)_4-008-1	60	1.0.0.171	1	2102551123	Professional	2.0.10.356	2.0.10.356	09-07-2023	2023-09-07 오전 2:06:18	11:06:18	2.0.10.252	85		1	z	원형	89	1	85	NULL	NULL	NULL	NULL	NULL	NULL	KSY4	List1	NULL	NULL	NULL	NULL	NULL	NULL	NULL	NULL	NULL	1	z	2	3	242243	0	z	452	242695
좌우반구com(CVF, UVF, BVF)_4	8	1	<?xml version="1.0"?>\n<Clock xmlns:dt="urn:schemas-microsoft-com:datatypes"><Description dt:dt="string">E-Prime Primary Realtime Clock</Description><StartTime><Timestamp dt:dt="int">0</Timestamp><DateUtc dt:dt="string">2023-09-07T02:06:18Z</DateUtc></StartTime><FrequencyChanges><FrequencyChange><Frequency dt:dt="r8">10000000</Frequency><Timestamp dt:dt="r8">10997216869673</Timestamp><Current dt:…	좌우반구com(CVF, UVF, BVF)_4-008-1	60	1.0.0.171	1	2102551123	Professional	2.0.10.356	2.0.10.356	09-07-2023	2023-09-07 오전 2:06:18	11:06:18	2.0.10.252	195		2	{/}	위절	NULL	NULL	NULL	117	1	63	NULL	NULL	NULL	KSY4	List2	NULL	NULL	NULL	NULL	NULL	NULL	NULL	NULL	NULL	1	{/}	2	3	538976	0	{/}	479	539455
좌우반구com(CVF, UVF, BVF)_4	8	1	<?xml version="1.0"?>\n<Clock xmlns:dt="urn:schemas-microsoft-com:datatypes"><Description dt:dt="string">E-Prime Primary Realtime Clock</Description><StartTime><Timestamp dt:dt="int">0</Timestamp><DateUtc dt:dt="string">2023-09-07T02:06:18Z</DateUtc></StartTime><FrequencyChanges><FrequencyChange><Frequency dt:dt="r8">10000000</Frequency><Timestamp dt:dt="r8">10997216869673</Timestamp><Current dt:…	좌우반구com(CVF, UVF, BVF)_4-008-1	60	1.0.0.171	1	2102551123	Professional	2.0.10.356	2.0.10.356	09-07-2023	2023-09-07 오전 2:06:18	11:06:18	2.0.10.252	289		1	z	유형	NULL	NULL	NULL	NULL	NULL	NULL	89	1	25	KSY4	List3	NULL	NULL	NULL	NULL	NULL	NULL	NULL	NULL	NULL	1	z	2	3	831342	0	z	337	831679
좌우반구com(CVF, UVF, BVF)_4	8	1	<?xml version="1.0"?>\n<Clock xmlns:dt="urn:schemas-microsoft-com:datatypes"><Description dt:dt="string">E-Prime Primary Realtime Clock</Description><StartTime><Timestamp dt:dt="int">0</Timestamp><DateUtc dt:dt="string">2023-09-07T02:06:18Z</DateUtc></StartTime><FrequencyChanges><FrequencyChange><Frequency dt:dt="r8">10000000</Frequency><Timestamp dt:dt="r8">10997216869673</Timestamp><Current dt:…	좌우반구com(CVF, UVF, BVF)_4-008-1	60	1.0.0.171	1	2102551123	Professional	2.0.10.356	2.0.10.356	09-07-2023	2023-09-07 오전 2:06:18	11:06:18	2.0.10.252	286		1	z	음식	NULL	NULL	NULL	NULL	NULL	NULL	115	1	22	KSY4	List3	NULL	NULL	NULL	NULL	NULL	NULL	NULL	NULL	NULL	1	z	2	3	823609	0	z	446	824055
좌우반구com(CVF, UVF, BVF)_4	8	1	<?xml version="1.0"?>\n<Clock xmlns:dt="urn:schemas-microsoft-com:datatypes"><Description dt:dt="string">E-Prime Primary Realtime Clock</Description><StartTime><Timestamp dt:dt="int">0</Timestamp><DateUtc dt:dt="string">2023-09-07T02:06:18Z</DateUtc></StartTime><FrequencyChanges><FrequencyChange><Frequency dt:dt="r8">10000000</Frequency><Timestamp dt:dt="r8">10997216869673</Timestamp><Current dt:…	좌우반구com(CVF, UVF, BVF)_4-008-1	60	1.0.0.171	1	2102551123	Professional	2.0.10.356	2.0.10.356	09-07-2023	2023-09-07 오전 2:06:18	11:06:18	2.0.10.252	245		2	{/}	음안	NULL	NULL	NULL	46	1	113	NULL	NULL	NULL	KSY3	List2	NULL	NULL	NULL	NULL	NULL	NULL	NULL	NULL	NULL	1	{/}	2	3	670959	0	{/}	408	671367
좌우반구com(CVF, UVF, BVF)_4	8	1	<?xml version="1.0"?>\n<Clock xmlns:dt="urn:schemas-microsoft-com:datatypes"><Description dt:dt="string">E-Prime Primary Realtime Clock</Description><StartTime><Timestamp dt:dt="int">0</Timestamp><DateUtc dt:dt="string">2023-09-07T02:06:18Z</DateUtc></StartTime><FrequencyChanges><FrequencyChange><Frequency dt:dt="r8">10000000</Frequency><Timestamp dt:dt="r8">10997216869673</Timestamp><Current dt:…	좌우반구com(CVF, UVF, BVF)_4-008-1	60	1.0.0.171	1	2102551123	Professional	2.0.10.356	2.0.10.356	09-07-2023	2023-09-07 오전 2:06:18	11:06:18	2.0.10.252	49		2	{/}	응어	82	1	49	NULL	NULL	NULL	NULL	NULL	NULL	KSY	List1	0		2	0	147493	184		0	0	1	{/}	2	4	147677	0	{/}	387	148064
좌우반구com(CVF, UVF, BVF)_4	8	1	<?xml version="1.0"?>\n<Clock xmlns:dt="urn:schemas-microsoft-com:datatypes"><Description dt:dt="string">E-Prime Primary Realtime Clock</Description><StartTime><Timestamp dt:dt="int">0</Timestamp><DateUtc dt:dt="string">2023-09-07T02:06:18Z</DateUtc></StartTime><FrequencyChanges><FrequencyChange><Frequency dt:dt="r8">10000000</Frequency><Timestamp dt:dt="r8">10997216869673</Timestamp><Current dt:…	좌우반구com(CVF, UVF, BVF)_4-008-1	60	1.0.0.171	1	2102551123	Professional	2.0.10.356	2.0.10.356	09-07-2023	2023-09-07 오전 2:06:18	11:06:18	2.0.10.252	225		2	{/}	의마	NULL	NULL	NULL	88	1	93	NULL	NULL	NULL	KSY	List2	0		2	0	617009	184		0	0	1	{/}	2	4	617193	0	{/}	598	617791
좌우반구com(CVF, UVF, BVF)_4	8	1	<?xml version="1.0"?>\n<Clock xmlns:dt="urn:schemas-microsoft-com:datatypes"><Description dt:dt="string">E-Prime Primary Realtime Clock</Description><StartTime><Timestamp dt:dt="int">0</Timestamp><DateUtc dt:dt="string">2023-09-07T02:06:18Z</DateUtc></StartTime><FrequencyChanges><FrequencyChange><Frequency dt:dt="r8">10000000</Frequency><Timestamp dt:dt="r8">10997216869673</Timestamp><Current dt:…	좌우반구com(CVF, UVF, BVF)_4-008-1	60	1.0.0.171	1	2102551123	Professional	2.0.10.356	2.0.10.356	09-07-2023	2023-09-07 오전 2:06:18	11:06:18	2.0.10.252	159		1	z	의미	NULL	NULL	NULL	32	1	27	NULL	NULL	NULL	KSY4	List2	NULL	NULL	NULL	NULL	NULL	NULL	NULL	NULL	NULL	1	z	2	3	443693	0	z	418	444111
좌우반구com(CVF, UVF, BVF)_4	8	1	<?xml version="1.0"?>\n<Clock xmlns:dt="urn:schemas-microsoft-com:datatypes"><Description dt:dt="string">E-Prime Primary Realtime Clock</Description><StartTime><Timestamp dt:dt="int">0</Timestamp><DateUtc dt:dt="string">2023-09-07T02:06:18Z</DateUtc></StartTime><FrequencyChanges><FrequencyChange><Frequency dt:dt="r8">10000000</Frequency><Timestamp dt:dt="r8">10997216869673</Timestamp><Current dt:…	좌우반구com(CVF, UVF, BVF)_4-008-1	60	1.0.0.171	1	2102551123	Professional	2.0.10.356	2.0.10.356	09-07-2023	2023-09-07 오전 2:06:18	11:06:18	2.0.10.252	113		2	{/}	의필	59	1	113	NULL	NULL	NULL	NULL	NULL	NULL	KSY3	List1	NULL	NULL	NULL	NULL	NULL	NULL	NULL	NULL	NULL	1	{/}	2	3	316026	0	{/}	421	316447
좌우반구com(CVF, UVF, BVF)_4	8	1	<?xml version="1.0"?>\n<Clock xmlns:dt="urn:schemas-microsoft-com:datatypes"><Description dt:dt="string">E-Prime Primary Realtime Clock</Description><StartTime><Timestamp dt:dt="int">0</Timestamp><DateUtc dt:dt="string">2023-09-07T02:06:18Z</DateUtc></StartTime><FrequencyChanges><FrequencyChange><Frequency dt:dt="r8">10000000</Frequency><Timestamp dt:dt="r8">10997216869673</Timestamp><Current dt:…	좌우반구com(CVF, UVF, BVF)_4-008-1	60	1.0.0.171	1	2102551123	Professional	2.0.10.356	2.0.10.356	09-07-2023	2023-09-07 오전 2:06:18	11:06:18	2.0.10.252	10		2	{/}	이느	114	1	10	NULL	NULL	NULL	NULL	NULL	NULL	KSY	List1	0		2	0	45127	183		0	0	1	{/}	3	3	45310	0	{/}	378	45688
좌우반구com(CVF, UVF, BVF)_4	8	1	<?xml version="1.0"?>\n<Clock xmlns:dt="urn:schemas-microsoft-com:datatypes"><Description dt:dt="string">E-Prime Primary Realtime Clock</Description><StartTime><Timestamp dt:dt="int">0</Timestamp><DateUtc dt:dt="string">2023-09-07T02:06:18Z</DateUtc></StartTime><FrequencyChanges><FrequencyChange><Frequency dt:dt="r8">10000000</Frequency><Timestamp dt:dt="r8">10997216869673</Timestamp><Current dt:…	좌우반구com(CVF, UVF, BVF)_4-008-1	60	1.0.0.171	1	2102551123	Professional	2.0.10.356	2.0.10.356	09-07-2023	2023-09-07 오전 2:06:18	11:06:18	2.0.10.252	253		1	z	이득	NULL	NULL	NULL	89	1	121	NULL	NULL	NULL	KSY4	List2	NULL	NULL	NULL	NULL	NULL	NULL	NULL	NULL	NULL	1	z	2	4	692443	0	z	572	693015
좌우반구com(CVF, UVF, BVF)_4	8	1	<?xml version="1.0"?>\n<Clock xmlns:dt="urn:schemas-microsoft-com:datatypes"><Description dt:dt="string">E-Prime Primary Realtime Clock</Description><StartTime><Timestamp dt:dt="int">0</Timestamp><DateUtc dt:dt="string">2023-09-07T02:06:18Z</DateUtc></StartTime><FrequencyChanges><FrequencyChange><Frequency dt:dt="r8">10000000</Frequency><Timestamp dt:dt="r8">10997216869673</Timestamp><Current dt:…	좌우반구com(CVF, UVF, BVF)_4-008-1	60	1.0.0.171	1	2102551123	Professional	2.0.10.356	2.0.10.356	09-07-2023	2023-09-07 오전 2:06:18	11:06:18	2.0.10.252	50		1	z	이유	20	1	50	NULL	NULL	NULL	NULL	NULL	NULL	KSY4	List1	NULL	NULL	NULL	NULL	NULL	NULL	NULL	NULL	NULL	1	z	2	3	150260	0	z	412	150672
좌우반구com(CVF, UVF, BVF)_4	8	1	<?xml version="1.0"?>\n<Clock xmlns:dt="urn:schemas-microsoft-com:datatypes"><Description dt:dt="string">E-Prime Primary Realtime Clock</Description><StartTime><Timestamp dt:dt="int">0</Timestamp><DateUtc dt:dt="string">2023-09-07T02:06:18Z</DateUtc></StartTime><FrequencyChanges><FrequencyChange><Frequency dt:dt="r8">10000000</Frequency><Timestamp dt:dt="r8">10997216869673</Timestamp><Current dt:…	좌우반구com(CVF, UVF, BVF)_4-008-1	60	1.0.0.171	1	2102551123	Professional	2.0.10.356	2.0.10.356	09-07-2023	2023-09-07 오전 2:06:18	11:06:18	2.0.10.252	226		1	z	이전	NULL	NULL	NULL	83	1	94	NULL	NULL	NULL	KSY4	List2	NULL	NULL	NULL	NULL	NULL	NULL	NULL	NULL	NULL	1	z	2	4	619993	0	z	398	620391
좌우반구com(CVF, UVF, BVF)_4	8	1	<?xml version="1.0"?>\n<Clock xmlns:dt="urn:schemas-microsoft-com:datatypes"><Description dt:dt="string">E-Prime Primary Realtime Clock</Description><StartTime><Timestamp dt:dt="int">0</Timestamp><DateUtc dt:dt="string">2023-09-07T02:06:18Z</DateUtc></StartTime><FrequencyChanges><FrequencyChange><Frequency dt:dt="r8">10000000</Frequency><Timestamp dt:dt="r8">10997216869673</Timestamp><Current dt:…	좌우반구com(CVF, UVF, BVF)_4-008-1	60	1.0.0.171	1	2102551123	Professional	2.0.10.356	2.0.10.356	09-07-2023	2023-09-07 오전 2:06:18	11:06:18	2.0.10.252	156		2	{/}	익궤	NULL	NULL	NULL	82	1	24	NULL	NULL	NULL	KSY3	List2	NULL	NULL	NULL	NULL	NULL	NULL	NULL	NULL	NULL	1	{/}	2	4	435560	0	{/}	447	436007
좌우반구com(CVF, UVF, BVF)_4	8	1	<?xml version="1.0"?>\n<Clock xmlns:dt="urn:schemas-microsoft-com:datatypes"><Description dt:dt="string">E-Prime Primary Realtime Clock</Description><StartTime><Timestamp dt:dt="int">0</Timestamp><DateUtc dt:dt="string">2023-09-07T02:06:18Z</DateUtc></StartTime><FrequencyChanges><FrequencyChange><Frequency dt:dt="r8">10000000</Frequency><Timestamp dt:dt="r8">10997216869673</Timestamp><Current dt:…	좌우반구com(CVF, UVF, BVF)_4-008-1	60	1.0.0.171	1	2102551123	Professional	2.0.10.356	2.0.10.356	09-07-2023	2023-09-07 오전 2:06:18	11:06:18	2.0.10.252	133		2	{/}	익력	NULL	NULL	NULL	101	1	1	NULL	NULL	NULL	KSY3	List2	NULL	NULL	NULL	NULL	NULL	NULL	NULL	NULL	NULL	0	{/}	2	3	376126	0	z	601	376727
좌우반구com(CVF, UVF, BVF)_4	8	1	<?xml version="1.0"?>\n<Clock xmlns:dt="urn:schemas-microsoft-com:datatypes"><Description dt:dt="string">E-Prime Primary Realtime Clock</Description><StartTime><Timestamp dt:dt="int">0</Timestamp><DateUtc dt:dt="string">2023-09-07T02:06:18Z</DateUtc></StartTime><FrequencyChanges><FrequencyChange><Frequency dt:dt="r8">10000000</Frequency><Timestamp dt:dt="r8">10997216869673</Timestamp><Current dt:…	좌우반구com(CVF, UVF, BVF)_4-008-1	60	1.0.0.171	1	2102551123	Professional	2.0.10.356	2.0.10.356	09-07-2023	2023-09-07 오전 2:06:18	11:06:18	2.0.10.252	345		1	z	인간	NULL	NULL	NULL	NULL	NULL	NULL	55	1	81	KSY4	List3	NULL	NULL	NULL	NULL	NULL	NULL	NULL	NULL	NULL	1	z	2	3	979209	0	z	302	979511
좌우반구com(CVF, UVF, BVF)_4	8	1	<?xml version="1.0"?>\n<Clock xmlns:dt="urn:schemas-microsoft-com:datatypes"><Description dt:dt="string">E-Prime Primary Realtime Clock</Description><StartTime><Timestamp dt:dt="int">0</Timestamp><DateUtc dt:dt="string">2023-09-07T02:06:18Z</DateUtc></StartTime><FrequencyChanges><FrequencyChange><Frequency dt:dt="r8">10000000</Frequency><Timestamp dt:dt="r8">10997216869673</Timestamp><Current dt:…	좌우반구com(CVF, UVF, BVF)_4-008-1	60	1.0.0.171	1	2102551123	Professional	2.0.10.356	2.0.10.356	09-07-2023	2023-09-07 오전 2:06:18	11:06:18	2.0.10.252	283		1	z	인사	NULL	NULL	NULL	NULL	NULL	NULL	48	1	19	KSY4	List3	NULL	NULL	NULL	NULL	NULL	NULL	NULL	NULL	NULL	1	z	2	3	815659	0	z	332	815991
좌우반구com(CVF, UVF, BVF)_4	8	1	<?xml version="1.0"?>\n<Clock xmlns:dt="urn:schemas-microsoft-com:datatypes"><Description dt:dt="string">E-Prime Primary Realtime Clock</Description><StartTime><Timestamp dt:dt="int">0</Timestamp><DateUtc dt:dt="string">2023-09-07T02:06:18Z</DateUtc></StartTime><FrequencyChanges><FrequencyChange><Frequency dt:dt="r8">10000000</Frequency><Timestamp dt:dt="r8">10997216869673</Timestamp><Current dt:…	좌우반구com(CVF, UVF, BVF)_4-008-1	60	1.0.0.171	1	2102551123	Professional	2.0.10.356	2.0.10.356	09-07-2023	2023-09-07 오전 2:06:18	11:06:18	2.0.10.252	362		1	z	인생	NULL	NULL	NULL	NULL	NULL	NULL	13	1	98	KSY4	List3	NULL	NULL	NULL	NULL	NULL	NULL	NULL	NULL	NULL	1	z	2	4	1023843	0	z	356	1024199
좌우반구com(CVF, UVF, BVF)_4	8	1	<?xml version="1.0"?>\n<Clock xmlns:dt="urn:schemas-microsoft-com:datatypes"><Description dt:dt="string">E-Prime Primary Realtime Clock</Description><StartTime><Timestamp dt:dt="int">0</Timestamp><DateUtc dt:dt="string">2023-09-07T02:06:18Z</DateUtc></StartTime><FrequencyChanges><FrequencyChange><Frequency dt:dt="r8">10000000</Frequency><Timestamp dt:dt="r8">10997216869673</Timestamp><Current dt:…	좌우반구com(CVF, UVF, BVF)_4-008-1	60	1.0.0.171	1	2102551123	Professional	2.0.10.356	2.0.10.356	09-07-2023	2023-09-07 오전 2:06:18	11:06:18	2.0.10.252	166		1	z	인연	NULL	NULL	NULL	122	1	34	NULL	NULL	NULL	KSY4	List2	NULL	NULL	NULL	NULL	NULL	NULL	NULL	NULL	NULL	0	z	3	3	462076	0	{/}	723	462799
좌우반구com(CVF, UVF, BVF)_4	8	1	<?xml version="1.0"?>\n<Clock xmlns:dt="urn:schemas-microsoft-com:datatypes"><Description dt:dt="string">E-Prime Primary Realtime Clock</Description><StartTime><Timestamp dt:dt="int">0</Timestamp><DateUtc dt:dt="string">2023-09-07T02:06:18Z</DateUtc></StartTime><FrequencyChanges><FrequencyChange><Frequency dt:dt="r8">10000000</Frequency><Timestamp dt:dt="r8">10997216869673</Timestamp><Current dt:…	좌우반구com(CVF, UVF, BVF)_4-008-1	60	1.0.0.171	1	2102551123	Professional	2.0.10.356	2.0.10.356	09-07-2023	2023-09-07 오전 2:06:18	11:06:18	2.0.10.252	334		2	{/}	일려	NULL	NULL	NULL	NULL	NULL	NULL	40	1	70	KSY3	List3	NULL	NULL	NULL	NULL	NULL	NULL	NULL	NULL	NULL	1	{/}	2	4	949860	0	{/}	739	950599
좌우반구com(CVF, UVF, BVF)_4	8	1	<?xml version="1.0"?>\n<Clock xmlns:dt="urn:schemas-microsoft-com:datatypes"><Description dt:dt="string">E-Prime Primary Realtime Clock</Description><StartTime><Timestamp dt:dt="int">0</Timestamp><DateUtc dt:dt="string">2023-09-07T02:06:18Z</DateUtc></StartTime><FrequencyChanges><FrequencyChange><Frequency dt:dt="r8">10000000</Frequency><Timestamp dt:dt="r8">10997216869673</Timestamp><Current dt:…	좌우반구com(CVF, UVF, BVF)_4-008-1	60	1.0.0.171	1	2102551123	Professional	2.0.10.356	2.0.10.356	09-07-2023	2023-09-07 오전 2:06:18	11:06:18	2.0.10.252	229		2	{/}	일섭	NULL	NULL	NULL	11	1	97	NULL	NULL	NULL	KSY4	List2	NULL	NULL	NULL	NULL	NULL	NULL	NULL	NULL	NULL	1	{/}	2	3	628143	0	{/}	552	628695
좌우반구com(CVF, UVF, BVF)_4	8	1	<?xml version="1.0"?>\n<Clock xmlns:dt="urn:schemas-microsoft-com:datatypes"><Description dt:dt="string">E-Prime Primary Realtime Clock</Description><StartTime><Timestamp dt:dt="int">0</Timestamp><DateUtc dt:dt="string">2023-09-07T02:06:18Z</DateUtc></StartTime><FrequencyChanges><FrequencyChange><Frequency dt:dt="r8">10000000</Frequency><Timestamp dt:dt="r8">10997216869673</Timestamp><Current dt:…	좌우반구com(CVF, UVF, BVF)_4-008-1	60	1.0.0.171	1	2102551123	Professional	2.0.10.356	2.0.10.356	09-07-2023	2023-09-07 오전 2:06:18	11:06:18	2.0.10.252	109		2	{/}	임택	115	1	109	NULL	NULL	NULL	NULL	NULL	NULL	KSY4	List1	NULL	NULL	NULL	NULL	NULL	NULL	NULL	NULL	NULL	1	{/}	2	3	305293	0	{/}	410	305703
좌우반구com(CVF, UVF, BVF)_4	8	1	<?xml version="1.0"?>\n<Clock xmlns:dt="urn:schemas-microsoft-com:datatypes"><Description dt:dt="string">E-Prime Primary Realtime Clock</Description><StartTime><Timestamp dt:dt="int">0</Timestamp><DateUtc dt:dt="string">2023-09-07T02:06:18Z</DateUtc></StartTime><FrequencyChanges><FrequencyChange><Frequency dt:dt="r8">10000000</Frequency><Timestamp dt:dt="r8">10997216869673</Timestamp><Current dt:…	좌우반구com(CVF, UVF, BVF)_4-008-1	60	1.0.0.171	1	2102551123	Professional	2.0.10.356	2.0.10.356	09-07-2023	2023-09-07 오전 2:06:18	11:06:18	2.0.10.252	176		1	z	입구	NULL	NULL	NULL	95	1	44	NULL	NULL	NULL	KSY4	List2	NULL	NULL	NULL	NULL	NULL	NULL	NULL	NULL	NULL	1	z	2	4	488110	0	z	377	488487
좌우반구com(CVF, UVF, BVF)_4	8	1	<?xml version="1.0"?>\n<Clock xmlns:dt="urn:schemas-microsoft-com:datatypes"><Description dt:dt="string">E-Prime Primary Realtime Clock</Description><StartTime><Timestamp dt:dt="int">0</Timestamp><DateUtc dt:dt="string">2023-09-07T02:06:18Z</DateUtc></StartTime><FrequencyChanges><FrequencyChange><Frequency dt:dt="r8">10000000</Frequency><Timestamp dt:dt="r8">10997216869673</Timestamp><Current dt:…	좌우반구com(CVF, UVF, BVF)_4-008-1	60	1.0.0.171	1	2102551123	Professional	2.0.10.356	2.0.10.356	09-07-2023	2023-09-07 오전 2:06:18	11:06:18	2.0.10.252	321		2	{/}	입목	NULL	NULL	NULL	NULL	NULL	NULL	19	1	57	KSY4	List3	NULL	NULL	NULL	NULL	NULL	NULL	NULL	NULL	NULL	1	{/}	2	4	915626	0	{/}	557	916183
좌우반구com(CVF, UVF, BVF)_4	8	1	<?xml version="1.0"?>\n<Clock xmlns:dt="urn:schemas-microsoft-com:datatypes"><Description dt:dt="string">E-Prime Primary Realtime Clock</Description><StartTime><Timestamp dt:dt="int">0</Timestamp><DateUtc dt:dt="string">2023-09-07T02:06:18Z</DateUtc></StartTime><FrequencyChanges><FrequencyChange><Frequency dt:dt="r8">10000000</Frequency><Timestamp dt:dt="r8">10997216869673</Timestamp><Current dt:…	좌우반구com(CVF, UVF, BVF)_4-008-1	60	1.0.0.171	1	2102551123	Professional	2.0.10.356	2.0.10.356	09-07-2023	2023-09-07 오전 2:06:18	11:06:18	2.0.10.252	298		2	{/}	입화	NULL	NULL	NULL	NULL	NULL	NULL	114	1	34	KSY	List3	0		2	0	855009	183		0	0	1	{/}	3	3	855192	0	{/}	407	855599
좌우반구com(CVF, UVF, BVF)_4	8	1	<?xml version="1.0"?>\n<Clock xmlns:dt="urn:schemas-microsoft-com:datatypes"><Description dt:dt="string">E-Prime Primary Realtime Clock</Description><StartTime><Timestamp dt:dt="int">0</Timestamp><DateUtc dt:dt="string">2023-09-07T02:06:18Z</DateUtc></StartTime><FrequencyChanges><FrequencyChange><Frequency dt:dt="r8">10000000</Frequency><Timestamp dt:dt="r8">10997216869673</Timestamp><Current dt:…	좌우반구com(CVF, UVF, BVF)_4-008-1	60	1.0.0.171	1	2102551123	Professional	2.0.10.356	2.0.10.356	09-07-2023	2023-09-07 오전 2:06:18	11:06:18	2.0.10.252	318		2	{/}	자름	NULL	NULL	NULL	NULL	NULL	NULL	63	1	54	KSY3	List3	NULL	NULL	NULL	NULL	NULL	NULL	NULL	NULL	NULL	0	{/}	2	4	907826	0	z	549	908375
좌우반구com(CVF, UVF, BVF)_4	8	1	<?xml version="1.0"?>\n<Clock xmlns:dt="urn:schemas-microsoft-com:datatypes"><Description dt:dt="string">E-Prime Primary Realtime Clock</Description><StartTime><Timestamp dt:dt="int">0</Timestamp><DateUtc dt:dt="string">2023-09-07T02:06:18Z</DateUtc></StartTime><FrequencyChanges><FrequencyChange><Frequency dt:dt="r8">10000000</Frequency><Timestamp dt:dt="r8">10997216869673</Timestamp><Current dt:…	좌우반구com(CVF, UVF, BVF)_4-008-1	60	1.0.0.171	1	2102551123	Professional	2.0.10.356	2.0.10.356	09-07-2023	2023-09-07 오전 2:06:18	11:06:18	2.0.10.252	375		1	z	자리	NULL	NULL	NULL	NULL	NULL	NULL	105	1	111	KSY4	List3	NULL	NULL	NULL	NULL	NULL	NULL	NULL	NULL	NULL	1	z	2	4	1058326	0	z	473	1058799
좌우반구com(CVF, UVF, BVF)_4	8	1	<?xml version="1.0"?>\n<Clock xmlns:dt="urn:schemas-microsoft-com:datatypes"><Description dt:dt="string">E-Prime Primary Realtime Clock</Description><StartTime><Timestamp dt:dt="int">0</Timestamp><DateUtc dt:dt="string">2023-09-07T02:06:18Z</DateUtc></StartTime><FrequencyChanges><FrequencyChange><Frequency dt:dt="r8">10000000</Frequency><Timestamp dt:dt="r8">10997216869673</Timestamp><Current dt:…	좌우반구com(CVF, UVF, BVF)_4-008-1	60	1.0.0.171	1	2102551123	Professional	2.0.10.356	2.0.10.356	09-07-2023	2023-09-07 오전 2:06:18	11:06:18	2.0.10.252	119		1	z	자본	85	1	119	NULL	NULL	NULL	NULL	NULL	NULL	KSY4	List1	NULL	NULL	NULL	NULL	NULL	NULL	NULL	NULL	NULL	1	z	2	4	331810	0	z	373	332183
좌우반구com(CVF, UVF, BVF)_4	8	1	<?xml version="1.0"?>\n<Clock xmlns:dt="urn:schemas-microsoft-com:datatypes"><Description dt:dt="string">E-Prime Primary Realtime Clock</Description><StartTime><Timestamp dt:dt="int">0</Timestamp><DateUtc dt:dt="string">2023-09-07T02:06:18Z</DateUtc></StartTime><FrequencyChanges><FrequencyChange><Frequency dt:dt="r8">10000000</Frequency><Timestamp dt:dt="r8">10997216869673</Timestamp><Current dt:…	좌우반구com(CVF, UVF, BVF)_4-008-1	60	1.0.0.171	1	2102551123	Professional	2.0.10.356	2.0.10.356	09-07-2023	2023-09-07 오전 2:06:18	11:06:18	2.0.10.252	31		1	z	자체	29	1	31	NULL	NULL	NULL	NULL	NULL	NULL	KSY4	List1	NULL	NULL	NULL	NULL	NULL	NULL	NULL	NULL	NULL	1	z	2	3	100293	0	z	475	100768
좌우반구com(CVF, UVF, BVF)_4	8	1	<?xml version="1.0"?>\n<Clock xmlns:dt="urn:schemas-microsoft-com:datatypes"><Description dt:dt="string">E-Prime Primary Realtime Clock</Description><StartTime><Timestamp dt:dt="int">0</Timestamp><DateUtc dt:dt="string">2023-09-07T02:06:18Z</DateUtc></StartTime><FrequencyChanges><FrequencyChange><Frequency dt:dt="r8">10000000</Frequency><Timestamp dt:dt="r8">10997216869673</Timestamp><Current dt:…	좌우반구com(CVF, UVF, BVF)_4-008-1	60	1.0.0.171	1	2102551123	Professional	2.0.10.356	2.0.10.356	09-07-2023	2023-09-07 오전 2:06:18	11:06:18	2.0.10.252	161		2	{/}	작락	NULL	NULL	NULL	5	1	29	NULL	NULL	NULL	KSY2	List2	NULL	NULL	NULL	NULL	NULL	NULL	NULL	NULL	NULL	1	{/}	2	3	448893	0	{/}	458	449351
좌우반구com(CVF, UVF, BVF)_4	8	1	<?xml version="1.0"?>\n<Clock xmlns:dt="urn:schemas-microsoft-com:datatypes"><Description dt:dt="string">E-Prime Primary Realtime Clock</Description><StartTime><Timestamp dt:dt="int">0</Timestamp><DateUtc dt:dt="string">2023-09-07T02:06:18Z</DateUtc></StartTime><FrequencyChanges><FrequencyChange><Frequency dt:dt="r8">10000000</Frequency><Timestamp dt:dt="r8">10997216869673</Timestamp><Current dt:…	좌우반구com(CVF, UVF, BVF)_4-008-1	60	1.0.0.171	1	2102551123	Professional	2.0.10.356	2.0.10.356	09-07-2023	2023-09-07 오전 2:06:18	11:06:18	2.0.10.252	38		1	z	작품	97	1	38	NULL	NULL	NULL	NULL	NULL	NULL	KSY4	List1	NULL	NULL	NULL	NULL	NULL	NULL	NULL	NULL	NULL	1	z	2	3	118677	0	z	451	119128
좌우반구com(CVF, UVF, BVF)_4	8	1	<?xml version="1.0"?>\n<Clock xmlns:dt="urn:schemas-microsoft-com:datatypes"><Description dt:dt="string">E-Prime Primary Realtime Clock</Description><StartTime><Timestamp dt:dt="int">0</Timestamp><DateUtc dt:dt="string">2023-09-07T02:06:18Z</DateUtc></StartTime><FrequencyChanges><FrequencyChange><Frequency dt:dt="r8">10000000</Frequency><Timestamp dt:dt="r8">10997216869673</Timestamp><Current dt:…	좌우반구com(CVF, UVF, BVF)_4-008-1	60	1.0.0.171	1	2102551123	Professional	2.0.10.356	2.0.10.356	09-07-2023	2023-09-07 오전 2:06:18	11:06:18	2.0.10.252	220		1	z	재계	NULL	NULL	NULL	80	1	88	NULL	NULL	NULL	KSY4	List2	NULL	NULL	NULL	NULL	NULL	NULL	NULL	NULL	NULL	0	z	2	3	604160	0	{/}	463	604623
좌우반구com(CVF, UVF, BVF)_4	8	1	<?xml version="1.0"?>\n<Clock xmlns:dt="urn:schemas-microsoft-com:datatypes"><Description dt:dt="string">E-Prime Primary Realtime Clock</Description><StartTime><Timestamp dt:dt="int">0</Timestamp><DateUtc dt:dt="string">2023-09-07T02:06:18Z</DateUtc></StartTime><FrequencyChanges><FrequencyChange><Frequency dt:dt="r8">10000000</Frequency><Timestamp dt:dt="r8">10997216869673</Timestamp><Current dt:…	좌우반구com(CVF, UVF, BVF)_4-008-1	60	1.0.0.171	1	2102551123	Professional	2.0.10.356	2.0.10.356	09-07-2023	2023-09-07 오전 2:06:18	11:06:18	2.0.10.252	213		2	{/}	적태	NULL	NULL	NULL	41	1	81	NULL	NULL	NULL	KSY4	List2	NULL	NULL	NULL	NULL	NULL	NULL	NULL	NULL	NULL	1	{/}	2	4	585993	0	{/}	502	586495
좌우반구com(CVF, UVF, BVF)_4	8	1	<?xml version="1.0"?>\n<Clock xmlns:dt="urn:schemas-microsoft-com:datatypes"><Description dt:dt="string">E-Prime Primary Realtime Clock</Description><StartTime><Timestamp dt:dt="int">0</Timestamp><DateUtc dt:dt="string">2023-09-07T02:06:18Z</DateUtc></StartTime><FrequencyChanges><FrequencyChange><Frequency dt:dt="r8">10000000</Frequency><Timestamp dt:dt="r8">10997216869673</Timestamp><Current dt:…	좌우반구com(CVF, UVF, BVF)_4-008-1	60	1.0.0.171	1	2102551123	Professional	2.0.10.356	2.0.10.356	09-07-2023	2023-09-07 오전 2:06:18	11:06:18	2.0.10.252	231		1	z	전략	NULL	NULL	NULL	45	1	99	NULL	NULL	NULL	KSY4	List2	NULL	NULL	NULL	NULL	NULL	NULL	NULL	NULL	NULL	1	z	2	3	633559	0	z	384	633943
좌우반구com(CVF, UVF, BVF)_4	8	1	<?xml version="1.0"?>\n<Clock xmlns:dt="urn:schemas-microsoft-com:datatypes"><Description dt:dt="string">E-Prime Primary Realtime Clock</Description><StartTime><Timestamp dt:dt="int">0</Timestamp><DateUtc dt:dt="string">2023-09-07T02:06:18Z</DateUtc></StartTime><FrequencyChanges><FrequencyChange><Frequency dt:dt="r8">10000000</Frequency><Timestamp dt:dt="r8">10997216869673</Timestamp><Current dt:…	좌우반구com(CVF, UVF, BVF)_4-008-1	60	1.0.0.171	1	2102551123	Professional	2.0.10.356	2.0.10.356	09-07-2023	2023-09-07 오전 2:06:18	11:06:18	2.0.10.252	147		1	z	전통	NULL	NULL	NULL	22	1	15	NULL	NULL	NULL	KSY4	List2	NULL	NULL	NULL	NULL	NULL	NULL	NULL	NULL	NULL	1	z	2	3	412326	0	z	329	412655
좌우반구com(CVF, UVF, BVF)_4	8	1	<?xml version="1.0"?>\n<Clock xmlns:dt="urn:schemas-microsoft-com:datatypes"><Description dt:dt="string">E-Prime Primary Realtime Clock</Description><StartTime><Timestamp dt:dt="int">0</Timestamp><DateUtc dt:dt="string">2023-09-07T02:06:18Z</DateUtc></StartTime><FrequencyChanges><FrequencyChange><Frequency dt:dt="r8">10000000</Frequency><Timestamp dt:dt="r8">10997216869673</Timestamp><Current dt:…	좌우반구com(CVF, UVF, BVF)_4-008-1	60	1.0.0.171	1	2102551123	Professional	2.0.10.356	2.0.10.356	09-07-2023	2023-09-07 오전 2:06:18	11:06:18	2.0.10.252	251		2	{/}	전필	NULL	NULL	NULL	104	1	119	NULL	NULL	NULL	KSY2	List2	NULL	NULL	NULL	NULL	NULL	NULL	NULL	NULL	NULL	0	{/}	2	4	686910	0	z	705	687615
좌우반구com(CVF, UVF, BVF)_4	8	1	<?xml version="1.0"?>\n<Clock xmlns:dt="urn:schemas-microsoft-com:datatypes"><Description dt:dt="string">E-Prime Primary Realtime Clock</Description><StartTime><Timestamp dt:dt="int">0</Timestamp><DateUtc dt:dt="string">2023-09-07T02:06:18Z</DateUtc></StartTime><FrequencyChanges><FrequencyChange><Frequency dt:dt="r8">10000000</Frequency><Timestamp dt:dt="r8">10997216869673</Timestamp><Current dt:…	좌우반구com(CVF, UVF, BVF)_4-008-1	60	1.0.0.171	1	2102551123	Professional	2.0.10.356	2.0.10.356	09-07-2023	2023-09-07 오전 2:06:18	11:06:18	2.0.10.252	30		1	z	절감	56	1	30	NULL	NULL	NULL	NULL	NULL	NULL	KSY4	List1	NULL	NULL	NULL	NULL	NULL	NULL	NULL	NULL	NULL	0	z	2	3	97477	0	{/}	619	98096
좌우반구com(CVF, UVF, BVF)_4	8	1	<?xml version="1.0"?>\n<Clock xmlns:dt="urn:schemas-microsoft-com:datatypes"><Description dt:dt="string">E-Prime Primary Realtime Clock</Description><StartTime><Timestamp dt:dt="int">0</Timestamp><DateUtc dt:dt="string">2023-09-07T02:06:18Z</DateUtc></StartTime><FrequencyChanges><FrequencyChange><Frequency dt:dt="r8">10000000</Frequency><Timestamp dt:dt="r8">10997216869673</Timestamp><Current dt:…	좌우반구com(CVF, UVF, BVF)_4-008-1	60	1.0.0.171	1	2102551123	Professional	2.0.10.356	2.0.10.356	09-07-2023	2023-09-07 오전 2:06:18	11:06:18	2.0.10.252	303		2	{/}	절보	NULL	NULL	NULL	NULL	NULL	NULL	128	1	39	KSY	List3	0		2	0	868776	183		0	0	1	{/}	2	3	868959	0	{/}	424	869383
좌우반구com(CVF, UVF, BVF)_4	8	1	<?xml version="1.0"?>\n<Clock xmlns:dt="urn:schemas-microsoft-com:datatypes"><Description dt:dt="string">E-Prime Primary Realtime Clock</Description><StartTime><Timestamp dt:dt="int">0</Timestamp><DateUtc dt:dt="string">2023-09-07T02:06:18Z</DateUtc></StartTime><FrequencyChanges><FrequencyChange><Frequency dt:dt="r8">10000000</Frequency><Timestamp dt:dt="r8">10997216869673</Timestamp><Current dt:…	좌우반구com(CVF, UVF, BVF)_4-008-1	60	1.0.0.171	1	2102551123	Professional	2.0.10.356	2.0.10.356	09-07-2023	2023-09-07 오전 2:06:18	11:06:18	2.0.10.252	332		2	{/}	절속	NULL	NULL	NULL	NULL	NULL	NULL	84	1	68	KSY	List3	0		2	0	944459	183		0	0	1	{/}	2	3	944642	0	{/}	509	945151
좌우반구com(CVF, UVF, BVF)_4	8	1	<?xml version="1.0"?>\n<Clock xmlns:dt="urn:schemas-microsoft-com:datatypes"><Description dt:dt="string">E-Prime Primary Realtime Clock</Description><StartTime><Timestamp dt:dt="int">0</Timestamp><DateUtc dt:dt="string">2023-09-07T02:06:18Z</DateUtc></StartTime><FrequencyChanges><FrequencyChange><Frequency dt:dt="r8">10000000</Frequency><Timestamp dt:dt="r8">10997216869673</Timestamp><Current dt:…	좌우반구com(CVF, UVF, BVF)_4-008-1	60	1.0.0.171	1	2102551123	Professional	2.0.10.356	2.0.10.356	09-07-2023	2023-09-07 오전 2:06:18	11:06:18	2.0.10.252	323		1	z	절차	NULL	NULL	NULL	NULL	NULL	NULL	131	1	59	KSY4	List3	NULL	NULL	NULL	NULL	NULL	NULL	NULL	NULL	NULL	1	z	2	4	921126	0	z	401	921527
좌우반구com(CVF, UVF, BVF)_4	8	1	<?xml version="1.0"?>\n<Clock xmlns:dt="urn:schemas-microsoft-com:datatypes"><Description dt:dt="string">E-Prime Primary Realtime Clock</Description><StartTime><Timestamp dt:dt="int">0</Timestamp><DateUtc dt:dt="string">2023-09-07T02:06:18Z</DateUtc></StartTime><FrequencyChanges><FrequencyChange><Frequency dt:dt="r8">10000000</Frequency><Timestamp dt:dt="r8">10997216869673</Timestamp><Current dt:…	좌우반구com(CVF, UVF, BVF)_4-008-1	60	1.0.0.171	1	2102551123	Professional	2.0.10.356	2.0.10.356	09-07-2023	2023-09-07 오전 2:06:18	11:06:18	2.0.10.252	338		1	z	정도	NULL	NULL	NULL	NULL	NULL	NULL	50	1	74	KSY4	List3	NULL	NULL	NULL	NULL	NULL	NULL	NULL	NULL	NULL	1	z	2	3	960859	0	z	300	961159
좌우반구com(CVF, UVF, BVF)_4	8	1	<?xml version="1.0"?>\n<Clock xmlns:dt="urn:schemas-microsoft-com:datatypes"><Description dt:dt="string">E-Prime Primary Realtime Clock</Description><StartTime><Timestamp dt:dt="int">0</Timestamp><DateUtc dt:dt="string">2023-09-07T02:06:18Z</DateUtc></StartTime><FrequencyChanges><FrequencyChange><Frequency dt:dt="r8">10000000</Frequency><Timestamp dt:dt="r8">10997216869673</Timestamp><Current dt:…	좌우반구com(CVF, UVF, BVF)_4-008-1	60	1.0.0.171	1	2102551123	Professional	2.0.10.356	2.0.10.356	09-07-2023	2023-09-07 오전 2:06:18	11:06:18	2.0.10.252	181		1	z	정오	NULL	NULL	NULL	34	1	49	NULL	NULL	NULL	KSY4	List2	NULL	NULL	NULL	NULL	NULL	NULL	NULL	NULL	NULL	1	z	2	4	501027	0	z	364	501391
좌우반구com(CVF, UVF, BVF)_4	8	1	<?xml version="1.0"?>\n<Clock xmlns:dt="urn:schemas-microsoft-com:datatypes"><Description dt:dt="string">E-Prime Primary Realtime Clock</Description><StartTime><Timestamp dt:dt="int">0</Timestamp><DateUtc dt:dt="string">2023-09-07T02:06:18Z</DateUtc></StartTime><FrequencyChanges><FrequencyChange><Frequency dt:dt="r8">10000000</Frequency><Timestamp dt:dt="r8">10997216869673</Timestamp><Current dt:…	좌우반구com(CVF, UVF, BVF)_4-008-1	60	1.0.0.171	1	2102551123	Professional	2.0.10.356	2.0.10.356	09-07-2023	2023-09-07 오전 2:06:18	11:06:18	2.0.10.252	340		1	z	정책	NULL	NULL	NULL	NULL	NULL	NULL	88	1	76	KSY4	List3	NULL	NULL	NULL	NULL	NULL	NULL	NULL	NULL	NULL	0	z	2	3	965909	0	{/}	770	966679
좌우반구com(CVF, UVF, BVF)_4	8	1	<?xml version="1.0"?>\n<Clock xmlns:dt="urn:schemas-microsoft-com:datatypes"><Description dt:dt="string">E-Prime Primary Realtime Clock</Description><StartTime><Timestamp dt:dt="int">0</Timestamp><DateUtc dt:dt="string">2023-09-07T02:06:18Z</DateUtc></StartTime><FrequencyChanges><FrequencyChange><Frequency dt:dt="r8">10000000</Frequency><Timestamp dt:dt="r8">10997216869673</Timestamp><Current dt:…	좌우반구com(CVF, UVF, BVF)_4-008-1	60	1.0.0.171	1	2102551123	Professional	2.0.10.356	2.0.10.356	09-07-2023	2023-09-07 오전 2:06:18	11:06:18	2.0.10.252	66		2	{/}	제경	121	1	66	NULL	NULL	NULL	NULL	NULL	NULL	KSY3	List1	NULL	NULL	NULL	NULL	NULL	NULL	NULL	NULL	NULL	1	{/}	3	3	192126	0	{/}	649	192775
좌우반구com(CVF, UVF, BVF)_4	8	1	<?xml version="1.0"?>\n<Clock xmlns:dt="urn:schemas-microsoft-com:datatypes"><Description dt:dt="string">E-Prime Primary Realtime Clock</Description><StartTime><Timestamp dt:dt="int">0</Timestamp><DateUtc dt:dt="string">2023-09-07T02:06:18Z</DateUtc></StartTime><FrequencyChanges><FrequencyChange><Frequency dt:dt="r8">10000000</Frequency><Timestamp dt:dt="r8">10997216869673</Timestamp><Current dt:…	좌우반구com(CVF, UVF, BVF)_4-008-1	60	1.0.0.171	1	2102551123	Professional	2.0.10.356	2.0.10.356	09-07-2023	2023-09-07 오전 2:06:18	11:06:18	2.0.10.252	143		1	z	제도	NULL	NULL	NULL	90	1	11	NULL	NULL	NULL	KSY	List2	0		2	0	402126	184		0	0	1	z	2	4	402310	0	z	305	402615
좌우반구com(CVF, UVF, BVF)_4	8	1	<?xml version="1.0"?>\n<Clock xmlns:dt="urn:schemas-microsoft-com:datatypes"><Description dt:dt="string">E-Prime Primary Realtime Clock</Description><StartTime><Timestamp dt:dt="int">0</Timestamp><DateUtc dt:dt="string">2023-09-07T02:06:18Z</DateUtc></StartTime><FrequencyChanges><FrequencyChange><Frequency dt:dt="r8">10000000</Frequency><Timestamp dt:dt="r8">10997216869673</Timestamp><Current dt:…	좌우반구com(CVF, UVF, BVF)_4-008-1	60	1.0.0.171	1	2102551123	Professional	2.0.10.356	2.0.10.356	09-07-2023	2023-09-07 오전 2:06:18	11:06:18	2.0.10.252	14		2	{/}	제란	68	1	14	NULL	NULL	NULL	NULL	NULL	NULL	KSY2	List1	NULL	NULL	NULL	NULL	NULL	NULL	NULL	NULL	NULL	1	{/}	2	3	55693	0	{/}	371	56064
좌우반구com(CVF, UVF, BVF)_4	8	1	<?xml version="1.0"?>\n<Clock xmlns:dt="urn:schemas-microsoft-com:datatypes"><Description dt:dt="string">E-Prime Primary Realtime Clock</Description><StartTime><Timestamp dt:dt="int">0</Timestamp><DateUtc dt:dt="string">2023-09-07T02:06:18Z</DateUtc></StartTime><FrequencyChanges><FrequencyChange><Frequency dt:dt="r8">10000000</Frequency><Timestamp dt:dt="r8">10997216869673</Timestamp><Current dt:…	좌우반구com(CVF, UVF, BVF)_4-008-1	60	1.0.0.171	1	2102551123	Professional	2.0.10.356	2.0.10.356	09-07-2023	2023-09-07 오전 2:06:18	11:06:18	2.0.10.252	219		1	z	제안	NULL	NULL	NULL	105	1	87	NULL	NULL	NULL	KSY	List2	0		2	0	601443	183		0	0	1	z	2	3	601626	0	z	333	601959
좌우반구com(CVF, UVF, BVF)_4	8	1	<?xml version="1.0"?>\n<Clock xmlns:dt="urn:schemas-microsoft-com:datatypes"><Description dt:dt="string">E-Prime Primary Realtime Clock</Description><StartTime><Timestamp dt:dt="int">0</Timestamp><DateUtc dt:dt="string">2023-09-07T02:06:18Z</DateUtc></StartTime><FrequencyChanges><FrequencyChange><Frequency dt:dt="r8">10000000</Frequency><Timestamp dt:dt="r8">10997216869673</Timestamp><Current dt:…	좌우반구com(CVF, UVF, BVF)_4-008-1	60	1.0.0.171	1	2102551123	Professional	2.0.10.356	2.0.10.356	09-07-2023	2023-09-07 오전 2:06:18	11:06:18	2.0.10.252	54		1	z	제품	94	1	54	NULL	NULL	NULL	NULL	NULL	NULL	KSY	List1	0		2	0	160393	184		0	0	1	z	2	4	160577	0	z	318	160895
좌우반구com(CVF, UVF, BVF)_4	8	1	<?xml version="1.0"?>\n<Clock xmlns:dt="urn:schemas-microsoft-com:datatypes"><Description dt:dt="string">E-Prime Primary Realtime Clock</Description><StartTime><Timestamp dt:dt="int">0</Timestamp><DateUtc dt:dt="string">2023-09-07T02:06:18Z</DateUtc></StartTime><FrequencyChanges><FrequencyChange><Frequency dt:dt="r8">10000000</Frequency><Timestamp dt:dt="r8">10997216869673</Timestamp><Current dt:…	좌우반구com(CVF, UVF, BVF)_4-008-1	60	1.0.0.171	1	2102551123	Professional	2.0.10.356	2.0.10.356	09-07-2023	2023-09-07 오전 2:06:18	11:06:18	2.0.10.252	306		1	z	조건	NULL	NULL	NULL	NULL	NULL	NULL	102	1	42	KSY	List3	0		2	0	876676	183		0	0	1	z	2	3	876859	0	z	340	877199
좌우반구com(CVF, UVF, BVF)_4	8	1	<?xml version="1.0"?>\n<Clock xmlns:dt="urn:schemas-microsoft-com:datatypes"><Description dt:dt="string">E-Prime Primary Realtime Clock</Description><StartTime><Timestamp dt:dt="int">0</Timestamp><DateUtc dt:dt="string">2023-09-07T02:06:18Z</DateUtc></StartTime><FrequencyChanges><FrequencyChange><Frequency dt:dt="r8">10000000</Frequency><Timestamp dt:dt="r8">10997216869673</Timestamp><Current dt:…	좌우반구com(CVF, UVF, BVF)_4-008-1	60	1.0.0.171	1	2102551123	Professional	2.0.10.356	2.0.10.356	09-07-2023	2023-09-07 오전 2:06:18	11:06:18	2.0.10.252	356		1	z	조례	NULL	NULL	NULL	NULL	NULL	NULL	100	1	92	KSY	List3	0		2	0	1007892	184		0	0	1	z	2	4	1008076	0	z	347	1008423
좌우반구com(CVF, UVF, BVF)_4	8	1	<?xml version="1.0"?>\n<Clock xmlns:dt="urn:schemas-microsoft-com:datatypes"><Description dt:dt="string">E-Prime Primary Realtime Clock</Description><StartTime><Timestamp dt:dt="int">0</Timestamp><DateUtc dt:dt="string">2023-09-07T02:06:18Z</DateUtc></StartTime><FrequencyChanges><FrequencyChange><Frequency dt:dt="r8">10000000</Frequency><Timestamp dt:dt="r8">10997216869673</Timestamp><Current dt:…	좌우반구com(CVF, UVF, BVF)_4-008-1	60	1.0.0.171	1	2102551123	Professional	2.0.10.356	2.0.10.356	09-07-2023	2023-09-07 오전 2:06:18	11:06:18	2.0.10.252	261		1	z	조직	NULL	NULL	NULL	15	1	129	NULL	NULL	NULL	KSY	List2	0		2	0	713560	183		0	0	1	z	2	3	713743	0	z	280	714023
좌우반구com(CVF, UVF, BVF)_4	8	1	<?xml version="1.0"?>\n<Clock xmlns:dt="urn:schemas-microsoft-com:datatypes"><Description dt:dt="string">E-Prime Primary Realtime Clock</Description><StartTime><Timestamp dt:dt="int">0</Timestamp><DateUtc dt:dt="string">2023-09-07T02:06:18Z</DateUtc></StartTime><FrequencyChanges><FrequencyChange><Frequency dt:dt="r8">10000000</Frequency><Timestamp dt:dt="r8">10997216869673</Timestamp><Current dt:…	좌우반구com(CVF, UVF, BVF)_4-008-1	60	1.0.0.171	1	2102551123	Professional	2.0.10.356	2.0.10.356	09-07-2023	2023-09-07 오전 2:06:18	11:06:18	2.0.10.252	137		1	z	종류	NULL	NULL	NULL	57	1	5	NULL	NULL	NULL	KSY	List2	0		2	0	386693	183		0	0	1	z	2	3	386876	0	z	307	387183
좌우반구com(CVF, UVF, BVF)_4	8	1	<?xml version="1.0"?>\n<Clock xmlns:dt="urn:schemas-microsoft-com:datatypes"><Description dt:dt="string">E-Prime Primary Realtime Clock</Description><StartTime><Timestamp dt:dt="int">0</Timestamp><DateUtc dt:dt="string">2023-09-07T02:06:18Z</DateUtc></StartTime><FrequencyChanges><FrequencyChange><Frequency dt:dt="r8">10000000</Frequency><Timestamp dt:dt="r8">10997216869673</Timestamp><Current dt:…	좌우반구com(CVF, UVF, BVF)_4-008-1	60	1.0.0.171	1	2102551123	Professional	2.0.10.356	2.0.10.356	09-07-2023	2023-09-07 오전 2:06:18	11:06:18	2.0.10.252	256		2	{/}	종백	NULL	NULL	NULL	74	1	124	NULL	NULL	NULL	KSY3	List2	NULL	NULL	NULL	NULL	NULL	NULL	NULL	NULL	NULL	1	{/}	2	3	700576	0	{/}	463	701039
좌우반구com(CVF, UVF, BVF)_4	8	1	<?xml version="1.0"?>\n<Clock xmlns:dt="urn:schemas-microsoft-com:datatypes"><Description dt:dt="string">E-Prime Primary Realtime Clock</Description><StartTime><Timestamp dt:dt="int">0</Timestamp><DateUtc dt:dt="string">2023-09-07T02:06:18Z</DateUtc></StartTime><FrequencyChanges><FrequencyChange><Frequency dt:dt="r8">10000000</Frequency><Timestamp dt:dt="r8">10997216869673</Timestamp><Current dt:…	좌우반구com(CVF, UVF, BVF)_4-008-1	60	1.0.0.171	1	2102551123	Professional	2.0.10.356	2.0.10.356	09-07-2023	2023-09-07 오전 2:06:18	11:06:18	2.0.10.252	148		2	{/}	죽거	NULL	NULL	NULL	9	1	16	NULL	NULL	NULL	KSY4	List2	NULL	NULL	NULL	NULL	NULL	NULL	NULL	NULL	NULL	1	{/}	2	4	414860	0	{/}	435	415295
좌우반구com(CVF, UVF, BVF)_4	8	1	<?xml version="1.0"?>\n<Clock xmlns:dt="urn:schemas-microsoft-com:datatypes"><Description dt:dt="string">E-Prime Primary Realtime Clock</Description><StartTime><Timestamp dt:dt="int">0</Timestamp><DateUtc dt:dt="string">2023-09-07T02:06:18Z</DateUtc></StartTime><FrequencyChanges><FrequencyChange><Frequency dt:dt="r8">10000000</Frequency><Timestamp dt:dt="r8">10997216869673</Timestamp><Current dt:…	좌우반구com(CVF, UVF, BVF)_4-008-1	60	1.0.0.171	1	2102551123	Professional	2.0.10.356	2.0.10.356	09-07-2023	2023-09-07 오전 2:06:18	11:06:18	2.0.10.252	5		1	z	죽음	42	1	5	NULL	NULL	NULL	NULL	NULL	NULL	KSY	List1	0		2	0	32560	184		0	0	1	z	2	4	32744	0	z	320	33064
좌우반구com(CVF, UVF, BVF)_4	8	1	<?xml version="1.0"?>\n<Clock xmlns:dt="urn:schemas-microsoft-com:datatypes"><Description dt:dt="string">E-Prime Primary Realtime Clock</Description><StartTime><Timestamp dt:dt="int">0</Timestamp><DateUtc dt:dt="string">2023-09-07T02:06:18Z</DateUtc></StartTime><FrequencyChanges><FrequencyChange><Frequency dt:dt="r8">10000000</Frequency><Timestamp dt:dt="r8">10997216869673</Timestamp><Current dt:…	좌우반구com(CVF, UVF, BVF)_4-008-1	60	1.0.0.171	1	2102551123	Professional	2.0.10.356	2.0.10.356	09-07-2023	2023-09-07 오전 2:06:18	11:06:18	2.0.10.252	399		1	z	준거	NULL	NULL	NULL	NULL	NULL	NULL	98	1	135	KSY	List3	0		2	1	1120776	183		0	0	1	z	2	3	1120959	0	z	327	1121286
좌우반구com(CVF, UVF, BVF)_4	8	1	<?xml version="1.0"?>\n<Clock xmlns:dt="urn:schemas-microsoft-com:datatypes"><Description dt:dt="string">E-Prime Primary Realtime Clock</Description><StartTime><Timestamp dt:dt="int">0</Timestamp><DateUtc dt:dt="string">2023-09-07T02:06:18Z</DateUtc></StartTime><FrequencyChanges><FrequencyChange><Frequency dt:dt="r8">10000000</Frequency><Timestamp dt:dt="r8">10997216869673</Timestamp><Current dt:…	좌우반구com(CVF, UVF, BVF)_4-008-1	60	1.0.0.171	1	2102551123	Professional	2.0.10.356	2.0.10.356	09-07-2023	2023-09-07 오전 2:06:18	11:06:18	2.0.10.252	379		2	{/}	증력	NULL	NULL	NULL	NULL	NULL	NULL	110	1	115	KSY4	List3	NULL	NULL	NULL	NULL	NULL	NULL	NULL	NULL	NULL	0	{/}	2	4	1068926	0	z	440	1069366
좌우반구com(CVF, UVF, BVF)_4	8	1	<?xml version="1.0"?>\n<Clock xmlns:dt="urn:schemas-microsoft-com:datatypes"><Description dt:dt="string">E-Prime Primary Realtime Clock</Description><StartTime><Timestamp dt:dt="int">0</Timestamp><DateUtc dt:dt="string">2023-09-07T02:06:18Z</DateUtc></StartTime><FrequencyChanges><FrequencyChange><Frequency dt:dt="r8">10000000</Frequency><Timestamp dt:dt="r8">10997216869673</Timestamp><Current dt:…	좌우반구com(CVF, UVF, BVF)_4-008-1	60	1.0.0.171	1	2102551123	Professional	2.0.10.356	2.0.10.356	09-07-2023	2023-09-07 오전 2:06:18	11:06:18	2.0.10.252	307		1	z	증인	NULL	NULL	NULL	NULL	NULL	NULL	101	1	43	KSY	List3	0		2	0	879209	183		0	0	1	z	3	3	879392	0	z	303	879695
좌우반구com(CVF, UVF, BVF)_4	8	1	<?xml version="1.0"?>\n<Clock xmlns:dt="urn:schemas-microsoft-com:datatypes"><Description dt:dt="string">E-Prime Primary Realtime Clock</Description><StartTime><Timestamp dt:dt="int">0</Timestamp><DateUtc dt:dt="string">2023-09-07T02:06:18Z</DateUtc></StartTime><FrequencyChanges><FrequencyChange><Frequency dt:dt="r8">10000000</Frequency><Timestamp dt:dt="r8">10997216869673</Timestamp><Current dt:…	좌우반구com(CVF, UVF, BVF)_4-008-1	60	1.0.0.171	1	2102551123	Professional	2.0.10.356	2.0.10.356	09-07-2023	2023-09-07 오전 2:06:18	11:06:18	2.0.10.252	335		2	{/}	지님	NULL	NULL	NULL	NULL	NULL	NULL	43	1	71	KSY3	List3	NULL	NULL	NULL	NULL	NULL	NULL	NULL	NULL	NULL	1	{/}	2	3	952809	0	{/}	542	953351
좌우반구com(CVF, UVF, BVF)_4	8	1	<?xml version="1.0"?>\n<Clock xmlns:dt="urn:schemas-microsoft-com:datatypes"><Description dt:dt="string">E-Prime Primary Realtime Clock</Description><StartTime><Timestamp dt:dt="int">0</Timestamp><DateUtc dt:dt="string">2023-09-07T02:06:18Z</DateUtc></StartTime><FrequencyChanges><FrequencyChange><Frequency dt:dt="r8">10000000</Frequency><Timestamp dt:dt="r8">10997216869673</Timestamp><Current dt:…	좌우반구com(CVF, UVF, BVF)_4-008-1	60	1.0.0.171	1	2102551123	Professional	2.0.10.356	2.0.10.356	09-07-2023	2023-09-07 오전 2:06:18	11:06:18	2.0.10.252	142		1	z	지적	NULL	NULL	NULL	77	1	10	NULL	NULL	NULL	KSY	List2	0		2	0	399593	183		0	0	1	z	2	3	399776	0	z	335	400111
좌우반구com(CVF, UVF, BVF)_4	8	1	<?xml version="1.0"?>\n<Clock xmlns:dt="urn:schemas-microsoft-com:datatypes"><Description dt:dt="string">E-Prime Primary Realtime Clock</Description><StartTime><Timestamp dt:dt="int">0</Timestamp><DateUtc dt:dt="string">2023-09-07T02:06:18Z</DateUtc></StartTime><FrequencyChanges><FrequencyChange><Frequency dt:dt="r8">10000000</Frequency><Timestamp dt:dt="r8">10997216869673</Timestamp><Current dt:…	좌우반구com(CVF, UVF, BVF)_4-008-1	60	1.0.0.171	1	2102551123	Professional	2.0.10.356	2.0.10.356	09-07-2023	2023-09-07 오전 2:06:18	11:06:18	2.0.10.252	48		1	z	지표	28	1	48	NULL	NULL	NULL	NULL	NULL	NULL	KSY	List1	0		2	0	144777	183		0	0	1	z	2	3	144960	0	z	520	145480
좌우반구com(CVF, UVF, BVF)_4	8	1	<?xml version="1.0"?>\n<Clock xmlns:dt="urn:schemas-microsoft-com:datatypes"><Description dt:dt="string">E-Prime Primary Realtime Clock</Description><StartTime><Timestamp dt:dt="int">0</Timestamp><DateUtc dt:dt="string">2023-09-07T02:06:18Z</DateUtc></StartTime><FrequencyChanges><FrequencyChange><Frequency dt:dt="r8">10000000</Frequency><Timestamp dt:dt="r8">10997216869673</Timestamp><Current dt:…	좌우반구com(CVF, UVF, BVF)_4-008-1	60	1.0.0.171	1	2102551123	Professional	2.0.10.356	2.0.10.356	09-07-2023	2023-09-07 오전 2:06:18	11:06:18	2.0.10.252	139		1	z	지헤	NULL	NULL	NULL	35	1	7	NULL	NULL	NULL	KSY	List2	0		2	0	391743	184		0	0	1	z	2	4	391927	0	z	288	392215
좌우반구com(CVF, UVF, BVF)_4	8	1	<?xml version="1.0"?>\n<Clock xmlns:dt="urn:schemas-microsoft-com:datatypes"><Description dt:dt="string">E-Prime Primary Realtime Clock</Description><StartTime><Timestamp dt:dt="int">0</Timestamp><DateUtc dt:dt="string">2023-09-07T02:06:18Z</DateUtc></StartTime><FrequencyChanges><FrequencyChange><Frequency dt:dt="r8">10000000</Frequency><Timestamp dt:dt="r8">10997216869673</Timestamp><Current dt:…	좌우반구com(CVF, UVF, BVF)_4-008-1	60	1.0.0.171	1	2102551123	Professional	2.0.10.356	2.0.10.356	09-07-2023	2023-09-07 오전 2:06:18	11:06:18	2.0.10.252	313		2	{/}	직매	NULL	NULL	NULL	NULL	NULL	NULL	52	1	49	KSY	List3	0		2	0	894559	183		0	0	1	{/}	2	3	894742	0	{/}	297	895039
좌우반구com(CVF, UVF, BVF)_4	8	1	<?xml version="1.0"?>\n<Clock xmlns:dt="urn:schemas-microsoft-com:datatypes"><Description dt:dt="string">E-Prime Primary Realtime Clock</Description><StartTime><Timestamp dt:dt="int">0</Timestamp><DateUtc dt:dt="string">2023-09-07T02:06:18Z</DateUtc></StartTime><FrequencyChanges><FrequencyChange><Frequency dt:dt="r8">10000000</Frequency><Timestamp dt:dt="r8">10997216869673</Timestamp><Current dt:…	좌우반구com(CVF, UVF, BVF)_4-008-1	60	1.0.0.171	1	2102551123	Professional	2.0.10.356	2.0.10.356	09-07-2023	2023-09-07 오전 2:06:18	11:06:18	2.0.10.252	55		1	z	직장	7	1	55	NULL	NULL	NULL	NULL	NULL	NULL	KSY	List1	0		2	0	162910	183		0	0	1	z	3	3	163093	0	z	275	163368
좌우반구com(CVF, UVF, BVF)_4	8	1	<?xml version="1.0"?>\n<Clock xmlns:dt="urn:schemas-microsoft-com:datatypes"><Description dt:dt="string">E-Prime Primary Realtime Clock</Description><StartTime><Timestamp dt:dt="int">0</Timestamp><DateUtc dt:dt="string">2023-09-07T02:06:18Z</DateUtc></StartTime><FrequencyChanges><FrequencyChange><Frequency dt:dt="r8">10000000</Frequency><Timestamp dt:dt="r8">10997216869673</Timestamp><Current dt:…	좌우반구com(CVF, UVF, BVF)_4-008-1	60	1.0.0.171	1	2102551123	Professional	2.0.10.356	2.0.10.356	09-07-2023	2023-09-07 오전 2:06:18	11:06:18	2.0.10.252	111		2	{/}	진회	4	1	111	NULL	NULL	NULL	NULL	NULL	NULL	KSY4	List1	NULL	NULL	NULL	NULL	NULL	NULL	NULL	NULL	NULL	1	{/}	3	3	310426	0	{/}	645	311071
좌우반구com(CVF, UVF, BVF)_4	8	1	<?xml version="1.0"?>\n<Clock xmlns:dt="urn:schemas-microsoft-com:datatypes"><Description dt:dt="string">E-Prime Primary Realtime Clock</Description><StartTime><Timestamp dt:dt="int">0</Timestamp><DateUtc dt:dt="string">2023-09-07T02:06:18Z</DateUtc></StartTime><FrequencyChanges><FrequencyChange><Frequency dt:dt="r8">10000000</Frequency><Timestamp dt:dt="r8">10997216869673</Timestamp><Current dt:…	좌우반구com(CVF, UVF, BVF)_4-008-1	60	1.0.0.171	1	2102551123	Professional	2.0.10.356	2.0.10.356	09-07-2023	2023-09-07 오전 2:06:18	11:06:18	2.0.10.252	51		1	z	질서	108	1	51	NULL	NULL	NULL	NULL	NULL	NULL	KSY	List1	0		3	0	152693	184		0	0	1	z	2	4	152877	0	z	338	153215
좌우반구com(CVF, UVF, BVF)_4	8	1	<?xml version="1.0"?>\n<Clock xmlns:dt="urn:schemas-microsoft-com:datatypes"><Description dt:dt="string">E-Prime Primary Realtime Clock</Description><StartTime><Timestamp dt:dt="int">0</Timestamp><DateUtc dt:dt="string">2023-09-07T02:06:18Z</DateUtc></StartTime><FrequencyChanges><FrequencyChange><Frequency dt:dt="r8">10000000</Frequency><Timestamp dt:dt="r8">10997216869673</Timestamp><Current dt:…	좌우반구com(CVF, UVF, BVF)_4-008-1	60	1.0.0.171	1	2102551123	Professional	2.0.10.356	2.0.10.356	09-07-2023	2023-09-07 오전 2:06:18	11:06:18	2.0.10.252	12		1	z	차량	44	1	12	NULL	NULL	NULL	NULL	NULL	NULL	KSY	List1	0		2	0	50343	184		0	0	1	z	2	4	50527	0	z	385	50912
좌우반구com(CVF, UVF, BVF)_4	8	1	<?xml version="1.0"?>\n<Clock xmlns:dt="urn:schemas-microsoft-com:datatypes"><Description dt:dt="string">E-Prime Primary Realtime Clock</Description><StartTime><Timestamp dt:dt="int">0</Timestamp><DateUtc dt:dt="string">2023-09-07T02:06:18Z</DateUtc></StartTime><FrequencyChanges><FrequencyChange><Frequency dt:dt="r8">10000000</Frequency><Timestamp dt:dt="r8">10997216869673</Timestamp><Current dt:…	좌우반구com(CVF, UVF, BVF)_4-008-1	60	1.0.0.171	1	2102551123	Professional	2.0.10.356	2.0.10.356	09-07-2023	2023-09-07 오전 2:06:18	11:06:18	2.0.10.252	95		1	z	차익	92	1	95	NULL	NULL	NULL	NULL	NULL	NULL	KSY	List1	0		2	0	268360	183		0	0	1	z	2	3	268543	0	z	424	268967
좌우반구com(CVF, UVF, BVF)_4	8	1	<?xml version="1.0"?>\n<Clock xmlns:dt="urn:schemas-microsoft-com:datatypes"><Description dt:dt="string">E-Prime Primary Realtime Clock</Description><StartTime><Timestamp dt:dt="int">0</Timestamp><DateUtc dt:dt="string">2023-09-07T02:06:18Z</DateUtc></StartTime><FrequencyChanges><FrequencyChange><Frequency dt:dt="r8">10000000</Frequency><Timestamp dt:dt="r8">10997216869673</Timestamp><Current dt:…	좌우반구com(CVF, UVF, BVF)_4-008-1	60	1.0.0.171	1	2102551123	Professional	2.0.10.356	2.0.10.356	09-07-2023	2023-09-07 오전 2:06:18	11:06:18	2.0.10.252	275		2	{/}	착반	NULL	NULL	NULL	NULL	NULL	NULL	117	1	11	KSY3	List3	NULL	NULL	NULL	NULL	NULL	NULL	NULL	NULL	NULL	0	{/}	2	4	794276	0	z	675	794951
좌우반구com(CVF, UVF, BVF)_4	8	1	<?xml version="1.0"?>\n<Clock xmlns:dt="urn:schemas-microsoft-com:datatypes"><Description dt:dt="string">E-Prime Primary Realtime Clock</Description><StartTime><Timestamp dt:dt="int">0</Timestamp><DateUtc dt:dt="string">2023-09-07T02:06:18Z</DateUtc></StartTime><FrequencyChanges><FrequencyChange><Frequency dt:dt="r8">10000000</Frequency><Timestamp dt:dt="r8">10997216869673</Timestamp><Current dt:…	좌우반구com(CVF, UVF, BVF)_4-008-1	60	1.0.0.171	1	2102551123	Professional	2.0.10.356	2.0.10.356	09-07-2023	2023-09-07 오전 2:06:18	11:06:18	2.0.10.252	348		1	z	착지	NULL	NULL	NULL	NULL	NULL	NULL	104	1	84	KSY	List3	0		2	0	986576	183		0	0	1	z	2	3	986759	0	z	632	987391
좌우반구com(CVF, UVF, BVF)_4	8	1	<?xml version="1.0"?>\n<Clock xmlns:dt="urn:schemas-microsoft-com:datatypes"><Description dt:dt="string">E-Prime Primary Realtime Clock</Description><StartTime><Timestamp dt:dt="int">0</Timestamp><DateUtc dt:dt="string">2023-09-07T02:06:18Z</DateUtc></StartTime><FrequencyChanges><FrequencyChange><Frequency dt:dt="r8">10000000</Frequency><Timestamp dt:dt="r8">10997216869673</Timestamp><Current dt:…	좌우반구com(CVF, UVF, BVF)_4-008-1	60	1.0.0.171	1	2102551123	Professional	2.0.10.356	2.0.10.356	09-07-2023	2023-09-07 오전 2:06:18	11:06:18	2.0.10.252	363		1	z	책임	NULL	NULL	NULL	NULL	NULL	NULL	38	1	99	KSY	List3	0		2	0	1026209	184		0	0	1	z	2	4	1026393	0	z	382	1026775
좌우반구com(CVF, UVF, BVF)_4	8	1	<?xml version="1.0"?>\n<Clock xmlns:dt="urn:schemas-microsoft-com:datatypes"><Description dt:dt="string">E-Prime Primary Realtime Clock</Description><StartTime><Timestamp dt:dt="int">0</Timestamp><DateUtc dt:dt="string">2023-09-07T02:06:18Z</DateUtc></StartTime><FrequencyChanges><FrequencyChange><Frequency dt:dt="r8">10000000</Frequency><Timestamp dt:dt="r8">10997216869673</Timestamp><Current dt:…	좌우반구com(CVF, UVF, BVF)_4-008-1	60	1.0.0.171	1	2102551123	Professional	2.0.10.356	2.0.10.356	09-07-2023	2023-09-07 오전 2:06:18	11:06:18	2.0.10.252	196		2	{/}	책희	NULL	NULL	NULL	110	1	64	NULL	NULL	NULL	KSY	List2	0		2	0	541476	183		0	0	1	{/}	2	3	541659	0	{/}	396	542055
좌우반구com(CVF, UVF, BVF)_4	8	1	<?xml version="1.0"?>\n<Clock xmlns:dt="urn:schemas-microsoft-com:datatypes"><Description dt:dt="string">E-Prime Primary Realtime Clock</Description><StartTime><Timestamp dt:dt="int">0</Timestamp><DateUtc dt:dt="string">2023-09-07T02:06:18Z</DateUtc></StartTime><FrequencyChanges><FrequencyChange><Frequency dt:dt="r8">10000000</Frequency><Timestamp dt:dt="r8">10997216869673</Timestamp><Current dt:…	좌우반구com(CVF, UVF, BVF)_4-008-1	60	1.0.0.171	1	2102551123	Professional	2.0.10.356	2.0.10.356	09-07-2023	2023-09-07 오전 2:06:18	11:06:18	2.0.10.252	381		2	{/}	청휘	NULL	NULL	NULL	NULL	NULL	NULL	42	1	117	KSY2	List3	NULL	NULL	NULL	NULL	NULL	NULL	NULL	NULL	NULL	1	{/}	2	4	1074326	0	{/}	488	1074814
좌우반구com(CVF, UVF, BVF)_4	8	1	<?xml version="1.0"?>\n<Clock xmlns:dt="urn:schemas-microsoft-com:datatypes"><Description dt:dt="string">E-Prime Primary Realtime Clock</Description><StartTime><Timestamp dt:dt="int">0</Timestamp><DateUtc dt:dt="string">2023-09-07T02:06:18Z</DateUtc></StartTime><FrequencyChanges><FrequencyChange><Frequency dt:dt="r8">10000000</Frequency><Timestamp dt:dt="r8">10997216869673</Timestamp><Current dt:…	좌우반구com(CVF, UVF, BVF)_4-008-1	60	1.0.0.171	1	2102551123	Professional	2.0.10.356	2.0.10.356	09-07-2023	2023-09-07 오전 2:06:18	11:06:18	2.0.10.252	13		2	{/}	체행	3	1	13	NULL	NULL	NULL	NULL	NULL	NULL	KSY3	List1	NULL	NULL	NULL	NULL	NULL	NULL	NULL	NULL	NULL	1	{/}	2	3	53110	0	{/}	378	53488
좌우반구com(CVF, UVF, BVF)_4	8	1	<?xml version="1.0"?>\n<Clock xmlns:dt="urn:schemas-microsoft-com:datatypes"><Description dt:dt="string">E-Prime Primary Realtime Clock</Description><StartTime><Timestamp dt:dt="int">0</Timestamp><DateUtc dt:dt="string">2023-09-07T02:06:18Z</DateUtc></StartTime><FrequencyChanges><FrequencyChange><Frequency dt:dt="r8">10000000</Frequency><Timestamp dt:dt="r8">10997216869673</Timestamp><Current dt:…	좌우반구com(CVF, UVF, BVF)_4-008-1	60	1.0.0.171	1	2102551123	Professional	2.0.10.356	2.0.10.356	09-07-2023	2023-09-07 오전 2:06:18	11:06:18	2.0.10.252	326		1	z	체험	NULL	NULL	NULL	NULL	NULL	NULL	77	1	62	KSY	List3	0		2	0	929159	183		0	0	1	z	2	3	929342	0	z	337	929679
좌우반구com(CVF, UVF, BVF)_4	8	1	<?xml version="1.0"?>\n<Clock xmlns:dt="urn:schemas-microsoft-com:datatypes"><Description dt:dt="string">E-Prime Primary Realtime Clock</Description><StartTime><Timestamp dt:dt="int">0</Timestamp><DateUtc dt:dt="string">2023-09-07T02:06:18Z</DateUtc></StartTime><FrequencyChanges><FrequencyChange><Frequency dt:dt="r8">10000000</Frequency><Timestamp dt:dt="r8">10997216869673</Timestamp><Current dt:…	좌우반구com(CVF, UVF, BVF)_4-008-1	60	1.0.0.171	1	2102551123	Professional	2.0.10.356	2.0.10.356	09-07-2023	2023-09-07 오전 2:06:18	11:06:18	2.0.10.252	202		1	z	최고	NULL	NULL	NULL	36	1	70	NULL	NULL	NULL	KSY	List2	0		2	0	557409	184		0	0	1	z	2	4	557593	0	z	326	557919
좌우반구com(CVF, UVF, BVF)_4	8	1	<?xml version="1.0"?>\n<Clock xmlns:dt="urn:schemas-microsoft-com:datatypes"><Description dt:dt="string">E-Prime Primary Realtime Clock</Description><StartTime><Timestamp dt:dt="int">0</Timestamp><DateUtc dt:dt="string">2023-09-07T02:06:18Z</DateUtc></StartTime><FrequencyChanges><FrequencyChange><Frequency dt:dt="r8">10000000</Frequency><Timestamp dt:dt="r8">10997216869673</Timestamp><Current dt:…	좌우반구com(CVF, UVF, BVF)_4-008-1	60	1.0.0.171	1	2102551123	Professional	2.0.10.356	2.0.10.356	09-07-2023	2023-09-07 오전 2:06:18	11:06:18	2.0.10.252	194		2	{/}	최여	NULL	NULL	NULL	123	1	62	NULL	NULL	NULL	KSY2	List2	NULL	NULL	NULL	NULL	NULL	NULL	NULL	NULL	NULL	1	{/}	3	3	536309	0	{/}	474	536783
좌우반구com(CVF, UVF, BVF)_4	8	1	<?xml version="1.0"?>\n<Clock xmlns:dt="urn:schemas-microsoft-com:datatypes"><Description dt:dt="string">E-Prime Primary Realtime Clock</Description><StartTime><Timestamp dt:dt="int">0</Timestamp><DateUtc dt:dt="string">2023-09-07T02:06:18Z</DateUtc></StartTime><FrequencyChanges><FrequencyChange><Frequency dt:dt="r8">10000000</Frequency><Timestamp dt:dt="r8">10997216869673</Timestamp><Current dt:…	좌우반구com(CVF, UVF, BVF)_4-008-1	60	1.0.0.171	1	2102551123	Professional	2.0.10.356	2.0.10.356	09-07-2023	2023-09-07 오전 2:06:18	11:06:18	2.0.10.252	104		2	{/}	최횟	109	1	104	NULL	NULL	NULL	NULL	NULL	NULL	KSY3	List1	NULL	NULL	NULL	NULL	NULL	NULL	NULL	NULL	NULL	1	{/}	2	3	292343	0	{/}	408	292751
좌우반구com(CVF, UVF, BVF)_4	8	1	<?xml version="1.0"?>\n<Clock xmlns:dt="urn:schemas-microsoft-com:datatypes"><Description dt:dt="string">E-Prime Primary Realtime Clock</Description><StartTime><Timestamp dt:dt="int">0</Timestamp><DateUtc dt:dt="string">2023-09-07T02:06:18Z</DateUtc></StartTime><FrequencyChanges><FrequencyChange><Frequency dt:dt="r8">10000000</Frequency><Timestamp dt:dt="r8">10997216869673</Timestamp><Current dt:…	좌우반구com(CVF, UVF, BVF)_4-008-1	60	1.0.0.171	1	2102551123	Professional	2.0.10.356	2.0.10.356	09-07-2023	2023-09-07 오전 2:06:18	11:06:18	2.0.10.252	132		2	{/}	축허	33	1	132	NULL	NULL	NULL	NULL	NULL	NULL	KSY4	List1	NULL	NULL	NULL	NULL	NULL	NULL	NULL	NULL	NULL	1	{/}	2	4	366460	0	{/}	348	366808
좌우반구com(CVF, UVF, BVF)_4	8	1	<?xml version="1.0"?>\n<Clock xmlns:dt="urn:schemas-microsoft-com:datatypes"><Description dt:dt="string">E-Prime Primary Realtime Clock</Description><StartTime><Timestamp dt:dt="int">0</Timestamp><DateUtc dt:dt="string">2023-09-07T02:06:18Z</DateUtc></StartTime><FrequencyChanges><FrequencyChange><Frequency dt:dt="r8">10000000</Frequency><Timestamp dt:dt="r8">10997216869673</Timestamp><Current dt:…	좌우반구com(CVF, UVF, BVF)_4-008-1	60	1.0.0.171	1	2102551123	Professional	2.0.10.356	2.0.10.356	09-07-2023	2023-09-07 오전 2:06:18	11:06:18	2.0.10.252	76		2	{/}	축헤	5	1	76	NULL	NULL	NULL	NULL	NULL	NULL	KSY4	List1	NULL	NULL	NULL	NULL	NULL	NULL	NULL	NULL	NULL	1	{/}	3	3	218876	0	{/}	371	219247
좌우반구com(CVF, UVF, BVF)_4	8	1	<?xml version="1.0"?>\n<Clock xmlns:dt="urn:schemas-microsoft-com:datatypes"><Description dt:dt="string">E-Prime Primary Realtime Clock</Description><StartTime><Timestamp dt:dt="int">0</Timestamp><DateUtc dt:dt="string">2023-09-07T02:06:18Z</DateUtc></StartTime><FrequencyChanges><FrequencyChange><Frequency dt:dt="r8">10000000</Frequency><Timestamp dt:dt="r8">10997216869673</Timestamp><Current dt:…	좌우반구com(CVF, UVF, BVF)_4-008-1	60	1.0.0.171	1	2102551123	Professional	2.0.10.356	2.0.10.356	09-07-2023	2023-09-07 오전 2:06:18	11:06:18	2.0.10.252	103		2	{/}	축희	35	1	103	NULL	NULL	NULL	NULL	NULL	NULL	KSY	List1	0		2	0	289593	184		0	0	1	{/}	2	4	289777	0	{/}	366	290143
좌우반구com(CVF, UVF, BVF)_4	8	1	<?xml version="1.0"?>\n<Clock xmlns:dt="urn:schemas-microsoft-com:datatypes"><Description dt:dt="string">E-Prime Primary Realtime Clock</Description><StartTime><Timestamp dt:dt="int">0</Timestamp><DateUtc dt:dt="string">2023-09-07T02:06:18Z</DateUtc></StartTime><FrequencyChanges><FrequencyChange><Frequency dt:dt="r8">10000000</Frequency><Timestamp dt:dt="r8">10997216869673</Timestamp><Current dt:…	좌우반구com(CVF, UVF, BVF)_4-008-1	60	1.0.0.171	1	2102551123	Professional	2.0.10.356	2.0.10.356	09-07-2023	2023-09-07 오전 2:06:18	11:06:18	2.0.10.252	17		2	{/}	측개	127	1	17	NULL	NULL	NULL	NULL	NULL	NULL	KSY3	List1	NULL	NULL	NULL	NULL	NULL	NULL	NULL	NULL	NULL	1	{/}	2	4	63277	0	{/}	371	63648
좌우반구com(CVF, UVF, BVF)_4	8	1	<?xml version="1.0"?>\n<Clock xmlns:dt="urn:schemas-microsoft-com:datatypes"><Description dt:dt="string">E-Prime Primary Realtime Clock</Description><StartTime><Timestamp dt:dt="int">0</Timestamp><DateUtc dt:dt="string">2023-09-07T02:06:18Z</DateUtc></StartTime><FrequencyChanges><FrequencyChange><Frequency dt:dt="r8">10000000</Frequency><Timestamp dt:dt="r8">10997216869673</Timestamp><Current dt:…	좌우반구com(CVF, UVF, BVF)_4-008-1	60	1.0.0.171	1	2102551123	Professional	2.0.10.356	2.0.10.356	09-07-2023	2023-09-07 오전 2:06:18	11:06:18	2.0.10.252	296		1	z	치안	NULL	NULL	NULL	NULL	NULL	NULL	90	1	32	KSY	List3	0		3	0	849859	184		0	0	1	z	2	4	850043	0	z	364	850407
좌우반구com(CVF, UVF, BVF)_4	8	1	<?xml version="1.0"?>\n<Clock xmlns:dt="urn:schemas-microsoft-com:datatypes"><Description dt:dt="string">E-Prime Primary Realtime Clock</Description><StartTime><Timestamp dt:dt="int">0</Timestamp><DateUtc dt:dt="string">2023-09-07T02:06:18Z</DateUtc></StartTime><FrequencyChanges><FrequencyChange><Frequency dt:dt="r8">10000000</Frequency><Timestamp dt:dt="r8">10997216869673</Timestamp><Current dt:…	좌우반구com(CVF, UVF, BVF)_4-008-1	60	1.0.0.171	1	2102551123	Professional	2.0.10.356	2.0.10.356	09-07-2023	2023-09-07 오전 2:06:18	11:06:18	2.0.10.252	357		2	{/}	치책	NULL	NULL	NULL	NULL	NULL	NULL	20	1	93	KSY2	List3	NULL	NULL	NULL	NULL	NULL	NULL	NULL	NULL	NULL	1	{/}	2	4	1010626	0	{/}	573	1011199
좌우반구com(CVF, UVF, BVF)_4	8	1	<?xml version="1.0"?>\n<Clock xmlns:dt="urn:schemas-microsoft-com:datatypes"><Description dt:dt="string">E-Prime Primary Realtime Clock</Description><StartTime><Timestamp dt:dt="int">0</Timestamp><DateUtc dt:dt="string">2023-09-07T02:06:18Z</DateUtc></StartTime><FrequencyChanges><FrequencyChange><Frequency dt:dt="r8">10000000</Frequency><Timestamp dt:dt="r8">10997216869673</Timestamp><Current dt:…	좌우반구com(CVF, UVF, BVF)_4-008-1	60	1.0.0.171	1	2102551123	Professional	2.0.10.356	2.0.10.356	09-07-2023	2023-09-07 오전 2:06:18	11:06:18	2.0.10.252	269		2	{/}	치향	NULL	NULL	NULL	NULL	NULL	NULL	124	1	5	KSY2	List3	NULL	NULL	NULL	NULL	NULL	NULL	NULL	NULL	NULL	1	{/}	2	3	778376	0	{/}	543	778919
좌우반구com(CVF, UVF, BVF)_4	8	1	<?xml version="1.0"?>\n<Clock xmlns:dt="urn:schemas-microsoft-com:datatypes"><Description dt:dt="string">E-Prime Primary Realtime Clock</Description><StartTime><Timestamp dt:dt="int">0</Timestamp><DateUtc dt:dt="string">2023-09-07T02:06:18Z</DateUtc></StartTime><FrequencyChanges><FrequencyChange><Frequency dt:dt="r8">10000000</Frequency><Timestamp dt:dt="r8">10997216869673</Timestamp><Current dt:…	좌우반구com(CVF, UVF, BVF)_4-008-1	60	1.0.0.171	1	2102551123	Professional	2.0.10.356	2.0.10.356	09-07-2023	2023-09-07 오전 2:06:18	11:06:18	2.0.10.252	44		1	z	타격	22	1	44	NULL	NULL	NULL	NULL	NULL	NULL	KSY	List1	0		2	0	134193	184		0	0	1	z	2	4	134377	0	z	279	134656
좌우반구com(CVF, UVF, BVF)_4	8	1	<?xml version="1.0"?>\n<Clock xmlns:dt="urn:schemas-microsoft-com:datatypes"><Description dt:dt="string">E-Prime Primary Realtime Clock</Description><StartTime><Timestamp dt:dt="int">0</Timestamp><DateUtc dt:dt="string">2023-09-07T02:06:18Z</DateUtc></StartTime><FrequencyChanges><FrequencyChange><Frequency dt:dt="r8">10000000</Frequency><Timestamp dt:dt="r8">10997216869673</Timestamp><Current dt:…	좌우반구com(CVF, UVF, BVF)_4-008-1	60	1.0.0.171	1	2102551123	Professional	2.0.10.356	2.0.10.356	09-07-2023	2023-09-07 오전 2:06:18	11:06:18	2.0.10.252	385		1	z	탈퇴	NULL	NULL	NULL	NULL	NULL	NULL	15	1	121	KSY	List3	0		2	0	1084476	183		0	0	1	z	2	3	1084659	0	z	364	1085023
좌우반구com(CVF, UVF, BVF)_4	8	1	<?xml version="1.0"?>\n<Clock xmlns:dt="urn:schemas-microsoft-com:datatypes"><Description dt:dt="string">E-Prime Primary Realtime Clock</Description><StartTime><Timestamp dt:dt="int">0</Timestamp><DateUtc dt:dt="string">2023-09-07T02:06:18Z</DateUtc></StartTime><FrequencyChanges><FrequencyChange><Frequency dt:dt="r8">10000000</Frequency><Timestamp dt:dt="r8">10997216869673</Timestamp><Current dt:…	좌우반구com(CVF, UVF, BVF)_4-008-1	60	1.0.0.171	1	2102551123	Professional	2.0.10.356	2.0.10.356	09-07-2023	2023-09-07 오전 2:06:18	11:06:18	2.0.10.252	91		2	{/}	태스	51	1	91	NULL	NULL	NULL	NULL	NULL	NULL	KSY2	List1	NULL	NULL	NULL	NULL	NULL	NULL	NULL	NULL	NULL	1	{/}	2	4	257910	0	{/}	633	258543
좌우반구com(CVF, UVF, BVF)_4	8	1	<?xml version="1.0"?>\n<Clock xmlns:dt="urn:schemas-microsoft-com:datatypes"><Description dt:dt="string">E-Prime Primary Realtime Clock</Description><StartTime><Timestamp dt:dt="int">0</Timestamp><DateUtc dt:dt="string">2023-09-07T02:06:18Z</DateUtc></StartTime><FrequencyChanges><FrequencyChange><Frequency dt:dt="r8">10000000</Frequency><Timestamp dt:dt="r8">10997216869673</Timestamp><Current dt:…	좌우반구com(CVF, UVF, BVF)_4-008-1	60	1.0.0.171	1	2102551123	Professional	2.0.10.356	2.0.10.356	09-07-2023	2023-09-07 오전 2:06:18	11:06:18	2.0.10.252	276		1	z	택시	NULL	NULL	NULL	NULL	NULL	NULL	108	1	12	KSY	List3	0		2	0	796976	183		0	0	1	z	2	3	797159	0	z	448	797607
좌우반구com(CVF, UVF, BVF)_4	8	1	<?xml version="1.0"?>\n<Clock xmlns:dt="urn:schemas-microsoft-com:datatypes"><Description dt:dt="string">E-Prime Primary Realtime Clock</Description><StartTime><Timestamp dt:dt="int">0</Timestamp><DateUtc dt:dt="string">2023-09-07T02:06:18Z</DateUtc></StartTime><FrequencyChanges><FrequencyChange><Frequency dt:dt="r8">10000000</Frequency><Timestamp dt:dt="r8">10997216869673</Timestamp><Current dt:…	좌우반구com(CVF, UVF, BVF)_4-008-1	60	1.0.0.171	1	2102551123	Professional	2.0.10.356	2.0.10.356	09-07-2023	2023-09-07 오전 2:06:18	11:06:18	2.0.10.252	291		2	{/}	택정	NULL	NULL	NULL	NULL	NULL	NULL	6	1	27	KSY2	List3	NULL	NULL	NULL	NULL	NULL	NULL	NULL	NULL	NULL	1	{/}	2	3	836709	0	{/}	434	837143
좌우반구com(CVF, UVF, BVF)_4	8	1	<?xml version="1.0"?>\n<Clock xmlns:dt="urn:schemas-microsoft-com:datatypes"><Description dt:dt="string">E-Prime Primary Realtime Clock</Description><StartTime><Timestamp dt:dt="int">0</Timestamp><DateUtc dt:dt="string">2023-09-07T02:06:18Z</DateUtc></StartTime><FrequencyChanges><FrequencyChange><Frequency dt:dt="r8">10000000</Frequency><Timestamp dt:dt="r8">10997216869673</Timestamp><Current dt:…	좌우반구com(CVF, UVF, BVF)_4-008-1	60	1.0.0.171	1	2102551123	Professional	2.0.10.356	2.0.10.356	09-07-2023	2023-09-07 오전 2:06:18	11:06:18	2.0.10.252	221		2	{/}	통락	NULL	NULL	NULL	131	1	89	NULL	NULL	NULL	KSY	List2	0		2	0	606643	183		0	0	1	{/}	2	3	606826	0	{/}	365	607191
좌우반구com(CVF, UVF, BVF)_4	8	1	<?xml version="1.0"?>\n<Clock xmlns:dt="urn:schemas-microsoft-com:datatypes"><Description dt:dt="string">E-Prime Primary Realtime Clock</Description><StartTime><Timestamp dt:dt="int">0</Timestamp><DateUtc dt:dt="string">2023-09-07T02:06:18Z</DateUtc></StartTime><FrequencyChanges><FrequencyChange><Frequency dt:dt="r8">10000000</Frequency><Timestamp dt:dt="r8">10997216869673</Timestamp><Current dt:…	좌우반구com(CVF, UVF, BVF)_4-008-1	60	1.0.0.171	1	2102551123	Professional	2.0.10.356	2.0.10.356	09-07-2023	2023-09-07 오전 2:06:18	11:06:18	2.0.10.252	384		2	{/}	통록	NULL	NULL	NULL	NULL	NULL	NULL	46	1	120	KSY3	List3	NULL	NULL	NULL	NULL	NULL	NULL	NULL	NULL	NULL	1	{/}	2	3	1082109	0	{/}	346	1082455
좌우반구com(CVF, UVF, BVF)_4	8	1	<?xml version="1.0"?>\n<Clock xmlns:dt="urn:schemas-microsoft-com:datatypes"><Description dt:dt="string">E-Prime Primary Realtime Clock</Description><StartTime><Timestamp dt:dt="int">0</Timestamp><DateUtc dt:dt="string">2023-09-07T02:06:18Z</DateUtc></StartTime><FrequencyChanges><FrequencyChange><Frequency dt:dt="r8">10000000</Frequency><Timestamp dt:dt="r8">10997216869673</Timestamp><Current dt:…	좌우반구com(CVF, UVF, BVF)_4-008-1	60	1.0.0.171	1	2102551123	Professional	2.0.10.356	2.0.10.356	09-07-2023	2023-09-07 오전 2:06:18	11:06:18	2.0.10.252	136		2	{/}	통류	NULL	NULL	NULL	125	1	4	NULL	NULL	NULL	KSY4	List2	NULL	NULL	NULL	NULL	NULL	NULL	NULL	NULL	NULL	1	{/}	2	3	384343	0	{/}	328	384671
좌우반구com(CVF, UVF, BVF)_4	8	1	<?xml version="1.0"?>\n<Clock xmlns:dt="urn:schemas-microsoft-com:datatypes"><Description dt:dt="string">E-Prime Primary Realtime Clock</Description><StartTime><Timestamp dt:dt="int">0</Timestamp><DateUtc dt:dt="string">2023-09-07T02:06:18Z</DateUtc></StartTime><FrequencyChanges><FrequencyChange><Frequency dt:dt="r8">10000000</Frequency><Timestamp dt:dt="r8">10997216869673</Timestamp><Current dt:…	좌우반구com(CVF, UVF, BVF)_4-008-1	60	1.0.0.171	1	2102551123	Professional	2.0.10.356	2.0.10.356	09-07-2023	2023-09-07 오전 2:06:18	11:06:18	2.0.10.252	180		2	{/}	퇴착	NULL	NULL	NULL	106	1	48	NULL	NULL	NULL	KSY3	List2	NULL	NULL	NULL	NULL	NULL	NULL	NULL	NULL	NULL	1	{/}	3	3	498459	0	{/}	372	498831
좌우반구com(CVF, UVF, BVF)_4	8	1	<?xml version="1.0"?>\n<Clock xmlns:dt="urn:schemas-microsoft-com:datatypes"><Description dt:dt="string">E-Prime Primary Realtime Clock</Description><StartTime><Timestamp dt:dt="int">0</Timestamp><DateUtc dt:dt="string">2023-09-07T02:06:18Z</DateUtc></StartTime><FrequencyChanges><FrequencyChange><Frequency dt:dt="r8">10000000</Frequency><Timestamp dt:dt="r8">10997216869673</Timestamp><Current dt:…	좌우반구com(CVF, UVF, BVF)_4-008-1	60	1.0.0.171	1	2102551123	Professional	2.0.10.356	2.0.10.356	09-07-2023	2023-09-07 오전 2:06:18	11:06:18	2.0.10.252	64		1	z	판단	126	1	64	NULL	NULL	NULL	NULL	NULL	NULL	KSY	List1	0		2	0	186810	183		0	0	1	z	2	3	186993	0	z	303	187296
좌우반구com(CVF, UVF, BVF)_4	8	1	<?xml version="1.0"?>\n<Clock xmlns:dt="urn:schemas-microsoft-com:datatypes"><Description dt:dt="string">E-Prime Primary Realtime Clock</Description><StartTime><Timestamp dt:dt="int">0</Timestamp><DateUtc dt:dt="string">2023-09-07T02:06:18Z</DateUtc></StartTime><FrequencyChanges><FrequencyChange><Frequency dt:dt="r8">10000000</Frequency><Timestamp dt:dt="r8">10997216869673</Timestamp><Current dt:…	좌우반구com(CVF, UVF, BVF)_4-008-1	60	1.0.0.171	1	2102551123	Professional	2.0.10.356	2.0.10.356	09-07-2023	2023-09-07 오전 2:06:18	11:06:18	2.0.10.252	343		1	z	판매	NULL	NULL	NULL	NULL	NULL	NULL	91	1	79	KSY	List3	0		2	0	973909	183		0	0	1	z	2	3	974092	0	z	355	974447
좌우반구com(CVF, UVF, BVF)_4	8	1	<?xml version="1.0"?>\n<Clock xmlns:dt="urn:schemas-microsoft-com:datatypes"><Description dt:dt="string">E-Prime Primary Realtime Clock</Description><StartTime><Timestamp dt:dt="int">0</Timestamp><DateUtc dt:dt="string">2023-09-07T02:06:18Z</DateUtc></StartTime><FrequencyChanges><FrequencyChange><Frequency dt:dt="r8">10000000</Frequency><Timestamp dt:dt="r8">10997216869673</Timestamp><Current dt:…	좌우반구com(CVF, UVF, BVF)_4-008-1	60	1.0.0.171	1	2102551123	Professional	2.0.10.356	2.0.10.356	09-07-2023	2023-09-07 오전 2:06:18	11:06:18	2.0.10.252	152		1	z	표현	NULL	NULL	NULL	68	1	20	NULL	NULL	NULL	KSY	List2	0		2	0	425043	183		0	0	1	z	2	3	425226	0	z	309	425535
좌우반구com(CVF, UVF, BVF)_4	8	1	<?xml version="1.0"?>\n<Clock xmlns:dt="urn:schemas-microsoft-com:datatypes"><Description dt:dt="string">E-Prime Primary Realtime Clock</Description><StartTime><Timestamp dt:dt="int">0</Timestamp><DateUtc dt:dt="string">2023-09-07T02:06:18Z</DateUtc></StartTime><FrequencyChanges><FrequencyChange><Frequency dt:dt="r8">10000000</Frequency><Timestamp dt:dt="r8">10997216869673</Timestamp><Current dt:…	좌우반구com(CVF, UVF, BVF)_4-008-1	60	1.0.0.171	1	2102551123	Professional	2.0.10.356	2.0.10.356	09-07-2023	2023-09-07 오전 2:06:18	11:06:18	2.0.10.252	73		2	{/}	품결	122	1	73	NULL	NULL	NULL	NULL	NULL	NULL	KSY4	List1	NULL	NULL	NULL	NULL	NULL	NULL	NULL	NULL	NULL	1	{/}	3	3	210926	0	{/}	394	211320
좌우반구com(CVF, UVF, BVF)_4	8	1	<?xml version="1.0"?>\n<Clock xmlns:dt="urn:schemas-microsoft-com:datatypes"><Description dt:dt="string">E-Prime Primary Realtime Clock</Description><StartTime><Timestamp dt:dt="int">0</Timestamp><DateUtc dt:dt="string">2023-09-07T02:06:18Z</DateUtc></StartTime><FrequencyChanges><FrequencyChange><Frequency dt:dt="r8">10000000</Frequency><Timestamp dt:dt="r8">10997216869673</Timestamp><Current dt:…	좌우반구com(CVF, UVF, BVF)_4-008-1	60	1.0.0.171	1	2102551123	Professional	2.0.10.356	2.0.10.356	09-07-2023	2023-09-07 오전 2:06:18	11:06:18	2.0.10.252	223		2	{/}	필관	NULL	NULL	NULL	120	1	91	NULL	NULL	NULL	KSY4	List2	NULL	NULL	NULL	NULL	NULL	NULL	NULL	NULL	NULL	1	{/}	2	4	612010	0	{/}	453	612463
좌우반구com(CVF, UVF, BVF)_4	8	1	<?xml version="1.0"?>\n<Clock xmlns:dt="urn:schemas-microsoft-com:datatypes"><Description dt:dt="string">E-Prime Primary Realtime Clock</Description><StartTime><Timestamp dt:dt="int">0</Timestamp><DateUtc dt:dt="string">2023-09-07T02:06:18Z</DateUtc></StartTime><FrequencyChanges><FrequencyChange><Frequency dt:dt="r8">10000000</Frequency><Timestamp dt:dt="r8">10997216869673</Timestamp><Current dt:…	좌우반구com(CVF, UVF, BVF)_4-008-1	60	1.0.0.171	1	2102551123	Professional	2.0.10.356	2.0.10.356	09-07-2023	2023-09-07 오전 2:06:18	11:06:18	2.0.10.252	395		1	z	필수	NULL	NULL	NULL	NULL	NULL	NULL	24	1	131	KSY	List3	0		2	0	1110542	184		0	0	1	z	2	4	1110726	0	z	289	1111015
좌우반구com(CVF, UVF, BVF)_4	8	1	<?xml version="1.0"?>\n<Clock xmlns:dt="urn:schemas-microsoft-com:datatypes"><Description dt:dt="string">E-Prime Primary Realtime Clock</Description><StartTime><Timestamp dt:dt="int">0</Timestamp><DateUtc dt:dt="string">2023-09-07T02:06:18Z</DateUtc></StartTime><FrequencyChanges><FrequencyChange><Frequency dt:dt="r8">10000000</Frequency><Timestamp dt:dt="r8">10997216869673</Timestamp><Current dt:…	좌우반구com(CVF, UVF, BVF)_4-008-1	60	1.0.0.171	1	2102551123	Professional	2.0.10.356	2.0.10.356	09-07-2023	2023-09-07 오전 2:06:18	11:06:18	2.0.10.252	358		1	z	핑계	NULL	NULL	NULL	NULL	NULL	NULL	112	1	94	KSY	List3	0		2	0	1013209	184		0	0	1	z	2	4	1013393	0	z	414	1013807
좌우반구com(CVF, UVF, BVF)_4	8	1	<?xml version="1.0"?>\n<Clock xmlns:dt="urn:schemas-microsoft-com:datatypes"><Description dt:dt="string">E-Prime Primary Realtime Clock</Description><StartTime><Timestamp dt:dt="int">0</Timestamp><DateUtc dt:dt="string">2023-09-07T02:06:18Z</DateUtc></StartTime><FrequencyChanges><FrequencyChange><Frequency dt:dt="r8">10000000</Frequency><Timestamp dt:dt="r8">10997216869673</Timestamp><Current dt:…	좌우반구com(CVF, UVF, BVF)_4-008-1	60	1.0.0.171	1	2102551123	Professional	2.0.10.356	2.0.10.356	09-07-2023	2023-09-07 오전 2:06:18	11:06:18	2.0.10.252	94		2	{/}	핑품	45	1	94	NULL	NULL	NULL	NULL	NULL	NULL	KSY2	List1	NULL	NULL	NULL	NULL	NULL	NULL	NULL	NULL	NULL	1	{/}	2	3	265976	0	{/}	368	266344
좌우반구com(CVF, UVF, BVF)_4	8	1	<?xml version="1.0"?>\n<Clock xmlns:dt="urn:schemas-microsoft-com:datatypes"><Description dt:dt="string">E-Prime Primary Realtime Clock</Description><StartTime><Timestamp dt:dt="int">0</Timestamp><DateUtc dt:dt="string">2023-09-07T02:06:18Z</DateUtc></StartTime><FrequencyChanges><FrequencyChange><Frequency dt:dt="r8">10000000</Frequency><Timestamp dt:dt="r8">10997216869673</Timestamp><Current dt:…	좌우반구com(CVF, UVF, BVF)_4-008-1	60	1.0.0.171	1	2102551123	Professional	2.0.10.356	2.0.10.356	09-07-2023	2023-09-07 오전 2:06:18	11:06:18	2.0.10.252	87		1	z	하나	65	1	87	NULL	NULL	NULL	NULL	NULL	NULL	KSY	List1	0		2	0	247293	183		0	0	1	z	2	3	247476	0	z	276	247752
좌우반구com(CVF, UVF, BVF)_4	8	1	<?xml version="1.0"?>\n<Clock xmlns:dt="urn:schemas-microsoft-com:datatypes"><Description dt:dt="string">E-Prime Primary Realtime Clock</Description><StartTime><Timestamp dt:dt="int">0</Timestamp><DateUtc dt:dt="string">2023-09-07T02:06:18Z</DateUtc></StartTime><FrequencyChanges><FrequencyChange><Frequency dt:dt="r8">10000000</Frequency><Timestamp dt:dt="r8">10997216869673</Timestamp><Current dt:…	좌우반구com(CVF, UVF, BVF)_4-008-1	60	1.0.0.171	1	2102551123	Professional	2.0.10.356	2.0.10.356	09-07-2023	2023-09-07 오전 2:06:18	11:06:18	2.0.10.252	59		1	z	한계	87	1	59	NULL	NULL	NULL	NULL	NULL	NULL	KSY	List1	0		2	0	173010	183		0	0	1	z	2	3	173193	0	z	255	173448
좌우반구com(CVF, UVF, BVF)_4	8	1	<?xml version="1.0"?>\n<Clock xmlns:dt="urn:schemas-microsoft-com:datatypes"><Description dt:dt="string">E-Prime Primary Realtime Clock</Description><StartTime><Timestamp dt:dt="int">0</Timestamp><DateUtc dt:dt="string">2023-09-07T02:06:18Z</DateUtc></StartTime><FrequencyChanges><FrequencyChange><Frequency dt:dt="r8">10000000</Frequency><Timestamp dt:dt="r8">10997216869673</Timestamp><Current dt:…	좌우반구com(CVF, UVF, BVF)_4-008-1	60	1.0.0.171	1	2102551123	Professional	2.0.10.356	2.0.10.356	09-07-2023	2023-09-07 오전 2:06:18	11:06:18	2.0.10.252	308		1	z	핵심	NULL	NULL	NULL	NULL	NULL	NULL	123	1	44	KSY	List3	0		2	0	881709	183		0	0	1	z	3	3	881892	0	z	267	882159
좌우반구com(CVF, UVF, BVF)_4	8	1	<?xml version="1.0"?>\n<Clock xmlns:dt="urn:schemas-microsoft-com:datatypes"><Description dt:dt="string">E-Prime Primary Realtime Clock</Description><StartTime><Timestamp dt:dt="int">0</Timestamp><DateUtc dt:dt="string">2023-09-07T02:06:18Z</DateUtc></StartTime><FrequencyChanges><FrequencyChange><Frequency dt:dt="r8">10000000</Frequency><Timestamp dt:dt="r8">10997216869673</Timestamp><Current dt:…	좌우반구com(CVF, UVF, BVF)_4-008-1	60	1.0.0.171	1	2102551123	Professional	2.0.10.356	2.0.10.356	09-07-2023	2023-09-07 오전 2:06:18	11:06:18	2.0.10.252	27		2	{/}	핵외	96	1	27	NULL	NULL	NULL	NULL	NULL	NULL	KSY2	List1	NULL	NULL	NULL	NULL	NULL	NULL	NULL	NULL	NULL	1	{/}	3	3	89610	0	{/}	422	90032
좌우반구com(CVF, UVF, BVF)_4	8	1	<?xml version="1.0"?>\n<Clock xmlns:dt="urn:schemas-microsoft-com:datatypes"><Description dt:dt="string">E-Prime Primary Realtime Clock</Description><StartTime><Timestamp dt:dt="int">0</Timestamp><DateUtc dt:dt="string">2023-09-07T02:06:18Z</DateUtc></StartTime><FrequencyChanges><FrequencyChange><Frequency dt:dt="r8">10000000</Frequency><Timestamp dt:dt="r8">10997216869673</Timestamp><Current dt:…	좌우반구com(CVF, UVF, BVF)_4-008-1	60	1.0.0.171	1	2102551123	Professional	2.0.10.356	2.0.10.356	09-07-2023	2023-09-07 오전 2:06:18	11:06:18	2.0.10.252	254		2	{/}	핵정	NULL	NULL	NULL	127	1	122	NULL	NULL	NULL	KSY2	List2	NULL	NULL	NULL	NULL	NULL	NULL	NULL	NULL	NULL	1	{/}	2	3	695209	0	{/}	550	695759
좌우반구com(CVF, UVF, BVF)_4	8	1	<?xml version="1.0"?>\n<Clock xmlns:dt="urn:schemas-microsoft-com:datatypes"><Description dt:dt="string">E-Prime Primary Realtime Clock</Description><StartTime><Timestamp dt:dt="int">0</Timestamp><DateUtc dt:dt="string">2023-09-07T02:06:18Z</DateUtc></StartTime><FrequencyChanges><FrequencyChange><Frequency dt:dt="r8">10000000</Frequency><Timestamp dt:dt="r8">10997216869673</Timestamp><Current dt:…	좌우반구com(CVF, UVF, BVF)_4-008-1	60	1.0.0.171	1	2102551123	Professional	2.0.10.356	2.0.10.356	09-07-2023	2023-09-07 오전 2:06:18	11:06:18	2.0.10.252	396		1	z	행보	NULL	NULL	NULL	NULL	NULL	NULL	16	1	132	KSY	List3	0		3	0	1113025	184		0	0	1	z	2	4	1113209	0	z	398	1113607
좌우반구com(CVF, UVF, BVF)_4	8	1	<?xml version="1.0"?>\n<Clock xmlns:dt="urn:schemas-microsoft-com:datatypes"><Description dt:dt="string">E-Prime Primary Realtime Clock</Description><StartTime><Timestamp dt:dt="int">0</Timestamp><DateUtc dt:dt="string">2023-09-07T02:06:18Z</DateUtc></StartTime><FrequencyChanges><FrequencyChange><Frequency dt:dt="r8">10000000</Frequency><Timestamp dt:dt="r8">10997216869673</Timestamp><Current dt:…	좌우반구com(CVF, UVF, BVF)_4-008-1	60	1.0.0.171	1	2102551123	Professional	2.0.10.356	2.0.10.356	09-07-2023	2023-09-07 오전 2:06:18	11:06:18	2.0.10.252	146		1	z	행운	NULL	NULL	NULL	31	1	14	NULL	NULL	NULL	KSY	List2	0		2	0	409676	184		0	0	1	z	2	4	409860	0	z	259	410119
좌우반구com(CVF, UVF, BVF)_4	8	1	<?xml version="1.0"?>\n<Clock xmlns:dt="urn:schemas-microsoft-com:datatypes"><Description dt:dt="string">E-Prime Primary Realtime Clock</Description><StartTime><Timestamp dt:dt="int">0</Timestamp><DateUtc dt:dt="string">2023-09-07T02:06:18Z</DateUtc></StartTime><FrequencyChanges><FrequencyChange><Frequency dt:dt="r8">10000000</Frequency><Timestamp dt:dt="r8">10997216869673</Timestamp><Current dt:…	좌우반구com(CVF, UVF, BVF)_4-008-1	60	1.0.0.171	1	2102551123	Professional	2.0.10.356	2.0.10.356	09-07-2023	2023-09-07 오전 2:06:18	11:06:18	2.0.10.252	207		2	{/}	행회	NULL	NULL	NULL	69	1	75	NULL	NULL	NULL	KSY2	List2	NULL	NULL	NULL	NULL	NULL	NULL	NULL	NULL	NULL	1	{/}	2	3	570409	0	{/}	422	570831
좌우반구com(CVF, UVF, BVF)_4	8	1	<?xml version="1.0"?>\n<Clock xmlns:dt="urn:schemas-microsoft-com:datatypes"><Description dt:dt="string">E-Prime Primary Realtime Clock</Description><StartTime><Timestamp dt:dt="int">0</Timestamp><DateUtc dt:dt="string">2023-09-07T02:06:18Z</DateUtc></StartTime><FrequencyChanges><FrequencyChange><Frequency dt:dt="r8">10000000</Frequency><Timestamp dt:dt="r8">10997216869673</Timestamp><Current dt:…	좌우반구com(CVF, UVF, BVF)_4-008-1	60	1.0.0.171	1	2102551123	Professional	2.0.10.356	2.0.10.356	09-07-2023	2023-09-07 오전 2:06:18	11:06:18	2.0.10.252	99		1	z	향수	113	1	99	NULL	NULL	NULL	NULL	NULL	NULL	KSY	List1	0		2	1	279027	183		0	0	1	z	2	3	279210	0	z	381	279591
좌우반구com(CVF, UVF, BVF)_4	8	1	<?xml version="1.0"?>\n<Clock xmlns:dt="urn:schemas-microsoft-com:datatypes"><Description dt:dt="string">E-Prime Primary Realtime Clock</Description><StartTime><Timestamp dt:dt="int">0</Timestamp><DateUtc dt:dt="string">2023-09-07T02:06:18Z</DateUtc></StartTime><FrequencyChanges><FrequencyChange><Frequency dt:dt="r8">10000000</Frequency><Timestamp dt:dt="r8">10997216869673</Timestamp><Current dt:…	좌우반구com(CVF, UVF, BVF)_4-008-1	60	1.0.0.171	1	2102551123	Professional	2.0.10.356	2.0.10.356	09-07-2023	2023-09-07 오전 2:06:18	11:06:18	2.0.10.252	240		2	{/}	향엄	NULL	NULL	NULL	13	1	108	NULL	NULL	NULL	KSY2	List2	NULL	NULL	NULL	NULL	NULL	NULL	NULL	NULL	NULL	0	{/}	2	4	657610	0	z	701	658311
좌우반구com(CVF, UVF, BVF)_4	8	1	<?xml version="1.0"?>\n<Clock xmlns:dt="urn:schemas-microsoft-com:datatypes"><Description dt:dt="string">E-Prime Primary Realtime Clock</Description><StartTime><Timestamp dt:dt="int">0</Timestamp><DateUtc dt:dt="string">2023-09-07T02:06:18Z</DateUtc></StartTime><FrequencyChanges><FrequencyChange><Frequency dt:dt="r8">10000000</Frequency><Timestamp dt:dt="r8">10997216869673</Timestamp><Current dt:…	좌우반구com(CVF, UVF, BVF)_4-008-1	60	1.0.0.171	1	2102551123	Professional	2.0.10.356	2.0.10.356	09-07-2023	2023-09-07 오전 2:06:18	11:06:18	2.0.10.252	293		2	{/}	허낌	NULL	NULL	NULL	NULL	NULL	NULL	31	1	29	KSY4	List3	NULL	NULL	NULL	NULL	NULL	NULL	NULL	NULL	NULL	1	{/}	2	3	841909	0	{/}	386	842295
좌우반구com(CVF, UVF, BVF)_4	8	1	<?xml version="1.0"?>\n<Clock xmlns:dt="urn:schemas-microsoft-com:datatypes"><Description dt:dt="string">E-Prime Primary Realtime Clock</Description><StartTime><Timestamp dt:dt="int">0</Timestamp><DateUtc dt:dt="string">2023-09-07T02:06:18Z</DateUtc></StartTime><FrequencyChanges><FrequencyChange><Frequency dt:dt="r8">10000000</Frequency><Timestamp dt:dt="r8">10997216869673</Timestamp><Current dt:…	좌우반구com(CVF, UVF, BVF)_4-008-1	60	1.0.0.171	1	2102551123	Professional	2.0.10.356	2.0.10.356	09-07-2023	2023-09-07 오전 2:06:18	11:06:18	2.0.10.252	56		1	z	허락	119	1	56	NULL	NULL	NULL	NULL	NULL	NULL	KSY	List1	0		2	0	165377	183		0	0	1	z	2	3	165560	0	z	272	165832
좌우반구com(CVF, UVF, BVF)_4	8	1	<?xml version="1.0"?>\n<Clock xmlns:dt="urn:schemas-microsoft-com:datatypes"><Description dt:dt="string">E-Prime Primary Realtime Clock</Description><StartTime><Timestamp dt:dt="int">0</Timestamp><DateUtc dt:dt="string">2023-09-07T02:06:18Z</DateUtc></StartTime><FrequencyChanges><FrequencyChange><Frequency dt:dt="r8">10000000</Frequency><Timestamp dt:dt="r8">10997216869673</Timestamp><Current dt:…	좌우반구com(CVF, UVF, BVF)_4-008-1	60	1.0.0.171	1	2102551123	Professional	2.0.10.356	2.0.10.356	09-07-2023	2023-09-07 오전 2:06:18	11:06:18	2.0.10.252	389		2	{/}	허빈	NULL	NULL	NULL	NULL	NULL	NULL	53	1	125	KSY2	List3	NULL	NULL	NULL	NULL	NULL	NULL	NULL	NULL	NULL	1	{/}	2	3	1095059	0	{/}	363	1095422
좌우반구com(CVF, UVF, BVF)_4	8	1	<?xml version="1.0"?>\n<Clock xmlns:dt="urn:schemas-microsoft-com:datatypes"><Description dt:dt="string">E-Prime Primary Realtime Clock</Description><StartTime><Timestamp dt:dt="int">0</Timestamp><DateUtc dt:dt="string">2023-09-07T02:06:18Z</DateUtc></StartTime><FrequencyChanges><FrequencyChange><Frequency dt:dt="r8">10000000</Frequency><Timestamp dt:dt="r8">10997216869673</Timestamp><Current dt:…	좌우반구com(CVF, UVF, BVF)_4-008-1	60	1.0.0.171	1	2102551123	Professional	2.0.10.356	2.0.10.356	09-07-2023	2023-09-07 오전 2:06:18	11:06:18	2.0.10.252	70		2	{/}	헤오	105	1	70	NULL	NULL	NULL	NULL	NULL	NULL	KSY	List1	0		3	-1	202776	184		0	0	1	{/}	2	4	202960	0	{/}	344	203304
좌우반구com(CVF, UVF, BVF)_4	8	1	<?xml version="1.0"?>\n<Clock xmlns:dt="urn:schemas-microsoft-com:datatypes"><Description dt:dt="string">E-Prime Primary Realtime Clock</Description><StartTime><Timestamp dt:dt="int">0</Timestamp><DateUtc dt:dt="string">2023-09-07T02:06:18Z</DateUtc></StartTime><FrequencyChanges><FrequencyChange><Frequency dt:dt="r8">10000000</Frequency><Timestamp dt:dt="r8">10997216869673</Timestamp><Current dt:…	좌우반구com(CVF, UVF, BVF)_4-008-1	60	1.0.0.171	1	2102551123	Professional	2.0.10.356	2.0.10.356	09-07-2023	2023-09-07 오전 2:06:18	11:06:18	2.0.10.252	400		1	z	현상	NULL	NULL	NULL	NULL	NULL	NULL	41	1	136	KSY	List3	0		2	0	1123309	183		0	0	1	z	2	3	1123492	0	z	315	1123807
좌우반구com(CVF, UVF, BVF)_4	8	1	<?xml version="1.0"?>\n<Clock xmlns:dt="urn:schemas-microsoft-com:datatypes"><Description dt:dt="string">E-Prime Primary Realtime Clock</Description><StartTime><Timestamp dt:dt="int">0</Timestamp><DateUtc dt:dt="string">2023-09-07T02:06:18Z</DateUtc></StartTime><FrequencyChanges><FrequencyChange><Frequency dt:dt="r8">10000000</Frequency><Timestamp dt:dt="r8">10997216869673</Timestamp><Current dt:…	좌우반구com(CVF, UVF, BVF)_4-008-1	60	1.0.0.171	1	2102551123	Professional	2.0.10.356	2.0.10.356	09-07-2023	2023-09-07 오전 2:06:18	11:06:18	2.0.10.252	371		1	z	협력	NULL	NULL	NULL	NULL	NULL	NULL	120	1	107	KSY	List3	0		2	0	1047742	184		0	0	1	z	2	4	1047926	0	z	313	1048239
좌우반구com(CVF, UVF, BVF)_4	8	1	<?xml version="1.0"?>\n<Clock xmlns:dt="urn:schemas-microsoft-com:datatypes"><Description dt:dt="string">E-Prime Primary Realtime Clock</Description><StartTime><Timestamp dt:dt="int">0</Timestamp><DateUtc dt:dt="string">2023-09-07T02:06:18Z</DateUtc></StartTime><FrequencyChanges><FrequencyChange><Frequency dt:dt="r8">10000000</Frequency><Timestamp dt:dt="r8">10997216869673</Timestamp><Current dt:…	좌우반구com(CVF, UVF, BVF)_4-008-1	60	1.0.0.171	1	2102551123	Professional	2.0.10.356	2.0.10.356	09-07-2023	2023-09-07 오전 2:06:18	11:06:18	2.0.10.252	185		2	{/}	협체	NULL	NULL	NULL	37	1	53	NULL	NULL	NULL	KSY3	List2	NULL	NULL	NULL	NULL	NULL	NULL	NULL	NULL	NULL	0	{/}	2	4	511793	0	z	678	512471
좌우반구com(CVF, UVF, BVF)_4	8	1	<?xml version="1.0"?>\n<Clock xmlns:dt="urn:schemas-microsoft-com:datatypes"><Description dt:dt="string">E-Prime Primary Realtime Clock</Description><StartTime><Timestamp dt:dt="int">0</Timestamp><DateUtc dt:dt="string">2023-09-07T02:06:18Z</DateUtc></StartTime><FrequencyChanges><FrequencyChange><Frequency dt:dt="r8">10000000</Frequency><Timestamp dt:dt="r8">10997216869673</Timestamp><Current dt:…	좌우반구com(CVF, UVF, BVF)_4-008-1	60	1.0.0.171	1	2102551123	Professional	2.0.10.356	2.0.10.356	09-07-2023	2023-09-07 오전 2:06:18	11:06:18	2.0.10.252	53		1	z	형님	9	1	53	NULL	NULL	NULL	NULL	NULL	NULL	KSY	List1	0		2	1	157794	183		0	0	1	z	2	3	157977	0	z	399	158376
좌우반구com(CVF, UVF, BVF)_4	8	1	<?xml version="1.0"?>\n<Clock xmlns:dt="urn:schemas-microsoft-com:datatypes"><Description dt:dt="string">E-Prime Primary Realtime Clock</Description><StartTime><Timestamp dt:dt="int">0</Timestamp><DateUtc dt:dt="string">2023-09-07T02:06:18Z</DateUtc></StartTime><FrequencyChanges><FrequencyChange><Frequency dt:dt="r8">10000000</Frequency><Timestamp dt:dt="r8">10997216869673</Timestamp><Current dt:…	좌우반구com(CVF, UVF, BVF)_4-008-1	60	1.0.0.171	1	2102551123	Professional	2.0.10.356	2.0.10.356	09-07-2023	2023-09-07 오전 2:06:18	11:06:18	2.0.10.252	360		2	{/}	형스	NULL	NULL	NULL	NULL	NULL	NULL	26	1	96	KSY3	List3	NULL	NULL	NULL	NULL	NULL	NULL	NULL	NULL	NULL	1	{/}	2	3	1018592	0	{/}	391	1018983
좌우반구com(CVF, UVF, BVF)_4	8	1	<?xml version="1.0"?>\n<Clock xmlns:dt="urn:schemas-microsoft-com:datatypes"><Description dt:dt="string">E-Prime Primary Realtime Clock</Description><StartTime><Timestamp dt:dt="int">0</Timestamp><DateUtc dt:dt="string">2023-09-07T02:06:18Z</DateUtc></StartTime><FrequencyChanges><FrequencyChange><Frequency dt:dt="r8">10000000</Frequency><Timestamp dt:dt="r8">10997216869673</Timestamp><Current dt:…	좌우반구com(CVF, UVF, BVF)_4-008-1	60	1.0.0.171	1	2102551123	Professional	2.0.10.356	2.0.10.356	09-07-2023	2023-09-07 오전 2:06:18	11:06:18	2.0.10.252	43		1	z	형태	49	1	43	NULL	NULL	NULL	NULL	NULL	NULL	KSY	List1	0		2	0	131493	184		0	0	1	z	2	4	131677	0	z	499	132176
좌우반구com(CVF, UVF, BVF)_4	8	1	<?xml version="1.0"?>\n<Clock xmlns:dt="urn:schemas-microsoft-com:datatypes"><Description dt:dt="string">E-Prime Primary Realtime Clock</Description><StartTime><Timestamp dt:dt="int">0</Timestamp><DateUtc dt:dt="string">2023-09-07T02:06:18Z</DateUtc></StartTime><FrequencyChanges><FrequencyChange><Frequency dt:dt="r8">10000000</Frequency><Timestamp dt:dt="r8">10997216869673</Timestamp><Current dt:…	좌우반구com(CVF, UVF, BVF)_4-008-1	60	1.0.0.171	1	2102551123	Professional	2.0.10.356	2.0.10.356	09-07-2023	2023-09-07 오전 2:06:18	11:06:18	2.0.10.252	74		1	z	화력	80	1	74	NULL	NULL	NULL	NULL	NULL	NULL	KSY	List1	0		2	0	213343	184		0	0	1	z	2	4	213527	0	z	497	214024
좌우반구com(CVF, UVF, BVF)_4	8	1	<?xml version="1.0"?>\n<Clock xmlns:dt="urn:schemas-microsoft-com:datatypes"><Description dt:dt="string">E-Prime Primary Realtime Clock</Description><StartTime><Timestamp dt:dt="int">0</Timestamp><DateUtc dt:dt="string">2023-09-07T02:06:18Z</DateUtc></StartTime><FrequencyChanges><FrequencyChange><Frequency dt:dt="r8">10000000</Frequency><Timestamp dt:dt="r8">10997216869673</Timestamp><Current dt:…	좌우반구com(CVF, UVF, BVF)_4-008-1	60	1.0.0.171	1	2102551123	Professional	2.0.10.356	2.0.10.356	09-07-2023	2023-09-07 오전 2:06:18	11:06:18	2.0.10.252	370		1	z	확률	NULL	NULL	NULL	NULL	NULL	NULL	71	1	106	KSY	List3	0		2	0	1045159	183		0	0	1	z	2	3	1045342	0	z	385	1045727
좌우반구com(CVF, UVF, BVF)_4	8	1	<?xml version="1.0"?>\n<Clock xmlns:dt="urn:schemas-microsoft-com:datatypes"><Description dt:dt="string">E-Prime Primary Realtime Clock</Description><StartTime><Timestamp dt:dt="int">0</Timestamp><DateUtc dt:dt="string">2023-09-07T02:06:18Z</DateUtc></StartTime><FrequencyChanges><FrequencyChange><Frequency dt:dt="r8">10000000</Frequency><Timestamp dt:dt="r8">10997216869673</Timestamp><Current dt:…	좌우반구com(CVF, UVF, BVF)_4-008-1	60	1.0.0.171	1	2102551123	Professional	2.0.10.356	2.0.10.356	09-07-2023	2023-09-07 오전 2:06:18	11:06:18	2.0.10.252	290		2	{/}	확압	NULL	NULL	NULL	NULL	NULL	NULL	83	1	26	KSY	List3	0		3	0	833692	184		0	0	1	{/}	2	4	833876	0	{/}	635	834511
좌우반구com(CVF, UVF, BVF)_4	8	1	<?xml version="1.0"?>\n<Clock xmlns:dt="urn:schemas-microsoft-com:datatypes"><Description dt:dt="string">E-Prime Primary Realtime Clock</Description><StartTime><Timestamp dt:dt="int">0</Timestamp><DateUtc dt:dt="string">2023-09-07T02:06:18Z</DateUtc></StartTime><FrequencyChanges><FrequencyChange><Frequency dt:dt="r8">10000000</Frequency><Timestamp dt:dt="r8">10997216869673</Timestamp><Current dt:…	좌우반구com(CVF, UVF, BVF)_4-008-1	60	1.0.0.171	1	2102551123	Professional	2.0.10.356	2.0.10.356	09-07-2023	2023-09-07 오전 2:06:18	11:06:18	2.0.10.252	271		2	{/}	확축	NULL	NULL	NULL	NULL	NULL	NULL	135	1	7	KSY4	List3	NULL	NULL	NULL	NULL	NULL	NULL	NULL	NULL	NULL	1	{/}	2	4	783743	0	{/}	352	784095
좌우반구com(CVF, UVF, BVF)_4	8	1	<?xml version="1.0"?>\n<Clock xmlns:dt="urn:schemas-microsoft-com:datatypes"><Description dt:dt="string">E-Prime Primary Realtime Clock</Description><StartTime><Timestamp dt:dt="int">0</Timestamp><DateUtc dt:dt="string">2023-09-07T02:06:18Z</DateUtc></StartTime><FrequencyChanges><FrequencyChange><Frequency dt:dt="r8">10000000</Frequency><Timestamp dt:dt="r8">10997216869673</Timestamp><Current dt:…	좌우반구com(CVF, UVF, BVF)_4-008-1	60	1.0.0.171	1	2102551123	Professional	2.0.10.356	2.0.10.356	09-07-2023	2023-09-07 오전 2:06:18	11:06:18	2.0.10.252	145		1	z	환경	NULL	NULL	NULL	76	1	13	NULL	NULL	NULL	KSY	List2	0		2	1	407227	183		0	0	1	z	2	3	407410	0	z	253	407663
좌우반구com(CVF, UVF, BVF)_4	8	1	<?xml version="1.0"?>\n<Clock xmlns:dt="urn:schemas-microsoft-com:datatypes"><Description dt:dt="string">E-Prime Primary Realtime Clock</Description><StartTime><Timestamp dt:dt="int">0</Timestamp><DateUtc dt:dt="string">2023-09-07T02:06:18Z</DateUtc></StartTime><FrequencyChanges><FrequencyChange><Frequency dt:dt="r8">10000000</Frequency><Timestamp dt:dt="r8">10997216869673</Timestamp><Current dt:…	좌우반구com(CVF, UVF, BVF)_4-008-1	60	1.0.0.171	1	2102551123	Professional	2.0.10.356	2.0.10.356	09-07-2023	2023-09-07 오전 2:06:18	11:06:18	2.0.10.252	222		2	{/}	횟광	NULL	NULL	NULL	126	1	90	NULL	NULL	NULL	KSY	List2	0		2	0	609209	184		0	0	1	{/}	2	4	609393	0	{/}	414	609807
좌우반구com(CVF, UVF, BVF)_4	8	1	<?xml version="1.0"?>\n<Clock xmlns:dt="urn:schemas-microsoft-com:datatypes"><Description dt:dt="string">E-Prime Primary Realtime Clock</Description><StartTime><Timestamp dt:dt="int">0</Timestamp><DateUtc dt:dt="string">2023-09-07T02:06:18Z</DateUtc></StartTime><FrequencyChanges><FrequencyChange><Frequency dt:dt="r8">10000000</Frequency><Timestamp dt:dt="r8">10997216869673</Timestamp><Current dt:…	좌우반구com(CVF, UVF, BVF)_4-008-1	60	1.0.0.171	1	2102551123	Professional	2.0.10.356	2.0.10.356	09-07-2023	2023-09-07 오전 2:06:18	11:06:18	2.0.10.252	131		2	{/}	횟색	70	1	131	NULL	NULL	NULL	NULL	NULL	NULL	KSY	List1	0		3	0	363693	184		0	0	1	{/}	2	4	363877	0	{/}	378	364255
좌우반구com(CVF, UVF, BVF)_4	8	1	<?xml version="1.0"?>\n<Clock xmlns:dt="urn:schemas-microsoft-com:datatypes"><Description dt:dt="string">E-Prime Primary Realtime Clock</Description><StartTime><Timestamp dt:dt="int">0</Timestamp><DateUtc dt:dt="string">2023-09-07T02:06:18Z</DateUtc></StartTime><FrequencyChanges><FrequencyChange><Frequency dt:dt="r8">10000000</Frequency><Timestamp dt:dt="r8">10997216869673</Timestamp><Current dt:…	좌우반구com(CVF, UVF, BVF)_4-008-1	60	1.0.0.171	1	2102551123	Professional	2.0.10.356	2.0.10.356	09-07-2023	2023-09-07 오전 2:06:18	11:06:18	2.0.10.252	292		1	z	횟수	NULL	NULL	NULL	NULL	NULL	NULL	74	1	28	KSY	List3	0		2	0	839159	183		0	0	1	z	2	3	839342	0	z	369	839711
좌우반구com(CVF, UVF, BVF)_4	8	1	<?xml version="1.0"?>\n<Clock xmlns:dt="urn:schemas-microsoft-com:datatypes"><Description dt:dt="string">E-Prime Primary Realtime Clock</Description><StartTime><Timestamp dt:dt="int">0</Timestamp><DateUtc dt:dt="string">2023-09-07T02:06:18Z</DateUtc></StartTime><FrequencyChanges><FrequencyChange><Frequency dt:dt="r8">10000000</Frequency><Timestamp dt:dt="r8">10997216869673</Timestamp><Current dt:…	좌우반구com(CVF, UVF, BVF)_4-008-1	60	1.0.0.171	1	2102551123	Professional	2.0.10.356	2.0.10.356	09-07-2023	2023-09-07 오전 2:06:18	11:06:18	2.0.10.252	218		1	z	효과	NULL	NULL	NULL	72	1	86	NULL	NULL	NULL	KSY	List2	0		2	0	598809	184		0	0	1	z	2	4	598993	0	z	430	599423
좌우반구com(CVF, UVF, BVF)_4	8	1	<?xml version="1.0"?>\n<Clock xmlns:dt="urn:schemas-microsoft-com:datatypes"><Description dt:dt="string">E-Prime Primary Realtime Clock</Description><StartTime><Timestamp dt:dt="int">0</Timestamp><DateUtc dt:dt="string">2023-09-07T02:06:18Z</DateUtc></StartTime><FrequencyChanges><FrequencyChange><Frequency dt:dt="r8">10000000</Frequency><Timestamp dt:dt="r8">10997216869673</Timestamp><Current dt:…	좌우반구com(CVF, UVF, BVF)_4-008-1	60	1.0.0.171	1	2102551123	Professional	2.0.10.356	2.0.10.356	09-07-2023	2023-09-07 오전 2:06:18	11:06:18	2.0.10.252	189		2	{/}	효미	NULL	NULL	NULL	62	1	57	NULL	NULL	NULL	KSY4	List2	NULL	NULL	NULL	NULL	NULL	NULL	NULL	NULL	NULL	0	{/}	2	3	522676	0	z	531	523207
좌우반구com(CVF, UVF, BVF)_4	8	1	<?xml version="1.0"?>\n<Clock xmlns:dt="urn:schemas-microsoft-com:datatypes"><Description dt:dt="string">E-Prime Primary Realtime Clock</Description><StartTime><Timestamp dt:dt="int">0</Timestamp><DateUtc dt:dt="string">2023-09-07T02:06:18Z</DateUtc></StartTime><FrequencyChanges><FrequencyChange><Frequency dt:dt="r8">10000000</Frequency><Timestamp dt:dt="r8">10997216869673</Timestamp><Current dt:…	좌우반구com(CVF, UVF, BVF)_4-008-1	60	1.0.0.171	1	2102551123	Professional	2.0.10.356	2.0.10.356	09-07-2023	2023-09-07 오전 2:06:18	11:06:18	2.0.10.252	228		2	{/}	효탈	NULL	NULL	NULL	84	1	96	NULL	NULL	NULL	KSY4	List2	NULL	NULL	NULL	NULL	NULL	NULL	NULL	NULL	NULL	1	{/}	2	4	625310	0	{/}	625	625935
좌우반구com(CVF, UVF, BVF)_4	8	1	<?xml version="1.0"?>\n<Clock xmlns:dt="urn:schemas-microsoft-com:datatypes"><Description dt:dt="string">E-Prime Primary Realtime Clock</Description><StartTime><Timestamp dt:dt="int">0</Timestamp><DateUtc dt:dt="string">2023-09-07T02:06:18Z</DateUtc></StartTime><FrequencyChanges><FrequencyChange><Frequency dt:dt="r8">10000000</Frequency><Timestamp dt:dt="r8">10997216869673</Timestamp><Current dt:…	좌우반구com(CVF, UVF, BVF)_4-008-1	60	1.0.0.171	1	2102551123	Professional	2.0.10.356	2.0.10.356	09-07-2023	2023-09-07 오전 2:06:18	11:06:18	2.0.10.252	61		2	{/}	효헤	71	1	61	NULL	NULL	NULL	NULL	NULL	NULL	KSY2	List1	NULL	NULL	NULL	NULL	NULL	NULL	NULL	NULL	NULL	1	{/}	2	3	178493	0	{/}	618	179111
좌우반구com(CVF, UVF, BVF)_4	8	1	<?xml version="1.0"?>\n<Clock xmlns:dt="urn:schemas-microsoft-com:datatypes"><Description dt:dt="string">E-Prime Primary Realtime Clock</Description><StartTime><Timestamp dt:dt="int">0</Timestamp><DateUtc dt:dt="string">2023-09-07T02:06:18Z</DateUtc></StartTime><FrequencyChanges><FrequencyChange><Frequency dt:dt="r8">10000000</Frequency><Timestamp dt:dt="r8">10997216869673</Timestamp><Current dt:…	좌우반구com(CVF, UVF, BVF)_4-008-1	60	1.0.0.171	1	2102551123	Professional	2.0.10.356	2.0.10.356	09-07-2023	2023-09-07 오전 2:06:18	11:06:18	2.0.10.252	39		2	{/}	후검	76	1	39	NULL	NULL	NULL	NULL	NULL	NULL	KSY2	List1	NULL	NULL	NULL	NULL	NULL	NULL	NULL	NULL	NULL	1	{/}	2	3	121327	0	{/}	385	121712
좌우반구com(CVF, UVF, BVF)_4	8	1	<?xml version="1.0"?>\n<Clock xmlns:dt="urn:schemas-microsoft-com:datatypes"><Description dt:dt="string">E-Prime Primary Realtime Clock</Description><StartTime><Timestamp dt:dt="int">0</Timestamp><DateUtc dt:dt="string">2023-09-07T02:06:18Z</DateUtc></StartTime><FrequencyChanges><FrequencyChange><Frequency dt:dt="r8">10000000</Frequency><Timestamp dt:dt="r8">10997216869673</Timestamp><Current dt:…	좌우반구com(CVF, UVF, BVF)_4-008-1	60	1.0.0.171	1	2102551123	Professional	2.0.10.356	2.0.10.356	09-07-2023	2023-09-07 오전 2:06:18	11:06:18	2.0.10.252	235		1	z	후대	NULL	NULL	NULL	10	1	103	NULL	NULL	NULL	KSY	List2	0		2	0	644110	183		0	0	1	z	2	3	644293	0	z	522	644815
좌우반구com(CVF, UVF, BVF)_4	8	1	<?xml version="1.0"?>\n<Clock xmlns:dt="urn:schemas-microsoft-com:datatypes"><Description dt:dt="string">E-Prime Primary Realtime Clock</Description><StartTime><Timestamp dt:dt="int">0</Timestamp><DateUtc dt:dt="string">2023-09-07T02:06:18Z</DateUtc></StartTime><FrequencyChanges><FrequencyChange><Frequency dt:dt="r8">10000000</Frequency><Timestamp dt:dt="r8">10997216869673</Timestamp><Current dt:…	좌우반구com(CVF, UVF, BVF)_4-008-1	60	1.0.0.171	1	2102551123	Professional	2.0.10.356	2.0.10.356	09-07-2023	2023-09-07 오전 2:06:18	11:06:18	2.0.10.252	101		1	z	후자	40	1	101	NULL	NULL	NULL	NULL	NULL	NULL	KSY	List1	0		2	0	284360	183		0	0	1	z	2	3	284543	0	z	376	284919
좌우반구com(CVF, UVF, BVF)_4	8	1	<?xml version="1.0"?>\n<Clock xmlns:dt="urn:schemas-microsoft-com:datatypes"><Description dt:dt="string">E-Prime Primary Realtime Clock</Description><StartTime><Timestamp dt:dt="int">0</Timestamp><DateUtc dt:dt="string">2023-09-07T02:06:18Z</DateUtc></StartTime><FrequencyChanges><FrequencyChange><Frequency dt:dt="r8">10000000</Frequency><Timestamp dt:dt="r8">10997216869673</Timestamp><Current dt:…	좌우반구com(CVF, UVF, BVF)_4-008-1	60	1.0.0.171	1	2102551123	Professional	2.0.10.356	2.0.10.356	09-07-2023	2023-09-07 오전 2:06:18	11:06:18	2.0.10.252	15		2	{/}	훈걱	36	1	15	NULL	NULL	NULL	NULL	NULL	NULL	KSY	List1	0		2	0	58077	183		0	0	1	{/}	2	3	58260	0	{/}	324	58584
좌우반구com(CVF, UVF, BVF)_4	8	1	<?xml version="1.0"?>\n<Clock xmlns:dt="urn:schemas-microsoft-com:datatypes"><Description dt:dt="string">E-Prime Primary Realtime Clock</Description><StartTime><Timestamp dt:dt="int">0</Timestamp><DateUtc dt:dt="string">2023-09-07T02:06:18Z</DateUtc></StartTime><FrequencyChanges><FrequencyChange><Frequency dt:dt="r8">10000000</Frequency><Timestamp dt:dt="r8">10997216869673</Timestamp><Current dt:…	좌우반구com(CVF, UVF, BVF)_4-008-1	60	1.0.0.171	1	2102551123	Professional	2.0.10.356	2.0.10.356	09-07-2023	2023-09-07 오전 2:06:18	11:06:18	2.0.10.252	237		2	{/}	훈차	NULL	NULL	NULL	112	1	105	NULL	NULL	NULL	KSY3	List2	NULL	NULL	NULL	NULL	NULL	NULL	NULL	NULL	NULL	1	{/}	2	3	649576	0	{/}	487	650063
좌우반구com(CVF, UVF, BVF)_4	8	1	<?xml version="1.0"?>\n<Clock xmlns:dt="urn:schemas-microsoft-com:datatypes"><Description dt:dt="string">E-Prime Primary Realtime Clock</Description><StartTime><Timestamp dt:dt="int">0</Timestamp><DateUtc dt:dt="string">2023-09-07T02:06:18Z</DateUtc></StartTime><FrequencyChanges><FrequencyChange><Frequency dt:dt="r8">10000000</Frequency><Timestamp dt:dt="r8">10997216869673</Timestamp><Current dt:…	좌우반구com(CVF, UVF, BVF)_4-008-1	60	1.0.0.171	1	2102551123	Professional	2.0.10.356	2.0.10.356	09-07-2023	2023-09-07 오전 2:06:18	11:06:18	2.0.10.252	284		2	{/}	휘섭	NULL	NULL	NULL	NULL	NULL	NULL	132	1	20	KSY3	List3	NULL	NULL	NULL	NULL	NULL	NULL	NULL	NULL	NULL	1	{/}	2	3	818192	0	{/}	383	818575
좌우반구com(CVF, UVF, BVF)_4	8	1	<?xml version="1.0"?>\n<Clock xmlns:dt="urn:schemas-microsoft-com:datatypes"><Description dt:dt="string">E-Prime Primary Realtime Clock</Description><StartTime><Timestamp dt:dt="int">0</Timestamp><DateUtc dt:dt="string">2023-09-07T02:06:18Z</DateUtc></StartTime><FrequencyChanges><FrequencyChange><Frequency dt:dt="r8">10000000</Frequency><Timestamp dt:dt="r8">10997216869673</Timestamp><Current dt:…	좌우반구com(CVF, UVF, BVF)_4-008-1	60	1.0.0.171	1	2102551123	Professional	2.0.10.356	2.0.10.356	09-07-2023	2023-09-07 오전 2:06:18	11:06:18	2.0.10.252	232		2	{/}	희강	NULL	NULL	NULL	48	1	100	NULL	NULL	NULL	KSY4	List2	NULL	NULL	NULL	NULL	NULL	NULL	NULL	NULL	NULL	1	{/}	2	4	636143	0	{/}	472	636615
좌우반구com(CVF, UVF, BVF)_4	8	1	<?xml version="1.0"?>\n<Clock xmlns:dt="urn:schemas-microsoft-com:datatypes"><Description dt:dt="string">E-Prime Primary Realtime Clock</Description><StartTime><Timestamp dt:dt="int">0</Timestamp><DateUtc dt:dt="string">2023-09-07T02:06:18Z</DateUtc></StartTime><FrequencyChanges><FrequencyChange><Frequency dt:dt="r8">10000000</Frequency><Timestamp dt:dt="r8">10997216869673</Timestamp><Current dt:…	좌우반구com(CVF, UVF, BVF)_4-008-1	60	1.0.0.171	1	2102551123	Professional	2.0.10.356	2.0.10.356	09-07-2023	2023-09-07 오전 2:06:18	11:06:18	2.0.10.252	172		1	z	희망	NULL	NULL	NULL	49	1	40	NULL	NULL	NULL	KSY	List2	0		2	0	477743	183		0	0	1	z	3	3	477926	0	z	337	478263
좌우반구com(CVF, UVF, BVF)_4	8	1	<?xml version="1.0"?>\n<Clock xmlns:dt="urn:schemas-microsoft-com:datatypes"><Description dt:dt="string">E-Prime Primary Realtime Clock</Description><StartTime><Timestamp dt:dt="int">0</Timestamp><DateUtc dt:dt="string">2023-09-07T02:06:18Z</DateUtc></StartTime><FrequencyChanges><FrequencyChange><Frequency dt:dt="r8">10000000</Frequency><Timestamp dt:dt="r8">10997216869673</Timestamp><Current dt:…	좌우반구com(CVF, UVF, BVF)_4-008-1	60	1.0.0.171	1	2102551123	Professional	2.0.10.356	2.0.10.356	09-07-2023	2023-09-07 오전 2:06:18	11:06:18	2.0.10.252	141		2	{/}	희외	NULL	NULL	NULL	114	1	9	NULL	NULL	NULL	KSY2	List2	NULL	NULL	NULL	NULL	NULL	NULL	NULL	NULL	NULL	0	{/}	2	3	396960	0	z	607	397567
좌우반구com(CVF, UVF, BVF)_4	8	1	<?xml version="1.0"?>\n<Clock xmlns:dt="urn:schemas-microsoft-com:datatypes"><Description dt:dt="string">E-Prime Primary Realtime Clock</Description><StartTime><Timestamp dt:dt="int">0</Timestamp><DateUtc dt:dt="string">2023-09-07T02:06:18Z</DateUtc></StartTime><FrequencyChanges><FrequencyChange><Frequency dt:dt="r8">10000000</Frequency><Timestamp dt:dt="r8">10997216869673</Timestamp><Current dt:…	좌우반구com(CVF, UVF, BVF)_4-008-1	60	1.0.0.171	1	2102551123	Professional	2.0.10.356	2.0.10.356	09-07-2023	2023-09-07 오전 2:06:18	11:06:18	2.0.10.252	29		2	{/}	희응	48	1	29	NULL	NULL	NULL	NULL	NULL	NULL	KSY	List1	0		2	0	94610	184		0	0	1	{/}	2	4	94794	0	{/}	478	95272
