# Supplementary material for: Decoding foveal word recognition: the role of interhemispheric inhibition in bilateral hemispheric processing
Source: Front Psychol. 2023 Nov 30;14:1293529. doi: 10.3389/fpsyg.2023.1293529 (PMC10720635; doi:10.3389/fpsyg.2023.1293529)
Supplement: Supplementary file 1 [file Data_Sheet_1.ZIP › data/Exp1/E1_012.txt]

STRING	INTEGER	INTEGER	STRING	STRING	STRING	STRING	STRING	STRING	STRING	STRING	STRING	STRING	STRING	STRING	STRING	INTEGER	STRING	STRING	STRING	STRING	STRING	STRING	STRING	STRING	STRING	STRING	STRING	STRING	STRING	STRING	STRING	STRING	STRING	STRING	STRING	STRING	STRING	STRING	STRING	STRING	STRING	STRING	STRING	STRING	STRING	STRING	STRING	STRING	STRING
EXPNAME	SUBJECT	SESSION	VARIABLE	VARIABLE	VARIABLE	VARIABLE	VARIABLE	VARIABLE	VARIABLE	VARIABLE	VARIABLE	VARIABLE	VARIABLE	VARIABLE	VARIABLE	LOG_LEVEL	VARIABLE	VARIABLE	VARIABLE	VARIABLE	VARIABLE	VARIABLE	VARIABLE	VARIABLE	VARIABLE	VARIABLE	VARIABLE	VARIABLE	VARIABLE	VARIABLE	VARIABLE	VARIABLE	VARIABLE	VARIABLE	VARIABLE	VARIABLE	VARIABLE	VARIABLE	VARIABLE	VARIABLE	VARIABLE	VARIABLE	VARIABLE	VARIABLE	VARIABLE	VARIABLE	VARIABLE	VARIABLE	VARIABLE
1	1	1	1	1	1	1	1	1	1	1	1	1	1	1	1	2	2	2	2	2	2	2	2	2	2	2	2	2	2	2	2	2	2	2	2	2	2	2	2	2	2	2	2	2	2	2	2	2	2
ExperimentName	Subject	Session	Clock.Information	DataFile.Basename	Display.RefreshRate	ExperimentVersion	Group	RandomSeed	RuntimeCapabilities	RuntimeVersion	RuntimeVersionExpected	SessionDate	SessionStartDateTimeUtc	SessionTime	StudioVersion	Block	blank	condition	correct	Exptarget	List1	List1.Cycle	List1.Sample	List2	List2.Cycle	List2.Sample	List3	List3.Cycle	List3.Sample	Procedure	Running	TextDisplay2.ACC	TextDisplay2.CRESP	TextDisplay2.DurationError	TextDisplay2.OnsetDelay	TextDisplay2.OnsetTime	TextDisplay2.OnsetToOnsetTime	TextDisplay2.RESP	TextDisplay2.RT	TextDisplay2.RTTime	TextDisplay6.ACC	TextDisplay6.CRESP	TextDisplay6.DurationError	TextDisplay6.OnsetDelay	TextDisplay6.OnsetTime	TextDisplay6.OnsetToOnsetTime	TextDisplay6.RESP	TextDisplay6.RT	TextDisplay6.RTTime
좌우반구com(CVF, UVF, BVF)_2	12	1	<?xml version="1.0"?>\n<Clock xmlns:dt="urn:schemas-microsoft-com:datatypes"><Description dt:dt="string">E-Prime Primary Realtime Clock</Description><StartTime><Timestamp dt:dt="int">0</Timestamp><DateUtc dt:dt="string">2020-10-08T07:24:03Z</DateUtc></StartTime><FrequencyChanges><FrequencyChange><Frequency dt:dt="r8">2699960000</Frequency><Timestamp dt:dt="r8">4.1602066642423E+15</Timestamp><Curr…	좌우반구com(CVF, UVF, BVF)_2-012-1	60.021	1.0.0.165	1	-1211419170	Professional	2.0.10.242	2.0.10.356	10-08-2020	2020-10-08 오전 7:24:04	16:24:04	2.0.10.252	228		1	z	가격	NULL	NULL	NULL	103	1	96	NULL	NULL	NULL	KSY4	List2	NULL	NULL	NULL	NULL	NULL	NULL	NULL	NULL	NULL	1	z	0	3	692244	0	z	227	692471
좌우반구com(CVF, UVF, BVF)_2	12	1	<?xml version="1.0"?>\n<Clock xmlns:dt="urn:schemas-microsoft-com:datatypes"><Description dt:dt="string">E-Prime Primary Realtime Clock</Description><StartTime><Timestamp dt:dt="int">0</Timestamp><DateUtc dt:dt="string">2020-10-08T07:24:03Z</DateUtc></StartTime><FrequencyChanges><FrequencyChange><Frequency dt:dt="r8">2699960000</Frequency><Timestamp dt:dt="r8">4.1602066642423E+15</Timestamp><Curr…	좌우반구com(CVF, UVF, BVF)_2-012-1	60.021	1.0.0.165	1	-1211419170	Professional	2.0.10.242	2.0.10.356	10-08-2020	2020-10-08 오전 7:24:04	16:24:04	2.0.10.252	168		1	z	가을	NULL	NULL	NULL	31	1	36	NULL	NULL	NULL	KSY4	List2	NULL	NULL	NULL	NULL	NULL	NULL	NULL	NULL	NULL	1	z	1	3	535598	0	z	355	535953
좌우반구com(CVF, UVF, BVF)_2	12	1	<?xml version="1.0"?>\n<Clock xmlns:dt="urn:schemas-microsoft-com:datatypes"><Description dt:dt="string">E-Prime Primary Realtime Clock</Description><StartTime><Timestamp dt:dt="int">0</Timestamp><DateUtc dt:dt="string">2020-10-08T07:24:03Z</DateUtc></StartTime><FrequencyChanges><FrequencyChange><Frequency dt:dt="r8">2699960000</Frequency><Timestamp dt:dt="r8">4.1602066642423E+15</Timestamp><Curr…	좌우반구com(CVF, UVF, BVF)_2-012-1	60.021	1.0.0.165	1	-1211419170	Professional	2.0.10.242	2.0.10.356	10-08-2020	2020-10-08 오전 7:24:04	16:24:04	2.0.10.252	213		1	z	간섭	NULL	NULL	NULL	86	1	81	NULL	NULL	NULL	KSY4	List2	NULL	NULL	NULL	NULL	NULL	NULL	NULL	NULL	NULL	1	z	0	3	651525	0	z	602	652127
좌우반구com(CVF, UVF, BVF)_2	12	1	<?xml version="1.0"?>\n<Clock xmlns:dt="urn:schemas-microsoft-com:datatypes"><Description dt:dt="string">E-Prime Primary Realtime Clock</Description><StartTime><Timestamp dt:dt="int">0</Timestamp><DateUtc dt:dt="string">2020-10-08T07:24:03Z</DateUtc></StartTime><FrequencyChanges><FrequencyChange><Frequency dt:dt="r8">2699960000</Frequency><Timestamp dt:dt="r8">4.1602066642423E+15</Timestamp><Curr…	좌우반구com(CVF, UVF, BVF)_2-012-1	60.021	1.0.0.165	1	-1211419170	Professional	2.0.10.242	2.0.10.356	10-08-2020	2020-10-08 오전 7:24:04	16:24:04	2.0.10.252	110		2	{/}	간습	15	1	110	NULL	NULL	NULL	NULL	NULL	NULL	KSY3	List1	NULL	NULL	NULL	NULL	NULL	NULL	NULL	NULL	NULL	1	{/}	0	3	299997	0	{/}	726	300723
좌우반구com(CVF, UVF, BVF)_2	12	1	<?xml version="1.0"?>\n<Clock xmlns:dt="urn:schemas-microsoft-com:datatypes"><Description dt:dt="string">E-Prime Primary Realtime Clock</Description><StartTime><Timestamp dt:dt="int">0</Timestamp><DateUtc dt:dt="string">2020-10-08T07:24:03Z</DateUtc></StartTime><FrequencyChanges><FrequencyChange><Frequency dt:dt="r8">2699960000</Frequency><Timestamp dt:dt="r8">4.1602066642423E+15</Timestamp><Curr…	좌우반구com(CVF, UVF, BVF)_2-012-1	60.021	1.0.0.165	1	-1211419170	Professional	2.0.10.242	2.0.10.356	10-08-2020	2020-10-08 오전 7:24:04	16:24:04	2.0.10.252	300		2	{/}	감환	NULL	NULL	NULL	NULL	NULL	NULL	18	1	36	KSY3	List3	NULL	NULL	NULL	NULL	NULL	NULL	NULL	NULL	NULL	1	{/}	0	4	902938	0	{/}	395	903333
좌우반구com(CVF, UVF, BVF)_2	12	1	<?xml version="1.0"?>\n<Clock xmlns:dt="urn:schemas-microsoft-com:datatypes"><Description dt:dt="string">E-Prime Primary Realtime Clock</Description><StartTime><Timestamp dt:dt="int">0</Timestamp><DateUtc dt:dt="string">2020-10-08T07:24:03Z</DateUtc></StartTime><FrequencyChanges><FrequencyChange><Frequency dt:dt="r8">2699960000</Frequency><Timestamp dt:dt="r8">4.1602066642423E+15</Timestamp><Curr…	좌우반구com(CVF, UVF, BVF)_2-012-1	60.021	1.0.0.165	1	-1211419170	Professional	2.0.10.242	2.0.10.356	10-08-2020	2020-10-08 오전 7:24:04	16:24:04	2.0.10.252	288		1	z	강도	NULL	NULL	NULL	NULL	NULL	NULL	75	1	24	KSY4	List3	NULL	NULL	NULL	NULL	NULL	NULL	NULL	NULL	NULL	1	z	0	3	871665	0	z	309	871974
좌우반구com(CVF, UVF, BVF)_2	12	1	<?xml version="1.0"?>\n<Clock xmlns:dt="urn:schemas-microsoft-com:datatypes"><Description dt:dt="string">E-Prime Primary Realtime Clock</Description><StartTime><Timestamp dt:dt="int">0</Timestamp><DateUtc dt:dt="string">2020-10-08T07:24:03Z</DateUtc></StartTime><FrequencyChanges><FrequencyChange><Frequency dt:dt="r8">2699960000</Frequency><Timestamp dt:dt="r8">4.1602066642423E+15</Timestamp><Curr…	좌우반구com(CVF, UVF, BVF)_2-012-1	60.021	1.0.0.165	1	-1211419170	Professional	2.0.10.242	2.0.10.356	10-08-2020	2020-10-08 오전 7:24:04	16:24:04	2.0.10.252	22		2	{/}	강례	64	1	22	NULL	NULL	NULL	NULL	NULL	NULL	KSY	List1	0		1	-1	70043	184		0	0	0	{/}	0	4	70227	0	z	442	70669
좌우반구com(CVF, UVF, BVF)_2	12	1	<?xml version="1.0"?>\n<Clock xmlns:dt="urn:schemas-microsoft-com:datatypes"><Description dt:dt="string">E-Prime Primary Realtime Clock</Description><StartTime><Timestamp dt:dt="int">0</Timestamp><DateUtc dt:dt="string">2020-10-08T07:24:03Z</DateUtc></StartTime><FrequencyChanges><FrequencyChange><Frequency dt:dt="r8">2699960000</Frequency><Timestamp dt:dt="r8">4.1602066642423E+15</Timestamp><Curr…	좌우반구com(CVF, UVF, BVF)_2-012-1	60.021	1.0.0.165	1	-1211419170	Professional	2.0.10.242	2.0.10.356	10-08-2020	2020-10-08 오전 7:24:04	16:24:04	2.0.10.252	206		2	{/}	강방	NULL	NULL	NULL	52	1	74	NULL	NULL	NULL	KSY3	List2	NULL	NULL	NULL	NULL	NULL	NULL	NULL	NULL	NULL	0	{/}	1	3	633281	0	z	623	633904
좌우반구com(CVF, UVF, BVF)_2	12	1	<?xml version="1.0"?>\n<Clock xmlns:dt="urn:schemas-microsoft-com:datatypes"><Description dt:dt="string">E-Prime Primary Realtime Clock</Description><StartTime><Timestamp dt:dt="int">0</Timestamp><DateUtc dt:dt="string">2020-10-08T07:24:03Z</DateUtc></StartTime><FrequencyChanges><FrequencyChange><Frequency dt:dt="r8">2699960000</Frequency><Timestamp dt:dt="r8">4.1602066642423E+15</Timestamp><Curr…	좌우반구com(CVF, UVF, BVF)_2-012-1	60.021	1.0.0.165	1	-1211419170	Professional	2.0.10.242	2.0.10.356	10-08-2020	2020-10-08 오전 7:24:04	16:24:04	2.0.10.252	312		1	z	개념	NULL	NULL	NULL	NULL	NULL	NULL	71	1	48	KSY4	List3	NULL	NULL	NULL	NULL	NULL	NULL	NULL	NULL	NULL	1	z	0	4	933594	0	z	419	934013
좌우반구com(CVF, UVF, BVF)_2	12	1	<?xml version="1.0"?>\n<Clock xmlns:dt="urn:schemas-microsoft-com:datatypes"><Description dt:dt="string">E-Prime Primary Realtime Clock</Description><StartTime><Timestamp dt:dt="int">0</Timestamp><DateUtc dt:dt="string">2020-10-08T07:24:03Z</DateUtc></StartTime><FrequencyChanges><FrequencyChange><Frequency dt:dt="r8">2699960000</Frequency><Timestamp dt:dt="r8">4.1602066642423E+15</Timestamp><Curr…	좌우반구com(CVF, UVF, BVF)_2-012-1	60.021	1.0.0.165	1	-1211419170	Professional	2.0.10.242	2.0.10.356	10-08-2020	2020-10-08 오전 7:24:04	16:24:04	2.0.10.252	347		2	{/}	개례	NULL	NULL	NULL	NULL	NULL	NULL	85	1	83	KSY2	List3	NULL	NULL	NULL	NULL	NULL	NULL	NULL	NULL	NULL	1	{/}	0	3	1023329	0	{/}	443	1023772
좌우반구com(CVF, UVF, BVF)_2	12	1	<?xml version="1.0"?>\n<Clock xmlns:dt="urn:schemas-microsoft-com:datatypes"><Description dt:dt="string">E-Prime Primary Realtime Clock</Description><StartTime><Timestamp dt:dt="int">0</Timestamp><DateUtc dt:dt="string">2020-10-08T07:24:03Z</DateUtc></StartTime><FrequencyChanges><FrequencyChange><Frequency dt:dt="r8">2699960000</Frequency><Timestamp dt:dt="r8">4.1602066642423E+15</Timestamp><Curr…	좌우반구com(CVF, UVF, BVF)_2-012-1	60.021	1.0.0.165	1	-1211419170	Professional	2.0.10.242	2.0.10.356	10-08-2020	2020-10-08 오전 7:24:04	16:24:04	2.0.10.252	188		1	z	개인	NULL	NULL	NULL	63	1	56	NULL	NULL	NULL	KSY4	List2	NULL	NULL	NULL	NULL	NULL	NULL	NULL	NULL	NULL	1	z	0	4	586298	0	z	262	586560
좌우반구com(CVF, UVF, BVF)_2	12	1	<?xml version="1.0"?>\n<Clock xmlns:dt="urn:schemas-microsoft-com:datatypes"><Description dt:dt="string">E-Prime Primary Realtime Clock</Description><StartTime><Timestamp dt:dt="int">0</Timestamp><DateUtc dt:dt="string">2020-10-08T07:24:03Z</DateUtc></StartTime><FrequencyChanges><FrequencyChange><Frequency dt:dt="r8">2699960000</Frequency><Timestamp dt:dt="r8">4.1602066642423E+15</Timestamp><Curr…	좌우반구com(CVF, UVF, BVF)_2-012-1	60.021	1.0.0.165	1	-1211419170	Professional	2.0.10.242	2.0.10.356	10-08-2020	2020-10-08 오전 7:24:04	16:24:04	2.0.10.252	355		2	{/}	개협	NULL	NULL	NULL	NULL	NULL	NULL	67	1	91	KSY2	List3	NULL	NULL	NULL	NULL	NULL	NULL	NULL	NULL	NULL	1	{/}	0	3	1043739	0	{/}	369	1044108
좌우반구com(CVF, UVF, BVF)_2	12	1	<?xml version="1.0"?>\n<Clock xmlns:dt="urn:schemas-microsoft-com:datatypes"><Description dt:dt="string">E-Prime Primary Realtime Clock</Description><StartTime><Timestamp dt:dt="int">0</Timestamp><DateUtc dt:dt="string">2020-10-08T07:24:03Z</DateUtc></StartTime><FrequencyChanges><FrequencyChange><Frequency dt:dt="r8">2699960000</Frequency><Timestamp dt:dt="r8">4.1602066642423E+15</Timestamp><Curr…	좌우반구com(CVF, UVF, BVF)_2-012-1	60.021	1.0.0.165	1	-1211419170	Professional	2.0.10.242	2.0.10.356	10-08-2020	2020-10-08 오전 7:24:04	16:24:04	2.0.10.252	313		2	{/}	거생	NULL	NULL	NULL	NULL	NULL	NULL	104	1	49	KSY3	List3	NULL	NULL	NULL	NULL	NULL	NULL	NULL	NULL	NULL	0	{/}	1	3	936209	0	z	284	936493
좌우반구com(CVF, UVF, BVF)_2	12	1	<?xml version="1.0"?>\n<Clock xmlns:dt="urn:schemas-microsoft-com:datatypes"><Description dt:dt="string">E-Prime Primary Realtime Clock</Description><StartTime><Timestamp dt:dt="int">0</Timestamp><DateUtc dt:dt="string">2020-10-08T07:24:03Z</DateUtc></StartTime><FrequencyChanges><FrequencyChange><Frequency dt:dt="r8">2699960000</Frequency><Timestamp dt:dt="r8">4.1602066642423E+15</Timestamp><Curr…	좌우반구com(CVF, UVF, BVF)_2-012-1	60.021	1.0.0.165	1	-1211419170	Professional	2.0.10.242	2.0.10.356	10-08-2020	2020-10-08 오전 7:24:04	16:24:04	2.0.10.252	392		1	z	걱정	NULL	NULL	NULL	NULL	NULL	NULL	12	1	128	KSY4	List3	NULL	NULL	NULL	NULL	NULL	NULL	NULL	NULL	NULL	1	z	0	3	1141705	0	z	250	1141955
좌우반구com(CVF, UVF, BVF)_2	12	1	<?xml version="1.0"?>\n<Clock xmlns:dt="urn:schemas-microsoft-com:datatypes"><Description dt:dt="string">E-Prime Primary Realtime Clock</Description><StartTime><Timestamp dt:dt="int">0</Timestamp><DateUtc dt:dt="string">2020-10-08T07:24:03Z</DateUtc></StartTime><FrequencyChanges><FrequencyChange><Frequency dt:dt="r8">2699960000</Frequency><Timestamp dt:dt="r8">4.1602066642423E+15</Timestamp><Curr…	좌우반구com(CVF, UVF, BVF)_2-012-1	60.021	1.0.0.165	1	-1211419170	Professional	2.0.10.242	2.0.10.356	10-08-2020	2020-10-08 오전 7:24:04	16:24:04	2.0.10.252	297		2	{/}	걱최	NULL	NULL	NULL	NULL	NULL	NULL	124	1	33	KSY3	List3	NULL	NULL	NULL	NULL	NULL	NULL	NULL	NULL	NULL	1	{/}	0	3	895340	0	{/}	481	895821
좌우반구com(CVF, UVF, BVF)_2	12	1	<?xml version="1.0"?>\n<Clock xmlns:dt="urn:schemas-microsoft-com:datatypes"><Description dt:dt="string">E-Prime Primary Realtime Clock</Description><StartTime><Timestamp dt:dt="int">0</Timestamp><DateUtc dt:dt="string">2020-10-08T07:24:03Z</DateUtc></StartTime><FrequencyChanges><FrequencyChange><Frequency dt:dt="r8">2699960000</Frequency><Timestamp dt:dt="r8">4.1602066642423E+15</Timestamp><Curr…	좌우반구com(CVF, UVF, BVF)_2-012-1	60.021	1.0.0.165	1	-1211419170	Professional	2.0.10.242	2.0.10.356	10-08-2020	2020-10-08 오전 7:24:04	16:24:04	2.0.10.252	250		2	{/}	건적	NULL	NULL	NULL	111	1	118	NULL	NULL	NULL	KSY3	List2	NULL	NULL	NULL	NULL	NULL	NULL	NULL	NULL	NULL	0	{/}	0	3	751540	0	z	355	751895
좌우반구com(CVF, UVF, BVF)_2	12	1	<?xml version="1.0"?>\n<Clock xmlns:dt="urn:schemas-microsoft-com:datatypes"><Description dt:dt="string">E-Prime Primary Realtime Clock</Description><StartTime><Timestamp dt:dt="int">0</Timestamp><DateUtc dt:dt="string">2020-10-08T07:24:03Z</DateUtc></StartTime><FrequencyChanges><FrequencyChange><Frequency dt:dt="r8">2699960000</Frequency><Timestamp dt:dt="r8">4.1602066642423E+15</Timestamp><Curr…	좌우반구com(CVF, UVF, BVF)_2-012-1	60.021	1.0.0.165	1	-1211419170	Professional	2.0.10.242	2.0.10.356	10-08-2020	2020-10-08 오전 7:24:04	16:24:04	2.0.10.252	69		2	{/}	검강	13	1	69	NULL	NULL	NULL	NULL	NULL	NULL	KSY	List1	0		0	-1	194150	184		0	0	1	{/}	0	4	194334	0	{/}	494	194828
좌우반구com(CVF, UVF, BVF)_2	12	1	<?xml version="1.0"?>\n<Clock xmlns:dt="urn:schemas-microsoft-com:datatypes"><Description dt:dt="string">E-Prime Primary Realtime Clock</Description><StartTime><Timestamp dt:dt="int">0</Timestamp><DateUtc dt:dt="string">2020-10-08T07:24:03Z</DateUtc></StartTime><FrequencyChanges><FrequencyChange><Frequency dt:dt="r8">2699960000</Frequency><Timestamp dt:dt="r8">4.1602066642423E+15</Timestamp><Curr…	좌우반구com(CVF, UVF, BVF)_2-012-1	60.021	1.0.0.165	1	-1211419170	Professional	2.0.10.242	2.0.10.356	10-08-2020	2020-10-08 오전 7:24:04	16:24:04	2.0.10.252	344		1	z	검색	NULL	NULL	NULL	NULL	NULL	NULL	120	1	80	KSY4	List3	NULL	NULL	NULL	NULL	NULL	NULL	NULL	NULL	NULL	1	z	0	4	1015932	0	z	232	1016164
좌우반구com(CVF, UVF, BVF)_2	12	1	<?xml version="1.0"?>\n<Clock xmlns:dt="urn:schemas-microsoft-com:datatypes"><Description dt:dt="string">E-Prime Primary Realtime Clock</Description><StartTime><Timestamp dt:dt="int">0</Timestamp><DateUtc dt:dt="string">2020-10-08T07:24:03Z</DateUtc></StartTime><FrequencyChanges><FrequencyChange><Frequency dt:dt="r8">2699960000</Frequency><Timestamp dt:dt="r8">4.1602066642423E+15</Timestamp><Curr…	좌우반구com(CVF, UVF, BVF)_2-012-1	60.021	1.0.0.165	1	-1211419170	Professional	2.0.10.242	2.0.10.356	10-08-2020	2020-10-08 오전 7:24:04	16:24:04	2.0.10.252	74		2	{/}	검죽	93	1	74	NULL	NULL	NULL	NULL	NULL	NULL	KSY	List1	0		0	-1	207929	183		0	0	1	{/}	0	3	208112	0	{/}	452	208564
좌우반구com(CVF, UVF, BVF)_2	12	1	<?xml version="1.0"?>\n<Clock xmlns:dt="urn:schemas-microsoft-com:datatypes"><Description dt:dt="string">E-Prime Primary Realtime Clock</Description><StartTime><Timestamp dt:dt="int">0</Timestamp><DateUtc dt:dt="string">2020-10-08T07:24:03Z</DateUtc></StartTime><FrequencyChanges><FrequencyChange><Frequency dt:dt="r8">2699960000</Frequency><Timestamp dt:dt="r8">4.1602066642423E+15</Timestamp><Curr…	좌우반구com(CVF, UVF, BVF)_2-012-1	60.021	1.0.0.165	1	-1211419170	Professional	2.0.10.242	2.0.10.356	10-08-2020	2020-10-08 오전 7:24:04	16:24:04	2.0.10.252	166		2	{/}	검환	NULL	NULL	NULL	13	1	34	NULL	NULL	NULL	KSY3	List2	NULL	NULL	NULL	NULL	NULL	NULL	NULL	NULL	NULL	1	{/}	0	4	530334	0	{/}	427	530761
좌우반구com(CVF, UVF, BVF)_2	12	1	<?xml version="1.0"?>\n<Clock xmlns:dt="urn:schemas-microsoft-com:datatypes"><Description dt:dt="string">E-Prime Primary Realtime Clock</Description><StartTime><Timestamp dt:dt="int">0</Timestamp><DateUtc dt:dt="string">2020-10-08T07:24:03Z</DateUtc></StartTime><FrequencyChanges><FrequencyChange><Frequency dt:dt="r8">2699960000</Frequency><Timestamp dt:dt="r8">4.1602066642423E+15</Timestamp><Curr…	좌우반구com(CVF, UVF, BVF)_2-012-1	60.021	1.0.0.165	1	-1211419170	Professional	2.0.10.242	2.0.10.356	10-08-2020	2020-10-08 오전 7:24:04	16:24:04	2.0.10.252	44		2	{/}	격례	69	1	44	NULL	NULL	NULL	NULL	NULL	NULL	KSY3	List1	NULL	NULL	NULL	NULL	NULL	NULL	NULL	NULL	NULL	0	{/}	0	3	127290	0	z	298	127588
좌우반구com(CVF, UVF, BVF)_2	12	1	<?xml version="1.0"?>\n<Clock xmlns:dt="urn:schemas-microsoft-com:datatypes"><Description dt:dt="string">E-Prime Primary Realtime Clock</Description><StartTime><Timestamp dt:dt="int">0</Timestamp><DateUtc dt:dt="string">2020-10-08T07:24:03Z</DateUtc></StartTime><FrequencyChanges><FrequencyChange><Frequency dt:dt="r8">2699960000</Frequency><Timestamp dt:dt="r8">4.1602066642423E+15</Timestamp><Curr…	좌우반구com(CVF, UVF, BVF)_2-012-1	60.021	1.0.0.165	1	-1211419170	Professional	2.0.10.242	2.0.10.356	10-08-2020	2020-10-08 오전 7:24:04	16:24:04	2.0.10.252	255		1	z	결과	NULL	NULL	NULL	104	1	123	NULL	NULL	NULL	KSY4	List2	NULL	NULL	NULL	NULL	NULL	NULL	NULL	NULL	NULL	1	z	0	3	763969	0	z	254	764223
좌우반구com(CVF, UVF, BVF)_2	12	1	<?xml version="1.0"?>\n<Clock xmlns:dt="urn:schemas-microsoft-com:datatypes"><Description dt:dt="string">E-Prime Primary Realtime Clock</Description><StartTime><Timestamp dt:dt="int">0</Timestamp><DateUtc dt:dt="string">2020-10-08T07:24:03Z</DateUtc></StartTime><FrequencyChanges><FrequencyChange><Frequency dt:dt="r8">2699960000</Frequency><Timestamp dt:dt="r8">4.1602066642423E+15</Timestamp><Curr…	좌우반구com(CVF, UVF, BVF)_2-012-1	60.021	1.0.0.165	1	-1211419170	Professional	2.0.10.242	2.0.10.356	10-08-2020	2020-10-08 오전 7:24:04	16:24:04	2.0.10.252	219		1	z	결국	NULL	NULL	NULL	78	1	87	NULL	NULL	NULL	KSY4	List2	NULL	NULL	NULL	NULL	NULL	NULL	NULL	NULL	NULL	1	z	1	3	667569	0	z	454	668023
좌우반구com(CVF, UVF, BVF)_2	12	1	<?xml version="1.0"?>\n<Clock xmlns:dt="urn:schemas-microsoft-com:datatypes"><Description dt:dt="string">E-Prime Primary Realtime Clock</Description><StartTime><Timestamp dt:dt="int">0</Timestamp><DateUtc dt:dt="string">2020-10-08T07:24:03Z</DateUtc></StartTime><FrequencyChanges><FrequencyChange><Frequency dt:dt="r8">2699960000</Frequency><Timestamp dt:dt="r8">4.1602066642423E+15</Timestamp><Curr…	좌우반구com(CVF, UVF, BVF)_2-012-1	60.021	1.0.0.165	1	-1211419170	Professional	2.0.10.242	2.0.10.356	10-08-2020	2020-10-08 오전 7:24:04	16:24:04	2.0.10.252	115		1	z	결정	129	1	115	NULL	NULL	NULL	NULL	NULL	NULL	KSY4	List1	NULL	NULL	NULL	NULL	NULL	NULL	NULL	NULL	NULL	1	z	0	4	313376	0	z	339	313715
좌우반구com(CVF, UVF, BVF)_2	12	1	<?xml version="1.0"?>\n<Clock xmlns:dt="urn:schemas-microsoft-com:datatypes"><Description dt:dt="string">E-Prime Primary Realtime Clock</Description><StartTime><Timestamp dt:dt="int">0</Timestamp><DateUtc dt:dt="string">2020-10-08T07:24:03Z</DateUtc></StartTime><FrequencyChanges><FrequencyChange><Frequency dt:dt="r8">2699960000</Frequency><Timestamp dt:dt="r8">4.1602066642423E+15</Timestamp><Curr…	좌우반구com(CVF, UVF, BVF)_2-012-1	60.021	1.0.0.165	1	-1211419170	Professional	2.0.10.242	2.0.10.356	10-08-2020	2020-10-08 오전 7:24:04	16:24:04	2.0.10.252	195		2	{/}	결지	NULL	NULL	NULL	128	1	63	NULL	NULL	NULL	KSY4	List2	NULL	NULL	NULL	NULL	NULL	NULL	NULL	NULL	NULL	1	{/}	0	4	604575	0	{/}	417	604992
좌우반구com(CVF, UVF, BVF)_2	12	1	<?xml version="1.0"?>\n<Clock xmlns:dt="urn:schemas-microsoft-com:datatypes"><Description dt:dt="string">E-Prime Primary Realtime Clock</Description><StartTime><Timestamp dt:dt="int">0</Timestamp><DateUtc dt:dt="string">2020-10-08T07:24:03Z</DateUtc></StartTime><FrequencyChanges><FrequencyChange><Frequency dt:dt="r8">2699960000</Frequency><Timestamp dt:dt="r8">4.1602066642423E+15</Timestamp><Curr…	좌우반구com(CVF, UVF, BVF)_2-012-1	60.021	1.0.0.165	1	-1211419170	Professional	2.0.10.242	2.0.10.356	10-08-2020	2020-10-08 오전 7:24:04	16:24:04	2.0.10.252	108		2	{/}	결협	5	1	108	NULL	NULL	NULL	NULL	NULL	NULL	KSY3	List1	NULL	NULL	NULL	NULL	NULL	NULL	NULL	NULL	NULL	0	{/}	0	4	294799	0	z	452	295251
좌우반구com(CVF, UVF, BVF)_2	12	1	<?xml version="1.0"?>\n<Clock xmlns:dt="urn:schemas-microsoft-com:datatypes"><Description dt:dt="string">E-Prime Primary Realtime Clock</Description><StartTime><Timestamp dt:dt="int">0</Timestamp><DateUtc dt:dt="string">2020-10-08T07:24:03Z</DateUtc></StartTime><FrequencyChanges><FrequencyChange><Frequency dt:dt="r8">2699960000</Frequency><Timestamp dt:dt="r8">4.1602066642423E+15</Timestamp><Curr…	좌우반구com(CVF, UVF, BVF)_2-012-1	60.021	1.0.0.165	1	-1211419170	Professional	2.0.10.242	2.0.10.356	10-08-2020	2020-10-08 오전 7:24:04	16:24:04	2.0.10.252	180		1	z	경비	NULL	NULL	NULL	33	1	48	NULL	NULL	NULL	KSY4	List2	NULL	NULL	NULL	NULL	NULL	NULL	NULL	NULL	NULL	1	z	0	4	566105	0	z	311	566416
좌우반구com(CVF, UVF, BVF)_2	12	1	<?xml version="1.0"?>\n<Clock xmlns:dt="urn:schemas-microsoft-com:datatypes"><Description dt:dt="string">E-Prime Primary Realtime Clock</Description><StartTime><Timestamp dt:dt="int">0</Timestamp><DateUtc dt:dt="string">2020-10-08T07:24:03Z</DateUtc></StartTime><FrequencyChanges><FrequencyChange><Frequency dt:dt="r8">2699960000</Frequency><Timestamp dt:dt="r8">4.1602066642423E+15</Timestamp><Curr…	좌우반구com(CVF, UVF, BVF)_2-012-1	60.021	1.0.0.165	1	-1211419170	Professional	2.0.10.242	2.0.10.356	10-08-2020	2020-10-08 오전 7:24:04	16:24:04	2.0.10.252	208		1	z	경험	NULL	NULL	NULL	24	1	76	NULL	NULL	NULL	KSY4	List2	NULL	NULL	NULL	NULL	NULL	NULL	NULL	NULL	NULL	1	z	0	4	638713	0	z	367	639080
좌우반구com(CVF, UVF, BVF)_2	12	1	<?xml version="1.0"?>\n<Clock xmlns:dt="urn:schemas-microsoft-com:datatypes"><Description dt:dt="string">E-Prime Primary Realtime Clock</Description><StartTime><Timestamp dt:dt="int">0</Timestamp><DateUtc dt:dt="string">2020-10-08T07:24:03Z</DateUtc></StartTime><FrequencyChanges><FrequencyChange><Frequency dt:dt="r8">2699960000</Frequency><Timestamp dt:dt="r8">4.1602066642423E+15</Timestamp><Curr…	좌우반구com(CVF, UVF, BVF)_2-012-1	60.021	1.0.0.165	1	-1211419170	Professional	2.0.10.242	2.0.10.356	10-08-2020	2020-10-08 오전 7:24:04	16:24:04	2.0.10.252	1		1	z	경호	27	1	1	NULL	NULL	NULL	NULL	NULL	NULL	KSY4	List1	NULL	NULL	NULL	NULL	NULL	NULL	NULL	NULL	NULL	1	z	0	3	15629	0	z	464	16093
좌우반구com(CVF, UVF, BVF)_2	12	1	<?xml version="1.0"?>\n<Clock xmlns:dt="urn:schemas-microsoft-com:datatypes"><Description dt:dt="string">E-Prime Primary Realtime Clock</Description><StartTime><Timestamp dt:dt="int">0</Timestamp><DateUtc dt:dt="string">2020-10-08T07:24:03Z</DateUtc></StartTime><FrequencyChanges><FrequencyChange><Frequency dt:dt="r8">2699960000</Frequency><Timestamp dt:dt="r8">4.1602066642423E+15</Timestamp><Curr…	좌우반구com(CVF, UVF, BVF)_2-012-1	60.021	1.0.0.165	1	-1211419170	Professional	2.0.10.242	2.0.10.356	10-08-2020	2020-10-08 오전 7:24:04	16:24:04	2.0.10.252	400		1	z	계기	NULL	NULL	NULL	NULL	NULL	NULL	15	1	136	KSY4	List3	NULL	NULL	NULL	NULL	NULL	NULL	NULL	NULL	NULL	0	z	1	3	1162164	0	{/}	295	1162459
좌우반구com(CVF, UVF, BVF)_2	12	1	<?xml version="1.0"?>\n<Clock xmlns:dt="urn:schemas-microsoft-com:datatypes"><Description dt:dt="string">E-Prime Primary Realtime Clock</Description><StartTime><Timestamp dt:dt="int">0</Timestamp><DateUtc dt:dt="string">2020-10-08T07:24:03Z</DateUtc></StartTime><FrequencyChanges><FrequencyChange><Frequency dt:dt="r8">2699960000</Frequency><Timestamp dt:dt="r8">4.1602066642423E+15</Timestamp><Curr…	좌우반구com(CVF, UVF, BVF)_2-012-1	60.021	1.0.0.165	1	-1211419170	Professional	2.0.10.242	2.0.10.356	10-08-2020	2020-10-08 오전 7:24:04	16:24:04	2.0.10.252	216		2	{/}	계님	NULL	NULL	NULL	70	1	84	NULL	NULL	NULL	KSY	List2	0		0	0	659106	183		0	0	1	{/}	0	3	659289	0	{/}	326	659615
좌우반구com(CVF, UVF, BVF)_2	12	1	<?xml version="1.0"?>\n<Clock xmlns:dt="urn:schemas-microsoft-com:datatypes"><Description dt:dt="string">E-Prime Primary Realtime Clock</Description><StartTime><Timestamp dt:dt="int">0</Timestamp><DateUtc dt:dt="string">2020-10-08T07:24:03Z</DateUtc></StartTime><FrequencyChanges><FrequencyChange><Frequency dt:dt="r8">2699960000</Frequency><Timestamp dt:dt="r8">4.1602066642423E+15</Timestamp><Curr…	좌우반구com(CVF, UVF, BVF)_2-012-1	60.021	1.0.0.165	1	-1211419170	Professional	2.0.10.242	2.0.10.356	10-08-2020	2020-10-08 오전 7:24:04	16:24:04	2.0.10.252	358		2	{/}	계락	NULL	NULL	NULL	NULL	NULL	NULL	136	1	94	KSY4	List3	NULL	NULL	NULL	NULL	NULL	NULL	NULL	NULL	NULL	1	{/}	0	4	1051453	0	{/}	319	1051772
좌우반구com(CVF, UVF, BVF)_2	12	1	<?xml version="1.0"?>\n<Clock xmlns:dt="urn:schemas-microsoft-com:datatypes"><Description dt:dt="string">E-Prime Primary Realtime Clock</Description><StartTime><Timestamp dt:dt="int">0</Timestamp><DateUtc dt:dt="string">2020-10-08T07:24:03Z</DateUtc></StartTime><FrequencyChanges><FrequencyChange><Frequency dt:dt="r8">2699960000</Frequency><Timestamp dt:dt="r8">4.1602066642423E+15</Timestamp><Curr…	좌우반구com(CVF, UVF, BVF)_2-012-1	60.021	1.0.0.165	1	-1211419170	Professional	2.0.10.242	2.0.10.356	10-08-2020	2020-10-08 오전 7:24:04	16:24:04	2.0.10.252	212		1	z	계수	NULL	NULL	NULL	22	1	80	NULL	NULL	NULL	KSY4	List2	NULL	NULL	NULL	NULL	NULL	NULL	NULL	NULL	NULL	1	z	1	3	648892	0	z	428	649320
좌우반구com(CVF, UVF, BVF)_2	12	1	<?xml version="1.0"?>\n<Clock xmlns:dt="urn:schemas-microsoft-com:datatypes"><Description dt:dt="string">E-Prime Primary Realtime Clock</Description><StartTime><Timestamp dt:dt="int">0</Timestamp><DateUtc dt:dt="string">2020-10-08T07:24:03Z</DateUtc></StartTime><FrequencyChanges><FrequencyChange><Frequency dt:dt="r8">2699960000</Frequency><Timestamp dt:dt="r8">4.1602066642423E+15</Timestamp><Curr…	좌우반구com(CVF, UVF, BVF)_2-012-1	60.021	1.0.0.165	1	-1211419170	Professional	2.0.10.242	2.0.10.356	10-08-2020	2020-10-08 오전 7:24:04	16:24:04	2.0.10.252	12		2	{/}	계여	60	1	12	NULL	NULL	NULL	NULL	NULL	NULL	KSY4	List1	NULL	NULL	NULL	NULL	NULL	NULL	NULL	NULL	NULL	1	{/}	0	4	44236	0	{/}	441	44677
좌우반구com(CVF, UVF, BVF)_2	12	1	<?xml version="1.0"?>\n<Clock xmlns:dt="urn:schemas-microsoft-com:datatypes"><Description dt:dt="string">E-Prime Primary Realtime Clock</Description><StartTime><Timestamp dt:dt="int">0</Timestamp><DateUtc dt:dt="string">2020-10-08T07:24:03Z</DateUtc></StartTime><FrequencyChanges><FrequencyChange><Frequency dt:dt="r8">2699960000</Frequency><Timestamp dt:dt="r8">4.1602066642423E+15</Timestamp><Curr…	좌우반구com(CVF, UVF, BVF)_2-012-1	60.021	1.0.0.165	1	-1211419170	Professional	2.0.10.242	2.0.10.356	10-08-2020	2020-10-08 오전 7:24:04	16:24:04	2.0.10.252	369		2	{/}	고률	NULL	NULL	NULL	NULL	NULL	NULL	78	1	105	KSY3	List3	NULL	NULL	NULL	NULL	NULL	NULL	NULL	NULL	NULL	1	{/}	0	4	1079960	0	{/}	332	1080292
좌우반구com(CVF, UVF, BVF)_2	12	1	<?xml version="1.0"?>\n<Clock xmlns:dt="urn:schemas-microsoft-com:datatypes"><Description dt:dt="string">E-Prime Primary Realtime Clock</Description><StartTime><Timestamp dt:dt="int">0</Timestamp><DateUtc dt:dt="string">2020-10-08T07:24:03Z</DateUtc></StartTime><FrequencyChanges><FrequencyChange><Frequency dt:dt="r8">2699960000</Frequency><Timestamp dt:dt="r8">4.1602066642423E+15</Timestamp><Curr…	좌우반구com(CVF, UVF, BVF)_2-012-1	60.021	1.0.0.165	1	-1211419170	Professional	2.0.10.242	2.0.10.356	10-08-2020	2020-10-08 오전 7:24:04	16:24:04	2.0.10.252	336		2	{/}	고청	NULL	NULL	NULL	NULL	NULL	NULL	102	1	72	KSY	List3	0		0	0	994756	183		0	0	0	{/}	0	3	994939	0	z	225	995164
좌우반구com(CVF, UVF, BVF)_2	12	1	<?xml version="1.0"?>\n<Clock xmlns:dt="urn:schemas-microsoft-com:datatypes"><Description dt:dt="string">E-Prime Primary Realtime Clock</Description><StartTime><Timestamp dt:dt="int">0</Timestamp><DateUtc dt:dt="string">2020-10-08T07:24:03Z</DateUtc></StartTime><FrequencyChanges><FrequencyChange><Frequency dt:dt="r8">2699960000</Frequency><Timestamp dt:dt="r8">4.1602066642423E+15</Timestamp><Curr…	좌우반구com(CVF, UVF, BVF)_2-012-1	60.021	1.0.0.165	1	-1211419170	Professional	2.0.10.242	2.0.10.356	10-08-2020	2020-10-08 오전 7:24:04	16:24:04	2.0.10.252	78		1	z	공기	125	1	78	NULL	NULL	NULL	NULL	NULL	NULL	KSY4	List1	NULL	NULL	NULL	NULL	NULL	NULL	NULL	NULL	NULL	1	z	0	4	218459	0	z	304	218763
좌우반구com(CVF, UVF, BVF)_2	12	1	<?xml version="1.0"?>\n<Clock xmlns:dt="urn:schemas-microsoft-com:datatypes"><Description dt:dt="string">E-Prime Primary Realtime Clock</Description><StartTime><Timestamp dt:dt="int">0</Timestamp><DateUtc dt:dt="string">2020-10-08T07:24:03Z</DateUtc></StartTime><FrequencyChanges><FrequencyChange><Frequency dt:dt="r8">2699960000</Frequency><Timestamp dt:dt="r8">4.1602066642423E+15</Timestamp><Curr…	좌우반구com(CVF, UVF, BVF)_2-012-1	60.021	1.0.0.165	1	-1211419170	Professional	2.0.10.242	2.0.10.356	10-08-2020	2020-10-08 오전 7:24:04	16:24:04	2.0.10.252	202		1	z	공백	NULL	NULL	NULL	117	1	70	NULL	NULL	NULL	KSY4	List2	NULL	NULL	NULL	NULL	NULL	NULL	NULL	NULL	NULL	1	z	1	3	623001	0	z	439	623440
좌우반구com(CVF, UVF, BVF)_2	12	1	<?xml version="1.0"?>\n<Clock xmlns:dt="urn:schemas-microsoft-com:datatypes"><Description dt:dt="string">E-Prime Primary Realtime Clock</Description><StartTime><Timestamp dt:dt="int">0</Timestamp><DateUtc dt:dt="string">2020-10-08T07:24:03Z</DateUtc></StartTime><FrequencyChanges><FrequencyChange><Frequency dt:dt="r8">2699960000</Frequency><Timestamp dt:dt="r8">4.1602066642423E+15</Timestamp><Curr…	좌우반구com(CVF, UVF, BVF)_2-012-1	60.021	1.0.0.165	1	-1211419170	Professional	2.0.10.242	2.0.10.356	10-08-2020	2020-10-08 오전 7:24:04	16:24:04	2.0.10.252	322		1	z	공포	NULL	NULL	NULL	NULL	NULL	NULL	96	1	58	KSY4	List3	NULL	NULL	NULL	NULL	NULL	NULL	NULL	NULL	NULL	1	z	0	3	959368	0	z	229	959597
좌우반구com(CVF, UVF, BVF)_2	12	1	<?xml version="1.0"?>\n<Clock xmlns:dt="urn:schemas-microsoft-com:datatypes"><Description dt:dt="string">E-Prime Primary Realtime Clock</Description><StartTime><Timestamp dt:dt="int">0</Timestamp><DateUtc dt:dt="string">2020-10-08T07:24:03Z</DateUtc></StartTime><FrequencyChanges><FrequencyChange><Frequency dt:dt="r8">2699960000</Frequency><Timestamp dt:dt="r8">4.1602066642423E+15</Timestamp><Curr…	좌우반구com(CVF, UVF, BVF)_2-012-1	60.021	1.0.0.165	1	-1211419170	Professional	2.0.10.242	2.0.10.356	10-08-2020	2020-10-08 오전 7:24:04	16:24:04	2.0.10.252	128		2	{/}	과법	75	1	128	NULL	NULL	NULL	NULL	NULL	NULL	KSY3	List1	NULL	NULL	NULL	NULL	NULL	NULL	NULL	NULL	NULL	0	{/}	0	3	346564	0	z	526	347090
좌우반구com(CVF, UVF, BVF)_2	12	1	<?xml version="1.0"?>\n<Clock xmlns:dt="urn:schemas-microsoft-com:datatypes"><Description dt:dt="string">E-Prime Primary Realtime Clock</Description><StartTime><Timestamp dt:dt="int">0</Timestamp><DateUtc dt:dt="string">2020-10-08T07:24:03Z</DateUtc></StartTime><FrequencyChanges><FrequencyChange><Frequency dt:dt="r8">2699960000</Frequency><Timestamp dt:dt="r8">4.1602066642423E+15</Timestamp><Curr…	좌우반구com(CVF, UVF, BVF)_2-012-1	60.021	1.0.0.165	1	-1211419170	Professional	2.0.10.242	2.0.10.356	10-08-2020	2020-10-08 오전 7:24:04	16:24:04	2.0.10.252	391		1	z	과정	NULL	NULL	NULL	NULL	NULL	NULL	99	1	127	KSY4	List3	NULL	NULL	NULL	NULL	NULL	NULL	NULL	NULL	NULL	1	z	0	3	1138889	0	z	618	1139507
좌우반구com(CVF, UVF, BVF)_2	12	1	<?xml version="1.0"?>\n<Clock xmlns:dt="urn:schemas-microsoft-com:datatypes"><Description dt:dt="string">E-Prime Primary Realtime Clock</Description><StartTime><Timestamp dt:dt="int">0</Timestamp><DateUtc dt:dt="string">2020-10-08T07:24:03Z</DateUtc></StartTime><FrequencyChanges><FrequencyChange><Frequency dt:dt="r8">2699960000</Frequency><Timestamp dt:dt="r8">4.1602066642423E+15</Timestamp><Curr…	좌우반구com(CVF, UVF, BVF)_2-012-1	60.021	1.0.0.165	1	-1211419170	Professional	2.0.10.242	2.0.10.356	10-08-2020	2020-10-08 오전 7:24:04	16:24:04	2.0.10.252	235		1	z	관계	NULL	NULL	NULL	60	1	103	NULL	NULL	NULL	KSY4	List2	NULL	NULL	NULL	NULL	NULL	NULL	NULL	NULL	NULL	1	z	0	4	710888	0	z	311	711199
좌우반구com(CVF, UVF, BVF)_2	12	1	<?xml version="1.0"?>\n<Clock xmlns:dt="urn:schemas-microsoft-com:datatypes"><Description dt:dt="string">E-Prime Primary Realtime Clock</Description><StartTime><Timestamp dt:dt="int">0</Timestamp><DateUtc dt:dt="string">2020-10-08T07:24:03Z</DateUtc></StartTime><FrequencyChanges><FrequencyChange><Frequency dt:dt="r8">2699960000</Frequency><Timestamp dt:dt="r8">4.1602066642423E+15</Timestamp><Curr…	좌우반구com(CVF, UVF, BVF)_2-012-1	60.021	1.0.0.165	1	-1211419170	Professional	2.0.10.242	2.0.10.356	10-08-2020	2020-10-08 오전 7:24:04	16:24:04	2.0.10.252	145		1	z	관측	NULL	NULL	NULL	109	1	13	NULL	NULL	NULL	KSY4	List2	NULL	NULL	NULL	NULL	NULL	NULL	NULL	NULL	NULL	1	z	0	3	475736	0	z	353	476089
좌우반구com(CVF, UVF, BVF)_2	12	1	<?xml version="1.0"?>\n<Clock xmlns:dt="urn:schemas-microsoft-com:datatypes"><Description dt:dt="string">E-Prime Primary Realtime Clock</Description><StartTime><Timestamp dt:dt="int">0</Timestamp><DateUtc dt:dt="string">2020-10-08T07:24:03Z</DateUtc></StartTime><FrequencyChanges><FrequencyChange><Frequency dt:dt="r8">2699960000</Frequency><Timestamp dt:dt="r8">4.1602066642423E+15</Timestamp><Curr…	좌우반구com(CVF, UVF, BVF)_2-012-1	60.021	1.0.0.165	1	-1211419170	Professional	2.0.10.242	2.0.10.356	10-08-2020	2020-10-08 오전 7:24:04	16:24:04	2.0.10.252	152		1	z	광장	NULL	NULL	NULL	19	1	20	NULL	NULL	NULL	KSY4	List2	NULL	NULL	NULL	NULL	NULL	NULL	NULL	NULL	NULL	1	z	1	3	493896	0	z	345	494241
좌우반구com(CVF, UVF, BVF)_2	12	1	<?xml version="1.0"?>\n<Clock xmlns:dt="urn:schemas-microsoft-com:datatypes"><Description dt:dt="string">E-Prime Primary Realtime Clock</Description><StartTime><Timestamp dt:dt="int">0</Timestamp><DateUtc dt:dt="string">2020-10-08T07:24:03Z</DateUtc></StartTime><FrequencyChanges><FrequencyChange><Frequency dt:dt="r8">2699960000</Frequency><Timestamp dt:dt="r8">4.1602066642423E+15</Timestamp><Curr…	좌우반구com(CVF, UVF, BVF)_2-012-1	60.021	1.0.0.165	1	-1211419170	Professional	2.0.10.242	2.0.10.356	10-08-2020	2020-10-08 오전 7:24:04	16:24:04	2.0.10.252	28		2	{/}	교느	21	1	28	NULL	NULL	NULL	NULL	NULL	NULL	KSY3	List1	NULL	NULL	NULL	NULL	NULL	NULL	NULL	NULL	NULL	1	{/}	0	3	85621	0	{/}	440	86061
좌우반구com(CVF, UVF, BVF)_2	12	1	<?xml version="1.0"?>\n<Clock xmlns:dt="urn:schemas-microsoft-com:datatypes"><Description dt:dt="string">E-Prime Primary Realtime Clock</Description><StartTime><Timestamp dt:dt="int">0</Timestamp><DateUtc dt:dt="string">2020-10-08T07:24:03Z</DateUtc></StartTime><FrequencyChanges><FrequencyChange><Frequency dt:dt="r8">2699960000</Frequency><Timestamp dt:dt="r8">4.1602066642423E+15</Timestamp><Curr…	좌우반구com(CVF, UVF, BVF)_2-012-1	60.021	1.0.0.165	1	-1211419170	Professional	2.0.10.242	2.0.10.356	10-08-2020	2020-10-08 오전 7:24:04	16:24:04	2.0.10.252	27		1	z	교훈	11	1	27	NULL	NULL	NULL	NULL	NULL	NULL	KSY3	List1	NULL	NULL	NULL	NULL	NULL	NULL	NULL	NULL	NULL	1	z	0	3	83089	0	z	324	83413
좌우반구com(CVF, UVF, BVF)_2	12	1	<?xml version="1.0"?>\n<Clock xmlns:dt="urn:schemas-microsoft-com:datatypes"><Description dt:dt="string">E-Prime Primary Realtime Clock</Description><StartTime><Timestamp dt:dt="int">0</Timestamp><DateUtc dt:dt="string">2020-10-08T07:24:03Z</DateUtc></StartTime><FrequencyChanges><FrequencyChange><Frequency dt:dt="r8">2699960000</Frequency><Timestamp dt:dt="r8">4.1602066642423E+15</Timestamp><Curr…	좌우반구com(CVF, UVF, BVF)_2-012-1	60.021	1.0.0.165	1	-1211419170	Professional	2.0.10.242	2.0.10.356	10-08-2020	2020-10-08 오전 7:24:04	16:24:04	2.0.10.252	150		2	{/}	교휘	NULL	NULL	NULL	98	1	18	NULL	NULL	NULL	KSY4	List2	NULL	NULL	NULL	NULL	NULL	NULL	NULL	NULL	NULL	1	{/}	1	3	488581	0	{/}	420	489001
좌우반구com(CVF, UVF, BVF)_2	12	1	<?xml version="1.0"?>\n<Clock xmlns:dt="urn:schemas-microsoft-com:datatypes"><Description dt:dt="string">E-Prime Primary Realtime Clock</Description><StartTime><Timestamp dt:dt="int">0</Timestamp><DateUtc dt:dt="string">2020-10-08T07:24:03Z</DateUtc></StartTime><FrequencyChanges><FrequencyChange><Frequency dt:dt="r8">2699960000</Frequency><Timestamp dt:dt="r8">4.1602066642423E+15</Timestamp><Curr…	좌우반구com(CVF, UVF, BVF)_2-012-1	60.021	1.0.0.165	1	-1211419170	Professional	2.0.10.242	2.0.10.356	10-08-2020	2020-10-08 오전 7:24:04	16:24:04	2.0.10.252	295		1	z	구조	NULL	NULL	NULL	NULL	NULL	NULL	14	1	31	KSY4	List3	NULL	NULL	NULL	NULL	NULL	NULL	NULL	NULL	NULL	1	z	0	3	889709	0	z	232	889941
좌우반구com(CVF, UVF, BVF)_2	12	1	<?xml version="1.0"?>\n<Clock xmlns:dt="urn:schemas-microsoft-com:datatypes"><Description dt:dt="string">E-Prime Primary Realtime Clock</Description><StartTime><Timestamp dt:dt="int">0</Timestamp><DateUtc dt:dt="string">2020-10-08T07:24:03Z</DateUtc></StartTime><FrequencyChanges><FrequencyChange><Frequency dt:dt="r8">2699960000</Frequency><Timestamp dt:dt="r8">4.1602066642423E+15</Timestamp><Curr…	좌우반구com(CVF, UVF, BVF)_2-012-1	60.021	1.0.0.165	1	-1211419170	Professional	2.0.10.242	2.0.10.356	10-08-2020	2020-10-08 오전 7:24:04	16:24:04	2.0.10.252	75		2	{/}	국득	107	1	75	NULL	NULL	NULL	NULL	NULL	NULL	KSY2	List1	NULL	NULL	NULL	NULL	NULL	NULL	NULL	NULL	NULL	1	{/}	1	3	210761	0	{/}	467	211228
좌우반구com(CVF, UVF, BVF)_2	12	1	<?xml version="1.0"?>\n<Clock xmlns:dt="urn:schemas-microsoft-com:datatypes"><Description dt:dt="string">E-Prime Primary Realtime Clock</Description><StartTime><Timestamp dt:dt="int">0</Timestamp><DateUtc dt:dt="string">2020-10-08T07:24:03Z</DateUtc></StartTime><FrequencyChanges><FrequencyChange><Frequency dt:dt="r8">2699960000</Frequency><Timestamp dt:dt="r8">4.1602066642423E+15</Timestamp><Curr…	좌우반구com(CVF, UVF, BVF)_2-012-1	60.021	1.0.0.165	1	-1211419170	Professional	2.0.10.242	2.0.10.356	10-08-2020	2020-10-08 오전 7:24:04	16:24:04	2.0.10.252	54		2	{/}	국반	2	1	54	NULL	NULL	NULL	NULL	NULL	NULL	KSY4	List1	NULL	NULL	NULL	NULL	NULL	NULL	NULL	NULL	NULL	1	{/}	1	3	153564	0	{/}	544	154108
좌우반구com(CVF, UVF, BVF)_2	12	1	<?xml version="1.0"?>\n<Clock xmlns:dt="urn:schemas-microsoft-com:datatypes"><Description dt:dt="string">E-Prime Primary Realtime Clock</Description><StartTime><Timestamp dt:dt="int">0</Timestamp><DateUtc dt:dt="string">2020-10-08T07:24:03Z</DateUtc></StartTime><FrequencyChanges><FrequencyChange><Frequency dt:dt="r8">2699960000</Frequency><Timestamp dt:dt="r8">4.1602066642423E+15</Timestamp><Curr…	좌우반구com(CVF, UVF, BVF)_2-012-1	60.021	1.0.0.165	1	-1211419170	Professional	2.0.10.242	2.0.10.356	10-08-2020	2020-10-08 오전 7:24:04	16:24:04	2.0.10.252	163		1	z	군청	NULL	NULL	NULL	84	1	31	NULL	NULL	NULL	KSY4	List2	NULL	NULL	NULL	NULL	NULL	NULL	NULL	NULL	NULL	1	z	0	3	522603	0	z	430	523033
좌우반구com(CVF, UVF, BVF)_2	12	1	<?xml version="1.0"?>\n<Clock xmlns:dt="urn:schemas-microsoft-com:datatypes"><Description dt:dt="string">E-Prime Primary Realtime Clock</Description><StartTime><Timestamp dt:dt="int">0</Timestamp><DateUtc dt:dt="string">2020-10-08T07:24:03Z</DateUtc></StartTime><FrequencyChanges><FrequencyChange><Frequency dt:dt="r8">2699960000</Frequency><Timestamp dt:dt="r8">4.1602066642423E+15</Timestamp><Curr…	좌우반구com(CVF, UVF, BVF)_2-012-1	60.021	1.0.0.165	1	-1211419170	Professional	2.0.10.242	2.0.10.356	10-08-2020	2020-10-08 오전 7:24:04	16:24:04	2.0.10.252	38		1	z	궤도	23	1	38	NULL	NULL	NULL	NULL	NULL	NULL	KSY4	List1	NULL	NULL	NULL	NULL	NULL	NULL	NULL	NULL	NULL	1	z	0	4	111846	0	z	574	112420
좌우반구com(CVF, UVF, BVF)_2	12	1	<?xml version="1.0"?>\n<Clock xmlns:dt="urn:schemas-microsoft-com:datatypes"><Description dt:dt="string">E-Prime Primary Realtime Clock</Description><StartTime><Timestamp dt:dt="int">0</Timestamp><DateUtc dt:dt="string">2020-10-08T07:24:03Z</DateUtc></StartTime><FrequencyChanges><FrequencyChange><Frequency dt:dt="r8">2699960000</Frequency><Timestamp dt:dt="r8">4.1602066642423E+15</Timestamp><Curr…	좌우반구com(CVF, UVF, BVF)_2-012-1	60.021	1.0.0.165	1	-1211419170	Professional	2.0.10.242	2.0.10.356	10-08-2020	2020-10-08 오전 7:24:04	16:24:04	2.0.10.252	63		2	{/}	궤희	52	1	63	NULL	NULL	NULL	NULL	NULL	NULL	KSY2	List1	NULL	NULL	NULL	NULL	NULL	NULL	NULL	NULL	NULL	1	{/}	1	3	177289	0	{/}	451	177740
좌우반구com(CVF, UVF, BVF)_2	12	1	<?xml version="1.0"?>\n<Clock xmlns:dt="urn:schemas-microsoft-com:datatypes"><Description dt:dt="string">E-Prime Primary Realtime Clock</Description><StartTime><Timestamp dt:dt="int">0</Timestamp><DateUtc dt:dt="string">2020-10-08T07:24:03Z</DateUtc></StartTime><FrequencyChanges><FrequencyChange><Frequency dt:dt="r8">2699960000</Frequency><Timestamp dt:dt="r8">4.1602066642423E+15</Timestamp><Curr…	좌우반구com(CVF, UVF, BVF)_2-012-1	60.021	1.0.0.165	1	-1211419170	Professional	2.0.10.242	2.0.10.356	10-08-2020	2020-10-08 오전 7:24:04	16:24:04	2.0.10.252	104		1	z	그림	118	1	104	NULL	NULL	NULL	NULL	NULL	NULL	KSY4	List1	NULL	NULL	NULL	NULL	NULL	NULL	NULL	NULL	NULL	1	z	0	3	284452	0	z	631	285083
좌우반구com(CVF, UVF, BVF)_2	12	1	<?xml version="1.0"?>\n<Clock xmlns:dt="urn:schemas-microsoft-com:datatypes"><Description dt:dt="string">E-Prime Primary Realtime Clock</Description><StartTime><Timestamp dt:dt="int">0</Timestamp><DateUtc dt:dt="string">2020-10-08T07:24:03Z</DateUtc></StartTime><FrequencyChanges><FrequencyChange><Frequency dt:dt="r8">2699960000</Frequency><Timestamp dt:dt="r8">4.1602066642423E+15</Timestamp><Curr…	좌우반구com(CVF, UVF, BVF)_2-012-1	60.021	1.0.0.165	1	-1211419170	Professional	2.0.10.242	2.0.10.356	10-08-2020	2020-10-08 오전 7:24:04	16:24:04	2.0.10.252	233		2	{/}	그법	NULL	NULL	NULL	40	1	101	NULL	NULL	NULL	KSY	List2	0		0	-1	705523	183		0	0	1	{/}	0	3	705706	0	{/}	429	706135
좌우반구com(CVF, UVF, BVF)_2	12	1	<?xml version="1.0"?>\n<Clock xmlns:dt="urn:schemas-microsoft-com:datatypes"><Description dt:dt="string">E-Prime Primary Realtime Clock</Description><StartTime><Timestamp dt:dt="int">0</Timestamp><DateUtc dt:dt="string">2020-10-08T07:24:03Z</DateUtc></StartTime><FrequencyChanges><FrequencyChange><Frequency dt:dt="r8">2699960000</Frequency><Timestamp dt:dt="r8">4.1602066642423E+15</Timestamp><Curr…	좌우반구com(CVF, UVF, BVF)_2-012-1	60.021	1.0.0.165	1	-1211419170	Professional	2.0.10.242	2.0.10.356	10-08-2020	2020-10-08 오전 7:24:04	16:24:04	2.0.10.252	387		2	{/}	그소	NULL	NULL	NULL	NULL	NULL	NULL	81	1	123	KSY2	List3	NULL	NULL	NULL	NULL	NULL	NULL	NULL	NULL	NULL	1	{/}	0	4	1128443	0	{/}	352	1128795
좌우반구com(CVF, UVF, BVF)_2	12	1	<?xml version="1.0"?>\n<Clock xmlns:dt="urn:schemas-microsoft-com:datatypes"><Description dt:dt="string">E-Prime Primary Realtime Clock</Description><StartTime><Timestamp dt:dt="int">0</Timestamp><DateUtc dt:dt="string">2020-10-08T07:24:03Z</DateUtc></StartTime><FrequencyChanges><FrequencyChange><Frequency dt:dt="r8">2699960000</Frequency><Timestamp dt:dt="r8">4.1602066642423E+15</Timestamp><Curr…	좌우반구com(CVF, UVF, BVF)_2-012-1	60.021	1.0.0.165	1	-1211419170	Professional	2.0.10.242	2.0.10.356	10-08-2020	2020-10-08 오전 7:24:04	16:24:04	2.0.10.252	192		2	{/}	그종	NULL	NULL	NULL	68	1	60	NULL	NULL	NULL	KSY	List2	0		1	-1	596377	184		0	0	1	{/}	0	4	596561	0	{/}	407	596968
좌우반구com(CVF, UVF, BVF)_2	12	1	<?xml version="1.0"?>\n<Clock xmlns:dt="urn:schemas-microsoft-com:datatypes"><Description dt:dt="string">E-Prime Primary Realtime Clock</Description><StartTime><Timestamp dt:dt="int">0</Timestamp><DateUtc dt:dt="string">2020-10-08T07:24:03Z</DateUtc></StartTime><FrequencyChanges><FrequencyChange><Frequency dt:dt="r8">2699960000</Frequency><Timestamp dt:dt="r8">4.1602066642423E+15</Timestamp><Curr…	좌우반구com(CVF, UVF, BVF)_2-012-1	60.021	1.0.0.165	1	-1211419170	Professional	2.0.10.242	2.0.10.356	10-08-2020	2020-10-08 오전 7:24:04	16:24:04	2.0.10.252	203		1	z	급여	NULL	NULL	NULL	50	1	71	NULL	NULL	NULL	KSY4	List2	NULL	NULL	NULL	NULL	NULL	NULL	NULL	NULL	NULL	1	z	0	3	625634	0	z	374	626008
좌우반구com(CVF, UVF, BVF)_2	12	1	<?xml version="1.0"?>\n<Clock xmlns:dt="urn:schemas-microsoft-com:datatypes"><Description dt:dt="string">E-Prime Primary Realtime Clock</Description><StartTime><Timestamp dt:dt="int">0</Timestamp><DateUtc dt:dt="string">2020-10-08T07:24:03Z</DateUtc></StartTime><FrequencyChanges><FrequencyChange><Frequency dt:dt="r8">2699960000</Frequency><Timestamp dt:dt="r8">4.1602066642423E+15</Timestamp><Curr…	좌우반구com(CVF, UVF, BVF)_2-012-1	60.021	1.0.0.165	1	-1211419170	Professional	2.0.10.242	2.0.10.356	10-08-2020	2020-10-08 오전 7:24:04	16:24:04	2.0.10.252	181		1	z	기록	NULL	NULL	NULL	27	1	49	NULL	NULL	NULL	KSY4	List2	NULL	NULL	NULL	NULL	NULL	NULL	NULL	NULL	NULL	1	z	0	3	568620	0	z	244	568864
좌우반구com(CVF, UVF, BVF)_2	12	1	<?xml version="1.0"?>\n<Clock xmlns:dt="urn:schemas-microsoft-com:datatypes"><Description dt:dt="string">E-Prime Primary Realtime Clock</Description><StartTime><Timestamp dt:dt="int">0</Timestamp><DateUtc dt:dt="string">2020-10-08T07:24:03Z</DateUtc></StartTime><FrequencyChanges><FrequencyChange><Frequency dt:dt="r8">2699960000</Frequency><Timestamp dt:dt="r8">4.1602066642423E+15</Timestamp><Curr…	좌우반구com(CVF, UVF, BVF)_2-012-1	60.021	1.0.0.165	1	-1211419170	Professional	2.0.10.242	2.0.10.356	10-08-2020	2020-10-08 오전 7:24:04	16:24:04	2.0.10.252	354		1	z	기름	NULL	NULL	NULL	NULL	NULL	NULL	49	1	90	KSY4	List3	NULL	NULL	NULL	NULL	NULL	NULL	NULL	NULL	NULL	1	z	0	3	1041223	0	z	309	1041532
좌우반구com(CVF, UVF, BVF)_2	12	1	<?xml version="1.0"?>\n<Clock xmlns:dt="urn:schemas-microsoft-com:datatypes"><Description dt:dt="string">E-Prime Primary Realtime Clock</Description><StartTime><Timestamp dt:dt="int">0</Timestamp><DateUtc dt:dt="string">2020-10-08T07:24:03Z</DateUtc></StartTime><FrequencyChanges><FrequencyChange><Frequency dt:dt="r8">2699960000</Frequency><Timestamp dt:dt="r8">4.1602066642423E+15</Timestamp><Curr…	좌우반구com(CVF, UVF, BVF)_2-012-1	60.021	1.0.0.165	1	-1211419170	Professional	2.0.10.242	2.0.10.356	10-08-2020	2020-10-08 오전 7:24:04	16:24:04	2.0.10.252	144		1	z	기술	NULL	NULL	NULL	76	1	12	NULL	NULL	NULL	KSY4	List2	NULL	NULL	NULL	NULL	NULL	NULL	NULL	NULL	NULL	1	z	0	3	473220	0	z	309	473529
좌우반구com(CVF, UVF, BVF)_2	12	1	<?xml version="1.0"?>\n<Clock xmlns:dt="urn:schemas-microsoft-com:datatypes"><Description dt:dt="string">E-Prime Primary Realtime Clock</Description><StartTime><Timestamp dt:dt="int">0</Timestamp><DateUtc dt:dt="string">2020-10-08T07:24:03Z</DateUtc></StartTime><FrequencyChanges><FrequencyChange><Frequency dt:dt="r8">2699960000</Frequency><Timestamp dt:dt="r8">4.1602066642423E+15</Timestamp><Curr…	좌우반구com(CVF, UVF, BVF)_2-012-1	60.021	1.0.0.165	1	-1211419170	Professional	2.0.10.242	2.0.10.356	10-08-2020	2020-10-08 오전 7:24:04	16:24:04	2.0.10.252	397		1	z	기운	NULL	NULL	NULL	NULL	NULL	NULL	58	1	133	KSY4	List3	NULL	NULL	NULL	NULL	NULL	NULL	NULL	NULL	NULL	1	z	1	3	1154400	0	z	323	1154723
좌우반구com(CVF, UVF, BVF)_2	12	1	<?xml version="1.0"?>\n<Clock xmlns:dt="urn:schemas-microsoft-com:datatypes"><Description dt:dt="string">E-Prime Primary Realtime Clock</Description><StartTime><Timestamp dt:dt="int">0</Timestamp><DateUtc dt:dt="string">2020-10-08T07:24:03Z</DateUtc></StartTime><FrequencyChanges><FrequencyChange><Frequency dt:dt="r8">2699960000</Frequency><Timestamp dt:dt="r8">4.1602066642423E+15</Timestamp><Curr…	좌우반구com(CVF, UVF, BVF)_2-012-1	60.021	1.0.0.165	1	-1211419170	Professional	2.0.10.242	2.0.10.356	10-08-2020	2020-10-08 오전 7:24:04	16:24:04	2.0.10.252	341		1	z	기준	NULL	NULL	NULL	NULL	NULL	NULL	123	1	77	KSY4	List3	NULL	NULL	NULL	NULL	NULL	NULL	NULL	NULL	NULL	1	z	0	3	1008101	0	z	287	1008388
좌우반구com(CVF, UVF, BVF)_2	12	1	<?xml version="1.0"?>\n<Clock xmlns:dt="urn:schemas-microsoft-com:datatypes"><Description dt:dt="string">E-Prime Primary Realtime Clock</Description><StartTime><Timestamp dt:dt="int">0</Timestamp><DateUtc dt:dt="string">2020-10-08T07:24:03Z</DateUtc></StartTime><FrequencyChanges><FrequencyChange><Frequency dt:dt="r8">2699960000</Frequency><Timestamp dt:dt="r8">4.1602066642423E+15</Timestamp><Curr…	좌우반구com(CVF, UVF, BVF)_2-012-1	60.021	1.0.0.165	1	-1211419170	Professional	2.0.10.242	2.0.10.356	10-08-2020	2020-10-08 오전 7:24:04	16:24:04	2.0.10.252	67		1	z	기차	110	1	67	NULL	NULL	NULL	NULL	NULL	NULL	KSY4	List1	NULL	NULL	NULL	NULL	NULL	NULL	NULL	NULL	NULL	1	z	0	3	188502	0	z	622	189124
좌우반구com(CVF, UVF, BVF)_2	12	1	<?xml version="1.0"?>\n<Clock xmlns:dt="urn:schemas-microsoft-com:datatypes"><Description dt:dt="string">E-Prime Primary Realtime Clock</Description><StartTime><Timestamp dt:dt="int">0</Timestamp><DateUtc dt:dt="string">2020-10-08T07:24:03Z</DateUtc></StartTime><FrequencyChanges><FrequencyChange><Frequency dt:dt="r8">2699960000</Frequency><Timestamp dt:dt="r8">4.1602066642423E+15</Timestamp><Curr…	좌우반구com(CVF, UVF, BVF)_2-012-1	60.021	1.0.0.165	1	-1211419170	Professional	2.0.10.242	2.0.10.356	10-08-2020	2020-10-08 오전 7:24:04	16:24:04	2.0.10.252	257		1	z	기회	NULL	NULL	NULL	66	1	125	NULL	NULL	NULL	KSY4	List2	NULL	NULL	NULL	NULL	NULL	NULL	NULL	NULL	NULL	0	z	1	3	768967	0	{/}	847	769814
좌우반구com(CVF, UVF, BVF)_2	12	1	<?xml version="1.0"?>\n<Clock xmlns:dt="urn:schemas-microsoft-com:datatypes"><Description dt:dt="string">E-Prime Primary Realtime Clock</Description><StartTime><Timestamp dt:dt="int">0</Timestamp><DateUtc dt:dt="string">2020-10-08T07:24:03Z</DateUtc></StartTime><FrequencyChanges><FrequencyChange><Frequency dt:dt="r8">2699960000</Frequency><Timestamp dt:dt="r8">4.1602066642423E+15</Timestamp><Curr…	좌우반구com(CVF, UVF, BVF)_2-012-1	60.021	1.0.0.165	1	-1211419170	Professional	2.0.10.242	2.0.10.356	10-08-2020	2020-10-08 오전 7:24:04	16:24:04	2.0.10.252	273		2	{/}	껍목	NULL	NULL	NULL	NULL	NULL	NULL	10	1	9	KSY	List3	0		0	-1	829280	183		0	0	1	{/}	0	3	829463	0	{/}	271	829734
좌우반구com(CVF, UVF, BVF)_2	12	1	<?xml version="1.0"?>\n<Clock xmlns:dt="urn:schemas-microsoft-com:datatypes"><Description dt:dt="string">E-Prime Primary Realtime Clock</Description><StartTime><Timestamp dt:dt="int">0</Timestamp><DateUtc dt:dt="string">2020-10-08T07:24:03Z</DateUtc></StartTime><FrequencyChanges><FrequencyChange><Frequency dt:dt="r8">2699960000</Frequency><Timestamp dt:dt="r8">4.1602066642423E+15</Timestamp><Curr…	좌우반구com(CVF, UVF, BVF)_2-012-1	60.021	1.0.0.165	1	-1211419170	Professional	2.0.10.242	2.0.10.356	10-08-2020	2020-10-08 오전 7:24:04	16:24:04	2.0.10.252	356		2	{/}	껍밀	NULL	NULL	NULL	NULL	NULL	NULL	109	1	92	KSY	List3	0		0	-1	1046121	184		0	0	1	{/}	0	4	1046305	0	{/}	443	1046748
좌우반구com(CVF, UVF, BVF)_2	12	1	<?xml version="1.0"?>\n<Clock xmlns:dt="urn:schemas-microsoft-com:datatypes"><Description dt:dt="string">E-Prime Primary Realtime Clock</Description><StartTime><Timestamp dt:dt="int">0</Timestamp><DateUtc dt:dt="string">2020-10-08T07:24:03Z</DateUtc></StartTime><FrequencyChanges><FrequencyChange><Frequency dt:dt="r8">2699960000</Frequency><Timestamp dt:dt="r8">4.1602066642423E+15</Timestamp><Curr…	좌우반구com(CVF, UVF, BVF)_2-012-1	60.021	1.0.0.165	1	-1211419170	Professional	2.0.10.242	2.0.10.356	10-08-2020	2020-10-08 오전 7:24:04	16:24:04	2.0.10.252	41		1	z	껍질	33	1	41	NULL	NULL	NULL	NULL	NULL	NULL	KSY4	List1	NULL	NULL	NULL	NULL	NULL	NULL	NULL	NULL	NULL	0	z	0	3	119593	0	{/}	523	120116
좌우반구com(CVF, UVF, BVF)_2	12	1	<?xml version="1.0"?>\n<Clock xmlns:dt="urn:schemas-microsoft-com:datatypes"><Description dt:dt="string">E-Prime Primary Realtime Clock</Description><StartTime><Timestamp dt:dt="int">0</Timestamp><DateUtc dt:dt="string">2020-10-08T07:24:03Z</DateUtc></StartTime><FrequencyChanges><FrequencyChange><Frequency dt:dt="r8">2699960000</Frequency><Timestamp dt:dt="r8">4.1602066642423E+15</Timestamp><Curr…	좌우반구com(CVF, UVF, BVF)_2-012-1	60.021	1.0.0.165	1	-1211419170	Professional	2.0.10.242	2.0.10.356	10-08-2020	2020-10-08 오전 7:24:04	16:24:04	2.0.10.252	31		2	{/}	껍퇴	47	1	31	NULL	NULL	NULL	NULL	NULL	NULL	KSY4	List1	NULL	NULL	NULL	NULL	NULL	NULL	NULL	NULL	NULL	1	{/}	0	4	93369	0	{/}	435	93804
좌우반구com(CVF, UVF, BVF)_2	12	1	<?xml version="1.0"?>\n<Clock xmlns:dt="urn:schemas-microsoft-com:datatypes"><Description dt:dt="string">E-Prime Primary Realtime Clock</Description><StartTime><Timestamp dt:dt="int">0</Timestamp><DateUtc dt:dt="string">2020-10-08T07:24:03Z</DateUtc></StartTime><FrequencyChanges><FrequencyChange><Frequency dt:dt="r8">2699960000</Frequency><Timestamp dt:dt="r8">4.1602066642423E+15</Timestamp><Curr…	좌우반구com(CVF, UVF, BVF)_2-012-1	60.021	1.0.0.165	1	-1211419170	Professional	2.0.10.242	2.0.10.356	10-08-2020	2020-10-08 오전 7:24:04	16:24:04	2.0.10.252	56		2	{/}	나개	112	1	56	NULL	NULL	NULL	NULL	NULL	NULL	KSY3	List1	NULL	NULL	NULL	NULL	NULL	NULL	NULL	NULL	NULL	1	{/}	0	3	159029	0	{/}	423	159452
좌우반구com(CVF, UVF, BVF)_2	12	1	<?xml version="1.0"?>\n<Clock xmlns:dt="urn:schemas-microsoft-com:datatypes"><Description dt:dt="string">E-Prime Primary Realtime Clock</Description><StartTime><Timestamp dt:dt="int">0</Timestamp><DateUtc dt:dt="string">2020-10-08T07:24:03Z</DateUtc></StartTime><FrequencyChanges><FrequencyChange><Frequency dt:dt="r8">2699960000</Frequency><Timestamp dt:dt="r8">4.1602066642423E+15</Timestamp><Curr…	좌우반구com(CVF, UVF, BVF)_2-012-1	60.021	1.0.0.165	1	-1211419170	Professional	2.0.10.242	2.0.10.356	10-08-2020	2020-10-08 오전 7:24:04	16:24:04	2.0.10.252	101		1	z	내일	18	1	101	NULL	NULL	NULL	NULL	NULL	NULL	KSY4	List1	NULL	NULL	NULL	NULL	NULL	NULL	NULL	NULL	NULL	1	z	0	3	276788	0	z	359	277147
좌우반구com(CVF, UVF, BVF)_2	12	1	<?xml version="1.0"?>\n<Clock xmlns:dt="urn:schemas-microsoft-com:datatypes"><Description dt:dt="string">E-Prime Primary Realtime Clock</Description><StartTime><Timestamp dt:dt="int">0</Timestamp><DateUtc dt:dt="string">2020-10-08T07:24:03Z</DateUtc></StartTime><FrequencyChanges><FrequencyChange><Frequency dt:dt="r8">2699960000</Frequency><Timestamp dt:dt="r8">4.1602066642423E+15</Timestamp><Curr…	좌우반구com(CVF, UVF, BVF)_2-012-1	60.021	1.0.0.165	1	-1211419170	Professional	2.0.10.242	2.0.10.356	10-08-2020	2020-10-08 오전 7:24:04	16:24:04	2.0.10.252	360		2	{/}	내죽	NULL	NULL	NULL	NULL	NULL	NULL	129	1	96	KSY	List3	0		0	0	1056518	183		0	0	1	{/}	0	3	1056701	0	{/}	391	1057092
좌우반구com(CVF, UVF, BVF)_2	12	1	<?xml version="1.0"?>\n<Clock xmlns:dt="urn:schemas-microsoft-com:datatypes"><Description dt:dt="string">E-Prime Primary Realtime Clock</Description><StartTime><Timestamp dt:dt="int">0</Timestamp><DateUtc dt:dt="string">2020-10-08T07:24:03Z</DateUtc></StartTime><FrequencyChanges><FrequencyChange><Frequency dt:dt="r8">2699960000</Frequency><Timestamp dt:dt="r8">4.1602066642423E+15</Timestamp><Curr…	좌우반구com(CVF, UVF, BVF)_2-012-1	60.021	1.0.0.165	1	-1211419170	Professional	2.0.10.242	2.0.10.356	10-08-2020	2020-10-08 오전 7:24:04	16:24:04	2.0.10.252	153		2	{/}	내표	NULL	NULL	NULL	51	1	21	NULL	NULL	NULL	KSY4	List2	NULL	NULL	NULL	NULL	NULL	NULL	NULL	NULL	NULL	1	{/}	1	3	496445	0	{/}	468	496913
좌우반구com(CVF, UVF, BVF)_2	12	1	<?xml version="1.0"?>\n<Clock xmlns:dt="urn:schemas-microsoft-com:datatypes"><Description dt:dt="string">E-Prime Primary Realtime Clock</Description><StartTime><Timestamp dt:dt="int">0</Timestamp><DateUtc dt:dt="string">2020-10-08T07:24:03Z</DateUtc></StartTime><FrequencyChanges><FrequencyChange><Frequency dt:dt="r8">2699960000</Frequency><Timestamp dt:dt="r8">4.1602066642423E+15</Timestamp><Curr…	좌우반구com(CVF, UVF, BVF)_2-012-1	60.021	1.0.0.165	1	-1211419170	Professional	2.0.10.242	2.0.10.356	10-08-2020	2020-10-08 오전 7:24:04	16:24:04	2.0.10.252	137		2	{/}	념속	NULL	NULL	NULL	121	1	5	NULL	NULL	NULL	KSY3	List2	NULL	NULL	NULL	NULL	NULL	NULL	NULL	NULL	NULL	1	{/}	0	4	455060	0	{/}	485	455545
좌우반구com(CVF, UVF, BVF)_2	12	1	<?xml version="1.0"?>\n<Clock xmlns:dt="urn:schemas-microsoft-com:datatypes"><Description dt:dt="string">E-Prime Primary Realtime Clock</Description><StartTime><Timestamp dt:dt="int">0</Timestamp><DateUtc dt:dt="string">2020-10-08T07:24:03Z</DateUtc></StartTime><FrequencyChanges><FrequencyChange><Frequency dt:dt="r8">2699960000</Frequency><Timestamp dt:dt="r8">4.1602066642423E+15</Timestamp><Curr…	좌우반구com(CVF, UVF, BVF)_2-012-1	60.021	1.0.0.165	1	-1211419170	Professional	2.0.10.242	2.0.10.356	10-08-2020	2020-10-08 오전 7:24:04	16:24:04	2.0.10.252	209		2	{/}	념실	NULL	NULL	NULL	88	1	77	NULL	NULL	NULL	KSY3	List2	NULL	NULL	NULL	NULL	NULL	NULL	NULL	NULL	NULL	1	{/}	1	3	641278	0	{/}	426	641704
좌우반구com(CVF, UVF, BVF)_2	12	1	<?xml version="1.0"?>\n<Clock xmlns:dt="urn:schemas-microsoft-com:datatypes"><Description dt:dt="string">E-Prime Primary Realtime Clock</Description><StartTime><Timestamp dt:dt="int">0</Timestamp><DateUtc dt:dt="string">2020-10-08T07:24:03Z</DateUtc></StartTime><FrequencyChanges><FrequencyChange><Frequency dt:dt="r8">2699960000</Frequency><Timestamp dt:dt="r8">4.1602066642423E+15</Timestamp><Curr…	좌우반구com(CVF, UVF, BVF)_2-012-1	60.021	1.0.0.165	1	-1211419170	Professional	2.0.10.242	2.0.10.356	10-08-2020	2020-10-08 오전 7:24:04	16:24:04	2.0.10.252	186		2	{/}	념효	NULL	NULL	NULL	10	1	54	NULL	NULL	NULL	KSY2	List2	NULL	NULL	NULL	NULL	NULL	NULL	NULL	NULL	NULL	1	{/}	1	3	581099	0	{/}	405	581504
좌우반구com(CVF, UVF, BVF)_2	12	1	<?xml version="1.0"?>\n<Clock xmlns:dt="urn:schemas-microsoft-com:datatypes"><Description dt:dt="string">E-Prime Primary Realtime Clock</Description><StartTime><Timestamp dt:dt="int">0</Timestamp><DateUtc dt:dt="string">2020-10-08T07:24:03Z</DateUtc></StartTime><FrequencyChanges><FrequencyChange><Frequency dt:dt="r8">2699960000</Frequency><Timestamp dt:dt="r8">4.1602066642423E+15</Timestamp><Curr…	좌우반구com(CVF, UVF, BVF)_2-012-1	60.021	1.0.0.165	1	-1211419170	Professional	2.0.10.242	2.0.10.356	10-08-2020	2020-10-08 오전 7:24:04	16:24:04	2.0.10.252	249		1	z	노조	NULL	NULL	NULL	94	1	117	NULL	NULL	NULL	KSY4	List2	NULL	NULL	NULL	NULL	NULL	NULL	NULL	NULL	NULL	1	z	1	3	749074	0	z	261	749335
좌우반구com(CVF, UVF, BVF)_2	12	1	<?xml version="1.0"?>\n<Clock xmlns:dt="urn:schemas-microsoft-com:datatypes"><Description dt:dt="string">E-Prime Primary Realtime Clock</Description><StartTime><Timestamp dt:dt="int">0</Timestamp><DateUtc dt:dt="string">2020-10-08T07:24:03Z</DateUtc></StartTime><FrequencyChanges><FrequencyChange><Frequency dt:dt="r8">2699960000</Frequency><Timestamp dt:dt="r8">4.1602066642423E+15</Timestamp><Curr…	좌우반구com(CVF, UVF, BVF)_2-012-1	60.021	1.0.0.165	1	-1211419170	Professional	2.0.10.242	2.0.10.356	10-08-2020	2020-10-08 오전 7:24:04	16:24:04	2.0.10.252	133		1	z	논란	NULL	NULL	NULL	119	1	1	NULL	NULL	NULL	KSY4	List2	NULL	NULL	NULL	NULL	NULL	NULL	NULL	NULL	NULL	1	z	0	3	445313	0	z	240	445553
좌우반구com(CVF, UVF, BVF)_2	12	1	<?xml version="1.0"?>\n<Clock xmlns:dt="urn:schemas-microsoft-com:datatypes"><Description dt:dt="string">E-Prime Primary Realtime Clock</Description><StartTime><Timestamp dt:dt="int">0</Timestamp><DateUtc dt:dt="string">2020-10-08T07:24:03Z</DateUtc></StartTime><FrequencyChanges><FrequencyChange><Frequency dt:dt="r8">2699960000</Frequency><Timestamp dt:dt="r8">4.1602066642423E+15</Timestamp><Curr…	좌우반구com(CVF, UVF, BVF)_2-012-1	60.021	1.0.0.165	1	-1211419170	Professional	2.0.10.242	2.0.10.356	10-08-2020	2020-10-08 오전 7:24:04	16:24:04	2.0.10.252	225		2	{/}	논무	NULL	NULL	NULL	120	1	93	NULL	NULL	NULL	KSY2	List2	NULL	NULL	NULL	NULL	NULL	NULL	NULL	NULL	NULL	1	{/}	0	3	684547	0	{/}	484	685031
좌우반구com(CVF, UVF, BVF)_2	12	1	<?xml version="1.0"?>\n<Clock xmlns:dt="urn:schemas-microsoft-com:datatypes"><Description dt:dt="string">E-Prime Primary Realtime Clock</Description><StartTime><Timestamp dt:dt="int">0</Timestamp><DateUtc dt:dt="string">2020-10-08T07:24:03Z</DateUtc></StartTime><FrequencyChanges><FrequencyChange><Frequency dt:dt="r8">2699960000</Frequency><Timestamp dt:dt="r8">4.1602066642423E+15</Timestamp><Curr…	좌우반구com(CVF, UVF, BVF)_2-012-1	60.021	1.0.0.165	1	-1211419170	Professional	2.0.10.242	2.0.10.356	10-08-2020	2020-10-08 오전 7:24:04	16:24:04	2.0.10.252	364		1	z	느낌	NULL	NULL	NULL	NULL	NULL	NULL	54	1	100	KSY4	List3	NULL	NULL	NULL	NULL	NULL	NULL	NULL	NULL	NULL	1	z	0	4	1067331	0	z	281	1067612
좌우반구com(CVF, UVF, BVF)_2	12	1	<?xml version="1.0"?>\n<Clock xmlns:dt="urn:schemas-microsoft-com:datatypes"><Description dt:dt="string">E-Prime Primary Realtime Clock</Description><StartTime><Timestamp dt:dt="int">0</Timestamp><DateUtc dt:dt="string">2020-10-08T07:24:03Z</DateUtc></StartTime><FrequencyChanges><FrequencyChange><Frequency dt:dt="r8">2699960000</Frequency><Timestamp dt:dt="r8">4.1602066642423E+15</Timestamp><Curr…	좌우반구com(CVF, UVF, BVF)_2-012-1	60.021	1.0.0.165	1	-1211419170	Professional	2.0.10.242	2.0.10.356	10-08-2020	2020-10-08 오전 7:24:04	16:24:04	2.0.10.252	125		2	{/}	느속	117	1	125	NULL	NULL	NULL	NULL	NULL	NULL	KSY3	List1	NULL	NULL	NULL	NULL	NULL	NULL	NULL	NULL	NULL	1	{/}	0	4	338967	0	{/}	387	339354
좌우반구com(CVF, UVF, BVF)_2	12	1	<?xml version="1.0"?>\n<Clock xmlns:dt="urn:schemas-microsoft-com:datatypes"><Description dt:dt="string">E-Prime Primary Realtime Clock</Description><StartTime><Timestamp dt:dt="int">0</Timestamp><DateUtc dt:dt="string">2020-10-08T07:24:03Z</DateUtc></StartTime><FrequencyChanges><FrequencyChange><Frequency dt:dt="r8">2699960000</Frequency><Timestamp dt:dt="r8">4.1602066642423E+15</Timestamp><Curr…	좌우반구com(CVF, UVF, BVF)_2-012-1	60.021	1.0.0.165	1	-1211419170	Professional	2.0.10.242	2.0.10.356	10-08-2020	2020-10-08 오전 7:24:04	16:24:04	2.0.10.252	217		2	{/}	느스	NULL	NULL	NULL	72	1	85	NULL	NULL	NULL	KSY	List2	0		0	-1	661638	183		0	0	1	{/}	0	3	661821	0	{/}	314	662135
좌우반구com(CVF, UVF, BVF)_2	12	1	<?xml version="1.0"?>\n<Clock xmlns:dt="urn:schemas-microsoft-com:datatypes"><Description dt:dt="string">E-Prime Primary Realtime Clock</Description><StartTime><Timestamp dt:dt="int">0</Timestamp><DateUtc dt:dt="string">2020-10-08T07:24:03Z</DateUtc></StartTime><FrequencyChanges><FrequencyChange><Frequency dt:dt="r8">2699960000</Frequency><Timestamp dt:dt="r8">4.1602066642423E+15</Timestamp><Curr…	좌우반구com(CVF, UVF, BVF)_2-012-1	60.021	1.0.0.165	1	-1211419170	Professional	2.0.10.242	2.0.10.356	10-08-2020	2020-10-08 오전 7:24:04	16:24:04	2.0.10.252	281		2	{/}	느체	NULL	NULL	NULL	NULL	NULL	NULL	45	1	17	KSY4	List3	NULL	NULL	NULL	NULL	NULL	NULL	NULL	NULL	NULL	1	{/}	0	3	853055	0	{/}	439	853494
좌우반구com(CVF, UVF, BVF)_2	12	1	<?xml version="1.0"?>\n<Clock xmlns:dt="urn:schemas-microsoft-com:datatypes"><Description dt:dt="string">E-Prime Primary Realtime Clock</Description><StartTime><Timestamp dt:dt="int">0</Timestamp><DateUtc dt:dt="string">2020-10-08T07:24:03Z</DateUtc></StartTime><FrequencyChanges><FrequencyChange><Frequency dt:dt="r8">2699960000</Frequency><Timestamp dt:dt="r8">4.1602066642423E+15</Timestamp><Curr…	좌우반구com(CVF, UVF, BVF)_2-012-1	60.021	1.0.0.165	1	-1211419170	Professional	2.0.10.242	2.0.10.356	10-08-2020	2020-10-08 오전 7:24:04	16:24:04	2.0.10.252	111		2	{/}	님우	26	1	111	NULL	NULL	NULL	NULL	NULL	NULL	KSY4	List1	NULL	NULL	NULL	NULL	NULL	NULL	NULL	NULL	NULL	1	{/}	0	3	302929	0	{/}	442	303371
좌우반구com(CVF, UVF, BVF)_2	12	1	<?xml version="1.0"?>\n<Clock xmlns:dt="urn:schemas-microsoft-com:datatypes"><Description dt:dt="string">E-Prime Primary Realtime Clock</Description><StartTime><Timestamp dt:dt="int">0</Timestamp><DateUtc dt:dt="string">2020-10-08T07:24:03Z</DateUtc></StartTime><FrequencyChanges><FrequencyChange><Frequency dt:dt="r8">2699960000</Frequency><Timestamp dt:dt="r8">4.1602066642423E+15</Timestamp><Curr…	좌우반구com(CVF, UVF, BVF)_2-012-1	60.021	1.0.0.165	1	-1211419170	Professional	2.0.10.242	2.0.10.356	10-08-2020	2020-10-08 오전 7:24:04	16:24:04	2.0.10.252	141		2	{/}	단률	NULL	NULL	NULL	91	1	9	NULL	NULL	NULL	KSY2	List2	NULL	NULL	NULL	NULL	NULL	NULL	NULL	NULL	NULL	1	{/}	0	4	465390	0	{/}	427	465817
좌우반구com(CVF, UVF, BVF)_2	12	1	<?xml version="1.0"?>\n<Clock xmlns:dt="urn:schemas-microsoft-com:datatypes"><Description dt:dt="string">E-Prime Primary Realtime Clock</Description><StartTime><Timestamp dt:dt="int">0</Timestamp><DateUtc dt:dt="string">2020-10-08T07:24:03Z</DateUtc></StartTime><FrequencyChanges><FrequencyChange><Frequency dt:dt="r8">2699960000</Frequency><Timestamp dt:dt="r8">4.1602066642423E+15</Timestamp><Curr…	좌우반구com(CVF, UVF, BVF)_2-012-1	60.021	1.0.0.165	1	-1211419170	Professional	2.0.10.242	2.0.10.356	10-08-2020	2020-10-08 오전 7:24:04	16:24:04	2.0.10.252	289		1	z	단어	NULL	NULL	NULL	NULL	NULL	NULL	32	1	25	KSY4	List3	NULL	NULL	NULL	NULL	NULL	NULL	NULL	NULL	NULL	1	z	0	3	874181	0	z	249	874430
좌우반구com(CVF, UVF, BVF)_2	12	1	<?xml version="1.0"?>\n<Clock xmlns:dt="urn:schemas-microsoft-com:datatypes"><Description dt:dt="string">E-Prime Primary Realtime Clock</Description><StartTime><Timestamp dt:dt="int">0</Timestamp><DateUtc dt:dt="string">2020-10-08T07:24:03Z</DateUtc></StartTime><FrequencyChanges><FrequencyChange><Frequency dt:dt="r8">2699960000</Frequency><Timestamp dt:dt="r8">4.1602066642423E+15</Timestamp><Curr…	좌우반구com(CVF, UVF, BVF)_2-012-1	60.021	1.0.0.165	1	-1211419170	Professional	2.0.10.242	2.0.10.356	10-08-2020	2020-10-08 오전 7:24:04	16:24:04	2.0.10.252	193		1	z	단위	NULL	NULL	NULL	75	1	61	NULL	NULL	NULL	KSY4	List2	NULL	NULL	NULL	NULL	NULL	NULL	NULL	NULL	NULL	1	z	1	3	599176	0	z	368	599544
좌우반구com(CVF, UVF, BVF)_2	12	1	<?xml version="1.0"?>\n<Clock xmlns:dt="urn:schemas-microsoft-com:datatypes"><Description dt:dt="string">E-Prime Primary Realtime Clock</Description><StartTime><Timestamp dt:dt="int">0</Timestamp><DateUtc dt:dt="string">2020-10-08T07:24:03Z</DateUtc></StartTime><FrequencyChanges><FrequencyChange><Frequency dt:dt="r8">2699960000</Frequency><Timestamp dt:dt="r8">4.1602066642423E+15</Timestamp><Curr…	좌우반구com(CVF, UVF, BVF)_2-012-1	60.021	1.0.0.165	1	-1211419170	Professional	2.0.10.242	2.0.10.356	10-08-2020	2020-10-08 오전 7:24:04	16:24:04	2.0.10.252	46		1	z	담화	124	1	46	NULL	NULL	NULL	NULL	NULL	NULL	KSY4	List1	NULL	NULL	NULL	NULL	NULL	NULL	NULL	NULL	NULL	1	z	0	4	132322	0	z	554	132876
좌우반구com(CVF, UVF, BVF)_2	12	1	<?xml version="1.0"?>\n<Clock xmlns:dt="urn:schemas-microsoft-com:datatypes"><Description dt:dt="string">E-Prime Primary Realtime Clock</Description><StartTime><Timestamp dt:dt="int">0</Timestamp><DateUtc dt:dt="string">2020-10-08T07:24:03Z</DateUtc></StartTime><FrequencyChanges><FrequencyChange><Frequency dt:dt="r8">2699960000</Frequency><Timestamp dt:dt="r8">4.1602066642423E+15</Timestamp><Curr…	좌우반구com(CVF, UVF, BVF)_2-012-1	60.021	1.0.0.165	1	-1211419170	Professional	2.0.10.242	2.0.10.356	10-08-2020	2020-10-08 오전 7:24:04	16:24:04	2.0.10.252	94		1	z	대문	82	1	94	NULL	NULL	NULL	NULL	NULL	NULL	KSY4	List1	NULL	NULL	NULL	NULL	NULL	NULL	NULL	NULL	NULL	1	z	1	3	259044	0	z	311	259355
좌우반구com(CVF, UVF, BVF)_2	12	1	<?xml version="1.0"?>\n<Clock xmlns:dt="urn:schemas-microsoft-com:datatypes"><Description dt:dt="string">E-Prime Primary Realtime Clock</Description><StartTime><Timestamp dt:dt="int">0</Timestamp><DateUtc dt:dt="string">2020-10-08T07:24:03Z</DateUtc></StartTime><FrequencyChanges><FrequencyChange><Frequency dt:dt="r8">2699960000</Frequency><Timestamp dt:dt="r8">4.1602066642423E+15</Timestamp><Curr…	좌우반구com(CVF, UVF, BVF)_2-012-1	60.021	1.0.0.165	1	-1211419170	Professional	2.0.10.242	2.0.10.356	10-08-2020	2020-10-08 오전 7:24:04	16:24:04	2.0.10.252	162		1	z	대중	NULL	NULL	NULL	125	1	30	NULL	NULL	NULL	KSY4	List2	NULL	NULL	NULL	NULL	NULL	NULL	NULL	NULL	NULL	1	z	0	4	520071	0	z	322	520393
좌우반구com(CVF, UVF, BVF)_2	12	1	<?xml version="1.0"?>\n<Clock xmlns:dt="urn:schemas-microsoft-com:datatypes"><Description dt:dt="string">E-Prime Primary Realtime Clock</Description><StartTime><Timestamp dt:dt="int">0</Timestamp><DateUtc dt:dt="string">2020-10-08T07:24:03Z</DateUtc></StartTime><FrequencyChanges><FrequencyChange><Frequency dt:dt="r8">2699960000</Frequency><Timestamp dt:dt="r8">4.1602066642423E+15</Timestamp><Curr…	좌우반구com(CVF, UVF, BVF)_2-012-1	60.021	1.0.0.165	1	-1211419170	Professional	2.0.10.242	2.0.10.356	10-08-2020	2020-10-08 오전 7:24:04	16:24:04	2.0.10.252	57		1	z	도박	91	1	57	NULL	NULL	NULL	NULL	NULL	NULL	KSY4	List1	NULL	NULL	NULL	NULL	NULL	NULL	NULL	NULL	NULL	1	z	0	4	161662	0	z	406	162068
좌우반구com(CVF, UVF, BVF)_2	12	1	<?xml version="1.0"?>\n<Clock xmlns:dt="urn:schemas-microsoft-com:datatypes"><Description dt:dt="string">E-Prime Primary Realtime Clock</Description><StartTime><Timestamp dt:dt="int">0</Timestamp><DateUtc dt:dt="string">2020-10-08T07:24:03Z</DateUtc></StartTime><FrequencyChanges><FrequencyChange><Frequency dt:dt="r8">2699960000</Frequency><Timestamp dt:dt="r8">4.1602066642423E+15</Timestamp><Curr…	좌우반구com(CVF, UVF, BVF)_2-012-1	60.021	1.0.0.165	1	-1211419170	Professional	2.0.10.242	2.0.10.356	10-08-2020	2020-10-08 오전 7:24:04	16:24:04	2.0.10.252	310		2	{/}	도휘	NULL	NULL	NULL	NULL	NULL	NULL	24	1	46	KSY3	List3	NULL	NULL	NULL	NULL	NULL	NULL	NULL	NULL	NULL	1	{/}	0	4	928296	0	{/}	413	928709
좌우반구com(CVF, UVF, BVF)_2	12	1	<?xml version="1.0"?>\n<Clock xmlns:dt="urn:schemas-microsoft-com:datatypes"><Description dt:dt="string">E-Prime Primary Realtime Clock</Description><StartTime><Timestamp dt:dt="int">0</Timestamp><DateUtc dt:dt="string">2020-10-08T07:24:03Z</DateUtc></StartTime><FrequencyChanges><FrequencyChange><Frequency dt:dt="r8">2699960000</Frequency><Timestamp dt:dt="r8">4.1602066642423E+15</Timestamp><Curr…	좌우반구com(CVF, UVF, BVF)_2-012-1	60.021	1.0.0.165	1	-1211419170	Professional	2.0.10.242	2.0.10.356	10-08-2020	2020-10-08 오전 7:24:04	16:24:04	2.0.10.252	51		1	z	동의	76	1	51	NULL	NULL	NULL	NULL	NULL	NULL	KSY4	List1	NULL	NULL	NULL	NULL	NULL	NULL	NULL	NULL	NULL	1	z	0	3	145917	0	z	367	146284
좌우반구com(CVF, UVF, BVF)_2	12	1	<?xml version="1.0"?>\n<Clock xmlns:dt="urn:schemas-microsoft-com:datatypes"><Description dt:dt="string">E-Prime Primary Realtime Clock</Description><StartTime><Timestamp dt:dt="int">0</Timestamp><DateUtc dt:dt="string">2020-10-08T07:24:03Z</DateUtc></StartTime><FrequencyChanges><FrequencyChange><Frequency dt:dt="r8">2699960000</Frequency><Timestamp dt:dt="r8">4.1602066642423E+15</Timestamp><Curr…	좌우반구com(CVF, UVF, BVF)_2-012-1	60.021	1.0.0.165	1	-1211419170	Professional	2.0.10.242	2.0.10.356	10-08-2020	2020-10-08 오전 7:24:04	16:24:04	2.0.10.252	48		2	{/}	득관	41	1	48	NULL	NULL	NULL	NULL	NULL	NULL	KSY	List1	0		0	0	137637	183		0	0	1	{/}	0	3	137820	0	{/}	432	138252
좌우반구com(CVF, UVF, BVF)_2	12	1	<?xml version="1.0"?>\n<Clock xmlns:dt="urn:schemas-microsoft-com:datatypes"><Description dt:dt="string">E-Prime Primary Realtime Clock</Description><StartTime><Timestamp dt:dt="int">0</Timestamp><DateUtc dt:dt="string">2020-10-08T07:24:03Z</DateUtc></StartTime><FrequencyChanges><FrequencyChange><Frequency dt:dt="r8">2699960000</Frequency><Timestamp dt:dt="r8">4.1602066642423E+15</Timestamp><Curr…	좌우반구com(CVF, UVF, BVF)_2-012-1	60.021	1.0.0.165	1	-1211419170	Professional	2.0.10.242	2.0.10.356	10-08-2020	2020-10-08 오전 7:24:04	16:24:04	2.0.10.252	197		2	{/}	득동	NULL	NULL	NULL	32	1	65	NULL	NULL	NULL	KSY2	List2	NULL	NULL	NULL	NULL	NULL	NULL	NULL	NULL	NULL	1	{/}	0	3	609706	0	{/}	414	610120
좌우반구com(CVF, UVF, BVF)_2	12	1	<?xml version="1.0"?>\n<Clock xmlns:dt="urn:schemas-microsoft-com:datatypes"><Description dt:dt="string">E-Prime Primary Realtime Clock</Description><StartTime><Timestamp dt:dt="int">0</Timestamp><DateUtc dt:dt="string">2020-10-08T07:24:03Z</DateUtc></StartTime><FrequencyChanges><FrequencyChange><Frequency dt:dt="r8">2699960000</Frequency><Timestamp dt:dt="r8">4.1602066642423E+15</Timestamp><Curr…	좌우반구com(CVF, UVF, BVF)_2-012-1	60.021	1.0.0.165	1	-1211419170	Professional	2.0.10.242	2.0.10.356	10-08-2020	2020-10-08 오전 7:24:04	16:24:04	2.0.10.252	49		2	{/}	득생	28	1	49	NULL	NULL	NULL	NULL	NULL	NULL	KSY2	List1	NULL	NULL	NULL	NULL	NULL	NULL	NULL	NULL	NULL	1	{/}	0	3	140452	0	{/}	392	140844
좌우반구com(CVF, UVF, BVF)_2	12	1	<?xml version="1.0"?>\n<Clock xmlns:dt="urn:schemas-microsoft-com:datatypes"><Description dt:dt="string">E-Prime Primary Realtime Clock</Description><StartTime><Timestamp dt:dt="int">0</Timestamp><DateUtc dt:dt="string">2020-10-08T07:24:03Z</DateUtc></StartTime><FrequencyChanges><FrequencyChange><Frequency dt:dt="r8">2699960000</Frequency><Timestamp dt:dt="r8">4.1602066642423E+15</Timestamp><Curr…	좌우반구com(CVF, UVF, BVF)_2-012-1	60.021	1.0.0.165	1	-1211419170	Professional	2.0.10.242	2.0.10.356	10-08-2020	2020-10-08 오전 7:24:04	16:24:04	2.0.10.252	65		2	{/}	득외	7	1	65	NULL	NULL	NULL	NULL	NULL	NULL	KSY2	List1	NULL	NULL	NULL	NULL	NULL	NULL	NULL	NULL	NULL	1	{/}	0	3	182571	0	{/}	393	182964
좌우반구com(CVF, UVF, BVF)_2	12	1	<?xml version="1.0"?>\n<Clock xmlns:dt="urn:schemas-microsoft-com:datatypes"><Description dt:dt="string">E-Prime Primary Realtime Clock</Description><StartTime><Timestamp dt:dt="int">0</Timestamp><DateUtc dt:dt="string">2020-10-08T07:24:03Z</DateUtc></StartTime><FrequencyChanges><FrequencyChange><Frequency dt:dt="r8">2699960000</Frequency><Timestamp dt:dt="r8">4.1602066642423E+15</Timestamp><Curr…	좌우반구com(CVF, UVF, BVF)_2-012-1	60.021	1.0.0.165	1	-1211419170	Professional	2.0.10.242	2.0.10.356	10-08-2020	2020-10-08 오전 7:24:04	16:24:04	2.0.10.252	24		2	{/}	란공	106	1	24	NULL	NULL	NULL	NULL	NULL	NULL	KSY	List1	0		0	0	75242	183		0	0	1	{/}	0	3	75425	0	{/}	308	75733
좌우반구com(CVF, UVF, BVF)_2	12	1	<?xml version="1.0"?>\n<Clock xmlns:dt="urn:schemas-microsoft-com:datatypes"><Description dt:dt="string">E-Prime Primary Realtime Clock</Description><StartTime><Timestamp dt:dt="int">0</Timestamp><DateUtc dt:dt="string">2020-10-08T07:24:03Z</DateUtc></StartTime><FrequencyChanges><FrequencyChange><Frequency dt:dt="r8">2699960000</Frequency><Timestamp dt:dt="r8">4.1602066642423E+15</Timestamp><Curr…	좌우반구com(CVF, UVF, BVF)_2-012-1	60.021	1.0.0.165	1	-1211419170	Professional	2.0.10.242	2.0.10.356	10-08-2020	2020-10-08 오전 7:24:04	16:24:04	2.0.10.252	174		2	{/}	량필	NULL	NULL	NULL	79	1	42	NULL	NULL	NULL	KSY3	List2	NULL	NULL	NULL	NULL	NULL	NULL	NULL	NULL	NULL	1	{/}	0	3	550660	0	{/}	404	551064
좌우반구com(CVF, UVF, BVF)_2	12	1	<?xml version="1.0"?>\n<Clock xmlns:dt="urn:schemas-microsoft-com:datatypes"><Description dt:dt="string">E-Prime Primary Realtime Clock</Description><StartTime><Timestamp dt:dt="int">0</Timestamp><DateUtc dt:dt="string">2020-10-08T07:24:03Z</DateUtc></StartTime><FrequencyChanges><FrequencyChange><Frequency dt:dt="r8">2699960000</Frequency><Timestamp dt:dt="r8">4.1602066642423E+15</Timestamp><Curr…	좌우반구com(CVF, UVF, BVF)_2-012-1	60.021	1.0.0.165	1	-1211419170	Professional	2.0.10.242	2.0.10.356	10-08-2020	2020-10-08 오전 7:24:04	16:24:04	2.0.10.252	314		2	{/}	려제	NULL	NULL	NULL	NULL	NULL	NULL	88	1	50	KSY2	List3	NULL	NULL	NULL	NULL	NULL	NULL	NULL	NULL	NULL	1	{/}	0	3	938692	0	{/}	321	939013
좌우반구com(CVF, UVF, BVF)_2	12	1	<?xml version="1.0"?>\n<Clock xmlns:dt="urn:schemas-microsoft-com:datatypes"><Description dt:dt="string">E-Prime Primary Realtime Clock</Description><StartTime><Timestamp dt:dt="int">0</Timestamp><DateUtc dt:dt="string">2020-10-08T07:24:03Z</DateUtc></StartTime><FrequencyChanges><FrequencyChange><Frequency dt:dt="r8">2699960000</Frequency><Timestamp dt:dt="r8">4.1602066642423E+15</Timestamp><Curr…	좌우반구com(CVF, UVF, BVF)_2-012-1	60.021	1.0.0.165	1	-1211419170	Professional	2.0.10.242	2.0.10.356	10-08-2020	2020-10-08 오전 7:24:04	16:24:04	2.0.10.252	121		2	{/}	려최	32	1	121	NULL	NULL	NULL	NULL	NULL	NULL	KSY4	List1	NULL	NULL	NULL	NULL	NULL	NULL	NULL	NULL	NULL	1	{/}	0	4	328904	0	{/}	386	329290
좌우반구com(CVF, UVF, BVF)_2	12	1	<?xml version="1.0"?>\n<Clock xmlns:dt="urn:schemas-microsoft-com:datatypes"><Description dt:dt="string">E-Prime Primary Realtime Clock</Description><StartTime><Timestamp dt:dt="int">0</Timestamp><DateUtc dt:dt="string">2020-10-08T07:24:03Z</DateUtc></StartTime><FrequencyChanges><FrequencyChange><Frequency dt:dt="r8">2699960000</Frequency><Timestamp dt:dt="r8">4.1602066642423E+15</Timestamp><Curr…	좌우반구com(CVF, UVF, BVF)_2-012-1	60.021	1.0.0.165	1	-1211419170	Professional	2.0.10.242	2.0.10.356	10-08-2020	2020-10-08 오전 7:24:04	16:24:04	2.0.10.252	287		2	{/}	려희	NULL	NULL	NULL	NULL	NULL	NULL	63	1	23	KSY4	List3	NULL	NULL	NULL	NULL	NULL	NULL	NULL	NULL	NULL	1	{/}	1	3	869099	0	{/}	363	869462
좌우반구com(CVF, UVF, BVF)_2	12	1	<?xml version="1.0"?>\n<Clock xmlns:dt="urn:schemas-microsoft-com:datatypes"><Description dt:dt="string">E-Prime Primary Realtime Clock</Description><StartTime><Timestamp dt:dt="int">0</Timestamp><DateUtc dt:dt="string">2020-10-08T07:24:03Z</DateUtc></StartTime><FrequencyChanges><FrequencyChange><Frequency dt:dt="r8">2699960000</Frequency><Timestamp dt:dt="r8">4.1602066642423E+15</Timestamp><Curr…	좌우반구com(CVF, UVF, BVF)_2-012-1	60.021	1.0.0.165	1	-1211419170	Professional	2.0.10.242	2.0.10.356	10-08-2020	2020-10-08 오전 7:24:04	16:24:04	2.0.10.252	32		2	{/}	력름	14	1	32	NULL	NULL	NULL	NULL	NULL	NULL	KSY3	List1	NULL	NULL	NULL	NULL	NULL	NULL	NULL	NULL	NULL	0	{/}	0	3	96001	0	z	452	96453
좌우반구com(CVF, UVF, BVF)_2	12	1	<?xml version="1.0"?>\n<Clock xmlns:dt="urn:schemas-microsoft-com:datatypes"><Description dt:dt="string">E-Prime Primary Realtime Clock</Description><StartTime><Timestamp dt:dt="int">0</Timestamp><DateUtc dt:dt="string">2020-10-08T07:24:03Z</DateUtc></StartTime><FrequencyChanges><FrequencyChange><Frequency dt:dt="r8">2699960000</Frequency><Timestamp dt:dt="r8">4.1602066642423E+15</Timestamp><Curr…	좌우반구com(CVF, UVF, BVF)_2-012-1	60.021	1.0.0.165	1	-1211419170	Professional	2.0.10.242	2.0.10.356	10-08-2020	2020-10-08 오전 7:24:04	16:24:04	2.0.10.252	109		2	{/}	례부	98	1	109	NULL	NULL	NULL	NULL	NULL	NULL	KSY4	List1	NULL	NULL	NULL	NULL	NULL	NULL	NULL	NULL	NULL	1	{/}	0	3	297448	0	{/}	347	297795
좌우반구com(CVF, UVF, BVF)_2	12	1	<?xml version="1.0"?>\n<Clock xmlns:dt="urn:schemas-microsoft-com:datatypes"><Description dt:dt="string">E-Prime Primary Realtime Clock</Description><StartTime><Timestamp dt:dt="int">0</Timestamp><DateUtc dt:dt="string">2020-10-08T07:24:03Z</DateUtc></StartTime><FrequencyChanges><FrequencyChange><Frequency dt:dt="r8">2699960000</Frequency><Timestamp dt:dt="r8">4.1602066642423E+15</Timestamp><Curr…	좌우반구com(CVF, UVF, BVF)_2-012-1	60.021	1.0.0.165	1	-1211419170	Professional	2.0.10.242	2.0.10.356	10-08-2020	2020-10-08 오전 7:24:04	16:24:04	2.0.10.252	345		2	{/}	록어	NULL	NULL	NULL	NULL	NULL	NULL	59	1	81	KSY	List3	0		0	-1	1018181	183		0	0	1	{/}	1	3	1018364	0	{/}	304	1018668
좌우반구com(CVF, UVF, BVF)_2	12	1	<?xml version="1.0"?>\n<Clock xmlns:dt="urn:schemas-microsoft-com:datatypes"><Description dt:dt="string">E-Prime Primary Realtime Clock</Description><StartTime><Timestamp dt:dt="int">0</Timestamp><DateUtc dt:dt="string">2020-10-08T07:24:03Z</DateUtc></StartTime><FrequencyChanges><FrequencyChange><Frequency dt:dt="r8">2699960000</Frequency><Timestamp dt:dt="r8">4.1602066642423E+15</Timestamp><Curr…	좌우반구com(CVF, UVF, BVF)_2-012-1	60.021	1.0.0.165	1	-1211419170	Professional	2.0.10.242	2.0.10.356	10-08-2020	2020-10-08 오전 7:24:04	16:24:04	2.0.10.252	361		2	{/}	류궤	NULL	NULL	NULL	NULL	NULL	NULL	5	1	97	KSY	List3	0		0	0	1059117	183		0	0	1	{/}	0	3	1059300	0	{/}	552	1059852
좌우반구com(CVF, UVF, BVF)_2	12	1	<?xml version="1.0"?>\n<Clock xmlns:dt="urn:schemas-microsoft-com:datatypes"><Description dt:dt="string">E-Prime Primary Realtime Clock</Description><StartTime><Timestamp dt:dt="int">0</Timestamp><DateUtc dt:dt="string">2020-10-08T07:24:03Z</DateUtc></StartTime><FrequencyChanges><FrequencyChange><Frequency dt:dt="r8">2699960000</Frequency><Timestamp dt:dt="r8">4.1602066642423E+15</Timestamp><Curr…	좌우반구com(CVF, UVF, BVF)_2-012-1	60.021	1.0.0.165	1	-1211419170	Professional	2.0.10.242	2.0.10.356	10-08-2020	2020-10-08 오전 7:24:04	16:24:04	2.0.10.252	167		2	{/}	류란	NULL	NULL	NULL	1	1	35	NULL	NULL	NULL	KSY3	List2	NULL	NULL	NULL	NULL	NULL	NULL	NULL	NULL	NULL	1	{/}	0	3	532966	0	{/}	435	533401
좌우반구com(CVF, UVF, BVF)_2	12	1	<?xml version="1.0"?>\n<Clock xmlns:dt="urn:schemas-microsoft-com:datatypes"><Description dt:dt="string">E-Prime Primary Realtime Clock</Description><StartTime><Timestamp dt:dt="int">0</Timestamp><DateUtc dt:dt="string">2020-10-08T07:24:03Z</DateUtc></StartTime><FrequencyChanges><FrequencyChange><Frequency dt:dt="r8">2699960000</Frequency><Timestamp dt:dt="r8">4.1602066642423E+15</Timestamp><Curr…	좌우반구com(CVF, UVF, BVF)_2-012-1	60.021	1.0.0.165	1	-1211419170	Professional	2.0.10.242	2.0.10.356	10-08-2020	2020-10-08 오전 7:24:04	16:24:04	2.0.10.252	98		2	{/}	류포	62	1	98	NULL	NULL	NULL	NULL	NULL	NULL	KSY4	List1	NULL	NULL	NULL	NULL	NULL	NULL	NULL	NULL	NULL	0	{/}	0	3	269374	0	z	341	269715
좌우반구com(CVF, UVF, BVF)_2	12	1	<?xml version="1.0"?>\n<Clock xmlns:dt="urn:schemas-microsoft-com:datatypes"><Description dt:dt="string">E-Prime Primary Realtime Clock</Description><StartTime><Timestamp dt:dt="int">0</Timestamp><DateUtc dt:dt="string">2020-10-08T07:24:03Z</DateUtc></StartTime><FrequencyChanges><FrequencyChange><Frequency dt:dt="r8">2699960000</Frequency><Timestamp dt:dt="r8">4.1602066642423E+15</Timestamp><Curr…	좌우반구com(CVF, UVF, BVF)_2-012-1	60.021	1.0.0.165	1	-1211419170	Professional	2.0.10.242	2.0.10.356	10-08-2020	2020-10-08 오전 7:24:04	16:24:04	2.0.10.252	64		2	{/}	률법	78	1	64	NULL	NULL	NULL	NULL	NULL	NULL	KSY3	List1	NULL	NULL	NULL	NULL	NULL	NULL	NULL	NULL	NULL	1	{/}	0	4	179939	0	{/}	433	180372
좌우반구com(CVF, UVF, BVF)_2	12	1	<?xml version="1.0"?>\n<Clock xmlns:dt="urn:schemas-microsoft-com:datatypes"><Description dt:dt="string">E-Prime Primary Realtime Clock</Description><StartTime><Timestamp dt:dt="int">0</Timestamp><DateUtc dt:dt="string">2020-10-08T07:24:03Z</DateUtc></StartTime><FrequencyChanges><FrequencyChange><Frequency dt:dt="r8">2699960000</Frequency><Timestamp dt:dt="r8">4.1602066642423E+15</Timestamp><Curr…	좌우반구com(CVF, UVF, BVF)_2-012-1	60.021	1.0.0.165	1	-1211419170	Professional	2.0.10.242	2.0.10.356	10-08-2020	2020-10-08 오전 7:24:04	16:24:04	2.0.10.252	214		2	{/}	률법	NULL	NULL	NULL	54	1	82	NULL	NULL	NULL	KSY4	List2	NULL	NULL	NULL	NULL	NULL	NULL	NULL	NULL	NULL	1	{/}	0	3	654324	0	{/}	323	654647
좌우반구com(CVF, UVF, BVF)_2	12	1	<?xml version="1.0"?>\n<Clock xmlns:dt="urn:schemas-microsoft-com:datatypes"><Description dt:dt="string">E-Prime Primary Realtime Clock</Description><StartTime><Timestamp dt:dt="int">0</Timestamp><DateUtc dt:dt="string">2020-10-08T07:24:03Z</DateUtc></StartTime><FrequencyChanges><FrequencyChange><Frequency dt:dt="r8">2699960000</Frequency><Timestamp dt:dt="r8">4.1602066642423E+15</Timestamp><Curr…	좌우반구com(CVF, UVF, BVF)_2-012-1	60.021	1.0.0.165	1	-1211419170	Professional	2.0.10.242	2.0.10.356	10-08-2020	2020-10-08 오전 7:24:04	16:24:04	2.0.10.252	200		2	{/}	률시	NULL	NULL	NULL	67	1	68	NULL	NULL	NULL	KSY4	List2	NULL	NULL	NULL	NULL	NULL	NULL	NULL	NULL	NULL	1	{/}	0	3	617820	0	{/}	412	618232
좌우반구com(CVF, UVF, BVF)_2	12	1	<?xml version="1.0"?>\n<Clock xmlns:dt="urn:schemas-microsoft-com:datatypes"><Description dt:dt="string">E-Prime Primary Realtime Clock</Description><StartTime><Timestamp dt:dt="int">0</Timestamp><DateUtc dt:dt="string">2020-10-08T07:24:03Z</DateUtc></StartTime><FrequencyChanges><FrequencyChange><Frequency dt:dt="r8">2699960000</Frequency><Timestamp dt:dt="r8">4.1602066642423E+15</Timestamp><Curr…	좌우반구com(CVF, UVF, BVF)_2-012-1	60.021	1.0.0.165	1	-1211419170	Professional	2.0.10.242	2.0.10.356	10-08-2020	2020-10-08 오전 7:24:04	16:24:04	2.0.10.252	256		2	{/}	률훈	NULL	NULL	NULL	8	1	124	NULL	NULL	NULL	KSY2	List2	NULL	NULL	NULL	NULL	NULL	NULL	NULL	NULL	NULL	1	{/}	0	3	766418	0	{/}	349	766767
좌우반구com(CVF, UVF, BVF)_2	12	1	<?xml version="1.0"?>\n<Clock xmlns:dt="urn:schemas-microsoft-com:datatypes"><Description dt:dt="string">E-Prime Primary Realtime Clock</Description><StartTime><Timestamp dt:dt="int">0</Timestamp><DateUtc dt:dt="string">2020-10-08T07:24:03Z</DateUtc></StartTime><FrequencyChanges><FrequencyChange><Frequency dt:dt="r8">2699960000</Frequency><Timestamp dt:dt="r8">4.1602066642423E+15</Timestamp><Curr…	좌우반구com(CVF, UVF, BVF)_2-012-1	60.021	1.0.0.165	1	-1211419170	Professional	2.0.10.242	2.0.10.356	10-08-2020	2020-10-08 오전 7:24:04	16:24:04	2.0.10.252	96		2	{/}	름결	8	1	96	NULL	NULL	NULL	NULL	NULL	NULL	KSY	List1	0		0	-1	263926	183		0	0	1	{/}	0	3	264109	0	{/}	534	264643
좌우반구com(CVF, UVF, BVF)_2	12	1	<?xml version="1.0"?>\n<Clock xmlns:dt="urn:schemas-microsoft-com:datatypes"><Description dt:dt="string">E-Prime Primary Realtime Clock</Description><StartTime><Timestamp dt:dt="int">0</Timestamp><DateUtc dt:dt="string">2020-10-08T07:24:03Z</DateUtc></StartTime><FrequencyChanges><FrequencyChange><Frequency dt:dt="r8">2699960000</Frequency><Timestamp dt:dt="r8">4.1602066642423E+15</Timestamp><Curr…	좌우반구com(CVF, UVF, BVF)_2-012-1	60.021	1.0.0.165	1	-1211419170	Professional	2.0.10.242	2.0.10.356	10-08-2020	2020-10-08 오전 7:24:04	16:24:04	2.0.10.252	375		2	{/}	름무	NULL	NULL	NULL	NULL	NULL	NULL	36	1	111	KSY	List3	0		0	0	1095671	183		0	0	1	{/}	0	3	1095854	0	{/}	277	1096131
좌우반구com(CVF, UVF, BVF)_2	12	1	<?xml version="1.0"?>\n<Clock xmlns:dt="urn:schemas-microsoft-com:datatypes"><Description dt:dt="string">E-Prime Primary Realtime Clock</Description><StartTime><Timestamp dt:dt="int">0</Timestamp><DateUtc dt:dt="string">2020-10-08T07:24:03Z</DateUtc></StartTime><FrequencyChanges><FrequencyChange><Frequency dt:dt="r8">2699960000</Frequency><Timestamp dt:dt="r8">4.1602066642423E+15</Timestamp><Curr…	좌우반구com(CVF, UVF, BVF)_2-012-1	60.021	1.0.0.165	1	-1211419170	Professional	2.0.10.242	2.0.10.356	10-08-2020	2020-10-08 오전 7:24:04	16:24:04	2.0.10.252	260		2	{/}	리열	NULL	NULL	NULL	4	1	128	NULL	NULL	NULL	KSY3	List2	NULL	NULL	NULL	NULL	NULL	NULL	NULL	NULL	NULL	0	{/}	0	3	777531	0	z	403	777934
좌우반구com(CVF, UVF, BVF)_2	12	1	<?xml version="1.0"?>\n<Clock xmlns:dt="urn:schemas-microsoft-com:datatypes"><Description dt:dt="string">E-Prime Primary Realtime Clock</Description><StartTime><Timestamp dt:dt="int">0</Timestamp><DateUtc dt:dt="string">2020-10-08T07:24:03Z</DateUtc></StartTime><FrequencyChanges><FrequencyChange><Frequency dt:dt="r8">2699960000</Frequency><Timestamp dt:dt="r8">4.1602066642423E+15</Timestamp><Curr…	좌우반구com(CVF, UVF, BVF)_2-012-1	60.021	1.0.0.165	1	-1211419170	Professional	2.0.10.242	2.0.10.356	10-08-2020	2020-10-08 오전 7:24:04	16:24:04	2.0.10.252	220		2	{/}	림밀	NULL	NULL	NULL	127	1	88	NULL	NULL	NULL	KSY4	List2	NULL	NULL	NULL	NULL	NULL	NULL	NULL	NULL	NULL	1	{/}	1	3	670218	0	{/}	501	670719
좌우반구com(CVF, UVF, BVF)_2	12	1	<?xml version="1.0"?>\n<Clock xmlns:dt="urn:schemas-microsoft-com:datatypes"><Description dt:dt="string">E-Prime Primary Realtime Clock</Description><StartTime><Timestamp dt:dt="int">0</Timestamp><DateUtc dt:dt="string">2020-10-08T07:24:03Z</DateUtc></StartTime><FrequencyChanges><FrequencyChange><Frequency dt:dt="r8">2699960000</Frequency><Timestamp dt:dt="r8">4.1602066642423E+15</Timestamp><Curr…	좌우반구com(CVF, UVF, BVF)_2-012-1	60.021	1.0.0.165	1	-1211419170	Professional	2.0.10.242	2.0.10.356	10-08-2020	2020-10-08 오전 7:24:04	16:24:04	2.0.10.252	177		2	{/}	마요	NULL	NULL	NULL	71	1	45	NULL	NULL	NULL	KSY4	List2	NULL	NULL	NULL	NULL	NULL	NULL	NULL	NULL	NULL	0	{/}	0	3	558457	0	z	399	558856
좌우반구com(CVF, UVF, BVF)_2	12	1	<?xml version="1.0"?>\n<Clock xmlns:dt="urn:schemas-microsoft-com:datatypes"><Description dt:dt="string">E-Prime Primary Realtime Clock</Description><StartTime><Timestamp dt:dt="int">0</Timestamp><DateUtc dt:dt="string">2020-10-08T07:24:03Z</DateUtc></StartTime><FrequencyChanges><FrequencyChange><Frequency dt:dt="r8">2699960000</Frequency><Timestamp dt:dt="r8">4.1602066642423E+15</Timestamp><Curr…	좌우반구com(CVF, UVF, BVF)_2-012-1	60.021	1.0.0.165	1	-1211419170	Professional	2.0.10.242	2.0.10.356	10-08-2020	2020-10-08 오전 7:24:04	16:24:04	2.0.10.252	224		2	{/}	망습	NULL	NULL	NULL	35	1	92	NULL	NULL	NULL	KSY2	List2	NULL	NULL	NULL	NULL	NULL	NULL	NULL	NULL	NULL	1	{/}	1	3	680781	0	{/}	1562	682343
좌우반구com(CVF, UVF, BVF)_2	12	1	<?xml version="1.0"?>\n<Clock xmlns:dt="urn:schemas-microsoft-com:datatypes"><Description dt:dt="string">E-Prime Primary Realtime Clock</Description><StartTime><Timestamp dt:dt="int">0</Timestamp><DateUtc dt:dt="string">2020-10-08T07:24:03Z</DateUtc></StartTime><FrequencyChanges><FrequencyChange><Frequency dt:dt="r8">2699960000</Frequency><Timestamp dt:dt="r8">4.1602066642423E+15</Timestamp><Curr…	좌우반구com(CVF, UVF, BVF)_2-012-1	60.021	1.0.0.165	1	-1211419170	Professional	2.0.10.242	2.0.10.356	10-08-2020	2020-10-08 오전 7:24:04	16:24:04	2.0.10.252	107		1	z	망신	85	1	107	NULL	NULL	NULL	NULL	NULL	NULL	KSY4	List1	NULL	NULL	NULL	NULL	NULL	NULL	NULL	NULL	NULL	1	z	0	3	292283	0	z	320	292603
좌우반구com(CVF, UVF, BVF)_2	12	1	<?xml version="1.0"?>\n<Clock xmlns:dt="urn:schemas-microsoft-com:datatypes"><Description dt:dt="string">E-Prime Primary Realtime Clock</Description><StartTime><Timestamp dt:dt="int">0</Timestamp><DateUtc dt:dt="string">2020-10-08T07:24:03Z</DateUtc></StartTime><FrequencyChanges><FrequencyChange><Frequency dt:dt="r8">2699960000</Frequency><Timestamp dt:dt="r8">4.1602066642423E+15</Timestamp><Curr…	좌우반구com(CVF, UVF, BVF)_2-012-1	60.021	1.0.0.165	1	-1211419170	Professional	2.0.10.242	2.0.10.356	10-08-2020	2020-10-08 오전 7:24:04	16:24:04	2.0.10.252	236		1	z	매력	NULL	NULL	NULL	7	1	104	NULL	NULL	NULL	KSY4	List2	NULL	NULL	NULL	NULL	NULL	NULL	NULL	NULL	NULL	0	z	1	3	713403	0	{/}	1036	714439
좌우반구com(CVF, UVF, BVF)_2	12	1	<?xml version="1.0"?>\n<Clock xmlns:dt="urn:schemas-microsoft-com:datatypes"><Description dt:dt="string">E-Prime Primary Realtime Clock</Description><StartTime><Timestamp dt:dt="int">0</Timestamp><DateUtc dt:dt="string">2020-10-08T07:24:03Z</DateUtc></StartTime><FrequencyChanges><FrequencyChange><Frequency dt:dt="r8">2699960000</Frequency><Timestamp dt:dt="r8">4.1602066642423E+15</Timestamp><Curr…	좌우반구com(CVF, UVF, BVF)_2-012-1	60.021	1.0.0.165	1	-1211419170	Professional	2.0.10.242	2.0.10.356	10-08-2020	2020-10-08 오전 7:24:04	16:24:04	2.0.10.252	327		2	{/}	매소	NULL	NULL	NULL	NULL	NULL	NULL	89	1	63	KSY2	List3	NULL	NULL	NULL	NULL	NULL	NULL	NULL	NULL	NULL	1	{/}	0	4	972164	0	{/}	345	972509
좌우반구com(CVF, UVF, BVF)_2	12	1	<?xml version="1.0"?>\n<Clock xmlns:dt="urn:schemas-microsoft-com:datatypes"><Description dt:dt="string">E-Prime Primary Realtime Clock</Description><StartTime><Timestamp dt:dt="int">0</Timestamp><DateUtc dt:dt="string">2020-10-08T07:24:03Z</DateUtc></StartTime><FrequencyChanges><FrequencyChange><Frequency dt:dt="r8">2699960000</Frequency><Timestamp dt:dt="r8">4.1602066642423E+15</Timestamp><Curr…	좌우반구com(CVF, UVF, BVF)_2-012-1	60.021	1.0.0.165	1	-1211419170	Professional	2.0.10.242	2.0.10.356	10-08-2020	2020-10-08 오전 7:24:04	16:24:04	2.0.10.252	182		1	z	모습	NULL	NULL	NULL	83	1	50	NULL	NULL	NULL	KSY4	List2	NULL	NULL	NULL	NULL	NULL	NULL	NULL	NULL	NULL	1	z	0	4	571070	0	z	290	571360
좌우반구com(CVF, UVF, BVF)_2	12	1	<?xml version="1.0"?>\n<Clock xmlns:dt="urn:schemas-microsoft-com:datatypes"><Description dt:dt="string">E-Prime Primary Realtime Clock</Description><StartTime><Timestamp dt:dt="int">0</Timestamp><DateUtc dt:dt="string">2020-10-08T07:24:03Z</DateUtc></StartTime><FrequencyChanges><FrequencyChange><Frequency dt:dt="r8">2699960000</Frequency><Timestamp dt:dt="r8">4.1602066642423E+15</Timestamp><Curr…	좌우반구com(CVF, UVF, BVF)_2-012-1	60.021	1.0.0.165	1	-1211419170	Professional	2.0.10.242	2.0.10.356	10-08-2020	2020-10-08 오전 7:24:04	16:24:04	2.0.10.252	80		1	z	모형	35	1	80	NULL	NULL	NULL	NULL	NULL	NULL	KSY	List1	0		0	-1	223240	183		0	0	1	z	1	3	223423	0	z	244	223667
좌우반구com(CVF, UVF, BVF)_2	12	1	<?xml version="1.0"?>\n<Clock xmlns:dt="urn:schemas-microsoft-com:datatypes"><Description dt:dt="string">E-Prime Primary Realtime Clock</Description><StartTime><Timestamp dt:dt="int">0</Timestamp><DateUtc dt:dt="string">2020-10-08T07:24:03Z</DateUtc></StartTime><FrequencyChanges><FrequencyChange><Frequency dt:dt="r8">2699960000</Frequency><Timestamp dt:dt="r8">4.1602066642423E+15</Timestamp><Curr…	좌우반구com(CVF, UVF, BVF)_2-012-1	60.021	1.0.0.165	1	-1211419170	Professional	2.0.10.242	2.0.10.356	10-08-2020	2020-10-08 오전 7:24:04	16:24:04	2.0.10.252	376		2	{/}	목력	NULL	NULL	NULL	NULL	NULL	NULL	38	1	112	KSY	List3	0		0	-1	1098153	183		0	0	1	{/}	1	3	1098336	0	{/}	484	1098820
좌우반구com(CVF, UVF, BVF)_2	12	1	<?xml version="1.0"?>\n<Clock xmlns:dt="urn:schemas-microsoft-com:datatypes"><Description dt:dt="string">E-Prime Primary Realtime Clock</Description><StartTime><Timestamp dt:dt="int">0</Timestamp><DateUtc dt:dt="string">2020-10-08T07:24:03Z</DateUtc></StartTime><FrequencyChanges><FrequencyChange><Frequency dt:dt="r8">2699960000</Frequency><Timestamp dt:dt="r8">4.1602066642423E+15</Timestamp><Curr…	좌우반구com(CVF, UVF, BVF)_2-012-1	60.021	1.0.0.165	1	-1211419170	Professional	2.0.10.242	2.0.10.356	10-08-2020	2020-10-08 오전 7:24:04	16:24:04	2.0.10.252	395		1	z	목록	NULL	NULL	NULL	NULL	NULL	NULL	44	1	131	KSY	List3	0		0	-1	1149119	183		0	0	1	z	1	3	1149302	0	z	269	1149571
좌우반구com(CVF, UVF, BVF)_2	12	1	<?xml version="1.0"?>\n<Clock xmlns:dt="urn:schemas-microsoft-com:datatypes"><Description dt:dt="string">E-Prime Primary Realtime Clock</Description><StartTime><Timestamp dt:dt="int">0</Timestamp><DateUtc dt:dt="string">2020-10-08T07:24:03Z</DateUtc></StartTime><FrequencyChanges><FrequencyChange><Frequency dt:dt="r8">2699960000</Frequency><Timestamp dt:dt="r8">4.1602066642423E+15</Timestamp><Curr…	좌우반구com(CVF, UVF, BVF)_2-012-1	60.021	1.0.0.165	1	-1211419170	Professional	2.0.10.242	2.0.10.356	10-08-2020	2020-10-08 오전 7:24:04	16:24:04	2.0.10.252	116		1	z	목적	1	1	116	NULL	NULL	NULL	NULL	NULL	NULL	KSY	List1	0		0	0	315725	183		0	0	1	z	0	3	315908	0	z	487	316395
좌우반구com(CVF, UVF, BVF)_2	12	1	<?xml version="1.0"?>\n<Clock xmlns:dt="urn:schemas-microsoft-com:datatypes"><Description dt:dt="string">E-Prime Primary Realtime Clock</Description><StartTime><Timestamp dt:dt="int">0</Timestamp><DateUtc dt:dt="string">2020-10-08T07:24:03Z</DateUtc></StartTime><FrequencyChanges><FrequencyChange><Frequency dt:dt="r8">2699960000</Frequency><Timestamp dt:dt="r8">4.1602066642423E+15</Timestamp><Curr…	좌우반구com(CVF, UVF, BVF)_2-012-1	60.021	1.0.0.165	1	-1211419170	Professional	2.0.10.242	2.0.10.356	10-08-2020	2020-10-08 오전 7:24:04	16:24:04	2.0.10.252	55		2	{/}	목퇴	25	1	55	NULL	NULL	NULL	NULL	NULL	NULL	KSY4	List1	NULL	NULL	NULL	NULL	NULL	NULL	NULL	NULL	NULL	1	{/}	1	3	156313	0	{/}	515	156828
좌우반구com(CVF, UVF, BVF)_2	12	1	<?xml version="1.0"?>\n<Clock xmlns:dt="urn:schemas-microsoft-com:datatypes"><Description dt:dt="string">E-Prime Primary Realtime Clock</Description><StartTime><Timestamp dt:dt="int">0</Timestamp><DateUtc dt:dt="string">2020-10-08T07:24:03Z</DateUtc></StartTime><FrequencyChanges><FrequencyChange><Frequency dt:dt="r8">2699960000</Frequency><Timestamp dt:dt="r8">4.1602066642423E+15</Timestamp><Curr…	좌우반구com(CVF, UVF, BVF)_2-012-1	60.021	1.0.0.165	1	-1211419170	Professional	2.0.10.242	2.0.10.356	10-08-2020	2020-10-08 오전 7:24:04	16:24:04	2.0.10.252	394		2	{/}	무록	NULL	NULL	NULL	NULL	NULL	NULL	97	1	130	KSY2	List3	NULL	NULL	NULL	NULL	NULL	NULL	NULL	NULL	NULL	1	{/}	0	3	1146653	0	{/}	446	1147099
좌우반구com(CVF, UVF, BVF)_2	12	1	<?xml version="1.0"?>\n<Clock xmlns:dt="urn:schemas-microsoft-com:datatypes"><Description dt:dt="string">E-Prime Primary Realtime Clock</Description><StartTime><Timestamp dt:dt="int">0</Timestamp><DateUtc dt:dt="string">2020-10-08T07:24:03Z</DateUtc></StartTime><FrequencyChanges><FrequencyChange><Frequency dt:dt="r8">2699960000</Frequency><Timestamp dt:dt="r8">4.1602066642423E+15</Timestamp><Curr…	좌우반구com(CVF, UVF, BVF)_2-012-1	60.021	1.0.0.165	1	-1211419170	Professional	2.0.10.242	2.0.10.356	10-08-2020	2020-10-08 오전 7:24:04	16:24:04	2.0.10.252	268		1	z	무엇	NULL	NULL	NULL	NULL	NULL	NULL	22	1	4	KSY	List3	0		1	-1	816484	184		0	0	1	z	0	4	816668	0	z	258	816926
좌우반구com(CVF, UVF, BVF)_2	12	1	<?xml version="1.0"?>\n<Clock xmlns:dt="urn:schemas-microsoft-com:datatypes"><Description dt:dt="string">E-Prime Primary Realtime Clock</Description><StartTime><Timestamp dt:dt="int">0</Timestamp><DateUtc dt:dt="string">2020-10-08T07:24:03Z</DateUtc></StartTime><FrequencyChanges><FrequencyChange><Frequency dt:dt="r8">2699960000</Frequency><Timestamp dt:dt="r8">4.1602066642423E+15</Timestamp><Curr…	좌우반구com(CVF, UVF, BVF)_2-012-1	60.021	1.0.0.165	1	-1211419170	Professional	2.0.10.242	2.0.10.356	10-08-2020	2020-10-08 오전 7:24:04	16:24:04	2.0.10.252	243		1	z	무형	NULL	NULL	NULL	46	1	111	NULL	NULL	NULL	KSY	List2	0		0	0	732364	183		0	0	1	z	0	3	732547	0	z	300	732847
좌우반구com(CVF, UVF, BVF)_2	12	1	<?xml version="1.0"?>\n<Clock xmlns:dt="urn:schemas-microsoft-com:datatypes"><Description dt:dt="string">E-Prime Primary Realtime Clock</Description><StartTime><Timestamp dt:dt="int">0</Timestamp><DateUtc dt:dt="string">2020-10-08T07:24:03Z</DateUtc></StartTime><FrequencyChanges><FrequencyChange><Frequency dt:dt="r8">2699960000</Frequency><Timestamp dt:dt="r8">4.1602066642423E+15</Timestamp><Curr…	좌우반구com(CVF, UVF, BVF)_2-012-1	60.021	1.0.0.165	1	-1211419170	Professional	2.0.10.242	2.0.10.356	10-08-2020	2020-10-08 오전 7:24:04	16:24:04	2.0.10.252	326		1	z	물건	NULL	NULL	NULL	NULL	NULL	NULL	64	1	62	KSY	List3	0		0	-1	969531	183		0	0	1	z	1	3	969714	0	z	251	969965
좌우반구com(CVF, UVF, BVF)_2	12	1	<?xml version="1.0"?>\n<Clock xmlns:dt="urn:schemas-microsoft-com:datatypes"><Description dt:dt="string">E-Prime Primary Realtime Clock</Description><StartTime><Timestamp dt:dt="int">0</Timestamp><DateUtc dt:dt="string">2020-10-08T07:24:03Z</DateUtc></StartTime><FrequencyChanges><FrequencyChange><Frequency dt:dt="r8">2699960000</Frequency><Timestamp dt:dt="r8">4.1602066642423E+15</Timestamp><Curr…	좌우반구com(CVF, UVF, BVF)_2-012-1	60.021	1.0.0.165	1	-1211419170	Professional	2.0.10.242	2.0.10.356	10-08-2020	2020-10-08 오전 7:24:04	16:24:04	2.0.10.252	328		2	{/}	미략	NULL	NULL	NULL	NULL	NULL	NULL	82	1	64	KSY2	List3	NULL	NULL	NULL	NULL	NULL	NULL	NULL	NULL	NULL	1	{/}	0	4	974713	0	{/}	356	975069
좌우반구com(CVF, UVF, BVF)_2	12	1	<?xml version="1.0"?>\n<Clock xmlns:dt="urn:schemas-microsoft-com:datatypes"><Description dt:dt="string">E-Prime Primary Realtime Clock</Description><StartTime><Timestamp dt:dt="int">0</Timestamp><DateUtc dt:dt="string">2020-10-08T07:24:03Z</DateUtc></StartTime><FrequencyChanges><FrequencyChange><Frequency dt:dt="r8">2699960000</Frequency><Timestamp dt:dt="r8">4.1602066642423E+15</Timestamp><Curr…	좌우반구com(CVF, UVF, BVF)_2-012-1	60.021	1.0.0.165	1	-1211419170	Professional	2.0.10.242	2.0.10.356	10-08-2020	2020-10-08 오전 7:24:04	16:24:04	2.0.10.252	175		1	z	밀수	NULL	NULL	NULL	26	1	43	NULL	NULL	NULL	KSY	List2	0		0	0	553076	183		0	0	0	z	0	3	553259	0	{/}	461	553720
좌우반구com(CVF, UVF, BVF)_2	12	1	<?xml version="1.0"?>\n<Clock xmlns:dt="urn:schemas-microsoft-com:datatypes"><Description dt:dt="string">E-Prime Primary Realtime Clock</Description><StartTime><Timestamp dt:dt="int">0</Timestamp><DateUtc dt:dt="string">2020-10-08T07:24:03Z</DateUtc></StartTime><FrequencyChanges><FrequencyChange><Frequency dt:dt="r8">2699960000</Frequency><Timestamp dt:dt="r8">4.1602066642423E+15</Timestamp><Curr…	좌우반구com(CVF, UVF, BVF)_2-012-1	60.021	1.0.0.165	1	-1211419170	Professional	2.0.10.242	2.0.10.356	10-08-2020	2020-10-08 오전 7:24:04	16:24:04	2.0.10.252	293		2	{/}	밀헤	NULL	NULL	NULL	NULL	NULL	NULL	33	1	29	KSY	List3	0		0	-1	884244	183		0	0	1	{/}	1	3	884427	0	{/}	330	884757
좌우반구com(CVF, UVF, BVF)_2	12	1	<?xml version="1.0"?>\n<Clock xmlns:dt="urn:schemas-microsoft-com:datatypes"><Description dt:dt="string">E-Prime Primary Realtime Clock</Description><StartTime><Timestamp dt:dt="int">0</Timestamp><DateUtc dt:dt="string">2020-10-08T07:24:03Z</DateUtc></StartTime><FrequencyChanges><FrequencyChange><Frequency dt:dt="r8">2699960000</Frequency><Timestamp dt:dt="r8">4.1602066642423E+15</Timestamp><Curr…	좌우반구com(CVF, UVF, BVF)_2-012-1	60.021	1.0.0.165	1	-1211419170	Professional	2.0.10.242	2.0.10.356	10-08-2020	2020-10-08 오전 7:24:04	16:24:04	2.0.10.252	264		2	{/}	박낌	NULL	NULL	NULL	122	1	132	NULL	NULL	NULL	KSY3	List2	NULL	NULL	NULL	NULL	NULL	NULL	NULL	NULL	NULL	1	{/}	0	4	788311	0	{/}	487	788798
좌우반구com(CVF, UVF, BVF)_2	12	1	<?xml version="1.0"?>\n<Clock xmlns:dt="urn:schemas-microsoft-com:datatypes"><Description dt:dt="string">E-Prime Primary Realtime Clock</Description><StartTime><Timestamp dt:dt="int">0</Timestamp><DateUtc dt:dt="string">2020-10-08T07:24:03Z</DateUtc></StartTime><FrequencyChanges><FrequencyChange><Frequency dt:dt="r8">2699960000</Frequency><Timestamp dt:dt="r8">4.1602066642423E+15</Timestamp><Curr…	좌우반구com(CVF, UVF, BVF)_2-012-1	60.021	1.0.0.165	1	-1211419170	Professional	2.0.10.242	2.0.10.356	10-08-2020	2020-10-08 오전 7:24:04	16:24:04	2.0.10.252	92		1	z	반응	43	1	92	NULL	NULL	NULL	NULL	NULL	NULL	KSY	List1	0		0	-1	253963	183		0	0	1	z	0	3	254146	0	z	225	254371
좌우반구com(CVF, UVF, BVF)_2	12	1	<?xml version="1.0"?>\n<Clock xmlns:dt="urn:schemas-microsoft-com:datatypes"><Description dt:dt="string">E-Prime Primary Realtime Clock</Description><StartTime><Timestamp dt:dt="int">0</Timestamp><DateUtc dt:dt="string">2020-10-08T07:24:03Z</DateUtc></StartTime><FrequencyChanges><FrequencyChange><Frequency dt:dt="r8">2699960000</Frequency><Timestamp dt:dt="r8">4.1602066642423E+15</Timestamp><Curr…	좌우반구com(CVF, UVF, BVF)_2-012-1	60.021	1.0.0.165	1	-1211419170	Professional	2.0.10.242	2.0.10.356	10-08-2020	2020-10-08 오전 7:24:04	16:24:04	2.0.10.252	138		1	z	발길	NULL	NULL	NULL	132	1	6	NULL	NULL	NULL	KSY	List2	0		0	-1	457559	183		0	0	1	z	0	3	457742	0	z	259	458001
좌우반구com(CVF, UVF, BVF)_2	12	1	<?xml version="1.0"?>\n<Clock xmlns:dt="urn:schemas-microsoft-com:datatypes"><Description dt:dt="string">E-Prime Primary Realtime Clock</Description><StartTime><Timestamp dt:dt="int">0</Timestamp><DateUtc dt:dt="string">2020-10-08T07:24:03Z</DateUtc></StartTime><FrequencyChanges><FrequencyChange><Frequency dt:dt="r8">2699960000</Frequency><Timestamp dt:dt="r8">4.1602066642423E+15</Timestamp><Curr…	좌우반구com(CVF, UVF, BVF)_2-012-1	60.021	1.0.0.165	1	-1211419170	Professional	2.0.10.242	2.0.10.356	10-08-2020	2020-10-08 오전 7:24:04	16:24:04	2.0.10.252	359		2	{/}	발보	NULL	NULL	NULL	NULL	NULL	NULL	53	1	95	KSY4	List3	NULL	NULL	NULL	NULL	NULL	NULL	NULL	NULL	NULL	1	{/}	0	4	1053969	0	{/}	523	1054492
좌우반구com(CVF, UVF, BVF)_2	12	1	<?xml version="1.0"?>\n<Clock xmlns:dt="urn:schemas-microsoft-com:datatypes"><Description dt:dt="string">E-Prime Primary Realtime Clock</Description><StartTime><Timestamp dt:dt="int">0</Timestamp><DateUtc dt:dt="string">2020-10-08T07:24:03Z</DateUtc></StartTime><FrequencyChanges><FrequencyChange><Frequency dt:dt="r8">2699960000</Frequency><Timestamp dt:dt="r8">4.1602066642423E+15</Timestamp><Curr…	좌우반구com(CVF, UVF, BVF)_2-012-1	60.021	1.0.0.165	1	-1211419170	Professional	2.0.10.242	2.0.10.356	10-08-2020	2020-10-08 오전 7:24:04	16:24:04	2.0.10.252	157		2	{/}	발횟	NULL	NULL	NULL	49	1	25	NULL	NULL	NULL	KSY2	List2	NULL	NULL	NULL	NULL	NULL	NULL	NULL	NULL	NULL	1	{/}	1	3	506908	0	{/}	389	507297
좌우반구com(CVF, UVF, BVF)_2	12	1	<?xml version="1.0"?>\n<Clock xmlns:dt="urn:schemas-microsoft-com:datatypes"><Description dt:dt="string">E-Prime Primary Realtime Clock</Description><StartTime><Timestamp dt:dt="int">0</Timestamp><DateUtc dt:dt="string">2020-10-08T07:24:03Z</DateUtc></StartTime><FrequencyChanges><FrequencyChange><Frequency dt:dt="r8">2699960000</Frequency><Timestamp dt:dt="r8">4.1602066642423E+15</Timestamp><Curr…	좌우반구com(CVF, UVF, BVF)_2-012-1	60.021	1.0.0.165	1	-1211419170	Professional	2.0.10.242	2.0.10.356	10-08-2020	2020-10-08 오전 7:24:04	16:24:04	2.0.10.252	40		1	z	방법	115	1	40	NULL	NULL	NULL	NULL	NULL	NULL	KSY	List1	0		1	-1	116960	184		0	0	1	z	0	4	117144	0	z	252	117396
좌우반구com(CVF, UVF, BVF)_2	12	1	<?xml version="1.0"?>\n<Clock xmlns:dt="urn:schemas-microsoft-com:datatypes"><Description dt:dt="string">E-Prime Primary Realtime Clock</Description><StartTime><Timestamp dt:dt="int">0</Timestamp><DateUtc dt:dt="string">2020-10-08T07:24:03Z</DateUtc></StartTime><FrequencyChanges><FrequencyChange><Frequency dt:dt="r8">2699960000</Frequency><Timestamp dt:dt="r8">4.1602066642423E+15</Timestamp><Curr…	좌우반구com(CVF, UVF, BVF)_2-012-1	60.021	1.0.0.165	1	-1211419170	Professional	2.0.10.242	2.0.10.356	10-08-2020	2020-10-08 오전 7:24:04	16:24:04	2.0.10.252	159		2	{/}	배심	NULL	NULL	NULL	48	1	27	NULL	NULL	NULL	KSY4	List2	NULL	NULL	NULL	NULL	NULL	NULL	NULL	NULL	NULL	0	{/}	0	4	512257	0	z	480	512737
좌우반구com(CVF, UVF, BVF)_2	12	1	<?xml version="1.0"?>\n<Clock xmlns:dt="urn:schemas-microsoft-com:datatypes"><Description dt:dt="string">E-Prime Primary Realtime Clock</Description><StartTime><Timestamp dt:dt="int">0</Timestamp><DateUtc dt:dt="string">2020-10-08T07:24:03Z</DateUtc></StartTime><FrequencyChanges><FrequencyChange><Frequency dt:dt="r8">2699960000</Frequency><Timestamp dt:dt="r8">4.1602066642423E+15</Timestamp><Curr…	좌우반구com(CVF, UVF, BVF)_2-012-1	60.021	1.0.0.165	1	-1211419170	Professional	2.0.10.242	2.0.10.356	10-08-2020	2020-10-08 오전 7:24:04	16:24:04	2.0.10.252	179		2	{/}	버구	NULL	NULL	NULL	64	1	47	NULL	NULL	NULL	KSY	List2	0		0	-1	563372	183		0	0	1	{/}	1	3	563555	0	{/}	341	563896
좌우반구com(CVF, UVF, BVF)_2	12	1	<?xml version="1.0"?>\n<Clock xmlns:dt="urn:schemas-microsoft-com:datatypes"><Description dt:dt="string">E-Prime Primary Realtime Clock</Description><StartTime><Timestamp dt:dt="int">0</Timestamp><DateUtc dt:dt="string">2020-10-08T07:24:03Z</DateUtc></StartTime><FrequencyChanges><FrequencyChange><Frequency dt:dt="r8">2699960000</Frequency><Timestamp dt:dt="r8">4.1602066642423E+15</Timestamp><Curr…	좌우반구com(CVF, UVF, BVF)_2-012-1	60.021	1.0.0.165	1	-1211419170	Professional	2.0.10.242	2.0.10.356	10-08-2020	2020-10-08 오전 7:24:04	16:24:04	2.0.10.252	234		1	z	버스	NULL	NULL	NULL	20	1	102	NULL	NULL	NULL	KSY	List2	0		0	-1	708155	184		0	0	1	z	0	4	708339	0	z	348	708687
좌우반구com(CVF, UVF, BVF)_2	12	1	<?xml version="1.0"?>\n<Clock xmlns:dt="urn:schemas-microsoft-com:datatypes"><Description dt:dt="string">E-Prime Primary Realtime Clock</Description><StartTime><Timestamp dt:dt="int">0</Timestamp><DateUtc dt:dt="string">2020-10-08T07:24:03Z</DateUtc></StartTime><FrequencyChanges><FrequencyChange><Frequency dt:dt="r8">2699960000</Frequency><Timestamp dt:dt="r8">4.1602066642423E+15</Timestamp><Curr…	좌우반구com(CVF, UVF, BVF)_2-012-1	60.021	1.0.0.165	1	-1211419170	Professional	2.0.10.242	2.0.10.356	10-08-2020	2020-10-08 오전 7:24:04	16:24:04	2.0.10.252	248		2	{/}	버현	NULL	NULL	NULL	115	1	116	NULL	NULL	NULL	KSY4	List2	NULL	NULL	NULL	NULL	NULL	NULL	NULL	NULL	NULL	1	{/}	0	3	746475	0	{/}	388	746863
좌우반구com(CVF, UVF, BVF)_2	12	1	<?xml version="1.0"?>\n<Clock xmlns:dt="urn:schemas-microsoft-com:datatypes"><Description dt:dt="string">E-Prime Primary Realtime Clock</Description><StartTime><Timestamp dt:dt="int">0</Timestamp><DateUtc dt:dt="string">2020-10-08T07:24:03Z</DateUtc></StartTime><FrequencyChanges><FrequencyChange><Frequency dt:dt="r8">2699960000</Frequency><Timestamp dt:dt="r8">4.1602066642423E+15</Timestamp><Curr…	좌우반구com(CVF, UVF, BVF)_2-012-1	60.021	1.0.0.165	1	-1211419170	Professional	2.0.10.242	2.0.10.356	10-08-2020	2020-10-08 오전 7:24:04	16:24:04	2.0.10.252	350		2	{/}	법낌	NULL	NULL	NULL	NULL	NULL	NULL	30	1	86	KSY	List3	0		0	-1	1031060	183		0	0	1	{/}	0	3	1031243	0	{/}	337	1031580
좌우반구com(CVF, UVF, BVF)_2	12	1	<?xml version="1.0"?>\n<Clock xmlns:dt="urn:schemas-microsoft-com:datatypes"><Description dt:dt="string">E-Prime Primary Realtime Clock</Description><StartTime><Timestamp dt:dt="int">0</Timestamp><DateUtc dt:dt="string">2020-10-08T07:24:03Z</DateUtc></StartTime><FrequencyChanges><FrequencyChange><Frequency dt:dt="r8">2699960000</Frequency><Timestamp dt:dt="r8">4.1602066642423E+15</Timestamp><Curr…	좌우반구com(CVF, UVF, BVF)_2-012-1	60.021	1.0.0.165	1	-1211419170	Professional	2.0.10.242	2.0.10.356	10-08-2020	2020-10-08 오전 7:24:04	16:24:04	2.0.10.252	136		1	z	별개	NULL	NULL	NULL	15	1	4	NULL	NULL	NULL	KSY	List2	0		0	-1	452477	184		0	0	1	z	0	4	452661	0	z	196	452857
좌우반구com(CVF, UVF, BVF)_2	12	1	<?xml version="1.0"?>\n<Clock xmlns:dt="urn:schemas-microsoft-com:datatypes"><Description dt:dt="string">E-Prime Primary Realtime Clock</Description><StartTime><Timestamp dt:dt="int">0</Timestamp><DateUtc dt:dt="string">2020-10-08T07:24:03Z</DateUtc></StartTime><FrequencyChanges><FrequencyChange><Frequency dt:dt="r8">2699960000</Frequency><Timestamp dt:dt="r8">4.1602066642423E+15</Timestamp><Curr…	좌우반구com(CVF, UVF, BVF)_2-012-1	60.021	1.0.0.165	1	-1211419170	Professional	2.0.10.242	2.0.10.356	10-08-2020	2020-10-08 오전 7:24:04	16:24:04	2.0.10.252	84		1	z	별미	74	1	84	NULL	NULL	NULL	NULL	NULL	NULL	KSY	List1	0		1	-1	233253	184		0	0	1	z	0	4	233437	0	z	246	233683
좌우반구com(CVF, UVF, BVF)_2	12	1	<?xml version="1.0"?>\n<Clock xmlns:dt="urn:schemas-microsoft-com:datatypes"><Description dt:dt="string">E-Prime Primary Realtime Clock</Description><StartTime><Timestamp dt:dt="int">0</Timestamp><DateUtc dt:dt="string">2020-10-08T07:24:03Z</DateUtc></StartTime><FrequencyChanges><FrequencyChange><Frequency dt:dt="r8">2699960000</Frequency><Timestamp dt:dt="r8">4.1602066642423E+15</Timestamp><Curr…	좌우반구com(CVF, UVF, BVF)_2-012-1	60.021	1.0.0.165	1	-1211419170	Professional	2.0.10.242	2.0.10.356	10-08-2020	2020-10-08 오전 7:24:04	16:24:04	2.0.10.252	100		1	z	보고	55	1	100	NULL	NULL	NULL	NULL	NULL	NULL	KSY	List1	0		0	0	274173	183		0	0	1	z	0	3	274356	0	z	231	274587
좌우반구com(CVF, UVF, BVF)_2	12	1	<?xml version="1.0"?>\n<Clock xmlns:dt="urn:schemas-microsoft-com:datatypes"><Description dt:dt="string">E-Prime Primary Realtime Clock</Description><StartTime><Timestamp dt:dt="int">0</Timestamp><DateUtc dt:dt="string">2020-10-08T07:24:03Z</DateUtc></StartTime><FrequencyChanges><FrequencyChange><Frequency dt:dt="r8">2699960000</Frequency><Timestamp dt:dt="r8">4.1602066642423E+15</Timestamp><Curr…	좌우반구com(CVF, UVF, BVF)_2-012-1	60.021	1.0.0.165	1	-1211419170	Professional	2.0.10.242	2.0.10.356	10-08-2020	2020-10-08 오전 7:24:04	16:24:04	2.0.10.252	3		1	z	본인	57	1	3	NULL	NULL	NULL	NULL	NULL	NULL	KSY	List1	0		1	-1	20577	183		0	0	1	z	1	3	20760	0	z	229	20989
좌우반구com(CVF, UVF, BVF)_2	12	1	<?xml version="1.0"?>\n<Clock xmlns:dt="urn:schemas-microsoft-com:datatypes"><Description dt:dt="string">E-Prime Primary Realtime Clock</Description><StartTime><Timestamp dt:dt="int">0</Timestamp><DateUtc dt:dt="string">2020-10-08T07:24:03Z</DateUtc></StartTime><FrequencyChanges><FrequencyChange><Frequency dt:dt="r8">2699960000</Frequency><Timestamp dt:dt="r8">4.1602066642423E+15</Timestamp><Curr…	좌우반구com(CVF, UVF, BVF)_2-012-1	60.021	1.0.0.165	1	-1211419170	Professional	2.0.10.242	2.0.10.356	10-08-2020	2020-10-08 오전 7:24:04	16:24:04	2.0.10.252	271		2	{/}	본중	NULL	NULL	NULL	NULL	NULL	NULL	13	1	7	KSY4	List3	NULL	NULL	NULL	NULL	NULL	NULL	NULL	NULL	NULL	1	{/}	1	3	824298	0	{/}	372	824670
좌우반구com(CVF, UVF, BVF)_2	12	1	<?xml version="1.0"?>\n<Clock xmlns:dt="urn:schemas-microsoft-com:datatypes"><Description dt:dt="string">E-Prime Primary Realtime Clock</Description><StartTime><Timestamp dt:dt="int">0</Timestamp><DateUtc dt:dt="string">2020-10-08T07:24:03Z</DateUtc></StartTime><FrequencyChanges><FrequencyChange><Frequency dt:dt="r8">2699960000</Frequency><Timestamp dt:dt="r8">4.1602066642423E+15</Timestamp><Curr…	좌우반구com(CVF, UVF, BVF)_2-012-1	60.021	1.0.0.165	1	-1211419170	Professional	2.0.10.242	2.0.10.356	10-08-2020	2020-10-08 오전 7:24:04	16:24:04	2.0.10.252	254		1	z	봉사	NULL	NULL	NULL	14	1	122	NULL	NULL	NULL	KSY	List2	0		0	-1	761337	183		0	0	1	z	0	3	761520	0	z	239	761759
좌우반구com(CVF, UVF, BVF)_2	12	1	<?xml version="1.0"?>\n<Clock xmlns:dt="urn:schemas-microsoft-com:datatypes"><Description dt:dt="string">E-Prime Primary Realtime Clock</Description><StartTime><Timestamp dt:dt="int">0</Timestamp><DateUtc dt:dt="string">2020-10-08T07:24:03Z</DateUtc></StartTime><FrequencyChanges><FrequencyChange><Frequency dt:dt="r8">2699960000</Frequency><Timestamp dt:dt="r8">4.1602066642423E+15</Timestamp><Curr…	좌우반구com(CVF, UVF, BVF)_2-012-1	60.021	1.0.0.165	1	-1211419170	Professional	2.0.10.242	2.0.10.356	10-08-2020	2020-10-08 오전 7:24:04	16:24:04	2.0.10.252	294		2	{/}	봉택	NULL	NULL	NULL	NULL	NULL	NULL	84	1	30	KSY4	List3	NULL	NULL	NULL	NULL	NULL	NULL	NULL	NULL	NULL	1	{/}	0	3	886960	0	{/}	541	887501
좌우반구com(CVF, UVF, BVF)_2	12	1	<?xml version="1.0"?>\n<Clock xmlns:dt="urn:schemas-microsoft-com:datatypes"><Description dt:dt="string">E-Prime Primary Realtime Clock</Description><StartTime><Timestamp dt:dt="int">0</Timestamp><DateUtc dt:dt="string">2020-10-08T07:24:03Z</DateUtc></StartTime><FrequencyChanges><FrequencyChange><Frequency dt:dt="r8">2699960000</Frequency><Timestamp dt:dt="r8">4.1602066642423E+15</Timestamp><Curr…	좌우반구com(CVF, UVF, BVF)_2-012-1	60.021	1.0.0.165	1	-1211419170	Professional	2.0.10.242	2.0.10.356	10-08-2020	2020-10-08 오전 7:24:04	16:24:04	2.0.10.252	331		1	z	부대	NULL	NULL	NULL	NULL	NULL	NULL	60	1	67	KSY	List3	0		0	-1	982160	183		0	0	1	z	1	3	982343	0	z	230	982573
좌우반구com(CVF, UVF, BVF)_2	12	1	<?xml version="1.0"?>\n<Clock xmlns:dt="urn:schemas-microsoft-com:datatypes"><Description dt:dt="string">E-Prime Primary Realtime Clock</Description><StartTime><Timestamp dt:dt="int">0</Timestamp><DateUtc dt:dt="string">2020-10-08T07:24:03Z</DateUtc></StartTime><FrequencyChanges><FrequencyChange><Frequency dt:dt="r8">2699960000</Frequency><Timestamp dt:dt="r8">4.1602066642423E+15</Timestamp><Curr…	좌우반구com(CVF, UVF, BVF)_2-012-1	60.021	1.0.0.165	1	-1211419170	Professional	2.0.10.242	2.0.10.356	10-08-2020	2020-10-08 오전 7:24:04	16:24:04	2.0.10.252	43		1	z	부스	126	1	43	NULL	NULL	NULL	NULL	NULL	NULL	KSY	List1	0		0	-1	124641	183		0	0	1	z	1	3	124824	0	z	268	125092
좌우반구com(CVF, UVF, BVF)_2	12	1	<?xml version="1.0"?>\n<Clock xmlns:dt="urn:schemas-microsoft-com:datatypes"><Description dt:dt="string">E-Prime Primary Realtime Clock</Description><StartTime><Timestamp dt:dt="int">0</Timestamp><DateUtc dt:dt="string">2020-10-08T07:24:03Z</DateUtc></StartTime><FrequencyChanges><FrequencyChange><Frequency dt:dt="r8">2699960000</Frequency><Timestamp dt:dt="r8">4.1602066642423E+15</Timestamp><Curr…	좌우반구com(CVF, UVF, BVF)_2-012-1	60.021	1.0.0.165	1	-1211419170	Professional	2.0.10.242	2.0.10.356	10-08-2020	2020-10-08 오전 7:24:04	16:24:04	2.0.10.252	251		2	{/}	분낌	NULL	NULL	NULL	105	1	119	NULL	NULL	NULL	KSY3	List2	NULL	NULL	NULL	NULL	NULL	NULL	NULL	NULL	NULL	0	{/}	0	3	754089	0	z	334	754423
좌우반구com(CVF, UVF, BVF)_2	12	1	<?xml version="1.0"?>\n<Clock xmlns:dt="urn:schemas-microsoft-com:datatypes"><Description dt:dt="string">E-Prime Primary Realtime Clock</Description><StartTime><Timestamp dt:dt="int">0</Timestamp><DateUtc dt:dt="string">2020-10-08T07:24:03Z</DateUtc></StartTime><FrequencyChanges><FrequencyChange><Frequency dt:dt="r8">2699960000</Frequency><Timestamp dt:dt="r8">4.1602066642423E+15</Timestamp><Curr…	좌우반구com(CVF, UVF, BVF)_2-012-1	60.021	1.0.0.165	1	-1211419170	Professional	2.0.10.242	2.0.10.356	10-08-2020	2020-10-08 오전 7:24:04	16:24:04	2.0.10.252	390		1	z	분류	NULL	NULL	NULL	NULL	NULL	NULL	9	1	126	KSY	List3	0		0	-1	1136240	183		0	0	1	z	1	3	1136423	0	z	260	1136683
좌우반구com(CVF, UVF, BVF)_2	12	1	<?xml version="1.0"?>\n<Clock xmlns:dt="urn:schemas-microsoft-com:datatypes"><Description dt:dt="string">E-Prime Primary Realtime Clock</Description><StartTime><Timestamp dt:dt="int">0</Timestamp><DateUtc dt:dt="string">2020-10-08T07:24:03Z</DateUtc></StartTime><FrequencyChanges><FrequencyChange><Frequency dt:dt="r8">2699960000</Frequency><Timestamp dt:dt="r8">4.1602066642423E+15</Timestamp><Curr…	좌우반구com(CVF, UVF, BVF)_2-012-1	60.021	1.0.0.165	1	-1211419170	Professional	2.0.10.242	2.0.10.356	10-08-2020	2020-10-08 오전 7:24:04	16:24:04	2.0.10.252	227		1	z	분석	NULL	NULL	NULL	89	1	95	NULL	NULL	NULL	KSY	List2	0		0	-1	689578	184		0	0	1	z	0	4	689762	0	z	285	690047
좌우반구com(CVF, UVF, BVF)_2	12	1	<?xml version="1.0"?>\n<Clock xmlns:dt="urn:schemas-microsoft-com:datatypes"><Description dt:dt="string">E-Prime Primary Realtime Clock</Description><StartTime><Timestamp dt:dt="int">0</Timestamp><DateUtc dt:dt="string">2020-10-08T07:24:03Z</DateUtc></StartTime><FrequencyChanges><FrequencyChange><Frequency dt:dt="r8">2699960000</Frequency><Timestamp dt:dt="r8">4.1602066642423E+15</Timestamp><Curr…	좌우반구com(CVF, UVF, BVF)_2-012-1	60.021	1.0.0.165	1	-1211419170	Professional	2.0.10.242	2.0.10.356	10-08-2020	2020-10-08 오전 7:24:04	16:24:04	2.0.10.252	393		1	z	분포	NULL	NULL	NULL	NULL	NULL	NULL	39	1	129	KSY	List3	0		0	0	1143971	183		0	0	1	z	0	3	1144154	0	z	289	1144443
좌우반구com(CVF, UVF, BVF)_2	12	1	<?xml version="1.0"?>\n<Clock xmlns:dt="urn:schemas-microsoft-com:datatypes"><Description dt:dt="string">E-Prime Primary Realtime Clock</Description><StartTime><Timestamp dt:dt="int">0</Timestamp><DateUtc dt:dt="string">2020-10-08T07:24:03Z</DateUtc></StartTime><FrequencyChanges><FrequencyChange><Frequency dt:dt="r8">2699960000</Frequency><Timestamp dt:dt="r8">4.1602066642423E+15</Timestamp><Curr…	좌우반구com(CVF, UVF, BVF)_2-012-1	60.021	1.0.0.165	1	-1211419170	Professional	2.0.10.242	2.0.10.356	10-08-2020	2020-10-08 오전 7:24:04	16:24:04	2.0.10.252	329		1	z	비교	NULL	NULL	NULL	NULL	NULL	NULL	101	1	65	KSY	List3	0		1	-1	977095	184		0	0	1	z	0	4	977279	0	z	302	977581
좌우반구com(CVF, UVF, BVF)_2	12	1	<?xml version="1.0"?>\n<Clock xmlns:dt="urn:schemas-microsoft-com:datatypes"><Description dt:dt="string">E-Prime Primary Realtime Clock</Description><StartTime><Timestamp dt:dt="int">0</Timestamp><DateUtc dt:dt="string">2020-10-08T07:24:03Z</DateUtc></StartTime><FrequencyChanges><FrequencyChange><Frequency dt:dt="r8">2699960000</Frequency><Timestamp dt:dt="r8">4.1602066642423E+15</Timestamp><Curr…	좌우반구com(CVF, UVF, BVF)_2-012-1	60.021	1.0.0.165	1	-1211419170	Professional	2.0.10.242	2.0.10.356	10-08-2020	2020-10-08 오전 7:24:04	16:24:04	2.0.10.252	59		2	{/}	비껍	24	1	59	NULL	NULL	NULL	NULL	NULL	NULL	KSY2	List1	NULL	NULL	NULL	NULL	NULL	NULL	NULL	NULL	NULL	1	{/}	0	3	166793	0	{/}	419	167212
좌우반구com(CVF, UVF, BVF)_2	12	1	<?xml version="1.0"?>\n<Clock xmlns:dt="urn:schemas-microsoft-com:datatypes"><Description dt:dt="string">E-Prime Primary Realtime Clock</Description><StartTime><Timestamp dt:dt="int">0</Timestamp><DateUtc dt:dt="string">2020-10-08T07:24:03Z</DateUtc></StartTime><FrequencyChanges><FrequencyChange><Frequency dt:dt="r8">2699960000</Frequency><Timestamp dt:dt="r8">4.1602066642423E+15</Timestamp><Curr…	좌우반구com(CVF, UVF, BVF)_2-012-1	60.021	1.0.0.165	1	-1211419170	Professional	2.0.10.242	2.0.10.356	10-08-2020	2020-10-08 오전 7:24:04	16:24:04	2.0.10.252	262		2	{/}	비략	NULL	NULL	NULL	37	1	130	NULL	NULL	NULL	KSY4	List2	NULL	NULL	NULL	NULL	NULL	NULL	NULL	NULL	NULL	1	{/}	0	3	782646	0	{/}	728	783374
좌우반구com(CVF, UVF, BVF)_2	12	1	<?xml version="1.0"?>\n<Clock xmlns:dt="urn:schemas-microsoft-com:datatypes"><Description dt:dt="string">E-Prime Primary Realtime Clock</Description><StartTime><Timestamp dt:dt="int">0</Timestamp><DateUtc dt:dt="string">2020-10-08T07:24:03Z</DateUtc></StartTime><FrequencyChanges><FrequencyChange><Frequency dt:dt="r8">2699960000</Frequency><Timestamp dt:dt="r8">4.1602066642423E+15</Timestamp><Curr…	좌우반구com(CVF, UVF, BVF)_2-012-1	60.021	1.0.0.165	1	-1211419170	Professional	2.0.10.242	2.0.10.356	10-08-2020	2020-10-08 오전 7:24:04	16:24:04	2.0.10.252	332		1	z	비상	NULL	NULL	NULL	NULL	NULL	NULL	103	1	68	KSY	List3	0		0	0	984593	183		0	0	1	z	0	3	984776	0	z	260	985036
좌우반구com(CVF, UVF, BVF)_2	12	1	<?xml version="1.0"?>\n<Clock xmlns:dt="urn:schemas-microsoft-com:datatypes"><Description dt:dt="string">E-Prime Primary Realtime Clock</Description><StartTime><Timestamp dt:dt="int">0</Timestamp><DateUtc dt:dt="string">2020-10-08T07:24:03Z</DateUtc></StartTime><FrequencyChanges><FrequencyChange><Frequency dt:dt="r8">2699960000</Frequency><Timestamp dt:dt="r8">4.1602066642423E+15</Timestamp><Curr…	좌우반구com(CVF, UVF, BVF)_2-012-1	60.021	1.0.0.165	1	-1211419170	Professional	2.0.10.242	2.0.10.356	10-08-2020	2020-10-08 오전 7:24:04	16:24:04	2.0.10.252	374		1	z	비용	NULL	NULL	NULL	NULL	NULL	NULL	87	1	110	KSY	List3	0		0	-1	1093188	184		0	0	1	z	0	4	1093372	0	z	272	1093644
좌우반구com(CVF, UVF, BVF)_2	12	1	<?xml version="1.0"?>\n<Clock xmlns:dt="urn:schemas-microsoft-com:datatypes"><Description dt:dt="string">E-Prime Primary Realtime Clock</Description><StartTime><Timestamp dt:dt="int">0</Timestamp><DateUtc dt:dt="string">2020-10-08T07:24:03Z</DateUtc></StartTime><FrequencyChanges><FrequencyChange><Frequency dt:dt="r8">2699960000</Frequency><Timestamp dt:dt="r8">4.1602066642423E+15</Timestamp><Curr…	좌우반구com(CVF, UVF, BVF)_2-012-1	60.021	1.0.0.165	1	-1211419170	Professional	2.0.10.242	2.0.10.356	10-08-2020	2020-10-08 오전 7:24:04	16:24:04	2.0.10.252	178		1	z	비판	NULL	NULL	NULL	18	1	46	NULL	NULL	NULL	KSY	List2	0		0	-1	560873	183		0	0	1	z	0	3	561056	0	z	296	561352
좌우반구com(CVF, UVF, BVF)_2	12	1	<?xml version="1.0"?>\n<Clock xmlns:dt="urn:schemas-microsoft-com:datatypes"><Description dt:dt="string">E-Prime Primary Realtime Clock</Description><StartTime><Timestamp dt:dt="int">0</Timestamp><DateUtc dt:dt="string">2020-10-08T07:24:03Z</DateUtc></StartTime><FrequencyChanges><FrequencyChange><Frequency dt:dt="r8">2699960000</Frequency><Timestamp dt:dt="r8">4.1602066642423E+15</Timestamp><Curr…	좌우반구com(CVF, UVF, BVF)_2-012-1	60.021	1.0.0.165	1	-1211419170	Professional	2.0.10.242	2.0.10.356	10-08-2020	2020-10-08 오전 7:24:04	16:24:04	2.0.10.252	306		1	z	빈도	NULL	NULL	NULL	NULL	NULL	NULL	61	1	42	KSY	List3	0		1	-1	917782	184		0	0	1	z	0	4	917966	0	z	279	918245
좌우반구com(CVF, UVF, BVF)_2	12	1	<?xml version="1.0"?>\n<Clock xmlns:dt="urn:schemas-microsoft-com:datatypes"><Description dt:dt="string">E-Prime Primary Realtime Clock</Description><StartTime><Timestamp dt:dt="int">0</Timestamp><DateUtc dt:dt="string">2020-10-08T07:24:03Z</DateUtc></StartTime><FrequencyChanges><FrequencyChange><Frequency dt:dt="r8">2699960000</Frequency><Timestamp dt:dt="r8">4.1602066642423E+15</Timestamp><Curr…	좌우반구com(CVF, UVF, BVF)_2-012-1	60.021	1.0.0.165	1	-1211419170	Professional	2.0.10.242	2.0.10.356	10-08-2020	2020-10-08 오전 7:24:04	16:24:04	2.0.10.252	147		2	{/}	빈략	NULL	NULL	NULL	39	1	15	NULL	NULL	NULL	KSY3	List2	NULL	NULL	NULL	NULL	NULL	NULL	NULL	NULL	NULL	1	{/}	0	3	480834	0	{/}	423	481257
좌우반구com(CVF, UVF, BVF)_2	12	1	<?xml version="1.0"?>\n<Clock xmlns:dt="urn:schemas-microsoft-com:datatypes"><Description dt:dt="string">E-Prime Primary Realtime Clock</Description><StartTime><Timestamp dt:dt="int">0</Timestamp><DateUtc dt:dt="string">2020-10-08T07:24:03Z</DateUtc></StartTime><FrequencyChanges><FrequencyChange><Frequency dt:dt="r8">2699960000</Frequency><Timestamp dt:dt="r8">4.1602066642423E+15</Timestamp><Curr…	좌우반구com(CVF, UVF, BVF)_2-012-1	60.021	1.0.0.165	1	-1211419170	Professional	2.0.10.242	2.0.10.356	10-08-2020	2020-10-08 오전 7:24:04	16:24:04	2.0.10.252	323		2	{/}	빈비	NULL	NULL	NULL	NULL	NULL	NULL	3	1	59	KSY3	List3	NULL	NULL	NULL	NULL	NULL	NULL	NULL	NULL	NULL	1	{/}	0	4	961801	0	{/}	380	962181
좌우반구com(CVF, UVF, BVF)_2	12	1	<?xml version="1.0"?>\n<Clock xmlns:dt="urn:schemas-microsoft-com:datatypes"><Description dt:dt="string">E-Prime Primary Realtime Clock</Description><StartTime><Timestamp dt:dt="int">0</Timestamp><DateUtc dt:dt="string">2020-10-08T07:24:03Z</DateUtc></StartTime><FrequencyChanges><FrequencyChange><Frequency dt:dt="r8">2699960000</Frequency><Timestamp dt:dt="r8">4.1602066642423E+15</Timestamp><Curr…	좌우반구com(CVF, UVF, BVF)_2-012-1	60.021	1.0.0.165	1	-1211419170	Professional	2.0.10.242	2.0.10.356	10-08-2020	2020-10-08 오전 7:24:04	16:24:04	2.0.10.252	11		2	{/}	빈종	83	1	11	NULL	NULL	NULL	NULL	NULL	NULL	KSY4	List1	NULL	NULL	NULL	NULL	NULL	NULL	NULL	NULL	NULL	0	{/}	0	4	41387	0	z	642	42029
좌우반구com(CVF, UVF, BVF)_2	12	1	<?xml version="1.0"?>\n<Clock xmlns:dt="urn:schemas-microsoft-com:datatypes"><Description dt:dt="string">E-Prime Primary Realtime Clock</Description><StartTime><Timestamp dt:dt="int">0</Timestamp><DateUtc dt:dt="string">2020-10-08T07:24:03Z</DateUtc></StartTime><FrequencyChanges><FrequencyChange><Frequency dt:dt="r8">2699960000</Frequency><Timestamp dt:dt="r8">4.1602066642423E+15</Timestamp><Curr…	좌우반구com(CVF, UVF, BVF)_2-012-1	60.021	1.0.0.165	1	-1211419170	Professional	2.0.10.242	2.0.10.356	10-08-2020	2020-10-08 오전 7:24:04	16:24:04	2.0.10.252	302		1	z	사건	NULL	NULL	NULL	NULL	NULL	NULL	23	1	38	KSY	List3	0		0	-1	907836	183		0	0	1	z	0	3	908019	0	z	274	908293
좌우반구com(CVF, UVF, BVF)_2	12	1	<?xml version="1.0"?>\n<Clock xmlns:dt="urn:schemas-microsoft-com:datatypes"><Description dt:dt="string">E-Prime Primary Realtime Clock</Description><StartTime><Timestamp dt:dt="int">0</Timestamp><DateUtc dt:dt="string">2020-10-08T07:24:03Z</DateUtc></StartTime><FrequencyChanges><FrequencyChange><Frequency dt:dt="r8">2699960000</Frequency><Timestamp dt:dt="r8">4.1602066642423E+15</Timestamp><Curr…	좌우반구com(CVF, UVF, BVF)_2-012-1	60.021	1.0.0.165	1	-1211419170	Professional	2.0.10.242	2.0.10.356	10-08-2020	2020-10-08 오전 7:24:04	16:24:04	2.0.10.252	385		1	z	사과	NULL	NULL	NULL	NULL	NULL	NULL	41	1	121	KSY	List3	0		0	-1	1123211	183		0	0	1	z	1	3	1123394	0	z	241	1123635
좌우반구com(CVF, UVF, BVF)_2	12	1	<?xml version="1.0"?>\n<Clock xmlns:dt="urn:schemas-microsoft-com:datatypes"><Description dt:dt="string">E-Prime Primary Realtime Clock</Description><StartTime><Timestamp dt:dt="int">0</Timestamp><DateUtc dt:dt="string">2020-10-08T07:24:03Z</DateUtc></StartTime><FrequencyChanges><FrequencyChange><Frequency dt:dt="r8">2699960000</Frequency><Timestamp dt:dt="r8">4.1602066642423E+15</Timestamp><Curr…	좌우반구com(CVF, UVF, BVF)_2-012-1	60.021	1.0.0.165	1	-1211419170	Professional	2.0.10.242	2.0.10.356	10-08-2020	2020-10-08 오전 7:24:04	16:24:04	2.0.10.252	184		1	z	사례	NULL	NULL	NULL	100	1	52	NULL	NULL	NULL	KSY	List2	0		0	-1	575851	183		0	0	1	z	1	3	576034	0	z	262	576296
좌우반구com(CVF, UVF, BVF)_2	12	1	<?xml version="1.0"?>\n<Clock xmlns:dt="urn:schemas-microsoft-com:datatypes"><Description dt:dt="string">E-Prime Primary Realtime Clock</Description><StartTime><Timestamp dt:dt="int">0</Timestamp><DateUtc dt:dt="string">2020-10-08T07:24:03Z</DateUtc></StartTime><FrequencyChanges><FrequencyChange><Frequency dt:dt="r8">2699960000</Frequency><Timestamp dt:dt="r8">4.1602066642423E+15</Timestamp><Curr…	좌우반구com(CVF, UVF, BVF)_2-012-1	60.021	1.0.0.165	1	-1211419170	Professional	2.0.10.242	2.0.10.356	10-08-2020	2020-10-08 오전 7:24:04	16:24:04	2.0.10.252	126		1	z	사상	30	1	126	NULL	NULL	NULL	NULL	NULL	NULL	KSY	List1	0		0	-1	341366	183		0	0	1	z	0	3	341549	0	z	261	341810
좌우반구com(CVF, UVF, BVF)_2	12	1	<?xml version="1.0"?>\n<Clock xmlns:dt="urn:schemas-microsoft-com:datatypes"><Description dt:dt="string">E-Prime Primary Realtime Clock</Description><StartTime><Timestamp dt:dt="int">0</Timestamp><DateUtc dt:dt="string">2020-10-08T07:24:03Z</DateUtc></StartTime><FrequencyChanges><FrequencyChange><Frequency dt:dt="r8">2699960000</Frequency><Timestamp dt:dt="r8">4.1602066642423E+15</Timestamp><Curr…	좌우반구com(CVF, UVF, BVF)_2-012-1	60.021	1.0.0.165	1	-1211419170	Professional	2.0.10.242	2.0.10.356	10-08-2020	2020-10-08 오전 7:24:04	16:24:04	2.0.10.252	190		1	z	사안	NULL	NULL	NULL	113	1	58	NULL	NULL	NULL	KSY	List2	0		0	-1	591279	183		0	0	1	z	1	3	591462	0	z	274	591736
좌우반구com(CVF, UVF, BVF)_2	12	1	<?xml version="1.0"?>\n<Clock xmlns:dt="urn:schemas-microsoft-com:datatypes"><Description dt:dt="string">E-Prime Primary Realtime Clock</Description><StartTime><Timestamp dt:dt="int">0</Timestamp><DateUtc dt:dt="string">2020-10-08T07:24:03Z</DateUtc></StartTime><FrequencyChanges><FrequencyChange><Frequency dt:dt="r8">2699960000</Frequency><Timestamp dt:dt="r8">4.1602066642423E+15</Timestamp><Curr…	좌우반구com(CVF, UVF, BVF)_2-012-1	60.021	1.0.0.165	1	-1211419170	Professional	2.0.10.242	2.0.10.356	10-08-2020	2020-10-08 오전 7:24:04	16:24:04	2.0.10.252	335		1	z	사이	NULL	NULL	NULL	NULL	NULL	NULL	19	1	71	KSY	List3	0		0	-1	992323	184		0	0	1	z	0	4	992507	0	z	233	992740
좌우반구com(CVF, UVF, BVF)_2	12	1	<?xml version="1.0"?>\n<Clock xmlns:dt="urn:schemas-microsoft-com:datatypes"><Description dt:dt="string">E-Prime Primary Realtime Clock</Description><StartTime><Timestamp dt:dt="int">0</Timestamp><DateUtc dt:dt="string">2020-10-08T07:24:03Z</DateUtc></StartTime><FrequencyChanges><FrequencyChange><Frequency dt:dt="r8">2699960000</Frequency><Timestamp dt:dt="r8">4.1602066642423E+15</Timestamp><Curr…	좌우반구com(CVF, UVF, BVF)_2-012-1	60.021	1.0.0.165	1	-1211419170	Professional	2.0.10.242	2.0.10.356	10-08-2020	2020-10-08 오전 7:24:04	16:24:04	2.0.10.252	142		1	z	사전	NULL	NULL	NULL	97	1	10	NULL	NULL	NULL	KSY	List2	0		0	0	467839	183		0	0	1	z	0	3	468022	0	z	259	468281
좌우반구com(CVF, UVF, BVF)_2	12	1	<?xml version="1.0"?>\n<Clock xmlns:dt="urn:schemas-microsoft-com:datatypes"><Description dt:dt="string">E-Prime Primary Realtime Clock</Description><StartTime><Timestamp dt:dt="int">0</Timestamp><DateUtc dt:dt="string">2020-10-08T07:24:03Z</DateUtc></StartTime><FrequencyChanges><FrequencyChange><Frequency dt:dt="r8">2699960000</Frequency><Timestamp dt:dt="r8">4.1602066642423E+15</Timestamp><Curr…	좌우반구com(CVF, UVF, BVF)_2-012-1	60.021	1.0.0.165	1	-1211419170	Professional	2.0.10.242	2.0.10.356	10-08-2020	2020-10-08 오전 7:24:04	16:24:04	2.0.10.252	280		1	z	사진	NULL	NULL	NULL	NULL	NULL	NULL	90	1	16	KSY	List3	0		0	0	850423	183		0	0	1	z	0	3	850606	0	z	248	850854
좌우반구com(CVF, UVF, BVF)_2	12	1	<?xml version="1.0"?>\n<Clock xmlns:dt="urn:schemas-microsoft-com:datatypes"><Description dt:dt="string">E-Prime Primary Realtime Clock</Description><StartTime><Timestamp dt:dt="int">0</Timestamp><DateUtc dt:dt="string">2020-10-08T07:24:03Z</DateUtc></StartTime><FrequencyChanges><FrequencyChange><Frequency dt:dt="r8">2699960000</Frequency><Timestamp dt:dt="r8">4.1602066642423E+15</Timestamp><Curr…	좌우반구com(CVF, UVF, BVF)_2-012-1	60.021	1.0.0.165	1	-1211419170	Professional	2.0.10.242	2.0.10.356	10-08-2020	2020-10-08 오전 7:24:04	16:24:04	2.0.10.252	353		1	z	상관	NULL	NULL	NULL	NULL	NULL	NULL	46	1	89	KSY	List3	0		0	-1	1038557	184		0	0	1	z	0	4	1038741	0	z	279	1039020
좌우반구com(CVF, UVF, BVF)_2	12	1	<?xml version="1.0"?>\n<Clock xmlns:dt="urn:schemas-microsoft-com:datatypes"><Description dt:dt="string">E-Prime Primary Realtime Clock</Description><StartTime><Timestamp dt:dt="int">0</Timestamp><DateUtc dt:dt="string">2020-10-08T07:24:03Z</DateUtc></StartTime><FrequencyChanges><FrequencyChange><Frequency dt:dt="r8">2699960000</Frequency><Timestamp dt:dt="r8">4.1602066642423E+15</Timestamp><Curr…	좌우반구com(CVF, UVF, BVF)_2-012-1	60.021	1.0.0.165	1	-1211419170	Professional	2.0.10.242	2.0.10.356	10-08-2020	2020-10-08 오전 7:24:04	16:24:04	2.0.10.252	245		1	z	상태	NULL	NULL	NULL	65	1	113	NULL	NULL	NULL	KSY	List2	0		0	0	737362	183		0	0	1	z	0	3	737545	0	z	270	737815
좌우반구com(CVF, UVF, BVF)_2	12	1	<?xml version="1.0"?>\n<Clock xmlns:dt="urn:schemas-microsoft-com:datatypes"><Description dt:dt="string">E-Prime Primary Realtime Clock</Description><StartTime><Timestamp dt:dt="int">0</Timestamp><DateUtc dt:dt="string">2020-10-08T07:24:03Z</DateUtc></StartTime><FrequencyChanges><FrequencyChange><Frequency dt:dt="r8">2699960000</Frequency><Timestamp dt:dt="r8">4.1602066642423E+15</Timestamp><Curr…	좌우반구com(CVF, UVF, BVF)_2-012-1	60.021	1.0.0.165	1	-1211419170	Professional	2.0.10.242	2.0.10.356	10-08-2020	2020-10-08 오전 7:24:04	16:24:04	2.0.10.252	86		1	z	색상	119	1	86	NULL	NULL	NULL	NULL	NULL	NULL	KSY	List1	0		0	0	238152	183		0	0	1	z	0	3	238335	0	z	236	238571
좌우반구com(CVF, UVF, BVF)_2	12	1	<?xml version="1.0"?>\n<Clock xmlns:dt="urn:schemas-microsoft-com:datatypes"><Description dt:dt="string">E-Prime Primary Realtime Clock</Description><StartTime><Timestamp dt:dt="int">0</Timestamp><DateUtc dt:dt="string">2020-10-08T07:24:03Z</DateUtc></StartTime><FrequencyChanges><FrequencyChange><Frequency dt:dt="r8">2699960000</Frequency><Timestamp dt:dt="r8">4.1602066642423E+15</Timestamp><Curr…	좌우반구com(CVF, UVF, BVF)_2-012-1	60.021	1.0.0.165	1	-1211419170	Professional	2.0.10.242	2.0.10.356	10-08-2020	2020-10-08 오전 7:24:04	16:24:04	2.0.10.252	120		1	z	생선	77	1	120	NULL	NULL	NULL	NULL	NULL	NULL	KSY	List1	0		1	-1	326254	184		0	0	1	z	0	4	326438	0	z	268	326706
좌우반구com(CVF, UVF, BVF)_2	12	1	<?xml version="1.0"?>\n<Clock xmlns:dt="urn:schemas-microsoft-com:datatypes"><Description dt:dt="string">E-Prime Primary Realtime Clock</Description><StartTime><Timestamp dt:dt="int">0</Timestamp><DateUtc dt:dt="string">2020-10-08T07:24:03Z</DateUtc></StartTime><FrequencyChanges><FrequencyChange><Frequency dt:dt="r8">2699960000</Frequency><Timestamp dt:dt="r8">4.1602066642423E+15</Timestamp><Curr…	좌우반구com(CVF, UVF, BVF)_2-012-1	60.021	1.0.0.165	1	-1211419170	Professional	2.0.10.242	2.0.10.356	10-08-2020	2020-10-08 오전 7:24:04	16:24:04	2.0.10.252	285		2	{/}	생희	NULL	NULL	NULL	NULL	NULL	NULL	110	1	21	KSY3	List3	NULL	NULL	NULL	NULL	NULL	NULL	NULL	NULL	NULL	1	{/}	0	3	863818	0	{/}	604	864422
좌우반구com(CVF, UVF, BVF)_2	12	1	<?xml version="1.0"?>\n<Clock xmlns:dt="urn:schemas-microsoft-com:datatypes"><Description dt:dt="string">E-Prime Primary Realtime Clock</Description><StartTime><Timestamp dt:dt="int">0</Timestamp><DateUtc dt:dt="string">2020-10-08T07:24:03Z</DateUtc></StartTime><FrequencyChanges><FrequencyChange><Frequency dt:dt="r8">2699960000</Frequency><Timestamp dt:dt="r8">4.1602066642423E+15</Timestamp><Curr…	좌우반구com(CVF, UVF, BVF)_2-012-1	60.021	1.0.0.165	1	-1211419170	Professional	2.0.10.242	2.0.10.356	10-08-2020	2020-10-08 오전 7:24:04	16:24:04	2.0.10.252	4		2	{/}	석감	127	1	4	NULL	NULL	NULL	NULL	NULL	NULL	KSY4	List1	NULL	NULL	NULL	NULL	NULL	NULL	NULL	NULL	NULL	0	{/}	0	3	23193	0	z	260	23453
좌우반구com(CVF, UVF, BVF)_2	12	1	<?xml version="1.0"?>\n<Clock xmlns:dt="urn:schemas-microsoft-com:datatypes"><Description dt:dt="string">E-Prime Primary Realtime Clock</Description><StartTime><Timestamp dt:dt="int">0</Timestamp><DateUtc dt:dt="string">2020-10-08T07:24:03Z</DateUtc></StartTime><FrequencyChanges><FrequencyChange><Frequency dt:dt="r8">2699960000</Frequency><Timestamp dt:dt="r8">4.1602066642423E+15</Timestamp><Curr…	좌우반구com(CVF, UVF, BVF)_2-012-1	60.021	1.0.0.165	1	-1211419170	Professional	2.0.10.242	2.0.10.356	10-08-2020	2020-10-08 오전 7:24:04	16:24:04	2.0.10.252	170		1	z	선배	NULL	NULL	NULL	90	1	38	NULL	NULL	NULL	KSY	List2	0		0	0	540447	183		0	0	1	z	0	3	540630	0	z	195	540825
좌우반구com(CVF, UVF, BVF)_2	12	1	<?xml version="1.0"?>\n<Clock xmlns:dt="urn:schemas-microsoft-com:datatypes"><Description dt:dt="string">E-Prime Primary Realtime Clock</Description><StartTime><Timestamp dt:dt="int">0</Timestamp><DateUtc dt:dt="string">2020-10-08T07:24:03Z</DateUtc></StartTime><FrequencyChanges><FrequencyChange><Frequency dt:dt="r8">2699960000</Frequency><Timestamp dt:dt="r8">4.1602066642423E+15</Timestamp><Curr…	좌우반구com(CVF, UVF, BVF)_2-012-1	60.021	1.0.0.165	1	-1211419170	Professional	2.0.10.242	2.0.10.356	10-08-2020	2020-10-08 오전 7:24:04	16:24:04	2.0.10.252	33		1	z	선택	51	1	33	NULL	NULL	NULL	NULL	NULL	NULL	KSY	List1	0		0	-1	98467	183		0	0	1	z	0	3	98650	0	z	283	98933
좌우반구com(CVF, UVF, BVF)_2	12	1	<?xml version="1.0"?>\n<Clock xmlns:dt="urn:schemas-microsoft-com:datatypes"><Description dt:dt="string">E-Prime Primary Realtime Clock</Description><StartTime><Timestamp dt:dt="int">0</Timestamp><DateUtc dt:dt="string">2020-10-08T07:24:03Z</DateUtc></StartTime><FrequencyChanges><FrequencyChange><Frequency dt:dt="r8">2699960000</Frequency><Timestamp dt:dt="r8">4.1602066642423E+15</Timestamp><Curr…	좌우반구com(CVF, UVF, BVF)_2-012-1	60.021	1.0.0.165	1	-1211419170	Professional	2.0.10.242	2.0.10.356	10-08-2020	2020-10-08 오전 7:24:04	16:24:04	2.0.10.252	365		2	{/}	설결	NULL	NULL	NULL	NULL	NULL	NULL	40	1	101	KSY	List3	0		0	0	1069630	183		0	0	1	{/}	0	3	1069813	0	{/}	351	1070164
좌우반구com(CVF, UVF, BVF)_2	12	1	<?xml version="1.0"?>\n<Clock xmlns:dt="urn:schemas-microsoft-com:datatypes"><Description dt:dt="string">E-Prime Primary Realtime Clock</Description><StartTime><Timestamp dt:dt="int">0</Timestamp><DateUtc dt:dt="string">2020-10-08T07:24:03Z</DateUtc></StartTime><FrequencyChanges><FrequencyChange><Frequency dt:dt="r8">2699960000</Frequency><Timestamp dt:dt="r8">4.1602066642423E+15</Timestamp><Curr…	좌우반구com(CVF, UVF, BVF)_2-012-1	60.021	1.0.0.165	1	-1211419170	Professional	2.0.10.242	2.0.10.356	10-08-2020	2020-10-08 오전 7:24:04	16:24:04	2.0.10.252	299		1	z	설명	NULL	NULL	NULL	NULL	NULL	NULL	57	1	35	KSY	List3	0		0	-1	900305	183		0	0	1	z	1	3	900488	0	z	245	900733
좌우반구com(CVF, UVF, BVF)_2	12	1	<?xml version="1.0"?>\n<Clock xmlns:dt="urn:schemas-microsoft-com:datatypes"><Description dt:dt="string">E-Prime Primary Realtime Clock</Description><StartTime><Timestamp dt:dt="int">0</Timestamp><DateUtc dt:dt="string">2020-10-08T07:24:03Z</DateUtc></StartTime><FrequencyChanges><FrequencyChange><Frequency dt:dt="r8">2699960000</Frequency><Timestamp dt:dt="r8">4.1602066642423E+15</Timestamp><Curr…	좌우반구com(CVF, UVF, BVF)_2-012-1	60.021	1.0.0.165	1	-1211419170	Professional	2.0.10.242	2.0.10.356	10-08-2020	2020-10-08 오전 7:24:04	16:24:04	2.0.10.252	99		1	z	설문	96	1	99	NULL	NULL	NULL	NULL	NULL	NULL	KSY	List1	0		0	-1	271723	184		0	0	1	z	0	4	271907	0	z	248	272155
좌우반구com(CVF, UVF, BVF)_2	12	1	<?xml version="1.0"?>\n<Clock xmlns:dt="urn:schemas-microsoft-com:datatypes"><Description dt:dt="string">E-Prime Primary Realtime Clock</Description><StartTime><Timestamp dt:dt="int">0</Timestamp><DateUtc dt:dt="string">2020-10-08T07:24:03Z</DateUtc></StartTime><FrequencyChanges><FrequencyChange><Frequency dt:dt="r8">2699960000</Frequency><Timestamp dt:dt="r8">4.1602066642423E+15</Timestamp><Curr…	좌우반구com(CVF, UVF, BVF)_2-012-1	60.021	1.0.0.165	1	-1211419170	Professional	2.0.10.242	2.0.10.356	10-08-2020	2020-10-08 오전 7:24:04	16:24:04	2.0.10.252	158		2	{/}	설색	NULL	NULL	NULL	42	1	26	NULL	NULL	NULL	KSY3	List2	NULL	NULL	NULL	NULL	NULL	NULL	NULL	NULL	NULL	1	{/}	0	3	509491	0	{/}	558	510049
좌우반구com(CVF, UVF, BVF)_2	12	1	<?xml version="1.0"?>\n<Clock xmlns:dt="urn:schemas-microsoft-com:datatypes"><Description dt:dt="string">E-Prime Primary Realtime Clock</Description><StartTime><Timestamp dt:dt="int">0</Timestamp><DateUtc dt:dt="string">2020-10-08T07:24:03Z</DateUtc></StartTime><FrequencyChanges><FrequencyChange><Frequency dt:dt="r8">2699960000</Frequency><Timestamp dt:dt="r8">4.1602066642423E+15</Timestamp><Curr…	좌우반구com(CVF, UVF, BVF)_2-012-1	60.021	1.0.0.165	1	-1211419170	Professional	2.0.10.242	2.0.10.356	10-08-2020	2020-10-08 오전 7:24:04	16:24:04	2.0.10.252	23		2	{/}	섭습	12	1	23	NULL	NULL	NULL	NULL	NULL	NULL	KSY	List1	0		1	-1	72692	184		0	0	1	{/}	0	4	72876	0	{/}	345	73221
좌우반구com(CVF, UVF, BVF)_2	12	1	<?xml version="1.0"?>\n<Clock xmlns:dt="urn:schemas-microsoft-com:datatypes"><Description dt:dt="string">E-Prime Primary Realtime Clock</Description><StartTime><Timestamp dt:dt="int">0</Timestamp><DateUtc dt:dt="string">2020-10-08T07:24:03Z</DateUtc></StartTime><FrequencyChanges><FrequencyChange><Frequency dt:dt="r8">2699960000</Frequency><Timestamp dt:dt="r8">4.1602066642423E+15</Timestamp><Curr…	좌우반구com(CVF, UVF, BVF)_2-012-1	60.021	1.0.0.165	1	-1211419170	Professional	2.0.10.242	2.0.10.356	10-08-2020	2020-10-08 오전 7:24:04	16:24:04	2.0.10.252	79		1	z	성공	9	1	79	NULL	NULL	NULL	NULL	NULL	NULL	KSY	List1	0		1	-1	220774	184		0	0	1	z	0	4	220958	0	z	271	221229
좌우반구com(CVF, UVF, BVF)_2	12	1	<?xml version="1.0"?>\n<Clock xmlns:dt="urn:schemas-microsoft-com:datatypes"><Description dt:dt="string">E-Prime Primary Realtime Clock</Description><StartTime><Timestamp dt:dt="int">0</Timestamp><DateUtc dt:dt="string">2020-10-08T07:24:03Z</DateUtc></StartTime><FrequencyChanges><FrequencyChange><Frequency dt:dt="r8">2699960000</Frequency><Timestamp dt:dt="r8">4.1602066642423E+15</Timestamp><Curr…	좌우반구com(CVF, UVF, BVF)_2-012-1	60.021	1.0.0.165	1	-1211419170	Professional	2.0.10.242	2.0.10.356	10-08-2020	2020-10-08 오전 7:24:04	16:24:04	2.0.10.252	346		1	z	세상	NULL	NULL	NULL	NULL	NULL	NULL	119	1	82	KSY	List3	0		0	-1	1020680	183		0	0	1	z	1	3	1020863	0	z	261	1021124
좌우반구com(CVF, UVF, BVF)_2	12	1	<?xml version="1.0"?>\n<Clock xmlns:dt="urn:schemas-microsoft-com:datatypes"><Description dt:dt="string">E-Prime Primary Realtime Clock</Description><StartTime><Timestamp dt:dt="int">0</Timestamp><DateUtc dt:dt="string">2020-10-08T07:24:03Z</DateUtc></StartTime><FrequencyChanges><FrequencyChange><Frequency dt:dt="r8">2699960000</Frequency><Timestamp dt:dt="r8">4.1602066642423E+15</Timestamp><Curr…	좌우반구com(CVF, UVF, BVF)_2-012-1	60.021	1.0.0.165	1	-1211419170	Professional	2.0.10.242	2.0.10.356	10-08-2020	2020-10-08 오전 7:24:04	16:24:04	2.0.10.252	253		1	z	소리	NULL	NULL	NULL	101	1	121	NULL	NULL	NULL	KSY	List2	0		1	-1	758904	184		0	0	1	z	0	4	759088	0	z	231	759319
좌우반구com(CVF, UVF, BVF)_2	12	1	<?xml version="1.0"?>\n<Clock xmlns:dt="urn:schemas-microsoft-com:datatypes"><Description dt:dt="string">E-Prime Primary Realtime Clock</Description><StartTime><Timestamp dt:dt="int">0</Timestamp><DateUtc dt:dt="string">2020-10-08T07:24:03Z</DateUtc></StartTime><FrequencyChanges><FrequencyChange><Frequency dt:dt="r8">2699960000</Frequency><Timestamp dt:dt="r8">4.1602066642423E+15</Timestamp><Curr…	좌우반구com(CVF, UVF, BVF)_2-012-1	60.021	1.0.0.165	1	-1211419170	Professional	2.0.10.242	2.0.10.356	10-08-2020	2020-10-08 오전 7:24:04	16:24:04	2.0.10.252	171		1	z	소송	NULL	NULL	NULL	16	1	39	NULL	NULL	NULL	KSY	List2	0		0	-1	542846	183		0	0	1	z	0	3	543029	0	z	252	543281
좌우반구com(CVF, UVF, BVF)_2	12	1	<?xml version="1.0"?>\n<Clock xmlns:dt="urn:schemas-microsoft-com:datatypes"><Description dt:dt="string">E-Prime Primary Realtime Clock</Description><StartTime><Timestamp dt:dt="int">0</Timestamp><DateUtc dt:dt="string">2020-10-08T07:24:03Z</DateUtc></StartTime><FrequencyChanges><FrequencyChange><Frequency dt:dt="r8">2699960000</Frequency><Timestamp dt:dt="r8">4.1602066642423E+15</Timestamp><Curr…	좌우반구com(CVF, UVF, BVF)_2-012-1	60.021	1.0.0.165	1	-1211419170	Professional	2.0.10.242	2.0.10.356	10-08-2020	2020-10-08 오전 7:24:04	16:24:04	2.0.10.252	237		1	z	속도	NULL	NULL	NULL	129	1	105	NULL	NULL	NULL	KSY	List2	0		1	-1	716452	184		0	0	1	z	0	4	716636	0	z	227	716863
좌우반구com(CVF, UVF, BVF)_2	12	1	<?xml version="1.0"?>\n<Clock xmlns:dt="urn:schemas-microsoft-com:datatypes"><Description dt:dt="string">E-Prime Primary Realtime Clock</Description><StartTime><Timestamp dt:dt="int">0</Timestamp><DateUtc dt:dt="string">2020-10-08T07:24:03Z</DateUtc></StartTime><FrequencyChanges><FrequencyChange><Frequency dt:dt="r8">2699960000</Frequency><Timestamp dt:dt="r8">4.1602066642423E+15</Timestamp><Curr…	좌우반구com(CVF, UVF, BVF)_2-012-1	60.021	1.0.0.165	1	-1211419170	Professional	2.0.10.242	2.0.10.356	10-08-2020	2020-10-08 오전 7:24:04	16:24:04	2.0.10.252	263		2	{/}	송스	NULL	NULL	NULL	36	1	131	NULL	NULL	NULL	KSY2	List2	NULL	NULL	NULL	NULL	NULL	NULL	NULL	NULL	NULL	1	{/}	1	3	785578	0	{/}	524	786102
좌우반구com(CVF, UVF, BVF)_2	12	1	<?xml version="1.0"?>\n<Clock xmlns:dt="urn:schemas-microsoft-com:datatypes"><Description dt:dt="string">E-Prime Primary Realtime Clock</Description><StartTime><Timestamp dt:dt="int">0</Timestamp><DateUtc dt:dt="string">2020-10-08T07:24:03Z</DateUtc></StartTime><FrequencyChanges><FrequencyChange><Frequency dt:dt="r8">2699960000</Frequency><Timestamp dt:dt="r8">4.1602066642423E+15</Timestamp><Curr…	좌우반구com(CVF, UVF, BVF)_2-012-1	60.021	1.0.0.165	1	-1211419170	Professional	2.0.10.242	2.0.10.356	10-08-2020	2020-10-08 오전 7:24:04	16:24:04	2.0.10.252	325		2	{/}	송익	NULL	NULL	NULL	NULL	NULL	NULL	134	1	61	KSY2	List3	NULL	NULL	NULL	NULL	NULL	NULL	NULL	NULL	NULL	1	{/}	1	3	966965	0	{/}	544	967509
좌우반구com(CVF, UVF, BVF)_2	12	1	<?xml version="1.0"?>\n<Clock xmlns:dt="urn:schemas-microsoft-com:datatypes"><Description dt:dt="string">E-Prime Primary Realtime Clock</Description><StartTime><Timestamp dt:dt="int">0</Timestamp><DateUtc dt:dt="string">2020-10-08T07:24:03Z</DateUtc></StartTime><FrequencyChanges><FrequencyChange><Frequency dt:dt="r8">2699960000</Frequency><Timestamp dt:dt="r8">4.1602066642423E+15</Timestamp><Curr…	좌우반구com(CVF, UVF, BVF)_2-012-1	60.021	1.0.0.165	1	-1211419170	Professional	2.0.10.242	2.0.10.356	10-08-2020	2020-10-08 오전 7:24:04	16:24:04	2.0.10.252	10		1	z	수고	3	1	10	NULL	NULL	NULL	NULL	NULL	NULL	KSY	List1	0		0	-1	38771	183		0	0	1	z	0	3	38954	0	z	227	39181
좌우반구com(CVF, UVF, BVF)_2	12	1	<?xml version="1.0"?>\n<Clock xmlns:dt="urn:schemas-microsoft-com:datatypes"><Description dt:dt="string">E-Prime Primary Realtime Clock</Description><StartTime><Timestamp dt:dt="int">0</Timestamp><DateUtc dt:dt="string">2020-10-08T07:24:03Z</DateUtc></StartTime><FrequencyChanges><FrequencyChange><Frequency dt:dt="r8">2699960000</Frequency><Timestamp dt:dt="r8">4.1602066642423E+15</Timestamp><Curr…	좌우반구com(CVF, UVF, BVF)_2-012-1	60.021	1.0.0.165	1	-1211419170	Professional	2.0.10.242	2.0.10.356	10-08-2020	2020-10-08 오전 7:24:04	16:24:04	2.0.10.252	301		1	z	수단	NULL	NULL	NULL	NULL	NULL	NULL	42	1	37	KSY	List3	0		1	-1	905353	184		0	0	1	z	0	4	905537	0	z	284	905821
좌우반구com(CVF, UVF, BVF)_2	12	1	<?xml version="1.0"?>\n<Clock xmlns:dt="urn:schemas-microsoft-com:datatypes"><Description dt:dt="string">E-Prime Primary Realtime Clock</Description><StartTime><Timestamp dt:dt="int">0</Timestamp><DateUtc dt:dt="string">2020-10-08T07:24:03Z</DateUtc></StartTime><FrequencyChanges><FrequencyChange><Frequency dt:dt="r8">2699960000</Frequency><Timestamp dt:dt="r8">4.1602066642423E+15</Timestamp><Curr…	좌우반구com(CVF, UVF, BVF)_2-012-1	60.021	1.0.0.165	1	-1211419170	Professional	2.0.10.242	2.0.10.356	10-08-2020	2020-10-08 오전 7:24:04	16:24:04	2.0.10.252	169		1	z	수준	NULL	NULL	NULL	59	1	37	NULL	NULL	NULL	KSY	List2	0		1	-1	537964	184		0	0	1	z	0	4	538148	0	z	285	538433
좌우반구com(CVF, UVF, BVF)_2	12	1	<?xml version="1.0"?>\n<Clock xmlns:dt="urn:schemas-microsoft-com:datatypes"><Description dt:dt="string">E-Prime Primary Realtime Clock</Description><StartTime><Timestamp dt:dt="int">0</Timestamp><DateUtc dt:dt="string">2020-10-08T07:24:03Z</DateUtc></StartTime><FrequencyChanges><FrequencyChange><Frequency dt:dt="r8">2699960000</Frequency><Timestamp dt:dt="r8">4.1602066642423E+15</Timestamp><Curr…	좌우반구com(CVF, UVF, BVF)_2-012-1	60.021	1.0.0.165	1	-1211419170	Professional	2.0.10.242	2.0.10.356	10-08-2020	2020-10-08 오전 7:24:04	16:24:04	2.0.10.252	173		2	{/}	숙국	NULL	NULL	NULL	102	1	41	NULL	NULL	NULL	KSY	List2	0		0	-1	547911	183		0	0	1	{/}	0	3	548094	0	{/}	370	548464
좌우반구com(CVF, UVF, BVF)_2	12	1	<?xml version="1.0"?>\n<Clock xmlns:dt="urn:schemas-microsoft-com:datatypes"><Description dt:dt="string">E-Prime Primary Realtime Clock</Description><StartTime><Timestamp dt:dt="int">0</Timestamp><DateUtc dt:dt="string">2020-10-08T07:24:03Z</DateUtc></StartTime><FrequencyChanges><FrequencyChange><Frequency dt:dt="r8">2699960000</Frequency><Timestamp dt:dt="r8">4.1602066642423E+15</Timestamp><Curr…	좌우반구com(CVF, UVF, BVF)_2-012-1	60.021	1.0.0.165	1	-1211419170	Professional	2.0.10.242	2.0.10.356	10-08-2020	2020-10-08 오전 7:24:04	16:24:04	2.0.10.252	272		2	{/}	숙발	NULL	NULL	NULL	NULL	NULL	NULL	37	1	8	KSY2	List3	NULL	NULL	NULL	NULL	NULL	NULL	NULL	NULL	NULL	1	{/}	0	3	826864	0	{/}	398	827262
좌우반구com(CVF, UVF, BVF)_2	12	1	<?xml version="1.0"?>\n<Clock xmlns:dt="urn:schemas-microsoft-com:datatypes"><Description dt:dt="string">E-Prime Primary Realtime Clock</Description><StartTime><Timestamp dt:dt="int">0</Timestamp><DateUtc dt:dt="string">2020-10-08T07:24:03Z</DateUtc></StartTime><FrequencyChanges><FrequencyChange><Frequency dt:dt="r8">2699960000</Frequency><Timestamp dt:dt="r8">4.1602066642423E+15</Timestamp><Curr…	좌우반구com(CVF, UVF, BVF)_2-012-1	60.021	1.0.0.165	1	-1211419170	Professional	2.0.10.242	2.0.10.356	10-08-2020	2020-10-08 오전 7:24:04	16:24:04	2.0.10.252	130		1	z	숙소	120	1	130	NULL	NULL	NULL	NULL	NULL	NULL	KSY2	List1	NULL	NULL	NULL	NULL	NULL	NULL	NULL	NULL	NULL	1	z	0	4	351896	0	z	314	352210
좌우반구com(CVF, UVF, BVF)_2	12	1	<?xml version="1.0"?>\n<Clock xmlns:dt="urn:schemas-microsoft-com:datatypes"><Description dt:dt="string">E-Prime Primary Realtime Clock</Description><StartTime><Timestamp dt:dt="int">0</Timestamp><DateUtc dt:dt="string">2020-10-08T07:24:03Z</DateUtc></StartTime><FrequencyChanges><FrequencyChange><Frequency dt:dt="r8">2699960000</Frequency><Timestamp dt:dt="r8">4.1602066642423E+15</Timestamp><Curr…	좌우반구com(CVF, UVF, BVF)_2-012-1	60.021	1.0.0.165	1	-1211419170	Professional	2.0.10.242	2.0.10.356	10-08-2020	2020-10-08 오전 7:24:04	16:24:04	2.0.10.252	143		2	{/}	술감	NULL	NULL	NULL	43	1	11	NULL	NULL	NULL	KSY2	List2	NULL	NULL	NULL	NULL	NULL	NULL	NULL	NULL	NULL	1	{/}	0	4	470488	0	{/}	529	471017
좌우반구com(CVF, UVF, BVF)_2	12	1	<?xml version="1.0"?>\n<Clock xmlns:dt="urn:schemas-microsoft-com:datatypes"><Description dt:dt="string">E-Prime Primary Realtime Clock</Description><StartTime><Timestamp dt:dt="int">0</Timestamp><DateUtc dt:dt="string">2020-10-08T07:24:03Z</DateUtc></StartTime><FrequencyChanges><FrequencyChange><Frequency dt:dt="r8">2699960000</Frequency><Timestamp dt:dt="r8">4.1602066642423E+15</Timestamp><Curr…	좌우반구com(CVF, UVF, BVF)_2-012-1	60.021	1.0.0.165	1	-1211419170	Professional	2.0.10.242	2.0.10.356	10-08-2020	2020-10-08 오전 7:24:04	16:24:04	2.0.10.252	127		2	{/}	술목	101	1	127	NULL	NULL	NULL	NULL	NULL	NULL	KSY3	List1	NULL	NULL	NULL	NULL	NULL	NULL	NULL	NULL	NULL	1	{/}	0	3	344015	0	{/}	347	344362
좌우반구com(CVF, UVF, BVF)_2	12	1	<?xml version="1.0"?>\n<Clock xmlns:dt="urn:schemas-microsoft-com:datatypes"><Description dt:dt="string">E-Prime Primary Realtime Clock</Description><StartTime><Timestamp dt:dt="int">0</Timestamp><DateUtc dt:dt="string">2020-10-08T07:24:03Z</DateUtc></StartTime><FrequencyChanges><FrequencyChange><Frequency dt:dt="r8">2699960000</Frequency><Timestamp dt:dt="r8">4.1602066642423E+15</Timestamp><Curr…	좌우반구com(CVF, UVF, BVF)_2-012-1	60.021	1.0.0.165	1	-1211419170	Professional	2.0.10.242	2.0.10.356	10-08-2020	2020-10-08 오전 7:24:04	16:24:04	2.0.10.252	140		2	{/}	스위	NULL	NULL	NULL	124	1	8	NULL	NULL	NULL	KSY	List2	0		0	-1	462607	183		0	0	1	{/}	1	3	462790	0	{/}	395	463185
좌우반구com(CVF, UVF, BVF)_2	12	1	<?xml version="1.0"?>\n<Clock xmlns:dt="urn:schemas-microsoft-com:datatypes"><Description dt:dt="string">E-Prime Primary Realtime Clock</Description><StartTime><Timestamp dt:dt="int">0</Timestamp><DateUtc dt:dt="string">2020-10-08T07:24:03Z</DateUtc></StartTime><FrequencyChanges><FrequencyChange><Frequency dt:dt="r8">2699960000</Frequency><Timestamp dt:dt="r8">4.1602066642423E+15</Timestamp><Curr…	좌우반구com(CVF, UVF, BVF)_2-012-1	60.021	1.0.0.165	1	-1211419170	Professional	2.0.10.242	2.0.10.356	10-08-2020	2020-10-08 오전 7:24:04	16:24:04	2.0.10.252	259		2	{/}	스진	NULL	NULL	NULL	126	1	127	NULL	NULL	NULL	KSY2	List2	NULL	NULL	NULL	NULL	NULL	NULL	NULL	NULL	NULL	1	{/}	1	3	774965	0	{/}	370	775335
좌우반구com(CVF, UVF, BVF)_2	12	1	<?xml version="1.0"?>\n<Clock xmlns:dt="urn:schemas-microsoft-com:datatypes"><Description dt:dt="string">E-Prime Primary Realtime Clock</Description><StartTime><Timestamp dt:dt="int">0</Timestamp><DateUtc dt:dt="string">2020-10-08T07:24:03Z</DateUtc></StartTime><FrequencyChanges><FrequencyChange><Frequency dt:dt="r8">2699960000</Frequency><Timestamp dt:dt="r8">4.1602066642423E+15</Timestamp><Curr…	좌우반구com(CVF, UVF, BVF)_2-012-1	60.021	1.0.0.165	1	-1211419170	Professional	2.0.10.242	2.0.10.356	10-08-2020	2020-10-08 오전 7:24:04	16:24:04	2.0.10.252	278		2	{/}	스향	NULL	NULL	NULL	NULL	NULL	NULL	69	1	14	KSY2	List3	NULL	NULL	NULL	NULL	NULL	NULL	NULL	NULL	NULL	1	{/}	0	4	845458	0	{/}	324	845782
좌우반구com(CVF, UVF, BVF)_2	12	1	<?xml version="1.0"?>\n<Clock xmlns:dt="urn:schemas-microsoft-com:datatypes"><Description dt:dt="string">E-Prime Primary Realtime Clock</Description><StartTime><Timestamp dt:dt="int">0</Timestamp><DateUtc dt:dt="string">2020-10-08T07:24:03Z</DateUtc></StartTime><FrequencyChanges><FrequencyChange><Frequency dt:dt="r8">2699960000</Frequency><Timestamp dt:dt="r8">4.1602066642423E+15</Timestamp><Curr…	좌우반구com(CVF, UVF, BVF)_2-012-1	60.021	1.0.0.165	1	-1211419170	Professional	2.0.10.242	2.0.10.356	10-08-2020	2020-10-08 오전 7:24:04	16:24:04	2.0.10.252	106		2	{/}	습나	38	1	106	NULL	NULL	NULL	NULL	NULL	NULL	KSY2	List1	NULL	NULL	NULL	NULL	NULL	NULL	NULL	NULL	NULL	1	{/}	1	3	289750	0	{/}	333	290083
좌우반구com(CVF, UVF, BVF)_2	12	1	<?xml version="1.0"?>\n<Clock xmlns:dt="urn:schemas-microsoft-com:datatypes"><Description dt:dt="string">E-Prime Primary Realtime Clock</Description><StartTime><Timestamp dt:dt="int">0</Timestamp><DateUtc dt:dt="string">2020-10-08T07:24:03Z</DateUtc></StartTime><FrequencyChanges><FrequencyChange><Frequency dt:dt="r8">2699960000</Frequency><Timestamp dt:dt="r8">4.1602066642423E+15</Timestamp><Curr…	좌우반구com(CVF, UVF, BVF)_2-012-1	60.021	1.0.0.165	1	-1211419170	Professional	2.0.10.242	2.0.10.356	10-08-2020	2020-10-08 오전 7:24:04	16:24:04	2.0.10.252	72		2	{/}	습필	40	1	72	NULL	NULL	NULL	NULL	NULL	NULL	KSY	List1	0		0	0	202098	183		0	0	1	{/}	0	3	202281	0	{/}	403	202684
좌우반구com(CVF, UVF, BVF)_2	12	1	<?xml version="1.0"?>\n<Clock xmlns:dt="urn:schemas-microsoft-com:datatypes"><Description dt:dt="string">E-Prime Primary Realtime Clock</Description><StartTime><Timestamp dt:dt="int">0</Timestamp><DateUtc dt:dt="string">2020-10-08T07:24:03Z</DateUtc></StartTime><FrequencyChanges><FrequencyChange><Frequency dt:dt="r8">2699960000</Frequency><Timestamp dt:dt="r8">4.1602066642423E+15</Timestamp><Curr…	좌우반구com(CVF, UVF, BVF)_2-012-1	60.021	1.0.0.165	1	-1211419170	Professional	2.0.10.242	2.0.10.356	10-08-2020	2020-10-08 오전 7:24:04	16:24:04	2.0.10.252	83		1	z	시간	53	1	83	NULL	NULL	NULL	NULL	NULL	NULL	KSY2	List1	NULL	NULL	NULL	NULL	NULL	NULL	NULL	NULL	NULL	1	z	0	3	230954	0	z	281	231235
좌우반구com(CVF, UVF, BVF)_2	12	1	<?xml version="1.0"?>\n<Clock xmlns:dt="urn:schemas-microsoft-com:datatypes"><Description dt:dt="string">E-Prime Primary Realtime Clock</Description><StartTime><Timestamp dt:dt="int">0</Timestamp><DateUtc dt:dt="string">2020-10-08T07:24:03Z</DateUtc></StartTime><FrequencyChanges><FrequencyChange><Frequency dt:dt="r8">2699960000</Frequency><Timestamp dt:dt="r8">4.1602066642423E+15</Timestamp><Curr…	좌우반구com(CVF, UVF, BVF)_2-012-1	60.021	1.0.0.165	1	-1211419170	Professional	2.0.10.242	2.0.10.356	10-08-2020	2020-10-08 오전 7:24:04	16:24:04	2.0.10.252	196		1	z	시기	NULL	NULL	NULL	92	1	64	NULL	NULL	NULL	KSY2	List2	NULL	NULL	NULL	NULL	NULL	NULL	NULL	NULL	NULL	1	z	0	3	607190	0	z	322	607512
좌우반구com(CVF, UVF, BVF)_2	12	1	<?xml version="1.0"?>\n<Clock xmlns:dt="urn:schemas-microsoft-com:datatypes"><Description dt:dt="string">E-Prime Primary Realtime Clock</Description><StartTime><Timestamp dt:dt="int">0</Timestamp><DateUtc dt:dt="string">2020-10-08T07:24:03Z</DateUtc></StartTime><FrequencyChanges><FrequencyChange><Frequency dt:dt="r8">2699960000</Frequency><Timestamp dt:dt="r8">4.1602066642423E+15</Timestamp><Curr…	좌우반구com(CVF, UVF, BVF)_2-012-1	60.021	1.0.0.165	1	-1211419170	Professional	2.0.10.242	2.0.10.356	10-08-2020	2020-10-08 오전 7:24:04	16:24:04	2.0.10.252	58		1	z	시대	42	1	58	NULL	NULL	NULL	NULL	NULL	NULL	KSY2	List1	NULL	NULL	NULL	NULL	NULL	NULL	NULL	NULL	NULL	1	z	0	3	164277	0	z	319	164596
좌우반구com(CVF, UVF, BVF)_2	12	1	<?xml version="1.0"?>\n<Clock xmlns:dt="urn:schemas-microsoft-com:datatypes"><Description dt:dt="string">E-Prime Primary Realtime Clock</Description><StartTime><Timestamp dt:dt="int">0</Timestamp><DateUtc dt:dt="string">2020-10-08T07:24:03Z</DateUtc></StartTime><FrequencyChanges><FrequencyChange><Frequency dt:dt="r8">2699960000</Frequency><Timestamp dt:dt="r8">4.1602066642423E+15</Timestamp><Curr…	좌우반구com(CVF, UVF, BVF)_2-012-1	60.021	1.0.0.165	1	-1211419170	Professional	2.0.10.242	2.0.10.356	10-08-2020	2020-10-08 오전 7:24:04	16:24:04	2.0.10.252	304		1	z	시도	NULL	NULL	NULL	NULL	NULL	NULL	86	1	40	KSY2	List3	NULL	NULL	NULL	NULL	NULL	NULL	NULL	NULL	NULL	1	z	0	3	913034	0	z	275	913309
좌우반구com(CVF, UVF, BVF)_2	12	1	<?xml version="1.0"?>\n<Clock xmlns:dt="urn:schemas-microsoft-com:datatypes"><Description dt:dt="string">E-Prime Primary Realtime Clock</Description><StartTime><Timestamp dt:dt="int">0</Timestamp><DateUtc dt:dt="string">2020-10-08T07:24:03Z</DateUtc></StartTime><FrequencyChanges><FrequencyChange><Frequency dt:dt="r8">2699960000</Frequency><Timestamp dt:dt="r8">4.1602066642423E+15</Timestamp><Curr…	좌우반구com(CVF, UVF, BVF)_2-012-1	60.021	1.0.0.165	1	-1211419170	Professional	2.0.10.242	2.0.10.356	10-08-2020	2020-10-08 오전 7:24:04	16:24:04	2.0.10.252	317		2	{/}	시질	NULL	NULL	NULL	NULL	NULL	NULL	112	1	53	KSY4	List3	NULL	NULL	NULL	NULL	NULL	NULL	NULL	NULL	NULL	1	{/}	0	3	946206	0	{/}	599	946805
좌우반구com(CVF, UVF, BVF)_2	12	1	<?xml version="1.0"?>\n<Clock xmlns:dt="urn:schemas-microsoft-com:datatypes"><Description dt:dt="string">E-Prime Primary Realtime Clock</Description><StartTime><Timestamp dt:dt="int">0</Timestamp><DateUtc dt:dt="string">2020-10-08T07:24:03Z</DateUtc></StartTime><FrequencyChanges><FrequencyChange><Frequency dt:dt="r8">2699960000</Frequency><Timestamp dt:dt="r8">4.1602066642423E+15</Timestamp><Curr…	좌우반구com(CVF, UVF, BVF)_2-012-1	60.021	1.0.0.165	1	-1211419170	Professional	2.0.10.242	2.0.10.356	10-08-2020	2020-10-08 오전 7:24:04	16:24:04	2.0.10.252	60		1	z	식비	89	1	60	NULL	NULL	NULL	NULL	NULL	NULL	KSY2	List1	NULL	NULL	NULL	NULL	NULL	NULL	NULL	NULL	NULL	1	z	0	3	169409	0	z	379	169788
좌우반구com(CVF, UVF, BVF)_2	12	1	<?xml version="1.0"?>\n<Clock xmlns:dt="urn:schemas-microsoft-com:datatypes"><Description dt:dt="string">E-Prime Primary Realtime Clock</Description><StartTime><Timestamp dt:dt="int">0</Timestamp><DateUtc dt:dt="string">2020-10-08T07:24:03Z</DateUtc></StartTime><FrequencyChanges><FrequencyChange><Frequency dt:dt="r8">2699960000</Frequency><Timestamp dt:dt="r8">4.1602066642423E+15</Timestamp><Curr…	좌우반구com(CVF, UVF, BVF)_2-012-1	60.021	1.0.0.165	1	-1211419170	Professional	2.0.10.242	2.0.10.356	10-08-2020	2020-10-08 오전 7:24:04	16:24:04	2.0.10.252	134		2	{/}	식차	NULL	NULL	NULL	80	1	2	NULL	NULL	NULL	KSY4	List2	NULL	NULL	NULL	NULL	NULL	NULL	NULL	NULL	NULL	0	{/}	0	3	447762	0	z	215	447977
좌우반구com(CVF, UVF, BVF)_2	12	1	<?xml version="1.0"?>\n<Clock xmlns:dt="urn:schemas-microsoft-com:datatypes"><Description dt:dt="string">E-Prime Primary Realtime Clock</Description><StartTime><Timestamp dt:dt="int">0</Timestamp><DateUtc dt:dt="string">2020-10-08T07:24:03Z</DateUtc></StartTime><FrequencyChanges><FrequencyChange><Frequency dt:dt="r8">2699960000</Frequency><Timestamp dt:dt="r8">4.1602066642423E+15</Timestamp><Curr…	좌우반구com(CVF, UVF, BVF)_2-012-1	60.021	1.0.0.165	1	-1211419170	Professional	2.0.10.242	2.0.10.356	10-08-2020	2020-10-08 오전 7:24:04	16:24:04	2.0.10.252	270		1	z	식탁	NULL	NULL	NULL	NULL	NULL	NULL	7	1	6	KSY2	List3	NULL	NULL	NULL	NULL	NULL	NULL	NULL	NULL	NULL	1	z	0	3	821816	0	z	286	822102
좌우반구com(CVF, UVF, BVF)_2	12	1	<?xml version="1.0"?>\n<Clock xmlns:dt="urn:schemas-microsoft-com:datatypes"><Description dt:dt="string">E-Prime Primary Realtime Clock</Description><StartTime><Timestamp dt:dt="int">0</Timestamp><DateUtc dt:dt="string">2020-10-08T07:24:03Z</DateUtc></StartTime><FrequencyChanges><FrequencyChange><Frequency dt:dt="r8">2699960000</Frequency><Timestamp dt:dt="r8">4.1602066642423E+15</Timestamp><Curr…	좌우반구com(CVF, UVF, BVF)_2-012-1	60.021	1.0.0.165	1	-1211419170	Professional	2.0.10.242	2.0.10.356	10-08-2020	2020-10-08 오전 7:24:04	16:24:04	2.0.10.252	149		2	{/}	실락	NULL	NULL	NULL	57	1	17	NULL	NULL	NULL	KSY	List2	0		1	-1	485782	184		0	0	1	{/}	0	4	485966	0	{/}	419	486385
좌우반구com(CVF, UVF, BVF)_2	12	1	<?xml version="1.0"?>\n<Clock xmlns:dt="urn:schemas-microsoft-com:datatypes"><Description dt:dt="string">E-Prime Primary Realtime Clock</Description><StartTime><Timestamp dt:dt="int">0</Timestamp><DateUtc dt:dt="string">2020-10-08T07:24:03Z</DateUtc></StartTime><FrequencyChanges><FrequencyChange><Frequency dt:dt="r8">2699960000</Frequency><Timestamp dt:dt="r8">4.1602066642423E+15</Timestamp><Curr…	좌우반구com(CVF, UVF, BVF)_2-012-1	60.021	1.0.0.165	1	-1211419170	Professional	2.0.10.242	2.0.10.356	10-08-2020	2020-10-08 오전 7:24:04	16:24:04	2.0.10.252	218		2	{/}	실작	NULL	NULL	NULL	82	1	86	NULL	NULL	NULL	KSY3	List2	NULL	NULL	NULL	NULL	NULL	NULL	NULL	NULL	NULL	1	{/}	0	3	664337	0	{/}	1030	665367
좌우반구com(CVF, UVF, BVF)_2	12	1	<?xml version="1.0"?>\n<Clock xmlns:dt="urn:schemas-microsoft-com:datatypes"><Description dt:dt="string">E-Prime Primary Realtime Clock</Description><StartTime><Timestamp dt:dt="int">0</Timestamp><DateUtc dt:dt="string">2020-10-08T07:24:03Z</DateUtc></StartTime><FrequencyChanges><FrequencyChange><Frequency dt:dt="r8">2699960000</Frequency><Timestamp dt:dt="r8">4.1602066642423E+15</Timestamp><Curr…	좌우반구com(CVF, UVF, BVF)_2-012-1	60.021	1.0.0.165	1	-1211419170	Professional	2.0.10.242	2.0.10.356	10-08-2020	2020-10-08 오전 7:24:04	16:24:04	2.0.10.252	37		1	z	실험	67	1	37	NULL	NULL	NULL	NULL	NULL	NULL	KSY2	List1	NULL	NULL	NULL	NULL	NULL	NULL	NULL	NULL	NULL	1	z	1	3	109246	0	z	398	109644
좌우반구com(CVF, UVF, BVF)_2	12	1	<?xml version="1.0"?>\n<Clock xmlns:dt="urn:schemas-microsoft-com:datatypes"><Description dt:dt="string">E-Prime Primary Realtime Clock</Description><StartTime><Timestamp dt:dt="int">0</Timestamp><DateUtc dt:dt="string">2020-10-08T07:24:03Z</DateUtc></StartTime><FrequencyChanges><FrequencyChange><Frequency dt:dt="r8">2699960000</Frequency><Timestamp dt:dt="r8">4.1602066642423E+15</Timestamp><Curr…	좌우반구com(CVF, UVF, BVF)_2-012-1	60.021	1.0.0.165	1	-1211419170	Professional	2.0.10.242	2.0.10.356	10-08-2020	2020-10-08 오전 7:24:04	16:24:04	2.0.10.252	30		1	z	심복	105	1	30	NULL	NULL	NULL	NULL	NULL	NULL	KSY2	List1	NULL	NULL	NULL	NULL	NULL	NULL	NULL	NULL	NULL	1	z	1	3	90819	0	z	346	91165
좌우반구com(CVF, UVF, BVF)_2	12	1	<?xml version="1.0"?>\n<Clock xmlns:dt="urn:schemas-microsoft-com:datatypes"><Description dt:dt="string">E-Prime Primary Realtime Clock</Description><StartTime><Timestamp dt:dt="int">0</Timestamp><DateUtc dt:dt="string">2020-10-08T07:24:03Z</DateUtc></StartTime><FrequencyChanges><FrequencyChange><Frequency dt:dt="r8">2699960000</Frequency><Timestamp dt:dt="r8">4.1602066642423E+15</Timestamp><Curr…	좌우반구com(CVF, UVF, BVF)_2-012-1	60.021	1.0.0.165	1	-1211419170	Professional	2.0.10.242	2.0.10.356	10-08-2020	2020-10-08 오전 7:24:04	16:24:04	2.0.10.252	221		1	z	심신	NULL	NULL	NULL	114	1	89	NULL	NULL	NULL	KSY2	List2	NULL	NULL	NULL	NULL	NULL	NULL	NULL	NULL	NULL	1	z	1	3	672917	0	z	290	673207
좌우반구com(CVF, UVF, BVF)_2	12	1	<?xml version="1.0"?>\n<Clock xmlns:dt="urn:schemas-microsoft-com:datatypes"><Description dt:dt="string">E-Prime Primary Realtime Clock</Description><StartTime><Timestamp dt:dt="int">0</Timestamp><DateUtc dt:dt="string">2020-10-08T07:24:03Z</DateUtc></StartTime><FrequencyChanges><FrequencyChange><Frequency dt:dt="r8">2699960000</Frequency><Timestamp dt:dt="r8">4.1602066642423E+15</Timestamp><Curr…	좌우반구com(CVF, UVF, BVF)_2-012-1	60.021	1.0.0.165	1	-1211419170	Professional	2.0.10.242	2.0.10.356	10-08-2020	2020-10-08 오전 7:24:04	16:24:04	2.0.10.252	21		2	{/}	안실	121	1	21	NULL	NULL	NULL	NULL	NULL	NULL	KSY3	List1	NULL	NULL	NULL	NULL	NULL	NULL	NULL	NULL	NULL	0	{/}	0	3	67661	0	z	360	68021
좌우반구com(CVF, UVF, BVF)_2	12	1	<?xml version="1.0"?>\n<Clock xmlns:dt="urn:schemas-microsoft-com:datatypes"><Description dt:dt="string">E-Prime Primary Realtime Clock</Description><StartTime><Timestamp dt:dt="int">0</Timestamp><DateUtc dt:dt="string">2020-10-08T07:24:03Z</DateUtc></StartTime><FrequencyChanges><FrequencyChange><Frequency dt:dt="r8">2699960000</Frequency><Timestamp dt:dt="r8">4.1602066642423E+15</Timestamp><Curr…	좌우반구com(CVF, UVF, BVF)_2-012-1	60.021	1.0.0.165	1	-1211419170	Professional	2.0.10.242	2.0.10.356	10-08-2020	2020-10-08 오전 7:24:04	16:24:04	2.0.10.252	132		2	{/}	압례	70	1	132	NULL	NULL	NULL	NULL	NULL	NULL	KSY	List1	0		0	-1	356694	183		0	0	1	{/}	0	3	356877	0	{/}	469	357346
좌우반구com(CVF, UVF, BVF)_2	12	1	<?xml version="1.0"?>\n<Clock xmlns:dt="urn:schemas-microsoft-com:datatypes"><Description dt:dt="string">E-Prime Primary Realtime Clock</Description><StartTime><Timestamp dt:dt="int">0</Timestamp><DateUtc dt:dt="string">2020-10-08T07:24:03Z</DateUtc></StartTime><FrequencyChanges><FrequencyChange><Frequency dt:dt="r8">2699960000</Frequency><Timestamp dt:dt="r8">4.1602066642423E+15</Timestamp><Curr…	좌우반구com(CVF, UVF, BVF)_2-012-1	60.021	1.0.0.165	1	-1211419170	Professional	2.0.10.242	2.0.10.356	10-08-2020	2020-10-08 오전 7:24:04	16:24:04	2.0.10.252	135		1	z	압축	NULL	NULL	NULL	106	1	3	NULL	NULL	NULL	KSY2	List2	NULL	NULL	NULL	NULL	NULL	NULL	NULL	NULL	NULL	1	z	0	3	450178	0	z	271	450449
좌우반구com(CVF, UVF, BVF)_2	12	1	<?xml version="1.0"?>\n<Clock xmlns:dt="urn:schemas-microsoft-com:datatypes"><Description dt:dt="string">E-Prime Primary Realtime Clock</Description><StartTime><Timestamp dt:dt="int">0</Timestamp><DateUtc dt:dt="string">2020-10-08T07:24:03Z</DateUtc></StartTime><FrequencyChanges><FrequencyChange><Frequency dt:dt="r8">2699960000</Frequency><Timestamp dt:dt="r8">4.1602066642423E+15</Timestamp><Curr…	좌우반구com(CVF, UVF, BVF)_2-012-1	60.021	1.0.0.165	1	-1211419170	Professional	2.0.10.242	2.0.10.356	10-08-2020	2020-10-08 오전 7:24:04	16:24:04	2.0.10.252	282		2	{/}	양간	NULL	NULL	NULL	NULL	NULL	NULL	115	1	18	KSY	List3	0		0	0	855521	183		0	0	1	{/}	0	3	855704	0	{/}	342	856046
좌우반구com(CVF, UVF, BVF)_2	12	1	<?xml version="1.0"?>\n<Clock xmlns:dt="urn:schemas-microsoft-com:datatypes"><Description dt:dt="string">E-Prime Primary Realtime Clock</Description><StartTime><Timestamp dt:dt="int">0</Timestamp><DateUtc dt:dt="string">2020-10-08T07:24:03Z</DateUtc></StartTime><FrequencyChanges><FrequencyChange><Frequency dt:dt="r8">2699960000</Frequency><Timestamp dt:dt="r8">4.1602066642423E+15</Timestamp><Curr…	좌우반구com(CVF, UVF, BVF)_2-012-1	60.021	1.0.0.165	1	-1211419170	Professional	2.0.10.242	2.0.10.356	10-08-2020	2020-10-08 오전 7:24:04	16:24:04	2.0.10.252	283		2	{/}	양급	NULL	NULL	NULL	NULL	NULL	NULL	70	1	19	KSY4	List3	NULL	NULL	NULL	NULL	NULL	NULL	NULL	NULL	NULL	1	{/}	0	3	858253	0	{/}	377	858630
좌우반구com(CVF, UVF, BVF)_2	12	1	<?xml version="1.0"?>\n<Clock xmlns:dt="urn:schemas-microsoft-com:datatypes"><Description dt:dt="string">E-Prime Primary Realtime Clock</Description><StartTime><Timestamp dt:dt="int">0</Timestamp><DateUtc dt:dt="string">2020-10-08T07:24:03Z</DateUtc></StartTime><FrequencyChanges><FrequencyChange><Frequency dt:dt="r8">2699960000</Frequency><Timestamp dt:dt="r8">4.1602066642423E+15</Timestamp><Curr…	좌우반구com(CVF, UVF, BVF)_2-012-1	60.021	1.0.0.165	1	-1211419170	Professional	2.0.10.242	2.0.10.356	10-08-2020	2020-10-08 오전 7:24:04	16:24:04	2.0.10.252	9		1	z	양념	20	1	9	NULL	NULL	NULL	NULL	NULL	NULL	KSY2	List1	NULL	NULL	NULL	NULL	NULL	NULL	NULL	NULL	NULL	1	z	0	3	36405	0	z	352	36757
좌우반구com(CVF, UVF, BVF)_2	12	1	<?xml version="1.0"?>\n<Clock xmlns:dt="urn:schemas-microsoft-com:datatypes"><Description dt:dt="string">E-Prime Primary Realtime Clock</Description><StartTime><Timestamp dt:dt="int">0</Timestamp><DateUtc dt:dt="string">2020-10-08T07:24:03Z</DateUtc></StartTime><FrequencyChanges><FrequencyChange><Frequency dt:dt="r8">2699960000</Frequency><Timestamp dt:dt="r8">4.1602066642423E+15</Timestamp><Curr…	좌우반구com(CVF, UVF, BVF)_2-012-1	60.021	1.0.0.165	1	-1211419170	Professional	2.0.10.242	2.0.10.356	10-08-2020	2020-10-08 오전 7:24:04	16:24:04	2.0.10.252	13		2	{/}	양최	131	1	13	NULL	NULL	NULL	NULL	NULL	NULL	KSY2	List1	NULL	NULL	NULL	NULL	NULL	NULL	NULL	NULL	NULL	1	{/}	0	4	46885	0	{/}	464	47349
좌우반구com(CVF, UVF, BVF)_2	12	1	<?xml version="1.0"?>\n<Clock xmlns:dt="urn:schemas-microsoft-com:datatypes"><Description dt:dt="string">E-Prime Primary Realtime Clock</Description><StartTime><Timestamp dt:dt="int">0</Timestamp><DateUtc dt:dt="string">2020-10-08T07:24:03Z</DateUtc></StartTime><FrequencyChanges><FrequencyChange><Frequency dt:dt="r8">2699960000</Frequency><Timestamp dt:dt="r8">4.1602066642423E+15</Timestamp><Curr…	좌우반구com(CVF, UVF, BVF)_2-012-1	60.021	1.0.0.165	1	-1211419170	Professional	2.0.10.242	2.0.10.356	10-08-2020	2020-10-08 오전 7:24:04	16:24:04	2.0.10.252	70		1	z	어휘	132	1	70	NULL	NULL	NULL	NULL	NULL	NULL	KSY2	List1	NULL	NULL	NULL	NULL	NULL	NULL	NULL	NULL	NULL	1	z	0	4	197033	0	z	428	197461
좌우반구com(CVF, UVF, BVF)_2	12	1	<?xml version="1.0"?>\n<Clock xmlns:dt="urn:schemas-microsoft-com:datatypes"><Description dt:dt="string">E-Prime Primary Realtime Clock</Description><StartTime><Timestamp dt:dt="int">0</Timestamp><DateUtc dt:dt="string">2020-10-08T07:24:03Z</DateUtc></StartTime><FrequencyChanges><FrequencyChange><Frequency dt:dt="r8">2699960000</Frequency><Timestamp dt:dt="r8">4.1602066642423E+15</Timestamp><Curr…	좌우반구com(CVF, UVF, BVF)_2-012-1	60.021	1.0.0.165	1	-1211419170	Professional	2.0.10.242	2.0.10.356	10-08-2020	2020-10-08 오전 7:24:04	16:24:04	2.0.10.252	185		2	{/}	엄도	NULL	NULL	NULL	99	1	53	NULL	NULL	NULL	KSY3	List2	NULL	NULL	NULL	NULL	NULL	NULL	NULL	NULL	NULL	1	{/}	0	3	578500	0	{/}	396	578896
좌우반구com(CVF, UVF, BVF)_2	12	1	<?xml version="1.0"?>\n<Clock xmlns:dt="urn:schemas-microsoft-com:datatypes"><Description dt:dt="string">E-Prime Primary Realtime Clock</Description><StartTime><Timestamp dt:dt="int">0</Timestamp><DateUtc dt:dt="string">2020-10-08T07:24:03Z</DateUtc></StartTime><FrequencyChanges><FrequencyChange><Frequency dt:dt="r8">2699960000</Frequency><Timestamp dt:dt="r8">4.1602066642423E+15</Timestamp><Curr…	좌우반구com(CVF, UVF, BVF)_2-012-1	60.021	1.0.0.165	1	-1211419170	Professional	2.0.10.242	2.0.10.356	10-08-2020	2020-10-08 오전 7:24:04	16:24:04	2.0.10.252	315		1	z	엄마	NULL	NULL	NULL	NULL	NULL	NULL	51	1	51	KSY2	List3	NULL	NULL	NULL	NULL	NULL	NULL	NULL	NULL	NULL	1	z	0	4	941208	0	z	229	941437
좌우반구com(CVF, UVF, BVF)_2	12	1	<?xml version="1.0"?>\n<Clock xmlns:dt="urn:schemas-microsoft-com:datatypes"><Description dt:dt="string">E-Prime Primary Realtime Clock</Description><StartTime><Timestamp dt:dt="int">0</Timestamp><DateUtc dt:dt="string">2020-10-08T07:24:03Z</DateUtc></StartTime><FrequencyChanges><FrequencyChange><Frequency dt:dt="r8">2699960000</Frequency><Timestamp dt:dt="r8">4.1602066642423E+15</Timestamp><Curr…	좌우반구com(CVF, UVF, BVF)_2-012-1	60.021	1.0.0.165	1	-1211419170	Professional	2.0.10.242	2.0.10.356	10-08-2020	2020-10-08 오전 7:24:04	16:24:04	2.0.10.252	242		2	{/}	엇압	NULL	NULL	NULL	3	1	110	NULL	NULL	NULL	KSY3	List2	NULL	NULL	NULL	NULL	NULL	NULL	NULL	NULL	NULL	1	{/}	0	3	729914	0	{/}	429	730343
좌우반구com(CVF, UVF, BVF)_2	12	1	<?xml version="1.0"?>\n<Clock xmlns:dt="urn:schemas-microsoft-com:datatypes"><Description dt:dt="string">E-Prime Primary Realtime Clock</Description><StartTime><Timestamp dt:dt="int">0</Timestamp><DateUtc dt:dt="string">2020-10-08T07:24:03Z</DateUtc></StartTime><FrequencyChanges><FrequencyChange><Frequency dt:dt="r8">2699960000</Frequency><Timestamp dt:dt="r8">4.1602066642423E+15</Timestamp><Curr…	좌우반구com(CVF, UVF, BVF)_2-012-1	60.021	1.0.0.165	1	-1211419170	Professional	2.0.10.242	2.0.10.356	10-08-2020	2020-10-08 오전 7:24:04	16:24:04	2.0.10.252	377		2	{/}	여별	NULL	NULL	NULL	NULL	NULL	NULL	135	1	113	KSY2	List3	NULL	NULL	NULL	NULL	NULL	NULL	NULL	NULL	NULL	1	{/}	0	3	1101019	0	{/}	552	1101571
좌우반구com(CVF, UVF, BVF)_2	12	1	<?xml version="1.0"?>\n<Clock xmlns:dt="urn:schemas-microsoft-com:datatypes"><Description dt:dt="string">E-Prime Primary Realtime Clock</Description><StartTime><Timestamp dt:dt="int">0</Timestamp><DateUtc dt:dt="string">2020-10-08T07:24:03Z</DateUtc></StartTime><FrequencyChanges><FrequencyChange><Frequency dt:dt="r8">2699960000</Frequency><Timestamp dt:dt="r8">4.1602066642423E+15</Timestamp><Curr…	좌우반구com(CVF, UVF, BVF)_2-012-1	60.021	1.0.0.165	1	-1211419170	Professional	2.0.10.242	2.0.10.356	10-08-2020	2020-10-08 오전 7:24:04	16:24:04	2.0.10.252	113		2	{/}	여본	22	1	113	NULL	NULL	NULL	NULL	NULL	NULL	KSY	List1	0		1	-1	308077	184		0	0	0	{/}	0	4	308261	0	z	326	308587
좌우반구com(CVF, UVF, BVF)_2	12	1	<?xml version="1.0"?>\n<Clock xmlns:dt="urn:schemas-microsoft-com:datatypes"><Description dt:dt="string">E-Prime Primary Realtime Clock</Description><StartTime><Timestamp dt:dt="int">0</Timestamp><DateUtc dt:dt="string">2020-10-08T07:24:03Z</DateUtc></StartTime><FrequencyChanges><FrequencyChange><Frequency dt:dt="r8">2699960000</Frequency><Timestamp dt:dt="r8">4.1602066642423E+15</Timestamp><Curr…	좌우반구com(CVF, UVF, BVF)_2-012-1	60.021	1.0.0.165	1	-1211419170	Professional	2.0.10.242	2.0.10.356	10-08-2020	2020-10-08 오전 7:24:04	16:24:04	2.0.10.252	307		1	z	여생	NULL	NULL	NULL	NULL	NULL	NULL	47	1	43	KSY2	List3	NULL	NULL	NULL	NULL	NULL	NULL	NULL	NULL	NULL	1	z	0	3	920448	0	z	285	920733
좌우반구com(CVF, UVF, BVF)_2	12	1	<?xml version="1.0"?>\n<Clock xmlns:dt="urn:schemas-microsoft-com:datatypes"><Description dt:dt="string">E-Prime Primary Realtime Clock</Description><StartTime><Timestamp dt:dt="int">0</Timestamp><DateUtc dt:dt="string">2020-10-08T07:24:03Z</DateUtc></StartTime><FrequencyChanges><FrequencyChange><Frequency dt:dt="r8">2699960000</Frequency><Timestamp dt:dt="r8">4.1602066642423E+15</Timestamp><Curr…	좌우반구com(CVF, UVF, BVF)_2-012-1	60.021	1.0.0.165	1	-1211419170	Professional	2.0.10.242	2.0.10.356	10-08-2020	2020-10-08 오전 7:24:04	16:24:04	2.0.10.252	284		2	{/}	열례	NULL	NULL	NULL	NULL	NULL	NULL	83	1	20	KSY4	List3	NULL	NULL	NULL	NULL	NULL	NULL	NULL	NULL	NULL	1	{/}	0	4	860836	0	{/}	786	861622
좌우반구com(CVF, UVF, BVF)_2	12	1	<?xml version="1.0"?>\n<Clock xmlns:dt="urn:schemas-microsoft-com:datatypes"><Description dt:dt="string">E-Prime Primary Realtime Clock</Description><StartTime><Timestamp dt:dt="int">0</Timestamp><DateUtc dt:dt="string">2020-10-08T07:24:03Z</DateUtc></StartTime><FrequencyChanges><FrequencyChange><Frequency dt:dt="r8">2699960000</Frequency><Timestamp dt:dt="r8">4.1602066642423E+15</Timestamp><Curr…	좌우반구com(CVF, UVF, BVF)_2-012-1	60.021	1.0.0.165	1	-1211419170	Professional	2.0.10.242	2.0.10.356	10-08-2020	2020-10-08 오전 7:24:04	16:24:04	2.0.10.252	222		2	{/}	열박	NULL	NULL	NULL	77	1	90	NULL	NULL	NULL	KSY4	List2	NULL	NULL	NULL	NULL	NULL	NULL	NULL	NULL	NULL	0	{/}	0	4	675417	0	z	286	675703
좌우반구com(CVF, UVF, BVF)_2	12	1	<?xml version="1.0"?>\n<Clock xmlns:dt="urn:schemas-microsoft-com:datatypes"><Description dt:dt="string">E-Prime Primary Realtime Clock</Description><StartTime><Timestamp dt:dt="int">0</Timestamp><DateUtc dt:dt="string">2020-10-08T07:24:03Z</DateUtc></StartTime><FrequencyChanges><FrequencyChange><Frequency dt:dt="r8">2699960000</Frequency><Timestamp dt:dt="r8">4.1602066642423E+15</Timestamp><Curr…	좌우반구com(CVF, UVF, BVF)_2-012-1	60.021	1.0.0.165	1	-1211419170	Professional	2.0.10.242	2.0.10.356	10-08-2020	2020-10-08 오전 7:24:04	16:24:04	2.0.10.252	261		2	{/}	열응	NULL	NULL	NULL	61	1	129	NULL	NULL	NULL	KSY	List2	0		0	-1	779947	183		0	0	1	{/}	0	3	780130	0	{/}	308	780438
좌우반구com(CVF, UVF, BVF)_2	12	1	<?xml version="1.0"?>\n<Clock xmlns:dt="urn:schemas-microsoft-com:datatypes"><Description dt:dt="string">E-Prime Primary Realtime Clock</Description><StartTime><Timestamp dt:dt="int">0</Timestamp><DateUtc dt:dt="string">2020-10-08T07:24:03Z</DateUtc></StartTime><FrequencyChanges><FrequencyChange><Frequency dt:dt="r8">2699960000</Frequency><Timestamp dt:dt="r8">4.1602066642423E+15</Timestamp><Curr…	좌우반구com(CVF, UVF, BVF)_2-012-1	60.021	1.0.0.165	1	-1211419170	Professional	2.0.10.242	2.0.10.356	10-08-2020	2020-10-08 오전 7:24:04	16:24:04	2.0.10.252	103		1	z	열정	59	1	103	NULL	NULL	NULL	NULL	NULL	NULL	KSY2	List1	NULL	NULL	NULL	NULL	NULL	NULL	NULL	NULL	NULL	1	z	0	3	281920	0	z	323	282243
좌우반구com(CVF, UVF, BVF)_2	12	1	<?xml version="1.0"?>\n<Clock xmlns:dt="urn:schemas-microsoft-com:datatypes"><Description dt:dt="string">E-Prime Primary Realtime Clock</Description><StartTime><Timestamp dt:dt="int">0</Timestamp><DateUtc dt:dt="string">2020-10-08T07:24:03Z</DateUtc></StartTime><FrequencyChanges><FrequencyChange><Frequency dt:dt="r8">2699960000</Frequency><Timestamp dt:dt="r8">4.1602066642423E+15</Timestamp><Curr…	좌우반구com(CVF, UVF, BVF)_2-012-1	60.021	1.0.0.165	1	-1211419170	Professional	2.0.10.242	2.0.10.356	10-08-2020	2020-10-08 오전 7:24:04	16:24:04	2.0.10.252	215		1	z	오류	NULL	NULL	NULL	118	1	83	NULL	NULL	NULL	KSY2	List2	NULL	NULL	NULL	NULL	NULL	NULL	NULL	NULL	NULL	1	z	0	4	656840	0	z	239	657079
좌우반구com(CVF, UVF, BVF)_2	12	1	<?xml version="1.0"?>\n<Clock xmlns:dt="urn:schemas-microsoft-com:datatypes"><Description dt:dt="string">E-Prime Primary Realtime Clock</Description><StartTime><Timestamp dt:dt="int">0</Timestamp><DateUtc dt:dt="string">2020-10-08T07:24:03Z</DateUtc></StartTime><FrequencyChanges><FrequencyChange><Frequency dt:dt="r8">2699960000</Frequency><Timestamp dt:dt="r8">4.1602066642423E+15</Timestamp><Curr…	좌우반구com(CVF, UVF, BVF)_2-012-1	60.021	1.0.0.165	1	-1211419170	Professional	2.0.10.242	2.0.10.356	10-08-2020	2020-10-08 오전 7:24:04	16:24:04	2.0.10.252	53		1	z	오해	36	1	53	NULL	NULL	NULL	NULL	NULL	NULL	KSY2	List1	NULL	NULL	NULL	NULL	NULL	NULL	NULL	NULL	NULL	1	z	0	3	151065	0	z	299	151364
좌우반구com(CVF, UVF, BVF)_2	12	1	<?xml version="1.0"?>\n<Clock xmlns:dt="urn:schemas-microsoft-com:datatypes"><Description dt:dt="string">E-Prime Primary Realtime Clock</Description><StartTime><Timestamp dt:dt="int">0</Timestamp><DateUtc dt:dt="string">2020-10-08T07:24:03Z</DateUtc></StartTime><FrequencyChanges><FrequencyChange><Frequency dt:dt="r8">2699960000</Frequency><Timestamp dt:dt="r8">4.1602066642423E+15</Timestamp><Curr…	좌우반구com(CVF, UVF, BVF)_2-012-1	60.021	1.0.0.165	1	-1211419170	Professional	2.0.10.242	2.0.10.356	10-08-2020	2020-10-08 오전 7:24:04	16:24:04	2.0.10.252	36		2	{/}	외보	130	1	36	NULL	NULL	NULL	NULL	NULL	NULL	KSY2	List1	NULL	NULL	NULL	NULL	NULL	NULL	NULL	NULL	NULL	1	{/}	0	3	106614	0	{/}	430	107044
좌우반구com(CVF, UVF, BVF)_2	12	1	<?xml version="1.0"?>\n<Clock xmlns:dt="urn:schemas-microsoft-com:datatypes"><Description dt:dt="string">E-Prime Primary Realtime Clock</Description><StartTime><Timestamp dt:dt="int">0</Timestamp><DateUtc dt:dt="string">2020-10-08T07:24:03Z</DateUtc></StartTime><FrequencyChanges><FrequencyChange><Frequency dt:dt="r8">2699960000</Frequency><Timestamp dt:dt="r8">4.1602066642423E+15</Timestamp><Curr…	좌우반구com(CVF, UVF, BVF)_2-012-1	60.021	1.0.0.165	1	-1211419170	Professional	2.0.10.242	2.0.10.356	10-08-2020	2020-10-08 오전 7:24:04	16:24:04	2.0.10.252	210		1	z	외부	NULL	NULL	NULL	74	1	78	NULL	NULL	NULL	KSY2	List2	NULL	NULL	NULL	NULL	NULL	NULL	NULL	NULL	NULL	1	z	0	3	643911	0	z	297	644208
좌우반구com(CVF, UVF, BVF)_2	12	1	<?xml version="1.0"?>\n<Clock xmlns:dt="urn:schemas-microsoft-com:datatypes"><Description dt:dt="string">E-Prime Primary Realtime Clock</Description><StartTime><Timestamp dt:dt="int">0</Timestamp><DateUtc dt:dt="string">2020-10-08T07:24:03Z</DateUtc></StartTime><FrequencyChanges><FrequencyChange><Frequency dt:dt="r8">2699960000</Frequency><Timestamp dt:dt="r8">4.1602066642423E+15</Timestamp><Curr…	좌우반구com(CVF, UVF, BVF)_2-012-1	60.021	1.0.0.165	1	-1211419170	Professional	2.0.10.242	2.0.10.356	10-08-2020	2020-10-08 오전 7:24:04	16:24:04	2.0.10.252	160		2	{/}	요명	NULL	NULL	NULL	55	1	28	NULL	NULL	NULL	KSY2	List2	NULL	NULL	NULL	NULL	NULL	NULL	NULL	NULL	NULL	1	{/}	0	3	514939	0	{/}	446	515385
좌우반구com(CVF, UVF, BVF)_2	12	1	<?xml version="1.0"?>\n<Clock xmlns:dt="urn:schemas-microsoft-com:datatypes"><Description dt:dt="string">E-Prime Primary Realtime Clock</Description><StartTime><Timestamp dt:dt="int">0</Timestamp><DateUtc dt:dt="string">2020-10-08T07:24:03Z</DateUtc></StartTime><FrequencyChanges><FrequencyChange><Frequency dt:dt="r8">2699960000</Frequency><Timestamp dt:dt="r8">4.1602066642423E+15</Timestamp><Curr…	좌우반구com(CVF, UVF, BVF)_2-012-1	60.021	1.0.0.165	1	-1211419170	Professional	2.0.10.242	2.0.10.356	10-08-2020	2020-10-08 오전 7:24:04	16:24:04	2.0.10.252	176		1	z	요소	NULL	NULL	NULL	38	1	44	NULL	NULL	NULL	KSY2	List2	NULL	NULL	NULL	NULL	NULL	NULL	NULL	NULL	NULL	1	z	0	4	555925	0	z	331	556256
좌우반구com(CVF, UVF, BVF)_2	12	1	<?xml version="1.0"?>\n<Clock xmlns:dt="urn:schemas-microsoft-com:datatypes"><Description dt:dt="string">E-Prime Primary Realtime Clock</Description><StartTime><Timestamp dt:dt="int">0</Timestamp><DateUtc dt:dt="string">2020-10-08T07:24:03Z</DateUtc></StartTime><FrequencyChanges><FrequencyChange><Frequency dt:dt="r8">2699960000</Frequency><Timestamp dt:dt="r8">4.1602066642423E+15</Timestamp><Curr…	좌우반구com(CVF, UVF, BVF)_2-012-1	60.021	1.0.0.165	1	-1211419170	Professional	2.0.10.242	2.0.10.356	10-08-2020	2020-10-08 오전 7:24:04	16:24:04	2.0.10.252	39		1	z	요청	94	1	39	NULL	NULL	NULL	NULL	NULL	NULL	KSY2	List1	NULL	NULL	NULL	NULL	NULL	NULL	NULL	NULL	NULL	1	z	0	3	114628	0	z	320	114948
좌우반구com(CVF, UVF, BVF)_2	12	1	<?xml version="1.0"?>\n<Clock xmlns:dt="urn:schemas-microsoft-com:datatypes"><Description dt:dt="string">E-Prime Primary Realtime Clock</Description><StartTime><Timestamp dt:dt="int">0</Timestamp><DateUtc dt:dt="string">2020-10-08T07:24:03Z</DateUtc></StartTime><FrequencyChanges><FrequencyChange><Frequency dt:dt="r8">2699960000</Frequency><Timestamp dt:dt="r8">4.1602066642423E+15</Timestamp><Curr…	좌우반구com(CVF, UVF, BVF)_2-012-1	60.021	1.0.0.165	1	-1211419170	Professional	2.0.10.242	2.0.10.356	10-08-2020	2020-10-08 오전 7:24:04	16:24:04	2.0.10.252	386		2	{/}	용스	NULL	NULL	NULL	NULL	NULL	NULL	28	1	122	KSY2	List3	NULL	NULL	NULL	NULL	NULL	NULL	NULL	NULL	NULL	1	{/}	0	4	1125844	0	{/}	391	1126235
좌우반구com(CVF, UVF, BVF)_2	12	1	<?xml version="1.0"?>\n<Clock xmlns:dt="urn:schemas-microsoft-com:datatypes"><Description dt:dt="string">E-Prime Primary Realtime Clock</Description><StartTime><Timestamp dt:dt="int">0</Timestamp><DateUtc dt:dt="string">2020-10-08T07:24:03Z</DateUtc></StartTime><FrequencyChanges><FrequencyChange><Frequency dt:dt="r8">2699960000</Frequency><Timestamp dt:dt="r8">4.1602066642423E+15</Timestamp><Curr…	좌우반구com(CVF, UVF, BVF)_2-012-1	60.021	1.0.0.165	1	-1211419170	Professional	2.0.10.242	2.0.10.356	10-08-2020	2020-10-08 오전 7:24:04	16:24:04	2.0.10.252	165		1	z	용어	NULL	NULL	NULL	47	1	33	NULL	NULL	NULL	KSY2	List2	NULL	NULL	NULL	NULL	NULL	NULL	NULL	NULL	NULL	1	z	0	4	527835	0	z	286	528121
좌우반구com(CVF, UVF, BVF)_2	12	1	<?xml version="1.0"?>\n<Clock xmlns:dt="urn:schemas-microsoft-com:datatypes"><Description dt:dt="string">E-Prime Primary Realtime Clock</Description><StartTime><Timestamp dt:dt="int">0</Timestamp><DateUtc dt:dt="string">2020-10-08T07:24:03Z</DateUtc></StartTime><FrequencyChanges><FrequencyChange><Frequency dt:dt="r8">2699960000</Frequency><Timestamp dt:dt="r8">4.1602066642423E+15</Timestamp><Curr…	좌우반구com(CVF, UVF, BVF)_2-012-1	60.021	1.0.0.165	1	-1211419170	Professional	2.0.10.242	2.0.10.356	10-08-2020	2020-10-08 오전 7:24:04	16:24:04	2.0.10.252	25		1	z	우려	61	1	25	NULL	NULL	NULL	NULL	NULL	NULL	KSY2	List1	NULL	NULL	NULL	NULL	NULL	NULL	NULL	NULL	NULL	1	z	0	4	77941	0	z	488	78429
좌우반구com(CVF, UVF, BVF)_2	12	1	<?xml version="1.0"?>\n<Clock xmlns:dt="urn:schemas-microsoft-com:datatypes"><Description dt:dt="string">E-Prime Primary Realtime Clock</Description><StartTime><Timestamp dt:dt="int">0</Timestamp><DateUtc dt:dt="string">2020-10-08T07:24:03Z</DateUtc></StartTime><FrequencyChanges><FrequencyChange><Frequency dt:dt="r8">2699960000</Frequency><Timestamp dt:dt="r8">4.1602066642423E+15</Timestamp><Curr…	좌우반구com(CVF, UVF, BVF)_2-012-1	60.021	1.0.0.165	1	-1211419170	Professional	2.0.10.242	2.0.10.356	10-08-2020	2020-10-08 오전 7:24:04	16:24:04	2.0.10.252	90		2	{/}	운국	95	1	90	NULL	NULL	NULL	NULL	NULL	NULL	KSY3	List1	NULL	NULL	NULL	NULL	NULL	NULL	NULL	NULL	NULL	1	{/}	0	3	248831	0	{/}	620	249451
좌우반구com(CVF, UVF, BVF)_2	12	1	<?xml version="1.0"?>\n<Clock xmlns:dt="urn:schemas-microsoft-com:datatypes"><Description dt:dt="string">E-Prime Primary Realtime Clock</Description><StartTime><Timestamp dt:dt="int">0</Timestamp><DateUtc dt:dt="string">2020-10-08T07:24:03Z</DateUtc></StartTime><FrequencyChanges><FrequencyChange><Frequency dt:dt="r8">2699960000</Frequency><Timestamp dt:dt="r8">4.1602066642423E+15</Timestamp><Curr…	좌우반구com(CVF, UVF, BVF)_2-012-1	60.021	1.0.0.165	1	-1211419170	Professional	2.0.10.242	2.0.10.356	10-08-2020	2020-10-08 오전 7:24:04	16:24:04	2.0.10.252	318		2	{/}	운속	NULL	NULL	NULL	NULL	NULL	NULL	35	1	54	KSY4	List3	NULL	NULL	NULL	NULL	NULL	NULL	NULL	NULL	NULL	1	{/}	0	3	949005	0	{/}	672	949677
좌우반구com(CVF, UVF, BVF)_2	12	1	<?xml version="1.0"?>\n<Clock xmlns:dt="urn:schemas-microsoft-com:datatypes"><Description dt:dt="string">E-Prime Primary Realtime Clock</Description><StartTime><Timestamp dt:dt="int">0</Timestamp><DateUtc dt:dt="string">2020-10-08T07:24:03Z</DateUtc></StartTime><FrequencyChanges><FrequencyChange><Frequency dt:dt="r8">2699960000</Frequency><Timestamp dt:dt="r8">4.1602066642423E+15</Timestamp><Curr…	좌우반구com(CVF, UVF, BVF)_2-012-1	60.021	1.0.0.165	1	-1211419170	Professional	2.0.10.242	2.0.10.356	10-08-2020	2020-10-08 오전 7:24:04	16:24:04	2.0.10.252	81		1	z	원리	99	1	81	NULL	NULL	NULL	NULL	NULL	NULL	KSY2	List1	NULL	NULL	NULL	NULL	NULL	NULL	NULL	NULL	NULL	1	z	0	4	225873	0	z	274	226147
좌우반구com(CVF, UVF, BVF)_2	12	1	<?xml version="1.0"?>\n<Clock xmlns:dt="urn:schemas-microsoft-com:datatypes"><Description dt:dt="string">E-Prime Primary Realtime Clock</Description><StartTime><Timestamp dt:dt="int">0</Timestamp><DateUtc dt:dt="string">2020-10-08T07:24:03Z</DateUtc></StartTime><FrequencyChanges><FrequencyChange><Frequency dt:dt="r8">2699960000</Frequency><Timestamp dt:dt="r8">4.1602066642423E+15</Timestamp><Curr…	좌우반구com(CVF, UVF, BVF)_2-012-1	60.021	1.0.0.165	1	-1211419170	Professional	2.0.10.242	2.0.10.356	10-08-2020	2020-10-08 오전 7:24:04	16:24:04	2.0.10.252	97		1	z	원인	84	1	97	NULL	NULL	NULL	NULL	NULL	NULL	KSY2	List1	NULL	NULL	NULL	NULL	NULL	NULL	NULL	NULL	NULL	1	z	0	4	266842	0	z	337	267179
좌우반구com(CVF, UVF, BVF)_2	12	1	<?xml version="1.0"?>\n<Clock xmlns:dt="urn:schemas-microsoft-com:datatypes"><Description dt:dt="string">E-Prime Primary Realtime Clock</Description><StartTime><Timestamp dt:dt="int">0</Timestamp><DateUtc dt:dt="string">2020-10-08T07:24:03Z</DateUtc></StartTime><FrequencyChanges><FrequencyChange><Frequency dt:dt="r8">2699960000</Frequency><Timestamp dt:dt="r8">4.1602066642423E+15</Timestamp><Curr…	좌우반구com(CVF, UVF, BVF)_2-012-1	60.021	1.0.0.165	1	-1211419170	Professional	2.0.10.242	2.0.10.356	10-08-2020	2020-10-08 오전 7:24:04	16:24:04	2.0.10.252	349		1	z	원장	NULL	NULL	NULL	NULL	NULL	NULL	43	1	85	KSY2	List3	NULL	NULL	NULL	NULL	NULL	NULL	NULL	NULL	NULL	1	z	0	3	1028794	0	z	242	1029036
좌우반구com(CVF, UVF, BVF)_2	12	1	<?xml version="1.0"?>\n<Clock xmlns:dt="urn:schemas-microsoft-com:datatypes"><Description dt:dt="string">E-Prime Primary Realtime Clock</Description><StartTime><Timestamp dt:dt="int">0</Timestamp><DateUtc dt:dt="string">2020-10-08T07:24:03Z</DateUtc></StartTime><FrequencyChanges><FrequencyChange><Frequency dt:dt="r8">2699960000</Frequency><Timestamp dt:dt="r8">4.1602066642423E+15</Timestamp><Curr…	좌우반구com(CVF, UVF, BVF)_2-012-1	60.021	1.0.0.165	1	-1211419170	Professional	2.0.10.242	2.0.10.356	10-08-2020	2020-10-08 오전 7:24:04	16:24:04	2.0.10.252	5		2	{/}	원착	46	1	5	NULL	NULL	NULL	NULL	NULL	NULL	KSY2	List1	NULL	NULL	NULL	NULL	NULL	NULL	NULL	NULL	NULL	0	{/}	0	4	25659	0	z	370	26029
좌우반구com(CVF, UVF, BVF)_2	12	1	<?xml version="1.0"?>\n<Clock xmlns:dt="urn:schemas-microsoft-com:datatypes"><Description dt:dt="string">E-Prime Primary Realtime Clock</Description><StartTime><Timestamp dt:dt="int">0</Timestamp><DateUtc dt:dt="string">2020-10-08T07:24:03Z</DateUtc></StartTime><FrequencyChanges><FrequencyChange><Frequency dt:dt="r8">2699960000</Frequency><Timestamp dt:dt="r8">4.1602066642423E+15</Timestamp><Curr…	좌우반구com(CVF, UVF, BVF)_2-012-1	60.021	1.0.0.165	1	-1211419170	Professional	2.0.10.242	2.0.10.356	10-08-2020	2020-10-08 오전 7:24:04	16:24:04	2.0.10.252	342		1	z	원형	NULL	NULL	NULL	NULL	NULL	NULL	122	1	78	KSY2	List3	NULL	NULL	NULL	NULL	NULL	NULL	NULL	NULL	NULL	1	z	0	4	1010584	0	z	708	1011292
좌우반구com(CVF, UVF, BVF)_2	12	1	<?xml version="1.0"?>\n<Clock xmlns:dt="urn:schemas-microsoft-com:datatypes"><Description dt:dt="string">E-Prime Primary Realtime Clock</Description><StartTime><Timestamp dt:dt="int">0</Timestamp><DateUtc dt:dt="string">2020-10-08T07:24:03Z</DateUtc></StartTime><FrequencyChanges><FrequencyChange><Frequency dt:dt="r8">2699960000</Frequency><Timestamp dt:dt="r8">4.1602066642423E+15</Timestamp><Curr…	좌우반구com(CVF, UVF, BVF)_2-012-1	60.021	1.0.0.165	1	-1211419170	Professional	2.0.10.242	2.0.10.356	10-08-2020	2020-10-08 오전 7:24:04	16:24:04	2.0.10.252	240		2	{/}	위절	NULL	NULL	NULL	81	1	108	NULL	NULL	NULL	KSY2	List2	NULL	NULL	NULL	NULL	NULL	NULL	NULL	NULL	NULL	1	{/}	0	4	724150	0	{/}	833	724983
좌우반구com(CVF, UVF, BVF)_2	12	1	<?xml version="1.0"?>\n<Clock xmlns:dt="urn:schemas-microsoft-com:datatypes"><Description dt:dt="string">E-Prime Primary Realtime Clock</Description><StartTime><Timestamp dt:dt="int">0</Timestamp><DateUtc dt:dt="string">2020-10-08T07:24:03Z</DateUtc></StartTime><FrequencyChanges><FrequencyChange><Frequency dt:dt="r8">2699960000</Frequency><Timestamp dt:dt="r8">4.1602066642423E+15</Timestamp><Curr…	좌우반구com(CVF, UVF, BVF)_2-012-1	60.021	1.0.0.165	1	-1211419170	Professional	2.0.10.242	2.0.10.356	10-08-2020	2020-10-08 오전 7:24:04	16:24:04	2.0.10.252	161		1	z	유형	NULL	NULL	NULL	23	1	29	NULL	NULL	NULL	KSY2	List2	NULL	NULL	NULL	NULL	NULL	NULL	NULL	NULL	NULL	1	z	0	3	517588	0	z	277	517865
좌우반구com(CVF, UVF, BVF)_2	12	1	<?xml version="1.0"?>\n<Clock xmlns:dt="urn:schemas-microsoft-com:datatypes"><Description dt:dt="string">E-Prime Primary Realtime Clock</Description><StartTime><Timestamp dt:dt="int">0</Timestamp><DateUtc dt:dt="string">2020-10-08T07:24:03Z</DateUtc></StartTime><FrequencyChanges><FrequencyChange><Frequency dt:dt="r8">2699960000</Frequency><Timestamp dt:dt="r8">4.1602066642423E+15</Timestamp><Curr…	좌우반구com(CVF, UVF, BVF)_2-012-1	60.021	1.0.0.165	1	-1211419170	Professional	2.0.10.242	2.0.10.356	10-08-2020	2020-10-08 오전 7:24:04	16:24:04	2.0.10.252	320		1	z	음식	NULL	NULL	NULL	NULL	NULL	NULL	72	1	56	KSY2	List3	NULL	NULL	NULL	NULL	NULL	NULL	NULL	NULL	NULL	1	z	0	3	954320	0	z	269	954589
좌우반구com(CVF, UVF, BVF)_2	12	1	<?xml version="1.0"?>\n<Clock xmlns:dt="urn:schemas-microsoft-com:datatypes"><Description dt:dt="string">E-Prime Primary Realtime Clock</Description><StartTime><Timestamp dt:dt="int">0</Timestamp><DateUtc dt:dt="string">2020-10-08T07:24:03Z</DateUtc></StartTime><FrequencyChanges><FrequencyChange><Frequency dt:dt="r8">2699960000</Frequency><Timestamp dt:dt="r8">4.1602066642423E+15</Timestamp><Curr…	좌우반구com(CVF, UVF, BVF)_2-012-1	60.021	1.0.0.165	1	-1211419170	Professional	2.0.10.242	2.0.10.356	10-08-2020	2020-10-08 오전 7:24:04	16:24:04	2.0.10.252	19		2	{/}	음안	80	1	19	NULL	NULL	NULL	NULL	NULL	NULL	KSY	List1	0		1	-1	61929	184		0	0	1	{/}	0	4	62113	0	{/}	436	62549
좌우반구com(CVF, UVF, BVF)_2	12	1	<?xml version="1.0"?>\n<Clock xmlns:dt="urn:schemas-microsoft-com:datatypes"><Description dt:dt="string">E-Prime Primary Realtime Clock</Description><StartTime><Timestamp dt:dt="int">0</Timestamp><DateUtc dt:dt="string">2020-10-08T07:24:03Z</DateUtc></StartTime><FrequencyChanges><FrequencyChange><Frequency dt:dt="r8">2699960000</Frequency><Timestamp dt:dt="r8">4.1602066642423E+15</Timestamp><Curr…	좌우반구com(CVF, UVF, BVF)_2-012-1	60.021	1.0.0.165	1	-1211419170	Professional	2.0.10.242	2.0.10.356	10-08-2020	2020-10-08 오전 7:24:04	16:24:04	2.0.10.252	265		2	{/}	응어	NULL	NULL	NULL	NULL	NULL	NULL	21	1	1	KSY3	List3	NULL	NULL	NULL	NULL	NULL	NULL	NULL	NULL	NULL	1	{/}	0	4	808954	0	{/}	412	809366
좌우반구com(CVF, UVF, BVF)_2	12	1	<?xml version="1.0"?>\n<Clock xmlns:dt="urn:schemas-microsoft-com:datatypes"><Description dt:dt="string">E-Prime Primary Realtime Clock</Description><StartTime><Timestamp dt:dt="int">0</Timestamp><DateUtc dt:dt="string">2020-10-08T07:24:03Z</DateUtc></StartTime><FrequencyChanges><FrequencyChange><Frequency dt:dt="r8">2699960000</Frequency><Timestamp dt:dt="r8">4.1602066642423E+15</Timestamp><Curr…	좌우반구com(CVF, UVF, BVF)_2-012-1	60.021	1.0.0.165	1	-1211419170	Professional	2.0.10.242	2.0.10.356	10-08-2020	2020-10-08 오전 7:24:04	16:24:04	2.0.10.252	366		2	{/}	의마	NULL	NULL	NULL	NULL	NULL	NULL	74	1	102	KSY3	List3	NULL	NULL	NULL	NULL	NULL	NULL	NULL	NULL	NULL	0	{/}	0	3	1072362	0	z	242	1072604
좌우반구com(CVF, UVF, BVF)_2	12	1	<?xml version="1.0"?>\n<Clock xmlns:dt="urn:schemas-microsoft-com:datatypes"><Description dt:dt="string">E-Prime Primary Realtime Clock</Description><StartTime><Timestamp dt:dt="int">0</Timestamp><DateUtc dt:dt="string">2020-10-08T07:24:03Z</DateUtc></StartTime><FrequencyChanges><FrequencyChange><Frequency dt:dt="r8">2699960000</Frequency><Timestamp dt:dt="r8">4.1602066642423E+15</Timestamp><Curr…	좌우반구com(CVF, UVF, BVF)_2-012-1	60.021	1.0.0.165	1	-1211419170	Professional	2.0.10.242	2.0.10.356	10-08-2020	2020-10-08 오전 7:24:04	16:24:04	2.0.10.252	105		1	z	의미	31	1	105	NULL	NULL	NULL	NULL	NULL	NULL	KSY2	List1	NULL	NULL	NULL	NULL	NULL	NULL	NULL	NULL	NULL	1	z	0	4	287285	0	z	270	287555
좌우반구com(CVF, UVF, BVF)_2	12	1	<?xml version="1.0"?>\n<Clock xmlns:dt="urn:schemas-microsoft-com:datatypes"><Description dt:dt="string">E-Prime Primary Realtime Clock</Description><StartTime><Timestamp dt:dt="int">0</Timestamp><DateUtc dt:dt="string">2020-10-08T07:24:03Z</DateUtc></StartTime><FrequencyChanges><FrequencyChange><Frequency dt:dt="r8">2699960000</Frequency><Timestamp dt:dt="r8">4.1602066642423E+15</Timestamp><Curr…	좌우반구com(CVF, UVF, BVF)_2-012-1	60.021	1.0.0.165	1	-1211419170	Professional	2.0.10.242	2.0.10.356	10-08-2020	2020-10-08 오전 7:24:04	16:24:04	2.0.10.252	118		2	{/}	의필	100	1	118	NULL	NULL	NULL	NULL	NULL	NULL	KSY	List1	0		0	-1	320923	183		0	0	1	{/}	0	3	321106	0	{/}	376	321482
좌우반구com(CVF, UVF, BVF)_2	12	1	<?xml version="1.0"?>\n<Clock xmlns:dt="urn:schemas-microsoft-com:datatypes"><Description dt:dt="string">E-Prime Primary Realtime Clock</Description><StartTime><Timestamp dt:dt="int">0</Timestamp><DateUtc dt:dt="string">2020-10-08T07:24:03Z</DateUtc></StartTime><FrequencyChanges><FrequencyChange><Frequency dt:dt="r8">2699960000</Frequency><Timestamp dt:dt="r8">4.1602066642423E+15</Timestamp><Curr…	좌우반구com(CVF, UVF, BVF)_2-012-1	60.021	1.0.0.165	1	-1211419170	Professional	2.0.10.242	2.0.10.356	10-08-2020	2020-10-08 오전 7:24:04	16:24:04	2.0.10.252	82		2	{/}	이느	73	1	82	NULL	NULL	NULL	NULL	NULL	NULL	KSY3	List1	NULL	NULL	NULL	NULL	NULL	NULL	NULL	NULL	NULL	1	{/}	0	3	228355	0	{/}	400	228755
좌우반구com(CVF, UVF, BVF)_2	12	1	<?xml version="1.0"?>\n<Clock xmlns:dt="urn:schemas-microsoft-com:datatypes"><Description dt:dt="string">E-Prime Primary Realtime Clock</Description><StartTime><Timestamp dt:dt="int">0</Timestamp><DateUtc dt:dt="string">2020-10-08T07:24:03Z</DateUtc></StartTime><FrequencyChanges><FrequencyChange><Frequency dt:dt="r8">2699960000</Frequency><Timestamp dt:dt="r8">4.1602066642423E+15</Timestamp><Curr…	좌우반구com(CVF, UVF, BVF)_2-012-1	60.021	1.0.0.165	1	-1211419170	Professional	2.0.10.242	2.0.10.356	10-08-2020	2020-10-08 오전 7:24:04	16:24:04	2.0.10.252	42		1	z	이득	10	1	42	NULL	NULL	NULL	NULL	NULL	NULL	KSY2	List1	NULL	NULL	NULL	NULL	NULL	NULL	NULL	NULL	NULL	1	z	0	3	122325	0	z	303	122628
좌우반구com(CVF, UVF, BVF)_2	12	1	<?xml version="1.0"?>\n<Clock xmlns:dt="urn:schemas-microsoft-com:datatypes"><Description dt:dt="string">E-Prime Primary Realtime Clock</Description><StartTime><Timestamp dt:dt="int">0</Timestamp><DateUtc dt:dt="string">2020-10-08T07:24:03Z</DateUtc></StartTime><FrequencyChanges><FrequencyChange><Frequency dt:dt="r8">2699960000</Frequency><Timestamp dt:dt="r8">4.1602066642423E+15</Timestamp><Curr…	좌우반구com(CVF, UVF, BVF)_2-012-1	60.021	1.0.0.165	1	-1211419170	Professional	2.0.10.242	2.0.10.356	10-08-2020	2020-10-08 오전 7:24:04	16:24:04	2.0.10.252	62		1	z	이유	102	1	62	NULL	NULL	NULL	NULL	NULL	NULL	KSY2	List1	NULL	NULL	NULL	NULL	NULL	NULL	NULL	NULL	NULL	1	z	0	3	174807	0	z	277	175084
좌우반구com(CVF, UVF, BVF)_2	12	1	<?xml version="1.0"?>\n<Clock xmlns:dt="urn:schemas-microsoft-com:datatypes"><Description dt:dt="string">E-Prime Primary Realtime Clock</Description><StartTime><Timestamp dt:dt="int">0</Timestamp><DateUtc dt:dt="string">2020-10-08T07:24:03Z</DateUtc></StartTime><FrequencyChanges><FrequencyChange><Frequency dt:dt="r8">2699960000</Frequency><Timestamp dt:dt="r8">4.1602066642423E+15</Timestamp><Curr…	좌우반구com(CVF, UVF, BVF)_2-012-1	60.021	1.0.0.165	1	-1211419170	Professional	2.0.10.242	2.0.10.356	10-08-2020	2020-10-08 오전 7:24:04	16:24:04	2.0.10.252	7		1	z	이전	103	1	7	NULL	NULL	NULL	NULL	NULL	NULL	KSY2	List1	NULL	NULL	NULL	NULL	NULL	NULL	NULL	NULL	NULL	1	z	0	4	30974	0	z	535	31509
좌우반구com(CVF, UVF, BVF)_2	12	1	<?xml version="1.0"?>\n<Clock xmlns:dt="urn:schemas-microsoft-com:datatypes"><Description dt:dt="string">E-Prime Primary Realtime Clock</Description><StartTime><Timestamp dt:dt="int">0</Timestamp><DateUtc dt:dt="string">2020-10-08T07:24:03Z</DateUtc></StartTime><FrequencyChanges><FrequencyChange><Frequency dt:dt="r8">2699960000</Frequency><Timestamp dt:dt="r8">4.1602066642423E+15</Timestamp><Curr…	좌우반구com(CVF, UVF, BVF)_2-012-1	60.021	1.0.0.165	1	-1211419170	Professional	2.0.10.242	2.0.10.356	10-08-2020	2020-10-08 오전 7:24:04	16:24:04	2.0.10.252	266		2	{/}	익궤	NULL	NULL	NULL	NULL	NULL	NULL	133	1	2	KSY	List3	0		0	-1	811386	183		0	0	1	{/}	1	3	811569	0	{/}	365	811934
좌우반구com(CVF, UVF, BVF)_2	12	1	<?xml version="1.0"?>\n<Clock xmlns:dt="urn:schemas-microsoft-com:datatypes"><Description dt:dt="string">E-Prime Primary Realtime Clock</Description><StartTime><Timestamp dt:dt="int">0</Timestamp><DateUtc dt:dt="string">2020-10-08T07:24:03Z</DateUtc></StartTime><FrequencyChanges><FrequencyChange><Frequency dt:dt="r8">2699960000</Frequency><Timestamp dt:dt="r8">4.1602066642423E+15</Timestamp><Curr…	좌우반구com(CVF, UVF, BVF)_2-012-1	60.021	1.0.0.165	1	-1211419170	Professional	2.0.10.242	2.0.10.356	10-08-2020	2020-10-08 오전 7:24:04	16:24:04	2.0.10.252	274		2	{/}	익력	NULL	NULL	NULL	NULL	NULL	NULL	95	1	10	KSY	List3	0		0	0	831746	183		0	0	0	{/}	0	3	831929	0		0	0
좌우반구com(CVF, UVF, BVF)_2	12	1	<?xml version="1.0"?>\n<Clock xmlns:dt="urn:schemas-microsoft-com:datatypes"><Description dt:dt="string">E-Prime Primary Realtime Clock</Description><StartTime><Timestamp dt:dt="int">0</Timestamp><DateUtc dt:dt="string">2020-10-08T07:24:03Z</DateUtc></StartTime><FrequencyChanges><FrequencyChange><Frequency dt:dt="r8">2699960000</Frequency><Timestamp dt:dt="r8">4.1602066642423E+15</Timestamp><Curr…	좌우반구com(CVF, UVF, BVF)_2-012-1	60.021	1.0.0.165	1	-1211419170	Professional	2.0.10.242	2.0.10.356	10-08-2020	2020-10-08 오전 7:24:04	16:24:04	2.0.10.252	29		1	z	인간	87	1	29	NULL	NULL	NULL	NULL	NULL	NULL	KSY2	List1	NULL	NULL	NULL	NULL	NULL	NULL	NULL	NULL	NULL	1	z	0	4	88254	0	z	367	88621
좌우반구com(CVF, UVF, BVF)_2	12	1	<?xml version="1.0"?>\n<Clock xmlns:dt="urn:schemas-microsoft-com:datatypes"><Description dt:dt="string">E-Prime Primary Realtime Clock</Description><StartTime><Timestamp dt:dt="int">0</Timestamp><DateUtc dt:dt="string">2020-10-08T07:24:03Z</DateUtc></StartTime><FrequencyChanges><FrequencyChange><Frequency dt:dt="r8">2699960000</Frequency><Timestamp dt:dt="r8">4.1602066642423E+15</Timestamp><Curr…	좌우반구com(CVF, UVF, BVF)_2-012-1	60.021	1.0.0.165	1	-1211419170	Professional	2.0.10.242	2.0.10.356	10-08-2020	2020-10-08 오전 7:24:04	16:24:04	2.0.10.252	91		1	z	인사	56	1	91	NULL	NULL	NULL	NULL	NULL	NULL	KSY2	List1	NULL	NULL	NULL	NULL	NULL	NULL	NULL	NULL	NULL	1	z	0	3	251647	0	z	292	251939
좌우반구com(CVF, UVF, BVF)_2	12	1	<?xml version="1.0"?>\n<Clock xmlns:dt="urn:schemas-microsoft-com:datatypes"><Description dt:dt="string">E-Prime Primary Realtime Clock</Description><StartTime><Timestamp dt:dt="int">0</Timestamp><DateUtc dt:dt="string">2020-10-08T07:24:03Z</DateUtc></StartTime><FrequencyChanges><FrequencyChange><Frequency dt:dt="r8">2699960000</Frequency><Timestamp dt:dt="r8">4.1602066642423E+15</Timestamp><Curr…	좌우반구com(CVF, UVF, BVF)_2-012-1	60.021	1.0.0.165	1	-1211419170	Professional	2.0.10.242	2.0.10.356	10-08-2020	2020-10-08 오전 7:24:04	16:24:04	2.0.10.252	183		1	z	인생	NULL	NULL	NULL	21	1	51	NULL	NULL	NULL	KSY2	List2	NULL	NULL	NULL	NULL	NULL	NULL	NULL	NULL	NULL	1	z	0	3	573552	0	z	280	573832
좌우반구com(CVF, UVF, BVF)_2	12	1	<?xml version="1.0"?>\n<Clock xmlns:dt="urn:schemas-microsoft-com:datatypes"><Description dt:dt="string">E-Prime Primary Realtime Clock</Description><StartTime><Timestamp dt:dt="int">0</Timestamp><DateUtc dt:dt="string">2020-10-08T07:24:03Z</DateUtc></StartTime><FrequencyChanges><FrequencyChange><Frequency dt:dt="r8">2699960000</Frequency><Timestamp dt:dt="r8">4.1602066642423E+15</Timestamp><Curr…	좌우반구com(CVF, UVF, BVF)_2-012-1	60.021	1.0.0.165	1	-1211419170	Professional	2.0.10.242	2.0.10.356	10-08-2020	2020-10-08 오전 7:24:04	16:24:04	2.0.10.252	211		1	z	인연	NULL	NULL	NULL	85	1	79	NULL	NULL	NULL	KSY2	List2	NULL	NULL	NULL	NULL	NULL	NULL	NULL	NULL	NULL	1	z	0	3	646410	0	z	278	646688
좌우반구com(CVF, UVF, BVF)_2	12	1	<?xml version="1.0"?>\n<Clock xmlns:dt="urn:schemas-microsoft-com:datatypes"><Description dt:dt="string">E-Prime Primary Realtime Clock</Description><StartTime><Timestamp dt:dt="int">0</Timestamp><DateUtc dt:dt="string">2020-10-08T07:24:03Z</DateUtc></StartTime><FrequencyChanges><FrequencyChange><Frequency dt:dt="r8">2699960000</Frequency><Timestamp dt:dt="r8">4.1602066642423E+15</Timestamp><Curr…	좌우반구com(CVF, UVF, BVF)_2-012-1	60.021	1.0.0.165	1	-1211419170	Professional	2.0.10.242	2.0.10.356	10-08-2020	2020-10-08 오전 7:24:04	16:24:04	2.0.10.252	311		2	{/}	일려	NULL	NULL	NULL	NULL	NULL	NULL	11	1	47	KSY	List3	0		0	-1	930728	183		0	0	1	{/}	1	3	930911	0	{/}	486	931397
좌우반구com(CVF, UVF, BVF)_2	12	1	<?xml version="1.0"?>\n<Clock xmlns:dt="urn:schemas-microsoft-com:datatypes"><Description dt:dt="string">E-Prime Primary Realtime Clock</Description><StartTime><Timestamp dt:dt="int">0</Timestamp><DateUtc dt:dt="string">2020-10-08T07:24:03Z</DateUtc></StartTime><FrequencyChanges><FrequencyChange><Frequency dt:dt="r8">2699960000</Frequency><Timestamp dt:dt="r8">4.1602066642423E+15</Timestamp><Curr…	좌우반구com(CVF, UVF, BVF)_2-012-1	60.021	1.0.0.165	1	-1211419170	Professional	2.0.10.242	2.0.10.356	10-08-2020	2020-10-08 오전 7:24:04	16:24:04	2.0.10.252	71		2	{/}	일섭	92	1	71	NULL	NULL	NULL	NULL	NULL	NULL	KSY2	List1	NULL	NULL	NULL	NULL	NULL	NULL	NULL	NULL	NULL	1	{/}	0	3	199665	0	{/}	411	200076
좌우반구com(CVF, UVF, BVF)_2	12	1	<?xml version="1.0"?>\n<Clock xmlns:dt="urn:schemas-microsoft-com:datatypes"><Description dt:dt="string">E-Prime Primary Realtime Clock</Description><StartTime><Timestamp dt:dt="int">0</Timestamp><DateUtc dt:dt="string">2020-10-08T07:24:03Z</DateUtc></StartTime><FrequencyChanges><FrequencyChange><Frequency dt:dt="r8">2699960000</Frequency><Timestamp dt:dt="r8">4.1602066642423E+15</Timestamp><Curr…	좌우반구com(CVF, UVF, BVF)_2-012-1	60.021	1.0.0.165	1	-1211419170	Professional	2.0.10.242	2.0.10.356	10-08-2020	2020-10-08 오전 7:24:04	16:24:04	2.0.10.252	238		2	{/}	임택	NULL	NULL	NULL	6	1	106	NULL	NULL	NULL	KSY2	List2	NULL	NULL	NULL	NULL	NULL	NULL	NULL	NULL	NULL	1	{/}	0	3	719068	0	{/}	371	719439
좌우반구com(CVF, UVF, BVF)_2	12	1	<?xml version="1.0"?>\n<Clock xmlns:dt="urn:schemas-microsoft-com:datatypes"><Description dt:dt="string">E-Prime Primary Realtime Clock</Description><StartTime><Timestamp dt:dt="int">0</Timestamp><DateUtc dt:dt="string">2020-10-08T07:24:03Z</DateUtc></StartTime><FrequencyChanges><FrequencyChange><Frequency dt:dt="r8">2699960000</Frequency><Timestamp dt:dt="r8">4.1602066642423E+15</Timestamp><Curr…	좌우반구com(CVF, UVF, BVF)_2-012-1	60.021	1.0.0.165	1	-1211419170	Professional	2.0.10.242	2.0.10.356	10-08-2020	2020-10-08 오전 7:24:04	16:24:04	2.0.10.252	298		1	z	입구	NULL	NULL	NULL	NULL	NULL	NULL	127	1	34	KSY2	List3	NULL	NULL	NULL	NULL	NULL	NULL	NULL	NULL	NULL	1	z	0	4	898023	0	z	270	898293
좌우반구com(CVF, UVF, BVF)_2	12	1	<?xml version="1.0"?>\n<Clock xmlns:dt="urn:schemas-microsoft-com:datatypes"><Description dt:dt="string">E-Prime Primary Realtime Clock</Description><StartTime><Timestamp dt:dt="int">0</Timestamp><DateUtc dt:dt="string">2020-10-08T07:24:03Z</DateUtc></StartTime><FrequencyChanges><FrequencyChange><Frequency dt:dt="r8">2699960000</Frequency><Timestamp dt:dt="r8">4.1602066642423E+15</Timestamp><Curr…	좌우반구com(CVF, UVF, BVF)_2-012-1	60.021	1.0.0.165	1	-1211419170	Professional	2.0.10.242	2.0.10.356	10-08-2020	2020-10-08 오전 7:24:04	16:24:04	2.0.10.252	380		2	{/}	입목	NULL	NULL	NULL	NULL	NULL	NULL	6	1	116	KSY2	List3	NULL	NULL	NULL	NULL	NULL	NULL	NULL	NULL	NULL	1	{/}	0	3	1110549	0	{/}	366	1110915
좌우반구com(CVF, UVF, BVF)_2	12	1	<?xml version="1.0"?>\n<Clock xmlns:dt="urn:schemas-microsoft-com:datatypes"><Description dt:dt="string">E-Prime Primary Realtime Clock</Description><StartTime><Timestamp dt:dt="int">0</Timestamp><DateUtc dt:dt="string">2020-10-08T07:24:03Z</DateUtc></StartTime><FrequencyChanges><FrequencyChange><Frequency dt:dt="r8">2699960000</Frequency><Timestamp dt:dt="r8">4.1602066642423E+15</Timestamp><Curr…	좌우반구com(CVF, UVF, BVF)_2-012-1	60.021	1.0.0.165	1	-1211419170	Professional	2.0.10.242	2.0.10.356	10-08-2020	2020-10-08 오전 7:24:04	16:24:04	2.0.10.252	14		2	{/}	입화	34	1	14	NULL	NULL	NULL	NULL	NULL	NULL	KSY3	List1	NULL	NULL	NULL	NULL	NULL	NULL	NULL	NULL	NULL	0	{/}	1	3	49550	0	z	327	49877
좌우반구com(CVF, UVF, BVF)_2	12	1	<?xml version="1.0"?>\n<Clock xmlns:dt="urn:schemas-microsoft-com:datatypes"><Description dt:dt="string">E-Prime Primary Realtime Clock</Description><StartTime><Timestamp dt:dt="int">0</Timestamp><DateUtc dt:dt="string">2020-10-08T07:24:03Z</DateUtc></StartTime><FrequencyChanges><FrequencyChange><Frequency dt:dt="r8">2699960000</Frequency><Timestamp dt:dt="r8">4.1602066642423E+15</Timestamp><Curr…	좌우반구com(CVF, UVF, BVF)_2-012-1	60.021	1.0.0.165	1	-1211419170	Professional	2.0.10.242	2.0.10.356	10-08-2020	2020-10-08 오전 7:24:04	16:24:04	2.0.10.252	26		2	{/}	자름	39	1	26	NULL	NULL	NULL	NULL	NULL	NULL	KSY	List1	0		0	0	80440	183		0	0	0	{/}	0	3	80623	0	z	270	80893
좌우반구com(CVF, UVF, BVF)_2	12	1	<?xml version="1.0"?>\n<Clock xmlns:dt="urn:schemas-microsoft-com:datatypes"><Description dt:dt="string">E-Prime Primary Realtime Clock</Description><StartTime><Timestamp dt:dt="int">0</Timestamp><DateUtc dt:dt="string">2020-10-08T07:24:03Z</DateUtc></StartTime><FrequencyChanges><FrequencyChange><Frequency dt:dt="r8">2699960000</Frequency><Timestamp dt:dt="r8">4.1602066642423E+15</Timestamp><Curr…	좌우반구com(CVF, UVF, BVF)_2-012-1	60.021	1.0.0.165	1	-1211419170	Professional	2.0.10.242	2.0.10.356	10-08-2020	2020-10-08 오전 7:24:04	16:24:04	2.0.10.252	275		1	z	자리	NULL	NULL	NULL	NULL	NULL	NULL	132	1	11	KSY2	List3	NULL	NULL	NULL	NULL	NULL	NULL	NULL	NULL	NULL	0	z	0	4	836128	0		0	0
좌우반구com(CVF, UVF, BVF)_2	12	1	<?xml version="1.0"?>\n<Clock xmlns:dt="urn:schemas-microsoft-com:datatypes"><Description dt:dt="string">E-Prime Primary Realtime Clock</Description><StartTime><Timestamp dt:dt="int">0</Timestamp><DateUtc dt:dt="string">2020-10-08T07:24:03Z</DateUtc></StartTime><FrequencyChanges><FrequencyChange><Frequency dt:dt="r8">2699960000</Frequency><Timestamp dt:dt="r8">4.1602066642423E+15</Timestamp><Curr…	좌우반구com(CVF, UVF, BVF)_2-012-1	60.021	1.0.0.165	1	-1211419170	Professional	2.0.10.242	2.0.10.356	10-08-2020	2020-10-08 오전 7:24:04	16:24:04	2.0.10.252	204		1	z	자본	NULL	NULL	NULL	93	1	72	NULL	NULL	NULL	KSY2	List2	NULL	NULL	NULL	NULL	NULL	NULL	NULL	NULL	NULL	1	z	1	3	628216	0	z	256	628472
좌우반구com(CVF, UVF, BVF)_2	12	1	<?xml version="1.0"?>\n<Clock xmlns:dt="urn:schemas-microsoft-com:datatypes"><Description dt:dt="string">E-Prime Primary Realtime Clock</Description><StartTime><Timestamp dt:dt="int">0</Timestamp><DateUtc dt:dt="string">2020-10-08T07:24:03Z</DateUtc></StartTime><FrequencyChanges><FrequencyChange><Frequency dt:dt="r8">2699960000</Frequency><Timestamp dt:dt="r8">4.1602066642423E+15</Timestamp><Curr…	좌우반구com(CVF, UVF, BVF)_2-012-1	60.021	1.0.0.165	1	-1211419170	Professional	2.0.10.242	2.0.10.356	10-08-2020	2020-10-08 오전 7:24:04	16:24:04	2.0.10.252	399		1	z	자체	NULL	NULL	NULL	NULL	NULL	NULL	111	1	135	KSY2	List3	NULL	NULL	NULL	NULL	NULL	NULL	NULL	NULL	NULL	1	z	0	4	1159499	0	z	456	1159955
좌우반구com(CVF, UVF, BVF)_2	12	1	<?xml version="1.0"?>\n<Clock xmlns:dt="urn:schemas-microsoft-com:datatypes"><Description dt:dt="string">E-Prime Primary Realtime Clock</Description><StartTime><Timestamp dt:dt="int">0</Timestamp><DateUtc dt:dt="string">2020-10-08T07:24:03Z</DateUtc></StartTime><FrequencyChanges><FrequencyChange><Frequency dt:dt="r8">2699960000</Frequency><Timestamp dt:dt="r8">4.1602066642423E+15</Timestamp><Curr…	좌우반구com(CVF, UVF, BVF)_2-012-1	60.021	1.0.0.165	1	-1211419170	Professional	2.0.10.242	2.0.10.356	10-08-2020	2020-10-08 오전 7:24:04	16:24:04	2.0.10.252	333		2	{/}	작락	NULL	NULL	NULL	NULL	NULL	NULL	76	1	69	KSY4	List3	NULL	NULL	NULL	NULL	NULL	NULL	NULL	NULL	NULL	1	{/}	0	4	987242	0	{/}	418	987660
좌우반구com(CVF, UVF, BVF)_2	12	1	<?xml version="1.0"?>\n<Clock xmlns:dt="urn:schemas-microsoft-com:datatypes"><Description dt:dt="string">E-Prime Primary Realtime Clock</Description><StartTime><Timestamp dt:dt="int">0</Timestamp><DateUtc dt:dt="string">2020-10-08T07:24:03Z</DateUtc></StartTime><FrequencyChanges><FrequencyChange><Frequency dt:dt="r8">2699960000</Frequency><Timestamp dt:dt="r8">4.1602066642423E+15</Timestamp><Curr…	좌우반구com(CVF, UVF, BVF)_2-012-1	60.021	1.0.0.165	1	-1211419170	Professional	2.0.10.242	2.0.10.356	10-08-2020	2020-10-08 오전 7:24:04	16:24:04	2.0.10.252	305		1	z	작품	NULL	NULL	NULL	NULL	NULL	NULL	62	1	41	KSY2	List3	NULL	NULL	NULL	NULL	NULL	NULL	NULL	NULL	NULL	1	z	0	4	915517	0	z	240	915757
좌우반구com(CVF, UVF, BVF)_2	12	1	<?xml version="1.0"?>\n<Clock xmlns:dt="urn:schemas-microsoft-com:datatypes"><Description dt:dt="string">E-Prime Primary Realtime Clock</Description><StartTime><Timestamp dt:dt="int">0</Timestamp><DateUtc dt:dt="string">2020-10-08T07:24:03Z</DateUtc></StartTime><FrequencyChanges><FrequencyChange><Frequency dt:dt="r8">2699960000</Frequency><Timestamp dt:dt="r8">4.1602066642423E+15</Timestamp><Curr…	좌우반구com(CVF, UVF, BVF)_2-012-1	60.021	1.0.0.165	1	-1211419170	Professional	2.0.10.242	2.0.10.356	10-08-2020	2020-10-08 오전 7:24:04	16:24:04	2.0.10.252	303		1	z	재계	NULL	NULL	NULL	NULL	NULL	NULL	48	1	39	KSY2	List3	NULL	NULL	NULL	NULL	NULL	NULL	NULL	NULL	NULL	0	z	0	4	910502	0	{/}	335	910837
좌우반구com(CVF, UVF, BVF)_2	12	1	<?xml version="1.0"?>\n<Clock xmlns:dt="urn:schemas-microsoft-com:datatypes"><Description dt:dt="string">E-Prime Primary Realtime Clock</Description><StartTime><Timestamp dt:dt="int">0</Timestamp><DateUtc dt:dt="string">2020-10-08T07:24:03Z</DateUtc></StartTime><FrequencyChanges><FrequencyChange><Frequency dt:dt="r8">2699960000</Frequency><Timestamp dt:dt="r8">4.1602066642423E+15</Timestamp><Curr…	좌우반구com(CVF, UVF, BVF)_2-012-1	60.021	1.0.0.165	1	-1211419170	Professional	2.0.10.242	2.0.10.356	10-08-2020	2020-10-08 오전 7:24:04	16:24:04	2.0.10.252	198		2	{/}	적태	NULL	NULL	NULL	30	1	66	NULL	NULL	NULL	KSY2	List2	NULL	NULL	NULL	NULL	NULL	NULL	NULL	NULL	NULL	1	{/}	0	3	612322	0	{/}	542	612864
좌우반구com(CVF, UVF, BVF)_2	12	1	<?xml version="1.0"?>\n<Clock xmlns:dt="urn:schemas-microsoft-com:datatypes"><Description dt:dt="string">E-Prime Primary Realtime Clock</Description><StartTime><Timestamp dt:dt="int">0</Timestamp><DateUtc dt:dt="string">2020-10-08T07:24:03Z</DateUtc></StartTime><FrequencyChanges><FrequencyChange><Frequency dt:dt="r8">2699960000</Frequency><Timestamp dt:dt="r8">4.1602066642423E+15</Timestamp><Curr…	좌우반구com(CVF, UVF, BVF)_2-012-1	60.021	1.0.0.165	1	-1211419170	Professional	2.0.10.242	2.0.10.356	10-08-2020	2020-10-08 오전 7:24:04	16:24:04	2.0.10.252	290		1	z	전략	NULL	NULL	NULL	NULL	NULL	NULL	92	1	26	KSY2	List3	NULL	NULL	NULL	NULL	NULL	NULL	NULL	NULL	NULL	1	z	0	3	876630	0	z	248	876878
좌우반구com(CVF, UVF, BVF)_2	12	1	<?xml version="1.0"?>\n<Clock xmlns:dt="urn:schemas-microsoft-com:datatypes"><Description dt:dt="string">E-Prime Primary Realtime Clock</Description><StartTime><Timestamp dt:dt="int">0</Timestamp><DateUtc dt:dt="string">2020-10-08T07:24:03Z</DateUtc></StartTime><FrequencyChanges><FrequencyChange><Frequency dt:dt="r8">2699960000</Frequency><Timestamp dt:dt="r8">4.1602066642423E+15</Timestamp><Curr…	좌우반구com(CVF, UVF, BVF)_2-012-1	60.021	1.0.0.165	1	-1211419170	Professional	2.0.10.242	2.0.10.356	10-08-2020	2020-10-08 오전 7:24:04	16:24:04	2.0.10.252	384		1	z	전통	NULL	NULL	NULL	NULL	NULL	NULL	80	1	120	KSY2	List3	NULL	NULL	NULL	NULL	NULL	NULL	NULL	NULL	NULL	1	z	0	3	1120912	0	z	283	1121195
좌우반구com(CVF, UVF, BVF)_2	12	1	<?xml version="1.0"?>\n<Clock xmlns:dt="urn:schemas-microsoft-com:datatypes"><Description dt:dt="string">E-Prime Primary Realtime Clock</Description><StartTime><Timestamp dt:dt="int">0</Timestamp><DateUtc dt:dt="string">2020-10-08T07:24:03Z</DateUtc></StartTime><FrequencyChanges><FrequencyChange><Frequency dt:dt="r8">2699960000</Frequency><Timestamp dt:dt="r8">4.1602066642423E+15</Timestamp><Curr…	좌우반구com(CVF, UVF, BVF)_2-012-1	60.021	1.0.0.165	1	-1211419170	Professional	2.0.10.242	2.0.10.356	10-08-2020	2020-10-08 오전 7:24:04	16:24:04	2.0.10.252	164		2	{/}	전필	NULL	NULL	NULL	2	1	32	NULL	NULL	NULL	KSY4	List2	NULL	NULL	NULL	NULL	NULL	NULL	NULL	NULL	NULL	1	{/}	1	3	525235	0	{/}	398	525633
좌우반구com(CVF, UVF, BVF)_2	12	1	<?xml version="1.0"?>\n<Clock xmlns:dt="urn:schemas-microsoft-com:datatypes"><Description dt:dt="string">E-Prime Primary Realtime Clock</Description><StartTime><Timestamp dt:dt="int">0</Timestamp><DateUtc dt:dt="string">2020-10-08T07:24:03Z</DateUtc></StartTime><FrequencyChanges><FrequencyChange><Frequency dt:dt="r8">2699960000</Frequency><Timestamp dt:dt="r8">4.1602066642423E+15</Timestamp><Curr…	좌우반구com(CVF, UVF, BVF)_2-012-1	60.021	1.0.0.165	1	-1211419170	Professional	2.0.10.242	2.0.10.356	10-08-2020	2020-10-08 오전 7:24:04	16:24:04	2.0.10.252	199		1	z	절감	NULL	NULL	NULL	41	1	67	NULL	NULL	NULL	KSY2	List2	NULL	NULL	NULL	NULL	NULL	NULL	NULL	NULL	NULL	1	z	0	3	615071	0	z	545	615616
좌우반구com(CVF, UVF, BVF)_2	12	1	<?xml version="1.0"?>\n<Clock xmlns:dt="urn:schemas-microsoft-com:datatypes"><Description dt:dt="string">E-Prime Primary Realtime Clock</Description><StartTime><Timestamp dt:dt="int">0</Timestamp><DateUtc dt:dt="string">2020-10-08T07:24:03Z</DateUtc></StartTime><FrequencyChanges><FrequencyChange><Frequency dt:dt="r8">2699960000</Frequency><Timestamp dt:dt="r8">4.1602066642423E+15</Timestamp><Curr…	좌우반구com(CVF, UVF, BVF)_2-012-1	60.021	1.0.0.165	1	-1211419170	Professional	2.0.10.242	2.0.10.356	10-08-2020	2020-10-08 오전 7:24:04	16:24:04	2.0.10.252	357		2	{/}	절보	NULL	NULL	NULL	NULL	NULL	NULL	4	1	93	KSY3	List3	NULL	NULL	NULL	NULL	NULL	NULL	NULL	NULL	NULL	0	{/}	0	4	1048954	0	z	290	1049244
좌우반구com(CVF, UVF, BVF)_2	12	1	<?xml version="1.0"?>\n<Clock xmlns:dt="urn:schemas-microsoft-com:datatypes"><Description dt:dt="string">E-Prime Primary Realtime Clock</Description><StartTime><Timestamp dt:dt="int">0</Timestamp><DateUtc dt:dt="string">2020-10-08T07:24:03Z</DateUtc></StartTime><FrequencyChanges><FrequencyChange><Frequency dt:dt="r8">2699960000</Frequency><Timestamp dt:dt="r8">4.1602066642423E+15</Timestamp><Curr…	좌우반구com(CVF, UVF, BVF)_2-012-1	60.021	1.0.0.165	1	-1211419170	Professional	2.0.10.242	2.0.10.356	10-08-2020	2020-10-08 오전 7:24:04	16:24:04	2.0.10.252	68		2	{/}	절속	81	1	68	NULL	NULL	NULL	NULL	NULL	NULL	KSY3	List1	NULL	NULL	NULL	NULL	NULL	NULL	NULL	NULL	NULL	1	{/}	0	3	191318	0	{/}	814	192132
좌우반구com(CVF, UVF, BVF)_2	12	1	<?xml version="1.0"?>\n<Clock xmlns:dt="urn:schemas-microsoft-com:datatypes"><Description dt:dt="string">E-Prime Primary Realtime Clock</Description><StartTime><Timestamp dt:dt="int">0</Timestamp><DateUtc dt:dt="string">2020-10-08T07:24:03Z</DateUtc></StartTime><FrequencyChanges><FrequencyChange><Frequency dt:dt="r8">2699960000</Frequency><Timestamp dt:dt="r8">4.1602066642423E+15</Timestamp><Curr…	좌우반구com(CVF, UVF, BVF)_2-012-1	60.021	1.0.0.165	1	-1211419170	Professional	2.0.10.242	2.0.10.356	10-08-2020	2020-10-08 오전 7:24:04	16:24:04	2.0.10.252	77		1	z	절차	90	1	77	NULL	NULL	NULL	NULL	NULL	NULL	KSY2	List1	NULL	NULL	NULL	NULL	NULL	NULL	NULL	NULL	NULL	1	z	0	3	215976	0	z	275	216251
좌우반구com(CVF, UVF, BVF)_2	12	1	<?xml version="1.0"?>\n<Clock xmlns:dt="urn:schemas-microsoft-com:datatypes"><Description dt:dt="string">E-Prime Primary Realtime Clock</Description><StartTime><Timestamp dt:dt="int">0</Timestamp><DateUtc dt:dt="string">2020-10-08T07:24:03Z</DateUtc></StartTime><FrequencyChanges><FrequencyChange><Frequency dt:dt="r8">2699960000</Frequency><Timestamp dt:dt="r8">4.1602066642423E+15</Timestamp><Curr…	좌우반구com(CVF, UVF, BVF)_2-012-1	60.021	1.0.0.165	1	-1211419170	Professional	2.0.10.242	2.0.10.356	10-08-2020	2020-10-08 오전 7:24:04	16:24:04	2.0.10.252	231		1	z	정도	NULL	NULL	NULL	45	1	99	NULL	NULL	NULL	KSY2	List2	NULL	NULL	NULL	NULL	NULL	NULL	NULL	NULL	NULL	1	z	0	4	700575	0	z	240	700815
좌우반구com(CVF, UVF, BVF)_2	12	1	<?xml version="1.0"?>\n<Clock xmlns:dt="urn:schemas-microsoft-com:datatypes"><Description dt:dt="string">E-Prime Primary Realtime Clock</Description><StartTime><Timestamp dt:dt="int">0</Timestamp><DateUtc dt:dt="string">2020-10-08T07:24:03Z</DateUtc></StartTime><FrequencyChanges><FrequencyChange><Frequency dt:dt="r8">2699960000</Frequency><Timestamp dt:dt="r8">4.1602066642423E+15</Timestamp><Curr…	좌우반구com(CVF, UVF, BVF)_2-012-1	60.021	1.0.0.165	1	-1211419170	Professional	2.0.10.242	2.0.10.356	10-08-2020	2020-10-08 오전 7:24:04	16:24:04	2.0.10.252	34		1	z	정오	45	1	34	NULL	NULL	NULL	NULL	NULL	NULL	KSY2	List1	NULL	NULL	NULL	NULL	NULL	NULL	NULL	NULL	NULL	1	z	0	4	101133	0	z	400	101533
좌우반구com(CVF, UVF, BVF)_2	12	1	<?xml version="1.0"?>\n<Clock xmlns:dt="urn:schemas-microsoft-com:datatypes"><Description dt:dt="string">E-Prime Primary Realtime Clock</Description><StartTime><Timestamp dt:dt="int">0</Timestamp><DateUtc dt:dt="string">2020-10-08T07:24:03Z</DateUtc></StartTime><FrequencyChanges><FrequencyChange><Frequency dt:dt="r8">2699960000</Frequency><Timestamp dt:dt="r8">4.1602066642423E+15</Timestamp><Curr…	좌우반구com(CVF, UVF, BVF)_2-012-1	60.021	1.0.0.165	1	-1211419170	Professional	2.0.10.242	2.0.10.356	10-08-2020	2020-10-08 오전 7:24:04	16:24:04	2.0.10.252	389		1	z	정책	NULL	NULL	NULL	NULL	NULL	NULL	1	1	125	KSY2	List3	NULL	NULL	NULL	NULL	NULL	NULL	NULL	NULL	NULL	1	z	0	3	1133491	0	z	728	1134219
좌우반구com(CVF, UVF, BVF)_2	12	1	<?xml version="1.0"?>\n<Clock xmlns:dt="urn:schemas-microsoft-com:datatypes"><Description dt:dt="string">E-Prime Primary Realtime Clock</Description><StartTime><Timestamp dt:dt="int">0</Timestamp><DateUtc dt:dt="string">2020-10-08T07:24:03Z</DateUtc></StartTime><FrequencyChanges><FrequencyChange><Frequency dt:dt="r8">2699960000</Frequency><Timestamp dt:dt="r8">4.1602066642423E+15</Timestamp><Curr…	좌우반구com(CVF, UVF, BVF)_2-012-1	60.021	1.0.0.165	1	-1211419170	Professional	2.0.10.242	2.0.10.356	10-08-2020	2020-10-08 오전 7:24:04	16:24:04	2.0.10.252	279		2	{/}	제경	NULL	NULL	NULL	NULL	NULL	NULL	34	1	15	KSY	List3	0		0	-1	847807	183		0	0	1	{/}	0	3	847990	0	{/}	416	848406
좌우반구com(CVF, UVF, BVF)_2	12	1	<?xml version="1.0"?>\n<Clock xmlns:dt="urn:schemas-microsoft-com:datatypes"><Description dt:dt="string">E-Prime Primary Realtime Clock</Description><StartTime><Timestamp dt:dt="int">0</Timestamp><DateUtc dt:dt="string">2020-10-08T07:24:03Z</DateUtc></StartTime><FrequencyChanges><FrequencyChange><Frequency dt:dt="r8">2699960000</Frequency><Timestamp dt:dt="r8">4.1602066642423E+15</Timestamp><Curr…	좌우반구com(CVF, UVF, BVF)_2-012-1	60.021	1.0.0.165	1	-1211419170	Professional	2.0.10.242	2.0.10.356	10-08-2020	2020-10-08 오전 7:24:04	16:24:04	2.0.10.252	324		1	z	제도	NULL	NULL	NULL	NULL	NULL	NULL	8	1	60	KSY3	List3	NULL	NULL	NULL	NULL	NULL	NULL	NULL	NULL	NULL	1	z	0	3	964383	0	z	374	964757
좌우반구com(CVF, UVF, BVF)_2	12	1	<?xml version="1.0"?>\n<Clock xmlns:dt="urn:schemas-microsoft-com:datatypes"><Description dt:dt="string">E-Prime Primary Realtime Clock</Description><StartTime><Timestamp dt:dt="int">0</Timestamp><DateUtc dt:dt="string">2020-10-08T07:24:03Z</DateUtc></StartTime><FrequencyChanges><FrequencyChange><Frequency dt:dt="r8">2699960000</Frequency><Timestamp dt:dt="r8">4.1602066642423E+15</Timestamp><Curr…	좌우반구com(CVF, UVF, BVF)_2-012-1	60.021	1.0.0.165	1	-1211419170	Professional	2.0.10.242	2.0.10.356	10-08-2020	2020-10-08 오전 7:24:04	16:24:04	2.0.10.252	232		2	{/}	제란	NULL	NULL	NULL	95	1	100	NULL	NULL	NULL	KSY4	List2	NULL	NULL	NULL	NULL	NULL	NULL	NULL	NULL	NULL	1	{/}	0	4	703024	0	{/}	487	703511
좌우반구com(CVF, UVF, BVF)_2	12	1	<?xml version="1.0"?>\n<Clock xmlns:dt="urn:schemas-microsoft-com:datatypes"><Description dt:dt="string">E-Prime Primary Realtime Clock</Description><StartTime><Timestamp dt:dt="int">0</Timestamp><DateUtc dt:dt="string">2020-10-08T07:24:03Z</DateUtc></StartTime><FrequencyChanges><FrequencyChange><Frequency dt:dt="r8">2699960000</Frequency><Timestamp dt:dt="r8">4.1602066642423E+15</Timestamp><Curr…	좌우반구com(CVF, UVF, BVF)_2-012-1	60.021	1.0.0.165	1	-1211419170	Professional	2.0.10.242	2.0.10.356	10-08-2020	2020-10-08 오전 7:24:04	16:24:04	2.0.10.252	337		1	z	제안	NULL	NULL	NULL	NULL	NULL	NULL	56	1	73	KSY3	List3	NULL	NULL	NULL	NULL	NULL	NULL	NULL	NULL	NULL	1	z	0	4	997372	0	z	344	997716
좌우반구com(CVF, UVF, BVF)_2	12	1	<?xml version="1.0"?>\n<Clock xmlns:dt="urn:schemas-microsoft-com:datatypes"><Description dt:dt="string">E-Prime Primary Realtime Clock</Description><StartTime><Timestamp dt:dt="int">0</Timestamp><DateUtc dt:dt="string">2020-10-08T07:24:03Z</DateUtc></StartTime><FrequencyChanges><FrequencyChange><Frequency dt:dt="r8">2699960000</Frequency><Timestamp dt:dt="r8">4.1602066642423E+15</Timestamp><Curr…	좌우반구com(CVF, UVF, BVF)_2-012-1	60.021	1.0.0.165	1	-1211419170	Professional	2.0.10.242	2.0.10.356	10-08-2020	2020-10-08 오전 7:24:04	16:24:04	2.0.10.252	2		1	z	제품	128	1	2	NULL	NULL	NULL	NULL	NULL	NULL	KSY3	List1	NULL	NULL	NULL	NULL	NULL	NULL	NULL	NULL	NULL	1	z	0	4	18295	0	z	262	18557
좌우반구com(CVF, UVF, BVF)_2	12	1	<?xml version="1.0"?>\n<Clock xmlns:dt="urn:schemas-microsoft-com:datatypes"><Description dt:dt="string">E-Prime Primary Realtime Clock</Description><StartTime><Timestamp dt:dt="int">0</Timestamp><DateUtc dt:dt="string">2020-10-08T07:24:03Z</DateUtc></StartTime><FrequencyChanges><FrequencyChange><Frequency dt:dt="r8">2699960000</Frequency><Timestamp dt:dt="r8">4.1602066642423E+15</Timestamp><Curr…	좌우반구com(CVF, UVF, BVF)_2-012-1	60.021	1.0.0.165	1	-1211419170	Professional	2.0.10.242	2.0.10.356	10-08-2020	2020-10-08 오전 7:24:04	16:24:04	2.0.10.252	388		1	z	조건	NULL	NULL	NULL	NULL	NULL	NULL	130	1	124	KSY3	List3	NULL	NULL	NULL	NULL	NULL	NULL	NULL	NULL	NULL	1	z	0	3	1130992	0	z	299	1131291
좌우반구com(CVF, UVF, BVF)_2	12	1	<?xml version="1.0"?>\n<Clock xmlns:dt="urn:schemas-microsoft-com:datatypes"><Description dt:dt="string">E-Prime Primary Realtime Clock</Description><StartTime><Timestamp dt:dt="int">0</Timestamp><DateUtc dt:dt="string">2020-10-08T07:24:03Z</DateUtc></StartTime><FrequencyChanges><FrequencyChange><Frequency dt:dt="r8">2699960000</Frequency><Timestamp dt:dt="r8">4.1602066642423E+15</Timestamp><Curr…	좌우반구com(CVF, UVF, BVF)_2-012-1	60.021	1.0.0.165	1	-1211419170	Professional	2.0.10.242	2.0.10.356	10-08-2020	2020-10-08 오전 7:24:04	16:24:04	2.0.10.252	154		1	z	조례	NULL	NULL	NULL	28	1	22	NULL	NULL	NULL	KSY3	List2	NULL	NULL	NULL	NULL	NULL	NULL	NULL	NULL	NULL	1	z	0	3	499111	0	z	338	499449
좌우반구com(CVF, UVF, BVF)_2	12	1	<?xml version="1.0"?>\n<Clock xmlns:dt="urn:schemas-microsoft-com:datatypes"><Description dt:dt="string">E-Prime Primary Realtime Clock</Description><StartTime><Timestamp dt:dt="int">0</Timestamp><DateUtc dt:dt="string">2020-10-08T07:24:03Z</DateUtc></StartTime><FrequencyChanges><FrequencyChange><Frequency dt:dt="r8">2699960000</Frequency><Timestamp dt:dt="r8">4.1602066642423E+15</Timestamp><Curr…	좌우반구com(CVF, UVF, BVF)_2-012-1	60.021	1.0.0.165	1	-1211419170	Professional	2.0.10.242	2.0.10.356	10-08-2020	2020-10-08 오전 7:24:04	16:24:04	2.0.10.252	15		1	z	조직	44	1	15	NULL	NULL	NULL	NULL	NULL	NULL	KSY3	List1	NULL	NULL	NULL	NULL	NULL	NULL	NULL	NULL	NULL	1	z	0	3	52083	0	z	314	52397
좌우반구com(CVF, UVF, BVF)_2	12	1	<?xml version="1.0"?>\n<Clock xmlns:dt="urn:schemas-microsoft-com:datatypes"><Description dt:dt="string">E-Prime Primary Realtime Clock</Description><StartTime><Timestamp dt:dt="int">0</Timestamp><DateUtc dt:dt="string">2020-10-08T07:24:03Z</DateUtc></StartTime><FrequencyChanges><FrequencyChange><Frequency dt:dt="r8">2699960000</Frequency><Timestamp dt:dt="r8">4.1602066642423E+15</Timestamp><Curr…	좌우반구com(CVF, UVF, BVF)_2-012-1	60.021	1.0.0.165	1	-1211419170	Professional	2.0.10.242	2.0.10.356	10-08-2020	2020-10-08 오전 7:24:04	16:24:04	2.0.10.252	16		1	z	종류	116	1	16	NULL	NULL	NULL	NULL	NULL	NULL	KSY3	List1	NULL	NULL	NULL	NULL	NULL	NULL	NULL	NULL	NULL	1	z	0	4	54599	0	z	270	54869
좌우반구com(CVF, UVF, BVF)_2	12	1	<?xml version="1.0"?>\n<Clock xmlns:dt="urn:schemas-microsoft-com:datatypes"><Description dt:dt="string">E-Prime Primary Realtime Clock</Description><StartTime><Timestamp dt:dt="int">0</Timestamp><DateUtc dt:dt="string">2020-10-08T07:24:03Z</DateUtc></StartTime><FrequencyChanges><FrequencyChange><Frequency dt:dt="r8">2699960000</Frequency><Timestamp dt:dt="r8">4.1602066642423E+15</Timestamp><Curr…	좌우반구com(CVF, UVF, BVF)_2-012-1	60.021	1.0.0.165	1	-1211419170	Professional	2.0.10.242	2.0.10.356	10-08-2020	2020-10-08 오전 7:24:04	16:24:04	2.0.10.252	398		2	{/}	종백	NULL	NULL	NULL	NULL	NULL	NULL	66	1	134	KSY	List3	0		0	0	1156750	183		0	0	1	{/}	0	3	1156933	0	{/}	358	1157291
좌우반구com(CVF, UVF, BVF)_2	12	1	<?xml version="1.0"?>\n<Clock xmlns:dt="urn:schemas-microsoft-com:datatypes"><Description dt:dt="string">E-Prime Primary Realtime Clock</Description><StartTime><Timestamp dt:dt="int">0</Timestamp><DateUtc dt:dt="string">2020-10-08T07:24:03Z</DateUtc></StartTime><FrequencyChanges><FrequencyChange><Frequency dt:dt="r8">2699960000</Frequency><Timestamp dt:dt="r8">4.1602066642423E+15</Timestamp><Curr…	좌우반구com(CVF, UVF, BVF)_2-012-1	60.021	1.0.0.165	1	-1211419170	Professional	2.0.10.242	2.0.10.356	10-08-2020	2020-10-08 오전 7:24:04	16:24:04	2.0.10.252	330		2	{/}	죽거	NULL	NULL	NULL	NULL	NULL	NULL	100	1	66	KSY2	List3	NULL	NULL	NULL	NULL	NULL	NULL	NULL	NULL	NULL	1	{/}	0	4	979778	0	{/}	363	980141
좌우반구com(CVF, UVF, BVF)_2	12	1	<?xml version="1.0"?>\n<Clock xmlns:dt="urn:schemas-microsoft-com:datatypes"><Description dt:dt="string">E-Prime Primary Realtime Clock</Description><StartTime><Timestamp dt:dt="int">0</Timestamp><DateUtc dt:dt="string">2020-10-08T07:24:03Z</DateUtc></StartTime><FrequencyChanges><FrequencyChange><Frequency dt:dt="r8">2699960000</Frequency><Timestamp dt:dt="r8">4.1602066642423E+15</Timestamp><Curr…	좌우반구com(CVF, UVF, BVF)_2-012-1	60.021	1.0.0.165	1	-1211419170	Professional	2.0.10.242	2.0.10.356	10-08-2020	2020-10-08 오전 7:24:04	16:24:04	2.0.10.252	131		1	z	죽음	113	1	131	NULL	NULL	NULL	NULL	NULL	NULL	KSY3	List1	NULL	NULL	NULL	NULL	NULL	NULL	NULL	NULL	NULL	1	z	1	3	354411	0	z	271	354682
좌우반구com(CVF, UVF, BVF)_2	12	1	<?xml version="1.0"?>\n<Clock xmlns:dt="urn:schemas-microsoft-com:datatypes"><Description dt:dt="string">E-Prime Primary Realtime Clock</Description><StartTime><Timestamp dt:dt="int">0</Timestamp><DateUtc dt:dt="string">2020-10-08T07:24:03Z</DateUtc></StartTime><FrequencyChanges><FrequencyChange><Frequency dt:dt="r8">2699960000</Frequency><Timestamp dt:dt="r8">4.1602066642423E+15</Timestamp><Curr…	좌우반구com(CVF, UVF, BVF)_2-012-1	60.021	1.0.0.165	1	-1211419170	Professional	2.0.10.242	2.0.10.356	10-08-2020	2020-10-08 오전 7:24:04	16:24:04	2.0.10.252	129		1	z	준거	79	1	129	NULL	NULL	NULL	NULL	NULL	NULL	KSY3	List1	NULL	NULL	NULL	NULL	NULL	NULL	NULL	NULL	NULL	1	z	1	3	349296	0	z	394	349690
좌우반구com(CVF, UVF, BVF)_2	12	1	<?xml version="1.0"?>\n<Clock xmlns:dt="urn:schemas-microsoft-com:datatypes"><Description dt:dt="string">E-Prime Primary Realtime Clock</Description><StartTime><Timestamp dt:dt="int">0</Timestamp><DateUtc dt:dt="string">2020-10-08T07:24:03Z</DateUtc></StartTime><FrequencyChanges><FrequencyChange><Frequency dt:dt="r8">2699960000</Frequency><Timestamp dt:dt="r8">4.1602066642423E+15</Timestamp><Curr…	좌우반구com(CVF, UVF, BVF)_2-012-1	60.021	1.0.0.165	1	-1211419170	Professional	2.0.10.242	2.0.10.356	10-08-2020	2020-10-08 오전 7:24:04	16:24:04	2.0.10.252	229		2	{/}	증력	NULL	NULL	NULL	131	1	97	NULL	NULL	NULL	KSY2	List2	NULL	NULL	NULL	NULL	NULL	NULL	NULL	NULL	NULL	0	{/}	0	4	694677	0	z	922	695599
좌우반구com(CVF, UVF, BVF)_2	12	1	<?xml version="1.0"?>\n<Clock xmlns:dt="urn:schemas-microsoft-com:datatypes"><Description dt:dt="string">E-Prime Primary Realtime Clock</Description><StartTime><Timestamp dt:dt="int">0</Timestamp><DateUtc dt:dt="string">2020-10-08T07:24:03Z</DateUtc></StartTime><FrequencyChanges><FrequencyChange><Frequency dt:dt="r8">2699960000</Frequency><Timestamp dt:dt="r8">4.1602066642423E+15</Timestamp><Curr…	좌우반구com(CVF, UVF, BVF)_2-012-1	60.021	1.0.0.165	1	-1211419170	Professional	2.0.10.242	2.0.10.356	10-08-2020	2020-10-08 오전 7:24:04	16:24:04	2.0.10.252	61		1	z	증인	88	1	61	NULL	NULL	NULL	NULL	NULL	NULL	KSY3	List1	NULL	NULL	NULL	NULL	NULL	NULL	NULL	NULL	NULL	1	z	0	3	171991	0	z	613	172604
좌우반구com(CVF, UVF, BVF)_2	12	1	<?xml version="1.0"?>\n<Clock xmlns:dt="urn:schemas-microsoft-com:datatypes"><Description dt:dt="string">E-Prime Primary Realtime Clock</Description><StartTime><Timestamp dt:dt="int">0</Timestamp><DateUtc dt:dt="string">2020-10-08T07:24:03Z</DateUtc></StartTime><FrequencyChanges><FrequencyChange><Frequency dt:dt="r8">2699960000</Frequency><Timestamp dt:dt="r8">4.1602066642423E+15</Timestamp><Curr…	좌우반구com(CVF, UVF, BVF)_2-012-1	60.021	1.0.0.165	1	-1211419170	Professional	2.0.10.242	2.0.10.356	10-08-2020	2020-10-08 오전 7:24:04	16:24:04	2.0.10.252	252		2	{/}	지님	NULL	NULL	NULL	17	1	120	NULL	NULL	NULL	KSY	List2	0		1	-1	756438	184		0	0	0	{/}	0	4	756622	0	z	273	756895
좌우반구com(CVF, UVF, BVF)_2	12	1	<?xml version="1.0"?>\n<Clock xmlns:dt="urn:schemas-microsoft-com:datatypes"><Description dt:dt="string">E-Prime Primary Realtime Clock</Description><StartTime><Timestamp dt:dt="int">0</Timestamp><DateUtc dt:dt="string">2020-10-08T07:24:03Z</DateUtc></StartTime><FrequencyChanges><FrequencyChange><Frequency dt:dt="r8">2699960000</Frequency><Timestamp dt:dt="r8">4.1602066642423E+15</Timestamp><Curr…	좌우반구com(CVF, UVF, BVF)_2-012-1	60.021	1.0.0.165	1	-1211419170	Professional	2.0.10.242	2.0.10.356	10-08-2020	2020-10-08 오전 7:24:04	16:24:04	2.0.10.252	117		1	z	지적	109	1	117	NULL	NULL	NULL	NULL	NULL	NULL	KSY3	List1	NULL	NULL	NULL	NULL	NULL	NULL	NULL	NULL	NULL	1	z	1	3	318590	0	z	309	318899
좌우반구com(CVF, UVF, BVF)_2	12	1	<?xml version="1.0"?>\n<Clock xmlns:dt="urn:schemas-microsoft-com:datatypes"><Description dt:dt="string">E-Prime Primary Realtime Clock</Description><StartTime><Timestamp dt:dt="int">0</Timestamp><DateUtc dt:dt="string">2020-10-08T07:24:03Z</DateUtc></StartTime><FrequencyChanges><FrequencyChange><Frequency dt:dt="r8">2699960000</Frequency><Timestamp dt:dt="r8">4.1602066642423E+15</Timestamp><Curr…	좌우반구com(CVF, UVF, BVF)_2-012-1	60.021	1.0.0.165	1	-1211419170	Professional	2.0.10.242	2.0.10.356	10-08-2020	2020-10-08 오전 7:24:04	16:24:04	2.0.10.252	368		1	z	지표	NULL	NULL	NULL	NULL	NULL	NULL	25	1	104	KSY3	List3	NULL	NULL	NULL	NULL	NULL	NULL	NULL	NULL	NULL	1	z	0	3	1077477	0	z	279	1077756
좌우반구com(CVF, UVF, BVF)_2	12	1	<?xml version="1.0"?>\n<Clock xmlns:dt="urn:schemas-microsoft-com:datatypes"><Description dt:dt="string">E-Prime Primary Realtime Clock</Description><StartTime><Timestamp dt:dt="int">0</Timestamp><DateUtc dt:dt="string">2020-10-08T07:24:03Z</DateUtc></StartTime><FrequencyChanges><FrequencyChange><Frequency dt:dt="r8">2699960000</Frequency><Timestamp dt:dt="r8">4.1602066642423E+15</Timestamp><Curr…	좌우반구com(CVF, UVF, BVF)_2-012-1	60.021	1.0.0.165	1	-1211419170	Professional	2.0.10.242	2.0.10.356	10-08-2020	2020-10-08 오전 7:24:04	16:24:04	2.0.10.252	370		1	z	지헤	NULL	NULL	NULL	NULL	NULL	NULL	55	1	106	KSY3	List3	NULL	NULL	NULL	NULL	NULL	NULL	NULL	NULL	NULL	1	z	0	3	1082492	0	z	320	1082812
좌우반구com(CVF, UVF, BVF)_2	12	1	<?xml version="1.0"?>\n<Clock xmlns:dt="urn:schemas-microsoft-com:datatypes"><Description dt:dt="string">E-Prime Primary Realtime Clock</Description><StartTime><Timestamp dt:dt="int">0</Timestamp><DateUtc dt:dt="string">2020-10-08T07:24:03Z</DateUtc></StartTime><FrequencyChanges><FrequencyChange><Frequency dt:dt="r8">2699960000</Frequency><Timestamp dt:dt="r8">4.1602066642423E+15</Timestamp><Curr…	좌우반구com(CVF, UVF, BVF)_2-012-1	60.021	1.0.0.165	1	-1211419170	Professional	2.0.10.242	2.0.10.356	10-08-2020	2020-10-08 오전 7:24:04	16:24:04	2.0.10.252	372		2	{/}	직매	NULL	NULL	NULL	NULL	NULL	NULL	52	1	108	KSY3	List3	NULL	NULL	NULL	NULL	NULL	NULL	NULL	NULL	NULL	1	{/}	0	4	1087574	0	{/}	934	1088508
좌우반구com(CVF, UVF, BVF)_2	12	1	<?xml version="1.0"?>\n<Clock xmlns:dt="urn:schemas-microsoft-com:datatypes"><Description dt:dt="string">E-Prime Primary Realtime Clock</Description><StartTime><Timestamp dt:dt="int">0</Timestamp><DateUtc dt:dt="string">2020-10-08T07:24:03Z</DateUtc></StartTime><FrequencyChanges><FrequencyChange><Frequency dt:dt="r8">2699960000</Frequency><Timestamp dt:dt="r8">4.1602066642423E+15</Timestamp><Curr…	좌우반구com(CVF, UVF, BVF)_2-012-1	60.021	1.0.0.165	1	-1211419170	Professional	2.0.10.242	2.0.10.356	10-08-2020	2020-10-08 오전 7:24:04	16:24:04	2.0.10.252	93		1	z	직장	6	1	93	NULL	NULL	NULL	NULL	NULL	NULL	KSY3	List1	NULL	NULL	NULL	NULL	NULL	NULL	NULL	NULL	NULL	1	z	0	4	256579	0	z	256	256835
좌우반구com(CVF, UVF, BVF)_2	12	1	<?xml version="1.0"?>\n<Clock xmlns:dt="urn:schemas-microsoft-com:datatypes"><Description dt:dt="string">E-Prime Primary Realtime Clock</Description><StartTime><Timestamp dt:dt="int">0</Timestamp><DateUtc dt:dt="string">2020-10-08T07:24:03Z</DateUtc></StartTime><FrequencyChanges><FrequencyChange><Frequency dt:dt="r8">2699960000</Frequency><Timestamp dt:dt="r8">4.1602066642423E+15</Timestamp><Curr…	좌우반구com(CVF, UVF, BVF)_2-012-1	60.021	1.0.0.165	1	-1211419170	Professional	2.0.10.242	2.0.10.356	10-08-2020	2020-10-08 오전 7:24:04	16:24:04	2.0.10.252	35		2	{/}	진회	123	1	35	NULL	NULL	NULL	NULL	NULL	NULL	KSY2	List1	NULL	NULL	NULL	NULL	NULL	NULL	NULL	NULL	NULL	0	{/}	0	4	103732	0	z	688	104420
좌우반구com(CVF, UVF, BVF)_2	12	1	<?xml version="1.0"?>\n<Clock xmlns:dt="urn:schemas-microsoft-com:datatypes"><Description dt:dt="string">E-Prime Primary Realtime Clock</Description><StartTime><Timestamp dt:dt="int">0</Timestamp><DateUtc dt:dt="string">2020-10-08T07:24:03Z</DateUtc></StartTime><FrequencyChanges><FrequencyChange><Frequency dt:dt="r8">2699960000</Frequency><Timestamp dt:dt="r8">4.1602066642423E+15</Timestamp><Curr…	좌우반구com(CVF, UVF, BVF)_2-012-1	60.021	1.0.0.165	1	-1211419170	Professional	2.0.10.242	2.0.10.356	10-08-2020	2020-10-08 오전 7:24:04	16:24:04	2.0.10.252	247		1	z	질서	NULL	NULL	NULL	110	1	115	NULL	NULL	NULL	KSY3	List2	NULL	NULL	NULL	NULL	NULL	NULL	NULL	NULL	NULL	0	z	0	3	742560	0	{/}	1719	744279
좌우반구com(CVF, UVF, BVF)_2	12	1	<?xml version="1.0"?>\n<Clock xmlns:dt="urn:schemas-microsoft-com:datatypes"><Description dt:dt="string">E-Prime Primary Realtime Clock</Description><StartTime><Timestamp dt:dt="int">0</Timestamp><DateUtc dt:dt="string">2020-10-08T07:24:03Z</DateUtc></StartTime><FrequencyChanges><FrequencyChange><Frequency dt:dt="r8">2699960000</Frequency><Timestamp dt:dt="r8">4.1602066642423E+15</Timestamp><Curr…	좌우반구com(CVF, UVF, BVF)_2-012-1	60.021	1.0.0.165	1	-1211419170	Professional	2.0.10.242	2.0.10.356	10-08-2020	2020-10-08 오전 7:24:04	16:24:04	2.0.10.252	319		1	z	차량	NULL	NULL	NULL	NULL	NULL	NULL	16	1	55	KSY3	List3	NULL	NULL	NULL	NULL	NULL	NULL	NULL	NULL	NULL	1	z	0	3	951887	0	z	238	952125
좌우반구com(CVF, UVF, BVF)_2	12	1	<?xml version="1.0"?>\n<Clock xmlns:dt="urn:schemas-microsoft-com:datatypes"><Description dt:dt="string">E-Prime Primary Realtime Clock</Description><StartTime><Timestamp dt:dt="int">0</Timestamp><DateUtc dt:dt="string">2020-10-08T07:24:03Z</DateUtc></StartTime><FrequencyChanges><FrequencyChange><Frequency dt:dt="r8">2699960000</Frequency><Timestamp dt:dt="r8">4.1602066642423E+15</Timestamp><Curr…	좌우반구com(CVF, UVF, BVF)_2-012-1	60.021	1.0.0.165	1	-1211419170	Professional	2.0.10.242	2.0.10.356	10-08-2020	2020-10-08 오전 7:24:04	16:24:04	2.0.10.252	348		1	z	차익	NULL	NULL	NULL	NULL	NULL	NULL	17	1	84	KSY3	List3	NULL	NULL	NULL	NULL	NULL	NULL	NULL	NULL	NULL	0	z	1	3	1025978	0	{/}	610	1026588
좌우반구com(CVF, UVF, BVF)_2	12	1	<?xml version="1.0"?>\n<Clock xmlns:dt="urn:schemas-microsoft-com:datatypes"><Description dt:dt="string">E-Prime Primary Realtime Clock</Description><StartTime><Timestamp dt:dt="int">0</Timestamp><DateUtc dt:dt="string">2020-10-08T07:24:03Z</DateUtc></StartTime><FrequencyChanges><FrequencyChange><Frequency dt:dt="r8">2699960000</Frequency><Timestamp dt:dt="r8">4.1602066642423E+15</Timestamp><Curr…	좌우반구com(CVF, UVF, BVF)_2-012-1	60.021	1.0.0.165	1	-1211419170	Professional	2.0.10.242	2.0.10.356	10-08-2020	2020-10-08 오전 7:24:04	16:24:04	2.0.10.252	258		2	{/}	착반	NULL	NULL	NULL	9	1	126	NULL	NULL	NULL	KSY	List2	0		0	-1	771833	183		0	0	0	{/}	1	3	772016	0	z	742	772758
좌우반구com(CVF, UVF, BVF)_2	12	1	<?xml version="1.0"?>\n<Clock xmlns:dt="urn:schemas-microsoft-com:datatypes"><Description dt:dt="string">E-Prime Primary Realtime Clock</Description><StartTime><Timestamp dt:dt="int">0</Timestamp><DateUtc dt:dt="string">2020-10-08T07:24:03Z</DateUtc></StartTime><FrequencyChanges><FrequencyChange><Frequency dt:dt="r8">2699960000</Frequency><Timestamp dt:dt="r8">4.1602066642423E+15</Timestamp><Curr…	좌우반구com(CVF, UVF, BVF)_2-012-1	60.021	1.0.0.165	1	-1211419170	Professional	2.0.10.242	2.0.10.356	10-08-2020	2020-10-08 오전 7:24:04	16:24:04	2.0.10.252	267		1	z	착지	NULL	NULL	NULL	NULL	NULL	NULL	106	1	3	KSY3	List3	NULL	NULL	NULL	NULL	NULL	NULL	NULL	NULL	NULL	1	z	0	3	814135	0	z	327	814462
좌우반구com(CVF, UVF, BVF)_2	12	1	<?xml version="1.0"?>\n<Clock xmlns:dt="urn:schemas-microsoft-com:datatypes"><Description dt:dt="string">E-Prime Primary Realtime Clock</Description><StartTime><Timestamp dt:dt="int">0</Timestamp><DateUtc dt:dt="string">2020-10-08T07:24:03Z</DateUtc></StartTime><FrequencyChanges><FrequencyChange><Frequency dt:dt="r8">2699960000</Frequency><Timestamp dt:dt="r8">4.1602066642423E+15</Timestamp><Curr…	좌우반구com(CVF, UVF, BVF)_2-012-1	60.021	1.0.0.165	1	-1211419170	Professional	2.0.10.242	2.0.10.356	10-08-2020	2020-10-08 오전 7:24:04	16:24:04	2.0.10.252	155		1	z	책임	NULL	NULL	NULL	73	1	23	NULL	NULL	NULL	KSY3	List2	NULL	NULL	NULL	NULL	NULL	NULL	NULL	NULL	NULL	1	z	0	4	501644	0	z	245	501889
좌우반구com(CVF, UVF, BVF)_2	12	1	<?xml version="1.0"?>\n<Clock xmlns:dt="urn:schemas-microsoft-com:datatypes"><Description dt:dt="string">E-Prime Primary Realtime Clock</Description><StartTime><Timestamp dt:dt="int">0</Timestamp><DateUtc dt:dt="string">2020-10-08T07:24:03Z</DateUtc></StartTime><FrequencyChanges><FrequencyChange><Frequency dt:dt="r8">2699960000</Frequency><Timestamp dt:dt="r8">4.1602066642423E+15</Timestamp><Curr…	좌우반구com(CVF, UVF, BVF)_2-012-1	60.021	1.0.0.165	1	-1211419170	Professional	2.0.10.242	2.0.10.356	10-08-2020	2020-10-08 오전 7:24:04	16:24:04	2.0.10.252	95		2	{/}	책희	72	1	95	NULL	NULL	NULL	NULL	NULL	NULL	KSY3	List1	NULL	NULL	NULL	NULL	NULL	NULL	NULL	NULL	NULL	1	{/}	0	3	261560	0	{/}	339	261899
좌우반구com(CVF, UVF, BVF)_2	12	1	<?xml version="1.0"?>\n<Clock xmlns:dt="urn:schemas-microsoft-com:datatypes"><Description dt:dt="string">E-Prime Primary Realtime Clock</Description><StartTime><Timestamp dt:dt="int">0</Timestamp><DateUtc dt:dt="string">2020-10-08T07:24:03Z</DateUtc></StartTime><FrequencyChanges><FrequencyChange><Frequency dt:dt="r8">2699960000</Frequency><Timestamp dt:dt="r8">4.1602066642423E+15</Timestamp><Curr…	좌우반구com(CVF, UVF, BVF)_2-012-1	60.021	1.0.0.165	1	-1211419170	Professional	2.0.10.242	2.0.10.356	10-08-2020	2020-10-08 오전 7:24:04	16:24:04	2.0.10.252	339		2	{/}	청휘	NULL	NULL	NULL	NULL	NULL	NULL	118	1	75	KSY4	List3	NULL	NULL	NULL	NULL	NULL	NULL	NULL	NULL	NULL	1	{/}	0	3	1002470	0	{/}	814	1003284
좌우반구com(CVF, UVF, BVF)_2	12	1	<?xml version="1.0"?>\n<Clock xmlns:dt="urn:schemas-microsoft-com:datatypes"><Description dt:dt="string">E-Prime Primary Realtime Clock</Description><StartTime><Timestamp dt:dt="int">0</Timestamp><DateUtc dt:dt="string">2020-10-08T07:24:03Z</DateUtc></StartTime><FrequencyChanges><FrequencyChange><Frequency dt:dt="r8">2699960000</Frequency><Timestamp dt:dt="r8">4.1602066642423E+15</Timestamp><Curr…	좌우반구com(CVF, UVF, BVF)_2-012-1	60.021	1.0.0.165	1	-1211419170	Professional	2.0.10.242	2.0.10.356	10-08-2020	2020-10-08 오전 7:24:04	16:24:04	2.0.10.252	123		2	{/}	체행	71	1	123	NULL	NULL	NULL	NULL	NULL	NULL	KSY	List1	0		0	0	333769	183		0	0	0	{/}	0	3	333952	0	z	274	334226
좌우반구com(CVF, UVF, BVF)_2	12	1	<?xml version="1.0"?>\n<Clock xmlns:dt="urn:schemas-microsoft-com:datatypes"><Description dt:dt="string">E-Prime Primary Realtime Clock</Description><StartTime><Timestamp dt:dt="int">0</Timestamp><DateUtc dt:dt="string">2020-10-08T07:24:03Z</DateUtc></StartTime><FrequencyChanges><FrequencyChange><Frequency dt:dt="r8">2699960000</Frequency><Timestamp dt:dt="r8">4.1602066642423E+15</Timestamp><Curr…	좌우반구com(CVF, UVF, BVF)_2-012-1	60.021	1.0.0.165	1	-1211419170	Professional	2.0.10.242	2.0.10.356	10-08-2020	2020-10-08 오전 7:24:04	16:24:04	2.0.10.252	45		1	z	체험	122	1	45	NULL	NULL	NULL	NULL	NULL	NULL	KSY3	List1	NULL	NULL	NULL	NULL	NULL	NULL	NULL	NULL	NULL	1	z	0	3	129789	0	z	327	130116
좌우반구com(CVF, UVF, BVF)_2	12	1	<?xml version="1.0"?>\n<Clock xmlns:dt="urn:schemas-microsoft-com:datatypes"><Description dt:dt="string">E-Prime Primary Realtime Clock</Description><StartTime><Timestamp dt:dt="int">0</Timestamp><DateUtc dt:dt="string">2020-10-08T07:24:03Z</DateUtc></StartTime><FrequencyChanges><FrequencyChange><Frequency dt:dt="r8">2699960000</Frequency><Timestamp dt:dt="r8">4.1602066642423E+15</Timestamp><Curr…	좌우반구com(CVF, UVF, BVF)_2-012-1	60.021	1.0.0.165	1	-1211419170	Professional	2.0.10.242	2.0.10.356	10-08-2020	2020-10-08 오전 7:24:04	16:24:04	2.0.10.252	277		1	z	최고	NULL	NULL	NULL	NULL	NULL	NULL	29	1	13	KSY3	List3	NULL	NULL	NULL	NULL	NULL	NULL	NULL	NULL	NULL	1	z	1	3	843008	0	z	254	843262
좌우반구com(CVF, UVF, BVF)_2	12	1	<?xml version="1.0"?>\n<Clock xmlns:dt="urn:schemas-microsoft-com:datatypes"><Description dt:dt="string">E-Prime Primary Realtime Clock</Description><StartTime><Timestamp dt:dt="int">0</Timestamp><DateUtc dt:dt="string">2020-10-08T07:24:03Z</DateUtc></StartTime><FrequencyChanges><FrequencyChange><Frequency dt:dt="r8">2699960000</Frequency><Timestamp dt:dt="r8">4.1602066642423E+15</Timestamp><Curr…	좌우반구com(CVF, UVF, BVF)_2-012-1	60.021	1.0.0.165	1	-1211419170	Professional	2.0.10.242	2.0.10.356	10-08-2020	2020-10-08 오전 7:24:04	16:24:04	2.0.10.252	47		2	{/}	최여	66	1	47	NULL	NULL	NULL	NULL	NULL	NULL	KSY4	List1	NULL	NULL	NULL	NULL	NULL	NULL	NULL	NULL	NULL	1	{/}	0	3	135071	0	{/}	541	135612
좌우반구com(CVF, UVF, BVF)_2	12	1	<?xml version="1.0"?>\n<Clock xmlns:dt="urn:schemas-microsoft-com:datatypes"><Description dt:dt="string">E-Prime Primary Realtime Clock</Description><StartTime><Timestamp dt:dt="int">0</Timestamp><DateUtc dt:dt="string">2020-10-08T07:24:03Z</DateUtc></StartTime><FrequencyChanges><FrequencyChange><Frequency dt:dt="r8">2699960000</Frequency><Timestamp dt:dt="r8">4.1602066642423E+15</Timestamp><Curr…	좌우반구com(CVF, UVF, BVF)_2-012-1	60.021	1.0.0.165	1	-1211419170	Professional	2.0.10.242	2.0.10.356	10-08-2020	2020-10-08 오전 7:24:04	16:24:04	2.0.10.252	201		2	{/}	최횟	NULL	NULL	NULL	108	1	69	NULL	NULL	NULL	KSY	List2	0		1	-1	620252	184		0	0	1	{/}	0	4	620436	0	{/}	372	620808
좌우반구com(CVF, UVF, BVF)_2	12	1	<?xml version="1.0"?>\n<Clock xmlns:dt="urn:schemas-microsoft-com:datatypes"><Description dt:dt="string">E-Prime Primary Realtime Clock</Description><StartTime><Timestamp dt:dt="int">0</Timestamp><DateUtc dt:dt="string">2020-10-08T07:24:03Z</DateUtc></StartTime><FrequencyChanges><FrequencyChange><Frequency dt:dt="r8">2699960000</Frequency><Timestamp dt:dt="r8">4.1602066642423E+15</Timestamp><Curr…	좌우반구com(CVF, UVF, BVF)_2-012-1	60.021	1.0.0.165	1	-1211419170	Professional	2.0.10.242	2.0.10.356	10-08-2020	2020-10-08 오전 7:24:04	16:24:04	2.0.10.252	18		2	{/}	축허	104	1	18	NULL	NULL	NULL	NULL	NULL	NULL	KSY2	List1	NULL	NULL	NULL	NULL	NULL	NULL	NULL	NULL	NULL	1	{/}	0	4	59514	0	{/}	403	59917
좌우반구com(CVF, UVF, BVF)_2	12	1	<?xml version="1.0"?>\n<Clock xmlns:dt="urn:schemas-microsoft-com:datatypes"><Description dt:dt="string">E-Prime Primary Realtime Clock</Description><StartTime><Timestamp dt:dt="int">0</Timestamp><DateUtc dt:dt="string">2020-10-08T07:24:03Z</DateUtc></StartTime><FrequencyChanges><FrequencyChange><Frequency dt:dt="r8">2699960000</Frequency><Timestamp dt:dt="r8">4.1602066642423E+15</Timestamp><Curr…	좌우반구com(CVF, UVF, BVF)_2-012-1	60.021	1.0.0.165	1	-1211419170	Professional	2.0.10.242	2.0.10.356	10-08-2020	2020-10-08 오전 7:24:04	16:24:04	2.0.10.252	396		2	{/}	축헤	NULL	NULL	NULL	NULL	NULL	NULL	121	1	132	KSY2	List3	NULL	NULL	NULL	NULL	NULL	NULL	NULL	NULL	NULL	1	{/}	0	3	1151768	0	{/}	427	1152195
좌우반구com(CVF, UVF, BVF)_2	12	1	<?xml version="1.0"?>\n<Clock xmlns:dt="urn:schemas-microsoft-com:datatypes"><Description dt:dt="string">E-Prime Primary Realtime Clock</Description><StartTime><Timestamp dt:dt="int">0</Timestamp><DateUtc dt:dt="string">2020-10-08T07:24:03Z</DateUtc></StartTime><FrequencyChanges><FrequencyChange><Frequency dt:dt="r8">2699960000</Frequency><Timestamp dt:dt="r8">4.1602066642423E+15</Timestamp><Curr…	좌우반구com(CVF, UVF, BVF)_2-012-1	60.021	1.0.0.165	1	-1211419170	Professional	2.0.10.242	2.0.10.356	10-08-2020	2020-10-08 오전 7:24:04	16:24:04	2.0.10.252	241		2	{/}	축희	NULL	NULL	NULL	96	1	109	NULL	NULL	NULL	KSY3	List2	NULL	NULL	NULL	NULL	NULL	NULL	NULL	NULL	NULL	1	{/}	0	3	727182	0	{/}	529	727711
좌우반구com(CVF, UVF, BVF)_2	12	1	<?xml version="1.0"?>\n<Clock xmlns:dt="urn:schemas-microsoft-com:datatypes"><Description dt:dt="string">E-Prime Primary Realtime Clock</Description><StartTime><Timestamp dt:dt="int">0</Timestamp><DateUtc dt:dt="string">2020-10-08T07:24:03Z</DateUtc></StartTime><FrequencyChanges><FrequencyChange><Frequency dt:dt="r8">2699960000</Frequency><Timestamp dt:dt="r8">4.1602066642423E+15</Timestamp><Curr…	좌우반구com(CVF, UVF, BVF)_2-012-1	60.021	1.0.0.165	1	-1211419170	Professional	2.0.10.242	2.0.10.356	10-08-2020	2020-10-08 오전 7:24:04	16:24:04	2.0.10.252	52		2	{/}	측개	68	1	52	NULL	NULL	NULL	NULL	NULL	NULL	KSY	List1	0		0	0	148300	183		0	0	1	{/}	0	3	148483	0	{/}	385	148868
좌우반구com(CVF, UVF, BVF)_2	12	1	<?xml version="1.0"?>\n<Clock xmlns:dt="urn:schemas-microsoft-com:datatypes"><Description dt:dt="string">E-Prime Primary Realtime Clock</Description><StartTime><Timestamp dt:dt="int">0</Timestamp><DateUtc dt:dt="string">2020-10-08T07:24:03Z</DateUtc></StartTime><FrequencyChanges><FrequencyChange><Frequency dt:dt="r8">2699960000</Frequency><Timestamp dt:dt="r8">4.1602066642423E+15</Timestamp><Curr…	좌우반구com(CVF, UVF, BVF)_2-012-1	60.021	1.0.0.165	1	-1211419170	Professional	2.0.10.242	2.0.10.356	10-08-2020	2020-10-08 오전 7:24:04	16:24:04	2.0.10.252	291		1	z	치안	NULL	NULL	NULL	NULL	NULL	NULL	26	1	27	KSY3	List3	NULL	NULL	NULL	NULL	NULL	NULL	NULL	NULL	NULL	0	z	1	3	879079	0	{/}	358	879437
좌우반구com(CVF, UVF, BVF)_2	12	1	<?xml version="1.0"?>\n<Clock xmlns:dt="urn:schemas-microsoft-com:datatypes"><Description dt:dt="string">E-Prime Primary Realtime Clock</Description><StartTime><Timestamp dt:dt="int">0</Timestamp><DateUtc dt:dt="string">2020-10-08T07:24:03Z</DateUtc></StartTime><FrequencyChanges><FrequencyChange><Frequency dt:dt="r8">2699960000</Frequency><Timestamp dt:dt="r8">4.1602066642423E+15</Timestamp><Curr…	좌우반구com(CVF, UVF, BVF)_2-012-1	60.021	1.0.0.165	1	-1211419170	Professional	2.0.10.242	2.0.10.356	10-08-2020	2020-10-08 오전 7:24:04	16:24:04	2.0.10.252	296		2	{/}	치책	NULL	NULL	NULL	NULL	NULL	NULL	50	1	32	KSY4	List3	NULL	NULL	NULL	NULL	NULL	NULL	NULL	NULL	NULL	0	{/}	1	3	892141	0	z	992	893133
좌우반구com(CVF, UVF, BVF)_2	12	1	<?xml version="1.0"?>\n<Clock xmlns:dt="urn:schemas-microsoft-com:datatypes"><Description dt:dt="string">E-Prime Primary Realtime Clock</Description><StartTime><Timestamp dt:dt="int">0</Timestamp><DateUtc dt:dt="string">2020-10-08T07:24:03Z</DateUtc></StartTime><FrequencyChanges><FrequencyChange><Frequency dt:dt="r8">2699960000</Frequency><Timestamp dt:dt="r8">4.1602066642423E+15</Timestamp><Curr…	좌우반구com(CVF, UVF, BVF)_2-012-1	60.021	1.0.0.165	1	-1211419170	Professional	2.0.10.242	2.0.10.356	10-08-2020	2020-10-08 오전 7:24:04	16:24:04	2.0.10.252	382		2	{/}	치향	NULL	NULL	NULL	NULL	NULL	NULL	128	1	118	KSY4	List3	NULL	NULL	NULL	NULL	NULL	NULL	NULL	NULL	NULL	1	{/}	0	3	1115847	0	{/}	388	1116235
좌우반구com(CVF, UVF, BVF)_2	12	1	<?xml version="1.0"?>\n<Clock xmlns:dt="urn:schemas-microsoft-com:datatypes"><Description dt:dt="string">E-Prime Primary Realtime Clock</Description><StartTime><Timestamp dt:dt="int">0</Timestamp><DateUtc dt:dt="string">2020-10-08T07:24:03Z</DateUtc></StartTime><FrequencyChanges><FrequencyChange><Frequency dt:dt="r8">2699960000</Frequency><Timestamp dt:dt="r8">4.1602066642423E+15</Timestamp><Curr…	좌우반구com(CVF, UVF, BVF)_2-012-1	60.021	1.0.0.165	1	-1211419170	Professional	2.0.10.242	2.0.10.356	10-08-2020	2020-10-08 오전 7:24:04	16:24:04	2.0.10.252	340		1	z	타격	NULL	NULL	NULL	NULL	NULL	NULL	116	1	76	KSY3	List3	NULL	NULL	NULL	NULL	NULL	NULL	NULL	NULL	NULL	0	z	1	3	1005485	0	{/}	407	1005892
좌우반구com(CVF, UVF, BVF)_2	12	1	<?xml version="1.0"?>\n<Clock xmlns:dt="urn:schemas-microsoft-com:datatypes"><Description dt:dt="string">E-Prime Primary Realtime Clock</Description><StartTime><Timestamp dt:dt="int">0</Timestamp><DateUtc dt:dt="string">2020-10-08T07:24:03Z</DateUtc></StartTime><FrequencyChanges><FrequencyChange><Frequency dt:dt="r8">2699960000</Frequency><Timestamp dt:dt="r8">4.1602066642423E+15</Timestamp><Curr…	좌우반구com(CVF, UVF, BVF)_2-012-1	60.021	1.0.0.165	1	-1211419170	Professional	2.0.10.242	2.0.10.356	10-08-2020	2020-10-08 오전 7:24:04	16:24:04	2.0.10.252	378		1	z	탈퇴	NULL	NULL	NULL	NULL	NULL	NULL	117	1	114	KSY3	List3	NULL	NULL	NULL	NULL	NULL	NULL	NULL	NULL	NULL	0	z	0	3	1103768	0		0	0
좌우반구com(CVF, UVF, BVF)_2	12	1	<?xml version="1.0"?>\n<Clock xmlns:dt="urn:schemas-microsoft-com:datatypes"><Description dt:dt="string">E-Prime Primary Realtime Clock</Description><StartTime><Timestamp dt:dt="int">0</Timestamp><DateUtc dt:dt="string">2020-10-08T07:24:03Z</DateUtc></StartTime><FrequencyChanges><FrequencyChange><Frequency dt:dt="r8">2699960000</Frequency><Timestamp dt:dt="r8">4.1602066642423E+15</Timestamp><Curr…	좌우반구com(CVF, UVF, BVF)_2-012-1	60.021	1.0.0.165	1	-1211419170	Professional	2.0.10.242	2.0.10.356	10-08-2020	2020-10-08 오전 7:24:04	16:24:04	2.0.10.252	381		2	{/}	태스	NULL	NULL	NULL	NULL	NULL	NULL	2	1	117	KSY4	List3	NULL	NULL	NULL	NULL	NULL	NULL	NULL	NULL	NULL	1	{/}	0	4	1113115	0	{/}	536	1113651
좌우반구com(CVF, UVF, BVF)_2	12	1	<?xml version="1.0"?>\n<Clock xmlns:dt="urn:schemas-microsoft-com:datatypes"><Description dt:dt="string">E-Prime Primary Realtime Clock</Description><StartTime><Timestamp dt:dt="int">0</Timestamp><DateUtc dt:dt="string">2020-10-08T07:24:03Z</DateUtc></StartTime><FrequencyChanges><FrequencyChange><Frequency dt:dt="r8">2699960000</Frequency><Timestamp dt:dt="r8">4.1602066642423E+15</Timestamp><Curr…	좌우반구com(CVF, UVF, BVF)_2-012-1	60.021	1.0.0.165	1	-1211419170	Professional	2.0.10.242	2.0.10.356	10-08-2020	2020-10-08 오전 7:24:04	16:24:04	2.0.10.252	244		1	z	택시	NULL	NULL	NULL	53	1	112	NULL	NULL	NULL	KSY3	List2	NULL	NULL	NULL	NULL	NULL	NULL	NULL	NULL	NULL	1	z	0	3	735046	0	z	297	735343
좌우반구com(CVF, UVF, BVF)_2	12	1	<?xml version="1.0"?>\n<Clock xmlns:dt="urn:schemas-microsoft-com:datatypes"><Description dt:dt="string">E-Prime Primary Realtime Clock</Description><StartTime><Timestamp dt:dt="int">0</Timestamp><DateUtc dt:dt="string">2020-10-08T07:24:03Z</DateUtc></StartTime><FrequencyChanges><FrequencyChange><Frequency dt:dt="r8">2699960000</Frequency><Timestamp dt:dt="r8">4.1602066642423E+15</Timestamp><Curr…	좌우반구com(CVF, UVF, BVF)_2-012-1	60.021	1.0.0.165	1	-1211419170	Professional	2.0.10.242	2.0.10.356	10-08-2020	2020-10-08 오전 7:24:04	16:24:04	2.0.10.252	73		2	{/}	택정	58	1	73	NULL	NULL	NULL	NULL	NULL	NULL	KSY4	List1	NULL	NULL	NULL	NULL	NULL	NULL	NULL	NULL	NULL	1	{/}	0	3	204880	0	{/}	1036	205916
좌우반구com(CVF, UVF, BVF)_2	12	1	<?xml version="1.0"?>\n<Clock xmlns:dt="urn:schemas-microsoft-com:datatypes"><Description dt:dt="string">E-Prime Primary Realtime Clock</Description><StartTime><Timestamp dt:dt="int">0</Timestamp><DateUtc dt:dt="string">2020-10-08T07:24:03Z</DateUtc></StartTime><FrequencyChanges><FrequencyChange><Frequency dt:dt="r8">2699960000</Frequency><Timestamp dt:dt="r8">4.1602066642423E+15</Timestamp><Curr…	좌우반구com(CVF, UVF, BVF)_2-012-1	60.021	1.0.0.165	1	-1211419170	Professional	2.0.10.242	2.0.10.356	10-08-2020	2020-10-08 오전 7:24:04	16:24:04	2.0.10.252	269		2	{/}	통락	NULL	NULL	NULL	NULL	NULL	NULL	107	1	5	KSY3	List3	NULL	NULL	NULL	NULL	NULL	NULL	NULL	NULL	NULL	1	{/}	1	3	819133	0	{/}	481	819614
좌우반구com(CVF, UVF, BVF)_2	12	1	<?xml version="1.0"?>\n<Clock xmlns:dt="urn:schemas-microsoft-com:datatypes"><Description dt:dt="string">E-Prime Primary Realtime Clock</Description><StartTime><Timestamp dt:dt="int">0</Timestamp><DateUtc dt:dt="string">2020-10-08T07:24:03Z</DateUtc></StartTime><FrequencyChanges><FrequencyChange><Frequency dt:dt="r8">2699960000</Frequency><Timestamp dt:dt="r8">4.1602066642423E+15</Timestamp><Curr…	좌우반구com(CVF, UVF, BVF)_2-012-1	60.021	1.0.0.165	1	-1211419170	Professional	2.0.10.242	2.0.10.356	10-08-2020	2020-10-08 오전 7:24:04	16:24:04	2.0.10.252	146		2	{/}	통록	NULL	NULL	NULL	34	1	14	NULL	NULL	NULL	KSY	List2	0		0	0	478102	183		0	0	1	{/}	0	3	478285	0	{/}	348	478633
좌우반구com(CVF, UVF, BVF)_2	12	1	<?xml version="1.0"?>\n<Clock xmlns:dt="urn:schemas-microsoft-com:datatypes"><Description dt:dt="string">E-Prime Primary Realtime Clock</Description><StartTime><Timestamp dt:dt="int">0</Timestamp><DateUtc dt:dt="string">2020-10-08T07:24:03Z</DateUtc></StartTime><FrequencyChanges><FrequencyChange><Frequency dt:dt="r8">2699960000</Frequency><Timestamp dt:dt="r8">4.1602066642423E+15</Timestamp><Curr…	좌우반구com(CVF, UVF, BVF)_2-012-1	60.021	1.0.0.165	1	-1211419170	Professional	2.0.10.242	2.0.10.356	10-08-2020	2020-10-08 오전 7:24:04	16:24:04	2.0.10.252	205		2	{/}	통류	NULL	NULL	NULL	107	1	73	NULL	NULL	NULL	KSY2	List2	NULL	NULL	NULL	NULL	NULL	NULL	NULL	NULL	NULL	1	{/}	1	3	630665	0	{/}	407	631072
좌우반구com(CVF, UVF, BVF)_2	12	1	<?xml version="1.0"?>\n<Clock xmlns:dt="urn:schemas-microsoft-com:datatypes"><Description dt:dt="string">E-Prime Primary Realtime Clock</Description><StartTime><Timestamp dt:dt="int">0</Timestamp><DateUtc dt:dt="string">2020-10-08T07:24:03Z</DateUtc></StartTime><FrequencyChanges><FrequencyChange><Frequency dt:dt="r8">2699960000</Frequency><Timestamp dt:dt="r8">4.1602066642423E+15</Timestamp><Curr…	좌우반구com(CVF, UVF, BVF)_2-012-1	60.021	1.0.0.165	1	-1211419170	Professional	2.0.10.242	2.0.10.356	10-08-2020	2020-10-08 오전 7:24:04	16:24:04	2.0.10.252	223		2	{/}	퇴착	NULL	NULL	NULL	44	1	91	NULL	NULL	NULL	KSY	List2	0		0	-1	677716	183		0	0	1	{/}	0	3	677899	0	{/}	684	678583
좌우반구com(CVF, UVF, BVF)_2	12	1	<?xml version="1.0"?>\n<Clock xmlns:dt="urn:schemas-microsoft-com:datatypes"><Description dt:dt="string">E-Prime Primary Realtime Clock</Description><StartTime><Timestamp dt:dt="int">0</Timestamp><DateUtc dt:dt="string">2020-10-08T07:24:03Z</DateUtc></StartTime><FrequencyChanges><FrequencyChange><Frequency dt:dt="r8">2699960000</Frequency><Timestamp dt:dt="r8">4.1602066642423E+15</Timestamp><Curr…	좌우반구com(CVF, UVF, BVF)_2-012-1	60.021	1.0.0.165	1	-1211419170	Professional	2.0.10.242	2.0.10.356	10-08-2020	2020-10-08 오전 7:24:04	16:24:04	2.0.10.252	226		1	z	판단	NULL	NULL	NULL	116	1	94	NULL	NULL	NULL	KSY3	List2	NULL	NULL	NULL	NULL	NULL	NULL	NULL	NULL	NULL	1	z	0	3	687229	0	z	330	687559
좌우반구com(CVF, UVF, BVF)_2	12	1	<?xml version="1.0"?>\n<Clock xmlns:dt="urn:schemas-microsoft-com:datatypes"><Description dt:dt="string">E-Prime Primary Realtime Clock</Description><StartTime><Timestamp dt:dt="int">0</Timestamp><DateUtc dt:dt="string">2020-10-08T07:24:03Z</DateUtc></StartTime><FrequencyChanges><FrequencyChange><Frequency dt:dt="r8">2699960000</Frequency><Timestamp dt:dt="r8">4.1602066642423E+15</Timestamp><Curr…	좌우반구com(CVF, UVF, BVF)_2-012-1	60.021	1.0.0.165	1	-1211419170	Professional	2.0.10.242	2.0.10.356	10-08-2020	2020-10-08 오전 7:24:04	16:24:04	2.0.10.252	6		1	z	판매	114	1	6	NULL	NULL	NULL	NULL	NULL	NULL	KSY3	List1	NULL	NULL	NULL	NULL	NULL	NULL	NULL	NULL	NULL	1	z	0	4	28225	0	z	548	28773
좌우반구com(CVF, UVF, BVF)_2	12	1	<?xml version="1.0"?>\n<Clock xmlns:dt="urn:schemas-microsoft-com:datatypes"><Description dt:dt="string">E-Prime Primary Realtime Clock</Description><StartTime><Timestamp dt:dt="int">0</Timestamp><DateUtc dt:dt="string">2020-10-08T07:24:03Z</DateUtc></StartTime><FrequencyChanges><FrequencyChange><Frequency dt:dt="r8">2699960000</Frequency><Timestamp dt:dt="r8">4.1602066642423E+15</Timestamp><Curr…	좌우반구com(CVF, UVF, BVF)_2-012-1	60.021	1.0.0.165	1	-1211419170	Professional	2.0.10.242	2.0.10.356	10-08-2020	2020-10-08 오전 7:24:04	16:24:04	2.0.10.252	351		1	z	표현	NULL	NULL	NULL	NULL	NULL	NULL	98	1	87	KSY3	List3	NULL	NULL	NULL	NULL	NULL	NULL	NULL	NULL	NULL	1	z	0	4	1033776	0	z	212	1033988
좌우반구com(CVF, UVF, BVF)_2	12	1	<?xml version="1.0"?>\n<Clock xmlns:dt="urn:schemas-microsoft-com:datatypes"><Description dt:dt="string">E-Prime Primary Realtime Clock</Description><StartTime><Timestamp dt:dt="int">0</Timestamp><DateUtc dt:dt="string">2020-10-08T07:24:03Z</DateUtc></StartTime><FrequencyChanges><FrequencyChange><Frequency dt:dt="r8">2699960000</Frequency><Timestamp dt:dt="r8">4.1602066642423E+15</Timestamp><Curr…	좌우반구com(CVF, UVF, BVF)_2-012-1	60.021	1.0.0.165	1	-1211419170	Professional	2.0.10.242	2.0.10.356	10-08-2020	2020-10-08 오전 7:24:04	16:24:04	2.0.10.252	371		2	{/}	품결	NULL	NULL	NULL	NULL	NULL	NULL	94	1	107	KSY2	List3	NULL	NULL	NULL	NULL	NULL	NULL	NULL	NULL	NULL	0	{/}	0	3	1085008	0	z	356	1085364
좌우반구com(CVF, UVF, BVF)_2	12	1	<?xml version="1.0"?>\n<Clock xmlns:dt="urn:schemas-microsoft-com:datatypes"><Description dt:dt="string">E-Prime Primary Realtime Clock</Description><StartTime><Timestamp dt:dt="int">0</Timestamp><DateUtc dt:dt="string">2020-10-08T07:24:03Z</DateUtc></StartTime><FrequencyChanges><FrequencyChange><Frequency dt:dt="r8">2699960000</Frequency><Timestamp dt:dt="r8">4.1602066642423E+15</Timestamp><Curr…	좌우반구com(CVF, UVF, BVF)_2-012-1	60.021	1.0.0.165	1	-1211419170	Professional	2.0.10.242	2.0.10.356	10-08-2020	2020-10-08 오전 7:24:04	16:24:04	2.0.10.252	352		2	{/}	필관	NULL	NULL	NULL	NULL	NULL	NULL	113	1	88	KSY2	List3	NULL	NULL	NULL	NULL	NULL	NULL	NULL	NULL	NULL	1	{/}	1	3	1036191	0	{/}	341	1036532
좌우반구com(CVF, UVF, BVF)_2	12	1	<?xml version="1.0"?>\n<Clock xmlns:dt="urn:schemas-microsoft-com:datatypes"><Description dt:dt="string">E-Prime Primary Realtime Clock</Description><StartTime><Timestamp dt:dt="int">0</Timestamp><DateUtc dt:dt="string">2020-10-08T07:24:03Z</DateUtc></StartTime><FrequencyChanges><FrequencyChange><Frequency dt:dt="r8">2699960000</Frequency><Timestamp dt:dt="r8">4.1602066642423E+15</Timestamp><Curr…	좌우반구com(CVF, UVF, BVF)_2-012-1	60.021	1.0.0.165	1	-1211419170	Professional	2.0.10.242	2.0.10.356	10-08-2020	2020-10-08 오전 7:24:04	16:24:04	2.0.10.252	276		1	z	필수	NULL	NULL	NULL	NULL	NULL	NULL	114	1	12	KSY3	List3	NULL	NULL	NULL	NULL	NULL	NULL	NULL	NULL	NULL	1	z	0	3	840326	0	z	472	840798
좌우반구com(CVF, UVF, BVF)_2	12	1	<?xml version="1.0"?>\n<Clock xmlns:dt="urn:schemas-microsoft-com:datatypes"><Description dt:dt="string">E-Prime Primary Realtime Clock</Description><StartTime><Timestamp dt:dt="int">0</Timestamp><DateUtc dt:dt="string">2020-10-08T07:24:03Z</DateUtc></StartTime><FrequencyChanges><FrequencyChange><Frequency dt:dt="r8">2699960000</Frequency><Timestamp dt:dt="r8">4.1602066642423E+15</Timestamp><Curr…	좌우반구com(CVF, UVF, BVF)_2-012-1	60.021	1.0.0.165	1	-1211419170	Professional	2.0.10.242	2.0.10.356	10-08-2020	2020-10-08 오전 7:24:04	16:24:04	2.0.10.252	334		1	z	핑계	NULL	NULL	NULL	NULL	NULL	NULL	20	1	70	KSY3	List3	NULL	NULL	NULL	NULL	NULL	NULL	NULL	NULL	NULL	1	z	1	3	989857	0	z	443	990300
좌우반구com(CVF, UVF, BVF)_2	12	1	<?xml version="1.0"?>\n<Clock xmlns:dt="urn:schemas-microsoft-com:datatypes"><Description dt:dt="string">E-Prime Primary Realtime Clock</Description><StartTime><Timestamp dt:dt="int">0</Timestamp><DateUtc dt:dt="string">2020-10-08T07:24:03Z</DateUtc></StartTime><FrequencyChanges><FrequencyChange><Frequency dt:dt="r8">2699960000</Frequency><Timestamp dt:dt="r8">4.1602066642423E+15</Timestamp><Curr…	좌우반구com(CVF, UVF, BVF)_2-012-1	60.021	1.0.0.165	1	-1211419170	Professional	2.0.10.242	2.0.10.356	10-08-2020	2020-10-08 오전 7:24:04	16:24:04	2.0.10.252	156		2	{/}	핑품	NULL	NULL	NULL	5	1	24	NULL	NULL	NULL	KSY4	List2	NULL	NULL	NULL	NULL	NULL	NULL	NULL	NULL	NULL	1	{/}	0	4	504093	0	{/}	620	504713
좌우반구com(CVF, UVF, BVF)_2	12	1	<?xml version="1.0"?>\n<Clock xmlns:dt="urn:schemas-microsoft-com:datatypes"><Description dt:dt="string">E-Prime Primary Realtime Clock</Description><StartTime><Timestamp dt:dt="int">0</Timestamp><DateUtc dt:dt="string">2020-10-08T07:24:03Z</DateUtc></StartTime><FrequencyChanges><FrequencyChange><Frequency dt:dt="r8">2699960000</Frequency><Timestamp dt:dt="r8">4.1602066642423E+15</Timestamp><Curr…	좌우반구com(CVF, UVF, BVF)_2-012-1	60.021	1.0.0.165	1	-1211419170	Professional	2.0.10.242	2.0.10.356	10-08-2020	2020-10-08 오전 7:24:04	16:24:04	2.0.10.252	383		1	z	하나	NULL	NULL	NULL	NULL	NULL	NULL	65	1	119	KSY3	List3	NULL	NULL	NULL	NULL	NULL	NULL	NULL	NULL	NULL	1	z	0	3	1118446	0	z	261	1118707
좌우반구com(CVF, UVF, BVF)_2	12	1	<?xml version="1.0"?>\n<Clock xmlns:dt="urn:schemas-microsoft-com:datatypes"><Description dt:dt="string">E-Prime Primary Realtime Clock</Description><StartTime><Timestamp dt:dt="int">0</Timestamp><DateUtc dt:dt="string">2020-10-08T07:24:03Z</DateUtc></StartTime><FrequencyChanges><FrequencyChange><Frequency dt:dt="r8">2699960000</Frequency><Timestamp dt:dt="r8">4.1602066642423E+15</Timestamp><Curr…	좌우반구com(CVF, UVF, BVF)_2-012-1	60.021	1.0.0.165	1	-1211419170	Professional	2.0.10.242	2.0.10.356	10-08-2020	2020-10-08 오전 7:24:04	16:24:04	2.0.10.252	309		1	z	한계	NULL	NULL	NULL	NULL	NULL	NULL	108	1	45	KSY3	List3	NULL	NULL	NULL	NULL	NULL	NULL	NULL	NULL	NULL	1	z	0	4	925830	0	z	271	926101
좌우반구com(CVF, UVF, BVF)_2	12	1	<?xml version="1.0"?>\n<Clock xmlns:dt="urn:schemas-microsoft-com:datatypes"><Description dt:dt="string">E-Prime Primary Realtime Clock</Description><StartTime><Timestamp dt:dt="int">0</Timestamp><DateUtc dt:dt="string">2020-10-08T07:24:03Z</DateUtc></StartTime><FrequencyChanges><FrequencyChange><Frequency dt:dt="r8">2699960000</Frequency><Timestamp dt:dt="r8">4.1602066642423E+15</Timestamp><Curr…	좌우반구com(CVF, UVF, BVF)_2-012-1	60.021	1.0.0.165	1	-1211419170	Professional	2.0.10.242	2.0.10.356	10-08-2020	2020-10-08 오전 7:24:04	16:24:04	2.0.10.252	148		1	z	핵심	NULL	NULL	NULL	12	1	16	NULL	NULL	NULL	KSY3	List2	NULL	NULL	NULL	NULL	NULL	NULL	NULL	NULL	NULL	1	z	0	4	483467	0	z	302	483769
좌우반구com(CVF, UVF, BVF)_2	12	1	<?xml version="1.0"?>\n<Clock xmlns:dt="urn:schemas-microsoft-com:datatypes"><Description dt:dt="string">E-Prime Primary Realtime Clock</Description><StartTime><Timestamp dt:dt="int">0</Timestamp><DateUtc dt:dt="string">2020-10-08T07:24:03Z</DateUtc></StartTime><FrequencyChanges><FrequencyChange><Frequency dt:dt="r8">2699960000</Frequency><Timestamp dt:dt="r8">4.1602066642423E+15</Timestamp><Curr…	좌우반구com(CVF, UVF, BVF)_2-012-1	60.021	1.0.0.165	1	-1211419170	Professional	2.0.10.242	2.0.10.356	10-08-2020	2020-10-08 오전 7:24:04	16:24:04	2.0.10.252	87		2	{/}	핵외	50	1	87	NULL	NULL	NULL	NULL	NULL	NULL	KSY4	List1	NULL	NULL	NULL	NULL	NULL	NULL	NULL	NULL	NULL	0	{/}	1	3	240767	0	z	236	241003
좌우반구com(CVF, UVF, BVF)_2	12	1	<?xml version="1.0"?>\n<Clock xmlns:dt="urn:schemas-microsoft-com:datatypes"><Description dt:dt="string">E-Prime Primary Realtime Clock</Description><StartTime><Timestamp dt:dt="int">0</Timestamp><DateUtc dt:dt="string">2020-10-08T07:24:03Z</DateUtc></StartTime><FrequencyChanges><FrequencyChange><Frequency dt:dt="r8">2699960000</Frequency><Timestamp dt:dt="r8">4.1602066642423E+15</Timestamp><Curr…	좌우반구com(CVF, UVF, BVF)_2-012-1	60.021	1.0.0.165	1	-1211419170	Professional	2.0.10.242	2.0.10.356	10-08-2020	2020-10-08 오전 7:24:04	16:24:04	2.0.10.252	66		2	{/}	핵정	97	1	66	NULL	NULL	NULL	NULL	NULL	NULL	KSY4	List1	NULL	NULL	NULL	NULL	NULL	NULL	NULL	NULL	NULL	1	{/}	0	3	185170	0	{/}	1138	186308
좌우반구com(CVF, UVF, BVF)_2	12	1	<?xml version="1.0"?>\n<Clock xmlns:dt="urn:schemas-microsoft-com:datatypes"><Description dt:dt="string">E-Prime Primary Realtime Clock</Description><StartTime><Timestamp dt:dt="int">0</Timestamp><DateUtc dt:dt="string">2020-10-08T07:24:03Z</DateUtc></StartTime><FrequencyChanges><FrequencyChange><Frequency dt:dt="r8">2699960000</Frequency><Timestamp dt:dt="r8">4.1602066642423E+15</Timestamp><Curr…	좌우반구com(CVF, UVF, BVF)_2-012-1	60.021	1.0.0.165	1	-1211419170	Professional	2.0.10.242	2.0.10.356	10-08-2020	2020-10-08 오전 7:24:04	16:24:04	2.0.10.252	139		1	z	행보	NULL	NULL	NULL	69	1	7	NULL	NULL	NULL	KSY3	List2	NULL	NULL	NULL	NULL	NULL	NULL	NULL	NULL	NULL	1	z	0	3	460208	0	z	377	460585
좌우반구com(CVF, UVF, BVF)_2	12	1	<?xml version="1.0"?>\n<Clock xmlns:dt="urn:schemas-microsoft-com:datatypes"><Description dt:dt="string">E-Prime Primary Realtime Clock</Description><StartTime><Timestamp dt:dt="int">0</Timestamp><DateUtc dt:dt="string">2020-10-08T07:24:03Z</DateUtc></StartTime><FrequencyChanges><FrequencyChange><Frequency dt:dt="r8">2699960000</Frequency><Timestamp dt:dt="r8">4.1602066642423E+15</Timestamp><Curr…	좌우반구com(CVF, UVF, BVF)_2-012-1	60.021	1.0.0.165	1	-1211419170	Professional	2.0.10.242	2.0.10.356	10-08-2020	2020-10-08 오전 7:24:04	16:24:04	2.0.10.252	286		1	z	행운	NULL	NULL	NULL	NULL	NULL	NULL	31	1	22	KSY3	List3	NULL	NULL	NULL	NULL	NULL	NULL	NULL	NULL	NULL	1	z	0	3	866617	0	z	277	866894
좌우반구com(CVF, UVF, BVF)_2	12	1	<?xml version="1.0"?>\n<Clock xmlns:dt="urn:schemas-microsoft-com:datatypes"><Description dt:dt="string">E-Prime Primary Realtime Clock</Description><StartTime><Timestamp dt:dt="int">0</Timestamp><DateUtc dt:dt="string">2020-10-08T07:24:03Z</DateUtc></StartTime><FrequencyChanges><FrequencyChange><Frequency dt:dt="r8">2699960000</Frequency><Timestamp dt:dt="r8">4.1602066642423E+15</Timestamp><Curr…	좌우반구com(CVF, UVF, BVF)_2-012-1	60.021	1.0.0.165	1	-1211419170	Professional	2.0.10.242	2.0.10.356	10-08-2020	2020-10-08 오전 7:24:04	16:24:04	2.0.10.252	246		2	{/}	행회	NULL	NULL	NULL	130	1	114	NULL	NULL	NULL	KSY4	List2	NULL	NULL	NULL	NULL	NULL	NULL	NULL	NULL	NULL	1	{/}	0	3	740011	0	{/}	340	740351
좌우반구com(CVF, UVF, BVF)_2	12	1	<?xml version="1.0"?>\n<Clock xmlns:dt="urn:schemas-microsoft-com:datatypes"><Description dt:dt="string">E-Prime Primary Realtime Clock</Description><StartTime><Timestamp dt:dt="int">0</Timestamp><DateUtc dt:dt="string">2020-10-08T07:24:03Z</DateUtc></StartTime><FrequencyChanges><FrequencyChange><Frequency dt:dt="r8">2699960000</Frequency><Timestamp dt:dt="r8">4.1602066642423E+15</Timestamp><Curr…	좌우반구com(CVF, UVF, BVF)_2-012-1	60.021	1.0.0.165	1	-1211419170	Professional	2.0.10.242	2.0.10.356	10-08-2020	2020-10-08 오전 7:24:04	16:24:04	2.0.10.252	122		1	z	향수	16	1	122	NULL	NULL	NULL	NULL	NULL	NULL	KSY3	List1	NULL	NULL	NULL	NULL	NULL	NULL	NULL	NULL	NULL	1	z	0	3	331486	0	z	260	331746
좌우반구com(CVF, UVF, BVF)_2	12	1	<?xml version="1.0"?>\n<Clock xmlns:dt="urn:schemas-microsoft-com:datatypes"><Description dt:dt="string">E-Prime Primary Realtime Clock</Description><StartTime><Timestamp dt:dt="int">0</Timestamp><DateUtc dt:dt="string">2020-10-08T07:24:03Z</DateUtc></StartTime><FrequencyChanges><FrequencyChange><Frequency dt:dt="r8">2699960000</Frequency><Timestamp dt:dt="r8">4.1602066642423E+15</Timestamp><Curr…	좌우반구com(CVF, UVF, BVF)_2-012-1	60.021	1.0.0.165	1	-1211419170	Professional	2.0.10.242	2.0.10.356	10-08-2020	2020-10-08 오전 7:24:04	16:24:04	2.0.10.252	367		2	{/}	향엄	NULL	NULL	NULL	NULL	NULL	NULL	105	1	103	KSY4	List3	NULL	NULL	NULL	NULL	NULL	NULL	NULL	NULL	NULL	1	{/}	0	3	1074811	0	{/}	457	1075268
좌우반구com(CVF, UVF, BVF)_2	12	1	<?xml version="1.0"?>\n<Clock xmlns:dt="urn:schemas-microsoft-com:datatypes"><Description dt:dt="string">E-Prime Primary Realtime Clock</Description><StartTime><Timestamp dt:dt="int">0</Timestamp><DateUtc dt:dt="string">2020-10-08T07:24:03Z</DateUtc></StartTime><FrequencyChanges><FrequencyChange><Frequency dt:dt="r8">2699960000</Frequency><Timestamp dt:dt="r8">4.1602066642423E+15</Timestamp><Curr…	좌우반구com(CVF, UVF, BVF)_2-012-1	60.021	1.0.0.165	1	-1211419170	Professional	2.0.10.242	2.0.10.356	10-08-2020	2020-10-08 오전 7:24:04	16:24:04	2.0.10.252	76		2	{/}	허낌	37	1	76	NULL	NULL	NULL	NULL	NULL	NULL	KSY2	List1	NULL	NULL	NULL	NULL	NULL	NULL	NULL	NULL	NULL	1	{/}	0	3	213427	0	{/}	352	213779
좌우반구com(CVF, UVF, BVF)_2	12	1	<?xml version="1.0"?>\n<Clock xmlns:dt="urn:schemas-microsoft-com:datatypes"><Description dt:dt="string">E-Prime Primary Realtime Clock</Description><StartTime><Timestamp dt:dt="int">0</Timestamp><DateUtc dt:dt="string">2020-10-08T07:24:03Z</DateUtc></StartTime><FrequencyChanges><FrequencyChange><Frequency dt:dt="r8">2699960000</Frequency><Timestamp dt:dt="r8">4.1602066642423E+15</Timestamp><Curr…	좌우반구com(CVF, UVF, BVF)_2-012-1	60.021	1.0.0.165	1	-1211419170	Professional	2.0.10.242	2.0.10.356	10-08-2020	2020-10-08 오전 7:24:04	16:24:04	2.0.10.252	89		1	z	허락	86	1	89	NULL	NULL	NULL	NULL	NULL	NULL	KSY3	List1	NULL	NULL	NULL	NULL	NULL	NULL	NULL	NULL	NULL	1	z	0	4	245966	0	z	661	246627
좌우반구com(CVF, UVF, BVF)_2	12	1	<?xml version="1.0"?>\n<Clock xmlns:dt="urn:schemas-microsoft-com:datatypes"><Description dt:dt="string">E-Prime Primary Realtime Clock</Description><StartTime><Timestamp dt:dt="int">0</Timestamp><DateUtc dt:dt="string">2020-10-08T07:24:03Z</DateUtc></StartTime><FrequencyChanges><FrequencyChange><Frequency dt:dt="r8">2699960000</Frequency><Timestamp dt:dt="r8">4.1602066642423E+15</Timestamp><Curr…	좌우반구com(CVF, UVF, BVF)_2-012-1	60.021	1.0.0.165	1	-1211419170	Professional	2.0.10.242	2.0.10.356	10-08-2020	2020-10-08 오전 7:24:04	16:24:04	2.0.10.252	191		2	{/}	허빈	NULL	NULL	NULL	56	1	59	NULL	NULL	NULL	KSY4	List2	NULL	NULL	NULL	NULL	NULL	NULL	NULL	NULL	NULL	1	{/}	0	3	593945	0	{/}	415	594360
좌우반구com(CVF, UVF, BVF)_2	12	1	<?xml version="1.0"?>\n<Clock xmlns:dt="urn:schemas-microsoft-com:datatypes"><Description dt:dt="string">E-Prime Primary Realtime Clock</Description><StartTime><Timestamp dt:dt="int">0</Timestamp><DateUtc dt:dt="string">2020-10-08T07:24:03Z</DateUtc></StartTime><FrequencyChanges><FrequencyChange><Frequency dt:dt="r8">2699960000</Frequency><Timestamp dt:dt="r8">4.1602066642423E+15</Timestamp><Curr…	좌우반구com(CVF, UVF, BVF)_2-012-1	60.021	1.0.0.165	1	-1211419170	Professional	2.0.10.242	2.0.10.356	10-08-2020	2020-10-08 오전 7:24:04	16:24:04	2.0.10.252	50		2	{/}	헤오	17	1	50	NULL	NULL	NULL	NULL	NULL	NULL	KSY3	List1	NULL	NULL	NULL	NULL	NULL	NULL	NULL	NULL	NULL	1	{/}	1	3	143051	0	{/}	665	143716
좌우반구com(CVF, UVF, BVF)_2	12	1	<?xml version="1.0"?>\n<Clock xmlns:dt="urn:schemas-microsoft-com:datatypes"><Description dt:dt="string">E-Prime Primary Realtime Clock</Description><StartTime><Timestamp dt:dt="int">0</Timestamp><DateUtc dt:dt="string">2020-10-08T07:24:03Z</DateUtc></StartTime><FrequencyChanges><FrequencyChange><Frequency dt:dt="r8">2699960000</Frequency><Timestamp dt:dt="r8">4.1602066642423E+15</Timestamp><Curr…	좌우반구com(CVF, UVF, BVF)_2-012-1	60.021	1.0.0.165	1	-1211419170	Professional	2.0.10.242	2.0.10.356	10-08-2020	2020-10-08 오전 7:24:04	16:24:04	2.0.10.252	88		1	z	현상	19	1	88	NULL	NULL	NULL	NULL	NULL	NULL	KSY3	List1	NULL	NULL	NULL	NULL	NULL	NULL	NULL	NULL	NULL	1	z	0	3	243200	0	z	563	243763
좌우반구com(CVF, UVF, BVF)_2	12	1	<?xml version="1.0"?>\n<Clock xmlns:dt="urn:schemas-microsoft-com:datatypes"><Description dt:dt="string">E-Prime Primary Realtime Clock</Description><StartTime><Timestamp dt:dt="int">0</Timestamp><DateUtc dt:dt="string">2020-10-08T07:24:03Z</DateUtc></StartTime><FrequencyChanges><FrequencyChange><Frequency dt:dt="r8">2699960000</Frequency><Timestamp dt:dt="r8">4.1602066642423E+15</Timestamp><Curr…	좌우반구com(CVF, UVF, BVF)_2-012-1	60.021	1.0.0.165	1	-1211419170	Professional	2.0.10.242	2.0.10.356	10-08-2020	2020-10-08 오전 7:24:04	16:24:04	2.0.10.252	363		1	z	협력	NULL	NULL	NULL	NULL	NULL	NULL	126	1	99	KSY3	List3	NULL	NULL	NULL	NULL	NULL	NULL	NULL	NULL	NULL	1	z	0	3	1064748	0	z	384	1065132
좌우반구com(CVF, UVF, BVF)_2	12	1	<?xml version="1.0"?>\n<Clock xmlns:dt="urn:schemas-microsoft-com:datatypes"><Description dt:dt="string">E-Prime Primary Realtime Clock</Description><StartTime><Timestamp dt:dt="int">0</Timestamp><DateUtc dt:dt="string">2020-10-08T07:24:03Z</DateUtc></StartTime><FrequencyChanges><FrequencyChange><Frequency dt:dt="r8">2699960000</Frequency><Timestamp dt:dt="r8">4.1602066642423E+15</Timestamp><Curr…	좌우반구com(CVF, UVF, BVF)_2-012-1	60.021	1.0.0.165	1	-1211419170	Professional	2.0.10.242	2.0.10.356	10-08-2020	2020-10-08 오전 7:24:04	16:24:04	2.0.10.252	194		2	{/}	협체	NULL	NULL	NULL	112	1	62	NULL	NULL	NULL	KSY	List2	0		0	-1	601559	183		0	0	0	{/}	0	3	601742	0	z	626	602368
좌우반구com(CVF, UVF, BVF)_2	12	1	<?xml version="1.0"?>\n<Clock xmlns:dt="urn:schemas-microsoft-com:datatypes"><Description dt:dt="string">E-Prime Primary Realtime Clock</Description><StartTime><Timestamp dt:dt="int">0</Timestamp><DateUtc dt:dt="string">2020-10-08T07:24:03Z</DateUtc></StartTime><FrequencyChanges><FrequencyChange><Frequency dt:dt="r8">2699960000</Frequency><Timestamp dt:dt="r8">4.1602066642423E+15</Timestamp><Curr…	좌우반구com(CVF, UVF, BVF)_2-012-1	60.021	1.0.0.165	1	-1211419170	Professional	2.0.10.242	2.0.10.356	10-08-2020	2020-10-08 오전 7:24:04	16:24:04	2.0.10.252	230		1	z	형님	NULL	NULL	NULL	123	1	98	NULL	NULL	NULL	KSY3	List2	NULL	NULL	NULL	NULL	NULL	NULL	NULL	NULL	NULL	0	z	0	3	697809	0	{/}	566	698375
좌우반구com(CVF, UVF, BVF)_2	12	1	<?xml version="1.0"?>\n<Clock xmlns:dt="urn:schemas-microsoft-com:datatypes"><Description dt:dt="string">E-Prime Primary Realtime Clock</Description><StartTime><Timestamp dt:dt="int">0</Timestamp><DateUtc dt:dt="string">2020-10-08T07:24:03Z</DateUtc></StartTime><FrequencyChanges><FrequencyChange><Frequency dt:dt="r8">2699960000</Frequency><Timestamp dt:dt="r8">4.1602066642423E+15</Timestamp><Curr…	좌우반구com(CVF, UVF, BVF)_2-012-1	60.021	1.0.0.165	1	-1211419170	Professional	2.0.10.242	2.0.10.356	10-08-2020	2020-10-08 오전 7:24:04	16:24:04	2.0.10.252	316		2	{/}	형스	NULL	NULL	NULL	NULL	NULL	NULL	125	1	52	KSY	List3	0		0	-1	943457	183		0	0	1	{/}	0	3	943640	0	{/}	365	944005
좌우반구com(CVF, UVF, BVF)_2	12	1	<?xml version="1.0"?>\n<Clock xmlns:dt="urn:schemas-microsoft-com:datatypes"><Description dt:dt="string">E-Prime Primary Realtime Clock</Description><StartTime><Timestamp dt:dt="int">0</Timestamp><DateUtc dt:dt="string">2020-10-08T07:24:03Z</DateUtc></StartTime><FrequencyChanges><FrequencyChange><Frequency dt:dt="r8">2699960000</Frequency><Timestamp dt:dt="r8">4.1602066642423E+15</Timestamp><Curr…	좌우반구com(CVF, UVF, BVF)_2-012-1	60.021	1.0.0.165	1	-1211419170	Professional	2.0.10.242	2.0.10.356	10-08-2020	2020-10-08 오전 7:24:04	16:24:04	2.0.10.252	362		1	z	형태	NULL	NULL	NULL	NULL	NULL	NULL	91	1	98	KSY3	List3	NULL	NULL	NULL	NULL	NULL	NULL	NULL	NULL	NULL	0	z	0	3	1062049	0	{/}	499	1062548
좌우반구com(CVF, UVF, BVF)_2	12	1	<?xml version="1.0"?>\n<Clock xmlns:dt="urn:schemas-microsoft-com:datatypes"><Description dt:dt="string">E-Prime Primary Realtime Clock</Description><StartTime><Timestamp dt:dt="int">0</Timestamp><DateUtc dt:dt="string">2020-10-08T07:24:03Z</DateUtc></StartTime><FrequencyChanges><FrequencyChange><Frequency dt:dt="r8">2699960000</Frequency><Timestamp dt:dt="r8">4.1602066642423E+15</Timestamp><Curr…	좌우반구com(CVF, UVF, BVF)_2-012-1	60.021	1.0.0.165	1	-1211419170	Professional	2.0.10.242	2.0.10.356	10-08-2020	2020-10-08 오전 7:24:04	16:24:04	2.0.10.252	8		1	z	화력	63	1	8	NULL	NULL	NULL	NULL	NULL	NULL	KSY3	List1	NULL	NULL	NULL	NULL	NULL	NULL	NULL	NULL	NULL	1	z	0	3	33706	0	z	499	34205
좌우반구com(CVF, UVF, BVF)_2	12	1	<?xml version="1.0"?>\n<Clock xmlns:dt="urn:schemas-microsoft-com:datatypes"><Description dt:dt="string">E-Prime Primary Realtime Clock</Description><StartTime><Timestamp dt:dt="int">0</Timestamp><DateUtc dt:dt="string">2020-10-08T07:24:03Z</DateUtc></StartTime><FrequencyChanges><FrequencyChange><Frequency dt:dt="r8">2699960000</Frequency><Timestamp dt:dt="r8">4.1602066642423E+15</Timestamp><Curr…	좌우반구com(CVF, UVF, BVF)_2-012-1	60.021	1.0.0.165	1	-1211419170	Professional	2.0.10.242	2.0.10.356	10-08-2020	2020-10-08 오전 7:24:04	16:24:04	2.0.10.252	85		1	z	확률	49	1	85	NULL	NULL	NULL	NULL	NULL	NULL	KSY3	List1	NULL	NULL	NULL	NULL	NULL	NULL	NULL	NULL	NULL	1	z	0	3	235886	0	z	253	236139
좌우반구com(CVF, UVF, BVF)_2	12	1	<?xml version="1.0"?>\n<Clock xmlns:dt="urn:schemas-microsoft-com:datatypes"><Description dt:dt="string">E-Prime Primary Realtime Clock</Description><StartTime><Timestamp dt:dt="int">0</Timestamp><DateUtc dt:dt="string">2020-10-08T07:24:03Z</DateUtc></StartTime><FrequencyChanges><FrequencyChange><Frequency dt:dt="r8">2699960000</Frequency><Timestamp dt:dt="r8">4.1602066642423E+15</Timestamp><Curr…	좌우반구com(CVF, UVF, BVF)_2-012-1	60.021	1.0.0.165	1	-1211419170	Professional	2.0.10.242	2.0.10.356	10-08-2020	2020-10-08 오전 7:24:04	16:24:04	2.0.10.252	172		2	{/}	확압	NULL	NULL	NULL	62	1	40	NULL	NULL	NULL	KSY3	List2	NULL	NULL	NULL	NULL	NULL	NULL	NULL	NULL	NULL	1	{/}	1	3	545478	0	{/}	410	545888
좌우반구com(CVF, UVF, BVF)_2	12	1	<?xml version="1.0"?>\n<Clock xmlns:dt="urn:schemas-microsoft-com:datatypes"><Description dt:dt="string">E-Prime Primary Realtime Clock</Description><StartTime><Timestamp dt:dt="int">0</Timestamp><DateUtc dt:dt="string">2020-10-08T07:24:03Z</DateUtc></StartTime><FrequencyChanges><FrequencyChange><Frequency dt:dt="r8">2699960000</Frequency><Timestamp dt:dt="r8">4.1602066642423E+15</Timestamp><Curr…	좌우반구com(CVF, UVF, BVF)_2-012-1	60.021	1.0.0.165	1	-1211419170	Professional	2.0.10.242	2.0.10.356	10-08-2020	2020-10-08 오전 7:24:04	16:24:04	2.0.10.252	308		2	{/}	확축	NULL	NULL	NULL	NULL	NULL	NULL	93	1	44	KSY2	List3	NULL	NULL	NULL	NULL	NULL	NULL	NULL	NULL	NULL	1	{/}	0	4	922931	0	{/}	690	923621
좌우반구com(CVF, UVF, BVF)_2	12	1	<?xml version="1.0"?>\n<Clock xmlns:dt="urn:schemas-microsoft-com:datatypes"><Description dt:dt="string">E-Prime Primary Realtime Clock</Description><StartTime><Timestamp dt:dt="int">0</Timestamp><DateUtc dt:dt="string">2020-10-08T07:24:03Z</DateUtc></StartTime><FrequencyChanges><FrequencyChange><Frequency dt:dt="r8">2699960000</Frequency><Timestamp dt:dt="r8">4.1602066642423E+15</Timestamp><Curr…	좌우반구com(CVF, UVF, BVF)_2-012-1	60.021	1.0.0.165	1	-1211419170	Professional	2.0.10.242	2.0.10.356	10-08-2020	2020-10-08 오전 7:24:04	16:24:04	2.0.10.252	20		1	z	환경	54	1	20	NULL	NULL	NULL	NULL	NULL	NULL	KSY3	List1	NULL	NULL	NULL	NULL	NULL	NULL	NULL	NULL	NULL	0	z	0	3	64762	0	{/}	691	65453
좌우반구com(CVF, UVF, BVF)_2	12	1	<?xml version="1.0"?>\n<Clock xmlns:dt="urn:schemas-microsoft-com:datatypes"><Description dt:dt="string">E-Prime Primary Realtime Clock</Description><StartTime><Timestamp dt:dt="int">0</Timestamp><DateUtc dt:dt="string">2020-10-08T07:24:03Z</DateUtc></StartTime><FrequencyChanges><FrequencyChange><Frequency dt:dt="r8">2699960000</Frequency><Timestamp dt:dt="r8">4.1602066642423E+15</Timestamp><Curr…	좌우반구com(CVF, UVF, BVF)_2-012-1	60.021	1.0.0.165	1	-1211419170	Professional	2.0.10.242	2.0.10.356	10-08-2020	2020-10-08 오전 7:24:04	16:24:04	2.0.10.252	379		2	{/}	횟광	NULL	NULL	NULL	NULL	NULL	NULL	131	1	115	KSY3	List3	NULL	NULL	NULL	NULL	NULL	NULL	NULL	NULL	NULL	1	{/}	1	3	1107966	0	{/}	381	1108347
좌우반구com(CVF, UVF, BVF)_2	12	1	<?xml version="1.0"?>\n<Clock xmlns:dt="urn:schemas-microsoft-com:datatypes"><Description dt:dt="string">E-Prime Primary Realtime Clock</Description><StartTime><Timestamp dt:dt="int">0</Timestamp><DateUtc dt:dt="string">2020-10-08T07:24:03Z</DateUtc></StartTime><FrequencyChanges><FrequencyChange><Frequency dt:dt="r8">2699960000</Frequency><Timestamp dt:dt="r8">4.1602066642423E+15</Timestamp><Curr…	좌우반구com(CVF, UVF, BVF)_2-012-1	60.021	1.0.0.165	1	-1211419170	Professional	2.0.10.242	2.0.10.356	10-08-2020	2020-10-08 오전 7:24:04	16:24:04	2.0.10.252	119		2	{/}	횟색	108	1	119	NULL	NULL	NULL	NULL	NULL	NULL	KSY3	List1	NULL	NULL	NULL	NULL	NULL	NULL	NULL	NULL	NULL	1	{/}	0	4	323689	0	{/}	539	324228
좌우반구com(CVF, UVF, BVF)_2	12	1	<?xml version="1.0"?>\n<Clock xmlns:dt="urn:schemas-microsoft-com:datatypes"><Description dt:dt="string">E-Prime Primary Realtime Clock</Description><StartTime><Timestamp dt:dt="int">0</Timestamp><DateUtc dt:dt="string">2020-10-08T07:24:03Z</DateUtc></StartTime><FrequencyChanges><FrequencyChange><Frequency dt:dt="r8">2699960000</Frequency><Timestamp dt:dt="r8">4.1602066642423E+15</Timestamp><Curr…	좌우반구com(CVF, UVF, BVF)_2-012-1	60.021	1.0.0.165	1	-1211419170	Professional	2.0.10.242	2.0.10.356	10-08-2020	2020-10-08 오전 7:24:04	16:24:04	2.0.10.252	102		1	z	횟수	111	1	102	NULL	NULL	NULL	NULL	NULL	NULL	KSY3	List1	NULL	NULL	NULL	NULL	NULL	NULL	NULL	NULL	NULL	1	z	0	3	279354	0	z	369	279723
좌우반구com(CVF, UVF, BVF)_2	12	1	<?xml version="1.0"?>\n<Clock xmlns:dt="urn:schemas-microsoft-com:datatypes"><Description dt:dt="string">E-Prime Primary Realtime Clock</Description><StartTime><Timestamp dt:dt="int">0</Timestamp><DateUtc dt:dt="string">2020-10-08T07:24:03Z</DateUtc></StartTime><FrequencyChanges><FrequencyChange><Frequency dt:dt="r8">2699960000</Frequency><Timestamp dt:dt="r8">4.1602066642423E+15</Timestamp><Curr…	좌우반구com(CVF, UVF, BVF)_2-012-1	60.021	1.0.0.165	1	-1211419170	Professional	2.0.10.242	2.0.10.356	10-08-2020	2020-10-08 오전 7:24:04	16:24:04	2.0.10.252	124		1	z	효과	65	1	124	NULL	NULL	NULL	NULL	NULL	NULL	KSY3	List1	NULL	NULL	NULL	NULL	NULL	NULL	NULL	NULL	NULL	1	z	0	3	336434	0	z	328	336762
좌우반구com(CVF, UVF, BVF)_2	12	1	<?xml version="1.0"?>\n<Clock xmlns:dt="urn:schemas-microsoft-com:datatypes"><Description dt:dt="string">E-Prime Primary Realtime Clock</Description><StartTime><Timestamp dt:dt="int">0</Timestamp><DateUtc dt:dt="string">2020-10-08T07:24:03Z</DateUtc></StartTime><FrequencyChanges><FrequencyChange><Frequency dt:dt="r8">2699960000</Frequency><Timestamp dt:dt="r8">4.1602066642423E+15</Timestamp><Curr…	좌우반구com(CVF, UVF, BVF)_2-012-1	60.021	1.0.0.165	1	-1211419170	Professional	2.0.10.242	2.0.10.356	10-08-2020	2020-10-08 오전 7:24:04	16:24:04	2.0.10.252	207		2	{/}	효미	NULL	NULL	NULL	11	1	75	NULL	NULL	NULL	KSY2	List2	NULL	NULL	NULL	NULL	NULL	NULL	NULL	NULL	NULL	1	{/}	0	4	636114	0	{/}	398	636512
좌우반구com(CVF, UVF, BVF)_2	12	1	<?xml version="1.0"?>\n<Clock xmlns:dt="urn:schemas-microsoft-com:datatypes"><Description dt:dt="string">E-Prime Primary Realtime Clock</Description><StartTime><Timestamp dt:dt="int">0</Timestamp><DateUtc dt:dt="string">2020-10-08T07:24:03Z</DateUtc></StartTime><FrequencyChanges><FrequencyChange><Frequency dt:dt="r8">2699960000</Frequency><Timestamp dt:dt="r8">4.1602066642423E+15</Timestamp><Curr…	좌우반구com(CVF, UVF, BVF)_2-012-1	60.021	1.0.0.165	1	-1211419170	Professional	2.0.10.242	2.0.10.356	10-08-2020	2020-10-08 오전 7:24:04	16:24:04	2.0.10.252	321		2	{/}	효탈	NULL	NULL	NULL	NULL	NULL	NULL	77	1	57	KSY2	List3	NULL	NULL	NULL	NULL	NULL	NULL	NULL	NULL	NULL	1	{/}	1	3	956802	0	{/}	371	957173
좌우반구com(CVF, UVF, BVF)_2	12	1	<?xml version="1.0"?>\n<Clock xmlns:dt="urn:schemas-microsoft-com:datatypes"><Description dt:dt="string">E-Prime Primary Realtime Clock</Description><StartTime><Timestamp dt:dt="int">0</Timestamp><DateUtc dt:dt="string">2020-10-08T07:24:03Z</DateUtc></StartTime><FrequencyChanges><FrequencyChange><Frequency dt:dt="r8">2699960000</Frequency><Timestamp dt:dt="r8">4.1602066642423E+15</Timestamp><Curr…	좌우반구com(CVF, UVF, BVF)_2-012-1	60.021	1.0.0.165	1	-1211419170	Professional	2.0.10.242	2.0.10.356	10-08-2020	2020-10-08 오전 7:24:04	16:24:04	2.0.10.252	151		2	{/}	효헤	NULL	NULL	NULL	87	1	19	NULL	NULL	NULL	KSY4	List2	NULL	NULL	NULL	NULL	NULL	NULL	NULL	NULL	NULL	1	{/}	1	3	491197	0	{/}	500	491697
좌우반구com(CVF, UVF, BVF)_2	12	1	<?xml version="1.0"?>\n<Clock xmlns:dt="urn:schemas-microsoft-com:datatypes"><Description dt:dt="string">E-Prime Primary Realtime Clock</Description><StartTime><Timestamp dt:dt="int">0</Timestamp><DateUtc dt:dt="string">2020-10-08T07:24:03Z</DateUtc></StartTime><FrequencyChanges><FrequencyChange><Frequency dt:dt="r8">2699960000</Frequency><Timestamp dt:dt="r8">4.1602066642423E+15</Timestamp><Curr…	좌우반구com(CVF, UVF, BVF)_2-012-1	60.021	1.0.0.165	1	-1211419170	Professional	2.0.10.242	2.0.10.356	10-08-2020	2020-10-08 오전 7:24:04	16:24:04	2.0.10.252	17		2	{/}	후검	4	1	17	NULL	NULL	NULL	NULL	NULL	NULL	KSY4	List1	NULL	NULL	NULL	NULL	NULL	NULL	NULL	NULL	NULL	0	{/}	0	4	57065	0	z	252	57317
좌우반구com(CVF, UVF, BVF)_2	12	1	<?xml version="1.0"?>\n<Clock xmlns:dt="urn:schemas-microsoft-com:datatypes"><Description dt:dt="string">E-Prime Primary Realtime Clock</Description><StartTime><Timestamp dt:dt="int">0</Timestamp><DateUtc dt:dt="string">2020-10-08T07:24:03Z</DateUtc></StartTime><FrequencyChanges><FrequencyChange><Frequency dt:dt="r8">2699960000</Frequency><Timestamp dt:dt="r8">4.1602066642423E+15</Timestamp><Curr…	좌우반구com(CVF, UVF, BVF)_2-012-1	60.021	1.0.0.165	1	-1211419170	Professional	2.0.10.242	2.0.10.356	10-08-2020	2020-10-08 오전 7:24:04	16:24:04	2.0.10.252	292		1	z	후대	NULL	NULL	NULL	NULL	NULL	NULL	68	1	28	KSY3	List3	NULL	NULL	NULL	NULL	NULL	NULL	NULL	NULL	NULL	1	z	0	3	881645	0	z	585	882230
좌우반구com(CVF, UVF, BVF)_2	12	1	<?xml version="1.0"?>\n<Clock xmlns:dt="urn:schemas-microsoft-com:datatypes"><Description dt:dt="string">E-Prime Primary Realtime Clock</Description><StartTime><Timestamp dt:dt="int">0</Timestamp><DateUtc dt:dt="string">2020-10-08T07:24:03Z</DateUtc></StartTime><FrequencyChanges><FrequencyChange><Frequency dt:dt="r8">2699960000</Frequency><Timestamp dt:dt="r8">4.1602066642423E+15</Timestamp><Curr…	좌우반구com(CVF, UVF, BVF)_2-012-1	60.021	1.0.0.165	1	-1211419170	Professional	2.0.10.242	2.0.10.356	10-08-2020	2020-10-08 오전 7:24:04	16:24:04	2.0.10.252	343		1	z	후자	NULL	NULL	NULL	NULL	NULL	NULL	27	1	79	KSY3	List3	NULL	NULL	NULL	NULL	NULL	NULL	NULL	NULL	NULL	1	z	0	3	1013499	0	z	225	1013724
좌우반구com(CVF, UVF, BVF)_2	12	1	<?xml version="1.0"?>\n<Clock xmlns:dt="urn:schemas-microsoft-com:datatypes"><Description dt:dt="string">E-Prime Primary Realtime Clock</Description><StartTime><Timestamp dt:dt="int">0</Timestamp><DateUtc dt:dt="string">2020-10-08T07:24:03Z</DateUtc></StartTime><FrequencyChanges><FrequencyChange><Frequency dt:dt="r8">2699960000</Frequency><Timestamp dt:dt="r8">4.1602066642423E+15</Timestamp><Curr…	좌우반구com(CVF, UVF, BVF)_2-012-1	60.021	1.0.0.165	1	-1211419170	Professional	2.0.10.242	2.0.10.356	10-08-2020	2020-10-08 오전 7:24:04	16:24:04	2.0.10.252	112		2	{/}	훈걱	48	1	112	NULL	NULL	NULL	NULL	NULL	NULL	KSY3	List1	NULL	NULL	NULL	NULL	NULL	NULL	NULL	NULL	NULL	1	{/}	0	3	305578	0	{/}	489	306067
좌우반구com(CVF, UVF, BVF)_2	12	1	<?xml version="1.0"?>\n<Clock xmlns:dt="urn:schemas-microsoft-com:datatypes"><Description dt:dt="string">E-Prime Primary Realtime Clock</Description><StartTime><Timestamp dt:dt="int">0</Timestamp><DateUtc dt:dt="string">2020-10-08T07:24:03Z</DateUtc></StartTime><FrequencyChanges><FrequencyChange><Frequency dt:dt="r8">2699960000</Frequency><Timestamp dt:dt="r8">4.1602066642423E+15</Timestamp><Curr…	좌우반구com(CVF, UVF, BVF)_2-012-1	60.021	1.0.0.165	1	-1211419170	Professional	2.0.10.242	2.0.10.356	10-08-2020	2020-10-08 오전 7:24:04	16:24:04	2.0.10.252	373		2	{/}	훈차	NULL	NULL	NULL	NULL	NULL	NULL	79	1	109	KSY	List3	0		0	0	1090523	183		0	0	1	{/}	0	3	1090706	0	{/}	466	1091172
좌우반구com(CVF, UVF, BVF)_2	12	1	<?xml version="1.0"?>\n<Clock xmlns:dt="urn:schemas-microsoft-com:datatypes"><Description dt:dt="string">E-Prime Primary Realtime Clock</Description><StartTime><Timestamp dt:dt="int">0</Timestamp><DateUtc dt:dt="string">2020-10-08T07:24:03Z</DateUtc></StartTime><FrequencyChanges><FrequencyChange><Frequency dt:dt="r8">2699960000</Frequency><Timestamp dt:dt="r8">4.1602066642423E+15</Timestamp><Curr…	좌우반구com(CVF, UVF, BVF)_2-012-1	60.021	1.0.0.165	1	-1211419170	Professional	2.0.10.242	2.0.10.356	10-08-2020	2020-10-08 오전 7:24:04	16:24:04	2.0.10.252	239		2	{/}	휘섭	NULL	NULL	NULL	29	1	107	NULL	NULL	NULL	KSY	List2	0		0	0	721451	183		0	0	1	{/}	0	3	721634	0	{/}	317	721951
좌우반구com(CVF, UVF, BVF)_2	12	1	<?xml version="1.0"?>\n<Clock xmlns:dt="urn:schemas-microsoft-com:datatypes"><Description dt:dt="string">E-Prime Primary Realtime Clock</Description><StartTime><Timestamp dt:dt="int">0</Timestamp><DateUtc dt:dt="string">2020-10-08T07:24:03Z</DateUtc></StartTime><FrequencyChanges><FrequencyChange><Frequency dt:dt="r8">2699960000</Frequency><Timestamp dt:dt="r8">4.1602066642423E+15</Timestamp><Curr…	좌우반구com(CVF, UVF, BVF)_2-012-1	60.021	1.0.0.165	1	-1211419170	Professional	2.0.10.242	2.0.10.356	10-08-2020	2020-10-08 오전 7:24:04	16:24:04	2.0.10.252	338		2	{/}	희강	NULL	NULL	NULL	NULL	NULL	NULL	73	1	74	KSY2	List3	NULL	NULL	NULL	NULL	NULL	NULL	NULL	NULL	NULL	1	{/}	0	4	999921	0	{/}	339	1000260
좌우반구com(CVF, UVF, BVF)_2	12	1	<?xml version="1.0"?>\n<Clock xmlns:dt="urn:schemas-microsoft-com:datatypes"><Description dt:dt="string">E-Prime Primary Realtime Clock</Description><StartTime><Timestamp dt:dt="int">0</Timestamp><DateUtc dt:dt="string">2020-10-08T07:24:03Z</DateUtc></StartTime><FrequencyChanges><FrequencyChange><Frequency dt:dt="r8">2699960000</Frequency><Timestamp dt:dt="r8">4.1602066642423E+15</Timestamp><Curr…	좌우반구com(CVF, UVF, BVF)_2-012-1	60.021	1.0.0.165	1	-1211419170	Professional	2.0.10.242	2.0.10.356	10-08-2020	2020-10-08 오전 7:24:04	16:24:04	2.0.10.252	114		1	z	희망	29	1	114	NULL	NULL	NULL	NULL	NULL	NULL	KSY3	List1	NULL	NULL	NULL	NULL	NULL	NULL	NULL	NULL	NULL	1	z	0	3	310793	0	z	377	311170
좌우반구com(CVF, UVF, BVF)_2	12	1	<?xml version="1.0"?>\n<Clock xmlns:dt="urn:schemas-microsoft-com:datatypes"><Description dt:dt="string">E-Prime Primary Realtime Clock</Description><StartTime><Timestamp dt:dt="int">0</Timestamp><DateUtc dt:dt="string">2020-10-08T07:24:03Z</DateUtc></StartTime><FrequencyChanges><FrequencyChange><Frequency dt:dt="r8">2699960000</Frequency><Timestamp dt:dt="r8">4.1602066642423E+15</Timestamp><Curr…	좌우반구com(CVF, UVF, BVF)_2-012-1	60.021	1.0.0.165	1	-1211419170	Professional	2.0.10.242	2.0.10.356	10-08-2020	2020-10-08 오전 7:24:04	16:24:04	2.0.10.252	187		2	{/}	희외	NULL	NULL	NULL	25	1	55	NULL	NULL	NULL	KSY4	List2	NULL	NULL	NULL	NULL	NULL	NULL	NULL	NULL	NULL	1	{/}	1	3	583698	0	{/}	398	584096
좌우반구com(CVF, UVF, BVF)_2	12	1	<?xml version="1.0"?>\n<Clock xmlns:dt="urn:schemas-microsoft-com:datatypes"><Description dt:dt="string">E-Prime Primary Realtime Clock</Description><StartTime><Timestamp dt:dt="int">0</Timestamp><DateUtc dt:dt="string">2020-10-08T07:24:03Z</DateUtc></StartTime><FrequencyChanges><FrequencyChange><Frequency dt:dt="r8">2699960000</Frequency><Timestamp dt:dt="r8">4.1602066642423E+15</Timestamp><Curr…	좌우반구com(CVF, UVF, BVF)_2-012-1	60.021	1.0.0.165	1	-1211419170	Professional	2.0.10.242	2.0.10.356	10-08-2020	2020-10-08 오전 7:24:04	16:24:04	2.0.10.252	189		2	{/}	희응	NULL	NULL	NULL	58	1	57	NULL	NULL	NULL	KSY3	List2	NULL	NULL	NULL	NULL	NULL	NULL	NULL	NULL	NULL	0	{/}	1	3	588763	0	z	501	589264
