# Supplementary material for: Decoding foveal word recognition: the role of interhemispheric inhibition in bilateral hemispheric processing
Source: Front Psychol. 2023 Nov 30;14:1293529. doi: 10.3389/fpsyg.2023.1293529 (PMC10720635; doi:10.3389/fpsyg.2023.1293529)
Supplement: Supplementary file 1 [file Data_Sheet_1.ZIP › data/Exp1/E1_006.txt]

STRING	INTEGER	INTEGER	STRING	STRING	STRING	STRING	STRING	STRING	STRING	STRING	STRING	STRING	STRING	STRING	STRING	INTEGER	STRING	STRING	STRING	STRING	STRING	STRING	STRING	STRING	STRING	STRING	STRING	STRING	STRING	STRING	STRING	STRING	STRING	STRING	STRING	STRING	STRING	STRING	STRING	STRING	STRING	STRING	STRING	STRING	STRING	STRING	STRING	STRING	STRING
EXPNAME	SUBJECT	SESSION	VARIABLE	VARIABLE	VARIABLE	VARIABLE	VARIABLE	VARIABLE	VARIABLE	VARIABLE	VARIABLE	VARIABLE	VARIABLE	VARIABLE	VARIABLE	LOG_LEVEL	VARIABLE	VARIABLE	VARIABLE	VARIABLE	VARIABLE	VARIABLE	VARIABLE	VARIABLE	VARIABLE	VARIABLE	VARIABLE	VARIABLE	VARIABLE	VARIABLE	VARIABLE	VARIABLE	VARIABLE	VARIABLE	VARIABLE	VARIABLE	VARIABLE	VARIABLE	VARIABLE	VARIABLE	VARIABLE	VARIABLE	VARIABLE	VARIABLE	VARIABLE	VARIABLE	VARIABLE	VARIABLE	VARIABLE
1	1	1	1	1	1	1	1	1	1	1	1	1	1	1	1	2	2	2	2	2	2	2	2	2	2	2	2	2	2	2	2	2	2	2	2	2	2	2	2	2	2	2	2	2	2	2	2	2	2
ExperimentName	Subject	Session	Clock.Information	DataFile.Basename	Display.RefreshRate	ExperimentVersion	Group	RandomSeed	RuntimeCapabilities	RuntimeVersion	RuntimeVersionExpected	SessionDate	SessionStartDateTimeUtc	SessionTime	StudioVersion	Block	blank	condition	correct	Exptarget	List1	List1.Cycle	List1.Sample	List2	List2.Cycle	List2.Sample	List3	List3.Cycle	List3.Sample	Procedure	Running	TextDisplay2.ACC	TextDisplay2.CRESP	TextDisplay2.DurationError	TextDisplay2.OnsetDelay	TextDisplay2.OnsetTime	TextDisplay2.OnsetToOnsetTime	TextDisplay2.RESP	TextDisplay2.RT	TextDisplay2.RTTime	TextDisplay6.ACC	TextDisplay6.CRESP	TextDisplay6.DurationError	TextDisplay6.OnsetDelay	TextDisplay6.OnsetTime	TextDisplay6.OnsetToOnsetTime	TextDisplay6.RESP	TextDisplay6.RT	TextDisplay6.RTTime
좌우반구com(CVF, UVF, BVF)_3	6	1	<?xml version="1.0"?>\n<Clock xmlns:dt="urn:schemas-microsoft-com:datatypes"><Description dt:dt="string">E-Prime Primary Realtime Clock</Description><StartTime><Timestamp dt:dt="int">0</Timestamp><DateUtc dt:dt="string">2020-10-07T01:47:25Z</DateUtc></StartTime><FrequencyChanges><FrequencyChange><Frequency dt:dt="r8">2699960000</Frequency><Timestamp dt:dt="r8">3.8723836562353E+15</Timestamp><Curr…	좌우반구com(CVF, UVF, BVF)_3-006-1	60.021	1.0.0.164	1	-1255828608	Professional	2.0.10.242	2.0.10.356	10-07-2020	2020-10-07 오전 1:47:25	10:47:25	2.0.10.252	387		1	{/}	가격	NULL	NULL	NULL	NULL	NULL	NULL	100	1	123	KSY3	List3	NULL	NULL	NULL	NULL	NULL	NULL	NULL	NULL	NULL	0	{/}	0	3	1132249	0	z	447	1132696
좌우반구com(CVF, UVF, BVF)_3	6	1	<?xml version="1.0"?>\n<Clock xmlns:dt="urn:schemas-microsoft-com:datatypes"><Description dt:dt="string">E-Prime Primary Realtime Clock</Description><StartTime><Timestamp dt:dt="int">0</Timestamp><DateUtc dt:dt="string">2020-10-07T01:47:25Z</DateUtc></StartTime><FrequencyChanges><FrequencyChange><Frequency dt:dt="r8">2699960000</Frequency><Timestamp dt:dt="r8">3.8723836562353E+15</Timestamp><Curr…	좌우반구com(CVF, UVF, BVF)_3-006-1	60.021	1.0.0.164	1	-1255828608	Professional	2.0.10.242	2.0.10.356	10-07-2020	2020-10-07 오전 1:47:25	10:47:25	2.0.10.252	262		1	{/}	가을	NULL	NULL	NULL	107	1	130	NULL	NULL	NULL	KSY3	List2	NULL	NULL	NULL	NULL	NULL	NULL	NULL	NULL	NULL	1	{/}	1	3	778388	0	{/}	480	778868
좌우반구com(CVF, UVF, BVF)_3	6	1	<?xml version="1.0"?>\n<Clock xmlns:dt="urn:schemas-microsoft-com:datatypes"><Description dt:dt="string">E-Prime Primary Realtime Clock</Description><StartTime><Timestamp dt:dt="int">0</Timestamp><DateUtc dt:dt="string">2020-10-07T01:47:25Z</DateUtc></StartTime><FrequencyChanges><FrequencyChange><Frequency dt:dt="r8">2699960000</Frequency><Timestamp dt:dt="r8">3.8723836562353E+15</Timestamp><Curr…	좌우반구com(CVF, UVF, BVF)_3-006-1	60.021	1.0.0.164	1	-1255828608	Professional	2.0.10.242	2.0.10.356	10-07-2020	2020-10-07 오전 1:47:25	10:47:25	2.0.10.252	338		1	{/}	간섭	NULL	NULL	NULL	NULL	NULL	NULL	86	1	74	KSY3	List3	NULL	NULL	NULL	NULL	NULL	NULL	NULL	NULL	NULL	1	{/}	0	3	999978	0	{/}	544	1000522
좌우반구com(CVF, UVF, BVF)_3	6	1	<?xml version="1.0"?>\n<Clock xmlns:dt="urn:schemas-microsoft-com:datatypes"><Description dt:dt="string">E-Prime Primary Realtime Clock</Description><StartTime><Timestamp dt:dt="int">0</Timestamp><DateUtc dt:dt="string">2020-10-07T01:47:25Z</DateUtc></StartTime><FrequencyChanges><FrequencyChange><Frequency dt:dt="r8">2699960000</Frequency><Timestamp dt:dt="r8">3.8723836562353E+15</Timestamp><Curr…	좌우반구com(CVF, UVF, BVF)_3-006-1	60.021	1.0.0.164	1	-1255828608	Professional	2.0.10.242	2.0.10.356	10-07-2020	2020-10-07 오전 1:47:25	10:47:25	2.0.10.252	87		2	z	간습	41	1	87	NULL	NULL	NULL	NULL	NULL	NULL	KSY2	List1	NULL	NULL	NULL	NULL	NULL	NULL	NULL	NULL	NULL	1	z	0	3	262484	0	z	900	263384
좌우반구com(CVF, UVF, BVF)_3	6	1	<?xml version="1.0"?>\n<Clock xmlns:dt="urn:schemas-microsoft-com:datatypes"><Description dt:dt="string">E-Prime Primary Realtime Clock</Description><StartTime><Timestamp dt:dt="int">0</Timestamp><DateUtc dt:dt="string">2020-10-07T01:47:25Z</DateUtc></StartTime><FrequencyChanges><FrequencyChange><Frequency dt:dt="r8">2699960000</Frequency><Timestamp dt:dt="r8">3.8723836562353E+15</Timestamp><Curr…	좌우반구com(CVF, UVF, BVF)_3-006-1	60.021	1.0.0.164	1	-1255828608	Professional	2.0.10.242	2.0.10.356	10-07-2020	2020-10-07 오전 1:47:25	10:47:25	2.0.10.252	49		2	z	감환	127	1	49	NULL	NULL	NULL	NULL	NULL	NULL	KSY2	List1	NULL	NULL	NULL	NULL	NULL	NULL	NULL	NULL	NULL	1	z	0	3	157737	0	z	944	158681
좌우반구com(CVF, UVF, BVF)_3	6	1	<?xml version="1.0"?>\n<Clock xmlns:dt="urn:schemas-microsoft-com:datatypes"><Description dt:dt="string">E-Prime Primary Realtime Clock</Description><StartTime><Timestamp dt:dt="int">0</Timestamp><DateUtc dt:dt="string">2020-10-07T01:47:25Z</DateUtc></StartTime><FrequencyChanges><FrequencyChange><Frequency dt:dt="r8">2699960000</Frequency><Timestamp dt:dt="r8">3.8723836562353E+15</Timestamp><Curr…	좌우반구com(CVF, UVF, BVF)_3-006-1	60.021	1.0.0.164	1	-1255828608	Professional	2.0.10.242	2.0.10.356	10-07-2020	2020-10-07 오전 1:47:25	10:47:25	2.0.10.252	151		1	{/}	강도	NULL	NULL	NULL	14	1	19	NULL	NULL	NULL	KSY3	List2	NULL	NULL	NULL	NULL	NULL	NULL	NULL	NULL	NULL	1	{/}	0	3	474194	0	{/}	324	474518
좌우반구com(CVF, UVF, BVF)_3	6	1	<?xml version="1.0"?>\n<Clock xmlns:dt="urn:schemas-microsoft-com:datatypes"><Description dt:dt="string">E-Prime Primary Realtime Clock</Description><StartTime><Timestamp dt:dt="int">0</Timestamp><DateUtc dt:dt="string">2020-10-07T01:47:25Z</DateUtc></StartTime><FrequencyChanges><FrequencyChange><Frequency dt:dt="r8">2699960000</Frequency><Timestamp dt:dt="r8">3.8723836562353E+15</Timestamp><Curr…	좌우반구com(CVF, UVF, BVF)_3-006-1	60.021	1.0.0.164	1	-1255828608	Professional	2.0.10.242	2.0.10.356	10-07-2020	2020-10-07 오전 1:47:25	10:47:25	2.0.10.252	123		2	z	강례	63	1	123	NULL	NULL	NULL	NULL	NULL	NULL	KSY4	List1	NULL	NULL	NULL	NULL	NULL	NULL	NULL	NULL	NULL	0	z	1	3	361716	0	{/}	859	362575
좌우반구com(CVF, UVF, BVF)_3	6	1	<?xml version="1.0"?>\n<Clock xmlns:dt="urn:schemas-microsoft-com:datatypes"><Description dt:dt="string">E-Prime Primary Realtime Clock</Description><StartTime><Timestamp dt:dt="int">0</Timestamp><DateUtc dt:dt="string">2020-10-07T01:47:25Z</DateUtc></StartTime><FrequencyChanges><FrequencyChange><Frequency dt:dt="r8">2699960000</Frequency><Timestamp dt:dt="r8">3.8723836562353E+15</Timestamp><Curr…	좌우반구com(CVF, UVF, BVF)_3-006-1	60.021	1.0.0.164	1	-1255828608	Professional	2.0.10.242	2.0.10.356	10-07-2020	2020-10-07 오전 1:47:25	10:47:25	2.0.10.252	125		2	z	강방	58	1	125	NULL	NULL	NULL	NULL	NULL	NULL	KSY2	List1	NULL	NULL	NULL	NULL	NULL	NULL	NULL	NULL	NULL	1	z	0	3	367498	0	z	941	368439
좌우반구com(CVF, UVF, BVF)_3	6	1	<?xml version="1.0"?>\n<Clock xmlns:dt="urn:schemas-microsoft-com:datatypes"><Description dt:dt="string">E-Prime Primary Realtime Clock</Description><StartTime><Timestamp dt:dt="int">0</Timestamp><DateUtc dt:dt="string">2020-10-07T01:47:25Z</DateUtc></StartTime><FrequencyChanges><FrequencyChange><Frequency dt:dt="r8">2699960000</Frequency><Timestamp dt:dt="r8">3.8723836562353E+15</Timestamp><Curr…	좌우반구com(CVF, UVF, BVF)_3-006-1	60.021	1.0.0.164	1	-1255828608	Professional	2.0.10.242	2.0.10.356	10-07-2020	2020-10-07 오전 1:47:25	10:47:25	2.0.10.252	144		1	{/}	개념	NULL	NULL	NULL	58	1	12	NULL	NULL	NULL	KSY3	List2	NULL	NULL	NULL	NULL	NULL	NULL	NULL	NULL	NULL	1	{/}	0	4	455451	0	{/}	267	455718
좌우반구com(CVF, UVF, BVF)_3	6	1	<?xml version="1.0"?>\n<Clock xmlns:dt="urn:schemas-microsoft-com:datatypes"><Description dt:dt="string">E-Prime Primary Realtime Clock</Description><StartTime><Timestamp dt:dt="int">0</Timestamp><DateUtc dt:dt="string">2020-10-07T01:47:25Z</DateUtc></StartTime><FrequencyChanges><FrequencyChange><Frequency dt:dt="r8">2699960000</Frequency><Timestamp dt:dt="r8">3.8723836562353E+15</Timestamp><Curr…	좌우반구com(CVF, UVF, BVF)_3-006-1	60.021	1.0.0.164	1	-1255828608	Professional	2.0.10.242	2.0.10.356	10-07-2020	2020-10-07 오전 1:47:25	10:47:25	2.0.10.252	380		2	z	개례	NULL	NULL	NULL	NULL	NULL	NULL	120	1	116	KSY	List3	0		0	-1	1113022	184		0	0	1	z	0	4	1113206	0	z	427	1113633
좌우반구com(CVF, UVF, BVF)_3	6	1	<?xml version="1.0"?>\n<Clock xmlns:dt="urn:schemas-microsoft-com:datatypes"><Description dt:dt="string">E-Prime Primary Realtime Clock</Description><StartTime><Timestamp dt:dt="int">0</Timestamp><DateUtc dt:dt="string">2020-10-07T01:47:25Z</DateUtc></StartTime><FrequencyChanges><FrequencyChange><Frequency dt:dt="r8">2699960000</Frequency><Timestamp dt:dt="r8">3.8723836562353E+15</Timestamp><Curr…	좌우반구com(CVF, UVF, BVF)_3-006-1	60.021	1.0.0.164	1	-1255828608	Professional	2.0.10.242	2.0.10.356	10-07-2020	2020-10-07 오전 1:47:25	10:47:25	2.0.10.252	27		1	{/}	개인	48	1	27	NULL	NULL	NULL	NULL	NULL	NULL	KSY3	List1	NULL	NULL	NULL	NULL	NULL	NULL	NULL	NULL	NULL	1	{/}	0	4	95659	0	{/}	599	96258
좌우반구com(CVF, UVF, BVF)_3	6	1	<?xml version="1.0"?>\n<Clock xmlns:dt="urn:schemas-microsoft-com:datatypes"><Description dt:dt="string">E-Prime Primary Realtime Clock</Description><StartTime><Timestamp dt:dt="int">0</Timestamp><DateUtc dt:dt="string">2020-10-07T01:47:25Z</DateUtc></StartTime><FrequencyChanges><FrequencyChange><Frequency dt:dt="r8">2699960000</Frequency><Timestamp dt:dt="r8">3.8723836562353E+15</Timestamp><Curr…	좌우반구com(CVF, UVF, BVF)_3-006-1	60.021	1.0.0.164	1	-1255828608	Professional	2.0.10.242	2.0.10.356	10-07-2020	2020-10-07 오전 1:47:25	10:47:25	2.0.10.252	23		2	z	개협	51	1	23	NULL	NULL	NULL	NULL	NULL	NULL	KSY	List1	0		0	0	84113	183		0	0	1	z	0	3	84296	0	z	954	85250
좌우반구com(CVF, UVF, BVF)_3	6	1	<?xml version="1.0"?>\n<Clock xmlns:dt="urn:schemas-microsoft-com:datatypes"><Description dt:dt="string">E-Prime Primary Realtime Clock</Description><StartTime><Timestamp dt:dt="int">0</Timestamp><DateUtc dt:dt="string">2020-10-07T01:47:25Z</DateUtc></StartTime><FrequencyChanges><FrequencyChange><Frequency dt:dt="r8">2699960000</Frequency><Timestamp dt:dt="r8">3.8723836562353E+15</Timestamp><Curr…	좌우반구com(CVF, UVF, BVF)_3-006-1	60.021	1.0.0.164	1	-1255828608	Professional	2.0.10.242	2.0.10.356	10-07-2020	2020-10-07 오전 1:47:25	10:47:25	2.0.10.252	377		2	z	거생	NULL	NULL	NULL	NULL	NULL	NULL	32	1	113	KSY2	List3	NULL	NULL	NULL	NULL	NULL	NULL	NULL	NULL	NULL	0	z	1	3	1104675	0	{/}	734	1105409
좌우반구com(CVF, UVF, BVF)_3	6	1	<?xml version="1.0"?>\n<Clock xmlns:dt="urn:schemas-microsoft-com:datatypes"><Description dt:dt="string">E-Prime Primary Realtime Clock</Description><StartTime><Timestamp dt:dt="int">0</Timestamp><DateUtc dt:dt="string">2020-10-07T01:47:25Z</DateUtc></StartTime><FrequencyChanges><FrequencyChange><Frequency dt:dt="r8">2699960000</Frequency><Timestamp dt:dt="r8">3.8723836562353E+15</Timestamp><Curr…	좌우반구com(CVF, UVF, BVF)_3-006-1	60.021	1.0.0.164	1	-1255828608	Professional	2.0.10.242	2.0.10.356	10-07-2020	2020-10-07 오전 1:47:25	10:47:25	2.0.10.252	263		1	{/}	걱정	NULL	NULL	NULL	16	1	131	NULL	NULL	NULL	KSY3	List2	NULL	NULL	NULL	NULL	NULL	NULL	NULL	NULL	NULL	1	{/}	0	3	781071	0	{/}	460	781531
좌우반구com(CVF, UVF, BVF)_3	6	1	<?xml version="1.0"?>\n<Clock xmlns:dt="urn:schemas-microsoft-com:datatypes"><Description dt:dt="string">E-Prime Primary Realtime Clock</Description><StartTime><Timestamp dt:dt="int">0</Timestamp><DateUtc dt:dt="string">2020-10-07T01:47:25Z</DateUtc></StartTime><FrequencyChanges><FrequencyChange><Frequency dt:dt="r8">2699960000</Frequency><Timestamp dt:dt="r8">3.8723836562353E+15</Timestamp><Curr…	좌우반구com(CVF, UVF, BVF)_3-006-1	60.021	1.0.0.164	1	-1255828608	Professional	2.0.10.242	2.0.10.356	10-07-2020	2020-10-07 오전 1:47:25	10:47:25	2.0.10.252	48		2	z	걱최	132	1	48	NULL	NULL	NULL	NULL	NULL	NULL	KSY2	List1	NULL	NULL	NULL	NULL	NULL	NULL	NULL	NULL	NULL	1	z	0	3	154755	0	z	790	155545
좌우반구com(CVF, UVF, BVF)_3	6	1	<?xml version="1.0"?>\n<Clock xmlns:dt="urn:schemas-microsoft-com:datatypes"><Description dt:dt="string">E-Prime Primary Realtime Clock</Description><StartTime><Timestamp dt:dt="int">0</Timestamp><DateUtc dt:dt="string">2020-10-07T01:47:25Z</DateUtc></StartTime><FrequencyChanges><FrequencyChange><Frequency dt:dt="r8">2699960000</Frequency><Timestamp dt:dt="r8">3.8723836562353E+15</Timestamp><Curr…	좌우반구com(CVF, UVF, BVF)_3-006-1	60.021	1.0.0.164	1	-1255828608	Professional	2.0.10.242	2.0.10.356	10-07-2020	2020-10-07 오전 1:47:25	10:47:25	2.0.10.252	29		2	z	건적	99	1	29	NULL	NULL	NULL	NULL	NULL	NULL	KSY2	List1	NULL	NULL	NULL	NULL	NULL	NULL	NULL	NULL	NULL	0	z	0	3	101007	0	{/}	467	101474
좌우반구com(CVF, UVF, BVF)_3	6	1	<?xml version="1.0"?>\n<Clock xmlns:dt="urn:schemas-microsoft-com:datatypes"><Description dt:dt="string">E-Prime Primary Realtime Clock</Description><StartTime><Timestamp dt:dt="int">0</Timestamp><DateUtc dt:dt="string">2020-10-07T01:47:25Z</DateUtc></StartTime><FrequencyChanges><FrequencyChange><Frequency dt:dt="r8">2699960000</Frequency><Timestamp dt:dt="r8">3.8723836562353E+15</Timestamp><Curr…	좌우반구com(CVF, UVF, BVF)_3-006-1	60.021	1.0.0.164	1	-1255828608	Professional	2.0.10.242	2.0.10.356	10-07-2020	2020-10-07 오전 1:47:25	10:47:25	2.0.10.252	18		2	z	검강	126	1	18	NULL	NULL	NULL	NULL	NULL	NULL	KSY4	List1	NULL	NULL	NULL	NULL	NULL	NULL	NULL	NULL	NULL	0	z	1	3	70417	0	{/}	633	71050
좌우반구com(CVF, UVF, BVF)_3	6	1	<?xml version="1.0"?>\n<Clock xmlns:dt="urn:schemas-microsoft-com:datatypes"><Description dt:dt="string">E-Prime Primary Realtime Clock</Description><StartTime><Timestamp dt:dt="int">0</Timestamp><DateUtc dt:dt="string">2020-10-07T01:47:25Z</DateUtc></StartTime><FrequencyChanges><FrequencyChange><Frequency dt:dt="r8">2699960000</Frequency><Timestamp dt:dt="r8">3.8723836562353E+15</Timestamp><Curr…	좌우반구com(CVF, UVF, BVF)_3-006-1	60.021	1.0.0.164	1	-1255828608	Professional	2.0.10.242	2.0.10.356	10-07-2020	2020-10-07 오전 1:47:25	10:47:25	2.0.10.252	127		1	{/}	검색	4	1	127	NULL	NULL	NULL	NULL	NULL	NULL	KSY3	List1	NULL	NULL	NULL	NULL	NULL	NULL	NULL	NULL	NULL	1	{/}	0	4	373296	0	{/}	343	373639
좌우반구com(CVF, UVF, BVF)_3	6	1	<?xml version="1.0"?>\n<Clock xmlns:dt="urn:schemas-microsoft-com:datatypes"><Description dt:dt="string">E-Prime Primary Realtime Clock</Description><StartTime><Timestamp dt:dt="int">0</Timestamp><DateUtc dt:dt="string">2020-10-07T01:47:25Z</DateUtc></StartTime><FrequencyChanges><FrequencyChange><Frequency dt:dt="r8">2699960000</Frequency><Timestamp dt:dt="r8">3.8723836562353E+15</Timestamp><Curr…	좌우반구com(CVF, UVF, BVF)_3-006-1	60.021	1.0.0.164	1	-1255828608	Professional	2.0.10.242	2.0.10.356	10-07-2020	2020-10-07 오전 1:47:25	10:47:25	2.0.10.252	211		2	z	검죽	NULL	NULL	NULL	63	1	79	NULL	NULL	NULL	KSY4	List2	NULL	NULL	NULL	NULL	NULL	NULL	NULL	NULL	NULL	1	z	0	3	637404	0	z	441	637845
좌우반구com(CVF, UVF, BVF)_3	6	1	<?xml version="1.0"?>\n<Clock xmlns:dt="urn:schemas-microsoft-com:datatypes"><Description dt:dt="string">E-Prime Primary Realtime Clock</Description><StartTime><Timestamp dt:dt="int">0</Timestamp><DateUtc dt:dt="string">2020-10-07T01:47:25Z</DateUtc></StartTime><FrequencyChanges><FrequencyChange><Frequency dt:dt="r8">2699960000</Frequency><Timestamp dt:dt="r8">3.8723836562353E+15</Timestamp><Curr…	좌우반구com(CVF, UVF, BVF)_3-006-1	60.021	1.0.0.164	1	-1255828608	Professional	2.0.10.242	2.0.10.356	10-07-2020	2020-10-07 오전 1:47:25	10:47:25	2.0.10.252	260		2	z	검환	NULL	NULL	NULL	118	1	128	NULL	NULL	NULL	KSY2	List2	NULL	NULL	NULL	NULL	NULL	NULL	NULL	NULL	NULL	0	z	0	3	772357	0	{/}	1191	773548
좌우반구com(CVF, UVF, BVF)_3	6	1	<?xml version="1.0"?>\n<Clock xmlns:dt="urn:schemas-microsoft-com:datatypes"><Description dt:dt="string">E-Prime Primary Realtime Clock</Description><StartTime><Timestamp dt:dt="int">0</Timestamp><DateUtc dt:dt="string">2020-10-07T01:47:25Z</DateUtc></StartTime><FrequencyChanges><FrequencyChange><Frequency dt:dt="r8">2699960000</Frequency><Timestamp dt:dt="r8">3.8723836562353E+15</Timestamp><Curr…	좌우반구com(CVF, UVF, BVF)_3-006-1	60.021	1.0.0.164	1	-1255828608	Professional	2.0.10.242	2.0.10.356	10-07-2020	2020-10-07 오전 1:47:25	10:47:25	2.0.10.252	389		2	z	격례	NULL	NULL	NULL	NULL	NULL	NULL	84	1	125	KSY2	List3	NULL	NULL	NULL	NULL	NULL	NULL	NULL	NULL	NULL	1	z	0	3	1137597	0	z	667	1138264
좌우반구com(CVF, UVF, BVF)_3	6	1	<?xml version="1.0"?>\n<Clock xmlns:dt="urn:schemas-microsoft-com:datatypes"><Description dt:dt="string">E-Prime Primary Realtime Clock</Description><StartTime><Timestamp dt:dt="int">0</Timestamp><DateUtc dt:dt="string">2020-10-07T01:47:25Z</DateUtc></StartTime><FrequencyChanges><FrequencyChange><Frequency dt:dt="r8">2699960000</Frequency><Timestamp dt:dt="r8">3.8723836562353E+15</Timestamp><Curr…	좌우반구com(CVF, UVF, BVF)_3-006-1	60.021	1.0.0.164	1	-1255828608	Professional	2.0.10.242	2.0.10.356	10-07-2020	2020-10-07 오전 1:47:25	10:47:25	2.0.10.252	187		1	{/}	결과	NULL	NULL	NULL	18	1	55	NULL	NULL	NULL	KSY3	List2	NULL	NULL	NULL	NULL	NULL	NULL	NULL	NULL	NULL	1	{/}	0	4	572677	0	{/}	520	573197
좌우반구com(CVF, UVF, BVF)_3	6	1	<?xml version="1.0"?>\n<Clock xmlns:dt="urn:schemas-microsoft-com:datatypes"><Description dt:dt="string">E-Prime Primary Realtime Clock</Description><StartTime><Timestamp dt:dt="int">0</Timestamp><DateUtc dt:dt="string">2020-10-07T01:47:25Z</DateUtc></StartTime><FrequencyChanges><FrequencyChange><Frequency dt:dt="r8">2699960000</Frequency><Timestamp dt:dt="r8">3.8723836562353E+15</Timestamp><Curr…	좌우반구com(CVF, UVF, BVF)_3-006-1	60.021	1.0.0.164	1	-1255828608	Professional	2.0.10.242	2.0.10.356	10-07-2020	2020-10-07 오전 1:47:25	10:47:25	2.0.10.252	153		1	{/}	결국	NULL	NULL	NULL	54	1	21	NULL	NULL	NULL	KSY3	List2	NULL	NULL	NULL	NULL	NULL	NULL	NULL	NULL	NULL	1	{/}	0	3	479792	0	{/}	366	480158
좌우반구com(CVF, UVF, BVF)_3	6	1	<?xml version="1.0"?>\n<Clock xmlns:dt="urn:schemas-microsoft-com:datatypes"><Description dt:dt="string">E-Prime Primary Realtime Clock</Description><StartTime><Timestamp dt:dt="int">0</Timestamp><DateUtc dt:dt="string">2020-10-07T01:47:25Z</DateUtc></StartTime><FrequencyChanges><FrequencyChange><Frequency dt:dt="r8">2699960000</Frequency><Timestamp dt:dt="r8">3.8723836562353E+15</Timestamp><Curr…	좌우반구com(CVF, UVF, BVF)_3-006-1	60.021	1.0.0.164	1	-1255828608	Professional	2.0.10.242	2.0.10.356	10-07-2020	2020-10-07 오전 1:47:25	10:47:25	2.0.10.252	291		1	{/}	결정	NULL	NULL	NULL	NULL	NULL	NULL	64	1	27	KSY3	List3	NULL	NULL	NULL	NULL	NULL	NULL	NULL	NULL	NULL	1	{/}	0	3	875155	0	{/}	472	875627
좌우반구com(CVF, UVF, BVF)_3	6	1	<?xml version="1.0"?>\n<Clock xmlns:dt="urn:schemas-microsoft-com:datatypes"><Description dt:dt="string">E-Prime Primary Realtime Clock</Description><StartTime><Timestamp dt:dt="int">0</Timestamp><DateUtc dt:dt="string">2020-10-07T01:47:25Z</DateUtc></StartTime><FrequencyChanges><FrequencyChange><Frequency dt:dt="r8">2699960000</Frequency><Timestamp dt:dt="r8">3.8723836562353E+15</Timestamp><Curr…	좌우반구com(CVF, UVF, BVF)_3-006-1	60.021	1.0.0.164	1	-1255828608	Professional	2.0.10.242	2.0.10.356	10-07-2020	2020-10-07 오전 1:47:25	10:47:25	2.0.10.252	39		2	z	결지	78	1	39	NULL	NULL	NULL	NULL	NULL	NULL	KSY3	List1	NULL	NULL	NULL	NULL	NULL	NULL	NULL	NULL	NULL	0	z	0	3	129797	0	{/}	764	130561
좌우반구com(CVF, UVF, BVF)_3	6	1	<?xml version="1.0"?>\n<Clock xmlns:dt="urn:schemas-microsoft-com:datatypes"><Description dt:dt="string">E-Prime Primary Realtime Clock</Description><StartTime><Timestamp dt:dt="int">0</Timestamp><DateUtc dt:dt="string">2020-10-07T01:47:25Z</DateUtc></StartTime><FrequencyChanges><FrequencyChange><Frequency dt:dt="r8">2699960000</Frequency><Timestamp dt:dt="r8">3.8723836562353E+15</Timestamp><Curr…	좌우반구com(CVF, UVF, BVF)_3-006-1	60.021	1.0.0.164	1	-1255828608	Professional	2.0.10.242	2.0.10.356	10-07-2020	2020-10-07 오전 1:47:25	10:47:25	2.0.10.252	334		2	z	결협	NULL	NULL	NULL	NULL	NULL	NULL	10	1	70	KSY2	List3	NULL	NULL	NULL	NULL	NULL	NULL	NULL	NULL	NULL	0	z	0	4	989049	0	{/}	753	989802
좌우반구com(CVF, UVF, BVF)_3	6	1	<?xml version="1.0"?>\n<Clock xmlns:dt="urn:schemas-microsoft-com:datatypes"><Description dt:dt="string">E-Prime Primary Realtime Clock</Description><StartTime><Timestamp dt:dt="int">0</Timestamp><DateUtc dt:dt="string">2020-10-07T01:47:25Z</DateUtc></StartTime><FrequencyChanges><FrequencyChange><Frequency dt:dt="r8">2699960000</Frequency><Timestamp dt:dt="r8">3.8723836562353E+15</Timestamp><Curr…	좌우반구com(CVF, UVF, BVF)_3-006-1	60.021	1.0.0.164	1	-1255828608	Professional	2.0.10.242	2.0.10.356	10-07-2020	2020-10-07 오전 1:47:25	10:47:25	2.0.10.252	366		1	{/}	경비	NULL	NULL	NULL	NULL	NULL	NULL	95	1	102	KSY3	List3	NULL	NULL	NULL	NULL	NULL	NULL	NULL	NULL	NULL	1	{/}	0	4	1075036	0	{/}	357	1075393
좌우반구com(CVF, UVF, BVF)_3	6	1	<?xml version="1.0"?>\n<Clock xmlns:dt="urn:schemas-microsoft-com:datatypes"><Description dt:dt="string">E-Prime Primary Realtime Clock</Description><StartTime><Timestamp dt:dt="int">0</Timestamp><DateUtc dt:dt="string">2020-10-07T01:47:25Z</DateUtc></StartTime><FrequencyChanges><FrequencyChange><Frequency dt:dt="r8">2699960000</Frequency><Timestamp dt:dt="r8">3.8723836562353E+15</Timestamp><Curr…	좌우반구com(CVF, UVF, BVF)_3-006-1	60.021	1.0.0.164	1	-1255828608	Professional	2.0.10.242	2.0.10.356	10-07-2020	2020-10-07 오전 1:47:25	10:47:25	2.0.10.252	201		1	{/}	경험	NULL	NULL	NULL	46	1	69	NULL	NULL	NULL	KSY3	List2	NULL	NULL	NULL	NULL	NULL	NULL	NULL	NULL	NULL	0	{/}	0	4	610547	0	z	722	611269
좌우반구com(CVF, UVF, BVF)_3	6	1	<?xml version="1.0"?>\n<Clock xmlns:dt="urn:schemas-microsoft-com:datatypes"><Description dt:dt="string">E-Prime Primary Realtime Clock</Description><StartTime><Timestamp dt:dt="int">0</Timestamp><DateUtc dt:dt="string">2020-10-07T01:47:25Z</DateUtc></StartTime><FrequencyChanges><FrequencyChange><Frequency dt:dt="r8">2699960000</Frequency><Timestamp dt:dt="r8">3.8723836562353E+15</Timestamp><Curr…	좌우반구com(CVF, UVF, BVF)_3-006-1	60.021	1.0.0.164	1	-1255828608	Professional	2.0.10.242	2.0.10.356	10-07-2020	2020-10-07 오전 1:47:25	10:47:25	2.0.10.252	60		1	{/}	경호	29	1	60	NULL	NULL	NULL	NULL	NULL	NULL	KSY3	List1	NULL	NULL	NULL	NULL	NULL	NULL	NULL	NULL	NULL	1	{/}	1	3	188976	0	{/}	553	189529
좌우반구com(CVF, UVF, BVF)_3	6	1	<?xml version="1.0"?>\n<Clock xmlns:dt="urn:schemas-microsoft-com:datatypes"><Description dt:dt="string">E-Prime Primary Realtime Clock</Description><StartTime><Timestamp dt:dt="int">0</Timestamp><DateUtc dt:dt="string">2020-10-07T01:47:25Z</DateUtc></StartTime><FrequencyChanges><FrequencyChange><Frequency dt:dt="r8">2699960000</Frequency><Timestamp dt:dt="r8">3.8723836562353E+15</Timestamp><Curr…	좌우반구com(CVF, UVF, BVF)_3-006-1	60.021	1.0.0.164	1	-1255828608	Professional	2.0.10.242	2.0.10.356	10-07-2020	2020-10-07 오전 1:47:25	10:47:25	2.0.10.252	42		1	{/}	계기	88	1	42	NULL	NULL	NULL	NULL	NULL	NULL	KSY3	List1	NULL	NULL	NULL	NULL	NULL	NULL	NULL	NULL	NULL	1	{/}	0	4	138461	0	{/}	524	138985
좌우반구com(CVF, UVF, BVF)_3	6	1	<?xml version="1.0"?>\n<Clock xmlns:dt="urn:schemas-microsoft-com:datatypes"><Description dt:dt="string">E-Prime Primary Realtime Clock</Description><StartTime><Timestamp dt:dt="int">0</Timestamp><DateUtc dt:dt="string">2020-10-07T01:47:25Z</DateUtc></StartTime><FrequencyChanges><FrequencyChange><Frequency dt:dt="r8">2699960000</Frequency><Timestamp dt:dt="r8">3.8723836562353E+15</Timestamp><Curr…	좌우반구com(CVF, UVF, BVF)_3-006-1	60.021	1.0.0.164	1	-1255828608	Professional	2.0.10.242	2.0.10.356	10-07-2020	2020-10-07 오전 1:47:25	10:47:25	2.0.10.252	77		2	z	계님	61	1	77	NULL	NULL	NULL	NULL	NULL	NULL	KSY4	List1	NULL	NULL	NULL	NULL	NULL	NULL	NULL	NULL	NULL	0	z	0	4	235344	0	{/}	488	235832
좌우반구com(CVF, UVF, BVF)_3	6	1	<?xml version="1.0"?>\n<Clock xmlns:dt="urn:schemas-microsoft-com:datatypes"><Description dt:dt="string">E-Prime Primary Realtime Clock</Description><StartTime><Timestamp dt:dt="int">0</Timestamp><DateUtc dt:dt="string">2020-10-07T01:47:25Z</DateUtc></StartTime><FrequencyChanges><FrequencyChange><Frequency dt:dt="r8">2699960000</Frequency><Timestamp dt:dt="r8">3.8723836562353E+15</Timestamp><Curr…	좌우반구com(CVF, UVF, BVF)_3-006-1	60.021	1.0.0.164	1	-1255828608	Professional	2.0.10.242	2.0.10.356	10-07-2020	2020-10-07 오전 1:47:25	10:47:25	2.0.10.252	274		2	z	계락	NULL	NULL	NULL	NULL	NULL	NULL	125	1	10	KSY3	List3	NULL	NULL	NULL	NULL	NULL	NULL	NULL	NULL	NULL	0	z	0	3	830304	0	{/}	627	830931
좌우반구com(CVF, UVF, BVF)_3	6	1	<?xml version="1.0"?>\n<Clock xmlns:dt="urn:schemas-microsoft-com:datatypes"><Description dt:dt="string">E-Prime Primary Realtime Clock</Description><StartTime><Timestamp dt:dt="int">0</Timestamp><DateUtc dt:dt="string">2020-10-07T01:47:25Z</DateUtc></StartTime><FrequencyChanges><FrequencyChange><Frequency dt:dt="r8">2699960000</Frequency><Timestamp dt:dt="r8">3.8723836562353E+15</Timestamp><Curr…	좌우반구com(CVF, UVF, BVF)_3-006-1	60.021	1.0.0.164	1	-1255828608	Professional	2.0.10.242	2.0.10.356	10-07-2020	2020-10-07 오전 1:47:25	10:47:25	2.0.10.252	97		1	{/}	계수	24	1	97	NULL	NULL	NULL	NULL	NULL	NULL	KSY3	List1	NULL	NULL	NULL	NULL	NULL	NULL	NULL	NULL	NULL	1	{/}	0	3	290191	0	{/}	633	290824
좌우반구com(CVF, UVF, BVF)_3	6	1	<?xml version="1.0"?>\n<Clock xmlns:dt="urn:schemas-microsoft-com:datatypes"><Description dt:dt="string">E-Prime Primary Realtime Clock</Description><StartTime><Timestamp dt:dt="int">0</Timestamp><DateUtc dt:dt="string">2020-10-07T01:47:25Z</DateUtc></StartTime><FrequencyChanges><FrequencyChange><Frequency dt:dt="r8">2699960000</Frequency><Timestamp dt:dt="r8">3.8723836562353E+15</Timestamp><Curr…	좌우반구com(CVF, UVF, BVF)_3-006-1	60.021	1.0.0.164	1	-1255828608	Professional	2.0.10.242	2.0.10.356	10-07-2020	2020-10-07 오전 1:47:25	10:47:25	2.0.10.252	63		2	z	계여	9	1	63	NULL	NULL	NULL	NULL	NULL	NULL	KSY3	List1	NULL	NULL	NULL	NULL	NULL	NULL	NULL	NULL	NULL	1	z	0	3	196890	0	z	655	197545
좌우반구com(CVF, UVF, BVF)_3	6	1	<?xml version="1.0"?>\n<Clock xmlns:dt="urn:schemas-microsoft-com:datatypes"><Description dt:dt="string">E-Prime Primary Realtime Clock</Description><StartTime><Timestamp dt:dt="int">0</Timestamp><DateUtc dt:dt="string">2020-10-07T01:47:25Z</DateUtc></StartTime><FrequencyChanges><FrequencyChange><Frequency dt:dt="r8">2699960000</Frequency><Timestamp dt:dt="r8">3.8723836562353E+15</Timestamp><Curr…	좌우반구com(CVF, UVF, BVF)_3-006-1	60.021	1.0.0.164	1	-1255828608	Professional	2.0.10.242	2.0.10.356	10-07-2020	2020-10-07 오전 1:47:25	10:47:25	2.0.10.252	197		2	z	고률	NULL	NULL	NULL	103	1	65	NULL	NULL	NULL	KSY2	List2	NULL	NULL	NULL	NULL	NULL	NULL	NULL	NULL	NULL	1	z	1	3	599850	0	z	571	600421
좌우반구com(CVF, UVF, BVF)_3	6	1	<?xml version="1.0"?>\n<Clock xmlns:dt="urn:schemas-microsoft-com:datatypes"><Description dt:dt="string">E-Prime Primary Realtime Clock</Description><StartTime><Timestamp dt:dt="int">0</Timestamp><DateUtc dt:dt="string">2020-10-07T01:47:25Z</DateUtc></StartTime><FrequencyChanges><FrequencyChange><Frequency dt:dt="r8">2699960000</Frequency><Timestamp dt:dt="r8">3.8723836562353E+15</Timestamp><Curr…	좌우반구com(CVF, UVF, BVF)_3-006-1	60.021	1.0.0.164	1	-1255828608	Professional	2.0.10.242	2.0.10.356	10-07-2020	2020-10-07 오전 1:47:25	10:47:25	2.0.10.252	54		2	z	고청	104	1	54	NULL	NULL	NULL	NULL	NULL	NULL	KSY4	List1	NULL	NULL	NULL	NULL	NULL	NULL	NULL	NULL	NULL	1	z	1	3	171432	0	z	561	171993
좌우반구com(CVF, UVF, BVF)_3	6	1	<?xml version="1.0"?>\n<Clock xmlns:dt="urn:schemas-microsoft-com:datatypes"><Description dt:dt="string">E-Prime Primary Realtime Clock</Description><StartTime><Timestamp dt:dt="int">0</Timestamp><DateUtc dt:dt="string">2020-10-07T01:47:25Z</DateUtc></StartTime><FrequencyChanges><FrequencyChange><Frequency dt:dt="r8">2699960000</Frequency><Timestamp dt:dt="r8">3.8723836562353E+15</Timestamp><Curr…	좌우반구com(CVF, UVF, BVF)_3-006-1	60.021	1.0.0.164	1	-1255828608	Professional	2.0.10.242	2.0.10.356	10-07-2020	2020-10-07 오전 1:47:25	10:47:25	2.0.10.252	108		1	{/}	공기	46	1	108	NULL	NULL	NULL	NULL	NULL	NULL	KSY3	List1	NULL	NULL	NULL	NULL	NULL	NULL	NULL	NULL	NULL	1	{/}	1	3	320697	0	{/}	383	321080
좌우반구com(CVF, UVF, BVF)_3	6	1	<?xml version="1.0"?>\n<Clock xmlns:dt="urn:schemas-microsoft-com:datatypes"><Description dt:dt="string">E-Prime Primary Realtime Clock</Description><StartTime><Timestamp dt:dt="int">0</Timestamp><DateUtc dt:dt="string">2020-10-07T01:47:25Z</DateUtc></StartTime><FrequencyChanges><FrequencyChange><Frequency dt:dt="r8">2699960000</Frequency><Timestamp dt:dt="r8">3.8723836562353E+15</Timestamp><Curr…	좌우반구com(CVF, UVF, BVF)_3-006-1	60.021	1.0.0.164	1	-1255828608	Professional	2.0.10.242	2.0.10.356	10-07-2020	2020-10-07 오전 1:47:25	10:47:25	2.0.10.252	118		1	{/}	공백	65	1	118	NULL	NULL	NULL	NULL	NULL	NULL	KSY3	List1	NULL	NULL	NULL	NULL	NULL	NULL	NULL	NULL	NULL	1	{/}	0	3	348471	0	{/}	560	349031
좌우반구com(CVF, UVF, BVF)_3	6	1	<?xml version="1.0"?>\n<Clock xmlns:dt="urn:schemas-microsoft-com:datatypes"><Description dt:dt="string">E-Prime Primary Realtime Clock</Description><StartTime><Timestamp dt:dt="int">0</Timestamp><DateUtc dt:dt="string">2020-10-07T01:47:25Z</DateUtc></StartTime><FrequencyChanges><FrequencyChange><Frequency dt:dt="r8">2699960000</Frequency><Timestamp dt:dt="r8">3.8723836562353E+15</Timestamp><Curr…	좌우반구com(CVF, UVF, BVF)_3-006-1	60.021	1.0.0.164	1	-1255828608	Professional	2.0.10.242	2.0.10.356	10-07-2020	2020-10-07 오전 1:47:25	10:47:25	2.0.10.252	136		1	{/}	공포	NULL	NULL	NULL	99	1	4	NULL	NULL	NULL	KSY3	List2	NULL	NULL	NULL	NULL	NULL	NULL	NULL	NULL	NULL	1	{/}	1	3	434774	0	{/}	313	435087
좌우반구com(CVF, UVF, BVF)_3	6	1	<?xml version="1.0"?>\n<Clock xmlns:dt="urn:schemas-microsoft-com:datatypes"><Description dt:dt="string">E-Prime Primary Realtime Clock</Description><StartTime><Timestamp dt:dt="int">0</Timestamp><DateUtc dt:dt="string">2020-10-07T01:47:25Z</DateUtc></StartTime><FrequencyChanges><FrequencyChange><Frequency dt:dt="r8">2699960000</Frequency><Timestamp dt:dt="r8">3.8723836562353E+15</Timestamp><Curr…	좌우반구com(CVF, UVF, BVF)_3-006-1	60.021	1.0.0.164	1	-1255828608	Professional	2.0.10.242	2.0.10.356	10-07-2020	2020-10-07 오전 1:47:25	10:47:25	2.0.10.252	379		2	z	과법	NULL	NULL	NULL	NULL	NULL	NULL	90	1	115	KSY2	List3	NULL	NULL	NULL	NULL	NULL	NULL	NULL	NULL	NULL	1	z	1	3	1110223	0	z	770	1110993
좌우반구com(CVF, UVF, BVF)_3	6	1	<?xml version="1.0"?>\n<Clock xmlns:dt="urn:schemas-microsoft-com:datatypes"><Description dt:dt="string">E-Prime Primary Realtime Clock</Description><StartTime><Timestamp dt:dt="int">0</Timestamp><DateUtc dt:dt="string">2020-10-07T01:47:25Z</DateUtc></StartTime><FrequencyChanges><FrequencyChange><Frequency dt:dt="r8">2699960000</Frequency><Timestamp dt:dt="r8">3.8723836562353E+15</Timestamp><Curr…	좌우반구com(CVF, UVF, BVF)_3-006-1	60.021	1.0.0.164	1	-1255828608	Professional	2.0.10.242	2.0.10.356	10-07-2020	2020-10-07 오전 1:47:25	10:47:25	2.0.10.252	214		1	{/}	과정	NULL	NULL	NULL	48	1	82	NULL	NULL	NULL	KSY3	List2	NULL	NULL	NULL	NULL	NULL	NULL	NULL	NULL	NULL	1	{/}	0	3	645568	0	{/}	645	646213
좌우반구com(CVF, UVF, BVF)_3	6	1	<?xml version="1.0"?>\n<Clock xmlns:dt="urn:schemas-microsoft-com:datatypes"><Description dt:dt="string">E-Prime Primary Realtime Clock</Description><StartTime><Timestamp dt:dt="int">0</Timestamp><DateUtc dt:dt="string">2020-10-07T01:47:25Z</DateUtc></StartTime><FrequencyChanges><FrequencyChange><Frequency dt:dt="r8">2699960000</Frequency><Timestamp dt:dt="r8">3.8723836562353E+15</Timestamp><Curr…	좌우반구com(CVF, UVF, BVF)_3-006-1	60.021	1.0.0.164	1	-1255828608	Professional	2.0.10.242	2.0.10.356	10-07-2020	2020-10-07 오전 1:47:25	10:47:25	2.0.10.252	323		1	{/}	관계	NULL	NULL	NULL	NULL	NULL	NULL	33	1	59	KSY3	List3	NULL	NULL	NULL	NULL	NULL	NULL	NULL	NULL	NULL	1	{/}	0	4	960309	0	{/}	416	960725
좌우반구com(CVF, UVF, BVF)_3	6	1	<?xml version="1.0"?>\n<Clock xmlns:dt="urn:schemas-microsoft-com:datatypes"><Description dt:dt="string">E-Prime Primary Realtime Clock</Description><StartTime><Timestamp dt:dt="int">0</Timestamp><DateUtc dt:dt="string">2020-10-07T01:47:25Z</DateUtc></StartTime><FrequencyChanges><FrequencyChange><Frequency dt:dt="r8">2699960000</Frequency><Timestamp dt:dt="r8">3.8723836562353E+15</Timestamp><Curr…	좌우반구com(CVF, UVF, BVF)_3-006-1	60.021	1.0.0.164	1	-1255828608	Professional	2.0.10.242	2.0.10.356	10-07-2020	2020-10-07 오전 1:47:25	10:47:25	2.0.10.252	333		1	{/}	관측	NULL	NULL	NULL	NULL	NULL	NULL	81	1	69	KSY3	List3	NULL	NULL	NULL	NULL	NULL	NULL	NULL	NULL	NULL	1	{/}	0	4	986300	0	{/}	550	986850
좌우반구com(CVF, UVF, BVF)_3	6	1	<?xml version="1.0"?>\n<Clock xmlns:dt="urn:schemas-microsoft-com:datatypes"><Description dt:dt="string">E-Prime Primary Realtime Clock</Description><StartTime><Timestamp dt:dt="int">0</Timestamp><DateUtc dt:dt="string">2020-10-07T01:47:25Z</DateUtc></StartTime><FrequencyChanges><FrequencyChange><Frequency dt:dt="r8">2699960000</Frequency><Timestamp dt:dt="r8">3.8723836562353E+15</Timestamp><Curr…	좌우반구com(CVF, UVF, BVF)_3-006-1	60.021	1.0.0.164	1	-1255828608	Professional	2.0.10.242	2.0.10.356	10-07-2020	2020-10-07 오전 1:47:25	10:47:25	2.0.10.252	365		1	{/}	광장	NULL	NULL	NULL	NULL	NULL	NULL	67	1	101	KSY3	List3	NULL	NULL	NULL	NULL	NULL	NULL	NULL	NULL	NULL	0	{/}	0	3	1072370	0	z	463	1072833
좌우반구com(CVF, UVF, BVF)_3	6	1	<?xml version="1.0"?>\n<Clock xmlns:dt="urn:schemas-microsoft-com:datatypes"><Description dt:dt="string">E-Prime Primary Realtime Clock</Description><StartTime><Timestamp dt:dt="int">0</Timestamp><DateUtc dt:dt="string">2020-10-07T01:47:25Z</DateUtc></StartTime><FrequencyChanges><FrequencyChange><Frequency dt:dt="r8">2699960000</Frequency><Timestamp dt:dt="r8">3.8723836562353E+15</Timestamp><Curr…	좌우반구com(CVF, UVF, BVF)_3-006-1	60.021	1.0.0.164	1	-1255828608	Professional	2.0.10.242	2.0.10.356	10-07-2020	2020-10-07 오전 1:47:25	10:47:25	2.0.10.252	229		2	z	교느	NULL	NULL	NULL	34	1	97	NULL	NULL	NULL	KSY2	List2	NULL	NULL	NULL	NULL	NULL	NULL	NULL	NULL	NULL	1	z	0	3	685454	0	z	526	685980
좌우반구com(CVF, UVF, BVF)_3	6	1	<?xml version="1.0"?>\n<Clock xmlns:dt="urn:schemas-microsoft-com:datatypes"><Description dt:dt="string">E-Prime Primary Realtime Clock</Description><StartTime><Timestamp dt:dt="int">0</Timestamp><DateUtc dt:dt="string">2020-10-07T01:47:25Z</DateUtc></StartTime><FrequencyChanges><FrequencyChange><Frequency dt:dt="r8">2699960000</Frequency><Timestamp dt:dt="r8">3.8723836562353E+15</Timestamp><Curr…	좌우반구com(CVF, UVF, BVF)_3-006-1	60.021	1.0.0.164	1	-1255828608	Professional	2.0.10.242	2.0.10.356	10-07-2020	2020-10-07 오전 1:47:25	10:47:25	2.0.10.252	200		1	{/}	교훈	NULL	NULL	NULL	24	1	68	NULL	NULL	NULL	KSY2	List2	NULL	NULL	NULL	NULL	NULL	NULL	NULL	NULL	NULL	1	{/}	1	3	607914	0	{/}	435	608349
좌우반구com(CVF, UVF, BVF)_3	6	1	<?xml version="1.0"?>\n<Clock xmlns:dt="urn:schemas-microsoft-com:datatypes"><Description dt:dt="string">E-Prime Primary Realtime Clock</Description><StartTime><Timestamp dt:dt="int">0</Timestamp><DateUtc dt:dt="string">2020-10-07T01:47:25Z</DateUtc></StartTime><FrequencyChanges><FrequencyChange><Frequency dt:dt="r8">2699960000</Frequency><Timestamp dt:dt="r8">3.8723836562353E+15</Timestamp><Curr…	좌우반구com(CVF, UVF, BVF)_3-006-1	60.021	1.0.0.164	1	-1255828608	Professional	2.0.10.242	2.0.10.356	10-07-2020	2020-10-07 오전 1:47:25	10:47:25	2.0.10.252	101		2	z	교휘	67	1	101	NULL	NULL	NULL	NULL	NULL	NULL	KSY3	List1	NULL	NULL	NULL	NULL	NULL	NULL	NULL	NULL	NULL	1	z	0	3	301154	0	z	542	301696
좌우반구com(CVF, UVF, BVF)_3	6	1	<?xml version="1.0"?>\n<Clock xmlns:dt="urn:schemas-microsoft-com:datatypes"><Description dt:dt="string">E-Prime Primary Realtime Clock</Description><StartTime><Timestamp dt:dt="int">0</Timestamp><DateUtc dt:dt="string">2020-10-07T01:47:25Z</DateUtc></StartTime><FrequencyChanges><FrequencyChange><Frequency dt:dt="r8">2699960000</Frequency><Timestamp dt:dt="r8">3.8723836562353E+15</Timestamp><Curr…	좌우반구com(CVF, UVF, BVF)_3-006-1	60.021	1.0.0.164	1	-1255828608	Professional	2.0.10.242	2.0.10.356	10-07-2020	2020-10-07 오전 1:47:25	10:47:25	2.0.10.252	290		1	{/}	구조	NULL	NULL	NULL	NULL	NULL	NULL	68	1	26	KSY3	List3	NULL	NULL	NULL	NULL	NULL	NULL	NULL	NULL	NULL	1	{/}	0	3	872539	0	{/}	408	872947
좌우반구com(CVF, UVF, BVF)_3	6	1	<?xml version="1.0"?>\n<Clock xmlns:dt="urn:schemas-microsoft-com:datatypes"><Description dt:dt="string">E-Prime Primary Realtime Clock</Description><StartTime><Timestamp dt:dt="int">0</Timestamp><DateUtc dt:dt="string">2020-10-07T01:47:25Z</DateUtc></StartTime><FrequencyChanges><FrequencyChange><Frequency dt:dt="r8">2699960000</Frequency><Timestamp dt:dt="r8">3.8723836562353E+15</Timestamp><Curr…	좌우반구com(CVF, UVF, BVF)_3-006-1	60.021	1.0.0.164	1	-1255828608	Professional	2.0.10.242	2.0.10.356	10-07-2020	2020-10-07 오전 1:47:25	10:47:25	2.0.10.252	189		2	z	국득	NULL	NULL	NULL	39	1	57	NULL	NULL	NULL	KSY	List2	0		0	0	578175	183		0	0	1	z	0	3	578358	0	z	423	578781
좌우반구com(CVF, UVF, BVF)_3	6	1	<?xml version="1.0"?>\n<Clock xmlns:dt="urn:schemas-microsoft-com:datatypes"><Description dt:dt="string">E-Prime Primary Realtime Clock</Description><StartTime><Timestamp dt:dt="int">0</Timestamp><DateUtc dt:dt="string">2020-10-07T01:47:25Z</DateUtc></StartTime><FrequencyChanges><FrequencyChange><Frequency dt:dt="r8">2699960000</Frequency><Timestamp dt:dt="r8">3.8723836562353E+15</Timestamp><Curr…	좌우반구com(CVF, UVF, BVF)_3-006-1	60.021	1.0.0.164	1	-1255828608	Professional	2.0.10.242	2.0.10.356	10-07-2020	2020-10-07 오전 1:47:25	10:47:25	2.0.10.252	204		2	z	국반	NULL	NULL	NULL	56	1	72	NULL	NULL	NULL	KSY3	List2	NULL	NULL	NULL	NULL	NULL	NULL	NULL	NULL	NULL	1	z	1	3	618477	0	z	552	619029
좌우반구com(CVF, UVF, BVF)_3	6	1	<?xml version="1.0"?>\n<Clock xmlns:dt="urn:schemas-microsoft-com:datatypes"><Description dt:dt="string">E-Prime Primary Realtime Clock</Description><StartTime><Timestamp dt:dt="int">0</Timestamp><DateUtc dt:dt="string">2020-10-07T01:47:25Z</DateUtc></StartTime><FrequencyChanges><FrequencyChange><Frequency dt:dt="r8">2699960000</Frequency><Timestamp dt:dt="r8">3.8723836562353E+15</Timestamp><Curr…	좌우반구com(CVF, UVF, BVF)_3-006-1	60.021	1.0.0.164	1	-1255828608	Professional	2.0.10.242	2.0.10.356	10-07-2020	2020-10-07 오전 1:47:25	10:47:25	2.0.10.252	10		1	{/}	군청	101	1	10	NULL	NULL	NULL	NULL	NULL	NULL	KSY3	List1	NULL	NULL	NULL	NULL	NULL	NULL	NULL	NULL	NULL	1	{/}	1	3	48708	0	{/}	478	49186
좌우반구com(CVF, UVF, BVF)_3	6	1	<?xml version="1.0"?>\n<Clock xmlns:dt="urn:schemas-microsoft-com:datatypes"><Description dt:dt="string">E-Prime Primary Realtime Clock</Description><StartTime><Timestamp dt:dt="int">0</Timestamp><DateUtc dt:dt="string">2020-10-07T01:47:25Z</DateUtc></StartTime><FrequencyChanges><FrequencyChange><Frequency dt:dt="r8">2699960000</Frequency><Timestamp dt:dt="r8">3.8723836562353E+15</Timestamp><Curr…	좌우반구com(CVF, UVF, BVF)_3-006-1	60.021	1.0.0.164	1	-1255828608	Professional	2.0.10.242	2.0.10.356	10-07-2020	2020-10-07 오전 1:47:25	10:47:25	2.0.10.252	66		1	{/}	궤도	22	1	66	NULL	NULL	NULL	NULL	NULL	NULL	KSY3	List1	NULL	NULL	NULL	NULL	NULL	NULL	NULL	NULL	NULL	1	{/}	0	3	205071	0	{/}	466	205537
좌우반구com(CVF, UVF, BVF)_3	6	1	<?xml version="1.0"?>\n<Clock xmlns:dt="urn:schemas-microsoft-com:datatypes"><Description dt:dt="string">E-Prime Primary Realtime Clock</Description><StartTime><Timestamp dt:dt="int">0</Timestamp><DateUtc dt:dt="string">2020-10-07T01:47:25Z</DateUtc></StartTime><FrequencyChanges><FrequencyChange><Frequency dt:dt="r8">2699960000</Frequency><Timestamp dt:dt="r8">3.8723836562353E+15</Timestamp><Curr…	좌우반구com(CVF, UVF, BVF)_3-006-1	60.021	1.0.0.164	1	-1255828608	Professional	2.0.10.242	2.0.10.356	10-07-2020	2020-10-07 오전 1:47:25	10:47:25	2.0.10.252	215		2	z	궤희	NULL	NULL	NULL	35	1	83	NULL	NULL	NULL	KSY	List2	0		0	0	648234	183		0	0	1	z	0	3	648417	0	z	332	648749
좌우반구com(CVF, UVF, BVF)_3	6	1	<?xml version="1.0"?>\n<Clock xmlns:dt="urn:schemas-microsoft-com:datatypes"><Description dt:dt="string">E-Prime Primary Realtime Clock</Description><StartTime><Timestamp dt:dt="int">0</Timestamp><DateUtc dt:dt="string">2020-10-07T01:47:25Z</DateUtc></StartTime><FrequencyChanges><FrequencyChange><Frequency dt:dt="r8">2699960000</Frequency><Timestamp dt:dt="r8">3.8723836562353E+15</Timestamp><Curr…	좌우반구com(CVF, UVF, BVF)_3-006-1	60.021	1.0.0.164	1	-1255828608	Professional	2.0.10.242	2.0.10.356	10-07-2020	2020-10-07 오전 1:47:25	10:47:25	2.0.10.252	121		1	{/}	그림	40	1	121	NULL	NULL	NULL	NULL	NULL	NULL	KSY3	List1	NULL	NULL	NULL	NULL	NULL	NULL	NULL	NULL	NULL	1	{/}	0	3	356585	0	{/}	294	356879
좌우반구com(CVF, UVF, BVF)_3	6	1	<?xml version="1.0"?>\n<Clock xmlns:dt="urn:schemas-microsoft-com:datatypes"><Description dt:dt="string">E-Prime Primary Realtime Clock</Description><StartTime><Timestamp dt:dt="int">0</Timestamp><DateUtc dt:dt="string">2020-10-07T01:47:25Z</DateUtc></StartTime><FrequencyChanges><FrequencyChange><Frequency dt:dt="r8">2699960000</Frequency><Timestamp dt:dt="r8">3.8723836562353E+15</Timestamp><Curr…	좌우반구com(CVF, UVF, BVF)_3-006-1	60.021	1.0.0.164	1	-1255828608	Professional	2.0.10.242	2.0.10.356	10-07-2020	2020-10-07 오전 1:47:25	10:47:25	2.0.10.252	86		2	z	그법	56	1	86	NULL	NULL	NULL	NULL	NULL	NULL	KSY4	List1	NULL	NULL	NULL	NULL	NULL	NULL	NULL	NULL	NULL	1	z	1	3	259718	0	z	570	260288
좌우반구com(CVF, UVF, BVF)_3	6	1	<?xml version="1.0"?>\n<Clock xmlns:dt="urn:schemas-microsoft-com:datatypes"><Description dt:dt="string">E-Prime Primary Realtime Clock</Description><StartTime><Timestamp dt:dt="int">0</Timestamp><DateUtc dt:dt="string">2020-10-07T01:47:25Z</DateUtc></StartTime><FrequencyChanges><FrequencyChange><Frequency dt:dt="r8">2699960000</Frequency><Timestamp dt:dt="r8">3.8723836562353E+15</Timestamp><Curr…	좌우반구com(CVF, UVF, BVF)_3-006-1	60.021	1.0.0.164	1	-1255828608	Professional	2.0.10.242	2.0.10.356	10-07-2020	2020-10-07 오전 1:47:25	10:47:25	2.0.10.252	164		2	z	그소	NULL	NULL	NULL	89	1	32	NULL	NULL	NULL	KSY	List2	0		0	-1	509715	183		0	0	1	z	0	3	509898	0	z	396	510294
좌우반구com(CVF, UVF, BVF)_3	6	1	<?xml version="1.0"?>\n<Clock xmlns:dt="urn:schemas-microsoft-com:datatypes"><Description dt:dt="string">E-Prime Primary Realtime Clock</Description><StartTime><Timestamp dt:dt="int">0</Timestamp><DateUtc dt:dt="string">2020-10-07T01:47:25Z</DateUtc></StartTime><FrequencyChanges><FrequencyChange><Frequency dt:dt="r8">2699960000</Frequency><Timestamp dt:dt="r8">3.8723836562353E+15</Timestamp><Curr…	좌우반구com(CVF, UVF, BVF)_3-006-1	60.021	1.0.0.164	1	-1255828608	Professional	2.0.10.242	2.0.10.356	10-07-2020	2020-10-07 오전 1:47:25	10:47:25	2.0.10.252	83		2	z	그종	27	1	83	NULL	NULL	NULL	NULL	NULL	NULL	KSY4	List1	NULL	NULL	NULL	NULL	NULL	NULL	NULL	NULL	NULL	0	z	0	3	251571	0	{/}	733	252304
좌우반구com(CVF, UVF, BVF)_3	6	1	<?xml version="1.0"?>\n<Clock xmlns:dt="urn:schemas-microsoft-com:datatypes"><Description dt:dt="string">E-Prime Primary Realtime Clock</Description><StartTime><Timestamp dt:dt="int">0</Timestamp><DateUtc dt:dt="string">2020-10-07T01:47:25Z</DateUtc></StartTime><FrequencyChanges><FrequencyChange><Frequency dt:dt="r8">2699960000</Frequency><Timestamp dt:dt="r8">3.8723836562353E+15</Timestamp><Curr…	좌우반구com(CVF, UVF, BVF)_3-006-1	60.021	1.0.0.164	1	-1255828608	Professional	2.0.10.242	2.0.10.356	10-07-2020	2020-10-07 오전 1:47:25	10:47:25	2.0.10.252	385		1	{/}	급여	NULL	NULL	NULL	NULL	NULL	NULL	57	1	121	KSY3	List3	NULL	NULL	NULL	NULL	NULL	NULL	NULL	NULL	NULL	0	{/}	0	3	1126751	0	z	721	1127472
좌우반구com(CVF, UVF, BVF)_3	6	1	<?xml version="1.0"?>\n<Clock xmlns:dt="urn:schemas-microsoft-com:datatypes"><Description dt:dt="string">E-Prime Primary Realtime Clock</Description><StartTime><Timestamp dt:dt="int">0</Timestamp><DateUtc dt:dt="string">2020-10-07T01:47:25Z</DateUtc></StartTime><FrequencyChanges><FrequencyChange><Frequency dt:dt="r8">2699960000</Frequency><Timestamp dt:dt="r8">3.8723836562353E+15</Timestamp><Curr…	좌우반구com(CVF, UVF, BVF)_3-006-1	60.021	1.0.0.164	1	-1255828608	Professional	2.0.10.242	2.0.10.356	10-07-2020	2020-10-07 오전 1:47:25	10:47:25	2.0.10.252	339		1	{/}	기록	NULL	NULL	NULL	NULL	NULL	NULL	7	1	75	KSY3	List3	NULL	NULL	NULL	NULL	NULL	NULL	NULL	NULL	NULL	1	{/}	1	3	1002727	0	{/}	339	1003066
좌우반구com(CVF, UVF, BVF)_3	6	1	<?xml version="1.0"?>\n<Clock xmlns:dt="urn:schemas-microsoft-com:datatypes"><Description dt:dt="string">E-Prime Primary Realtime Clock</Description><StartTime><Timestamp dt:dt="int">0</Timestamp><DateUtc dt:dt="string">2020-10-07T01:47:25Z</DateUtc></StartTime><FrequencyChanges><FrequencyChange><Frequency dt:dt="r8">2699960000</Frequency><Timestamp dt:dt="r8">3.8723836562353E+15</Timestamp><Curr…	좌우반구com(CVF, UVF, BVF)_3-006-1	60.021	1.0.0.164	1	-1255828608	Professional	2.0.10.242	2.0.10.356	10-07-2020	2020-10-07 오전 1:47:25	10:47:25	2.0.10.252	78		1	{/}	기름	94	1	78	NULL	NULL	NULL	NULL	NULL	NULL	KSY3	List1	NULL	NULL	NULL	NULL	NULL	NULL	NULL	NULL	NULL	1	{/}	0	3	238026	0	{/}	430	238456
좌우반구com(CVF, UVF, BVF)_3	6	1	<?xml version="1.0"?>\n<Clock xmlns:dt="urn:schemas-microsoft-com:datatypes"><Description dt:dt="string">E-Prime Primary Realtime Clock</Description><StartTime><Timestamp dt:dt="int">0</Timestamp><DateUtc dt:dt="string">2020-10-07T01:47:25Z</DateUtc></StartTime><FrequencyChanges><FrequencyChange><Frequency dt:dt="r8">2699960000</Frequency><Timestamp dt:dt="r8">3.8723836562353E+15</Timestamp><Curr…	좌우반구com(CVF, UVF, BVF)_3-006-1	60.021	1.0.0.164	1	-1255828608	Professional	2.0.10.242	2.0.10.356	10-07-2020	2020-10-07 오전 1:47:25	10:47:25	2.0.10.252	61		1	{/}	기술	7	1	61	NULL	NULL	NULL	NULL	NULL	NULL	KSY3	List1	NULL	NULL	NULL	NULL	NULL	NULL	NULL	NULL	NULL	1	{/}	1	3	191725	0	{/}	380	192105
좌우반구com(CVF, UVF, BVF)_3	6	1	<?xml version="1.0"?>\n<Clock xmlns:dt="urn:schemas-microsoft-com:datatypes"><Description dt:dt="string">E-Prime Primary Realtime Clock</Description><StartTime><Timestamp dt:dt="int">0</Timestamp><DateUtc dt:dt="string">2020-10-07T01:47:25Z</DateUtc></StartTime><FrequencyChanges><FrequencyChange><Frequency dt:dt="r8">2699960000</Frequency><Timestamp dt:dt="r8">3.8723836562353E+15</Timestamp><Curr…	좌우반구com(CVF, UVF, BVF)_3-006-1	60.021	1.0.0.164	1	-1255828608	Professional	2.0.10.242	2.0.10.356	10-07-2020	2020-10-07 오전 1:47:25	10:47:25	2.0.10.252	265		1	{/}	기운	NULL	NULL	NULL	NULL	NULL	NULL	53	1	1	KSY3	List3	NULL	NULL	NULL	NULL	NULL	NULL	NULL	NULL	NULL	1	{/}	0	4	806629	0	{/}	478	807107
좌우반구com(CVF, UVF, BVF)_3	6	1	<?xml version="1.0"?>\n<Clock xmlns:dt="urn:schemas-microsoft-com:datatypes"><Description dt:dt="string">E-Prime Primary Realtime Clock</Description><StartTime><Timestamp dt:dt="int">0</Timestamp><DateUtc dt:dt="string">2020-10-07T01:47:25Z</DateUtc></StartTime><FrequencyChanges><FrequencyChange><Frequency dt:dt="r8">2699960000</Frequency><Timestamp dt:dt="r8">3.8723836562353E+15</Timestamp><Curr…	좌우반구com(CVF, UVF, BVF)_3-006-1	60.021	1.0.0.164	1	-1255828608	Professional	2.0.10.242	2.0.10.356	10-07-2020	2020-10-07 오전 1:47:25	10:47:25	2.0.10.252	75		1	{/}	기준	12	1	75	NULL	NULL	NULL	NULL	NULL	NULL	KSY3	List1	NULL	NULL	NULL	NULL	NULL	NULL	NULL	NULL	NULL	1	{/}	0	3	229929	0	{/}	495	230424
좌우반구com(CVF, UVF, BVF)_3	6	1	<?xml version="1.0"?>\n<Clock xmlns:dt="urn:schemas-microsoft-com:datatypes"><Description dt:dt="string">E-Prime Primary Realtime Clock</Description><StartTime><Timestamp dt:dt="int">0</Timestamp><DateUtc dt:dt="string">2020-10-07T01:47:25Z</DateUtc></StartTime><FrequencyChanges><FrequencyChange><Frequency dt:dt="r8">2699960000</Frequency><Timestamp dt:dt="r8">3.8723836562353E+15</Timestamp><Curr…	좌우반구com(CVF, UVF, BVF)_3-006-1	60.021	1.0.0.164	1	-1255828608	Professional	2.0.10.242	2.0.10.356	10-07-2020	2020-10-07 오전 1:47:25	10:47:25	2.0.10.252	217		1	{/}	기차	NULL	NULL	NULL	113	1	85	NULL	NULL	NULL	KSY3	List2	NULL	NULL	NULL	NULL	NULL	NULL	NULL	NULL	NULL	0	{/}	1	3	653548	0	z	529	654077
좌우반구com(CVF, UVF, BVF)_3	6	1	<?xml version="1.0"?>\n<Clock xmlns:dt="urn:schemas-microsoft-com:datatypes"><Description dt:dt="string">E-Prime Primary Realtime Clock</Description><StartTime><Timestamp dt:dt="int">0</Timestamp><DateUtc dt:dt="string">2020-10-07T01:47:25Z</DateUtc></StartTime><FrequencyChanges><FrequencyChange><Frequency dt:dt="r8">2699960000</Frequency><Timestamp dt:dt="r8">3.8723836562353E+15</Timestamp><Curr…	좌우반구com(CVF, UVF, BVF)_3-006-1	60.021	1.0.0.164	1	-1255828608	Professional	2.0.10.242	2.0.10.356	10-07-2020	2020-10-07 오전 1:47:25	10:47:25	2.0.10.252	322		1	{/}	기회	NULL	NULL	NULL	NULL	NULL	NULL	16	1	58	KSY3	List3	NULL	NULL	NULL	NULL	NULL	NULL	NULL	NULL	NULL	1	{/}	1	3	957676	0	{/}	422	958098
좌우반구com(CVF, UVF, BVF)_3	6	1	<?xml version="1.0"?>\n<Clock xmlns:dt="urn:schemas-microsoft-com:datatypes"><Description dt:dt="string">E-Prime Primary Realtime Clock</Description><StartTime><Timestamp dt:dt="int">0</Timestamp><DateUtc dt:dt="string">2020-10-07T01:47:25Z</DateUtc></StartTime><FrequencyChanges><FrequencyChange><Frequency dt:dt="r8">2699960000</Frequency><Timestamp dt:dt="r8">3.8723836562353E+15</Timestamp><Curr…	좌우반구com(CVF, UVF, BVF)_3-006-1	60.021	1.0.0.164	1	-1255828608	Professional	2.0.10.242	2.0.10.356	10-07-2020	2020-10-07 오전 1:47:25	10:47:25	2.0.10.252	73		2	z	껍목	45	1	73	NULL	NULL	NULL	NULL	NULL	NULL	KSY4	List1	NULL	NULL	NULL	NULL	NULL	NULL	NULL	NULL	NULL	1	z	0	3	224314	0	z	799	225113
좌우반구com(CVF, UVF, BVF)_3	6	1	<?xml version="1.0"?>\n<Clock xmlns:dt="urn:schemas-microsoft-com:datatypes"><Description dt:dt="string">E-Prime Primary Realtime Clock</Description><StartTime><Timestamp dt:dt="int">0</Timestamp><DateUtc dt:dt="string">2020-10-07T01:47:25Z</DateUtc></StartTime><FrequencyChanges><FrequencyChange><Frequency dt:dt="r8">2699960000</Frequency><Timestamp dt:dt="r8">3.8723836562353E+15</Timestamp><Curr…	좌우반구com(CVF, UVF, BVF)_3-006-1	60.021	1.0.0.164	1	-1255828608	Professional	2.0.10.242	2.0.10.356	10-07-2020	2020-10-07 오전 1:47:25	10:47:25	2.0.10.252	161		2	z	껍밀	NULL	NULL	NULL	1	1	29	NULL	NULL	NULL	KSY4	List2	NULL	NULL	NULL	NULL	NULL	NULL	NULL	NULL	NULL	1	z	0	3	501568	0	z	478	502046
좌우반구com(CVF, UVF, BVF)_3	6	1	<?xml version="1.0"?>\n<Clock xmlns:dt="urn:schemas-microsoft-com:datatypes"><Description dt:dt="string">E-Prime Primary Realtime Clock</Description><StartTime><Timestamp dt:dt="int">0</Timestamp><DateUtc dt:dt="string">2020-10-07T01:47:25Z</DateUtc></StartTime><FrequencyChanges><FrequencyChange><Frequency dt:dt="r8">2699960000</Frequency><Timestamp dt:dt="r8">3.8723836562353E+15</Timestamp><Curr…	좌우반구com(CVF, UVF, BVF)_3-006-1	60.021	1.0.0.164	1	-1255828608	Professional	2.0.10.242	2.0.10.356	10-07-2020	2020-10-07 오전 1:47:25	10:47:25	2.0.10.252	372		1	{/}	껍질	NULL	NULL	NULL	NULL	NULL	NULL	3	1	108	KSY3	List3	NULL	NULL	NULL	NULL	NULL	NULL	NULL	NULL	NULL	1	{/}	0	4	1090797	0	{/}	388	1091185
좌우반구com(CVF, UVF, BVF)_3	6	1	<?xml version="1.0"?>\n<Clock xmlns:dt="urn:schemas-microsoft-com:datatypes"><Description dt:dt="string">E-Prime Primary Realtime Clock</Description><StartTime><Timestamp dt:dt="int">0</Timestamp><DateUtc dt:dt="string">2020-10-07T01:47:25Z</DateUtc></StartTime><FrequencyChanges><FrequencyChange><Frequency dt:dt="r8">2699960000</Frequency><Timestamp dt:dt="r8">3.8723836562353E+15</Timestamp><Curr…	좌우반구com(CVF, UVF, BVF)_3-006-1	60.021	1.0.0.164	1	-1255828608	Professional	2.0.10.242	2.0.10.356	10-07-2020	2020-10-07 오전 1:47:25	10:47:25	2.0.10.252	250		2	z	껍퇴	NULL	NULL	NULL	129	1	118	NULL	NULL	NULL	KSY3	List2	NULL	NULL	NULL	NULL	NULL	NULL	NULL	NULL	NULL	1	z	0	4	744234	0	z	506	744740
좌우반구com(CVF, UVF, BVF)_3	6	1	<?xml version="1.0"?>\n<Clock xmlns:dt="urn:schemas-microsoft-com:datatypes"><Description dt:dt="string">E-Prime Primary Realtime Clock</Description><StartTime><Timestamp dt:dt="int">0</Timestamp><DateUtc dt:dt="string">2020-10-07T01:47:25Z</DateUtc></StartTime><FrequencyChanges><FrequencyChange><Frequency dt:dt="r8">2699960000</Frequency><Timestamp dt:dt="r8">3.8723836562353E+15</Timestamp><Curr…	좌우반구com(CVF, UVF, BVF)_3-006-1	60.021	1.0.0.164	1	-1255828608	Professional	2.0.10.242	2.0.10.356	10-07-2020	2020-10-07 오전 1:47:25	10:47:25	2.0.10.252	72		2	z	나개	72	1	72	NULL	NULL	NULL	NULL	NULL	NULL	KSY2	List1	NULL	NULL	NULL	NULL	NULL	NULL	NULL	NULL	NULL	1	z	0	3	221232	0	z	873	222105
좌우반구com(CVF, UVF, BVF)_3	6	1	<?xml version="1.0"?>\n<Clock xmlns:dt="urn:schemas-microsoft-com:datatypes"><Description dt:dt="string">E-Prime Primary Realtime Clock</Description><StartTime><Timestamp dt:dt="int">0</Timestamp><DateUtc dt:dt="string">2020-10-07T01:47:25Z</DateUtc></StartTime><FrequencyChanges><FrequencyChange><Frequency dt:dt="r8">2699960000</Frequency><Timestamp dt:dt="r8">3.8723836562353E+15</Timestamp><Curr…	좌우반구com(CVF, UVF, BVF)_3-006-1	60.021	1.0.0.164	1	-1255828608	Professional	2.0.10.242	2.0.10.356	10-07-2020	2020-10-07 오전 1:47:25	10:47:25	2.0.10.252	74		1	{/}	내일	108	1	74	NULL	NULL	NULL	NULL	NULL	NULL	KSY3	List1	NULL	NULL	NULL	NULL	NULL	NULL	NULL	NULL	NULL	1	{/}	0	3	227313	0	{/}	415	227728
좌우반구com(CVF, UVF, BVF)_3	6	1	<?xml version="1.0"?>\n<Clock xmlns:dt="urn:schemas-microsoft-com:datatypes"><Description dt:dt="string">E-Prime Primary Realtime Clock</Description><StartTime><Timestamp dt:dt="int">0</Timestamp><DateUtc dt:dt="string">2020-10-07T01:47:25Z</DateUtc></StartTime><FrequencyChanges><FrequencyChange><Frequency dt:dt="r8">2699960000</Frequency><Timestamp dt:dt="r8">3.8723836562353E+15</Timestamp><Curr…	좌우반구com(CVF, UVF, BVF)_3-006-1	60.021	1.0.0.164	1	-1255828608	Professional	2.0.10.242	2.0.10.356	10-07-2020	2020-10-07 오전 1:47:25	10:47:25	2.0.10.252	154		2	z	내죽	NULL	NULL	NULL	7	1	22	NULL	NULL	NULL	KSY4	List2	NULL	NULL	NULL	NULL	NULL	NULL	NULL	NULL	NULL	1	z	0	3	482358	0	z	496	482854
좌우반구com(CVF, UVF, BVF)_3	6	1	<?xml version="1.0"?>\n<Clock xmlns:dt="urn:schemas-microsoft-com:datatypes"><Description dt:dt="string">E-Prime Primary Realtime Clock</Description><StartTime><Timestamp dt:dt="int">0</Timestamp><DateUtc dt:dt="string">2020-10-07T01:47:25Z</DateUtc></StartTime><FrequencyChanges><FrequencyChange><Frequency dt:dt="r8">2699960000</Frequency><Timestamp dt:dt="r8">3.8723836562353E+15</Timestamp><Curr…	좌우반구com(CVF, UVF, BVF)_3-006-1	60.021	1.0.0.164	1	-1255828608	Professional	2.0.10.242	2.0.10.356	10-07-2020	2020-10-07 오전 1:47:25	10:47:25	2.0.10.252	155		2	z	내표	NULL	NULL	NULL	114	1	23	NULL	NULL	NULL	KSY3	List2	NULL	NULL	NULL	NULL	NULL	NULL	NULL	NULL	NULL	1	z	0	3	485057	0	z	469	485526
좌우반구com(CVF, UVF, BVF)_3	6	1	<?xml version="1.0"?>\n<Clock xmlns:dt="urn:schemas-microsoft-com:datatypes"><Description dt:dt="string">E-Prime Primary Realtime Clock</Description><StartTime><Timestamp dt:dt="int">0</Timestamp><DateUtc dt:dt="string">2020-10-07T01:47:25Z</DateUtc></StartTime><FrequencyChanges><FrequencyChange><Frequency dt:dt="r8">2699960000</Frequency><Timestamp dt:dt="r8">3.8723836562353E+15</Timestamp><Curr…	좌우반구com(CVF, UVF, BVF)_3-006-1	60.021	1.0.0.164	1	-1255828608	Professional	2.0.10.242	2.0.10.356	10-07-2020	2020-10-07 오전 1:47:25	10:47:25	2.0.10.252	313		2	z	념속	NULL	NULL	NULL	NULL	NULL	NULL	110	1	49	KSY2	List3	NULL	NULL	NULL	NULL	NULL	NULL	NULL	NULL	NULL	1	z	0	4	934118	0	z	604	934722
좌우반구com(CVF, UVF, BVF)_3	6	1	<?xml version="1.0"?>\n<Clock xmlns:dt="urn:schemas-microsoft-com:datatypes"><Description dt:dt="string">E-Prime Primary Realtime Clock</Description><StartTime><Timestamp dt:dt="int">0</Timestamp><DateUtc dt:dt="string">2020-10-07T01:47:25Z</DateUtc></StartTime><FrequencyChanges><FrequencyChange><Frequency dt:dt="r8">2699960000</Frequency><Timestamp dt:dt="r8">3.8723836562353E+15</Timestamp><Curr…	좌우반구com(CVF, UVF, BVF)_3-006-1	60.021	1.0.0.164	1	-1255828608	Professional	2.0.10.242	2.0.10.356	10-07-2020	2020-10-07 오전 1:47:25	10:47:25	2.0.10.252	81		2	z	념실	34	1	81	NULL	NULL	NULL	NULL	NULL	NULL	KSY2	List1	NULL	NULL	NULL	NULL	NULL	NULL	NULL	NULL	NULL	1	z	0	3	246040	0	z	544	246584
좌우반구com(CVF, UVF, BVF)_3	6	1	<?xml version="1.0"?>\n<Clock xmlns:dt="urn:schemas-microsoft-com:datatypes"><Description dt:dt="string">E-Prime Primary Realtime Clock</Description><StartTime><Timestamp dt:dt="int">0</Timestamp><DateUtc dt:dt="string">2020-10-07T01:47:25Z</DateUtc></StartTime><FrequencyChanges><FrequencyChange><Frequency dt:dt="r8">2699960000</Frequency><Timestamp dt:dt="r8">3.8723836562353E+15</Timestamp><Curr…	좌우반구com(CVF, UVF, BVF)_3-006-1	60.021	1.0.0.164	1	-1255828608	Professional	2.0.10.242	2.0.10.356	10-07-2020	2020-10-07 오전 1:47:25	10:47:25	2.0.10.252	314		2	z	념효	NULL	NULL	NULL	NULL	NULL	NULL	36	1	50	KSY	List3	0		0	0	936734	183		0	0	1	z	0	3	936917	0	z	373	937290
좌우반구com(CVF, UVF, BVF)_3	6	1	<?xml version="1.0"?>\n<Clock xmlns:dt="urn:schemas-microsoft-com:datatypes"><Description dt:dt="string">E-Prime Primary Realtime Clock</Description><StartTime><Timestamp dt:dt="int">0</Timestamp><DateUtc dt:dt="string">2020-10-07T01:47:25Z</DateUtc></StartTime><FrequencyChanges><FrequencyChange><Frequency dt:dt="r8">2699960000</Frequency><Timestamp dt:dt="r8">3.8723836562353E+15</Timestamp><Curr…	좌우반구com(CVF, UVF, BVF)_3-006-1	60.021	1.0.0.164	1	-1255828608	Professional	2.0.10.242	2.0.10.356	10-07-2020	2020-10-07 오전 1:47:25	10:47:25	2.0.10.252	150		1	{/}	노조	NULL	NULL	NULL	44	1	18	NULL	NULL	NULL	KSY3	List2	NULL	NULL	NULL	NULL	NULL	NULL	NULL	NULL	NULL	0	{/}	0	3	471345	0	z	653	471998
좌우반구com(CVF, UVF, BVF)_3	6	1	<?xml version="1.0"?>\n<Clock xmlns:dt="urn:schemas-microsoft-com:datatypes"><Description dt:dt="string">E-Prime Primary Realtime Clock</Description><StartTime><Timestamp dt:dt="int">0</Timestamp><DateUtc dt:dt="string">2020-10-07T01:47:25Z</DateUtc></StartTime><FrequencyChanges><FrequencyChange><Frequency dt:dt="r8">2699960000</Frequency><Timestamp dt:dt="r8">3.8723836562353E+15</Timestamp><Curr…	좌우반구com(CVF, UVF, BVF)_3-006-1	60.021	1.0.0.164	1	-1255828608	Professional	2.0.10.242	2.0.10.356	10-07-2020	2020-10-07 오전 1:47:25	10:47:25	2.0.10.252	306		1	{/}	논란	NULL	NULL	NULL	NULL	NULL	NULL	22	1	42	KSY3	List3	NULL	NULL	NULL	NULL	NULL	NULL	NULL	NULL	NULL	1	{/}	1	3	915757	0	{/}	445	916202
좌우반구com(CVF, UVF, BVF)_3	6	1	<?xml version="1.0"?>\n<Clock xmlns:dt="urn:schemas-microsoft-com:datatypes"><Description dt:dt="string">E-Prime Primary Realtime Clock</Description><StartTime><Timestamp dt:dt="int">0</Timestamp><DateUtc dt:dt="string">2020-10-07T01:47:25Z</DateUtc></StartTime><FrequencyChanges><FrequencyChange><Frequency dt:dt="r8">2699960000</Frequency><Timestamp dt:dt="r8">3.8723836562353E+15</Timestamp><Curr…	좌우반구com(CVF, UVF, BVF)_3-006-1	60.021	1.0.0.164	1	-1255828608	Professional	2.0.10.242	2.0.10.356	10-07-2020	2020-10-07 오전 1:47:25	10:47:25	2.0.10.252	216		2	z	논무	NULL	NULL	NULL	23	1	84	NULL	NULL	NULL	KSY	List2	0		0	-1	650766	183		0	0	1	z	1	3	650949	0	z	400	651349
좌우반구com(CVF, UVF, BVF)_3	6	1	<?xml version="1.0"?>\n<Clock xmlns:dt="urn:schemas-microsoft-com:datatypes"><Description dt:dt="string">E-Prime Primary Realtime Clock</Description><StartTime><Timestamp dt:dt="int">0</Timestamp><DateUtc dt:dt="string">2020-10-07T01:47:25Z</DateUtc></StartTime><FrequencyChanges><FrequencyChange><Frequency dt:dt="r8">2699960000</Frequency><Timestamp dt:dt="r8">3.8723836562353E+15</Timestamp><Curr…	좌우반구com(CVF, UVF, BVF)_3-006-1	60.021	1.0.0.164	1	-1255828608	Professional	2.0.10.242	2.0.10.356	10-07-2020	2020-10-07 오전 1:47:25	10:47:25	2.0.10.252	315		1	{/}	느낌	NULL	NULL	NULL	NULL	NULL	NULL	39	1	51	KSY3	List3	NULL	NULL	NULL	NULL	NULL	NULL	NULL	NULL	NULL	1	{/}	0	3	939499	0	{/}	319	939818
좌우반구com(CVF, UVF, BVF)_3	6	1	<?xml version="1.0"?>\n<Clock xmlns:dt="urn:schemas-microsoft-com:datatypes"><Description dt:dt="string">E-Prime Primary Realtime Clock</Description><StartTime><Timestamp dt:dt="int">0</Timestamp><DateUtc dt:dt="string">2020-10-07T01:47:25Z</DateUtc></StartTime><FrequencyChanges><FrequencyChange><Frequency dt:dt="r8">2699960000</Frequency><Timestamp dt:dt="r8">3.8723836562353E+15</Timestamp><Curr…	좌우반구com(CVF, UVF, BVF)_3-006-1	60.021	1.0.0.164	1	-1255828608	Professional	2.0.10.242	2.0.10.356	10-07-2020	2020-10-07 오전 1:47:25	10:47:25	2.0.10.252	236		2	z	느속	NULL	NULL	NULL	105	1	104	NULL	NULL	NULL	KSY2	List2	NULL	NULL	NULL	NULL	NULL	NULL	NULL	NULL	NULL	1	z	0	3	705047	0	z	565	705612
좌우반구com(CVF, UVF, BVF)_3	6	1	<?xml version="1.0"?>\n<Clock xmlns:dt="urn:schemas-microsoft-com:datatypes"><Description dt:dt="string">E-Prime Primary Realtime Clock</Description><StartTime><Timestamp dt:dt="int">0</Timestamp><DateUtc dt:dt="string">2020-10-07T01:47:25Z</DateUtc></StartTime><FrequencyChanges><FrequencyChange><Frequency dt:dt="r8">2699960000</Frequency><Timestamp dt:dt="r8">3.8723836562353E+15</Timestamp><Curr…	좌우반구com(CVF, UVF, BVF)_3-006-1	60.021	1.0.0.164	1	-1255828608	Professional	2.0.10.242	2.0.10.356	10-07-2020	2020-10-07 오전 1:47:25	10:47:25	2.0.10.252	268		2	z	느스	NULL	NULL	NULL	NULL	NULL	NULL	42	1	4	KSY4	List3	NULL	NULL	NULL	NULL	NULL	NULL	NULL	NULL	NULL	1	z	0	3	814476	0	z	391	814867
좌우반구com(CVF, UVF, BVF)_3	6	1	<?xml version="1.0"?>\n<Clock xmlns:dt="urn:schemas-microsoft-com:datatypes"><Description dt:dt="string">E-Prime Primary Realtime Clock</Description><StartTime><Timestamp dt:dt="int">0</Timestamp><DateUtc dt:dt="string">2020-10-07T01:47:25Z</DateUtc></StartTime><FrequencyChanges><FrequencyChange><Frequency dt:dt="r8">2699960000</Frequency><Timestamp dt:dt="r8">3.8723836562353E+15</Timestamp><Curr…	좌우반구com(CVF, UVF, BVF)_3-006-1	60.021	1.0.0.164	1	-1255828608	Professional	2.0.10.242	2.0.10.356	10-07-2020	2020-10-07 오전 1:47:25	10:47:25	2.0.10.252	122		2	z	느체	69	1	122	NULL	NULL	NULL	NULL	NULL	NULL	KSY3	List1	NULL	NULL	NULL	NULL	NULL	NULL	NULL	NULL	NULL	1	z	0	3	359084	0	z	435	359519
좌우반구com(CVF, UVF, BVF)_3	6	1	<?xml version="1.0"?>\n<Clock xmlns:dt="urn:schemas-microsoft-com:datatypes"><Description dt:dt="string">E-Prime Primary Realtime Clock</Description><StartTime><Timestamp dt:dt="int">0</Timestamp><DateUtc dt:dt="string">2020-10-07T01:47:25Z</DateUtc></StartTime><FrequencyChanges><FrequencyChange><Frequency dt:dt="r8">2699960000</Frequency><Timestamp dt:dt="r8">3.8723836562353E+15</Timestamp><Curr…	좌우반구com(CVF, UVF, BVF)_3-006-1	60.021	1.0.0.164	1	-1255828608	Professional	2.0.10.242	2.0.10.356	10-07-2020	2020-10-07 오전 1:47:25	10:47:25	2.0.10.252	219		2	z	님우	NULL	NULL	NULL	3	1	87	NULL	NULL	NULL	KSY3	List2	NULL	NULL	NULL	NULL	NULL	NULL	NULL	NULL	NULL	1	z	0	4	658947	0	z	474	659421
좌우반구com(CVF, UVF, BVF)_3	6	1	<?xml version="1.0"?>\n<Clock xmlns:dt="urn:schemas-microsoft-com:datatypes"><Description dt:dt="string">E-Prime Primary Realtime Clock</Description><StartTime><Timestamp dt:dt="int">0</Timestamp><DateUtc dt:dt="string">2020-10-07T01:47:25Z</DateUtc></StartTime><FrequencyChanges><FrequencyChange><Frequency dt:dt="r8">2699960000</Frequency><Timestamp dt:dt="r8">3.8723836562353E+15</Timestamp><Curr…	좌우반구com(CVF, UVF, BVF)_3-006-1	60.021	1.0.0.164	1	-1255828608	Professional	2.0.10.242	2.0.10.356	10-07-2020	2020-10-07 오전 1:47:25	10:47:25	2.0.10.252	337		2	z	단률	NULL	NULL	NULL	NULL	NULL	NULL	61	1	73	KSY	List3	0		0	0	997063	183		0	0	1	z	0	3	997246	0	z	524	997770
좌우반구com(CVF, UVF, BVF)_3	6	1	<?xml version="1.0"?>\n<Clock xmlns:dt="urn:schemas-microsoft-com:datatypes"><Description dt:dt="string">E-Prime Primary Realtime Clock</Description><StartTime><Timestamp dt:dt="int">0</Timestamp><DateUtc dt:dt="string">2020-10-07T01:47:25Z</DateUtc></StartTime><FrequencyChanges><FrequencyChange><Frequency dt:dt="r8">2699960000</Frequency><Timestamp dt:dt="r8">3.8723836562353E+15</Timestamp><Curr…	좌우반구com(CVF, UVF, BVF)_3-006-1	60.021	1.0.0.164	1	-1255828608	Professional	2.0.10.242	2.0.10.356	10-07-2020	2020-10-07 오전 1:47:25	10:47:25	2.0.10.252	126		1	{/}	단어	28	1	126	NULL	NULL	NULL	NULL	NULL	NULL	KSY3	List1	NULL	NULL	NULL	NULL	NULL	NULL	NULL	NULL	NULL	1	{/}	0	4	370647	0	{/}	449	371096
좌우반구com(CVF, UVF, BVF)_3	6	1	<?xml version="1.0"?>\n<Clock xmlns:dt="urn:schemas-microsoft-com:datatypes"><Description dt:dt="string">E-Prime Primary Realtime Clock</Description><StartTime><Timestamp dt:dt="int">0</Timestamp><DateUtc dt:dt="string">2020-10-07T01:47:25Z</DateUtc></StartTime><FrequencyChanges><FrequencyChange><Frequency dt:dt="r8">2699960000</Frequency><Timestamp dt:dt="r8">3.8723836562353E+15</Timestamp><Curr…	좌우반구com(CVF, UVF, BVF)_3-006-1	60.021	1.0.0.164	1	-1255828608	Professional	2.0.10.242	2.0.10.356	10-07-2020	2020-10-07 오전 1:47:25	10:47:25	2.0.10.252	132		1	{/}	단위	107	1	132	NULL	NULL	NULL	NULL	NULL	NULL	KSY3	List1	NULL	NULL	NULL	NULL	NULL	NULL	NULL	NULL	NULL	1	{/}	0	3	386741	0	{/}	322	387063
좌우반구com(CVF, UVF, BVF)_3	6	1	<?xml version="1.0"?>\n<Clock xmlns:dt="urn:schemas-microsoft-com:datatypes"><Description dt:dt="string">E-Prime Primary Realtime Clock</Description><StartTime><Timestamp dt:dt="int">0</Timestamp><DateUtc dt:dt="string">2020-10-07T01:47:25Z</DateUtc></StartTime><FrequencyChanges><FrequencyChange><Frequency dt:dt="r8">2699960000</Frequency><Timestamp dt:dt="r8">3.8723836562353E+15</Timestamp><Curr…	좌우반구com(CVF, UVF, BVF)_3-006-1	60.021	1.0.0.164	1	-1255828608	Professional	2.0.10.242	2.0.10.356	10-07-2020	2020-10-07 오전 1:47:25	10:47:25	2.0.10.252	241		1	{/}	담화	NULL	NULL	NULL	131	1	109	NULL	NULL	NULL	KSY3	List2	NULL	NULL	NULL	NULL	NULL	NULL	NULL	NULL	NULL	0	{/}	1	3	719142	0	z	614	719756
좌우반구com(CVF, UVF, BVF)_3	6	1	<?xml version="1.0"?>\n<Clock xmlns:dt="urn:schemas-microsoft-com:datatypes"><Description dt:dt="string">E-Prime Primary Realtime Clock</Description><StartTime><Timestamp dt:dt="int">0</Timestamp><DateUtc dt:dt="string">2020-10-07T01:47:25Z</DateUtc></StartTime><FrequencyChanges><FrequencyChange><Frequency dt:dt="r8">2699960000</Frequency><Timestamp dt:dt="r8">3.8723836562353E+15</Timestamp><Curr…	좌우반구com(CVF, UVF, BVF)_3-006-1	60.021	1.0.0.164	1	-1255828608	Professional	2.0.10.242	2.0.10.356	10-07-2020	2020-10-07 오전 1:47:25	10:47:25	2.0.10.252	232		1	{/}	대문	NULL	NULL	NULL	122	1	100	NULL	NULL	NULL	KSY3	List2	NULL	NULL	NULL	NULL	NULL	NULL	NULL	NULL	NULL	1	{/}	1	3	694084	0	{/}	448	694532
좌우반구com(CVF, UVF, BVF)_3	6	1	<?xml version="1.0"?>\n<Clock xmlns:dt="urn:schemas-microsoft-com:datatypes"><Description dt:dt="string">E-Prime Primary Realtime Clock</Description><StartTime><Timestamp dt:dt="int">0</Timestamp><DateUtc dt:dt="string">2020-10-07T01:47:25Z</DateUtc></StartTime><FrequencyChanges><FrequencyChange><Frequency dt:dt="r8">2699960000</Frequency><Timestamp dt:dt="r8">3.8723836562353E+15</Timestamp><Curr…	좌우반구com(CVF, UVF, BVF)_3-006-1	60.021	1.0.0.164	1	-1255828608	Professional	2.0.10.242	2.0.10.356	10-07-2020	2020-10-07 오전 1:47:25	10:47:25	2.0.10.252	114		1	{/}	대중	85	1	114	NULL	NULL	NULL	NULL	NULL	NULL	KSY3	List1	NULL	NULL	NULL	NULL	NULL	NULL	NULL	NULL	NULL	0	{/}	0	4	337092	0	z	987	338079
좌우반구com(CVF, UVF, BVF)_3	6	1	<?xml version="1.0"?>\n<Clock xmlns:dt="urn:schemas-microsoft-com:datatypes"><Description dt:dt="string">E-Prime Primary Realtime Clock</Description><StartTime><Timestamp dt:dt="int">0</Timestamp><DateUtc dt:dt="string">2020-10-07T01:47:25Z</DateUtc></StartTime><FrequencyChanges><FrequencyChange><Frequency dt:dt="r8">2699960000</Frequency><Timestamp dt:dt="r8">3.8723836562353E+15</Timestamp><Curr…	좌우반구com(CVF, UVF, BVF)_3-006-1	60.021	1.0.0.164	1	-1255828608	Professional	2.0.10.242	2.0.10.356	10-07-2020	2020-10-07 오전 1:47:25	10:47:25	2.0.10.252	228		1	{/}	도박	NULL	NULL	NULL	126	1	96	NULL	NULL	NULL	KSY3	List2	NULL	NULL	NULL	NULL	NULL	NULL	NULL	NULL	NULL	1	{/}	0	3	682705	0	{/}	555	683260
좌우반구com(CVF, UVF, BVF)_3	6	1	<?xml version="1.0"?>\n<Clock xmlns:dt="urn:schemas-microsoft-com:datatypes"><Description dt:dt="string">E-Prime Primary Realtime Clock</Description><StartTime><Timestamp dt:dt="int">0</Timestamp><DateUtc dt:dt="string">2020-10-07T01:47:25Z</DateUtc></StartTime><FrequencyChanges><FrequencyChange><Frequency dt:dt="r8">2699960000</Frequency><Timestamp dt:dt="r8">3.8723836562353E+15</Timestamp><Curr…	좌우반구com(CVF, UVF, BVF)_3-006-1	60.021	1.0.0.164	1	-1255828608	Professional	2.0.10.242	2.0.10.356	10-07-2020	2020-10-07 오전 1:47:25	10:47:25	2.0.10.252	361		2	z	도휘	NULL	NULL	NULL	NULL	NULL	NULL	41	1	97	KSY2	List3	NULL	NULL	NULL	NULL	NULL	NULL	NULL	NULL	NULL	1	z	0	3	1061657	0	z	528	1062185
좌우반구com(CVF, UVF, BVF)_3	6	1	<?xml version="1.0"?>\n<Clock xmlns:dt="urn:schemas-microsoft-com:datatypes"><Description dt:dt="string">E-Prime Primary Realtime Clock</Description><StartTime><Timestamp dt:dt="int">0</Timestamp><DateUtc dt:dt="string">2020-10-07T01:47:25Z</DateUtc></StartTime><FrequencyChanges><FrequencyChange><Frequency dt:dt="r8">2699960000</Frequency><Timestamp dt:dt="r8">3.8723836562353E+15</Timestamp><Curr…	좌우반구com(CVF, UVF, BVF)_3-006-1	60.021	1.0.0.164	1	-1255828608	Professional	2.0.10.242	2.0.10.356	10-07-2020	2020-10-07 오전 1:47:25	10:47:25	2.0.10.252	374		1	{/}	동의	NULL	NULL	NULL	NULL	NULL	NULL	15	1	110	KSY3	List3	NULL	NULL	NULL	NULL	NULL	NULL	NULL	NULL	NULL	0	{/}	0	4	1096645	0	z	460	1097105
좌우반구com(CVF, UVF, BVF)_3	6	1	<?xml version="1.0"?>\n<Clock xmlns:dt="urn:schemas-microsoft-com:datatypes"><Description dt:dt="string">E-Prime Primary Realtime Clock</Description><StartTime><Timestamp dt:dt="int">0</Timestamp><DateUtc dt:dt="string">2020-10-07T01:47:25Z</DateUtc></StartTime><FrequencyChanges><FrequencyChange><Frequency dt:dt="r8">2699960000</Frequency><Timestamp dt:dt="r8">3.8723836562353E+15</Timestamp><Curr…	좌우반구com(CVF, UVF, BVF)_3-006-1	60.021	1.0.0.164	1	-1255828608	Professional	2.0.10.242	2.0.10.356	10-07-2020	2020-10-07 오전 1:47:25	10:47:25	2.0.10.252	37		2	z	득관	124	1	37	NULL	NULL	NULL	NULL	NULL	NULL	KSY4	List1	NULL	NULL	NULL	NULL	NULL	NULL	NULL	NULL	NULL	1	z	0	3	122999	0	z	874	123873
좌우반구com(CVF, UVF, BVF)_3	6	1	<?xml version="1.0"?>\n<Clock xmlns:dt="urn:schemas-microsoft-com:datatypes"><Description dt:dt="string">E-Prime Primary Realtime Clock</Description><StartTime><Timestamp dt:dt="int">0</Timestamp><DateUtc dt:dt="string">2020-10-07T01:47:25Z</DateUtc></StartTime><FrequencyChanges><FrequencyChange><Frequency dt:dt="r8">2699960000</Frequency><Timestamp dt:dt="r8">3.8723836562353E+15</Timestamp><Curr…	좌우반구com(CVF, UVF, BVF)_3-006-1	60.021	1.0.0.164	1	-1255828608	Professional	2.0.10.242	2.0.10.356	10-07-2020	2020-10-07 오전 1:47:25	10:47:25	2.0.10.252	346		2	z	득동	NULL	NULL	NULL	NULL	NULL	NULL	123	1	82	KSY	List3	0		0	-1	1021054	184		0	0	1	z	0	4	1021238	0	z	459	1021697
좌우반구com(CVF, UVF, BVF)_3	6	1	<?xml version="1.0"?>\n<Clock xmlns:dt="urn:schemas-microsoft-com:datatypes"><Description dt:dt="string">E-Prime Primary Realtime Clock</Description><StartTime><Timestamp dt:dt="int">0</Timestamp><DateUtc dt:dt="string">2020-10-07T01:47:25Z</DateUtc></StartTime><FrequencyChanges><FrequencyChange><Frequency dt:dt="r8">2699960000</Frequency><Timestamp dt:dt="r8">3.8723836562353E+15</Timestamp><Curr…	좌우반구com(CVF, UVF, BVF)_3-006-1	60.021	1.0.0.164	1	-1255828608	Professional	2.0.10.242	2.0.10.356	10-07-2020	2020-10-07 오전 1:47:25	10:47:25	2.0.10.252	181		2	z	득생	NULL	NULL	NULL	61	1	49	NULL	NULL	NULL	KSY	List2	0		0	-1	555166	183		0	0	1	z	1	3	555349	0	z	929	556278
좌우반구com(CVF, UVF, BVF)_3	6	1	<?xml version="1.0"?>\n<Clock xmlns:dt="urn:schemas-microsoft-com:datatypes"><Description dt:dt="string">E-Prime Primary Realtime Clock</Description><StartTime><Timestamp dt:dt="int">0</Timestamp><DateUtc dt:dt="string">2020-10-07T01:47:25Z</DateUtc></StartTime><FrequencyChanges><FrequencyChange><Frequency dt:dt="r8">2699960000</Frequency><Timestamp dt:dt="r8">3.8723836562353E+15</Timestamp><Curr…	좌우반구com(CVF, UVF, BVF)_3-006-1	60.021	1.0.0.164	1	-1255828608	Professional	2.0.10.242	2.0.10.356	10-07-2020	2020-10-07 오전 1:47:25	10:47:25	2.0.10.252	307		2	z	득외	NULL	NULL	NULL	NULL	NULL	NULL	63	1	43	KSY	List3	0		1	-1	918223	184		0	0	1	z	0	4	918407	0	z	387	918794
좌우반구com(CVF, UVF, BVF)_3	6	1	<?xml version="1.0"?>\n<Clock xmlns:dt="urn:schemas-microsoft-com:datatypes"><Description dt:dt="string">E-Prime Primary Realtime Clock</Description><StartTime><Timestamp dt:dt="int">0</Timestamp><DateUtc dt:dt="string">2020-10-07T01:47:25Z</DateUtc></StartTime><FrequencyChanges><FrequencyChange><Frequency dt:dt="r8">2699960000</Frequency><Timestamp dt:dt="r8">3.8723836562353E+15</Timestamp><Curr…	좌우반구com(CVF, UVF, BVF)_3-006-1	60.021	1.0.0.164	1	-1255828608	Professional	2.0.10.242	2.0.10.356	10-07-2020	2020-10-07 오전 1:47:25	10:47:25	2.0.10.252	149		2	z	란공	NULL	NULL	NULL	60	1	17	NULL	NULL	NULL	KSY4	List2	NULL	NULL	NULL	NULL	NULL	NULL	NULL	NULL	NULL	1	z	0	3	468696	0	z	454	469150
좌우반구com(CVF, UVF, BVF)_3	6	1	<?xml version="1.0"?>\n<Clock xmlns:dt="urn:schemas-microsoft-com:datatypes"><Description dt:dt="string">E-Prime Primary Realtime Clock</Description><StartTime><Timestamp dt:dt="int">0</Timestamp><DateUtc dt:dt="string">2020-10-07T01:47:25Z</DateUtc></StartTime><FrequencyChanges><FrequencyChange><Frequency dt:dt="r8">2699960000</Frequency><Timestamp dt:dt="r8">3.8723836562353E+15</Timestamp><Curr…	좌우반구com(CVF, UVF, BVF)_3-006-1	60.021	1.0.0.164	1	-1255828608	Professional	2.0.10.242	2.0.10.356	10-07-2020	2020-10-07 오전 1:47:25	10:47:25	2.0.10.252	159		2	z	량필	NULL	NULL	NULL	22	1	27	NULL	NULL	NULL	KSY2	List2	NULL	NULL	NULL	NULL	NULL	NULL	NULL	NULL	NULL	1	z	0	3	495753	0	z	469	496222
좌우반구com(CVF, UVF, BVF)_3	6	1	<?xml version="1.0"?>\n<Clock xmlns:dt="urn:schemas-microsoft-com:datatypes"><Description dt:dt="string">E-Prime Primary Realtime Clock</Description><StartTime><Timestamp dt:dt="int">0</Timestamp><DateUtc dt:dt="string">2020-10-07T01:47:25Z</DateUtc></StartTime><FrequencyChanges><FrequencyChange><Frequency dt:dt="r8">2699960000</Frequency><Timestamp dt:dt="r8">3.8723836562353E+15</Timestamp><Curr…	좌우반구com(CVF, UVF, BVF)_3-006-1	60.021	1.0.0.164	1	-1255828608	Professional	2.0.10.242	2.0.10.356	10-07-2020	2020-10-07 오전 1:47:25	10:47:25	2.0.10.252	180		2	z	려제	NULL	NULL	NULL	85	1	48	NULL	NULL	NULL	KSY	List2	0		0	-1	552567	183		0	0	1	z	0	3	552750	0	z	392	553142
좌우반구com(CVF, UVF, BVF)_3	6	1	<?xml version="1.0"?>\n<Clock xmlns:dt="urn:schemas-microsoft-com:datatypes"><Description dt:dt="string">E-Prime Primary Realtime Clock</Description><StartTime><Timestamp dt:dt="int">0</Timestamp><DateUtc dt:dt="string">2020-10-07T01:47:25Z</DateUtc></StartTime><FrequencyChanges><FrequencyChange><Frequency dt:dt="r8">2699960000</Frequency><Timestamp dt:dt="r8">3.8723836562353E+15</Timestamp><Curr…	좌우반구com(CVF, UVF, BVF)_3-006-1	60.021	1.0.0.164	1	-1255828608	Professional	2.0.10.242	2.0.10.356	10-07-2020	2020-10-07 오전 1:47:25	10:47:25	2.0.10.252	24		2	z	려최	6	1	24	NULL	NULL	NULL	NULL	NULL	NULL	KSY3	List1	NULL	NULL	NULL	NULL	NULL	NULL	NULL	NULL	NULL	1	z	0	3	87445	0	z	589	88034
좌우반구com(CVF, UVF, BVF)_3	6	1	<?xml version="1.0"?>\n<Clock xmlns:dt="urn:schemas-microsoft-com:datatypes"><Description dt:dt="string">E-Prime Primary Realtime Clock</Description><StartTime><Timestamp dt:dt="int">0</Timestamp><DateUtc dt:dt="string">2020-10-07T01:47:25Z</DateUtc></StartTime><FrequencyChanges><FrequencyChange><Frequency dt:dt="r8">2699960000</Frequency><Timestamp dt:dt="r8">3.8723836562353E+15</Timestamp><Curr…	좌우반구com(CVF, UVF, BVF)_3-006-1	60.021	1.0.0.164	1	-1255828608	Professional	2.0.10.242	2.0.10.356	10-07-2020	2020-10-07 오전 1:47:25	10:47:25	2.0.10.252	390		2	z	려희	NULL	NULL	NULL	NULL	NULL	NULL	131	1	126	KSY3	List3	NULL	NULL	NULL	NULL	NULL	NULL	NULL	NULL	NULL	1	z	0	3	1140463	0	z	425	1140888
좌우반구com(CVF, UVF, BVF)_3	6	1	<?xml version="1.0"?>\n<Clock xmlns:dt="urn:schemas-microsoft-com:datatypes"><Description dt:dt="string">E-Prime Primary Realtime Clock</Description><StartTime><Timestamp dt:dt="int">0</Timestamp><DateUtc dt:dt="string">2020-10-07T01:47:25Z</DateUtc></StartTime><FrequencyChanges><FrequencyChange><Frequency dt:dt="r8">2699960000</Frequency><Timestamp dt:dt="r8">3.8723836562353E+15</Timestamp><Curr…	좌우반구com(CVF, UVF, BVF)_3-006-1	60.021	1.0.0.164	1	-1255828608	Professional	2.0.10.242	2.0.10.356	10-07-2020	2020-10-07 오전 1:47:25	10:47:25	2.0.10.252	363		2	z	력름	NULL	NULL	NULL	NULL	NULL	NULL	107	1	99	KSY2	List3	NULL	NULL	NULL	NULL	NULL	NULL	NULL	NULL	NULL	1	z	1	3	1066988	0	z	517	1067505
좌우반구com(CVF, UVF, BVF)_3	6	1	<?xml version="1.0"?>\n<Clock xmlns:dt="urn:schemas-microsoft-com:datatypes"><Description dt:dt="string">E-Prime Primary Realtime Clock</Description><StartTime><Timestamp dt:dt="int">0</Timestamp><DateUtc dt:dt="string">2020-10-07T01:47:25Z</DateUtc></StartTime><FrequencyChanges><FrequencyChange><Frequency dt:dt="r8">2699960000</Frequency><Timestamp dt:dt="r8">3.8723836562353E+15</Timestamp><Curr…	좌우반구com(CVF, UVF, BVF)_3-006-1	60.021	1.0.0.164	1	-1255828608	Professional	2.0.10.242	2.0.10.356	10-07-2020	2020-10-07 오전 1:47:25	10:47:25	2.0.10.252	141		2	z	례부	NULL	NULL	NULL	26	1	9	NULL	NULL	NULL	KSY3	List2	NULL	NULL	NULL	NULL	NULL	NULL	NULL	NULL	NULL	1	z	0	3	447137	0	z	365	447502
좌우반구com(CVF, UVF, BVF)_3	6	1	<?xml version="1.0"?>\n<Clock xmlns:dt="urn:schemas-microsoft-com:datatypes"><Description dt:dt="string">E-Prime Primary Realtime Clock</Description><StartTime><Timestamp dt:dt="int">0</Timestamp><DateUtc dt:dt="string">2020-10-07T01:47:25Z</DateUtc></StartTime><FrequencyChanges><FrequencyChange><Frequency dt:dt="r8">2699960000</Frequency><Timestamp dt:dt="r8">3.8723836562353E+15</Timestamp><Curr…	좌우반구com(CVF, UVF, BVF)_3-006-1	60.021	1.0.0.164	1	-1255828608	Professional	2.0.10.242	2.0.10.356	10-07-2020	2020-10-07 오전 1:47:25	10:47:25	2.0.10.252	41		2	z	록어	11	1	41	NULL	NULL	NULL	NULL	NULL	NULL	KSY4	List1	NULL	NULL	NULL	NULL	NULL	NULL	NULL	NULL	NULL	1	z	0	3	135328	0	z	937	136265
좌우반구com(CVF, UVF, BVF)_3	6	1	<?xml version="1.0"?>\n<Clock xmlns:dt="urn:schemas-microsoft-com:datatypes"><Description dt:dt="string">E-Prime Primary Realtime Clock</Description><StartTime><Timestamp dt:dt="int">0</Timestamp><DateUtc dt:dt="string">2020-10-07T01:47:25Z</DateUtc></StartTime><FrequencyChanges><FrequencyChange><Frequency dt:dt="r8">2699960000</Frequency><Timestamp dt:dt="r8">3.8723836562353E+15</Timestamp><Curr…	좌우반구com(CVF, UVF, BVF)_3-006-1	60.021	1.0.0.164	1	-1255828608	Professional	2.0.10.242	2.0.10.356	10-07-2020	2020-10-07 오전 1:47:25	10:47:25	2.0.10.252	382		2	z	류궤	NULL	NULL	NULL	NULL	NULL	NULL	132	1	118	KSY4	List3	NULL	NULL	NULL	NULL	NULL	NULL	NULL	NULL	NULL	1	z	0	3	1118454	0	z	498	1118952
좌우반구com(CVF, UVF, BVF)_3	6	1	<?xml version="1.0"?>\n<Clock xmlns:dt="urn:schemas-microsoft-com:datatypes"><Description dt:dt="string">E-Prime Primary Realtime Clock</Description><StartTime><Timestamp dt:dt="int">0</Timestamp><DateUtc dt:dt="string">2020-10-07T01:47:25Z</DateUtc></StartTime><FrequencyChanges><FrequencyChange><Frequency dt:dt="r8">2699960000</Frequency><Timestamp dt:dt="r8">3.8723836562353E+15</Timestamp><Curr…	좌우반구com(CVF, UVF, BVF)_3-006-1	60.021	1.0.0.164	1	-1255828608	Professional	2.0.10.242	2.0.10.356	10-07-2020	2020-10-07 오전 1:47:25	10:47:25	2.0.10.252	43		2	z	류란	23	1	43	NULL	NULL	NULL	NULL	NULL	NULL	KSY2	List1	NULL	NULL	NULL	NULL	NULL	NULL	NULL	NULL	NULL	1	z	0	3	141193	0	z	488	141681
좌우반구com(CVF, UVF, BVF)_3	6	1	<?xml version="1.0"?>\n<Clock xmlns:dt="urn:schemas-microsoft-com:datatypes"><Description dt:dt="string">E-Prime Primary Realtime Clock</Description><StartTime><Timestamp dt:dt="int">0</Timestamp><DateUtc dt:dt="string">2020-10-07T01:47:25Z</DateUtc></StartTime><FrequencyChanges><FrequencyChange><Frequency dt:dt="r8">2699960000</Frequency><Timestamp dt:dt="r8">3.8723836562353E+15</Timestamp><Curr…	좌우반구com(CVF, UVF, BVF)_3-006-1	60.021	1.0.0.164	1	-1255828608	Professional	2.0.10.242	2.0.10.356	10-07-2020	2020-10-07 오전 1:47:25	10:47:25	2.0.10.252	332		2	z	류포	NULL	NULL	NULL	NULL	NULL	NULL	117	1	68	KSY3	List3	NULL	NULL	NULL	NULL	NULL	NULL	NULL	NULL	NULL	1	z	0	4	983601	0	z	489	984090
좌우반구com(CVF, UVF, BVF)_3	6	1	<?xml version="1.0"?>\n<Clock xmlns:dt="urn:schemas-microsoft-com:datatypes"><Description dt:dt="string">E-Prime Primary Realtime Clock</Description><StartTime><Timestamp dt:dt="int">0</Timestamp><DateUtc dt:dt="string">2020-10-07T01:47:25Z</DateUtc></StartTime><FrequencyChanges><FrequencyChange><Frequency dt:dt="r8">2699960000</Frequency><Timestamp dt:dt="r8">3.8723836562353E+15</Timestamp><Curr…	좌우반구com(CVF, UVF, BVF)_3-006-1	60.021	1.0.0.164	1	-1255828608	Professional	2.0.10.242	2.0.10.356	10-07-2020	2020-10-07 오전 1:47:25	10:47:25	2.0.10.252	347		2	z	률법	NULL	NULL	NULL	NULL	NULL	NULL	59	1	83	KSY2	List3	NULL	NULL	NULL	NULL	NULL	NULL	NULL	NULL	NULL	1	z	0	3	1023903	0	z	442	1024345
좌우반구com(CVF, UVF, BVF)_3	6	1	<?xml version="1.0"?>\n<Clock xmlns:dt="urn:schemas-microsoft-com:datatypes"><Description dt:dt="string">E-Prime Primary Realtime Clock</Description><StartTime><Timestamp dt:dt="int">0</Timestamp><DateUtc dt:dt="string">2020-10-07T01:47:25Z</DateUtc></StartTime><FrequencyChanges><FrequencyChange><Frequency dt:dt="r8">2699960000</Frequency><Timestamp dt:dt="r8">3.8723836562353E+15</Timestamp><Curr…	좌우반구com(CVF, UVF, BVF)_3-006-1	60.021	1.0.0.164	1	-1255828608	Professional	2.0.10.242	2.0.10.356	10-07-2020	2020-10-07 오전 1:47:25	10:47:25	2.0.10.252	400		2	z	률법	NULL	NULL	NULL	NULL	NULL	NULL	129	1	136	KSY3	List3	NULL	NULL	NULL	NULL	NULL	NULL	NULL	NULL	NULL	1	z	0	3	1167137	0	z	391	1167528
좌우반구com(CVF, UVF, BVF)_3	6	1	<?xml version="1.0"?>\n<Clock xmlns:dt="urn:schemas-microsoft-com:datatypes"><Description dt:dt="string">E-Prime Primary Realtime Clock</Description><StartTime><Timestamp dt:dt="int">0</Timestamp><DateUtc dt:dt="string">2020-10-07T01:47:25Z</DateUtc></StartTime><FrequencyChanges><FrequencyChange><Frequency dt:dt="r8">2699960000</Frequency><Timestamp dt:dt="r8">3.8723836562353E+15</Timestamp><Curr…	좌우반구com(CVF, UVF, BVF)_3-006-1	60.021	1.0.0.164	1	-1255828608	Professional	2.0.10.242	2.0.10.356	10-07-2020	2020-10-07 오전 1:47:25	10:47:25	2.0.10.252	376		2	z	률시	NULL	NULL	NULL	NULL	NULL	NULL	54	1	112	KSY3	List3	NULL	NULL	NULL	NULL	NULL	NULL	NULL	NULL	NULL	1	z	0	3	1101926	0	z	539	1102465
좌우반구com(CVF, UVF, BVF)_3	6	1	<?xml version="1.0"?>\n<Clock xmlns:dt="urn:schemas-microsoft-com:datatypes"><Description dt:dt="string">E-Prime Primary Realtime Clock</Description><StartTime><Timestamp dt:dt="int">0</Timestamp><DateUtc dt:dt="string">2020-10-07T01:47:25Z</DateUtc></StartTime><FrequencyChanges><FrequencyChange><Frequency dt:dt="r8">2699960000</Frequency><Timestamp dt:dt="r8">3.8723836562353E+15</Timestamp><Curr…	좌우반구com(CVF, UVF, BVF)_3-006-1	60.021	1.0.0.164	1	-1255828608	Professional	2.0.10.242	2.0.10.356	10-07-2020	2020-10-07 오전 1:47:25	10:47:25	2.0.10.252	269		2	z	률훈	NULL	NULL	NULL	NULL	NULL	NULL	45	1	5	KSY	List3	0		0	-1	816892	183		0	0	1	z	0	3	817075	0	z	592	817667
좌우반구com(CVF, UVF, BVF)_3	6	1	<?xml version="1.0"?>\n<Clock xmlns:dt="urn:schemas-microsoft-com:datatypes"><Description dt:dt="string">E-Prime Primary Realtime Clock</Description><StartTime><Timestamp dt:dt="int">0</Timestamp><DateUtc dt:dt="string">2020-10-07T01:47:25Z</DateUtc></StartTime><FrequencyChanges><FrequencyChange><Frequency dt:dt="r8">2699960000</Frequency><Timestamp dt:dt="r8">3.8723836562353E+15</Timestamp><Curr…	좌우반구com(CVF, UVF, BVF)_3-006-1	60.021	1.0.0.164	1	-1255828608	Professional	2.0.10.242	2.0.10.356	10-07-2020	2020-10-07 오전 1:47:25	10:47:25	2.0.10.252	231		2	z	름결	NULL	NULL	NULL	90	1	99	NULL	NULL	NULL	KSY4	List2	NULL	NULL	NULL	NULL	NULL	NULL	NULL	NULL	NULL	1	z	0	3	691402	0	z	482	691884
좌우반구com(CVF, UVF, BVF)_3	6	1	<?xml version="1.0"?>\n<Clock xmlns:dt="urn:schemas-microsoft-com:datatypes"><Description dt:dt="string">E-Prime Primary Realtime Clock</Description><StartTime><Timestamp dt:dt="int">0</Timestamp><DateUtc dt:dt="string">2020-10-07T01:47:25Z</DateUtc></StartTime><FrequencyChanges><FrequencyChange><Frequency dt:dt="r8">2699960000</Frequency><Timestamp dt:dt="r8">3.8723836562353E+15</Timestamp><Curr…	좌우반구com(CVF, UVF, BVF)_3-006-1	60.021	1.0.0.164	1	-1255828608	Professional	2.0.10.242	2.0.10.356	10-07-2020	2020-10-07 오전 1:47:25	10:47:25	2.0.10.252	302		2	z	름무	NULL	NULL	NULL	NULL	NULL	NULL	106	1	38	KSY4	List3	NULL	NULL	NULL	NULL	NULL	NULL	NULL	NULL	NULL	1	z	0	4	904895	0	z	419	905314
좌우반구com(CVF, UVF, BVF)_3	6	1	<?xml version="1.0"?>\n<Clock xmlns:dt="urn:schemas-microsoft-com:datatypes"><Description dt:dt="string">E-Prime Primary Realtime Clock</Description><StartTime><Timestamp dt:dt="int">0</Timestamp><DateUtc dt:dt="string">2020-10-07T01:47:25Z</DateUtc></StartTime><FrequencyChanges><FrequencyChange><Frequency dt:dt="r8">2699960000</Frequency><Timestamp dt:dt="r8">3.8723836562353E+15</Timestamp><Curr…	좌우반구com(CVF, UVF, BVF)_3-006-1	60.021	1.0.0.164	1	-1255828608	Professional	2.0.10.242	2.0.10.356	10-07-2020	2020-10-07 오전 1:47:25	10:47:25	2.0.10.252	169		2	z	리열	NULL	NULL	NULL	104	1	37	NULL	NULL	NULL	KSY2	List2	NULL	NULL	NULL	NULL	NULL	NULL	NULL	NULL	NULL	0	z	1	3	523210	0	{/}	460	523670
좌우반구com(CVF, UVF, BVF)_3	6	1	<?xml version="1.0"?>\n<Clock xmlns:dt="urn:schemas-microsoft-com:datatypes"><Description dt:dt="string">E-Prime Primary Realtime Clock</Description><StartTime><Timestamp dt:dt="int">0</Timestamp><DateUtc dt:dt="string">2020-10-07T01:47:25Z</DateUtc></StartTime><FrequencyChanges><FrequencyChange><Frequency dt:dt="r8">2699960000</Frequency><Timestamp dt:dt="r8">3.8723836562353E+15</Timestamp><Curr…	좌우반구com(CVF, UVF, BVF)_3-006-1	60.021	1.0.0.164	1	-1255828608	Professional	2.0.10.242	2.0.10.356	10-07-2020	2020-10-07 오전 1:47:25	10:47:25	2.0.10.252	179		2	z	림밀	NULL	NULL	NULL	21	1	47	NULL	NULL	NULL	KSY3	List2	NULL	NULL	NULL	NULL	NULL	NULL	NULL	NULL	NULL	1	z	0	3	550001	0	z	541	550542
좌우반구com(CVF, UVF, BVF)_3	6	1	<?xml version="1.0"?>\n<Clock xmlns:dt="urn:schemas-microsoft-com:datatypes"><Description dt:dt="string">E-Prime Primary Realtime Clock</Description><StartTime><Timestamp dt:dt="int">0</Timestamp><DateUtc dt:dt="string">2020-10-07T01:47:25Z</DateUtc></StartTime><FrequencyChanges><FrequencyChange><Frequency dt:dt="r8">2699960000</Frequency><Timestamp dt:dt="r8">3.8723836562353E+15</Timestamp><Curr…	좌우반구com(CVF, UVF, BVF)_3-006-1	60.021	1.0.0.164	1	-1255828608	Professional	2.0.10.242	2.0.10.356	10-07-2020	2020-10-07 오전 1:47:25	10:47:25	2.0.10.252	94		2	z	마요	13	1	94	NULL	NULL	NULL	NULL	NULL	NULL	KSY3	List1	NULL	NULL	NULL	NULL	NULL	NULL	NULL	NULL	NULL	1	z	0	4	282061	0	z	771	282832
좌우반구com(CVF, UVF, BVF)_3	6	1	<?xml version="1.0"?>\n<Clock xmlns:dt="urn:schemas-microsoft-com:datatypes"><Description dt:dt="string">E-Prime Primary Realtime Clock</Description><StartTime><Timestamp dt:dt="int">0</Timestamp><DateUtc dt:dt="string">2020-10-07T01:47:25Z</DateUtc></StartTime><FrequencyChanges><FrequencyChange><Frequency dt:dt="r8">2699960000</Frequency><Timestamp dt:dt="r8">3.8723836562353E+15</Timestamp><Curr…	좌우반구com(CVF, UVF, BVF)_3-006-1	60.021	1.0.0.164	1	-1255828608	Professional	2.0.10.242	2.0.10.356	10-07-2020	2020-10-07 오전 1:47:25	10:47:25	2.0.10.252	249		2	z	망습	NULL	NULL	NULL	51	1	117	NULL	NULL	NULL	KSY	List2	0		0	-1	741368	183		0	0	1	z	1	3	741551	0	z	485	742036
좌우반구com(CVF, UVF, BVF)_3	6	1	<?xml version="1.0"?>\n<Clock xmlns:dt="urn:schemas-microsoft-com:datatypes"><Description dt:dt="string">E-Prime Primary Realtime Clock</Description><StartTime><Timestamp dt:dt="int">0</Timestamp><DateUtc dt:dt="string">2020-10-07T01:47:25Z</DateUtc></StartTime><FrequencyChanges><FrequencyChange><Frequency dt:dt="r8">2699960000</Frequency><Timestamp dt:dt="r8">3.8723836562353E+15</Timestamp><Curr…	좌우반구com(CVF, UVF, BVF)_3-006-1	60.021	1.0.0.164	1	-1255828608	Professional	2.0.10.242	2.0.10.356	10-07-2020	2020-10-07 오전 1:47:25	10:47:25	2.0.10.252	275		1	{/}	망신	NULL	NULL	NULL	NULL	NULL	NULL	69	1	11	KSY3	List3	NULL	NULL	NULL	NULL	NULL	NULL	NULL	NULL	NULL	1	{/}	0	3	833136	0	{/}	379	833515
좌우반구com(CVF, UVF, BVF)_3	6	1	<?xml version="1.0"?>\n<Clock xmlns:dt="urn:schemas-microsoft-com:datatypes"><Description dt:dt="string">E-Prime Primary Realtime Clock</Description><StartTime><Timestamp dt:dt="int">0</Timestamp><DateUtc dt:dt="string">2020-10-07T01:47:25Z</DateUtc></StartTime><FrequencyChanges><FrequencyChange><Frequency dt:dt="r8">2699960000</Frequency><Timestamp dt:dt="r8">3.8723836562353E+15</Timestamp><Curr…	좌우반구com(CVF, UVF, BVF)_3-006-1	60.021	1.0.0.164	1	-1255828608	Professional	2.0.10.242	2.0.10.356	10-07-2020	2020-10-07 오전 1:47:25	10:47:25	2.0.10.252	381		1	{/}	매력	NULL	NULL	NULL	NULL	NULL	NULL	124	1	117	KSY3	List3	NULL	NULL	NULL	NULL	NULL	NULL	NULL	NULL	NULL	1	{/}	0	3	1115838	0	{/}	402	1116240
좌우반구com(CVF, UVF, BVF)_3	6	1	<?xml version="1.0"?>\n<Clock xmlns:dt="urn:schemas-microsoft-com:datatypes"><Description dt:dt="string">E-Prime Primary Realtime Clock</Description><StartTime><Timestamp dt:dt="int">0</Timestamp><DateUtc dt:dt="string">2020-10-07T01:47:25Z</DateUtc></StartTime><FrequencyChanges><FrequencyChange><Frequency dt:dt="r8">2699960000</Frequency><Timestamp dt:dt="r8">3.8723836562353E+15</Timestamp><Curr…	좌우반구com(CVF, UVF, BVF)_3-006-1	60.021	1.0.0.164	1	-1255828608	Professional	2.0.10.242	2.0.10.356	10-07-2020	2020-10-07 오전 1:47:25	10:47:25	2.0.10.252	22		2	z	매소	68	1	22	NULL	NULL	NULL	NULL	NULL	NULL	KSY	List1	0		1	-1	81280	184		0	0	1	z	0	4	81464	0	z	626	82090
좌우반구com(CVF, UVF, BVF)_3	6	1	<?xml version="1.0"?>\n<Clock xmlns:dt="urn:schemas-microsoft-com:datatypes"><Description dt:dt="string">E-Prime Primary Realtime Clock</Description><StartTime><Timestamp dt:dt="int">0</Timestamp><DateUtc dt:dt="string">2020-10-07T01:47:25Z</DateUtc></StartTime><FrequencyChanges><FrequencyChange><Frequency dt:dt="r8">2699960000</Frequency><Timestamp dt:dt="r8">3.8723836562353E+15</Timestamp><Curr…	좌우반구com(CVF, UVF, BVF)_3-006-1	60.021	1.0.0.164	1	-1255828608	Professional	2.0.10.242	2.0.10.356	10-07-2020	2020-10-07 오전 1:47:25	10:47:25	2.0.10.252	311		1	{/}	모습	NULL	NULL	NULL	NULL	NULL	NULL	34	1	47	KSY3	List3	NULL	NULL	NULL	NULL	NULL	NULL	NULL	NULL	NULL	1	{/}	0	3	928853	0	{/}	309	929162
좌우반구com(CVF, UVF, BVF)_3	6	1	<?xml version="1.0"?>\n<Clock xmlns:dt="urn:schemas-microsoft-com:datatypes"><Description dt:dt="string">E-Prime Primary Realtime Clock</Description><StartTime><Timestamp dt:dt="int">0</Timestamp><DateUtc dt:dt="string">2020-10-07T01:47:25Z</DateUtc></StartTime><FrequencyChanges><FrequencyChange><Frequency dt:dt="r8">2699960000</Frequency><Timestamp dt:dt="r8">3.8723836562353E+15</Timestamp><Curr…	좌우반구com(CVF, UVF, BVF)_3-006-1	60.021	1.0.0.164	1	-1255828608	Professional	2.0.10.242	2.0.10.356	10-07-2020	2020-10-07 오전 1:47:25	10:47:25	2.0.10.252	218		1	{/}	모형	NULL	NULL	NULL	111	1	86	NULL	NULL	NULL	KSY4	List2	NULL	NULL	NULL	NULL	NULL	NULL	NULL	NULL	NULL	1	{/}	0	3	656281	0	{/}	460	656741
좌우반구com(CVF, UVF, BVF)_3	6	1	<?xml version="1.0"?>\n<Clock xmlns:dt="urn:schemas-microsoft-com:datatypes"><Description dt:dt="string">E-Prime Primary Realtime Clock</Description><StartTime><Timestamp dt:dt="int">0</Timestamp><DateUtc dt:dt="string">2020-10-07T01:47:25Z</DateUtc></StartTime><FrequencyChanges><FrequencyChange><Frequency dt:dt="r8">2699960000</Frequency><Timestamp dt:dt="r8">3.8723836562353E+15</Timestamp><Curr…	좌우반구com(CVF, UVF, BVF)_3-006-1	60.021	1.0.0.164	1	-1255828608	Professional	2.0.10.242	2.0.10.356	10-07-2020	2020-10-07 오전 1:47:25	10:47:25	2.0.10.252	235		2	z	목력	NULL	NULL	NULL	55	1	103	NULL	NULL	NULL	KSY4	List2	NULL	NULL	NULL	NULL	NULL	NULL	NULL	NULL	NULL	0	z	0	4	702032	0	{/}	812	702844
좌우반구com(CVF, UVF, BVF)_3	6	1	<?xml version="1.0"?>\n<Clock xmlns:dt="urn:schemas-microsoft-com:datatypes"><Description dt:dt="string">E-Prime Primary Realtime Clock</Description><StartTime><Timestamp dt:dt="int">0</Timestamp><DateUtc dt:dt="string">2020-10-07T01:47:25Z</DateUtc></StartTime><FrequencyChanges><FrequencyChange><Frequency dt:dt="r8">2699960000</Frequency><Timestamp dt:dt="r8">3.8723836562353E+15</Timestamp><Curr…	좌우반구com(CVF, UVF, BVF)_3-006-1	60.021	1.0.0.164	1	-1255828608	Professional	2.0.10.242	2.0.10.356	10-07-2020	2020-10-07 오전 1:47:25	10:47:25	2.0.10.252	203		1	{/}	목록	NULL	NULL	NULL	33	1	71	NULL	NULL	NULL	KSY4	List2	NULL	NULL	NULL	NULL	NULL	NULL	NULL	NULL	NULL	1	{/}	0	4	616012	0	{/}	257	616269
좌우반구com(CVF, UVF, BVF)_3	6	1	<?xml version="1.0"?>\n<Clock xmlns:dt="urn:schemas-microsoft-com:datatypes"><Description dt:dt="string">E-Prime Primary Realtime Clock</Description><StartTime><Timestamp dt:dt="int">0</Timestamp><DateUtc dt:dt="string">2020-10-07T01:47:25Z</DateUtc></StartTime><FrequencyChanges><FrequencyChange><Frequency dt:dt="r8">2699960000</Frequency><Timestamp dt:dt="r8">3.8723836562353E+15</Timestamp><Curr…	좌우반구com(CVF, UVF, BVF)_3-006-1	60.021	1.0.0.164	1	-1255828608	Professional	2.0.10.242	2.0.10.356	10-07-2020	2020-10-07 오전 1:47:25	10:47:25	2.0.10.252	286		1	{/}	목적	NULL	NULL	NULL	NULL	NULL	NULL	8	1	22	KSY4	List3	NULL	NULL	NULL	NULL	NULL	NULL	NULL	NULL	NULL	1	{/}	1	3	862509	0	{/}	302	862811
좌우반구com(CVF, UVF, BVF)_3	6	1	<?xml version="1.0"?>\n<Clock xmlns:dt="urn:schemas-microsoft-com:datatypes"><Description dt:dt="string">E-Prime Primary Realtime Clock</Description><StartTime><Timestamp dt:dt="int">0</Timestamp><DateUtc dt:dt="string">2020-10-07T01:47:25Z</DateUtc></StartTime><FrequencyChanges><FrequencyChange><Frequency dt:dt="r8">2699960000</Frequency><Timestamp dt:dt="r8">3.8723836562353E+15</Timestamp><Curr…	좌우반구com(CVF, UVF, BVF)_3-006-1	60.021	1.0.0.164	1	-1255828608	Professional	2.0.10.242	2.0.10.356	10-07-2020	2020-10-07 오전 1:47:25	10:47:25	2.0.10.252	160		2	z	목퇴	NULL	NULL	NULL	86	1	28	NULL	NULL	NULL	KSY3	List2	NULL	NULL	NULL	NULL	NULL	NULL	NULL	NULL	NULL	1	z	0	3	498419	0	z	947	499366
좌우반구com(CVF, UVF, BVF)_3	6	1	<?xml version="1.0"?>\n<Clock xmlns:dt="urn:schemas-microsoft-com:datatypes"><Description dt:dt="string">E-Prime Primary Realtime Clock</Description><StartTime><Timestamp dt:dt="int">0</Timestamp><DateUtc dt:dt="string">2020-10-07T01:47:25Z</DateUtc></StartTime><FrequencyChanges><FrequencyChange><Frequency dt:dt="r8">2699960000</Frequency><Timestamp dt:dt="r8">3.8723836562353E+15</Timestamp><Curr…	좌우반구com(CVF, UVF, BVF)_3-006-1	60.021	1.0.0.164	1	-1255828608	Professional	2.0.10.242	2.0.10.356	10-07-2020	2020-10-07 오전 1:47:25	10:47:25	2.0.10.252	355		2	z	무록	NULL	NULL	NULL	NULL	NULL	NULL	12	1	91	KSY	List3	0		0	-1	1045396	183		0	0	1	z	0	3	1045579	0	z	462	1046041
좌우반구com(CVF, UVF, BVF)_3	6	1	<?xml version="1.0"?>\n<Clock xmlns:dt="urn:schemas-microsoft-com:datatypes"><Description dt:dt="string">E-Prime Primary Realtime Clock</Description><StartTime><Timestamp dt:dt="int">0</Timestamp><DateUtc dt:dt="string">2020-10-07T01:47:25Z</DateUtc></StartTime><FrequencyChanges><FrequencyChange><Frequency dt:dt="r8">2699960000</Frequency><Timestamp dt:dt="r8">3.8723836562353E+15</Timestamp><Curr…	좌우반구com(CVF, UVF, BVF)_3-006-1	60.021	1.0.0.164	1	-1255828608	Professional	2.0.10.242	2.0.10.356	10-07-2020	2020-10-07 오전 1:47:25	10:47:25	2.0.10.252	129		1	{/}	무엇	19	1	129	NULL	NULL	NULL	NULL	NULL	NULL	KSY4	List1	NULL	NULL	NULL	NULL	NULL	NULL	NULL	NULL	NULL	1	{/}	0	3	378894	0	{/}	449	379343
좌우반구com(CVF, UVF, BVF)_3	6	1	<?xml version="1.0"?>\n<Clock xmlns:dt="urn:schemas-microsoft-com:datatypes"><Description dt:dt="string">E-Prime Primary Realtime Clock</Description><StartTime><Timestamp dt:dt="int">0</Timestamp><DateUtc dt:dt="string">2020-10-07T01:47:25Z</DateUtc></StartTime><FrequencyChanges><FrequencyChange><Frequency dt:dt="r8">2699960000</Frequency><Timestamp dt:dt="r8">3.8723836562353E+15</Timestamp><Curr…	좌우반구com(CVF, UVF, BVF)_3-006-1	60.021	1.0.0.164	1	-1255828608	Professional	2.0.10.242	2.0.10.356	10-07-2020	2020-10-07 오전 1:47:25	10:47:25	2.0.10.252	116		1	{/}	무형	73	1	116	NULL	NULL	NULL	NULL	NULL	NULL	KSY4	List1	NULL	NULL	NULL	NULL	NULL	NULL	NULL	NULL	NULL	1	{/}	0	3	342956	0	{/}	476	343432
좌우반구com(CVF, UVF, BVF)_3	6	1	<?xml version="1.0"?>\n<Clock xmlns:dt="urn:schemas-microsoft-com:datatypes"><Description dt:dt="string">E-Prime Primary Realtime Clock</Description><StartTime><Timestamp dt:dt="int">0</Timestamp><DateUtc dt:dt="string">2020-10-07T01:47:25Z</DateUtc></StartTime><FrequencyChanges><FrequencyChange><Frequency dt:dt="r8">2699960000</Frequency><Timestamp dt:dt="r8">3.8723836562353E+15</Timestamp><Curr…	좌우반구com(CVF, UVF, BVF)_3-006-1	60.021	1.0.0.164	1	-1255828608	Professional	2.0.10.242	2.0.10.356	10-07-2020	2020-10-07 오전 1:47:25	10:47:25	2.0.10.252	225		1	{/}	물건	NULL	NULL	NULL	132	1	93	NULL	NULL	NULL	KSY4	List2	NULL	NULL	NULL	NULL	NULL	NULL	NULL	NULL	NULL	1	{/}	0	4	674858	0	{/}	370	675228
좌우반구com(CVF, UVF, BVF)_3	6	1	<?xml version="1.0"?>\n<Clock xmlns:dt="urn:schemas-microsoft-com:datatypes"><Description dt:dt="string">E-Prime Primary Realtime Clock</Description><StartTime><Timestamp dt:dt="int">0</Timestamp><DateUtc dt:dt="string">2020-10-07T01:47:25Z</DateUtc></StartTime><FrequencyChanges><FrequencyChange><Frequency dt:dt="r8">2699960000</Frequency><Timestamp dt:dt="r8">3.8723836562353E+15</Timestamp><Curr…	좌우반구com(CVF, UVF, BVF)_3-006-1	60.021	1.0.0.164	1	-1255828608	Professional	2.0.10.242	2.0.10.356	10-07-2020	2020-10-07 오전 1:47:25	10:47:25	2.0.10.252	34		2	z	미략	15	1	34	NULL	NULL	NULL	NULL	NULL	NULL	KSY	List1	0		0	-1	114369	183		0	0	1	z	0	3	114552	0	z	473	115025
좌우반구com(CVF, UVF, BVF)_3	6	1	<?xml version="1.0"?>\n<Clock xmlns:dt="urn:schemas-microsoft-com:datatypes"><Description dt:dt="string">E-Prime Primary Realtime Clock</Description><StartTime><Timestamp dt:dt="int">0</Timestamp><DateUtc dt:dt="string">2020-10-07T01:47:25Z</DateUtc></StartTime><FrequencyChanges><FrequencyChange><Frequency dt:dt="r8">2699960000</Frequency><Timestamp dt:dt="r8">3.8723836562353E+15</Timestamp><Curr…	좌우반구com(CVF, UVF, BVF)_3-006-1	60.021	1.0.0.164	1	-1255828608	Professional	2.0.10.242	2.0.10.356	10-07-2020	2020-10-07 오전 1:47:25	10:47:25	2.0.10.252	243		1	{/}	밀수	NULL	NULL	NULL	106	1	111	NULL	NULL	NULL	KSY4	List2	NULL	NULL	NULL	NULL	NULL	NULL	NULL	NULL	NULL	1	{/}	0	4	725074	0	{/}	770	725844
좌우반구com(CVF, UVF, BVF)_3	6	1	<?xml version="1.0"?>\n<Clock xmlns:dt="urn:schemas-microsoft-com:datatypes"><Description dt:dt="string">E-Prime Primary Realtime Clock</Description><StartTime><Timestamp dt:dt="int">0</Timestamp><DateUtc dt:dt="string">2020-10-07T01:47:25Z</DateUtc></StartTime><FrequencyChanges><FrequencyChange><Frequency dt:dt="r8">2699960000</Frequency><Timestamp dt:dt="r8">3.8723836562353E+15</Timestamp><Curr…	좌우반구com(CVF, UVF, BVF)_3-006-1	60.021	1.0.0.164	1	-1255828608	Professional	2.0.10.242	2.0.10.356	10-07-2020	2020-10-07 오전 1:47:25	10:47:25	2.0.10.252	345		2	z	밀헤	NULL	NULL	NULL	NULL	NULL	NULL	112	1	81	KSY4	List3	NULL	NULL	NULL	NULL	NULL	NULL	NULL	NULL	NULL	1	z	0	3	1018522	0	z	503	1019025
좌우반구com(CVF, UVF, BVF)_3	6	1	<?xml version="1.0"?>\n<Clock xmlns:dt="urn:schemas-microsoft-com:datatypes"><Description dt:dt="string">E-Prime Primary Realtime Clock</Description><StartTime><Timestamp dt:dt="int">0</Timestamp><DateUtc dt:dt="string">2020-10-07T01:47:25Z</DateUtc></StartTime><FrequencyChanges><FrequencyChange><Frequency dt:dt="r8">2699960000</Frequency><Timestamp dt:dt="r8">3.8723836562353E+15</Timestamp><Curr…	좌우반구com(CVF, UVF, BVF)_3-006-1	60.021	1.0.0.164	1	-1255828608	Professional	2.0.10.242	2.0.10.356	10-07-2020	2020-10-07 오전 1:47:25	10:47:25	2.0.10.252	1		2	z	박낌	89	1	1	NULL	NULL	NULL	NULL	NULL	NULL	KSY2	List1	NULL	NULL	NULL	NULL	NULL	NULL	NULL	NULL	NULL	1	z	0	3	24983	0	z	411	25394
좌우반구com(CVF, UVF, BVF)_3	6	1	<?xml version="1.0"?>\n<Clock xmlns:dt="urn:schemas-microsoft-com:datatypes"><Description dt:dt="string">E-Prime Primary Realtime Clock</Description><StartTime><Timestamp dt:dt="int">0</Timestamp><DateUtc dt:dt="string">2020-10-07T01:47:25Z</DateUtc></StartTime><FrequencyChanges><FrequencyChange><Frequency dt:dt="r8">2699960000</Frequency><Timestamp dt:dt="r8">3.8723836562353E+15</Timestamp><Curr…	좌우반구com(CVF, UVF, BVF)_3-006-1	60.021	1.0.0.164	1	-1255828608	Professional	2.0.10.242	2.0.10.356	10-07-2020	2020-10-07 오전 1:47:25	10:47:25	2.0.10.252	296		1	{/}	반응	NULL	NULL	NULL	NULL	NULL	NULL	11	1	32	KSY4	List3	NULL	NULL	NULL	NULL	NULL	NULL	NULL	NULL	NULL	1	{/}	0	3	888367	0	{/}	604	888971
좌우반구com(CVF, UVF, BVF)_3	6	1	<?xml version="1.0"?>\n<Clock xmlns:dt="urn:schemas-microsoft-com:datatypes"><Description dt:dt="string">E-Prime Primary Realtime Clock</Description><StartTime><Timestamp dt:dt="int">0</Timestamp><DateUtc dt:dt="string">2020-10-07T01:47:25Z</DateUtc></StartTime><FrequencyChanges><FrequencyChange><Frequency dt:dt="r8">2699960000</Frequency><Timestamp dt:dt="r8">3.8723836562353E+15</Timestamp><Curr…	좌우반구com(CVF, UVF, BVF)_3-006-1	60.021	1.0.0.164	1	-1255828608	Professional	2.0.10.242	2.0.10.356	10-07-2020	2020-10-07 오전 1:47:25	10:47:25	2.0.10.252	68		1	{/}	발길	55	1	68	NULL	NULL	NULL	NULL	NULL	NULL	KSY4	List1	NULL	NULL	NULL	NULL	NULL	NULL	NULL	NULL	NULL	1	{/}	0	4	210286	0	{/}	611	210897
좌우반구com(CVF, UVF, BVF)_3	6	1	<?xml version="1.0"?>\n<Clock xmlns:dt="urn:schemas-microsoft-com:datatypes"><Description dt:dt="string">E-Prime Primary Realtime Clock</Description><StartTime><Timestamp dt:dt="int">0</Timestamp><DateUtc dt:dt="string">2020-10-07T01:47:25Z</DateUtc></StartTime><FrequencyChanges><FrequencyChange><Frequency dt:dt="r8">2699960000</Frequency><Timestamp dt:dt="r8">3.8723836562353E+15</Timestamp><Curr…	좌우반구com(CVF, UVF, BVF)_3-006-1	60.021	1.0.0.164	1	-1255828608	Professional	2.0.10.242	2.0.10.356	10-07-2020	2020-10-07 오전 1:47:25	10:47:25	2.0.10.252	371		2	z	발보	NULL	NULL	NULL	NULL	NULL	NULL	104	1	107	KSY3	List3	NULL	NULL	NULL	NULL	NULL	NULL	NULL	NULL	NULL	1	z	0	3	1088181	0	z	404	1088585
좌우반구com(CVF, UVF, BVF)_3	6	1	<?xml version="1.0"?>\n<Clock xmlns:dt="urn:schemas-microsoft-com:datatypes"><Description dt:dt="string">E-Prime Primary Realtime Clock</Description><StartTime><Timestamp dt:dt="int">0</Timestamp><DateUtc dt:dt="string">2020-10-07T01:47:25Z</DateUtc></StartTime><FrequencyChanges><FrequencyChange><Frequency dt:dt="r8">2699960000</Frequency><Timestamp dt:dt="r8">3.8723836562353E+15</Timestamp><Curr…	좌우반구com(CVF, UVF, BVF)_3-006-1	60.021	1.0.0.164	1	-1255828608	Professional	2.0.10.242	2.0.10.356	10-07-2020	2020-10-07 오전 1:47:25	10:47:25	2.0.10.252	234		2	z	발횟	NULL	NULL	NULL	43	1	102	NULL	NULL	NULL	KSY	List2	0		0	0	699183	183		0	0	1	z	0	3	699366	0	z	470	699836
좌우반구com(CVF, UVF, BVF)_3	6	1	<?xml version="1.0"?>\n<Clock xmlns:dt="urn:schemas-microsoft-com:datatypes"><Description dt:dt="string">E-Prime Primary Realtime Clock</Description><StartTime><Timestamp dt:dt="int">0</Timestamp><DateUtc dt:dt="string">2020-10-07T01:47:25Z</DateUtc></StartTime><FrequencyChanges><FrequencyChange><Frequency dt:dt="r8">2699960000</Frequency><Timestamp dt:dt="r8">3.8723836562353E+15</Timestamp><Curr…	좌우반구com(CVF, UVF, BVF)_3-006-1	60.021	1.0.0.164	1	-1255828608	Professional	2.0.10.242	2.0.10.356	10-07-2020	2020-10-07 오전 1:47:25	10:47:25	2.0.10.252	360		1	{/}	방법	NULL	NULL	NULL	NULL	NULL	NULL	87	1	96	KSY4	List3	NULL	NULL	NULL	NULL	NULL	NULL	NULL	NULL	NULL	1	{/}	0	4	1059108	0	{/}	341	1059449
좌우반구com(CVF, UVF, BVF)_3	6	1	<?xml version="1.0"?>\n<Clock xmlns:dt="urn:schemas-microsoft-com:datatypes"><Description dt:dt="string">E-Prime Primary Realtime Clock</Description><StartTime><Timestamp dt:dt="int">0</Timestamp><DateUtc dt:dt="string">2020-10-07T01:47:25Z</DateUtc></StartTime><FrequencyChanges><FrequencyChange><Frequency dt:dt="r8">2699960000</Frequency><Timestamp dt:dt="r8">3.8723836562353E+15</Timestamp><Curr…	좌우반구com(CVF, UVF, BVF)_3-006-1	60.021	1.0.0.164	1	-1255828608	Professional	2.0.10.242	2.0.10.356	10-07-2020	2020-10-07 오전 1:47:25	10:47:25	2.0.10.252	51		2	z	배심	21	1	51	NULL	NULL	NULL	NULL	NULL	NULL	KSY3	List1	NULL	NULL	NULL	NULL	NULL	NULL	NULL	NULL	NULL	0	z	0	3	163435	0	{/}	511	163946
좌우반구com(CVF, UVF, BVF)_3	6	1	<?xml version="1.0"?>\n<Clock xmlns:dt="urn:schemas-microsoft-com:datatypes"><Description dt:dt="string">E-Prime Primary Realtime Clock</Description><StartTime><Timestamp dt:dt="int">0</Timestamp><DateUtc dt:dt="string">2020-10-07T01:47:25Z</DateUtc></StartTime><FrequencyChanges><FrequencyChange><Frequency dt:dt="r8">2699960000</Frequency><Timestamp dt:dt="r8">3.8723836562353E+15</Timestamp><Curr…	좌우반구com(CVF, UVF, BVF)_3-006-1	60.021	1.0.0.164	1	-1255828608	Professional	2.0.10.242	2.0.10.356	10-07-2020	2020-10-07 오전 1:47:25	10:47:25	2.0.10.252	297		2	z	버구	NULL	NULL	NULL	NULL	NULL	NULL	37	1	33	KSY4	List3	NULL	NULL	NULL	NULL	NULL	NULL	NULL	NULL	NULL	1	z	0	3	891166	0	z	549	891715
좌우반구com(CVF, UVF, BVF)_3	6	1	<?xml version="1.0"?>\n<Clock xmlns:dt="urn:schemas-microsoft-com:datatypes"><Description dt:dt="string">E-Prime Primary Realtime Clock</Description><StartTime><Timestamp dt:dt="int">0</Timestamp><DateUtc dt:dt="string">2020-10-07T01:47:25Z</DateUtc></StartTime><FrequencyChanges><FrequencyChange><Frequency dt:dt="r8">2699960000</Frequency><Timestamp dt:dt="r8">3.8723836562353E+15</Timestamp><Curr…	좌우반구com(CVF, UVF, BVF)_3-006-1	60.021	1.0.0.164	1	-1255828608	Professional	2.0.10.242	2.0.10.356	10-07-2020	2020-10-07 오전 1:47:25	10:47:25	2.0.10.252	139		1	{/}	버스	NULL	NULL	NULL	38	1	7	NULL	NULL	NULL	KSY4	List2	NULL	NULL	NULL	NULL	NULL	NULL	NULL	NULL	NULL	1	{/}	0	3	442205	0	{/}	322	442527
좌우반구com(CVF, UVF, BVF)_3	6	1	<?xml version="1.0"?>\n<Clock xmlns:dt="urn:schemas-microsoft-com:datatypes"><Description dt:dt="string">E-Prime Primary Realtime Clock</Description><StartTime><Timestamp dt:dt="int">0</Timestamp><DateUtc dt:dt="string">2020-10-07T01:47:25Z</DateUtc></StartTime><FrequencyChanges><FrequencyChange><Frequency dt:dt="r8">2699960000</Frequency><Timestamp dt:dt="r8">3.8723836562353E+15</Timestamp><Curr…	좌우반구com(CVF, UVF, BVF)_3-006-1	60.021	1.0.0.164	1	-1255828608	Professional	2.0.10.242	2.0.10.356	10-07-2020	2020-10-07 오전 1:47:25	10:47:25	2.0.10.252	46		2	z	버현	16	1	46	NULL	NULL	NULL	NULL	NULL	NULL	KSY3	List1	NULL	NULL	NULL	NULL	NULL	NULL	NULL	NULL	NULL	1	z	0	4	148874	0	z	575	149449
좌우반구com(CVF, UVF, BVF)_3	6	1	<?xml version="1.0"?>\n<Clock xmlns:dt="urn:schemas-microsoft-com:datatypes"><Description dt:dt="string">E-Prime Primary Realtime Clock</Description><StartTime><Timestamp dt:dt="int">0</Timestamp><DateUtc dt:dt="string">2020-10-07T01:47:25Z</DateUtc></StartTime><FrequencyChanges><FrequencyChange><Frequency dt:dt="r8">2699960000</Frequency><Timestamp dt:dt="r8">3.8723836562353E+15</Timestamp><Curr…	좌우반구com(CVF, UVF, BVF)_3-006-1	60.021	1.0.0.164	1	-1255828608	Professional	2.0.10.242	2.0.10.356	10-07-2020	2020-10-07 오전 1:47:25	10:47:25	2.0.10.252	109		2	z	법낌	14	1	109	NULL	NULL	NULL	NULL	NULL	NULL	KSY4	List1	NULL	NULL	NULL	NULL	NULL	NULL	NULL	NULL	NULL	1	z	0	3	323280	0	z	504	323784
좌우반구com(CVF, UVF, BVF)_3	6	1	<?xml version="1.0"?>\n<Clock xmlns:dt="urn:schemas-microsoft-com:datatypes"><Description dt:dt="string">E-Prime Primary Realtime Clock</Description><StartTime><Timestamp dt:dt="int">0</Timestamp><DateUtc dt:dt="string">2020-10-07T01:47:25Z</DateUtc></StartTime><FrequencyChanges><FrequencyChange><Frequency dt:dt="r8">2699960000</Frequency><Timestamp dt:dt="r8">3.8723836562353E+15</Timestamp><Curr…	좌우반구com(CVF, UVF, BVF)_3-006-1	60.021	1.0.0.164	1	-1255828608	Professional	2.0.10.242	2.0.10.356	10-07-2020	2020-10-07 오전 1:47:25	10:47:25	2.0.10.252	16		1	{/}	별개	20	1	16	NULL	NULL	NULL	NULL	NULL	NULL	KSY4	List1	NULL	NULL	NULL	NULL	NULL	NULL	NULL	NULL	NULL	1	{/}	0	3	64786	0	{/}	568	65354
좌우반구com(CVF, UVF, BVF)_3	6	1	<?xml version="1.0"?>\n<Clock xmlns:dt="urn:schemas-microsoft-com:datatypes"><Description dt:dt="string">E-Prime Primary Realtime Clock</Description><StartTime><Timestamp dt:dt="int">0</Timestamp><DateUtc dt:dt="string">2020-10-07T01:47:25Z</DateUtc></StartTime><FrequencyChanges><FrequencyChange><Frequency dt:dt="r8">2699960000</Frequency><Timestamp dt:dt="r8">3.8723836562353E+15</Timestamp><Curr…	좌우반구com(CVF, UVF, BVF)_3-006-1	60.021	1.0.0.164	1	-1255828608	Professional	2.0.10.242	2.0.10.356	10-07-2020	2020-10-07 오전 1:47:25	10:47:25	2.0.10.252	70		1	{/}	별미	102	1	70	NULL	NULL	NULL	NULL	NULL	NULL	KSY4	List1	NULL	NULL	NULL	NULL	NULL	NULL	NULL	NULL	NULL	1	{/}	0	3	215767	0	{/}	618	216385
좌우반구com(CVF, UVF, BVF)_3	6	1	<?xml version="1.0"?>\n<Clock xmlns:dt="urn:schemas-microsoft-com:datatypes"><Description dt:dt="string">E-Prime Primary Realtime Clock</Description><StartTime><Timestamp dt:dt="int">0</Timestamp><DateUtc dt:dt="string">2020-10-07T01:47:25Z</DateUtc></StartTime><FrequencyChanges><FrequencyChange><Frequency dt:dt="r8">2699960000</Frequency><Timestamp dt:dt="r8">3.8723836562353E+15</Timestamp><Curr…	좌우반구com(CVF, UVF, BVF)_3-006-1	60.021	1.0.0.164	1	-1255828608	Professional	2.0.10.242	2.0.10.356	10-07-2020	2020-10-07 오전 1:47:25	10:47:25	2.0.10.252	309		1	{/}	보고	NULL	NULL	NULL	NULL	NULL	NULL	73	1	45	KSY4	List3	NULL	NULL	NULL	NULL	NULL	NULL	NULL	NULL	NULL	1	{/}	0	4	923605	0	{/}	341	923946
좌우반구com(CVF, UVF, BVF)_3	6	1	<?xml version="1.0"?>\n<Clock xmlns:dt="urn:schemas-microsoft-com:datatypes"><Description dt:dt="string">E-Prime Primary Realtime Clock</Description><StartTime><Timestamp dt:dt="int">0</Timestamp><DateUtc dt:dt="string">2020-10-07T01:47:25Z</DateUtc></StartTime><FrequencyChanges><FrequencyChange><Frequency dt:dt="r8">2699960000</Frequency><Timestamp dt:dt="r8">3.8723836562353E+15</Timestamp><Curr…	좌우반구com(CVF, UVF, BVF)_3-006-1	60.021	1.0.0.164	1	-1255828608	Professional	2.0.10.242	2.0.10.356	10-07-2020	2020-10-07 오전 1:47:25	10:47:25	2.0.10.252	259		1	{/}	본인	NULL	NULL	NULL	29	1	127	NULL	NULL	NULL	KSY4	List2	NULL	NULL	NULL	NULL	NULL	NULL	NULL	NULL	NULL	1	{/}	0	3	769708	0	{/}	448	770156
좌우반구com(CVF, UVF, BVF)_3	6	1	<?xml version="1.0"?>\n<Clock xmlns:dt="urn:schemas-microsoft-com:datatypes"><Description dt:dt="string">E-Prime Primary Realtime Clock</Description><StartTime><Timestamp dt:dt="int">0</Timestamp><DateUtc dt:dt="string">2020-10-07T01:47:25Z</DateUtc></StartTime><FrequencyChanges><FrequencyChange><Frequency dt:dt="r8">2699960000</Frequency><Timestamp dt:dt="r8">3.8723836562353E+15</Timestamp><Curr…	좌우반구com(CVF, UVF, BVF)_3-006-1	60.021	1.0.0.164	1	-1255828608	Professional	2.0.10.242	2.0.10.356	10-07-2020	2020-10-07 오전 1:47:25	10:47:25	2.0.10.252	267		2	z	본중	NULL	NULL	NULL	NULL	NULL	NULL	91	1	3	KSY3	List3	NULL	NULL	NULL	NULL	NULL	NULL	NULL	NULL	NULL	1	z	0	4	811844	0	z	423	812267
좌우반구com(CVF, UVF, BVF)_3	6	1	<?xml version="1.0"?>\n<Clock xmlns:dt="urn:schemas-microsoft-com:datatypes"><Description dt:dt="string">E-Prime Primary Realtime Clock</Description><StartTime><Timestamp dt:dt="int">0</Timestamp><DateUtc dt:dt="string">2020-10-07T01:47:25Z</DateUtc></StartTime><FrequencyChanges><FrequencyChange><Frequency dt:dt="r8">2699960000</Frequency><Timestamp dt:dt="r8">3.8723836562353E+15</Timestamp><Curr…	좌우반구com(CVF, UVF, BVF)_3-006-1	60.021	1.0.0.164	1	-1255828608	Professional	2.0.10.242	2.0.10.356	10-07-2020	2020-10-07 오전 1:47:25	10:47:25	2.0.10.252	386		1	{/}	봉사	NULL	NULL	NULL	NULL	NULL	NULL	108	1	122	KSY4	List3	NULL	NULL	NULL	NULL	NULL	NULL	NULL	NULL	NULL	1	{/}	0	3	1129683	0	{/}	365	1130048
좌우반구com(CVF, UVF, BVF)_3	6	1	<?xml version="1.0"?>\n<Clock xmlns:dt="urn:schemas-microsoft-com:datatypes"><Description dt:dt="string">E-Prime Primary Realtime Clock</Description><StartTime><Timestamp dt:dt="int">0</Timestamp><DateUtc dt:dt="string">2020-10-07T01:47:25Z</DateUtc></StartTime><FrequencyChanges><FrequencyChange><Frequency dt:dt="r8">2699960000</Frequency><Timestamp dt:dt="r8">3.8723836562353E+15</Timestamp><Curr…	좌우반구com(CVF, UVF, BVF)_3-006-1	60.021	1.0.0.164	1	-1255828608	Professional	2.0.10.242	2.0.10.356	10-07-2020	2020-10-07 오전 1:47:25	10:47:25	2.0.10.252	242		2	z	봉택	NULL	NULL	NULL	15	1	110	NULL	NULL	NULL	KSY3	List2	NULL	NULL	NULL	NULL	NULL	NULL	NULL	NULL	NULL	0	z	0	3	721958	0	{/}	918	722876
좌우반구com(CVF, UVF, BVF)_3	6	1	<?xml version="1.0"?>\n<Clock xmlns:dt="urn:schemas-microsoft-com:datatypes"><Description dt:dt="string">E-Prime Primary Realtime Clock</Description><StartTime><Timestamp dt:dt="int">0</Timestamp><DateUtc dt:dt="string">2020-10-07T01:47:25Z</DateUtc></StartTime><FrequencyChanges><FrequencyChange><Frequency dt:dt="r8">2699960000</Frequency><Timestamp dt:dt="r8">3.8723836562353E+15</Timestamp><Curr…	좌우반구com(CVF, UVF, BVF)_3-006-1	60.021	1.0.0.164	1	-1255828608	Professional	2.0.10.242	2.0.10.356	10-07-2020	2020-10-07 오전 1:47:25	10:47:25	2.0.10.252	163		1	{/}	부대	NULL	NULL	NULL	2	1	31	NULL	NULL	NULL	KSY4	List2	NULL	NULL	NULL	NULL	NULL	NULL	NULL	NULL	NULL	1	{/}	0	4	507233	0	{/}	469	507702
좌우반구com(CVF, UVF, BVF)_3	6	1	<?xml version="1.0"?>\n<Clock xmlns:dt="urn:schemas-microsoft-com:datatypes"><Description dt:dt="string">E-Prime Primary Realtime Clock</Description><StartTime><Timestamp dt:dt="int">0</Timestamp><DateUtc dt:dt="string">2020-10-07T01:47:25Z</DateUtc></StartTime><FrequencyChanges><FrequencyChange><Frequency dt:dt="r8">2699960000</Frequency><Timestamp dt:dt="r8">3.8723836562353E+15</Timestamp><Curr…	좌우반구com(CVF, UVF, BVF)_3-006-1	60.021	1.0.0.164	1	-1255828608	Professional	2.0.10.242	2.0.10.356	10-07-2020	2020-10-07 오전 1:47:25	10:47:25	2.0.10.252	76		1	{/}	부스	39	1	76	NULL	NULL	NULL	NULL	NULL	NULL	KSY4	List1	NULL	NULL	NULL	NULL	NULL	NULL	NULL	NULL	NULL	0	{/}	0	3	232628	0	z	516	233144
좌우반구com(CVF, UVF, BVF)_3	6	1	<?xml version="1.0"?>\n<Clock xmlns:dt="urn:schemas-microsoft-com:datatypes"><Description dt:dt="string">E-Prime Primary Realtime Clock</Description><StartTime><Timestamp dt:dt="int">0</Timestamp><DateUtc dt:dt="string">2020-10-07T01:47:25Z</DateUtc></StartTime><FrequencyChanges><FrequencyChange><Frequency dt:dt="r8">2699960000</Frequency><Timestamp dt:dt="r8">3.8723836562353E+15</Timestamp><Curr…	좌우반구com(CVF, UVF, BVF)_3-006-1	60.021	1.0.0.164	1	-1255828608	Professional	2.0.10.242	2.0.10.356	10-07-2020	2020-10-07 오전 1:47:25	10:47:25	2.0.10.252	113		2	z	분낌	79	1	113	NULL	NULL	NULL	NULL	NULL	NULL	KSY2	List1	NULL	NULL	NULL	NULL	NULL	NULL	NULL	NULL	NULL	1	z	0	4	334393	0	z	503	334896
좌우반구com(CVF, UVF, BVF)_3	6	1	<?xml version="1.0"?>\n<Clock xmlns:dt="urn:schemas-microsoft-com:datatypes"><Description dt:dt="string">E-Prime Primary Realtime Clock</Description><StartTime><Timestamp dt:dt="int">0</Timestamp><DateUtc dt:dt="string">2020-10-07T01:47:25Z</DateUtc></StartTime><FrequencyChanges><FrequencyChange><Frequency dt:dt="r8">2699960000</Frequency><Timestamp dt:dt="r8">3.8723836562353E+15</Timestamp><Curr…	좌우반구com(CVF, UVF, BVF)_3-006-1	60.021	1.0.0.164	1	-1255828608	Professional	2.0.10.242	2.0.10.356	10-07-2020	2020-10-07 오전 1:47:25	10:47:25	2.0.10.252	196		1	{/}	분류	NULL	NULL	NULL	84	1	64	NULL	NULL	NULL	KSY4	List2	NULL	NULL	NULL	NULL	NULL	NULL	NULL	NULL	NULL	1	{/}	0	4	597185	0	{/}	460	597645
좌우반구com(CVF, UVF, BVF)_3	6	1	<?xml version="1.0"?>\n<Clock xmlns:dt="urn:schemas-microsoft-com:datatypes"><Description dt:dt="string">E-Prime Primary Realtime Clock</Description><StartTime><Timestamp dt:dt="int">0</Timestamp><DateUtc dt:dt="string">2020-10-07T01:47:25Z</DateUtc></StartTime><FrequencyChanges><FrequencyChange><Frequency dt:dt="r8">2699960000</Frequency><Timestamp dt:dt="r8">3.8723836562353E+15</Timestamp><Curr…	좌우반구com(CVF, UVF, BVF)_3-006-1	60.021	1.0.0.164	1	-1255828608	Professional	2.0.10.242	2.0.10.356	10-07-2020	2020-10-07 오전 1:47:25	10:47:25	2.0.10.252	175		1	{/}	분석	NULL	NULL	NULL	8	1	43	NULL	NULL	NULL	KSY4	List2	NULL	NULL	NULL	NULL	NULL	NULL	NULL	NULL	NULL	1	{/}	0	3	539255	0	{/}	391	539646
좌우반구com(CVF, UVF, BVF)_3	6	1	<?xml version="1.0"?>\n<Clock xmlns:dt="urn:schemas-microsoft-com:datatypes"><Description dt:dt="string">E-Prime Primary Realtime Clock</Description><StartTime><Timestamp dt:dt="int">0</Timestamp><DateUtc dt:dt="string">2020-10-07T01:47:25Z</DateUtc></StartTime><FrequencyChanges><FrequencyChange><Frequency dt:dt="r8">2699960000</Frequency><Timestamp dt:dt="r8">3.8723836562353E+15</Timestamp><Curr…	좌우반구com(CVF, UVF, BVF)_3-006-1	60.021	1.0.0.164	1	-1255828608	Professional	2.0.10.242	2.0.10.356	10-07-2020	2020-10-07 오전 1:47:25	10:47:25	2.0.10.252	210		1	{/}	분포	NULL	NULL	NULL	88	1	78	NULL	NULL	NULL	KSY4	List2	NULL	NULL	NULL	NULL	NULL	NULL	NULL	NULL	NULL	1	{/}	0	3	634755	0	{/}	450	635205
좌우반구com(CVF, UVF, BVF)_3	6	1	<?xml version="1.0"?>\n<Clock xmlns:dt="urn:schemas-microsoft-com:datatypes"><Description dt:dt="string">E-Prime Primary Realtime Clock</Description><StartTime><Timestamp dt:dt="int">0</Timestamp><DateUtc dt:dt="string">2020-10-07T01:47:25Z</DateUtc></StartTime><FrequencyChanges><FrequencyChange><Frequency dt:dt="r8">2699960000</Frequency><Timestamp dt:dt="r8">3.8723836562353E+15</Timestamp><Curr…	좌우반구com(CVF, UVF, BVF)_3-006-1	60.021	1.0.0.164	1	-1255828608	Professional	2.0.10.242	2.0.10.356	10-07-2020	2020-10-07 오전 1:47:25	10:47:25	2.0.10.252	100		1	{/}	비교	33	1	100	NULL	NULL	NULL	NULL	NULL	NULL	KSY4	List1	NULL	NULL	NULL	NULL	NULL	NULL	NULL	NULL	NULL	1	{/}	0	4	298422	0	{/}	538	298960
좌우반구com(CVF, UVF, BVF)_3	6	1	<?xml version="1.0"?>\n<Clock xmlns:dt="urn:schemas-microsoft-com:datatypes"><Description dt:dt="string">E-Prime Primary Realtime Clock</Description><StartTime><Timestamp dt:dt="int">0</Timestamp><DateUtc dt:dt="string">2020-10-07T01:47:25Z</DateUtc></StartTime><FrequencyChanges><FrequencyChange><Frequency dt:dt="r8">2699960000</Frequency><Timestamp dt:dt="r8">3.8723836562353E+15</Timestamp><Curr…	좌우반구com(CVF, UVF, BVF)_3-006-1	60.021	1.0.0.164	1	-1255828608	Professional	2.0.10.242	2.0.10.356	10-07-2020	2020-10-07 오전 1:47:25	10:47:25	2.0.10.252	308		2	z	비껍	NULL	NULL	NULL	NULL	NULL	NULL	75	1	44	KSY	List3	0		1	-1	920822	184		0	0	1	z	0	4	921006	0	z	404	921410
좌우반구com(CVF, UVF, BVF)_3	6	1	<?xml version="1.0"?>\n<Clock xmlns:dt="urn:schemas-microsoft-com:datatypes"><Description dt:dt="string">E-Prime Primary Realtime Clock</Description><StartTime><Timestamp dt:dt="int">0</Timestamp><DateUtc dt:dt="string">2020-10-07T01:47:25Z</DateUtc></StartTime><FrequencyChanges><FrequencyChange><Frequency dt:dt="r8">2699960000</Frequency><Timestamp dt:dt="r8">3.8723836562353E+15</Timestamp><Curr…	좌우반구com(CVF, UVF, BVF)_3-006-1	60.021	1.0.0.164	1	-1255828608	Professional	2.0.10.242	2.0.10.356	10-07-2020	2020-10-07 오전 1:47:25	10:47:25	2.0.10.252	148		2	z	비략	NULL	NULL	NULL	10	1	16	NULL	NULL	NULL	KSY3	List2	NULL	NULL	NULL	NULL	NULL	NULL	NULL	NULL	NULL	0	z	0	4	466014	0	{/}	472	466486
좌우반구com(CVF, UVF, BVF)_3	6	1	<?xml version="1.0"?>\n<Clock xmlns:dt="urn:schemas-microsoft-com:datatypes"><Description dt:dt="string">E-Prime Primary Realtime Clock</Description><StartTime><Timestamp dt:dt="int">0</Timestamp><DateUtc dt:dt="string">2020-10-07T01:47:25Z</DateUtc></StartTime><FrequencyChanges><FrequencyChange><Frequency dt:dt="r8">2699960000</Frequency><Timestamp dt:dt="r8">3.8723836562353E+15</Timestamp><Curr…	좌우반구com(CVF, UVF, BVF)_3-006-1	60.021	1.0.0.164	1	-1255828608	Professional	2.0.10.242	2.0.10.356	10-07-2020	2020-10-07 오전 1:47:25	10:47:25	2.0.10.252	299		1	{/}	비상	NULL	NULL	NULL	NULL	NULL	NULL	102	1	35	KSY4	List3	NULL	NULL	NULL	NULL	NULL	NULL	NULL	NULL	NULL	1	{/}	0	4	896398	0	{/}	572	896970
좌우반구com(CVF, UVF, BVF)_3	6	1	<?xml version="1.0"?>\n<Clock xmlns:dt="urn:schemas-microsoft-com:datatypes"><Description dt:dt="string">E-Prime Primary Realtime Clock</Description><StartTime><Timestamp dt:dt="int">0</Timestamp><DateUtc dt:dt="string">2020-10-07T01:47:25Z</DateUtc></StartTime><FrequencyChanges><FrequencyChange><Frequency dt:dt="r8">2699960000</Frequency><Timestamp dt:dt="r8">3.8723836562353E+15</Timestamp><Curr…	좌우반구com(CVF, UVF, BVF)_3-006-1	60.021	1.0.0.164	1	-1255828608	Professional	2.0.10.242	2.0.10.356	10-07-2020	2020-10-07 오전 1:47:25	10:47:25	2.0.10.252	221		1	{/}	비용	NULL	NULL	NULL	41	1	89	NULL	NULL	NULL	KSY4	List2	NULL	NULL	NULL	NULL	NULL	NULL	NULL	NULL	NULL	1	{/}	0	4	664245	0	{/}	432	664677
좌우반구com(CVF, UVF, BVF)_3	6	1	<?xml version="1.0"?>\n<Clock xmlns:dt="urn:schemas-microsoft-com:datatypes"><Description dt:dt="string">E-Prime Primary Realtime Clock</Description><StartTime><Timestamp dt:dt="int">0</Timestamp><DateUtc dt:dt="string">2020-10-07T01:47:25Z</DateUtc></StartTime><FrequencyChanges><FrequencyChange><Frequency dt:dt="r8">2699960000</Frequency><Timestamp dt:dt="r8">3.8723836562353E+15</Timestamp><Curr…	좌우반구com(CVF, UVF, BVF)_3-006-1	60.021	1.0.0.164	1	-1255828608	Professional	2.0.10.242	2.0.10.356	10-07-2020	2020-10-07 오전 1:47:25	10:47:25	2.0.10.252	362		1	{/}	비판	NULL	NULL	NULL	NULL	NULL	NULL	119	1	98	KSY4	List3	NULL	NULL	NULL	NULL	NULL	NULL	NULL	NULL	NULL	1	{/}	0	3	1064389	0	{/}	388	1064777
좌우반구com(CVF, UVF, BVF)_3	6	1	<?xml version="1.0"?>\n<Clock xmlns:dt="urn:schemas-microsoft-com:datatypes"><Description dt:dt="string">E-Prime Primary Realtime Clock</Description><StartTime><Timestamp dt:dt="int">0</Timestamp><DateUtc dt:dt="string">2020-10-07T01:47:25Z</DateUtc></StartTime><FrequencyChanges><FrequencyChange><Frequency dt:dt="r8">2699960000</Frequency><Timestamp dt:dt="r8">3.8723836562353E+15</Timestamp><Curr…	좌우반구com(CVF, UVF, BVF)_3-006-1	60.021	1.0.0.164	1	-1255828608	Professional	2.0.10.242	2.0.10.356	10-07-2020	2020-10-07 오전 1:47:25	10:47:25	2.0.10.252	142		1	{/}	빈도	NULL	NULL	NULL	62	1	10	NULL	NULL	NULL	KSY4	List2	NULL	NULL	NULL	NULL	NULL	NULL	NULL	NULL	NULL	0	{/}	0	4	449703	0	z	464	450167
좌우반구com(CVF, UVF, BVF)_3	6	1	<?xml version="1.0"?>\n<Clock xmlns:dt="urn:schemas-microsoft-com:datatypes"><Description dt:dt="string">E-Prime Primary Realtime Clock</Description><StartTime><Timestamp dt:dt="int">0</Timestamp><DateUtc dt:dt="string">2020-10-07T01:47:25Z</DateUtc></StartTime><FrequencyChanges><FrequencyChange><Frequency dt:dt="r8">2699960000</Frequency><Timestamp dt:dt="r8">3.8723836562353E+15</Timestamp><Curr…	좌우반구com(CVF, UVF, BVF)_3-006-1	60.021	1.0.0.164	1	-1255828608	Professional	2.0.10.242	2.0.10.356	10-07-2020	2020-10-07 오전 1:47:25	10:47:25	2.0.10.252	319		2	z	빈략	NULL	NULL	NULL	NULL	NULL	NULL	78	1	55	KSY2	List3	NULL	NULL	NULL	NULL	NULL	NULL	NULL	NULL	NULL	1	z	0	3	949762	0	z	560	950322
좌우반구com(CVF, UVF, BVF)_3	6	1	<?xml version="1.0"?>\n<Clock xmlns:dt="urn:schemas-microsoft-com:datatypes"><Description dt:dt="string">E-Prime Primary Realtime Clock</Description><StartTime><Timestamp dt:dt="int">0</Timestamp><DateUtc dt:dt="string">2020-10-07T01:47:25Z</DateUtc></StartTime><FrequencyChanges><FrequencyChange><Frequency dt:dt="r8">2699960000</Frequency><Timestamp dt:dt="r8">3.8723836562353E+15</Timestamp><Curr…	좌우반구com(CVF, UVF, BVF)_3-006-1	60.021	1.0.0.164	1	-1255828608	Professional	2.0.10.242	2.0.10.356	10-07-2020	2020-10-07 오전 1:47:25	10:47:25	2.0.10.252	147		2	z	빈비	NULL	NULL	NULL	49	1	15	NULL	NULL	NULL	KSY2	List2	NULL	NULL	NULL	NULL	NULL	NULL	NULL	NULL	NULL	0	z	0	4	463215	0	{/}	591	463806
좌우반구com(CVF, UVF, BVF)_3	6	1	<?xml version="1.0"?>\n<Clock xmlns:dt="urn:schemas-microsoft-com:datatypes"><Description dt:dt="string">E-Prime Primary Realtime Clock</Description><StartTime><Timestamp dt:dt="int">0</Timestamp><DateUtc dt:dt="string">2020-10-07T01:47:25Z</DateUtc></StartTime><FrequencyChanges><FrequencyChange><Frequency dt:dt="r8">2699960000</Frequency><Timestamp dt:dt="r8">3.8723836562353E+15</Timestamp><Curr…	좌우반구com(CVF, UVF, BVF)_3-006-1	60.021	1.0.0.164	1	-1255828608	Professional	2.0.10.242	2.0.10.356	10-07-2020	2020-10-07 오전 1:47:25	10:47:25	2.0.10.252	245		2	z	빈종	NULL	NULL	NULL	95	1	113	NULL	NULL	NULL	KSY3	List2	NULL	NULL	NULL	NULL	NULL	NULL	NULL	NULL	NULL	0	z	0	4	730672	0	{/}	684	731356
좌우반구com(CVF, UVF, BVF)_3	6	1	<?xml version="1.0"?>\n<Clock xmlns:dt="urn:schemas-microsoft-com:datatypes"><Description dt:dt="string">E-Prime Primary Realtime Clock</Description><StartTime><Timestamp dt:dt="int">0</Timestamp><DateUtc dt:dt="string">2020-10-07T01:47:25Z</DateUtc></StartTime><FrequencyChanges><FrequencyChange><Frequency dt:dt="r8">2699960000</Frequency><Timestamp dt:dt="r8">3.8723836562353E+15</Timestamp><Curr…	좌우반구com(CVF, UVF, BVF)_3-006-1	60.021	1.0.0.164	1	-1255828608	Professional	2.0.10.242	2.0.10.356	10-07-2020	2020-10-07 오전 1:47:25	10:47:25	2.0.10.252	55		1	{/}	사건	115	1	55	NULL	NULL	NULL	NULL	NULL	NULL	KSY4	List1	NULL	NULL	NULL	NULL	NULL	NULL	NULL	NULL	NULL	1	{/}	0	3	174198	0	{/}	795	174993
좌우반구com(CVF, UVF, BVF)_3	6	1	<?xml version="1.0"?>\n<Clock xmlns:dt="urn:schemas-microsoft-com:datatypes"><Description dt:dt="string">E-Prime Primary Realtime Clock</Description><StartTime><Timestamp dt:dt="int">0</Timestamp><DateUtc dt:dt="string">2020-10-07T01:47:25Z</DateUtc></StartTime><FrequencyChanges><FrequencyChange><Frequency dt:dt="r8">2699960000</Frequency><Timestamp dt:dt="r8">3.8723836562353E+15</Timestamp><Curr…	좌우반구com(CVF, UVF, BVF)_3-006-1	60.021	1.0.0.164	1	-1255828608	Professional	2.0.10.242	2.0.10.356	10-07-2020	2020-10-07 오전 1:47:25	10:47:25	2.0.10.252	329		1	{/}	사과	NULL	NULL	NULL	NULL	NULL	NULL	92	1	65	KSY4	List3	NULL	NULL	NULL	NULL	NULL	NULL	NULL	NULL	NULL	1	{/}	0	4	975787	0	{/}	391	976178
좌우반구com(CVF, UVF, BVF)_3	6	1	<?xml version="1.0"?>\n<Clock xmlns:dt="urn:schemas-microsoft-com:datatypes"><Description dt:dt="string">E-Prime Primary Realtime Clock</Description><StartTime><Timestamp dt:dt="int">0</Timestamp><DateUtc dt:dt="string">2020-10-07T01:47:25Z</DateUtc></StartTime><FrequencyChanges><FrequencyChange><Frequency dt:dt="r8">2699960000</Frequency><Timestamp dt:dt="r8">3.8723836562353E+15</Timestamp><Curr…	좌우반구com(CVF, UVF, BVF)_3-006-1	60.021	1.0.0.164	1	-1255828608	Professional	2.0.10.242	2.0.10.356	10-07-2020	2020-10-07 오전 1:47:25	10:47:25	2.0.10.252	183		1	{/}	사례	NULL	NULL	NULL	32	1	51	NULL	NULL	NULL	KSY4	List2	NULL	NULL	NULL	NULL	NULL	NULL	NULL	NULL	NULL	1	{/}	1	3	561430	0	{/}	496	561926
좌우반구com(CVF, UVF, BVF)_3	6	1	<?xml version="1.0"?>\n<Clock xmlns:dt="urn:schemas-microsoft-com:datatypes"><Description dt:dt="string">E-Prime Primary Realtime Clock</Description><StartTime><Timestamp dt:dt="int">0</Timestamp><DateUtc dt:dt="string">2020-10-07T01:47:25Z</DateUtc></StartTime><FrequencyChanges><FrequencyChange><Frequency dt:dt="r8">2699960000</Frequency><Timestamp dt:dt="r8">3.8723836562353E+15</Timestamp><Curr…	좌우반구com(CVF, UVF, BVF)_3-006-1	60.021	1.0.0.164	1	-1255828608	Professional	2.0.10.242	2.0.10.356	10-07-2020	2020-10-07 오전 1:47:25	10:47:25	2.0.10.252	239		1	{/}	사상	NULL	NULL	NULL	115	1	107	NULL	NULL	NULL	KSY4	List2	NULL	NULL	NULL	NULL	NULL	NULL	NULL	NULL	NULL	1	{/}	0	3	714061	0	{/}	335	714396
좌우반구com(CVF, UVF, BVF)_3	6	1	<?xml version="1.0"?>\n<Clock xmlns:dt="urn:schemas-microsoft-com:datatypes"><Description dt:dt="string">E-Prime Primary Realtime Clock</Description><StartTime><Timestamp dt:dt="int">0</Timestamp><DateUtc dt:dt="string">2020-10-07T01:47:25Z</DateUtc></StartTime><FrequencyChanges><FrequencyChange><Frequency dt:dt="r8">2699960000</Frequency><Timestamp dt:dt="r8">3.8723836562353E+15</Timestamp><Curr…	좌우반구com(CVF, UVF, BVF)_3-006-1	60.021	1.0.0.164	1	-1255828608	Professional	2.0.10.242	2.0.10.356	10-07-2020	2020-10-07 오전 1:47:25	10:47:25	2.0.10.252	383		1	{/}	사안	NULL	NULL	NULL	NULL	NULL	NULL	35	1	119	KSY4	List3	NULL	NULL	NULL	NULL	NULL	NULL	NULL	NULL	NULL	0	{/}	0	3	1121153	0	z	815	1121968
좌우반구com(CVF, UVF, BVF)_3	6	1	<?xml version="1.0"?>\n<Clock xmlns:dt="urn:schemas-microsoft-com:datatypes"><Description dt:dt="string">E-Prime Primary Realtime Clock</Description><StartTime><Timestamp dt:dt="int">0</Timestamp><DateUtc dt:dt="string">2020-10-07T01:47:25Z</DateUtc></StartTime><FrequencyChanges><FrequencyChange><Frequency dt:dt="r8">2699960000</Frequency><Timestamp dt:dt="r8">3.8723836562353E+15</Timestamp><Curr…	좌우반구com(CVF, UVF, BVF)_3-006-1	60.021	1.0.0.164	1	-1255828608	Professional	2.0.10.242	2.0.10.356	10-07-2020	2020-10-07 오전 1:47:25	10:47:25	2.0.10.252	9		1	{/}	사이	93	1	9	NULL	NULL	NULL	NULL	NULL	NULL	KSY4	List1	NULL	NULL	NULL	NULL	NULL	NULL	NULL	NULL	NULL	0	{/}	0	4	46043	0	z	463	46506
좌우반구com(CVF, UVF, BVF)_3	6	1	<?xml version="1.0"?>\n<Clock xmlns:dt="urn:schemas-microsoft-com:datatypes"><Description dt:dt="string">E-Prime Primary Realtime Clock</Description><StartTime><Timestamp dt:dt="int">0</Timestamp><DateUtc dt:dt="string">2020-10-07T01:47:25Z</DateUtc></StartTime><FrequencyChanges><FrequencyChange><Frequency dt:dt="r8">2699960000</Frequency><Timestamp dt:dt="r8">3.8723836562353E+15</Timestamp><Curr…	좌우반구com(CVF, UVF, BVF)_3-006-1	60.021	1.0.0.164	1	-1255828608	Professional	2.0.10.242	2.0.10.356	10-07-2020	2020-10-07 오전 1:47:25	10:47:25	2.0.10.252	367		1	{/}	사전	NULL	NULL	NULL	NULL	NULL	NULL	115	1	103	KSY4	List3	NULL	NULL	NULL	NULL	NULL	NULL	NULL	NULL	NULL	1	{/}	1	3	1077601	0	{/}	424	1078025
좌우반구com(CVF, UVF, BVF)_3	6	1	<?xml version="1.0"?>\n<Clock xmlns:dt="urn:schemas-microsoft-com:datatypes"><Description dt:dt="string">E-Prime Primary Realtime Clock</Description><StartTime><Timestamp dt:dt="int">0</Timestamp><DateUtc dt:dt="string">2020-10-07T01:47:25Z</DateUtc></StartTime><FrequencyChanges><FrequencyChange><Frequency dt:dt="r8">2699960000</Frequency><Timestamp dt:dt="r8">3.8723836562353E+15</Timestamp><Curr…	좌우반구com(CVF, UVF, BVF)_3-006-1	60.021	1.0.0.164	1	-1255828608	Professional	2.0.10.242	2.0.10.356	10-07-2020	2020-10-07 오전 1:47:25	10:47:25	2.0.10.252	393		1	{/}	사진	NULL	NULL	NULL	NULL	NULL	NULL	47	1	129	KSY4	List3	NULL	NULL	NULL	NULL	NULL	NULL	NULL	NULL	NULL	1	{/}	0	4	1148527	0	{/}	329	1148856
좌우반구com(CVF, UVF, BVF)_3	6	1	<?xml version="1.0"?>\n<Clock xmlns:dt="urn:schemas-microsoft-com:datatypes"><Description dt:dt="string">E-Prime Primary Realtime Clock</Description><StartTime><Timestamp dt:dt="int">0</Timestamp><DateUtc dt:dt="string">2020-10-07T01:47:25Z</DateUtc></StartTime><FrequencyChanges><FrequencyChange><Frequency dt:dt="r8">2699960000</Frequency><Timestamp dt:dt="r8">3.8723836562353E+15</Timestamp><Curr…	좌우반구com(CVF, UVF, BVF)_3-006-1	60.021	1.0.0.164	1	-1255828608	Professional	2.0.10.242	2.0.10.356	10-07-2020	2020-10-07 오전 1:47:25	10:47:25	2.0.10.252	344		1	{/}	상관	NULL	NULL	NULL	NULL	NULL	NULL	65	1	80	KSY4	List3	NULL	NULL	NULL	NULL	NULL	NULL	NULL	NULL	NULL	1	{/}	0	3	1016039	0	{/}	274	1016313
좌우반구com(CVF, UVF, BVF)_3	6	1	<?xml version="1.0"?>\n<Clock xmlns:dt="urn:schemas-microsoft-com:datatypes"><Description dt:dt="string">E-Prime Primary Realtime Clock</Description><StartTime><Timestamp dt:dt="int">0</Timestamp><DateUtc dt:dt="string">2020-10-07T01:47:25Z</DateUtc></StartTime><FrequencyChanges><FrequencyChange><Frequency dt:dt="r8">2699960000</Frequency><Timestamp dt:dt="r8">3.8723836562353E+15</Timestamp><Curr…	좌우반구com(CVF, UVF, BVF)_3-006-1	60.021	1.0.0.164	1	-1255828608	Professional	2.0.10.242	2.0.10.356	10-07-2020	2020-10-07 오전 1:47:25	10:47:25	2.0.10.252	2		1	{/}	상태	117	1	2	NULL	NULL	NULL	NULL	NULL	NULL	KSY4	List1	NULL	NULL	NULL	NULL	NULL	NULL	NULL	NULL	NULL	0	{/}	0	3	27599	0	z	275	27874
좌우반구com(CVF, UVF, BVF)_3	6	1	<?xml version="1.0"?>\n<Clock xmlns:dt="urn:schemas-microsoft-com:datatypes"><Description dt:dt="string">E-Prime Primary Realtime Clock</Description><StartTime><Timestamp dt:dt="int">0</Timestamp><DateUtc dt:dt="string">2020-10-07T01:47:25Z</DateUtc></StartTime><FrequencyChanges><FrequencyChange><Frequency dt:dt="r8">2699960000</Frequency><Timestamp dt:dt="r8">3.8723836562353E+15</Timestamp><Curr…	좌우반구com(CVF, UVF, BVF)_3-006-1	60.021	1.0.0.164	1	-1255828608	Professional	2.0.10.242	2.0.10.356	10-07-2020	2020-10-07 오전 1:47:25	10:47:25	2.0.10.252	199		1	{/}	색상	NULL	NULL	NULL	91	1	67	NULL	NULL	NULL	KSY4	List2	NULL	NULL	NULL	NULL	NULL	NULL	NULL	NULL	NULL	1	{/}	0	3	605332	0	{/}	377	605709
좌우반구com(CVF, UVF, BVF)_3	6	1	<?xml version="1.0"?>\n<Clock xmlns:dt="urn:schemas-microsoft-com:datatypes"><Description dt:dt="string">E-Prime Primary Realtime Clock</Description><StartTime><Timestamp dt:dt="int">0</Timestamp><DateUtc dt:dt="string">2020-10-07T01:47:25Z</DateUtc></StartTime><FrequencyChanges><FrequencyChange><Frequency dt:dt="r8">2699960000</Frequency><Timestamp dt:dt="r8">3.8723836562353E+15</Timestamp><Curr…	좌우반구com(CVF, UVF, BVF)_3-006-1	60.021	1.0.0.164	1	-1255828608	Professional	2.0.10.242	2.0.10.356	10-07-2020	2020-10-07 오전 1:47:25	10:47:25	2.0.10.252	3		1	{/}	생선	57	1	3	NULL	NULL	NULL	NULL	NULL	NULL	KSY4	List1	NULL	NULL	NULL	NULL	NULL	NULL	NULL	NULL	NULL	1	{/}	1	3	30081	0	{/}	409	30490
좌우반구com(CVF, UVF, BVF)_3	6	1	<?xml version="1.0"?>\n<Clock xmlns:dt="urn:schemas-microsoft-com:datatypes"><Description dt:dt="string">E-Prime Primary Realtime Clock</Description><StartTime><Timestamp dt:dt="int">0</Timestamp><DateUtc dt:dt="string">2020-10-07T01:47:25Z</DateUtc></StartTime><FrequencyChanges><FrequencyChange><Frequency dt:dt="r8">2699960000</Frequency><Timestamp dt:dt="r8">3.8723836562353E+15</Timestamp><Curr…	좌우반구com(CVF, UVF, BVF)_3-006-1	60.021	1.0.0.164	1	-1255828608	Professional	2.0.10.242	2.0.10.356	10-07-2020	2020-10-07 오전 1:47:25	10:47:25	2.0.10.252	391		2	z	생희	NULL	NULL	NULL	NULL	NULL	NULL	55	1	127	KSY2	List3	NULL	NULL	NULL	NULL	NULL	NULL	NULL	NULL	NULL	1	z	1	3	1143095	0	z	401	1143496
좌우반구com(CVF, UVF, BVF)_3	6	1	<?xml version="1.0"?>\n<Clock xmlns:dt="urn:schemas-microsoft-com:datatypes"><Description dt:dt="string">E-Prime Primary Realtime Clock</Description><StartTime><Timestamp dt:dt="int">0</Timestamp><DateUtc dt:dt="string">2020-10-07T01:47:25Z</DateUtc></StartTime><FrequencyChanges><FrequencyChange><Frequency dt:dt="r8">2699960000</Frequency><Timestamp dt:dt="r8">3.8723836562353E+15</Timestamp><Curr…	좌우반구com(CVF, UVF, BVF)_3-006-1	60.021	1.0.0.164	1	-1255828608	Professional	2.0.10.242	2.0.10.356	10-07-2020	2020-10-07 오전 1:47:25	10:47:25	2.0.10.252	246		2	z	석감	NULL	NULL	NULL	45	1	114	NULL	NULL	NULL	KSY3	List2	NULL	NULL	NULL	NULL	NULL	NULL	NULL	NULL	NULL	1	z	0	3	733554	0	z	570	734124
좌우반구com(CVF, UVF, BVF)_3	6	1	<?xml version="1.0"?>\n<Clock xmlns:dt="urn:schemas-microsoft-com:datatypes"><Description dt:dt="string">E-Prime Primary Realtime Clock</Description><StartTime><Timestamp dt:dt="int">0</Timestamp><DateUtc dt:dt="string">2020-10-07T01:47:25Z</DateUtc></StartTime><FrequencyChanges><FrequencyChange><Frequency dt:dt="r8">2699960000</Frequency><Timestamp dt:dt="r8">3.8723836562353E+15</Timestamp><Curr…	좌우반구com(CVF, UVF, BVF)_3-006-1	60.021	1.0.0.164	1	-1255828608	Professional	2.0.10.242	2.0.10.356	10-07-2020	2020-10-07 오전 1:47:25	10:47:25	2.0.10.252	378		1	{/}	선배	NULL	NULL	NULL	NULL	NULL	NULL	99	1	114	KSY4	List3	NULL	NULL	NULL	NULL	NULL	NULL	NULL	NULL	NULL	1	{/}	0	4	1107608	0	{/}	409	1108017
좌우반구com(CVF, UVF, BVF)_3	6	1	<?xml version="1.0"?>\n<Clock xmlns:dt="urn:schemas-microsoft-com:datatypes"><Description dt:dt="string">E-Prime Primary Realtime Clock</Description><StartTime><Timestamp dt:dt="int">0</Timestamp><DateUtc dt:dt="string">2020-10-07T01:47:25Z</DateUtc></StartTime><FrequencyChanges><FrequencyChange><Frequency dt:dt="r8">2699960000</Frequency><Timestamp dt:dt="r8">3.8723836562353E+15</Timestamp><Curr…	좌우반구com(CVF, UVF, BVF)_3-006-1	60.021	1.0.0.164	1	-1255828608	Professional	2.0.10.242	2.0.10.356	10-07-2020	2020-10-07 오전 1:47:25	10:47:25	2.0.10.252	358		1	{/}	선택	NULL	NULL	NULL	NULL	NULL	NULL	18	1	94	KSY4	List3	NULL	NULL	NULL	NULL	NULL	NULL	NULL	NULL	NULL	1	{/}	0	3	1053993	0	{/}	296	1054289
좌우반구com(CVF, UVF, BVF)_3	6	1	<?xml version="1.0"?>\n<Clock xmlns:dt="urn:schemas-microsoft-com:datatypes"><Description dt:dt="string">E-Prime Primary Realtime Clock</Description><StartTime><Timestamp dt:dt="int">0</Timestamp><DateUtc dt:dt="string">2020-10-07T01:47:25Z</DateUtc></StartTime><FrequencyChanges><FrequencyChange><Frequency dt:dt="r8">2699960000</Frequency><Timestamp dt:dt="r8">3.8723836562353E+15</Timestamp><Curr…	좌우반구com(CVF, UVF, BVF)_3-006-1	60.021	1.0.0.164	1	-1255828608	Professional	2.0.10.242	2.0.10.356	10-07-2020	2020-10-07 오전 1:47:25	10:47:25	2.0.10.252	226		2	z	설결	NULL	NULL	NULL	98	1	94	NULL	NULL	NULL	KSY4	List2	NULL	NULL	NULL	NULL	NULL	NULL	NULL	NULL	NULL	1	z	0	4	677424	0	z	525	677949
좌우반구com(CVF, UVF, BVF)_3	6	1	<?xml version="1.0"?>\n<Clock xmlns:dt="urn:schemas-microsoft-com:datatypes"><Description dt:dt="string">E-Prime Primary Realtime Clock</Description><StartTime><Timestamp dt:dt="int">0</Timestamp><DateUtc dt:dt="string">2020-10-07T01:47:25Z</DateUtc></StartTime><FrequencyChanges><FrequencyChange><Frequency dt:dt="r8">2699960000</Frequency><Timestamp dt:dt="r8">3.8723836562353E+15</Timestamp><Curr…	좌우반구com(CVF, UVF, BVF)_3-006-1	60.021	1.0.0.164	1	-1255828608	Professional	2.0.10.242	2.0.10.356	10-07-2020	2020-10-07 오전 1:47:25	10:47:25	2.0.10.252	172		1	{/}	설명	NULL	NULL	NULL	108	1	40	NULL	NULL	NULL	KSY4	List2	NULL	NULL	NULL	NULL	NULL	NULL	NULL	NULL	NULL	1	{/}	0	3	531374	0	{/}	368	531742
좌우반구com(CVF, UVF, BVF)_3	6	1	<?xml version="1.0"?>\n<Clock xmlns:dt="urn:schemas-microsoft-com:datatypes"><Description dt:dt="string">E-Prime Primary Realtime Clock</Description><StartTime><Timestamp dt:dt="int">0</Timestamp><DateUtc dt:dt="string">2020-10-07T01:47:25Z</DateUtc></StartTime><FrequencyChanges><FrequencyChange><Frequency dt:dt="r8">2699960000</Frequency><Timestamp dt:dt="r8">3.8723836562353E+15</Timestamp><Curr…	좌우반구com(CVF, UVF, BVF)_3-006-1	60.021	1.0.0.164	1	-1255828608	Professional	2.0.10.242	2.0.10.356	10-07-2020	2020-10-07 오전 1:47:25	10:47:25	2.0.10.252	38		1	{/}	설문	123	1	38	NULL	NULL	NULL	NULL	NULL	NULL	KSY4	List1	NULL	NULL	NULL	NULL	NULL	NULL	NULL	NULL	NULL	0	{/}	0	4	126082	0	z	1520	127602
좌우반구com(CVF, UVF, BVF)_3	6	1	<?xml version="1.0"?>\n<Clock xmlns:dt="urn:schemas-microsoft-com:datatypes"><Description dt:dt="string">E-Prime Primary Realtime Clock</Description><StartTime><Timestamp dt:dt="int">0</Timestamp><DateUtc dt:dt="string">2020-10-07T01:47:25Z</DateUtc></StartTime><FrequencyChanges><FrequencyChange><Frequency dt:dt="r8">2699960000</Frequency><Timestamp dt:dt="r8">3.8723836562353E+15</Timestamp><Curr…	좌우반구com(CVF, UVF, BVF)_3-006-1	60.021	1.0.0.164	1	-1255828608	Professional	2.0.10.242	2.0.10.356	10-07-2020	2020-10-07 오전 1:47:25	10:47:25	2.0.10.252	370		2	z	설색	NULL	NULL	NULL	NULL	NULL	NULL	113	1	106	KSY2	List3	NULL	NULL	NULL	NULL	NULL	NULL	NULL	NULL	NULL	1	z	0	3	1085582	0	z	387	1085969
좌우반구com(CVF, UVF, BVF)_3	6	1	<?xml version="1.0"?>\n<Clock xmlns:dt="urn:schemas-microsoft-com:datatypes"><Description dt:dt="string">E-Prime Primary Realtime Clock</Description><StartTime><Timestamp dt:dt="int">0</Timestamp><DateUtc dt:dt="string">2020-10-07T01:47:25Z</DateUtc></StartTime><FrequencyChanges><FrequencyChange><Frequency dt:dt="r8">2699960000</Frequency><Timestamp dt:dt="r8">3.8723836562353E+15</Timestamp><Curr…	좌우반구com(CVF, UVF, BVF)_3-006-1	60.021	1.0.0.164	1	-1255828608	Professional	2.0.10.242	2.0.10.356	10-07-2020	2020-10-07 오전 1:47:25	10:47:25	2.0.10.252	140		2	z	섭습	NULL	NULL	NULL	100	1	8	NULL	NULL	NULL	KSY4	List2	NULL	NULL	NULL	NULL	NULL	NULL	NULL	NULL	NULL	0	z	0	3	444721	0	{/}	221	444942
좌우반구com(CVF, UVF, BVF)_3	6	1	<?xml version="1.0"?>\n<Clock xmlns:dt="urn:schemas-microsoft-com:datatypes"><Description dt:dt="string">E-Prime Primary Realtime Clock</Description><StartTime><Timestamp dt:dt="int">0</Timestamp><DateUtc dt:dt="string">2020-10-07T01:47:25Z</DateUtc></StartTime><FrequencyChanges><FrequencyChange><Frequency dt:dt="r8">2699960000</Frequency><Timestamp dt:dt="r8">3.8723836562353E+15</Timestamp><Curr…	좌우반구com(CVF, UVF, BVF)_3-006-1	60.021	1.0.0.164	1	-1255828608	Professional	2.0.10.242	2.0.10.356	10-07-2020	2020-10-07 오전 1:47:25	10:47:25	2.0.10.252	317		1	{/}	성공	NULL	NULL	NULL	NULL	NULL	NULL	44	1	53	KSY4	List3	NULL	NULL	NULL	NULL	NULL	NULL	NULL	NULL	NULL	1	{/}	1	3	944597	0	{/}	341	944938
좌우반구com(CVF, UVF, BVF)_3	6	1	<?xml version="1.0"?>\n<Clock xmlns:dt="urn:schemas-microsoft-com:datatypes"><Description dt:dt="string">E-Prime Primary Realtime Clock</Description><StartTime><Timestamp dt:dt="int">0</Timestamp><DateUtc dt:dt="string">2020-10-07T01:47:25Z</DateUtc></StartTime><FrequencyChanges><FrequencyChange><Frequency dt:dt="r8">2699960000</Frequency><Timestamp dt:dt="r8">3.8723836562353E+15</Timestamp><Curr…	좌우반구com(CVF, UVF, BVF)_3-006-1	60.021	1.0.0.164	1	-1255828608	Professional	2.0.10.242	2.0.10.356	10-07-2020	2020-10-07 오전 1:47:25	10:47:25	2.0.10.252	96		1	{/}	세상	35	1	96	NULL	NULL	NULL	NULL	NULL	NULL	KSY4	List1	NULL	NULL	NULL	NULL	NULL	NULL	NULL	NULL	NULL	1	{/}	1	3	287575	0	{/}	409	287984
좌우반구com(CVF, UVF, BVF)_3	6	1	<?xml version="1.0"?>\n<Clock xmlns:dt="urn:schemas-microsoft-com:datatypes"><Description dt:dt="string">E-Prime Primary Realtime Clock</Description><StartTime><Timestamp dt:dt="int">0</Timestamp><DateUtc dt:dt="string">2020-10-07T01:47:25Z</DateUtc></StartTime><FrequencyChanges><FrequencyChange><Frequency dt:dt="r8">2699960000</Frequency><Timestamp dt:dt="r8">3.8723836562353E+15</Timestamp><Curr…	좌우반구com(CVF, UVF, BVF)_3-006-1	60.021	1.0.0.164	1	-1255828608	Professional	2.0.10.242	2.0.10.356	10-07-2020	2020-10-07 오전 1:47:25	10:47:25	2.0.10.252	320		1	{/}	소리	NULL	NULL	NULL	NULL	NULL	NULL	50	1	56	KSY4	List3	NULL	NULL	NULL	NULL	NULL	NULL	NULL	NULL	NULL	1	{/}	0	3	952528	0	{/}	394	952922
좌우반구com(CVF, UVF, BVF)_3	6	1	<?xml version="1.0"?>\n<Clock xmlns:dt="urn:schemas-microsoft-com:datatypes"><Description dt:dt="string">E-Prime Primary Realtime Clock</Description><StartTime><Timestamp dt:dt="int">0</Timestamp><DateUtc dt:dt="string">2020-10-07T01:47:25Z</DateUtc></StartTime><FrequencyChanges><FrequencyChange><Frequency dt:dt="r8">2699960000</Frequency><Timestamp dt:dt="r8">3.8723836562353E+15</Timestamp><Curr…	좌우반구com(CVF, UVF, BVF)_3-006-1	60.021	1.0.0.164	1	-1255828608	Professional	2.0.10.242	2.0.10.356	10-07-2020	2020-10-07 오전 1:47:25	10:47:25	2.0.10.252	350		1	{/}	소송	NULL	NULL	NULL	NULL	NULL	NULL	30	1	86	KSY4	List3	NULL	NULL	NULL	NULL	NULL	NULL	NULL	NULL	NULL	1	{/}	0	3	1031884	0	{/}	349	1032233
좌우반구com(CVF, UVF, BVF)_3	6	1	<?xml version="1.0"?>\n<Clock xmlns:dt="urn:schemas-microsoft-com:datatypes"><Description dt:dt="string">E-Prime Primary Realtime Clock</Description><StartTime><Timestamp dt:dt="int">0</Timestamp><DateUtc dt:dt="string">2020-10-07T01:47:25Z</DateUtc></StartTime><FrequencyChanges><FrequencyChange><Frequency dt:dt="r8">2699960000</Frequency><Timestamp dt:dt="r8">3.8723836562353E+15</Timestamp><Curr…	좌우반구com(CVF, UVF, BVF)_3-006-1	60.021	1.0.0.164	1	-1255828608	Professional	2.0.10.242	2.0.10.356	10-07-2020	2020-10-07 오전 1:47:25	10:47:25	2.0.10.252	69		1	{/}	속도	18	1	69	NULL	NULL	NULL	NULL	NULL	NULL	KSY4	List1	NULL	NULL	NULL	NULL	NULL	NULL	NULL	NULL	NULL	1	{/}	1	3	213101	0	{/}	460	213561
좌우반구com(CVF, UVF, BVF)_3	6	1	<?xml version="1.0"?>\n<Clock xmlns:dt="urn:schemas-microsoft-com:datatypes"><Description dt:dt="string">E-Prime Primary Realtime Clock</Description><StartTime><Timestamp dt:dt="int">0</Timestamp><DateUtc dt:dt="string">2020-10-07T01:47:25Z</DateUtc></StartTime><FrequencyChanges><FrequencyChange><Frequency dt:dt="r8">2699960000</Frequency><Timestamp dt:dt="r8">3.8723836562353E+15</Timestamp><Curr…	좌우반구com(CVF, UVF, BVF)_3-006-1	60.021	1.0.0.164	1	-1255828608	Professional	2.0.10.242	2.0.10.356	10-07-2020	2020-10-07 오전 1:47:25	10:47:25	2.0.10.252	252		2	z	송스	NULL	NULL	NULL	27	1	120	NULL	NULL	NULL	KSY	List2	0		1	-1	749698	184		0	0	1	z	0	4	749882	0	z	378	750260
좌우반구com(CVF, UVF, BVF)_3	6	1	<?xml version="1.0"?>\n<Clock xmlns:dt="urn:schemas-microsoft-com:datatypes"><Description dt:dt="string">E-Prime Primary Realtime Clock</Description><StartTime><Timestamp dt:dt="int">0</Timestamp><DateUtc dt:dt="string">2020-10-07T01:47:25Z</DateUtc></StartTime><FrequencyChanges><FrequencyChange><Frequency dt:dt="r8">2699960000</Frequency><Timestamp dt:dt="r8">3.8723836562353E+15</Timestamp><Curr…	좌우반구com(CVF, UVF, BVF)_3-006-1	60.021	1.0.0.164	1	-1255828608	Professional	2.0.10.242	2.0.10.356	10-07-2020	2020-10-07 오전 1:47:25	10:47:25	2.0.10.252	348		2	z	송익	NULL	NULL	NULL	NULL	NULL	NULL	127	1	84	KSY	List3	0		0	-1	1026369	183		0	0	1	z	0	3	1026552	0	z	473	1027025
좌우반구com(CVF, UVF, BVF)_3	6	1	<?xml version="1.0"?>\n<Clock xmlns:dt="urn:schemas-microsoft-com:datatypes"><Description dt:dt="string">E-Prime Primary Realtime Clock</Description><StartTime><Timestamp dt:dt="int">0</Timestamp><DateUtc dt:dt="string">2020-10-07T01:47:25Z</DateUtc></StartTime><FrequencyChanges><FrequencyChange><Frequency dt:dt="r8">2699960000</Frequency><Timestamp dt:dt="r8">3.8723836562353E+15</Timestamp><Curr…	좌우반구com(CVF, UVF, BVF)_3-006-1	60.021	1.0.0.164	1	-1255828608	Professional	2.0.10.242	2.0.10.356	10-07-2020	2020-10-07 오전 1:47:25	10:47:25	2.0.10.252	64		1	{/}	수고	103	1	64	NULL	NULL	NULL	NULL	NULL	NULL	KSY4	List1	NULL	NULL	NULL	NULL	NULL	NULL	NULL	NULL	NULL	1	{/}	1	3	199739	0	{/}	470	200209
좌우반구com(CVF, UVF, BVF)_3	6	1	<?xml version="1.0"?>\n<Clock xmlns:dt="urn:schemas-microsoft-com:datatypes"><Description dt:dt="string">E-Prime Primary Realtime Clock</Description><StartTime><Timestamp dt:dt="int">0</Timestamp><DateUtc dt:dt="string">2020-10-07T01:47:25Z</DateUtc></StartTime><FrequencyChanges><FrequencyChange><Frequency dt:dt="r8">2699960000</Frequency><Timestamp dt:dt="r8">3.8723836562353E+15</Timestamp><Curr…	좌우반구com(CVF, UVF, BVF)_3-006-1	60.021	1.0.0.164	1	-1255828608	Professional	2.0.10.242	2.0.10.356	10-07-2020	2020-10-07 오전 1:47:25	10:47:25	2.0.10.252	91		1	{/}	수단	100	1	91	NULL	NULL	NULL	NULL	NULL	NULL	KSY4	List1	NULL	NULL	NULL	NULL	NULL	NULL	NULL	NULL	NULL	1	{/}	0	4	273914	0	{/}	398	274312
좌우반구com(CVF, UVF, BVF)_3	6	1	<?xml version="1.0"?>\n<Clock xmlns:dt="urn:schemas-microsoft-com:datatypes"><Description dt:dt="string">E-Prime Primary Realtime Clock</Description><StartTime><Timestamp dt:dt="int">0</Timestamp><DateUtc dt:dt="string">2020-10-07T01:47:25Z</DateUtc></StartTime><FrequencyChanges><FrequencyChange><Frequency dt:dt="r8">2699960000</Frequency><Timestamp dt:dt="r8">3.8723836562353E+15</Timestamp><Curr…	좌우반구com(CVF, UVF, BVF)_3-006-1	60.021	1.0.0.164	1	-1255828608	Professional	2.0.10.242	2.0.10.356	10-07-2020	2020-10-07 오전 1:47:25	10:47:25	2.0.10.252	188		1	{/}	수준	NULL	NULL	NULL	127	1	56	NULL	NULL	NULL	KSY4	List2	NULL	NULL	NULL	NULL	NULL	NULL	NULL	NULL	NULL	1	{/}	0	3	575392	0	{/}	761	576153
좌우반구com(CVF, UVF, BVF)_3	6	1	<?xml version="1.0"?>\n<Clock xmlns:dt="urn:schemas-microsoft-com:datatypes"><Description dt:dt="string">E-Prime Primary Realtime Clock</Description><StartTime><Timestamp dt:dt="int">0</Timestamp><DateUtc dt:dt="string">2020-10-07T01:47:25Z</DateUtc></StartTime><FrequencyChanges><FrequencyChange><Frequency dt:dt="r8">2699960000</Frequency><Timestamp dt:dt="r8">3.8723836562353E+15</Timestamp><Curr…	좌우반구com(CVF, UVF, BVF)_3-006-1	60.021	1.0.0.164	1	-1255828608	Professional	2.0.10.242	2.0.10.356	10-07-2020	2020-10-07 오전 1:47:25	10:47:25	2.0.10.252	340		2	z	숙국	NULL	NULL	NULL	NULL	NULL	NULL	97	1	76	KSY4	List3	NULL	NULL	NULL	NULL	NULL	NULL	NULL	NULL	NULL	1	z	1	3	1005276	0	z	757	1006033
좌우반구com(CVF, UVF, BVF)_3	6	1	<?xml version="1.0"?>\n<Clock xmlns:dt="urn:schemas-microsoft-com:datatypes"><Description dt:dt="string">E-Prime Primary Realtime Clock</Description><StartTime><Timestamp dt:dt="int">0</Timestamp><DateUtc dt:dt="string">2020-10-07T01:47:25Z</DateUtc></StartTime><FrequencyChanges><FrequencyChange><Frequency dt:dt="r8">2699960000</Frequency><Timestamp dt:dt="r8">3.8723836562353E+15</Timestamp><Curr…	좌우반구com(CVF, UVF, BVF)_3-006-1	60.021	1.0.0.164	1	-1255828608	Professional	2.0.10.242	2.0.10.356	10-07-2020	2020-10-07 오전 1:47:25	10:47:25	2.0.10.252	292		2	z	숙발	NULL	NULL	NULL	NULL	NULL	NULL	14	1	28	KSY	List3	0		0	-1	877637	184		0	0	1	z	0	4	877821	0	z	430	878251
좌우반구com(CVF, UVF, BVF)_3	6	1	<?xml version="1.0"?>\n<Clock xmlns:dt="urn:schemas-microsoft-com:datatypes"><Description dt:dt="string">E-Prime Primary Realtime Clock</Description><StartTime><Timestamp dt:dt="int">0</Timestamp><DateUtc dt:dt="string">2020-10-07T01:47:25Z</DateUtc></StartTime><FrequencyChanges><FrequencyChange><Frequency dt:dt="r8">2699960000</Frequency><Timestamp dt:dt="r8">3.8723836562353E+15</Timestamp><Curr…	좌우반구com(CVF, UVF, BVF)_3-006-1	60.021	1.0.0.164	1	-1255828608	Professional	2.0.10.242	2.0.10.356	10-07-2020	2020-10-07 오전 1:47:25	10:47:25	2.0.10.252	335		1	{/}	숙소	NULL	NULL	NULL	NULL	NULL	NULL	111	1	71	KSY	List3	0		1	-1	991814	184		0	0	1	{/}	0	4	991998	0	{/}	452	992450
좌우반구com(CVF, UVF, BVF)_3	6	1	<?xml version="1.0"?>\n<Clock xmlns:dt="urn:schemas-microsoft-com:datatypes"><Description dt:dt="string">E-Prime Primary Realtime Clock</Description><StartTime><Timestamp dt:dt="int">0</Timestamp><DateUtc dt:dt="string">2020-10-07T01:47:25Z</DateUtc></StartTime><FrequencyChanges><FrequencyChange><Frequency dt:dt="r8">2699960000</Frequency><Timestamp dt:dt="r8">3.8723836562353E+15</Timestamp><Curr…	좌우반구com(CVF, UVF, BVF)_3-006-1	60.021	1.0.0.164	1	-1255828608	Professional	2.0.10.242	2.0.10.356	10-07-2020	2020-10-07 오전 1:47:25	10:47:25	2.0.10.252	392		2	z	술감	NULL	NULL	NULL	NULL	NULL	NULL	29	1	128	KSY	List3	0		0	-1	1145511	183		0	0	1	z	1	3	1145694	0	z	626	1146320
좌우반구com(CVF, UVF, BVF)_3	6	1	<?xml version="1.0"?>\n<Clock xmlns:dt="urn:schemas-microsoft-com:datatypes"><Description dt:dt="string">E-Prime Primary Realtime Clock</Description><StartTime><Timestamp dt:dt="int">0</Timestamp><DateUtc dt:dt="string">2020-10-07T01:47:25Z</DateUtc></StartTime><FrequencyChanges><FrequencyChange><Frequency dt:dt="r8">2699960000</Frequency><Timestamp dt:dt="r8">3.8723836562353E+15</Timestamp><Curr…	좌우반구com(CVF, UVF, BVF)_3-006-1	60.021	1.0.0.164	1	-1255828608	Professional	2.0.10.242	2.0.10.356	10-07-2020	2020-10-07 오전 1:47:25	10:47:25	2.0.10.252	25		2	z	술목	86	1	25	NULL	NULL	NULL	NULL	NULL	NULL	KSY2	List1	NULL	NULL	NULL	NULL	NULL	NULL	NULL	NULL	NULL	1	z	0	3	90244	0	z	655	90899
좌우반구com(CVF, UVF, BVF)_3	6	1	<?xml version="1.0"?>\n<Clock xmlns:dt="urn:schemas-microsoft-com:datatypes"><Description dt:dt="string">E-Prime Primary Realtime Clock</Description><StartTime><Timestamp dt:dt="int">0</Timestamp><DateUtc dt:dt="string">2020-10-07T01:47:25Z</DateUtc></StartTime><FrequencyChanges><FrequencyChange><Frequency dt:dt="r8">2699960000</Frequency><Timestamp dt:dt="r8">3.8723836562353E+15</Timestamp><Curr…	좌우반구com(CVF, UVF, BVF)_3-006-1	60.021	1.0.0.164	1	-1255828608	Professional	2.0.10.242	2.0.10.356	10-07-2020	2020-10-07 오전 1:47:25	10:47:25	2.0.10.252	258		2	z	스위	NULL	NULL	NULL	36	1	126	NULL	NULL	NULL	KSY4	List2	NULL	NULL	NULL	NULL	NULL	NULL	NULL	NULL	NULL	1	z	0	3	766809	0	z	691	767500
좌우반구com(CVF, UVF, BVF)_3	6	1	<?xml version="1.0"?>\n<Clock xmlns:dt="urn:schemas-microsoft-com:datatypes"><Description dt:dt="string">E-Prime Primary Realtime Clock</Description><StartTime><Timestamp dt:dt="int">0</Timestamp><DateUtc dt:dt="string">2020-10-07T01:47:25Z</DateUtc></StartTime><FrequencyChanges><FrequencyChange><Frequency dt:dt="r8">2699960000</Frequency><Timestamp dt:dt="r8">3.8723836562353E+15</Timestamp><Curr…	좌우반구com(CVF, UVF, BVF)_3-006-1	60.021	1.0.0.164	1	-1255828608	Professional	2.0.10.242	2.0.10.356	10-07-2020	2020-10-07 오전 1:47:25	10:47:25	2.0.10.252	316		2	z	스진	NULL	NULL	NULL	NULL	NULL	NULL	72	1	52	KSY	List3	0		0	0	941832	183		0	0	1	z	0	3	942015	0	z	387	942402
좌우반구com(CVF, UVF, BVF)_3	6	1	<?xml version="1.0"?>\n<Clock xmlns:dt="urn:schemas-microsoft-com:datatypes"><Description dt:dt="string">E-Prime Primary Realtime Clock</Description><StartTime><Timestamp dt:dt="int">0</Timestamp><DateUtc dt:dt="string">2020-10-07T01:47:25Z</DateUtc></StartTime><FrequencyChanges><FrequencyChange><Frequency dt:dt="r8">2699960000</Frequency><Timestamp dt:dt="r8">3.8723836562353E+15</Timestamp><Curr…	좌우반구com(CVF, UVF, BVF)_3-006-1	60.021	1.0.0.164	1	-1255828608	Professional	2.0.10.242	2.0.10.356	10-07-2020	2020-10-07 오전 1:47:25	10:47:25	2.0.10.252	71		2	z	스향	54	1	71	NULL	NULL	NULL	NULL	NULL	NULL	KSY	List1	0		1	-1	218399	184		0	0	1	z	0	4	218583	0	z	442	219025
좌우반구com(CVF, UVF, BVF)_3	6	1	<?xml version="1.0"?>\n<Clock xmlns:dt="urn:schemas-microsoft-com:datatypes"><Description dt:dt="string">E-Prime Primary Realtime Clock</Description><StartTime><Timestamp dt:dt="int">0</Timestamp><DateUtc dt:dt="string">2020-10-07T01:47:25Z</DateUtc></StartTime><FrequencyChanges><FrequencyChange><Frequency dt:dt="r8">2699960000</Frequency><Timestamp dt:dt="r8">3.8723836562353E+15</Timestamp><Curr…	좌우반구com(CVF, UVF, BVF)_3-006-1	60.021	1.0.0.164	1	-1255828608	Professional	2.0.10.242	2.0.10.356	10-07-2020	2020-10-07 오전 1:47:25	10:47:25	2.0.10.252	284		2	z	습나	NULL	NULL	NULL	NULL	NULL	NULL	71	1	20	KSY	List3	0		0	0	856945	183		0	0	1	z	0	3	857128	0	z	323	857451
좌우반구com(CVF, UVF, BVF)_3	6	1	<?xml version="1.0"?>\n<Clock xmlns:dt="urn:schemas-microsoft-com:datatypes"><Description dt:dt="string">E-Prime Primary Realtime Clock</Description><StartTime><Timestamp dt:dt="int">0</Timestamp><DateUtc dt:dt="string">2020-10-07T01:47:25Z</DateUtc></StartTime><FrequencyChanges><FrequencyChange><Frequency dt:dt="r8">2699960000</Frequency><Timestamp dt:dt="r8">3.8723836562353E+15</Timestamp><Curr…	좌우반구com(CVF, UVF, BVF)_3-006-1	60.021	1.0.0.164	1	-1255828608	Professional	2.0.10.242	2.0.10.356	10-07-2020	2020-10-07 오전 1:47:25	10:47:25	2.0.10.252	152		2	z	습필	NULL	NULL	NULL	130	1	20	NULL	NULL	NULL	KSY4	List2	NULL	NULL	NULL	NULL	NULL	NULL	NULL	NULL	NULL	0	z	0	4	476727	0	{/}	863	477590
좌우반구com(CVF, UVF, BVF)_3	6	1	<?xml version="1.0"?>\n<Clock xmlns:dt="urn:schemas-microsoft-com:datatypes"><Description dt:dt="string">E-Prime Primary Realtime Clock</Description><StartTime><Timestamp dt:dt="int">0</Timestamp><DateUtc dt:dt="string">2020-10-07T01:47:25Z</DateUtc></StartTime><FrequencyChanges><FrequencyChange><Frequency dt:dt="r8">2699960000</Frequency><Timestamp dt:dt="r8">3.8723836562353E+15</Timestamp><Curr…	좌우반구com(CVF, UVF, BVF)_3-006-1	60.021	1.0.0.164	1	-1255828608	Professional	2.0.10.242	2.0.10.356	10-07-2020	2020-10-07 오전 1:47:25	10:47:25	2.0.10.252	7		1	{/}	시간	5	1	7	NULL	NULL	NULL	NULL	NULL	NULL	KSY	List1	0		0	-1	40661	183		0	0	1	{/}	1	3	40844	0	{/}	366	41210
좌우반구com(CVF, UVF, BVF)_3	6	1	<?xml version="1.0"?>\n<Clock xmlns:dt="urn:schemas-microsoft-com:datatypes"><Description dt:dt="string">E-Prime Primary Realtime Clock</Description><StartTime><Timestamp dt:dt="int">0</Timestamp><DateUtc dt:dt="string">2020-10-07T01:47:25Z</DateUtc></StartTime><FrequencyChanges><FrequencyChange><Frequency dt:dt="r8">2699960000</Frequency><Timestamp dt:dt="r8">3.8723836562353E+15</Timestamp><Curr…	좌우반구com(CVF, UVF, BVF)_3-006-1	60.021	1.0.0.164	1	-1255828608	Professional	2.0.10.242	2.0.10.356	10-07-2020	2020-10-07 오전 1:47:25	10:47:25	2.0.10.252	193		1	{/}	시기	NULL	NULL	NULL	31	1	61	NULL	NULL	NULL	KSY	List2	0		1	-1	589287	184		0	0	1	{/}	0	4	589471	0	{/}	366	589837
좌우반구com(CVF, UVF, BVF)_3	6	1	<?xml version="1.0"?>\n<Clock xmlns:dt="urn:schemas-microsoft-com:datatypes"><Description dt:dt="string">E-Prime Primary Realtime Clock</Description><StartTime><Timestamp dt:dt="int">0</Timestamp><DateUtc dt:dt="string">2020-10-07T01:47:25Z</DateUtc></StartTime><FrequencyChanges><FrequencyChange><Frequency dt:dt="r8">2699960000</Frequency><Timestamp dt:dt="r8">3.8723836562353E+15</Timestamp><Curr…	좌우반구com(CVF, UVF, BVF)_3-006-1	60.021	1.0.0.164	1	-1255828608	Professional	2.0.10.242	2.0.10.356	10-07-2020	2020-10-07 오전 1:47:25	10:47:25	2.0.10.252	257		1	{/}	시대	NULL	NULL	NULL	101	1	125	NULL	NULL	NULL	KSY	List2	0		1	-1	764093	184		0	0	1	{/}	0	4	764277	0	{/}	335	764612
좌우반구com(CVF, UVF, BVF)_3	6	1	<?xml version="1.0"?>\n<Clock xmlns:dt="urn:schemas-microsoft-com:datatypes"><Description dt:dt="string">E-Prime Primary Realtime Clock</Description><StartTime><Timestamp dt:dt="int">0</Timestamp><DateUtc dt:dt="string">2020-10-07T01:47:25Z</DateUtc></StartTime><FrequencyChanges><FrequencyChange><Frequency dt:dt="r8">2699960000</Frequency><Timestamp dt:dt="r8">3.8723836562353E+15</Timestamp><Curr…	좌우반구com(CVF, UVF, BVF)_3-006-1	60.021	1.0.0.164	1	-1255828608	Professional	2.0.10.242	2.0.10.356	10-07-2020	2020-10-07 오전 1:47:25	10:47:25	2.0.10.252	98		1	{/}	시도	17	1	98	NULL	NULL	NULL	NULL	NULL	NULL	KSY	List1	0		0	-1	292840	184		0	0	1	{/}	0	4	293024	0	{/}	344	293368
좌우반구com(CVF, UVF, BVF)_3	6	1	<?xml version="1.0"?>\n<Clock xmlns:dt="urn:schemas-microsoft-com:datatypes"><Description dt:dt="string">E-Prime Primary Realtime Clock</Description><StartTime><Timestamp dt:dt="int">0</Timestamp><DateUtc dt:dt="string">2020-10-07T01:47:25Z</DateUtc></StartTime><FrequencyChanges><FrequencyChange><Frequency dt:dt="r8">2699960000</Frequency><Timestamp dt:dt="r8">3.8723836562353E+15</Timestamp><Curr…	좌우반구com(CVF, UVF, BVF)_3-006-1	60.021	1.0.0.164	1	-1255828608	Professional	2.0.10.242	2.0.10.356	10-07-2020	2020-10-07 오전 1:47:25	10:47:25	2.0.10.252	166		2	z	시질	NULL	NULL	NULL	73	1	34	NULL	NULL	NULL	KSY3	List2	NULL	NULL	NULL	NULL	NULL	NULL	NULL	NULL	NULL	0	z	0	3	515363	0	{/}	371	515734
좌우반구com(CVF, UVF, BVF)_3	6	1	<?xml version="1.0"?>\n<Clock xmlns:dt="urn:schemas-microsoft-com:datatypes"><Description dt:dt="string">E-Prime Primary Realtime Clock</Description><StartTime><Timestamp dt:dt="int">0</Timestamp><DateUtc dt:dt="string">2020-10-07T01:47:25Z</DateUtc></StartTime><FrequencyChanges><FrequencyChange><Frequency dt:dt="r8">2699960000</Frequency><Timestamp dt:dt="r8">3.8723836562353E+15</Timestamp><Curr…	좌우반구com(CVF, UVF, BVF)_3-006-1	60.021	1.0.0.164	1	-1255828608	Professional	2.0.10.242	2.0.10.356	10-07-2020	2020-10-07 오전 1:47:25	10:47:25	2.0.10.252	247		1	{/}	식비	NULL	NULL	NULL	37	1	115	NULL	NULL	NULL	KSY	List2	0		1	-1	736136	184		0	0	1	{/}	0	4	736320	0	{/}	444	736764
좌우반구com(CVF, UVF, BVF)_3	6	1	<?xml version="1.0"?>\n<Clock xmlns:dt="urn:schemas-microsoft-com:datatypes"><Description dt:dt="string">E-Prime Primary Realtime Clock</Description><StartTime><Timestamp dt:dt="int">0</Timestamp><DateUtc dt:dt="string">2020-10-07T01:47:25Z</DateUtc></StartTime><FrequencyChanges><FrequencyChange><Frequency dt:dt="r8">2699960000</Frequency><Timestamp dt:dt="r8">3.8723836562353E+15</Timestamp><Curr…	좌우반구com(CVF, UVF, BVF)_3-006-1	60.021	1.0.0.164	1	-1255828608	Professional	2.0.10.242	2.0.10.356	10-07-2020	2020-10-07 오전 1:47:25	10:47:25	2.0.10.252	58		2	z	식차	91	1	58	NULL	NULL	NULL	NULL	NULL	NULL	KSY3	List1	NULL	NULL	NULL	NULL	NULL	NULL	NULL	NULL	NULL	0	z	1	3	182495	0	{/}	1170	183665
좌우반구com(CVF, UVF, BVF)_3	6	1	<?xml version="1.0"?>\n<Clock xmlns:dt="urn:schemas-microsoft-com:datatypes"><Description dt:dt="string">E-Prime Primary Realtime Clock</Description><StartTime><Timestamp dt:dt="int">0</Timestamp><DateUtc dt:dt="string">2020-10-07T01:47:25Z</DateUtc></StartTime><FrequencyChanges><FrequencyChange><Frequency dt:dt="r8">2699960000</Frequency><Timestamp dt:dt="r8">3.8723836562353E+15</Timestamp><Curr…	좌우반구com(CVF, UVF, BVF)_3-006-1	60.021	1.0.0.164	1	-1255828608	Professional	2.0.10.242	2.0.10.356	10-07-2020	2020-10-07 오전 1:47:25	10:47:25	2.0.10.252	287		1	{/}	식탁	NULL	NULL	NULL	NULL	NULL	NULL	19	1	23	KSY	List3	0		0	-1	864825	183		0	0	1	{/}	1	3	865008	0	{/}	203	865211
좌우반구com(CVF, UVF, BVF)_3	6	1	<?xml version="1.0"?>\n<Clock xmlns:dt="urn:schemas-microsoft-com:datatypes"><Description dt:dt="string">E-Prime Primary Realtime Clock</Description><StartTime><Timestamp dt:dt="int">0</Timestamp><DateUtc dt:dt="string">2020-10-07T01:47:25Z</DateUtc></StartTime><FrequencyChanges><FrequencyChange><Frequency dt:dt="r8">2699960000</Frequency><Timestamp dt:dt="r8">3.8723836562353E+15</Timestamp><Curr…	좌우반구com(CVF, UVF, BVF)_3-006-1	60.021	1.0.0.164	1	-1255828608	Professional	2.0.10.242	2.0.10.356	10-07-2020	2020-10-07 오전 1:47:25	10:47:25	2.0.10.252	171		2	z	실락	NULL	NULL	NULL	109	1	39	NULL	NULL	NULL	KSY4	List2	NULL	NULL	NULL	NULL	NULL	NULL	NULL	NULL	NULL	1	z	0	3	528725	0	z	449	529174
좌우반구com(CVF, UVF, BVF)_3	6	1	<?xml version="1.0"?>\n<Clock xmlns:dt="urn:schemas-microsoft-com:datatypes"><Description dt:dt="string">E-Prime Primary Realtime Clock</Description><StartTime><Timestamp dt:dt="int">0</Timestamp><DateUtc dt:dt="string">2020-10-07T01:47:25Z</DateUtc></StartTime><FrequencyChanges><FrequencyChange><Frequency dt:dt="r8">2699960000</Frequency><Timestamp dt:dt="r8">3.8723836562353E+15</Timestamp><Curr…	좌우반구com(CVF, UVF, BVF)_3-006-1	60.021	1.0.0.164	1	-1255828608	Professional	2.0.10.242	2.0.10.356	10-07-2020	2020-10-07 오전 1:47:25	10:47:25	2.0.10.252	264		2	z	실작	NULL	NULL	NULL	47	1	132	NULL	NULL	NULL	KSY2	List2	NULL	NULL	NULL	NULL	NULL	NULL	NULL	NULL	NULL	0	z	0	4	783737	0	{/}	698	784435
좌우반구com(CVF, UVF, BVF)_3	6	1	<?xml version="1.0"?>\n<Clock xmlns:dt="urn:schemas-microsoft-com:datatypes"><Description dt:dt="string">E-Prime Primary Realtime Clock</Description><StartTime><Timestamp dt:dt="int">0</Timestamp><DateUtc dt:dt="string">2020-10-07T01:47:25Z</DateUtc></StartTime><FrequencyChanges><FrequencyChange><Frequency dt:dt="r8">2699960000</Frequency><Timestamp dt:dt="r8">3.8723836562353E+15</Timestamp><Curr…	좌우반구com(CVF, UVF, BVF)_3-006-1	60.021	1.0.0.164	1	-1255828608	Professional	2.0.10.242	2.0.10.356	10-07-2020	2020-10-07 오전 1:47:25	10:47:25	2.0.10.252	13		1	{/}	실험	38	1	13	NULL	NULL	NULL	NULL	NULL	NULL	KSY	List1	0		0	0	56556	183		0	0	1	{/}	0	3	56739	0	{/}	295	57034
좌우반구com(CVF, UVF, BVF)_3	6	1	<?xml version="1.0"?>\n<Clock xmlns:dt="urn:schemas-microsoft-com:datatypes"><Description dt:dt="string">E-Prime Primary Realtime Clock</Description><StartTime><Timestamp dt:dt="int">0</Timestamp><DateUtc dt:dt="string">2020-10-07T01:47:25Z</DateUtc></StartTime><FrequencyChanges><FrequencyChange><Frequency dt:dt="r8">2699960000</Frequency><Timestamp dt:dt="r8">3.8723836562353E+15</Timestamp><Curr…	좌우반구com(CVF, UVF, BVF)_3-006-1	60.021	1.0.0.164	1	-1255828608	Professional	2.0.10.242	2.0.10.356	10-07-2020	2020-10-07 오전 1:47:25	10:47:25	2.0.10.252	44		1	{/}	심복	87	1	44	NULL	NULL	NULL	NULL	NULL	NULL	KSY	List1	0		0	-1	143692	183		0	0	1	{/}	1	3	143875	0	{/}	312	144187
좌우반구com(CVF, UVF, BVF)_3	6	1	<?xml version="1.0"?>\n<Clock xmlns:dt="urn:schemas-microsoft-com:datatypes"><Description dt:dt="string">E-Prime Primary Realtime Clock</Description><StartTime><Timestamp dt:dt="int">0</Timestamp><DateUtc dt:dt="string">2020-10-07T01:47:25Z</DateUtc></StartTime><FrequencyChanges><FrequencyChange><Frequency dt:dt="r8">2699960000</Frequency><Timestamp dt:dt="r8">3.8723836562353E+15</Timestamp><Curr…	좌우반구com(CVF, UVF, BVF)_3-006-1	60.021	1.0.0.164	1	-1255828608	Professional	2.0.10.242	2.0.10.356	10-07-2020	2020-10-07 오전 1:47:25	10:47:25	2.0.10.252	237		1	{/}	심신	NULL	NULL	NULL	52	1	105	NULL	NULL	NULL	KSY	List2	0		0	0	707630	183		0	0	1	{/}	0	3	707813	0	{/}	399	708212
좌우반구com(CVF, UVF, BVF)_3	6	1	<?xml version="1.0"?>\n<Clock xmlns:dt="urn:schemas-microsoft-com:datatypes"><Description dt:dt="string">E-Prime Primary Realtime Clock</Description><StartTime><Timestamp dt:dt="int">0</Timestamp><DateUtc dt:dt="string">2020-10-07T01:47:25Z</DateUtc></StartTime><FrequencyChanges><FrequencyChange><Frequency dt:dt="r8">2699960000</Frequency><Timestamp dt:dt="r8">3.8723836562353E+15</Timestamp><Curr…	좌우반구com(CVF, UVF, BVF)_3-006-1	60.021	1.0.0.164	1	-1255828608	Professional	2.0.10.242	2.0.10.356	10-07-2020	2020-10-07 오전 1:47:25	10:47:25	2.0.10.252	128		2	z	안실	52	1	128	NULL	NULL	NULL	NULL	NULL	NULL	KSY2	List1	NULL	NULL	NULL	NULL	NULL	NULL	NULL	NULL	NULL	1	z	0	3	375845	0	z	850	376695
좌우반구com(CVF, UVF, BVF)_3	6	1	<?xml version="1.0"?>\n<Clock xmlns:dt="urn:schemas-microsoft-com:datatypes"><Description dt:dt="string">E-Prime Primary Realtime Clock</Description><StartTime><Timestamp dt:dt="int">0</Timestamp><DateUtc dt:dt="string">2020-10-07T01:47:25Z</DateUtc></StartTime><FrequencyChanges><FrequencyChange><Frequency dt:dt="r8">2699960000</Frequency><Timestamp dt:dt="r8">3.8723836562353E+15</Timestamp><Curr…	좌우반구com(CVF, UVF, BVF)_3-006-1	60.021	1.0.0.164	1	-1255828608	Professional	2.0.10.242	2.0.10.356	10-07-2020	2020-10-07 오전 1:47:25	10:47:25	2.0.10.252	300		2	z	압례	NULL	NULL	NULL	NULL	NULL	NULL	2	1	36	KSY4	List3	NULL	NULL	NULL	NULL	NULL	NULL	NULL	NULL	NULL	1	z	0	3	899180	0	z	462	899642
좌우반구com(CVF, UVF, BVF)_3	6	1	<?xml version="1.0"?>\n<Clock xmlns:dt="urn:schemas-microsoft-com:datatypes"><Description dt:dt="string">E-Prime Primary Realtime Clock</Description><StartTime><Timestamp dt:dt="int">0</Timestamp><DateUtc dt:dt="string">2020-10-07T01:47:25Z</DateUtc></StartTime><FrequencyChanges><FrequencyChange><Frequency dt:dt="r8">2699960000</Frequency><Timestamp dt:dt="r8">3.8723836562353E+15</Timestamp><Curr…	좌우반구com(CVF, UVF, BVF)_3-006-1	60.021	1.0.0.164	1	-1255828608	Professional	2.0.10.242	2.0.10.356	10-07-2020	2020-10-07 오전 1:47:25	10:47:25	2.0.10.252	213		1	{/}	압축	NULL	NULL	NULL	70	1	81	NULL	NULL	NULL	KSY	List2	0		1	-1	642452	184		0	0	1	{/}	0	4	642636	0	{/}	729	643365
좌우반구com(CVF, UVF, BVF)_3	6	1	<?xml version="1.0"?>\n<Clock xmlns:dt="urn:schemas-microsoft-com:datatypes"><Description dt:dt="string">E-Prime Primary Realtime Clock</Description><StartTime><Timestamp dt:dt="int">0</Timestamp><DateUtc dt:dt="string">2020-10-07T01:47:25Z</DateUtc></StartTime><FrequencyChanges><FrequencyChange><Frequency dt:dt="r8">2699960000</Frequency><Timestamp dt:dt="r8">3.8723836562353E+15</Timestamp><Curr…	좌우반구com(CVF, UVF, BVF)_3-006-1	60.021	1.0.0.164	1	-1255828608	Professional	2.0.10.242	2.0.10.356	10-07-2020	2020-10-07 오전 1:47:25	10:47:25	2.0.10.252	369		2	z	양간	NULL	NULL	NULL	NULL	NULL	NULL	5	1	105	KSY4	List3	NULL	NULL	NULL	NULL	NULL	NULL	NULL	NULL	NULL	1	z	1	3	1082999	0	z	378	1083377
좌우반구com(CVF, UVF, BVF)_3	6	1	<?xml version="1.0"?>\n<Clock xmlns:dt="urn:schemas-microsoft-com:datatypes"><Description dt:dt="string">E-Prime Primary Realtime Clock</Description><StartTime><Timestamp dt:dt="int">0</Timestamp><DateUtc dt:dt="string">2020-10-07T01:47:25Z</DateUtc></StartTime><FrequencyChanges><FrequencyChange><Frequency dt:dt="r8">2699960000</Frequency><Timestamp dt:dt="r8">3.8723836562353E+15</Timestamp><Curr…	좌우반구com(CVF, UVF, BVF)_3-006-1	60.021	1.0.0.164	1	-1255828608	Professional	2.0.10.242	2.0.10.356	10-07-2020	2020-10-07 오전 1:47:25	10:47:25	2.0.10.252	138		2	z	양급	NULL	NULL	NULL	93	1	6	NULL	NULL	NULL	KSY3	List2	NULL	NULL	NULL	NULL	NULL	NULL	NULL	NULL	NULL	1	z	0	3	439706	0	z	301	440007
좌우반구com(CVF, UVF, BVF)_3	6	1	<?xml version="1.0"?>\n<Clock xmlns:dt="urn:schemas-microsoft-com:datatypes"><Description dt:dt="string">E-Prime Primary Realtime Clock</Description><StartTime><Timestamp dt:dt="int">0</Timestamp><DateUtc dt:dt="string">2020-10-07T01:47:25Z</DateUtc></StartTime><FrequencyChanges><FrequencyChange><Frequency dt:dt="r8">2699960000</Frequency><Timestamp dt:dt="r8">3.8723836562353E+15</Timestamp><Curr…	좌우반구com(CVF, UVF, BVF)_3-006-1	60.021	1.0.0.164	1	-1255828608	Professional	2.0.10.242	2.0.10.356	10-07-2020	2020-10-07 오전 1:47:25	10:47:25	2.0.10.252	324		1	{/}	양념	NULL	NULL	NULL	NULL	NULL	NULL	126	1	60	KSY	List3	0		0	-1	962741	183		0	0	1	{/}	1	3	962924	0	{/}	406	963330
좌우반구com(CVF, UVF, BVF)_3	6	1	<?xml version="1.0"?>\n<Clock xmlns:dt="urn:schemas-microsoft-com:datatypes"><Description dt:dt="string">E-Prime Primary Realtime Clock</Description><StartTime><Timestamp dt:dt="int">0</Timestamp><DateUtc dt:dt="string">2020-10-07T01:47:25Z</DateUtc></StartTime><FrequencyChanges><FrequencyChange><Frequency dt:dt="r8">2699960000</Frequency><Timestamp dt:dt="r8">3.8723836562353E+15</Timestamp><Curr…	좌우반구com(CVF, UVF, BVF)_3-006-1	60.021	1.0.0.164	1	-1255828608	Professional	2.0.10.242	2.0.10.356	10-07-2020	2020-10-07 오전 1:47:25	10:47:25	2.0.10.252	240		2	z	양최	NULL	NULL	NULL	71	1	108	NULL	NULL	NULL	KSY	List2	0		0	-1	716410	183		0	0	1	z	0	3	716593	0	z	347	716940
좌우반구com(CVF, UVF, BVF)_3	6	1	<?xml version="1.0"?>\n<Clock xmlns:dt="urn:schemas-microsoft-com:datatypes"><Description dt:dt="string">E-Prime Primary Realtime Clock</Description><StartTime><Timestamp dt:dt="int">0</Timestamp><DateUtc dt:dt="string">2020-10-07T01:47:25Z</DateUtc></StartTime><FrequencyChanges><FrequencyChange><Frequency dt:dt="r8">2699960000</Frequency><Timestamp dt:dt="r8">3.8723836562353E+15</Timestamp><Curr…	좌우반구com(CVF, UVF, BVF)_3-006-1	60.021	1.0.0.164	1	-1255828608	Professional	2.0.10.242	2.0.10.356	10-07-2020	2020-10-07 오전 1:47:25	10:47:25	2.0.10.252	238		1	{/}	어휘	NULL	NULL	NULL	42	1	106	NULL	NULL	NULL	KSY	List2	0		0	0	710229	183		0	0	0	{/}	0	3	710412	0	z	1440	711852
좌우반구com(CVF, UVF, BVF)_3	6	1	<?xml version="1.0"?>\n<Clock xmlns:dt="urn:schemas-microsoft-com:datatypes"><Description dt:dt="string">E-Prime Primary Realtime Clock</Description><StartTime><Timestamp dt:dt="int">0</Timestamp><DateUtc dt:dt="string">2020-10-07T01:47:25Z</DateUtc></StartTime><FrequencyChanges><FrequencyChange><Frequency dt:dt="r8">2699960000</Frequency><Timestamp dt:dt="r8">3.8723836562353E+15</Timestamp><Curr…	좌우반구com(CVF, UVF, BVF)_3-006-1	60.021	1.0.0.164	1	-1255828608	Professional	2.0.10.242	2.0.10.356	10-07-2020	2020-10-07 오전 1:47:25	10:47:25	2.0.10.252	79		2	z	엄도	120	1	79	NULL	NULL	NULL	NULL	NULL	NULL	KSY2	List1	NULL	NULL	NULL	NULL	NULL	NULL	NULL	NULL	NULL	1	z	1	3	240658	0	z	614	241272
좌우반구com(CVF, UVF, BVF)_3	6	1	<?xml version="1.0"?>\n<Clock xmlns:dt="urn:schemas-microsoft-com:datatypes"><Description dt:dt="string">E-Prime Primary Realtime Clock</Description><StartTime><Timestamp dt:dt="int">0</Timestamp><DateUtc dt:dt="string">2020-10-07T01:47:25Z</DateUtc></StartTime><FrequencyChanges><FrequencyChange><Frequency dt:dt="r8">2699960000</Frequency><Timestamp dt:dt="r8">3.8723836562353E+15</Timestamp><Curr…	좌우반구com(CVF, UVF, BVF)_3-006-1	60.021	1.0.0.164	1	-1255828608	Professional	2.0.10.242	2.0.10.356	10-07-2020	2020-10-07 오전 1:47:25	10:47:25	2.0.10.252	104		1	{/}	엄마	50	1	104	NULL	NULL	NULL	NULL	NULL	NULL	KSY	List1	0		0	-1	309168	183		0	0	1	{/}	0	3	309351	0	{/}	289	309640
좌우반구com(CVF, UVF, BVF)_3	6	1	<?xml version="1.0"?>\n<Clock xmlns:dt="urn:schemas-microsoft-com:datatypes"><Description dt:dt="string">E-Prime Primary Realtime Clock</Description><StartTime><Timestamp dt:dt="int">0</Timestamp><DateUtc dt:dt="string">2020-10-07T01:47:25Z</DateUtc></StartTime><FrequencyChanges><FrequencyChange><Frequency dt:dt="r8">2699960000</Frequency><Timestamp dt:dt="r8">3.8723836562353E+15</Timestamp><Curr…	좌우반구com(CVF, UVF, BVF)_3-006-1	60.021	1.0.0.164	1	-1255828608	Professional	2.0.10.242	2.0.10.356	10-07-2020	2020-10-07 오전 1:47:25	10:47:25	2.0.10.252	352		2	z	엇압	NULL	NULL	NULL	NULL	NULL	NULL	60	1	88	KSY2	List3	NULL	NULL	NULL	NULL	NULL	NULL	NULL	NULL	NULL	1	z	1	3	1037165	0	z	572	1037737
좌우반구com(CVF, UVF, BVF)_3	6	1	<?xml version="1.0"?>\n<Clock xmlns:dt="urn:schemas-microsoft-com:datatypes"><Description dt:dt="string">E-Prime Primary Realtime Clock</Description><StartTime><Timestamp dt:dt="int">0</Timestamp><DateUtc dt:dt="string">2020-10-07T01:47:25Z</DateUtc></StartTime><FrequencyChanges><FrequencyChange><Frequency dt:dt="r8">2699960000</Frequency><Timestamp dt:dt="r8">3.8723836562353E+15</Timestamp><Curr…	좌우반구com(CVF, UVF, BVF)_3-006-1	60.021	1.0.0.164	1	-1255828608	Professional	2.0.10.242	2.0.10.356	10-07-2020	2020-10-07 오전 1:47:25	10:47:25	2.0.10.252	56		2	z	여별	128	1	56	NULL	NULL	NULL	NULL	NULL	NULL	KSY	List1	0		0	-1	177014	183		0	0	0	z	0	3	177197	0	{/}	340	177537
좌우반구com(CVF, UVF, BVF)_3	6	1	<?xml version="1.0"?>\n<Clock xmlns:dt="urn:schemas-microsoft-com:datatypes"><Description dt:dt="string">E-Prime Primary Realtime Clock</Description><StartTime><Timestamp dt:dt="int">0</Timestamp><DateUtc dt:dt="string">2020-10-07T01:47:25Z</DateUtc></StartTime><FrequencyChanges><FrequencyChange><Frequency dt:dt="r8">2699960000</Frequency><Timestamp dt:dt="r8">3.8723836562353E+15</Timestamp><Curr…	좌우반구com(CVF, UVF, BVF)_3-006-1	60.021	1.0.0.164	1	-1255828608	Professional	2.0.10.242	2.0.10.356	10-07-2020	2020-10-07 오전 1:47:25	10:47:25	2.0.10.252	14		2	z	여본	32	1	14	NULL	NULL	NULL	NULL	NULL	NULL	KSY4	List1	NULL	NULL	NULL	NULL	NULL	NULL	NULL	NULL	NULL	0	z	0	3	59238	0	{/}	580	59818
좌우반구com(CVF, UVF, BVF)_3	6	1	<?xml version="1.0"?>\n<Clock xmlns:dt="urn:schemas-microsoft-com:datatypes"><Description dt:dt="string">E-Prime Primary Realtime Clock</Description><StartTime><Timestamp dt:dt="int">0</Timestamp><DateUtc dt:dt="string">2020-10-07T01:47:25Z</DateUtc></StartTime><FrequencyChanges><FrequencyChange><Frequency dt:dt="r8">2699960000</Frequency><Timestamp dt:dt="r8">3.8723836562353E+15</Timestamp><Curr…	좌우반구com(CVF, UVF, BVF)_3-006-1	60.021	1.0.0.164	1	-1255828608	Professional	2.0.10.242	2.0.10.356	10-07-2020	2020-10-07 오전 1:47:25	10:47:25	2.0.10.252	110		1	{/}	여생	118	1	110	NULL	NULL	NULL	NULL	NULL	NULL	KSY	List1	0		0	0	325796	183		0	0	1	{/}	0	3	325979	0	{/}	373	326352
좌우반구com(CVF, UVF, BVF)_3	6	1	<?xml version="1.0"?>\n<Clock xmlns:dt="urn:schemas-microsoft-com:datatypes"><Description dt:dt="string">E-Prime Primary Realtime Clock</Description><StartTime><Timestamp dt:dt="int">0</Timestamp><DateUtc dt:dt="string">2020-10-07T01:47:25Z</DateUtc></StartTime><FrequencyChanges><FrequencyChange><Frequency dt:dt="r8">2699960000</Frequency><Timestamp dt:dt="r8">3.8723836562353E+15</Timestamp><Curr…	좌우반구com(CVF, UVF, BVF)_3-006-1	60.021	1.0.0.164	1	-1255828608	Professional	2.0.10.242	2.0.10.356	10-07-2020	2020-10-07 오전 1:47:25	10:47:25	2.0.10.252	178		2	z	열례	NULL	NULL	NULL	117	1	46	NULL	NULL	NULL	KSY3	List2	NULL	NULL	NULL	NULL	NULL	NULL	NULL	NULL	NULL	1	z	0	3	547069	0	z	729	547798
좌우반구com(CVF, UVF, BVF)_3	6	1	<?xml version="1.0"?>\n<Clock xmlns:dt="urn:schemas-microsoft-com:datatypes"><Description dt:dt="string">E-Prime Primary Realtime Clock</Description><StartTime><Timestamp dt:dt="int">0</Timestamp><DateUtc dt:dt="string">2020-10-07T01:47:25Z</DateUtc></StartTime><FrequencyChanges><FrequencyChange><Frequency dt:dt="r8">2699960000</Frequency><Timestamp dt:dt="r8">3.8723836562353E+15</Timestamp><Curr…	좌우반구com(CVF, UVF, BVF)_3-006-1	60.021	1.0.0.164	1	-1255828608	Professional	2.0.10.242	2.0.10.356	10-07-2020	2020-10-07 오전 1:47:25	10:47:25	2.0.10.252	31		2	z	열박	74	1	31	NULL	NULL	NULL	NULL	NULL	NULL	KSY3	List1	NULL	NULL	NULL	NULL	NULL	NULL	NULL	NULL	NULL	1	z	1	3	106238	0	z	580	106818
좌우반구com(CVF, UVF, BVF)_3	6	1	<?xml version="1.0"?>\n<Clock xmlns:dt="urn:schemas-microsoft-com:datatypes"><Description dt:dt="string">E-Prime Primary Realtime Clock</Description><StartTime><Timestamp dt:dt="int">0</Timestamp><DateUtc dt:dt="string">2020-10-07T01:47:25Z</DateUtc></StartTime><FrequencyChanges><FrequencyChange><Frequency dt:dt="r8">2699960000</Frequency><Timestamp dt:dt="r8">3.8723836562353E+15</Timestamp><Curr…	좌우반구com(CVF, UVF, BVF)_3-006-1	60.021	1.0.0.164	1	-1255828608	Professional	2.0.10.242	2.0.10.356	10-07-2020	2020-10-07 오전 1:47:25	10:47:25	2.0.10.252	111		2	z	열응	83	1	111	NULL	NULL	NULL	NULL	NULL	NULL	KSY4	List1	NULL	NULL	NULL	NULL	NULL	NULL	NULL	NULL	NULL	1	z	1	3	328561	0	z	415	328976
좌우반구com(CVF, UVF, BVF)_3	6	1	<?xml version="1.0"?>\n<Clock xmlns:dt="urn:schemas-microsoft-com:datatypes"><Description dt:dt="string">E-Prime Primary Realtime Clock</Description><StartTime><Timestamp dt:dt="int">0</Timestamp><DateUtc dt:dt="string">2020-10-07T01:47:25Z</DateUtc></StartTime><FrequencyChanges><FrequencyChange><Frequency dt:dt="r8">2699960000</Frequency><Timestamp dt:dt="r8">3.8723836562353E+15</Timestamp><Curr…	좌우반구com(CVF, UVF, BVF)_3-006-1	60.021	1.0.0.164	1	-1255828608	Professional	2.0.10.242	2.0.10.356	10-07-2020	2020-10-07 오전 1:47:25	10:47:25	2.0.10.252	227		1	{/}	열정	NULL	NULL	NULL	50	1	95	NULL	NULL	NULL	KSY	List2	0		0	0	679973	183		0	0	1	{/}	0	3	680156	0	{/}	344	680500
좌우반구com(CVF, UVF, BVF)_3	6	1	<?xml version="1.0"?>\n<Clock xmlns:dt="urn:schemas-microsoft-com:datatypes"><Description dt:dt="string">E-Prime Primary Realtime Clock</Description><StartTime><Timestamp dt:dt="int">0</Timestamp><DateUtc dt:dt="string">2020-10-07T01:47:25Z</DateUtc></StartTime><FrequencyChanges><FrequencyChange><Frequency dt:dt="r8">2699960000</Frequency><Timestamp dt:dt="r8">3.8723836562353E+15</Timestamp><Curr…	좌우반구com(CVF, UVF, BVF)_3-006-1	60.021	1.0.0.164	1	-1255828608	Professional	2.0.10.242	2.0.10.356	10-07-2020	2020-10-07 오전 1:47:25	10:47:25	2.0.10.252	327		1	{/}	오류	NULL	NULL	NULL	NULL	NULL	NULL	109	1	63	KSY	List3	0		0	0	970572	183		0	0	1	{/}	0	3	970755	0	{/}	343	971098
좌우반구com(CVF, UVF, BVF)_3	6	1	<?xml version="1.0"?>\n<Clock xmlns:dt="urn:schemas-microsoft-com:datatypes"><Description dt:dt="string">E-Prime Primary Realtime Clock</Description><StartTime><Timestamp dt:dt="int">0</Timestamp><DateUtc dt:dt="string">2020-10-07T01:47:25Z</DateUtc></StartTime><FrequencyChanges><FrequencyChange><Frequency dt:dt="r8">2699960000</Frequency><Timestamp dt:dt="r8">3.8723836562353E+15</Timestamp><Curr…	좌우반구com(CVF, UVF, BVF)_3-006-1	60.021	1.0.0.164	1	-1255828608	Professional	2.0.10.242	2.0.10.356	10-07-2020	2020-10-07 오전 1:47:25	10:47:25	2.0.10.252	130		1	{/}	오해	81	1	130	NULL	NULL	NULL	NULL	NULL	NULL	KSY	List1	0		0	0	381360	183		0	0	1	{/}	0	3	381543	0	{/}	352	381895
좌우반구com(CVF, UVF, BVF)_3	6	1	<?xml version="1.0"?>\n<Clock xmlns:dt="urn:schemas-microsoft-com:datatypes"><Description dt:dt="string">E-Prime Primary Realtime Clock</Description><StartTime><Timestamp dt:dt="int">0</Timestamp><DateUtc dt:dt="string">2020-10-07T01:47:25Z</DateUtc></StartTime><FrequencyChanges><FrequencyChange><Frequency dt:dt="r8">2699960000</Frequency><Timestamp dt:dt="r8">3.8723836562353E+15</Timestamp><Curr…	좌우반구com(CVF, UVF, BVF)_3-006-1	60.021	1.0.0.164	1	-1255828608	Professional	2.0.10.242	2.0.10.356	10-07-2020	2020-10-07 오전 1:47:25	10:47:25	2.0.10.252	173		2	z	외보	NULL	NULL	NULL	74	1	41	NULL	NULL	NULL	KSY	List2	0		0	0	533757	183		0	0	1	z	0	3	533940	0	z	506	534446
좌우반구com(CVF, UVF, BVF)_3	6	1	<?xml version="1.0"?>\n<Clock xmlns:dt="urn:schemas-microsoft-com:datatypes"><Description dt:dt="string">E-Prime Primary Realtime Clock</Description><StartTime><Timestamp dt:dt="int">0</Timestamp><DateUtc dt:dt="string">2020-10-07T01:47:25Z</DateUtc></StartTime><FrequencyChanges><FrequencyChange><Frequency dt:dt="r8">2699960000</Frequency><Timestamp dt:dt="r8">3.8723836562353E+15</Timestamp><Curr…	좌우반구com(CVF, UVF, BVF)_3-006-1	60.021	1.0.0.164	1	-1255828608	Professional	2.0.10.242	2.0.10.356	10-07-2020	2020-10-07 오전 1:47:25	10:47:25	2.0.10.252	119		1	{/}	외부	113	1	119	NULL	NULL	NULL	NULL	NULL	NULL	KSY	List1	0		1	-1	351053	184		0	0	1	{/}	0	4	351237	0	{/}	346	351583
좌우반구com(CVF, UVF, BVF)_3	6	1	<?xml version="1.0"?>\n<Clock xmlns:dt="urn:schemas-microsoft-com:datatypes"><Description dt:dt="string">E-Prime Primary Realtime Clock</Description><StartTime><Timestamp dt:dt="int">0</Timestamp><DateUtc dt:dt="string">2020-10-07T01:47:25Z</DateUtc></StartTime><FrequencyChanges><FrequencyChange><Frequency dt:dt="r8">2699960000</Frequency><Timestamp dt:dt="r8">3.8723836562353E+15</Timestamp><Curr…	좌우반구com(CVF, UVF, BVF)_3-006-1	60.021	1.0.0.164	1	-1255828608	Professional	2.0.10.242	2.0.10.356	10-07-2020	2020-10-07 오전 1:47:25	10:47:25	2.0.10.252	207		2	z	요명	NULL	NULL	NULL	116	1	75	NULL	NULL	NULL	KSY	List2	0		0	-1	626791	183		0	0	0	z	1	3	626974	0	{/}	239	627213
좌우반구com(CVF, UVF, BVF)_3	6	1	<?xml version="1.0"?>\n<Clock xmlns:dt="urn:schemas-microsoft-com:datatypes"><Description dt:dt="string">E-Prime Primary Realtime Clock</Description><StartTime><Timestamp dt:dt="int">0</Timestamp><DateUtc dt:dt="string">2020-10-07T01:47:25Z</DateUtc></StartTime><FrequencyChanges><FrequencyChange><Frequency dt:dt="r8">2699960000</Frequency><Timestamp dt:dt="r8">3.8723836562353E+15</Timestamp><Curr…	좌우반구com(CVF, UVF, BVF)_3-006-1	60.021	1.0.0.164	1	-1255828608	Professional	2.0.10.242	2.0.10.356	10-07-2020	2020-10-07 오전 1:47:25	10:47:25	2.0.10.252	50		1	{/}	요소	114	1	50	NULL	NULL	NULL	NULL	NULL	NULL	KSY	List1	0		0	-1	160703	183		0	0	1	{/}	0	3	160886	0	{/}	355	161241
좌우반구com(CVF, UVF, BVF)_3	6	1	<?xml version="1.0"?>\n<Clock xmlns:dt="urn:schemas-microsoft-com:datatypes"><Description dt:dt="string">E-Prime Primary Realtime Clock</Description><StartTime><Timestamp dt:dt="int">0</Timestamp><DateUtc dt:dt="string">2020-10-07T01:47:25Z</DateUtc></StartTime><FrequencyChanges><FrequencyChange><Frequency dt:dt="r8">2699960000</Frequency><Timestamp dt:dt="r8">3.8723836562353E+15</Timestamp><Curr…	좌우반구com(CVF, UVF, BVF)_3-006-1	60.021	1.0.0.164	1	-1255828608	Professional	2.0.10.242	2.0.10.356	10-07-2020	2020-10-07 오전 1:47:25	10:47:25	2.0.10.252	67		1	{/}	요청	3	1	67	NULL	NULL	NULL	NULL	NULL	NULL	KSY	List1	0		0	-1	207553	184		0	0	1	{/}	0	4	207737	0	{/}	352	208089
좌우반구com(CVF, UVF, BVF)_3	6	1	<?xml version="1.0"?>\n<Clock xmlns:dt="urn:schemas-microsoft-com:datatypes"><Description dt:dt="string">E-Prime Primary Realtime Clock</Description><StartTime><Timestamp dt:dt="int">0</Timestamp><DateUtc dt:dt="string">2020-10-07T01:47:25Z</DateUtc></StartTime><FrequencyChanges><FrequencyChange><Frequency dt:dt="r8">2699960000</Frequency><Timestamp dt:dt="r8">3.8723836562353E+15</Timestamp><Curr…	좌우반구com(CVF, UVF, BVF)_3-006-1	60.021	1.0.0.164	1	-1255828608	Professional	2.0.10.242	2.0.10.356	10-07-2020	2020-10-07 오전 1:47:25	10:47:25	2.0.10.252	375		2	z	용스	NULL	NULL	NULL	NULL	NULL	NULL	136	1	111	KSY	List3	0		1	-1	1099127	183		0	0	1	z	1	3	1099310	0	z	419	1099729
좌우반구com(CVF, UVF, BVF)_3	6	1	<?xml version="1.0"?>\n<Clock xmlns:dt="urn:schemas-microsoft-com:datatypes"><Description dt:dt="string">E-Prime Primary Realtime Clock</Description><StartTime><Timestamp dt:dt="int">0</Timestamp><DateUtc dt:dt="string">2020-10-07T01:47:25Z</DateUtc></StartTime><FrequencyChanges><FrequencyChange><Frequency dt:dt="r8">2699960000</Frequency><Timestamp dt:dt="r8">3.8723836562353E+15</Timestamp><Curr…	좌우반구com(CVF, UVF, BVF)_3-006-1	60.021	1.0.0.164	1	-1255828608	Professional	2.0.10.242	2.0.10.356	10-07-2020	2020-10-07 오전 1:47:25	10:47:25	2.0.10.252	266		1	{/}	용어	NULL	NULL	NULL	NULL	NULL	NULL	80	1	2	KSY	List3	0		0	-1	809128	183		0	0	1	{/}	0	3	809311	0	{/}	324	809635
좌우반구com(CVF, UVF, BVF)_3	6	1	<?xml version="1.0"?>\n<Clock xmlns:dt="urn:schemas-microsoft-com:datatypes"><Description dt:dt="string">E-Prime Primary Realtime Clock</Description><StartTime><Timestamp dt:dt="int">0</Timestamp><DateUtc dt:dt="string">2020-10-07T01:47:25Z</DateUtc></StartTime><FrequencyChanges><FrequencyChange><Frequency dt:dt="r8">2699960000</Frequency><Timestamp dt:dt="r8">3.8723836562353E+15</Timestamp><Curr…	좌우반구com(CVF, UVF, BVF)_3-006-1	60.021	1.0.0.164	1	-1255828608	Professional	2.0.10.242	2.0.10.356	10-07-2020	2020-10-07 오전 1:47:25	10:47:25	2.0.10.252	364		1	{/}	우려	NULL	NULL	NULL	NULL	NULL	NULL	17	1	100	KSY	List3	0		1	-1	1069537	184		0	0	1	{/}	0	4	1069721	0	{/}	448	1070169
좌우반구com(CVF, UVF, BVF)_3	6	1	<?xml version="1.0"?>\n<Clock xmlns:dt="urn:schemas-microsoft-com:datatypes"><Description dt:dt="string">E-Prime Primary Realtime Clock</Description><StartTime><Timestamp dt:dt="int">0</Timestamp><DateUtc dt:dt="string">2020-10-07T01:47:25Z</DateUtc></StartTime><FrequencyChanges><FrequencyChange><Frequency dt:dt="r8">2699960000</Frequency><Timestamp dt:dt="r8">3.8723836562353E+15</Timestamp><Curr…	좌우반구com(CVF, UVF, BVF)_3-006-1	60.021	1.0.0.164	1	-1255828608	Professional	2.0.10.242	2.0.10.356	10-07-2020	2020-10-07 오전 1:47:25	10:47:25	2.0.10.252	135		2	z	운국	NULL	NULL	NULL	4	1	3	NULL	NULL	NULL	KSY2	List2	NULL	NULL	NULL	NULL	NULL	NULL	NULL	NULL	NULL	1	z	0	3	432092	0	z	483	432575
좌우반구com(CVF, UVF, BVF)_3	6	1	<?xml version="1.0"?>\n<Clock xmlns:dt="urn:schemas-microsoft-com:datatypes"><Description dt:dt="string">E-Prime Primary Realtime Clock</Description><StartTime><Timestamp dt:dt="int">0</Timestamp><DateUtc dt:dt="string">2020-10-07T01:47:25Z</DateUtc></StartTime><FrequencyChanges><FrequencyChange><Frequency dt:dt="r8">2699960000</Frequency><Timestamp dt:dt="r8">3.8723836562353E+15</Timestamp><Curr…	좌우반구com(CVF, UVF, BVF)_3-006-1	60.021	1.0.0.164	1	-1255828608	Professional	2.0.10.242	2.0.10.356	10-07-2020	2020-10-07 오전 1:47:25	10:47:25	2.0.10.252	146		2	z	운속	NULL	NULL	NULL	76	1	14	NULL	NULL	NULL	KSY3	List2	NULL	NULL	NULL	NULL	NULL	NULL	NULL	NULL	NULL	1	z	0	3	460599	0	z	416	461015
좌우반구com(CVF, UVF, BVF)_3	6	1	<?xml version="1.0"?>\n<Clock xmlns:dt="urn:schemas-microsoft-com:datatypes"><Description dt:dt="string">E-Prime Primary Realtime Clock</Description><StartTime><Timestamp dt:dt="int">0</Timestamp><DateUtc dt:dt="string">2020-10-07T01:47:25Z</DateUtc></StartTime><FrequencyChanges><FrequencyChange><Frequency dt:dt="r8">2699960000</Frequency><Timestamp dt:dt="r8">3.8723836562353E+15</Timestamp><Curr…	좌우반구com(CVF, UVF, BVF)_3-006-1	60.021	1.0.0.164	1	-1255828608	Professional	2.0.10.242	2.0.10.356	10-07-2020	2020-10-07 오전 1:47:25	10:47:25	2.0.10.252	53		1	{/}	원리	110	1	53	NULL	NULL	NULL	NULL	NULL	NULL	KSY	List1	0		1	-1	168633	184		0	0	1	{/}	0	4	168817	0	{/}	416	169233
좌우반구com(CVF, UVF, BVF)_3	6	1	<?xml version="1.0"?>\n<Clock xmlns:dt="urn:schemas-microsoft-com:datatypes"><Description dt:dt="string">E-Prime Primary Realtime Clock</Description><StartTime><Timestamp dt:dt="int">0</Timestamp><DateUtc dt:dt="string">2020-10-07T01:47:25Z</DateUtc></StartTime><FrequencyChanges><FrequencyChange><Frequency dt:dt="r8">2699960000</Frequency><Timestamp dt:dt="r8">3.8723836562353E+15</Timestamp><Curr…	좌우반구com(CVF, UVF, BVF)_3-006-1	60.021	1.0.0.164	1	-1255828608	Professional	2.0.10.242	2.0.10.356	10-07-2020	2020-10-07 오전 1:47:25	10:47:25	2.0.10.252	336		1	{/}	원인	NULL	NULL	NULL	NULL	NULL	NULL	28	1	72	KSY	List3	0		0	0	994464	183		0	0	1	{/}	0	3	994647	0	{/}	403	995050
좌우반구com(CVF, UVF, BVF)_3	6	1	<?xml version="1.0"?>\n<Clock xmlns:dt="urn:schemas-microsoft-com:datatypes"><Description dt:dt="string">E-Prime Primary Realtime Clock</Description><StartTime><Timestamp dt:dt="int">0</Timestamp><DateUtc dt:dt="string">2020-10-07T01:47:25Z</DateUtc></StartTime><FrequencyChanges><FrequencyChange><Frequency dt:dt="r8">2699960000</Frequency><Timestamp dt:dt="r8">3.8723836562353E+15</Timestamp><Curr…	좌우반구com(CVF, UVF, BVF)_3-006-1	60.021	1.0.0.164	1	-1255828608	Professional	2.0.10.242	2.0.10.356	10-07-2020	2020-10-07 오전 1:47:25	10:47:25	2.0.10.252	342		1	{/}	원장	NULL	NULL	NULL	NULL	NULL	NULL	83	1	78	KSY	List3	0		0	0	1010675	183		0	0	1	{/}	0	3	1010858	0	{/}	391	1011249
좌우반구com(CVF, UVF, BVF)_3	6	1	<?xml version="1.0"?>\n<Clock xmlns:dt="urn:schemas-microsoft-com:datatypes"><Description dt:dt="string">E-Prime Primary Realtime Clock</Description><StartTime><Timestamp dt:dt="int">0</Timestamp><DateUtc dt:dt="string">2020-10-07T01:47:25Z</DateUtc></StartTime><FrequencyChanges><FrequencyChange><Frequency dt:dt="r8">2699960000</Frequency><Timestamp dt:dt="r8">3.8723836562353E+15</Timestamp><Curr…	좌우반구com(CVF, UVF, BVF)_3-006-1	60.021	1.0.0.164	1	-1255828608	Professional	2.0.10.242	2.0.10.356	10-07-2020	2020-10-07 오전 1:47:25	10:47:25	2.0.10.252	52		2	z	원착	26	1	52	NULL	NULL	NULL	NULL	NULL	NULL	KSY	List1	0		0	0	165968	183		0	0	1	z	0	3	166151	0	z	458	166609
좌우반구com(CVF, UVF, BVF)_3	6	1	<?xml version="1.0"?>\n<Clock xmlns:dt="urn:schemas-microsoft-com:datatypes"><Description dt:dt="string">E-Prime Primary Realtime Clock</Description><StartTime><Timestamp dt:dt="int">0</Timestamp><DateUtc dt:dt="string">2020-10-07T01:47:25Z</DateUtc></StartTime><FrequencyChanges><FrequencyChange><Frequency dt:dt="r8">2699960000</Frequency><Timestamp dt:dt="r8">3.8723836562353E+15</Timestamp><Curr…	좌우반구com(CVF, UVF, BVF)_3-006-1	60.021	1.0.0.164	1	-1255828608	Professional	2.0.10.242	2.0.10.356	10-07-2020	2020-10-07 오전 1:47:25	10:47:25	2.0.10.252	330		1	{/}	원형	NULL	NULL	NULL	NULL	NULL	NULL	56	1	66	KSY	List3	0		1	-1	978202	184		0	0	1	{/}	0	4	978386	0	{/}	400	978786
좌우반구com(CVF, UVF, BVF)_3	6	1	<?xml version="1.0"?>\n<Clock xmlns:dt="urn:schemas-microsoft-com:datatypes"><Description dt:dt="string">E-Prime Primary Realtime Clock</Description><StartTime><Timestamp dt:dt="int">0</Timestamp><DateUtc dt:dt="string">2020-10-07T01:47:25Z</DateUtc></StartTime><FrequencyChanges><FrequencyChange><Frequency dt:dt="r8">2699960000</Frequency><Timestamp dt:dt="r8">3.8723836562353E+15</Timestamp><Curr…	좌우반구com(CVF, UVF, BVF)_3-006-1	60.021	1.0.0.164	1	-1255828608	Professional	2.0.10.242	2.0.10.356	10-07-2020	2020-10-07 오전 1:47:25	10:47:25	2.0.10.252	281		2	z	위절	NULL	NULL	NULL	NULL	NULL	NULL	89	1	17	KSY	List3	0		0	-1	849197	184		0	0	0	z	0	4	849381	0	{/}	334	849715
좌우반구com(CVF, UVF, BVF)_3	6	1	<?xml version="1.0"?>\n<Clock xmlns:dt="urn:schemas-microsoft-com:datatypes"><Description dt:dt="string">E-Prime Primary Realtime Clock</Description><StartTime><Timestamp dt:dt="int">0</Timestamp><DateUtc dt:dt="string">2020-10-07T01:47:25Z</DateUtc></StartTime><FrequencyChanges><FrequencyChange><Frequency dt:dt="r8">2699960000</Frequency><Timestamp dt:dt="r8">3.8723836562353E+15</Timestamp><Curr…	좌우반구com(CVF, UVF, BVF)_3-006-1	60.021	1.0.0.164	1	-1255828608	Professional	2.0.10.242	2.0.10.356	10-07-2020	2020-10-07 오전 1:47:25	10:47:25	2.0.10.252	92		1	{/}	유형	121	1	92	NULL	NULL	NULL	NULL	NULL	NULL	KSY	List1	0		1	-1	276329	184		0	0	1	{/}	0	4	276513	0	{/}	399	276912
좌우반구com(CVF, UVF, BVF)_3	6	1	<?xml version="1.0"?>\n<Clock xmlns:dt="urn:schemas-microsoft-com:datatypes"><Description dt:dt="string">E-Prime Primary Realtime Clock</Description><StartTime><Timestamp dt:dt="int">0</Timestamp><DateUtc dt:dt="string">2020-10-07T01:47:25Z</DateUtc></StartTime><FrequencyChanges><FrequencyChange><Frequency dt:dt="r8">2699960000</Frequency><Timestamp dt:dt="r8">3.8723836562353E+15</Timestamp><Curr…	좌우반구com(CVF, UVF, BVF)_3-006-1	60.021	1.0.0.164	1	-1255828608	Professional	2.0.10.242	2.0.10.356	10-07-2020	2020-10-07 오전 1:47:25	10:47:25	2.0.10.252	40		1	{/}	음식	92	1	40	NULL	NULL	NULL	NULL	NULL	NULL	KSY	List1	0		0	-1	132579	184		0	0	1	{/}	0	4	132763	0	{/}	366	133129
좌우반구com(CVF, UVF, BVF)_3	6	1	<?xml version="1.0"?>\n<Clock xmlns:dt="urn:schemas-microsoft-com:datatypes"><Description dt:dt="string">E-Prime Primary Realtime Clock</Description><StartTime><Timestamp dt:dt="int">0</Timestamp><DateUtc dt:dt="string">2020-10-07T01:47:25Z</DateUtc></StartTime><FrequencyChanges><FrequencyChange><Frequency dt:dt="r8">2699960000</Frequency><Timestamp dt:dt="r8">3.8723836562353E+15</Timestamp><Curr…	좌우반구com(CVF, UVF, BVF)_3-006-1	60.021	1.0.0.164	1	-1255828608	Professional	2.0.10.242	2.0.10.356	10-07-2020	2020-10-07 오전 1:47:25	10:47:25	2.0.10.252	17		2	z	음안	43	1	17	NULL	NULL	NULL	NULL	NULL	NULL	KSY4	List1	NULL	NULL	NULL	NULL	NULL	NULL	NULL	NULL	NULL	1	z	0	3	67552	0	z	658	68210
좌우반구com(CVF, UVF, BVF)_3	6	1	<?xml version="1.0"?>\n<Clock xmlns:dt="urn:schemas-microsoft-com:datatypes"><Description dt:dt="string">E-Prime Primary Realtime Clock</Description><StartTime><Timestamp dt:dt="int">0</Timestamp><DateUtc dt:dt="string">2020-10-07T01:47:25Z</DateUtc></StartTime><FrequencyChanges><FrequencyChange><Frequency dt:dt="r8">2699960000</Frequency><Timestamp dt:dt="r8">3.8723836562353E+15</Timestamp><Curr…	좌우반구com(CVF, UVF, BVF)_3-006-1	60.021	1.0.0.164	1	-1255828608	Professional	2.0.10.242	2.0.10.356	10-07-2020	2020-10-07 오전 1:47:25	10:47:25	2.0.10.252	167		2	z	응어	NULL	NULL	NULL	78	1	35	NULL	NULL	NULL	KSY2	List2	NULL	NULL	NULL	NULL	NULL	NULL	NULL	NULL	NULL	1	z	0	3	517929	0	z	477	518406
좌우반구com(CVF, UVF, BVF)_3	6	1	<?xml version="1.0"?>\n<Clock xmlns:dt="urn:schemas-microsoft-com:datatypes"><Description dt:dt="string">E-Prime Primary Realtime Clock</Description><StartTime><Timestamp dt:dt="int">0</Timestamp><DateUtc dt:dt="string">2020-10-07T01:47:25Z</DateUtc></StartTime><FrequencyChanges><FrequencyChange><Frequency dt:dt="r8">2699960000</Frequency><Timestamp dt:dt="r8">3.8723836562353E+15</Timestamp><Curr…	좌우반구com(CVF, UVF, BVF)_3-006-1	60.021	1.0.0.164	1	-1255828608	Professional	2.0.10.242	2.0.10.356	10-07-2020	2020-10-07 오전 1:47:25	10:47:25	2.0.10.252	253		2	z	의마	NULL	NULL	NULL	5	1	121	NULL	NULL	NULL	KSY2	List2	NULL	NULL	NULL	NULL	NULL	NULL	NULL	NULL	NULL	1	z	0	3	752464	0	z	1276	753740
좌우반구com(CVF, UVF, BVF)_3	6	1	<?xml version="1.0"?>\n<Clock xmlns:dt="urn:schemas-microsoft-com:datatypes"><Description dt:dt="string">E-Prime Primary Realtime Clock</Description><StartTime><Timestamp dt:dt="int">0</Timestamp><DateUtc dt:dt="string">2020-10-07T01:47:25Z</DateUtc></StartTime><FrequencyChanges><FrequencyChange><Frequency dt:dt="r8">2699960000</Frequency><Timestamp dt:dt="r8">3.8723836562353E+15</Timestamp><Curr…	좌우반구com(CVF, UVF, BVF)_3-006-1	60.021	1.0.0.164	1	-1255828608	Professional	2.0.10.242	2.0.10.356	10-07-2020	2020-10-07 오전 1:47:25	10:47:25	2.0.10.252	62		1	{/}	의미	98	1	62	NULL	NULL	NULL	NULL	NULL	NULL	KSY	List1	0		0	0	194125	183		0	0	1	{/}	0	3	194308	0	{/}	373	194681
좌우반구com(CVF, UVF, BVF)_3	6	1	<?xml version="1.0"?>\n<Clock xmlns:dt="urn:schemas-microsoft-com:datatypes"><Description dt:dt="string">E-Prime Primary Realtime Clock</Description><StartTime><Timestamp dt:dt="int">0</Timestamp><DateUtc dt:dt="string">2020-10-07T01:47:25Z</DateUtc></StartTime><FrequencyChanges><FrequencyChange><Frequency dt:dt="r8">2699960000</Frequency><Timestamp dt:dt="r8">3.8723836562353E+15</Timestamp><Curr…	좌우반구com(CVF, UVF, BVF)_3-006-1	60.021	1.0.0.164	1	-1255828608	Professional	2.0.10.242	2.0.10.356	10-07-2020	2020-10-07 오전 1:47:25	10:47:25	2.0.10.252	356		2	z	의필	NULL	NULL	NULL	NULL	NULL	NULL	9	1	92	KSY4	List3	NULL	NULL	NULL	NULL	NULL	NULL	NULL	NULL	NULL	1	z	0	3	1048245	0	z	676	1048921
좌우반구com(CVF, UVF, BVF)_3	6	1	<?xml version="1.0"?>\n<Clock xmlns:dt="urn:schemas-microsoft-com:datatypes"><Description dt:dt="string">E-Prime Primary Realtime Clock</Description><StartTime><Timestamp dt:dt="int">0</Timestamp><DateUtc dt:dt="string">2020-10-07T01:47:25Z</DateUtc></StartTime><FrequencyChanges><FrequencyChange><Frequency dt:dt="r8">2699960000</Frequency><Timestamp dt:dt="r8">3.8723836562353E+15</Timestamp><Curr…	좌우반구com(CVF, UVF, BVF)_3-006-1	60.021	1.0.0.164	1	-1255828608	Professional	2.0.10.242	2.0.10.356	10-07-2020	2020-10-07 오전 1:47:25	10:47:25	2.0.10.252	277		2	z	이느	NULL	NULL	NULL	NULL	NULL	NULL	93	1	13	KSY2	List3	NULL	NULL	NULL	NULL	NULL	NULL	NULL	NULL	NULL	1	z	1	3	838334	0	z	597	838931
좌우반구com(CVF, UVF, BVF)_3	6	1	<?xml version="1.0"?>\n<Clock xmlns:dt="urn:schemas-microsoft-com:datatypes"><Description dt:dt="string">E-Prime Primary Realtime Clock</Description><StartTime><Timestamp dt:dt="int">0</Timestamp><DateUtc dt:dt="string">2020-10-07T01:47:25Z</DateUtc></StartTime><FrequencyChanges><FrequencyChange><Frequency dt:dt="r8">2699960000</Frequency><Timestamp dt:dt="r8">3.8723836562353E+15</Timestamp><Curr…	좌우반구com(CVF, UVF, BVF)_3-006-1	60.021	1.0.0.164	1	-1255828608	Professional	2.0.10.242	2.0.10.356	10-07-2020	2020-10-07 오전 1:47:25	10:47:25	2.0.10.252	298		1	{/}	이득	NULL	NULL	NULL	NULL	NULL	NULL	121	1	34	KSY	List3	0		0	0	893732	183		0	0	1	{/}	0	3	893915	0	{/}	288	894203
좌우반구com(CVF, UVF, BVF)_3	6	1	<?xml version="1.0"?>\n<Clock xmlns:dt="urn:schemas-microsoft-com:datatypes"><Description dt:dt="string">E-Prime Primary Realtime Clock</Description><StartTime><Timestamp dt:dt="int">0</Timestamp><DateUtc dt:dt="string">2020-10-07T01:47:25Z</DateUtc></StartTime><FrequencyChanges><FrequencyChange><Frequency dt:dt="r8">2699960000</Frequency><Timestamp dt:dt="r8">3.8723836562353E+15</Timestamp><Curr…	좌우반구com(CVF, UVF, BVF)_3-006-1	60.021	1.0.0.164	1	-1255828608	Professional	2.0.10.242	2.0.10.356	10-07-2020	2020-10-07 오전 1:47:25	10:47:25	2.0.10.252	84		1	{/}	이유	64	1	84	NULL	NULL	NULL	NULL	NULL	NULL	KSY	List1	0		1	-1	254320	184		0	0	1	{/}	0	4	254504	0	{/}	360	254864
좌우반구com(CVF, UVF, BVF)_3	6	1	<?xml version="1.0"?>\n<Clock xmlns:dt="urn:schemas-microsoft-com:datatypes"><Description dt:dt="string">E-Prime Primary Realtime Clock</Description><StartTime><Timestamp dt:dt="int">0</Timestamp><DateUtc dt:dt="string">2020-10-07T01:47:25Z</DateUtc></StartTime><FrequencyChanges><FrequencyChange><Frequency dt:dt="r8">2699960000</Frequency><Timestamp dt:dt="r8">3.8723836562353E+15</Timestamp><Curr…	좌우반구com(CVF, UVF, BVF)_3-006-1	60.021	1.0.0.164	1	-1255828608	Professional	2.0.10.242	2.0.10.356	10-07-2020	2020-10-07 오전 1:47:25	10:47:25	2.0.10.252	170		1	{/}	이전	NULL	NULL	NULL	83	1	38	NULL	NULL	NULL	KSY	List2	0		0	-1	525693	183		0	0	1	{/}	0	3	525876	0	{/}	642	526518
좌우반구com(CVF, UVF, BVF)_3	6	1	<?xml version="1.0"?>\n<Clock xmlns:dt="urn:schemas-microsoft-com:datatypes"><Description dt:dt="string">E-Prime Primary Realtime Clock</Description><StartTime><Timestamp dt:dt="int">0</Timestamp><DateUtc dt:dt="string">2020-10-07T01:47:25Z</DateUtc></StartTime><FrequencyChanges><FrequencyChange><Frequency dt:dt="r8">2699960000</Frequency><Timestamp dt:dt="r8">3.8723836562353E+15</Timestamp><Curr…	좌우반구com(CVF, UVF, BVF)_3-006-1	60.021	1.0.0.164	1	-1255828608	Professional	2.0.10.242	2.0.10.356	10-07-2020	2020-10-07 오전 1:47:25	10:47:25	2.0.10.252	102		2	z	익궤	25	1	102	NULL	NULL	NULL	NULL	NULL	NULL	KSY4	List1	NULL	NULL	NULL	NULL	NULL	NULL	NULL	NULL	NULL	1	z	0	3	303903	0	z	481	304384
좌우반구com(CVF, UVF, BVF)_3	6	1	<?xml version="1.0"?>\n<Clock xmlns:dt="urn:schemas-microsoft-com:datatypes"><Description dt:dt="string">E-Prime Primary Realtime Clock</Description><StartTime><Timestamp dt:dt="int">0</Timestamp><DateUtc dt:dt="string">2020-10-07T01:47:25Z</DateUtc></StartTime><FrequencyChanges><FrequencyChange><Frequency dt:dt="r8">2699960000</Frequency><Timestamp dt:dt="r8">3.8723836562353E+15</Timestamp><Curr…	좌우반구com(CVF, UVF, BVF)_3-006-1	60.021	1.0.0.164	1	-1255828608	Professional	2.0.10.242	2.0.10.356	10-07-2020	2020-10-07 오전 1:47:25	10:47:25	2.0.10.252	394		2	z	익력	NULL	NULL	NULL	NULL	NULL	NULL	98	1	130	KSY4	List3	NULL	NULL	NULL	NULL	NULL	NULL	NULL	NULL	NULL	1	z	0	3	1151059	0	z	349	1151408
좌우반구com(CVF, UVF, BVF)_3	6	1	<?xml version="1.0"?>\n<Clock xmlns:dt="urn:schemas-microsoft-com:datatypes"><Description dt:dt="string">E-Prime Primary Realtime Clock</Description><StartTime><Timestamp dt:dt="int">0</Timestamp><DateUtc dt:dt="string">2020-10-07T01:47:25Z</DateUtc></StartTime><FrequencyChanges><FrequencyChange><Frequency dt:dt="r8">2699960000</Frequency><Timestamp dt:dt="r8">3.8723836562353E+15</Timestamp><Curr…	좌우반구com(CVF, UVF, BVF)_3-006-1	60.021	1.0.0.164	1	-1255828608	Professional	2.0.10.242	2.0.10.356	10-07-2020	2020-10-07 오전 1:47:25	10:47:25	2.0.10.252	133		1	{/}	인간	NULL	NULL	NULL	97	1	1	NULL	NULL	NULL	KSY	List2	0		1	-1	426910	184		0	0	1	{/}	0	4	427094	0	{/}	281	427375
좌우반구com(CVF, UVF, BVF)_3	6	1	<?xml version="1.0"?>\n<Clock xmlns:dt="urn:schemas-microsoft-com:datatypes"><Description dt:dt="string">E-Prime Primary Realtime Clock</Description><StartTime><Timestamp dt:dt="int">0</Timestamp><DateUtc dt:dt="string">2020-10-07T01:47:25Z</DateUtc></StartTime><FrequencyChanges><FrequencyChange><Frequency dt:dt="r8">2699960000</Frequency><Timestamp dt:dt="r8">3.8723836562353E+15</Timestamp><Curr…	좌우반구com(CVF, UVF, BVF)_3-006-1	60.021	1.0.0.164	1	-1255828608	Professional	2.0.10.242	2.0.10.356	10-07-2020	2020-10-07 오전 1:47:25	10:47:25	2.0.10.252	30		1	{/}	인사	96	1	30	NULL	NULL	NULL	NULL	NULL	NULL	KSY	List1	0		0	-1	103489	184		0	0	1	{/}	0	4	103673	0	{/}	361	104034
좌우반구com(CVF, UVF, BVF)_3	6	1	<?xml version="1.0"?>\n<Clock xmlns:dt="urn:schemas-microsoft-com:datatypes"><Description dt:dt="string">E-Prime Primary Realtime Clock</Description><StartTime><Timestamp dt:dt="int">0</Timestamp><DateUtc dt:dt="string">2020-10-07T01:47:25Z</DateUtc></StartTime><FrequencyChanges><FrequencyChange><Frequency dt:dt="r8">2699960000</Frequency><Timestamp dt:dt="r8">3.8723836562353E+15</Timestamp><Curr…	좌우반구com(CVF, UVF, BVF)_3-006-1	60.021	1.0.0.164	1	-1255828608	Professional	2.0.10.242	2.0.10.356	10-07-2020	2020-10-07 오전 1:47:25	10:47:25	2.0.10.252	184		1	{/}	인생	NULL	NULL	NULL	64	1	52	NULL	NULL	NULL	KSY	List2	0		0	-1	563946	184		0	0	1	{/}	0	4	564130	0	{/}	371	564501
좌우반구com(CVF, UVF, BVF)_3	6	1	<?xml version="1.0"?>\n<Clock xmlns:dt="urn:schemas-microsoft-com:datatypes"><Description dt:dt="string">E-Prime Primary Realtime Clock</Description><StartTime><Timestamp dt:dt="int">0</Timestamp><DateUtc dt:dt="string">2020-10-07T01:47:25Z</DateUtc></StartTime><FrequencyChanges><FrequencyChange><Frequency dt:dt="r8">2699960000</Frequency><Timestamp dt:dt="r8">3.8723836562353E+15</Timestamp><Curr…	좌우반구com(CVF, UVF, BVF)_3-006-1	60.021	1.0.0.164	1	-1255828608	Professional	2.0.10.242	2.0.10.356	10-07-2020	2020-10-07 오전 1:47:25	10:47:25	2.0.10.252	80		1	{/}	인연	129	1	80	NULL	NULL	NULL	NULL	NULL	NULL	KSY	List1	0		0	-1	243291	183		0	0	1	{/}	0	3	243474	0	{/}	366	243840
좌우반구com(CVF, UVF, BVF)_3	6	1	<?xml version="1.0"?>\n<Clock xmlns:dt="urn:schemas-microsoft-com:datatypes"><Description dt:dt="string">E-Prime Primary Realtime Clock</Description><StartTime><Timestamp dt:dt="int">0</Timestamp><DateUtc dt:dt="string">2020-10-07T01:47:25Z</DateUtc></StartTime><FrequencyChanges><FrequencyChange><Frequency dt:dt="r8">2699960000</Frequency><Timestamp dt:dt="r8">3.8723836562353E+15</Timestamp><Curr…	좌우반구com(CVF, UVF, BVF)_3-006-1	60.021	1.0.0.164	1	-1255828608	Professional	2.0.10.242	2.0.10.356	10-07-2020	2020-10-07 오전 1:47:25	10:47:25	2.0.10.252	251		2	z	일려	NULL	NULL	NULL	75	1	119	NULL	NULL	NULL	KSY4	List2	NULL	NULL	NULL	NULL	NULL	NULL	NULL	NULL	NULL	0	z	1	3	746949	0	{/}	727	747676
좌우반구com(CVF, UVF, BVF)_3	6	1	<?xml version="1.0"?>\n<Clock xmlns:dt="urn:schemas-microsoft-com:datatypes"><Description dt:dt="string">E-Prime Primary Realtime Clock</Description><StartTime><Timestamp dt:dt="int">0</Timestamp><DateUtc dt:dt="string">2020-10-07T01:47:25Z</DateUtc></StartTime><FrequencyChanges><FrequencyChange><Frequency dt:dt="r8">2699960000</Frequency><Timestamp dt:dt="r8">3.8723836562353E+15</Timestamp><Curr…	좌우반구com(CVF, UVF, BVF)_3-006-1	60.021	1.0.0.164	1	-1255828608	Professional	2.0.10.242	2.0.10.356	10-07-2020	2020-10-07 오전 1:47:25	10:47:25	2.0.10.252	293		2	z	일섭	NULL	NULL	NULL	NULL	NULL	NULL	82	1	29	KSY	List3	0		0	0	880270	183		0	0	1	z	0	3	880453	0	z	358	880811
좌우반구com(CVF, UVF, BVF)_3	6	1	<?xml version="1.0"?>\n<Clock xmlns:dt="urn:schemas-microsoft-com:datatypes"><Description dt:dt="string">E-Prime Primary Realtime Clock</Description><StartTime><Timestamp dt:dt="int">0</Timestamp><DateUtc dt:dt="string">2020-10-07T01:47:25Z</DateUtc></StartTime><FrequencyChanges><FrequencyChange><Frequency dt:dt="r8">2699960000</Frequency><Timestamp dt:dt="r8">3.8723836562353E+15</Timestamp><Curr…	좌우반구com(CVF, UVF, BVF)_3-006-1	60.021	1.0.0.164	1	-1255828608	Professional	2.0.10.242	2.0.10.356	10-07-2020	2020-10-07 오전 1:47:25	10:47:25	2.0.10.252	326		2	z	임택	NULL	NULL	NULL	NULL	NULL	NULL	76	1	62	KSY	List3	0		1	-1	967889	184		0	0	1	z	0	4	968073	0	z	473	968546
좌우반구com(CVF, UVF, BVF)_3	6	1	<?xml version="1.0"?>\n<Clock xmlns:dt="urn:schemas-microsoft-com:datatypes"><Description dt:dt="string">E-Prime Primary Realtime Clock</Description><StartTime><Timestamp dt:dt="int">0</Timestamp><DateUtc dt:dt="string">2020-10-07T01:47:25Z</DateUtc></StartTime><FrequencyChanges><FrequencyChange><Frequency dt:dt="r8">2699960000</Frequency><Timestamp dt:dt="r8">3.8723836562353E+15</Timestamp><Curr…	좌우반구com(CVF, UVF, BVF)_3-006-1	60.021	1.0.0.164	1	-1255828608	Professional	2.0.10.242	2.0.10.356	10-07-2020	2020-10-07 오전 1:47:25	10:47:25	2.0.10.252	95		1	{/}	입구	90	1	95	NULL	NULL	NULL	NULL	NULL	NULL	KSY	List1	0		0	-1	284843	183		0	0	1	{/}	1	3	285026	0	{/}	350	285376
좌우반구com(CVF, UVF, BVF)_3	6	1	<?xml version="1.0"?>\n<Clock xmlns:dt="urn:schemas-microsoft-com:datatypes"><Description dt:dt="string">E-Prime Primary Realtime Clock</Description><StartTime><Timestamp dt:dt="int">0</Timestamp><DateUtc dt:dt="string">2020-10-07T01:47:25Z</DateUtc></StartTime><FrequencyChanges><FrequencyChange><Frequency dt:dt="r8">2699960000</Frequency><Timestamp dt:dt="r8">3.8723836562353E+15</Timestamp><Curr…	좌우반구com(CVF, UVF, BVF)_3-006-1	60.021	1.0.0.164	1	-1255828608	Professional	2.0.10.242	2.0.10.356	10-07-2020	2020-10-07 오전 1:47:25	10:47:25	2.0.10.252	396		2	z	입목	NULL	NULL	NULL	NULL	NULL	NULL	77	1	132	KSY	List3	0		0	0	1156191	183		0	0	1	z	0	3	1156374	0	z	338	1156712
좌우반구com(CVF, UVF, BVF)_3	6	1	<?xml version="1.0"?>\n<Clock xmlns:dt="urn:schemas-microsoft-com:datatypes"><Description dt:dt="string">E-Prime Primary Realtime Clock</Description><StartTime><Timestamp dt:dt="int">0</Timestamp><DateUtc dt:dt="string">2020-10-07T01:47:25Z</DateUtc></StartTime><FrequencyChanges><FrequencyChange><Frequency dt:dt="r8">2699960000</Frequency><Timestamp dt:dt="r8">3.8723836562353E+15</Timestamp><Curr…	좌우반구com(CVF, UVF, BVF)_3-006-1	60.021	1.0.0.164	1	-1255828608	Professional	2.0.10.242	2.0.10.356	10-07-2020	2020-10-07 오전 1:47:25	10:47:25	2.0.10.252	165		2	z	입화	NULL	NULL	NULL	94	1	33	NULL	NULL	NULL	KSY2	List2	NULL	NULL	NULL	NULL	NULL	NULL	NULL	NULL	NULL	1	z	1	3	512497	0	z	661	513158
좌우반구com(CVF, UVF, BVF)_3	6	1	<?xml version="1.0"?>\n<Clock xmlns:dt="urn:schemas-microsoft-com:datatypes"><Description dt:dt="string">E-Prime Primary Realtime Clock</Description><StartTime><Timestamp dt:dt="int">0</Timestamp><DateUtc dt:dt="string">2020-10-07T01:47:25Z</DateUtc></StartTime><FrequencyChanges><FrequencyChange><Frequency dt:dt="r8">2699960000</Frequency><Timestamp dt:dt="r8">3.8723836562353E+15</Timestamp><Curr…	좌우반구com(CVF, UVF, BVF)_3-006-1	60.021	1.0.0.164	1	-1255828608	Professional	2.0.10.242	2.0.10.356	10-07-2020	2020-10-07 오전 1:47:25	10:47:25	2.0.10.252	341		2	z	자름	NULL	NULL	NULL	NULL	NULL	NULL	88	1	77	KSY4	List3	NULL	NULL	NULL	NULL	NULL	NULL	NULL	NULL	NULL	0	z	0	3	1008242	0	{/}	416	1008658
좌우반구com(CVF, UVF, BVF)_3	6	1	<?xml version="1.0"?>\n<Clock xmlns:dt="urn:schemas-microsoft-com:datatypes"><Description dt:dt="string">E-Prime Primary Realtime Clock</Description><StartTime><Timestamp dt:dt="int">0</Timestamp><DateUtc dt:dt="string">2020-10-07T01:47:25Z</DateUtc></StartTime><FrequencyChanges><FrequencyChange><Frequency dt:dt="r8">2699960000</Frequency><Timestamp dt:dt="r8">3.8723836562353E+15</Timestamp><Curr…	좌우반구com(CVF, UVF, BVF)_3-006-1	60.021	1.0.0.164	1	-1255828608	Professional	2.0.10.242	2.0.10.356	10-07-2020	2020-10-07 오전 1:47:25	10:47:25	2.0.10.252	32		1	{/}	자리	130	1	32	NULL	NULL	NULL	NULL	NULL	NULL	KSY	List1	0		0	0	108838	183		0	0	1	{/}	0	3	109021	0	{/}	325	109346
좌우반구com(CVF, UVF, BVF)_3	6	1	<?xml version="1.0"?>\n<Clock xmlns:dt="urn:schemas-microsoft-com:datatypes"><Description dt:dt="string">E-Prime Primary Realtime Clock</Description><StartTime><Timestamp dt:dt="int">0</Timestamp><DateUtc dt:dt="string">2020-10-07T01:47:25Z</DateUtc></StartTime><FrequencyChanges><FrequencyChange><Frequency dt:dt="r8">2699960000</Frequency><Timestamp dt:dt="r8">3.8723836562353E+15</Timestamp><Curr…	좌우반구com(CVF, UVF, BVF)_3-006-1	60.021	1.0.0.164	1	-1255828608	Professional	2.0.10.242	2.0.10.356	10-07-2020	2020-10-07 오전 1:47:25	10:47:25	2.0.10.252	195		1	{/}	자본	NULL	NULL	NULL	12	1	63	NULL	NULL	NULL	KSY	List2	0		1	-1	594452	184		0	0	1	{/}	0	4	594636	0	{/}	345	594981
좌우반구com(CVF, UVF, BVF)_3	6	1	<?xml version="1.0"?>\n<Clock xmlns:dt="urn:schemas-microsoft-com:datatypes"><Description dt:dt="string">E-Prime Primary Realtime Clock</Description><StartTime><Timestamp dt:dt="int">0</Timestamp><DateUtc dt:dt="string">2020-10-07T01:47:25Z</DateUtc></StartTime><FrequencyChanges><FrequencyChange><Frequency dt:dt="r8">2699960000</Frequency><Timestamp dt:dt="r8">3.8723836562353E+15</Timestamp><Curr…	좌우반구com(CVF, UVF, BVF)_3-006-1	60.021	1.0.0.164	1	-1255828608	Professional	2.0.10.242	2.0.10.356	10-07-2020	2020-10-07 오전 1:47:25	10:47:25	2.0.10.252	273		1	{/}	자체	NULL	NULL	NULL	NULL	NULL	NULL	62	1	9	KSY	List3	0		1	-1	827521	184		0	0	1	{/}	0	4	827705	0	{/}	402	828107
좌우반구com(CVF, UVF, BVF)_3	6	1	<?xml version="1.0"?>\n<Clock xmlns:dt="urn:schemas-microsoft-com:datatypes"><Description dt:dt="string">E-Prime Primary Realtime Clock</Description><StartTime><Timestamp dt:dt="int">0</Timestamp><DateUtc dt:dt="string">2020-10-07T01:47:25Z</DateUtc></StartTime><FrequencyChanges><FrequencyChange><Frequency dt:dt="r8">2699960000</Frequency><Timestamp dt:dt="r8">3.8723836562353E+15</Timestamp><Curr…	좌우반구com(CVF, UVF, BVF)_3-006-1	60.021	1.0.0.164	1	-1255828608	Professional	2.0.10.242	2.0.10.356	10-07-2020	2020-10-07 오전 1:47:25	10:47:25	2.0.10.252	357		2	z	작락	NULL	NULL	NULL	NULL	NULL	NULL	114	1	93	KSY3	List3	NULL	NULL	NULL	NULL	NULL	NULL	NULL	NULL	NULL	1	z	0	3	1051127	0	z	658	1051785
좌우반구com(CVF, UVF, BVF)_3	6	1	<?xml version="1.0"?>\n<Clock xmlns:dt="urn:schemas-microsoft-com:datatypes"><Description dt:dt="string">E-Prime Primary Realtime Clock</Description><StartTime><Timestamp dt:dt="int">0</Timestamp><DateUtc dt:dt="string">2020-10-07T01:47:25Z</DateUtc></StartTime><FrequencyChanges><FrequencyChange><Frequency dt:dt="r8">2699960000</Frequency><Timestamp dt:dt="r8">3.8723836562353E+15</Timestamp><Curr…	좌우반구com(CVF, UVF, BVF)_3-006-1	60.021	1.0.0.164	1	-1255828608	Professional	2.0.10.242	2.0.10.356	10-07-2020	2020-10-07 오전 1:47:25	10:47:25	2.0.10.252	45		1	{/}	작품	71	1	45	NULL	NULL	NULL	NULL	NULL	NULL	KSY	List1	0		0	-1	146208	183		0	0	1	{/}	0	3	146391	0	{/}	274	146665
좌우반구com(CVF, UVF, BVF)_3	6	1	<?xml version="1.0"?>\n<Clock xmlns:dt="urn:schemas-microsoft-com:datatypes"><Description dt:dt="string">E-Prime Primary Realtime Clock</Description><StartTime><Timestamp dt:dt="int">0</Timestamp><DateUtc dt:dt="string">2020-10-07T01:47:25Z</DateUtc></StartTime><FrequencyChanges><FrequencyChange><Frequency dt:dt="r8">2699960000</Frequency><Timestamp dt:dt="r8">3.8723836562353E+15</Timestamp><Curr…	좌우반구com(CVF, UVF, BVF)_3-006-1	60.021	1.0.0.164	1	-1255828608	Professional	2.0.10.242	2.0.10.356	10-07-2020	2020-10-07 오전 1:47:25	10:47:25	2.0.10.252	190		1	{/}	재계	NULL	NULL	NULL	66	1	58	NULL	NULL	NULL	KSY	List2	0		0	-1	580807	183		0	0	1	{/}	0	3	580990	0	{/}	575	581565
좌우반구com(CVF, UVF, BVF)_3	6	1	<?xml version="1.0"?>\n<Clock xmlns:dt="urn:schemas-microsoft-com:datatypes"><Description dt:dt="string">E-Prime Primary Realtime Clock</Description><StartTime><Timestamp dt:dt="int">0</Timestamp><DateUtc dt:dt="string">2020-10-07T01:47:25Z</DateUtc></StartTime><FrequencyChanges><FrequencyChange><Frequency dt:dt="r8">2699960000</Frequency><Timestamp dt:dt="r8">3.8723836562353E+15</Timestamp><Curr…	좌우반구com(CVF, UVF, BVF)_3-006-1	60.021	1.0.0.164	1	-1255828608	Professional	2.0.10.242	2.0.10.356	10-07-2020	2020-10-07 오전 1:47:25	10:47:25	2.0.10.252	223		2	z	적태	NULL	NULL	NULL	57	1	91	NULL	NULL	NULL	KSY	List2	0		0	-1	669243	183		0	0	1	z	0	3	669426	0	z	658	670084
좌우반구com(CVF, UVF, BVF)_3	6	1	<?xml version="1.0"?>\n<Clock xmlns:dt="urn:schemas-microsoft-com:datatypes"><Description dt:dt="string">E-Prime Primary Realtime Clock</Description><StartTime><Timestamp dt:dt="int">0</Timestamp><DateUtc dt:dt="string">2020-10-07T01:47:25Z</DateUtc></StartTime><FrequencyChanges><FrequencyChange><Frequency dt:dt="r8">2699960000</Frequency><Timestamp dt:dt="r8">3.8723836562353E+15</Timestamp><Curr…	좌우반구com(CVF, UVF, BVF)_3-006-1	60.021	1.0.0.164	1	-1255828608	Professional	2.0.10.242	2.0.10.356	10-07-2020	2020-10-07 오전 1:47:25	10:47:25	2.0.10.252	106		1	{/}	전략	47	1	106	NULL	NULL	NULL	NULL	NULL	NULL	KSY	List1	0		0	-1	314866	183		0	0	1	{/}	0	3	315049	0	{/}	359	315408
좌우반구com(CVF, UVF, BVF)_3	6	1	<?xml version="1.0"?>\n<Clock xmlns:dt="urn:schemas-microsoft-com:datatypes"><Description dt:dt="string">E-Prime Primary Realtime Clock</Description><StartTime><Timestamp dt:dt="int">0</Timestamp><DateUtc dt:dt="string">2020-10-07T01:47:25Z</DateUtc></StartTime><FrequencyChanges><FrequencyChange><Frequency dt:dt="r8">2699960000</Frequency><Timestamp dt:dt="r8">3.8723836562353E+15</Timestamp><Curr…	좌우반구com(CVF, UVF, BVF)_3-006-1	60.021	1.0.0.164	1	-1255828608	Professional	2.0.10.242	2.0.10.356	10-07-2020	2020-10-07 오전 1:47:25	10:47:25	2.0.10.252	305		1	{/}	전통	NULL	NULL	NULL	NULL	NULL	NULL	40	1	41	KSY	List3	0		0	-1	912875	183		0	0	1	{/}	1	3	913058	0	{/}	488	913546
좌우반구com(CVF, UVF, BVF)_3	6	1	<?xml version="1.0"?>\n<Clock xmlns:dt="urn:schemas-microsoft-com:datatypes"><Description dt:dt="string">E-Prime Primary Realtime Clock</Description><StartTime><Timestamp dt:dt="int">0</Timestamp><DateUtc dt:dt="string">2020-10-07T01:47:25Z</DateUtc></StartTime><FrequencyChanges><FrequencyChange><Frequency dt:dt="r8">2699960000</Frequency><Timestamp dt:dt="r8">3.8723836562353E+15</Timestamp><Curr…	좌우반구com(CVF, UVF, BVF)_3-006-1	60.021	1.0.0.164	1	-1255828608	Professional	2.0.10.242	2.0.10.356	10-07-2020	2020-10-07 오전 1:47:25	10:47:25	2.0.10.252	182		2	z	전필	NULL	NULL	NULL	20	1	50	NULL	NULL	NULL	KSY3	List2	NULL	NULL	NULL	NULL	NULL	NULL	NULL	NULL	NULL	0	z	1	3	558481	0	{/}	748	559229
좌우반구com(CVF, UVF, BVF)_3	6	1	<?xml version="1.0"?>\n<Clock xmlns:dt="urn:schemas-microsoft-com:datatypes"><Description dt:dt="string">E-Prime Primary Realtime Clock</Description><StartTime><Timestamp dt:dt="int">0</Timestamp><DateUtc dt:dt="string">2020-10-07T01:47:25Z</DateUtc></StartTime><FrequencyChanges><FrequencyChange><Frequency dt:dt="r8">2699960000</Frequency><Timestamp dt:dt="r8">3.8723836562353E+15</Timestamp><Curr…	좌우반구com(CVF, UVF, BVF)_3-006-1	60.021	1.0.0.164	1	-1255828608	Professional	2.0.10.242	2.0.10.356	10-07-2020	2020-10-07 오전 1:47:25	10:47:25	2.0.10.252	295		1	{/}	절감	NULL	NULL	NULL	NULL	NULL	NULL	24	1	31	KSY	List3	0		0	0	885435	183		0	0	1	{/}	0	3	885618	0	{/}	553	886171
좌우반구com(CVF, UVF, BVF)_3	6	1	<?xml version="1.0"?>\n<Clock xmlns:dt="urn:schemas-microsoft-com:datatypes"><Description dt:dt="string">E-Prime Primary Realtime Clock</Description><StartTime><Timestamp dt:dt="int">0</Timestamp><DateUtc dt:dt="string">2020-10-07T01:47:25Z</DateUtc></StartTime><FrequencyChanges><FrequencyChange><Frequency dt:dt="r8">2699960000</Frequency><Timestamp dt:dt="r8">3.8723836562353E+15</Timestamp><Curr…	좌우반구com(CVF, UVF, BVF)_3-006-1	60.021	1.0.0.164	1	-1255828608	Professional	2.0.10.242	2.0.10.356	10-07-2020	2020-10-07 오전 1:47:25	10:47:25	2.0.10.252	230		2	z	절보	NULL	NULL	NULL	13	1	98	NULL	NULL	NULL	KSY2	List2	NULL	NULL	NULL	NULL	NULL	NULL	NULL	NULL	NULL	1	z	1	3	688186	0	z	1018	689204
좌우반구com(CVF, UVF, BVF)_3	6	1	<?xml version="1.0"?>\n<Clock xmlns:dt="urn:schemas-microsoft-com:datatypes"><Description dt:dt="string">E-Prime Primary Realtime Clock</Description><StartTime><Timestamp dt:dt="int">0</Timestamp><DateUtc dt:dt="string">2020-10-07T01:47:25Z</DateUtc></StartTime><FrequencyChanges><FrequencyChange><Frequency dt:dt="r8">2699960000</Frequency><Timestamp dt:dt="r8">3.8723836562353E+15</Timestamp><Curr…	좌우반구com(CVF, UVF, BVF)_3-006-1	60.021	1.0.0.164	1	-1255828608	Professional	2.0.10.242	2.0.10.356	10-07-2020	2020-10-07 오전 1:47:25	10:47:25	2.0.10.252	373		2	z	절속	NULL	NULL	NULL	NULL	NULL	NULL	74	1	109	KSY2	List3	NULL	NULL	NULL	NULL	NULL	NULL	NULL	NULL	NULL	0	z	0	3	1093396	0	{/}	1037	1094433
좌우반구com(CVF, UVF, BVF)_3	6	1	<?xml version="1.0"?>\n<Clock xmlns:dt="urn:schemas-microsoft-com:datatypes"><Description dt:dt="string">E-Prime Primary Realtime Clock</Description><StartTime><Timestamp dt:dt="int">0</Timestamp><DateUtc dt:dt="string">2020-10-07T01:47:25Z</DateUtc></StartTime><FrequencyChanges><FrequencyChange><Frequency dt:dt="r8">2699960000</Frequency><Timestamp dt:dt="r8">3.8723836562353E+15</Timestamp><Curr…	좌우반구com(CVF, UVF, BVF)_3-006-1	60.021	1.0.0.164	1	-1255828608	Professional	2.0.10.242	2.0.10.356	10-07-2020	2020-10-07 오전 1:47:25	10:47:25	2.0.10.252	328		1	{/}	절차	NULL	NULL	NULL	NULL	NULL	NULL	128	1	64	KSY	List3	0		0	-1	973121	183		0	0	1	{/}	0	3	973304	0	{/}	274	973578
좌우반구com(CVF, UVF, BVF)_3	6	1	<?xml version="1.0"?>\n<Clock xmlns:dt="urn:schemas-microsoft-com:datatypes"><Description dt:dt="string">E-Prime Primary Realtime Clock</Description><StartTime><Timestamp dt:dt="int">0</Timestamp><DateUtc dt:dt="string">2020-10-07T01:47:25Z</DateUtc></StartTime><FrequencyChanges><FrequencyChange><Frequency dt:dt="r8">2699960000</Frequency><Timestamp dt:dt="r8">3.8723836562353E+15</Timestamp><Curr…	좌우반구com(CVF, UVF, BVF)_3-006-1	60.021	1.0.0.164	1	-1255828608	Professional	2.0.10.242	2.0.10.356	10-07-2020	2020-10-07 오전 1:47:25	10:47:25	2.0.10.252	137		1	{/}	정도	NULL	NULL	NULL	59	1	5	NULL	NULL	NULL	KSY	List2	0		0	-1	437107	183		0	0	1	{/}	0	3	437290	0	{/}	213	437503
좌우반구com(CVF, UVF, BVF)_3	6	1	<?xml version="1.0"?>\n<Clock xmlns:dt="urn:schemas-microsoft-com:datatypes"><Description dt:dt="string">E-Prime Primary Realtime Clock</Description><StartTime><Timestamp dt:dt="int">0</Timestamp><DateUtc dt:dt="string">2020-10-07T01:47:25Z</DateUtc></StartTime><FrequencyChanges><FrequencyChange><Frequency dt:dt="r8">2699960000</Frequency><Timestamp dt:dt="r8">3.8723836562353E+15</Timestamp><Curr…	좌우반구com(CVF, UVF, BVF)_3-006-1	60.021	1.0.0.164	1	-1255828608	Professional	2.0.10.242	2.0.10.356	10-07-2020	2020-10-07 오전 1:47:25	10:47:25	2.0.10.252	157		1	{/}	정오	NULL	NULL	NULL	65	1	25	NULL	NULL	NULL	KSY	List2	0		0	-1	490155	183		0	0	1	{/}	1	3	490338	0	{/}	460	490798
좌우반구com(CVF, UVF, BVF)_3	6	1	<?xml version="1.0"?>\n<Clock xmlns:dt="urn:schemas-microsoft-com:datatypes"><Description dt:dt="string">E-Prime Primary Realtime Clock</Description><StartTime><Timestamp dt:dt="int">0</Timestamp><DateUtc dt:dt="string">2020-10-07T01:47:25Z</DateUtc></StartTime><FrequencyChanges><FrequencyChange><Frequency dt:dt="r8">2699960000</Frequency><Timestamp dt:dt="r8">3.8723836562353E+15</Timestamp><Curr…	좌우반구com(CVF, UVF, BVF)_3-006-1	60.021	1.0.0.164	1	-1255828608	Professional	2.0.10.242	2.0.10.356	10-07-2020	2020-10-07 오전 1:47:25	10:47:25	2.0.10.252	205		1	{/}	정책	NULL	NULL	NULL	80	1	73	NULL	NULL	NULL	KSY	List2	0		0	-1	621043	183		0	0	1	{/}	1	3	621226	0	{/}	371	621597
좌우반구com(CVF, UVF, BVF)_3	6	1	<?xml version="1.0"?>\n<Clock xmlns:dt="urn:schemas-microsoft-com:datatypes"><Description dt:dt="string">E-Prime Primary Realtime Clock</Description><StartTime><Timestamp dt:dt="int">0</Timestamp><DateUtc dt:dt="string">2020-10-07T01:47:25Z</DateUtc></StartTime><FrequencyChanges><FrequencyChange><Frequency dt:dt="r8">2699960000</Frequency><Timestamp dt:dt="r8">3.8723836562353E+15</Timestamp><Curr…	좌우반구com(CVF, UVF, BVF)_3-006-1	60.021	1.0.0.164	1	-1255828608	Professional	2.0.10.242	2.0.10.356	10-07-2020	2020-10-07 오전 1:47:25	10:47:25	2.0.10.252	384		2	z	제경	NULL	NULL	NULL	NULL	NULL	NULL	6	1	120	KSY4	List3	NULL	NULL	NULL	NULL	NULL	NULL	NULL	NULL	NULL	1	z	1	3	1124168	0	z	376	1124544
좌우반구com(CVF, UVF, BVF)_3	6	1	<?xml version="1.0"?>\n<Clock xmlns:dt="urn:schemas-microsoft-com:datatypes"><Description dt:dt="string">E-Prime Primary Realtime Clock</Description><StartTime><Timestamp dt:dt="int">0</Timestamp><DateUtc dt:dt="string">2020-10-07T01:47:25Z</DateUtc></StartTime><FrequencyChanges><FrequencyChange><Frequency dt:dt="r8">2699960000</Frequency><Timestamp dt:dt="r8">3.8723836562353E+15</Timestamp><Curr…	좌우반구com(CVF, UVF, BVF)_3-006-1	60.021	1.0.0.164	1	-1255828608	Professional	2.0.10.242	2.0.10.356	10-07-2020	2020-10-07 오전 1:47:25	10:47:25	2.0.10.252	103		1	{/}	제도	95	1	103	NULL	NULL	NULL	NULL	NULL	NULL	KSY2	List1	NULL	NULL	NULL	NULL	NULL	NULL	NULL	NULL	NULL	1	{/}	0	4	306586	0	{/}	566	307152
좌우반구com(CVF, UVF, BVF)_3	6	1	<?xml version="1.0"?>\n<Clock xmlns:dt="urn:schemas-microsoft-com:datatypes"><Description dt:dt="string">E-Prime Primary Realtime Clock</Description><StartTime><Timestamp dt:dt="int">0</Timestamp><DateUtc dt:dt="string">2020-10-07T01:47:25Z</DateUtc></StartTime><FrequencyChanges><FrequencyChange><Frequency dt:dt="r8">2699960000</Frequency><Timestamp dt:dt="r8">3.8723836562353E+15</Timestamp><Curr…	좌우반구com(CVF, UVF, BVF)_3-006-1	60.021	1.0.0.164	1	-1255828608	Professional	2.0.10.242	2.0.10.356	10-07-2020	2020-10-07 오전 1:47:25	10:47:25	2.0.10.252	99		2	z	제란	116	1	99	NULL	NULL	NULL	NULL	NULL	NULL	KSY3	List1	NULL	NULL	NULL	NULL	NULL	NULL	NULL	NULL	NULL	1	z	0	4	295573	0	z	643	296216
좌우반구com(CVF, UVF, BVF)_3	6	1	<?xml version="1.0"?>\n<Clock xmlns:dt="urn:schemas-microsoft-com:datatypes"><Description dt:dt="string">E-Prime Primary Realtime Clock</Description><StartTime><Timestamp dt:dt="int">0</Timestamp><DateUtc dt:dt="string">2020-10-07T01:47:25Z</DateUtc></StartTime><FrequencyChanges><FrequencyChange><Frequency dt:dt="r8">2699960000</Frequency><Timestamp dt:dt="r8">3.8723836562353E+15</Timestamp><Curr…	좌우반구com(CVF, UVF, BVF)_3-006-1	60.021	1.0.0.164	1	-1255828608	Professional	2.0.10.242	2.0.10.356	10-07-2020	2020-10-07 오전 1:47:25	10:47:25	2.0.10.252	26		1	{/}	제안	119	1	26	NULL	NULL	NULL	NULL	NULL	NULL	KSY2	List1	NULL	NULL	NULL	NULL	NULL	NULL	NULL	NULL	NULL	1	{/}	0	3	93093	0	{/}	365	93458
좌우반구com(CVF, UVF, BVF)_3	6	1	<?xml version="1.0"?>\n<Clock xmlns:dt="urn:schemas-microsoft-com:datatypes"><Description dt:dt="string">E-Prime Primary Realtime Clock</Description><StartTime><Timestamp dt:dt="int">0</Timestamp><DateUtc dt:dt="string">2020-10-07T01:47:25Z</DateUtc></StartTime><FrequencyChanges><FrequencyChange><Frequency dt:dt="r8">2699960000</Frequency><Timestamp dt:dt="r8">3.8723836562353E+15</Timestamp><Curr…	좌우반구com(CVF, UVF, BVF)_3-006-1	60.021	1.0.0.164	1	-1255828608	Professional	2.0.10.242	2.0.10.356	10-07-2020	2020-10-07 오전 1:47:25	10:47:25	2.0.10.252	254		1	{/}	제품	NULL	NULL	NULL	25	1	122	NULL	NULL	NULL	KSY2	List2	NULL	NULL	NULL	NULL	NULL	NULL	NULL	NULL	NULL	1	{/}	0	3	755946	0	{/}	666	756612
좌우반구com(CVF, UVF, BVF)_3	6	1	<?xml version="1.0"?>\n<Clock xmlns:dt="urn:schemas-microsoft-com:datatypes"><Description dt:dt="string">E-Prime Primary Realtime Clock</Description><StartTime><Timestamp dt:dt="int">0</Timestamp><DateUtc dt:dt="string">2020-10-07T01:47:25Z</DateUtc></StartTime><FrequencyChanges><FrequencyChange><Frequency dt:dt="r8">2699960000</Frequency><Timestamp dt:dt="r8">3.8723836562353E+15</Timestamp><Curr…	좌우반구com(CVF, UVF, BVF)_3-006-1	60.021	1.0.0.164	1	-1255828608	Professional	2.0.10.242	2.0.10.356	10-07-2020	2020-10-07 오전 1:47:25	10:47:25	2.0.10.252	244		1	{/}	조건	NULL	NULL	NULL	92	1	112	NULL	NULL	NULL	KSY2	List2	NULL	NULL	NULL	NULL	NULL	NULL	NULL	NULL	NULL	1	{/}	1	3	728039	0	{/}	437	728476
좌우반구com(CVF, UVF, BVF)_3	6	1	<?xml version="1.0"?>\n<Clock xmlns:dt="urn:schemas-microsoft-com:datatypes"><Description dt:dt="string">E-Prime Primary Realtime Clock</Description><StartTime><Timestamp dt:dt="int">0</Timestamp><DateUtc dt:dt="string">2020-10-07T01:47:25Z</DateUtc></StartTime><FrequencyChanges><FrequencyChange><Frequency dt:dt="r8">2699960000</Frequency><Timestamp dt:dt="r8">3.8723836562353E+15</Timestamp><Curr…	좌우반구com(CVF, UVF, BVF)_3-006-1	60.021	1.0.0.164	1	-1255828608	Professional	2.0.10.242	2.0.10.356	10-07-2020	2020-10-07 오전 1:47:25	10:47:25	2.0.10.252	33		1	{/}	조례	44	1	33	NULL	NULL	NULL	NULL	NULL	NULL	KSY2	List1	NULL	NULL	NULL	NULL	NULL	NULL	NULL	NULL	NULL	0	{/}	1	3	111553	0	z	801	112354
좌우반구com(CVF, UVF, BVF)_3	6	1	<?xml version="1.0"?>\n<Clock xmlns:dt="urn:schemas-microsoft-com:datatypes"><Description dt:dt="string">E-Prime Primary Realtime Clock</Description><StartTime><Timestamp dt:dt="int">0</Timestamp><DateUtc dt:dt="string">2020-10-07T01:47:25Z</DateUtc></StartTime><FrequencyChanges><FrequencyChange><Frequency dt:dt="r8">2699960000</Frequency><Timestamp dt:dt="r8">3.8723836562353E+15</Timestamp><Curr…	좌우반구com(CVF, UVF, BVF)_3-006-1	60.021	1.0.0.164	1	-1255828608	Professional	2.0.10.242	2.0.10.356	10-07-2020	2020-10-07 오전 1:47:25	10:47:25	2.0.10.252	158		1	{/}	조직	NULL	NULL	NULL	17	1	26	NULL	NULL	NULL	KSY2	List2	NULL	NULL	NULL	NULL	NULL	NULL	NULL	NULL	NULL	1	{/}	0	3	493004	0	{/}	554	493558
좌우반구com(CVF, UVF, BVF)_3	6	1	<?xml version="1.0"?>\n<Clock xmlns:dt="urn:schemas-microsoft-com:datatypes"><Description dt:dt="string">E-Prime Primary Realtime Clock</Description><StartTime><Timestamp dt:dt="int">0</Timestamp><DateUtc dt:dt="string">2020-10-07T01:47:25Z</DateUtc></StartTime><FrequencyChanges><FrequencyChange><Frequency dt:dt="r8">2699960000</Frequency><Timestamp dt:dt="r8">3.8723836562353E+15</Timestamp><Curr…	좌우반구com(CVF, UVF, BVF)_3-006-1	60.021	1.0.0.164	1	-1255828608	Professional	2.0.10.242	2.0.10.356	10-07-2020	2020-10-07 오전 1:47:25	10:47:25	2.0.10.252	88		1	{/}	종류	66	1	88	NULL	NULL	NULL	NULL	NULL	NULL	KSY2	List1	NULL	NULL	NULL	NULL	NULL	NULL	NULL	NULL	NULL	1	{/}	0	3	265583	0	{/}	521	266104
좌우반구com(CVF, UVF, BVF)_3	6	1	<?xml version="1.0"?>\n<Clock xmlns:dt="urn:schemas-microsoft-com:datatypes"><Description dt:dt="string">E-Prime Primary Realtime Clock</Description><StartTime><Timestamp dt:dt="int">0</Timestamp><DateUtc dt:dt="string">2020-10-07T01:47:25Z</DateUtc></StartTime><FrequencyChanges><FrequencyChange><Frequency dt:dt="r8">2699960000</Frequency><Timestamp dt:dt="r8">3.8723836562353E+15</Timestamp><Curr…	좌우반구com(CVF, UVF, BVF)_3-006-1	60.021	1.0.0.164	1	-1255828608	Professional	2.0.10.242	2.0.10.356	10-07-2020	2020-10-07 오전 1:47:25	10:47:25	2.0.10.252	212		2	z	종백	NULL	NULL	NULL	53	1	80	NULL	NULL	NULL	KSY4	List2	NULL	NULL	NULL	NULL	NULL	NULL	NULL	NULL	NULL	1	z	0	3	640053	0	z	384	640437
좌우반구com(CVF, UVF, BVF)_3	6	1	<?xml version="1.0"?>\n<Clock xmlns:dt="urn:schemas-microsoft-com:datatypes"><Description dt:dt="string">E-Prime Primary Realtime Clock</Description><StartTime><Timestamp dt:dt="int">0</Timestamp><DateUtc dt:dt="string">2020-10-07T01:47:25Z</DateUtc></StartTime><FrequencyChanges><FrequencyChange><Frequency dt:dt="r8">2699960000</Frequency><Timestamp dt:dt="r8">3.8723836562353E+15</Timestamp><Curr…	좌우반구com(CVF, UVF, BVF)_3-006-1	60.021	1.0.0.164	1	-1255828608	Professional	2.0.10.242	2.0.10.356	10-07-2020	2020-10-07 오전 1:47:25	10:47:25	2.0.10.252	224		2	z	죽거	NULL	NULL	NULL	112	1	92	NULL	NULL	NULL	KSY	List2	0		0	0	672109	183		0	0	1	z	0	3	672292	0	z	363	672655
좌우반구com(CVF, UVF, BVF)_3	6	1	<?xml version="1.0"?>\n<Clock xmlns:dt="urn:schemas-microsoft-com:datatypes"><Description dt:dt="string">E-Prime Primary Realtime Clock</Description><StartTime><Timestamp dt:dt="int">0</Timestamp><DateUtc dt:dt="string">2020-10-07T01:47:25Z</DateUtc></StartTime><FrequencyChanges><FrequencyChange><Frequency dt:dt="r8">2699960000</Frequency><Timestamp dt:dt="r8">3.8723836562353E+15</Timestamp><Curr…	좌우반구com(CVF, UVF, BVF)_3-006-1	60.021	1.0.0.164	1	-1255828608	Professional	2.0.10.242	2.0.10.356	10-07-2020	2020-10-07 오전 1:47:25	10:47:25	2.0.10.252	8		1	{/}	죽음	131	1	8	NULL	NULL	NULL	NULL	NULL	NULL	KSY2	List1	NULL	NULL	NULL	NULL	NULL	NULL	NULL	NULL	NULL	1	{/}	0	3	43410	0	{/}	424	43834
좌우반구com(CVF, UVF, BVF)_3	6	1	<?xml version="1.0"?>\n<Clock xmlns:dt="urn:schemas-microsoft-com:datatypes"><Description dt:dt="string">E-Prime Primary Realtime Clock</Description><StartTime><Timestamp dt:dt="int">0</Timestamp><DateUtc dt:dt="string">2020-10-07T01:47:25Z</DateUtc></StartTime><FrequencyChanges><FrequencyChange><Frequency dt:dt="r8">2699960000</Frequency><Timestamp dt:dt="r8">3.8723836562353E+15</Timestamp><Curr…	좌우반구com(CVF, UVF, BVF)_3-006-1	60.021	1.0.0.164	1	-1255828608	Professional	2.0.10.242	2.0.10.356	10-07-2020	2020-10-07 오전 1:47:25	10:47:25	2.0.10.252	282		1	{/}	준거	NULL	NULL	NULL	NULL	NULL	NULL	135	1	18	KSY2	List3	NULL	NULL	NULL	NULL	NULL	NULL	NULL	NULL	NULL	0	{/}	0	4	851930	0	z	441	852371
좌우반구com(CVF, UVF, BVF)_3	6	1	<?xml version="1.0"?>\n<Clock xmlns:dt="urn:schemas-microsoft-com:datatypes"><Description dt:dt="string">E-Prime Primary Realtime Clock</Description><StartTime><Timestamp dt:dt="int">0</Timestamp><DateUtc dt:dt="string">2020-10-07T01:47:25Z</DateUtc></StartTime><FrequencyChanges><FrequencyChange><Frequency dt:dt="r8">2699960000</Frequency><Timestamp dt:dt="r8">3.8723836562353E+15</Timestamp><Curr…	좌우반구com(CVF, UVF, BVF)_3-006-1	60.021	1.0.0.164	1	-1255828608	Professional	2.0.10.242	2.0.10.356	10-07-2020	2020-10-07 오전 1:47:25	10:47:25	2.0.10.252	177		2	z	증력	NULL	NULL	NULL	87	1	45	NULL	NULL	NULL	KSY	List2	0		1	-1	544236	184		0	0	1	z	0	4	544420	0	z	442	544862
좌우반구com(CVF, UVF, BVF)_3	6	1	<?xml version="1.0"?>\n<Clock xmlns:dt="urn:schemas-microsoft-com:datatypes"><Description dt:dt="string">E-Prime Primary Realtime Clock</Description><StartTime><Timestamp dt:dt="int">0</Timestamp><DateUtc dt:dt="string">2020-10-07T01:47:25Z</DateUtc></StartTime><FrequencyChanges><FrequencyChange><Frequency dt:dt="r8">2699960000</Frequency><Timestamp dt:dt="r8">3.8723836562353E+15</Timestamp><Curr…	좌우반구com(CVF, UVF, BVF)_3-006-1	60.021	1.0.0.164	1	-1255828608	Professional	2.0.10.242	2.0.10.356	10-07-2020	2020-10-07 오전 1:47:25	10:47:25	2.0.10.252	256		1	{/}	증인	NULL	NULL	NULL	77	1	124	NULL	NULL	NULL	KSY2	List2	NULL	NULL	NULL	NULL	NULL	NULL	NULL	NULL	NULL	1	{/}	0	4	761578	0	{/}	490	762068
좌우반구com(CVF, UVF, BVF)_3	6	1	<?xml version="1.0"?>\n<Clock xmlns:dt="urn:schemas-microsoft-com:datatypes"><Description dt:dt="string">E-Prime Primary Realtime Clock</Description><StartTime><Timestamp dt:dt="int">0</Timestamp><DateUtc dt:dt="string">2020-10-07T01:47:25Z</DateUtc></StartTime><FrequencyChanges><FrequencyChange><Frequency dt:dt="r8">2699960000</Frequency><Timestamp dt:dt="r8">3.8723836562353E+15</Timestamp><Curr…	좌우반구com(CVF, UVF, BVF)_3-006-1	60.021	1.0.0.164	1	-1255828608	Professional	2.0.10.242	2.0.10.356	10-07-2020	2020-10-07 오전 1:47:25	10:47:25	2.0.10.252	5		2	z	지님	2	1	5	NULL	NULL	NULL	NULL	NULL	NULL	KSY4	List1	NULL	NULL	NULL	NULL	NULL	NULL	NULL	NULL	NULL	1	z	0	4	35380	0	z	446	35826
좌우반구com(CVF, UVF, BVF)_3	6	1	<?xml version="1.0"?>\n<Clock xmlns:dt="urn:schemas-microsoft-com:datatypes"><Description dt:dt="string">E-Prime Primary Realtime Clock</Description><StartTime><Timestamp dt:dt="int">0</Timestamp><DateUtc dt:dt="string">2020-10-07T01:47:25Z</DateUtc></StartTime><FrequencyChanges><FrequencyChange><Frequency dt:dt="r8">2699960000</Frequency><Timestamp dt:dt="r8">3.8723836562353E+15</Timestamp><Curr…	좌우반구com(CVF, UVF, BVF)_3-006-1	60.021	1.0.0.164	1	-1255828608	Professional	2.0.10.242	2.0.10.356	10-07-2020	2020-10-07 오전 1:47:25	10:47:25	2.0.10.252	191		1	{/}	지적	NULL	NULL	NULL	125	1	59	NULL	NULL	NULL	KSY2	List2	NULL	NULL	NULL	NULL	NULL	NULL	NULL	NULL	NULL	1	{/}	0	4	583773	0	{/}	416	584189
좌우반구com(CVF, UVF, BVF)_3	6	1	<?xml version="1.0"?>\n<Clock xmlns:dt="urn:schemas-microsoft-com:datatypes"><Description dt:dt="string">E-Prime Primary Realtime Clock</Description><StartTime><Timestamp dt:dt="int">0</Timestamp><DateUtc dt:dt="string">2020-10-07T01:47:25Z</DateUtc></StartTime><FrequencyChanges><FrequencyChange><Frequency dt:dt="r8">2699960000</Frequency><Timestamp dt:dt="r8">3.8723836562353E+15</Timestamp><Curr…	좌우반구com(CVF, UVF, BVF)_3-006-1	60.021	1.0.0.164	1	-1255828608	Professional	2.0.10.242	2.0.10.356	10-07-2020	2020-10-07 오전 1:47:25	10:47:25	2.0.10.252	261		1	{/}	지표	NULL	NULL	NULL	67	1	129	NULL	NULL	NULL	KSY2	List2	NULL	NULL	NULL	NULL	NULL	NULL	NULL	NULL	NULL	1	{/}	0	3	775756	0	{/}	431	776187
좌우반구com(CVF, UVF, BVF)_3	6	1	<?xml version="1.0"?>\n<Clock xmlns:dt="urn:schemas-microsoft-com:datatypes"><Description dt:dt="string">E-Prime Primary Realtime Clock</Description><StartTime><Timestamp dt:dt="int">0</Timestamp><DateUtc dt:dt="string">2020-10-07T01:47:25Z</DateUtc></StartTime><FrequencyChanges><FrequencyChange><Frequency dt:dt="r8">2699960000</Frequency><Timestamp dt:dt="r8">3.8723836562353E+15</Timestamp><Curr…	좌우반구com(CVF, UVF, BVF)_3-006-1	60.021	1.0.0.164	1	-1255828608	Professional	2.0.10.242	2.0.10.356	10-07-2020	2020-10-07 오전 1:47:25	10:47:25	2.0.10.252	185		1	{/}	지헤	NULL	NULL	NULL	119	1	53	NULL	NULL	NULL	KSY2	List2	NULL	NULL	NULL	NULL	NULL	NULL	NULL	NULL	NULL	1	{/}	0	3	566712	0	{/}	942	567654
좌우반구com(CVF, UVF, BVF)_3	6	1	<?xml version="1.0"?>\n<Clock xmlns:dt="urn:schemas-microsoft-com:datatypes"><Description dt:dt="string">E-Prime Primary Realtime Clock</Description><StartTime><Timestamp dt:dt="int">0</Timestamp><DateUtc dt:dt="string">2020-10-07T01:47:25Z</DateUtc></StartTime><FrequencyChanges><FrequencyChange><Frequency dt:dt="r8">2699960000</Frequency><Timestamp dt:dt="r8">3.8723836562353E+15</Timestamp><Curr…	좌우반구com(CVF, UVF, BVF)_3-006-1	60.021	1.0.0.164	1	-1255828608	Professional	2.0.10.242	2.0.10.356	10-07-2020	2020-10-07 오전 1:47:25	10:47:25	2.0.10.252	162		2	z	직매	NULL	NULL	NULL	79	1	30	NULL	NULL	NULL	KSY2	List2	NULL	NULL	NULL	NULL	NULL	NULL	NULL	NULL	NULL	1	z	1	3	504250	0	z	788	505038
좌우반구com(CVF, UVF, BVF)_3	6	1	<?xml version="1.0"?>\n<Clock xmlns:dt="urn:schemas-microsoft-com:datatypes"><Description dt:dt="string">E-Prime Primary Realtime Clock</Description><StartTime><Timestamp dt:dt="int">0</Timestamp><DateUtc dt:dt="string">2020-10-07T01:47:25Z</DateUtc></StartTime><FrequencyChanges><FrequencyChange><Frequency dt:dt="r8">2699960000</Frequency><Timestamp dt:dt="r8">3.8723836562353E+15</Timestamp><Curr…	좌우반구com(CVF, UVF, BVF)_3-006-1	60.021	1.0.0.164	1	-1255828608	Professional	2.0.10.242	2.0.10.356	10-07-2020	2020-10-07 오전 1:47:25	10:47:25	2.0.10.252	325		1	{/}	직장	NULL	NULL	NULL	NULL	NULL	NULL	58	1	61	KSY2	List3	NULL	NULL	NULL	NULL	NULL	NULL	NULL	NULL	NULL	1	{/}	0	3	965540	0	{/}	326	965866
좌우반구com(CVF, UVF, BVF)_3	6	1	<?xml version="1.0"?>\n<Clock xmlns:dt="urn:schemas-microsoft-com:datatypes"><Description dt:dt="string">E-Prime Primary Realtime Clock</Description><StartTime><Timestamp dt:dt="int">0</Timestamp><DateUtc dt:dt="string">2020-10-07T01:47:25Z</DateUtc></StartTime><FrequencyChanges><FrequencyChange><Frequency dt:dt="r8">2699960000</Frequency><Timestamp dt:dt="r8">3.8723836562353E+15</Timestamp><Curr…	좌우반구com(CVF, UVF, BVF)_3-006-1	60.021	1.0.0.164	1	-1255828608	Professional	2.0.10.242	2.0.10.356	10-07-2020	2020-10-07 오전 1:47:25	10:47:25	2.0.10.252	198		2	z	진회	NULL	NULL	NULL	68	1	66	NULL	NULL	NULL	KSY	List2	0		0	-1	602433	183		0	0	1	z	0	3	602616	0	z	517	603133
좌우반구com(CVF, UVF, BVF)_3	6	1	<?xml version="1.0"?>\n<Clock xmlns:dt="urn:schemas-microsoft-com:datatypes"><Description dt:dt="string">E-Prime Primary Realtime Clock</Description><StartTime><Timestamp dt:dt="int">0</Timestamp><DateUtc dt:dt="string">2020-10-07T01:47:25Z</DateUtc></StartTime><FrequencyChanges><FrequencyChange><Frequency dt:dt="r8">2699960000</Frequency><Timestamp dt:dt="r8">3.8723836562353E+15</Timestamp><Curr…	좌우반구com(CVF, UVF, BVF)_3-006-1	60.021	1.0.0.164	1	-1255828608	Professional	2.0.10.242	2.0.10.356	10-07-2020	2020-10-07 오전 1:47:25	10:47:25	2.0.10.252	28		1	{/}	질서	97	1	28	NULL	NULL	NULL	NULL	NULL	NULL	KSY2	List1	NULL	NULL	NULL	NULL	NULL	NULL	NULL	NULL	NULL	0	{/}	0	4	98458	0	z	336	98794
좌우반구com(CVF, UVF, BVF)_3	6	1	<?xml version="1.0"?>\n<Clock xmlns:dt="urn:schemas-microsoft-com:datatypes"><Description dt:dt="string">E-Prime Primary Realtime Clock</Description><StartTime><Timestamp dt:dt="int">0</Timestamp><DateUtc dt:dt="string">2020-10-07T01:47:25Z</DateUtc></StartTime><FrequencyChanges><FrequencyChange><Frequency dt:dt="r8">2699960000</Frequency><Timestamp dt:dt="r8">3.8723836562353E+15</Timestamp><Curr…	좌우반구com(CVF, UVF, BVF)_3-006-1	60.021	1.0.0.164	1	-1255828608	Professional	2.0.10.242	2.0.10.356	10-07-2020	2020-10-07 오전 1:47:25	10:47:25	2.0.10.252	321		1	{/}	차량	NULL	NULL	NULL	NULL	NULL	NULL	118	1	57	KSY2	List3	NULL	NULL	NULL	NULL	NULL	NULL	NULL	NULL	NULL	1	{/}	0	3	955127	0	{/}	339	955466
좌우반구com(CVF, UVF, BVF)_3	6	1	<?xml version="1.0"?>\n<Clock xmlns:dt="urn:schemas-microsoft-com:datatypes"><Description dt:dt="string">E-Prime Primary Realtime Clock</Description><StartTime><Timestamp dt:dt="int">0</Timestamp><DateUtc dt:dt="string">2020-10-07T01:47:25Z</DateUtc></StartTime><FrequencyChanges><FrequencyChange><Frequency dt:dt="r8">2699960000</Frequency><Timestamp dt:dt="r8">3.8723836562353E+15</Timestamp><Curr…	좌우반구com(CVF, UVF, BVF)_3-006-1	60.021	1.0.0.164	1	-1255828608	Professional	2.0.10.242	2.0.10.356	10-07-2020	2020-10-07 오전 1:47:25	10:47:25	2.0.10.252	156		1	{/}	차익	NULL	NULL	NULL	128	1	24	NULL	NULL	NULL	KSY2	List2	NULL	NULL	NULL	NULL	NULL	NULL	NULL	NULL	NULL	0	{/}	0	4	487723	0	z	411	488134
좌우반구com(CVF, UVF, BVF)_3	6	1	<?xml version="1.0"?>\n<Clock xmlns:dt="urn:schemas-microsoft-com:datatypes"><Description dt:dt="string">E-Prime Primary Realtime Clock</Description><StartTime><Timestamp dt:dt="int">0</Timestamp><DateUtc dt:dt="string">2020-10-07T01:47:25Z</DateUtc></StartTime><FrequencyChanges><FrequencyChange><Frequency dt:dt="r8">2699960000</Frequency><Timestamp dt:dt="r8">3.8723836562353E+15</Timestamp><Curr…	좌우반구com(CVF, UVF, BVF)_3-006-1	60.021	1.0.0.164	1	-1255828608	Professional	2.0.10.242	2.0.10.356	10-07-2020	2020-10-07 오전 1:47:25	10:47:25	2.0.10.252	186		2	z	착반	NULL	NULL	NULL	72	1	54	NULL	NULL	NULL	KSY4	List2	NULL	NULL	NULL	NULL	NULL	NULL	NULL	NULL	NULL	1	z	0	3	569861	0	z	616	570477
좌우반구com(CVF, UVF, BVF)_3	6	1	<?xml version="1.0"?>\n<Clock xmlns:dt="urn:schemas-microsoft-com:datatypes"><Description dt:dt="string">E-Prime Primary Realtime Clock</Description><StartTime><Timestamp dt:dt="int">0</Timestamp><DateUtc dt:dt="string">2020-10-07T01:47:25Z</DateUtc></StartTime><FrequencyChanges><FrequencyChange><Frequency dt:dt="r8">2699960000</Frequency><Timestamp dt:dt="r8">3.8723836562353E+15</Timestamp><Curr…	좌우반구com(CVF, UVF, BVF)_3-006-1	60.021	1.0.0.164	1	-1255828608	Professional	2.0.10.242	2.0.10.356	10-07-2020	2020-10-07 오전 1:47:25	10:47:25	2.0.10.252	131		1	{/}	착지	53	1	131	NULL	NULL	NULL	NULL	NULL	NULL	KSY2	List1	NULL	NULL	NULL	NULL	NULL	NULL	NULL	NULL	NULL	1	{/}	0	3	384092	0	{/}	443	384535
좌우반구com(CVF, UVF, BVF)_3	6	1	<?xml version="1.0"?>\n<Clock xmlns:dt="urn:schemas-microsoft-com:datatypes"><Description dt:dt="string">E-Prime Primary Realtime Clock</Description><StartTime><Timestamp dt:dt="int">0</Timestamp><DateUtc dt:dt="string">2020-10-07T01:47:25Z</DateUtc></StartTime><FrequencyChanges><FrequencyChange><Frequency dt:dt="r8">2699960000</Frequency><Timestamp dt:dt="r8">3.8723836562353E+15</Timestamp><Curr…	좌우반구com(CVF, UVF, BVF)_3-006-1	60.021	1.0.0.164	1	-1255828608	Professional	2.0.10.242	2.0.10.356	10-07-2020	2020-10-07 오전 1:47:25	10:47:25	2.0.10.252	176		1	{/}	책임	NULL	NULL	NULL	40	1	44	NULL	NULL	NULL	KSY2	List2	NULL	NULL	NULL	NULL	NULL	NULL	NULL	NULL	NULL	1	{/}	0	3	541854	0	{/}	368	542222
좌우반구com(CVF, UVF, BVF)_3	6	1	<?xml version="1.0"?>\n<Clock xmlns:dt="urn:schemas-microsoft-com:datatypes"><Description dt:dt="string">E-Prime Primary Realtime Clock</Description><StartTime><Timestamp dt:dt="int">0</Timestamp><DateUtc dt:dt="string">2020-10-07T01:47:25Z</DateUtc></StartTime><FrequencyChanges><FrequencyChange><Frequency dt:dt="r8">2699960000</Frequency><Timestamp dt:dt="r8">3.8723836562353E+15</Timestamp><Curr…	좌우반구com(CVF, UVF, BVF)_3-006-1	60.021	1.0.0.164	1	-1255828608	Professional	2.0.10.242	2.0.10.356	10-07-2020	2020-10-07 오전 1:47:25	10:47:25	2.0.10.252	279		2	z	책희	NULL	NULL	NULL	NULL	NULL	NULL	133	1	15	KSY2	List3	NULL	NULL	NULL	NULL	NULL	NULL	NULL	NULL	NULL	1	z	0	4	843866	0	z	777	844643
좌우반구com(CVF, UVF, BVF)_3	6	1	<?xml version="1.0"?>\n<Clock xmlns:dt="urn:schemas-microsoft-com:datatypes"><Description dt:dt="string">E-Prime Primary Realtime Clock</Description><StartTime><Timestamp dt:dt="int">0</Timestamp><DateUtc dt:dt="string">2020-10-07T01:47:25Z</DateUtc></StartTime><FrequencyChanges><FrequencyChange><Frequency dt:dt="r8">2699960000</Frequency><Timestamp dt:dt="r8">3.8723836562353E+15</Timestamp><Curr…	좌우반구com(CVF, UVF, BVF)_3-006-1	60.021	1.0.0.164	1	-1255828608	Professional	2.0.10.242	2.0.10.356	10-07-2020	2020-10-07 오전 1:47:25	10:47:25	2.0.10.252	312		2	z	청휘	NULL	NULL	NULL	NULL	NULL	NULL	66	1	48	KSY3	List3	NULL	NULL	NULL	NULL	NULL	NULL	NULL	NULL	NULL	1	z	0	4	931369	0	z	545	931914
좌우반구com(CVF, UVF, BVF)_3	6	1	<?xml version="1.0"?>\n<Clock xmlns:dt="urn:schemas-microsoft-com:datatypes"><Description dt:dt="string">E-Prime Primary Realtime Clock</Description><StartTime><Timestamp dt:dt="int">0</Timestamp><DateUtc dt:dt="string">2020-10-07T01:47:25Z</DateUtc></StartTime><FrequencyChanges><FrequencyChange><Frequency dt:dt="r8">2699960000</Frequency><Timestamp dt:dt="r8">3.8723836562353E+15</Timestamp><Curr…	좌우반구com(CVF, UVF, BVF)_3-006-1	60.021	1.0.0.164	1	-1255828608	Professional	2.0.10.242	2.0.10.356	10-07-2020	2020-10-07 오전 1:47:25	10:47:25	2.0.10.252	82		2	z	체행	109	1	82	NULL	NULL	NULL	NULL	NULL	NULL	KSY4	List1	NULL	NULL	NULL	NULL	NULL	NULL	NULL	NULL	NULL	1	z	0	3	248789	0	z	579	249368
좌우반구com(CVF, UVF, BVF)_3	6	1	<?xml version="1.0"?>\n<Clock xmlns:dt="urn:schemas-microsoft-com:datatypes"><Description dt:dt="string">E-Prime Primary Realtime Clock</Description><StartTime><Timestamp dt:dt="int">0</Timestamp><DateUtc dt:dt="string">2020-10-07T01:47:25Z</DateUtc></StartTime><FrequencyChanges><FrequencyChange><Frequency dt:dt="r8">2699960000</Frequency><Timestamp dt:dt="r8">3.8723836562353E+15</Timestamp><Curr…	좌우반구com(CVF, UVF, BVF)_3-006-1	60.021	1.0.0.164	1	-1255828608	Professional	2.0.10.242	2.0.10.356	10-07-2020	2020-10-07 오전 1:47:25	10:47:25	2.0.10.252	120		1	{/}	체험	1	1	120	NULL	NULL	NULL	NULL	NULL	NULL	KSY2	List1	NULL	NULL	NULL	NULL	NULL	NULL	NULL	NULL	NULL	1	{/}	0	3	353786	0	{/}	589	354375
좌우반구com(CVF, UVF, BVF)_3	6	1	<?xml version="1.0"?>\n<Clock xmlns:dt="urn:schemas-microsoft-com:datatypes"><Description dt:dt="string">E-Prime Primary Realtime Clock</Description><StartTime><Timestamp dt:dt="int">0</Timestamp><DateUtc dt:dt="string">2020-10-07T01:47:25Z</DateUtc></StartTime><FrequencyChanges><FrequencyChange><Frequency dt:dt="r8">2699960000</Frequency><Timestamp dt:dt="r8">3.8723836562353E+15</Timestamp><Curr…	좌우반구com(CVF, UVF, BVF)_3-006-1	60.021	1.0.0.164	1	-1255828608	Professional	2.0.10.242	2.0.10.356	10-07-2020	2020-10-07 오전 1:47:25	10:47:25	2.0.10.252	89		1	{/}	최고	37	1	89	NULL	NULL	NULL	NULL	NULL	NULL	KSY2	List1	NULL	NULL	NULL	NULL	NULL	NULL	NULL	NULL	NULL	1	{/}	0	3	268299	0	{/}	581	268880
좌우반구com(CVF, UVF, BVF)_3	6	1	<?xml version="1.0"?>\n<Clock xmlns:dt="urn:schemas-microsoft-com:datatypes"><Description dt:dt="string">E-Prime Primary Realtime Clock</Description><StartTime><Timestamp dt:dt="int">0</Timestamp><DateUtc dt:dt="string">2020-10-07T01:47:25Z</DateUtc></StartTime><FrequencyChanges><FrequencyChange><Frequency dt:dt="r8">2699960000</Frequency><Timestamp dt:dt="r8">3.8723836562353E+15</Timestamp><Curr…	좌우반구com(CVF, UVF, BVF)_3-006-1	60.021	1.0.0.164	1	-1255828608	Professional	2.0.10.242	2.0.10.356	10-07-2020	2020-10-07 오전 1:47:25	10:47:25	2.0.10.252	20		2	z	최여	30	1	20	NULL	NULL	NULL	NULL	NULL	NULL	KSY3	List1	NULL	NULL	NULL	NULL	NULL	NULL	NULL	NULL	NULL	1	z	0	3	76049	0	z	497	76546
좌우반구com(CVF, UVF, BVF)_3	6	1	<?xml version="1.0"?>\n<Clock xmlns:dt="urn:schemas-microsoft-com:datatypes"><Description dt:dt="string">E-Prime Primary Realtime Clock</Description><StartTime><Timestamp dt:dt="int">0</Timestamp><DateUtc dt:dt="string">2020-10-07T01:47:25Z</DateUtc></StartTime><FrequencyChanges><FrequencyChange><Frequency dt:dt="r8">2699960000</Frequency><Timestamp dt:dt="r8">3.8723836562353E+15</Timestamp><Curr…	좌우반구com(CVF, UVF, BVF)_3-006-1	60.021	1.0.0.164	1	-1255828608	Professional	2.0.10.242	2.0.10.356	10-07-2020	2020-10-07 오전 1:47:25	10:47:25	2.0.10.252	208		2	z	최횟	NULL	NULL	NULL	102	1	76	NULL	NULL	NULL	KSY4	List2	NULL	NULL	NULL	NULL	NULL	NULL	NULL	NULL	NULL	1	z	0	3	629407	0	z	582	629989
좌우반구com(CVF, UVF, BVF)_3	6	1	<?xml version="1.0"?>\n<Clock xmlns:dt="urn:schemas-microsoft-com:datatypes"><Description dt:dt="string">E-Prime Primary Realtime Clock</Description><StartTime><Timestamp dt:dt="int">0</Timestamp><DateUtc dt:dt="string">2020-10-07T01:47:25Z</DateUtc></StartTime><FrequencyChanges><FrequencyChange><Frequency dt:dt="r8">2699960000</Frequency><Timestamp dt:dt="r8">3.8723836562353E+15</Timestamp><Curr…	좌우반구com(CVF, UVF, BVF)_3-006-1	60.021	1.0.0.164	1	-1255828608	Professional	2.0.10.242	2.0.10.356	10-07-2020	2020-10-07 오전 1:47:25	10:47:25	2.0.10.252	248		2	z	축허	NULL	NULL	NULL	11	1	116	NULL	NULL	NULL	KSY	List2	0		0	0	738786	183		0	0	1	z	0	3	738969	0	z	387	739356
좌우반구com(CVF, UVF, BVF)_3	6	1	<?xml version="1.0"?>\n<Clock xmlns:dt="urn:schemas-microsoft-com:datatypes"><Description dt:dt="string">E-Prime Primary Realtime Clock</Description><StartTime><Timestamp dt:dt="int">0</Timestamp><DateUtc dt:dt="string">2020-10-07T01:47:25Z</DateUtc></StartTime><FrequencyChanges><FrequencyChange><Frequency dt:dt="r8">2699960000</Frequency><Timestamp dt:dt="r8">3.8723836562353E+15</Timestamp><Curr…	좌우반구com(CVF, UVF, BVF)_3-006-1	60.021	1.0.0.164	1	-1255828608	Professional	2.0.10.242	2.0.10.356	10-07-2020	2020-10-07 오전 1:47:25	10:47:25	2.0.10.252	134		2	z	축헤	NULL	NULL	NULL	6	1	2	NULL	NULL	NULL	KSY	List2	0		0	-1	429393	183		0	0	1	z	0	3	429576	0	z	319	429895
좌우반구com(CVF, UVF, BVF)_3	6	1	<?xml version="1.0"?>\n<Clock xmlns:dt="urn:schemas-microsoft-com:datatypes"><Description dt:dt="string">E-Prime Primary Realtime Clock</Description><StartTime><Timestamp dt:dt="int">0</Timestamp><DateUtc dt:dt="string">2020-10-07T01:47:25Z</DateUtc></StartTime><FrequencyChanges><FrequencyChange><Frequency dt:dt="r8">2699960000</Frequency><Timestamp dt:dt="r8">3.8723836562353E+15</Timestamp><Curr…	좌우반구com(CVF, UVF, BVF)_3-006-1	60.021	1.0.0.164	1	-1255828608	Professional	2.0.10.242	2.0.10.356	10-07-2020	2020-10-07 오전 1:47:25	10:47:25	2.0.10.252	90		2	z	축희	125	1	90	NULL	NULL	NULL	NULL	NULL	NULL	KSY2	List1	NULL	NULL	NULL	NULL	NULL	NULL	NULL	NULL	NULL	1	z	0	3	271081	0	z	639	271720
좌우반구com(CVF, UVF, BVF)_3	6	1	<?xml version="1.0"?>\n<Clock xmlns:dt="urn:schemas-microsoft-com:datatypes"><Description dt:dt="string">E-Prime Primary Realtime Clock</Description><StartTime><Timestamp dt:dt="int">0</Timestamp><DateUtc dt:dt="string">2020-10-07T01:47:25Z</DateUtc></StartTime><FrequencyChanges><FrequencyChange><Frequency dt:dt="r8">2699960000</Frequency><Timestamp dt:dt="r8">3.8723836562353E+15</Timestamp><Curr…	좌우반구com(CVF, UVF, BVF)_3-006-1	60.021	1.0.0.164	1	-1255828608	Professional	2.0.10.242	2.0.10.356	10-07-2020	2020-10-07 오전 1:47:25	10:47:25	2.0.10.252	220		2	z	측개	NULL	NULL	NULL	121	1	88	NULL	NULL	NULL	KSY4	List2	NULL	NULL	NULL	NULL	NULL	NULL	NULL	NULL	NULL	1	z	0	3	661629	0	z	408	662037
좌우반구com(CVF, UVF, BVF)_3	6	1	<?xml version="1.0"?>\n<Clock xmlns:dt="urn:schemas-microsoft-com:datatypes"><Description dt:dt="string">E-Prime Primary Realtime Clock</Description><StartTime><Timestamp dt:dt="int">0</Timestamp><DateUtc dt:dt="string">2020-10-07T01:47:25Z</DateUtc></StartTime><FrequencyChanges><FrequencyChange><Frequency dt:dt="r8">2699960000</Frequency><Timestamp dt:dt="r8">3.8723836562353E+15</Timestamp><Curr…	좌우반구com(CVF, UVF, BVF)_3-006-1	60.021	1.0.0.164	1	-1255828608	Professional	2.0.10.242	2.0.10.356	10-07-2020	2020-10-07 오전 1:47:25	10:47:25	2.0.10.252	294		1	{/}	치안	NULL	NULL	NULL	NULL	NULL	NULL	38	1	30	KSY2	List3	NULL	NULL	NULL	NULL	NULL	NULL	NULL	NULL	NULL	1	{/}	0	3	883019	0	{/}	392	883411
좌우반구com(CVF, UVF, BVF)_3	6	1	<?xml version="1.0"?>\n<Clock xmlns:dt="urn:schemas-microsoft-com:datatypes"><Description dt:dt="string">E-Prime Primary Realtime Clock</Description><StartTime><Timestamp dt:dt="int">0</Timestamp><DateUtc dt:dt="string">2020-10-07T01:47:25Z</DateUtc></StartTime><FrequencyChanges><FrequencyChange><Frequency dt:dt="r8">2699960000</Frequency><Timestamp dt:dt="r8">3.8723836562353E+15</Timestamp><Curr…	좌우반구com(CVF, UVF, BVF)_3-006-1	60.021	1.0.0.164	1	-1255828608	Professional	2.0.10.242	2.0.10.356	10-07-2020	2020-10-07 오전 1:47:25	10:47:25	2.0.10.252	398		2	z	치책	NULL	NULL	NULL	NULL	NULL	NULL	130	1	134	KSY3	List3	NULL	NULL	NULL	NULL	NULL	NULL	NULL	NULL	NULL	1	z	1	3	1161655	0	z	521	1162176
좌우반구com(CVF, UVF, BVF)_3	6	1	<?xml version="1.0"?>\n<Clock xmlns:dt="urn:schemas-microsoft-com:datatypes"><Description dt:dt="string">E-Prime Primary Realtime Clock</Description><StartTime><Timestamp dt:dt="int">0</Timestamp><DateUtc dt:dt="string">2020-10-07T01:47:25Z</DateUtc></StartTime><FrequencyChanges><FrequencyChange><Frequency dt:dt="r8">2699960000</Frequency><Timestamp dt:dt="r8">3.8723836562353E+15</Timestamp><Curr…	좌우반구com(CVF, UVF, BVF)_3-006-1	60.021	1.0.0.164	1	-1255828608	Professional	2.0.10.242	2.0.10.356	10-07-2020	2020-10-07 오전 1:47:25	10:47:25	2.0.10.252	35		2	z	치향	122	1	35	NULL	NULL	NULL	NULL	NULL	NULL	KSY3	List1	NULL	NULL	NULL	NULL	NULL	NULL	NULL	NULL	NULL	0	z	0	4	117235	0	{/}	934	118169
좌우반구com(CVF, UVF, BVF)_3	6	1	<?xml version="1.0"?>\n<Clock xmlns:dt="urn:schemas-microsoft-com:datatypes"><Description dt:dt="string">E-Prime Primary Realtime Clock</Description><StartTime><Timestamp dt:dt="int">0</Timestamp><DateUtc dt:dt="string">2020-10-07T01:47:25Z</DateUtc></StartTime><FrequencyChanges><FrequencyChange><Frequency dt:dt="r8">2699960000</Frequency><Timestamp dt:dt="r8">3.8723836562353E+15</Timestamp><Curr…	좌우반구com(CVF, UVF, BVF)_3-006-1	60.021	1.0.0.164	1	-1255828608	Professional	2.0.10.242	2.0.10.356	10-07-2020	2020-10-07 오전 1:47:25	10:47:25	2.0.10.252	310		1	{/}	타격	NULL	NULL	NULL	NULL	NULL	NULL	43	1	46	KSY2	List3	NULL	NULL	NULL	NULL	NULL	NULL	NULL	NULL	NULL	1	{/}	0	3	926154	0	{/}	488	926642
좌우반구com(CVF, UVF, BVF)_3	6	1	<?xml version="1.0"?>\n<Clock xmlns:dt="urn:schemas-microsoft-com:datatypes"><Description dt:dt="string">E-Prime Primary Realtime Clock</Description><StartTime><Timestamp dt:dt="int">0</Timestamp><DateUtc dt:dt="string">2020-10-07T01:47:25Z</DateUtc></StartTime><FrequencyChanges><FrequencyChange><Frequency dt:dt="r8">2699960000</Frequency><Timestamp dt:dt="r8">3.8723836562353E+15</Timestamp><Curr…	좌우반구com(CVF, UVF, BVF)_3-006-1	60.021	1.0.0.164	1	-1255828608	Professional	2.0.10.242	2.0.10.356	10-07-2020	2020-10-07 오전 1:47:25	10:47:25	2.0.10.252	57		1	{/}	탈퇴	82	1	57	NULL	NULL	NULL	NULL	NULL	NULL	KSY2	List1	NULL	NULL	NULL	NULL	NULL	NULL	NULL	NULL	NULL	1	{/}	1	3	179746	0	{/}	543	180289
좌우반구com(CVF, UVF, BVF)_3	6	1	<?xml version="1.0"?>\n<Clock xmlns:dt="urn:schemas-microsoft-com:datatypes"><Description dt:dt="string">E-Prime Primary Realtime Clock</Description><StartTime><Timestamp dt:dt="int">0</Timestamp><DateUtc dt:dt="string">2020-10-07T01:47:25Z</DateUtc></StartTime><FrequencyChanges><FrequencyChange><Frequency dt:dt="r8">2699960000</Frequency><Timestamp dt:dt="r8">3.8723836562353E+15</Timestamp><Curr…	좌우반구com(CVF, UVF, BVF)_3-006-1	60.021	1.0.0.164	1	-1255828608	Professional	2.0.10.242	2.0.10.356	10-07-2020	2020-10-07 오전 1:47:25	10:47:25	2.0.10.252	107		2	z	태스	10	1	107	NULL	NULL	NULL	NULL	NULL	NULL	KSY3	List1	NULL	NULL	NULL	NULL	NULL	NULL	NULL	NULL	NULL	1	z	0	3	317615	0	z	873	318488
좌우반구com(CVF, UVF, BVF)_3	6	1	<?xml version="1.0"?>\n<Clock xmlns:dt="urn:schemas-microsoft-com:datatypes"><Description dt:dt="string">E-Prime Primary Realtime Clock</Description><StartTime><Timestamp dt:dt="int">0</Timestamp><DateUtc dt:dt="string">2020-10-07T01:47:25Z</DateUtc></StartTime><FrequencyChanges><FrequencyChange><Frequency dt:dt="r8">2699960000</Frequency><Timestamp dt:dt="r8">3.8723836562353E+15</Timestamp><Curr…	좌우반구com(CVF, UVF, BVF)_3-006-1	60.021	1.0.0.164	1	-1255828608	Professional	2.0.10.242	2.0.10.356	10-07-2020	2020-10-07 오전 1:47:25	10:47:25	2.0.10.252	21		1	{/}	택시	8	1	21	NULL	NULL	NULL	NULL	NULL	NULL	KSY2	List1	NULL	NULL	NULL	NULL	NULL	NULL	NULL	NULL	NULL	1	{/}	0	3	78748	0	{/}	518	79266
좌우반구com(CVF, UVF, BVF)_3	6	1	<?xml version="1.0"?>\n<Clock xmlns:dt="urn:schemas-microsoft-com:datatypes"><Description dt:dt="string">E-Prime Primary Realtime Clock</Description><StartTime><Timestamp dt:dt="int">0</Timestamp><DateUtc dt:dt="string">2020-10-07T01:47:25Z</DateUtc></StartTime><FrequencyChanges><FrequencyChange><Frequency dt:dt="r8">2699960000</Frequency><Timestamp dt:dt="r8">3.8723836562353E+15</Timestamp><Curr…	좌우반구com(CVF, UVF, BVF)_3-006-1	60.021	1.0.0.164	1	-1255828608	Professional	2.0.10.242	2.0.10.356	10-07-2020	2020-10-07 오전 1:47:25	10:47:25	2.0.10.252	301		2	z	택정	NULL	NULL	NULL	NULL	NULL	NULL	51	1	37	KSY3	List3	NULL	NULL	NULL	NULL	NULL	NULL	NULL	NULL	NULL	1	z	0	4	901846	0	z	844	902690
좌우반구com(CVF, UVF, BVF)_3	6	1	<?xml version="1.0"?>\n<Clock xmlns:dt="urn:schemas-microsoft-com:datatypes"><Description dt:dt="string">E-Prime Primary Realtime Clock</Description><StartTime><Timestamp dt:dt="int">0</Timestamp><DateUtc dt:dt="string">2020-10-07T01:47:25Z</DateUtc></StartTime><FrequencyChanges><FrequencyChange><Frequency dt:dt="r8">2699960000</Frequency><Timestamp dt:dt="r8">3.8723836562353E+15</Timestamp><Curr…	좌우반구com(CVF, UVF, BVF)_3-006-1	60.021	1.0.0.164	1	-1255828608	Professional	2.0.10.242	2.0.10.356	10-07-2020	2020-10-07 오전 1:47:25	10:47:25	2.0.10.252	115		2	z	통락	59	1	115	NULL	NULL	NULL	NULL	NULL	NULL	KSY2	List1	NULL	NULL	NULL	NULL	NULL	NULL	NULL	NULL	NULL	1	z	0	3	340274	0	z	477	340751
좌우반구com(CVF, UVF, BVF)_3	6	1	<?xml version="1.0"?>\n<Clock xmlns:dt="urn:schemas-microsoft-com:datatypes"><Description dt:dt="string">E-Prime Primary Realtime Clock</Description><StartTime><Timestamp dt:dt="int">0</Timestamp><DateUtc dt:dt="string">2020-10-07T01:47:25Z</DateUtc></StartTime><FrequencyChanges><FrequencyChange><Frequency dt:dt="r8">2699960000</Frequency><Timestamp dt:dt="r8">3.8723836562353E+15</Timestamp><Curr…	좌우반구com(CVF, UVF, BVF)_3-006-1	60.021	1.0.0.164	1	-1255828608	Professional	2.0.10.242	2.0.10.356	10-07-2020	2020-10-07 오전 1:47:25	10:47:25	2.0.10.252	388		2	z	통록	NULL	NULL	NULL	NULL	NULL	NULL	49	1	124	KSY4	List3	NULL	NULL	NULL	NULL	NULL	NULL	NULL	NULL	NULL	0	z	0	3	1134898	0	{/}	486	1135384
좌우반구com(CVF, UVF, BVF)_3	6	1	<?xml version="1.0"?>\n<Clock xmlns:dt="urn:schemas-microsoft-com:datatypes"><Description dt:dt="string">E-Prime Primary Realtime Clock</Description><StartTime><Timestamp dt:dt="int">0</Timestamp><DateUtc dt:dt="string">2020-10-07T01:47:25Z</DateUtc></StartTime><FrequencyChanges><FrequencyChange><Frequency dt:dt="r8">2699960000</Frequency><Timestamp dt:dt="r8">3.8723836562353E+15</Timestamp><Curr…	좌우반구com(CVF, UVF, BVF)_3-006-1	60.021	1.0.0.164	1	-1255828608	Professional	2.0.10.242	2.0.10.356	10-07-2020	2020-10-07 오전 1:47:25	10:47:25	2.0.10.252	270		2	z	통류	NULL	NULL	NULL	NULL	NULL	NULL	21	1	6	KSY	List3	0		0	-1	819691	183		0	0	1	z	0	3	819874	0	z	369	820243
좌우반구com(CVF, UVF, BVF)_3	6	1	<?xml version="1.0"?>\n<Clock xmlns:dt="urn:schemas-microsoft-com:datatypes"><Description dt:dt="string">E-Prime Primary Realtime Clock</Description><StartTime><Timestamp dt:dt="int">0</Timestamp><DateUtc dt:dt="string">2020-10-07T01:47:25Z</DateUtc></StartTime><FrequencyChanges><FrequencyChange><Frequency dt:dt="r8">2699960000</Frequency><Timestamp dt:dt="r8">3.8723836562353E+15</Timestamp><Curr…	좌우반구com(CVF, UVF, BVF)_3-006-1	60.021	1.0.0.164	1	-1255828608	Professional	2.0.10.242	2.0.10.356	10-07-2020	2020-10-07 오전 1:47:25	10:47:25	2.0.10.252	354		2	z	퇴착	NULL	NULL	NULL	NULL	NULL	NULL	31	1	90	KSY4	List3	NULL	NULL	NULL	NULL	NULL	NULL	NULL	NULL	NULL	1	z	0	3	1042597	0	z	772	1043369
좌우반구com(CVF, UVF, BVF)_3	6	1	<?xml version="1.0"?>\n<Clock xmlns:dt="urn:schemas-microsoft-com:datatypes"><Description dt:dt="string">E-Prime Primary Realtime Clock</Description><StartTime><Timestamp dt:dt="int">0</Timestamp><DateUtc dt:dt="string">2020-10-07T01:47:25Z</DateUtc></StartTime><FrequencyChanges><FrequencyChange><Frequency dt:dt="r8">2699960000</Frequency><Timestamp dt:dt="r8">3.8723836562353E+15</Timestamp><Curr…	좌우반구com(CVF, UVF, BVF)_3-006-1	60.021	1.0.0.164	1	-1255828608	Professional	2.0.10.242	2.0.10.356	10-07-2020	2020-10-07 오전 1:47:25	10:47:25	2.0.10.252	202		1	{/}	판단	NULL	NULL	NULL	19	1	70	NULL	NULL	NULL	KSY2	List2	NULL	NULL	NULL	NULL	NULL	NULL	NULL	NULL	NULL	1	{/}	1	3	613462	0	{/}	351	613813
좌우반구com(CVF, UVF, BVF)_3	6	1	<?xml version="1.0"?>\n<Clock xmlns:dt="urn:schemas-microsoft-com:datatypes"><Description dt:dt="string">E-Prime Primary Realtime Clock</Description><StartTime><Timestamp dt:dt="int">0</Timestamp><DateUtc dt:dt="string">2020-10-07T01:47:25Z</DateUtc></StartTime><FrequencyChanges><FrequencyChange><Frequency dt:dt="r8">2699960000</Frequency><Timestamp dt:dt="r8">3.8723836562353E+15</Timestamp><Curr…	좌우반구com(CVF, UVF, BVF)_3-006-1	60.021	1.0.0.164	1	-1255828608	Professional	2.0.10.242	2.0.10.356	10-07-2020	2020-10-07 오전 1:47:25	10:47:25	2.0.10.252	331		1	{/}	판매	NULL	NULL	NULL	NULL	NULL	NULL	25	1	67	KSY2	List3	NULL	NULL	NULL	NULL	NULL	NULL	NULL	NULL	NULL	1	{/}	0	3	980985	0	{/}	409	981394
좌우반구com(CVF, UVF, BVF)_3	6	1	<?xml version="1.0"?>\n<Clock xmlns:dt="urn:schemas-microsoft-com:datatypes"><Description dt:dt="string">E-Prime Primary Realtime Clock</Description><StartTime><Timestamp dt:dt="int">0</Timestamp><DateUtc dt:dt="string">2020-10-07T01:47:25Z</DateUtc></StartTime><FrequencyChanges><FrequencyChange><Frequency dt:dt="r8">2699960000</Frequency><Timestamp dt:dt="r8">3.8723836562353E+15</Timestamp><Curr…	좌우반구com(CVF, UVF, BVF)_3-006-1	60.021	1.0.0.164	1	-1255828608	Professional	2.0.10.242	2.0.10.356	10-07-2020	2020-10-07 오전 1:47:25	10:47:25	2.0.10.252	124		1	{/}	표현	75	1	124	NULL	NULL	NULL	NULL	NULL	NULL	KSY2	List1	NULL	NULL	NULL	NULL	NULL	NULL	NULL	NULL	NULL	0	{/}	0	3	364782	0	z	521	365303
좌우반구com(CVF, UVF, BVF)_3	6	1	<?xml version="1.0"?>\n<Clock xmlns:dt="urn:schemas-microsoft-com:datatypes"><Description dt:dt="string">E-Prime Primary Realtime Clock</Description><StartTime><Timestamp dt:dt="int">0</Timestamp><DateUtc dt:dt="string">2020-10-07T01:47:25Z</DateUtc></StartTime><FrequencyChanges><FrequencyChange><Frequency dt:dt="r8">2699960000</Frequency><Timestamp dt:dt="r8">3.8723836562353E+15</Timestamp><Curr…	좌우반구com(CVF, UVF, BVF)_3-006-1	60.021	1.0.0.164	1	-1255828608	Professional	2.0.10.242	2.0.10.356	10-07-2020	2020-10-07 오전 1:47:25	10:47:25	2.0.10.252	280		2	z	품결	NULL	NULL	NULL	NULL	NULL	NULL	79	1	16	KSY	List3	0		0	0	846665	183		0	0	0	z	0	3	846848	0	{/}	331	847179
좌우반구com(CVF, UVF, BVF)_3	6	1	<?xml version="1.0"?>\n<Clock xmlns:dt="urn:schemas-microsoft-com:datatypes"><Description dt:dt="string">E-Prime Primary Realtime Clock</Description><StartTime><Timestamp dt:dt="int">0</Timestamp><DateUtc dt:dt="string">2020-10-07T01:47:25Z</DateUtc></StartTime><FrequencyChanges><FrequencyChange><Frequency dt:dt="r8">2699960000</Frequency><Timestamp dt:dt="r8">3.8723836562353E+15</Timestamp><Curr…	좌우반구com(CVF, UVF, BVF)_3-006-1	60.021	1.0.0.164	1	-1255828608	Professional	2.0.10.242	2.0.10.356	10-07-2020	2020-10-07 오전 1:47:25	10:47:25	2.0.10.252	271		2	z	필관	NULL	NULL	NULL	NULL	NULL	NULL	105	1	7	KSY	List3	0		0	0	822257	183		0	0	1	z	0	3	822440	0	z	467	822907
좌우반구com(CVF, UVF, BVF)_3	6	1	<?xml version="1.0"?>\n<Clock xmlns:dt="urn:schemas-microsoft-com:datatypes"><Description dt:dt="string">E-Prime Primary Realtime Clock</Description><StartTime><Timestamp dt:dt="int">0</Timestamp><DateUtc dt:dt="string">2020-10-07T01:47:25Z</DateUtc></StartTime><FrequencyChanges><FrequencyChange><Frequency dt:dt="r8">2699960000</Frequency><Timestamp dt:dt="r8">3.8723836562353E+15</Timestamp><Curr…	좌우반구com(CVF, UVF, BVF)_3-006-1	60.021	1.0.0.164	1	-1255828608	Professional	2.0.10.242	2.0.10.356	10-07-2020	2020-10-07 오전 1:47:25	10:47:25	2.0.10.252	168		1	{/}	필수	NULL	NULL	NULL	82	1	36	NULL	NULL	NULL	KSY2	List2	NULL	NULL	NULL	NULL	NULL	NULL	NULL	NULL	NULL	1	{/}	1	3	520611	0	{/}	395	521006
좌우반구com(CVF, UVF, BVF)_3	6	1	<?xml version="1.0"?>\n<Clock xmlns:dt="urn:schemas-microsoft-com:datatypes"><Description dt:dt="string">E-Prime Primary Realtime Clock</Description><StartTime><Timestamp dt:dt="int">0</Timestamp><DateUtc dt:dt="string">2020-10-07T01:47:25Z</DateUtc></StartTime><FrequencyChanges><FrequencyChange><Frequency dt:dt="r8">2699960000</Frequency><Timestamp dt:dt="r8">3.8723836562353E+15</Timestamp><Curr…	좌우반구com(CVF, UVF, BVF)_3-006-1	60.021	1.0.0.164	1	-1255828608	Professional	2.0.10.242	2.0.10.356	10-07-2020	2020-10-07 오전 1:47:25	10:47:25	2.0.10.252	368		1	{/}	핑계	NULL	NULL	NULL	NULL	NULL	NULL	122	1	104	KSY2	List3	NULL	NULL	NULL	NULL	NULL	NULL	NULL	NULL	NULL	1	{/}	0	4	1080234	0	{/}	567	1080801
좌우반구com(CVF, UVF, BVF)_3	6	1	<?xml version="1.0"?>\n<Clock xmlns:dt="urn:schemas-microsoft-com:datatypes"><Description dt:dt="string">E-Prime Primary Realtime Clock</Description><StartTime><Timestamp dt:dt="int">0</Timestamp><DateUtc dt:dt="string">2020-10-07T01:47:25Z</DateUtc></StartTime><FrequencyChanges><FrequencyChange><Frequency dt:dt="r8">2699960000</Frequency><Timestamp dt:dt="r8">3.8723836562353E+15</Timestamp><Curr…	좌우반구com(CVF, UVF, BVF)_3-006-1	60.021	1.0.0.164	1	-1255828608	Professional	2.0.10.242	2.0.10.356	10-07-2020	2020-10-07 오전 1:47:25	10:47:25	2.0.10.252	395		2	z	핑품	NULL	NULL	NULL	NULL	NULL	NULL	94	1	131	KSY3	List3	NULL	NULL	NULL	NULL	NULL	NULL	NULL	NULL	NULL	1	z	1	3	1153608	0	z	552	1154160
좌우반구com(CVF, UVF, BVF)_3	6	1	<?xml version="1.0"?>\n<Clock xmlns:dt="urn:schemas-microsoft-com:datatypes"><Description dt:dt="string">E-Prime Primary Realtime Clock</Description><StartTime><Timestamp dt:dt="int">0</Timestamp><DateUtc dt:dt="string">2020-10-07T01:47:25Z</DateUtc></StartTime><FrequencyChanges><FrequencyChange><Frequency dt:dt="r8">2699960000</Frequency><Timestamp dt:dt="r8">3.8723836562353E+15</Timestamp><Curr…	좌우반구com(CVF, UVF, BVF)_3-006-1	60.021	1.0.0.164	1	-1255828608	Professional	2.0.10.242	2.0.10.356	10-07-2020	2020-10-07 오전 1:47:25	10:47:25	2.0.10.252	272		1	{/}	하나	NULL	NULL	NULL	NULL	NULL	NULL	96	1	8	KSY2	List3	NULL	NULL	NULL	NULL	NULL	NULL	NULL	NULL	NULL	1	{/}	1	3	825122	0	{/}	377	825499
좌우반구com(CVF, UVF, BVF)_3	6	1	<?xml version="1.0"?>\n<Clock xmlns:dt="urn:schemas-microsoft-com:datatypes"><Description dt:dt="string">E-Prime Primary Realtime Clock</Description><StartTime><Timestamp dt:dt="int">0</Timestamp><DateUtc dt:dt="string">2020-10-07T01:47:25Z</DateUtc></StartTime><FrequencyChanges><FrequencyChange><Frequency dt:dt="r8">2699960000</Frequency><Timestamp dt:dt="r8">3.8723836562353E+15</Timestamp><Curr…	좌우반구com(CVF, UVF, BVF)_3-006-1	60.021	1.0.0.164	1	-1255828608	Professional	2.0.10.242	2.0.10.356	10-07-2020	2020-10-07 오전 1:47:25	10:47:25	2.0.10.252	233		1	{/}	한계	NULL	NULL	NULL	96	1	101	NULL	NULL	NULL	KSY2	List2	NULL	NULL	NULL	NULL	NULL	NULL	NULL	NULL	NULL	1	{/}	1	3	696733	0	{/}	439	697172
좌우반구com(CVF, UVF, BVF)_3	6	1	<?xml version="1.0"?>\n<Clock xmlns:dt="urn:schemas-microsoft-com:datatypes"><Description dt:dt="string">E-Prime Primary Realtime Clock</Description><StartTime><Timestamp dt:dt="int">0</Timestamp><DateUtc dt:dt="string">2020-10-07T01:47:25Z</DateUtc></StartTime><FrequencyChanges><FrequencyChange><Frequency dt:dt="r8">2699960000</Frequency><Timestamp dt:dt="r8">3.8723836562353E+15</Timestamp><Curr…	좌우반구com(CVF, UVF, BVF)_3-006-1	60.021	1.0.0.164	1	-1255828608	Professional	2.0.10.242	2.0.10.356	10-07-2020	2020-10-07 오전 1:47:25	10:47:25	2.0.10.252	276		1	{/}	핵심	NULL	NULL	NULL	NULL	NULL	NULL	116	1	12	KSY2	List3	NULL	NULL	NULL	NULL	NULL	NULL	NULL	NULL	NULL	1	{/}	0	4	835719	0	{/}	404	836123
좌우반구com(CVF, UVF, BVF)_3	6	1	<?xml version="1.0"?>\n<Clock xmlns:dt="urn:schemas-microsoft-com:datatypes"><Description dt:dt="string">E-Prime Primary Realtime Clock</Description><StartTime><Timestamp dt:dt="int">0</Timestamp><DateUtc dt:dt="string">2020-10-07T01:47:25Z</DateUtc></StartTime><FrequencyChanges><FrequencyChange><Frequency dt:dt="r8">2699960000</Frequency><Timestamp dt:dt="r8">3.8723836562353E+15</Timestamp><Curr…	좌우반구com(CVF, UVF, BVF)_3-006-1	60.021	1.0.0.164	1	-1255828608	Professional	2.0.10.242	2.0.10.356	10-07-2020	2020-10-07 오전 1:47:25	10:47:25	2.0.10.252	19		2	z	핵외	84	1	19	NULL	NULL	NULL	NULL	NULL	NULL	KSY3	List1	NULL	NULL	NULL	NULL	NULL	NULL	NULL	NULL	NULL	1	z	0	3	73250	0	z	608	73858
좌우반구com(CVF, UVF, BVF)_3	6	1	<?xml version="1.0"?>\n<Clock xmlns:dt="urn:schemas-microsoft-com:datatypes"><Description dt:dt="string">E-Prime Primary Realtime Clock</Description><StartTime><Timestamp dt:dt="int">0</Timestamp><DateUtc dt:dt="string">2020-10-07T01:47:25Z</DateUtc></StartTime><FrequencyChanges><FrequencyChange><Frequency dt:dt="r8">2699960000</Frequency><Timestamp dt:dt="r8">3.8723836562353E+15</Timestamp><Curr…	좌우반구com(CVF, UVF, BVF)_3-006-1	60.021	1.0.0.164	1	-1255828608	Professional	2.0.10.242	2.0.10.356	10-07-2020	2020-10-07 오전 1:47:25	10:47:25	2.0.10.252	304		2	z	핵정	NULL	NULL	NULL	NULL	NULL	NULL	26	1	40	KSY3	List3	NULL	NULL	NULL	NULL	NULL	NULL	NULL	NULL	NULL	1	z	0	4	910193	0	z	665	910858
좌우반구com(CVF, UVF, BVF)_3	6	1	<?xml version="1.0"?>\n<Clock xmlns:dt="urn:schemas-microsoft-com:datatypes"><Description dt:dt="string">E-Prime Primary Realtime Clock</Description><StartTime><Timestamp dt:dt="int">0</Timestamp><DateUtc dt:dt="string">2020-10-07T01:47:25Z</DateUtc></StartTime><FrequencyChanges><FrequencyChange><Frequency dt:dt="r8">2699960000</Frequency><Timestamp dt:dt="r8">3.8723836562353E+15</Timestamp><Curr…	좌우반구com(CVF, UVF, BVF)_3-006-1	60.021	1.0.0.164	1	-1255828608	Professional	2.0.10.242	2.0.10.356	10-07-2020	2020-10-07 오전 1:47:25	10:47:25	2.0.10.252	206		1	{/}	행보	NULL	NULL	NULL	30	1	74	NULL	NULL	NULL	KSY2	List2	NULL	NULL	NULL	NULL	NULL	NULL	NULL	NULL	NULL	1	{/}	0	3	623792	0	{/}	981	624773
좌우반구com(CVF, UVF, BVF)_3	6	1	<?xml version="1.0"?>\n<Clock xmlns:dt="urn:schemas-microsoft-com:datatypes"><Description dt:dt="string">E-Prime Primary Realtime Clock</Description><StartTime><Timestamp dt:dt="int">0</Timestamp><DateUtc dt:dt="string">2020-10-07T01:47:25Z</DateUtc></StartTime><FrequencyChanges><FrequencyChange><Frequency dt:dt="r8">2699960000</Frequency><Timestamp dt:dt="r8">3.8723836562353E+15</Timestamp><Curr…	좌우반구com(CVF, UVF, BVF)_3-006-1	60.021	1.0.0.164	1	-1255828608	Professional	2.0.10.242	2.0.10.356	10-07-2020	2020-10-07 오전 1:47:25	10:47:25	2.0.10.252	59		1	{/}	행운	62	1	59	NULL	NULL	NULL	NULL	NULL	NULL	KSY2	List1	NULL	NULL	NULL	NULL	NULL	NULL	NULL	NULL	NULL	1	{/}	0	3	185861	0	{/}	908	186769
좌우반구com(CVF, UVF, BVF)_3	6	1	<?xml version="1.0"?>\n<Clock xmlns:dt="urn:schemas-microsoft-com:datatypes"><Description dt:dt="string">E-Prime Primary Realtime Clock</Description><StartTime><Timestamp dt:dt="int">0</Timestamp><DateUtc dt:dt="string">2020-10-07T01:47:25Z</DateUtc></StartTime><FrequencyChanges><FrequencyChange><Frequency dt:dt="r8">2699960000</Frequency><Timestamp dt:dt="r8">3.8723836562353E+15</Timestamp><Curr…	좌우반구com(CVF, UVF, BVF)_3-006-1	60.021	1.0.0.164	1	-1255828608	Professional	2.0.10.242	2.0.10.356	10-07-2020	2020-10-07 오전 1:47:25	10:47:25	2.0.10.252	351		2	z	행회	NULL	NULL	NULL	NULL	NULL	NULL	103	1	87	KSY3	List3	NULL	NULL	NULL	NULL	NULL	NULL	NULL	NULL	NULL	1	z	0	3	1034433	0	z	536	1034969
좌우반구com(CVF, UVF, BVF)_3	6	1	<?xml version="1.0"?>\n<Clock xmlns:dt="urn:schemas-microsoft-com:datatypes"><Description dt:dt="string">E-Prime Primary Realtime Clock</Description><StartTime><Timestamp dt:dt="int">0</Timestamp><DateUtc dt:dt="string">2020-10-07T01:47:25Z</DateUtc></StartTime><FrequencyChanges><FrequencyChange><Frequency dt:dt="r8">2699960000</Frequency><Timestamp dt:dt="r8">3.8723836562353E+15</Timestamp><Curr…	좌우반구com(CVF, UVF, BVF)_3-006-1	60.021	1.0.0.164	1	-1255828608	Professional	2.0.10.242	2.0.10.356	10-07-2020	2020-10-07 오전 1:47:25	10:47:25	2.0.10.252	303		1	{/}	향수	NULL	NULL	NULL	NULL	NULL	NULL	1	1	39	KSY2	List3	NULL	NULL	NULL	NULL	NULL	NULL	NULL	NULL	NULL	1	{/}	1	3	907510	0	{/}	476	907986
좌우반구com(CVF, UVF, BVF)_3	6	1	<?xml version="1.0"?>\n<Clock xmlns:dt="urn:schemas-microsoft-com:datatypes"><Description dt:dt="string">E-Prime Primary Realtime Clock</Description><StartTime><Timestamp dt:dt="int">0</Timestamp><DateUtc dt:dt="string">2020-10-07T01:47:25Z</DateUtc></StartTime><FrequencyChanges><FrequencyChange><Frequency dt:dt="r8">2699960000</Frequency><Timestamp dt:dt="r8">3.8723836562353E+15</Timestamp><Curr…	좌우반구com(CVF, UVF, BVF)_3-006-1	60.021	1.0.0.164	1	-1255828608	Professional	2.0.10.242	2.0.10.356	10-07-2020	2020-10-07 오전 1:47:25	10:47:25	2.0.10.252	65		2	z	향엄	42	1	65	NULL	NULL	NULL	NULL	NULL	NULL	KSY3	List1	NULL	NULL	NULL	NULL	NULL	NULL	NULL	NULL	NULL	1	z	0	3	202405	0	z	460	202865
좌우반구com(CVF, UVF, BVF)_3	6	1	<?xml version="1.0"?>\n<Clock xmlns:dt="urn:schemas-microsoft-com:datatypes"><Description dt:dt="string">E-Prime Primary Realtime Clock</Description><StartTime><Timestamp dt:dt="int">0</Timestamp><DateUtc dt:dt="string">2020-10-07T01:47:25Z</DateUtc></StartTime><FrequencyChanges><FrequencyChange><Frequency dt:dt="r8">2699960000</Frequency><Timestamp dt:dt="r8">3.8723836562353E+15</Timestamp><Curr…	좌우반구com(CVF, UVF, BVF)_3-006-1	60.021	1.0.0.164	1	-1255828608	Professional	2.0.10.242	2.0.10.356	10-07-2020	2020-10-07 오전 1:47:25	10:47:25	2.0.10.252	288		2	z	허낌	NULL	NULL	NULL	NULL	NULL	NULL	134	1	24	KSY	List3	0		1	-1	867224	184		0	0	1	z	0	4	867408	0	z	331	867739
좌우반구com(CVF, UVF, BVF)_3	6	1	<?xml version="1.0"?>\n<Clock xmlns:dt="urn:schemas-microsoft-com:datatypes"><Description dt:dt="string">E-Prime Primary Realtime Clock</Description><StartTime><Timestamp dt:dt="int">0</Timestamp><DateUtc dt:dt="string">2020-10-07T01:47:25Z</DateUtc></StartTime><FrequencyChanges><FrequencyChange><Frequency dt:dt="r8">2699960000</Frequency><Timestamp dt:dt="r8">3.8723836562353E+15</Timestamp><Curr…	좌우반구com(CVF, UVF, BVF)_3-006-1	60.021	1.0.0.164	1	-1255828608	Professional	2.0.10.242	2.0.10.356	10-07-2020	2020-10-07 오전 1:47:25	10:47:25	2.0.10.252	289		1	{/}	허락	NULL	NULL	NULL	NULL	NULL	NULL	85	1	25	KSY2	List3	NULL	NULL	NULL	NULL	NULL	NULL	NULL	NULL	NULL	1	{/}	0	3	869940	0	{/}	399	870339
좌우반구com(CVF, UVF, BVF)_3	6	1	<?xml version="1.0"?>\n<Clock xmlns:dt="urn:schemas-microsoft-com:datatypes"><Description dt:dt="string">E-Prime Primary Realtime Clock</Description><StartTime><Timestamp dt:dt="int">0</Timestamp><DateUtc dt:dt="string">2020-10-07T01:47:25Z</DateUtc></StartTime><FrequencyChanges><FrequencyChange><Frequency dt:dt="r8">2699960000</Frequency><Timestamp dt:dt="r8">3.8723836562353E+15</Timestamp><Curr…	좌우반구com(CVF, UVF, BVF)_3-006-1	60.021	1.0.0.164	1	-1255828608	Professional	2.0.10.242	2.0.10.356	10-07-2020	2020-10-07 오전 1:47:25	10:47:25	2.0.10.252	255		2	z	허빈	NULL	NULL	NULL	9	1	123	NULL	NULL	NULL	KSY3	List2	NULL	NULL	NULL	NULL	NULL	NULL	NULL	NULL	NULL	1	z	0	3	758812	0	z	560	759372
좌우반구com(CVF, UVF, BVF)_3	6	1	<?xml version="1.0"?>\n<Clock xmlns:dt="urn:schemas-microsoft-com:datatypes"><Description dt:dt="string">E-Prime Primary Realtime Clock</Description><StartTime><Timestamp dt:dt="int">0</Timestamp><DateUtc dt:dt="string">2020-10-07T01:47:25Z</DateUtc></StartTime><FrequencyChanges><FrequencyChange><Frequency dt:dt="r8">2699960000</Frequency><Timestamp dt:dt="r8">3.8723836562353E+15</Timestamp><Curr…	좌우반구com(CVF, UVF, BVF)_3-006-1	60.021	1.0.0.164	1	-1255828608	Professional	2.0.10.242	2.0.10.356	10-07-2020	2020-10-07 오전 1:47:25	10:47:25	2.0.10.252	359		2	z	헤오	NULL	NULL	NULL	NULL	NULL	NULL	101	1	95	KSY2	List3	NULL	NULL	NULL	NULL	NULL	NULL	NULL	NULL	NULL	1	z	0	3	1056492	0	z	413	1056905
좌우반구com(CVF, UVF, BVF)_3	6	1	<?xml version="1.0"?>\n<Clock xmlns:dt="urn:schemas-microsoft-com:datatypes"><Description dt:dt="string">E-Prime Primary Realtime Clock</Description><StartTime><Timestamp dt:dt="int">0</Timestamp><DateUtc dt:dt="string">2020-10-07T01:47:25Z</DateUtc></StartTime><FrequencyChanges><FrequencyChange><Frequency dt:dt="r8">2699960000</Frequency><Timestamp dt:dt="r8">3.8723836562353E+15</Timestamp><Curr…	좌우반구com(CVF, UVF, BVF)_3-006-1	60.021	1.0.0.164	1	-1255828608	Professional	2.0.10.242	2.0.10.356	10-07-2020	2020-10-07 오전 1:47:25	10:47:25	2.0.10.252	283		1	{/}	현상	NULL	NULL	NULL	NULL	NULL	NULL	23	1	19	KSY2	List3	NULL	NULL	NULL	NULL	NULL	NULL	NULL	NULL	NULL	1	{/}	0	4	854579	0	{/}	344	854923
좌우반구com(CVF, UVF, BVF)_3	6	1	<?xml version="1.0"?>\n<Clock xmlns:dt="urn:schemas-microsoft-com:datatypes"><Description dt:dt="string">E-Prime Primary Realtime Clock</Description><StartTime><Timestamp dt:dt="int">0</Timestamp><DateUtc dt:dt="string">2020-10-07T01:47:25Z</DateUtc></StartTime><FrequencyChanges><FrequencyChange><Frequency dt:dt="r8">2699960000</Frequency><Timestamp dt:dt="r8">3.8723836562353E+15</Timestamp><Curr…	좌우반구com(CVF, UVF, BVF)_3-006-1	60.021	1.0.0.164	1	-1255828608	Professional	2.0.10.242	2.0.10.356	10-07-2020	2020-10-07 오전 1:47:25	10:47:25	2.0.10.252	93		1	{/}	협력	31	1	93	NULL	NULL	NULL	NULL	NULL	NULL	KSY2	List1	NULL	NULL	NULL	NULL	NULL	NULL	NULL	NULL	NULL	1	{/}	0	4	279112	0	{/}	744	279856
좌우반구com(CVF, UVF, BVF)_3	6	1	<?xml version="1.0"?>\n<Clock xmlns:dt="urn:schemas-microsoft-com:datatypes"><Description dt:dt="string">E-Prime Primary Realtime Clock</Description><StartTime><Timestamp dt:dt="int">0</Timestamp><DateUtc dt:dt="string">2020-10-07T01:47:25Z</DateUtc></StartTime><FrequencyChanges><FrequencyChange><Frequency dt:dt="r8">2699960000</Frequency><Timestamp dt:dt="r8">3.8723836562353E+15</Timestamp><Curr…	좌우반구com(CVF, UVF, BVF)_3-006-1	60.021	1.0.0.164	1	-1255828608	Professional	2.0.10.242	2.0.10.356	10-07-2020	2020-10-07 오전 1:47:25	10:47:25	2.0.10.252	318		2	z	협체	NULL	NULL	NULL	NULL	NULL	NULL	48	1	54	KSY4	List3	NULL	NULL	NULL	NULL	NULL	NULL	NULL	NULL	NULL	1	z	0	4	947147	0	z	415	947562
좌우반구com(CVF, UVF, BVF)_3	6	1	<?xml version="1.0"?>\n<Clock xmlns:dt="urn:schemas-microsoft-com:datatypes"><Description dt:dt="string">E-Prime Primary Realtime Clock</Description><StartTime><Timestamp dt:dt="int">0</Timestamp><DateUtc dt:dt="string">2020-10-07T01:47:25Z</DateUtc></StartTime><FrequencyChanges><FrequencyChange><Frequency dt:dt="r8">2699960000</Frequency><Timestamp dt:dt="r8">3.8723836562353E+15</Timestamp><Curr…	좌우반구com(CVF, UVF, BVF)_3-006-1	60.021	1.0.0.164	1	-1255828608	Professional	2.0.10.242	2.0.10.356	10-07-2020	2020-10-07 오전 1:47:25	10:47:25	2.0.10.252	174		1	{/}	형님	NULL	NULL	NULL	69	1	42	NULL	NULL	NULL	KSY2	List2	NULL	NULL	NULL	NULL	NULL	NULL	NULL	NULL	NULL	1	{/}	0	3	536639	0	{/}	407	537046
좌우반구com(CVF, UVF, BVF)_3	6	1	<?xml version="1.0"?>\n<Clock xmlns:dt="urn:schemas-microsoft-com:datatypes"><Description dt:dt="string">E-Prime Primary Realtime Clock</Description><StartTime><Timestamp dt:dt="int">0</Timestamp><DateUtc dt:dt="string">2020-10-07T01:47:25Z</DateUtc></StartTime><FrequencyChanges><FrequencyChange><Frequency dt:dt="r8">2699960000</Frequency><Timestamp dt:dt="r8">3.8723836562353E+15</Timestamp><Curr…	좌우반구com(CVF, UVF, BVF)_3-006-1	60.021	1.0.0.164	1	-1255828608	Professional	2.0.10.242	2.0.10.356	10-07-2020	2020-10-07 오전 1:47:25	10:47:25	2.0.10.252	278		2	z	형스	NULL	NULL	NULL	NULL	NULL	NULL	20	1	14	KSY4	List3	NULL	NULL	NULL	NULL	NULL	NULL	NULL	NULL	NULL	1	z	0	3	841133	0	z	534	841667
좌우반구com(CVF, UVF, BVF)_3	6	1	<?xml version="1.0"?>\n<Clock xmlns:dt="urn:schemas-microsoft-com:datatypes"><Description dt:dt="string">E-Prime Primary Realtime Clock</Description><StartTime><Timestamp dt:dt="int">0</Timestamp><DateUtc dt:dt="string">2020-10-07T01:47:25Z</DateUtc></StartTime><FrequencyChanges><FrequencyChange><Frequency dt:dt="r8">2699960000</Frequency><Timestamp dt:dt="r8">3.8723836562353E+15</Timestamp><Curr…	좌우반구com(CVF, UVF, BVF)_3-006-1	60.021	1.0.0.164	1	-1255828608	Professional	2.0.10.242	2.0.10.356	10-07-2020	2020-10-07 오전 1:47:25	10:47:25	2.0.10.252	36		1	{/}	형태	36	1	36	NULL	NULL	NULL	NULL	NULL	NULL	KSY2	List1	NULL	NULL	NULL	NULL	NULL	NULL	NULL	NULL	NULL	1	{/}	0	3	120367	0	{/}	434	120801
좌우반구com(CVF, UVF, BVF)_3	6	1	<?xml version="1.0"?>\n<Clock xmlns:dt="urn:schemas-microsoft-com:datatypes"><Description dt:dt="string">E-Prime Primary Realtime Clock</Description><StartTime><Timestamp dt:dt="int">0</Timestamp><DateUtc dt:dt="string">2020-10-07T01:47:25Z</DateUtc></StartTime><FrequencyChanges><FrequencyChange><Frequency dt:dt="r8">2699960000</Frequency><Timestamp dt:dt="r8">3.8723836562353E+15</Timestamp><Curr…	좌우반구com(CVF, UVF, BVF)_3-006-1	60.021	1.0.0.164	1	-1255828608	Professional	2.0.10.242	2.0.10.356	10-07-2020	2020-10-07 오전 1:47:25	10:47:25	2.0.10.252	285		1	{/}	화력	NULL	NULL	NULL	NULL	NULL	NULL	13	1	21	KSY2	List3	NULL	NULL	NULL	NULL	NULL	NULL	NULL	NULL	NULL	1	{/}	1	3	859660	0	{/}	639	860299
좌우반구com(CVF, UVF, BVF)_3	6	1	<?xml version="1.0"?>\n<Clock xmlns:dt="urn:schemas-microsoft-com:datatypes"><Description dt:dt="string">E-Prime Primary Realtime Clock</Description><StartTime><Timestamp dt:dt="int">0</Timestamp><DateUtc dt:dt="string">2020-10-07T01:47:25Z</DateUtc></StartTime><FrequencyChanges><FrequencyChange><Frequency dt:dt="r8">2699960000</Frequency><Timestamp dt:dt="r8">3.8723836562353E+15</Timestamp><Curr…	좌우반구com(CVF, UVF, BVF)_3-006-1	60.021	1.0.0.164	1	-1255828608	Professional	2.0.10.242	2.0.10.356	10-07-2020	2020-10-07 오전 1:47:25	10:47:25	2.0.10.252	112		1	{/}	확률	70	1	112	NULL	NULL	NULL	NULL	NULL	NULL	KSY2	List1	NULL	NULL	NULL	NULL	NULL	NULL	NULL	NULL	NULL	1	{/}	0	3	331177	0	{/}	1015	332192
좌우반구com(CVF, UVF, BVF)_3	6	1	<?xml version="1.0"?>\n<Clock xmlns:dt="urn:schemas-microsoft-com:datatypes"><Description dt:dt="string">E-Prime Primary Realtime Clock</Description><StartTime><Timestamp dt:dt="int">0</Timestamp><DateUtc dt:dt="string">2020-10-07T01:47:25Z</DateUtc></StartTime><FrequencyChanges><FrequencyChange><Frequency dt:dt="r8">2699960000</Frequency><Timestamp dt:dt="r8">3.8723836562353E+15</Timestamp><Curr…	좌우반구com(CVF, UVF, BVF)_3-006-1	60.021	1.0.0.164	1	-1255828608	Professional	2.0.10.242	2.0.10.356	10-07-2020	2020-10-07 오전 1:47:25	10:47:25	2.0.10.252	12		2	z	확압	49	1	12	NULL	NULL	NULL	NULL	NULL	NULL	KSY2	List1	NULL	NULL	NULL	NULL	NULL	NULL	NULL	NULL	NULL	1	z	0	3	53990	0	z	548	54538
좌우반구com(CVF, UVF, BVF)_3	6	1	<?xml version="1.0"?>\n<Clock xmlns:dt="urn:schemas-microsoft-com:datatypes"><Description dt:dt="string">E-Prime Primary Realtime Clock</Description><StartTime><Timestamp dt:dt="int">0</Timestamp><DateUtc dt:dt="string">2020-10-07T01:47:25Z</DateUtc></StartTime><FrequencyChanges><FrequencyChange><Frequency dt:dt="r8">2699960000</Frequency><Timestamp dt:dt="r8">3.8723836562353E+15</Timestamp><Curr…	좌우반구com(CVF, UVF, BVF)_3-006-1	60.021	1.0.0.164	1	-1255828608	Professional	2.0.10.242	2.0.10.356	10-07-2020	2020-10-07 오전 1:47:25	10:47:25	2.0.10.252	192		2	z	확축	NULL	NULL	NULL	123	1	60	NULL	NULL	NULL	KSY	List2	0		0	-1	586205	183		0	0	1	z	1	3	586388	0	z	873	587261
좌우반구com(CVF, UVF, BVF)_3	6	1	<?xml version="1.0"?>\n<Clock xmlns:dt="urn:schemas-microsoft-com:datatypes"><Description dt:dt="string">E-Prime Primary Realtime Clock</Description><StartTime><Timestamp dt:dt="int">0</Timestamp><DateUtc dt:dt="string">2020-10-07T01:47:25Z</DateUtc></StartTime><FrequencyChanges><FrequencyChange><Frequency dt:dt="r8">2699960000</Frequency><Timestamp dt:dt="r8">3.8723836562353E+15</Timestamp><Curr…	좌우반구com(CVF, UVF, BVF)_3-006-1	60.021	1.0.0.164	1	-1255828608	Professional	2.0.10.242	2.0.10.356	10-07-2020	2020-10-07 오전 1:47:25	10:47:25	2.0.10.252	222		1	{/}	환경	NULL	NULL	NULL	81	1	90	NULL	NULL	NULL	KSY2	List2	NULL	NULL	NULL	NULL	NULL	NULL	NULL	NULL	NULL	1	{/}	0	3	666877	0	{/}	343	667220
좌우반구com(CVF, UVF, BVF)_3	6	1	<?xml version="1.0"?>\n<Clock xmlns:dt="urn:schemas-microsoft-com:datatypes"><Description dt:dt="string">E-Prime Primary Realtime Clock</Description><StartTime><Timestamp dt:dt="int">0</Timestamp><DateUtc dt:dt="string">2020-10-07T01:47:25Z</DateUtc></StartTime><FrequencyChanges><FrequencyChange><Frequency dt:dt="r8">2699960000</Frequency><Timestamp dt:dt="r8">3.8723836562353E+15</Timestamp><Curr…	좌우반구com(CVF, UVF, BVF)_3-006-1	60.021	1.0.0.164	1	-1255828608	Professional	2.0.10.242	2.0.10.356	10-07-2020	2020-10-07 오전 1:47:25	10:47:25	2.0.10.252	349		2	z	횟광	NULL	NULL	NULL	NULL	NULL	NULL	46	1	85	KSY2	List3	NULL	NULL	NULL	NULL	NULL	NULL	NULL	NULL	NULL	1	z	0	4	1029235	0	z	446	1029681
좌우반구com(CVF, UVF, BVF)_3	6	1	<?xml version="1.0"?>\n<Clock xmlns:dt="urn:schemas-microsoft-com:datatypes"><Description dt:dt="string">E-Prime Primary Realtime Clock</Description><StartTime><Timestamp dt:dt="int">0</Timestamp><DateUtc dt:dt="string">2020-10-07T01:47:25Z</DateUtc></StartTime><FrequencyChanges><FrequencyChange><Frequency dt:dt="r8">2699960000</Frequency><Timestamp dt:dt="r8">3.8723836562353E+15</Timestamp><Curr…	좌우반구com(CVF, UVF, BVF)_3-006-1	60.021	1.0.0.164	1	-1255828608	Professional	2.0.10.242	2.0.10.356	10-07-2020	2020-10-07 오전 1:47:25	10:47:25	2.0.10.252	47		2	z	횟색	112	1	47	NULL	NULL	NULL	NULL	NULL	NULL	KSY2	List1	NULL	NULL	NULL	NULL	NULL	NULL	NULL	NULL	NULL	1	z	0	3	151656	0	z	905	152561
좌우반구com(CVF, UVF, BVF)_3	6	1	<?xml version="1.0"?>\n<Clock xmlns:dt="urn:schemas-microsoft-com:datatypes"><Description dt:dt="string">E-Prime Primary Realtime Clock</Description><StartTime><Timestamp dt:dt="int">0</Timestamp><DateUtc dt:dt="string">2020-10-07T01:47:25Z</DateUtc></StartTime><FrequencyChanges><FrequencyChange><Frequency dt:dt="r8">2699960000</Frequency><Timestamp dt:dt="r8">3.8723836562353E+15</Timestamp><Curr…	좌우반구com(CVF, UVF, BVF)_3-006-1	60.021	1.0.0.164	1	-1255828608	Professional	2.0.10.242	2.0.10.356	10-07-2020	2020-10-07 오전 1:47:25	10:47:25	2.0.10.252	6		1	{/}	횟수	106	1	6	NULL	NULL	NULL	NULL	NULL	NULL	KSY2	List1	NULL	NULL	NULL	NULL	NULL	NULL	NULL	NULL	NULL	1	{/}	0	4	38029	0	{/}	613	38642
좌우반구com(CVF, UVF, BVF)_3	6	1	<?xml version="1.0"?>\n<Clock xmlns:dt="urn:schemas-microsoft-com:datatypes"><Description dt:dt="string">E-Prime Primary Realtime Clock</Description><StartTime><Timestamp dt:dt="int">0</Timestamp><DateUtc dt:dt="string">2020-10-07T01:47:25Z</DateUtc></StartTime><FrequencyChanges><FrequencyChange><Frequency dt:dt="r8">2699960000</Frequency><Timestamp dt:dt="r8">3.8723836562353E+15</Timestamp><Curr…	좌우반구com(CVF, UVF, BVF)_3-006-1	60.021	1.0.0.164	1	-1255828608	Professional	2.0.10.242	2.0.10.356	10-07-2020	2020-10-07 오전 1:47:25	10:47:25	2.0.10.252	343		1	{/}	효과	NULL	NULL	NULL	NULL	NULL	NULL	4	1	79	KSY2	List3	NULL	NULL	NULL	NULL	NULL	NULL	NULL	NULL	NULL	1	{/}	0	3	1013457	0	{/}	384	1013841
좌우반구com(CVF, UVF, BVF)_3	6	1	<?xml version="1.0"?>\n<Clock xmlns:dt="urn:schemas-microsoft-com:datatypes"><Description dt:dt="string">E-Prime Primary Realtime Clock</Description><StartTime><Timestamp dt:dt="int">0</Timestamp><DateUtc dt:dt="string">2020-10-07T01:47:25Z</DateUtc></StartTime><FrequencyChanges><FrequencyChange><Frequency dt:dt="r8">2699960000</Frequency><Timestamp dt:dt="r8">3.8723836562353E+15</Timestamp><Curr…	좌우반구com(CVF, UVF, BVF)_3-006-1	60.021	1.0.0.164	1	-1255828608	Professional	2.0.10.242	2.0.10.356	10-07-2020	2020-10-07 오전 1:47:25	10:47:25	2.0.10.252	143		2	z	효미	NULL	NULL	NULL	110	1	11	NULL	NULL	NULL	KSY	List2	0		0	-1	452185	183		0	0	1	z	0	3	452368	0	z	886	453254
좌우반구com(CVF, UVF, BVF)_3	6	1	<?xml version="1.0"?>\n<Clock xmlns:dt="urn:schemas-microsoft-com:datatypes"><Description dt:dt="string">E-Prime Primary Realtime Clock</Description><StartTime><Timestamp dt:dt="int">0</Timestamp><DateUtc dt:dt="string">2020-10-07T01:47:25Z</DateUtc></StartTime><FrequencyChanges><FrequencyChange><Frequency dt:dt="r8">2699960000</Frequency><Timestamp dt:dt="r8">3.8723836562353E+15</Timestamp><Curr…	좌우반구com(CVF, UVF, BVF)_3-006-1	60.021	1.0.0.164	1	-1255828608	Professional	2.0.10.242	2.0.10.356	10-07-2020	2020-10-07 오전 1:47:25	10:47:25	2.0.10.252	209		2	z	효탈	NULL	NULL	NULL	28	1	77	NULL	NULL	NULL	KSY	List2	0		0	-1	632006	183		0	0	1	z	0	3	632189	0	z	360	632549
좌우반구com(CVF, UVF, BVF)_3	6	1	<?xml version="1.0"?>\n<Clock xmlns:dt="urn:schemas-microsoft-com:datatypes"><Description dt:dt="string">E-Prime Primary Realtime Clock</Description><StartTime><Timestamp dt:dt="int">0</Timestamp><DateUtc dt:dt="string">2020-10-07T01:47:25Z</DateUtc></StartTime><FrequencyChanges><FrequencyChange><Frequency dt:dt="r8">2699960000</Frequency><Timestamp dt:dt="r8">3.8723836562353E+15</Timestamp><Curr…	좌우반구com(CVF, UVF, BVF)_3-006-1	60.021	1.0.0.164	1	-1255828608	Professional	2.0.10.242	2.0.10.356	10-07-2020	2020-10-07 오전 1:47:25	10:47:25	2.0.10.252	353		2	z	효헤	NULL	NULL	NULL	NULL	NULL	NULL	27	1	89	KSY3	List3	NULL	NULL	NULL	NULL	NULL	NULL	NULL	NULL	NULL	1	z	0	4	1039948	0	z	437	1040385
좌우반구com(CVF, UVF, BVF)_3	6	1	<?xml version="1.0"?>\n<Clock xmlns:dt="urn:schemas-microsoft-com:datatypes"><Description dt:dt="string">E-Prime Primary Realtime Clock</Description><StartTime><Timestamp dt:dt="int">0</Timestamp><DateUtc dt:dt="string">2020-10-07T01:47:25Z</DateUtc></StartTime><FrequencyChanges><FrequencyChange><Frequency dt:dt="r8">2699960000</Frequency><Timestamp dt:dt="r8">3.8723836562353E+15</Timestamp><Curr…	좌우반구com(CVF, UVF, BVF)_3-006-1	60.021	1.0.0.164	1	-1255828608	Professional	2.0.10.242	2.0.10.356	10-07-2020	2020-10-07 오전 1:47:25	10:47:25	2.0.10.252	117		2	z	후검	111	1	117	NULL	NULL	NULL	NULL	NULL	NULL	KSY3	List1	NULL	NULL	NULL	NULL	NULL	NULL	NULL	NULL	NULL	0	z	0	4	345639	0	{/}	632	346271
좌우반구com(CVF, UVF, BVF)_3	6	1	<?xml version="1.0"?>\n<Clock xmlns:dt="urn:schemas-microsoft-com:datatypes"><Description dt:dt="string">E-Prime Primary Realtime Clock</Description><StartTime><Timestamp dt:dt="int">0</Timestamp><DateUtc dt:dt="string">2020-10-07T01:47:25Z</DateUtc></StartTime><FrequencyChanges><FrequencyChange><Frequency dt:dt="r8">2699960000</Frequency><Timestamp dt:dt="r8">3.8723836562353E+15</Timestamp><Curr…	좌우반구com(CVF, UVF, BVF)_3-006-1	60.021	1.0.0.164	1	-1255828608	Professional	2.0.10.242	2.0.10.356	10-07-2020	2020-10-07 오전 1:47:25	10:47:25	2.0.10.252	397		1	{/}	후대	NULL	NULL	NULL	NULL	NULL	NULL	70	1	133	KSY2	List3	NULL	NULL	NULL	NULL	NULL	NULL	NULL	NULL	NULL	1	{/}	0	3	1158923	0	{/}	533	1159456
좌우반구com(CVF, UVF, BVF)_3	6	1	<?xml version="1.0"?>\n<Clock xmlns:dt="urn:schemas-microsoft-com:datatypes"><Description dt:dt="string">E-Prime Primary Realtime Clock</Description><StartTime><Timestamp dt:dt="int">0</Timestamp><DateUtc dt:dt="string">2020-10-07T01:47:25Z</DateUtc></StartTime><FrequencyChanges><FrequencyChange><Frequency dt:dt="r8">2699960000</Frequency><Timestamp dt:dt="r8">3.8723836562353E+15</Timestamp><Curr…	좌우반구com(CVF, UVF, BVF)_3-006-1	60.021	1.0.0.164	1	-1255828608	Professional	2.0.10.242	2.0.10.356	10-07-2020	2020-10-07 오전 1:47:25	10:47:25	2.0.10.252	105		1	{/}	후자	76	1	105	NULL	NULL	NULL	NULL	NULL	NULL	KSY2	List1	NULL	NULL	NULL	NULL	NULL	NULL	NULL	NULL	NULL	1	{/}	1	3	311850	0	{/}	990	312840
좌우반구com(CVF, UVF, BVF)_3	6	1	<?xml version="1.0"?>\n<Clock xmlns:dt="urn:schemas-microsoft-com:datatypes"><Description dt:dt="string">E-Prime Primary Realtime Clock</Description><StartTime><Timestamp dt:dt="int">0</Timestamp><DateUtc dt:dt="string">2020-10-07T01:47:25Z</DateUtc></StartTime><FrequencyChanges><FrequencyChange><Frequency dt:dt="r8">2699960000</Frequency><Timestamp dt:dt="r8">3.8723836562353E+15</Timestamp><Curr…	좌우반구com(CVF, UVF, BVF)_3-006-1	60.021	1.0.0.164	1	-1255828608	Professional	2.0.10.242	2.0.10.356	10-07-2020	2020-10-07 오전 1:47:25	10:47:25	2.0.10.252	15		2	z	훈걱	60	1	15	NULL	NULL	NULL	NULL	NULL	NULL	KSY2	List1	NULL	NULL	NULL	NULL	NULL	NULL	NULL	NULL	NULL	1	z	1	3	62020	0	z	558	62578
좌우반구com(CVF, UVF, BVF)_3	6	1	<?xml version="1.0"?>\n<Clock xmlns:dt="urn:schemas-microsoft-com:datatypes"><Description dt:dt="string">E-Prime Primary Realtime Clock</Description><StartTime><Timestamp dt:dt="int">0</Timestamp><DateUtc dt:dt="string">2020-10-07T01:47:25Z</DateUtc></StartTime><FrequencyChanges><FrequencyChange><Frequency dt:dt="r8">2699960000</Frequency><Timestamp dt:dt="r8">3.8723836562353E+15</Timestamp><Curr…	좌우반구com(CVF, UVF, BVF)_3-006-1	60.021	1.0.0.164	1	-1255828608	Professional	2.0.10.242	2.0.10.356	10-07-2020	2020-10-07 오전 1:47:25	10:47:25	2.0.10.252	85		2	z	훈차	80	1	85	NULL	NULL	NULL	NULL	NULL	NULL	KSY4	List1	NULL	NULL	NULL	NULL	NULL	NULL	NULL	NULL	NULL	1	z	1	3	257069	0	z	443	257512
좌우반구com(CVF, UVF, BVF)_3	6	1	<?xml version="1.0"?>\n<Clock xmlns:dt="urn:schemas-microsoft-com:datatypes"><Description dt:dt="string">E-Prime Primary Realtime Clock</Description><StartTime><Timestamp dt:dt="int">0</Timestamp><DateUtc dt:dt="string">2020-10-07T01:47:25Z</DateUtc></StartTime><FrequencyChanges><FrequencyChange><Frequency dt:dt="r8">2699960000</Frequency><Timestamp dt:dt="r8">3.8723836562353E+15</Timestamp><Curr…	좌우반구com(CVF, UVF, BVF)_3-006-1	60.021	1.0.0.164	1	-1255828608	Professional	2.0.10.242	2.0.10.356	10-07-2020	2020-10-07 오전 1:47:25	10:47:25	2.0.10.252	399		2	z	휘섭	NULL	NULL	NULL	NULL	NULL	NULL	52	1	135	KSY4	List3	NULL	NULL	NULL	NULL	NULL	NULL	NULL	NULL	NULL	1	z	0	3	1164388	0	z	548	1164936
좌우반구com(CVF, UVF, BVF)_3	6	1	<?xml version="1.0"?>\n<Clock xmlns:dt="urn:schemas-microsoft-com:datatypes"><Description dt:dt="string">E-Prime Primary Realtime Clock</Description><StartTime><Timestamp dt:dt="int">0</Timestamp><DateUtc dt:dt="string">2020-10-07T01:47:25Z</DateUtc></StartTime><FrequencyChanges><FrequencyChange><Frequency dt:dt="r8">2699960000</Frequency><Timestamp dt:dt="r8">3.8723836562353E+15</Timestamp><Curr…	좌우반구com(CVF, UVF, BVF)_3-006-1	60.021	1.0.0.164	1	-1255828608	Professional	2.0.10.242	2.0.10.356	10-07-2020	2020-10-07 오전 1:47:25	10:47:25	2.0.10.252	145		2	z	희강	NULL	NULL	NULL	120	1	13	NULL	NULL	NULL	KSY	List2	0		0	-1	457733	183		0	0	1	z	1	3	457916	0	z	474	458390
좌우반구com(CVF, UVF, BVF)_3	6	1	<?xml version="1.0"?>\n<Clock xmlns:dt="urn:schemas-microsoft-com:datatypes"><Description dt:dt="string">E-Prime Primary Realtime Clock</Description><StartTime><Timestamp dt:dt="int">0</Timestamp><DateUtc dt:dt="string">2020-10-07T01:47:25Z</DateUtc></StartTime><FrequencyChanges><FrequencyChange><Frequency dt:dt="r8">2699960000</Frequency><Timestamp dt:dt="r8">3.8723836562353E+15</Timestamp><Curr…	좌우반구com(CVF, UVF, BVF)_3-006-1	60.021	1.0.0.164	1	-1255828608	Professional	2.0.10.242	2.0.10.356	10-07-2020	2020-10-07 오전 1:47:25	10:47:25	2.0.10.252	194		1	{/}	희망	NULL	NULL	NULL	124	1	62	NULL	NULL	NULL	KSY2	List2	NULL	NULL	NULL	NULL	NULL	NULL	NULL	NULL	NULL	1	{/}	0	4	592037	0	{/}	392	592429
좌우반구com(CVF, UVF, BVF)_3	6	1	<?xml version="1.0"?>\n<Clock xmlns:dt="urn:schemas-microsoft-com:datatypes"><Description dt:dt="string">E-Prime Primary Realtime Clock</Description><StartTime><Timestamp dt:dt="int">0</Timestamp><DateUtc dt:dt="string">2020-10-07T01:47:25Z</DateUtc></StartTime><FrequencyChanges><FrequencyChange><Frequency dt:dt="r8">2699960000</Frequency><Timestamp dt:dt="r8">3.8723836562353E+15</Timestamp><Curr…	좌우반구com(CVF, UVF, BVF)_3-006-1	60.021	1.0.0.164	1	-1255828608	Professional	2.0.10.242	2.0.10.356	10-07-2020	2020-10-07 오전 1:47:25	10:47:25	2.0.10.252	11		2	z	희외	105	1	11	NULL	NULL	NULL	NULL	NULL	NULL	KSY3	List1	NULL	NULL	NULL	NULL	NULL	NULL	NULL	NULL	NULL	0	z	0	4	51391	0	{/}	395	51786
좌우반구com(CVF, UVF, BVF)_3	6	1	<?xml version="1.0"?>\n<Clock xmlns:dt="urn:schemas-microsoft-com:datatypes"><Description dt:dt="string">E-Prime Primary Realtime Clock</Description><StartTime><Timestamp dt:dt="int">0</Timestamp><DateUtc dt:dt="string">2020-10-07T01:47:25Z</DateUtc></StartTime><FrequencyChanges><FrequencyChange><Frequency dt:dt="r8">2699960000</Frequency><Timestamp dt:dt="r8">3.8723836562353E+15</Timestamp><Curr…	좌우반구com(CVF, UVF, BVF)_3-006-1	60.021	1.0.0.164	1	-1255828608	Professional	2.0.10.242	2.0.10.356	10-07-2020	2020-10-07 오전 1:47:25	10:47:25	2.0.10.252	4		2	z	희응	77	1	4	NULL	NULL	NULL	NULL	NULL	NULL	KSY2	List1	NULL	NULL	NULL	NULL	NULL	NULL	NULL	NULL	NULL	1	z	0	3	32697	0	z	473	33170
