# Supplementary material for: Decoding foveal word recognition: the role of interhemispheric inhibition in bilateral hemispheric processing
Source: Front Psychol. 2023 Nov 30;14:1293529. doi: 10.3389/fpsyg.2023.1293529 (PMC10720635; doi:10.3389/fpsyg.2023.1293529)
Supplement: Supplementary file 1 [file Data_Sheet_1.ZIP › data/Exp1/E1_013.txt]

STRING	INTEGER	INTEGER	STRING	STRING	STRING	STRING	STRING	STRING	STRING	STRING	STRING	STRING	STRING	STRING	STRING	INTEGER	STRING	STRING	STRING	STRING	STRING	STRING	STRING	STRING	STRING	STRING	STRING	STRING	STRING	STRING	STRING	STRING	STRING	STRING	STRING	STRING	STRING	STRING	STRING	STRING	STRING	STRING	STRING	STRING	STRING	STRING	STRING	STRING	STRING
EXPNAME	SUBJECT	SESSION	VARIABLE	VARIABLE	VARIABLE	VARIABLE	VARIABLE	VARIABLE	VARIABLE	VARIABLE	VARIABLE	VARIABLE	VARIABLE	VARIABLE	VARIABLE	LOG_LEVEL	VARIABLE	VARIABLE	VARIABLE	VARIABLE	VARIABLE	VARIABLE	VARIABLE	VARIABLE	VARIABLE	VARIABLE	VARIABLE	VARIABLE	VARIABLE	VARIABLE	VARIABLE	VARIABLE	VARIABLE	VARIABLE	VARIABLE	VARIABLE	VARIABLE	VARIABLE	VARIABLE	VARIABLE	VARIABLE	VARIABLE	VARIABLE	VARIABLE	VARIABLE	VARIABLE	VARIABLE	VARIABLE	VARIABLE
1	1	1	1	1	1	1	1	1	1	1	1	1	1	1	1	2	2	2	2	2	2	2	2	2	2	2	2	2	2	2	2	2	2	2	2	2	2	2	2	2	2	2	2	2	2	2	2	2	2
ExperimentName	Subject	Session	Clock.Information	DataFile.Basename	Display.RefreshRate	ExperimentVersion	Group	RandomSeed	RuntimeCapabilities	RuntimeVersion	RuntimeVersionExpected	SessionDate	SessionStartDateTimeUtc	SessionTime	StudioVersion	Block	blank	condition	correct	Exptarget	List1	List1.Cycle	List1.Sample	List2	List2.Cycle	List2.Sample	List3	List3.Cycle	List3.Sample	Procedure	Running	TextDisplay2.ACC	TextDisplay2.CRESP	TextDisplay2.DurationError	TextDisplay2.OnsetDelay	TextDisplay2.OnsetTime	TextDisplay2.OnsetToOnsetTime	TextDisplay2.RESP	TextDisplay2.RT	TextDisplay2.RTTime	TextDisplay6.ACC	TextDisplay6.CRESP	TextDisplay6.DurationError	TextDisplay6.OnsetDelay	TextDisplay6.OnsetTime	TextDisplay6.OnsetToOnsetTime	TextDisplay6.RESP	TextDisplay6.RT	TextDisplay6.RTTime
좌우반구com(CVF, UVF, BVF)_3	13	1	<?xml version="1.0"?>\n<Clock xmlns:dt="urn:schemas-microsoft-com:datatypes"><Description dt:dt="string">E-Prime Primary Realtime Clock</Description><StartTime><Timestamp dt:dt="int">0</Timestamp><DateUtc dt:dt="string">2020-10-09T02:01:44Z</DateUtc></StartTime><FrequencyChanges><FrequencyChange><Frequency dt:dt="r8">2699960000</Frequency><Timestamp dt:dt="r8">4.34127604011373E+15</Timestamp><Cur…	좌우반구com(CVF, UVF, BVF)_3-013-1	60.021	1.0.0.165	1	922987464	Professional	2.0.10.242	2.0.10.356	10-09-2020	2020-10-09 오전 2:01:45	11:01:45	2.0.10.252	355		1	z	가격	NULL	NULL	NULL	NULL	NULL	NULL	100	1	91	KSY3	List3	NULL	NULL	NULL	NULL	NULL	NULL	NULL	NULL	NULL	0	z	1	3	1024573	0	{/}	463	1025036
좌우반구com(CVF, UVF, BVF)_3	13	1	<?xml version="1.0"?>\n<Clock xmlns:dt="urn:schemas-microsoft-com:datatypes"><Description dt:dt="string">E-Prime Primary Realtime Clock</Description><StartTime><Timestamp dt:dt="int">0</Timestamp><DateUtc dt:dt="string">2020-10-09T02:01:44Z</DateUtc></StartTime><FrequencyChanges><FrequencyChange><Frequency dt:dt="r8">2699960000</Frequency><Timestamp dt:dt="r8">4.34127604011373E+15</Timestamp><Cur…	좌우반구com(CVF, UVF, BVF)_3-013-1	60.021	1.0.0.165	1	922987464	Professional	2.0.10.242	2.0.10.356	10-09-2020	2020-10-09 오전 2:01:45	11:01:45	2.0.10.252	235		1	z	가을	NULL	NULL	NULL	107	1	103	NULL	NULL	NULL	KSY3	List2	NULL	NULL	NULL	NULL	NULL	NULL	NULL	NULL	NULL	1	z	1	3	678543	0	z	735	679278
좌우반구com(CVF, UVF, BVF)_3	13	1	<?xml version="1.0"?>\n<Clock xmlns:dt="urn:schemas-microsoft-com:datatypes"><Description dt:dt="string">E-Prime Primary Realtime Clock</Description><StartTime><Timestamp dt:dt="int">0</Timestamp><DateUtc dt:dt="string">2020-10-09T02:01:44Z</DateUtc></StartTime><FrequencyChanges><FrequencyChange><Frequency dt:dt="r8">2699960000</Frequency><Timestamp dt:dt="r8">4.34127604011373E+15</Timestamp><Cur…	좌우반구com(CVF, UVF, BVF)_3-013-1	60.021	1.0.0.165	1	922987464	Professional	2.0.10.242	2.0.10.356	10-09-2020	2020-10-09 오전 2:01:45	11:01:45	2.0.10.252	346		1	z	간섭	NULL	NULL	NULL	NULL	NULL	NULL	86	1	82	KSY3	List3	NULL	NULL	NULL	NULL	NULL	NULL	NULL	NULL	NULL	0	z	0	3	999632	0	{/}	710	1000342
좌우반구com(CVF, UVF, BVF)_3	13	1	<?xml version="1.0"?>\n<Clock xmlns:dt="urn:schemas-microsoft-com:datatypes"><Description dt:dt="string">E-Prime Primary Realtime Clock</Description><StartTime><Timestamp dt:dt="int">0</Timestamp><DateUtc dt:dt="string">2020-10-09T02:01:44Z</DateUtc></StartTime><FrequencyChanges><FrequencyChange><Frequency dt:dt="r8">2699960000</Frequency><Timestamp dt:dt="r8">4.34127604011373E+15</Timestamp><Cur…	좌우반구com(CVF, UVF, BVF)_3-013-1	60.021	1.0.0.165	1	922987464	Professional	2.0.10.242	2.0.10.356	10-09-2020	2020-10-09 오전 2:01:45	11:01:45	2.0.10.252	86		2	{/}	간습	41	1	86	NULL	NULL	NULL	NULL	NULL	NULL	KSY2	List1	NULL	NULL	NULL	NULL	NULL	NULL	NULL	NULL	NULL	1	{/}	1	3	260888	0	{/}	642	261530
좌우반구com(CVF, UVF, BVF)_3	13	1	<?xml version="1.0"?>\n<Clock xmlns:dt="urn:schemas-microsoft-com:datatypes"><Description dt:dt="string">E-Prime Primary Realtime Clock</Description><StartTime><Timestamp dt:dt="int">0</Timestamp><DateUtc dt:dt="string">2020-10-09T02:01:44Z</DateUtc></StartTime><FrequencyChanges><FrequencyChange><Frequency dt:dt="r8">2699960000</Frequency><Timestamp dt:dt="r8">4.34127604011373E+15</Timestamp><Cur…	좌우반구com(CVF, UVF, BVF)_3-013-1	60.021	1.0.0.165	1	922987464	Professional	2.0.10.242	2.0.10.356	10-09-2020	2020-10-09 오전 2:01:45	11:01:45	2.0.10.252	6		2	{/}	감환	127	1	6	NULL	NULL	NULL	NULL	NULL	NULL	KSY2	List1	NULL	NULL	NULL	NULL	NULL	NULL	NULL	NULL	NULL	1	{/}	0	3	40798	0	{/}	607	41405
좌우반구com(CVF, UVF, BVF)_3	13	1	<?xml version="1.0"?>\n<Clock xmlns:dt="urn:schemas-microsoft-com:datatypes"><Description dt:dt="string">E-Prime Primary Realtime Clock</Description><StartTime><Timestamp dt:dt="int">0</Timestamp><DateUtc dt:dt="string">2020-10-09T02:01:44Z</DateUtc></StartTime><FrequencyChanges><FrequencyChange><Frequency dt:dt="r8">2699960000</Frequency><Timestamp dt:dt="r8">4.34127604011373E+15</Timestamp><Cur…	좌우반구com(CVF, UVF, BVF)_3-013-1	60.021	1.0.0.165	1	922987464	Professional	2.0.10.242	2.0.10.356	10-09-2020	2020-10-09 오전 2:01:45	11:01:45	2.0.10.252	193		1	z	강도	NULL	NULL	NULL	14	1	61	NULL	NULL	NULL	KSY3	List2	NULL	NULL	NULL	NULL	NULL	NULL	NULL	NULL	NULL	0	z	1	3	563933	0	{/}	378	564311
좌우반구com(CVF, UVF, BVF)_3	13	1	<?xml version="1.0"?>\n<Clock xmlns:dt="urn:schemas-microsoft-com:datatypes"><Description dt:dt="string">E-Prime Primary Realtime Clock</Description><StartTime><Timestamp dt:dt="int">0</Timestamp><DateUtc dt:dt="string">2020-10-09T02:01:44Z</DateUtc></StartTime><FrequencyChanges><FrequencyChange><Frequency dt:dt="r8">2699960000</Frequency><Timestamp dt:dt="r8">4.34127604011373E+15</Timestamp><Cur…	좌우반구com(CVF, UVF, BVF)_3-013-1	60.021	1.0.0.165	1	922987464	Professional	2.0.10.242	2.0.10.356	10-09-2020	2020-10-09 오전 2:01:45	11:01:45	2.0.10.252	11		2	{/}	강례	63	1	11	NULL	NULL	NULL	NULL	NULL	NULL	KSY4	List1	NULL	NULL	NULL	NULL	NULL	NULL	NULL	NULL	NULL	1	{/}	0	3	54493	0	{/}	527	55020
좌우반구com(CVF, UVF, BVF)_3	13	1	<?xml version="1.0"?>\n<Clock xmlns:dt="urn:schemas-microsoft-com:datatypes"><Description dt:dt="string">E-Prime Primary Realtime Clock</Description><StartTime><Timestamp dt:dt="int">0</Timestamp><DateUtc dt:dt="string">2020-10-09T02:01:44Z</DateUtc></StartTime><FrequencyChanges><FrequencyChange><Frequency dt:dt="r8">2699960000</Frequency><Timestamp dt:dt="r8">4.34127604011373E+15</Timestamp><Cur…	좌우반구com(CVF, UVF, BVF)_3-013-1	60.021	1.0.0.165	1	922987464	Professional	2.0.10.242	2.0.10.356	10-09-2020	2020-10-09 오전 2:01:45	11:01:45	2.0.10.252	60		2	{/}	강방	58	1	60	NULL	NULL	NULL	NULL	NULL	NULL	KSY2	List1	NULL	NULL	NULL	NULL	NULL	NULL	NULL	NULL	NULL	1	{/}	0	3	188097	0	{/}	818	188915
좌우반구com(CVF, UVF, BVF)_3	13	1	<?xml version="1.0"?>\n<Clock xmlns:dt="urn:schemas-microsoft-com:datatypes"><Description dt:dt="string">E-Prime Primary Realtime Clock</Description><StartTime><Timestamp dt:dt="int">0</Timestamp><DateUtc dt:dt="string">2020-10-09T02:01:44Z</DateUtc></StartTime><FrequencyChanges><FrequencyChange><Frequency dt:dt="r8">2699960000</Frequency><Timestamp dt:dt="r8">4.34127604011373E+15</Timestamp><Cur…	좌우반구com(CVF, UVF, BVF)_3-013-1	60.021	1.0.0.165	1	922987464	Professional	2.0.10.242	2.0.10.356	10-09-2020	2020-10-09 오전 2:01:45	11:01:45	2.0.10.252	183		1	z	개념	NULL	NULL	NULL	58	1	51	NULL	NULL	NULL	KSY3	List2	NULL	NULL	NULL	NULL	NULL	NULL	NULL	NULL	NULL	1	z	0	4	536360	0	z	616	536976
좌우반구com(CVF, UVF, BVF)_3	13	1	<?xml version="1.0"?>\n<Clock xmlns:dt="urn:schemas-microsoft-com:datatypes"><Description dt:dt="string">E-Prime Primary Realtime Clock</Description><StartTime><Timestamp dt:dt="int">0</Timestamp><DateUtc dt:dt="string">2020-10-09T02:01:44Z</DateUtc></StartTime><FrequencyChanges><FrequencyChange><Frequency dt:dt="r8">2699960000</Frequency><Timestamp dt:dt="r8">4.34127604011373E+15</Timestamp><Cur…	좌우반구com(CVF, UVF, BVF)_3-013-1	60.021	1.0.0.165	1	922987464	Professional	2.0.10.242	2.0.10.356	10-09-2020	2020-10-09 오전 2:01:45	11:01:45	2.0.10.252	388		2	{/}	개례	NULL	NULL	NULL	NULL	NULL	NULL	120	1	124	KSY	List3	0		0	-1	1114692	183		0	0	1	{/}	0	3	1114875	0	{/}	463	1115338
좌우반구com(CVF, UVF, BVF)_3	13	1	<?xml version="1.0"?>\n<Clock xmlns:dt="urn:schemas-microsoft-com:datatypes"><Description dt:dt="string">E-Prime Primary Realtime Clock</Description><StartTime><Timestamp dt:dt="int">0</Timestamp><DateUtc dt:dt="string">2020-10-09T02:01:44Z</DateUtc></StartTime><FrequencyChanges><FrequencyChange><Frequency dt:dt="r8">2699960000</Frequency><Timestamp dt:dt="r8">4.34127604011373E+15</Timestamp><Cur…	좌우반구com(CVF, UVF, BVF)_3-013-1	60.021	1.0.0.165	1	922987464	Professional	2.0.10.242	2.0.10.356	10-09-2020	2020-10-09 오전 2:01:45	11:01:45	2.0.10.252	21		1	z	개인	48	1	21	NULL	NULL	NULL	NULL	NULL	NULL	KSY3	List1	NULL	NULL	NULL	NULL	NULL	NULL	NULL	NULL	NULL	0	z	0	3	82467	0	{/}	568	83035
좌우반구com(CVF, UVF, BVF)_3	13	1	<?xml version="1.0"?>\n<Clock xmlns:dt="urn:schemas-microsoft-com:datatypes"><Description dt:dt="string">E-Prime Primary Realtime Clock</Description><StartTime><Timestamp dt:dt="int">0</Timestamp><DateUtc dt:dt="string">2020-10-09T02:01:44Z</DateUtc></StartTime><FrequencyChanges><FrequencyChange><Frequency dt:dt="r8">2699960000</Frequency><Timestamp dt:dt="r8">4.34127604011373E+15</Timestamp><Cur…	좌우반구com(CVF, UVF, BVF)_3-013-1	60.021	1.0.0.165	1	922987464	Professional	2.0.10.242	2.0.10.356	10-09-2020	2020-10-09 오전 2:01:45	11:01:45	2.0.10.252	43		2	{/}	개협	51	1	43	NULL	NULL	NULL	NULL	NULL	NULL	KSY	List1	0		0	-1	142196	184		0	0	0	{/}	0	4	142380	0	z	417	142797
좌우반구com(CVF, UVF, BVF)_3	13	1	<?xml version="1.0"?>\n<Clock xmlns:dt="urn:schemas-microsoft-com:datatypes"><Description dt:dt="string">E-Prime Primary Realtime Clock</Description><StartTime><Timestamp dt:dt="int">0</Timestamp><DateUtc dt:dt="string">2020-10-09T02:01:44Z</DateUtc></StartTime><FrequencyChanges><FrequencyChange><Frequency dt:dt="r8">2699960000</Frequency><Timestamp dt:dt="r8">4.34127604011373E+15</Timestamp><Cur…	좌우반구com(CVF, UVF, BVF)_3-013-1	60.021	1.0.0.165	1	922987464	Professional	2.0.10.242	2.0.10.356	10-09-2020	2020-10-09 오전 2:01:45	11:01:45	2.0.10.252	302		2	{/}	거생	NULL	NULL	NULL	NULL	NULL	NULL	32	1	38	KSY2	List3	NULL	NULL	NULL	NULL	NULL	NULL	NULL	NULL	NULL	1	{/}	0	4	879574	0	{/}	654	880228
좌우반구com(CVF, UVF, BVF)_3	13	1	<?xml version="1.0"?>\n<Clock xmlns:dt="urn:schemas-microsoft-com:datatypes"><Description dt:dt="string">E-Prime Primary Realtime Clock</Description><StartTime><Timestamp dt:dt="int">0</Timestamp><DateUtc dt:dt="string">2020-10-09T02:01:44Z</DateUtc></StartTime><FrequencyChanges><FrequencyChange><Frequency dt:dt="r8">2699960000</Frequency><Timestamp dt:dt="r8">4.34127604011373E+15</Timestamp><Cur…	좌우반구com(CVF, UVF, BVF)_3-013-1	60.021	1.0.0.165	1	922987464	Professional	2.0.10.242	2.0.10.356	10-09-2020	2020-10-09 오전 2:01:45	11:01:45	2.0.10.252	259		1	z	걱정	NULL	NULL	NULL	16	1	127	NULL	NULL	NULL	KSY3	List2	NULL	NULL	NULL	NULL	NULL	NULL	NULL	NULL	NULL	1	z	0	4	744521	0	z	516	745037
좌우반구com(CVF, UVF, BVF)_3	13	1	<?xml version="1.0"?>\n<Clock xmlns:dt="urn:schemas-microsoft-com:datatypes"><Description dt:dt="string">E-Prime Primary Realtime Clock</Description><StartTime><Timestamp dt:dt="int">0</Timestamp><DateUtc dt:dt="string">2020-10-09T02:01:44Z</DateUtc></StartTime><FrequencyChanges><FrequencyChange><Frequency dt:dt="r8">2699960000</Frequency><Timestamp dt:dt="r8">4.34127604011373E+15</Timestamp><Cur…	좌우반구com(CVF, UVF, BVF)_3-013-1	60.021	1.0.0.165	1	922987464	Professional	2.0.10.242	2.0.10.356	10-09-2020	2020-10-09 오전 2:01:45	11:01:45	2.0.10.252	9		2	{/}	걱최	132	1	9	NULL	NULL	NULL	NULL	NULL	NULL	KSY2	List1	NULL	NULL	NULL	NULL	NULL	NULL	NULL	NULL	NULL	1	{/}	0	4	49029	0	{/}	560	49589
좌우반구com(CVF, UVF, BVF)_3	13	1	<?xml version="1.0"?>\n<Clock xmlns:dt="urn:schemas-microsoft-com:datatypes"><Description dt:dt="string">E-Prime Primary Realtime Clock</Description><StartTime><Timestamp dt:dt="int">0</Timestamp><DateUtc dt:dt="string">2020-10-09T02:01:44Z</DateUtc></StartTime><FrequencyChanges><FrequencyChange><Frequency dt:dt="r8">2699960000</Frequency><Timestamp dt:dt="r8">4.34127604011373E+15</Timestamp><Cur…	좌우반구com(CVF, UVF, BVF)_3-013-1	60.021	1.0.0.165	1	922987464	Professional	2.0.10.242	2.0.10.356	10-09-2020	2020-10-09 오전 2:01:45	11:01:45	2.0.10.252	80		2	{/}	건적	99	1	80	NULL	NULL	NULL	NULL	NULL	NULL	KSY2	List1	NULL	NULL	NULL	NULL	NULL	NULL	NULL	NULL	NULL	1	{/}	0	3	244194	0	{/}	632	244826
좌우반구com(CVF, UVF, BVF)_3	13	1	<?xml version="1.0"?>\n<Clock xmlns:dt="urn:schemas-microsoft-com:datatypes"><Description dt:dt="string">E-Prime Primary Realtime Clock</Description><StartTime><Timestamp dt:dt="int">0</Timestamp><DateUtc dt:dt="string">2020-10-09T02:01:44Z</DateUtc></StartTime><FrequencyChanges><FrequencyChange><Frequency dt:dt="r8">2699960000</Frequency><Timestamp dt:dt="r8">4.34127604011373E+15</Timestamp><Cur…	좌우반구com(CVF, UVF, BVF)_3-013-1	60.021	1.0.0.165	1	922987464	Professional	2.0.10.242	2.0.10.356	10-09-2020	2020-10-09 오전 2:01:45	11:01:45	2.0.10.252	128		2	{/}	검강	126	1	128	NULL	NULL	NULL	NULL	NULL	NULL	KSY4	List1	NULL	NULL	NULL	NULL	NULL	NULL	NULL	NULL	NULL	1	{/}	0	4	376532	0	{/}	717	377249
좌우반구com(CVF, UVF, BVF)_3	13	1	<?xml version="1.0"?>\n<Clock xmlns:dt="urn:schemas-microsoft-com:datatypes"><Description dt:dt="string">E-Prime Primary Realtime Clock</Description><StartTime><Timestamp dt:dt="int">0</Timestamp><DateUtc dt:dt="string">2020-10-09T02:01:44Z</DateUtc></StartTime><FrequencyChanges><FrequencyChange><Frequency dt:dt="r8">2699960000</Frequency><Timestamp dt:dt="r8">4.34127604011373E+15</Timestamp><Cur…	좌우반구com(CVF, UVF, BVF)_3-013-1	60.021	1.0.0.165	1	922987464	Professional	2.0.10.242	2.0.10.356	10-09-2020	2020-10-09 오전 2:01:45	11:01:45	2.0.10.252	65		1	z	검색	4	1	65	NULL	NULL	NULL	NULL	NULL	NULL	KSY3	List1	NULL	NULL	NULL	NULL	NULL	NULL	NULL	NULL	NULL	1	z	0	4	202159	0	z	868	203027
좌우반구com(CVF, UVF, BVF)_3	13	1	<?xml version="1.0"?>\n<Clock xmlns:dt="urn:schemas-microsoft-com:datatypes"><Description dt:dt="string">E-Prime Primary Realtime Clock</Description><StartTime><Timestamp dt:dt="int">0</Timestamp><DateUtc dt:dt="string">2020-10-09T02:01:44Z</DateUtc></StartTime><FrequencyChanges><FrequencyChange><Frequency dt:dt="r8">2699960000</Frequency><Timestamp dt:dt="r8">4.34127604011373E+15</Timestamp><Cur…	좌우반구com(CVF, UVF, BVF)_3-013-1	60.021	1.0.0.165	1	922987464	Professional	2.0.10.242	2.0.10.356	10-09-2020	2020-10-09 오전 2:01:45	11:01:45	2.0.10.252	245		2	{/}	검죽	NULL	NULL	NULL	63	1	113	NULL	NULL	NULL	KSY4	List2	NULL	NULL	NULL	NULL	NULL	NULL	NULL	NULL	NULL	0	{/}	1	3	705867	0	z	787	706654
좌우반구com(CVF, UVF, BVF)_3	13	1	<?xml version="1.0"?>\n<Clock xmlns:dt="urn:schemas-microsoft-com:datatypes"><Description dt:dt="string">E-Prime Primary Realtime Clock</Description><StartTime><Timestamp dt:dt="int">0</Timestamp><DateUtc dt:dt="string">2020-10-09T02:01:44Z</DateUtc></StartTime><FrequencyChanges><FrequencyChange><Frequency dt:dt="r8">2699960000</Frequency><Timestamp dt:dt="r8">4.34127604011373E+15</Timestamp><Cur…	좌우반구com(CVF, UVF, BVF)_3-013-1	60.021	1.0.0.165	1	922987464	Professional	2.0.10.242	2.0.10.356	10-09-2020	2020-10-09 오전 2:01:45	11:01:45	2.0.10.252	171		2	{/}	검환	NULL	NULL	NULL	118	1	39	NULL	NULL	NULL	KSY2	List2	NULL	NULL	NULL	NULL	NULL	NULL	NULL	NULL	NULL	1	{/}	0	3	503421	0	{/}	547	503968
좌우반구com(CVF, UVF, BVF)_3	13	1	<?xml version="1.0"?>\n<Clock xmlns:dt="urn:schemas-microsoft-com:datatypes"><Description dt:dt="string">E-Prime Primary Realtime Clock</Description><StartTime><Timestamp dt:dt="int">0</Timestamp><DateUtc dt:dt="string">2020-10-09T02:01:44Z</DateUtc></StartTime><FrequencyChanges><FrequencyChange><Frequency dt:dt="r8">2699960000</Frequency><Timestamp dt:dt="r8">4.34127604011373E+15</Timestamp><Cur…	좌우반구com(CVF, UVF, BVF)_3-013-1	60.021	1.0.0.165	1	922987464	Professional	2.0.10.242	2.0.10.356	10-09-2020	2020-10-09 오전 2:01:45	11:01:45	2.0.10.252	284		2	{/}	격례	NULL	NULL	NULL	NULL	NULL	NULL	84	1	20	KSY2	List3	NULL	NULL	NULL	NULL	NULL	NULL	NULL	NULL	NULL	0	{/}	0	3	830524	0	z	457	830981
좌우반구com(CVF, UVF, BVF)_3	13	1	<?xml version="1.0"?>\n<Clock xmlns:dt="urn:schemas-microsoft-com:datatypes"><Description dt:dt="string">E-Prime Primary Realtime Clock</Description><StartTime><Timestamp dt:dt="int">0</Timestamp><DateUtc dt:dt="string">2020-10-09T02:01:44Z</DateUtc></StartTime><FrequencyChanges><FrequencyChange><Frequency dt:dt="r8">2699960000</Frequency><Timestamp dt:dt="r8">4.34127604011373E+15</Timestamp><Cur…	좌우반구com(CVF, UVF, BVF)_3-013-1	60.021	1.0.0.165	1	922987464	Professional	2.0.10.242	2.0.10.356	10-09-2020	2020-10-09 오전 2:01:45	11:01:45	2.0.10.252	220		1	z	결과	NULL	NULL	NULL	18	1	88	NULL	NULL	NULL	KSY3	List2	NULL	NULL	NULL	NULL	NULL	NULL	NULL	NULL	NULL	1	z	0	3	637191	0	z	552	637743
좌우반구com(CVF, UVF, BVF)_3	13	1	<?xml version="1.0"?>\n<Clock xmlns:dt="urn:schemas-microsoft-com:datatypes"><Description dt:dt="string">E-Prime Primary Realtime Clock</Description><StartTime><Timestamp dt:dt="int">0</Timestamp><DateUtc dt:dt="string">2020-10-09T02:01:44Z</DateUtc></StartTime><FrequencyChanges><FrequencyChange><Frequency dt:dt="r8">2699960000</Frequency><Timestamp dt:dt="r8">4.34127604011373E+15</Timestamp><Cur…	좌우반구com(CVF, UVF, BVF)_3-013-1	60.021	1.0.0.165	1	922987464	Professional	2.0.10.242	2.0.10.356	10-09-2020	2020-10-09 오전 2:01:45	11:01:45	2.0.10.252	213		1	z	결국	NULL	NULL	NULL	54	1	81	NULL	NULL	NULL	KSY3	List2	NULL	NULL	NULL	NULL	NULL	NULL	NULL	NULL	NULL	1	z	1	3	618264	0	z	503	618767
좌우반구com(CVF, UVF, BVF)_3	13	1	<?xml version="1.0"?>\n<Clock xmlns:dt="urn:schemas-microsoft-com:datatypes"><Description dt:dt="string">E-Prime Primary Realtime Clock</Description><StartTime><Timestamp dt:dt="int">0</Timestamp><DateUtc dt:dt="string">2020-10-09T02:01:44Z</DateUtc></StartTime><FrequencyChanges><FrequencyChange><Frequency dt:dt="r8">2699960000</Frequency><Timestamp dt:dt="r8">4.34127604011373E+15</Timestamp><Cur…	좌우반구com(CVF, UVF, BVF)_3-013-1	60.021	1.0.0.165	1	922987464	Professional	2.0.10.242	2.0.10.356	10-09-2020	2020-10-09 오전 2:01:45	11:01:45	2.0.10.252	368		1	z	결정	NULL	NULL	NULL	NULL	NULL	NULL	64	1	104	KSY3	List3	NULL	NULL	NULL	NULL	NULL	NULL	NULL	NULL	NULL	0	z	0	3	1060011	0	{/}	976	1060987
좌우반구com(CVF, UVF, BVF)_3	13	1	<?xml version="1.0"?>\n<Clock xmlns:dt="urn:schemas-microsoft-com:datatypes"><Description dt:dt="string">E-Prime Primary Realtime Clock</Description><StartTime><Timestamp dt:dt="int">0</Timestamp><DateUtc dt:dt="string">2020-10-09T02:01:44Z</DateUtc></StartTime><FrequencyChanges><FrequencyChange><Frequency dt:dt="r8">2699960000</Frequency><Timestamp dt:dt="r8">4.34127604011373E+15</Timestamp><Cur…	좌우반구com(CVF, UVF, BVF)_3-013-1	60.021	1.0.0.165	1	922987464	Professional	2.0.10.242	2.0.10.356	10-09-2020	2020-10-09 오전 2:01:45	11:01:45	2.0.10.252	93		2	{/}	결지	78	1	93	NULL	NULL	NULL	NULL	NULL	NULL	KSY3	List1	NULL	NULL	NULL	NULL	NULL	NULL	NULL	NULL	NULL	1	{/}	0	3	280215	0	{/}	467	280682
좌우반구com(CVF, UVF, BVF)_3	13	1	<?xml version="1.0"?>\n<Clock xmlns:dt="urn:schemas-microsoft-com:datatypes"><Description dt:dt="string">E-Prime Primary Realtime Clock</Description><StartTime><Timestamp dt:dt="int">0</Timestamp><DateUtc dt:dt="string">2020-10-09T02:01:44Z</DateUtc></StartTime><FrequencyChanges><FrequencyChange><Frequency dt:dt="r8">2699960000</Frequency><Timestamp dt:dt="r8">4.34127604011373E+15</Timestamp><Cur…	좌우반구com(CVF, UVF, BVF)_3-013-1	60.021	1.0.0.165	1	922987464	Professional	2.0.10.242	2.0.10.356	10-09-2020	2020-10-09 오전 2:01:45	11:01:45	2.0.10.252	358		2	{/}	결협	NULL	NULL	NULL	NULL	NULL	NULL	10	1	94	KSY2	List3	NULL	NULL	NULL	NULL	NULL	NULL	NULL	NULL	NULL	1	{/}	0	3	1032654	0	{/}	525	1033179
좌우반구com(CVF, UVF, BVF)_3	13	1	<?xml version="1.0"?>\n<Clock xmlns:dt="urn:schemas-microsoft-com:datatypes"><Description dt:dt="string">E-Prime Primary Realtime Clock</Description><StartTime><Timestamp dt:dt="int">0</Timestamp><DateUtc dt:dt="string">2020-10-09T02:01:44Z</DateUtc></StartTime><FrequencyChanges><FrequencyChange><Frequency dt:dt="r8">2699960000</Frequency><Timestamp dt:dt="r8">4.34127604011373E+15</Timestamp><Cur…	좌우반구com(CVF, UVF, BVF)_3-013-1	60.021	1.0.0.165	1	922987464	Professional	2.0.10.242	2.0.10.356	10-09-2020	2020-10-09 오전 2:01:45	11:01:45	2.0.10.252	313		1	z	경비	NULL	NULL	NULL	NULL	NULL	NULL	95	1	49	KSY3	List3	NULL	NULL	NULL	NULL	NULL	NULL	NULL	NULL	NULL	0	z	0	4	910030	0	{/}	718	910748
좌우반구com(CVF, UVF, BVF)_3	13	1	<?xml version="1.0"?>\n<Clock xmlns:dt="urn:schemas-microsoft-com:datatypes"><Description dt:dt="string">E-Prime Primary Realtime Clock</Description><StartTime><Timestamp dt:dt="int">0</Timestamp><DateUtc dt:dt="string">2020-10-09T02:01:44Z</DateUtc></StartTime><FrequencyChanges><FrequencyChange><Frequency dt:dt="r8">2699960000</Frequency><Timestamp dt:dt="r8">4.34127604011373E+15</Timestamp><Cur…	좌우반구com(CVF, UVF, BVF)_3-013-1	60.021	1.0.0.165	1	922987464	Professional	2.0.10.242	2.0.10.356	10-09-2020	2020-10-09 오전 2:01:45	11:01:45	2.0.10.252	177		1	z	경험	NULL	NULL	NULL	46	1	45	NULL	NULL	NULL	KSY3	List2	NULL	NULL	NULL	NULL	NULL	NULL	NULL	NULL	NULL	1	z	0	4	519749	0	z	507	520256
좌우반구com(CVF, UVF, BVF)_3	13	1	<?xml version="1.0"?>\n<Clock xmlns:dt="urn:schemas-microsoft-com:datatypes"><Description dt:dt="string">E-Prime Primary Realtime Clock</Description><StartTime><Timestamp dt:dt="int">0</Timestamp><DateUtc dt:dt="string">2020-10-09T02:01:44Z</DateUtc></StartTime><FrequencyChanges><FrequencyChange><Frequency dt:dt="r8">2699960000</Frequency><Timestamp dt:dt="r8">4.34127604011373E+15</Timestamp><Cur…	좌우반구com(CVF, UVF, BVF)_3-013-1	60.021	1.0.0.165	1	922987464	Professional	2.0.10.242	2.0.10.356	10-09-2020	2020-10-09 오전 2:01:45	11:01:45	2.0.10.252	33		1	z	경호	29	1	33	NULL	NULL	NULL	NULL	NULL	NULL	KSY3	List1	NULL	NULL	NULL	NULL	NULL	NULL	NULL	NULL	NULL	0	z	0	4	115106	0	{/}	355	115461
좌우반구com(CVF, UVF, BVF)_3	13	1	<?xml version="1.0"?>\n<Clock xmlns:dt="urn:schemas-microsoft-com:datatypes"><Description dt:dt="string">E-Prime Primary Realtime Clock</Description><StartTime><Timestamp dt:dt="int">0</Timestamp><DateUtc dt:dt="string">2020-10-09T02:01:44Z</DateUtc></StartTime><FrequencyChanges><FrequencyChange><Frequency dt:dt="r8">2699960000</Frequency><Timestamp dt:dt="r8">4.34127604011373E+15</Timestamp><Cur…	좌우반구com(CVF, UVF, BVF)_3-013-1	60.021	1.0.0.165	1	922987464	Professional	2.0.10.242	2.0.10.356	10-09-2020	2020-10-09 오전 2:01:45	11:01:45	2.0.10.252	55		1	z	계기	88	1	55	NULL	NULL	NULL	NULL	NULL	NULL	KSY3	List1	NULL	NULL	NULL	NULL	NULL	NULL	NULL	NULL	NULL	0	z	0	3	174485	0	{/}	478	174963
좌우반구com(CVF, UVF, BVF)_3	13	1	<?xml version="1.0"?>\n<Clock xmlns:dt="urn:schemas-microsoft-com:datatypes"><Description dt:dt="string">E-Prime Primary Realtime Clock</Description><StartTime><Timestamp dt:dt="int">0</Timestamp><DateUtc dt:dt="string">2020-10-09T02:01:44Z</DateUtc></StartTime><FrequencyChanges><FrequencyChange><Frequency dt:dt="r8">2699960000</Frequency><Timestamp dt:dt="r8">4.34127604011373E+15</Timestamp><Cur…	좌우반구com(CVF, UVF, BVF)_3-013-1	60.021	1.0.0.165	1	922987464	Professional	2.0.10.242	2.0.10.356	10-09-2020	2020-10-09 오전 2:01:45	11:01:45	2.0.10.252	83		2	{/}	계님	61	1	83	NULL	NULL	NULL	NULL	NULL	NULL	KSY4	List1	NULL	NULL	NULL	NULL	NULL	NULL	NULL	NULL	NULL	0	{/}	0	3	252608	0	z	514	253122
좌우반구com(CVF, UVF, BVF)_3	13	1	<?xml version="1.0"?>\n<Clock xmlns:dt="urn:schemas-microsoft-com:datatypes"><Description dt:dt="string">E-Prime Primary Realtime Clock</Description><StartTime><Timestamp dt:dt="int">0</Timestamp><DateUtc dt:dt="string">2020-10-09T02:01:44Z</DateUtc></StartTime><FrequencyChanges><FrequencyChange><Frequency dt:dt="r8">2699960000</Frequency><Timestamp dt:dt="r8">4.34127604011373E+15</Timestamp><Cur…	좌우반구com(CVF, UVF, BVF)_3-013-1	60.021	1.0.0.165	1	922987464	Professional	2.0.10.242	2.0.10.356	10-09-2020	2020-10-09 오전 2:01:45	11:01:45	2.0.10.252	326		2	{/}	계락	NULL	NULL	NULL	NULL	NULL	NULL	125	1	62	KSY3	List3	NULL	NULL	NULL	NULL	NULL	NULL	NULL	NULL	NULL	1	{/}	0	3	945284	0	{/}	556	945840
좌우반구com(CVF, UVF, BVF)_3	13	1	<?xml version="1.0"?>\n<Clock xmlns:dt="urn:schemas-microsoft-com:datatypes"><Description dt:dt="string">E-Prime Primary Realtime Clock</Description><StartTime><Timestamp dt:dt="int">0</Timestamp><DateUtc dt:dt="string">2020-10-09T02:01:44Z</DateUtc></StartTime><FrequencyChanges><FrequencyChange><Frequency dt:dt="r8">2699960000</Frequency><Timestamp dt:dt="r8">4.34127604011373E+15</Timestamp><Cur…	좌우반구com(CVF, UVF, BVF)_3-013-1	60.021	1.0.0.165	1	922987464	Professional	2.0.10.242	2.0.10.356	10-09-2020	2020-10-09 오전 2:01:45	11:01:45	2.0.10.252	124		1	z	계수	24	1	124	NULL	NULL	NULL	NULL	NULL	NULL	KSY3	List1	NULL	NULL	NULL	NULL	NULL	NULL	NULL	NULL	NULL	1	z	0	4	364586	0	z	553	365139
좌우반구com(CVF, UVF, BVF)_3	13	1	<?xml version="1.0"?>\n<Clock xmlns:dt="urn:schemas-microsoft-com:datatypes"><Description dt:dt="string">E-Prime Primary Realtime Clock</Description><StartTime><Timestamp dt:dt="int">0</Timestamp><DateUtc dt:dt="string">2020-10-09T02:01:44Z</DateUtc></StartTime><FrequencyChanges><FrequencyChange><Frequency dt:dt="r8">2699960000</Frequency><Timestamp dt:dt="r8">4.34127604011373E+15</Timestamp><Cur…	좌우반구com(CVF, UVF, BVF)_3-013-1	60.021	1.0.0.165	1	922987464	Professional	2.0.10.242	2.0.10.356	10-09-2020	2020-10-09 오전 2:01:45	11:01:45	2.0.10.252	67		2	{/}	계여	9	1	67	NULL	NULL	NULL	NULL	NULL	NULL	KSY3	List1	NULL	NULL	NULL	NULL	NULL	NULL	NULL	NULL	NULL	1	{/}	0	3	207807	0	{/}	436	208243
좌우반구com(CVF, UVF, BVF)_3	13	1	<?xml version="1.0"?>\n<Clock xmlns:dt="urn:schemas-microsoft-com:datatypes"><Description dt:dt="string">E-Prime Primary Realtime Clock</Description><StartTime><Timestamp dt:dt="int">0</Timestamp><DateUtc dt:dt="string">2020-10-09T02:01:44Z</DateUtc></StartTime><FrequencyChanges><FrequencyChange><Frequency dt:dt="r8">2699960000</Frequency><Timestamp dt:dt="r8">4.34127604011373E+15</Timestamp><Cur…	좌우반구com(CVF, UVF, BVF)_3-013-1	60.021	1.0.0.165	1	922987464	Professional	2.0.10.242	2.0.10.356	10-09-2020	2020-10-09 오전 2:01:45	11:01:45	2.0.10.252	150		2	{/}	고률	NULL	NULL	NULL	103	1	18	NULL	NULL	NULL	KSY2	List2	NULL	NULL	NULL	NULL	NULL	NULL	NULL	NULL	NULL	1	{/}	0	3	446657	0	{/}	503	447160
좌우반구com(CVF, UVF, BVF)_3	13	1	<?xml version="1.0"?>\n<Clock xmlns:dt="urn:schemas-microsoft-com:datatypes"><Description dt:dt="string">E-Prime Primary Realtime Clock</Description><StartTime><Timestamp dt:dt="int">0</Timestamp><DateUtc dt:dt="string">2020-10-09T02:01:44Z</DateUtc></StartTime><FrequencyChanges><FrequencyChange><Frequency dt:dt="r8">2699960000</Frequency><Timestamp dt:dt="r8">4.34127604011373E+15</Timestamp><Cur…	좌우반구com(CVF, UVF, BVF)_3-013-1	60.021	1.0.0.165	1	922987464	Professional	2.0.10.242	2.0.10.356	10-09-2020	2020-10-09 오전 2:01:45	11:01:45	2.0.10.252	19		2	{/}	고청	104	1	19	NULL	NULL	NULL	NULL	NULL	NULL	KSY4	List1	NULL	NULL	NULL	NULL	NULL	NULL	NULL	NULL	NULL	1	{/}	0	3	76969	0	{/}	698	77667
좌우반구com(CVF, UVF, BVF)_3	13	1	<?xml version="1.0"?>\n<Clock xmlns:dt="urn:schemas-microsoft-com:datatypes"><Description dt:dt="string">E-Prime Primary Realtime Clock</Description><StartTime><Timestamp dt:dt="int">0</Timestamp><DateUtc dt:dt="string">2020-10-09T02:01:44Z</DateUtc></StartTime><FrequencyChanges><FrequencyChange><Frequency dt:dt="r8">2699960000</Frequency><Timestamp dt:dt="r8">4.34127604011373E+15</Timestamp><Cur…	좌우반구com(CVF, UVF, BVF)_3-013-1	60.021	1.0.0.165	1	922987464	Professional	2.0.10.242	2.0.10.356	10-09-2020	2020-10-09 오전 2:01:45	11:01:45	2.0.10.252	38		1	z	공기	46	1	38	NULL	NULL	NULL	NULL	NULL	NULL	KSY3	List1	NULL	NULL	NULL	NULL	NULL	NULL	NULL	NULL	NULL	1	z	0	4	128818	0	z	369	129187
좌우반구com(CVF, UVF, BVF)_3	13	1	<?xml version="1.0"?>\n<Clock xmlns:dt="urn:schemas-microsoft-com:datatypes"><Description dt:dt="string">E-Prime Primary Realtime Clock</Description><StartTime><Timestamp dt:dt="int">0</Timestamp><DateUtc dt:dt="string">2020-10-09T02:01:44Z</DateUtc></StartTime><FrequencyChanges><FrequencyChange><Frequency dt:dt="r8">2699960000</Frequency><Timestamp dt:dt="r8">4.34127604011373E+15</Timestamp><Cur…	좌우반구com(CVF, UVF, BVF)_3-013-1	60.021	1.0.0.165	1	922987464	Professional	2.0.10.242	2.0.10.356	10-09-2020	2020-10-09 오전 2:01:45	11:01:45	2.0.10.252	14		1	z	공백	65	1	14	NULL	NULL	NULL	NULL	NULL	NULL	KSY3	List1	NULL	NULL	NULL	NULL	NULL	NULL	NULL	NULL	NULL	1	z	0	3	63107	0	z	961	64068
좌우반구com(CVF, UVF, BVF)_3	13	1	<?xml version="1.0"?>\n<Clock xmlns:dt="urn:schemas-microsoft-com:datatypes"><Description dt:dt="string">E-Prime Primary Realtime Clock</Description><StartTime><Timestamp dt:dt="int">0</Timestamp><DateUtc dt:dt="string">2020-10-09T02:01:44Z</DateUtc></StartTime><FrequencyChanges><FrequencyChange><Frequency dt:dt="r8">2699960000</Frequency><Timestamp dt:dt="r8">4.34127604011373E+15</Timestamp><Cur…	좌우반구com(CVF, UVF, BVF)_3-013-1	60.021	1.0.0.165	1	922987464	Professional	2.0.10.242	2.0.10.356	10-09-2020	2020-10-09 오전 2:01:45	11:01:45	2.0.10.252	203		1	z	공포	NULL	NULL	NULL	99	1	71	NULL	NULL	NULL	KSY3	List2	NULL	NULL	NULL	NULL	NULL	NULL	NULL	NULL	NULL	0	z	0	4	591041	0	{/}	878	591919
좌우반구com(CVF, UVF, BVF)_3	13	1	<?xml version="1.0"?>\n<Clock xmlns:dt="urn:schemas-microsoft-com:datatypes"><Description dt:dt="string">E-Prime Primary Realtime Clock</Description><StartTime><Timestamp dt:dt="int">0</Timestamp><DateUtc dt:dt="string">2020-10-09T02:01:44Z</DateUtc></StartTime><FrequencyChanges><FrequencyChange><Frequency dt:dt="r8">2699960000</Frequency><Timestamp dt:dt="r8">4.34127604011373E+15</Timestamp><Cur…	좌우반구com(CVF, UVF, BVF)_3-013-1	60.021	1.0.0.165	1	922987464	Professional	2.0.10.242	2.0.10.356	10-09-2020	2020-10-09 오전 2:01:45	11:01:45	2.0.10.252	295		2	{/}	과법	NULL	NULL	NULL	NULL	NULL	NULL	90	1	31	KSY2	List3	NULL	NULL	NULL	NULL	NULL	NULL	NULL	NULL	NULL	1	{/}	0	4	860664	0	{/}	556	861220
좌우반구com(CVF, UVF, BVF)_3	13	1	<?xml version="1.0"?>\n<Clock xmlns:dt="urn:schemas-microsoft-com:datatypes"><Description dt:dt="string">E-Prime Primary Realtime Clock</Description><StartTime><Timestamp dt:dt="int">0</Timestamp><DateUtc dt:dt="string">2020-10-09T02:01:44Z</DateUtc></StartTime><FrequencyChanges><FrequencyChange><Frequency dt:dt="r8">2699960000</Frequency><Timestamp dt:dt="r8">4.34127604011373E+15</Timestamp><Cur…	좌우반구com(CVF, UVF, BVF)_3-013-1	60.021	1.0.0.165	1	922987464	Professional	2.0.10.242	2.0.10.356	10-09-2020	2020-10-09 오전 2:01:45	11:01:45	2.0.10.252	215		1	z	과정	NULL	NULL	NULL	48	1	83	NULL	NULL	NULL	KSY3	List2	NULL	NULL	NULL	NULL	NULL	NULL	NULL	NULL	NULL	1	z	0	4	623513	0	z	630	624143
좌우반구com(CVF, UVF, BVF)_3	13	1	<?xml version="1.0"?>\n<Clock xmlns:dt="urn:schemas-microsoft-com:datatypes"><Description dt:dt="string">E-Prime Primary Realtime Clock</Description><StartTime><Timestamp dt:dt="int">0</Timestamp><DateUtc dt:dt="string">2020-10-09T02:01:44Z</DateUtc></StartTime><FrequencyChanges><FrequencyChange><Frequency dt:dt="r8">2699960000</Frequency><Timestamp dt:dt="r8">4.34127604011373E+15</Timestamp><Cur…	좌우반구com(CVF, UVF, BVF)_3-013-1	60.021	1.0.0.165	1	922987464	Professional	2.0.10.242	2.0.10.356	10-09-2020	2020-10-09 오전 2:01:45	11:01:45	2.0.10.252	393		1	z	관계	NULL	NULL	NULL	NULL	NULL	NULL	33	1	129	KSY3	List3	NULL	NULL	NULL	NULL	NULL	NULL	NULL	NULL	NULL	1	z	0	3	1128237	0	z	533	1128770
좌우반구com(CVF, UVF, BVF)_3	13	1	<?xml version="1.0"?>\n<Clock xmlns:dt="urn:schemas-microsoft-com:datatypes"><Description dt:dt="string">E-Prime Primary Realtime Clock</Description><StartTime><Timestamp dt:dt="int">0</Timestamp><DateUtc dt:dt="string">2020-10-09T02:01:44Z</DateUtc></StartTime><FrequencyChanges><FrequencyChange><Frequency dt:dt="r8">2699960000</Frequency><Timestamp dt:dt="r8">4.34127604011373E+15</Timestamp><Cur…	좌우반구com(CVF, UVF, BVF)_3-013-1	60.021	1.0.0.165	1	922987464	Professional	2.0.10.242	2.0.10.356	10-09-2020	2020-10-09 오전 2:01:45	11:01:45	2.0.10.252	349		1	z	관측	NULL	NULL	NULL	NULL	NULL	NULL	81	1	85	KSY3	List3	NULL	NULL	NULL	NULL	NULL	NULL	NULL	NULL	NULL	1	z	1	3	1008112	0	z	547	1008659
좌우반구com(CVF, UVF, BVF)_3	13	1	<?xml version="1.0"?>\n<Clock xmlns:dt="urn:schemas-microsoft-com:datatypes"><Description dt:dt="string">E-Prime Primary Realtime Clock</Description><StartTime><Timestamp dt:dt="int">0</Timestamp><DateUtc dt:dt="string">2020-10-09T02:01:44Z</DateUtc></StartTime><FrequencyChanges><FrequencyChange><Frequency dt:dt="r8">2699960000</Frequency><Timestamp dt:dt="r8">4.34127604011373E+15</Timestamp><Cur…	좌우반구com(CVF, UVF, BVF)_3-013-1	60.021	1.0.0.165	1	922987464	Professional	2.0.10.242	2.0.10.356	10-09-2020	2020-10-09 오전 2:01:45	11:01:45	2.0.10.252	292		1	z	광장	NULL	NULL	NULL	NULL	NULL	NULL	67	1	28	KSY3	List3	NULL	NULL	NULL	NULL	NULL	NULL	NULL	NULL	NULL	0	z	0	3	852233	0	{/}	636	852869
좌우반구com(CVF, UVF, BVF)_3	13	1	<?xml version="1.0"?>\n<Clock xmlns:dt="urn:schemas-microsoft-com:datatypes"><Description dt:dt="string">E-Prime Primary Realtime Clock</Description><StartTime><Timestamp dt:dt="int">0</Timestamp><DateUtc dt:dt="string">2020-10-09T02:01:44Z</DateUtc></StartTime><FrequencyChanges><FrequencyChange><Frequency dt:dt="r8">2699960000</Frequency><Timestamp dt:dt="r8">4.34127604011373E+15</Timestamp><Cur…	좌우반구com(CVF, UVF, BVF)_3-013-1	60.021	1.0.0.165	1	922987464	Professional	2.0.10.242	2.0.10.356	10-09-2020	2020-10-09 오전 2:01:45	11:01:45	2.0.10.252	165		2	{/}	교느	NULL	NULL	NULL	34	1	33	NULL	NULL	NULL	KSY2	List2	NULL	NULL	NULL	NULL	NULL	NULL	NULL	NULL	NULL	1	{/}	0	3	486660	0	{/}	412	487072
좌우반구com(CVF, UVF, BVF)_3	13	1	<?xml version="1.0"?>\n<Clock xmlns:dt="urn:schemas-microsoft-com:datatypes"><Description dt:dt="string">E-Prime Primary Realtime Clock</Description><StartTime><Timestamp dt:dt="int">0</Timestamp><DateUtc dt:dt="string">2020-10-09T02:01:44Z</DateUtc></StartTime><FrequencyChanges><FrequencyChange><Frequency dt:dt="r8">2699960000</Frequency><Timestamp dt:dt="r8">4.34127604011373E+15</Timestamp><Cur…	좌우반구com(CVF, UVF, BVF)_3-013-1	60.021	1.0.0.165	1	922987464	Professional	2.0.10.242	2.0.10.356	10-09-2020	2020-10-09 오전 2:01:45	11:01:45	2.0.10.252	250		1	z	교훈	NULL	NULL	NULL	24	1	118	NULL	NULL	NULL	KSY2	List2	NULL	NULL	NULL	NULL	NULL	NULL	NULL	NULL	NULL	1	z	0	3	719829	0	z	625	720454
좌우반구com(CVF, UVF, BVF)_3	13	1	<?xml version="1.0"?>\n<Clock xmlns:dt="urn:schemas-microsoft-com:datatypes"><Description dt:dt="string">E-Prime Primary Realtime Clock</Description><StartTime><Timestamp dt:dt="int">0</Timestamp><DateUtc dt:dt="string">2020-10-09T02:01:44Z</DateUtc></StartTime><FrequencyChanges><FrequencyChange><Frequency dt:dt="r8">2699960000</Frequency><Timestamp dt:dt="r8">4.34127604011373E+15</Timestamp><Cur…	좌우반구com(CVF, UVF, BVF)_3-013-1	60.021	1.0.0.165	1	922987464	Professional	2.0.10.242	2.0.10.356	10-09-2020	2020-10-09 오전 2:01:45	11:01:45	2.0.10.252	18		2	{/}	교휘	67	1	18	NULL	NULL	NULL	NULL	NULL	NULL	KSY3	List1	NULL	NULL	NULL	NULL	NULL	NULL	NULL	NULL	NULL	1	{/}	1	3	74336	0	{/}	436	74772
좌우반구com(CVF, UVF, BVF)_3	13	1	<?xml version="1.0"?>\n<Clock xmlns:dt="urn:schemas-microsoft-com:datatypes"><Description dt:dt="string">E-Prime Primary Realtime Clock</Description><StartTime><Timestamp dt:dt="int">0</Timestamp><DateUtc dt:dt="string">2020-10-09T02:01:44Z</DateUtc></StartTime><FrequencyChanges><FrequencyChange><Frequency dt:dt="r8">2699960000</Frequency><Timestamp dt:dt="r8">4.34127604011373E+15</Timestamp><Cur…	좌우반구com(CVF, UVF, BVF)_3-013-1	60.021	1.0.0.165	1	922987464	Professional	2.0.10.242	2.0.10.356	10-09-2020	2020-10-09 오전 2:01:45	11:01:45	2.0.10.252	270		1	z	구조	NULL	NULL	NULL	NULL	NULL	NULL	68	1	6	KSY3	List3	NULL	NULL	NULL	NULL	NULL	NULL	NULL	NULL	NULL	1	z	0	3	792337	0	z	660	792997
좌우반구com(CVF, UVF, BVF)_3	13	1	<?xml version="1.0"?>\n<Clock xmlns:dt="urn:schemas-microsoft-com:datatypes"><Description dt:dt="string">E-Prime Primary Realtime Clock</Description><StartTime><Timestamp dt:dt="int">0</Timestamp><DateUtc dt:dt="string">2020-10-09T02:01:44Z</DateUtc></StartTime><FrequencyChanges><FrequencyChange><Frequency dt:dt="r8">2699960000</Frequency><Timestamp dt:dt="r8">4.34127604011373E+15</Timestamp><Cur…	좌우반구com(CVF, UVF, BVF)_3-013-1	60.021	1.0.0.165	1	922987464	Professional	2.0.10.242	2.0.10.356	10-09-2020	2020-10-09 오전 2:01:45	11:01:45	2.0.10.252	234		2	{/}	국득	NULL	NULL	NULL	39	1	102	NULL	NULL	NULL	KSY	List2	0		0	0	675728	183		0	0	1	{/}	0	3	675911	0	{/}	431	676342
좌우반구com(CVF, UVF, BVF)_3	13	1	<?xml version="1.0"?>\n<Clock xmlns:dt="urn:schemas-microsoft-com:datatypes"><Description dt:dt="string">E-Prime Primary Realtime Clock</Description><StartTime><Timestamp dt:dt="int">0</Timestamp><DateUtc dt:dt="string">2020-10-09T02:01:44Z</DateUtc></StartTime><FrequencyChanges><FrequencyChange><Frequency dt:dt="r8">2699960000</Frequency><Timestamp dt:dt="r8">4.34127604011373E+15</Timestamp><Cur…	좌우반구com(CVF, UVF, BVF)_3-013-1	60.021	1.0.0.165	1	922987464	Professional	2.0.10.242	2.0.10.356	10-09-2020	2020-10-09 오전 2:01:45	11:01:45	2.0.10.252	192		2	{/}	국반	NULL	NULL	NULL	56	1	60	NULL	NULL	NULL	KSY3	List2	NULL	NULL	NULL	NULL	NULL	NULL	NULL	NULL	NULL	1	{/}	0	3	561101	0	{/}	634	561735
좌우반구com(CVF, UVF, BVF)_3	13	1	<?xml version="1.0"?>\n<Clock xmlns:dt="urn:schemas-microsoft-com:datatypes"><Description dt:dt="string">E-Prime Primary Realtime Clock</Description><StartTime><Timestamp dt:dt="int">0</Timestamp><DateUtc dt:dt="string">2020-10-09T02:01:44Z</DateUtc></StartTime><FrequencyChanges><FrequencyChange><Frequency dt:dt="r8">2699960000</Frequency><Timestamp dt:dt="r8">4.34127604011373E+15</Timestamp><Cur…	좌우반구com(CVF, UVF, BVF)_3-013-1	60.021	1.0.0.165	1	922987464	Professional	2.0.10.242	2.0.10.356	10-09-2020	2020-10-09 오전 2:01:45	11:01:45	2.0.10.252	115		1	z	군청	101	1	115	NULL	NULL	NULL	NULL	NULL	NULL	KSY3	List1	NULL	NULL	NULL	NULL	NULL	NULL	NULL	NULL	NULL	0	z	0	3	339561	0	{/}	507	340068
좌우반구com(CVF, UVF, BVF)_3	13	1	<?xml version="1.0"?>\n<Clock xmlns:dt="urn:schemas-microsoft-com:datatypes"><Description dt:dt="string">E-Prime Primary Realtime Clock</Description><StartTime><Timestamp dt:dt="int">0</Timestamp><DateUtc dt:dt="string">2020-10-09T02:01:44Z</DateUtc></StartTime><FrequencyChanges><FrequencyChange><Frequency dt:dt="r8">2699960000</Frequency><Timestamp dt:dt="r8">4.34127604011373E+15</Timestamp><Cur…	좌우반구com(CVF, UVF, BVF)_3-013-1	60.021	1.0.0.165	1	922987464	Professional	2.0.10.242	2.0.10.356	10-09-2020	2020-10-09 오전 2:01:45	11:01:45	2.0.10.252	91		1	z	궤도	22	1	91	NULL	NULL	NULL	NULL	NULL	NULL	KSY3	List1	NULL	NULL	NULL	NULL	NULL	NULL	NULL	NULL	NULL	1	z	0	4	274484	0	z	718	275202
좌우반구com(CVF, UVF, BVF)_3	13	1	<?xml version="1.0"?>\n<Clock xmlns:dt="urn:schemas-microsoft-com:datatypes"><Description dt:dt="string">E-Prime Primary Realtime Clock</Description><StartTime><Timestamp dt:dt="int">0</Timestamp><DateUtc dt:dt="string">2020-10-09T02:01:44Z</DateUtc></StartTime><FrequencyChanges><FrequencyChange><Frequency dt:dt="r8">2699960000</Frequency><Timestamp dt:dt="r8">4.34127604011373E+15</Timestamp><Cur…	좌우반구com(CVF, UVF, BVF)_3-013-1	60.021	1.0.0.165	1	922987464	Professional	2.0.10.242	2.0.10.356	10-09-2020	2020-10-09 오전 2:01:45	11:01:45	2.0.10.252	243		2	{/}	궤희	NULL	NULL	NULL	35	1	111	NULL	NULL	NULL	KSY	List2	0		0	0	700403	183		0	0	1	{/}	0	3	700586	0	{/}	412	700998
좌우반구com(CVF, UVF, BVF)_3	13	1	<?xml version="1.0"?>\n<Clock xmlns:dt="urn:schemas-microsoft-com:datatypes"><Description dt:dt="string">E-Prime Primary Realtime Clock</Description><StartTime><Timestamp dt:dt="int">0</Timestamp><DateUtc dt:dt="string">2020-10-09T02:01:44Z</DateUtc></StartTime><FrequencyChanges><FrequencyChange><Frequency dt:dt="r8">2699960000</Frequency><Timestamp dt:dt="r8">4.34127604011373E+15</Timestamp><Cur…	좌우반구com(CVF, UVF, BVF)_3-013-1	60.021	1.0.0.165	1	922987464	Professional	2.0.10.242	2.0.10.356	10-09-2020	2020-10-09 오전 2:01:45	11:01:45	2.0.10.252	29		1	z	그림	40	1	29	NULL	NULL	NULL	NULL	NULL	NULL	KSY3	List1	NULL	NULL	NULL	NULL	NULL	NULL	NULL	NULL	NULL	1	z	0	3	104093	0	z	534	104627
좌우반구com(CVF, UVF, BVF)_3	13	1	<?xml version="1.0"?>\n<Clock xmlns:dt="urn:schemas-microsoft-com:datatypes"><Description dt:dt="string">E-Prime Primary Realtime Clock</Description><StartTime><Timestamp dt:dt="int">0</Timestamp><DateUtc dt:dt="string">2020-10-09T02:01:44Z</DateUtc></StartTime><FrequencyChanges><FrequencyChange><Frequency dt:dt="r8">2699960000</Frequency><Timestamp dt:dt="r8">4.34127604011373E+15</Timestamp><Cur…	좌우반구com(CVF, UVF, BVF)_3-013-1	60.021	1.0.0.165	1	922987464	Professional	2.0.10.242	2.0.10.356	10-09-2020	2020-10-09 오전 2:01:45	11:01:45	2.0.10.252	1		2	{/}	그법	56	1	1	NULL	NULL	NULL	NULL	NULL	NULL	KSY4	List1	NULL	NULL	NULL	NULL	NULL	NULL	NULL	NULL	NULL	1	{/}	0	3	26536	0	{/}	812	27348
좌우반구com(CVF, UVF, BVF)_3	13	1	<?xml version="1.0"?>\n<Clock xmlns:dt="urn:schemas-microsoft-com:datatypes"><Description dt:dt="string">E-Prime Primary Realtime Clock</Description><StartTime><Timestamp dt:dt="int">0</Timestamp><DateUtc dt:dt="string">2020-10-09T02:01:44Z</DateUtc></StartTime><FrequencyChanges><FrequencyChange><Frequency dt:dt="r8">2699960000</Frequency><Timestamp dt:dt="r8">4.34127604011373E+15</Timestamp><Cur…	좌우반구com(CVF, UVF, BVF)_3-013-1	60.021	1.0.0.165	1	922987464	Professional	2.0.10.242	2.0.10.356	10-09-2020	2020-10-09 오전 2:01:45	11:01:45	2.0.10.252	202		2	{/}	그소	NULL	NULL	NULL	89	1	70	NULL	NULL	NULL	KSY	List2	0		1	-1	588141	184		0	0	1	{/}	0	4	588325	0	{/}	506	588831
좌우반구com(CVF, UVF, BVF)_3	13	1	<?xml version="1.0"?>\n<Clock xmlns:dt="urn:schemas-microsoft-com:datatypes"><Description dt:dt="string">E-Prime Primary Realtime Clock</Description><StartTime><Timestamp dt:dt="int">0</Timestamp><DateUtc dt:dt="string">2020-10-09T02:01:44Z</DateUtc></StartTime><FrequencyChanges><FrequencyChange><Frequency dt:dt="r8">2699960000</Frequency><Timestamp dt:dt="r8">4.34127604011373E+15</Timestamp><Cur…	좌우반구com(CVF, UVF, BVF)_3-013-1	60.021	1.0.0.165	1	922987464	Professional	2.0.10.242	2.0.10.356	10-09-2020	2020-10-09 오전 2:01:45	11:01:45	2.0.10.252	57		2	{/}	그종	27	1	57	NULL	NULL	NULL	NULL	NULL	NULL	KSY4	List1	NULL	NULL	NULL	NULL	NULL	NULL	NULL	NULL	NULL	0	{/}	0	3	179833	0	z	458	180291
좌우반구com(CVF, UVF, BVF)_3	13	1	<?xml version="1.0"?>\n<Clock xmlns:dt="urn:schemas-microsoft-com:datatypes"><Description dt:dt="string">E-Prime Primary Realtime Clock</Description><StartTime><Timestamp dt:dt="int">0</Timestamp><DateUtc dt:dt="string">2020-10-09T02:01:44Z</DateUtc></StartTime><FrequencyChanges><FrequencyChange><Frequency dt:dt="r8">2699960000</Frequency><Timestamp dt:dt="r8">4.34127604011373E+15</Timestamp><Cur…	좌우반구com(CVF, UVF, BVF)_3-013-1	60.021	1.0.0.165	1	922987464	Professional	2.0.10.242	2.0.10.356	10-09-2020	2020-10-09 오전 2:01:45	11:01:45	2.0.10.252	361		1	z	급여	NULL	NULL	NULL	NULL	NULL	NULL	57	1	97	KSY3	List3	NULL	NULL	NULL	NULL	NULL	NULL	NULL	NULL	NULL	1	z	0	4	1040768	0	z	395	1041163
좌우반구com(CVF, UVF, BVF)_3	13	1	<?xml version="1.0"?>\n<Clock xmlns:dt="urn:schemas-microsoft-com:datatypes"><Description dt:dt="string">E-Prime Primary Realtime Clock</Description><StartTime><Timestamp dt:dt="int">0</Timestamp><DateUtc dt:dt="string">2020-10-09T02:01:44Z</DateUtc></StartTime><FrequencyChanges><FrequencyChange><Frequency dt:dt="r8">2699960000</Frequency><Timestamp dt:dt="r8">4.34127604011373E+15</Timestamp><Cur…	좌우반구com(CVF, UVF, BVF)_3-013-1	60.021	1.0.0.165	1	922987464	Professional	2.0.10.242	2.0.10.356	10-09-2020	2020-10-09 오전 2:01:45	11:01:45	2.0.10.252	327		1	z	기록	NULL	NULL	NULL	NULL	NULL	NULL	7	1	63	KSY3	List3	NULL	NULL	NULL	NULL	NULL	NULL	NULL	NULL	NULL	1	z	0	3	948033	0	z	548	948581
좌우반구com(CVF, UVF, BVF)_3	13	1	<?xml version="1.0"?>\n<Clock xmlns:dt="urn:schemas-microsoft-com:datatypes"><Description dt:dt="string">E-Prime Primary Realtime Clock</Description><StartTime><Timestamp dt:dt="int">0</Timestamp><DateUtc dt:dt="string">2020-10-09T02:01:44Z</DateUtc></StartTime><FrequencyChanges><FrequencyChange><Frequency dt:dt="r8">2699960000</Frequency><Timestamp dt:dt="r8">4.34127604011373E+15</Timestamp><Cur…	좌우반구com(CVF, UVF, BVF)_3-013-1	60.021	1.0.0.165	1	922987464	Professional	2.0.10.242	2.0.10.356	10-09-2020	2020-10-09 오전 2:01:45	11:01:45	2.0.10.252	35		1	z	기름	94	1	35	NULL	NULL	NULL	NULL	NULL	NULL	KSY3	List1	NULL	NULL	NULL	NULL	NULL	NULL	NULL	NULL	NULL	0	z	0	3	120237	0	{/}	657	120894
좌우반구com(CVF, UVF, BVF)_3	13	1	<?xml version="1.0"?>\n<Clock xmlns:dt="urn:schemas-microsoft-com:datatypes"><Description dt:dt="string">E-Prime Primary Realtime Clock</Description><StartTime><Timestamp dt:dt="int">0</Timestamp><DateUtc dt:dt="string">2020-10-09T02:01:44Z</DateUtc></StartTime><FrequencyChanges><FrequencyChange><Frequency dt:dt="r8">2699960000</Frequency><Timestamp dt:dt="r8">4.34127604011373E+15</Timestamp><Cur…	좌우반구com(CVF, UVF, BVF)_3-013-1	60.021	1.0.0.165	1	922987464	Professional	2.0.10.242	2.0.10.356	10-09-2020	2020-10-09 오전 2:01:45	11:01:45	2.0.10.252	2		1	z	기술	7	1	2	NULL	NULL	NULL	NULL	NULL	NULL	KSY3	List1	NULL	NULL	NULL	NULL	NULL	NULL	NULL	NULL	NULL	1	z	1	3	29552	0	z	652	30204
좌우반구com(CVF, UVF, BVF)_3	13	1	<?xml version="1.0"?>\n<Clock xmlns:dt="urn:schemas-microsoft-com:datatypes"><Description dt:dt="string">E-Prime Primary Realtime Clock</Description><StartTime><Timestamp dt:dt="int">0</Timestamp><DateUtc dt:dt="string">2020-10-09T02:01:44Z</DateUtc></StartTime><FrequencyChanges><FrequencyChange><Frequency dt:dt="r8">2699960000</Frequency><Timestamp dt:dt="r8">4.34127604011373E+15</Timestamp><Cur…	좌우반구com(CVF, UVF, BVF)_3-013-1	60.021	1.0.0.165	1	922987464	Professional	2.0.10.242	2.0.10.356	10-09-2020	2020-10-09 오전 2:01:45	11:01:45	2.0.10.252	376		1	z	기운	NULL	NULL	NULL	NULL	NULL	NULL	53	1	112	KSY3	List3	NULL	NULL	NULL	NULL	NULL	NULL	NULL	NULL	NULL	1	z	0	4	1082637	0	z	559	1083196
좌우반구com(CVF, UVF, BVF)_3	13	1	<?xml version="1.0"?>\n<Clock xmlns:dt="urn:schemas-microsoft-com:datatypes"><Description dt:dt="string">E-Prime Primary Realtime Clock</Description><StartTime><Timestamp dt:dt="int">0</Timestamp><DateUtc dt:dt="string">2020-10-09T02:01:44Z</DateUtc></StartTime><FrequencyChanges><FrequencyChange><Frequency dt:dt="r8">2699960000</Frequency><Timestamp dt:dt="r8">4.34127604011373E+15</Timestamp><Cur…	좌우반구com(CVF, UVF, BVF)_3-013-1	60.021	1.0.0.165	1	922987464	Professional	2.0.10.242	2.0.10.356	10-09-2020	2020-10-09 오전 2:01:45	11:01:45	2.0.10.252	15		1	z	기준	12	1	15	NULL	NULL	NULL	NULL	NULL	NULL	KSY3	List1	NULL	NULL	NULL	NULL	NULL	NULL	NULL	NULL	NULL	1	z	0	4	66273	0	z	476	66749
좌우반구com(CVF, UVF, BVF)_3	13	1	<?xml version="1.0"?>\n<Clock xmlns:dt="urn:schemas-microsoft-com:datatypes"><Description dt:dt="string">E-Prime Primary Realtime Clock</Description><StartTime><Timestamp dt:dt="int">0</Timestamp><DateUtc dt:dt="string">2020-10-09T02:01:44Z</DateUtc></StartTime><FrequencyChanges><FrequencyChange><Frequency dt:dt="r8">2699960000</Frequency><Timestamp dt:dt="r8">4.34127604011373E+15</Timestamp><Cur…	좌우반구com(CVF, UVF, BVF)_3-013-1	60.021	1.0.0.165	1	922987464	Professional	2.0.10.242	2.0.10.356	10-09-2020	2020-10-09 오전 2:01:45	11:01:45	2.0.10.252	240		1	z	기차	NULL	NULL	NULL	113	1	108	NULL	NULL	NULL	KSY3	List2	NULL	NULL	NULL	NULL	NULL	NULL	NULL	NULL	NULL	0	z	0	4	692139	0	{/}	851	692990
좌우반구com(CVF, UVF, BVF)_3	13	1	<?xml version="1.0"?>\n<Clock xmlns:dt="urn:schemas-microsoft-com:datatypes"><Description dt:dt="string">E-Prime Primary Realtime Clock</Description><StartTime><Timestamp dt:dt="int">0</Timestamp><DateUtc dt:dt="string">2020-10-09T02:01:44Z</DateUtc></StartTime><FrequencyChanges><FrequencyChange><Frequency dt:dt="r8">2699960000</Frequency><Timestamp dt:dt="r8">4.34127604011373E+15</Timestamp><Cur…	좌우반구com(CVF, UVF, BVF)_3-013-1	60.021	1.0.0.165	1	922987464	Professional	2.0.10.242	2.0.10.356	10-09-2020	2020-10-09 오전 2:01:45	11:01:45	2.0.10.252	353		1	z	기회	NULL	NULL	NULL	NULL	NULL	NULL	16	1	89	KSY3	List3	NULL	NULL	NULL	NULL	NULL	NULL	NULL	NULL	NULL	0	z	0	4	1019009	0	{/}	522	1019531
좌우반구com(CVF, UVF, BVF)_3	13	1	<?xml version="1.0"?>\n<Clock xmlns:dt="urn:schemas-microsoft-com:datatypes"><Description dt:dt="string">E-Prime Primary Realtime Clock</Description><StartTime><Timestamp dt:dt="int">0</Timestamp><DateUtc dt:dt="string">2020-10-09T02:01:44Z</DateUtc></StartTime><FrequencyChanges><FrequencyChange><Frequency dt:dt="r8">2699960000</Frequency><Timestamp dt:dt="r8">4.34127604011373E+15</Timestamp><Cur…	좌우반구com(CVF, UVF, BVF)_3-013-1	60.021	1.0.0.165	1	922987464	Professional	2.0.10.242	2.0.10.356	10-09-2020	2020-10-09 오전 2:01:45	11:01:45	2.0.10.252	3		2	{/}	껍목	45	1	3	NULL	NULL	NULL	NULL	NULL	NULL	KSY4	List1	NULL	NULL	NULL	NULL	NULL	NULL	NULL	NULL	NULL	1	{/}	0	3	32401	0	{/}	851	33252
좌우반구com(CVF, UVF, BVF)_3	13	1	<?xml version="1.0"?>\n<Clock xmlns:dt="urn:schemas-microsoft-com:datatypes"><Description dt:dt="string">E-Prime Primary Realtime Clock</Description><StartTime><Timestamp dt:dt="int">0</Timestamp><DateUtc dt:dt="string">2020-10-09T02:01:44Z</DateUtc></StartTime><FrequencyChanges><FrequencyChange><Frequency dt:dt="r8">2699960000</Frequency><Timestamp dt:dt="r8">4.34127604011373E+15</Timestamp><Cur…	좌우반구com(CVF, UVF, BVF)_3-013-1	60.021	1.0.0.165	1	922987464	Professional	2.0.10.242	2.0.10.356	10-09-2020	2020-10-09 오전 2:01:45	11:01:45	2.0.10.252	195		2	{/}	껍밀	NULL	NULL	NULL	1	1	63	NULL	NULL	NULL	KSY4	List2	NULL	NULL	NULL	NULL	NULL	NULL	NULL	NULL	NULL	1	{/}	1	3	569281	0	{/}	414	569695
좌우반구com(CVF, UVF, BVF)_3	13	1	<?xml version="1.0"?>\n<Clock xmlns:dt="urn:schemas-microsoft-com:datatypes"><Description dt:dt="string">E-Prime Primary Realtime Clock</Description><StartTime><Timestamp dt:dt="int">0</Timestamp><DateUtc dt:dt="string">2020-10-09T02:01:44Z</DateUtc></StartTime><FrequencyChanges><FrequencyChange><Frequency dt:dt="r8">2699960000</Frequency><Timestamp dt:dt="r8">4.34127604011373E+15</Timestamp><Cur…	좌우반구com(CVF, UVF, BVF)_3-013-1	60.021	1.0.0.165	1	922987464	Professional	2.0.10.242	2.0.10.356	10-09-2020	2020-10-09 오전 2:01:45	11:01:45	2.0.10.252	337		1	z	껍질	NULL	NULL	NULL	NULL	NULL	NULL	3	1	73	KSY3	List3	NULL	NULL	NULL	NULL	NULL	NULL	NULL	NULL	NULL	0	z	0	4	975141	0	{/}	378	975519
좌우반구com(CVF, UVF, BVF)_3	13	1	<?xml version="1.0"?>\n<Clock xmlns:dt="urn:schemas-microsoft-com:datatypes"><Description dt:dt="string">E-Prime Primary Realtime Clock</Description><StartTime><Timestamp dt:dt="int">0</Timestamp><DateUtc dt:dt="string">2020-10-09T02:01:44Z</DateUtc></StartTime><FrequencyChanges><FrequencyChange><Frequency dt:dt="r8">2699960000</Frequency><Timestamp dt:dt="r8">4.34127604011373E+15</Timestamp><Cur…	좌우반구com(CVF, UVF, BVF)_3-013-1	60.021	1.0.0.165	1	922987464	Professional	2.0.10.242	2.0.10.356	10-09-2020	2020-10-09 오전 2:01:45	11:01:45	2.0.10.252	204		2	{/}	껍퇴	NULL	NULL	NULL	129	1	72	NULL	NULL	NULL	KSY3	List2	NULL	NULL	NULL	NULL	NULL	NULL	NULL	NULL	NULL	1	{/}	0	4	594123	0	{/}	468	594591
좌우반구com(CVF, UVF, BVF)_3	13	1	<?xml version="1.0"?>\n<Clock xmlns:dt="urn:schemas-microsoft-com:datatypes"><Description dt:dt="string">E-Prime Primary Realtime Clock</Description><StartTime><Timestamp dt:dt="int">0</Timestamp><DateUtc dt:dt="string">2020-10-09T02:01:44Z</DateUtc></StartTime><FrequencyChanges><FrequencyChange><Frequency dt:dt="r8">2699960000</Frequency><Timestamp dt:dt="r8">4.34127604011373E+15</Timestamp><Cur…	좌우반구com(CVF, UVF, BVF)_3-013-1	60.021	1.0.0.165	1	922987464	Professional	2.0.10.242	2.0.10.356	10-09-2020	2020-10-09 오전 2:01:45	11:01:45	2.0.10.252	45		2	{/}	나개	72	1	45	NULL	NULL	NULL	NULL	NULL	NULL	KSY2	List1	NULL	NULL	NULL	NULL	NULL	NULL	NULL	NULL	NULL	1	{/}	0	4	147528	0	{/}	659	148187
좌우반구com(CVF, UVF, BVF)_3	13	1	<?xml version="1.0"?>\n<Clock xmlns:dt="urn:schemas-microsoft-com:datatypes"><Description dt:dt="string">E-Prime Primary Realtime Clock</Description><StartTime><Timestamp dt:dt="int">0</Timestamp><DateUtc dt:dt="string">2020-10-09T02:01:44Z</DateUtc></StartTime><FrequencyChanges><FrequencyChange><Frequency dt:dt="r8">2699960000</Frequency><Timestamp dt:dt="r8">4.34127604011373E+15</Timestamp><Cur…	좌우반구com(CVF, UVF, BVF)_3-013-1	60.021	1.0.0.165	1	922987464	Professional	2.0.10.242	2.0.10.356	10-09-2020	2020-10-09 오전 2:01:45	11:01:45	2.0.10.252	36		1	z	내일	108	1	36	NULL	NULL	NULL	NULL	NULL	NULL	KSY3	List1	NULL	NULL	NULL	NULL	NULL	NULL	NULL	NULL	NULL	1	z	0	3	123103	0	z	476	123579
좌우반구com(CVF, UVF, BVF)_3	13	1	<?xml version="1.0"?>\n<Clock xmlns:dt="urn:schemas-microsoft-com:datatypes"><Description dt:dt="string">E-Prime Primary Realtime Clock</Description><StartTime><Timestamp dt:dt="int">0</Timestamp><DateUtc dt:dt="string">2020-10-09T02:01:44Z</DateUtc></StartTime><FrequencyChanges><FrequencyChange><Frequency dt:dt="r8">2699960000</Frequency><Timestamp dt:dt="r8">4.34127604011373E+15</Timestamp><Cur…	좌우반구com(CVF, UVF, BVF)_3-013-1	60.021	1.0.0.165	1	922987464	Professional	2.0.10.242	2.0.10.356	10-09-2020	2020-10-09 오전 2:01:45	11:01:45	2.0.10.252	194		2	{/}	내죽	NULL	NULL	NULL	7	1	62	NULL	NULL	NULL	KSY4	List2	NULL	NULL	NULL	NULL	NULL	NULL	NULL	NULL	NULL	1	{/}	0	4	566516	0	{/}	571	567087
좌우반구com(CVF, UVF, BVF)_3	13	1	<?xml version="1.0"?>\n<Clock xmlns:dt="urn:schemas-microsoft-com:datatypes"><Description dt:dt="string">E-Prime Primary Realtime Clock</Description><StartTime><Timestamp dt:dt="int">0</Timestamp><DateUtc dt:dt="string">2020-10-09T02:01:44Z</DateUtc></StartTime><FrequencyChanges><FrequencyChange><Frequency dt:dt="r8">2699960000</Frequency><Timestamp dt:dt="r8">4.34127604011373E+15</Timestamp><Cur…	좌우반구com(CVF, UVF, BVF)_3-013-1	60.021	1.0.0.165	1	922987464	Professional	2.0.10.242	2.0.10.356	10-09-2020	2020-10-09 오전 2:01:45	11:01:45	2.0.10.252	206		2	{/}	내표	NULL	NULL	NULL	114	1	74	NULL	NULL	NULL	KSY3	List2	NULL	NULL	NULL	NULL	NULL	NULL	NULL	NULL	NULL	1	{/}	0	4	599438	0	{/}	465	599903
좌우반구com(CVF, UVF, BVF)_3	13	1	<?xml version="1.0"?>\n<Clock xmlns:dt="urn:schemas-microsoft-com:datatypes"><Description dt:dt="string">E-Prime Primary Realtime Clock</Description><StartTime><Timestamp dt:dt="int">0</Timestamp><DateUtc dt:dt="string">2020-10-09T02:01:44Z</DateUtc></StartTime><FrequencyChanges><FrequencyChange><Frequency dt:dt="r8">2699960000</Frequency><Timestamp dt:dt="r8">4.34127604011373E+15</Timestamp><Cur…	좌우반구com(CVF, UVF, BVF)_3-013-1	60.021	1.0.0.165	1	922987464	Professional	2.0.10.242	2.0.10.356	10-09-2020	2020-10-09 오전 2:01:45	11:01:45	2.0.10.252	310		2	{/}	념속	NULL	NULL	NULL	NULL	NULL	NULL	110	1	46	KSY2	List3	NULL	NULL	NULL	NULL	NULL	NULL	NULL	NULL	NULL	1	{/}	0	3	901966	0	{/}	494	902460
좌우반구com(CVF, UVF, BVF)_3	13	1	<?xml version="1.0"?>\n<Clock xmlns:dt="urn:schemas-microsoft-com:datatypes"><Description dt:dt="string">E-Prime Primary Realtime Clock</Description><StartTime><Timestamp dt:dt="int">0</Timestamp><DateUtc dt:dt="string">2020-10-09T02:01:44Z</DateUtc></StartTime><FrequencyChanges><FrequencyChange><Frequency dt:dt="r8">2699960000</Frequency><Timestamp dt:dt="r8">4.34127604011373E+15</Timestamp><Cur…	좌우반구com(CVF, UVF, BVF)_3-013-1	60.021	1.0.0.165	1	922987464	Professional	2.0.10.242	2.0.10.356	10-09-2020	2020-10-09 오전 2:01:45	11:01:45	2.0.10.252	130		2	{/}	념실	34	1	130	NULL	NULL	NULL	NULL	NULL	NULL	KSY2	List1	NULL	NULL	NULL	NULL	NULL	NULL	NULL	NULL	NULL	1	{/}	0	4	382330	0	{/}	745	383075
좌우반구com(CVF, UVF, BVF)_3	13	1	<?xml version="1.0"?>\n<Clock xmlns:dt="urn:schemas-microsoft-com:datatypes"><Description dt:dt="string">E-Prime Primary Realtime Clock</Description><StartTime><Timestamp dt:dt="int">0</Timestamp><DateUtc dt:dt="string">2020-10-09T02:01:44Z</DateUtc></StartTime><FrequencyChanges><FrequencyChange><Frequency dt:dt="r8">2699960000</Frequency><Timestamp dt:dt="r8">4.34127604011373E+15</Timestamp><Cur…	좌우반구com(CVF, UVF, BVF)_3-013-1	60.021	1.0.0.165	1	922987464	Professional	2.0.10.242	2.0.10.356	10-09-2020	2020-10-09 오전 2:01:45	11:01:45	2.0.10.252	343		2	{/}	념효	NULL	NULL	NULL	NULL	NULL	NULL	36	1	79	KSY	List3	0		0	-1	991035	183		0	0	1	{/}	1	3	991218	0	{/}	355	991573
좌우반구com(CVF, UVF, BVF)_3	13	1	<?xml version="1.0"?>\n<Clock xmlns:dt="urn:schemas-microsoft-com:datatypes"><Description dt:dt="string">E-Prime Primary Realtime Clock</Description><StartTime><Timestamp dt:dt="int">0</Timestamp><DateUtc dt:dt="string">2020-10-09T02:01:44Z</DateUtc></StartTime><FrequencyChanges><FrequencyChange><Frequency dt:dt="r8">2699960000</Frequency><Timestamp dt:dt="r8">4.34127604011373E+15</Timestamp><Cur…	좌우반구com(CVF, UVF, BVF)_3-013-1	60.021	1.0.0.165	1	922987464	Professional	2.0.10.242	2.0.10.356	10-09-2020	2020-10-09 오전 2:01:45	11:01:45	2.0.10.252	219		1	z	노조	NULL	NULL	NULL	44	1	87	NULL	NULL	NULL	KSY3	List2	NULL	NULL	NULL	NULL	NULL	NULL	NULL	NULL	NULL	0	z	0	3	634392	0	{/}	591	634983
좌우반구com(CVF, UVF, BVF)_3	13	1	<?xml version="1.0"?>\n<Clock xmlns:dt="urn:schemas-microsoft-com:datatypes"><Description dt:dt="string">E-Prime Primary Realtime Clock</Description><StartTime><Timestamp dt:dt="int">0</Timestamp><DateUtc dt:dt="string">2020-10-09T02:01:44Z</DateUtc></StartTime><FrequencyChanges><FrequencyChange><Frequency dt:dt="r8">2699960000</Frequency><Timestamp dt:dt="r8">4.34127604011373E+15</Timestamp><Cur…	좌우반구com(CVF, UVF, BVF)_3-013-1	60.021	1.0.0.165	1	922987464	Professional	2.0.10.242	2.0.10.356	10-09-2020	2020-10-09 오전 2:01:45	11:01:45	2.0.10.252	315		1	z	논란	NULL	NULL	NULL	NULL	NULL	NULL	22	1	51	KSY3	List3	NULL	NULL	NULL	NULL	NULL	NULL	NULL	NULL	NULL	0	z	0	3	915611	0	{/}	363	915974
좌우반구com(CVF, UVF, BVF)_3	13	1	<?xml version="1.0"?>\n<Clock xmlns:dt="urn:schemas-microsoft-com:datatypes"><Description dt:dt="string">E-Prime Primary Realtime Clock</Description><StartTime><Timestamp dt:dt="int">0</Timestamp><DateUtc dt:dt="string">2020-10-09T02:01:44Z</DateUtc></StartTime><FrequencyChanges><FrequencyChange><Frequency dt:dt="r8">2699960000</Frequency><Timestamp dt:dt="r8">4.34127604011373E+15</Timestamp><Cur…	좌우반구com(CVF, UVF, BVF)_3-013-1	60.021	1.0.0.165	1	922987464	Professional	2.0.10.242	2.0.10.356	10-09-2020	2020-10-09 오전 2:01:45	11:01:45	2.0.10.252	221		2	{/}	논무	NULL	NULL	NULL	23	1	89	NULL	NULL	NULL	KSY	List2	0		0	-1	639757	183		0	0	1	{/}	0	3	639940	0	{/}	562	640502
좌우반구com(CVF, UVF, BVF)_3	13	1	<?xml version="1.0"?>\n<Clock xmlns:dt="urn:schemas-microsoft-com:datatypes"><Description dt:dt="string">E-Prime Primary Realtime Clock</Description><StartTime><Timestamp dt:dt="int">0</Timestamp><DateUtc dt:dt="string">2020-10-09T02:01:44Z</DateUtc></StartTime><FrequencyChanges><FrequencyChange><Frequency dt:dt="r8">2699960000</Frequency><Timestamp dt:dt="r8">4.34127604011373E+15</Timestamp><Cur…	좌우반구com(CVF, UVF, BVF)_3-013-1	60.021	1.0.0.165	1	922987464	Professional	2.0.10.242	2.0.10.356	10-09-2020	2020-10-09 오전 2:01:45	11:01:45	2.0.10.252	271		1	z	느낌	NULL	NULL	NULL	NULL	NULL	NULL	39	1	7	KSY3	List3	NULL	NULL	NULL	NULL	NULL	NULL	NULL	NULL	NULL	1	z	0	3	795203	0	z	330	795533
좌우반구com(CVF, UVF, BVF)_3	13	1	<?xml version="1.0"?>\n<Clock xmlns:dt="urn:schemas-microsoft-com:datatypes"><Description dt:dt="string">E-Prime Primary Realtime Clock</Description><StartTime><Timestamp dt:dt="int">0</Timestamp><DateUtc dt:dt="string">2020-10-09T02:01:44Z</DateUtc></StartTime><FrequencyChanges><FrequencyChange><Frequency dt:dt="r8">2699960000</Frequency><Timestamp dt:dt="r8">4.34127604011373E+15</Timestamp><Cur…	좌우반구com(CVF, UVF, BVF)_3-013-1	60.021	1.0.0.165	1	922987464	Professional	2.0.10.242	2.0.10.356	10-09-2020	2020-10-09 오전 2:01:45	11:01:45	2.0.10.252	147		2	{/}	느속	NULL	NULL	NULL	105	1	15	NULL	NULL	NULL	KSY2	List2	NULL	NULL	NULL	NULL	NULL	NULL	NULL	NULL	NULL	1	{/}	0	4	438527	0	{/}	596	439123
좌우반구com(CVF, UVF, BVF)_3	13	1	<?xml version="1.0"?>\n<Clock xmlns:dt="urn:schemas-microsoft-com:datatypes"><Description dt:dt="string">E-Prime Primary Realtime Clock</Description><StartTime><Timestamp dt:dt="int">0</Timestamp><DateUtc dt:dt="string">2020-10-09T02:01:44Z</DateUtc></StartTime><FrequencyChanges><FrequencyChange><Frequency dt:dt="r8">2699960000</Frequency><Timestamp dt:dt="r8">4.34127604011373E+15</Timestamp><Cur…	좌우반구com(CVF, UVF, BVF)_3-013-1	60.021	1.0.0.165	1	922987464	Professional	2.0.10.242	2.0.10.356	10-09-2020	2020-10-09 오전 2:01:45	11:01:45	2.0.10.252	296		2	{/}	느스	NULL	NULL	NULL	NULL	NULL	NULL	42	1	32	KSY4	List3	NULL	NULL	NULL	NULL	NULL	NULL	NULL	NULL	NULL	1	{/}	1	3	863429	0	{/}	456	863885
좌우반구com(CVF, UVF, BVF)_3	13	1	<?xml version="1.0"?>\n<Clock xmlns:dt="urn:schemas-microsoft-com:datatypes"><Description dt:dt="string">E-Prime Primary Realtime Clock</Description><StartTime><Timestamp dt:dt="int">0</Timestamp><DateUtc dt:dt="string">2020-10-09T02:01:44Z</DateUtc></StartTime><FrequencyChanges><FrequencyChange><Frequency dt:dt="r8">2699960000</Frequency><Timestamp dt:dt="r8">4.34127604011373E+15</Timestamp><Cur…	좌우반구com(CVF, UVF, BVF)_3-013-1	60.021	1.0.0.165	1	922987464	Professional	2.0.10.242	2.0.10.356	10-09-2020	2020-10-09 오전 2:01:45	11:01:45	2.0.10.252	37		2	{/}	느체	69	1	37	NULL	NULL	NULL	NULL	NULL	NULL	KSY3	List1	NULL	NULL	NULL	NULL	NULL	NULL	NULL	NULL	NULL	0	{/}	0	3	125785	0	z	835	126620
좌우반구com(CVF, UVF, BVF)_3	13	1	<?xml version="1.0"?>\n<Clock xmlns:dt="urn:schemas-microsoft-com:datatypes"><Description dt:dt="string">E-Prime Primary Realtime Clock</Description><StartTime><Timestamp dt:dt="int">0</Timestamp><DateUtc dt:dt="string">2020-10-09T02:01:44Z</DateUtc></StartTime><FrequencyChanges><FrequencyChange><Frequency dt:dt="r8">2699960000</Frequency><Timestamp dt:dt="r8">4.34127604011373E+15</Timestamp><Cur…	좌우반구com(CVF, UVF, BVF)_3-013-1	60.021	1.0.0.165	1	922987464	Professional	2.0.10.242	2.0.10.356	10-09-2020	2020-10-09 오전 2:01:45	11:01:45	2.0.10.252	157		2	{/}	님우	NULL	NULL	NULL	3	1	25	NULL	NULL	NULL	KSY3	List2	NULL	NULL	NULL	NULL	NULL	NULL	NULL	NULL	NULL	1	{/}	0	3	465184	0	{/}	368	465552
좌우반구com(CVF, UVF, BVF)_3	13	1	<?xml version="1.0"?>\n<Clock xmlns:dt="urn:schemas-microsoft-com:datatypes"><Description dt:dt="string">E-Prime Primary Realtime Clock</Description><StartTime><Timestamp dt:dt="int">0</Timestamp><DateUtc dt:dt="string">2020-10-09T02:01:44Z</DateUtc></StartTime><FrequencyChanges><FrequencyChange><Frequency dt:dt="r8">2699960000</Frequency><Timestamp dt:dt="r8">4.34127604011373E+15</Timestamp><Cur…	좌우반구com(CVF, UVF, BVF)_3-013-1	60.021	1.0.0.165	1	922987464	Professional	2.0.10.242	2.0.10.356	10-09-2020	2020-10-09 오전 2:01:45	11:01:45	2.0.10.252	303		2	{/}	단률	NULL	NULL	NULL	NULL	NULL	NULL	61	1	39	KSY	List3	0		0	-1	882256	183		0	0	1	{/}	1	3	882439	0	{/}	533	882972
좌우반구com(CVF, UVF, BVF)_3	13	1	<?xml version="1.0"?>\n<Clock xmlns:dt="urn:schemas-microsoft-com:datatypes"><Description dt:dt="string">E-Prime Primary Realtime Clock</Description><StartTime><Timestamp dt:dt="int">0</Timestamp><DateUtc dt:dt="string">2020-10-09T02:01:44Z</DateUtc></StartTime><FrequencyChanges><FrequencyChange><Frequency dt:dt="r8">2699960000</Frequency><Timestamp dt:dt="r8">4.34127604011373E+15</Timestamp><Cur…	좌우반구com(CVF, UVF, BVF)_3-013-1	60.021	1.0.0.165	1	922987464	Professional	2.0.10.242	2.0.10.356	10-09-2020	2020-10-09 오전 2:01:45	11:01:45	2.0.10.252	92		1	z	단어	28	1	92	NULL	NULL	NULL	NULL	NULL	NULL	KSY3	List1	NULL	NULL	NULL	NULL	NULL	NULL	NULL	NULL	NULL	0	z	1	3	277399	0	{/}	603	278002
좌우반구com(CVF, UVF, BVF)_3	13	1	<?xml version="1.0"?>\n<Clock xmlns:dt="urn:schemas-microsoft-com:datatypes"><Description dt:dt="string">E-Prime Primary Realtime Clock</Description><StartTime><Timestamp dt:dt="int">0</Timestamp><DateUtc dt:dt="string">2020-10-09T02:01:44Z</DateUtc></StartTime><FrequencyChanges><FrequencyChange><Frequency dt:dt="r8">2699960000</Frequency><Timestamp dt:dt="r8">4.34127604011373E+15</Timestamp><Cur…	좌우반구com(CVF, UVF, BVF)_3-013-1	60.021	1.0.0.165	1	922987464	Professional	2.0.10.242	2.0.10.356	10-09-2020	2020-10-09 오전 2:01:45	11:01:45	2.0.10.252	58		1	z	단위	107	1	58	NULL	NULL	NULL	NULL	NULL	NULL	KSY3	List1	NULL	NULL	NULL	NULL	NULL	NULL	NULL	NULL	NULL	0	z	0	3	182499	0	{/}	576	183075
좌우반구com(CVF, UVF, BVF)_3	13	1	<?xml version="1.0"?>\n<Clock xmlns:dt="urn:schemas-microsoft-com:datatypes"><Description dt:dt="string">E-Prime Primary Realtime Clock</Description><StartTime><Timestamp dt:dt="int">0</Timestamp><DateUtc dt:dt="string">2020-10-09T02:01:44Z</DateUtc></StartTime><FrequencyChanges><FrequencyChange><Frequency dt:dt="r8">2699960000</Frequency><Timestamp dt:dt="r8">4.34127604011373E+15</Timestamp><Cur…	좌우반구com(CVF, UVF, BVF)_3-013-1	60.021	1.0.0.165	1	922987464	Professional	2.0.10.242	2.0.10.356	10-09-2020	2020-10-09 오전 2:01:45	11:01:45	2.0.10.252	191		1	z	담화	NULL	NULL	NULL	131	1	59	NULL	NULL	NULL	KSY3	List2	NULL	NULL	NULL	NULL	NULL	NULL	NULL	NULL	NULL	0	z	0	3	558452	0	{/}	452	558904
좌우반구com(CVF, UVF, BVF)_3	13	1	<?xml version="1.0"?>\n<Clock xmlns:dt="urn:schemas-microsoft-com:datatypes"><Description dt:dt="string">E-Prime Primary Realtime Clock</Description><StartTime><Timestamp dt:dt="int">0</Timestamp><DateUtc dt:dt="string">2020-10-09T02:01:44Z</DateUtc></StartTime><FrequencyChanges><FrequencyChange><Frequency dt:dt="r8">2699960000</Frequency><Timestamp dt:dt="r8">4.34127604011373E+15</Timestamp><Cur…	좌우반구com(CVF, UVF, BVF)_3-013-1	60.021	1.0.0.165	1	922987464	Professional	2.0.10.242	2.0.10.356	10-09-2020	2020-10-09 오전 2:01:45	11:01:45	2.0.10.252	162		1	z	대문	NULL	NULL	NULL	122	1	30	NULL	NULL	NULL	KSY3	List2	NULL	NULL	NULL	NULL	NULL	NULL	NULL	NULL	NULL	0	z	0	4	478480	0	{/}	448	478928
좌우반구com(CVF, UVF, BVF)_3	13	1	<?xml version="1.0"?>\n<Clock xmlns:dt="urn:schemas-microsoft-com:datatypes"><Description dt:dt="string">E-Prime Primary Realtime Clock</Description><StartTime><Timestamp dt:dt="int">0</Timestamp><DateUtc dt:dt="string">2020-10-09T02:01:44Z</DateUtc></StartTime><FrequencyChanges><FrequencyChange><Frequency dt:dt="r8">2699960000</Frequency><Timestamp dt:dt="r8">4.34127604011373E+15</Timestamp><Cur…	좌우반구com(CVF, UVF, BVF)_3-013-1	60.021	1.0.0.165	1	922987464	Professional	2.0.10.242	2.0.10.356	10-09-2020	2020-10-09 오전 2:01:45	11:01:45	2.0.10.252	59		1	z	대중	85	1	59	NULL	NULL	NULL	NULL	NULL	NULL	KSY3	List1	NULL	NULL	NULL	NULL	NULL	NULL	NULL	NULL	NULL	0	z	0	3	185281	0	{/}	618	185899
좌우반구com(CVF, UVF, BVF)_3	13	1	<?xml version="1.0"?>\n<Clock xmlns:dt="urn:schemas-microsoft-com:datatypes"><Description dt:dt="string">E-Prime Primary Realtime Clock</Description><StartTime><Timestamp dt:dt="int">0</Timestamp><DateUtc dt:dt="string">2020-10-09T02:01:44Z</DateUtc></StartTime><FrequencyChanges><FrequencyChange><Frequency dt:dt="r8">2699960000</Frequency><Timestamp dt:dt="r8">4.34127604011373E+15</Timestamp><Cur…	좌우반구com(CVF, UVF, BVF)_3-013-1	60.021	1.0.0.165	1	922987464	Professional	2.0.10.242	2.0.10.356	10-09-2020	2020-10-09 오전 2:01:45	11:01:45	2.0.10.252	258		1	z	도박	NULL	NULL	NULL	126	1	126	NULL	NULL	NULL	KSY3	List2	NULL	NULL	NULL	NULL	NULL	NULL	NULL	NULL	NULL	0	z	0	3	741905	0	{/}	421	742326
좌우반구com(CVF, UVF, BVF)_3	13	1	<?xml version="1.0"?>\n<Clock xmlns:dt="urn:schemas-microsoft-com:datatypes"><Description dt:dt="string">E-Prime Primary Realtime Clock</Description><StartTime><Timestamp dt:dt="int">0</Timestamp><DateUtc dt:dt="string">2020-10-09T02:01:44Z</DateUtc></StartTime><FrequencyChanges><FrequencyChange><Frequency dt:dt="r8">2699960000</Frequency><Timestamp dt:dt="r8">4.34127604011373E+15</Timestamp><Cur…	좌우반구com(CVF, UVF, BVF)_3-013-1	60.021	1.0.0.165	1	922987464	Professional	2.0.10.242	2.0.10.356	10-09-2020	2020-10-09 오전 2:01:45	11:01:45	2.0.10.252	363		2	{/}	도휘	NULL	NULL	NULL	NULL	NULL	NULL	41	1	99	KSY2	List3	NULL	NULL	NULL	NULL	NULL	NULL	NULL	NULL	NULL	1	{/}	1	3	1046232	0	{/}	435	1046667
좌우반구com(CVF, UVF, BVF)_3	13	1	<?xml version="1.0"?>\n<Clock xmlns:dt="urn:schemas-microsoft-com:datatypes"><Description dt:dt="string">E-Prime Primary Realtime Clock</Description><StartTime><Timestamp dt:dt="int">0</Timestamp><DateUtc dt:dt="string">2020-10-09T02:01:44Z</DateUtc></StartTime><FrequencyChanges><FrequencyChange><Frequency dt:dt="r8">2699960000</Frequency><Timestamp dt:dt="r8">4.34127604011373E+15</Timestamp><Cur…	좌우반구com(CVF, UVF, BVF)_3-013-1	60.021	1.0.0.165	1	922987464	Professional	2.0.10.242	2.0.10.356	10-09-2020	2020-10-09 오전 2:01:45	11:01:45	2.0.10.252	360		1	z	동의	NULL	NULL	NULL	NULL	NULL	NULL	15	1	96	KSY3	List3	NULL	NULL	NULL	NULL	NULL	NULL	NULL	NULL	NULL	0	z	0	4	1038069	0	{/}	494	1038563
좌우반구com(CVF, UVF, BVF)_3	13	1	<?xml version="1.0"?>\n<Clock xmlns:dt="urn:schemas-microsoft-com:datatypes"><Description dt:dt="string">E-Prime Primary Realtime Clock</Description><StartTime><Timestamp dt:dt="int">0</Timestamp><DateUtc dt:dt="string">2020-10-09T02:01:44Z</DateUtc></StartTime><FrequencyChanges><FrequencyChange><Frequency dt:dt="r8">2699960000</Frequency><Timestamp dt:dt="r8">4.34127604011373E+15</Timestamp><Cur…	좌우반구com(CVF, UVF, BVF)_3-013-1	60.021	1.0.0.165	1	922987464	Professional	2.0.10.242	2.0.10.356	10-09-2020	2020-10-09 오전 2:01:45	11:01:45	2.0.10.252	32		2	{/}	득관	124	1	32	NULL	NULL	NULL	NULL	NULL	NULL	KSY4	List1	NULL	NULL	NULL	NULL	NULL	NULL	NULL	NULL	NULL	1	{/}	0	4	112357	0	{/}	553	112910
좌우반구com(CVF, UVF, BVF)_3	13	1	<?xml version="1.0"?>\n<Clock xmlns:dt="urn:schemas-microsoft-com:datatypes"><Description dt:dt="string">E-Prime Primary Realtime Clock</Description><StartTime><Timestamp dt:dt="int">0</Timestamp><DateUtc dt:dt="string">2020-10-09T02:01:44Z</DateUtc></StartTime><FrequencyChanges><FrequencyChange><Frequency dt:dt="r8">2699960000</Frequency><Timestamp dt:dt="r8">4.34127604011373E+15</Timestamp><Cur…	좌우반구com(CVF, UVF, BVF)_3-013-1	60.021	1.0.0.165	1	922987464	Professional	2.0.10.242	2.0.10.356	10-09-2020	2020-10-09 오전 2:01:45	11:01:45	2.0.10.252	316		2	{/}	득동	NULL	NULL	NULL	NULL	NULL	NULL	123	1	52	KSY	List3	0		0	0	917994	183		0	0	1	{/}	0	3	918177	0	{/}	388	918565
좌우반구com(CVF, UVF, BVF)_3	13	1	<?xml version="1.0"?>\n<Clock xmlns:dt="urn:schemas-microsoft-com:datatypes"><Description dt:dt="string">E-Prime Primary Realtime Clock</Description><StartTime><Timestamp dt:dt="int">0</Timestamp><DateUtc dt:dt="string">2020-10-09T02:01:44Z</DateUtc></StartTime><FrequencyChanges><FrequencyChange><Frequency dt:dt="r8">2699960000</Frequency><Timestamp dt:dt="r8">4.34127604011373E+15</Timestamp><Cur…	좌우반구com(CVF, UVF, BVF)_3-013-1	60.021	1.0.0.165	1	922987464	Professional	2.0.10.242	2.0.10.356	10-09-2020	2020-10-09 오전 2:01:45	11:01:45	2.0.10.252	249		2	{/}	득생	NULL	NULL	NULL	61	1	117	NULL	NULL	NULL	KSY	List2	0		0	-1	716980	183		0	0	1	{/}	1	3	717163	0	{/}	467	717630
좌우반구com(CVF, UVF, BVF)_3	13	1	<?xml version="1.0"?>\n<Clock xmlns:dt="urn:schemas-microsoft-com:datatypes"><Description dt:dt="string">E-Prime Primary Realtime Clock</Description><StartTime><Timestamp dt:dt="int">0</Timestamp><DateUtc dt:dt="string">2020-10-09T02:01:44Z</DateUtc></StartTime><FrequencyChanges><FrequencyChange><Frequency dt:dt="r8">2699960000</Frequency><Timestamp dt:dt="r8">4.34127604011373E+15</Timestamp><Cur…	좌우반구com(CVF, UVF, BVF)_3-013-1	60.021	1.0.0.165	1	922987464	Professional	2.0.10.242	2.0.10.356	10-09-2020	2020-10-09 오전 2:01:45	11:01:45	2.0.10.252	319		2	{/}	득외	NULL	NULL	NULL	NULL	NULL	NULL	63	1	55	KSY	List3	0		0	-1	925941	183		0	0	1	{/}	0	3	926124	0	{/}	616	926740
좌우반구com(CVF, UVF, BVF)_3	13	1	<?xml version="1.0"?>\n<Clock xmlns:dt="urn:schemas-microsoft-com:datatypes"><Description dt:dt="string">E-Prime Primary Realtime Clock</Description><StartTime><Timestamp dt:dt="int">0</Timestamp><DateUtc dt:dt="string">2020-10-09T02:01:44Z</DateUtc></StartTime><FrequencyChanges><FrequencyChange><Frequency dt:dt="r8">2699960000</Frequency><Timestamp dt:dt="r8">4.34127604011373E+15</Timestamp><Cur…	좌우반구com(CVF, UVF, BVF)_3-013-1	60.021	1.0.0.165	1	922987464	Professional	2.0.10.242	2.0.10.356	10-09-2020	2020-10-09 오전 2:01:45	11:01:45	2.0.10.252	255		2	{/}	란공	NULL	NULL	NULL	60	1	123	NULL	NULL	NULL	KSY4	List2	NULL	NULL	NULL	NULL	NULL	NULL	NULL	NULL	NULL	1	{/}	0	3	733491	0	{/}	611	734102
좌우반구com(CVF, UVF, BVF)_3	13	1	<?xml version="1.0"?>\n<Clock xmlns:dt="urn:schemas-microsoft-com:datatypes"><Description dt:dt="string">E-Prime Primary Realtime Clock</Description><StartTime><Timestamp dt:dt="int">0</Timestamp><DateUtc dt:dt="string">2020-10-09T02:01:44Z</DateUtc></StartTime><FrequencyChanges><FrequencyChange><Frequency dt:dt="r8">2699960000</Frequency><Timestamp dt:dt="r8">4.34127604011373E+15</Timestamp><Cur…	좌우반구com(CVF, UVF, BVF)_3-013-1	60.021	1.0.0.165	1	922987464	Professional	2.0.10.242	2.0.10.356	10-09-2020	2020-10-09 오전 2:01:45	11:01:45	2.0.10.252	154		2	{/}	량필	NULL	NULL	NULL	22	1	22	NULL	NULL	NULL	KSY2	List2	NULL	NULL	NULL	NULL	NULL	NULL	NULL	NULL	NULL	1	{/}	0	4	457254	0	{/}	586	457840
좌우반구com(CVF, UVF, BVF)_3	13	1	<?xml version="1.0"?>\n<Clock xmlns:dt="urn:schemas-microsoft-com:datatypes"><Description dt:dt="string">E-Prime Primary Realtime Clock</Description><StartTime><Timestamp dt:dt="int">0</Timestamp><DateUtc dt:dt="string">2020-10-09T02:01:44Z</DateUtc></StartTime><FrequencyChanges><FrequencyChange><Frequency dt:dt="r8">2699960000</Frequency><Timestamp dt:dt="r8">4.34127604011373E+15</Timestamp><Cur…	좌우반구com(CVF, UVF, BVF)_3-013-1	60.021	1.0.0.165	1	922987464	Professional	2.0.10.242	2.0.10.356	10-09-2020	2020-10-09 오전 2:01:45	11:01:45	2.0.10.252	205		2	{/}	려제	NULL	NULL	NULL	85	1	73	NULL	NULL	NULL	KSY	List2	0		0	-1	596605	183		0	0	1	{/}	1	3	596788	0	{/}	451	597239
좌우반구com(CVF, UVF, BVF)_3	13	1	<?xml version="1.0"?>\n<Clock xmlns:dt="urn:schemas-microsoft-com:datatypes"><Description dt:dt="string">E-Prime Primary Realtime Clock</Description><StartTime><Timestamp dt:dt="int">0</Timestamp><DateUtc dt:dt="string">2020-10-09T02:01:44Z</DateUtc></StartTime><FrequencyChanges><FrequencyChange><Frequency dt:dt="r8">2699960000</Frequency><Timestamp dt:dt="r8">4.34127604011373E+15</Timestamp><Cur…	좌우반구com(CVF, UVF, BVF)_3-013-1	60.021	1.0.0.165	1	922987464	Professional	2.0.10.242	2.0.10.356	10-09-2020	2020-10-09 오전 2:01:45	11:01:45	2.0.10.252	87		2	{/}	려최	6	1	87	NULL	NULL	NULL	NULL	NULL	NULL	KSY3	List1	NULL	NULL	NULL	NULL	NULL	NULL	NULL	NULL	NULL	1	{/}	1	3	263737	0	{/}	481	264218
좌우반구com(CVF, UVF, BVF)_3	13	1	<?xml version="1.0"?>\n<Clock xmlns:dt="urn:schemas-microsoft-com:datatypes"><Description dt:dt="string">E-Prime Primary Realtime Clock</Description><StartTime><Timestamp dt:dt="int">0</Timestamp><DateUtc dt:dt="string">2020-10-09T02:01:44Z</DateUtc></StartTime><FrequencyChanges><FrequencyChange><Frequency dt:dt="r8">2699960000</Frequency><Timestamp dt:dt="r8">4.34127604011373E+15</Timestamp><Cur…	좌우반구com(CVF, UVF, BVF)_3-013-1	60.021	1.0.0.165	1	922987464	Professional	2.0.10.242	2.0.10.356	10-09-2020	2020-10-09 오전 2:01:45	11:01:45	2.0.10.252	335		2	{/}	려희	NULL	NULL	NULL	NULL	NULL	NULL	131	1	71	KSY3	List3	NULL	NULL	NULL	NULL	NULL	NULL	NULL	NULL	NULL	1	{/}	0	4	969676	0	{/}	464	970140
좌우반구com(CVF, UVF, BVF)_3	13	1	<?xml version="1.0"?>\n<Clock xmlns:dt="urn:schemas-microsoft-com:datatypes"><Description dt:dt="string">E-Prime Primary Realtime Clock</Description><StartTime><Timestamp dt:dt="int">0</Timestamp><DateUtc dt:dt="string">2020-10-09T02:01:44Z</DateUtc></StartTime><FrequencyChanges><FrequencyChange><Frequency dt:dt="r8">2699960000</Frequency><Timestamp dt:dt="r8">4.34127604011373E+15</Timestamp><Cur…	좌우반구com(CVF, UVF, BVF)_3-013-1	60.021	1.0.0.165	1	922987464	Professional	2.0.10.242	2.0.10.356	10-09-2020	2020-10-09 오전 2:01:45	11:01:45	2.0.10.252	300		2	{/}	력름	NULL	NULL	NULL	NULL	NULL	NULL	107	1	36	KSY2	List3	NULL	NULL	NULL	NULL	NULL	NULL	NULL	NULL	NULL	1	{/}	0	4	874226	0	{/}	442	874668
좌우반구com(CVF, UVF, BVF)_3	13	1	<?xml version="1.0"?>\n<Clock xmlns:dt="urn:schemas-microsoft-com:datatypes"><Description dt:dt="string">E-Prime Primary Realtime Clock</Description><StartTime><Timestamp dt:dt="int">0</Timestamp><DateUtc dt:dt="string">2020-10-09T02:01:44Z</DateUtc></StartTime><FrequencyChanges><FrequencyChange><Frequency dt:dt="r8">2699960000</Frequency><Timestamp dt:dt="r8">4.34127604011373E+15</Timestamp><Cur…	좌우반구com(CVF, UVF, BVF)_3-013-1	60.021	1.0.0.165	1	922987464	Professional	2.0.10.242	2.0.10.356	10-09-2020	2020-10-09 오전 2:01:45	11:01:45	2.0.10.252	190		2	{/}	례부	NULL	NULL	NULL	26	1	58	NULL	NULL	NULL	KSY3	List2	NULL	NULL	NULL	NULL	NULL	NULL	NULL	NULL	NULL	1	{/}	0	4	555903	0	{/}	344	556247
좌우반구com(CVF, UVF, BVF)_3	13	1	<?xml version="1.0"?>\n<Clock xmlns:dt="urn:schemas-microsoft-com:datatypes"><Description dt:dt="string">E-Prime Primary Realtime Clock</Description><StartTime><Timestamp dt:dt="int">0</Timestamp><DateUtc dt:dt="string">2020-10-09T02:01:44Z</DateUtc></StartTime><FrequencyChanges><FrequencyChange><Frequency dt:dt="r8">2699960000</Frequency><Timestamp dt:dt="r8">4.34127604011373E+15</Timestamp><Cur…	좌우반구com(CVF, UVF, BVF)_3-013-1	60.021	1.0.0.165	1	922987464	Professional	2.0.10.242	2.0.10.356	10-09-2020	2020-10-09 오전 2:01:45	11:01:45	2.0.10.252	122		2	{/}	록어	11	1	122	NULL	NULL	NULL	NULL	NULL	NULL	KSY4	List1	NULL	NULL	NULL	NULL	NULL	NULL	NULL	NULL	NULL	1	{/}	0	3	358921	0	{/}	776	359697
좌우반구com(CVF, UVF, BVF)_3	13	1	<?xml version="1.0"?>\n<Clock xmlns:dt="urn:schemas-microsoft-com:datatypes"><Description dt:dt="string">E-Prime Primary Realtime Clock</Description><StartTime><Timestamp dt:dt="int">0</Timestamp><DateUtc dt:dt="string">2020-10-09T02:01:44Z</DateUtc></StartTime><FrequencyChanges><FrequencyChange><Frequency dt:dt="r8">2699960000</Frequency><Timestamp dt:dt="r8">4.34127604011373E+15</Timestamp><Cur…	좌우반구com(CVF, UVF, BVF)_3-013-1	60.021	1.0.0.165	1	922987464	Professional	2.0.10.242	2.0.10.356	10-09-2020	2020-10-09 오전 2:01:45	11:01:45	2.0.10.252	278		2	{/}	류궤	NULL	NULL	NULL	NULL	NULL	NULL	132	1	14	KSY4	List3	NULL	NULL	NULL	NULL	NULL	NULL	NULL	NULL	NULL	0	{/}	0	4	814480	0	z	373	814853
좌우반구com(CVF, UVF, BVF)_3	13	1	<?xml version="1.0"?>\n<Clock xmlns:dt="urn:schemas-microsoft-com:datatypes"><Description dt:dt="string">E-Prime Primary Realtime Clock</Description><StartTime><Timestamp dt:dt="int">0</Timestamp><DateUtc dt:dt="string">2020-10-09T02:01:44Z</DateUtc></StartTime><FrequencyChanges><FrequencyChange><Frequency dt:dt="r8">2699960000</Frequency><Timestamp dt:dt="r8">4.34127604011373E+15</Timestamp><Cur…	좌우반구com(CVF, UVF, BVF)_3-013-1	60.021	1.0.0.165	1	922987464	Professional	2.0.10.242	2.0.10.356	10-09-2020	2020-10-09 오전 2:01:45	11:01:45	2.0.10.252	16		2	{/}	류란	23	1	16	NULL	NULL	NULL	NULL	NULL	NULL	KSY2	List1	NULL	NULL	NULL	NULL	NULL	NULL	NULL	NULL	NULL	1	{/}	0	3	68955	0	{/}	521	69476
좌우반구com(CVF, UVF, BVF)_3	13	1	<?xml version="1.0"?>\n<Clock xmlns:dt="urn:schemas-microsoft-com:datatypes"><Description dt:dt="string">E-Prime Primary Realtime Clock</Description><StartTime><Timestamp dt:dt="int">0</Timestamp><DateUtc dt:dt="string">2020-10-09T02:01:44Z</DateUtc></StartTime><FrequencyChanges><FrequencyChange><Frequency dt:dt="r8">2699960000</Frequency><Timestamp dt:dt="r8">4.34127604011373E+15</Timestamp><Cur…	좌우반구com(CVF, UVF, BVF)_3-013-1	60.021	1.0.0.165	1	922987464	Professional	2.0.10.242	2.0.10.356	10-09-2020	2020-10-09 오전 2:01:45	11:01:45	2.0.10.252	293		2	{/}	류포	NULL	NULL	NULL	NULL	NULL	NULL	117	1	29	KSY3	List3	NULL	NULL	NULL	NULL	NULL	NULL	NULL	NULL	NULL	1	{/}	0	4	855066	0	{/}	547	855613
좌우반구com(CVF, UVF, BVF)_3	13	1	<?xml version="1.0"?>\n<Clock xmlns:dt="urn:schemas-microsoft-com:datatypes"><Description dt:dt="string">E-Prime Primary Realtime Clock</Description><StartTime><Timestamp dt:dt="int">0</Timestamp><DateUtc dt:dt="string">2020-10-09T02:01:44Z</DateUtc></StartTime><FrequencyChanges><FrequencyChange><Frequency dt:dt="r8">2699960000</Frequency><Timestamp dt:dt="r8">4.34127604011373E+15</Timestamp><Cur…	좌우반구com(CVF, UVF, BVF)_3-013-1	60.021	1.0.0.165	1	922987464	Professional	2.0.10.242	2.0.10.356	10-09-2020	2020-10-09 오전 2:01:45	11:01:45	2.0.10.252	276		2	{/}	률법	NULL	NULL	NULL	NULL	NULL	NULL	59	1	12	KSY2	List3	NULL	NULL	NULL	NULL	NULL	NULL	NULL	NULL	NULL	0	{/}	0	3	808865	0	z	740	809605
좌우반구com(CVF, UVF, BVF)_3	13	1	<?xml version="1.0"?>\n<Clock xmlns:dt="urn:schemas-microsoft-com:datatypes"><Description dt:dt="string">E-Prime Primary Realtime Clock</Description><StartTime><Timestamp dt:dt="int">0</Timestamp><DateUtc dt:dt="string">2020-10-09T02:01:44Z</DateUtc></StartTime><FrequencyChanges><FrequencyChange><Frequency dt:dt="r8">2699960000</Frequency><Timestamp dt:dt="r8">4.34127604011373E+15</Timestamp><Cur…	좌우반구com(CVF, UVF, BVF)_3-013-1	60.021	1.0.0.165	1	922987464	Professional	2.0.10.242	2.0.10.356	10-09-2020	2020-10-09 오전 2:01:45	11:01:45	2.0.10.252	314		2	{/}	률법	NULL	NULL	NULL	NULL	NULL	NULL	129	1	50	KSY3	List3	NULL	NULL	NULL	NULL	NULL	NULL	NULL	NULL	NULL	1	{/}	1	3	912945	0	{/}	469	913414
좌우반구com(CVF, UVF, BVF)_3	13	1	<?xml version="1.0"?>\n<Clock xmlns:dt="urn:schemas-microsoft-com:datatypes"><Description dt:dt="string">E-Prime Primary Realtime Clock</Description><StartTime><Timestamp dt:dt="int">0</Timestamp><DateUtc dt:dt="string">2020-10-09T02:01:44Z</DateUtc></StartTime><FrequencyChanges><FrequencyChange><Frequency dt:dt="r8">2699960000</Frequency><Timestamp dt:dt="r8">4.34127604011373E+15</Timestamp><Cur…	좌우반구com(CVF, UVF, BVF)_3-013-1	60.021	1.0.0.165	1	922987464	Professional	2.0.10.242	2.0.10.356	10-09-2020	2020-10-09 오전 2:01:45	11:01:45	2.0.10.252	384		2	{/}	률시	NULL	NULL	NULL	NULL	NULL	NULL	54	1	120	KSY3	List3	NULL	NULL	NULL	NULL	NULL	NULL	NULL	NULL	NULL	1	{/}	0	3	1103929	0	{/}	409	1104338
좌우반구com(CVF, UVF, BVF)_3	13	1	<?xml version="1.0"?>\n<Clock xmlns:dt="urn:schemas-microsoft-com:datatypes"><Description dt:dt="string">E-Prime Primary Realtime Clock</Description><StartTime><Timestamp dt:dt="int">0</Timestamp><DateUtc dt:dt="string">2020-10-09T02:01:44Z</DateUtc></StartTime><FrequencyChanges><FrequencyChange><Frequency dt:dt="r8">2699960000</Frequency><Timestamp dt:dt="r8">4.34127604011373E+15</Timestamp><Cur…	좌우반구com(CVF, UVF, BVF)_3-013-1	60.021	1.0.0.165	1	922987464	Professional	2.0.10.242	2.0.10.356	10-09-2020	2020-10-09 오전 2:01:45	11:01:45	2.0.10.252	311		2	{/}	률훈	NULL	NULL	NULL	NULL	NULL	NULL	45	1	47	KSY	List3	0		0	0	904482	183		0	0	1	{/}	0	3	904665	0	{/}	443	905108
좌우반구com(CVF, UVF, BVF)_3	13	1	<?xml version="1.0"?>\n<Clock xmlns:dt="urn:schemas-microsoft-com:datatypes"><Description dt:dt="string">E-Prime Primary Realtime Clock</Description><StartTime><Timestamp dt:dt="int">0</Timestamp><DateUtc dt:dt="string">2020-10-09T02:01:44Z</DateUtc></StartTime><FrequencyChanges><FrequencyChange><Frequency dt:dt="r8">2699960000</Frequency><Timestamp dt:dt="r8">4.34127604011373E+15</Timestamp><Cur…	좌우반구com(CVF, UVF, BVF)_3-013-1	60.021	1.0.0.165	1	922987464	Professional	2.0.10.242	2.0.10.356	10-09-2020	2020-10-09 오전 2:01:45	11:01:45	2.0.10.252	212		2	{/}	름결	NULL	NULL	NULL	90	1	80	NULL	NULL	NULL	KSY4	List2	NULL	NULL	NULL	NULL	NULL	NULL	NULL	NULL	NULL	1	{/}	1	3	615615	0	{/}	440	616055
좌우반구com(CVF, UVF, BVF)_3	13	1	<?xml version="1.0"?>\n<Clock xmlns:dt="urn:schemas-microsoft-com:datatypes"><Description dt:dt="string">E-Prime Primary Realtime Clock</Description><StartTime><Timestamp dt:dt="int">0</Timestamp><DateUtc dt:dt="string">2020-10-09T02:01:44Z</DateUtc></StartTime><FrequencyChanges><FrequencyChange><Frequency dt:dt="r8">2699960000</Frequency><Timestamp dt:dt="r8">4.34127604011373E+15</Timestamp><Cur…	좌우반구com(CVF, UVF, BVF)_3-013-1	60.021	1.0.0.165	1	922987464	Professional	2.0.10.242	2.0.10.356	10-09-2020	2020-10-09 오전 2:01:45	11:01:45	2.0.10.252	352		2	{/}	름무	NULL	NULL	NULL	NULL	NULL	NULL	106	1	88	KSY4	List3	NULL	NULL	NULL	NULL	NULL	NULL	NULL	NULL	NULL	1	{/}	0	4	1016260	0	{/}	545	1016805
좌우반구com(CVF, UVF, BVF)_3	13	1	<?xml version="1.0"?>\n<Clock xmlns:dt="urn:schemas-microsoft-com:datatypes"><Description dt:dt="string">E-Prime Primary Realtime Clock</Description><StartTime><Timestamp dt:dt="int">0</Timestamp><DateUtc dt:dt="string">2020-10-09T02:01:44Z</DateUtc></StartTime><FrequencyChanges><FrequencyChange><Frequency dt:dt="r8">2699960000</Frequency><Timestamp dt:dt="r8">4.34127604011373E+15</Timestamp><Cur…	좌우반구com(CVF, UVF, BVF)_3-013-1	60.021	1.0.0.165	1	922987464	Professional	2.0.10.242	2.0.10.356	10-09-2020	2020-10-09 오전 2:01:45	11:01:45	2.0.10.252	263		2	{/}	리열	NULL	NULL	NULL	104	1	131	NULL	NULL	NULL	KSY2	List2	NULL	NULL	NULL	NULL	NULL	NULL	NULL	NULL	NULL	1	{/}	0	3	755200	0	{/}	709	755909
좌우반구com(CVF, UVF, BVF)_3	13	1	<?xml version="1.0"?>\n<Clock xmlns:dt="urn:schemas-microsoft-com:datatypes"><Description dt:dt="string">E-Prime Primary Realtime Clock</Description><StartTime><Timestamp dt:dt="int">0</Timestamp><DateUtc dt:dt="string">2020-10-09T02:01:44Z</DateUtc></StartTime><FrequencyChanges><FrequencyChange><Frequency dt:dt="r8">2699960000</Frequency><Timestamp dt:dt="r8">4.34127604011373E+15</Timestamp><Cur…	좌우반구com(CVF, UVF, BVF)_3-013-1	60.021	1.0.0.165	1	922987464	Professional	2.0.10.242	2.0.10.356	10-09-2020	2020-10-09 오전 2:01:45	11:01:45	2.0.10.252	155		2	{/}	림밀	NULL	NULL	NULL	21	1	23	NULL	NULL	NULL	KSY3	List2	NULL	NULL	NULL	NULL	NULL	NULL	NULL	NULL	NULL	1	{/}	0	3	460036	0	{/}	388	460424
좌우반구com(CVF, UVF, BVF)_3	13	1	<?xml version="1.0"?>\n<Clock xmlns:dt="urn:schemas-microsoft-com:datatypes"><Description dt:dt="string">E-Prime Primary Realtime Clock</Description><StartTime><Timestamp dt:dt="int">0</Timestamp><DateUtc dt:dt="string">2020-10-09T02:01:44Z</DateUtc></StartTime><FrequencyChanges><FrequencyChange><Frequency dt:dt="r8">2699960000</Frequency><Timestamp dt:dt="r8">4.34127604011373E+15</Timestamp><Cur…	좌우반구com(CVF, UVF, BVF)_3-013-1	60.021	1.0.0.165	1	922987464	Professional	2.0.10.242	2.0.10.356	10-09-2020	2020-10-09 오전 2:01:45	11:01:45	2.0.10.252	50		2	{/}	마요	13	1	50	NULL	NULL	NULL	NULL	NULL	NULL	KSY3	List1	NULL	NULL	NULL	NULL	NULL	NULL	NULL	NULL	NULL	1	{/}	0	3	161323	0	{/}	497	161820
좌우반구com(CVF, UVF, BVF)_3	13	1	<?xml version="1.0"?>\n<Clock xmlns:dt="urn:schemas-microsoft-com:datatypes"><Description dt:dt="string">E-Prime Primary Realtime Clock</Description><StartTime><Timestamp dt:dt="int">0</Timestamp><DateUtc dt:dt="string">2020-10-09T02:01:44Z</DateUtc></StartTime><FrequencyChanges><FrequencyChange><Frequency dt:dt="r8">2699960000</Frequency><Timestamp dt:dt="r8">4.34127604011373E+15</Timestamp><Cur…	좌우반구com(CVF, UVF, BVF)_3-013-1	60.021	1.0.0.165	1	922987464	Professional	2.0.10.242	2.0.10.356	10-09-2020	2020-10-09 오전 2:01:45	11:01:45	2.0.10.252	176		2	{/}	망습	NULL	NULL	NULL	51	1	44	NULL	NULL	NULL	KSY	List2	0		0	0	516850	183		0	0	1	{/}	0	3	517033	0	{/}	503	517536
좌우반구com(CVF, UVF, BVF)_3	13	1	<?xml version="1.0"?>\n<Clock xmlns:dt="urn:schemas-microsoft-com:datatypes"><Description dt:dt="string">E-Prime Primary Realtime Clock</Description><StartTime><Timestamp dt:dt="int">0</Timestamp><DateUtc dt:dt="string">2020-10-09T02:01:44Z</DateUtc></StartTime><FrequencyChanges><FrequencyChange><Frequency dt:dt="r8">2699960000</Frequency><Timestamp dt:dt="r8">4.34127604011373E+15</Timestamp><Cur…	좌우반구com(CVF, UVF, BVF)_3-013-1	60.021	1.0.0.165	1	922987464	Professional	2.0.10.242	2.0.10.356	10-09-2020	2020-10-09 오전 2:01:45	11:01:45	2.0.10.252	392		1	z	망신	NULL	NULL	NULL	NULL	NULL	NULL	69	1	128	KSY3	List3	NULL	NULL	NULL	NULL	NULL	NULL	NULL	NULL	NULL	0	z	0	3	1125588	0	{/}	454	1126042
좌우반구com(CVF, UVF, BVF)_3	13	1	<?xml version="1.0"?>\n<Clock xmlns:dt="urn:schemas-microsoft-com:datatypes"><Description dt:dt="string">E-Prime Primary Realtime Clock</Description><StartTime><Timestamp dt:dt="int">0</Timestamp><DateUtc dt:dt="string">2020-10-09T02:01:44Z</DateUtc></StartTime><FrequencyChanges><FrequencyChange><Frequency dt:dt="r8">2699960000</Frequency><Timestamp dt:dt="r8">4.34127604011373E+15</Timestamp><Cur…	좌우반구com(CVF, UVF, BVF)_3-013-1	60.021	1.0.0.165	1	922987464	Professional	2.0.10.242	2.0.10.356	10-09-2020	2020-10-09 오전 2:01:45	11:01:45	2.0.10.252	340		1	z	매력	NULL	NULL	NULL	NULL	NULL	NULL	124	1	76	KSY3	List3	NULL	NULL	NULL	NULL	NULL	NULL	NULL	NULL	NULL	1	z	0	3	983071	0	z	590	983661
좌우반구com(CVF, UVF, BVF)_3	13	1	<?xml version="1.0"?>\n<Clock xmlns:dt="urn:schemas-microsoft-com:datatypes"><Description dt:dt="string">E-Prime Primary Realtime Clock</Description><StartTime><Timestamp dt:dt="int">0</Timestamp><DateUtc dt:dt="string">2020-10-09T02:01:44Z</DateUtc></StartTime><FrequencyChanges><FrequencyChange><Frequency dt:dt="r8">2699960000</Frequency><Timestamp dt:dt="r8">4.34127604011373E+15</Timestamp><Cur…	좌우반구com(CVF, UVF, BVF)_3-013-1	60.021	1.0.0.165	1	922987464	Professional	2.0.10.242	2.0.10.356	10-09-2020	2020-10-09 오전 2:01:45	11:01:45	2.0.10.252	52		2	{/}	매소	68	1	52	NULL	NULL	NULL	NULL	NULL	NULL	KSY	List1	0		0	-1	166471	183		0	0	1	{/}	1	3	166654	0	{/}	397	167051
좌우반구com(CVF, UVF, BVF)_3	13	1	<?xml version="1.0"?>\n<Clock xmlns:dt="urn:schemas-microsoft-com:datatypes"><Description dt:dt="string">E-Prime Primary Realtime Clock</Description><StartTime><Timestamp dt:dt="int">0</Timestamp><DateUtc dt:dt="string">2020-10-09T02:01:44Z</DateUtc></StartTime><FrequencyChanges><FrequencyChange><Frequency dt:dt="r8">2699960000</Frequency><Timestamp dt:dt="r8">4.34127604011373E+15</Timestamp><Cur…	좌우반구com(CVF, UVF, BVF)_3-013-1	60.021	1.0.0.165	1	922987464	Professional	2.0.10.242	2.0.10.356	10-09-2020	2020-10-09 오전 2:01:45	11:01:45	2.0.10.252	289		1	z	모습	NULL	NULL	NULL	NULL	NULL	NULL	34	1	25	KSY3	List3	NULL	NULL	NULL	NULL	NULL	NULL	NULL	NULL	NULL	1	z	0	4	844253	0	z	464	844717
좌우반구com(CVF, UVF, BVF)_3	13	1	<?xml version="1.0"?>\n<Clock xmlns:dt="urn:schemas-microsoft-com:datatypes"><Description dt:dt="string">E-Prime Primary Realtime Clock</Description><StartTime><Timestamp dt:dt="int">0</Timestamp><DateUtc dt:dt="string">2020-10-09T02:01:44Z</DateUtc></StartTime><FrequencyChanges><FrequencyChange><Frequency dt:dt="r8">2699960000</Frequency><Timestamp dt:dt="r8">4.34127604011373E+15</Timestamp><Cur…	좌우반구com(CVF, UVF, BVF)_3-013-1	60.021	1.0.0.165	1	922987464	Professional	2.0.10.242	2.0.10.356	10-09-2020	2020-10-09 오전 2:01:45	11:01:45	2.0.10.252	143		1	z	모형	NULL	NULL	NULL	111	1	11	NULL	NULL	NULL	KSY4	List2	NULL	NULL	NULL	NULL	NULL	NULL	NULL	NULL	NULL	0	z	1	3	426847	0	{/}	500	427347
좌우반구com(CVF, UVF, BVF)_3	13	1	<?xml version="1.0"?>\n<Clock xmlns:dt="urn:schemas-microsoft-com:datatypes"><Description dt:dt="string">E-Prime Primary Realtime Clock</Description><StartTime><Timestamp dt:dt="int">0</Timestamp><DateUtc dt:dt="string">2020-10-09T02:01:44Z</DateUtc></StartTime><FrequencyChanges><FrequencyChange><Frequency dt:dt="r8">2699960000</Frequency><Timestamp dt:dt="r8">4.34127604011373E+15</Timestamp><Cur…	좌우반구com(CVF, UVF, BVF)_3-013-1	60.021	1.0.0.165	1	922987464	Professional	2.0.10.242	2.0.10.356	10-09-2020	2020-10-09 오전 2:01:45	11:01:45	2.0.10.252	223		2	{/}	목력	NULL	NULL	NULL	55	1	91	NULL	NULL	NULL	KSY4	List2	NULL	NULL	NULL	NULL	NULL	NULL	NULL	NULL	NULL	1	{/}	0	4	645422	0	{/}	696	646118
좌우반구com(CVF, UVF, BVF)_3	13	1	<?xml version="1.0"?>\n<Clock xmlns:dt="urn:schemas-microsoft-com:datatypes"><Description dt:dt="string">E-Prime Primary Realtime Clock</Description><StartTime><Timestamp dt:dt="int">0</Timestamp><DateUtc dt:dt="string">2020-10-09T02:01:44Z</DateUtc></StartTime><FrequencyChanges><FrequencyChange><Frequency dt:dt="r8">2699960000</Frequency><Timestamp dt:dt="r8">4.34127604011373E+15</Timestamp><Cur…	좌우반구com(CVF, UVF, BVF)_3-013-1	60.021	1.0.0.165	1	922987464	Professional	2.0.10.242	2.0.10.356	10-09-2020	2020-10-09 오전 2:01:45	11:01:45	2.0.10.252	231		1	z	목록	NULL	NULL	NULL	33	1	99	NULL	NULL	NULL	KSY4	List2	NULL	NULL	NULL	NULL	NULL	NULL	NULL	NULL	NULL	1	z	0	4	667781	0	z	506	668287
좌우반구com(CVF, UVF, BVF)_3	13	1	<?xml version="1.0"?>\n<Clock xmlns:dt="urn:schemas-microsoft-com:datatypes"><Description dt:dt="string">E-Prime Primary Realtime Clock</Description><StartTime><Timestamp dt:dt="int">0</Timestamp><DateUtc dt:dt="string">2020-10-09T02:01:44Z</DateUtc></StartTime><FrequencyChanges><FrequencyChange><Frequency dt:dt="r8">2699960000</Frequency><Timestamp dt:dt="r8">4.34127604011373E+15</Timestamp><Cur…	좌우반구com(CVF, UVF, BVF)_3-013-1	60.021	1.0.0.165	1	922987464	Professional	2.0.10.242	2.0.10.356	10-09-2020	2020-10-09 오전 2:01:45	11:01:45	2.0.10.252	395		1	z	목적	NULL	NULL	NULL	NULL	NULL	NULL	8	1	131	KSY4	List3	NULL	NULL	NULL	NULL	NULL	NULL	NULL	NULL	NULL	0	z	1	3	1133602	0	{/}	328	1133930
좌우반구com(CVF, UVF, BVF)_3	13	1	<?xml version="1.0"?>\n<Clock xmlns:dt="urn:schemas-microsoft-com:datatypes"><Description dt:dt="string">E-Prime Primary Realtime Clock</Description><StartTime><Timestamp dt:dt="int">0</Timestamp><DateUtc dt:dt="string">2020-10-09T02:01:44Z</DateUtc></StartTime><FrequencyChanges><FrequencyChange><Frequency dt:dt="r8">2699960000</Frequency><Timestamp dt:dt="r8">4.34127604011373E+15</Timestamp><Cur…	좌우반구com(CVF, UVF, BVF)_3-013-1	60.021	1.0.0.165	1	922987464	Professional	2.0.10.242	2.0.10.356	10-09-2020	2020-10-09 오전 2:01:45	11:01:45	2.0.10.252	136		2	{/}	목퇴	NULL	NULL	NULL	86	1	4	NULL	NULL	NULL	KSY3	List2	NULL	NULL	NULL	NULL	NULL	NULL	NULL	NULL	NULL	1	{/}	0	3	406971	0	{/}	670	407641
좌우반구com(CVF, UVF, BVF)_3	13	1	<?xml version="1.0"?>\n<Clock xmlns:dt="urn:schemas-microsoft-com:datatypes"><Description dt:dt="string">E-Prime Primary Realtime Clock</Description><StartTime><Timestamp dt:dt="int">0</Timestamp><DateUtc dt:dt="string">2020-10-09T02:01:44Z</DateUtc></StartTime><FrequencyChanges><FrequencyChange><Frequency dt:dt="r8">2699960000</Frequency><Timestamp dt:dt="r8">4.34127604011373E+15</Timestamp><Cur…	좌우반구com(CVF, UVF, BVF)_3-013-1	60.021	1.0.0.165	1	922987464	Professional	2.0.10.242	2.0.10.356	10-09-2020	2020-10-09 오전 2:01:45	11:01:45	2.0.10.252	269		2	{/}	무록	NULL	NULL	NULL	NULL	NULL	NULL	12	1	5	KSY	List3	0		0	0	789472	183		0	0	1	{/}	0	3	789655	0	{/}	478	790133
좌우반구com(CVF, UVF, BVF)_3	13	1	<?xml version="1.0"?>\n<Clock xmlns:dt="urn:schemas-microsoft-com:datatypes"><Description dt:dt="string">E-Prime Primary Realtime Clock</Description><StartTime><Timestamp dt:dt="int">0</Timestamp><DateUtc dt:dt="string">2020-10-09T02:01:44Z</DateUtc></StartTime><FrequencyChanges><FrequencyChange><Frequency dt:dt="r8">2699960000</Frequency><Timestamp dt:dt="r8">4.34127604011373E+15</Timestamp><Cur…	좌우반구com(CVF, UVF, BVF)_3-013-1	60.021	1.0.0.165	1	922987464	Professional	2.0.10.242	2.0.10.356	10-09-2020	2020-10-09 오전 2:01:45	11:01:45	2.0.10.252	68		1	z	무엇	19	1	68	NULL	NULL	NULL	NULL	NULL	NULL	KSY4	List1	NULL	NULL	NULL	NULL	NULL	NULL	NULL	NULL	NULL	1	z	1	3	210439	0	z	628	211067
좌우반구com(CVF, UVF, BVF)_3	13	1	<?xml version="1.0"?>\n<Clock xmlns:dt="urn:schemas-microsoft-com:datatypes"><Description dt:dt="string">E-Prime Primary Realtime Clock</Description><StartTime><Timestamp dt:dt="int">0</Timestamp><DateUtc dt:dt="string">2020-10-09T02:01:44Z</DateUtc></StartTime><FrequencyChanges><FrequencyChange><Frequency dt:dt="r8">2699960000</Frequency><Timestamp dt:dt="r8">4.34127604011373E+15</Timestamp><Cur…	좌우반구com(CVF, UVF, BVF)_3-013-1	60.021	1.0.0.165	1	922987464	Professional	2.0.10.242	2.0.10.356	10-09-2020	2020-10-09 오전 2:01:45	11:01:45	2.0.10.252	46		1	z	무형	73	1	46	NULL	NULL	NULL	NULL	NULL	NULL	KSY4	List1	NULL	NULL	NULL	NULL	NULL	NULL	NULL	NULL	NULL	0	z	1	3	150393	0	{/}	450	150843
좌우반구com(CVF, UVF, BVF)_3	13	1	<?xml version="1.0"?>\n<Clock xmlns:dt="urn:schemas-microsoft-com:datatypes"><Description dt:dt="string">E-Prime Primary Realtime Clock</Description><StartTime><Timestamp dt:dt="int">0</Timestamp><DateUtc dt:dt="string">2020-10-09T02:01:44Z</DateUtc></StartTime><FrequencyChanges><FrequencyChange><Frequency dt:dt="r8">2699960000</Frequency><Timestamp dt:dt="r8">4.34127604011373E+15</Timestamp><Cur…	좌우반구com(CVF, UVF, BVF)_3-013-1	60.021	1.0.0.165	1	922987464	Professional	2.0.10.242	2.0.10.356	10-09-2020	2020-10-09 오전 2:01:45	11:01:45	2.0.10.252	244		1	z	물건	NULL	NULL	NULL	132	1	112	NULL	NULL	NULL	KSY4	List2	NULL	NULL	NULL	NULL	NULL	NULL	NULL	NULL	NULL	1	z	0	4	703202	0	z	460	703662
좌우반구com(CVF, UVF, BVF)_3	13	1	<?xml version="1.0"?>\n<Clock xmlns:dt="urn:schemas-microsoft-com:datatypes"><Description dt:dt="string">E-Prime Primary Realtime Clock</Description><StartTime><Timestamp dt:dt="int">0</Timestamp><DateUtc dt:dt="string">2020-10-09T02:01:44Z</DateUtc></StartTime><FrequencyChanges><FrequencyChange><Frequency dt:dt="r8">2699960000</Frequency><Timestamp dt:dt="r8">4.34127604011373E+15</Timestamp><Cur…	좌우반구com(CVF, UVF, BVF)_3-013-1	60.021	1.0.0.165	1	922987464	Professional	2.0.10.242	2.0.10.356	10-09-2020	2020-10-09 오전 2:01:45	11:01:45	2.0.10.252	44		2	{/}	미략	15	1	44	NULL	NULL	NULL	NULL	NULL	NULL	KSY	List1	0		0	-1	144812	183		0	0	0	{/}	0	3	144995	0	z	336	145331
좌우반구com(CVF, UVF, BVF)_3	13	1	<?xml version="1.0"?>\n<Clock xmlns:dt="urn:schemas-microsoft-com:datatypes"><Description dt:dt="string">E-Prime Primary Realtime Clock</Description><StartTime><Timestamp dt:dt="int">0</Timestamp><DateUtc dt:dt="string">2020-10-09T02:01:44Z</DateUtc></StartTime><FrequencyChanges><FrequencyChange><Frequency dt:dt="r8">2699960000</Frequency><Timestamp dt:dt="r8">4.34127604011373E+15</Timestamp><Cur…	좌우반구com(CVF, UVF, BVF)_3-013-1	60.021	1.0.0.165	1	922987464	Professional	2.0.10.242	2.0.10.356	10-09-2020	2020-10-09 오전 2:01:45	11:01:45	2.0.10.252	149		1	z	밀수	NULL	NULL	NULL	106	1	17	NULL	NULL	NULL	KSY4	List2	NULL	NULL	NULL	NULL	NULL	NULL	NULL	NULL	NULL	0	z	0	3	443958	0	{/}	490	444448
좌우반구com(CVF, UVF, BVF)_3	13	1	<?xml version="1.0"?>\n<Clock xmlns:dt="urn:schemas-microsoft-com:datatypes"><Description dt:dt="string">E-Prime Primary Realtime Clock</Description><StartTime><Timestamp dt:dt="int">0</Timestamp><DateUtc dt:dt="string">2020-10-09T02:01:44Z</DateUtc></StartTime><FrequencyChanges><FrequencyChange><Frequency dt:dt="r8">2699960000</Frequency><Timestamp dt:dt="r8">4.34127604011373E+15</Timestamp><Cur…	좌우반구com(CVF, UVF, BVF)_3-013-1	60.021	1.0.0.165	1	922987464	Professional	2.0.10.242	2.0.10.356	10-09-2020	2020-10-09 오전 2:01:45	11:01:45	2.0.10.252	390		2	{/}	밀헤	NULL	NULL	NULL	NULL	NULL	NULL	112	1	126	KSY4	List3	NULL	NULL	NULL	NULL	NULL	NULL	NULL	NULL	NULL	1	{/}	0	3	1120157	0	{/}	614	1120771
좌우반구com(CVF, UVF, BVF)_3	13	1	<?xml version="1.0"?>\n<Clock xmlns:dt="urn:schemas-microsoft-com:datatypes"><Description dt:dt="string">E-Prime Primary Realtime Clock</Description><StartTime><Timestamp dt:dt="int">0</Timestamp><DateUtc dt:dt="string">2020-10-09T02:01:44Z</DateUtc></StartTime><FrequencyChanges><FrequencyChange><Frequency dt:dt="r8">2699960000</Frequency><Timestamp dt:dt="r8">4.34127604011373E+15</Timestamp><Cur…	좌우반구com(CVF, UVF, BVF)_3-013-1	60.021	1.0.0.165	1	922987464	Professional	2.0.10.242	2.0.10.356	10-09-2020	2020-10-09 오전 2:01:45	11:01:45	2.0.10.252	85		2	{/}	박낌	89	1	85	NULL	NULL	NULL	NULL	NULL	NULL	KSY2	List1	NULL	NULL	NULL	NULL	NULL	NULL	NULL	NULL	NULL	1	{/}	0	3	258056	0	{/}	626	258682
좌우반구com(CVF, UVF, BVF)_3	13	1	<?xml version="1.0"?>\n<Clock xmlns:dt="urn:schemas-microsoft-com:datatypes"><Description dt:dt="string">E-Prime Primary Realtime Clock</Description><StartTime><Timestamp dt:dt="int">0</Timestamp><DateUtc dt:dt="string">2020-10-09T02:01:44Z</DateUtc></StartTime><FrequencyChanges><FrequencyChange><Frequency dt:dt="r8">2699960000</Frequency><Timestamp dt:dt="r8">4.34127604011373E+15</Timestamp><Cur…	좌우반구com(CVF, UVF, BVF)_3-013-1	60.021	1.0.0.165	1	922987464	Professional	2.0.10.242	2.0.10.356	10-09-2020	2020-10-09 오전 2:01:45	11:01:45	2.0.10.252	381		1	z	반응	NULL	NULL	NULL	NULL	NULL	NULL	11	1	117	KSY4	List3	NULL	NULL	NULL	NULL	NULL	NULL	NULL	NULL	NULL	1	z	0	3	1096082	0	z	466	1096548
좌우반구com(CVF, UVF, BVF)_3	13	1	<?xml version="1.0"?>\n<Clock xmlns:dt="urn:schemas-microsoft-com:datatypes"><Description dt:dt="string">E-Prime Primary Realtime Clock</Description><StartTime><Timestamp dt:dt="int">0</Timestamp><DateUtc dt:dt="string">2020-10-09T02:01:44Z</DateUtc></StartTime><FrequencyChanges><FrequencyChange><Frequency dt:dt="r8">2699960000</Frequency><Timestamp dt:dt="r8">4.34127604011373E+15</Timestamp><Cur…	좌우반구com(CVF, UVF, BVF)_3-013-1	60.021	1.0.0.165	1	922987464	Professional	2.0.10.242	2.0.10.356	10-09-2020	2020-10-09 오전 2:01:45	11:01:45	2.0.10.252	79		1	z	발길	55	1	79	NULL	NULL	NULL	NULL	NULL	NULL	KSY4	List1	NULL	NULL	NULL	NULL	NULL	NULL	NULL	NULL	NULL	1	z	0	4	241379	0	z	607	241986
좌우반구com(CVF, UVF, BVF)_3	13	1	<?xml version="1.0"?>\n<Clock xmlns:dt="urn:schemas-microsoft-com:datatypes"><Description dt:dt="string">E-Prime Primary Realtime Clock</Description><StartTime><Timestamp dt:dt="int">0</Timestamp><DateUtc dt:dt="string">2020-10-09T02:01:44Z</DateUtc></StartTime><FrequencyChanges><FrequencyChange><Frequency dt:dt="r8">2699960000</Frequency><Timestamp dt:dt="r8">4.34127604011373E+15</Timestamp><Cur…	좌우반구com(CVF, UVF, BVF)_3-013-1	60.021	1.0.0.165	1	922987464	Professional	2.0.10.242	2.0.10.356	10-09-2020	2020-10-09 오전 2:01:45	11:01:45	2.0.10.252	323		2	{/}	발보	NULL	NULL	NULL	NULL	NULL	NULL	104	1	59	KSY3	List3	NULL	NULL	NULL	NULL	NULL	NULL	NULL	NULL	NULL	1	{/}	0	3	936854	0	{/}	576	937430
좌우반구com(CVF, UVF, BVF)_3	13	1	<?xml version="1.0"?>\n<Clock xmlns:dt="urn:schemas-microsoft-com:datatypes"><Description dt:dt="string">E-Prime Primary Realtime Clock</Description><StartTime><Timestamp dt:dt="int">0</Timestamp><DateUtc dt:dt="string">2020-10-09T02:01:44Z</DateUtc></StartTime><FrequencyChanges><FrequencyChange><Frequency dt:dt="r8">2699960000</Frequency><Timestamp dt:dt="r8">4.34127604011373E+15</Timestamp><Cur…	좌우반구com(CVF, UVF, BVF)_3-013-1	60.021	1.0.0.165	1	922987464	Professional	2.0.10.242	2.0.10.356	10-09-2020	2020-10-09 오전 2:01:45	11:01:45	2.0.10.252	207		2	{/}	발횟	NULL	NULL	NULL	43	1	75	NULL	NULL	NULL	KSY	List2	0		0	-1	601920	183		0	0	1	{/}	1	3	602103	0	{/}	424	602527
좌우반구com(CVF, UVF, BVF)_3	13	1	<?xml version="1.0"?>\n<Clock xmlns:dt="urn:schemas-microsoft-com:datatypes"><Description dt:dt="string">E-Prime Primary Realtime Clock</Description><StartTime><Timestamp dt:dt="int">0</Timestamp><DateUtc dt:dt="string">2020-10-09T02:01:44Z</DateUtc></StartTime><FrequencyChanges><FrequencyChange><Frequency dt:dt="r8">2699960000</Frequency><Timestamp dt:dt="r8">4.34127604011373E+15</Timestamp><Cur…	좌우반구com(CVF, UVF, BVF)_3-013-1	60.021	1.0.0.165	1	922987464	Professional	2.0.10.242	2.0.10.356	10-09-2020	2020-10-09 오전 2:01:45	11:01:45	2.0.10.252	339		1	z	방법	NULL	NULL	NULL	NULL	NULL	NULL	87	1	75	KSY4	List3	NULL	NULL	NULL	NULL	NULL	NULL	NULL	NULL	NULL	0	z	0	3	980472	0	{/}	398	980870
좌우반구com(CVF, UVF, BVF)_3	13	1	<?xml version="1.0"?>\n<Clock xmlns:dt="urn:schemas-microsoft-com:datatypes"><Description dt:dt="string">E-Prime Primary Realtime Clock</Description><StartTime><Timestamp dt:dt="int">0</Timestamp><DateUtc dt:dt="string">2020-10-09T02:01:44Z</DateUtc></StartTime><FrequencyChanges><FrequencyChange><Frequency dt:dt="r8">2699960000</Frequency><Timestamp dt:dt="r8">4.34127604011373E+15</Timestamp><Cur…	좌우반구com(CVF, UVF, BVF)_3-013-1	60.021	1.0.0.165	1	922987464	Professional	2.0.10.242	2.0.10.356	10-09-2020	2020-10-09 오전 2:01:45	11:01:45	2.0.10.252	118		2	{/}	배심	21	1	118	NULL	NULL	NULL	NULL	NULL	NULL	KSY3	List1	NULL	NULL	NULL	NULL	NULL	NULL	NULL	NULL	NULL	1	{/}	0	4	347942	0	{/}	381	348323
좌우반구com(CVF, UVF, BVF)_3	13	1	<?xml version="1.0"?>\n<Clock xmlns:dt="urn:schemas-microsoft-com:datatypes"><Description dt:dt="string">E-Prime Primary Realtime Clock</Description><StartTime><Timestamp dt:dt="int">0</Timestamp><DateUtc dt:dt="string">2020-10-09T02:01:44Z</DateUtc></StartTime><FrequencyChanges><FrequencyChange><Frequency dt:dt="r8">2699960000</Frequency><Timestamp dt:dt="r8">4.34127604011373E+15</Timestamp><Cur…	좌우반구com(CVF, UVF, BVF)_3-013-1	60.021	1.0.0.165	1	922987464	Professional	2.0.10.242	2.0.10.356	10-09-2020	2020-10-09 오전 2:01:45	11:01:45	2.0.10.252	336		2	{/}	버구	NULL	NULL	NULL	NULL	NULL	NULL	37	1	72	KSY4	List3	NULL	NULL	NULL	NULL	NULL	NULL	NULL	NULL	NULL	1	{/}	1	3	972341	0	{/}	600	972941
좌우반구com(CVF, UVF, BVF)_3	13	1	<?xml version="1.0"?>\n<Clock xmlns:dt="urn:schemas-microsoft-com:datatypes"><Description dt:dt="string">E-Prime Primary Realtime Clock</Description><StartTime><Timestamp dt:dt="int">0</Timestamp><DateUtc dt:dt="string">2020-10-09T02:01:44Z</DateUtc></StartTime><FrequencyChanges><FrequencyChange><Frequency dt:dt="r8">2699960000</Frequency><Timestamp dt:dt="r8">4.34127604011373E+15</Timestamp><Cur…	좌우반구com(CVF, UVF, BVF)_3-013-1	60.021	1.0.0.165	1	922987464	Professional	2.0.10.242	2.0.10.356	10-09-2020	2020-10-09 오전 2:01:45	11:01:45	2.0.10.252	209		1	z	버스	NULL	NULL	NULL	38	1	77	NULL	NULL	NULL	KSY4	List2	NULL	NULL	NULL	NULL	NULL	NULL	NULL	NULL	NULL	1	z	0	3	607418	0	z	621	608039
좌우반구com(CVF, UVF, BVF)_3	13	1	<?xml version="1.0"?>\n<Clock xmlns:dt="urn:schemas-microsoft-com:datatypes"><Description dt:dt="string">E-Prime Primary Realtime Clock</Description><StartTime><Timestamp dt:dt="int">0</Timestamp><DateUtc dt:dt="string">2020-10-09T02:01:44Z</DateUtc></StartTime><FrequencyChanges><FrequencyChange><Frequency dt:dt="r8">2699960000</Frequency><Timestamp dt:dt="r8">4.34127604011373E+15</Timestamp><Cur…	좌우반구com(CVF, UVF, BVF)_3-013-1	60.021	1.0.0.165	1	922987464	Professional	2.0.10.242	2.0.10.356	10-09-2020	2020-10-09 오전 2:01:45	11:01:45	2.0.10.252	76		2	{/}	버현	16	1	76	NULL	NULL	NULL	NULL	NULL	NULL	KSY3	List1	NULL	NULL	NULL	NULL	NULL	NULL	NULL	NULL	NULL	1	{/}	0	4	233265	0	{/}	569	233834
좌우반구com(CVF, UVF, BVF)_3	13	1	<?xml version="1.0"?>\n<Clock xmlns:dt="urn:schemas-microsoft-com:datatypes"><Description dt:dt="string">E-Prime Primary Realtime Clock</Description><StartTime><Timestamp dt:dt="int">0</Timestamp><DateUtc dt:dt="string">2020-10-09T02:01:44Z</DateUtc></StartTime><FrequencyChanges><FrequencyChange><Frequency dt:dt="r8">2699960000</Frequency><Timestamp dt:dt="r8">4.34127604011373E+15</Timestamp><Cur…	좌우반구com(CVF, UVF, BVF)_3-013-1	60.021	1.0.0.165	1	922987464	Professional	2.0.10.242	2.0.10.356	10-09-2020	2020-10-09 오전 2:01:45	11:01:45	2.0.10.252	89		2	{/}	법낌	14	1	89	NULL	NULL	NULL	NULL	NULL	NULL	KSY4	List1	NULL	NULL	NULL	NULL	NULL	NULL	NULL	NULL	NULL	1	{/}	0	3	269102	0	{/}	508	269610
좌우반구com(CVF, UVF, BVF)_3	13	1	<?xml version="1.0"?>\n<Clock xmlns:dt="urn:schemas-microsoft-com:datatypes"><Description dt:dt="string">E-Prime Primary Realtime Clock</Description><StartTime><Timestamp dt:dt="int">0</Timestamp><DateUtc dt:dt="string">2020-10-09T02:01:44Z</DateUtc></StartTime><FrequencyChanges><FrequencyChange><Frequency dt:dt="r8">2699960000</Frequency><Timestamp dt:dt="r8">4.34127604011373E+15</Timestamp><Cur…	좌우반구com(CVF, UVF, BVF)_3-013-1	60.021	1.0.0.165	1	922987464	Professional	2.0.10.242	2.0.10.356	10-09-2020	2020-10-09 오전 2:01:45	11:01:45	2.0.10.252	62		1	z	별개	20	1	62	NULL	NULL	NULL	NULL	NULL	NULL	KSY4	List1	NULL	NULL	NULL	NULL	NULL	NULL	NULL	NULL	NULL	1	z	0	3	193895	0	z	851	194746
좌우반구com(CVF, UVF, BVF)_3	13	1	<?xml version="1.0"?>\n<Clock xmlns:dt="urn:schemas-microsoft-com:datatypes"><Description dt:dt="string">E-Prime Primary Realtime Clock</Description><StartTime><Timestamp dt:dt="int">0</Timestamp><DateUtc dt:dt="string">2020-10-09T02:01:44Z</DateUtc></StartTime><FrequencyChanges><FrequencyChange><Frequency dt:dt="r8">2699960000</Frequency><Timestamp dt:dt="r8">4.34127604011373E+15</Timestamp><Cur…	좌우반구com(CVF, UVF, BVF)_3-013-1	60.021	1.0.0.165	1	922987464	Professional	2.0.10.242	2.0.10.356	10-09-2020	2020-10-09 오전 2:01:45	11:01:45	2.0.10.252	108		1	z	별미	102	1	108	NULL	NULL	NULL	NULL	NULL	NULL	KSY4	List1	NULL	NULL	NULL	NULL	NULL	NULL	NULL	NULL	NULL	0	z	0	3	319868	0	{/}	761	320629
좌우반구com(CVF, UVF, BVF)_3	13	1	<?xml version="1.0"?>\n<Clock xmlns:dt="urn:schemas-microsoft-com:datatypes"><Description dt:dt="string">E-Prime Primary Realtime Clock</Description><StartTime><Timestamp dt:dt="int">0</Timestamp><DateUtc dt:dt="string">2020-10-09T02:01:44Z</DateUtc></StartTime><FrequencyChanges><FrequencyChange><Frequency dt:dt="r8">2699960000</Frequency><Timestamp dt:dt="r8">4.34127604011373E+15</Timestamp><Cur…	좌우반구com(CVF, UVF, BVF)_3-013-1	60.021	1.0.0.165	1	922987464	Professional	2.0.10.242	2.0.10.356	10-09-2020	2020-10-09 오전 2:01:45	11:01:45	2.0.10.252	305		1	z	보고	NULL	NULL	NULL	NULL	NULL	NULL	73	1	41	KSY4	List3	NULL	NULL	NULL	NULL	NULL	NULL	NULL	NULL	NULL	1	z	0	4	888021	0	z	479	888500
좌우반구com(CVF, UVF, BVF)_3	13	1	<?xml version="1.0"?>\n<Clock xmlns:dt="urn:schemas-microsoft-com:datatypes"><Description dt:dt="string">E-Prime Primary Realtime Clock</Description><StartTime><Timestamp dt:dt="int">0</Timestamp><DateUtc dt:dt="string">2020-10-09T02:01:44Z</DateUtc></StartTime><FrequencyChanges><FrequencyChange><Frequency dt:dt="r8">2699960000</Frequency><Timestamp dt:dt="r8">4.34127604011373E+15</Timestamp><Cur…	좌우반구com(CVF, UVF, BVF)_3-013-1	60.021	1.0.0.165	1	922987464	Professional	2.0.10.242	2.0.10.356	10-09-2020	2020-10-09 오전 2:01:45	11:01:45	2.0.10.252	161		1	z	본인	NULL	NULL	NULL	29	1	29	NULL	NULL	NULL	KSY4	List2	NULL	NULL	NULL	NULL	NULL	NULL	NULL	NULL	NULL	1	z	0	4	475581	0	z	699	476280
좌우반구com(CVF, UVF, BVF)_3	13	1	<?xml version="1.0"?>\n<Clock xmlns:dt="urn:schemas-microsoft-com:datatypes"><Description dt:dt="string">E-Prime Primary Realtime Clock</Description><StartTime><Timestamp dt:dt="int">0</Timestamp><DateUtc dt:dt="string">2020-10-09T02:01:44Z</DateUtc></StartTime><FrequencyChanges><FrequencyChange><Frequency dt:dt="r8">2699960000</Frequency><Timestamp dt:dt="r8">4.34127604011373E+15</Timestamp><Cur…	좌우반구com(CVF, UVF, BVF)_3-013-1	60.021	1.0.0.165	1	922987464	Professional	2.0.10.242	2.0.10.356	10-09-2020	2020-10-09 오전 2:01:45	11:01:45	2.0.10.252	397		2	{/}	본중	NULL	NULL	NULL	NULL	NULL	NULL	91	1	133	KSY3	List3	NULL	NULL	NULL	NULL	NULL	NULL	NULL	NULL	NULL	1	{/}	0	4	1138784	0	{/}	418	1139202
좌우반구com(CVF, UVF, BVF)_3	13	1	<?xml version="1.0"?>\n<Clock xmlns:dt="urn:schemas-microsoft-com:datatypes"><Description dt:dt="string">E-Prime Primary Realtime Clock</Description><StartTime><Timestamp dt:dt="int">0</Timestamp><DateUtc dt:dt="string">2020-10-09T02:01:44Z</DateUtc></StartTime><FrequencyChanges><FrequencyChange><Frequency dt:dt="r8">2699960000</Frequency><Timestamp dt:dt="r8">4.34127604011373E+15</Timestamp><Cur…	좌우반구com(CVF, UVF, BVF)_3-013-1	60.021	1.0.0.165	1	922987464	Professional	2.0.10.242	2.0.10.356	10-09-2020	2020-10-09 오전 2:01:45	11:01:45	2.0.10.252	380		1	z	봉사	NULL	NULL	NULL	NULL	NULL	NULL	108	1	116	KSY4	List3	NULL	NULL	NULL	NULL	NULL	NULL	NULL	NULL	NULL	1	z	0	3	1093366	0	z	516	1093882
좌우반구com(CVF, UVF, BVF)_3	13	1	<?xml version="1.0"?>\n<Clock xmlns:dt="urn:schemas-microsoft-com:datatypes"><Description dt:dt="string">E-Prime Primary Realtime Clock</Description><StartTime><Timestamp dt:dt="int">0</Timestamp><DateUtc dt:dt="string">2020-10-09T02:01:44Z</DateUtc></StartTime><FrequencyChanges><FrequencyChange><Frequency dt:dt="r8">2699960000</Frequency><Timestamp dt:dt="r8">4.34127604011373E+15</Timestamp><Cur…	좌우반구com(CVF, UVF, BVF)_3-013-1	60.021	1.0.0.165	1	922987464	Professional	2.0.10.242	2.0.10.356	10-09-2020	2020-10-09 오전 2:01:45	11:01:45	2.0.10.252	218		2	{/}	봉택	NULL	NULL	NULL	15	1	86	NULL	NULL	NULL	KSY3	List2	NULL	NULL	NULL	NULL	NULL	NULL	NULL	NULL	NULL	1	{/}	1	3	631676	0	{/}	515	632191
좌우반구com(CVF, UVF, BVF)_3	13	1	<?xml version="1.0"?>\n<Clock xmlns:dt="urn:schemas-microsoft-com:datatypes"><Description dt:dt="string">E-Prime Primary Realtime Clock</Description><StartTime><Timestamp dt:dt="int">0</Timestamp><DateUtc dt:dt="string">2020-10-09T02:01:44Z</DateUtc></StartTime><FrequencyChanges><FrequencyChange><Frequency dt:dt="r8">2699960000</Frequency><Timestamp dt:dt="r8">4.34127604011373E+15</Timestamp><Cur…	좌우반구com(CVF, UVF, BVF)_3-013-1	60.021	1.0.0.165	1	922987464	Professional	2.0.10.242	2.0.10.356	10-09-2020	2020-10-09 오전 2:01:45	11:01:45	2.0.10.252	211		1	z	부대	NULL	NULL	NULL	2	1	79	NULL	NULL	NULL	KSY4	List2	NULL	NULL	NULL	NULL	NULL	NULL	NULL	NULL	NULL	1	z	0	3	612883	0	z	524	613407
좌우반구com(CVF, UVF, BVF)_3	13	1	<?xml version="1.0"?>\n<Clock xmlns:dt="urn:schemas-microsoft-com:datatypes"><Description dt:dt="string">E-Prime Primary Realtime Clock</Description><StartTime><Timestamp dt:dt="int">0</Timestamp><DateUtc dt:dt="string">2020-10-09T02:01:44Z</DateUtc></StartTime><FrequencyChanges><FrequencyChange><Frequency dt:dt="r8">2699960000</Frequency><Timestamp dt:dt="r8">4.34127604011373E+15</Timestamp><Cur…	좌우반구com(CVF, UVF, BVF)_3-013-1	60.021	1.0.0.165	1	922987464	Professional	2.0.10.242	2.0.10.356	10-09-2020	2020-10-09 오전 2:01:45	11:01:45	2.0.10.252	88		1	z	부스	39	1	88	NULL	NULL	NULL	NULL	NULL	NULL	KSY4	List1	NULL	NULL	NULL	NULL	NULL	NULL	NULL	NULL	NULL	1	z	0	3	266420	0	z	478	266898
좌우반구com(CVF, UVF, BVF)_3	13	1	<?xml version="1.0"?>\n<Clock xmlns:dt="urn:schemas-microsoft-com:datatypes"><Description dt:dt="string">E-Prime Primary Realtime Clock</Description><StartTime><Timestamp dt:dt="int">0</Timestamp><DateUtc dt:dt="string">2020-10-09T02:01:44Z</DateUtc></StartTime><FrequencyChanges><FrequencyChange><Frequency dt:dt="r8">2699960000</Frequency><Timestamp dt:dt="r8">4.34127604011373E+15</Timestamp><Cur…	좌우반구com(CVF, UVF, BVF)_3-013-1	60.021	1.0.0.165	1	922987464	Professional	2.0.10.242	2.0.10.356	10-09-2020	2020-10-09 오전 2:01:45	11:01:45	2.0.10.252	102		2	{/}	분낌	79	1	102	NULL	NULL	NULL	NULL	NULL	NULL	KSY2	List1	NULL	NULL	NULL	NULL	NULL	NULL	NULL	NULL	NULL	1	{/}	1	3	303873	0	{/}	521	304394
좌우반구com(CVF, UVF, BVF)_3	13	1	<?xml version="1.0"?>\n<Clock xmlns:dt="urn:schemas-microsoft-com:datatypes"><Description dt:dt="string">E-Prime Primary Realtime Clock</Description><StartTime><Timestamp dt:dt="int">0</Timestamp><DateUtc dt:dt="string">2020-10-09T02:01:44Z</DateUtc></StartTime><FrequencyChanges><FrequencyChange><Frequency dt:dt="r8">2699960000</Frequency><Timestamp dt:dt="r8">4.34127604011373E+15</Timestamp><Cur…	좌우반구com(CVF, UVF, BVF)_3-013-1	60.021	1.0.0.165	1	922987464	Professional	2.0.10.242	2.0.10.356	10-09-2020	2020-10-09 오전 2:01:45	11:01:45	2.0.10.252	180		1	z	분류	NULL	NULL	NULL	84	1	48	NULL	NULL	NULL	KSY4	List2	NULL	NULL	NULL	NULL	NULL	NULL	NULL	NULL	NULL	1	z	0	4	527896	0	z	512	528408
좌우반구com(CVF, UVF, BVF)_3	13	1	<?xml version="1.0"?>\n<Clock xmlns:dt="urn:schemas-microsoft-com:datatypes"><Description dt:dt="string">E-Prime Primary Realtime Clock</Description><StartTime><Timestamp dt:dt="int">0</Timestamp><DateUtc dt:dt="string">2020-10-09T02:01:44Z</DateUtc></StartTime><FrequencyChanges><FrequencyChange><Frequency dt:dt="r8">2699960000</Frequency><Timestamp dt:dt="r8">4.34127604011373E+15</Timestamp><Cur…	좌우반구com(CVF, UVF, BVF)_3-013-1	60.021	1.0.0.165	1	922987464	Professional	2.0.10.242	2.0.10.356	10-09-2020	2020-10-09 오전 2:01:45	11:01:45	2.0.10.252	179		1	z	분석	NULL	NULL	NULL	8	1	47	NULL	NULL	NULL	KSY4	List2	NULL	NULL	NULL	NULL	NULL	NULL	NULL	NULL	NULL	0	z	0	3	525130	0	{/}	558	525688
좌우반구com(CVF, UVF, BVF)_3	13	1	<?xml version="1.0"?>\n<Clock xmlns:dt="urn:schemas-microsoft-com:datatypes"><Description dt:dt="string">E-Prime Primary Realtime Clock</Description><StartTime><Timestamp dt:dt="int">0</Timestamp><DateUtc dt:dt="string">2020-10-09T02:01:44Z</DateUtc></StartTime><FrequencyChanges><FrequencyChange><Frequency dt:dt="r8">2699960000</Frequency><Timestamp dt:dt="r8">4.34127604011373E+15</Timestamp><Cur…	좌우반구com(CVF, UVF, BVF)_3-013-1	60.021	1.0.0.165	1	922987464	Professional	2.0.10.242	2.0.10.356	10-09-2020	2020-10-09 오전 2:01:45	11:01:45	2.0.10.252	228		1	z	분포	NULL	NULL	NULL	88	1	96	NULL	NULL	NULL	KSY4	List2	NULL	NULL	NULL	NULL	NULL	NULL	NULL	NULL	NULL	1	z	0	4	659184	0	z	559	659743
좌우반구com(CVF, UVF, BVF)_3	13	1	<?xml version="1.0"?>\n<Clock xmlns:dt="urn:schemas-microsoft-com:datatypes"><Description dt:dt="string">E-Prime Primary Realtime Clock</Description><StartTime><Timestamp dt:dt="int">0</Timestamp><DateUtc dt:dt="string">2020-10-09T02:01:44Z</DateUtc></StartTime><FrequencyChanges><FrequencyChange><Frequency dt:dt="r8">2699960000</Frequency><Timestamp dt:dt="r8">4.34127604011373E+15</Timestamp><Cur…	좌우반구com(CVF, UVF, BVF)_3-013-1	60.021	1.0.0.165	1	922987464	Professional	2.0.10.242	2.0.10.356	10-09-2020	2020-10-09 오전 2:01:45	11:01:45	2.0.10.252	27		1	z	비교	33	1	27	NULL	NULL	NULL	NULL	NULL	NULL	KSY4	List1	NULL	NULL	NULL	NULL	NULL	NULL	NULL	NULL	NULL	1	z	0	3	98728	0	z	534	99262
좌우반구com(CVF, UVF, BVF)_3	13	1	<?xml version="1.0"?>\n<Clock xmlns:dt="urn:schemas-microsoft-com:datatypes"><Description dt:dt="string">E-Prime Primary Realtime Clock</Description><StartTime><Timestamp dt:dt="int">0</Timestamp><DateUtc dt:dt="string">2020-10-09T02:01:44Z</DateUtc></StartTime><FrequencyChanges><FrequencyChange><Frequency dt:dt="r8">2699960000</Frequency><Timestamp dt:dt="r8">4.34127604011373E+15</Timestamp><Cur…	좌우반구com(CVF, UVF, BVF)_3-013-1	60.021	1.0.0.165	1	922987464	Professional	2.0.10.242	2.0.10.356	10-09-2020	2020-10-09 오전 2:01:45	11:01:45	2.0.10.252	299		2	{/}	비껍	NULL	NULL	NULL	NULL	NULL	NULL	75	1	35	KSY	List3	0		0	0	871377	183		0	0	1	{/}	0	3	871560	0	{/}	469	872029
좌우반구com(CVF, UVF, BVF)_3	13	1	<?xml version="1.0"?>\n<Clock xmlns:dt="urn:schemas-microsoft-com:datatypes"><Description dt:dt="string">E-Prime Primary Realtime Clock</Description><StartTime><Timestamp dt:dt="int">0</Timestamp><DateUtc dt:dt="string">2020-10-09T02:01:44Z</DateUtc></StartTime><FrequencyChanges><FrequencyChange><Frequency dt:dt="r8">2699960000</Frequency><Timestamp dt:dt="r8">4.34127604011373E+15</Timestamp><Cur…	좌우반구com(CVF, UVF, BVF)_3-013-1	60.021	1.0.0.165	1	922987464	Professional	2.0.10.242	2.0.10.356	10-09-2020	2020-10-09 오전 2:01:45	11:01:45	2.0.10.252	248		2	{/}	비략	NULL	NULL	NULL	10	1	116	NULL	NULL	NULL	KSY3	List2	NULL	NULL	NULL	NULL	NULL	NULL	NULL	NULL	NULL	1	{/}	0	3	714431	0	{/}	535	714966
좌우반구com(CVF, UVF, BVF)_3	13	1	<?xml version="1.0"?>\n<Clock xmlns:dt="urn:schemas-microsoft-com:datatypes"><Description dt:dt="string">E-Prime Primary Realtime Clock</Description><StartTime><Timestamp dt:dt="int">0</Timestamp><DateUtc dt:dt="string">2020-10-09T02:01:44Z</DateUtc></StartTime><FrequencyChanges><FrequencyChange><Frequency dt:dt="r8">2699960000</Frequency><Timestamp dt:dt="r8">4.34127604011373E+15</Timestamp><Cur…	좌우반구com(CVF, UVF, BVF)_3-013-1	60.021	1.0.0.165	1	922987464	Professional	2.0.10.242	2.0.10.356	10-09-2020	2020-10-09 오전 2:01:45	11:01:45	2.0.10.252	280		1	z	비상	NULL	NULL	NULL	NULL	NULL	NULL	102	1	16	KSY4	List3	NULL	NULL	NULL	NULL	NULL	NULL	NULL	NULL	NULL	1	z	0	3	819761	0	z	508	820269
좌우반구com(CVF, UVF, BVF)_3	13	1	<?xml version="1.0"?>\n<Clock xmlns:dt="urn:schemas-microsoft-com:datatypes"><Description dt:dt="string">E-Prime Primary Realtime Clock</Description><StartTime><Timestamp dt:dt="int">0</Timestamp><DateUtc dt:dt="string">2020-10-09T02:01:44Z</DateUtc></StartTime><FrequencyChanges><FrequencyChange><Frequency dt:dt="r8">2699960000</Frequency><Timestamp dt:dt="r8">4.34127604011373E+15</Timestamp><Cur…	좌우반구com(CVF, UVF, BVF)_3-013-1	60.021	1.0.0.165	1	922987464	Professional	2.0.10.242	2.0.10.356	10-09-2020	2020-10-09 오전 2:01:45	11:01:45	2.0.10.252	146		1	z	비용	NULL	NULL	NULL	41	1	14	NULL	NULL	NULL	KSY4	List2	NULL	NULL	NULL	NULL	NULL	NULL	NULL	NULL	NULL	0	z	0	3	435761	0	{/}	559	436320
좌우반구com(CVF, UVF, BVF)_3	13	1	<?xml version="1.0"?>\n<Clock xmlns:dt="urn:schemas-microsoft-com:datatypes"><Description dt:dt="string">E-Prime Primary Realtime Clock</Description><StartTime><Timestamp dt:dt="int">0</Timestamp><DateUtc dt:dt="string">2020-10-09T02:01:44Z</DateUtc></StartTime><FrequencyChanges><FrequencyChange><Frequency dt:dt="r8">2699960000</Frequency><Timestamp dt:dt="r8">4.34127604011373E+15</Timestamp><Cur…	좌우반구com(CVF, UVF, BVF)_3-013-1	60.021	1.0.0.165	1	922987464	Professional	2.0.10.242	2.0.10.356	10-09-2020	2020-10-09 오전 2:01:45	11:01:45	2.0.10.252	309		1	z	비판	NULL	NULL	NULL	NULL	NULL	NULL	119	1	45	KSY4	List3	NULL	NULL	NULL	NULL	NULL	NULL	NULL	NULL	NULL	0	z	0	3	899267	0	{/}	505	899772
좌우반구com(CVF, UVF, BVF)_3	13	1	<?xml version="1.0"?>\n<Clock xmlns:dt="urn:schemas-microsoft-com:datatypes"><Description dt:dt="string">E-Prime Primary Realtime Clock</Description><StartTime><Timestamp dt:dt="int">0</Timestamp><DateUtc dt:dt="string">2020-10-09T02:01:44Z</DateUtc></StartTime><FrequencyChanges><FrequencyChange><Frequency dt:dt="r8">2699960000</Frequency><Timestamp dt:dt="r8">4.34127604011373E+15</Timestamp><Cur…	좌우반구com(CVF, UVF, BVF)_3-013-1	60.021	1.0.0.165	1	922987464	Professional	2.0.10.242	2.0.10.356	10-09-2020	2020-10-09 오전 2:01:45	11:01:45	2.0.10.252	256		1	z	빈도	NULL	NULL	NULL	62	1	124	NULL	NULL	NULL	KSY4	List2	NULL	NULL	NULL	NULL	NULL	NULL	NULL	NULL	NULL	1	z	0	4	736307	0	z	658	736965
좌우반구com(CVF, UVF, BVF)_3	13	1	<?xml version="1.0"?>\n<Clock xmlns:dt="urn:schemas-microsoft-com:datatypes"><Description dt:dt="string">E-Prime Primary Realtime Clock</Description><StartTime><Timestamp dt:dt="int">0</Timestamp><DateUtc dt:dt="string">2020-10-09T02:01:44Z</DateUtc></StartTime><FrequencyChanges><FrequencyChange><Frequency dt:dt="r8">2699960000</Frequency><Timestamp dt:dt="r8">4.34127604011373E+15</Timestamp><Cur…	좌우반구com(CVF, UVF, BVF)_3-013-1	60.021	1.0.0.165	1	922987464	Professional	2.0.10.242	2.0.10.356	10-09-2020	2020-10-09 오전 2:01:45	11:01:45	2.0.10.252	364		2	{/}	빈략	NULL	NULL	NULL	NULL	NULL	NULL	78	1	100	KSY2	List3	NULL	NULL	NULL	NULL	NULL	NULL	NULL	NULL	NULL	1	{/}	0	3	1048865	0	{/}	563	1049428
좌우반구com(CVF, UVF, BVF)_3	13	1	<?xml version="1.0"?>\n<Clock xmlns:dt="urn:schemas-microsoft-com:datatypes"><Description dt:dt="string">E-Prime Primary Realtime Clock</Description><StartTime><Timestamp dt:dt="int">0</Timestamp><DateUtc dt:dt="string">2020-10-09T02:01:44Z</DateUtc></StartTime><FrequencyChanges><FrequencyChange><Frequency dt:dt="r8">2699960000</Frequency><Timestamp dt:dt="r8">4.34127604011373E+15</Timestamp><Cur…	좌우반구com(CVF, UVF, BVF)_3-013-1	60.021	1.0.0.165	1	922987464	Professional	2.0.10.242	2.0.10.356	10-09-2020	2020-10-09 오전 2:01:45	11:01:45	2.0.10.252	187		2	{/}	빈비	NULL	NULL	NULL	49	1	55	NULL	NULL	NULL	KSY2	List2	NULL	NULL	NULL	NULL	NULL	NULL	NULL	NULL	NULL	0	{/}	0	3	547389	0	z	698	548087
좌우반구com(CVF, UVF, BVF)_3	13	1	<?xml version="1.0"?>\n<Clock xmlns:dt="urn:schemas-microsoft-com:datatypes"><Description dt:dt="string">E-Prime Primary Realtime Clock</Description><StartTime><Timestamp dt:dt="int">0</Timestamp><DateUtc dt:dt="string">2020-10-09T02:01:44Z</DateUtc></StartTime><FrequencyChanges><FrequencyChange><Frequency dt:dt="r8">2699960000</Frequency><Timestamp dt:dt="r8">4.34127604011373E+15</Timestamp><Cur…	좌우반구com(CVF, UVF, BVF)_3-013-1	60.021	1.0.0.165	1	922987464	Professional	2.0.10.242	2.0.10.356	10-09-2020	2020-10-09 오전 2:01:45	11:01:45	2.0.10.252	137		2	{/}	빈종	NULL	NULL	NULL	95	1	5	NULL	NULL	NULL	KSY3	List2	NULL	NULL	NULL	NULL	NULL	NULL	NULL	NULL	NULL	1	{/}	0	4	409837	0	{/}	975	410812
좌우반구com(CVF, UVF, BVF)_3	13	1	<?xml version="1.0"?>\n<Clock xmlns:dt="urn:schemas-microsoft-com:datatypes"><Description dt:dt="string">E-Prime Primary Realtime Clock</Description><StartTime><Timestamp dt:dt="int">0</Timestamp><DateUtc dt:dt="string">2020-10-09T02:01:44Z</DateUtc></StartTime><FrequencyChanges><FrequencyChange><Frequency dt:dt="r8">2699960000</Frequency><Timestamp dt:dt="r8">4.34127604011373E+15</Timestamp><Cur…	좌우반구com(CVF, UVF, BVF)_3-013-1	60.021	1.0.0.165	1	922987464	Professional	2.0.10.242	2.0.10.356	10-09-2020	2020-10-09 오전 2:01:45	11:01:45	2.0.10.252	72		1	z	사건	115	1	72	NULL	NULL	NULL	NULL	NULL	NULL	KSY4	List1	NULL	NULL	NULL	NULL	NULL	NULL	NULL	NULL	NULL	1	z	0	3	222202	0	z	640	222842
좌우반구com(CVF, UVF, BVF)_3	13	1	<?xml version="1.0"?>\n<Clock xmlns:dt="urn:schemas-microsoft-com:datatypes"><Description dt:dt="string">E-Prime Primary Realtime Clock</Description><StartTime><Timestamp dt:dt="int">0</Timestamp><DateUtc dt:dt="string">2020-10-09T02:01:44Z</DateUtc></StartTime><FrequencyChanges><FrequencyChange><Frequency dt:dt="r8">2699960000</Frequency><Timestamp dt:dt="r8">4.34127604011373E+15</Timestamp><Cur…	좌우반구com(CVF, UVF, BVF)_3-013-1	60.021	1.0.0.165	1	922987464	Professional	2.0.10.242	2.0.10.356	10-09-2020	2020-10-09 오전 2:01:45	11:01:45	2.0.10.252	298		1	z	사과	NULL	NULL	NULL	NULL	NULL	NULL	92	1	34	KSY4	List3	NULL	NULL	NULL	NULL	NULL	NULL	NULL	NULL	NULL	1	z	0	4	868861	0	z	503	869364
좌우반구com(CVF, UVF, BVF)_3	13	1	<?xml version="1.0"?>\n<Clock xmlns:dt="urn:schemas-microsoft-com:datatypes"><Description dt:dt="string">E-Prime Primary Realtime Clock</Description><StartTime><Timestamp dt:dt="int">0</Timestamp><DateUtc dt:dt="string">2020-10-09T02:01:44Z</DateUtc></StartTime><FrequencyChanges><FrequencyChange><Frequency dt:dt="r8">2699960000</Frequency><Timestamp dt:dt="r8">4.34127604011373E+15</Timestamp><Cur…	좌우반구com(CVF, UVF, BVF)_3-013-1	60.021	1.0.0.165	1	922987464	Professional	2.0.10.242	2.0.10.356	10-09-2020	2020-10-09 오전 2:01:45	11:01:45	2.0.10.252	261		1	z	사례	NULL	NULL	NULL	32	1	129	NULL	NULL	NULL	KSY4	List2	NULL	NULL	NULL	NULL	NULL	NULL	NULL	NULL	NULL	1	z	1	3	749785	0	z	580	750365
좌우반구com(CVF, UVF, BVF)_3	13	1	<?xml version="1.0"?>\n<Clock xmlns:dt="urn:schemas-microsoft-com:datatypes"><Description dt:dt="string">E-Prime Primary Realtime Clock</Description><StartTime><Timestamp dt:dt="int">0</Timestamp><DateUtc dt:dt="string">2020-10-09T02:01:44Z</DateUtc></StartTime><FrequencyChanges><FrequencyChange><Frequency dt:dt="r8">2699960000</Frequency><Timestamp dt:dt="r8">4.34127604011373E+15</Timestamp><Cur…	좌우반구com(CVF, UVF, BVF)_3-013-1	60.021	1.0.0.165	1	922987464	Professional	2.0.10.242	2.0.10.356	10-09-2020	2020-10-09 오전 2:01:45	11:01:45	2.0.10.252	232		1	z	사상	NULL	NULL	NULL	115	1	100	NULL	NULL	NULL	KSY4	List2	NULL	NULL	NULL	NULL	NULL	NULL	NULL	NULL	NULL	1	z	0	3	670496	0	z	582	671078
좌우반구com(CVF, UVF, BVF)_3	13	1	<?xml version="1.0"?>\n<Clock xmlns:dt="urn:schemas-microsoft-com:datatypes"><Description dt:dt="string">E-Prime Primary Realtime Clock</Description><StartTime><Timestamp dt:dt="int">0</Timestamp><DateUtc dt:dt="string">2020-10-09T02:01:44Z</DateUtc></StartTime><FrequencyChanges><FrequencyChange><Frequency dt:dt="r8">2699960000</Frequency><Timestamp dt:dt="r8">4.34127604011373E+15</Timestamp><Cur…	좌우반구com(CVF, UVF, BVF)_3-013-1	60.021	1.0.0.165	1	922987464	Professional	2.0.10.242	2.0.10.356	10-09-2020	2020-10-09 오전 2:01:45	11:01:45	2.0.10.252	301		1	z	사안	NULL	NULL	NULL	NULL	NULL	NULL	35	1	37	KSY4	List3	NULL	NULL	NULL	NULL	NULL	NULL	NULL	NULL	NULL	0	z	0	4	876875	0	{/}	497	877372
좌우반구com(CVF, UVF, BVF)_3	13	1	<?xml version="1.0"?>\n<Clock xmlns:dt="urn:schemas-microsoft-com:datatypes"><Description dt:dt="string">E-Prime Primary Realtime Clock</Description><StartTime><Timestamp dt:dt="int">0</Timestamp><DateUtc dt:dt="string">2020-10-09T02:01:44Z</DateUtc></StartTime><FrequencyChanges><FrequencyChange><Frequency dt:dt="r8">2699960000</Frequency><Timestamp dt:dt="r8">4.34127604011373E+15</Timestamp><Cur…	좌우반구com(CVF, UVF, BVF)_3-013-1	60.021	1.0.0.165	1	922987464	Professional	2.0.10.242	2.0.10.356	10-09-2020	2020-10-09 오전 2:01:45	11:01:45	2.0.10.252	54		1	z	사이	93	1	54	NULL	NULL	NULL	NULL	NULL	NULL	KSY4	List1	NULL	NULL	NULL	NULL	NULL	NULL	NULL	NULL	NULL	1	z	0	4	171903	0	z	388	172291
좌우반구com(CVF, UVF, BVF)_3	13	1	<?xml version="1.0"?>\n<Clock xmlns:dt="urn:schemas-microsoft-com:datatypes"><Description dt:dt="string">E-Prime Primary Realtime Clock</Description><StartTime><Timestamp dt:dt="int">0</Timestamp><DateUtc dt:dt="string">2020-10-09T02:01:44Z</DateUtc></StartTime><FrequencyChanges><FrequencyChange><Frequency dt:dt="r8">2699960000</Frequency><Timestamp dt:dt="r8">4.34127604011373E+15</Timestamp><Cur…	좌우반구com(CVF, UVF, BVF)_3-013-1	60.021	1.0.0.165	1	922987464	Professional	2.0.10.242	2.0.10.356	10-09-2020	2020-10-09 오전 2:01:45	11:01:45	2.0.10.252	279		1	z	사전	NULL	NULL	NULL	NULL	NULL	NULL	115	1	15	KSY4	List3	NULL	NULL	NULL	NULL	NULL	NULL	NULL	NULL	NULL	1	z	0	3	817062	0	z	495	817557
좌우반구com(CVF, UVF, BVF)_3	13	1	<?xml version="1.0"?>\n<Clock xmlns:dt="urn:schemas-microsoft-com:datatypes"><Description dt:dt="string">E-Prime Primary Realtime Clock</Description><StartTime><Timestamp dt:dt="int">0</Timestamp><DateUtc dt:dt="string">2020-10-09T02:01:44Z</DateUtc></StartTime><FrequencyChanges><FrequencyChange><Frequency dt:dt="r8">2699960000</Frequency><Timestamp dt:dt="r8">4.34127604011373E+15</Timestamp><Cur…	좌우반구com(CVF, UVF, BVF)_3-013-1	60.021	1.0.0.165	1	922987464	Professional	2.0.10.242	2.0.10.356	10-09-2020	2020-10-09 오전 2:01:45	11:01:45	2.0.10.252	385		1	z	사진	NULL	NULL	NULL	NULL	NULL	NULL	47	1	121	KSY4	List3	NULL	NULL	NULL	NULL	NULL	NULL	NULL	NULL	NULL	1	z	0	3	1106545	0	z	489	1107034
좌우반구com(CVF, UVF, BVF)_3	13	1	<?xml version="1.0"?>\n<Clock xmlns:dt="urn:schemas-microsoft-com:datatypes"><Description dt:dt="string">E-Prime Primary Realtime Clock</Description><StartTime><Timestamp dt:dt="int">0</Timestamp><DateUtc dt:dt="string">2020-10-09T02:01:44Z</DateUtc></StartTime><FrequencyChanges><FrequencyChange><Frequency dt:dt="r8">2699960000</Frequency><Timestamp dt:dt="r8">4.34127604011373E+15</Timestamp><Cur…	좌우반구com(CVF, UVF, BVF)_3-013-1	60.021	1.0.0.165	1	922987464	Professional	2.0.10.242	2.0.10.356	10-09-2020	2020-10-09 오전 2:01:45	11:01:45	2.0.10.252	342		1	z	상관	NULL	NULL	NULL	NULL	NULL	NULL	65	1	78	KSY4	List3	NULL	NULL	NULL	NULL	NULL	NULL	NULL	NULL	NULL	0	z	0	4	988603	0	{/}	411	989014
좌우반구com(CVF, UVF, BVF)_3	13	1	<?xml version="1.0"?>\n<Clock xmlns:dt="urn:schemas-microsoft-com:datatypes"><Description dt:dt="string">E-Prime Primary Realtime Clock</Description><StartTime><Timestamp dt:dt="int">0</Timestamp><DateUtc dt:dt="string">2020-10-09T02:01:44Z</DateUtc></StartTime><FrequencyChanges><FrequencyChange><Frequency dt:dt="r8">2699960000</Frequency><Timestamp dt:dt="r8">4.34127604011373E+15</Timestamp><Cur…	좌우반구com(CVF, UVF, BVF)_3-013-1	60.021	1.0.0.165	1	922987464	Professional	2.0.10.242	2.0.10.356	10-09-2020	2020-10-09 오전 2:01:45	11:01:45	2.0.10.252	103		1	z	상태	117	1	103	NULL	NULL	NULL	NULL	NULL	NULL	KSY4	List1	NULL	NULL	NULL	NULL	NULL	NULL	NULL	NULL	NULL	1	z	1	3	306589	0	z	417	307006
좌우반구com(CVF, UVF, BVF)_3	13	1	<?xml version="1.0"?>\n<Clock xmlns:dt="urn:schemas-microsoft-com:datatypes"><Description dt:dt="string">E-Prime Primary Realtime Clock</Description><StartTime><Timestamp dt:dt="int">0</Timestamp><DateUtc dt:dt="string">2020-10-09T02:01:44Z</DateUtc></StartTime><FrequencyChanges><FrequencyChange><Frequency dt:dt="r8">2699960000</Frequency><Timestamp dt:dt="r8">4.34127604011373E+15</Timestamp><Cur…	좌우반구com(CVF, UVF, BVF)_3-013-1	60.021	1.0.0.165	1	922987464	Professional	2.0.10.242	2.0.10.356	10-09-2020	2020-10-09 오전 2:01:45	11:01:45	2.0.10.252	262		1	z	색상	NULL	NULL	NULL	91	1	130	NULL	NULL	NULL	KSY4	List2	NULL	NULL	NULL	NULL	NULL	NULL	NULL	NULL	NULL	1	z	0	4	752568	0	z	430	752998
좌우반구com(CVF, UVF, BVF)_3	13	1	<?xml version="1.0"?>\n<Clock xmlns:dt="urn:schemas-microsoft-com:datatypes"><Description dt:dt="string">E-Prime Primary Realtime Clock</Description><StartTime><Timestamp dt:dt="int">0</Timestamp><DateUtc dt:dt="string">2020-10-09T02:01:44Z</DateUtc></StartTime><FrequencyChanges><FrequencyChange><Frequency dt:dt="r8">2699960000</Frequency><Timestamp dt:dt="r8">4.34127604011373E+15</Timestamp><Cur…	좌우반구com(CVF, UVF, BVF)_3-013-1	60.021	1.0.0.165	1	922987464	Professional	2.0.10.242	2.0.10.356	10-09-2020	2020-10-09 오전 2:01:45	11:01:45	2.0.10.252	127		1	z	생선	57	1	127	NULL	NULL	NULL	NULL	NULL	NULL	KSY4	List1	NULL	NULL	NULL	NULL	NULL	NULL	NULL	NULL	NULL	1	z	0	3	373133	0	z	1189	374322
좌우반구com(CVF, UVF, BVF)_3	13	1	<?xml version="1.0"?>\n<Clock xmlns:dt="urn:schemas-microsoft-com:datatypes"><Description dt:dt="string">E-Prime Primary Realtime Clock</Description><StartTime><Timestamp dt:dt="int">0</Timestamp><DateUtc dt:dt="string">2020-10-09T02:01:44Z</DateUtc></StartTime><FrequencyChanges><FrequencyChange><Frequency dt:dt="r8">2699960000</Frequency><Timestamp dt:dt="r8">4.34127604011373E+15</Timestamp><Cur…	좌우반구com(CVF, UVF, BVF)_3-013-1	60.021	1.0.0.165	1	922987464	Professional	2.0.10.242	2.0.10.356	10-09-2020	2020-10-09 오전 2:01:45	11:01:45	2.0.10.252	338		2	{/}	생희	NULL	NULL	NULL	NULL	NULL	NULL	55	1	74	KSY2	List3	NULL	NULL	NULL	NULL	NULL	NULL	NULL	NULL	NULL	1	{/}	0	3	977723	0	{/}	546	978269
좌우반구com(CVF, UVF, BVF)_3	13	1	<?xml version="1.0"?>\n<Clock xmlns:dt="urn:schemas-microsoft-com:datatypes"><Description dt:dt="string">E-Prime Primary Realtime Clock</Description><StartTime><Timestamp dt:dt="int">0</Timestamp><DateUtc dt:dt="string">2020-10-09T02:01:44Z</DateUtc></StartTime><FrequencyChanges><FrequencyChange><Frequency dt:dt="r8">2699960000</Frequency><Timestamp dt:dt="r8">4.34127604011373E+15</Timestamp><Cur…	좌우반구com(CVF, UVF, BVF)_3-013-1	60.021	1.0.0.165	1	922987464	Professional	2.0.10.242	2.0.10.356	10-09-2020	2020-10-09 오전 2:01:45	11:01:45	2.0.10.252	227		2	{/}	석감	NULL	NULL	NULL	45	1	95	NULL	NULL	NULL	KSY3	List2	NULL	NULL	NULL	NULL	NULL	NULL	NULL	NULL	NULL	1	{/}	0	3	656401	0	{/}	581	656982
좌우반구com(CVF, UVF, BVF)_3	13	1	<?xml version="1.0"?>\n<Clock xmlns:dt="urn:schemas-microsoft-com:datatypes"><Description dt:dt="string">E-Prime Primary Realtime Clock</Description><StartTime><Timestamp dt:dt="int">0</Timestamp><DateUtc dt:dt="string">2020-10-09T02:01:44Z</DateUtc></StartTime><FrequencyChanges><FrequencyChange><Frequency dt:dt="r8">2699960000</Frequency><Timestamp dt:dt="r8">4.34127604011373E+15</Timestamp><Cur…	좌우반구com(CVF, UVF, BVF)_3-013-1	60.021	1.0.0.165	1	922987464	Professional	2.0.10.242	2.0.10.356	10-09-2020	2020-10-09 오전 2:01:45	11:01:45	2.0.10.252	321		1	z	선배	NULL	NULL	NULL	NULL	NULL	NULL	99	1	57	KSY4	List3	NULL	NULL	NULL	NULL	NULL	NULL	NULL	NULL	NULL	0	z	0	4	931606	0	{/}	454	932060
좌우반구com(CVF, UVF, BVF)_3	13	1	<?xml version="1.0"?>\n<Clock xmlns:dt="urn:schemas-microsoft-com:datatypes"><Description dt:dt="string">E-Prime Primary Realtime Clock</Description><StartTime><Timestamp dt:dt="int">0</Timestamp><DateUtc dt:dt="string">2020-10-09T02:01:44Z</DateUtc></StartTime><FrequencyChanges><FrequencyChange><Frequency dt:dt="r8">2699960000</Frequency><Timestamp dt:dt="r8">4.34127604011373E+15</Timestamp><Cur…	좌우반구com(CVF, UVF, BVF)_3-013-1	60.021	1.0.0.165	1	922987464	Professional	2.0.10.242	2.0.10.356	10-09-2020	2020-10-09 오전 2:01:45	11:01:45	2.0.10.252	304		1	z	선택	NULL	NULL	NULL	NULL	NULL	NULL	18	1	40	KSY4	List3	NULL	NULL	NULL	NULL	NULL	NULL	NULL	NULL	NULL	1	z	0	4	885172	0	z	649	885821
좌우반구com(CVF, UVF, BVF)_3	13	1	<?xml version="1.0"?>\n<Clock xmlns:dt="urn:schemas-microsoft-com:datatypes"><Description dt:dt="string">E-Prime Primary Realtime Clock</Description><StartTime><Timestamp dt:dt="int">0</Timestamp><DateUtc dt:dt="string">2020-10-09T02:01:44Z</DateUtc></StartTime><FrequencyChanges><FrequencyChange><Frequency dt:dt="r8">2699960000</Frequency><Timestamp dt:dt="r8">4.34127604011373E+15</Timestamp><Cur…	좌우반구com(CVF, UVF, BVF)_3-013-1	60.021	1.0.0.165	1	922987464	Professional	2.0.10.242	2.0.10.356	10-09-2020	2020-10-09 오전 2:01:45	11:01:45	2.0.10.252	158		2	{/}	설결	NULL	NULL	NULL	98	1	26	NULL	NULL	NULL	KSY4	List2	NULL	NULL	NULL	NULL	NULL	NULL	NULL	NULL	NULL	1	{/}	0	3	467750	0	{/}	402	468152
좌우반구com(CVF, UVF, BVF)_3	13	1	<?xml version="1.0"?>\n<Clock xmlns:dt="urn:schemas-microsoft-com:datatypes"><Description dt:dt="string">E-Prime Primary Realtime Clock</Description><StartTime><Timestamp dt:dt="int">0</Timestamp><DateUtc dt:dt="string">2020-10-09T02:01:44Z</DateUtc></StartTime><FrequencyChanges><FrequencyChange><Frequency dt:dt="r8">2699960000</Frequency><Timestamp dt:dt="r8">4.34127604011373E+15</Timestamp><Cur…	좌우반구com(CVF, UVF, BVF)_3-013-1	60.021	1.0.0.165	1	922987464	Professional	2.0.10.242	2.0.10.356	10-09-2020	2020-10-09 오전 2:01:45	11:01:45	2.0.10.252	242		1	z	설명	NULL	NULL	NULL	108	1	110	NULL	NULL	NULL	KSY4	List2	NULL	NULL	NULL	NULL	NULL	NULL	NULL	NULL	NULL	1	z	0	3	697820	0	z	562	698382
좌우반구com(CVF, UVF, BVF)_3	13	1	<?xml version="1.0"?>\n<Clock xmlns:dt="urn:schemas-microsoft-com:datatypes"><Description dt:dt="string">E-Prime Primary Realtime Clock</Description><StartTime><Timestamp dt:dt="int">0</Timestamp><DateUtc dt:dt="string">2020-10-09T02:01:44Z</DateUtc></StartTime><FrequencyChanges><FrequencyChange><Frequency dt:dt="r8">2699960000</Frequency><Timestamp dt:dt="r8">4.34127604011373E+15</Timestamp><Cur…	좌우반구com(CVF, UVF, BVF)_3-013-1	60.021	1.0.0.165	1	922987464	Professional	2.0.10.242	2.0.10.356	10-09-2020	2020-10-09 오전 2:01:45	11:01:45	2.0.10.252	109		1	z	설문	123	1	109	NULL	NULL	NULL	NULL	NULL	NULL	KSY4	List1	NULL	NULL	NULL	NULL	NULL	NULL	NULL	NULL	NULL	0	z	0	4	322834	0	{/}	692	323526
좌우반구com(CVF, UVF, BVF)_3	13	1	<?xml version="1.0"?>\n<Clock xmlns:dt="urn:schemas-microsoft-com:datatypes"><Description dt:dt="string">E-Prime Primary Realtime Clock</Description><StartTime><Timestamp dt:dt="int">0</Timestamp><DateUtc dt:dt="string">2020-10-09T02:01:44Z</DateUtc></StartTime><FrequencyChanges><FrequencyChange><Frequency dt:dt="r8">2699960000</Frequency><Timestamp dt:dt="r8">4.34127604011373E+15</Timestamp><Cur…	좌우반구com(CVF, UVF, BVF)_3-013-1	60.021	1.0.0.165	1	922987464	Professional	2.0.10.242	2.0.10.356	10-09-2020	2020-10-09 오전 2:01:45	11:01:45	2.0.10.252	272		2	{/}	설색	NULL	NULL	NULL	NULL	NULL	NULL	113	1	8	KSY2	List3	NULL	NULL	NULL	NULL	NULL	NULL	NULL	NULL	NULL	0	{/}	1	3	797735	0	z	590	798325
좌우반구com(CVF, UVF, BVF)_3	13	1	<?xml version="1.0"?>\n<Clock xmlns:dt="urn:schemas-microsoft-com:datatypes"><Description dt:dt="string">E-Prime Primary Realtime Clock</Description><StartTime><Timestamp dt:dt="int">0</Timestamp><DateUtc dt:dt="string">2020-10-09T02:01:44Z</DateUtc></StartTime><FrequencyChanges><FrequencyChange><Frequency dt:dt="r8">2699960000</Frequency><Timestamp dt:dt="r8">4.34127604011373E+15</Timestamp><Cur…	좌우반구com(CVF, UVF, BVF)_3-013-1	60.021	1.0.0.165	1	922987464	Professional	2.0.10.242	2.0.10.356	10-09-2020	2020-10-09 오전 2:01:45	11:01:45	2.0.10.252	169		2	{/}	섭습	NULL	NULL	NULL	100	1	37	NULL	NULL	NULL	KSY4	List2	NULL	NULL	NULL	NULL	NULL	NULL	NULL	NULL	NULL	1	{/}	0	3	497373	0	{/}	923	498296
좌우반구com(CVF, UVF, BVF)_3	13	1	<?xml version="1.0"?>\n<Clock xmlns:dt="urn:schemas-microsoft-com:datatypes"><Description dt:dt="string">E-Prime Primary Realtime Clock</Description><StartTime><Timestamp dt:dt="int">0</Timestamp><DateUtc dt:dt="string">2020-10-09T02:01:44Z</DateUtc></StartTime><FrequencyChanges><FrequencyChange><Frequency dt:dt="r8">2699960000</Frequency><Timestamp dt:dt="r8">4.34127604011373E+15</Timestamp><Cur…	좌우반구com(CVF, UVF, BVF)_3-013-1	60.021	1.0.0.165	1	922987464	Professional	2.0.10.242	2.0.10.356	10-09-2020	2020-10-09 오전 2:01:45	11:01:45	2.0.10.252	373		1	z	성공	NULL	NULL	NULL	NULL	NULL	NULL	44	1	109	KSY4	List3	NULL	NULL	NULL	NULL	NULL	NULL	NULL	NULL	NULL	1	z	0	3	1074589	0	z	629	1075218
좌우반구com(CVF, UVF, BVF)_3	13	1	<?xml version="1.0"?>\n<Clock xmlns:dt="urn:schemas-microsoft-com:datatypes"><Description dt:dt="string">E-Prime Primary Realtime Clock</Description><StartTime><Timestamp dt:dt="int">0</Timestamp><DateUtc dt:dt="string">2020-10-09T02:01:44Z</DateUtc></StartTime><FrequencyChanges><FrequencyChange><Frequency dt:dt="r8">2699960000</Frequency><Timestamp dt:dt="r8">4.34127604011373E+15</Timestamp><Cur…	좌우반구com(CVF, UVF, BVF)_3-013-1	60.021	1.0.0.165	1	922987464	Professional	2.0.10.242	2.0.10.356	10-09-2020	2020-10-09 오전 2:01:45	11:01:45	2.0.10.252	132		1	z	세상	35	1	132	NULL	NULL	NULL	NULL	NULL	NULL	KSY4	List1	NULL	NULL	NULL	NULL	NULL	NULL	NULL	NULL	NULL	1	z	0	4	388078	0	z	691	388769
좌우반구com(CVF, UVF, BVF)_3	13	1	<?xml version="1.0"?>\n<Clock xmlns:dt="urn:schemas-microsoft-com:datatypes"><Description dt:dt="string">E-Prime Primary Realtime Clock</Description><StartTime><Timestamp dt:dt="int">0</Timestamp><DateUtc dt:dt="string">2020-10-09T02:01:44Z</DateUtc></StartTime><FrequencyChanges><FrequencyChange><Frequency dt:dt="r8">2699960000</Frequency><Timestamp dt:dt="r8">4.34127604011373E+15</Timestamp><Cur…	좌우반구com(CVF, UVF, BVF)_3-013-1	60.021	1.0.0.165	1	922987464	Professional	2.0.10.242	2.0.10.356	10-09-2020	2020-10-09 오전 2:01:45	11:01:45	2.0.10.252	351		1	z	소리	NULL	NULL	NULL	NULL	NULL	NULL	50	1	87	KSY4	List3	NULL	NULL	NULL	NULL	NULL	NULL	NULL	NULL	NULL	1	z	0	4	1013461	0	z	600	1014061
좌우반구com(CVF, UVF, BVF)_3	13	1	<?xml version="1.0"?>\n<Clock xmlns:dt="urn:schemas-microsoft-com:datatypes"><Description dt:dt="string">E-Prime Primary Realtime Clock</Description><StartTime><Timestamp dt:dt="int">0</Timestamp><DateUtc dt:dt="string">2020-10-09T02:01:44Z</DateUtc></StartTime><FrequencyChanges><FrequencyChange><Frequency dt:dt="r8">2699960000</Frequency><Timestamp dt:dt="r8">4.34127604011373E+15</Timestamp><Cur…	좌우반구com(CVF, UVF, BVF)_3-013-1	60.021	1.0.0.165	1	922987464	Professional	2.0.10.242	2.0.10.356	10-09-2020	2020-10-09 오전 2:01:45	11:01:45	2.0.10.252	268		1	z	소송	NULL	NULL	NULL	NULL	NULL	NULL	30	1	4	KSY4	List3	NULL	NULL	NULL	NULL	NULL	NULL	NULL	NULL	NULL	1	z	0	3	786989	0	z	472	787461
좌우반구com(CVF, UVF, BVF)_3	13	1	<?xml version="1.0"?>\n<Clock xmlns:dt="urn:schemas-microsoft-com:datatypes"><Description dt:dt="string">E-Prime Primary Realtime Clock</Description><StartTime><Timestamp dt:dt="int">0</Timestamp><DateUtc dt:dt="string">2020-10-09T02:01:44Z</DateUtc></StartTime><FrequencyChanges><FrequencyChange><Frequency dt:dt="r8">2699960000</Frequency><Timestamp dt:dt="r8">4.34127604011373E+15</Timestamp><Cur…	좌우반구com(CVF, UVF, BVF)_3-013-1	60.021	1.0.0.165	1	922987464	Professional	2.0.10.242	2.0.10.356	10-09-2020	2020-10-09 오전 2:01:45	11:01:45	2.0.10.252	82		1	z	속도	18	1	82	NULL	NULL	NULL	NULL	NULL	NULL	KSY4	List1	NULL	NULL	NULL	NULL	NULL	NULL	NULL	NULL	NULL	1	z	0	3	249842	0	z	568	250410
좌우반구com(CVF, UVF, BVF)_3	13	1	<?xml version="1.0"?>\n<Clock xmlns:dt="urn:schemas-microsoft-com:datatypes"><Description dt:dt="string">E-Prime Primary Realtime Clock</Description><StartTime><Timestamp dt:dt="int">0</Timestamp><DateUtc dt:dt="string">2020-10-09T02:01:44Z</DateUtc></StartTime><FrequencyChanges><FrequencyChange><Frequency dt:dt="r8">2699960000</Frequency><Timestamp dt:dt="r8">4.34127604011373E+15</Timestamp><Cur…	좌우반구com(CVF, UVF, BVF)_3-013-1	60.021	1.0.0.165	1	922987464	Professional	2.0.10.242	2.0.10.356	10-09-2020	2020-10-09 오전 2:01:45	11:01:45	2.0.10.252	175		2	{/}	송스	NULL	NULL	NULL	27	1	43	NULL	NULL	NULL	KSY	List2	0		1	-1	514150	184		0	0	1	{/}	0	4	514334	0	{/}	490	514824
좌우반구com(CVF, UVF, BVF)_3	13	1	<?xml version="1.0"?>\n<Clock xmlns:dt="urn:schemas-microsoft-com:datatypes"><Description dt:dt="string">E-Prime Primary Realtime Clock</Description><StartTime><Timestamp dt:dt="int">0</Timestamp><DateUtc dt:dt="string">2020-10-09T02:01:44Z</DateUtc></StartTime><FrequencyChanges><FrequencyChange><Frequency dt:dt="r8">2699960000</Frequency><Timestamp dt:dt="r8">4.34127604011373E+15</Timestamp><Cur…	좌우반구com(CVF, UVF, BVF)_3-013-1	60.021	1.0.0.165	1	922987464	Professional	2.0.10.242	2.0.10.356	10-09-2020	2020-10-09 오전 2:01:45	11:01:45	2.0.10.252	312		2	{/}	송익	NULL	NULL	NULL	NULL	NULL	NULL	127	1	48	KSY	List3	0		0	0	907131	183		0	0	1	{/}	0	3	907314	0	{/}	519	907833
좌우반구com(CVF, UVF, BVF)_3	13	1	<?xml version="1.0"?>\n<Clock xmlns:dt="urn:schemas-microsoft-com:datatypes"><Description dt:dt="string">E-Prime Primary Realtime Clock</Description><StartTime><Timestamp dt:dt="int">0</Timestamp><DateUtc dt:dt="string">2020-10-09T02:01:44Z</DateUtc></StartTime><FrequencyChanges><FrequencyChange><Frequency dt:dt="r8">2699960000</Frequency><Timestamp dt:dt="r8">4.34127604011373E+15</Timestamp><Cur…	좌우반구com(CVF, UVF, BVF)_3-013-1	60.021	1.0.0.165	1	922987464	Professional	2.0.10.242	2.0.10.356	10-09-2020	2020-10-09 오전 2:01:45	11:01:45	2.0.10.252	61		1	z	수고	103	1	61	NULL	NULL	NULL	NULL	NULL	NULL	KSY4	List1	NULL	NULL	NULL	NULL	NULL	NULL	NULL	NULL	NULL	1	z	0	4	191113	0	z	577	191690
좌우반구com(CVF, UVF, BVF)_3	13	1	<?xml version="1.0"?>\n<Clock xmlns:dt="urn:schemas-microsoft-com:datatypes"><Description dt:dt="string">E-Prime Primary Realtime Clock</Description><StartTime><Timestamp dt:dt="int">0</Timestamp><DateUtc dt:dt="string">2020-10-09T02:01:44Z</DateUtc></StartTime><FrequencyChanges><FrequencyChange><Frequency dt:dt="r8">2699960000</Frequency><Timestamp dt:dt="r8">4.34127604011373E+15</Timestamp><Cur…	좌우반구com(CVF, UVF, BVF)_3-013-1	60.021	1.0.0.165	1	922987464	Professional	2.0.10.242	2.0.10.356	10-09-2020	2020-10-09 오전 2:01:45	11:01:45	2.0.10.252	71		1	z	수단	100	1	71	NULL	NULL	NULL	NULL	NULL	NULL	KSY4	List1	NULL	NULL	NULL	NULL	NULL	NULL	NULL	NULL	NULL	1	z	0	4	218920	0	z	1074	219994
좌우반구com(CVF, UVF, BVF)_3	13	1	<?xml version="1.0"?>\n<Clock xmlns:dt="urn:schemas-microsoft-com:datatypes"><Description dt:dt="string">E-Prime Primary Realtime Clock</Description><StartTime><Timestamp dt:dt="int">0</Timestamp><DateUtc dt:dt="string">2020-10-09T02:01:44Z</DateUtc></StartTime><FrequencyChanges><FrequencyChange><Frequency dt:dt="r8">2699960000</Frequency><Timestamp dt:dt="r8">4.34127604011373E+15</Timestamp><Cur…	좌우반구com(CVF, UVF, BVF)_3-013-1	60.021	1.0.0.165	1	922987464	Professional	2.0.10.242	2.0.10.356	10-09-2020	2020-10-09 오전 2:01:45	11:01:45	2.0.10.252	135		1	z	수준	NULL	NULL	NULL	127	1	3	NULL	NULL	NULL	KSY4	List2	NULL	NULL	NULL	NULL	NULL	NULL	NULL	NULL	NULL	1	z	0	3	404172	0	z	605	404777
좌우반구com(CVF, UVF, BVF)_3	13	1	<?xml version="1.0"?>\n<Clock xmlns:dt="urn:schemas-microsoft-com:datatypes"><Description dt:dt="string">E-Prime Primary Realtime Clock</Description><StartTime><Timestamp dt:dt="int">0</Timestamp><DateUtc dt:dt="string">2020-10-09T02:01:44Z</DateUtc></StartTime><FrequencyChanges><FrequencyChange><Frequency dt:dt="r8">2699960000</Frequency><Timestamp dt:dt="r8">4.34127604011373E+15</Timestamp><Cur…	좌우반구com(CVF, UVF, BVF)_3-013-1	60.021	1.0.0.165	1	922987464	Professional	2.0.10.242	2.0.10.356	10-09-2020	2020-10-09 오전 2:01:45	11:01:45	2.0.10.252	367		2	{/}	숙국	NULL	NULL	NULL	NULL	NULL	NULL	97	1	103	KSY4	List3	NULL	NULL	NULL	NULL	NULL	NULL	NULL	NULL	NULL	1	{/}	0	3	1057262	0	{/}	541	1057803
좌우반구com(CVF, UVF, BVF)_3	13	1	<?xml version="1.0"?>\n<Clock xmlns:dt="urn:schemas-microsoft-com:datatypes"><Description dt:dt="string">E-Prime Primary Realtime Clock</Description><StartTime><Timestamp dt:dt="int">0</Timestamp><DateUtc dt:dt="string">2020-10-09T02:01:44Z</DateUtc></StartTime><FrequencyChanges><FrequencyChange><Frequency dt:dt="r8">2699960000</Frequency><Timestamp dt:dt="r8">4.34127604011373E+15</Timestamp><Cur…	좌우반구com(CVF, UVF, BVF)_3-013-1	60.021	1.0.0.165	1	922987464	Professional	2.0.10.242	2.0.10.356	10-09-2020	2020-10-09 오전 2:01:45	11:01:45	2.0.10.252	291		2	{/}	숙발	NULL	NULL	NULL	NULL	NULL	NULL	14	1	27	KSY	List3	0		0	0	849368	183		0	0	0	{/}	0	3	849551	0	z	486	850037
좌우반구com(CVF, UVF, BVF)_3	13	1	<?xml version="1.0"?>\n<Clock xmlns:dt="urn:schemas-microsoft-com:datatypes"><Description dt:dt="string">E-Prime Primary Realtime Clock</Description><StartTime><Timestamp dt:dt="int">0</Timestamp><DateUtc dt:dt="string">2020-10-09T02:01:44Z</DateUtc></StartTime><FrequencyChanges><FrequencyChange><Frequency dt:dt="r8">2699960000</Frequency><Timestamp dt:dt="r8">4.34127604011373E+15</Timestamp><Cur…	좌우반구com(CVF, UVF, BVF)_3-013-1	60.021	1.0.0.165	1	922987464	Professional	2.0.10.242	2.0.10.356	10-09-2020	2020-10-09 오전 2:01:45	11:01:45	2.0.10.252	266		1	z	숙소	NULL	NULL	NULL	NULL	NULL	NULL	111	1	2	KSY	List3	0		0	-1	781491	183		0	0	1	z	1	3	781674	0	z	411	782085
좌우반구com(CVF, UVF, BVF)_3	13	1	<?xml version="1.0"?>\n<Clock xmlns:dt="urn:schemas-microsoft-com:datatypes"><Description dt:dt="string">E-Prime Primary Realtime Clock</Description><StartTime><Timestamp dt:dt="int">0</Timestamp><DateUtc dt:dt="string">2020-10-09T02:01:44Z</DateUtc></StartTime><FrequencyChanges><FrequencyChange><Frequency dt:dt="r8">2699960000</Frequency><Timestamp dt:dt="r8">4.34127604011373E+15</Timestamp><Cur…	좌우반구com(CVF, UVF, BVF)_3-013-1	60.021	1.0.0.165	1	922987464	Professional	2.0.10.242	2.0.10.356	10-09-2020	2020-10-09 오전 2:01:45	11:01:45	2.0.10.252	294		2	{/}	술감	NULL	NULL	NULL	NULL	NULL	NULL	29	1	30	KSY	List3	0		0	-1	857631	184		0	0	1	{/}	0	4	857815	0	{/}	637	858452
좌우반구com(CVF, UVF, BVF)_3	13	1	<?xml version="1.0"?>\n<Clock xmlns:dt="urn:schemas-microsoft-com:datatypes"><Description dt:dt="string">E-Prime Primary Realtime Clock</Description><StartTime><Timestamp dt:dt="int">0</Timestamp><DateUtc dt:dt="string">2020-10-09T02:01:44Z</DateUtc></StartTime><FrequencyChanges><FrequencyChange><Frequency dt:dt="r8">2699960000</Frequency><Timestamp dt:dt="r8">4.34127604011373E+15</Timestamp><Cur…	좌우반구com(CVF, UVF, BVF)_3-013-1	60.021	1.0.0.165	1	922987464	Professional	2.0.10.242	2.0.10.356	10-09-2020	2020-10-09 오전 2:01:45	11:01:45	2.0.10.252	129		2	{/}	술목	86	1	129	NULL	NULL	NULL	NULL	NULL	NULL	KSY2	List1	NULL	NULL	NULL	NULL	NULL	NULL	NULL	NULL	NULL	1	{/}	1	3	379447	0	{/}	674	380121
좌우반구com(CVF, UVF, BVF)_3	13	1	<?xml version="1.0"?>\n<Clock xmlns:dt="urn:schemas-microsoft-com:datatypes"><Description dt:dt="string">E-Prime Primary Realtime Clock</Description><StartTime><Timestamp dt:dt="int">0</Timestamp><DateUtc dt:dt="string">2020-10-09T02:01:44Z</DateUtc></StartTime><FrequencyChanges><FrequencyChange><Frequency dt:dt="r8">2699960000</Frequency><Timestamp dt:dt="r8">4.34127604011373E+15</Timestamp><Cur…	좌우반구com(CVF, UVF, BVF)_3-013-1	60.021	1.0.0.165	1	922987464	Professional	2.0.10.242	2.0.10.356	10-09-2020	2020-10-09 오전 2:01:45	11:01:45	2.0.10.252	160		2	{/}	스위	NULL	NULL	NULL	36	1	28	NULL	NULL	NULL	KSY4	List2	NULL	NULL	NULL	NULL	NULL	NULL	NULL	NULL	NULL	1	{/}	1	3	472931	0	{/}	453	473384
좌우반구com(CVF, UVF, BVF)_3	13	1	<?xml version="1.0"?>\n<Clock xmlns:dt="urn:schemas-microsoft-com:datatypes"><Description dt:dt="string">E-Prime Primary Realtime Clock</Description><StartTime><Timestamp dt:dt="int">0</Timestamp><DateUtc dt:dt="string">2020-10-09T02:01:44Z</DateUtc></StartTime><FrequencyChanges><FrequencyChange><Frequency dt:dt="r8">2699960000</Frequency><Timestamp dt:dt="r8">4.34127604011373E+15</Timestamp><Cur…	좌우반구com(CVF, UVF, BVF)_3-013-1	60.021	1.0.0.165	1	922987464	Professional	2.0.10.242	2.0.10.356	10-09-2020	2020-10-09 오전 2:01:45	11:01:45	2.0.10.252	330		2	{/}	스진	NULL	NULL	NULL	NULL	NULL	NULL	72	1	66	KSY	List3	0		1	-1	956230	184		0	0	1	{/}	0	4	956414	0	{/}	470	956884
좌우반구com(CVF, UVF, BVF)_3	13	1	<?xml version="1.0"?>\n<Clock xmlns:dt="urn:schemas-microsoft-com:datatypes"><Description dt:dt="string">E-Prime Primary Realtime Clock</Description><StartTime><Timestamp dt:dt="int">0</Timestamp><DateUtc dt:dt="string">2020-10-09T02:01:44Z</DateUtc></StartTime><FrequencyChanges><FrequencyChange><Frequency dt:dt="r8">2699960000</Frequency><Timestamp dt:dt="r8">4.34127604011373E+15</Timestamp><Cur…	좌우반구com(CVF, UVF, BVF)_3-013-1	60.021	1.0.0.165	1	922987464	Professional	2.0.10.242	2.0.10.356	10-09-2020	2020-10-09 오전 2:01:45	11:01:45	2.0.10.252	116		2	{/}	스향	54	1	116	NULL	NULL	NULL	NULL	NULL	NULL	KSY	List1	0		0	0	342094	183		0	0	1	{/}	0	3	342277	0	{/}	584	342861
좌우반구com(CVF, UVF, BVF)_3	13	1	<?xml version="1.0"?>\n<Clock xmlns:dt="urn:schemas-microsoft-com:datatypes"><Description dt:dt="string">E-Prime Primary Realtime Clock</Description><StartTime><Timestamp dt:dt="int">0</Timestamp><DateUtc dt:dt="string">2020-10-09T02:01:44Z</DateUtc></StartTime><FrequencyChanges><FrequencyChange><Frequency dt:dt="r8">2699960000</Frequency><Timestamp dt:dt="r8">4.34127604011373E+15</Timestamp><Cur…	좌우반구com(CVF, UVF, BVF)_3-013-1	60.021	1.0.0.165	1	922987464	Professional	2.0.10.242	2.0.10.356	10-09-2020	2020-10-09 오전 2:01:45	11:01:45	2.0.10.252	350		2	{/}	습나	NULL	NULL	NULL	NULL	NULL	NULL	71	1	86	KSY	List3	0		0	-1	1010678	183		0	0	1	{/}	1	3	1010861	0	{/}	406	1011267
좌우반구com(CVF, UVF, BVF)_3	13	1	<?xml version="1.0"?>\n<Clock xmlns:dt="urn:schemas-microsoft-com:datatypes"><Description dt:dt="string">E-Prime Primary Realtime Clock</Description><StartTime><Timestamp dt:dt="int">0</Timestamp><DateUtc dt:dt="string">2020-10-09T02:01:44Z</DateUtc></StartTime><FrequencyChanges><FrequencyChange><Frequency dt:dt="r8">2699960000</Frequency><Timestamp dt:dt="r8">4.34127604011373E+15</Timestamp><Cur…	좌우반구com(CVF, UVF, BVF)_3-013-1	60.021	1.0.0.165	1	922987464	Professional	2.0.10.242	2.0.10.356	10-09-2020	2020-10-09 오전 2:01:45	11:01:45	2.0.10.252	188		2	{/}	습필	NULL	NULL	NULL	130	1	56	NULL	NULL	NULL	KSY4	List2	NULL	NULL	NULL	NULL	NULL	NULL	NULL	NULL	NULL	1	{/}	0	3	550288	0	{/}	575	550863
좌우반구com(CVF, UVF, BVF)_3	13	1	<?xml version="1.0"?>\n<Clock xmlns:dt="urn:schemas-microsoft-com:datatypes"><Description dt:dt="string">E-Prime Primary Realtime Clock</Description><StartTime><Timestamp dt:dt="int">0</Timestamp><DateUtc dt:dt="string">2020-10-09T02:01:44Z</DateUtc></StartTime><FrequencyChanges><FrequencyChange><Frequency dt:dt="r8">2699960000</Frequency><Timestamp dt:dt="r8">4.34127604011373E+15</Timestamp><Cur…	좌우반구com(CVF, UVF, BVF)_3-013-1	60.021	1.0.0.165	1	922987464	Professional	2.0.10.242	2.0.10.356	10-09-2020	2020-10-09 오전 2:01:45	11:01:45	2.0.10.252	7		1	z	시간	5	1	7	NULL	NULL	NULL	NULL	NULL	NULL	KSY	List1	0		1	-1	43430	184		0	0	1	z	0	4	43614	0	z	478	44092
좌우반구com(CVF, UVF, BVF)_3	13	1	<?xml version="1.0"?>\n<Clock xmlns:dt="urn:schemas-microsoft-com:datatypes"><Description dt:dt="string">E-Prime Primary Realtime Clock</Description><StartTime><Timestamp dt:dt="int">0</Timestamp><DateUtc dt:dt="string">2020-10-09T02:01:44Z</DateUtc></StartTime><FrequencyChanges><FrequencyChange><Frequency dt:dt="r8">2699960000</Frequency><Timestamp dt:dt="r8">4.34127604011373E+15</Timestamp><Cur…	좌우반구com(CVF, UVF, BVF)_3-013-1	60.021	1.0.0.165	1	922987464	Professional	2.0.10.242	2.0.10.356	10-09-2020	2020-10-09 오전 2:01:45	11:01:45	2.0.10.252	224		1	z	시기	NULL	NULL	NULL	31	1	92	NULL	NULL	NULL	KSY	List2	0		1	-1	648137	184		0	0	1	z	0	4	648321	0	z	477	648798
좌우반구com(CVF, UVF, BVF)_3	13	1	<?xml version="1.0"?>\n<Clock xmlns:dt="urn:schemas-microsoft-com:datatypes"><Description dt:dt="string">E-Prime Primary Realtime Clock</Description><StartTime><Timestamp dt:dt="int">0</Timestamp><DateUtc dt:dt="string">2020-10-09T02:01:44Z</DateUtc></StartTime><FrequencyChanges><FrequencyChange><Frequency dt:dt="r8">2699960000</Frequency><Timestamp dt:dt="r8">4.34127604011373E+15</Timestamp><Cur…	좌우반구com(CVF, UVF, BVF)_3-013-1	60.021	1.0.0.165	1	922987464	Professional	2.0.10.242	2.0.10.356	10-09-2020	2020-10-09 오전 2:01:45	11:01:45	2.0.10.252	197		1	z	시대	NULL	NULL	NULL	101	1	65	NULL	NULL	NULL	KSY	List2	0		0	-1	574496	183		0	0	1	z	1	3	574679	0	z	336	575015
좌우반구com(CVF, UVF, BVF)_3	13	1	<?xml version="1.0"?>\n<Clock xmlns:dt="urn:schemas-microsoft-com:datatypes"><Description dt:dt="string">E-Prime Primary Realtime Clock</Description><StartTime><Timestamp dt:dt="int">0</Timestamp><DateUtc dt:dt="string">2020-10-09T02:01:44Z</DateUtc></StartTime><FrequencyChanges><FrequencyChange><Frequency dt:dt="r8">2699960000</Frequency><Timestamp dt:dt="r8">4.34127604011373E+15</Timestamp><Cur…	좌우반구com(CVF, UVF, BVF)_3-013-1	60.021	1.0.0.165	1	922987464	Professional	2.0.10.242	2.0.10.356	10-09-2020	2020-10-09 오전 2:01:45	11:01:45	2.0.10.252	81		1	z	시도	17	1	81	NULL	NULL	NULL	NULL	NULL	NULL	KSY	List1	0		0	-1	246843	184		0	0	1	z	0	4	247027	0	z	607	247634
좌우반구com(CVF, UVF, BVF)_3	13	1	<?xml version="1.0"?>\n<Clock xmlns:dt="urn:schemas-microsoft-com:datatypes"><Description dt:dt="string">E-Prime Primary Realtime Clock</Description><StartTime><Timestamp dt:dt="int">0</Timestamp><DateUtc dt:dt="string">2020-10-09T02:01:44Z</DateUtc></StartTime><FrequencyChanges><FrequencyChange><Frequency dt:dt="r8">2699960000</Frequency><Timestamp dt:dt="r8">4.34127604011373E+15</Timestamp><Cur…	좌우반구com(CVF, UVF, BVF)_3-013-1	60.021	1.0.0.165	1	922987464	Professional	2.0.10.242	2.0.10.356	10-09-2020	2020-10-09 오전 2:01:45	11:01:45	2.0.10.252	134		2	{/}	시질	NULL	NULL	NULL	73	1	2	NULL	NULL	NULL	KSY3	List2	NULL	NULL	NULL	NULL	NULL	NULL	NULL	NULL	NULL	0	{/}	0	3	401273	0	z	696	401969
좌우반구com(CVF, UVF, BVF)_3	13	1	<?xml version="1.0"?>\n<Clock xmlns:dt="urn:schemas-microsoft-com:datatypes"><Description dt:dt="string">E-Prime Primary Realtime Clock</Description><StartTime><Timestamp dt:dt="int">0</Timestamp><DateUtc dt:dt="string">2020-10-09T02:01:44Z</DateUtc></StartTime><FrequencyChanges><FrequencyChange><Frequency dt:dt="r8">2699960000</Frequency><Timestamp dt:dt="r8">4.34127604011373E+15</Timestamp><Cur…	좌우반구com(CVF, UVF, BVF)_3-013-1	60.021	1.0.0.165	1	922987464	Professional	2.0.10.242	2.0.10.356	10-09-2020	2020-10-09 오전 2:01:45	11:01:45	2.0.10.252	214		1	z	식비	NULL	NULL	NULL	37	1	82	NULL	NULL	NULL	KSY	List2	0		0	-1	620780	183		0	0	1	z	1	3	620963	0	z	348	621311
좌우반구com(CVF, UVF, BVF)_3	13	1	<?xml version="1.0"?>\n<Clock xmlns:dt="urn:schemas-microsoft-com:datatypes"><Description dt:dt="string">E-Prime Primary Realtime Clock</Description><StartTime><Timestamp dt:dt="int">0</Timestamp><DateUtc dt:dt="string">2020-10-09T02:01:44Z</DateUtc></StartTime><FrequencyChanges><FrequencyChange><Frequency dt:dt="r8">2699960000</Frequency><Timestamp dt:dt="r8">4.34127604011373E+15</Timestamp><Cur…	좌우반구com(CVF, UVF, BVF)_3-013-1	60.021	1.0.0.165	1	922987464	Professional	2.0.10.242	2.0.10.356	10-09-2020	2020-10-09 오전 2:01:45	11:01:45	2.0.10.252	74		2	{/}	식차	91	1	74	NULL	NULL	NULL	NULL	NULL	NULL	KSY3	List1	NULL	NULL	NULL	NULL	NULL	NULL	NULL	NULL	NULL	0	{/}	0	3	227650	0	z	568	228218
좌우반구com(CVF, UVF, BVF)_3	13	1	<?xml version="1.0"?>\n<Clock xmlns:dt="urn:schemas-microsoft-com:datatypes"><Description dt:dt="string">E-Prime Primary Realtime Clock</Description><StartTime><Timestamp dt:dt="int">0</Timestamp><DateUtc dt:dt="string">2020-10-09T02:01:44Z</DateUtc></StartTime><FrequencyChanges><FrequencyChange><Frequency dt:dt="r8">2699960000</Frequency><Timestamp dt:dt="r8">4.34127604011373E+15</Timestamp><Cur…	좌우반구com(CVF, UVF, BVF)_3-013-1	60.021	1.0.0.165	1	922987464	Professional	2.0.10.242	2.0.10.356	10-09-2020	2020-10-09 오전 2:01:45	11:01:45	2.0.10.252	383		1	z	식탁	NULL	NULL	NULL	NULL	NULL	NULL	19	1	119	KSY	List3	0		1	-1	1101213	184		0	0	0	z	0	4	1101397	0	{/}	334	1101731
좌우반구com(CVF, UVF, BVF)_3	13	1	<?xml version="1.0"?>\n<Clock xmlns:dt="urn:schemas-microsoft-com:datatypes"><Description dt:dt="string">E-Prime Primary Realtime Clock</Description><StartTime><Timestamp dt:dt="int">0</Timestamp><DateUtc dt:dt="string">2020-10-09T02:01:44Z</DateUtc></StartTime><FrequencyChanges><FrequencyChange><Frequency dt:dt="r8">2699960000</Frequency><Timestamp dt:dt="r8">4.34127604011373E+15</Timestamp><Cur…	좌우반구com(CVF, UVF, BVF)_3-013-1	60.021	1.0.0.165	1	922987464	Professional	2.0.10.242	2.0.10.356	10-09-2020	2020-10-09 오전 2:01:45	11:01:45	2.0.10.252	226		2	{/}	실락	NULL	NULL	NULL	109	1	94	NULL	NULL	NULL	KSY4	List2	NULL	NULL	NULL	NULL	NULL	NULL	NULL	NULL	NULL	1	{/}	1	3	653735	0	{/}	464	654199
좌우반구com(CVF, UVF, BVF)_3	13	1	<?xml version="1.0"?>\n<Clock xmlns:dt="urn:schemas-microsoft-com:datatypes"><Description dt:dt="string">E-Prime Primary Realtime Clock</Description><StartTime><Timestamp dt:dt="int">0</Timestamp><DateUtc dt:dt="string">2020-10-09T02:01:44Z</DateUtc></StartTime><FrequencyChanges><FrequencyChange><Frequency dt:dt="r8">2699960000</Frequency><Timestamp dt:dt="r8">4.34127604011373E+15</Timestamp><Cur…	좌우반구com(CVF, UVF, BVF)_3-013-1	60.021	1.0.0.165	1	922987464	Professional	2.0.10.242	2.0.10.356	10-09-2020	2020-10-09 오전 2:01:45	11:01:45	2.0.10.252	142		2	{/}	실작	NULL	NULL	NULL	47	1	10	NULL	NULL	NULL	KSY2	List2	NULL	NULL	NULL	NULL	NULL	NULL	NULL	NULL	NULL	1	{/}	1	3	423998	0	{/}	651	424649
좌우반구com(CVF, UVF, BVF)_3	13	1	<?xml version="1.0"?>\n<Clock xmlns:dt="urn:schemas-microsoft-com:datatypes"><Description dt:dt="string">E-Prime Primary Realtime Clock</Description><StartTime><Timestamp dt:dt="int">0</Timestamp><DateUtc dt:dt="string">2020-10-09T02:01:44Z</DateUtc></StartTime><FrequencyChanges><FrequencyChange><Frequency dt:dt="r8">2699960000</Frequency><Timestamp dt:dt="r8">4.34127604011373E+15</Timestamp><Cur…	좌우반구com(CVF, UVF, BVF)_3-013-1	60.021	1.0.0.165	1	922987464	Professional	2.0.10.242	2.0.10.356	10-09-2020	2020-10-09 오전 2:01:45	11:01:45	2.0.10.252	113		1	z	실험	38	1	113	NULL	NULL	NULL	NULL	NULL	NULL	KSY	List1	0		0	-1	334113	183		0	0	1	z	0	3	334296	0	z	387	334683
좌우반구com(CVF, UVF, BVF)_3	13	1	<?xml version="1.0"?>\n<Clock xmlns:dt="urn:schemas-microsoft-com:datatypes"><Description dt:dt="string">E-Prime Primary Realtime Clock</Description><StartTime><Timestamp dt:dt="int">0</Timestamp><DateUtc dt:dt="string">2020-10-09T02:01:44Z</DateUtc></StartTime><FrequencyChanges><FrequencyChange><Frequency dt:dt="r8">2699960000</Frequency><Timestamp dt:dt="r8">4.34127604011373E+15</Timestamp><Cur…	좌우반구com(CVF, UVF, BVF)_3-013-1	60.021	1.0.0.165	1	922987464	Professional	2.0.10.242	2.0.10.356	10-09-2020	2020-10-09 오전 2:01:45	11:01:45	2.0.10.252	114		1	z	심복	87	1	114	NULL	NULL	NULL	NULL	NULL	NULL	KSY	List1	0		0	-1	336712	183		0	0	1	z	1	3	336895	0	z	460	337355
좌우반구com(CVF, UVF, BVF)_3	13	1	<?xml version="1.0"?>\n<Clock xmlns:dt="urn:schemas-microsoft-com:datatypes"><Description dt:dt="string">E-Prime Primary Realtime Clock</Description><StartTime><Timestamp dt:dt="int">0</Timestamp><DateUtc dt:dt="string">2020-10-09T02:01:44Z</DateUtc></StartTime><FrequencyChanges><FrequencyChange><Frequency dt:dt="r8">2699960000</Frequency><Timestamp dt:dt="r8">4.34127604011373E+15</Timestamp><Cur…	좌우반구com(CVF, UVF, BVF)_3-013-1	60.021	1.0.0.165	1	922987464	Professional	2.0.10.242	2.0.10.356	10-09-2020	2020-10-09 오전 2:01:45	11:01:45	2.0.10.252	164		1	z	심신	NULL	NULL	NULL	52	1	32	NULL	NULL	NULL	KSY	List2	0		0	-1	483761	183		0	0	1	z	1	3	483944	0	z	521	484465
좌우반구com(CVF, UVF, BVF)_3	13	1	<?xml version="1.0"?>\n<Clock xmlns:dt="urn:schemas-microsoft-com:datatypes"><Description dt:dt="string">E-Prime Primary Realtime Clock</Description><StartTime><Timestamp dt:dt="int">0</Timestamp><DateUtc dt:dt="string">2020-10-09T02:01:44Z</DateUtc></StartTime><FrequencyChanges><FrequencyChange><Frequency dt:dt="r8">2699960000</Frequency><Timestamp dt:dt="r8">4.34127604011373E+15</Timestamp><Cur…	좌우반구com(CVF, UVF, BVF)_3-013-1	60.021	1.0.0.165	1	922987464	Professional	2.0.10.242	2.0.10.356	10-09-2020	2020-10-09 오전 2:01:45	11:01:45	2.0.10.252	97		2	{/}	안실	52	1	97	NULL	NULL	NULL	NULL	NULL	NULL	KSY2	List1	NULL	NULL	NULL	NULL	NULL	NULL	NULL	NULL	NULL	1	{/}	0	4	290995	0	{/}	407	291402
좌우반구com(CVF, UVF, BVF)_3	13	1	<?xml version="1.0"?>\n<Clock xmlns:dt="urn:schemas-microsoft-com:datatypes"><Description dt:dt="string">E-Prime Primary Realtime Clock</Description><StartTime><Timestamp dt:dt="int">0</Timestamp><DateUtc dt:dt="string">2020-10-09T02:01:44Z</DateUtc></StartTime><FrequencyChanges><FrequencyChange><Frequency dt:dt="r8">2699960000</Frequency><Timestamp dt:dt="r8">4.34127604011373E+15</Timestamp><Cur…	좌우반구com(CVF, UVF, BVF)_3-013-1	60.021	1.0.0.165	1	922987464	Professional	2.0.10.242	2.0.10.356	10-09-2020	2020-10-09 오전 2:01:45	11:01:45	2.0.10.252	320		2	{/}	압례	NULL	NULL	NULL	NULL	NULL	NULL	2	1	56	KSY4	List3	NULL	NULL	NULL	NULL	NULL	NULL	NULL	NULL	NULL	1	{/}	0	3	928940	0	{/}	459	929399
좌우반구com(CVF, UVF, BVF)_3	13	1	<?xml version="1.0"?>\n<Clock xmlns:dt="urn:schemas-microsoft-com:datatypes"><Description dt:dt="string">E-Prime Primary Realtime Clock</Description><StartTime><Timestamp dt:dt="int">0</Timestamp><DateUtc dt:dt="string">2020-10-09T02:01:44Z</DateUtc></StartTime><FrequencyChanges><FrequencyChange><Frequency dt:dt="r8">2699960000</Frequency><Timestamp dt:dt="r8">4.34127604011373E+15</Timestamp><Cur…	좌우반구com(CVF, UVF, BVF)_3-013-1	60.021	1.0.0.165	1	922987464	Professional	2.0.10.242	2.0.10.356	10-09-2020	2020-10-09 오전 2:01:45	11:01:45	2.0.10.252	236		1	z	압축	NULL	NULL	NULL	70	1	104	NULL	NULL	NULL	KSY	List2	0		1	-1	681292	184		0	0	1	z	0	4	681476	0	z	522	681998
좌우반구com(CVF, UVF, BVF)_3	13	1	<?xml version="1.0"?>\n<Clock xmlns:dt="urn:schemas-microsoft-com:datatypes"><Description dt:dt="string">E-Prime Primary Realtime Clock</Description><StartTime><Timestamp dt:dt="int">0</Timestamp><DateUtc dt:dt="string">2020-10-09T02:01:44Z</DateUtc></StartTime><FrequencyChanges><FrequencyChange><Frequency dt:dt="r8">2699960000</Frequency><Timestamp dt:dt="r8">4.34127604011373E+15</Timestamp><Cur…	좌우반구com(CVF, UVF, BVF)_3-013-1	60.021	1.0.0.165	1	922987464	Professional	2.0.10.242	2.0.10.356	10-09-2020	2020-10-09 오전 2:01:45	11:01:45	2.0.10.252	332		2	{/}	양간	NULL	NULL	NULL	NULL	NULL	NULL	5	1	68	KSY4	List3	NULL	NULL	NULL	NULL	NULL	NULL	NULL	NULL	NULL	1	{/}	0	4	961629	0	{/}	568	962197
좌우반구com(CVF, UVF, BVF)_3	13	1	<?xml version="1.0"?>\n<Clock xmlns:dt="urn:schemas-microsoft-com:datatypes"><Description dt:dt="string">E-Prime Primary Realtime Clock</Description><StartTime><Timestamp dt:dt="int">0</Timestamp><DateUtc dt:dt="string">2020-10-09T02:01:44Z</DateUtc></StartTime><FrequencyChanges><FrequencyChange><Frequency dt:dt="r8">2699960000</Frequency><Timestamp dt:dt="r8">4.34127604011373E+15</Timestamp><Cur…	좌우반구com(CVF, UVF, BVF)_3-013-1	60.021	1.0.0.165	1	922987464	Professional	2.0.10.242	2.0.10.356	10-09-2020	2020-10-09 오전 2:01:45	11:01:45	2.0.10.252	153		2	{/}	양급	NULL	NULL	NULL	93	1	21	NULL	NULL	NULL	KSY3	List2	NULL	NULL	NULL	NULL	NULL	NULL	NULL	NULL	NULL	1	{/}	0	3	454571	0	{/}	477	455048
좌우반구com(CVF, UVF, BVF)_3	13	1	<?xml version="1.0"?>\n<Clock xmlns:dt="urn:schemas-microsoft-com:datatypes"><Description dt:dt="string">E-Prime Primary Realtime Clock</Description><StartTime><Timestamp dt:dt="int">0</Timestamp><DateUtc dt:dt="string">2020-10-09T02:01:44Z</DateUtc></StartTime><FrequencyChanges><FrequencyChange><Frequency dt:dt="r8">2699960000</Frequency><Timestamp dt:dt="r8">4.34127604011373E+15</Timestamp><Cur…	좌우반구com(CVF, UVF, BVF)_3-013-1	60.021	1.0.0.165	1	922987464	Professional	2.0.10.242	2.0.10.356	10-09-2020	2020-10-09 오전 2:01:45	11:01:45	2.0.10.252	318		1	z	양념	NULL	NULL	NULL	NULL	NULL	NULL	126	1	54	KSY	List3	0		1	-1	923175	183		0	0	1	z	1	3	923358	0	z	562	923920
좌우반구com(CVF, UVF, BVF)_3	13	1	<?xml version="1.0"?>\n<Clock xmlns:dt="urn:schemas-microsoft-com:datatypes"><Description dt:dt="string">E-Prime Primary Realtime Clock</Description><StartTime><Timestamp dt:dt="int">0</Timestamp><DateUtc dt:dt="string">2020-10-09T02:01:44Z</DateUtc></StartTime><FrequencyChanges><FrequencyChange><Frequency dt:dt="r8">2699960000</Frequency><Timestamp dt:dt="r8">4.34127604011373E+15</Timestamp><Cur…	좌우반구com(CVF, UVF, BVF)_3-013-1	60.021	1.0.0.165	1	922987464	Professional	2.0.10.242	2.0.10.356	10-09-2020	2020-10-09 오전 2:01:45	11:01:45	2.0.10.252	167		2	{/}	양최	NULL	NULL	NULL	71	1	35	NULL	NULL	NULL	KSY	List2	0		0	-1	491725	183		0	0	1	{/}	0	3	491908	0	{/}	460	492368
좌우반구com(CVF, UVF, BVF)_3	13	1	<?xml version="1.0"?>\n<Clock xmlns:dt="urn:schemas-microsoft-com:datatypes"><Description dt:dt="string">E-Prime Primary Realtime Clock</Description><StartTime><Timestamp dt:dt="int">0</Timestamp><DateUtc dt:dt="string">2020-10-09T02:01:44Z</DateUtc></StartTime><FrequencyChanges><FrequencyChange><Frequency dt:dt="r8">2699960000</Frequency><Timestamp dt:dt="r8">4.34127604011373E+15</Timestamp><Cur…	좌우반구com(CVF, UVF, BVF)_3-013-1	60.021	1.0.0.165	1	922987464	Professional	2.0.10.242	2.0.10.356	10-09-2020	2020-10-09 오전 2:01:45	11:01:45	2.0.10.252	140		1	z	어휘	NULL	NULL	NULL	42	1	8	NULL	NULL	NULL	KSY	List2	0		0	-1	418467	183		0	0	1	z	0	3	418650	0	z	377	419027
좌우반구com(CVF, UVF, BVF)_3	13	1	<?xml version="1.0"?>\n<Clock xmlns:dt="urn:schemas-microsoft-com:datatypes"><Description dt:dt="string">E-Prime Primary Realtime Clock</Description><StartTime><Timestamp dt:dt="int">0</Timestamp><DateUtc dt:dt="string">2020-10-09T02:01:44Z</DateUtc></StartTime><FrequencyChanges><FrequencyChange><Frequency dt:dt="r8">2699960000</Frequency><Timestamp dt:dt="r8">4.34127604011373E+15</Timestamp><Cur…	좌우반구com(CVF, UVF, BVF)_3-013-1	60.021	1.0.0.165	1	922987464	Professional	2.0.10.242	2.0.10.356	10-09-2020	2020-10-09 오전 2:01:45	11:01:45	2.0.10.252	56		2	{/}	엄도	120	1	56	NULL	NULL	NULL	NULL	NULL	NULL	KSY2	List1	NULL	NULL	NULL	NULL	NULL	NULL	NULL	NULL	NULL	0	{/}	1	3	177167	0	z	469	177636
좌우반구com(CVF, UVF, BVF)_3	13	1	<?xml version="1.0"?>\n<Clock xmlns:dt="urn:schemas-microsoft-com:datatypes"><Description dt:dt="string">E-Prime Primary Realtime Clock</Description><StartTime><Timestamp dt:dt="int">0</Timestamp><DateUtc dt:dt="string">2020-10-09T02:01:44Z</DateUtc></StartTime><FrequencyChanges><FrequencyChange><Frequency dt:dt="r8">2699960000</Frequency><Timestamp dt:dt="r8">4.34127604011373E+15</Timestamp><Cur…	좌우반구com(CVF, UVF, BVF)_3-013-1	60.021	1.0.0.165	1	922987464	Professional	2.0.10.242	2.0.10.356	10-09-2020	2020-10-09 오전 2:01:45	11:01:45	2.0.10.252	99		1	z	엄마	50	1	99	NULL	NULL	NULL	NULL	NULL	NULL	KSY	List1	0		0	0	295960	183		0	0	1	z	0	3	296143	0	z	315	296458
좌우반구com(CVF, UVF, BVF)_3	13	1	<?xml version="1.0"?>\n<Clock xmlns:dt="urn:schemas-microsoft-com:datatypes"><Description dt:dt="string">E-Prime Primary Realtime Clock</Description><StartTime><Timestamp dt:dt="int">0</Timestamp><DateUtc dt:dt="string">2020-10-09T02:01:44Z</DateUtc></StartTime><FrequencyChanges><FrequencyChange><Frequency dt:dt="r8">2699960000</Frequency><Timestamp dt:dt="r8">4.34127604011373E+15</Timestamp><Cur…	좌우반구com(CVF, UVF, BVF)_3-013-1	60.021	1.0.0.165	1	922987464	Professional	2.0.10.242	2.0.10.356	10-09-2020	2020-10-09 오전 2:01:45	11:01:45	2.0.10.252	348		2	{/}	엇압	NULL	NULL	NULL	NULL	NULL	NULL	60	1	84	KSY2	List3	NULL	NULL	NULL	NULL	NULL	NULL	NULL	NULL	NULL	1	{/}	0	4	1005447	0	{/}	460	1005907
좌우반구com(CVF, UVF, BVF)_3	13	1	<?xml version="1.0"?>\n<Clock xmlns:dt="urn:schemas-microsoft-com:datatypes"><Description dt:dt="string">E-Prime Primary Realtime Clock</Description><StartTime><Timestamp dt:dt="int">0</Timestamp><DateUtc dt:dt="string">2020-10-09T02:01:44Z</DateUtc></StartTime><FrequencyChanges><FrequencyChange><Frequency dt:dt="r8">2699960000</Frequency><Timestamp dt:dt="r8">4.34127604011373E+15</Timestamp><Cur…	좌우반구com(CVF, UVF, BVF)_3-013-1	60.021	1.0.0.165	1	922987464	Professional	2.0.10.242	2.0.10.356	10-09-2020	2020-10-09 오전 2:01:45	11:01:45	2.0.10.252	13		2	{/}	여별	128	1	13	NULL	NULL	NULL	NULL	NULL	NULL	KSY	List1	0		0	0	60175	183		0	0	1	{/}	0	3	60358	0	{/}	550	60908
좌우반구com(CVF, UVF, BVF)_3	13	1	<?xml version="1.0"?>\n<Clock xmlns:dt="urn:schemas-microsoft-com:datatypes"><Description dt:dt="string">E-Prime Primary Realtime Clock</Description><StartTime><Timestamp dt:dt="int">0</Timestamp><DateUtc dt:dt="string">2020-10-09T02:01:44Z</DateUtc></StartTime><FrequencyChanges><FrequencyChange><Frequency dt:dt="r8">2699960000</Frequency><Timestamp dt:dt="r8">4.34127604011373E+15</Timestamp><Cur…	좌우반구com(CVF, UVF, BVF)_3-013-1	60.021	1.0.0.165	1	922987464	Professional	2.0.10.242	2.0.10.356	10-09-2020	2020-10-09 오전 2:01:45	11:01:45	2.0.10.252	41		2	{/}	여본	32	1	41	NULL	NULL	NULL	NULL	NULL	NULL	KSY4	List1	NULL	NULL	NULL	NULL	NULL	NULL	NULL	NULL	NULL	0	{/}	1	3	136981	0	z	592	137573
좌우반구com(CVF, UVF, BVF)_3	13	1	<?xml version="1.0"?>\n<Clock xmlns:dt="urn:schemas-microsoft-com:datatypes"><Description dt:dt="string">E-Prime Primary Realtime Clock</Description><StartTime><Timestamp dt:dt="int">0</Timestamp><DateUtc dt:dt="string">2020-10-09T02:01:44Z</DateUtc></StartTime><FrequencyChanges><FrequencyChange><Frequency dt:dt="r8">2699960000</Frequency><Timestamp dt:dt="r8">4.34127604011373E+15</Timestamp><Cur…	좌우반구com(CVF, UVF, BVF)_3-013-1	60.021	1.0.0.165	1	922987464	Professional	2.0.10.242	2.0.10.356	10-09-2020	2020-10-09 오전 2:01:45	11:01:45	2.0.10.252	30		1	z	여생	118	1	30	NULL	NULL	NULL	NULL	NULL	NULL	KSY	List1	0		0	-1	106642	183		0	0	1	z	0	3	106825	0	z	604	107429
좌우반구com(CVF, UVF, BVF)_3	13	1	<?xml version="1.0"?>\n<Clock xmlns:dt="urn:schemas-microsoft-com:datatypes"><Description dt:dt="string">E-Prime Primary Realtime Clock</Description><StartTime><Timestamp dt:dt="int">0</Timestamp><DateUtc dt:dt="string">2020-10-09T02:01:44Z</DateUtc></StartTime><FrequencyChanges><FrequencyChange><Frequency dt:dt="r8">2699960000</Frequency><Timestamp dt:dt="r8">4.34127604011373E+15</Timestamp><Cur…	좌우반구com(CVF, UVF, BVF)_3-013-1	60.021	1.0.0.165	1	922987464	Professional	2.0.10.242	2.0.10.356	10-09-2020	2020-10-09 오전 2:01:45	11:01:45	2.0.10.252	251		2	{/}	열례	NULL	NULL	NULL	117	1	119	NULL	NULL	NULL	KSY3	List2	NULL	NULL	NULL	NULL	NULL	NULL	NULL	NULL	NULL	1	{/}	1	3	722661	0	{/}	457	723118
좌우반구com(CVF, UVF, BVF)_3	13	1	<?xml version="1.0"?>\n<Clock xmlns:dt="urn:schemas-microsoft-com:datatypes"><Description dt:dt="string">E-Prime Primary Realtime Clock</Description><StartTime><Timestamp dt:dt="int">0</Timestamp><DateUtc dt:dt="string">2020-10-09T02:01:44Z</DateUtc></StartTime><FrequencyChanges><FrequencyChange><Frequency dt:dt="r8">2699960000</Frequency><Timestamp dt:dt="r8">4.34127604011373E+15</Timestamp><Cur…	좌우반구com(CVF, UVF, BVF)_3-013-1	60.021	1.0.0.165	1	922987464	Professional	2.0.10.242	2.0.10.356	10-09-2020	2020-10-09 오전 2:01:45	11:01:45	2.0.10.252	5		2	{/}	열박	74	1	5	NULL	NULL	NULL	NULL	NULL	NULL	KSY3	List1	NULL	NULL	NULL	NULL	NULL	NULL	NULL	NULL	NULL	1	{/}	0	3	38049	0	{/}	540	38589
좌우반구com(CVF, UVF, BVF)_3	13	1	<?xml version="1.0"?>\n<Clock xmlns:dt="urn:schemas-microsoft-com:datatypes"><Description dt:dt="string">E-Prime Primary Realtime Clock</Description><StartTime><Timestamp dt:dt="int">0</Timestamp><DateUtc dt:dt="string">2020-10-09T02:01:44Z</DateUtc></StartTime><FrequencyChanges><FrequencyChange><Frequency dt:dt="r8">2699960000</Frequency><Timestamp dt:dt="r8">4.34127604011373E+15</Timestamp><Cur…	좌우반구com(CVF, UVF, BVF)_3-013-1	60.021	1.0.0.165	1	922987464	Professional	2.0.10.242	2.0.10.356	10-09-2020	2020-10-09 오전 2:01:45	11:01:45	2.0.10.252	123		2	{/}	열응	83	1	123	NULL	NULL	NULL	NULL	NULL	NULL	KSY4	List1	NULL	NULL	NULL	NULL	NULL	NULL	NULL	NULL	NULL	1	{/}	0	3	361903	0	{/}	474	362377
좌우반구com(CVF, UVF, BVF)_3	13	1	<?xml version="1.0"?>\n<Clock xmlns:dt="urn:schemas-microsoft-com:datatypes"><Description dt:dt="string">E-Prime Primary Realtime Clock</Description><StartTime><Timestamp dt:dt="int">0</Timestamp><DateUtc dt:dt="string">2020-10-09T02:01:44Z</DateUtc></StartTime><FrequencyChanges><FrequencyChange><Frequency dt:dt="r8">2699960000</Frequency><Timestamp dt:dt="r8">4.34127604011373E+15</Timestamp><Cur…	좌우반구com(CVF, UVF, BVF)_3-013-1	60.021	1.0.0.165	1	922987464	Professional	2.0.10.242	2.0.10.356	10-09-2020	2020-10-09 오전 2:01:45	11:01:45	2.0.10.252	216		1	z	열정	NULL	NULL	NULL	50	1	84	NULL	NULL	NULL	KSY	List2	0		0	0	626162	183		0	0	1	z	0	3	626345	0	z	342	626687
좌우반구com(CVF, UVF, BVF)_3	13	1	<?xml version="1.0"?>\n<Clock xmlns:dt="urn:schemas-microsoft-com:datatypes"><Description dt:dt="string">E-Prime Primary Realtime Clock</Description><StartTime><Timestamp dt:dt="int">0</Timestamp><DateUtc dt:dt="string">2020-10-09T02:01:44Z</DateUtc></StartTime><FrequencyChanges><FrequencyChange><Frequency dt:dt="r8">2699960000</Frequency><Timestamp dt:dt="r8">4.34127604011373E+15</Timestamp><Cur…	좌우반구com(CVF, UVF, BVF)_3-013-1	60.021	1.0.0.165	1	922987464	Professional	2.0.10.242	2.0.10.356	10-09-2020	2020-10-09 오전 2:01:45	11:01:45	2.0.10.252	283		1	z	오류	NULL	NULL	NULL	NULL	NULL	NULL	109	1	19	KSY	List3	0		0	-1	827658	184		0	0	1	z	0	4	827842	0	z	475	828317
좌우반구com(CVF, UVF, BVF)_3	13	1	<?xml version="1.0"?>\n<Clock xmlns:dt="urn:schemas-microsoft-com:datatypes"><Description dt:dt="string">E-Prime Primary Realtime Clock</Description><StartTime><Timestamp dt:dt="int">0</Timestamp><DateUtc dt:dt="string">2020-10-09T02:01:44Z</DateUtc></StartTime><FrequencyChanges><FrequencyChange><Frequency dt:dt="r8">2699960000</Frequency><Timestamp dt:dt="r8">4.34127604011373E+15</Timestamp><Cur…	좌우반구com(CVF, UVF, BVF)_3-013-1	60.021	1.0.0.165	1	922987464	Professional	2.0.10.242	2.0.10.356	10-09-2020	2020-10-09 오전 2:01:45	11:01:45	2.0.10.252	17		1	z	오해	81	1	17	NULL	NULL	NULL	NULL	NULL	NULL	KSY	List1	0		1	-1	71487	184		0	0	1	z	0	4	71671	0	z	470	72141
좌우반구com(CVF, UVF, BVF)_3	13	1	<?xml version="1.0"?>\n<Clock xmlns:dt="urn:schemas-microsoft-com:datatypes"><Description dt:dt="string">E-Prime Primary Realtime Clock</Description><StartTime><Timestamp dt:dt="int">0</Timestamp><DateUtc dt:dt="string">2020-10-09T02:01:44Z</DateUtc></StartTime><FrequencyChanges><FrequencyChange><Frequency dt:dt="r8">2699960000</Frequency><Timestamp dt:dt="r8">4.34127604011373E+15</Timestamp><Cur…	좌우반구com(CVF, UVF, BVF)_3-013-1	60.021	1.0.0.165	1	922987464	Professional	2.0.10.242	2.0.10.356	10-09-2020	2020-10-09 오전 2:01:45	11:01:45	2.0.10.252	185		2	{/}	외보	NULL	NULL	NULL	74	1	53	NULL	NULL	NULL	KSY	List2	0		0	-1	541641	183		0	0	1	{/}	0	3	541824	0	{/}	679	542503
좌우반구com(CVF, UVF, BVF)_3	13	1	<?xml version="1.0"?>\n<Clock xmlns:dt="urn:schemas-microsoft-com:datatypes"><Description dt:dt="string">E-Prime Primary Realtime Clock</Description><StartTime><Timestamp dt:dt="int">0</Timestamp><DateUtc dt:dt="string">2020-10-09T02:01:44Z</DateUtc></StartTime><FrequencyChanges><FrequencyChange><Frequency dt:dt="r8">2699960000</Frequency><Timestamp dt:dt="r8">4.34127604011373E+15</Timestamp><Cur…	좌우반구com(CVF, UVF, BVF)_3-013-1	60.021	1.0.0.165	1	922987464	Professional	2.0.10.242	2.0.10.356	10-09-2020	2020-10-09 오전 2:01:45	11:01:45	2.0.10.252	48		1	z	외부	113	1	48	NULL	NULL	NULL	NULL	NULL	NULL	KSY	List1	0		0	-1	155875	183		0	0	1	z	0	3	156058	0	z	377	156435
좌우반구com(CVF, UVF, BVF)_3	13	1	<?xml version="1.0"?>\n<Clock xmlns:dt="urn:schemas-microsoft-com:datatypes"><Description dt:dt="string">E-Prime Primary Realtime Clock</Description><StartTime><Timestamp dt:dt="int">0</Timestamp><DateUtc dt:dt="string">2020-10-09T02:01:44Z</DateUtc></StartTime><FrequencyChanges><FrequencyChange><Frequency dt:dt="r8">2699960000</Frequency><Timestamp dt:dt="r8">4.34127604011373E+15</Timestamp><Cur…	좌우반구com(CVF, UVF, BVF)_3-013-1	60.021	1.0.0.165	1	922987464	Professional	2.0.10.242	2.0.10.356	10-09-2020	2020-10-09 오전 2:01:45	11:01:45	2.0.10.252	208		2	{/}	요명	NULL	NULL	NULL	116	1	76	NULL	NULL	NULL	KSY	List2	0		1	-1	604552	184		0	0	1	{/}	0	4	604736	0	{/}	487	605223
좌우반구com(CVF, UVF, BVF)_3	13	1	<?xml version="1.0"?>\n<Clock xmlns:dt="urn:schemas-microsoft-com:datatypes"><Description dt:dt="string">E-Prime Primary Realtime Clock</Description><StartTime><Timestamp dt:dt="int">0</Timestamp><DateUtc dt:dt="string">2020-10-09T02:01:44Z</DateUtc></StartTime><FrequencyChanges><FrequencyChange><Frequency dt:dt="r8">2699960000</Frequency><Timestamp dt:dt="r8">4.34127604011373E+15</Timestamp><Cur…	좌우반구com(CVF, UVF, BVF)_3-013-1	60.021	1.0.0.165	1	922987464	Professional	2.0.10.242	2.0.10.356	10-09-2020	2020-10-09 오전 2:01:45	11:01:45	2.0.10.252	66		1	z	요소	114	1	66	NULL	NULL	NULL	NULL	NULL	NULL	KSY	List1	0		0	-1	205041	183		0	0	1	z	1	3	205224	0	z	378	205602
좌우반구com(CVF, UVF, BVF)_3	13	1	<?xml version="1.0"?>\n<Clock xmlns:dt="urn:schemas-microsoft-com:datatypes"><Description dt:dt="string">E-Prime Primary Realtime Clock</Description><StartTime><Timestamp dt:dt="int">0</Timestamp><DateUtc dt:dt="string">2020-10-09T02:01:44Z</DateUtc></StartTime><FrequencyChanges><FrequencyChange><Frequency dt:dt="r8">2699960000</Frequency><Timestamp dt:dt="r8">4.34127604011373E+15</Timestamp><Cur…	좌우반구com(CVF, UVF, BVF)_3-013-1	60.021	1.0.0.165	1	922987464	Professional	2.0.10.242	2.0.10.356	10-09-2020	2020-10-09 오전 2:01:45	11:01:45	2.0.10.252	73		1	z	요청	3	1	73	NULL	NULL	NULL	NULL	NULL	NULL	KSY	List1	0		0	0	224868	183		0	0	1	z	0	3	225051	0	z	391	225442
좌우반구com(CVF, UVF, BVF)_3	13	1	<?xml version="1.0"?>\n<Clock xmlns:dt="urn:schemas-microsoft-com:datatypes"><Description dt:dt="string">E-Prime Primary Realtime Clock</Description><StartTime><Timestamp dt:dt="int">0</Timestamp><DateUtc dt:dt="string">2020-10-09T02:01:44Z</DateUtc></StartTime><FrequencyChanges><FrequencyChange><Frequency dt:dt="r8">2699960000</Frequency><Timestamp dt:dt="r8">4.34127604011373E+15</Timestamp><Cur…	좌우반구com(CVF, UVF, BVF)_3-013-1	60.021	1.0.0.165	1	922987464	Professional	2.0.10.242	2.0.10.356	10-09-2020	2020-10-09 오전 2:01:45	11:01:45	2.0.10.252	371		2	{/}	용스	NULL	NULL	NULL	NULL	NULL	NULL	136	1	107	KSY	List3	0		0	0	1068925	183		0	0	1	{/}	0	3	1069108	0	{/}	543	1069651
좌우반구com(CVF, UVF, BVF)_3	13	1	<?xml version="1.0"?>\n<Clock xmlns:dt="urn:schemas-microsoft-com:datatypes"><Description dt:dt="string">E-Prime Primary Realtime Clock</Description><StartTime><Timestamp dt:dt="int">0</Timestamp><DateUtc dt:dt="string">2020-10-09T02:01:44Z</DateUtc></StartTime><FrequencyChanges><FrequencyChange><Frequency dt:dt="r8">2699960000</Frequency><Timestamp dt:dt="r8">4.34127604011373E+15</Timestamp><Cur…	좌우반구com(CVF, UVF, BVF)_3-013-1	60.021	1.0.0.165	1	922987464	Professional	2.0.10.242	2.0.10.356	10-09-2020	2020-10-09 오전 2:01:45	11:01:45	2.0.10.252	359		1	z	용어	NULL	NULL	NULL	NULL	NULL	NULL	80	1	95	KSY	List3	0		0	-1	1035203	183		0	0	1	z	0	3	1035386	0	z	489	1035875
좌우반구com(CVF, UVF, BVF)_3	13	1	<?xml version="1.0"?>\n<Clock xmlns:dt="urn:schemas-microsoft-com:datatypes"><Description dt:dt="string">E-Prime Primary Realtime Clock</Description><StartTime><Timestamp dt:dt="int">0</Timestamp><DateUtc dt:dt="string">2020-10-09T02:01:44Z</DateUtc></StartTime><FrequencyChanges><FrequencyChange><Frequency dt:dt="r8">2699960000</Frequency><Timestamp dt:dt="r8">4.34127604011373E+15</Timestamp><Cur…	좌우반구com(CVF, UVF, BVF)_3-013-1	60.021	1.0.0.165	1	922987464	Professional	2.0.10.242	2.0.10.356	10-09-2020	2020-10-09 오전 2:01:45	11:01:45	2.0.10.252	306		1	z	우려	NULL	NULL	NULL	NULL	NULL	NULL	17	1	42	KSY	List3	0		0	-1	890520	183		0	0	1	z	0	3	890703	0	z	549	891252
좌우반구com(CVF, UVF, BVF)_3	13	1	<?xml version="1.0"?>\n<Clock xmlns:dt="urn:schemas-microsoft-com:datatypes"><Description dt:dt="string">E-Prime Primary Realtime Clock</Description><StartTime><Timestamp dt:dt="int">0</Timestamp><DateUtc dt:dt="string">2020-10-09T02:01:44Z</DateUtc></StartTime><FrequencyChanges><FrequencyChange><Frequency dt:dt="r8">2699960000</Frequency><Timestamp dt:dt="r8">4.34127604011373E+15</Timestamp><Cur…	좌우반구com(CVF, UVF, BVF)_3-013-1	60.021	1.0.0.165	1	922987464	Professional	2.0.10.242	2.0.10.356	10-09-2020	2020-10-09 오전 2:01:45	11:01:45	2.0.10.252	257		2	{/}	운국	NULL	NULL	NULL	4	1	125	NULL	NULL	NULL	KSY2	List2	NULL	NULL	NULL	NULL	NULL	NULL	NULL	NULL	NULL	1	{/}	1	3	739172	0	{/}	538	739710
좌우반구com(CVF, UVF, BVF)_3	13	1	<?xml version="1.0"?>\n<Clock xmlns:dt="urn:schemas-microsoft-com:datatypes"><Description dt:dt="string">E-Prime Primary Realtime Clock</Description><StartTime><Timestamp dt:dt="int">0</Timestamp><DateUtc dt:dt="string">2020-10-09T02:01:44Z</DateUtc></StartTime><FrequencyChanges><FrequencyChange><Frequency dt:dt="r8">2699960000</Frequency><Timestamp dt:dt="r8">4.34127604011373E+15</Timestamp><Cur…	좌우반구com(CVF, UVF, BVF)_3-013-1	60.021	1.0.0.165	1	922987464	Professional	2.0.10.242	2.0.10.356	10-09-2020	2020-10-09 오전 2:01:45	11:01:45	2.0.10.252	168		2	{/}	운속	NULL	NULL	NULL	76	1	36	NULL	NULL	NULL	KSY3	List2	NULL	NULL	NULL	NULL	NULL	NULL	NULL	NULL	NULL	1	{/}	0	3	494574	0	{/}	603	495177
좌우반구com(CVF, UVF, BVF)_3	13	1	<?xml version="1.0"?>\n<Clock xmlns:dt="urn:schemas-microsoft-com:datatypes"><Description dt:dt="string">E-Prime Primary Realtime Clock</Description><StartTime><Timestamp dt:dt="int">0</Timestamp><DateUtc dt:dt="string">2020-10-09T02:01:44Z</DateUtc></StartTime><FrequencyChanges><FrequencyChange><Frequency dt:dt="r8">2699960000</Frequency><Timestamp dt:dt="r8">4.34127604011373E+15</Timestamp><Cur…	좌우반구com(CVF, UVF, BVF)_3-013-1	60.021	1.0.0.165	1	922987464	Professional	2.0.10.242	2.0.10.356	10-09-2020	2020-10-09 오전 2:01:45	11:01:45	2.0.10.252	51		1	z	원리	110	1	51	NULL	NULL	NULL	NULL	NULL	NULL	KSY	List1	0		0	0	163839	183		0	0	1	z	0	3	164022	0	z	438	164460
좌우반구com(CVF, UVF, BVF)_3	13	1	<?xml version="1.0"?>\n<Clock xmlns:dt="urn:schemas-microsoft-com:datatypes"><Description dt:dt="string">E-Prime Primary Realtime Clock</Description><StartTime><Timestamp dt:dt="int">0</Timestamp><DateUtc dt:dt="string">2020-10-09T02:01:44Z</DateUtc></StartTime><FrequencyChanges><FrequencyChange><Frequency dt:dt="r8">2699960000</Frequency><Timestamp dt:dt="r8">4.34127604011373E+15</Timestamp><Cur…	좌우반구com(CVF, UVF, BVF)_3-013-1	60.021	1.0.0.165	1	922987464	Professional	2.0.10.242	2.0.10.356	10-09-2020	2020-10-09 오전 2:01:45	11:01:45	2.0.10.252	328		1	z	원인	NULL	NULL	NULL	NULL	NULL	NULL	28	1	64	KSY	List3	0		0	-1	950599	183		0	0	1	z	0	3	950782	0	z	438	951220
좌우반구com(CVF, UVF, BVF)_3	13	1	<?xml version="1.0"?>\n<Clock xmlns:dt="urn:schemas-microsoft-com:datatypes"><Description dt:dt="string">E-Prime Primary Realtime Clock</Description><StartTime><Timestamp dt:dt="int">0</Timestamp><DateUtc dt:dt="string">2020-10-09T02:01:44Z</DateUtc></StartTime><FrequencyChanges><FrequencyChange><Frequency dt:dt="r8">2699960000</Frequency><Timestamp dt:dt="r8">4.34127604011373E+15</Timestamp><Cur…	좌우반구com(CVF, UVF, BVF)_3-013-1	60.021	1.0.0.165	1	922987464	Professional	2.0.10.242	2.0.10.356	10-09-2020	2020-10-09 오전 2:01:45	11:01:45	2.0.10.252	375		1	z	원장	NULL	NULL	NULL	NULL	NULL	NULL	83	1	111	KSY	List3	0		1	-1	1079887	184		0	0	1	z	0	4	1080071	0	z	357	1080428
좌우반구com(CVF, UVF, BVF)_3	13	1	<?xml version="1.0"?>\n<Clock xmlns:dt="urn:schemas-microsoft-com:datatypes"><Description dt:dt="string">E-Prime Primary Realtime Clock</Description><StartTime><Timestamp dt:dt="int">0</Timestamp><DateUtc dt:dt="string">2020-10-09T02:01:44Z</DateUtc></StartTime><FrequencyChanges><FrequencyChange><Frequency dt:dt="r8">2699960000</Frequency><Timestamp dt:dt="r8">4.34127604011373E+15</Timestamp><Cur…	좌우반구com(CVF, UVF, BVF)_3-013-1	60.021	1.0.0.165	1	922987464	Professional	2.0.10.242	2.0.10.356	10-09-2020	2020-10-09 오전 2:01:45	11:01:45	2.0.10.252	107		2	{/}	원착	26	1	107	NULL	NULL	NULL	NULL	NULL	NULL	KSY	List1	0		0	-1	317152	183		0	0	0	{/}	1	3	317335	0	z	325	317660
좌우반구com(CVF, UVF, BVF)_3	13	1	<?xml version="1.0"?>\n<Clock xmlns:dt="urn:schemas-microsoft-com:datatypes"><Description dt:dt="string">E-Prime Primary Realtime Clock</Description><StartTime><Timestamp dt:dt="int">0</Timestamp><DateUtc dt:dt="string">2020-10-09T02:01:44Z</DateUtc></StartTime><FrequencyChanges><FrequencyChange><Frequency dt:dt="r8">2699960000</Frequency><Timestamp dt:dt="r8">4.34127604011373E+15</Timestamp><Cur…	좌우반구com(CVF, UVF, BVF)_3-013-1	60.021	1.0.0.165	1	922987464	Professional	2.0.10.242	2.0.10.356	10-09-2020	2020-10-09 오전 2:01:45	11:01:45	2.0.10.252	400		1	z	원형	NULL	NULL	NULL	NULL	NULL	NULL	56	1	136	KSY	List3	0		0	-1	1146381	183		0	0	1	z	0	3	1146564	0	z	334	1146898
좌우반구com(CVF, UVF, BVF)_3	13	1	<?xml version="1.0"?>\n<Clock xmlns:dt="urn:schemas-microsoft-com:datatypes"><Description dt:dt="string">E-Prime Primary Realtime Clock</Description><StartTime><Timestamp dt:dt="int">0</Timestamp><DateUtc dt:dt="string">2020-10-09T02:01:44Z</DateUtc></StartTime><FrequencyChanges><FrequencyChange><Frequency dt:dt="r8">2699960000</Frequency><Timestamp dt:dt="r8">4.34127604011373E+15</Timestamp><Cur…	좌우반구com(CVF, UVF, BVF)_3-013-1	60.021	1.0.0.165	1	922987464	Professional	2.0.10.242	2.0.10.356	10-09-2020	2020-10-09 오전 2:01:45	11:01:45	2.0.10.252	331		2	{/}	위절	NULL	NULL	NULL	NULL	NULL	NULL	89	1	67	KSY	List3	0		0	0	958913	183		0	0	1	{/}	0	3	959096	0	{/}	335	959431
좌우반구com(CVF, UVF, BVF)_3	13	1	<?xml version="1.0"?>\n<Clock xmlns:dt="urn:schemas-microsoft-com:datatypes"><Description dt:dt="string">E-Prime Primary Realtime Clock</Description><StartTime><Timestamp dt:dt="int">0</Timestamp><DateUtc dt:dt="string">2020-10-09T02:01:44Z</DateUtc></StartTime><FrequencyChanges><FrequencyChange><Frequency dt:dt="r8">2699960000</Frequency><Timestamp dt:dt="r8">4.34127604011373E+15</Timestamp><Cur…	좌우반구com(CVF, UVF, BVF)_3-013-1	60.021	1.0.0.165	1	922987464	Professional	2.0.10.242	2.0.10.356	10-09-2020	2020-10-09 오전 2:01:45	11:01:45	2.0.10.252	95		1	z	유형	121	1	95	NULL	NULL	NULL	NULL	NULL	NULL	KSY	List1	0		0	-1	285413	184		0	0	1	z	0	4	285597	0	z	381	285978
좌우반구com(CVF, UVF, BVF)_3	13	1	<?xml version="1.0"?>\n<Clock xmlns:dt="urn:schemas-microsoft-com:datatypes"><Description dt:dt="string">E-Prime Primary Realtime Clock</Description><StartTime><Timestamp dt:dt="int">0</Timestamp><DateUtc dt:dt="string">2020-10-09T02:01:44Z</DateUtc></StartTime><FrequencyChanges><FrequencyChange><Frequency dt:dt="r8">2699960000</Frequency><Timestamp dt:dt="r8">4.34127604011373E+15</Timestamp><Cur…	좌우반구com(CVF, UVF, BVF)_3-013-1	60.021	1.0.0.165	1	922987464	Professional	2.0.10.242	2.0.10.356	10-09-2020	2020-10-09 오전 2:01:45	11:01:45	2.0.10.252	98		1	z	음식	92	1	98	NULL	NULL	NULL	NULL	NULL	NULL	KSY	List1	0		0	-1	293427	183		0	0	1	z	1	3	293610	0	z	336	293946
좌우반구com(CVF, UVF, BVF)_3	13	1	<?xml version="1.0"?>\n<Clock xmlns:dt="urn:schemas-microsoft-com:datatypes"><Description dt:dt="string">E-Prime Primary Realtime Clock</Description><StartTime><Timestamp dt:dt="int">0</Timestamp><DateUtc dt:dt="string">2020-10-09T02:01:44Z</DateUtc></StartTime><FrequencyChanges><FrequencyChange><Frequency dt:dt="r8">2699960000</Frequency><Timestamp dt:dt="r8">4.34127604011373E+15</Timestamp><Cur…	좌우반구com(CVF, UVF, BVF)_3-013-1	60.021	1.0.0.165	1	922987464	Professional	2.0.10.242	2.0.10.356	10-09-2020	2020-10-09 오전 2:01:45	11:01:45	2.0.10.252	77		2	{/}	음안	43	1	77	NULL	NULL	NULL	NULL	NULL	NULL	KSY4	List1	NULL	NULL	NULL	NULL	NULL	NULL	NULL	NULL	NULL	1	{/}	0	3	236030	0	{/}	452	236482
좌우반구com(CVF, UVF, BVF)_3	13	1	<?xml version="1.0"?>\n<Clock xmlns:dt="urn:schemas-microsoft-com:datatypes"><Description dt:dt="string">E-Prime Primary Realtime Clock</Description><StartTime><Timestamp dt:dt="int">0</Timestamp><DateUtc dt:dt="string">2020-10-09T02:01:44Z</DateUtc></StartTime><FrequencyChanges><FrequencyChange><Frequency dt:dt="r8">2699960000</Frequency><Timestamp dt:dt="r8">4.34127604011373E+15</Timestamp><Cur…	좌우반구com(CVF, UVF, BVF)_3-013-1	60.021	1.0.0.165	1	922987464	Professional	2.0.10.242	2.0.10.356	10-09-2020	2020-10-09 오전 2:01:45	11:01:45	2.0.10.252	151		2	{/}	응어	NULL	NULL	NULL	78	1	19	NULL	NULL	NULL	KSY2	List2	NULL	NULL	NULL	NULL	NULL	NULL	NULL	NULL	NULL	1	{/}	1	3	449356	0	{/}	396	449752
좌우반구com(CVF, UVF, BVF)_3	13	1	<?xml version="1.0"?>\n<Clock xmlns:dt="urn:schemas-microsoft-com:datatypes"><Description dt:dt="string">E-Prime Primary Realtime Clock</Description><StartTime><Timestamp dt:dt="int">0</Timestamp><DateUtc dt:dt="string">2020-10-09T02:01:44Z</DateUtc></StartTime><FrequencyChanges><FrequencyChange><Frequency dt:dt="r8">2699960000</Frequency><Timestamp dt:dt="r8">4.34127604011373E+15</Timestamp><Cur…	좌우반구com(CVF, UVF, BVF)_3-013-1	60.021	1.0.0.165	1	922987464	Professional	2.0.10.242	2.0.10.356	10-09-2020	2020-10-09 오전 2:01:45	11:01:45	2.0.10.252	159		2	{/}	의마	NULL	NULL	NULL	5	1	27	NULL	NULL	NULL	KSY2	List2	NULL	NULL	NULL	NULL	NULL	NULL	NULL	NULL	NULL	0	{/}	0	3	470349	0	z	373	470722
좌우반구com(CVF, UVF, BVF)_3	13	1	<?xml version="1.0"?>\n<Clock xmlns:dt="urn:schemas-microsoft-com:datatypes"><Description dt:dt="string">E-Prime Primary Realtime Clock</Description><StartTime><Timestamp dt:dt="int">0</Timestamp><DateUtc dt:dt="string">2020-10-09T02:01:44Z</DateUtc></StartTime><FrequencyChanges><FrequencyChange><Frequency dt:dt="r8">2699960000</Frequency><Timestamp dt:dt="r8">4.34127604011373E+15</Timestamp><Cur…	좌우반구com(CVF, UVF, BVF)_3-013-1	60.021	1.0.0.165	1	922987464	Professional	2.0.10.242	2.0.10.356	10-09-2020	2020-10-09 오전 2:01:45	11:01:45	2.0.10.252	63		1	z	의미	98	1	63	NULL	NULL	NULL	NULL	NULL	NULL	KSY	List1	0		0	0	196761	183		0	0	1	z	0	3	196944	0	z	483	197427
좌우반구com(CVF, UVF, BVF)_3	13	1	<?xml version="1.0"?>\n<Clock xmlns:dt="urn:schemas-microsoft-com:datatypes"><Description dt:dt="string">E-Prime Primary Realtime Clock</Description><StartTime><Timestamp dt:dt="int">0</Timestamp><DateUtc dt:dt="string">2020-10-09T02:01:44Z</DateUtc></StartTime><FrequencyChanges><FrequencyChange><Frequency dt:dt="r8">2699960000</Frequency><Timestamp dt:dt="r8">4.34127604011373E+15</Timestamp><Cur…	좌우반구com(CVF, UVF, BVF)_3-013-1	60.021	1.0.0.165	1	922987464	Professional	2.0.10.242	2.0.10.356	10-09-2020	2020-10-09 오전 2:01:45	11:01:45	2.0.10.252	369		2	{/}	의필	NULL	NULL	NULL	NULL	NULL	NULL	9	1	105	KSY4	List3	NULL	NULL	NULL	NULL	NULL	NULL	NULL	NULL	NULL	1	{/}	0	3	1063193	0	{/}	930	1064123
좌우반구com(CVF, UVF, BVF)_3	13	1	<?xml version="1.0"?>\n<Clock xmlns:dt="urn:schemas-microsoft-com:datatypes"><Description dt:dt="string">E-Prime Primary Realtime Clock</Description><StartTime><Timestamp dt:dt="int">0</Timestamp><DateUtc dt:dt="string">2020-10-09T02:01:44Z</DateUtc></StartTime><FrequencyChanges><FrequencyChange><Frequency dt:dt="r8">2699960000</Frequency><Timestamp dt:dt="r8">4.34127604011373E+15</Timestamp><Cur…	좌우반구com(CVF, UVF, BVF)_3-013-1	60.021	1.0.0.165	1	922987464	Professional	2.0.10.242	2.0.10.356	10-09-2020	2020-10-09 오전 2:01:45	11:01:45	2.0.10.252	345		2	{/}	이느	NULL	NULL	NULL	NULL	NULL	NULL	93	1	81	KSY2	List3	NULL	NULL	NULL	NULL	NULL	NULL	NULL	NULL	NULL	1	{/}	1	3	996766	0	{/}	670	997436
좌우반구com(CVF, UVF, BVF)_3	13	1	<?xml version="1.0"?>\n<Clock xmlns:dt="urn:schemas-microsoft-com:datatypes"><Description dt:dt="string">E-Prime Primary Realtime Clock</Description><StartTime><Timestamp dt:dt="int">0</Timestamp><DateUtc dt:dt="string">2020-10-09T02:01:44Z</DateUtc></StartTime><FrequencyChanges><FrequencyChange><Frequency dt:dt="r8">2699960000</Frequency><Timestamp dt:dt="r8">4.34127604011373E+15</Timestamp><Cur…	좌우반구com(CVF, UVF, BVF)_3-013-1	60.021	1.0.0.165	1	922987464	Professional	2.0.10.242	2.0.10.356	10-09-2020	2020-10-09 오전 2:01:45	11:01:45	2.0.10.252	356		1	z	이득	NULL	NULL	NULL	NULL	NULL	NULL	121	1	92	KSY	List3	0		0	-1	1027056	183		0	0	1	z	0	3	1027239	0	z	518	1027757
좌우반구com(CVF, UVF, BVF)_3	13	1	<?xml version="1.0"?>\n<Clock xmlns:dt="urn:schemas-microsoft-com:datatypes"><Description dt:dt="string">E-Prime Primary Realtime Clock</Description><StartTime><Timestamp dt:dt="int">0</Timestamp><DateUtc dt:dt="string">2020-10-09T02:01:44Z</DateUtc></StartTime><FrequencyChanges><FrequencyChange><Frequency dt:dt="r8">2699960000</Frequency><Timestamp dt:dt="r8">4.34127604011373E+15</Timestamp><Cur…	좌우반구com(CVF, UVF, BVF)_3-013-1	60.021	1.0.0.165	1	922987464	Professional	2.0.10.242	2.0.10.356	10-09-2020	2020-10-09 오전 2:01:45	11:01:45	2.0.10.252	10		1	z	이유	64	1	10	NULL	NULL	NULL	NULL	NULL	NULL	KSY	List1	0		0	-1	51611	183		0	0	1	z	1	3	51794	0	z	499	52293
좌우반구com(CVF, UVF, BVF)_3	13	1	<?xml version="1.0"?>\n<Clock xmlns:dt="urn:schemas-microsoft-com:datatypes"><Description dt:dt="string">E-Prime Primary Realtime Clock</Description><StartTime><Timestamp dt:dt="int">0</Timestamp><DateUtc dt:dt="string">2020-10-09T02:01:44Z</DateUtc></StartTime><FrequencyChanges><FrequencyChange><Frequency dt:dt="r8">2699960000</Frequency><Timestamp dt:dt="r8">4.34127604011373E+15</Timestamp><Cur…	좌우반구com(CVF, UVF, BVF)_3-013-1	60.021	1.0.0.165	1	922987464	Professional	2.0.10.242	2.0.10.356	10-09-2020	2020-10-09 오전 2:01:45	11:01:45	2.0.10.252	230		1	z	이전	NULL	NULL	NULL	83	1	98	NULL	NULL	NULL	KSY	List2	0		0	-1	664898	183		0	0	1	z	1	3	665081	0	z	502	665583
좌우반구com(CVF, UVF, BVF)_3	13	1	<?xml version="1.0"?>\n<Clock xmlns:dt="urn:schemas-microsoft-com:datatypes"><Description dt:dt="string">E-Prime Primary Realtime Clock</Description><StartTime><Timestamp dt:dt="int">0</Timestamp><DateUtc dt:dt="string">2020-10-09T02:01:44Z</DateUtc></StartTime><FrequencyChanges><FrequencyChange><Frequency dt:dt="r8">2699960000</Frequency><Timestamp dt:dt="r8">4.34127604011373E+15</Timestamp><Cur…	좌우반구com(CVF, UVF, BVF)_3-013-1	60.021	1.0.0.165	1	922987464	Professional	2.0.10.242	2.0.10.356	10-09-2020	2020-10-09 오전 2:01:45	11:01:45	2.0.10.252	90		2	{/}	익궤	25	1	90	NULL	NULL	NULL	NULL	NULL	NULL	KSY4	List1	NULL	NULL	NULL	NULL	NULL	NULL	NULL	NULL	NULL	1	{/}	0	3	271818	0	{/}	464	272282
좌우반구com(CVF, UVF, BVF)_3	13	1	<?xml version="1.0"?>\n<Clock xmlns:dt="urn:schemas-microsoft-com:datatypes"><Description dt:dt="string">E-Prime Primary Realtime Clock</Description><StartTime><Timestamp dt:dt="int">0</Timestamp><DateUtc dt:dt="string">2020-10-09T02:01:44Z</DateUtc></StartTime><FrequencyChanges><FrequencyChange><Frequency dt:dt="r8">2699960000</Frequency><Timestamp dt:dt="r8">4.34127604011373E+15</Timestamp><Cur…	좌우반구com(CVF, UVF, BVF)_3-013-1	60.021	1.0.0.165	1	922987464	Professional	2.0.10.242	2.0.10.356	10-09-2020	2020-10-09 오전 2:01:45	11:01:45	2.0.10.252	267		2	{/}	익력	NULL	NULL	NULL	NULL	NULL	NULL	98	1	3	KSY4	List3	NULL	NULL	NULL	NULL	NULL	NULL	NULL	NULL	NULL	1	{/}	0	3	784290	0	{/}	491	784781
좌우반구com(CVF, UVF, BVF)_3	13	1	<?xml version="1.0"?>\n<Clock xmlns:dt="urn:schemas-microsoft-com:datatypes"><Description dt:dt="string">E-Prime Primary Realtime Clock</Description><StartTime><Timestamp dt:dt="int">0</Timestamp><DateUtc dt:dt="string">2020-10-09T02:01:44Z</DateUtc></StartTime><FrequencyChanges><FrequencyChange><Frequency dt:dt="r8">2699960000</Frequency><Timestamp dt:dt="r8">4.34127604011373E+15</Timestamp><Cur…	좌우반구com(CVF, UVF, BVF)_3-013-1	60.021	1.0.0.165	1	922987464	Professional	2.0.10.242	2.0.10.356	10-09-2020	2020-10-09 오전 2:01:45	11:01:45	2.0.10.252	254		1	z	인간	NULL	NULL	NULL	97	1	122	NULL	NULL	NULL	KSY	List2	0		1	-1	730625	184		0	0	1	z	0	4	730809	0	z	477	731286
좌우반구com(CVF, UVF, BVF)_3	13	1	<?xml version="1.0"?>\n<Clock xmlns:dt="urn:schemas-microsoft-com:datatypes"><Description dt:dt="string">E-Prime Primary Realtime Clock</Description><StartTime><Timestamp dt:dt="int">0</Timestamp><DateUtc dt:dt="string">2020-10-09T02:01:44Z</DateUtc></StartTime><FrequencyChanges><FrequencyChange><Frequency dt:dt="r8">2699960000</Frequency><Timestamp dt:dt="r8">4.34127604011373E+15</Timestamp><Cur…	좌우반구com(CVF, UVF, BVF)_3-013-1	60.021	1.0.0.165	1	922987464	Professional	2.0.10.242	2.0.10.356	10-09-2020	2020-10-09 오전 2:01:45	11:01:45	2.0.10.252	64		1	z	인사	96	1	64	NULL	NULL	NULL	NULL	NULL	NULL	KSY	List1	0		0	-1	199443	183		0	0	1	z	1	3	199626	0	z	337	199963
좌우반구com(CVF, UVF, BVF)_3	13	1	<?xml version="1.0"?>\n<Clock xmlns:dt="urn:schemas-microsoft-com:datatypes"><Description dt:dt="string">E-Prime Primary Realtime Clock</Description><StartTime><Timestamp dt:dt="int">0</Timestamp><DateUtc dt:dt="string">2020-10-09T02:01:44Z</DateUtc></StartTime><FrequencyChanges><FrequencyChange><Frequency dt:dt="r8">2699960000</Frequency><Timestamp dt:dt="r8">4.34127604011373E+15</Timestamp><Cur…	좌우반구com(CVF, UVF, BVF)_3-013-1	60.021	1.0.0.165	1	922987464	Professional	2.0.10.242	2.0.10.356	10-09-2020	2020-10-09 오전 2:01:45	11:01:45	2.0.10.252	260		1	z	인생	NULL	NULL	NULL	64	1	128	NULL	NULL	NULL	KSY	List2	0		0	-1	747053	183		0	0	1	z	1	3	747236	0	z	346	747582
좌우반구com(CVF, UVF, BVF)_3	13	1	<?xml version="1.0"?>\n<Clock xmlns:dt="urn:schemas-microsoft-com:datatypes"><Description dt:dt="string">E-Prime Primary Realtime Clock</Description><StartTime><Timestamp dt:dt="int">0</Timestamp><DateUtc dt:dt="string">2020-10-09T02:01:44Z</DateUtc></StartTime><FrequencyChanges><FrequencyChange><Frequency dt:dt="r8">2699960000</Frequency><Timestamp dt:dt="r8">4.34127604011373E+15</Timestamp><Cur…	좌우반구com(CVF, UVF, BVF)_3-013-1	60.021	1.0.0.165	1	922987464	Professional	2.0.10.242	2.0.10.356	10-09-2020	2020-10-09 오전 2:01:45	11:01:45	2.0.10.252	20		1	z	인연	129	1	20	NULL	NULL	NULL	NULL	NULL	NULL	KSY	List1	0		0	0	79685	183		0	0	1	z	0	3	79868	0	z	403	80271
좌우반구com(CVF, UVF, BVF)_3	13	1	<?xml version="1.0"?>\n<Clock xmlns:dt="urn:schemas-microsoft-com:datatypes"><Description dt:dt="string">E-Prime Primary Realtime Clock</Description><StartTime><Timestamp dt:dt="int">0</Timestamp><DateUtc dt:dt="string">2020-10-09T02:01:44Z</DateUtc></StartTime><FrequencyChanges><FrequencyChange><Frequency dt:dt="r8">2699960000</Frequency><Timestamp dt:dt="r8">4.34127604011373E+15</Timestamp><Cur…	좌우반구com(CVF, UVF, BVF)_3-013-1	60.021	1.0.0.165	1	922987464	Professional	2.0.10.242	2.0.10.356	10-09-2020	2020-10-09 오전 2:01:45	11:01:45	2.0.10.252	145		2	{/}	일려	NULL	NULL	NULL	75	1	13	NULL	NULL	NULL	KSY4	List2	NULL	NULL	NULL	NULL	NULL	NULL	NULL	NULL	NULL	1	{/}	1	3	432595	0	{/}	965	433560
좌우반구com(CVF, UVF, BVF)_3	13	1	<?xml version="1.0"?>\n<Clock xmlns:dt="urn:schemas-microsoft-com:datatypes"><Description dt:dt="string">E-Prime Primary Realtime Clock</Description><StartTime><Timestamp dt:dt="int">0</Timestamp><DateUtc dt:dt="string">2020-10-09T02:01:44Z</DateUtc></StartTime><FrequencyChanges><FrequencyChange><Frequency dt:dt="r8">2699960000</Frequency><Timestamp dt:dt="r8">4.34127604011373E+15</Timestamp><Cur…	좌우반구com(CVF, UVF, BVF)_3-013-1	60.021	1.0.0.165	1	922987464	Professional	2.0.10.242	2.0.10.356	10-09-2020	2020-10-09 오전 2:01:45	11:01:45	2.0.10.252	317		2	{/}	일섭	NULL	NULL	NULL	NULL	NULL	NULL	82	1	53	KSY	List3	0		0	0	920593	183		0	0	1	{/}	0	3	920776	0	{/}	388	921164
좌우반구com(CVF, UVF, BVF)_3	13	1	<?xml version="1.0"?>\n<Clock xmlns:dt="urn:schemas-microsoft-com:datatypes"><Description dt:dt="string">E-Prime Primary Realtime Clock</Description><StartTime><Timestamp dt:dt="int">0</Timestamp><DateUtc dt:dt="string">2020-10-09T02:01:44Z</DateUtc></StartTime><FrequencyChanges><FrequencyChange><Frequency dt:dt="r8">2699960000</Frequency><Timestamp dt:dt="r8">4.34127604011373E+15</Timestamp><Cur…	좌우반구com(CVF, UVF, BVF)_3-013-1	60.021	1.0.0.165	1	922987464	Professional	2.0.10.242	2.0.10.356	10-09-2020	2020-10-09 오전 2:01:45	11:01:45	2.0.10.252	341		2	{/}	임택	NULL	NULL	NULL	NULL	NULL	NULL	76	1	77	KSY	List3	0		0	-1	985687	183		0	0	1	{/}	1	3	985870	0	{/}	525	986395
좌우반구com(CVF, UVF, BVF)_3	13	1	<?xml version="1.0"?>\n<Clock xmlns:dt="urn:schemas-microsoft-com:datatypes"><Description dt:dt="string">E-Prime Primary Realtime Clock</Description><StartTime><Timestamp dt:dt="int">0</Timestamp><DateUtc dt:dt="string">2020-10-09T02:01:44Z</DateUtc></StartTime><FrequencyChanges><FrequencyChange><Frequency dt:dt="r8">2699960000</Frequency><Timestamp dt:dt="r8">4.34127604011373E+15</Timestamp><Cur…	좌우반구com(CVF, UVF, BVF)_3-013-1	60.021	1.0.0.165	1	922987464	Professional	2.0.10.242	2.0.10.356	10-09-2020	2020-10-09 오전 2:01:45	11:01:45	2.0.10.252	106		1	z	입구	90	1	106	NULL	NULL	NULL	NULL	NULL	NULL	KSY	List1	0		1	-1	314586	184		0	0	1	z	0	4	314770	0	z	360	315130
좌우반구com(CVF, UVF, BVF)_3	13	1	<?xml version="1.0"?>\n<Clock xmlns:dt="urn:schemas-microsoft-com:datatypes"><Description dt:dt="string">E-Prime Primary Realtime Clock</Description><StartTime><Timestamp dt:dt="int">0</Timestamp><DateUtc dt:dt="string">2020-10-09T02:01:44Z</DateUtc></StartTime><FrequencyChanges><FrequencyChange><Frequency dt:dt="r8">2699960000</Frequency><Timestamp dt:dt="r8">4.34127604011373E+15</Timestamp><Cur…	좌우반구com(CVF, UVF, BVF)_3-013-1	60.021	1.0.0.165	1	922987464	Professional	2.0.10.242	2.0.10.356	10-09-2020	2020-10-09 오전 2:01:45	11:01:45	2.0.10.252	354		2	{/}	입목	NULL	NULL	NULL	NULL	NULL	NULL	77	1	90	KSY	List3	0		0	-1	1021541	183		0	0	1	{/}	1	3	1021724	0	{/}	647	1022371
좌우반구com(CVF, UVF, BVF)_3	13	1	<?xml version="1.0"?>\n<Clock xmlns:dt="urn:schemas-microsoft-com:datatypes"><Description dt:dt="string">E-Prime Primary Realtime Clock</Description><StartTime><Timestamp dt:dt="int">0</Timestamp><DateUtc dt:dt="string">2020-10-09T02:01:44Z</DateUtc></StartTime><FrequencyChanges><FrequencyChange><Frequency dt:dt="r8">2699960000</Frequency><Timestamp dt:dt="r8">4.34127604011373E+15</Timestamp><Cur…	좌우반구com(CVF, UVF, BVF)_3-013-1	60.021	1.0.0.165	1	922987464	Professional	2.0.10.242	2.0.10.356	10-09-2020	2020-10-09 오전 2:01:45	11:01:45	2.0.10.252	241		2	{/}	입화	NULL	NULL	NULL	94	1	109	NULL	NULL	NULL	KSY2	List2	NULL	NULL	NULL	NULL	NULL	NULL	NULL	NULL	NULL	1	{/}	0	4	695188	0	{/}	434	695622
좌우반구com(CVF, UVF, BVF)_3	13	1	<?xml version="1.0"?>\n<Clock xmlns:dt="urn:schemas-microsoft-com:datatypes"><Description dt:dt="string">E-Prime Primary Realtime Clock</Description><StartTime><Timestamp dt:dt="int">0</Timestamp><DateUtc dt:dt="string">2020-10-09T02:01:44Z</DateUtc></StartTime><FrequencyChanges><FrequencyChange><Frequency dt:dt="r8">2699960000</Frequency><Timestamp dt:dt="r8">4.34127604011373E+15</Timestamp><Cur…	좌우반구com(CVF, UVF, BVF)_3-013-1	60.021	1.0.0.165	1	922987464	Professional	2.0.10.242	2.0.10.356	10-09-2020	2020-10-09 오전 2:01:45	11:01:45	2.0.10.252	322		2	{/}	자름	NULL	NULL	NULL	NULL	NULL	NULL	88	1	58	KSY4	List3	NULL	NULL	NULL	NULL	NULL	NULL	NULL	NULL	NULL	1	{/}	0	4	934255	0	{/}	391	934646
좌우반구com(CVF, UVF, BVF)_3	13	1	<?xml version="1.0"?>\n<Clock xmlns:dt="urn:schemas-microsoft-com:datatypes"><Description dt:dt="string">E-Prime Primary Realtime Clock</Description><StartTime><Timestamp dt:dt="int">0</Timestamp><DateUtc dt:dt="string">2020-10-09T02:01:44Z</DateUtc></StartTime><FrequencyChanges><FrequencyChange><Frequency dt:dt="r8">2699960000</Frequency><Timestamp dt:dt="r8">4.34127604011373E+15</Timestamp><Cur…	좌우반구com(CVF, UVF, BVF)_3-013-1	60.021	1.0.0.165	1	922987464	Professional	2.0.10.242	2.0.10.356	10-09-2020	2020-10-09 오전 2:01:45	11:01:45	2.0.10.252	112		1	z	자리	130	1	112	NULL	NULL	NULL	NULL	NULL	NULL	KSY	List1	0		0	-1	331364	183		0	0	1	z	0	3	331547	0	z	542	332089
좌우반구com(CVF, UVF, BVF)_3	13	1	<?xml version="1.0"?>\n<Clock xmlns:dt="urn:schemas-microsoft-com:datatypes"><Description dt:dt="string">E-Prime Primary Realtime Clock</Description><StartTime><Timestamp dt:dt="int">0</Timestamp><DateUtc dt:dt="string">2020-10-09T02:01:44Z</DateUtc></StartTime><FrequencyChanges><FrequencyChange><Frequency dt:dt="r8">2699960000</Frequency><Timestamp dt:dt="r8">4.34127604011373E+15</Timestamp><Cur…	좌우반구com(CVF, UVF, BVF)_3-013-1	60.021	1.0.0.165	1	922987464	Professional	2.0.10.242	2.0.10.356	10-09-2020	2020-10-09 오전 2:01:45	11:01:45	2.0.10.252	253		1	z	자본	NULL	NULL	NULL	12	1	121	NULL	NULL	NULL	KSY	List2	0		0	-1	727843	183		0	0	1	z	1	3	728026	0	z	580	728606
좌우반구com(CVF, UVF, BVF)_3	13	1	<?xml version="1.0"?>\n<Clock xmlns:dt="urn:schemas-microsoft-com:datatypes"><Description dt:dt="string">E-Prime Primary Realtime Clock</Description><StartTime><Timestamp dt:dt="int">0</Timestamp><DateUtc dt:dt="string">2020-10-09T02:01:44Z</DateUtc></StartTime><FrequencyChanges><FrequencyChange><Frequency dt:dt="r8">2699960000</Frequency><Timestamp dt:dt="r8">4.34127604011373E+15</Timestamp><Cur…	좌우반구com(CVF, UVF, BVF)_3-013-1	60.021	1.0.0.165	1	922987464	Professional	2.0.10.242	2.0.10.356	10-09-2020	2020-10-09 오전 2:01:45	11:01:45	2.0.10.252	282		1	z	자체	NULL	NULL	NULL	NULL	NULL	NULL	62	1	18	KSY	List3	0		0	-1	825026	183		0	0	1	z	0	3	825209	0	z	436	825645
좌우반구com(CVF, UVF, BVF)_3	13	1	<?xml version="1.0"?>\n<Clock xmlns:dt="urn:schemas-microsoft-com:datatypes"><Description dt:dt="string">E-Prime Primary Realtime Clock</Description><StartTime><Timestamp dt:dt="int">0</Timestamp><DateUtc dt:dt="string">2020-10-09T02:01:44Z</DateUtc></StartTime><FrequencyChanges><FrequencyChange><Frequency dt:dt="r8">2699960000</Frequency><Timestamp dt:dt="r8">4.34127604011373E+15</Timestamp><Cur…	좌우반구com(CVF, UVF, BVF)_3-013-1	60.021	1.0.0.165	1	922987464	Professional	2.0.10.242	2.0.10.356	10-09-2020	2020-10-09 오전 2:01:45	11:01:45	2.0.10.252	387		2	{/}	작락	NULL	NULL	NULL	NULL	NULL	NULL	114	1	123	KSY3	List3	NULL	NULL	NULL	NULL	NULL	NULL	NULL	NULL	NULL	1	{/}	0	4	1112110	0	{/}	556	1112666
좌우반구com(CVF, UVF, BVF)_3	13	1	<?xml version="1.0"?>\n<Clock xmlns:dt="urn:schemas-microsoft-com:datatypes"><Description dt:dt="string">E-Prime Primary Realtime Clock</Description><StartTime><Timestamp dt:dt="int">0</Timestamp><DateUtc dt:dt="string">2020-10-09T02:01:44Z</DateUtc></StartTime><FrequencyChanges><FrequencyChange><Frequency dt:dt="r8">2699960000</Frequency><Timestamp dt:dt="r8">4.34127604011373E+15</Timestamp><Cur…	좌우반구com(CVF, UVF, BVF)_3-013-1	60.021	1.0.0.165	1	922987464	Professional	2.0.10.242	2.0.10.356	10-09-2020	2020-10-09 오전 2:01:45	11:01:45	2.0.10.252	119		1	z	작품	71	1	119	NULL	NULL	NULL	NULL	NULL	NULL	KSY	List1	0		0	0	350341	183		0	0	1	z	0	3	350524	0	z	325	350849
좌우반구com(CVF, UVF, BVF)_3	13	1	<?xml version="1.0"?>\n<Clock xmlns:dt="urn:schemas-microsoft-com:datatypes"><Description dt:dt="string">E-Prime Primary Realtime Clock</Description><StartTime><Timestamp dt:dt="int">0</Timestamp><DateUtc dt:dt="string">2020-10-09T02:01:44Z</DateUtc></StartTime><FrequencyChanges><FrequencyChange><Frequency dt:dt="r8">2699960000</Frequency><Timestamp dt:dt="r8">4.34127604011373E+15</Timestamp><Cur…	좌우반구com(CVF, UVF, BVF)_3-013-1	60.021	1.0.0.165	1	922987464	Professional	2.0.10.242	2.0.10.356	10-09-2020	2020-10-09 오전 2:01:45	11:01:45	2.0.10.252	238		1	z	재계	NULL	NULL	NULL	66	1	106	NULL	NULL	NULL	KSY	List2	0		0	0	686691	183		0	0	0	z	0	3	686874	0	{/}	420	687294
좌우반구com(CVF, UVF, BVF)_3	13	1	<?xml version="1.0"?>\n<Clock xmlns:dt="urn:schemas-microsoft-com:datatypes"><Description dt:dt="string">E-Prime Primary Realtime Clock</Description><StartTime><Timestamp dt:dt="int">0</Timestamp><DateUtc dt:dt="string">2020-10-09T02:01:44Z</DateUtc></StartTime><FrequencyChanges><FrequencyChange><Frequency dt:dt="r8">2699960000</Frequency><Timestamp dt:dt="r8">4.34127604011373E+15</Timestamp><Cur…	좌우반구com(CVF, UVF, BVF)_3-013-1	60.021	1.0.0.165	1	922987464	Professional	2.0.10.242	2.0.10.356	10-09-2020	2020-10-09 오전 2:01:45	11:01:45	2.0.10.252	173		2	{/}	적태	NULL	NULL	NULL	57	1	41	NULL	NULL	NULL	KSY	List2	0		1	-1	508552	184		0	0	1	{/}	0	4	508736	0	{/}	480	509216
좌우반구com(CVF, UVF, BVF)_3	13	1	<?xml version="1.0"?>\n<Clock xmlns:dt="urn:schemas-microsoft-com:datatypes"><Description dt:dt="string">E-Prime Primary Realtime Clock</Description><StartTime><Timestamp dt:dt="int">0</Timestamp><DateUtc dt:dt="string">2020-10-09T02:01:44Z</DateUtc></StartTime><FrequencyChanges><FrequencyChange><Frequency dt:dt="r8">2699960000</Frequency><Timestamp dt:dt="r8">4.34127604011373E+15</Timestamp><Cur…	좌우반구com(CVF, UVF, BVF)_3-013-1	60.021	1.0.0.165	1	922987464	Professional	2.0.10.242	2.0.10.356	10-09-2020	2020-10-09 오전 2:01:45	11:01:45	2.0.10.252	53		1	z	전략	47	1	53	NULL	NULL	NULL	NULL	NULL	NULL	KSY	List1	0		0	-1	169070	184		0	0	1	z	0	4	169254	0	z	454	169708
좌우반구com(CVF, UVF, BVF)_3	13	1	<?xml version="1.0"?>\n<Clock xmlns:dt="urn:schemas-microsoft-com:datatypes"><Description dt:dt="string">E-Prime Primary Realtime Clock</Description><StartTime><Timestamp dt:dt="int">0</Timestamp><DateUtc dt:dt="string">2020-10-09T02:01:44Z</DateUtc></StartTime><FrequencyChanges><FrequencyChange><Frequency dt:dt="r8">2699960000</Frequency><Timestamp dt:dt="r8">4.34127604011373E+15</Timestamp><Cur…	좌우반구com(CVF, UVF, BVF)_3-013-1	60.021	1.0.0.165	1	922987464	Professional	2.0.10.242	2.0.10.356	10-09-2020	2020-10-09 오전 2:01:45	11:01:45	2.0.10.252	333		1	z	전통	NULL	NULL	NULL	NULL	NULL	NULL	40	1	69	KSY	List3	0		0	-1	964211	183		0	0	1	z	1	3	964394	0	z	418	964812
좌우반구com(CVF, UVF, BVF)_3	13	1	<?xml version="1.0"?>\n<Clock xmlns:dt="urn:schemas-microsoft-com:datatypes"><Description dt:dt="string">E-Prime Primary Realtime Clock</Description><StartTime><Timestamp dt:dt="int">0</Timestamp><DateUtc dt:dt="string">2020-10-09T02:01:44Z</DateUtc></StartTime><FrequencyChanges><FrequencyChange><Frequency dt:dt="r8">2699960000</Frequency><Timestamp dt:dt="r8">4.34127604011373E+15</Timestamp><Cur…	좌우반구com(CVF, UVF, BVF)_3-013-1	60.021	1.0.0.165	1	922987464	Professional	2.0.10.242	2.0.10.356	10-09-2020	2020-10-09 오전 2:01:45	11:01:45	2.0.10.252	200		2	{/}	전필	NULL	NULL	NULL	20	1	68	NULL	NULL	NULL	KSY3	List2	NULL	NULL	NULL	NULL	NULL	NULL	NULL	NULL	NULL	1	{/}	0	3	582760	0	{/}	663	583423
좌우반구com(CVF, UVF, BVF)_3	13	1	<?xml version="1.0"?>\n<Clock xmlns:dt="urn:schemas-microsoft-com:datatypes"><Description dt:dt="string">E-Prime Primary Realtime Clock</Description><StartTime><Timestamp dt:dt="int">0</Timestamp><DateUtc dt:dt="string">2020-10-09T02:01:44Z</DateUtc></StartTime><FrequencyChanges><FrequencyChange><Frequency dt:dt="r8">2699960000</Frequency><Timestamp dt:dt="r8">4.34127604011373E+15</Timestamp><Cur…	좌우반구com(CVF, UVF, BVF)_3-013-1	60.021	1.0.0.165	1	922987464	Professional	2.0.10.242	2.0.10.356	10-09-2020	2020-10-09 오전 2:01:45	11:01:45	2.0.10.252	389		1	z	절감	NULL	NULL	NULL	NULL	NULL	NULL	24	1	125	KSY	List3	0		0	0	1117358	183		0	0	1	z	0	3	1117541	0	z	413	1117954
좌우반구com(CVF, UVF, BVF)_3	13	1	<?xml version="1.0"?>\n<Clock xmlns:dt="urn:schemas-microsoft-com:datatypes"><Description dt:dt="string">E-Prime Primary Realtime Clock</Description><StartTime><Timestamp dt:dt="int">0</Timestamp><DateUtc dt:dt="string">2020-10-09T02:01:44Z</DateUtc></StartTime><FrequencyChanges><FrequencyChange><Frequency dt:dt="r8">2699960000</Frequency><Timestamp dt:dt="r8">4.34127604011373E+15</Timestamp><Cur…	좌우반구com(CVF, UVF, BVF)_3-013-1	60.021	1.0.0.165	1	922987464	Professional	2.0.10.242	2.0.10.356	10-09-2020	2020-10-09 오전 2:01:45	11:01:45	2.0.10.252	201		2	{/}	절보	NULL	NULL	NULL	13	1	69	NULL	NULL	NULL	KSY2	List2	NULL	NULL	NULL	NULL	NULL	NULL	NULL	NULL	NULL	1	{/}	0	4	585626	0	{/}	501	586127
좌우반구com(CVF, UVF, BVF)_3	13	1	<?xml version="1.0"?>\n<Clock xmlns:dt="urn:schemas-microsoft-com:datatypes"><Description dt:dt="string">E-Prime Primary Realtime Clock</Description><StartTime><Timestamp dt:dt="int">0</Timestamp><DateUtc dt:dt="string">2020-10-09T02:01:44Z</DateUtc></StartTime><FrequencyChanges><FrequencyChange><Frequency dt:dt="r8">2699960000</Frequency><Timestamp dt:dt="r8">4.34127604011373E+15</Timestamp><Cur…	좌우반구com(CVF, UVF, BVF)_3-013-1	60.021	1.0.0.165	1	922987464	Professional	2.0.10.242	2.0.10.356	10-09-2020	2020-10-09 오전 2:01:45	11:01:45	2.0.10.252	366		2	{/}	절속	NULL	NULL	NULL	NULL	NULL	NULL	74	1	102	KSY2	List3	NULL	NULL	NULL	NULL	NULL	NULL	NULL	NULL	NULL	1	{/}	0	3	1054296	0	{/}	771	1055067
좌우반구com(CVF, UVF, BVF)_3	13	1	<?xml version="1.0"?>\n<Clock xmlns:dt="urn:schemas-microsoft-com:datatypes"><Description dt:dt="string">E-Prime Primary Realtime Clock</Description><StartTime><Timestamp dt:dt="int">0</Timestamp><DateUtc dt:dt="string">2020-10-09T02:01:44Z</DateUtc></StartTime><FrequencyChanges><FrequencyChange><Frequency dt:dt="r8">2699960000</Frequency><Timestamp dt:dt="r8">4.34127604011373E+15</Timestamp><Cur…	좌우반구com(CVF, UVF, BVF)_3-013-1	60.021	1.0.0.165	1	922987464	Professional	2.0.10.242	2.0.10.356	10-09-2020	2020-10-09 오전 2:01:45	11:01:45	2.0.10.252	398		1	z	절차	NULL	NULL	NULL	NULL	NULL	NULL	128	1	134	KSY	List3	0		0	-1	1141216	183		0	0	1	z	1	3	1141399	0	z	331	1141730
좌우반구com(CVF, UVF, BVF)_3	13	1	<?xml version="1.0"?>\n<Clock xmlns:dt="urn:schemas-microsoft-com:datatypes"><Description dt:dt="string">E-Prime Primary Realtime Clock</Description><StartTime><Timestamp dt:dt="int">0</Timestamp><DateUtc dt:dt="string">2020-10-09T02:01:44Z</DateUtc></StartTime><FrequencyChanges><FrequencyChange><Frequency dt:dt="r8">2699960000</Frequency><Timestamp dt:dt="r8">4.34127604011373E+15</Timestamp><Cur…	좌우반구com(CVF, UVF, BVF)_3-013-1	60.021	1.0.0.165	1	922987464	Professional	2.0.10.242	2.0.10.356	10-09-2020	2020-10-09 오전 2:01:45	11:01:45	2.0.10.252	199		1	z	정도	NULL	NULL	NULL	59	1	67	NULL	NULL	NULL	KSY	List2	0		0	-1	579811	183		0	0	1	z	0	3	579994	0	z	565	580559
좌우반구com(CVF, UVF, BVF)_3	13	1	<?xml version="1.0"?>\n<Clock xmlns:dt="urn:schemas-microsoft-com:datatypes"><Description dt:dt="string">E-Prime Primary Realtime Clock</Description><StartTime><Timestamp dt:dt="int">0</Timestamp><DateUtc dt:dt="string">2020-10-09T02:01:44Z</DateUtc></StartTime><FrequencyChanges><FrequencyChange><Frequency dt:dt="r8">2699960000</Frequency><Timestamp dt:dt="r8">4.34127604011373E+15</Timestamp><Cur…	좌우반구com(CVF, UVF, BVF)_3-013-1	60.021	1.0.0.165	1	922987464	Professional	2.0.10.242	2.0.10.356	10-09-2020	2020-10-09 오전 2:01:45	11:01:45	2.0.10.252	172		1	z	정오	NULL	NULL	NULL	65	1	40	NULL	NULL	NULL	KSY	List2	0		0	0	505987	183		0	0	1	z	0	3	506170	0	z	358	506528
좌우반구com(CVF, UVF, BVF)_3	13	1	<?xml version="1.0"?>\n<Clock xmlns:dt="urn:schemas-microsoft-com:datatypes"><Description dt:dt="string">E-Prime Primary Realtime Clock</Description><StartTime><Timestamp dt:dt="int">0</Timestamp><DateUtc dt:dt="string">2020-10-09T02:01:44Z</DateUtc></StartTime><FrequencyChanges><FrequencyChange><Frequency dt:dt="r8">2699960000</Frequency><Timestamp dt:dt="r8">4.34127604011373E+15</Timestamp><Cur…	좌우반구com(CVF, UVF, BVF)_3-013-1	60.021	1.0.0.165	1	922987464	Professional	2.0.10.242	2.0.10.356	10-09-2020	2020-10-09 오전 2:01:45	11:01:45	2.0.10.252	186		1	z	정책	NULL	NULL	NULL	80	1	54	NULL	NULL	NULL	KSY	List2	0		0	-1	544523	184		0	0	1	z	0	4	544707	0	z	484	545191
좌우반구com(CVF, UVF, BVF)_3	13	1	<?xml version="1.0"?>\n<Clock xmlns:dt="urn:schemas-microsoft-com:datatypes"><Description dt:dt="string">E-Prime Primary Realtime Clock</Description><StartTime><Timestamp dt:dt="int">0</Timestamp><DateUtc dt:dt="string">2020-10-09T02:01:44Z</DateUtc></StartTime><FrequencyChanges><FrequencyChange><Frequency dt:dt="r8">2699960000</Frequency><Timestamp dt:dt="r8">4.34127604011373E+15</Timestamp><Cur…	좌우반구com(CVF, UVF, BVF)_3-013-1	60.021	1.0.0.165	1	922987464	Professional	2.0.10.242	2.0.10.356	10-09-2020	2020-10-09 오전 2:01:45	11:01:45	2.0.10.252	379		2	{/}	제경	NULL	NULL	NULL	NULL	NULL	NULL	6	1	115	KSY4	List3	NULL	NULL	NULL	NULL	NULL	NULL	NULL	NULL	NULL	1	{/}	0	4	1090734	0	{/}	429	1091163
좌우반구com(CVF, UVF, BVF)_3	13	1	<?xml version="1.0"?>\n<Clock xmlns:dt="urn:schemas-microsoft-com:datatypes"><Description dt:dt="string">E-Prime Primary Realtime Clock</Description><StartTime><Timestamp dt:dt="int">0</Timestamp><DateUtc dt:dt="string">2020-10-09T02:01:44Z</DateUtc></StartTime><FrequencyChanges><FrequencyChange><Frequency dt:dt="r8">2699960000</Frequency><Timestamp dt:dt="r8">4.34127604011373E+15</Timestamp><Cur…	좌우반구com(CVF, UVF, BVF)_3-013-1	60.021	1.0.0.165	1	922987464	Professional	2.0.10.242	2.0.10.356	10-09-2020	2020-10-09 오전 2:01:45	11:01:45	2.0.10.252	24		1	z	제도	95	1	24	NULL	NULL	NULL	NULL	NULL	NULL	KSY2	List1	NULL	NULL	NULL	NULL	NULL	NULL	NULL	NULL	NULL	0	z	0	3	90681	0	{/}	450	91131
좌우반구com(CVF, UVF, BVF)_3	13	1	<?xml version="1.0"?>\n<Clock xmlns:dt="urn:schemas-microsoft-com:datatypes"><Description dt:dt="string">E-Prime Primary Realtime Clock</Description><StartTime><Timestamp dt:dt="int">0</Timestamp><DateUtc dt:dt="string">2020-10-09T02:01:44Z</DateUtc></StartTime><FrequencyChanges><FrequencyChange><Frequency dt:dt="r8">2699960000</Frequency><Timestamp dt:dt="r8">4.34127604011373E+15</Timestamp><Cur…	좌우반구com(CVF, UVF, BVF)_3-013-1	60.021	1.0.0.165	1	922987464	Professional	2.0.10.242	2.0.10.356	10-09-2020	2020-10-09 오전 2:01:45	11:01:45	2.0.10.252	4		2	{/}	제란	116	1	4	NULL	NULL	NULL	NULL	NULL	NULL	KSY3	List1	NULL	NULL	NULL	NULL	NULL	NULL	NULL	NULL	NULL	0	{/}	0	3	35450	0	z	396	35846
좌우반구com(CVF, UVF, BVF)_3	13	1	<?xml version="1.0"?>\n<Clock xmlns:dt="urn:schemas-microsoft-com:datatypes"><Description dt:dt="string">E-Prime Primary Realtime Clock</Description><StartTime><Timestamp dt:dt="int">0</Timestamp><DateUtc dt:dt="string">2020-10-09T02:01:44Z</DateUtc></StartTime><FrequencyChanges><FrequencyChange><Frequency dt:dt="r8">2699960000</Frequency><Timestamp dt:dt="r8">4.34127604011373E+15</Timestamp><Cur…	좌우반구com(CVF, UVF, BVF)_3-013-1	60.021	1.0.0.165	1	922987464	Professional	2.0.10.242	2.0.10.356	10-09-2020	2020-10-09 오전 2:01:45	11:01:45	2.0.10.252	120		1	z	제안	119	1	120	NULL	NULL	NULL	NULL	NULL	NULL	KSY2	List1	NULL	NULL	NULL	NULL	NULL	NULL	NULL	NULL	NULL	0	z	1	3	353056	0	{/}	900	353956
좌우반구com(CVF, UVF, BVF)_3	13	1	<?xml version="1.0"?>\n<Clock xmlns:dt="urn:schemas-microsoft-com:datatypes"><Description dt:dt="string">E-Prime Primary Realtime Clock</Description><StartTime><Timestamp dt:dt="int">0</Timestamp><DateUtc dt:dt="string">2020-10-09T02:01:44Z</DateUtc></StartTime><FrequencyChanges><FrequencyChange><Frequency dt:dt="r8">2699960000</Frequency><Timestamp dt:dt="r8">4.34127604011373E+15</Timestamp><Cur…	좌우반구com(CVF, UVF, BVF)_3-013-1	60.021	1.0.0.165	1	922987464	Professional	2.0.10.242	2.0.10.356	10-09-2020	2020-10-09 오전 2:01:45	11:01:45	2.0.10.252	247		1	z	제품	NULL	NULL	NULL	25	1	115	NULL	NULL	NULL	KSY2	List2	NULL	NULL	NULL	NULL	NULL	NULL	NULL	NULL	NULL	1	z	0	4	711649	0	z	589	712238
좌우반구com(CVF, UVF, BVF)_3	13	1	<?xml version="1.0"?>\n<Clock xmlns:dt="urn:schemas-microsoft-com:datatypes"><Description dt:dt="string">E-Prime Primary Realtime Clock</Description><StartTime><Timestamp dt:dt="int">0</Timestamp><DateUtc dt:dt="string">2020-10-09T02:01:44Z</DateUtc></StartTime><FrequencyChanges><FrequencyChange><Frequency dt:dt="r8">2699960000</Frequency><Timestamp dt:dt="r8">4.34127604011373E+15</Timestamp><Cur…	좌우반구com(CVF, UVF, BVF)_3-013-1	60.021	1.0.0.165	1	922987464	Professional	2.0.10.242	2.0.10.356	10-09-2020	2020-10-09 오전 2:01:45	11:01:45	2.0.10.252	163		1	z	조건	NULL	NULL	NULL	92	1	31	NULL	NULL	NULL	KSY2	List2	NULL	NULL	NULL	NULL	NULL	NULL	NULL	NULL	NULL	1	z	0	4	481129	0	z	615	481744
좌우반구com(CVF, UVF, BVF)_3	13	1	<?xml version="1.0"?>\n<Clock xmlns:dt="urn:schemas-microsoft-com:datatypes"><Description dt:dt="string">E-Prime Primary Realtime Clock</Description><StartTime><Timestamp dt:dt="int">0</Timestamp><DateUtc dt:dt="string">2020-10-09T02:01:44Z</DateUtc></StartTime><FrequencyChanges><FrequencyChange><Frequency dt:dt="r8">2699960000</Frequency><Timestamp dt:dt="r8">4.34127604011373E+15</Timestamp><Cur…	좌우반구com(CVF, UVF, BVF)_3-013-1	60.021	1.0.0.165	1	922987464	Professional	2.0.10.242	2.0.10.356	10-09-2020	2020-10-09 오전 2:01:45	11:01:45	2.0.10.252	23		1	z	조례	44	1	23	NULL	NULL	NULL	NULL	NULL	NULL	KSY2	List1	NULL	NULL	NULL	NULL	NULL	NULL	NULL	NULL	NULL	1	z	0	3	87965	0	z	514	88479
좌우반구com(CVF, UVF, BVF)_3	13	1	<?xml version="1.0"?>\n<Clock xmlns:dt="urn:schemas-microsoft-com:datatypes"><Description dt:dt="string">E-Prime Primary Realtime Clock</Description><StartTime><Timestamp dt:dt="int">0</Timestamp><DateUtc dt:dt="string">2020-10-09T02:01:44Z</DateUtc></StartTime><FrequencyChanges><FrequencyChange><Frequency dt:dt="r8">2699960000</Frequency><Timestamp dt:dt="r8">4.34127604011373E+15</Timestamp><Cur…	좌우반구com(CVF, UVF, BVF)_3-013-1	60.021	1.0.0.165	1	922987464	Professional	2.0.10.242	2.0.10.356	10-09-2020	2020-10-09 오전 2:01:45	11:01:45	2.0.10.252	133		1	z	조직	NULL	NULL	NULL	17	1	1	NULL	NULL	NULL	KSY2	List2	NULL	NULL	NULL	NULL	NULL	NULL	NULL	NULL	NULL	1	z	1	3	398557	0	z	517	399074
좌우반구com(CVF, UVF, BVF)_3	13	1	<?xml version="1.0"?>\n<Clock xmlns:dt="urn:schemas-microsoft-com:datatypes"><Description dt:dt="string">E-Prime Primary Realtime Clock</Description><StartTime><Timestamp dt:dt="int">0</Timestamp><DateUtc dt:dt="string">2020-10-09T02:01:44Z</DateUtc></StartTime><FrequencyChanges><FrequencyChange><Frequency dt:dt="r8">2699960000</Frequency><Timestamp dt:dt="r8">4.34127604011373E+15</Timestamp><Cur…	좌우반구com(CVF, UVF, BVF)_3-013-1	60.021	1.0.0.165	1	922987464	Professional	2.0.10.242	2.0.10.356	10-09-2020	2020-10-09 오전 2:01:45	11:01:45	2.0.10.252	84		1	z	종류	66	1	84	NULL	NULL	NULL	NULL	NULL	NULL	KSY2	List1	NULL	NULL	NULL	NULL	NULL	NULL	NULL	NULL	NULL	1	z	0	4	255324	0	z	526	255850
좌우반구com(CVF, UVF, BVF)_3	13	1	<?xml version="1.0"?>\n<Clock xmlns:dt="urn:schemas-microsoft-com:datatypes"><Description dt:dt="string">E-Prime Primary Realtime Clock</Description><StartTime><Timestamp dt:dt="int">0</Timestamp><DateUtc dt:dt="string">2020-10-09T02:01:44Z</DateUtc></StartTime><FrequencyChanges><FrequencyChange><Frequency dt:dt="r8">2699960000</Frequency><Timestamp dt:dt="r8">4.34127604011373E+15</Timestamp><Cur…	좌우반구com(CVF, UVF, BVF)_3-013-1	60.021	1.0.0.165	1	922987464	Professional	2.0.10.242	2.0.10.356	10-09-2020	2020-10-09 오전 2:01:45	11:01:45	2.0.10.252	170		2	{/}	종백	NULL	NULL	NULL	53	1	38	NULL	NULL	NULL	KSY4	List2	NULL	NULL	NULL	NULL	NULL	NULL	NULL	NULL	NULL	1	{/}	1	3	500505	0	{/}	711	501216
좌우반구com(CVF, UVF, BVF)_3	13	1	<?xml version="1.0"?>\n<Clock xmlns:dt="urn:schemas-microsoft-com:datatypes"><Description dt:dt="string">E-Prime Primary Realtime Clock</Description><StartTime><Timestamp dt:dt="int">0</Timestamp><DateUtc dt:dt="string">2020-10-09T02:01:44Z</DateUtc></StartTime><FrequencyChanges><FrequencyChange><Frequency dt:dt="r8">2699960000</Frequency><Timestamp dt:dt="r8">4.34127604011373E+15</Timestamp><Cur…	좌우반구com(CVF, UVF, BVF)_3-013-1	60.021	1.0.0.165	1	922987464	Professional	2.0.10.242	2.0.10.356	10-09-2020	2020-10-09 오전 2:01:45	11:01:45	2.0.10.252	252		2	{/}	죽거	NULL	NULL	NULL	112	1	120	NULL	NULL	NULL	KSY	List2	0		0	-1	725144	183		0	0	1	{/}	0	3	725327	0	{/}	495	725822
좌우반구com(CVF, UVF, BVF)_3	13	1	<?xml version="1.0"?>\n<Clock xmlns:dt="urn:schemas-microsoft-com:datatypes"><Description dt:dt="string">E-Prime Primary Realtime Clock</Description><StartTime><Timestamp dt:dt="int">0</Timestamp><DateUtc dt:dt="string">2020-10-09T02:01:44Z</DateUtc></StartTime><FrequencyChanges><FrequencyChange><Frequency dt:dt="r8">2699960000</Frequency><Timestamp dt:dt="r8">4.34127604011373E+15</Timestamp><Cur…	좌우반구com(CVF, UVF, BVF)_3-013-1	60.021	1.0.0.165	1	922987464	Professional	2.0.10.242	2.0.10.356	10-09-2020	2020-10-09 오전 2:01:45	11:01:45	2.0.10.252	101		1	z	죽음	131	1	101	NULL	NULL	NULL	NULL	NULL	NULL	KSY2	List1	NULL	NULL	NULL	NULL	NULL	NULL	NULL	NULL	NULL	1	z	0	4	301308	0	z	359	301667
좌우반구com(CVF, UVF, BVF)_3	13	1	<?xml version="1.0"?>\n<Clock xmlns:dt="urn:schemas-microsoft-com:datatypes"><Description dt:dt="string">E-Prime Primary Realtime Clock</Description><StartTime><Timestamp dt:dt="int">0</Timestamp><DateUtc dt:dt="string">2020-10-09T02:01:44Z</DateUtc></StartTime><FrequencyChanges><FrequencyChange><Frequency dt:dt="r8">2699960000</Frequency><Timestamp dt:dt="r8">4.34127604011373E+15</Timestamp><Cur…	좌우반구com(CVF, UVF, BVF)_3-013-1	60.021	1.0.0.165	1	922987464	Professional	2.0.10.242	2.0.10.356	10-09-2020	2020-10-09 오전 2:01:45	11:01:45	2.0.10.252	396		1	z	준거	NULL	NULL	NULL	NULL	NULL	NULL	135	1	132	KSY2	List3	NULL	NULL	NULL	NULL	NULL	NULL	NULL	NULL	NULL	0	z	0	4	1136135	0	{/}	451	1136586
좌우반구com(CVF, UVF, BVF)_3	13	1	<?xml version="1.0"?>\n<Clock xmlns:dt="urn:schemas-microsoft-com:datatypes"><Description dt:dt="string">E-Prime Primary Realtime Clock</Description><StartTime><Timestamp dt:dt="int">0</Timestamp><DateUtc dt:dt="string">2020-10-09T02:01:44Z</DateUtc></StartTime><FrequencyChanges><FrequencyChange><Frequency dt:dt="r8">2699960000</Frequency><Timestamp dt:dt="r8">4.34127604011373E+15</Timestamp><Cur…	좌우반구com(CVF, UVF, BVF)_3-013-1	60.021	1.0.0.165	1	922987464	Professional	2.0.10.242	2.0.10.356	10-09-2020	2020-10-09 오전 2:01:45	11:01:45	2.0.10.252	141		2	{/}	증력	NULL	NULL	NULL	87	1	9	NULL	NULL	NULL	KSY	List2	0		1	-1	421049	184		0	0	1	{/}	0	4	421233	0	{/}	568	421801
좌우반구com(CVF, UVF, BVF)_3	13	1	<?xml version="1.0"?>\n<Clock xmlns:dt="urn:schemas-microsoft-com:datatypes"><Description dt:dt="string">E-Prime Primary Realtime Clock</Description><StartTime><Timestamp dt:dt="int">0</Timestamp><DateUtc dt:dt="string">2020-10-09T02:01:44Z</DateUtc></StartTime><FrequencyChanges><FrequencyChange><Frequency dt:dt="r8">2699960000</Frequency><Timestamp dt:dt="r8">4.34127604011373E+15</Timestamp><Cur…	좌우반구com(CVF, UVF, BVF)_3-013-1	60.021	1.0.0.165	1	922987464	Professional	2.0.10.242	2.0.10.356	10-09-2020	2020-10-09 오전 2:01:45	11:01:45	2.0.10.252	181		1	z	증인	NULL	NULL	NULL	77	1	49	NULL	NULL	NULL	KSY2	List2	NULL	NULL	NULL	NULL	NULL	NULL	NULL	NULL	NULL	1	z	1	3	530611	0	z	748	531359
좌우반구com(CVF, UVF, BVF)_3	13	1	<?xml version="1.0"?>\n<Clock xmlns:dt="urn:schemas-microsoft-com:datatypes"><Description dt:dt="string">E-Prime Primary Realtime Clock</Description><StartTime><Timestamp dt:dt="int">0</Timestamp><DateUtc dt:dt="string">2020-10-09T02:01:44Z</DateUtc></StartTime><FrequencyChanges><FrequencyChange><Frequency dt:dt="r8">2699960000</Frequency><Timestamp dt:dt="r8">4.34127604011373E+15</Timestamp><Cur…	좌우반구com(CVF, UVF, BVF)_3-013-1	60.021	1.0.0.165	1	922987464	Professional	2.0.10.242	2.0.10.356	10-09-2020	2020-10-09 오전 2:01:45	11:01:45	2.0.10.252	105		2	{/}	지님	2	1	105	NULL	NULL	NULL	NULL	NULL	NULL	KSY4	List1	NULL	NULL	NULL	NULL	NULL	NULL	NULL	NULL	NULL	1	{/}	0	4	311921	0	{/}	650	312571
좌우반구com(CVF, UVF, BVF)_3	13	1	<?xml version="1.0"?>\n<Clock xmlns:dt="urn:schemas-microsoft-com:datatypes"><Description dt:dt="string">E-Prime Primary Realtime Clock</Description><StartTime><Timestamp dt:dt="int">0</Timestamp><DateUtc dt:dt="string">2020-10-09T02:01:44Z</DateUtc></StartTime><FrequencyChanges><FrequencyChange><Frequency dt:dt="r8">2699960000</Frequency><Timestamp dt:dt="r8">4.34127604011373E+15</Timestamp><Cur…	좌우반구com(CVF, UVF, BVF)_3-013-1	60.021	1.0.0.165	1	922987464	Professional	2.0.10.242	2.0.10.356	10-09-2020	2020-10-09 오전 2:01:45	11:01:45	2.0.10.252	144		1	z	지적	NULL	NULL	NULL	125	1	12	NULL	NULL	NULL	KSY2	List2	NULL	NULL	NULL	NULL	NULL	NULL	NULL	NULL	NULL	1	z	0	4	429547	0	z	845	430392
좌우반구com(CVF, UVF, BVF)_3	13	1	<?xml version="1.0"?>\n<Clock xmlns:dt="urn:schemas-microsoft-com:datatypes"><Description dt:dt="string">E-Prime Primary Realtime Clock</Description><StartTime><Timestamp dt:dt="int">0</Timestamp><DateUtc dt:dt="string">2020-10-09T02:01:44Z</DateUtc></StartTime><FrequencyChanges><FrequencyChange><Frequency dt:dt="r8">2699960000</Frequency><Timestamp dt:dt="r8">4.34127604011373E+15</Timestamp><Cur…	좌우반구com(CVF, UVF, BVF)_3-013-1	60.021	1.0.0.165	1	922987464	Professional	2.0.10.242	2.0.10.356	10-09-2020	2020-10-09 오전 2:01:45	11:01:45	2.0.10.252	166		1	z	지표	NULL	NULL	NULL	67	1	34	NULL	NULL	NULL	KSY2	List2	NULL	NULL	NULL	NULL	NULL	NULL	NULL	NULL	NULL	0	z	0	3	489276	0	{/}	436	489712
좌우반구com(CVF, UVF, BVF)_3	13	1	<?xml version="1.0"?>\n<Clock xmlns:dt="urn:schemas-microsoft-com:datatypes"><Description dt:dt="string">E-Prime Primary Realtime Clock</Description><StartTime><Timestamp dt:dt="int">0</Timestamp><DateUtc dt:dt="string">2020-10-09T02:01:44Z</DateUtc></StartTime><FrequencyChanges><FrequencyChange><Frequency dt:dt="r8">2699960000</Frequency><Timestamp dt:dt="r8">4.34127604011373E+15</Timestamp><Cur…	좌우반구com(CVF, UVF, BVF)_3-013-1	60.021	1.0.0.165	1	922987464	Professional	2.0.10.242	2.0.10.356	10-09-2020	2020-10-09 오전 2:01:45	11:01:45	2.0.10.252	222		1	z	지헤	NULL	NULL	NULL	119	1	90	NULL	NULL	NULL	KSY2	List2	NULL	NULL	NULL	NULL	NULL	NULL	NULL	NULL	NULL	1	z	0	3	642706	0	z	509	643215
좌우반구com(CVF, UVF, BVF)_3	13	1	<?xml version="1.0"?>\n<Clock xmlns:dt="urn:schemas-microsoft-com:datatypes"><Description dt:dt="string">E-Prime Primary Realtime Clock</Description><StartTime><Timestamp dt:dt="int">0</Timestamp><DateUtc dt:dt="string">2020-10-09T02:01:44Z</DateUtc></StartTime><FrequencyChanges><FrequencyChange><Frequency dt:dt="r8">2699960000</Frequency><Timestamp dt:dt="r8">4.34127604011373E+15</Timestamp><Cur…	좌우반구com(CVF, UVF, BVF)_3-013-1	60.021	1.0.0.165	1	922987464	Professional	2.0.10.242	2.0.10.356	10-09-2020	2020-10-09 오전 2:01:45	11:01:45	2.0.10.252	196		2	{/}	직매	NULL	NULL	NULL	79	1	64	NULL	NULL	NULL	KSY2	List2	NULL	NULL	NULL	NULL	NULL	NULL	NULL	NULL	NULL	1	{/}	0	3	571897	0	{/}	582	572479
좌우반구com(CVF, UVF, BVF)_3	13	1	<?xml version="1.0"?>\n<Clock xmlns:dt="urn:schemas-microsoft-com:datatypes"><Description dt:dt="string">E-Prime Primary Realtime Clock</Description><StartTime><Timestamp dt:dt="int">0</Timestamp><DateUtc dt:dt="string">2020-10-09T02:01:44Z</DateUtc></StartTime><FrequencyChanges><FrequencyChange><Frequency dt:dt="r8">2699960000</Frequency><Timestamp dt:dt="r8">4.34127604011373E+15</Timestamp><Cur…	좌우반구com(CVF, UVF, BVF)_3-013-1	60.021	1.0.0.165	1	922987464	Professional	2.0.10.242	2.0.10.356	10-09-2020	2020-10-09 오전 2:01:45	11:01:45	2.0.10.252	308		1	z	직장	NULL	NULL	NULL	NULL	NULL	NULL	58	1	44	KSY2	List3	NULL	NULL	NULL	NULL	NULL	NULL	NULL	NULL	NULL	0	z	1	3	896534	0	{/}	526	897060
좌우반구com(CVF, UVF, BVF)_3	13	1	<?xml version="1.0"?>\n<Clock xmlns:dt="urn:schemas-microsoft-com:datatypes"><Description dt:dt="string">E-Prime Primary Realtime Clock</Description><StartTime><Timestamp dt:dt="int">0</Timestamp><DateUtc dt:dt="string">2020-10-09T02:01:44Z</DateUtc></StartTime><FrequencyChanges><FrequencyChange><Frequency dt:dt="r8">2699960000</Frequency><Timestamp dt:dt="r8">4.34127604011373E+15</Timestamp><Cur…	좌우반구com(CVF, UVF, BVF)_3-013-1	60.021	1.0.0.165	1	922987464	Professional	2.0.10.242	2.0.10.356	10-09-2020	2020-10-09 오전 2:01:45	11:01:45	2.0.10.252	210		2	{/}	진회	NULL	NULL	NULL	68	1	78	NULL	NULL	NULL	KSY	List2	0		0	0	610051	183		0	0	1	{/}	0	3	610234	0	{/}	445	610679
좌우반구com(CVF, UVF, BVF)_3	13	1	<?xml version="1.0"?>\n<Clock xmlns:dt="urn:schemas-microsoft-com:datatypes"><Description dt:dt="string">E-Prime Primary Realtime Clock</Description><StartTime><Timestamp dt:dt="int">0</Timestamp><DateUtc dt:dt="string">2020-10-09T02:01:44Z</DateUtc></StartTime><FrequencyChanges><FrequencyChange><Frequency dt:dt="r8">2699960000</Frequency><Timestamp dt:dt="r8">4.34127604011373E+15</Timestamp><Cur…	좌우반구com(CVF, UVF, BVF)_3-013-1	60.021	1.0.0.165	1	922987464	Professional	2.0.10.242	2.0.10.356	10-09-2020	2020-10-09 오전 2:01:45	11:01:45	2.0.10.252	42		1	z	질서	97	1	42	NULL	NULL	NULL	NULL	NULL	NULL	KSY2	List1	NULL	NULL	NULL	NULL	NULL	NULL	NULL	NULL	NULL	1	z	1	3	139780	0	z	400	140180
좌우반구com(CVF, UVF, BVF)_3	13	1	<?xml version="1.0"?>\n<Clock xmlns:dt="urn:schemas-microsoft-com:datatypes"><Description dt:dt="string">E-Prime Primary Realtime Clock</Description><StartTime><Timestamp dt:dt="int">0</Timestamp><DateUtc dt:dt="string">2020-10-09T02:01:44Z</DateUtc></StartTime><FrequencyChanges><FrequencyChange><Frequency dt:dt="r8">2699960000</Frequency><Timestamp dt:dt="r8">4.34127604011373E+15</Timestamp><Cur…	좌우반구com(CVF, UVF, BVF)_3-013-1	60.021	1.0.0.165	1	922987464	Professional	2.0.10.242	2.0.10.356	10-09-2020	2020-10-09 오전 2:01:45	11:01:45	2.0.10.252	362		1	z	차량	NULL	NULL	NULL	NULL	NULL	NULL	118	1	98	KSY2	List3	NULL	NULL	NULL	NULL	NULL	NULL	NULL	NULL	NULL	1	z	0	3	1043367	0	z	653	1044020
좌우반구com(CVF, UVF, BVF)_3	13	1	<?xml version="1.0"?>\n<Clock xmlns:dt="urn:schemas-microsoft-com:datatypes"><Description dt:dt="string">E-Prime Primary Realtime Clock</Description><StartTime><Timestamp dt:dt="int">0</Timestamp><DateUtc dt:dt="string">2020-10-09T02:01:44Z</DateUtc></StartTime><FrequencyChanges><FrequencyChange><Frequency dt:dt="r8">2699960000</Frequency><Timestamp dt:dt="r8">4.34127604011373E+15</Timestamp><Cur…	좌우반구com(CVF, UVF, BVF)_3-013-1	60.021	1.0.0.165	1	922987464	Professional	2.0.10.242	2.0.10.356	10-09-2020	2020-10-09 오전 2:01:45	11:01:45	2.0.10.252	246		1	z	차익	NULL	NULL	NULL	128	1	114	NULL	NULL	NULL	KSY2	List2	NULL	NULL	NULL	NULL	NULL	NULL	NULL	NULL	NULL	0	z	0	4	708850	0	{/}	596	709446
좌우반구com(CVF, UVF, BVF)_3	13	1	<?xml version="1.0"?>\n<Clock xmlns:dt="urn:schemas-microsoft-com:datatypes"><Description dt:dt="string">E-Prime Primary Realtime Clock</Description><StartTime><Timestamp dt:dt="int">0</Timestamp><DateUtc dt:dt="string">2020-10-09T02:01:44Z</DateUtc></StartTime><FrequencyChanges><FrequencyChange><Frequency dt:dt="r8">2699960000</Frequency><Timestamp dt:dt="r8">4.34127604011373E+15</Timestamp><Cur…	좌우반구com(CVF, UVF, BVF)_3-013-1	60.021	1.0.0.165	1	922987464	Professional	2.0.10.242	2.0.10.356	10-09-2020	2020-10-09 오전 2:01:45	11:01:45	2.0.10.252	198		2	{/}	착반	NULL	NULL	NULL	72	1	66	NULL	NULL	NULL	KSY4	List2	NULL	NULL	NULL	NULL	NULL	NULL	NULL	NULL	NULL	1	{/}	0	3	577212	0	{/}	587	577799
좌우반구com(CVF, UVF, BVF)_3	13	1	<?xml version="1.0"?>\n<Clock xmlns:dt="urn:schemas-microsoft-com:datatypes"><Description dt:dt="string">E-Prime Primary Realtime Clock</Description><StartTime><Timestamp dt:dt="int">0</Timestamp><DateUtc dt:dt="string">2020-10-09T02:01:44Z</DateUtc></StartTime><FrequencyChanges><FrequencyChange><Frequency dt:dt="r8">2699960000</Frequency><Timestamp dt:dt="r8">4.34127604011373E+15</Timestamp><Cur…	좌우반구com(CVF, UVF, BVF)_3-013-1	60.021	1.0.0.165	1	922987464	Professional	2.0.10.242	2.0.10.356	10-09-2020	2020-10-09 오전 2:01:45	11:01:45	2.0.10.252	110		1	z	착지	53	1	110	NULL	NULL	NULL	NULL	NULL	NULL	KSY2	List1	NULL	NULL	NULL	NULL	NULL	NULL	NULL	NULL	NULL	1	z	0	4	325733	0	z	780	326513
좌우반구com(CVF, UVF, BVF)_3	13	1	<?xml version="1.0"?>\n<Clock xmlns:dt="urn:schemas-microsoft-com:datatypes"><Description dt:dt="string">E-Prime Primary Realtime Clock</Description><StartTime><Timestamp dt:dt="int">0</Timestamp><DateUtc dt:dt="string">2020-10-09T02:01:44Z</DateUtc></StartTime><FrequencyChanges><FrequencyChange><Frequency dt:dt="r8">2699960000</Frequency><Timestamp dt:dt="r8">4.34127604011373E+15</Timestamp><Cur…	좌우반구com(CVF, UVF, BVF)_3-013-1	60.021	1.0.0.165	1	922987464	Professional	2.0.10.242	2.0.10.356	10-09-2020	2020-10-09 오전 2:01:45	11:01:45	2.0.10.252	225		1	z	책임	NULL	NULL	NULL	40	1	93	NULL	NULL	NULL	KSY2	List2	NULL	NULL	NULL	NULL	NULL	NULL	NULL	NULL	NULL	1	z	0	3	651003	0	z	531	651534
좌우반구com(CVF, UVF, BVF)_3	13	1	<?xml version="1.0"?>\n<Clock xmlns:dt="urn:schemas-microsoft-com:datatypes"><Description dt:dt="string">E-Prime Primary Realtime Clock</Description><StartTime><Timestamp dt:dt="int">0</Timestamp><DateUtc dt:dt="string">2020-10-09T02:01:44Z</DateUtc></StartTime><FrequencyChanges><FrequencyChange><Frequency dt:dt="r8">2699960000</Frequency><Timestamp dt:dt="r8">4.34127604011373E+15</Timestamp><Cur…	좌우반구com(CVF, UVF, BVF)_3-013-1	60.021	1.0.0.165	1	922987464	Professional	2.0.10.242	2.0.10.356	10-09-2020	2020-10-09 오전 2:01:45	11:01:45	2.0.10.252	347		2	{/}	책희	NULL	NULL	NULL	NULL	NULL	NULL	133	1	83	KSY2	List3	NULL	NULL	NULL	NULL	NULL	NULL	NULL	NULL	NULL	1	{/}	0	4	1002548	0	{/}	695	1003243
좌우반구com(CVF, UVF, BVF)_3	13	1	<?xml version="1.0"?>\n<Clock xmlns:dt="urn:schemas-microsoft-com:datatypes"><Description dt:dt="string">E-Prime Primary Realtime Clock</Description><StartTime><Timestamp dt:dt="int">0</Timestamp><DateUtc dt:dt="string">2020-10-09T02:01:44Z</DateUtc></StartTime><FrequencyChanges><FrequencyChange><Frequency dt:dt="r8">2699960000</Frequency><Timestamp dt:dt="r8">4.34127604011373E+15</Timestamp><Cur…	좌우반구com(CVF, UVF, BVF)_3-013-1	60.021	1.0.0.165	1	922987464	Professional	2.0.10.242	2.0.10.356	10-09-2020	2020-10-09 오전 2:01:45	11:01:45	2.0.10.252	307		2	{/}	청휘	NULL	NULL	NULL	NULL	NULL	NULL	66	1	43	KSY3	List3	NULL	NULL	NULL	NULL	NULL	NULL	NULL	NULL	NULL	1	{/}	0	3	893452	0	{/}	881	894333
좌우반구com(CVF, UVF, BVF)_3	13	1	<?xml version="1.0"?>\n<Clock xmlns:dt="urn:schemas-microsoft-com:datatypes"><Description dt:dt="string">E-Prime Primary Realtime Clock</Description><StartTime><Timestamp dt:dt="int">0</Timestamp><DateUtc dt:dt="string">2020-10-09T02:01:44Z</DateUtc></StartTime><FrequencyChanges><FrequencyChange><Frequency dt:dt="r8">2699960000</Frequency><Timestamp dt:dt="r8">4.34127604011373E+15</Timestamp><Cur…	좌우반구com(CVF, UVF, BVF)_3-013-1	60.021	1.0.0.165	1	922987464	Professional	2.0.10.242	2.0.10.356	10-09-2020	2020-10-09 오전 2:01:45	11:01:45	2.0.10.252	125		2	{/}	체행	109	1	125	NULL	NULL	NULL	NULL	NULL	NULL	KSY4	List1	NULL	NULL	NULL	NULL	NULL	NULL	NULL	NULL	NULL	1	{/}	0	3	367335	0	{/}	786	368121
좌우반구com(CVF, UVF, BVF)_3	13	1	<?xml version="1.0"?>\n<Clock xmlns:dt="urn:schemas-microsoft-com:datatypes"><Description dt:dt="string">E-Prime Primary Realtime Clock</Description><StartTime><Timestamp dt:dt="int">0</Timestamp><DateUtc dt:dt="string">2020-10-09T02:01:44Z</DateUtc></StartTime><FrequencyChanges><FrequencyChange><Frequency dt:dt="r8">2699960000</Frequency><Timestamp dt:dt="r8">4.34127604011373E+15</Timestamp><Cur…	좌우반구com(CVF, UVF, BVF)_3-013-1	60.021	1.0.0.165	1	922987464	Professional	2.0.10.242	2.0.10.356	10-09-2020	2020-10-09 오전 2:01:45	11:01:45	2.0.10.252	94		1	z	체험	1	1	94	NULL	NULL	NULL	NULL	NULL	NULL	KSY2	List1	NULL	NULL	NULL	NULL	NULL	NULL	NULL	NULL	NULL	1	z	0	4	282881	0	z	521	283402
좌우반구com(CVF, UVF, BVF)_3	13	1	<?xml version="1.0"?>\n<Clock xmlns:dt="urn:schemas-microsoft-com:datatypes"><Description dt:dt="string">E-Prime Primary Realtime Clock</Description><StartTime><Timestamp dt:dt="int">0</Timestamp><DateUtc dt:dt="string">2020-10-09T02:01:44Z</DateUtc></StartTime><FrequencyChanges><FrequencyChange><Frequency dt:dt="r8">2699960000</Frequency><Timestamp dt:dt="r8">4.34127604011373E+15</Timestamp><Cur…	좌우반구com(CVF, UVF, BVF)_3-013-1	60.021	1.0.0.165	1	922987464	Professional	2.0.10.242	2.0.10.356	10-09-2020	2020-10-09 오전 2:01:45	11:01:45	2.0.10.252	34		1	z	최고	37	1	34	NULL	NULL	NULL	NULL	NULL	NULL	KSY2	List1	NULL	NULL	NULL	NULL	NULL	NULL	NULL	NULL	NULL	1	z	0	4	117655	0	z	380	118035
좌우반구com(CVF, UVF, BVF)_3	13	1	<?xml version="1.0"?>\n<Clock xmlns:dt="urn:schemas-microsoft-com:datatypes"><Description dt:dt="string">E-Prime Primary Realtime Clock</Description><StartTime><Timestamp dt:dt="int">0</Timestamp><DateUtc dt:dt="string">2020-10-09T02:01:44Z</DateUtc></StartTime><FrequencyChanges><FrequencyChange><Frequency dt:dt="r8">2699960000</Frequency><Timestamp dt:dt="r8">4.34127604011373E+15</Timestamp><Cur…	좌우반구com(CVF, UVF, BVF)_3-013-1	60.021	1.0.0.165	1	922987464	Professional	2.0.10.242	2.0.10.356	10-09-2020	2020-10-09 오전 2:01:45	11:01:45	2.0.10.252	70		2	{/}	최여	30	1	70	NULL	NULL	NULL	NULL	NULL	NULL	KSY3	List1	NULL	NULL	NULL	NULL	NULL	NULL	NULL	NULL	NULL	1	{/}	0	3	216237	0	{/}	485	216722
좌우반구com(CVF, UVF, BVF)_3	13	1	<?xml version="1.0"?>\n<Clock xmlns:dt="urn:schemas-microsoft-com:datatypes"><Description dt:dt="string">E-Prime Primary Realtime Clock</Description><StartTime><Timestamp dt:dt="int">0</Timestamp><DateUtc dt:dt="string">2020-10-09T02:01:44Z</DateUtc></StartTime><FrequencyChanges><FrequencyChange><Frequency dt:dt="r8">2699960000</Frequency><Timestamp dt:dt="r8">4.34127604011373E+15</Timestamp><Cur…	좌우반구com(CVF, UVF, BVF)_3-013-1	60.021	1.0.0.165	1	922987464	Professional	2.0.10.242	2.0.10.356	10-09-2020	2020-10-09 오전 2:01:45	11:01:45	2.0.10.252	148		2	{/}	최횟	NULL	NULL	NULL	102	1	16	NULL	NULL	NULL	KSY4	List2	NULL	NULL	NULL	NULL	NULL	NULL	NULL	NULL	NULL	1	{/}	0	3	441326	0	{/}	435	441761
좌우반구com(CVF, UVF, BVF)_3	13	1	<?xml version="1.0"?>\n<Clock xmlns:dt="urn:schemas-microsoft-com:datatypes"><Description dt:dt="string">E-Prime Primary Realtime Clock</Description><StartTime><Timestamp dt:dt="int">0</Timestamp><DateUtc dt:dt="string">2020-10-09T02:01:44Z</DateUtc></StartTime><FrequencyChanges><FrequencyChange><Frequency dt:dt="r8">2699960000</Frequency><Timestamp dt:dt="r8">4.34127604011373E+15</Timestamp><Cur…	좌우반구com(CVF, UVF, BVF)_3-013-1	60.021	1.0.0.165	1	922987464	Professional	2.0.10.242	2.0.10.356	10-09-2020	2020-10-09 오전 2:01:45	11:01:45	2.0.10.252	189		2	{/}	축허	NULL	NULL	NULL	11	1	57	NULL	NULL	NULL	KSY	List2	0		0	-1	552887	183		0	0	1	{/}	1	3	553070	0	{/}	633	553703
좌우반구com(CVF, UVF, BVF)_3	13	1	<?xml version="1.0"?>\n<Clock xmlns:dt="urn:schemas-microsoft-com:datatypes"><Description dt:dt="string">E-Prime Primary Realtime Clock</Description><StartTime><Timestamp dt:dt="int">0</Timestamp><DateUtc dt:dt="string">2020-10-09T02:01:44Z</DateUtc></StartTime><FrequencyChanges><FrequencyChange><Frequency dt:dt="r8">2699960000</Frequency><Timestamp dt:dt="r8">4.34127604011373E+15</Timestamp><Cur…	좌우반구com(CVF, UVF, BVF)_3-013-1	60.021	1.0.0.165	1	922987464	Professional	2.0.10.242	2.0.10.356	10-09-2020	2020-10-09 오전 2:01:45	11:01:45	2.0.10.252	239		2	{/}	축헤	NULL	NULL	NULL	6	1	107	NULL	NULL	NULL	KSY	List2	0		1	-1	689306	184		0	0	1	{/}	0	4	689490	0	{/}	444	689934
좌우반구com(CVF, UVF, BVF)_3	13	1	<?xml version="1.0"?>\n<Clock xmlns:dt="urn:schemas-microsoft-com:datatypes"><Description dt:dt="string">E-Prime Primary Realtime Clock</Description><StartTime><Timestamp dt:dt="int">0</Timestamp><DateUtc dt:dt="string">2020-10-09T02:01:44Z</DateUtc></StartTime><FrequencyChanges><FrequencyChange><Frequency dt:dt="r8">2699960000</Frequency><Timestamp dt:dt="r8">4.34127604011373E+15</Timestamp><Cur…	좌우반구com(CVF, UVF, BVF)_3-013-1	60.021	1.0.0.165	1	922987464	Professional	2.0.10.242	2.0.10.356	10-09-2020	2020-10-09 오전 2:01:45	11:01:45	2.0.10.252	126		2	{/}	축희	125	1	126	NULL	NULL	NULL	NULL	NULL	NULL	KSY2	List1	NULL	NULL	NULL	NULL	NULL	NULL	NULL	NULL	NULL	1	{/}	0	3	370317	0	{/}	620	370937
좌우반구com(CVF, UVF, BVF)_3	13	1	<?xml version="1.0"?>\n<Clock xmlns:dt="urn:schemas-microsoft-com:datatypes"><Description dt:dt="string">E-Prime Primary Realtime Clock</Description><StartTime><Timestamp dt:dt="int">0</Timestamp><DateUtc dt:dt="string">2020-10-09T02:01:44Z</DateUtc></StartTime><FrequencyChanges><FrequencyChange><Frequency dt:dt="r8">2699960000</Frequency><Timestamp dt:dt="r8">4.34127604011373E+15</Timestamp><Cur…	좌우반구com(CVF, UVF, BVF)_3-013-1	60.021	1.0.0.165	1	922987464	Professional	2.0.10.242	2.0.10.356	10-09-2020	2020-10-09 오전 2:01:45	11:01:45	2.0.10.252	156		2	{/}	측개	NULL	NULL	NULL	121	1	24	NULL	NULL	NULL	KSY4	List2	NULL	NULL	NULL	NULL	NULL	NULL	NULL	NULL	NULL	1	{/}	1	3	462618	0	{/}	368	462986
좌우반구com(CVF, UVF, BVF)_3	13	1	<?xml version="1.0"?>\n<Clock xmlns:dt="urn:schemas-microsoft-com:datatypes"><Description dt:dt="string">E-Prime Primary Realtime Clock</Description><StartTime><Timestamp dt:dt="int">0</Timestamp><DateUtc dt:dt="string">2020-10-09T02:01:44Z</DateUtc></StartTime><FrequencyChanges><FrequencyChange><Frequency dt:dt="r8">2699960000</Frequency><Timestamp dt:dt="r8">4.34127604011373E+15</Timestamp><Cur…	좌우반구com(CVF, UVF, BVF)_3-013-1	60.021	1.0.0.165	1	922987464	Professional	2.0.10.242	2.0.10.356	10-09-2020	2020-10-09 오전 2:01:45	11:01:45	2.0.10.252	382		1	z	치안	NULL	NULL	NULL	NULL	NULL	NULL	38	1	118	KSY2	List3	NULL	NULL	NULL	NULL	NULL	NULL	NULL	NULL	NULL	1	z	0	4	1098748	0	z	446	1099194
좌우반구com(CVF, UVF, BVF)_3	13	1	<?xml version="1.0"?>\n<Clock xmlns:dt="urn:schemas-microsoft-com:datatypes"><Description dt:dt="string">E-Prime Primary Realtime Clock</Description><StartTime><Timestamp dt:dt="int">0</Timestamp><DateUtc dt:dt="string">2020-10-09T02:01:44Z</DateUtc></StartTime><FrequencyChanges><FrequencyChange><Frequency dt:dt="r8">2699960000</Frequency><Timestamp dt:dt="r8">4.34127604011373E+15</Timestamp><Cur…	좌우반구com(CVF, UVF, BVF)_3-013-1	60.021	1.0.0.165	1	922987464	Professional	2.0.10.242	2.0.10.356	10-09-2020	2020-10-09 오전 2:01:45	11:01:45	2.0.10.252	399		2	{/}	치책	NULL	NULL	NULL	NULL	NULL	NULL	130	1	135	KSY3	List3	NULL	NULL	NULL	NULL	NULL	NULL	NULL	NULL	NULL	1	{/}	0	3	1143932	0	{/}	430	1144362
좌우반구com(CVF, UVF, BVF)_3	13	1	<?xml version="1.0"?>\n<Clock xmlns:dt="urn:schemas-microsoft-com:datatypes"><Description dt:dt="string">E-Prime Primary Realtime Clock</Description><StartTime><Timestamp dt:dt="int">0</Timestamp><DateUtc dt:dt="string">2020-10-09T02:01:44Z</DateUtc></StartTime><FrequencyChanges><FrequencyChange><Frequency dt:dt="r8">2699960000</Frequency><Timestamp dt:dt="r8">4.34127604011373E+15</Timestamp><Cur…	좌우반구com(CVF, UVF, BVF)_3-013-1	60.021	1.0.0.165	1	922987464	Professional	2.0.10.242	2.0.10.356	10-09-2020	2020-10-09 오전 2:01:45	11:01:45	2.0.10.252	75		2	{/}	치향	122	1	75	NULL	NULL	NULL	NULL	NULL	NULL	KSY3	List1	NULL	NULL	NULL	NULL	NULL	NULL	NULL	NULL	NULL	1	{/}	0	4	230416	0	{/}	650	231066
좌우반구com(CVF, UVF, BVF)_3	13	1	<?xml version="1.0"?>\n<Clock xmlns:dt="urn:schemas-microsoft-com:datatypes"><Description dt:dt="string">E-Prime Primary Realtime Clock</Description><StartTime><Timestamp dt:dt="int">0</Timestamp><DateUtc dt:dt="string">2020-10-09T02:01:44Z</DateUtc></StartTime><FrequencyChanges><FrequencyChange><Frequency dt:dt="r8">2699960000</Frequency><Timestamp dt:dt="r8">4.34127604011373E+15</Timestamp><Cur…	좌우반구com(CVF, UVF, BVF)_3-013-1	60.021	1.0.0.165	1	922987464	Professional	2.0.10.242	2.0.10.356	10-09-2020	2020-10-09 오전 2:01:45	11:01:45	2.0.10.252	378		1	z	타격	NULL	NULL	NULL	NULL	NULL	NULL	43	1	114	KSY2	List3	NULL	NULL	NULL	NULL	NULL	NULL	NULL	NULL	NULL	1	z	0	3	1088001	0	z	529	1088530
좌우반구com(CVF, UVF, BVF)_3	13	1	<?xml version="1.0"?>\n<Clock xmlns:dt="urn:schemas-microsoft-com:datatypes"><Description dt:dt="string">E-Prime Primary Realtime Clock</Description><StartTime><Timestamp dt:dt="int">0</Timestamp><DateUtc dt:dt="string">2020-10-09T02:01:44Z</DateUtc></StartTime><FrequencyChanges><FrequencyChange><Frequency dt:dt="r8">2699960000</Frequency><Timestamp dt:dt="r8">4.34127604011373E+15</Timestamp><Cur…	좌우반구com(CVF, UVF, BVF)_3-013-1	60.021	1.0.0.165	1	922987464	Professional	2.0.10.242	2.0.10.356	10-09-2020	2020-10-09 오전 2:01:45	11:01:45	2.0.10.252	25		1	z	탈퇴	82	1	25	NULL	NULL	NULL	NULL	NULL	NULL	KSY2	List1	NULL	NULL	NULL	NULL	NULL	NULL	NULL	NULL	NULL	1	z	0	3	93330	0	z	489	93819
좌우반구com(CVF, UVF, BVF)_3	13	1	<?xml version="1.0"?>\n<Clock xmlns:dt="urn:schemas-microsoft-com:datatypes"><Description dt:dt="string">E-Prime Primary Realtime Clock</Description><StartTime><Timestamp dt:dt="int">0</Timestamp><DateUtc dt:dt="string">2020-10-09T02:01:44Z</DateUtc></StartTime><FrequencyChanges><FrequencyChange><Frequency dt:dt="r8">2699960000</Frequency><Timestamp dt:dt="r8">4.34127604011373E+15</Timestamp><Cur…	좌우반구com(CVF, UVF, BVF)_3-013-1	60.021	1.0.0.165	1	922987464	Professional	2.0.10.242	2.0.10.356	10-09-2020	2020-10-09 오전 2:01:45	11:01:45	2.0.10.252	31		2	{/}	태스	10	1	31	NULL	NULL	NULL	NULL	NULL	NULL	KSY3	List1	NULL	NULL	NULL	NULL	NULL	NULL	NULL	NULL	NULL	1	{/}	1	3	109624	0	{/}	531	110155
좌우반구com(CVF, UVF, BVF)_3	13	1	<?xml version="1.0"?>\n<Clock xmlns:dt="urn:schemas-microsoft-com:datatypes"><Description dt:dt="string">E-Prime Primary Realtime Clock</Description><StartTime><Timestamp dt:dt="int">0</Timestamp><DateUtc dt:dt="string">2020-10-09T02:01:44Z</DateUtc></StartTime><FrequencyChanges><FrequencyChange><Frequency dt:dt="r8">2699960000</Frequency><Timestamp dt:dt="r8">4.34127604011373E+15</Timestamp><Cur…	좌우반구com(CVF, UVF, BVF)_3-013-1	60.021	1.0.0.165	1	922987464	Professional	2.0.10.242	2.0.10.356	10-09-2020	2020-10-09 오전 2:01:45	11:01:45	2.0.10.252	8		1	z	택시	8	1	8	NULL	NULL	NULL	NULL	NULL	NULL	KSY2	List1	NULL	NULL	NULL	NULL	NULL	NULL	NULL	NULL	NULL	1	z	0	3	46296	0	z	524	46820
좌우반구com(CVF, UVF, BVF)_3	13	1	<?xml version="1.0"?>\n<Clock xmlns:dt="urn:schemas-microsoft-com:datatypes"><Description dt:dt="string">E-Prime Primary Realtime Clock</Description><StartTime><Timestamp dt:dt="int">0</Timestamp><DateUtc dt:dt="string">2020-10-09T02:01:44Z</DateUtc></StartTime><FrequencyChanges><FrequencyChange><Frequency dt:dt="r8">2699960000</Frequency><Timestamp dt:dt="r8">4.34127604011373E+15</Timestamp><Cur…	좌우반구com(CVF, UVF, BVF)_3-013-1	60.021	1.0.0.165	1	922987464	Professional	2.0.10.242	2.0.10.356	10-09-2020	2020-10-09 오전 2:01:45	11:01:45	2.0.10.252	285		2	{/}	택정	NULL	NULL	NULL	NULL	NULL	NULL	51	1	21	KSY3	List3	NULL	NULL	NULL	NULL	NULL	NULL	NULL	NULL	NULL	1	{/}	0	3	833190	0	{/}	503	833693
좌우반구com(CVF, UVF, BVF)_3	13	1	<?xml version="1.0"?>\n<Clock xmlns:dt="urn:schemas-microsoft-com:datatypes"><Description dt:dt="string">E-Prime Primary Realtime Clock</Description><StartTime><Timestamp dt:dt="int">0</Timestamp><DateUtc dt:dt="string">2020-10-09T02:01:44Z</DateUtc></StartTime><FrequencyChanges><FrequencyChange><Frequency dt:dt="r8">2699960000</Frequency><Timestamp dt:dt="r8">4.34127604011373E+15</Timestamp><Cur…	좌우반구com(CVF, UVF, BVF)_3-013-1	60.021	1.0.0.165	1	922987464	Professional	2.0.10.242	2.0.10.356	10-09-2020	2020-10-09 오전 2:01:45	11:01:45	2.0.10.252	69		2	{/}	통락	59	1	69	NULL	NULL	NULL	NULL	NULL	NULL	KSY2	List1	NULL	NULL	NULL	NULL	NULL	NULL	NULL	NULL	NULL	1	{/}	0	4	213272	0	{/}	763	214035
좌우반구com(CVF, UVF, BVF)_3	13	1	<?xml version="1.0"?>\n<Clock xmlns:dt="urn:schemas-microsoft-com:datatypes"><Description dt:dt="string">E-Prime Primary Realtime Clock</Description><StartTime><Timestamp dt:dt="int">0</Timestamp><DateUtc dt:dt="string">2020-10-09T02:01:44Z</DateUtc></StartTime><FrequencyChanges><FrequencyChange><Frequency dt:dt="r8">2699960000</Frequency><Timestamp dt:dt="r8">4.34127604011373E+15</Timestamp><Cur…	좌우반구com(CVF, UVF, BVF)_3-013-1	60.021	1.0.0.165	1	922987464	Professional	2.0.10.242	2.0.10.356	10-09-2020	2020-10-09 오전 2:01:45	11:01:45	2.0.10.252	324		2	{/}	통록	NULL	NULL	NULL	NULL	NULL	NULL	49	1	60	KSY4	List3	NULL	NULL	NULL	NULL	NULL	NULL	NULL	NULL	NULL	0	{/}	0	3	939636	0	z	664	940300
좌우반구com(CVF, UVF, BVF)_3	13	1	<?xml version="1.0"?>\n<Clock xmlns:dt="urn:schemas-microsoft-com:datatypes"><Description dt:dt="string">E-Prime Primary Realtime Clock</Description><StartTime><Timestamp dt:dt="int">0</Timestamp><DateUtc dt:dt="string">2020-10-09T02:01:44Z</DateUtc></StartTime><FrequencyChanges><FrequencyChange><Frequency dt:dt="r8">2699960000</Frequency><Timestamp dt:dt="r8">4.34127604011373E+15</Timestamp><Cur…	좌우반구com(CVF, UVF, BVF)_3-013-1	60.021	1.0.0.165	1	922987464	Professional	2.0.10.242	2.0.10.356	10-09-2020	2020-10-09 오전 2:01:45	11:01:45	2.0.10.252	374		2	{/}	통류	NULL	NULL	NULL	NULL	NULL	NULL	21	1	110	KSY	List3	0		1	-1	1077238	184		0	0	1	{/}	0	4	1077422	0	{/}	445	1077867
좌우반구com(CVF, UVF, BVF)_3	13	1	<?xml version="1.0"?>\n<Clock xmlns:dt="urn:schemas-microsoft-com:datatypes"><Description dt:dt="string">E-Prime Primary Realtime Clock</Description><StartTime><Timestamp dt:dt="int">0</Timestamp><DateUtc dt:dt="string">2020-10-09T02:01:44Z</DateUtc></StartTime><FrequencyChanges><FrequencyChange><Frequency dt:dt="r8">2699960000</Frequency><Timestamp dt:dt="r8">4.34127604011373E+15</Timestamp><Cur…	좌우반구com(CVF, UVF, BVF)_3-013-1	60.021	1.0.0.165	1	922987464	Professional	2.0.10.242	2.0.10.356	10-09-2020	2020-10-09 오전 2:01:45	11:01:45	2.0.10.252	365		2	{/}	퇴착	NULL	NULL	NULL	NULL	NULL	NULL	31	1	101	KSY4	List3	NULL	NULL	NULL	NULL	NULL	NULL	NULL	NULL	NULL	1	{/}	0	4	1051631	0	{/}	460	1052091
좌우반구com(CVF, UVF, BVF)_3	13	1	<?xml version="1.0"?>\n<Clock xmlns:dt="urn:schemas-microsoft-com:datatypes"><Description dt:dt="string">E-Prime Primary Realtime Clock</Description><StartTime><Timestamp dt:dt="int">0</Timestamp><DateUtc dt:dt="string">2020-10-09T02:01:44Z</DateUtc></StartTime><FrequencyChanges><FrequencyChange><Frequency dt:dt="r8">2699960000</Frequency><Timestamp dt:dt="r8">4.34127604011373E+15</Timestamp><Cur…	좌우반구com(CVF, UVF, BVF)_3-013-1	60.021	1.0.0.165	1	922987464	Professional	2.0.10.242	2.0.10.356	10-09-2020	2020-10-09 오전 2:01:45	11:01:45	2.0.10.252	237		1	z	판단	NULL	NULL	NULL	19	1	105	NULL	NULL	NULL	KSY2	List2	NULL	NULL	NULL	NULL	NULL	NULL	NULL	NULL	NULL	1	z	0	3	684208	0	z	462	684670
좌우반구com(CVF, UVF, BVF)_3	13	1	<?xml version="1.0"?>\n<Clock xmlns:dt="urn:schemas-microsoft-com:datatypes"><Description dt:dt="string">E-Prime Primary Realtime Clock</Description><StartTime><Timestamp dt:dt="int">0</Timestamp><DateUtc dt:dt="string">2020-10-09T02:01:44Z</DateUtc></StartTime><FrequencyChanges><FrequencyChange><Frequency dt:dt="r8">2699960000</Frequency><Timestamp dt:dt="r8">4.34127604011373E+15</Timestamp><Cur…	좌우반구com(CVF, UVF, BVF)_3-013-1	60.021	1.0.0.165	1	922987464	Professional	2.0.10.242	2.0.10.356	10-09-2020	2020-10-09 오전 2:01:45	11:01:45	2.0.10.252	377		1	z	판매	NULL	NULL	NULL	NULL	NULL	NULL	25	1	113	KSY2	List3	NULL	NULL	NULL	NULL	NULL	NULL	NULL	NULL	NULL	1	z	0	3	1085402	0	z	400	1085802
좌우반구com(CVF, UVF, BVF)_3	13	1	<?xml version="1.0"?>\n<Clock xmlns:dt="urn:schemas-microsoft-com:datatypes"><Description dt:dt="string">E-Prime Primary Realtime Clock</Description><StartTime><Timestamp dt:dt="int">0</Timestamp><DateUtc dt:dt="string">2020-10-09T02:01:44Z</DateUtc></StartTime><FrequencyChanges><FrequencyChange><Frequency dt:dt="r8">2699960000</Frequency><Timestamp dt:dt="r8">4.34127604011373E+15</Timestamp><Cur…	좌우반구com(CVF, UVF, BVF)_3-013-1	60.021	1.0.0.165	1	922987464	Professional	2.0.10.242	2.0.10.356	10-09-2020	2020-10-09 오전 2:01:45	11:01:45	2.0.10.252	49		1	z	표현	75	1	49	NULL	NULL	NULL	NULL	NULL	NULL	KSY2	List1	NULL	NULL	NULL	NULL	NULL	NULL	NULL	NULL	NULL	1	z	0	4	158641	0	z	475	159116
좌우반구com(CVF, UVF, BVF)_3	13	1	<?xml version="1.0"?>\n<Clock xmlns:dt="urn:schemas-microsoft-com:datatypes"><Description dt:dt="string">E-Prime Primary Realtime Clock</Description><StartTime><Timestamp dt:dt="int">0</Timestamp><DateUtc dt:dt="string">2020-10-09T02:01:44Z</DateUtc></StartTime><FrequencyChanges><FrequencyChange><Frequency dt:dt="r8">2699960000</Frequency><Timestamp dt:dt="r8">4.34127604011373E+15</Timestamp><Cur…	좌우반구com(CVF, UVF, BVF)_3-013-1	60.021	1.0.0.165	1	922987464	Professional	2.0.10.242	2.0.10.356	10-09-2020	2020-10-09 오전 2:01:45	11:01:45	2.0.10.252	281		2	{/}	품결	NULL	NULL	NULL	NULL	NULL	NULL	79	1	17	KSY	List3	0		0	0	822294	183		0	0	1	{/}	0	3	822477	0	{/}	528	823005
좌우반구com(CVF, UVF, BVF)_3	13	1	<?xml version="1.0"?>\n<Clock xmlns:dt="urn:schemas-microsoft-com:datatypes"><Description dt:dt="string">E-Prime Primary Realtime Clock</Description><StartTime><Timestamp dt:dt="int">0</Timestamp><DateUtc dt:dt="string">2020-10-09T02:01:44Z</DateUtc></StartTime><FrequencyChanges><FrequencyChange><Frequency dt:dt="r8">2699960000</Frequency><Timestamp dt:dt="r8">4.34127604011373E+15</Timestamp><Cur…	좌우반구com(CVF, UVF, BVF)_3-013-1	60.021	1.0.0.165	1	922987464	Professional	2.0.10.242	2.0.10.356	10-09-2020	2020-10-09 오전 2:01:45	11:01:45	2.0.10.252	273		2	{/}	필관	NULL	NULL	NULL	NULL	NULL	NULL	105	1	9	KSY	List3	0		0	-1	800351	183		0	0	1	{/}	1	3	800534	0	{/}	575	801109
좌우반구com(CVF, UVF, BVF)_3	13	1	<?xml version="1.0"?>\n<Clock xmlns:dt="urn:schemas-microsoft-com:datatypes"><Description dt:dt="string">E-Prime Primary Realtime Clock</Description><StartTime><Timestamp dt:dt="int">0</Timestamp><DateUtc dt:dt="string">2020-10-09T02:01:44Z</DateUtc></StartTime><FrequencyChanges><FrequencyChange><Frequency dt:dt="r8">2699960000</Frequency><Timestamp dt:dt="r8">4.34127604011373E+15</Timestamp><Cur…	좌우반구com(CVF, UVF, BVF)_3-013-1	60.021	1.0.0.165	1	922987464	Professional	2.0.10.242	2.0.10.356	10-09-2020	2020-10-09 오전 2:01:45	11:01:45	2.0.10.252	152		1	z	필수	NULL	NULL	NULL	82	1	20	NULL	NULL	NULL	KSY2	List2	NULL	NULL	NULL	NULL	NULL	NULL	NULL	NULL	NULL	1	z	1	3	451955	0	z	407	452362
좌우반구com(CVF, UVF, BVF)_3	13	1	<?xml version="1.0"?>\n<Clock xmlns:dt="urn:schemas-microsoft-com:datatypes"><Description dt:dt="string">E-Prime Primary Realtime Clock</Description><StartTime><Timestamp dt:dt="int">0</Timestamp><DateUtc dt:dt="string">2020-10-09T02:01:44Z</DateUtc></StartTime><FrequencyChanges><FrequencyChange><Frequency dt:dt="r8">2699960000</Frequency><Timestamp dt:dt="r8">4.34127604011373E+15</Timestamp><Cur…	좌우반구com(CVF, UVF, BVF)_3-013-1	60.021	1.0.0.165	1	922987464	Professional	2.0.10.242	2.0.10.356	10-09-2020	2020-10-09 오전 2:01:45	11:01:45	2.0.10.252	334		1	z	핑계	NULL	NULL	NULL	NULL	NULL	NULL	122	1	70	KSY2	List3	NULL	NULL	NULL	NULL	NULL	NULL	NULL	NULL	NULL	1	z	0	3	967010	0	z	465	967475
좌우반구com(CVF, UVF, BVF)_3	13	1	<?xml version="1.0"?>\n<Clock xmlns:dt="urn:schemas-microsoft-com:datatypes"><Description dt:dt="string">E-Prime Primary Realtime Clock</Description><StartTime><Timestamp dt:dt="int">0</Timestamp><DateUtc dt:dt="string">2020-10-09T02:01:44Z</DateUtc></StartTime><FrequencyChanges><FrequencyChange><Frequency dt:dt="r8">2699960000</Frequency><Timestamp dt:dt="r8">4.34127604011373E+15</Timestamp><Cur…	좌우반구com(CVF, UVF, BVF)_3-013-1	60.021	1.0.0.165	1	922987464	Professional	2.0.10.242	2.0.10.356	10-09-2020	2020-10-09 오전 2:01:45	11:01:45	2.0.10.252	370		2	{/}	핑품	NULL	NULL	NULL	NULL	NULL	NULL	94	1	106	KSY3	List3	NULL	NULL	NULL	NULL	NULL	NULL	NULL	NULL	NULL	1	{/}	0	4	1066326	0	{/}	581	1066907
좌우반구com(CVF, UVF, BVF)_3	13	1	<?xml version="1.0"?>\n<Clock xmlns:dt="urn:schemas-microsoft-com:datatypes"><Description dt:dt="string">E-Prime Primary Realtime Clock</Description><StartTime><Timestamp dt:dt="int">0</Timestamp><DateUtc dt:dt="string">2020-10-09T02:01:44Z</DateUtc></StartTime><FrequencyChanges><FrequencyChange><Frequency dt:dt="r8">2699960000</Frequency><Timestamp dt:dt="r8">4.34127604011373E+15</Timestamp><Cur…	좌우반구com(CVF, UVF, BVF)_3-013-1	60.021	1.0.0.165	1	922987464	Professional	2.0.10.242	2.0.10.356	10-09-2020	2020-10-09 오전 2:01:45	11:01:45	2.0.10.252	386		1	z	하나	NULL	NULL	NULL	NULL	NULL	NULL	96	1	122	KSY2	List3	NULL	NULL	NULL	NULL	NULL	NULL	NULL	NULL	NULL	0	z	0	3	1109244	0	{/}	655	1109899
좌우반구com(CVF, UVF, BVF)_3	13	1	<?xml version="1.0"?>\n<Clock xmlns:dt="urn:schemas-microsoft-com:datatypes"><Description dt:dt="string">E-Prime Primary Realtime Clock</Description><StartTime><Timestamp dt:dt="int">0</Timestamp><DateUtc dt:dt="string">2020-10-09T02:01:44Z</DateUtc></StartTime><FrequencyChanges><FrequencyChange><Frequency dt:dt="r8">2699960000</Frequency><Timestamp dt:dt="r8">4.34127604011373E+15</Timestamp><Cur…	좌우반구com(CVF, UVF, BVF)_3-013-1	60.021	1.0.0.165	1	922987464	Professional	2.0.10.242	2.0.10.356	10-09-2020	2020-10-09 오전 2:01:45	11:01:45	2.0.10.252	174		1	z	한계	NULL	NULL	NULL	96	1	42	NULL	NULL	NULL	KSY2	List2	NULL	NULL	NULL	NULL	NULL	NULL	NULL	NULL	NULL	1	z	0	3	511418	0	z	710	512128
좌우반구com(CVF, UVF, BVF)_3	13	1	<?xml version="1.0"?>\n<Clock xmlns:dt="urn:schemas-microsoft-com:datatypes"><Description dt:dt="string">E-Prime Primary Realtime Clock</Description><StartTime><Timestamp dt:dt="int">0</Timestamp><DateUtc dt:dt="string">2020-10-09T02:01:44Z</DateUtc></StartTime><FrequencyChanges><FrequencyChange><Frequency dt:dt="r8">2699960000</Frequency><Timestamp dt:dt="r8">4.34127604011373E+15</Timestamp><Cur…	좌우반구com(CVF, UVF, BVF)_3-013-1	60.021	1.0.0.165	1	922987464	Professional	2.0.10.242	2.0.10.356	10-09-2020	2020-10-09 오전 2:01:45	11:01:45	2.0.10.252	372		1	z	핵심	NULL	NULL	NULL	NULL	NULL	NULL	116	1	108	KSY2	List3	NULL	NULL	NULL	NULL	NULL	NULL	NULL	NULL	NULL	1	z	0	3	1071857	0	z	531	1072388
좌우반구com(CVF, UVF, BVF)_3	13	1	<?xml version="1.0"?>\n<Clock xmlns:dt="urn:schemas-microsoft-com:datatypes"><Description dt:dt="string">E-Prime Primary Realtime Clock</Description><StartTime><Timestamp dt:dt="int">0</Timestamp><DateUtc dt:dt="string">2020-10-09T02:01:44Z</DateUtc></StartTime><FrequencyChanges><FrequencyChange><Frequency dt:dt="r8">2699960000</Frequency><Timestamp dt:dt="r8">4.34127604011373E+15</Timestamp><Cur…	좌우반구com(CVF, UVF, BVF)_3-013-1	60.021	1.0.0.165	1	922987464	Professional	2.0.10.242	2.0.10.356	10-09-2020	2020-10-09 오전 2:01:45	11:01:45	2.0.10.252	28		2	{/}	핵외	84	1	28	NULL	NULL	NULL	NULL	NULL	NULL	KSY3	List1	NULL	NULL	NULL	NULL	NULL	NULL	NULL	NULL	NULL	1	{/}	1	3	101460	0	{/}	426	101886
좌우반구com(CVF, UVF, BVF)_3	13	1	<?xml version="1.0"?>\n<Clock xmlns:dt="urn:schemas-microsoft-com:datatypes"><Description dt:dt="string">E-Prime Primary Realtime Clock</Description><StartTime><Timestamp dt:dt="int">0</Timestamp><DateUtc dt:dt="string">2020-10-09T02:01:44Z</DateUtc></StartTime><FrequencyChanges><FrequencyChange><Frequency dt:dt="r8">2699960000</Frequency><Timestamp dt:dt="r8">4.34127604011373E+15</Timestamp><Cur…	좌우반구com(CVF, UVF, BVF)_3-013-1	60.021	1.0.0.165	1	922987464	Professional	2.0.10.242	2.0.10.356	10-09-2020	2020-10-09 오전 2:01:45	11:01:45	2.0.10.252	290		2	{/}	핵정	NULL	NULL	NULL	NULL	NULL	NULL	26	1	26	KSY3	List3	NULL	NULL	NULL	NULL	NULL	NULL	NULL	NULL	NULL	1	{/}	1	3	846918	0	{/}	439	847357
좌우반구com(CVF, UVF, BVF)_3	13	1	<?xml version="1.0"?>\n<Clock xmlns:dt="urn:schemas-microsoft-com:datatypes"><Description dt:dt="string">E-Prime Primary Realtime Clock</Description><StartTime><Timestamp dt:dt="int">0</Timestamp><DateUtc dt:dt="string">2020-10-09T02:01:44Z</DateUtc></StartTime><FrequencyChanges><FrequencyChange><Frequency dt:dt="r8">2699960000</Frequency><Timestamp dt:dt="r8">4.34127604011373E+15</Timestamp><Cur…	좌우반구com(CVF, UVF, BVF)_3-013-1	60.021	1.0.0.165	1	922987464	Professional	2.0.10.242	2.0.10.356	10-09-2020	2020-10-09 오전 2:01:45	11:01:45	2.0.10.252	178		1	z	행보	NULL	NULL	NULL	30	1	46	NULL	NULL	NULL	KSY2	List2	NULL	NULL	NULL	NULL	NULL	NULL	NULL	NULL	NULL	1	z	0	3	522464	0	z	472	522936
좌우반구com(CVF, UVF, BVF)_3	13	1	<?xml version="1.0"?>\n<Clock xmlns:dt="urn:schemas-microsoft-com:datatypes"><Description dt:dt="string">E-Prime Primary Realtime Clock</Description><StartTime><Timestamp dt:dt="int">0</Timestamp><DateUtc dt:dt="string">2020-10-09T02:01:44Z</DateUtc></StartTime><FrequencyChanges><FrequencyChange><Frequency dt:dt="r8">2699960000</Frequency><Timestamp dt:dt="r8">4.34127604011373E+15</Timestamp><Cur…	좌우반구com(CVF, UVF, BVF)_3-013-1	60.021	1.0.0.165	1	922987464	Professional	2.0.10.242	2.0.10.356	10-09-2020	2020-10-09 오전 2:01:45	11:01:45	2.0.10.252	100		1	z	행운	62	1	100	NULL	NULL	NULL	NULL	NULL	NULL	KSY2	List1	NULL	NULL	NULL	NULL	NULL	NULL	NULL	NULL	NULL	1	z	0	4	298659	0	z	439	299098
좌우반구com(CVF, UVF, BVF)_3	13	1	<?xml version="1.0"?>\n<Clock xmlns:dt="urn:schemas-microsoft-com:datatypes"><Description dt:dt="string">E-Prime Primary Realtime Clock</Description><StartTime><Timestamp dt:dt="int">0</Timestamp><DateUtc dt:dt="string">2020-10-09T02:01:44Z</DateUtc></StartTime><FrequencyChanges><FrequencyChange><Frequency dt:dt="r8">2699960000</Frequency><Timestamp dt:dt="r8">4.34127604011373E+15</Timestamp><Cur…	좌우반구com(CVF, UVF, BVF)_3-013-1	60.021	1.0.0.165	1	922987464	Professional	2.0.10.242	2.0.10.356	10-09-2020	2020-10-09 오전 2:01:45	11:01:45	2.0.10.252	344		2	{/}	행회	NULL	NULL	NULL	NULL	NULL	NULL	103	1	80	KSY3	List3	NULL	NULL	NULL	NULL	NULL	NULL	NULL	NULL	NULL	1	{/}	1	3	993767	0	{/}	796	994563
좌우반구com(CVF, UVF, BVF)_3	13	1	<?xml version="1.0"?>\n<Clock xmlns:dt="urn:schemas-microsoft-com:datatypes"><Description dt:dt="string">E-Prime Primary Realtime Clock</Description><StartTime><Timestamp dt:dt="int">0</Timestamp><DateUtc dt:dt="string">2020-10-09T02:01:44Z</DateUtc></StartTime><FrequencyChanges><FrequencyChange><Frequency dt:dt="r8">2699960000</Frequency><Timestamp dt:dt="r8">4.34127604011373E+15</Timestamp><Cur…	좌우반구com(CVF, UVF, BVF)_3-013-1	60.021	1.0.0.165	1	922987464	Professional	2.0.10.242	2.0.10.356	10-09-2020	2020-10-09 오전 2:01:45	11:01:45	2.0.10.252	265		1	z	향수	NULL	NULL	NULL	NULL	NULL	NULL	1	1	1	KSY2	List3	NULL	NULL	NULL	NULL	NULL	NULL	NULL	NULL	NULL	1	z	1	3	778675	0	z	794	779469
좌우반구com(CVF, UVF, BVF)_3	13	1	<?xml version="1.0"?>\n<Clock xmlns:dt="urn:schemas-microsoft-com:datatypes"><Description dt:dt="string">E-Prime Primary Realtime Clock</Description><StartTime><Timestamp dt:dt="int">0</Timestamp><DateUtc dt:dt="string">2020-10-09T02:01:44Z</DateUtc></StartTime><FrequencyChanges><FrequencyChange><Frequency dt:dt="r8">2699960000</Frequency><Timestamp dt:dt="r8">4.34127604011373E+15</Timestamp><Cur…	좌우반구com(CVF, UVF, BVF)_3-013-1	60.021	1.0.0.165	1	922987464	Professional	2.0.10.242	2.0.10.356	10-09-2020	2020-10-09 오전 2:01:45	11:01:45	2.0.10.252	121		2	{/}	향엄	42	1	121	NULL	NULL	NULL	NULL	NULL	NULL	KSY3	List1	NULL	NULL	NULL	NULL	NULL	NULL	NULL	NULL	NULL	1	{/}	1	3	356155	0	{/}	567	356722
좌우반구com(CVF, UVF, BVF)_3	13	1	<?xml version="1.0"?>\n<Clock xmlns:dt="urn:schemas-microsoft-com:datatypes"><Description dt:dt="string">E-Prime Primary Realtime Clock</Description><StartTime><Timestamp dt:dt="int">0</Timestamp><DateUtc dt:dt="string">2020-10-09T02:01:44Z</DateUtc></StartTime><FrequencyChanges><FrequencyChange><Frequency dt:dt="r8">2699960000</Frequency><Timestamp dt:dt="r8">4.34127604011373E+15</Timestamp><Cur…	좌우반구com(CVF, UVF, BVF)_3-013-1	60.021	1.0.0.165	1	922987464	Professional	2.0.10.242	2.0.10.356	10-09-2020	2020-10-09 오전 2:01:45	11:01:45	2.0.10.252	391		2	{/}	허낌	NULL	NULL	NULL	NULL	NULL	NULL	134	1	127	KSY	List3	0		1	-1	1122789	184		0	0	1	{/}	0	4	1122973	0	{/}	413	1123386
좌우반구com(CVF, UVF, BVF)_3	13	1	<?xml version="1.0"?>\n<Clock xmlns:dt="urn:schemas-microsoft-com:datatypes"><Description dt:dt="string">E-Prime Primary Realtime Clock</Description><StartTime><Timestamp dt:dt="int">0</Timestamp><DateUtc dt:dt="string">2020-10-09T02:01:44Z</DateUtc></StartTime><FrequencyChanges><FrequencyChange><Frequency dt:dt="r8">2699960000</Frequency><Timestamp dt:dt="r8">4.34127604011373E+15</Timestamp><Cur…	좌우반구com(CVF, UVF, BVF)_3-013-1	60.021	1.0.0.165	1	922987464	Professional	2.0.10.242	2.0.10.356	10-09-2020	2020-10-09 오전 2:01:45	11:01:45	2.0.10.252	357		1	z	허락	NULL	NULL	NULL	NULL	NULL	NULL	85	1	93	KSY2	List3	NULL	NULL	NULL	NULL	NULL	NULL	NULL	NULL	NULL	1	z	0	3	1029955	0	z	496	1030451
좌우반구com(CVF, UVF, BVF)_3	13	1	<?xml version="1.0"?>\n<Clock xmlns:dt="urn:schemas-microsoft-com:datatypes"><Description dt:dt="string">E-Prime Primary Realtime Clock</Description><StartTime><Timestamp dt:dt="int">0</Timestamp><DateUtc dt:dt="string">2020-10-09T02:01:44Z</DateUtc></StartTime><FrequencyChanges><FrequencyChange><Frequency dt:dt="r8">2699960000</Frequency><Timestamp dt:dt="r8">4.34127604011373E+15</Timestamp><Cur…	좌우반구com(CVF, UVF, BVF)_3-013-1	60.021	1.0.0.165	1	922987464	Professional	2.0.10.242	2.0.10.356	10-09-2020	2020-10-09 오전 2:01:45	11:01:45	2.0.10.252	139		2	{/}	허빈	NULL	NULL	NULL	9	1	7	NULL	NULL	NULL	KSY3	List2	NULL	NULL	NULL	NULL	NULL	NULL	NULL	NULL	NULL	1	{/}	0	4	415685	0	{/}	764	416449
좌우반구com(CVF, UVF, BVF)_3	13	1	<?xml version="1.0"?>\n<Clock xmlns:dt="urn:schemas-microsoft-com:datatypes"><Description dt:dt="string">E-Prime Primary Realtime Clock</Description><StartTime><Timestamp dt:dt="int">0</Timestamp><DateUtc dt:dt="string">2020-10-09T02:01:44Z</DateUtc></StartTime><FrequencyChanges><FrequencyChange><Frequency dt:dt="r8">2699960000</Frequency><Timestamp dt:dt="r8">4.34127604011373E+15</Timestamp><Cur…	좌우반구com(CVF, UVF, BVF)_3-013-1	60.021	1.0.0.165	1	922987464	Professional	2.0.10.242	2.0.10.356	10-09-2020	2020-10-09 오전 2:01:45	11:01:45	2.0.10.252	288		2	{/}	헤오	NULL	NULL	NULL	NULL	NULL	NULL	101	1	24	KSY2	List3	NULL	NULL	NULL	NULL	NULL	NULL	NULL	NULL	NULL	1	{/}	0	4	841604	0	{/}	449	842053
좌우반구com(CVF, UVF, BVF)_3	13	1	<?xml version="1.0"?>\n<Clock xmlns:dt="urn:schemas-microsoft-com:datatypes"><Description dt:dt="string">E-Prime Primary Realtime Clock</Description><StartTime><Timestamp dt:dt="int">0</Timestamp><DateUtc dt:dt="string">2020-10-09T02:01:44Z</DateUtc></StartTime><FrequencyChanges><FrequencyChange><Frequency dt:dt="r8">2699960000</Frequency><Timestamp dt:dt="r8">4.34127604011373E+15</Timestamp><Cur…	좌우반구com(CVF, UVF, BVF)_3-013-1	60.021	1.0.0.165	1	922987464	Professional	2.0.10.242	2.0.10.356	10-09-2020	2020-10-09 오전 2:01:45	11:01:45	2.0.10.252	297		1	z	현상	NULL	NULL	NULL	NULL	NULL	NULL	23	1	33	KSY2	List3	NULL	NULL	NULL	NULL	NULL	NULL	NULL	NULL	NULL	1	z	0	3	866095	0	z	567	866662
좌우반구com(CVF, UVF, BVF)_3	13	1	<?xml version="1.0"?>\n<Clock xmlns:dt="urn:schemas-microsoft-com:datatypes"><Description dt:dt="string">E-Prime Primary Realtime Clock</Description><StartTime><Timestamp dt:dt="int">0</Timestamp><DateUtc dt:dt="string">2020-10-09T02:01:44Z</DateUtc></StartTime><FrequencyChanges><FrequencyChange><Frequency dt:dt="r8">2699960000</Frequency><Timestamp dt:dt="r8">4.34127604011373E+15</Timestamp><Cur…	좌우반구com(CVF, UVF, BVF)_3-013-1	60.021	1.0.0.165	1	922987464	Professional	2.0.10.242	2.0.10.356	10-09-2020	2020-10-09 오전 2:01:45	11:01:45	2.0.10.252	78		1	z	협력	31	1	78	NULL	NULL	NULL	NULL	NULL	NULL	KSY2	List1	NULL	NULL	NULL	NULL	NULL	NULL	NULL	NULL	NULL	1	z	1	3	238679	0	z	499	239178
좌우반구com(CVF, UVF, BVF)_3	13	1	<?xml version="1.0"?>\n<Clock xmlns:dt="urn:schemas-microsoft-com:datatypes"><Description dt:dt="string">E-Prime Primary Realtime Clock</Description><StartTime><Timestamp dt:dt="int">0</Timestamp><DateUtc dt:dt="string">2020-10-09T02:01:44Z</DateUtc></StartTime><FrequencyChanges><FrequencyChange><Frequency dt:dt="r8">2699960000</Frequency><Timestamp dt:dt="r8">4.34127604011373E+15</Timestamp><Cur…	좌우반구com(CVF, UVF, BVF)_3-013-1	60.021	1.0.0.165	1	922987464	Professional	2.0.10.242	2.0.10.356	10-09-2020	2020-10-09 오전 2:01:45	11:01:45	2.0.10.252	394		2	{/}	협체	NULL	NULL	NULL	NULL	NULL	NULL	48	1	130	KSY4	List3	NULL	NULL	NULL	NULL	NULL	NULL	NULL	NULL	NULL	1	{/}	0	4	1130970	0	{/}	424	1131394
좌우반구com(CVF, UVF, BVF)_3	13	1	<?xml version="1.0"?>\n<Clock xmlns:dt="urn:schemas-microsoft-com:datatypes"><Description dt:dt="string">E-Prime Primary Realtime Clock</Description><StartTime><Timestamp dt:dt="int">0</Timestamp><DateUtc dt:dt="string">2020-10-09T02:01:44Z</DateUtc></StartTime><FrequencyChanges><FrequencyChange><Frequency dt:dt="r8">2699960000</Frequency><Timestamp dt:dt="r8">4.34127604011373E+15</Timestamp><Cur…	좌우반구com(CVF, UVF, BVF)_3-013-1	60.021	1.0.0.165	1	922987464	Professional	2.0.10.242	2.0.10.356	10-09-2020	2020-10-09 오전 2:01:45	11:01:45	2.0.10.252	229		1	z	형님	NULL	NULL	NULL	69	1	97	NULL	NULL	NULL	KSY2	List2	NULL	NULL	NULL	NULL	NULL	NULL	NULL	NULL	NULL	1	z	0	3	661949	0	z	937	662886
좌우반구com(CVF, UVF, BVF)_3	13	1	<?xml version="1.0"?>\n<Clock xmlns:dt="urn:schemas-microsoft-com:datatypes"><Description dt:dt="string">E-Prime Primary Realtime Clock</Description><StartTime><Timestamp dt:dt="int">0</Timestamp><DateUtc dt:dt="string">2020-10-09T02:01:44Z</DateUtc></StartTime><FrequencyChanges><FrequencyChange><Frequency dt:dt="r8">2699960000</Frequency><Timestamp dt:dt="r8">4.34127604011373E+15</Timestamp><Cur…	좌우반구com(CVF, UVF, BVF)_3-013-1	60.021	1.0.0.165	1	922987464	Professional	2.0.10.242	2.0.10.356	10-09-2020	2020-10-09 오전 2:01:45	11:01:45	2.0.10.252	274		2	{/}	형스	NULL	NULL	NULL	NULL	NULL	NULL	20	1	10	KSY4	List3	NULL	NULL	NULL	NULL	NULL	NULL	NULL	NULL	NULL	1	{/}	0	3	803317	0	{/}	632	803949
좌우반구com(CVF, UVF, BVF)_3	13	1	<?xml version="1.0"?>\n<Clock xmlns:dt="urn:schemas-microsoft-com:datatypes"><Description dt:dt="string">E-Prime Primary Realtime Clock</Description><StartTime><Timestamp dt:dt="int">0</Timestamp><DateUtc dt:dt="string">2020-10-09T02:01:44Z</DateUtc></StartTime><FrequencyChanges><FrequencyChange><Frequency dt:dt="r8">2699960000</Frequency><Timestamp dt:dt="r8">4.34127604011373E+15</Timestamp><Cur…	좌우반구com(CVF, UVF, BVF)_3-013-1	60.021	1.0.0.165	1	922987464	Professional	2.0.10.242	2.0.10.356	10-09-2020	2020-10-09 오전 2:01:45	11:01:45	2.0.10.252	131		1	z	형태	36	1	131	NULL	NULL	NULL	NULL	NULL	NULL	KSY2	List1	NULL	NULL	NULL	NULL	NULL	NULL	NULL	NULL	NULL	1	z	0	4	385279	0	z	602	385881
좌우반구com(CVF, UVF, BVF)_3	13	1	<?xml version="1.0"?>\n<Clock xmlns:dt="urn:schemas-microsoft-com:datatypes"><Description dt:dt="string">E-Prime Primary Realtime Clock</Description><StartTime><Timestamp dt:dt="int">0</Timestamp><DateUtc dt:dt="string">2020-10-09T02:01:44Z</DateUtc></StartTime><FrequencyChanges><FrequencyChange><Frequency dt:dt="r8">2699960000</Frequency><Timestamp dt:dt="r8">4.34127604011373E+15</Timestamp><Cur…	좌우반구com(CVF, UVF, BVF)_3-013-1	60.021	1.0.0.165	1	922987464	Professional	2.0.10.242	2.0.10.356	10-09-2020	2020-10-09 오전 2:01:45	11:01:45	2.0.10.252	275		1	z	화력	NULL	NULL	NULL	NULL	NULL	NULL	13	1	11	KSY2	List3	NULL	NULL	NULL	NULL	NULL	NULL	NULL	NULL	NULL	1	z	0	3	806149	0	z	512	806661
좌우반구com(CVF, UVF, BVF)_3	13	1	<?xml version="1.0"?>\n<Clock xmlns:dt="urn:schemas-microsoft-com:datatypes"><Description dt:dt="string">E-Prime Primary Realtime Clock</Description><StartTime><Timestamp dt:dt="int">0</Timestamp><DateUtc dt:dt="string">2020-10-09T02:01:44Z</DateUtc></StartTime><FrequencyChanges><FrequencyChange><Frequency dt:dt="r8">2699960000</Frequency><Timestamp dt:dt="r8">4.34127604011373E+15</Timestamp><Cur…	좌우반구com(CVF, UVF, BVF)_3-013-1	60.021	1.0.0.165	1	922987464	Professional	2.0.10.242	2.0.10.356	10-09-2020	2020-10-09 오전 2:01:45	11:01:45	2.0.10.252	22		1	z	확률	70	1	22	NULL	NULL	NULL	NULL	NULL	NULL	KSY2	List1	NULL	NULL	NULL	NULL	NULL	NULL	NULL	NULL	NULL	1	z	0	4	85233	0	z	532	85765
좌우반구com(CVF, UVF, BVF)_3	13	1	<?xml version="1.0"?>\n<Clock xmlns:dt="urn:schemas-microsoft-com:datatypes"><Description dt:dt="string">E-Prime Primary Realtime Clock</Description><StartTime><Timestamp dt:dt="int">0</Timestamp><DateUtc dt:dt="string">2020-10-09T02:01:44Z</DateUtc></StartTime><FrequencyChanges><FrequencyChange><Frequency dt:dt="r8">2699960000</Frequency><Timestamp dt:dt="r8">4.34127604011373E+15</Timestamp><Cur…	좌우반구com(CVF, UVF, BVF)_3-013-1	60.021	1.0.0.165	1	922987464	Professional	2.0.10.242	2.0.10.356	10-09-2020	2020-10-09 오전 2:01:45	11:01:45	2.0.10.252	117		2	{/}	확압	49	1	117	NULL	NULL	NULL	NULL	NULL	NULL	KSY2	List1	NULL	NULL	NULL	NULL	NULL	NULL	NULL	NULL	NULL	1	{/}	0	3	345059	0	{/}	689	345748
좌우반구com(CVF, UVF, BVF)_3	13	1	<?xml version="1.0"?>\n<Clock xmlns:dt="urn:schemas-microsoft-com:datatypes"><Description dt:dt="string">E-Prime Primary Realtime Clock</Description><StartTime><Timestamp dt:dt="int">0</Timestamp><DateUtc dt:dt="string">2020-10-09T02:01:44Z</DateUtc></StartTime><FrequencyChanges><FrequencyChange><Frequency dt:dt="r8">2699960000</Frequency><Timestamp dt:dt="r8">4.34127604011373E+15</Timestamp><Cur…	좌우반구com(CVF, UVF, BVF)_3-013-1	60.021	1.0.0.165	1	922987464	Professional	2.0.10.242	2.0.10.356	10-09-2020	2020-10-09 오전 2:01:45	11:01:45	2.0.10.252	182		2	{/}	확축	NULL	NULL	NULL	123	1	50	NULL	NULL	NULL	KSY	List2	0		0	-1	533377	183		0	0	1	{/}	1	3	533560	0	{/}	591	534151
좌우반구com(CVF, UVF, BVF)_3	13	1	<?xml version="1.0"?>\n<Clock xmlns:dt="urn:schemas-microsoft-com:datatypes"><Description dt:dt="string">E-Prime Primary Realtime Clock</Description><StartTime><Timestamp dt:dt="int">0</Timestamp><DateUtc dt:dt="string">2020-10-09T02:01:44Z</DateUtc></StartTime><FrequencyChanges><FrequencyChange><Frequency dt:dt="r8">2699960000</Frequency><Timestamp dt:dt="r8">4.34127604011373E+15</Timestamp><Cur…	좌우반구com(CVF, UVF, BVF)_3-013-1	60.021	1.0.0.165	1	922987464	Professional	2.0.10.242	2.0.10.356	10-09-2020	2020-10-09 오전 2:01:45	11:01:45	2.0.10.252	217		1	z	환경	NULL	NULL	NULL	81	1	85	NULL	NULL	NULL	KSY2	List2	NULL	NULL	NULL	NULL	NULL	NULL	NULL	NULL	NULL	1	z	0	3	628894	0	z	577	629471
좌우반구com(CVF, UVF, BVF)_3	13	1	<?xml version="1.0"?>\n<Clock xmlns:dt="urn:schemas-microsoft-com:datatypes"><Description dt:dt="string">E-Prime Primary Realtime Clock</Description><StartTime><Timestamp dt:dt="int">0</Timestamp><DateUtc dt:dt="string">2020-10-09T02:01:44Z</DateUtc></StartTime><FrequencyChanges><FrequencyChange><Frequency dt:dt="r8">2699960000</Frequency><Timestamp dt:dt="r8">4.34127604011373E+15</Timestamp><Cur…	좌우반구com(CVF, UVF, BVF)_3-013-1	60.021	1.0.0.165	1	922987464	Professional	2.0.10.242	2.0.10.356	10-09-2020	2020-10-09 오전 2:01:45	11:01:45	2.0.10.252	277		2	{/}	횟광	NULL	NULL	NULL	NULL	NULL	NULL	46	1	13	KSY2	List3	NULL	NULL	NULL	NULL	NULL	NULL	NULL	NULL	NULL	1	{/}	0	3	811814	0	{/}	471	812285
좌우반구com(CVF, UVF, BVF)_3	13	1	<?xml version="1.0"?>\n<Clock xmlns:dt="urn:schemas-microsoft-com:datatypes"><Description dt:dt="string">E-Prime Primary Realtime Clock</Description><StartTime><Timestamp dt:dt="int">0</Timestamp><DateUtc dt:dt="string">2020-10-09T02:01:44Z</DateUtc></StartTime><FrequencyChanges><FrequencyChange><Frequency dt:dt="r8">2699960000</Frequency><Timestamp dt:dt="r8">4.34127604011373E+15</Timestamp><Cur…	좌우반구com(CVF, UVF, BVF)_3-013-1	60.021	1.0.0.165	1	922987464	Professional	2.0.10.242	2.0.10.356	10-09-2020	2020-10-09 오전 2:01:45	11:01:45	2.0.10.252	12		2	{/}	횟색	112	1	12	NULL	NULL	NULL	NULL	NULL	NULL	KSY2	List1	NULL	NULL	NULL	NULL	NULL	NULL	NULL	NULL	NULL	0	{/}	0	4	57226	0	z	922	58148
좌우반구com(CVF, UVF, BVF)_3	13	1	<?xml version="1.0"?>\n<Clock xmlns:dt="urn:schemas-microsoft-com:datatypes"><Description dt:dt="string">E-Prime Primary Realtime Clock</Description><StartTime><Timestamp dt:dt="int">0</Timestamp><DateUtc dt:dt="string">2020-10-09T02:01:44Z</DateUtc></StartTime><FrequencyChanges><FrequencyChange><Frequency dt:dt="r8">2699960000</Frequency><Timestamp dt:dt="r8">4.34127604011373E+15</Timestamp><Cur…	좌우반구com(CVF, UVF, BVF)_3-013-1	60.021	1.0.0.165	1	922987464	Professional	2.0.10.242	2.0.10.356	10-09-2020	2020-10-09 오전 2:01:45	11:01:45	2.0.10.252	26		1	z	횟수	106	1	26	NULL	NULL	NULL	NULL	NULL	NULL	KSY2	List1	NULL	NULL	NULL	NULL	NULL	NULL	NULL	NULL	NULL	1	z	0	3	96012	0	z	514	96526
좌우반구com(CVF, UVF, BVF)_3	13	1	<?xml version="1.0"?>\n<Clock xmlns:dt="urn:schemas-microsoft-com:datatypes"><Description dt:dt="string">E-Prime Primary Realtime Clock</Description><StartTime><Timestamp dt:dt="int">0</Timestamp><DateUtc dt:dt="string">2020-10-09T02:01:44Z</DateUtc></StartTime><FrequencyChanges><FrequencyChange><Frequency dt:dt="r8">2699960000</Frequency><Timestamp dt:dt="r8">4.34127604011373E+15</Timestamp><Cur…	좌우반구com(CVF, UVF, BVF)_3-013-1	60.021	1.0.0.165	1	922987464	Professional	2.0.10.242	2.0.10.356	10-09-2020	2020-10-09 오전 2:01:45	11:01:45	2.0.10.252	286		1	z	효과	NULL	NULL	NULL	NULL	NULL	NULL	4	1	22	KSY2	List3	NULL	NULL	NULL	NULL	NULL	NULL	NULL	NULL	NULL	1	z	0	3	835889	0	z	508	836397
좌우반구com(CVF, UVF, BVF)_3	13	1	<?xml version="1.0"?>\n<Clock xmlns:dt="urn:schemas-microsoft-com:datatypes"><Description dt:dt="string">E-Prime Primary Realtime Clock</Description><StartTime><Timestamp dt:dt="int">0</Timestamp><DateUtc dt:dt="string">2020-10-09T02:01:44Z</DateUtc></StartTime><FrequencyChanges><FrequencyChange><Frequency dt:dt="r8">2699960000</Frequency><Timestamp dt:dt="r8">4.34127604011373E+15</Timestamp><Cur…	좌우반구com(CVF, UVF, BVF)_3-013-1	60.021	1.0.0.165	1	922987464	Professional	2.0.10.242	2.0.10.356	10-09-2020	2020-10-09 오전 2:01:45	11:01:45	2.0.10.252	184		2	{/}	효미	NULL	NULL	NULL	110	1	52	NULL	NULL	NULL	KSY	List2	0		0	-1	538992	183		0	0	1	{/}	0	3	539175	0	{/}	440	539615
좌우반구com(CVF, UVF, BVF)_3	13	1	<?xml version="1.0"?>\n<Clock xmlns:dt="urn:schemas-microsoft-com:datatypes"><Description dt:dt="string">E-Prime Primary Realtime Clock</Description><StartTime><Timestamp dt:dt="int">0</Timestamp><DateUtc dt:dt="string">2020-10-09T02:01:44Z</DateUtc></StartTime><FrequencyChanges><FrequencyChange><Frequency dt:dt="r8">2699960000</Frequency><Timestamp dt:dt="r8">4.34127604011373E+15</Timestamp><Cur…	좌우반구com(CVF, UVF, BVF)_3-013-1	60.021	1.0.0.165	1	922987464	Professional	2.0.10.242	2.0.10.356	10-09-2020	2020-10-09 오전 2:01:45	11:01:45	2.0.10.252	233		2	{/}	효탈	NULL	NULL	NULL	28	1	101	NULL	NULL	NULL	KSY	List2	0		0	-1	673095	184		0	0	1	{/}	0	4	673279	0	{/}	431	673710
좌우반구com(CVF, UVF, BVF)_3	13	1	<?xml version="1.0"?>\n<Clock xmlns:dt="urn:schemas-microsoft-com:datatypes"><Description dt:dt="string">E-Prime Primary Realtime Clock</Description><StartTime><Timestamp dt:dt="int">0</Timestamp><DateUtc dt:dt="string">2020-10-09T02:01:44Z</DateUtc></StartTime><FrequencyChanges><FrequencyChange><Frequency dt:dt="r8">2699960000</Frequency><Timestamp dt:dt="r8">4.34127604011373E+15</Timestamp><Cur…	좌우반구com(CVF, UVF, BVF)_3-013-1	60.021	1.0.0.165	1	922987464	Professional	2.0.10.242	2.0.10.356	10-09-2020	2020-10-09 오전 2:01:45	11:01:45	2.0.10.252	325		2	{/}	효헤	NULL	NULL	NULL	NULL	NULL	NULL	27	1	61	KSY3	List3	NULL	NULL	NULL	NULL	NULL	NULL	NULL	NULL	NULL	1	{/}	0	3	942502	0	{/}	574	943076
좌우반구com(CVF, UVF, BVF)_3	13	1	<?xml version="1.0"?>\n<Clock xmlns:dt="urn:schemas-microsoft-com:datatypes"><Description dt:dt="string">E-Prime Primary Realtime Clock</Description><StartTime><Timestamp dt:dt="int">0</Timestamp><DateUtc dt:dt="string">2020-10-09T02:01:44Z</DateUtc></StartTime><FrequencyChanges><FrequencyChange><Frequency dt:dt="r8">2699960000</Frequency><Timestamp dt:dt="r8">4.34127604011373E+15</Timestamp><Cur…	좌우반구com(CVF, UVF, BVF)_3-013-1	60.021	1.0.0.165	1	922987464	Professional	2.0.10.242	2.0.10.356	10-09-2020	2020-10-09 오전 2:01:45	11:01:45	2.0.10.252	39		2	{/}	후검	111	1	39	NULL	NULL	NULL	NULL	NULL	NULL	KSY3	List1	NULL	NULL	NULL	NULL	NULL	NULL	NULL	NULL	NULL	1	{/}	1	3	131383	0	{/}	645	132028
좌우반구com(CVF, UVF, BVF)_3	13	1	<?xml version="1.0"?>\n<Clock xmlns:dt="urn:schemas-microsoft-com:datatypes"><Description dt:dt="string">E-Prime Primary Realtime Clock</Description><StartTime><Timestamp dt:dt="int">0</Timestamp><DateUtc dt:dt="string">2020-10-09T02:01:44Z</DateUtc></StartTime><FrequencyChanges><FrequencyChange><Frequency dt:dt="r8">2699960000</Frequency><Timestamp dt:dt="r8">4.34127604011373E+15</Timestamp><Cur…	좌우반구com(CVF, UVF, BVF)_3-013-1	60.021	1.0.0.165	1	922987464	Professional	2.0.10.242	2.0.10.356	10-09-2020	2020-10-09 오전 2:01:45	11:01:45	2.0.10.252	329		1	z	후대	NULL	NULL	NULL	NULL	NULL	NULL	70	1	65	KSY2	List3	NULL	NULL	NULL	NULL	NULL	NULL	NULL	NULL	NULL	0	z	0	4	953415	0	{/}	789	954204
좌우반구com(CVF, UVF, BVF)_3	13	1	<?xml version="1.0"?>\n<Clock xmlns:dt="urn:schemas-microsoft-com:datatypes"><Description dt:dt="string">E-Prime Primary Realtime Clock</Description><StartTime><Timestamp dt:dt="int">0</Timestamp><DateUtc dt:dt="string">2020-10-09T02:01:44Z</DateUtc></StartTime><FrequencyChanges><FrequencyChange><Frequency dt:dt="r8">2699960000</Frequency><Timestamp dt:dt="r8">4.34127604011373E+15</Timestamp><Cur…	좌우반구com(CVF, UVF, BVF)_3-013-1	60.021	1.0.0.165	1	922987464	Professional	2.0.10.242	2.0.10.356	10-09-2020	2020-10-09 오전 2:01:45	11:01:45	2.0.10.252	40		1	z	후자	76	1	40	NULL	NULL	NULL	NULL	NULL	NULL	KSY2	List1	NULL	NULL	NULL	NULL	NULL	NULL	NULL	NULL	NULL	1	z	1	3	134232	0	z	555	134787
좌우반구com(CVF, UVF, BVF)_3	13	1	<?xml version="1.0"?>\n<Clock xmlns:dt="urn:schemas-microsoft-com:datatypes"><Description dt:dt="string">E-Prime Primary Realtime Clock</Description><StartTime><Timestamp dt:dt="int">0</Timestamp><DateUtc dt:dt="string">2020-10-09T02:01:44Z</DateUtc></StartTime><FrequencyChanges><FrequencyChange><Frequency dt:dt="r8">2699960000</Frequency><Timestamp dt:dt="r8">4.34127604011373E+15</Timestamp><Cur…	좌우반구com(CVF, UVF, BVF)_3-013-1	60.021	1.0.0.165	1	922987464	Professional	2.0.10.242	2.0.10.356	10-09-2020	2020-10-09 오전 2:01:45	11:01:45	2.0.10.252	104		2	{/}	훈걱	60	1	104	NULL	NULL	NULL	NULL	NULL	NULL	KSY2	List1	NULL	NULL	NULL	NULL	NULL	NULL	NULL	NULL	NULL	1	{/}	0	3	309205	0	{/}	511	309716
좌우반구com(CVF, UVF, BVF)_3	13	1	<?xml version="1.0"?>\n<Clock xmlns:dt="urn:schemas-microsoft-com:datatypes"><Description dt:dt="string">E-Prime Primary Realtime Clock</Description><StartTime><Timestamp dt:dt="int">0</Timestamp><DateUtc dt:dt="string">2020-10-09T02:01:44Z</DateUtc></StartTime><FrequencyChanges><FrequencyChange><Frequency dt:dt="r8">2699960000</Frequency><Timestamp dt:dt="r8">4.34127604011373E+15</Timestamp><Cur…	좌우반구com(CVF, UVF, BVF)_3-013-1	60.021	1.0.0.165	1	922987464	Professional	2.0.10.242	2.0.10.356	10-09-2020	2020-10-09 오전 2:01:45	11:01:45	2.0.10.252	111		2	{/}	훈차	80	1	111	NULL	NULL	NULL	NULL	NULL	NULL	KSY4	List1	NULL	NULL	NULL	NULL	NULL	NULL	NULL	NULL	NULL	1	{/}	0	3	328715	0	{/}	630	329345
좌우반구com(CVF, UVF, BVF)_3	13	1	<?xml version="1.0"?>\n<Clock xmlns:dt="urn:schemas-microsoft-com:datatypes"><Description dt:dt="string">E-Prime Primary Realtime Clock</Description><StartTime><Timestamp dt:dt="int">0</Timestamp><DateUtc dt:dt="string">2020-10-09T02:01:44Z</DateUtc></StartTime><FrequencyChanges><FrequencyChange><Frequency dt:dt="r8">2699960000</Frequency><Timestamp dt:dt="r8">4.34127604011373E+15</Timestamp><Cur…	좌우반구com(CVF, UVF, BVF)_3-013-1	60.021	1.0.0.165	1	922987464	Professional	2.0.10.242	2.0.10.356	10-09-2020	2020-10-09 오전 2:01:45	11:01:45	2.0.10.252	287		2	{/}	휘섭	NULL	NULL	NULL	NULL	NULL	NULL	52	1	23	KSY4	List3	NULL	NULL	NULL	NULL	NULL	NULL	NULL	NULL	NULL	1	{/}	0	4	838605	0	{/}	792	839397
좌우반구com(CVF, UVF, BVF)_3	13	1	<?xml version="1.0"?>\n<Clock xmlns:dt="urn:schemas-microsoft-com:datatypes"><Description dt:dt="string">E-Prime Primary Realtime Clock</Description><StartTime><Timestamp dt:dt="int">0</Timestamp><DateUtc dt:dt="string">2020-10-09T02:01:44Z</DateUtc></StartTime><FrequencyChanges><FrequencyChange><Frequency dt:dt="r8">2699960000</Frequency><Timestamp dt:dt="r8">4.34127604011373E+15</Timestamp><Cur…	좌우반구com(CVF, UVF, BVF)_3-013-1	60.021	1.0.0.165	1	922987464	Professional	2.0.10.242	2.0.10.356	10-09-2020	2020-10-09 오전 2:01:45	11:01:45	2.0.10.252	138		2	{/}	희강	NULL	NULL	NULL	120	1	6	NULL	NULL	NULL	KSY	List2	0		0	0	412836	183		0	0	1	{/}	0	3	413019	0	{/}	456	413475
좌우반구com(CVF, UVF, BVF)_3	13	1	<?xml version="1.0"?>\n<Clock xmlns:dt="urn:schemas-microsoft-com:datatypes"><Description dt:dt="string">E-Prime Primary Realtime Clock</Description><StartTime><Timestamp dt:dt="int">0</Timestamp><DateUtc dt:dt="string">2020-10-09T02:01:44Z</DateUtc></StartTime><FrequencyChanges><FrequencyChange><Frequency dt:dt="r8">2699960000</Frequency><Timestamp dt:dt="r8">4.34127604011373E+15</Timestamp><Cur…	좌우반구com(CVF, UVF, BVF)_3-013-1	60.021	1.0.0.165	1	922987464	Professional	2.0.10.242	2.0.10.356	10-09-2020	2020-10-09 오전 2:01:45	11:01:45	2.0.10.252	264		1	z	희망	NULL	NULL	NULL	124	1	132	NULL	NULL	NULL	KSY2	List2	NULL	NULL	NULL	NULL	NULL	NULL	NULL	NULL	NULL	1	z	0	3	758116	0	z	361	758477
좌우반구com(CVF, UVF, BVF)_3	13	1	<?xml version="1.0"?>\n<Clock xmlns:dt="urn:schemas-microsoft-com:datatypes"><Description dt:dt="string">E-Prime Primary Realtime Clock</Description><StartTime><Timestamp dt:dt="int">0</Timestamp><DateUtc dt:dt="string">2020-10-09T02:01:44Z</DateUtc></StartTime><FrequencyChanges><FrequencyChange><Frequency dt:dt="r8">2699960000</Frequency><Timestamp dt:dt="r8">4.34127604011373E+15</Timestamp><Cur…	좌우반구com(CVF, UVF, BVF)_3-013-1	60.021	1.0.0.165	1	922987464	Professional	2.0.10.242	2.0.10.356	10-09-2020	2020-10-09 오전 2:01:45	11:01:45	2.0.10.252	47		2	{/}	희외	105	1	47	NULL	NULL	NULL	NULL	NULL	NULL	KSY3	List1	NULL	NULL	NULL	NULL	NULL	NULL	NULL	NULL	NULL	1	{/}	1	3	153042	0	{/}	810	153852
좌우반구com(CVF, UVF, BVF)_3	13	1	<?xml version="1.0"?>\n<Clock xmlns:dt="urn:schemas-microsoft-com:datatypes"><Description dt:dt="string">E-Prime Primary Realtime Clock</Description><StartTime><Timestamp dt:dt="int">0</Timestamp><DateUtc dt:dt="string">2020-10-09T02:01:44Z</DateUtc></StartTime><FrequencyChanges><FrequencyChange><Frequency dt:dt="r8">2699960000</Frequency><Timestamp dt:dt="r8">4.34127604011373E+15</Timestamp><Cur…	좌우반구com(CVF, UVF, BVF)_3-013-1	60.021	1.0.0.165	1	922987464	Professional	2.0.10.242	2.0.10.356	10-09-2020	2020-10-09 오전 2:01:45	11:01:45	2.0.10.252	96		2	{/}	희응	77	1	96	NULL	NULL	NULL	NULL	NULL	NULL	KSY2	List1	NULL	NULL	NULL	NULL	NULL	NULL	NULL	NULL	NULL	1	{/}	0	3	288179	0	{/}	615	288794
