# Supplementary material for: Decoding foveal word recognition: the role of interhemispheric inhibition in bilateral hemispheric processing
Source: Front Psychol. 2023 Nov 30;14:1293529. doi: 10.3389/fpsyg.2023.1293529 (PMC10720635; doi:10.3389/fpsyg.2023.1293529)
Supplement: Supplementary file 1 [file Data_Sheet_1.ZIP › data/Exp1/E1_007.txt]

STRING	INTEGER	INTEGER	STRING	STRING	STRING	STRING	STRING	STRING	STRING	STRING	STRING	STRING	STRING	STRING	STRING	INTEGER	STRING	STRING	STRING	STRING	STRING	STRING	STRING	STRING	STRING	STRING	STRING	STRING	STRING	STRING	STRING	STRING	STRING	STRING	STRING	STRING	STRING	STRING	STRING	STRING	STRING	STRING	STRING	STRING	STRING	STRING	STRING	STRING	STRING
EXPNAME	SUBJECT	SESSION	VARIABLE	VARIABLE	VARIABLE	VARIABLE	VARIABLE	VARIABLE	VARIABLE	VARIABLE	VARIABLE	VARIABLE	VARIABLE	VARIABLE	VARIABLE	LOG_LEVEL	VARIABLE	VARIABLE	VARIABLE	VARIABLE	VARIABLE	VARIABLE	VARIABLE	VARIABLE	VARIABLE	VARIABLE	VARIABLE	VARIABLE	VARIABLE	VARIABLE	VARIABLE	VARIABLE	VARIABLE	VARIABLE	VARIABLE	VARIABLE	VARIABLE	VARIABLE	VARIABLE	VARIABLE	VARIABLE	VARIABLE	VARIABLE	VARIABLE	VARIABLE	VARIABLE	VARIABLE	VARIABLE	VARIABLE
1	1	1	1	1	1	1	1	1	1	1	1	1	1	1	1	2	2	2	2	2	2	2	2	2	2	2	2	2	2	2	2	2	2	2	2	2	2	2	2	2	2	2	2	2	2	2	2	2	2
ExperimentName	Subject	Session	Clock.Information	DataFile.Basename	Display.RefreshRate	ExperimentVersion	Group	RandomSeed	RuntimeCapabilities	RuntimeVersion	RuntimeVersionExpected	SessionDate	SessionStartDateTimeUtc	SessionTime	StudioVersion	Block	blank	condition	correct	Exptarget	List1	List1.Cycle	List1.Sample	List2	List2.Cycle	List2.Sample	List3	List3.Cycle	List3.Sample	Procedure	Running	TextDisplay2.ACC	TextDisplay2.CRESP	TextDisplay2.DurationError	TextDisplay2.OnsetDelay	TextDisplay2.OnsetTime	TextDisplay2.OnsetToOnsetTime	TextDisplay2.RESP	TextDisplay2.RT	TextDisplay2.RTTime	TextDisplay6.ACC	TextDisplay6.CRESP	TextDisplay6.DurationError	TextDisplay6.OnsetDelay	TextDisplay6.OnsetTime	TextDisplay6.OnsetToOnsetTime	TextDisplay6.RESP	TextDisplay6.RT	TextDisplay6.RTTime
좌우반구com(CVF, UVF, BVF)_4	7	1	<?xml version="1.0"?>\n<Clock xmlns:dt="urn:schemas-microsoft-com:datatypes"><Description dt:dt="string">E-Prime Primary Realtime Clock</Description><StartTime><Timestamp dt:dt="int">0</Timestamp><DateUtc dt:dt="string">2020-10-07T02:29:12Z</DateUtc></StartTime><FrequencyChanges><FrequencyChange><Frequency dt:dt="r8">2699960000</Frequency><Timestamp dt:dt="r8">3.87915237561697E+15</Timestamp><Cur…	좌우반구com(CVF, UVF, BVF)_4-007-1	60.021	1.0.0.164	1	-1435750024	Professional	2.0.10.242	2.0.10.356	10-07-2020	2020-10-07 오전 2:29:12	11:29:12	2.0.10.252	339		1	{/}	가격	NULL	NULL	NULL	NULL	NULL	NULL	134	1	75	KSY2	List3	NULL	NULL	NULL	NULL	NULL	NULL	NULL	NULL	NULL	0	{/}	1	3	1212346	0		0	0
좌우반구com(CVF, UVF, BVF)_4	7	1	<?xml version="1.0"?>\n<Clock xmlns:dt="urn:schemas-microsoft-com:datatypes"><Description dt:dt="string">E-Prime Primary Realtime Clock</Description><StartTime><Timestamp dt:dt="int">0</Timestamp><DateUtc dt:dt="string">2020-10-07T02:29:12Z</DateUtc></StartTime><FrequencyChanges><FrequencyChange><Frequency dt:dt="r8">2699960000</Frequency><Timestamp dt:dt="r8">3.87915237561697E+15</Timestamp><Cur…	좌우반구com(CVF, UVF, BVF)_4-007-1	60.021	1.0.0.164	1	-1435750024	Professional	2.0.10.242	2.0.10.356	10-07-2020	2020-10-07 오전 2:29:12	11:29:12	2.0.10.252	200		1	{/}	가을	NULL	NULL	NULL	81	1	68	NULL	NULL	NULL	KSY2	List2	NULL	NULL	NULL	NULL	NULL	NULL	NULL	NULL	NULL	1	{/}	0	3	654740	0	{/}	849	655589
좌우반구com(CVF, UVF, BVF)_4	7	1	<?xml version="1.0"?>\n<Clock xmlns:dt="urn:schemas-microsoft-com:datatypes"><Description dt:dt="string">E-Prime Primary Realtime Clock</Description><StartTime><Timestamp dt:dt="int">0</Timestamp><DateUtc dt:dt="string">2020-10-07T02:29:12Z</DateUtc></StartTime><FrequencyChanges><FrequencyChange><Frequency dt:dt="r8">2699960000</Frequency><Timestamp dt:dt="r8">3.87915237561697E+15</Timestamp><Cur…	좌우반구com(CVF, UVF, BVF)_4-007-1	60.021	1.0.0.164	1	-1435750024	Professional	2.0.10.242	2.0.10.356	10-07-2020	2020-10-07 오전 2:29:12	11:29:12	2.0.10.252	212		1	{/}	간섭	NULL	NULL	NULL	65	1	80	NULL	NULL	NULL	KSY2	List2	NULL	NULL	NULL	NULL	NULL	NULL	NULL	NULL	NULL	1	{/}	0	4	690828	0	{/}	384	691212
좌우반구com(CVF, UVF, BVF)_4	7	1	<?xml version="1.0"?>\n<Clock xmlns:dt="urn:schemas-microsoft-com:datatypes"><Description dt:dt="string">E-Prime Primary Realtime Clock</Description><StartTime><Timestamp dt:dt="int">0</Timestamp><DateUtc dt:dt="string">2020-10-07T02:29:12Z</DateUtc></StartTime><FrequencyChanges><FrequencyChange><Frequency dt:dt="r8">2699960000</Frequency><Timestamp dt:dt="r8">3.87915237561697E+15</Timestamp><Cur…	좌우반구com(CVF, UVF, BVF)_4-007-1	60.021	1.0.0.164	1	-1435750024	Professional	2.0.10.242	2.0.10.356	10-07-2020	2020-10-07 오전 2:29:12	11:29:12	2.0.10.252	186		2	z	간습	NULL	NULL	NULL	73	1	54	NULL	NULL	NULL	KSY	List2	0		1	-1	610455	184		0	0	1	z	0	4	610639	0	z	581	611220
좌우반구com(CVF, UVF, BVF)_4	7	1	<?xml version="1.0"?>\n<Clock xmlns:dt="urn:schemas-microsoft-com:datatypes"><Description dt:dt="string">E-Prime Primary Realtime Clock</Description><StartTime><Timestamp dt:dt="int">0</Timestamp><DateUtc dt:dt="string">2020-10-07T02:29:12Z</DateUtc></StartTime><FrequencyChanges><FrequencyChange><Frequency dt:dt="r8">2699960000</Frequency><Timestamp dt:dt="r8">3.87915237561697E+15</Timestamp><Cur…	좌우반구com(CVF, UVF, BVF)_4-007-1	60.021	1.0.0.164	1	-1435750024	Professional	2.0.10.242	2.0.10.356	10-07-2020	2020-10-07 오전 2:29:12	11:29:12	2.0.10.252	269		2	z	감환	NULL	NULL	NULL	NULL	NULL	NULL	3	1	5	KSY	List3	0		0	0	977795	183		0	0	1	z	0	3	977978	0	z	823	978801
좌우반구com(CVF, UVF, BVF)_4	7	1	<?xml version="1.0"?>\n<Clock xmlns:dt="urn:schemas-microsoft-com:datatypes"><Description dt:dt="string">E-Prime Primary Realtime Clock</Description><StartTime><Timestamp dt:dt="int">0</Timestamp><DateUtc dt:dt="string">2020-10-07T02:29:12Z</DateUtc></StartTime><FrequencyChanges><FrequencyChange><Frequency dt:dt="r8">2699960000</Frequency><Timestamp dt:dt="r8">3.87915237561697E+15</Timestamp><Cur…	좌우반구com(CVF, UVF, BVF)_4-007-1	60.021	1.0.0.164	1	-1435750024	Professional	2.0.10.242	2.0.10.356	10-07-2020	2020-10-07 오전 2:29:12	11:29:12	2.0.10.252	165		1	{/}	강도	NULL	NULL	NULL	56	1	33	NULL	NULL	NULL	KSY2	List2	NULL	NULL	NULL	NULL	NULL	NULL	NULL	NULL	NULL	0	{/}	0	3	537414	0		0	0
좌우반구com(CVF, UVF, BVF)_4	7	1	<?xml version="1.0"?>\n<Clock xmlns:dt="urn:schemas-microsoft-com:datatypes"><Description dt:dt="string">E-Prime Primary Realtime Clock</Description><StartTime><Timestamp dt:dt="int">0</Timestamp><DateUtc dt:dt="string">2020-10-07T02:29:12Z</DateUtc></StartTime><FrequencyChanges><FrequencyChange><Frequency dt:dt="r8">2699960000</Frequency><Timestamp dt:dt="r8">3.87915237561697E+15</Timestamp><Cur…	좌우반구com(CVF, UVF, BVF)_4-007-1	60.021	1.0.0.164	1	-1435750024	Professional	2.0.10.242	2.0.10.356	10-07-2020	2020-10-07 오전 2:29:12	11:29:12	2.0.10.252	196		2	z	강례	NULL	NULL	NULL	25	1	64	NULL	NULL	NULL	KSY3	List2	NULL	NULL	NULL	NULL	NULL	NULL	NULL	NULL	NULL	0	z	0	4	642728	0	{/}	748	643476
좌우반구com(CVF, UVF, BVF)_4	7	1	<?xml version="1.0"?>\n<Clock xmlns:dt="urn:schemas-microsoft-com:datatypes"><Description dt:dt="string">E-Prime Primary Realtime Clock</Description><StartTime><Timestamp dt:dt="int">0</Timestamp><DateUtc dt:dt="string">2020-10-07T02:29:12Z</DateUtc></StartTime><FrequencyChanges><FrequencyChange><Frequency dt:dt="r8">2699960000</Frequency><Timestamp dt:dt="r8">3.87915237561697E+15</Timestamp><Cur…	좌우반구com(CVF, UVF, BVF)_4-007-1	60.021	1.0.0.164	1	-1435750024	Professional	2.0.10.242	2.0.10.356	10-07-2020	2020-10-07 오전 2:29:12	11:29:12	2.0.10.252	332		2	z	강방	NULL	NULL	NULL	NULL	NULL	NULL	62	1	68	KSY	List3	0		0	0	1190721	183		0	0	1	z	0	3	1190904	0	z	447	1191351
좌우반구com(CVF, UVF, BVF)_4	7	1	<?xml version="1.0"?>\n<Clock xmlns:dt="urn:schemas-microsoft-com:datatypes"><Description dt:dt="string">E-Prime Primary Realtime Clock</Description><StartTime><Timestamp dt:dt="int">0</Timestamp><DateUtc dt:dt="string">2020-10-07T02:29:12Z</DateUtc></StartTime><FrequencyChanges><FrequencyChange><Frequency dt:dt="r8">2699960000</Frequency><Timestamp dt:dt="r8">3.87915237561697E+15</Timestamp><Cur…	좌우반구com(CVF, UVF, BVF)_4-007-1	60.021	1.0.0.164	1	-1435750024	Professional	2.0.10.242	2.0.10.356	10-07-2020	2020-10-07 오전 2:29:12	11:29:12	2.0.10.252	267		1	{/}	개념	NULL	NULL	NULL	NULL	NULL	NULL	8	1	3	KSY2	List3	NULL	NULL	NULL	NULL	NULL	NULL	NULL	NULL	NULL	1	{/}	0	4	972880	0	{/}	289	973169
좌우반구com(CVF, UVF, BVF)_4	7	1	<?xml version="1.0"?>\n<Clock xmlns:dt="urn:schemas-microsoft-com:datatypes"><Description dt:dt="string">E-Prime Primary Realtime Clock</Description><StartTime><Timestamp dt:dt="int">0</Timestamp><DateUtc dt:dt="string">2020-10-07T02:29:12Z</DateUtc></StartTime><FrequencyChanges><FrequencyChange><Frequency dt:dt="r8">2699960000</Frequency><Timestamp dt:dt="r8">3.87915237561697E+15</Timestamp><Cur…	좌우반구com(CVF, UVF, BVF)_4-007-1	60.021	1.0.0.164	1	-1435750024	Professional	2.0.10.242	2.0.10.356	10-07-2020	2020-10-07 오전 2:29:12	11:29:12	2.0.10.252	235		2	z	개례	NULL	NULL	NULL	97	1	103	NULL	NULL	NULL	KSY4	List2	NULL	NULL	NULL	NULL	NULL	NULL	NULL	NULL	NULL	0	z	0	4	765402	0		0	0
좌우반구com(CVF, UVF, BVF)_4	7	1	<?xml version="1.0"?>\n<Clock xmlns:dt="urn:schemas-microsoft-com:datatypes"><Description dt:dt="string">E-Prime Primary Realtime Clock</Description><StartTime><Timestamp dt:dt="int">0</Timestamp><DateUtc dt:dt="string">2020-10-07T02:29:12Z</DateUtc></StartTime><FrequencyChanges><FrequencyChange><Frequency dt:dt="r8">2699960000</Frequency><Timestamp dt:dt="r8">3.87915237561697E+15</Timestamp><Cur…	좌우반구com(CVF, UVF, BVF)_4-007-1	60.021	1.0.0.164	1	-1435750024	Professional	2.0.10.242	2.0.10.356	10-07-2020	2020-10-07 오전 2:29:12	11:29:12	2.0.10.252	124		1	{/}	개인	98	1	124	NULL	NULL	NULL	NULL	NULL	NULL	KSY2	List1	NULL	NULL	NULL	NULL	NULL	NULL	NULL	NULL	NULL	1	{/}	0	4	396480	0	{/}	630	397110
좌우반구com(CVF, UVF, BVF)_4	7	1	<?xml version="1.0"?>\n<Clock xmlns:dt="urn:schemas-microsoft-com:datatypes"><Description dt:dt="string">E-Prime Primary Realtime Clock</Description><StartTime><Timestamp dt:dt="int">0</Timestamp><DateUtc dt:dt="string">2020-10-07T02:29:12Z</DateUtc></StartTime><FrequencyChanges><FrequencyChange><Frequency dt:dt="r8">2699960000</Frequency><Timestamp dt:dt="r8">3.87915237561697E+15</Timestamp><Cur…	좌우반구com(CVF, UVF, BVF)_4-007-1	60.021	1.0.0.164	1	-1435750024	Professional	2.0.10.242	2.0.10.356	10-07-2020	2020-10-07 오전 2:29:12	11:29:12	2.0.10.252	94		2	z	개협	6	1	94	NULL	NULL	NULL	NULL	NULL	NULL	KSY4	List1	NULL	NULL	NULL	NULL	NULL	NULL	NULL	NULL	NULL	0	z	0	3	304895	0	{/}	776	305671
좌우반구com(CVF, UVF, BVF)_4	7	1	<?xml version="1.0"?>\n<Clock xmlns:dt="urn:schemas-microsoft-com:datatypes"><Description dt:dt="string">E-Prime Primary Realtime Clock</Description><StartTime><Timestamp dt:dt="int">0</Timestamp><DateUtc dt:dt="string">2020-10-07T02:29:12Z</DateUtc></StartTime><FrequencyChanges><FrequencyChange><Frequency dt:dt="r8">2699960000</Frequency><Timestamp dt:dt="r8">3.87915237561697E+15</Timestamp><Cur…	좌우반구com(CVF, UVF, BVF)_4-007-1	60.021	1.0.0.164	1	-1435750024	Professional	2.0.10.242	2.0.10.356	10-07-2020	2020-10-07 오전 2:29:12	11:29:12	2.0.10.252	185		2	z	거생	NULL	NULL	NULL	59	1	53	NULL	NULL	NULL	KSY	List2	0		1	-1	607806	184		0	0	0	z	0	4	607990	0	{/}	438	608428
좌우반구com(CVF, UVF, BVF)_4	7	1	<?xml version="1.0"?>\n<Clock xmlns:dt="urn:schemas-microsoft-com:datatypes"><Description dt:dt="string">E-Prime Primary Realtime Clock</Description><StartTime><Timestamp dt:dt="int">0</Timestamp><DateUtc dt:dt="string">2020-10-07T02:29:12Z</DateUtc></StartTime><FrequencyChanges><FrequencyChange><Frequency dt:dt="r8">2699960000</Frequency><Timestamp dt:dt="r8">3.87915237561697E+15</Timestamp><Cur…	좌우반구com(CVF, UVF, BVF)_4-007-1	60.021	1.0.0.164	1	-1435750024	Professional	2.0.10.242	2.0.10.356	10-07-2020	2020-10-07 오전 2:29:12	11:29:12	2.0.10.252	32		1	{/}	걱정	118	1	32	NULL	NULL	NULL	NULL	NULL	NULL	KSY2	List1	NULL	NULL	NULL	NULL	NULL	NULL	NULL	NULL	NULL	1	{/}	1	3	117926	0	{/}	331	118257
좌우반구com(CVF, UVF, BVF)_4	7	1	<?xml version="1.0"?>\n<Clock xmlns:dt="urn:schemas-microsoft-com:datatypes"><Description dt:dt="string">E-Prime Primary Realtime Clock</Description><StartTime><Timestamp dt:dt="int">0</Timestamp><DateUtc dt:dt="string">2020-10-07T02:29:12Z</DateUtc></StartTime><FrequencyChanges><FrequencyChange><Frequency dt:dt="r8">2699960000</Frequency><Timestamp dt:dt="r8">3.87915237561697E+15</Timestamp><Cur…	좌우반구com(CVF, UVF, BVF)_4-007-1	60.021	1.0.0.164	1	-1435750024	Professional	2.0.10.242	2.0.10.356	10-07-2020	2020-10-07 오전 2:29:12	11:29:12	2.0.10.252	111		2	z	걱최	11	1	111	NULL	NULL	NULL	NULL	NULL	NULL	KSY	List1	0		0	0	360176	183		0	0	1	z	0	3	360359	0	z	456	360815
좌우반구com(CVF, UVF, BVF)_4	7	1	<?xml version="1.0"?>\n<Clock xmlns:dt="urn:schemas-microsoft-com:datatypes"><Description dt:dt="string">E-Prime Primary Realtime Clock</Description><StartTime><Timestamp dt:dt="int">0</Timestamp><DateUtc dt:dt="string">2020-10-07T02:29:12Z</DateUtc></StartTime><FrequencyChanges><FrequencyChange><Frequency dt:dt="r8">2699960000</Frequency><Timestamp dt:dt="r8">3.87915237561697E+15</Timestamp><Cur…	좌우반구com(CVF, UVF, BVF)_4-007-1	60.021	1.0.0.164	1	-1435750024	Professional	2.0.10.242	2.0.10.356	10-07-2020	2020-10-07 오전 2:29:12	11:29:12	2.0.10.252	290		2	z	건적	NULL	NULL	NULL	NULL	NULL	NULL	10	1	26	KSY	List3	0		0	0	1049920	183		0	0	0	z	0	3	1050103	0		0	0
좌우반구com(CVF, UVF, BVF)_4	7	1	<?xml version="1.0"?>\n<Clock xmlns:dt="urn:schemas-microsoft-com:datatypes"><Description dt:dt="string">E-Prime Primary Realtime Clock</Description><StartTime><Timestamp dt:dt="int">0</Timestamp><DateUtc dt:dt="string">2020-10-07T02:29:12Z</DateUtc></StartTime><FrequencyChanges><FrequencyChange><Frequency dt:dt="r8">2699960000</Frequency><Timestamp dt:dt="r8">3.87915237561697E+15</Timestamp><Cur…	좌우반구com(CVF, UVF, BVF)_4-007-1	60.021	1.0.0.164	1	-1435750024	Professional	2.0.10.242	2.0.10.356	10-07-2020	2020-10-07 오전 2:29:12	11:29:12	2.0.10.252	363		2	z	검강	NULL	NULL	NULL	NULL	NULL	NULL	4	1	99	KSY3	List3	NULL	NULL	NULL	NULL	NULL	NULL	NULL	NULL	NULL	0	z	1	3	1284921	0	{/}	741	1285662
좌우반구com(CVF, UVF, BVF)_4	7	1	<?xml version="1.0"?>\n<Clock xmlns:dt="urn:schemas-microsoft-com:datatypes"><Description dt:dt="string">E-Prime Primary Realtime Clock</Description><StartTime><Timestamp dt:dt="int">0</Timestamp><DateUtc dt:dt="string">2020-10-07T02:29:12Z</DateUtc></StartTime><FrequencyChanges><FrequencyChange><Frequency dt:dt="r8">2699960000</Frequency><Timestamp dt:dt="r8">3.87915237561697E+15</Timestamp><Cur…	좌우반구com(CVF, UVF, BVF)_4-007-1	60.021	1.0.0.164	1	-1435750024	Professional	2.0.10.242	2.0.10.356	10-07-2020	2020-10-07 오전 2:29:12	11:29:12	2.0.10.252	40		1	{/}	검색	78	1	40	NULL	NULL	NULL	NULL	NULL	NULL	KSY2	List1	NULL	NULL	NULL	NULL	NULL	NULL	NULL	NULL	NULL	1	{/}	0	3	139802	0	{/}	438	140240
좌우반구com(CVF, UVF, BVF)_4	7	1	<?xml version="1.0"?>\n<Clock xmlns:dt="urn:schemas-microsoft-com:datatypes"><Description dt:dt="string">E-Prime Primary Realtime Clock</Description><StartTime><Timestamp dt:dt="int">0</Timestamp><DateUtc dt:dt="string">2020-10-07T02:29:12Z</DateUtc></StartTime><FrequencyChanges><FrequencyChange><Frequency dt:dt="r8">2699960000</Frequency><Timestamp dt:dt="r8">3.87915237561697E+15</Timestamp><Cur…	좌우반구com(CVF, UVF, BVF)_4-007-1	60.021	1.0.0.164	1	-1435750024	Professional	2.0.10.242	2.0.10.356	10-07-2020	2020-10-07 오전 2:29:12	11:29:12	2.0.10.252	110		2	z	검죽	107	1	110	NULL	NULL	NULL	NULL	NULL	NULL	KSY3	List1	NULL	NULL	NULL	NULL	NULL	NULL	NULL	NULL	NULL	0	z	0	3	356160	0		0	0
좌우반구com(CVF, UVF, BVF)_4	7	1	<?xml version="1.0"?>\n<Clock xmlns:dt="urn:schemas-microsoft-com:datatypes"><Description dt:dt="string">E-Prime Primary Realtime Clock</Description><StartTime><Timestamp dt:dt="int">0</Timestamp><DateUtc dt:dt="string">2020-10-07T02:29:12Z</DateUtc></StartTime><FrequencyChanges><FrequencyChange><Frequency dt:dt="r8">2699960000</Frequency><Timestamp dt:dt="r8">3.87915237561697E+15</Timestamp><Cur…	좌우반구com(CVF, UVF, BVF)_4-007-1	60.021	1.0.0.164	1	-1435750024	Professional	2.0.10.242	2.0.10.356	10-07-2020	2020-10-07 오전 2:29:12	11:29:12	2.0.10.252	189		2	z	검환	NULL	NULL	NULL	40	1	57	NULL	NULL	NULL	KSY	List2	0		0	-1	620202	183		0	0	0	z	0	3	620385	0		0	0
좌우반구com(CVF, UVF, BVF)_4	7	1	<?xml version="1.0"?>\n<Clock xmlns:dt="urn:schemas-microsoft-com:datatypes"><Description dt:dt="string">E-Prime Primary Realtime Clock</Description><StartTime><Timestamp dt:dt="int">0</Timestamp><DateUtc dt:dt="string">2020-10-07T02:29:12Z</DateUtc></StartTime><FrequencyChanges><FrequencyChange><Frequency dt:dt="r8">2699960000</Frequency><Timestamp dt:dt="r8">3.87915237561697E+15</Timestamp><Cur…	좌우반구com(CVF, UVF, BVF)_4-007-1	60.021	1.0.0.164	1	-1435750024	Professional	2.0.10.242	2.0.10.356	10-07-2020	2020-10-07 오전 2:29:12	11:29:12	2.0.10.252	282		2	z	격례	NULL	NULL	NULL	NULL	NULL	NULL	126	1	18	KSY	List3	0		0	0	1018764	183		0	0	1	z	0	3	1018947	0	z	910	1019857
좌우반구com(CVF, UVF, BVF)_4	7	1	<?xml version="1.0"?>\n<Clock xmlns:dt="urn:schemas-microsoft-com:datatypes"><Description dt:dt="string">E-Prime Primary Realtime Clock</Description><StartTime><Timestamp dt:dt="int">0</Timestamp><DateUtc dt:dt="string">2020-10-07T02:29:12Z</DateUtc></StartTime><FrequencyChanges><FrequencyChange><Frequency dt:dt="r8">2699960000</Frequency><Timestamp dt:dt="r8">3.87915237561697E+15</Timestamp><Cur…	좌우반구com(CVF, UVF, BVF)_4-007-1	60.021	1.0.0.164	1	-1435750024	Professional	2.0.10.242	2.0.10.356	10-07-2020	2020-10-07 오전 2:29:12	11:29:12	2.0.10.252	47		1	{/}	결과	25	1	47	NULL	NULL	NULL	NULL	NULL	NULL	KSY2	List1	NULL	NULL	NULL	NULL	NULL	NULL	NULL	NULL	NULL	1	{/}	0	3	159412	0	{/}	476	159888
좌우반구com(CVF, UVF, BVF)_4	7	1	<?xml version="1.0"?>\n<Clock xmlns:dt="urn:schemas-microsoft-com:datatypes"><Description dt:dt="string">E-Prime Primary Realtime Clock</Description><StartTime><Timestamp dt:dt="int">0</Timestamp><DateUtc dt:dt="string">2020-10-07T02:29:12Z</DateUtc></StartTime><FrequencyChanges><FrequencyChange><Frequency dt:dt="r8">2699960000</Frequency><Timestamp dt:dt="r8">3.87915237561697E+15</Timestamp><Cur…	좌우반구com(CVF, UVF, BVF)_4-007-1	60.021	1.0.0.164	1	-1435750024	Professional	2.0.10.242	2.0.10.356	10-07-2020	2020-10-07 오전 2:29:12	11:29:12	2.0.10.252	380		1	{/}	결국	NULL	NULL	NULL	NULL	NULL	NULL	96	1	116	KSY2	List3	NULL	NULL	NULL	NULL	NULL	NULL	NULL	NULL	NULL	1	{/}	0	3	1346150	0	{/}	360	1346510
좌우반구com(CVF, UVF, BVF)_4	7	1	<?xml version="1.0"?>\n<Clock xmlns:dt="urn:schemas-microsoft-com:datatypes"><Description dt:dt="string">E-Prime Primary Realtime Clock</Description><StartTime><Timestamp dt:dt="int">0</Timestamp><DateUtc dt:dt="string">2020-10-07T02:29:12Z</DateUtc></StartTime><FrequencyChanges><FrequencyChange><Frequency dt:dt="r8">2699960000</Frequency><Timestamp dt:dt="r8">3.87915237561697E+15</Timestamp><Cur…	좌우반구com(CVF, UVF, BVF)_4-007-1	60.021	1.0.0.164	1	-1435750024	Professional	2.0.10.242	2.0.10.356	10-07-2020	2020-10-07 오전 2:29:12	11:29:12	2.0.10.252	227		1	{/}	결정	NULL	NULL	NULL	79	1	95	NULL	NULL	NULL	KSY2	List2	NULL	NULL	NULL	NULL	NULL	NULL	NULL	NULL	NULL	1	{/}	0	3	740127	0	{/}	317	740444
좌우반구com(CVF, UVF, BVF)_4	7	1	<?xml version="1.0"?>\n<Clock xmlns:dt="urn:schemas-microsoft-com:datatypes"><Description dt:dt="string">E-Prime Primary Realtime Clock</Description><StartTime><Timestamp dt:dt="int">0</Timestamp><DateUtc dt:dt="string">2020-10-07T02:29:12Z</DateUtc></StartTime><FrequencyChanges><FrequencyChange><Frequency dt:dt="r8">2699960000</Frequency><Timestamp dt:dt="r8">3.87915237561697E+15</Timestamp><Cur…	좌우반구com(CVF, UVF, BVF)_4-007-1	60.021	1.0.0.164	1	-1435750024	Professional	2.0.10.242	2.0.10.356	10-07-2020	2020-10-07 오전 2:29:12	11:29:12	2.0.10.252	16		2	z	결지	79	1	16	NULL	NULL	NULL	NULL	NULL	NULL	KSY2	List1	NULL	NULL	NULL	NULL	NULL	NULL	NULL	NULL	NULL	1	z	0	3	74458	0	z	519	74977
좌우반구com(CVF, UVF, BVF)_4	7	1	<?xml version="1.0"?>\n<Clock xmlns:dt="urn:schemas-microsoft-com:datatypes"><Description dt:dt="string">E-Prime Primary Realtime Clock</Description><StartTime><Timestamp dt:dt="int">0</Timestamp><DateUtc dt:dt="string">2020-10-07T02:29:12Z</DateUtc></StartTime><FrequencyChanges><FrequencyChange><Frequency dt:dt="r8">2699960000</Frequency><Timestamp dt:dt="r8">3.87915237561697E+15</Timestamp><Cur…	좌우반구com(CVF, UVF, BVF)_4-007-1	60.021	1.0.0.164	1	-1435750024	Professional	2.0.10.242	2.0.10.356	10-07-2020	2020-10-07 오전 2:29:12	11:29:12	2.0.10.252	62		2	z	결협	99	1	62	NULL	NULL	NULL	NULL	NULL	NULL	KSY	List1	0		0	-1	202780	183		0	0	1	z	1	3	202963	0	z	565	203528
좌우반구com(CVF, UVF, BVF)_4	7	1	<?xml version="1.0"?>\n<Clock xmlns:dt="urn:schemas-microsoft-com:datatypes"><Description dt:dt="string">E-Prime Primary Realtime Clock</Description><StartTime><Timestamp dt:dt="int">0</Timestamp><DateUtc dt:dt="string">2020-10-07T02:29:12Z</DateUtc></StartTime><FrequencyChanges><FrequencyChange><Frequency dt:dt="r8">2699960000</Frequency><Timestamp dt:dt="r8">3.87915237561697E+15</Timestamp><Cur…	좌우반구com(CVF, UVF, BVF)_4-007-1	60.021	1.0.0.164	1	-1435750024	Professional	2.0.10.242	2.0.10.356	10-07-2020	2020-10-07 오전 2:29:12	11:29:12	2.0.10.252	22		1	{/}	경비	88	1	22	NULL	NULL	NULL	NULL	NULL	NULL	KSY2	List1	NULL	NULL	NULL	NULL	NULL	NULL	NULL	NULL	NULL	1	{/}	0	3	90719	0	{/}	426	91145
좌우반구com(CVF, UVF, BVF)_4	7	1	<?xml version="1.0"?>\n<Clock xmlns:dt="urn:schemas-microsoft-com:datatypes"><Description dt:dt="string">E-Prime Primary Realtime Clock</Description><StartTime><Timestamp dt:dt="int">0</Timestamp><DateUtc dt:dt="string">2020-10-07T02:29:12Z</DateUtc></StartTime><FrequencyChanges><FrequencyChange><Frequency dt:dt="r8">2699960000</Frequency><Timestamp dt:dt="r8">3.87915237561697E+15</Timestamp><Cur…	좌우반구com(CVF, UVF, BVF)_4-007-1	60.021	1.0.0.164	1	-1435750024	Professional	2.0.10.242	2.0.10.356	10-07-2020	2020-10-07 오전 2:29:12	11:29:12	2.0.10.252	259		1	{/}	경험	NULL	NULL	NULL	17	1	127	NULL	NULL	NULL	KSY2	List2	NULL	NULL	NULL	NULL	NULL	NULL	NULL	NULL	NULL	1	{/}	1	3	838859	0	{/}	431	839290
좌우반구com(CVF, UVF, BVF)_4	7	1	<?xml version="1.0"?>\n<Clock xmlns:dt="urn:schemas-microsoft-com:datatypes"><Description dt:dt="string">E-Prime Primary Realtime Clock</Description><StartTime><Timestamp dt:dt="int">0</Timestamp><DateUtc dt:dt="string">2020-10-07T02:29:12Z</DateUtc></StartTime><FrequencyChanges><FrequencyChange><Frequency dt:dt="r8">2699960000</Frequency><Timestamp dt:dt="r8">3.87915237561697E+15</Timestamp><Cur…	좌우반구com(CVF, UVF, BVF)_4-007-1	60.021	1.0.0.164	1	-1435750024	Professional	2.0.10.242	2.0.10.356	10-07-2020	2020-10-07 오전 2:29:12	11:29:12	2.0.10.252	237		1	{/}	경호	NULL	NULL	NULL	21	1	105	NULL	NULL	NULL	KSY2	List2	NULL	NULL	NULL	NULL	NULL	NULL	NULL	NULL	NULL	0	{/}	0	3	772199	0		0	0
좌우반구com(CVF, UVF, BVF)_4	7	1	<?xml version="1.0"?>\n<Clock xmlns:dt="urn:schemas-microsoft-com:datatypes"><Description dt:dt="string">E-Prime Primary Realtime Clock</Description><StartTime><Timestamp dt:dt="int">0</Timestamp><DateUtc dt:dt="string">2020-10-07T02:29:12Z</DateUtc></StartTime><FrequencyChanges><FrequencyChange><Frequency dt:dt="r8">2699960000</Frequency><Timestamp dt:dt="r8">3.87915237561697E+15</Timestamp><Cur…	좌우반구com(CVF, UVF, BVF)_4-007-1	60.021	1.0.0.164	1	-1435750024	Professional	2.0.10.242	2.0.10.356	10-07-2020	2020-10-07 오전 2:29:12	11:29:12	2.0.10.252	205		1	{/}	계기	NULL	NULL	NULL	92	1	73	NULL	NULL	NULL	KSY2	List2	NULL	NULL	NULL	NULL	NULL	NULL	NULL	NULL	NULL	1	{/}	0	3	668652	0	{/}	320	668972
좌우반구com(CVF, UVF, BVF)_4	7	1	<?xml version="1.0"?>\n<Clock xmlns:dt="urn:schemas-microsoft-com:datatypes"><Description dt:dt="string">E-Prime Primary Realtime Clock</Description><StartTime><Timestamp dt:dt="int">0</Timestamp><DateUtc dt:dt="string">2020-10-07T02:29:12Z</DateUtc></StartTime><FrequencyChanges><FrequencyChange><Frequency dt:dt="r8">2699960000</Frequency><Timestamp dt:dt="r8">3.87915237561697E+15</Timestamp><Cur…	좌우반구com(CVF, UVF, BVF)_4-007-1	60.021	1.0.0.164	1	-1435750024	Professional	2.0.10.242	2.0.10.356	10-07-2020	2020-10-07 오전 2:29:12	11:29:12	2.0.10.252	28		2	z	계님	16	1	28	NULL	NULL	NULL	NULL	NULL	NULL	KSY3	List1	NULL	NULL	NULL	NULL	NULL	NULL	NULL	NULL	NULL	1	z	1	3	106913	0	z	632	107545
좌우반구com(CVF, UVF, BVF)_4	7	1	<?xml version="1.0"?>\n<Clock xmlns:dt="urn:schemas-microsoft-com:datatypes"><Description dt:dt="string">E-Prime Primary Realtime Clock</Description><StartTime><Timestamp dt:dt="int">0</Timestamp><DateUtc dt:dt="string">2020-10-07T02:29:12Z</DateUtc></StartTime><FrequencyChanges><FrequencyChange><Frequency dt:dt="r8">2699960000</Frequency><Timestamp dt:dt="r8">3.87915237561697E+15</Timestamp><Cur…	좌우반구com(CVF, UVF, BVF)_4-007-1	60.021	1.0.0.164	1	-1435750024	Professional	2.0.10.242	2.0.10.356	10-07-2020	2020-10-07 오전 2:29:12	11:29:12	2.0.10.252	3		2	z	계락	64	1	3	NULL	NULL	NULL	NULL	NULL	NULL	KSY2	List1	NULL	NULL	NULL	NULL	NULL	NULL	NULL	NULL	NULL	1	z	1	3	38870	0	z	547	39417
좌우반구com(CVF, UVF, BVF)_4	7	1	<?xml version="1.0"?>\n<Clock xmlns:dt="urn:schemas-microsoft-com:datatypes"><Description dt:dt="string">E-Prime Primary Realtime Clock</Description><StartTime><Timestamp dt:dt="int">0</Timestamp><DateUtc dt:dt="string">2020-10-07T02:29:12Z</DateUtc></StartTime><FrequencyChanges><FrequencyChange><Frequency dt:dt="r8">2699960000</Frequency><Timestamp dt:dt="r8">3.87915237561697E+15</Timestamp><Cur…	좌우반구com(CVF, UVF, BVF)_4-007-1	60.021	1.0.0.164	1	-1435750024	Professional	2.0.10.242	2.0.10.356	10-07-2020	2020-10-07 오전 2:29:12	11:29:12	2.0.10.252	191		1	{/}	계수	NULL	NULL	NULL	52	1	59	NULL	NULL	NULL	KSY2	List2	NULL	NULL	NULL	NULL	NULL	NULL	NULL	NULL	NULL	1	{/}	1	3	628782	0	{/}	990	629772
좌우반구com(CVF, UVF, BVF)_4	7	1	<?xml version="1.0"?>\n<Clock xmlns:dt="urn:schemas-microsoft-com:datatypes"><Description dt:dt="string">E-Prime Primary Realtime Clock</Description><StartTime><Timestamp dt:dt="int">0</Timestamp><DateUtc dt:dt="string">2020-10-07T02:29:12Z</DateUtc></StartTime><FrequencyChanges><FrequencyChange><Frequency dt:dt="r8">2699960000</Frequency><Timestamp dt:dt="r8">3.87915237561697E+15</Timestamp><Cur…	좌우반구com(CVF, UVF, BVF)_4-007-1	60.021	1.0.0.164	1	-1435750024	Professional	2.0.10.242	2.0.10.356	10-07-2020	2020-10-07 오전 2:29:12	11:29:12	2.0.10.252	287		2	z	계여	NULL	NULL	NULL	NULL	NULL	NULL	93	1	23	KSY2	List3	NULL	NULL	NULL	NULL	NULL	NULL	NULL	NULL	NULL	0	z	0	3	1037507	0		0	0
좌우반구com(CVF, UVF, BVF)_4	7	1	<?xml version="1.0"?>\n<Clock xmlns:dt="urn:schemas-microsoft-com:datatypes"><Description dt:dt="string">E-Prime Primary Realtime Clock</Description><StartTime><Timestamp dt:dt="int">0</Timestamp><DateUtc dt:dt="string">2020-10-07T02:29:12Z</DateUtc></StartTime><FrequencyChanges><FrequencyChange><Frequency dt:dt="r8">2699960000</Frequency><Timestamp dt:dt="r8">3.87915237561697E+15</Timestamp><Cur…	좌우반구com(CVF, UVF, BVF)_4-007-1	60.021	1.0.0.164	1	-1435750024	Professional	2.0.10.242	2.0.10.356	10-07-2020	2020-10-07 오전 2:29:12	11:29:12	2.0.10.252	394		2	z	고률	NULL	NULL	NULL	NULL	NULL	NULL	72	1	130	KSY	List3	0		0	-1	1388302	183		0	0	0	z	0	3	1388485	0		0	0
좌우반구com(CVF, UVF, BVF)_4	7	1	<?xml version="1.0"?>\n<Clock xmlns:dt="urn:schemas-microsoft-com:datatypes"><Description dt:dt="string">E-Prime Primary Realtime Clock</Description><StartTime><Timestamp dt:dt="int">0</Timestamp><DateUtc dt:dt="string">2020-10-07T02:29:12Z</DateUtc></StartTime><FrequencyChanges><FrequencyChange><Frequency dt:dt="r8">2699960000</Frequency><Timestamp dt:dt="r8">3.87915237561697E+15</Timestamp><Cur…	좌우반구com(CVF, UVF, BVF)_4-007-1	60.021	1.0.0.164	1	-1435750024	Professional	2.0.10.242	2.0.10.356	10-07-2020	2020-10-07 오전 2:29:12	11:29:12	2.0.10.252	262		2	z	고청	NULL	NULL	NULL	16	1	130	NULL	NULL	NULL	KSY3	List2	NULL	NULL	NULL	NULL	NULL	NULL	NULL	NULL	NULL	0	z	0	4	848240	0	{/}	658	848898
좌우반구com(CVF, UVF, BVF)_4	7	1	<?xml version="1.0"?>\n<Clock xmlns:dt="urn:schemas-microsoft-com:datatypes"><Description dt:dt="string">E-Prime Primary Realtime Clock</Description><StartTime><Timestamp dt:dt="int">0</Timestamp><DateUtc dt:dt="string">2020-10-07T02:29:12Z</DateUtc></StartTime><FrequencyChanges><FrequencyChange><Frequency dt:dt="r8">2699960000</Frequency><Timestamp dt:dt="r8">3.87915237561697E+15</Timestamp><Cur…	좌우반구com(CVF, UVF, BVF)_4-007-1	60.021	1.0.0.164	1	-1435750024	Professional	2.0.10.242	2.0.10.356	10-07-2020	2020-10-07 오전 2:29:12	11:29:12	2.0.10.252	15		1	{/}	공기	120	1	15	NULL	NULL	NULL	NULL	NULL	NULL	KSY2	List1	NULL	NULL	NULL	NULL	NULL	NULL	NULL	NULL	NULL	1	{/}	0	3	71909	0	{/}	356	72265
좌우반구com(CVF, UVF, BVF)_4	7	1	<?xml version="1.0"?>\n<Clock xmlns:dt="urn:schemas-microsoft-com:datatypes"><Description dt:dt="string">E-Prime Primary Realtime Clock</Description><StartTime><Timestamp dt:dt="int">0</Timestamp><DateUtc dt:dt="string">2020-10-07T02:29:12Z</DateUtc></StartTime><FrequencyChanges><FrequencyChange><Frequency dt:dt="r8">2699960000</Frequency><Timestamp dt:dt="r8">3.87915237561697E+15</Timestamp><Cur…	좌우반구com(CVF, UVF, BVF)_4-007-1	60.021	1.0.0.164	1	-1435750024	Professional	2.0.10.242	2.0.10.356	10-07-2020	2020-10-07 오전 2:29:12	11:29:12	2.0.10.252	309		1	{/}	공백	NULL	NULL	NULL	NULL	NULL	NULL	65	1	45	KSY2	List3	NULL	NULL	NULL	NULL	NULL	NULL	NULL	NULL	NULL	1	{/}	0	3	1113481	0	{/}	391	1113872
좌우반구com(CVF, UVF, BVF)_4	7	1	<?xml version="1.0"?>\n<Clock xmlns:dt="urn:schemas-microsoft-com:datatypes"><Description dt:dt="string">E-Prime Primary Realtime Clock</Description><StartTime><Timestamp dt:dt="int">0</Timestamp><DateUtc dt:dt="string">2020-10-07T02:29:12Z</DateUtc></StartTime><FrequencyChanges><FrequencyChange><Frequency dt:dt="r8">2699960000</Frequency><Timestamp dt:dt="r8">3.87915237561697E+15</Timestamp><Cur…	좌우반구com(CVF, UVF, BVF)_4-007-1	60.021	1.0.0.164	1	-1435750024	Professional	2.0.10.242	2.0.10.356	10-07-2020	2020-10-07 오전 2:29:12	11:29:12	2.0.10.252	161		1	{/}	공포	NULL	NULL	NULL	78	1	29	NULL	NULL	NULL	KSY2	List2	NULL	NULL	NULL	NULL	NULL	NULL	NULL	NULL	NULL	0	{/}	0	3	523852	0		0	0
좌우반구com(CVF, UVF, BVF)_4	7	1	<?xml version="1.0"?>\n<Clock xmlns:dt="urn:schemas-microsoft-com:datatypes"><Description dt:dt="string">E-Prime Primary Realtime Clock</Description><StartTime><Timestamp dt:dt="int">0</Timestamp><DateUtc dt:dt="string">2020-10-07T02:29:12Z</DateUtc></StartTime><FrequencyChanges><FrequencyChange><Frequency dt:dt="r8">2699960000</Frequency><Timestamp dt:dt="r8">3.87915237561697E+15</Timestamp><Cur…	좌우반구com(CVF, UVF, BVF)_4-007-1	60.021	1.0.0.164	1	-1435750024	Professional	2.0.10.242	2.0.10.356	10-07-2020	2020-10-07 오전 2:29:12	11:29:12	2.0.10.252	8		2	z	과법	123	1	8	NULL	NULL	NULL	NULL	NULL	NULL	KSY	List1	0		1	-1	52282	184		0	0	1	z	0	4	52466	0	z	759	53225
좌우반구com(CVF, UVF, BVF)_4	7	1	<?xml version="1.0"?>\n<Clock xmlns:dt="urn:schemas-microsoft-com:datatypes"><Description dt:dt="string">E-Prime Primary Realtime Clock</Description><StartTime><Timestamp dt:dt="int">0</Timestamp><DateUtc dt:dt="string">2020-10-07T02:29:12Z</DateUtc></StartTime><FrequencyChanges><FrequencyChange><Frequency dt:dt="r8">2699960000</Frequency><Timestamp dt:dt="r8">3.87915237561697E+15</Timestamp><Cur…	좌우반구com(CVF, UVF, BVF)_4-007-1	60.021	1.0.0.164	1	-1435750024	Professional	2.0.10.242	2.0.10.356	10-07-2020	2020-10-07 오전 2:29:12	11:29:12	2.0.10.252	44		1	{/}	과정	12	1	44	NULL	NULL	NULL	NULL	NULL	NULL	KSY2	List1	NULL	NULL	NULL	NULL	NULL	NULL	NULL	NULL	NULL	1	{/}	0	4	150682	0	{/}	510	151192
좌우반구com(CVF, UVF, BVF)_4	7	1	<?xml version="1.0"?>\n<Clock xmlns:dt="urn:schemas-microsoft-com:datatypes"><Description dt:dt="string">E-Prime Primary Realtime Clock</Description><StartTime><Timestamp dt:dt="int">0</Timestamp><DateUtc dt:dt="string">2020-10-07T02:29:12Z</DateUtc></StartTime><FrequencyChanges><FrequencyChange><Frequency dt:dt="r8">2699960000</Frequency><Timestamp dt:dt="r8">3.87915237561697E+15</Timestamp><Cur…	좌우반구com(CVF, UVF, BVF)_4-007-1	60.021	1.0.0.164	1	-1435750024	Professional	2.0.10.242	2.0.10.356	10-07-2020	2020-10-07 오전 2:29:12	11:29:12	2.0.10.252	96		1	{/}	관계	2	1	96	NULL	NULL	NULL	NULL	NULL	NULL	KSY2	List1	NULL	NULL	NULL	NULL	NULL	NULL	NULL	NULL	NULL	0	{/}	1	3	310509	0	z	658	311167
좌우반구com(CVF, UVF, BVF)_4	7	1	<?xml version="1.0"?>\n<Clock xmlns:dt="urn:schemas-microsoft-com:datatypes"><Description dt:dt="string">E-Prime Primary Realtime Clock</Description><StartTime><Timestamp dt:dt="int">0</Timestamp><DateUtc dt:dt="string">2020-10-07T02:29:12Z</DateUtc></StartTime><FrequencyChanges><FrequencyChange><Frequency dt:dt="r8">2699960000</Frequency><Timestamp dt:dt="r8">3.87915237561697E+15</Timestamp><Cur…	좌우반구com(CVF, UVF, BVF)_4-007-1	60.021	1.0.0.164	1	-1435750024	Professional	2.0.10.242	2.0.10.356	10-07-2020	2020-10-07 오전 2:29:12	11:29:12	2.0.10.252	334		1	{/}	관측	NULL	NULL	NULL	NULL	NULL	NULL	82	1	70	KSY2	List3	NULL	NULL	NULL	NULL	NULL	NULL	NULL	NULL	NULL	1	{/}	1	3	1196235	0	{/}	428	1196663
좌우반구com(CVF, UVF, BVF)_4	7	1	<?xml version="1.0"?>\n<Clock xmlns:dt="urn:schemas-microsoft-com:datatypes"><Description dt:dt="string">E-Prime Primary Realtime Clock</Description><StartTime><Timestamp dt:dt="int">0</Timestamp><DateUtc dt:dt="string">2020-10-07T02:29:12Z</DateUtc></StartTime><FrequencyChanges><FrequencyChange><Frequency dt:dt="r8">2699960000</Frequency><Timestamp dt:dt="r8">3.87915237561697E+15</Timestamp><Cur…	좌우반구com(CVF, UVF, BVF)_4-007-1	60.021	1.0.0.164	1	-1435750024	Professional	2.0.10.242	2.0.10.356	10-07-2020	2020-10-07 오전 2:29:12	11:29:12	2.0.10.252	52		1	{/}	광장	125	1	52	NULL	NULL	NULL	NULL	NULL	NULL	KSY2	List1	NULL	NULL	NULL	NULL	NULL	NULL	NULL	NULL	NULL	1	{/}	0	3	174307	0	{/}	357	174664
좌우반구com(CVF, UVF, BVF)_4	7	1	<?xml version="1.0"?>\n<Clock xmlns:dt="urn:schemas-microsoft-com:datatypes"><Description dt:dt="string">E-Prime Primary Realtime Clock</Description><StartTime><Timestamp dt:dt="int">0</Timestamp><DateUtc dt:dt="string">2020-10-07T02:29:12Z</DateUtc></StartTime><FrequencyChanges><FrequencyChange><Frequency dt:dt="r8">2699960000</Frequency><Timestamp dt:dt="r8">3.87915237561697E+15</Timestamp><Cur…	좌우반구com(CVF, UVF, BVF)_4-007-1	60.021	1.0.0.164	1	-1435750024	Professional	2.0.10.242	2.0.10.356	10-07-2020	2020-10-07 오전 2:29:12	11:29:12	2.0.10.252	241		2	z	교느	NULL	NULL	NULL	47	1	109	NULL	NULL	NULL	KSY	List2	0		0	-1	784928	183		0	0	1	z	1	3	785111	0	z	516	785627
좌우반구com(CVF, UVF, BVF)_4	7	1	<?xml version="1.0"?>\n<Clock xmlns:dt="urn:schemas-microsoft-com:datatypes"><Description dt:dt="string">E-Prime Primary Realtime Clock</Description><StartTime><Timestamp dt:dt="int">0</Timestamp><DateUtc dt:dt="string">2020-10-07T02:29:12Z</DateUtc></StartTime><FrequencyChanges><FrequencyChange><Frequency dt:dt="r8">2699960000</Frequency><Timestamp dt:dt="r8">3.87915237561697E+15</Timestamp><Cur…	좌우반구com(CVF, UVF, BVF)_4-007-1	60.021	1.0.0.164	1	-1435750024	Professional	2.0.10.242	2.0.10.356	10-07-2020	2020-10-07 오전 2:29:12	11:29:12	2.0.10.252	387		1	{/}	교훈	NULL	NULL	NULL	NULL	NULL	NULL	58	1	123	KSY	List3	0		0	0	1363661	183		0	0	1	{/}	0	3	1363844	0	{/}	242	1364086
좌우반구com(CVF, UVF, BVF)_4	7	1	<?xml version="1.0"?>\n<Clock xmlns:dt="urn:schemas-microsoft-com:datatypes"><Description dt:dt="string">E-Prime Primary Realtime Clock</Description><StartTime><Timestamp dt:dt="int">0</Timestamp><DateUtc dt:dt="string">2020-10-07T02:29:12Z</DateUtc></StartTime><FrequencyChanges><FrequencyChange><Frequency dt:dt="r8">2699960000</Frequency><Timestamp dt:dt="r8">3.87915237561697E+15</Timestamp><Cur…	좌우반구com(CVF, UVF, BVF)_4-007-1	60.021	1.0.0.164	1	-1435750024	Professional	2.0.10.242	2.0.10.356	10-07-2020	2020-10-07 오전 2:29:12	11:29:12	2.0.10.252	251		2	z	교휘	NULL	NULL	NULL	12	1	119	NULL	NULL	NULL	KSY2	List2	NULL	NULL	NULL	NULL	NULL	NULL	NULL	NULL	NULL	0	z	0	3	814651	0	{/}	599	815250
좌우반구com(CVF, UVF, BVF)_4	7	1	<?xml version="1.0"?>\n<Clock xmlns:dt="urn:schemas-microsoft-com:datatypes"><Description dt:dt="string">E-Prime Primary Realtime Clock</Description><StartTime><Timestamp dt:dt="int">0</Timestamp><DateUtc dt:dt="string">2020-10-07T02:29:12Z</DateUtc></StartTime><FrequencyChanges><FrequencyChange><Frequency dt:dt="r8">2699960000</Frequency><Timestamp dt:dt="r8">3.87915237561697E+15</Timestamp><Cur…	좌우반구com(CVF, UVF, BVF)_4-007-1	60.021	1.0.0.164	1	-1435750024	Professional	2.0.10.242	2.0.10.356	10-07-2020	2020-10-07 오전 2:29:12	11:29:12	2.0.10.252	195		1	{/}	구조	NULL	NULL	NULL	121	1	63	NULL	NULL	NULL	KSY2	List2	NULL	NULL	NULL	NULL	NULL	NULL	NULL	NULL	NULL	1	{/}	1	3	640128	0	{/}	396	640524
좌우반구com(CVF, UVF, BVF)_4	7	1	<?xml version="1.0"?>\n<Clock xmlns:dt="urn:schemas-microsoft-com:datatypes"><Description dt:dt="string">E-Prime Primary Realtime Clock</Description><StartTime><Timestamp dt:dt="int">0</Timestamp><DateUtc dt:dt="string">2020-10-07T02:29:12Z</DateUtc></StartTime><FrequencyChanges><FrequencyChange><Frequency dt:dt="r8">2699960000</Frequency><Timestamp dt:dt="r8">3.87915237561697E+15</Timestamp><Cur…	좌우반구com(CVF, UVF, BVF)_4-007-1	60.021	1.0.0.164	1	-1435750024	Professional	2.0.10.242	2.0.10.356	10-07-2020	2020-10-07 오전 2:29:12	11:29:12	2.0.10.252	275		2	z	국득	NULL	NULL	NULL	NULL	NULL	NULL	45	1	11	KSY4	List3	NULL	NULL	NULL	NULL	NULL	NULL	NULL	NULL	NULL	1	z	0	3	999470	0	z	635	1000105
좌우반구com(CVF, UVF, BVF)_4	7	1	<?xml version="1.0"?>\n<Clock xmlns:dt="urn:schemas-microsoft-com:datatypes"><Description dt:dt="string">E-Prime Primary Realtime Clock</Description><StartTime><Timestamp dt:dt="int">0</Timestamp><DateUtc dt:dt="string">2020-10-07T02:29:12Z</DateUtc></StartTime><FrequencyChanges><FrequencyChange><Frequency dt:dt="r8">2699960000</Frequency><Timestamp dt:dt="r8">3.87915237561697E+15</Timestamp><Cur…	좌우반구com(CVF, UVF, BVF)_4-007-1	60.021	1.0.0.164	1	-1435750024	Professional	2.0.10.242	2.0.10.356	10-07-2020	2020-10-07 오전 2:29:12	11:29:12	2.0.10.252	354		2	z	국반	NULL	NULL	NULL	NULL	NULL	NULL	125	1	90	KSY2	List3	NULL	NULL	NULL	NULL	NULL	NULL	NULL	NULL	NULL	1	z	0	4	1258514	0	z	876	1259390
좌우반구com(CVF, UVF, BVF)_4	7	1	<?xml version="1.0"?>\n<Clock xmlns:dt="urn:schemas-microsoft-com:datatypes"><Description dt:dt="string">E-Prime Primary Realtime Clock</Description><StartTime><Timestamp dt:dt="int">0</Timestamp><DateUtc dt:dt="string">2020-10-07T02:29:12Z</DateUtc></StartTime><FrequencyChanges><FrequencyChange><Frequency dt:dt="r8">2699960000</Frequency><Timestamp dt:dt="r8">3.87915237561697E+15</Timestamp><Cur…	좌우반구com(CVF, UVF, BVF)_4-007-1	60.021	1.0.0.164	1	-1435750024	Professional	2.0.10.242	2.0.10.356	10-07-2020	2020-10-07 오전 2:29:12	11:29:12	2.0.10.252	93		1	{/}	군청	77	1	93	NULL	NULL	NULL	NULL	NULL	NULL	KSY2	List1	NULL	NULL	NULL	NULL	NULL	NULL	NULL	NULL	NULL	0	{/}	0	3	301996	0	z	691	302687
좌우반구com(CVF, UVF, BVF)_4	7	1	<?xml version="1.0"?>\n<Clock xmlns:dt="urn:schemas-microsoft-com:datatypes"><Description dt:dt="string">E-Prime Primary Realtime Clock</Description><StartTime><Timestamp dt:dt="int">0</Timestamp><DateUtc dt:dt="string">2020-10-07T02:29:12Z</DateUtc></StartTime><FrequencyChanges><FrequencyChange><Frequency dt:dt="r8">2699960000</Frequency><Timestamp dt:dt="r8">3.87915237561697E+15</Timestamp><Cur…	좌우반구com(CVF, UVF, BVF)_4-007-1	60.021	1.0.0.164	1	-1435750024	Professional	2.0.10.242	2.0.10.356	10-07-2020	2020-10-07 오전 2:29:12	11:29:12	2.0.10.252	340		1	{/}	궤도	NULL	NULL	NULL	NULL	NULL	NULL	32	1	76	KSY2	List3	NULL	NULL	NULL	NULL	NULL	NULL	NULL	NULL	NULL	0	{/}	0	3	1216545	0	z	494	1217039
좌우반구com(CVF, UVF, BVF)_4	7	1	<?xml version="1.0"?>\n<Clock xmlns:dt="urn:schemas-microsoft-com:datatypes"><Description dt:dt="string">E-Prime Primary Realtime Clock</Description><StartTime><Timestamp dt:dt="int">0</Timestamp><DateUtc dt:dt="string">2020-10-07T02:29:12Z</DateUtc></StartTime><FrequencyChanges><FrequencyChange><Frequency dt:dt="r8">2699960000</Frequency><Timestamp dt:dt="r8">3.87915237561697E+15</Timestamp><Cur…	좌우반구com(CVF, UVF, BVF)_4-007-1	60.021	1.0.0.164	1	-1435750024	Professional	2.0.10.242	2.0.10.356	10-07-2020	2020-10-07 오전 2:29:12	11:29:12	2.0.10.252	178		2	z	궤희	NULL	NULL	NULL	98	1	46	NULL	NULL	NULL	KSY4	List2	NULL	NULL	NULL	NULL	NULL	NULL	NULL	NULL	NULL	0	z	0	4	581549	0		0	0
좌우반구com(CVF, UVF, BVF)_4	7	1	<?xml version="1.0"?>\n<Clock xmlns:dt="urn:schemas-microsoft-com:datatypes"><Description dt:dt="string">E-Prime Primary Realtime Clock</Description><StartTime><Timestamp dt:dt="int">0</Timestamp><DateUtc dt:dt="string">2020-10-07T02:29:12Z</DateUtc></StartTime><FrequencyChanges><FrequencyChange><Frequency dt:dt="r8">2699960000</Frequency><Timestamp dt:dt="r8">3.87915237561697E+15</Timestamp><Cur…	좌우반구com(CVF, UVF, BVF)_4-007-1	60.021	1.0.0.164	1	-1435750024	Professional	2.0.10.242	2.0.10.356	10-07-2020	2020-10-07 오전 2:29:12	11:29:12	2.0.10.252	120		1	{/}	그림	55	1	120	NULL	NULL	NULL	NULL	NULL	NULL	KSY2	List1	NULL	NULL	NULL	NULL	NULL	NULL	NULL	NULL	NULL	1	{/}	0	3	385467	0	{/}	387	385854
좌우반구com(CVF, UVF, BVF)_4	7	1	<?xml version="1.0"?>\n<Clock xmlns:dt="urn:schemas-microsoft-com:datatypes"><Description dt:dt="string">E-Prime Primary Realtime Clock</Description><StartTime><Timestamp dt:dt="int">0</Timestamp><DateUtc dt:dt="string">2020-10-07T02:29:12Z</DateUtc></StartTime><FrequencyChanges><FrequencyChange><Frequency dt:dt="r8">2699960000</Frequency><Timestamp dt:dt="r8">3.87915237561697E+15</Timestamp><Cur…	좌우반구com(CVF, UVF, BVF)_4-007-1	60.021	1.0.0.164	1	-1435750024	Professional	2.0.10.242	2.0.10.356	10-07-2020	2020-10-07 오전 2:29:12	11:29:12	2.0.10.252	221		2	z	그법	NULL	NULL	NULL	94	1	89	NULL	NULL	NULL	KSY3	List2	NULL	NULL	NULL	NULL	NULL	NULL	NULL	NULL	NULL	0	z	0	4	719951	0		0	0
좌우반구com(CVF, UVF, BVF)_4	7	1	<?xml version="1.0"?>\n<Clock xmlns:dt="urn:schemas-microsoft-com:datatypes"><Description dt:dt="string">E-Prime Primary Realtime Clock</Description><StartTime><Timestamp dt:dt="int">0</Timestamp><DateUtc dt:dt="string">2020-10-07T02:29:12Z</DateUtc></StartTime><FrequencyChanges><FrequencyChange><Frequency dt:dt="r8">2699960000</Frequency><Timestamp dt:dt="r8">3.87915237561697E+15</Timestamp><Cur…	좌우반구com(CVF, UVF, BVF)_4-007-1	60.021	1.0.0.164	1	-1435750024	Professional	2.0.10.242	2.0.10.356	10-07-2020	2020-10-07 오전 2:29:12	11:29:12	2.0.10.252	306		2	z	그소	NULL	NULL	NULL	NULL	NULL	NULL	5	1	42	KSY4	List3	NULL	NULL	NULL	NULL	NULL	NULL	NULL	NULL	NULL	0	z	0	4	1102535	0		0	0
좌우반구com(CVF, UVF, BVF)_4	7	1	<?xml version="1.0"?>\n<Clock xmlns:dt="urn:schemas-microsoft-com:datatypes"><Description dt:dt="string">E-Prime Primary Realtime Clock</Description><StartTime><Timestamp dt:dt="int">0</Timestamp><DateUtc dt:dt="string">2020-10-07T02:29:12Z</DateUtc></StartTime><FrequencyChanges><FrequencyChange><Frequency dt:dt="r8">2699960000</Frequency><Timestamp dt:dt="r8">3.87915237561697E+15</Timestamp><Cur…	좌우반구com(CVF, UVF, BVF)_4-007-1	60.021	1.0.0.164	1	-1435750024	Professional	2.0.10.242	2.0.10.356	10-07-2020	2020-10-07 오전 2:29:12	11:29:12	2.0.10.252	294		2	z	그종	NULL	NULL	NULL	NULL	NULL	NULL	73	1	30	KSY3	List3	NULL	NULL	NULL	NULL	NULL	NULL	NULL	NULL	NULL	1	z	1	3	1064081	0	z	751	1064832
좌우반구com(CVF, UVF, BVF)_4	7	1	<?xml version="1.0"?>\n<Clock xmlns:dt="urn:schemas-microsoft-com:datatypes"><Description dt:dt="string">E-Prime Primary Realtime Clock</Description><StartTime><Timestamp dt:dt="int">0</Timestamp><DateUtc dt:dt="string">2020-10-07T02:29:12Z</DateUtc></StartTime><FrequencyChanges><FrequencyChange><Frequency dt:dt="r8">2699960000</Frequency><Timestamp dt:dt="r8">3.87915237561697E+15</Timestamp><Cur…	좌우반구com(CVF, UVF, BVF)_4-007-1	60.021	1.0.0.164	1	-1435750024	Professional	2.0.10.242	2.0.10.356	10-07-2020	2020-10-07 오전 2:29:12	11:29:12	2.0.10.252	193		1	{/}	급여	NULL	NULL	NULL	67	1	61	NULL	NULL	NULL	KSY2	List2	NULL	NULL	NULL	NULL	NULL	NULL	NULL	NULL	NULL	1	{/}	0	4	634514	0	{/}	602	635116
좌우반구com(CVF, UVF, BVF)_4	7	1	<?xml version="1.0"?>\n<Clock xmlns:dt="urn:schemas-microsoft-com:datatypes"><Description dt:dt="string">E-Prime Primary Realtime Clock</Description><StartTime><Timestamp dt:dt="int">0</Timestamp><DateUtc dt:dt="string">2020-10-07T02:29:12Z</DateUtc></StartTime><FrequencyChanges><FrequencyChange><Frequency dt:dt="r8">2699960000</Frequency><Timestamp dt:dt="r8">3.87915237561697E+15</Timestamp><Cur…	좌우반구com(CVF, UVF, BVF)_4-007-1	60.021	1.0.0.164	1	-1435750024	Professional	2.0.10.242	2.0.10.356	10-07-2020	2020-10-07 오전 2:29:12	11:29:12	2.0.10.252	14		1	{/}	기록	110	1	14	NULL	NULL	NULL	NULL	NULL	NULL	KSY2	List1	NULL	NULL	NULL	NULL	NULL	NULL	NULL	NULL	NULL	1	{/}	0	3	69343	0	{/}	362	69705
좌우반구com(CVF, UVF, BVF)_4	7	1	<?xml version="1.0"?>\n<Clock xmlns:dt="urn:schemas-microsoft-com:datatypes"><Description dt:dt="string">E-Prime Primary Realtime Clock</Description><StartTime><Timestamp dt:dt="int">0</Timestamp><DateUtc dt:dt="string">2020-10-07T02:29:12Z</DateUtc></StartTime><FrequencyChanges><FrequencyChange><Frequency dt:dt="r8">2699960000</Frequency><Timestamp dt:dt="r8">3.87915237561697E+15</Timestamp><Cur…	좌우반구com(CVF, UVF, BVF)_4-007-1	60.021	1.0.0.164	1	-1435750024	Professional	2.0.10.242	2.0.10.356	10-07-2020	2020-10-07 오전 2:29:12	11:29:12	2.0.10.252	385		1	{/}	기름	NULL	NULL	NULL	NULL	NULL	NULL	33	1	121	KSY2	List3	NULL	NULL	NULL	NULL	NULL	NULL	NULL	NULL	NULL	1	{/}	0	4	1358896	0	{/}	294	1359190
좌우반구com(CVF, UVF, BVF)_4	7	1	<?xml version="1.0"?>\n<Clock xmlns:dt="urn:schemas-microsoft-com:datatypes"><Description dt:dt="string">E-Prime Primary Realtime Clock</Description><StartTime><Timestamp dt:dt="int">0</Timestamp><DateUtc dt:dt="string">2020-10-07T02:29:12Z</DateUtc></StartTime><FrequencyChanges><FrequencyChange><Frequency dt:dt="r8">2699960000</Frequency><Timestamp dt:dt="r8">3.87915237561697E+15</Timestamp><Cur…	좌우반구com(CVF, UVF, BVF)_4-007-1	60.021	1.0.0.164	1	-1435750024	Professional	2.0.10.242	2.0.10.356	10-07-2020	2020-10-07 오전 2:29:12	11:29:12	2.0.10.252	326		1	{/}	기술	NULL	NULL	NULL	NULL	NULL	NULL	94	1	62	KSY2	List3	NULL	NULL	NULL	NULL	NULL	NULL	NULL	NULL	NULL	0	{/}	1	3	1168528	0		0	0
좌우반구com(CVF, UVF, BVF)_4	7	1	<?xml version="1.0"?>\n<Clock xmlns:dt="urn:schemas-microsoft-com:datatypes"><Description dt:dt="string">E-Prime Primary Realtime Clock</Description><StartTime><Timestamp dt:dt="int">0</Timestamp><DateUtc dt:dt="string">2020-10-07T02:29:12Z</DateUtc></StartTime><FrequencyChanges><FrequencyChange><Frequency dt:dt="r8">2699960000</Frequency><Timestamp dt:dt="r8">3.87915237561697E+15</Timestamp><Cur…	좌우반구com(CVF, UVF, BVF)_4-007-1	60.021	1.0.0.164	1	-1435750024	Professional	2.0.10.242	2.0.10.356	10-07-2020	2020-10-07 오전 2:29:12	11:29:12	2.0.10.252	130		1	{/}	기운	58	1	130	NULL	NULL	NULL	NULL	NULL	NULL	KSY2	List1	NULL	NULL	NULL	NULL	NULL	NULL	NULL	NULL	NULL	1	{/}	0	3	412191	0	{/}	569	412760
좌우반구com(CVF, UVF, BVF)_4	7	1	<?xml version="1.0"?>\n<Clock xmlns:dt="urn:schemas-microsoft-com:datatypes"><Description dt:dt="string">E-Prime Primary Realtime Clock</Description><StartTime><Timestamp dt:dt="int">0</Timestamp><DateUtc dt:dt="string">2020-10-07T02:29:12Z</DateUtc></StartTime><FrequencyChanges><FrequencyChange><Frequency dt:dt="r8">2699960000</Frequency><Timestamp dt:dt="r8">3.87915237561697E+15</Timestamp><Cur…	좌우반구com(CVF, UVF, BVF)_4-007-1	60.021	1.0.0.164	1	-1435750024	Professional	2.0.10.242	2.0.10.356	10-07-2020	2020-10-07 오전 2:29:12	11:29:12	2.0.10.252	113		1	{/}	기준	117	1	113	NULL	NULL	NULL	NULL	NULL	NULL	KSY2	List1	NULL	NULL	NULL	NULL	NULL	NULL	NULL	NULL	NULL	1	{/}	0	4	365574	0	{/}	296	365870
좌우반구com(CVF, UVF, BVF)_4	7	1	<?xml version="1.0"?>\n<Clock xmlns:dt="urn:schemas-microsoft-com:datatypes"><Description dt:dt="string">E-Prime Primary Realtime Clock</Description><StartTime><Timestamp dt:dt="int">0</Timestamp><DateUtc dt:dt="string">2020-10-07T02:29:12Z</DateUtc></StartTime><FrequencyChanges><FrequencyChange><Frequency dt:dt="r8">2699960000</Frequency><Timestamp dt:dt="r8">3.87915237561697E+15</Timestamp><Cur…	좌우반구com(CVF, UVF, BVF)_4-007-1	60.021	1.0.0.164	1	-1435750024	Professional	2.0.10.242	2.0.10.356	10-07-2020	2020-10-07 오전 2:29:12	11:29:12	2.0.10.252	214		1	{/}	기차	NULL	NULL	NULL	58	1	82	NULL	NULL	NULL	KSY2	List2	NULL	NULL	NULL	NULL	NULL	NULL	NULL	NULL	NULL	0	{/}	0	4	696176	0		0	0
좌우반구com(CVF, UVF, BVF)_4	7	1	<?xml version="1.0"?>\n<Clock xmlns:dt="urn:schemas-microsoft-com:datatypes"><Description dt:dt="string">E-Prime Primary Realtime Clock</Description><StartTime><Timestamp dt:dt="int">0</Timestamp><DateUtc dt:dt="string">2020-10-07T02:29:12Z</DateUtc></StartTime><FrequencyChanges><FrequencyChange><Frequency dt:dt="r8">2699960000</Frequency><Timestamp dt:dt="r8">3.87915237561697E+15</Timestamp><Cur…	좌우반구com(CVF, UVF, BVF)_4-007-1	60.021	1.0.0.164	1	-1435750024	Professional	2.0.10.242	2.0.10.356	10-07-2020	2020-10-07 오전 2:29:12	11:29:12	2.0.10.252	51		1	{/}	기회	72	1	51	NULL	NULL	NULL	NULL	NULL	NULL	KSY2	List1	NULL	NULL	NULL	NULL	NULL	NULL	NULL	NULL	NULL	1	{/}	0	4	171608	0	{/}	504	172112
좌우반구com(CVF, UVF, BVF)_4	7	1	<?xml version="1.0"?>\n<Clock xmlns:dt="urn:schemas-microsoft-com:datatypes"><Description dt:dt="string">E-Prime Primary Realtime Clock</Description><StartTime><Timestamp dt:dt="int">0</Timestamp><DateUtc dt:dt="string">2020-10-07T02:29:12Z</DateUtc></StartTime><FrequencyChanges><FrequencyChange><Frequency dt:dt="r8">2699960000</Frequency><Timestamp dt:dt="r8">3.87915237561697E+15</Timestamp><Cur…	좌우반구com(CVF, UVF, BVF)_4-007-1	60.021	1.0.0.164	1	-1435750024	Professional	2.0.10.242	2.0.10.356	10-07-2020	2020-10-07 오전 2:29:12	11:29:12	2.0.10.252	108		2	z	껍목	102	1	108	NULL	NULL	NULL	NULL	NULL	NULL	KSY3	List1	NULL	NULL	NULL	NULL	NULL	NULL	NULL	NULL	NULL	0	z	0	4	349313	0	{/}	446	349759
좌우반구com(CVF, UVF, BVF)_4	7	1	<?xml version="1.0"?>\n<Clock xmlns:dt="urn:schemas-microsoft-com:datatypes"><Description dt:dt="string">E-Prime Primary Realtime Clock</Description><StartTime><Timestamp dt:dt="int">0</Timestamp><DateUtc dt:dt="string">2020-10-07T02:29:12Z</DateUtc></StartTime><FrequencyChanges><FrequencyChange><Frequency dt:dt="r8">2699960000</Frequency><Timestamp dt:dt="r8">3.87915237561697E+15</Timestamp><Cur…	좌우반구com(CVF, UVF, BVF)_4-007-1	60.021	1.0.0.164	1	-1435750024	Professional	2.0.10.242	2.0.10.356	10-07-2020	2020-10-07 오전 2:29:12	11:29:12	2.0.10.252	358		2	z	껍밀	NULL	NULL	NULL	NULL	NULL	NULL	35	1	94	KSY3	List3	NULL	NULL	NULL	NULL	NULL	NULL	NULL	NULL	NULL	1	z	0	3	1270293	0	z	841	1271134
좌우반구com(CVF, UVF, BVF)_4	7	1	<?xml version="1.0"?>\n<Clock xmlns:dt="urn:schemas-microsoft-com:datatypes"><Description dt:dt="string">E-Prime Primary Realtime Clock</Description><StartTime><Timestamp dt:dt="int">0</Timestamp><DateUtc dt:dt="string">2020-10-07T02:29:12Z</DateUtc></StartTime><FrequencyChanges><FrequencyChange><Frequency dt:dt="r8">2699960000</Frequency><Timestamp dt:dt="r8">3.87915237561697E+15</Timestamp><Cur…	좌우반구com(CVF, UVF, BVF)_4-007-1	60.021	1.0.0.164	1	-1435750024	Professional	2.0.10.242	2.0.10.356	10-07-2020	2020-10-07 오전 2:29:12	11:29:12	2.0.10.252	75		1	{/}	껍질	60	1	75	NULL	NULL	NULL	NULL	NULL	NULL	KSY2	List1	NULL	NULL	NULL	NULL	NULL	NULL	NULL	NULL	NULL	0	{/}	0	3	240717	0		0	0
좌우반구com(CVF, UVF, BVF)_4	7	1	<?xml version="1.0"?>\n<Clock xmlns:dt="urn:schemas-microsoft-com:datatypes"><Description dt:dt="string">E-Prime Primary Realtime Clock</Description><StartTime><Timestamp dt:dt="int">0</Timestamp><DateUtc dt:dt="string">2020-10-07T02:29:12Z</DateUtc></StartTime><FrequencyChanges><FrequencyChange><Frequency dt:dt="r8">2699960000</Frequency><Timestamp dt:dt="r8">3.87915237561697E+15</Timestamp><Cur…	좌우반구com(CVF, UVF, BVF)_4-007-1	60.021	1.0.0.164	1	-1435750024	Professional	2.0.10.242	2.0.10.356	10-07-2020	2020-10-07 오전 2:29:12	11:29:12	2.0.10.252	347		2	z	껍퇴	NULL	NULL	NULL	NULL	NULL	NULL	99	1	83	KSY2	List3	NULL	NULL	NULL	NULL	NULL	NULL	NULL	NULL	NULL	0	z	0	4	1234989	0		0	0
좌우반구com(CVF, UVF, BVF)_4	7	1	<?xml version="1.0"?>\n<Clock xmlns:dt="urn:schemas-microsoft-com:datatypes"><Description dt:dt="string">E-Prime Primary Realtime Clock</Description><StartTime><Timestamp dt:dt="int">0</Timestamp><DateUtc dt:dt="string">2020-10-07T02:29:12Z</DateUtc></StartTime><FrequencyChanges><FrequencyChange><Frequency dt:dt="r8">2699960000</Frequency><Timestamp dt:dt="r8">3.87915237561697E+15</Timestamp><Cur…	좌우반구com(CVF, UVF, BVF)_4-007-1	60.021	1.0.0.164	1	-1435750024	Professional	2.0.10.242	2.0.10.356	10-07-2020	2020-10-07 오전 2:29:12	11:29:12	2.0.10.252	392		2	z	나개	NULL	NULL	NULL	NULL	NULL	NULL	27	1	128	KSY	List3	0		0	-1	1379905	183		0	0	0	z	0	3	1380088	0		0	0
좌우반구com(CVF, UVF, BVF)_4	7	1	<?xml version="1.0"?>\n<Clock xmlns:dt="urn:schemas-microsoft-com:datatypes"><Description dt:dt="string">E-Prime Primary Realtime Clock</Description><StartTime><Timestamp dt:dt="int">0</Timestamp><DateUtc dt:dt="string">2020-10-07T02:29:12Z</DateUtc></StartTime><FrequencyChanges><FrequencyChange><Frequency dt:dt="r8">2699960000</Frequency><Timestamp dt:dt="r8">3.87915237561697E+15</Timestamp><Cur…	좌우반구com(CVF, UVF, BVF)_4-007-1	60.021	1.0.0.164	1	-1435750024	Professional	2.0.10.242	2.0.10.356	10-07-2020	2020-10-07 오전 2:29:12	11:29:12	2.0.10.252	368		1	{/}	내일	NULL	NULL	NULL	NULL	NULL	NULL	49	1	104	KSY2	List3	NULL	NULL	NULL	NULL	NULL	NULL	NULL	NULL	NULL	0	{/}	1	3	1304664	0		0	0
좌우반구com(CVF, UVF, BVF)_4	7	1	<?xml version="1.0"?>\n<Clock xmlns:dt="urn:schemas-microsoft-com:datatypes"><Description dt:dt="string">E-Prime Primary Realtime Clock</Description><StartTime><Timestamp dt:dt="int">0</Timestamp><DateUtc dt:dt="string">2020-10-07T02:29:12Z</DateUtc></StartTime><FrequencyChanges><FrequencyChange><Frequency dt:dt="r8">2699960000</Frequency><Timestamp dt:dt="r8">3.87915237561697E+15</Timestamp><Cur…	좌우반구com(CVF, UVF, BVF)_4-007-1	60.021	1.0.0.164	1	-1435750024	Professional	2.0.10.242	2.0.10.356	10-07-2020	2020-10-07 오전 2:29:12	11:29:12	2.0.10.252	219		2	z	내죽	NULL	NULL	NULL	132	1	87	NULL	NULL	NULL	KSY3	List2	NULL	NULL	NULL	NULL	NULL	NULL	NULL	NULL	NULL	1	z	0	3	714186	0	z	641	714827
좌우반구com(CVF, UVF, BVF)_4	7	1	<?xml version="1.0"?>\n<Clock xmlns:dt="urn:schemas-microsoft-com:datatypes"><Description dt:dt="string">E-Prime Primary Realtime Clock</Description><StartTime><Timestamp dt:dt="int">0</Timestamp><DateUtc dt:dt="string">2020-10-07T02:29:12Z</DateUtc></StartTime><FrequencyChanges><FrequencyChange><Frequency dt:dt="r8">2699960000</Frequency><Timestamp dt:dt="r8">3.87915237561697E+15</Timestamp><Cur…	좌우반구com(CVF, UVF, BVF)_4-007-1	60.021	1.0.0.164	1	-1435750024	Professional	2.0.10.242	2.0.10.356	10-07-2020	2020-10-07 오전 2:29:12	11:29:12	2.0.10.252	330		2	z	내표	NULL	NULL	NULL	NULL	NULL	NULL	64	1	66	KSY2	List3	NULL	NULL	NULL	NULL	NULL	NULL	NULL	NULL	NULL	1	z	0	3	1183773	0	z	730	1184503
좌우반구com(CVF, UVF, BVF)_4	7	1	<?xml version="1.0"?>\n<Clock xmlns:dt="urn:schemas-microsoft-com:datatypes"><Description dt:dt="string">E-Prime Primary Realtime Clock</Description><StartTime><Timestamp dt:dt="int">0</Timestamp><DateUtc dt:dt="string">2020-10-07T02:29:12Z</DateUtc></StartTime><FrequencyChanges><FrequencyChange><Frequency dt:dt="r8">2699960000</Frequency><Timestamp dt:dt="r8">3.87915237561697E+15</Timestamp><Cur…	좌우반구com(CVF, UVF, BVF)_4-007-1	60.021	1.0.0.164	1	-1435750024	Professional	2.0.10.242	2.0.10.356	10-07-2020	2020-10-07 오전 2:29:12	11:29:12	2.0.10.252	247		2	z	념속	NULL	NULL	NULL	38	1	115	NULL	NULL	NULL	KSY	List2	0		1	-1	803588	184		0	0	1	z	0	4	803772	0	z	430	804202
좌우반구com(CVF, UVF, BVF)_4	7	1	<?xml version="1.0"?>\n<Clock xmlns:dt="urn:schemas-microsoft-com:datatypes"><Description dt:dt="string">E-Prime Primary Realtime Clock</Description><StartTime><Timestamp dt:dt="int">0</Timestamp><DateUtc dt:dt="string">2020-10-07T02:29:12Z</DateUtc></StartTime><FrequencyChanges><FrequencyChange><Frequency dt:dt="r8">2699960000</Frequency><Timestamp dt:dt="r8">3.87915237561697E+15</Timestamp><Cur…	좌우반구com(CVF, UVF, BVF)_4-007-1	60.021	1.0.0.164	1	-1435750024	Professional	2.0.10.242	2.0.10.356	10-07-2020	2020-10-07 오전 2:29:12	11:29:12	2.0.10.252	260		2	z	념실	NULL	NULL	NULL	129	1	128	NULL	NULL	NULL	KSY	List2	0		0	0	841309	183		0	0	1	z	0	3	841492	0	z	1006	842498
좌우반구com(CVF, UVF, BVF)_4	7	1	<?xml version="1.0"?>\n<Clock xmlns:dt="urn:schemas-microsoft-com:datatypes"><Description dt:dt="string">E-Prime Primary Realtime Clock</Description><StartTime><Timestamp dt:dt="int">0</Timestamp><DateUtc dt:dt="string">2020-10-07T02:29:12Z</DateUtc></StartTime><FrequencyChanges><FrequencyChange><Frequency dt:dt="r8">2699960000</Frequency><Timestamp dt:dt="r8">3.87915237561697E+15</Timestamp><Cur…	좌우반구com(CVF, UVF, BVF)_4-007-1	60.021	1.0.0.164	1	-1435750024	Professional	2.0.10.242	2.0.10.356	10-07-2020	2020-10-07 오전 2:29:12	11:29:12	2.0.10.252	31		2	z	념효	100	1	31	NULL	NULL	NULL	NULL	NULL	NULL	KSY4	List1	NULL	NULL	NULL	NULL	NULL	NULL	NULL	NULL	NULL	1	z	0	3	115127	0	z	603	115730
좌우반구com(CVF, UVF, BVF)_4	7	1	<?xml version="1.0"?>\n<Clock xmlns:dt="urn:schemas-microsoft-com:datatypes"><Description dt:dt="string">E-Prime Primary Realtime Clock</Description><StartTime><Timestamp dt:dt="int">0</Timestamp><DateUtc dt:dt="string">2020-10-07T02:29:12Z</DateUtc></StartTime><FrequencyChanges><FrequencyChange><Frequency dt:dt="r8">2699960000</Frequency><Timestamp dt:dt="r8">3.87915237561697E+15</Timestamp><Cur…	좌우반구com(CVF, UVF, BVF)_4-007-1	60.021	1.0.0.164	1	-1435750024	Professional	2.0.10.242	2.0.10.356	10-07-2020	2020-10-07 오전 2:29:12	11:29:12	2.0.10.252	209		1	{/}	노조	NULL	NULL	NULL	51	1	77	NULL	NULL	NULL	KSY2	List2	NULL	NULL	NULL	NULL	NULL	NULL	NULL	NULL	NULL	0	{/}	0	3	679265	0		0	0
좌우반구com(CVF, UVF, BVF)_4	7	1	<?xml version="1.0"?>\n<Clock xmlns:dt="urn:schemas-microsoft-com:datatypes"><Description dt:dt="string">E-Prime Primary Realtime Clock</Description><StartTime><Timestamp dt:dt="int">0</Timestamp><DateUtc dt:dt="string">2020-10-07T02:29:12Z</DateUtc></StartTime><FrequencyChanges><FrequencyChange><Frequency dt:dt="r8">2699960000</Frequency><Timestamp dt:dt="r8">3.87915237561697E+15</Timestamp><Cur…	좌우반구com(CVF, UVF, BVF)_4-007-1	60.021	1.0.0.164	1	-1435750024	Professional	2.0.10.242	2.0.10.356	10-07-2020	2020-10-07 오전 2:29:12	11:29:12	2.0.10.252	373		1	{/}	논란	NULL	NULL	NULL	NULL	NULL	NULL	17	1	109	KSY2	List3	NULL	NULL	NULL	NULL	NULL	NULL	NULL	NULL	NULL	0	{/}	0	3	1319609	0		0	0
좌우반구com(CVF, UVF, BVF)_4	7	1	<?xml version="1.0"?>\n<Clock xmlns:dt="urn:schemas-microsoft-com:datatypes"><Description dt:dt="string">E-Prime Primary Realtime Clock</Description><StartTime><Timestamp dt:dt="int">0</Timestamp><DateUtc dt:dt="string">2020-10-07T02:29:12Z</DateUtc></StartTime><FrequencyChanges><FrequencyChange><Frequency dt:dt="r8">2699960000</Frequency><Timestamp dt:dt="r8">3.87915237561697E+15</Timestamp><Cur…	좌우반구com(CVF, UVF, BVF)_4-007-1	60.021	1.0.0.164	1	-1435750024	Professional	2.0.10.242	2.0.10.356	10-07-2020	2020-10-07 오전 2:29:12	11:29:12	2.0.10.252	194		2	z	논무	NULL	NULL	NULL	128	1	62	NULL	NULL	NULL	KSY4	List2	NULL	NULL	NULL	NULL	NULL	NULL	NULL	NULL	NULL	1	z	0	4	637313	0	z	619	637932
좌우반구com(CVF, UVF, BVF)_4	7	1	<?xml version="1.0"?>\n<Clock xmlns:dt="urn:schemas-microsoft-com:datatypes"><Description dt:dt="string">E-Prime Primary Realtime Clock</Description><StartTime><Timestamp dt:dt="int">0</Timestamp><DateUtc dt:dt="string">2020-10-07T02:29:12Z</DateUtc></StartTime><FrequencyChanges><FrequencyChange><Frequency dt:dt="r8">2699960000</Frequency><Timestamp dt:dt="r8">3.87915237561697E+15</Timestamp><Cur…	좌우반구com(CVF, UVF, BVF)_4-007-1	60.021	1.0.0.164	1	-1435750024	Professional	2.0.10.242	2.0.10.356	10-07-2020	2020-10-07 오전 2:29:12	11:29:12	2.0.10.252	365		1	{/}	느낌	NULL	NULL	NULL	NULL	NULL	NULL	30	1	101	KSY2	List3	NULL	NULL	NULL	NULL	NULL	NULL	NULL	NULL	NULL	0	{/}	0	3	1292069	0		0	0
좌우반구com(CVF, UVF, BVF)_4	7	1	<?xml version="1.0"?>\n<Clock xmlns:dt="urn:schemas-microsoft-com:datatypes"><Description dt:dt="string">E-Prime Primary Realtime Clock</Description><StartTime><Timestamp dt:dt="int">0</Timestamp><DateUtc dt:dt="string">2020-10-07T02:29:12Z</DateUtc></StartTime><FrequencyChanges><FrequencyChange><Frequency dt:dt="r8">2699960000</Frequency><Timestamp dt:dt="r8">3.87915237561697E+15</Timestamp><Cur…	좌우반구com(CVF, UVF, BVF)_4-007-1	60.021	1.0.0.164	1	-1435750024	Professional	2.0.10.242	2.0.10.356	10-07-2020	2020-10-07 오전 2:29:12	11:29:12	2.0.10.252	12		2	z	느속	130	1	12	NULL	NULL	NULL	NULL	NULL	NULL	KSY	List1	0		0	-1	63878	184		0	0	1	z	0	4	64062	0	z	387	64449
좌우반구com(CVF, UVF, BVF)_4	7	1	<?xml version="1.0"?>\n<Clock xmlns:dt="urn:schemas-microsoft-com:datatypes"><Description dt:dt="string">E-Prime Primary Realtime Clock</Description><StartTime><Timestamp dt:dt="int">0</Timestamp><DateUtc dt:dt="string">2020-10-07T02:29:12Z</DateUtc></StartTime><FrequencyChanges><FrequencyChange><Frequency dt:dt="r8">2699960000</Frequency><Timestamp dt:dt="r8">3.87915237561697E+15</Timestamp><Cur…	좌우반구com(CVF, UVF, BVF)_4-007-1	60.021	1.0.0.164	1	-1435750024	Professional	2.0.10.242	2.0.10.356	10-07-2020	2020-10-07 오전 2:29:12	11:29:12	2.0.10.252	149		2	z	느스	NULL	NULL	NULL	18	1	17	NULL	NULL	NULL	KSY3	List2	NULL	NULL	NULL	NULL	NULL	NULL	NULL	NULL	NULL	1	z	0	3	482683	0	z	474	483157
좌우반구com(CVF, UVF, BVF)_4	7	1	<?xml version="1.0"?>\n<Clock xmlns:dt="urn:schemas-microsoft-com:datatypes"><Description dt:dt="string">E-Prime Primary Realtime Clock</Description><StartTime><Timestamp dt:dt="int">0</Timestamp><DateUtc dt:dt="string">2020-10-07T02:29:12Z</DateUtc></StartTime><FrequencyChanges><FrequencyChange><Frequency dt:dt="r8">2699960000</Frequency><Timestamp dt:dt="r8">3.87915237561697E+15</Timestamp><Cur…	좌우반구com(CVF, UVF, BVF)_4-007-1	60.021	1.0.0.164	1	-1435750024	Professional	2.0.10.242	2.0.10.356	10-07-2020	2020-10-07 오전 2:29:12	11:29:12	2.0.10.252	143		2	z	느체	NULL	NULL	NULL	116	1	11	NULL	NULL	NULL	KSY2	List2	NULL	NULL	NULL	NULL	NULL	NULL	NULL	NULL	NULL	1	z	0	4	461774	0	z	464	462238
좌우반구com(CVF, UVF, BVF)_4	7	1	<?xml version="1.0"?>\n<Clock xmlns:dt="urn:schemas-microsoft-com:datatypes"><Description dt:dt="string">E-Prime Primary Realtime Clock</Description><StartTime><Timestamp dt:dt="int">0</Timestamp><DateUtc dt:dt="string">2020-10-07T02:29:12Z</DateUtc></StartTime><FrequencyChanges><FrequencyChange><Frequency dt:dt="r8">2699960000</Frequency><Timestamp dt:dt="r8">3.87915237561697E+15</Timestamp><Cur…	좌우반구com(CVF, UVF, BVF)_4-007-1	60.021	1.0.0.164	1	-1435750024	Professional	2.0.10.242	2.0.10.356	10-07-2020	2020-10-07 오전 2:29:12	11:29:12	2.0.10.252	379		2	z	님우	NULL	NULL	NULL	NULL	NULL	NULL	80	1	115	KSY2	List3	NULL	NULL	NULL	NULL	NULL	NULL	NULL	NULL	NULL	0	z	1	3	1341951	0		0	0
좌우반구com(CVF, UVF, BVF)_4	7	1	<?xml version="1.0"?>\n<Clock xmlns:dt="urn:schemas-microsoft-com:datatypes"><Description dt:dt="string">E-Prime Primary Realtime Clock</Description><StartTime><Timestamp dt:dt="int">0</Timestamp><DateUtc dt:dt="string">2020-10-07T02:29:12Z</DateUtc></StartTime><FrequencyChanges><FrequencyChange><Frequency dt:dt="r8">2699960000</Frequency><Timestamp dt:dt="r8">3.87915237561697E+15</Timestamp><Cur…	좌우반구com(CVF, UVF, BVF)_4-007-1	60.021	1.0.0.164	1	-1435750024	Professional	2.0.10.242	2.0.10.356	10-07-2020	2020-10-07 오전 2:29:12	11:29:12	2.0.10.252	261		2	z	단률	NULL	NULL	NULL	26	1	129	NULL	NULL	NULL	KSY4	List2	NULL	NULL	NULL	NULL	NULL	NULL	NULL	NULL	NULL	1	z	1	3	844707	0	z	1327	846034
좌우반구com(CVF, UVF, BVF)_4	7	1	<?xml version="1.0"?>\n<Clock xmlns:dt="urn:schemas-microsoft-com:datatypes"><Description dt:dt="string">E-Prime Primary Realtime Clock</Description><StartTime><Timestamp dt:dt="int">0</Timestamp><DateUtc dt:dt="string">2020-10-07T02:29:12Z</DateUtc></StartTime><FrequencyChanges><FrequencyChange><Frequency dt:dt="r8">2699960000</Frequency><Timestamp dt:dt="r8">3.87915237561697E+15</Timestamp><Cur…	좌우반구com(CVF, UVF, BVF)_4-007-1	60.021	1.0.0.164	1	-1435750024	Professional	2.0.10.242	2.0.10.356	10-07-2020	2020-10-07 오전 2:29:12	11:29:12	2.0.10.252	381		1	{/}	단어	NULL	NULL	NULL	NULL	NULL	NULL	14	1	117	KSY2	List3	NULL	NULL	NULL	NULL	NULL	NULL	NULL	NULL	NULL	1	{/}	0	3	1348716	0	{/}	338	1349054
좌우반구com(CVF, UVF, BVF)_4	7	1	<?xml version="1.0"?>\n<Clock xmlns:dt="urn:schemas-microsoft-com:datatypes"><Description dt:dt="string">E-Prime Primary Realtime Clock</Description><StartTime><Timestamp dt:dt="int">0</Timestamp><DateUtc dt:dt="string">2020-10-07T02:29:12Z</DateUtc></StartTime><FrequencyChanges><FrequencyChange><Frequency dt:dt="r8">2699960000</Frequency><Timestamp dt:dt="r8">3.87915237561697E+15</Timestamp><Cur…	좌우반구com(CVF, UVF, BVF)_4-007-1	60.021	1.0.0.164	1	-1435750024	Professional	2.0.10.242	2.0.10.356	10-07-2020	2020-10-07 오전 2:29:12	11:29:12	2.0.10.252	266		1	{/}	단위	NULL	NULL	NULL	NULL	NULL	NULL	136	1	2	KSY2	List3	NULL	NULL	NULL	NULL	NULL	NULL	NULL	NULL	NULL	1	{/}	1	3	970330	0	{/}	351	970681
좌우반구com(CVF, UVF, BVF)_4	7	1	<?xml version="1.0"?>\n<Clock xmlns:dt="urn:schemas-microsoft-com:datatypes"><Description dt:dt="string">E-Prime Primary Realtime Clock</Description><StartTime><Timestamp dt:dt="int">0</Timestamp><DateUtc dt:dt="string">2020-10-07T02:29:12Z</DateUtc></StartTime><FrequencyChanges><FrequencyChange><Frequency dt:dt="r8">2699960000</Frequency><Timestamp dt:dt="r8">3.87915237561697E+15</Timestamp><Cur…	좌우반구com(CVF, UVF, BVF)_4-007-1	60.021	1.0.0.164	1	-1435750024	Professional	2.0.10.242	2.0.10.356	10-07-2020	2020-10-07 오전 2:29:12	11:29:12	2.0.10.252	65		1	{/}	담화	15	1	65	NULL	NULL	NULL	NULL	NULL	NULL	KSY2	List1	NULL	NULL	NULL	NULL	NULL	NULL	NULL	NULL	NULL	0	{/}	0	3	211077	0	z	443	211520
좌우반구com(CVF, UVF, BVF)_4	7	1	<?xml version="1.0"?>\n<Clock xmlns:dt="urn:schemas-microsoft-com:datatypes"><Description dt:dt="string">E-Prime Primary Realtime Clock</Description><StartTime><Timestamp dt:dt="int">0</Timestamp><DateUtc dt:dt="string">2020-10-07T02:29:12Z</DateUtc></StartTime><FrequencyChanges><FrequencyChange><Frequency dt:dt="r8">2699960000</Frequency><Timestamp dt:dt="r8">3.87915237561697E+15</Timestamp><Cur…	좌우반구com(CVF, UVF, BVF)_4-007-1	60.021	1.0.0.164	1	-1435750024	Professional	2.0.10.242	2.0.10.356	10-07-2020	2020-10-07 오전 2:29:12	11:29:12	2.0.10.252	67		1	{/}	대문	1	1	67	NULL	NULL	NULL	NULL	NULL	NULL	KSY2	List1	NULL	NULL	NULL	NULL	NULL	NULL	NULL	NULL	NULL	1	{/}	0	3	216542	0	{/}	570	217112
좌우반구com(CVF, UVF, BVF)_4	7	1	<?xml version="1.0"?>\n<Clock xmlns:dt="urn:schemas-microsoft-com:datatypes"><Description dt:dt="string">E-Prime Primary Realtime Clock</Description><StartTime><Timestamp dt:dt="int">0</Timestamp><DateUtc dt:dt="string">2020-10-07T02:29:12Z</DateUtc></StartTime><FrequencyChanges><FrequencyChange><Frequency dt:dt="r8">2699960000</Frequency><Timestamp dt:dt="r8">3.87915237561697E+15</Timestamp><Cur…	좌우반구com(CVF, UVF, BVF)_4-007-1	60.021	1.0.0.164	1	-1435750024	Professional	2.0.10.242	2.0.10.356	10-07-2020	2020-10-07 오전 2:29:12	11:29:12	2.0.10.252	136		1	{/}	대중	NULL	NULL	NULL	60	1	4	NULL	NULL	NULL	KSY2	List2	NULL	NULL	NULL	NULL	NULL	NULL	NULL	NULL	NULL	1	{/}	1	3	443213	0	{/}	516	443729
좌우반구com(CVF, UVF, BVF)_4	7	1	<?xml version="1.0"?>\n<Clock xmlns:dt="urn:schemas-microsoft-com:datatypes"><Description dt:dt="string">E-Prime Primary Realtime Clock</Description><StartTime><Timestamp dt:dt="int">0</Timestamp><DateUtc dt:dt="string">2020-10-07T02:29:12Z</DateUtc></StartTime><FrequencyChanges><FrequencyChange><Frequency dt:dt="r8">2699960000</Frequency><Timestamp dt:dt="r8">3.87915237561697E+15</Timestamp><Cur…	좌우반구com(CVF, UVF, BVF)_4-007-1	60.021	1.0.0.164	1	-1435750024	Professional	2.0.10.242	2.0.10.356	10-07-2020	2020-10-07 오전 2:29:12	11:29:12	2.0.10.252	341		1	{/}	도박	NULL	NULL	NULL	NULL	NULL	NULL	69	1	77	KSY2	List3	NULL	NULL	NULL	NULL	NULL	NULL	NULL	NULL	NULL	1	{/}	0	3	1219244	0	{/}	251	1219495
좌우반구com(CVF, UVF, BVF)_4	7	1	<?xml version="1.0"?>\n<Clock xmlns:dt="urn:schemas-microsoft-com:datatypes"><Description dt:dt="string">E-Prime Primary Realtime Clock</Description><StartTime><Timestamp dt:dt="int">0</Timestamp><DateUtc dt:dt="string">2020-10-07T02:29:12Z</DateUtc></StartTime><FrequencyChanges><FrequencyChange><Frequency dt:dt="r8">2699960000</Frequency><Timestamp dt:dt="r8">3.87915237561697E+15</Timestamp><Cur…	좌우반구com(CVF, UVF, BVF)_4-007-1	60.021	1.0.0.164	1	-1435750024	Professional	2.0.10.242	2.0.10.356	10-07-2020	2020-10-07 오전 2:29:12	11:29:12	2.0.10.252	289		2	z	도휘	NULL	NULL	NULL	NULL	NULL	NULL	56	1	25	KSY	List3	0		0	-1	1045721	183		0	0	0	z	0	3	1045904	0		0	0
좌우반구com(CVF, UVF, BVF)_4	7	1	<?xml version="1.0"?>\n<Clock xmlns:dt="urn:schemas-microsoft-com:datatypes"><Description dt:dt="string">E-Prime Primary Realtime Clock</Description><StartTime><Timestamp dt:dt="int">0</Timestamp><DateUtc dt:dt="string">2020-10-07T02:29:12Z</DateUtc></StartTime><FrequencyChanges><FrequencyChange><Frequency dt:dt="r8">2699960000</Frequency><Timestamp dt:dt="r8">3.87915237561697E+15</Timestamp><Cur…	좌우반구com(CVF, UVF, BVF)_4-007-1	60.021	1.0.0.164	1	-1435750024	Professional	2.0.10.242	2.0.10.356	10-07-2020	2020-10-07 오전 2:29:12	11:29:12	2.0.10.252	252		1	{/}	동의	NULL	NULL	NULL	118	1	120	NULL	NULL	NULL	KSY2	List2	NULL	NULL	NULL	NULL	NULL	NULL	NULL	NULL	NULL	1	{/}	0	3	817450	0	{/}	296	817746
좌우반구com(CVF, UVF, BVF)_4	7	1	<?xml version="1.0"?>\n<Clock xmlns:dt="urn:schemas-microsoft-com:datatypes"><Description dt:dt="string">E-Prime Primary Realtime Clock</Description><StartTime><Timestamp dt:dt="int">0</Timestamp><DateUtc dt:dt="string">2020-10-07T02:29:12Z</DateUtc></StartTime><FrequencyChanges><FrequencyChange><Frequency dt:dt="r8">2699960000</Frequency><Timestamp dt:dt="r8">3.87915237561697E+15</Timestamp><Cur…	좌우반구com(CVF, UVF, BVF)_4-007-1	60.021	1.0.0.164	1	-1435750024	Professional	2.0.10.242	2.0.10.356	10-07-2020	2020-10-07 오전 2:29:12	11:29:12	2.0.10.252	140		2	z	득관	NULL	NULL	NULL	63	1	8	NULL	NULL	NULL	KSY3	List2	NULL	NULL	NULL	NULL	NULL	NULL	NULL	NULL	NULL	1	z	1	3	453876	0	z	562	454438
좌우반구com(CVF, UVF, BVF)_4	7	1	<?xml version="1.0"?>\n<Clock xmlns:dt="urn:schemas-microsoft-com:datatypes"><Description dt:dt="string">E-Prime Primary Realtime Clock</Description><StartTime><Timestamp dt:dt="int">0</Timestamp><DateUtc dt:dt="string">2020-10-07T02:29:12Z</DateUtc></StartTime><FrequencyChanges><FrequencyChange><Frequency dt:dt="r8">2699960000</Frequency><Timestamp dt:dt="r8">3.87915237561697E+15</Timestamp><Cur…	좌우반구com(CVF, UVF, BVF)_4-007-1	60.021	1.0.0.164	1	-1435750024	Professional	2.0.10.242	2.0.10.356	10-07-2020	2020-10-07 오전 2:29:12	11:29:12	2.0.10.252	190		2	z	득동	NULL	NULL	NULL	103	1	58	NULL	NULL	NULL	KSY4	List2	NULL	NULL	NULL	NULL	NULL	NULL	NULL	NULL	NULL	0	z	0	3	624584	0		0	0
좌우반구com(CVF, UVF, BVF)_4	7	1	<?xml version="1.0"?>\n<Clock xmlns:dt="urn:schemas-microsoft-com:datatypes"><Description dt:dt="string">E-Prime Primary Realtime Clock</Description><StartTime><Timestamp dt:dt="int">0</Timestamp><DateUtc dt:dt="string">2020-10-07T02:29:12Z</DateUtc></StartTime><FrequencyChanges><FrequencyChange><Frequency dt:dt="r8">2699960000</Frequency><Timestamp dt:dt="r8">3.87915237561697E+15</Timestamp><Cur…	좌우반구com(CVF, UVF, BVF)_4-007-1	60.021	1.0.0.164	1	-1435750024	Professional	2.0.10.242	2.0.10.356	10-07-2020	2020-10-07 오전 2:29:12	11:29:12	2.0.10.252	222		2	z	득생	NULL	NULL	NULL	113	1	90	NULL	NULL	NULL	KSY4	List2	NULL	NULL	NULL	NULL	NULL	NULL	NULL	NULL	NULL	0	z	1	3	724149	0		0	0
좌우반구com(CVF, UVF, BVF)_4	7	1	<?xml version="1.0"?>\n<Clock xmlns:dt="urn:schemas-microsoft-com:datatypes"><Description dt:dt="string">E-Prime Primary Realtime Clock</Description><StartTime><Timestamp dt:dt="int">0</Timestamp><DateUtc dt:dt="string">2020-10-07T02:29:12Z</DateUtc></StartTime><FrequencyChanges><FrequencyChange><Frequency dt:dt="r8">2699960000</Frequency><Timestamp dt:dt="r8">3.87915237561697E+15</Timestamp><Cur…	좌우반구com(CVF, UVF, BVF)_4-007-1	60.021	1.0.0.164	1	-1435750024	Professional	2.0.10.242	2.0.10.356	10-07-2020	2020-10-07 오전 2:29:12	11:29:12	2.0.10.252	121		2	z	득외	103	1	121	NULL	NULL	NULL	NULL	NULL	NULL	KSY4	List1	NULL	NULL	NULL	NULL	NULL	NULL	NULL	NULL	NULL	1	z	0	3	388049	0	z	845	388894
좌우반구com(CVF, UVF, BVF)_4	7	1	<?xml version="1.0"?>\n<Clock xmlns:dt="urn:schemas-microsoft-com:datatypes"><Description dt:dt="string">E-Prime Primary Realtime Clock</Description><StartTime><Timestamp dt:dt="int">0</Timestamp><DateUtc dt:dt="string">2020-10-07T02:29:12Z</DateUtc></StartTime><FrequencyChanges><FrequencyChange><Frequency dt:dt="r8">2699960000</Frequency><Timestamp dt:dt="r8">3.87915237561697E+15</Timestamp><Cur…	좌우반구com(CVF, UVF, BVF)_4-007-1	60.021	1.0.0.164	1	-1435750024	Professional	2.0.10.242	2.0.10.356	10-07-2020	2020-10-07 오전 2:29:12	11:29:12	2.0.10.252	18		2	z	란공	104	1	18	NULL	NULL	NULL	NULL	NULL	NULL	KSY3	List1	NULL	NULL	NULL	NULL	NULL	NULL	NULL	NULL	NULL	1	z	0	3	79823	0	z	602	80425
좌우반구com(CVF, UVF, BVF)_4	7	1	<?xml version="1.0"?>\n<Clock xmlns:dt="urn:schemas-microsoft-com:datatypes"><Description dt:dt="string">E-Prime Primary Realtime Clock</Description><StartTime><Timestamp dt:dt="int">0</Timestamp><DateUtc dt:dt="string">2020-10-07T02:29:12Z</DateUtc></StartTime><FrequencyChanges><FrequencyChange><Frequency dt:dt="r8">2699960000</Frequency><Timestamp dt:dt="r8">3.87915237561697E+15</Timestamp><Cur…	좌우반구com(CVF, UVF, BVF)_4-007-1	60.021	1.0.0.164	1	-1435750024	Professional	2.0.10.242	2.0.10.356	10-07-2020	2020-10-07 오전 2:29:12	11:29:12	2.0.10.252	127		2	z	량필	101	1	127	NULL	NULL	NULL	NULL	NULL	NULL	KSY	List1	0		0	-1	404460	183		0	0	1	z	1	3	404643	0	z	363	405006
좌우반구com(CVF, UVF, BVF)_4	7	1	<?xml version="1.0"?>\n<Clock xmlns:dt="urn:schemas-microsoft-com:datatypes"><Description dt:dt="string">E-Prime Primary Realtime Clock</Description><StartTime><Timestamp dt:dt="int">0</Timestamp><DateUtc dt:dt="string">2020-10-07T02:29:12Z</DateUtc></StartTime><FrequencyChanges><FrequencyChange><Frequency dt:dt="r8">2699960000</Frequency><Timestamp dt:dt="r8">3.87915237561697E+15</Timestamp><Cur…	좌우반구com(CVF, UVF, BVF)_4-007-1	60.021	1.0.0.164	1	-1435750024	Professional	2.0.10.242	2.0.10.356	10-07-2020	2020-10-07 오전 2:29:12	11:29:12	2.0.10.252	318		2	z	려제	NULL	NULL	NULL	NULL	NULL	NULL	106	1	54	KSY4	List3	NULL	NULL	NULL	NULL	NULL	NULL	NULL	NULL	NULL	1	z	0	3	1146819	0	z	548	1147367
좌우반구com(CVF, UVF, BVF)_4	7	1	<?xml version="1.0"?>\n<Clock xmlns:dt="urn:schemas-microsoft-com:datatypes"><Description dt:dt="string">E-Prime Primary Realtime Clock</Description><StartTime><Timestamp dt:dt="int">0</Timestamp><DateUtc dt:dt="string">2020-10-07T02:29:12Z</DateUtc></StartTime><FrequencyChanges><FrequencyChange><Frequency dt:dt="r8">2699960000</Frequency><Timestamp dt:dt="r8">3.87915237561697E+15</Timestamp><Cur…	좌우반구com(CVF, UVF, BVF)_4-007-1	60.021	1.0.0.164	1	-1435750024	Professional	2.0.10.242	2.0.10.356	10-07-2020	2020-10-07 오전 2:29:12	11:29:12	2.0.10.252	324		2	z	려최	NULL	NULL	NULL	NULL	NULL	NULL	7	1	60	KSY2	List3	NULL	NULL	NULL	NULL	NULL	NULL	NULL	NULL	NULL	1	z	0	3	1162847	0	z	536	1163383
좌우반구com(CVF, UVF, BVF)_4	7	1	<?xml version="1.0"?>\n<Clock xmlns:dt="urn:schemas-microsoft-com:datatypes"><Description dt:dt="string">E-Prime Primary Realtime Clock</Description><StartTime><Timestamp dt:dt="int">0</Timestamp><DateUtc dt:dt="string">2020-10-07T02:29:12Z</DateUtc></StartTime><FrequencyChanges><FrequencyChange><Frequency dt:dt="r8">2699960000</Frequency><Timestamp dt:dt="r8">3.87915237561697E+15</Timestamp><Cur…	좌우반구com(CVF, UVF, BVF)_4-007-1	60.021	1.0.0.164	1	-1435750024	Professional	2.0.10.242	2.0.10.356	10-07-2020	2020-10-07 오전 2:29:12	11:29:12	2.0.10.252	272		2	z	려희	NULL	NULL	NULL	NULL	NULL	NULL	47	1	8	KSY2	List3	NULL	NULL	NULL	NULL	NULL	NULL	NULL	NULL	NULL	1	z	0	3	988274	0	z	591	988865
좌우반구com(CVF, UVF, BVF)_4	7	1	<?xml version="1.0"?>\n<Clock xmlns:dt="urn:schemas-microsoft-com:datatypes"><Description dt:dt="string">E-Prime Primary Realtime Clock</Description><StartTime><Timestamp dt:dt="int">0</Timestamp><DateUtc dt:dt="string">2020-10-07T02:29:12Z</DateUtc></StartTime><FrequencyChanges><FrequencyChange><Frequency dt:dt="r8">2699960000</Frequency><Timestamp dt:dt="r8">3.87915237561697E+15</Timestamp><Cur…	좌우반구com(CVF, UVF, BVF)_4-007-1	60.021	1.0.0.164	1	-1435750024	Professional	2.0.10.242	2.0.10.356	10-07-2020	2020-10-07 오전 2:29:12	11:29:12	2.0.10.252	139		2	z	력름	NULL	NULL	NULL	66	1	7	NULL	NULL	NULL	KSY	List2	0		0	-1	451077	184		0	0	1	z	0	4	451261	0	z	409	451670
좌우반구com(CVF, UVF, BVF)_4	7	1	<?xml version="1.0"?>\n<Clock xmlns:dt="urn:schemas-microsoft-com:datatypes"><Description dt:dt="string">E-Prime Primary Realtime Clock</Description><StartTime><Timestamp dt:dt="int">0</Timestamp><DateUtc dt:dt="string">2020-10-07T02:29:12Z</DateUtc></StartTime><FrequencyChanges><FrequencyChange><Frequency dt:dt="r8">2699960000</Frequency><Timestamp dt:dt="r8">3.87915237561697E+15</Timestamp><Cur…	좌우반구com(CVF, UVF, BVF)_4-007-1	60.021	1.0.0.164	1	-1435750024	Professional	2.0.10.242	2.0.10.356	10-07-2020	2020-10-07 오전 2:29:12	11:29:12	2.0.10.252	297		2	z	례부	NULL	NULL	NULL	NULL	NULL	NULL	70	1	33	KSY2	List3	NULL	NULL	NULL	NULL	NULL	NULL	NULL	NULL	NULL	0	z	1	3	1072678	0		0	0
좌우반구com(CVF, UVF, BVF)_4	7	1	<?xml version="1.0"?>\n<Clock xmlns:dt="urn:schemas-microsoft-com:datatypes"><Description dt:dt="string">E-Prime Primary Realtime Clock</Description><StartTime><Timestamp dt:dt="int">0</Timestamp><DateUtc dt:dt="string">2020-10-07T02:29:12Z</DateUtc></StartTime><FrequencyChanges><FrequencyChange><Frequency dt:dt="r8">2699960000</Frequency><Timestamp dt:dt="r8">3.87915237561697E+15</Timestamp><Cur…	좌우반구com(CVF, UVF, BVF)_4-007-1	60.021	1.0.0.164	1	-1435750024	Professional	2.0.10.242	2.0.10.356	10-07-2020	2020-10-07 오전 2:29:12	11:29:12	2.0.10.252	328		2	z	록어	NULL	NULL	NULL	NULL	NULL	NULL	54	1	64	KSY3	List3	NULL	NULL	NULL	NULL	NULL	NULL	NULL	NULL	NULL	0	z	1	3	1176925	0		0	0
좌우반구com(CVF, UVF, BVF)_4	7	1	<?xml version="1.0"?>\n<Clock xmlns:dt="urn:schemas-microsoft-com:datatypes"><Description dt:dt="string">E-Prime Primary Realtime Clock</Description><StartTime><Timestamp dt:dt="int">0</Timestamp><DateUtc dt:dt="string">2020-10-07T02:29:12Z</DateUtc></StartTime><FrequencyChanges><FrequencyChange><Frequency dt:dt="r8">2699960000</Frequency><Timestamp dt:dt="r8">3.87915237561697E+15</Timestamp><Cur…	좌우반구com(CVF, UVF, BVF)_4-007-1	60.021	1.0.0.164	1	-1435750024	Professional	2.0.10.242	2.0.10.356	10-07-2020	2020-10-07 오전 2:29:12	11:29:12	2.0.10.252	155		2	z	류궤	NULL	NULL	NULL	55	1	23	NULL	NULL	NULL	KSY3	List2	NULL	NULL	NULL	NULL	NULL	NULL	NULL	NULL	NULL	1	z	0	4	503193	0	z	524	503717
좌우반구com(CVF, UVF, BVF)_4	7	1	<?xml version="1.0"?>\n<Clock xmlns:dt="urn:schemas-microsoft-com:datatypes"><Description dt:dt="string">E-Prime Primary Realtime Clock</Description><StartTime><Timestamp dt:dt="int">0</Timestamp><DateUtc dt:dt="string">2020-10-07T02:29:12Z</DateUtc></StartTime><FrequencyChanges><FrequencyChange><Frequency dt:dt="r8">2699960000</Frequency><Timestamp dt:dt="r8">3.87915237561697E+15</Timestamp><Cur…	좌우반구com(CVF, UVF, BVF)_4-007-1	60.021	1.0.0.164	1	-1435750024	Professional	2.0.10.242	2.0.10.356	10-07-2020	2020-10-07 오전 2:29:12	11:29:12	2.0.10.252	21		2	z	류란	47	1	21	NULL	NULL	NULL	NULL	NULL	NULL	KSY	List1	0		0	-1	87920	183		0	0	1	z	0	3	88103	0	z	418	88521
좌우반구com(CVF, UVF, BVF)_4	7	1	<?xml version="1.0"?>\n<Clock xmlns:dt="urn:schemas-microsoft-com:datatypes"><Description dt:dt="string">E-Prime Primary Realtime Clock</Description><StartTime><Timestamp dt:dt="int">0</Timestamp><DateUtc dt:dt="string">2020-10-07T02:29:12Z</DateUtc></StartTime><FrequencyChanges><FrequencyChange><Frequency dt:dt="r8">2699960000</Frequency><Timestamp dt:dt="r8">3.87915237561697E+15</Timestamp><Cur…	좌우반구com(CVF, UVF, BVF)_4-007-1	60.021	1.0.0.164	1	-1435750024	Professional	2.0.10.242	2.0.10.356	10-07-2020	2020-10-07 오전 2:29:12	11:29:12	2.0.10.252	99		2	z	류포	18	1	99	NULL	NULL	NULL	NULL	NULL	NULL	KSY2	List1	NULL	NULL	NULL	NULL	NULL	NULL	NULL	NULL	NULL	1	z	1	3	320489	0	z	654	321143
좌우반구com(CVF, UVF, BVF)_4	7	1	<?xml version="1.0"?>\n<Clock xmlns:dt="urn:schemas-microsoft-com:datatypes"><Description dt:dt="string">E-Prime Primary Realtime Clock</Description><StartTime><Timestamp dt:dt="int">0</Timestamp><DateUtc dt:dt="string">2020-10-07T02:29:12Z</DateUtc></StartTime><FrequencyChanges><FrequencyChange><Frequency dt:dt="r8">2699960000</Frequency><Timestamp dt:dt="r8">3.87915237561697E+15</Timestamp><Cur…	좌우반구com(CVF, UVF, BVF)_4-007-1	60.021	1.0.0.164	1	-1435750024	Professional	2.0.10.242	2.0.10.356	10-07-2020	2020-10-07 오전 2:29:12	11:29:12	2.0.10.252	58		2	z	률법	39	1	58	NULL	NULL	NULL	NULL	NULL	NULL	KSY2	List1	NULL	NULL	NULL	NULL	NULL	NULL	NULL	NULL	NULL	1	z	0	3	190518	0	z	618	191136
좌우반구com(CVF, UVF, BVF)_4	7	1	<?xml version="1.0"?>\n<Clock xmlns:dt="urn:schemas-microsoft-com:datatypes"><Description dt:dt="string">E-Prime Primary Realtime Clock</Description><StartTime><Timestamp dt:dt="int">0</Timestamp><DateUtc dt:dt="string">2020-10-07T02:29:12Z</DateUtc></StartTime><FrequencyChanges><FrequencyChange><Frequency dt:dt="r8">2699960000</Frequency><Timestamp dt:dt="r8">3.87915237561697E+15</Timestamp><Cur…	좌우반구com(CVF, UVF, BVF)_4-007-1	60.021	1.0.0.164	1	-1435750024	Professional	2.0.10.242	2.0.10.356	10-07-2020	2020-10-07 오전 2:29:12	11:29:12	2.0.10.252	265		2	z	률법	NULL	NULL	NULL	NULL	NULL	NULL	22	1	1	KSY	List3	0		0	-1	967098	184		0	0	1	z	0	4	967282	0	z	855	968137
좌우반구com(CVF, UVF, BVF)_4	7	1	<?xml version="1.0"?>\n<Clock xmlns:dt="urn:schemas-microsoft-com:datatypes"><Description dt:dt="string">E-Prime Primary Realtime Clock</Description><StartTime><Timestamp dt:dt="int">0</Timestamp><DateUtc dt:dt="string">2020-10-07T02:29:12Z</DateUtc></StartTime><FrequencyChanges><FrequencyChange><Frequency dt:dt="r8">2699960000</Frequency><Timestamp dt:dt="r8">3.87915237561697E+15</Timestamp><Cur…	좌우반구com(CVF, UVF, BVF)_4-007-1	60.021	1.0.0.164	1	-1435750024	Professional	2.0.10.242	2.0.10.356	10-07-2020	2020-10-07 오전 2:29:12	11:29:12	2.0.10.252	171		2	z	률시	NULL	NULL	NULL	119	1	39	NULL	NULL	NULL	KSY2	List2	NULL	NULL	NULL	NULL	NULL	NULL	NULL	NULL	NULL	0	z	0	4	559207	0		0	0
좌우반구com(CVF, UVF, BVF)_4	7	1	<?xml version="1.0"?>\n<Clock xmlns:dt="urn:schemas-microsoft-com:datatypes"><Description dt:dt="string">E-Prime Primary Realtime Clock</Description><StartTime><Timestamp dt:dt="int">0</Timestamp><DateUtc dt:dt="string">2020-10-07T02:29:12Z</DateUtc></StartTime><FrequencyChanges><FrequencyChange><Frequency dt:dt="r8">2699960000</Frequency><Timestamp dt:dt="r8">3.87915237561697E+15</Timestamp><Cur…	좌우반구com(CVF, UVF, BVF)_4-007-1	60.021	1.0.0.164	1	-1435750024	Professional	2.0.10.242	2.0.10.356	10-07-2020	2020-10-07 오전 2:29:12	11:29:12	2.0.10.252	103		2	z	률훈	129	1	103	NULL	NULL	NULL	NULL	NULL	NULL	KSY4	List1	NULL	NULL	NULL	NULL	NULL	NULL	NULL	NULL	NULL	1	z	0	4	332852	0	z	427	333279
좌우반구com(CVF, UVF, BVF)_4	7	1	<?xml version="1.0"?>\n<Clock xmlns:dt="urn:schemas-microsoft-com:datatypes"><Description dt:dt="string">E-Prime Primary Realtime Clock</Description><StartTime><Timestamp dt:dt="int">0</Timestamp><DateUtc dt:dt="string">2020-10-07T02:29:12Z</DateUtc></StartTime><FrequencyChanges><FrequencyChange><Frequency dt:dt="r8">2699960000</Frequency><Timestamp dt:dt="r8">3.87915237561697E+15</Timestamp><Cur…	좌우반구com(CVF, UVF, BVF)_4-007-1	60.021	1.0.0.164	1	-1435750024	Professional	2.0.10.242	2.0.10.356	10-07-2020	2020-10-07 오전 2:29:12	11:29:12	2.0.10.252	217		2	z	름결	NULL	NULL	NULL	100	1	85	NULL	NULL	NULL	KSY3	List2	NULL	NULL	NULL	NULL	NULL	NULL	NULL	NULL	NULL	0	z	1	3	708771	0	{/}	472	709243
좌우반구com(CVF, UVF, BVF)_4	7	1	<?xml version="1.0"?>\n<Clock xmlns:dt="urn:schemas-microsoft-com:datatypes"><Description dt:dt="string">E-Prime Primary Realtime Clock</Description><StartTime><Timestamp dt:dt="int">0</Timestamp><DateUtc dt:dt="string">2020-10-07T02:29:12Z</DateUtc></StartTime><FrequencyChanges><FrequencyChange><Frequency dt:dt="r8">2699960000</Frequency><Timestamp dt:dt="r8">3.87915237561697E+15</Timestamp><Cur…	좌우반구com(CVF, UVF, BVF)_4-007-1	60.021	1.0.0.164	1	-1435750024	Professional	2.0.10.242	2.0.10.356	10-07-2020	2020-10-07 오전 2:29:12	11:29:12	2.0.10.252	276		2	z	름무	NULL	NULL	NULL	NULL	NULL	NULL	68	1	12	KSY3	List3	NULL	NULL	NULL	NULL	NULL	NULL	NULL	NULL	NULL	1	z	0	4	1002303	0	z	722	1003025
좌우반구com(CVF, UVF, BVF)_4	7	1	<?xml version="1.0"?>\n<Clock xmlns:dt="urn:schemas-microsoft-com:datatypes"><Description dt:dt="string">E-Prime Primary Realtime Clock</Description><StartTime><Timestamp dt:dt="int">0</Timestamp><DateUtc dt:dt="string">2020-10-07T02:29:12Z</DateUtc></StartTime><FrequencyChanges><FrequencyChange><Frequency dt:dt="r8">2699960000</Frequency><Timestamp dt:dt="r8">3.87915237561697E+15</Timestamp><Cur…	좌우반구com(CVF, UVF, BVF)_4-007-1	60.021	1.0.0.164	1	-1435750024	Professional	2.0.10.242	2.0.10.356	10-07-2020	2020-10-07 오전 2:29:12	11:29:12	2.0.10.252	180		2	z	리열	NULL	NULL	NULL	39	1	48	NULL	NULL	NULL	KSY	List2	0		0	0	589763	183		0	0	0	z	0	3	589946	0	{/}	1706	591652
좌우반구com(CVF, UVF, BVF)_4	7	1	<?xml version="1.0"?>\n<Clock xmlns:dt="urn:schemas-microsoft-com:datatypes"><Description dt:dt="string">E-Prime Primary Realtime Clock</Description><StartTime><Timestamp dt:dt="int">0</Timestamp><DateUtc dt:dt="string">2020-10-07T02:29:12Z</DateUtc></StartTime><FrequencyChanges><FrequencyChange><Frequency dt:dt="r8">2699960000</Frequency><Timestamp dt:dt="r8">3.87915237561697E+15</Timestamp><Cur…	좌우반구com(CVF, UVF, BVF)_4-007-1	60.021	1.0.0.164	1	-1435750024	Professional	2.0.10.242	2.0.10.356	10-07-2020	2020-10-07 오전 2:29:12	11:29:12	2.0.10.252	153		2	z	림밀	NULL	NULL	NULL	7	1	21	NULL	NULL	NULL	KSY2	List2	NULL	NULL	NULL	NULL	NULL	NULL	NULL	NULL	NULL	0	z	0	3	496428	0		0	0
좌우반구com(CVF, UVF, BVF)_4	7	1	<?xml version="1.0"?>\n<Clock xmlns:dt="urn:schemas-microsoft-com:datatypes"><Description dt:dt="string">E-Prime Primary Realtime Clock</Description><StartTime><Timestamp dt:dt="int">0</Timestamp><DateUtc dt:dt="string">2020-10-07T02:29:12Z</DateUtc></StartTime><FrequencyChanges><FrequencyChange><Frequency dt:dt="r8">2699960000</Frequency><Timestamp dt:dt="r8">3.87915237561697E+15</Timestamp><Cur…	좌우반구com(CVF, UVF, BVF)_4-007-1	60.021	1.0.0.164	1	-1435750024	Professional	2.0.10.242	2.0.10.356	10-07-2020	2020-10-07 오전 2:29:12	11:29:12	2.0.10.252	285		2	z	마요	NULL	NULL	NULL	NULL	NULL	NULL	34	1	21	KSY2	List3	NULL	NULL	NULL	NULL	NULL	NULL	NULL	NULL	NULL	0	z	0	3	1029110	0		0	0
좌우반구com(CVF, UVF, BVF)_4	7	1	<?xml version="1.0"?>\n<Clock xmlns:dt="urn:schemas-microsoft-com:datatypes"><Description dt:dt="string">E-Prime Primary Realtime Clock</Description><StartTime><Timestamp dt:dt="int">0</Timestamp><DateUtc dt:dt="string">2020-10-07T02:29:12Z</DateUtc></StartTime><FrequencyChanges><FrequencyChange><Frequency dt:dt="r8">2699960000</Frequency><Timestamp dt:dt="r8">3.87915237561697E+15</Timestamp><Cur…	좌우반구com(CVF, UVF, BVF)_4-007-1	60.021	1.0.0.164	1	-1435750024	Professional	2.0.10.242	2.0.10.356	10-07-2020	2020-10-07 오전 2:29:12	11:29:12	2.0.10.252	263		2	z	망습	NULL	NULL	NULL	44	1	131	NULL	NULL	NULL	KSY4	List2	NULL	NULL	NULL	NULL	NULL	NULL	NULL	NULL	NULL	0	z	0	3	851105	0		0	0
좌우반구com(CVF, UVF, BVF)_4	7	1	<?xml version="1.0"?>\n<Clock xmlns:dt="urn:schemas-microsoft-com:datatypes"><Description dt:dt="string">E-Prime Primary Realtime Clock</Description><StartTime><Timestamp dt:dt="int">0</Timestamp><DateUtc dt:dt="string">2020-10-07T02:29:12Z</DateUtc></StartTime><FrequencyChanges><FrequencyChange><Frequency dt:dt="r8">2699960000</Frequency><Timestamp dt:dt="r8">3.87915237561697E+15</Timestamp><Cur…	좌우반구com(CVF, UVF, BVF)_4-007-1	60.021	1.0.0.164	1	-1435750024	Professional	2.0.10.242	2.0.10.356	10-07-2020	2020-10-07 오전 2:29:12	11:29:12	2.0.10.252	60		1	{/}	망신	17	1	60	NULL	NULL	NULL	NULL	NULL	NULL	KSY2	List1	NULL	NULL	NULL	NULL	NULL	NULL	NULL	NULL	NULL	0	{/}	0	3	196166	0		0	0
좌우반구com(CVF, UVF, BVF)_4	7	1	<?xml version="1.0"?>\n<Clock xmlns:dt="urn:schemas-microsoft-com:datatypes"><Description dt:dt="string">E-Prime Primary Realtime Clock</Description><StartTime><Timestamp dt:dt="int">0</Timestamp><DateUtc dt:dt="string">2020-10-07T02:29:12Z</DateUtc></StartTime><FrequencyChanges><FrequencyChange><Frequency dt:dt="r8">2699960000</Frequency><Timestamp dt:dt="r8">3.87915237561697E+15</Timestamp><Cur…	좌우반구com(CVF, UVF, BVF)_4-007-1	60.021	1.0.0.164	1	-1435750024	Professional	2.0.10.242	2.0.10.356	10-07-2020	2020-10-07 오전 2:29:12	11:29:12	2.0.10.252	6		1	{/}	매력	23	1	6	NULL	NULL	NULL	NULL	NULL	NULL	KSY2	List1	NULL	NULL	NULL	NULL	NULL	NULL	NULL	NULL	NULL	1	{/}	0	4	47018	0	{/}	519	47537
좌우반구com(CVF, UVF, BVF)_4	7	1	<?xml version="1.0"?>\n<Clock xmlns:dt="urn:schemas-microsoft-com:datatypes"><Description dt:dt="string">E-Prime Primary Realtime Clock</Description><StartTime><Timestamp dt:dt="int">0</Timestamp><DateUtc dt:dt="string">2020-10-07T02:29:12Z</DateUtc></StartTime><FrequencyChanges><FrequencyChange><Frequency dt:dt="r8">2699960000</Frequency><Timestamp dt:dt="r8">3.87915237561697E+15</Timestamp><Cur…	좌우반구com(CVF, UVF, BVF)_4-007-1	60.021	1.0.0.164	1	-1435750024	Professional	2.0.10.242	2.0.10.356	10-07-2020	2020-10-07 오전 2:29:12	11:29:12	2.0.10.252	253		2	z	매소	NULL	NULL	NULL	85	1	121	NULL	NULL	NULL	KSY4	List2	NULL	NULL	NULL	NULL	NULL	NULL	NULL	NULL	NULL	1	z	1	3	819949	0	z	1013	820962
좌우반구com(CVF, UVF, BVF)_4	7	1	<?xml version="1.0"?>\n<Clock xmlns:dt="urn:schemas-microsoft-com:datatypes"><Description dt:dt="string">E-Prime Primary Realtime Clock</Description><StartTime><Timestamp dt:dt="int">0</Timestamp><DateUtc dt:dt="string">2020-10-07T02:29:12Z</DateUtc></StartTime><FrequencyChanges><FrequencyChange><Frequency dt:dt="r8">2699960000</Frequency><Timestamp dt:dt="r8">3.87915237561697E+15</Timestamp><Cur…	좌우반구com(CVF, UVF, BVF)_4-007-1	60.021	1.0.0.164	1	-1435750024	Professional	2.0.10.242	2.0.10.356	10-07-2020	2020-10-07 오전 2:29:12	11:29:12	2.0.10.252	307		1	{/}	모습	NULL	NULL	NULL	NULL	NULL	NULL	18	1	43	KSY2	List3	NULL	NULL	NULL	NULL	NULL	NULL	NULL	NULL	NULL	0	{/}	0	3	1106733	0		0	0
좌우반구com(CVF, UVF, BVF)_4	7	1	<?xml version="1.0"?>\n<Clock xmlns:dt="urn:schemas-microsoft-com:datatypes"><Description dt:dt="string">E-Prime Primary Realtime Clock</Description><StartTime><Timestamp dt:dt="int">0</Timestamp><DateUtc dt:dt="string">2020-10-07T02:29:12Z</DateUtc></StartTime><FrequencyChanges><FrequencyChange><Frequency dt:dt="r8">2699960000</Frequency><Timestamp dt:dt="r8">3.87915237561697E+15</Timestamp><Cur…	좌우반구com(CVF, UVF, BVF)_4-007-1	60.021	1.0.0.164	1	-1435750024	Professional	2.0.10.242	2.0.10.356	10-07-2020	2020-10-07 오전 2:29:12	11:29:12	2.0.10.252	64		1	{/}	모형	93	1	64	NULL	NULL	NULL	NULL	NULL	NULL	KSY3	List1	NULL	NULL	NULL	NULL	NULL	NULL	NULL	NULL	NULL	1	{/}	0	4	208512	0	{/}	368	208880
좌우반구com(CVF, UVF, BVF)_4	7	1	<?xml version="1.0"?>\n<Clock xmlns:dt="urn:schemas-microsoft-com:datatypes"><Description dt:dt="string">E-Prime Primary Realtime Clock</Description><StartTime><Timestamp dt:dt="int">0</Timestamp><DateUtc dt:dt="string">2020-10-07T02:29:12Z</DateUtc></StartTime><FrequencyChanges><FrequencyChange><Frequency dt:dt="r8">2699960000</Frequency><Timestamp dt:dt="r8">3.87915237561697E+15</Timestamp><Cur…	좌우반구com(CVF, UVF, BVF)_4-007-1	60.021	1.0.0.164	1	-1435750024	Professional	2.0.10.242	2.0.10.356	10-07-2020	2020-10-07 오전 2:29:12	11:29:12	2.0.10.252	91		2	z	목력	84	1	91	NULL	NULL	NULL	NULL	NULL	NULL	KSY3	List1	NULL	NULL	NULL	NULL	NULL	NULL	NULL	NULL	NULL	0	z	0	3	296198	0	{/}	473	296671
좌우반구com(CVF, UVF, BVF)_4	7	1	<?xml version="1.0"?>\n<Clock xmlns:dt="urn:schemas-microsoft-com:datatypes"><Description dt:dt="string">E-Prime Primary Realtime Clock</Description><StartTime><Timestamp dt:dt="int">0</Timestamp><DateUtc dt:dt="string">2020-10-07T02:29:12Z</DateUtc></StartTime><FrequencyChanges><FrequencyChange><Frequency dt:dt="r8">2699960000</Frequency><Timestamp dt:dt="r8">3.87915237561697E+15</Timestamp><Cur…	좌우반구com(CVF, UVF, BVF)_4-007-1	60.021	1.0.0.164	1	-1435750024	Professional	2.0.10.242	2.0.10.356	10-07-2020	2020-10-07 오전 2:29:12	11:29:12	2.0.10.252	229		1	{/}	목록	NULL	NULL	NULL	115	1	97	NULL	NULL	NULL	KSY3	List2	NULL	NULL	NULL	NULL	NULL	NULL	NULL	NULL	NULL	1	{/}	0	4	745159	0	{/}	292	745451
좌우반구com(CVF, UVF, BVF)_4	7	1	<?xml version="1.0"?>\n<Clock xmlns:dt="urn:schemas-microsoft-com:datatypes"><Description dt:dt="string">E-Prime Primary Realtime Clock</Description><StartTime><Timestamp dt:dt="int">0</Timestamp><DateUtc dt:dt="string">2020-10-07T02:29:12Z</DateUtc></StartTime><FrequencyChanges><FrequencyChange><Frequency dt:dt="r8">2699960000</Frequency><Timestamp dt:dt="r8">3.87915237561697E+15</Timestamp><Cur…	좌우반구com(CVF, UVF, BVF)_4-007-1	60.021	1.0.0.164	1	-1435750024	Professional	2.0.10.242	2.0.10.356	10-07-2020	2020-10-07 오전 2:29:12	11:29:12	2.0.10.252	231		1	{/}	목적	NULL	NULL	NULL	64	1	99	NULL	NULL	NULL	KSY3	List2	NULL	NULL	NULL	NULL	NULL	NULL	NULL	NULL	NULL	1	{/}	0	3	751856	0	{/}	203	752059
좌우반구com(CVF, UVF, BVF)_4	7	1	<?xml version="1.0"?>\n<Clock xmlns:dt="urn:schemas-microsoft-com:datatypes"><Description dt:dt="string">E-Prime Primary Realtime Clock</Description><StartTime><Timestamp dt:dt="int">0</Timestamp><DateUtc dt:dt="string">2020-10-07T02:29:12Z</DateUtc></StartTime><FrequencyChanges><FrequencyChange><Frequency dt:dt="r8">2699960000</Frequency><Timestamp dt:dt="r8">3.87915237561697E+15</Timestamp><Cur…	좌우반구com(CVF, UVF, BVF)_4-007-1	60.021	1.0.0.164	1	-1435750024	Professional	2.0.10.242	2.0.10.356	10-07-2020	2020-10-07 오전 2:29:12	11:29:12	2.0.10.252	188		2	z	목퇴	NULL	NULL	NULL	109	1	56	NULL	NULL	NULL	KSY2	List2	NULL	NULL	NULL	NULL	NULL	NULL	NULL	NULL	NULL	0	z	0	4	616187	0		0	0
좌우반구com(CVF, UVF, BVF)_4	7	1	<?xml version="1.0"?>\n<Clock xmlns:dt="urn:schemas-microsoft-com:datatypes"><Description dt:dt="string">E-Prime Primary Realtime Clock</Description><StartTime><Timestamp dt:dt="int">0</Timestamp><DateUtc dt:dt="string">2020-10-07T02:29:12Z</DateUtc></StartTime><FrequencyChanges><FrequencyChange><Frequency dt:dt="r8">2699960000</Frequency><Timestamp dt:dt="r8">3.87915237561697E+15</Timestamp><Cur…	좌우반구com(CVF, UVF, BVF)_4-007-1	60.021	1.0.0.164	1	-1435750024	Professional	2.0.10.242	2.0.10.356	10-07-2020	2020-10-07 오전 2:29:12	11:29:12	2.0.10.252	39		2	z	무록	46	1	39	NULL	NULL	NULL	NULL	NULL	NULL	KSY4	List1	NULL	NULL	NULL	NULL	NULL	NULL	NULL	NULL	NULL	1	z	0	3	137103	0	z	498	137601
좌우반구com(CVF, UVF, BVF)_4	7	1	<?xml version="1.0"?>\n<Clock xmlns:dt="urn:schemas-microsoft-com:datatypes"><Description dt:dt="string">E-Prime Primary Realtime Clock</Description><StartTime><Timestamp dt:dt="int">0</Timestamp><DateUtc dt:dt="string">2020-10-07T02:29:12Z</DateUtc></StartTime><FrequencyChanges><FrequencyChange><Frequency dt:dt="r8">2699960000</Frequency><Timestamp dt:dt="r8">3.87915237561697E+15</Timestamp><Cur…	좌우반구com(CVF, UVF, BVF)_4-007-1	60.021	1.0.0.164	1	-1435750024	Professional	2.0.10.242	2.0.10.356	10-07-2020	2020-10-07 오전 2:29:12	11:29:12	2.0.10.252	53		1	{/}	무엇	52	1	53	NULL	NULL	NULL	NULL	NULL	NULL	KSY3	List1	NULL	NULL	NULL	NULL	NULL	NULL	NULL	NULL	NULL	1	{/}	0	4	176873	0	{/}	607	177480
좌우반구com(CVF, UVF, BVF)_4	7	1	<?xml version="1.0"?>\n<Clock xmlns:dt="urn:schemas-microsoft-com:datatypes"><Description dt:dt="string">E-Prime Primary Realtime Clock</Description><StartTime><Timestamp dt:dt="int">0</Timestamp><DateUtc dt:dt="string">2020-10-07T02:29:12Z</DateUtc></StartTime><FrequencyChanges><FrequencyChange><Frequency dt:dt="r8">2699960000</Frequency><Timestamp dt:dt="r8">3.87915237561697E+15</Timestamp><Cur…	좌우반구com(CVF, UVF, BVF)_4-007-1	60.021	1.0.0.164	1	-1435750024	Professional	2.0.10.242	2.0.10.356	10-07-2020	2020-10-07 오전 2:29:12	11:29:12	2.0.10.252	26		1	{/}	무형	73	1	26	NULL	NULL	NULL	NULL	NULL	NULL	KSY3	List1	NULL	NULL	NULL	NULL	NULL	NULL	NULL	NULL	NULL	1	{/}	0	3	101465	0	{/}	616	102081
좌우반구com(CVF, UVF, BVF)_4	7	1	<?xml version="1.0"?>\n<Clock xmlns:dt="urn:schemas-microsoft-com:datatypes"><Description dt:dt="string">E-Prime Primary Realtime Clock</Description><StartTime><Timestamp dt:dt="int">0</Timestamp><DateUtc dt:dt="string">2020-10-07T02:29:12Z</DateUtc></StartTime><FrequencyChanges><FrequencyChange><Frequency dt:dt="r8">2699960000</Frequency><Timestamp dt:dt="r8">3.87915237561697E+15</Timestamp><Cur…	좌우반구com(CVF, UVF, BVF)_4-007-1	60.021	1.0.0.164	1	-1435750024	Professional	2.0.10.242	2.0.10.356	10-07-2020	2020-10-07 오전 2:29:12	11:29:12	2.0.10.252	55		1	{/}	물건	27	1	55	NULL	NULL	NULL	NULL	NULL	NULL	KSY3	List1	NULL	NULL	NULL	NULL	NULL	NULL	NULL	NULL	NULL	1	{/}	0	3	182404	0	{/}	372	182776
좌우반구com(CVF, UVF, BVF)_4	7	1	<?xml version="1.0"?>\n<Clock xmlns:dt="urn:schemas-microsoft-com:datatypes"><Description dt:dt="string">E-Prime Primary Realtime Clock</Description><StartTime><Timestamp dt:dt="int">0</Timestamp><DateUtc dt:dt="string">2020-10-07T02:29:12Z</DateUtc></StartTime><FrequencyChanges><FrequencyChange><Frequency dt:dt="r8">2699960000</Frequency><Timestamp dt:dt="r8">3.87915237561697E+15</Timestamp><Cur…	좌우반구com(CVF, UVF, BVF)_4-007-1	60.021	1.0.0.164	1	-1435750024	Professional	2.0.10.242	2.0.10.356	10-07-2020	2020-10-07 오전 2:29:12	11:29:12	2.0.10.252	286		2	z	미략	NULL	NULL	NULL	NULL	NULL	NULL	103	1	22	KSY4	List3	NULL	NULL	NULL	NULL	NULL	NULL	NULL	NULL	NULL	0	z	0	4	1033309	0		0	0
좌우반구com(CVF, UVF, BVF)_4	7	1	<?xml version="1.0"?>\n<Clock xmlns:dt="urn:schemas-microsoft-com:datatypes"><Description dt:dt="string">E-Prime Primary Realtime Clock</Description><StartTime><Timestamp dt:dt="int">0</Timestamp><DateUtc dt:dt="string">2020-10-07T02:29:12Z</DateUtc></StartTime><FrequencyChanges><FrequencyChange><Frequency dt:dt="r8">2699960000</Frequency><Timestamp dt:dt="r8">3.87915237561697E+15</Timestamp><Cur…	좌우반구com(CVF, UVF, BVF)_4-007-1	60.021	1.0.0.164	1	-1435750024	Professional	2.0.10.242	2.0.10.356	10-07-2020	2020-10-07 오전 2:29:12	11:29:12	2.0.10.252	10		1	{/}	밀수	124	1	10	NULL	NULL	NULL	NULL	NULL	NULL	KSY3	List1	NULL	NULL	NULL	NULL	NULL	NULL	NULL	NULL	NULL	0	{/}	0	3	58297	0	z	936	59233
좌우반구com(CVF, UVF, BVF)_4	7	1	<?xml version="1.0"?>\n<Clock xmlns:dt="urn:schemas-microsoft-com:datatypes"><Description dt:dt="string">E-Prime Primary Realtime Clock</Description><StartTime><Timestamp dt:dt="int">0</Timestamp><DateUtc dt:dt="string">2020-10-07T02:29:12Z</DateUtc></StartTime><FrequencyChanges><FrequencyChange><Frequency dt:dt="r8">2699960000</Frequency><Timestamp dt:dt="r8">3.87915237561697E+15</Timestamp><Cur…	좌우반구com(CVF, UVF, BVF)_4-007-1	60.021	1.0.0.164	1	-1435750024	Professional	2.0.10.242	2.0.10.356	10-07-2020	2020-10-07 오전 2:29:12	11:29:12	2.0.10.252	122		2	z	밀헤	53	1	122	NULL	NULL	NULL	NULL	NULL	NULL	KSY3	List1	NULL	NULL	NULL	NULL	NULL	NULL	NULL	NULL	NULL	1	z	0	3	391098	0	z	596	391694
좌우반구com(CVF, UVF, BVF)_4	7	1	<?xml version="1.0"?>\n<Clock xmlns:dt="urn:schemas-microsoft-com:datatypes"><Description dt:dt="string">E-Prime Primary Realtime Clock</Description><StartTime><Timestamp dt:dt="int">0</Timestamp><DateUtc dt:dt="string">2020-10-07T02:29:12Z</DateUtc></StartTime><FrequencyChanges><FrequencyChange><Frequency dt:dt="r8">2699960000</Frequency><Timestamp dt:dt="r8">3.87915237561697E+15</Timestamp><Cur…	좌우반구com(CVF, UVF, BVF)_4-007-1	60.021	1.0.0.164	1	-1435750024	Professional	2.0.10.242	2.0.10.356	10-07-2020	2020-10-07 오전 2:29:12	11:29:12	2.0.10.252	396		2	z	박낌	NULL	NULL	NULL	NULL	NULL	NULL	129	1	132	KSY	List3	0		0	-1	1396699	183		0	0	0	z	1	3	1396882	0		0	0
좌우반구com(CVF, UVF, BVF)_4	7	1	<?xml version="1.0"?>\n<Clock xmlns:dt="urn:schemas-microsoft-com:datatypes"><Description dt:dt="string">E-Prime Primary Realtime Clock</Description><StartTime><Timestamp dt:dt="int">0</Timestamp><DateUtc dt:dt="string">2020-10-07T02:29:12Z</DateUtc></StartTime><FrequencyChanges><FrequencyChange><Frequency dt:dt="r8">2699960000</Frequency><Timestamp dt:dt="r8">3.87915237561697E+15</Timestamp><Cur…	좌우반구com(CVF, UVF, BVF)_4-007-1	60.021	1.0.0.164	1	-1435750024	Professional	2.0.10.242	2.0.10.356	10-07-2020	2020-10-07 오전 2:29:12	11:29:12	2.0.10.252	257		1	{/}	반응	NULL	NULL	NULL	30	1	125	NULL	NULL	NULL	KSY3	List2	NULL	NULL	NULL	NULL	NULL	NULL	NULL	NULL	NULL	1	{/}	0	3	832395	0	{/}	935	833330
좌우반구com(CVF, UVF, BVF)_4	7	1	<?xml version="1.0"?>\n<Clock xmlns:dt="urn:schemas-microsoft-com:datatypes"><Description dt:dt="string">E-Prime Primary Realtime Clock</Description><StartTime><Timestamp dt:dt="int">0</Timestamp><DateUtc dt:dt="string">2020-10-07T02:29:12Z</DateUtc></StartTime><FrequencyChanges><FrequencyChange><Frequency dt:dt="r8">2699960000</Frequency><Timestamp dt:dt="r8">3.87915237561697E+15</Timestamp><Cur…	좌우반구com(CVF, UVF, BVF)_4-007-1	60.021	1.0.0.164	1	-1435750024	Professional	2.0.10.242	2.0.10.356	10-07-2020	2020-10-07 오전 2:29:12	11:29:12	2.0.10.252	352		1	{/}	발길	NULL	NULL	NULL	NULL	NULL	NULL	60	1	88	KSY3	List3	NULL	NULL	NULL	NULL	NULL	NULL	NULL	NULL	NULL	0	{/}	0	3	1252716	0	z	938	1253654
좌우반구com(CVF, UVF, BVF)_4	7	1	<?xml version="1.0"?>\n<Clock xmlns:dt="urn:schemas-microsoft-com:datatypes"><Description dt:dt="string">E-Prime Primary Realtime Clock</Description><StartTime><Timestamp dt:dt="int">0</Timestamp><DateUtc dt:dt="string">2020-10-07T02:29:12Z</DateUtc></StartTime><FrequencyChanges><FrequencyChange><Frequency dt:dt="r8">2699960000</Frequency><Timestamp dt:dt="r8">3.87915237561697E+15</Timestamp><Cur…	좌우반구com(CVF, UVF, BVF)_4-007-1	60.021	1.0.0.164	1	-1435750024	Professional	2.0.10.242	2.0.10.356	10-07-2020	2020-10-07 오전 2:29:12	11:29:12	2.0.10.252	296		2	z	발보	NULL	NULL	NULL	NULL	NULL	NULL	116	1	32	KSY2	List3	NULL	NULL	NULL	NULL	NULL	NULL	NULL	NULL	NULL	1	z	0	4	1069813	0	z	667	1070480
좌우반구com(CVF, UVF, BVF)_4	7	1	<?xml version="1.0"?>\n<Clock xmlns:dt="urn:schemas-microsoft-com:datatypes"><Description dt:dt="string">E-Prime Primary Realtime Clock</Description><StartTime><Timestamp dt:dt="int">0</Timestamp><DateUtc dt:dt="string">2020-10-07T02:29:12Z</DateUtc></StartTime><FrequencyChanges><FrequencyChange><Frequency dt:dt="r8">2699960000</Frequency><Timestamp dt:dt="r8">3.87915237561697E+15</Timestamp><Cur…	좌우반구com(CVF, UVF, BVF)_4-007-1	60.021	1.0.0.164	1	-1435750024	Professional	2.0.10.242	2.0.10.356	10-07-2020	2020-10-07 오전 2:29:12	11:29:12	2.0.10.252	24		2	z	발횟	62	1	24	NULL	NULL	NULL	NULL	NULL	NULL	KSY4	List1	NULL	NULL	NULL	NULL	NULL	NULL	NULL	NULL	NULL	1	z	0	4	95901	0	z	550	96451
좌우반구com(CVF, UVF, BVF)_4	7	1	<?xml version="1.0"?>\n<Clock xmlns:dt="urn:schemas-microsoft-com:datatypes"><Description dt:dt="string">E-Prime Primary Realtime Clock</Description><StartTime><Timestamp dt:dt="int">0</Timestamp><DateUtc dt:dt="string">2020-10-07T02:29:12Z</DateUtc></StartTime><FrequencyChanges><FrequencyChange><Frequency dt:dt="r8">2699960000</Frequency><Timestamp dt:dt="r8">3.87915237561697E+15</Timestamp><Cur…	좌우반구com(CVF, UVF, BVF)_4-007-1	60.021	1.0.0.164	1	-1435750024	Professional	2.0.10.242	2.0.10.356	10-07-2020	2020-10-07 오전 2:29:12	11:29:12	2.0.10.252	295		1	{/}	방법	NULL	NULL	NULL	NULL	NULL	NULL	12	1	31	KSY3	List3	NULL	NULL	NULL	NULL	NULL	NULL	NULL	NULL	NULL	0	{/}	1	3	1067030	0	z	578	1067608
좌우반구com(CVF, UVF, BVF)_4	7	1	<?xml version="1.0"?>\n<Clock xmlns:dt="urn:schemas-microsoft-com:datatypes"><Description dt:dt="string">E-Prime Primary Realtime Clock</Description><StartTime><Timestamp dt:dt="int">0</Timestamp><DateUtc dt:dt="string">2020-10-07T02:29:12Z</DateUtc></StartTime><FrequencyChanges><FrequencyChange><Frequency dt:dt="r8">2699960000</Frequency><Timestamp dt:dt="r8">3.87915237561697E+15</Timestamp><Cur…	좌우반구com(CVF, UVF, BVF)_4-007-1	60.021	1.0.0.164	1	-1435750024	Professional	2.0.10.242	2.0.10.356	10-07-2020	2020-10-07 오전 2:29:12	11:29:12	2.0.10.252	277		2	z	배심	NULL	NULL	NULL	NULL	NULL	NULL	107	1	13	KSY2	List3	NULL	NULL	NULL	NULL	NULL	NULL	NULL	NULL	NULL	0	z	1	3	1005218	0	{/}	1087	1006305
좌우반구com(CVF, UVF, BVF)_4	7	1	<?xml version="1.0"?>\n<Clock xmlns:dt="urn:schemas-microsoft-com:datatypes"><Description dt:dt="string">E-Prime Primary Realtime Clock</Description><StartTime><Timestamp dt:dt="int">0</Timestamp><DateUtc dt:dt="string">2020-10-07T02:29:12Z</DateUtc></StartTime><FrequencyChanges><FrequencyChange><Frequency dt:dt="r8">2699960000</Frequency><Timestamp dt:dt="r8">3.87915237561697E+15</Timestamp><Cur…	좌우반구com(CVF, UVF, BVF)_4-007-1	60.021	1.0.0.164	1	-1435750024	Professional	2.0.10.242	2.0.10.356	10-07-2020	2020-10-07 오전 2:29:12	11:29:12	2.0.10.252	54		2	z	버구	90	1	54	NULL	NULL	NULL	NULL	NULL	NULL	KSY3	List1	NULL	NULL	NULL	NULL	NULL	NULL	NULL	NULL	NULL	1	z	0	3	179688	0	z	512	180200
좌우반구com(CVF, UVF, BVF)_4	7	1	<?xml version="1.0"?>\n<Clock xmlns:dt="urn:schemas-microsoft-com:datatypes"><Description dt:dt="string">E-Prime Primary Realtime Clock</Description><StartTime><Timestamp dt:dt="int">0</Timestamp><DateUtc dt:dt="string">2020-10-07T02:29:12Z</DateUtc></StartTime><FrequencyChanges><FrequencyChange><Frequency dt:dt="r8">2699960000</Frequency><Timestamp dt:dt="r8">3.87915237561697E+15</Timestamp><Cur…	좌우반구com(CVF, UVF, BVF)_4-007-1	60.021	1.0.0.164	1	-1435750024	Professional	2.0.10.242	2.0.10.356	10-07-2020	2020-10-07 오전 2:29:12	11:29:12	2.0.10.252	203		1	{/}	버스	NULL	NULL	NULL	108	1	71	NULL	NULL	NULL	KSY3	List2	NULL	NULL	NULL	NULL	NULL	NULL	NULL	NULL	NULL	1	{/}	0	3	662904	0	{/}	292	663196
좌우반구com(CVF, UVF, BVF)_4	7	1	<?xml version="1.0"?>\n<Clock xmlns:dt="urn:schemas-microsoft-com:datatypes"><Description dt:dt="string">E-Prime Primary Realtime Clock</Description><StartTime><Timestamp dt:dt="int">0</Timestamp><DateUtc dt:dt="string">2020-10-07T02:29:12Z</DateUtc></StartTime><FrequencyChanges><FrequencyChange><Frequency dt:dt="r8">2699960000</Frequency><Timestamp dt:dt="r8">3.87915237561697E+15</Timestamp><Cur…	좌우반구com(CVF, UVF, BVF)_4-007-1	60.021	1.0.0.164	1	-1435750024	Professional	2.0.10.242	2.0.10.356	10-07-2020	2020-10-07 오전 2:29:12	11:29:12	2.0.10.252	57		2	z	버현	34	1	57	NULL	NULL	NULL	NULL	NULL	NULL	KSY2	List1	NULL	NULL	NULL	NULL	NULL	NULL	NULL	NULL	NULL	1	z	0	3	187652	0	z	660	188312
좌우반구com(CVF, UVF, BVF)_4	7	1	<?xml version="1.0"?>\n<Clock xmlns:dt="urn:schemas-microsoft-com:datatypes"><Description dt:dt="string">E-Prime Primary Realtime Clock</Description><StartTime><Timestamp dt:dt="int">0</Timestamp><DateUtc dt:dt="string">2020-10-07T02:29:12Z</DateUtc></StartTime><FrequencyChanges><FrequencyChange><Frequency dt:dt="r8">2699960000</Frequency><Timestamp dt:dt="r8">3.87915237561697E+15</Timestamp><Cur…	좌우반구com(CVF, UVF, BVF)_4-007-1	60.021	1.0.0.164	1	-1435750024	Professional	2.0.10.242	2.0.10.356	10-07-2020	2020-10-07 오전 2:29:12	11:29:12	2.0.10.252	107		2	z	법낌	54	1	107	NULL	NULL	NULL	NULL	NULL	NULL	KSY3	List1	NULL	NULL	NULL	NULL	NULL	NULL	NULL	NULL	NULL	0	z	0	3	345114	0		0	0
좌우반구com(CVF, UVF, BVF)_4	7	1	<?xml version="1.0"?>\n<Clock xmlns:dt="urn:schemas-microsoft-com:datatypes"><Description dt:dt="string">E-Prime Primary Realtime Clock</Description><StartTime><Timestamp dt:dt="int">0</Timestamp><DateUtc dt:dt="string">2020-10-07T02:29:12Z</DateUtc></StartTime><FrequencyChanges><FrequencyChange><Frequency dt:dt="r8">2699960000</Frequency><Timestamp dt:dt="r8">3.87915237561697E+15</Timestamp><Cur…	좌우반구com(CVF, UVF, BVF)_4-007-1	60.021	1.0.0.164	1	-1435750024	Professional	2.0.10.242	2.0.10.356	10-07-2020	2020-10-07 오전 2:29:12	11:29:12	2.0.10.252	81		1	{/}	별개	131	1	81	NULL	NULL	NULL	NULL	NULL	NULL	KSY3	List1	NULL	NULL	NULL	NULL	NULL	NULL	NULL	NULL	NULL	0	{/}	0	3	260077	0		0	0
좌우반구com(CVF, UVF, BVF)_4	7	1	<?xml version="1.0"?>\n<Clock xmlns:dt="urn:schemas-microsoft-com:datatypes"><Description dt:dt="string">E-Prime Primary Realtime Clock</Description><StartTime><Timestamp dt:dt="int">0</Timestamp><DateUtc dt:dt="string">2020-10-07T02:29:12Z</DateUtc></StartTime><FrequencyChanges><FrequencyChange><Frequency dt:dt="r8">2699960000</Frequency><Timestamp dt:dt="r8">3.87915237561697E+15</Timestamp><Cur…	좌우반구com(CVF, UVF, BVF)_4-007-1	60.021	1.0.0.164	1	-1435750024	Professional	2.0.10.242	2.0.10.356	10-07-2020	2020-10-07 오전 2:29:12	11:29:12	2.0.10.252	283		1	{/}	별미	NULL	NULL	NULL	NULL	NULL	NULL	92	1	19	KSY3	List3	NULL	NULL	NULL	NULL	NULL	NULL	NULL	NULL	NULL	0	{/}	0	4	1022063	0	z	650	1022713
좌우반구com(CVF, UVF, BVF)_4	7	1	<?xml version="1.0"?>\n<Clock xmlns:dt="urn:schemas-microsoft-com:datatypes"><Description dt:dt="string">E-Prime Primary Realtime Clock</Description><StartTime><Timestamp dt:dt="int">0</Timestamp><DateUtc dt:dt="string">2020-10-07T02:29:12Z</DateUtc></StartTime><FrequencyChanges><FrequencyChange><Frequency dt:dt="r8">2699960000</Frequency><Timestamp dt:dt="r8">3.87915237561697E+15</Timestamp><Cur…	좌우반구com(CVF, UVF, BVF)_4-007-1	60.021	1.0.0.164	1	-1435750024	Professional	2.0.10.242	2.0.10.356	10-07-2020	2020-10-07 오전 2:29:12	11:29:12	2.0.10.252	208		1	{/}	보고	NULL	NULL	NULL	29	1	76	NULL	NULL	NULL	KSY3	List2	NULL	NULL	NULL	NULL	NULL	NULL	NULL	NULL	NULL	1	{/}	0	4	676716	0	{/}	352	677068
좌우반구com(CVF, UVF, BVF)_4	7	1	<?xml version="1.0"?>\n<Clock xmlns:dt="urn:schemas-microsoft-com:datatypes"><Description dt:dt="string">E-Prime Primary Realtime Clock</Description><StartTime><Timestamp dt:dt="int">0</Timestamp><DateUtc dt:dt="string">2020-10-07T02:29:12Z</DateUtc></StartTime><FrequencyChanges><FrequencyChange><Frequency dt:dt="r8">2699960000</Frequency><Timestamp dt:dt="r8">3.87915237561697E+15</Timestamp><Cur…	좌우반구com(CVF, UVF, BVF)_4-007-1	60.021	1.0.0.164	1	-1435750024	Professional	2.0.10.242	2.0.10.356	10-07-2020	2020-10-07 오전 2:29:12	11:29:12	2.0.10.252	157		1	{/}	본인	NULL	NULL	NULL	86	1	25	NULL	NULL	NULL	KSY3	List2	NULL	NULL	NULL	NULL	NULL	NULL	NULL	NULL	NULL	1	{/}	0	4	508591	0	{/}	470	509061
좌우반구com(CVF, UVF, BVF)_4	7	1	<?xml version="1.0"?>\n<Clock xmlns:dt="urn:schemas-microsoft-com:datatypes"><Description dt:dt="string">E-Prime Primary Realtime Clock</Description><StartTime><Timestamp dt:dt="int">0</Timestamp><DateUtc dt:dt="string">2020-10-07T02:29:12Z</DateUtc></StartTime><FrequencyChanges><FrequencyChange><Frequency dt:dt="r8">2699960000</Frequency><Timestamp dt:dt="r8">3.87915237561697E+15</Timestamp><Cur…	좌우반구com(CVF, UVF, BVF)_4-007-1	60.021	1.0.0.164	1	-1435750024	Professional	2.0.10.242	2.0.10.356	10-07-2020	2020-10-07 오전 2:29:12	11:29:12	2.0.10.252	236		2	z	본중	NULL	NULL	NULL	1	1	104	NULL	NULL	NULL	KSY2	List2	NULL	NULL	NULL	NULL	NULL	NULL	NULL	NULL	NULL	0	z	0	3	769600	0	{/}	403	770003
좌우반구com(CVF, UVF, BVF)_4	7	1	<?xml version="1.0"?>\n<Clock xmlns:dt="urn:schemas-microsoft-com:datatypes"><Description dt:dt="string">E-Prime Primary Realtime Clock</Description><StartTime><Timestamp dt:dt="int">0</Timestamp><DateUtc dt:dt="string">2020-10-07T02:29:12Z</DateUtc></StartTime><FrequencyChanges><FrequencyChange><Frequency dt:dt="r8">2699960000</Frequency><Timestamp dt:dt="r8">3.87915237561697E+15</Timestamp><Cur…	좌우반구com(CVF, UVF, BVF)_4-007-1	60.021	1.0.0.164	1	-1435750024	Professional	2.0.10.242	2.0.10.356	10-07-2020	2020-10-07 오전 2:29:12	11:29:12	2.0.10.252	162		1	{/}	봉사	NULL	NULL	NULL	102	1	30	NULL	NULL	NULL	KSY3	List2	NULL	NULL	NULL	NULL	NULL	NULL	NULL	NULL	NULL	1	{/}	0	4	528051	0	{/}	362	528413
좌우반구com(CVF, UVF, BVF)_4	7	1	<?xml version="1.0"?>\n<Clock xmlns:dt="urn:schemas-microsoft-com:datatypes"><Description dt:dt="string">E-Prime Primary Realtime Clock</Description><StartTime><Timestamp dt:dt="int">0</Timestamp><DateUtc dt:dt="string">2020-10-07T02:29:12Z</DateUtc></StartTime><FrequencyChanges><FrequencyChange><Frequency dt:dt="r8">2699960000</Frequency><Timestamp dt:dt="r8">3.87915237561697E+15</Timestamp><Cur…	좌우반구com(CVF, UVF, BVF)_4-007-1	60.021	1.0.0.164	1	-1435750024	Professional	2.0.10.242	2.0.10.356	10-07-2020	2020-10-07 오전 2:29:12	11:29:12	2.0.10.252	278		2	z	봉택	NULL	NULL	NULL	NULL	NULL	NULL	57	1	14	KSY2	List3	NULL	NULL	NULL	NULL	NULL	NULL	NULL	NULL	NULL	1	z	0	4	1008501	0	z	460	1008961
좌우반구com(CVF, UVF, BVF)_4	7	1	<?xml version="1.0"?>\n<Clock xmlns:dt="urn:schemas-microsoft-com:datatypes"><Description dt:dt="string">E-Prime Primary Realtime Clock</Description><StartTime><Timestamp dt:dt="int">0</Timestamp><DateUtc dt:dt="string">2020-10-07T02:29:12Z</DateUtc></StartTime><FrequencyChanges><FrequencyChange><Frequency dt:dt="r8">2699960000</Frequency><Timestamp dt:dt="r8">3.87915237561697E+15</Timestamp><Cur…	좌우반구com(CVF, UVF, BVF)_4-007-1	60.021	1.0.0.164	1	-1435750024	Professional	2.0.10.242	2.0.10.356	10-07-2020	2020-10-07 오전 2:29:12	11:29:12	2.0.10.252	201		1	{/}	부대	NULL	NULL	NULL	14	1	69	NULL	NULL	NULL	KSY3	List2	NULL	NULL	NULL	NULL	NULL	NULL	NULL	NULL	NULL	1	{/}	0	3	657789	0	{/}	375	658164
좌우반구com(CVF, UVF, BVF)_4	7	1	<?xml version="1.0"?>\n<Clock xmlns:dt="urn:schemas-microsoft-com:datatypes"><Description dt:dt="string">E-Prime Primary Realtime Clock</Description><StartTime><Timestamp dt:dt="int">0</Timestamp><DateUtc dt:dt="string">2020-10-07T02:29:12Z</DateUtc></StartTime><FrequencyChanges><FrequencyChange><Frequency dt:dt="r8">2699960000</Frequency><Timestamp dt:dt="r8">3.87915237561697E+15</Timestamp><Cur…	좌우반구com(CVF, UVF, BVF)_4-007-1	60.021	1.0.0.164	1	-1435750024	Professional	2.0.10.242	2.0.10.356	10-07-2020	2020-10-07 오전 2:29:12	11:29:12	2.0.10.252	270		1	{/}	부스	NULL	NULL	NULL	NULL	NULL	NULL	133	1	6	KSY3	List3	NULL	NULL	NULL	NULL	NULL	NULL	NULL	NULL	NULL	1	{/}	0	3	981010	0	{/}	855	981865
좌우반구com(CVF, UVF, BVF)_4	7	1	<?xml version="1.0"?>\n<Clock xmlns:dt="urn:schemas-microsoft-com:datatypes"><Description dt:dt="string">E-Prime Primary Realtime Clock</Description><StartTime><Timestamp dt:dt="int">0</Timestamp><DateUtc dt:dt="string">2020-10-07T02:29:12Z</DateUtc></StartTime><FrequencyChanges><FrequencyChange><Frequency dt:dt="r8">2699960000</Frequency><Timestamp dt:dt="r8">3.87915237561697E+15</Timestamp><Cur…	좌우반구com(CVF, UVF, BVF)_4-007-1	60.021	1.0.0.164	1	-1435750024	Professional	2.0.10.242	2.0.10.356	10-07-2020	2020-10-07 오전 2:29:12	11:29:12	2.0.10.252	86		2	z	분낌	81	1	86	NULL	NULL	NULL	NULL	NULL	NULL	KSY	List1	0		1	-1	278037	184		0	0	0	z	0	4	278221	0		0	0
좌우반구com(CVF, UVF, BVF)_4	7	1	<?xml version="1.0"?>\n<Clock xmlns:dt="urn:schemas-microsoft-com:datatypes"><Description dt:dt="string">E-Prime Primary Realtime Clock</Description><StartTime><Timestamp dt:dt="int">0</Timestamp><DateUtc dt:dt="string">2020-10-07T02:29:12Z</DateUtc></StartTime><FrequencyChanges><FrequencyChange><Frequency dt:dt="r8">2699960000</Frequency><Timestamp dt:dt="r8">3.87915237561697E+15</Timestamp><Cur…	좌우반구com(CVF, UVF, BVF)_4-007-1	60.021	1.0.0.164	1	-1435750024	Professional	2.0.10.242	2.0.10.356	10-07-2020	2020-10-07 오전 2:29:12	11:29:12	2.0.10.252	83		1	{/}	분류	75	1	83	NULL	NULL	NULL	NULL	NULL	NULL	KSY3	List1	NULL	NULL	NULL	NULL	NULL	NULL	NULL	NULL	NULL	1	{/}	0	3	268474	0	{/}	469	268943
좌우반구com(CVF, UVF, BVF)_4	7	1	<?xml version="1.0"?>\n<Clock xmlns:dt="urn:schemas-microsoft-com:datatypes"><Description dt:dt="string">E-Prime Primary Realtime Clock</Description><StartTime><Timestamp dt:dt="int">0</Timestamp><DateUtc dt:dt="string">2020-10-07T02:29:12Z</DateUtc></StartTime><FrequencyChanges><FrequencyChange><Frequency dt:dt="r8">2699960000</Frequency><Timestamp dt:dt="r8">3.87915237561697E+15</Timestamp><Cur…	좌우반구com(CVF, UVF, BVF)_4-007-1	60.021	1.0.0.164	1	-1435750024	Professional	2.0.10.242	2.0.10.356	10-07-2020	2020-10-07 오전 2:29:12	11:29:12	2.0.10.252	207		1	{/}	분석	NULL	NULL	NULL	75	1	75	NULL	NULL	NULL	KSY3	List2	NULL	NULL	NULL	NULL	NULL	NULL	NULL	NULL	NULL	1	{/}	0	3	674133	0	{/}	375	674508
좌우반구com(CVF, UVF, BVF)_4	7	1	<?xml version="1.0"?>\n<Clock xmlns:dt="urn:schemas-microsoft-com:datatypes"><Description dt:dt="string">E-Prime Primary Realtime Clock</Description><StartTime><Timestamp dt:dt="int">0</Timestamp><DateUtc dt:dt="string">2020-10-07T02:29:12Z</DateUtc></StartTime><FrequencyChanges><FrequencyChange><Frequency dt:dt="r8">2699960000</Frequency><Timestamp dt:dt="r8">3.87915237561697E+15</Timestamp><Cur…	좌우반구com(CVF, UVF, BVF)_4-007-1	60.021	1.0.0.164	1	-1435750024	Professional	2.0.10.242	2.0.10.356	10-07-2020	2020-10-07 오전 2:29:12	11:29:12	2.0.10.252	384		1	{/}	분포	NULL	NULL	NULL	NULL	NULL	NULL	23	1	120	KSY3	List3	NULL	NULL	NULL	NULL	NULL	NULL	NULL	NULL	NULL	1	{/}	1	3	1356396	0	{/}	289	1356685
좌우반구com(CVF, UVF, BVF)_4	7	1	<?xml version="1.0"?>\n<Clock xmlns:dt="urn:schemas-microsoft-com:datatypes"><Description dt:dt="string">E-Prime Primary Realtime Clock</Description><StartTime><Timestamp dt:dt="int">0</Timestamp><DateUtc dt:dt="string">2020-10-07T02:29:12Z</DateUtc></StartTime><FrequencyChanges><FrequencyChange><Frequency dt:dt="r8">2699960000</Frequency><Timestamp dt:dt="r8">3.87915237561697E+15</Timestamp><Cur…	좌우반구com(CVF, UVF, BVF)_4-007-1	60.021	1.0.0.164	1	-1435750024	Professional	2.0.10.242	2.0.10.356	10-07-2020	2020-10-07 오전 2:29:12	11:29:12	2.0.10.252	346		1	{/}	비교	NULL	NULL	NULL	NULL	NULL	NULL	130	1	82	KSY3	List3	NULL	NULL	NULL	NULL	NULL	NULL	NULL	NULL	NULL	1	{/}	0	3	1232473	0	{/}	318	1232791
좌우반구com(CVF, UVF, BVF)_4	7	1	<?xml version="1.0"?>\n<Clock xmlns:dt="urn:schemas-microsoft-com:datatypes"><Description dt:dt="string">E-Prime Primary Realtime Clock</Description><StartTime><Timestamp dt:dt="int">0</Timestamp><DateUtc dt:dt="string">2020-10-07T02:29:12Z</DateUtc></StartTime><FrequencyChanges><FrequencyChange><Frequency dt:dt="r8">2699960000</Frequency><Timestamp dt:dt="r8">3.87915237561697E+15</Timestamp><Cur…	좌우반구com(CVF, UVF, BVF)_4-007-1	60.021	1.0.0.164	1	-1435750024	Professional	2.0.10.242	2.0.10.356	10-07-2020	2020-10-07 오전 2:29:12	11:29:12	2.0.10.252	226		2	z	비껍	NULL	NULL	NULL	2	1	94	NULL	NULL	NULL	KSY4	List2	NULL	NULL	NULL	NULL	NULL	NULL	NULL	NULL	NULL	1	z	0	3	736728	0	z	1203	737931
좌우반구com(CVF, UVF, BVF)_4	7	1	<?xml version="1.0"?>\n<Clock xmlns:dt="urn:schemas-microsoft-com:datatypes"><Description dt:dt="string">E-Prime Primary Realtime Clock</Description><StartTime><Timestamp dt:dt="int">0</Timestamp><DateUtc dt:dt="string">2020-10-07T02:29:12Z</DateUtc></StartTime><FrequencyChanges><FrequencyChange><Frequency dt:dt="r8">2699960000</Frequency><Timestamp dt:dt="r8">3.87915237561697E+15</Timestamp><Cur…	좌우반구com(CVF, UVF, BVF)_4-007-1	60.021	1.0.0.164	1	-1435750024	Professional	2.0.10.242	2.0.10.356	10-07-2020	2020-10-07 오전 2:29:12	11:29:12	2.0.10.252	298		2	z	비략	NULL	NULL	NULL	NULL	NULL	NULL	111	1	34	KSY2	List3	NULL	NULL	NULL	NULL	NULL	NULL	NULL	NULL	NULL	0	z	0	3	1076877	0		0	0
좌우반구com(CVF, UVF, BVF)_4	7	1	<?xml version="1.0"?>\n<Clock xmlns:dt="urn:schemas-microsoft-com:datatypes"><Description dt:dt="string">E-Prime Primary Realtime Clock</Description><StartTime><Timestamp dt:dt="int">0</Timestamp><DateUtc dt:dt="string">2020-10-07T02:29:12Z</DateUtc></StartTime><FrequencyChanges><FrequencyChange><Frequency dt:dt="r8">2699960000</Frequency><Timestamp dt:dt="r8">3.87915237561697E+15</Timestamp><Cur…	좌우반구com(CVF, UVF, BVF)_4-007-1	60.021	1.0.0.164	1	-1435750024	Professional	2.0.10.242	2.0.10.356	10-07-2020	2020-10-07 오전 2:29:12	11:29:12	2.0.10.252	223		1	{/}	비상	NULL	NULL	NULL	6	1	91	NULL	NULL	NULL	KSY3	List2	NULL	NULL	NULL	NULL	NULL	NULL	NULL	NULL	NULL	1	{/}	0	3	728348	0	{/}	455	728803
좌우반구com(CVF, UVF, BVF)_4	7	1	<?xml version="1.0"?>\n<Clock xmlns:dt="urn:schemas-microsoft-com:datatypes"><Description dt:dt="string">E-Prime Primary Realtime Clock</Description><StartTime><Timestamp dt:dt="int">0</Timestamp><DateUtc dt:dt="string">2020-10-07T02:29:12Z</DateUtc></StartTime><FrequencyChanges><FrequencyChange><Frequency dt:dt="r8">2699960000</Frequency><Timestamp dt:dt="r8">3.87915237561697E+15</Timestamp><Cur…	좌우반구com(CVF, UVF, BVF)_4-007-1	60.021	1.0.0.164	1	-1435750024	Professional	2.0.10.242	2.0.10.356	10-07-2020	2020-10-07 오전 2:29:12	11:29:12	2.0.10.252	239		1	{/}	비용	NULL	NULL	NULL	8	1	107	NULL	NULL	NULL	KSY3	List2	NULL	NULL	NULL	NULL	NULL	NULL	NULL	NULL	NULL	1	{/}	0	4	779647	0	{/}	700	780347
좌우반구com(CVF, UVF, BVF)_4	7	1	<?xml version="1.0"?>\n<Clock xmlns:dt="urn:schemas-microsoft-com:datatypes"><Description dt:dt="string">E-Prime Primary Realtime Clock</Description><StartTime><Timestamp dt:dt="int">0</Timestamp><DateUtc dt:dt="string">2020-10-07T02:29:12Z</DateUtc></StartTime><FrequencyChanges><FrequencyChange><Frequency dt:dt="r8">2699960000</Frequency><Timestamp dt:dt="r8">3.87915237561697E+15</Timestamp><Cur…	좌우반구com(CVF, UVF, BVF)_4-007-1	60.021	1.0.0.164	1	-1435750024	Professional	2.0.10.242	2.0.10.356	10-07-2020	2020-10-07 오전 2:29:12	11:29:12	2.0.10.252	97		1	{/}	비판	31	1	97	NULL	NULL	NULL	NULL	NULL	NULL	KSY3	List1	NULL	NULL	NULL	NULL	NULL	NULL	NULL	NULL	NULL	0	{/}	0	3	313375	0		0	0
좌우반구com(CVF, UVF, BVF)_4	7	1	<?xml version="1.0"?>\n<Clock xmlns:dt="urn:schemas-microsoft-com:datatypes"><Description dt:dt="string">E-Prime Primary Realtime Clock</Description><StartTime><Timestamp dt:dt="int">0</Timestamp><DateUtc dt:dt="string">2020-10-07T02:29:12Z</DateUtc></StartTime><FrequencyChanges><FrequencyChange><Frequency dt:dt="r8">2699960000</Frequency><Timestamp dt:dt="r8">3.87915237561697E+15</Timestamp><Cur…	좌우반구com(CVF, UVF, BVF)_4-007-1	60.021	1.0.0.164	1	-1435750024	Professional	2.0.10.242	2.0.10.356	10-07-2020	2020-10-07 오전 2:29:12	11:29:12	2.0.10.252	78		1	{/}	빈도	132	1	78	NULL	NULL	NULL	NULL	NULL	NULL	KSY3	List1	NULL	NULL	NULL	NULL	NULL	NULL	NULL	NULL	NULL	1	{/}	1	3	251846	0	{/}	313	252159
좌우반구com(CVF, UVF, BVF)_4	7	1	<?xml version="1.0"?>\n<Clock xmlns:dt="urn:schemas-microsoft-com:datatypes"><Description dt:dt="string">E-Prime Primary Realtime Clock</Description><StartTime><Timestamp dt:dt="int">0</Timestamp><DateUtc dt:dt="string">2020-10-07T02:29:12Z</DateUtc></StartTime><FrequencyChanges><FrequencyChange><Frequency dt:dt="r8">2699960000</Frequency><Timestamp dt:dt="r8">3.87915237561697E+15</Timestamp><Cur…	좌우반구com(CVF, UVF, BVF)_4-007-1	60.021	1.0.0.164	1	-1435750024	Professional	2.0.10.242	2.0.10.356	10-07-2020	2020-10-07 오전 2:29:12	11:29:12	2.0.10.252	27		2	z	빈략	24	1	27	NULL	NULL	NULL	NULL	NULL	NULL	KSY	List1	0		0	0	104098	183		0	0	1	z	0	3	104281	0	z	426	104707
좌우반구com(CVF, UVF, BVF)_4	7	1	<?xml version="1.0"?>\n<Clock xmlns:dt="urn:schemas-microsoft-com:datatypes"><Description dt:dt="string">E-Prime Primary Realtime Clock</Description><StartTime><Timestamp dt:dt="int">0</Timestamp><DateUtc dt:dt="string">2020-10-07T02:29:12Z</DateUtc></StartTime><FrequencyChanges><FrequencyChange><Frequency dt:dt="r8">2699960000</Frequency><Timestamp dt:dt="r8">3.87915237561697E+15</Timestamp><Cur…	좌우반구com(CVF, UVF, BVF)_4-007-1	60.021	1.0.0.164	1	-1435750024	Professional	2.0.10.242	2.0.10.356	10-07-2020	2020-10-07 오전 2:29:12	11:29:12	2.0.10.252	59		2	z	빈비	38	1	59	NULL	NULL	NULL	NULL	NULL	NULL	KSY	List1	0		0	-1	193150	183		0	0	1	z	1	3	193333	0	z	635	193968
좌우반구com(CVF, UVF, BVF)_4	7	1	<?xml version="1.0"?>\n<Clock xmlns:dt="urn:schemas-microsoft-com:datatypes"><Description dt:dt="string">E-Prime Primary Realtime Clock</Description><StartTime><Timestamp dt:dt="int">0</Timestamp><DateUtc dt:dt="string">2020-10-07T02:29:12Z</DateUtc></StartTime><FrequencyChanges><FrequencyChange><Frequency dt:dt="r8">2699960000</Frequency><Timestamp dt:dt="r8">3.87915237561697E+15</Timestamp><Cur…	좌우반구com(CVF, UVF, BVF)_4-007-1	60.021	1.0.0.164	1	-1435750024	Professional	2.0.10.242	2.0.10.356	10-07-2020	2020-10-07 오전 2:29:12	11:29:12	2.0.10.252	79		2	z	빈종	83	1	79	NULL	NULL	NULL	NULL	NULL	NULL	KSY2	List1	NULL	NULL	NULL	NULL	NULL	NULL	NULL	NULL	NULL	1	z	0	3	254362	0	z	822	255184
좌우반구com(CVF, UVF, BVF)_4	7	1	<?xml version="1.0"?>\n<Clock xmlns:dt="urn:schemas-microsoft-com:datatypes"><Description dt:dt="string">E-Prime Primary Realtime Clock</Description><StartTime><Timestamp dt:dt="int">0</Timestamp><DateUtc dt:dt="string">2020-10-07T02:29:12Z</DateUtc></StartTime><FrequencyChanges><FrequencyChange><Frequency dt:dt="r8">2699960000</Frequency><Timestamp dt:dt="r8">3.87915237561697E+15</Timestamp><Cur…	좌우반구com(CVF, UVF, BVF)_4-007-1	60.021	1.0.0.164	1	-1435750024	Professional	2.0.10.242	2.0.10.356	10-07-2020	2020-10-07 오전 2:29:12	11:29:12	2.0.10.252	383		1	{/}	사건	NULL	NULL	NULL	NULL	NULL	NULL	39	1	119	KSY3	List3	NULL	NULL	NULL	NULL	NULL	NULL	NULL	NULL	NULL	1	{/}	0	4	1353931	0	{/}	266	1354197
좌우반구com(CVF, UVF, BVF)_4	7	1	<?xml version="1.0"?>\n<Clock xmlns:dt="urn:schemas-microsoft-com:datatypes"><Description dt:dt="string">E-Prime Primary Realtime Clock</Description><StartTime><Timestamp dt:dt="int">0</Timestamp><DateUtc dt:dt="string">2020-10-07T02:29:12Z</DateUtc></StartTime><FrequencyChanges><FrequencyChange><Frequency dt:dt="r8">2699960000</Frequency><Timestamp dt:dt="r8">3.87915237561697E+15</Timestamp><Cur…	좌우반구com(CVF, UVF, BVF)_4-007-1	60.021	1.0.0.164	1	-1435750024	Professional	2.0.10.242	2.0.10.356	10-07-2020	2020-10-07 오전 2:29:12	11:29:12	2.0.10.252	353		1	{/}	사과	NULL	NULL	NULL	NULL	NULL	NULL	86	1	89	KSY3	List3	NULL	NULL	NULL	NULL	NULL	NULL	NULL	NULL	NULL	1	{/}	0	4	1255865	0	{/}	437	1256302
좌우반구com(CVF, UVF, BVF)_4	7	1	<?xml version="1.0"?>\n<Clock xmlns:dt="urn:schemas-microsoft-com:datatypes"><Description dt:dt="string">E-Prime Primary Realtime Clock</Description><StartTime><Timestamp dt:dt="int">0</Timestamp><DateUtc dt:dt="string">2020-10-07T02:29:12Z</DateUtc></StartTime><FrequencyChanges><FrequencyChange><Frequency dt:dt="r8">2699960000</Frequency><Timestamp dt:dt="r8">3.87915237561697E+15</Timestamp><Cur…	좌우반구com(CVF, UVF, BVF)_4-007-1	60.021	1.0.0.164	1	-1435750024	Professional	2.0.10.242	2.0.10.356	10-07-2020	2020-10-07 오전 2:29:12	11:29:12	2.0.10.252	248		1	{/}	사례	NULL	NULL	NULL	70	1	116	NULL	NULL	NULL	KSY3	List2	NULL	NULL	NULL	NULL	NULL	NULL	NULL	NULL	NULL	1	{/}	0	3	806404	0	{/}	558	806962
좌우반구com(CVF, UVF, BVF)_4	7	1	<?xml version="1.0"?>\n<Clock xmlns:dt="urn:schemas-microsoft-com:datatypes"><Description dt:dt="string">E-Prime Primary Realtime Clock</Description><StartTime><Timestamp dt:dt="int">0</Timestamp><DateUtc dt:dt="string">2020-10-07T02:29:12Z</DateUtc></StartTime><FrequencyChanges><FrequencyChange><Frequency dt:dt="r8">2699960000</Frequency><Timestamp dt:dt="r8">3.87915237561697E+15</Timestamp><Cur…	좌우반구com(CVF, UVF, BVF)_4-007-1	60.021	1.0.0.164	1	-1435750024	Professional	2.0.10.242	2.0.10.356	10-07-2020	2020-10-07 오전 2:29:12	11:29:12	2.0.10.252	145		1	{/}	사상	NULL	NULL	NULL	20	1	13	NULL	NULL	NULL	KSY3	List2	NULL	NULL	NULL	NULL	NULL	NULL	NULL	NULL	NULL	0	{/}	1	3	467138	0		0	0
좌우반구com(CVF, UVF, BVF)_4	7	1	<?xml version="1.0"?>\n<Clock xmlns:dt="urn:schemas-microsoft-com:datatypes"><Description dt:dt="string">E-Prime Primary Realtime Clock</Description><StartTime><Timestamp dt:dt="int">0</Timestamp><DateUtc dt:dt="string">2020-10-07T02:29:12Z</DateUtc></StartTime><FrequencyChanges><FrequencyChange><Frequency dt:dt="r8">2699960000</Frequency><Timestamp dt:dt="r8">3.87915237561697E+15</Timestamp><Cur…	좌우반구com(CVF, UVF, BVF)_4-007-1	60.021	1.0.0.164	1	-1435750024	Professional	2.0.10.242	2.0.10.356	10-07-2020	2020-10-07 오전 2:29:12	11:29:12	2.0.10.252	63		1	{/}	사안	32	1	63	NULL	NULL	NULL	NULL	NULL	NULL	KSY3	List1	NULL	NULL	NULL	NULL	NULL	NULL	NULL	NULL	NULL	0	{/}	0	3	205729	0	z	583	206312
좌우반구com(CVF, UVF, BVF)_4	7	1	<?xml version="1.0"?>\n<Clock xmlns:dt="urn:schemas-microsoft-com:datatypes"><Description dt:dt="string">E-Prime Primary Realtime Clock</Description><StartTime><Timestamp dt:dt="int">0</Timestamp><DateUtc dt:dt="string">2020-10-07T02:29:12Z</DateUtc></StartTime><FrequencyChanges><FrequencyChange><Frequency dt:dt="r8">2699960000</Frequency><Timestamp dt:dt="r8">3.87915237561697E+15</Timestamp><Cur…	좌우반구com(CVF, UVF, BVF)_4-007-1	60.021	1.0.0.164	1	-1435750024	Professional	2.0.10.242	2.0.10.356	10-07-2020	2020-10-07 오전 2:29:12	11:29:12	2.0.10.252	244		1	{/}	사이	NULL	NULL	NULL	43	1	112	NULL	NULL	NULL	KSY3	List2	NULL	NULL	NULL	NULL	NULL	NULL	NULL	NULL	NULL	1	{/}	0	3	795141	0	{/}	670	795811
좌우반구com(CVF, UVF, BVF)_4	7	1	<?xml version="1.0"?>\n<Clock xmlns:dt="urn:schemas-microsoft-com:datatypes"><Description dt:dt="string">E-Prime Primary Realtime Clock</Description><StartTime><Timestamp dt:dt="int">0</Timestamp><DateUtc dt:dt="string">2020-10-07T02:29:12Z</DateUtc></StartTime><FrequencyChanges><FrequencyChange><Frequency dt:dt="r8">2699960000</Frequency><Timestamp dt:dt="r8">3.87915237561697E+15</Timestamp><Cur…	좌우반구com(CVF, UVF, BVF)_4-007-1	60.021	1.0.0.164	1	-1435750024	Professional	2.0.10.242	2.0.10.356	10-07-2020	2020-10-07 오전 2:29:12	11:29:12	2.0.10.252	34		1	{/}	사전	43	1	34	NULL	NULL	NULL	NULL	NULL	NULL	KSY3	List1	NULL	NULL	NULL	NULL	NULL	NULL	NULL	NULL	NULL	1	{/}	1	3	123224	0	{/}	553	123777
좌우반구com(CVF, UVF, BVF)_4	7	1	<?xml version="1.0"?>\n<Clock xmlns:dt="urn:schemas-microsoft-com:datatypes"><Description dt:dt="string">E-Prime Primary Realtime Clock</Description><StartTime><Timestamp dt:dt="int">0</Timestamp><DateUtc dt:dt="string">2020-10-07T02:29:12Z</DateUtc></StartTime><FrequencyChanges><FrequencyChange><Frequency dt:dt="r8">2699960000</Frequency><Timestamp dt:dt="r8">3.87915237561697E+15</Timestamp><Cur…	좌우반구com(CVF, UVF, BVF)_4-007-1	60.021	1.0.0.164	1	-1435750024	Professional	2.0.10.242	2.0.10.356	10-07-2020	2020-10-07 오전 2:29:12	11:29:12	2.0.10.252	101		1	{/}	사진	41	1	101	NULL	NULL	NULL	NULL	NULL	NULL	KSY3	List1	NULL	NULL	NULL	NULL	NULL	NULL	NULL	NULL	NULL	0	{/}	1	3	326037	0		0	0
좌우반구com(CVF, UVF, BVF)_4	7	1	<?xml version="1.0"?>\n<Clock xmlns:dt="urn:schemas-microsoft-com:datatypes"><Description dt:dt="string">E-Prime Primary Realtime Clock</Description><StartTime><Timestamp dt:dt="int">0</Timestamp><DateUtc dt:dt="string">2020-10-07T02:29:12Z</DateUtc></StartTime><FrequencyChanges><FrequencyChange><Frequency dt:dt="r8">2699960000</Frequency><Timestamp dt:dt="r8">3.87915237561697E+15</Timestamp><Cur…	좌우반구com(CVF, UVF, BVF)_4-007-1	60.021	1.0.0.164	1	-1435750024	Professional	2.0.10.242	2.0.10.356	10-07-2020	2020-10-07 오전 2:29:12	11:29:12	2.0.10.252	61		1	{/}	상관	63	1	61	NULL	NULL	NULL	NULL	NULL	NULL	KSY3	List1	NULL	NULL	NULL	NULL	NULL	NULL	NULL	NULL	NULL	1	{/}	0	3	200364	0	{/}	396	200760
좌우반구com(CVF, UVF, BVF)_4	7	1	<?xml version="1.0"?>\n<Clock xmlns:dt="urn:schemas-microsoft-com:datatypes"><Description dt:dt="string">E-Prime Primary Realtime Clock</Description><StartTime><Timestamp dt:dt="int">0</Timestamp><DateUtc dt:dt="string">2020-10-07T02:29:12Z</DateUtc></StartTime><FrequencyChanges><FrequencyChange><Frequency dt:dt="r8">2699960000</Frequency><Timestamp dt:dt="r8">3.87915237561697E+15</Timestamp><Cur…	좌우반구com(CVF, UVF, BVF)_4-007-1	60.021	1.0.0.164	1	-1435750024	Professional	2.0.10.242	2.0.10.356	10-07-2020	2020-10-07 오전 2:29:12	11:29:12	2.0.10.252	152		1	{/}	상태	NULL	NULL	NULL	130	1	20	NULL	NULL	NULL	KSY3	List2	NULL	NULL	NULL	NULL	NULL	NULL	NULL	NULL	NULL	0	{/}	0	4	492230	0		0	0
좌우반구com(CVF, UVF, BVF)_4	7	1	<?xml version="1.0"?>\n<Clock xmlns:dt="urn:schemas-microsoft-com:datatypes"><Description dt:dt="string">E-Prime Primary Realtime Clock</Description><StartTime><Timestamp dt:dt="int">0</Timestamp><DateUtc dt:dt="string">2020-10-07T02:29:12Z</DateUtc></StartTime><FrequencyChanges><FrequencyChange><Frequency dt:dt="r8">2699960000</Frequency><Timestamp dt:dt="r8">3.87915237561697E+15</Timestamp><Cur…	좌우반구com(CVF, UVF, BVF)_4-007-1	60.021	1.0.0.164	1	-1435750024	Professional	2.0.10.242	2.0.10.356	10-07-2020	2020-10-07 오전 2:29:12	11:29:12	2.0.10.252	33		1	{/}	색상	57	1	33	NULL	NULL	NULL	NULL	NULL	NULL	KSY3	List1	NULL	NULL	NULL	NULL	NULL	NULL	NULL	NULL	NULL	1	{/}	0	4	120459	0	{/}	566	121025
좌우반구com(CVF, UVF, BVF)_4	7	1	<?xml version="1.0"?>\n<Clock xmlns:dt="urn:schemas-microsoft-com:datatypes"><Description dt:dt="string">E-Prime Primary Realtime Clock</Description><StartTime><Timestamp dt:dt="int">0</Timestamp><DateUtc dt:dt="string">2020-10-07T02:29:12Z</DateUtc></StartTime><FrequencyChanges><FrequencyChange><Frequency dt:dt="r8">2699960000</Frequency><Timestamp dt:dt="r8">3.87915237561697E+15</Timestamp><Cur…	좌우반구com(CVF, UVF, BVF)_4-007-1	60.021	1.0.0.164	1	-1435750024	Professional	2.0.10.242	2.0.10.356	10-07-2020	2020-10-07 오전 2:29:12	11:29:12	2.0.10.252	364		1	{/}	생선	NULL	NULL	NULL	NULL	NULL	NULL	61	1	100	KSY3	List3	NULL	NULL	NULL	NULL	NULL	NULL	NULL	NULL	NULL	0	{/}	1	3	1287870	0		0	0
좌우반구com(CVF, UVF, BVF)_4	7	1	<?xml version="1.0"?>\n<Clock xmlns:dt="urn:schemas-microsoft-com:datatypes"><Description dt:dt="string">E-Prime Primary Realtime Clock</Description><StartTime><Timestamp dt:dt="int">0</Timestamp><DateUtc dt:dt="string">2020-10-07T02:29:12Z</DateUtc></StartTime><FrequencyChanges><FrequencyChange><Frequency dt:dt="r8">2699960000</Frequency><Timestamp dt:dt="r8">3.87915237561697E+15</Timestamp><Cur…	좌우반구com(CVF, UVF, BVF)_4-007-1	60.021	1.0.0.164	1	-1435750024	Professional	2.0.10.242	2.0.10.356	10-07-2020	2020-10-07 오전 2:29:12	11:29:12	2.0.10.252	100		2	z	생희	13	1	100	NULL	NULL	NULL	NULL	NULL	NULL	KSY	List1	0		0	-1	323155	183		0	0	1	z	0	3	323338	0	z	501	323839
좌우반구com(CVF, UVF, BVF)_4	7	1	<?xml version="1.0"?>\n<Clock xmlns:dt="urn:schemas-microsoft-com:datatypes"><Description dt:dt="string">E-Prime Primary Realtime Clock</Description><StartTime><Timestamp dt:dt="int">0</Timestamp><DateUtc dt:dt="string">2020-10-07T02:29:12Z</DateUtc></StartTime><FrequencyChanges><FrequencyChange><Frequency dt:dt="r8">2699960000</Frequency><Timestamp dt:dt="r8">3.87915237561697E+15</Timestamp><Cur…	좌우반구com(CVF, UVF, BVF)_4-007-1	60.021	1.0.0.164	1	-1435750024	Professional	2.0.10.242	2.0.10.356	10-07-2020	2020-10-07 오전 2:29:12	11:29:12	2.0.10.252	388		2	z	석감	NULL	NULL	NULL	NULL	NULL	NULL	109	1	124	KSY2	List3	NULL	NULL	NULL	NULL	NULL	NULL	NULL	NULL	NULL	0	z	0	3	1366293	0	{/}	648	1366941
좌우반구com(CVF, UVF, BVF)_4	7	1	<?xml version="1.0"?>\n<Clock xmlns:dt="urn:schemas-microsoft-com:datatypes"><Description dt:dt="string">E-Prime Primary Realtime Clock</Description><StartTime><Timestamp dt:dt="int">0</Timestamp><DateUtc dt:dt="string">2020-10-07T02:29:12Z</DateUtc></StartTime><FrequencyChanges><FrequencyChange><Frequency dt:dt="r8">2699960000</Frequency><Timestamp dt:dt="r8">3.87915237561697E+15</Timestamp><Cur…	좌우반구com(CVF, UVF, BVF)_4-007-1	60.021	1.0.0.164	1	-1435750024	Professional	2.0.10.242	2.0.10.356	10-07-2020	2020-10-07 오전 2:29:12	11:29:12	2.0.10.252	117		1	{/}	선배	66	1	117	NULL	NULL	NULL	NULL	NULL	NULL	KSY3	List1	NULL	NULL	NULL	NULL	NULL	NULL	NULL	NULL	NULL	1	{/}	0	3	375920	0	{/}	406	376326
좌우반구com(CVF, UVF, BVF)_4	7	1	<?xml version="1.0"?>\n<Clock xmlns:dt="urn:schemas-microsoft-com:datatypes"><Description dt:dt="string">E-Prime Primary Realtime Clock</Description><StartTime><Timestamp dt:dt="int">0</Timestamp><DateUtc dt:dt="string">2020-10-07T02:29:12Z</DateUtc></StartTime><FrequencyChanges><FrequencyChange><Frequency dt:dt="r8">2699960000</Frequency><Timestamp dt:dt="r8">3.87915237561697E+15</Timestamp><Cur…	좌우반구com(CVF, UVF, BVF)_4-007-1	60.021	1.0.0.164	1	-1435750024	Professional	2.0.10.242	2.0.10.356	10-07-2020	2020-10-07 오전 2:29:12	11:29:12	2.0.10.252	126		1	{/}	선택	106	1	126	NULL	NULL	NULL	NULL	NULL	NULL	KSY3	List1	NULL	NULL	NULL	NULL	NULL	NULL	NULL	NULL	NULL	1	{/}	1	3	402094	0	{/}	344	402438
좌우반구com(CVF, UVF, BVF)_4	7	1	<?xml version="1.0"?>\n<Clock xmlns:dt="urn:schemas-microsoft-com:datatypes"><Description dt:dt="string">E-Prime Primary Realtime Clock</Description><StartTime><Timestamp dt:dt="int">0</Timestamp><DateUtc dt:dt="string">2020-10-07T02:29:12Z</DateUtc></StartTime><FrequencyChanges><FrequencyChange><Frequency dt:dt="r8">2699960000</Frequency><Timestamp dt:dt="r8">3.87915237561697E+15</Timestamp><Cur…	좌우반구com(CVF, UVF, BVF)_4-007-1	60.021	1.0.0.164	1	-1435750024	Professional	2.0.10.242	2.0.10.356	10-07-2020	2020-10-07 오전 2:29:12	11:29:12	2.0.10.252	317		2	z	설결	NULL	NULL	NULL	NULL	NULL	NULL	85	1	53	KSY3	List3	NULL	NULL	NULL	NULL	NULL	NULL	NULL	NULL	NULL	1	z	0	3	1143837	0	z	786	1144623
좌우반구com(CVF, UVF, BVF)_4	7	1	<?xml version="1.0"?>\n<Clock xmlns:dt="urn:schemas-microsoft-com:datatypes"><Description dt:dt="string">E-Prime Primary Realtime Clock</Description><StartTime><Timestamp dt:dt="int">0</Timestamp><DateUtc dt:dt="string">2020-10-07T02:29:12Z</DateUtc></StartTime><FrequencyChanges><FrequencyChange><Frequency dt:dt="r8">2699960000</Frequency><Timestamp dt:dt="r8">3.87915237561697E+15</Timestamp><Cur…	좌우반구com(CVF, UVF, BVF)_4-007-1	60.021	1.0.0.164	1	-1435750024	Professional	2.0.10.242	2.0.10.356	10-07-2020	2020-10-07 오전 2:29:12	11:29:12	2.0.10.252	316		1	{/}	설명	NULL	NULL	NULL	NULL	NULL	NULL	119	1	52	KSY3	List3	NULL	NULL	NULL	NULL	NULL	NULL	NULL	NULL	NULL	0	{/}	1	3	1139638	0		0	0
좌우반구com(CVF, UVF, BVF)_4	7	1	<?xml version="1.0"?>\n<Clock xmlns:dt="urn:schemas-microsoft-com:datatypes"><Description dt:dt="string">E-Prime Primary Realtime Clock</Description><StartTime><Timestamp dt:dt="int">0</Timestamp><DateUtc dt:dt="string">2020-10-07T02:29:12Z</DateUtc></StartTime><FrequencyChanges><FrequencyChange><Frequency dt:dt="r8">2699960000</Frequency><Timestamp dt:dt="r8">3.87915237561697E+15</Timestamp><Cur…	좌우반구com(CVF, UVF, BVF)_4-007-1	60.021	1.0.0.164	1	-1435750024	Professional	2.0.10.242	2.0.10.356	10-07-2020	2020-10-07 오전 2:29:12	11:29:12	2.0.10.252	382		1	{/}	설문	NULL	NULL	NULL	NULL	NULL	NULL	95	1	118	KSY3	List3	NULL	NULL	NULL	NULL	NULL	NULL	NULL	NULL	NULL	1	{/}	0	3	1351248	0	{/}	485	1351733
좌우반구com(CVF, UVF, BVF)_4	7	1	<?xml version="1.0"?>\n<Clock xmlns:dt="urn:schemas-microsoft-com:datatypes"><Description dt:dt="string">E-Prime Primary Realtime Clock</Description><StartTime><Timestamp dt:dt="int">0</Timestamp><DateUtc dt:dt="string">2020-10-07T02:29:12Z</DateUtc></StartTime><FrequencyChanges><FrequencyChange><Frequency dt:dt="r8">2699960000</Frequency><Timestamp dt:dt="r8">3.87915237561697E+15</Timestamp><Cur…	좌우반구com(CVF, UVF, BVF)_4-007-1	60.021	1.0.0.164	1	-1435750024	Professional	2.0.10.242	2.0.10.356	10-07-2020	2020-10-07 오전 2:29:12	11:29:12	2.0.10.252	80		2	z	설색	128	1	80	NULL	NULL	NULL	NULL	NULL	NULL	KSY	List1	0		0	0	257195	183		0	0	1	z	0	3	257378	0	z	493	257871
좌우반구com(CVF, UVF, BVF)_4	7	1	<?xml version="1.0"?>\n<Clock xmlns:dt="urn:schemas-microsoft-com:datatypes"><Description dt:dt="string">E-Prime Primary Realtime Clock</Description><StartTime><Timestamp dt:dt="int">0</Timestamp><DateUtc dt:dt="string">2020-10-07T02:29:12Z</DateUtc></StartTime><FrequencyChanges><FrequencyChange><Frequency dt:dt="r8">2699960000</Frequency><Timestamp dt:dt="r8">3.87915237561697E+15</Timestamp><Cur…	좌우반구com(CVF, UVF, BVF)_4-007-1	60.021	1.0.0.164	1	-1435750024	Professional	2.0.10.242	2.0.10.356	10-07-2020	2020-10-07 오전 2:29:12	11:29:12	2.0.10.252	137		2	z	섭습	NULL	NULL	NULL	61	1	5	NULL	NULL	NULL	KSY3	List2	NULL	NULL	NULL	NULL	NULL	NULL	NULL	NULL	NULL	0	z	0	3	445929	0	{/}	477	446406
좌우반구com(CVF, UVF, BVF)_4	7	1	<?xml version="1.0"?>\n<Clock xmlns:dt="urn:schemas-microsoft-com:datatypes"><Description dt:dt="string">E-Prime Primary Realtime Clock</Description><StartTime><Timestamp dt:dt="int">0</Timestamp><DateUtc dt:dt="string">2020-10-07T02:29:12Z</DateUtc></StartTime><FrequencyChanges><FrequencyChange><Frequency dt:dt="r8">2699960000</Frequency><Timestamp dt:dt="r8">3.87915237561697E+15</Timestamp><Cur…	좌우반구com(CVF, UVF, BVF)_4-007-1	60.021	1.0.0.164	1	-1435750024	Professional	2.0.10.242	2.0.10.356	10-07-2020	2020-10-07 오전 2:29:12	11:29:12	2.0.10.252	164		1	{/}	성공	NULL	NULL	NULL	33	1	32	NULL	NULL	NULL	KSY3	List2	NULL	NULL	NULL	NULL	NULL	NULL	NULL	NULL	NULL	1	{/}	0	3	534815	0	{/}	390	535205
좌우반구com(CVF, UVF, BVF)_4	7	1	<?xml version="1.0"?>\n<Clock xmlns:dt="urn:schemas-microsoft-com:datatypes"><Description dt:dt="string">E-Prime Primary Realtime Clock</Description><StartTime><Timestamp dt:dt="int">0</Timestamp><DateUtc dt:dt="string">2020-10-07T02:29:12Z</DateUtc></StartTime><FrequencyChanges><FrequencyChange><Frequency dt:dt="r8">2699960000</Frequency><Timestamp dt:dt="r8">3.87915237561697E+15</Timestamp><Cur…	좌우반구com(CVF, UVF, BVF)_4-007-1	60.021	1.0.0.164	1	-1435750024	Professional	2.0.10.242	2.0.10.356	10-07-2020	2020-10-07 오전 2:29:12	11:29:12	2.0.10.252	367		1	{/}	세상	NULL	NULL	NULL	NULL	NULL	NULL	44	1	103	KSY3	List3	NULL	NULL	NULL	NULL	NULL	NULL	NULL	NULL	NULL	0	{/}	0	3	1300466	0		0	0
좌우반구com(CVF, UVF, BVF)_4	7	1	<?xml version="1.0"?>\n<Clock xmlns:dt="urn:schemas-microsoft-com:datatypes"><Description dt:dt="string">E-Prime Primary Realtime Clock</Description><StartTime><Timestamp dt:dt="int">0</Timestamp><DateUtc dt:dt="string">2020-10-07T02:29:12Z</DateUtc></StartTime><FrequencyChanges><FrequencyChange><Frequency dt:dt="r8">2699960000</Frequency><Timestamp dt:dt="r8">3.87915237561697E+15</Timestamp><Cur…	좌우반구com(CVF, UVF, BVF)_4-007-1	60.021	1.0.0.164	1	-1435750024	Professional	2.0.10.242	2.0.10.356	10-07-2020	2020-10-07 오전 2:29:12	11:29:12	2.0.10.252	73		1	{/}	소리	86	1	73	NULL	NULL	NULL	NULL	NULL	NULL	KSY3	List1	NULL	NULL	NULL	NULL	NULL	NULL	NULL	NULL	NULL	1	{/}	1	3	235685	0	{/}	179	235864
좌우반구com(CVF, UVF, BVF)_4	7	1	<?xml version="1.0"?>\n<Clock xmlns:dt="urn:schemas-microsoft-com:datatypes"><Description dt:dt="string">E-Prime Primary Realtime Clock</Description><StartTime><Timestamp dt:dt="int">0</Timestamp><DateUtc dt:dt="string">2020-10-07T02:29:12Z</DateUtc></StartTime><FrequencyChanges><FrequencyChange><Frequency dt:dt="r8">2699960000</Frequency><Timestamp dt:dt="r8">3.87915237561697E+15</Timestamp><Cur…	좌우반구com(CVF, UVF, BVF)_4-007-1	60.021	1.0.0.164	1	-1435750024	Professional	2.0.10.242	2.0.10.356	10-07-2020	2020-10-07 오전 2:29:12	11:29:12	2.0.10.252	90		1	{/}	소송	116	1	90	NULL	NULL	NULL	NULL	NULL	NULL	KSY3	List1	NULL	NULL	NULL	NULL	NULL	NULL	NULL	NULL	NULL	1	{/}	0	4	293499	0	{/}	500	293999
좌우반구com(CVF, UVF, BVF)_4	7	1	<?xml version="1.0"?>\n<Clock xmlns:dt="urn:schemas-microsoft-com:datatypes"><Description dt:dt="string">E-Prime Primary Realtime Clock</Description><StartTime><Timestamp dt:dt="int">0</Timestamp><DateUtc dt:dt="string">2020-10-07T02:29:12Z</DateUtc></StartTime><FrequencyChanges><FrequencyChange><Frequency dt:dt="r8">2699960000</Frequency><Timestamp dt:dt="r8">3.87915237561697E+15</Timestamp><Cur…	좌우반구com(CVF, UVF, BVF)_4-007-1	60.021	1.0.0.164	1	-1435750024	Professional	2.0.10.242	2.0.10.356	10-07-2020	2020-10-07 오전 2:29:12	11:29:12	2.0.10.252	112		1	{/}	속도	91	1	112	NULL	NULL	NULL	NULL	NULL	NULL	KSY3	List1	NULL	NULL	NULL	NULL	NULL	NULL	NULL	NULL	NULL	1	{/}	0	4	363025	0	{/}	341	363366
좌우반구com(CVF, UVF, BVF)_4	7	1	<?xml version="1.0"?>\n<Clock xmlns:dt="urn:schemas-microsoft-com:datatypes"><Description dt:dt="string">E-Prime Primary Realtime Clock</Description><StartTime><Timestamp dt:dt="int">0</Timestamp><DateUtc dt:dt="string">2020-10-07T02:29:12Z</DateUtc></StartTime><FrequencyChanges><FrequencyChange><Frequency dt:dt="r8">2699960000</Frequency><Timestamp dt:dt="r8">3.87915237561697E+15</Timestamp><Cur…	좌우반구com(CVF, UVF, BVF)_4-007-1	60.021	1.0.0.164	1	-1435750024	Professional	2.0.10.242	2.0.10.356	10-07-2020	2020-10-07 오전 2:29:12	11:29:12	2.0.10.252	300		2	z	송스	NULL	NULL	NULL	NULL	NULL	NULL	37	1	36	KSY4	List3	NULL	NULL	NULL	NULL	NULL	NULL	NULL	NULL	NULL	0	z	0	3	1085274	0	{/}	463	1085737
좌우반구com(CVF, UVF, BVF)_4	7	1	<?xml version="1.0"?>\n<Clock xmlns:dt="urn:schemas-microsoft-com:datatypes"><Description dt:dt="string">E-Prime Primary Realtime Clock</Description><StartTime><Timestamp dt:dt="int">0</Timestamp><DateUtc dt:dt="string">2020-10-07T02:29:12Z</DateUtc></StartTime><FrequencyChanges><FrequencyChange><Frequency dt:dt="r8">2699960000</Frequency><Timestamp dt:dt="r8">3.87915237561697E+15</Timestamp><Cur…	좌우반구com(CVF, UVF, BVF)_4-007-1	60.021	1.0.0.164	1	-1435750024	Professional	2.0.10.242	2.0.10.356	10-07-2020	2020-10-07 오전 2:29:12	11:29:12	2.0.10.252	177		2	z	송익	NULL	NULL	NULL	50	1	45	NULL	NULL	NULL	KSY4	List2	NULL	NULL	NULL	NULL	NULL	NULL	NULL	NULL	NULL	0	z	0	3	577350	0		0	0
좌우반구com(CVF, UVF, BVF)_4	7	1	<?xml version="1.0"?>\n<Clock xmlns:dt="urn:schemas-microsoft-com:datatypes"><Description dt:dt="string">E-Prime Primary Realtime Clock</Description><StartTime><Timestamp dt:dt="int">0</Timestamp><DateUtc dt:dt="string">2020-10-07T02:29:12Z</DateUtc></StartTime><FrequencyChanges><FrequencyChange><Frequency dt:dt="r8">2699960000</Frequency><Timestamp dt:dt="r8">3.87915237561697E+15</Timestamp><Cur…	좌우반구com(CVF, UVF, BVF)_4-007-1	60.021	1.0.0.164	1	-1435750024	Professional	2.0.10.242	2.0.10.356	10-07-2020	2020-10-07 오전 2:29:12	11:29:12	2.0.10.252	314		1	{/}	수고	NULL	NULL	NULL	NULL	NULL	NULL	1	1	50	KSY3	List3	NULL	NULL	NULL	NULL	NULL	NULL	NULL	NULL	NULL	1	{/}	0	4	1131858	0	{/}	1382	1133240
좌우반구com(CVF, UVF, BVF)_4	7	1	<?xml version="1.0"?>\n<Clock xmlns:dt="urn:schemas-microsoft-com:datatypes"><Description dt:dt="string">E-Prime Primary Realtime Clock</Description><StartTime><Timestamp dt:dt="int">0</Timestamp><DateUtc dt:dt="string">2020-10-07T02:29:12Z</DateUtc></StartTime><FrequencyChanges><FrequencyChange><Frequency dt:dt="r8">2699960000</Frequency><Timestamp dt:dt="r8">3.87915237561697E+15</Timestamp><Cur…	좌우반구com(CVF, UVF, BVF)_4-007-1	60.021	1.0.0.164	1	-1435750024	Professional	2.0.10.242	2.0.10.356	10-07-2020	2020-10-07 오전 2:29:12	11:29:12	2.0.10.252	95		1	{/}	수단	21	1	95	NULL	NULL	NULL	NULL	NULL	NULL	KSY3	List1	NULL	NULL	NULL	NULL	NULL	NULL	NULL	NULL	NULL	1	{/}	0	3	307877	0	{/}	434	308311
좌우반구com(CVF, UVF, BVF)_4	7	1	<?xml version="1.0"?>\n<Clock xmlns:dt="urn:schemas-microsoft-com:datatypes"><Description dt:dt="string">E-Prime Primary Realtime Clock</Description><StartTime><Timestamp dt:dt="int">0</Timestamp><DateUtc dt:dt="string">2020-10-07T02:29:12Z</DateUtc></StartTime><FrequencyChanges><FrequencyChange><Frequency dt:dt="r8">2699960000</Frequency><Timestamp dt:dt="r8">3.87915237561697E+15</Timestamp><Cur…	좌우반구com(CVF, UVF, BVF)_4-007-1	60.021	1.0.0.164	1	-1435750024	Professional	2.0.10.242	2.0.10.356	10-07-2020	2020-10-07 오전 2:29:12	11:29:12	2.0.10.252	360		1	{/}	수준	NULL	NULL	NULL	NULL	NULL	NULL	28	1	96	KSY3	List3	NULL	NULL	NULL	NULL	NULL	NULL	NULL	NULL	NULL	1	{/}	0	4	1276408	0	{/}	454	1276862
좌우반구com(CVF, UVF, BVF)_4	7	1	<?xml version="1.0"?>\n<Clock xmlns:dt="urn:schemas-microsoft-com:datatypes"><Description dt:dt="string">E-Prime Primary Realtime Clock</Description><StartTime><Timestamp dt:dt="int">0</Timestamp><DateUtc dt:dt="string">2020-10-07T02:29:12Z</DateUtc></StartTime><FrequencyChanges><FrequencyChange><Frequency dt:dt="r8">2699960000</Frequency><Timestamp dt:dt="r8">3.87915237561697E+15</Timestamp><Cur…	좌우반구com(CVF, UVF, BVF)_4-007-1	60.021	1.0.0.164	1	-1435750024	Professional	2.0.10.242	2.0.10.356	10-07-2020	2020-10-07 오전 2:29:12	11:29:12	2.0.10.252	70		2	z	숙국	95	1	70	NULL	NULL	NULL	NULL	NULL	NULL	KSY3	List1	NULL	NULL	NULL	NULL	NULL	NULL	NULL	NULL	NULL	1	z	0	3	226039	0	z	577	226616
좌우반구com(CVF, UVF, BVF)_4	7	1	<?xml version="1.0"?>\n<Clock xmlns:dt="urn:schemas-microsoft-com:datatypes"><Description dt:dt="string">E-Prime Primary Realtime Clock</Description><StartTime><Timestamp dt:dt="int">0</Timestamp><DateUtc dt:dt="string">2020-10-07T02:29:12Z</DateUtc></StartTime><FrequencyChanges><FrequencyChange><Frequency dt:dt="r8">2699960000</Frequency><Timestamp dt:dt="r8">3.87915237561697E+15</Timestamp><Cur…	좌우반구com(CVF, UVF, BVF)_4-007-1	60.021	1.0.0.164	1	-1435750024	Professional	2.0.10.242	2.0.10.356	10-07-2020	2020-10-07 오전 2:29:12	11:29:12	2.0.10.252	116		2	z	숙발	8	1	116	NULL	NULL	NULL	NULL	NULL	NULL	KSY4	List1	NULL	NULL	NULL	NULL	NULL	NULL	NULL	NULL	NULL	1	z	0	4	373238	0	z	480	373718
좌우반구com(CVF, UVF, BVF)_4	7	1	<?xml version="1.0"?>\n<Clock xmlns:dt="urn:schemas-microsoft-com:datatypes"><Description dt:dt="string">E-Prime Primary Realtime Clock</Description><StartTime><Timestamp dt:dt="int">0</Timestamp><DateUtc dt:dt="string">2020-10-07T02:29:12Z</DateUtc></StartTime><FrequencyChanges><FrequencyChange><Frequency dt:dt="r8">2699960000</Frequency><Timestamp dt:dt="r8">3.87915237561697E+15</Timestamp><Cur…	좌우반구com(CVF, UVF, BVF)_4-007-1	60.021	1.0.0.164	1	-1435750024	Professional	2.0.10.242	2.0.10.356	10-07-2020	2020-10-07 오전 2:29:12	11:29:12	2.0.10.252	311		1	{/}	숙소	NULL	NULL	NULL	NULL	NULL	NULL	76	1	47	KSY4	List3	NULL	NULL	NULL	NULL	NULL	NULL	NULL	NULL	NULL	0	{/}	0	3	1119262	0		0	0
좌우반구com(CVF, UVF, BVF)_4	7	1	<?xml version="1.0"?>\n<Clock xmlns:dt="urn:schemas-microsoft-com:datatypes"><Description dt:dt="string">E-Prime Primary Realtime Clock</Description><StartTime><Timestamp dt:dt="int">0</Timestamp><DateUtc dt:dt="string">2020-10-07T02:29:12Z</DateUtc></StartTime><FrequencyChanges><FrequencyChange><Frequency dt:dt="r8">2699960000</Frequency><Timestamp dt:dt="r8">3.87915237561697E+15</Timestamp><Cur…	좌우반구com(CVF, UVF, BVF)_4-007-1	60.021	1.0.0.164	1	-1435750024	Professional	2.0.10.242	2.0.10.356	10-07-2020	2020-10-07 오전 2:29:12	11:29:12	2.0.10.252	348		2	z	술감	NULL	NULL	NULL	NULL	NULL	NULL	11	1	84	KSY4	List3	NULL	NULL	NULL	NULL	NULL	NULL	NULL	NULL	NULL	1	z	0	3	1239187	0	z	1748	1240935
좌우반구com(CVF, UVF, BVF)_4	7	1	<?xml version="1.0"?>\n<Clock xmlns:dt="urn:schemas-microsoft-com:datatypes"><Description dt:dt="string">E-Prime Primary Realtime Clock</Description><StartTime><Timestamp dt:dt="int">0</Timestamp><DateUtc dt:dt="string">2020-10-07T02:29:12Z</DateUtc></StartTime><FrequencyChanges><FrequencyChange><Frequency dt:dt="r8">2699960000</Frequency><Timestamp dt:dt="r8">3.87915237561697E+15</Timestamp><Cur…	좌우반구com(CVF, UVF, BVF)_4-007-1	60.021	1.0.0.164	1	-1435750024	Professional	2.0.10.242	2.0.10.356	10-07-2020	2020-10-07 오전 2:29:12	11:29:12	2.0.10.252	292		2	z	술목	NULL	NULL	NULL	NULL	NULL	NULL	79	1	28	KSY	List3	0		0	0	1057817	183		0	0	1	z	0	3	1058000	0	z	928	1058928
좌우반구com(CVF, UVF, BVF)_4	7	1	<?xml version="1.0"?>\n<Clock xmlns:dt="urn:schemas-microsoft-com:datatypes"><Description dt:dt="string">E-Prime Primary Realtime Clock</Description><StartTime><Timestamp dt:dt="int">0</Timestamp><DateUtc dt:dt="string">2020-10-07T02:29:12Z</DateUtc></StartTime><FrequencyChanges><FrequencyChange><Frequency dt:dt="r8">2699960000</Frequency><Timestamp dt:dt="r8">3.87915237561697E+15</Timestamp><Cur…	좌우반구com(CVF, UVF, BVF)_4-007-1	60.021	1.0.0.164	1	-1435750024	Professional	2.0.10.242	2.0.10.356	10-07-2020	2020-10-07 오전 2:29:12	11:29:12	2.0.10.252	9		2	z	스위	69	1	9	NULL	NULL	NULL	NULL	NULL	NULL	KSY3	List1	NULL	NULL	NULL	NULL	NULL	NULL	NULL	NULL	NULL	1	z	1	3	55431	0	z	666	56097
좌우반구com(CVF, UVF, BVF)_4	7	1	<?xml version="1.0"?>\n<Clock xmlns:dt="urn:schemas-microsoft-com:datatypes"><Description dt:dt="string">E-Prime Primary Realtime Clock</Description><StartTime><Timestamp dt:dt="int">0</Timestamp><DateUtc dt:dt="string">2020-10-07T02:29:12Z</DateUtc></StartTime><FrequencyChanges><FrequencyChange><Frequency dt:dt="r8">2699960000</Frequency><Timestamp dt:dt="r8">3.87915237561697E+15</Timestamp><Cur…	좌우반구com(CVF, UVF, BVF)_4-007-1	60.021	1.0.0.164	1	-1435750024	Professional	2.0.10.242	2.0.10.356	10-07-2020	2020-10-07 오전 2:29:12	11:29:12	2.0.10.252	320		2	z	스진	NULL	NULL	NULL	NULL	NULL	NULL	67	1	56	KSY4	List3	NULL	NULL	NULL	NULL	NULL	NULL	NULL	NULL	NULL	1	z	0	4	1152251	0	z	468	1152719
좌우반구com(CVF, UVF, BVF)_4	7	1	<?xml version="1.0"?>\n<Clock xmlns:dt="urn:schemas-microsoft-com:datatypes"><Description dt:dt="string">E-Prime Primary Realtime Clock</Description><StartTime><Timestamp dt:dt="int">0</Timestamp><DateUtc dt:dt="string">2020-10-07T02:29:12Z</DateUtc></StartTime><FrequencyChanges><FrequencyChange><Frequency dt:dt="r8">2699960000</Frequency><Timestamp dt:dt="r8">3.87915237561697E+15</Timestamp><Cur…	좌우반구com(CVF, UVF, BVF)_4-007-1	60.021	1.0.0.164	1	-1435750024	Professional	2.0.10.242	2.0.10.356	10-07-2020	2020-10-07 오전 2:29:12	11:29:12	2.0.10.252	338		2	z	스향	NULL	NULL	NULL	NULL	NULL	NULL	59	1	74	KSY4	List3	NULL	NULL	NULL	NULL	NULL	NULL	NULL	NULL	NULL	0	z	0	3	1208148	0		0	0
좌우반구com(CVF, UVF, BVF)_4	7	1	<?xml version="1.0"?>\n<Clock xmlns:dt="urn:schemas-microsoft-com:datatypes"><Description dt:dt="string">E-Prime Primary Realtime Clock</Description><StartTime><Timestamp dt:dt="int">0</Timestamp><DateUtc dt:dt="string">2020-10-07T02:29:12Z</DateUtc></StartTime><FrequencyChanges><FrequencyChange><Frequency dt:dt="r8">2699960000</Frequency><Timestamp dt:dt="r8">3.87915237561697E+15</Timestamp><Cur…	좌우반구com(CVF, UVF, BVF)_4-007-1	60.021	1.0.0.164	1	-1435750024	Professional	2.0.10.242	2.0.10.356	10-07-2020	2020-10-07 오전 2:29:12	11:29:12	2.0.10.252	232		2	z	습나	NULL	NULL	NULL	42	1	100	NULL	NULL	NULL	KSY4	List2	NULL	NULL	NULL	NULL	NULL	NULL	NULL	NULL	NULL	1	z	1	3	754255	0	z	540	754795
좌우반구com(CVF, UVF, BVF)_4	7	1	<?xml version="1.0"?>\n<Clock xmlns:dt="urn:schemas-microsoft-com:datatypes"><Description dt:dt="string">E-Prime Primary Realtime Clock</Description><StartTime><Timestamp dt:dt="int">0</Timestamp><DateUtc dt:dt="string">2020-10-07T02:29:12Z</DateUtc></StartTime><FrequencyChanges><FrequencyChange><Frequency dt:dt="r8">2699960000</Frequency><Timestamp dt:dt="r8">3.87915237561697E+15</Timestamp><Cur…	좌우반구com(CVF, UVF, BVF)_4-007-1	60.021	1.0.0.164	1	-1435750024	Professional	2.0.10.242	2.0.10.356	10-07-2020	2020-10-07 오전 2:29:12	11:29:12	2.0.10.252	192		2	z	습필	NULL	NULL	NULL	107	1	60	NULL	NULL	NULL	KSY3	List2	NULL	NULL	NULL	NULL	NULL	NULL	NULL	NULL	NULL	1	z	0	3	631981	0	z	335	632316
좌우반구com(CVF, UVF, BVF)_4	7	1	<?xml version="1.0"?>\n<Clock xmlns:dt="urn:schemas-microsoft-com:datatypes"><Description dt:dt="string">E-Prime Primary Realtime Clock</Description><StartTime><Timestamp dt:dt="int">0</Timestamp><DateUtc dt:dt="string">2020-10-07T02:29:12Z</DateUtc></StartTime><FrequencyChanges><FrequencyChange><Frequency dt:dt="r8">2699960000</Frequency><Timestamp dt:dt="r8">3.87915237561697E+15</Timestamp><Cur…	좌우반구com(CVF, UVF, BVF)_4-007-1	60.021	1.0.0.164	1	-1435750024	Professional	2.0.10.242	2.0.10.356	10-07-2020	2020-10-07 오전 2:29:12	11:29:12	2.0.10.252	274		1	{/}	시간	NULL	NULL	NULL	NULL	NULL	NULL	78	1	10	KSY4	List3	NULL	NULL	NULL	NULL	NULL	NULL	NULL	NULL	NULL	0	{/}	0	3	995272	0		0	0
좌우반구com(CVF, UVF, BVF)_4	7	1	<?xml version="1.0"?>\n<Clock xmlns:dt="urn:schemas-microsoft-com:datatypes"><Description dt:dt="string">E-Prime Primary Realtime Clock</Description><StartTime><Timestamp dt:dt="int">0</Timestamp><DateUtc dt:dt="string">2020-10-07T02:29:12Z</DateUtc></StartTime><FrequencyChanges><FrequencyChange><Frequency dt:dt="r8">2699960000</Frequency><Timestamp dt:dt="r8">3.87915237561697E+15</Timestamp><Cur…	좌우반구com(CVF, UVF, BVF)_4-007-1	60.021	1.0.0.164	1	-1435750024	Professional	2.0.10.242	2.0.10.356	10-07-2020	2020-10-07 오전 2:29:12	11:29:12	2.0.10.252	71		1	{/}	시기	26	1	71	NULL	NULL	NULL	NULL	NULL	NULL	KSY4	List1	NULL	NULL	NULL	NULL	NULL	NULL	NULL	NULL	NULL	1	{/}	0	3	228821	0	{/}	459	229280
좌우반구com(CVF, UVF, BVF)_4	7	1	<?xml version="1.0"?>\n<Clock xmlns:dt="urn:schemas-microsoft-com:datatypes"><Description dt:dt="string">E-Prime Primary Realtime Clock</Description><StartTime><Timestamp dt:dt="int">0</Timestamp><DateUtc dt:dt="string">2020-10-07T02:29:12Z</DateUtc></StartTime><FrequencyChanges><FrequencyChange><Frequency dt:dt="r8">2699960000</Frequency><Timestamp dt:dt="r8">3.87915237561697E+15</Timestamp><Cur…	좌우반구com(CVF, UVF, BVF)_4-007-1	60.021	1.0.0.164	1	-1435750024	Professional	2.0.10.242	2.0.10.356	10-07-2020	2020-10-07 오전 2:29:12	11:29:12	2.0.10.252	144		1	{/}	시대	NULL	NULL	NULL	87	1	12	NULL	NULL	NULL	KSY4	List2	NULL	NULL	NULL	NULL	NULL	NULL	NULL	NULL	NULL	1	{/}	1	3	464439	0	{/}	495	464934
좌우반구com(CVF, UVF, BVF)_4	7	1	<?xml version="1.0"?>\n<Clock xmlns:dt="urn:schemas-microsoft-com:datatypes"><Description dt:dt="string">E-Prime Primary Realtime Clock</Description><StartTime><Timestamp dt:dt="int">0</Timestamp><DateUtc dt:dt="string">2020-10-07T02:29:12Z</DateUtc></StartTime><FrequencyChanges><FrequencyChange><Frequency dt:dt="r8">2699960000</Frequency><Timestamp dt:dt="r8">3.87915237561697E+15</Timestamp><Cur…	좌우반구com(CVF, UVF, BVF)_4-007-1	60.021	1.0.0.164	1	-1435750024	Professional	2.0.10.242	2.0.10.356	10-07-2020	2020-10-07 오전 2:29:12	11:29:12	2.0.10.252	243		1	{/}	시도	NULL	NULL	NULL	54	1	111	NULL	NULL	NULL	KSY4	List2	NULL	NULL	NULL	NULL	NULL	NULL	NULL	NULL	NULL	0	{/}	0	4	790943	0		0	0
좌우반구com(CVF, UVF, BVF)_4	7	1	<?xml version="1.0"?>\n<Clock xmlns:dt="urn:schemas-microsoft-com:datatypes"><Description dt:dt="string">E-Prime Primary Realtime Clock</Description><StartTime><Timestamp dt:dt="int">0</Timestamp><DateUtc dt:dt="string">2020-10-07T02:29:12Z</DateUtc></StartTime><FrequencyChanges><FrequencyChange><Frequency dt:dt="r8">2699960000</Frequency><Timestamp dt:dt="r8">3.87915237561697E+15</Timestamp><Cur…	좌우반구com(CVF, UVF, BVF)_4-007-1	60.021	1.0.0.164	1	-1435750024	Professional	2.0.10.242	2.0.10.356	10-07-2020	2020-10-07 오전 2:29:12	11:29:12	2.0.10.252	312		2	z	시질	NULL	NULL	NULL	NULL	NULL	NULL	21	1	48	KSY2	List3	NULL	NULL	NULL	NULL	NULL	NULL	NULL	NULL	NULL	0	z	0	4	1123461	0		0	0
좌우반구com(CVF, UVF, BVF)_4	7	1	<?xml version="1.0"?>\n<Clock xmlns:dt="urn:schemas-microsoft-com:datatypes"><Description dt:dt="string">E-Prime Primary Realtime Clock</Description><StartTime><Timestamp dt:dt="int">0</Timestamp><DateUtc dt:dt="string">2020-10-07T02:29:12Z</DateUtc></StartTime><FrequencyChanges><FrequencyChange><Frequency dt:dt="r8">2699960000</Frequency><Timestamp dt:dt="r8">3.87915237561697E+15</Timestamp><Cur…	좌우반구com(CVF, UVF, BVF)_4-007-1	60.021	1.0.0.164	1	-1435750024	Professional	2.0.10.242	2.0.10.356	10-07-2020	2020-10-07 오전 2:29:12	11:29:12	2.0.10.252	141		1	{/}	식비	NULL	NULL	NULL	27	1	9	NULL	NULL	NULL	KSY4	List2	NULL	NULL	NULL	NULL	NULL	NULL	NULL	NULL	NULL	1	{/}	0	3	456642	0	{/}	446	457088
좌우반구com(CVF, UVF, BVF)_4	7	1	<?xml version="1.0"?>\n<Clock xmlns:dt="urn:schemas-microsoft-com:datatypes"><Description dt:dt="string">E-Prime Primary Realtime Clock</Description><StartTime><Timestamp dt:dt="int">0</Timestamp><DateUtc dt:dt="string">2020-10-07T02:29:12Z</DateUtc></StartTime><FrequencyChanges><FrequencyChange><Frequency dt:dt="r8">2699960000</Frequency><Timestamp dt:dt="r8">3.87915237561697E+15</Timestamp><Cur…	좌우반구com(CVF, UVF, BVF)_4-007-1	60.021	1.0.0.164	1	-1435750024	Professional	2.0.10.242	2.0.10.356	10-07-2020	2020-10-07 오전 2:29:12	11:29:12	2.0.10.252	181		2	z	식차	NULL	NULL	NULL	28	1	49	NULL	NULL	NULL	KSY2	List2	NULL	NULL	NULL	NULL	NULL	NULL	NULL	NULL	NULL	0	z	0	3	593861	0		0	0
좌우반구com(CVF, UVF, BVF)_4	7	1	<?xml version="1.0"?>\n<Clock xmlns:dt="urn:schemas-microsoft-com:datatypes"><Description dt:dt="string">E-Prime Primary Realtime Clock</Description><StartTime><Timestamp dt:dt="int">0</Timestamp><DateUtc dt:dt="string">2020-10-07T02:29:12Z</DateUtc></StartTime><FrequencyChanges><FrequencyChange><Frequency dt:dt="r8">2699960000</Frequency><Timestamp dt:dt="r8">3.87915237561697E+15</Timestamp><Cur…	좌우반구com(CVF, UVF, BVF)_4-007-1	60.021	1.0.0.164	1	-1435750024	Professional	2.0.10.242	2.0.10.356	10-07-2020	2020-10-07 오전 2:29:12	11:29:12	2.0.10.252	106		1	{/}	식탁	61	1	106	NULL	NULL	NULL	NULL	NULL	NULL	KSY4	List1	NULL	NULL	NULL	NULL	NULL	NULL	NULL	NULL	NULL	0	{/}	1	3	342298	0	z	621	342919
좌우반구com(CVF, UVF, BVF)_4	7	1	<?xml version="1.0"?>\n<Clock xmlns:dt="urn:schemas-microsoft-com:datatypes"><Description dt:dt="string">E-Prime Primary Realtime Clock</Description><StartTime><Timestamp dt:dt="int">0</Timestamp><DateUtc dt:dt="string">2020-10-07T02:29:12Z</DateUtc></StartTime><FrequencyChanges><FrequencyChange><Frequency dt:dt="r8">2699960000</Frequency><Timestamp dt:dt="r8">3.87915237561697E+15</Timestamp><Cur…	좌우반구com(CVF, UVF, BVF)_4-007-1	60.021	1.0.0.164	1	-1435750024	Professional	2.0.10.242	2.0.10.356	10-07-2020	2020-10-07 오전 2:29:12	11:29:12	2.0.10.252	349		2	z	실락	NULL	NULL	NULL	NULL	NULL	NULL	81	1	85	KSY3	List3	NULL	NULL	NULL	NULL	NULL	NULL	NULL	NULL	NULL	0	z	0	3	1243136	0		0	0
좌우반구com(CVF, UVF, BVF)_4	7	1	<?xml version="1.0"?>\n<Clock xmlns:dt="urn:schemas-microsoft-com:datatypes"><Description dt:dt="string">E-Prime Primary Realtime Clock</Description><StartTime><Timestamp dt:dt="int">0</Timestamp><DateUtc dt:dt="string">2020-10-07T02:29:12Z</DateUtc></StartTime><FrequencyChanges><FrequencyChange><Frequency dt:dt="r8">2699960000</Frequency><Timestamp dt:dt="r8">3.87915237561697E+15</Timestamp><Cur…	좌우반구com(CVF, UVF, BVF)_4-007-1	60.021	1.0.0.164	1	-1435750024	Professional	2.0.10.242	2.0.10.356	10-07-2020	2020-10-07 오전 2:29:12	11:29:12	2.0.10.252	351		2	z	실작	NULL	NULL	NULL	NULL	NULL	NULL	36	1	87	KSY	List3	0		0	-1	1249750	183		0	0	1	z	1	3	1249933	0	z	578	1250511
좌우반구com(CVF, UVF, BVF)_4	7	1	<?xml version="1.0"?>\n<Clock xmlns:dt="urn:schemas-microsoft-com:datatypes"><Description dt:dt="string">E-Prime Primary Realtime Clock</Description><StartTime><Timestamp dt:dt="int">0</Timestamp><DateUtc dt:dt="string">2020-10-07T02:29:12Z</DateUtc></StartTime><FrequencyChanges><FrequencyChange><Frequency dt:dt="r8">2699960000</Frequency><Timestamp dt:dt="r8">3.87915237561697E+15</Timestamp><Cur…	좌우반구com(CVF, UVF, BVF)_4-007-1	60.021	1.0.0.164	1	-1435750024	Professional	2.0.10.242	2.0.10.356	10-07-2020	2020-10-07 오전 2:29:12	11:29:12	2.0.10.252	303		1	{/}	실험	NULL	NULL	NULL	NULL	NULL	NULL	113	1	39	KSY4	List3	NULL	NULL	NULL	NULL	NULL	NULL	NULL	NULL	NULL	1	{/}	0	4	1093438	0	{/}	322	1093760
좌우반구com(CVF, UVF, BVF)_4	7	1	<?xml version="1.0"?>\n<Clock xmlns:dt="urn:schemas-microsoft-com:datatypes"><Description dt:dt="string">E-Prime Primary Realtime Clock</Description><StartTime><Timestamp dt:dt="int">0</Timestamp><DateUtc dt:dt="string">2020-10-07T02:29:12Z</DateUtc></StartTime><FrequencyChanges><FrequencyChange><Frequency dt:dt="r8">2699960000</Frequency><Timestamp dt:dt="r8">3.87915237561697E+15</Timestamp><Cur…	좌우반구com(CVF, UVF, BVF)_4-007-1	60.021	1.0.0.164	1	-1435750024	Professional	2.0.10.242	2.0.10.356	10-07-2020	2020-10-07 오전 2:29:12	11:29:12	2.0.10.252	169		1	{/}	심복	NULL	NULL	NULL	91	1	37	NULL	NULL	NULL	KSY4	List2	NULL	NULL	NULL	NULL	NULL	NULL	NULL	NULL	NULL	0	{/}	0	3	552342	0	z	471	552813
좌우반구com(CVF, UVF, BVF)_4	7	1	<?xml version="1.0"?>\n<Clock xmlns:dt="urn:schemas-microsoft-com:datatypes"><Description dt:dt="string">E-Prime Primary Realtime Clock</Description><StartTime><Timestamp dt:dt="int">0</Timestamp><DateUtc dt:dt="string">2020-10-07T02:29:12Z</DateUtc></StartTime><FrequencyChanges><FrequencyChange><Frequency dt:dt="r8">2699960000</Frequency><Timestamp dt:dt="r8">3.87915237561697E+15</Timestamp><Cur…	좌우반구com(CVF, UVF, BVF)_4-007-1	60.021	1.0.0.164	1	-1435750024	Professional	2.0.10.242	2.0.10.356	10-07-2020	2020-10-07 오전 2:29:12	11:29:12	2.0.10.252	391		1	{/}	심신	NULL	NULL	NULL	NULL	NULL	NULL	29	1	127	KSY4	List3	NULL	NULL	NULL	NULL	NULL	NULL	NULL	NULL	NULL	1	{/}	0	3	1377539	0	{/}	338	1377877
좌우반구com(CVF, UVF, BVF)_4	7	1	<?xml version="1.0"?>\n<Clock xmlns:dt="urn:schemas-microsoft-com:datatypes"><Description dt:dt="string">E-Prime Primary Realtime Clock</Description><StartTime><Timestamp dt:dt="int">0</Timestamp><DateUtc dt:dt="string">2020-10-07T02:29:12Z</DateUtc></StartTime><FrequencyChanges><FrequencyChange><Frequency dt:dt="r8">2699960000</Frequency><Timestamp dt:dt="r8">3.87915237561697E+15</Timestamp><Cur…	좌우반구com(CVF, UVF, BVF)_4-007-1	60.021	1.0.0.164	1	-1435750024	Professional	2.0.10.242	2.0.10.356	10-07-2020	2020-10-07 오전 2:29:12	11:29:12	2.0.10.252	233		2	z	안실	NULL	NULL	NULL	124	1	101	NULL	NULL	NULL	KSY	List2	0		0	-1	756821	184		0	0	0	z	0	4	757005	0		0	0
좌우반구com(CVF, UVF, BVF)_4	7	1	<?xml version="1.0"?>\n<Clock xmlns:dt="urn:schemas-microsoft-com:datatypes"><Description dt:dt="string">E-Prime Primary Realtime Clock</Description><StartTime><Timestamp dt:dt="int">0</Timestamp><DateUtc dt:dt="string">2020-10-07T02:29:12Z</DateUtc></StartTime><FrequencyChanges><FrequencyChange><Frequency dt:dt="r8">2699960000</Frequency><Timestamp dt:dt="r8">3.87915237561697E+15</Timestamp><Cur…	좌우반구com(CVF, UVF, BVF)_4-007-1	60.021	1.0.0.164	1	-1435750024	Professional	2.0.10.242	2.0.10.356	10-07-2020	2020-10-07 오전 2:29:12	11:29:12	2.0.10.252	133		2	z	압례	NULL	NULL	NULL	111	1	1	NULL	NULL	NULL	KSY3	List2	NULL	NULL	NULL	NULL	NULL	NULL	NULL	NULL	NULL	1	z	1	3	434616	0	z	686	435302
좌우반구com(CVF, UVF, BVF)_4	7	1	<?xml version="1.0"?>\n<Clock xmlns:dt="urn:schemas-microsoft-com:datatypes"><Description dt:dt="string">E-Prime Primary Realtime Clock</Description><StartTime><Timestamp dt:dt="int">0</Timestamp><DateUtc dt:dt="string">2020-10-07T02:29:12Z</DateUtc></StartTime><FrequencyChanges><FrequencyChange><Frequency dt:dt="r8">2699960000</Frequency><Timestamp dt:dt="r8">3.87915237561697E+15</Timestamp><Cur…	좌우반구com(CVF, UVF, BVF)_4-007-1	60.021	1.0.0.164	1	-1435750024	Professional	2.0.10.242	2.0.10.356	10-07-2020	2020-10-07 오전 2:29:12	11:29:12	2.0.10.252	146		1	{/}	압축	NULL	NULL	NULL	96	1	14	NULL	NULL	NULL	KSY4	List2	NULL	NULL	NULL	NULL	NULL	NULL	NULL	NULL	NULL	0	{/}	0	3	471337	0		0	0
좌우반구com(CVF, UVF, BVF)_4	7	1	<?xml version="1.0"?>\n<Clock xmlns:dt="urn:schemas-microsoft-com:datatypes"><Description dt:dt="string">E-Prime Primary Realtime Clock</Description><StartTime><Timestamp dt:dt="int">0</Timestamp><DateUtc dt:dt="string">2020-10-07T02:29:12Z</DateUtc></StartTime><FrequencyChanges><FrequencyChange><Frequency dt:dt="r8">2699960000</Frequency><Timestamp dt:dt="r8">3.87915237561697E+15</Timestamp><Cur…	좌우반구com(CVF, UVF, BVF)_4-007-1	60.021	1.0.0.164	1	-1435750024	Professional	2.0.10.242	2.0.10.356	10-07-2020	2020-10-07 오전 2:29:12	11:29:12	2.0.10.252	87		2	z	양간	37	1	87	NULL	NULL	NULL	NULL	NULL	NULL	KSY3	List1	NULL	NULL	NULL	NULL	NULL	NULL	NULL	NULL	NULL	0	z	1	3	282419	0		0	0
좌우반구com(CVF, UVF, BVF)_4	7	1	<?xml version="1.0"?>\n<Clock xmlns:dt="urn:schemas-microsoft-com:datatypes"><Description dt:dt="string">E-Prime Primary Realtime Clock</Description><StartTime><Timestamp dt:dt="int">0</Timestamp><DateUtc dt:dt="string">2020-10-07T02:29:12Z</DateUtc></StartTime><FrequencyChanges><FrequencyChange><Frequency dt:dt="r8">2699960000</Frequency><Timestamp dt:dt="r8">3.87915237561697E+15</Timestamp><Cur…	좌우반구com(CVF, UVF, BVF)_4-007-1	60.021	1.0.0.164	1	-1435750024	Professional	2.0.10.242	2.0.10.356	10-07-2020	2020-10-07 오전 2:29:12	11:29:12	2.0.10.252	20		2	z	양급	50	1	20	NULL	NULL	NULL	NULL	NULL	NULL	KSY2	List1	NULL	NULL	NULL	NULL	NULL	NULL	NULL	NULL	NULL	1	z	0	3	85254	0	z	651	85905
좌우반구com(CVF, UVF, BVF)_4	7	1	<?xml version="1.0"?>\n<Clock xmlns:dt="urn:schemas-microsoft-com:datatypes"><Description dt:dt="string">E-Prime Primary Realtime Clock</Description><StartTime><Timestamp dt:dt="int">0</Timestamp><DateUtc dt:dt="string">2020-10-07T02:29:12Z</DateUtc></StartTime><FrequencyChanges><FrequencyChange><Frequency dt:dt="r8">2699960000</Frequency><Timestamp dt:dt="r8">3.87915237561697E+15</Timestamp><Cur…	좌우반구com(CVF, UVF, BVF)_4-007-1	60.021	1.0.0.164	1	-1435750024	Professional	2.0.10.242	2.0.10.356	10-07-2020	2020-10-07 오전 2:29:12	11:29:12	2.0.10.252	280		1	{/}	양념	NULL	NULL	NULL	NULL	NULL	NULL	2	1	16	KSY4	List3	NULL	NULL	NULL	NULL	NULL	NULL	NULL	NULL	NULL	1	{/}	0	3	1013782	0	{/}	443	1014225
좌우반구com(CVF, UVF, BVF)_4	7	1	<?xml version="1.0"?>\n<Clock xmlns:dt="urn:schemas-microsoft-com:datatypes"><Description dt:dt="string">E-Prime Primary Realtime Clock</Description><StartTime><Timestamp dt:dt="int">0</Timestamp><DateUtc dt:dt="string">2020-10-07T02:29:12Z</DateUtc></StartTime><FrequencyChanges><FrequencyChange><Frequency dt:dt="r8">2699960000</Frequency><Timestamp dt:dt="r8">3.87915237561697E+15</Timestamp><Cur…	좌우반구com(CVF, UVF, BVF)_4-007-1	60.021	1.0.0.164	1	-1435750024	Professional	2.0.10.242	2.0.10.356	10-07-2020	2020-10-07 오전 2:29:12	11:29:12	2.0.10.252	131		2	z	양최	112	1	131	NULL	NULL	NULL	NULL	NULL	NULL	KSY4	List1	NULL	NULL	NULL	NULL	NULL	NULL	NULL	NULL	NULL	1	z	0	4	414957	0	z	537	415494
좌우반구com(CVF, UVF, BVF)_4	7	1	<?xml version="1.0"?>\n<Clock xmlns:dt="urn:schemas-microsoft-com:datatypes"><Description dt:dt="string">E-Prime Primary Realtime Clock</Description><StartTime><Timestamp dt:dt="int">0</Timestamp><DateUtc dt:dt="string">2020-10-07T02:29:12Z</DateUtc></StartTime><FrequencyChanges><FrequencyChange><Frequency dt:dt="r8">2699960000</Frequency><Timestamp dt:dt="r8">3.87915237561697E+15</Timestamp><Cur…	좌우반구com(CVF, UVF, BVF)_4-007-1	60.021	1.0.0.164	1	-1435750024	Professional	2.0.10.242	2.0.10.356	10-07-2020	2020-10-07 오전 2:29:12	11:29:12	2.0.10.252	245		1	{/}	어휘	NULL	NULL	NULL	24	1	113	NULL	NULL	NULL	KSY4	List2	NULL	NULL	NULL	NULL	NULL	NULL	NULL	NULL	NULL	0	{/}	0	3	798007	0	z	828	798835
좌우반구com(CVF, UVF, BVF)_4	7	1	<?xml version="1.0"?>\n<Clock xmlns:dt="urn:schemas-microsoft-com:datatypes"><Description dt:dt="string">E-Prime Primary Realtime Clock</Description><StartTime><Timestamp dt:dt="int">0</Timestamp><DateUtc dt:dt="string">2020-10-07T02:29:12Z</DateUtc></StartTime><FrequencyChanges><FrequencyChange><Frequency dt:dt="r8">2699960000</Frequency><Timestamp dt:dt="r8">3.87915237561697E+15</Timestamp><Cur…	좌우반구com(CVF, UVF, BVF)_4-007-1	60.021	1.0.0.164	1	-1435750024	Professional	2.0.10.242	2.0.10.356	10-07-2020	2020-10-07 오전 2:29:12	11:29:12	2.0.10.252	397		2	z	엄도	NULL	NULL	NULL	NULL	NULL	NULL	118	1	133	KSY	List3	0		0	0	1400898	183		0	0	0	z	0	3	1401081	0		0	0
좌우반구com(CVF, UVF, BVF)_4	7	1	<?xml version="1.0"?>\n<Clock xmlns:dt="urn:schemas-microsoft-com:datatypes"><Description dt:dt="string">E-Prime Primary Realtime Clock</Description><StartTime><Timestamp dt:dt="int">0</Timestamp><DateUtc dt:dt="string">2020-10-07T02:29:12Z</DateUtc></StartTime><FrequencyChanges><FrequencyChange><Frequency dt:dt="r8">2699960000</Frequency><Timestamp dt:dt="r8">3.87915237561697E+15</Timestamp><Cur…	좌우반구com(CVF, UVF, BVF)_4-007-1	60.021	1.0.0.164	1	-1435750024	Professional	2.0.10.242	2.0.10.356	10-07-2020	2020-10-07 오전 2:29:12	11:29:12	2.0.10.252	400		1	{/}	엄마	NULL	NULL	NULL	NULL	NULL	NULL	97	1	136	KSY4	List3	NULL	NULL	NULL	NULL	NULL	NULL	NULL	NULL	NULL	1	{/}	1	3	1412510	0	{/}	479	1412989
좌우반구com(CVF, UVF, BVF)_4	7	1	<?xml version="1.0"?>\n<Clock xmlns:dt="urn:schemas-microsoft-com:datatypes"><Description dt:dt="string">E-Prime Primary Realtime Clock</Description><StartTime><Timestamp dt:dt="int">0</Timestamp><DateUtc dt:dt="string">2020-10-07T02:29:12Z</DateUtc></StartTime><FrequencyChanges><FrequencyChange><Frequency dt:dt="r8">2699960000</Frequency><Timestamp dt:dt="r8">3.87915237561697E+15</Timestamp><Cur…	좌우반구com(CVF, UVF, BVF)_4-007-1	60.021	1.0.0.164	1	-1435750024	Professional	2.0.10.242	2.0.10.356	10-07-2020	2020-10-07 오전 2:29:12	11:29:12	2.0.10.252	168		2	z	엇압	NULL	NULL	NULL	19	1	36	NULL	NULL	NULL	KSY	List2	0		1	-1	547960	184		0	0	0	z	0	4	548144	0		0	0
좌우반구com(CVF, UVF, BVF)_4	7	1	<?xml version="1.0"?>\n<Clock xmlns:dt="urn:schemas-microsoft-com:datatypes"><Description dt:dt="string">E-Prime Primary Realtime Clock</Description><StartTime><Timestamp dt:dt="int">0</Timestamp><DateUtc dt:dt="string">2020-10-07T02:29:12Z</DateUtc></StartTime><FrequencyChanges><FrequencyChange><Frequency dt:dt="r8">2699960000</Frequency><Timestamp dt:dt="r8">3.87915237561697E+15</Timestamp><Cur…	좌우반구com(CVF, UVF, BVF)_4-007-1	60.021	1.0.0.164	1	-1435750024	Professional	2.0.10.242	2.0.10.356	10-07-2020	2020-10-07 오전 2:29:12	11:29:12	2.0.10.252	109		2	z	여별	111	1	109	NULL	NULL	NULL	NULL	NULL	NULL	KSY4	List1	NULL	NULL	NULL	NULL	NULL	NULL	NULL	NULL	NULL	0	z	0	4	351962	0		0	0
좌우반구com(CVF, UVF, BVF)_4	7	1	<?xml version="1.0"?>\n<Clock xmlns:dt="urn:schemas-microsoft-com:datatypes"><Description dt:dt="string">E-Prime Primary Realtime Clock</Description><StartTime><Timestamp dt:dt="int">0</Timestamp><DateUtc dt:dt="string">2020-10-07T02:29:12Z</DateUtc></StartTime><FrequencyChanges><FrequencyChange><Frequency dt:dt="r8">2699960000</Frequency><Timestamp dt:dt="r8">3.87915237561697E+15</Timestamp><Cur…	좌우반구com(CVF, UVF, BVF)_4-007-1	60.021	1.0.0.164	1	-1435750024	Professional	2.0.10.242	2.0.10.356	10-07-2020	2020-10-07 오전 2:29:12	11:29:12	2.0.10.252	319		2	z	여본	NULL	NULL	NULL	NULL	NULL	NULL	127	1	55	KSY3	List3	NULL	NULL	NULL	NULL	NULL	NULL	NULL	NULL	NULL	1	z	0	3	1149568	0	z	479	1150047
좌우반구com(CVF, UVF, BVF)_4	7	1	<?xml version="1.0"?>\n<Clock xmlns:dt="urn:schemas-microsoft-com:datatypes"><Description dt:dt="string">E-Prime Primary Realtime Clock</Description><StartTime><Timestamp dt:dt="int">0</Timestamp><DateUtc dt:dt="string">2020-10-07T02:29:12Z</DateUtc></StartTime><FrequencyChanges><FrequencyChange><Frequency dt:dt="r8">2699960000</Frequency><Timestamp dt:dt="r8">3.87915237561697E+15</Timestamp><Cur…	좌우반구com(CVF, UVF, BVF)_4-007-1	60.021	1.0.0.164	1	-1435750024	Professional	2.0.10.242	2.0.10.356	10-07-2020	2020-10-07 오전 2:29:12	11:29:12	2.0.10.252	211		1	{/}	여생	NULL	NULL	NULL	93	1	79	NULL	NULL	NULL	KSY4	List2	NULL	NULL	NULL	NULL	NULL	NULL	NULL	NULL	NULL	0	{/}	0	3	687662	0	z	957	688619
좌우반구com(CVF, UVF, BVF)_4	7	1	<?xml version="1.0"?>\n<Clock xmlns:dt="urn:schemas-microsoft-com:datatypes"><Description dt:dt="string">E-Prime Primary Realtime Clock</Description><StartTime><Timestamp dt:dt="int">0</Timestamp><DateUtc dt:dt="string">2020-10-07T02:29:12Z</DateUtc></StartTime><FrequencyChanges><FrequencyChange><Frequency dt:dt="r8">2699960000</Frequency><Timestamp dt:dt="r8">3.87915237561697E+15</Timestamp><Cur…	좌우반구com(CVF, UVF, BVF)_4-007-1	60.021	1.0.0.164	1	-1435750024	Professional	2.0.10.242	2.0.10.356	10-07-2020	2020-10-07 오전 2:29:12	11:29:12	2.0.10.252	74		2	z	열례	10	1	74	NULL	NULL	NULL	NULL	NULL	NULL	KSY2	List1	NULL	NULL	NULL	NULL	NULL	NULL	NULL	NULL	NULL	1	z	0	3	238068	0	z	444	238512
좌우반구com(CVF, UVF, BVF)_4	7	1	<?xml version="1.0"?>\n<Clock xmlns:dt="urn:schemas-microsoft-com:datatypes"><Description dt:dt="string">E-Prime Primary Realtime Clock</Description><StartTime><Timestamp dt:dt="int">0</Timestamp><DateUtc dt:dt="string">2020-10-07T02:29:12Z</DateUtc></StartTime><FrequencyChanges><FrequencyChange><Frequency dt:dt="r8">2699960000</Frequency><Timestamp dt:dt="r8">3.87915237561697E+15</Timestamp><Cur…	좌우반구com(CVF, UVF, BVF)_4-007-1	60.021	1.0.0.164	1	-1435750024	Professional	2.0.10.242	2.0.10.356	10-07-2020	2020-10-07 오전 2:29:12	11:29:12	2.0.10.252	2		2	z	열박	67	1	2	NULL	NULL	NULL	NULL	NULL	NULL	KSY2	List1	NULL	NULL	NULL	NULL	NULL	NULL	NULL	NULL	NULL	1	z	0	4	36005	0	z	660	36665
좌우반구com(CVF, UVF, BVF)_4	7	1	<?xml version="1.0"?>\n<Clock xmlns:dt="urn:schemas-microsoft-com:datatypes"><Description dt:dt="string">E-Prime Primary Realtime Clock</Description><StartTime><Timestamp dt:dt="int">0</Timestamp><DateUtc dt:dt="string">2020-10-07T02:29:12Z</DateUtc></StartTime><FrequencyChanges><FrequencyChange><Frequency dt:dt="r8">2699960000</Frequency><Timestamp dt:dt="r8">3.87915237561697E+15</Timestamp><Cur…	좌우반구com(CVF, UVF, BVF)_4-007-1	60.021	1.0.0.164	1	-1435750024	Professional	2.0.10.242	2.0.10.356	10-07-2020	2020-10-07 오전 2:29:12	11:29:12	2.0.10.252	234		2	z	열응	NULL	NULL	NULL	53	1	102	NULL	NULL	NULL	KSY3	List2	NULL	NULL	NULL	NULL	NULL	NULL	NULL	NULL	NULL	0	z	0	3	761203	0		0	0
좌우반구com(CVF, UVF, BVF)_4	7	1	<?xml version="1.0"?>\n<Clock xmlns:dt="urn:schemas-microsoft-com:datatypes"><Description dt:dt="string">E-Prime Primary Realtime Clock</Description><StartTime><Timestamp dt:dt="int">0</Timestamp><DateUtc dt:dt="string">2020-10-07T02:29:12Z</DateUtc></StartTime><FrequencyChanges><FrequencyChange><Frequency dt:dt="r8">2699960000</Frequency><Timestamp dt:dt="r8">3.87915237561697E+15</Timestamp><Cur…	좌우반구com(CVF, UVF, BVF)_4-007-1	60.021	1.0.0.164	1	-1435750024	Professional	2.0.10.242	2.0.10.356	10-07-2020	2020-10-07 오전 2:29:12	11:29:12	2.0.10.252	377		1	{/}	열정	NULL	NULL	NULL	NULL	NULL	NULL	122	1	113	KSY4	List3	NULL	NULL	NULL	NULL	NULL	NULL	NULL	NULL	NULL	1	{/}	0	3	1335004	0	{/}	538	1335542
좌우반구com(CVF, UVF, BVF)_4	7	1	<?xml version="1.0"?>\n<Clock xmlns:dt="urn:schemas-microsoft-com:datatypes"><Description dt:dt="string">E-Prime Primary Realtime Clock</Description><StartTime><Timestamp dt:dt="int">0</Timestamp><DateUtc dt:dt="string">2020-10-07T02:29:12Z</DateUtc></StartTime><FrequencyChanges><FrequencyChange><Frequency dt:dt="r8">2699960000</Frequency><Timestamp dt:dt="r8">3.87915237561697E+15</Timestamp><Cur…	좌우반구com(CVF, UVF, BVF)_4-007-1	60.021	1.0.0.164	1	-1435750024	Professional	2.0.10.242	2.0.10.356	10-07-2020	2020-10-07 오전 2:29:12	11:29:12	2.0.10.252	255		1	{/}	오류	NULL	NULL	NULL	99	1	123	NULL	NULL	NULL	KSY4	List2	NULL	NULL	NULL	NULL	NULL	NULL	NULL	NULL	NULL	1	{/}	0	3	826247	0	{/}	979	827226
좌우반구com(CVF, UVF, BVF)_4	7	1	<?xml version="1.0"?>\n<Clock xmlns:dt="urn:schemas-microsoft-com:datatypes"><Description dt:dt="string">E-Prime Primary Realtime Clock</Description><StartTime><Timestamp dt:dt="int">0</Timestamp><DateUtc dt:dt="string">2020-10-07T02:29:12Z</DateUtc></StartTime><FrequencyChanges><FrequencyChange><Frequency dt:dt="r8">2699960000</Frequency><Timestamp dt:dt="r8">3.87915237561697E+15</Timestamp><Cur…	좌우반구com(CVF, UVF, BVF)_4-007-1	60.021	1.0.0.164	1	-1435750024	Professional	2.0.10.242	2.0.10.356	10-07-2020	2020-10-07 오전 2:29:12	11:29:12	2.0.10.252	104		1	{/}	오해	19	1	104	NULL	NULL	NULL	NULL	NULL	NULL	KSY4	List1	NULL	NULL	NULL	NULL	NULL	NULL	NULL	NULL	NULL	1	{/}	0	3	335484	0	{/}	419	335903
좌우반구com(CVF, UVF, BVF)_4	7	1	<?xml version="1.0"?>\n<Clock xmlns:dt="urn:schemas-microsoft-com:datatypes"><Description dt:dt="string">E-Prime Primary Realtime Clock</Description><StartTime><Timestamp dt:dt="int">0</Timestamp><DateUtc dt:dt="string">2020-10-07T02:29:12Z</DateUtc></StartTime><FrequencyChanges><FrequencyChange><Frequency dt:dt="r8">2699960000</Frequency><Timestamp dt:dt="r8">3.87915237561697E+15</Timestamp><Cur…	좌우반구com(CVF, UVF, BVF)_4-007-1	60.021	1.0.0.164	1	-1435750024	Professional	2.0.10.242	2.0.10.356	10-07-2020	2020-10-07 오전 2:29:12	11:29:12	2.0.10.252	329		2	z	외보	NULL	NULL	NULL	NULL	NULL	NULL	87	1	65	KSY4	List3	NULL	NULL	NULL	NULL	NULL	NULL	NULL	NULL	NULL	0	z	0	3	1181124	0	{/}	443	1181567
좌우반구com(CVF, UVF, BVF)_4	7	1	<?xml version="1.0"?>\n<Clock xmlns:dt="urn:schemas-microsoft-com:datatypes"><Description dt:dt="string">E-Prime Primary Realtime Clock</Description><StartTime><Timestamp dt:dt="int">0</Timestamp><DateUtc dt:dt="string">2020-10-07T02:29:12Z</DateUtc></StartTime><FrequencyChanges><FrequencyChange><Frequency dt:dt="r8">2699960000</Frequency><Timestamp dt:dt="r8">3.87915237561697E+15</Timestamp><Cur…	좌우반구com(CVF, UVF, BVF)_4-007-1	60.021	1.0.0.164	1	-1435750024	Professional	2.0.10.242	2.0.10.356	10-07-2020	2020-10-07 오전 2:29:12	11:29:12	2.0.10.252	370		1	{/}	외부	NULL	NULL	NULL	NULL	NULL	NULL	121	1	106	KSY4	List3	NULL	NULL	NULL	NULL	NULL	NULL	NULL	NULL	NULL	1	{/}	1	3	1311545	0	{/}	541	1312086
좌우반구com(CVF, UVF, BVF)_4	7	1	<?xml version="1.0"?>\n<Clock xmlns:dt="urn:schemas-microsoft-com:datatypes"><Description dt:dt="string">E-Prime Primary Realtime Clock</Description><StartTime><Timestamp dt:dt="int">0</Timestamp><DateUtc dt:dt="string">2020-10-07T02:29:12Z</DateUtc></StartTime><FrequencyChanges><FrequencyChange><Frequency dt:dt="r8">2699960000</Frequency><Timestamp dt:dt="r8">3.87915237561697E+15</Timestamp><Cur…	좌우반구com(CVF, UVF, BVF)_4-007-1	60.021	1.0.0.164	1	-1435750024	Professional	2.0.10.242	2.0.10.356	10-07-2020	2020-10-07 오전 2:29:12	11:29:12	2.0.10.252	302		2	z	요명	NULL	NULL	NULL	NULL	NULL	NULL	75	1	38	KSY4	List3	NULL	NULL	NULL	NULL	NULL	NULL	NULL	NULL	NULL	1	z	1	3	1090505	0	z	727	1091232
좌우반구com(CVF, UVF, BVF)_4	7	1	<?xml version="1.0"?>\n<Clock xmlns:dt="urn:schemas-microsoft-com:datatypes"><Description dt:dt="string">E-Prime Primary Realtime Clock</Description><StartTime><Timestamp dt:dt="int">0</Timestamp><DateUtc dt:dt="string">2020-10-07T02:29:12Z</DateUtc></StartTime><FrequencyChanges><FrequencyChange><Frequency dt:dt="r8">2699960000</Frequency><Timestamp dt:dt="r8">3.87915237561697E+15</Timestamp><Cur…	좌우반구com(CVF, UVF, BVF)_4-007-1	60.021	1.0.0.164	1	-1435750024	Professional	2.0.10.242	2.0.10.356	10-07-2020	2020-10-07 오전 2:29:12	11:29:12	2.0.10.252	198		1	{/}	요소	NULL	NULL	NULL	23	1	66	NULL	NULL	NULL	KSY4	List2	NULL	NULL	NULL	NULL	NULL	NULL	NULL	NULL	NULL	1	{/}	0	3	649175	0	{/}	333	649508
좌우반구com(CVF, UVF, BVF)_4	7	1	<?xml version="1.0"?>\n<Clock xmlns:dt="urn:schemas-microsoft-com:datatypes"><Description dt:dt="string">E-Prime Primary Realtime Clock</Description><StartTime><Timestamp dt:dt="int">0</Timestamp><DateUtc dt:dt="string">2020-10-07T02:29:12Z</DateUtc></StartTime><FrequencyChanges><FrequencyChange><Frequency dt:dt="r8">2699960000</Frequency><Timestamp dt:dt="r8">3.87915237561697E+15</Timestamp><Cur…	좌우반구com(CVF, UVF, BVF)_4-007-1	60.021	1.0.0.164	1	-1435750024	Professional	2.0.10.242	2.0.10.356	10-07-2020	2020-10-07 오전 2:29:12	11:29:12	2.0.10.252	376		1	{/}	요청	NULL	NULL	NULL	NULL	NULL	NULL	51	1	112	KSY4	List3	NULL	NULL	NULL	NULL	NULL	NULL	NULL	NULL	NULL	1	{/}	0	3	1332205	0	{/}	601	1332806
좌우반구com(CVF, UVF, BVF)_4	7	1	<?xml version="1.0"?>\n<Clock xmlns:dt="urn:schemas-microsoft-com:datatypes"><Description dt:dt="string">E-Prime Primary Realtime Clock</Description><StartTime><Timestamp dt:dt="int">0</Timestamp><DateUtc dt:dt="string">2020-10-07T02:29:12Z</DateUtc></StartTime><FrequencyChanges><FrequencyChange><Frequency dt:dt="r8">2699960000</Frequency><Timestamp dt:dt="r8">3.87915237561697E+15</Timestamp><Cur…	좌우반구com(CVF, UVF, BVF)_4-007-1	60.021	1.0.0.164	1	-1435750024	Professional	2.0.10.242	2.0.10.356	10-07-2020	2020-10-07 오전 2:29:12	11:29:12	2.0.10.252	89		2	z	용스	14	1	89	NULL	NULL	NULL	NULL	NULL	NULL	KSY4	List1	NULL	NULL	NULL	NULL	NULL	NULL	NULL	NULL	NULL	1	z	1	3	290816	0	z	487	291303
좌우반구com(CVF, UVF, BVF)_4	7	1	<?xml version="1.0"?>\n<Clock xmlns:dt="urn:schemas-microsoft-com:datatypes"><Description dt:dt="string">E-Prime Primary Realtime Clock</Description><StartTime><Timestamp dt:dt="int">0</Timestamp><DateUtc dt:dt="string">2020-10-07T02:29:12Z</DateUtc></StartTime><FrequencyChanges><FrequencyChange><Frequency dt:dt="r8">2699960000</Frequency><Timestamp dt:dt="r8">3.87915237561697E+15</Timestamp><Cur…	좌우반구com(CVF, UVF, BVF)_4-007-1	60.021	1.0.0.164	1	-1435750024	Professional	2.0.10.242	2.0.10.356	10-07-2020	2020-10-07 오전 2:29:12	11:29:12	2.0.10.252	343		1	{/}	용어	NULL	NULL	NULL	NULL	NULL	NULL	25	1	79	KSY4	List3	NULL	NULL	NULL	NULL	NULL	NULL	NULL	NULL	NULL	1	{/}	1	3	1224825	0	{/}	342	1225167
좌우반구com(CVF, UVF, BVF)_4	7	1	<?xml version="1.0"?>\n<Clock xmlns:dt="urn:schemas-microsoft-com:datatypes"><Description dt:dt="string">E-Prime Primary Realtime Clock</Description><StartTime><Timestamp dt:dt="int">0</Timestamp><DateUtc dt:dt="string">2020-10-07T02:29:12Z</DateUtc></StartTime><FrequencyChanges><FrequencyChange><Frequency dt:dt="r8">2699960000</Frequency><Timestamp dt:dt="r8">3.87915237561697E+15</Timestamp><Cur…	좌우반구com(CVF, UVF, BVF)_4-007-1	60.021	1.0.0.164	1	-1435750024	Professional	2.0.10.242	2.0.10.356	10-07-2020	2020-10-07 오전 2:29:12	11:29:12	2.0.10.252	148		1	{/}	우려	NULL	NULL	NULL	3	1	16	NULL	NULL	NULL	KSY4	List2	NULL	NULL	NULL	NULL	NULL	NULL	NULL	NULL	NULL	1	{/}	0	3	479734	0	{/}	743	480477
좌우반구com(CVF, UVF, BVF)_4	7	1	<?xml version="1.0"?>\n<Clock xmlns:dt="urn:schemas-microsoft-com:datatypes"><Description dt:dt="string">E-Prime Primary Realtime Clock</Description><StartTime><Timestamp dt:dt="int">0</Timestamp><DateUtc dt:dt="string">2020-10-07T02:29:12Z</DateUtc></StartTime><FrequencyChanges><FrequencyChange><Frequency dt:dt="r8">2699960000</Frequency><Timestamp dt:dt="r8">3.87915237561697E+15</Timestamp><Cur…	좌우반구com(CVF, UVF, BVF)_4-007-1	60.021	1.0.0.164	1	-1435750024	Professional	2.0.10.242	2.0.10.356	10-07-2020	2020-10-07 오전 2:29:12	11:29:12	2.0.10.252	123		2	z	운국	30	1	123	NULL	NULL	NULL	NULL	NULL	NULL	KSY	List1	0		0	-1	393714	183		0	0	1	z	0	3	393897	0	z	381	394278
좌우반구com(CVF, UVF, BVF)_4	7	1	<?xml version="1.0"?>\n<Clock xmlns:dt="urn:schemas-microsoft-com:datatypes"><Description dt:dt="string">E-Prime Primary Realtime Clock</Description><StartTime><Timestamp dt:dt="int">0</Timestamp><DateUtc dt:dt="string">2020-10-07T02:29:12Z</DateUtc></StartTime><FrequencyChanges><FrequencyChange><Frequency dt:dt="r8">2699960000</Frequency><Timestamp dt:dt="r8">3.87915237561697E+15</Timestamp><Cur…	좌우반구com(CVF, UVF, BVF)_4-007-1	60.021	1.0.0.164	1	-1435750024	Professional	2.0.10.242	2.0.10.356	10-07-2020	2020-10-07 오전 2:29:12	11:29:12	2.0.10.252	246		2	z	운속	NULL	NULL	NULL	71	1	114	NULL	NULL	NULL	KSY2	List2	NULL	NULL	NULL	NULL	NULL	NULL	NULL	NULL	NULL	1	z	0	3	801039	0	z	524	801563
좌우반구com(CVF, UVF, BVF)_4	7	1	<?xml version="1.0"?>\n<Clock xmlns:dt="urn:schemas-microsoft-com:datatypes"><Description dt:dt="string">E-Prime Primary Realtime Clock</Description><StartTime><Timestamp dt:dt="int">0</Timestamp><DateUtc dt:dt="string">2020-10-07T02:29:12Z</DateUtc></StartTime><FrequencyChanges><FrequencyChange><Frequency dt:dt="r8">2699960000</Frequency><Timestamp dt:dt="r8">3.87915237561697E+15</Timestamp><Cur…	좌우반구com(CVF, UVF, BVF)_4-007-1	60.021	1.0.0.164	1	-1435750024	Professional	2.0.10.242	2.0.10.356	10-07-2020	2020-10-07 오전 2:29:12	11:29:12	2.0.10.252	335		1	{/}	원리	NULL	NULL	NULL	NULL	NULL	NULL	66	1	71	KSY4	List3	NULL	NULL	NULL	NULL	NULL	NULL	NULL	NULL	NULL	1	{/}	0	3	1198868	0	{/}	347	1199215
좌우반구com(CVF, UVF, BVF)_4	7	1	<?xml version="1.0"?>\n<Clock xmlns:dt="urn:schemas-microsoft-com:datatypes"><Description dt:dt="string">E-Prime Primary Realtime Clock</Description><StartTime><Timestamp dt:dt="int">0</Timestamp><DateUtc dt:dt="string">2020-10-07T02:29:12Z</DateUtc></StartTime><FrequencyChanges><FrequencyChange><Frequency dt:dt="r8">2699960000</Frequency><Timestamp dt:dt="r8">3.87915237561697E+15</Timestamp><Cur…	좌우반구com(CVF, UVF, BVF)_4-007-1	60.021	1.0.0.164	1	-1435750024	Professional	2.0.10.242	2.0.10.356	10-07-2020	2020-10-07 오전 2:29:12	11:29:12	2.0.10.252	199		1	{/}	원인	NULL	NULL	NULL	4	1	67	NULL	NULL	NULL	KSY4	List2	NULL	NULL	NULL	NULL	NULL	NULL	NULL	NULL	NULL	0	{/}	0	4	651708	0	z	834	652542
좌우반구com(CVF, UVF, BVF)_4	7	1	<?xml version="1.0"?>\n<Clock xmlns:dt="urn:schemas-microsoft-com:datatypes"><Description dt:dt="string">E-Prime Primary Realtime Clock</Description><StartTime><Timestamp dt:dt="int">0</Timestamp><DateUtc dt:dt="string">2020-10-07T02:29:12Z</DateUtc></StartTime><FrequencyChanges><FrequencyChange><Frequency dt:dt="r8">2699960000</Frequency><Timestamp dt:dt="r8">3.87915237561697E+15</Timestamp><Cur…	좌우반구com(CVF, UVF, BVF)_4-007-1	60.021	1.0.0.164	1	-1435750024	Professional	2.0.10.242	2.0.10.356	10-07-2020	2020-10-07 오전 2:29:12	11:29:12	2.0.10.252	4		1	{/}	원장	74	1	4	NULL	NULL	NULL	NULL	NULL	NULL	KSY4	List1	NULL	NULL	NULL	NULL	NULL	NULL	NULL	NULL	NULL	1	{/}	1	3	41619	0	{/}	454	42073
좌우반구com(CVF, UVF, BVF)_4	7	1	<?xml version="1.0"?>\n<Clock xmlns:dt="urn:schemas-microsoft-com:datatypes"><Description dt:dt="string">E-Prime Primary Realtime Clock</Description><StartTime><Timestamp dt:dt="int">0</Timestamp><DateUtc dt:dt="string">2020-10-07T02:29:12Z</DateUtc></StartTime><FrequencyChanges><FrequencyChange><Frequency dt:dt="r8">2699960000</Frequency><Timestamp dt:dt="r8">3.87915237561697E+15</Timestamp><Cur…	좌우반구com(CVF, UVF, BVF)_4-007-1	60.021	1.0.0.164	1	-1435750024	Professional	2.0.10.242	2.0.10.356	10-07-2020	2020-10-07 오전 2:29:12	11:29:12	2.0.10.252	331		2	z	원착	NULL	NULL	NULL	NULL	NULL	NULL	9	1	67	KSY4	List3	NULL	NULL	NULL	NULL	NULL	NULL	NULL	NULL	NULL	0	z	1	3	1186705	0		0	0
좌우반구com(CVF, UVF, BVF)_4	7	1	<?xml version="1.0"?>\n<Clock xmlns:dt="urn:schemas-microsoft-com:datatypes"><Description dt:dt="string">E-Prime Primary Realtime Clock</Description><StartTime><Timestamp dt:dt="int">0</Timestamp><DateUtc dt:dt="string">2020-10-07T02:29:12Z</DateUtc></StartTime><FrequencyChanges><FrequencyChange><Frequency dt:dt="r8">2699960000</Frequency><Timestamp dt:dt="r8">3.87915237561697E+15</Timestamp><Cur…	좌우반구com(CVF, UVF, BVF)_4-007-1	60.021	1.0.0.164	1	-1435750024	Professional	2.0.10.242	2.0.10.356	10-07-2020	2020-10-07 오전 2:29:12	11:29:12	2.0.10.252	35		1	{/}	원형	89	1	35	NULL	NULL	NULL	NULL	NULL	NULL	KSY4	List1	NULL	NULL	NULL	NULL	NULL	NULL	NULL	NULL	NULL	1	{/}	1	3	125973	0	{/}	660	126633
좌우반구com(CVF, UVF, BVF)_4	7	1	<?xml version="1.0"?>\n<Clock xmlns:dt="urn:schemas-microsoft-com:datatypes"><Description dt:dt="string">E-Prime Primary Realtime Clock</Description><StartTime><Timestamp dt:dt="int">0</Timestamp><DateUtc dt:dt="string">2020-10-07T02:29:12Z</DateUtc></StartTime><FrequencyChanges><FrequencyChange><Frequency dt:dt="r8">2699960000</Frequency><Timestamp dt:dt="r8">3.87915237561697E+15</Timestamp><Cur…	좌우반구com(CVF, UVF, BVF)_4-007-1	60.021	1.0.0.164	1	-1435750024	Professional	2.0.10.242	2.0.10.356	10-07-2020	2020-10-07 오전 2:29:12	11:29:12	2.0.10.252	218		2	z	위절	NULL	NULL	NULL	117	1	86	NULL	NULL	NULL	KSY4	List2	NULL	NULL	NULL	NULL	NULL	NULL	NULL	NULL	NULL	1	z	0	3	711437	0	z	550	711987
좌우반구com(CVF, UVF, BVF)_4	7	1	<?xml version="1.0"?>\n<Clock xmlns:dt="urn:schemas-microsoft-com:datatypes"><Description dt:dt="string">E-Prime Primary Realtime Clock</Description><StartTime><Timestamp dt:dt="int">0</Timestamp><DateUtc dt:dt="string">2020-10-07T02:29:12Z</DateUtc></StartTime><FrequencyChanges><FrequencyChange><Frequency dt:dt="r8">2699960000</Frequency><Timestamp dt:dt="r8">3.87915237561697E+15</Timestamp><Cur…	좌우반구com(CVF, UVF, BVF)_4-007-1	60.021	1.0.0.164	1	-1435750024	Professional	2.0.10.242	2.0.10.356	10-07-2020	2020-10-07 오전 2:29:12	11:29:12	2.0.10.252	273		1	{/}	유형	NULL	NULL	NULL	NULL	NULL	NULL	89	1	9	KSY4	List3	NULL	NULL	NULL	NULL	NULL	NULL	NULL	NULL	NULL	0	{/}	0	3	991073	0		0	0
좌우반구com(CVF, UVF, BVF)_4	7	1	<?xml version="1.0"?>\n<Clock xmlns:dt="urn:schemas-microsoft-com:datatypes"><Description dt:dt="string">E-Prime Primary Realtime Clock</Description><StartTime><Timestamp dt:dt="int">0</Timestamp><DateUtc dt:dt="string">2020-10-07T02:29:12Z</DateUtc></StartTime><FrequencyChanges><FrequencyChange><Frequency dt:dt="r8">2699960000</Frequency><Timestamp dt:dt="r8">3.87915237561697E+15</Timestamp><Cur…	좌우반구com(CVF, UVF, BVF)_4-007-1	60.021	1.0.0.164	1	-1435750024	Professional	2.0.10.242	2.0.10.356	10-07-2020	2020-10-07 오전 2:29:12	11:29:12	2.0.10.252	386		1	{/}	음식	NULL	NULL	NULL	NULL	NULL	NULL	115	1	122	KSY4	List3	NULL	NULL	NULL	NULL	NULL	NULL	NULL	NULL	NULL	1	{/}	0	4	1361395	0	{/}	251	1361646
좌우반구com(CVF, UVF, BVF)_4	7	1	<?xml version="1.0"?>\n<Clock xmlns:dt="urn:schemas-microsoft-com:datatypes"><Description dt:dt="string">E-Prime Primary Realtime Clock</Description><StartTime><Timestamp dt:dt="int">0</Timestamp><DateUtc dt:dt="string">2020-10-07T02:29:12Z</DateUtc></StartTime><FrequencyChanges><FrequencyChange><Frequency dt:dt="r8">2699960000</Frequency><Timestamp dt:dt="r8">3.87915237561697E+15</Timestamp><Cur…	좌우반구com(CVF, UVF, BVF)_4-007-1	60.021	1.0.0.164	1	-1435750024	Professional	2.0.10.242	2.0.10.356	10-07-2020	2020-10-07 오전 2:29:12	11:29:12	2.0.10.252	242		2	z	음안	NULL	NULL	NULL	46	1	110	NULL	NULL	NULL	KSY3	List2	NULL	NULL	NULL	NULL	NULL	NULL	NULL	NULL	NULL	1	z	0	3	787827	0	z	912	788739
좌우반구com(CVF, UVF, BVF)_4	7	1	<?xml version="1.0"?>\n<Clock xmlns:dt="urn:schemas-microsoft-com:datatypes"><Description dt:dt="string">E-Prime Primary Realtime Clock</Description><StartTime><Timestamp dt:dt="int">0</Timestamp><DateUtc dt:dt="string">2020-10-07T02:29:12Z</DateUtc></StartTime><FrequencyChanges><FrequencyChange><Frequency dt:dt="r8">2699960000</Frequency><Timestamp dt:dt="r8">3.87915237561697E+15</Timestamp><Cur…	좌우반구com(CVF, UVF, BVF)_4-007-1	60.021	1.0.0.164	1	-1435750024	Professional	2.0.10.242	2.0.10.356	10-07-2020	2020-10-07 오전 2:29:12	11:29:12	2.0.10.252	118		2	z	응어	82	1	118	NULL	NULL	NULL	NULL	NULL	NULL	KSY	List1	0		0	0	378353	183		0	0	1	z	0	3	378536	0	z	535	379071
좌우반구com(CVF, UVF, BVF)_4	7	1	<?xml version="1.0"?>\n<Clock xmlns:dt="urn:schemas-microsoft-com:datatypes"><Description dt:dt="string">E-Prime Primary Realtime Clock</Description><StartTime><Timestamp dt:dt="int">0</Timestamp><DateUtc dt:dt="string">2020-10-07T02:29:12Z</DateUtc></StartTime><FrequencyChanges><FrequencyChange><Frequency dt:dt="r8">2699960000</Frequency><Timestamp dt:dt="r8">3.87915237561697E+15</Timestamp><Cur…	좌우반구com(CVF, UVF, BVF)_4-007-1	60.021	1.0.0.164	1	-1435750024	Professional	2.0.10.242	2.0.10.356	10-07-2020	2020-10-07 오전 2:29:12	11:29:12	2.0.10.252	138		2	z	의마	NULL	NULL	NULL	88	1	6	NULL	NULL	NULL	KSY	List2	0		0	-1	448428	184		0	0	1	z	0	4	448612	0	z	450	449062
좌우반구com(CVF, UVF, BVF)_4	7	1	<?xml version="1.0"?>\n<Clock xmlns:dt="urn:schemas-microsoft-com:datatypes"><Description dt:dt="string">E-Prime Primary Realtime Clock</Description><StartTime><Timestamp dt:dt="int">0</Timestamp><DateUtc dt:dt="string">2020-10-07T02:29:12Z</DateUtc></StartTime><FrequencyChanges><FrequencyChange><Frequency dt:dt="r8">2699960000</Frequency><Timestamp dt:dt="r8">3.87915237561697E+15</Timestamp><Cur…	좌우반구com(CVF, UVF, BVF)_4-007-1	60.021	1.0.0.164	1	-1435750024	Professional	2.0.10.242	2.0.10.356	10-07-2020	2020-10-07 오전 2:29:12	11:29:12	2.0.10.252	238		1	{/}	의미	NULL	NULL	NULL	32	1	106	NULL	NULL	NULL	KSY4	List2	NULL	NULL	NULL	NULL	NULL	NULL	NULL	NULL	NULL	1	{/}	0	3	776398	0	{/}	1045	777443
좌우반구com(CVF, UVF, BVF)_4	7	1	<?xml version="1.0"?>\n<Clock xmlns:dt="urn:schemas-microsoft-com:datatypes"><Description dt:dt="string">E-Prime Primary Realtime Clock</Description><StartTime><Timestamp dt:dt="int">0</Timestamp><DateUtc dt:dt="string">2020-10-07T02:29:12Z</DateUtc></StartTime><FrequencyChanges><FrequencyChange><Frequency dt:dt="r8">2699960000</Frequency><Timestamp dt:dt="r8">3.87915237561697E+15</Timestamp><Cur…	좌우반구com(CVF, UVF, BVF)_4-007-1	60.021	1.0.0.164	1	-1435750024	Professional	2.0.10.242	2.0.10.356	10-07-2020	2020-10-07 오전 2:29:12	11:29:12	2.0.10.252	5		2	z	의필	59	1	5	NULL	NULL	NULL	NULL	NULL	NULL	KSY3	List1	NULL	NULL	NULL	NULL	NULL	NULL	NULL	NULL	NULL	1	z	0	4	44269	0	z	540	44809
좌우반구com(CVF, UVF, BVF)_4	7	1	<?xml version="1.0"?>\n<Clock xmlns:dt="urn:schemas-microsoft-com:datatypes"><Description dt:dt="string">E-Prime Primary Realtime Clock</Description><StartTime><Timestamp dt:dt="int">0</Timestamp><DateUtc dt:dt="string">2020-10-07T02:29:12Z</DateUtc></StartTime><FrequencyChanges><FrequencyChange><Frequency dt:dt="r8">2699960000</Frequency><Timestamp dt:dt="r8">3.87915237561697E+15</Timestamp><Cur…	좌우반구com(CVF, UVF, BVF)_4-007-1	60.021	1.0.0.164	1	-1435750024	Professional	2.0.10.242	2.0.10.356	10-07-2020	2020-10-07 오전 2:29:12	11:29:12	2.0.10.252	56		2	z	이느	114	1	56	NULL	NULL	NULL	NULL	NULL	NULL	KSY	List1	0		1	-1	184786	184		0	0	1	z	0	4	184970	0	z	478	185448
좌우반구com(CVF, UVF, BVF)_4	7	1	<?xml version="1.0"?>\n<Clock xmlns:dt="urn:schemas-microsoft-com:datatypes"><Description dt:dt="string">E-Prime Primary Realtime Clock</Description><StartTime><Timestamp dt:dt="int">0</Timestamp><DateUtc dt:dt="string">2020-10-07T02:29:12Z</DateUtc></StartTime><FrequencyChanges><FrequencyChange><Frequency dt:dt="r8">2699960000</Frequency><Timestamp dt:dt="r8">3.87915237561697E+15</Timestamp><Cur…	좌우반구com(CVF, UVF, BVF)_4-007-1	60.021	1.0.0.164	1	-1435750024	Professional	2.0.10.242	2.0.10.356	10-07-2020	2020-10-07 오전 2:29:12	11:29:12	2.0.10.252	154		1	{/}	이득	NULL	NULL	NULL	89	1	22	NULL	NULL	NULL	KSY4	List2	NULL	NULL	NULL	NULL	NULL	NULL	NULL	NULL	NULL	1	{/}	0	3	500627	0	{/}	370	500997
좌우반구com(CVF, UVF, BVF)_4	7	1	<?xml version="1.0"?>\n<Clock xmlns:dt="urn:schemas-microsoft-com:datatypes"><Description dt:dt="string">E-Prime Primary Realtime Clock</Description><StartTime><Timestamp dt:dt="int">0</Timestamp><DateUtc dt:dt="string">2020-10-07T02:29:12Z</DateUtc></StartTime><FrequencyChanges><FrequencyChange><Frequency dt:dt="r8">2699960000</Frequency><Timestamp dt:dt="r8">3.87915237561697E+15</Timestamp><Cur…	좌우반구com(CVF, UVF, BVF)_4-007-1	60.021	1.0.0.164	1	-1435750024	Professional	2.0.10.242	2.0.10.356	10-07-2020	2020-10-07 오전 2:29:12	11:29:12	2.0.10.252	88		1	{/}	이유	20	1	88	NULL	NULL	NULL	NULL	NULL	NULL	KSY4	List1	NULL	NULL	NULL	NULL	NULL	NULL	NULL	NULL	NULL	0	{/}	0	3	286618	0		0	0
좌우반구com(CVF, UVF, BVF)_4	7	1	<?xml version="1.0"?>\n<Clock xmlns:dt="urn:schemas-microsoft-com:datatypes"><Description dt:dt="string">E-Prime Primary Realtime Clock</Description><StartTime><Timestamp dt:dt="int">0</Timestamp><DateUtc dt:dt="string">2020-10-07T02:29:12Z</DateUtc></StartTime><FrequencyChanges><FrequencyChange><Frequency dt:dt="r8">2699960000</Frequency><Timestamp dt:dt="r8">3.87915237561697E+15</Timestamp><Cur…	좌우반구com(CVF, UVF, BVF)_4-007-1	60.021	1.0.0.164	1	-1435750024	Professional	2.0.10.242	2.0.10.356	10-07-2020	2020-10-07 오전 2:29:12	11:29:12	2.0.10.252	179		1	{/}	이전	NULL	NULL	NULL	83	1	47	NULL	NULL	NULL	KSY4	List2	NULL	NULL	NULL	NULL	NULL	NULL	NULL	NULL	NULL	0	{/}	0	3	585747	0		0	0
좌우반구com(CVF, UVF, BVF)_4	7	1	<?xml version="1.0"?>\n<Clock xmlns:dt="urn:schemas-microsoft-com:datatypes"><Description dt:dt="string">E-Prime Primary Realtime Clock</Description><StartTime><Timestamp dt:dt="int">0</Timestamp><DateUtc dt:dt="string">2020-10-07T02:29:12Z</DateUtc></StartTime><FrequencyChanges><FrequencyChange><Frequency dt:dt="r8">2699960000</Frequency><Timestamp dt:dt="r8">3.87915237561697E+15</Timestamp><Cur…	좌우반구com(CVF, UVF, BVF)_4-007-1	60.021	1.0.0.164	1	-1435750024	Professional	2.0.10.242	2.0.10.356	10-07-2020	2020-10-07 오전 2:29:12	11:29:12	2.0.10.252	163		2	z	익궤	NULL	NULL	NULL	82	1	31	NULL	NULL	NULL	KSY3	List2	NULL	NULL	NULL	NULL	NULL	NULL	NULL	NULL	NULL	0	z	1	3	530616	0		0	0
좌우반구com(CVF, UVF, BVF)_4	7	1	<?xml version="1.0"?>\n<Clock xmlns:dt="urn:schemas-microsoft-com:datatypes"><Description dt:dt="string">E-Prime Primary Realtime Clock</Description><StartTime><Timestamp dt:dt="int">0</Timestamp><DateUtc dt:dt="string">2020-10-07T02:29:12Z</DateUtc></StartTime><FrequencyChanges><FrequencyChange><Frequency dt:dt="r8">2699960000</Frequency><Timestamp dt:dt="r8">3.87915237561697E+15</Timestamp><Cur…	좌우반구com(CVF, UVF, BVF)_4-007-1	60.021	1.0.0.164	1	-1435750024	Professional	2.0.10.242	2.0.10.356	10-07-2020	2020-10-07 오전 2:29:12	11:29:12	2.0.10.252	225		2	z	익력	NULL	NULL	NULL	101	1	93	NULL	NULL	NULL	KSY3	List2	NULL	NULL	NULL	NULL	NULL	NULL	NULL	NULL	NULL	0	z	0	4	733913	0	{/}	610	734523
좌우반구com(CVF, UVF, BVF)_4	7	1	<?xml version="1.0"?>\n<Clock xmlns:dt="urn:schemas-microsoft-com:datatypes"><Description dt:dt="string">E-Prime Primary Realtime Clock</Description><StartTime><Timestamp dt:dt="int">0</Timestamp><DateUtc dt:dt="string">2020-10-07T02:29:12Z</DateUtc></StartTime><FrequencyChanges><FrequencyChange><Frequency dt:dt="r8">2699960000</Frequency><Timestamp dt:dt="r8">3.87915237561697E+15</Timestamp><Cur…	좌우반구com(CVF, UVF, BVF)_4-007-1	60.021	1.0.0.164	1	-1435750024	Professional	2.0.10.242	2.0.10.356	10-07-2020	2020-10-07 오전 2:29:12	11:29:12	2.0.10.252	336		1	{/}	인간	NULL	NULL	NULL	NULL	NULL	NULL	55	1	72	KSY4	List3	NULL	NULL	NULL	NULL	NULL	NULL	NULL	NULL	NULL	1	{/}	0	3	1201417	0	{/}	326	1201743
좌우반구com(CVF, UVF, BVF)_4	7	1	<?xml version="1.0"?>\n<Clock xmlns:dt="urn:schemas-microsoft-com:datatypes"><Description dt:dt="string">E-Prime Primary Realtime Clock</Description><StartTime><Timestamp dt:dt="int">0</Timestamp><DateUtc dt:dt="string">2020-10-07T02:29:12Z</DateUtc></StartTime><FrequencyChanges><FrequencyChange><Frequency dt:dt="r8">2699960000</Frequency><Timestamp dt:dt="r8">3.87915237561697E+15</Timestamp><Cur…	좌우반구com(CVF, UVF, BVF)_4-007-1	60.021	1.0.0.164	1	-1435750024	Professional	2.0.10.242	2.0.10.356	10-07-2020	2020-10-07 오전 2:29:12	11:29:12	2.0.10.252	350		1	{/}	인사	NULL	NULL	NULL	NULL	NULL	NULL	48	1	86	KSY4	List3	NULL	NULL	NULL	NULL	NULL	NULL	NULL	NULL	NULL	1	{/}	0	3	1247334	0	{/}	392	1247726
좌우반구com(CVF, UVF, BVF)_4	7	1	<?xml version="1.0"?>\n<Clock xmlns:dt="urn:schemas-microsoft-com:datatypes"><Description dt:dt="string">E-Prime Primary Realtime Clock</Description><StartTime><Timestamp dt:dt="int">0</Timestamp><DateUtc dt:dt="string">2020-10-07T02:29:12Z</DateUtc></StartTime><FrequencyChanges><FrequencyChange><Frequency dt:dt="r8">2699960000</Frequency><Timestamp dt:dt="r8">3.87915237561697E+15</Timestamp><Cur…	좌우반구com(CVF, UVF, BVF)_4-007-1	60.021	1.0.0.164	1	-1435750024	Professional	2.0.10.242	2.0.10.356	10-07-2020	2020-10-07 오전 2:29:12	11:29:12	2.0.10.252	389		1	{/}	인생	NULL	NULL	NULL	NULL	NULL	NULL	13	1	125	KSY4	List3	NULL	NULL	NULL	NULL	NULL	NULL	NULL	NULL	NULL	0	{/}	0	3	1369142	0		0	0
좌우반구com(CVF, UVF, BVF)_4	7	1	<?xml version="1.0"?>\n<Clock xmlns:dt="urn:schemas-microsoft-com:datatypes"><Description dt:dt="string">E-Prime Primary Realtime Clock</Description><StartTime><Timestamp dt:dt="int">0</Timestamp><DateUtc dt:dt="string">2020-10-07T02:29:12Z</DateUtc></StartTime><FrequencyChanges><FrequencyChange><Frequency dt:dt="r8">2699960000</Frequency><Timestamp dt:dt="r8">3.87915237561697E+15</Timestamp><Cur…	좌우반구com(CVF, UVF, BVF)_4-007-1	60.021	1.0.0.164	1	-1435750024	Professional	2.0.10.242	2.0.10.356	10-07-2020	2020-10-07 오전 2:29:12	11:29:12	2.0.10.252	159		1	{/}	인연	NULL	NULL	NULL	122	1	27	NULL	NULL	NULL	KSY4	List2	NULL	NULL	NULL	NULL	NULL	NULL	NULL	NULL	NULL	0	{/}	0	3	515455	0		0	0
좌우반구com(CVF, UVF, BVF)_4	7	1	<?xml version="1.0"?>\n<Clock xmlns:dt="urn:schemas-microsoft-com:datatypes"><Description dt:dt="string">E-Prime Primary Realtime Clock</Description><StartTime><Timestamp dt:dt="int">0</Timestamp><DateUtc dt:dt="string">2020-10-07T02:29:12Z</DateUtc></StartTime><FrequencyChanges><FrequencyChange><Frequency dt:dt="r8">2699960000</Frequency><Timestamp dt:dt="r8">3.87915237561697E+15</Timestamp><Cur…	좌우반구com(CVF, UVF, BVF)_4-007-1	60.021	1.0.0.164	1	-1435750024	Professional	2.0.10.242	2.0.10.356	10-07-2020	2020-10-07 오전 2:29:12	11:29:12	2.0.10.252	375		2	z	일려	NULL	NULL	NULL	NULL	NULL	NULL	40	1	111	KSY3	List3	NULL	NULL	NULL	NULL	NULL	NULL	NULL	NULL	NULL	0	z	0	3	1328006	0		0	0
좌우반구com(CVF, UVF, BVF)_4	7	1	<?xml version="1.0"?>\n<Clock xmlns:dt="urn:schemas-microsoft-com:datatypes"><Description dt:dt="string">E-Prime Primary Realtime Clock</Description><StartTime><Timestamp dt:dt="int">0</Timestamp><DateUtc dt:dt="string">2020-10-07T02:29:12Z</DateUtc></StartTime><FrequencyChanges><FrequencyChange><Frequency dt:dt="r8">2699960000</Frequency><Timestamp dt:dt="r8">3.87915237561697E+15</Timestamp><Cur…	좌우반구com(CVF, UVF, BVF)_4-007-1	60.021	1.0.0.164	1	-1435750024	Professional	2.0.10.242	2.0.10.356	10-07-2020	2020-10-07 오전 2:29:12	11:29:12	2.0.10.252	197		2	z	일섭	NULL	NULL	NULL	11	1	65	NULL	NULL	NULL	KSY4	List2	NULL	NULL	NULL	NULL	NULL	NULL	NULL	NULL	NULL	1	z	1	3	645676	0	z	1296	646972
좌우반구com(CVF, UVF, BVF)_4	7	1	<?xml version="1.0"?>\n<Clock xmlns:dt="urn:schemas-microsoft-com:datatypes"><Description dt:dt="string">E-Prime Primary Realtime Clock</Description><StartTime><Timestamp dt:dt="int">0</Timestamp><DateUtc dt:dt="string">2020-10-07T02:29:12Z</DateUtc></StartTime><FrequencyChanges><FrequencyChange><Frequency dt:dt="r8">2699960000</Frequency><Timestamp dt:dt="r8">3.87915237561697E+15</Timestamp><Cur…	좌우반구com(CVF, UVF, BVF)_4-007-1	60.021	1.0.0.164	1	-1435750024	Professional	2.0.10.242	2.0.10.356	10-07-2020	2020-10-07 오전 2:29:12	11:29:12	2.0.10.252	50		2	z	임택	115	1	50	NULL	NULL	NULL	NULL	NULL	NULL	KSY4	List1	NULL	NULL	NULL	NULL	NULL	NULL	NULL	NULL	NULL	0	z	0	3	167409	0		0	0
좌우반구com(CVF, UVF, BVF)_4	7	1	<?xml version="1.0"?>\n<Clock xmlns:dt="urn:schemas-microsoft-com:datatypes"><Description dt:dt="string">E-Prime Primary Realtime Clock</Description><StartTime><Timestamp dt:dt="int">0</Timestamp><DateUtc dt:dt="string">2020-10-07T02:29:12Z</DateUtc></StartTime><FrequencyChanges><FrequencyChange><Frequency dt:dt="r8">2699960000</Frequency><Timestamp dt:dt="r8">3.87915237561697E+15</Timestamp><Cur…	좌우반구com(CVF, UVF, BVF)_4-007-1	60.021	1.0.0.164	1	-1435750024	Professional	2.0.10.242	2.0.10.356	10-07-2020	2020-10-07 오전 2:29:12	11:29:12	2.0.10.252	240		1	{/}	입구	NULL	NULL	NULL	95	1	108	NULL	NULL	NULL	KSY4	List2	NULL	NULL	NULL	NULL	NULL	NULL	NULL	NULL	NULL	1	{/}	0	4	782546	0	{/}	369	782915
좌우반구com(CVF, UVF, BVF)_4	7	1	<?xml version="1.0"?>\n<Clock xmlns:dt="urn:schemas-microsoft-com:datatypes"><Description dt:dt="string">E-Prime Primary Realtime Clock</Description><StartTime><Timestamp dt:dt="int">0</Timestamp><DateUtc dt:dt="string">2020-10-07T02:29:12Z</DateUtc></StartTime><FrequencyChanges><FrequencyChange><Frequency dt:dt="r8">2699960000</Frequency><Timestamp dt:dt="r8">3.87915237561697E+15</Timestamp><Cur…	좌우반구com(CVF, UVF, BVF)_4-007-1	60.021	1.0.0.164	1	-1435750024	Professional	2.0.10.242	2.0.10.356	10-07-2020	2020-10-07 오전 2:29:12	11:29:12	2.0.10.252	313		2	z	입목	NULL	NULL	NULL	NULL	NULL	NULL	19	1	49	KSY4	List3	NULL	NULL	NULL	NULL	NULL	NULL	NULL	NULL	NULL	0	z	0	3	1127659	0		0	0
좌우반구com(CVF, UVF, BVF)_4	7	1	<?xml version="1.0"?>\n<Clock xmlns:dt="urn:schemas-microsoft-com:datatypes"><Description dt:dt="string">E-Prime Primary Realtime Clock</Description><StartTime><Timestamp dt:dt="int">0</Timestamp><DateUtc dt:dt="string">2020-10-07T02:29:12Z</DateUtc></StartTime><FrequencyChanges><FrequencyChange><Frequency dt:dt="r8">2699960000</Frequency><Timestamp dt:dt="r8">3.87915237561697E+15</Timestamp><Cur…	좌우반구com(CVF, UVF, BVF)_4-007-1	60.021	1.0.0.164	1	-1435750024	Professional	2.0.10.242	2.0.10.356	10-07-2020	2020-10-07 오전 2:29:12	11:29:12	2.0.10.252	374		2	z	입화	NULL	NULL	NULL	NULL	NULL	NULL	114	1	110	KSY	List3	0		1	-1	1323624	184		0	0	0	z	0	4	1323808	0		0	0
좌우반구com(CVF, UVF, BVF)_4	7	1	<?xml version="1.0"?>\n<Clock xmlns:dt="urn:schemas-microsoft-com:datatypes"><Description dt:dt="string">E-Prime Primary Realtime Clock</Description><StartTime><Timestamp dt:dt="int">0</Timestamp><DateUtc dt:dt="string">2020-10-07T02:29:12Z</DateUtc></StartTime><FrequencyChanges><FrequencyChange><Frequency dt:dt="r8">2699960000</Frequency><Timestamp dt:dt="r8">3.87915237561697E+15</Timestamp><Cur…	좌우반구com(CVF, UVF, BVF)_4-007-1	60.021	1.0.0.164	1	-1435750024	Professional	2.0.10.242	2.0.10.356	10-07-2020	2020-10-07 오전 2:29:12	11:29:12	2.0.10.252	371		2	z	자름	NULL	NULL	NULL	NULL	NULL	NULL	63	1	107	KSY3	List3	NULL	NULL	NULL	NULL	NULL	NULL	NULL	NULL	NULL	0	z	1	3	1314294	0	{/}	560	1314854
좌우반구com(CVF, UVF, BVF)_4	7	1	<?xml version="1.0"?>\n<Clock xmlns:dt="urn:schemas-microsoft-com:datatypes"><Description dt:dt="string">E-Prime Primary Realtime Clock</Description><StartTime><Timestamp dt:dt="int">0</Timestamp><DateUtc dt:dt="string">2020-10-07T02:29:12Z</DateUtc></StartTime><FrequencyChanges><FrequencyChange><Frequency dt:dt="r8">2699960000</Frequency><Timestamp dt:dt="r8">3.87915237561697E+15</Timestamp><Cur…	좌우반구com(CVF, UVF, BVF)_4-007-1	60.021	1.0.0.164	1	-1435750024	Professional	2.0.10.242	2.0.10.356	10-07-2020	2020-10-07 오전 2:29:12	11:29:12	2.0.10.252	398		1	{/}	자리	NULL	NULL	NULL	NULL	NULL	NULL	105	1	134	KSY4	List3	NULL	NULL	NULL	NULL	NULL	NULL	NULL	NULL	NULL	1	{/}	0	4	1405280	0	{/}	830	1406110
좌우반구com(CVF, UVF, BVF)_4	7	1	<?xml version="1.0"?>\n<Clock xmlns:dt="urn:schemas-microsoft-com:datatypes"><Description dt:dt="string">E-Prime Primary Realtime Clock</Description><StartTime><Timestamp dt:dt="int">0</Timestamp><DateUtc dt:dt="string">2020-10-07T02:29:12Z</DateUtc></StartTime><FrequencyChanges><FrequencyChange><Frequency dt:dt="r8">2699960000</Frequency><Timestamp dt:dt="r8">3.87915237561697E+15</Timestamp><Cur…	좌우반구com(CVF, UVF, BVF)_4-007-1	60.021	1.0.0.164	1	-1435750024	Professional	2.0.10.242	2.0.10.356	10-07-2020	2020-10-07 오전 2:29:12	11:29:12	2.0.10.252	11		1	{/}	자본	85	1	11	NULL	NULL	NULL	NULL	NULL	NULL	KSY4	List1	NULL	NULL	NULL	NULL	NULL	NULL	NULL	NULL	NULL	1	{/}	1	3	61429	0	{/}	428	61857
좌우반구com(CVF, UVF, BVF)_4	7	1	<?xml version="1.0"?>\n<Clock xmlns:dt="urn:schemas-microsoft-com:datatypes"><Description dt:dt="string">E-Prime Primary Realtime Clock</Description><StartTime><Timestamp dt:dt="int">0</Timestamp><DateUtc dt:dt="string">2020-10-07T02:29:12Z</DateUtc></StartTime><FrequencyChanges><FrequencyChange><Frequency dt:dt="r8">2699960000</Frequency><Timestamp dt:dt="r8">3.87915237561697E+15</Timestamp><Cur…	좌우반구com(CVF, UVF, BVF)_4-007-1	60.021	1.0.0.164	1	-1435750024	Professional	2.0.10.242	2.0.10.356	10-07-2020	2020-10-07 오전 2:29:12	11:29:12	2.0.10.252	7		1	{/}	자체	29	1	7	NULL	NULL	NULL	NULL	NULL	NULL	KSY4	List1	NULL	NULL	NULL	NULL	NULL	NULL	NULL	NULL	NULL	1	{/}	1	3	49733	0	{/}	524	50257
좌우반구com(CVF, UVF, BVF)_4	7	1	<?xml version="1.0"?>\n<Clock xmlns:dt="urn:schemas-microsoft-com:datatypes"><Description dt:dt="string">E-Prime Primary Realtime Clock</Description><StartTime><Timestamp dt:dt="int">0</Timestamp><DateUtc dt:dt="string">2020-10-07T02:29:12Z</DateUtc></StartTime><FrequencyChanges><FrequencyChange><Frequency dt:dt="r8">2699960000</Frequency><Timestamp dt:dt="r8">3.87915237561697E+15</Timestamp><Cur…	좌우반구com(CVF, UVF, BVF)_4-007-1	60.021	1.0.0.164	1	-1435750024	Professional	2.0.10.242	2.0.10.356	10-07-2020	2020-10-07 오전 2:29:12	11:29:12	2.0.10.252	206		2	z	작락	NULL	NULL	NULL	5	1	74	NULL	NULL	NULL	KSY2	List2	NULL	NULL	NULL	NULL	NULL	NULL	NULL	NULL	NULL	1	z	0	4	671168	0	z	772	671940
좌우반구com(CVF, UVF, BVF)_4	7	1	<?xml version="1.0"?>\n<Clock xmlns:dt="urn:schemas-microsoft-com:datatypes"><Description dt:dt="string">E-Prime Primary Realtime Clock</Description><StartTime><Timestamp dt:dt="int">0</Timestamp><DateUtc dt:dt="string">2020-10-07T02:29:12Z</DateUtc></StartTime><FrequencyChanges><FrequencyChange><Frequency dt:dt="r8">2699960000</Frequency><Timestamp dt:dt="r8">3.87915237561697E+15</Timestamp><Cur…	좌우반구com(CVF, UVF, BVF)_4-007-1	60.021	1.0.0.164	1	-1435750024	Professional	2.0.10.242	2.0.10.356	10-07-2020	2020-10-07 오전 2:29:12	11:29:12	2.0.10.252	25		1	{/}	작품	97	1	25	NULL	NULL	NULL	NULL	NULL	NULL	KSY4	List1	NULL	NULL	NULL	NULL	NULL	NULL	NULL	NULL	NULL	1	{/}	0	4	98650	0	{/}	623	99273
좌우반구com(CVF, UVF, BVF)_4	7	1	<?xml version="1.0"?>\n<Clock xmlns:dt="urn:schemas-microsoft-com:datatypes"><Description dt:dt="string">E-Prime Primary Realtime Clock</Description><StartTime><Timestamp dt:dt="int">0</Timestamp><DateUtc dt:dt="string">2020-10-07T02:29:12Z</DateUtc></StartTime><FrequencyChanges><FrequencyChange><Frequency dt:dt="r8">2699960000</Frequency><Timestamp dt:dt="r8">3.87915237561697E+15</Timestamp><Cur…	좌우반구com(CVF, UVF, BVF)_4-007-1	60.021	1.0.0.164	1	-1435750024	Professional	2.0.10.242	2.0.10.356	10-07-2020	2020-10-07 오전 2:29:12	11:29:12	2.0.10.252	166		1	{/}	재계	NULL	NULL	NULL	80	1	34	NULL	NULL	NULL	KSY4	List2	NULL	NULL	NULL	NULL	NULL	NULL	NULL	NULL	NULL	1	{/}	0	4	541613	0	{/}	128	541741
좌우반구com(CVF, UVF, BVF)_4	7	1	<?xml version="1.0"?>\n<Clock xmlns:dt="urn:schemas-microsoft-com:datatypes"><Description dt:dt="string">E-Prime Primary Realtime Clock</Description><StartTime><Timestamp dt:dt="int">0</Timestamp><DateUtc dt:dt="string">2020-10-07T02:29:12Z</DateUtc></StartTime><FrequencyChanges><FrequencyChange><Frequency dt:dt="r8">2699960000</Frequency><Timestamp dt:dt="r8">3.87915237561697E+15</Timestamp><Cur…	좌우반구com(CVF, UVF, BVF)_4-007-1	60.021	1.0.0.164	1	-1435750024	Professional	2.0.10.242	2.0.10.356	10-07-2020	2020-10-07 오전 2:29:12	11:29:12	2.0.10.252	176		2	z	적태	NULL	NULL	NULL	41	1	44	NULL	NULL	NULL	KSY4	List2	NULL	NULL	NULL	NULL	NULL	NULL	NULL	NULL	NULL	1	z	0	4	574185	0	z	972	575157
좌우반구com(CVF, UVF, BVF)_4	7	1	<?xml version="1.0"?>\n<Clock xmlns:dt="urn:schemas-microsoft-com:datatypes"><Description dt:dt="string">E-Prime Primary Realtime Clock</Description><StartTime><Timestamp dt:dt="int">0</Timestamp><DateUtc dt:dt="string">2020-10-07T02:29:12Z</DateUtc></StartTime><FrequencyChanges><FrequencyChange><Frequency dt:dt="r8">2699960000</Frequency><Timestamp dt:dt="r8">3.87915237561697E+15</Timestamp><Cur…	좌우반구com(CVF, UVF, BVF)_4-007-1	60.021	1.0.0.164	1	-1435750024	Professional	2.0.10.242	2.0.10.356	10-07-2020	2020-10-07 오전 2:29:12	11:29:12	2.0.10.252	216		1	{/}	전략	NULL	NULL	NULL	45	1	84	NULL	NULL	NULL	KSY4	List2	NULL	NULL	NULL	NULL	NULL	NULL	NULL	NULL	NULL	0	{/}	0	4	704573	0		0	0
좌우반구com(CVF, UVF, BVF)_4	7	1	<?xml version="1.0"?>\n<Clock xmlns:dt="urn:schemas-microsoft-com:datatypes"><Description dt:dt="string">E-Prime Primary Realtime Clock</Description><StartTime><Timestamp dt:dt="int">0</Timestamp><DateUtc dt:dt="string">2020-10-07T02:29:12Z</DateUtc></StartTime><FrequencyChanges><FrequencyChange><Frequency dt:dt="r8">2699960000</Frequency><Timestamp dt:dt="r8">3.87915237561697E+15</Timestamp><Cur…	좌우반구com(CVF, UVF, BVF)_4-007-1	60.021	1.0.0.164	1	-1435750024	Professional	2.0.10.242	2.0.10.356	10-07-2020	2020-10-07 오전 2:29:12	11:29:12	2.0.10.252	147		1	{/}	전통	NULL	NULL	NULL	22	1	15	NULL	NULL	NULL	KSY4	List2	NULL	NULL	NULL	NULL	NULL	NULL	NULL	NULL	NULL	0	{/}	0	4	475536	0		0	0
좌우반구com(CVF, UVF, BVF)_4	7	1	<?xml version="1.0"?>\n<Clock xmlns:dt="urn:schemas-microsoft-com:datatypes"><Description dt:dt="string">E-Prime Primary Realtime Clock</Description><StartTime><Timestamp dt:dt="int">0</Timestamp><DateUtc dt:dt="string">2020-10-07T02:29:12Z</DateUtc></StartTime><FrequencyChanges><FrequencyChange><Frequency dt:dt="r8">2699960000</Frequency><Timestamp dt:dt="r8">3.87915237561697E+15</Timestamp><Cur…	좌우반구com(CVF, UVF, BVF)_4-007-1	60.021	1.0.0.164	1	-1435750024	Professional	2.0.10.242	2.0.10.356	10-07-2020	2020-10-07 오전 2:29:12	11:29:12	2.0.10.252	249		2	z	전필	NULL	NULL	NULL	104	1	117	NULL	NULL	NULL	KSY2	List2	NULL	NULL	NULL	NULL	NULL	NULL	NULL	NULL	NULL	0	z	0	4	809170	0	{/}	336	809506
좌우반구com(CVF, UVF, BVF)_4	7	1	<?xml version="1.0"?>\n<Clock xmlns:dt="urn:schemas-microsoft-com:datatypes"><Description dt:dt="string">E-Prime Primary Realtime Clock</Description><StartTime><Timestamp dt:dt="int">0</Timestamp><DateUtc dt:dt="string">2020-10-07T02:29:12Z</DateUtc></StartTime><FrequencyChanges><FrequencyChange><Frequency dt:dt="r8">2699960000</Frequency><Timestamp dt:dt="r8">3.87915237561697E+15</Timestamp><Cur…	좌우반구com(CVF, UVF, BVF)_4-007-1	60.021	1.0.0.164	1	-1435750024	Professional	2.0.10.242	2.0.10.356	10-07-2020	2020-10-07 오전 2:29:12	11:29:12	2.0.10.252	37		1	{/}	절감	56	1	37	NULL	NULL	NULL	NULL	NULL	NULL	KSY4	List1	NULL	NULL	NULL	NULL	NULL	NULL	NULL	NULL	NULL	0	{/}	0	3	131388	0	z	757	132145
좌우반구com(CVF, UVF, BVF)_4	7	1	<?xml version="1.0"?>\n<Clock xmlns:dt="urn:schemas-microsoft-com:datatypes"><Description dt:dt="string">E-Prime Primary Realtime Clock</Description><StartTime><Timestamp dt:dt="int">0</Timestamp><DateUtc dt:dt="string">2020-10-07T02:29:12Z</DateUtc></StartTime><FrequencyChanges><FrequencyChange><Frequency dt:dt="r8">2699960000</Frequency><Timestamp dt:dt="r8">3.87915237561697E+15</Timestamp><Cur…	좌우반구com(CVF, UVF, BVF)_4-007-1	60.021	1.0.0.164	1	-1435750024	Professional	2.0.10.242	2.0.10.356	10-07-2020	2020-10-07 오전 2:29:12	11:29:12	2.0.10.252	304		2	z	절보	NULL	NULL	NULL	NULL	NULL	NULL	128	1	40	KSY	List3	0		0	-1	1095787	183		0	0	1	z	0	3	1095970	0	z	1710	1097680
좌우반구com(CVF, UVF, BVF)_4	7	1	<?xml version="1.0"?>\n<Clock xmlns:dt="urn:schemas-microsoft-com:datatypes"><Description dt:dt="string">E-Prime Primary Realtime Clock</Description><StartTime><Timestamp dt:dt="int">0</Timestamp><DateUtc dt:dt="string">2020-10-07T02:29:12Z</DateUtc></StartTime><FrequencyChanges><FrequencyChange><Frequency dt:dt="r8">2699960000</Frequency><Timestamp dt:dt="r8">3.87915237561697E+15</Timestamp><Cur…	좌우반구com(CVF, UVF, BVF)_4-007-1	60.021	1.0.0.164	1	-1435750024	Professional	2.0.10.242	2.0.10.356	10-07-2020	2020-10-07 오전 2:29:12	11:29:12	2.0.10.252	323		2	z	절속	NULL	NULL	NULL	NULL	NULL	NULL	84	1	59	KSY	List3	0		0	-1	1159748	183		0	0	0	z	0	3	1159931	0	{/}	716	1160647
좌우반구com(CVF, UVF, BVF)_4	7	1	<?xml version="1.0"?>\n<Clock xmlns:dt="urn:schemas-microsoft-com:datatypes"><Description dt:dt="string">E-Prime Primary Realtime Clock</Description><StartTime><Timestamp dt:dt="int">0</Timestamp><DateUtc dt:dt="string">2020-10-07T02:29:12Z</DateUtc></StartTime><FrequencyChanges><FrequencyChange><Frequency dt:dt="r8">2699960000</Frequency><Timestamp dt:dt="r8">3.87915237561697E+15</Timestamp><Cur…	좌우반구com(CVF, UVF, BVF)_4-007-1	60.021	1.0.0.164	1	-1435750024	Professional	2.0.10.242	2.0.10.356	10-07-2020	2020-10-07 오전 2:29:12	11:29:12	2.0.10.252	344		1	{/}	절차	NULL	NULL	NULL	NULL	NULL	NULL	131	1	80	KSY4	List3	NULL	NULL	NULL	NULL	NULL	NULL	NULL	NULL	NULL	1	{/}	0	4	1227375	0	{/}	304	1227679
좌우반구com(CVF, UVF, BVF)_4	7	1	<?xml version="1.0"?>\n<Clock xmlns:dt="urn:schemas-microsoft-com:datatypes"><Description dt:dt="string">E-Prime Primary Realtime Clock</Description><StartTime><Timestamp dt:dt="int">0</Timestamp><DateUtc dt:dt="string">2020-10-07T02:29:12Z</DateUtc></StartTime><FrequencyChanges><FrequencyChange><Frequency dt:dt="r8">2699960000</Frequency><Timestamp dt:dt="r8">3.87915237561697E+15</Timestamp><Cur…	좌우반구com(CVF, UVF, BVF)_4-007-1	60.021	1.0.0.164	1	-1435750024	Professional	2.0.10.242	2.0.10.356	10-07-2020	2020-10-07 오전 2:29:12	11:29:12	2.0.10.252	327		1	{/}	정도	NULL	NULL	NULL	NULL	NULL	NULL	50	1	63	KSY4	List3	NULL	NULL	NULL	NULL	NULL	NULL	NULL	NULL	NULL	0	{/}	0	3	1172727	0		0	0
좌우반구com(CVF, UVF, BVF)_4	7	1	<?xml version="1.0"?>\n<Clock xmlns:dt="urn:schemas-microsoft-com:datatypes"><Description dt:dt="string">E-Prime Primary Realtime Clock</Description><StartTime><Timestamp dt:dt="int">0</Timestamp><DateUtc dt:dt="string">2020-10-07T02:29:12Z</DateUtc></StartTime><FrequencyChanges><FrequencyChange><Frequency dt:dt="r8">2699960000</Frequency><Timestamp dt:dt="r8">3.87915237561697E+15</Timestamp><Cur…	좌우반구com(CVF, UVF, BVF)_4-007-1	60.021	1.0.0.164	1	-1435750024	Professional	2.0.10.242	2.0.10.356	10-07-2020	2020-10-07 오전 2:29:12	11:29:12	2.0.10.252	151		1	{/}	정오	NULL	NULL	NULL	34	1	19	NULL	NULL	NULL	KSY4	List2	NULL	NULL	NULL	NULL	NULL	NULL	NULL	NULL	NULL	0	{/}	0	3	488031	0		0	0
좌우반구com(CVF, UVF, BVF)_4	7	1	<?xml version="1.0"?>\n<Clock xmlns:dt="urn:schemas-microsoft-com:datatypes"><Description dt:dt="string">E-Prime Primary Realtime Clock</Description><StartTime><Timestamp dt:dt="int">0</Timestamp><DateUtc dt:dt="string">2020-10-07T02:29:12Z</DateUtc></StartTime><FrequencyChanges><FrequencyChange><Frequency dt:dt="r8">2699960000</Frequency><Timestamp dt:dt="r8">3.87915237561697E+15</Timestamp><Cur…	좌우반구com(CVF, UVF, BVF)_4-007-1	60.021	1.0.0.164	1	-1435750024	Professional	2.0.10.242	2.0.10.356	10-07-2020	2020-10-07 오전 2:29:12	11:29:12	2.0.10.252	322		1	{/}	정책	NULL	NULL	NULL	NULL	NULL	NULL	88	1	58	KSY4	List3	NULL	NULL	NULL	NULL	NULL	NULL	NULL	NULL	NULL	1	{/}	0	3	1157382	0	{/}	353	1157735
좌우반구com(CVF, UVF, BVF)_4	7	1	<?xml version="1.0"?>\n<Clock xmlns:dt="urn:schemas-microsoft-com:datatypes"><Description dt:dt="string">E-Prime Primary Realtime Clock</Description><StartTime><Timestamp dt:dt="int">0</Timestamp><DateUtc dt:dt="string">2020-10-07T02:29:12Z</DateUtc></StartTime><FrequencyChanges><FrequencyChange><Frequency dt:dt="r8">2699960000</Frequency><Timestamp dt:dt="r8">3.87915237561697E+15</Timestamp><Cur…	좌우반구com(CVF, UVF, BVF)_4-007-1	60.021	1.0.0.164	1	-1435750024	Professional	2.0.10.242	2.0.10.356	10-07-2020	2020-10-07 오전 2:29:12	11:29:12	2.0.10.252	38		2	z	제경	121	1	38	NULL	NULL	NULL	NULL	NULL	NULL	KSY3	List1	NULL	NULL	NULL	NULL	NULL	NULL	NULL	NULL	NULL	1	z	0	3	134354	0	z	543	134897
좌우반구com(CVF, UVF, BVF)_4	7	1	<?xml version="1.0"?>\n<Clock xmlns:dt="urn:schemas-microsoft-com:datatypes"><Description dt:dt="string">E-Prime Primary Realtime Clock</Description><StartTime><Timestamp dt:dt="int">0</Timestamp><DateUtc dt:dt="string">2020-10-07T02:29:12Z</DateUtc></StartTime><FrequencyChanges><FrequencyChange><Frequency dt:dt="r8">2699960000</Frequency><Timestamp dt:dt="r8">3.87915237561697E+15</Timestamp><Cur…	좌우반구com(CVF, UVF, BVF)_4-007-1	60.021	1.0.0.164	1	-1435750024	Professional	2.0.10.242	2.0.10.356	10-07-2020	2020-10-07 오전 2:29:12	11:29:12	2.0.10.252	224		1	{/}	제도	NULL	NULL	NULL	90	1	92	NULL	NULL	NULL	KSY	List2	0		0	-1	730830	184		0	0	0	{/}	0	4	731014	0	z	701	731715
좌우반구com(CVF, UVF, BVF)_4	7	1	<?xml version="1.0"?>\n<Clock xmlns:dt="urn:schemas-microsoft-com:datatypes"><Description dt:dt="string">E-Prime Primary Realtime Clock</Description><StartTime><Timestamp dt:dt="int">0</Timestamp><DateUtc dt:dt="string">2020-10-07T02:29:12Z</DateUtc></StartTime><FrequencyChanges><FrequencyChange><Frequency dt:dt="r8">2699960000</Frequency><Timestamp dt:dt="r8">3.87915237561697E+15</Timestamp><Cur…	좌우반구com(CVF, UVF, BVF)_4-007-1	60.021	1.0.0.164	1	-1435750024	Professional	2.0.10.242	2.0.10.356	10-07-2020	2020-10-07 오전 2:29:12	11:29:12	2.0.10.252	66		2	z	제란	68	1	66	NULL	NULL	NULL	NULL	NULL	NULL	KSY2	List1	NULL	NULL	NULL	NULL	NULL	NULL	NULL	NULL	NULL	1	z	1	3	213726	0	z	618	214344
좌우반구com(CVF, UVF, BVF)_4	7	1	<?xml version="1.0"?>\n<Clock xmlns:dt="urn:schemas-microsoft-com:datatypes"><Description dt:dt="string">E-Prime Primary Realtime Clock</Description><StartTime><Timestamp dt:dt="int">0</Timestamp><DateUtc dt:dt="string">2020-10-07T02:29:12Z</DateUtc></StartTime><FrequencyChanges><FrequencyChange><Frequency dt:dt="r8">2699960000</Frequency><Timestamp dt:dt="r8">3.87915237561697E+15</Timestamp><Cur…	좌우반구com(CVF, UVF, BVF)_4-007-1	60.021	1.0.0.164	1	-1435750024	Professional	2.0.10.242	2.0.10.356	10-07-2020	2020-10-07 오전 2:29:12	11:29:12	2.0.10.252	184		1	{/}	제안	NULL	NULL	NULL	105	1	52	NULL	NULL	NULL	KSY	List2	0		1	-1	605057	184		0	0	1	{/}	0	4	605241	0	{/}	547	605788
좌우반구com(CVF, UVF, BVF)_4	7	1	<?xml version="1.0"?>\n<Clock xmlns:dt="urn:schemas-microsoft-com:datatypes"><Description dt:dt="string">E-Prime Primary Realtime Clock</Description><StartTime><Timestamp dt:dt="int">0</Timestamp><DateUtc dt:dt="string">2020-10-07T02:29:12Z</DateUtc></StartTime><FrequencyChanges><FrequencyChange><Frequency dt:dt="r8">2699960000</Frequency><Timestamp dt:dt="r8">3.87915237561697E+15</Timestamp><Cur…	좌우반구com(CVF, UVF, BVF)_4-007-1	60.021	1.0.0.164	1	-1435750024	Professional	2.0.10.242	2.0.10.356	10-07-2020	2020-10-07 오전 2:29:12	11:29:12	2.0.10.252	36		1	{/}	제품	94	1	36	NULL	NULL	NULL	NULL	NULL	NULL	KSY	List1	0		0	-1	128656	183		0	0	1	{/}	0	3	128839	0	{/}	354	129193
좌우반구com(CVF, UVF, BVF)_4	7	1	<?xml version="1.0"?>\n<Clock xmlns:dt="urn:schemas-microsoft-com:datatypes"><Description dt:dt="string">E-Prime Primary Realtime Clock</Description><StartTime><Timestamp dt:dt="int">0</Timestamp><DateUtc dt:dt="string">2020-10-07T02:29:12Z</DateUtc></StartTime><FrequencyChanges><FrequencyChange><Frequency dt:dt="r8">2699960000</Frequency><Timestamp dt:dt="r8">3.87915237561697E+15</Timestamp><Cur…	좌우반구com(CVF, UVF, BVF)_4-007-1	60.021	1.0.0.164	1	-1435750024	Professional	2.0.10.242	2.0.10.356	10-07-2020	2020-10-07 오전 2:29:12	11:29:12	2.0.10.252	333		1	{/}	조건	NULL	NULL	NULL	NULL	NULL	NULL	102	1	69	KSY	List3	0		0	0	1193370	183		0	0	1	{/}	0	3	1193553	0	{/}	486	1194039
좌우반구com(CVF, UVF, BVF)_4	7	1	<?xml version="1.0"?>\n<Clock xmlns:dt="urn:schemas-microsoft-com:datatypes"><Description dt:dt="string">E-Prime Primary Realtime Clock</Description><StartTime><Timestamp dt:dt="int">0</Timestamp><DateUtc dt:dt="string">2020-10-07T02:29:12Z</DateUtc></StartTime><FrequencyChanges><FrequencyChange><Frequency dt:dt="r8">2699960000</Frequency><Timestamp dt:dt="r8">3.87915237561697E+15</Timestamp><Cur…	좌우반구com(CVF, UVF, BVF)_4-007-1	60.021	1.0.0.164	1	-1435750024	Professional	2.0.10.242	2.0.10.356	10-07-2020	2020-10-07 오전 2:29:12	11:29:12	2.0.10.252	337		1	{/}	조례	NULL	NULL	NULL	NULL	NULL	NULL	100	1	73	KSY	List3	0		0	-1	1203766	183		0	0	0	{/}	1	3	1203949	0		0	0
좌우반구com(CVF, UVF, BVF)_4	7	1	<?xml version="1.0"?>\n<Clock xmlns:dt="urn:schemas-microsoft-com:datatypes"><Description dt:dt="string">E-Prime Primary Realtime Clock</Description><StartTime><Timestamp dt:dt="int">0</Timestamp><DateUtc dt:dt="string">2020-10-07T02:29:12Z</DateUtc></StartTime><FrequencyChanges><FrequencyChange><Frequency dt:dt="r8">2699960000</Frequency><Timestamp dt:dt="r8">3.87915237561697E+15</Timestamp><Cur…	좌우반구com(CVF, UVF, BVF)_4-007-1	60.021	1.0.0.164	1	-1435750024	Professional	2.0.10.242	2.0.10.356	10-07-2020	2020-10-07 오전 2:29:12	11:29:12	2.0.10.252	167		1	{/}	조직	NULL	NULL	NULL	15	1	35	NULL	NULL	NULL	KSY	List2	0		0	-1	543762	183		0	0	0	{/}	0	3	543945	0		0	0
좌우반구com(CVF, UVF, BVF)_4	7	1	<?xml version="1.0"?>\n<Clock xmlns:dt="urn:schemas-microsoft-com:datatypes"><Description dt:dt="string">E-Prime Primary Realtime Clock</Description><StartTime><Timestamp dt:dt="int">0</Timestamp><DateUtc dt:dt="string">2020-10-07T02:29:12Z</DateUtc></StartTime><FrequencyChanges><FrequencyChange><Frequency dt:dt="r8">2699960000</Frequency><Timestamp dt:dt="r8">3.87915237561697E+15</Timestamp><Cur…	좌우반구com(CVF, UVF, BVF)_4-007-1	60.021	1.0.0.164	1	-1435750024	Professional	2.0.10.242	2.0.10.356	10-07-2020	2020-10-07 오전 2:29:12	11:29:12	2.0.10.252	228		1	{/}	종류	NULL	NULL	NULL	57	1	96	NULL	NULL	NULL	KSY	List2	0		0	0	742460	183		0	0	1	{/}	0	3	742643	0	{/}	312	742955
좌우반구com(CVF, UVF, BVF)_4	7	1	<?xml version="1.0"?>\n<Clock xmlns:dt="urn:schemas-microsoft-com:datatypes"><Description dt:dt="string">E-Prime Primary Realtime Clock</Description><StartTime><Timestamp dt:dt="int">0</Timestamp><DateUtc dt:dt="string">2020-10-07T02:29:12Z</DateUtc></StartTime><FrequencyChanges><FrequencyChange><Frequency dt:dt="r8">2699960000</Frequency><Timestamp dt:dt="r8">3.87915237561697E+15</Timestamp><Cur…	좌우반구com(CVF, UVF, BVF)_4-007-1	60.021	1.0.0.164	1	-1435750024	Professional	2.0.10.242	2.0.10.356	10-07-2020	2020-10-07 오전 2:29:12	11:29:12	2.0.10.252	183		2	z	종백	NULL	NULL	NULL	74	1	51	NULL	NULL	NULL	KSY3	List2	NULL	NULL	NULL	NULL	NULL	NULL	NULL	NULL	NULL	0	z	0	3	602258	0	{/}	786	603044
좌우반구com(CVF, UVF, BVF)_4	7	1	<?xml version="1.0"?>\n<Clock xmlns:dt="urn:schemas-microsoft-com:datatypes"><Description dt:dt="string">E-Prime Primary Realtime Clock</Description><StartTime><Timestamp dt:dt="int">0</Timestamp><DateUtc dt:dt="string">2020-10-07T02:29:12Z</DateUtc></StartTime><FrequencyChanges><FrequencyChange><Frequency dt:dt="r8">2699960000</Frequency><Timestamp dt:dt="r8">3.87915237561697E+15</Timestamp><Cur…	좌우반구com(CVF, UVF, BVF)_4-007-1	60.021	1.0.0.164	1	-1435750024	Professional	2.0.10.242	2.0.10.356	10-07-2020	2020-10-07 오전 2:29:12	11:29:12	2.0.10.252	230		2	z	죽거	NULL	NULL	NULL	9	1	98	NULL	NULL	NULL	KSY4	List2	NULL	NULL	NULL	NULL	NULL	NULL	NULL	NULL	NULL	0	z	0	4	747658	0		0	0
좌우반구com(CVF, UVF, BVF)_4	7	1	<?xml version="1.0"?>\n<Clock xmlns:dt="urn:schemas-microsoft-com:datatypes"><Description dt:dt="string">E-Prime Primary Realtime Clock</Description><StartTime><Timestamp dt:dt="int">0</Timestamp><DateUtc dt:dt="string">2020-10-07T02:29:12Z</DateUtc></StartTime><FrequencyChanges><FrequencyChange><Frequency dt:dt="r8">2699960000</Frequency><Timestamp dt:dt="r8">3.87915237561697E+15</Timestamp><Cur…	좌우반구com(CVF, UVF, BVF)_4-007-1	60.021	1.0.0.164	1	-1435750024	Professional	2.0.10.242	2.0.10.356	10-07-2020	2020-10-07 오전 2:29:12	11:29:12	2.0.10.252	42		1	{/}	죽음	42	1	42	NULL	NULL	NULL	NULL	NULL	NULL	KSY	List1	0		0	0	144934	183		0	0	1	{/}	0	3	145117	0	{/}	547	145664
좌우반구com(CVF, UVF, BVF)_4	7	1	<?xml version="1.0"?>\n<Clock xmlns:dt="urn:schemas-microsoft-com:datatypes"><Description dt:dt="string">E-Prime Primary Realtime Clock</Description><StartTime><Timestamp dt:dt="int">0</Timestamp><DateUtc dt:dt="string">2020-10-07T02:29:12Z</DateUtc></StartTime><FrequencyChanges><FrequencyChange><Frequency dt:dt="r8">2699960000</Frequency><Timestamp dt:dt="r8">3.87915237561697E+15</Timestamp><Cur…	좌우반구com(CVF, UVF, BVF)_4-007-1	60.021	1.0.0.164	1	-1435750024	Professional	2.0.10.242	2.0.10.356	10-07-2020	2020-10-07 오전 2:29:12	11:29:12	2.0.10.252	315		1	{/}	준거	NULL	NULL	NULL	NULL	NULL	NULL	98	1	51	KSY	List3	0		0	0	1135257	183		0	0	0	{/}	0	3	1135440	0		0	0
좌우반구com(CVF, UVF, BVF)_4	7	1	<?xml version="1.0"?>\n<Clock xmlns:dt="urn:schemas-microsoft-com:datatypes"><Description dt:dt="string">E-Prime Primary Realtime Clock</Description><StartTime><Timestamp dt:dt="int">0</Timestamp><DateUtc dt:dt="string">2020-10-07T02:29:12Z</DateUtc></StartTime><FrequencyChanges><FrequencyChange><Frequency dt:dt="r8">2699960000</Frequency><Timestamp dt:dt="r8">3.87915237561697E+15</Timestamp><Cur…	좌우반구com(CVF, UVF, BVF)_4-007-1	60.021	1.0.0.164	1	-1435750024	Professional	2.0.10.242	2.0.10.356	10-07-2020	2020-10-07 오전 2:29:12	11:29:12	2.0.10.252	399		2	z	증력	NULL	NULL	NULL	NULL	NULL	NULL	110	1	135	KSY4	List3	NULL	NULL	NULL	NULL	NULL	NULL	NULL	NULL	NULL	0	z	0	3	1408312	0		0	0
좌우반구com(CVF, UVF, BVF)_4	7	1	<?xml version="1.0"?>\n<Clock xmlns:dt="urn:schemas-microsoft-com:datatypes"><Description dt:dt="string">E-Prime Primary Realtime Clock</Description><StartTime><Timestamp dt:dt="int">0</Timestamp><DateUtc dt:dt="string">2020-10-07T02:29:12Z</DateUtc></StartTime><FrequencyChanges><FrequencyChange><Frequency dt:dt="r8">2699960000</Frequency><Timestamp dt:dt="r8">3.87915237561697E+15</Timestamp><Cur…	좌우반구com(CVF, UVF, BVF)_4-007-1	60.021	1.0.0.164	1	-1435750024	Professional	2.0.10.242	2.0.10.356	10-07-2020	2020-10-07 오전 2:29:12	11:29:12	2.0.10.252	268		1	{/}	증인	NULL	NULL	NULL	NULL	NULL	NULL	101	1	4	KSY	List3	0		1	-1	975195	184		0	0	1	{/}	0	4	975379	0	{/}	398	975777
좌우반구com(CVF, UVF, BVF)_4	7	1	<?xml version="1.0"?>\n<Clock xmlns:dt="urn:schemas-microsoft-com:datatypes"><Description dt:dt="string">E-Prime Primary Realtime Clock</Description><StartTime><Timestamp dt:dt="int">0</Timestamp><DateUtc dt:dt="string">2020-10-07T02:29:12Z</DateUtc></StartTime><FrequencyChanges><FrequencyChange><Frequency dt:dt="r8">2699960000</Frequency><Timestamp dt:dt="r8">3.87915237561697E+15</Timestamp><Cur…	좌우반구com(CVF, UVF, BVF)_4-007-1	60.021	1.0.0.164	1	-1435750024	Professional	2.0.10.242	2.0.10.356	10-07-2020	2020-10-07 오전 2:29:12	11:29:12	2.0.10.252	325		2	z	지님	NULL	NULL	NULL	NULL	NULL	NULL	43	1	61	KSY3	List3	NULL	NULL	NULL	NULL	NULL	NULL	NULL	NULL	NULL	1	z	1	3	1165579	0	z	740	1166319
좌우반구com(CVF, UVF, BVF)_4	7	1	<?xml version="1.0"?>\n<Clock xmlns:dt="urn:schemas-microsoft-com:datatypes"><Description dt:dt="string">E-Prime Primary Realtime Clock</Description><StartTime><Timestamp dt:dt="int">0</Timestamp><DateUtc dt:dt="string">2020-10-07T02:29:12Z</DateUtc></StartTime><FrequencyChanges><FrequencyChange><Frequency dt:dt="r8">2699960000</Frequency><Timestamp dt:dt="r8">3.87915237561697E+15</Timestamp><Cur…	좌우반구com(CVF, UVF, BVF)_4-007-1	60.021	1.0.0.164	1	-1435750024	Professional	2.0.10.242	2.0.10.356	10-07-2020	2020-10-07 오전 2:29:12	11:29:12	2.0.10.252	156		1	{/}	지적	NULL	NULL	NULL	77	1	24	NULL	NULL	NULL	KSY	List2	0		0	0	505742	183		0	0	1	{/}	0	3	505925	0	{/}	456	506381
좌우반구com(CVF, UVF, BVF)_4	7	1	<?xml version="1.0"?>\n<Clock xmlns:dt="urn:schemas-microsoft-com:datatypes"><Description dt:dt="string">E-Prime Primary Realtime Clock</Description><StartTime><Timestamp dt:dt="int">0</Timestamp><DateUtc dt:dt="string">2020-10-07T02:29:12Z</DateUtc></StartTime><FrequencyChanges><FrequencyChange><Frequency dt:dt="r8">2699960000</Frequency><Timestamp dt:dt="r8">3.87915237561697E+15</Timestamp><Cur…	좌우반구com(CVF, UVF, BVF)_4-007-1	60.021	1.0.0.164	1	-1435750024	Professional	2.0.10.242	2.0.10.356	10-07-2020	2020-10-07 오전 2:29:12	11:29:12	2.0.10.252	85		1	{/}	지표	28	1	85	NULL	NULL	NULL	NULL	NULL	NULL	KSY	List1	0		0	-1	273839	183		0	0	0	{/}	0	3	274022	0		0	0
좌우반구com(CVF, UVF, BVF)_4	7	1	<?xml version="1.0"?>\n<Clock xmlns:dt="urn:schemas-microsoft-com:datatypes"><Description dt:dt="string">E-Prime Primary Realtime Clock</Description><StartTime><Timestamp dt:dt="int">0</Timestamp><DateUtc dt:dt="string">2020-10-07T02:29:12Z</DateUtc></StartTime><FrequencyChanges><FrequencyChange><Frequency dt:dt="r8">2699960000</Frequency><Timestamp dt:dt="r8">3.87915237561697E+15</Timestamp><Cur…	좌우반구com(CVF, UVF, BVF)_4-007-1	60.021	1.0.0.164	1	-1435750024	Professional	2.0.10.242	2.0.10.356	10-07-2020	2020-10-07 오전 2:29:12	11:29:12	2.0.10.252	202		1	{/}	지헤	NULL	NULL	NULL	35	1	70	NULL	NULL	NULL	KSY	List2	0		0	-1	660188	183		0	0	1	{/}	1	3	660371	0	{/}	329	660700
좌우반구com(CVF, UVF, BVF)_4	7	1	<?xml version="1.0"?>\n<Clock xmlns:dt="urn:schemas-microsoft-com:datatypes"><Description dt:dt="string">E-Prime Primary Realtime Clock</Description><StartTime><Timestamp dt:dt="int">0</Timestamp><DateUtc dt:dt="string">2020-10-07T02:29:12Z</DateUtc></StartTime><FrequencyChanges><FrequencyChange><Frequency dt:dt="r8">2699960000</Frequency><Timestamp dt:dt="r8">3.87915237561697E+15</Timestamp><Cur…	좌우반구com(CVF, UVF, BVF)_4-007-1	60.021	1.0.0.164	1	-1435750024	Professional	2.0.10.242	2.0.10.356	10-07-2020	2020-10-07 오전 2:29:12	11:29:12	2.0.10.252	378		2	z	직매	NULL	NULL	NULL	NULL	NULL	NULL	52	1	114	KSY	List3	0		0	0	1337570	183		0	0	0	z	0	3	1337753	0		0	0
좌우반구com(CVF, UVF, BVF)_4	7	1	<?xml version="1.0"?>\n<Clock xmlns:dt="urn:schemas-microsoft-com:datatypes"><Description dt:dt="string">E-Prime Primary Realtime Clock</Description><StartTime><Timestamp dt:dt="int">0</Timestamp><DateUtc dt:dt="string">2020-10-07T02:29:12Z</DateUtc></StartTime><FrequencyChanges><FrequencyChange><Frequency dt:dt="r8">2699960000</Frequency><Timestamp dt:dt="r8">3.87915237561697E+15</Timestamp><Cur…	좌우반구com(CVF, UVF, BVF)_4-007-1	60.021	1.0.0.164	1	-1435750024	Professional	2.0.10.242	2.0.10.356	10-07-2020	2020-10-07 오전 2:29:12	11:29:12	2.0.10.252	48		1	{/}	직장	7	1	48	NULL	NULL	NULL	NULL	NULL	NULL	KSY	List1	0		0	-1	161911	183		0	0	1	{/}	1	3	162094	0	{/}	410	162504
좌우반구com(CVF, UVF, BVF)_4	7	1	<?xml version="1.0"?>\n<Clock xmlns:dt="urn:schemas-microsoft-com:datatypes"><Description dt:dt="string">E-Prime Primary Realtime Clock</Description><StartTime><Timestamp dt:dt="int">0</Timestamp><DateUtc dt:dt="string">2020-10-07T02:29:12Z</DateUtc></StartTime><FrequencyChanges><FrequencyChange><Frequency dt:dt="r8">2699960000</Frequency><Timestamp dt:dt="r8">3.87915237561697E+15</Timestamp><Cur…	좌우반구com(CVF, UVF, BVF)_4-007-1	60.021	1.0.0.164	1	-1435750024	Professional	2.0.10.242	2.0.10.356	10-07-2020	2020-10-07 오전 2:29:12	11:29:12	2.0.10.252	43		2	z	진회	4	1	43	NULL	NULL	NULL	NULL	NULL	NULL	KSY4	List1	NULL	NULL	NULL	NULL	NULL	NULL	NULL	NULL	NULL	0	z	0	3	147866	0	{/}	606	148472
좌우반구com(CVF, UVF, BVF)_4	7	1	<?xml version="1.0"?>\n<Clock xmlns:dt="urn:schemas-microsoft-com:datatypes"><Description dt:dt="string">E-Prime Primary Realtime Clock</Description><StartTime><Timestamp dt:dt="int">0</Timestamp><DateUtc dt:dt="string">2020-10-07T02:29:12Z</DateUtc></StartTime><FrequencyChanges><FrequencyChange><Frequency dt:dt="r8">2699960000</Frequency><Timestamp dt:dt="r8">3.87915237561697E+15</Timestamp><Cur…	좌우반구com(CVF, UVF, BVF)_4-007-1	60.021	1.0.0.164	1	-1435750024	Professional	2.0.10.242	2.0.10.356	10-07-2020	2020-10-07 오전 2:29:12	11:29:12	2.0.10.252	29		1	{/}	질서	108	1	29	NULL	NULL	NULL	NULL	NULL	NULL	KSY	List1	0		0	0	109563	183		0	0	1	{/}	0	3	109746	0	{/}	407	110153
좌우반구com(CVF, UVF, BVF)_4	7	1	<?xml version="1.0"?>\n<Clock xmlns:dt="urn:schemas-microsoft-com:datatypes"><Description dt:dt="string">E-Prime Primary Realtime Clock</Description><StartTime><Timestamp dt:dt="int">0</Timestamp><DateUtc dt:dt="string">2020-10-07T02:29:12Z</DateUtc></StartTime><FrequencyChanges><FrequencyChange><Frequency dt:dt="r8">2699960000</Frequency><Timestamp dt:dt="r8">3.87915237561697E+15</Timestamp><Cur…	좌우반구com(CVF, UVF, BVF)_4-007-1	60.021	1.0.0.164	1	-1435750024	Professional	2.0.10.242	2.0.10.356	10-07-2020	2020-10-07 오전 2:29:12	11:29:12	2.0.10.252	128		1	{/}	차량	44	1	128	NULL	NULL	NULL	NULL	NULL	NULL	KSY	List1	0		0	-1	407026	183		0	0	1	{/}	0	3	407209	0	{/}	325	407534
좌우반구com(CVF, UVF, BVF)_4	7	1	<?xml version="1.0"?>\n<Clock xmlns:dt="urn:schemas-microsoft-com:datatypes"><Description dt:dt="string">E-Prime Primary Realtime Clock</Description><StartTime><Timestamp dt:dt="int">0</Timestamp><DateUtc dt:dt="string">2020-10-07T02:29:12Z</DateUtc></StartTime><FrequencyChanges><FrequencyChange><Frequency dt:dt="r8">2699960000</Frequency><Timestamp dt:dt="r8">3.87915237561697E+15</Timestamp><Cur…	좌우반구com(CVF, UVF, BVF)_4-007-1	60.021	1.0.0.164	1	-1435750024	Professional	2.0.10.242	2.0.10.356	10-07-2020	2020-10-07 오전 2:29:12	11:29:12	2.0.10.252	72		1	{/}	차익	92	1	72	NULL	NULL	NULL	NULL	NULL	NULL	KSY	List1	0		0	0	231304	183		0	0	0	{/}	0	3	231487	0		0	0
좌우반구com(CVF, UVF, BVF)_4	7	1	<?xml version="1.0"?>\n<Clock xmlns:dt="urn:schemas-microsoft-com:datatypes"><Description dt:dt="string">E-Prime Primary Realtime Clock</Description><StartTime><Timestamp dt:dt="int">0</Timestamp><DateUtc dt:dt="string">2020-10-07T02:29:12Z</DateUtc></StartTime><FrequencyChanges><FrequencyChange><Frequency dt:dt="r8">2699960000</Frequency><Timestamp dt:dt="r8">3.87915237561697E+15</Timestamp><Cur…	좌우반구com(CVF, UVF, BVF)_4-007-1	60.021	1.0.0.164	1	-1435750024	Professional	2.0.10.242	2.0.10.356	10-07-2020	2020-10-07 오전 2:29:12	11:29:12	2.0.10.252	355		2	z	착반	NULL	NULL	NULL	NULL	NULL	NULL	117	1	91	KSY3	List3	NULL	NULL	NULL	NULL	NULL	NULL	NULL	NULL	NULL	1	z	0	3	1261596	0	z	578	1262174
좌우반구com(CVF, UVF, BVF)_4	7	1	<?xml version="1.0"?>\n<Clock xmlns:dt="urn:schemas-microsoft-com:datatypes"><Description dt:dt="string">E-Prime Primary Realtime Clock</Description><StartTime><Timestamp dt:dt="int">0</Timestamp><DateUtc dt:dt="string">2020-10-07T02:29:12Z</DateUtc></StartTime><FrequencyChanges><FrequencyChange><Frequency dt:dt="r8">2699960000</Frequency><Timestamp dt:dt="r8">3.87915237561697E+15</Timestamp><Cur…	좌우반구com(CVF, UVF, BVF)_4-007-1	60.021	1.0.0.164	1	-1435750024	Professional	2.0.10.242	2.0.10.356	10-07-2020	2020-10-07 오전 2:29:12	11:29:12	2.0.10.252	345		1	{/}	착지	NULL	NULL	NULL	NULL	NULL	NULL	104	1	81	KSY	List3	0		1	-1	1229690	184		0	0	1	{/}	0	4	1229874	0	{/}	397	1230271
좌우반구com(CVF, UVF, BVF)_4	7	1	<?xml version="1.0"?>\n<Clock xmlns:dt="urn:schemas-microsoft-com:datatypes"><Description dt:dt="string">E-Prime Primary Realtime Clock</Description><StartTime><Timestamp dt:dt="int">0</Timestamp><DateUtc dt:dt="string">2020-10-07T02:29:12Z</DateUtc></StartTime><FrequencyChanges><FrequencyChange><Frequency dt:dt="r8">2699960000</Frequency><Timestamp dt:dt="r8">3.87915237561697E+15</Timestamp><Cur…	좌우반구com(CVF, UVF, BVF)_4-007-1	60.021	1.0.0.164	1	-1435750024	Professional	2.0.10.242	2.0.10.356	10-07-2020	2020-10-07 오전 2:29:12	11:29:12	2.0.10.252	372		1	{/}	책임	NULL	NULL	NULL	NULL	NULL	NULL	38	1	108	KSY	List3	0		0	-1	1316877	183		0	0	1	{/}	0	3	1317060	0	{/}	346	1317406
좌우반구com(CVF, UVF, BVF)_4	7	1	<?xml version="1.0"?>\n<Clock xmlns:dt="urn:schemas-microsoft-com:datatypes"><Description dt:dt="string">E-Prime Primary Realtime Clock</Description><StartTime><Timestamp dt:dt="int">0</Timestamp><DateUtc dt:dt="string">2020-10-07T02:29:12Z</DateUtc></StartTime><FrequencyChanges><FrequencyChange><Frequency dt:dt="r8">2699960000</Frequency><Timestamp dt:dt="r8">3.87915237561697E+15</Timestamp><Cur…	좌우반구com(CVF, UVF, BVF)_4-007-1	60.021	1.0.0.164	1	-1435750024	Professional	2.0.10.242	2.0.10.356	10-07-2020	2020-10-07 오전 2:29:12	11:29:12	2.0.10.252	175		2	z	책희	NULL	NULL	NULL	110	1	43	NULL	NULL	NULL	KSY	List2	0		0	-1	571302	184		0	0	1	z	0	4	571486	0	z	495	571981
좌우반구com(CVF, UVF, BVF)_4	7	1	<?xml version="1.0"?>\n<Clock xmlns:dt="urn:schemas-microsoft-com:datatypes"><Description dt:dt="string">E-Prime Primary Realtime Clock</Description><StartTime><Timestamp dt:dt="int">0</Timestamp><DateUtc dt:dt="string">2020-10-07T02:29:12Z</DateUtc></StartTime><FrequencyChanges><FrequencyChange><Frequency dt:dt="r8">2699960000</Frequency><Timestamp dt:dt="r8">3.87915237561697E+15</Timestamp><Cur…	좌우반구com(CVF, UVF, BVF)_4-007-1	60.021	1.0.0.164	1	-1435750024	Professional	2.0.10.242	2.0.10.356	10-07-2020	2020-10-07 오전 2:29:12	11:29:12	2.0.10.252	366		2	z	청휘	NULL	NULL	NULL	NULL	NULL	NULL	42	1	102	KSY2	List3	NULL	NULL	NULL	NULL	NULL	NULL	NULL	NULL	NULL	0	z	1	3	1296267	0		0	0
좌우반구com(CVF, UVF, BVF)_4	7	1	<?xml version="1.0"?>\n<Clock xmlns:dt="urn:schemas-microsoft-com:datatypes"><Description dt:dt="string">E-Prime Primary Realtime Clock</Description><StartTime><Timestamp dt:dt="int">0</Timestamp><DateUtc dt:dt="string">2020-10-07T02:29:12Z</DateUtc></StartTime><FrequencyChanges><FrequencyChange><Frequency dt:dt="r8">2699960000</Frequency><Timestamp dt:dt="r8">3.87915237561697E+15</Timestamp><Cur…	좌우반구com(CVF, UVF, BVF)_4-007-1	60.021	1.0.0.164	1	-1435750024	Professional	2.0.10.242	2.0.10.356	10-07-2020	2020-10-07 오전 2:29:12	11:29:12	2.0.10.252	92		2	z	체행	3	1	92	NULL	NULL	NULL	NULL	NULL	NULL	KSY3	List1	NULL	NULL	NULL	NULL	NULL	NULL	NULL	NULL	NULL	1	z	0	3	298880	0	z	911	299791
좌우반구com(CVF, UVF, BVF)_4	7	1	<?xml version="1.0"?>\n<Clock xmlns:dt="urn:schemas-microsoft-com:datatypes"><Description dt:dt="string">E-Prime Primary Realtime Clock</Description><StartTime><Timestamp dt:dt="int">0</Timestamp><DateUtc dt:dt="string">2020-10-07T02:29:12Z</DateUtc></StartTime><FrequencyChanges><FrequencyChange><Frequency dt:dt="r8">2699960000</Frequency><Timestamp dt:dt="r8">3.87915237561697E+15</Timestamp><Cur…	좌우반구com(CVF, UVF, BVF)_4-007-1	60.021	1.0.0.164	1	-1435750024	Professional	2.0.10.242	2.0.10.356	10-07-2020	2020-10-07 오전 2:29:12	11:29:12	2.0.10.252	361		1	{/}	체험	NULL	NULL	NULL	NULL	NULL	NULL	77	1	97	KSY	List3	0		1	-1	1278873	184		0	0	1	{/}	0	4	1279057	0	{/}	197	1279254
좌우반구com(CVF, UVF, BVF)_4	7	1	<?xml version="1.0"?>\n<Clock xmlns:dt="urn:schemas-microsoft-com:datatypes"><Description dt:dt="string">E-Prime Primary Realtime Clock</Description><StartTime><Timestamp dt:dt="int">0</Timestamp><DateUtc dt:dt="string">2020-10-07T02:29:12Z</DateUtc></StartTime><FrequencyChanges><FrequencyChange><Frequency dt:dt="r8">2699960000</Frequency><Timestamp dt:dt="r8">3.87915237561697E+15</Timestamp><Cur…	좌우반구com(CVF, UVF, BVF)_4-007-1	60.021	1.0.0.164	1	-1435750024	Professional	2.0.10.242	2.0.10.356	10-07-2020	2020-10-07 오전 2:29:12	11:29:12	2.0.10.252	187		1	{/}	최고	NULL	NULL	NULL	36	1	55	NULL	NULL	NULL	KSY	List2	0		0	0	613238	183		0	0	0	{/}	0	3	613421	0	z	559	613980
좌우반구com(CVF, UVF, BVF)_4	7	1	<?xml version="1.0"?>\n<Clock xmlns:dt="urn:schemas-microsoft-com:datatypes"><Description dt:dt="string">E-Prime Primary Realtime Clock</Description><StartTime><Timestamp dt:dt="int">0</Timestamp><DateUtc dt:dt="string">2020-10-07T02:29:12Z</DateUtc></StartTime><FrequencyChanges><FrequencyChange><Frequency dt:dt="r8">2699960000</Frequency><Timestamp dt:dt="r8">3.87915237561697E+15</Timestamp><Cur…	좌우반구com(CVF, UVF, BVF)_4-007-1	60.021	1.0.0.164	1	-1435750024	Professional	2.0.10.242	2.0.10.356	10-07-2020	2020-10-07 오전 2:29:12	11:29:12	2.0.10.252	220		2	z	최여	NULL	NULL	NULL	123	1	88	NULL	NULL	NULL	KSY2	List2	NULL	NULL	NULL	NULL	NULL	NULL	NULL	NULL	NULL	1	z	0	3	717035	0	z	712	717747
좌우반구com(CVF, UVF, BVF)_4	7	1	<?xml version="1.0"?>\n<Clock xmlns:dt="urn:schemas-microsoft-com:datatypes"><Description dt:dt="string">E-Prime Primary Realtime Clock</Description><StartTime><Timestamp dt:dt="int">0</Timestamp><DateUtc dt:dt="string">2020-10-07T02:29:12Z</DateUtc></StartTime><FrequencyChanges><FrequencyChange><Frequency dt:dt="r8">2699960000</Frequency><Timestamp dt:dt="r8">3.87915237561697E+15</Timestamp><Cur…	좌우반구com(CVF, UVF, BVF)_4-007-1	60.021	1.0.0.164	1	-1435750024	Professional	2.0.10.242	2.0.10.356	10-07-2020	2020-10-07 오전 2:29:12	11:29:12	2.0.10.252	82		2	z	최횟	109	1	82	NULL	NULL	NULL	NULL	NULL	NULL	KSY3	List1	NULL	NULL	NULL	NULL	NULL	NULL	NULL	NULL	NULL	0	z	0	4	264276	0		0	0
좌우반구com(CVF, UVF, BVF)_4	7	1	<?xml version="1.0"?>\n<Clock xmlns:dt="urn:schemas-microsoft-com:datatypes"><Description dt:dt="string">E-Prime Primary Realtime Clock</Description><StartTime><Timestamp dt:dt="int">0</Timestamp><DateUtc dt:dt="string">2020-10-07T02:29:12Z</DateUtc></StartTime><FrequencyChanges><FrequencyChange><Frequency dt:dt="r8">2699960000</Frequency><Timestamp dt:dt="r8">3.87915237561697E+15</Timestamp><Cur…	좌우반구com(CVF, UVF, BVF)_4-007-1	60.021	1.0.0.164	1	-1435750024	Professional	2.0.10.242	2.0.10.356	10-07-2020	2020-10-07 오전 2:29:12	11:29:12	2.0.10.252	119		2	z	축허	33	1	119	NULL	NULL	NULL	NULL	NULL	NULL	KSY4	List1	NULL	NULL	NULL	NULL	NULL	NULL	NULL	NULL	NULL	0	z	0	3	381268	0		0	0
좌우반구com(CVF, UVF, BVF)_4	7	1	<?xml version="1.0"?>\n<Clock xmlns:dt="urn:schemas-microsoft-com:datatypes"><Description dt:dt="string">E-Prime Primary Realtime Clock</Description><StartTime><Timestamp dt:dt="int">0</Timestamp><DateUtc dt:dt="string">2020-10-07T02:29:12Z</DateUtc></StartTime><FrequencyChanges><FrequencyChange><Frequency dt:dt="r8">2699960000</Frequency><Timestamp dt:dt="r8">3.87915237561697E+15</Timestamp><Cur…	좌우반구com(CVF, UVF, BVF)_4-007-1	60.021	1.0.0.164	1	-1435750024	Professional	2.0.10.242	2.0.10.356	10-07-2020	2020-10-07 오전 2:29:12	11:29:12	2.0.10.252	84		2	z	축헤	5	1	84	NULL	NULL	NULL	NULL	NULL	NULL	KSY4	List1	NULL	NULL	NULL	NULL	NULL	NULL	NULL	NULL	NULL	0	z	1	3	271156	0	{/}	667	271823
좌우반구com(CVF, UVF, BVF)_4	7	1	<?xml version="1.0"?>\n<Clock xmlns:dt="urn:schemas-microsoft-com:datatypes"><Description dt:dt="string">E-Prime Primary Realtime Clock</Description><StartTime><Timestamp dt:dt="int">0</Timestamp><DateUtc dt:dt="string">2020-10-07T02:29:12Z</DateUtc></StartTime><FrequencyChanges><FrequencyChange><Frequency dt:dt="r8">2699960000</Frequency><Timestamp dt:dt="r8">3.87915237561697E+15</Timestamp><Cur…	좌우반구com(CVF, UVF, BVF)_4-007-1	60.021	1.0.0.164	1	-1435750024	Professional	2.0.10.242	2.0.10.356	10-07-2020	2020-10-07 오전 2:29:12	11:29:12	2.0.10.252	98		2	z	축희	35	1	98	NULL	NULL	NULL	NULL	NULL	NULL	KSY	List1	0		1	-1	317390	184		0	0	1	z	0	4	317574	0	z	721	318295
좌우반구com(CVF, UVF, BVF)_4	7	1	<?xml version="1.0"?>\n<Clock xmlns:dt="urn:schemas-microsoft-com:datatypes"><Description dt:dt="string">E-Prime Primary Realtime Clock</Description><StartTime><Timestamp dt:dt="int">0</Timestamp><DateUtc dt:dt="string">2020-10-07T02:29:12Z</DateUtc></StartTime><FrequencyChanges><FrequencyChange><Frequency dt:dt="r8">2699960000</Frequency><Timestamp dt:dt="r8">3.87915237561697E+15</Timestamp><Cur…	좌우반구com(CVF, UVF, BVF)_4-007-1	60.021	1.0.0.164	1	-1435750024	Professional	2.0.10.242	2.0.10.356	10-07-2020	2020-10-07 오전 2:29:12	11:29:12	2.0.10.252	125		2	z	측개	127	1	125	NULL	NULL	NULL	NULL	NULL	NULL	KSY3	List1	NULL	NULL	NULL	NULL	NULL	NULL	NULL	NULL	NULL	1	z	0	3	399312	0	z	574	399886
좌우반구com(CVF, UVF, BVF)_4	7	1	<?xml version="1.0"?>\n<Clock xmlns:dt="urn:schemas-microsoft-com:datatypes"><Description dt:dt="string">E-Prime Primary Realtime Clock</Description><StartTime><Timestamp dt:dt="int">0</Timestamp><DateUtc dt:dt="string">2020-10-07T02:29:12Z</DateUtc></StartTime><FrequencyChanges><FrequencyChange><Frequency dt:dt="r8">2699960000</Frequency><Timestamp dt:dt="r8">3.87915237561697E+15</Timestamp><Cur…	좌우반구com(CVF, UVF, BVF)_4-007-1	60.021	1.0.0.164	1	-1435750024	Professional	2.0.10.242	2.0.10.356	10-07-2020	2020-10-07 오전 2:29:12	11:29:12	2.0.10.252	395		1	{/}	치안	NULL	NULL	NULL	NULL	NULL	NULL	90	1	131	KSY	List3	0		0	0	1392501	183		0	0	0	{/}	0	3	1392684	0		0	0
좌우반구com(CVF, UVF, BVF)_4	7	1	<?xml version="1.0"?>\n<Clock xmlns:dt="urn:schemas-microsoft-com:datatypes"><Description dt:dt="string">E-Prime Primary Realtime Clock</Description><StartTime><Timestamp dt:dt="int">0</Timestamp><DateUtc dt:dt="string">2020-10-07T02:29:12Z</DateUtc></StartTime><FrequencyChanges><FrequencyChange><Frequency dt:dt="r8">2699960000</Frequency><Timestamp dt:dt="r8">3.87915237561697E+15</Timestamp><Cur…	좌우반구com(CVF, UVF, BVF)_4-007-1	60.021	1.0.0.164	1	-1435750024	Professional	2.0.10.242	2.0.10.356	10-07-2020	2020-10-07 오전 2:29:12	11:29:12	2.0.10.252	291		2	z	치책	NULL	NULL	NULL	NULL	NULL	NULL	20	1	27	KSY2	List3	NULL	NULL	NULL	NULL	NULL	NULL	NULL	NULL	NULL	0	z	1	3	1054301	0	{/}	1499	1055800
좌우반구com(CVF, UVF, BVF)_4	7	1	<?xml version="1.0"?>\n<Clock xmlns:dt="urn:schemas-microsoft-com:datatypes"><Description dt:dt="string">E-Prime Primary Realtime Clock</Description><StartTime><Timestamp dt:dt="int">0</Timestamp><DateUtc dt:dt="string">2020-10-07T02:29:12Z</DateUtc></StartTime><FrequencyChanges><FrequencyChange><Frequency dt:dt="r8">2699960000</Frequency><Timestamp dt:dt="r8">3.87915237561697E+15</Timestamp><Cur…	좌우반구com(CVF, UVF, BVF)_4-007-1	60.021	1.0.0.164	1	-1435750024	Professional	2.0.10.242	2.0.10.356	10-07-2020	2020-10-07 오전 2:29:12	11:29:12	2.0.10.252	293		2	z	치향	NULL	NULL	NULL	NULL	NULL	NULL	124	1	29	KSY2	List3	NULL	NULL	NULL	NULL	NULL	NULL	NULL	NULL	NULL	1	z	1	3	1061132	0	z	748	1061880
좌우반구com(CVF, UVF, BVF)_4	7	1	<?xml version="1.0"?>\n<Clock xmlns:dt="urn:schemas-microsoft-com:datatypes"><Description dt:dt="string">E-Prime Primary Realtime Clock</Description><StartTime><Timestamp dt:dt="int">0</Timestamp><DateUtc dt:dt="string">2020-10-07T02:29:12Z</DateUtc></StartTime><FrequencyChanges><FrequencyChange><Frequency dt:dt="r8">2699960000</Frequency><Timestamp dt:dt="r8">3.87915237561697E+15</Timestamp><Cur…	좌우반구com(CVF, UVF, BVF)_4-007-1	60.021	1.0.0.164	1	-1435750024	Professional	2.0.10.242	2.0.10.356	10-07-2020	2020-10-07 오전 2:29:12	11:29:12	2.0.10.252	17		1	{/}	타격	22	1	17	NULL	NULL	NULL	NULL	NULL	NULL	KSY	List1	0		1	-1	76990	184		0	0	0	{/}	0	4	77174	0	z	443	77617
좌우반구com(CVF, UVF, BVF)_4	7	1	<?xml version="1.0"?>\n<Clock xmlns:dt="urn:schemas-microsoft-com:datatypes"><Description dt:dt="string">E-Prime Primary Realtime Clock</Description><StartTime><Timestamp dt:dt="int">0</Timestamp><DateUtc dt:dt="string">2020-10-07T02:29:12Z</DateUtc></StartTime><FrequencyChanges><FrequencyChange><Frequency dt:dt="r8">2699960000</Frequency><Timestamp dt:dt="r8">3.87915237561697E+15</Timestamp><Cur…	좌우반구com(CVF, UVF, BVF)_4-007-1	60.021	1.0.0.164	1	-1435750024	Professional	2.0.10.242	2.0.10.356	10-07-2020	2020-10-07 오전 2:29:12	11:29:12	2.0.10.252	305		1	{/}	탈퇴	NULL	NULL	NULL	NULL	NULL	NULL	15	1	41	KSY	List3	0		1	-1	1099702	183		0	0	1	{/}	1	3	1099885	0	{/}	451	1100336
좌우반구com(CVF, UVF, BVF)_4	7	1	<?xml version="1.0"?>\n<Clock xmlns:dt="urn:schemas-microsoft-com:datatypes"><Description dt:dt="string">E-Prime Primary Realtime Clock</Description><StartTime><Timestamp dt:dt="int">0</Timestamp><DateUtc dt:dt="string">2020-10-07T02:29:12Z</DateUtc></StartTime><FrequencyChanges><FrequencyChange><Frequency dt:dt="r8">2699960000</Frequency><Timestamp dt:dt="r8">3.87915237561697E+15</Timestamp><Cur…	좌우반구com(CVF, UVF, BVF)_4-007-1	60.021	1.0.0.164	1	-1435750024	Professional	2.0.10.242	2.0.10.356	10-07-2020	2020-10-07 오전 2:29:12	11:29:12	2.0.10.252	114		2	z	태스	51	1	114	NULL	NULL	NULL	NULL	NULL	NULL	KSY2	List1	NULL	NULL	NULL	NULL	NULL	NULL	NULL	NULL	NULL	1	z	0	3	368073	0	z	485	368558
좌우반구com(CVF, UVF, BVF)_4	7	1	<?xml version="1.0"?>\n<Clock xmlns:dt="urn:schemas-microsoft-com:datatypes"><Description dt:dt="string">E-Prime Primary Realtime Clock</Description><StartTime><Timestamp dt:dt="int">0</Timestamp><DateUtc dt:dt="string">2020-10-07T02:29:12Z</DateUtc></StartTime><FrequencyChanges><FrequencyChange><Frequency dt:dt="r8">2699960000</Frequency><Timestamp dt:dt="r8">3.87915237561697E+15</Timestamp><Cur…	좌우반구com(CVF, UVF, BVF)_4-007-1	60.021	1.0.0.164	1	-1435750024	Professional	2.0.10.242	2.0.10.356	10-07-2020	2020-10-07 오전 2:29:12	11:29:12	2.0.10.252	271		1	{/}	택시	NULL	NULL	NULL	NULL	NULL	NULL	108	1	7	KSY	List3	0		1	-1	983892	184		0	0	0	{/}	0	4	984076	0		0	0
좌우반구com(CVF, UVF, BVF)_4	7	1	<?xml version="1.0"?>\n<Clock xmlns:dt="urn:schemas-microsoft-com:datatypes"><Description dt:dt="string">E-Prime Primary Realtime Clock</Description><StartTime><Timestamp dt:dt="int">0</Timestamp><DateUtc dt:dt="string">2020-10-07T02:29:12Z</DateUtc></StartTime><FrequencyChanges><FrequencyChange><Frequency dt:dt="r8">2699960000</Frequency><Timestamp dt:dt="r8">3.87915237561697E+15</Timestamp><Cur…	좌우반구com(CVF, UVF, BVF)_4-007-1	60.021	1.0.0.164	1	-1435750024	Professional	2.0.10.242	2.0.10.356	10-07-2020	2020-10-07 오전 2:29:12	11:29:12	2.0.10.252	393		2	z	택정	NULL	NULL	NULL	NULL	NULL	NULL	6	1	129	KSY2	List3	NULL	NULL	NULL	NULL	NULL	NULL	NULL	NULL	NULL	0	z	0	4	1384287	0		0	0
좌우반구com(CVF, UVF, BVF)_4	7	1	<?xml version="1.0"?>\n<Clock xmlns:dt="urn:schemas-microsoft-com:datatypes"><Description dt:dt="string">E-Prime Primary Realtime Clock</Description><StartTime><Timestamp dt:dt="int">0</Timestamp><DateUtc dt:dt="string">2020-10-07T02:29:12Z</DateUtc></StartTime><FrequencyChanges><FrequencyChange><Frequency dt:dt="r8">2699960000</Frequency><Timestamp dt:dt="r8">3.87915237561697E+15</Timestamp><Cur…	좌우반구com(CVF, UVF, BVF)_4-007-1	60.021	1.0.0.164	1	-1435750024	Professional	2.0.10.242	2.0.10.356	10-07-2020	2020-10-07 오전 2:29:12	11:29:12	2.0.10.252	213		2	z	통락	NULL	NULL	NULL	131	1	81	NULL	NULL	NULL	KSY	List2	0		0	0	693227	183		0	0	1	z	0	3	693410	0	z	569	693979
좌우반구com(CVF, UVF, BVF)_4	7	1	<?xml version="1.0"?>\n<Clock xmlns:dt="urn:schemas-microsoft-com:datatypes"><Description dt:dt="string">E-Prime Primary Realtime Clock</Description><StartTime><Timestamp dt:dt="int">0</Timestamp><DateUtc dt:dt="string">2020-10-07T02:29:12Z</DateUtc></StartTime><FrequencyChanges><FrequencyChange><Frequency dt:dt="r8">2699960000</Frequency><Timestamp dt:dt="r8">3.87915237561697E+15</Timestamp><Cur…	좌우반구com(CVF, UVF, BVF)_4-007-1	60.021	1.0.0.164	1	-1435750024	Professional	2.0.10.242	2.0.10.356	10-07-2020	2020-10-07 오전 2:29:12	11:29:12	2.0.10.252	310		2	z	통록	NULL	NULL	NULL	NULL	NULL	NULL	46	1	46	KSY3	List3	NULL	NULL	NULL	NULL	NULL	NULL	NULL	NULL	NULL	0	z	0	3	1116080	0	{/}	984	1117064
좌우반구com(CVF, UVF, BVF)_4	7	1	<?xml version="1.0"?>\n<Clock xmlns:dt="urn:schemas-microsoft-com:datatypes"><Description dt:dt="string">E-Prime Primary Realtime Clock</Description><StartTime><Timestamp dt:dt="int">0</Timestamp><DateUtc dt:dt="string">2020-10-07T02:29:12Z</DateUtc></StartTime><FrequencyChanges><FrequencyChange><Frequency dt:dt="r8">2699960000</Frequency><Timestamp dt:dt="r8">3.87915237561697E+15</Timestamp><Cur…	좌우반구com(CVF, UVF, BVF)_4-007-1	60.021	1.0.0.164	1	-1435750024	Professional	2.0.10.242	2.0.10.356	10-07-2020	2020-10-07 오전 2:29:12	11:29:12	2.0.10.252	172		2	z	통류	NULL	NULL	NULL	125	1	40	NULL	NULL	NULL	KSY4	List2	NULL	NULL	NULL	NULL	NULL	NULL	NULL	NULL	NULL	0	z	0	3	563405	0	{/}	488	563893
좌우반구com(CVF, UVF, BVF)_4	7	1	<?xml version="1.0"?>\n<Clock xmlns:dt="urn:schemas-microsoft-com:datatypes"><Description dt:dt="string">E-Prime Primary Realtime Clock</Description><StartTime><Timestamp dt:dt="int">0</Timestamp><DateUtc dt:dt="string">2020-10-07T02:29:12Z</DateUtc></StartTime><FrequencyChanges><FrequencyChange><Frequency dt:dt="r8">2699960000</Frequency><Timestamp dt:dt="r8">3.87915237561697E+15</Timestamp><Cur…	좌우반구com(CVF, UVF, BVF)_4-007-1	60.021	1.0.0.164	1	-1435750024	Professional	2.0.10.242	2.0.10.356	10-07-2020	2020-10-07 오전 2:29:12	11:29:12	2.0.10.252	173		2	z	퇴착	NULL	NULL	NULL	106	1	41	NULL	NULL	NULL	KSY3	List2	NULL	NULL	NULL	NULL	NULL	NULL	NULL	NULL	NULL	1	z	1	3	566087	0	z	654	566741
좌우반구com(CVF, UVF, BVF)_4	7	1	<?xml version="1.0"?>\n<Clock xmlns:dt="urn:schemas-microsoft-com:datatypes"><Description dt:dt="string">E-Prime Primary Realtime Clock</Description><StartTime><Timestamp dt:dt="int">0</Timestamp><DateUtc dt:dt="string">2020-10-07T02:29:12Z</DateUtc></StartTime><FrequencyChanges><FrequencyChange><Frequency dt:dt="r8">2699960000</Frequency><Timestamp dt:dt="r8">3.87915237561697E+15</Timestamp><Cur…	좌우반구com(CVF, UVF, BVF)_4-007-1	60.021	1.0.0.164	1	-1435750024	Professional	2.0.10.242	2.0.10.356	10-07-2020	2020-10-07 오전 2:29:12	11:29:12	2.0.10.252	19		1	{/}	판단	126	1	19	NULL	NULL	NULL	NULL	NULL	NULL	KSY	List1	0		0	0	82439	183		0	0	1	{/}	0	3	82622	0	{/}	427	83049
좌우반구com(CVF, UVF, BVF)_4	7	1	<?xml version="1.0"?>\n<Clock xmlns:dt="urn:schemas-microsoft-com:datatypes"><Description dt:dt="string">E-Prime Primary Realtime Clock</Description><StartTime><Timestamp dt:dt="int">0</Timestamp><DateUtc dt:dt="string">2020-10-07T02:29:12Z</DateUtc></StartTime><FrequencyChanges><FrequencyChange><Frequency dt:dt="r8">2699960000</Frequency><Timestamp dt:dt="r8">3.87915237561697E+15</Timestamp><Cur…	좌우반구com(CVF, UVF, BVF)_4-007-1	60.021	1.0.0.164	1	-1435750024	Professional	2.0.10.242	2.0.10.356	10-07-2020	2020-10-07 오전 2:29:12	11:29:12	2.0.10.252	308		1	{/}	판매	NULL	NULL	NULL	NULL	NULL	NULL	91	1	44	KSY	List3	0		1	-1	1110748	184		0	0	1	{/}	0	4	1110932	0	{/}	340	1111272
좌우반구com(CVF, UVF, BVF)_4	7	1	<?xml version="1.0"?>\n<Clock xmlns:dt="urn:schemas-microsoft-com:datatypes"><Description dt:dt="string">E-Prime Primary Realtime Clock</Description><StartTime><Timestamp dt:dt="int">0</Timestamp><DateUtc dt:dt="string">2020-10-07T02:29:12Z</DateUtc></StartTime><FrequencyChanges><FrequencyChange><Frequency dt:dt="r8">2699960000</Frequency><Timestamp dt:dt="r8">3.87915237561697E+15</Timestamp><Cur…	좌우반구com(CVF, UVF, BVF)_4-007-1	60.021	1.0.0.164	1	-1435750024	Professional	2.0.10.242	2.0.10.356	10-07-2020	2020-10-07 오전 2:29:12	11:29:12	2.0.10.252	174		1	{/}	표현	NULL	NULL	NULL	68	1	42	NULL	NULL	NULL	KSY	List2	0		0	-1	568753	183		0	0	1	{/}	1	3	568936	0	{/}	349	569285
좌우반구com(CVF, UVF, BVF)_4	7	1	<?xml version="1.0"?>\n<Clock xmlns:dt="urn:schemas-microsoft-com:datatypes"><Description dt:dt="string">E-Prime Primary Realtime Clock</Description><StartTime><Timestamp dt:dt="int">0</Timestamp><DateUtc dt:dt="string">2020-10-07T02:29:12Z</DateUtc></StartTime><FrequencyChanges><FrequencyChange><Frequency dt:dt="r8">2699960000</Frequency><Timestamp dt:dt="r8">3.87915237561697E+15</Timestamp><Cur…	좌우반구com(CVF, UVF, BVF)_4-007-1	60.021	1.0.0.164	1	-1435750024	Professional	2.0.10.242	2.0.10.356	10-07-2020	2020-10-07 오전 2:29:12	11:29:12	2.0.10.252	45		2	z	품결	122	1	45	NULL	NULL	NULL	NULL	NULL	NULL	KSY4	List1	NULL	NULL	NULL	NULL	NULL	NULL	NULL	NULL	NULL	0	z	1	3	153397	0	{/}	1123	154520
좌우반구com(CVF, UVF, BVF)_4	7	1	<?xml version="1.0"?>\n<Clock xmlns:dt="urn:schemas-microsoft-com:datatypes"><Description dt:dt="string">E-Prime Primary Realtime Clock</Description><StartTime><Timestamp dt:dt="int">0</Timestamp><DateUtc dt:dt="string">2020-10-07T02:29:12Z</DateUtc></StartTime><FrequencyChanges><FrequencyChange><Frequency dt:dt="r8">2699960000</Frequency><Timestamp dt:dt="r8">3.87915237561697E+15</Timestamp><Cur…	좌우반구com(CVF, UVF, BVF)_4-007-1	60.021	1.0.0.164	1	-1435750024	Professional	2.0.10.242	2.0.10.356	10-07-2020	2020-10-07 오전 2:29:12	11:29:12	2.0.10.252	204		2	z	필관	NULL	NULL	NULL	120	1	72	NULL	NULL	NULL	KSY4	List2	NULL	NULL	NULL	NULL	NULL	NULL	NULL	NULL	NULL	0	z	0	3	665403	0	{/}	1049	666452
좌우반구com(CVF, UVF, BVF)_4	7	1	<?xml version="1.0"?>\n<Clock xmlns:dt="urn:schemas-microsoft-com:datatypes"><Description dt:dt="string">E-Prime Primary Realtime Clock</Description><StartTime><Timestamp dt:dt="int">0</Timestamp><DateUtc dt:dt="string">2020-10-07T02:29:12Z</DateUtc></StartTime><FrequencyChanges><FrequencyChange><Frequency dt:dt="r8">2699960000</Frequency><Timestamp dt:dt="r8">3.87915237561697E+15</Timestamp><Cur…	좌우반구com(CVF, UVF, BVF)_4-007-1	60.021	1.0.0.164	1	-1435750024	Professional	2.0.10.242	2.0.10.356	10-07-2020	2020-10-07 오전 2:29:12	11:29:12	2.0.10.252	369		1	{/}	필수	NULL	NULL	NULL	NULL	NULL	NULL	24	1	105	KSY	List3	0		0	0	1308680	183		0	0	1	{/}	0	3	1308863	0	{/}	487	1309350
좌우반구com(CVF, UVF, BVF)_4	7	1	<?xml version="1.0"?>\n<Clock xmlns:dt="urn:schemas-microsoft-com:datatypes"><Description dt:dt="string">E-Prime Primary Realtime Clock</Description><StartTime><Timestamp dt:dt="int">0</Timestamp><DateUtc dt:dt="string">2020-10-07T02:29:12Z</DateUtc></StartTime><FrequencyChanges><FrequencyChange><Frequency dt:dt="r8">2699960000</Frequency><Timestamp dt:dt="r8">3.87915237561697E+15</Timestamp><Cur…	좌우반구com(CVF, UVF, BVF)_4-007-1	60.021	1.0.0.164	1	-1435750024	Professional	2.0.10.242	2.0.10.356	10-07-2020	2020-10-07 오전 2:29:12	11:29:12	2.0.10.252	321		1	{/}	핑계	NULL	NULL	NULL	NULL	NULL	NULL	112	1	57	KSY	List3	0		0	-1	1154733	183		0	0	1	{/}	1	3	1154916	0	{/}	259	1155175
좌우반구com(CVF, UVF, BVF)_4	7	1	<?xml version="1.0"?>\n<Clock xmlns:dt="urn:schemas-microsoft-com:datatypes"><Description dt:dt="string">E-Prime Primary Realtime Clock</Description><StartTime><Timestamp dt:dt="int">0</Timestamp><DateUtc dt:dt="string">2020-10-07T02:29:12Z</DateUtc></StartTime><FrequencyChanges><FrequencyChange><Frequency dt:dt="r8">2699960000</Frequency><Timestamp dt:dt="r8">3.87915237561697E+15</Timestamp><Cur…	좌우반구com(CVF, UVF, BVF)_4-007-1	60.021	1.0.0.164	1	-1435750024	Professional	2.0.10.242	2.0.10.356	10-07-2020	2020-10-07 오전 2:29:12	11:29:12	2.0.10.252	30		2	z	핑품	45	1	30	NULL	NULL	NULL	NULL	NULL	NULL	KSY2	List1	NULL	NULL	NULL	NULL	NULL	NULL	NULL	NULL	NULL	1	z	0	4	112362	0	z	559	112921
좌우반구com(CVF, UVF, BVF)_4	7	1	<?xml version="1.0"?>\n<Clock xmlns:dt="urn:schemas-microsoft-com:datatypes"><Description dt:dt="string">E-Prime Primary Realtime Clock</Description><StartTime><Timestamp dt:dt="int">0</Timestamp><DateUtc dt:dt="string">2020-10-07T02:29:12Z</DateUtc></StartTime><FrequencyChanges><FrequencyChange><Frequency dt:dt="r8">2699960000</Frequency><Timestamp dt:dt="r8">3.87915237561697E+15</Timestamp><Cur…	좌우반구com(CVF, UVF, BVF)_4-007-1	60.021	1.0.0.164	1	-1435750024	Professional	2.0.10.242	2.0.10.356	10-07-2020	2020-10-07 오전 2:29:12	11:29:12	2.0.10.252	102		1	{/}	하나	65	1	102	NULL	NULL	NULL	NULL	NULL	NULL	KSY	List1	0		0	0	330053	183		0	0	1	{/}	0	3	330236	0	{/}	411	330647
좌우반구com(CVF, UVF, BVF)_4	7	1	<?xml version="1.0"?>\n<Clock xmlns:dt="urn:schemas-microsoft-com:datatypes"><Description dt:dt="string">E-Prime Primary Realtime Clock</Description><StartTime><Timestamp dt:dt="int">0</Timestamp><DateUtc dt:dt="string">2020-10-07T02:29:12Z</DateUtc></StartTime><FrequencyChanges><FrequencyChange><Frequency dt:dt="r8">2699960000</Frequency><Timestamp dt:dt="r8">3.87915237561697E+15</Timestamp><Cur…	좌우반구com(CVF, UVF, BVF)_4-007-1	60.021	1.0.0.164	1	-1435750024	Professional	2.0.10.242	2.0.10.356	10-07-2020	2020-10-07 오전 2:29:12	11:29:12	2.0.10.252	69		1	{/}	한계	87	1	69	NULL	NULL	NULL	NULL	NULL	NULL	KSY	List1	0		0	-1	223323	183		0	0	1	{/}	1	3	223506	0	{/}	334	223840
좌우반구com(CVF, UVF, BVF)_4	7	1	<?xml version="1.0"?>\n<Clock xmlns:dt="urn:schemas-microsoft-com:datatypes"><Description dt:dt="string">E-Prime Primary Realtime Clock</Description><StartTime><Timestamp dt:dt="int">0</Timestamp><DateUtc dt:dt="string">2020-10-07T02:29:12Z</DateUtc></StartTime><FrequencyChanges><FrequencyChange><Frequency dt:dt="r8">2699960000</Frequency><Timestamp dt:dt="r8">3.87915237561697E+15</Timestamp><Cur…	좌우반구com(CVF, UVF, BVF)_4-007-1	60.021	1.0.0.164	1	-1435750024	Professional	2.0.10.242	2.0.10.356	10-07-2020	2020-10-07 오전 2:29:12	11:29:12	2.0.10.252	281		1	{/}	핵심	NULL	NULL	NULL	NULL	NULL	NULL	123	1	17	KSY	List3	0		0	-1	1016248	183		0	0	1	{/}	0	3	1016431	0	{/}	314	1016745
좌우반구com(CVF, UVF, BVF)_4	7	1	<?xml version="1.0"?>\n<Clock xmlns:dt="urn:schemas-microsoft-com:datatypes"><Description dt:dt="string">E-Prime Primary Realtime Clock</Description><StartTime><Timestamp dt:dt="int">0</Timestamp><DateUtc dt:dt="string">2020-10-07T02:29:12Z</DateUtc></StartTime><FrequencyChanges><FrequencyChange><Frequency dt:dt="r8">2699960000</Frequency><Timestamp dt:dt="r8">3.87915237561697E+15</Timestamp><Cur…	좌우반구com(CVF, UVF, BVF)_4-007-1	60.021	1.0.0.164	1	-1435750024	Professional	2.0.10.242	2.0.10.356	10-07-2020	2020-10-07 오전 2:29:12	11:29:12	2.0.10.252	76		2	z	핵외	96	1	76	NULL	NULL	NULL	NULL	NULL	NULL	KSY2	List1	NULL	NULL	NULL	NULL	NULL	NULL	NULL	NULL	NULL	0	z	0	4	244916	0	{/}	524	245440
좌우반구com(CVF, UVF, BVF)_4	7	1	<?xml version="1.0"?>\n<Clock xmlns:dt="urn:schemas-microsoft-com:datatypes"><Description dt:dt="string">E-Prime Primary Realtime Clock</Description><StartTime><Timestamp dt:dt="int">0</Timestamp><DateUtc dt:dt="string">2020-10-07T02:29:12Z</DateUtc></StartTime><FrequencyChanges><FrequencyChange><Frequency dt:dt="r8">2699960000</Frequency><Timestamp dt:dt="r8">3.87915237561697E+15</Timestamp><Cur…	좌우반구com(CVF, UVF, BVF)_4-007-1	60.021	1.0.0.164	1	-1435750024	Professional	2.0.10.242	2.0.10.356	10-07-2020	2020-10-07 오전 2:29:12	11:29:12	2.0.10.252	170		2	z	핵정	NULL	NULL	NULL	127	1	38	NULL	NULL	NULL	KSY2	List2	NULL	NULL	NULL	NULL	NULL	NULL	NULL	NULL	NULL	0	z	0	3	555008	0		0	0
좌우반구com(CVF, UVF, BVF)_4	7	1	<?xml version="1.0"?>\n<Clock xmlns:dt="urn:schemas-microsoft-com:datatypes"><Description dt:dt="string">E-Prime Primary Realtime Clock</Description><StartTime><Timestamp dt:dt="int">0</Timestamp><DateUtc dt:dt="string">2020-10-07T02:29:12Z</DateUtc></StartTime><FrequencyChanges><FrequencyChange><Frequency dt:dt="r8">2699960000</Frequency><Timestamp dt:dt="r8">3.87915237561697E+15</Timestamp><Cur…	좌우반구com(CVF, UVF, BVF)_4-007-1	60.021	1.0.0.164	1	-1435750024	Professional	2.0.10.242	2.0.10.356	10-07-2020	2020-10-07 오전 2:29:12	11:29:12	2.0.10.252	342		1	{/}	행보	NULL	NULL	NULL	NULL	NULL	NULL	16	1	78	KSY	List3	0		0	-1	1221510	183		0	0	1	{/}	0	3	1221693	0	{/}	922	1222615
좌우반구com(CVF, UVF, BVF)_4	7	1	<?xml version="1.0"?>\n<Clock xmlns:dt="urn:schemas-microsoft-com:datatypes"><Description dt:dt="string">E-Prime Primary Realtime Clock</Description><StartTime><Timestamp dt:dt="int">0</Timestamp><DateUtc dt:dt="string">2020-10-07T02:29:12Z</DateUtc></StartTime><FrequencyChanges><FrequencyChange><Frequency dt:dt="r8">2699960000</Frequency><Timestamp dt:dt="r8">3.87915237561697E+15</Timestamp><Cur…	좌우반구com(CVF, UVF, BVF)_4-007-1	60.021	1.0.0.164	1	-1435750024	Professional	2.0.10.242	2.0.10.356	10-07-2020	2020-10-07 오전 2:29:12	11:29:12	2.0.10.252	256		1	{/}	행운	NULL	NULL	NULL	31	1	124	NULL	NULL	NULL	KSY	List2	0		0	-1	829246	183		0	0	1	{/}	1	3	829429	0	{/}	757	830186
좌우반구com(CVF, UVF, BVF)_4	7	1	<?xml version="1.0"?>\n<Clock xmlns:dt="urn:schemas-microsoft-com:datatypes"><Description dt:dt="string">E-Prime Primary Realtime Clock</Description><StartTime><Timestamp dt:dt="int">0</Timestamp><DateUtc dt:dt="string">2020-10-07T02:29:12Z</DateUtc></StartTime><FrequencyChanges><FrequencyChange><Frequency dt:dt="r8">2699960000</Frequency><Timestamp dt:dt="r8">3.87915237561697E+15</Timestamp><Cur…	좌우반구com(CVF, UVF, BVF)_4-007-1	60.021	1.0.0.164	1	-1435750024	Professional	2.0.10.242	2.0.10.356	10-07-2020	2020-10-07 오전 2:29:12	11:29:12	2.0.10.252	254		2	z	행회	NULL	NULL	NULL	69	1	122	NULL	NULL	NULL	KSY2	List2	NULL	NULL	NULL	NULL	NULL	NULL	NULL	NULL	NULL	1	z	0	3	823165	0	z	877	824042
좌우반구com(CVF, UVF, BVF)_4	7	1	<?xml version="1.0"?>\n<Clock xmlns:dt="urn:schemas-microsoft-com:datatypes"><Description dt:dt="string">E-Prime Primary Realtime Clock</Description><StartTime><Timestamp dt:dt="int">0</Timestamp><DateUtc dt:dt="string">2020-10-07T02:29:12Z</DateUtc></StartTime><FrequencyChanges><FrequencyChange><Frequency dt:dt="r8">2699960000</Frequency><Timestamp dt:dt="r8">3.87915237561697E+15</Timestamp><Cur…	좌우반구com(CVF, UVF, BVF)_4-007-1	60.021	1.0.0.164	1	-1435750024	Professional	2.0.10.242	2.0.10.356	10-07-2020	2020-10-07 오전 2:29:12	11:29:12	2.0.10.252	115		1	{/}	향수	113	1	115	NULL	NULL	NULL	NULL	NULL	NULL	KSY	List1	0		0	-1	370572	183		0	0	1	{/}	0	3	370755	0	{/}	283	371038
좌우반구com(CVF, UVF, BVF)_4	7	1	<?xml version="1.0"?>\n<Clock xmlns:dt="urn:schemas-microsoft-com:datatypes"><Description dt:dt="string">E-Prime Primary Realtime Clock</Description><StartTime><Timestamp dt:dt="int">0</Timestamp><DateUtc dt:dt="string">2020-10-07T02:29:12Z</DateUtc></StartTime><FrequencyChanges><FrequencyChange><Frequency dt:dt="r8">2699960000</Frequency><Timestamp dt:dt="r8">3.87915237561697E+15</Timestamp><Cur…	좌우반구com(CVF, UVF, BVF)_4-007-1	60.021	1.0.0.164	1	-1435750024	Professional	2.0.10.242	2.0.10.356	10-07-2020	2020-10-07 오전 2:29:12	11:29:12	2.0.10.252	258		2	z	향엄	NULL	NULL	NULL	13	1	126	NULL	NULL	NULL	KSY2	List2	NULL	NULL	NULL	NULL	NULL	NULL	NULL	NULL	NULL	1	z	0	3	835527	0	z	1131	836658
좌우반구com(CVF, UVF, BVF)_4	7	1	<?xml version="1.0"?>\n<Clock xmlns:dt="urn:schemas-microsoft-com:datatypes"><Description dt:dt="string">E-Prime Primary Realtime Clock</Description><StartTime><Timestamp dt:dt="int">0</Timestamp><DateUtc dt:dt="string">2020-10-07T02:29:12Z</DateUtc></StartTime><FrequencyChanges><FrequencyChange><Frequency dt:dt="r8">2699960000</Frequency><Timestamp dt:dt="r8">3.87915237561697E+15</Timestamp><Cur…	좌우반구com(CVF, UVF, BVF)_4-007-1	60.021	1.0.0.164	1	-1435750024	Professional	2.0.10.242	2.0.10.356	10-07-2020	2020-10-07 오전 2:29:12	11:29:12	2.0.10.252	299		2	z	허낌	NULL	NULL	NULL	NULL	NULL	NULL	31	1	35	KSY4	List3	NULL	NULL	NULL	NULL	NULL	NULL	NULL	NULL	NULL	0	z	1	3	1081075	0		0	0
좌우반구com(CVF, UVF, BVF)_4	7	1	<?xml version="1.0"?>\n<Clock xmlns:dt="urn:schemas-microsoft-com:datatypes"><Description dt:dt="string">E-Prime Primary Realtime Clock</Description><StartTime><Timestamp dt:dt="int">0</Timestamp><DateUtc dt:dt="string">2020-10-07T02:29:12Z</DateUtc></StartTime><FrequencyChanges><FrequencyChange><Frequency dt:dt="r8">2699960000</Frequency><Timestamp dt:dt="r8">3.87915237561697E+15</Timestamp><Cur…	좌우반구com(CVF, UVF, BVF)_4-007-1	60.021	1.0.0.164	1	-1435750024	Professional	2.0.10.242	2.0.10.356	10-07-2020	2020-10-07 오전 2:29:12	11:29:12	2.0.10.252	68		1	{/}	허락	119	1	68	NULL	NULL	NULL	NULL	NULL	NULL	KSY	List1	0		0	0	219125	183		0	0	0	{/}	0	3	219308	0		0	0
좌우반구com(CVF, UVF, BVF)_4	7	1	<?xml version="1.0"?>\n<Clock xmlns:dt="urn:schemas-microsoft-com:datatypes"><Description dt:dt="string">E-Prime Primary Realtime Clock</Description><StartTime><Timestamp dt:dt="int">0</Timestamp><DateUtc dt:dt="string">2020-10-07T02:29:12Z</DateUtc></StartTime><FrequencyChanges><FrequencyChange><Frequency dt:dt="r8">2699960000</Frequency><Timestamp dt:dt="r8">3.87915237561697E+15</Timestamp><Cur…	좌우반구com(CVF, UVF, BVF)_4-007-1	60.021	1.0.0.164	1	-1435750024	Professional	2.0.10.242	2.0.10.356	10-07-2020	2020-10-07 오전 2:29:12	11:29:12	2.0.10.252	279		2	z	허빈	NULL	NULL	NULL	NULL	NULL	NULL	53	1	15	KSY2	List3	NULL	NULL	NULL	NULL	NULL	NULL	NULL	NULL	NULL	1	z	0	3	1011166	0	z	419	1011585
좌우반구com(CVF, UVF, BVF)_4	7	1	<?xml version="1.0"?>\n<Clock xmlns:dt="urn:schemas-microsoft-com:datatypes"><Description dt:dt="string">E-Prime Primary Realtime Clock</Description><StartTime><Timestamp dt:dt="int">0</Timestamp><DateUtc dt:dt="string">2020-10-07T02:29:12Z</DateUtc></StartTime><FrequencyChanges><FrequencyChange><Frequency dt:dt="r8">2699960000</Frequency><Timestamp dt:dt="r8">3.87915237561697E+15</Timestamp><Cur…	좌우반구com(CVF, UVF, BVF)_4-007-1	60.021	1.0.0.164	1	-1435750024	Professional	2.0.10.242	2.0.10.356	10-07-2020	2020-10-07 오전 2:29:12	11:29:12	2.0.10.252	41		2	z	헤오	105	1	41	NULL	NULL	NULL	NULL	NULL	NULL	KSY	List1	0		0	-1	142251	183		0	0	1	z	1	3	142434	0	z	486	142920
좌우반구com(CVF, UVF, BVF)_4	7	1	<?xml version="1.0"?>\n<Clock xmlns:dt="urn:schemas-microsoft-com:datatypes"><Description dt:dt="string">E-Prime Primary Realtime Clock</Description><StartTime><Timestamp dt:dt="int">0</Timestamp><DateUtc dt:dt="string">2020-10-07T02:29:12Z</DateUtc></StartTime><FrequencyChanges><FrequencyChange><Frequency dt:dt="r8">2699960000</Frequency><Timestamp dt:dt="r8">3.87915237561697E+15</Timestamp><Cur…	좌우반구com(CVF, UVF, BVF)_4-007-1	60.021	1.0.0.164	1	-1435750024	Professional	2.0.10.242	2.0.10.356	10-07-2020	2020-10-07 오전 2:29:12	11:29:12	2.0.10.252	288		1	{/}	현상	NULL	NULL	NULL	NULL	NULL	NULL	41	1	24	KSY	List3	0		1	-1	1041522	184		0	0	0	{/}	0	4	1041706	0		0	0
좌우반구com(CVF, UVF, BVF)_4	7	1	<?xml version="1.0"?>\n<Clock xmlns:dt="urn:schemas-microsoft-com:datatypes"><Description dt:dt="string">E-Prime Primary Realtime Clock</Description><StartTime><Timestamp dt:dt="int">0</Timestamp><DateUtc dt:dt="string">2020-10-07T02:29:12Z</DateUtc></StartTime><FrequencyChanges><FrequencyChange><Frequency dt:dt="r8">2699960000</Frequency><Timestamp dt:dt="r8">3.87915237561697E+15</Timestamp><Cur…	좌우반구com(CVF, UVF, BVF)_4-007-1	60.021	1.0.0.164	1	-1435750024	Professional	2.0.10.242	2.0.10.356	10-07-2020	2020-10-07 오전 2:29:12	11:29:12	2.0.10.252	390		1	{/}	협력	NULL	NULL	NULL	NULL	NULL	NULL	120	1	126	KSY	List3	0		1	-1	1373157	184		0	0	0	{/}	0	4	1373341	0		0	0
좌우반구com(CVF, UVF, BVF)_4	7	1	<?xml version="1.0"?>\n<Clock xmlns:dt="urn:schemas-microsoft-com:datatypes"><Description dt:dt="string">E-Prime Primary Realtime Clock</Description><StartTime><Timestamp dt:dt="int">0</Timestamp><DateUtc dt:dt="string">2020-10-07T02:29:12Z</DateUtc></StartTime><FrequencyChanges><FrequencyChange><Frequency dt:dt="r8">2699960000</Frequency><Timestamp dt:dt="r8">3.87915237561697E+15</Timestamp><Cur…	좌우반구com(CVF, UVF, BVF)_4-007-1	60.021	1.0.0.164	1	-1435750024	Professional	2.0.10.242	2.0.10.356	10-07-2020	2020-10-07 오전 2:29:12	11:29:12	2.0.10.252	158		2	z	협체	NULL	NULL	NULL	37	1	26	NULL	NULL	NULL	KSY3	List2	NULL	NULL	NULL	NULL	NULL	NULL	NULL	NULL	NULL	0	z	1	3	511256	0		0	0
좌우반구com(CVF, UVF, BVF)_4	7	1	<?xml version="1.0"?>\n<Clock xmlns:dt="urn:schemas-microsoft-com:datatypes"><Description dt:dt="string">E-Prime Primary Realtime Clock</Description><StartTime><Timestamp dt:dt="int">0</Timestamp><DateUtc dt:dt="string">2020-10-07T02:29:12Z</DateUtc></StartTime><FrequencyChanges><FrequencyChange><Frequency dt:dt="r8">2699960000</Frequency><Timestamp dt:dt="r8">3.87915237561697E+15</Timestamp><Cur…	좌우반구com(CVF, UVF, BVF)_4-007-1	60.021	1.0.0.164	1	-1435750024	Professional	2.0.10.242	2.0.10.356	10-07-2020	2020-10-07 오전 2:29:12	11:29:12	2.0.10.252	132		1	{/}	형님	9	1	132	NULL	NULL	NULL	NULL	NULL	NULL	KSY	List1	0		0	0	417506	183		0	0	1	{/}	0	3	417689	0	{/}	349	418038
좌우반구com(CVF, UVF, BVF)_4	7	1	<?xml version="1.0"?>\n<Clock xmlns:dt="urn:schemas-microsoft-com:datatypes"><Description dt:dt="string">E-Prime Primary Realtime Clock</Description><StartTime><Timestamp dt:dt="int">0</Timestamp><DateUtc dt:dt="string">2020-10-07T02:29:12Z</DateUtc></StartTime><FrequencyChanges><FrequencyChange><Frequency dt:dt="r8">2699960000</Frequency><Timestamp dt:dt="r8">3.87915237561697E+15</Timestamp><Cur…	좌우반구com(CVF, UVF, BVF)_4-007-1	60.021	1.0.0.164	1	-1435750024	Professional	2.0.10.242	2.0.10.356	10-07-2020	2020-10-07 오전 2:29:12	11:29:12	2.0.10.252	359		2	z	형스	NULL	NULL	NULL	NULL	NULL	NULL	26	1	95	KSY3	List3	NULL	NULL	NULL	NULL	NULL	NULL	NULL	NULL	NULL	1	z	0	3	1273342	0	z	864	1274206
좌우반구com(CVF, UVF, BVF)_4	7	1	<?xml version="1.0"?>\n<Clock xmlns:dt="urn:schemas-microsoft-com:datatypes"><Description dt:dt="string">E-Prime Primary Realtime Clock</Description><StartTime><Timestamp dt:dt="int">0</Timestamp><DateUtc dt:dt="string">2020-10-07T02:29:12Z</DateUtc></StartTime><FrequencyChanges><FrequencyChange><Frequency dt:dt="r8">2699960000</Frequency><Timestamp dt:dt="r8">3.87915237561697E+15</Timestamp><Cur…	좌우반구com(CVF, UVF, BVF)_4-007-1	60.021	1.0.0.164	1	-1435750024	Professional	2.0.10.242	2.0.10.356	10-07-2020	2020-10-07 오전 2:29:12	11:29:12	2.0.10.252	129		1	{/}	형태	49	1	129	NULL	NULL	NULL	NULL	NULL	NULL	KSY	List1	0		1	-1	409558	184		0	0	1	{/}	0	4	409742	0	{/}	248	409990
좌우반구com(CVF, UVF, BVF)_4	7	1	<?xml version="1.0"?>\n<Clock xmlns:dt="urn:schemas-microsoft-com:datatypes"><Description dt:dt="string">E-Prime Primary Realtime Clock</Description><StartTime><Timestamp dt:dt="int">0</Timestamp><DateUtc dt:dt="string">2020-10-07T02:29:12Z</DateUtc></StartTime><FrequencyChanges><FrequencyChange><Frequency dt:dt="r8">2699960000</Frequency><Timestamp dt:dt="r8">3.87915237561697E+15</Timestamp><Cur…	좌우반구com(CVF, UVF, BVF)_4-007-1	60.021	1.0.0.164	1	-1435750024	Professional	2.0.10.242	2.0.10.356	10-07-2020	2020-10-07 오전 2:29:12	11:29:12	2.0.10.252	23		1	{/}	화력	80	1	23	NULL	NULL	NULL	NULL	NULL	NULL	KSY	List1	0		0	-1	93168	183		0	0	1	{/}	1	3	93351	0	{/}	346	93697
좌우반구com(CVF, UVF, BVF)_4	7	1	<?xml version="1.0"?>\n<Clock xmlns:dt="urn:schemas-microsoft-com:datatypes"><Description dt:dt="string">E-Prime Primary Realtime Clock</Description><StartTime><Timestamp dt:dt="int">0</Timestamp><DateUtc dt:dt="string">2020-10-07T02:29:12Z</DateUtc></StartTime><FrequencyChanges><FrequencyChange><Frequency dt:dt="r8">2699960000</Frequency><Timestamp dt:dt="r8">3.87915237561697E+15</Timestamp><Cur…	좌우반구com(CVF, UVF, BVF)_4-007-1	60.021	1.0.0.164	1	-1435750024	Professional	2.0.10.242	2.0.10.356	10-07-2020	2020-10-07 오전 2:29:12	11:29:12	2.0.10.252	284		1	{/}	확률	NULL	NULL	NULL	NULL	NULL	NULL	71	1	20	KSY	List3	0		1	-1	1024728	184		0	0	0	{/}	0	4	1024912	0		0	0
좌우반구com(CVF, UVF, BVF)_4	7	1	<?xml version="1.0"?>\n<Clock xmlns:dt="urn:schemas-microsoft-com:datatypes"><Description dt:dt="string">E-Prime Primary Realtime Clock</Description><StartTime><Timestamp dt:dt="int">0</Timestamp><DateUtc dt:dt="string">2020-10-07T02:29:12Z</DateUtc></StartTime><FrequencyChanges><FrequencyChange><Frequency dt:dt="r8">2699960000</Frequency><Timestamp dt:dt="r8">3.87915237561697E+15</Timestamp><Cur…	좌우반구com(CVF, UVF, BVF)_4-007-1	60.021	1.0.0.164	1	-1435750024	Professional	2.0.10.242	2.0.10.356	10-07-2020	2020-10-07 오전 2:29:12	11:29:12	2.0.10.252	357		2	z	확압	NULL	NULL	NULL	NULL	NULL	NULL	83	1	93	KSY	List3	0		0	0	1267261	183		0	0	1	z	0	3	1267444	0	z	650	1268094
좌우반구com(CVF, UVF, BVF)_4	7	1	<?xml version="1.0"?>\n<Clock xmlns:dt="urn:schemas-microsoft-com:datatypes"><Description dt:dt="string">E-Prime Primary Realtime Clock</Description><StartTime><Timestamp dt:dt="int">0</Timestamp><DateUtc dt:dt="string">2020-10-07T02:29:12Z</DateUtc></StartTime><FrequencyChanges><FrequencyChange><Frequency dt:dt="r8">2699960000</Frequency><Timestamp dt:dt="r8">3.87915237561697E+15</Timestamp><Cur…	좌우반구com(CVF, UVF, BVF)_4-007-1	60.021	1.0.0.164	1	-1435750024	Professional	2.0.10.242	2.0.10.356	10-07-2020	2020-10-07 오전 2:29:12	11:29:12	2.0.10.252	356		2	z	확축	NULL	NULL	NULL	NULL	NULL	NULL	135	1	92	KSY4	List3	NULL	NULL	NULL	NULL	NULL	NULL	NULL	NULL	NULL	0	z	1	3	1264378	0	{/}	868	1265246
좌우반구com(CVF, UVF, BVF)_4	7	1	<?xml version="1.0"?>\n<Clock xmlns:dt="urn:schemas-microsoft-com:datatypes"><Description dt:dt="string">E-Prime Primary Realtime Clock</Description><StartTime><Timestamp dt:dt="int">0</Timestamp><DateUtc dt:dt="string">2020-10-07T02:29:12Z</DateUtc></StartTime><FrequencyChanges><FrequencyChange><Frequency dt:dt="r8">2699960000</Frequency><Timestamp dt:dt="r8">3.87915237561697E+15</Timestamp><Cur…	좌우반구com(CVF, UVF, BVF)_4-007-1	60.021	1.0.0.164	1	-1435750024	Professional	2.0.10.242	2.0.10.356	10-07-2020	2020-10-07 오전 2:29:12	11:29:12	2.0.10.252	150		1	{/}	환경	NULL	NULL	NULL	76	1	18	NULL	NULL	NULL	KSY	List2	0		0	-1	485182	183		0	0	1	{/}	1	3	485365	0	{/}	456	485821
좌우반구com(CVF, UVF, BVF)_4	7	1	<?xml version="1.0"?>\n<Clock xmlns:dt="urn:schemas-microsoft-com:datatypes"><Description dt:dt="string">E-Prime Primary Realtime Clock</Description><StartTime><Timestamp dt:dt="int">0</Timestamp><DateUtc dt:dt="string">2020-10-07T02:29:12Z</DateUtc></StartTime><FrequencyChanges><FrequencyChange><Frequency dt:dt="r8">2699960000</Frequency><Timestamp dt:dt="r8">3.87915237561697E+15</Timestamp><Cur…	좌우반구com(CVF, UVF, BVF)_4-007-1	60.021	1.0.0.164	1	-1435750024	Professional	2.0.10.242	2.0.10.356	10-07-2020	2020-10-07 오전 2:29:12	11:29:12	2.0.10.252	135		2	z	횟광	NULL	NULL	NULL	126	1	3	NULL	NULL	NULL	KSY	List2	0		0	-1	440331	183		0	0	1	z	1	3	440514	0	z	500	441014
좌우반구com(CVF, UVF, BVF)_4	7	1	<?xml version="1.0"?>\n<Clock xmlns:dt="urn:schemas-microsoft-com:datatypes"><Description dt:dt="string">E-Prime Primary Realtime Clock</Description><StartTime><Timestamp dt:dt="int">0</Timestamp><DateUtc dt:dt="string">2020-10-07T02:29:12Z</DateUtc></StartTime><FrequencyChanges><FrequencyChange><Frequency dt:dt="r8">2699960000</Frequency><Timestamp dt:dt="r8">3.87915237561697E+15</Timestamp><Cur…	좌우반구com(CVF, UVF, BVF)_4-007-1	60.021	1.0.0.164	1	-1435750024	Professional	2.0.10.242	2.0.10.356	10-07-2020	2020-10-07 오전 2:29:12	11:29:12	2.0.10.252	105		2	z	횟색	70	1	105	NULL	NULL	NULL	NULL	NULL	NULL	KSY	List1	0		0	0	337917	183		0	0	0	z	0	3	338100	0		0	0
좌우반구com(CVF, UVF, BVF)_4	7	1	<?xml version="1.0"?>\n<Clock xmlns:dt="urn:schemas-microsoft-com:datatypes"><Description dt:dt="string">E-Prime Primary Realtime Clock</Description><StartTime><Timestamp dt:dt="int">0</Timestamp><DateUtc dt:dt="string">2020-10-07T02:29:12Z</DateUtc></StartTime><FrequencyChanges><FrequencyChange><Frequency dt:dt="r8">2699960000</Frequency><Timestamp dt:dt="r8">3.87915237561697E+15</Timestamp><Cur…	좌우반구com(CVF, UVF, BVF)_4-007-1	60.021	1.0.0.164	1	-1435750024	Professional	2.0.10.242	2.0.10.356	10-07-2020	2020-10-07 오전 2:29:12	11:29:12	2.0.10.252	301		1	{/}	횟수	NULL	NULL	NULL	NULL	NULL	NULL	74	1	37	KSY	List3	0		1	-1	1087756	184		0	0	1	{/}	0	4	1087940	0	{/}	364	1088304
좌우반구com(CVF, UVF, BVF)_4	7	1	<?xml version="1.0"?>\n<Clock xmlns:dt="urn:schemas-microsoft-com:datatypes"><Description dt:dt="string">E-Prime Primary Realtime Clock</Description><StartTime><Timestamp dt:dt="int">0</Timestamp><DateUtc dt:dt="string">2020-10-07T02:29:12Z</DateUtc></StartTime><FrequencyChanges><FrequencyChange><Frequency dt:dt="r8">2699960000</Frequency><Timestamp dt:dt="r8">3.87915237561697E+15</Timestamp><Cur…	좌우반구com(CVF, UVF, BVF)_4-007-1	60.021	1.0.0.164	1	-1435750024	Professional	2.0.10.242	2.0.10.356	10-07-2020	2020-10-07 오전 2:29:12	11:29:12	2.0.10.252	210		1	{/}	효과	NULL	NULL	NULL	72	1	78	NULL	NULL	NULL	KSY	List2	0		0	-1	683280	183		0	0	0	{/}	1	3	683463	0		0	0
좌우반구com(CVF, UVF, BVF)_4	7	1	<?xml version="1.0"?>\n<Clock xmlns:dt="urn:schemas-microsoft-com:datatypes"><Description dt:dt="string">E-Prime Primary Realtime Clock</Description><StartTime><Timestamp dt:dt="int">0</Timestamp><DateUtc dt:dt="string">2020-10-07T02:29:12Z</DateUtc></StartTime><FrequencyChanges><FrequencyChange><Frequency dt:dt="r8">2699960000</Frequency><Timestamp dt:dt="r8">3.87915237561697E+15</Timestamp><Cur…	좌우반구com(CVF, UVF, BVF)_4-007-1	60.021	1.0.0.164	1	-1435750024	Professional	2.0.10.242	2.0.10.356	10-07-2020	2020-10-07 오전 2:29:12	11:29:12	2.0.10.252	160		2	z	효미	NULL	NULL	NULL	62	1	28	NULL	NULL	NULL	KSY4	List2	NULL	NULL	NULL	NULL	NULL	NULL	NULL	NULL	NULL	0	z	0	4	519654	0		0	0
좌우반구com(CVF, UVF, BVF)_4	7	1	<?xml version="1.0"?>\n<Clock xmlns:dt="urn:schemas-microsoft-com:datatypes"><Description dt:dt="string">E-Prime Primary Realtime Clock</Description><StartTime><Timestamp dt:dt="int">0</Timestamp><DateUtc dt:dt="string">2020-10-07T02:29:12Z</DateUtc></StartTime><FrequencyChanges><FrequencyChange><Frequency dt:dt="r8">2699960000</Frequency><Timestamp dt:dt="r8">3.87915237561697E+15</Timestamp><Cur…	좌우반구com(CVF, UVF, BVF)_4-007-1	60.021	1.0.0.164	1	-1435750024	Professional	2.0.10.242	2.0.10.356	10-07-2020	2020-10-07 오전 2:29:12	11:29:12	2.0.10.252	250		2	z	효탈	NULL	NULL	NULL	84	1	118	NULL	NULL	NULL	KSY4	List2	NULL	NULL	NULL	NULL	NULL	NULL	NULL	NULL	NULL	1	z	0	3	811702	0	z	749	812451
좌우반구com(CVF, UVF, BVF)_4	7	1	<?xml version="1.0"?>\n<Clock xmlns:dt="urn:schemas-microsoft-com:datatypes"><Description dt:dt="string">E-Prime Primary Realtime Clock</Description><StartTime><Timestamp dt:dt="int">0</Timestamp><DateUtc dt:dt="string">2020-10-07T02:29:12Z</DateUtc></StartTime><FrequencyChanges><FrequencyChange><Frequency dt:dt="r8">2699960000</Frequency><Timestamp dt:dt="r8">3.87915237561697E+15</Timestamp><Cur…	좌우반구com(CVF, UVF, BVF)_4-007-1	60.021	1.0.0.164	1	-1435750024	Professional	2.0.10.242	2.0.10.356	10-07-2020	2020-10-07 오전 2:29:12	11:29:12	2.0.10.252	46		2	z	효헤	71	1	46	NULL	NULL	NULL	NULL	NULL	NULL	KSY2	List1	NULL	NULL	NULL	NULL	NULL	NULL	NULL	NULL	NULL	1	z	0	4	156730	0	z	486	157216
좌우반구com(CVF, UVF, BVF)_4	7	1	<?xml version="1.0"?>\n<Clock xmlns:dt="urn:schemas-microsoft-com:datatypes"><Description dt:dt="string">E-Prime Primary Realtime Clock</Description><StartTime><Timestamp dt:dt="int">0</Timestamp><DateUtc dt:dt="string">2020-10-07T02:29:12Z</DateUtc></StartTime><FrequencyChanges><FrequencyChange><Frequency dt:dt="r8">2699960000</Frequency><Timestamp dt:dt="r8">3.87915237561697E+15</Timestamp><Cur…	좌우반구com(CVF, UVF, BVF)_4-007-1	60.021	1.0.0.164	1	-1435750024	Professional	2.0.10.242	2.0.10.356	10-07-2020	2020-10-07 오전 2:29:12	11:29:12	2.0.10.252	77		2	z	후검	76	1	77	NULL	NULL	NULL	NULL	NULL	NULL	KSY2	List1	NULL	NULL	NULL	NULL	NULL	NULL	NULL	NULL	NULL	0	z	0	3	247648	0		0	0
좌우반구com(CVF, UVF, BVF)_4	7	1	<?xml version="1.0"?>\n<Clock xmlns:dt="urn:schemas-microsoft-com:datatypes"><Description dt:dt="string">E-Prime Primary Realtime Clock</Description><StartTime><Timestamp dt:dt="int">0</Timestamp><DateUtc dt:dt="string">2020-10-07T02:29:12Z</DateUtc></StartTime><FrequencyChanges><FrequencyChange><Frequency dt:dt="r8">2699960000</Frequency><Timestamp dt:dt="r8">3.87915237561697E+15</Timestamp><Cur…	좌우반구com(CVF, UVF, BVF)_4-007-1	60.021	1.0.0.164	1	-1435750024	Professional	2.0.10.242	2.0.10.356	10-07-2020	2020-10-07 오전 2:29:12	11:29:12	2.0.10.252	264		1	{/}	후대	NULL	NULL	NULL	10	1	132	NULL	NULL	NULL	KSY	List2	0		1	-1	855120	184		0	0	0	{/}	0	4	855304	0	z	1018	856322
좌우반구com(CVF, UVF, BVF)_4	7	1	<?xml version="1.0"?>\n<Clock xmlns:dt="urn:schemas-microsoft-com:datatypes"><Description dt:dt="string">E-Prime Primary Realtime Clock</Description><StartTime><Timestamp dt:dt="int">0</Timestamp><DateUtc dt:dt="string">2020-10-07T02:29:12Z</DateUtc></StartTime><FrequencyChanges><FrequencyChange><Frequency dt:dt="r8">2699960000</Frequency><Timestamp dt:dt="r8">3.87915237561697E+15</Timestamp><Cur…	좌우반구com(CVF, UVF, BVF)_4-007-1	60.021	1.0.0.164	1	-1435750024	Professional	2.0.10.242	2.0.10.356	10-07-2020	2020-10-07 오전 2:29:12	11:29:12	2.0.10.252	49		1	{/}	후자	40	1	49	NULL	NULL	NULL	NULL	NULL	NULL	KSY	List1	0		0	-1	164527	183		0	0	1	{/}	0	3	164710	0	{/}	490	165200
좌우반구com(CVF, UVF, BVF)_4	7	1	<?xml version="1.0"?>\n<Clock xmlns:dt="urn:schemas-microsoft-com:datatypes"><Description dt:dt="string">E-Prime Primary Realtime Clock</Description><StartTime><Timestamp dt:dt="int">0</Timestamp><DateUtc dt:dt="string">2020-10-07T02:29:12Z</DateUtc></StartTime><FrequencyChanges><FrequencyChange><Frequency dt:dt="r8">2699960000</Frequency><Timestamp dt:dt="r8">3.87915237561697E+15</Timestamp><Cur…	좌우반구com(CVF, UVF, BVF)_4-007-1	60.021	1.0.0.164	1	-1435750024	Professional	2.0.10.242	2.0.10.356	10-07-2020	2020-10-07 오전 2:29:12	11:29:12	2.0.10.252	1		2	z	훈걱	36	1	1	NULL	NULL	NULL	NULL	NULL	NULL	KSY	List1	0		0	0	33156	183		0	0	1	z	0	3	33339	0	z	470	33809
좌우반구com(CVF, UVF, BVF)_4	7	1	<?xml version="1.0"?>\n<Clock xmlns:dt="urn:schemas-microsoft-com:datatypes"><Description dt:dt="string">E-Prime Primary Realtime Clock</Description><StartTime><Timestamp dt:dt="int">0</Timestamp><DateUtc dt:dt="string">2020-10-07T02:29:12Z</DateUtc></StartTime><FrequencyChanges><FrequencyChange><Frequency dt:dt="r8">2699960000</Frequency><Timestamp dt:dt="r8">3.87915237561697E+15</Timestamp><Cur…	좌우반구com(CVF, UVF, BVF)_4-007-1	60.021	1.0.0.164	1	-1435750024	Professional	2.0.10.242	2.0.10.356	10-07-2020	2020-10-07 오전 2:29:12	11:29:12	2.0.10.252	215		2	z	훈차	NULL	NULL	NULL	112	1	83	NULL	NULL	NULL	KSY3	List2	NULL	NULL	NULL	NULL	NULL	NULL	NULL	NULL	NULL	0	z	0	3	700374	0		0	0
좌우반구com(CVF, UVF, BVF)_4	7	1	<?xml version="1.0"?>\n<Clock xmlns:dt="urn:schemas-microsoft-com:datatypes"><Description dt:dt="string">E-Prime Primary Realtime Clock</Description><StartTime><Timestamp dt:dt="int">0</Timestamp><DateUtc dt:dt="string">2020-10-07T02:29:12Z</DateUtc></StartTime><FrequencyChanges><FrequencyChange><Frequency dt:dt="r8">2699960000</Frequency><Timestamp dt:dt="r8">3.87915237561697E+15</Timestamp><Cur…	좌우반구com(CVF, UVF, BVF)_4-007-1	60.021	1.0.0.164	1	-1435750024	Professional	2.0.10.242	2.0.10.356	10-07-2020	2020-10-07 오전 2:29:12	11:29:12	2.0.10.252	362		2	z	휘섭	NULL	NULL	NULL	NULL	NULL	NULL	132	1	98	KSY3	List3	NULL	NULL	NULL	NULL	NULL	NULL	NULL	NULL	NULL	1	z	0	3	1281456	0	z	1262	1282718
좌우반구com(CVF, UVF, BVF)_4	7	1	<?xml version="1.0"?>\n<Clock xmlns:dt="urn:schemas-microsoft-com:datatypes"><Description dt:dt="string">E-Prime Primary Realtime Clock</Description><StartTime><Timestamp dt:dt="int">0</Timestamp><DateUtc dt:dt="string">2020-10-07T02:29:12Z</DateUtc></StartTime><FrequencyChanges><FrequencyChange><Frequency dt:dt="r8">2699960000</Frequency><Timestamp dt:dt="r8">3.87915237561697E+15</Timestamp><Cur…	좌우반구com(CVF, UVF, BVF)_4-007-1	60.021	1.0.0.164	1	-1435750024	Professional	2.0.10.242	2.0.10.356	10-07-2020	2020-10-07 오전 2:29:12	11:29:12	2.0.10.252	134		2	z	희강	NULL	NULL	NULL	48	1	2	NULL	NULL	NULL	KSY4	List2	NULL	NULL	NULL	NULL	NULL	NULL	NULL	NULL	NULL	1	z	0	4	437499	0	z	819	438318
좌우반구com(CVF, UVF, BVF)_4	7	1	<?xml version="1.0"?>\n<Clock xmlns:dt="urn:schemas-microsoft-com:datatypes"><Description dt:dt="string">E-Prime Primary Realtime Clock</Description><StartTime><Timestamp dt:dt="int">0</Timestamp><DateUtc dt:dt="string">2020-10-07T02:29:12Z</DateUtc></StartTime><FrequencyChanges><FrequencyChange><Frequency dt:dt="r8">2699960000</Frequency><Timestamp dt:dt="r8">3.87915237561697E+15</Timestamp><Cur…	좌우반구com(CVF, UVF, BVF)_4-007-1	60.021	1.0.0.164	1	-1435750024	Professional	2.0.10.242	2.0.10.356	10-07-2020	2020-10-07 오전 2:29:12	11:29:12	2.0.10.252	142		1	{/}	희망	NULL	NULL	NULL	49	1	10	NULL	NULL	NULL	KSY	List2	0		0	-1	459108	183		0	0	1	{/}	0	3	459291	0	{/}	275	459566
좌우반구com(CVF, UVF, BVF)_4	7	1	<?xml version="1.0"?>\n<Clock xmlns:dt="urn:schemas-microsoft-com:datatypes"><Description dt:dt="string">E-Prime Primary Realtime Clock</Description><StartTime><Timestamp dt:dt="int">0</Timestamp><DateUtc dt:dt="string">2020-10-07T02:29:12Z</DateUtc></StartTime><FrequencyChanges><FrequencyChange><Frequency dt:dt="r8">2699960000</Frequency><Timestamp dt:dt="r8">3.87915237561697E+15</Timestamp><Cur…	좌우반구com(CVF, UVF, BVF)_4-007-1	60.021	1.0.0.164	1	-1435750024	Professional	2.0.10.242	2.0.10.356	10-07-2020	2020-10-07 오전 2:29:12	11:29:12	2.0.10.252	182		2	z	희외	NULL	NULL	NULL	114	1	50	NULL	NULL	NULL	KSY2	List2	NULL	NULL	NULL	NULL	NULL	NULL	NULL	NULL	NULL	0	z	0	4	598060	0		0	0
좌우반구com(CVF, UVF, BVF)_4	7	1	<?xml version="1.0"?>\n<Clock xmlns:dt="urn:schemas-microsoft-com:datatypes"><Description dt:dt="string">E-Prime Primary Realtime Clock</Description><StartTime><Timestamp dt:dt="int">0</Timestamp><DateUtc dt:dt="string">2020-10-07T02:29:12Z</DateUtc></StartTime><FrequencyChanges><FrequencyChange><Frequency dt:dt="r8">2699960000</Frequency><Timestamp dt:dt="r8">3.87915237561697E+15</Timestamp><Cur…	좌우반구com(CVF, UVF, BVF)_4-007-1	60.021	1.0.0.164	1	-1435750024	Professional	2.0.10.242	2.0.10.356	10-07-2020	2020-10-07 오전 2:29:12	11:29:12	2.0.10.252	13		2	z	희응	48	1	13	NULL	NULL	NULL	NULL	NULL	NULL	KSY	List1	0		0	-1	66461	183		0	0	1	z	0	3	66644	0	z	488	67132
