# Supplementary material for: Decoding foveal word recognition: the role of interhemispheric inhibition in bilateral hemispheric processing
Source: Front Psychol. 2023 Nov 30;14:1293529. doi: 10.3389/fpsyg.2023.1293529 (PMC10720635; doi:10.3389/fpsyg.2023.1293529)
Supplement: Supplementary file 1 [file Data_Sheet_1.ZIP › data/Exp1/E1_014.txt]

STRING	INTEGER	INTEGER	STRING	STRING	STRING	STRING	STRING	STRING	STRING	STRING	STRING	STRING	STRING	STRING	STRING	INTEGER	STRING	STRING	STRING	STRING	STRING	STRING	STRING	STRING	STRING	STRING	STRING	STRING	STRING	STRING	STRING	STRING	STRING	STRING	STRING	STRING	STRING	STRING	STRING	STRING	STRING	STRING	STRING	STRING	STRING	STRING	STRING	STRING	STRING
EXPNAME	SUBJECT	SESSION	VARIABLE	VARIABLE	VARIABLE	VARIABLE	VARIABLE	VARIABLE	VARIABLE	VARIABLE	VARIABLE	VARIABLE	VARIABLE	VARIABLE	VARIABLE	LOG_LEVEL	VARIABLE	VARIABLE	VARIABLE	VARIABLE	VARIABLE	VARIABLE	VARIABLE	VARIABLE	VARIABLE	VARIABLE	VARIABLE	VARIABLE	VARIABLE	VARIABLE	VARIABLE	VARIABLE	VARIABLE	VARIABLE	VARIABLE	VARIABLE	VARIABLE	VARIABLE	VARIABLE	VARIABLE	VARIABLE	VARIABLE	VARIABLE	VARIABLE	VARIABLE	VARIABLE	VARIABLE	VARIABLE	VARIABLE
1	1	1	1	1	1	1	1	1	1	1	1	1	1	1	1	2	2	2	2	2	2	2	2	2	2	2	2	2	2	2	2	2	2	2	2	2	2	2	2	2	2	2	2	2	2	2	2	2	2
ExperimentName	Subject	Session	Clock.Information	DataFile.Basename	Display.RefreshRate	ExperimentVersion	Group	RandomSeed	RuntimeCapabilities	RuntimeVersion	RuntimeVersionExpected	SessionDate	SessionStartDateTimeUtc	SessionTime	StudioVersion	Block	blank	condition	correct	Exptarget	List1	List1.Cycle	List1.Sample	List2	List2.Cycle	List2.Sample	List3	List3.Cycle	List3.Sample	Procedure	Running	TextDisplay2.ACC	TextDisplay2.CRESP	TextDisplay2.DurationError	TextDisplay2.OnsetDelay	TextDisplay2.OnsetTime	TextDisplay2.OnsetToOnsetTime	TextDisplay2.RESP	TextDisplay2.RT	TextDisplay2.RTTime	TextDisplay6.ACC	TextDisplay6.CRESP	TextDisplay6.DurationError	TextDisplay6.OnsetDelay	TextDisplay6.OnsetTime	TextDisplay6.OnsetToOnsetTime	TextDisplay6.RESP	TextDisplay6.RT	TextDisplay6.RTTime
좌우반구com(CVF, UVF, BVF)_3	14	1	<?xml version="1.0"?>\n<Clock xmlns:dt="urn:schemas-microsoft-com:datatypes"><Description dt:dt="string">E-Prime Primary Realtime Clock</Description><StartTime><Timestamp dt:dt="int">0</Timestamp><DateUtc dt:dt="string">2020-10-09T03:57:10Z</DateUtc></StartTime><FrequencyChanges><FrequencyChange><Frequency dt:dt="r8">2699960000</Frequency><Timestamp dt:dt="r8">4.35997643216139E+15</Timestamp><Cur…	좌우반구com(CVF, UVF, BVF)_3-014-1	60.021	1.0.0.165	1	1048722017	Professional	2.0.10.242	2.0.10.356	10-09-2020	2020-10-09 오전 3:57:11	12:57:11	2.0.10.252	380		1	z	가격	NULL	NULL	NULL	NULL	NULL	NULL	100	1	116	KSY3	List3	NULL	NULL	NULL	NULL	NULL	NULL	NULL	NULL	NULL	0	z	0	3	1207888	0	{/}	342	1208230
좌우반구com(CVF, UVF, BVF)_3	14	1	<?xml version="1.0"?>\n<Clock xmlns:dt="urn:schemas-microsoft-com:datatypes"><Description dt:dt="string">E-Prime Primary Realtime Clock</Description><StartTime><Timestamp dt:dt="int">0</Timestamp><DateUtc dt:dt="string">2020-10-09T03:57:10Z</DateUtc></StartTime><FrequencyChanges><FrequencyChange><Frequency dt:dt="r8">2699960000</Frequency><Timestamp dt:dt="r8">4.35997643216139E+15</Timestamp><Cur…	좌우반구com(CVF, UVF, BVF)_3-014-1	60.021	1.0.0.165	1	1048722017	Professional	2.0.10.242	2.0.10.356	10-09-2020	2020-10-09 오전 3:57:11	12:57:11	2.0.10.252	165		1	z	가을	NULL	NULL	NULL	107	1	33	NULL	NULL	NULL	KSY3	List2	NULL	NULL	NULL	NULL	NULL	NULL	NULL	NULL	NULL	0	z	1	3	617926	0	{/}	398	618324
좌우반구com(CVF, UVF, BVF)_3	14	1	<?xml version="1.0"?>\n<Clock xmlns:dt="urn:schemas-microsoft-com:datatypes"><Description dt:dt="string">E-Prime Primary Realtime Clock</Description><StartTime><Timestamp dt:dt="int">0</Timestamp><DateUtc dt:dt="string">2020-10-09T03:57:10Z</DateUtc></StartTime><FrequencyChanges><FrequencyChange><Frequency dt:dt="r8">2699960000</Frequency><Timestamp dt:dt="r8">4.35997643216139E+15</Timestamp><Cur…	좌우반구com(CVF, UVF, BVF)_3-014-1	60.021	1.0.0.165	1	1048722017	Professional	2.0.10.242	2.0.10.356	10-09-2020	2020-10-09 오전 3:57:11	12:57:11	2.0.10.252	296		1	z	간섭	NULL	NULL	NULL	NULL	NULL	NULL	86	1	32	KSY3	List3	NULL	NULL	NULL	NULL	NULL	NULL	NULL	NULL	NULL	0	z	0	3	985682	0	{/}	374	986056
좌우반구com(CVF, UVF, BVF)_3	14	1	<?xml version="1.0"?>\n<Clock xmlns:dt="urn:schemas-microsoft-com:datatypes"><Description dt:dt="string">E-Prime Primary Realtime Clock</Description><StartTime><Timestamp dt:dt="int">0</Timestamp><DateUtc dt:dt="string">2020-10-09T03:57:10Z</DateUtc></StartTime><FrequencyChanges><FrequencyChange><Frequency dt:dt="r8">2699960000</Frequency><Timestamp dt:dt="r8">4.35997643216139E+15</Timestamp><Cur…	좌우반구com(CVF, UVF, BVF)_3-014-1	60.021	1.0.0.165	1	1048722017	Professional	2.0.10.242	2.0.10.356	10-09-2020	2020-10-09 오전 3:57:11	12:57:11	2.0.10.252	27		2	{/}	간습	41	1	27	NULL	NULL	NULL	NULL	NULL	NULL	KSY2	List1	NULL	NULL	NULL	NULL	NULL	NULL	NULL	NULL	NULL	1	{/}	0	4	95258	0	{/}	413	95671
좌우반구com(CVF, UVF, BVF)_3	14	1	<?xml version="1.0"?>\n<Clock xmlns:dt="urn:schemas-microsoft-com:datatypes"><Description dt:dt="string">E-Prime Primary Realtime Clock</Description><StartTime><Timestamp dt:dt="int">0</Timestamp><DateUtc dt:dt="string">2020-10-09T03:57:10Z</DateUtc></StartTime><FrequencyChanges><FrequencyChange><Frequency dt:dt="r8">2699960000</Frequency><Timestamp dt:dt="r8">4.35997643216139E+15</Timestamp><Cur…	좌우반구com(CVF, UVF, BVF)_3-014-1	60.021	1.0.0.165	1	1048722017	Professional	2.0.10.242	2.0.10.356	10-09-2020	2020-10-09 오전 3:57:11	12:57:11	2.0.10.252	47		2	{/}	감환	127	1	47	NULL	NULL	NULL	NULL	NULL	NULL	KSY2	List1	NULL	NULL	NULL	NULL	NULL	NULL	NULL	NULL	NULL	1	{/}	0	4	148273	0	{/}	454	148727
좌우반구com(CVF, UVF, BVF)_3	14	1	<?xml version="1.0"?>\n<Clock xmlns:dt="urn:schemas-microsoft-com:datatypes"><Description dt:dt="string">E-Prime Primary Realtime Clock</Description><StartTime><Timestamp dt:dt="int">0</Timestamp><DateUtc dt:dt="string">2020-10-09T03:57:10Z</DateUtc></StartTime><FrequencyChanges><FrequencyChange><Frequency dt:dt="r8">2699960000</Frequency><Timestamp dt:dt="r8">4.35997643216139E+15</Timestamp><Cur…	좌우반구com(CVF, UVF, BVF)_3-014-1	60.021	1.0.0.165	1	1048722017	Professional	2.0.10.242	2.0.10.356	10-09-2020	2020-10-09 오전 3:57:11	12:57:11	2.0.10.252	148		1	z	강도	NULL	NULL	NULL	14	1	16	NULL	NULL	NULL	KSY3	List2	NULL	NULL	NULL	NULL	NULL	NULL	NULL	NULL	NULL	0	z	1	3	572125	0	{/}	422	572547
좌우반구com(CVF, UVF, BVF)_3	14	1	<?xml version="1.0"?>\n<Clock xmlns:dt="urn:schemas-microsoft-com:datatypes"><Description dt:dt="string">E-Prime Primary Realtime Clock</Description><StartTime><Timestamp dt:dt="int">0</Timestamp><DateUtc dt:dt="string">2020-10-09T03:57:10Z</DateUtc></StartTime><FrequencyChanges><FrequencyChange><Frequency dt:dt="r8">2699960000</Frequency><Timestamp dt:dt="r8">4.35997643216139E+15</Timestamp><Cur…	좌우반구com(CVF, UVF, BVF)_3-014-1	60.021	1.0.0.165	1	1048722017	Professional	2.0.10.242	2.0.10.356	10-09-2020	2020-10-09 오전 3:57:11	12:57:11	2.0.10.252	62		2	{/}	강례	63	1	62	NULL	NULL	NULL	NULL	NULL	NULL	KSY4	List1	NULL	NULL	NULL	NULL	NULL	NULL	NULL	NULL	NULL	1	{/}	0	4	188559	0	{/}	527	189086
좌우반구com(CVF, UVF, BVF)_3	14	1	<?xml version="1.0"?>\n<Clock xmlns:dt="urn:schemas-microsoft-com:datatypes"><Description dt:dt="string">E-Prime Primary Realtime Clock</Description><StartTime><Timestamp dt:dt="int">0</Timestamp><DateUtc dt:dt="string">2020-10-09T03:57:10Z</DateUtc></StartTime><FrequencyChanges><FrequencyChange><Frequency dt:dt="r8">2699960000</Frequency><Timestamp dt:dt="r8">4.35997643216139E+15</Timestamp><Cur…	좌우반구com(CVF, UVF, BVF)_3-014-1	60.021	1.0.0.165	1	1048722017	Professional	2.0.10.242	2.0.10.356	10-09-2020	2020-10-09 오전 3:57:11	12:57:11	2.0.10.252	65		2	{/}	강방	58	1	65	NULL	NULL	NULL	NULL	NULL	NULL	KSY2	List1	NULL	NULL	NULL	NULL	NULL	NULL	NULL	NULL	NULL	0	{/}	1	3	196622	0	z	506	197128
좌우반구com(CVF, UVF, BVF)_3	14	1	<?xml version="1.0"?>\n<Clock xmlns:dt="urn:schemas-microsoft-com:datatypes"><Description dt:dt="string">E-Prime Primary Realtime Clock</Description><StartTime><Timestamp dt:dt="int">0</Timestamp><DateUtc dt:dt="string">2020-10-09T03:57:10Z</DateUtc></StartTime><FrequencyChanges><FrequencyChange><Frequency dt:dt="r8">2699960000</Frequency><Timestamp dt:dt="r8">4.35997643216139E+15</Timestamp><Cur…	좌우반구com(CVF, UVF, BVF)_3-014-1	60.021	1.0.0.165	1	1048722017	Professional	2.0.10.242	2.0.10.356	10-09-2020	2020-10-09 오전 3:57:11	12:57:11	2.0.10.252	236		1	z	개념	NULL	NULL	NULL	58	1	104	NULL	NULL	NULL	KSY3	List2	NULL	NULL	NULL	NULL	NULL	NULL	NULL	NULL	NULL	1	z	0	4	807894	0	z	387	808281
좌우반구com(CVF, UVF, BVF)_3	14	1	<?xml version="1.0"?>\n<Clock xmlns:dt="urn:schemas-microsoft-com:datatypes"><Description dt:dt="string">E-Prime Primary Realtime Clock</Description><StartTime><Timestamp dt:dt="int">0</Timestamp><DateUtc dt:dt="string">2020-10-09T03:57:10Z</DateUtc></StartTime><FrequencyChanges><FrequencyChange><Frequency dt:dt="r8">2699960000</Frequency><Timestamp dt:dt="r8">4.35997643216139E+15</Timestamp><Cur…	좌우반구com(CVF, UVF, BVF)_3-014-1	60.021	1.0.0.165	1	1048722017	Professional	2.0.10.242	2.0.10.356	10-09-2020	2020-10-09 오전 3:57:11	12:57:11	2.0.10.252	366		2	{/}	개례	NULL	NULL	NULL	NULL	NULL	NULL	120	1	102	KSY	List3	0		0	0	1170618	183		0	0	1	{/}	0	3	1170801	0	{/}	389	1171190
좌우반구com(CVF, UVF, BVF)_3	14	1	<?xml version="1.0"?>\n<Clock xmlns:dt="urn:schemas-microsoft-com:datatypes"><Description dt:dt="string">E-Prime Primary Realtime Clock</Description><StartTime><Timestamp dt:dt="int">0</Timestamp><DateUtc dt:dt="string">2020-10-09T03:57:10Z</DateUtc></StartTime><FrequencyChanges><FrequencyChange><Frequency dt:dt="r8">2699960000</Frequency><Timestamp dt:dt="r8">4.35997643216139E+15</Timestamp><Cur…	좌우반구com(CVF, UVF, BVF)_3-014-1	60.021	1.0.0.165	1	1048722017	Professional	2.0.10.242	2.0.10.356	10-09-2020	2020-10-09 오전 3:57:11	12:57:11	2.0.10.252	82		1	z	개인	48	1	82	NULL	NULL	NULL	NULL	NULL	NULL	KSY3	List1	NULL	NULL	NULL	NULL	NULL	NULL	NULL	NULL	NULL	0	z	0	4	240874	0	{/}	260	241134
좌우반구com(CVF, UVF, BVF)_3	14	1	<?xml version="1.0"?>\n<Clock xmlns:dt="urn:schemas-microsoft-com:datatypes"><Description dt:dt="string">E-Prime Primary Realtime Clock</Description><StartTime><Timestamp dt:dt="int">0</Timestamp><DateUtc dt:dt="string">2020-10-09T03:57:10Z</DateUtc></StartTime><FrequencyChanges><FrequencyChange><Frequency dt:dt="r8">2699960000</Frequency><Timestamp dt:dt="r8">4.35997643216139E+15</Timestamp><Cur…	좌우반구com(CVF, UVF, BVF)_3-014-1	60.021	1.0.0.165	1	1048722017	Professional	2.0.10.242	2.0.10.356	10-09-2020	2020-10-09 오전 3:57:11	12:57:11	2.0.10.252	80		2	{/}	개협	51	1	80	NULL	NULL	NULL	NULL	NULL	NULL	KSY	List1	0		0	-1	235559	183		0	0	0	{/}	1	3	235742	0	z	366	236108
좌우반구com(CVF, UVF, BVF)_3	14	1	<?xml version="1.0"?>\n<Clock xmlns:dt="urn:schemas-microsoft-com:datatypes"><Description dt:dt="string">E-Prime Primary Realtime Clock</Description><StartTime><Timestamp dt:dt="int">0</Timestamp><DateUtc dt:dt="string">2020-10-09T03:57:10Z</DateUtc></StartTime><FrequencyChanges><FrequencyChange><Frequency dt:dt="r8">2699960000</Frequency><Timestamp dt:dt="r8">4.35997643216139E+15</Timestamp><Cur…	좌우반구com(CVF, UVF, BVF)_3-014-1	60.021	1.0.0.165	1	1048722017	Professional	2.0.10.242	2.0.10.356	10-09-2020	2020-10-09 오전 3:57:11	12:57:11	2.0.10.252	308		2	{/}	거생	NULL	NULL	NULL	NULL	NULL	NULL	32	1	44	KSY2	List3	NULL	NULL	NULL	NULL	NULL	NULL	NULL	NULL	NULL	1	{/}	0	4	1017038	0	{/}	402	1017440
좌우반구com(CVF, UVF, BVF)_3	14	1	<?xml version="1.0"?>\n<Clock xmlns:dt="urn:schemas-microsoft-com:datatypes"><Description dt:dt="string">E-Prime Primary Realtime Clock</Description><StartTime><Timestamp dt:dt="int">0</Timestamp><DateUtc dt:dt="string">2020-10-09T03:57:10Z</DateUtc></StartTime><FrequencyChanges><FrequencyChange><Frequency dt:dt="r8">2699960000</Frequency><Timestamp dt:dt="r8">4.35997643216139E+15</Timestamp><Cur…	좌우반구com(CVF, UVF, BVF)_3-014-1	60.021	1.0.0.165	1	1048722017	Professional	2.0.10.242	2.0.10.356	10-09-2020	2020-10-09 오전 3:57:11	12:57:11	2.0.10.252	261		1	z	걱정	NULL	NULL	NULL	16	1	129	NULL	NULL	NULL	KSY3	List2	NULL	NULL	NULL	NULL	NULL	NULL	NULL	NULL	NULL	0	z	0	3	875470	0	{/}	466	875936
좌우반구com(CVF, UVF, BVF)_3	14	1	<?xml version="1.0"?>\n<Clock xmlns:dt="urn:schemas-microsoft-com:datatypes"><Description dt:dt="string">E-Prime Primary Realtime Clock</Description><StartTime><Timestamp dt:dt="int">0</Timestamp><DateUtc dt:dt="string">2020-10-09T03:57:10Z</DateUtc></StartTime><FrequencyChanges><FrequencyChange><Frequency dt:dt="r8">2699960000</Frequency><Timestamp dt:dt="r8">4.35997643216139E+15</Timestamp><Cur…	좌우반구com(CVF, UVF, BVF)_3-014-1	60.021	1.0.0.165	1	1048722017	Professional	2.0.10.242	2.0.10.356	10-09-2020	2020-10-09 오전 3:57:11	12:57:11	2.0.10.252	114		2	{/}	걱최	132	1	114	NULL	NULL	NULL	NULL	NULL	NULL	KSY2	List1	NULL	NULL	NULL	NULL	NULL	NULL	NULL	NULL	NULL	1	{/}	1	3	325544	0	{/}	464	326008
좌우반구com(CVF, UVF, BVF)_3	14	1	<?xml version="1.0"?>\n<Clock xmlns:dt="urn:schemas-microsoft-com:datatypes"><Description dt:dt="string">E-Prime Primary Realtime Clock</Description><StartTime><Timestamp dt:dt="int">0</Timestamp><DateUtc dt:dt="string">2020-10-09T03:57:10Z</DateUtc></StartTime><FrequencyChanges><FrequencyChange><Frequency dt:dt="r8">2699960000</Frequency><Timestamp dt:dt="r8">4.35997643216139E+15</Timestamp><Cur…	좌우반구com(CVF, UVF, BVF)_3-014-1	60.021	1.0.0.165	1	1048722017	Professional	2.0.10.242	2.0.10.356	10-09-2020	2020-10-09 오전 3:57:11	12:57:11	2.0.10.252	30		2	{/}	건적	99	1	30	NULL	NULL	NULL	NULL	NULL	NULL	KSY2	List1	NULL	NULL	NULL	NULL	NULL	NULL	NULL	NULL	NULL	1	{/}	1	3	103171	0	{/}	354	103525
좌우반구com(CVF, UVF, BVF)_3	14	1	<?xml version="1.0"?>\n<Clock xmlns:dt="urn:schemas-microsoft-com:datatypes"><Description dt:dt="string">E-Prime Primary Realtime Clock</Description><StartTime><Timestamp dt:dt="int">0</Timestamp><DateUtc dt:dt="string">2020-10-09T03:57:10Z</DateUtc></StartTime><FrequencyChanges><FrequencyChange><Frequency dt:dt="r8">2699960000</Frequency><Timestamp dt:dt="r8">4.35997643216139E+15</Timestamp><Cur…	좌우반구com(CVF, UVF, BVF)_3-014-1	60.021	1.0.0.165	1	1048722017	Professional	2.0.10.242	2.0.10.356	10-09-2020	2020-10-09 오전 3:57:11	12:57:11	2.0.10.252	49		2	{/}	검강	126	1	49	NULL	NULL	NULL	NULL	NULL	NULL	KSY4	List1	NULL	NULL	NULL	NULL	NULL	NULL	NULL	NULL	NULL	1	{/}	0	4	153571	0	{/}	694	154265
좌우반구com(CVF, UVF, BVF)_3	14	1	<?xml version="1.0"?>\n<Clock xmlns:dt="urn:schemas-microsoft-com:datatypes"><Description dt:dt="string">E-Prime Primary Realtime Clock</Description><StartTime><Timestamp dt:dt="int">0</Timestamp><DateUtc dt:dt="string">2020-10-09T03:57:10Z</DateUtc></StartTime><FrequencyChanges><FrequencyChange><Frequency dt:dt="r8">2699960000</Frequency><Timestamp dt:dt="r8">4.35997643216139E+15</Timestamp><Cur…	좌우반구com(CVF, UVF, BVF)_3-014-1	60.021	1.0.0.165	1	1048722017	Professional	2.0.10.242	2.0.10.356	10-09-2020	2020-10-09 오전 3:57:11	12:57:11	2.0.10.252	109		1	z	검색	4	1	109	NULL	NULL	NULL	NULL	NULL	NULL	KSY3	List1	NULL	NULL	NULL	NULL	NULL	NULL	NULL	NULL	NULL	1	z	0	4	311916	0	z	650	312566
좌우반구com(CVF, UVF, BVF)_3	14	1	<?xml version="1.0"?>\n<Clock xmlns:dt="urn:schemas-microsoft-com:datatypes"><Description dt:dt="string">E-Prime Primary Realtime Clock</Description><StartTime><Timestamp dt:dt="int">0</Timestamp><DateUtc dt:dt="string">2020-10-09T03:57:10Z</DateUtc></StartTime><FrequencyChanges><FrequencyChange><Frequency dt:dt="r8">2699960000</Frequency><Timestamp dt:dt="r8">4.35997643216139E+15</Timestamp><Cur…	좌우반구com(CVF, UVF, BVF)_3-014-1	60.021	1.0.0.165	1	1048722017	Professional	2.0.10.242	2.0.10.356	10-09-2020	2020-10-09 오전 3:57:11	12:57:11	2.0.10.252	202		2	{/}	검죽	NULL	NULL	NULL	63	1	70	NULL	NULL	NULL	KSY4	List2	NULL	NULL	NULL	NULL	NULL	NULL	NULL	NULL	NULL	1	{/}	1	3	718924	0	{/}	390	719314
좌우반구com(CVF, UVF, BVF)_3	14	1	<?xml version="1.0"?>\n<Clock xmlns:dt="urn:schemas-microsoft-com:datatypes"><Description dt:dt="string">E-Prime Primary Realtime Clock</Description><StartTime><Timestamp dt:dt="int">0</Timestamp><DateUtc dt:dt="string">2020-10-09T03:57:10Z</DateUtc></StartTime><FrequencyChanges><FrequencyChange><Frequency dt:dt="r8">2699960000</Frequency><Timestamp dt:dt="r8">4.35997643216139E+15</Timestamp><Cur…	좌우반구com(CVF, UVF, BVF)_3-014-1	60.021	1.0.0.165	1	1048722017	Professional	2.0.10.242	2.0.10.356	10-09-2020	2020-10-09 오전 3:57:11	12:57:11	2.0.10.252	173		2	{/}	검환	NULL	NULL	NULL	118	1	41	NULL	NULL	NULL	KSY2	List2	NULL	NULL	NULL	NULL	NULL	NULL	NULL	NULL	NULL	1	{/}	1	3	639535	0	{/}	501	640036
좌우반구com(CVF, UVF, BVF)_3	14	1	<?xml version="1.0"?>\n<Clock xmlns:dt="urn:schemas-microsoft-com:datatypes"><Description dt:dt="string">E-Prime Primary Realtime Clock</Description><StartTime><Timestamp dt:dt="int">0</Timestamp><DateUtc dt:dt="string">2020-10-09T03:57:10Z</DateUtc></StartTime><FrequencyChanges><FrequencyChange><Frequency dt:dt="r8">2699960000</Frequency><Timestamp dt:dt="r8">4.35997643216139E+15</Timestamp><Cur…	좌우반구com(CVF, UVF, BVF)_3-014-1	60.021	1.0.0.165	1	1048722017	Professional	2.0.10.242	2.0.10.356	10-09-2020	2020-10-09 오전 3:57:11	12:57:11	2.0.10.252	341		2	{/}	격례	NULL	NULL	NULL	NULL	NULL	NULL	84	1	77	KSY2	List3	NULL	NULL	NULL	NULL	NULL	NULL	NULL	NULL	NULL	0	{/}	0	3	1103291	0	z	411	1103702
좌우반구com(CVF, UVF, BVF)_3	14	1	<?xml version="1.0"?>\n<Clock xmlns:dt="urn:schemas-microsoft-com:datatypes"><Description dt:dt="string">E-Prime Primary Realtime Clock</Description><StartTime><Timestamp dt:dt="int">0</Timestamp><DateUtc dt:dt="string">2020-10-09T03:57:10Z</DateUtc></StartTime><FrequencyChanges><FrequencyChange><Frequency dt:dt="r8">2699960000</Frequency><Timestamp dt:dt="r8">4.35997643216139E+15</Timestamp><Cur…	좌우반구com(CVF, UVF, BVF)_3-014-1	60.021	1.0.0.165	1	1048722017	Professional	2.0.10.242	2.0.10.356	10-09-2020	2020-10-09 오전 3:57:11	12:57:11	2.0.10.252	160		1	z	결과	NULL	NULL	NULL	18	1	28	NULL	NULL	NULL	KSY3	List2	NULL	NULL	NULL	NULL	NULL	NULL	NULL	NULL	NULL	1	z	1	3	604114	0	z	659	604773
좌우반구com(CVF, UVF, BVF)_3	14	1	<?xml version="1.0"?>\n<Clock xmlns:dt="urn:schemas-microsoft-com:datatypes"><Description dt:dt="string">E-Prime Primary Realtime Clock</Description><StartTime><Timestamp dt:dt="int">0</Timestamp><DateUtc dt:dt="string">2020-10-09T03:57:10Z</DateUtc></StartTime><FrequencyChanges><FrequencyChange><Frequency dt:dt="r8">2699960000</Frequency><Timestamp dt:dt="r8">4.35997643216139E+15</Timestamp><Cur…	좌우반구com(CVF, UVF, BVF)_3-014-1	60.021	1.0.0.165	1	1048722017	Professional	2.0.10.242	2.0.10.356	10-09-2020	2020-10-09 오전 3:57:11	12:57:11	2.0.10.252	207		1	z	결국	NULL	NULL	NULL	54	1	75	NULL	NULL	NULL	KSY3	List2	NULL	NULL	NULL	NULL	NULL	NULL	NULL	NULL	NULL	1	z	1	3	732286	0	z	556	732842
좌우반구com(CVF, UVF, BVF)_3	14	1	<?xml version="1.0"?>\n<Clock xmlns:dt="urn:schemas-microsoft-com:datatypes"><Description dt:dt="string">E-Prime Primary Realtime Clock</Description><StartTime><Timestamp dt:dt="int">0</Timestamp><DateUtc dt:dt="string">2020-10-09T03:57:10Z</DateUtc></StartTime><FrequencyChanges><FrequencyChange><Frequency dt:dt="r8">2699960000</Frequency><Timestamp dt:dt="r8">4.35997643216139E+15</Timestamp><Cur…	좌우반구com(CVF, UVF, BVF)_3-014-1	60.021	1.0.0.165	1	1048722017	Professional	2.0.10.242	2.0.10.356	10-09-2020	2020-10-09 오전 3:57:11	12:57:11	2.0.10.252	376		1	z	결정	NULL	NULL	NULL	NULL	NULL	NULL	64	1	112	KSY3	List3	NULL	NULL	NULL	NULL	NULL	NULL	NULL	NULL	NULL	0	z	1	3	1197108	0	{/}	505	1197613
좌우반구com(CVF, UVF, BVF)_3	14	1	<?xml version="1.0"?>\n<Clock xmlns:dt="urn:schemas-microsoft-com:datatypes"><Description dt:dt="string">E-Prime Primary Realtime Clock</Description><StartTime><Timestamp dt:dt="int">0</Timestamp><DateUtc dt:dt="string">2020-10-09T03:57:10Z</DateUtc></StartTime><FrequencyChanges><FrequencyChange><Frequency dt:dt="r8">2699960000</Frequency><Timestamp dt:dt="r8">4.35997643216139E+15</Timestamp><Cur…	좌우반구com(CVF, UVF, BVF)_3-014-1	60.021	1.0.0.165	1	1048722017	Professional	2.0.10.242	2.0.10.356	10-09-2020	2020-10-09 오전 3:57:11	12:57:11	2.0.10.252	56		2	{/}	결지	78	1	56	NULL	NULL	NULL	NULL	NULL	NULL	KSY3	List1	NULL	NULL	NULL	NULL	NULL	NULL	NULL	NULL	NULL	1	{/}	0	3	172914	0	{/}	397	173311
좌우반구com(CVF, UVF, BVF)_3	14	1	<?xml version="1.0"?>\n<Clock xmlns:dt="urn:schemas-microsoft-com:datatypes"><Description dt:dt="string">E-Prime Primary Realtime Clock</Description><StartTime><Timestamp dt:dt="int">0</Timestamp><DateUtc dt:dt="string">2020-10-09T03:57:10Z</DateUtc></StartTime><FrequencyChanges><FrequencyChange><Frequency dt:dt="r8">2699960000</Frequency><Timestamp dt:dt="r8">4.35997643216139E+15</Timestamp><Cur…	좌우반구com(CVF, UVF, BVF)_3-014-1	60.021	1.0.0.165	1	1048722017	Professional	2.0.10.242	2.0.10.356	10-09-2020	2020-10-09 오전 3:57:11	12:57:11	2.0.10.252	363		2	{/}	결협	NULL	NULL	NULL	NULL	NULL	NULL	10	1	99	KSY2	List3	NULL	NULL	NULL	NULL	NULL	NULL	NULL	NULL	NULL	1	{/}	0	4	1162654	0	{/}	688	1163342
좌우반구com(CVF, UVF, BVF)_3	14	1	<?xml version="1.0"?>\n<Clock xmlns:dt="urn:schemas-microsoft-com:datatypes"><Description dt:dt="string">E-Prime Primary Realtime Clock</Description><StartTime><Timestamp dt:dt="int">0</Timestamp><DateUtc dt:dt="string">2020-10-09T03:57:10Z</DateUtc></StartTime><FrequencyChanges><FrequencyChange><Frequency dt:dt="r8">2699960000</Frequency><Timestamp dt:dt="r8">4.35997643216139E+15</Timestamp><Cur…	좌우반구com(CVF, UVF, BVF)_3-014-1	60.021	1.0.0.165	1	1048722017	Professional	2.0.10.242	2.0.10.356	10-09-2020	2020-10-09 오전 3:57:11	12:57:11	2.0.10.252	375		1	z	경비	NULL	NULL	NULL	NULL	NULL	NULL	95	1	111	KSY3	List3	NULL	NULL	NULL	NULL	NULL	NULL	NULL	NULL	NULL	0	z	0	3	1194609	0	{/}	286	1194895
좌우반구com(CVF, UVF, BVF)_3	14	1	<?xml version="1.0"?>\n<Clock xmlns:dt="urn:schemas-microsoft-com:datatypes"><Description dt:dt="string">E-Prime Primary Realtime Clock</Description><StartTime><Timestamp dt:dt="int">0</Timestamp><DateUtc dt:dt="string">2020-10-09T03:57:10Z</DateUtc></StartTime><FrequencyChanges><FrequencyChange><Frequency dt:dt="r8">2699960000</Frequency><Timestamp dt:dt="r8">4.35997643216139E+15</Timestamp><Cur…	좌우반구com(CVF, UVF, BVF)_3-014-1	60.021	1.0.0.165	1	1048722017	Professional	2.0.10.242	2.0.10.356	10-09-2020	2020-10-09 오전 3:57:11	12:57:11	2.0.10.252	185		1	z	경험	NULL	NULL	NULL	46	1	53	NULL	NULL	NULL	KSY3	List2	NULL	NULL	NULL	NULL	NULL	NULL	NULL	NULL	NULL	0	z	0	3	670841	0	{/}	353	671194
좌우반구com(CVF, UVF, BVF)_3	14	1	<?xml version="1.0"?>\n<Clock xmlns:dt="urn:schemas-microsoft-com:datatypes"><Description dt:dt="string">E-Prime Primary Realtime Clock</Description><StartTime><Timestamp dt:dt="int">0</Timestamp><DateUtc dt:dt="string">2020-10-09T03:57:10Z</DateUtc></StartTime><FrequencyChanges><FrequencyChange><Frequency dt:dt="r8">2699960000</Frequency><Timestamp dt:dt="r8">4.35997643216139E+15</Timestamp><Cur…	좌우반구com(CVF, UVF, BVF)_3-014-1	60.021	1.0.0.165	1	1048722017	Professional	2.0.10.242	2.0.10.356	10-09-2020	2020-10-09 오전 3:57:11	12:57:11	2.0.10.252	89		1	z	경호	29	1	89	NULL	NULL	NULL	NULL	NULL	NULL	KSY3	List1	NULL	NULL	NULL	NULL	NULL	NULL	NULL	NULL	NULL	0	z	0	3	259334	0	{/}	312	259646
좌우반구com(CVF, UVF, BVF)_3	14	1	<?xml version="1.0"?>\n<Clock xmlns:dt="urn:schemas-microsoft-com:datatypes"><Description dt:dt="string">E-Prime Primary Realtime Clock</Description><StartTime><Timestamp dt:dt="int">0</Timestamp><DateUtc dt:dt="string">2020-10-09T03:57:10Z</DateUtc></StartTime><FrequencyChanges><FrequencyChange><Frequency dt:dt="r8">2699960000</Frequency><Timestamp dt:dt="r8">4.35997643216139E+15</Timestamp><Cur…	좌우반구com(CVF, UVF, BVF)_3-014-1	60.021	1.0.0.165	1	1048722017	Professional	2.0.10.242	2.0.10.356	10-09-2020	2020-10-09 오전 3:57:11	12:57:11	2.0.10.252	128		1	z	계기	88	1	128	NULL	NULL	NULL	NULL	NULL	NULL	KSY3	List1	NULL	NULL	NULL	NULL	NULL	NULL	NULL	NULL	NULL	0	z	1	3	364897	0	{/}	484	365381
좌우반구com(CVF, UVF, BVF)_3	14	1	<?xml version="1.0"?>\n<Clock xmlns:dt="urn:schemas-microsoft-com:datatypes"><Description dt:dt="string">E-Prime Primary Realtime Clock</Description><StartTime><Timestamp dt:dt="int">0</Timestamp><DateUtc dt:dt="string">2020-10-09T03:57:10Z</DateUtc></StartTime><FrequencyChanges><FrequencyChange><Frequency dt:dt="r8">2699960000</Frequency><Timestamp dt:dt="r8">4.35997643216139E+15</Timestamp><Cur…	좌우반구com(CVF, UVF, BVF)_3-014-1	60.021	1.0.0.165	1	1048722017	Professional	2.0.10.242	2.0.10.356	10-09-2020	2020-10-09 오전 3:57:11	12:57:11	2.0.10.252	130		2	{/}	계님	61	1	130	NULL	NULL	NULL	NULL	NULL	NULL	KSY4	List1	NULL	NULL	NULL	NULL	NULL	NULL	NULL	NULL	NULL	1	{/}	0	4	370146	0	{/}	579	370725
좌우반구com(CVF, UVF, BVF)_3	14	1	<?xml version="1.0"?>\n<Clock xmlns:dt="urn:schemas-microsoft-com:datatypes"><Description dt:dt="string">E-Prime Primary Realtime Clock</Description><StartTime><Timestamp dt:dt="int">0</Timestamp><DateUtc dt:dt="string">2020-10-09T03:57:10Z</DateUtc></StartTime><FrequencyChanges><FrequencyChange><Frequency dt:dt="r8">2699960000</Frequency><Timestamp dt:dt="r8">4.35997643216139E+15</Timestamp><Cur…	좌우반구com(CVF, UVF, BVF)_3-014-1	60.021	1.0.0.165	1	1048722017	Professional	2.0.10.242	2.0.10.356	10-09-2020	2020-10-09 오전 3:57:11	12:57:11	2.0.10.252	369		2	{/}	계락	NULL	NULL	NULL	NULL	NULL	NULL	125	1	105	KSY3	List3	NULL	NULL	NULL	NULL	NULL	NULL	NULL	NULL	NULL	1	{/}	0	4	1178532	0	{/}	260	1178792
좌우반구com(CVF, UVF, BVF)_3	14	1	<?xml version="1.0"?>\n<Clock xmlns:dt="urn:schemas-microsoft-com:datatypes"><Description dt:dt="string">E-Prime Primary Realtime Clock</Description><StartTime><Timestamp dt:dt="int">0</Timestamp><DateUtc dt:dt="string">2020-10-09T03:57:10Z</DateUtc></StartTime><FrequencyChanges><FrequencyChange><Frequency dt:dt="r8">2699960000</Frequency><Timestamp dt:dt="r8">4.35997643216139E+15</Timestamp><Cur…	좌우반구com(CVF, UVF, BVF)_3-014-1	60.021	1.0.0.165	1	1048722017	Professional	2.0.10.242	2.0.10.356	10-09-2020	2020-10-09 오전 3:57:11	12:57:11	2.0.10.252	129		1	z	계수	24	1	129	NULL	NULL	NULL	NULL	NULL	NULL	KSY3	List1	NULL	NULL	NULL	NULL	NULL	NULL	NULL	NULL	NULL	0	z	0	4	367580	0	{/}	360	367940
좌우반구com(CVF, UVF, BVF)_3	14	1	<?xml version="1.0"?>\n<Clock xmlns:dt="urn:schemas-microsoft-com:datatypes"><Description dt:dt="string">E-Prime Primary Realtime Clock</Description><StartTime><Timestamp dt:dt="int">0</Timestamp><DateUtc dt:dt="string">2020-10-09T03:57:10Z</DateUtc></StartTime><FrequencyChanges><FrequencyChange><Frequency dt:dt="r8">2699960000</Frequency><Timestamp dt:dt="r8">4.35997643216139E+15</Timestamp><Cur…	좌우반구com(CVF, UVF, BVF)_3-014-1	60.021	1.0.0.165	1	1048722017	Professional	2.0.10.242	2.0.10.356	10-09-2020	2020-10-09 오전 3:57:11	12:57:11	2.0.10.252	71		2	{/}	계여	9	1	71	NULL	NULL	NULL	NULL	NULL	NULL	KSY3	List1	NULL	NULL	NULL	NULL	NULL	NULL	NULL	NULL	NULL	1	{/}	0	4	212284	0	{/}	485	212769
좌우반구com(CVF, UVF, BVF)_3	14	1	<?xml version="1.0"?>\n<Clock xmlns:dt="urn:schemas-microsoft-com:datatypes"><Description dt:dt="string">E-Prime Primary Realtime Clock</Description><StartTime><Timestamp dt:dt="int">0</Timestamp><DateUtc dt:dt="string">2020-10-09T03:57:10Z</DateUtc></StartTime><FrequencyChanges><FrequencyChange><Frequency dt:dt="r8">2699960000</Frequency><Timestamp dt:dt="r8">4.35997643216139E+15</Timestamp><Cur…	좌우반구com(CVF, UVF, BVF)_3-014-1	60.021	1.0.0.165	1	1048722017	Professional	2.0.10.242	2.0.10.356	10-09-2020	2020-10-09 오전 3:57:11	12:57:11	2.0.10.252	257		2	{/}	고률	NULL	NULL	NULL	103	1	125	NULL	NULL	NULL	KSY2	List2	NULL	NULL	NULL	NULL	NULL	NULL	NULL	NULL	NULL	0	{/}	0	3	864824	0	z	488	865312
좌우반구com(CVF, UVF, BVF)_3	14	1	<?xml version="1.0"?>\n<Clock xmlns:dt="urn:schemas-microsoft-com:datatypes"><Description dt:dt="string">E-Prime Primary Realtime Clock</Description><StartTime><Timestamp dt:dt="int">0</Timestamp><DateUtc dt:dt="string">2020-10-09T03:57:10Z</DateUtc></StartTime><FrequencyChanges><FrequencyChange><Frequency dt:dt="r8">2699960000</Frequency><Timestamp dt:dt="r8">4.35997643216139E+15</Timestamp><Cur…	좌우반구com(CVF, UVF, BVF)_3-014-1	60.021	1.0.0.165	1	1048722017	Professional	2.0.10.242	2.0.10.356	10-09-2020	2020-10-09 오전 3:57:11	12:57:11	2.0.10.252	20		2	{/}	고청	104	1	20	NULL	NULL	NULL	NULL	NULL	NULL	KSY4	List1	NULL	NULL	NULL	NULL	NULL	NULL	NULL	NULL	NULL	1	{/}	0	3	76014	0	{/}	531	76545
좌우반구com(CVF, UVF, BVF)_3	14	1	<?xml version="1.0"?>\n<Clock xmlns:dt="urn:schemas-microsoft-com:datatypes"><Description dt:dt="string">E-Prime Primary Realtime Clock</Description><StartTime><Timestamp dt:dt="int">0</Timestamp><DateUtc dt:dt="string">2020-10-09T03:57:10Z</DateUtc></StartTime><FrequencyChanges><FrequencyChange><Frequency dt:dt="r8">2699960000</Frequency><Timestamp dt:dt="r8">4.35997643216139E+15</Timestamp><Cur…	좌우반구com(CVF, UVF, BVF)_3-014-1	60.021	1.0.0.165	1	1048722017	Professional	2.0.10.242	2.0.10.356	10-09-2020	2020-10-09 오전 3:57:11	12:57:11	2.0.10.252	13		1	z	공기	46	1	13	NULL	NULL	NULL	NULL	NULL	NULL	KSY3	List1	NULL	NULL	NULL	NULL	NULL	NULL	NULL	NULL	NULL	1	z	0	4	56938	0	z	460	57398
좌우반구com(CVF, UVF, BVF)_3	14	1	<?xml version="1.0"?>\n<Clock xmlns:dt="urn:schemas-microsoft-com:datatypes"><Description dt:dt="string">E-Prime Primary Realtime Clock</Description><StartTime><Timestamp dt:dt="int">0</Timestamp><DateUtc dt:dt="string">2020-10-09T03:57:10Z</DateUtc></StartTime><FrequencyChanges><FrequencyChange><Frequency dt:dt="r8">2699960000</Frequency><Timestamp dt:dt="r8">4.35997643216139E+15</Timestamp><Cur…	좌우반구com(CVF, UVF, BVF)_3-014-1	60.021	1.0.0.165	1	1048722017	Professional	2.0.10.242	2.0.10.356	10-09-2020	2020-10-09 오전 3:57:11	12:57:11	2.0.10.252	90		1	z	공백	65	1	90	NULL	NULL	NULL	NULL	NULL	NULL	KSY3	List1	NULL	NULL	NULL	NULL	NULL	NULL	NULL	NULL	NULL	1	z	0	3	261850	0	z	508	262358
좌우반구com(CVF, UVF, BVF)_3	14	1	<?xml version="1.0"?>\n<Clock xmlns:dt="urn:schemas-microsoft-com:datatypes"><Description dt:dt="string">E-Prime Primary Realtime Clock</Description><StartTime><Timestamp dt:dt="int">0</Timestamp><DateUtc dt:dt="string">2020-10-09T03:57:10Z</DateUtc></StartTime><FrequencyChanges><FrequencyChange><Frequency dt:dt="r8">2699960000</Frequency><Timestamp dt:dt="r8">4.35997643216139E+15</Timestamp><Cur…	좌우반구com(CVF, UVF, BVF)_3-014-1	60.021	1.0.0.165	1	1048722017	Professional	2.0.10.242	2.0.10.356	10-09-2020	2020-10-09 오전 3:57:11	12:57:11	2.0.10.252	193		1	z	공포	NULL	NULL	NULL	99	1	61	NULL	NULL	NULL	KSY3	List2	NULL	NULL	NULL	NULL	NULL	NULL	NULL	NULL	NULL	1	z	1	3	694166	0	z	446	694612
좌우반구com(CVF, UVF, BVF)_3	14	1	<?xml version="1.0"?>\n<Clock xmlns:dt="urn:schemas-microsoft-com:datatypes"><Description dt:dt="string">E-Prime Primary Realtime Clock</Description><StartTime><Timestamp dt:dt="int">0</Timestamp><DateUtc dt:dt="string">2020-10-09T03:57:10Z</DateUtc></StartTime><FrequencyChanges><FrequencyChange><Frequency dt:dt="r8">2699960000</Frequency><Timestamp dt:dt="r8">4.35997643216139E+15</Timestamp><Cur…	좌우반구com(CVF, UVF, BVF)_3-014-1	60.021	1.0.0.165	1	1048722017	Professional	2.0.10.242	2.0.10.356	10-09-2020	2020-10-09 오전 3:57:11	12:57:11	2.0.10.252	292		2	{/}	과법	NULL	NULL	NULL	NULL	NULL	NULL	90	1	28	KSY2	List3	NULL	NULL	NULL	NULL	NULL	NULL	NULL	NULL	NULL	1	{/}	0	3	974469	0	{/}	578	975047
좌우반구com(CVF, UVF, BVF)_3	14	1	<?xml version="1.0"?>\n<Clock xmlns:dt="urn:schemas-microsoft-com:datatypes"><Description dt:dt="string">E-Prime Primary Realtime Clock</Description><StartTime><Timestamp dt:dt="int">0</Timestamp><DateUtc dt:dt="string">2020-10-09T03:57:10Z</DateUtc></StartTime><FrequencyChanges><FrequencyChange><Frequency dt:dt="r8">2699960000</Frequency><Timestamp dt:dt="r8">4.35997643216139E+15</Timestamp><Cur…	좌우반구com(CVF, UVF, BVF)_3-014-1	60.021	1.0.0.165	1	1048722017	Professional	2.0.10.242	2.0.10.356	10-09-2020	2020-10-09 오전 3:57:11	12:57:11	2.0.10.252	240		1	z	과정	NULL	NULL	NULL	48	1	108	NULL	NULL	NULL	KSY3	List2	NULL	NULL	NULL	NULL	NULL	NULL	NULL	NULL	NULL	1	z	1	3	818223	0	z	434	818657
좌우반구com(CVF, UVF, BVF)_3	14	1	<?xml version="1.0"?>\n<Clock xmlns:dt="urn:schemas-microsoft-com:datatypes"><Description dt:dt="string">E-Prime Primary Realtime Clock</Description><StartTime><Timestamp dt:dt="int">0</Timestamp><DateUtc dt:dt="string">2020-10-09T03:57:10Z</DateUtc></StartTime><FrequencyChanges><FrequencyChange><Frequency dt:dt="r8">2699960000</Frequency><Timestamp dt:dt="r8">4.35997643216139E+15</Timestamp><Cur…	좌우반구com(CVF, UVF, BVF)_3-014-1	60.021	1.0.0.165	1	1048722017	Professional	2.0.10.242	2.0.10.356	10-09-2020	2020-10-09 오전 3:57:11	12:57:11	2.0.10.252	368		1	z	관계	NULL	NULL	NULL	NULL	NULL	NULL	33	1	104	KSY3	List3	NULL	NULL	NULL	NULL	NULL	NULL	NULL	NULL	NULL	0	z	0	3	1175999	0	{/}	320	1176319
좌우반구com(CVF, UVF, BVF)_3	14	1	<?xml version="1.0"?>\n<Clock xmlns:dt="urn:schemas-microsoft-com:datatypes"><Description dt:dt="string">E-Prime Primary Realtime Clock</Description><StartTime><Timestamp dt:dt="int">0</Timestamp><DateUtc dt:dt="string">2020-10-09T03:57:10Z</DateUtc></StartTime><FrequencyChanges><FrequencyChange><Frequency dt:dt="r8">2699960000</Frequency><Timestamp dt:dt="r8">4.35997643216139E+15</Timestamp><Cur…	좌우반구com(CVF, UVF, BVF)_3-014-1	60.021	1.0.0.165	1	1048722017	Professional	2.0.10.242	2.0.10.356	10-09-2020	2020-10-09 오전 3:57:11	12:57:11	2.0.10.252	352		1	z	관측	NULL	NULL	NULL	NULL	NULL	NULL	81	1	88	KSY3	List3	NULL	NULL	NULL	NULL	NULL	NULL	NULL	NULL	NULL	0	z	1	3	1132214	0	{/}	216	1132430
좌우반구com(CVF, UVF, BVF)_3	14	1	<?xml version="1.0"?>\n<Clock xmlns:dt="urn:schemas-microsoft-com:datatypes"><Description dt:dt="string">E-Prime Primary Realtime Clock</Description><StartTime><Timestamp dt:dt="int">0</Timestamp><DateUtc dt:dt="string">2020-10-09T03:57:10Z</DateUtc></StartTime><FrequencyChanges><FrequencyChange><Frequency dt:dt="r8">2699960000</Frequency><Timestamp dt:dt="r8">4.35997643216139E+15</Timestamp><Cur…	좌우반구com(CVF, UVF, BVF)_3-014-1	60.021	1.0.0.165	1	1048722017	Professional	2.0.10.242	2.0.10.356	10-09-2020	2020-10-09 오전 3:57:11	12:57:11	2.0.10.252	314		1	z	광장	NULL	NULL	NULL	NULL	NULL	NULL	67	1	50	KSY3	List3	NULL	NULL	NULL	NULL	NULL	NULL	NULL	NULL	NULL	0	z	1	3	1032582	0	{/}	505	1033087
좌우반구com(CVF, UVF, BVF)_3	14	1	<?xml version="1.0"?>\n<Clock xmlns:dt="urn:schemas-microsoft-com:datatypes"><Description dt:dt="string">E-Prime Primary Realtime Clock</Description><StartTime><Timestamp dt:dt="int">0</Timestamp><DateUtc dt:dt="string">2020-10-09T03:57:10Z</DateUtc></StartTime><FrequencyChanges><FrequencyChange><Frequency dt:dt="r8">2699960000</Frequency><Timestamp dt:dt="r8">4.35997643216139E+15</Timestamp><Cur…	좌우반구com(CVF, UVF, BVF)_3-014-1	60.021	1.0.0.165	1	1048722017	Professional	2.0.10.242	2.0.10.356	10-09-2020	2020-10-09 오전 3:57:11	12:57:11	2.0.10.252	259		2	{/}	교느	NULL	NULL	NULL	34	1	127	NULL	NULL	NULL	KSY2	List2	NULL	NULL	NULL	NULL	NULL	NULL	NULL	NULL	NULL	1	{/}	0	3	870072	0	{/}	411	870483
좌우반구com(CVF, UVF, BVF)_3	14	1	<?xml version="1.0"?>\n<Clock xmlns:dt="urn:schemas-microsoft-com:datatypes"><Description dt:dt="string">E-Prime Primary Realtime Clock</Description><StartTime><Timestamp dt:dt="int">0</Timestamp><DateUtc dt:dt="string">2020-10-09T03:57:10Z</DateUtc></StartTime><FrequencyChanges><FrequencyChange><Frequency dt:dt="r8">2699960000</Frequency><Timestamp dt:dt="r8">4.35997643216139E+15</Timestamp><Cur…	좌우반구com(CVF, UVF, BVF)_3-014-1	60.021	1.0.0.165	1	1048722017	Professional	2.0.10.242	2.0.10.356	10-09-2020	2020-10-09 오전 3:57:11	12:57:11	2.0.10.252	196		1	z	교훈	NULL	NULL	NULL	24	1	64	NULL	NULL	NULL	KSY2	List2	NULL	NULL	NULL	NULL	NULL	NULL	NULL	NULL	NULL	1	z	0	4	702514	0	z	571	703085
좌우반구com(CVF, UVF, BVF)_3	14	1	<?xml version="1.0"?>\n<Clock xmlns:dt="urn:schemas-microsoft-com:datatypes"><Description dt:dt="string">E-Prime Primary Realtime Clock</Description><StartTime><Timestamp dt:dt="int">0</Timestamp><DateUtc dt:dt="string">2020-10-09T03:57:10Z</DateUtc></StartTime><FrequencyChanges><FrequencyChange><Frequency dt:dt="r8">2699960000</Frequency><Timestamp dt:dt="r8">4.35997643216139E+15</Timestamp><Cur…	좌우반구com(CVF, UVF, BVF)_3-014-1	60.021	1.0.0.165	1	1048722017	Professional	2.0.10.242	2.0.10.356	10-09-2020	2020-10-09 오전 3:57:11	12:57:11	2.0.10.252	73		2	{/}	교휘	67	1	73	NULL	NULL	NULL	NULL	NULL	NULL	KSY3	List1	NULL	NULL	NULL	NULL	NULL	NULL	NULL	NULL	NULL	1	{/}	0	3	217615	0	{/}	367	217982
좌우반구com(CVF, UVF, BVF)_3	14	1	<?xml version="1.0"?>\n<Clock xmlns:dt="urn:schemas-microsoft-com:datatypes"><Description dt:dt="string">E-Prime Primary Realtime Clock</Description><StartTime><Timestamp dt:dt="int">0</Timestamp><DateUtc dt:dt="string">2020-10-09T03:57:10Z</DateUtc></StartTime><FrequencyChanges><FrequencyChange><Frequency dt:dt="r8">2699960000</Frequency><Timestamp dt:dt="r8">4.35997643216139E+15</Timestamp><Cur…	좌우반구com(CVF, UVF, BVF)_3-014-1	60.021	1.0.0.165	1	1048722017	Professional	2.0.10.242	2.0.10.356	10-09-2020	2020-10-09 오전 3:57:11	12:57:11	2.0.10.252	396		1	z	구조	NULL	NULL	NULL	NULL	NULL	NULL	68	1	132	KSY3	List3	NULL	NULL	NULL	NULL	NULL	NULL	NULL	NULL	NULL	0	z	0	3	1249640	0	{/}	334	1249974
좌우반구com(CVF, UVF, BVF)_3	14	1	<?xml version="1.0"?>\n<Clock xmlns:dt="urn:schemas-microsoft-com:datatypes"><Description dt:dt="string">E-Prime Primary Realtime Clock</Description><StartTime><Timestamp dt:dt="int">0</Timestamp><DateUtc dt:dt="string">2020-10-09T03:57:10Z</DateUtc></StartTime><FrequencyChanges><FrequencyChange><Frequency dt:dt="r8">2699960000</Frequency><Timestamp dt:dt="r8">4.35997643216139E+15</Timestamp><Cur…	좌우반구com(CVF, UVF, BVF)_3-014-1	60.021	1.0.0.165	1	1048722017	Professional	2.0.10.242	2.0.10.356	10-09-2020	2020-10-09 오전 3:57:11	12:57:11	2.0.10.252	231		2	{/}	국득	NULL	NULL	NULL	39	1	99	NULL	NULL	NULL	KSY	List2	0		0	0	794632	183		0	0	1	{/}	0	3	794815	0	{/}	493	795308
좌우반구com(CVF, UVF, BVF)_3	14	1	<?xml version="1.0"?>\n<Clock xmlns:dt="urn:schemas-microsoft-com:datatypes"><Description dt:dt="string">E-Prime Primary Realtime Clock</Description><StartTime><Timestamp dt:dt="int">0</Timestamp><DateUtc dt:dt="string">2020-10-09T03:57:10Z</DateUtc></StartTime><FrequencyChanges><FrequencyChange><Frequency dt:dt="r8">2699960000</Frequency><Timestamp dt:dt="r8">4.35997643216139E+15</Timestamp><Cur…	좌우반구com(CVF, UVF, BVF)_3-014-1	60.021	1.0.0.165	1	1048722017	Professional	2.0.10.242	2.0.10.356	10-09-2020	2020-10-09 오전 3:57:11	12:57:11	2.0.10.252	178		2	{/}	국반	NULL	NULL	NULL	56	1	46	NULL	NULL	NULL	KSY3	List2	NULL	NULL	NULL	NULL	NULL	NULL	NULL	NULL	NULL	1	{/}	1	3	652847	0	{/}	347	653194
좌우반구com(CVF, UVF, BVF)_3	14	1	<?xml version="1.0"?>\n<Clock xmlns:dt="urn:schemas-microsoft-com:datatypes"><Description dt:dt="string">E-Prime Primary Realtime Clock</Description><StartTime><Timestamp dt:dt="int">0</Timestamp><DateUtc dt:dt="string">2020-10-09T03:57:10Z</DateUtc></StartTime><FrequencyChanges><FrequencyChange><Frequency dt:dt="r8">2699960000</Frequency><Timestamp dt:dt="r8">4.35997643216139E+15</Timestamp><Cur…	좌우반구com(CVF, UVF, BVF)_3-014-1	60.021	1.0.0.165	1	1048722017	Professional	2.0.10.242	2.0.10.356	10-09-2020	2020-10-09 오전 3:57:11	12:57:11	2.0.10.252	104		1	z	군청	101	1	104	NULL	NULL	NULL	NULL	NULL	NULL	KSY3	List1	NULL	NULL	NULL	NULL	NULL	NULL	NULL	NULL	NULL	0	z	0	3	298687	0	{/}	671	299358
좌우반구com(CVF, UVF, BVF)_3	14	1	<?xml version="1.0"?>\n<Clock xmlns:dt="urn:schemas-microsoft-com:datatypes"><Description dt:dt="string">E-Prime Primary Realtime Clock</Description><StartTime><Timestamp dt:dt="int">0</Timestamp><DateUtc dt:dt="string">2020-10-09T03:57:10Z</DateUtc></StartTime><FrequencyChanges><FrequencyChange><Frequency dt:dt="r8">2699960000</Frequency><Timestamp dt:dt="r8">4.35997643216139E+15</Timestamp><Cur…	좌우반구com(CVF, UVF, BVF)_3-014-1	60.021	1.0.0.165	1	1048722017	Professional	2.0.10.242	2.0.10.356	10-09-2020	2020-10-09 오전 3:57:11	12:57:11	2.0.10.252	132		1	z	궤도	22	1	132	NULL	NULL	NULL	NULL	NULL	NULL	KSY3	List1	NULL	NULL	NULL	NULL	NULL	NULL	NULL	NULL	NULL	0	z	0	3	375710	0	{/}	408	376118
좌우반구com(CVF, UVF, BVF)_3	14	1	<?xml version="1.0"?>\n<Clock xmlns:dt="urn:schemas-microsoft-com:datatypes"><Description dt:dt="string">E-Prime Primary Realtime Clock</Description><StartTime><Timestamp dt:dt="int">0</Timestamp><DateUtc dt:dt="string">2020-10-09T03:57:10Z</DateUtc></StartTime><FrequencyChanges><FrequencyChange><Frequency dt:dt="r8">2699960000</Frequency><Timestamp dt:dt="r8">4.35997643216139E+15</Timestamp><Cur…	좌우반구com(CVF, UVF, BVF)_3-014-1	60.021	1.0.0.165	1	1048722017	Professional	2.0.10.242	2.0.10.356	10-09-2020	2020-10-09 오전 3:57:11	12:57:11	2.0.10.252	209		2	{/}	궤희	NULL	NULL	NULL	35	1	77	NULL	NULL	NULL	KSY	List2	0		1	-1	737451	184		0	0	1	{/}	0	4	737635	0	{/}	347	737982
좌우반구com(CVF, UVF, BVF)_3	14	1	<?xml version="1.0"?>\n<Clock xmlns:dt="urn:schemas-microsoft-com:datatypes"><Description dt:dt="string">E-Prime Primary Realtime Clock</Description><StartTime><Timestamp dt:dt="int">0</Timestamp><DateUtc dt:dt="string">2020-10-09T03:57:10Z</DateUtc></StartTime><FrequencyChanges><FrequencyChange><Frequency dt:dt="r8">2699960000</Frequency><Timestamp dt:dt="r8">4.35997643216139E+15</Timestamp><Cur…	좌우반구com(CVF, UVF, BVF)_3-014-1	60.021	1.0.0.165	1	1048722017	Professional	2.0.10.242	2.0.10.356	10-09-2020	2020-10-09 오전 3:57:11	12:57:11	2.0.10.252	15		1	z	그림	40	1	15	NULL	NULL	NULL	NULL	NULL	NULL	KSY3	List1	NULL	NULL	NULL	NULL	NULL	NULL	NULL	NULL	NULL	0	z	0	3	62319	0	{/}	448	62767
좌우반구com(CVF, UVF, BVF)_3	14	1	<?xml version="1.0"?>\n<Clock xmlns:dt="urn:schemas-microsoft-com:datatypes"><Description dt:dt="string">E-Prime Primary Realtime Clock</Description><StartTime><Timestamp dt:dt="int">0</Timestamp><DateUtc dt:dt="string">2020-10-09T03:57:10Z</DateUtc></StartTime><FrequencyChanges><FrequencyChange><Frequency dt:dt="r8">2699960000</Frequency><Timestamp dt:dt="r8">4.35997643216139E+15</Timestamp><Cur…	좌우반구com(CVF, UVF, BVF)_3-014-1	60.021	1.0.0.165	1	1048722017	Professional	2.0.10.242	2.0.10.356	10-09-2020	2020-10-09 오전 3:57:11	12:57:11	2.0.10.252	92		2	{/}	그법	56	1	92	NULL	NULL	NULL	NULL	NULL	NULL	KSY4	List1	NULL	NULL	NULL	NULL	NULL	NULL	NULL	NULL	NULL	1	{/}	0	3	267131	0	{/}	483	267614
좌우반구com(CVF, UVF, BVF)_3	14	1	<?xml version="1.0"?>\n<Clock xmlns:dt="urn:schemas-microsoft-com:datatypes"><Description dt:dt="string">E-Prime Primary Realtime Clock</Description><StartTime><Timestamp dt:dt="int">0</Timestamp><DateUtc dt:dt="string">2020-10-09T03:57:10Z</DateUtc></StartTime><FrequencyChanges><FrequencyChange><Frequency dt:dt="r8">2699960000</Frequency><Timestamp dt:dt="r8">4.35997643216139E+15</Timestamp><Cur…	좌우반구com(CVF, UVF, BVF)_3-014-1	60.021	1.0.0.165	1	1048722017	Professional	2.0.10.242	2.0.10.356	10-09-2020	2020-10-09 오전 3:57:11	12:57:11	2.0.10.252	166		2	{/}	그소	NULL	NULL	NULL	89	1	34	NULL	NULL	NULL	KSY	List2	0		0	-1	620342	183		0	0	1	{/}	0	3	620525	0	{/}	358	620883
좌우반구com(CVF, UVF, BVF)_3	14	1	<?xml version="1.0"?>\n<Clock xmlns:dt="urn:schemas-microsoft-com:datatypes"><Description dt:dt="string">E-Prime Primary Realtime Clock</Description><StartTime><Timestamp dt:dt="int">0</Timestamp><DateUtc dt:dt="string">2020-10-09T03:57:10Z</DateUtc></StartTime><FrequencyChanges><FrequencyChange><Frequency dt:dt="r8">2699960000</Frequency><Timestamp dt:dt="r8">4.35997643216139E+15</Timestamp><Cur…	좌우반구com(CVF, UVF, BVF)_3-014-1	60.021	1.0.0.165	1	1048722017	Professional	2.0.10.242	2.0.10.356	10-09-2020	2020-10-09 오전 3:57:11	12:57:11	2.0.10.252	74		2	{/}	그종	27	1	74	NULL	NULL	NULL	NULL	NULL	NULL	KSY4	List1	NULL	NULL	NULL	NULL	NULL	NULL	NULL	NULL	NULL	1	{/}	0	3	220181	0	{/}	433	220614
좌우반구com(CVF, UVF, BVF)_3	14	1	<?xml version="1.0"?>\n<Clock xmlns:dt="urn:schemas-microsoft-com:datatypes"><Description dt:dt="string">E-Prime Primary Realtime Clock</Description><StartTime><Timestamp dt:dt="int">0</Timestamp><DateUtc dt:dt="string">2020-10-09T03:57:10Z</DateUtc></StartTime><FrequencyChanges><FrequencyChange><Frequency dt:dt="r8">2699960000</Frequency><Timestamp dt:dt="r8">4.35997643216139E+15</Timestamp><Cur…	좌우반구com(CVF, UVF, BVF)_3-014-1	60.021	1.0.0.165	1	1048722017	Professional	2.0.10.242	2.0.10.356	10-09-2020	2020-10-09 오전 3:57:11	12:57:11	2.0.10.252	299		1	z	급여	NULL	NULL	NULL	NULL	NULL	NULL	57	1	35	KSY3	List3	NULL	NULL	NULL	NULL	NULL	NULL	NULL	NULL	NULL	0	z	1	3	993612	0	{/}	373	993985
좌우반구com(CVF, UVF, BVF)_3	14	1	<?xml version="1.0"?>\n<Clock xmlns:dt="urn:schemas-microsoft-com:datatypes"><Description dt:dt="string">E-Prime Primary Realtime Clock</Description><StartTime><Timestamp dt:dt="int">0</Timestamp><DateUtc dt:dt="string">2020-10-09T03:57:10Z</DateUtc></StartTime><FrequencyChanges><FrequencyChange><Frequency dt:dt="r8">2699960000</Frequency><Timestamp dt:dt="r8">4.35997643216139E+15</Timestamp><Cur…	좌우반구com(CVF, UVF, BVF)_3-014-1	60.021	1.0.0.165	1	1048722017	Professional	2.0.10.242	2.0.10.356	10-09-2020	2020-10-09 오전 3:57:11	12:57:11	2.0.10.252	321		1	z	기록	NULL	NULL	NULL	NULL	NULL	NULL	7	1	57	KSY3	List3	NULL	NULL	NULL	NULL	NULL	NULL	NULL	NULL	NULL	1	z	1	3	1051292	0	z	371	1051663
좌우반구com(CVF, UVF, BVF)_3	14	1	<?xml version="1.0"?>\n<Clock xmlns:dt="urn:schemas-microsoft-com:datatypes"><Description dt:dt="string">E-Prime Primary Realtime Clock</Description><StartTime><Timestamp dt:dt="int">0</Timestamp><DateUtc dt:dt="string">2020-10-09T03:57:10Z</DateUtc></StartTime><FrequencyChanges><FrequencyChange><Frequency dt:dt="r8">2699960000</Frequency><Timestamp dt:dt="r8">4.35997643216139E+15</Timestamp><Cur…	좌우반구com(CVF, UVF, BVF)_3-014-1	60.021	1.0.0.165	1	1048722017	Professional	2.0.10.242	2.0.10.356	10-09-2020	2020-10-09 오전 3:57:11	12:57:11	2.0.10.252	100		1	z	기름	94	1	100	NULL	NULL	NULL	NULL	NULL	NULL	KSY3	List1	NULL	NULL	NULL	NULL	NULL	NULL	NULL	NULL	NULL	1	z	1	3	288157	0	z	439	288596
좌우반구com(CVF, UVF, BVF)_3	14	1	<?xml version="1.0"?>\n<Clock xmlns:dt="urn:schemas-microsoft-com:datatypes"><Description dt:dt="string">E-Prime Primary Realtime Clock</Description><StartTime><Timestamp dt:dt="int">0</Timestamp><DateUtc dt:dt="string">2020-10-09T03:57:10Z</DateUtc></StartTime><FrequencyChanges><FrequencyChange><Frequency dt:dt="r8">2699960000</Frequency><Timestamp dt:dt="r8">4.35997643216139E+15</Timestamp><Cur…	좌우반구com(CVF, UVF, BVF)_3-014-1	60.021	1.0.0.165	1	1048722017	Professional	2.0.10.242	2.0.10.356	10-09-2020	2020-10-09 오전 3:57:11	12:57:11	2.0.10.252	26		1	z	기술	7	1	26	NULL	NULL	NULL	NULL	NULL	NULL	KSY3	List1	NULL	NULL	NULL	NULL	NULL	NULL	NULL	NULL	NULL	0	z	0	3	92592	0	{/}	457	93049
좌우반구com(CVF, UVF, BVF)_3	14	1	<?xml version="1.0"?>\n<Clock xmlns:dt="urn:schemas-microsoft-com:datatypes"><Description dt:dt="string">E-Prime Primary Realtime Clock</Description><StartTime><Timestamp dt:dt="int">0</Timestamp><DateUtc dt:dt="string">2020-10-09T03:57:10Z</DateUtc></StartTime><FrequencyChanges><FrequencyChange><Frequency dt:dt="r8">2699960000</Frequency><Timestamp dt:dt="r8">4.35997643216139E+15</Timestamp><Cur…	좌우반구com(CVF, UVF, BVF)_3-014-1	60.021	1.0.0.165	1	1048722017	Professional	2.0.10.242	2.0.10.356	10-09-2020	2020-10-09 오전 3:57:11	12:57:11	2.0.10.252	283		1	z	기운	NULL	NULL	NULL	NULL	NULL	NULL	53	1	19	KSY3	List3	NULL	NULL	NULL	NULL	NULL	NULL	NULL	NULL	NULL	0	z	0	4	950461	0	{/}	387	950848
좌우반구com(CVF, UVF, BVF)_3	14	1	<?xml version="1.0"?>\n<Clock xmlns:dt="urn:schemas-microsoft-com:datatypes"><Description dt:dt="string">E-Prime Primary Realtime Clock</Description><StartTime><Timestamp dt:dt="int">0</Timestamp><DateUtc dt:dt="string">2020-10-09T03:57:10Z</DateUtc></StartTime><FrequencyChanges><FrequencyChange><Frequency dt:dt="r8">2699960000</Frequency><Timestamp dt:dt="r8">4.35997643216139E+15</Timestamp><Cur…	좌우반구com(CVF, UVF, BVF)_3-014-1	60.021	1.0.0.165	1	1048722017	Professional	2.0.10.242	2.0.10.356	10-09-2020	2020-10-09 오전 3:57:11	12:57:11	2.0.10.252	77		1	z	기준	12	1	77	NULL	NULL	NULL	NULL	NULL	NULL	KSY3	List1	NULL	NULL	NULL	NULL	NULL	NULL	NULL	NULL	NULL	0	z	0	4	228012	0	{/}	386	228398
좌우반구com(CVF, UVF, BVF)_3	14	1	<?xml version="1.0"?>\n<Clock xmlns:dt="urn:schemas-microsoft-com:datatypes"><Description dt:dt="string">E-Prime Primary Realtime Clock</Description><StartTime><Timestamp dt:dt="int">0</Timestamp><DateUtc dt:dt="string">2020-10-09T03:57:10Z</DateUtc></StartTime><FrequencyChanges><FrequencyChange><Frequency dt:dt="r8">2699960000</Frequency><Timestamp dt:dt="r8">4.35997643216139E+15</Timestamp><Cur…	좌우반구com(CVF, UVF, BVF)_3-014-1	60.021	1.0.0.165	1	1048722017	Professional	2.0.10.242	2.0.10.356	10-09-2020	2020-10-09 오전 3:57:11	12:57:11	2.0.10.252	188		1	z	기차	NULL	NULL	NULL	113	1	56	NULL	NULL	NULL	KSY3	List2	NULL	NULL	NULL	NULL	NULL	NULL	NULL	NULL	NULL	1	z	0	3	679005	0	z	941	679946
좌우반구com(CVF, UVF, BVF)_3	14	1	<?xml version="1.0"?>\n<Clock xmlns:dt="urn:schemas-microsoft-com:datatypes"><Description dt:dt="string">E-Prime Primary Realtime Clock</Description><StartTime><Timestamp dt:dt="int">0</Timestamp><DateUtc dt:dt="string">2020-10-09T03:57:10Z</DateUtc></StartTime><FrequencyChanges><FrequencyChange><Frequency dt:dt="r8">2699960000</Frequency><Timestamp dt:dt="r8">4.35997643216139E+15</Timestamp><Cur…	좌우반구com(CVF, UVF, BVF)_3-014-1	60.021	1.0.0.165	1	1048722017	Professional	2.0.10.242	2.0.10.356	10-09-2020	2020-10-09 오전 3:57:11	12:57:11	2.0.10.252	269		1	z	기회	NULL	NULL	NULL	NULL	NULL	NULL	16	1	5	KSY3	List3	NULL	NULL	NULL	NULL	NULL	NULL	NULL	NULL	NULL	0	z	1	3	913823	0	{/}	505	914328
좌우반구com(CVF, UVF, BVF)_3	14	1	<?xml version="1.0"?>\n<Clock xmlns:dt="urn:schemas-microsoft-com:datatypes"><Description dt:dt="string">E-Prime Primary Realtime Clock</Description><StartTime><Timestamp dt:dt="int">0</Timestamp><DateUtc dt:dt="string">2020-10-09T03:57:10Z</DateUtc></StartTime><FrequencyChanges><FrequencyChange><Frequency dt:dt="r8">2699960000</Frequency><Timestamp dt:dt="r8">4.35997643216139E+15</Timestamp><Cur…	좌우반구com(CVF, UVF, BVF)_3-014-1	60.021	1.0.0.165	1	1048722017	Professional	2.0.10.242	2.0.10.356	10-09-2020	2020-10-09 오전 3:57:11	12:57:11	2.0.10.252	10		2	{/}	껍목	45	1	10	NULL	NULL	NULL	NULL	NULL	NULL	KSY4	List1	NULL	NULL	NULL	NULL	NULL	NULL	NULL	NULL	NULL	0	{/}	0	3	48274	0	z	998	49272
좌우반구com(CVF, UVF, BVF)_3	14	1	<?xml version="1.0"?>\n<Clock xmlns:dt="urn:schemas-microsoft-com:datatypes"><Description dt:dt="string">E-Prime Primary Realtime Clock</Description><StartTime><Timestamp dt:dt="int">0</Timestamp><DateUtc dt:dt="string">2020-10-09T03:57:10Z</DateUtc></StartTime><FrequencyChanges><FrequencyChange><Frequency dt:dt="r8">2699960000</Frequency><Timestamp dt:dt="r8">4.35997643216139E+15</Timestamp><Cur…	좌우반구com(CVF, UVF, BVF)_3-014-1	60.021	1.0.0.165	1	1048722017	Professional	2.0.10.242	2.0.10.356	10-09-2020	2020-10-09 오전 3:57:11	12:57:11	2.0.10.252	253		2	{/}	껍밀	NULL	NULL	NULL	1	1	121	NULL	NULL	NULL	KSY4	List2	NULL	NULL	NULL	NULL	NULL	NULL	NULL	NULL	NULL	1	{/}	0	4	854228	0	{/}	557	854785
좌우반구com(CVF, UVF, BVF)_3	14	1	<?xml version="1.0"?>\n<Clock xmlns:dt="urn:schemas-microsoft-com:datatypes"><Description dt:dt="string">E-Prime Primary Realtime Clock</Description><StartTime><Timestamp dt:dt="int">0</Timestamp><DateUtc dt:dt="string">2020-10-09T03:57:10Z</DateUtc></StartTime><FrequencyChanges><FrequencyChange><Frequency dt:dt="r8">2699960000</Frequency><Timestamp dt:dt="r8">4.35997643216139E+15</Timestamp><Cur…	좌우반구com(CVF, UVF, BVF)_3-014-1	60.021	1.0.0.165	1	1048722017	Professional	2.0.10.242	2.0.10.356	10-09-2020	2020-10-09 오전 3:57:11	12:57:11	2.0.10.252	387		1	z	껍질	NULL	NULL	NULL	NULL	NULL	NULL	3	1	123	KSY3	List3	NULL	NULL	NULL	NULL	NULL	NULL	NULL	NULL	NULL	0	z	1	3	1226198	0	{/}	330	1226528
좌우반구com(CVF, UVF, BVF)_3	14	1	<?xml version="1.0"?>\n<Clock xmlns:dt="urn:schemas-microsoft-com:datatypes"><Description dt:dt="string">E-Prime Primary Realtime Clock</Description><StartTime><Timestamp dt:dt="int">0</Timestamp><DateUtc dt:dt="string">2020-10-09T03:57:10Z</DateUtc></StartTime><FrequencyChanges><FrequencyChange><Frequency dt:dt="r8">2699960000</Frequency><Timestamp dt:dt="r8">4.35997643216139E+15</Timestamp><Cur…	좌우반구com(CVF, UVF, BVF)_3-014-1	60.021	1.0.0.165	1	1048722017	Professional	2.0.10.242	2.0.10.356	10-09-2020	2020-10-09 오전 3:57:11	12:57:11	2.0.10.252	190		2	{/}	껍퇴	NULL	NULL	NULL	129	1	58	NULL	NULL	NULL	KSY3	List2	NULL	NULL	NULL	NULL	NULL	NULL	NULL	NULL	NULL	1	{/}	0	3	685203	0	{/}	639	685842
좌우반구com(CVF, UVF, BVF)_3	14	1	<?xml version="1.0"?>\n<Clock xmlns:dt="urn:schemas-microsoft-com:datatypes"><Description dt:dt="string">E-Prime Primary Realtime Clock</Description><StartTime><Timestamp dt:dt="int">0</Timestamp><DateUtc dt:dt="string">2020-10-09T03:57:10Z</DateUtc></StartTime><FrequencyChanges><FrequencyChange><Frequency dt:dt="r8">2699960000</Frequency><Timestamp dt:dt="r8">4.35997643216139E+15</Timestamp><Cur…	좌우반구com(CVF, UVF, BVF)_3-014-1	60.021	1.0.0.165	1	1048722017	Professional	2.0.10.242	2.0.10.356	10-09-2020	2020-10-09 오전 3:57:11	12:57:11	2.0.10.252	55		2	{/}	나개	72	1	55	NULL	NULL	NULL	NULL	NULL	NULL	KSY2	List1	NULL	NULL	NULL	NULL	NULL	NULL	NULL	NULL	NULL	1	{/}	0	4	170232	0	{/}	479	170711
좌우반구com(CVF, UVF, BVF)_3	14	1	<?xml version="1.0"?>\n<Clock xmlns:dt="urn:schemas-microsoft-com:datatypes"><Description dt:dt="string">E-Prime Primary Realtime Clock</Description><StartTime><Timestamp dt:dt="int">0</Timestamp><DateUtc dt:dt="string">2020-10-09T03:57:10Z</DateUtc></StartTime><FrequencyChanges><FrequencyChange><Frequency dt:dt="r8">2699960000</Frequency><Timestamp dt:dt="r8">4.35997643216139E+15</Timestamp><Cur…	좌우반구com(CVF, UVF, BVF)_3-014-1	60.021	1.0.0.165	1	1048722017	Professional	2.0.10.242	2.0.10.356	10-09-2020	2020-10-09 오전 3:57:11	12:57:11	2.0.10.252	18		1	z	내일	108	1	18	NULL	NULL	NULL	NULL	NULL	NULL	KSY3	List1	NULL	NULL	NULL	NULL	NULL	NULL	NULL	NULL	NULL	1	z	1	3	70499	0	z	476	70975
좌우반구com(CVF, UVF, BVF)_3	14	1	<?xml version="1.0"?>\n<Clock xmlns:dt="urn:schemas-microsoft-com:datatypes"><Description dt:dt="string">E-Prime Primary Realtime Clock</Description><StartTime><Timestamp dt:dt="int">0</Timestamp><DateUtc dt:dt="string">2020-10-09T03:57:10Z</DateUtc></StartTime><FrequencyChanges><FrequencyChange><Frequency dt:dt="r8">2699960000</Frequency><Timestamp dt:dt="r8">4.35997643216139E+15</Timestamp><Cur…	좌우반구com(CVF, UVF, BVF)_3-014-1	60.021	1.0.0.165	1	1048722017	Professional	2.0.10.242	2.0.10.356	10-09-2020	2020-10-09 오전 3:57:11	12:57:11	2.0.10.252	213		2	{/}	내죽	NULL	NULL	NULL	7	1	81	NULL	NULL	NULL	KSY4	List2	NULL	NULL	NULL	NULL	NULL	NULL	NULL	NULL	NULL	1	{/}	0	3	748231	0	{/}	346	748577
좌우반구com(CVF, UVF, BVF)_3	14	1	<?xml version="1.0"?>\n<Clock xmlns:dt="urn:schemas-microsoft-com:datatypes"><Description dt:dt="string">E-Prime Primary Realtime Clock</Description><StartTime><Timestamp dt:dt="int">0</Timestamp><DateUtc dt:dt="string">2020-10-09T03:57:10Z</DateUtc></StartTime><FrequencyChanges><FrequencyChange><Frequency dt:dt="r8">2699960000</Frequency><Timestamp dt:dt="r8">4.35997643216139E+15</Timestamp><Cur…	좌우반구com(CVF, UVF, BVF)_3-014-1	60.021	1.0.0.165	1	1048722017	Professional	2.0.10.242	2.0.10.356	10-09-2020	2020-10-09 오전 3:57:11	12:57:11	2.0.10.252	246		2	{/}	내표	NULL	NULL	NULL	114	1	114	NULL	NULL	NULL	KSY3	List2	NULL	NULL	NULL	NULL	NULL	NULL	NULL	NULL	NULL	1	{/}	0	4	834035	0	{/}	446	834481
좌우반구com(CVF, UVF, BVF)_3	14	1	<?xml version="1.0"?>\n<Clock xmlns:dt="urn:schemas-microsoft-com:datatypes"><Description dt:dt="string">E-Prime Primary Realtime Clock</Description><StartTime><Timestamp dt:dt="int">0</Timestamp><DateUtc dt:dt="string">2020-10-09T03:57:10Z</DateUtc></StartTime><FrequencyChanges><FrequencyChange><Frequency dt:dt="r8">2699960000</Frequency><Timestamp dt:dt="r8">4.35997643216139E+15</Timestamp><Cur…	좌우반구com(CVF, UVF, BVF)_3-014-1	60.021	1.0.0.165	1	1048722017	Professional	2.0.10.242	2.0.10.356	10-09-2020	2020-10-09 오전 3:57:11	12:57:11	2.0.10.252	344		2	{/}	념속	NULL	NULL	NULL	NULL	NULL	NULL	110	1	80	KSY2	List3	NULL	NULL	NULL	NULL	NULL	NULL	NULL	NULL	NULL	1	{/}	0	4	1111122	0	{/}	452	1111574
좌우반구com(CVF, UVF, BVF)_3	14	1	<?xml version="1.0"?>\n<Clock xmlns:dt="urn:schemas-microsoft-com:datatypes"><Description dt:dt="string">E-Prime Primary Realtime Clock</Description><StartTime><Timestamp dt:dt="int">0</Timestamp><DateUtc dt:dt="string">2020-10-09T03:57:10Z</DateUtc></StartTime><FrequencyChanges><FrequencyChange><Frequency dt:dt="r8">2699960000</Frequency><Timestamp dt:dt="r8">4.35997643216139E+15</Timestamp><Cur…	좌우반구com(CVF, UVF, BVF)_3-014-1	60.021	1.0.0.165	1	1048722017	Professional	2.0.10.242	2.0.10.356	10-09-2020	2020-10-09 오전 3:57:11	12:57:11	2.0.10.252	23		2	{/}	념실	34	1	23	NULL	NULL	NULL	NULL	NULL	NULL	KSY2	List1	NULL	NULL	NULL	NULL	NULL	NULL	NULL	NULL	NULL	1	{/}	0	4	84495	0	{/}	400	84895
좌우반구com(CVF, UVF, BVF)_3	14	1	<?xml version="1.0"?>\n<Clock xmlns:dt="urn:schemas-microsoft-com:datatypes"><Description dt:dt="string">E-Prime Primary Realtime Clock</Description><StartTime><Timestamp dt:dt="int">0</Timestamp><DateUtc dt:dt="string">2020-10-09T03:57:10Z</DateUtc></StartTime><FrequencyChanges><FrequencyChange><Frequency dt:dt="r8">2699960000</Frequency><Timestamp dt:dt="r8">4.35997643216139E+15</Timestamp><Cur…	좌우반구com(CVF, UVF, BVF)_3-014-1	60.021	1.0.0.165	1	1048722017	Professional	2.0.10.242	2.0.10.356	10-09-2020	2020-10-09 오전 3:57:11	12:57:11	2.0.10.252	326		2	{/}	념효	NULL	NULL	NULL	NULL	NULL	NULL	36	1	62	KSY	List3	0		0	-1	1064038	183		0	0	1	{/}	1	3	1064221	0	{/}	274	1064495
좌우반구com(CVF, UVF, BVF)_3	14	1	<?xml version="1.0"?>\n<Clock xmlns:dt="urn:schemas-microsoft-com:datatypes"><Description dt:dt="string">E-Prime Primary Realtime Clock</Description><StartTime><Timestamp dt:dt="int">0</Timestamp><DateUtc dt:dt="string">2020-10-09T03:57:10Z</DateUtc></StartTime><FrequencyChanges><FrequencyChange><Frequency dt:dt="r8">2699960000</Frequency><Timestamp dt:dt="r8">4.35997643216139E+15</Timestamp><Cur…	좌우반구com(CVF, UVF, BVF)_3-014-1	60.021	1.0.0.165	1	1048722017	Professional	2.0.10.242	2.0.10.356	10-09-2020	2020-10-09 오전 3:57:11	12:57:11	2.0.10.252	198		1	z	노조	NULL	NULL	NULL	44	1	66	NULL	NULL	NULL	KSY3	List2	NULL	NULL	NULL	NULL	NULL	NULL	NULL	NULL	NULL	0	z	0	4	708112	0	{/}	541	708653
좌우반구com(CVF, UVF, BVF)_3	14	1	<?xml version="1.0"?>\n<Clock xmlns:dt="urn:schemas-microsoft-com:datatypes"><Description dt:dt="string">E-Prime Primary Realtime Clock</Description><StartTime><Timestamp dt:dt="int">0</Timestamp><DateUtc dt:dt="string">2020-10-09T03:57:10Z</DateUtc></StartTime><FrequencyChanges><FrequencyChange><Frequency dt:dt="r8">2699960000</Frequency><Timestamp dt:dt="r8">4.35997643216139E+15</Timestamp><Cur…	좌우반구com(CVF, UVF, BVF)_3-014-1	60.021	1.0.0.165	1	1048722017	Professional	2.0.10.242	2.0.10.356	10-09-2020	2020-10-09 오전 3:57:11	12:57:11	2.0.10.252	301		1	z	논란	NULL	NULL	NULL	NULL	NULL	NULL	22	1	37	KSY3	List3	NULL	NULL	NULL	NULL	NULL	NULL	NULL	NULL	NULL	0	z	1	3	998677	0	{/}	354	999031
좌우반구com(CVF, UVF, BVF)_3	14	1	<?xml version="1.0"?>\n<Clock xmlns:dt="urn:schemas-microsoft-com:datatypes"><Description dt:dt="string">E-Prime Primary Realtime Clock</Description><StartTime><Timestamp dt:dt="int">0</Timestamp><DateUtc dt:dt="string">2020-10-09T03:57:10Z</DateUtc></StartTime><FrequencyChanges><FrequencyChange><Frequency dt:dt="r8">2699960000</Frequency><Timestamp dt:dt="r8">4.35997643216139E+15</Timestamp><Cur…	좌우반구com(CVF, UVF, BVF)_3-014-1	60.021	1.0.0.165	1	1048722017	Professional	2.0.10.242	2.0.10.356	10-09-2020	2020-10-09 오전 3:57:11	12:57:11	2.0.10.252	174		2	{/}	논무	NULL	NULL	NULL	23	1	42	NULL	NULL	NULL	KSY	List2	0		0	-1	642051	183		0	0	1	{/}	1	3	642234	0	{/}	432	642666
좌우반구com(CVF, UVF, BVF)_3	14	1	<?xml version="1.0"?>\n<Clock xmlns:dt="urn:schemas-microsoft-com:datatypes"><Description dt:dt="string">E-Prime Primary Realtime Clock</Description><StartTime><Timestamp dt:dt="int">0</Timestamp><DateUtc dt:dt="string">2020-10-09T03:57:10Z</DateUtc></StartTime><FrequencyChanges><FrequencyChange><Frequency dt:dt="r8">2699960000</Frequency><Timestamp dt:dt="r8">4.35997643216139E+15</Timestamp><Cur…	좌우반구com(CVF, UVF, BVF)_3-014-1	60.021	1.0.0.165	1	1048722017	Professional	2.0.10.242	2.0.10.356	10-09-2020	2020-10-09 오전 3:57:11	12:57:11	2.0.10.252	322		1	z	느낌	NULL	NULL	NULL	NULL	NULL	NULL	39	1	58	KSY3	List3	NULL	NULL	NULL	NULL	NULL	NULL	NULL	NULL	NULL	1	z	0	3	1053875	0	z	388	1054263
좌우반구com(CVF, UVF, BVF)_3	14	1	<?xml version="1.0"?>\n<Clock xmlns:dt="urn:schemas-microsoft-com:datatypes"><Description dt:dt="string">E-Prime Primary Realtime Clock</Description><StartTime><Timestamp dt:dt="int">0</Timestamp><DateUtc dt:dt="string">2020-10-09T03:57:10Z</DateUtc></StartTime><FrequencyChanges><FrequencyChange><Frequency dt:dt="r8">2699960000</Frequency><Timestamp dt:dt="r8">4.35997643216139E+15</Timestamp><Cur…	좌우반구com(CVF, UVF, BVF)_3-014-1	60.021	1.0.0.165	1	1048722017	Professional	2.0.10.242	2.0.10.356	10-09-2020	2020-10-09 오전 3:57:11	12:57:11	2.0.10.252	187		2	{/}	느속	NULL	NULL	NULL	105	1	55	NULL	NULL	NULL	KSY2	List2	NULL	NULL	NULL	NULL	NULL	NULL	NULL	NULL	NULL	1	{/}	0	3	676189	0	{/}	621	676810
좌우반구com(CVF, UVF, BVF)_3	14	1	<?xml version="1.0"?>\n<Clock xmlns:dt="urn:schemas-microsoft-com:datatypes"><Description dt:dt="string">E-Prime Primary Realtime Clock</Description><StartTime><Timestamp dt:dt="int">0</Timestamp><DateUtc dt:dt="string">2020-10-09T03:57:10Z</DateUtc></StartTime><FrequencyChanges><FrequencyChange><Frequency dt:dt="r8">2699960000</Frequency><Timestamp dt:dt="r8">4.35997643216139E+15</Timestamp><Cur…	좌우반구com(CVF, UVF, BVF)_3-014-1	60.021	1.0.0.165	1	1048722017	Professional	2.0.10.242	2.0.10.356	10-09-2020	2020-10-09 오전 3:57:11	12:57:11	2.0.10.252	334		2	{/}	느스	NULL	NULL	NULL	NULL	NULL	NULL	42	1	70	KSY4	List3	NULL	NULL	NULL	NULL	NULL	NULL	NULL	NULL	NULL	1	{/}	0	3	1085064	0	{/}	343	1085407
좌우반구com(CVF, UVF, BVF)_3	14	1	<?xml version="1.0"?>\n<Clock xmlns:dt="urn:schemas-microsoft-com:datatypes"><Description dt:dt="string">E-Prime Primary Realtime Clock</Description><StartTime><Timestamp dt:dt="int">0</Timestamp><DateUtc dt:dt="string">2020-10-09T03:57:10Z</DateUtc></StartTime><FrequencyChanges><FrequencyChange><Frequency dt:dt="r8">2699960000</Frequency><Timestamp dt:dt="r8">4.35997643216139E+15</Timestamp><Cur…	좌우반구com(CVF, UVF, BVF)_3-014-1	60.021	1.0.0.165	1	1048722017	Professional	2.0.10.242	2.0.10.356	10-09-2020	2020-10-09 오전 3:57:11	12:57:11	2.0.10.252	115		2	{/}	느체	69	1	115	NULL	NULL	NULL	NULL	NULL	NULL	KSY3	List1	NULL	NULL	NULL	NULL	NULL	NULL	NULL	NULL	NULL	0	{/}	0	3	328210	0		0	0
좌우반구com(CVF, UVF, BVF)_3	14	1	<?xml version="1.0"?>\n<Clock xmlns:dt="urn:schemas-microsoft-com:datatypes"><Description dt:dt="string">E-Prime Primary Realtime Clock</Description><StartTime><Timestamp dt:dt="int">0</Timestamp><DateUtc dt:dt="string">2020-10-09T03:57:10Z</DateUtc></StartTime><FrequencyChanges><FrequencyChange><Frequency dt:dt="r8">2699960000</Frequency><Timestamp dt:dt="r8">4.35997643216139E+15</Timestamp><Cur…	좌우반구com(CVF, UVF, BVF)_3-014-1	60.021	1.0.0.165	1	1048722017	Professional	2.0.10.242	2.0.10.356	10-09-2020	2020-10-09 오전 3:57:11	12:57:11	2.0.10.252	251		2	{/}	님우	NULL	NULL	NULL	3	1	119	NULL	NULL	NULL	KSY3	List2	NULL	NULL	NULL	NULL	NULL	NULL	NULL	NULL	NULL	1	{/}	0	4	848763	0	{/}	552	849315
좌우반구com(CVF, UVF, BVF)_3	14	1	<?xml version="1.0"?>\n<Clock xmlns:dt="urn:schemas-microsoft-com:datatypes"><Description dt:dt="string">E-Prime Primary Realtime Clock</Description><StartTime><Timestamp dt:dt="int">0</Timestamp><DateUtc dt:dt="string">2020-10-09T03:57:10Z</DateUtc></StartTime><FrequencyChanges><FrequencyChange><Frequency dt:dt="r8">2699960000</Frequency><Timestamp dt:dt="r8">4.35997643216139E+15</Timestamp><Cur…	좌우반구com(CVF, UVF, BVF)_3-014-1	60.021	1.0.0.165	1	1048722017	Professional	2.0.10.242	2.0.10.356	10-09-2020	2020-10-09 오전 3:57:11	12:57:11	2.0.10.252	268		2	{/}	단률	NULL	NULL	NULL	NULL	NULL	NULL	61	1	4	KSY	List3	0		0	-1	911091	183		0	0	1	{/}	1	3	911274	0	{/}	342	911616
좌우반구com(CVF, UVF, BVF)_3	14	1	<?xml version="1.0"?>\n<Clock xmlns:dt="urn:schemas-microsoft-com:datatypes"><Description dt:dt="string">E-Prime Primary Realtime Clock</Description><StartTime><Timestamp dt:dt="int">0</Timestamp><DateUtc dt:dt="string">2020-10-09T03:57:10Z</DateUtc></StartTime><FrequencyChanges><FrequencyChange><Frequency dt:dt="r8">2699960000</Frequency><Timestamp dt:dt="r8">4.35997643216139E+15</Timestamp><Cur…	좌우반구com(CVF, UVF, BVF)_3-014-1	60.021	1.0.0.165	1	1048722017	Professional	2.0.10.242	2.0.10.356	10-09-2020	2020-10-09 오전 3:57:11	12:57:11	2.0.10.252	105		1	z	단어	28	1	105	NULL	NULL	NULL	NULL	NULL	NULL	KSY3	List1	NULL	NULL	NULL	NULL	NULL	NULL	NULL	NULL	NULL	1	z	0	4	301553	0	z	483	302036
좌우반구com(CVF, UVF, BVF)_3	14	1	<?xml version="1.0"?>\n<Clock xmlns:dt="urn:schemas-microsoft-com:datatypes"><Description dt:dt="string">E-Prime Primary Realtime Clock</Description><StartTime><Timestamp dt:dt="int">0</Timestamp><DateUtc dt:dt="string">2020-10-09T03:57:10Z</DateUtc></StartTime><FrequencyChanges><FrequencyChange><Frequency dt:dt="r8">2699960000</Frequency><Timestamp dt:dt="r8">4.35997643216139E+15</Timestamp><Cur…	좌우반구com(CVF, UVF, BVF)_3-014-1	60.021	1.0.0.165	1	1048722017	Professional	2.0.10.242	2.0.10.356	10-09-2020	2020-10-09 오전 3:57:11	12:57:11	2.0.10.252	72		1	z	단위	107	1	72	NULL	NULL	NULL	NULL	NULL	NULL	KSY3	List1	NULL	NULL	NULL	NULL	NULL	NULL	NULL	NULL	NULL	1	z	0	3	214966	0	z	438	215404
좌우반구com(CVF, UVF, BVF)_3	14	1	<?xml version="1.0"?>\n<Clock xmlns:dt="urn:schemas-microsoft-com:datatypes"><Description dt:dt="string">E-Prime Primary Realtime Clock</Description><StartTime><Timestamp dt:dt="int">0</Timestamp><DateUtc dt:dt="string">2020-10-09T03:57:10Z</DateUtc></StartTime><FrequencyChanges><FrequencyChange><Frequency dt:dt="r8">2699960000</Frequency><Timestamp dt:dt="r8">4.35997643216139E+15</Timestamp><Cur…	좌우반구com(CVF, UVF, BVF)_3-014-1	60.021	1.0.0.165	1	1048722017	Professional	2.0.10.242	2.0.10.356	10-09-2020	2020-10-09 오전 3:57:11	12:57:11	2.0.10.252	194		1	z	담화	NULL	NULL	NULL	131	1	62	NULL	NULL	NULL	KSY3	List2	NULL	NULL	NULL	NULL	NULL	NULL	NULL	NULL	NULL	1	z	1	3	696815	0	z	767	697582
좌우반구com(CVF, UVF, BVF)_3	14	1	<?xml version="1.0"?>\n<Clock xmlns:dt="urn:schemas-microsoft-com:datatypes"><Description dt:dt="string">E-Prime Primary Realtime Clock</Description><StartTime><Timestamp dt:dt="int">0</Timestamp><DateUtc dt:dt="string">2020-10-09T03:57:10Z</DateUtc></StartTime><FrequencyChanges><FrequencyChange><Frequency dt:dt="r8">2699960000</Frequency><Timestamp dt:dt="r8">4.35997643216139E+15</Timestamp><Cur…	좌우반구com(CVF, UVF, BVF)_3-014-1	60.021	1.0.0.165	1	1048722017	Professional	2.0.10.242	2.0.10.356	10-09-2020	2020-10-09 오전 3:57:11	12:57:11	2.0.10.252	233		1	z	대문	NULL	NULL	NULL	122	1	101	NULL	NULL	NULL	KSY3	List2	NULL	NULL	NULL	NULL	NULL	NULL	NULL	NULL	NULL	0	z	1	3	800096	0	{/}	345	800441
좌우반구com(CVF, UVF, BVF)_3	14	1	<?xml version="1.0"?>\n<Clock xmlns:dt="urn:schemas-microsoft-com:datatypes"><Description dt:dt="string">E-Prime Primary Realtime Clock</Description><StartTime><Timestamp dt:dt="int">0</Timestamp><DateUtc dt:dt="string">2020-10-09T03:57:10Z</DateUtc></StartTime><FrequencyChanges><FrequencyChange><Frequency dt:dt="r8">2699960000</Frequency><Timestamp dt:dt="r8">4.35997643216139E+15</Timestamp><Cur…	좌우반구com(CVF, UVF, BVF)_3-014-1	60.021	1.0.0.165	1	1048722017	Professional	2.0.10.242	2.0.10.356	10-09-2020	2020-10-09 오전 3:57:11	12:57:11	2.0.10.252	33		1	z	대중	85	1	33	NULL	NULL	NULL	NULL	NULL	NULL	KSY3	List1	NULL	NULL	NULL	NULL	NULL	NULL	NULL	NULL	NULL	0	z	1	3	111185	0	{/}	366	111551
좌우반구com(CVF, UVF, BVF)_3	14	1	<?xml version="1.0"?>\n<Clock xmlns:dt="urn:schemas-microsoft-com:datatypes"><Description dt:dt="string">E-Prime Primary Realtime Clock</Description><StartTime><Timestamp dt:dt="int">0</Timestamp><DateUtc dt:dt="string">2020-10-09T03:57:10Z</DateUtc></StartTime><FrequencyChanges><FrequencyChange><Frequency dt:dt="r8">2699960000</Frequency><Timestamp dt:dt="r8">4.35997643216139E+15</Timestamp><Cur…	좌우반구com(CVF, UVF, BVF)_3-014-1	60.021	1.0.0.165	1	1048722017	Professional	2.0.10.242	2.0.10.356	10-09-2020	2020-10-09 오전 3:57:11	12:57:11	2.0.10.252	134		1	z	도박	NULL	NULL	NULL	126	1	2	NULL	NULL	NULL	KSY3	List2	NULL	NULL	NULL	NULL	NULL	NULL	NULL	NULL	NULL	1	z	0	4	534439	0	z	421	534860
좌우반구com(CVF, UVF, BVF)_3	14	1	<?xml version="1.0"?>\n<Clock xmlns:dt="urn:schemas-microsoft-com:datatypes"><Description dt:dt="string">E-Prime Primary Realtime Clock</Description><StartTime><Timestamp dt:dt="int">0</Timestamp><DateUtc dt:dt="string">2020-10-09T03:57:10Z</DateUtc></StartTime><FrequencyChanges><FrequencyChange><Frequency dt:dt="r8">2699960000</Frequency><Timestamp dt:dt="r8">4.35997643216139E+15</Timestamp><Cur…	좌우반구com(CVF, UVF, BVF)_3-014-1	60.021	1.0.0.165	1	1048722017	Professional	2.0.10.242	2.0.10.356	10-09-2020	2020-10-09 오전 3:57:11	12:57:11	2.0.10.252	280		2	{/}	도휘	NULL	NULL	NULL	NULL	NULL	NULL	41	1	16	KSY2	List3	NULL	NULL	NULL	NULL	NULL	NULL	NULL	NULL	NULL	1	{/}	0	4	942797	0	{/}	411	943208
좌우반구com(CVF, UVF, BVF)_3	14	1	<?xml version="1.0"?>\n<Clock xmlns:dt="urn:schemas-microsoft-com:datatypes"><Description dt:dt="string">E-Prime Primary Realtime Clock</Description><StartTime><Timestamp dt:dt="int">0</Timestamp><DateUtc dt:dt="string">2020-10-09T03:57:10Z</DateUtc></StartTime><FrequencyChanges><FrequencyChange><Frequency dt:dt="r8">2699960000</Frequency><Timestamp dt:dt="r8">4.35997643216139E+15</Timestamp><Cur…	좌우반구com(CVF, UVF, BVF)_3-014-1	60.021	1.0.0.165	1	1048722017	Professional	2.0.10.242	2.0.10.356	10-09-2020	2020-10-09 오전 3:57:11	12:57:11	2.0.10.252	340		1	z	동의	NULL	NULL	NULL	NULL	NULL	NULL	15	1	76	KSY3	List3	NULL	NULL	NULL	NULL	NULL	NULL	NULL	NULL	NULL	0	z	0	4	1100709	0	{/}	369	1101078
좌우반구com(CVF, UVF, BVF)_3	14	1	<?xml version="1.0"?>\n<Clock xmlns:dt="urn:schemas-microsoft-com:datatypes"><Description dt:dt="string">E-Prime Primary Realtime Clock</Description><StartTime><Timestamp dt:dt="int">0</Timestamp><DateUtc dt:dt="string">2020-10-09T03:57:10Z</DateUtc></StartTime><FrequencyChanges><FrequencyChange><Frequency dt:dt="r8">2699960000</Frequency><Timestamp dt:dt="r8">4.35997643216139E+15</Timestamp><Cur…	좌우반구com(CVF, UVF, BVF)_3-014-1	60.021	1.0.0.165	1	1048722017	Professional	2.0.10.242	2.0.10.356	10-09-2020	2020-10-09 오전 3:57:11	12:57:11	2.0.10.252	111		2	{/}	득관	124	1	111	NULL	NULL	NULL	NULL	NULL	NULL	KSY4	List1	NULL	NULL	NULL	NULL	NULL	NULL	NULL	NULL	NULL	1	{/}	0	3	317397	0	{/}	499	317896
좌우반구com(CVF, UVF, BVF)_3	14	1	<?xml version="1.0"?>\n<Clock xmlns:dt="urn:schemas-microsoft-com:datatypes"><Description dt:dt="string">E-Prime Primary Realtime Clock</Description><StartTime><Timestamp dt:dt="int">0</Timestamp><DateUtc dt:dt="string">2020-10-09T03:57:10Z</DateUtc></StartTime><FrequencyChanges><FrequencyChange><Frequency dt:dt="r8">2699960000</Frequency><Timestamp dt:dt="r8">4.35997643216139E+15</Timestamp><Cur…	좌우반구com(CVF, UVF, BVF)_3-014-1	60.021	1.0.0.165	1	1048722017	Professional	2.0.10.242	2.0.10.356	10-09-2020	2020-10-09 오전 3:57:11	12:57:11	2.0.10.252	288		2	{/}	득동	NULL	NULL	NULL	NULL	NULL	NULL	123	1	24	KSY	List3	0		0	-1	963456	184		0	0	1	{/}	0	4	963640	0	{/}	497	964137
좌우반구com(CVF, UVF, BVF)_3	14	1	<?xml version="1.0"?>\n<Clock xmlns:dt="urn:schemas-microsoft-com:datatypes"><Description dt:dt="string">E-Prime Primary Realtime Clock</Description><StartTime><Timestamp dt:dt="int">0</Timestamp><DateUtc dt:dt="string">2020-10-09T03:57:10Z</DateUtc></StartTime><FrequencyChanges><FrequencyChange><Frequency dt:dt="r8">2699960000</Frequency><Timestamp dt:dt="r8">4.35997643216139E+15</Timestamp><Cur…	좌우반구com(CVF, UVF, BVF)_3-014-1	60.021	1.0.0.165	1	1048722017	Professional	2.0.10.242	2.0.10.356	10-09-2020	2020-10-09 오전 3:57:11	12:57:11	2.0.10.252	151		2	{/}	득생	NULL	NULL	NULL	61	1	19	NULL	NULL	NULL	KSY	List2	0		0	-1	579856	183		0	0	1	{/}	0	3	580039	0	{/}	324	580363
좌우반구com(CVF, UVF, BVF)_3	14	1	<?xml version="1.0"?>\n<Clock xmlns:dt="urn:schemas-microsoft-com:datatypes"><Description dt:dt="string">E-Prime Primary Realtime Clock</Description><StartTime><Timestamp dt:dt="int">0</Timestamp><DateUtc dt:dt="string">2020-10-09T03:57:10Z</DateUtc></StartTime><FrequencyChanges><FrequencyChange><Frequency dt:dt="r8">2699960000</Frequency><Timestamp dt:dt="r8">4.35997643216139E+15</Timestamp><Cur…	좌우반구com(CVF, UVF, BVF)_3-014-1	60.021	1.0.0.165	1	1048722017	Professional	2.0.10.242	2.0.10.356	10-09-2020	2020-10-09 오전 3:57:11	12:57:11	2.0.10.252	282		2	{/}	득외	NULL	NULL	NULL	NULL	NULL	NULL	63	1	18	KSY	List3	0		0	-1	947745	183		0	0	1	{/}	0	3	947928	0	{/}	336	948264
좌우반구com(CVF, UVF, BVF)_3	14	1	<?xml version="1.0"?>\n<Clock xmlns:dt="urn:schemas-microsoft-com:datatypes"><Description dt:dt="string">E-Prime Primary Realtime Clock</Description><StartTime><Timestamp dt:dt="int">0</Timestamp><DateUtc dt:dt="string">2020-10-09T03:57:10Z</DateUtc></StartTime><FrequencyChanges><FrequencyChange><Frequency dt:dt="r8">2699960000</Frequency><Timestamp dt:dt="r8">4.35997643216139E+15</Timestamp><Cur…	좌우반구com(CVF, UVF, BVF)_3-014-1	60.021	1.0.0.165	1	1048722017	Professional	2.0.10.242	2.0.10.356	10-09-2020	2020-10-09 오전 3:57:11	12:57:11	2.0.10.252	158		2	{/}	란공	NULL	NULL	NULL	60	1	26	NULL	NULL	NULL	KSY4	List2	NULL	NULL	NULL	NULL	NULL	NULL	NULL	NULL	NULL	1	{/}	1	3	598816	0	{/}	531	599347
좌우반구com(CVF, UVF, BVF)_3	14	1	<?xml version="1.0"?>\n<Clock xmlns:dt="urn:schemas-microsoft-com:datatypes"><Description dt:dt="string">E-Prime Primary Realtime Clock</Description><StartTime><Timestamp dt:dt="int">0</Timestamp><DateUtc dt:dt="string">2020-10-09T03:57:10Z</DateUtc></StartTime><FrequencyChanges><FrequencyChange><Frequency dt:dt="r8">2699960000</Frequency><Timestamp dt:dt="r8">4.35997643216139E+15</Timestamp><Cur…	좌우반구com(CVF, UVF, BVF)_3-014-1	60.021	1.0.0.165	1	1048722017	Professional	2.0.10.242	2.0.10.356	10-09-2020	2020-10-09 오전 3:57:11	12:57:11	2.0.10.252	136		2	{/}	량필	NULL	NULL	NULL	22	1	4	NULL	NULL	NULL	KSY2	List2	NULL	NULL	NULL	NULL	NULL	NULL	NULL	NULL	NULL	1	{/}	0	4	539737	0	{/}	586	540323
좌우반구com(CVF, UVF, BVF)_3	14	1	<?xml version="1.0"?>\n<Clock xmlns:dt="urn:schemas-microsoft-com:datatypes"><Description dt:dt="string">E-Prime Primary Realtime Clock</Description><StartTime><Timestamp dt:dt="int">0</Timestamp><DateUtc dt:dt="string">2020-10-09T03:57:10Z</DateUtc></StartTime><FrequencyChanges><FrequencyChange><Frequency dt:dt="r8">2699960000</Frequency><Timestamp dt:dt="r8">4.35997643216139E+15</Timestamp><Cur…	좌우반구com(CVF, UVF, BVF)_3-014-1	60.021	1.0.0.165	1	1048722017	Professional	2.0.10.242	2.0.10.356	10-09-2020	2020-10-09 오전 3:57:11	12:57:11	2.0.10.252	175		2	{/}	려제	NULL	NULL	NULL	85	1	43	NULL	NULL	NULL	KSY	List2	0		0	0	644684	183		0	0	1	{/}	0	3	644867	0	{/}	465	645332
좌우반구com(CVF, UVF, BVF)_3	14	1	<?xml version="1.0"?>\n<Clock xmlns:dt="urn:schemas-microsoft-com:datatypes"><Description dt:dt="string">E-Prime Primary Realtime Clock</Description><StartTime><Timestamp dt:dt="int">0</Timestamp><DateUtc dt:dt="string">2020-10-09T03:57:10Z</DateUtc></StartTime><FrequencyChanges><FrequencyChange><Frequency dt:dt="r8">2699960000</Frequency><Timestamp dt:dt="r8">4.35997643216139E+15</Timestamp><Cur…	좌우반구com(CVF, UVF, BVF)_3-014-1	60.021	1.0.0.165	1	1048722017	Professional	2.0.10.242	2.0.10.356	10-09-2020	2020-10-09 오전 3:57:11	12:57:11	2.0.10.252	50		2	{/}	려최	6	1	50	NULL	NULL	NULL	NULL	NULL	NULL	KSY3	List1	NULL	NULL	NULL	NULL	NULL	NULL	NULL	NULL	NULL	1	{/}	0	4	156470	0	{/}	521	156991
좌우반구com(CVF, UVF, BVF)_3	14	1	<?xml version="1.0"?>\n<Clock xmlns:dt="urn:schemas-microsoft-com:datatypes"><Description dt:dt="string">E-Prime Primary Realtime Clock</Description><StartTime><Timestamp dt:dt="int">0</Timestamp><DateUtc dt:dt="string">2020-10-09T03:57:10Z</DateUtc></StartTime><FrequencyChanges><FrequencyChange><Frequency dt:dt="r8">2699960000</Frequency><Timestamp dt:dt="r8">4.35997643216139E+15</Timestamp><Cur…	좌우반구com(CVF, UVF, BVF)_3-014-1	60.021	1.0.0.165	1	1048722017	Professional	2.0.10.242	2.0.10.356	10-09-2020	2020-10-09 오전 3:57:11	12:57:11	2.0.10.252	346		2	{/}	려희	NULL	NULL	NULL	NULL	NULL	NULL	131	1	82	KSY3	List3	NULL	NULL	NULL	NULL	NULL	NULL	NULL	NULL	NULL	1	{/}	1	3	1116436	0	{/}	346	1116782
좌우반구com(CVF, UVF, BVF)_3	14	1	<?xml version="1.0"?>\n<Clock xmlns:dt="urn:schemas-microsoft-com:datatypes"><Description dt:dt="string">E-Prime Primary Realtime Clock</Description><StartTime><Timestamp dt:dt="int">0</Timestamp><DateUtc dt:dt="string">2020-10-09T03:57:10Z</DateUtc></StartTime><FrequencyChanges><FrequencyChange><Frequency dt:dt="r8">2699960000</Frequency><Timestamp dt:dt="r8">4.35997643216139E+15</Timestamp><Cur…	좌우반구com(CVF, UVF, BVF)_3-014-1	60.021	1.0.0.165	1	1048722017	Professional	2.0.10.242	2.0.10.356	10-09-2020	2020-10-09 오전 3:57:11	12:57:11	2.0.10.252	279		2	{/}	력름	NULL	NULL	NULL	NULL	NULL	NULL	107	1	15	KSY2	List3	NULL	NULL	NULL	NULL	NULL	NULL	NULL	NULL	NULL	1	{/}	0	4	940198	0	{/}	402	940600
좌우반구com(CVF, UVF, BVF)_3	14	1	<?xml version="1.0"?>\n<Clock xmlns:dt="urn:schemas-microsoft-com:datatypes"><Description dt:dt="string">E-Prime Primary Realtime Clock</Description><StartTime><Timestamp dt:dt="int">0</Timestamp><DateUtc dt:dt="string">2020-10-09T03:57:10Z</DateUtc></StartTime><FrequencyChanges><FrequencyChange><Frequency dt:dt="r8">2699960000</Frequency><Timestamp dt:dt="r8">4.35997643216139E+15</Timestamp><Cur…	좌우반구com(CVF, UVF, BVF)_3-014-1	60.021	1.0.0.165	1	1048722017	Professional	2.0.10.242	2.0.10.356	10-09-2020	2020-10-09 오전 3:57:11	12:57:11	2.0.10.252	195		2	{/}	례부	NULL	NULL	NULL	26	1	63	NULL	NULL	NULL	KSY3	List2	NULL	NULL	NULL	NULL	NULL	NULL	NULL	NULL	NULL	1	{/}	0	3	699781	0	{/}	539	700320
좌우반구com(CVF, UVF, BVF)_3	14	1	<?xml version="1.0"?>\n<Clock xmlns:dt="urn:schemas-microsoft-com:datatypes"><Description dt:dt="string">E-Prime Primary Realtime Clock</Description><StartTime><Timestamp dt:dt="int">0</Timestamp><DateUtc dt:dt="string">2020-10-09T03:57:10Z</DateUtc></StartTime><FrequencyChanges><FrequencyChange><Frequency dt:dt="r8">2699960000</Frequency><Timestamp dt:dt="r8">4.35997643216139E+15</Timestamp><Cur…	좌우반구com(CVF, UVF, BVF)_3-014-1	60.021	1.0.0.165	1	1048722017	Professional	2.0.10.242	2.0.10.356	10-09-2020	2020-10-09 오전 3:57:11	12:57:11	2.0.10.252	58		2	{/}	록어	11	1	58	NULL	NULL	NULL	NULL	NULL	NULL	KSY4	List1	NULL	NULL	NULL	NULL	NULL	NULL	NULL	NULL	NULL	1	{/}	1	3	178145	0	{/}	326	178471
좌우반구com(CVF, UVF, BVF)_3	14	1	<?xml version="1.0"?>\n<Clock xmlns:dt="urn:schemas-microsoft-com:datatypes"><Description dt:dt="string">E-Prime Primary Realtime Clock</Description><StartTime><Timestamp dt:dt="int">0</Timestamp><DateUtc dt:dt="string">2020-10-09T03:57:10Z</DateUtc></StartTime><FrequencyChanges><FrequencyChange><Frequency dt:dt="r8">2699960000</Frequency><Timestamp dt:dt="r8">4.35997643216139E+15</Timestamp><Cur…	좌우반구com(CVF, UVF, BVF)_3-014-1	60.021	1.0.0.165	1	1048722017	Professional	2.0.10.242	2.0.10.356	10-09-2020	2020-10-09 오전 3:57:11	12:57:11	2.0.10.252	362		2	{/}	류궤	NULL	NULL	NULL	NULL	NULL	NULL	132	1	98	KSY4	List3	NULL	NULL	NULL	NULL	NULL	NULL	NULL	NULL	NULL	1	{/}	0	3	1159838	0	{/}	600	1160438
좌우반구com(CVF, UVF, BVF)_3	14	1	<?xml version="1.0"?>\n<Clock xmlns:dt="urn:schemas-microsoft-com:datatypes"><Description dt:dt="string">E-Prime Primary Realtime Clock</Description><StartTime><Timestamp dt:dt="int">0</Timestamp><DateUtc dt:dt="string">2020-10-09T03:57:10Z</DateUtc></StartTime><FrequencyChanges><FrequencyChange><Frequency dt:dt="r8">2699960000</Frequency><Timestamp dt:dt="r8">4.35997643216139E+15</Timestamp><Cur…	좌우반구com(CVF, UVF, BVF)_3-014-1	60.021	1.0.0.165	1	1048722017	Professional	2.0.10.242	2.0.10.356	10-09-2020	2020-10-09 오전 3:57:11	12:57:11	2.0.10.252	118		2	{/}	류란	23	1	118	NULL	NULL	NULL	NULL	NULL	NULL	KSY2	List1	NULL	NULL	NULL	NULL	NULL	NULL	NULL	NULL	NULL	1	{/}	1	3	337873	0	{/}	468	338341
좌우반구com(CVF, UVF, BVF)_3	14	1	<?xml version="1.0"?>\n<Clock xmlns:dt="urn:schemas-microsoft-com:datatypes"><Description dt:dt="string">E-Prime Primary Realtime Clock</Description><StartTime><Timestamp dt:dt="int">0</Timestamp><DateUtc dt:dt="string">2020-10-09T03:57:10Z</DateUtc></StartTime><FrequencyChanges><FrequencyChange><Frequency dt:dt="r8">2699960000</Frequency><Timestamp dt:dt="r8">4.35997643216139E+15</Timestamp><Cur…	좌우반구com(CVF, UVF, BVF)_3-014-1	60.021	1.0.0.165	1	1048722017	Professional	2.0.10.242	2.0.10.356	10-09-2020	2020-10-09 오전 3:57:11	12:57:11	2.0.10.252	318		2	{/}	류포	NULL	NULL	NULL	NULL	NULL	NULL	117	1	54	KSY3	List3	NULL	NULL	NULL	NULL	NULL	NULL	NULL	NULL	NULL	1	{/}	1	3	1043478	0	{/}	385	1043863
좌우반구com(CVF, UVF, BVF)_3	14	1	<?xml version="1.0"?>\n<Clock xmlns:dt="urn:schemas-microsoft-com:datatypes"><Description dt:dt="string">E-Prime Primary Realtime Clock</Description><StartTime><Timestamp dt:dt="int">0</Timestamp><DateUtc dt:dt="string">2020-10-09T03:57:10Z</DateUtc></StartTime><FrequencyChanges><FrequencyChange><Frequency dt:dt="r8">2699960000</Frequency><Timestamp dt:dt="r8">4.35997643216139E+15</Timestamp><Cur…	좌우반구com(CVF, UVF, BVF)_3-014-1	60.021	1.0.0.165	1	1048722017	Professional	2.0.10.242	2.0.10.356	10-09-2020	2020-10-09 오전 3:57:11	12:57:11	2.0.10.252	357		2	{/}	률법	NULL	NULL	NULL	NULL	NULL	NULL	129	1	93	KSY3	List3	NULL	NULL	NULL	NULL	NULL	NULL	NULL	NULL	NULL	0	{/}	0	3	1145093	0		0	0
좌우반구com(CVF, UVF, BVF)_3	14	1	<?xml version="1.0"?>\n<Clock xmlns:dt="urn:schemas-microsoft-com:datatypes"><Description dt:dt="string">E-Prime Primary Realtime Clock</Description><StartTime><Timestamp dt:dt="int">0</Timestamp><DateUtc dt:dt="string">2020-10-09T03:57:10Z</DateUtc></StartTime><FrequencyChanges><FrequencyChange><Frequency dt:dt="r8">2699960000</Frequency><Timestamp dt:dt="r8">4.35997643216139E+15</Timestamp><Cur…	좌우반구com(CVF, UVF, BVF)_3-014-1	60.021	1.0.0.165	1	1048722017	Professional	2.0.10.242	2.0.10.356	10-09-2020	2020-10-09 오전 3:57:11	12:57:11	2.0.10.252	358		2	{/}	률법	NULL	NULL	NULL	NULL	NULL	NULL	59	1	94	KSY2	List3	NULL	NULL	NULL	NULL	NULL	NULL	NULL	NULL	NULL	0	{/}	0	4	1149292	0	z	466	1149758
좌우반구com(CVF, UVF, BVF)_3	14	1	<?xml version="1.0"?>\n<Clock xmlns:dt="urn:schemas-microsoft-com:datatypes"><Description dt:dt="string">E-Prime Primary Realtime Clock</Description><StartTime><Timestamp dt:dt="int">0</Timestamp><DateUtc dt:dt="string">2020-10-09T03:57:10Z</DateUtc></StartTime><FrequencyChanges><FrequencyChange><Frequency dt:dt="r8">2699960000</Frequency><Timestamp dt:dt="r8">4.35997643216139E+15</Timestamp><Cur…	좌우반구com(CVF, UVF, BVF)_3-014-1	60.021	1.0.0.165	1	1048722017	Professional	2.0.10.242	2.0.10.356	10-09-2020	2020-10-09 오전 3:57:11	12:57:11	2.0.10.252	276		2	{/}	률시	NULL	NULL	NULL	NULL	NULL	NULL	54	1	12	KSY3	List3	NULL	NULL	NULL	NULL	NULL	NULL	NULL	NULL	NULL	1	{/}	0	4	932484	0	{/}	333	932817
좌우반구com(CVF, UVF, BVF)_3	14	1	<?xml version="1.0"?>\n<Clock xmlns:dt="urn:schemas-microsoft-com:datatypes"><Description dt:dt="string">E-Prime Primary Realtime Clock</Description><StartTime><Timestamp dt:dt="int">0</Timestamp><DateUtc dt:dt="string">2020-10-09T03:57:10Z</DateUtc></StartTime><FrequencyChanges><FrequencyChange><Frequency dt:dt="r8">2699960000</Frequency><Timestamp dt:dt="r8">4.35997643216139E+15</Timestamp><Cur…	좌우반구com(CVF, UVF, BVF)_3-014-1	60.021	1.0.0.165	1	1048722017	Professional	2.0.10.242	2.0.10.356	10-09-2020	2020-10-09 오전 3:57:11	12:57:11	2.0.10.252	384		2	{/}	률훈	NULL	NULL	NULL	NULL	NULL	NULL	45	1	120	KSY	List3	0		0	-1	1218018	183		0	0	1	{/}	0	3	1218201	0	{/}	316	1218517
좌우반구com(CVF, UVF, BVF)_3	14	1	<?xml version="1.0"?>\n<Clock xmlns:dt="urn:schemas-microsoft-com:datatypes"><Description dt:dt="string">E-Prime Primary Realtime Clock</Description><StartTime><Timestamp dt:dt="int">0</Timestamp><DateUtc dt:dt="string">2020-10-09T03:57:10Z</DateUtc></StartTime><FrequencyChanges><FrequencyChange><Frequency dt:dt="r8">2699960000</Frequency><Timestamp dt:dt="r8">4.35997643216139E+15</Timestamp><Cur…	좌우반구com(CVF, UVF, BVF)_3-014-1	60.021	1.0.0.165	1	1048722017	Professional	2.0.10.242	2.0.10.356	10-09-2020	2020-10-09 오전 3:57:11	12:57:11	2.0.10.252	157		2	{/}	름결	NULL	NULL	NULL	90	1	25	NULL	NULL	NULL	KSY4	List2	NULL	NULL	NULL	NULL	NULL	NULL	NULL	NULL	NULL	0	{/}	0	3	596117	0	z	502	596619
좌우반구com(CVF, UVF, BVF)_3	14	1	<?xml version="1.0"?>\n<Clock xmlns:dt="urn:schemas-microsoft-com:datatypes"><Description dt:dt="string">E-Prime Primary Realtime Clock</Description><StartTime><Timestamp dt:dt="int">0</Timestamp><DateUtc dt:dt="string">2020-10-09T03:57:10Z</DateUtc></StartTime><FrequencyChanges><FrequencyChange><Frequency dt:dt="r8">2699960000</Frequency><Timestamp dt:dt="r8">4.35997643216139E+15</Timestamp><Cur…	좌우반구com(CVF, UVF, BVF)_3-014-1	60.021	1.0.0.165	1	1048722017	Professional	2.0.10.242	2.0.10.356	10-09-2020	2020-10-09 오전 3:57:11	12:57:11	2.0.10.252	378		2	{/}	름무	NULL	NULL	NULL	NULL	NULL	NULL	106	1	114	KSY4	List3	NULL	NULL	NULL	NULL	NULL	NULL	NULL	NULL	NULL	1	{/}	0	3	1202740	0	{/}	396	1203136
좌우반구com(CVF, UVF, BVF)_3	14	1	<?xml version="1.0"?>\n<Clock xmlns:dt="urn:schemas-microsoft-com:datatypes"><Description dt:dt="string">E-Prime Primary Realtime Clock</Description><StartTime><Timestamp dt:dt="int">0</Timestamp><DateUtc dt:dt="string">2020-10-09T03:57:10Z</DateUtc></StartTime><FrequencyChanges><FrequencyChange><Frequency dt:dt="r8">2699960000</Frequency><Timestamp dt:dt="r8">4.35997643216139E+15</Timestamp><Cur…	좌우반구com(CVF, UVF, BVF)_3-014-1	60.021	1.0.0.165	1	1048722017	Professional	2.0.10.242	2.0.10.356	10-09-2020	2020-10-09 오전 3:57:11	12:57:11	2.0.10.252	152		2	{/}	리열	NULL	NULL	NULL	104	1	20	NULL	NULL	NULL	KSY2	List2	NULL	NULL	NULL	NULL	NULL	NULL	NULL	NULL	NULL	0	{/}	0	3	582572	0	z	367	582939
좌우반구com(CVF, UVF, BVF)_3	14	1	<?xml version="1.0"?>\n<Clock xmlns:dt="urn:schemas-microsoft-com:datatypes"><Description dt:dt="string">E-Prime Primary Realtime Clock</Description><StartTime><Timestamp dt:dt="int">0</Timestamp><DateUtc dt:dt="string">2020-10-09T03:57:10Z</DateUtc></StartTime><FrequencyChanges><FrequencyChange><Frequency dt:dt="r8">2699960000</Frequency><Timestamp dt:dt="r8">4.35997643216139E+15</Timestamp><Cur…	좌우반구com(CVF, UVF, BVF)_3-014-1	60.021	1.0.0.165	1	1048722017	Professional	2.0.10.242	2.0.10.356	10-09-2020	2020-10-09 오전 3:57:11	12:57:11	2.0.10.252	201		2	{/}	림밀	NULL	NULL	NULL	21	1	69	NULL	NULL	NULL	KSY3	List2	NULL	NULL	NULL	NULL	NULL	NULL	NULL	NULL	NULL	1	{/}	0	3	716292	0	{/}	430	716722
좌우반구com(CVF, UVF, BVF)_3	14	1	<?xml version="1.0"?>\n<Clock xmlns:dt="urn:schemas-microsoft-com:datatypes"><Description dt:dt="string">E-Prime Primary Realtime Clock</Description><StartTime><Timestamp dt:dt="int">0</Timestamp><DateUtc dt:dt="string">2020-10-09T03:57:10Z</DateUtc></StartTime><FrequencyChanges><FrequencyChange><Frequency dt:dt="r8">2699960000</Frequency><Timestamp dt:dt="r8">4.35997643216139E+15</Timestamp><Cur…	좌우반구com(CVF, UVF, BVF)_3-014-1	60.021	1.0.0.165	1	1048722017	Professional	2.0.10.242	2.0.10.356	10-09-2020	2020-10-09 오전 3:57:11	12:57:11	2.0.10.252	35		2	{/}	마요	13	1	35	NULL	NULL	NULL	NULL	NULL	NULL	KSY3	List1	NULL	NULL	NULL	NULL	NULL	NULL	NULL	NULL	NULL	1	{/}	0	3	116400	0	{/}	327	116727
좌우반구com(CVF, UVF, BVF)_3	14	1	<?xml version="1.0"?>\n<Clock xmlns:dt="urn:schemas-microsoft-com:datatypes"><Description dt:dt="string">E-Prime Primary Realtime Clock</Description><StartTime><Timestamp dt:dt="int">0</Timestamp><DateUtc dt:dt="string">2020-10-09T03:57:10Z</DateUtc></StartTime><FrequencyChanges><FrequencyChange><Frequency dt:dt="r8">2699960000</Frequency><Timestamp dt:dt="r8">4.35997643216139E+15</Timestamp><Cur…	좌우반구com(CVF, UVF, BVF)_3-014-1	60.021	1.0.0.165	1	1048722017	Professional	2.0.10.242	2.0.10.356	10-09-2020	2020-10-09 오전 3:57:11	12:57:11	2.0.10.252	179		2	{/}	망습	NULL	NULL	NULL	51	1	47	NULL	NULL	NULL	KSY	List2	0		0	-1	655213	184		0	0	1	{/}	0	4	655397	0	{/}	318	655715
좌우반구com(CVF, UVF, BVF)_3	14	1	<?xml version="1.0"?>\n<Clock xmlns:dt="urn:schemas-microsoft-com:datatypes"><Description dt:dt="string">E-Prime Primary Realtime Clock</Description><StartTime><Timestamp dt:dt="int">0</Timestamp><DateUtc dt:dt="string">2020-10-09T03:57:10Z</DateUtc></StartTime><FrequencyChanges><FrequencyChange><Frequency dt:dt="r8">2699960000</Frequency><Timestamp dt:dt="r8">4.35997643216139E+15</Timestamp><Cur…	좌우반구com(CVF, UVF, BVF)_3-014-1	60.021	1.0.0.165	1	1048722017	Professional	2.0.10.242	2.0.10.356	10-09-2020	2020-10-09 오전 3:57:11	12:57:11	2.0.10.252	343		1	z	망신	NULL	NULL	NULL	NULL	NULL	NULL	69	1	79	KSY3	List3	NULL	NULL	NULL	NULL	NULL	NULL	NULL	NULL	NULL	0	z	0	3	1108439	0	{/}	479	1108918
좌우반구com(CVF, UVF, BVF)_3	14	1	<?xml version="1.0"?>\n<Clock xmlns:dt="urn:schemas-microsoft-com:datatypes"><Description dt:dt="string">E-Prime Primary Realtime Clock</Description><StartTime><Timestamp dt:dt="int">0</Timestamp><DateUtc dt:dt="string">2020-10-09T03:57:10Z</DateUtc></StartTime><FrequencyChanges><FrequencyChange><Frequency dt:dt="r8">2699960000</Frequency><Timestamp dt:dt="r8">4.35997643216139E+15</Timestamp><Cur…	좌우반구com(CVF, UVF, BVF)_3-014-1	60.021	1.0.0.165	1	1048722017	Professional	2.0.10.242	2.0.10.356	10-09-2020	2020-10-09 오전 3:57:11	12:57:11	2.0.10.252	300		1	z	매력	NULL	NULL	NULL	NULL	NULL	NULL	124	1	36	KSY3	List3	NULL	NULL	NULL	NULL	NULL	NULL	NULL	NULL	NULL	0	z	0	3	996195	0	{/}	276	996471
좌우반구com(CVF, UVF, BVF)_3	14	1	<?xml version="1.0"?>\n<Clock xmlns:dt="urn:schemas-microsoft-com:datatypes"><Description dt:dt="string">E-Prime Primary Realtime Clock</Description><StartTime><Timestamp dt:dt="int">0</Timestamp><DateUtc dt:dt="string">2020-10-09T03:57:10Z</DateUtc></StartTime><FrequencyChanges><FrequencyChange><Frequency dt:dt="r8">2699960000</Frequency><Timestamp dt:dt="r8">4.35997643216139E+15</Timestamp><Cur…	좌우반구com(CVF, UVF, BVF)_3-014-1	60.021	1.0.0.165	1	1048722017	Professional	2.0.10.242	2.0.10.356	10-09-2020	2020-10-09 오전 3:57:11	12:57:11	2.0.10.252	102		2	{/}	매소	68	1	102	NULL	NULL	NULL	NULL	NULL	NULL	KSY	List1	0		0	-1	293339	183		0	0	1	{/}	0	3	293522	0	{/}	428	293950
좌우반구com(CVF, UVF, BVF)_3	14	1	<?xml version="1.0"?>\n<Clock xmlns:dt="urn:schemas-microsoft-com:datatypes"><Description dt:dt="string">E-Prime Primary Realtime Clock</Description><StartTime><Timestamp dt:dt="int">0</Timestamp><DateUtc dt:dt="string">2020-10-09T03:57:10Z</DateUtc></StartTime><FrequencyChanges><FrequencyChange><Frequency dt:dt="r8">2699960000</Frequency><Timestamp dt:dt="r8">4.35997643216139E+15</Timestamp><Cur…	좌우반구com(CVF, UVF, BVF)_3-014-1	60.021	1.0.0.165	1	1048722017	Professional	2.0.10.242	2.0.10.356	10-09-2020	2020-10-09 오전 3:57:11	12:57:11	2.0.10.252	278		1	z	모습	NULL	NULL	NULL	NULL	NULL	NULL	34	1	14	KSY3	List3	NULL	NULL	NULL	NULL	NULL	NULL	NULL	NULL	NULL	0	z	0	3	937632	0	{/}	369	938001
좌우반구com(CVF, UVF, BVF)_3	14	1	<?xml version="1.0"?>\n<Clock xmlns:dt="urn:schemas-microsoft-com:datatypes"><Description dt:dt="string">E-Prime Primary Realtime Clock</Description><StartTime><Timestamp dt:dt="int">0</Timestamp><DateUtc dt:dt="string">2020-10-09T03:57:10Z</DateUtc></StartTime><FrequencyChanges><FrequencyChange><Frequency dt:dt="r8">2699960000</Frequency><Timestamp dt:dt="r8">4.35997643216139E+15</Timestamp><Cur…	좌우반구com(CVF, UVF, BVF)_3-014-1	60.021	1.0.0.165	1	1048722017	Professional	2.0.10.242	2.0.10.356	10-09-2020	2020-10-09 오전 3:57:11	12:57:11	2.0.10.252	242		1	z	모형	NULL	NULL	NULL	111	1	110	NULL	NULL	NULL	KSY4	List2	NULL	NULL	NULL	NULL	NULL	NULL	NULL	NULL	NULL	1	z	1	3	823438	0	z	477	823915
좌우반구com(CVF, UVF, BVF)_3	14	1	<?xml version="1.0"?>\n<Clock xmlns:dt="urn:schemas-microsoft-com:datatypes"><Description dt:dt="string">E-Prime Primary Realtime Clock</Description><StartTime><Timestamp dt:dt="int">0</Timestamp><DateUtc dt:dt="string">2020-10-09T03:57:10Z</DateUtc></StartTime><FrequencyChanges><FrequencyChange><Frequency dt:dt="r8">2699960000</Frequency><Timestamp dt:dt="r8">4.35997643216139E+15</Timestamp><Cur…	좌우반구com(CVF, UVF, BVF)_3-014-1	60.021	1.0.0.165	1	1048722017	Professional	2.0.10.242	2.0.10.356	10-09-2020	2020-10-09 오전 3:57:11	12:57:11	2.0.10.252	212		2	{/}	목력	NULL	NULL	NULL	55	1	80	NULL	NULL	NULL	KSY4	List2	NULL	NULL	NULL	NULL	NULL	NULL	NULL	NULL	NULL	0	{/}	0	4	745449	0	z	579	746028
좌우반구com(CVF, UVF, BVF)_3	14	1	<?xml version="1.0"?>\n<Clock xmlns:dt="urn:schemas-microsoft-com:datatypes"><Description dt:dt="string">E-Prime Primary Realtime Clock</Description><StartTime><Timestamp dt:dt="int">0</Timestamp><DateUtc dt:dt="string">2020-10-09T03:57:10Z</DateUtc></StartTime><FrequencyChanges><FrequencyChange><Frequency dt:dt="r8">2699960000</Frequency><Timestamp dt:dt="r8">4.35997643216139E+15</Timestamp><Cur…	좌우반구com(CVF, UVF, BVF)_3-014-1	60.021	1.0.0.165	1	1048722017	Professional	2.0.10.242	2.0.10.356	10-09-2020	2020-10-09 오전 3:57:11	12:57:11	2.0.10.252	254		1	z	목록	NULL	NULL	NULL	33	1	122	NULL	NULL	NULL	KSY4	List2	NULL	NULL	NULL	NULL	NULL	NULL	NULL	NULL	NULL	0	z	0	3	856993	0	{/}	407	857400
좌우반구com(CVF, UVF, BVF)_3	14	1	<?xml version="1.0"?>\n<Clock xmlns:dt="urn:schemas-microsoft-com:datatypes"><Description dt:dt="string">E-Prime Primary Realtime Clock</Description><StartTime><Timestamp dt:dt="int">0</Timestamp><DateUtc dt:dt="string">2020-10-09T03:57:10Z</DateUtc></StartTime><FrequencyChanges><FrequencyChange><Frequency dt:dt="r8">2699960000</Frequency><Timestamp dt:dt="r8">4.35997643216139E+15</Timestamp><Cur…	좌우반구com(CVF, UVF, BVF)_3-014-1	60.021	1.0.0.165	1	1048722017	Professional	2.0.10.242	2.0.10.356	10-09-2020	2020-10-09 오전 3:57:11	12:57:11	2.0.10.252	332		1	z	목적	NULL	NULL	NULL	NULL	NULL	NULL	8	1	68	KSY4	List3	NULL	NULL	NULL	NULL	NULL	NULL	NULL	NULL	NULL	0	z	0	4	1079633	0	{/}	549	1080182
좌우반구com(CVF, UVF, BVF)_3	14	1	<?xml version="1.0"?>\n<Clock xmlns:dt="urn:schemas-microsoft-com:datatypes"><Description dt:dt="string">E-Prime Primary Realtime Clock</Description><StartTime><Timestamp dt:dt="int">0</Timestamp><DateUtc dt:dt="string">2020-10-09T03:57:10Z</DateUtc></StartTime><FrequencyChanges><FrequencyChange><Frequency dt:dt="r8">2699960000</Frequency><Timestamp dt:dt="r8">4.35997643216139E+15</Timestamp><Cur…	좌우반구com(CVF, UVF, BVF)_3-014-1	60.021	1.0.0.165	1	1048722017	Professional	2.0.10.242	2.0.10.356	10-09-2020	2020-10-09 오전 3:57:11	12:57:11	2.0.10.252	184		2	{/}	목퇴	NULL	NULL	NULL	86	1	52	NULL	NULL	NULL	KSY3	List2	NULL	NULL	NULL	NULL	NULL	NULL	NULL	NULL	NULL	1	{/}	1	3	668275	0	{/}	367	668642
좌우반구com(CVF, UVF, BVF)_3	14	1	<?xml version="1.0"?>\n<Clock xmlns:dt="urn:schemas-microsoft-com:datatypes"><Description dt:dt="string">E-Prime Primary Realtime Clock</Description><StartTime><Timestamp dt:dt="int">0</Timestamp><DateUtc dt:dt="string">2020-10-09T03:57:10Z</DateUtc></StartTime><FrequencyChanges><FrequencyChange><Frequency dt:dt="r8">2699960000</Frequency><Timestamp dt:dt="r8">4.35997643216139E+15</Timestamp><Cur…	좌우반구com(CVF, UVF, BVF)_3-014-1	60.021	1.0.0.165	1	1048722017	Professional	2.0.10.242	2.0.10.356	10-09-2020	2020-10-09 오전 3:57:11	12:57:11	2.0.10.252	338		2	{/}	무록	NULL	NULL	NULL	NULL	NULL	NULL	12	1	74	KSY	List3	0		1	-1	1095360	184		0	0	1	{/}	0	4	1095544	0	{/}	382	1095926
좌우반구com(CVF, UVF, BVF)_3	14	1	<?xml version="1.0"?>\n<Clock xmlns:dt="urn:schemas-microsoft-com:datatypes"><Description dt:dt="string">E-Prime Primary Realtime Clock</Description><StartTime><Timestamp dt:dt="int">0</Timestamp><DateUtc dt:dt="string">2020-10-09T03:57:10Z</DateUtc></StartTime><FrequencyChanges><FrequencyChange><Frequency dt:dt="r8">2699960000</Frequency><Timestamp dt:dt="r8">4.35997643216139E+15</Timestamp><Cur…	좌우반구com(CVF, UVF, BVF)_3-014-1	60.021	1.0.0.165	1	1048722017	Professional	2.0.10.242	2.0.10.356	10-09-2020	2020-10-09 오전 3:57:11	12:57:11	2.0.10.252	84		1	z	무엇	19	1	84	NULL	NULL	NULL	NULL	NULL	NULL	KSY4	List1	NULL	NULL	NULL	NULL	NULL	NULL	NULL	NULL	NULL	1	z	0	4	245789	0	z	619	246408
좌우반구com(CVF, UVF, BVF)_3	14	1	<?xml version="1.0"?>\n<Clock xmlns:dt="urn:schemas-microsoft-com:datatypes"><Description dt:dt="string">E-Prime Primary Realtime Clock</Description><StartTime><Timestamp dt:dt="int">0</Timestamp><DateUtc dt:dt="string">2020-10-09T03:57:10Z</DateUtc></StartTime><FrequencyChanges><FrequencyChange><Frequency dt:dt="r8">2699960000</Frequency><Timestamp dt:dt="r8">4.35997643216139E+15</Timestamp><Cur…	좌우반구com(CVF, UVF, BVF)_3-014-1	60.021	1.0.0.165	1	1048722017	Professional	2.0.10.242	2.0.10.356	10-09-2020	2020-10-09 오전 3:57:11	12:57:11	2.0.10.252	127		1	z	무형	73	1	127	NULL	NULL	NULL	NULL	NULL	NULL	KSY4	List1	NULL	NULL	NULL	NULL	NULL	NULL	NULL	NULL	NULL	1	z	0	3	361915	0	z	786	362701
좌우반구com(CVF, UVF, BVF)_3	14	1	<?xml version="1.0"?>\n<Clock xmlns:dt="urn:schemas-microsoft-com:datatypes"><Description dt:dt="string">E-Prime Primary Realtime Clock</Description><StartTime><Timestamp dt:dt="int">0</Timestamp><DateUtc dt:dt="string">2020-10-09T03:57:10Z</DateUtc></StartTime><FrequencyChanges><FrequencyChange><Frequency dt:dt="r8">2699960000</Frequency><Timestamp dt:dt="r8">4.35997643216139E+15</Timestamp><Cur…	좌우반구com(CVF, UVF, BVF)_3-014-1	60.021	1.0.0.165	1	1048722017	Professional	2.0.10.242	2.0.10.356	10-09-2020	2020-10-09 오전 3:57:11	12:57:11	2.0.10.252	245		1	z	물건	NULL	NULL	NULL	132	1	113	NULL	NULL	NULL	KSY4	List2	NULL	NULL	NULL	NULL	NULL	NULL	NULL	NULL	NULL	1	z	0	3	831302	0	z	539	831841
좌우반구com(CVF, UVF, BVF)_3	14	1	<?xml version="1.0"?>\n<Clock xmlns:dt="urn:schemas-microsoft-com:datatypes"><Description dt:dt="string">E-Prime Primary Realtime Clock</Description><StartTime><Timestamp dt:dt="int">0</Timestamp><DateUtc dt:dt="string">2020-10-09T03:57:10Z</DateUtc></StartTime><FrequencyChanges><FrequencyChange><Frequency dt:dt="r8">2699960000</Frequency><Timestamp dt:dt="r8">4.35997643216139E+15</Timestamp><Cur…	좌우반구com(CVF, UVF, BVF)_3-014-1	60.021	1.0.0.165	1	1048722017	Professional	2.0.10.242	2.0.10.356	10-09-2020	2020-10-09 오전 3:57:11	12:57:11	2.0.10.252	31		2	{/}	미략	15	1	31	NULL	NULL	NULL	NULL	NULL	NULL	KSY	List1	0		0	-1	105537	184		0	0	1	{/}	0	4	105721	0	{/}	518	106239
좌우반구com(CVF, UVF, BVF)_3	14	1	<?xml version="1.0"?>\n<Clock xmlns:dt="urn:schemas-microsoft-com:datatypes"><Description dt:dt="string">E-Prime Primary Realtime Clock</Description><StartTime><Timestamp dt:dt="int">0</Timestamp><DateUtc dt:dt="string">2020-10-09T03:57:10Z</DateUtc></StartTime><FrequencyChanges><FrequencyChange><Frequency dt:dt="r8">2699960000</Frequency><Timestamp dt:dt="r8">4.35997643216139E+15</Timestamp><Cur…	좌우반구com(CVF, UVF, BVF)_3-014-1	60.021	1.0.0.165	1	1048722017	Professional	2.0.10.242	2.0.10.356	10-09-2020	2020-10-09 오전 3:57:11	12:57:11	2.0.10.252	171		1	z	밀수	NULL	NULL	NULL	106	1	39	NULL	NULL	NULL	KSY4	List2	NULL	NULL	NULL	NULL	NULL	NULL	NULL	NULL	NULL	1	z	0	4	634171	0	z	471	634642
좌우반구com(CVF, UVF, BVF)_3	14	1	<?xml version="1.0"?>\n<Clock xmlns:dt="urn:schemas-microsoft-com:datatypes"><Description dt:dt="string">E-Prime Primary Realtime Clock</Description><StartTime><Timestamp dt:dt="int">0</Timestamp><DateUtc dt:dt="string">2020-10-09T03:57:10Z</DateUtc></StartTime><FrequencyChanges><FrequencyChange><Frequency dt:dt="r8">2699960000</Frequency><Timestamp dt:dt="r8">4.35997643216139E+15</Timestamp><Cur…	좌우반구com(CVF, UVF, BVF)_3-014-1	60.021	1.0.0.165	1	1048722017	Professional	2.0.10.242	2.0.10.356	10-09-2020	2020-10-09 오전 3:57:11	12:57:11	2.0.10.252	372		2	{/}	밀헤	NULL	NULL	NULL	NULL	NULL	NULL	112	1	108	KSY4	List3	NULL	NULL	NULL	NULL	NULL	NULL	NULL	NULL	NULL	0	{/}	0	4	1186496	0	z	440	1186936
좌우반구com(CVF, UVF, BVF)_3	14	1	<?xml version="1.0"?>\n<Clock xmlns:dt="urn:schemas-microsoft-com:datatypes"><Description dt:dt="string">E-Prime Primary Realtime Clock</Description><StartTime><Timestamp dt:dt="int">0</Timestamp><DateUtc dt:dt="string">2020-10-09T03:57:10Z</DateUtc></StartTime><FrequencyChanges><FrequencyChange><Frequency dt:dt="r8">2699960000</Frequency><Timestamp dt:dt="r8">4.35997643216139E+15</Timestamp><Cur…	좌우반구com(CVF, UVF, BVF)_3-014-1	60.021	1.0.0.165	1	1048722017	Professional	2.0.10.242	2.0.10.356	10-09-2020	2020-10-09 오전 3:57:11	12:57:11	2.0.10.252	78		2	{/}	박낌	89	1	78	NULL	NULL	NULL	NULL	NULL	NULL	KSY2	List1	NULL	NULL	NULL	NULL	NULL	NULL	NULL	NULL	NULL	1	{/}	0	4	230611	0	{/}	342	230953
좌우반구com(CVF, UVF, BVF)_3	14	1	<?xml version="1.0"?>\n<Clock xmlns:dt="urn:schemas-microsoft-com:datatypes"><Description dt:dt="string">E-Prime Primary Realtime Clock</Description><StartTime><Timestamp dt:dt="int">0</Timestamp><DateUtc dt:dt="string">2020-10-09T03:57:10Z</DateUtc></StartTime><FrequencyChanges><FrequencyChange><Frequency dt:dt="r8">2699960000</Frequency><Timestamp dt:dt="r8">4.35997643216139E+15</Timestamp><Cur…	좌우반구com(CVF, UVF, BVF)_3-014-1	60.021	1.0.0.165	1	1048722017	Professional	2.0.10.242	2.0.10.356	10-09-2020	2020-10-09 오전 3:57:11	12:57:11	2.0.10.252	298		1	z	반응	NULL	NULL	NULL	NULL	NULL	NULL	11	1	34	KSY4	List3	NULL	NULL	NULL	NULL	NULL	NULL	NULL	NULL	NULL	1	z	1	3	990913	0	z	496	991409
좌우반구com(CVF, UVF, BVF)_3	14	1	<?xml version="1.0"?>\n<Clock xmlns:dt="urn:schemas-microsoft-com:datatypes"><Description dt:dt="string">E-Prime Primary Realtime Clock</Description><StartTime><Timestamp dt:dt="int">0</Timestamp><DateUtc dt:dt="string">2020-10-09T03:57:10Z</DateUtc></StartTime><FrequencyChanges><FrequencyChange><Frequency dt:dt="r8">2699960000</Frequency><Timestamp dt:dt="r8">4.35997643216139E+15</Timestamp><Cur…	좌우반구com(CVF, UVF, BVF)_3-014-1	60.021	1.0.0.165	1	1048722017	Professional	2.0.10.242	2.0.10.356	10-09-2020	2020-10-09 오전 3:57:11	12:57:11	2.0.10.252	121		1	z	발길	55	1	121	NULL	NULL	NULL	NULL	NULL	NULL	KSY4	List1	NULL	NULL	NULL	NULL	NULL	NULL	NULL	NULL	NULL	0	z	0	4	345821	0	{/}	451	346272
좌우반구com(CVF, UVF, BVF)_3	14	1	<?xml version="1.0"?>\n<Clock xmlns:dt="urn:schemas-microsoft-com:datatypes"><Description dt:dt="string">E-Prime Primary Realtime Clock</Description><StartTime><Timestamp dt:dt="int">0</Timestamp><DateUtc dt:dt="string">2020-10-09T03:57:10Z</DateUtc></StartTime><FrequencyChanges><FrequencyChange><Frequency dt:dt="r8">2699960000</Frequency><Timestamp dt:dt="r8">4.35997643216139E+15</Timestamp><Cur…	좌우반구com(CVF, UVF, BVF)_3-014-1	60.021	1.0.0.165	1	1048722017	Professional	2.0.10.242	2.0.10.356	10-09-2020	2020-10-09 오전 3:57:11	12:57:11	2.0.10.252	348		2	{/}	발보	NULL	NULL	NULL	NULL	NULL	NULL	104	1	84	KSY3	List3	NULL	NULL	NULL	NULL	NULL	NULL	NULL	NULL	NULL	1	{/}	1	3	1121551	0	{/}	375	1121926
좌우반구com(CVF, UVF, BVF)_3	14	1	<?xml version="1.0"?>\n<Clock xmlns:dt="urn:schemas-microsoft-com:datatypes"><Description dt:dt="string">E-Prime Primary Realtime Clock</Description><StartTime><Timestamp dt:dt="int">0</Timestamp><DateUtc dt:dt="string">2020-10-09T03:57:10Z</DateUtc></StartTime><FrequencyChanges><FrequencyChange><Frequency dt:dt="r8">2699960000</Frequency><Timestamp dt:dt="r8">4.35997643216139E+15</Timestamp><Cur…	좌우반구com(CVF, UVF, BVF)_3-014-1	60.021	1.0.0.165	1	1048722017	Professional	2.0.10.242	2.0.10.356	10-09-2020	2020-10-09 오전 3:57:11	12:57:11	2.0.10.252	248		2	{/}	발횟	NULL	NULL	NULL	43	1	116	NULL	NULL	NULL	KSY	List2	0		1	-1	839099	184		0	0	1	{/}	0	4	839283	0	{/}	373	839656
좌우반구com(CVF, UVF, BVF)_3	14	1	<?xml version="1.0"?>\n<Clock xmlns:dt="urn:schemas-microsoft-com:datatypes"><Description dt:dt="string">E-Prime Primary Realtime Clock</Description><StartTime><Timestamp dt:dt="int">0</Timestamp><DateUtc dt:dt="string">2020-10-09T03:57:10Z</DateUtc></StartTime><FrequencyChanges><FrequencyChange><Frequency dt:dt="r8">2699960000</Frequency><Timestamp dt:dt="r8">4.35997643216139E+15</Timestamp><Cur…	좌우반구com(CVF, UVF, BVF)_3-014-1	60.021	1.0.0.165	1	1048722017	Professional	2.0.10.242	2.0.10.356	10-09-2020	2020-10-09 오전 3:57:11	12:57:11	2.0.10.252	311		1	z	방법	NULL	NULL	NULL	NULL	NULL	NULL	87	1	47	KSY4	List3	NULL	NULL	NULL	NULL	NULL	NULL	NULL	NULL	NULL	0	z	0	4	1025002	0	{/}	294	1025296
좌우반구com(CVF, UVF, BVF)_3	14	1	<?xml version="1.0"?>\n<Clock xmlns:dt="urn:schemas-microsoft-com:datatypes"><Description dt:dt="string">E-Prime Primary Realtime Clock</Description><StartTime><Timestamp dt:dt="int">0</Timestamp><DateUtc dt:dt="string">2020-10-09T03:57:10Z</DateUtc></StartTime><FrequencyChanges><FrequencyChange><Frequency dt:dt="r8">2699960000</Frequency><Timestamp dt:dt="r8">4.35997643216139E+15</Timestamp><Cur…	좌우반구com(CVF, UVF, BVF)_3-014-1	60.021	1.0.0.165	1	1048722017	Professional	2.0.10.242	2.0.10.356	10-09-2020	2020-10-09 오전 3:57:11	12:57:11	2.0.10.252	66		2	{/}	배심	21	1	66	NULL	NULL	NULL	NULL	NULL	NULL	KSY3	List1	NULL	NULL	NULL	NULL	NULL	NULL	NULL	NULL	NULL	1	{/}	1	3	199321	0	{/}	349	199670
좌우반구com(CVF, UVF, BVF)_3	14	1	<?xml version="1.0"?>\n<Clock xmlns:dt="urn:schemas-microsoft-com:datatypes"><Description dt:dt="string">E-Prime Primary Realtime Clock</Description><StartTime><Timestamp dt:dt="int">0</Timestamp><DateUtc dt:dt="string">2020-10-09T03:57:10Z</DateUtc></StartTime><FrequencyChanges><FrequencyChange><Frequency dt:dt="r8">2699960000</Frequency><Timestamp dt:dt="r8">4.35997643216139E+15</Timestamp><Cur…	좌우반구com(CVF, UVF, BVF)_3-014-1	60.021	1.0.0.165	1	1048722017	Professional	2.0.10.242	2.0.10.356	10-09-2020	2020-10-09 오전 3:57:11	12:57:11	2.0.10.252	272		2	{/}	버구	NULL	NULL	NULL	NULL	NULL	NULL	37	1	8	KSY4	List3	NULL	NULL	NULL	NULL	NULL	NULL	NULL	NULL	NULL	1	{/}	1	3	922037	0	{/}	518	922555
좌우반구com(CVF, UVF, BVF)_3	14	1	<?xml version="1.0"?>\n<Clock xmlns:dt="urn:schemas-microsoft-com:datatypes"><Description dt:dt="string">E-Prime Primary Realtime Clock</Description><StartTime><Timestamp dt:dt="int">0</Timestamp><DateUtc dt:dt="string">2020-10-09T03:57:10Z</DateUtc></StartTime><FrequencyChanges><FrequencyChange><Frequency dt:dt="r8">2699960000</Frequency><Timestamp dt:dt="r8">4.35997643216139E+15</Timestamp><Cur…	좌우반구com(CVF, UVF, BVF)_3-014-1	60.021	1.0.0.165	1	1048722017	Professional	2.0.10.242	2.0.10.356	10-09-2020	2020-10-09 오전 3:57:11	12:57:11	2.0.10.252	149		1	z	버스	NULL	NULL	NULL	38	1	17	NULL	NULL	NULL	KSY4	List2	NULL	NULL	NULL	NULL	NULL	NULL	NULL	NULL	NULL	1	z	0	3	574741	0	z	382	575123
좌우반구com(CVF, UVF, BVF)_3	14	1	<?xml version="1.0"?>\n<Clock xmlns:dt="urn:schemas-microsoft-com:datatypes"><Description dt:dt="string">E-Prime Primary Realtime Clock</Description><StartTime><Timestamp dt:dt="int">0</Timestamp><DateUtc dt:dt="string">2020-10-09T03:57:10Z</DateUtc></StartTime><FrequencyChanges><FrequencyChange><Frequency dt:dt="r8">2699960000</Frequency><Timestamp dt:dt="r8">4.35997643216139E+15</Timestamp><Cur…	좌우반구com(CVF, UVF, BVF)_3-014-1	60.021	1.0.0.165	1	1048722017	Professional	2.0.10.242	2.0.10.356	10-09-2020	2020-10-09 오전 3:57:11	12:57:11	2.0.10.252	12		2	{/}	버현	16	1	12	NULL	NULL	NULL	NULL	NULL	NULL	KSY3	List1	NULL	NULL	NULL	NULL	NULL	NULL	NULL	NULL	NULL	1	{/}	1	3	54138	0	{/}	598	54736
좌우반구com(CVF, UVF, BVF)_3	14	1	<?xml version="1.0"?>\n<Clock xmlns:dt="urn:schemas-microsoft-com:datatypes"><Description dt:dt="string">E-Prime Primary Realtime Clock</Description><StartTime><Timestamp dt:dt="int">0</Timestamp><DateUtc dt:dt="string">2020-10-09T03:57:10Z</DateUtc></StartTime><FrequencyChanges><FrequencyChange><Frequency dt:dt="r8">2699960000</Frequency><Timestamp dt:dt="r8">4.35997643216139E+15</Timestamp><Cur…	좌우반구com(CVF, UVF, BVF)_3-014-1	60.021	1.0.0.165	1	1048722017	Professional	2.0.10.242	2.0.10.356	10-09-2020	2020-10-09 오전 3:57:11	12:57:11	2.0.10.252	16		2	{/}	법낌	14	1	16	NULL	NULL	NULL	NULL	NULL	NULL	KSY4	List1	NULL	NULL	NULL	NULL	NULL	NULL	NULL	NULL	NULL	1	{/}	0	3	64968	0	{/}	567	65535
좌우반구com(CVF, UVF, BVF)_3	14	1	<?xml version="1.0"?>\n<Clock xmlns:dt="urn:schemas-microsoft-com:datatypes"><Description dt:dt="string">E-Prime Primary Realtime Clock</Description><StartTime><Timestamp dt:dt="int">0</Timestamp><DateUtc dt:dt="string">2020-10-09T03:57:10Z</DateUtc></StartTime><FrequencyChanges><FrequencyChange><Frequency dt:dt="r8">2699960000</Frequency><Timestamp dt:dt="r8">4.35997643216139E+15</Timestamp><Cur…	좌우반구com(CVF, UVF, BVF)_3-014-1	60.021	1.0.0.165	1	1048722017	Professional	2.0.10.242	2.0.10.356	10-09-2020	2020-10-09 오전 3:57:11	12:57:11	2.0.10.252	21		1	z	별개	20	1	21	NULL	NULL	NULL	NULL	NULL	NULL	KSY4	List1	NULL	NULL	NULL	NULL	NULL	NULL	NULL	NULL	NULL	1	z	0	4	78747	0	z	655	79402
좌우반구com(CVF, UVF, BVF)_3	14	1	<?xml version="1.0"?>\n<Clock xmlns:dt="urn:schemas-microsoft-com:datatypes"><Description dt:dt="string">E-Prime Primary Realtime Clock</Description><StartTime><Timestamp dt:dt="int">0</Timestamp><DateUtc dt:dt="string">2020-10-09T03:57:10Z</DateUtc></StartTime><FrequencyChanges><FrequencyChange><Frequency dt:dt="r8">2699960000</Frequency><Timestamp dt:dt="r8">4.35997643216139E+15</Timestamp><Cur…	좌우반구com(CVF, UVF, BVF)_3-014-1	60.021	1.0.0.165	1	1048722017	Professional	2.0.10.242	2.0.10.356	10-09-2020	2020-10-09 오전 3:57:11	12:57:11	2.0.10.252	85		1	z	별미	102	1	85	NULL	NULL	NULL	NULL	NULL	NULL	KSY4	List1	NULL	NULL	NULL	NULL	NULL	NULL	NULL	NULL	NULL	0	z	1	3	248604	0	{/}	618	249222
좌우반구com(CVF, UVF, BVF)_3	14	1	<?xml version="1.0"?>\n<Clock xmlns:dt="urn:schemas-microsoft-com:datatypes"><Description dt:dt="string">E-Prime Primary Realtime Clock</Description><StartTime><Timestamp dt:dt="int">0</Timestamp><DateUtc dt:dt="string">2020-10-09T03:57:10Z</DateUtc></StartTime><FrequencyChanges><FrequencyChange><Frequency dt:dt="r8">2699960000</Frequency><Timestamp dt:dt="r8">4.35997643216139E+15</Timestamp><Cur…	좌우반구com(CVF, UVF, BVF)_3-014-1	60.021	1.0.0.165	1	1048722017	Professional	2.0.10.242	2.0.10.356	10-09-2020	2020-10-09 오전 3:57:11	12:57:11	2.0.10.252	367		1	z	보고	NULL	NULL	NULL	NULL	NULL	NULL	73	1	103	KSY4	List3	NULL	NULL	NULL	NULL	NULL	NULL	NULL	NULL	NULL	1	z	0	3	1173400	0	z	398	1173798
좌우반구com(CVF, UVF, BVF)_3	14	1	<?xml version="1.0"?>\n<Clock xmlns:dt="urn:schemas-microsoft-com:datatypes"><Description dt:dt="string">E-Prime Primary Realtime Clock</Description><StartTime><Timestamp dt:dt="int">0</Timestamp><DateUtc dt:dt="string">2020-10-09T03:57:10Z</DateUtc></StartTime><FrequencyChanges><FrequencyChange><Frequency dt:dt="r8">2699960000</Frequency><Timestamp dt:dt="r8">4.35997643216139E+15</Timestamp><Cur…	좌우반구com(CVF, UVF, BVF)_3-014-1	60.021	1.0.0.165	1	1048722017	Professional	2.0.10.242	2.0.10.356	10-09-2020	2020-10-09 오전 3:57:11	12:57:11	2.0.10.252	189		1	z	본인	NULL	NULL	NULL	29	1	57	NULL	NULL	NULL	KSY4	List2	NULL	NULL	NULL	NULL	NULL	NULL	NULL	NULL	NULL	0	z	0	3	682154	0	{/}	840	682994
좌우반구com(CVF, UVF, BVF)_3	14	1	<?xml version="1.0"?>\n<Clock xmlns:dt="urn:schemas-microsoft-com:datatypes"><Description dt:dt="string">E-Prime Primary Realtime Clock</Description><StartTime><Timestamp dt:dt="int">0</Timestamp><DateUtc dt:dt="string">2020-10-09T03:57:10Z</DateUtc></StartTime><FrequencyChanges><FrequencyChange><Frequency dt:dt="r8">2699960000</Frequency><Timestamp dt:dt="r8">4.35997643216139E+15</Timestamp><Cur…	좌우반구com(CVF, UVF, BVF)_3-014-1	60.021	1.0.0.165	1	1048722017	Professional	2.0.10.242	2.0.10.356	10-09-2020	2020-10-09 오전 3:57:11	12:57:11	2.0.10.252	365		2	{/}	본중	NULL	NULL	NULL	NULL	NULL	NULL	91	1	101	KSY3	List3	NULL	NULL	NULL	NULL	NULL	NULL	NULL	NULL	NULL	1	{/}	0	3	1168135	0	{/}	455	1168590
좌우반구com(CVF, UVF, BVF)_3	14	1	<?xml version="1.0"?>\n<Clock xmlns:dt="urn:schemas-microsoft-com:datatypes"><Description dt:dt="string">E-Prime Primary Realtime Clock</Description><StartTime><Timestamp dt:dt="int">0</Timestamp><DateUtc dt:dt="string">2020-10-09T03:57:10Z</DateUtc></StartTime><FrequencyChanges><FrequencyChange><Frequency dt:dt="r8">2699960000</Frequency><Timestamp dt:dt="r8">4.35997643216139E+15</Timestamp><Cur…	좌우반구com(CVF, UVF, BVF)_3-014-1	60.021	1.0.0.165	1	1048722017	Professional	2.0.10.242	2.0.10.356	10-09-2020	2020-10-09 오전 3:57:11	12:57:11	2.0.10.252	270		1	z	봉사	NULL	NULL	NULL	NULL	NULL	NULL	108	1	6	KSY4	List3	NULL	NULL	NULL	NULL	NULL	NULL	NULL	NULL	NULL	0	z	0	3	916539	0	{/}	647	917186
좌우반구com(CVF, UVF, BVF)_3	14	1	<?xml version="1.0"?>\n<Clock xmlns:dt="urn:schemas-microsoft-com:datatypes"><Description dt:dt="string">E-Prime Primary Realtime Clock</Description><StartTime><Timestamp dt:dt="int">0</Timestamp><DateUtc dt:dt="string">2020-10-09T03:57:10Z</DateUtc></StartTime><FrequencyChanges><FrequencyChange><Frequency dt:dt="r8">2699960000</Frequency><Timestamp dt:dt="r8">4.35997643216139E+15</Timestamp><Cur…	좌우반구com(CVF, UVF, BVF)_3-014-1	60.021	1.0.0.165	1	1048722017	Professional	2.0.10.242	2.0.10.356	10-09-2020	2020-10-09 오전 3:57:11	12:57:11	2.0.10.252	200		2	{/}	봉택	NULL	NULL	NULL	15	1	68	NULL	NULL	NULL	KSY3	List2	NULL	NULL	NULL	NULL	NULL	NULL	NULL	NULL	NULL	1	{/}	0	4	713560	0	{/}	524	714084
좌우반구com(CVF, UVF, BVF)_3	14	1	<?xml version="1.0"?>\n<Clock xmlns:dt="urn:schemas-microsoft-com:datatypes"><Description dt:dt="string">E-Prime Primary Realtime Clock</Description><StartTime><Timestamp dt:dt="int">0</Timestamp><DateUtc dt:dt="string">2020-10-09T03:57:10Z</DateUtc></StartTime><FrequencyChanges><FrequencyChange><Frequency dt:dt="r8">2699960000</Frequency><Timestamp dt:dt="r8">4.35997643216139E+15</Timestamp><Cur…	좌우반구com(CVF, UVF, BVF)_3-014-1	60.021	1.0.0.165	1	1048722017	Professional	2.0.10.242	2.0.10.356	10-09-2020	2020-10-09 오전 3:57:11	12:57:11	2.0.10.252	235		1	z	부대	NULL	NULL	NULL	2	1	103	NULL	NULL	NULL	KSY4	List2	NULL	NULL	NULL	NULL	NULL	NULL	NULL	NULL	NULL	1	z	0	3	805278	0	z	422	805700
좌우반구com(CVF, UVF, BVF)_3	14	1	<?xml version="1.0"?>\n<Clock xmlns:dt="urn:schemas-microsoft-com:datatypes"><Description dt:dt="string">E-Prime Primary Realtime Clock</Description><StartTime><Timestamp dt:dt="int">0</Timestamp><DateUtc dt:dt="string">2020-10-09T03:57:10Z</DateUtc></StartTime><FrequencyChanges><FrequencyChange><Frequency dt:dt="r8">2699960000</Frequency><Timestamp dt:dt="r8">4.35997643216139E+15</Timestamp><Cur…	좌우반구com(CVF, UVF, BVF)_3-014-1	60.021	1.0.0.165	1	1048722017	Professional	2.0.10.242	2.0.10.356	10-09-2020	2020-10-09 오전 3:57:11	12:57:11	2.0.10.252	45		1	z	부스	39	1	45	NULL	NULL	NULL	NULL	NULL	NULL	KSY4	List1	NULL	NULL	NULL	NULL	NULL	NULL	NULL	NULL	NULL	1	z	0	4	142858	0	z	575	143433
좌우반구com(CVF, UVF, BVF)_3	14	1	<?xml version="1.0"?>\n<Clock xmlns:dt="urn:schemas-microsoft-com:datatypes"><Description dt:dt="string">E-Prime Primary Realtime Clock</Description><StartTime><Timestamp dt:dt="int">0</Timestamp><DateUtc dt:dt="string">2020-10-09T03:57:10Z</DateUtc></StartTime><FrequencyChanges><FrequencyChange><Frequency dt:dt="r8">2699960000</Frequency><Timestamp dt:dt="r8">4.35997643216139E+15</Timestamp><Cur…	좌우반구com(CVF, UVF, BVF)_3-014-1	60.021	1.0.0.165	1	1048722017	Professional	2.0.10.242	2.0.10.356	10-09-2020	2020-10-09 오전 3:57:11	12:57:11	2.0.10.252	7		2	{/}	분낌	79	1	7	NULL	NULL	NULL	NULL	NULL	NULL	KSY2	List1	NULL	NULL	NULL	NULL	NULL	NULL	NULL	NULL	NULL	0	{/}	0	4	39927	0	z	564	40491
좌우반구com(CVF, UVF, BVF)_3	14	1	<?xml version="1.0"?>\n<Clock xmlns:dt="urn:schemas-microsoft-com:datatypes"><Description dt:dt="string">E-Prime Primary Realtime Clock</Description><StartTime><Timestamp dt:dt="int">0</Timestamp><DateUtc dt:dt="string">2020-10-09T03:57:10Z</DateUtc></StartTime><FrequencyChanges><FrequencyChange><Frequency dt:dt="r8">2699960000</Frequency><Timestamp dt:dt="r8">4.35997643216139E+15</Timestamp><Cur…	좌우반구com(CVF, UVF, BVF)_3-014-1	60.021	1.0.0.165	1	1048722017	Professional	2.0.10.242	2.0.10.356	10-09-2020	2020-10-09 오전 3:57:11	12:57:11	2.0.10.252	146		1	z	분류	NULL	NULL	NULL	84	1	14	NULL	NULL	NULL	KSY4	List2	NULL	NULL	NULL	NULL	NULL	NULL	NULL	NULL	NULL	1	z	1	3	566577	0	z	418	566995
좌우반구com(CVF, UVF, BVF)_3	14	1	<?xml version="1.0"?>\n<Clock xmlns:dt="urn:schemas-microsoft-com:datatypes"><Description dt:dt="string">E-Prime Primary Realtime Clock</Description><StartTime><Timestamp dt:dt="int">0</Timestamp><DateUtc dt:dt="string">2020-10-09T03:57:10Z</DateUtc></StartTime><FrequencyChanges><FrequencyChange><Frequency dt:dt="r8">2699960000</Frequency><Timestamp dt:dt="r8">4.35997643216139E+15</Timestamp><Cur…	좌우반구com(CVF, UVF, BVF)_3-014-1	60.021	1.0.0.165	1	1048722017	Professional	2.0.10.242	2.0.10.356	10-09-2020	2020-10-09 오전 3:57:11	12:57:11	2.0.10.252	216		1	z	분석	NULL	NULL	NULL	8	1	84	NULL	NULL	NULL	KSY4	List2	NULL	NULL	NULL	NULL	NULL	NULL	NULL	NULL	NULL	1	z	0	4	755912	0	z	305	756217
좌우반구com(CVF, UVF, BVF)_3	14	1	<?xml version="1.0"?>\n<Clock xmlns:dt="urn:schemas-microsoft-com:datatypes"><Description dt:dt="string">E-Prime Primary Realtime Clock</Description><StartTime><Timestamp dt:dt="int">0</Timestamp><DateUtc dt:dt="string">2020-10-09T03:57:10Z</DateUtc></StartTime><FrequencyChanges><FrequencyChange><Frequency dt:dt="r8">2699960000</Frequency><Timestamp dt:dt="r8">4.35997643216139E+15</Timestamp><Cur…	좌우반구com(CVF, UVF, BVF)_3-014-1	60.021	1.0.0.165	1	1048722017	Professional	2.0.10.242	2.0.10.356	10-09-2020	2020-10-09 오전 3:57:11	12:57:11	2.0.10.252	161		1	z	분포	NULL	NULL	NULL	88	1	29	NULL	NULL	NULL	KSY4	List2	NULL	NULL	NULL	NULL	NULL	NULL	NULL	NULL	NULL	1	z	0	3	606980	0	z	490	607470
좌우반구com(CVF, UVF, BVF)_3	14	1	<?xml version="1.0"?>\n<Clock xmlns:dt="urn:schemas-microsoft-com:datatypes"><Description dt:dt="string">E-Prime Primary Realtime Clock</Description><StartTime><Timestamp dt:dt="int">0</Timestamp><DateUtc dt:dt="string">2020-10-09T03:57:10Z</DateUtc></StartTime><FrequencyChanges><FrequencyChange><Frequency dt:dt="r8">2699960000</Frequency><Timestamp dt:dt="r8">4.35997643216139E+15</Timestamp><Cur…	좌우반구com(CVF, UVF, BVF)_3-014-1	60.021	1.0.0.165	1	1048722017	Professional	2.0.10.242	2.0.10.356	10-09-2020	2020-10-09 오전 3:57:11	12:57:11	2.0.10.252	94		1	z	비교	33	1	94	NULL	NULL	NULL	NULL	NULL	NULL	KSY4	List1	NULL	NULL	NULL	NULL	NULL	NULL	NULL	NULL	NULL	1	z	0	3	272446	0	z	368	272814
좌우반구com(CVF, UVF, BVF)_3	14	1	<?xml version="1.0"?>\n<Clock xmlns:dt="urn:schemas-microsoft-com:datatypes"><Description dt:dt="string">E-Prime Primary Realtime Clock</Description><StartTime><Timestamp dt:dt="int">0</Timestamp><DateUtc dt:dt="string">2020-10-09T03:57:10Z</DateUtc></StartTime><FrequencyChanges><FrequencyChange><Frequency dt:dt="r8">2699960000</Frequency><Timestamp dt:dt="r8">4.35997643216139E+15</Timestamp><Cur…	좌우반구com(CVF, UVF, BVF)_3-014-1	60.021	1.0.0.165	1	1048722017	Professional	2.0.10.242	2.0.10.356	10-09-2020	2020-10-09 오전 3:57:11	12:57:11	2.0.10.252	379		2	{/}	비껍	NULL	NULL	NULL	NULL	NULL	NULL	75	1	115	KSY	List3	0		0	0	1205156	183		0	0	1	{/}	0	3	1205339	0	{/}	348	1205687
좌우반구com(CVF, UVF, BVF)_3	14	1	<?xml version="1.0"?>\n<Clock xmlns:dt="urn:schemas-microsoft-com:datatypes"><Description dt:dt="string">E-Prime Primary Realtime Clock</Description><StartTime><Timestamp dt:dt="int">0</Timestamp><DateUtc dt:dt="string">2020-10-09T03:57:10Z</DateUtc></StartTime><FrequencyChanges><FrequencyChange><Frequency dt:dt="r8">2699960000</Frequency><Timestamp dt:dt="r8">4.35997643216139E+15</Timestamp><Cur…	좌우반구com(CVF, UVF, BVF)_3-014-1	60.021	1.0.0.165	1	1048722017	Professional	2.0.10.242	2.0.10.356	10-09-2020	2020-10-09 오전 3:57:11	12:57:11	2.0.10.252	163		2	{/}	비략	NULL	NULL	NULL	10	1	31	NULL	NULL	NULL	KSY3	List2	NULL	NULL	NULL	NULL	NULL	NULL	NULL	NULL	NULL	1	{/}	1	3	612511	0	{/}	501	613012
좌우반구com(CVF, UVF, BVF)_3	14	1	<?xml version="1.0"?>\n<Clock xmlns:dt="urn:schemas-microsoft-com:datatypes"><Description dt:dt="string">E-Prime Primary Realtime Clock</Description><StartTime><Timestamp dt:dt="int">0</Timestamp><DateUtc dt:dt="string">2020-10-09T03:57:10Z</DateUtc></StartTime><FrequencyChanges><FrequencyChange><Frequency dt:dt="r8">2699960000</Frequency><Timestamp dt:dt="r8">4.35997643216139E+15</Timestamp><Cur…	좌우반구com(CVF, UVF, BVF)_3-014-1	60.021	1.0.0.165	1	1048722017	Professional	2.0.10.242	2.0.10.356	10-09-2020	2020-10-09 오전 3:57:11	12:57:11	2.0.10.252	302		1	z	비상	NULL	NULL	NULL	NULL	NULL	NULL	102	1	38	KSY4	List3	NULL	NULL	NULL	NULL	NULL	NULL	NULL	NULL	NULL	1	z	0	3	1001243	0	z	580	1001823
좌우반구com(CVF, UVF, BVF)_3	14	1	<?xml version="1.0"?>\n<Clock xmlns:dt="urn:schemas-microsoft-com:datatypes"><Description dt:dt="string">E-Prime Primary Realtime Clock</Description><StartTime><Timestamp dt:dt="int">0</Timestamp><DateUtc dt:dt="string">2020-10-09T03:57:10Z</DateUtc></StartTime><FrequencyChanges><FrequencyChange><Frequency dt:dt="r8">2699960000</Frequency><Timestamp dt:dt="r8">4.35997643216139E+15</Timestamp><Cur…	좌우반구com(CVF, UVF, BVF)_3-014-1	60.021	1.0.0.165	1	1048722017	Professional	2.0.10.242	2.0.10.356	10-09-2020	2020-10-09 오전 3:57:11	12:57:11	2.0.10.252	225		1	z	비용	NULL	NULL	NULL	41	1	93	NULL	NULL	NULL	KSY4	List2	NULL	NULL	NULL	NULL	NULL	NULL	NULL	NULL	NULL	0	z	0	3	779187	0	{/}	350	779537
좌우반구com(CVF, UVF, BVF)_3	14	1	<?xml version="1.0"?>\n<Clock xmlns:dt="urn:schemas-microsoft-com:datatypes"><Description dt:dt="string">E-Prime Primary Realtime Clock</Description><StartTime><Timestamp dt:dt="int">0</Timestamp><DateUtc dt:dt="string">2020-10-09T03:57:10Z</DateUtc></StartTime><FrequencyChanges><FrequencyChange><Frequency dt:dt="r8">2699960000</Frequency><Timestamp dt:dt="r8">4.35997643216139E+15</Timestamp><Cur…	좌우반구com(CVF, UVF, BVF)_3-014-1	60.021	1.0.0.165	1	1048722017	Professional	2.0.10.242	2.0.10.356	10-09-2020	2020-10-09 오전 3:57:11	12:57:11	2.0.10.252	307		1	z	비판	NULL	NULL	NULL	NULL	NULL	NULL	119	1	43	KSY4	List3	NULL	NULL	NULL	NULL	NULL	NULL	NULL	NULL	NULL	0	z	0	3	1014572	0	{/}	267	1014839
좌우반구com(CVF, UVF, BVF)_3	14	1	<?xml version="1.0"?>\n<Clock xmlns:dt="urn:schemas-microsoft-com:datatypes"><Description dt:dt="string">E-Prime Primary Realtime Clock</Description><StartTime><Timestamp dt:dt="int">0</Timestamp><DateUtc dt:dt="string">2020-10-09T03:57:10Z</DateUtc></StartTime><FrequencyChanges><FrequencyChange><Frequency dt:dt="r8">2699960000</Frequency><Timestamp dt:dt="r8">4.35997643216139E+15</Timestamp><Cur…	좌우반구com(CVF, UVF, BVF)_3-014-1	60.021	1.0.0.165	1	1048722017	Professional	2.0.10.242	2.0.10.356	10-09-2020	2020-10-09 오전 3:57:11	12:57:11	2.0.10.252	204		1	z	빈도	NULL	NULL	NULL	62	1	72	NULL	NULL	NULL	KSY4	List2	NULL	NULL	NULL	NULL	NULL	NULL	NULL	NULL	NULL	1	z	0	4	724323	0	z	455	724778
좌우반구com(CVF, UVF, BVF)_3	14	1	<?xml version="1.0"?>\n<Clock xmlns:dt="urn:schemas-microsoft-com:datatypes"><Description dt:dt="string">E-Prime Primary Realtime Clock</Description><StartTime><Timestamp dt:dt="int">0</Timestamp><DateUtc dt:dt="string">2020-10-09T03:57:10Z</DateUtc></StartTime><FrequencyChanges><FrequencyChange><Frequency dt:dt="r8">2699960000</Frequency><Timestamp dt:dt="r8">4.35997643216139E+15</Timestamp><Cur…	좌우반구com(CVF, UVF, BVF)_3-014-1	60.021	1.0.0.165	1	1048722017	Professional	2.0.10.242	2.0.10.356	10-09-2020	2020-10-09 오전 3:57:11	12:57:11	2.0.10.252	359		2	{/}	빈략	NULL	NULL	NULL	NULL	NULL	NULL	78	1	95	KSY2	List3	NULL	NULL	NULL	NULL	NULL	NULL	NULL	NULL	NULL	1	{/}	1	3	1151957	0	{/}	497	1152454
좌우반구com(CVF, UVF, BVF)_3	14	1	<?xml version="1.0"?>\n<Clock xmlns:dt="urn:schemas-microsoft-com:datatypes"><Description dt:dt="string">E-Prime Primary Realtime Clock</Description><StartTime><Timestamp dt:dt="int">0</Timestamp><DateUtc dt:dt="string">2020-10-09T03:57:10Z</DateUtc></StartTime><FrequencyChanges><FrequencyChange><Frequency dt:dt="r8">2699960000</Frequency><Timestamp dt:dt="r8">4.35997643216139E+15</Timestamp><Cur…	좌우반구com(CVF, UVF, BVF)_3-014-1	60.021	1.0.0.165	1	1048722017	Professional	2.0.10.242	2.0.10.356	10-09-2020	2020-10-09 오전 3:57:11	12:57:11	2.0.10.252	176		2	{/}	빈비	NULL	NULL	NULL	49	1	44	NULL	NULL	NULL	KSY2	List2	NULL	NULL	NULL	NULL	NULL	NULL	NULL	NULL	NULL	1	{/}	0	4	647533	0	{/}	543	648076
좌우반구com(CVF, UVF, BVF)_3	14	1	<?xml version="1.0"?>\n<Clock xmlns:dt="urn:schemas-microsoft-com:datatypes"><Description dt:dt="string">E-Prime Primary Realtime Clock</Description><StartTime><Timestamp dt:dt="int">0</Timestamp><DateUtc dt:dt="string">2020-10-09T03:57:10Z</DateUtc></StartTime><FrequencyChanges><FrequencyChange><Frequency dt:dt="r8">2699960000</Frequency><Timestamp dt:dt="r8">4.35997643216139E+15</Timestamp><Cur…	좌우반구com(CVF, UVF, BVF)_3-014-1	60.021	1.0.0.165	1	1048722017	Professional	2.0.10.242	2.0.10.356	10-09-2020	2020-10-09 오전 3:57:11	12:57:11	2.0.10.252	177		2	{/}	빈종	NULL	NULL	NULL	95	1	45	NULL	NULL	NULL	KSY3	List2	NULL	NULL	NULL	NULL	NULL	NULL	NULL	NULL	NULL	1	{/}	0	4	650282	0	{/}	363	650645
좌우반구com(CVF, UVF, BVF)_3	14	1	<?xml version="1.0"?>\n<Clock xmlns:dt="urn:schemas-microsoft-com:datatypes"><Description dt:dt="string">E-Prime Primary Realtime Clock</Description><StartTime><Timestamp dt:dt="int">0</Timestamp><DateUtc dt:dt="string">2020-10-09T03:57:10Z</DateUtc></StartTime><FrequencyChanges><FrequencyChange><Frequency dt:dt="r8">2699960000</Frequency><Timestamp dt:dt="r8">4.35997643216139E+15</Timestamp><Cur…	좌우반구com(CVF, UVF, BVF)_3-014-1	60.021	1.0.0.165	1	1048722017	Professional	2.0.10.242	2.0.10.356	10-09-2020	2020-10-09 오전 3:57:11	12:57:11	2.0.10.252	42		1	z	사건	115	1	42	NULL	NULL	NULL	NULL	NULL	NULL	KSY4	List1	NULL	NULL	NULL	NULL	NULL	NULL	NULL	NULL	NULL	0	z	0	3	134827	0	{/}	606	135433
좌우반구com(CVF, UVF, BVF)_3	14	1	<?xml version="1.0"?>\n<Clock xmlns:dt="urn:schemas-microsoft-com:datatypes"><Description dt:dt="string">E-Prime Primary Realtime Clock</Description><StartTime><Timestamp dt:dt="int">0</Timestamp><DateUtc dt:dt="string">2020-10-09T03:57:10Z</DateUtc></StartTime><FrequencyChanges><FrequencyChange><Frequency dt:dt="r8">2699960000</Frequency><Timestamp dt:dt="r8">4.35997643216139E+15</Timestamp><Cur…	좌우반구com(CVF, UVF, BVF)_3-014-1	60.021	1.0.0.165	1	1048722017	Professional	2.0.10.242	2.0.10.356	10-09-2020	2020-10-09 오전 3:57:11	12:57:11	2.0.10.252	336		1	z	사과	NULL	NULL	NULL	NULL	NULL	NULL	92	1	72	KSY4	List3	NULL	NULL	NULL	NULL	NULL	NULL	NULL	NULL	NULL	1	z	1	3	1090362	0	z	356	1090718
좌우반구com(CVF, UVF, BVF)_3	14	1	<?xml version="1.0"?>\n<Clock xmlns:dt="urn:schemas-microsoft-com:datatypes"><Description dt:dt="string">E-Prime Primary Realtime Clock</Description><StartTime><Timestamp dt:dt="int">0</Timestamp><DateUtc dt:dt="string">2020-10-09T03:57:10Z</DateUtc></StartTime><FrequencyChanges><FrequencyChange><Frequency dt:dt="r8">2699960000</Frequency><Timestamp dt:dt="r8">4.35997643216139E+15</Timestamp><Cur…	좌우반구com(CVF, UVF, BVF)_3-014-1	60.021	1.0.0.165	1	1048722017	Professional	2.0.10.242	2.0.10.356	10-09-2020	2020-10-09 오전 3:57:11	12:57:11	2.0.10.252	162		1	z	사례	NULL	NULL	NULL	32	1	30	NULL	NULL	NULL	KSY4	List2	NULL	NULL	NULL	NULL	NULL	NULL	NULL	NULL	NULL	1	z	0	3	609679	0	z	627	610306
좌우반구com(CVF, UVF, BVF)_3	14	1	<?xml version="1.0"?>\n<Clock xmlns:dt="urn:schemas-microsoft-com:datatypes"><Description dt:dt="string">E-Prime Primary Realtime Clock</Description><StartTime><Timestamp dt:dt="int">0</Timestamp><DateUtc dt:dt="string">2020-10-09T03:57:10Z</DateUtc></StartTime><FrequencyChanges><FrequencyChange><Frequency dt:dt="r8">2699960000</Frequency><Timestamp dt:dt="r8">4.35997643216139E+15</Timestamp><Cur…	좌우반구com(CVF, UVF, BVF)_3-014-1	60.021	1.0.0.165	1	1048722017	Professional	2.0.10.242	2.0.10.356	10-09-2020	2020-10-09 오전 3:57:11	12:57:11	2.0.10.252	141		1	z	사상	NULL	NULL	NULL	115	1	9	NULL	NULL	NULL	KSY4	List2	NULL	NULL	NULL	NULL	NULL	NULL	NULL	NULL	NULL	1	z	0	4	553099	0	z	464	553563
좌우반구com(CVF, UVF, BVF)_3	14	1	<?xml version="1.0"?>\n<Clock xmlns:dt="urn:schemas-microsoft-com:datatypes"><Description dt:dt="string">E-Prime Primary Realtime Clock</Description><StartTime><Timestamp dt:dt="int">0</Timestamp><DateUtc dt:dt="string">2020-10-09T03:57:10Z</DateUtc></StartTime><FrequencyChanges><FrequencyChange><Frequency dt:dt="r8">2699960000</Frequency><Timestamp dt:dt="r8">4.35997643216139E+15</Timestamp><Cur…	좌우반구com(CVF, UVF, BVF)_3-014-1	60.021	1.0.0.165	1	1048722017	Professional	2.0.10.242	2.0.10.356	10-09-2020	2020-10-09 오전 3:57:11	12:57:11	2.0.10.252	304		1	z	사안	NULL	NULL	NULL	NULL	NULL	NULL	35	1	40	KSY4	List3	NULL	NULL	NULL	NULL	NULL	NULL	NULL	NULL	NULL	1	z	0	4	1006675	0	z	454	1007129
좌우반구com(CVF, UVF, BVF)_3	14	1	<?xml version="1.0"?>\n<Clock xmlns:dt="urn:schemas-microsoft-com:datatypes"><Description dt:dt="string">E-Prime Primary Realtime Clock</Description><StartTime><Timestamp dt:dt="int">0</Timestamp><DateUtc dt:dt="string">2020-10-09T03:57:10Z</DateUtc></StartTime><FrequencyChanges><FrequencyChange><Frequency dt:dt="r8">2699960000</Frequency><Timestamp dt:dt="r8">4.35997643216139E+15</Timestamp><Cur…	좌우반구com(CVF, UVF, BVF)_3-014-1	60.021	1.0.0.165	1	1048722017	Professional	2.0.10.242	2.0.10.356	10-09-2020	2020-10-09 오전 3:57:11	12:57:11	2.0.10.252	68		1	z	사이	93	1	68	NULL	NULL	NULL	NULL	NULL	NULL	KSY4	List1	NULL	NULL	NULL	NULL	NULL	NULL	NULL	NULL	NULL	1	z	0	3	204536	0	z	454	204990
좌우반구com(CVF, UVF, BVF)_3	14	1	<?xml version="1.0"?>\n<Clock xmlns:dt="urn:schemas-microsoft-com:datatypes"><Description dt:dt="string">E-Prime Primary Realtime Clock</Description><StartTime><Timestamp dt:dt="int">0</Timestamp><DateUtc dt:dt="string">2020-10-09T03:57:10Z</DateUtc></StartTime><FrequencyChanges><FrequencyChange><Frequency dt:dt="r8">2699960000</Frequency><Timestamp dt:dt="r8">4.35997643216139E+15</Timestamp><Cur…	좌우반구com(CVF, UVF, BVF)_3-014-1	60.021	1.0.0.165	1	1048722017	Professional	2.0.10.242	2.0.10.356	10-09-2020	2020-10-09 오전 3:57:11	12:57:11	2.0.10.252	342		1	z	사전	NULL	NULL	NULL	NULL	NULL	NULL	115	1	78	KSY4	List3	NULL	NULL	NULL	NULL	NULL	NULL	NULL	NULL	NULL	0	z	0	3	1105907	0	{/}	316	1106223
좌우반구com(CVF, UVF, BVF)_3	14	1	<?xml version="1.0"?>\n<Clock xmlns:dt="urn:schemas-microsoft-com:datatypes"><Description dt:dt="string">E-Prime Primary Realtime Clock</Description><StartTime><Timestamp dt:dt="int">0</Timestamp><DateUtc dt:dt="string">2020-10-09T03:57:10Z</DateUtc></StartTime><FrequencyChanges><FrequencyChange><Frequency dt:dt="r8">2699960000</Frequency><Timestamp dt:dt="r8">4.35997643216139E+15</Timestamp><Cur…	좌우반구com(CVF, UVF, BVF)_3-014-1	60.021	1.0.0.165	1	1048722017	Professional	2.0.10.242	2.0.10.356	10-09-2020	2020-10-09 오전 3:57:11	12:57:11	2.0.10.252	313		1	z	사진	NULL	NULL	NULL	NULL	NULL	NULL	47	1	49	KSY4	List3	NULL	NULL	NULL	NULL	NULL	NULL	NULL	NULL	NULL	0	z	1	3	1030016	0	{/}	360	1030376
좌우반구com(CVF, UVF, BVF)_3	14	1	<?xml version="1.0"?>\n<Clock xmlns:dt="urn:schemas-microsoft-com:datatypes"><Description dt:dt="string">E-Prime Primary Realtime Clock</Description><StartTime><Timestamp dt:dt="int">0</Timestamp><DateUtc dt:dt="string">2020-10-09T03:57:10Z</DateUtc></StartTime><FrequencyChanges><FrequencyChange><Frequency dt:dt="r8">2699960000</Frequency><Timestamp dt:dt="r8">4.35997643216139E+15</Timestamp><Cur…	좌우반구com(CVF, UVF, BVF)_3-014-1	60.021	1.0.0.165	1	1048722017	Professional	2.0.10.242	2.0.10.356	10-09-2020	2020-10-09 오전 3:57:11	12:57:11	2.0.10.252	383		1	z	상관	NULL	NULL	NULL	NULL	NULL	NULL	65	1	119	KSY4	List3	NULL	NULL	NULL	NULL	NULL	NULL	NULL	NULL	NULL	0	z	0	3	1215652	0	{/}	337	1215989
좌우반구com(CVF, UVF, BVF)_3	14	1	<?xml version="1.0"?>\n<Clock xmlns:dt="urn:schemas-microsoft-com:datatypes"><Description dt:dt="string">E-Prime Primary Realtime Clock</Description><StartTime><Timestamp dt:dt="int">0</Timestamp><DateUtc dt:dt="string">2020-10-09T03:57:10Z</DateUtc></StartTime><FrequencyChanges><FrequencyChange><Frequency dt:dt="r8">2699960000</Frequency><Timestamp dt:dt="r8">4.35997643216139E+15</Timestamp><Cur…	좌우반구com(CVF, UVF, BVF)_3-014-1	60.021	1.0.0.165	1	1048722017	Professional	2.0.10.242	2.0.10.356	10-09-2020	2020-10-09 오전 3:57:11	12:57:11	2.0.10.252	4		1	z	상태	117	1	4	NULL	NULL	NULL	NULL	NULL	NULL	KSY4	List1	NULL	NULL	NULL	NULL	NULL	NULL	NULL	NULL	NULL	1	z	0	3	31963	0	z	478	32441
좌우반구com(CVF, UVF, BVF)_3	14	1	<?xml version="1.0"?>\n<Clock xmlns:dt="urn:schemas-microsoft-com:datatypes"><Description dt:dt="string">E-Prime Primary Realtime Clock</Description><StartTime><Timestamp dt:dt="int">0</Timestamp><DateUtc dt:dt="string">2020-10-09T03:57:10Z</DateUtc></StartTime><FrequencyChanges><FrequencyChange><Frequency dt:dt="r8">2699960000</Frequency><Timestamp dt:dt="r8">4.35997643216139E+15</Timestamp><Cur…	좌우반구com(CVF, UVF, BVF)_3-014-1	60.021	1.0.0.165	1	1048722017	Professional	2.0.10.242	2.0.10.356	10-09-2020	2020-10-09 오전 3:57:11	12:57:11	2.0.10.252	142		1	z	색상	NULL	NULL	NULL	91	1	10	NULL	NULL	NULL	KSY4	List2	NULL	NULL	NULL	NULL	NULL	NULL	NULL	NULL	NULL	1	z	1	3	555764	0	z	448	556212
좌우반구com(CVF, UVF, BVF)_3	14	1	<?xml version="1.0"?>\n<Clock xmlns:dt="urn:schemas-microsoft-com:datatypes"><Description dt:dt="string">E-Prime Primary Realtime Clock</Description><StartTime><Timestamp dt:dt="int">0</Timestamp><DateUtc dt:dt="string">2020-10-09T03:57:10Z</DateUtc></StartTime><FrequencyChanges><FrequencyChange><Frequency dt:dt="r8">2699960000</Frequency><Timestamp dt:dt="r8">4.35997643216139E+15</Timestamp><Cur…	좌우반구com(CVF, UVF, BVF)_3-014-1	60.021	1.0.0.165	1	1048722017	Professional	2.0.10.242	2.0.10.356	10-09-2020	2020-10-09 오전 3:57:11	12:57:11	2.0.10.252	19		1	z	생선	57	1	19	NULL	NULL	NULL	NULL	NULL	NULL	KSY4	List1	NULL	NULL	NULL	NULL	NULL	NULL	NULL	NULL	NULL	0	z	0	3	73182	0	{/}	629	73811
좌우반구com(CVF, UVF, BVF)_3	14	1	<?xml version="1.0"?>\n<Clock xmlns:dt="urn:schemas-microsoft-com:datatypes"><Description dt:dt="string">E-Prime Primary Realtime Clock</Description><StartTime><Timestamp dt:dt="int">0</Timestamp><DateUtc dt:dt="string">2020-10-09T03:57:10Z</DateUtc></StartTime><FrequencyChanges><FrequencyChange><Frequency dt:dt="r8">2699960000</Frequency><Timestamp dt:dt="r8">4.35997643216139E+15</Timestamp><Cur…	좌우반구com(CVF, UVF, BVF)_3-014-1	60.021	1.0.0.165	1	1048722017	Professional	2.0.10.242	2.0.10.356	10-09-2020	2020-10-09 오전 3:57:11	12:57:11	2.0.10.252	392		2	{/}	생희	NULL	NULL	NULL	NULL	NULL	NULL	55	1	128	KSY2	List3	NULL	NULL	NULL	NULL	NULL	NULL	NULL	NULL	NULL	0	{/}	1	3	1239127	0	z	449	1239576
좌우반구com(CVF, UVF, BVF)_3	14	1	<?xml version="1.0"?>\n<Clock xmlns:dt="urn:schemas-microsoft-com:datatypes"><Description dt:dt="string">E-Prime Primary Realtime Clock</Description><StartTime><Timestamp dt:dt="int">0</Timestamp><DateUtc dt:dt="string">2020-10-09T03:57:10Z</DateUtc></StartTime><FrequencyChanges><FrequencyChange><Frequency dt:dt="r8">2699960000</Frequency><Timestamp dt:dt="r8">4.35997643216139E+15</Timestamp><Cur…	좌우반구com(CVF, UVF, BVF)_3-014-1	60.021	1.0.0.165	1	1048722017	Professional	2.0.10.242	2.0.10.356	10-09-2020	2020-10-09 오전 3:57:11	12:57:11	2.0.10.252	214		2	{/}	석감	NULL	NULL	NULL	45	1	82	NULL	NULL	NULL	KSY3	List2	NULL	NULL	NULL	NULL	NULL	NULL	NULL	NULL	NULL	1	{/}	0	3	750780	0	{/}	321	751101
좌우반구com(CVF, UVF, BVF)_3	14	1	<?xml version="1.0"?>\n<Clock xmlns:dt="urn:schemas-microsoft-com:datatypes"><Description dt:dt="string">E-Prime Primary Realtime Clock</Description><StartTime><Timestamp dt:dt="int">0</Timestamp><DateUtc dt:dt="string">2020-10-09T03:57:10Z</DateUtc></StartTime><FrequencyChanges><FrequencyChange><Frequency dt:dt="r8">2699960000</Frequency><Timestamp dt:dt="r8">4.35997643216139E+15</Timestamp><Cur…	좌우반구com(CVF, UVF, BVF)_3-014-1	60.021	1.0.0.165	1	1048722017	Professional	2.0.10.242	2.0.10.356	10-09-2020	2020-10-09 오전 3:57:11	12:57:11	2.0.10.252	333		1	z	선배	NULL	NULL	NULL	NULL	NULL	NULL	99	1	69	KSY4	List3	NULL	NULL	NULL	NULL	NULL	NULL	NULL	NULL	NULL	1	z	0	4	1082382	0	z	473	1082855
좌우반구com(CVF, UVF, BVF)_3	14	1	<?xml version="1.0"?>\n<Clock xmlns:dt="urn:schemas-microsoft-com:datatypes"><Description dt:dt="string">E-Prime Primary Realtime Clock</Description><StartTime><Timestamp dt:dt="int">0</Timestamp><DateUtc dt:dt="string">2020-10-09T03:57:10Z</DateUtc></StartTime><FrequencyChanges><FrequencyChange><Frequency dt:dt="r8">2699960000</Frequency><Timestamp dt:dt="r8">4.35997643216139E+15</Timestamp><Cur…	좌우반구com(CVF, UVF, BVF)_3-014-1	60.021	1.0.0.165	1	1048722017	Professional	2.0.10.242	2.0.10.356	10-09-2020	2020-10-09 오전 3:57:11	12:57:11	2.0.10.252	330		1	z	선택	NULL	NULL	NULL	NULL	NULL	NULL	18	1	66	KSY4	List3	NULL	NULL	NULL	NULL	NULL	NULL	NULL	NULL	NULL	1	z	1	3	1074484	0	z	370	1074854
좌우반구com(CVF, UVF, BVF)_3	14	1	<?xml version="1.0"?>\n<Clock xmlns:dt="urn:schemas-microsoft-com:datatypes"><Description dt:dt="string">E-Prime Primary Realtime Clock</Description><StartTime><Timestamp dt:dt="int">0</Timestamp><DateUtc dt:dt="string">2020-10-09T03:57:10Z</DateUtc></StartTime><FrequencyChanges><FrequencyChange><Frequency dt:dt="r8">2699960000</Frequency><Timestamp dt:dt="r8">4.35997643216139E+15</Timestamp><Cur…	좌우반구com(CVF, UVF, BVF)_3-014-1	60.021	1.0.0.165	1	1048722017	Professional	2.0.10.242	2.0.10.356	10-09-2020	2020-10-09 오전 3:57:11	12:57:11	2.0.10.252	170		2	{/}	설결	NULL	NULL	NULL	98	1	38	NULL	NULL	NULL	KSY4	List2	NULL	NULL	NULL	NULL	NULL	NULL	NULL	NULL	NULL	1	{/}	0	3	631388	0	{/}	576	631964
좌우반구com(CVF, UVF, BVF)_3	14	1	<?xml version="1.0"?>\n<Clock xmlns:dt="urn:schemas-microsoft-com:datatypes"><Description dt:dt="string">E-Prime Primary Realtime Clock</Description><StartTime><Timestamp dt:dt="int">0</Timestamp><DateUtc dt:dt="string">2020-10-09T03:57:10Z</DateUtc></StartTime><FrequencyChanges><FrequencyChange><Frequency dt:dt="r8">2699960000</Frequency><Timestamp dt:dt="r8">4.35997643216139E+15</Timestamp><Cur…	좌우반구com(CVF, UVF, BVF)_3-014-1	60.021	1.0.0.165	1	1048722017	Professional	2.0.10.242	2.0.10.356	10-09-2020	2020-10-09 오전 3:57:11	12:57:11	2.0.10.252	147		1	z	설명	NULL	NULL	NULL	108	1	15	NULL	NULL	NULL	KSY4	List2	NULL	NULL	NULL	NULL	NULL	NULL	NULL	NULL	NULL	1	z	0	3	569193	0	z	730	569923
좌우반구com(CVF, UVF, BVF)_3	14	1	<?xml version="1.0"?>\n<Clock xmlns:dt="urn:schemas-microsoft-com:datatypes"><Description dt:dt="string">E-Prime Primary Realtime Clock</Description><StartTime><Timestamp dt:dt="int">0</Timestamp><DateUtc dt:dt="string">2020-10-09T03:57:10Z</DateUtc></StartTime><FrequencyChanges><FrequencyChange><Frequency dt:dt="r8">2699960000</Frequency><Timestamp dt:dt="r8">4.35997643216139E+15</Timestamp><Cur…	좌우반구com(CVF, UVF, BVF)_3-014-1	60.021	1.0.0.165	1	1048722017	Professional	2.0.10.242	2.0.10.356	10-09-2020	2020-10-09 오전 3:57:11	12:57:11	2.0.10.252	113		1	z	설문	123	1	113	NULL	NULL	NULL	NULL	NULL	NULL	KSY4	List1	NULL	NULL	NULL	NULL	NULL	NULL	NULL	NULL	NULL	1	z	0	4	322679	0	z	663	323342
좌우반구com(CVF, UVF, BVF)_3	14	1	<?xml version="1.0"?>\n<Clock xmlns:dt="urn:schemas-microsoft-com:datatypes"><Description dt:dt="string">E-Prime Primary Realtime Clock</Description><StartTime><Timestamp dt:dt="int">0</Timestamp><DateUtc dt:dt="string">2020-10-09T03:57:10Z</DateUtc></StartTime><FrequencyChanges><FrequencyChange><Frequency dt:dt="r8">2699960000</Frequency><Timestamp dt:dt="r8">4.35997643216139E+15</Timestamp><Cur…	좌우반구com(CVF, UVF, BVF)_3-014-1	60.021	1.0.0.165	1	1048722017	Professional	2.0.10.242	2.0.10.356	10-09-2020	2020-10-09 오전 3:57:11	12:57:11	2.0.10.252	294		2	{/}	설색	NULL	NULL	NULL	NULL	NULL	NULL	113	1	30	KSY2	List3	NULL	NULL	NULL	NULL	NULL	NULL	NULL	NULL	NULL	0	{/}	0	3	980034	0	z	614	980648
좌우반구com(CVF, UVF, BVF)_3	14	1	<?xml version="1.0"?>\n<Clock xmlns:dt="urn:schemas-microsoft-com:datatypes"><Description dt:dt="string">E-Prime Primary Realtime Clock</Description><StartTime><Timestamp dt:dt="int">0</Timestamp><DateUtc dt:dt="string">2020-10-09T03:57:10Z</DateUtc></StartTime><FrequencyChanges><FrequencyChange><Frequency dt:dt="r8">2699960000</Frequency><Timestamp dt:dt="r8">4.35997643216139E+15</Timestamp><Cur…	좌우반구com(CVF, UVF, BVF)_3-014-1	60.021	1.0.0.165	1	1048722017	Professional	2.0.10.242	2.0.10.356	10-09-2020	2020-10-09 오전 3:57:11	12:57:11	2.0.10.252	191		2	{/}	섭습	NULL	NULL	NULL	100	1	59	NULL	NULL	NULL	KSY4	List2	NULL	NULL	NULL	NULL	NULL	NULL	NULL	NULL	NULL	0	{/}	0	3	688035	0	z	800	688835
좌우반구com(CVF, UVF, BVF)_3	14	1	<?xml version="1.0"?>\n<Clock xmlns:dt="urn:schemas-microsoft-com:datatypes"><Description dt:dt="string">E-Prime Primary Realtime Clock</Description><StartTime><Timestamp dt:dt="int">0</Timestamp><DateUtc dt:dt="string">2020-10-09T03:57:10Z</DateUtc></StartTime><FrequencyChanges><FrequencyChange><Frequency dt:dt="r8">2699960000</Frequency><Timestamp dt:dt="r8">4.35997643216139E+15</Timestamp><Cur…	좌우반구com(CVF, UVF, BVF)_3-014-1	60.021	1.0.0.165	1	1048722017	Professional	2.0.10.242	2.0.10.356	10-09-2020	2020-10-09 오전 3:57:11	12:57:11	2.0.10.252	274		1	z	성공	NULL	NULL	NULL	NULL	NULL	NULL	44	1	10	KSY4	List3	NULL	NULL	NULL	NULL	NULL	NULL	NULL	NULL	NULL	1	z	0	3	927319	0	z	353	927672
좌우반구com(CVF, UVF, BVF)_3	14	1	<?xml version="1.0"?>\n<Clock xmlns:dt="urn:schemas-microsoft-com:datatypes"><Description dt:dt="string">E-Prime Primary Realtime Clock</Description><StartTime><Timestamp dt:dt="int">0</Timestamp><DateUtc dt:dt="string">2020-10-09T03:57:10Z</DateUtc></StartTime><FrequencyChanges><FrequencyChange><Frequency dt:dt="r8">2699960000</Frequency><Timestamp dt:dt="r8">4.35997643216139E+15</Timestamp><Cur…	좌우반구com(CVF, UVF, BVF)_3-014-1	60.021	1.0.0.165	1	1048722017	Professional	2.0.10.242	2.0.10.356	10-09-2020	2020-10-09 오전 3:57:11	12:57:11	2.0.10.252	126		1	z	세상	35	1	126	NULL	NULL	NULL	NULL	NULL	NULL	KSY4	List1	NULL	NULL	NULL	NULL	NULL	NULL	NULL	NULL	NULL	1	z	0	4	359283	0	z	436	359719
좌우반구com(CVF, UVF, BVF)_3	14	1	<?xml version="1.0"?>\n<Clock xmlns:dt="urn:schemas-microsoft-com:datatypes"><Description dt:dt="string">E-Prime Primary Realtime Clock</Description><StartTime><Timestamp dt:dt="int">0</Timestamp><DateUtc dt:dt="string">2020-10-09T03:57:10Z</DateUtc></StartTime><FrequencyChanges><FrequencyChange><Frequency dt:dt="r8">2699960000</Frequency><Timestamp dt:dt="r8">4.35997643216139E+15</Timestamp><Cur…	좌우반구com(CVF, UVF, BVF)_3-014-1	60.021	1.0.0.165	1	1048722017	Professional	2.0.10.242	2.0.10.356	10-09-2020	2020-10-09 오전 3:57:11	12:57:11	2.0.10.252	327		1	z	소리	NULL	NULL	NULL	NULL	NULL	NULL	50	1	63	KSY4	List3	NULL	NULL	NULL	NULL	NULL	NULL	NULL	NULL	NULL	1	z	0	4	1066704	0	z	327	1067031
좌우반구com(CVF, UVF, BVF)_3	14	1	<?xml version="1.0"?>\n<Clock xmlns:dt="urn:schemas-microsoft-com:datatypes"><Description dt:dt="string">E-Prime Primary Realtime Clock</Description><StartTime><Timestamp dt:dt="int">0</Timestamp><DateUtc dt:dt="string">2020-10-09T03:57:10Z</DateUtc></StartTime><FrequencyChanges><FrequencyChange><Frequency dt:dt="r8">2699960000</Frequency><Timestamp dt:dt="r8">4.35997643216139E+15</Timestamp><Cur…	좌우반구com(CVF, UVF, BVF)_3-014-1	60.021	1.0.0.165	1	1048722017	Professional	2.0.10.242	2.0.10.356	10-09-2020	2020-10-09 오전 3:57:11	12:57:11	2.0.10.252	394		1	z	소송	NULL	NULL	NULL	NULL	NULL	NULL	30	1	130	KSY4	List3	NULL	NULL	NULL	NULL	NULL	NULL	NULL	NULL	NULL	1	z	0	4	1244309	0	z	512	1244821
좌우반구com(CVF, UVF, BVF)_3	14	1	<?xml version="1.0"?>\n<Clock xmlns:dt="urn:schemas-microsoft-com:datatypes"><Description dt:dt="string">E-Prime Primary Realtime Clock</Description><StartTime><Timestamp dt:dt="int">0</Timestamp><DateUtc dt:dt="string">2020-10-09T03:57:10Z</DateUtc></StartTime><FrequencyChanges><FrequencyChange><Frequency dt:dt="r8">2699960000</Frequency><Timestamp dt:dt="r8">4.35997643216139E+15</Timestamp><Cur…	좌우반구com(CVF, UVF, BVF)_3-014-1	60.021	1.0.0.165	1	1048722017	Professional	2.0.10.242	2.0.10.356	10-09-2020	2020-10-09 오전 3:57:11	12:57:11	2.0.10.252	22		1	z	속도	18	1	22	NULL	NULL	NULL	NULL	NULL	NULL	KSY4	List1	NULL	NULL	NULL	NULL	NULL	NULL	NULL	NULL	NULL	1	z	0	3	81612	0	z	683	82295
좌우반구com(CVF, UVF, BVF)_3	14	1	<?xml version="1.0"?>\n<Clock xmlns:dt="urn:schemas-microsoft-com:datatypes"><Description dt:dt="string">E-Prime Primary Realtime Clock</Description><StartTime><Timestamp dt:dt="int">0</Timestamp><DateUtc dt:dt="string">2020-10-09T03:57:10Z</DateUtc></StartTime><FrequencyChanges><FrequencyChange><Frequency dt:dt="r8">2699960000</Frequency><Timestamp dt:dt="r8">4.35997643216139E+15</Timestamp><Cur…	좌우반구com(CVF, UVF, BVF)_3-014-1	60.021	1.0.0.165	1	1048722017	Professional	2.0.10.242	2.0.10.356	10-09-2020	2020-10-09 오전 3:57:11	12:57:11	2.0.10.252	243		2	{/}	송스	NULL	NULL	NULL	27	1	111	NULL	NULL	NULL	KSY	List2	0		1	-1	825937	184		0	0	1	{/}	0	4	826121	0	{/}	448	826569
좌우반구com(CVF, UVF, BVF)_3	14	1	<?xml version="1.0"?>\n<Clock xmlns:dt="urn:schemas-microsoft-com:datatypes"><Description dt:dt="string">E-Prime Primary Realtime Clock</Description><StartTime><Timestamp dt:dt="int">0</Timestamp><DateUtc dt:dt="string">2020-10-09T03:57:10Z</DateUtc></StartTime><FrequencyChanges><FrequencyChange><Frequency dt:dt="r8">2699960000</Frequency><Timestamp dt:dt="r8">4.35997643216139E+15</Timestamp><Cur…	좌우반구com(CVF, UVF, BVF)_3-014-1	60.021	1.0.0.165	1	1048722017	Professional	2.0.10.242	2.0.10.356	10-09-2020	2020-10-09 오전 3:57:11	12:57:11	2.0.10.252	377		2	{/}	송익	NULL	NULL	NULL	NULL	NULL	NULL	127	1	113	KSY	List3	0		0	-1	1199641	183		0	0	1	{/}	0	3	1199824	0	{/}	709	1200533
좌우반구com(CVF, UVF, BVF)_3	14	1	<?xml version="1.0"?>\n<Clock xmlns:dt="urn:schemas-microsoft-com:datatypes"><Description dt:dt="string">E-Prime Primary Realtime Clock</Description><StartTime><Timestamp dt:dt="int">0</Timestamp><DateUtc dt:dt="string">2020-10-09T03:57:10Z</DateUtc></StartTime><FrequencyChanges><FrequencyChange><Frequency dt:dt="r8">2699960000</Frequency><Timestamp dt:dt="r8">4.35997643216139E+15</Timestamp><Cur…	좌우반구com(CVF, UVF, BVF)_3-014-1	60.021	1.0.0.165	1	1048722017	Professional	2.0.10.242	2.0.10.356	10-09-2020	2020-10-09 오전 3:57:11	12:57:11	2.0.10.252	38		1	z	수고	103	1	38	NULL	NULL	NULL	NULL	NULL	NULL	KSY4	List1	NULL	NULL	NULL	NULL	NULL	NULL	NULL	NULL	NULL	1	z	0	3	124231	0	z	449	124680
좌우반구com(CVF, UVF, BVF)_3	14	1	<?xml version="1.0"?>\n<Clock xmlns:dt="urn:schemas-microsoft-com:datatypes"><Description dt:dt="string">E-Prime Primary Realtime Clock</Description><StartTime><Timestamp dt:dt="int">0</Timestamp><DateUtc dt:dt="string">2020-10-09T03:57:10Z</DateUtc></StartTime><FrequencyChanges><FrequencyChange><Frequency dt:dt="r8">2699960000</Frequency><Timestamp dt:dt="r8">4.35997643216139E+15</Timestamp><Cur…	좌우반구com(CVF, UVF, BVF)_3-014-1	60.021	1.0.0.165	1	1048722017	Professional	2.0.10.242	2.0.10.356	10-09-2020	2020-10-09 오전 3:57:11	12:57:11	2.0.10.252	6		1	z	수단	100	1	6	NULL	NULL	NULL	NULL	NULL	NULL	KSY4	List1	NULL	NULL	NULL	NULL	NULL	NULL	NULL	NULL	NULL	1	z	1	3	37244	0	z	476	37720
좌우반구com(CVF, UVF, BVF)_3	14	1	<?xml version="1.0"?>\n<Clock xmlns:dt="urn:schemas-microsoft-com:datatypes"><Description dt:dt="string">E-Prime Primary Realtime Clock</Description><StartTime><Timestamp dt:dt="int">0</Timestamp><DateUtc dt:dt="string">2020-10-09T03:57:10Z</DateUtc></StartTime><FrequencyChanges><FrequencyChange><Frequency dt:dt="r8">2699960000</Frequency><Timestamp dt:dt="r8">4.35997643216139E+15</Timestamp><Cur…	좌우반구com(CVF, UVF, BVF)_3-014-1	60.021	1.0.0.165	1	1048722017	Professional	2.0.10.242	2.0.10.356	10-09-2020	2020-10-09 오전 3:57:11	12:57:11	2.0.10.252	241		1	z	수준	NULL	NULL	NULL	127	1	109	NULL	NULL	NULL	KSY4	List2	NULL	NULL	NULL	NULL	NULL	NULL	NULL	NULL	NULL	1	z	0	4	820856	0	z	377	821233
좌우반구com(CVF, UVF, BVF)_3	14	1	<?xml version="1.0"?>\n<Clock xmlns:dt="urn:schemas-microsoft-com:datatypes"><Description dt:dt="string">E-Prime Primary Realtime Clock</Description><StartTime><Timestamp dt:dt="int">0</Timestamp><DateUtc dt:dt="string">2020-10-09T03:57:10Z</DateUtc></StartTime><FrequencyChanges><FrequencyChange><Frequency dt:dt="r8">2699960000</Frequency><Timestamp dt:dt="r8">4.35997643216139E+15</Timestamp><Cur…	좌우반구com(CVF, UVF, BVF)_3-014-1	60.021	1.0.0.165	1	1048722017	Professional	2.0.10.242	2.0.10.356	10-09-2020	2020-10-09 오전 3:57:11	12:57:11	2.0.10.252	339		2	{/}	숙국	NULL	NULL	NULL	NULL	NULL	NULL	97	1	75	KSY4	List3	NULL	NULL	NULL	NULL	NULL	NULL	NULL	NULL	NULL	1	{/}	0	3	1098143	0	{/}	359	1098502
좌우반구com(CVF, UVF, BVF)_3	14	1	<?xml version="1.0"?>\n<Clock xmlns:dt="urn:schemas-microsoft-com:datatypes"><Description dt:dt="string">E-Prime Primary Realtime Clock</Description><StartTime><Timestamp dt:dt="int">0</Timestamp><DateUtc dt:dt="string">2020-10-09T03:57:10Z</DateUtc></StartTime><FrequencyChanges><FrequencyChange><Frequency dt:dt="r8">2699960000</Frequency><Timestamp dt:dt="r8">4.35997643216139E+15</Timestamp><Cur…	좌우반구com(CVF, UVF, BVF)_3-014-1	60.021	1.0.0.165	1	1048722017	Professional	2.0.10.242	2.0.10.356	10-09-2020	2020-10-09 오전 3:57:11	12:57:11	2.0.10.252	323		2	{/}	숙발	NULL	NULL	NULL	NULL	NULL	NULL	14	1	59	KSY	List3	0		0	0	1056291	183		0	0	0	{/}	0	3	1056474	0	z	349	1056823
좌우반구com(CVF, UVF, BVF)_3	14	1	<?xml version="1.0"?>\n<Clock xmlns:dt="urn:schemas-microsoft-com:datatypes"><Description dt:dt="string">E-Prime Primary Realtime Clock</Description><StartTime><Timestamp dt:dt="int">0</Timestamp><DateUtc dt:dt="string">2020-10-09T03:57:10Z</DateUtc></StartTime><FrequencyChanges><FrequencyChange><Frequency dt:dt="r8">2699960000</Frequency><Timestamp dt:dt="r8">4.35997643216139E+15</Timestamp><Cur…	좌우반구com(CVF, UVF, BVF)_3-014-1	60.021	1.0.0.165	1	1048722017	Professional	2.0.10.242	2.0.10.356	10-09-2020	2020-10-09 오전 3:57:11	12:57:11	2.0.10.252	273		1	z	숙소	NULL	NULL	NULL	NULL	NULL	NULL	111	1	9	KSY	List3	0		1	-1	924586	184		0	0	1	z	0	4	924770	0	z	352	925122
좌우반구com(CVF, UVF, BVF)_3	14	1	<?xml version="1.0"?>\n<Clock xmlns:dt="urn:schemas-microsoft-com:datatypes"><Description dt:dt="string">E-Prime Primary Realtime Clock</Description><StartTime><Timestamp dt:dt="int">0</Timestamp><DateUtc dt:dt="string">2020-10-09T03:57:10Z</DateUtc></StartTime><FrequencyChanges><FrequencyChange><Frequency dt:dt="r8">2699960000</Frequency><Timestamp dt:dt="r8">4.35997643216139E+15</Timestamp><Cur…	좌우반구com(CVF, UVF, BVF)_3-014-1	60.021	1.0.0.165	1	1048722017	Professional	2.0.10.242	2.0.10.356	10-09-2020	2020-10-09 오전 3:57:11	12:57:11	2.0.10.252	310		2	{/}	술감	NULL	NULL	NULL	NULL	NULL	NULL	29	1	46	KSY	List3	0		0	-1	1022119	183		0	0	1	{/}	1	3	1022302	0	{/}	490	1022792
좌우반구com(CVF, UVF, BVF)_3	14	1	<?xml version="1.0"?>\n<Clock xmlns:dt="urn:schemas-microsoft-com:datatypes"><Description dt:dt="string">E-Prime Primary Realtime Clock</Description><StartTime><Timestamp dt:dt="int">0</Timestamp><DateUtc dt:dt="string">2020-10-09T03:57:10Z</DateUtc></StartTime><FrequencyChanges><FrequencyChange><Frequency dt:dt="r8">2699960000</Frequency><Timestamp dt:dt="r8">4.35997643216139E+15</Timestamp><Cur…	좌우반구com(CVF, UVF, BVF)_3-014-1	60.021	1.0.0.165	1	1048722017	Professional	2.0.10.242	2.0.10.356	10-09-2020	2020-10-09 오전 3:57:11	12:57:11	2.0.10.252	87		2	{/}	술목	86	1	87	NULL	NULL	NULL	NULL	NULL	NULL	KSY2	List1	NULL	NULL	NULL	NULL	NULL	NULL	NULL	NULL	NULL	1	{/}	1	3	254052	0	{/}	362	254414
좌우반구com(CVF, UVF, BVF)_3	14	1	<?xml version="1.0"?>\n<Clock xmlns:dt="urn:schemas-microsoft-com:datatypes"><Description dt:dt="string">E-Prime Primary Realtime Clock</Description><StartTime><Timestamp dt:dt="int">0</Timestamp><DateUtc dt:dt="string">2020-10-09T03:57:10Z</DateUtc></StartTime><FrequencyChanges><FrequencyChange><Frequency dt:dt="r8">2699960000</Frequency><Timestamp dt:dt="r8">4.35997643216139E+15</Timestamp><Cur…	좌우반구com(CVF, UVF, BVF)_3-014-1	60.021	1.0.0.165	1	1048722017	Professional	2.0.10.242	2.0.10.356	10-09-2020	2020-10-09 오전 3:57:11	12:57:11	2.0.10.252	145		2	{/}	스위	NULL	NULL	NULL	36	1	13	NULL	NULL	NULL	KSY4	List2	NULL	NULL	NULL	NULL	NULL	NULL	NULL	NULL	NULL	1	{/}	0	4	563912	0	{/}	467	564379
좌우반구com(CVF, UVF, BVF)_3	14	1	<?xml version="1.0"?>\n<Clock xmlns:dt="urn:schemas-microsoft-com:datatypes"><Description dt:dt="string">E-Prime Primary Realtime Clock</Description><StartTime><Timestamp dt:dt="int">0</Timestamp><DateUtc dt:dt="string">2020-10-09T03:57:10Z</DateUtc></StartTime><FrequencyChanges><FrequencyChange><Frequency dt:dt="r8">2699960000</Frequency><Timestamp dt:dt="r8">4.35997643216139E+15</Timestamp><Cur…	좌우반구com(CVF, UVF, BVF)_3-014-1	60.021	1.0.0.165	1	1048722017	Professional	2.0.10.242	2.0.10.356	10-09-2020	2020-10-09 오전 3:57:11	12:57:11	2.0.10.252	371		2	{/}	스진	NULL	NULL	NULL	NULL	NULL	NULL	72	1	107	KSY	List3	0		0	-1	1183580	183		0	0	1	{/}	0	3	1183763	0	{/}	524	1184287
좌우반구com(CVF, UVF, BVF)_3	14	1	<?xml version="1.0"?>\n<Clock xmlns:dt="urn:schemas-microsoft-com:datatypes"><Description dt:dt="string">E-Prime Primary Realtime Clock</Description><StartTime><Timestamp dt:dt="int">0</Timestamp><DateUtc dt:dt="string">2020-10-09T03:57:10Z</DateUtc></StartTime><FrequencyChanges><FrequencyChange><Frequency dt:dt="r8">2699960000</Frequency><Timestamp dt:dt="r8">4.35997643216139E+15</Timestamp><Cur…	좌우반구com(CVF, UVF, BVF)_3-014-1	60.021	1.0.0.165	1	1048722017	Professional	2.0.10.242	2.0.10.356	10-09-2020	2020-10-09 오전 3:57:11	12:57:11	2.0.10.252	120		2	{/}	스향	54	1	120	NULL	NULL	NULL	NULL	NULL	NULL	KSY	List1	0		1	-1	343038	184		0	0	1	{/}	0	4	343222	0	{/}	391	343613
좌우반구com(CVF, UVF, BVF)_3	14	1	<?xml version="1.0"?>\n<Clock xmlns:dt="urn:schemas-microsoft-com:datatypes"><Description dt:dt="string">E-Prime Primary Realtime Clock</Description><StartTime><Timestamp dt:dt="int">0</Timestamp><DateUtc dt:dt="string">2020-10-09T03:57:10Z</DateUtc></StartTime><FrequencyChanges><FrequencyChange><Frequency dt:dt="r8">2699960000</Frequency><Timestamp dt:dt="r8">4.35997643216139E+15</Timestamp><Cur…	좌우반구com(CVF, UVF, BVF)_3-014-1	60.021	1.0.0.165	1	1048722017	Professional	2.0.10.242	2.0.10.356	10-09-2020	2020-10-09 오전 3:57:11	12:57:11	2.0.10.252	345		2	{/}	습나	NULL	NULL	NULL	NULL	NULL	NULL	71	1	81	KSY	List3	0		0	-1	1113604	183		0	0	1	{/}	1	3	1113787	0	{/}	443	1114230
좌우반구com(CVF, UVF, BVF)_3	14	1	<?xml version="1.0"?>\n<Clock xmlns:dt="urn:schemas-microsoft-com:datatypes"><Description dt:dt="string">E-Prime Primary Realtime Clock</Description><StartTime><Timestamp dt:dt="int">0</Timestamp><DateUtc dt:dt="string">2020-10-09T03:57:10Z</DateUtc></StartTime><FrequencyChanges><FrequencyChange><Frequency dt:dt="r8">2699960000</Frequency><Timestamp dt:dt="r8">4.35997643216139E+15</Timestamp><Cur…	좌우반구com(CVF, UVF, BVF)_3-014-1	60.021	1.0.0.165	1	1048722017	Professional	2.0.10.242	2.0.10.356	10-09-2020	2020-10-09 오전 3:57:11	12:57:11	2.0.10.252	186		2	{/}	습필	NULL	NULL	NULL	130	1	54	NULL	NULL	NULL	KSY4	List2	NULL	NULL	NULL	NULL	NULL	NULL	NULL	NULL	NULL	1	{/}	1	3	673390	0	{/}	599	673989
좌우반구com(CVF, UVF, BVF)_3	14	1	<?xml version="1.0"?>\n<Clock xmlns:dt="urn:schemas-microsoft-com:datatypes"><Description dt:dt="string">E-Prime Primary Realtime Clock</Description><StartTime><Timestamp dt:dt="int">0</Timestamp><DateUtc dt:dt="string">2020-10-09T03:57:10Z</DateUtc></StartTime><FrequencyChanges><FrequencyChange><Frequency dt:dt="r8">2699960000</Frequency><Timestamp dt:dt="r8">4.35997643216139E+15</Timestamp><Cur…	좌우반구com(CVF, UVF, BVF)_3-014-1	60.021	1.0.0.165	1	1048722017	Professional	2.0.10.242	2.0.10.356	10-09-2020	2020-10-09 오전 3:57:11	12:57:11	2.0.10.252	122		1	z	시간	5	1	122	NULL	NULL	NULL	NULL	NULL	NULL	KSY	List1	0		1	-1	348286	184		0	0	1	z	0	4	348470	0	z	471	348941
좌우반구com(CVF, UVF, BVF)_3	14	1	<?xml version="1.0"?>\n<Clock xmlns:dt="urn:schemas-microsoft-com:datatypes"><Description dt:dt="string">E-Prime Primary Realtime Clock</Description><StartTime><Timestamp dt:dt="int">0</Timestamp><DateUtc dt:dt="string">2020-10-09T03:57:10Z</DateUtc></StartTime><FrequencyChanges><FrequencyChange><Frequency dt:dt="r8">2699960000</Frequency><Timestamp dt:dt="r8">4.35997643216139E+15</Timestamp><Cur…	좌우반구com(CVF, UVF, BVF)_3-014-1	60.021	1.0.0.165	1	1048722017	Professional	2.0.10.242	2.0.10.356	10-09-2020	2020-10-09 오전 3:57:11	12:57:11	2.0.10.252	256		1	z	시기	NULL	NULL	NULL	31	1	124	NULL	NULL	NULL	KSY	List2	0		1	-1	862091	184		0	0	1	z	0	4	862275	0	z	349	862624
좌우반구com(CVF, UVF, BVF)_3	14	1	<?xml version="1.0"?>\n<Clock xmlns:dt="urn:schemas-microsoft-com:datatypes"><Description dt:dt="string">E-Prime Primary Realtime Clock</Description><StartTime><Timestamp dt:dt="int">0</Timestamp><DateUtc dt:dt="string">2020-10-09T03:57:10Z</DateUtc></StartTime><FrequencyChanges><FrequencyChange><Frequency dt:dt="r8">2699960000</Frequency><Timestamp dt:dt="r8">4.35997643216139E+15</Timestamp><Cur…	좌우반구com(CVF, UVF, BVF)_3-014-1	60.021	1.0.0.165	1	1048722017	Professional	2.0.10.242	2.0.10.356	10-09-2020	2020-10-09 오전 3:57:11	12:57:11	2.0.10.252	228		1	z	시대	NULL	NULL	NULL	101	1	96	NULL	NULL	NULL	KSY	List2	0		0	-1	786801	183		0	0	1	z	0	3	786984	0	z	452	787436
좌우반구com(CVF, UVF, BVF)_3	14	1	<?xml version="1.0"?>\n<Clock xmlns:dt="urn:schemas-microsoft-com:datatypes"><Description dt:dt="string">E-Prime Primary Realtime Clock</Description><StartTime><Timestamp dt:dt="int">0</Timestamp><DateUtc dt:dt="string">2020-10-09T03:57:10Z</DateUtc></StartTime><FrequencyChanges><FrequencyChange><Frequency dt:dt="r8">2699960000</Frequency><Timestamp dt:dt="r8">4.35997643216139E+15</Timestamp><Cur…	좌우반구com(CVF, UVF, BVF)_3-014-1	60.021	1.0.0.165	1	1048722017	Professional	2.0.10.242	2.0.10.356	10-09-2020	2020-10-09 오전 3:57:11	12:57:11	2.0.10.252	103		1	z	시도	17	1	103	NULL	NULL	NULL	NULL	NULL	NULL	KSY	List1	0		1	-1	295971	184		0	0	1	z	0	4	296155	0	z	339	296494
좌우반구com(CVF, UVF, BVF)_3	14	1	<?xml version="1.0"?>\n<Clock xmlns:dt="urn:schemas-microsoft-com:datatypes"><Description dt:dt="string">E-Prime Primary Realtime Clock</Description><StartTime><Timestamp dt:dt="int">0</Timestamp><DateUtc dt:dt="string">2020-10-09T03:57:10Z</DateUtc></StartTime><FrequencyChanges><FrequencyChange><Frequency dt:dt="r8">2699960000</Frequency><Timestamp dt:dt="r8">4.35997643216139E+15</Timestamp><Cur…	좌우반구com(CVF, UVF, BVF)_3-014-1	60.021	1.0.0.165	1	1048722017	Professional	2.0.10.242	2.0.10.356	10-09-2020	2020-10-09 오전 3:57:11	12:57:11	2.0.10.252	258		2	{/}	시질	NULL	NULL	NULL	73	1	126	NULL	NULL	NULL	KSY3	List2	NULL	NULL	NULL	NULL	NULL	NULL	NULL	NULL	NULL	1	{/}	0	3	867523	0	{/}	350	867873
좌우반구com(CVF, UVF, BVF)_3	14	1	<?xml version="1.0"?>\n<Clock xmlns:dt="urn:schemas-microsoft-com:datatypes"><Description dt:dt="string">E-Prime Primary Realtime Clock</Description><StartTime><Timestamp dt:dt="int">0</Timestamp><DateUtc dt:dt="string">2020-10-09T03:57:10Z</DateUtc></StartTime><FrequencyChanges><FrequencyChange><Frequency dt:dt="r8">2699960000</Frequency><Timestamp dt:dt="r8">4.35997643216139E+15</Timestamp><Cur…	좌우반구com(CVF, UVF, BVF)_3-014-1	60.021	1.0.0.165	1	1048722017	Professional	2.0.10.242	2.0.10.356	10-09-2020	2020-10-09 오전 3:57:11	12:57:11	2.0.10.252	226		1	z	식비	NULL	NULL	NULL	37	1	94	NULL	NULL	NULL	KSY	List2	0		0	0	781553	183		0	0	1	z	0	3	781736	0	z	389	782125
좌우반구com(CVF, UVF, BVF)_3	14	1	<?xml version="1.0"?>\n<Clock xmlns:dt="urn:schemas-microsoft-com:datatypes"><Description dt:dt="string">E-Prime Primary Realtime Clock</Description><StartTime><Timestamp dt:dt="int">0</Timestamp><DateUtc dt:dt="string">2020-10-09T03:57:10Z</DateUtc></StartTime><FrequencyChanges><FrequencyChange><Frequency dt:dt="r8">2699960000</Frequency><Timestamp dt:dt="r8">4.35997643216139E+15</Timestamp><Cur…	좌우반구com(CVF, UVF, BVF)_3-014-1	60.021	1.0.0.165	1	1048722017	Professional	2.0.10.242	2.0.10.356	10-09-2020	2020-10-09 오전 3:57:11	12:57:11	2.0.10.252	75		2	{/}	식차	91	1	75	NULL	NULL	NULL	NULL	NULL	NULL	KSY3	List1	NULL	NULL	NULL	NULL	NULL	NULL	NULL	NULL	NULL	1	{/}	1	3	222813	0	{/}	410	223223
좌우반구com(CVF, UVF, BVF)_3	14	1	<?xml version="1.0"?>\n<Clock xmlns:dt="urn:schemas-microsoft-com:datatypes"><Description dt:dt="string">E-Prime Primary Realtime Clock</Description><StartTime><Timestamp dt:dt="int">0</Timestamp><DateUtc dt:dt="string">2020-10-09T03:57:10Z</DateUtc></StartTime><FrequencyChanges><FrequencyChange><Frequency dt:dt="r8">2699960000</Frequency><Timestamp dt:dt="r8">4.35997643216139E+15</Timestamp><Cur…	좌우반구com(CVF, UVF, BVF)_3-014-1	60.021	1.0.0.165	1	1048722017	Professional	2.0.10.242	2.0.10.356	10-09-2020	2020-10-09 오전 3:57:11	12:57:11	2.0.10.252	399		1	z	식탁	NULL	NULL	NULL	NULL	NULL	NULL	19	1	135	KSY	List3	0		0	0	1257288	183		0	0	1	z	0	3	1257471	0	z	390	1257861
좌우반구com(CVF, UVF, BVF)_3	14	1	<?xml version="1.0"?>\n<Clock xmlns:dt="urn:schemas-microsoft-com:datatypes"><Description dt:dt="string">E-Prime Primary Realtime Clock</Description><StartTime><Timestamp dt:dt="int">0</Timestamp><DateUtc dt:dt="string">2020-10-09T03:57:10Z</DateUtc></StartTime><FrequencyChanges><FrequencyChange><Frequency dt:dt="r8">2699960000</Frequency><Timestamp dt:dt="r8">4.35997643216139E+15</Timestamp><Cur…	좌우반구com(CVF, UVF, BVF)_3-014-1	60.021	1.0.0.165	1	1048722017	Professional	2.0.10.242	2.0.10.356	10-09-2020	2020-10-09 오전 3:57:11	12:57:11	2.0.10.252	232		2	{/}	실락	NULL	NULL	NULL	109	1	100	NULL	NULL	NULL	KSY4	List2	NULL	NULL	NULL	NULL	NULL	NULL	NULL	NULL	NULL	1	{/}	0	3	797514	0	{/}	376	797890
좌우반구com(CVF, UVF, BVF)_3	14	1	<?xml version="1.0"?>\n<Clock xmlns:dt="urn:schemas-microsoft-com:datatypes"><Description dt:dt="string">E-Prime Primary Realtime Clock</Description><StartTime><Timestamp dt:dt="int">0</Timestamp><DateUtc dt:dt="string">2020-10-09T03:57:10Z</DateUtc></StartTime><FrequencyChanges><FrequencyChange><Frequency dt:dt="r8">2699960000</Frequency><Timestamp dt:dt="r8">4.35997643216139E+15</Timestamp><Cur…	좌우반구com(CVF, UVF, BVF)_3-014-1	60.021	1.0.0.165	1	1048722017	Professional	2.0.10.242	2.0.10.356	10-09-2020	2020-10-09 오전 3:57:11	12:57:11	2.0.10.252	230		2	{/}	실작	NULL	NULL	NULL	47	1	98	NULL	NULL	NULL	KSY2	List2	NULL	NULL	NULL	NULL	NULL	NULL	NULL	NULL	NULL	0	{/}	0	3	792199	0	z	418	792617
좌우반구com(CVF, UVF, BVF)_3	14	1	<?xml version="1.0"?>\n<Clock xmlns:dt="urn:schemas-microsoft-com:datatypes"><Description dt:dt="string">E-Prime Primary Realtime Clock</Description><StartTime><Timestamp dt:dt="int">0</Timestamp><DateUtc dt:dt="string">2020-10-09T03:57:10Z</DateUtc></StartTime><FrequencyChanges><FrequencyChange><Frequency dt:dt="r8">2699960000</Frequency><Timestamp dt:dt="r8">4.35997643216139E+15</Timestamp><Cur…	좌우반구com(CVF, UVF, BVF)_3-014-1	60.021	1.0.0.165	1	1048722017	Professional	2.0.10.242	2.0.10.356	10-09-2020	2020-10-09 오전 3:57:11	12:57:11	2.0.10.252	24		1	z	실험	38	1	24	NULL	NULL	NULL	NULL	NULL	NULL	KSY	List1	0		1	-1	86910	184		0	0	1	z	0	4	87094	0	z	433	87527
좌우반구com(CVF, UVF, BVF)_3	14	1	<?xml version="1.0"?>\n<Clock xmlns:dt="urn:schemas-microsoft-com:datatypes"><Description dt:dt="string">E-Prime Primary Realtime Clock</Description><StartTime><Timestamp dt:dt="int">0</Timestamp><DateUtc dt:dt="string">2020-10-09T03:57:10Z</DateUtc></StartTime><FrequencyChanges><FrequencyChange><Frequency dt:dt="r8">2699960000</Frequency><Timestamp dt:dt="r8">4.35997643216139E+15</Timestamp><Cur…	좌우반구com(CVF, UVF, BVF)_3-014-1	60.021	1.0.0.165	1	1048722017	Professional	2.0.10.242	2.0.10.356	10-09-2020	2020-10-09 오전 3:57:11	12:57:11	2.0.10.252	83		1	z	심복	87	1	83	NULL	NULL	NULL	NULL	NULL	NULL	KSY	List1	0		1	-1	243156	184		0	0	0	z	0	4	243340	0	{/}	251	243591
좌우반구com(CVF, UVF, BVF)_3	14	1	<?xml version="1.0"?>\n<Clock xmlns:dt="urn:schemas-microsoft-com:datatypes"><Description dt:dt="string">E-Prime Primary Realtime Clock</Description><StartTime><Timestamp dt:dt="int">0</Timestamp><DateUtc dt:dt="string">2020-10-09T03:57:10Z</DateUtc></StartTime><FrequencyChanges><FrequencyChange><Frequency dt:dt="r8">2699960000</Frequency><Timestamp dt:dt="r8">4.35997643216139E+15</Timestamp><Cur…	좌우반구com(CVF, UVF, BVF)_3-014-1	60.021	1.0.0.165	1	1048722017	Professional	2.0.10.242	2.0.10.356	10-09-2020	2020-10-09 오전 3:57:11	12:57:11	2.0.10.252	159		1	z	심신	NULL	NULL	NULL	52	1	27	NULL	NULL	NULL	KSY	List2	0		1	-1	601365	184		0	0	0	z	0	4	601549	0	{/}	366	601915
좌우반구com(CVF, UVF, BVF)_3	14	1	<?xml version="1.0"?>\n<Clock xmlns:dt="urn:schemas-microsoft-com:datatypes"><Description dt:dt="string">E-Prime Primary Realtime Clock</Description><StartTime><Timestamp dt:dt="int">0</Timestamp><DateUtc dt:dt="string">2020-10-09T03:57:10Z</DateUtc></StartTime><FrequencyChanges><FrequencyChange><Frequency dt:dt="r8">2699960000</Frequency><Timestamp dt:dt="r8">4.35997643216139E+15</Timestamp><Cur…	좌우반구com(CVF, UVF, BVF)_3-014-1	60.021	1.0.0.165	1	1048722017	Professional	2.0.10.242	2.0.10.356	10-09-2020	2020-10-09 오전 3:57:11	12:57:11	2.0.10.252	29		2	{/}	안실	52	1	29	NULL	NULL	NULL	NULL	NULL	NULL	KSY2	List1	NULL	NULL	NULL	NULL	NULL	NULL	NULL	NULL	NULL	1	{/}	0	4	100556	0	{/}	420	100976
좌우반구com(CVF, UVF, BVF)_3	14	1	<?xml version="1.0"?>\n<Clock xmlns:dt="urn:schemas-microsoft-com:datatypes"><Description dt:dt="string">E-Prime Primary Realtime Clock</Description><StartTime><Timestamp dt:dt="int">0</Timestamp><DateUtc dt:dt="string">2020-10-09T03:57:10Z</DateUtc></StartTime><FrequencyChanges><FrequencyChange><Frequency dt:dt="r8">2699960000</Frequency><Timestamp dt:dt="r8">4.35997643216139E+15</Timestamp><Cur…	좌우반구com(CVF, UVF, BVF)_3-014-1	60.021	1.0.0.165	1	1048722017	Professional	2.0.10.242	2.0.10.356	10-09-2020	2020-10-09 오전 3:57:11	12:57:11	2.0.10.252	289		2	{/}	압례	NULL	NULL	NULL	NULL	NULL	NULL	2	1	25	KSY4	List3	NULL	NULL	NULL	NULL	NULL	NULL	NULL	NULL	NULL	1	{/}	0	4	966339	0	{/}	548	966887
좌우반구com(CVF, UVF, BVF)_3	14	1	<?xml version="1.0"?>\n<Clock xmlns:dt="urn:schemas-microsoft-com:datatypes"><Description dt:dt="string">E-Prime Primary Realtime Clock</Description><StartTime><Timestamp dt:dt="int">0</Timestamp><DateUtc dt:dt="string">2020-10-09T03:57:10Z</DateUtc></StartTime><FrequencyChanges><FrequencyChange><Frequency dt:dt="r8">2699960000</Frequency><Timestamp dt:dt="r8">4.35997643216139E+15</Timestamp><Cur…	좌우반구com(CVF, UVF, BVF)_3-014-1	60.021	1.0.0.165	1	1048722017	Professional	2.0.10.242	2.0.10.356	10-09-2020	2020-10-09 오전 3:57:11	12:57:11	2.0.10.252	139		1	z	압축	NULL	NULL	NULL	70	1	7	NULL	NULL	NULL	KSY	List2	0		0	-1	547617	184		0	0	1	z	0	4	547801	0	z	522	548323
좌우반구com(CVF, UVF, BVF)_3	14	1	<?xml version="1.0"?>\n<Clock xmlns:dt="urn:schemas-microsoft-com:datatypes"><Description dt:dt="string">E-Prime Primary Realtime Clock</Description><StartTime><Timestamp dt:dt="int">0</Timestamp><DateUtc dt:dt="string">2020-10-09T03:57:10Z</DateUtc></StartTime><FrequencyChanges><FrequencyChange><Frequency dt:dt="r8">2699960000</Frequency><Timestamp dt:dt="r8">4.35997643216139E+15</Timestamp><Cur…	좌우반구com(CVF, UVF, BVF)_3-014-1	60.021	1.0.0.165	1	1048722017	Professional	2.0.10.242	2.0.10.356	10-09-2020	2020-10-09 오전 3:57:11	12:57:11	2.0.10.252	400		2	{/}	양간	NULL	NULL	NULL	NULL	NULL	NULL	5	1	136	KSY4	List3	NULL	NULL	NULL	NULL	NULL	NULL	NULL	NULL	NULL	1	{/}	1	3	1260070	0	{/}	391	1260461
좌우반구com(CVF, UVF, BVF)_3	14	1	<?xml version="1.0"?>\n<Clock xmlns:dt="urn:schemas-microsoft-com:datatypes"><Description dt:dt="string">E-Prime Primary Realtime Clock</Description><StartTime><Timestamp dt:dt="int">0</Timestamp><DateUtc dt:dt="string">2020-10-09T03:57:10Z</DateUtc></StartTime><FrequencyChanges><FrequencyChange><Frequency dt:dt="r8">2699960000</Frequency><Timestamp dt:dt="r8">4.35997643216139E+15</Timestamp><Cur…	좌우반구com(CVF, UVF, BVF)_3-014-1	60.021	1.0.0.165	1	1048722017	Professional	2.0.10.242	2.0.10.356	10-09-2020	2020-10-09 오전 3:57:11	12:57:11	2.0.10.252	180		2	{/}	양급	NULL	NULL	NULL	93	1	48	NULL	NULL	NULL	KSY3	List2	NULL	NULL	NULL	NULL	NULL	NULL	NULL	NULL	NULL	1	{/}	1	3	657912	0	{/}	301	658213
좌우반구com(CVF, UVF, BVF)_3	14	1	<?xml version="1.0"?>\n<Clock xmlns:dt="urn:schemas-microsoft-com:datatypes"><Description dt:dt="string">E-Prime Primary Realtime Clock</Description><StartTime><Timestamp dt:dt="int">0</Timestamp><DateUtc dt:dt="string">2020-10-09T03:57:10Z</DateUtc></StartTime><FrequencyChanges><FrequencyChange><Frequency dt:dt="r8">2699960000</Frequency><Timestamp dt:dt="r8">4.35997643216139E+15</Timestamp><Cur…	좌우반구com(CVF, UVF, BVF)_3-014-1	60.021	1.0.0.165	1	1048722017	Professional	2.0.10.242	2.0.10.356	10-09-2020	2020-10-09 오전 3:57:11	12:57:11	2.0.10.252	329		1	z	양념	NULL	NULL	NULL	NULL	NULL	NULL	126	1	65	KSY	List3	0		1	-1	1071785	184		0	0	0	z	0	4	1071969	0	{/}	310	1072279
좌우반구com(CVF, UVF, BVF)_3	14	1	<?xml version="1.0"?>\n<Clock xmlns:dt="urn:schemas-microsoft-com:datatypes"><Description dt:dt="string">E-Prime Primary Realtime Clock</Description><StartTime><Timestamp dt:dt="int">0</Timestamp><DateUtc dt:dt="string">2020-10-09T03:57:10Z</DateUtc></StartTime><FrequencyChanges><FrequencyChange><Frequency dt:dt="r8">2699960000</Frequency><Timestamp dt:dt="r8">4.35997643216139E+15</Timestamp><Cur…	좌우반구com(CVF, UVF, BVF)_3-014-1	60.021	1.0.0.165	1	1048722017	Professional	2.0.10.242	2.0.10.356	10-09-2020	2020-10-09 오전 3:57:11	12:57:11	2.0.10.252	222		2	{/}	양최	NULL	NULL	NULL	71	1	90	NULL	NULL	NULL	KSY	List2	0		0	0	771090	183		0	0	1	{/}	0	3	771273	0	{/}	434	771707
좌우반구com(CVF, UVF, BVF)_3	14	1	<?xml version="1.0"?>\n<Clock xmlns:dt="urn:schemas-microsoft-com:datatypes"><Description dt:dt="string">E-Prime Primary Realtime Clock</Description><StartTime><Timestamp dt:dt="int">0</Timestamp><DateUtc dt:dt="string">2020-10-09T03:57:10Z</DateUtc></StartTime><FrequencyChanges><FrequencyChange><Frequency dt:dt="r8">2699960000</Frequency><Timestamp dt:dt="r8">4.35997643216139E+15</Timestamp><Cur…	좌우반구com(CVF, UVF, BVF)_3-014-1	60.021	1.0.0.165	1	1048722017	Professional	2.0.10.242	2.0.10.356	10-09-2020	2020-10-09 오전 3:57:11	12:57:11	2.0.10.252	237		1	z	어휘	NULL	NULL	NULL	42	1	105	NULL	NULL	NULL	KSY	List2	0		0	0	810293	183		0	0	1	z	0	3	810476	0	z	367	810843
좌우반구com(CVF, UVF, BVF)_3	14	1	<?xml version="1.0"?>\n<Clock xmlns:dt="urn:schemas-microsoft-com:datatypes"><Description dt:dt="string">E-Prime Primary Realtime Clock</Description><StartTime><Timestamp dt:dt="int">0</Timestamp><DateUtc dt:dt="string">2020-10-09T03:57:10Z</DateUtc></StartTime><FrequencyChanges><FrequencyChange><Frequency dt:dt="r8">2699960000</Frequency><Timestamp dt:dt="r8">4.35997643216139E+15</Timestamp><Cur…	좌우반구com(CVF, UVF, BVF)_3-014-1	60.021	1.0.0.165	1	1048722017	Professional	2.0.10.242	2.0.10.356	10-09-2020	2020-10-09 오전 3:57:11	12:57:11	2.0.10.252	70		2	{/}	엄도	120	1	70	NULL	NULL	NULL	NULL	NULL	NULL	KSY2	List1	NULL	NULL	NULL	NULL	NULL	NULL	NULL	NULL	NULL	1	{/}	0	3	209751	0	{/}	331	210082
좌우반구com(CVF, UVF, BVF)_3	14	1	<?xml version="1.0"?>\n<Clock xmlns:dt="urn:schemas-microsoft-com:datatypes"><Description dt:dt="string">E-Prime Primary Realtime Clock</Description><StartTime><Timestamp dt:dt="int">0</Timestamp><DateUtc dt:dt="string">2020-10-09T03:57:10Z</DateUtc></StartTime><FrequencyChanges><FrequencyChange><Frequency dt:dt="r8">2699960000</Frequency><Timestamp dt:dt="r8">4.35997643216139E+15</Timestamp><Cur…	좌우반구com(CVF, UVF, BVF)_3-014-1	60.021	1.0.0.165	1	1048722017	Professional	2.0.10.242	2.0.10.356	10-09-2020	2020-10-09 오전 3:57:11	12:57:11	2.0.10.252	107		1	z	엄마	50	1	107	NULL	NULL	NULL	NULL	NULL	NULL	KSY	List1	0		0	0	306668	183		0	0	1	z	0	3	306851	0	z	234	307085
좌우반구com(CVF, UVF, BVF)_3	14	1	<?xml version="1.0"?>\n<Clock xmlns:dt="urn:schemas-microsoft-com:datatypes"><Description dt:dt="string">E-Prime Primary Realtime Clock</Description><StartTime><Timestamp dt:dt="int">0</Timestamp><DateUtc dt:dt="string">2020-10-09T03:57:10Z</DateUtc></StartTime><FrequencyChanges><FrequencyChange><Frequency dt:dt="r8">2699960000</Frequency><Timestamp dt:dt="r8">4.35997643216139E+15</Timestamp><Cur…	좌우반구com(CVF, UVF, BVF)_3-014-1	60.021	1.0.0.165	1	1048722017	Professional	2.0.10.242	2.0.10.356	10-09-2020	2020-10-09 오전 3:57:11	12:57:11	2.0.10.252	284		2	{/}	엇압	NULL	NULL	NULL	NULL	NULL	NULL	60	1	20	KSY2	List3	NULL	NULL	NULL	NULL	NULL	NULL	NULL	NULL	NULL	1	{/}	0	3	953060	0	{/}	523	953583
좌우반구com(CVF, UVF, BVF)_3	14	1	<?xml version="1.0"?>\n<Clock xmlns:dt="urn:schemas-microsoft-com:datatypes"><Description dt:dt="string">E-Prime Primary Realtime Clock</Description><StartTime><Timestamp dt:dt="int">0</Timestamp><DateUtc dt:dt="string">2020-10-09T03:57:10Z</DateUtc></StartTime><FrequencyChanges><FrequencyChange><Frequency dt:dt="r8">2699960000</Frequency><Timestamp dt:dt="r8">4.35997643216139E+15</Timestamp><Cur…	좌우반구com(CVF, UVF, BVF)_3-014-1	60.021	1.0.0.165	1	1048722017	Professional	2.0.10.242	2.0.10.356	10-09-2020	2020-10-09 오전 3:57:11	12:57:11	2.0.10.252	17		2	{/}	여별	128	1	17	NULL	NULL	NULL	NULL	NULL	NULL	KSY	List1	0		0	0	67551	183		0	0	1	{/}	0	3	67734	0	{/}	560	68294
좌우반구com(CVF, UVF, BVF)_3	14	1	<?xml version="1.0"?>\n<Clock xmlns:dt="urn:schemas-microsoft-com:datatypes"><Description dt:dt="string">E-Prime Primary Realtime Clock</Description><StartTime><Timestamp dt:dt="int">0</Timestamp><DateUtc dt:dt="string">2020-10-09T03:57:10Z</DateUtc></StartTime><FrequencyChanges><FrequencyChange><Frequency dt:dt="r8">2699960000</Frequency><Timestamp dt:dt="r8">4.35997643216139E+15</Timestamp><Cur…	좌우반구com(CVF, UVF, BVF)_3-014-1	60.021	1.0.0.165	1	1048722017	Professional	2.0.10.242	2.0.10.356	10-09-2020	2020-10-09 오전 3:57:11	12:57:11	2.0.10.252	46		2	{/}	여본	32	1	46	NULL	NULL	NULL	NULL	NULL	NULL	KSY4	List1	NULL	NULL	NULL	NULL	NULL	NULL	NULL	NULL	NULL	0	{/}	0	3	145640	0	z	424	146064
좌우반구com(CVF, UVF, BVF)_3	14	1	<?xml version="1.0"?>\n<Clock xmlns:dt="urn:schemas-microsoft-com:datatypes"><Description dt:dt="string">E-Prime Primary Realtime Clock</Description><StartTime><Timestamp dt:dt="int">0</Timestamp><DateUtc dt:dt="string">2020-10-09T03:57:10Z</DateUtc></StartTime><FrequencyChanges><FrequencyChange><Frequency dt:dt="r8">2699960000</Frequency><Timestamp dt:dt="r8">4.35997643216139E+15</Timestamp><Cur…	좌우반구com(CVF, UVF, BVF)_3-014-1	60.021	1.0.0.165	1	1048722017	Professional	2.0.10.242	2.0.10.356	10-09-2020	2020-10-09 오전 3:57:11	12:57:11	2.0.10.252	101		1	z	여생	118	1	101	NULL	NULL	NULL	NULL	NULL	NULL	KSY	List1	0		1	-1	290606	184		0	0	1	z	0	4	290790	0	z	523	291313
좌우반구com(CVF, UVF, BVF)_3	14	1	<?xml version="1.0"?>\n<Clock xmlns:dt="urn:schemas-microsoft-com:datatypes"><Description dt:dt="string">E-Prime Primary Realtime Clock</Description><StartTime><Timestamp dt:dt="int">0</Timestamp><DateUtc dt:dt="string">2020-10-09T03:57:10Z</DateUtc></StartTime><FrequencyChanges><FrequencyChange><Frequency dt:dt="r8">2699960000</Frequency><Timestamp dt:dt="r8">4.35997643216139E+15</Timestamp><Cur…	좌우반구com(CVF, UVF, BVF)_3-014-1	60.021	1.0.0.165	1	1048722017	Professional	2.0.10.242	2.0.10.356	10-09-2020	2020-10-09 오전 3:57:11	12:57:11	2.0.10.252	154		2	{/}	열례	NULL	NULL	NULL	117	1	22	NULL	NULL	NULL	KSY3	List2	NULL	NULL	NULL	NULL	NULL	NULL	NULL	NULL	NULL	1	{/}	1	3	588053	0	{/}	344	588397
좌우반구com(CVF, UVF, BVF)_3	14	1	<?xml version="1.0"?>\n<Clock xmlns:dt="urn:schemas-microsoft-com:datatypes"><Description dt:dt="string">E-Prime Primary Realtime Clock</Description><StartTime><Timestamp dt:dt="int">0</Timestamp><DateUtc dt:dt="string">2020-10-09T03:57:10Z</DateUtc></StartTime><FrequencyChanges><FrequencyChange><Frequency dt:dt="r8">2699960000</Frequency><Timestamp dt:dt="r8">4.35997643216139E+15</Timestamp><Cur…	좌우반구com(CVF, UVF, BVF)_3-014-1	60.021	1.0.0.165	1	1048722017	Professional	2.0.10.242	2.0.10.356	10-09-2020	2020-10-09 오전 3:57:11	12:57:11	2.0.10.252	51		2	{/}	열박	74	1	51	NULL	NULL	NULL	NULL	NULL	NULL	KSY3	List1	NULL	NULL	NULL	NULL	NULL	NULL	NULL	NULL	NULL	1	{/}	1	3	159185	0	{/}	355	159540
좌우반구com(CVF, UVF, BVF)_3	14	1	<?xml version="1.0"?>\n<Clock xmlns:dt="urn:schemas-microsoft-com:datatypes"><Description dt:dt="string">E-Prime Primary Realtime Clock</Description><StartTime><Timestamp dt:dt="int">0</Timestamp><DateUtc dt:dt="string">2020-10-09T03:57:10Z</DateUtc></StartTime><FrequencyChanges><FrequencyChange><Frequency dt:dt="r8">2699960000</Frequency><Timestamp dt:dt="r8">4.35997643216139E+15</Timestamp><Cur…	좌우반구com(CVF, UVF, BVF)_3-014-1	60.021	1.0.0.165	1	1048722017	Professional	2.0.10.242	2.0.10.356	10-09-2020	2020-10-09 오전 3:57:11	12:57:11	2.0.10.252	48		2	{/}	열응	83	1	48	NULL	NULL	NULL	NULL	NULL	NULL	KSY4	List1	NULL	NULL	NULL	NULL	NULL	NULL	NULL	NULL	NULL	1	{/}	0	4	150922	0	{/}	446	151368
좌우반구com(CVF, UVF, BVF)_3	14	1	<?xml version="1.0"?>\n<Clock xmlns:dt="urn:schemas-microsoft-com:datatypes"><Description dt:dt="string">E-Prime Primary Realtime Clock</Description><StartTime><Timestamp dt:dt="int">0</Timestamp><DateUtc dt:dt="string">2020-10-09T03:57:10Z</DateUtc></StartTime><FrequencyChanges><FrequencyChange><Frequency dt:dt="r8">2699960000</Frequency><Timestamp dt:dt="r8">4.35997643216139E+15</Timestamp><Cur…	좌우반구com(CVF, UVF, BVF)_3-014-1	60.021	1.0.0.165	1	1048722017	Professional	2.0.10.242	2.0.10.356	10-09-2020	2020-10-09 오전 3:57:11	12:57:11	2.0.10.252	218		1	z	열정	NULL	NULL	NULL	50	1	86	NULL	NULL	NULL	KSY	List2	0		0	0	760827	183		0	0	1	z	0	3	761010	0	z	391	761401
좌우반구com(CVF, UVF, BVF)_3	14	1	<?xml version="1.0"?>\n<Clock xmlns:dt="urn:schemas-microsoft-com:datatypes"><Description dt:dt="string">E-Prime Primary Realtime Clock</Description><StartTime><Timestamp dt:dt="int">0</Timestamp><DateUtc dt:dt="string">2020-10-09T03:57:10Z</DateUtc></StartTime><FrequencyChanges><FrequencyChange><Frequency dt:dt="r8">2699960000</Frequency><Timestamp dt:dt="r8">4.35997643216139E+15</Timestamp><Cur…	좌우반구com(CVF, UVF, BVF)_3-014-1	60.021	1.0.0.165	1	1048722017	Professional	2.0.10.242	2.0.10.356	10-09-2020	2020-10-09 오전 3:57:11	12:57:11	2.0.10.252	354		1	z	오류	NULL	NULL	NULL	NULL	NULL	NULL	109	1	90	KSY	List3	0		0	0	1137063	183		0	0	1	z	0	3	1137246	0	z	392	1137638
좌우반구com(CVF, UVF, BVF)_3	14	1	<?xml version="1.0"?>\n<Clock xmlns:dt="urn:schemas-microsoft-com:datatypes"><Description dt:dt="string">E-Prime Primary Realtime Clock</Description><StartTime><Timestamp dt:dt="int">0</Timestamp><DateUtc dt:dt="string">2020-10-09T03:57:10Z</DateUtc></StartTime><FrequencyChanges><FrequencyChange><Frequency dt:dt="r8">2699960000</Frequency><Timestamp dt:dt="r8">4.35997643216139E+15</Timestamp><Cur…	좌우반구com(CVF, UVF, BVF)_3-014-1	60.021	1.0.0.165	1	1048722017	Professional	2.0.10.242	2.0.10.356	10-09-2020	2020-10-09 오전 3:57:11	12:57:11	2.0.10.252	11		1	z	오해	81	1	11	NULL	NULL	NULL	NULL	NULL	NULL	KSY	List1	0		1	-1	51289	184		0	0	1	z	0	4	51473	0	z	471	51944
좌우반구com(CVF, UVF, BVF)_3	14	1	<?xml version="1.0"?>\n<Clock xmlns:dt="urn:schemas-microsoft-com:datatypes"><Description dt:dt="string">E-Prime Primary Realtime Clock</Description><StartTime><Timestamp dt:dt="int">0</Timestamp><DateUtc dt:dt="string">2020-10-09T03:57:10Z</DateUtc></StartTime><FrequencyChanges><FrequencyChange><Frequency dt:dt="r8">2699960000</Frequency><Timestamp dt:dt="r8">4.35997643216139E+15</Timestamp><Cur…	좌우반구com(CVF, UVF, BVF)_3-014-1	60.021	1.0.0.165	1	1048722017	Professional	2.0.10.242	2.0.10.356	10-09-2020	2020-10-09 오전 3:57:11	12:57:11	2.0.10.252	260		2	{/}	외보	NULL	NULL	NULL	74	1	128	NULL	NULL	NULL	KSY	List2	0		1	-1	872504	184		0	0	0	{/}	0	4	872688	0	z	587	873275
좌우반구com(CVF, UVF, BVF)_3	14	1	<?xml version="1.0"?>\n<Clock xmlns:dt="urn:schemas-microsoft-com:datatypes"><Description dt:dt="string">E-Prime Primary Realtime Clock</Description><StartTime><Timestamp dt:dt="int">0</Timestamp><DateUtc dt:dt="string">2020-10-09T03:57:10Z</DateUtc></StartTime><FrequencyChanges><FrequencyChange><Frequency dt:dt="r8">2699960000</Frequency><Timestamp dt:dt="r8">4.35997643216139E+15</Timestamp><Cur…	좌우반구com(CVF, UVF, BVF)_3-014-1	60.021	1.0.0.165	1	1048722017	Professional	2.0.10.242	2.0.10.356	10-09-2020	2020-10-09 오전 3:57:11	12:57:11	2.0.10.252	125		1	z	외부	113	1	125	NULL	NULL	NULL	NULL	NULL	NULL	KSY	List1	0		1	-1	356500	184		0	0	1	z	0	4	356684	0	z	393	357077
좌우반구com(CVF, UVF, BVF)_3	14	1	<?xml version="1.0"?>\n<Clock xmlns:dt="urn:schemas-microsoft-com:datatypes"><Description dt:dt="string">E-Prime Primary Realtime Clock</Description><StartTime><Timestamp dt:dt="int">0</Timestamp><DateUtc dt:dt="string">2020-10-09T03:57:10Z</DateUtc></StartTime><FrequencyChanges><FrequencyChange><Frequency dt:dt="r8">2699960000</Frequency><Timestamp dt:dt="r8">4.35997643216139E+15</Timestamp><Cur…	좌우반구com(CVF, UVF, BVF)_3-014-1	60.021	1.0.0.165	1	1048722017	Professional	2.0.10.242	2.0.10.356	10-09-2020	2020-10-09 오전 3:57:11	12:57:11	2.0.10.252	156		2	{/}	요명	NULL	NULL	NULL	116	1	24	NULL	NULL	NULL	KSY	List2	0		0	0	593285	183		0	0	1	{/}	0	3	593468	0	{/}	442	593910
좌우반구com(CVF, UVF, BVF)_3	14	1	<?xml version="1.0"?>\n<Clock xmlns:dt="urn:schemas-microsoft-com:datatypes"><Description dt:dt="string">E-Prime Primary Realtime Clock</Description><StartTime><Timestamp dt:dt="int">0</Timestamp><DateUtc dt:dt="string">2020-10-09T03:57:10Z</DateUtc></StartTime><FrequencyChanges><FrequencyChange><Frequency dt:dt="r8">2699960000</Frequency><Timestamp dt:dt="r8">4.35997643216139E+15</Timestamp><Cur…	좌우반구com(CVF, UVF, BVF)_3-014-1	60.021	1.0.0.165	1	1048722017	Professional	2.0.10.242	2.0.10.356	10-09-2020	2020-10-09 오전 3:57:11	12:57:11	2.0.10.252	81		1	z	요소	114	1	81	NULL	NULL	NULL	NULL	NULL	NULL	KSY	List1	0		0	0	238125	183		0	0	0	z	0	3	238308	0	{/}	357	238665
좌우반구com(CVF, UVF, BVF)_3	14	1	<?xml version="1.0"?>\n<Clock xmlns:dt="urn:schemas-microsoft-com:datatypes"><Description dt:dt="string">E-Prime Primary Realtime Clock</Description><StartTime><Timestamp dt:dt="int">0</Timestamp><DateUtc dt:dt="string">2020-10-09T03:57:10Z</DateUtc></StartTime><FrequencyChanges><FrequencyChange><Frequency dt:dt="r8">2699960000</Frequency><Timestamp dt:dt="r8">4.35997643216139E+15</Timestamp><Cur…	좌우반구com(CVF, UVF, BVF)_3-014-1	60.021	1.0.0.165	1	1048722017	Professional	2.0.10.242	2.0.10.356	10-09-2020	2020-10-09 오전 3:57:11	12:57:11	2.0.10.252	59		1	z	요청	3	1	59	NULL	NULL	NULL	NULL	NULL	NULL	KSY	List1	0		0	0	180495	183		0	0	1	z	0	3	180678	0	z	418	181096
좌우반구com(CVF, UVF, BVF)_3	14	1	<?xml version="1.0"?>\n<Clock xmlns:dt="urn:schemas-microsoft-com:datatypes"><Description dt:dt="string">E-Prime Primary Realtime Clock</Description><StartTime><Timestamp dt:dt="int">0</Timestamp><DateUtc dt:dt="string">2020-10-09T03:57:10Z</DateUtc></StartTime><FrequencyChanges><FrequencyChange><Frequency dt:dt="r8">2699960000</Frequency><Timestamp dt:dt="r8">4.35997643216139E+15</Timestamp><Cur…	좌우반구com(CVF, UVF, BVF)_3-014-1	60.021	1.0.0.165	1	1048722017	Professional	2.0.10.242	2.0.10.356	10-09-2020	2020-10-09 오전 3:57:11	12:57:11	2.0.10.252	293		2	{/}	용스	NULL	NULL	NULL	NULL	NULL	NULL	136	1	29	KSY	List3	0		0	-1	977068	183		0	0	1	{/}	1	3	977251	0	{/}	574	977825
좌우반구com(CVF, UVF, BVF)_3	14	1	<?xml version="1.0"?>\n<Clock xmlns:dt="urn:schemas-microsoft-com:datatypes"><Description dt:dt="string">E-Prime Primary Realtime Clock</Description><StartTime><Timestamp dt:dt="int">0</Timestamp><DateUtc dt:dt="string">2020-10-09T03:57:10Z</DateUtc></StartTime><FrequencyChanges><FrequencyChange><Frequency dt:dt="r8">2699960000</Frequency><Timestamp dt:dt="r8">4.35997643216139E+15</Timestamp><Cur…	좌우반구com(CVF, UVF, BVF)_3-014-1	60.021	1.0.0.165	1	1048722017	Professional	2.0.10.242	2.0.10.356	10-09-2020	2020-10-09 오전 3:57:11	12:57:11	2.0.10.252	324		1	z	용어	NULL	NULL	NULL	NULL	NULL	NULL	80	1	60	KSY	List3	0		0	0	1058840	183		0	0	1	z	0	3	1059023	0	z	312	1059335
좌우반구com(CVF, UVF, BVF)_3	14	1	<?xml version="1.0"?>\n<Clock xmlns:dt="urn:schemas-microsoft-com:datatypes"><Description dt:dt="string">E-Prime Primary Realtime Clock</Description><StartTime><Timestamp dt:dt="int">0</Timestamp><DateUtc dt:dt="string">2020-10-09T03:57:10Z</DateUtc></StartTime><FrequencyChanges><FrequencyChange><Frequency dt:dt="r8">2699960000</Frequency><Timestamp dt:dt="r8">4.35997643216139E+15</Timestamp><Cur…	좌우반구com(CVF, UVF, BVF)_3-014-1	60.021	1.0.0.165	1	1048722017	Professional	2.0.10.242	2.0.10.356	10-09-2020	2020-10-09 오전 3:57:11	12:57:11	2.0.10.252	385		1	z	우려	NULL	NULL	NULL	NULL	NULL	NULL	17	1	121	KSY	List3	0		1	-1	1220550	184		0	0	0	z	0	4	1220734	0	{/}	345	1221079
좌우반구com(CVF, UVF, BVF)_3	14	1	<?xml version="1.0"?>\n<Clock xmlns:dt="urn:schemas-microsoft-com:datatypes"><Description dt:dt="string">E-Prime Primary Realtime Clock</Description><StartTime><Timestamp dt:dt="int">0</Timestamp><DateUtc dt:dt="string">2020-10-09T03:57:10Z</DateUtc></StartTime><FrequencyChanges><FrequencyChange><Frequency dt:dt="r8">2699960000</Frequency><Timestamp dt:dt="r8">4.35997643216139E+15</Timestamp><Cur…	좌우반구com(CVF, UVF, BVF)_3-014-1	60.021	1.0.0.165	1	1048722017	Professional	2.0.10.242	2.0.10.356	10-09-2020	2020-10-09 오전 3:57:11	12:57:11	2.0.10.252	249		2	{/}	운국	NULL	NULL	NULL	4	1	117	NULL	NULL	NULL	KSY2	List2	NULL	NULL	NULL	NULL	NULL	NULL	NULL	NULL	NULL	1	{/}	0	3	841865	0	{/}	496	842361
좌우반구com(CVF, UVF, BVF)_3	14	1	<?xml version="1.0"?>\n<Clock xmlns:dt="urn:schemas-microsoft-com:datatypes"><Description dt:dt="string">E-Prime Primary Realtime Clock</Description><StartTime><Timestamp dt:dt="int">0</Timestamp><DateUtc dt:dt="string">2020-10-09T03:57:10Z</DateUtc></StartTime><FrequencyChanges><FrequencyChange><Frequency dt:dt="r8">2699960000</Frequency><Timestamp dt:dt="r8">4.35997643216139E+15</Timestamp><Cur…	좌우반구com(CVF, UVF, BVF)_3-014-1	60.021	1.0.0.165	1	1048722017	Professional	2.0.10.242	2.0.10.356	10-09-2020	2020-10-09 오전 3:57:11	12:57:11	2.0.10.252	234		2	{/}	운속	NULL	NULL	NULL	76	1	102	NULL	NULL	NULL	KSY3	List2	NULL	NULL	NULL	NULL	NULL	NULL	NULL	NULL	NULL	0	{/}	1	3	802645	0	z	437	803082
좌우반구com(CVF, UVF, BVF)_3	14	1	<?xml version="1.0"?>\n<Clock xmlns:dt="urn:schemas-microsoft-com:datatypes"><Description dt:dt="string">E-Prime Primary Realtime Clock</Description><StartTime><Timestamp dt:dt="int">0</Timestamp><DateUtc dt:dt="string">2020-10-09T03:57:10Z</DateUtc></StartTime><FrequencyChanges><FrequencyChange><Frequency dt:dt="r8">2699960000</Frequency><Timestamp dt:dt="r8">4.35997643216139E+15</Timestamp><Cur…	좌우반구com(CVF, UVF, BVF)_3-014-1	60.021	1.0.0.165	1	1048722017	Professional	2.0.10.242	2.0.10.356	10-09-2020	2020-10-09 오전 3:57:11	12:57:11	2.0.10.252	41		1	z	원리	110	1	41	NULL	NULL	NULL	NULL	NULL	NULL	KSY	List1	0		0	-1	132028	183		0	0	0	z	1	3	132211	0	{/}	414	132625
좌우반구com(CVF, UVF, BVF)_3	14	1	<?xml version="1.0"?>\n<Clock xmlns:dt="urn:schemas-microsoft-com:datatypes"><Description dt:dt="string">E-Prime Primary Realtime Clock</Description><StartTime><Timestamp dt:dt="int">0</Timestamp><DateUtc dt:dt="string">2020-10-09T03:57:10Z</DateUtc></StartTime><FrequencyChanges><FrequencyChange><Frequency dt:dt="r8">2699960000</Frequency><Timestamp dt:dt="r8">4.35997643216139E+15</Timestamp><Cur…	좌우반구com(CVF, UVF, BVF)_3-014-1	60.021	1.0.0.165	1	1048722017	Professional	2.0.10.242	2.0.10.356	10-09-2020	2020-10-09 오전 3:57:11	12:57:11	2.0.10.252	291		1	z	원인	NULL	NULL	NULL	NULL	NULL	NULL	28	1	27	KSY	List3	0		1	-1	971603	184		0	0	1	z	0	4	971787	0	z	478	972265
좌우반구com(CVF, UVF, BVF)_3	14	1	<?xml version="1.0"?>\n<Clock xmlns:dt="urn:schemas-microsoft-com:datatypes"><Description dt:dt="string">E-Prime Primary Realtime Clock</Description><StartTime><Timestamp dt:dt="int">0</Timestamp><DateUtc dt:dt="string">2020-10-09T03:57:10Z</DateUtc></StartTime><FrequencyChanges><FrequencyChange><Frequency dt:dt="r8">2699960000</Frequency><Timestamp dt:dt="r8">4.35997643216139E+15</Timestamp><Cur…	좌우반구com(CVF, UVF, BVF)_3-014-1	60.021	1.0.0.165	1	1048722017	Professional	2.0.10.242	2.0.10.356	10-09-2020	2020-10-09 오전 3:57:11	12:57:11	2.0.10.252	382		1	z	원장	NULL	NULL	NULL	NULL	NULL	NULL	83	1	118	KSY	List3	0		0	-1	1212753	183		0	0	1	z	1	3	1212936	0	z	511	1213447
좌우반구com(CVF, UVF, BVF)_3	14	1	<?xml version="1.0"?>\n<Clock xmlns:dt="urn:schemas-microsoft-com:datatypes"><Description dt:dt="string">E-Prime Primary Realtime Clock</Description><StartTime><Timestamp dt:dt="int">0</Timestamp><DateUtc dt:dt="string">2020-10-09T03:57:10Z</DateUtc></StartTime><FrequencyChanges><FrequencyChange><Frequency dt:dt="r8">2699960000</Frequency><Timestamp dt:dt="r8">4.35997643216139E+15</Timestamp><Cur…	좌우반구com(CVF, UVF, BVF)_3-014-1	60.021	1.0.0.165	1	1048722017	Professional	2.0.10.242	2.0.10.356	10-09-2020	2020-10-09 오전 3:57:11	12:57:11	2.0.10.252	88		2	{/}	원착	26	1	88	NULL	NULL	NULL	NULL	NULL	NULL	KSY	List1	0		0	-1	256435	183		0	0	1	{/}	1	3	256618	0	{/}	516	257134
좌우반구com(CVF, UVF, BVF)_3	14	1	<?xml version="1.0"?>\n<Clock xmlns:dt="urn:schemas-microsoft-com:datatypes"><Description dt:dt="string">E-Prime Primary Realtime Clock</Description><StartTime><Timestamp dt:dt="int">0</Timestamp><DateUtc dt:dt="string">2020-10-09T03:57:10Z</DateUtc></StartTime><FrequencyChanges><FrequencyChange><Frequency dt:dt="r8">2699960000</Frequency><Timestamp dt:dt="r8">4.35997643216139E+15</Timestamp><Cur…	좌우반구com(CVF, UVF, BVF)_3-014-1	60.021	1.0.0.165	1	1048722017	Professional	2.0.10.242	2.0.10.356	10-09-2020	2020-10-09 오전 3:57:11	12:57:11	2.0.10.252	315		1	z	원형	NULL	NULL	NULL	NULL	NULL	NULL	56	1	51	KSY	List3	0		0	0	1035115	183		0	0	1	z	0	3	1035298	0	z	606	1035904
좌우반구com(CVF, UVF, BVF)_3	14	1	<?xml version="1.0"?>\n<Clock xmlns:dt="urn:schemas-microsoft-com:datatypes"><Description dt:dt="string">E-Prime Primary Realtime Clock</Description><StartTime><Timestamp dt:dt="int">0</Timestamp><DateUtc dt:dt="string">2020-10-09T03:57:10Z</DateUtc></StartTime><FrequencyChanges><FrequencyChange><Frequency dt:dt="r8">2699960000</Frequency><Timestamp dt:dt="r8">4.35997643216139E+15</Timestamp><Cur…	좌우반구com(CVF, UVF, BVF)_3-014-1	60.021	1.0.0.165	1	1048722017	Professional	2.0.10.242	2.0.10.356	10-09-2020	2020-10-09 오전 3:57:11	12:57:11	2.0.10.252	271		2	{/}	위절	NULL	NULL	NULL	NULL	NULL	NULL	89	1	7	KSY	List3	0		0	-1	919205	183		0	0	1	{/}	0	3	919388	0	{/}	438	919826
좌우반구com(CVF, UVF, BVF)_3	14	1	<?xml version="1.0"?>\n<Clock xmlns:dt="urn:schemas-microsoft-com:datatypes"><Description dt:dt="string">E-Prime Primary Realtime Clock</Description><StartTime><Timestamp dt:dt="int">0</Timestamp><DateUtc dt:dt="string">2020-10-09T03:57:10Z</DateUtc></StartTime><FrequencyChanges><FrequencyChange><Frequency dt:dt="r8">2699960000</Frequency><Timestamp dt:dt="r8">4.35997643216139E+15</Timestamp><Cur…	좌우반구com(CVF, UVF, BVF)_3-014-1	60.021	1.0.0.165	1	1048722017	Professional	2.0.10.242	2.0.10.356	10-09-2020	2020-10-09 오전 3:57:11	12:57:11	2.0.10.252	28		1	z	유형	121	1	28	NULL	NULL	NULL	NULL	NULL	NULL	KSY	List1	0		0	-1	97690	183		0	0	1	z	1	3	97873	0	z	478	98351
좌우반구com(CVF, UVF, BVF)_3	14	1	<?xml version="1.0"?>\n<Clock xmlns:dt="urn:schemas-microsoft-com:datatypes"><Description dt:dt="string">E-Prime Primary Realtime Clock</Description><StartTime><Timestamp dt:dt="int">0</Timestamp><DateUtc dt:dt="string">2020-10-09T03:57:10Z</DateUtc></StartTime><FrequencyChanges><FrequencyChange><Frequency dt:dt="r8">2699960000</Frequency><Timestamp dt:dt="r8">4.35997643216139E+15</Timestamp><Cur…	좌우반구com(CVF, UVF, BVF)_3-014-1	60.021	1.0.0.165	1	1048722017	Professional	2.0.10.242	2.0.10.356	10-09-2020	2020-10-09 오전 3:57:11	12:57:11	2.0.10.252	40		1	z	음식	92	1	40	NULL	NULL	NULL	NULL	NULL	NULL	KSY	List1	0		0	0	129346	183		0	0	1	z	0	3	129529	0	z	490	130019
좌우반구com(CVF, UVF, BVF)_3	14	1	<?xml version="1.0"?>\n<Clock xmlns:dt="urn:schemas-microsoft-com:datatypes"><Description dt:dt="string">E-Prime Primary Realtime Clock</Description><StartTime><Timestamp dt:dt="int">0</Timestamp><DateUtc dt:dt="string">2020-10-09T03:57:10Z</DateUtc></StartTime><FrequencyChanges><FrequencyChange><Frequency dt:dt="r8">2699960000</Frequency><Timestamp dt:dt="r8">4.35997643216139E+15</Timestamp><Cur…	좌우반구com(CVF, UVF, BVF)_3-014-1	60.021	1.0.0.165	1	1048722017	Professional	2.0.10.242	2.0.10.356	10-09-2020	2020-10-09 오전 3:57:11	12:57:11	2.0.10.252	76		2	{/}	음안	43	1	76	NULL	NULL	NULL	NULL	NULL	NULL	KSY4	List1	NULL	NULL	NULL	NULL	NULL	NULL	NULL	NULL	NULL	0	{/}	0	3	225429	0	z	385	225814
좌우반구com(CVF, UVF, BVF)_3	14	1	<?xml version="1.0"?>\n<Clock xmlns:dt="urn:schemas-microsoft-com:datatypes"><Description dt:dt="string">E-Prime Primary Realtime Clock</Description><StartTime><Timestamp dt:dt="int">0</Timestamp><DateUtc dt:dt="string">2020-10-09T03:57:10Z</DateUtc></StartTime><FrequencyChanges><FrequencyChange><Frequency dt:dt="r8">2699960000</Frequency><Timestamp dt:dt="r8">4.35997643216139E+15</Timestamp><Cur…	좌우반구com(CVF, UVF, BVF)_3-014-1	60.021	1.0.0.165	1	1048722017	Professional	2.0.10.242	2.0.10.356	10-09-2020	2020-10-09 오전 3:57:11	12:57:11	2.0.10.252	150		2	{/}	응어	NULL	NULL	NULL	78	1	18	NULL	NULL	NULL	KSY2	List2	NULL	NULL	NULL	NULL	NULL	NULL	NULL	NULL	NULL	1	{/}	0	4	577324	0	{/}	511	577835
좌우반구com(CVF, UVF, BVF)_3	14	1	<?xml version="1.0"?>\n<Clock xmlns:dt="urn:schemas-microsoft-com:datatypes"><Description dt:dt="string">E-Prime Primary Realtime Clock</Description><StartTime><Timestamp dt:dt="int">0</Timestamp><DateUtc dt:dt="string">2020-10-09T03:57:10Z</DateUtc></StartTime><FrequencyChanges><FrequencyChange><Frequency dt:dt="r8">2699960000</Frequency><Timestamp dt:dt="r8">4.35997643216139E+15</Timestamp><Cur…	좌우반구com(CVF, UVF, BVF)_3-014-1	60.021	1.0.0.165	1	1048722017	Professional	2.0.10.242	2.0.10.356	10-09-2020	2020-10-09 오전 3:57:11	12:57:11	2.0.10.252	221		2	{/}	의마	NULL	NULL	NULL	5	1	89	NULL	NULL	NULL	KSY2	List2	NULL	NULL	NULL	NULL	NULL	NULL	NULL	NULL	NULL	0	{/}	0	3	768724	0	z	341	769065
좌우반구com(CVF, UVF, BVF)_3	14	1	<?xml version="1.0"?>\n<Clock xmlns:dt="urn:schemas-microsoft-com:datatypes"><Description dt:dt="string">E-Prime Primary Realtime Clock</Description><StartTime><Timestamp dt:dt="int">0</Timestamp><DateUtc dt:dt="string">2020-10-09T03:57:10Z</DateUtc></StartTime><FrequencyChanges><FrequencyChange><Frequency dt:dt="r8">2699960000</Frequency><Timestamp dt:dt="r8">4.35997643216139E+15</Timestamp><Cur…	좌우반구com(CVF, UVF, BVF)_3-014-1	60.021	1.0.0.165	1	1048722017	Professional	2.0.10.242	2.0.10.356	10-09-2020	2020-10-09 오전 3:57:11	12:57:11	2.0.10.252	86		1	z	의미	98	1	86	NULL	NULL	NULL	NULL	NULL	NULL	KSY	List1	0		0	0	251237	183		0	0	1	z	0	3	251420	0	z	426	251846
좌우반구com(CVF, UVF, BVF)_3	14	1	<?xml version="1.0"?>\n<Clock xmlns:dt="urn:schemas-microsoft-com:datatypes"><Description dt:dt="string">E-Prime Primary Realtime Clock</Description><StartTime><Timestamp dt:dt="int">0</Timestamp><DateUtc dt:dt="string">2020-10-09T03:57:10Z</DateUtc></StartTime><FrequencyChanges><FrequencyChange><Frequency dt:dt="r8">2699960000</Frequency><Timestamp dt:dt="r8">4.35997643216139E+15</Timestamp><Cur…	좌우반구com(CVF, UVF, BVF)_3-014-1	60.021	1.0.0.165	1	1048722017	Professional	2.0.10.242	2.0.10.356	10-09-2020	2020-10-09 오전 3:57:11	12:57:11	2.0.10.252	319		2	{/}	의필	NULL	NULL	NULL	NULL	NULL	NULL	9	1	55	KSY4	List3	NULL	NULL	NULL	NULL	NULL	NULL	NULL	NULL	NULL	1	{/}	0	4	1046078	0	{/}	361	1046439
좌우반구com(CVF, UVF, BVF)_3	14	1	<?xml version="1.0"?>\n<Clock xmlns:dt="urn:schemas-microsoft-com:datatypes"><Description dt:dt="string">E-Prime Primary Realtime Clock</Description><StartTime><Timestamp dt:dt="int">0</Timestamp><DateUtc dt:dt="string">2020-10-09T03:57:10Z</DateUtc></StartTime><FrequencyChanges><FrequencyChange><Frequency dt:dt="r8">2699960000</Frequency><Timestamp dt:dt="r8">4.35997643216139E+15</Timestamp><Cur…	좌우반구com(CVF, UVF, BVF)_3-014-1	60.021	1.0.0.165	1	1048722017	Professional	2.0.10.242	2.0.10.356	10-09-2020	2020-10-09 오전 3:57:11	12:57:11	2.0.10.252	355		2	{/}	이느	NULL	NULL	NULL	NULL	NULL	NULL	93	1	91	KSY2	List3	NULL	NULL	NULL	NULL	NULL	NULL	NULL	NULL	NULL	1	{/}	0	3	1139845	0	{/}	337	1140182
좌우반구com(CVF, UVF, BVF)_3	14	1	<?xml version="1.0"?>\n<Clock xmlns:dt="urn:schemas-microsoft-com:datatypes"><Description dt:dt="string">E-Prime Primary Realtime Clock</Description><StartTime><Timestamp dt:dt="int">0</Timestamp><DateUtc dt:dt="string">2020-10-09T03:57:10Z</DateUtc></StartTime><FrequencyChanges><FrequencyChange><Frequency dt:dt="r8">2699960000</Frequency><Timestamp dt:dt="r8">4.35997643216139E+15</Timestamp><Cur…	좌우반구com(CVF, UVF, BVF)_3-014-1	60.021	1.0.0.165	1	1048722017	Professional	2.0.10.242	2.0.10.356	10-09-2020	2020-10-09 오전 3:57:11	12:57:11	2.0.10.252	374		1	z	이득	NULL	NULL	NULL	NULL	NULL	NULL	121	1	110	KSY	List3	0		0	-1	1191727	183		0	0	1	z	0	3	1191910	0	z	495	1192405
좌우반구com(CVF, UVF, BVF)_3	14	1	<?xml version="1.0"?>\n<Clock xmlns:dt="urn:schemas-microsoft-com:datatypes"><Description dt:dt="string">E-Prime Primary Realtime Clock</Description><StartTime><Timestamp dt:dt="int">0</Timestamp><DateUtc dt:dt="string">2020-10-09T03:57:10Z</DateUtc></StartTime><FrequencyChanges><FrequencyChange><Frequency dt:dt="r8">2699960000</Frequency><Timestamp dt:dt="r8">4.35997643216139E+15</Timestamp><Cur…	좌우반구com(CVF, UVF, BVF)_3-014-1	60.021	1.0.0.165	1	1048722017	Professional	2.0.10.242	2.0.10.356	10-09-2020	2020-10-09 오전 3:57:11	12:57:11	2.0.10.252	3		1	z	이유	64	1	3	NULL	NULL	NULL	NULL	NULL	NULL	KSY	List1	0		0	-1	29114	183		0	0	1	z	0	3	29297	0	z	455	29752
좌우반구com(CVF, UVF, BVF)_3	14	1	<?xml version="1.0"?>\n<Clock xmlns:dt="urn:schemas-microsoft-com:datatypes"><Description dt:dt="string">E-Prime Primary Realtime Clock</Description><StartTime><Timestamp dt:dt="int">0</Timestamp><DateUtc dt:dt="string">2020-10-09T03:57:10Z</DateUtc></StartTime><FrequencyChanges><FrequencyChange><Frequency dt:dt="r8">2699960000</Frequency><Timestamp dt:dt="r8">4.35997643216139E+15</Timestamp><Cur…	좌우반구com(CVF, UVF, BVF)_3-014-1	60.021	1.0.0.165	1	1048722017	Professional	2.0.10.242	2.0.10.356	10-09-2020	2020-10-09 오전 3:57:11	12:57:11	2.0.10.252	197		1	z	이전	NULL	NULL	NULL	83	1	65	NULL	NULL	NULL	KSY	List2	0		0	-1	705096	183		0	0	1	z	0	3	705279	0	z	629	705908
좌우반구com(CVF, UVF, BVF)_3	14	1	<?xml version="1.0"?>\n<Clock xmlns:dt="urn:schemas-microsoft-com:datatypes"><Description dt:dt="string">E-Prime Primary Realtime Clock</Description><StartTime><Timestamp dt:dt="int">0</Timestamp><DateUtc dt:dt="string">2020-10-09T03:57:10Z</DateUtc></StartTime><FrequencyChanges><FrequencyChange><Frequency dt:dt="r8">2699960000</Frequency><Timestamp dt:dt="r8">4.35997643216139E+15</Timestamp><Cur…	좌우반구com(CVF, UVF, BVF)_3-014-1	60.021	1.0.0.165	1	1048722017	Professional	2.0.10.242	2.0.10.356	10-09-2020	2020-10-09 오전 3:57:11	12:57:11	2.0.10.252	8		2	{/}	익궤	25	1	8	NULL	NULL	NULL	NULL	NULL	NULL	KSY4	List1	NULL	NULL	NULL	NULL	NULL	NULL	NULL	NULL	NULL	1	{/}	1	3	42692	0	{/}	468	43160
좌우반구com(CVF, UVF, BVF)_3	14	1	<?xml version="1.0"?>\n<Clock xmlns:dt="urn:schemas-microsoft-com:datatypes"><Description dt:dt="string">E-Prime Primary Realtime Clock</Description><StartTime><Timestamp dt:dt="int">0</Timestamp><DateUtc dt:dt="string">2020-10-09T03:57:10Z</DateUtc></StartTime><FrequencyChanges><FrequencyChange><Frequency dt:dt="r8">2699960000</Frequency><Timestamp dt:dt="r8">4.35997643216139E+15</Timestamp><Cur…	좌우반구com(CVF, UVF, BVF)_3-014-1	60.021	1.0.0.165	1	1048722017	Professional	2.0.10.242	2.0.10.356	10-09-2020	2020-10-09 오전 3:57:11	12:57:11	2.0.10.252	395		2	{/}	익력	NULL	NULL	NULL	NULL	NULL	NULL	98	1	131	KSY4	List3	NULL	NULL	NULL	NULL	NULL	NULL	NULL	NULL	NULL	0	{/}	1	3	1247024	0	z	413	1247437
좌우반구com(CVF, UVF, BVF)_3	14	1	<?xml version="1.0"?>\n<Clock xmlns:dt="urn:schemas-microsoft-com:datatypes"><Description dt:dt="string">E-Prime Primary Realtime Clock</Description><StartTime><Timestamp dt:dt="int">0</Timestamp><DateUtc dt:dt="string">2020-10-09T03:57:10Z</DateUtc></StartTime><FrequencyChanges><FrequencyChange><Frequency dt:dt="r8">2699960000</Frequency><Timestamp dt:dt="r8">4.35997643216139E+15</Timestamp><Cur…	좌우반구com(CVF, UVF, BVF)_3-014-1	60.021	1.0.0.165	1	1048722017	Professional	2.0.10.242	2.0.10.356	10-09-2020	2020-10-09 오전 3:57:11	12:57:11	2.0.10.252	167		1	z	인간	NULL	NULL	NULL	97	1	35	NULL	NULL	NULL	KSY	List2	0		0	0	622908	183		0	0	1	z	0	3	623091	0	z	641	623732
좌우반구com(CVF, UVF, BVF)_3	14	1	<?xml version="1.0"?>\n<Clock xmlns:dt="urn:schemas-microsoft-com:datatypes"><Description dt:dt="string">E-Prime Primary Realtime Clock</Description><StartTime><Timestamp dt:dt="int">0</Timestamp><DateUtc dt:dt="string">2020-10-09T03:57:10Z</DateUtc></StartTime><FrequencyChanges><FrequencyChange><Frequency dt:dt="r8">2699960000</Frequency><Timestamp dt:dt="r8">4.35997643216139E+15</Timestamp><Cur…	좌우반구com(CVF, UVF, BVF)_3-014-1	60.021	1.0.0.165	1	1048722017	Professional	2.0.10.242	2.0.10.356	10-09-2020	2020-10-09 오전 3:57:11	12:57:11	2.0.10.252	112		1	z	인사	96	1	112	NULL	NULL	NULL	NULL	NULL	NULL	KSY	List1	0		0	-1	319913	183		0	0	1	z	0	3	320096	0	z	375	320471
좌우반구com(CVF, UVF, BVF)_3	14	1	<?xml version="1.0"?>\n<Clock xmlns:dt="urn:schemas-microsoft-com:datatypes"><Description dt:dt="string">E-Prime Primary Realtime Clock</Description><StartTime><Timestamp dt:dt="int">0</Timestamp><DateUtc dt:dt="string">2020-10-09T03:57:10Z</DateUtc></StartTime><FrequencyChanges><FrequencyChange><Frequency dt:dt="r8">2699960000</Frequency><Timestamp dt:dt="r8">4.35997643216139E+15</Timestamp><Cur…	좌우반구com(CVF, UVF, BVF)_3-014-1	60.021	1.0.0.165	1	1048722017	Professional	2.0.10.242	2.0.10.356	10-09-2020	2020-10-09 오전 3:57:11	12:57:11	2.0.10.252	229		1	z	인생	NULL	NULL	NULL	64	1	97	NULL	NULL	NULL	KSY	List2	0		0	-1	789450	183		0	0	1	z	1	3	789633	0	z	360	789993
좌우반구com(CVF, UVF, BVF)_3	14	1	<?xml version="1.0"?>\n<Clock xmlns:dt="urn:schemas-microsoft-com:datatypes"><Description dt:dt="string">E-Prime Primary Realtime Clock</Description><StartTime><Timestamp dt:dt="int">0</Timestamp><DateUtc dt:dt="string">2020-10-09T03:57:10Z</DateUtc></StartTime><FrequencyChanges><FrequencyChange><Frequency dt:dt="r8">2699960000</Frequency><Timestamp dt:dt="r8">4.35997643216139E+15</Timestamp><Cur…	좌우반구com(CVF, UVF, BVF)_3-014-1	60.021	1.0.0.165	1	1048722017	Professional	2.0.10.242	2.0.10.356	10-09-2020	2020-10-09 오전 3:57:11	12:57:11	2.0.10.252	91		1	z	인연	129	1	91	NULL	NULL	NULL	NULL	NULL	NULL	KSY	List1	0		0	-1	264382	184		0	0	0	z	0	4	264566	0	{/}	360	264926
좌우반구com(CVF, UVF, BVF)_3	14	1	<?xml version="1.0"?>\n<Clock xmlns:dt="urn:schemas-microsoft-com:datatypes"><Description dt:dt="string">E-Prime Primary Realtime Clock</Description><StartTime><Timestamp dt:dt="int">0</Timestamp><DateUtc dt:dt="string">2020-10-09T03:57:10Z</DateUtc></StartTime><FrequencyChanges><FrequencyChange><Frequency dt:dt="r8">2699960000</Frequency><Timestamp dt:dt="r8">4.35997643216139E+15</Timestamp><Cur…	좌우반구com(CVF, UVF, BVF)_3-014-1	60.021	1.0.0.165	1	1048722017	Professional	2.0.10.242	2.0.10.356	10-09-2020	2020-10-09 오전 3:57:11	12:57:11	2.0.10.252	264		2	{/}	일려	NULL	NULL	NULL	75	1	132	NULL	NULL	NULL	KSY4	List2	NULL	NULL	NULL	NULL	NULL	NULL	NULL	NULL	NULL	1	{/}	0	3	883334	0	{/}	370	883704
좌우반구com(CVF, UVF, BVF)_3	14	1	<?xml version="1.0"?>\n<Clock xmlns:dt="urn:schemas-microsoft-com:datatypes"><Description dt:dt="string">E-Prime Primary Realtime Clock</Description><StartTime><Timestamp dt:dt="int">0</Timestamp><DateUtc dt:dt="string">2020-10-09T03:57:10Z</DateUtc></StartTime><FrequencyChanges><FrequencyChange><Frequency dt:dt="r8">2699960000</Frequency><Timestamp dt:dt="r8">4.35997643216139E+15</Timestamp><Cur…	좌우반구com(CVF, UVF, BVF)_3-014-1	60.021	1.0.0.165	1	1048722017	Professional	2.0.10.242	2.0.10.356	10-09-2020	2020-10-09 오전 3:57:11	12:57:11	2.0.10.252	305		2	{/}	일섭	NULL	NULL	NULL	NULL	NULL	NULL	82	1	41	KSY	List3	0		0	-1	1009157	183		0	0	1	{/}	1	3	1009340	0	{/}	420	1009760
좌우반구com(CVF, UVF, BVF)_3	14	1	<?xml version="1.0"?>\n<Clock xmlns:dt="urn:schemas-microsoft-com:datatypes"><Description dt:dt="string">E-Prime Primary Realtime Clock</Description><StartTime><Timestamp dt:dt="int">0</Timestamp><DateUtc dt:dt="string">2020-10-09T03:57:10Z</DateUtc></StartTime><FrequencyChanges><FrequencyChange><Frequency dt:dt="r8">2699960000</Frequency><Timestamp dt:dt="r8">4.35997643216139E+15</Timestamp><Cur…	좌우반구com(CVF, UVF, BVF)_3-014-1	60.021	1.0.0.165	1	1048722017	Professional	2.0.10.242	2.0.10.356	10-09-2020	2020-10-09 오전 3:57:11	12:57:11	2.0.10.252	285		2	{/}	임택	NULL	NULL	NULL	NULL	NULL	NULL	76	1	21	KSY	List3	0		0	-1	955609	183		0	0	1	{/}	0	3	955792	0	{/}	360	956152
좌우반구com(CVF, UVF, BVF)_3	14	1	<?xml version="1.0"?>\n<Clock xmlns:dt="urn:schemas-microsoft-com:datatypes"><Description dt:dt="string">E-Prime Primary Realtime Clock</Description><StartTime><Timestamp dt:dt="int">0</Timestamp><DateUtc dt:dt="string">2020-10-09T03:57:10Z</DateUtc></StartTime><FrequencyChanges><FrequencyChange><Frequency dt:dt="r8">2699960000</Frequency><Timestamp dt:dt="r8">4.35997643216139E+15</Timestamp><Cur…	좌우반구com(CVF, UVF, BVF)_3-014-1	60.021	1.0.0.165	1	1048722017	Professional	2.0.10.242	2.0.10.356	10-09-2020	2020-10-09 오전 3:57:11	12:57:11	2.0.10.252	60		1	z	입구	90	1	60	NULL	NULL	NULL	NULL	NULL	NULL	KSY	List1	0		1	-1	183110	184		0	0	1	z	0	4	183294	0	z	363	183657
좌우반구com(CVF, UVF, BVF)_3	14	1	<?xml version="1.0"?>\n<Clock xmlns:dt="urn:schemas-microsoft-com:datatypes"><Description dt:dt="string">E-Prime Primary Realtime Clock</Description><StartTime><Timestamp dt:dt="int">0</Timestamp><DateUtc dt:dt="string">2020-10-09T03:57:10Z</DateUtc></StartTime><FrequencyChanges><FrequencyChange><Frequency dt:dt="r8">2699960000</Frequency><Timestamp dt:dt="r8">4.35997643216139E+15</Timestamp><Cur…	좌우반구com(CVF, UVF, BVF)_3-014-1	60.021	1.0.0.165	1	1048722017	Professional	2.0.10.242	2.0.10.356	10-09-2020	2020-10-09 오전 3:57:11	12:57:11	2.0.10.252	265		2	{/}	입목	NULL	NULL	NULL	NULL	NULL	NULL	77	1	1	KSY	List3	0		1	-1	903360	184		0	0	1	{/}	0	4	903544	0	{/}	385	903929
좌우반구com(CVF, UVF, BVF)_3	14	1	<?xml version="1.0"?>\n<Clock xmlns:dt="urn:schemas-microsoft-com:datatypes"><Description dt:dt="string">E-Prime Primary Realtime Clock</Description><StartTime><Timestamp dt:dt="int">0</Timestamp><DateUtc dt:dt="string">2020-10-09T03:57:10Z</DateUtc></StartTime><FrequencyChanges><FrequencyChange><Frequency dt:dt="r8">2699960000</Frequency><Timestamp dt:dt="r8">4.35997643216139E+15</Timestamp><Cur…	좌우반구com(CVF, UVF, BVF)_3-014-1	60.021	1.0.0.165	1	1048722017	Professional	2.0.10.242	2.0.10.356	10-09-2020	2020-10-09 오전 3:57:11	12:57:11	2.0.10.252	192		2	{/}	입화	NULL	NULL	NULL	94	1	60	NULL	NULL	NULL	KSY2	List2	NULL	NULL	NULL	NULL	NULL	NULL	NULL	NULL	NULL	0	{/}	0	3	691034	0	z	938	691972
좌우반구com(CVF, UVF, BVF)_3	14	1	<?xml version="1.0"?>\n<Clock xmlns:dt="urn:schemas-microsoft-com:datatypes"><Description dt:dt="string">E-Prime Primary Realtime Clock</Description><StartTime><Timestamp dt:dt="int">0</Timestamp><DateUtc dt:dt="string">2020-10-09T03:57:10Z</DateUtc></StartTime><FrequencyChanges><FrequencyChange><Frequency dt:dt="r8">2699960000</Frequency><Timestamp dt:dt="r8">4.35997643216139E+15</Timestamp><Cur…	좌우반구com(CVF, UVF, BVF)_3-014-1	60.021	1.0.0.165	1	1048722017	Professional	2.0.10.242	2.0.10.356	10-09-2020	2020-10-09 오전 3:57:11	12:57:11	2.0.10.252	351		2	{/}	자름	NULL	NULL	NULL	NULL	NULL	NULL	88	1	87	KSY4	List3	NULL	NULL	NULL	NULL	NULL	NULL	NULL	NULL	NULL	0	{/}	0	4	1129549	0	z	457	1130006
좌우반구com(CVF, UVF, BVF)_3	14	1	<?xml version="1.0"?>\n<Clock xmlns:dt="urn:schemas-microsoft-com:datatypes"><Description dt:dt="string">E-Prime Primary Realtime Clock</Description><StartTime><Timestamp dt:dt="int">0</Timestamp><DateUtc dt:dt="string">2020-10-09T03:57:10Z</DateUtc></StartTime><FrequencyChanges><FrequencyChange><Frequency dt:dt="r8">2699960000</Frequency><Timestamp dt:dt="r8">4.35997643216139E+15</Timestamp><Cur…	좌우반구com(CVF, UVF, BVF)_3-014-1	60.021	1.0.0.165	1	1048722017	Professional	2.0.10.242	2.0.10.356	10-09-2020	2020-10-09 오전 3:57:11	12:57:11	2.0.10.252	44		1	z	자리	130	1	44	NULL	NULL	NULL	NULL	NULL	NULL	KSY	List1	0		0	-1	140042	183		0	0	1	z	0	3	140225	0	z	438	140663
좌우반구com(CVF, UVF, BVF)_3	14	1	<?xml version="1.0"?>\n<Clock xmlns:dt="urn:schemas-microsoft-com:datatypes"><Description dt:dt="string">E-Prime Primary Realtime Clock</Description><StartTime><Timestamp dt:dt="int">0</Timestamp><DateUtc dt:dt="string">2020-10-09T03:57:10Z</DateUtc></StartTime><FrequencyChanges><FrequencyChange><Frequency dt:dt="r8">2699960000</Frequency><Timestamp dt:dt="r8">4.35997643216139E+15</Timestamp><Cur…	좌우반구com(CVF, UVF, BVF)_3-014-1	60.021	1.0.0.165	1	1048722017	Professional	2.0.10.242	2.0.10.356	10-09-2020	2020-10-09 오전 3:57:11	12:57:11	2.0.10.252	220		1	z	자본	NULL	NULL	NULL	12	1	88	NULL	NULL	NULL	KSY	List2	0		0	-1	766008	183		0	0	1	z	1	3	766191	0	z	338	766529
좌우반구com(CVF, UVF, BVF)_3	14	1	<?xml version="1.0"?>\n<Clock xmlns:dt="urn:schemas-microsoft-com:datatypes"><Description dt:dt="string">E-Prime Primary Realtime Clock</Description><StartTime><Timestamp dt:dt="int">0</Timestamp><DateUtc dt:dt="string">2020-10-09T03:57:10Z</DateUtc></StartTime><FrequencyChanges><FrequencyChange><Frequency dt:dt="r8">2699960000</Frequency><Timestamp dt:dt="r8">4.35997643216139E+15</Timestamp><Cur…	좌우반구com(CVF, UVF, BVF)_3-014-1	60.021	1.0.0.165	1	1048722017	Professional	2.0.10.242	2.0.10.356	10-09-2020	2020-10-09 오전 3:57:11	12:57:11	2.0.10.252	306		1	z	자체	NULL	NULL	NULL	NULL	NULL	NULL	62	1	42	KSY	List3	0		1	-1	1011789	184		0	0	1	z	0	4	1011973	0	z	387	1012360
좌우반구com(CVF, UVF, BVF)_3	14	1	<?xml version="1.0"?>\n<Clock xmlns:dt="urn:schemas-microsoft-com:datatypes"><Description dt:dt="string">E-Prime Primary Realtime Clock</Description><StartTime><Timestamp dt:dt="int">0</Timestamp><DateUtc dt:dt="string">2020-10-09T03:57:10Z</DateUtc></StartTime><FrequencyChanges><FrequencyChange><Frequency dt:dt="r8">2699960000</Frequency><Timestamp dt:dt="r8">4.35997643216139E+15</Timestamp><Cur…	좌우반구com(CVF, UVF, BVF)_3-014-1	60.021	1.0.0.165	1	1048722017	Professional	2.0.10.242	2.0.10.356	10-09-2020	2020-10-09 오전 3:57:11	12:57:11	2.0.10.252	331		2	{/}	작락	NULL	NULL	NULL	NULL	NULL	NULL	114	1	67	KSY3	List3	NULL	NULL	NULL	NULL	NULL	NULL	NULL	NULL	NULL	1	{/}	0	3	1077067	0	{/}	355	1077422
좌우반구com(CVF, UVF, BVF)_3	14	1	<?xml version="1.0"?>\n<Clock xmlns:dt="urn:schemas-microsoft-com:datatypes"><Description dt:dt="string">E-Prime Primary Realtime Clock</Description><StartTime><Timestamp dt:dt="int">0</Timestamp><DateUtc dt:dt="string">2020-10-09T03:57:10Z</DateUtc></StartTime><FrequencyChanges><FrequencyChange><Frequency dt:dt="r8">2699960000</Frequency><Timestamp dt:dt="r8">4.35997643216139E+15</Timestamp><Cur…	좌우반구com(CVF, UVF, BVF)_3-014-1	60.021	1.0.0.165	1	1048722017	Professional	2.0.10.242	2.0.10.356	10-09-2020	2020-10-09 오전 3:57:11	12:57:11	2.0.10.252	106		1	z	작품	71	1	106	NULL	NULL	NULL	NULL	NULL	NULL	KSY	List1	0		0	0	304052	183		0	0	1	z	0	3	304235	0	z	419	304654
좌우반구com(CVF, UVF, BVF)_3	14	1	<?xml version="1.0"?>\n<Clock xmlns:dt="urn:schemas-microsoft-com:datatypes"><Description dt:dt="string">E-Prime Primary Realtime Clock</Description><StartTime><Timestamp dt:dt="int">0</Timestamp><DateUtc dt:dt="string">2020-10-09T03:57:10Z</DateUtc></StartTime><FrequencyChanges><FrequencyChange><Frequency dt:dt="r8">2699960000</Frequency><Timestamp dt:dt="r8">4.35997643216139E+15</Timestamp><Cur…	좌우반구com(CVF, UVF, BVF)_3-014-1	60.021	1.0.0.165	1	1048722017	Professional	2.0.10.242	2.0.10.356	10-09-2020	2020-10-09 오전 3:57:11	12:57:11	2.0.10.252	252		1	z	재계	NULL	NULL	NULL	66	1	120	NULL	NULL	NULL	KSY	List2	0		1	-1	851328	184		0	0	1	z	0	4	851512	0	z	515	852027
좌우반구com(CVF, UVF, BVF)_3	14	1	<?xml version="1.0"?>\n<Clock xmlns:dt="urn:schemas-microsoft-com:datatypes"><Description dt:dt="string">E-Prime Primary Realtime Clock</Description><StartTime><Timestamp dt:dt="int">0</Timestamp><DateUtc dt:dt="string">2020-10-09T03:57:10Z</DateUtc></StartTime><FrequencyChanges><FrequencyChange><Frequency dt:dt="r8">2699960000</Frequency><Timestamp dt:dt="r8">4.35997643216139E+15</Timestamp><Cur…	좌우반구com(CVF, UVF, BVF)_3-014-1	60.021	1.0.0.165	1	1048722017	Professional	2.0.10.242	2.0.10.356	10-09-2020	2020-10-09 오전 3:57:11	12:57:11	2.0.10.252	169		2	{/}	적태	NULL	NULL	NULL	57	1	37	NULL	NULL	NULL	KSY	List2	0		0	-1	628589	183		0	0	0	{/}	1	3	628772	0	z	408	629180
좌우반구com(CVF, UVF, BVF)_3	14	1	<?xml version="1.0"?>\n<Clock xmlns:dt="urn:schemas-microsoft-com:datatypes"><Description dt:dt="string">E-Prime Primary Realtime Clock</Description><StartTime><Timestamp dt:dt="int">0</Timestamp><DateUtc dt:dt="string">2020-10-09T03:57:10Z</DateUtc></StartTime><FrequencyChanges><FrequencyChange><Frequency dt:dt="r8">2699960000</Frequency><Timestamp dt:dt="r8">4.35997643216139E+15</Timestamp><Cur…	좌우반구com(CVF, UVF, BVF)_3-014-1	60.021	1.0.0.165	1	1048722017	Professional	2.0.10.242	2.0.10.356	10-09-2020	2020-10-09 오전 3:57:11	12:57:11	2.0.10.252	2		1	z	전략	47	1	2	NULL	NULL	NULL	NULL	NULL	NULL	KSY	List1	0		0	-1	26448	183		0	0	1	z	1	3	26631	0	z	473	27104
좌우반구com(CVF, UVF, BVF)_3	14	1	<?xml version="1.0"?>\n<Clock xmlns:dt="urn:schemas-microsoft-com:datatypes"><Description dt:dt="string">E-Prime Primary Realtime Clock</Description><StartTime><Timestamp dt:dt="int">0</Timestamp><DateUtc dt:dt="string">2020-10-09T03:57:10Z</DateUtc></StartTime><FrequencyChanges><FrequencyChange><Frequency dt:dt="r8">2699960000</Frequency><Timestamp dt:dt="r8">4.35997643216139E+15</Timestamp><Cur…	좌우반구com(CVF, UVF, BVF)_3-014-1	60.021	1.0.0.165	1	1048722017	Professional	2.0.10.242	2.0.10.356	10-09-2020	2020-10-09 오전 3:57:11	12:57:11	2.0.10.252	303		1	z	전통	NULL	NULL	NULL	NULL	NULL	NULL	40	1	39	KSY	List3	0		1	-1	1003842	184		0	0	0	z	0	4	1004026	0	{/}	453	1004479
좌우반구com(CVF, UVF, BVF)_3	14	1	<?xml version="1.0"?>\n<Clock xmlns:dt="urn:schemas-microsoft-com:datatypes"><Description dt:dt="string">E-Prime Primary Realtime Clock</Description><StartTime><Timestamp dt:dt="int">0</Timestamp><DateUtc dt:dt="string">2020-10-09T03:57:10Z</DateUtc></StartTime><FrequencyChanges><FrequencyChange><Frequency dt:dt="r8">2699960000</Frequency><Timestamp dt:dt="r8">4.35997643216139E+15</Timestamp><Cur…	좌우반구com(CVF, UVF, BVF)_3-014-1	60.021	1.0.0.165	1	1048722017	Professional	2.0.10.242	2.0.10.356	10-09-2020	2020-10-09 오전 3:57:11	12:57:11	2.0.10.252	224		2	{/}	전필	NULL	NULL	NULL	20	1	92	NULL	NULL	NULL	KSY3	List2	NULL	NULL	NULL	NULL	NULL	NULL	NULL	NULL	NULL	1	{/}	0	3	776538	0	{/}	443	776981
좌우반구com(CVF, UVF, BVF)_3	14	1	<?xml version="1.0"?>\n<Clock xmlns:dt="urn:schemas-microsoft-com:datatypes"><Description dt:dt="string">E-Prime Primary Realtime Clock</Description><StartTime><Timestamp dt:dt="int">0</Timestamp><DateUtc dt:dt="string">2020-10-09T03:57:10Z</DateUtc></StartTime><FrequencyChanges><FrequencyChange><Frequency dt:dt="r8">2699960000</Frequency><Timestamp dt:dt="r8">4.35997643216139E+15</Timestamp><Cur…	좌우반구com(CVF, UVF, BVF)_3-014-1	60.021	1.0.0.165	1	1048722017	Professional	2.0.10.242	2.0.10.356	10-09-2020	2020-10-09 오전 3:57:11	12:57:11	2.0.10.252	320		1	z	절감	NULL	NULL	NULL	NULL	NULL	NULL	24	1	56	KSY	List3	0		0	-1	1048460	183		0	0	0	z	1	3	1048643	0	{/}	436	1049079
좌우반구com(CVF, UVF, BVF)_3	14	1	<?xml version="1.0"?>\n<Clock xmlns:dt="urn:schemas-microsoft-com:datatypes"><Description dt:dt="string">E-Prime Primary Realtime Clock</Description><StartTime><Timestamp dt:dt="int">0</Timestamp><DateUtc dt:dt="string">2020-10-09T03:57:10Z</DateUtc></StartTime><FrequencyChanges><FrequencyChange><Frequency dt:dt="r8">2699960000</Frequency><Timestamp dt:dt="r8">4.35997643216139E+15</Timestamp><Cur…	좌우반구com(CVF, UVF, BVF)_3-014-1	60.021	1.0.0.165	1	1048722017	Professional	2.0.10.242	2.0.10.356	10-09-2020	2020-10-09 오전 3:57:11	12:57:11	2.0.10.252	219		2	{/}	절보	NULL	NULL	NULL	13	1	87	NULL	NULL	NULL	KSY2	List2	NULL	NULL	NULL	NULL	NULL	NULL	NULL	NULL	NULL	0	{/}	0	3	763609	0	z	376	763985
좌우반구com(CVF, UVF, BVF)_3	14	1	<?xml version="1.0"?>\n<Clock xmlns:dt="urn:schemas-microsoft-com:datatypes"><Description dt:dt="string">E-Prime Primary Realtime Clock</Description><StartTime><Timestamp dt:dt="int">0</Timestamp><DateUtc dt:dt="string">2020-10-09T03:57:10Z</DateUtc></StartTime><FrequencyChanges><FrequencyChange><Frequency dt:dt="r8">2699960000</Frequency><Timestamp dt:dt="r8">4.35997643216139E+15</Timestamp><Cur…	좌우반구com(CVF, UVF, BVF)_3-014-1	60.021	1.0.0.165	1	1048722017	Professional	2.0.10.242	2.0.10.356	10-09-2020	2020-10-09 오전 3:57:11	12:57:11	2.0.10.252	295		2	{/}	절속	NULL	NULL	NULL	NULL	NULL	NULL	74	1	31	KSY2	List3	NULL	NULL	NULL	NULL	NULL	NULL	NULL	NULL	NULL	1	{/}	0	4	982850	0	{/}	630	983480
좌우반구com(CVF, UVF, BVF)_3	14	1	<?xml version="1.0"?>\n<Clock xmlns:dt="urn:schemas-microsoft-com:datatypes"><Description dt:dt="string">E-Prime Primary Realtime Clock</Description><StartTime><Timestamp dt:dt="int">0</Timestamp><DateUtc dt:dt="string">2020-10-09T03:57:10Z</DateUtc></StartTime><FrequencyChanges><FrequencyChange><Frequency dt:dt="r8">2699960000</Frequency><Timestamp dt:dt="r8">4.35997643216139E+15</Timestamp><Cur…	좌우반구com(CVF, UVF, BVF)_3-014-1	60.021	1.0.0.165	1	1048722017	Professional	2.0.10.242	2.0.10.356	10-09-2020	2020-10-09 오전 3:57:11	12:57:11	2.0.10.252	290		1	z	절차	NULL	NULL	NULL	NULL	NULL	NULL	128	1	26	KSY	List3	0		0	-1	968904	184		0	0	0	z	0	4	969088	0	{/}	490	969578
좌우반구com(CVF, UVF, BVF)_3	14	1	<?xml version="1.0"?>\n<Clock xmlns:dt="urn:schemas-microsoft-com:datatypes"><Description dt:dt="string">E-Prime Primary Realtime Clock</Description><StartTime><Timestamp dt:dt="int">0</Timestamp><DateUtc dt:dt="string">2020-10-09T03:57:10Z</DateUtc></StartTime><FrequencyChanges><FrequencyChange><Frequency dt:dt="r8">2699960000</Frequency><Timestamp dt:dt="r8">4.35997643216139E+15</Timestamp><Cur…	좌우반구com(CVF, UVF, BVF)_3-014-1	60.021	1.0.0.165	1	1048722017	Professional	2.0.10.242	2.0.10.356	10-09-2020	2020-10-09 오전 3:57:11	12:57:11	2.0.10.252	140		1	z	정도	NULL	NULL	NULL	59	1	8	NULL	NULL	NULL	KSY	List2	0		0	-1	550333	183		0	0	0	z	0	3	550516	0	{/}	376	550892
좌우반구com(CVF, UVF, BVF)_3	14	1	<?xml version="1.0"?>\n<Clock xmlns:dt="urn:schemas-microsoft-com:datatypes"><Description dt:dt="string">E-Prime Primary Realtime Clock</Description><StartTime><Timestamp dt:dt="int">0</Timestamp><DateUtc dt:dt="string">2020-10-09T03:57:10Z</DateUtc></StartTime><FrequencyChanges><FrequencyChange><Frequency dt:dt="r8">2699960000</Frequency><Timestamp dt:dt="r8">4.35997643216139E+15</Timestamp><Cur…	좌우반구com(CVF, UVF, BVF)_3-014-1	60.021	1.0.0.165	1	1048722017	Professional	2.0.10.242	2.0.10.356	10-09-2020	2020-10-09 오전 3:57:11	12:57:11	2.0.10.252	211		1	z	정오	NULL	NULL	NULL	65	1	79	NULL	NULL	NULL	KSY	List2	0		0	-1	742716	184		0	0	0	z	0	4	742900	0	{/}	350	743250
좌우반구com(CVF, UVF, BVF)_3	14	1	<?xml version="1.0"?>\n<Clock xmlns:dt="urn:schemas-microsoft-com:datatypes"><Description dt:dt="string">E-Prime Primary Realtime Clock</Description><StartTime><Timestamp dt:dt="int">0</Timestamp><DateUtc dt:dt="string">2020-10-09T03:57:10Z</DateUtc></StartTime><FrequencyChanges><FrequencyChange><Frequency dt:dt="r8">2699960000</Frequency><Timestamp dt:dt="r8">4.35997643216139E+15</Timestamp><Cur…	좌우반구com(CVF, UVF, BVF)_3-014-1	60.021	1.0.0.165	1	1048722017	Professional	2.0.10.242	2.0.10.356	10-09-2020	2020-10-09 오전 3:57:11	12:57:11	2.0.10.252	223		1	z	정책	NULL	NULL	NULL	80	1	91	NULL	NULL	NULL	KSY	List2	0		0	-1	773722	183		0	0	1	z	1	3	773905	0	z	433	774338
좌우반구com(CVF, UVF, BVF)_3	14	1	<?xml version="1.0"?>\n<Clock xmlns:dt="urn:schemas-microsoft-com:datatypes"><Description dt:dt="string">E-Prime Primary Realtime Clock</Description><StartTime><Timestamp dt:dt="int">0</Timestamp><DateUtc dt:dt="string">2020-10-09T03:57:10Z</DateUtc></StartTime><FrequencyChanges><FrequencyChange><Frequency dt:dt="r8">2699960000</Frequency><Timestamp dt:dt="r8">4.35997643216139E+15</Timestamp><Cur…	좌우반구com(CVF, UVF, BVF)_3-014-1	60.021	1.0.0.165	1	1048722017	Professional	2.0.10.242	2.0.10.356	10-09-2020	2020-10-09 오전 3:57:11	12:57:11	2.0.10.252	386		2	{/}	제경	NULL	NULL	NULL	NULL	NULL	NULL	6	1	122	KSY4	List3	NULL	NULL	NULL	NULL	NULL	NULL	NULL	NULL	NULL	0	{/}	0	4	1223283	0	z	701	1223984
좌우반구com(CVF, UVF, BVF)_3	14	1	<?xml version="1.0"?>\n<Clock xmlns:dt="urn:schemas-microsoft-com:datatypes"><Description dt:dt="string">E-Prime Primary Realtime Clock</Description><StartTime><Timestamp dt:dt="int">0</Timestamp><DateUtc dt:dt="string">2020-10-09T03:57:10Z</DateUtc></StartTime><FrequencyChanges><FrequencyChange><Frequency dt:dt="r8">2699960000</Frequency><Timestamp dt:dt="r8">4.35997643216139E+15</Timestamp><Cur…	좌우반구com(CVF, UVF, BVF)_3-014-1	60.021	1.0.0.165	1	1048722017	Professional	2.0.10.242	2.0.10.356	10-09-2020	2020-10-09 오전 3:57:11	12:57:11	2.0.10.252	9		1	z	제도	95	1	9	NULL	NULL	NULL	NULL	NULL	NULL	KSY2	List1	NULL	NULL	NULL	NULL	NULL	NULL	NULL	NULL	NULL	0	z	0	3	45358	0	{/}	722	46080
좌우반구com(CVF, UVF, BVF)_3	14	1	<?xml version="1.0"?>\n<Clock xmlns:dt="urn:schemas-microsoft-com:datatypes"><Description dt:dt="string">E-Prime Primary Realtime Clock</Description><StartTime><Timestamp dt:dt="int">0</Timestamp><DateUtc dt:dt="string">2020-10-09T03:57:10Z</DateUtc></StartTime><FrequencyChanges><FrequencyChange><Frequency dt:dt="r8">2699960000</Frequency><Timestamp dt:dt="r8">4.35997643216139E+15</Timestamp><Cur…	좌우반구com(CVF, UVF, BVF)_3-014-1	60.021	1.0.0.165	1	1048722017	Professional	2.0.10.242	2.0.10.356	10-09-2020	2020-10-09 오전 3:57:11	12:57:11	2.0.10.252	97		2	{/}	제란	116	1	97	NULL	NULL	NULL	NULL	NULL	NULL	KSY3	List1	NULL	NULL	NULL	NULL	NULL	NULL	NULL	NULL	NULL	1	{/}	0	3	280210	0	{/}	332	280542
좌우반구com(CVF, UVF, BVF)_3	14	1	<?xml version="1.0"?>\n<Clock xmlns:dt="urn:schemas-microsoft-com:datatypes"><Description dt:dt="string">E-Prime Primary Realtime Clock</Description><StartTime><Timestamp dt:dt="int">0</Timestamp><DateUtc dt:dt="string">2020-10-09T03:57:10Z</DateUtc></StartTime><FrequencyChanges><FrequencyChange><Frequency dt:dt="r8">2699960000</Frequency><Timestamp dt:dt="r8">4.35997643216139E+15</Timestamp><Cur…	좌우반구com(CVF, UVF, BVF)_3-014-1	60.021	1.0.0.165	1	1048722017	Professional	2.0.10.242	2.0.10.356	10-09-2020	2020-10-09 오전 3:57:11	12:57:11	2.0.10.252	99		1	z	제안	119	1	99	NULL	NULL	NULL	NULL	NULL	NULL	KSY2	List1	NULL	NULL	NULL	NULL	NULL	NULL	NULL	NULL	NULL	1	z	1	3	285308	0	z	642	285950
좌우반구com(CVF, UVF, BVF)_3	14	1	<?xml version="1.0"?>\n<Clock xmlns:dt="urn:schemas-microsoft-com:datatypes"><Description dt:dt="string">E-Prime Primary Realtime Clock</Description><StartTime><Timestamp dt:dt="int">0</Timestamp><DateUtc dt:dt="string">2020-10-09T03:57:10Z</DateUtc></StartTime><FrequencyChanges><FrequencyChange><Frequency dt:dt="r8">2699960000</Frequency><Timestamp dt:dt="r8">4.35997643216139E+15</Timestamp><Cur…	좌우반구com(CVF, UVF, BVF)_3-014-1	60.021	1.0.0.165	1	1048722017	Professional	2.0.10.242	2.0.10.356	10-09-2020	2020-10-09 오전 3:57:11	12:57:11	2.0.10.252	250		1	z	제품	NULL	NULL	NULL	25	1	118	NULL	NULL	NULL	KSY2	List2	NULL	NULL	NULL	NULL	NULL	NULL	NULL	NULL	NULL	0	z	0	3	844564	0		0	0
좌우반구com(CVF, UVF, BVF)_3	14	1	<?xml version="1.0"?>\n<Clock xmlns:dt="urn:schemas-microsoft-com:datatypes"><Description dt:dt="string">E-Prime Primary Realtime Clock</Description><StartTime><Timestamp dt:dt="int">0</Timestamp><DateUtc dt:dt="string">2020-10-09T03:57:10Z</DateUtc></StartTime><FrequencyChanges><FrequencyChange><Frequency dt:dt="r8">2699960000</Frequency><Timestamp dt:dt="r8">4.35997643216139E+15</Timestamp><Cur…	좌우반구com(CVF, UVF, BVF)_3-014-1	60.021	1.0.0.165	1	1048722017	Professional	2.0.10.242	2.0.10.356	10-09-2020	2020-10-09 오전 3:57:11	12:57:11	2.0.10.252	255		1	z	조건	NULL	NULL	NULL	92	1	123	NULL	NULL	NULL	KSY2	List2	NULL	NULL	NULL	NULL	NULL	NULL	NULL	NULL	NULL	1	z	0	3	859609	0	z	455	860064
좌우반구com(CVF, UVF, BVF)_3	14	1	<?xml version="1.0"?>\n<Clock xmlns:dt="urn:schemas-microsoft-com:datatypes"><Description dt:dt="string">E-Prime Primary Realtime Clock</Description><StartTime><Timestamp dt:dt="int">0</Timestamp><DateUtc dt:dt="string">2020-10-09T03:57:10Z</DateUtc></StartTime><FrequencyChanges><FrequencyChange><Frequency dt:dt="r8">2699960000</Frequency><Timestamp dt:dt="r8">4.35997643216139E+15</Timestamp><Cur…	좌우반구com(CVF, UVF, BVF)_3-014-1	60.021	1.0.0.165	1	1048722017	Professional	2.0.10.242	2.0.10.356	10-09-2020	2020-10-09 오전 3:57:11	12:57:11	2.0.10.252	117		1	z	조례	44	1	117	NULL	NULL	NULL	NULL	NULL	NULL	KSY2	List1	NULL	NULL	NULL	NULL	NULL	NULL	NULL	NULL	NULL	0	z	0	3	335191	0	{/}	473	335664
좌우반구com(CVF, UVF, BVF)_3	14	1	<?xml version="1.0"?>\n<Clock xmlns:dt="urn:schemas-microsoft-com:datatypes"><Description dt:dt="string">E-Prime Primary Realtime Clock</Description><StartTime><Timestamp dt:dt="int">0</Timestamp><DateUtc dt:dt="string">2020-10-09T03:57:10Z</DateUtc></StartTime><FrequencyChanges><FrequencyChange><Frequency dt:dt="r8">2699960000</Frequency><Timestamp dt:dt="r8">4.35997643216139E+15</Timestamp><Cur…	좌우반구com(CVF, UVF, BVF)_3-014-1	60.021	1.0.0.165	1	1048722017	Professional	2.0.10.242	2.0.10.356	10-09-2020	2020-10-09 오전 3:57:11	12:57:11	2.0.10.252	208		1	z	조직	NULL	NULL	NULL	17	1	76	NULL	NULL	NULL	KSY2	List2	NULL	NULL	NULL	NULL	NULL	NULL	NULL	NULL	NULL	1	z	0	4	735036	0	z	392	735428
좌우반구com(CVF, UVF, BVF)_3	14	1	<?xml version="1.0"?>\n<Clock xmlns:dt="urn:schemas-microsoft-com:datatypes"><Description dt:dt="string">E-Prime Primary Realtime Clock</Description><StartTime><Timestamp dt:dt="int">0</Timestamp><DateUtc dt:dt="string">2020-10-09T03:57:10Z</DateUtc></StartTime><FrequencyChanges><FrequencyChange><Frequency dt:dt="r8">2699960000</Frequency><Timestamp dt:dt="r8">4.35997643216139E+15</Timestamp><Cur…	좌우반구com(CVF, UVF, BVF)_3-014-1	60.021	1.0.0.165	1	1048722017	Professional	2.0.10.242	2.0.10.356	10-09-2020	2020-10-09 오전 3:57:11	12:57:11	2.0.10.252	96		1	z	종류	66	1	96	NULL	NULL	NULL	NULL	NULL	NULL	KSY2	List1	NULL	NULL	NULL	NULL	NULL	NULL	NULL	NULL	NULL	1	z	0	4	277628	0	z	378	278006
좌우반구com(CVF, UVF, BVF)_3	14	1	<?xml version="1.0"?>\n<Clock xmlns:dt="urn:schemas-microsoft-com:datatypes"><Description dt:dt="string">E-Prime Primary Realtime Clock</Description><StartTime><Timestamp dt:dt="int">0</Timestamp><DateUtc dt:dt="string">2020-10-09T03:57:10Z</DateUtc></StartTime><FrequencyChanges><FrequencyChange><Frequency dt:dt="r8">2699960000</Frequency><Timestamp dt:dt="r8">4.35997643216139E+15</Timestamp><Cur…	좌우반구com(CVF, UVF, BVF)_3-014-1	60.021	1.0.0.165	1	1048722017	Professional	2.0.10.242	2.0.10.356	10-09-2020	2020-10-09 오전 3:57:11	12:57:11	2.0.10.252	262		2	{/}	종백	NULL	NULL	NULL	53	1	130	NULL	NULL	NULL	KSY4	List2	NULL	NULL	NULL	NULL	NULL	NULL	NULL	NULL	NULL	1	{/}	0	3	878136	0	{/}	432	878568
좌우반구com(CVF, UVF, BVF)_3	14	1	<?xml version="1.0"?>\n<Clock xmlns:dt="urn:schemas-microsoft-com:datatypes"><Description dt:dt="string">E-Prime Primary Realtime Clock</Description><StartTime><Timestamp dt:dt="int">0</Timestamp><DateUtc dt:dt="string">2020-10-09T03:57:10Z</DateUtc></StartTime><FrequencyChanges><FrequencyChange><Frequency dt:dt="r8">2699960000</Frequency><Timestamp dt:dt="r8">4.35997643216139E+15</Timestamp><Cur…	좌우반구com(CVF, UVF, BVF)_3-014-1	60.021	1.0.0.165	1	1048722017	Professional	2.0.10.242	2.0.10.356	10-09-2020	2020-10-09 오전 3:57:11	12:57:11	2.0.10.252	244		2	{/}	죽거	NULL	NULL	NULL	112	1	112	NULL	NULL	NULL	KSY	List2	0		1	-1	828586	184		0	0	1	{/}	0	4	828770	0	{/}	328	829098
좌우반구com(CVF, UVF, BVF)_3	14	1	<?xml version="1.0"?>\n<Clock xmlns:dt="urn:schemas-microsoft-com:datatypes"><Description dt:dt="string">E-Prime Primary Realtime Clock</Description><StartTime><Timestamp dt:dt="int">0</Timestamp><DateUtc dt:dt="string">2020-10-09T03:57:10Z</DateUtc></StartTime><FrequencyChanges><FrequencyChange><Frequency dt:dt="r8">2699960000</Frequency><Timestamp dt:dt="r8">4.35997643216139E+15</Timestamp><Cur…	좌우반구com(CVF, UVF, BVF)_3-014-1	60.021	1.0.0.165	1	1048722017	Professional	2.0.10.242	2.0.10.356	10-09-2020	2020-10-09 오전 3:57:11	12:57:11	2.0.10.252	108		1	z	죽음	131	1	108	NULL	NULL	NULL	NULL	NULL	NULL	KSY2	List1	NULL	NULL	NULL	NULL	NULL	NULL	NULL	NULL	NULL	1	z	1	3	309283	0	z	428	309711
좌우반구com(CVF, UVF, BVF)_3	14	1	<?xml version="1.0"?>\n<Clock xmlns:dt="urn:schemas-microsoft-com:datatypes"><Description dt:dt="string">E-Prime Primary Realtime Clock</Description><StartTime><Timestamp dt:dt="int">0</Timestamp><DateUtc dt:dt="string">2020-10-09T03:57:10Z</DateUtc></StartTime><FrequencyChanges><FrequencyChange><Frequency dt:dt="r8">2699960000</Frequency><Timestamp dt:dt="r8">4.35997643216139E+15</Timestamp><Cur…	좌우반구com(CVF, UVF, BVF)_3-014-1	60.021	1.0.0.165	1	1048722017	Professional	2.0.10.242	2.0.10.356	10-09-2020	2020-10-09 오전 3:57:11	12:57:11	2.0.10.252	316		1	z	준거	NULL	NULL	NULL	NULL	NULL	NULL	135	1	52	KSY2	List3	NULL	NULL	NULL	NULL	NULL	NULL	NULL	NULL	NULL	0	z	0	4	1038114	0	{/}	526	1038640
좌우반구com(CVF, UVF, BVF)_3	14	1	<?xml version="1.0"?>\n<Clock xmlns:dt="urn:schemas-microsoft-com:datatypes"><Description dt:dt="string">E-Prime Primary Realtime Clock</Description><StartTime><Timestamp dt:dt="int">0</Timestamp><DateUtc dt:dt="string">2020-10-09T03:57:10Z</DateUtc></StartTime><FrequencyChanges><FrequencyChange><Frequency dt:dt="r8">2699960000</Frequency><Timestamp dt:dt="r8">4.35997643216139E+15</Timestamp><Cur…	좌우반구com(CVF, UVF, BVF)_3-014-1	60.021	1.0.0.165	1	1048722017	Professional	2.0.10.242	2.0.10.356	10-09-2020	2020-10-09 오전 3:57:11	12:57:11	2.0.10.252	199		2	{/}	증력	NULL	NULL	NULL	87	1	67	NULL	NULL	NULL	KSY	List2	0		0	-1	710677	184		0	0	0	{/}	0	4	710861	0	z	503	711364
좌우반구com(CVF, UVF, BVF)_3	14	1	<?xml version="1.0"?>\n<Clock xmlns:dt="urn:schemas-microsoft-com:datatypes"><Description dt:dt="string">E-Prime Primary Realtime Clock</Description><StartTime><Timestamp dt:dt="int">0</Timestamp><DateUtc dt:dt="string">2020-10-09T03:57:10Z</DateUtc></StartTime><FrequencyChanges><FrequencyChange><Frequency dt:dt="r8">2699960000</Frequency><Timestamp dt:dt="r8">4.35997643216139E+15</Timestamp><Cur…	좌우반구com(CVF, UVF, BVF)_3-014-1	60.021	1.0.0.165	1	1048722017	Professional	2.0.10.242	2.0.10.356	10-09-2020	2020-10-09 오전 3:57:11	12:57:11	2.0.10.252	210		1	z	증인	NULL	NULL	NULL	77	1	78	NULL	NULL	NULL	KSY2	List2	NULL	NULL	NULL	NULL	NULL	NULL	NULL	NULL	NULL	0	z	0	4	740184	0	{/}	506	740690
좌우반구com(CVF, UVF, BVF)_3	14	1	<?xml version="1.0"?>\n<Clock xmlns:dt="urn:schemas-microsoft-com:datatypes"><Description dt:dt="string">E-Prime Primary Realtime Clock</Description><StartTime><Timestamp dt:dt="int">0</Timestamp><DateUtc dt:dt="string">2020-10-09T03:57:10Z</DateUtc></StartTime><FrequencyChanges><FrequencyChange><Frequency dt:dt="r8">2699960000</Frequency><Timestamp dt:dt="r8">4.35997643216139E+15</Timestamp><Cur…	좌우반구com(CVF, UVF, BVF)_3-014-1	60.021	1.0.0.165	1	1048722017	Professional	2.0.10.242	2.0.10.356	10-09-2020	2020-10-09 오전 3:57:11	12:57:11	2.0.10.252	110		2	{/}	지님	2	1	110	NULL	NULL	NULL	NULL	NULL	NULL	KSY4	List1	NULL	NULL	NULL	NULL	NULL	NULL	NULL	NULL	NULL	1	{/}	0	4	314765	0	{/}	435	315200
좌우반구com(CVF, UVF, BVF)_3	14	1	<?xml version="1.0"?>\n<Clock xmlns:dt="urn:schemas-microsoft-com:datatypes"><Description dt:dt="string">E-Prime Primary Realtime Clock</Description><StartTime><Timestamp dt:dt="int">0</Timestamp><DateUtc dt:dt="string">2020-10-09T03:57:10Z</DateUtc></StartTime><FrequencyChanges><FrequencyChange><Frequency dt:dt="r8">2699960000</Frequency><Timestamp dt:dt="r8">4.35997643216139E+15</Timestamp><Cur…	좌우반구com(CVF, UVF, BVF)_3-014-1	60.021	1.0.0.165	1	1048722017	Professional	2.0.10.242	2.0.10.356	10-09-2020	2020-10-09 오전 3:57:11	12:57:11	2.0.10.252	182		1	z	지적	NULL	NULL	NULL	125	1	50	NULL	NULL	NULL	KSY2	List2	NULL	NULL	NULL	NULL	NULL	NULL	NULL	NULL	NULL	0	z	0	3	663077	0	{/}	382	663459
좌우반구com(CVF, UVF, BVF)_3	14	1	<?xml version="1.0"?>\n<Clock xmlns:dt="urn:schemas-microsoft-com:datatypes"><Description dt:dt="string">E-Prime Primary Realtime Clock</Description><StartTime><Timestamp dt:dt="int">0</Timestamp><DateUtc dt:dt="string">2020-10-09T03:57:10Z</DateUtc></StartTime><FrequencyChanges><FrequencyChange><Frequency dt:dt="r8">2699960000</Frequency><Timestamp dt:dt="r8">4.35997643216139E+15</Timestamp><Cur…	좌우반구com(CVF, UVF, BVF)_3-014-1	60.021	1.0.0.165	1	1048722017	Professional	2.0.10.242	2.0.10.356	10-09-2020	2020-10-09 오전 3:57:11	12:57:11	2.0.10.252	247		1	z	지표	NULL	NULL	NULL	67	1	115	NULL	NULL	NULL	KSY2	List2	NULL	NULL	NULL	NULL	NULL	NULL	NULL	NULL	NULL	1	z	0	4	836684	0	z	398	837082
좌우반구com(CVF, UVF, BVF)_3	14	1	<?xml version="1.0"?>\n<Clock xmlns:dt="urn:schemas-microsoft-com:datatypes"><Description dt:dt="string">E-Prime Primary Realtime Clock</Description><StartTime><Timestamp dt:dt="int">0</Timestamp><DateUtc dt:dt="string">2020-10-09T03:57:10Z</DateUtc></StartTime><FrequencyChanges><FrequencyChange><Frequency dt:dt="r8">2699960000</Frequency><Timestamp dt:dt="r8">4.35997643216139E+15</Timestamp><Cur…	좌우반구com(CVF, UVF, BVF)_3-014-1	60.021	1.0.0.165	1	1048722017	Professional	2.0.10.242	2.0.10.356	10-09-2020	2020-10-09 오전 3:57:11	12:57:11	2.0.10.252	205		1	z	지헤	NULL	NULL	NULL	119	1	73	NULL	NULL	NULL	KSY2	List2	NULL	NULL	NULL	NULL	NULL	NULL	NULL	NULL	NULL	1	z	0	4	726972	0	z	424	727396
좌우반구com(CVF, UVF, BVF)_3	14	1	<?xml version="1.0"?>\n<Clock xmlns:dt="urn:schemas-microsoft-com:datatypes"><Description dt:dt="string">E-Prime Primary Realtime Clock</Description><StartTime><Timestamp dt:dt="int">0</Timestamp><DateUtc dt:dt="string">2020-10-09T03:57:10Z</DateUtc></StartTime><FrequencyChanges><FrequencyChange><Frequency dt:dt="r8">2699960000</Frequency><Timestamp dt:dt="r8">4.35997643216139E+15</Timestamp><Cur…	좌우반구com(CVF, UVF, BVF)_3-014-1	60.021	1.0.0.165	1	1048722017	Professional	2.0.10.242	2.0.10.356	10-09-2020	2020-10-09 오전 3:57:11	12:57:11	2.0.10.252	138		2	{/}	직매	NULL	NULL	NULL	79	1	6	NULL	NULL	NULL	KSY2	List2	NULL	NULL	NULL	NULL	NULL	NULL	NULL	NULL	NULL	1	{/}	1	3	545201	0	{/}	404	545605
좌우반구com(CVF, UVF, BVF)_3	14	1	<?xml version="1.0"?>\n<Clock xmlns:dt="urn:schemas-microsoft-com:datatypes"><Description dt:dt="string">E-Prime Primary Realtime Clock</Description><StartTime><Timestamp dt:dt="int">0</Timestamp><DateUtc dt:dt="string">2020-10-09T03:57:10Z</DateUtc></StartTime><FrequencyChanges><FrequencyChange><Frequency dt:dt="r8">2699960000</Frequency><Timestamp dt:dt="r8">4.35997643216139E+15</Timestamp><Cur…	좌우반구com(CVF, UVF, BVF)_3-014-1	60.021	1.0.0.165	1	1048722017	Professional	2.0.10.242	2.0.10.356	10-09-2020	2020-10-09 오전 3:57:11	12:57:11	2.0.10.252	286		1	z	직장	NULL	NULL	NULL	NULL	NULL	NULL	58	1	22	KSY2	List3	NULL	NULL	NULL	NULL	NULL	NULL	NULL	NULL	NULL	0	z	0	3	958358	0	{/}	409	958767
좌우반구com(CVF, UVF, BVF)_3	14	1	<?xml version="1.0"?>\n<Clock xmlns:dt="urn:schemas-microsoft-com:datatypes"><Description dt:dt="string">E-Prime Primary Realtime Clock</Description><StartTime><Timestamp dt:dt="int">0</Timestamp><DateUtc dt:dt="string">2020-10-09T03:57:10Z</DateUtc></StartTime><FrequencyChanges><FrequencyChange><Frequency dt:dt="r8">2699960000</Frequency><Timestamp dt:dt="r8">4.35997643216139E+15</Timestamp><Cur…	좌우반구com(CVF, UVF, BVF)_3-014-1	60.021	1.0.0.165	1	1048722017	Professional	2.0.10.242	2.0.10.356	10-09-2020	2020-10-09 오전 3:57:11	12:57:11	2.0.10.252	155		2	{/}	진회	NULL	NULL	NULL	68	1	23	NULL	NULL	NULL	KSY	List2	0		0	-1	590419	183		0	0	1	{/}	1	3	590602	0	{/}	659	591261
좌우반구com(CVF, UVF, BVF)_3	14	1	<?xml version="1.0"?>\n<Clock xmlns:dt="urn:schemas-microsoft-com:datatypes"><Description dt:dt="string">E-Prime Primary Realtime Clock</Description><StartTime><Timestamp dt:dt="int">0</Timestamp><DateUtc dt:dt="string">2020-10-09T03:57:10Z</DateUtc></StartTime><FrequencyChanges><FrequencyChange><Frequency dt:dt="r8">2699960000</Frequency><Timestamp dt:dt="r8">4.35997643216139E+15</Timestamp><Cur…	좌우반구com(CVF, UVF, BVF)_3-014-1	60.021	1.0.0.165	1	1048722017	Professional	2.0.10.242	2.0.10.356	10-09-2020	2020-10-09 오전 3:57:11	12:57:11	2.0.10.252	79		1	z	질서	97	1	79	NULL	NULL	NULL	NULL	NULL	NULL	KSY2	List1	NULL	NULL	NULL	NULL	NULL	NULL	NULL	NULL	NULL	0	z	0	4	233160	0	{/}	388	233548
좌우반구com(CVF, UVF, BVF)_3	14	1	<?xml version="1.0"?>\n<Clock xmlns:dt="urn:schemas-microsoft-com:datatypes"><Description dt:dt="string">E-Prime Primary Realtime Clock</Description><StartTime><Timestamp dt:dt="int">0</Timestamp><DateUtc dt:dt="string">2020-10-09T03:57:10Z</DateUtc></StartTime><FrequencyChanges><FrequencyChange><Frequency dt:dt="r8">2699960000</Frequency><Timestamp dt:dt="r8">4.35997643216139E+15</Timestamp><Cur…	좌우반구com(CVF, UVF, BVF)_3-014-1	60.021	1.0.0.165	1	1048722017	Professional	2.0.10.242	2.0.10.356	10-09-2020	2020-10-09 오전 3:57:11	12:57:11	2.0.10.252	312		1	z	차량	NULL	NULL	NULL	NULL	NULL	NULL	118	1	48	KSY2	List3	NULL	NULL	NULL	NULL	NULL	NULL	NULL	NULL	NULL	0	z	0	4	1027501	0	{/}	307	1027808
좌우반구com(CVF, UVF, BVF)_3	14	1	<?xml version="1.0"?>\n<Clock xmlns:dt="urn:schemas-microsoft-com:datatypes"><Description dt:dt="string">E-Prime Primary Realtime Clock</Description><StartTime><Timestamp dt:dt="int">0</Timestamp><DateUtc dt:dt="string">2020-10-09T03:57:10Z</DateUtc></StartTime><FrequencyChanges><FrequencyChange><Frequency dt:dt="r8">2699960000</Frequency><Timestamp dt:dt="r8">4.35997643216139E+15</Timestamp><Cur…	좌우반구com(CVF, UVF, BVF)_3-014-1	60.021	1.0.0.165	1	1048722017	Professional	2.0.10.242	2.0.10.356	10-09-2020	2020-10-09 오전 3:57:11	12:57:11	2.0.10.252	227		1	z	차익	NULL	NULL	NULL	128	1	95	NULL	NULL	NULL	KSY2	List2	NULL	NULL	NULL	NULL	NULL	NULL	NULL	NULL	NULL	0	z	0	3	784335	0	{/}	452	784787
좌우반구com(CVF, UVF, BVF)_3	14	1	<?xml version="1.0"?>\n<Clock xmlns:dt="urn:schemas-microsoft-com:datatypes"><Description dt:dt="string">E-Prime Primary Realtime Clock</Description><StartTime><Timestamp dt:dt="int">0</Timestamp><DateUtc dt:dt="string">2020-10-09T03:57:10Z</DateUtc></StartTime><FrequencyChanges><FrequencyChange><Frequency dt:dt="r8">2699960000</Frequency><Timestamp dt:dt="r8">4.35997643216139E+15</Timestamp><Cur…	좌우반구com(CVF, UVF, BVF)_3-014-1	60.021	1.0.0.165	1	1048722017	Professional	2.0.10.242	2.0.10.356	10-09-2020	2020-10-09 오전 3:57:11	12:57:11	2.0.10.252	238		2	{/}	착반	NULL	NULL	NULL	72	1	106	NULL	NULL	NULL	KSY4	List2	NULL	NULL	NULL	NULL	NULL	NULL	NULL	NULL	NULL	0	{/}	0	3	813042	0	z	417	813459
좌우반구com(CVF, UVF, BVF)_3	14	1	<?xml version="1.0"?>\n<Clock xmlns:dt="urn:schemas-microsoft-com:datatypes"><Description dt:dt="string">E-Prime Primary Realtime Clock</Description><StartTime><Timestamp dt:dt="int">0</Timestamp><DateUtc dt:dt="string">2020-10-09T03:57:10Z</DateUtc></StartTime><FrequencyChanges><FrequencyChange><Frequency dt:dt="r8">2699960000</Frequency><Timestamp dt:dt="r8">4.35997643216139E+15</Timestamp><Cur…	좌우반구com(CVF, UVF, BVF)_3-014-1	60.021	1.0.0.165	1	1048722017	Professional	2.0.10.242	2.0.10.356	10-09-2020	2020-10-09 오전 3:57:11	12:57:11	2.0.10.252	98		1	z	착지	53	1	98	NULL	NULL	NULL	NULL	NULL	NULL	KSY2	List1	NULL	NULL	NULL	NULL	NULL	NULL	NULL	NULL	NULL	0	z	0	4	282743	0	{/}	367	283110
좌우반구com(CVF, UVF, BVF)_3	14	1	<?xml version="1.0"?>\n<Clock xmlns:dt="urn:schemas-microsoft-com:datatypes"><Description dt:dt="string">E-Prime Primary Realtime Clock</Description><StartTime><Timestamp dt:dt="int">0</Timestamp><DateUtc dt:dt="string">2020-10-09T03:57:10Z</DateUtc></StartTime><FrequencyChanges><FrequencyChange><Frequency dt:dt="r8">2699960000</Frequency><Timestamp dt:dt="r8">4.35997643216139E+15</Timestamp><Cur…	좌우반구com(CVF, UVF, BVF)_3-014-1	60.021	1.0.0.165	1	1048722017	Professional	2.0.10.242	2.0.10.356	10-09-2020	2020-10-09 오전 3:57:11	12:57:11	2.0.10.252	144		1	z	책임	NULL	NULL	NULL	40	1	12	NULL	NULL	NULL	KSY2	List2	NULL	NULL	NULL	NULL	NULL	NULL	NULL	NULL	NULL	0	z	0	3	561196	0	{/}	519	561715
좌우반구com(CVF, UVF, BVF)_3	14	1	<?xml version="1.0"?>\n<Clock xmlns:dt="urn:schemas-microsoft-com:datatypes"><Description dt:dt="string">E-Prime Primary Realtime Clock</Description><StartTime><Timestamp dt:dt="int">0</Timestamp><DateUtc dt:dt="string">2020-10-09T03:57:10Z</DateUtc></StartTime><FrequencyChanges><FrequencyChange><Frequency dt:dt="r8">2699960000</Frequency><Timestamp dt:dt="r8">4.35997643216139E+15</Timestamp><Cur…	좌우반구com(CVF, UVF, BVF)_3-014-1	60.021	1.0.0.165	1	1048722017	Professional	2.0.10.242	2.0.10.356	10-09-2020	2020-10-09 오전 3:57:11	12:57:11	2.0.10.252	267		2	{/}	책희	NULL	NULL	NULL	NULL	NULL	NULL	133	1	3	KSY2	List3	NULL	NULL	NULL	NULL	NULL	NULL	NULL	NULL	NULL	1	{/}	0	3	908675	0	{/}	399	909074
좌우반구com(CVF, UVF, BVF)_3	14	1	<?xml version="1.0"?>\n<Clock xmlns:dt="urn:schemas-microsoft-com:datatypes"><Description dt:dt="string">E-Prime Primary Realtime Clock</Description><StartTime><Timestamp dt:dt="int">0</Timestamp><DateUtc dt:dt="string">2020-10-09T03:57:10Z</DateUtc></StartTime><FrequencyChanges><FrequencyChange><Frequency dt:dt="r8">2699960000</Frequency><Timestamp dt:dt="r8">4.35997643216139E+15</Timestamp><Cur…	좌우반구com(CVF, UVF, BVF)_3-014-1	60.021	1.0.0.165	1	1048722017	Professional	2.0.10.242	2.0.10.356	10-09-2020	2020-10-09 오전 3:57:11	12:57:11	2.0.10.252	361		2	{/}	청휘	NULL	NULL	NULL	NULL	NULL	NULL	66	1	97	KSY3	List3	NULL	NULL	NULL	NULL	NULL	NULL	NULL	NULL	NULL	1	{/}	0	3	1157189	0	{/}	433	1157622
좌우반구com(CVF, UVF, BVF)_3	14	1	<?xml version="1.0"?>\n<Clock xmlns:dt="urn:schemas-microsoft-com:datatypes"><Description dt:dt="string">E-Prime Primary Realtime Clock</Description><StartTime><Timestamp dt:dt="int">0</Timestamp><DateUtc dt:dt="string">2020-10-09T03:57:10Z</DateUtc></StartTime><FrequencyChanges><FrequencyChange><Frequency dt:dt="r8">2699960000</Frequency><Timestamp dt:dt="r8">4.35997643216139E+15</Timestamp><Cur…	좌우반구com(CVF, UVF, BVF)_3-014-1	60.021	1.0.0.165	1	1048722017	Professional	2.0.10.242	2.0.10.356	10-09-2020	2020-10-09 오전 3:57:11	12:57:11	2.0.10.252	116		2	{/}	체행	109	1	116	NULL	NULL	NULL	NULL	NULL	NULL	KSY4	List1	NULL	NULL	NULL	NULL	NULL	NULL	NULL	NULL	NULL	1	{/}	0	4	332409	0	{/}	578	332987
좌우반구com(CVF, UVF, BVF)_3	14	1	<?xml version="1.0"?>\n<Clock xmlns:dt="urn:schemas-microsoft-com:datatypes"><Description dt:dt="string">E-Prime Primary Realtime Clock</Description><StartTime><Timestamp dt:dt="int">0</Timestamp><DateUtc dt:dt="string">2020-10-09T03:57:10Z</DateUtc></StartTime><FrequencyChanges><FrequencyChange><Frequency dt:dt="r8">2699960000</Frequency><Timestamp dt:dt="r8">4.35997643216139E+15</Timestamp><Cur…	좌우반구com(CVF, UVF, BVF)_3-014-1	60.021	1.0.0.165	1	1048722017	Professional	2.0.10.242	2.0.10.356	10-09-2020	2020-10-09 오전 3:57:11	12:57:11	2.0.10.252	61		1	z	체험	1	1	61	NULL	NULL	NULL	NULL	NULL	NULL	KSY2	List1	NULL	NULL	NULL	NULL	NULL	NULL	NULL	NULL	NULL	1	z	1	3	185859	0	z	500	186359
좌우반구com(CVF, UVF, BVF)_3	14	1	<?xml version="1.0"?>\n<Clock xmlns:dt="urn:schemas-microsoft-com:datatypes"><Description dt:dt="string">E-Prime Primary Realtime Clock</Description><StartTime><Timestamp dt:dt="int">0</Timestamp><DateUtc dt:dt="string">2020-10-09T03:57:10Z</DateUtc></StartTime><FrequencyChanges><FrequencyChange><Frequency dt:dt="r8">2699960000</Frequency><Timestamp dt:dt="r8">4.35997643216139E+15</Timestamp><Cur…	좌우반구com(CVF, UVF, BVF)_3-014-1	60.021	1.0.0.165	1	1048722017	Professional	2.0.10.242	2.0.10.356	10-09-2020	2020-10-09 오전 3:57:11	12:57:11	2.0.10.252	39		1	z	최고	37	1	39	NULL	NULL	NULL	NULL	NULL	NULL	KSY2	List1	NULL	NULL	NULL	NULL	NULL	NULL	NULL	NULL	NULL	0	z	0	3	126880	0	{/}	455	127335
좌우반구com(CVF, UVF, BVF)_3	14	1	<?xml version="1.0"?>\n<Clock xmlns:dt="urn:schemas-microsoft-com:datatypes"><Description dt:dt="string">E-Prime Primary Realtime Clock</Description><StartTime><Timestamp dt:dt="int">0</Timestamp><DateUtc dt:dt="string">2020-10-09T03:57:10Z</DateUtc></StartTime><FrequencyChanges><FrequencyChange><Frequency dt:dt="r8">2699960000</Frequency><Timestamp dt:dt="r8">4.35997643216139E+15</Timestamp><Cur…	좌우반구com(CVF, UVF, BVF)_3-014-1	60.021	1.0.0.165	1	1048722017	Professional	2.0.10.242	2.0.10.356	10-09-2020	2020-10-09 오전 3:57:11	12:57:11	2.0.10.252	95		2	{/}	최여	30	1	95	NULL	NULL	NULL	NULL	NULL	NULL	KSY3	List1	NULL	NULL	NULL	NULL	NULL	NULL	NULL	NULL	NULL	1	{/}	0	3	275012	0	{/}	412	275424
좌우반구com(CVF, UVF, BVF)_3	14	1	<?xml version="1.0"?>\n<Clock xmlns:dt="urn:schemas-microsoft-com:datatypes"><Description dt:dt="string">E-Prime Primary Realtime Clock</Description><StartTime><Timestamp dt:dt="int">0</Timestamp><DateUtc dt:dt="string">2020-10-09T03:57:10Z</DateUtc></StartTime><FrequencyChanges><FrequencyChange><Frequency dt:dt="r8">2699960000</Frequency><Timestamp dt:dt="r8">4.35997643216139E+15</Timestamp><Cur…	좌우반구com(CVF, UVF, BVF)_3-014-1	60.021	1.0.0.165	1	1048722017	Professional	2.0.10.242	2.0.10.356	10-09-2020	2020-10-09 오전 3:57:11	12:57:11	2.0.10.252	168		2	{/}	최횟	NULL	NULL	NULL	102	1	36	NULL	NULL	NULL	KSY4	List2	NULL	NULL	NULL	NULL	NULL	NULL	NULL	NULL	NULL	1	{/}	0	3	625940	0	{/}	624	626564
좌우반구com(CVF, UVF, BVF)_3	14	1	<?xml version="1.0"?>\n<Clock xmlns:dt="urn:schemas-microsoft-com:datatypes"><Description dt:dt="string">E-Prime Primary Realtime Clock</Description><StartTime><Timestamp dt:dt="int">0</Timestamp><DateUtc dt:dt="string">2020-10-09T03:57:10Z</DateUtc></StartTime><FrequencyChanges><FrequencyChange><Frequency dt:dt="r8">2699960000</Frequency><Timestamp dt:dt="r8">4.35997643216139E+15</Timestamp><Cur…	좌우반구com(CVF, UVF, BVF)_3-014-1	60.021	1.0.0.165	1	1048722017	Professional	2.0.10.242	2.0.10.356	10-09-2020	2020-10-09 오전 3:57:11	12:57:11	2.0.10.252	137		2	{/}	축허	NULL	NULL	NULL	11	1	5	NULL	NULL	NULL	KSY	List2	0		0	0	542336	183		0	0	1	{/}	0	3	542519	0	{/}	477	542996
좌우반구com(CVF, UVF, BVF)_3	14	1	<?xml version="1.0"?>\n<Clock xmlns:dt="urn:schemas-microsoft-com:datatypes"><Description dt:dt="string">E-Prime Primary Realtime Clock</Description><StartTime><Timestamp dt:dt="int">0</Timestamp><DateUtc dt:dt="string">2020-10-09T03:57:10Z</DateUtc></StartTime><FrequencyChanges><FrequencyChange><Frequency dt:dt="r8">2699960000</Frequency><Timestamp dt:dt="r8">4.35997643216139E+15</Timestamp><Cur…	좌우반구com(CVF, UVF, BVF)_3-014-1	60.021	1.0.0.165	1	1048722017	Professional	2.0.10.242	2.0.10.356	10-09-2020	2020-10-09 오전 3:57:11	12:57:11	2.0.10.252	181		2	{/}	축헤	NULL	NULL	NULL	6	1	49	NULL	NULL	NULL	KSY	List2	0		0	-1	660228	183		0	0	0	{/}	1	3	660411	0	z	457	660868
좌우반구com(CVF, UVF, BVF)_3	14	1	<?xml version="1.0"?>\n<Clock xmlns:dt="urn:schemas-microsoft-com:datatypes"><Description dt:dt="string">E-Prime Primary Realtime Clock</Description><StartTime><Timestamp dt:dt="int">0</Timestamp><DateUtc dt:dt="string">2020-10-09T03:57:10Z</DateUtc></StartTime><FrequencyChanges><FrequencyChange><Frequency dt:dt="r8">2699960000</Frequency><Timestamp dt:dt="r8">4.35997643216139E+15</Timestamp><Cur…	좌우반구com(CVF, UVF, BVF)_3-014-1	60.021	1.0.0.165	1	1048722017	Professional	2.0.10.242	2.0.10.356	10-09-2020	2020-10-09 오전 3:57:11	12:57:11	2.0.10.252	54		2	{/}	축희	125	1	54	NULL	NULL	NULL	NULL	NULL	NULL	KSY2	List1	NULL	NULL	NULL	NULL	NULL	NULL	NULL	NULL	NULL	1	{/}	0	3	167466	0	{/}	562	168028
좌우반구com(CVF, UVF, BVF)_3	14	1	<?xml version="1.0"?>\n<Clock xmlns:dt="urn:schemas-microsoft-com:datatypes"><Description dt:dt="string">E-Prime Primary Realtime Clock</Description><StartTime><Timestamp dt:dt="int">0</Timestamp><DateUtc dt:dt="string">2020-10-09T03:57:10Z</DateUtc></StartTime><FrequencyChanges><FrequencyChange><Frequency dt:dt="r8">2699960000</Frequency><Timestamp dt:dt="r8">4.35997643216139E+15</Timestamp><Cur…	좌우반구com(CVF, UVF, BVF)_3-014-1	60.021	1.0.0.165	1	1048722017	Professional	2.0.10.242	2.0.10.356	10-09-2020	2020-10-09 오전 3:57:11	12:57:11	2.0.10.252	183		2	{/}	측개	NULL	NULL	NULL	121	1	51	NULL	NULL	NULL	KSY4	List2	NULL	NULL	NULL	NULL	NULL	NULL	NULL	NULL	NULL	1	{/}	0	4	665660	0	{/}	422	666082
좌우반구com(CVF, UVF, BVF)_3	14	1	<?xml version="1.0"?>\n<Clock xmlns:dt="urn:schemas-microsoft-com:datatypes"><Description dt:dt="string">E-Prime Primary Realtime Clock</Description><StartTime><Timestamp dt:dt="int">0</Timestamp><DateUtc dt:dt="string">2020-10-09T03:57:10Z</DateUtc></StartTime><FrequencyChanges><FrequencyChange><Frequency dt:dt="r8">2699960000</Frequency><Timestamp dt:dt="r8">4.35997643216139E+15</Timestamp><Cur…	좌우반구com(CVF, UVF, BVF)_3-014-1	60.021	1.0.0.165	1	1048722017	Professional	2.0.10.242	2.0.10.356	10-09-2020	2020-10-09 오전 3:57:11	12:57:11	2.0.10.252	317		1	z	치안	NULL	NULL	NULL	NULL	NULL	NULL	38	1	53	KSY2	List3	NULL	NULL	NULL	NULL	NULL	NULL	NULL	NULL	NULL	1	z	0	3	1040846	0	z	418	1041264
좌우반구com(CVF, UVF, BVF)_3	14	1	<?xml version="1.0"?>\n<Clock xmlns:dt="urn:schemas-microsoft-com:datatypes"><Description dt:dt="string">E-Prime Primary Realtime Clock</Description><StartTime><Timestamp dt:dt="int">0</Timestamp><DateUtc dt:dt="string">2020-10-09T03:57:10Z</DateUtc></StartTime><FrequencyChanges><FrequencyChange><Frequency dt:dt="r8">2699960000</Frequency><Timestamp dt:dt="r8">4.35997643216139E+15</Timestamp><Cur…	좌우반구com(CVF, UVF, BVF)_3-014-1	60.021	1.0.0.165	1	1048722017	Professional	2.0.10.242	2.0.10.356	10-09-2020	2020-10-09 오전 3:57:11	12:57:11	2.0.10.252	349		2	{/}	치책	NULL	NULL	NULL	NULL	NULL	NULL	130	1	85	KSY3	List3	NULL	NULL	NULL	NULL	NULL	NULL	NULL	NULL	NULL	0	{/}	0	3	1124134	0	z	624	1124758
좌우반구com(CVF, UVF, BVF)_3	14	1	<?xml version="1.0"?>\n<Clock xmlns:dt="urn:schemas-microsoft-com:datatypes"><Description dt:dt="string">E-Prime Primary Realtime Clock</Description><StartTime><Timestamp dt:dt="int">0</Timestamp><DateUtc dt:dt="string">2020-10-09T03:57:10Z</DateUtc></StartTime><FrequencyChanges><FrequencyChange><Frequency dt:dt="r8">2699960000</Frequency><Timestamp dt:dt="r8">4.35997643216139E+15</Timestamp><Cur…	좌우반구com(CVF, UVF, BVF)_3-014-1	60.021	1.0.0.165	1	1048722017	Professional	2.0.10.242	2.0.10.356	10-09-2020	2020-10-09 오전 3:57:11	12:57:11	2.0.10.252	1		2	{/}	치향	122	1	1	NULL	NULL	NULL	NULL	NULL	NULL	KSY3	List1	NULL	NULL	NULL	NULL	NULL	NULL	NULL	NULL	NULL	1	{/}	0	3	23799	0	{/}	625	24424
좌우반구com(CVF, UVF, BVF)_3	14	1	<?xml version="1.0"?>\n<Clock xmlns:dt="urn:schemas-microsoft-com:datatypes"><Description dt:dt="string">E-Prime Primary Realtime Clock</Description><StartTime><Timestamp dt:dt="int">0</Timestamp><DateUtc dt:dt="string">2020-10-09T03:57:10Z</DateUtc></StartTime><FrequencyChanges><FrequencyChange><Frequency dt:dt="r8">2699960000</Frequency><Timestamp dt:dt="r8">4.35997643216139E+15</Timestamp><Cur…	좌우반구com(CVF, UVF, BVF)_3-014-1	60.021	1.0.0.165	1	1048722017	Professional	2.0.10.242	2.0.10.356	10-09-2020	2020-10-09 오전 3:57:11	12:57:11	2.0.10.252	381		1	z	타격	NULL	NULL	NULL	NULL	NULL	NULL	43	1	117	KSY2	List3	NULL	NULL	NULL	NULL	NULL	NULL	NULL	NULL	NULL	0	z	0	3	1210437	0	{/}	290	1210727
좌우반구com(CVF, UVF, BVF)_3	14	1	<?xml version="1.0"?>\n<Clock xmlns:dt="urn:schemas-microsoft-com:datatypes"><Description dt:dt="string">E-Prime Primary Realtime Clock</Description><StartTime><Timestamp dt:dt="int">0</Timestamp><DateUtc dt:dt="string">2020-10-09T03:57:10Z</DateUtc></StartTime><FrequencyChanges><FrequencyChange><Frequency dt:dt="r8">2699960000</Frequency><Timestamp dt:dt="r8">4.35997643216139E+15</Timestamp><Cur…	좌우반구com(CVF, UVF, BVF)_3-014-1	60.021	1.0.0.165	1	1048722017	Professional	2.0.10.242	2.0.10.356	10-09-2020	2020-10-09 오전 3:57:11	12:57:11	2.0.10.252	63		1	z	탈퇴	82	1	63	NULL	NULL	NULL	NULL	NULL	NULL	KSY2	List1	NULL	NULL	NULL	NULL	NULL	NULL	NULL	NULL	NULL	1	z	0	3	191291	0	z	427	191718
좌우반구com(CVF, UVF, BVF)_3	14	1	<?xml version="1.0"?>\n<Clock xmlns:dt="urn:schemas-microsoft-com:datatypes"><Description dt:dt="string">E-Prime Primary Realtime Clock</Description><StartTime><Timestamp dt:dt="int">0</Timestamp><DateUtc dt:dt="string">2020-10-09T03:57:10Z</DateUtc></StartTime><FrequencyChanges><FrequencyChange><Frequency dt:dt="r8">2699960000</Frequency><Timestamp dt:dt="r8">4.35997643216139E+15</Timestamp><Cur…	좌우반구com(CVF, UVF, BVF)_3-014-1	60.021	1.0.0.165	1	1048722017	Professional	2.0.10.242	2.0.10.356	10-09-2020	2020-10-09 오전 3:57:11	12:57:11	2.0.10.252	64		2	{/}	태스	10	1	64	NULL	NULL	NULL	NULL	NULL	NULL	KSY3	List1	NULL	NULL	NULL	NULL	NULL	NULL	NULL	NULL	NULL	1	{/}	0	3	193923	0	{/}	499	194422
좌우반구com(CVF, UVF, BVF)_3	14	1	<?xml version="1.0"?>\n<Clock xmlns:dt="urn:schemas-microsoft-com:datatypes"><Description dt:dt="string">E-Prime Primary Realtime Clock</Description><StartTime><Timestamp dt:dt="int">0</Timestamp><DateUtc dt:dt="string">2020-10-09T03:57:10Z</DateUtc></StartTime><FrequencyChanges><FrequencyChange><Frequency dt:dt="r8">2699960000</Frequency><Timestamp dt:dt="r8">4.35997643216139E+15</Timestamp><Cur…	좌우반구com(CVF, UVF, BVF)_3-014-1	60.021	1.0.0.165	1	1048722017	Professional	2.0.10.242	2.0.10.356	10-09-2020	2020-10-09 오전 3:57:11	12:57:11	2.0.10.252	32		1	z	택시	8	1	32	NULL	NULL	NULL	NULL	NULL	NULL	KSY2	List1	NULL	NULL	NULL	NULL	NULL	NULL	NULL	NULL	NULL	1	z	1	3	108436	0	z	549	108985
좌우반구com(CVF, UVF, BVF)_3	14	1	<?xml version="1.0"?>\n<Clock xmlns:dt="urn:schemas-microsoft-com:datatypes"><Description dt:dt="string">E-Prime Primary Realtime Clock</Description><StartTime><Timestamp dt:dt="int">0</Timestamp><DateUtc dt:dt="string">2020-10-09T03:57:10Z</DateUtc></StartTime><FrequencyChanges><FrequencyChange><Frequency dt:dt="r8">2699960000</Frequency><Timestamp dt:dt="r8">4.35997643216139E+15</Timestamp><Cur…	좌우반구com(CVF, UVF, BVF)_3-014-1	60.021	1.0.0.165	1	1048722017	Professional	2.0.10.242	2.0.10.356	10-09-2020	2020-10-09 오전 3:57:11	12:57:11	2.0.10.252	325		2	{/}	택정	NULL	NULL	NULL	NULL	NULL	NULL	51	1	61	KSY3	List3	NULL	NULL	NULL	NULL	NULL	NULL	NULL	NULL	NULL	1	{/}	0	3	1061539	0	{/}	484	1062023
좌우반구com(CVF, UVF, BVF)_3	14	1	<?xml version="1.0"?>\n<Clock xmlns:dt="urn:schemas-microsoft-com:datatypes"><Description dt:dt="string">E-Prime Primary Realtime Clock</Description><StartTime><Timestamp dt:dt="int">0</Timestamp><DateUtc dt:dt="string">2020-10-09T03:57:10Z</DateUtc></StartTime><FrequencyChanges><FrequencyChange><Frequency dt:dt="r8">2699960000</Frequency><Timestamp dt:dt="r8">4.35997643216139E+15</Timestamp><Cur…	좌우반구com(CVF, UVF, BVF)_3-014-1	60.021	1.0.0.165	1	1048722017	Professional	2.0.10.242	2.0.10.356	10-09-2020	2020-10-09 오전 3:57:11	12:57:11	2.0.10.252	25		2	{/}	통락	59	1	25	NULL	NULL	NULL	NULL	NULL	NULL	KSY2	List1	NULL	NULL	NULL	NULL	NULL	NULL	NULL	NULL	NULL	1	{/}	0	3	89726	0	{/}	660	90386
좌우반구com(CVF, UVF, BVF)_3	14	1	<?xml version="1.0"?>\n<Clock xmlns:dt="urn:schemas-microsoft-com:datatypes"><Description dt:dt="string">E-Prime Primary Realtime Clock</Description><StartTime><Timestamp dt:dt="int">0</Timestamp><DateUtc dt:dt="string">2020-10-09T03:57:10Z</DateUtc></StartTime><FrequencyChanges><FrequencyChange><Frequency dt:dt="r8">2699960000</Frequency><Timestamp dt:dt="r8">4.35997643216139E+15</Timestamp><Cur…	좌우반구com(CVF, UVF, BVF)_3-014-1	60.021	1.0.0.165	1	1048722017	Professional	2.0.10.242	2.0.10.356	10-09-2020	2020-10-09 오전 3:57:11	12:57:11	2.0.10.252	393		2	{/}	통록	NULL	NULL	NULL	NULL	NULL	NULL	49	1	129	KSY4	List3	NULL	NULL	NULL	NULL	NULL	NULL	NULL	NULL	NULL	0	{/}	1	3	1241776	0	z	325	1242101
좌우반구com(CVF, UVF, BVF)_3	14	1	<?xml version="1.0"?>\n<Clock xmlns:dt="urn:schemas-microsoft-com:datatypes"><Description dt:dt="string">E-Prime Primary Realtime Clock</Description><StartTime><Timestamp dt:dt="int">0</Timestamp><DateUtc dt:dt="string">2020-10-09T03:57:10Z</DateUtc></StartTime><FrequencyChanges><FrequencyChange><Frequency dt:dt="r8">2699960000</Frequency><Timestamp dt:dt="r8">4.35997643216139E+15</Timestamp><Cur…	좌우반구com(CVF, UVF, BVF)_3-014-1	60.021	1.0.0.165	1	1048722017	Professional	2.0.10.242	2.0.10.356	10-09-2020	2020-10-09 오전 3:57:11	12:57:11	2.0.10.252	347		2	{/}	통류	NULL	NULL	NULL	NULL	NULL	NULL	21	1	83	KSY	List3	0		0	-1	1118802	184		0	0	1	{/}	0	4	1118986	0	{/}	356	1119342
좌우반구com(CVF, UVF, BVF)_3	14	1	<?xml version="1.0"?>\n<Clock xmlns:dt="urn:schemas-microsoft-com:datatypes"><Description dt:dt="string">E-Prime Primary Realtime Clock</Description><StartTime><Timestamp dt:dt="int">0</Timestamp><DateUtc dt:dt="string">2020-10-09T03:57:10Z</DateUtc></StartTime><FrequencyChanges><FrequencyChange><Frequency dt:dt="r8">2699960000</Frequency><Timestamp dt:dt="r8">4.35997643216139E+15</Timestamp><Cur…	좌우반구com(CVF, UVF, BVF)_3-014-1	60.021	1.0.0.165	1	1048722017	Professional	2.0.10.242	2.0.10.356	10-09-2020	2020-10-09 오전 3:57:11	12:57:11	2.0.10.252	389		2	{/}	퇴착	NULL	NULL	NULL	NULL	NULL	NULL	31	1	125	KSY4	List3	NULL	NULL	NULL	NULL	NULL	NULL	NULL	NULL	NULL	1	{/}	1	3	1231313	0	{/}	460	1231773
좌우반구com(CVF, UVF, BVF)_3	14	1	<?xml version="1.0"?>\n<Clock xmlns:dt="urn:schemas-microsoft-com:datatypes"><Description dt:dt="string">E-Prime Primary Realtime Clock</Description><StartTime><Timestamp dt:dt="int">0</Timestamp><DateUtc dt:dt="string">2020-10-09T03:57:10Z</DateUtc></StartTime><FrequencyChanges><FrequencyChange><Frequency dt:dt="r8">2699960000</Frequency><Timestamp dt:dt="r8">4.35997643216139E+15</Timestamp><Cur…	좌우반구com(CVF, UVF, BVF)_3-014-1	60.021	1.0.0.165	1	1048722017	Professional	2.0.10.242	2.0.10.356	10-09-2020	2020-10-09 오전 3:57:11	12:57:11	2.0.10.252	217		1	z	판단	NULL	NULL	NULL	19	1	85	NULL	NULL	NULL	KSY2	List2	NULL	NULL	NULL	NULL	NULL	NULL	NULL	NULL	NULL	1	z	1	3	758427	0	z	379	758806
좌우반구com(CVF, UVF, BVF)_3	14	1	<?xml version="1.0"?>\n<Clock xmlns:dt="urn:schemas-microsoft-com:datatypes"><Description dt:dt="string">E-Prime Primary Realtime Clock</Description><StartTime><Timestamp dt:dt="int">0</Timestamp><DateUtc dt:dt="string">2020-10-09T03:57:10Z</DateUtc></StartTime><FrequencyChanges><FrequencyChange><Frequency dt:dt="r8">2699960000</Frequency><Timestamp dt:dt="r8">4.35997643216139E+15</Timestamp><Cur…	좌우반구com(CVF, UVF, BVF)_3-014-1	60.021	1.0.0.165	1	1048722017	Professional	2.0.10.242	2.0.10.356	10-09-2020	2020-10-09 오전 3:57:11	12:57:11	2.0.10.252	353		1	z	판매	NULL	NULL	NULL	NULL	NULL	NULL	25	1	89	KSY2	List3	NULL	NULL	NULL	NULL	NULL	NULL	NULL	NULL	NULL	1	z	0	3	1134630	0	z	416	1135046
좌우반구com(CVF, UVF, BVF)_3	14	1	<?xml version="1.0"?>\n<Clock xmlns:dt="urn:schemas-microsoft-com:datatypes"><Description dt:dt="string">E-Prime Primary Realtime Clock</Description><StartTime><Timestamp dt:dt="int">0</Timestamp><DateUtc dt:dt="string">2020-10-09T03:57:10Z</DateUtc></StartTime><FrequencyChanges><FrequencyChange><Frequency dt:dt="r8">2699960000</Frequency><Timestamp dt:dt="r8">4.35997643216139E+15</Timestamp><Cur…	좌우반구com(CVF, UVF, BVF)_3-014-1	60.021	1.0.0.165	1	1048722017	Professional	2.0.10.242	2.0.10.356	10-09-2020	2020-10-09 오전 3:57:11	12:57:11	2.0.10.252	53		1	z	표현	75	1	53	NULL	NULL	NULL	NULL	NULL	NULL	KSY2	List1	NULL	NULL	NULL	NULL	NULL	NULL	NULL	NULL	NULL	1	z	0	4	164484	0	z	779	165263
좌우반구com(CVF, UVF, BVF)_3	14	1	<?xml version="1.0"?>\n<Clock xmlns:dt="urn:schemas-microsoft-com:datatypes"><Description dt:dt="string">E-Prime Primary Realtime Clock</Description><StartTime><Timestamp dt:dt="int">0</Timestamp><DateUtc dt:dt="string">2020-10-09T03:57:10Z</DateUtc></StartTime><FrequencyChanges><FrequencyChange><Frequency dt:dt="r8">2699960000</Frequency><Timestamp dt:dt="r8">4.35997643216139E+15</Timestamp><Cur…	좌우반구com(CVF, UVF, BVF)_3-014-1	60.021	1.0.0.165	1	1048722017	Professional	2.0.10.242	2.0.10.356	10-09-2020	2020-10-09 오전 3:57:11	12:57:11	2.0.10.252	309		2	{/}	품결	NULL	NULL	NULL	NULL	NULL	NULL	79	1	45	KSY	List3	0		0	-1	1019470	183		0	0	1	{/}	1	3	1019653	0	{/}	451	1020104
좌우반구com(CVF, UVF, BVF)_3	14	1	<?xml version="1.0"?>\n<Clock xmlns:dt="urn:schemas-microsoft-com:datatypes"><Description dt:dt="string">E-Prime Primary Realtime Clock</Description><StartTime><Timestamp dt:dt="int">0</Timestamp><DateUtc dt:dt="string">2020-10-09T03:57:10Z</DateUtc></StartTime><FrequencyChanges><FrequencyChange><Frequency dt:dt="r8">2699960000</Frequency><Timestamp dt:dt="r8">4.35997643216139E+15</Timestamp><Cur…	좌우반구com(CVF, UVF, BVF)_3-014-1	60.021	1.0.0.165	1	1048722017	Professional	2.0.10.242	2.0.10.356	10-09-2020	2020-10-09 오전 3:57:11	12:57:11	2.0.10.252	287		2	{/}	필관	NULL	NULL	NULL	NULL	NULL	NULL	105	1	23	KSY	List3	0		1	-1	960790	184		0	0	1	{/}	0	4	960974	0	{/}	458	961432
좌우반구com(CVF, UVF, BVF)_3	14	1	<?xml version="1.0"?>\n<Clock xmlns:dt="urn:schemas-microsoft-com:datatypes"><Description dt:dt="string">E-Prime Primary Realtime Clock</Description><StartTime><Timestamp dt:dt="int">0</Timestamp><DateUtc dt:dt="string">2020-10-09T03:57:10Z</DateUtc></StartTime><FrequencyChanges><FrequencyChange><Frequency dt:dt="r8">2699960000</Frequency><Timestamp dt:dt="r8">4.35997643216139E+15</Timestamp><Cur…	좌우반구com(CVF, UVF, BVF)_3-014-1	60.021	1.0.0.165	1	1048722017	Professional	2.0.10.242	2.0.10.356	10-09-2020	2020-10-09 오전 3:57:11	12:57:11	2.0.10.252	143		1	z	필수	NULL	NULL	NULL	82	1	11	NULL	NULL	NULL	KSY2	List2	NULL	NULL	NULL	NULL	NULL	NULL	NULL	NULL	NULL	0	z	1	3	558413	0	{/}	582	558995
좌우반구com(CVF, UVF, BVF)_3	14	1	<?xml version="1.0"?>\n<Clock xmlns:dt="urn:schemas-microsoft-com:datatypes"><Description dt:dt="string">E-Prime Primary Realtime Clock</Description><StartTime><Timestamp dt:dt="int">0</Timestamp><DateUtc dt:dt="string">2020-10-09T03:57:10Z</DateUtc></StartTime><FrequencyChanges><FrequencyChange><Frequency dt:dt="r8">2699960000</Frequency><Timestamp dt:dt="r8">4.35997643216139E+15</Timestamp><Cur…	좌우반구com(CVF, UVF, BVF)_3-014-1	60.021	1.0.0.165	1	1048722017	Professional	2.0.10.242	2.0.10.356	10-09-2020	2020-10-09 오전 3:57:11	12:57:11	2.0.10.252	390		1	z	핑계	NULL	NULL	NULL	NULL	NULL	NULL	122	1	126	KSY2	List3	NULL	NULL	NULL	NULL	NULL	NULL	NULL	NULL	NULL	0	z	0	3	1233979	0	{/}	381	1234360
좌우반구com(CVF, UVF, BVF)_3	14	1	<?xml version="1.0"?>\n<Clock xmlns:dt="urn:schemas-microsoft-com:datatypes"><Description dt:dt="string">E-Prime Primary Realtime Clock</Description><StartTime><Timestamp dt:dt="int">0</Timestamp><DateUtc dt:dt="string">2020-10-09T03:57:10Z</DateUtc></StartTime><FrequencyChanges><FrequencyChange><Frequency dt:dt="r8">2699960000</Frequency><Timestamp dt:dt="r8">4.35997643216139E+15</Timestamp><Cur…	좌우반구com(CVF, UVF, BVF)_3-014-1	60.021	1.0.0.165	1	1048722017	Professional	2.0.10.242	2.0.10.356	10-09-2020	2020-10-09 오전 3:57:11	12:57:11	2.0.10.252	281		2	{/}	핑품	NULL	NULL	NULL	NULL	NULL	NULL	94	1	17	KSY3	List3	NULL	NULL	NULL	NULL	NULL	NULL	NULL	NULL	NULL	1	{/}	1	3	945412	0	{/}	316	945728
좌우반구com(CVF, UVF, BVF)_3	14	1	<?xml version="1.0"?>\n<Clock xmlns:dt="urn:schemas-microsoft-com:datatypes"><Description dt:dt="string">E-Prime Primary Realtime Clock</Description><StartTime><Timestamp dt:dt="int">0</Timestamp><DateUtc dt:dt="string">2020-10-09T03:57:10Z</DateUtc></StartTime><FrequencyChanges><FrequencyChange><Frequency dt:dt="r8">2699960000</Frequency><Timestamp dt:dt="r8">4.35997643216139E+15</Timestamp><Cur…	좌우반구com(CVF, UVF, BVF)_3-014-1	60.021	1.0.0.165	1	1048722017	Professional	2.0.10.242	2.0.10.356	10-09-2020	2020-10-09 오전 3:57:11	12:57:11	2.0.10.252	266		1	z	하나	NULL	NULL	NULL	NULL	NULL	NULL	96	1	2	KSY2	List3	NULL	NULL	NULL	NULL	NULL	NULL	NULL	NULL	NULL	0	z	0	3	906126	0	{/}	338	906464
좌우반구com(CVF, UVF, BVF)_3	14	1	<?xml version="1.0"?>\n<Clock xmlns:dt="urn:schemas-microsoft-com:datatypes"><Description dt:dt="string">E-Prime Primary Realtime Clock</Description><StartTime><Timestamp dt:dt="int">0</Timestamp><DateUtc dt:dt="string">2020-10-09T03:57:10Z</DateUtc></StartTime><FrequencyChanges><FrequencyChange><Frequency dt:dt="r8">2699960000</Frequency><Timestamp dt:dt="r8">4.35997643216139E+15</Timestamp><Cur…	좌우반구com(CVF, UVF, BVF)_3-014-1	60.021	1.0.0.165	1	1048722017	Professional	2.0.10.242	2.0.10.356	10-09-2020	2020-10-09 오전 3:57:11	12:57:11	2.0.10.252	215		1	z	한계	NULL	NULL	NULL	96	1	83	NULL	NULL	NULL	KSY2	List2	NULL	NULL	NULL	NULL	NULL	NULL	NULL	NULL	NULL	0	z	0	3	753296	0	{/}	408	753704
좌우반구com(CVF, UVF, BVF)_3	14	1	<?xml version="1.0"?>\n<Clock xmlns:dt="urn:schemas-microsoft-com:datatypes"><Description dt:dt="string">E-Prime Primary Realtime Clock</Description><StartTime><Timestamp dt:dt="int">0</Timestamp><DateUtc dt:dt="string">2020-10-09T03:57:10Z</DateUtc></StartTime><FrequencyChanges><FrequencyChange><Frequency dt:dt="r8">2699960000</Frequency><Timestamp dt:dt="r8">4.35997643216139E+15</Timestamp><Cur…	좌우반구com(CVF, UVF, BVF)_3-014-1	60.021	1.0.0.165	1	1048722017	Professional	2.0.10.242	2.0.10.356	10-09-2020	2020-10-09 오전 3:57:11	12:57:11	2.0.10.252	297		1	z	핵심	NULL	NULL	NULL	NULL	NULL	NULL	116	1	33	KSY2	List3	NULL	NULL	NULL	NULL	NULL	NULL	NULL	NULL	NULL	0	z	1	3	988264	0	{/}	441	988705
좌우반구com(CVF, UVF, BVF)_3	14	1	<?xml version="1.0"?>\n<Clock xmlns:dt="urn:schemas-microsoft-com:datatypes"><Description dt:dt="string">E-Prime Primary Realtime Clock</Description><StartTime><Timestamp dt:dt="int">0</Timestamp><DateUtc dt:dt="string">2020-10-09T03:57:10Z</DateUtc></StartTime><FrequencyChanges><FrequencyChange><Frequency dt:dt="r8">2699960000</Frequency><Timestamp dt:dt="r8">4.35997643216139E+15</Timestamp><Cur…	좌우반구com(CVF, UVF, BVF)_3-014-1	60.021	1.0.0.165	1	1048722017	Professional	2.0.10.242	2.0.10.356	10-09-2020	2020-10-09 오전 3:57:11	12:57:11	2.0.10.252	5		2	{/}	핵외	84	1	5	NULL	NULL	NULL	NULL	NULL	NULL	KSY3	List1	NULL	NULL	NULL	NULL	NULL	NULL	NULL	NULL	NULL	1	{/}	0	3	34645	0	{/}	404	35049
좌우반구com(CVF, UVF, BVF)_3	14	1	<?xml version="1.0"?>\n<Clock xmlns:dt="urn:schemas-microsoft-com:datatypes"><Description dt:dt="string">E-Prime Primary Realtime Clock</Description><StartTime><Timestamp dt:dt="int">0</Timestamp><DateUtc dt:dt="string">2020-10-09T03:57:10Z</DateUtc></StartTime><FrequencyChanges><FrequencyChange><Frequency dt:dt="r8">2699960000</Frequency><Timestamp dt:dt="r8">4.35997643216139E+15</Timestamp><Cur…	좌우반구com(CVF, UVF, BVF)_3-014-1	60.021	1.0.0.165	1	1048722017	Professional	2.0.10.242	2.0.10.356	10-09-2020	2020-10-09 오전 3:57:11	12:57:11	2.0.10.252	360		2	{/}	핵정	NULL	NULL	NULL	NULL	NULL	NULL	26	1	96	KSY3	List3	NULL	NULL	NULL	NULL	NULL	NULL	NULL	NULL	NULL	1	{/}	0	4	1154657	0	{/}	333	1154990
좌우반구com(CVF, UVF, BVF)_3	14	1	<?xml version="1.0"?>\n<Clock xmlns:dt="urn:schemas-microsoft-com:datatypes"><Description dt:dt="string">E-Prime Primary Realtime Clock</Description><StartTime><Timestamp dt:dt="int">0</Timestamp><DateUtc dt:dt="string">2020-10-09T03:57:10Z</DateUtc></StartTime><FrequencyChanges><FrequencyChange><Frequency dt:dt="r8">2699960000</Frequency><Timestamp dt:dt="r8">4.35997643216139E+15</Timestamp><Cur…	좌우반구com(CVF, UVF, BVF)_3-014-1	60.021	1.0.0.165	1	1048722017	Professional	2.0.10.242	2.0.10.356	10-09-2020	2020-10-09 오전 3:57:11	12:57:11	2.0.10.252	153		1	z	행보	NULL	NULL	NULL	30	1	21	NULL	NULL	NULL	KSY2	List2	NULL	NULL	NULL	NULL	NULL	NULL	NULL	NULL	NULL	1	z	0	4	585138	0	z	713	585851
좌우반구com(CVF, UVF, BVF)_3	14	1	<?xml version="1.0"?>\n<Clock xmlns:dt="urn:schemas-microsoft-com:datatypes"><Description dt:dt="string">E-Prime Primary Realtime Clock</Description><StartTime><Timestamp dt:dt="int">0</Timestamp><DateUtc dt:dt="string">2020-10-09T03:57:10Z</DateUtc></StartTime><FrequencyChanges><FrequencyChange><Frequency dt:dt="r8">2699960000</Frequency><Timestamp dt:dt="r8">4.35997643216139E+15</Timestamp><Cur…	좌우반구com(CVF, UVF, BVF)_3-014-1	60.021	1.0.0.165	1	1048722017	Professional	2.0.10.242	2.0.10.356	10-09-2020	2020-10-09 오전 3:57:11	12:57:11	2.0.10.252	93		1	z	행운	62	1	93	NULL	NULL	NULL	NULL	NULL	NULL	KSY2	List1	NULL	NULL	NULL	NULL	NULL	NULL	NULL	NULL	NULL	1	z	0	4	269814	0	z	423	270237
좌우반구com(CVF, UVF, BVF)_3	14	1	<?xml version="1.0"?>\n<Clock xmlns:dt="urn:schemas-microsoft-com:datatypes"><Description dt:dt="string">E-Prime Primary Realtime Clock</Description><StartTime><Timestamp dt:dt="int">0</Timestamp><DateUtc dt:dt="string">2020-10-09T03:57:10Z</DateUtc></StartTime><FrequencyChanges><FrequencyChange><Frequency dt:dt="r8">2699960000</Frequency><Timestamp dt:dt="r8">4.35997643216139E+15</Timestamp><Cur…	좌우반구com(CVF, UVF, BVF)_3-014-1	60.021	1.0.0.165	1	1048722017	Professional	2.0.10.242	2.0.10.356	10-09-2020	2020-10-09 오전 3:57:11	12:57:11	2.0.10.252	391		2	{/}	행회	NULL	NULL	NULL	NULL	NULL	NULL	103	1	127	KSY3	List3	NULL	NULL	NULL	NULL	NULL	NULL	NULL	NULL	NULL	1	{/}	1	3	1236561	0	{/}	356	1236917
좌우반구com(CVF, UVF, BVF)_3	14	1	<?xml version="1.0"?>\n<Clock xmlns:dt="urn:schemas-microsoft-com:datatypes"><Description dt:dt="string">E-Prime Primary Realtime Clock</Description><StartTime><Timestamp dt:dt="int">0</Timestamp><DateUtc dt:dt="string">2020-10-09T03:57:10Z</DateUtc></StartTime><FrequencyChanges><FrequencyChange><Frequency dt:dt="r8">2699960000</Frequency><Timestamp dt:dt="r8">4.35997643216139E+15</Timestamp><Cur…	좌우반구com(CVF, UVF, BVF)_3-014-1	60.021	1.0.0.165	1	1048722017	Professional	2.0.10.242	2.0.10.356	10-09-2020	2020-10-09 오전 3:57:11	12:57:11	2.0.10.252	275		1	z	향수	NULL	NULL	NULL	NULL	NULL	NULL	1	1	11	KSY2	List3	NULL	NULL	NULL	NULL	NULL	NULL	NULL	NULL	NULL	1	z	0	3	929868	0	z	412	930280
좌우반구com(CVF, UVF, BVF)_3	14	1	<?xml version="1.0"?>\n<Clock xmlns:dt="urn:schemas-microsoft-com:datatypes"><Description dt:dt="string">E-Prime Primary Realtime Clock</Description><StartTime><Timestamp dt:dt="int">0</Timestamp><DateUtc dt:dt="string">2020-10-09T03:57:10Z</DateUtc></StartTime><FrequencyChanges><FrequencyChange><Frequency dt:dt="r8">2699960000</Frequency><Timestamp dt:dt="r8">4.35997643216139E+15</Timestamp><Cur…	좌우반구com(CVF, UVF, BVF)_3-014-1	60.021	1.0.0.165	1	1048722017	Professional	2.0.10.242	2.0.10.356	10-09-2020	2020-10-09 오전 3:57:11	12:57:11	2.0.10.252	43		2	{/}	향엄	42	1	43	NULL	NULL	NULL	NULL	NULL	NULL	KSY3	List1	NULL	NULL	NULL	NULL	NULL	NULL	NULL	NULL	NULL	1	{/}	0	3	137626	0	{/}	406	138032
좌우반구com(CVF, UVF, BVF)_3	14	1	<?xml version="1.0"?>\n<Clock xmlns:dt="urn:schemas-microsoft-com:datatypes"><Description dt:dt="string">E-Prime Primary Realtime Clock</Description><StartTime><Timestamp dt:dt="int">0</Timestamp><DateUtc dt:dt="string">2020-10-09T03:57:10Z</DateUtc></StartTime><FrequencyChanges><FrequencyChange><Frequency dt:dt="r8">2699960000</Frequency><Timestamp dt:dt="r8">4.35997643216139E+15</Timestamp><Cur…	좌우반구com(CVF, UVF, BVF)_3-014-1	60.021	1.0.0.165	1	1048722017	Professional	2.0.10.242	2.0.10.356	10-09-2020	2020-10-09 오전 3:57:11	12:57:11	2.0.10.252	364		2	{/}	허낌	NULL	NULL	NULL	NULL	NULL	NULL	134	1	100	KSY	List3	0		1	-1	1165369	184		0	0	1	{/}	0	4	1165553	0	{/}	373	1165926
좌우반구com(CVF, UVF, BVF)_3	14	1	<?xml version="1.0"?>\n<Clock xmlns:dt="urn:schemas-microsoft-com:datatypes"><Description dt:dt="string">E-Prime Primary Realtime Clock</Description><StartTime><Timestamp dt:dt="int">0</Timestamp><DateUtc dt:dt="string">2020-10-09T03:57:10Z</DateUtc></StartTime><FrequencyChanges><FrequencyChange><Frequency dt:dt="r8">2699960000</Frequency><Timestamp dt:dt="r8">4.35997643216139E+15</Timestamp><Cur…	좌우반구com(CVF, UVF, BVF)_3-014-1	60.021	1.0.0.165	1	1048722017	Professional	2.0.10.242	2.0.10.356	10-09-2020	2020-10-09 오전 3:57:11	12:57:11	2.0.10.252	350		1	z	허락	NULL	NULL	NULL	NULL	NULL	NULL	85	1	86	KSY2	List3	NULL	NULL	NULL	NULL	NULL	NULL	NULL	NULL	NULL	1	z	0	3	1126966	0	z	368	1127334
좌우반구com(CVF, UVF, BVF)_3	14	1	<?xml version="1.0"?>\n<Clock xmlns:dt="urn:schemas-microsoft-com:datatypes"><Description dt:dt="string">E-Prime Primary Realtime Clock</Description><StartTime><Timestamp dt:dt="int">0</Timestamp><DateUtc dt:dt="string">2020-10-09T03:57:10Z</DateUtc></StartTime><FrequencyChanges><FrequencyChange><Frequency dt:dt="r8">2699960000</Frequency><Timestamp dt:dt="r8">4.35997643216139E+15</Timestamp><Cur…	좌우반구com(CVF, UVF, BVF)_3-014-1	60.021	1.0.0.165	1	1048722017	Professional	2.0.10.242	2.0.10.356	10-09-2020	2020-10-09 오전 3:57:11	12:57:11	2.0.10.252	172		2	{/}	허빈	NULL	NULL	NULL	9	1	40	NULL	NULL	NULL	KSY3	List2	NULL	NULL	NULL	NULL	NULL	NULL	NULL	NULL	NULL	1	{/}	0	3	636836	0	{/}	491	637327
좌우반구com(CVF, UVF, BVF)_3	14	1	<?xml version="1.0"?>\n<Clock xmlns:dt="urn:schemas-microsoft-com:datatypes"><Description dt:dt="string">E-Prime Primary Realtime Clock</Description><StartTime><Timestamp dt:dt="int">0</Timestamp><DateUtc dt:dt="string">2020-10-09T03:57:10Z</DateUtc></StartTime><FrequencyChanges><FrequencyChange><Frequency dt:dt="r8">2699960000</Frequency><Timestamp dt:dt="r8">4.35997643216139E+15</Timestamp><Cur…	좌우반구com(CVF, UVF, BVF)_3-014-1	60.021	1.0.0.165	1	1048722017	Professional	2.0.10.242	2.0.10.356	10-09-2020	2020-10-09 오전 3:57:11	12:57:11	2.0.10.252	277		2	{/}	헤오	NULL	NULL	NULL	NULL	NULL	NULL	101	1	13	KSY2	List3	NULL	NULL	NULL	NULL	NULL	NULL	NULL	NULL	NULL	1	{/}	0	3	935016	0	{/}	409	935425
좌우반구com(CVF, UVF, BVF)_3	14	1	<?xml version="1.0"?>\n<Clock xmlns:dt="urn:schemas-microsoft-com:datatypes"><Description dt:dt="string">E-Prime Primary Realtime Clock</Description><StartTime><Timestamp dt:dt="int">0</Timestamp><DateUtc dt:dt="string">2020-10-09T03:57:10Z</DateUtc></StartTime><FrequencyChanges><FrequencyChange><Frequency dt:dt="r8">2699960000</Frequency><Timestamp dt:dt="r8">4.35997643216139E+15</Timestamp><Cur…	좌우반구com(CVF, UVF, BVF)_3-014-1	60.021	1.0.0.165	1	1048722017	Professional	2.0.10.242	2.0.10.356	10-09-2020	2020-10-09 오전 3:57:11	12:57:11	2.0.10.252	370		1	z	현상	NULL	NULL	NULL	NULL	NULL	NULL	23	1	106	KSY2	List3	NULL	NULL	NULL	NULL	NULL	NULL	NULL	NULL	NULL	0	z	1	3	1180997	0	{/}	554	1181551
좌우반구com(CVF, UVF, BVF)_3	14	1	<?xml version="1.0"?>\n<Clock xmlns:dt="urn:schemas-microsoft-com:datatypes"><Description dt:dt="string">E-Prime Primary Realtime Clock</Description><StartTime><Timestamp dt:dt="int">0</Timestamp><DateUtc dt:dt="string">2020-10-09T03:57:10Z</DateUtc></StartTime><FrequencyChanges><FrequencyChange><Frequency dt:dt="r8">2699960000</Frequency><Timestamp dt:dt="r8">4.35997643216139E+15</Timestamp><Cur…	좌우반구com(CVF, UVF, BVF)_3-014-1	60.021	1.0.0.165	1	1048722017	Professional	2.0.10.242	2.0.10.356	10-09-2020	2020-10-09 오전 3:57:11	12:57:11	2.0.10.252	123		1	z	협력	31	1	123	NULL	NULL	NULL	NULL	NULL	NULL	KSY2	List1	NULL	NULL	NULL	NULL	NULL	NULL	NULL	NULL	NULL	0	z	1	3	351135	0	{/}	497	351632
좌우반구com(CVF, UVF, BVF)_3	14	1	<?xml version="1.0"?>\n<Clock xmlns:dt="urn:schemas-microsoft-com:datatypes"><Description dt:dt="string">E-Prime Primary Realtime Clock</Description><StartTime><Timestamp dt:dt="int">0</Timestamp><DateUtc dt:dt="string">2020-10-09T03:57:10Z</DateUtc></StartTime><FrequencyChanges><FrequencyChange><Frequency dt:dt="r8">2699960000</Frequency><Timestamp dt:dt="r8">4.35997643216139E+15</Timestamp><Cur…	좌우반구com(CVF, UVF, BVF)_3-014-1	60.021	1.0.0.165	1	1048722017	Professional	2.0.10.242	2.0.10.356	10-09-2020	2020-10-09 오전 3:57:11	12:57:11	2.0.10.252	328		2	{/}	협체	NULL	NULL	NULL	NULL	NULL	NULL	48	1	64	KSY4	List3	NULL	NULL	NULL	NULL	NULL	NULL	NULL	NULL	NULL	1	{/}	0	3	1069236	0	{/}	523	1069759
좌우반구com(CVF, UVF, BVF)_3	14	1	<?xml version="1.0"?>\n<Clock xmlns:dt="urn:schemas-microsoft-com:datatypes"><Description dt:dt="string">E-Prime Primary Realtime Clock</Description><StartTime><Timestamp dt:dt="int">0</Timestamp><DateUtc dt:dt="string">2020-10-09T03:57:10Z</DateUtc></StartTime><FrequencyChanges><FrequencyChange><Frequency dt:dt="r8">2699960000</Frequency><Timestamp dt:dt="r8">4.35997643216139E+15</Timestamp><Cur…	좌우반구com(CVF, UVF, BVF)_3-014-1	60.021	1.0.0.165	1	1048722017	Professional	2.0.10.242	2.0.10.356	10-09-2020	2020-10-09 오전 3:57:11	12:57:11	2.0.10.252	263		1	z	형님	NULL	NULL	NULL	69	1	131	NULL	NULL	NULL	KSY2	List2	NULL	NULL	NULL	NULL	NULL	NULL	NULL	NULL	NULL	1	z	1	3	880768	0	z	356	881124
좌우반구com(CVF, UVF, BVF)_3	14	1	<?xml version="1.0"?>\n<Clock xmlns:dt="urn:schemas-microsoft-com:datatypes"><Description dt:dt="string">E-Prime Primary Realtime Clock</Description><StartTime><Timestamp dt:dt="int">0</Timestamp><DateUtc dt:dt="string">2020-10-09T03:57:10Z</DateUtc></StartTime><FrequencyChanges><FrequencyChange><Frequency dt:dt="r8">2699960000</Frequency><Timestamp dt:dt="r8">4.35997643216139E+15</Timestamp><Cur…	좌우반구com(CVF, UVF, BVF)_3-014-1	60.021	1.0.0.165	1	1048722017	Professional	2.0.10.242	2.0.10.356	10-09-2020	2020-10-09 오전 3:57:11	12:57:11	2.0.10.252	398		2	{/}	형스	NULL	NULL	NULL	NULL	NULL	NULL	20	1	134	KSY4	List3	NULL	NULL	NULL	NULL	NULL	NULL	NULL	NULL	NULL	1	{/}	0	3	1254722	0	{/}	539	1255261
좌우반구com(CVF, UVF, BVF)_3	14	1	<?xml version="1.0"?>\n<Clock xmlns:dt="urn:schemas-microsoft-com:datatypes"><Description dt:dt="string">E-Prime Primary Realtime Clock</Description><StartTime><Timestamp dt:dt="int">0</Timestamp><DateUtc dt:dt="string">2020-10-09T03:57:10Z</DateUtc></StartTime><FrequencyChanges><FrequencyChange><Frequency dt:dt="r8">2699960000</Frequency><Timestamp dt:dt="r8">4.35997643216139E+15</Timestamp><Cur…	좌우반구com(CVF, UVF, BVF)_3-014-1	60.021	1.0.0.165	1	1048722017	Professional	2.0.10.242	2.0.10.356	10-09-2020	2020-10-09 오전 3:57:11	12:57:11	2.0.10.252	37		1	z	형태	36	1	37	NULL	NULL	NULL	NULL	NULL	NULL	KSY2	List1	NULL	NULL	NULL	NULL	NULL	NULL	NULL	NULL	NULL	0	z	0	3	121615	0	{/}	408	122023
좌우반구com(CVF, UVF, BVF)_3	14	1	<?xml version="1.0"?>\n<Clock xmlns:dt="urn:schemas-microsoft-com:datatypes"><Description dt:dt="string">E-Prime Primary Realtime Clock</Description><StartTime><Timestamp dt:dt="int">0</Timestamp><DateUtc dt:dt="string">2020-10-09T03:57:10Z</DateUtc></StartTime><FrequencyChanges><FrequencyChange><Frequency dt:dt="r8">2699960000</Frequency><Timestamp dt:dt="r8">4.35997643216139E+15</Timestamp><Cur…	좌우반구com(CVF, UVF, BVF)_3-014-1	60.021	1.0.0.165	1	1048722017	Professional	2.0.10.242	2.0.10.356	10-09-2020	2020-10-09 오전 3:57:11	12:57:11	2.0.10.252	356		1	z	화력	NULL	NULL	NULL	NULL	NULL	NULL	13	1	92	KSY2	List3	NULL	NULL	NULL	NULL	NULL	NULL	NULL	NULL	NULL	0	z	0	3	1142394	0	{/}	484	1142878
좌우반구com(CVF, UVF, BVF)_3	14	1	<?xml version="1.0"?>\n<Clock xmlns:dt="urn:schemas-microsoft-com:datatypes"><Description dt:dt="string">E-Prime Primary Realtime Clock</Description><StartTime><Timestamp dt:dt="int">0</Timestamp><DateUtc dt:dt="string">2020-10-09T03:57:10Z</DateUtc></StartTime><FrequencyChanges><FrequencyChange><Frequency dt:dt="r8">2699960000</Frequency><Timestamp dt:dt="r8">4.35997643216139E+15</Timestamp><Cur…	좌우반구com(CVF, UVF, BVF)_3-014-1	60.021	1.0.0.165	1	1048722017	Professional	2.0.10.242	2.0.10.356	10-09-2020	2020-10-09 오전 3:57:11	12:57:11	2.0.10.252	69		1	z	확률	70	1	69	NULL	NULL	NULL	NULL	NULL	NULL	KSY2	List1	NULL	NULL	NULL	NULL	NULL	NULL	NULL	NULL	NULL	0	z	1	3	207185	0	{/}	365	207550
좌우반구com(CVF, UVF, BVF)_3	14	1	<?xml version="1.0"?>\n<Clock xmlns:dt="urn:schemas-microsoft-com:datatypes"><Description dt:dt="string">E-Prime Primary Realtime Clock</Description><StartTime><Timestamp dt:dt="int">0</Timestamp><DateUtc dt:dt="string">2020-10-09T03:57:10Z</DateUtc></StartTime><FrequencyChanges><FrequencyChange><Frequency dt:dt="r8">2699960000</Frequency><Timestamp dt:dt="r8">4.35997643216139E+15</Timestamp><Cur…	좌우반구com(CVF, UVF, BVF)_3-014-1	60.021	1.0.0.165	1	1048722017	Professional	2.0.10.242	2.0.10.356	10-09-2020	2020-10-09 오전 3:57:11	12:57:11	2.0.10.252	57		2	{/}	확압	49	1	57	NULL	NULL	NULL	NULL	NULL	NULL	KSY2	List1	NULL	NULL	NULL	NULL	NULL	NULL	NULL	NULL	NULL	1	{/}	0	3	175513	0	{/}	431	175944
좌우반구com(CVF, UVF, BVF)_3	14	1	<?xml version="1.0"?>\n<Clock xmlns:dt="urn:schemas-microsoft-com:datatypes"><Description dt:dt="string">E-Prime Primary Realtime Clock</Description><StartTime><Timestamp dt:dt="int">0</Timestamp><DateUtc dt:dt="string">2020-10-09T03:57:10Z</DateUtc></StartTime><FrequencyChanges><FrequencyChange><Frequency dt:dt="r8">2699960000</Frequency><Timestamp dt:dt="r8">4.35997643216139E+15</Timestamp><Cur…	좌우반구com(CVF, UVF, BVF)_3-014-1	60.021	1.0.0.165	1	1048722017	Professional	2.0.10.242	2.0.10.356	10-09-2020	2020-10-09 오전 3:57:11	12:57:11	2.0.10.252	206		2	{/}	확축	NULL	NULL	NULL	123	1	74	NULL	NULL	NULL	KSY	List2	0		0	-1	729421	183		0	0	1	{/}	0	3	729604	0	{/}	478	730082
좌우반구com(CVF, UVF, BVF)_3	14	1	<?xml version="1.0"?>\n<Clock xmlns:dt="urn:schemas-microsoft-com:datatypes"><Description dt:dt="string">E-Prime Primary Realtime Clock</Description><StartTime><Timestamp dt:dt="int">0</Timestamp><DateUtc dt:dt="string">2020-10-09T03:57:10Z</DateUtc></StartTime><FrequencyChanges><FrequencyChange><Frequency dt:dt="r8">2699960000</Frequency><Timestamp dt:dt="r8">4.35997643216139E+15</Timestamp><Cur…	좌우반구com(CVF, UVF, BVF)_3-014-1	60.021	1.0.0.165	1	1048722017	Professional	2.0.10.242	2.0.10.356	10-09-2020	2020-10-09 오전 3:57:11	12:57:11	2.0.10.252	164		1	z	환경	NULL	NULL	NULL	81	1	32	NULL	NULL	NULL	KSY2	List2	NULL	NULL	NULL	NULL	NULL	NULL	NULL	NULL	NULL	1	z	1	3	615210	0	z	506	615716
좌우반구com(CVF, UVF, BVF)_3	14	1	<?xml version="1.0"?>\n<Clock xmlns:dt="urn:schemas-microsoft-com:datatypes"><Description dt:dt="string">E-Prime Primary Realtime Clock</Description><StartTime><Timestamp dt:dt="int">0</Timestamp><DateUtc dt:dt="string">2020-10-09T03:57:10Z</DateUtc></StartTime><FrequencyChanges><FrequencyChange><Frequency dt:dt="r8">2699960000</Frequency><Timestamp dt:dt="r8">4.35997643216139E+15</Timestamp><Cur…	좌우반구com(CVF, UVF, BVF)_3-014-1	60.021	1.0.0.165	1	1048722017	Professional	2.0.10.242	2.0.10.356	10-09-2020	2020-10-09 오전 3:57:11	12:57:11	2.0.10.252	337		2	{/}	횟광	NULL	NULL	NULL	NULL	NULL	NULL	46	1	73	KSY2	List3	NULL	NULL	NULL	NULL	NULL	NULL	NULL	NULL	NULL	1	{/}	0	3	1092928	0	{/}	415	1093343
좌우반구com(CVF, UVF, BVF)_3	14	1	<?xml version="1.0"?>\n<Clock xmlns:dt="urn:schemas-microsoft-com:datatypes"><Description dt:dt="string">E-Prime Primary Realtime Clock</Description><StartTime><Timestamp dt:dt="int">0</Timestamp><DateUtc dt:dt="string">2020-10-09T03:57:10Z</DateUtc></StartTime><FrequencyChanges><FrequencyChange><Frequency dt:dt="r8">2699960000</Frequency><Timestamp dt:dt="r8">4.35997643216139E+15</Timestamp><Cur…	좌우반구com(CVF, UVF, BVF)_3-014-1	60.021	1.0.0.165	1	1048722017	Professional	2.0.10.242	2.0.10.356	10-09-2020	2020-10-09 오전 3:57:11	12:57:11	2.0.10.252	34		2	{/}	횟색	112	1	34	NULL	NULL	NULL	NULL	NULL	NULL	KSY2	List1	NULL	NULL	NULL	NULL	NULL	NULL	NULL	NULL	NULL	1	{/}	1	3	113751	0	{/}	451	114202
좌우반구com(CVF, UVF, BVF)_3	14	1	<?xml version="1.0"?>\n<Clock xmlns:dt="urn:schemas-microsoft-com:datatypes"><Description dt:dt="string">E-Prime Primary Realtime Clock</Description><StartTime><Timestamp dt:dt="int">0</Timestamp><DateUtc dt:dt="string">2020-10-09T03:57:10Z</DateUtc></StartTime><FrequencyChanges><FrequencyChange><Frequency dt:dt="r8">2699960000</Frequency><Timestamp dt:dt="r8">4.35997643216139E+15</Timestamp><Cur…	좌우반구com(CVF, UVF, BVF)_3-014-1	60.021	1.0.0.165	1	1048722017	Professional	2.0.10.242	2.0.10.356	10-09-2020	2020-10-09 오전 3:57:11	12:57:11	2.0.10.252	67		1	z	횟수	106	1	67	NULL	NULL	NULL	NULL	NULL	NULL	KSY2	List1	NULL	NULL	NULL	NULL	NULL	NULL	NULL	NULL	NULL	1	z	0	4	201871	0	z	471	202342
좌우반구com(CVF, UVF, BVF)_3	14	1	<?xml version="1.0"?>\n<Clock xmlns:dt="urn:schemas-microsoft-com:datatypes"><Description dt:dt="string">E-Prime Primary Realtime Clock</Description><StartTime><Timestamp dt:dt="int">0</Timestamp><DateUtc dt:dt="string">2020-10-09T03:57:10Z</DateUtc></StartTime><FrequencyChanges><FrequencyChange><Frequency dt:dt="r8">2699960000</Frequency><Timestamp dt:dt="r8">4.35997643216139E+15</Timestamp><Cur…	좌우반구com(CVF, UVF, BVF)_3-014-1	60.021	1.0.0.165	1	1048722017	Professional	2.0.10.242	2.0.10.356	10-09-2020	2020-10-09 오전 3:57:11	12:57:11	2.0.10.252	388		1	z	효과	NULL	NULL	NULL	NULL	NULL	NULL	4	1	124	KSY2	List3	NULL	NULL	NULL	NULL	NULL	NULL	NULL	NULL	NULL	1	z	0	3	1228731	0	z	372	1229103
좌우반구com(CVF, UVF, BVF)_3	14	1	<?xml version="1.0"?>\n<Clock xmlns:dt="urn:schemas-microsoft-com:datatypes"><Description dt:dt="string">E-Prime Primary Realtime Clock</Description><StartTime><Timestamp dt:dt="int">0</Timestamp><DateUtc dt:dt="string">2020-10-09T03:57:10Z</DateUtc></StartTime><FrequencyChanges><FrequencyChange><Frequency dt:dt="r8">2699960000</Frequency><Timestamp dt:dt="r8">4.35997643216139E+15</Timestamp><Cur…	좌우반구com(CVF, UVF, BVF)_3-014-1	60.021	1.0.0.165	1	1048722017	Professional	2.0.10.242	2.0.10.356	10-09-2020	2020-10-09 오전 3:57:11	12:57:11	2.0.10.252	133		2	{/}	효미	NULL	NULL	NULL	110	1	1	NULL	NULL	NULL	KSY	List2	0		1	-1	531639	184		0	0	1	{/}	0	4	531823	0	{/}	412	532235
좌우반구com(CVF, UVF, BVF)_3	14	1	<?xml version="1.0"?>\n<Clock xmlns:dt="urn:schemas-microsoft-com:datatypes"><Description dt:dt="string">E-Prime Primary Realtime Clock</Description><StartTime><Timestamp dt:dt="int">0</Timestamp><DateUtc dt:dt="string">2020-10-09T03:57:10Z</DateUtc></StartTime><FrequencyChanges><FrequencyChange><Frequency dt:dt="r8">2699960000</Frequency><Timestamp dt:dt="r8">4.35997643216139E+15</Timestamp><Cur…	좌우반구com(CVF, UVF, BVF)_3-014-1	60.021	1.0.0.165	1	1048722017	Professional	2.0.10.242	2.0.10.356	10-09-2020	2020-10-09 오전 3:57:11	12:57:11	2.0.10.252	135		2	{/}	효탈	NULL	NULL	NULL	28	1	3	NULL	NULL	NULL	KSY	List2	0		0	-1	536871	183		0	0	1	{/}	1	3	537054	0	{/}	481	537535
좌우반구com(CVF, UVF, BVF)_3	14	1	<?xml version="1.0"?>\n<Clock xmlns:dt="urn:schemas-microsoft-com:datatypes"><Description dt:dt="string">E-Prime Primary Realtime Clock</Description><StartTime><Timestamp dt:dt="int">0</Timestamp><DateUtc dt:dt="string">2020-10-09T03:57:10Z</DateUtc></StartTime><FrequencyChanges><FrequencyChange><Frequency dt:dt="r8">2699960000</Frequency><Timestamp dt:dt="r8">4.35997643216139E+15</Timestamp><Cur…	좌우반구com(CVF, UVF, BVF)_3-014-1	60.021	1.0.0.165	1	1048722017	Professional	2.0.10.242	2.0.10.356	10-09-2020	2020-10-09 오전 3:57:11	12:57:11	2.0.10.252	397		2	{/}	효헤	NULL	NULL	NULL	NULL	NULL	NULL	27	1	133	KSY3	List3	NULL	NULL	NULL	NULL	NULL	NULL	NULL	NULL	NULL	1	{/}	0	3	1252189	0	{/}	328	1252517
좌우반구com(CVF, UVF, BVF)_3	14	1	<?xml version="1.0"?>\n<Clock xmlns:dt="urn:schemas-microsoft-com:datatypes"><Description dt:dt="string">E-Prime Primary Realtime Clock</Description><StartTime><Timestamp dt:dt="int">0</Timestamp><DateUtc dt:dt="string">2020-10-09T03:57:10Z</DateUtc></StartTime><FrequencyChanges><FrequencyChange><Frequency dt:dt="r8">2699960000</Frequency><Timestamp dt:dt="r8">4.35997643216139E+15</Timestamp><Cur…	좌우반구com(CVF, UVF, BVF)_3-014-1	60.021	1.0.0.165	1	1048722017	Professional	2.0.10.242	2.0.10.356	10-09-2020	2020-10-09 오전 3:57:11	12:57:11	2.0.10.252	36		2	{/}	후검	111	1	36	NULL	NULL	NULL	NULL	NULL	NULL	KSY3	List1	NULL	NULL	NULL	NULL	NULL	NULL	NULL	NULL	NULL	1	{/}	0	4	118933	0	{/}	473	119406
좌우반구com(CVF, UVF, BVF)_3	14	1	<?xml version="1.0"?>\n<Clock xmlns:dt="urn:schemas-microsoft-com:datatypes"><Description dt:dt="string">E-Prime Primary Realtime Clock</Description><StartTime><Timestamp dt:dt="int">0</Timestamp><DateUtc dt:dt="string">2020-10-09T03:57:10Z</DateUtc></StartTime><FrequencyChanges><FrequencyChange><Frequency dt:dt="r8">2699960000</Frequency><Timestamp dt:dt="r8">4.35997643216139E+15</Timestamp><Cur…	좌우반구com(CVF, UVF, BVF)_3-014-1	60.021	1.0.0.165	1	1048722017	Professional	2.0.10.242	2.0.10.356	10-09-2020	2020-10-09 오전 3:57:11	12:57:11	2.0.10.252	335		1	z	후대	NULL	NULL	NULL	NULL	NULL	NULL	70	1	71	KSY2	List3	NULL	NULL	NULL	NULL	NULL	NULL	NULL	NULL	NULL	0	z	0	3	1087613	0	{/}	538	1088151
좌우반구com(CVF, UVF, BVF)_3	14	1	<?xml version="1.0"?>\n<Clock xmlns:dt="urn:schemas-microsoft-com:datatypes"><Description dt:dt="string">E-Prime Primary Realtime Clock</Description><StartTime><Timestamp dt:dt="int">0</Timestamp><DateUtc dt:dt="string">2020-10-09T03:57:10Z</DateUtc></StartTime><FrequencyChanges><FrequencyChange><Frequency dt:dt="r8">2699960000</Frequency><Timestamp dt:dt="r8">4.35997643216139E+15</Timestamp><Cur…	좌우반구com(CVF, UVF, BVF)_3-014-1	60.021	1.0.0.165	1	1048722017	Professional	2.0.10.242	2.0.10.356	10-09-2020	2020-10-09 오전 3:57:11	12:57:11	2.0.10.252	52		1	z	후자	76	1	52	NULL	NULL	NULL	NULL	NULL	NULL	KSY2	List1	NULL	NULL	NULL	NULL	NULL	NULL	NULL	NULL	NULL	1	z	0	4	161735	0	z	552	162287
좌우반구com(CVF, UVF, BVF)_3	14	1	<?xml version="1.0"?>\n<Clock xmlns:dt="urn:schemas-microsoft-com:datatypes"><Description dt:dt="string">E-Prime Primary Realtime Clock</Description><StartTime><Timestamp dt:dt="int">0</Timestamp><DateUtc dt:dt="string">2020-10-09T03:57:10Z</DateUtc></StartTime><FrequencyChanges><FrequencyChange><Frequency dt:dt="r8">2699960000</Frequency><Timestamp dt:dt="r8">4.35997643216139E+15</Timestamp><Cur…	좌우반구com(CVF, UVF, BVF)_3-014-1	60.021	1.0.0.165	1	1048722017	Professional	2.0.10.242	2.0.10.356	10-09-2020	2020-10-09 오전 3:57:11	12:57:11	2.0.10.252	119		2	{/}	훈걱	60	1	119	NULL	NULL	NULL	NULL	NULL	NULL	KSY2	List1	NULL	NULL	NULL	NULL	NULL	NULL	NULL	NULL	NULL	1	{/}	0	3	340539	0	{/}	485	341024
좌우반구com(CVF, UVF, BVF)_3	14	1	<?xml version="1.0"?>\n<Clock xmlns:dt="urn:schemas-microsoft-com:datatypes"><Description dt:dt="string">E-Prime Primary Realtime Clock</Description><StartTime><Timestamp dt:dt="int">0</Timestamp><DateUtc dt:dt="string">2020-10-09T03:57:10Z</DateUtc></StartTime><FrequencyChanges><FrequencyChange><Frequency dt:dt="r8">2699960000</Frequency><Timestamp dt:dt="r8">4.35997643216139E+15</Timestamp><Cur…	좌우반구com(CVF, UVF, BVF)_3-014-1	60.021	1.0.0.165	1	1048722017	Professional	2.0.10.242	2.0.10.356	10-09-2020	2020-10-09 오전 3:57:11	12:57:11	2.0.10.252	124		2	{/}	훈차	80	1	124	NULL	NULL	NULL	NULL	NULL	NULL	KSY4	List1	NULL	NULL	NULL	NULL	NULL	NULL	NULL	NULL	NULL	1	{/}	0	4	353835	0	{/}	640	354475
좌우반구com(CVF, UVF, BVF)_3	14	1	<?xml version="1.0"?>\n<Clock xmlns:dt="urn:schemas-microsoft-com:datatypes"><Description dt:dt="string">E-Prime Primary Realtime Clock</Description><StartTime><Timestamp dt:dt="int">0</Timestamp><DateUtc dt:dt="string">2020-10-09T03:57:10Z</DateUtc></StartTime><FrequencyChanges><FrequencyChange><Frequency dt:dt="r8">2699960000</Frequency><Timestamp dt:dt="r8">4.35997643216139E+15</Timestamp><Cur…	좌우반구com(CVF, UVF, BVF)_3-014-1	60.021	1.0.0.165	1	1048722017	Professional	2.0.10.242	2.0.10.356	10-09-2020	2020-10-09 오전 3:57:11	12:57:11	2.0.10.252	373		2	{/}	휘섭	NULL	NULL	NULL	NULL	NULL	NULL	52	1	109	KSY4	List3	NULL	NULL	NULL	NULL	NULL	NULL	NULL	NULL	NULL	0	{/}	0	4	1189145	0	z	556	1189701
좌우반구com(CVF, UVF, BVF)_3	14	1	<?xml version="1.0"?>\n<Clock xmlns:dt="urn:schemas-microsoft-com:datatypes"><Description dt:dt="string">E-Prime Primary Realtime Clock</Description><StartTime><Timestamp dt:dt="int">0</Timestamp><DateUtc dt:dt="string">2020-10-09T03:57:10Z</DateUtc></StartTime><FrequencyChanges><FrequencyChange><Frequency dt:dt="r8">2699960000</Frequency><Timestamp dt:dt="r8">4.35997643216139E+15</Timestamp><Cur…	좌우반구com(CVF, UVF, BVF)_3-014-1	60.021	1.0.0.165	1	1048722017	Professional	2.0.10.242	2.0.10.356	10-09-2020	2020-10-09 오전 3:57:11	12:57:11	2.0.10.252	203		2	{/}	희강	NULL	NULL	NULL	120	1	71	NULL	NULL	NULL	KSY	List2	0		0	-1	721340	184		0	0	0	{/}	0	4	721524	0	z	599	722123
좌우반구com(CVF, UVF, BVF)_3	14	1	<?xml version="1.0"?>\n<Clock xmlns:dt="urn:schemas-microsoft-com:datatypes"><Description dt:dt="string">E-Prime Primary Realtime Clock</Description><StartTime><Timestamp dt:dt="int">0</Timestamp><DateUtc dt:dt="string">2020-10-09T03:57:10Z</DateUtc></StartTime><FrequencyChanges><FrequencyChange><Frequency dt:dt="r8">2699960000</Frequency><Timestamp dt:dt="r8">4.35997643216139E+15</Timestamp><Cur…	좌우반구com(CVF, UVF, BVF)_3-014-1	60.021	1.0.0.165	1	1048722017	Professional	2.0.10.242	2.0.10.356	10-09-2020	2020-10-09 오전 3:57:11	12:57:11	2.0.10.252	239		1	z	희망	NULL	NULL	NULL	124	1	107	NULL	NULL	NULL	KSY2	List2	NULL	NULL	NULL	NULL	NULL	NULL	NULL	NULL	NULL	1	z	0	4	815658	0	z	369	816027
좌우반구com(CVF, UVF, BVF)_3	14	1	<?xml version="1.0"?>\n<Clock xmlns:dt="urn:schemas-microsoft-com:datatypes"><Description dt:dt="string">E-Prime Primary Realtime Clock</Description><StartTime><Timestamp dt:dt="int">0</Timestamp><DateUtc dt:dt="string">2020-10-09T03:57:10Z</DateUtc></StartTime><FrequencyChanges><FrequencyChange><Frequency dt:dt="r8">2699960000</Frequency><Timestamp dt:dt="r8">4.35997643216139E+15</Timestamp><Cur…	좌우반구com(CVF, UVF, BVF)_3-014-1	60.021	1.0.0.165	1	1048722017	Professional	2.0.10.242	2.0.10.356	10-09-2020	2020-10-09 오전 3:57:11	12:57:11	2.0.10.252	131		2	{/}	희외	105	1	131	NULL	NULL	NULL	NULL	NULL	NULL	KSY3	List1	NULL	NULL	NULL	NULL	NULL	NULL	NULL	NULL	NULL	1	{/}	0	3	372928	0	{/}	589	373517
좌우반구com(CVF, UVF, BVF)_3	14	1	<?xml version="1.0"?>\n<Clock xmlns:dt="urn:schemas-microsoft-com:datatypes"><Description dt:dt="string">E-Prime Primary Realtime Clock</Description><StartTime><Timestamp dt:dt="int">0</Timestamp><DateUtc dt:dt="string">2020-10-09T03:57:10Z</DateUtc></StartTime><FrequencyChanges><FrequencyChange><Frequency dt:dt="r8">2699960000</Frequency><Timestamp dt:dt="r8">4.35997643216139E+15</Timestamp><Cur…	좌우반구com(CVF, UVF, BVF)_3-014-1	60.021	1.0.0.165	1	1048722017	Professional	2.0.10.242	2.0.10.356	10-09-2020	2020-10-09 오전 3:57:11	12:57:11	2.0.10.252	14		2	{/}	희응	77	1	14	NULL	NULL	NULL	NULL	NULL	NULL	KSY2	List1	NULL	NULL	NULL	NULL	NULL	NULL	NULL	NULL	NULL	1	{/}	0	3	59603	0	{/}	509	60112
