# Supplementary material for: Decoding foveal word recognition: the role of interhemispheric inhibition in bilateral hemispheric processing
Source: Front Psychol. 2023 Nov 30;14:1293529. doi: 10.3389/fpsyg.2023.1293529 (PMC10720635; doi:10.3389/fpsyg.2023.1293529)
Supplement: Supplementary file 1 [file Data_Sheet_1.ZIP › data/Exp1/E1_008.txt]

STRING	INTEGER	INTEGER	STRING	STRING	STRING	STRING	STRING	STRING	STRING	STRING	STRING	STRING	STRING	STRING	STRING	INTEGER	STRING	STRING	STRING	STRING	STRING	STRING	STRING	STRING	STRING	STRING	STRING	STRING	STRING	STRING	STRING	STRING	STRING	STRING	STRING	STRING	STRING	STRING	STRING	STRING	STRING	STRING	STRING	STRING	STRING	STRING	STRING	STRING	STRING
EXPNAME	SUBJECT	SESSION	VARIABLE	VARIABLE	VARIABLE	VARIABLE	VARIABLE	VARIABLE	VARIABLE	VARIABLE	VARIABLE	VARIABLE	VARIABLE	VARIABLE	VARIABLE	LOG_LEVEL	VARIABLE	VARIABLE	VARIABLE	VARIABLE	VARIABLE	VARIABLE	VARIABLE	VARIABLE	VARIABLE	VARIABLE	VARIABLE	VARIABLE	VARIABLE	VARIABLE	VARIABLE	VARIABLE	VARIABLE	VARIABLE	VARIABLE	VARIABLE	VARIABLE	VARIABLE	VARIABLE	VARIABLE	VARIABLE	VARIABLE	VARIABLE	VARIABLE	VARIABLE	VARIABLE	VARIABLE	VARIABLE	VARIABLE
1	1	1	1	1	1	1	1	1	1	1	1	1	1	1	1	2	2	2	2	2	2	2	2	2	2	2	2	2	2	2	2	2	2	2	2	2	2	2	2	2	2	2	2	2	2	2	2	2	2
ExperimentName	Subject	Session	Clock.Information	DataFile.Basename	Display.RefreshRate	ExperimentVersion	Group	RandomSeed	RuntimeCapabilities	RuntimeVersion	RuntimeVersionExpected	SessionDate	SessionStartDateTimeUtc	SessionTime	StudioVersion	Block	blank	condition	correct	Exptarget	List1	List1.Cycle	List1.Sample	List2	List2.Cycle	List2.Sample	List3	List3.Cycle	List3.Sample	Procedure	Running	TextDisplay2.ACC	TextDisplay2.CRESP	TextDisplay2.DurationError	TextDisplay2.OnsetDelay	TextDisplay2.OnsetTime	TextDisplay2.OnsetToOnsetTime	TextDisplay2.RESP	TextDisplay2.RT	TextDisplay2.RTTime	TextDisplay6.ACC	TextDisplay6.CRESP	TextDisplay6.DurationError	TextDisplay6.OnsetDelay	TextDisplay6.OnsetTime	TextDisplay6.OnsetToOnsetTime	TextDisplay6.RESP	TextDisplay6.RT	TextDisplay6.RTTime
좌우반구com(CVF, UVF, BVF)_4	8	1	<?xml version="1.0"?>\n<Clock xmlns:dt="urn:schemas-microsoft-com:datatypes"><Description dt:dt="string">E-Prime Primary Realtime Clock</Description><StartTime><Timestamp dt:dt="int">0</Timestamp><DateUtc dt:dt="string">2020-10-07T02:56:55Z</DateUtc></StartTime><FrequencyChanges><FrequencyChange><Frequency dt:dt="r8">2699960000</Frequency><Timestamp dt:dt="r8">3.88364334719655E+15</Timestamp><Cur…	좌우반구com(CVF, UVF, BVF)_4-008-1	60.021	1.0.0.164	1	1293527076	Professional	2.0.10.242	2.0.10.356	10-07-2020	2020-10-07 오전 2:56:55	11:56:55	2.0.10.252	331		1	{/}	가격	NULL	NULL	NULL	NULL	NULL	NULL	134	1	67	KSY2	List3	NULL	NULL	NULL	NULL	NULL	NULL	NULL	NULL	NULL	1	{/}	0	3	910249	0	{/}	334	910583
좌우반구com(CVF, UVF, BVF)_4	8	1	<?xml version="1.0"?>\n<Clock xmlns:dt="urn:schemas-microsoft-com:datatypes"><Description dt:dt="string">E-Prime Primary Realtime Clock</Description><StartTime><Timestamp dt:dt="int">0</Timestamp><DateUtc dt:dt="string">2020-10-07T02:56:55Z</DateUtc></StartTime><FrequencyChanges><FrequencyChange><Frequency dt:dt="r8">2699960000</Frequency><Timestamp dt:dt="r8">3.88364334719655E+15</Timestamp><Cur…	좌우반구com(CVF, UVF, BVF)_4-008-1	60.021	1.0.0.164	1	1293527076	Professional	2.0.10.242	2.0.10.356	10-07-2020	2020-10-07 오전 2:56:55	11:56:55	2.0.10.252	262		1	{/}	가을	NULL	NULL	NULL	81	1	130	NULL	NULL	NULL	KSY2	List2	NULL	NULL	NULL	NULL	NULL	NULL	NULL	NULL	NULL	1	{/}	0	3	722981	0	{/}	325	723306
좌우반구com(CVF, UVF, BVF)_4	8	1	<?xml version="1.0"?>\n<Clock xmlns:dt="urn:schemas-microsoft-com:datatypes"><Description dt:dt="string">E-Prime Primary Realtime Clock</Description><StartTime><Timestamp dt:dt="int">0</Timestamp><DateUtc dt:dt="string">2020-10-07T02:56:55Z</DateUtc></StartTime><FrequencyChanges><FrequencyChange><Frequency dt:dt="r8">2699960000</Frequency><Timestamp dt:dt="r8">3.88364334719655E+15</Timestamp><Cur…	좌우반구com(CVF, UVF, BVF)_4-008-1	60.021	1.0.0.164	1	1293527076	Professional	2.0.10.242	2.0.10.356	10-07-2020	2020-10-07 오전 2:56:55	11:56:55	2.0.10.252	221		1	{/}	간섭	NULL	NULL	NULL	65	1	89	NULL	NULL	NULL	KSY2	List2	NULL	NULL	NULL	NULL	NULL	NULL	NULL	NULL	NULL	0	{/}	0	3	613152	0	z	397	613549
좌우반구com(CVF, UVF, BVF)_4	8	1	<?xml version="1.0"?>\n<Clock xmlns:dt="urn:schemas-microsoft-com:datatypes"><Description dt:dt="string">E-Prime Primary Realtime Clock</Description><StartTime><Timestamp dt:dt="int">0</Timestamp><DateUtc dt:dt="string">2020-10-07T02:56:55Z</DateUtc></StartTime><FrequencyChanges><FrequencyChange><Frequency dt:dt="r8">2699960000</Frequency><Timestamp dt:dt="r8">3.88364334719655E+15</Timestamp><Cur…	좌우반구com(CVF, UVF, BVF)_4-008-1	60.021	1.0.0.164	1	1293527076	Professional	2.0.10.242	2.0.10.356	10-07-2020	2020-10-07 오전 2:56:55	11:56:55	2.0.10.252	237		2	z	간습	NULL	NULL	NULL	73	1	105	NULL	NULL	NULL	KSY	List2	0		0	-1	655571	183		0	0	1	z	0	3	655754	0	z	682	656436
좌우반구com(CVF, UVF, BVF)_4	8	1	<?xml version="1.0"?>\n<Clock xmlns:dt="urn:schemas-microsoft-com:datatypes"><Description dt:dt="string">E-Prime Primary Realtime Clock</Description><StartTime><Timestamp dt:dt="int">0</Timestamp><DateUtc dt:dt="string">2020-10-07T02:56:55Z</DateUtc></StartTime><FrequencyChanges><FrequencyChange><Frequency dt:dt="r8">2699960000</Frequency><Timestamp dt:dt="r8">3.88364334719655E+15</Timestamp><Cur…	좌우반구com(CVF, UVF, BVF)_4-008-1	60.021	1.0.0.164	1	1293527076	Professional	2.0.10.242	2.0.10.356	10-07-2020	2020-10-07 오전 2:56:55	11:56:55	2.0.10.252	319		2	z	감환	NULL	NULL	NULL	NULL	NULL	NULL	3	1	55	KSY	List3	0		0	0	877261	183		0	0	1	z	0	3	877444	0	z	341	877785
좌우반구com(CVF, UVF, BVF)_4	8	1	<?xml version="1.0"?>\n<Clock xmlns:dt="urn:schemas-microsoft-com:datatypes"><Description dt:dt="string">E-Prime Primary Realtime Clock</Description><StartTime><Timestamp dt:dt="int">0</Timestamp><DateUtc dt:dt="string">2020-10-07T02:56:55Z</DateUtc></StartTime><FrequencyChanges><FrequencyChange><Frequency dt:dt="r8">2699960000</Frequency><Timestamp dt:dt="r8">3.88364334719655E+15</Timestamp><Cur…	좌우반구com(CVF, UVF, BVF)_4-008-1	60.021	1.0.0.164	1	1293527076	Professional	2.0.10.242	2.0.10.356	10-07-2020	2020-10-07 오전 2:56:55	11:56:55	2.0.10.252	168		1	{/}	강도	NULL	NULL	NULL	56	1	36	NULL	NULL	NULL	KSY2	List2	NULL	NULL	NULL	NULL	NULL	NULL	NULL	NULL	NULL	1	{/}	0	4	470219	0	{/}	330	470549
좌우반구com(CVF, UVF, BVF)_4	8	1	<?xml version="1.0"?>\n<Clock xmlns:dt="urn:schemas-microsoft-com:datatypes"><Description dt:dt="string">E-Prime Primary Realtime Clock</Description><StartTime><Timestamp dt:dt="int">0</Timestamp><DateUtc dt:dt="string">2020-10-07T02:56:55Z</DateUtc></StartTime><FrequencyChanges><FrequencyChange><Frequency dt:dt="r8">2699960000</Frequency><Timestamp dt:dt="r8">3.88364334719655E+15</Timestamp><Cur…	좌우반구com(CVF, UVF, BVF)_4-008-1	60.021	1.0.0.164	1	1293527076	Professional	2.0.10.242	2.0.10.356	10-07-2020	2020-10-07 오전 2:56:55	11:56:55	2.0.10.252	203		2	z	강례	NULL	NULL	NULL	25	1	71	NULL	NULL	NULL	KSY3	List2	NULL	NULL	NULL	NULL	NULL	NULL	NULL	NULL	NULL	1	z	0	3	564469	0	z	421	564890
좌우반구com(CVF, UVF, BVF)_4	8	1	<?xml version="1.0"?>\n<Clock xmlns:dt="urn:schemas-microsoft-com:datatypes"><Description dt:dt="string">E-Prime Primary Realtime Clock</Description><StartTime><Timestamp dt:dt="int">0</Timestamp><DateUtc dt:dt="string">2020-10-07T02:56:55Z</DateUtc></StartTime><FrequencyChanges><FrequencyChange><Frequency dt:dt="r8">2699960000</Frequency><Timestamp dt:dt="r8">3.88364334719655E+15</Timestamp><Cur…	좌우반구com(CVF, UVF, BVF)_4-008-1	60.021	1.0.0.164	1	1293527076	Professional	2.0.10.242	2.0.10.356	10-07-2020	2020-10-07 오전 2:56:55	11:56:55	2.0.10.252	322		2	z	강방	NULL	NULL	NULL	NULL	NULL	NULL	62	1	58	KSY	List3	0		0	-1	885341	183		0	0	0	z	1	3	885524	0	{/}	893	886417
좌우반구com(CVF, UVF, BVF)_4	8	1	<?xml version="1.0"?>\n<Clock xmlns:dt="urn:schemas-microsoft-com:datatypes"><Description dt:dt="string">E-Prime Primary Realtime Clock</Description><StartTime><Timestamp dt:dt="int">0</Timestamp><DateUtc dt:dt="string">2020-10-07T02:56:55Z</DateUtc></StartTime><FrequencyChanges><FrequencyChange><Frequency dt:dt="r8">2699960000</Frequency><Timestamp dt:dt="r8">3.88364334719655E+15</Timestamp><Cur…	좌우반구com(CVF, UVF, BVF)_4-008-1	60.021	1.0.0.164	1	1293527076	Professional	2.0.10.242	2.0.10.356	10-07-2020	2020-10-07 오전 2:56:55	11:56:55	2.0.10.252	333		1	{/}	개념	NULL	NULL	NULL	NULL	NULL	NULL	8	1	69	KSY2	List3	NULL	NULL	NULL	NULL	NULL	NULL	NULL	NULL	NULL	1	{/}	0	3	915397	0	{/}	339	915736
좌우반구com(CVF, UVF, BVF)_4	8	1	<?xml version="1.0"?>\n<Clock xmlns:dt="urn:schemas-microsoft-com:datatypes"><Description dt:dt="string">E-Prime Primary Realtime Clock</Description><StartTime><Timestamp dt:dt="int">0</Timestamp><DateUtc dt:dt="string">2020-10-07T02:56:55Z</DateUtc></StartTime><FrequencyChanges><FrequencyChange><Frequency dt:dt="r8">2699960000</Frequency><Timestamp dt:dt="r8">3.88364334719655E+15</Timestamp><Cur…	좌우반구com(CVF, UVF, BVF)_4-008-1	60.021	1.0.0.164	1	1293527076	Professional	2.0.10.242	2.0.10.356	10-07-2020	2020-10-07 오전 2:56:55	11:56:55	2.0.10.252	178		2	z	개례	NULL	NULL	NULL	97	1	46	NULL	NULL	NULL	KSY4	List2	NULL	NULL	NULL	NULL	NULL	NULL	NULL	NULL	NULL	1	z	1	3	497242	0	z	409	497651
좌우반구com(CVF, UVF, BVF)_4	8	1	<?xml version="1.0"?>\n<Clock xmlns:dt="urn:schemas-microsoft-com:datatypes"><Description dt:dt="string">E-Prime Primary Realtime Clock</Description><StartTime><Timestamp dt:dt="int">0</Timestamp><DateUtc dt:dt="string">2020-10-07T02:56:55Z</DateUtc></StartTime><FrequencyChanges><FrequencyChange><Frequency dt:dt="r8">2699960000</Frequency><Timestamp dt:dt="r8">3.88364334719655E+15</Timestamp><Cur…	좌우반구com(CVF, UVF, BVF)_4-008-1	60.021	1.0.0.164	1	1293527076	Professional	2.0.10.242	2.0.10.356	10-07-2020	2020-10-07 오전 2:56:55	11:56:55	2.0.10.252	94		1	{/}	개인	98	1	94	NULL	NULL	NULL	NULL	NULL	NULL	KSY2	List1	NULL	NULL	NULL	NULL	NULL	NULL	NULL	NULL	NULL	1	{/}	0	4	270155	0	{/}	428	270583
좌우반구com(CVF, UVF, BVF)_4	8	1	<?xml version="1.0"?>\n<Clock xmlns:dt="urn:schemas-microsoft-com:datatypes"><Description dt:dt="string">E-Prime Primary Realtime Clock</Description><StartTime><Timestamp dt:dt="int">0</Timestamp><DateUtc dt:dt="string">2020-10-07T02:56:55Z</DateUtc></StartTime><FrequencyChanges><FrequencyChange><Frequency dt:dt="r8">2699960000</Frequency><Timestamp dt:dt="r8">3.88364334719655E+15</Timestamp><Cur…	좌우반구com(CVF, UVF, BVF)_4-008-1	60.021	1.0.0.164	1	1293527076	Professional	2.0.10.242	2.0.10.356	10-07-2020	2020-10-07 오전 2:56:55	11:56:55	2.0.10.252	51		2	z	개협	6	1	51	NULL	NULL	NULL	NULL	NULL	NULL	KSY4	List1	NULL	NULL	NULL	NULL	NULL	NULL	NULL	NULL	NULL	0	z	0	4	154162	0	{/}	621	154783
좌우반구com(CVF, UVF, BVF)_4	8	1	<?xml version="1.0"?>\n<Clock xmlns:dt="urn:schemas-microsoft-com:datatypes"><Description dt:dt="string">E-Prime Primary Realtime Clock</Description><StartTime><Timestamp dt:dt="int">0</Timestamp><DateUtc dt:dt="string">2020-10-07T02:56:55Z</DateUtc></StartTime><FrequencyChanges><FrequencyChange><Frequency dt:dt="r8">2699960000</Frequency><Timestamp dt:dt="r8">3.88364334719655E+15</Timestamp><Cur…	좌우반구com(CVF, UVF, BVF)_4-008-1	60.021	1.0.0.164	1	1293527076	Professional	2.0.10.242	2.0.10.356	10-07-2020	2020-10-07 오전 2:56:55	11:56:55	2.0.10.252	145		2	z	거생	NULL	NULL	NULL	59	1	13	NULL	NULL	NULL	KSY	List2	0		0	-1	408390	183		0	0	1	z	0	3	408573	0	z	463	409036
좌우반구com(CVF, UVF, BVF)_4	8	1	<?xml version="1.0"?>\n<Clock xmlns:dt="urn:schemas-microsoft-com:datatypes"><Description dt:dt="string">E-Prime Primary Realtime Clock</Description><StartTime><Timestamp dt:dt="int">0</Timestamp><DateUtc dt:dt="string">2020-10-07T02:56:55Z</DateUtc></StartTime><FrequencyChanges><FrequencyChange><Frequency dt:dt="r8">2699960000</Frequency><Timestamp dt:dt="r8">3.88364334719655E+15</Timestamp><Cur…	좌우반구com(CVF, UVF, BVF)_4-008-1	60.021	1.0.0.164	1	1293527076	Professional	2.0.10.242	2.0.10.356	10-07-2020	2020-10-07 오전 2:56:55	11:56:55	2.0.10.252	49		1	{/}	걱정	118	1	49	NULL	NULL	NULL	NULL	NULL	NULL	KSY2	List1	NULL	NULL	NULL	NULL	NULL	NULL	NULL	NULL	NULL	1	{/}	1	3	148663	0	{/}	649	149312
좌우반구com(CVF, UVF, BVF)_4	8	1	<?xml version="1.0"?>\n<Clock xmlns:dt="urn:schemas-microsoft-com:datatypes"><Description dt:dt="string">E-Prime Primary Realtime Clock</Description><StartTime><Timestamp dt:dt="int">0</Timestamp><DateUtc dt:dt="string">2020-10-07T02:56:55Z</DateUtc></StartTime><FrequencyChanges><FrequencyChange><Frequency dt:dt="r8">2699960000</Frequency><Timestamp dt:dt="r8">3.88364334719655E+15</Timestamp><Cur…	좌우반구com(CVF, UVF, BVF)_4-008-1	60.021	1.0.0.164	1	1293527076	Professional	2.0.10.242	2.0.10.356	10-07-2020	2020-10-07 오전 2:56:55	11:56:55	2.0.10.252	58		2	z	걱최	11	1	58	NULL	NULL	NULL	NULL	NULL	NULL	KSY	List1	0		1	-1	172605	183		0	0	1	z	1	3	172788	0	z	419	173207
좌우반구com(CVF, UVF, BVF)_4	8	1	<?xml version="1.0"?>\n<Clock xmlns:dt="urn:schemas-microsoft-com:datatypes"><Description dt:dt="string">E-Prime Primary Realtime Clock</Description><StartTime><Timestamp dt:dt="int">0</Timestamp><DateUtc dt:dt="string">2020-10-07T02:56:55Z</DateUtc></StartTime><FrequencyChanges><FrequencyChange><Frequency dt:dt="r8">2699960000</Frequency><Timestamp dt:dt="r8">3.88364334719655E+15</Timestamp><Cur…	좌우반구com(CVF, UVF, BVF)_4-008-1	60.021	1.0.0.164	1	1293527076	Professional	2.0.10.242	2.0.10.356	10-07-2020	2020-10-07 오전 2:56:55	11:56:55	2.0.10.252	341		2	z	건적	NULL	NULL	NULL	NULL	NULL	NULL	10	1	77	KSY	List3	0		0	0	936407	183		0	0	1	z	0	3	936590	0	z	1419	938009
좌우반구com(CVF, UVF, BVF)_4	8	1	<?xml version="1.0"?>\n<Clock xmlns:dt="urn:schemas-microsoft-com:datatypes"><Description dt:dt="string">E-Prime Primary Realtime Clock</Description><StartTime><Timestamp dt:dt="int">0</Timestamp><DateUtc dt:dt="string">2020-10-07T02:56:55Z</DateUtc></StartTime><FrequencyChanges><FrequencyChange><Frequency dt:dt="r8">2699960000</Frequency><Timestamp dt:dt="r8">3.88364334719655E+15</Timestamp><Cur…	좌우반구com(CVF, UVF, BVF)_4-008-1	60.021	1.0.0.164	1	1293527076	Professional	2.0.10.242	2.0.10.356	10-07-2020	2020-10-07 오전 2:56:55	11:56:55	2.0.10.252	279		2	z	검강	NULL	NULL	NULL	NULL	NULL	NULL	4	1	15	KSY3	List3	NULL	NULL	NULL	NULL	NULL	NULL	NULL	NULL	NULL	0	z	0	4	771531	0	{/}	526	772057
좌우반구com(CVF, UVF, BVF)_4	8	1	<?xml version="1.0"?>\n<Clock xmlns:dt="urn:schemas-microsoft-com:datatypes"><Description dt:dt="string">E-Prime Primary Realtime Clock</Description><StartTime><Timestamp dt:dt="int">0</Timestamp><DateUtc dt:dt="string">2020-10-07T02:56:55Z</DateUtc></StartTime><FrequencyChanges><FrequencyChange><Frequency dt:dt="r8">2699960000</Frequency><Timestamp dt:dt="r8">3.88364334719655E+15</Timestamp><Cur…	좌우반구com(CVF, UVF, BVF)_4-008-1	60.021	1.0.0.164	1	1293527076	Professional	2.0.10.242	2.0.10.356	10-07-2020	2020-10-07 오전 2:56:55	11:56:55	2.0.10.252	2		1	{/}	검색	78	1	2	NULL	NULL	NULL	NULL	NULL	NULL	KSY2	List1	NULL	NULL	NULL	NULL	NULL	NULL	NULL	NULL	NULL	1	{/}	1	3	20924	0	{/}	595	21519
좌우반구com(CVF, UVF, BVF)_4	8	1	<?xml version="1.0"?>\n<Clock xmlns:dt="urn:schemas-microsoft-com:datatypes"><Description dt:dt="string">E-Prime Primary Realtime Clock</Description><StartTime><Timestamp dt:dt="int">0</Timestamp><DateUtc dt:dt="string">2020-10-07T02:56:55Z</DateUtc></StartTime><FrequencyChanges><FrequencyChange><Frequency dt:dt="r8">2699960000</Frequency><Timestamp dt:dt="r8">3.88364334719655E+15</Timestamp><Cur…	좌우반구com(CVF, UVF, BVF)_4-008-1	60.021	1.0.0.164	1	1293527076	Professional	2.0.10.242	2.0.10.356	10-07-2020	2020-10-07 오전 2:56:55	11:56:55	2.0.10.252	71		2	z	검죽	107	1	71	NULL	NULL	NULL	NULL	NULL	NULL	KSY3	List1	NULL	NULL	NULL	NULL	NULL	NULL	NULL	NULL	NULL	1	z	1	3	207626	0	z	470	208096
좌우반구com(CVF, UVF, BVF)_4	8	1	<?xml version="1.0"?>\n<Clock xmlns:dt="urn:schemas-microsoft-com:datatypes"><Description dt:dt="string">E-Prime Primary Realtime Clock</Description><StartTime><Timestamp dt:dt="int">0</Timestamp><DateUtc dt:dt="string">2020-10-07T02:56:55Z</DateUtc></StartTime><FrequencyChanges><FrequencyChange><Frequency dt:dt="r8">2699960000</Frequency><Timestamp dt:dt="r8">3.88364334719655E+15</Timestamp><Cur…	좌우반구com(CVF, UVF, BVF)_4-008-1	60.021	1.0.0.164	1	1293527076	Professional	2.0.10.242	2.0.10.356	10-07-2020	2020-10-07 오전 2:56:55	11:56:55	2.0.10.252	195		2	z	검환	NULL	NULL	NULL	40	1	63	NULL	NULL	NULL	KSY	List2	0		0	-1	542327	183		0	0	1	z	1	3	542510	0	z	364	542874
좌우반구com(CVF, UVF, BVF)_4	8	1	<?xml version="1.0"?>\n<Clock xmlns:dt="urn:schemas-microsoft-com:datatypes"><Description dt:dt="string">E-Prime Primary Realtime Clock</Description><StartTime><Timestamp dt:dt="int">0</Timestamp><DateUtc dt:dt="string">2020-10-07T02:56:55Z</DateUtc></StartTime><FrequencyChanges><FrequencyChange><Frequency dt:dt="r8">2699960000</Frequency><Timestamp dt:dt="r8">3.88364334719655E+15</Timestamp><Cur…	좌우반구com(CVF, UVF, BVF)_4-008-1	60.021	1.0.0.164	1	1293527076	Professional	2.0.10.242	2.0.10.356	10-07-2020	2020-10-07 오전 2:56:55	11:56:55	2.0.10.252	366		2	z	격례	NULL	NULL	NULL	NULL	NULL	NULL	126	1	102	KSY	List3	0		0	-1	1005033	183		0	0	0	z	0	3	1005216	0	{/}	302	1005518
좌우반구com(CVF, UVF, BVF)_4	8	1	<?xml version="1.0"?>\n<Clock xmlns:dt="urn:schemas-microsoft-com:datatypes"><Description dt:dt="string">E-Prime Primary Realtime Clock</Description><StartTime><Timestamp dt:dt="int">0</Timestamp><DateUtc dt:dt="string">2020-10-07T02:56:55Z</DateUtc></StartTime><FrequencyChanges><FrequencyChange><Frequency dt:dt="r8">2699960000</Frequency><Timestamp dt:dt="r8">3.88364334719655E+15</Timestamp><Cur…	좌우반구com(CVF, UVF, BVF)_4-008-1	60.021	1.0.0.164	1	1293527076	Professional	2.0.10.242	2.0.10.356	10-07-2020	2020-10-07 오전 2:56:55	11:56:55	2.0.10.252	101		1	{/}	결과	25	1	101	NULL	NULL	NULL	NULL	NULL	NULL	KSY2	List1	NULL	NULL	NULL	NULL	NULL	NULL	NULL	NULL	NULL	1	{/}	1	3	288548	0	{/}	332	288880
좌우반구com(CVF, UVF, BVF)_4	8	1	<?xml version="1.0"?>\n<Clock xmlns:dt="urn:schemas-microsoft-com:datatypes"><Description dt:dt="string">E-Prime Primary Realtime Clock</Description><StartTime><Timestamp dt:dt="int">0</Timestamp><DateUtc dt:dt="string">2020-10-07T02:56:55Z</DateUtc></StartTime><FrequencyChanges><FrequencyChange><Frequency dt:dt="r8">2699960000</Frequency><Timestamp dt:dt="r8">3.88364334719655E+15</Timestamp><Cur…	좌우반구com(CVF, UVF, BVF)_4-008-1	60.021	1.0.0.164	1	1293527076	Professional	2.0.10.242	2.0.10.356	10-07-2020	2020-10-07 오전 2:56:55	11:56:55	2.0.10.252	303		1	{/}	결국	NULL	NULL	NULL	NULL	NULL	NULL	96	1	39	KSY2	List3	NULL	NULL	NULL	NULL	NULL	NULL	NULL	NULL	NULL	1	{/}	0	3	834292	0	{/}	316	834608
좌우반구com(CVF, UVF, BVF)_4	8	1	<?xml version="1.0"?>\n<Clock xmlns:dt="urn:schemas-microsoft-com:datatypes"><Description dt:dt="string">E-Prime Primary Realtime Clock</Description><StartTime><Timestamp dt:dt="int">0</Timestamp><DateUtc dt:dt="string">2020-10-07T02:56:55Z</DateUtc></StartTime><FrequencyChanges><FrequencyChange><Frequency dt:dt="r8">2699960000</Frequency><Timestamp dt:dt="r8">3.88364334719655E+15</Timestamp><Cur…	좌우반구com(CVF, UVF, BVF)_4-008-1	60.021	1.0.0.164	1	1293527076	Professional	2.0.10.242	2.0.10.356	10-07-2020	2020-10-07 오전 2:56:55	11:56:55	2.0.10.252	179		1	{/}	결정	NULL	NULL	NULL	79	1	47	NULL	NULL	NULL	KSY2	List2	NULL	NULL	NULL	NULL	NULL	NULL	NULL	NULL	NULL	1	{/}	1	3	499858	0	{/}	314	500172
좌우반구com(CVF, UVF, BVF)_4	8	1	<?xml version="1.0"?>\n<Clock xmlns:dt="urn:schemas-microsoft-com:datatypes"><Description dt:dt="string">E-Prime Primary Realtime Clock</Description><StartTime><Timestamp dt:dt="int">0</Timestamp><DateUtc dt:dt="string">2020-10-07T02:56:55Z</DateUtc></StartTime><FrequencyChanges><FrequencyChange><Frequency dt:dt="r8">2699960000</Frequency><Timestamp dt:dt="r8">3.88364334719655E+15</Timestamp><Cur…	좌우반구com(CVF, UVF, BVF)_4-008-1	60.021	1.0.0.164	1	1293527076	Professional	2.0.10.242	2.0.10.356	10-07-2020	2020-10-07 오전 2:56:55	11:56:55	2.0.10.252	43		2	z	결지	79	1	43	NULL	NULL	NULL	NULL	NULL	NULL	KSY2	List1	NULL	NULL	NULL	NULL	NULL	NULL	NULL	NULL	NULL	1	z	1	3	132902	0	z	371	133273
좌우반구com(CVF, UVF, BVF)_4	8	1	<?xml version="1.0"?>\n<Clock xmlns:dt="urn:schemas-microsoft-com:datatypes"><Description dt:dt="string">E-Prime Primary Realtime Clock</Description><StartTime><Timestamp dt:dt="int">0</Timestamp><DateUtc dt:dt="string">2020-10-07T02:56:55Z</DateUtc></StartTime><FrequencyChanges><FrequencyChange><Frequency dt:dt="r8">2699960000</Frequency><Timestamp dt:dt="r8">3.88364334719655E+15</Timestamp><Cur…	좌우반구com(CVF, UVF, BVF)_4-008-1	60.021	1.0.0.164	1	1293527076	Professional	2.0.10.242	2.0.10.356	10-07-2020	2020-10-07 오전 2:56:55	11:56:55	2.0.10.252	12		2	z	결협	99	1	12	NULL	NULL	NULL	NULL	NULL	NULL	KSY	List1	0		1	-1	47615	183		0	0	1	z	1	3	47798	0	z	769	48567
좌우반구com(CVF, UVF, BVF)_4	8	1	<?xml version="1.0"?>\n<Clock xmlns:dt="urn:schemas-microsoft-com:datatypes"><Description dt:dt="string">E-Prime Primary Realtime Clock</Description><StartTime><Timestamp dt:dt="int">0</Timestamp><DateUtc dt:dt="string">2020-10-07T02:56:55Z</DateUtc></StartTime><FrequencyChanges><FrequencyChange><Frequency dt:dt="r8">2699960000</Frequency><Timestamp dt:dt="r8">3.88364334719655E+15</Timestamp><Cur…	좌우반구com(CVF, UVF, BVF)_4-008-1	60.021	1.0.0.164	1	1293527076	Professional	2.0.10.242	2.0.10.356	10-07-2020	2020-10-07 오전 2:56:55	11:56:55	2.0.10.252	15		1	{/}	경비	88	1	15	NULL	NULL	NULL	NULL	NULL	NULL	KSY2	List1	NULL	NULL	NULL	NULL	NULL	NULL	NULL	NULL	NULL	1	{/}	0	4	56096	0	{/}	535	56631
좌우반구com(CVF, UVF, BVF)_4	8	1	<?xml version="1.0"?>\n<Clock xmlns:dt="urn:schemas-microsoft-com:datatypes"><Description dt:dt="string">E-Prime Primary Realtime Clock</Description><StartTime><Timestamp dt:dt="int">0</Timestamp><DateUtc dt:dt="string">2020-10-07T02:56:55Z</DateUtc></StartTime><FrequencyChanges><FrequencyChange><Frequency dt:dt="r8">2699960000</Frequency><Timestamp dt:dt="r8">3.88364334719655E+15</Timestamp><Cur…	좌우반구com(CVF, UVF, BVF)_4-008-1	60.021	1.0.0.164	1	1293527076	Professional	2.0.10.242	2.0.10.356	10-07-2020	2020-10-07 오전 2:56:55	11:56:55	2.0.10.252	176		1	{/}	경험	NULL	NULL	NULL	17	1	44	NULL	NULL	NULL	KSY2	List2	NULL	NULL	NULL	NULL	NULL	NULL	NULL	NULL	NULL	1	{/}	1	3	491944	0	{/}	483	492427
좌우반구com(CVF, UVF, BVF)_4	8	1	<?xml version="1.0"?>\n<Clock xmlns:dt="urn:schemas-microsoft-com:datatypes"><Description dt:dt="string">E-Prime Primary Realtime Clock</Description><StartTime><Timestamp dt:dt="int">0</Timestamp><DateUtc dt:dt="string">2020-10-07T02:56:55Z</DateUtc></StartTime><FrequencyChanges><FrequencyChange><Frequency dt:dt="r8">2699960000</Frequency><Timestamp dt:dt="r8">3.88364334719655E+15</Timestamp><Cur…	좌우반구com(CVF, UVF, BVF)_4-008-1	60.021	1.0.0.164	1	1293527076	Professional	2.0.10.242	2.0.10.356	10-07-2020	2020-10-07 오전 2:56:55	11:56:55	2.0.10.252	230		1	{/}	경호	NULL	NULL	NULL	21	1	98	NULL	NULL	NULL	KSY2	List2	NULL	NULL	NULL	NULL	NULL	NULL	NULL	NULL	NULL	1	{/}	0	3	636894	0	{/}	643	637537
좌우반구com(CVF, UVF, BVF)_4	8	1	<?xml version="1.0"?>\n<Clock xmlns:dt="urn:schemas-microsoft-com:datatypes"><Description dt:dt="string">E-Prime Primary Realtime Clock</Description><StartTime><Timestamp dt:dt="int">0</Timestamp><DateUtc dt:dt="string">2020-10-07T02:56:55Z</DateUtc></StartTime><FrequencyChanges><FrequencyChange><Frequency dt:dt="r8">2699960000</Frequency><Timestamp dt:dt="r8">3.88364334719655E+15</Timestamp><Cur…	좌우반구com(CVF, UVF, BVF)_4-008-1	60.021	1.0.0.164	1	1293527076	Professional	2.0.10.242	2.0.10.356	10-07-2020	2020-10-07 오전 2:56:55	11:56:55	2.0.10.252	155		1	{/}	계기	NULL	NULL	NULL	92	1	23	NULL	NULL	NULL	KSY2	List2	NULL	NULL	NULL	NULL	NULL	NULL	NULL	NULL	NULL	0	{/}	0	3	434581	0	z	503	435084
좌우반구com(CVF, UVF, BVF)_4	8	1	<?xml version="1.0"?>\n<Clock xmlns:dt="urn:schemas-microsoft-com:datatypes"><Description dt:dt="string">E-Prime Primary Realtime Clock</Description><StartTime><Timestamp dt:dt="int">0</Timestamp><DateUtc dt:dt="string">2020-10-07T02:56:55Z</DateUtc></StartTime><FrequencyChanges><FrequencyChange><Frequency dt:dt="r8">2699960000</Frequency><Timestamp dt:dt="r8">3.88364334719655E+15</Timestamp><Cur…	좌우반구com(CVF, UVF, BVF)_4-008-1	60.021	1.0.0.164	1	1293527076	Professional	2.0.10.242	2.0.10.356	10-07-2020	2020-10-07 오전 2:56:55	11:56:55	2.0.10.252	24		2	z	계님	16	1	24	NULL	NULL	NULL	NULL	NULL	NULL	KSY3	List1	NULL	NULL	NULL	NULL	NULL	NULL	NULL	NULL	NULL	1	z	0	4	80904	0	z	488	81392
좌우반구com(CVF, UVF, BVF)_4	8	1	<?xml version="1.0"?>\n<Clock xmlns:dt="urn:schemas-microsoft-com:datatypes"><Description dt:dt="string">E-Prime Primary Realtime Clock</Description><StartTime><Timestamp dt:dt="int">0</Timestamp><DateUtc dt:dt="string">2020-10-07T02:56:55Z</DateUtc></StartTime><FrequencyChanges><FrequencyChange><Frequency dt:dt="r8">2699960000</Frequency><Timestamp dt:dt="r8">3.88364334719655E+15</Timestamp><Cur…	좌우반구com(CVF, UVF, BVF)_4-008-1	60.021	1.0.0.164	1	1293527076	Professional	2.0.10.242	2.0.10.356	10-07-2020	2020-10-07 오전 2:56:55	11:56:55	2.0.10.252	23		2	z	계락	64	1	23	NULL	NULL	NULL	NULL	NULL	NULL	KSY2	List1	NULL	NULL	NULL	NULL	NULL	NULL	NULL	NULL	NULL	0	z	1	3	77821	0	{/}	882	78703
좌우반구com(CVF, UVF, BVF)_4	8	1	<?xml version="1.0"?>\n<Clock xmlns:dt="urn:schemas-microsoft-com:datatypes"><Description dt:dt="string">E-Prime Primary Realtime Clock</Description><StartTime><Timestamp dt:dt="int">0</Timestamp><DateUtc dt:dt="string">2020-10-07T02:56:55Z</DateUtc></StartTime><FrequencyChanges><FrequencyChange><Frequency dt:dt="r8">2699960000</Frequency><Timestamp dt:dt="r8">3.88364334719655E+15</Timestamp><Cur…	좌우반구com(CVF, UVF, BVF)_4-008-1	60.021	1.0.0.164	1	1293527076	Professional	2.0.10.242	2.0.10.356	10-07-2020	2020-10-07 오전 2:56:55	11:56:55	2.0.10.252	150		1	{/}	계수	NULL	NULL	NULL	52	1	18	NULL	NULL	NULL	KSY2	List2	NULL	NULL	NULL	NULL	NULL	NULL	NULL	NULL	NULL	0	{/}	0	4	421869	0	z	423	422292
좌우반구com(CVF, UVF, BVF)_4	8	1	<?xml version="1.0"?>\n<Clock xmlns:dt="urn:schemas-microsoft-com:datatypes"><Description dt:dt="string">E-Prime Primary Realtime Clock</Description><StartTime><Timestamp dt:dt="int">0</Timestamp><DateUtc dt:dt="string">2020-10-07T02:56:55Z</DateUtc></StartTime><FrequencyChanges><FrequencyChange><Frequency dt:dt="r8">2699960000</Frequency><Timestamp dt:dt="r8">3.88364334719655E+15</Timestamp><Cur…	좌우반구com(CVF, UVF, BVF)_4-008-1	60.021	1.0.0.164	1	1293527076	Professional	2.0.10.242	2.0.10.356	10-07-2020	2020-10-07 오전 2:56:55	11:56:55	2.0.10.252	392		2	z	계여	NULL	NULL	NULL	NULL	NULL	NULL	93	1	128	KSY2	List3	NULL	NULL	NULL	NULL	NULL	NULL	NULL	NULL	NULL	1	z	0	3	1076258	0	z	420	1076678
좌우반구com(CVF, UVF, BVF)_4	8	1	<?xml version="1.0"?>\n<Clock xmlns:dt="urn:schemas-microsoft-com:datatypes"><Description dt:dt="string">E-Prime Primary Realtime Clock</Description><StartTime><Timestamp dt:dt="int">0</Timestamp><DateUtc dt:dt="string">2020-10-07T02:56:55Z</DateUtc></StartTime><FrequencyChanges><FrequencyChange><Frequency dt:dt="r8">2699960000</Frequency><Timestamp dt:dt="r8">3.88364334719655E+15</Timestamp><Cur…	좌우반구com(CVF, UVF, BVF)_4-008-1	60.021	1.0.0.164	1	1293527076	Professional	2.0.10.242	2.0.10.356	10-07-2020	2020-10-07 오전 2:56:55	11:56:55	2.0.10.252	387		2	z	고률	NULL	NULL	NULL	NULL	NULL	NULL	72	1	123	KSY	List3	0		0	-1	1062663	183		0	0	1	z	0	3	1062846	0	z	577	1063423
좌우반구com(CVF, UVF, BVF)_4	8	1	<?xml version="1.0"?>\n<Clock xmlns:dt="urn:schemas-microsoft-com:datatypes"><Description dt:dt="string">E-Prime Primary Realtime Clock</Description><StartTime><Timestamp dt:dt="int">0</Timestamp><DateUtc dt:dt="string">2020-10-07T02:56:55Z</DateUtc></StartTime><FrequencyChanges><FrequencyChange><Frequency dt:dt="r8">2699960000</Frequency><Timestamp dt:dt="r8">3.88364334719655E+15</Timestamp><Cur…	좌우반구com(CVF, UVF, BVF)_4-008-1	60.021	1.0.0.164	1	1293527076	Professional	2.0.10.242	2.0.10.356	10-07-2020	2020-10-07 오전 2:56:55	11:56:55	2.0.10.252	192		2	z	고청	NULL	NULL	NULL	16	1	60	NULL	NULL	NULL	KSY3	List2	NULL	NULL	NULL	NULL	NULL	NULL	NULL	NULL	NULL	1	z	1	3	534396	0	z	510	534906
좌우반구com(CVF, UVF, BVF)_4	8	1	<?xml version="1.0"?>\n<Clock xmlns:dt="urn:schemas-microsoft-com:datatypes"><Description dt:dt="string">E-Prime Primary Realtime Clock</Description><StartTime><Timestamp dt:dt="int">0</Timestamp><DateUtc dt:dt="string">2020-10-07T02:56:55Z</DateUtc></StartTime><FrequencyChanges><FrequencyChange><Frequency dt:dt="r8">2699960000</Frequency><Timestamp dt:dt="r8">3.88364334719655E+15</Timestamp><Cur…	좌우반구com(CVF, UVF, BVF)_4-008-1	60.021	1.0.0.164	1	1293527076	Professional	2.0.10.242	2.0.10.356	10-07-2020	2020-10-07 오전 2:56:55	11:56:55	2.0.10.252	44		1	{/}	공기	120	1	44	NULL	NULL	NULL	NULL	NULL	NULL	KSY2	List1	NULL	NULL	NULL	NULL	NULL	NULL	NULL	NULL	NULL	1	{/}	0	3	135468	0	{/}	396	135864
좌우반구com(CVF, UVF, BVF)_4	8	1	<?xml version="1.0"?>\n<Clock xmlns:dt="urn:schemas-microsoft-com:datatypes"><Description dt:dt="string">E-Prime Primary Realtime Clock</Description><StartTime><Timestamp dt:dt="int">0</Timestamp><DateUtc dt:dt="string">2020-10-07T02:56:55Z</DateUtc></StartTime><FrequencyChanges><FrequencyChange><Frequency dt:dt="r8">2699960000</Frequency><Timestamp dt:dt="r8">3.88364334719655E+15</Timestamp><Cur…	좌우반구com(CVF, UVF, BVF)_4-008-1	60.021	1.0.0.164	1	1293527076	Professional	2.0.10.242	2.0.10.356	10-07-2020	2020-10-07 오전 2:56:55	11:56:55	2.0.10.252	355		1	{/}	공백	NULL	NULL	NULL	NULL	NULL	NULL	65	1	91	KSY2	List3	NULL	NULL	NULL	NULL	NULL	NULL	NULL	NULL	NULL	1	{/}	1	3	975293	0	{/}	515	975808
좌우반구com(CVF, UVF, BVF)_4	8	1	<?xml version="1.0"?>\n<Clock xmlns:dt="urn:schemas-microsoft-com:datatypes"><Description dt:dt="string">E-Prime Primary Realtime Clock</Description><StartTime><Timestamp dt:dt="int">0</Timestamp><DateUtc dt:dt="string">2020-10-07T02:56:55Z</DateUtc></StartTime><FrequencyChanges><FrequencyChange><Frequency dt:dt="r8">2699960000</Frequency><Timestamp dt:dt="r8">3.88364334719655E+15</Timestamp><Cur…	좌우반구com(CVF, UVF, BVF)_4-008-1	60.021	1.0.0.164	1	1293527076	Professional	2.0.10.242	2.0.10.356	10-07-2020	2020-10-07 오전 2:56:55	11:56:55	2.0.10.252	133		1	{/}	공포	NULL	NULL	NULL	78	1	1	NULL	NULL	NULL	KSY2	List2	NULL	NULL	NULL	NULL	NULL	NULL	NULL	NULL	NULL	1	{/}	0	3	376218	0	{/}	395	376613
좌우반구com(CVF, UVF, BVF)_4	8	1	<?xml version="1.0"?>\n<Clock xmlns:dt="urn:schemas-microsoft-com:datatypes"><Description dt:dt="string">E-Prime Primary Realtime Clock</Description><StartTime><Timestamp dt:dt="int">0</Timestamp><DateUtc dt:dt="string">2020-10-07T02:56:55Z</DateUtc></StartTime><FrequencyChanges><FrequencyChange><Frequency dt:dt="r8">2699960000</Frequency><Timestamp dt:dt="r8">3.88364334719655E+15</Timestamp><Cur…	좌우반구com(CVF, UVF, BVF)_4-008-1	60.021	1.0.0.164	1	1293527076	Professional	2.0.10.242	2.0.10.356	10-07-2020	2020-10-07 오전 2:56:55	11:56:55	2.0.10.252	33		2	z	과법	123	1	33	NULL	NULL	NULL	NULL	NULL	NULL	KSY	List1	0		0	0	105029	183		0	0	0	z	0	3	105212	0	{/}	746	105958
좌우반구com(CVF, UVF, BVF)_4	8	1	<?xml version="1.0"?>\n<Clock xmlns:dt="urn:schemas-microsoft-com:datatypes"><Description dt:dt="string">E-Prime Primary Realtime Clock</Description><StartTime><Timestamp dt:dt="int">0</Timestamp><DateUtc dt:dt="string">2020-10-07T02:56:55Z</DateUtc></StartTime><FrequencyChanges><FrequencyChange><Frequency dt:dt="r8">2699960000</Frequency><Timestamp dt:dt="r8">3.88364334719655E+15</Timestamp><Cur…	좌우반구com(CVF, UVF, BVF)_4-008-1	60.021	1.0.0.164	1	1293527076	Professional	2.0.10.242	2.0.10.356	10-07-2020	2020-10-07 오전 2:56:55	11:56:55	2.0.10.252	48		1	{/}	과정	12	1	48	NULL	NULL	NULL	NULL	NULL	NULL	KSY2	List1	NULL	NULL	NULL	NULL	NULL	NULL	NULL	NULL	NULL	1	{/}	0	3	146064	0	{/}	398	146462
좌우반구com(CVF, UVF, BVF)_4	8	1	<?xml version="1.0"?>\n<Clock xmlns:dt="urn:schemas-microsoft-com:datatypes"><Description dt:dt="string">E-Prime Primary Realtime Clock</Description><StartTime><Timestamp dt:dt="int">0</Timestamp><DateUtc dt:dt="string">2020-10-07T02:56:55Z</DateUtc></StartTime><FrequencyChanges><FrequencyChange><Frequency dt:dt="r8">2699960000</Frequency><Timestamp dt:dt="r8">3.88364334719655E+15</Timestamp><Cur…	좌우반구com(CVF, UVF, BVF)_4-008-1	60.021	1.0.0.164	1	1293527076	Professional	2.0.10.242	2.0.10.356	10-07-2020	2020-10-07 오전 2:56:55	11:56:55	2.0.10.252	29		1	{/}	관계	2	1	29	NULL	NULL	NULL	NULL	NULL	NULL	KSY2	List1	NULL	NULL	NULL	NULL	NULL	NULL	NULL	NULL	NULL	1	{/}	1	3	94132	0	{/}	292	94424
좌우반구com(CVF, UVF, BVF)_4	8	1	<?xml version="1.0"?>\n<Clock xmlns:dt="urn:schemas-microsoft-com:datatypes"><Description dt:dt="string">E-Prime Primary Realtime Clock</Description><StartTime><Timestamp dt:dt="int">0</Timestamp><DateUtc dt:dt="string">2020-10-07T02:56:55Z</DateUtc></StartTime><FrequencyChanges><FrequencyChange><Frequency dt:dt="r8">2699960000</Frequency><Timestamp dt:dt="r8">3.88364334719655E+15</Timestamp><Cur…	좌우반구com(CVF, UVF, BVF)_4-008-1	60.021	1.0.0.164	1	1293527076	Professional	2.0.10.242	2.0.10.356	10-07-2020	2020-10-07 오전 2:56:55	11:56:55	2.0.10.252	315		1	{/}	관측	NULL	NULL	NULL	NULL	NULL	NULL	82	1	51	KSY2	List3	NULL	NULL	NULL	NULL	NULL	NULL	NULL	NULL	NULL	1	{/}	0	3	866581	0	{/}	442	867023
좌우반구com(CVF, UVF, BVF)_4	8	1	<?xml version="1.0"?>\n<Clock xmlns:dt="urn:schemas-microsoft-com:datatypes"><Description dt:dt="string">E-Prime Primary Realtime Clock</Description><StartTime><Timestamp dt:dt="int">0</Timestamp><DateUtc dt:dt="string">2020-10-07T02:56:55Z</DateUtc></StartTime><FrequencyChanges><FrequencyChange><Frequency dt:dt="r8">2699960000</Frequency><Timestamp dt:dt="r8">3.88364334719655E+15</Timestamp><Cur…	좌우반구com(CVF, UVF, BVF)_4-008-1	60.021	1.0.0.164	1	1293527076	Professional	2.0.10.242	2.0.10.356	10-07-2020	2020-10-07 오전 2:56:55	11:56:55	2.0.10.252	109		1	{/}	광장	125	1	109	NULL	NULL	NULL	NULL	NULL	NULL	KSY2	List1	NULL	NULL	NULL	NULL	NULL	NULL	NULL	NULL	NULL	1	{/}	0	3	310074	0	{/}	418	310492
좌우반구com(CVF, UVF, BVF)_4	8	1	<?xml version="1.0"?>\n<Clock xmlns:dt="urn:schemas-microsoft-com:datatypes"><Description dt:dt="string">E-Prime Primary Realtime Clock</Description><StartTime><Timestamp dt:dt="int">0</Timestamp><DateUtc dt:dt="string">2020-10-07T02:56:55Z</DateUtc></StartTime><FrequencyChanges><FrequencyChange><Frequency dt:dt="r8">2699960000</Frequency><Timestamp dt:dt="r8">3.88364334719655E+15</Timestamp><Cur…	좌우반구com(CVF, UVF, BVF)_4-008-1	60.021	1.0.0.164	1	1293527076	Professional	2.0.10.242	2.0.10.356	10-07-2020	2020-10-07 오전 2:56:55	11:56:55	2.0.10.252	143		2	z	교느	NULL	NULL	NULL	47	1	11	NULL	NULL	NULL	KSY	List2	0		1	-1	403108	184		0	0	1	z	0	4	403292	0	z	377	403669
좌우반구com(CVF, UVF, BVF)_4	8	1	<?xml version="1.0"?>\n<Clock xmlns:dt="urn:schemas-microsoft-com:datatypes"><Description dt:dt="string">E-Prime Primary Realtime Clock</Description><StartTime><Timestamp dt:dt="int">0</Timestamp><DateUtc dt:dt="string">2020-10-07T02:56:55Z</DateUtc></StartTime><FrequencyChanges><FrequencyChange><Frequency dt:dt="r8">2699960000</Frequency><Timestamp dt:dt="r8">3.88364334719655E+15</Timestamp><Cur…	좌우반구com(CVF, UVF, BVF)_4-008-1	60.021	1.0.0.164	1	1293527076	Professional	2.0.10.242	2.0.10.356	10-07-2020	2020-10-07 오전 2:56:55	11:56:55	2.0.10.252	358		1	{/}	교훈	NULL	NULL	NULL	NULL	NULL	NULL	58	1	94	KSY	List3	0		0	0	982841	183		0	0	1	{/}	0	3	983024	0	{/}	367	983391
좌우반구com(CVF, UVF, BVF)_4	8	1	<?xml version="1.0"?>\n<Clock xmlns:dt="urn:schemas-microsoft-com:datatypes"><Description dt:dt="string">E-Prime Primary Realtime Clock</Description><StartTime><Timestamp dt:dt="int">0</Timestamp><DateUtc dt:dt="string">2020-10-07T02:56:55Z</DateUtc></StartTime><FrequencyChanges><FrequencyChange><Frequency dt:dt="r8">2699960000</Frequency><Timestamp dt:dt="r8">3.88364334719655E+15</Timestamp><Cur…	좌우반구com(CVF, UVF, BVF)_4-008-1	60.021	1.0.0.164	1	1293527076	Professional	2.0.10.242	2.0.10.356	10-07-2020	2020-10-07 오전 2:56:55	11:56:55	2.0.10.252	233		2	z	교휘	NULL	NULL	NULL	12	1	101	NULL	NULL	NULL	KSY2	List2	NULL	NULL	NULL	NULL	NULL	NULL	NULL	NULL	NULL	1	z	1	3	645174	0	z	430	645604
좌우반구com(CVF, UVF, BVF)_4	8	1	<?xml version="1.0"?>\n<Clock xmlns:dt="urn:schemas-microsoft-com:datatypes"><Description dt:dt="string">E-Prime Primary Realtime Clock</Description><StartTime><Timestamp dt:dt="int">0</Timestamp><DateUtc dt:dt="string">2020-10-07T02:56:55Z</DateUtc></StartTime><FrequencyChanges><FrequencyChange><Frequency dt:dt="r8">2699960000</Frequency><Timestamp dt:dt="r8">3.88364334719655E+15</Timestamp><Cur…	좌우반구com(CVF, UVF, BVF)_4-008-1	60.021	1.0.0.164	1	1293527076	Professional	2.0.10.242	2.0.10.356	10-07-2020	2020-10-07 오전 2:56:55	11:56:55	2.0.10.252	166		1	{/}	구조	NULL	NULL	NULL	121	1	34	NULL	NULL	NULL	KSY2	List2	NULL	NULL	NULL	NULL	NULL	NULL	NULL	NULL	NULL	1	{/}	0	3	464787	0	{/}	528	465315
좌우반구com(CVF, UVF, BVF)_4	8	1	<?xml version="1.0"?>\n<Clock xmlns:dt="urn:schemas-microsoft-com:datatypes"><Description dt:dt="string">E-Prime Primary Realtime Clock</Description><StartTime><Timestamp dt:dt="int">0</Timestamp><DateUtc dt:dt="string">2020-10-07T02:56:55Z</DateUtc></StartTime><FrequencyChanges><FrequencyChange><Frequency dt:dt="r8">2699960000</Frequency><Timestamp dt:dt="r8">3.88364334719655E+15</Timestamp><Cur…	좌우반구com(CVF, UVF, BVF)_4-008-1	60.021	1.0.0.164	1	1293527076	Professional	2.0.10.242	2.0.10.356	10-07-2020	2020-10-07 오전 2:56:55	11:56:55	2.0.10.252	345		2	z	국득	NULL	NULL	NULL	NULL	NULL	NULL	45	1	81	KSY4	List3	NULL	NULL	NULL	NULL	NULL	NULL	NULL	NULL	NULL	1	z	0	3	948319	0	z	496	948815
좌우반구com(CVF, UVF, BVF)_4	8	1	<?xml version="1.0"?>\n<Clock xmlns:dt="urn:schemas-microsoft-com:datatypes"><Description dt:dt="string">E-Prime Primary Realtime Clock</Description><StartTime><Timestamp dt:dt="int">0</Timestamp><DateUtc dt:dt="string">2020-10-07T02:56:55Z</DateUtc></StartTime><FrequencyChanges><FrequencyChange><Frequency dt:dt="r8">2699960000</Frequency><Timestamp dt:dt="r8">3.88364334719655E+15</Timestamp><Cur…	좌우반구com(CVF, UVF, BVF)_4-008-1	60.021	1.0.0.164	1	1293527076	Professional	2.0.10.242	2.0.10.356	10-07-2020	2020-10-07 오전 2:56:55	11:56:55	2.0.10.252	275		2	z	국반	NULL	NULL	NULL	NULL	NULL	NULL	125	1	11	KSY2	List3	NULL	NULL	NULL	NULL	NULL	NULL	NULL	NULL	NULL	1	z	0	3	760951	0	z	473	761424
좌우반구com(CVF, UVF, BVF)_4	8	1	<?xml version="1.0"?>\n<Clock xmlns:dt="urn:schemas-microsoft-com:datatypes"><Description dt:dt="string">E-Prime Primary Realtime Clock</Description><StartTime><Timestamp dt:dt="int">0</Timestamp><DateUtc dt:dt="string">2020-10-07T02:56:55Z</DateUtc></StartTime><FrequencyChanges><FrequencyChange><Frequency dt:dt="r8">2699960000</Frequency><Timestamp dt:dt="r8">3.88364334719655E+15</Timestamp><Cur…	좌우반구com(CVF, UVF, BVF)_4-008-1	60.021	1.0.0.164	1	1293527076	Professional	2.0.10.242	2.0.10.356	10-07-2020	2020-10-07 오전 2:56:55	11:56:55	2.0.10.252	85		1	{/}	군청	77	1	85	NULL	NULL	NULL	NULL	NULL	NULL	KSY2	List1	NULL	NULL	NULL	NULL	NULL	NULL	NULL	NULL	NULL	0	{/}	0	3	244647	0	z	440	245087
좌우반구com(CVF, UVF, BVF)_4	8	1	<?xml version="1.0"?>\n<Clock xmlns:dt="urn:schemas-microsoft-com:datatypes"><Description dt:dt="string">E-Prime Primary Realtime Clock</Description><StartTime><Timestamp dt:dt="int">0</Timestamp><DateUtc dt:dt="string">2020-10-07T02:56:55Z</DateUtc></StartTime><FrequencyChanges><FrequencyChange><Frequency dt:dt="r8">2699960000</Frequency><Timestamp dt:dt="r8">3.88364334719655E+15</Timestamp><Cur…	좌우반구com(CVF, UVF, BVF)_4-008-1	60.021	1.0.0.164	1	1293527076	Professional	2.0.10.242	2.0.10.356	10-07-2020	2020-10-07 오전 2:56:55	11:56:55	2.0.10.252	287		1	{/}	궤도	NULL	NULL	NULL	NULL	NULL	NULL	32	1	23	KSY2	List3	NULL	NULL	NULL	NULL	NULL	NULL	NULL	NULL	NULL	1	{/}	0	4	792907	0	{/}	445	793352
좌우반구com(CVF, UVF, BVF)_4	8	1	<?xml version="1.0"?>\n<Clock xmlns:dt="urn:schemas-microsoft-com:datatypes"><Description dt:dt="string">E-Prime Primary Realtime Clock</Description><StartTime><Timestamp dt:dt="int">0</Timestamp><DateUtc dt:dt="string">2020-10-07T02:56:55Z</DateUtc></StartTime><FrequencyChanges><FrequencyChange><Frequency dt:dt="r8">2699960000</Frequency><Timestamp dt:dt="r8">3.88364334719655E+15</Timestamp><Cur…	좌우반구com(CVF, UVF, BVF)_4-008-1	60.021	1.0.0.164	1	1293527076	Professional	2.0.10.242	2.0.10.356	10-07-2020	2020-10-07 오전 2:56:55	11:56:55	2.0.10.252	196		2	z	궤희	NULL	NULL	NULL	98	1	64	NULL	NULL	NULL	KSY4	List2	NULL	NULL	NULL	NULL	NULL	NULL	NULL	NULL	NULL	1	z	0	3	545076	0	z	417	545493
좌우반구com(CVF, UVF, BVF)_4	8	1	<?xml version="1.0"?>\n<Clock xmlns:dt="urn:schemas-microsoft-com:datatypes"><Description dt:dt="string">E-Prime Primary Realtime Clock</Description><StartTime><Timestamp dt:dt="int">0</Timestamp><DateUtc dt:dt="string">2020-10-07T02:56:55Z</DateUtc></StartTime><FrequencyChanges><FrequencyChange><Frequency dt:dt="r8">2699960000</Frequency><Timestamp dt:dt="r8">3.88364334719655E+15</Timestamp><Cur…	좌우반구com(CVF, UVF, BVF)_4-008-1	60.021	1.0.0.164	1	1293527076	Professional	2.0.10.242	2.0.10.356	10-07-2020	2020-10-07 오전 2:56:55	11:56:55	2.0.10.252	113		1	{/}	그림	55	1	113	NULL	NULL	NULL	NULL	NULL	NULL	KSY2	List1	NULL	NULL	NULL	NULL	NULL	NULL	NULL	NULL	NULL	1	{/}	0	3	320454	0	{/}	326	320780
좌우반구com(CVF, UVF, BVF)_4	8	1	<?xml version="1.0"?>\n<Clock xmlns:dt="urn:schemas-microsoft-com:datatypes"><Description dt:dt="string">E-Prime Primary Realtime Clock</Description><StartTime><Timestamp dt:dt="int">0</Timestamp><DateUtc dt:dt="string">2020-10-07T02:56:55Z</DateUtc></StartTime><FrequencyChanges><FrequencyChange><Frequency dt:dt="r8">2699960000</Frequency><Timestamp dt:dt="r8">3.88364334719655E+15</Timestamp><Cur…	좌우반구com(CVF, UVF, BVF)_4-008-1	60.021	1.0.0.164	1	1293527076	Professional	2.0.10.242	2.0.10.356	10-07-2020	2020-10-07 오전 2:56:55	11:56:55	2.0.10.252	240		2	z	그법	NULL	NULL	NULL	94	1	108	NULL	NULL	NULL	KSY3	List2	NULL	NULL	NULL	NULL	NULL	NULL	NULL	NULL	NULL	1	z	0	3	664201	0	z	440	664641
좌우반구com(CVF, UVF, BVF)_4	8	1	<?xml version="1.0"?>\n<Clock xmlns:dt="urn:schemas-microsoft-com:datatypes"><Description dt:dt="string">E-Prime Primary Realtime Clock</Description><StartTime><Timestamp dt:dt="int">0</Timestamp><DateUtc dt:dt="string">2020-10-07T02:56:55Z</DateUtc></StartTime><FrequencyChanges><FrequencyChange><Frequency dt:dt="r8">2699960000</Frequency><Timestamp dt:dt="r8">3.88364334719655E+15</Timestamp><Cur…	좌우반구com(CVF, UVF, BVF)_4-008-1	60.021	1.0.0.164	1	1293527076	Professional	2.0.10.242	2.0.10.356	10-07-2020	2020-10-07 오전 2:56:55	11:56:55	2.0.10.252	354		2	z	그소	NULL	NULL	NULL	NULL	NULL	NULL	5	1	90	KSY4	List3	NULL	NULL	NULL	NULL	NULL	NULL	NULL	NULL	NULL	1	z	1	3	972727	0	z	360	973087
좌우반구com(CVF, UVF, BVF)_4	8	1	<?xml version="1.0"?>\n<Clock xmlns:dt="urn:schemas-microsoft-com:datatypes"><Description dt:dt="string">E-Prime Primary Realtime Clock</Description><StartTime><Timestamp dt:dt="int">0</Timestamp><DateUtc dt:dt="string">2020-10-07T02:56:55Z</DateUtc></StartTime><FrequencyChanges><FrequencyChange><Frequency dt:dt="r8">2699960000</Frequency><Timestamp dt:dt="r8">3.88364334719655E+15</Timestamp><Cur…	좌우반구com(CVF, UVF, BVF)_4-008-1	60.021	1.0.0.164	1	1293527076	Professional	2.0.10.242	2.0.10.356	10-07-2020	2020-10-07 오전 2:56:55	11:56:55	2.0.10.252	317		2	z	그종	NULL	NULL	NULL	NULL	NULL	NULL	73	1	53	KSY3	List3	NULL	NULL	NULL	NULL	NULL	NULL	NULL	NULL	NULL	0	z	0	4	872096	0	{/}	383	872479
좌우반구com(CVF, UVF, BVF)_4	8	1	<?xml version="1.0"?>\n<Clock xmlns:dt="urn:schemas-microsoft-com:datatypes"><Description dt:dt="string">E-Prime Primary Realtime Clock</Description><StartTime><Timestamp dt:dt="int">0</Timestamp><DateUtc dt:dt="string">2020-10-07T02:56:55Z</DateUtc></StartTime><FrequencyChanges><FrequencyChange><Frequency dt:dt="r8">2699960000</Frequency><Timestamp dt:dt="r8">3.88364334719655E+15</Timestamp><Cur…	좌우반구com(CVF, UVF, BVF)_4-008-1	60.021	1.0.0.164	1	1293527076	Professional	2.0.10.242	2.0.10.356	10-07-2020	2020-10-07 오전 2:56:55	11:56:55	2.0.10.252	248		1	{/}	급여	NULL	NULL	NULL	67	1	116	NULL	NULL	NULL	KSY2	List2	NULL	NULL	NULL	NULL	NULL	NULL	NULL	NULL	NULL	1	{/}	0	3	685544	0	{/}	492	686036
좌우반구com(CVF, UVF, BVF)_4	8	1	<?xml version="1.0"?>\n<Clock xmlns:dt="urn:schemas-microsoft-com:datatypes"><Description dt:dt="string">E-Prime Primary Realtime Clock</Description><StartTime><Timestamp dt:dt="int">0</Timestamp><DateUtc dt:dt="string">2020-10-07T02:56:55Z</DateUtc></StartTime><FrequencyChanges><FrequencyChange><Frequency dt:dt="r8">2699960000</Frequency><Timestamp dt:dt="r8">3.88364334719655E+15</Timestamp><Cur…	좌우반구com(CVF, UVF, BVF)_4-008-1	60.021	1.0.0.164	1	1293527076	Professional	2.0.10.242	2.0.10.356	10-07-2020	2020-10-07 오전 2:56:55	11:56:55	2.0.10.252	114		1	{/}	기록	110	1	114	NULL	NULL	NULL	NULL	NULL	NULL	KSY2	List1	NULL	NULL	NULL	NULL	NULL	NULL	NULL	NULL	NULL	1	{/}	0	3	322986	0	{/}	250	323236
좌우반구com(CVF, UVF, BVF)_4	8	1	<?xml version="1.0"?>\n<Clock xmlns:dt="urn:schemas-microsoft-com:datatypes"><Description dt:dt="string">E-Prime Primary Realtime Clock</Description><StartTime><Timestamp dt:dt="int">0</Timestamp><DateUtc dt:dt="string">2020-10-07T02:56:55Z</DateUtc></StartTime><FrequencyChanges><FrequencyChange><Frequency dt:dt="r8">2699960000</Frequency><Timestamp dt:dt="r8">3.88364334719655E+15</Timestamp><Cur…	좌우반구com(CVF, UVF, BVF)_4-008-1	60.021	1.0.0.164	1	1293527076	Professional	2.0.10.242	2.0.10.356	10-07-2020	2020-10-07 오전 2:56:55	11:56:55	2.0.10.252	270		1	{/}	기름	NULL	NULL	NULL	NULL	NULL	NULL	33	1	6	KSY2	List3	NULL	NULL	NULL	NULL	NULL	NULL	NULL	NULL	NULL	1	{/}	0	3	747639	0	{/}	426	748065
좌우반구com(CVF, UVF, BVF)_4	8	1	<?xml version="1.0"?>\n<Clock xmlns:dt="urn:schemas-microsoft-com:datatypes"><Description dt:dt="string">E-Prime Primary Realtime Clock</Description><StartTime><Timestamp dt:dt="int">0</Timestamp><DateUtc dt:dt="string">2020-10-07T02:56:55Z</DateUtc></StartTime><FrequencyChanges><FrequencyChange><Frequency dt:dt="r8">2699960000</Frequency><Timestamp dt:dt="r8">3.88364334719655E+15</Timestamp><Cur…	좌우반구com(CVF, UVF, BVF)_4-008-1	60.021	1.0.0.164	1	1293527076	Professional	2.0.10.242	2.0.10.356	10-07-2020	2020-10-07 오전 2:56:55	11:56:55	2.0.10.252	301		1	{/}	기술	NULL	NULL	NULL	NULL	NULL	NULL	94	1	37	KSY2	List3	NULL	NULL	NULL	NULL	NULL	NULL	NULL	NULL	NULL	0	{/}	0	3	829327	0	z	226	829553
좌우반구com(CVF, UVF, BVF)_4	8	1	<?xml version="1.0"?>\n<Clock xmlns:dt="urn:schemas-microsoft-com:datatypes"><Description dt:dt="string">E-Prime Primary Realtime Clock</Description><StartTime><Timestamp dt:dt="int">0</Timestamp><DateUtc dt:dt="string">2020-10-07T02:56:55Z</DateUtc></StartTime><FrequencyChanges><FrequencyChange><Frequency dt:dt="r8">2699960000</Frequency><Timestamp dt:dt="r8">3.88364334719655E+15</Timestamp><Cur…	좌우반구com(CVF, UVF, BVF)_4-008-1	60.021	1.0.0.164	1	1293527076	Professional	2.0.10.242	2.0.10.356	10-07-2020	2020-10-07 오전 2:56:55	11:56:55	2.0.10.252	76		1	{/}	기운	58	1	76	NULL	NULL	NULL	NULL	NULL	NULL	KSY2	List1	NULL	NULL	NULL	NULL	NULL	NULL	NULL	NULL	NULL	1	{/}	1	3	221288	0	{/}	477	221765
좌우반구com(CVF, UVF, BVF)_4	8	1	<?xml version="1.0"?>\n<Clock xmlns:dt="urn:schemas-microsoft-com:datatypes"><Description dt:dt="string">E-Prime Primary Realtime Clock</Description><StartTime><Timestamp dt:dt="int">0</Timestamp><DateUtc dt:dt="string">2020-10-07T02:56:55Z</DateUtc></StartTime><FrequencyChanges><FrequencyChange><Frequency dt:dt="r8">2699960000</Frequency><Timestamp dt:dt="r8">3.88364334719655E+15</Timestamp><Cur…	좌우반구com(CVF, UVF, BVF)_4-008-1	60.021	1.0.0.164	1	1293527076	Professional	2.0.10.242	2.0.10.356	10-07-2020	2020-10-07 오전 2:56:55	11:56:55	2.0.10.252	86		1	{/}	기준	117	1	86	NULL	NULL	NULL	NULL	NULL	NULL	KSY2	List1	NULL	NULL	NULL	NULL	NULL	NULL	NULL	NULL	NULL	1	{/}	0	3	247296	0	{/}	613	247909
좌우반구com(CVF, UVF, BVF)_4	8	1	<?xml version="1.0"?>\n<Clock xmlns:dt="urn:schemas-microsoft-com:datatypes"><Description dt:dt="string">E-Prime Primary Realtime Clock</Description><StartTime><Timestamp dt:dt="int">0</Timestamp><DateUtc dt:dt="string">2020-10-07T02:56:55Z</DateUtc></StartTime><FrequencyChanges><FrequencyChange><Frequency dt:dt="r8">2699960000</Frequency><Timestamp dt:dt="r8">3.88364334719655E+15</Timestamp><Cur…	좌우반구com(CVF, UVF, BVF)_4-008-1	60.021	1.0.0.164	1	1293527076	Professional	2.0.10.242	2.0.10.356	10-07-2020	2020-10-07 오전 2:56:55	11:56:55	2.0.10.252	220		1	{/}	기차	NULL	NULL	NULL	58	1	88	NULL	NULL	NULL	KSY2	List2	NULL	NULL	NULL	NULL	NULL	NULL	NULL	NULL	NULL	0	{/}	0	3	610070	0	z	876	610946
좌우반구com(CVF, UVF, BVF)_4	8	1	<?xml version="1.0"?>\n<Clock xmlns:dt="urn:schemas-microsoft-com:datatypes"><Description dt:dt="string">E-Prime Primary Realtime Clock</Description><StartTime><Timestamp dt:dt="int">0</Timestamp><DateUtc dt:dt="string">2020-10-07T02:56:55Z</DateUtc></StartTime><FrequencyChanges><FrequencyChange><Frequency dt:dt="r8">2699960000</Frequency><Timestamp dt:dt="r8">3.88364334719655E+15</Timestamp><Cur…	좌우반구com(CVF, UVF, BVF)_4-008-1	60.021	1.0.0.164	1	1293527076	Professional	2.0.10.242	2.0.10.356	10-07-2020	2020-10-07 오전 2:56:55	11:56:55	2.0.10.252	111		1	{/}	기회	72	1	111	NULL	NULL	NULL	NULL	NULL	NULL	KSY2	List1	NULL	NULL	NULL	NULL	NULL	NULL	NULL	NULL	NULL	1	{/}	0	3	315272	0	{/}	374	315646
좌우반구com(CVF, UVF, BVF)_4	8	1	<?xml version="1.0"?>\n<Clock xmlns:dt="urn:schemas-microsoft-com:datatypes"><Description dt:dt="string">E-Prime Primary Realtime Clock</Description><StartTime><Timestamp dt:dt="int">0</Timestamp><DateUtc dt:dt="string">2020-10-07T02:56:55Z</DateUtc></StartTime><FrequencyChanges><FrequencyChange><Frequency dt:dt="r8">2699960000</Frequency><Timestamp dt:dt="r8">3.88364334719655E+15</Timestamp><Cur…	좌우반구com(CVF, UVF, BVF)_4-008-1	60.021	1.0.0.164	1	1293527076	Professional	2.0.10.242	2.0.10.356	10-07-2020	2020-10-07 오전 2:56:55	11:56:55	2.0.10.252	5		2	z	껍목	102	1	5	NULL	NULL	NULL	NULL	NULL	NULL	KSY3	List1	NULL	NULL	NULL	NULL	NULL	NULL	NULL	NULL	NULL	1	z	0	3	29088	0	z	567	29655
좌우반구com(CVF, UVF, BVF)_4	8	1	<?xml version="1.0"?>\n<Clock xmlns:dt="urn:schemas-microsoft-com:datatypes"><Description dt:dt="string">E-Prime Primary Realtime Clock</Description><StartTime><Timestamp dt:dt="int">0</Timestamp><DateUtc dt:dt="string">2020-10-07T02:56:55Z</DateUtc></StartTime><FrequencyChanges><FrequencyChange><Frequency dt:dt="r8">2699960000</Frequency><Timestamp dt:dt="r8">3.88364334719655E+15</Timestamp><Cur…	좌우반구com(CVF, UVF, BVF)_4-008-1	60.021	1.0.0.164	1	1293527076	Professional	2.0.10.242	2.0.10.356	10-07-2020	2020-10-07 오전 2:56:55	11:56:55	2.0.10.252	307		2	z	껍밀	NULL	NULL	NULL	NULL	NULL	NULL	35	1	43	KSY3	List3	NULL	NULL	NULL	NULL	NULL	NULL	NULL	NULL	NULL	1	z	0	4	845022	0	z	450	845472
좌우반구com(CVF, UVF, BVF)_4	8	1	<?xml version="1.0"?>\n<Clock xmlns:dt="urn:schemas-microsoft-com:datatypes"><Description dt:dt="string">E-Prime Primary Realtime Clock</Description><StartTime><Timestamp dt:dt="int">0</Timestamp><DateUtc dt:dt="string">2020-10-07T02:56:55Z</DateUtc></StartTime><FrequencyChanges><FrequencyChange><Frequency dt:dt="r8">2699960000</Frequency><Timestamp dt:dt="r8">3.88364334719655E+15</Timestamp><Cur…	좌우반구com(CVF, UVF, BVF)_4-008-1	60.021	1.0.0.164	1	1293527076	Professional	2.0.10.242	2.0.10.356	10-07-2020	2020-10-07 오전 2:56:55	11:56:55	2.0.10.252	55		1	{/}	껍질	60	1	55	NULL	NULL	NULL	NULL	NULL	NULL	KSY2	List1	NULL	NULL	NULL	NULL	NULL	NULL	NULL	NULL	NULL	1	{/}	1	3	165024	0	{/}	422	165446
좌우반구com(CVF, UVF, BVF)_4	8	1	<?xml version="1.0"?>\n<Clock xmlns:dt="urn:schemas-microsoft-com:datatypes"><Description dt:dt="string">E-Prime Primary Realtime Clock</Description><StartTime><Timestamp dt:dt="int">0</Timestamp><DateUtc dt:dt="string">2020-10-07T02:56:55Z</DateUtc></StartTime><FrequencyChanges><FrequencyChange><Frequency dt:dt="r8">2699960000</Frequency><Timestamp dt:dt="r8">3.88364334719655E+15</Timestamp><Cur…	좌우반구com(CVF, UVF, BVF)_4-008-1	60.021	1.0.0.164	1	1293527076	Professional	2.0.10.242	2.0.10.356	10-07-2020	2020-10-07 오전 2:56:55	11:56:55	2.0.10.252	329		2	z	껍퇴	NULL	NULL	NULL	NULL	NULL	NULL	99	1	65	KSY2	List3	NULL	NULL	NULL	NULL	NULL	NULL	NULL	NULL	NULL	1	z	0	4	904618	0	z	725	905343
좌우반구com(CVF, UVF, BVF)_4	8	1	<?xml version="1.0"?>\n<Clock xmlns:dt="urn:schemas-microsoft-com:datatypes"><Description dt:dt="string">E-Prime Primary Realtime Clock</Description><StartTime><Timestamp dt:dt="int">0</Timestamp><DateUtc dt:dt="string">2020-10-07T02:56:55Z</DateUtc></StartTime><FrequencyChanges><FrequencyChange><Frequency dt:dt="r8">2699960000</Frequency><Timestamp dt:dt="r8">3.88364334719655E+15</Timestamp><Cur…	좌우반구com(CVF, UVF, BVF)_4-008-1	60.021	1.0.0.164	1	1293527076	Professional	2.0.10.242	2.0.10.356	10-07-2020	2020-10-07 오전 2:56:55	11:56:55	2.0.10.252	339		2	z	나개	NULL	NULL	NULL	NULL	NULL	NULL	27	1	75	KSY	List3	0		0	-1	931125	183		0	0	1	z	1	3	931308	0	z	389	931697
좌우반구com(CVF, UVF, BVF)_4	8	1	<?xml version="1.0"?>\n<Clock xmlns:dt="urn:schemas-microsoft-com:datatypes"><Description dt:dt="string">E-Prime Primary Realtime Clock</Description><StartTime><Timestamp dt:dt="int">0</Timestamp><DateUtc dt:dt="string">2020-10-07T02:56:55Z</DateUtc></StartTime><FrequencyChanges><FrequencyChange><Frequency dt:dt="r8">2699960000</Frequency><Timestamp dt:dt="r8">3.88364334719655E+15</Timestamp><Cur…	좌우반구com(CVF, UVF, BVF)_4-008-1	60.021	1.0.0.164	1	1293527076	Professional	2.0.10.242	2.0.10.356	10-07-2020	2020-10-07 오전 2:56:55	11:56:55	2.0.10.252	390		1	{/}	내일	NULL	NULL	NULL	NULL	NULL	NULL	49	1	126	KSY2	List3	NULL	NULL	NULL	NULL	NULL	NULL	NULL	NULL	NULL	1	{/}	0	3	1071010	0	{/}	356	1071366
좌우반구com(CVF, UVF, BVF)_4	8	1	<?xml version="1.0"?>\n<Clock xmlns:dt="urn:schemas-microsoft-com:datatypes"><Description dt:dt="string">E-Prime Primary Realtime Clock</Description><StartTime><Timestamp dt:dt="int">0</Timestamp><DateUtc dt:dt="string">2020-10-07T02:56:55Z</DateUtc></StartTime><FrequencyChanges><FrequencyChange><Frequency dt:dt="r8">2699960000</Frequency><Timestamp dt:dt="r8">3.88364334719655E+15</Timestamp><Cur…	좌우반구com(CVF, UVF, BVF)_4-008-1	60.021	1.0.0.164	1	1293527076	Professional	2.0.10.242	2.0.10.356	10-07-2020	2020-10-07 오전 2:56:55	11:56:55	2.0.10.252	153		2	z	내죽	NULL	NULL	NULL	132	1	21	NULL	NULL	NULL	KSY3	List2	NULL	NULL	NULL	NULL	NULL	NULL	NULL	NULL	NULL	1	z	0	3	429616	0	z	390	430006
좌우반구com(CVF, UVF, BVF)_4	8	1	<?xml version="1.0"?>\n<Clock xmlns:dt="urn:schemas-microsoft-com:datatypes"><Description dt:dt="string">E-Prime Primary Realtime Clock</Description><StartTime><Timestamp dt:dt="int">0</Timestamp><DateUtc dt:dt="string">2020-10-07T02:56:55Z</DateUtc></StartTime><FrequencyChanges><FrequencyChange><Frequency dt:dt="r8">2699960000</Frequency><Timestamp dt:dt="r8">3.88364334719655E+15</Timestamp><Cur…	좌우반구com(CVF, UVF, BVF)_4-008-1	60.021	1.0.0.164	1	1293527076	Professional	2.0.10.242	2.0.10.356	10-07-2020	2020-10-07 오전 2:56:55	11:56:55	2.0.10.252	281		2	z	내표	NULL	NULL	NULL	NULL	NULL	NULL	64	1	17	KSY2	List3	NULL	NULL	NULL	NULL	NULL	NULL	NULL	NULL	NULL	0	z	0	3	776862	0	{/}	411	777273
좌우반구com(CVF, UVF, BVF)_4	8	1	<?xml version="1.0"?>\n<Clock xmlns:dt="urn:schemas-microsoft-com:datatypes"><Description dt:dt="string">E-Prime Primary Realtime Clock</Description><StartTime><Timestamp dt:dt="int">0</Timestamp><DateUtc dt:dt="string">2020-10-07T02:56:55Z</DateUtc></StartTime><FrequencyChanges><FrequencyChange><Frequency dt:dt="r8">2699960000</Frequency><Timestamp dt:dt="r8">3.88364334719655E+15</Timestamp><Cur…	좌우반구com(CVF, UVF, BVF)_4-008-1	60.021	1.0.0.164	1	1293527076	Professional	2.0.10.242	2.0.10.356	10-07-2020	2020-10-07 오전 2:56:55	11:56:55	2.0.10.252	257		2	z	념속	NULL	NULL	NULL	38	1	125	NULL	NULL	NULL	KSY	List2	0		0	0	709519	183		0	0	1	z	0	3	709702	0	z	491	710193
좌우반구com(CVF, UVF, BVF)_4	8	1	<?xml version="1.0"?>\n<Clock xmlns:dt="urn:schemas-microsoft-com:datatypes"><Description dt:dt="string">E-Prime Primary Realtime Clock</Description><StartTime><Timestamp dt:dt="int">0</Timestamp><DateUtc dt:dt="string">2020-10-07T02:56:55Z</DateUtc></StartTime><FrequencyChanges><FrequencyChange><Frequency dt:dt="r8">2699960000</Frequency><Timestamp dt:dt="r8">3.88364334719655E+15</Timestamp><Cur…	좌우반구com(CVF, UVF, BVF)_4-008-1	60.021	1.0.0.164	1	1293527076	Professional	2.0.10.242	2.0.10.356	10-07-2020	2020-10-07 오전 2:56:55	11:56:55	2.0.10.252	151		2	z	념실	NULL	NULL	NULL	129	1	19	NULL	NULL	NULL	KSY	List2	0		0	-1	424318	183		0	0	1	z	0	3	424501	0	z	255	424756
좌우반구com(CVF, UVF, BVF)_4	8	1	<?xml version="1.0"?>\n<Clock xmlns:dt="urn:schemas-microsoft-com:datatypes"><Description dt:dt="string">E-Prime Primary Realtime Clock</Description><StartTime><Timestamp dt:dt="int">0</Timestamp><DateUtc dt:dt="string">2020-10-07T02:56:55Z</DateUtc></StartTime><FrequencyChanges><FrequencyChange><Frequency dt:dt="r8">2699960000</Frequency><Timestamp dt:dt="r8">3.88364334719655E+15</Timestamp><Cur…	좌우반구com(CVF, UVF, BVF)_4-008-1	60.021	1.0.0.164	1	1293527076	Professional	2.0.10.242	2.0.10.356	10-07-2020	2020-10-07 오전 2:56:55	11:56:55	2.0.10.252	7		2	z	념효	100	1	7	NULL	NULL	NULL	NULL	NULL	NULL	KSY4	List1	NULL	NULL	NULL	NULL	NULL	NULL	NULL	NULL	NULL	1	z	1	3	34436	0	z	539	34975
좌우반구com(CVF, UVF, BVF)_4	8	1	<?xml version="1.0"?>\n<Clock xmlns:dt="urn:schemas-microsoft-com:datatypes"><Description dt:dt="string">E-Prime Primary Realtime Clock</Description><StartTime><Timestamp dt:dt="int">0</Timestamp><DateUtc dt:dt="string">2020-10-07T02:56:55Z</DateUtc></StartTime><FrequencyChanges><FrequencyChange><Frequency dt:dt="r8">2699960000</Frequency><Timestamp dt:dt="r8">3.88364334719655E+15</Timestamp><Cur…	좌우반구com(CVF, UVF, BVF)_4-008-1	60.021	1.0.0.164	1	1293527076	Professional	2.0.10.242	2.0.10.356	10-07-2020	2020-10-07 오전 2:56:55	11:56:55	2.0.10.252	137		1	{/}	노조	NULL	NULL	NULL	51	1	5	NULL	NULL	NULL	KSY2	List2	NULL	NULL	NULL	NULL	NULL	NULL	NULL	NULL	NULL	0	{/}	1	3	387097	0	z	469	387566
좌우반구com(CVF, UVF, BVF)_4	8	1	<?xml version="1.0"?>\n<Clock xmlns:dt="urn:schemas-microsoft-com:datatypes"><Description dt:dt="string">E-Prime Primary Realtime Clock</Description><StartTime><Timestamp dt:dt="int">0</Timestamp><DateUtc dt:dt="string">2020-10-07T02:56:55Z</DateUtc></StartTime><FrequencyChanges><FrequencyChange><Frequency dt:dt="r8">2699960000</Frequency><Timestamp dt:dt="r8">3.88364334719655E+15</Timestamp><Cur…	좌우반구com(CVF, UVF, BVF)_4-008-1	60.021	1.0.0.164	1	1293527076	Professional	2.0.10.242	2.0.10.356	10-07-2020	2020-10-07 오전 2:56:55	11:56:55	2.0.10.252	393		1	{/}	논란	NULL	NULL	NULL	NULL	NULL	NULL	17	1	129	KSY2	List3	NULL	NULL	NULL	NULL	NULL	NULL	NULL	NULL	NULL	1	{/}	0	3	1078874	0	{/}	420	1079294
좌우반구com(CVF, UVF, BVF)_4	8	1	<?xml version="1.0"?>\n<Clock xmlns:dt="urn:schemas-microsoft-com:datatypes"><Description dt:dt="string">E-Prime Primary Realtime Clock</Description><StartTime><Timestamp dt:dt="int">0</Timestamp><DateUtc dt:dt="string">2020-10-07T02:56:55Z</DateUtc></StartTime><FrequencyChanges><FrequencyChange><Frequency dt:dt="r8">2699960000</Frequency><Timestamp dt:dt="r8">3.88364334719655E+15</Timestamp><Cur…	좌우반구com(CVF, UVF, BVF)_4-008-1	60.021	1.0.0.164	1	1293527076	Professional	2.0.10.242	2.0.10.356	10-07-2020	2020-10-07 오전 2:56:55	11:56:55	2.0.10.252	261		2	z	논무	NULL	NULL	NULL	128	1	129	NULL	NULL	NULL	KSY4	List2	NULL	NULL	NULL	NULL	NULL	NULL	NULL	NULL	NULL	1	z	0	3	720415	0	z	372	720787
좌우반구com(CVF, UVF, BVF)_4	8	1	<?xml version="1.0"?>\n<Clock xmlns:dt="urn:schemas-microsoft-com:datatypes"><Description dt:dt="string">E-Prime Primary Realtime Clock</Description><StartTime><Timestamp dt:dt="int">0</Timestamp><DateUtc dt:dt="string">2020-10-07T02:56:55Z</DateUtc></StartTime><FrequencyChanges><FrequencyChange><Frequency dt:dt="r8">2699960000</Frequency><Timestamp dt:dt="r8">3.88364334719655E+15</Timestamp><Cur…	좌우반구com(CVF, UVF, BVF)_4-008-1	60.021	1.0.0.164	1	1293527076	Professional	2.0.10.242	2.0.10.356	10-07-2020	2020-10-07 오전 2:56:55	11:56:55	2.0.10.252	308		1	{/}	느낌	NULL	NULL	NULL	NULL	NULL	NULL	30	1	44	KSY2	List3	NULL	NULL	NULL	NULL	NULL	NULL	NULL	NULL	NULL	1	{/}	0	3	847671	0	{/}	385	848056
좌우반구com(CVF, UVF, BVF)_4	8	1	<?xml version="1.0"?>\n<Clock xmlns:dt="urn:schemas-microsoft-com:datatypes"><Description dt:dt="string">E-Prime Primary Realtime Clock</Description><StartTime><Timestamp dt:dt="int">0</Timestamp><DateUtc dt:dt="string">2020-10-07T02:56:55Z</DateUtc></StartTime><FrequencyChanges><FrequencyChange><Frequency dt:dt="r8">2699960000</Frequency><Timestamp dt:dt="r8">3.88364334719655E+15</Timestamp><Cur…	좌우반구com(CVF, UVF, BVF)_4-008-1	60.021	1.0.0.164	1	1293527076	Professional	2.0.10.242	2.0.10.356	10-07-2020	2020-10-07 오전 2:56:55	11:56:55	2.0.10.252	45		2	z	느속	130	1	45	NULL	NULL	NULL	NULL	NULL	NULL	KSY	List1	0		0	-1	137884	183		0	0	1	z	0	3	138067	0	z	421	138488
좌우반구com(CVF, UVF, BVF)_4	8	1	<?xml version="1.0"?>\n<Clock xmlns:dt="urn:schemas-microsoft-com:datatypes"><Description dt:dt="string">E-Prime Primary Realtime Clock</Description><StartTime><Timestamp dt:dt="int">0</Timestamp><DateUtc dt:dt="string">2020-10-07T02:56:55Z</DateUtc></StartTime><FrequencyChanges><FrequencyChange><Frequency dt:dt="r8">2699960000</Frequency><Timestamp dt:dt="r8">3.88364334719655E+15</Timestamp><Cur…	좌우반구com(CVF, UVF, BVF)_4-008-1	60.021	1.0.0.164	1	1293527076	Professional	2.0.10.242	2.0.10.356	10-07-2020	2020-10-07 오전 2:56:55	11:56:55	2.0.10.252	212		2	z	느스	NULL	NULL	NULL	18	1	80	NULL	NULL	NULL	KSY3	List2	NULL	NULL	NULL	NULL	NULL	NULL	NULL	NULL	NULL	1	z	1	3	588577	0	z	369	588946
좌우반구com(CVF, UVF, BVF)_4	8	1	<?xml version="1.0"?>\n<Clock xmlns:dt="urn:schemas-microsoft-com:datatypes"><Description dt:dt="string">E-Prime Primary Realtime Clock</Description><StartTime><Timestamp dt:dt="int">0</Timestamp><DateUtc dt:dt="string">2020-10-07T02:56:55Z</DateUtc></StartTime><FrequencyChanges><FrequencyChange><Frequency dt:dt="r8">2699960000</Frequency><Timestamp dt:dt="r8">3.88364334719655E+15</Timestamp><Cur…	좌우반구com(CVF, UVF, BVF)_4-008-1	60.021	1.0.0.164	1	1293527076	Professional	2.0.10.242	2.0.10.356	10-07-2020	2020-10-07 오전 2:56:55	11:56:55	2.0.10.252	217		2	z	느체	NULL	NULL	NULL	116	1	85	NULL	NULL	NULL	KSY2	List2	NULL	NULL	NULL	NULL	NULL	NULL	NULL	NULL	NULL	1	z	0	4	602273	0	z	385	602658
좌우반구com(CVF, UVF, BVF)_4	8	1	<?xml version="1.0"?>\n<Clock xmlns:dt="urn:schemas-microsoft-com:datatypes"><Description dt:dt="string">E-Prime Primary Realtime Clock</Description><StartTime><Timestamp dt:dt="int">0</Timestamp><DateUtc dt:dt="string">2020-10-07T02:56:55Z</DateUtc></StartTime><FrequencyChanges><FrequencyChange><Frequency dt:dt="r8">2699960000</Frequency><Timestamp dt:dt="r8">3.88364334719655E+15</Timestamp><Cur…	좌우반구com(CVF, UVF, BVF)_4-008-1	60.021	1.0.0.164	1	1293527076	Professional	2.0.10.242	2.0.10.356	10-07-2020	2020-10-07 오전 2:56:55	11:56:55	2.0.10.252	293		2	z	님우	NULL	NULL	NULL	NULL	NULL	NULL	80	1	29	KSY2	List3	NULL	NULL	NULL	NULL	NULL	NULL	NULL	NULL	NULL	1	z	1	3	808434	0	z	439	808873
좌우반구com(CVF, UVF, BVF)_4	8	1	<?xml version="1.0"?>\n<Clock xmlns:dt="urn:schemas-microsoft-com:datatypes"><Description dt:dt="string">E-Prime Primary Realtime Clock</Description><StartTime><Timestamp dt:dt="int">0</Timestamp><DateUtc dt:dt="string">2020-10-07T02:56:55Z</DateUtc></StartTime><FrequencyChanges><FrequencyChange><Frequency dt:dt="r8">2699960000</Frequency><Timestamp dt:dt="r8">3.88364334719655E+15</Timestamp><Cur…	좌우반구com(CVF, UVF, BVF)_4-008-1	60.021	1.0.0.164	1	1293527076	Professional	2.0.10.242	2.0.10.356	10-07-2020	2020-10-07 오전 2:56:55	11:56:55	2.0.10.252	144		2	z	단률	NULL	NULL	NULL	26	1	12	NULL	NULL	NULL	KSY4	List2	NULL	NULL	NULL	NULL	NULL	NULL	NULL	NULL	NULL	1	z	0	3	405874	0	z	499	406373
좌우반구com(CVF, UVF, BVF)_4	8	1	<?xml version="1.0"?>\n<Clock xmlns:dt="urn:schemas-microsoft-com:datatypes"><Description dt:dt="string">E-Prime Primary Realtime Clock</Description><StartTime><Timestamp dt:dt="int">0</Timestamp><DateUtc dt:dt="string">2020-10-07T02:56:55Z</DateUtc></StartTime><FrequencyChanges><FrequencyChange><Frequency dt:dt="r8">2699960000</Frequency><Timestamp dt:dt="r8">3.88364334719655E+15</Timestamp><Cur…	좌우반구com(CVF, UVF, BVF)_4-008-1	60.021	1.0.0.164	1	1293527076	Professional	2.0.10.242	2.0.10.356	10-07-2020	2020-10-07 오전 2:56:55	11:56:55	2.0.10.252	278		1	{/}	단어	NULL	NULL	NULL	NULL	NULL	NULL	14	1	14	KSY2	List3	NULL	NULL	NULL	NULL	NULL	NULL	NULL	NULL	NULL	1	{/}	1	3	769081	0	{/}	247	769328
좌우반구com(CVF, UVF, BVF)_4	8	1	<?xml version="1.0"?>\n<Clock xmlns:dt="urn:schemas-microsoft-com:datatypes"><Description dt:dt="string">E-Prime Primary Realtime Clock</Description><StartTime><Timestamp dt:dt="int">0</Timestamp><DateUtc dt:dt="string">2020-10-07T02:56:55Z</DateUtc></StartTime><FrequencyChanges><FrequencyChange><Frequency dt:dt="r8">2699960000</Frequency><Timestamp dt:dt="r8">3.88364334719655E+15</Timestamp><Cur…	좌우반구com(CVF, UVF, BVF)_4-008-1	60.021	1.0.0.164	1	1293527076	Professional	2.0.10.242	2.0.10.356	10-07-2020	2020-10-07 오전 2:56:55	11:56:55	2.0.10.252	327		1	{/}	단위	NULL	NULL	NULL	NULL	NULL	NULL	136	1	63	KSY2	List3	NULL	NULL	NULL	NULL	NULL	NULL	NULL	NULL	NULL	1	{/}	0	3	899353	0	{/}	393	899746
좌우반구com(CVF, UVF, BVF)_4	8	1	<?xml version="1.0"?>\n<Clock xmlns:dt="urn:schemas-microsoft-com:datatypes"><Description dt:dt="string">E-Prime Primary Realtime Clock</Description><StartTime><Timestamp dt:dt="int">0</Timestamp><DateUtc dt:dt="string">2020-10-07T02:56:55Z</DateUtc></StartTime><FrequencyChanges><FrequencyChange><Frequency dt:dt="r8">2699960000</Frequency><Timestamp dt:dt="r8">3.88364334719655E+15</Timestamp><Cur…	좌우반구com(CVF, UVF, BVF)_4-008-1	60.021	1.0.0.164	1	1293527076	Professional	2.0.10.242	2.0.10.356	10-07-2020	2020-10-07 오전 2:56:55	11:56:55	2.0.10.252	9		1	{/}	담화	15	1	9	NULL	NULL	NULL	NULL	NULL	NULL	KSY2	List1	NULL	NULL	NULL	NULL	NULL	NULL	NULL	NULL	NULL	0	{/}	0	3	39751	0	z	392	40143
좌우반구com(CVF, UVF, BVF)_4	8	1	<?xml version="1.0"?>\n<Clock xmlns:dt="urn:schemas-microsoft-com:datatypes"><Description dt:dt="string">E-Prime Primary Realtime Clock</Description><StartTime><Timestamp dt:dt="int">0</Timestamp><DateUtc dt:dt="string">2020-10-07T02:56:55Z</DateUtc></StartTime><FrequencyChanges><FrequencyChange><Frequency dt:dt="r8">2699960000</Frequency><Timestamp dt:dt="r8">3.88364334719655E+15</Timestamp><Cur…	좌우반구com(CVF, UVF, BVF)_4-008-1	60.021	1.0.0.164	1	1293527076	Professional	2.0.10.242	2.0.10.356	10-07-2020	2020-10-07 오전 2:56:55	11:56:55	2.0.10.252	127		1	{/}	대문	1	1	127	NULL	NULL	NULL	NULL	NULL	NULL	KSY2	List1	NULL	NULL	NULL	NULL	NULL	NULL	NULL	NULL	NULL	1	{/}	0	3	358041	0	{/}	484	358525
좌우반구com(CVF, UVF, BVF)_4	8	1	<?xml version="1.0"?>\n<Clock xmlns:dt="urn:schemas-microsoft-com:datatypes"><Description dt:dt="string">E-Prime Primary Realtime Clock</Description><StartTime><Timestamp dt:dt="int">0</Timestamp><DateUtc dt:dt="string">2020-10-07T02:56:55Z</DateUtc></StartTime><FrequencyChanges><FrequencyChange><Frequency dt:dt="r8">2699960000</Frequency><Timestamp dt:dt="r8">3.88364334719655E+15</Timestamp><Cur…	좌우반구com(CVF, UVF, BVF)_4-008-1	60.021	1.0.0.164	1	1293527076	Professional	2.0.10.242	2.0.10.356	10-07-2020	2020-10-07 오전 2:56:55	11:56:55	2.0.10.252	158		1	{/}	대중	NULL	NULL	NULL	60	1	26	NULL	NULL	NULL	KSY2	List2	NULL	NULL	NULL	NULL	NULL	NULL	NULL	NULL	NULL	0	{/}	0	4	442995	0	z	603	443598
좌우반구com(CVF, UVF, BVF)_4	8	1	<?xml version="1.0"?>\n<Clock xmlns:dt="urn:schemas-microsoft-com:datatypes"><Description dt:dt="string">E-Prime Primary Realtime Clock</Description><StartTime><Timestamp dt:dt="int">0</Timestamp><DateUtc dt:dt="string">2020-10-07T02:56:55Z</DateUtc></StartTime><FrequencyChanges><FrequencyChange><Frequency dt:dt="r8">2699960000</Frequency><Timestamp dt:dt="r8">3.88364334719655E+15</Timestamp><Cur…	좌우반구com(CVF, UVF, BVF)_4-008-1	60.021	1.0.0.164	1	1293527076	Professional	2.0.10.242	2.0.10.356	10-07-2020	2020-10-07 오전 2:56:55	11:56:55	2.0.10.252	360		1	{/}	도박	NULL	NULL	NULL	NULL	NULL	NULL	69	1	96	KSY2	List3	NULL	NULL	NULL	NULL	NULL	NULL	NULL	NULL	NULL	1	{/}	0	3	988122	0	{/}	421	988543
좌우반구com(CVF, UVF, BVF)_4	8	1	<?xml version="1.0"?>\n<Clock xmlns:dt="urn:schemas-microsoft-com:datatypes"><Description dt:dt="string">E-Prime Primary Realtime Clock</Description><StartTime><Timestamp dt:dt="int">0</Timestamp><DateUtc dt:dt="string">2020-10-07T02:56:55Z</DateUtc></StartTime><FrequencyChanges><FrequencyChange><Frequency dt:dt="r8">2699960000</Frequency><Timestamp dt:dt="r8">3.88364334719655E+15</Timestamp><Cur…	좌우반구com(CVF, UVF, BVF)_4-008-1	60.021	1.0.0.164	1	1293527076	Professional	2.0.10.242	2.0.10.356	10-07-2020	2020-10-07 오전 2:56:55	11:56:55	2.0.10.252	371		2	z	도휘	NULL	NULL	NULL	NULL	NULL	NULL	56	1	107	KSY	List3	0		1	-1	1018761	184		0	0	1	z	0	4	1018945	0	z	422	1019367
좌우반구com(CVF, UVF, BVF)_4	8	1	<?xml version="1.0"?>\n<Clock xmlns:dt="urn:schemas-microsoft-com:datatypes"><Description dt:dt="string">E-Prime Primary Realtime Clock</Description><StartTime><Timestamp dt:dt="int">0</Timestamp><DateUtc dt:dt="string">2020-10-07T02:56:55Z</DateUtc></StartTime><FrequencyChanges><FrequencyChange><Frequency dt:dt="r8">2699960000</Frequency><Timestamp dt:dt="r8">3.88364334719655E+15</Timestamp><Cur…	좌우반구com(CVF, UVF, BVF)_4-008-1	60.021	1.0.0.164	1	1293527076	Professional	2.0.10.242	2.0.10.356	10-07-2020	2020-10-07 오전 2:56:55	11:56:55	2.0.10.252	225		1	{/}	동의	NULL	NULL	NULL	118	1	93	NULL	NULL	NULL	KSY2	List2	NULL	NULL	NULL	NULL	NULL	NULL	NULL	NULL	NULL	1	{/}	0	4	623499	0	{/}	311	623810
좌우반구com(CVF, UVF, BVF)_4	8	1	<?xml version="1.0"?>\n<Clock xmlns:dt="urn:schemas-microsoft-com:datatypes"><Description dt:dt="string">E-Prime Primary Realtime Clock</Description><StartTime><Timestamp dt:dt="int">0</Timestamp><DateUtc dt:dt="string">2020-10-07T02:56:55Z</DateUtc></StartTime><FrequencyChanges><FrequencyChange><Frequency dt:dt="r8">2699960000</Frequency><Timestamp dt:dt="r8">3.88364334719655E+15</Timestamp><Cur…	좌우반구com(CVF, UVF, BVF)_4-008-1	60.021	1.0.0.164	1	1293527076	Professional	2.0.10.242	2.0.10.356	10-07-2020	2020-10-07 오전 2:56:55	11:56:55	2.0.10.252	134		2	z	득관	NULL	NULL	NULL	63	1	2	NULL	NULL	NULL	KSY3	List2	NULL	NULL	NULL	NULL	NULL	NULL	NULL	NULL	NULL	1	z	0	3	378817	0	z	460	379277
좌우반구com(CVF, UVF, BVF)_4	8	1	<?xml version="1.0"?>\n<Clock xmlns:dt="urn:schemas-microsoft-com:datatypes"><Description dt:dt="string">E-Prime Primary Realtime Clock</Description><StartTime><Timestamp dt:dt="int">0</Timestamp><DateUtc dt:dt="string">2020-10-07T02:56:55Z</DateUtc></StartTime><FrequencyChanges><FrequencyChange><Frequency dt:dt="r8">2699960000</Frequency><Timestamp dt:dt="r8">3.88364334719655E+15</Timestamp><Cur…	좌우반구com(CVF, UVF, BVF)_4-008-1	60.021	1.0.0.164	1	1293527076	Professional	2.0.10.242	2.0.10.356	10-07-2020	2020-10-07 오전 2:56:55	11:56:55	2.0.10.252	167		2	z	득동	NULL	NULL	NULL	103	1	35	NULL	NULL	NULL	KSY4	List2	NULL	NULL	NULL	NULL	NULL	NULL	NULL	NULL	NULL	1	z	1	3	467519	0	z	500	468019
좌우반구com(CVF, UVF, BVF)_4	8	1	<?xml version="1.0"?>\n<Clock xmlns:dt="urn:schemas-microsoft-com:datatypes"><Description dt:dt="string">E-Prime Primary Realtime Clock</Description><StartTime><Timestamp dt:dt="int">0</Timestamp><DateUtc dt:dt="string">2020-10-07T02:56:55Z</DateUtc></StartTime><FrequencyChanges><FrequencyChange><Frequency dt:dt="r8">2699960000</Frequency><Timestamp dt:dt="r8">3.88364334719655E+15</Timestamp><Cur…	좌우반구com(CVF, UVF, BVF)_4-008-1	60.021	1.0.0.164	1	1293527076	Professional	2.0.10.242	2.0.10.356	10-07-2020	2020-10-07 오전 2:56:55	11:56:55	2.0.10.252	215		2	z	득생	NULL	NULL	NULL	113	1	83	NULL	NULL	NULL	KSY4	List2	NULL	NULL	NULL	NULL	NULL	NULL	NULL	NULL	NULL	1	z	0	3	596791	0	z	603	597394
좌우반구com(CVF, UVF, BVF)_4	8	1	<?xml version="1.0"?>\n<Clock xmlns:dt="urn:schemas-microsoft-com:datatypes"><Description dt:dt="string">E-Prime Primary Realtime Clock</Description><StartTime><Timestamp dt:dt="int">0</Timestamp><DateUtc dt:dt="string">2020-10-07T02:56:55Z</DateUtc></StartTime><FrequencyChanges><FrequencyChange><Frequency dt:dt="r8">2699960000</Frequency><Timestamp dt:dt="r8">3.88364334719655E+15</Timestamp><Cur…	좌우반구com(CVF, UVF, BVF)_4-008-1	60.021	1.0.0.164	1	1293527076	Professional	2.0.10.242	2.0.10.356	10-07-2020	2020-10-07 오전 2:56:55	11:56:55	2.0.10.252	14		2	z	득외	103	1	14	NULL	NULL	NULL	NULL	NULL	NULL	KSY4	List1	NULL	NULL	NULL	NULL	NULL	NULL	NULL	NULL	NULL	1	z	0	4	53297	0	z	590	53887
좌우반구com(CVF, UVF, BVF)_4	8	1	<?xml version="1.0"?>\n<Clock xmlns:dt="urn:schemas-microsoft-com:datatypes"><Description dt:dt="string">E-Prime Primary Realtime Clock</Description><StartTime><Timestamp dt:dt="int">0</Timestamp><DateUtc dt:dt="string">2020-10-07T02:56:55Z</DateUtc></StartTime><FrequencyChanges><FrequencyChange><Frequency dt:dt="r8">2699960000</Frequency><Timestamp dt:dt="r8">3.88364334719655E+15</Timestamp><Cur…	좌우반구com(CVF, UVF, BVF)_4-008-1	60.021	1.0.0.164	1	1293527076	Professional	2.0.10.242	2.0.10.356	10-07-2020	2020-10-07 오전 2:56:55	11:56:55	2.0.10.252	126		2	z	란공	104	1	126	NULL	NULL	NULL	NULL	NULL	NULL	KSY3	List1	NULL	NULL	NULL	NULL	NULL	NULL	NULL	NULL	NULL	1	z	0	3	355425	0	z	411	355836
좌우반구com(CVF, UVF, BVF)_4	8	1	<?xml version="1.0"?>\n<Clock xmlns:dt="urn:schemas-microsoft-com:datatypes"><Description dt:dt="string">E-Prime Primary Realtime Clock</Description><StartTime><Timestamp dt:dt="int">0</Timestamp><DateUtc dt:dt="string">2020-10-07T02:56:55Z</DateUtc></StartTime><FrequencyChanges><FrequencyChange><Frequency dt:dt="r8">2699960000</Frequency><Timestamp dt:dt="r8">3.88364334719655E+15</Timestamp><Cur…	좌우반구com(CVF, UVF, BVF)_4-008-1	60.021	1.0.0.164	1	1293527076	Professional	2.0.10.242	2.0.10.356	10-07-2020	2020-10-07 오전 2:56:55	11:56:55	2.0.10.252	19		2	z	량필	101	1	19	NULL	NULL	NULL	NULL	NULL	NULL	KSY	List1	0		1	-1	67158	184		0	0	1	z	0	4	67342	0	z	305	67647
좌우반구com(CVF, UVF, BVF)_4	8	1	<?xml version="1.0"?>\n<Clock xmlns:dt="urn:schemas-microsoft-com:datatypes"><Description dt:dt="string">E-Prime Primary Realtime Clock</Description><StartTime><Timestamp dt:dt="int">0</Timestamp><DateUtc dt:dt="string">2020-10-07T02:56:55Z</DateUtc></StartTime><FrequencyChanges><FrequencyChange><Frequency dt:dt="r8">2699960000</Frequency><Timestamp dt:dt="r8">3.88364334719655E+15</Timestamp><Cur…	좌우반구com(CVF, UVF, BVF)_4-008-1	60.021	1.0.0.164	1	1293527076	Professional	2.0.10.242	2.0.10.356	10-07-2020	2020-10-07 오전 2:56:55	11:56:55	2.0.10.252	267		2	z	려제	NULL	NULL	NULL	NULL	NULL	NULL	106	1	3	KSY4	List3	NULL	NULL	NULL	NULL	NULL	NULL	NULL	NULL	NULL	0	z	0	3	739175	0	{/}	1114	740289
좌우반구com(CVF, UVF, BVF)_4	8	1	<?xml version="1.0"?>\n<Clock xmlns:dt="urn:schemas-microsoft-com:datatypes"><Description dt:dt="string">E-Prime Primary Realtime Clock</Description><StartTime><Timestamp dt:dt="int">0</Timestamp><DateUtc dt:dt="string">2020-10-07T02:56:55Z</DateUtc></StartTime><FrequencyChanges><FrequencyChange><Frequency dt:dt="r8">2699960000</Frequency><Timestamp dt:dt="r8">3.88364334719655E+15</Timestamp><Cur…	좌우반구com(CVF, UVF, BVF)_4-008-1	60.021	1.0.0.164	1	1293527076	Professional	2.0.10.242	2.0.10.356	10-07-2020	2020-10-07 오전 2:56:55	11:56:55	2.0.10.252	399		2	z	려최	NULL	NULL	NULL	NULL	NULL	NULL	7	1	135	KSY2	List3	NULL	NULL	NULL	NULL	NULL	NULL	NULL	NULL	NULL	1	z	1	3	1094718	0	z	367	1095085
좌우반구com(CVF, UVF, BVF)_4	8	1	<?xml version="1.0"?>\n<Clock xmlns:dt="urn:schemas-microsoft-com:datatypes"><Description dt:dt="string">E-Prime Primary Realtime Clock</Description><StartTime><Timestamp dt:dt="int">0</Timestamp><DateUtc dt:dt="string">2020-10-07T02:56:55Z</DateUtc></StartTime><FrequencyChanges><FrequencyChange><Frequency dt:dt="r8">2699960000</Frequency><Timestamp dt:dt="r8">3.88364334719655E+15</Timestamp><Cur…	좌우반구com(CVF, UVF, BVF)_4-008-1	60.021	1.0.0.164	1	1293527076	Professional	2.0.10.242	2.0.10.356	10-07-2020	2020-10-07 오전 2:56:55	11:56:55	2.0.10.252	300		2	z	려희	NULL	NULL	NULL	NULL	NULL	NULL	47	1	36	KSY2	List3	NULL	NULL	NULL	NULL	NULL	NULL	NULL	NULL	NULL	1	z	0	3	826728	0	z	392	827120
좌우반구com(CVF, UVF, BVF)_4	8	1	<?xml version="1.0"?>\n<Clock xmlns:dt="urn:schemas-microsoft-com:datatypes"><Description dt:dt="string">E-Prime Primary Realtime Clock</Description><StartTime><Timestamp dt:dt="int">0</Timestamp><DateUtc dt:dt="string">2020-10-07T02:56:55Z</DateUtc></StartTime><FrequencyChanges><FrequencyChange><Frequency dt:dt="r8">2699960000</Frequency><Timestamp dt:dt="r8">3.88364334719655E+15</Timestamp><Cur…	좌우반구com(CVF, UVF, BVF)_4-008-1	60.021	1.0.0.164	1	1293527076	Professional	2.0.10.242	2.0.10.356	10-07-2020	2020-10-07 오전 2:56:55	11:56:55	2.0.10.252	206		2	z	력름	NULL	NULL	NULL	66	1	74	NULL	NULL	NULL	KSY	List2	0		0	-1	572233	183		0	0	1	z	1	3	572416	0	z	404	572820
좌우반구com(CVF, UVF, BVF)_4	8	1	<?xml version="1.0"?>\n<Clock xmlns:dt="urn:schemas-microsoft-com:datatypes"><Description dt:dt="string">E-Prime Primary Realtime Clock</Description><StartTime><Timestamp dt:dt="int">0</Timestamp><DateUtc dt:dt="string">2020-10-07T02:56:55Z</DateUtc></StartTime><FrequencyChanges><FrequencyChange><Frequency dt:dt="r8">2699960000</Frequency><Timestamp dt:dt="r8">3.88364334719655E+15</Timestamp><Cur…	좌우반구com(CVF, UVF, BVF)_4-008-1	60.021	1.0.0.164	1	1293527076	Professional	2.0.10.242	2.0.10.356	10-07-2020	2020-10-07 오전 2:56:55	11:56:55	2.0.10.252	273		2	z	례부	NULL	NULL	NULL	NULL	NULL	NULL	70	1	9	KSY2	List3	NULL	NULL	NULL	NULL	NULL	NULL	NULL	NULL	NULL	1	z	1	3	755819	0	z	375	756194
좌우반구com(CVF, UVF, BVF)_4	8	1	<?xml version="1.0"?>\n<Clock xmlns:dt="urn:schemas-microsoft-com:datatypes"><Description dt:dt="string">E-Prime Primary Realtime Clock</Description><StartTime><Timestamp dt:dt="int">0</Timestamp><DateUtc dt:dt="string">2020-10-07T02:56:55Z</DateUtc></StartTime><FrequencyChanges><FrequencyChange><Frequency dt:dt="r8">2699960000</Frequency><Timestamp dt:dt="r8">3.88364334719655E+15</Timestamp><Cur…	좌우반구com(CVF, UVF, BVF)_4-008-1	60.021	1.0.0.164	1	1293527076	Professional	2.0.10.242	2.0.10.356	10-07-2020	2020-10-07 오전 2:56:55	11:56:55	2.0.10.252	266		2	z	록어	NULL	NULL	NULL	NULL	NULL	NULL	54	1	2	KSY3	List3	NULL	NULL	NULL	NULL	NULL	NULL	NULL	NULL	NULL	0	z	0	3	736143	0	{/}	828	736971
좌우반구com(CVF, UVF, BVF)_4	8	1	<?xml version="1.0"?>\n<Clock xmlns:dt="urn:schemas-microsoft-com:datatypes"><Description dt:dt="string">E-Prime Primary Realtime Clock</Description><StartTime><Timestamp dt:dt="int">0</Timestamp><DateUtc dt:dt="string">2020-10-07T02:56:55Z</DateUtc></StartTime><FrequencyChanges><FrequencyChange><Frequency dt:dt="r8">2699960000</Frequency><Timestamp dt:dt="r8">3.88364334719655E+15</Timestamp><Cur…	좌우반구com(CVF, UVF, BVF)_4-008-1	60.021	1.0.0.164	1	1293527076	Professional	2.0.10.242	2.0.10.356	10-07-2020	2020-10-07 오전 2:56:55	11:56:55	2.0.10.252	258		2	z	류궤	NULL	NULL	NULL	55	1	126	NULL	NULL	NULL	KSY3	List2	NULL	NULL	NULL	NULL	NULL	NULL	NULL	NULL	NULL	1	z	0	3	712401	0	z	506	712907
좌우반구com(CVF, UVF, BVF)_4	8	1	<?xml version="1.0"?>\n<Clock xmlns:dt="urn:schemas-microsoft-com:datatypes"><Description dt:dt="string">E-Prime Primary Realtime Clock</Description><StartTime><Timestamp dt:dt="int">0</Timestamp><DateUtc dt:dt="string">2020-10-07T02:56:55Z</DateUtc></StartTime><FrequencyChanges><FrequencyChange><Frequency dt:dt="r8">2699960000</Frequency><Timestamp dt:dt="r8">3.88364334719655E+15</Timestamp><Cur…	좌우반구com(CVF, UVF, BVF)_4-008-1	60.021	1.0.0.164	1	1293527076	Professional	2.0.10.242	2.0.10.356	10-07-2020	2020-10-07 오전 2:56:55	11:56:55	2.0.10.252	13		2	z	류란	47	1	13	NULL	NULL	NULL	NULL	NULL	NULL	KSY	List1	0		0	-1	50581	183		0	0	1	z	0	3	50764	0	z	334	51098
좌우반구com(CVF, UVF, BVF)_4	8	1	<?xml version="1.0"?>\n<Clock xmlns:dt="urn:schemas-microsoft-com:datatypes"><Description dt:dt="string">E-Prime Primary Realtime Clock</Description><StartTime><Timestamp dt:dt="int">0</Timestamp><DateUtc dt:dt="string">2020-10-07T02:56:55Z</DateUtc></StartTime><FrequencyChanges><FrequencyChange><Frequency dt:dt="r8">2699960000</Frequency><Timestamp dt:dt="r8">3.88364334719655E+15</Timestamp><Cur…	좌우반구com(CVF, UVF, BVF)_4-008-1	60.021	1.0.0.164	1	1293527076	Professional	2.0.10.242	2.0.10.356	10-07-2020	2020-10-07 오전 2:56:55	11:56:55	2.0.10.252	108		2	z	류포	18	1	108	NULL	NULL	NULL	NULL	NULL	NULL	KSY2	List1	NULL	NULL	NULL	NULL	NULL	NULL	NULL	NULL	NULL	1	z	0	3	307275	0	z	601	307876
좌우반구com(CVF, UVF, BVF)_4	8	1	<?xml version="1.0"?>\n<Clock xmlns:dt="urn:schemas-microsoft-com:datatypes"><Description dt:dt="string">E-Prime Primary Realtime Clock</Description><StartTime><Timestamp dt:dt="int">0</Timestamp><DateUtc dt:dt="string">2020-10-07T02:56:55Z</DateUtc></StartTime><FrequencyChanges><FrequencyChange><Frequency dt:dt="r8">2699960000</Frequency><Timestamp dt:dt="r8">3.88364334719655E+15</Timestamp><Cur…	좌우반구com(CVF, UVF, BVF)_4-008-1	60.021	1.0.0.164	1	1293527076	Professional	2.0.10.242	2.0.10.356	10-07-2020	2020-10-07 오전 2:56:55	11:56:55	2.0.10.252	38		2	z	률법	39	1	38	NULL	NULL	NULL	NULL	NULL	NULL	KSY2	List1	NULL	NULL	NULL	NULL	NULL	NULL	NULL	NULL	NULL	1	z	1	3	118557	0	z	668	119225
좌우반구com(CVF, UVF, BVF)_4	8	1	<?xml version="1.0"?>\n<Clock xmlns:dt="urn:schemas-microsoft-com:datatypes"><Description dt:dt="string">E-Prime Primary Realtime Clock</Description><StartTime><Timestamp dt:dt="int">0</Timestamp><DateUtc dt:dt="string">2020-10-07T02:56:55Z</DateUtc></StartTime><FrequencyChanges><FrequencyChange><Frequency dt:dt="r8">2699960000</Frequency><Timestamp dt:dt="r8">3.88364334719655E+15</Timestamp><Cur…	좌우반구com(CVF, UVF, BVF)_4-008-1	60.021	1.0.0.164	1	1293527076	Professional	2.0.10.242	2.0.10.356	10-07-2020	2020-10-07 오전 2:56:55	11:56:55	2.0.10.252	311		2	z	률법	NULL	NULL	NULL	NULL	NULL	NULL	22	1	47	KSY	List3	0		0	0	855785	183		0	0	1	z	0	3	855968	0	z	320	856288
좌우반구com(CVF, UVF, BVF)_4	8	1	<?xml version="1.0"?>\n<Clock xmlns:dt="urn:schemas-microsoft-com:datatypes"><Description dt:dt="string">E-Prime Primary Realtime Clock</Description><StartTime><Timestamp dt:dt="int">0</Timestamp><DateUtc dt:dt="string">2020-10-07T02:56:55Z</DateUtc></StartTime><FrequencyChanges><FrequencyChange><Frequency dt:dt="r8">2699960000</Frequency><Timestamp dt:dt="r8">3.88364334719655E+15</Timestamp><Cur…	좌우반구com(CVF, UVF, BVF)_4-008-1	60.021	1.0.0.164	1	1293527076	Professional	2.0.10.242	2.0.10.356	10-07-2020	2020-10-07 오전 2:56:55	11:56:55	2.0.10.252	194		2	z	률시	NULL	NULL	NULL	119	1	62	NULL	NULL	NULL	KSY2	List2	NULL	NULL	NULL	NULL	NULL	NULL	NULL	NULL	NULL	1	z	0	4	539828	0	z	488	540316
좌우반구com(CVF, UVF, BVF)_4	8	1	<?xml version="1.0"?>\n<Clock xmlns:dt="urn:schemas-microsoft-com:datatypes"><Description dt:dt="string">E-Prime Primary Realtime Clock</Description><StartTime><Timestamp dt:dt="int">0</Timestamp><DateUtc dt:dt="string">2020-10-07T02:56:55Z</DateUtc></StartTime><FrequencyChanges><FrequencyChange><Frequency dt:dt="r8">2699960000</Frequency><Timestamp dt:dt="r8">3.88364334719655E+15</Timestamp><Cur…	좌우반구com(CVF, UVF, BVF)_4-008-1	60.021	1.0.0.164	1	1293527076	Professional	2.0.10.242	2.0.10.356	10-07-2020	2020-10-07 오전 2:56:55	11:56:55	2.0.10.252	118		2	z	률훈	129	1	118	NULL	NULL	NULL	NULL	NULL	NULL	KSY4	List1	NULL	NULL	NULL	NULL	NULL	NULL	NULL	NULL	NULL	1	z	1	3	333399	0	z	581	333980
좌우반구com(CVF, UVF, BVF)_4	8	1	<?xml version="1.0"?>\n<Clock xmlns:dt="urn:schemas-microsoft-com:datatypes"><Description dt:dt="string">E-Prime Primary Realtime Clock</Description><StartTime><Timestamp dt:dt="int">0</Timestamp><DateUtc dt:dt="string">2020-10-07T02:56:55Z</DateUtc></StartTime><FrequencyChanges><FrequencyChange><Frequency dt:dt="r8">2699960000</Frequency><Timestamp dt:dt="r8">3.88364334719655E+15</Timestamp><Cur…	좌우반구com(CVF, UVF, BVF)_4-008-1	60.021	1.0.0.164	1	1293527076	Professional	2.0.10.242	2.0.10.356	10-07-2020	2020-10-07 오전 2:56:55	11:56:55	2.0.10.252	148		2	z	름결	NULL	NULL	NULL	100	1	16	NULL	NULL	NULL	KSY3	List2	NULL	NULL	NULL	NULL	NULL	NULL	NULL	NULL	NULL	1	z	0	3	416604	0	z	499	417103
좌우반구com(CVF, UVF, BVF)_4	8	1	<?xml version="1.0"?>\n<Clock xmlns:dt="urn:schemas-microsoft-com:datatypes"><Description dt:dt="string">E-Prime Primary Realtime Clock</Description><StartTime><Timestamp dt:dt="int">0</Timestamp><DateUtc dt:dt="string">2020-10-07T02:56:55Z</DateUtc></StartTime><FrequencyChanges><FrequencyChange><Frequency dt:dt="r8">2699960000</Frequency><Timestamp dt:dt="r8">3.88364334719655E+15</Timestamp><Cur…	좌우반구com(CVF, UVF, BVF)_4-008-1	60.021	1.0.0.164	1	1293527076	Professional	2.0.10.242	2.0.10.356	10-07-2020	2020-10-07 오전 2:56:55	11:56:55	2.0.10.252	349		2	z	름무	NULL	NULL	NULL	NULL	NULL	NULL	68	1	85	KSY3	List3	NULL	NULL	NULL	NULL	NULL	NULL	NULL	NULL	NULL	1	z	0	3	959132	0	z	443	959575
좌우반구com(CVF, UVF, BVF)_4	8	1	<?xml version="1.0"?>\n<Clock xmlns:dt="urn:schemas-microsoft-com:datatypes"><Description dt:dt="string">E-Prime Primary Realtime Clock</Description><StartTime><Timestamp dt:dt="int">0</Timestamp><DateUtc dt:dt="string">2020-10-07T02:56:55Z</DateUtc></StartTime><FrequencyChanges><FrequencyChange><Frequency dt:dt="r8">2699960000</Frequency><Timestamp dt:dt="r8">3.88364334719655E+15</Timestamp><Cur…	좌우반구com(CVF, UVF, BVF)_4-008-1	60.021	1.0.0.164	1	1293527076	Professional	2.0.10.242	2.0.10.356	10-07-2020	2020-10-07 오전 2:56:55	11:56:55	2.0.10.252	241		2	z	리열	NULL	NULL	NULL	39	1	109	NULL	NULL	NULL	KSY	List2	0		0	-1	666667	183		0	0	1	z	0	3	666850	0	z	513	667363
좌우반구com(CVF, UVF, BVF)_4	8	1	<?xml version="1.0"?>\n<Clock xmlns:dt="urn:schemas-microsoft-com:datatypes"><Description dt:dt="string">E-Prime Primary Realtime Clock</Description><StartTime><Timestamp dt:dt="int">0</Timestamp><DateUtc dt:dt="string">2020-10-07T02:56:55Z</DateUtc></StartTime><FrequencyChanges><FrequencyChange><Frequency dt:dt="r8">2699960000</Frequency><Timestamp dt:dt="r8">3.88364334719655E+15</Timestamp><Cur…	좌우반구com(CVF, UVF, BVF)_4-008-1	60.021	1.0.0.164	1	1293527076	Professional	2.0.10.242	2.0.10.356	10-07-2020	2020-10-07 오전 2:56:55	11:56:55	2.0.10.252	236		2	z	림밀	NULL	NULL	NULL	7	1	104	NULL	NULL	NULL	KSY2	List2	NULL	NULL	NULL	NULL	NULL	NULL	NULL	NULL	NULL	1	z	0	3	653105	0	z	448	653553
좌우반구com(CVF, UVF, BVF)_4	8	1	<?xml version="1.0"?>\n<Clock xmlns:dt="urn:schemas-microsoft-com:datatypes"><Description dt:dt="string">E-Prime Primary Realtime Clock</Description><StartTime><Timestamp dt:dt="int">0</Timestamp><DateUtc dt:dt="string">2020-10-07T02:56:55Z</DateUtc></StartTime><FrequencyChanges><FrequencyChange><Frequency dt:dt="r8">2699960000</Frequency><Timestamp dt:dt="r8">3.88364334719655E+15</Timestamp><Cur…	좌우반구com(CVF, UVF, BVF)_4-008-1	60.021	1.0.0.164	1	1293527076	Professional	2.0.10.242	2.0.10.356	10-07-2020	2020-10-07 오전 2:56:55	11:56:55	2.0.10.252	340		2	z	마요	NULL	NULL	NULL	NULL	NULL	NULL	34	1	76	KSY2	List3	NULL	NULL	NULL	NULL	NULL	NULL	NULL	NULL	NULL	1	z	0	3	933891	0	z	494	934385
좌우반구com(CVF, UVF, BVF)_4	8	1	<?xml version="1.0"?>\n<Clock xmlns:dt="urn:schemas-microsoft-com:datatypes"><Description dt:dt="string">E-Prime Primary Realtime Clock</Description><StartTime><Timestamp dt:dt="int">0</Timestamp><DateUtc dt:dt="string">2020-10-07T02:56:55Z</DateUtc></StartTime><FrequencyChanges><FrequencyChange><Frequency dt:dt="r8">2699960000</Frequency><Timestamp dt:dt="r8">3.88364334719655E+15</Timestamp><Cur…	좌우반구com(CVF, UVF, BVF)_4-008-1	60.021	1.0.0.164	1	1293527076	Professional	2.0.10.242	2.0.10.356	10-07-2020	2020-10-07 오전 2:56:55	11:56:55	2.0.10.252	183		2	z	망습	NULL	NULL	NULL	44	1	51	NULL	NULL	NULL	KSY4	List2	NULL	NULL	NULL	NULL	NULL	NULL	NULL	NULL	NULL	1	z	0	3	510188	0	z	407	510595
좌우반구com(CVF, UVF, BVF)_4	8	1	<?xml version="1.0"?>\n<Clock xmlns:dt="urn:schemas-microsoft-com:datatypes"><Description dt:dt="string">E-Prime Primary Realtime Clock</Description><StartTime><Timestamp dt:dt="int">0</Timestamp><DateUtc dt:dt="string">2020-10-07T02:56:55Z</DateUtc></StartTime><FrequencyChanges><FrequencyChange><Frequency dt:dt="r8">2699960000</Frequency><Timestamp dt:dt="r8">3.88364334719655E+15</Timestamp><Cur…	좌우반구com(CVF, UVF, BVF)_4-008-1	60.021	1.0.0.164	1	1293527076	Professional	2.0.10.242	2.0.10.356	10-07-2020	2020-10-07 오전 2:56:55	11:56:55	2.0.10.252	53		1	{/}	망신	17	1	53	NULL	NULL	NULL	NULL	NULL	NULL	KSY2	List1	NULL	NULL	NULL	NULL	NULL	NULL	NULL	NULL	NULL	0	{/}	0	3	159726	0	z	584	160310
좌우반구com(CVF, UVF, BVF)_4	8	1	<?xml version="1.0"?>\n<Clock xmlns:dt="urn:schemas-microsoft-com:datatypes"><Description dt:dt="string">E-Prime Primary Realtime Clock</Description><StartTime><Timestamp dt:dt="int">0</Timestamp><DateUtc dt:dt="string">2020-10-07T02:56:55Z</DateUtc></StartTime><FrequencyChanges><FrequencyChange><Frequency dt:dt="r8">2699960000</Frequency><Timestamp dt:dt="r8">3.88364334719655E+15</Timestamp><Cur…	좌우반구com(CVF, UVF, BVF)_4-008-1	60.021	1.0.0.164	1	1293527076	Professional	2.0.10.242	2.0.10.356	10-07-2020	2020-10-07 오전 2:56:55	11:56:55	2.0.10.252	57		1	{/}	매력	23	1	57	NULL	NULL	NULL	NULL	NULL	NULL	KSY2	List1	NULL	NULL	NULL	NULL	NULL	NULL	NULL	NULL	NULL	1	{/}	0	4	170273	0	{/}	320	170593
좌우반구com(CVF, UVF, BVF)_4	8	1	<?xml version="1.0"?>\n<Clock xmlns:dt="urn:schemas-microsoft-com:datatypes"><Description dt:dt="string">E-Prime Primary Realtime Clock</Description><StartTime><Timestamp dt:dt="int">0</Timestamp><DateUtc dt:dt="string">2020-10-07T02:56:55Z</DateUtc></StartTime><FrequencyChanges><FrequencyChange><Frequency dt:dt="r8">2699960000</Frequency><Timestamp dt:dt="r8">3.88364334719655E+15</Timestamp><Cur…	좌우반구com(CVF, UVF, BVF)_4-008-1	60.021	1.0.0.164	1	1293527076	Professional	2.0.10.242	2.0.10.356	10-07-2020	2020-10-07 오전 2:56:55	11:56:55	2.0.10.252	198		2	z	매소	NULL	NULL	NULL	85	1	66	NULL	NULL	NULL	KSY4	List2	NULL	NULL	NULL	NULL	NULL	NULL	NULL	NULL	NULL	1	z	1	3	550557	0	z	669	551226
좌우반구com(CVF, UVF, BVF)_4	8	1	<?xml version="1.0"?>\n<Clock xmlns:dt="urn:schemas-microsoft-com:datatypes"><Description dt:dt="string">E-Prime Primary Realtime Clock</Description><StartTime><Timestamp dt:dt="int">0</Timestamp><DateUtc dt:dt="string">2020-10-07T02:56:55Z</DateUtc></StartTime><FrequencyChanges><FrequencyChange><Frequency dt:dt="r8">2699960000</Frequency><Timestamp dt:dt="r8">3.88364334719655E+15</Timestamp><Cur…	좌우반구com(CVF, UVF, BVF)_4-008-1	60.021	1.0.0.164	1	1293527076	Professional	2.0.10.242	2.0.10.356	10-07-2020	2020-10-07 오전 2:56:55	11:56:55	2.0.10.252	389		1	{/}	모습	NULL	NULL	NULL	NULL	NULL	NULL	18	1	125	KSY2	List3	NULL	NULL	NULL	NULL	NULL	NULL	NULL	NULL	NULL	1	{/}	0	3	1068361	0	{/}	453	1068814
좌우반구com(CVF, UVF, BVF)_4	8	1	<?xml version="1.0"?>\n<Clock xmlns:dt="urn:schemas-microsoft-com:datatypes"><Description dt:dt="string">E-Prime Primary Realtime Clock</Description><StartTime><Timestamp dt:dt="int">0</Timestamp><DateUtc dt:dt="string">2020-10-07T02:56:55Z</DateUtc></StartTime><FrequencyChanges><FrequencyChange><Frequency dt:dt="r8">2699960000</Frequency><Timestamp dt:dt="r8">3.88364334719655E+15</Timestamp><Cur…	좌우반구com(CVF, UVF, BVF)_4-008-1	60.021	1.0.0.164	1	1293527076	Professional	2.0.10.242	2.0.10.356	10-07-2020	2020-10-07 오전 2:56:55	11:56:55	2.0.10.252	110		1	{/}	모형	93	1	110	NULL	NULL	NULL	NULL	NULL	NULL	KSY3	List1	NULL	NULL	NULL	NULL	NULL	NULL	NULL	NULL	NULL	1	{/}	0	3	312690	0	{/}	386	313076
좌우반구com(CVF, UVF, BVF)_4	8	1	<?xml version="1.0"?>\n<Clock xmlns:dt="urn:schemas-microsoft-com:datatypes"><Description dt:dt="string">E-Prime Primary Realtime Clock</Description><StartTime><Timestamp dt:dt="int">0</Timestamp><DateUtc dt:dt="string">2020-10-07T02:56:55Z</DateUtc></StartTime><FrequencyChanges><FrequencyChange><Frequency dt:dt="r8">2699960000</Frequency><Timestamp dt:dt="r8">3.88364334719655E+15</Timestamp><Cur…	좌우반구com(CVF, UVF, BVF)_4-008-1	60.021	1.0.0.164	1	1293527076	Professional	2.0.10.242	2.0.10.356	10-07-2020	2020-10-07 오전 2:56:55	11:56:55	2.0.10.252	83		2	z	목력	84	1	83	NULL	NULL	NULL	NULL	NULL	NULL	KSY3	List1	NULL	NULL	NULL	NULL	NULL	NULL	NULL	NULL	NULL	1	z	0	3	239632	0	z	224	239856
좌우반구com(CVF, UVF, BVF)_4	8	1	<?xml version="1.0"?>\n<Clock xmlns:dt="urn:schemas-microsoft-com:datatypes"><Description dt:dt="string">E-Prime Primary Realtime Clock</Description><StartTime><Timestamp dt:dt="int">0</Timestamp><DateUtc dt:dt="string">2020-10-07T02:56:55Z</DateUtc></StartTime><FrequencyChanges><FrequencyChange><Frequency dt:dt="r8">2699960000</Frequency><Timestamp dt:dt="r8">3.88364334719655E+15</Timestamp><Cur…	좌우반구com(CVF, UVF, BVF)_4-008-1	60.021	1.0.0.164	1	1293527076	Professional	2.0.10.242	2.0.10.356	10-07-2020	2020-10-07 오전 2:56:55	11:56:55	2.0.10.252	244		1	{/}	목록	NULL	NULL	NULL	115	1	112	NULL	NULL	NULL	KSY3	List2	NULL	NULL	NULL	NULL	NULL	NULL	NULL	NULL	NULL	1	{/}	1	3	675047	0	{/}	379	675426
좌우반구com(CVF, UVF, BVF)_4	8	1	<?xml version="1.0"?>\n<Clock xmlns:dt="urn:schemas-microsoft-com:datatypes"><Description dt:dt="string">E-Prime Primary Realtime Clock</Description><StartTime><Timestamp dt:dt="int">0</Timestamp><DateUtc dt:dt="string">2020-10-07T02:56:55Z</DateUtc></StartTime><FrequencyChanges><FrequencyChange><Frequency dt:dt="r8">2699960000</Frequency><Timestamp dt:dt="r8">3.88364334719655E+15</Timestamp><Cur…	좌우반구com(CVF, UVF, BVF)_4-008-1	60.021	1.0.0.164	1	1293527076	Professional	2.0.10.242	2.0.10.356	10-07-2020	2020-10-07 오전 2:56:55	11:56:55	2.0.10.252	152		1	{/}	목적	NULL	NULL	NULL	64	1	20	NULL	NULL	NULL	KSY3	List2	NULL	NULL	NULL	NULL	NULL	NULL	NULL	NULL	NULL	0	{/}	0	3	426950	0	z	462	427412
좌우반구com(CVF, UVF, BVF)_4	8	1	<?xml version="1.0"?>\n<Clock xmlns:dt="urn:schemas-microsoft-com:datatypes"><Description dt:dt="string">E-Prime Primary Realtime Clock</Description><StartTime><Timestamp dt:dt="int">0</Timestamp><DateUtc dt:dt="string">2020-10-07T02:56:55Z</DateUtc></StartTime><FrequencyChanges><FrequencyChange><Frequency dt:dt="r8">2699960000</Frequency><Timestamp dt:dt="r8">3.88364334719655E+15</Timestamp><Cur…	좌우반구com(CVF, UVF, BVF)_4-008-1	60.021	1.0.0.164	1	1293527076	Professional	2.0.10.242	2.0.10.356	10-07-2020	2020-10-07 오전 2:56:55	11:56:55	2.0.10.252	213		2	z	목퇴	NULL	NULL	NULL	109	1	81	NULL	NULL	NULL	KSY2	List2	NULL	NULL	NULL	NULL	NULL	NULL	NULL	NULL	NULL	0	z	0	3	591143	0	{/}	651	591794
좌우반구com(CVF, UVF, BVF)_4	8	1	<?xml version="1.0"?>\n<Clock xmlns:dt="urn:schemas-microsoft-com:datatypes"><Description dt:dt="string">E-Prime Primary Realtime Clock</Description><StartTime><Timestamp dt:dt="int">0</Timestamp><DateUtc dt:dt="string">2020-10-07T02:56:55Z</DateUtc></StartTime><FrequencyChanges><FrequencyChange><Frequency dt:dt="r8">2699960000</Frequency><Timestamp dt:dt="r8">3.88364334719655E+15</Timestamp><Cur…	좌우반구com(CVF, UVF, BVF)_4-008-1	60.021	1.0.0.164	1	1293527076	Professional	2.0.10.242	2.0.10.356	10-07-2020	2020-10-07 오전 2:56:55	11:56:55	2.0.10.252	129		2	z	무록	46	1	129	NULL	NULL	NULL	NULL	NULL	NULL	KSY4	List1	NULL	NULL	NULL	NULL	NULL	NULL	NULL	NULL	NULL	1	z	0	4	363506	0	z	411	363917
좌우반구com(CVF, UVF, BVF)_4	8	1	<?xml version="1.0"?>\n<Clock xmlns:dt="urn:schemas-microsoft-com:datatypes"><Description dt:dt="string">E-Prime Primary Realtime Clock</Description><StartTime><Timestamp dt:dt="int">0</Timestamp><DateUtc dt:dt="string">2020-10-07T02:56:55Z</DateUtc></StartTime><FrequencyChanges><FrequencyChange><Frequency dt:dt="r8">2699960000</Frequency><Timestamp dt:dt="r8">3.88364334719655E+15</Timestamp><Cur…	좌우반구com(CVF, UVF, BVF)_4-008-1	60.021	1.0.0.164	1	1293527076	Professional	2.0.10.242	2.0.10.356	10-07-2020	2020-10-07 오전 2:56:55	11:56:55	2.0.10.252	26		1	{/}	무엇	52	1	26	NULL	NULL	NULL	NULL	NULL	NULL	KSY3	List1	NULL	NULL	NULL	NULL	NULL	NULL	NULL	NULL	NULL	1	{/}	0	3	86235	0	{/}	437	86672
좌우반구com(CVF, UVF, BVF)_4	8	1	<?xml version="1.0"?>\n<Clock xmlns:dt="urn:schemas-microsoft-com:datatypes"><Description dt:dt="string">E-Prime Primary Realtime Clock</Description><StartTime><Timestamp dt:dt="int">0</Timestamp><DateUtc dt:dt="string">2020-10-07T02:56:55Z</DateUtc></StartTime><FrequencyChanges><FrequencyChange><Frequency dt:dt="r8">2699960000</Frequency><Timestamp dt:dt="r8">3.88364334719655E+15</Timestamp><Cur…	좌우반구com(CVF, UVF, BVF)_4-008-1	60.021	1.0.0.164	1	1293527076	Professional	2.0.10.242	2.0.10.356	10-07-2020	2020-10-07 오전 2:56:55	11:56:55	2.0.10.252	128		1	{/}	무형	73	1	128	NULL	NULL	NULL	NULL	NULL	NULL	KSY3	List1	NULL	NULL	NULL	NULL	NULL	NULL	NULL	NULL	NULL	1	{/}	0	3	360723	0	{/}	581	361304
좌우반구com(CVF, UVF, BVF)_4	8	1	<?xml version="1.0"?>\n<Clock xmlns:dt="urn:schemas-microsoft-com:datatypes"><Description dt:dt="string">E-Prime Primary Realtime Clock</Description><StartTime><Timestamp dt:dt="int">0</Timestamp><DateUtc dt:dt="string">2020-10-07T02:56:55Z</DateUtc></StartTime><FrequencyChanges><FrequencyChange><Frequency dt:dt="r8">2699960000</Frequency><Timestamp dt:dt="r8">3.88364334719655E+15</Timestamp><Cur…	좌우반구com(CVF, UVF, BVF)_4-008-1	60.021	1.0.0.164	1	1293527076	Professional	2.0.10.242	2.0.10.356	10-07-2020	2020-10-07 오전 2:56:55	11:56:55	2.0.10.252	102		1	{/}	물건	27	1	102	NULL	NULL	NULL	NULL	NULL	NULL	KSY3	List1	NULL	NULL	NULL	NULL	NULL	NULL	NULL	NULL	NULL	1	{/}	0	4	291081	0	{/}	308	291389
좌우반구com(CVF, UVF, BVF)_4	8	1	<?xml version="1.0"?>\n<Clock xmlns:dt="urn:schemas-microsoft-com:datatypes"><Description dt:dt="string">E-Prime Primary Realtime Clock</Description><StartTime><Timestamp dt:dt="int">0</Timestamp><DateUtc dt:dt="string">2020-10-07T02:56:55Z</DateUtc></StartTime><FrequencyChanges><FrequencyChange><Frequency dt:dt="r8">2699960000</Frequency><Timestamp dt:dt="r8">3.88364334719655E+15</Timestamp><Cur…	좌우반구com(CVF, UVF, BVF)_4-008-1	60.021	1.0.0.164	1	1293527076	Professional	2.0.10.242	2.0.10.356	10-07-2020	2020-10-07 오전 2:56:55	11:56:55	2.0.10.252	369		2	z	미략	NULL	NULL	NULL	NULL	NULL	NULL	103	1	105	KSY4	List3	NULL	NULL	NULL	NULL	NULL	NULL	NULL	NULL	NULL	1	z	1	3	1013263	0	z	712	1013975
좌우반구com(CVF, UVF, BVF)_4	8	1	<?xml version="1.0"?>\n<Clock xmlns:dt="urn:schemas-microsoft-com:datatypes"><Description dt:dt="string">E-Prime Primary Realtime Clock</Description><StartTime><Timestamp dt:dt="int">0</Timestamp><DateUtc dt:dt="string">2020-10-07T02:56:55Z</DateUtc></StartTime><FrequencyChanges><FrequencyChange><Frequency dt:dt="r8">2699960000</Frequency><Timestamp dt:dt="r8">3.88364334719655E+15</Timestamp><Cur…	좌우반구com(CVF, UVF, BVF)_4-008-1	60.021	1.0.0.164	1	1293527076	Professional	2.0.10.242	2.0.10.356	10-07-2020	2020-10-07 오전 2:56:55	11:56:55	2.0.10.252	70		1	{/}	밀수	124	1	70	NULL	NULL	NULL	NULL	NULL	NULL	KSY3	List1	NULL	NULL	NULL	NULL	NULL	NULL	NULL	NULL	NULL	1	{/}	0	4	204611	0	{/}	818	205429
좌우반구com(CVF, UVF, BVF)_4	8	1	<?xml version="1.0"?>\n<Clock xmlns:dt="urn:schemas-microsoft-com:datatypes"><Description dt:dt="string">E-Prime Primary Realtime Clock</Description><StartTime><Timestamp dt:dt="int">0</Timestamp><DateUtc dt:dt="string">2020-10-07T02:56:55Z</DateUtc></StartTime><FrequencyChanges><FrequencyChange><Frequency dt:dt="r8">2699960000</Frequency><Timestamp dt:dt="r8">3.88364334719655E+15</Timestamp><Cur…	좌우반구com(CVF, UVF, BVF)_4-008-1	60.021	1.0.0.164	1	1293527076	Professional	2.0.10.242	2.0.10.356	10-07-2020	2020-10-07 오전 2:56:55	11:56:55	2.0.10.252	116		2	z	밀헤	53	1	116	NULL	NULL	NULL	NULL	NULL	NULL	KSY3	List1	NULL	NULL	NULL	NULL	NULL	NULL	NULL	NULL	NULL	1	z	0	3	327968	0	z	532	328500
좌우반구com(CVF, UVF, BVF)_4	8	1	<?xml version="1.0"?>\n<Clock xmlns:dt="urn:schemas-microsoft-com:datatypes"><Description dt:dt="string">E-Prime Primary Realtime Clock</Description><StartTime><Timestamp dt:dt="int">0</Timestamp><DateUtc dt:dt="string">2020-10-07T02:56:55Z</DateUtc></StartTime><FrequencyChanges><FrequencyChange><Frequency dt:dt="r8">2699960000</Frequency><Timestamp dt:dt="r8">3.88364334719655E+15</Timestamp><Cur…	좌우반구com(CVF, UVF, BVF)_4-008-1	60.021	1.0.0.164	1	1293527076	Professional	2.0.10.242	2.0.10.356	10-07-2020	2020-10-07 오전 2:56:55	11:56:55	2.0.10.252	359		2	z	박낌	NULL	NULL	NULL	NULL	NULL	NULL	129	1	95	KSY	List3	0		1	-1	985406	184		0	0	1	z	0	4	985590	0	z	338	985928
좌우반구com(CVF, UVF, BVF)_4	8	1	<?xml version="1.0"?>\n<Clock xmlns:dt="urn:schemas-microsoft-com:datatypes"><Description dt:dt="string">E-Prime Primary Realtime Clock</Description><StartTime><Timestamp dt:dt="int">0</Timestamp><DateUtc dt:dt="string">2020-10-07T02:56:55Z</DateUtc></StartTime><FrequencyChanges><FrequencyChange><Frequency dt:dt="r8">2699960000</Frequency><Timestamp dt:dt="r8">3.88364334719655E+15</Timestamp><Cur…	좌우반구com(CVF, UVF, BVF)_4-008-1	60.021	1.0.0.164	1	1293527076	Professional	2.0.10.242	2.0.10.356	10-07-2020	2020-10-07 오전 2:56:55	11:56:55	2.0.10.252	142		1	{/}	반응	NULL	NULL	NULL	30	1	10	NULL	NULL	NULL	KSY3	List2	NULL	NULL	NULL	NULL	NULL	NULL	NULL	NULL	NULL	1	{/}	0	4	400643	0	{/}	444	401087
좌우반구com(CVF, UVF, BVF)_4	8	1	<?xml version="1.0"?>\n<Clock xmlns:dt="urn:schemas-microsoft-com:datatypes"><Description dt:dt="string">E-Prime Primary Realtime Clock</Description><StartTime><Timestamp dt:dt="int">0</Timestamp><DateUtc dt:dt="string">2020-10-07T02:56:55Z</DateUtc></StartTime><FrequencyChanges><FrequencyChange><Frequency dt:dt="r8">2699960000</Frequency><Timestamp dt:dt="r8">3.88364334719655E+15</Timestamp><Cur…	좌우반구com(CVF, UVF, BVF)_4-008-1	60.021	1.0.0.164	1	1293527076	Professional	2.0.10.242	2.0.10.356	10-07-2020	2020-10-07 오전 2:56:55	11:56:55	2.0.10.252	283		1	{/}	발길	NULL	NULL	NULL	NULL	NULL	NULL	60	1	19	KSY3	List3	NULL	NULL	NULL	NULL	NULL	NULL	NULL	NULL	NULL	0	{/}	0	3	782260	0	z	525	782785
좌우반구com(CVF, UVF, BVF)_4	8	1	<?xml version="1.0"?>\n<Clock xmlns:dt="urn:schemas-microsoft-com:datatypes"><Description dt:dt="string">E-Prime Primary Realtime Clock</Description><StartTime><Timestamp dt:dt="int">0</Timestamp><DateUtc dt:dt="string">2020-10-07T02:56:55Z</DateUtc></StartTime><FrequencyChanges><FrequencyChange><Frequency dt:dt="r8">2699960000</Frequency><Timestamp dt:dt="r8">3.88364334719655E+15</Timestamp><Cur…	좌우반구com(CVF, UVF, BVF)_4-008-1	60.021	1.0.0.164	1	1293527076	Professional	2.0.10.242	2.0.10.356	10-07-2020	2020-10-07 오전 2:56:55	11:56:55	2.0.10.252	285		2	z	발보	NULL	NULL	NULL	NULL	NULL	NULL	116	1	21	KSY2	List3	NULL	NULL	NULL	NULL	NULL	NULL	NULL	NULL	NULL	1	z	1	3	787708	0	z	396	788104
좌우반구com(CVF, UVF, BVF)_4	8	1	<?xml version="1.0"?>\n<Clock xmlns:dt="urn:schemas-microsoft-com:datatypes"><Description dt:dt="string">E-Prime Primary Realtime Clock</Description><StartTime><Timestamp dt:dt="int">0</Timestamp><DateUtc dt:dt="string">2020-10-07T02:56:55Z</DateUtc></StartTime><FrequencyChanges><FrequencyChange><Frequency dt:dt="r8">2699960000</Frequency><Timestamp dt:dt="r8">3.88364334719655E+15</Timestamp><Cur…	좌우반구com(CVF, UVF, BVF)_4-008-1	60.021	1.0.0.164	1	1293527076	Professional	2.0.10.242	2.0.10.356	10-07-2020	2020-10-07 오전 2:56:55	11:56:55	2.0.10.252	20		2	z	발횟	62	1	20	NULL	NULL	NULL	NULL	NULL	NULL	KSY4	List1	NULL	NULL	NULL	NULL	NULL	NULL	NULL	NULL	NULL	1	z	0	3	69841	0	z	502	70343
좌우반구com(CVF, UVF, BVF)_4	8	1	<?xml version="1.0"?>\n<Clock xmlns:dt="urn:schemas-microsoft-com:datatypes"><Description dt:dt="string">E-Prime Primary Realtime Clock</Description><StartTime><Timestamp dt:dt="int">0</Timestamp><DateUtc dt:dt="string">2020-10-07T02:56:55Z</DateUtc></StartTime><FrequencyChanges><FrequencyChange><Frequency dt:dt="r8">2699960000</Frequency><Timestamp dt:dt="r8">3.88364334719655E+15</Timestamp><Cur…	좌우반구com(CVF, UVF, BVF)_4-008-1	60.021	1.0.0.164	1	1293527076	Professional	2.0.10.242	2.0.10.356	10-07-2020	2020-10-07 오전 2:56:55	11:56:55	2.0.10.252	377		1	{/}	방법	NULL	NULL	NULL	NULL	NULL	NULL	12	1	113	KSY3	List3	NULL	NULL	NULL	NULL	NULL	NULL	NULL	NULL	NULL	1	{/}	1	3	1035272	0	{/}	983	1036255
좌우반구com(CVF, UVF, BVF)_4	8	1	<?xml version="1.0"?>\n<Clock xmlns:dt="urn:schemas-microsoft-com:datatypes"><Description dt:dt="string">E-Prime Primary Realtime Clock</Description><StartTime><Timestamp dt:dt="int">0</Timestamp><DateUtc dt:dt="string">2020-10-07T02:56:55Z</DateUtc></StartTime><FrequencyChanges><FrequencyChange><Frequency dt:dt="r8">2699960000</Frequency><Timestamp dt:dt="r8">3.88364334719655E+15</Timestamp><Cur…	좌우반구com(CVF, UVF, BVF)_4-008-1	60.021	1.0.0.164	1	1293527076	Professional	2.0.10.242	2.0.10.356	10-07-2020	2020-10-07 오전 2:56:55	11:56:55	2.0.10.252	282		2	z	배심	NULL	NULL	NULL	NULL	NULL	NULL	107	1	18	KSY2	List3	NULL	NULL	NULL	NULL	NULL	NULL	NULL	NULL	NULL	0	z	0	3	779478	0	{/}	588	780066
좌우반구com(CVF, UVF, BVF)_4	8	1	<?xml version="1.0"?>\n<Clock xmlns:dt="urn:schemas-microsoft-com:datatypes"><Description dt:dt="string">E-Prime Primary Realtime Clock</Description><StartTime><Timestamp dt:dt="int">0</Timestamp><DateUtc dt:dt="string">2020-10-07T02:56:55Z</DateUtc></StartTime><FrequencyChanges><FrequencyChange><Frequency dt:dt="r8">2699960000</Frequency><Timestamp dt:dt="r8">3.88364334719655E+15</Timestamp><Cur…	좌우반구com(CVF, UVF, BVF)_4-008-1	60.021	1.0.0.164	1	1293527076	Professional	2.0.10.242	2.0.10.356	10-07-2020	2020-10-07 오전 2:56:55	11:56:55	2.0.10.252	42		2	z	버구	90	1	42	NULL	NULL	NULL	NULL	NULL	NULL	KSY3	List1	NULL	NULL	NULL	NULL	NULL	NULL	NULL	NULL	NULL	1	z	0	3	130203	0	z	499	130702
좌우반구com(CVF, UVF, BVF)_4	8	1	<?xml version="1.0"?>\n<Clock xmlns:dt="urn:schemas-microsoft-com:datatypes"><Description dt:dt="string">E-Prime Primary Realtime Clock</Description><StartTime><Timestamp dt:dt="int">0</Timestamp><DateUtc dt:dt="string">2020-10-07T02:56:55Z</DateUtc></StartTime><FrequencyChanges><FrequencyChange><Frequency dt:dt="r8">2699960000</Frequency><Timestamp dt:dt="r8">3.88364334719655E+15</Timestamp><Cur…	좌우반구com(CVF, UVF, BVF)_4-008-1	60.021	1.0.0.164	1	1293527076	Professional	2.0.10.242	2.0.10.356	10-07-2020	2020-10-07 오전 2:56:55	11:56:55	2.0.10.252	185		1	{/}	버스	NULL	NULL	NULL	108	1	53	NULL	NULL	NULL	KSY3	List2	NULL	NULL	NULL	NULL	NULL	NULL	NULL	NULL	NULL	0	{/}	0	3	515536	0	z	477	516013
좌우반구com(CVF, UVF, BVF)_4	8	1	<?xml version="1.0"?>\n<Clock xmlns:dt="urn:schemas-microsoft-com:datatypes"><Description dt:dt="string">E-Prime Primary Realtime Clock</Description><StartTime><Timestamp dt:dt="int">0</Timestamp><DateUtc dt:dt="string">2020-10-07T02:56:55Z</DateUtc></StartTime><FrequencyChanges><FrequencyChange><Frequency dt:dt="r8">2699960000</Frequency><Timestamp dt:dt="r8">3.88364334719655E+15</Timestamp><Cur…	좌우반구com(CVF, UVF, BVF)_4-008-1	60.021	1.0.0.164	1	1293527076	Professional	2.0.10.242	2.0.10.356	10-07-2020	2020-10-07 오전 2:56:55	11:56:55	2.0.10.252	97		2	z	버현	34	1	97	NULL	NULL	NULL	NULL	NULL	NULL	KSY2	List1	NULL	NULL	NULL	NULL	NULL	NULL	NULL	NULL	NULL	1	z	0	3	278102	0	z	471	278573
좌우반구com(CVF, UVF, BVF)_4	8	1	<?xml version="1.0"?>\n<Clock xmlns:dt="urn:schemas-microsoft-com:datatypes"><Description dt:dt="string">E-Prime Primary Realtime Clock</Description><StartTime><Timestamp dt:dt="int">0</Timestamp><DateUtc dt:dt="string">2020-10-07T02:56:55Z</DateUtc></StartTime><FrequencyChanges><FrequencyChange><Frequency dt:dt="r8">2699960000</Frequency><Timestamp dt:dt="r8">3.88364334719655E+15</Timestamp><Cur…	좌우반구com(CVF, UVF, BVF)_4-008-1	60.021	1.0.0.164	1	1293527076	Professional	2.0.10.242	2.0.10.356	10-07-2020	2020-10-07 오전 2:56:55	11:56:55	2.0.10.252	63		2	z	법낌	54	1	63	NULL	NULL	NULL	NULL	NULL	NULL	KSY3	List1	NULL	NULL	NULL	NULL	NULL	NULL	NULL	NULL	NULL	1	z	0	3	185734	0	z	481	186215
좌우반구com(CVF, UVF, BVF)_4	8	1	<?xml version="1.0"?>\n<Clock xmlns:dt="urn:schemas-microsoft-com:datatypes"><Description dt:dt="string">E-Prime Primary Realtime Clock</Description><StartTime><Timestamp dt:dt="int">0</Timestamp><DateUtc dt:dt="string">2020-10-07T02:56:55Z</DateUtc></StartTime><FrequencyChanges><FrequencyChange><Frequency dt:dt="r8">2699960000</Frequency><Timestamp dt:dt="r8">3.88364334719655E+15</Timestamp><Cur…	좌우반구com(CVF, UVF, BVF)_4-008-1	60.021	1.0.0.164	1	1293527076	Professional	2.0.10.242	2.0.10.356	10-07-2020	2020-10-07 오전 2:56:55	11:56:55	2.0.10.252	56		1	{/}	별개	131	1	56	NULL	NULL	NULL	NULL	NULL	NULL	KSY3	List1	NULL	NULL	NULL	NULL	NULL	NULL	NULL	NULL	NULL	1	{/}	0	3	167640	0	{/}	438	168078
좌우반구com(CVF, UVF, BVF)_4	8	1	<?xml version="1.0"?>\n<Clock xmlns:dt="urn:schemas-microsoft-com:datatypes"><Description dt:dt="string">E-Prime Primary Realtime Clock</Description><StartTime><Timestamp dt:dt="int">0</Timestamp><DateUtc dt:dt="string">2020-10-07T02:56:55Z</DateUtc></StartTime><FrequencyChanges><FrequencyChange><Frequency dt:dt="r8">2699960000</Frequency><Timestamp dt:dt="r8">3.88364334719655E+15</Timestamp><Cur…	좌우반구com(CVF, UVF, BVF)_4-008-1	60.021	1.0.0.164	1	1293527076	Professional	2.0.10.242	2.0.10.356	10-07-2020	2020-10-07 오전 2:56:55	11:56:55	2.0.10.252	309		1	{/}	별미	NULL	NULL	NULL	NULL	NULL	NULL	92	1	45	KSY3	List3	NULL	NULL	NULL	NULL	NULL	NULL	NULL	NULL	NULL	0	{/}	0	3	850253	0	z	499	850752
좌우반구com(CVF, UVF, BVF)_4	8	1	<?xml version="1.0"?>\n<Clock xmlns:dt="urn:schemas-microsoft-com:datatypes"><Description dt:dt="string">E-Prime Primary Realtime Clock</Description><StartTime><Timestamp dt:dt="int">0</Timestamp><DateUtc dt:dt="string">2020-10-07T02:56:55Z</DateUtc></StartTime><FrequencyChanges><FrequencyChange><Frequency dt:dt="r8">2699960000</Frequency><Timestamp dt:dt="r8">3.88364334719655E+15</Timestamp><Cur…	좌우반구com(CVF, UVF, BVF)_4-008-1	60.021	1.0.0.164	1	1293527076	Professional	2.0.10.242	2.0.10.356	10-07-2020	2020-10-07 오전 2:56:55	11:56:55	2.0.10.252	161		1	{/}	보고	NULL	NULL	NULL	29	1	29	NULL	NULL	NULL	KSY3	List2	NULL	NULL	NULL	NULL	NULL	NULL	NULL	NULL	NULL	1	{/}	1	3	451158	0	{/}	341	451499
좌우반구com(CVF, UVF, BVF)_4	8	1	<?xml version="1.0"?>\n<Clock xmlns:dt="urn:schemas-microsoft-com:datatypes"><Description dt:dt="string">E-Prime Primary Realtime Clock</Description><StartTime><Timestamp dt:dt="int">0</Timestamp><DateUtc dt:dt="string">2020-10-07T02:56:55Z</DateUtc></StartTime><FrequencyChanges><FrequencyChange><Frequency dt:dt="r8">2699960000</Frequency><Timestamp dt:dt="r8">3.88364334719655E+15</Timestamp><Cur…	좌우반구com(CVF, UVF, BVF)_4-008-1	60.021	1.0.0.164	1	1293527076	Professional	2.0.10.242	2.0.10.356	10-07-2020	2020-10-07 오전 2:56:55	11:56:55	2.0.10.252	154		1	{/}	본인	NULL	NULL	NULL	86	1	22	NULL	NULL	NULL	KSY3	List2	NULL	NULL	NULL	NULL	NULL	NULL	NULL	NULL	NULL	0	{/}	0	3	432215	0	z	164	432379
좌우반구com(CVF, UVF, BVF)_4	8	1	<?xml version="1.0"?>\n<Clock xmlns:dt="urn:schemas-microsoft-com:datatypes"><Description dt:dt="string">E-Prime Primary Realtime Clock</Description><StartTime><Timestamp dt:dt="int">0</Timestamp><DateUtc dt:dt="string">2020-10-07T02:56:55Z</DateUtc></StartTime><FrequencyChanges><FrequencyChange><Frequency dt:dt="r8">2699960000</Frequency><Timestamp dt:dt="r8">3.88364334719655E+15</Timestamp><Cur…	좌우반구com(CVF, UVF, BVF)_4-008-1	60.021	1.0.0.164	1	1293527076	Professional	2.0.10.242	2.0.10.356	10-07-2020	2020-10-07 오전 2:56:55	11:56:55	2.0.10.252	202		2	z	본중	NULL	NULL	NULL	1	1	70	NULL	NULL	NULL	KSY2	List2	NULL	NULL	NULL	NULL	NULL	NULL	NULL	NULL	NULL	1	z	1	3	561753	0	z	521	562274
좌우반구com(CVF, UVF, BVF)_4	8	1	<?xml version="1.0"?>\n<Clock xmlns:dt="urn:schemas-microsoft-com:datatypes"><Description dt:dt="string">E-Prime Primary Realtime Clock</Description><StartTime><Timestamp dt:dt="int">0</Timestamp><DateUtc dt:dt="string">2020-10-07T02:56:55Z</DateUtc></StartTime><FrequencyChanges><FrequencyChange><Frequency dt:dt="r8">2699960000</Frequency><Timestamp dt:dt="r8">3.88364334719655E+15</Timestamp><Cur…	좌우반구com(CVF, UVF, BVF)_4-008-1	60.021	1.0.0.164	1	1293527076	Professional	2.0.10.242	2.0.10.356	10-07-2020	2020-10-07 오전 2:56:55	11:56:55	2.0.10.252	249		1	{/}	봉사	NULL	NULL	NULL	102	1	117	NULL	NULL	NULL	KSY3	List2	NULL	NULL	NULL	NULL	NULL	NULL	NULL	NULL	NULL	1	{/}	0	3	688243	0	{/}	398	688641
좌우반구com(CVF, UVF, BVF)_4	8	1	<?xml version="1.0"?>\n<Clock xmlns:dt="urn:schemas-microsoft-com:datatypes"><Description dt:dt="string">E-Prime Primary Realtime Clock</Description><StartTime><Timestamp dt:dt="int">0</Timestamp><DateUtc dt:dt="string">2020-10-07T02:56:55Z</DateUtc></StartTime><FrequencyChanges><FrequencyChange><Frequency dt:dt="r8">2699960000</Frequency><Timestamp dt:dt="r8">3.88364334719655E+15</Timestamp><Cur…	좌우반구com(CVF, UVF, BVF)_4-008-1	60.021	1.0.0.164	1	1293527076	Professional	2.0.10.242	2.0.10.356	10-07-2020	2020-10-07 오전 2:56:55	11:56:55	2.0.10.252	316		2	z	봉택	NULL	NULL	NULL	NULL	NULL	NULL	57	1	52	KSY2	List3	NULL	NULL	NULL	NULL	NULL	NULL	NULL	NULL	NULL	0	z	0	3	869230	0	{/}	668	869898
좌우반구com(CVF, UVF, BVF)_4	8	1	<?xml version="1.0"?>\n<Clock xmlns:dt="urn:schemas-microsoft-com:datatypes"><Description dt:dt="string">E-Prime Primary Realtime Clock</Description><StartTime><Timestamp dt:dt="int">0</Timestamp><DateUtc dt:dt="string">2020-10-07T02:56:55Z</DateUtc></StartTime><FrequencyChanges><FrequencyChange><Frequency dt:dt="r8">2699960000</Frequency><Timestamp dt:dt="r8">3.88364334719655E+15</Timestamp><Cur…	좌우반구com(CVF, UVF, BVF)_4-008-1	60.021	1.0.0.164	1	1293527076	Professional	2.0.10.242	2.0.10.356	10-07-2020	2020-10-07 오전 2:56:55	11:56:55	2.0.10.252	138		1	{/}	부대	NULL	NULL	NULL	14	1	6	NULL	NULL	NULL	KSY3	List2	NULL	NULL	NULL	NULL	NULL	NULL	NULL	NULL	NULL	1	{/}	0	3	389780	0	{/}	584	390364
좌우반구com(CVF, UVF, BVF)_4	8	1	<?xml version="1.0"?>\n<Clock xmlns:dt="urn:schemas-microsoft-com:datatypes"><Description dt:dt="string">E-Prime Primary Realtime Clock</Description><StartTime><Timestamp dt:dt="int">0</Timestamp><DateUtc dt:dt="string">2020-10-07T02:56:55Z</DateUtc></StartTime><FrequencyChanges><FrequencyChange><Frequency dt:dt="r8">2699960000</Frequency><Timestamp dt:dt="r8">3.88364334719655E+15</Timestamp><Cur…	좌우반구com(CVF, UVF, BVF)_4-008-1	60.021	1.0.0.164	1	1293527076	Professional	2.0.10.242	2.0.10.356	10-07-2020	2020-10-07 오전 2:56:55	11:56:55	2.0.10.252	277		1	{/}	부스	NULL	NULL	NULL	NULL	NULL	NULL	133	1	13	KSY3	List3	NULL	NULL	NULL	NULL	NULL	NULL	NULL	NULL	NULL	1	{/}	0	3	766149	0	{/}	723	766872
좌우반구com(CVF, UVF, BVF)_4	8	1	<?xml version="1.0"?>\n<Clock xmlns:dt="urn:schemas-microsoft-com:datatypes"><Description dt:dt="string">E-Prime Primary Realtime Clock</Description><StartTime><Timestamp dt:dt="int">0</Timestamp><DateUtc dt:dt="string">2020-10-07T02:56:55Z</DateUtc></StartTime><FrequencyChanges><FrequencyChange><Frequency dt:dt="r8">2699960000</Frequency><Timestamp dt:dt="r8">3.88364334719655E+15</Timestamp><Cur…	좌우반구com(CVF, UVF, BVF)_4-008-1	60.021	1.0.0.164	1	1293527076	Professional	2.0.10.242	2.0.10.356	10-07-2020	2020-10-07 오전 2:56:55	11:56:55	2.0.10.252	39		2	z	분낌	81	1	39	NULL	NULL	NULL	NULL	NULL	NULL	KSY	List1	0		0	0	121240	183		0	0	0	z	0	3	121423	0	{/}	420	121843
좌우반구com(CVF, UVF, BVF)_4	8	1	<?xml version="1.0"?>\n<Clock xmlns:dt="urn:schemas-microsoft-com:datatypes"><Description dt:dt="string">E-Prime Primary Realtime Clock</Description><StartTime><Timestamp dt:dt="int">0</Timestamp><DateUtc dt:dt="string">2020-10-07T02:56:55Z</DateUtc></StartTime><FrequencyChanges><FrequencyChange><Frequency dt:dt="r8">2699960000</Frequency><Timestamp dt:dt="r8">3.88364334719655E+15</Timestamp><Cur…	좌우반구com(CVF, UVF, BVF)_4-008-1	60.021	1.0.0.164	1	1293527076	Professional	2.0.10.242	2.0.10.356	10-07-2020	2020-10-07 오전 2:56:55	11:56:55	2.0.10.252	82		1	{/}	분류	75	1	82	NULL	NULL	NULL	NULL	NULL	NULL	KSY3	List1	NULL	NULL	NULL	NULL	NULL	NULL	NULL	NULL	NULL	1	{/}	0	3	237033	0	{/}	398	237431
좌우반구com(CVF, UVF, BVF)_4	8	1	<?xml version="1.0"?>\n<Clock xmlns:dt="urn:schemas-microsoft-com:datatypes"><Description dt:dt="string">E-Prime Primary Realtime Clock</Description><StartTime><Timestamp dt:dt="int">0</Timestamp><DateUtc dt:dt="string">2020-10-07T02:56:55Z</DateUtc></StartTime><FrequencyChanges><FrequencyChange><Frequency dt:dt="r8">2699960000</Frequency><Timestamp dt:dt="r8">3.88364334719655E+15</Timestamp><Cur…	좌우반구com(CVF, UVF, BVF)_4-008-1	60.021	1.0.0.164	1	1293527076	Professional	2.0.10.242	2.0.10.356	10-07-2020	2020-10-07 오전 2:56:55	11:56:55	2.0.10.252	184		1	{/}	분석	NULL	NULL	NULL	75	1	52	NULL	NULL	NULL	KSY3	List2	NULL	NULL	NULL	NULL	NULL	NULL	NULL	NULL	NULL	1	{/}	0	3	512804	0	{/}	527	513331
좌우반구com(CVF, UVF, BVF)_4	8	1	<?xml version="1.0"?>\n<Clock xmlns:dt="urn:schemas-microsoft-com:datatypes"><Description dt:dt="string">E-Prime Primary Realtime Clock</Description><StartTime><Timestamp dt:dt="int">0</Timestamp><DateUtc dt:dt="string">2020-10-07T02:56:55Z</DateUtc></StartTime><FrequencyChanges><FrequencyChange><Frequency dt:dt="r8">2699960000</Frequency><Timestamp dt:dt="r8">3.88364334719655E+15</Timestamp><Cur…	좌우반구com(CVF, UVF, BVF)_4-008-1	60.021	1.0.0.164	1	1293527076	Professional	2.0.10.242	2.0.10.356	10-07-2020	2020-10-07 오전 2:56:55	11:56:55	2.0.10.252	280		1	{/}	분포	NULL	NULL	NULL	NULL	NULL	NULL	23	1	16	KSY3	List3	NULL	NULL	NULL	NULL	NULL	NULL	NULL	NULL	NULL	1	{/}	0	3	774263	0	{/}	393	774656
좌우반구com(CVF, UVF, BVF)_4	8	1	<?xml version="1.0"?>\n<Clock xmlns:dt="urn:schemas-microsoft-com:datatypes"><Description dt:dt="string">E-Prime Primary Realtime Clock</Description><StartTime><Timestamp dt:dt="int">0</Timestamp><DateUtc dt:dt="string">2020-10-07T02:56:55Z</DateUtc></StartTime><FrequencyChanges><FrequencyChange><Frequency dt:dt="r8">2699960000</Frequency><Timestamp dt:dt="r8">3.88364334719655E+15</Timestamp><Cur…	좌우반구com(CVF, UVF, BVF)_4-008-1	60.021	1.0.0.164	1	1293527076	Professional	2.0.10.242	2.0.10.356	10-07-2020	2020-10-07 오전 2:56:55	11:56:55	2.0.10.252	338		1	{/}	비교	NULL	NULL	NULL	NULL	NULL	NULL	130	1	74	KSY3	List3	NULL	NULL	NULL	NULL	NULL	NULL	NULL	NULL	NULL	1	{/}	1	3	928759	0	{/}	352	929111
좌우반구com(CVF, UVF, BVF)_4	8	1	<?xml version="1.0"?>\n<Clock xmlns:dt="urn:schemas-microsoft-com:datatypes"><Description dt:dt="string">E-Prime Primary Realtime Clock</Description><StartTime><Timestamp dt:dt="int">0</Timestamp><DateUtc dt:dt="string">2020-10-07T02:56:55Z</DateUtc></StartTime><FrequencyChanges><FrequencyChange><Frequency dt:dt="r8">2699960000</Frequency><Timestamp dt:dt="r8">3.88364334719655E+15</Timestamp><Cur…	좌우반구com(CVF, UVF, BVF)_4-008-1	60.021	1.0.0.164	1	1293527076	Professional	2.0.10.242	2.0.10.356	10-07-2020	2020-10-07 오전 2:56:55	11:56:55	2.0.10.252	264		2	z	비껍	NULL	NULL	NULL	2	1	132	NULL	NULL	NULL	KSY4	List2	NULL	NULL	NULL	NULL	NULL	NULL	NULL	NULL	NULL	1	z	0	4	728146	0	z	385	728531
좌우반구com(CVF, UVF, BVF)_4	8	1	<?xml version="1.0"?>\n<Clock xmlns:dt="urn:schemas-microsoft-com:datatypes"><Description dt:dt="string">E-Prime Primary Realtime Clock</Description><StartTime><Timestamp dt:dt="int">0</Timestamp><DateUtc dt:dt="string">2020-10-07T02:56:55Z</DateUtc></StartTime><FrequencyChanges><FrequencyChange><Frequency dt:dt="r8">2699960000</Frequency><Timestamp dt:dt="r8">3.88364334719655E+15</Timestamp><Cur…	좌우반구com(CVF, UVF, BVF)_4-008-1	60.021	1.0.0.164	1	1293527076	Professional	2.0.10.242	2.0.10.356	10-07-2020	2020-10-07 오전 2:56:55	11:56:55	2.0.10.252	353		2	z	비략	NULL	NULL	NULL	NULL	NULL	NULL	111	1	89	KSY2	List3	NULL	NULL	NULL	NULL	NULL	NULL	NULL	NULL	NULL	1	z	0	3	969995	0	z	532	970527
좌우반구com(CVF, UVF, BVF)_4	8	1	<?xml version="1.0"?>\n<Clock xmlns:dt="urn:schemas-microsoft-com:datatypes"><Description dt:dt="string">E-Prime Primary Realtime Clock</Description><StartTime><Timestamp dt:dt="int">0</Timestamp><DateUtc dt:dt="string">2020-10-07T02:56:55Z</DateUtc></StartTime><FrequencyChanges><FrequencyChange><Frequency dt:dt="r8">2699960000</Frequency><Timestamp dt:dt="r8">3.88364334719655E+15</Timestamp><Cur…	좌우반구com(CVF, UVF, BVF)_4-008-1	60.021	1.0.0.164	1	1293527076	Professional	2.0.10.242	2.0.10.356	10-07-2020	2020-10-07 오전 2:56:55	11:56:55	2.0.10.252	172		1	{/}	비상	NULL	NULL	NULL	6	1	40	NULL	NULL	NULL	KSY3	List2	NULL	NULL	NULL	NULL	NULL	NULL	NULL	NULL	NULL	1	{/}	0	3	481065	0	{/}	548	481613
좌우반구com(CVF, UVF, BVF)_4	8	1	<?xml version="1.0"?>\n<Clock xmlns:dt="urn:schemas-microsoft-com:datatypes"><Description dt:dt="string">E-Prime Primary Realtime Clock</Description><StartTime><Timestamp dt:dt="int">0</Timestamp><DateUtc dt:dt="string">2020-10-07T02:56:55Z</DateUtc></StartTime><FrequencyChanges><FrequencyChange><Frequency dt:dt="r8">2699960000</Frequency><Timestamp dt:dt="r8">3.88364334719655E+15</Timestamp><Cur…	좌우반구com(CVF, UVF, BVF)_4-008-1	60.021	1.0.0.164	1	1293527076	Professional	2.0.10.242	2.0.10.356	10-07-2020	2020-10-07 오전 2:56:55	11:56:55	2.0.10.252	211		1	{/}	비용	NULL	NULL	NULL	8	1	79	NULL	NULL	NULL	KSY3	List2	NULL	NULL	NULL	NULL	NULL	NULL	NULL	NULL	NULL	0	{/}	0	3	585945	0	z	425	586370
좌우반구com(CVF, UVF, BVF)_4	8	1	<?xml version="1.0"?>\n<Clock xmlns:dt="urn:schemas-microsoft-com:datatypes"><Description dt:dt="string">E-Prime Primary Realtime Clock</Description><StartTime><Timestamp dt:dt="int">0</Timestamp><DateUtc dt:dt="string">2020-10-07T02:56:55Z</DateUtc></StartTime><FrequencyChanges><FrequencyChange><Frequency dt:dt="r8">2699960000</Frequency><Timestamp dt:dt="r8">3.88364334719655E+15</Timestamp><Cur…	좌우반구com(CVF, UVF, BVF)_4-008-1	60.021	1.0.0.164	1	1293527076	Professional	2.0.10.242	2.0.10.356	10-07-2020	2020-10-07 오전 2:56:55	11:56:55	2.0.10.252	22		1	{/}	비판	31	1	22	NULL	NULL	NULL	NULL	NULL	NULL	KSY3	List1	NULL	NULL	NULL	NULL	NULL	NULL	NULL	NULL	NULL	1	{/}	0	4	75056	0	{/}	567	75623
좌우반구com(CVF, UVF, BVF)_4	8	1	<?xml version="1.0"?>\n<Clock xmlns:dt="urn:schemas-microsoft-com:datatypes"><Description dt:dt="string">E-Prime Primary Realtime Clock</Description><StartTime><Timestamp dt:dt="int">0</Timestamp><DateUtc dt:dt="string">2020-10-07T02:56:55Z</DateUtc></StartTime><FrequencyChanges><FrequencyChange><Frequency dt:dt="r8">2699960000</Frequency><Timestamp dt:dt="r8">3.88364334719655E+15</Timestamp><Cur…	좌우반구com(CVF, UVF, BVF)_4-008-1	60.021	1.0.0.164	1	1293527076	Professional	2.0.10.242	2.0.10.356	10-07-2020	2020-10-07 오전 2:56:55	11:56:55	2.0.10.252	65		1	{/}	빈도	132	1	65	NULL	NULL	NULL	NULL	NULL	NULL	KSY3	List1	NULL	NULL	NULL	NULL	NULL	NULL	NULL	NULL	NULL	1	{/}	0	3	191082	0	{/}	572	191654
좌우반구com(CVF, UVF, BVF)_4	8	1	<?xml version="1.0"?>\n<Clock xmlns:dt="urn:schemas-microsoft-com:datatypes"><Description dt:dt="string">E-Prime Primary Realtime Clock</Description><StartTime><Timestamp dt:dt="int">0</Timestamp><DateUtc dt:dt="string">2020-10-07T02:56:55Z</DateUtc></StartTime><FrequencyChanges><FrequencyChange><Frequency dt:dt="r8">2699960000</Frequency><Timestamp dt:dt="r8">3.88364334719655E+15</Timestamp><Cur…	좌우반구com(CVF, UVF, BVF)_4-008-1	60.021	1.0.0.164	1	1293527076	Professional	2.0.10.242	2.0.10.356	10-07-2020	2020-10-07 오전 2:56:55	11:56:55	2.0.10.252	75		2	z	빈략	24	1	75	NULL	NULL	NULL	NULL	NULL	NULL	KSY	List1	0		0	0	218223	183		0	0	1	z	0	3	218406	0	z	673	219079
좌우반구com(CVF, UVF, BVF)_4	8	1	<?xml version="1.0"?>\n<Clock xmlns:dt="urn:schemas-microsoft-com:datatypes"><Description dt:dt="string">E-Prime Primary Realtime Clock</Description><StartTime><Timestamp dt:dt="int">0</Timestamp><DateUtc dt:dt="string">2020-10-07T02:56:55Z</DateUtc></StartTime><FrequencyChanges><FrequencyChange><Frequency dt:dt="r8">2699960000</Frequency><Timestamp dt:dt="r8">3.88364334719655E+15</Timestamp><Cur…	좌우반구com(CVF, UVF, BVF)_4-008-1	60.021	1.0.0.164	1	1293527076	Professional	2.0.10.242	2.0.10.356	10-07-2020	2020-10-07 오전 2:56:55	11:56:55	2.0.10.252	21		2	z	빈비	38	1	21	NULL	NULL	NULL	NULL	NULL	NULL	KSY	List1	0		0	0	72357	183		0	0	1	z	0	3	72540	0	z	323	72863
좌우반구com(CVF, UVF, BVF)_4	8	1	<?xml version="1.0"?>\n<Clock xmlns:dt="urn:schemas-microsoft-com:datatypes"><Description dt:dt="string">E-Prime Primary Realtime Clock</Description><StartTime><Timestamp dt:dt="int">0</Timestamp><DateUtc dt:dt="string">2020-10-07T02:56:55Z</DateUtc></StartTime><FrequencyChanges><FrequencyChange><Frequency dt:dt="r8">2699960000</Frequency><Timestamp dt:dt="r8">3.88364334719655E+15</Timestamp><Cur…	좌우반구com(CVF, UVF, BVF)_4-008-1	60.021	1.0.0.164	1	1293527076	Professional	2.0.10.242	2.0.10.356	10-07-2020	2020-10-07 오전 2:56:55	11:56:55	2.0.10.252	124		2	z	빈종	83	1	124	NULL	NULL	NULL	NULL	NULL	NULL	KSY2	List1	NULL	NULL	NULL	NULL	NULL	NULL	NULL	NULL	NULL	0	z	0	4	349744	0	{/}	732	350476
좌우반구com(CVF, UVF, BVF)_4	8	1	<?xml version="1.0"?>\n<Clock xmlns:dt="urn:schemas-microsoft-com:datatypes"><Description dt:dt="string">E-Prime Primary Realtime Clock</Description><StartTime><Timestamp dt:dt="int">0</Timestamp><DateUtc dt:dt="string">2020-10-07T02:56:55Z</DateUtc></StartTime><FrequencyChanges><FrequencyChange><Frequency dt:dt="r8">2699960000</Frequency><Timestamp dt:dt="r8">3.88364334719655E+15</Timestamp><Cur…	좌우반구com(CVF, UVF, BVF)_4-008-1	60.021	1.0.0.164	1	1293527076	Professional	2.0.10.242	2.0.10.356	10-07-2020	2020-10-07 오전 2:56:55	11:56:55	2.0.10.252	373		1	{/}	사건	NULL	NULL	NULL	NULL	NULL	NULL	39	1	109	KSY3	List3	NULL	NULL	NULL	NULL	NULL	NULL	NULL	NULL	NULL	0	{/}	0	3	1024326	0	z	632	1024958
좌우반구com(CVF, UVF, BVF)_4	8	1	<?xml version="1.0"?>\n<Clock xmlns:dt="urn:schemas-microsoft-com:datatypes"><Description dt:dt="string">E-Prime Primary Realtime Clock</Description><StartTime><Timestamp dt:dt="int">0</Timestamp><DateUtc dt:dt="string">2020-10-07T02:56:55Z</DateUtc></StartTime><FrequencyChanges><FrequencyChange><Frequency dt:dt="r8">2699960000</Frequency><Timestamp dt:dt="r8">3.88364334719655E+15</Timestamp><Cur…	좌우반구com(CVF, UVF, BVF)_4-008-1	60.021	1.0.0.164	1	1293527076	Professional	2.0.10.242	2.0.10.356	10-07-2020	2020-10-07 오전 2:56:55	11:56:55	2.0.10.252	292		1	{/}	사과	NULL	NULL	NULL	NULL	NULL	NULL	86	1	28	KSY3	List3	NULL	NULL	NULL	NULL	NULL	NULL	NULL	NULL	NULL	1	{/}	1	3	805985	0	{/}	249	806234
좌우반구com(CVF, UVF, BVF)_4	8	1	<?xml version="1.0"?>\n<Clock xmlns:dt="urn:schemas-microsoft-com:datatypes"><Description dt:dt="string">E-Prime Primary Realtime Clock</Description><StartTime><Timestamp dt:dt="int">0</Timestamp><DateUtc dt:dt="string">2020-10-07T02:56:55Z</DateUtc></StartTime><FrequencyChanges><FrequencyChange><Frequency dt:dt="r8">2699960000</Frequency><Timestamp dt:dt="r8">3.88364334719655E+15</Timestamp><Cur…	좌우반구com(CVF, UVF, BVF)_4-008-1	60.021	1.0.0.164	1	1293527076	Professional	2.0.10.242	2.0.10.356	10-07-2020	2020-10-07 오전 2:56:55	11:56:55	2.0.10.252	228		1	{/}	사례	NULL	NULL	NULL	70	1	96	NULL	NULL	NULL	KSY3	List2	NULL	NULL	NULL	NULL	NULL	NULL	NULL	NULL	NULL	1	{/}	0	3	631379	0	{/}	672	632051
좌우반구com(CVF, UVF, BVF)_4	8	1	<?xml version="1.0"?>\n<Clock xmlns:dt="urn:schemas-microsoft-com:datatypes"><Description dt:dt="string">E-Prime Primary Realtime Clock</Description><StartTime><Timestamp dt:dt="int">0</Timestamp><DateUtc dt:dt="string">2020-10-07T02:56:55Z</DateUtc></StartTime><FrequencyChanges><FrequencyChange><Frequency dt:dt="r8">2699960000</Frequency><Timestamp dt:dt="r8">3.88364334719655E+15</Timestamp><Cur…	좌우반구com(CVF, UVF, BVF)_4-008-1	60.021	1.0.0.164	1	1293527076	Professional	2.0.10.242	2.0.10.356	10-07-2020	2020-10-07 오전 2:56:55	11:56:55	2.0.10.252	245		1	{/}	사상	NULL	NULL	NULL	20	1	113	NULL	NULL	NULL	KSY3	List2	NULL	NULL	NULL	NULL	NULL	NULL	NULL	NULL	NULL	1	{/}	0	3	677630	0	{/}	421	678051
좌우반구com(CVF, UVF, BVF)_4	8	1	<?xml version="1.0"?>\n<Clock xmlns:dt="urn:schemas-microsoft-com:datatypes"><Description dt:dt="string">E-Prime Primary Realtime Clock</Description><StartTime><Timestamp dt:dt="int">0</Timestamp><DateUtc dt:dt="string">2020-10-07T02:56:55Z</DateUtc></StartTime><FrequencyChanges><FrequencyChange><Frequency dt:dt="r8">2699960000</Frequency><Timestamp dt:dt="r8">3.88364334719655E+15</Timestamp><Cur…	좌우반구com(CVF, UVF, BVF)_4-008-1	60.021	1.0.0.164	1	1293527076	Professional	2.0.10.242	2.0.10.356	10-07-2020	2020-10-07 오전 2:56:55	11:56:55	2.0.10.252	90		1	{/}	사안	32	1	90	NULL	NULL	NULL	NULL	NULL	NULL	KSY3	List1	NULL	NULL	NULL	NULL	NULL	NULL	NULL	NULL	NULL	0	{/}	1	3	258525	0	z	572	259097
좌우반구com(CVF, UVF, BVF)_4	8	1	<?xml version="1.0"?>\n<Clock xmlns:dt="urn:schemas-microsoft-com:datatypes"><Description dt:dt="string">E-Prime Primary Realtime Clock</Description><StartTime><Timestamp dt:dt="int">0</Timestamp><DateUtc dt:dt="string">2020-10-07T02:56:55Z</DateUtc></StartTime><FrequencyChanges><FrequencyChange><Frequency dt:dt="r8">2699960000</Frequency><Timestamp dt:dt="r8">3.88364334719655E+15</Timestamp><Cur…	좌우반구com(CVF, UVF, BVF)_4-008-1	60.021	1.0.0.164	1	1293527076	Professional	2.0.10.242	2.0.10.356	10-07-2020	2020-10-07 오전 2:56:55	11:56:55	2.0.10.252	197		1	{/}	사이	NULL	NULL	NULL	43	1	65	NULL	NULL	NULL	KSY3	List2	NULL	NULL	NULL	NULL	NULL	NULL	NULL	NULL	NULL	0	{/}	0	4	547692	0	z	670	548362
좌우반구com(CVF, UVF, BVF)_4	8	1	<?xml version="1.0"?>\n<Clock xmlns:dt="urn:schemas-microsoft-com:datatypes"><Description dt:dt="string">E-Prime Primary Realtime Clock</Description><StartTime><Timestamp dt:dt="int">0</Timestamp><DateUtc dt:dt="string">2020-10-07T02:56:55Z</DateUtc></StartTime><FrequencyChanges><FrequencyChange><Frequency dt:dt="r8">2699960000</Frequency><Timestamp dt:dt="r8">3.88364334719655E+15</Timestamp><Cur…	좌우반구com(CVF, UVF, BVF)_4-008-1	60.021	1.0.0.164	1	1293527076	Professional	2.0.10.242	2.0.10.356	10-07-2020	2020-10-07 오전 2:56:55	11:56:55	2.0.10.252	115		1	{/}	사전	43	1	115	NULL	NULL	NULL	NULL	NULL	NULL	KSY3	List1	NULL	NULL	NULL	NULL	NULL	NULL	NULL	NULL	NULL	1	{/}	1	3	325435	0	{/}	337	325772
좌우반구com(CVF, UVF, BVF)_4	8	1	<?xml version="1.0"?>\n<Clock xmlns:dt="urn:schemas-microsoft-com:datatypes"><Description dt:dt="string">E-Prime Primary Realtime Clock</Description><StartTime><Timestamp dt:dt="int">0</Timestamp><DateUtc dt:dt="string">2020-10-07T02:56:55Z</DateUtc></StartTime><FrequencyChanges><FrequencyChange><Frequency dt:dt="r8">2699960000</Frequency><Timestamp dt:dt="r8">3.88364334719655E+15</Timestamp><Cur…	좌우반구com(CVF, UVF, BVF)_4-008-1	60.021	1.0.0.164	1	1293527076	Professional	2.0.10.242	2.0.10.356	10-07-2020	2020-10-07 오전 2:56:55	11:56:55	2.0.10.252	4		1	{/}	사진	41	1	4	NULL	NULL	NULL	NULL	NULL	NULL	KSY3	List1	NULL	NULL	NULL	NULL	NULL	NULL	NULL	NULL	NULL	1	{/}	0	4	26423	0	{/}	472	26895
좌우반구com(CVF, UVF, BVF)_4	8	1	<?xml version="1.0"?>\n<Clock xmlns:dt="urn:schemas-microsoft-com:datatypes"><Description dt:dt="string">E-Prime Primary Realtime Clock</Description><StartTime><Timestamp dt:dt="int">0</Timestamp><DateUtc dt:dt="string">2020-10-07T02:56:55Z</DateUtc></StartTime><FrequencyChanges><FrequencyChange><Frequency dt:dt="r8">2699960000</Frequency><Timestamp dt:dt="r8">3.88364334719655E+15</Timestamp><Cur…	좌우반구com(CVF, UVF, BVF)_4-008-1	60.021	1.0.0.164	1	1293527076	Professional	2.0.10.242	2.0.10.356	10-07-2020	2020-10-07 오전 2:56:55	11:56:55	2.0.10.252	100		1	{/}	상관	63	1	100	NULL	NULL	NULL	NULL	NULL	NULL	KSY3	List1	NULL	NULL	NULL	NULL	NULL	NULL	NULL	NULL	NULL	1	{/}	0	3	285949	0	{/}	400	286349
좌우반구com(CVF, UVF, BVF)_4	8	1	<?xml version="1.0"?>\n<Clock xmlns:dt="urn:schemas-microsoft-com:datatypes"><Description dt:dt="string">E-Prime Primary Realtime Clock</Description><StartTime><Timestamp dt:dt="int">0</Timestamp><DateUtc dt:dt="string">2020-10-07T02:56:55Z</DateUtc></StartTime><FrequencyChanges><FrequencyChange><Frequency dt:dt="r8">2699960000</Frequency><Timestamp dt:dt="r8">3.88364334719655E+15</Timestamp><Cur…	좌우반구com(CVF, UVF, BVF)_4-008-1	60.021	1.0.0.164	1	1293527076	Professional	2.0.10.242	2.0.10.356	10-07-2020	2020-10-07 오전 2:56:55	11:56:55	2.0.10.252	209		1	{/}	상태	NULL	NULL	NULL	130	1	77	NULL	NULL	NULL	KSY3	List2	NULL	NULL	NULL	NULL	NULL	NULL	NULL	NULL	NULL	1	{/}	1	3	580580	0	{/}	546	581126
좌우반구com(CVF, UVF, BVF)_4	8	1	<?xml version="1.0"?>\n<Clock xmlns:dt="urn:schemas-microsoft-com:datatypes"><Description dt:dt="string">E-Prime Primary Realtime Clock</Description><StartTime><Timestamp dt:dt="int">0</Timestamp><DateUtc dt:dt="string">2020-10-07T02:56:55Z</DateUtc></StartTime><FrequencyChanges><FrequencyChange><Frequency dt:dt="r8">2699960000</Frequency><Timestamp dt:dt="r8">3.88364334719655E+15</Timestamp><Cur…	좌우반구com(CVF, UVF, BVF)_4-008-1	60.021	1.0.0.164	1	1293527076	Professional	2.0.10.242	2.0.10.356	10-07-2020	2020-10-07 오전 2:56:55	11:56:55	2.0.10.252	77		1	{/}	색상	57	1	77	NULL	NULL	NULL	NULL	NULL	NULL	KSY3	List1	NULL	NULL	NULL	NULL	NULL	NULL	NULL	NULL	NULL	0	{/}	0	4	223971	0	z	235	224206
좌우반구com(CVF, UVF, BVF)_4	8	1	<?xml version="1.0"?>\n<Clock xmlns:dt="urn:schemas-microsoft-com:datatypes"><Description dt:dt="string">E-Prime Primary Realtime Clock</Description><StartTime><Timestamp dt:dt="int">0</Timestamp><DateUtc dt:dt="string">2020-10-07T02:56:55Z</DateUtc></StartTime><FrequencyChanges><FrequencyChange><Frequency dt:dt="r8">2699960000</Frequency><Timestamp dt:dt="r8">3.88364334719655E+15</Timestamp><Cur…	좌우반구com(CVF, UVF, BVF)_4-008-1	60.021	1.0.0.164	1	1293527076	Professional	2.0.10.242	2.0.10.356	10-07-2020	2020-10-07 오전 2:56:55	11:56:55	2.0.10.252	323		1	{/}	생선	NULL	NULL	NULL	NULL	NULL	NULL	61	1	59	KSY3	List3	NULL	NULL	NULL	NULL	NULL	NULL	NULL	NULL	NULL	1	{/}	0	3	888623	0	{/}	560	889183
좌우반구com(CVF, UVF, BVF)_4	8	1	<?xml version="1.0"?>\n<Clock xmlns:dt="urn:schemas-microsoft-com:datatypes"><Description dt:dt="string">E-Prime Primary Realtime Clock</Description><StartTime><Timestamp dt:dt="int">0</Timestamp><DateUtc dt:dt="string">2020-10-07T02:56:55Z</DateUtc></StartTime><FrequencyChanges><FrequencyChange><Frequency dt:dt="r8">2699960000</Frequency><Timestamp dt:dt="r8">3.88364334719655E+15</Timestamp><Cur…	좌우반구com(CVF, UVF, BVF)_4-008-1	60.021	1.0.0.164	1	1293527076	Professional	2.0.10.242	2.0.10.356	10-07-2020	2020-10-07 오전 2:56:55	11:56:55	2.0.10.252	72		2	z	생희	13	1	72	NULL	NULL	NULL	NULL	NULL	NULL	KSY	List1	0		0	0	210109	183		0	0	1	z	0	3	210292	0	z	634	210926
좌우반구com(CVF, UVF, BVF)_4	8	1	<?xml version="1.0"?>\n<Clock xmlns:dt="urn:schemas-microsoft-com:datatypes"><Description dt:dt="string">E-Prime Primary Realtime Clock</Description><StartTime><Timestamp dt:dt="int">0</Timestamp><DateUtc dt:dt="string">2020-10-07T02:56:55Z</DateUtc></StartTime><FrequencyChanges><FrequencyChange><Frequency dt:dt="r8">2699960000</Frequency><Timestamp dt:dt="r8">3.88364334719655E+15</Timestamp><Cur…	좌우반구com(CVF, UVF, BVF)_4-008-1	60.021	1.0.0.164	1	1293527076	Professional	2.0.10.242	2.0.10.356	10-07-2020	2020-10-07 오전 2:56:55	11:56:55	2.0.10.252	305		2	z	석감	NULL	NULL	NULL	NULL	NULL	NULL	109	1	41	KSY2	List3	NULL	NULL	NULL	NULL	NULL	NULL	NULL	NULL	NULL	1	z	1	3	839540	0	z	596	840136
좌우반구com(CVF, UVF, BVF)_4	8	1	<?xml version="1.0"?>\n<Clock xmlns:dt="urn:schemas-microsoft-com:datatypes"><Description dt:dt="string">E-Prime Primary Realtime Clock</Description><StartTime><Timestamp dt:dt="int">0</Timestamp><DateUtc dt:dt="string">2020-10-07T02:56:55Z</DateUtc></StartTime><FrequencyChanges><FrequencyChange><Frequency dt:dt="r8">2699960000</Frequency><Timestamp dt:dt="r8">3.88364334719655E+15</Timestamp><Cur…	좌우반구com(CVF, UVF, BVF)_4-008-1	60.021	1.0.0.164	1	1293527076	Professional	2.0.10.242	2.0.10.356	10-07-2020	2020-10-07 오전 2:56:55	11:56:55	2.0.10.252	66		1	{/}	선배	66	1	66	NULL	NULL	NULL	NULL	NULL	NULL	KSY3	List1	NULL	NULL	NULL	NULL	NULL	NULL	NULL	NULL	NULL	1	{/}	0	3	193848	0	{/}	366	194214
좌우반구com(CVF, UVF, BVF)_4	8	1	<?xml version="1.0"?>\n<Clock xmlns:dt="urn:schemas-microsoft-com:datatypes"><Description dt:dt="string">E-Prime Primary Realtime Clock</Description><StartTime><Timestamp dt:dt="int">0</Timestamp><DateUtc dt:dt="string">2020-10-07T02:56:55Z</DateUtc></StartTime><FrequencyChanges><FrequencyChange><Frequency dt:dt="r8">2699960000</Frequency><Timestamp dt:dt="r8">3.88364334719655E+15</Timestamp><Cur…	좌우반구com(CVF, UVF, BVF)_4-008-1	60.021	1.0.0.164	1	1293527076	Professional	2.0.10.242	2.0.10.356	10-07-2020	2020-10-07 오전 2:56:55	11:56:55	2.0.10.252	28		1	{/}	선택	106	1	28	NULL	NULL	NULL	NULL	NULL	NULL	KSY3	List1	NULL	NULL	NULL	NULL	NULL	NULL	NULL	NULL	NULL	1	{/}	0	3	91550	0	{/}	384	91934
좌우반구com(CVF, UVF, BVF)_4	8	1	<?xml version="1.0"?>\n<Clock xmlns:dt="urn:schemas-microsoft-com:datatypes"><Description dt:dt="string">E-Prime Primary Realtime Clock</Description><StartTime><Timestamp dt:dt="int">0</Timestamp><DateUtc dt:dt="string">2020-10-07T02:56:55Z</DateUtc></StartTime><FrequencyChanges><FrequencyChange><Frequency dt:dt="r8">2699960000</Frequency><Timestamp dt:dt="r8">3.88364334719655E+15</Timestamp><Cur…	좌우반구com(CVF, UVF, BVF)_4-008-1	60.021	1.0.0.164	1	1293527076	Professional	2.0.10.242	2.0.10.356	10-07-2020	2020-10-07 오전 2:56:55	11:56:55	2.0.10.252	298		2	z	설결	NULL	NULL	NULL	NULL	NULL	NULL	85	1	34	KSY3	List3	NULL	NULL	NULL	NULL	NULL	NULL	NULL	NULL	NULL	1	z	0	3	821230	0	z	716	821946
좌우반구com(CVF, UVF, BVF)_4	8	1	<?xml version="1.0"?>\n<Clock xmlns:dt="urn:schemas-microsoft-com:datatypes"><Description dt:dt="string">E-Prime Primary Realtime Clock</Description><StartTime><Timestamp dt:dt="int">0</Timestamp><DateUtc dt:dt="string">2020-10-07T02:56:55Z</DateUtc></StartTime><FrequencyChanges><FrequencyChange><Frequency dt:dt="r8">2699960000</Frequency><Timestamp dt:dt="r8">3.88364334719655E+15</Timestamp><Cur…	좌우반구com(CVF, UVF, BVF)_4-008-1	60.021	1.0.0.164	1	1293527076	Professional	2.0.10.242	2.0.10.356	10-07-2020	2020-10-07 오전 2:56:55	11:56:55	2.0.10.252	342		1	{/}	설명	NULL	NULL	NULL	NULL	NULL	NULL	119	1	78	KSY3	List3	NULL	NULL	NULL	NULL	NULL	NULL	NULL	NULL	NULL	1	{/}	1	3	940205	0	{/}	482	940687
좌우반구com(CVF, UVF, BVF)_4	8	1	<?xml version="1.0"?>\n<Clock xmlns:dt="urn:schemas-microsoft-com:datatypes"><Description dt:dt="string">E-Prime Primary Realtime Clock</Description><StartTime><Timestamp dt:dt="int">0</Timestamp><DateUtc dt:dt="string">2020-10-07T02:56:55Z</DateUtc></StartTime><FrequencyChanges><FrequencyChange><Frequency dt:dt="r8">2699960000</Frequency><Timestamp dt:dt="r8">3.88364334719655E+15</Timestamp><Cur…	좌우반구com(CVF, UVF, BVF)_4-008-1	60.021	1.0.0.164	1	1293527076	Professional	2.0.10.242	2.0.10.356	10-07-2020	2020-10-07 오전 2:56:55	11:56:55	2.0.10.252	291		1	{/}	설문	NULL	NULL	NULL	NULL	NULL	NULL	95	1	27	KSY3	List3	NULL	NULL	NULL	NULL	NULL	NULL	NULL	NULL	NULL	1	{/}	0	3	803453	0	{/}	323	803776
좌우반구com(CVF, UVF, BVF)_4	8	1	<?xml version="1.0"?>\n<Clock xmlns:dt="urn:schemas-microsoft-com:datatypes"><Description dt:dt="string">E-Prime Primary Realtime Clock</Description><StartTime><Timestamp dt:dt="int">0</Timestamp><DateUtc dt:dt="string">2020-10-07T02:56:55Z</DateUtc></StartTime><FrequencyChanges><FrequencyChange><Frequency dt:dt="r8">2699960000</Frequency><Timestamp dt:dt="r8">3.88364334719655E+15</Timestamp><Cur…	좌우반구com(CVF, UVF, BVF)_4-008-1	60.021	1.0.0.164	1	1293527076	Professional	2.0.10.242	2.0.10.356	10-07-2020	2020-10-07 오전 2:56:55	11:56:55	2.0.10.252	81		2	z	설색	128	1	81	NULL	NULL	NULL	NULL	NULL	NULL	KSY	List1	0		0	-1	234267	183		0	0	1	z	1	3	234450	0	z	379	234829
좌우반구com(CVF, UVF, BVF)_4	8	1	<?xml version="1.0"?>\n<Clock xmlns:dt="urn:schemas-microsoft-com:datatypes"><Description dt:dt="string">E-Prime Primary Realtime Clock</Description><StartTime><Timestamp dt:dt="int">0</Timestamp><DateUtc dt:dt="string">2020-10-07T02:56:55Z</DateUtc></StartTime><FrequencyChanges><FrequencyChange><Frequency dt:dt="r8">2699960000</Frequency><Timestamp dt:dt="r8">3.88364334719655E+15</Timestamp><Cur…	좌우반구com(CVF, UVF, BVF)_4-008-1	60.021	1.0.0.164	1	1293527076	Professional	2.0.10.242	2.0.10.356	10-07-2020	2020-10-07 오전 2:56:55	11:56:55	2.0.10.252	242		2	z	섭습	NULL	NULL	NULL	61	1	110	NULL	NULL	NULL	KSY3	List2	NULL	NULL	NULL	NULL	NULL	NULL	NULL	NULL	NULL	0	z	0	3	669566	0	{/}	659	670225
좌우반구com(CVF, UVF, BVF)_4	8	1	<?xml version="1.0"?>\n<Clock xmlns:dt="urn:schemas-microsoft-com:datatypes"><Description dt:dt="string">E-Prime Primary Realtime Clock</Description><StartTime><Timestamp dt:dt="int">0</Timestamp><DateUtc dt:dt="string">2020-10-07T02:56:55Z</DateUtc></StartTime><FrequencyChanges><FrequencyChange><Frequency dt:dt="r8">2699960000</Frequency><Timestamp dt:dt="r8">3.88364334719655E+15</Timestamp><Cur…	좌우반구com(CVF, UVF, BVF)_4-008-1	60.021	1.0.0.164	1	1293527076	Professional	2.0.10.242	2.0.10.356	10-07-2020	2020-10-07 오전 2:56:55	11:56:55	2.0.10.252	231		1	{/}	성공	NULL	NULL	NULL	33	1	99	NULL	NULL	NULL	KSY3	List2	NULL	NULL	NULL	NULL	NULL	NULL	NULL	NULL	NULL	1	{/}	0	3	639743	0	{/}	494	640237
좌우반구com(CVF, UVF, BVF)_4	8	1	<?xml version="1.0"?>\n<Clock xmlns:dt="urn:schemas-microsoft-com:datatypes"><Description dt:dt="string">E-Prime Primary Realtime Clock</Description><StartTime><Timestamp dt:dt="int">0</Timestamp><DateUtc dt:dt="string">2020-10-07T02:56:55Z</DateUtc></StartTime><FrequencyChanges><FrequencyChange><Frequency dt:dt="r8">2699960000</Frequency><Timestamp dt:dt="r8">3.88364334719655E+15</Timestamp><Cur…	좌우반구com(CVF, UVF, BVF)_4-008-1	60.021	1.0.0.164	1	1293527076	Professional	2.0.10.242	2.0.10.356	10-07-2020	2020-10-07 오전 2:56:55	11:56:55	2.0.10.252	337		1	{/}	세상	NULL	NULL	NULL	NULL	NULL	NULL	44	1	73	KSY3	List3	NULL	NULL	NULL	NULL	NULL	NULL	NULL	NULL	NULL	1	{/}	0	3	925777	0	{/}	782	926559
좌우반구com(CVF, UVF, BVF)_4	8	1	<?xml version="1.0"?>\n<Clock xmlns:dt="urn:schemas-microsoft-com:datatypes"><Description dt:dt="string">E-Prime Primary Realtime Clock</Description><StartTime><Timestamp dt:dt="int">0</Timestamp><DateUtc dt:dt="string">2020-10-07T02:56:55Z</DateUtc></StartTime><FrequencyChanges><FrequencyChange><Frequency dt:dt="r8">2699960000</Frequency><Timestamp dt:dt="r8">3.88364334719655E+15</Timestamp><Cur…	좌우반구com(CVF, UVF, BVF)_4-008-1	60.021	1.0.0.164	1	1293527076	Professional	2.0.10.242	2.0.10.356	10-07-2020	2020-10-07 오전 2:56:55	11:56:55	2.0.10.252	106		1	{/}	소리	86	1	106	NULL	NULL	NULL	NULL	NULL	NULL	KSY3	List1	NULL	NULL	NULL	NULL	NULL	NULL	NULL	NULL	NULL	1	{/}	0	4	301744	0	{/}	424	302168
좌우반구com(CVF, UVF, BVF)_4	8	1	<?xml version="1.0"?>\n<Clock xmlns:dt="urn:schemas-microsoft-com:datatypes"><Description dt:dt="string">E-Prime Primary Realtime Clock</Description><StartTime><Timestamp dt:dt="int">0</Timestamp><DateUtc dt:dt="string">2020-10-07T02:56:55Z</DateUtc></StartTime><FrequencyChanges><FrequencyChange><Frequency dt:dt="r8">2699960000</Frequency><Timestamp dt:dt="r8">3.88364334719655E+15</Timestamp><Cur…	좌우반구com(CVF, UVF, BVF)_4-008-1	60.021	1.0.0.164	1	1293527076	Professional	2.0.10.242	2.0.10.356	10-07-2020	2020-10-07 오전 2:56:55	11:56:55	2.0.10.252	92		1	{/}	소송	116	1	92	NULL	NULL	NULL	NULL	NULL	NULL	KSY3	List1	NULL	NULL	NULL	NULL	NULL	NULL	NULL	NULL	NULL	1	{/}	0	3	264390	0	{/}	511	264901
좌우반구com(CVF, UVF, BVF)_4	8	1	<?xml version="1.0"?>\n<Clock xmlns:dt="urn:schemas-microsoft-com:datatypes"><Description dt:dt="string">E-Prime Primary Realtime Clock</Description><StartTime><Timestamp dt:dt="int">0</Timestamp><DateUtc dt:dt="string">2020-10-07T02:56:55Z</DateUtc></StartTime><FrequencyChanges><FrequencyChange><Frequency dt:dt="r8">2699960000</Frequency><Timestamp dt:dt="r8">3.88364334719655E+15</Timestamp><Cur…	좌우반구com(CVF, UVF, BVF)_4-008-1	60.021	1.0.0.164	1	1293527076	Professional	2.0.10.242	2.0.10.356	10-07-2020	2020-10-07 오전 2:56:55	11:56:55	2.0.10.252	131		1	{/}	속도	91	1	131	NULL	NULL	NULL	NULL	NULL	NULL	KSY3	List1	NULL	NULL	NULL	NULL	NULL	NULL	NULL	NULL	NULL	1	{/}	0	3	368737	0	{/}	422	369159
좌우반구com(CVF, UVF, BVF)_4	8	1	<?xml version="1.0"?>\n<Clock xmlns:dt="urn:schemas-microsoft-com:datatypes"><Description dt:dt="string">E-Prime Primary Realtime Clock</Description><StartTime><Timestamp dt:dt="int">0</Timestamp><DateUtc dt:dt="string">2020-10-07T02:56:55Z</DateUtc></StartTime><FrequencyChanges><FrequencyChange><Frequency dt:dt="r8">2699960000</Frequency><Timestamp dt:dt="r8">3.88364334719655E+15</Timestamp><Cur…	좌우반구com(CVF, UVF, BVF)_4-008-1	60.021	1.0.0.164	1	1293527076	Professional	2.0.10.242	2.0.10.356	10-07-2020	2020-10-07 오전 2:56:55	11:56:55	2.0.10.252	265		2	z	송스	NULL	NULL	NULL	NULL	NULL	NULL	37	1	1	KSY4	List3	NULL	NULL	NULL	NULL	NULL	NULL	NULL	NULL	NULL	1	z	1	3	733510	0	z	435	733945
좌우반구com(CVF, UVF, BVF)_4	8	1	<?xml version="1.0"?>\n<Clock xmlns:dt="urn:schemas-microsoft-com:datatypes"><Description dt:dt="string">E-Prime Primary Realtime Clock</Description><StartTime><Timestamp dt:dt="int">0</Timestamp><DateUtc dt:dt="string">2020-10-07T02:56:55Z</DateUtc></StartTime><FrequencyChanges><FrequencyChange><Frequency dt:dt="r8">2699960000</Frequency><Timestamp dt:dt="r8">3.88364334719655E+15</Timestamp><Cur…	좌우반구com(CVF, UVF, BVF)_4-008-1	60.021	1.0.0.164	1	1293527076	Professional	2.0.10.242	2.0.10.356	10-07-2020	2020-10-07 오전 2:56:55	11:56:55	2.0.10.252	210		2	z	송익	NULL	NULL	NULL	50	1	78	NULL	NULL	NULL	KSY4	List2	NULL	NULL	NULL	NULL	NULL	NULL	NULL	NULL	NULL	1	z	0	3	583329	0	z	417	583746
좌우반구com(CVF, UVF, BVF)_4	8	1	<?xml version="1.0"?>\n<Clock xmlns:dt="urn:schemas-microsoft-com:datatypes"><Description dt:dt="string">E-Prime Primary Realtime Clock</Description><StartTime><Timestamp dt:dt="int">0</Timestamp><DateUtc dt:dt="string">2020-10-07T02:56:55Z</DateUtc></StartTime><FrequencyChanges><FrequencyChange><Frequency dt:dt="r8">2699960000</Frequency><Timestamp dt:dt="r8">3.88364334719655E+15</Timestamp><Cur…	좌우반구com(CVF, UVF, BVF)_4-008-1	60.021	1.0.0.164	1	1293527076	Professional	2.0.10.242	2.0.10.356	10-07-2020	2020-10-07 오전 2:56:55	11:56:55	2.0.10.252	395		1	{/}	수고	NULL	NULL	NULL	NULL	NULL	NULL	1	1	131	KSY3	List3	NULL	NULL	NULL	NULL	NULL	NULL	NULL	NULL	NULL	1	{/}	0	3	1084172	0	{/}	514	1084686
좌우반구com(CVF, UVF, BVF)_4	8	1	<?xml version="1.0"?>\n<Clock xmlns:dt="urn:schemas-microsoft-com:datatypes"><Description dt:dt="string">E-Prime Primary Realtime Clock</Description><StartTime><Timestamp dt:dt="int">0</Timestamp><DateUtc dt:dt="string">2020-10-07T02:56:55Z</DateUtc></StartTime><FrequencyChanges><FrequencyChange><Frequency dt:dt="r8">2699960000</Frequency><Timestamp dt:dt="r8">3.88364334719655E+15</Timestamp><Cur…	좌우반구com(CVF, UVF, BVF)_4-008-1	60.021	1.0.0.164	1	1293527076	Professional	2.0.10.242	2.0.10.356	10-07-2020	2020-10-07 오전 2:56:55	11:56:55	2.0.10.252	117		1	{/}	수단	21	1	117	NULL	NULL	NULL	NULL	NULL	NULL	KSY3	List1	NULL	NULL	NULL	NULL	NULL	NULL	NULL	NULL	NULL	1	{/}	1	3	330700	0	{/}	489	331189
좌우반구com(CVF, UVF, BVF)_4	8	1	<?xml version="1.0"?>\n<Clock xmlns:dt="urn:schemas-microsoft-com:datatypes"><Description dt:dt="string">E-Prime Primary Realtime Clock</Description><StartTime><Timestamp dt:dt="int">0</Timestamp><DateUtc dt:dt="string">2020-10-07T02:56:55Z</DateUtc></StartTime><FrequencyChanges><FrequencyChange><Frequency dt:dt="r8">2699960000</Frequency><Timestamp dt:dt="r8">3.88364334719655E+15</Timestamp><Cur…	좌우반구com(CVF, UVF, BVF)_4-008-1	60.021	1.0.0.164	1	1293527076	Professional	2.0.10.242	2.0.10.356	10-07-2020	2020-10-07 오전 2:56:55	11:56:55	2.0.10.252	362		1	{/}	수준	NULL	NULL	NULL	NULL	NULL	NULL	28	1	98	KSY3	List3	NULL	NULL	NULL	NULL	NULL	NULL	NULL	NULL	NULL	1	{/}	1	3	993420	0	{/}	426	993846
좌우반구com(CVF, UVF, BVF)_4	8	1	<?xml version="1.0"?>\n<Clock xmlns:dt="urn:schemas-microsoft-com:datatypes"><Description dt:dt="string">E-Prime Primary Realtime Clock</Description><StartTime><Timestamp dt:dt="int">0</Timestamp><DateUtc dt:dt="string">2020-10-07T02:56:55Z</DateUtc></StartTime><FrequencyChanges><FrequencyChange><Frequency dt:dt="r8">2699960000</Frequency><Timestamp dt:dt="r8">3.88364334719655E+15</Timestamp><Cur…	좌우반구com(CVF, UVF, BVF)_4-008-1	60.021	1.0.0.164	1	1293527076	Professional	2.0.10.242	2.0.10.356	10-07-2020	2020-10-07 오전 2:56:55	11:56:55	2.0.10.252	11		2	z	숙국	95	1	11	NULL	NULL	NULL	NULL	NULL	NULL	KSY3	List1	NULL	NULL	NULL	NULL	NULL	NULL	NULL	NULL	NULL	1	z	0	4	44983	0	z	608	45591
좌우반구com(CVF, UVF, BVF)_4	8	1	<?xml version="1.0"?>\n<Clock xmlns:dt="urn:schemas-microsoft-com:datatypes"><Description dt:dt="string">E-Prime Primary Realtime Clock</Description><StartTime><Timestamp dt:dt="int">0</Timestamp><DateUtc dt:dt="string">2020-10-07T02:56:55Z</DateUtc></StartTime><FrequencyChanges><FrequencyChange><Frequency dt:dt="r8">2699960000</Frequency><Timestamp dt:dt="r8">3.88364334719655E+15</Timestamp><Cur…	좌우반구com(CVF, UVF, BVF)_4-008-1	60.021	1.0.0.164	1	1293527076	Professional	2.0.10.242	2.0.10.356	10-07-2020	2020-10-07 오전 2:56:55	11:56:55	2.0.10.252	88		2	z	숙발	8	1	88	NULL	NULL	NULL	NULL	NULL	NULL	KSY4	List1	NULL	NULL	NULL	NULL	NULL	NULL	NULL	NULL	NULL	1	z	0	4	252911	0	z	718	253629
좌우반구com(CVF, UVF, BVF)_4	8	1	<?xml version="1.0"?>\n<Clock xmlns:dt="urn:schemas-microsoft-com:datatypes"><Description dt:dt="string">E-Prime Primary Realtime Clock</Description><StartTime><Timestamp dt:dt="int">0</Timestamp><DateUtc dt:dt="string">2020-10-07T02:56:55Z</DateUtc></StartTime><FrequencyChanges><FrequencyChange><Frequency dt:dt="r8">2699960000</Frequency><Timestamp dt:dt="r8">3.88364334719655E+15</Timestamp><Cur…	좌우반구com(CVF, UVF, BVF)_4-008-1	60.021	1.0.0.164	1	1293527076	Professional	2.0.10.242	2.0.10.356	10-07-2020	2020-10-07 오전 2:56:55	11:56:55	2.0.10.252	330		1	{/}	숙소	NULL	NULL	NULL	NULL	NULL	NULL	76	1	66	KSY4	List3	NULL	NULL	NULL	NULL	NULL	NULL	NULL	NULL	NULL	1	{/}	0	3	907550	0	{/}	489	908039
좌우반구com(CVF, UVF, BVF)_4	8	1	<?xml version="1.0"?>\n<Clock xmlns:dt="urn:schemas-microsoft-com:datatypes"><Description dt:dt="string">E-Prime Primary Realtime Clock</Description><StartTime><Timestamp dt:dt="int">0</Timestamp><DateUtc dt:dt="string">2020-10-07T02:56:55Z</DateUtc></StartTime><FrequencyChanges><FrequencyChange><Frequency dt:dt="r8">2699960000</Frequency><Timestamp dt:dt="r8">3.88364334719655E+15</Timestamp><Cur…	좌우반구com(CVF, UVF, BVF)_4-008-1	60.021	1.0.0.164	1	1293527076	Professional	2.0.10.242	2.0.10.356	10-07-2020	2020-10-07 오전 2:56:55	11:56:55	2.0.10.252	325		2	z	술감	NULL	NULL	NULL	NULL	NULL	NULL	11	1	61	KSY4	List3	NULL	NULL	NULL	NULL	NULL	NULL	NULL	NULL	NULL	1	z	1	3	894021	0	z	434	894455
좌우반구com(CVF, UVF, BVF)_4	8	1	<?xml version="1.0"?>\n<Clock xmlns:dt="urn:schemas-microsoft-com:datatypes"><Description dt:dt="string">E-Prime Primary Realtime Clock</Description><StartTime><Timestamp dt:dt="int">0</Timestamp><DateUtc dt:dt="string">2020-10-07T02:56:55Z</DateUtc></StartTime><FrequencyChanges><FrequencyChange><Frequency dt:dt="r8">2699960000</Frequency><Timestamp dt:dt="r8">3.88364334719655E+15</Timestamp><Cur…	좌우반구com(CVF, UVF, BVF)_4-008-1	60.021	1.0.0.164	1	1293527076	Professional	2.0.10.242	2.0.10.356	10-07-2020	2020-10-07 오전 2:56:55	11:56:55	2.0.10.252	378		2	z	술목	NULL	NULL	NULL	NULL	NULL	NULL	79	1	114	KSY	List3	0		0	-1	1038271	184		0	0	1	z	0	4	1038455	0	z	448	1038903
좌우반구com(CVF, UVF, BVF)_4	8	1	<?xml version="1.0"?>\n<Clock xmlns:dt="urn:schemas-microsoft-com:datatypes"><Description dt:dt="string">E-Prime Primary Realtime Clock</Description><StartTime><Timestamp dt:dt="int">0</Timestamp><DateUtc dt:dt="string">2020-10-07T02:56:55Z</DateUtc></StartTime><FrequencyChanges><FrequencyChange><Frequency dt:dt="r8">2699960000</Frequency><Timestamp dt:dt="r8">3.88364334719655E+15</Timestamp><Cur…	좌우반구com(CVF, UVF, BVF)_4-008-1	60.021	1.0.0.164	1	1293527076	Professional	2.0.10.242	2.0.10.356	10-07-2020	2020-10-07 오전 2:56:55	11:56:55	2.0.10.252	8		2	z	스위	69	1	8	NULL	NULL	NULL	NULL	NULL	NULL	KSY3	List1	NULL	NULL	NULL	NULL	NULL	NULL	NULL	NULL	NULL	1	z	0	3	37169	0	z	384	37553
좌우반구com(CVF, UVF, BVF)_4	8	1	<?xml version="1.0"?>\n<Clock xmlns:dt="urn:schemas-microsoft-com:datatypes"><Description dt:dt="string">E-Prime Primary Realtime Clock</Description><StartTime><Timestamp dt:dt="int">0</Timestamp><DateUtc dt:dt="string">2020-10-07T02:56:55Z</DateUtc></StartTime><FrequencyChanges><FrequencyChange><Frequency dt:dt="r8">2699960000</Frequency><Timestamp dt:dt="r8">3.88364334719655E+15</Timestamp><Cur…	좌우반구com(CVF, UVF, BVF)_4-008-1	60.021	1.0.0.164	1	1293527076	Professional	2.0.10.242	2.0.10.356	10-07-2020	2020-10-07 오전 2:56:55	11:56:55	2.0.10.252	297		2	z	스진	NULL	NULL	NULL	NULL	NULL	NULL	67	1	33	KSY4	List3	NULL	NULL	NULL	NULL	NULL	NULL	NULL	NULL	NULL	1	z	0	3	818631	0	z	393	819024
좌우반구com(CVF, UVF, BVF)_4	8	1	<?xml version="1.0"?>\n<Clock xmlns:dt="urn:schemas-microsoft-com:datatypes"><Description dt:dt="string">E-Prime Primary Realtime Clock</Description><StartTime><Timestamp dt:dt="int">0</Timestamp><DateUtc dt:dt="string">2020-10-07T02:56:55Z</DateUtc></StartTime><FrequencyChanges><FrequencyChange><Frequency dt:dt="r8">2699960000</Frequency><Timestamp dt:dt="r8">3.88364334719655E+15</Timestamp><Cur…	좌우반구com(CVF, UVF, BVF)_4-008-1	60.021	1.0.0.164	1	1293527076	Professional	2.0.10.242	2.0.10.356	10-07-2020	2020-10-07 오전 2:56:55	11:56:55	2.0.10.252	314		2	z	스향	NULL	NULL	NULL	NULL	NULL	NULL	59	1	50	KSY4	List3	NULL	NULL	NULL	NULL	NULL	NULL	NULL	NULL	NULL	1	z	0	4	863849	0	z	536	864385
좌우반구com(CVF, UVF, BVF)_4	8	1	<?xml version="1.0"?>\n<Clock xmlns:dt="urn:schemas-microsoft-com:datatypes"><Description dt:dt="string">E-Prime Primary Realtime Clock</Description><StartTime><Timestamp dt:dt="int">0</Timestamp><DateUtc dt:dt="string">2020-10-07T02:56:55Z</DateUtc></StartTime><FrequencyChanges><FrequencyChange><Frequency dt:dt="r8">2699960000</Frequency><Timestamp dt:dt="r8">3.88364334719655E+15</Timestamp><Cur…	좌우반구com(CVF, UVF, BVF)_4-008-1	60.021	1.0.0.164	1	1293527076	Professional	2.0.10.242	2.0.10.356	10-07-2020	2020-10-07 오전 2:56:55	11:56:55	2.0.10.252	149		2	z	습나	NULL	NULL	NULL	42	1	17	NULL	NULL	NULL	KSY4	List2	NULL	NULL	NULL	NULL	NULL	NULL	NULL	NULL	NULL	1	z	0	3	419303	0	z	356	419659
좌우반구com(CVF, UVF, BVF)_4	8	1	<?xml version="1.0"?>\n<Clock xmlns:dt="urn:schemas-microsoft-com:datatypes"><Description dt:dt="string">E-Prime Primary Realtime Clock</Description><StartTime><Timestamp dt:dt="int">0</Timestamp><DateUtc dt:dt="string">2020-10-07T02:56:55Z</DateUtc></StartTime><FrequencyChanges><FrequencyChange><Frequency dt:dt="r8">2699960000</Frequency><Timestamp dt:dt="r8">3.88364334719655E+15</Timestamp><Cur…	좌우반구com(CVF, UVF, BVF)_4-008-1	60.021	1.0.0.164	1	1293527076	Professional	2.0.10.242	2.0.10.356	10-07-2020	2020-10-07 오전 2:56:55	11:56:55	2.0.10.252	201		2	z	습필	NULL	NULL	NULL	107	1	69	NULL	NULL	NULL	KSY3	List2	NULL	NULL	NULL	NULL	NULL	NULL	NULL	NULL	NULL	0	z	0	4	558888	0	{/}	658	559546
좌우반구com(CVF, UVF, BVF)_4	8	1	<?xml version="1.0"?>\n<Clock xmlns:dt="urn:schemas-microsoft-com:datatypes"><Description dt:dt="string">E-Prime Primary Realtime Clock</Description><StartTime><Timestamp dt:dt="int">0</Timestamp><DateUtc dt:dt="string">2020-10-07T02:56:55Z</DateUtc></StartTime><FrequencyChanges><FrequencyChange><Frequency dt:dt="r8">2699960000</Frequency><Timestamp dt:dt="r8">3.88364334719655E+15</Timestamp><Cur…	좌우반구com(CVF, UVF, BVF)_4-008-1	60.021	1.0.0.164	1	1293527076	Professional	2.0.10.242	2.0.10.356	10-07-2020	2020-10-07 오전 2:56:55	11:56:55	2.0.10.252	375		1	{/}	시간	NULL	NULL	NULL	NULL	NULL	NULL	78	1	111	KSY4	List3	NULL	NULL	NULL	NULL	NULL	NULL	NULL	NULL	NULL	1	{/}	0	3	1029874	0	{/}	596	1030470
좌우반구com(CVF, UVF, BVF)_4	8	1	<?xml version="1.0"?>\n<Clock xmlns:dt="urn:schemas-microsoft-com:datatypes"><Description dt:dt="string">E-Prime Primary Realtime Clock</Description><StartTime><Timestamp dt:dt="int">0</Timestamp><DateUtc dt:dt="string">2020-10-07T02:56:55Z</DateUtc></StartTime><FrequencyChanges><FrequencyChange><Frequency dt:dt="r8">2699960000</Frequency><Timestamp dt:dt="r8">3.88364334719655E+15</Timestamp><Cur…	좌우반구com(CVF, UVF, BVF)_4-008-1	60.021	1.0.0.164	1	1293527076	Professional	2.0.10.242	2.0.10.356	10-07-2020	2020-10-07 오전 2:56:55	11:56:55	2.0.10.252	104		1	{/}	시기	26	1	104	NULL	NULL	NULL	NULL	NULL	NULL	KSY4	List1	NULL	NULL	NULL	NULL	NULL	NULL	NULL	NULL	NULL	1	{/}	0	3	296329	0	{/}	460	296789
좌우반구com(CVF, UVF, BVF)_4	8	1	<?xml version="1.0"?>\n<Clock xmlns:dt="urn:schemas-microsoft-com:datatypes"><Description dt:dt="string">E-Prime Primary Realtime Clock</Description><StartTime><Timestamp dt:dt="int">0</Timestamp><DateUtc dt:dt="string">2020-10-07T02:56:55Z</DateUtc></StartTime><FrequencyChanges><FrequencyChange><Frequency dt:dt="r8">2699960000</Frequency><Timestamp dt:dt="r8">3.88364334719655E+15</Timestamp><Cur…	좌우반구com(CVF, UVF, BVF)_4-008-1	60.021	1.0.0.164	1	1293527076	Professional	2.0.10.242	2.0.10.356	10-07-2020	2020-10-07 오전 2:56:55	11:56:55	2.0.10.252	162		1	{/}	시대	NULL	NULL	NULL	87	1	30	NULL	NULL	NULL	KSY4	List2	NULL	NULL	NULL	NULL	NULL	NULL	NULL	NULL	NULL	1	{/}	0	4	453708	0	{/}	463	454171
좌우반구com(CVF, UVF, BVF)_4	8	1	<?xml version="1.0"?>\n<Clock xmlns:dt="urn:schemas-microsoft-com:datatypes"><Description dt:dt="string">E-Prime Primary Realtime Clock</Description><StartTime><Timestamp dt:dt="int">0</Timestamp><DateUtc dt:dt="string">2020-10-07T02:56:55Z</DateUtc></StartTime><FrequencyChanges><FrequencyChange><Frequency dt:dt="r8">2699960000</Frequency><Timestamp dt:dt="r8">3.88364334719655E+15</Timestamp><Cur…	좌우반구com(CVF, UVF, BVF)_4-008-1	60.021	1.0.0.164	1	1293527076	Professional	2.0.10.242	2.0.10.356	10-07-2020	2020-10-07 오전 2:56:55	11:56:55	2.0.10.252	223		1	{/}	시도	NULL	NULL	NULL	54	1	91	NULL	NULL	NULL	KSY4	List2	NULL	NULL	NULL	NULL	NULL	NULL	NULL	NULL	NULL	1	{/}	1	3	618300	0	{/}	342	618642
좌우반구com(CVF, UVF, BVF)_4	8	1	<?xml version="1.0"?>\n<Clock xmlns:dt="urn:schemas-microsoft-com:datatypes"><Description dt:dt="string">E-Prime Primary Realtime Clock</Description><StartTime><Timestamp dt:dt="int">0</Timestamp><DateUtc dt:dt="string">2020-10-07T02:56:55Z</DateUtc></StartTime><FrequencyChanges><FrequencyChange><Frequency dt:dt="r8">2699960000</Frequency><Timestamp dt:dt="r8">3.88364334719655E+15</Timestamp><Cur…	좌우반구com(CVF, UVF, BVF)_4-008-1	60.021	1.0.0.164	1	1293527076	Professional	2.0.10.242	2.0.10.356	10-07-2020	2020-10-07 오전 2:56:55	11:56:55	2.0.10.252	397		2	z	시질	NULL	NULL	NULL	NULL	NULL	NULL	21	1	133	KSY2	List3	NULL	NULL	NULL	NULL	NULL	NULL	NULL	NULL	NULL	1	z	1	3	1089370	0	z	468	1089838
좌우반구com(CVF, UVF, BVF)_4	8	1	<?xml version="1.0"?>\n<Clock xmlns:dt="urn:schemas-microsoft-com:datatypes"><Description dt:dt="string">E-Prime Primary Realtime Clock</Description><StartTime><Timestamp dt:dt="int">0</Timestamp><DateUtc dt:dt="string">2020-10-07T02:56:55Z</DateUtc></StartTime><FrequencyChanges><FrequencyChange><Frequency dt:dt="r8">2699960000</Frequency><Timestamp dt:dt="r8">3.88364334719655E+15</Timestamp><Cur…	좌우반구com(CVF, UVF, BVF)_4-008-1	60.021	1.0.0.164	1	1293527076	Professional	2.0.10.242	2.0.10.356	10-07-2020	2020-10-07 오전 2:56:55	11:56:55	2.0.10.252	263		1	{/}	식비	NULL	NULL	NULL	27	1	131	NULL	NULL	NULL	KSY4	List2	NULL	NULL	NULL	NULL	NULL	NULL	NULL	NULL	NULL	1	{/}	0	3	725513	0	{/}	426	725939
좌우반구com(CVF, UVF, BVF)_4	8	1	<?xml version="1.0"?>\n<Clock xmlns:dt="urn:schemas-microsoft-com:datatypes"><Description dt:dt="string">E-Prime Primary Realtime Clock</Description><StartTime><Timestamp dt:dt="int">0</Timestamp><DateUtc dt:dt="string">2020-10-07T02:56:55Z</DateUtc></StartTime><FrequencyChanges><FrequencyChange><Frequency dt:dt="r8">2699960000</Frequency><Timestamp dt:dt="r8">3.88364334719655E+15</Timestamp><Cur…	좌우반구com(CVF, UVF, BVF)_4-008-1	60.021	1.0.0.164	1	1293527076	Professional	2.0.10.242	2.0.10.356	10-07-2020	2020-10-07 오전 2:56:55	11:56:55	2.0.10.252	232		2	z	식차	NULL	NULL	NULL	28	1	100	NULL	NULL	NULL	KSY2	List2	NULL	NULL	NULL	NULL	NULL	NULL	NULL	NULL	NULL	1	z	0	3	642442	0	z	535	642977
좌우반구com(CVF, UVF, BVF)_4	8	1	<?xml version="1.0"?>\n<Clock xmlns:dt="urn:schemas-microsoft-com:datatypes"><Description dt:dt="string">E-Prime Primary Realtime Clock</Description><StartTime><Timestamp dt:dt="int">0</Timestamp><DateUtc dt:dt="string">2020-10-07T02:56:55Z</DateUtc></StartTime><FrequencyChanges><FrequencyChange><Frequency dt:dt="r8">2699960000</Frequency><Timestamp dt:dt="r8">3.88364334719655E+15</Timestamp><Cur…	좌우반구com(CVF, UVF, BVF)_4-008-1	60.021	1.0.0.164	1	1293527076	Professional	2.0.10.242	2.0.10.356	10-07-2020	2020-10-07 오전 2:56:55	11:56:55	2.0.10.252	41		1	{/}	식탁	61	1	41	NULL	NULL	NULL	NULL	NULL	NULL	KSY4	List1	NULL	NULL	NULL	NULL	NULL	NULL	NULL	NULL	NULL	1	{/}	0	3	127354	0	{/}	644	127998
좌우반구com(CVF, UVF, BVF)_4	8	1	<?xml version="1.0"?>\n<Clock xmlns:dt="urn:schemas-microsoft-com:datatypes"><Description dt:dt="string">E-Prime Primary Realtime Clock</Description><StartTime><Timestamp dt:dt="int">0</Timestamp><DateUtc dt:dt="string">2020-10-07T02:56:55Z</DateUtc></StartTime><FrequencyChanges><FrequencyChange><Frequency dt:dt="r8">2699960000</Frequency><Timestamp dt:dt="r8">3.88364334719655E+15</Timestamp><Cur…	좌우반구com(CVF, UVF, BVF)_4-008-1	60.021	1.0.0.164	1	1293527076	Professional	2.0.10.242	2.0.10.356	10-07-2020	2020-10-07 오전 2:56:55	11:56:55	2.0.10.252	352		2	z	실락	NULL	NULL	NULL	NULL	NULL	NULL	81	1	88	KSY3	List3	NULL	NULL	NULL	NULL	NULL	NULL	NULL	NULL	NULL	1	z	0	3	967196	0	z	596	967792
좌우반구com(CVF, UVF, BVF)_4	8	1	<?xml version="1.0"?>\n<Clock xmlns:dt="urn:schemas-microsoft-com:datatypes"><Description dt:dt="string">E-Prime Primary Realtime Clock</Description><StartTime><Timestamp dt:dt="int">0</Timestamp><DateUtc dt:dt="string">2020-10-07T02:56:55Z</DateUtc></StartTime><FrequencyChanges><FrequencyChange><Frequency dt:dt="r8">2699960000</Frequency><Timestamp dt:dt="r8">3.88364334719655E+15</Timestamp><Cur…	좌우반구com(CVF, UVF, BVF)_4-008-1	60.021	1.0.0.164	1	1293527076	Professional	2.0.10.242	2.0.10.356	10-07-2020	2020-10-07 오전 2:56:55	11:56:55	2.0.10.252	304		2	z	실작	NULL	NULL	NULL	NULL	NULL	NULL	36	1	40	KSY	List3	0		0	0	836625	183		0	0	1	z	0	3	836808	0	z	529	837337
좌우반구com(CVF, UVF, BVF)_4	8	1	<?xml version="1.0"?>\n<Clock xmlns:dt="urn:schemas-microsoft-com:datatypes"><Description dt:dt="string">E-Prime Primary Realtime Clock</Description><StartTime><Timestamp dt:dt="int">0</Timestamp><DateUtc dt:dt="string">2020-10-07T02:56:55Z</DateUtc></StartTime><FrequencyChanges><FrequencyChange><Frequency dt:dt="r8">2699960000</Frequency><Timestamp dt:dt="r8">3.88364334719655E+15</Timestamp><Cur…	좌우반구com(CVF, UVF, BVF)_4-008-1	60.021	1.0.0.164	1	1293527076	Professional	2.0.10.242	2.0.10.356	10-07-2020	2020-10-07 오전 2:56:55	11:56:55	2.0.10.252	343		1	{/}	실험	NULL	NULL	NULL	NULL	NULL	NULL	113	1	79	KSY4	List3	NULL	NULL	NULL	NULL	NULL	NULL	NULL	NULL	NULL	0	{/}	0	4	942888	0	z	513	943401
좌우반구com(CVF, UVF, BVF)_4	8	1	<?xml version="1.0"?>\n<Clock xmlns:dt="urn:schemas-microsoft-com:datatypes"><Description dt:dt="string">E-Prime Primary Realtime Clock</Description><StartTime><Timestamp dt:dt="int">0</Timestamp><DateUtc dt:dt="string">2020-10-07T02:56:55Z</DateUtc></StartTime><FrequencyChanges><FrequencyChange><Frequency dt:dt="r8">2699960000</Frequency><Timestamp dt:dt="r8">3.88364334719655E+15</Timestamp><Cur…	좌우반구com(CVF, UVF, BVF)_4-008-1	60.021	1.0.0.164	1	1293527076	Professional	2.0.10.242	2.0.10.356	10-07-2020	2020-10-07 오전 2:56:55	11:56:55	2.0.10.252	170		1	{/}	심복	NULL	NULL	NULL	91	1	38	NULL	NULL	NULL	KSY4	List2	NULL	NULL	NULL	NULL	NULL	NULL	NULL	NULL	NULL	1	{/}	0	4	475517	0	{/}	766	476283
좌우반구com(CVF, UVF, BVF)_4	8	1	<?xml version="1.0"?>\n<Clock xmlns:dt="urn:schemas-microsoft-com:datatypes"><Description dt:dt="string">E-Prime Primary Realtime Clock</Description><StartTime><Timestamp dt:dt="int">0</Timestamp><DateUtc dt:dt="string">2020-10-07T02:56:55Z</DateUtc></StartTime><FrequencyChanges><FrequencyChange><Frequency dt:dt="r8">2699960000</Frequency><Timestamp dt:dt="r8">3.88364334719655E+15</Timestamp><Cur…	좌우반구com(CVF, UVF, BVF)_4-008-1	60.021	1.0.0.164	1	1293527076	Professional	2.0.10.242	2.0.10.356	10-07-2020	2020-10-07 오전 2:56:55	11:56:55	2.0.10.252	318		1	{/}	심신	NULL	NULL	NULL	NULL	NULL	NULL	29	1	54	KSY4	List3	NULL	NULL	NULL	NULL	NULL	NULL	NULL	NULL	NULL	0	{/}	0	3	874678	0	z	570	875248
좌우반구com(CVF, UVF, BVF)_4	8	1	<?xml version="1.0"?>\n<Clock xmlns:dt="urn:schemas-microsoft-com:datatypes"><Description dt:dt="string">E-Prime Primary Realtime Clock</Description><StartTime><Timestamp dt:dt="int">0</Timestamp><DateUtc dt:dt="string">2020-10-07T02:56:55Z</DateUtc></StartTime><FrequencyChanges><FrequencyChange><Frequency dt:dt="r8">2699960000</Frequency><Timestamp dt:dt="r8">3.88364334719655E+15</Timestamp><Cur…	좌우반구com(CVF, UVF, BVF)_4-008-1	60.021	1.0.0.164	1	1293527076	Professional	2.0.10.242	2.0.10.356	10-07-2020	2020-10-07 오전 2:56:55	11:56:55	2.0.10.252	190		2	z	안실	NULL	NULL	NULL	124	1	58	NULL	NULL	NULL	KSY	List2	0		0	-1	528848	183		0	0	0	z	1	3	529031	0	{/}	388	529419
좌우반구com(CVF, UVF, BVF)_4	8	1	<?xml version="1.0"?>\n<Clock xmlns:dt="urn:schemas-microsoft-com:datatypes"><Description dt:dt="string">E-Prime Primary Realtime Clock</Description><StartTime><Timestamp dt:dt="int">0</Timestamp><DateUtc dt:dt="string">2020-10-07T02:56:55Z</DateUtc></StartTime><FrequencyChanges><FrequencyChange><Frequency dt:dt="r8">2699960000</Frequency><Timestamp dt:dt="r8">3.88364334719655E+15</Timestamp><Cur…	좌우반구com(CVF, UVF, BVF)_4-008-1	60.021	1.0.0.164	1	1293527076	Professional	2.0.10.242	2.0.10.356	10-07-2020	2020-10-07 오전 2:56:55	11:56:55	2.0.10.252	243		2	z	압례	NULL	NULL	NULL	111	1	111	NULL	NULL	NULL	KSY3	List2	NULL	NULL	NULL	NULL	NULL	NULL	NULL	NULL	NULL	1	z	0	4	672432	0	z	411	672843
좌우반구com(CVF, UVF, BVF)_4	8	1	<?xml version="1.0"?>\n<Clock xmlns:dt="urn:schemas-microsoft-com:datatypes"><Description dt:dt="string">E-Prime Primary Realtime Clock</Description><StartTime><Timestamp dt:dt="int">0</Timestamp><DateUtc dt:dt="string">2020-10-07T02:56:55Z</DateUtc></StartTime><FrequencyChanges><FrequencyChange><Frequency dt:dt="r8">2699960000</Frequency><Timestamp dt:dt="r8">3.88364334719655E+15</Timestamp><Cur…	좌우반구com(CVF, UVF, BVF)_4-008-1	60.021	1.0.0.164	1	1293527076	Professional	2.0.10.242	2.0.10.356	10-07-2020	2020-10-07 오전 2:56:55	11:56:55	2.0.10.252	251		1	{/}	압축	NULL	NULL	NULL	96	1	119	NULL	NULL	NULL	KSY4	List2	NULL	NULL	NULL	NULL	NULL	NULL	NULL	NULL	NULL	1	{/}	0	3	693741	0	{/}	405	694146
좌우반구com(CVF, UVF, BVF)_4	8	1	<?xml version="1.0"?>\n<Clock xmlns:dt="urn:schemas-microsoft-com:datatypes"><Description dt:dt="string">E-Prime Primary Realtime Clock</Description><StartTime><Timestamp dt:dt="int">0</Timestamp><DateUtc dt:dt="string">2020-10-07T02:56:55Z</DateUtc></StartTime><FrequencyChanges><FrequencyChange><Frequency dt:dt="r8">2699960000</Frequency><Timestamp dt:dt="r8">3.88364334719655E+15</Timestamp><Cur…	좌우반구com(CVF, UVF, BVF)_4-008-1	60.021	1.0.0.164	1	1293527076	Professional	2.0.10.242	2.0.10.356	10-07-2020	2020-10-07 오전 2:56:55	11:56:55	2.0.10.252	95		2	z	양간	37	1	95	NULL	NULL	NULL	NULL	NULL	NULL	KSY3	List1	NULL	NULL	NULL	NULL	NULL	NULL	NULL	NULL	NULL	1	z	0	3	272787	0	z	483	273270
좌우반구com(CVF, UVF, BVF)_4	8	1	<?xml version="1.0"?>\n<Clock xmlns:dt="urn:schemas-microsoft-com:datatypes"><Description dt:dt="string">E-Prime Primary Realtime Clock</Description><StartTime><Timestamp dt:dt="int">0</Timestamp><DateUtc dt:dt="string">2020-10-07T02:56:55Z</DateUtc></StartTime><FrequencyChanges><FrequencyChange><Frequency dt:dt="r8">2699960000</Frequency><Timestamp dt:dt="r8">3.88364334719655E+15</Timestamp><Cur…	좌우반구com(CVF, UVF, BVF)_4-008-1	60.021	1.0.0.164	1	1293527076	Professional	2.0.10.242	2.0.10.356	10-07-2020	2020-10-07 오전 2:56:55	11:56:55	2.0.10.252	73		2	z	양급	50	1	73	NULL	NULL	NULL	NULL	NULL	NULL	KSY2	List1	NULL	NULL	NULL	NULL	NULL	NULL	NULL	NULL	NULL	1	z	1	3	213124	0	z	490	213614
좌우반구com(CVF, UVF, BVF)_4	8	1	<?xml version="1.0"?>\n<Clock xmlns:dt="urn:schemas-microsoft-com:datatypes"><Description dt:dt="string">E-Prime Primary Realtime Clock</Description><StartTime><Timestamp dt:dt="int">0</Timestamp><DateUtc dt:dt="string">2020-10-07T02:56:55Z</DateUtc></StartTime><FrequencyChanges><FrequencyChange><Frequency dt:dt="r8">2699960000</Frequency><Timestamp dt:dt="r8">3.88364334719655E+15</Timestamp><Cur…	좌우반구com(CVF, UVF, BVF)_4-008-1	60.021	1.0.0.164	1	1293527076	Professional	2.0.10.242	2.0.10.356	10-07-2020	2020-10-07 오전 2:56:55	11:56:55	2.0.10.252	294		1	{/}	양념	NULL	NULL	NULL	NULL	NULL	NULL	2	1	30	KSY4	List3	NULL	NULL	NULL	NULL	NULL	NULL	NULL	NULL	NULL	1	{/}	0	3	811067	0	{/}	429	811496
좌우반구com(CVF, UVF, BVF)_4	8	1	<?xml version="1.0"?>\n<Clock xmlns:dt="urn:schemas-microsoft-com:datatypes"><Description dt:dt="string">E-Prime Primary Realtime Clock</Description><StartTime><Timestamp dt:dt="int">0</Timestamp><DateUtc dt:dt="string">2020-10-07T02:56:55Z</DateUtc></StartTime><FrequencyChanges><FrequencyChange><Frequency dt:dt="r8">2699960000</Frequency><Timestamp dt:dt="r8">3.88364334719655E+15</Timestamp><Cur…	좌우반구com(CVF, UVF, BVF)_4-008-1	60.021	1.0.0.164	1	1293527076	Professional	2.0.10.242	2.0.10.356	10-07-2020	2020-10-07 오전 2:56:55	11:56:55	2.0.10.252	105		2	z	양최	112	1	105	NULL	NULL	NULL	NULL	NULL	NULL	KSY4	List1	NULL	NULL	NULL	NULL	NULL	NULL	NULL	NULL	NULL	1	z	0	4	298995	0	z	554	299549
좌우반구com(CVF, UVF, BVF)_4	8	1	<?xml version="1.0"?>\n<Clock xmlns:dt="urn:schemas-microsoft-com:datatypes"><Description dt:dt="string">E-Prime Primary Realtime Clock</Description><StartTime><Timestamp dt:dt="int">0</Timestamp><DateUtc dt:dt="string">2020-10-07T02:56:55Z</DateUtc></StartTime><FrequencyChanges><FrequencyChange><Frequency dt:dt="r8">2699960000</Frequency><Timestamp dt:dt="r8">3.88364334719655E+15</Timestamp><Cur…	좌우반구com(CVF, UVF, BVF)_4-008-1	60.021	1.0.0.164	1	1293527076	Professional	2.0.10.242	2.0.10.356	10-07-2020	2020-10-07 오전 2:56:55	11:56:55	2.0.10.252	160		1	{/}	어휘	NULL	NULL	NULL	24	1	28	NULL	NULL	NULL	KSY4	List2	NULL	NULL	NULL	NULL	NULL	NULL	NULL	NULL	NULL	1	{/}	0	4	448493	0	{/}	470	448963
좌우반구com(CVF, UVF, BVF)_4	8	1	<?xml version="1.0"?>\n<Clock xmlns:dt="urn:schemas-microsoft-com:datatypes"><Description dt:dt="string">E-Prime Primary Realtime Clock</Description><StartTime><Timestamp dt:dt="int">0</Timestamp><DateUtc dt:dt="string">2020-10-07T02:56:55Z</DateUtc></StartTime><FrequencyChanges><FrequencyChange><Frequency dt:dt="r8">2699960000</Frequency><Timestamp dt:dt="r8">3.88364334719655E+15</Timestamp><Cur…	좌우반구com(CVF, UVF, BVF)_4-008-1	60.021	1.0.0.164	1	1293527076	Professional	2.0.10.242	2.0.10.356	10-07-2020	2020-10-07 오전 2:56:55	11:56:55	2.0.10.252	348		2	z	엄도	NULL	NULL	NULL	NULL	NULL	NULL	118	1	84	KSY	List3	0		0	0	956450	183		0	0	1	z	0	3	956633	0	z	302	956935
좌우반구com(CVF, UVF, BVF)_4	8	1	<?xml version="1.0"?>\n<Clock xmlns:dt="urn:schemas-microsoft-com:datatypes"><Description dt:dt="string">E-Prime Primary Realtime Clock</Description><StartTime><Timestamp dt:dt="int">0</Timestamp><DateUtc dt:dt="string">2020-10-07T02:56:55Z</DateUtc></StartTime><FrequencyChanges><FrequencyChange><Frequency dt:dt="r8">2699960000</Frequency><Timestamp dt:dt="r8">3.88364334719655E+15</Timestamp><Cur…	좌우반구com(CVF, UVF, BVF)_4-008-1	60.021	1.0.0.164	1	1293527076	Professional	2.0.10.242	2.0.10.356	10-07-2020	2020-10-07 오전 2:56:55	11:56:55	2.0.10.252	379		1	{/}	엄마	NULL	NULL	NULL	NULL	NULL	NULL	97	1	115	KSY4	List3	NULL	NULL	NULL	NULL	NULL	NULL	NULL	NULL	NULL	1	{/}	0	4	1041104	0	{/}	398	1041502
좌우반구com(CVF, UVF, BVF)_4	8	1	<?xml version="1.0"?>\n<Clock xmlns:dt="urn:schemas-microsoft-com:datatypes"><Description dt:dt="string">E-Prime Primary Realtime Clock</Description><StartTime><Timestamp dt:dt="int">0</Timestamp><DateUtc dt:dt="string">2020-10-07T02:56:55Z</DateUtc></StartTime><FrequencyChanges><FrequencyChange><Frequency dt:dt="r8">2699960000</Frequency><Timestamp dt:dt="r8">3.88364334719655E+15</Timestamp><Cur…	좌우반구com(CVF, UVF, BVF)_4-008-1	60.021	1.0.0.164	1	1293527076	Professional	2.0.10.242	2.0.10.356	10-07-2020	2020-10-07 오전 2:56:55	11:56:55	2.0.10.252	226		2	z	엇압	NULL	NULL	NULL	19	1	94	NULL	NULL	NULL	KSY	List2	0		0	-1	625831	183		0	0	1	z	1	3	626014	0	z	374	626388
좌우반구com(CVF, UVF, BVF)_4	8	1	<?xml version="1.0"?>\n<Clock xmlns:dt="urn:schemas-microsoft-com:datatypes"><Description dt:dt="string">E-Prime Primary Realtime Clock</Description><StartTime><Timestamp dt:dt="int">0</Timestamp><DateUtc dt:dt="string">2020-10-07T02:56:55Z</DateUtc></StartTime><FrequencyChanges><FrequencyChange><Frequency dt:dt="r8">2699960000</Frequency><Timestamp dt:dt="r8">3.88364334719655E+15</Timestamp><Cur…	좌우반구com(CVF, UVF, BVF)_4-008-1	60.021	1.0.0.164	1	1293527076	Professional	2.0.10.242	2.0.10.356	10-07-2020	2020-10-07 오전 2:56:55	11:56:55	2.0.10.252	27		2	z	여별	111	1	27	NULL	NULL	NULL	NULL	NULL	NULL	KSY4	List1	NULL	NULL	NULL	NULL	NULL	NULL	NULL	NULL	NULL	0	z	0	4	88868	0	{/}	482	89350
좌우반구com(CVF, UVF, BVF)_4	8	1	<?xml version="1.0"?>\n<Clock xmlns:dt="urn:schemas-microsoft-com:datatypes"><Description dt:dt="string">E-Prime Primary Realtime Clock</Description><StartTime><Timestamp dt:dt="int">0</Timestamp><DateUtc dt:dt="string">2020-10-07T02:56:55Z</DateUtc></StartTime><FrequencyChanges><FrequencyChange><Frequency dt:dt="r8">2699960000</Frequency><Timestamp dt:dt="r8">3.88364334719655E+15</Timestamp><Cur…	좌우반구com(CVF, UVF, BVF)_4-008-1	60.021	1.0.0.164	1	1293527076	Professional	2.0.10.242	2.0.10.356	10-07-2020	2020-10-07 오전 2:56:55	11:56:55	2.0.10.252	290		2	z	여본	NULL	NULL	NULL	NULL	NULL	NULL	127	1	26	KSY3	List3	NULL	NULL	NULL	NULL	NULL	NULL	NULL	NULL	NULL	0	z	0	3	800637	0	{/}	621	801258
좌우반구com(CVF, UVF, BVF)_4	8	1	<?xml version="1.0"?>\n<Clock xmlns:dt="urn:schemas-microsoft-com:datatypes"><Description dt:dt="string">E-Prime Primary Realtime Clock</Description><StartTime><Timestamp dt:dt="int">0</Timestamp><DateUtc dt:dt="string">2020-10-07T02:56:55Z</DateUtc></StartTime><FrequencyChanges><FrequencyChange><Frequency dt:dt="r8">2699960000</Frequency><Timestamp dt:dt="r8">3.88364334719655E+15</Timestamp><Cur…	좌우반구com(CVF, UVF, BVF)_4-008-1	60.021	1.0.0.164	1	1293527076	Professional	2.0.10.242	2.0.10.356	10-07-2020	2020-10-07 오전 2:56:55	11:56:55	2.0.10.252	189		1	{/}	여생	NULL	NULL	NULL	93	1	57	NULL	NULL	NULL	KSY4	List2	NULL	NULL	NULL	NULL	NULL	NULL	NULL	NULL	NULL	0	{/}	0	4	526166	0	z	656	526822
좌우반구com(CVF, UVF, BVF)_4	8	1	<?xml version="1.0"?>\n<Clock xmlns:dt="urn:schemas-microsoft-com:datatypes"><Description dt:dt="string">E-Prime Primary Realtime Clock</Description><StartTime><Timestamp dt:dt="int">0</Timestamp><DateUtc dt:dt="string">2020-10-07T02:56:55Z</DateUtc></StartTime><FrequencyChanges><FrequencyChange><Frequency dt:dt="r8">2699960000</Frequency><Timestamp dt:dt="r8">3.88364334719655E+15</Timestamp><Cur…	좌우반구com(CVF, UVF, BVF)_4-008-1	60.021	1.0.0.164	1	1293527076	Professional	2.0.10.242	2.0.10.356	10-07-2020	2020-10-07 오전 2:56:55	11:56:55	2.0.10.252	84		2	z	열례	10	1	84	NULL	NULL	NULL	NULL	NULL	NULL	KSY2	List1	NULL	NULL	NULL	NULL	NULL	NULL	NULL	NULL	NULL	1	z	1	3	242064	0	z	381	242445
좌우반구com(CVF, UVF, BVF)_4	8	1	<?xml version="1.0"?>\n<Clock xmlns:dt="urn:schemas-microsoft-com:datatypes"><Description dt:dt="string">E-Prime Primary Realtime Clock</Description><StartTime><Timestamp dt:dt="int">0</Timestamp><DateUtc dt:dt="string">2020-10-07T02:56:55Z</DateUtc></StartTime><FrequencyChanges><FrequencyChange><Frequency dt:dt="r8">2699960000</Frequency><Timestamp dt:dt="r8">3.88364334719655E+15</Timestamp><Cur…	좌우반구com(CVF, UVF, BVF)_4-008-1	60.021	1.0.0.164	1	1293527076	Professional	2.0.10.242	2.0.10.356	10-07-2020	2020-10-07 오전 2:56:55	11:56:55	2.0.10.252	119		2	z	열박	67	1	119	NULL	NULL	NULL	NULL	NULL	NULL	KSY2	List1	NULL	NULL	NULL	NULL	NULL	NULL	NULL	NULL	NULL	1	z	0	4	336182	0	z	670	336852
좌우반구com(CVF, UVF, BVF)_4	8	1	<?xml version="1.0"?>\n<Clock xmlns:dt="urn:schemas-microsoft-com:datatypes"><Description dt:dt="string">E-Prime Primary Realtime Clock</Description><StartTime><Timestamp dt:dt="int">0</Timestamp><DateUtc dt:dt="string">2020-10-07T02:56:55Z</DateUtc></StartTime><FrequencyChanges><FrequencyChange><Frequency dt:dt="r8">2699960000</Frequency><Timestamp dt:dt="r8">3.88364334719655E+15</Timestamp><Cur…	좌우반구com(CVF, UVF, BVF)_4-008-1	60.021	1.0.0.164	1	1293527076	Professional	2.0.10.242	2.0.10.356	10-07-2020	2020-10-07 오전 2:56:55	11:56:55	2.0.10.252	187		2	z	열응	NULL	NULL	NULL	53	1	55	NULL	NULL	NULL	KSY3	List2	NULL	NULL	NULL	NULL	NULL	NULL	NULL	NULL	NULL	1	z	0	4	520768	0	z	515	521283
좌우반구com(CVF, UVF, BVF)_4	8	1	<?xml version="1.0"?>\n<Clock xmlns:dt="urn:schemas-microsoft-com:datatypes"><Description dt:dt="string">E-Prime Primary Realtime Clock</Description><StartTime><Timestamp dt:dt="int">0</Timestamp><DateUtc dt:dt="string">2020-10-07T02:56:55Z</DateUtc></StartTime><FrequencyChanges><FrequencyChange><Frequency dt:dt="r8">2699960000</Frequency><Timestamp dt:dt="r8">3.88364334719655E+15</Timestamp><Cur…	좌우반구com(CVF, UVF, BVF)_4-008-1	60.021	1.0.0.164	1	1293527076	Professional	2.0.10.242	2.0.10.356	10-07-2020	2020-10-07 오전 2:56:55	11:56:55	2.0.10.252	351		1	{/}	열정	NULL	NULL	NULL	NULL	NULL	NULL	122	1	87	KSY4	List3	NULL	NULL	NULL	NULL	NULL	NULL	NULL	NULL	NULL	1	{/}	0	4	964664	0	{/}	328	964992
좌우반구com(CVF, UVF, BVF)_4	8	1	<?xml version="1.0"?>\n<Clock xmlns:dt="urn:schemas-microsoft-com:datatypes"><Description dt:dt="string">E-Prime Primary Realtime Clock</Description><StartTime><Timestamp dt:dt="int">0</Timestamp><DateUtc dt:dt="string">2020-10-07T02:56:55Z</DateUtc></StartTime><FrequencyChanges><FrequencyChange><Frequency dt:dt="r8">2699960000</Frequency><Timestamp dt:dt="r8">3.88364334719655E+15</Timestamp><Cur…	좌우반구com(CVF, UVF, BVF)_4-008-1	60.021	1.0.0.164	1	1293527076	Professional	2.0.10.242	2.0.10.356	10-07-2020	2020-10-07 오전 2:56:55	11:56:55	2.0.10.252	216		1	{/}	오류	NULL	NULL	NULL	99	1	84	NULL	NULL	NULL	KSY4	List2	NULL	NULL	NULL	NULL	NULL	NULL	NULL	NULL	NULL	1	{/}	1	3	599590	0	{/}	477	600067
좌우반구com(CVF, UVF, BVF)_4	8	1	<?xml version="1.0"?>\n<Clock xmlns:dt="urn:schemas-microsoft-com:datatypes"><Description dt:dt="string">E-Prime Primary Realtime Clock</Description><StartTime><Timestamp dt:dt="int">0</Timestamp><DateUtc dt:dt="string">2020-10-07T02:56:55Z</DateUtc></StartTime><FrequencyChanges><FrequencyChange><Frequency dt:dt="r8">2699960000</Frequency><Timestamp dt:dt="r8">3.88364334719655E+15</Timestamp><Cur…	좌우반구com(CVF, UVF, BVF)_4-008-1	60.021	1.0.0.164	1	1293527076	Professional	2.0.10.242	2.0.10.356	10-07-2020	2020-10-07 오전 2:56:55	11:56:55	2.0.10.252	98		1	{/}	오해	19	1	98	NULL	NULL	NULL	NULL	NULL	NULL	KSY4	List1	NULL	NULL	NULL	NULL	NULL	NULL	NULL	NULL	NULL	1	{/}	0	4	280768	0	{/}	415	281183
좌우반구com(CVF, UVF, BVF)_4	8	1	<?xml version="1.0"?>\n<Clock xmlns:dt="urn:schemas-microsoft-com:datatypes"><Description dt:dt="string">E-Prime Primary Realtime Clock</Description><StartTime><Timestamp dt:dt="int">0</Timestamp><DateUtc dt:dt="string">2020-10-07T02:56:55Z</DateUtc></StartTime><FrequencyChanges><FrequencyChange><Frequency dt:dt="r8">2699960000</Frequency><Timestamp dt:dt="r8">3.88364334719655E+15</Timestamp><Cur…	좌우반구com(CVF, UVF, BVF)_4-008-1	60.021	1.0.0.164	1	1293527076	Professional	2.0.10.242	2.0.10.356	10-07-2020	2020-10-07 오전 2:56:55	11:56:55	2.0.10.252	346		2	z	외보	NULL	NULL	NULL	NULL	NULL	NULL	87	1	82	KSY4	List3	NULL	NULL	NULL	NULL	NULL	NULL	NULL	NULL	NULL	1	z	1	3	951018	0	z	598	951616
좌우반구com(CVF, UVF, BVF)_4	8	1	<?xml version="1.0"?>\n<Clock xmlns:dt="urn:schemas-microsoft-com:datatypes"><Description dt:dt="string">E-Prime Primary Realtime Clock</Description><StartTime><Timestamp dt:dt="int">0</Timestamp><DateUtc dt:dt="string">2020-10-07T02:56:55Z</DateUtc></StartTime><FrequencyChanges><FrequencyChange><Frequency dt:dt="r8">2699960000</Frequency><Timestamp dt:dt="r8">3.88364334719655E+15</Timestamp><Cur…	좌우반구com(CVF, UVF, BVF)_4-008-1	60.021	1.0.0.164	1	1293527076	Professional	2.0.10.242	2.0.10.356	10-07-2020	2020-10-07 오전 2:56:55	11:56:55	2.0.10.252	288		1	{/}	외부	NULL	NULL	NULL	NULL	NULL	NULL	121	1	24	KSY4	List3	NULL	NULL	NULL	NULL	NULL	NULL	NULL	NULL	NULL	1	{/}	0	4	795556	0	{/}	302	795858
좌우반구com(CVF, UVF, BVF)_4	8	1	<?xml version="1.0"?>\n<Clock xmlns:dt="urn:schemas-microsoft-com:datatypes"><Description dt:dt="string">E-Prime Primary Realtime Clock</Description><StartTime><Timestamp dt:dt="int">0</Timestamp><DateUtc dt:dt="string">2020-10-07T02:56:55Z</DateUtc></StartTime><FrequencyChanges><FrequencyChange><Frequency dt:dt="r8">2699960000</Frequency><Timestamp dt:dt="r8">3.88364334719655E+15</Timestamp><Cur…	좌우반구com(CVF, UVF, BVF)_4-008-1	60.021	1.0.0.164	1	1293527076	Professional	2.0.10.242	2.0.10.356	10-07-2020	2020-10-07 오전 2:56:55	11:56:55	2.0.10.252	381		2	z	요명	NULL	NULL	NULL	NULL	NULL	NULL	75	1	117	KSY4	List3	NULL	NULL	NULL	NULL	NULL	NULL	NULL	NULL	NULL	1	z	0	3	1046452	0	z	1043	1047495
좌우반구com(CVF, UVF, BVF)_4	8	1	<?xml version="1.0"?>\n<Clock xmlns:dt="urn:schemas-microsoft-com:datatypes"><Description dt:dt="string">E-Prime Primary Realtime Clock</Description><StartTime><Timestamp dt:dt="int">0</Timestamp><DateUtc dt:dt="string">2020-10-07T02:56:55Z</DateUtc></StartTime><FrequencyChanges><FrequencyChange><Frequency dt:dt="r8">2699960000</Frequency><Timestamp dt:dt="r8">3.88364334719655E+15</Timestamp><Cur…	좌우반구com(CVF, UVF, BVF)_4-008-1	60.021	1.0.0.164	1	1293527076	Professional	2.0.10.242	2.0.10.356	10-07-2020	2020-10-07 오전 2:56:55	11:56:55	2.0.10.252	208		1	{/}	요소	NULL	NULL	NULL	23	1	76	NULL	NULL	NULL	KSY4	List2	NULL	NULL	NULL	NULL	NULL	NULL	NULL	NULL	NULL	1	{/}	0	3	577831	0	{/}	539	578370
좌우반구com(CVF, UVF, BVF)_4	8	1	<?xml version="1.0"?>\n<Clock xmlns:dt="urn:schemas-microsoft-com:datatypes"><Description dt:dt="string">E-Prime Primary Realtime Clock</Description><StartTime><Timestamp dt:dt="int">0</Timestamp><DateUtc dt:dt="string">2020-10-07T02:56:55Z</DateUtc></StartTime><FrequencyChanges><FrequencyChange><Frequency dt:dt="r8">2699960000</Frequency><Timestamp dt:dt="r8">3.88364334719655E+15</Timestamp><Cur…	좌우반구com(CVF, UVF, BVF)_4-008-1	60.021	1.0.0.164	1	1293527076	Professional	2.0.10.242	2.0.10.356	10-07-2020	2020-10-07 오전 2:56:55	11:56:55	2.0.10.252	385		1	{/}	요청	NULL	NULL	NULL	NULL	NULL	NULL	51	1	121	KSY4	List3	NULL	NULL	NULL	NULL	NULL	NULL	NULL	NULL	NULL	1	{/}	0	3	1057648	0	{/}	334	1057982
좌우반구com(CVF, UVF, BVF)_4	8	1	<?xml version="1.0"?>\n<Clock xmlns:dt="urn:schemas-microsoft-com:datatypes"><Description dt:dt="string">E-Prime Primary Realtime Clock</Description><StartTime><Timestamp dt:dt="int">0</Timestamp><DateUtc dt:dt="string">2020-10-07T02:56:55Z</DateUtc></StartTime><FrequencyChanges><FrequencyChange><Frequency dt:dt="r8">2699960000</Frequency><Timestamp dt:dt="r8">3.88364334719655E+15</Timestamp><Cur…	좌우반구com(CVF, UVF, BVF)_4-008-1	60.021	1.0.0.164	1	1293527076	Professional	2.0.10.242	2.0.10.356	10-07-2020	2020-10-07 오전 2:56:55	11:56:55	2.0.10.252	46		2	z	용스	14	1	46	NULL	NULL	NULL	NULL	NULL	NULL	KSY4	List1	NULL	NULL	NULL	NULL	NULL	NULL	NULL	NULL	NULL	1	z	0	3	140683	0	z	443	141126
좌우반구com(CVF, UVF, BVF)_4	8	1	<?xml version="1.0"?>\n<Clock xmlns:dt="urn:schemas-microsoft-com:datatypes"><Description dt:dt="string">E-Prime Primary Realtime Clock</Description><StartTime><Timestamp dt:dt="int">0</Timestamp><DateUtc dt:dt="string">2020-10-07T02:56:55Z</DateUtc></StartTime><FrequencyChanges><FrequencyChange><Frequency dt:dt="r8">2699960000</Frequency><Timestamp dt:dt="r8">3.88364334719655E+15</Timestamp><Cur…	좌우반구com(CVF, UVF, BVF)_4-008-1	60.021	1.0.0.164	1	1293527076	Professional	2.0.10.242	2.0.10.356	10-07-2020	2020-10-07 오전 2:56:55	11:56:55	2.0.10.252	334		1	{/}	용어	NULL	NULL	NULL	NULL	NULL	NULL	25	1	70	KSY4	List3	NULL	NULL	NULL	NULL	NULL	NULL	NULL	NULL	NULL	0	{/}	0	4	917930	0	z	501	918431
좌우반구com(CVF, UVF, BVF)_4	8	1	<?xml version="1.0"?>\n<Clock xmlns:dt="urn:schemas-microsoft-com:datatypes"><Description dt:dt="string">E-Prime Primary Realtime Clock</Description><StartTime><Timestamp dt:dt="int">0</Timestamp><DateUtc dt:dt="string">2020-10-07T02:56:55Z</DateUtc></StartTime><FrequencyChanges><FrequencyChange><Frequency dt:dt="r8">2699960000</Frequency><Timestamp dt:dt="r8">3.88364334719655E+15</Timestamp><Cur…	좌우반구com(CVF, UVF, BVF)_4-008-1	60.021	1.0.0.164	1	1293527076	Professional	2.0.10.242	2.0.10.356	10-07-2020	2020-10-07 오전 2:56:55	11:56:55	2.0.10.252	238		1	{/}	우려	NULL	NULL	NULL	3	1	106	NULL	NULL	NULL	KSY4	List2	NULL	NULL	NULL	NULL	NULL	NULL	NULL	NULL	NULL	1	{/}	1	3	658636	0	{/}	711	659347
좌우반구com(CVF, UVF, BVF)_4	8	1	<?xml version="1.0"?>\n<Clock xmlns:dt="urn:schemas-microsoft-com:datatypes"><Description dt:dt="string">E-Prime Primary Realtime Clock</Description><StartTime><Timestamp dt:dt="int">0</Timestamp><DateUtc dt:dt="string">2020-10-07T02:56:55Z</DateUtc></StartTime><FrequencyChanges><FrequencyChange><Frequency dt:dt="r8">2699960000</Frequency><Timestamp dt:dt="r8">3.88364334719655E+15</Timestamp><Cur…	좌우반구com(CVF, UVF, BVF)_4-008-1	60.021	1.0.0.164	1	1293527076	Professional	2.0.10.242	2.0.10.356	10-07-2020	2020-10-07 오전 2:56:55	11:56:55	2.0.10.252	37		2	z	운국	30	1	37	NULL	NULL	NULL	NULL	NULL	NULL	KSY	List1	0		0	-1	115675	183		0	0	1	z	0	3	115858	0	z	492	116350
좌우반구com(CVF, UVF, BVF)_4	8	1	<?xml version="1.0"?>\n<Clock xmlns:dt="urn:schemas-microsoft-com:datatypes"><Description dt:dt="string">E-Prime Primary Realtime Clock</Description><StartTime><Timestamp dt:dt="int">0</Timestamp><DateUtc dt:dt="string">2020-10-07T02:56:55Z</DateUtc></StartTime><FrequencyChanges><FrequencyChange><Frequency dt:dt="r8">2699960000</Frequency><Timestamp dt:dt="r8">3.88364334719655E+15</Timestamp><Cur…	좌우반구com(CVF, UVF, BVF)_4-008-1	60.021	1.0.0.164	1	1293527076	Professional	2.0.10.242	2.0.10.356	10-07-2020	2020-10-07 오전 2:56:55	11:56:55	2.0.10.252	169		2	z	운속	NULL	NULL	NULL	71	1	37	NULL	NULL	NULL	KSY2	List2	NULL	NULL	NULL	NULL	NULL	NULL	NULL	NULL	NULL	1	z	0	3	472751	0	z	556	473307
좌우반구com(CVF, UVF, BVF)_4	8	1	<?xml version="1.0"?>\n<Clock xmlns:dt="urn:schemas-microsoft-com:datatypes"><Description dt:dt="string">E-Prime Primary Realtime Clock</Description><StartTime><Timestamp dt:dt="int">0</Timestamp><DateUtc dt:dt="string">2020-10-07T02:56:55Z</DateUtc></StartTime><FrequencyChanges><FrequencyChange><Frequency dt:dt="r8">2699960000</Frequency><Timestamp dt:dt="r8">3.88364334719655E+15</Timestamp><Cur…	좌우반구com(CVF, UVF, BVF)_4-008-1	60.021	1.0.0.164	1	1293527076	Professional	2.0.10.242	2.0.10.356	10-07-2020	2020-10-07 오전 2:56:55	11:56:55	2.0.10.252	276		1	{/}	원리	NULL	NULL	NULL	NULL	NULL	NULL	66	1	12	KSY4	List3	NULL	NULL	NULL	NULL	NULL	NULL	NULL	NULL	NULL	1	{/}	0	3	763633	0	{/}	311	763944
좌우반구com(CVF, UVF, BVF)_4	8	1	<?xml version="1.0"?>\n<Clock xmlns:dt="urn:schemas-microsoft-com:datatypes"><Description dt:dt="string">E-Prime Primary Realtime Clock</Description><StartTime><Timestamp dt:dt="int">0</Timestamp><DateUtc dt:dt="string">2020-10-07T02:56:55Z</DateUtc></StartTime><FrequencyChanges><FrequencyChange><Frequency dt:dt="r8">2699960000</Frequency><Timestamp dt:dt="r8">3.88364334719655E+15</Timestamp><Cur…	좌우반구com(CVF, UVF, BVF)_4-008-1	60.021	1.0.0.164	1	1293527076	Professional	2.0.10.242	2.0.10.356	10-07-2020	2020-10-07 오전 2:56:55	11:56:55	2.0.10.252	191		1	{/}	원인	NULL	NULL	NULL	4	1	59	NULL	NULL	NULL	KSY4	List2	NULL	NULL	NULL	NULL	NULL	NULL	NULL	NULL	NULL	1	{/}	0	3	531614	0	{/}	573	532187
좌우반구com(CVF, UVF, BVF)_4	8	1	<?xml version="1.0"?>\n<Clock xmlns:dt="urn:schemas-microsoft-com:datatypes"><Description dt:dt="string">E-Prime Primary Realtime Clock</Description><StartTime><Timestamp dt:dt="int">0</Timestamp><DateUtc dt:dt="string">2020-10-07T02:56:55Z</DateUtc></StartTime><FrequencyChanges><FrequencyChange><Frequency dt:dt="r8">2699960000</Frequency><Timestamp dt:dt="r8">3.88364334719655E+15</Timestamp><Cur…	좌우반구com(CVF, UVF, BVF)_4-008-1	60.021	1.0.0.164	1	1293527076	Professional	2.0.10.242	2.0.10.356	10-07-2020	2020-10-07 오전 2:56:55	11:56:55	2.0.10.252	107		1	{/}	원장	74	1	107	NULL	NULL	NULL	NULL	NULL	NULL	KSY4	List1	NULL	NULL	NULL	NULL	NULL	NULL	NULL	NULL	NULL	0	{/}	0	3	304376	0	z	687	305063
좌우반구com(CVF, UVF, BVF)_4	8	1	<?xml version="1.0"?>\n<Clock xmlns:dt="urn:schemas-microsoft-com:datatypes"><Description dt:dt="string">E-Prime Primary Realtime Clock</Description><StartTime><Timestamp dt:dt="int">0</Timestamp><DateUtc dt:dt="string">2020-10-07T02:56:55Z</DateUtc></StartTime><FrequencyChanges><FrequencyChange><Frequency dt:dt="r8">2699960000</Frequency><Timestamp dt:dt="r8">3.88364334719655E+15</Timestamp><Cur…	좌우반구com(CVF, UVF, BVF)_4-008-1	60.021	1.0.0.164	1	1293527076	Professional	2.0.10.242	2.0.10.356	10-07-2020	2020-10-07 오전 2:56:55	11:56:55	2.0.10.252	310		2	z	원착	NULL	NULL	NULL	NULL	NULL	NULL	9	1	46	KSY4	List3	NULL	NULL	NULL	NULL	NULL	NULL	NULL	NULL	NULL	1	z	1	3	852952	0	z	808	853760
좌우반구com(CVF, UVF, BVF)_4	8	1	<?xml version="1.0"?>\n<Clock xmlns:dt="urn:schemas-microsoft-com:datatypes"><Description dt:dt="string">E-Prime Primary Realtime Clock</Description><StartTime><Timestamp dt:dt="int">0</Timestamp><DateUtc dt:dt="string">2020-10-07T02:56:55Z</DateUtc></StartTime><FrequencyChanges><FrequencyChange><Frequency dt:dt="r8">2699960000</Frequency><Timestamp dt:dt="r8">3.88364334719655E+15</Timestamp><Cur…	좌우반구com(CVF, UVF, BVF)_4-008-1	60.021	1.0.0.164	1	1293527076	Professional	2.0.10.242	2.0.10.356	10-07-2020	2020-10-07 오전 2:56:55	11:56:55	2.0.10.252	40		1	{/}	원형	89	1	40	NULL	NULL	NULL	NULL	NULL	NULL	KSY4	List1	NULL	NULL	NULL	NULL	NULL	NULL	NULL	NULL	NULL	0	{/}	0	4	124039	0	z	1119	125158
좌우반구com(CVF, UVF, BVF)_4	8	1	<?xml version="1.0"?>\n<Clock xmlns:dt="urn:schemas-microsoft-com:datatypes"><Description dt:dt="string">E-Prime Primary Realtime Clock</Description><StartTime><Timestamp dt:dt="int">0</Timestamp><DateUtc dt:dt="string">2020-10-07T02:56:55Z</DateUtc></StartTime><FrequencyChanges><FrequencyChange><Frequency dt:dt="r8">2699960000</Frequency><Timestamp dt:dt="r8">3.88364334719655E+15</Timestamp><Cur…	좌우반구com(CVF, UVF, BVF)_4-008-1	60.021	1.0.0.164	1	1293527076	Professional	2.0.10.242	2.0.10.356	10-07-2020	2020-10-07 오전 2:56:55	11:56:55	2.0.10.252	219		2	z	위절	NULL	NULL	NULL	117	1	87	NULL	NULL	NULL	KSY4	List2	NULL	NULL	NULL	NULL	NULL	NULL	NULL	NULL	NULL	1	z	0	3	607454	0	z	414	607868
좌우반구com(CVF, UVF, BVF)_4	8	1	<?xml version="1.0"?>\n<Clock xmlns:dt="urn:schemas-microsoft-com:datatypes"><Description dt:dt="string">E-Prime Primary Realtime Clock</Description><StartTime><Timestamp dt:dt="int">0</Timestamp><DateUtc dt:dt="string">2020-10-07T02:56:55Z</DateUtc></StartTime><FrequencyChanges><FrequencyChange><Frequency dt:dt="r8">2699960000</Frequency><Timestamp dt:dt="r8">3.88364334719655E+15</Timestamp><Cur…	좌우반구com(CVF, UVF, BVF)_4-008-1	60.021	1.0.0.164	1	1293527076	Professional	2.0.10.242	2.0.10.356	10-07-2020	2020-10-07 오전 2:56:55	11:56:55	2.0.10.252	306		1	{/}	유형	NULL	NULL	NULL	NULL	NULL	NULL	89	1	42	KSY4	List3	NULL	NULL	NULL	NULL	NULL	NULL	NULL	NULL	NULL	1	{/}	1	3	842339	0	{/}	485	842824
좌우반구com(CVF, UVF, BVF)_4	8	1	<?xml version="1.0"?>\n<Clock xmlns:dt="urn:schemas-microsoft-com:datatypes"><Description dt:dt="string">E-Prime Primary Realtime Clock</Description><StartTime><Timestamp dt:dt="int">0</Timestamp><DateUtc dt:dt="string">2020-10-07T02:56:55Z</DateUtc></StartTime><FrequencyChanges><FrequencyChange><Frequency dt:dt="r8">2699960000</Frequency><Timestamp dt:dt="r8">3.88364334719655E+15</Timestamp><Cur…	좌우반구com(CVF, UVF, BVF)_4-008-1	60.021	1.0.0.164	1	1293527076	Professional	2.0.10.242	2.0.10.356	10-07-2020	2020-10-07 오전 2:56:55	11:56:55	2.0.10.252	272		1	{/}	음식	NULL	NULL	NULL	NULL	NULL	NULL	115	1	8	KSY4	List3	NULL	NULL	NULL	NULL	NULL	NULL	NULL	NULL	NULL	1	{/}	0	4	753304	0	{/}	323	753627
좌우반구com(CVF, UVF, BVF)_4	8	1	<?xml version="1.0"?>\n<Clock xmlns:dt="urn:schemas-microsoft-com:datatypes"><Description dt:dt="string">E-Prime Primary Realtime Clock</Description><StartTime><Timestamp dt:dt="int">0</Timestamp><DateUtc dt:dt="string">2020-10-07T02:56:55Z</DateUtc></StartTime><FrequencyChanges><FrequencyChange><Frequency dt:dt="r8">2699960000</Frequency><Timestamp dt:dt="r8">3.88364334719655E+15</Timestamp><Cur…	좌우반구com(CVF, UVF, BVF)_4-008-1	60.021	1.0.0.164	1	1293527076	Professional	2.0.10.242	2.0.10.356	10-07-2020	2020-10-07 오전 2:56:55	11:56:55	2.0.10.252	180		2	z	음안	NULL	NULL	NULL	46	1	48	NULL	NULL	NULL	KSY3	List2	NULL	NULL	NULL	NULL	NULL	NULL	NULL	NULL	NULL	1	z	0	3	502374	0	z	550	502924
좌우반구com(CVF, UVF, BVF)_4	8	1	<?xml version="1.0"?>\n<Clock xmlns:dt="urn:schemas-microsoft-com:datatypes"><Description dt:dt="string">E-Prime Primary Realtime Clock</Description><StartTime><Timestamp dt:dt="int">0</Timestamp><DateUtc dt:dt="string">2020-10-07T02:56:55Z</DateUtc></StartTime><FrequencyChanges><FrequencyChange><Frequency dt:dt="r8">2699960000</Frequency><Timestamp dt:dt="r8">3.88364334719655E+15</Timestamp><Cur…	좌우반구com(CVF, UVF, BVF)_4-008-1	60.021	1.0.0.164	1	1293527076	Professional	2.0.10.242	2.0.10.356	10-07-2020	2020-10-07 오전 2:56:55	11:56:55	2.0.10.252	78		2	z	응어	82	1	78	NULL	NULL	NULL	NULL	NULL	NULL	KSY	List1	0		0	-1	226220	183		0	0	1	z	0	3	226403	0	z	442	226845
좌우반구com(CVF, UVF, BVF)_4	8	1	<?xml version="1.0"?>\n<Clock xmlns:dt="urn:schemas-microsoft-com:datatypes"><Description dt:dt="string">E-Prime Primary Realtime Clock</Description><StartTime><Timestamp dt:dt="int">0</Timestamp><DateUtc dt:dt="string">2020-10-07T02:56:55Z</DateUtc></StartTime><FrequencyChanges><FrequencyChange><Frequency dt:dt="r8">2699960000</Frequency><Timestamp dt:dt="r8">3.88364334719655E+15</Timestamp><Cur…	좌우반구com(CVF, UVF, BVF)_4-008-1	60.021	1.0.0.164	1	1293527076	Professional	2.0.10.242	2.0.10.356	10-07-2020	2020-10-07 오전 2:56:55	11:56:55	2.0.10.252	229		2	z	의마	NULL	NULL	NULL	88	1	97	NULL	NULL	NULL	KSY	List2	0		0	0	634062	183		0	0	1	z	0	3	634245	0	z	440	634685
좌우반구com(CVF, UVF, BVF)_4	8	1	<?xml version="1.0"?>\n<Clock xmlns:dt="urn:schemas-microsoft-com:datatypes"><Description dt:dt="string">E-Prime Primary Realtime Clock</Description><StartTime><Timestamp dt:dt="int">0</Timestamp><DateUtc dt:dt="string">2020-10-07T02:56:55Z</DateUtc></StartTime><FrequencyChanges><FrequencyChange><Frequency dt:dt="r8">2699960000</Frequency><Timestamp dt:dt="r8">3.88364334719655E+15</Timestamp><Cur…	좌우반구com(CVF, UVF, BVF)_4-008-1	60.021	1.0.0.164	1	1293527076	Professional	2.0.10.242	2.0.10.356	10-07-2020	2020-10-07 오전 2:56:55	11:56:55	2.0.10.252	234		1	{/}	의미	NULL	NULL	NULL	32	1	102	NULL	NULL	NULL	KSY4	List2	NULL	NULL	NULL	NULL	NULL	NULL	NULL	NULL	NULL	1	{/}	0	3	647807	0	{/}	395	648202
좌우반구com(CVF, UVF, BVF)_4	8	1	<?xml version="1.0"?>\n<Clock xmlns:dt="urn:schemas-microsoft-com:datatypes"><Description dt:dt="string">E-Prime Primary Realtime Clock</Description><StartTime><Timestamp dt:dt="int">0</Timestamp><DateUtc dt:dt="string">2020-10-07T02:56:55Z</DateUtc></StartTime><FrequencyChanges><FrequencyChange><Frequency dt:dt="r8">2699960000</Frequency><Timestamp dt:dt="r8">3.88364334719655E+15</Timestamp><Cur…	좌우반구com(CVF, UVF, BVF)_4-008-1	60.021	1.0.0.164	1	1293527076	Professional	2.0.10.242	2.0.10.356	10-07-2020	2020-10-07 오전 2:56:55	11:56:55	2.0.10.252	60		2	z	의필	59	1	60	NULL	NULL	NULL	NULL	NULL	NULL	KSY3	List1	NULL	NULL	NULL	NULL	NULL	NULL	NULL	NULL	NULL	1	z	0	4	177987	0	z	539	178526
좌우반구com(CVF, UVF, BVF)_4	8	1	<?xml version="1.0"?>\n<Clock xmlns:dt="urn:schemas-microsoft-com:datatypes"><Description dt:dt="string">E-Prime Primary Realtime Clock</Description><StartTime><Timestamp dt:dt="int">0</Timestamp><DateUtc dt:dt="string">2020-10-07T02:56:55Z</DateUtc></StartTime><FrequencyChanges><FrequencyChange><Frequency dt:dt="r8">2699960000</Frequency><Timestamp dt:dt="r8">3.88364334719655E+15</Timestamp><Cur…	좌우반구com(CVF, UVF, BVF)_4-008-1	60.021	1.0.0.164	1	1293527076	Professional	2.0.10.242	2.0.10.356	10-07-2020	2020-10-07 오전 2:56:55	11:56:55	2.0.10.252	17		2	z	이느	114	1	17	NULL	NULL	NULL	NULL	NULL	NULL	KSY	List1	0		0	-1	61760	184		0	0	1	z	0	4	61944	0	z	431	62375
좌우반구com(CVF, UVF, BVF)_4	8	1	<?xml version="1.0"?>\n<Clock xmlns:dt="urn:schemas-microsoft-com:datatypes"><Description dt:dt="string">E-Prime Primary Realtime Clock</Description><StartTime><Timestamp dt:dt="int">0</Timestamp><DateUtc dt:dt="string">2020-10-07T02:56:55Z</DateUtc></StartTime><FrequencyChanges><FrequencyChange><Frequency dt:dt="r8">2699960000</Frequency><Timestamp dt:dt="r8">3.88364334719655E+15</Timestamp><Cur…	좌우반구com(CVF, UVF, BVF)_4-008-1	60.021	1.0.0.164	1	1293527076	Professional	2.0.10.242	2.0.10.356	10-07-2020	2020-10-07 오전 2:56:55	11:56:55	2.0.10.252	256		1	{/}	이득	NULL	NULL	NULL	89	1	124	NULL	NULL	NULL	KSY4	List2	NULL	NULL	NULL	NULL	NULL	NULL	NULL	NULL	NULL	1	{/}	0	3	707136	0	{/}	369	707505
좌우반구com(CVF, UVF, BVF)_4	8	1	<?xml version="1.0"?>\n<Clock xmlns:dt="urn:schemas-microsoft-com:datatypes"><Description dt:dt="string">E-Prime Primary Realtime Clock</Description><StartTime><Timestamp dt:dt="int">0</Timestamp><DateUtc dt:dt="string">2020-10-07T02:56:55Z</DateUtc></StartTime><FrequencyChanges><FrequencyChange><Frequency dt:dt="r8">2699960000</Frequency><Timestamp dt:dt="r8">3.88364334719655E+15</Timestamp><Cur…	좌우반구com(CVF, UVF, BVF)_4-008-1	60.021	1.0.0.164	1	1293527076	Professional	2.0.10.242	2.0.10.356	10-07-2020	2020-10-07 오전 2:56:55	11:56:55	2.0.10.252	123		1	{/}	이유	20	1	123	NULL	NULL	NULL	NULL	NULL	NULL	KSY4	List1	NULL	NULL	NULL	NULL	NULL	NULL	NULL	NULL	NULL	1	{/}	1	3	347161	0	{/}	387	347548
좌우반구com(CVF, UVF, BVF)_4	8	1	<?xml version="1.0"?>\n<Clock xmlns:dt="urn:schemas-microsoft-com:datatypes"><Description dt:dt="string">E-Prime Primary Realtime Clock</Description><StartTime><Timestamp dt:dt="int">0</Timestamp><DateUtc dt:dt="string">2020-10-07T02:56:55Z</DateUtc></StartTime><FrequencyChanges><FrequencyChange><Frequency dt:dt="r8">2699960000</Frequency><Timestamp dt:dt="r8">3.88364334719655E+15</Timestamp><Cur…	좌우반구com(CVF, UVF, BVF)_4-008-1	60.021	1.0.0.164	1	1293527076	Professional	2.0.10.242	2.0.10.356	10-07-2020	2020-10-07 오전 2:56:55	11:56:55	2.0.10.252	255		1	{/}	이전	NULL	NULL	NULL	83	1	123	NULL	NULL	NULL	KSY4	List2	NULL	NULL	NULL	NULL	NULL	NULL	NULL	NULL	NULL	0	{/}	0	3	704554	0	z	384	704938
좌우반구com(CVF, UVF, BVF)_4	8	1	<?xml version="1.0"?>\n<Clock xmlns:dt="urn:schemas-microsoft-com:datatypes"><Description dt:dt="string">E-Prime Primary Realtime Clock</Description><StartTime><Timestamp dt:dt="int">0</Timestamp><DateUtc dt:dt="string">2020-10-07T02:56:55Z</DateUtc></StartTime><FrequencyChanges><FrequencyChange><Frequency dt:dt="r8">2699960000</Frequency><Timestamp dt:dt="r8">3.88364334719655E+15</Timestamp><Cur…	좌우반구com(CVF, UVF, BVF)_4-008-1	60.021	1.0.0.164	1	1293527076	Professional	2.0.10.242	2.0.10.356	10-07-2020	2020-10-07 오전 2:56:55	11:56:55	2.0.10.252	163		2	z	익궤	NULL	NULL	NULL	82	1	31	NULL	NULL	NULL	KSY3	List2	NULL	NULL	NULL	NULL	NULL	NULL	NULL	NULL	NULL	1	z	0	3	456373	0	z	590	456963
좌우반구com(CVF, UVF, BVF)_4	8	1	<?xml version="1.0"?>\n<Clock xmlns:dt="urn:schemas-microsoft-com:datatypes"><Description dt:dt="string">E-Prime Primary Realtime Clock</Description><StartTime><Timestamp dt:dt="int">0</Timestamp><DateUtc dt:dt="string">2020-10-07T02:56:55Z</DateUtc></StartTime><FrequencyChanges><FrequencyChange><Frequency dt:dt="r8">2699960000</Frequency><Timestamp dt:dt="r8">3.88364334719655E+15</Timestamp><Cur…	좌우반구com(CVF, UVF, BVF)_4-008-1	60.021	1.0.0.164	1	1293527076	Professional	2.0.10.242	2.0.10.356	10-07-2020	2020-10-07 오전 2:56:55	11:56:55	2.0.10.252	156		2	z	익력	NULL	NULL	NULL	101	1	24	NULL	NULL	NULL	KSY3	List2	NULL	NULL	NULL	NULL	NULL	NULL	NULL	NULL	NULL	0	z	0	3	437280	0	{/}	780	438060
좌우반구com(CVF, UVF, BVF)_4	8	1	<?xml version="1.0"?>\n<Clock xmlns:dt="urn:schemas-microsoft-com:datatypes"><Description dt:dt="string">E-Prime Primary Realtime Clock</Description><StartTime><Timestamp dt:dt="int">0</Timestamp><DateUtc dt:dt="string">2020-10-07T02:56:55Z</DateUtc></StartTime><FrequencyChanges><FrequencyChange><Frequency dt:dt="r8">2699960000</Frequency><Timestamp dt:dt="r8">3.88364334719655E+15</Timestamp><Cur…	좌우반구com(CVF, UVF, BVF)_4-008-1	60.021	1.0.0.164	1	1293527076	Professional	2.0.10.242	2.0.10.356	10-07-2020	2020-10-07 오전 2:56:55	11:56:55	2.0.10.252	286		1	{/}	인간	NULL	NULL	NULL	NULL	NULL	NULL	55	1	22	KSY4	List3	NULL	NULL	NULL	NULL	NULL	NULL	NULL	NULL	NULL	1	{/}	1	3	790307	0	{/}	400	790707
좌우반구com(CVF, UVF, BVF)_4	8	1	<?xml version="1.0"?>\n<Clock xmlns:dt="urn:schemas-microsoft-com:datatypes"><Description dt:dt="string">E-Prime Primary Realtime Clock</Description><StartTime><Timestamp dt:dt="int">0</Timestamp><DateUtc dt:dt="string">2020-10-07T02:56:55Z</DateUtc></StartTime><FrequencyChanges><FrequencyChange><Frequency dt:dt="r8">2699960000</Frequency><Timestamp dt:dt="r8">3.88364334719655E+15</Timestamp><Cur…	좌우반구com(CVF, UVF, BVF)_4-008-1	60.021	1.0.0.164	1	1293527076	Professional	2.0.10.242	2.0.10.356	10-07-2020	2020-10-07 오전 2:56:55	11:56:55	2.0.10.252	274		1	{/}	인사	NULL	NULL	NULL	NULL	NULL	NULL	48	1	10	KSY4	List3	NULL	NULL	NULL	NULL	NULL	NULL	NULL	NULL	NULL	1	{/}	0	3	758402	0	{/}	350	758752
좌우반구com(CVF, UVF, BVF)_4	8	1	<?xml version="1.0"?>\n<Clock xmlns:dt="urn:schemas-microsoft-com:datatypes"><Description dt:dt="string">E-Prime Primary Realtime Clock</Description><StartTime><Timestamp dt:dt="int">0</Timestamp><DateUtc dt:dt="string">2020-10-07T02:56:55Z</DateUtc></StartTime><FrequencyChanges><FrequencyChange><Frequency dt:dt="r8">2699960000</Frequency><Timestamp dt:dt="r8">3.88364334719655E+15</Timestamp><Cur…	좌우반구com(CVF, UVF, BVF)_4-008-1	60.021	1.0.0.164	1	1293527076	Professional	2.0.10.242	2.0.10.356	10-07-2020	2020-10-07 오전 2:56:55	11:56:55	2.0.10.252	384		1	{/}	인생	NULL	NULL	NULL	NULL	NULL	NULL	13	1	120	KSY4	List3	NULL	NULL	NULL	NULL	NULL	NULL	NULL	NULL	NULL	1	{/}	0	3	1055049	0	{/}	389	1055438
좌우반구com(CVF, UVF, BVF)_4	8	1	<?xml version="1.0"?>\n<Clock xmlns:dt="urn:schemas-microsoft-com:datatypes"><Description dt:dt="string">E-Prime Primary Realtime Clock</Description><StartTime><Timestamp dt:dt="int">0</Timestamp><DateUtc dt:dt="string">2020-10-07T02:56:55Z</DateUtc></StartTime><FrequencyChanges><FrequencyChange><Frequency dt:dt="r8">2699960000</Frequency><Timestamp dt:dt="r8">3.88364334719655E+15</Timestamp><Cur…	좌우반구com(CVF, UVF, BVF)_4-008-1	60.021	1.0.0.164	1	1293527076	Professional	2.0.10.242	2.0.10.356	10-07-2020	2020-10-07 오전 2:56:55	11:56:55	2.0.10.252	159		1	{/}	인연	NULL	NULL	NULL	122	1	27	NULL	NULL	NULL	KSY4	List2	NULL	NULL	NULL	NULL	NULL	NULL	NULL	NULL	NULL	1	{/}	0	4	445794	0	{/}	505	446299
좌우반구com(CVF, UVF, BVF)_4	8	1	<?xml version="1.0"?>\n<Clock xmlns:dt="urn:schemas-microsoft-com:datatypes"><Description dt:dt="string">E-Prime Primary Realtime Clock</Description><StartTime><Timestamp dt:dt="int">0</Timestamp><DateUtc dt:dt="string">2020-10-07T02:56:55Z</DateUtc></StartTime><FrequencyChanges><FrequencyChange><Frequency dt:dt="r8">2699960000</Frequency><Timestamp dt:dt="r8">3.88364334719655E+15</Timestamp><Cur…	좌우반구com(CVF, UVF, BVF)_4-008-1	60.021	1.0.0.164	1	1293527076	Professional	2.0.10.242	2.0.10.356	10-07-2020	2020-10-07 오전 2:56:55	11:56:55	2.0.10.252	364		2	z	일려	NULL	NULL	NULL	NULL	NULL	NULL	40	1	100	KSY3	List3	NULL	NULL	NULL	NULL	NULL	NULL	NULL	NULL	NULL	0	z	0	3	999068	0	{/}	1435	1000503
좌우반구com(CVF, UVF, BVF)_4	8	1	<?xml version="1.0"?>\n<Clock xmlns:dt="urn:schemas-microsoft-com:datatypes"><Description dt:dt="string">E-Prime Primary Realtime Clock</Description><StartTime><Timestamp dt:dt="int">0</Timestamp><DateUtc dt:dt="string">2020-10-07T02:56:55Z</DateUtc></StartTime><FrequencyChanges><FrequencyChange><Frequency dt:dt="r8">2699960000</Frequency><Timestamp dt:dt="r8">3.88364334719655E+15</Timestamp><Cur…	좌우반구com(CVF, UVF, BVF)_4-008-1	60.021	1.0.0.164	1	1293527076	Professional	2.0.10.242	2.0.10.356	10-07-2020	2020-10-07 오전 2:56:55	11:56:55	2.0.10.252	246		2	z	일섭	NULL	NULL	NULL	11	1	114	NULL	NULL	NULL	KSY4	List2	NULL	NULL	NULL	NULL	NULL	NULL	NULL	NULL	NULL	1	z	0	3	680262	0	z	470	680732
좌우반구com(CVF, UVF, BVF)_4	8	1	<?xml version="1.0"?>\n<Clock xmlns:dt="urn:schemas-microsoft-com:datatypes"><Description dt:dt="string">E-Prime Primary Realtime Clock</Description><StartTime><Timestamp dt:dt="int">0</Timestamp><DateUtc dt:dt="string">2020-10-07T02:56:55Z</DateUtc></StartTime><FrequencyChanges><FrequencyChange><Frequency dt:dt="r8">2699960000</Frequency><Timestamp dt:dt="r8">3.88364334719655E+15</Timestamp><Cur…	좌우반구com(CVF, UVF, BVF)_4-008-1	60.021	1.0.0.164	1	1293527076	Professional	2.0.10.242	2.0.10.356	10-07-2020	2020-10-07 오전 2:56:55	11:56:55	2.0.10.252	68		2	z	임택	115	1	68	NULL	NULL	NULL	NULL	NULL	NULL	KSY4	List1	NULL	NULL	NULL	NULL	NULL	NULL	NULL	NULL	NULL	1	z	0	3	199079	0	z	766	199845
좌우반구com(CVF, UVF, BVF)_4	8	1	<?xml version="1.0"?>\n<Clock xmlns:dt="urn:schemas-microsoft-com:datatypes"><Description dt:dt="string">E-Prime Primary Realtime Clock</Description><StartTime><Timestamp dt:dt="int">0</Timestamp><DateUtc dt:dt="string">2020-10-07T02:56:55Z</DateUtc></StartTime><FrequencyChanges><FrequencyChange><Frequency dt:dt="r8">2699960000</Frequency><Timestamp dt:dt="r8">3.88364334719655E+15</Timestamp><Cur…	좌우반구com(CVF, UVF, BVF)_4-008-1	60.021	1.0.0.164	1	1293527076	Professional	2.0.10.242	2.0.10.356	10-07-2020	2020-10-07 오전 2:56:55	11:56:55	2.0.10.252	182		1	{/}	입구	NULL	NULL	NULL	95	1	50	NULL	NULL	NULL	KSY4	List2	NULL	NULL	NULL	NULL	NULL	NULL	NULL	NULL	NULL	1	{/}	0	3	507622	0	{/}	357	507979
좌우반구com(CVF, UVF, BVF)_4	8	1	<?xml version="1.0"?>\n<Clock xmlns:dt="urn:schemas-microsoft-com:datatypes"><Description dt:dt="string">E-Prime Primary Realtime Clock</Description><StartTime><Timestamp dt:dt="int">0</Timestamp><DateUtc dt:dt="string">2020-10-07T02:56:55Z</DateUtc></StartTime><FrequencyChanges><FrequencyChange><Frequency dt:dt="r8">2699960000</Frequency><Timestamp dt:dt="r8">3.88364334719655E+15</Timestamp><Cur…	좌우반구com(CVF, UVF, BVF)_4-008-1	60.021	1.0.0.164	1	1293527076	Professional	2.0.10.242	2.0.10.356	10-07-2020	2020-10-07 오전 2:56:55	11:56:55	2.0.10.252	324		2	z	입목	NULL	NULL	NULL	NULL	NULL	NULL	19	1	60	KSY4	List3	NULL	NULL	NULL	NULL	NULL	NULL	NULL	NULL	NULL	0	z	0	3	891389	0	{/}	434	891823
좌우반구com(CVF, UVF, BVF)_4	8	1	<?xml version="1.0"?>\n<Clock xmlns:dt="urn:schemas-microsoft-com:datatypes"><Description dt:dt="string">E-Prime Primary Realtime Clock</Description><StartTime><Timestamp dt:dt="int">0</Timestamp><DateUtc dt:dt="string">2020-10-07T02:56:55Z</DateUtc></StartTime><FrequencyChanges><FrequencyChange><Frequency dt:dt="r8">2699960000</Frequency><Timestamp dt:dt="r8">3.88364334719655E+15</Timestamp><Cur…	좌우반구com(CVF, UVF, BVF)_4-008-1	60.021	1.0.0.164	1	1293527076	Professional	2.0.10.242	2.0.10.356	10-07-2020	2020-10-07 오전 2:56:55	11:56:55	2.0.10.252	374		2	z	입화	NULL	NULL	NULL	NULL	NULL	NULL	114	1	110	KSY	List3	0		0	-1	1026975	184		0	0	1	z	0	4	1027159	0	z	519	1027678
좌우반구com(CVF, UVF, BVF)_4	8	1	<?xml version="1.0"?>\n<Clock xmlns:dt="urn:schemas-microsoft-com:datatypes"><Description dt:dt="string">E-Prime Primary Realtime Clock</Description><StartTime><Timestamp dt:dt="int">0</Timestamp><DateUtc dt:dt="string">2020-10-07T02:56:55Z</DateUtc></StartTime><FrequencyChanges><FrequencyChange><Frequency dt:dt="r8">2699960000</Frequency><Timestamp dt:dt="r8">3.88364334719655E+15</Timestamp><Cur…	좌우반구com(CVF, UVF, BVF)_4-008-1	60.021	1.0.0.164	1	1293527076	Professional	2.0.10.242	2.0.10.356	10-07-2020	2020-10-07 오전 2:56:55	11:56:55	2.0.10.252	372		2	z	자름	NULL	NULL	NULL	NULL	NULL	NULL	63	1	108	KSY3	List3	NULL	NULL	NULL	NULL	NULL	NULL	NULL	NULL	NULL	1	z	1	3	1021577	0	z	549	1022126
좌우반구com(CVF, UVF, BVF)_4	8	1	<?xml version="1.0"?>\n<Clock xmlns:dt="urn:schemas-microsoft-com:datatypes"><Description dt:dt="string">E-Prime Primary Realtime Clock</Description><StartTime><Timestamp dt:dt="int">0</Timestamp><DateUtc dt:dt="string">2020-10-07T02:56:55Z</DateUtc></StartTime><FrequencyChanges><FrequencyChange><Frequency dt:dt="r8">2699960000</Frequency><Timestamp dt:dt="r8">3.88364334719655E+15</Timestamp><Cur…	좌우반구com(CVF, UVF, BVF)_4-008-1	60.021	1.0.0.164	1	1293527076	Professional	2.0.10.242	2.0.10.356	10-07-2020	2020-10-07 오전 2:56:55	11:56:55	2.0.10.252	350		1	{/}	자리	NULL	NULL	NULL	NULL	NULL	NULL	105	1	86	KSY4	List3	NULL	NULL	NULL	NULL	NULL	NULL	NULL	NULL	NULL	1	{/}	0	3	961781	0	{/}	682	962463
좌우반구com(CVF, UVF, BVF)_4	8	1	<?xml version="1.0"?>\n<Clock xmlns:dt="urn:schemas-microsoft-com:datatypes"><Description dt:dt="string">E-Prime Primary Realtime Clock</Description><StartTime><Timestamp dt:dt="int">0</Timestamp><DateUtc dt:dt="string">2020-10-07T02:56:55Z</DateUtc></StartTime><FrequencyChanges><FrequencyChange><Frequency dt:dt="r8">2699960000</Frequency><Timestamp dt:dt="r8">3.88364334719655E+15</Timestamp><Cur…	좌우반구com(CVF, UVF, BVF)_4-008-1	60.021	1.0.0.164	1	1293527076	Professional	2.0.10.242	2.0.10.356	10-07-2020	2020-10-07 오전 2:56:55	11:56:55	2.0.10.252	93		1	{/}	자본	85	1	93	NULL	NULL	NULL	NULL	NULL	NULL	KSY4	List1	NULL	NULL	NULL	NULL	NULL	NULL	NULL	NULL	NULL	1	{/}	0	4	267106	0	{/}	843	267949
좌우반구com(CVF, UVF, BVF)_4	8	1	<?xml version="1.0"?>\n<Clock xmlns:dt="urn:schemas-microsoft-com:datatypes"><Description dt:dt="string">E-Prime Primary Realtime Clock</Description><StartTime><Timestamp dt:dt="int">0</Timestamp><DateUtc dt:dt="string">2020-10-07T02:56:55Z</DateUtc></StartTime><FrequencyChanges><FrequencyChange><Frequency dt:dt="r8">2699960000</Frequency><Timestamp dt:dt="r8">3.88364334719655E+15</Timestamp><Cur…	좌우반구com(CVF, UVF, BVF)_4-008-1	60.021	1.0.0.164	1	1293527076	Professional	2.0.10.242	2.0.10.356	10-07-2020	2020-10-07 오전 2:56:55	11:56:55	2.0.10.252	122		1	{/}	자체	29	1	122	NULL	NULL	NULL	NULL	NULL	NULL	KSY4	List1	NULL	NULL	NULL	NULL	NULL	NULL	NULL	NULL	NULL	1	{/}	0	4	344396	0	{/}	564	344960
좌우반구com(CVF, UVF, BVF)_4	8	1	<?xml version="1.0"?>\n<Clock xmlns:dt="urn:schemas-microsoft-com:datatypes"><Description dt:dt="string">E-Prime Primary Realtime Clock</Description><StartTime><Timestamp dt:dt="int">0</Timestamp><DateUtc dt:dt="string">2020-10-07T02:56:55Z</DateUtc></StartTime><FrequencyChanges><FrequencyChange><Frequency dt:dt="r8">2699960000</Frequency><Timestamp dt:dt="r8">3.88364334719655E+15</Timestamp><Cur…	좌우반구com(CVF, UVF, BVF)_4-008-1	60.021	1.0.0.164	1	1293527076	Professional	2.0.10.242	2.0.10.356	10-07-2020	2020-10-07 오전 2:56:55	11:56:55	2.0.10.252	157		2	z	작락	NULL	NULL	NULL	5	1	25	NULL	NULL	NULL	KSY2	List2	NULL	NULL	NULL	NULL	NULL	NULL	NULL	NULL	NULL	1	z	1	3	440262	0	z	533	440795
좌우반구com(CVF, UVF, BVF)_4	8	1	<?xml version="1.0"?>\n<Clock xmlns:dt="urn:schemas-microsoft-com:datatypes"><Description dt:dt="string">E-Prime Primary Realtime Clock</Description><StartTime><Timestamp dt:dt="int">0</Timestamp><DateUtc dt:dt="string">2020-10-07T02:56:55Z</DateUtc></StartTime><FrequencyChanges><FrequencyChange><Frequency dt:dt="r8">2699960000</Frequency><Timestamp dt:dt="r8">3.88364334719655E+15</Timestamp><Cur…	좌우반구com(CVF, UVF, BVF)_4-008-1	60.021	1.0.0.164	1	1293527076	Professional	2.0.10.242	2.0.10.356	10-07-2020	2020-10-07 오전 2:56:55	11:56:55	2.0.10.252	30		1	{/}	작품	97	1	30	NULL	NULL	NULL	NULL	NULL	NULL	KSY4	List1	NULL	NULL	NULL	NULL	NULL	NULL	NULL	NULL	NULL	0	{/}	0	4	96632	0	z	814	97446
좌우반구com(CVF, UVF, BVF)_4	8	1	<?xml version="1.0"?>\n<Clock xmlns:dt="urn:schemas-microsoft-com:datatypes"><Description dt:dt="string">E-Prime Primary Realtime Clock</Description><StartTime><Timestamp dt:dt="int">0</Timestamp><DateUtc dt:dt="string">2020-10-07T02:56:55Z</DateUtc></StartTime><FrequencyChanges><FrequencyChange><Frequency dt:dt="r8">2699960000</Frequency><Timestamp dt:dt="r8">3.88364334719655E+15</Timestamp><Cur…	좌우반구com(CVF, UVF, BVF)_4-008-1	60.021	1.0.0.164	1	1293527076	Professional	2.0.10.242	2.0.10.356	10-07-2020	2020-10-07 오전 2:56:55	11:56:55	2.0.10.252	227		1	{/}	재계	NULL	NULL	NULL	80	1	95	NULL	NULL	NULL	KSY4	List2	NULL	NULL	NULL	NULL	NULL	NULL	NULL	NULL	NULL	0	{/}	0	3	628597	0	z	582	629179
좌우반구com(CVF, UVF, BVF)_4	8	1	<?xml version="1.0"?>\n<Clock xmlns:dt="urn:schemas-microsoft-com:datatypes"><Description dt:dt="string">E-Prime Primary Realtime Clock</Description><StartTime><Timestamp dt:dt="int">0</Timestamp><DateUtc dt:dt="string">2020-10-07T02:56:55Z</DateUtc></StartTime><FrequencyChanges><FrequencyChange><Frequency dt:dt="r8">2699960000</Frequency><Timestamp dt:dt="r8">3.88364334719655E+15</Timestamp><Cur…	좌우반구com(CVF, UVF, BVF)_4-008-1	60.021	1.0.0.164	1	1293527076	Professional	2.0.10.242	2.0.10.356	10-07-2020	2020-10-07 오전 2:56:55	11:56:55	2.0.10.252	193		2	z	적태	NULL	NULL	NULL	41	1	61	NULL	NULL	NULL	KSY4	List2	NULL	NULL	NULL	NULL	NULL	NULL	NULL	NULL	NULL	1	z	0	3	537112	0	z	516	537628
좌우반구com(CVF, UVF, BVF)_4	8	1	<?xml version="1.0"?>\n<Clock xmlns:dt="urn:schemas-microsoft-com:datatypes"><Description dt:dt="string">E-Prime Primary Realtime Clock</Description><StartTime><Timestamp dt:dt="int">0</Timestamp><DateUtc dt:dt="string">2020-10-07T02:56:55Z</DateUtc></StartTime><FrequencyChanges><FrequencyChange><Frequency dt:dt="r8">2699960000</Frequency><Timestamp dt:dt="r8">3.88364334719655E+15</Timestamp><Cur…	좌우반구com(CVF, UVF, BVF)_4-008-1	60.021	1.0.0.164	1	1293527076	Professional	2.0.10.242	2.0.10.356	10-07-2020	2020-10-07 오전 2:56:55	11:56:55	2.0.10.252	177		1	{/}	전략	NULL	NULL	NULL	45	1	45	NULL	NULL	NULL	KSY4	List2	NULL	NULL	NULL	NULL	NULL	NULL	NULL	NULL	NULL	1	{/}	0	4	494627	0	{/}	416	495043
좌우반구com(CVF, UVF, BVF)_4	8	1	<?xml version="1.0"?>\n<Clock xmlns:dt="urn:schemas-microsoft-com:datatypes"><Description dt:dt="string">E-Prime Primary Realtime Clock</Description><StartTime><Timestamp dt:dt="int">0</Timestamp><DateUtc dt:dt="string">2020-10-07T02:56:55Z</DateUtc></StartTime><FrequencyChanges><FrequencyChange><Frequency dt:dt="r8">2699960000</Frequency><Timestamp dt:dt="r8">3.88364334719655E+15</Timestamp><Cur…	좌우반구com(CVF, UVF, BVF)_4-008-1	60.021	1.0.0.164	1	1293527076	Professional	2.0.10.242	2.0.10.356	10-07-2020	2020-10-07 오전 2:56:55	11:56:55	2.0.10.252	165		1	{/}	전통	NULL	NULL	NULL	22	1	33	NULL	NULL	NULL	KSY4	List2	NULL	NULL	NULL	NULL	NULL	NULL	NULL	NULL	NULL	1	{/}	0	3	462088	0	{/}	491	462579
좌우반구com(CVF, UVF, BVF)_4	8	1	<?xml version="1.0"?>\n<Clock xmlns:dt="urn:schemas-microsoft-com:datatypes"><Description dt:dt="string">E-Prime Primary Realtime Clock</Description><StartTime><Timestamp dt:dt="int">0</Timestamp><DateUtc dt:dt="string">2020-10-07T02:56:55Z</DateUtc></StartTime><FrequencyChanges><FrequencyChange><Frequency dt:dt="r8">2699960000</Frequency><Timestamp dt:dt="r8">3.88364334719655E+15</Timestamp><Cur…	좌우반구com(CVF, UVF, BVF)_4-008-1	60.021	1.0.0.164	1	1293527076	Professional	2.0.10.242	2.0.10.356	10-07-2020	2020-10-07 오전 2:56:55	11:56:55	2.0.10.252	252		2	z	전필	NULL	NULL	NULL	104	1	120	NULL	NULL	NULL	KSY2	List2	NULL	NULL	NULL	NULL	NULL	NULL	NULL	NULL	NULL	1	z	0	3	696340	0	z	510	696850
좌우반구com(CVF, UVF, BVF)_4	8	1	<?xml version="1.0"?>\n<Clock xmlns:dt="urn:schemas-microsoft-com:datatypes"><Description dt:dt="string">E-Prime Primary Realtime Clock</Description><StartTime><Timestamp dt:dt="int">0</Timestamp><DateUtc dt:dt="string">2020-10-07T02:56:55Z</DateUtc></StartTime><FrequencyChanges><FrequencyChange><Frequency dt:dt="r8">2699960000</Frequency><Timestamp dt:dt="r8">3.88364334719655E+15</Timestamp><Cur…	좌우반구com(CVF, UVF, BVF)_4-008-1	60.021	1.0.0.164	1	1293527076	Professional	2.0.10.242	2.0.10.356	10-07-2020	2020-10-07 오전 2:56:55	11:56:55	2.0.10.252	36		1	{/}	절감	56	1	36	NULL	NULL	NULL	NULL	NULL	NULL	KSY4	List1	NULL	NULL	NULL	NULL	NULL	NULL	NULL	NULL	NULL	1	{/}	1	3	113142	0	{/}	514	113656
좌우반구com(CVF, UVF, BVF)_4	8	1	<?xml version="1.0"?>\n<Clock xmlns:dt="urn:schemas-microsoft-com:datatypes"><Description dt:dt="string">E-Prime Primary Realtime Clock</Description><StartTime><Timestamp dt:dt="int">0</Timestamp><DateUtc dt:dt="string">2020-10-07T02:56:55Z</DateUtc></StartTime><FrequencyChanges><FrequencyChange><Frequency dt:dt="r8">2699960000</Frequency><Timestamp dt:dt="r8">3.88364334719655E+15</Timestamp><Cur…	좌우반구com(CVF, UVF, BVF)_4-008-1	60.021	1.0.0.164	1	1293527076	Professional	2.0.10.242	2.0.10.356	10-07-2020	2020-10-07 오전 2:56:55	11:56:55	2.0.10.252	313		2	z	절보	NULL	NULL	NULL	NULL	NULL	NULL	128	1	49	KSY	List3	0		0	0	861000	183		0	0	1	z	0	3	861183	0	z	458	861641
좌우반구com(CVF, UVF, BVF)_4	8	1	<?xml version="1.0"?>\n<Clock xmlns:dt="urn:schemas-microsoft-com:datatypes"><Description dt:dt="string">E-Prime Primary Realtime Clock</Description><StartTime><Timestamp dt:dt="int">0</Timestamp><DateUtc dt:dt="string">2020-10-07T02:56:55Z</DateUtc></StartTime><FrequencyChanges><FrequencyChange><Frequency dt:dt="r8">2699960000</Frequency><Timestamp dt:dt="r8">3.88364334719655E+15</Timestamp><Cur…	좌우반구com(CVF, UVF, BVF)_4-008-1	60.021	1.0.0.164	1	1293527076	Professional	2.0.10.242	2.0.10.356	10-07-2020	2020-10-07 오전 2:56:55	11:56:55	2.0.10.252	284		2	z	절속	NULL	NULL	NULL	NULL	NULL	NULL	84	1	20	KSY	List3	0		1	-1	784809	184		0	0	1	z	0	4	784993	0	z	515	785508
좌우반구com(CVF, UVF, BVF)_4	8	1	<?xml version="1.0"?>\n<Clock xmlns:dt="urn:schemas-microsoft-com:datatypes"><Description dt:dt="string">E-Prime Primary Realtime Clock</Description><StartTime><Timestamp dt:dt="int">0</Timestamp><DateUtc dt:dt="string">2020-10-07T02:56:55Z</DateUtc></StartTime><FrequencyChanges><FrequencyChange><Frequency dt:dt="r8">2699960000</Frequency><Timestamp dt:dt="r8">3.88364334719655E+15</Timestamp><Cur…	좌우반구com(CVF, UVF, BVF)_4-008-1	60.021	1.0.0.164	1	1293527076	Professional	2.0.10.242	2.0.10.356	10-07-2020	2020-10-07 오전 2:56:55	11:56:55	2.0.10.252	365		1	{/}	절차	NULL	NULL	NULL	NULL	NULL	NULL	131	1	101	KSY4	List3	NULL	NULL	NULL	NULL	NULL	NULL	NULL	NULL	NULL	1	{/}	1	3	1002700	0	{/}	315	1003015
좌우반구com(CVF, UVF, BVF)_4	8	1	<?xml version="1.0"?>\n<Clock xmlns:dt="urn:schemas-microsoft-com:datatypes"><Description dt:dt="string">E-Prime Primary Realtime Clock</Description><StartTime><Timestamp dt:dt="int">0</Timestamp><DateUtc dt:dt="string">2020-10-07T02:56:55Z</DateUtc></StartTime><FrequencyChanges><FrequencyChange><Frequency dt:dt="r8">2699960000</Frequency><Timestamp dt:dt="r8">3.88364334719655E+15</Timestamp><Cur…	좌우반구com(CVF, UVF, BVF)_4-008-1	60.021	1.0.0.164	1	1293527076	Professional	2.0.10.242	2.0.10.356	10-07-2020	2020-10-07 오전 2:56:55	11:56:55	2.0.10.252	335		1	{/}	정도	NULL	NULL	NULL	NULL	NULL	NULL	50	1	71	KSY4	List3	NULL	NULL	NULL	NULL	NULL	NULL	NULL	NULL	NULL	1	{/}	0	3	920629	0	{/}	298	920927
좌우반구com(CVF, UVF, BVF)_4	8	1	<?xml version="1.0"?>\n<Clock xmlns:dt="urn:schemas-microsoft-com:datatypes"><Description dt:dt="string">E-Prime Primary Realtime Clock</Description><StartTime><Timestamp dt:dt="int">0</Timestamp><DateUtc dt:dt="string">2020-10-07T02:56:55Z</DateUtc></StartTime><FrequencyChanges><FrequencyChange><Frequency dt:dt="r8">2699960000</Frequency><Timestamp dt:dt="r8">3.88364334719655E+15</Timestamp><Cur…	좌우반구com(CVF, UVF, BVF)_4-008-1	60.021	1.0.0.164	1	1293527076	Professional	2.0.10.242	2.0.10.356	10-07-2020	2020-10-07 오전 2:56:55	11:56:55	2.0.10.252	250		1	{/}	정오	NULL	NULL	NULL	34	1	118	NULL	NULL	NULL	KSY4	List2	NULL	NULL	NULL	NULL	NULL	NULL	NULL	NULL	NULL	1	{/}	0	3	690842	0	{/}	687	691529
좌우반구com(CVF, UVF, BVF)_4	8	1	<?xml version="1.0"?>\n<Clock xmlns:dt="urn:schemas-microsoft-com:datatypes"><Description dt:dt="string">E-Prime Primary Realtime Clock</Description><StartTime><Timestamp dt:dt="int">0</Timestamp><DateUtc dt:dt="string">2020-10-07T02:56:55Z</DateUtc></StartTime><FrequencyChanges><FrequencyChange><Frequency dt:dt="r8">2699960000</Frequency><Timestamp dt:dt="r8">3.88364334719655E+15</Timestamp><Cur…	좌우반구com(CVF, UVF, BVF)_4-008-1	60.021	1.0.0.164	1	1293527076	Professional	2.0.10.242	2.0.10.356	10-07-2020	2020-10-07 오전 2:56:55	11:56:55	2.0.10.252	321		1	{/}	정책	NULL	NULL	NULL	NULL	NULL	NULL	88	1	57	KSY4	List3	NULL	NULL	NULL	NULL	NULL	NULL	NULL	NULL	NULL	1	{/}	1	3	882725	0	{/}	602	883327
좌우반구com(CVF, UVF, BVF)_4	8	1	<?xml version="1.0"?>\n<Clock xmlns:dt="urn:schemas-microsoft-com:datatypes"><Description dt:dt="string">E-Prime Primary Realtime Clock</Description><StartTime><Timestamp dt:dt="int">0</Timestamp><DateUtc dt:dt="string">2020-10-07T02:56:55Z</DateUtc></StartTime><FrequencyChanges><FrequencyChange><Frequency dt:dt="r8">2699960000</Frequency><Timestamp dt:dt="r8">3.88364334719655E+15</Timestamp><Cur…	좌우반구com(CVF, UVF, BVF)_4-008-1	60.021	1.0.0.164	1	1293527076	Professional	2.0.10.242	2.0.10.356	10-07-2020	2020-10-07 오전 2:56:55	11:56:55	2.0.10.252	103		2	z	제경	121	1	103	NULL	NULL	NULL	NULL	NULL	NULL	KSY3	List1	NULL	NULL	NULL	NULL	NULL	NULL	NULL	NULL	NULL	1	z	1	3	293596	0	z	529	294125
좌우반구com(CVF, UVF, BVF)_4	8	1	<?xml version="1.0"?>\n<Clock xmlns:dt="urn:schemas-microsoft-com:datatypes"><Description dt:dt="string">E-Prime Primary Realtime Clock</Description><StartTime><Timestamp dt:dt="int">0</Timestamp><DateUtc dt:dt="string">2020-10-07T02:56:55Z</DateUtc></StartTime><FrequencyChanges><FrequencyChange><Frequency dt:dt="r8">2699960000</Frequency><Timestamp dt:dt="r8">3.88364334719655E+15</Timestamp><Cur…	좌우반구com(CVF, UVF, BVF)_4-008-1	60.021	1.0.0.164	1	1293527076	Professional	2.0.10.242	2.0.10.356	10-07-2020	2020-10-07 오전 2:56:55	11:56:55	2.0.10.252	135		1	{/}	제도	NULL	NULL	NULL	90	1	3	NULL	NULL	NULL	KSY	List2	0		1	-1	381299	184		0	0	1	{/}	0	4	381483	0	{/}	698	382181
좌우반구com(CVF, UVF, BVF)_4	8	1	<?xml version="1.0"?>\n<Clock xmlns:dt="urn:schemas-microsoft-com:datatypes"><Description dt:dt="string">E-Prime Primary Realtime Clock</Description><StartTime><Timestamp dt:dt="int">0</Timestamp><DateUtc dt:dt="string">2020-10-07T02:56:55Z</DateUtc></StartTime><FrequencyChanges><FrequencyChange><Frequency dt:dt="r8">2699960000</Frequency><Timestamp dt:dt="r8">3.88364334719655E+15</Timestamp><Cur…	좌우반구com(CVF, UVF, BVF)_4-008-1	60.021	1.0.0.164	1	1293527076	Professional	2.0.10.242	2.0.10.356	10-07-2020	2020-10-07 오전 2:56:55	11:56:55	2.0.10.252	80		2	z	제란	68	1	80	NULL	NULL	NULL	NULL	NULL	NULL	KSY2	List1	NULL	NULL	NULL	NULL	NULL	NULL	NULL	NULL	NULL	1	z	0	4	231685	0	z	560	232245
좌우반구com(CVF, UVF, BVF)_4	8	1	<?xml version="1.0"?>\n<Clock xmlns:dt="urn:schemas-microsoft-com:datatypes"><Description dt:dt="string">E-Prime Primary Realtime Clock</Description><StartTime><Timestamp dt:dt="int">0</Timestamp><DateUtc dt:dt="string">2020-10-07T02:56:55Z</DateUtc></StartTime><FrequencyChanges><FrequencyChange><Frequency dt:dt="r8">2699960000</Frequency><Timestamp dt:dt="r8">3.88364334719655E+15</Timestamp><Cur…	좌우반구com(CVF, UVF, BVF)_4-008-1	60.021	1.0.0.164	1	1293527076	Professional	2.0.10.242	2.0.10.356	10-07-2020	2020-10-07 오전 2:56:55	11:56:55	2.0.10.252	200		1	{/}	제안	NULL	NULL	NULL	105	1	68	NULL	NULL	NULL	KSY	List2	0		0	0	556139	183		0	0	1	{/}	0	3	556322	0	{/}	360	556682
좌우반구com(CVF, UVF, BVF)_4	8	1	<?xml version="1.0"?>\n<Clock xmlns:dt="urn:schemas-microsoft-com:datatypes"><Description dt:dt="string">E-Prime Primary Realtime Clock</Description><StartTime><Timestamp dt:dt="int">0</Timestamp><DateUtc dt:dt="string">2020-10-07T02:56:55Z</DateUtc></StartTime><FrequencyChanges><FrequencyChange><Frequency dt:dt="r8">2699960000</Frequency><Timestamp dt:dt="r8">3.88364334719655E+15</Timestamp><Cur…	좌우반구com(CVF, UVF, BVF)_4-008-1	60.021	1.0.0.164	1	1293527076	Professional	2.0.10.242	2.0.10.356	10-07-2020	2020-10-07 오전 2:56:55	11:56:55	2.0.10.252	61		1	{/}	제품	94	1	61	NULL	NULL	NULL	NULL	NULL	NULL	KSY	List1	0		1	-1	180552	184		0	0	1	{/}	0	4	180736	0	{/}	321	181057
좌우반구com(CVF, UVF, BVF)_4	8	1	<?xml version="1.0"?>\n<Clock xmlns:dt="urn:schemas-microsoft-com:datatypes"><Description dt:dt="string">E-Prime Primary Realtime Clock</Description><StartTime><Timestamp dt:dt="int">0</Timestamp><DateUtc dt:dt="string">2020-10-07T02:56:55Z</DateUtc></StartTime><FrequencyChanges><FrequencyChange><Frequency dt:dt="r8">2699960000</Frequency><Timestamp dt:dt="r8">3.88364334719655E+15</Timestamp><Cur…	좌우반구com(CVF, UVF, BVF)_4-008-1	60.021	1.0.0.164	1	1293527076	Professional	2.0.10.242	2.0.10.356	10-07-2020	2020-10-07 오전 2:56:55	11:56:55	2.0.10.252	400		1	{/}	조건	NULL	NULL	NULL	NULL	NULL	NULL	102	1	136	KSY	List3	0		0	-1	1097101	183		0	0	0	{/}	0	3	1097284	0	z	218	1097502
좌우반구com(CVF, UVF, BVF)_4	8	1	<?xml version="1.0"?>\n<Clock xmlns:dt="urn:schemas-microsoft-com:datatypes"><Description dt:dt="string">E-Prime Primary Realtime Clock</Description><StartTime><Timestamp dt:dt="int">0</Timestamp><DateUtc dt:dt="string">2020-10-07T02:56:55Z</DateUtc></StartTime><FrequencyChanges><FrequencyChange><Frequency dt:dt="r8">2699960000</Frequency><Timestamp dt:dt="r8">3.88364334719655E+15</Timestamp><Cur…	좌우반구com(CVF, UVF, BVF)_4-008-1	60.021	1.0.0.164	1	1293527076	Professional	2.0.10.242	2.0.10.356	10-07-2020	2020-10-07 오전 2:56:55	11:56:55	2.0.10.252	320		1	{/}	조례	NULL	NULL	NULL	NULL	NULL	NULL	100	1	56	KSY	List3	0		0	0	879810	183		0	0	1	{/}	0	3	879993	0	{/}	526	880519
좌우반구com(CVF, UVF, BVF)_4	8	1	<?xml version="1.0"?>\n<Clock xmlns:dt="urn:schemas-microsoft-com:datatypes"><Description dt:dt="string">E-Prime Primary Realtime Clock</Description><StartTime><Timestamp dt:dt="int">0</Timestamp><DateUtc dt:dt="string">2020-10-07T02:56:55Z</DateUtc></StartTime><FrequencyChanges><FrequencyChange><Frequency dt:dt="r8">2699960000</Frequency><Timestamp dt:dt="r8">3.88364334719655E+15</Timestamp><Cur…	좌우반구com(CVF, UVF, BVF)_4-008-1	60.021	1.0.0.164	1	1293527076	Professional	2.0.10.242	2.0.10.356	10-07-2020	2020-10-07 오전 2:56:55	11:56:55	2.0.10.252	222		1	{/}	조직	NULL	NULL	NULL	15	1	90	NULL	NULL	NULL	KSY	List2	0		0	-1	615568	183		0	0	1	{/}	1	3	615751	0	{/}	348	616099
좌우반구com(CVF, UVF, BVF)_4	8	1	<?xml version="1.0"?>\n<Clock xmlns:dt="urn:schemas-microsoft-com:datatypes"><Description dt:dt="string">E-Prime Primary Realtime Clock</Description><StartTime><Timestamp dt:dt="int">0</Timestamp><DateUtc dt:dt="string">2020-10-07T02:56:55Z</DateUtc></StartTime><FrequencyChanges><FrequencyChange><Frequency dt:dt="r8">2699960000</Frequency><Timestamp dt:dt="r8">3.88364334719655E+15</Timestamp><Cur…	좌우반구com(CVF, UVF, BVF)_4-008-1	60.021	1.0.0.164	1	1293527076	Professional	2.0.10.242	2.0.10.356	10-07-2020	2020-10-07 오전 2:56:55	11:56:55	2.0.10.252	199		1	{/}	종류	NULL	NULL	NULL	57	1	67	NULL	NULL	NULL	KSY	List2	0		0	0	553240	183		0	0	1	{/}	0	3	553423	0	{/}	701	554124
좌우반구com(CVF, UVF, BVF)_4	8	1	<?xml version="1.0"?>\n<Clock xmlns:dt="urn:schemas-microsoft-com:datatypes"><Description dt:dt="string">E-Prime Primary Realtime Clock</Description><StartTime><Timestamp dt:dt="int">0</Timestamp><DateUtc dt:dt="string">2020-10-07T02:56:55Z</DateUtc></StartTime><FrequencyChanges><FrequencyChange><Frequency dt:dt="r8">2699960000</Frequency><Timestamp dt:dt="r8">3.88364334719655E+15</Timestamp><Cur…	좌우반구com(CVF, UVF, BVF)_4-008-1	60.021	1.0.0.164	1	1293527076	Professional	2.0.10.242	2.0.10.356	10-07-2020	2020-10-07 오전 2:56:55	11:56:55	2.0.10.252	174		2	z	종백	NULL	NULL	NULL	74	1	42	NULL	NULL	NULL	KSY3	List2	NULL	NULL	NULL	NULL	NULL	NULL	NULL	NULL	NULL	1	z	0	3	486546	0	z	481	487027
좌우반구com(CVF, UVF, BVF)_4	8	1	<?xml version="1.0"?>\n<Clock xmlns:dt="urn:schemas-microsoft-com:datatypes"><Description dt:dt="string">E-Prime Primary Realtime Clock</Description><StartTime><Timestamp dt:dt="int">0</Timestamp><DateUtc dt:dt="string">2020-10-07T02:56:55Z</DateUtc></StartTime><FrequencyChanges><FrequencyChange><Frequency dt:dt="r8">2699960000</Frequency><Timestamp dt:dt="r8">3.88364334719655E+15</Timestamp><Cur…	좌우반구com(CVF, UVF, BVF)_4-008-1	60.021	1.0.0.164	1	1293527076	Professional	2.0.10.242	2.0.10.356	10-07-2020	2020-10-07 오전 2:56:55	11:56:55	2.0.10.252	235		2	z	죽거	NULL	NULL	NULL	9	1	103	NULL	NULL	NULL	KSY4	List2	NULL	NULL	NULL	NULL	NULL	NULL	NULL	NULL	NULL	0	z	0	3	650406	0	{/}	499	650905
좌우반구com(CVF, UVF, BVF)_4	8	1	<?xml version="1.0"?>\n<Clock xmlns:dt="urn:schemas-microsoft-com:datatypes"><Description dt:dt="string">E-Prime Primary Realtime Clock</Description><StartTime><Timestamp dt:dt="int">0</Timestamp><DateUtc dt:dt="string">2020-10-07T02:56:55Z</DateUtc></StartTime><FrequencyChanges><FrequencyChange><Frequency dt:dt="r8">2699960000</Frequency><Timestamp dt:dt="r8">3.88364334719655E+15</Timestamp><Cur…	좌우반구com(CVF, UVF, BVF)_4-008-1	60.021	1.0.0.164	1	1293527076	Professional	2.0.10.242	2.0.10.356	10-07-2020	2020-10-07 오전 2:56:55	11:56:55	2.0.10.252	25		1	{/}	죽음	42	1	25	NULL	NULL	NULL	NULL	NULL	NULL	KSY	List1	0		0	0	83403	183		0	0	1	{/}	0	3	83586	0	{/}	444	84030
좌우반구com(CVF, UVF, BVF)_4	8	1	<?xml version="1.0"?>\n<Clock xmlns:dt="urn:schemas-microsoft-com:datatypes"><Description dt:dt="string">E-Prime Primary Realtime Clock</Description><StartTime><Timestamp dt:dt="int">0</Timestamp><DateUtc dt:dt="string">2020-10-07T02:56:55Z</DateUtc></StartTime><FrequencyChanges><FrequencyChange><Frequency dt:dt="r8">2699960000</Frequency><Timestamp dt:dt="r8">3.88364334719655E+15</Timestamp><Cur…	좌우반구com(CVF, UVF, BVF)_4-008-1	60.021	1.0.0.164	1	1293527076	Professional	2.0.10.242	2.0.10.356	10-07-2020	2020-10-07 오전 2:56:55	11:56:55	2.0.10.252	269		1	{/}	준거	NULL	NULL	NULL	NULL	NULL	NULL	98	1	5	KSY	List3	0		0	-1	744890	183		0	0	0	{/}	0	3	745073	0	z	361	745434
좌우반구com(CVF, UVF, BVF)_4	8	1	<?xml version="1.0"?>\n<Clock xmlns:dt="urn:schemas-microsoft-com:datatypes"><Description dt:dt="string">E-Prime Primary Realtime Clock</Description><StartTime><Timestamp dt:dt="int">0</Timestamp><DateUtc dt:dt="string">2020-10-07T02:56:55Z</DateUtc></StartTime><FrequencyChanges><FrequencyChange><Frequency dt:dt="r8">2699960000</Frequency><Timestamp dt:dt="r8">3.88364334719655E+15</Timestamp><Cur…	좌우반구com(CVF, UVF, BVF)_4-008-1	60.021	1.0.0.164	1	1293527076	Professional	2.0.10.242	2.0.10.356	10-07-2020	2020-10-07 오전 2:56:55	11:56:55	2.0.10.252	344		2	z	증력	NULL	NULL	NULL	NULL	NULL	NULL	110	1	80	KSY4	List3	NULL	NULL	NULL	NULL	NULL	NULL	NULL	NULL	NULL	0	z	1	3	945603	0	{/}	517	946120
좌우반구com(CVF, UVF, BVF)_4	8	1	<?xml version="1.0"?>\n<Clock xmlns:dt="urn:schemas-microsoft-com:datatypes"><Description dt:dt="string">E-Prime Primary Realtime Clock</Description><StartTime><Timestamp dt:dt="int">0</Timestamp><DateUtc dt:dt="string">2020-10-07T02:56:55Z</DateUtc></StartTime><FrequencyChanges><FrequencyChange><Frequency dt:dt="r8">2699960000</Frequency><Timestamp dt:dt="r8">3.88364334719655E+15</Timestamp><Cur…	좌우반구com(CVF, UVF, BVF)_4-008-1	60.021	1.0.0.164	1	1293527076	Professional	2.0.10.242	2.0.10.356	10-07-2020	2020-10-07 오전 2:56:55	11:56:55	2.0.10.252	356		1	{/}	증인	NULL	NULL	NULL	NULL	NULL	NULL	101	1	92	KSY	List3	0		0	0	977826	183		0	0	0	{/}	0	3	978009	0	z	287	978296
좌우반구com(CVF, UVF, BVF)_4	8	1	<?xml version="1.0"?>\n<Clock xmlns:dt="urn:schemas-microsoft-com:datatypes"><Description dt:dt="string">E-Prime Primary Realtime Clock</Description><StartTime><Timestamp dt:dt="int">0</Timestamp><DateUtc dt:dt="string">2020-10-07T02:56:55Z</DateUtc></StartTime><FrequencyChanges><FrequencyChange><Frequency dt:dt="r8">2699960000</Frequency><Timestamp dt:dt="r8">3.88364334719655E+15</Timestamp><Cur…	좌우반구com(CVF, UVF, BVF)_4-008-1	60.021	1.0.0.164	1	1293527076	Professional	2.0.10.242	2.0.10.356	10-07-2020	2020-10-07 오전 2:56:55	11:56:55	2.0.10.252	388		2	z	지님	NULL	NULL	NULL	NULL	NULL	NULL	43	1	124	KSY3	List3	NULL	NULL	NULL	NULL	NULL	NULL	NULL	NULL	NULL	1	z	0	4	1065629	0	z	521	1066150
좌우반구com(CVF, UVF, BVF)_4	8	1	<?xml version="1.0"?>\n<Clock xmlns:dt="urn:schemas-microsoft-com:datatypes"><Description dt:dt="string">E-Prime Primary Realtime Clock</Description><StartTime><Timestamp dt:dt="int">0</Timestamp><DateUtc dt:dt="string">2020-10-07T02:56:55Z</DateUtc></StartTime><FrequencyChanges><FrequencyChange><Frequency dt:dt="r8">2699960000</Frequency><Timestamp dt:dt="r8">3.88364334719655E+15</Timestamp><Cur…	좌우반구com(CVF, UVF, BVF)_4-008-1	60.021	1.0.0.164	1	1293527076	Professional	2.0.10.242	2.0.10.356	10-07-2020	2020-10-07 오전 2:56:55	11:56:55	2.0.10.252	171		1	{/}	지적	NULL	NULL	NULL	77	1	39	NULL	NULL	NULL	KSY	List2	0		0	-1	478299	183		0	0	1	{/}	1	3	478482	0	{/}	385	478867
좌우반구com(CVF, UVF, BVF)_4	8	1	<?xml version="1.0"?>\n<Clock xmlns:dt="urn:schemas-microsoft-com:datatypes"><Description dt:dt="string">E-Prime Primary Realtime Clock</Description><StartTime><Timestamp dt:dt="int">0</Timestamp><DateUtc dt:dt="string">2020-10-07T02:56:55Z</DateUtc></StartTime><FrequencyChanges><FrequencyChange><Frequency dt:dt="r8">2699960000</Frequency><Timestamp dt:dt="r8">3.88364334719655E+15</Timestamp><Cur…	좌우반구com(CVF, UVF, BVF)_4-008-1	60.021	1.0.0.164	1	1293527076	Professional	2.0.10.242	2.0.10.356	10-07-2020	2020-10-07 오전 2:56:55	11:56:55	2.0.10.252	99		1	{/}	지표	28	1	99	NULL	NULL	NULL	NULL	NULL	NULL	KSY	List1	0		0	-1	283200	183		0	0	1	{/}	1	3	283383	0	{/}	358	283741
좌우반구com(CVF, UVF, BVF)_4	8	1	<?xml version="1.0"?>\n<Clock xmlns:dt="urn:schemas-microsoft-com:datatypes"><Description dt:dt="string">E-Prime Primary Realtime Clock</Description><StartTime><Timestamp dt:dt="int">0</Timestamp><DateUtc dt:dt="string">2020-10-07T02:56:55Z</DateUtc></StartTime><FrequencyChanges><FrequencyChange><Frequency dt:dt="r8">2699960000</Frequency><Timestamp dt:dt="r8">3.88364334719655E+15</Timestamp><Cur…	좌우반구com(CVF, UVF, BVF)_4-008-1	60.021	1.0.0.164	1	1293527076	Professional	2.0.10.242	2.0.10.356	10-07-2020	2020-10-07 오전 2:56:55	11:56:55	2.0.10.252	164		1	{/}	지헤	NULL	NULL	NULL	35	1	32	NULL	NULL	NULL	KSY	List2	0		0	-1	458989	183		0	0	0	{/}	1	3	459172	0	z	714	459886
좌우반구com(CVF, UVF, BVF)_4	8	1	<?xml version="1.0"?>\n<Clock xmlns:dt="urn:schemas-microsoft-com:datatypes"><Description dt:dt="string">E-Prime Primary Realtime Clock</Description><StartTime><Timestamp dt:dt="int">0</Timestamp><DateUtc dt:dt="string">2020-10-07T02:56:55Z</DateUtc></StartTime><FrequencyChanges><FrequencyChange><Frequency dt:dt="r8">2699960000</Frequency><Timestamp dt:dt="r8">3.88364334719655E+15</Timestamp><Cur…	좌우반구com(CVF, UVF, BVF)_4-008-1	60.021	1.0.0.164	1	1293527076	Professional	2.0.10.242	2.0.10.356	10-07-2020	2020-10-07 오전 2:56:55	11:56:55	2.0.10.252	271		2	z	직매	NULL	NULL	NULL	NULL	NULL	NULL	52	1	7	KSY	List3	0		0	-1	750088	183		0	0	0	z	0	3	750271	0	{/}	834	751105
좌우반구com(CVF, UVF, BVF)_4	8	1	<?xml version="1.0"?>\n<Clock xmlns:dt="urn:schemas-microsoft-com:datatypes"><Description dt:dt="string">E-Prime Primary Realtime Clock</Description><StartTime><Timestamp dt:dt="int">0</Timestamp><DateUtc dt:dt="string">2020-10-07T02:56:55Z</DateUtc></StartTime><FrequencyChanges><FrequencyChange><Frequency dt:dt="r8">2699960000</Frequency><Timestamp dt:dt="r8">3.88364334719655E+15</Timestamp><Cur…	좌우반구com(CVF, UVF, BVF)_4-008-1	60.021	1.0.0.164	1	1293527076	Professional	2.0.10.242	2.0.10.356	10-07-2020	2020-10-07 오전 2:56:55	11:56:55	2.0.10.252	35		1	{/}	직장	7	1	35	NULL	NULL	NULL	NULL	NULL	NULL	KSY	List1	0		0	0	110527	183		0	0	1	{/}	0	3	110710	0	{/}	232	110942
좌우반구com(CVF, UVF, BVF)_4	8	1	<?xml version="1.0"?>\n<Clock xmlns:dt="urn:schemas-microsoft-com:datatypes"><Description dt:dt="string">E-Prime Primary Realtime Clock</Description><StartTime><Timestamp dt:dt="int">0</Timestamp><DateUtc dt:dt="string">2020-10-07T02:56:55Z</DateUtc></StartTime><FrequencyChanges><FrequencyChange><Frequency dt:dt="r8">2699960000</Frequency><Timestamp dt:dt="r8">3.88364334719655E+15</Timestamp><Cur…	좌우반구com(CVF, UVF, BVF)_4-008-1	60.021	1.0.0.164	1	1293527076	Professional	2.0.10.242	2.0.10.356	10-07-2020	2020-10-07 오전 2:56:55	11:56:55	2.0.10.252	89		2	z	진회	4	1	89	NULL	NULL	NULL	NULL	NULL	NULL	KSY4	List1	NULL	NULL	NULL	NULL	NULL	NULL	NULL	NULL	NULL	1	z	1	3	255826	0	z	501	256327
좌우반구com(CVF, UVF, BVF)_4	8	1	<?xml version="1.0"?>\n<Clock xmlns:dt="urn:schemas-microsoft-com:datatypes"><Description dt:dt="string">E-Prime Primary Realtime Clock</Description><StartTime><Timestamp dt:dt="int">0</Timestamp><DateUtc dt:dt="string">2020-10-07T02:56:55Z</DateUtc></StartTime><FrequencyChanges><FrequencyChange><Frequency dt:dt="r8">2699960000</Frequency><Timestamp dt:dt="r8">3.88364334719655E+15</Timestamp><Cur…	좌우반구com(CVF, UVF, BVF)_4-008-1	60.021	1.0.0.164	1	1293527076	Professional	2.0.10.242	2.0.10.356	10-07-2020	2020-10-07 오전 2:56:55	11:56:55	2.0.10.252	34		1	{/}	질서	108	1	34	NULL	NULL	NULL	NULL	NULL	NULL	KSY	List1	0		0	0	107978	183		0	0	1	{/}	0	3	108161	0	{/}	349	108510
좌우반구com(CVF, UVF, BVF)_4	8	1	<?xml version="1.0"?>\n<Clock xmlns:dt="urn:schemas-microsoft-com:datatypes"><Description dt:dt="string">E-Prime Primary Realtime Clock</Description><StartTime><Timestamp dt:dt="int">0</Timestamp><DateUtc dt:dt="string">2020-10-07T02:56:55Z</DateUtc></StartTime><FrequencyChanges><FrequencyChange><Frequency dt:dt="r8">2699960000</Frequency><Timestamp dt:dt="r8">3.88364334719655E+15</Timestamp><Cur…	좌우반구com(CVF, UVF, BVF)_4-008-1	60.021	1.0.0.164	1	1293527076	Professional	2.0.10.242	2.0.10.356	10-07-2020	2020-10-07 오전 2:56:55	11:56:55	2.0.10.252	62		1	{/}	차량	44	1	62	NULL	NULL	NULL	NULL	NULL	NULL	KSY	List1	0		1	-1	183068	183		0	0	1	{/}	1	3	183251	0	{/}	283	183534
좌우반구com(CVF, UVF, BVF)_4	8	1	<?xml version="1.0"?>\n<Clock xmlns:dt="urn:schemas-microsoft-com:datatypes"><Description dt:dt="string">E-Prime Primary Realtime Clock</Description><StartTime><Timestamp dt:dt="int">0</Timestamp><DateUtc dt:dt="string">2020-10-07T02:56:55Z</DateUtc></StartTime><FrequencyChanges><FrequencyChange><Frequency dt:dt="r8">2699960000</Frequency><Timestamp dt:dt="r8">3.88364334719655E+15</Timestamp><Cur…	좌우반구com(CVF, UVF, BVF)_4-008-1	60.021	1.0.0.164	1	1293527076	Professional	2.0.10.242	2.0.10.356	10-07-2020	2020-10-07 오전 2:56:55	11:56:55	2.0.10.252	1		1	{/}	차익	92	1	1	NULL	NULL	NULL	NULL	NULL	NULL	KSY	List1	0		0	0	18059	183		0	0	0	{/}	0	3	18242	0	z	485	18727
좌우반구com(CVF, UVF, BVF)_4	8	1	<?xml version="1.0"?>\n<Clock xmlns:dt="urn:schemas-microsoft-com:datatypes"><Description dt:dt="string">E-Prime Primary Realtime Clock</Description><StartTime><Timestamp dt:dt="int">0</Timestamp><DateUtc dt:dt="string">2020-10-07T02:56:55Z</DateUtc></StartTime><FrequencyChanges><FrequencyChange><Frequency dt:dt="r8">2699960000</Frequency><Timestamp dt:dt="r8">3.88364334719655E+15</Timestamp><Cur…	좌우반구com(CVF, UVF, BVF)_4-008-1	60.021	1.0.0.164	1	1293527076	Professional	2.0.10.242	2.0.10.356	10-07-2020	2020-10-07 오전 2:56:55	11:56:55	2.0.10.252	367		2	z	착반	NULL	NULL	NULL	NULL	NULL	NULL	117	1	103	KSY3	List3	NULL	NULL	NULL	NULL	NULL	NULL	NULL	NULL	NULL	1	z	1	3	1007715	0	z	587	1008302
좌우반구com(CVF, UVF, BVF)_4	8	1	<?xml version="1.0"?>\n<Clock xmlns:dt="urn:schemas-microsoft-com:datatypes"><Description dt:dt="string">E-Prime Primary Realtime Clock</Description><StartTime><Timestamp dt:dt="int">0</Timestamp><DateUtc dt:dt="string">2020-10-07T02:56:55Z</DateUtc></StartTime><FrequencyChanges><FrequencyChange><Frequency dt:dt="r8">2699960000</Frequency><Timestamp dt:dt="r8">3.88364334719655E+15</Timestamp><Cur…	좌우반구com(CVF, UVF, BVF)_4-008-1	60.021	1.0.0.164	1	1293527076	Professional	2.0.10.242	2.0.10.356	10-07-2020	2020-10-07 오전 2:56:55	11:56:55	2.0.10.252	391		1	{/}	착지	NULL	NULL	NULL	NULL	NULL	NULL	104	1	127	KSY	List3	0		1	-1	1073392	184		0	0	1	{/}	0	4	1073576	0	{/}	486	1074062
좌우반구com(CVF, UVF, BVF)_4	8	1	<?xml version="1.0"?>\n<Clock xmlns:dt="urn:schemas-microsoft-com:datatypes"><Description dt:dt="string">E-Prime Primary Realtime Clock</Description><StartTime><Timestamp dt:dt="int">0</Timestamp><DateUtc dt:dt="string">2020-10-07T02:56:55Z</DateUtc></StartTime><FrequencyChanges><FrequencyChange><Frequency dt:dt="r8">2699960000</Frequency><Timestamp dt:dt="r8">3.88364334719655E+15</Timestamp><Cur…	좌우반구com(CVF, UVF, BVF)_4-008-1	60.021	1.0.0.164	1	1293527076	Professional	2.0.10.242	2.0.10.356	10-07-2020	2020-10-07 오전 2:56:55	11:56:55	2.0.10.252	386		1	{/}	책임	NULL	NULL	NULL	NULL	NULL	NULL	38	1	122	KSY	List3	0		0	0	1060014	183		0	0	1	{/}	0	3	1060197	0	{/}	449	1060646
좌우반구com(CVF, UVF, BVF)_4	8	1	<?xml version="1.0"?>\n<Clock xmlns:dt="urn:schemas-microsoft-com:datatypes"><Description dt:dt="string">E-Prime Primary Realtime Clock</Description><StartTime><Timestamp dt:dt="int">0</Timestamp><DateUtc dt:dt="string">2020-10-07T02:56:55Z</DateUtc></StartTime><FrequencyChanges><FrequencyChange><Frequency dt:dt="r8">2699960000</Frequency><Timestamp dt:dt="r8">3.88364334719655E+15</Timestamp><Cur…	좌우반구com(CVF, UVF, BVF)_4-008-1	60.021	1.0.0.164	1	1293527076	Professional	2.0.10.242	2.0.10.356	10-07-2020	2020-10-07 오전 2:56:55	11:56:55	2.0.10.252	147		2	z	책희	NULL	NULL	NULL	110	1	15	NULL	NULL	NULL	KSY	List2	0		0	-1	413838	183		0	0	1	z	1	3	414021	0	z	383	414404
좌우반구com(CVF, UVF, BVF)_4	8	1	<?xml version="1.0"?>\n<Clock xmlns:dt="urn:schemas-microsoft-com:datatypes"><Description dt:dt="string">E-Prime Primary Realtime Clock</Description><StartTime><Timestamp dt:dt="int">0</Timestamp><DateUtc dt:dt="string">2020-10-07T02:56:55Z</DateUtc></StartTime><FrequencyChanges><FrequencyChange><Frequency dt:dt="r8">2699960000</Frequency><Timestamp dt:dt="r8">3.88364334719655E+15</Timestamp><Cur…	좌우반구com(CVF, UVF, BVF)_4-008-1	60.021	1.0.0.164	1	1293527076	Professional	2.0.10.242	2.0.10.356	10-07-2020	2020-10-07 오전 2:56:55	11:56:55	2.0.10.252	382		2	z	청휘	NULL	NULL	NULL	NULL	NULL	NULL	42	1	118	KSY2	List3	NULL	NULL	NULL	NULL	NULL	NULL	NULL	NULL	NULL	1	z	0	4	1049701	0	z	457	1050158
좌우반구com(CVF, UVF, BVF)_4	8	1	<?xml version="1.0"?>\n<Clock xmlns:dt="urn:schemas-microsoft-com:datatypes"><Description dt:dt="string">E-Prime Primary Realtime Clock</Description><StartTime><Timestamp dt:dt="int">0</Timestamp><DateUtc dt:dt="string">2020-10-07T02:56:55Z</DateUtc></StartTime><FrequencyChanges><FrequencyChange><Frequency dt:dt="r8">2699960000</Frequency><Timestamp dt:dt="r8">3.88364334719655E+15</Timestamp><Cur…	좌우반구com(CVF, UVF, BVF)_4-008-1	60.021	1.0.0.164	1	1293527076	Professional	2.0.10.242	2.0.10.356	10-07-2020	2020-10-07 오전 2:56:55	11:56:55	2.0.10.252	87		2	z	체행	3	1	87	NULL	NULL	NULL	NULL	NULL	NULL	KSY3	List1	NULL	NULL	NULL	NULL	NULL	NULL	NULL	NULL	NULL	1	z	0	4	250112	0	z	605	250717
좌우반구com(CVF, UVF, BVF)_4	8	1	<?xml version="1.0"?>\n<Clock xmlns:dt="urn:schemas-microsoft-com:datatypes"><Description dt:dt="string">E-Prime Primary Realtime Clock</Description><StartTime><Timestamp dt:dt="int">0</Timestamp><DateUtc dt:dt="string">2020-10-07T02:56:55Z</DateUtc></StartTime><FrequencyChanges><FrequencyChange><Frequency dt:dt="r8">2699960000</Frequency><Timestamp dt:dt="r8">3.88364334719655E+15</Timestamp><Cur…	좌우반구com(CVF, UVF, BVF)_4-008-1	60.021	1.0.0.164	1	1293527076	Professional	2.0.10.242	2.0.10.356	10-07-2020	2020-10-07 오전 2:56:55	11:56:55	2.0.10.252	361		1	{/}	체험	NULL	NULL	NULL	NULL	NULL	NULL	77	1	97	KSY	List3	0		0	0	990555	183		0	0	1	{/}	0	3	990738	0	{/}	484	991222
좌우반구com(CVF, UVF, BVF)_4	8	1	<?xml version="1.0"?>\n<Clock xmlns:dt="urn:schemas-microsoft-com:datatypes"><Description dt:dt="string">E-Prime Primary Realtime Clock</Description><StartTime><Timestamp dt:dt="int">0</Timestamp><DateUtc dt:dt="string">2020-10-07T02:56:55Z</DateUtc></StartTime><FrequencyChanges><FrequencyChange><Frequency dt:dt="r8">2699960000</Frequency><Timestamp dt:dt="r8">3.88364334719655E+15</Timestamp><Cur…	좌우반구com(CVF, UVF, BVF)_4-008-1	60.021	1.0.0.164	1	1293527076	Professional	2.0.10.242	2.0.10.356	10-07-2020	2020-10-07 오전 2:56:55	11:56:55	2.0.10.252	188		1	{/}	최고	NULL	NULL	NULL	36	1	56	NULL	NULL	NULL	KSY	List2	0		0	-1	523300	183		0	0	1	{/}	1	3	523483	0	{/}	473	523956
좌우반구com(CVF, UVF, BVF)_4	8	1	<?xml version="1.0"?>\n<Clock xmlns:dt="urn:schemas-microsoft-com:datatypes"><Description dt:dt="string">E-Prime Primary Realtime Clock</Description><StartTime><Timestamp dt:dt="int">0</Timestamp><DateUtc dt:dt="string">2020-10-07T02:56:55Z</DateUtc></StartTime><FrequencyChanges><FrequencyChange><Frequency dt:dt="r8">2699960000</Frequency><Timestamp dt:dt="r8">3.88364334719655E+15</Timestamp><Cur…	좌우반구com(CVF, UVF, BVF)_4-008-1	60.021	1.0.0.164	1	1293527076	Professional	2.0.10.242	2.0.10.356	10-07-2020	2020-10-07 오전 2:56:55	11:56:55	2.0.10.252	140		2	z	최여	NULL	NULL	NULL	123	1	8	NULL	NULL	NULL	KSY2	List2	NULL	NULL	NULL	NULL	NULL	NULL	NULL	NULL	NULL	1	z	0	3	395328	0	z	444	395772
좌우반구com(CVF, UVF, BVF)_4	8	1	<?xml version="1.0"?>\n<Clock xmlns:dt="urn:schemas-microsoft-com:datatypes"><Description dt:dt="string">E-Prime Primary Realtime Clock</Description><StartTime><Timestamp dt:dt="int">0</Timestamp><DateUtc dt:dt="string">2020-10-07T02:56:55Z</DateUtc></StartTime><FrequencyChanges><FrequencyChange><Frequency dt:dt="r8">2699960000</Frequency><Timestamp dt:dt="r8">3.88364334719655E+15</Timestamp><Cur…	좌우반구com(CVF, UVF, BVF)_4-008-1	60.021	1.0.0.164	1	1293527076	Professional	2.0.10.242	2.0.10.356	10-07-2020	2020-10-07 오전 2:56:55	11:56:55	2.0.10.252	74		2	z	최횟	109	1	74	NULL	NULL	NULL	NULL	NULL	NULL	KSY3	List1	NULL	NULL	NULL	NULL	NULL	NULL	NULL	NULL	NULL	1	z	1	3	215823	0	z	377	216200
좌우반구com(CVF, UVF, BVF)_4	8	1	<?xml version="1.0"?>\n<Clock xmlns:dt="urn:schemas-microsoft-com:datatypes"><Description dt:dt="string">E-Prime Primary Realtime Clock</Description><StartTime><Timestamp dt:dt="int">0</Timestamp><DateUtc dt:dt="string">2020-10-07T02:56:55Z</DateUtc></StartTime><FrequencyChanges><FrequencyChange><Frequency dt:dt="r8">2699960000</Frequency><Timestamp dt:dt="r8">3.88364334719655E+15</Timestamp><Cur…	좌우반구com(CVF, UVF, BVF)_4-008-1	60.021	1.0.0.164	1	1293527076	Professional	2.0.10.242	2.0.10.356	10-07-2020	2020-10-07 오전 2:56:55	11:56:55	2.0.10.252	79		2	z	축허	33	1	79	NULL	NULL	NULL	NULL	NULL	NULL	KSY4	List1	NULL	NULL	NULL	NULL	NULL	NULL	NULL	NULL	NULL	1	z	1	3	229052	0	z	434	229486
좌우반구com(CVF, UVF, BVF)_4	8	1	<?xml version="1.0"?>\n<Clock xmlns:dt="urn:schemas-microsoft-com:datatypes"><Description dt:dt="string">E-Prime Primary Realtime Clock</Description><StartTime><Timestamp dt:dt="int">0</Timestamp><DateUtc dt:dt="string">2020-10-07T02:56:55Z</DateUtc></StartTime><FrequencyChanges><FrequencyChange><Frequency dt:dt="r8">2699960000</Frequency><Timestamp dt:dt="r8">3.88364334719655E+15</Timestamp><Cur…	좌우반구com(CVF, UVF, BVF)_4-008-1	60.021	1.0.0.164	1	1293527076	Professional	2.0.10.242	2.0.10.356	10-07-2020	2020-10-07 오전 2:56:55	11:56:55	2.0.10.252	121		2	z	축헤	5	1	121	NULL	NULL	NULL	NULL	NULL	NULL	KSY4	List1	NULL	NULL	NULL	NULL	NULL	NULL	NULL	NULL	NULL	0	z	1	3	341646	0	{/}	551	342197
좌우반구com(CVF, UVF, BVF)_4	8	1	<?xml version="1.0"?>\n<Clock xmlns:dt="urn:schemas-microsoft-com:datatypes"><Description dt:dt="string">E-Prime Primary Realtime Clock</Description><StartTime><Timestamp dt:dt="int">0</Timestamp><DateUtc dt:dt="string">2020-10-07T02:56:55Z</DateUtc></StartTime><FrequencyChanges><FrequencyChange><Frequency dt:dt="r8">2699960000</Frequency><Timestamp dt:dt="r8">3.88364334719655E+15</Timestamp><Cur…	좌우반구com(CVF, UVF, BVF)_4-008-1	60.021	1.0.0.164	1	1293527076	Professional	2.0.10.242	2.0.10.356	10-07-2020	2020-10-07 오전 2:56:55	11:56:55	2.0.10.252	47		2	z	축희	35	1	47	NULL	NULL	NULL	NULL	NULL	NULL	KSY	List1	0		0	0	143149	183		0	0	1	z	0	3	143332	0	z	532	143864
좌우반구com(CVF, UVF, BVF)_4	8	1	<?xml version="1.0"?>\n<Clock xmlns:dt="urn:schemas-microsoft-com:datatypes"><Description dt:dt="string">E-Prime Primary Realtime Clock</Description><StartTime><Timestamp dt:dt="int">0</Timestamp><DateUtc dt:dt="string">2020-10-07T02:56:55Z</DateUtc></StartTime><FrequencyChanges><FrequencyChange><Frequency dt:dt="r8">2699960000</Frequency><Timestamp dt:dt="r8">3.88364334719655E+15</Timestamp><Cur…	좌우반구com(CVF, UVF, BVF)_4-008-1	60.021	1.0.0.164	1	1293527076	Professional	2.0.10.242	2.0.10.356	10-07-2020	2020-10-07 오전 2:56:55	11:56:55	2.0.10.252	6		2	z	측개	127	1	6	NULL	NULL	NULL	NULL	NULL	NULL	KSY3	List1	NULL	NULL	NULL	NULL	NULL	NULL	NULL	NULL	NULL	1	z	0	3	31854	0	z	378	32232
좌우반구com(CVF, UVF, BVF)_4	8	1	<?xml version="1.0"?>\n<Clock xmlns:dt="urn:schemas-microsoft-com:datatypes"><Description dt:dt="string">E-Prime Primary Realtime Clock</Description><StartTime><Timestamp dt:dt="int">0</Timestamp><DateUtc dt:dt="string">2020-10-07T02:56:55Z</DateUtc></StartTime><FrequencyChanges><FrequencyChange><Frequency dt:dt="r8">2699960000</Frequency><Timestamp dt:dt="r8">3.88364334719655E+15</Timestamp><Cur…	좌우반구com(CVF, UVF, BVF)_4-008-1	60.021	1.0.0.164	1	1293527076	Professional	2.0.10.242	2.0.10.356	10-07-2020	2020-10-07 오전 2:56:55	11:56:55	2.0.10.252	302		1	{/}	치안	NULL	NULL	NULL	NULL	NULL	NULL	90	1	38	KSY	List3	0		1	-1	831576	184		0	0	1	{/}	0	4	831760	0	{/}	338	832098
좌우반구com(CVF, UVF, BVF)_4	8	1	<?xml version="1.0"?>\n<Clock xmlns:dt="urn:schemas-microsoft-com:datatypes"><Description dt:dt="string">E-Prime Primary Realtime Clock</Description><StartTime><Timestamp dt:dt="int">0</Timestamp><DateUtc dt:dt="string">2020-10-07T02:56:55Z</DateUtc></StartTime><FrequencyChanges><FrequencyChange><Frequency dt:dt="r8">2699960000</Frequency><Timestamp dt:dt="r8">3.88364334719655E+15</Timestamp><Cur…	좌우반구com(CVF, UVF, BVF)_4-008-1	60.021	1.0.0.164	1	1293527076	Professional	2.0.10.242	2.0.10.356	10-07-2020	2020-10-07 오전 2:56:55	11:56:55	2.0.10.252	368		2	z	치책	NULL	NULL	NULL	NULL	NULL	NULL	20	1	104	KSY2	List3	NULL	NULL	NULL	NULL	NULL	NULL	NULL	NULL	NULL	1	z	0	4	1010498	0	z	556	1011054
좌우반구com(CVF, UVF, BVF)_4	8	1	<?xml version="1.0"?>\n<Clock xmlns:dt="urn:schemas-microsoft-com:datatypes"><Description dt:dt="string">E-Prime Primary Realtime Clock</Description><StartTime><Timestamp dt:dt="int">0</Timestamp><DateUtc dt:dt="string">2020-10-07T02:56:55Z</DateUtc></StartTime><FrequencyChanges><FrequencyChange><Frequency dt:dt="r8">2699960000</Frequency><Timestamp dt:dt="r8">3.88364334719655E+15</Timestamp><Cur…	좌우반구com(CVF, UVF, BVF)_4-008-1	60.021	1.0.0.164	1	1293527076	Professional	2.0.10.242	2.0.10.356	10-07-2020	2020-10-07 오전 2:56:55	11:56:55	2.0.10.252	398		2	z	치향	NULL	NULL	NULL	NULL	NULL	NULL	124	1	134	KSY2	List3	NULL	NULL	NULL	NULL	NULL	NULL	NULL	NULL	NULL	1	z	0	3	1092036	0	z	474	1092510
좌우반구com(CVF, UVF, BVF)_4	8	1	<?xml version="1.0"?>\n<Clock xmlns:dt="urn:schemas-microsoft-com:datatypes"><Description dt:dt="string">E-Prime Primary Realtime Clock</Description><StartTime><Timestamp dt:dt="int">0</Timestamp><DateUtc dt:dt="string">2020-10-07T02:56:55Z</DateUtc></StartTime><FrequencyChanges><FrequencyChange><Frequency dt:dt="r8">2699960000</Frequency><Timestamp dt:dt="r8">3.88364334719655E+15</Timestamp><Cur…	좌우반구com(CVF, UVF, BVF)_4-008-1	60.021	1.0.0.164	1	1293527076	Professional	2.0.10.242	2.0.10.356	10-07-2020	2020-10-07 오전 2:56:55	11:56:55	2.0.10.252	50		1	{/}	타격	22	1	50	NULL	NULL	NULL	NULL	NULL	NULL	KSY	List1	0		0	-1	151329	183		0	0	1	{/}	1	3	151512	0	{/}	456	151968
좌우반구com(CVF, UVF, BVF)_4	8	1	<?xml version="1.0"?>\n<Clock xmlns:dt="urn:schemas-microsoft-com:datatypes"><Description dt:dt="string">E-Prime Primary Realtime Clock</Description><StartTime><Timestamp dt:dt="int">0</Timestamp><DateUtc dt:dt="string">2020-10-07T02:56:55Z</DateUtc></StartTime><FrequencyChanges><FrequencyChange><Frequency dt:dt="r8">2699960000</Frequency><Timestamp dt:dt="r8">3.88364334719655E+15</Timestamp><Cur…	좌우반구com(CVF, UVF, BVF)_4-008-1	60.021	1.0.0.164	1	1293527076	Professional	2.0.10.242	2.0.10.356	10-07-2020	2020-10-07 오전 2:56:55	11:56:55	2.0.10.252	295		1	{/}	탈퇴	NULL	NULL	NULL	NULL	NULL	NULL	15	1	31	KSY	List3	0		0	-1	813516	183		0	0	1	{/}	0	3	813699	0	{/}	325	814024
좌우반구com(CVF, UVF, BVF)_4	8	1	<?xml version="1.0"?>\n<Clock xmlns:dt="urn:schemas-microsoft-com:datatypes"><Description dt:dt="string">E-Prime Primary Realtime Clock</Description><StartTime><Timestamp dt:dt="int">0</Timestamp><DateUtc dt:dt="string">2020-10-07T02:56:55Z</DateUtc></StartTime><FrequencyChanges><FrequencyChange><Frequency dt:dt="r8">2699960000</Frequency><Timestamp dt:dt="r8">3.88364334719655E+15</Timestamp><Cur…	좌우반구com(CVF, UVF, BVF)_4-008-1	60.021	1.0.0.164	1	1293527076	Professional	2.0.10.242	2.0.10.356	10-07-2020	2020-10-07 오전 2:56:55	11:56:55	2.0.10.252	91		2	z	태스	51	1	91	NULL	NULL	NULL	NULL	NULL	NULL	KSY2	List1	NULL	NULL	NULL	NULL	NULL	NULL	NULL	NULL	NULL	1	z	0	4	261308	0	z	875	262183
좌우반구com(CVF, UVF, BVF)_4	8	1	<?xml version="1.0"?>\n<Clock xmlns:dt="urn:schemas-microsoft-com:datatypes"><Description dt:dt="string">E-Prime Primary Realtime Clock</Description><StartTime><Timestamp dt:dt="int">0</Timestamp><DateUtc dt:dt="string">2020-10-07T02:56:55Z</DateUtc></StartTime><FrequencyChanges><FrequencyChange><Frequency dt:dt="r8">2699960000</Frequency><Timestamp dt:dt="r8">3.88364334719655E+15</Timestamp><Cur…	좌우반구com(CVF, UVF, BVF)_4-008-1	60.021	1.0.0.164	1	1293527076	Professional	2.0.10.242	2.0.10.356	10-07-2020	2020-10-07 오전 2:56:55	11:56:55	2.0.10.252	312		1	{/}	택시	NULL	NULL	NULL	NULL	NULL	NULL	108	1	48	KSY	List3	0		1	-1	858300	184		0	0	1	{/}	0	4	858484	0	{/}	501	858985
좌우반구com(CVF, UVF, BVF)_4	8	1	<?xml version="1.0"?>\n<Clock xmlns:dt="urn:schemas-microsoft-com:datatypes"><Description dt:dt="string">E-Prime Primary Realtime Clock</Description><StartTime><Timestamp dt:dt="int">0</Timestamp><DateUtc dt:dt="string">2020-10-07T02:56:55Z</DateUtc></StartTime><FrequencyChanges><FrequencyChange><Frequency dt:dt="r8">2699960000</Frequency><Timestamp dt:dt="r8">3.88364334719655E+15</Timestamp><Cur…	좌우반구com(CVF, UVF, BVF)_4-008-1	60.021	1.0.0.164	1	1293527076	Professional	2.0.10.242	2.0.10.356	10-07-2020	2020-10-07 오전 2:56:55	11:56:55	2.0.10.252	370		2	z	택정	NULL	NULL	NULL	NULL	NULL	NULL	6	1	106	KSY2	List3	NULL	NULL	NULL	NULL	NULL	NULL	NULL	NULL	NULL	1	z	0	3	1016179	0	z	555	1016734
좌우반구com(CVF, UVF, BVF)_4	8	1	<?xml version="1.0"?>\n<Clock xmlns:dt="urn:schemas-microsoft-com:datatypes"><Description dt:dt="string">E-Prime Primary Realtime Clock</Description><StartTime><Timestamp dt:dt="int">0</Timestamp><DateUtc dt:dt="string">2020-10-07T02:56:55Z</DateUtc></StartTime><FrequencyChanges><FrequencyChange><Frequency dt:dt="r8">2699960000</Frequency><Timestamp dt:dt="r8">3.88364334719655E+15</Timestamp><Cur…	좌우반구com(CVF, UVF, BVF)_4-008-1	60.021	1.0.0.164	1	1293527076	Professional	2.0.10.242	2.0.10.356	10-07-2020	2020-10-07 오전 2:56:55	11:56:55	2.0.10.252	205		2	z	통락	NULL	NULL	NULL	131	1	73	NULL	NULL	NULL	KSY	List2	0		0	0	569501	183		0	0	1	z	0	3	569684	0	z	526	570210
좌우반구com(CVF, UVF, BVF)_4	8	1	<?xml version="1.0"?>\n<Clock xmlns:dt="urn:schemas-microsoft-com:datatypes"><Description dt:dt="string">E-Prime Primary Realtime Clock</Description><StartTime><Timestamp dt:dt="int">0</Timestamp><DateUtc dt:dt="string">2020-10-07T02:56:55Z</DateUtc></StartTime><FrequencyChanges><FrequencyChange><Frequency dt:dt="r8">2699960000</Frequency><Timestamp dt:dt="r8">3.88364334719655E+15</Timestamp><Cur…	좌우반구com(CVF, UVF, BVF)_4-008-1	60.021	1.0.0.164	1	1293527076	Professional	2.0.10.242	2.0.10.356	10-07-2020	2020-10-07 오전 2:56:55	11:56:55	2.0.10.252	363		2	z	통록	NULL	NULL	NULL	NULL	NULL	NULL	46	1	99	KSY3	List3	NULL	NULL	NULL	NULL	NULL	NULL	NULL	NULL	NULL	0	z	0	4	996053	0	{/}	809	996862
좌우반구com(CVF, UVF, BVF)_4	8	1	<?xml version="1.0"?>\n<Clock xmlns:dt="urn:schemas-microsoft-com:datatypes"><Description dt:dt="string">E-Prime Primary Realtime Clock</Description><StartTime><Timestamp dt:dt="int">0</Timestamp><DateUtc dt:dt="string">2020-10-07T02:56:55Z</DateUtc></StartTime><FrequencyChanges><FrequencyChange><Frequency dt:dt="r8">2699960000</Frequency><Timestamp dt:dt="r8">3.88364334719655E+15</Timestamp><Cur…	좌우반구com(CVF, UVF, BVF)_4-008-1	60.021	1.0.0.164	1	1293527076	Professional	2.0.10.242	2.0.10.356	10-07-2020	2020-10-07 오전 2:56:55	11:56:55	2.0.10.252	146		2	z	통류	NULL	NULL	NULL	125	1	14	NULL	NULL	NULL	KSY4	List2	NULL	NULL	NULL	NULL	NULL	NULL	NULL	NULL	NULL	0	z	0	3	411239	0	{/}	589	411828
좌우반구com(CVF, UVF, BVF)_4	8	1	<?xml version="1.0"?>\n<Clock xmlns:dt="urn:schemas-microsoft-com:datatypes"><Description dt:dt="string">E-Prime Primary Realtime Clock</Description><StartTime><Timestamp dt:dt="int">0</Timestamp><DateUtc dt:dt="string">2020-10-07T02:56:55Z</DateUtc></StartTime><FrequencyChanges><FrequencyChange><Frequency dt:dt="r8">2699960000</Frequency><Timestamp dt:dt="r8">3.88364334719655E+15</Timestamp><Cur…	좌우반구com(CVF, UVF, BVF)_4-008-1	60.021	1.0.0.164	1	1293527076	Professional	2.0.10.242	2.0.10.356	10-07-2020	2020-10-07 오전 2:56:55	11:56:55	2.0.10.252	239		2	z	퇴착	NULL	NULL	NULL	106	1	107	NULL	NULL	NULL	KSY3	List2	NULL	NULL	NULL	NULL	NULL	NULL	NULL	NULL	NULL	1	z	0	3	661552	0	z	443	661995
좌우반구com(CVF, UVF, BVF)_4	8	1	<?xml version="1.0"?>\n<Clock xmlns:dt="urn:schemas-microsoft-com:datatypes"><Description dt:dt="string">E-Prime Primary Realtime Clock</Description><StartTime><Timestamp dt:dt="int">0</Timestamp><DateUtc dt:dt="string">2020-10-07T02:56:55Z</DateUtc></StartTime><FrequencyChanges><FrequencyChange><Frequency dt:dt="r8">2699960000</Frequency><Timestamp dt:dt="r8">3.88364334719655E+15</Timestamp><Cur…	좌우반구com(CVF, UVF, BVF)_4-008-1	60.021	1.0.0.164	1	1293527076	Professional	2.0.10.242	2.0.10.356	10-07-2020	2020-10-07 오전 2:56:55	11:56:55	2.0.10.252	54		1	{/}	판단	126	1	54	NULL	NULL	NULL	NULL	NULL	NULL	KSY	List1	0		1	-1	162325	184		0	0	1	{/}	0	4	162509	0	{/}	314	162823
좌우반구com(CVF, UVF, BVF)_4	8	1	<?xml version="1.0"?>\n<Clock xmlns:dt="urn:schemas-microsoft-com:datatypes"><Description dt:dt="string">E-Prime Primary Realtime Clock</Description><StartTime><Timestamp dt:dt="int">0</Timestamp><DateUtc dt:dt="string">2020-10-07T02:56:55Z</DateUtc></StartTime><FrequencyChanges><FrequencyChange><Frequency dt:dt="r8">2699960000</Frequency><Timestamp dt:dt="r8">3.88364334719655E+15</Timestamp><Cur…	좌우반구com(CVF, UVF, BVF)_4-008-1	60.021	1.0.0.164	1	1293527076	Professional	2.0.10.242	2.0.10.356	10-07-2020	2020-10-07 오전 2:56:55	11:56:55	2.0.10.252	268		1	{/}	판매	NULL	NULL	NULL	NULL	NULL	NULL	91	1	4	KSY	List3	0		1	-1	742307	184		0	0	1	{/}	0	4	742491	0	{/}	375	742866
좌우반구com(CVF, UVF, BVF)_4	8	1	<?xml version="1.0"?>\n<Clock xmlns:dt="urn:schemas-microsoft-com:datatypes"><Description dt:dt="string">E-Prime Primary Realtime Clock</Description><StartTime><Timestamp dt:dt="int">0</Timestamp><DateUtc dt:dt="string">2020-10-07T02:56:55Z</DateUtc></StartTime><FrequencyChanges><FrequencyChange><Frequency dt:dt="r8">2699960000</Frequency><Timestamp dt:dt="r8">3.88364334719655E+15</Timestamp><Cur…	좌우반구com(CVF, UVF, BVF)_4-008-1	60.021	1.0.0.164	1	1293527076	Professional	2.0.10.242	2.0.10.356	10-07-2020	2020-10-07 오전 2:56:55	11:56:55	2.0.10.252	181		1	{/}	표현	NULL	NULL	NULL	68	1	49	NULL	NULL	NULL	KSY	List2	0		0	-1	504940	183		0	0	1	{/}	0	3	505123	0	{/}	304	505427
좌우반구com(CVF, UVF, BVF)_4	8	1	<?xml version="1.0"?>\n<Clock xmlns:dt="urn:schemas-microsoft-com:datatypes"><Description dt:dt="string">E-Prime Primary Realtime Clock</Description><StartTime><Timestamp dt:dt="int">0</Timestamp><DateUtc dt:dt="string">2020-10-07T02:56:55Z</DateUtc></StartTime><FrequencyChanges><FrequencyChange><Frequency dt:dt="r8">2699960000</Frequency><Timestamp dt:dt="r8">3.88364334719655E+15</Timestamp><Cur…	좌우반구com(CVF, UVF, BVF)_4-008-1	60.021	1.0.0.164	1	1293527076	Professional	2.0.10.242	2.0.10.356	10-07-2020	2020-10-07 오전 2:56:55	11:56:55	2.0.10.252	52		2	z	품결	122	1	52	NULL	NULL	NULL	NULL	NULL	NULL	KSY4	List1	NULL	NULL	NULL	NULL	NULL	NULL	NULL	NULL	NULL	0	z	0	3	156977	0	{/}	542	157519
좌우반구com(CVF, UVF, BVF)_4	8	1	<?xml version="1.0"?>\n<Clock xmlns:dt="urn:schemas-microsoft-com:datatypes"><Description dt:dt="string">E-Prime Primary Realtime Clock</Description><StartTime><Timestamp dt:dt="int">0</Timestamp><DateUtc dt:dt="string">2020-10-07T02:56:55Z</DateUtc></StartTime><FrequencyChanges><FrequencyChange><Frequency dt:dt="r8">2699960000</Frequency><Timestamp dt:dt="r8">3.88364334719655E+15</Timestamp><Cur…	좌우반구com(CVF, UVF, BVF)_4-008-1	60.021	1.0.0.164	1	1293527076	Professional	2.0.10.242	2.0.10.356	10-07-2020	2020-10-07 오전 2:56:55	11:56:55	2.0.10.252	259		2	z	필관	NULL	NULL	NULL	120	1	127	NULL	NULL	NULL	KSY4	List2	NULL	NULL	NULL	NULL	NULL	NULL	NULL	NULL	NULL	1	z	0	3	715117	0	z	485	715602
좌우반구com(CVF, UVF, BVF)_4	8	1	<?xml version="1.0"?>\n<Clock xmlns:dt="urn:schemas-microsoft-com:datatypes"><Description dt:dt="string">E-Prime Primary Realtime Clock</Description><StartTime><Timestamp dt:dt="int">0</Timestamp><DateUtc dt:dt="string">2020-10-07T02:56:55Z</DateUtc></StartTime><FrequencyChanges><FrequencyChange><Frequency dt:dt="r8">2699960000</Frequency><Timestamp dt:dt="r8">3.88364334719655E+15</Timestamp><Cur…	좌우반구com(CVF, UVF, BVF)_4-008-1	60.021	1.0.0.164	1	1293527076	Professional	2.0.10.242	2.0.10.356	10-07-2020	2020-10-07 오전 2:56:55	11:56:55	2.0.10.252	357		1	{/}	필수	NULL	NULL	NULL	NULL	NULL	NULL	24	1	93	KSY	List3	0		0	-1	980308	183		0	0	1	{/}	1	3	980491	0	{/}	332	980823
좌우반구com(CVF, UVF, BVF)_4	8	1	<?xml version="1.0"?>\n<Clock xmlns:dt="urn:schemas-microsoft-com:datatypes"><Description dt:dt="string">E-Prime Primary Realtime Clock</Description><StartTime><Timestamp dt:dt="int">0</Timestamp><DateUtc dt:dt="string">2020-10-07T02:56:55Z</DateUtc></StartTime><FrequencyChanges><FrequencyChange><Frequency dt:dt="r8">2699960000</Frequency><Timestamp dt:dt="r8">3.88364334719655E+15</Timestamp><Cur…	좌우반구com(CVF, UVF, BVF)_4-008-1	60.021	1.0.0.164	1	1293527076	Professional	2.0.10.242	2.0.10.356	10-07-2020	2020-10-07 오전 2:56:55	11:56:55	2.0.10.252	296		1	{/}	핑계	NULL	NULL	NULL	NULL	NULL	NULL	112	1	32	KSY	List3	0		1	-1	816048	184		0	0	1	{/}	0	4	816232	0	{/}	200	816432
좌우반구com(CVF, UVF, BVF)_4	8	1	<?xml version="1.0"?>\n<Clock xmlns:dt="urn:schemas-microsoft-com:datatypes"><Description dt:dt="string">E-Prime Primary Realtime Clock</Description><StartTime><Timestamp dt:dt="int">0</Timestamp><DateUtc dt:dt="string">2020-10-07T02:56:55Z</DateUtc></StartTime><FrequencyChanges><FrequencyChange><Frequency dt:dt="r8">2699960000</Frequency><Timestamp dt:dt="r8">3.88364334719655E+15</Timestamp><Cur…	좌우반구com(CVF, UVF, BVF)_4-008-1	60.021	1.0.0.164	1	1293527076	Professional	2.0.10.242	2.0.10.356	10-07-2020	2020-10-07 오전 2:56:55	11:56:55	2.0.10.252	69		2	z	핑품	45	1	69	NULL	NULL	NULL	NULL	NULL	NULL	KSY2	List1	NULL	NULL	NULL	NULL	NULL	NULL	NULL	NULL	NULL	1	z	0	3	202045	0	z	371	202416
좌우반구com(CVF, UVF, BVF)_4	8	1	<?xml version="1.0"?>\n<Clock xmlns:dt="urn:schemas-microsoft-com:datatypes"><Description dt:dt="string">E-Prime Primary Realtime Clock</Description><StartTime><Timestamp dt:dt="int">0</Timestamp><DateUtc dt:dt="string">2020-10-07T02:56:55Z</DateUtc></StartTime><FrequencyChanges><FrequencyChange><Frequency dt:dt="r8">2699960000</Frequency><Timestamp dt:dt="r8">3.88364334719655E+15</Timestamp><Cur…	좌우반구com(CVF, UVF, BVF)_4-008-1	60.021	1.0.0.164	1	1293527076	Professional	2.0.10.242	2.0.10.356	10-07-2020	2020-10-07 오전 2:56:55	11:56:55	2.0.10.252	59		1	{/}	하나	65	1	59	NULL	NULL	NULL	NULL	NULL	NULL	KSY	List1	0		0	-1	175221	183		0	0	1	{/}	1	3	175404	0	{/}	373	175777
좌우반구com(CVF, UVF, BVF)_4	8	1	<?xml version="1.0"?>\n<Clock xmlns:dt="urn:schemas-microsoft-com:datatypes"><Description dt:dt="string">E-Prime Primary Realtime Clock</Description><StartTime><Timestamp dt:dt="int">0</Timestamp><DateUtc dt:dt="string">2020-10-07T02:56:55Z</DateUtc></StartTime><FrequencyChanges><FrequencyChange><Frequency dt:dt="r8">2699960000</Frequency><Timestamp dt:dt="r8">3.88364334719655E+15</Timestamp><Cur…	좌우반구com(CVF, UVF, BVF)_4-008-1	60.021	1.0.0.164	1	1293527076	Professional	2.0.10.242	2.0.10.356	10-07-2020	2020-10-07 오전 2:56:55	11:56:55	2.0.10.252	64		1	{/}	한계	87	1	64	NULL	NULL	NULL	NULL	NULL	NULL	KSY	List1	0		0	-1	188233	183		0	0	1	{/}	0	3	188416	0	{/}	463	188879
좌우반구com(CVF, UVF, BVF)_4	8	1	<?xml version="1.0"?>\n<Clock xmlns:dt="urn:schemas-microsoft-com:datatypes"><Description dt:dt="string">E-Prime Primary Realtime Clock</Description><StartTime><Timestamp dt:dt="int">0</Timestamp><DateUtc dt:dt="string">2020-10-07T02:56:55Z</DateUtc></StartTime><FrequencyChanges><FrequencyChange><Frequency dt:dt="r8">2699960000</Frequency><Timestamp dt:dt="r8">3.88364334719655E+15</Timestamp><Cur…	좌우반구com(CVF, UVF, BVF)_4-008-1	60.021	1.0.0.164	1	1293527076	Professional	2.0.10.242	2.0.10.356	10-07-2020	2020-10-07 오전 2:56:55	11:56:55	2.0.10.252	332		1	{/}	핵심	NULL	NULL	NULL	NULL	NULL	NULL	123	1	68	KSY	List3	0		1	-1	912598	184		0	0	1	{/}	0	4	912782	0	{/}	411	913193
좌우반구com(CVF, UVF, BVF)_4	8	1	<?xml version="1.0"?>\n<Clock xmlns:dt="urn:schemas-microsoft-com:datatypes"><Description dt:dt="string">E-Prime Primary Realtime Clock</Description><StartTime><Timestamp dt:dt="int">0</Timestamp><DateUtc dt:dt="string">2020-10-07T02:56:55Z</DateUtc></StartTime><FrequencyChanges><FrequencyChange><Frequency dt:dt="r8">2699960000</Frequency><Timestamp dt:dt="r8">3.88364334719655E+15</Timestamp><Cur…	좌우반구com(CVF, UVF, BVF)_4-008-1	60.021	1.0.0.164	1	1293527076	Professional	2.0.10.242	2.0.10.356	10-07-2020	2020-10-07 오전 2:56:55	11:56:55	2.0.10.252	32		2	z	핵외	96	1	32	NULL	NULL	NULL	NULL	NULL	NULL	KSY2	List1	NULL	NULL	NULL	NULL	NULL	NULL	NULL	NULL	NULL	0	z	0	4	102180	0	{/}	834	103014
좌우반구com(CVF, UVF, BVF)_4	8	1	<?xml version="1.0"?>\n<Clock xmlns:dt="urn:schemas-microsoft-com:datatypes"><Description dt:dt="string">E-Prime Primary Realtime Clock</Description><StartTime><Timestamp dt:dt="int">0</Timestamp><DateUtc dt:dt="string">2020-10-07T02:56:55Z</DateUtc></StartTime><FrequencyChanges><FrequencyChange><Frequency dt:dt="r8">2699960000</Frequency><Timestamp dt:dt="r8">3.88364334719655E+15</Timestamp><Cur…	좌우반구com(CVF, UVF, BVF)_4-008-1	60.021	1.0.0.164	1	1293527076	Professional	2.0.10.242	2.0.10.356	10-07-2020	2020-10-07 오전 2:56:55	11:56:55	2.0.10.252	214		2	z	핵정	NULL	NULL	NULL	127	1	82	NULL	NULL	NULL	KSY2	List2	NULL	NULL	NULL	NULL	NULL	NULL	NULL	NULL	NULL	1	z	0	3	593992	0	z	586	594578
좌우반구com(CVF, UVF, BVF)_4	8	1	<?xml version="1.0"?>\n<Clock xmlns:dt="urn:schemas-microsoft-com:datatypes"><Description dt:dt="string">E-Prime Primary Realtime Clock</Description><StartTime><Timestamp dt:dt="int">0</Timestamp><DateUtc dt:dt="string">2020-10-07T02:56:55Z</DateUtc></StartTime><FrequencyChanges><FrequencyChange><Frequency dt:dt="r8">2699960000</Frequency><Timestamp dt:dt="r8">3.88364334719655E+15</Timestamp><Cur…	좌우반구com(CVF, UVF, BVF)_4-008-1	60.021	1.0.0.164	1	1293527076	Professional	2.0.10.242	2.0.10.356	10-07-2020	2020-10-07 오전 2:56:55	11:56:55	2.0.10.252	394		1	{/}	행보	NULL	NULL	NULL	NULL	NULL	NULL	16	1	130	KSY	List3	0		0	-1	1081323	183		0	0	1	{/}	1	3	1081506	0	{/}	460	1081966
좌우반구com(CVF, UVF, BVF)_4	8	1	<?xml version="1.0"?>\n<Clock xmlns:dt="urn:schemas-microsoft-com:datatypes"><Description dt:dt="string">E-Prime Primary Realtime Clock</Description><StartTime><Timestamp dt:dt="int">0</Timestamp><DateUtc dt:dt="string">2020-10-07T02:56:55Z</DateUtc></StartTime><FrequencyChanges><FrequencyChange><Frequency dt:dt="r8">2699960000</Frequency><Timestamp dt:dt="r8">3.88364334719655E+15</Timestamp><Cur…	좌우반구com(CVF, UVF, BVF)_4-008-1	60.021	1.0.0.164	1	1293527076	Professional	2.0.10.242	2.0.10.356	10-07-2020	2020-10-07 오전 2:56:55	11:56:55	2.0.10.252	141		1	{/}	행운	NULL	NULL	NULL	31	1	9	NULL	NULL	NULL	KSY	List2	0		0	0	397794	183		0	0	1	{/}	0	3	397977	0	{/}	459	398436
좌우반구com(CVF, UVF, BVF)_4	8	1	<?xml version="1.0"?>\n<Clock xmlns:dt="urn:schemas-microsoft-com:datatypes"><Description dt:dt="string">E-Prime Primary Realtime Clock</Description><StartTime><Timestamp dt:dt="int">0</Timestamp><DateUtc dt:dt="string">2020-10-07T02:56:55Z</DateUtc></StartTime><FrequencyChanges><FrequencyChange><Frequency dt:dt="r8">2699960000</Frequency><Timestamp dt:dt="r8">3.88364334719655E+15</Timestamp><Cur…	좌우반구com(CVF, UVF, BVF)_4-008-1	60.021	1.0.0.164	1	1293527076	Professional	2.0.10.242	2.0.10.356	10-07-2020	2020-10-07 오전 2:56:55	11:56:55	2.0.10.252	254		2	z	행회	NULL	NULL	NULL	69	1	122	NULL	NULL	NULL	KSY2	List2	NULL	NULL	NULL	NULL	NULL	NULL	NULL	NULL	NULL	1	z	0	3	701855	0	z	498	702353
좌우반구com(CVF, UVF, BVF)_4	8	1	<?xml version="1.0"?>\n<Clock xmlns:dt="urn:schemas-microsoft-com:datatypes"><Description dt:dt="string">E-Prime Primary Realtime Clock</Description><StartTime><Timestamp dt:dt="int">0</Timestamp><DateUtc dt:dt="string">2020-10-07T02:56:55Z</DateUtc></StartTime><FrequencyChanges><FrequencyChange><Frequency dt:dt="r8">2699960000</Frequency><Timestamp dt:dt="r8">3.88364334719655E+15</Timestamp><Cur…	좌우반구com(CVF, UVF, BVF)_4-008-1	60.021	1.0.0.164	1	1293527076	Professional	2.0.10.242	2.0.10.356	10-07-2020	2020-10-07 오전 2:56:55	11:56:55	2.0.10.252	96		1	{/}	향수	113	1	96	NULL	NULL	NULL	NULL	NULL	NULL	KSY	List1	0		0	-1	275286	183		0	0	1	{/}	1	3	275469	0	{/}	435	275904
좌우반구com(CVF, UVF, BVF)_4	8	1	<?xml version="1.0"?>\n<Clock xmlns:dt="urn:schemas-microsoft-com:datatypes"><Description dt:dt="string">E-Prime Primary Realtime Clock</Description><StartTime><Timestamp dt:dt="int">0</Timestamp><DateUtc dt:dt="string">2020-10-07T02:56:55Z</DateUtc></StartTime><FrequencyChanges><FrequencyChange><Frequency dt:dt="r8">2699960000</Frequency><Timestamp dt:dt="r8">3.88364334719655E+15</Timestamp><Cur…	좌우반구com(CVF, UVF, BVF)_4-008-1	60.021	1.0.0.164	1	1293527076	Professional	2.0.10.242	2.0.10.356	10-07-2020	2020-10-07 오전 2:56:55	11:56:55	2.0.10.252	260		2	z	향엄	NULL	NULL	NULL	13	1	128	NULL	NULL	NULL	KSY2	List2	NULL	NULL	NULL	NULL	NULL	NULL	NULL	NULL	NULL	1	z	1	3	717799	0	z	421	718220
좌우반구com(CVF, UVF, BVF)_4	8	1	<?xml version="1.0"?>\n<Clock xmlns:dt="urn:schemas-microsoft-com:datatypes"><Description dt:dt="string">E-Prime Primary Realtime Clock</Description><StartTime><Timestamp dt:dt="int">0</Timestamp><DateUtc dt:dt="string">2020-10-07T02:56:55Z</DateUtc></StartTime><FrequencyChanges><FrequencyChange><Frequency dt:dt="r8">2699960000</Frequency><Timestamp dt:dt="r8">3.88364334719655E+15</Timestamp><Cur…	좌우반구com(CVF, UVF, BVF)_4-008-1	60.021	1.0.0.164	1	1293527076	Professional	2.0.10.242	2.0.10.356	10-07-2020	2020-10-07 오전 2:56:55	11:56:55	2.0.10.252	326		2	z	허낌	NULL	NULL	NULL	NULL	NULL	NULL	31	1	62	KSY4	List3	NULL	NULL	NULL	NULL	NULL	NULL	NULL	NULL	NULL	1	z	0	3	896654	0	z	498	897152
좌우반구com(CVF, UVF, BVF)_4	8	1	<?xml version="1.0"?>\n<Clock xmlns:dt="urn:schemas-microsoft-com:datatypes"><Description dt:dt="string">E-Prime Primary Realtime Clock</Description><StartTime><Timestamp dt:dt="int">0</Timestamp><DateUtc dt:dt="string">2020-10-07T02:56:55Z</DateUtc></StartTime><FrequencyChanges><FrequencyChange><Frequency dt:dt="r8">2699960000</Frequency><Timestamp dt:dt="r8">3.88364334719655E+15</Timestamp><Cur…	좌우반구com(CVF, UVF, BVF)_4-008-1	60.021	1.0.0.164	1	1293527076	Professional	2.0.10.242	2.0.10.356	10-07-2020	2020-10-07 오전 2:56:55	11:56:55	2.0.10.252	18		1	{/}	허락	119	1	18	NULL	NULL	NULL	NULL	NULL	NULL	KSY	List1	0		0	0	64393	183		0	0	1	{/}	0	3	64576	0	{/}	561	65137
좌우반구com(CVF, UVF, BVF)_4	8	1	<?xml version="1.0"?>\n<Clock xmlns:dt="urn:schemas-microsoft-com:datatypes"><Description dt:dt="string">E-Prime Primary Realtime Clock</Description><StartTime><Timestamp dt:dt="int">0</Timestamp><DateUtc dt:dt="string">2020-10-07T02:56:55Z</DateUtc></StartTime><FrequencyChanges><FrequencyChange><Frequency dt:dt="r8">2699960000</Frequency><Timestamp dt:dt="r8">3.88364334719655E+15</Timestamp><Cur…	좌우반구com(CVF, UVF, BVF)_4-008-1	60.021	1.0.0.164	1	1293527076	Professional	2.0.10.242	2.0.10.356	10-07-2020	2020-10-07 오전 2:56:55	11:56:55	2.0.10.252	380		2	z	허빈	NULL	NULL	NULL	NULL	NULL	NULL	53	1	116	KSY2	List3	NULL	NULL	NULL	NULL	NULL	NULL	NULL	NULL	NULL	1	z	0	3	1043703	0	z	551	1044254
좌우반구com(CVF, UVF, BVF)_4	8	1	<?xml version="1.0"?>\n<Clock xmlns:dt="urn:schemas-microsoft-com:datatypes"><Description dt:dt="string">E-Prime Primary Realtime Clock</Description><StartTime><Timestamp dt:dt="int">0</Timestamp><DateUtc dt:dt="string">2020-10-07T02:56:55Z</DateUtc></StartTime><FrequencyChanges><FrequencyChange><Frequency dt:dt="r8">2699960000</Frequency><Timestamp dt:dt="r8">3.88364334719655E+15</Timestamp><Cur…	좌우반구com(CVF, UVF, BVF)_4-008-1	60.021	1.0.0.164	1	1293527076	Professional	2.0.10.242	2.0.10.356	10-07-2020	2020-10-07 오전 2:56:55	11:56:55	2.0.10.252	130		2	z	헤오	105	1	130	NULL	NULL	NULL	NULL	NULL	NULL	KSY	List1	0		0	-1	365938	183		0	0	1	z	0	3	366121	0	z	419	366540
좌우반구com(CVF, UVF, BVF)_4	8	1	<?xml version="1.0"?>\n<Clock xmlns:dt="urn:schemas-microsoft-com:datatypes"><Description dt:dt="string">E-Prime Primary Realtime Clock</Description><StartTime><Timestamp dt:dt="int">0</Timestamp><DateUtc dt:dt="string">2020-10-07T02:56:55Z</DateUtc></StartTime><FrequencyChanges><FrequencyChange><Frequency dt:dt="r8">2699960000</Frequency><Timestamp dt:dt="r8">3.88364334719655E+15</Timestamp><Cur…	좌우반구com(CVF, UVF, BVF)_4-008-1	60.021	1.0.0.164	1	1293527076	Professional	2.0.10.242	2.0.10.356	10-07-2020	2020-10-07 오전 2:56:55	11:56:55	2.0.10.252	396		1	{/}	현상	NULL	NULL	NULL	NULL	NULL	NULL	41	1	132	KSY	List3	0		0	0	1086705	183		0	0	1	{/}	0	3	1086888	0	{/}	286	1087174
좌우반구com(CVF, UVF, BVF)_4	8	1	<?xml version="1.0"?>\n<Clock xmlns:dt="urn:schemas-microsoft-com:datatypes"><Description dt:dt="string">E-Prime Primary Realtime Clock</Description><StartTime><Timestamp dt:dt="int">0</Timestamp><DateUtc dt:dt="string">2020-10-07T02:56:55Z</DateUtc></StartTime><FrequencyChanges><FrequencyChange><Frequency dt:dt="r8">2699960000</Frequency><Timestamp dt:dt="r8">3.88364334719655E+15</Timestamp><Cur…	좌우반구com(CVF, UVF, BVF)_4-008-1	60.021	1.0.0.164	1	1293527076	Professional	2.0.10.242	2.0.10.356	10-07-2020	2020-10-07 오전 2:56:55	11:56:55	2.0.10.252	289		1	{/}	협력	NULL	NULL	NULL	NULL	NULL	NULL	120	1	25	KSY	List3	0		1	-1	797871	184		0	0	1	{/}	0	4	798055	0	{/}	377	798432
좌우반구com(CVF, UVF, BVF)_4	8	1	<?xml version="1.0"?>\n<Clock xmlns:dt="urn:schemas-microsoft-com:datatypes"><Description dt:dt="string">E-Prime Primary Realtime Clock</Description><StartTime><Timestamp dt:dt="int">0</Timestamp><DateUtc dt:dt="string">2020-10-07T02:56:55Z</DateUtc></StartTime><FrequencyChanges><FrequencyChange><Frequency dt:dt="r8">2699960000</Frequency><Timestamp dt:dt="r8">3.88364334719655E+15</Timestamp><Cur…	좌우반구com(CVF, UVF, BVF)_4-008-1	60.021	1.0.0.164	1	1293527076	Professional	2.0.10.242	2.0.10.356	10-07-2020	2020-10-07 오전 2:56:55	11:56:55	2.0.10.252	224		2	z	협체	NULL	NULL	NULL	37	1	92	NULL	NULL	NULL	KSY3	List2	NULL	NULL	NULL	NULL	NULL	NULL	NULL	NULL	NULL	0	z	0	4	620850	0	{/}	449	621299
좌우반구com(CVF, UVF, BVF)_4	8	1	<?xml version="1.0"?>\n<Clock xmlns:dt="urn:schemas-microsoft-com:datatypes"><Description dt:dt="string">E-Prime Primary Realtime Clock</Description><StartTime><Timestamp dt:dt="int">0</Timestamp><DateUtc dt:dt="string">2020-10-07T02:56:55Z</DateUtc></StartTime><FrequencyChanges><FrequencyChange><Frequency dt:dt="r8">2699960000</Frequency><Timestamp dt:dt="r8">3.88364334719655E+15</Timestamp><Cur…	좌우반구com(CVF, UVF, BVF)_4-008-1	60.021	1.0.0.164	1	1293527076	Professional	2.0.10.242	2.0.10.356	10-07-2020	2020-10-07 오전 2:56:55	11:56:55	2.0.10.252	120		1	{/}	형님	9	1	120	NULL	NULL	NULL	NULL	NULL	NULL	KSY	List1	0		0	-1	338864	183		0	0	1	{/}	1	3	339047	0	{/}	405	339452
좌우반구com(CVF, UVF, BVF)_4	8	1	<?xml version="1.0"?>\n<Clock xmlns:dt="urn:schemas-microsoft-com:datatypes"><Description dt:dt="string">E-Prime Primary Realtime Clock</Description><StartTime><Timestamp dt:dt="int">0</Timestamp><DateUtc dt:dt="string">2020-10-07T02:56:55Z</DateUtc></StartTime><FrequencyChanges><FrequencyChange><Frequency dt:dt="r8">2699960000</Frequency><Timestamp dt:dt="r8">3.88364334719655E+15</Timestamp><Cur…	좌우반구com(CVF, UVF, BVF)_4-008-1	60.021	1.0.0.164	1	1293527076	Professional	2.0.10.242	2.0.10.356	10-07-2020	2020-10-07 오전 2:56:55	11:56:55	2.0.10.252	299		2	z	형스	NULL	NULL	NULL	NULL	NULL	NULL	26	1	35	KSY3	List3	NULL	NULL	NULL	NULL	NULL	NULL	NULL	NULL	NULL	1	z	0	4	824146	0	z	383	824529
좌우반구com(CVF, UVF, BVF)_4	8	1	<?xml version="1.0"?>\n<Clock xmlns:dt="urn:schemas-microsoft-com:datatypes"><Description dt:dt="string">E-Prime Primary Realtime Clock</Description><StartTime><Timestamp dt:dt="int">0</Timestamp><DateUtc dt:dt="string">2020-10-07T02:56:55Z</DateUtc></StartTime><FrequencyChanges><FrequencyChange><Frequency dt:dt="r8">2699960000</Frequency><Timestamp dt:dt="r8">3.88364334719655E+15</Timestamp><Cur…	좌우반구com(CVF, UVF, BVF)_4-008-1	60.021	1.0.0.164	1	1293527076	Professional	2.0.10.242	2.0.10.356	10-07-2020	2020-10-07 오전 2:56:55	11:56:55	2.0.10.252	112		1	{/}	형태	49	1	112	NULL	NULL	NULL	NULL	NULL	NULL	KSY	List1	0		1	-1	317671	184		0	0	1	{/}	0	4	317855	0	{/}	391	318246
좌우반구com(CVF, UVF, BVF)_4	8	1	<?xml version="1.0"?>\n<Clock xmlns:dt="urn:schemas-microsoft-com:datatypes"><Description dt:dt="string">E-Prime Primary Realtime Clock</Description><StartTime><Timestamp dt:dt="int">0</Timestamp><DateUtc dt:dt="string">2020-10-07T02:56:55Z</DateUtc></StartTime><FrequencyChanges><FrequencyChange><Frequency dt:dt="r8">2699960000</Frequency><Timestamp dt:dt="r8">3.88364334719655E+15</Timestamp><Cur…	좌우반구com(CVF, UVF, BVF)_4-008-1	60.021	1.0.0.164	1	1293527076	Professional	2.0.10.242	2.0.10.356	10-07-2020	2020-10-07 오전 2:56:55	11:56:55	2.0.10.252	31		1	{/}	화력	80	1	31	NULL	NULL	NULL	NULL	NULL	NULL	KSY	List1	0		0	-1	99464	183		0	0	1	{/}	0	3	99647	0	{/}	330	99977
좌우반구com(CVF, UVF, BVF)_4	8	1	<?xml version="1.0"?>\n<Clock xmlns:dt="urn:schemas-microsoft-com:datatypes"><Description dt:dt="string">E-Prime Primary Realtime Clock</Description><StartTime><Timestamp dt:dt="int">0</Timestamp><DateUtc dt:dt="string">2020-10-07T02:56:55Z</DateUtc></StartTime><FrequencyChanges><FrequencyChange><Frequency dt:dt="r8">2699960000</Frequency><Timestamp dt:dt="r8">3.88364334719655E+15</Timestamp><Cur…	좌우반구com(CVF, UVF, BVF)_4-008-1	60.021	1.0.0.164	1	1293527076	Professional	2.0.10.242	2.0.10.356	10-07-2020	2020-10-07 오전 2:56:55	11:56:55	2.0.10.252	383		1	{/}	확률	NULL	NULL	NULL	NULL	NULL	NULL	71	1	119	KSY	List3	0		0	-1	1052183	183		0	0	1	{/}	1	3	1052366	0	{/}	480	1052846
좌우반구com(CVF, UVF, BVF)_4	8	1	<?xml version="1.0"?>\n<Clock xmlns:dt="urn:schemas-microsoft-com:datatypes"><Description dt:dt="string">E-Prime Primary Realtime Clock</Description><StartTime><Timestamp dt:dt="int">0</Timestamp><DateUtc dt:dt="string">2020-10-07T02:56:55Z</DateUtc></StartTime><FrequencyChanges><FrequencyChange><Frequency dt:dt="r8">2699960000</Frequency><Timestamp dt:dt="r8">3.88364334719655E+15</Timestamp><Cur…	좌우반구com(CVF, UVF, BVF)_4-008-1	60.021	1.0.0.164	1	1293527076	Professional	2.0.10.242	2.0.10.356	10-07-2020	2020-10-07 오전 2:56:55	11:56:55	2.0.10.252	347		2	z	확압	NULL	NULL	NULL	NULL	NULL	NULL	83	1	83	KSY	List3	0		0	-1	953634	183		0	0	1	z	1	3	953817	0	z	607	954424
좌우반구com(CVF, UVF, BVF)_4	8	1	<?xml version="1.0"?>\n<Clock xmlns:dt="urn:schemas-microsoft-com:datatypes"><Description dt:dt="string">E-Prime Primary Realtime Clock</Description><StartTime><Timestamp dt:dt="int">0</Timestamp><DateUtc dt:dt="string">2020-10-07T02:56:55Z</DateUtc></StartTime><FrequencyChanges><FrequencyChange><Frequency dt:dt="r8">2699960000</Frequency><Timestamp dt:dt="r8">3.88364334719655E+15</Timestamp><Cur…	좌우반구com(CVF, UVF, BVF)_4-008-1	60.021	1.0.0.164	1	1293527076	Professional	2.0.10.242	2.0.10.356	10-07-2020	2020-10-07 오전 2:56:55	11:56:55	2.0.10.252	336		2	z	확축	NULL	NULL	NULL	NULL	NULL	NULL	135	1	72	KSY4	List3	NULL	NULL	NULL	NULL	NULL	NULL	NULL	NULL	NULL	1	z	0	3	923128	0	z	439	923567
좌우반구com(CVF, UVF, BVF)_4	8	1	<?xml version="1.0"?>\n<Clock xmlns:dt="urn:schemas-microsoft-com:datatypes"><Description dt:dt="string">E-Prime Primary Realtime Clock</Description><StartTime><Timestamp dt:dt="int">0</Timestamp><DateUtc dt:dt="string">2020-10-07T02:56:55Z</DateUtc></StartTime><FrequencyChanges><FrequencyChange><Frequency dt:dt="r8">2699960000</Frequency><Timestamp dt:dt="r8">3.88364334719655E+15</Timestamp><Cur…	좌우반구com(CVF, UVF, BVF)_4-008-1	60.021	1.0.0.164	1	1293527076	Professional	2.0.10.242	2.0.10.356	10-07-2020	2020-10-07 오전 2:56:55	11:56:55	2.0.10.252	247		1	{/}	환경	NULL	NULL	NULL	76	1	115	NULL	NULL	NULL	KSY	List2	0		0	0	682745	183		0	0	1	{/}	0	3	682928	0	{/}	417	683345
좌우반구com(CVF, UVF, BVF)_4	8	1	<?xml version="1.0"?>\n<Clock xmlns:dt="urn:schemas-microsoft-com:datatypes"><Description dt:dt="string">E-Prime Primary Realtime Clock</Description><StartTime><Timestamp dt:dt="int">0</Timestamp><DateUtc dt:dt="string">2020-10-07T02:56:55Z</DateUtc></StartTime><FrequencyChanges><FrequencyChange><Frequency dt:dt="r8">2699960000</Frequency><Timestamp dt:dt="r8">3.88364334719655E+15</Timestamp><Cur…	좌우반구com(CVF, UVF, BVF)_4-008-1	60.021	1.0.0.164	1	1293527076	Professional	2.0.10.242	2.0.10.356	10-07-2020	2020-10-07 오전 2:56:55	11:56:55	2.0.10.252	139		2	z	횟광	NULL	NULL	NULL	126	1	7	NULL	NULL	NULL	KSY	List2	0		0	-1	392379	183		0	0	1	z	0	3	392562	0	z	564	393126
좌우반구com(CVF, UVF, BVF)_4	8	1	<?xml version="1.0"?>\n<Clock xmlns:dt="urn:schemas-microsoft-com:datatypes"><Description dt:dt="string">E-Prime Primary Realtime Clock</Description><StartTime><Timestamp dt:dt="int">0</Timestamp><DateUtc dt:dt="string">2020-10-07T02:56:55Z</DateUtc></StartTime><FrequencyChanges><FrequencyChange><Frequency dt:dt="r8">2699960000</Frequency><Timestamp dt:dt="r8">3.88364334719655E+15</Timestamp><Cur…	좌우반구com(CVF, UVF, BVF)_4-008-1	60.021	1.0.0.164	1	1293527076	Professional	2.0.10.242	2.0.10.356	10-07-2020	2020-10-07 오전 2:56:55	11:56:55	2.0.10.252	132		2	z	횟색	70	1	132	NULL	NULL	NULL	NULL	NULL	NULL	KSY	List1	0		0	-1	371186	184		0	0	1	z	0	4	371370	0	z	426	371796
좌우반구com(CVF, UVF, BVF)_4	8	1	<?xml version="1.0"?>\n<Clock xmlns:dt="urn:schemas-microsoft-com:datatypes"><Description dt:dt="string">E-Prime Primary Realtime Clock</Description><StartTime><Timestamp dt:dt="int">0</Timestamp><DateUtc dt:dt="string">2020-10-07T02:56:55Z</DateUtc></StartTime><FrequencyChanges><FrequencyChange><Frequency dt:dt="r8">2699960000</Frequency><Timestamp dt:dt="r8">3.88364334719655E+15</Timestamp><Cur…	좌우반구com(CVF, UVF, BVF)_4-008-1	60.021	1.0.0.164	1	1293527076	Professional	2.0.10.242	2.0.10.356	10-07-2020	2020-10-07 오전 2:56:55	11:56:55	2.0.10.252	376		1	{/}	횟수	NULL	NULL	NULL	NULL	NULL	NULL	74	1	112	KSY	List3	0		0	-1	1032490	183		0	0	1	{/}	1	3	1032673	0	{/}	405	1033078
좌우반구com(CVF, UVF, BVF)_4	8	1	<?xml version="1.0"?>\n<Clock xmlns:dt="urn:schemas-microsoft-com:datatypes"><Description dt:dt="string">E-Prime Primary Realtime Clock</Description><StartTime><Timestamp dt:dt="int">0</Timestamp><DateUtc dt:dt="string">2020-10-07T02:56:55Z</DateUtc></StartTime><FrequencyChanges><FrequencyChange><Frequency dt:dt="r8">2699960000</Frequency><Timestamp dt:dt="r8">3.88364334719655E+15</Timestamp><Cur…	좌우반구com(CVF, UVF, BVF)_4-008-1	60.021	1.0.0.164	1	1293527076	Professional	2.0.10.242	2.0.10.356	10-07-2020	2020-10-07 오전 2:56:55	11:56:55	2.0.10.252	175		1	{/}	효과	NULL	NULL	NULL	72	1	43	NULL	NULL	NULL	KSY	List2	0		0	-1	489045	184		0	0	1	{/}	0	4	489229	0	{/}	518	489747
좌우반구com(CVF, UVF, BVF)_4	8	1	<?xml version="1.0"?>\n<Clock xmlns:dt="urn:schemas-microsoft-com:datatypes"><Description dt:dt="string">E-Prime Primary Realtime Clock</Description><StartTime><Timestamp dt:dt="int">0</Timestamp><DateUtc dt:dt="string">2020-10-07T02:56:55Z</DateUtc></StartTime><FrequencyChanges><FrequencyChange><Frequency dt:dt="r8">2699960000</Frequency><Timestamp dt:dt="r8">3.88364334719655E+15</Timestamp><Cur…	좌우반구com(CVF, UVF, BVF)_4-008-1	60.021	1.0.0.164	1	1293527076	Professional	2.0.10.242	2.0.10.356	10-07-2020	2020-10-07 오전 2:56:55	11:56:55	2.0.10.252	173		2	z	효미	NULL	NULL	NULL	62	1	41	NULL	NULL	NULL	KSY4	List2	NULL	NULL	NULL	NULL	NULL	NULL	NULL	NULL	NULL	1	z	0	3	483814	0	z	533	484347
좌우반구com(CVF, UVF, BVF)_4	8	1	<?xml version="1.0"?>\n<Clock xmlns:dt="urn:schemas-microsoft-com:datatypes"><Description dt:dt="string">E-Prime Primary Realtime Clock</Description><StartTime><Timestamp dt:dt="int">0</Timestamp><DateUtc dt:dt="string">2020-10-07T02:56:55Z</DateUtc></StartTime><FrequencyChanges><FrequencyChange><Frequency dt:dt="r8">2699960000</Frequency><Timestamp dt:dt="r8">3.88364334719655E+15</Timestamp><Cur…	좌우반구com(CVF, UVF, BVF)_4-008-1	60.021	1.0.0.164	1	1293527076	Professional	2.0.10.242	2.0.10.356	10-07-2020	2020-10-07 오전 2:56:55	11:56:55	2.0.10.252	136		2	z	효탈	NULL	NULL	NULL	84	1	4	NULL	NULL	NULL	KSY4	List2	NULL	NULL	NULL	NULL	NULL	NULL	NULL	NULL	NULL	1	z	0	4	384382	0	z	512	384894
좌우반구com(CVF, UVF, BVF)_4	8	1	<?xml version="1.0"?>\n<Clock xmlns:dt="urn:schemas-microsoft-com:datatypes"><Description dt:dt="string">E-Prime Primary Realtime Clock</Description><StartTime><Timestamp dt:dt="int">0</Timestamp><DateUtc dt:dt="string">2020-10-07T02:56:55Z</DateUtc></StartTime><FrequencyChanges><FrequencyChange><Frequency dt:dt="r8">2699960000</Frequency><Timestamp dt:dt="r8">3.88364334719655E+15</Timestamp><Cur…	좌우반구com(CVF, UVF, BVF)_4-008-1	60.021	1.0.0.164	1	1293527076	Professional	2.0.10.242	2.0.10.356	10-07-2020	2020-10-07 오전 2:56:55	11:56:55	2.0.10.252	10		2	z	효헤	71	1	10	NULL	NULL	NULL	NULL	NULL	NULL	KSY2	List1	NULL	NULL	NULL	NULL	NULL	NULL	NULL	NULL	NULL	1	z	1	3	42350	0	z	425	42775
좌우반구com(CVF, UVF, BVF)_4	8	1	<?xml version="1.0"?>\n<Clock xmlns:dt="urn:schemas-microsoft-com:datatypes"><Description dt:dt="string">E-Prime Primary Realtime Clock</Description><StartTime><Timestamp dt:dt="int">0</Timestamp><DateUtc dt:dt="string">2020-10-07T02:56:55Z</DateUtc></StartTime><FrequencyChanges><FrequencyChange><Frequency dt:dt="r8">2699960000</Frequency><Timestamp dt:dt="r8">3.88364334719655E+15</Timestamp><Cur…	좌우반구com(CVF, UVF, BVF)_4-008-1	60.021	1.0.0.164	1	1293527076	Professional	2.0.10.242	2.0.10.356	10-07-2020	2020-10-07 오전 2:56:55	11:56:55	2.0.10.252	3		2	z	후검	76	1	3	NULL	NULL	NULL	NULL	NULL	NULL	KSY2	List1	NULL	NULL	NULL	NULL	NULL	NULL	NULL	NULL	NULL	1	z	1	3	23723	0	z	500	24223
좌우반구com(CVF, UVF, BVF)_4	8	1	<?xml version="1.0"?>\n<Clock xmlns:dt="urn:schemas-microsoft-com:datatypes"><Description dt:dt="string">E-Prime Primary Realtime Clock</Description><StartTime><Timestamp dt:dt="int">0</Timestamp><DateUtc dt:dt="string">2020-10-07T02:56:55Z</DateUtc></StartTime><FrequencyChanges><FrequencyChange><Frequency dt:dt="r8">2699960000</Frequency><Timestamp dt:dt="r8">3.88364334719655E+15</Timestamp><Cur…	좌우반구com(CVF, UVF, BVF)_4-008-1	60.021	1.0.0.164	1	1293527076	Professional	2.0.10.242	2.0.10.356	10-07-2020	2020-10-07 오전 2:56:55	11:56:55	2.0.10.252	204		1	{/}	후대	NULL	NULL	NULL	10	1	72	NULL	NULL	NULL	KSY	List2	0		0	0	566902	183		0	0	0	{/}	0	3	567085	0	z	391	567476
좌우반구com(CVF, UVF, BVF)_4	8	1	<?xml version="1.0"?>\n<Clock xmlns:dt="urn:schemas-microsoft-com:datatypes"><Description dt:dt="string">E-Prime Primary Realtime Clock</Description><StartTime><Timestamp dt:dt="int">0</Timestamp><DateUtc dt:dt="string">2020-10-07T02:56:55Z</DateUtc></StartTime><FrequencyChanges><FrequencyChange><Frequency dt:dt="r8">2699960000</Frequency><Timestamp dt:dt="r8">3.88364334719655E+15</Timestamp><Cur…	좌우반구com(CVF, UVF, BVF)_4-008-1	60.021	1.0.0.164	1	1293527076	Professional	2.0.10.242	2.0.10.356	10-07-2020	2020-10-07 오전 2:56:55	11:56:55	2.0.10.252	16		1	{/}	후자	40	1	16	NULL	NULL	NULL	NULL	NULL	NULL	KSY	List1	0		0	0	58645	183		0	0	1	{/}	0	3	58828	0	{/}	918	59746
좌우반구com(CVF, UVF, BVF)_4	8	1	<?xml version="1.0"?>\n<Clock xmlns:dt="urn:schemas-microsoft-com:datatypes"><Description dt:dt="string">E-Prime Primary Realtime Clock</Description><StartTime><Timestamp dt:dt="int">0</Timestamp><DateUtc dt:dt="string">2020-10-07T02:56:55Z</DateUtc></StartTime><FrequencyChanges><FrequencyChange><Frequency dt:dt="r8">2699960000</Frequency><Timestamp dt:dt="r8">3.88364334719655E+15</Timestamp><Cur…	좌우반구com(CVF, UVF, BVF)_4-008-1	60.021	1.0.0.164	1	1293527076	Professional	2.0.10.242	2.0.10.356	10-07-2020	2020-10-07 오전 2:56:55	11:56:55	2.0.10.252	125		2	z	훈걱	36	1	125	NULL	NULL	NULL	NULL	NULL	NULL	KSY	List1	0		0	0	352493	183		0	0	1	z	0	3	352676	0	z	545	353221
좌우반구com(CVF, UVF, BVF)_4	8	1	<?xml version="1.0"?>\n<Clock xmlns:dt="urn:schemas-microsoft-com:datatypes"><Description dt:dt="string">E-Prime Primary Realtime Clock</Description><StartTime><Timestamp dt:dt="int">0</Timestamp><DateUtc dt:dt="string">2020-10-07T02:56:55Z</DateUtc></StartTime><FrequencyChanges><FrequencyChange><Frequency dt:dt="r8">2699960000</Frequency><Timestamp dt:dt="r8">3.88364334719655E+15</Timestamp><Cur…	좌우반구com(CVF, UVF, BVF)_4-008-1	60.021	1.0.0.164	1	1293527076	Professional	2.0.10.242	2.0.10.356	10-07-2020	2020-10-07 오전 2:56:55	11:56:55	2.0.10.252	218		2	z	훈차	NULL	NULL	NULL	112	1	86	NULL	NULL	NULL	KSY3	List2	NULL	NULL	NULL	NULL	NULL	NULL	NULL	NULL	NULL	1	z	0	3	604855	0	z	389	605244
좌우반구com(CVF, UVF, BVF)_4	8	1	<?xml version="1.0"?>\n<Clock xmlns:dt="urn:schemas-microsoft-com:datatypes"><Description dt:dt="string">E-Prime Primary Realtime Clock</Description><StartTime><Timestamp dt:dt="int">0</Timestamp><DateUtc dt:dt="string">2020-10-07T02:56:55Z</DateUtc></StartTime><FrequencyChanges><FrequencyChange><Frequency dt:dt="r8">2699960000</Frequency><Timestamp dt:dt="r8">3.88364334719655E+15</Timestamp><Cur…	좌우반구com(CVF, UVF, BVF)_4-008-1	60.021	1.0.0.164	1	1293527076	Professional	2.0.10.242	2.0.10.356	10-07-2020	2020-10-07 오전 2:56:55	11:56:55	2.0.10.252	328		2	z	휘섭	NULL	NULL	NULL	NULL	NULL	NULL	132	1	64	KSY3	List3	NULL	NULL	NULL	NULL	NULL	NULL	NULL	NULL	NULL	1	z	0	3	901952	0	z	471	902423
좌우반구com(CVF, UVF, BVF)_4	8	1	<?xml version="1.0"?>\n<Clock xmlns:dt="urn:schemas-microsoft-com:datatypes"><Description dt:dt="string">E-Prime Primary Realtime Clock</Description><StartTime><Timestamp dt:dt="int">0</Timestamp><DateUtc dt:dt="string">2020-10-07T02:56:55Z</DateUtc></StartTime><FrequencyChanges><FrequencyChange><Frequency dt:dt="r8">2699960000</Frequency><Timestamp dt:dt="r8">3.88364334719655E+15</Timestamp><Cur…	좌우반구com(CVF, UVF, BVF)_4-008-1	60.021	1.0.0.164	1	1293527076	Professional	2.0.10.242	2.0.10.356	10-07-2020	2020-10-07 오전 2:56:55	11:56:55	2.0.10.252	253		2	z	희강	NULL	NULL	NULL	48	1	121	NULL	NULL	NULL	KSY4	List2	NULL	NULL	NULL	NULL	NULL	NULL	NULL	NULL	NULL	1	z	0	3	699056	0	z	601	699657
좌우반구com(CVF, UVF, BVF)_4	8	1	<?xml version="1.0"?>\n<Clock xmlns:dt="urn:schemas-microsoft-com:datatypes"><Description dt:dt="string">E-Prime Primary Realtime Clock</Description><StartTime><Timestamp dt:dt="int">0</Timestamp><DateUtc dt:dt="string">2020-10-07T02:56:55Z</DateUtc></StartTime><FrequencyChanges><FrequencyChange><Frequency dt:dt="r8">2699960000</Frequency><Timestamp dt:dt="r8">3.88364334719655E+15</Timestamp><Cur…	좌우반구com(CVF, UVF, BVF)_4-008-1	60.021	1.0.0.164	1	1293527076	Professional	2.0.10.242	2.0.10.356	10-07-2020	2020-10-07 오전 2:56:55	11:56:55	2.0.10.252	186		1	{/}	희망	NULL	NULL	NULL	49	1	54	NULL	NULL	NULL	KSY	List2	0		1	-1	518035	184		0	0	1	{/}	0	4	518219	0	{/}	344	518563
좌우반구com(CVF, UVF, BVF)_4	8	1	<?xml version="1.0"?>\n<Clock xmlns:dt="urn:schemas-microsoft-com:datatypes"><Description dt:dt="string">E-Prime Primary Realtime Clock</Description><StartTime><Timestamp dt:dt="int">0</Timestamp><DateUtc dt:dt="string">2020-10-07T02:56:55Z</DateUtc></StartTime><FrequencyChanges><FrequencyChange><Frequency dt:dt="r8">2699960000</Frequency><Timestamp dt:dt="r8">3.88364334719655E+15</Timestamp><Cur…	좌우반구com(CVF, UVF, BVF)_4-008-1	60.021	1.0.0.164	1	1293527076	Professional	2.0.10.242	2.0.10.356	10-07-2020	2020-10-07 오전 2:56:55	11:56:55	2.0.10.252	207		2	z	희외	NULL	NULL	NULL	114	1	75	NULL	NULL	NULL	KSY2	List2	NULL	NULL	NULL	NULL	NULL	NULL	NULL	NULL	NULL	1	z	1	3	575015	0	z	612	575627
좌우반구com(CVF, UVF, BVF)_4	8	1	<?xml version="1.0"?>\n<Clock xmlns:dt="urn:schemas-microsoft-com:datatypes"><Description dt:dt="string">E-Prime Primary Realtime Clock</Description><StartTime><Timestamp dt:dt="int">0</Timestamp><DateUtc dt:dt="string">2020-10-07T02:56:55Z</DateUtc></StartTime><FrequencyChanges><FrequencyChange><Frequency dt:dt="r8">2699960000</Frequency><Timestamp dt:dt="r8">3.88364334719655E+15</Timestamp><Cur…	좌우반구com(CVF, UVF, BVF)_4-008-1	60.021	1.0.0.164	1	1293527076	Professional	2.0.10.242	2.0.10.356	10-07-2020	2020-10-07 오전 2:56:55	11:56:55	2.0.10.252	67		2	z	희응	48	1	67	NULL	NULL	NULL	NULL	NULL	NULL	KSY	List1	0		0	-1	196230	184		0	0	1	z	0	4	196414	0	z	463	196877
