# Supplementary material for: Decoding foveal word recognition: the role of interhemispheric inhibition in bilateral hemispheric processing
Source: Front Psychol. 2023 Nov 30;14:1293529. doi: 10.3389/fpsyg.2023.1293529 (PMC10720635; doi:10.3389/fpsyg.2023.1293529)
Supplement: Supplementary file 1 [file Data_Sheet_1.ZIP › data/Exp1/E1_015.txt]

STRING	INTEGER	INTEGER	STRING	STRING	STRING	STRING	STRING	STRING	STRING	STRING	STRING	STRING	STRING	STRING	STRING	INTEGER	STRING	STRING	STRING	STRING	STRING	STRING	STRING	STRING	STRING	STRING	STRING	STRING	STRING	STRING	STRING	STRING	STRING	STRING	STRING	STRING	STRING	STRING	STRING	STRING	STRING	STRING	STRING	STRING	STRING	STRING	STRING	STRING	STRING
EXPNAME	SUBJECT	SESSION	VARIABLE	VARIABLE	VARIABLE	VARIABLE	VARIABLE	VARIABLE	VARIABLE	VARIABLE	VARIABLE	VARIABLE	VARIABLE	VARIABLE	VARIABLE	LOG_LEVEL	VARIABLE	VARIABLE	VARIABLE	VARIABLE	VARIABLE	VARIABLE	VARIABLE	VARIABLE	VARIABLE	VARIABLE	VARIABLE	VARIABLE	VARIABLE	VARIABLE	VARIABLE	VARIABLE	VARIABLE	VARIABLE	VARIABLE	VARIABLE	VARIABLE	VARIABLE	VARIABLE	VARIABLE	VARIABLE	VARIABLE	VARIABLE	VARIABLE	VARIABLE	VARIABLE	VARIABLE	VARIABLE	VARIABLE
1	1	1	1	1	1	1	1	1	1	1	1	1	1	1	1	2	2	2	2	2	2	2	2	2	2	2	2	2	2	2	2	2	2	2	2	2	2	2	2	2	2	2	2	2	2	2	2	2	2
ExperimentName	Subject	Session	Clock.Information	DataFile.Basename	Display.RefreshRate	ExperimentVersion	Group	RandomSeed	RuntimeCapabilities	RuntimeVersion	RuntimeVersionExpected	SessionDate	SessionStartDateTimeUtc	SessionTime	StudioVersion	Block	blank	condition	correct	Exptarget	List1	List1.Cycle	List1.Sample	List2	List2.Cycle	List2.Sample	List3	List3.Cycle	List3.Sample	Procedure	Running	TextDisplay2.ACC	TextDisplay2.CRESP	TextDisplay2.DurationError	TextDisplay2.OnsetDelay	TextDisplay2.OnsetTime	TextDisplay2.OnsetToOnsetTime	TextDisplay2.RESP	TextDisplay2.RT	TextDisplay2.RTTime	TextDisplay6.ACC	TextDisplay6.CRESP	TextDisplay6.DurationError	TextDisplay6.OnsetDelay	TextDisplay6.OnsetTime	TextDisplay6.OnsetToOnsetTime	TextDisplay6.RESP	TextDisplay6.RT	TextDisplay6.RTTime
좌우반구com(CVF, UVF, BVF)_4	15	1	<?xml version="1.0"?>\n<Clock xmlns:dt="urn:schemas-microsoft-com:datatypes"><Description dt:dt="string">E-Prime Primary Realtime Clock</Description><StartTime><Timestamp dt:dt="int">0</Timestamp><DateUtc dt:dt="string">2020-10-09T04:28:42Z</DateUtc></StartTime><FrequencyChanges><FrequencyChange><Frequency dt:dt="r8">2699960000</Frequency><Timestamp dt:dt="r8">4.36508312362344E+15</Timestamp><Cur…	좌우반구com(CVF, UVF, BVF)_4-015-1	60.021	1.0.0.165	1	1002015626	Professional	2.0.10.242	2.0.10.356	10-09-2020	2020-10-09 오전 4:28:42	13:28:42	2.0.10.252	345		1	z	가격	NULL	NULL	NULL	NULL	NULL	NULL	134	1	81	KSY2	List3	NULL	NULL	NULL	NULL	NULL	NULL	NULL	NULL	NULL	1	z	1	3	1122669	0	z	182	1122851
좌우반구com(CVF, UVF, BVF)_4	15	1	<?xml version="1.0"?>\n<Clock xmlns:dt="urn:schemas-microsoft-com:datatypes"><Description dt:dt="string">E-Prime Primary Realtime Clock</Description><StartTime><Timestamp dt:dt="int">0</Timestamp><DateUtc dt:dt="string">2020-10-09T04:28:42Z</DateUtc></StartTime><FrequencyChanges><FrequencyChange><Frequency dt:dt="r8">2699960000</Frequency><Timestamp dt:dt="r8">4.36508312362344E+15</Timestamp><Cur…	좌우반구com(CVF, UVF, BVF)_4-015-1	60.021	1.0.0.165	1	1002015626	Professional	2.0.10.242	2.0.10.356	10-09-2020	2020-10-09 오전 4:28:42	13:28:42	2.0.10.252	149		1	z	가을	NULL	NULL	NULL	81	1	17	NULL	NULL	NULL	KSY2	List2	NULL	NULL	NULL	NULL	NULL	NULL	NULL	NULL	NULL	1	z	1	3	546319	0	z	336	546655
좌우반구com(CVF, UVF, BVF)_4	15	1	<?xml version="1.0"?>\n<Clock xmlns:dt="urn:schemas-microsoft-com:datatypes"><Description dt:dt="string">E-Prime Primary Realtime Clock</Description><StartTime><Timestamp dt:dt="int">0</Timestamp><DateUtc dt:dt="string">2020-10-09T04:28:42Z</DateUtc></StartTime><FrequencyChanges><FrequencyChange><Frequency dt:dt="r8">2699960000</Frequency><Timestamp dt:dt="r8">4.36508312362344E+15</Timestamp><Cur…	좌우반구com(CVF, UVF, BVF)_4-015-1	60.021	1.0.0.165	1	1002015626	Professional	2.0.10.242	2.0.10.356	10-09-2020	2020-10-09 오전 4:28:42	13:28:42	2.0.10.252	212		1	z	간섭	NULL	NULL	NULL	65	1	80	NULL	NULL	NULL	KSY2	List2	NULL	NULL	NULL	NULL	NULL	NULL	NULL	NULL	NULL	1	z	0	3	714861	0	z	467	715328
좌우반구com(CVF, UVF, BVF)_4	15	1	<?xml version="1.0"?>\n<Clock xmlns:dt="urn:schemas-microsoft-com:datatypes"><Description dt:dt="string">E-Prime Primary Realtime Clock</Description><StartTime><Timestamp dt:dt="int">0</Timestamp><DateUtc dt:dt="string">2020-10-09T04:28:42Z</DateUtc></StartTime><FrequencyChanges><FrequencyChange><Frequency dt:dt="r8">2699960000</Frequency><Timestamp dt:dt="r8">4.36508312362344E+15</Timestamp><Cur…	좌우반구com(CVF, UVF, BVF)_4-015-1	60.021	1.0.0.165	1	1002015626	Professional	2.0.10.242	2.0.10.356	10-09-2020	2020-10-09 오전 4:28:42	13:28:42	2.0.10.252	136		2	{/}	간습	NULL	NULL	NULL	73	1	4	NULL	NULL	NULL	KSY	List2	0		0	-1	510965	183		0	0	1	{/}	0	3	511148	0	{/}	707	511855
좌우반구com(CVF, UVF, BVF)_4	15	1	<?xml version="1.0"?>\n<Clock xmlns:dt="urn:schemas-microsoft-com:datatypes"><Description dt:dt="string">E-Prime Primary Realtime Clock</Description><StartTime><Timestamp dt:dt="int">0</Timestamp><DateUtc dt:dt="string">2020-10-09T04:28:42Z</DateUtc></StartTime><FrequencyChanges><FrequencyChange><Frequency dt:dt="r8">2699960000</Frequency><Timestamp dt:dt="r8">4.36508312362344E+15</Timestamp><Cur…	좌우반구com(CVF, UVF, BVF)_4-015-1	60.021	1.0.0.165	1	1002015626	Professional	2.0.10.242	2.0.10.356	10-09-2020	2020-10-09 오전 4:28:42	13:28:42	2.0.10.252	282		2	{/}	감환	NULL	NULL	NULL	NULL	NULL	NULL	3	1	18	KSY	List3	0		1	-1	956110	184		0	0	1	{/}	0	4	956294	0	{/}	413	956707
좌우반구com(CVF, UVF, BVF)_4	15	1	<?xml version="1.0"?>\n<Clock xmlns:dt="urn:schemas-microsoft-com:datatypes"><Description dt:dt="string">E-Prime Primary Realtime Clock</Description><StartTime><Timestamp dt:dt="int">0</Timestamp><DateUtc dt:dt="string">2020-10-09T04:28:42Z</DateUtc></StartTime><FrequencyChanges><FrequencyChange><Frequency dt:dt="r8">2699960000</Frequency><Timestamp dt:dt="r8">4.36508312362344E+15</Timestamp><Cur…	좌우반구com(CVF, UVF, BVF)_4-015-1	60.021	1.0.0.165	1	1002015626	Professional	2.0.10.242	2.0.10.356	10-09-2020	2020-10-09 오전 4:28:42	13:28:42	2.0.10.252	134		1	z	강도	NULL	NULL	NULL	56	1	2	NULL	NULL	NULL	KSY2	List2	NULL	NULL	NULL	NULL	NULL	NULL	NULL	NULL	NULL	1	z	0	3	505900	0	z	395	506295
좌우반구com(CVF, UVF, BVF)_4	15	1	<?xml version="1.0"?>\n<Clock xmlns:dt="urn:schemas-microsoft-com:datatypes"><Description dt:dt="string">E-Prime Primary Realtime Clock</Description><StartTime><Timestamp dt:dt="int">0</Timestamp><DateUtc dt:dt="string">2020-10-09T04:28:42Z</DateUtc></StartTime><FrequencyChanges><FrequencyChange><Frequency dt:dt="r8">2699960000</Frequency><Timestamp dt:dt="r8">4.36508312362344E+15</Timestamp><Cur…	좌우반구com(CVF, UVF, BVF)_4-015-1	60.021	1.0.0.165	1	1002015626	Professional	2.0.10.242	2.0.10.356	10-09-2020	2020-10-09 오전 4:28:42	13:28:42	2.0.10.252	243		2	{/}	강례	NULL	NULL	NULL	25	1	111	NULL	NULL	NULL	KSY3	List2	NULL	NULL	NULL	NULL	NULL	NULL	NULL	NULL	NULL	1	{/}	0	3	801364	0	{/}	545	801909
좌우반구com(CVF, UVF, BVF)_4	15	1	<?xml version="1.0"?>\n<Clock xmlns:dt="urn:schemas-microsoft-com:datatypes"><Description dt:dt="string">E-Prime Primary Realtime Clock</Description><StartTime><Timestamp dt:dt="int">0</Timestamp><DateUtc dt:dt="string">2020-10-09T04:28:42Z</DateUtc></StartTime><FrequencyChanges><FrequencyChange><Frequency dt:dt="r8">2699960000</Frequency><Timestamp dt:dt="r8">4.36508312362344E+15</Timestamp><Cur…	좌우반구com(CVF, UVF, BVF)_4-015-1	60.021	1.0.0.165	1	1002015626	Professional	2.0.10.242	2.0.10.356	10-09-2020	2020-10-09 오전 4:28:42	13:28:42	2.0.10.252	381		2	{/}	강방	NULL	NULL	NULL	NULL	NULL	NULL	62	1	117	KSY	List3	0		0	0	1215954	183		0	0	1	{/}	0	3	1216137	0	{/}	424	1216561
좌우반구com(CVF, UVF, BVF)_4	15	1	<?xml version="1.0"?>\n<Clock xmlns:dt="urn:schemas-microsoft-com:datatypes"><Description dt:dt="string">E-Prime Primary Realtime Clock</Description><StartTime><Timestamp dt:dt="int">0</Timestamp><DateUtc dt:dt="string">2020-10-09T04:28:42Z</DateUtc></StartTime><FrequencyChanges><FrequencyChange><Frequency dt:dt="r8">2699960000</Frequency><Timestamp dt:dt="r8">4.36508312362344E+15</Timestamp><Cur…	좌우반구com(CVF, UVF, BVF)_4-015-1	60.021	1.0.0.165	1	1002015626	Professional	2.0.10.242	2.0.10.356	10-09-2020	2020-10-09 오전 4:28:42	13:28:42	2.0.10.252	358		1	z	개념	NULL	NULL	NULL	NULL	NULL	NULL	8	1	94	KSY2	List3	NULL	NULL	NULL	NULL	NULL	NULL	NULL	NULL	NULL	1	z	1	3	1155974	0	z	283	1156257
좌우반구com(CVF, UVF, BVF)_4	15	1	<?xml version="1.0"?>\n<Clock xmlns:dt="urn:schemas-microsoft-com:datatypes"><Description dt:dt="string">E-Prime Primary Realtime Clock</Description><StartTime><Timestamp dt:dt="int">0</Timestamp><DateUtc dt:dt="string">2020-10-09T04:28:42Z</DateUtc></StartTime><FrequencyChanges><FrequencyChange><Frequency dt:dt="r8">2699960000</Frequency><Timestamp dt:dt="r8">4.36508312362344E+15</Timestamp><Cur…	좌우반구com(CVF, UVF, BVF)_4-015-1	60.021	1.0.0.165	1	1002015626	Professional	2.0.10.242	2.0.10.356	10-09-2020	2020-10-09 오전 4:28:42	13:28:42	2.0.10.252	236		2	{/}	개례	NULL	NULL	NULL	97	1	104	NULL	NULL	NULL	KSY4	List2	NULL	NULL	NULL	NULL	NULL	NULL	NULL	NULL	NULL	1	{/}	0	4	781938	0	{/}	662	782600
좌우반구com(CVF, UVF, BVF)_4	15	1	<?xml version="1.0"?>\n<Clock xmlns:dt="urn:schemas-microsoft-com:datatypes"><Description dt:dt="string">E-Prime Primary Realtime Clock</Description><StartTime><Timestamp dt:dt="int">0</Timestamp><DateUtc dt:dt="string">2020-10-09T04:28:42Z</DateUtc></StartTime><FrequencyChanges><FrequencyChange><Frequency dt:dt="r8">2699960000</Frequency><Timestamp dt:dt="r8">4.36508312362344E+15</Timestamp><Cur…	좌우반구com(CVF, UVF, BVF)_4-015-1	60.021	1.0.0.165	1	1002015626	Professional	2.0.10.242	2.0.10.356	10-09-2020	2020-10-09 오전 4:28:42	13:28:42	2.0.10.252	87		1	z	개인	98	1	87	NULL	NULL	NULL	NULL	NULL	NULL	KSY2	List1	NULL	NULL	NULL	NULL	NULL	NULL	NULL	NULL	NULL	1	z	0	3	258636	0	z	344	258980
좌우반구com(CVF, UVF, BVF)_4	15	1	<?xml version="1.0"?>\n<Clock xmlns:dt="urn:schemas-microsoft-com:datatypes"><Description dt:dt="string">E-Prime Primary Realtime Clock</Description><StartTime><Timestamp dt:dt="int">0</Timestamp><DateUtc dt:dt="string">2020-10-09T04:28:42Z</DateUtc></StartTime><FrequencyChanges><FrequencyChange><Frequency dt:dt="r8">2699960000</Frequency><Timestamp dt:dt="r8">4.36508312362344E+15</Timestamp><Cur…	좌우반구com(CVF, UVF, BVF)_4-015-1	60.021	1.0.0.165	1	1002015626	Professional	2.0.10.242	2.0.10.356	10-09-2020	2020-10-09 오전 4:28:42	13:28:42	2.0.10.252	107		2	{/}	개협	6	1	107	NULL	NULL	NULL	NULL	NULL	NULL	KSY4	List1	NULL	NULL	NULL	NULL	NULL	NULL	NULL	NULL	NULL	1	{/}	0	3	313417	0	{/}	473	313890
좌우반구com(CVF, UVF, BVF)_4	15	1	<?xml version="1.0"?>\n<Clock xmlns:dt="urn:schemas-microsoft-com:datatypes"><Description dt:dt="string">E-Prime Primary Realtime Clock</Description><StartTime><Timestamp dt:dt="int">0</Timestamp><DateUtc dt:dt="string">2020-10-09T04:28:42Z</DateUtc></StartTime><FrequencyChanges><FrequencyChange><Frequency dt:dt="r8">2699960000</Frequency><Timestamp dt:dt="r8">4.36508312362344E+15</Timestamp><Cur…	좌우반구com(CVF, UVF, BVF)_4-015-1	60.021	1.0.0.165	1	1002015626	Professional	2.0.10.242	2.0.10.356	10-09-2020	2020-10-09 오전 4:28:42	13:28:42	2.0.10.252	156		2	{/}	거생	NULL	NULL	NULL	59	1	24	NULL	NULL	NULL	KSY	List2	0		0	-1	564763	183		0	0	1	{/}	1	3	564946	0	{/}	703	565649
좌우반구com(CVF, UVF, BVF)_4	15	1	<?xml version="1.0"?>\n<Clock xmlns:dt="urn:schemas-microsoft-com:datatypes"><Description dt:dt="string">E-Prime Primary Realtime Clock</Description><StartTime><Timestamp dt:dt="int">0</Timestamp><DateUtc dt:dt="string">2020-10-09T04:28:42Z</DateUtc></StartTime><FrequencyChanges><FrequencyChange><Frequency dt:dt="r8">2699960000</Frequency><Timestamp dt:dt="r8">4.36508312362344E+15</Timestamp><Cur…	좌우반구com(CVF, UVF, BVF)_4-015-1	60.021	1.0.0.165	1	1002015626	Professional	2.0.10.242	2.0.10.356	10-09-2020	2020-10-09 오전 4:28:42	13:28:42	2.0.10.252	12		1	z	걱정	118	1	12	NULL	NULL	NULL	NULL	NULL	NULL	KSY2	List1	NULL	NULL	NULL	NULL	NULL	NULL	NULL	NULL	NULL	1	z	0	4	47826	0	z	761	48587
좌우반구com(CVF, UVF, BVF)_4	15	1	<?xml version="1.0"?>\n<Clock xmlns:dt="urn:schemas-microsoft-com:datatypes"><Description dt:dt="string">E-Prime Primary Realtime Clock</Description><StartTime><Timestamp dt:dt="int">0</Timestamp><DateUtc dt:dt="string">2020-10-09T04:28:42Z</DateUtc></StartTime><FrequencyChanges><FrequencyChange><Frequency dt:dt="r8">2699960000</Frequency><Timestamp dt:dt="r8">4.36508312362344E+15</Timestamp><Cur…	좌우반구com(CVF, UVF, BVF)_4-015-1	60.021	1.0.0.165	1	1002015626	Professional	2.0.10.242	2.0.10.356	10-09-2020	2020-10-09 오전 4:28:42	13:28:42	2.0.10.252	96		2	{/}	걱최	11	1	96	NULL	NULL	NULL	NULL	NULL	NULL	KSY	List1	0		1	-1	283077	184		0	0	1	{/}	0	4	283261	0	{/}	382	283643
좌우반구com(CVF, UVF, BVF)_4	15	1	<?xml version="1.0"?>\n<Clock xmlns:dt="urn:schemas-microsoft-com:datatypes"><Description dt:dt="string">E-Prime Primary Realtime Clock</Description><StartTime><Timestamp dt:dt="int">0</Timestamp><DateUtc dt:dt="string">2020-10-09T04:28:42Z</DateUtc></StartTime><FrequencyChanges><FrequencyChange><Frequency dt:dt="r8">2699960000</Frequency><Timestamp dt:dt="r8">4.36508312362344E+15</Timestamp><Cur…	좌우반구com(CVF, UVF, BVF)_4-015-1	60.021	1.0.0.165	1	1002015626	Professional	2.0.10.242	2.0.10.356	10-09-2020	2020-10-09 오전 4:28:42	13:28:42	2.0.10.252	274		2	{/}	건적	NULL	NULL	NULL	NULL	NULL	NULL	10	1	10	KSY	List3	0		0	-1	934951	183		0	0	1	{/}	1	3	935134	0	{/}	526	935660
좌우반구com(CVF, UVF, BVF)_4	15	1	<?xml version="1.0"?>\n<Clock xmlns:dt="urn:schemas-microsoft-com:datatypes"><Description dt:dt="string">E-Prime Primary Realtime Clock</Description><StartTime><Timestamp dt:dt="int">0</Timestamp><DateUtc dt:dt="string">2020-10-09T04:28:42Z</DateUtc></StartTime><FrequencyChanges><FrequencyChange><Frequency dt:dt="r8">2699960000</Frequency><Timestamp dt:dt="r8">4.36508312362344E+15</Timestamp><Cur…	좌우반구com(CVF, UVF, BVF)_4-015-1	60.021	1.0.0.165	1	1002015626	Professional	2.0.10.242	2.0.10.356	10-09-2020	2020-10-09 오전 4:28:42	13:28:42	2.0.10.252	269		2	{/}	검강	NULL	NULL	NULL	NULL	NULL	NULL	4	1	5	KSY3	List3	NULL	NULL	NULL	NULL	NULL	NULL	NULL	NULL	NULL	0	{/}	1	3	921522	0	z	564	922086
좌우반구com(CVF, UVF, BVF)_4	15	1	<?xml version="1.0"?>\n<Clock xmlns:dt="urn:schemas-microsoft-com:datatypes"><Description dt:dt="string">E-Prime Primary Realtime Clock</Description><StartTime><Timestamp dt:dt="int">0</Timestamp><DateUtc dt:dt="string">2020-10-09T04:28:42Z</DateUtc></StartTime><FrequencyChanges><FrequencyChange><Frequency dt:dt="r8">2699960000</Frequency><Timestamp dt:dt="r8">4.36508312362344E+15</Timestamp><Cur…	좌우반구com(CVF, UVF, BVF)_4-015-1	60.021	1.0.0.165	1	1002015626	Professional	2.0.10.242	2.0.10.356	10-09-2020	2020-10-09 오전 4:28:42	13:28:42	2.0.10.252	126		1	z	검색	78	1	126	NULL	NULL	NULL	NULL	NULL	NULL	KSY2	List1	NULL	NULL	NULL	NULL	NULL	NULL	NULL	NULL	NULL	0	z	0	3	365049	0	{/}	584	365633
좌우반구com(CVF, UVF, BVF)_4	15	1	<?xml version="1.0"?>\n<Clock xmlns:dt="urn:schemas-microsoft-com:datatypes"><Description dt:dt="string">E-Prime Primary Realtime Clock</Description><StartTime><Timestamp dt:dt="int">0</Timestamp><DateUtc dt:dt="string">2020-10-09T04:28:42Z</DateUtc></StartTime><FrequencyChanges><FrequencyChange><Frequency dt:dt="r8">2699960000</Frequency><Timestamp dt:dt="r8">4.36508312362344E+15</Timestamp><Cur…	좌우반구com(CVF, UVF, BVF)_4-015-1	60.021	1.0.0.165	1	1002015626	Professional	2.0.10.242	2.0.10.356	10-09-2020	2020-10-09 오전 4:28:42	13:28:42	2.0.10.252	7		2	{/}	검죽	107	1	7	NULL	NULL	NULL	NULL	NULL	NULL	KSY3	List1	NULL	NULL	NULL	NULL	NULL	NULL	NULL	NULL	NULL	0	{/}	1	3	34580	0	z	824	35404
좌우반구com(CVF, UVF, BVF)_4	15	1	<?xml version="1.0"?>\n<Clock xmlns:dt="urn:schemas-microsoft-com:datatypes"><Description dt:dt="string">E-Prime Primary Realtime Clock</Description><StartTime><Timestamp dt:dt="int">0</Timestamp><DateUtc dt:dt="string">2020-10-09T04:28:42Z</DateUtc></StartTime><FrequencyChanges><FrequencyChange><Frequency dt:dt="r8">2699960000</Frequency><Timestamp dt:dt="r8">4.36508312362344E+15</Timestamp><Cur…	좌우반구com(CVF, UVF, BVF)_4-015-1	60.021	1.0.0.165	1	1002015626	Professional	2.0.10.242	2.0.10.356	10-09-2020	2020-10-09 오전 4:28:42	13:28:42	2.0.10.252	256		2	{/}	검환	NULL	NULL	NULL	40	1	124	NULL	NULL	NULL	KSY	List2	0		0	-1	835852	184		0	0	1	{/}	0	4	836036	0	{/}	712	836748
좌우반구com(CVF, UVF, BVF)_4	15	1	<?xml version="1.0"?>\n<Clock xmlns:dt="urn:schemas-microsoft-com:datatypes"><Description dt:dt="string">E-Prime Primary Realtime Clock</Description><StartTime><Timestamp dt:dt="int">0</Timestamp><DateUtc dt:dt="string">2020-10-09T04:28:42Z</DateUtc></StartTime><FrequencyChanges><FrequencyChange><Frequency dt:dt="r8">2699960000</Frequency><Timestamp dt:dt="r8">4.36508312362344E+15</Timestamp><Cur…	좌우반구com(CVF, UVF, BVF)_4-015-1	60.021	1.0.0.165	1	1002015626	Professional	2.0.10.242	2.0.10.356	10-09-2020	2020-10-09 오전 4:28:42	13:28:42	2.0.10.252	391		2	{/}	격례	NULL	NULL	NULL	NULL	NULL	NULL	126	1	127	KSY	List3	0		0	-1	1241828	183		0	0	1	{/}	0	3	1242011	0	{/}	791	1242802
좌우반구com(CVF, UVF, BVF)_4	15	1	<?xml version="1.0"?>\n<Clock xmlns:dt="urn:schemas-microsoft-com:datatypes"><Description dt:dt="string">E-Prime Primary Realtime Clock</Description><StartTime><Timestamp dt:dt="int">0</Timestamp><DateUtc dt:dt="string">2020-10-09T04:28:42Z</DateUtc></StartTime><FrequencyChanges><FrequencyChange><Frequency dt:dt="r8">2699960000</Frequency><Timestamp dt:dt="r8">4.36508312362344E+15</Timestamp><Cur…	좌우반구com(CVF, UVF, BVF)_4-015-1	60.021	1.0.0.165	1	1002015626	Professional	2.0.10.242	2.0.10.356	10-09-2020	2020-10-09 오전 4:28:42	13:28:42	2.0.10.252	54		1	z	결과	25	1	54	NULL	NULL	NULL	NULL	NULL	NULL	KSY2	List1	NULL	NULL	NULL	NULL	NULL	NULL	NULL	NULL	NULL	1	z	0	3	167734	0	z	871	168605
좌우반구com(CVF, UVF, BVF)_4	15	1	<?xml version="1.0"?>\n<Clock xmlns:dt="urn:schemas-microsoft-com:datatypes"><Description dt:dt="string">E-Prime Primary Realtime Clock</Description><StartTime><Timestamp dt:dt="int">0</Timestamp><DateUtc dt:dt="string">2020-10-09T04:28:42Z</DateUtc></StartTime><FrequencyChanges><FrequencyChange><Frequency dt:dt="r8">2699960000</Frequency><Timestamp dt:dt="r8">4.36508312362344E+15</Timestamp><Cur…	좌우반구com(CVF, UVF, BVF)_4-015-1	60.021	1.0.0.165	1	1002015626	Professional	2.0.10.242	2.0.10.356	10-09-2020	2020-10-09 오전 4:28:42	13:28:42	2.0.10.252	346		1	z	결국	NULL	NULL	NULL	NULL	NULL	NULL	96	1	82	KSY2	List3	NULL	NULL	NULL	NULL	NULL	NULL	NULL	NULL	NULL	0	z	0	3	1125052	0	{/}	712	1125764
좌우반구com(CVF, UVF, BVF)_4	15	1	<?xml version="1.0"?>\n<Clock xmlns:dt="urn:schemas-microsoft-com:datatypes"><Description dt:dt="string">E-Prime Primary Realtime Clock</Description><StartTime><Timestamp dt:dt="int">0</Timestamp><DateUtc dt:dt="string">2020-10-09T04:28:42Z</DateUtc></StartTime><FrequencyChanges><FrequencyChange><Frequency dt:dt="r8">2699960000</Frequency><Timestamp dt:dt="r8">4.36508312362344E+15</Timestamp><Cur…	좌우반구com(CVF, UVF, BVF)_4-015-1	60.021	1.0.0.165	1	1002015626	Professional	2.0.10.242	2.0.10.356	10-09-2020	2020-10-09 오전 4:28:42	13:28:42	2.0.10.252	202		1	z	결정	NULL	NULL	NULL	79	1	70	NULL	NULL	NULL	KSY2	List2	NULL	NULL	NULL	NULL	NULL	NULL	NULL	NULL	NULL	1	z	0	3	688037	0	z	425	688462
좌우반구com(CVF, UVF, BVF)_4	15	1	<?xml version="1.0"?>\n<Clock xmlns:dt="urn:schemas-microsoft-com:datatypes"><Description dt:dt="string">E-Prime Primary Realtime Clock</Description><StartTime><Timestamp dt:dt="int">0</Timestamp><DateUtc dt:dt="string">2020-10-09T04:28:42Z</DateUtc></StartTime><FrequencyChanges><FrequencyChange><Frequency dt:dt="r8">2699960000</Frequency><Timestamp dt:dt="r8">4.36508312362344E+15</Timestamp><Cur…	좌우반구com(CVF, UVF, BVF)_4-015-1	60.021	1.0.0.165	1	1002015626	Professional	2.0.10.242	2.0.10.356	10-09-2020	2020-10-09 오전 4:28:42	13:28:42	2.0.10.252	119		2	{/}	결지	79	1	119	NULL	NULL	NULL	NULL	NULL	NULL	KSY2	List1	NULL	NULL	NULL	NULL	NULL	NULL	NULL	NULL	NULL	1	{/}	0	3	345772	0	{/}	577	346349
좌우반구com(CVF, UVF, BVF)_4	15	1	<?xml version="1.0"?>\n<Clock xmlns:dt="urn:schemas-microsoft-com:datatypes"><Description dt:dt="string">E-Prime Primary Realtime Clock</Description><StartTime><Timestamp dt:dt="int">0</Timestamp><DateUtc dt:dt="string">2020-10-09T04:28:42Z</DateUtc></StartTime><FrequencyChanges><FrequencyChange><Frequency dt:dt="r8">2699960000</Frequency><Timestamp dt:dt="r8">4.36508312362344E+15</Timestamp><Cur…	좌우반구com(CVF, UVF, BVF)_4-015-1	60.021	1.0.0.165	1	1002015626	Professional	2.0.10.242	2.0.10.356	10-09-2020	2020-10-09 오전 4:28:42	13:28:42	2.0.10.252	120		2	{/}	결협	99	1	120	NULL	NULL	NULL	NULL	NULL	NULL	KSY	List1	0		1	-1	348371	184		0	0	1	{/}	0	4	348555	0	{/}	622	349177
좌우반구com(CVF, UVF, BVF)_4	15	1	<?xml version="1.0"?>\n<Clock xmlns:dt="urn:schemas-microsoft-com:datatypes"><Description dt:dt="string">E-Prime Primary Realtime Clock</Description><StartTime><Timestamp dt:dt="int">0</Timestamp><DateUtc dt:dt="string">2020-10-09T04:28:42Z</DateUtc></StartTime><FrequencyChanges><FrequencyChange><Frequency dt:dt="r8">2699960000</Frequency><Timestamp dt:dt="r8">4.36508312362344E+15</Timestamp><Cur…	좌우반구com(CVF, UVF, BVF)_4-015-1	60.021	1.0.0.165	1	1002015626	Professional	2.0.10.242	2.0.10.356	10-09-2020	2020-10-09 오전 4:28:42	13:28:42	2.0.10.252	108		1	z	경비	88	1	108	NULL	NULL	NULL	NULL	NULL	NULL	KSY2	List1	NULL	NULL	NULL	NULL	NULL	NULL	NULL	NULL	NULL	1	z	0	3	316099	0	z	546	316645
좌우반구com(CVF, UVF, BVF)_4	15	1	<?xml version="1.0"?>\n<Clock xmlns:dt="urn:schemas-microsoft-com:datatypes"><Description dt:dt="string">E-Prime Primary Realtime Clock</Description><StartTime><Timestamp dt:dt="int">0</Timestamp><DateUtc dt:dt="string">2020-10-09T04:28:42Z</DateUtc></StartTime><FrequencyChanges><FrequencyChange><Frequency dt:dt="r8">2699960000</Frequency><Timestamp dt:dt="r8">4.36508312362344E+15</Timestamp><Cur…	좌우반구com(CVF, UVF, BVF)_4-015-1	60.021	1.0.0.165	1	1002015626	Professional	2.0.10.242	2.0.10.356	10-09-2020	2020-10-09 오전 4:28:42	13:28:42	2.0.10.252	138		1	z	경험	NULL	NULL	NULL	17	1	6	NULL	NULL	NULL	KSY2	List2	NULL	NULL	NULL	NULL	NULL	NULL	NULL	NULL	NULL	1	z	0	3	516713	0	z	319	517032
좌우반구com(CVF, UVF, BVF)_4	15	1	<?xml version="1.0"?>\n<Clock xmlns:dt="urn:schemas-microsoft-com:datatypes"><Description dt:dt="string">E-Prime Primary Realtime Clock</Description><StartTime><Timestamp dt:dt="int">0</Timestamp><DateUtc dt:dt="string">2020-10-09T04:28:42Z</DateUtc></StartTime><FrequencyChanges><FrequencyChange><Frequency dt:dt="r8">2699960000</Frequency><Timestamp dt:dt="r8">4.36508312362344E+15</Timestamp><Cur…	좌우반구com(CVF, UVF, BVF)_4-015-1	60.021	1.0.0.165	1	1002015626	Professional	2.0.10.242	2.0.10.356	10-09-2020	2020-10-09 오전 4:28:42	13:28:42	2.0.10.252	142		1	z	경호	NULL	NULL	NULL	21	1	10	NULL	NULL	NULL	KSY2	List2	NULL	NULL	NULL	NULL	NULL	NULL	NULL	NULL	NULL	1	z	0	4	527643	0	z	422	528065
좌우반구com(CVF, UVF, BVF)_4	15	1	<?xml version="1.0"?>\n<Clock xmlns:dt="urn:schemas-microsoft-com:datatypes"><Description dt:dt="string">E-Prime Primary Realtime Clock</Description><StartTime><Timestamp dt:dt="int">0</Timestamp><DateUtc dt:dt="string">2020-10-09T04:28:42Z</DateUtc></StartTime><FrequencyChanges><FrequencyChange><Frequency dt:dt="r8">2699960000</Frequency><Timestamp dt:dt="r8">4.36508312362344E+15</Timestamp><Cur…	좌우반구com(CVF, UVF, BVF)_4-015-1	60.021	1.0.0.165	1	1002015626	Professional	2.0.10.242	2.0.10.356	10-09-2020	2020-10-09 오전 4:28:42	13:28:42	2.0.10.252	208		1	z	계기	NULL	NULL	NULL	92	1	76	NULL	NULL	NULL	KSY2	List2	NULL	NULL	NULL	NULL	NULL	NULL	NULL	NULL	NULL	1	z	1	3	704181	0	z	481	704662
좌우반구com(CVF, UVF, BVF)_4	15	1	<?xml version="1.0"?>\n<Clock xmlns:dt="urn:schemas-microsoft-com:datatypes"><Description dt:dt="string">E-Prime Primary Realtime Clock</Description><StartTime><Timestamp dt:dt="int">0</Timestamp><DateUtc dt:dt="string">2020-10-09T04:28:42Z</DateUtc></StartTime><FrequencyChanges><FrequencyChange><Frequency dt:dt="r8">2699960000</Frequency><Timestamp dt:dt="r8">4.36508312362344E+15</Timestamp><Cur…	좌우반구com(CVF, UVF, BVF)_4-015-1	60.021	1.0.0.165	1	1002015626	Professional	2.0.10.242	2.0.10.356	10-09-2020	2020-10-09 오전 4:28:42	13:28:42	2.0.10.252	19		2	{/}	계님	16	1	19	NULL	NULL	NULL	NULL	NULL	NULL	KSY3	List1	NULL	NULL	NULL	NULL	NULL	NULL	NULL	NULL	NULL	0	{/}	0	4	67436	0	z	560	67996
좌우반구com(CVF, UVF, BVF)_4	15	1	<?xml version="1.0"?>\n<Clock xmlns:dt="urn:schemas-microsoft-com:datatypes"><Description dt:dt="string">E-Prime Primary Realtime Clock</Description><StartTime><Timestamp dt:dt="int">0</Timestamp><DateUtc dt:dt="string">2020-10-09T04:28:42Z</DateUtc></StartTime><FrequencyChanges><FrequencyChange><Frequency dt:dt="r8">2699960000</Frequency><Timestamp dt:dt="r8">4.36508312362344E+15</Timestamp><Cur…	좌우반구com(CVF, UVF, BVF)_4-015-1	60.021	1.0.0.165	1	1002015626	Professional	2.0.10.242	2.0.10.356	10-09-2020	2020-10-09 오전 4:28:42	13:28:42	2.0.10.252	75		2	{/}	계락	64	1	75	NULL	NULL	NULL	NULL	NULL	NULL	KSY2	List1	NULL	NULL	NULL	NULL	NULL	NULL	NULL	NULL	NULL	0	{/}	0	3	227880	0	z	371	228251
좌우반구com(CVF, UVF, BVF)_4	15	1	<?xml version="1.0"?>\n<Clock xmlns:dt="urn:schemas-microsoft-com:datatypes"><Description dt:dt="string">E-Prime Primary Realtime Clock</Description><StartTime><Timestamp dt:dt="int">0</Timestamp><DateUtc dt:dt="string">2020-10-09T04:28:42Z</DateUtc></StartTime><FrequencyChanges><FrequencyChange><Frequency dt:dt="r8">2699960000</Frequency><Timestamp dt:dt="r8">4.36508312362344E+15</Timestamp><Cur…	좌우반구com(CVF, UVF, BVF)_4-015-1	60.021	1.0.0.165	1	1002015626	Professional	2.0.10.242	2.0.10.356	10-09-2020	2020-10-09 오전 4:28:42	13:28:42	2.0.10.252	141		1	z	계수	NULL	NULL	NULL	52	1	9	NULL	NULL	NULL	KSY2	List2	NULL	NULL	NULL	NULL	NULL	NULL	NULL	NULL	NULL	1	z	0	3	524677	0	z	757	525434
좌우반구com(CVF, UVF, BVF)_4	15	1	<?xml version="1.0"?>\n<Clock xmlns:dt="urn:schemas-microsoft-com:datatypes"><Description dt:dt="string">E-Prime Primary Realtime Clock</Description><StartTime><Timestamp dt:dt="int">0</Timestamp><DateUtc dt:dt="string">2020-10-09T04:28:42Z</DateUtc></StartTime><FrequencyChanges><FrequencyChange><Frequency dt:dt="r8">2699960000</Frequency><Timestamp dt:dt="r8">4.36508312362344E+15</Timestamp><Cur…	좌우반구com(CVF, UVF, BVF)_4-015-1	60.021	1.0.0.165	1	1002015626	Professional	2.0.10.242	2.0.10.356	10-09-2020	2020-10-09 오전 4:28:42	13:28:42	2.0.10.252	349		2	{/}	계여	NULL	NULL	NULL	NULL	NULL	NULL	93	1	85	KSY2	List3	NULL	NULL	NULL	NULL	NULL	NULL	NULL	NULL	NULL	1	{/}	1	3	1133049	0	{/}	401	1133450
좌우반구com(CVF, UVF, BVF)_4	15	1	<?xml version="1.0"?>\n<Clock xmlns:dt="urn:schemas-microsoft-com:datatypes"><Description dt:dt="string">E-Prime Primary Realtime Clock</Description><StartTime><Timestamp dt:dt="int">0</Timestamp><DateUtc dt:dt="string">2020-10-09T04:28:42Z</DateUtc></StartTime><FrequencyChanges><FrequencyChange><Frequency dt:dt="r8">2699960000</Frequency><Timestamp dt:dt="r8">4.36508312362344E+15</Timestamp><Cur…	좌우반구com(CVF, UVF, BVF)_4-015-1	60.021	1.0.0.165	1	1002015626	Professional	2.0.10.242	2.0.10.356	10-09-2020	2020-10-09 오전 4:28:42	13:28:42	2.0.10.252	306		2	{/}	고률	NULL	NULL	NULL	NULL	NULL	NULL	72	1	42	KSY	List3	0		0	-1	1020005	183		0	0	1	{/}	0	3	1020188	0	{/}	295	1020483
좌우반구com(CVF, UVF, BVF)_4	15	1	<?xml version="1.0"?>\n<Clock xmlns:dt="urn:schemas-microsoft-com:datatypes"><Description dt:dt="string">E-Prime Primary Realtime Clock</Description><StartTime><Timestamp dt:dt="int">0</Timestamp><DateUtc dt:dt="string">2020-10-09T04:28:42Z</DateUtc></StartTime><FrequencyChanges><FrequencyChange><Frequency dt:dt="r8">2699960000</Frequency><Timestamp dt:dt="r8">4.36508312362344E+15</Timestamp><Cur…	좌우반구com(CVF, UVF, BVF)_4-015-1	60.021	1.0.0.165	1	1002015626	Professional	2.0.10.242	2.0.10.356	10-09-2020	2020-10-09 오전 4:28:42	13:28:42	2.0.10.252	221		2	{/}	고청	NULL	NULL	NULL	16	1	89	NULL	NULL	NULL	KSY3	List2	NULL	NULL	NULL	NULL	NULL	NULL	NULL	NULL	NULL	1	{/}	0	3	740052	0	{/}	454	740506
좌우반구com(CVF, UVF, BVF)_4	15	1	<?xml version="1.0"?>\n<Clock xmlns:dt="urn:schemas-microsoft-com:datatypes"><Description dt:dt="string">E-Prime Primary Realtime Clock</Description><StartTime><Timestamp dt:dt="int">0</Timestamp><DateUtc dt:dt="string">2020-10-09T04:28:42Z</DateUtc></StartTime><FrequencyChanges><FrequencyChange><Frequency dt:dt="r8">2699960000</Frequency><Timestamp dt:dt="r8">4.36508312362344E+15</Timestamp><Cur…	좌우반구com(CVF, UVF, BVF)_4-015-1	60.021	1.0.0.165	1	1002015626	Professional	2.0.10.242	2.0.10.356	10-09-2020	2020-10-09 오전 4:28:42	13:28:42	2.0.10.252	73		1	z	공기	120	1	73	NULL	NULL	NULL	NULL	NULL	NULL	KSY2	List1	NULL	NULL	NULL	NULL	NULL	NULL	NULL	NULL	NULL	1	z	0	3	222715	0	z	385	223100
좌우반구com(CVF, UVF, BVF)_4	15	1	<?xml version="1.0"?>\n<Clock xmlns:dt="urn:schemas-microsoft-com:datatypes"><Description dt:dt="string">E-Prime Primary Realtime Clock</Description><StartTime><Timestamp dt:dt="int">0</Timestamp><DateUtc dt:dt="string">2020-10-09T04:28:42Z</DateUtc></StartTime><FrequencyChanges><FrequencyChange><Frequency dt:dt="r8">2699960000</Frequency><Timestamp dt:dt="r8">4.36508312362344E+15</Timestamp><Cur…	좌우반구com(CVF, UVF, BVF)_4-015-1	60.021	1.0.0.165	1	1002015626	Professional	2.0.10.242	2.0.10.356	10-09-2020	2020-10-09 오전 4:28:42	13:28:42	2.0.10.252	390		1	z	공백	NULL	NULL	NULL	NULL	NULL	NULL	65	1	126	KSY2	List3	NULL	NULL	NULL	NULL	NULL	NULL	NULL	NULL	NULL	1	z	1	3	1239395	0	z	414	1239809
좌우반구com(CVF, UVF, BVF)_4	15	1	<?xml version="1.0"?>\n<Clock xmlns:dt="urn:schemas-microsoft-com:datatypes"><Description dt:dt="string">E-Prime Primary Realtime Clock</Description><StartTime><Timestamp dt:dt="int">0</Timestamp><DateUtc dt:dt="string">2020-10-09T04:28:42Z</DateUtc></StartTime><FrequencyChanges><FrequencyChange><Frequency dt:dt="r8">2699960000</Frequency><Timestamp dt:dt="r8">4.36508312362344E+15</Timestamp><Cur…	좌우반구com(CVF, UVF, BVF)_4-015-1	60.021	1.0.0.165	1	1002015626	Professional	2.0.10.242	2.0.10.356	10-09-2020	2020-10-09 오전 4:28:42	13:28:42	2.0.10.252	168		1	z	공포	NULL	NULL	NULL	78	1	36	NULL	NULL	NULL	KSY2	List2	NULL	NULL	NULL	NULL	NULL	NULL	NULL	NULL	NULL	1	z	0	3	597052	0	z	322	597374
좌우반구com(CVF, UVF, BVF)_4	15	1	<?xml version="1.0"?>\n<Clock xmlns:dt="urn:schemas-microsoft-com:datatypes"><Description dt:dt="string">E-Prime Primary Realtime Clock</Description><StartTime><Timestamp dt:dt="int">0</Timestamp><DateUtc dt:dt="string">2020-10-09T04:28:42Z</DateUtc></StartTime><FrequencyChanges><FrequencyChange><Frequency dt:dt="r8">2699960000</Frequency><Timestamp dt:dt="r8">4.36508312362344E+15</Timestamp><Cur…	좌우반구com(CVF, UVF, BVF)_4-015-1	60.021	1.0.0.165	1	1002015626	Professional	2.0.10.242	2.0.10.356	10-09-2020	2020-10-09 오전 4:28:42	13:28:42	2.0.10.252	67		2	{/}	과법	123	1	67	NULL	NULL	NULL	NULL	NULL	NULL	KSY	List1	0		0	0	204555	183		0	0	0	{/}	0	3	204738	0	z	1080	205818
좌우반구com(CVF, UVF, BVF)_4	15	1	<?xml version="1.0"?>\n<Clock xmlns:dt="urn:schemas-microsoft-com:datatypes"><Description dt:dt="string">E-Prime Primary Realtime Clock</Description><StartTime><Timestamp dt:dt="int">0</Timestamp><DateUtc dt:dt="string">2020-10-09T04:28:42Z</DateUtc></StartTime><FrequencyChanges><FrequencyChange><Frequency dt:dt="r8">2699960000</Frequency><Timestamp dt:dt="r8">4.36508312362344E+15</Timestamp><Cur…	좌우반구com(CVF, UVF, BVF)_4-015-1	60.021	1.0.0.165	1	1002015626	Professional	2.0.10.242	2.0.10.356	10-09-2020	2020-10-09 오전 4:28:42	13:28:42	2.0.10.252	13		1	z	과정	12	1	13	NULL	NULL	NULL	NULL	NULL	NULL	KSY2	List1	NULL	NULL	NULL	NULL	NULL	NULL	NULL	NULL	NULL	1	z	1	3	50791	0	z	469	51260
좌우반구com(CVF, UVF, BVF)_4	15	1	<?xml version="1.0"?>\n<Clock xmlns:dt="urn:schemas-microsoft-com:datatypes"><Description dt:dt="string">E-Prime Primary Realtime Clock</Description><StartTime><Timestamp dt:dt="int">0</Timestamp><DateUtc dt:dt="string">2020-10-09T04:28:42Z</DateUtc></StartTime><FrequencyChanges><FrequencyChange><Frequency dt:dt="r8">2699960000</Frequency><Timestamp dt:dt="r8">4.36508312362344E+15</Timestamp><Cur…	좌우반구com(CVF, UVF, BVF)_4-015-1	60.021	1.0.0.165	1	1002015626	Professional	2.0.10.242	2.0.10.356	10-09-2020	2020-10-09 오전 4:28:42	13:28:42	2.0.10.252	58		1	z	관계	2	1	58	NULL	NULL	NULL	NULL	NULL	NULL	KSY2	List1	NULL	NULL	NULL	NULL	NULL	NULL	NULL	NULL	NULL	1	z	0	3	179580	0	z	466	180046
좌우반구com(CVF, UVF, BVF)_4	15	1	<?xml version="1.0"?>\n<Clock xmlns:dt="urn:schemas-microsoft-com:datatypes"><Description dt:dt="string">E-Prime Primary Realtime Clock</Description><StartTime><Timestamp dt:dt="int">0</Timestamp><DateUtc dt:dt="string">2020-10-09T04:28:42Z</DateUtc></StartTime><FrequencyChanges><FrequencyChange><Frequency dt:dt="r8">2699960000</Frequency><Timestamp dt:dt="r8">4.36508312362344E+15</Timestamp><Cur…	좌우반구com(CVF, UVF, BVF)_4-015-1	60.021	1.0.0.165	1	1002015626	Professional	2.0.10.242	2.0.10.356	10-09-2020	2020-10-09 오전 4:28:42	13:28:42	2.0.10.252	313		1	z	관측	NULL	NULL	NULL	NULL	NULL	NULL	82	1	49	KSY2	List3	NULL	NULL	NULL	NULL	NULL	NULL	NULL	NULL	NULL	1	z	1	3	1038898	0	z	578	1039476
좌우반구com(CVF, UVF, BVF)_4	15	1	<?xml version="1.0"?>\n<Clock xmlns:dt="urn:schemas-microsoft-com:datatypes"><Description dt:dt="string">E-Prime Primary Realtime Clock</Description><StartTime><Timestamp dt:dt="int">0</Timestamp><DateUtc dt:dt="string">2020-10-09T04:28:42Z</DateUtc></StartTime><FrequencyChanges><FrequencyChange><Frequency dt:dt="r8">2699960000</Frequency><Timestamp dt:dt="r8">4.36508312362344E+15</Timestamp><Cur…	좌우반구com(CVF, UVF, BVF)_4-015-1	60.021	1.0.0.165	1	1002015626	Professional	2.0.10.242	2.0.10.356	10-09-2020	2020-10-09 오전 4:28:42	13:28:42	2.0.10.252	88		1	z	광장	125	1	88	NULL	NULL	NULL	NULL	NULL	NULL	KSY2	List1	NULL	NULL	NULL	NULL	NULL	NULL	NULL	NULL	NULL	1	z	0	3	261185	0	z	306	261491
좌우반구com(CVF, UVF, BVF)_4	15	1	<?xml version="1.0"?>\n<Clock xmlns:dt="urn:schemas-microsoft-com:datatypes"><Description dt:dt="string">E-Prime Primary Realtime Clock</Description><StartTime><Timestamp dt:dt="int">0</Timestamp><DateUtc dt:dt="string">2020-10-09T04:28:42Z</DateUtc></StartTime><FrequencyChanges><FrequencyChange><Frequency dt:dt="r8">2699960000</Frequency><Timestamp dt:dt="r8">4.36508312362344E+15</Timestamp><Cur…	좌우반구com(CVF, UVF, BVF)_4-015-1	60.021	1.0.0.165	1	1002015626	Professional	2.0.10.242	2.0.10.356	10-09-2020	2020-10-09 오전 4:28:42	13:28:42	2.0.10.252	144		2	{/}	교느	NULL	NULL	NULL	47	1	12	NULL	NULL	NULL	KSY	List2	0		1	-1	532707	184		0	0	1	{/}	0	4	532891	0	{/}	351	533242
좌우반구com(CVF, UVF, BVF)_4	15	1	<?xml version="1.0"?>\n<Clock xmlns:dt="urn:schemas-microsoft-com:datatypes"><Description dt:dt="string">E-Prime Primary Realtime Clock</Description><StartTime><Timestamp dt:dt="int">0</Timestamp><DateUtc dt:dt="string">2020-10-09T04:28:42Z</DateUtc></StartTime><FrequencyChanges><FrequencyChange><Frequency dt:dt="r8">2699960000</Frequency><Timestamp dt:dt="r8">4.36508312362344E+15</Timestamp><Cur…	좌우반구com(CVF, UVF, BVF)_4-015-1	60.021	1.0.0.165	1	1002015626	Professional	2.0.10.242	2.0.10.356	10-09-2020	2020-10-09 오전 4:28:42	13:28:42	2.0.10.252	325		1	z	교훈	NULL	NULL	NULL	NULL	NULL	NULL	58	1	61	KSY	List3	0		0	-1	1070221	183		0	0	1	z	1	3	1070404	0	z	255	1070659
좌우반구com(CVF, UVF, BVF)_4	15	1	<?xml version="1.0"?>\n<Clock xmlns:dt="urn:schemas-microsoft-com:datatypes"><Description dt:dt="string">E-Prime Primary Realtime Clock</Description><StartTime><Timestamp dt:dt="int">0</Timestamp><DateUtc dt:dt="string">2020-10-09T04:28:42Z</DateUtc></StartTime><FrequencyChanges><FrequencyChange><Frequency dt:dt="r8">2699960000</Frequency><Timestamp dt:dt="r8">4.36508312362344E+15</Timestamp><Cur…	좌우반구com(CVF, UVF, BVF)_4-015-1	60.021	1.0.0.165	1	1002015626	Professional	2.0.10.242	2.0.10.356	10-09-2020	2020-10-09 오전 4:28:42	13:28:42	2.0.10.252	207		2	{/}	교휘	NULL	NULL	NULL	12	1	75	NULL	NULL	NULL	KSY2	List2	NULL	NULL	NULL	NULL	NULL	NULL	NULL	NULL	NULL	0	{/}	0	3	701449	0	z	533	701982
좌우반구com(CVF, UVF, BVF)_4	15	1	<?xml version="1.0"?>\n<Clock xmlns:dt="urn:schemas-microsoft-com:datatypes"><Description dt:dt="string">E-Prime Primary Realtime Clock</Description><StartTime><Timestamp dt:dt="int">0</Timestamp><DateUtc dt:dt="string">2020-10-09T04:28:42Z</DateUtc></StartTime><FrequencyChanges><FrequencyChange><Frequency dt:dt="r8">2699960000</Frequency><Timestamp dt:dt="r8">4.36508312362344E+15</Timestamp><Cur…	좌우반구com(CVF, UVF, BVF)_4-015-1	60.021	1.0.0.165	1	1002015626	Professional	2.0.10.242	2.0.10.356	10-09-2020	2020-10-09 오전 4:28:42	13:28:42	2.0.10.252	203		1	z	구조	NULL	NULL	NULL	121	1	71	NULL	NULL	NULL	KSY2	List2	NULL	NULL	NULL	NULL	NULL	NULL	NULL	NULL	NULL	1	z	1	3	690669	0	z	345	691014
좌우반구com(CVF, UVF, BVF)_4	15	1	<?xml version="1.0"?>\n<Clock xmlns:dt="urn:schemas-microsoft-com:datatypes"><Description dt:dt="string">E-Prime Primary Realtime Clock</Description><StartTime><Timestamp dt:dt="int">0</Timestamp><DateUtc dt:dt="string">2020-10-09T04:28:42Z</DateUtc></StartTime><FrequencyChanges><FrequencyChange><Frequency dt:dt="r8">2699960000</Frequency><Timestamp dt:dt="r8">4.36508312362344E+15</Timestamp><Cur…	좌우반구com(CVF, UVF, BVF)_4-015-1	60.021	1.0.0.165	1	1002015626	Professional	2.0.10.242	2.0.10.356	10-09-2020	2020-10-09 오전 4:28:42	13:28:42	2.0.10.252	341		2	{/}	국득	NULL	NULL	NULL	NULL	NULL	NULL	45	1	77	KSY4	List3	NULL	NULL	NULL	NULL	NULL	NULL	NULL	NULL	NULL	0	{/}	0	3	1112373	0	z	326	1112699
좌우반구com(CVF, UVF, BVF)_4	15	1	<?xml version="1.0"?>\n<Clock xmlns:dt="urn:schemas-microsoft-com:datatypes"><Description dt:dt="string">E-Prime Primary Realtime Clock</Description><StartTime><Timestamp dt:dt="int">0</Timestamp><DateUtc dt:dt="string">2020-10-09T04:28:42Z</DateUtc></StartTime><FrequencyChanges><FrequencyChange><Frequency dt:dt="r8">2699960000</Frequency><Timestamp dt:dt="r8">4.36508312362344E+15</Timestamp><Cur…	좌우반구com(CVF, UVF, BVF)_4-015-1	60.021	1.0.0.165	1	1002015626	Professional	2.0.10.242	2.0.10.356	10-09-2020	2020-10-09 오전 4:28:42	13:28:42	2.0.10.252	266		2	{/}	국반	NULL	NULL	NULL	NULL	NULL	NULL	125	1	2	KSY2	List3	NULL	NULL	NULL	NULL	NULL	NULL	NULL	NULL	NULL	1	{/}	0	4	913359	0	{/}	565	913924
좌우반구com(CVF, UVF, BVF)_4	15	1	<?xml version="1.0"?>\n<Clock xmlns:dt="urn:schemas-microsoft-com:datatypes"><Description dt:dt="string">E-Prime Primary Realtime Clock</Description><StartTime><Timestamp dt:dt="int">0</Timestamp><DateUtc dt:dt="string">2020-10-09T04:28:42Z</DateUtc></StartTime><FrequencyChanges><FrequencyChange><Frequency dt:dt="r8">2699960000</Frequency><Timestamp dt:dt="r8">4.36508312362344E+15</Timestamp><Cur…	좌우반구com(CVF, UVF, BVF)_4-015-1	60.021	1.0.0.165	1	1002015626	Professional	2.0.10.242	2.0.10.356	10-09-2020	2020-10-09 오전 4:28:42	13:28:42	2.0.10.252	122		1	z	군청	77	1	122	NULL	NULL	NULL	NULL	NULL	NULL	KSY2	List1	NULL	NULL	NULL	NULL	NULL	NULL	NULL	NULL	NULL	0	z	0	3	353886	0	{/}	699	354585
좌우반구com(CVF, UVF, BVF)_4	15	1	<?xml version="1.0"?>\n<Clock xmlns:dt="urn:schemas-microsoft-com:datatypes"><Description dt:dt="string">E-Prime Primary Realtime Clock</Description><StartTime><Timestamp dt:dt="int">0</Timestamp><DateUtc dt:dt="string">2020-10-09T04:28:42Z</DateUtc></StartTime><FrequencyChanges><FrequencyChange><Frequency dt:dt="r8">2699960000</Frequency><Timestamp dt:dt="r8">4.36508312362344E+15</Timestamp><Cur…	좌우반구com(CVF, UVF, BVF)_4-015-1	60.021	1.0.0.165	1	1002015626	Professional	2.0.10.242	2.0.10.356	10-09-2020	2020-10-09 오전 4:28:42	13:28:42	2.0.10.252	331		1	z	궤도	NULL	NULL	NULL	NULL	NULL	NULL	32	1	67	KSY2	List3	NULL	NULL	NULL	NULL	NULL	NULL	NULL	NULL	NULL	1	z	1	3	1085765	0	z	501	1086266
좌우반구com(CVF, UVF, BVF)_4	15	1	<?xml version="1.0"?>\n<Clock xmlns:dt="urn:schemas-microsoft-com:datatypes"><Description dt:dt="string">E-Prime Primary Realtime Clock</Description><StartTime><Timestamp dt:dt="int">0</Timestamp><DateUtc dt:dt="string">2020-10-09T04:28:42Z</DateUtc></StartTime><FrequencyChanges><FrequencyChange><Frequency dt:dt="r8">2699960000</Frequency><Timestamp dt:dt="r8">4.36508312362344E+15</Timestamp><Cur…	좌우반구com(CVF, UVF, BVF)_4-015-1	60.021	1.0.0.165	1	1002015626	Professional	2.0.10.242	2.0.10.356	10-09-2020	2020-10-09 오전 4:28:42	13:28:42	2.0.10.252	182		2	{/}	궤희	NULL	NULL	NULL	98	1	50	NULL	NULL	NULL	KSY4	List2	NULL	NULL	NULL	NULL	NULL	NULL	NULL	NULL	NULL	1	{/}	0	3	634522	0	{/}	388	634910
좌우반구com(CVF, UVF, BVF)_4	15	1	<?xml version="1.0"?>\n<Clock xmlns:dt="urn:schemas-microsoft-com:datatypes"><Description dt:dt="string">E-Prime Primary Realtime Clock</Description><StartTime><Timestamp dt:dt="int">0</Timestamp><DateUtc dt:dt="string">2020-10-09T04:28:42Z</DateUtc></StartTime><FrequencyChanges><FrequencyChange><Frequency dt:dt="r8">2699960000</Frequency><Timestamp dt:dt="r8">4.36508312362344E+15</Timestamp><Cur…	좌우반구com(CVF, UVF, BVF)_4-015-1	60.021	1.0.0.165	1	1002015626	Professional	2.0.10.242	2.0.10.356	10-09-2020	2020-10-09 오전 4:28:42	13:28:42	2.0.10.252	43		1	z	그림	55	1	43	NULL	NULL	NULL	NULL	NULL	NULL	KSY2	List1	NULL	NULL	NULL	NULL	NULL	NULL	NULL	NULL	NULL	1	z	1	3	138094	0	z	389	138483
좌우반구com(CVF, UVF, BVF)_4	15	1	<?xml version="1.0"?>\n<Clock xmlns:dt="urn:schemas-microsoft-com:datatypes"><Description dt:dt="string">E-Prime Primary Realtime Clock</Description><StartTime><Timestamp dt:dt="int">0</Timestamp><DateUtc dt:dt="string">2020-10-09T04:28:42Z</DateUtc></StartTime><FrequencyChanges><FrequencyChange><Frequency dt:dt="r8">2699960000</Frequency><Timestamp dt:dt="r8">4.36508312362344E+15</Timestamp><Cur…	좌우반구com(CVF, UVF, BVF)_4-015-1	60.021	1.0.0.165	1	1002015626	Professional	2.0.10.242	2.0.10.356	10-09-2020	2020-10-09 오전 4:28:42	13:28:42	2.0.10.252	160		2	{/}	그법	NULL	NULL	NULL	94	1	28	NULL	NULL	NULL	KSY3	List2	NULL	NULL	NULL	NULL	NULL	NULL	NULL	NULL	NULL	1	{/}	1	3	576192	0	{/}	575	576767
좌우반구com(CVF, UVF, BVF)_4	15	1	<?xml version="1.0"?>\n<Clock xmlns:dt="urn:schemas-microsoft-com:datatypes"><Description dt:dt="string">E-Prime Primary Realtime Clock</Description><StartTime><Timestamp dt:dt="int">0</Timestamp><DateUtc dt:dt="string">2020-10-09T04:28:42Z</DateUtc></StartTime><FrequencyChanges><FrequencyChange><Frequency dt:dt="r8">2699960000</Frequency><Timestamp dt:dt="r8">4.36508312362344E+15</Timestamp><Cur…	좌우반구com(CVF, UVF, BVF)_4-015-1	60.021	1.0.0.165	1	1002015626	Professional	2.0.10.242	2.0.10.356	10-09-2020	2020-10-09 오전 4:28:42	13:28:42	2.0.10.252	289		2	{/}	그소	NULL	NULL	NULL	NULL	NULL	NULL	5	1	25	KSY4	List3	NULL	NULL	NULL	NULL	NULL	NULL	NULL	NULL	NULL	1	{/}	0	4	974971	0	{/}	484	975455
좌우반구com(CVF, UVF, BVF)_4	15	1	<?xml version="1.0"?>\n<Clock xmlns:dt="urn:schemas-microsoft-com:datatypes"><Description dt:dt="string">E-Prime Primary Realtime Clock</Description><StartTime><Timestamp dt:dt="int">0</Timestamp><DateUtc dt:dt="string">2020-10-09T04:28:42Z</DateUtc></StartTime><FrequencyChanges><FrequencyChange><Frequency dt:dt="r8">2699960000</Frequency><Timestamp dt:dt="r8">4.36508312362344E+15</Timestamp><Cur…	좌우반구com(CVF, UVF, BVF)_4-015-1	60.021	1.0.0.165	1	1002015626	Professional	2.0.10.242	2.0.10.356	10-09-2020	2020-10-09 오전 4:28:42	13:28:42	2.0.10.252	360		2	{/}	그종	NULL	NULL	NULL	NULL	NULL	NULL	73	1	96	KSY3	List3	NULL	NULL	NULL	NULL	NULL	NULL	NULL	NULL	NULL	1	{/}	0	3	1160989	0	{/}	374	1161363
좌우반구com(CVF, UVF, BVF)_4	15	1	<?xml version="1.0"?>\n<Clock xmlns:dt="urn:schemas-microsoft-com:datatypes"><Description dt:dt="string">E-Prime Primary Realtime Clock</Description><StartTime><Timestamp dt:dt="int">0</Timestamp><DateUtc dt:dt="string">2020-10-09T04:28:42Z</DateUtc></StartTime><FrequencyChanges><FrequencyChange><Frequency dt:dt="r8">2699960000</Frequency><Timestamp dt:dt="r8">4.36508312362344E+15</Timestamp><Cur…	좌우반구com(CVF, UVF, BVF)_4-015-1	60.021	1.0.0.165	1	1002015626	Professional	2.0.10.242	2.0.10.356	10-09-2020	2020-10-09 오전 4:28:42	13:28:42	2.0.10.252	183		1	z	급여	NULL	NULL	NULL	67	1	51	NULL	NULL	NULL	KSY2	List2	NULL	NULL	NULL	NULL	NULL	NULL	NULL	NULL	NULL	1	z	0	4	637105	0	z	423	637528
좌우반구com(CVF, UVF, BVF)_4	15	1	<?xml version="1.0"?>\n<Clock xmlns:dt="urn:schemas-microsoft-com:datatypes"><Description dt:dt="string">E-Prime Primary Realtime Clock</Description><StartTime><Timestamp dt:dt="int">0</Timestamp><DateUtc dt:dt="string">2020-10-09T04:28:42Z</DateUtc></StartTime><FrequencyChanges><FrequencyChange><Frequency dt:dt="r8">2699960000</Frequency><Timestamp dt:dt="r8">4.36508312362344E+15</Timestamp><Cur…	좌우반구com(CVF, UVF, BVF)_4-015-1	60.021	1.0.0.165	1	1002015626	Professional	2.0.10.242	2.0.10.356	10-09-2020	2020-10-09 오전 4:28:42	13:28:42	2.0.10.252	86		1	z	기록	110	1	86	NULL	NULL	NULL	NULL	NULL	NULL	KSY2	List1	NULL	NULL	NULL	NULL	NULL	NULL	NULL	NULL	NULL	1	z	0	3	256087	0	z	355	256442
좌우반구com(CVF, UVF, BVF)_4	15	1	<?xml version="1.0"?>\n<Clock xmlns:dt="urn:schemas-microsoft-com:datatypes"><Description dt:dt="string">E-Prime Primary Realtime Clock</Description><StartTime><Timestamp dt:dt="int">0</Timestamp><DateUtc dt:dt="string">2020-10-09T04:28:42Z</DateUtc></StartTime><FrequencyChanges><FrequencyChange><Frequency dt:dt="r8">2699960000</Frequency><Timestamp dt:dt="r8">4.36508312362344E+15</Timestamp><Cur…	좌우반구com(CVF, UVF, BVF)_4-015-1	60.021	1.0.0.165	1	1002015626	Professional	2.0.10.242	2.0.10.356	10-09-2020	2020-10-09 오전 4:28:42	13:28:42	2.0.10.252	347		1	z	기름	NULL	NULL	NULL	NULL	NULL	NULL	33	1	83	KSY2	List3	NULL	NULL	NULL	NULL	NULL	NULL	NULL	NULL	NULL	1	z	1	3	1127967	0	z	339	1128306
좌우반구com(CVF, UVF, BVF)_4	15	1	<?xml version="1.0"?>\n<Clock xmlns:dt="urn:schemas-microsoft-com:datatypes"><Description dt:dt="string">E-Prime Primary Realtime Clock</Description><StartTime><Timestamp dt:dt="int">0</Timestamp><DateUtc dt:dt="string">2020-10-09T04:28:42Z</DateUtc></StartTime><FrequencyChanges><FrequencyChange><Frequency dt:dt="r8">2699960000</Frequency><Timestamp dt:dt="r8">4.36508312362344E+15</Timestamp><Cur…	좌우반구com(CVF, UVF, BVF)_4-015-1	60.021	1.0.0.165	1	1002015626	Professional	2.0.10.242	2.0.10.356	10-09-2020	2020-10-09 오전 4:28:42	13:28:42	2.0.10.252	367		1	z	기술	NULL	NULL	NULL	NULL	NULL	NULL	94	1	103	KSY2	List3	NULL	NULL	NULL	NULL	NULL	NULL	NULL	NULL	NULL	1	z	0	3	1179333	0	z	333	1179666
좌우반구com(CVF, UVF, BVF)_4	15	1	<?xml version="1.0"?>\n<Clock xmlns:dt="urn:schemas-microsoft-com:datatypes"><Description dt:dt="string">E-Prime Primary Realtime Clock</Description><StartTime><Timestamp dt:dt="int">0</Timestamp><DateUtc dt:dt="string">2020-10-09T04:28:42Z</DateUtc></StartTime><FrequencyChanges><FrequencyChange><Frequency dt:dt="r8">2699960000</Frequency><Timestamp dt:dt="r8">4.36508312362344E+15</Timestamp><Cur…	좌우반구com(CVF, UVF, BVF)_4-015-1	60.021	1.0.0.165	1	1002015626	Professional	2.0.10.242	2.0.10.356	10-09-2020	2020-10-09 오전 4:28:42	13:28:42	2.0.10.252	74		1	z	기운	58	1	74	NULL	NULL	NULL	NULL	NULL	NULL	KSY2	List1	NULL	NULL	NULL	NULL	NULL	NULL	NULL	NULL	NULL	1	z	1	3	225297	0	z	372	225669
좌우반구com(CVF, UVF, BVF)_4	15	1	<?xml version="1.0"?>\n<Clock xmlns:dt="urn:schemas-microsoft-com:datatypes"><Description dt:dt="string">E-Prime Primary Realtime Clock</Description><StartTime><Timestamp dt:dt="int">0</Timestamp><DateUtc dt:dt="string">2020-10-09T04:28:42Z</DateUtc></StartTime><FrequencyChanges><FrequencyChange><Frequency dt:dt="r8">2699960000</Frequency><Timestamp dt:dt="r8">4.36508312362344E+15</Timestamp><Cur…	좌우반구com(CVF, UVF, BVF)_4-015-1	60.021	1.0.0.165	1	1002015626	Professional	2.0.10.242	2.0.10.356	10-09-2020	2020-10-09 오전 4:28:42	13:28:42	2.0.10.252	46		1	z	기준	117	1	46	NULL	NULL	NULL	NULL	NULL	NULL	KSY2	List1	NULL	NULL	NULL	NULL	NULL	NULL	NULL	NULL	NULL	1	z	0	3	145958	0	z	397	146355
좌우반구com(CVF, UVF, BVF)_4	15	1	<?xml version="1.0"?>\n<Clock xmlns:dt="urn:schemas-microsoft-com:datatypes"><Description dt:dt="string">E-Prime Primary Realtime Clock</Description><StartTime><Timestamp dt:dt="int">0</Timestamp><DateUtc dt:dt="string">2020-10-09T04:28:42Z</DateUtc></StartTime><FrequencyChanges><FrequencyChange><Frequency dt:dt="r8">2699960000</Frequency><Timestamp dt:dt="r8">4.36508312362344E+15</Timestamp><Cur…	좌우반구com(CVF, UVF, BVF)_4-015-1	60.021	1.0.0.165	1	1002015626	Professional	2.0.10.242	2.0.10.356	10-09-2020	2020-10-09 오전 4:28:42	13:28:42	2.0.10.252	253		1	z	기차	NULL	NULL	NULL	58	1	121	NULL	NULL	NULL	KSY2	List2	NULL	NULL	NULL	NULL	NULL	NULL	NULL	NULL	NULL	1	z	1	3	828238	0	z	416	828654
좌우반구com(CVF, UVF, BVF)_4	15	1	<?xml version="1.0"?>\n<Clock xmlns:dt="urn:schemas-microsoft-com:datatypes"><Description dt:dt="string">E-Prime Primary Realtime Clock</Description><StartTime><Timestamp dt:dt="int">0</Timestamp><DateUtc dt:dt="string">2020-10-09T04:28:42Z</DateUtc></StartTime><FrequencyChanges><FrequencyChange><Frequency dt:dt="r8">2699960000</Frequency><Timestamp dt:dt="r8">4.36508312362344E+15</Timestamp><Cur…	좌우반구com(CVF, UVF, BVF)_4-015-1	60.021	1.0.0.165	1	1002015626	Professional	2.0.10.242	2.0.10.356	10-09-2020	2020-10-09 오전 4:28:42	13:28:42	2.0.10.252	102		1	z	기회	72	1	102	NULL	NULL	NULL	NULL	NULL	NULL	KSY2	List1	NULL	NULL	NULL	NULL	NULL	NULL	NULL	NULL	NULL	1	z	1	3	298855	0	z	818	299673
좌우반구com(CVF, UVF, BVF)_4	15	1	<?xml version="1.0"?>\n<Clock xmlns:dt="urn:schemas-microsoft-com:datatypes"><Description dt:dt="string">E-Prime Primary Realtime Clock</Description><StartTime><Timestamp dt:dt="int">0</Timestamp><DateUtc dt:dt="string">2020-10-09T04:28:42Z</DateUtc></StartTime><FrequencyChanges><FrequencyChange><Frequency dt:dt="r8">2699960000</Frequency><Timestamp dt:dt="r8">4.36508312362344E+15</Timestamp><Cur…	좌우반구com(CVF, UVF, BVF)_4-015-1	60.021	1.0.0.165	1	1002015626	Professional	2.0.10.242	2.0.10.356	10-09-2020	2020-10-09 오전 4:28:42	13:28:42	2.0.10.252	112		2	{/}	껍목	102	1	112	NULL	NULL	NULL	NULL	NULL	NULL	KSY3	List1	NULL	NULL	NULL	NULL	NULL	NULL	NULL	NULL	NULL	1	{/}	0	4	326696	0	{/}	578	327274
좌우반구com(CVF, UVF, BVF)_4	15	1	<?xml version="1.0"?>\n<Clock xmlns:dt="urn:schemas-microsoft-com:datatypes"><Description dt:dt="string">E-Prime Primary Realtime Clock</Description><StartTime><Timestamp dt:dt="int">0</Timestamp><DateUtc dt:dt="string">2020-10-09T04:28:42Z</DateUtc></StartTime><FrequencyChanges><FrequencyChange><Frequency dt:dt="r8">2699960000</Frequency><Timestamp dt:dt="r8">4.36508312362344E+15</Timestamp><Cur…	좌우반구com(CVF, UVF, BVF)_4-015-1	60.021	1.0.0.165	1	1002015626	Professional	2.0.10.242	2.0.10.356	10-09-2020	2020-10-09 오전 4:28:42	13:28:42	2.0.10.252	317		2	{/}	껍밀	NULL	NULL	NULL	NULL	NULL	NULL	35	1	53	KSY3	List3	NULL	NULL	NULL	NULL	NULL	NULL	NULL	NULL	NULL	1	{/}	1	3	1049811	0	{/}	511	1050322
좌우반구com(CVF, UVF, BVF)_4	15	1	<?xml version="1.0"?>\n<Clock xmlns:dt="urn:schemas-microsoft-com:datatypes"><Description dt:dt="string">E-Prime Primary Realtime Clock</Description><StartTime><Timestamp dt:dt="int">0</Timestamp><DateUtc dt:dt="string">2020-10-09T04:28:42Z</DateUtc></StartTime><FrequencyChanges><FrequencyChange><Frequency dt:dt="r8">2699960000</Frequency><Timestamp dt:dt="r8">4.36508312362344E+15</Timestamp><Cur…	좌우반구com(CVF, UVF, BVF)_4-015-1	60.021	1.0.0.165	1	1002015626	Professional	2.0.10.242	2.0.10.356	10-09-2020	2020-10-09 오전 4:28:42	13:28:42	2.0.10.252	37		1	z	껍질	60	1	37	NULL	NULL	NULL	NULL	NULL	NULL	KSY2	List1	NULL	NULL	NULL	NULL	NULL	NULL	NULL	NULL	NULL	0	z	0	3	119701	0	{/}	518	120219
좌우반구com(CVF, UVF, BVF)_4	15	1	<?xml version="1.0"?>\n<Clock xmlns:dt="urn:schemas-microsoft-com:datatypes"><Description dt:dt="string">E-Prime Primary Realtime Clock</Description><StartTime><Timestamp dt:dt="int">0</Timestamp><DateUtc dt:dt="string">2020-10-09T04:28:42Z</DateUtc></StartTime><FrequencyChanges><FrequencyChange><Frequency dt:dt="r8">2699960000</Frequency><Timestamp dt:dt="r8">4.36508312362344E+15</Timestamp><Cur…	좌우반구com(CVF, UVF, BVF)_4-015-1	60.021	1.0.0.165	1	1002015626	Professional	2.0.10.242	2.0.10.356	10-09-2020	2020-10-09 오전 4:28:42	13:28:42	2.0.10.252	386		2	{/}	껍퇴	NULL	NULL	NULL	NULL	NULL	NULL	99	1	122	KSY2	List3	NULL	NULL	NULL	NULL	NULL	NULL	NULL	NULL	NULL	1	{/}	1	3	1229032	0	{/}	474	1229506
좌우반구com(CVF, UVF, BVF)_4	15	1	<?xml version="1.0"?>\n<Clock xmlns:dt="urn:schemas-microsoft-com:datatypes"><Description dt:dt="string">E-Prime Primary Realtime Clock</Description><StartTime><Timestamp dt:dt="int">0</Timestamp><DateUtc dt:dt="string">2020-10-09T04:28:42Z</DateUtc></StartTime><FrequencyChanges><FrequencyChange><Frequency dt:dt="r8">2699960000</Frequency><Timestamp dt:dt="r8">4.36508312362344E+15</Timestamp><Cur…	좌우반구com(CVF, UVF, BVF)_4-015-1	60.021	1.0.0.165	1	1002015626	Professional	2.0.10.242	2.0.10.356	10-09-2020	2020-10-09 오전 4:28:42	13:28:42	2.0.10.252	396		2	{/}	나개	NULL	NULL	NULL	NULL	NULL	NULL	27	1	132	KSY	List3	0		1	-1	1255423	184		0	0	1	{/}	0	4	1255607	0	{/}	338	1255945
좌우반구com(CVF, UVF, BVF)_4	15	1	<?xml version="1.0"?>\n<Clock xmlns:dt="urn:schemas-microsoft-com:datatypes"><Description dt:dt="string">E-Prime Primary Realtime Clock</Description><StartTime><Timestamp dt:dt="int">0</Timestamp><DateUtc dt:dt="string">2020-10-09T04:28:42Z</DateUtc></StartTime><FrequencyChanges><FrequencyChange><Frequency dt:dt="r8">2699960000</Frequency><Timestamp dt:dt="r8">4.36508312362344E+15</Timestamp><Cur…	좌우반구com(CVF, UVF, BVF)_4-015-1	60.021	1.0.0.165	1	1002015626	Professional	2.0.10.242	2.0.10.356	10-09-2020	2020-10-09 오전 4:28:42	13:28:42	2.0.10.252	366		1	z	내일	NULL	NULL	NULL	NULL	NULL	NULL	49	1	102	KSY2	List3	NULL	NULL	NULL	NULL	NULL	NULL	NULL	NULL	NULL	1	z	0	4	1176801	0	z	320	1177121
좌우반구com(CVF, UVF, BVF)_4	15	1	<?xml version="1.0"?>\n<Clock xmlns:dt="urn:schemas-microsoft-com:datatypes"><Description dt:dt="string">E-Prime Primary Realtime Clock</Description><StartTime><Timestamp dt:dt="int">0</Timestamp><DateUtc dt:dt="string">2020-10-09T04:28:42Z</DateUtc></StartTime><FrequencyChanges><FrequencyChange><Frequency dt:dt="r8">2699960000</Frequency><Timestamp dt:dt="r8">4.36508312362344E+15</Timestamp><Cur…	좌우반구com(CVF, UVF, BVF)_4-015-1	60.021	1.0.0.165	1	1002015626	Professional	2.0.10.242	2.0.10.356	10-09-2020	2020-10-09 오전 4:28:42	13:28:42	2.0.10.252	192		2	{/}	내죽	NULL	NULL	NULL	132	1	60	NULL	NULL	NULL	KSY3	List2	NULL	NULL	NULL	NULL	NULL	NULL	NULL	NULL	NULL	0	{/}	0	3	661046	0	z	456	661502
좌우반구com(CVF, UVF, BVF)_4	15	1	<?xml version="1.0"?>\n<Clock xmlns:dt="urn:schemas-microsoft-com:datatypes"><Description dt:dt="string">E-Prime Primary Realtime Clock</Description><StartTime><Timestamp dt:dt="int">0</Timestamp><DateUtc dt:dt="string">2020-10-09T04:28:42Z</DateUtc></StartTime><FrequencyChanges><FrequencyChange><Frequency dt:dt="r8">2699960000</Frequency><Timestamp dt:dt="r8">4.36508312362344E+15</Timestamp><Cur…	좌우반구com(CVF, UVF, BVF)_4-015-1	60.021	1.0.0.165	1	1002015626	Professional	2.0.10.242	2.0.10.356	10-09-2020	2020-10-09 오전 4:28:42	13:28:42	2.0.10.252	371		2	{/}	내표	NULL	NULL	NULL	NULL	NULL	NULL	64	1	107	KSY2	List3	NULL	NULL	NULL	NULL	NULL	NULL	NULL	NULL	NULL	1	{/}	0	3	1189846	0	{/}	347	1190193
좌우반구com(CVF, UVF, BVF)_4	15	1	<?xml version="1.0"?>\n<Clock xmlns:dt="urn:schemas-microsoft-com:datatypes"><Description dt:dt="string">E-Prime Primary Realtime Clock</Description><StartTime><Timestamp dt:dt="int">0</Timestamp><DateUtc dt:dt="string">2020-10-09T04:28:42Z</DateUtc></StartTime><FrequencyChanges><FrequencyChange><Frequency dt:dt="r8">2699960000</Frequency><Timestamp dt:dt="r8">4.36508312362344E+15</Timestamp><Cur…	좌우반구com(CVF, UVF, BVF)_4-015-1	60.021	1.0.0.165	1	1002015626	Professional	2.0.10.242	2.0.10.356	10-09-2020	2020-10-09 오전 4:28:42	13:28:42	2.0.10.252	185		2	{/}	념속	NULL	NULL	NULL	38	1	53	NULL	NULL	NULL	KSY	List2	0		0	-1	642386	183		0	0	1	{/}	1	3	642569	0	{/}	305	642874
좌우반구com(CVF, UVF, BVF)_4	15	1	<?xml version="1.0"?>\n<Clock xmlns:dt="urn:schemas-microsoft-com:datatypes"><Description dt:dt="string">E-Prime Primary Realtime Clock</Description><StartTime><Timestamp dt:dt="int">0</Timestamp><DateUtc dt:dt="string">2020-10-09T04:28:42Z</DateUtc></StartTime><FrequencyChanges><FrequencyChange><Frequency dt:dt="r8">2699960000</Frequency><Timestamp dt:dt="r8">4.36508312362344E+15</Timestamp><Cur…	좌우반구com(CVF, UVF, BVF)_4-015-1	60.021	1.0.0.165	1	1002015626	Professional	2.0.10.242	2.0.10.356	10-09-2020	2020-10-09 오전 4:28:42	13:28:42	2.0.10.252	248		2	{/}	념실	NULL	NULL	NULL	129	1	116	NULL	NULL	NULL	KSY	List2	0		0	-1	814776	183		0	0	1	{/}	1	3	814959	0	{/}	334	815293
좌우반구com(CVF, UVF, BVF)_4	15	1	<?xml version="1.0"?>\n<Clock xmlns:dt="urn:schemas-microsoft-com:datatypes"><Description dt:dt="string">E-Prime Primary Realtime Clock</Description><StartTime><Timestamp dt:dt="int">0</Timestamp><DateUtc dt:dt="string">2020-10-09T04:28:42Z</DateUtc></StartTime><FrequencyChanges><FrequencyChange><Frequency dt:dt="r8">2699960000</Frequency><Timestamp dt:dt="r8">4.36508312362344E+15</Timestamp><Cur…	좌우반구com(CVF, UVF, BVF)_4-015-1	60.021	1.0.0.165	1	1002015626	Professional	2.0.10.242	2.0.10.356	10-09-2020	2020-10-09 오전 4:28:42	13:28:42	2.0.10.252	97		2	{/}	념효	100	1	97	NULL	NULL	NULL	NULL	NULL	NULL	KSY4	List1	NULL	NULL	NULL	NULL	NULL	NULL	NULL	NULL	NULL	1	{/}	1	3	285843	0	{/}	417	286260
좌우반구com(CVF, UVF, BVF)_4	15	1	<?xml version="1.0"?>\n<Clock xmlns:dt="urn:schemas-microsoft-com:datatypes"><Description dt:dt="string">E-Prime Primary Realtime Clock</Description><StartTime><Timestamp dt:dt="int">0</Timestamp><DateUtc dt:dt="string">2020-10-09T04:28:42Z</DateUtc></StartTime><FrequencyChanges><FrequencyChange><Frequency dt:dt="r8">2699960000</Frequency><Timestamp dt:dt="r8">4.36508312362344E+15</Timestamp><Cur…	좌우반구com(CVF, UVF, BVF)_4-015-1	60.021	1.0.0.165	1	1002015626	Professional	2.0.10.242	2.0.10.356	10-09-2020	2020-10-09 오전 4:28:42	13:28:42	2.0.10.252	159		1	z	노조	NULL	NULL	NULL	51	1	27	NULL	NULL	NULL	KSY2	List2	NULL	NULL	NULL	NULL	NULL	NULL	NULL	NULL	NULL	1	z	0	3	573443	0	z	556	573999
좌우반구com(CVF, UVF, BVF)_4	15	1	<?xml version="1.0"?>\n<Clock xmlns:dt="urn:schemas-microsoft-com:datatypes"><Description dt:dt="string">E-Prime Primary Realtime Clock</Description><StartTime><Timestamp dt:dt="int">0</Timestamp><DateUtc dt:dt="string">2020-10-09T04:28:42Z</DateUtc></StartTime><FrequencyChanges><FrequencyChange><Frequency dt:dt="r8">2699960000</Frequency><Timestamp dt:dt="r8">4.36508312362344E+15</Timestamp><Cur…	좌우반구com(CVF, UVF, BVF)_4-015-1	60.021	1.0.0.165	1	1002015626	Professional	2.0.10.242	2.0.10.356	10-09-2020	2020-10-09 오전 4:28:42	13:28:42	2.0.10.252	376		1	z	논란	NULL	NULL	NULL	NULL	NULL	NULL	17	1	112	KSY2	List3	NULL	NULL	NULL	NULL	NULL	NULL	NULL	NULL	NULL	1	z	1	3	1202941	0	z	300	1203241
좌우반구com(CVF, UVF, BVF)_4	15	1	<?xml version="1.0"?>\n<Clock xmlns:dt="urn:schemas-microsoft-com:datatypes"><Description dt:dt="string">E-Prime Primary Realtime Clock</Description><StartTime><Timestamp dt:dt="int">0</Timestamp><DateUtc dt:dt="string">2020-10-09T04:28:42Z</DateUtc></StartTime><FrequencyChanges><FrequencyChange><Frequency dt:dt="r8">2699960000</Frequency><Timestamp dt:dt="r8">4.36508312362344E+15</Timestamp><Cur…	좌우반구com(CVF, UVF, BVF)_4-015-1	60.021	1.0.0.165	1	1002015626	Professional	2.0.10.242	2.0.10.356	10-09-2020	2020-10-09 오전 4:28:42	13:28:42	2.0.10.252	148		2	{/}	논무	NULL	NULL	NULL	128	1	16	NULL	NULL	NULL	KSY4	List2	NULL	NULL	NULL	NULL	NULL	NULL	NULL	NULL	NULL	1	{/}	0	4	543454	0	{/}	657	544111
좌우반구com(CVF, UVF, BVF)_4	15	1	<?xml version="1.0"?>\n<Clock xmlns:dt="urn:schemas-microsoft-com:datatypes"><Description dt:dt="string">E-Prime Primary Realtime Clock</Description><StartTime><Timestamp dt:dt="int">0</Timestamp><DateUtc dt:dt="string">2020-10-09T04:28:42Z</DateUtc></StartTime><FrequencyChanges><FrequencyChange><Frequency dt:dt="r8">2699960000</Frequency><Timestamp dt:dt="r8">4.36508312362344E+15</Timestamp><Cur…	좌우반구com(CVF, UVF, BVF)_4-015-1	60.021	1.0.0.165	1	1002015626	Professional	2.0.10.242	2.0.10.356	10-09-2020	2020-10-09 오전 4:28:42	13:28:42	2.0.10.252	307		1	z	느낌	NULL	NULL	NULL	NULL	NULL	NULL	30	1	43	KSY2	List3	NULL	NULL	NULL	NULL	NULL	NULL	NULL	NULL	NULL	1	z	1	3	1022687	0	z	484	1023171
좌우반구com(CVF, UVF, BVF)_4	15	1	<?xml version="1.0"?>\n<Clock xmlns:dt="urn:schemas-microsoft-com:datatypes"><Description dt:dt="string">E-Prime Primary Realtime Clock</Description><StartTime><Timestamp dt:dt="int">0</Timestamp><DateUtc dt:dt="string">2020-10-09T04:28:42Z</DateUtc></StartTime><FrequencyChanges><FrequencyChange><Frequency dt:dt="r8">2699960000</Frequency><Timestamp dt:dt="r8">4.36508312362344E+15</Timestamp><Cur…	좌우반구com(CVF, UVF, BVF)_4-015-1	60.021	1.0.0.165	1	1002015626	Professional	2.0.10.242	2.0.10.356	10-09-2020	2020-10-09 오전 4:28:42	13:28:42	2.0.10.252	56		2	{/}	느속	130	1	56	NULL	NULL	NULL	NULL	NULL	NULL	KSY	List1	0		1	-1	173415	184		0	0	1	{/}	0	4	173599	0	{/}	539	174138
좌우반구com(CVF, UVF, BVF)_4	15	1	<?xml version="1.0"?>\n<Clock xmlns:dt="urn:schemas-microsoft-com:datatypes"><Description dt:dt="string">E-Prime Primary Realtime Clock</Description><StartTime><Timestamp dt:dt="int">0</Timestamp><DateUtc dt:dt="string">2020-10-09T04:28:42Z</DateUtc></StartTime><FrequencyChanges><FrequencyChange><Frequency dt:dt="r8">2699960000</Frequency><Timestamp dt:dt="r8">4.36508312362344E+15</Timestamp><Cur…	좌우반구com(CVF, UVF, BVF)_4-015-1	60.021	1.0.0.165	1	1002015626	Professional	2.0.10.242	2.0.10.356	10-09-2020	2020-10-09 오전 4:28:42	13:28:42	2.0.10.252	158		2	{/}	느스	NULL	NULL	NULL	18	1	26	NULL	NULL	NULL	KSY3	List2	NULL	NULL	NULL	NULL	NULL	NULL	NULL	NULL	NULL	1	{/}	0	4	570828	0	{/}	413	571241
좌우반구com(CVF, UVF, BVF)_4	15	1	<?xml version="1.0"?>\n<Clock xmlns:dt="urn:schemas-microsoft-com:datatypes"><Description dt:dt="string">E-Prime Primary Realtime Clock</Description><StartTime><Timestamp dt:dt="int">0</Timestamp><DateUtc dt:dt="string">2020-10-09T04:28:42Z</DateUtc></StartTime><FrequencyChanges><FrequencyChange><Frequency dt:dt="r8">2699960000</Frequency><Timestamp dt:dt="r8">4.36508312362344E+15</Timestamp><Cur…	좌우반구com(CVF, UVF, BVF)_4-015-1	60.021	1.0.0.165	1	1002015626	Professional	2.0.10.242	2.0.10.356	10-09-2020	2020-10-09 오전 4:28:42	13:28:42	2.0.10.252	190		2	{/}	느체	NULL	NULL	NULL	116	1	58	NULL	NULL	NULL	KSY2	List2	NULL	NULL	NULL	NULL	NULL	NULL	NULL	NULL	NULL	1	{/}	0	4	655915	0	{/}	390	656305
좌우반구com(CVF, UVF, BVF)_4	15	1	<?xml version="1.0"?>\n<Clock xmlns:dt="urn:schemas-microsoft-com:datatypes"><Description dt:dt="string">E-Prime Primary Realtime Clock</Description><StartTime><Timestamp dt:dt="int">0</Timestamp><DateUtc dt:dt="string">2020-10-09T04:28:42Z</DateUtc></StartTime><FrequencyChanges><FrequencyChange><Frequency dt:dt="r8">2699960000</Frequency><Timestamp dt:dt="r8">4.36508312362344E+15</Timestamp><Cur…	좌우반구com(CVF, UVF, BVF)_4-015-1	60.021	1.0.0.165	1	1002015626	Professional	2.0.10.242	2.0.10.356	10-09-2020	2020-10-09 오전 4:28:42	13:28:42	2.0.10.252	344		2	{/}	님우	NULL	NULL	NULL	NULL	NULL	NULL	80	1	80	KSY2	List3	NULL	NULL	NULL	NULL	NULL	NULL	NULL	NULL	NULL	1	{/}	0	3	1120087	0	{/}	371	1120458
좌우반구com(CVF, UVF, BVF)_4	15	1	<?xml version="1.0"?>\n<Clock xmlns:dt="urn:schemas-microsoft-com:datatypes"><Description dt:dt="string">E-Prime Primary Realtime Clock</Description><StartTime><Timestamp dt:dt="int">0</Timestamp><DateUtc dt:dt="string">2020-10-09T04:28:42Z</DateUtc></StartTime><FrequencyChanges><FrequencyChange><Frequency dt:dt="r8">2699960000</Frequency><Timestamp dt:dt="r8">4.36508312362344E+15</Timestamp><Cur…	좌우반구com(CVF, UVF, BVF)_4-015-1	60.021	1.0.0.165	1	1002015626	Professional	2.0.10.242	2.0.10.356	10-09-2020	2020-10-09 오전 4:28:42	13:28:42	2.0.10.252	246		2	{/}	단률	NULL	NULL	NULL	26	1	114	NULL	NULL	NULL	KSY4	List2	NULL	NULL	NULL	NULL	NULL	NULL	NULL	NULL	NULL	1	{/}	0	3	809611	0	{/}	490	810101
좌우반구com(CVF, UVF, BVF)_4	15	1	<?xml version="1.0"?>\n<Clock xmlns:dt="urn:schemas-microsoft-com:datatypes"><Description dt:dt="string">E-Prime Primary Realtime Clock</Description><StartTime><Timestamp dt:dt="int">0</Timestamp><DateUtc dt:dt="string">2020-10-09T04:28:42Z</DateUtc></StartTime><FrequencyChanges><FrequencyChange><Frequency dt:dt="r8">2699960000</Frequency><Timestamp dt:dt="r8">4.36508312362344E+15</Timestamp><Cur…	좌우반구com(CVF, UVF, BVF)_4-015-1	60.021	1.0.0.165	1	1002015626	Professional	2.0.10.242	2.0.10.356	10-09-2020	2020-10-09 오전 4:28:42	13:28:42	2.0.10.252	270		1	z	단어	NULL	NULL	NULL	NULL	NULL	NULL	14	1	6	KSY2	List3	NULL	NULL	NULL	NULL	NULL	NULL	NULL	NULL	NULL	1	z	0	3	924288	0	z	302	924590
좌우반구com(CVF, UVF, BVF)_4	15	1	<?xml version="1.0"?>\n<Clock xmlns:dt="urn:schemas-microsoft-com:datatypes"><Description dt:dt="string">E-Prime Primary Realtime Clock</Description><StartTime><Timestamp dt:dt="int">0</Timestamp><DateUtc dt:dt="string">2020-10-09T04:28:42Z</DateUtc></StartTime><FrequencyChanges><FrequencyChange><Frequency dt:dt="r8">2699960000</Frequency><Timestamp dt:dt="r8">4.36508312362344E+15</Timestamp><Cur…	좌우반구com(CVF, UVF, BVF)_4-015-1	60.021	1.0.0.165	1	1002015626	Professional	2.0.10.242	2.0.10.356	10-09-2020	2020-10-09 오전 4:28:42	13:28:42	2.0.10.252	384		1	z	단위	NULL	NULL	NULL	NULL	NULL	NULL	136	1	120	KSY2	List3	NULL	NULL	NULL	NULL	NULL	NULL	NULL	NULL	NULL	1	z	0	3	1223934	0	z	331	1224265
좌우반구com(CVF, UVF, BVF)_4	15	1	<?xml version="1.0"?>\n<Clock xmlns:dt="urn:schemas-microsoft-com:datatypes"><Description dt:dt="string">E-Prime Primary Realtime Clock</Description><StartTime><Timestamp dt:dt="int">0</Timestamp><DateUtc dt:dt="string">2020-10-09T04:28:42Z</DateUtc></StartTime><FrequencyChanges><FrequencyChange><Frequency dt:dt="r8">2699960000</Frequency><Timestamp dt:dt="r8">4.36508312362344E+15</Timestamp><Cur…	좌우반구com(CVF, UVF, BVF)_4-015-1	60.021	1.0.0.165	1	1002015626	Professional	2.0.10.242	2.0.10.356	10-09-2020	2020-10-09 오전 4:28:42	13:28:42	2.0.10.252	36		1	z	담화	15	1	36	NULL	NULL	NULL	NULL	NULL	NULL	KSY2	List1	NULL	NULL	NULL	NULL	NULL	NULL	NULL	NULL	NULL	1	z	1	3	117018	0	z	474	117492
좌우반구com(CVF, UVF, BVF)_4	15	1	<?xml version="1.0"?>\n<Clock xmlns:dt="urn:schemas-microsoft-com:datatypes"><Description dt:dt="string">E-Prime Primary Realtime Clock</Description><StartTime><Timestamp dt:dt="int">0</Timestamp><DateUtc dt:dt="string">2020-10-09T04:28:42Z</DateUtc></StartTime><FrequencyChanges><FrequencyChange><Frequency dt:dt="r8">2699960000</Frequency><Timestamp dt:dt="r8">4.36508312362344E+15</Timestamp><Cur…	좌우반구com(CVF, UVF, BVF)_4-015-1	60.021	1.0.0.165	1	1002015626	Professional	2.0.10.242	2.0.10.356	10-09-2020	2020-10-09 오전 4:28:42	13:28:42	2.0.10.252	115		1	z	대문	1	1	115	NULL	NULL	NULL	NULL	NULL	NULL	KSY2	List1	NULL	NULL	NULL	NULL	NULL	NULL	NULL	NULL	NULL	1	z	0	3	334726	0	z	629	335355
좌우반구com(CVF, UVF, BVF)_4	15	1	<?xml version="1.0"?>\n<Clock xmlns:dt="urn:schemas-microsoft-com:datatypes"><Description dt:dt="string">E-Prime Primary Realtime Clock</Description><StartTime><Timestamp dt:dt="int">0</Timestamp><DateUtc dt:dt="string">2020-10-09T04:28:42Z</DateUtc></StartTime><FrequencyChanges><FrequencyChange><Frequency dt:dt="r8">2699960000</Frequency><Timestamp dt:dt="r8">4.36508312362344E+15</Timestamp><Cur…	좌우반구com(CVF, UVF, BVF)_4-015-1	60.021	1.0.0.165	1	1002015626	Professional	2.0.10.242	2.0.10.356	10-09-2020	2020-10-09 오전 4:28:42	13:28:42	2.0.10.252	217		1	z	대중	NULL	NULL	NULL	60	1	85	NULL	NULL	NULL	KSY2	List2	NULL	NULL	NULL	NULL	NULL	NULL	NULL	NULL	NULL	1	z	1	3	729139	0	z	792	729931
좌우반구com(CVF, UVF, BVF)_4	15	1	<?xml version="1.0"?>\n<Clock xmlns:dt="urn:schemas-microsoft-com:datatypes"><Description dt:dt="string">E-Prime Primary Realtime Clock</Description><StartTime><Timestamp dt:dt="int">0</Timestamp><DateUtc dt:dt="string">2020-10-09T04:28:42Z</DateUtc></StartTime><FrequencyChanges><FrequencyChange><Frequency dt:dt="r8">2699960000</Frequency><Timestamp dt:dt="r8">4.36508312362344E+15</Timestamp><Cur…	좌우반구com(CVF, UVF, BVF)_4-015-1	60.021	1.0.0.165	1	1002015626	Professional	2.0.10.242	2.0.10.356	10-09-2020	2020-10-09 오전 4:28:42	13:28:42	2.0.10.252	334		1	z	도박	NULL	NULL	NULL	NULL	NULL	NULL	69	1	70	KSY2	List3	NULL	NULL	NULL	NULL	NULL	NULL	NULL	NULL	NULL	1	z	0	3	1093646	0	z	436	1094082
좌우반구com(CVF, UVF, BVF)_4	15	1	<?xml version="1.0"?>\n<Clock xmlns:dt="urn:schemas-microsoft-com:datatypes"><Description dt:dt="string">E-Prime Primary Realtime Clock</Description><StartTime><Timestamp dt:dt="int">0</Timestamp><DateUtc dt:dt="string">2020-10-09T04:28:42Z</DateUtc></StartTime><FrequencyChanges><FrequencyChange><Frequency dt:dt="r8">2699960000</Frequency><Timestamp dt:dt="r8">4.36508312362344E+15</Timestamp><Cur…	좌우반구com(CVF, UVF, BVF)_4-015-1	60.021	1.0.0.165	1	1002015626	Professional	2.0.10.242	2.0.10.356	10-09-2020	2020-10-09 오전 4:28:42	13:28:42	2.0.10.252	389		2	{/}	도휘	NULL	NULL	NULL	NULL	NULL	NULL	56	1	125	KSY	List3	0		1	-1	1236596	184		0	0	1	{/}	0	4	1236780	0	{/}	405	1237185
좌우반구com(CVF, UVF, BVF)_4	15	1	<?xml version="1.0"?>\n<Clock xmlns:dt="urn:schemas-microsoft-com:datatypes"><Description dt:dt="string">E-Prime Primary Realtime Clock</Description><StartTime><Timestamp dt:dt="int">0</Timestamp><DateUtc dt:dt="string">2020-10-09T04:28:42Z</DateUtc></StartTime><FrequencyChanges><FrequencyChange><Frequency dt:dt="r8">2699960000</Frequency><Timestamp dt:dt="r8">4.36508312362344E+15</Timestamp><Cur…	좌우반구com(CVF, UVF, BVF)_4-015-1	60.021	1.0.0.165	1	1002015626	Professional	2.0.10.242	2.0.10.356	10-09-2020	2020-10-09 오전 4:28:42	13:28:42	2.0.10.252	139		1	z	동의	NULL	NULL	NULL	118	1	7	NULL	NULL	NULL	KSY2	List2	NULL	NULL	NULL	NULL	NULL	NULL	NULL	NULL	NULL	1	z	0	3	519229	0	z	362	519591
좌우반구com(CVF, UVF, BVF)_4	15	1	<?xml version="1.0"?>\n<Clock xmlns:dt="urn:schemas-microsoft-com:datatypes"><Description dt:dt="string">E-Prime Primary Realtime Clock</Description><StartTime><Timestamp dt:dt="int">0</Timestamp><DateUtc dt:dt="string">2020-10-09T04:28:42Z</DateUtc></StartTime><FrequencyChanges><FrequencyChange><Frequency dt:dt="r8">2699960000</Frequency><Timestamp dt:dt="r8">4.36508312362344E+15</Timestamp><Cur…	좌우반구com(CVF, UVF, BVF)_4-015-1	60.021	1.0.0.165	1	1002015626	Professional	2.0.10.242	2.0.10.356	10-09-2020	2020-10-09 오전 4:28:42	13:28:42	2.0.10.252	157		2	{/}	득관	NULL	NULL	NULL	63	1	25	NULL	NULL	NULL	KSY3	List2	NULL	NULL	NULL	NULL	NULL	NULL	NULL	NULL	NULL	0	{/}	0	3	567845	0	z	778	568623
좌우반구com(CVF, UVF, BVF)_4	15	1	<?xml version="1.0"?>\n<Clock xmlns:dt="urn:schemas-microsoft-com:datatypes"><Description dt:dt="string">E-Prime Primary Realtime Clock</Description><StartTime><Timestamp dt:dt="int">0</Timestamp><DateUtc dt:dt="string">2020-10-09T04:28:42Z</DateUtc></StartTime><FrequencyChanges><FrequencyChange><Frequency dt:dt="r8">2699960000</Frequency><Timestamp dt:dt="r8">4.36508312362344E+15</Timestamp><Cur…	좌우반구com(CVF, UVF, BVF)_4-015-1	60.021	1.0.0.165	1	1002015626	Professional	2.0.10.242	2.0.10.356	10-09-2020	2020-10-09 오전 4:28:42	13:28:42	2.0.10.252	180		2	{/}	득동	NULL	NULL	NULL	103	1	48	NULL	NULL	NULL	KSY4	List2	NULL	NULL	NULL	NULL	NULL	NULL	NULL	NULL	NULL	1	{/}	0	3	628874	0	{/}	420	629294
좌우반구com(CVF, UVF, BVF)_4	15	1	<?xml version="1.0"?>\n<Clock xmlns:dt="urn:schemas-microsoft-com:datatypes"><Description dt:dt="string">E-Prime Primary Realtime Clock</Description><StartTime><Timestamp dt:dt="int">0</Timestamp><DateUtc dt:dt="string">2020-10-09T04:28:42Z</DateUtc></StartTime><FrequencyChanges><FrequencyChange><Frequency dt:dt="r8">2699960000</Frequency><Timestamp dt:dt="r8">4.36508312362344E+15</Timestamp><Cur…	좌우반구com(CVF, UVF, BVF)_4-015-1	60.021	1.0.0.165	1	1002015626	Professional	2.0.10.242	2.0.10.356	10-09-2020	2020-10-09 오전 4:28:42	13:28:42	2.0.10.252	206		2	{/}	득생	NULL	NULL	NULL	113	1	74	NULL	NULL	NULL	KSY4	List2	NULL	NULL	NULL	NULL	NULL	NULL	NULL	NULL	NULL	1	{/}	0	3	698650	0	{/}	603	699253
좌우반구com(CVF, UVF, BVF)_4	15	1	<?xml version="1.0"?>\n<Clock xmlns:dt="urn:schemas-microsoft-com:datatypes"><Description dt:dt="string">E-Prime Primary Realtime Clock</Description><StartTime><Timestamp dt:dt="int">0</Timestamp><DateUtc dt:dt="string">2020-10-09T04:28:42Z</DateUtc></StartTime><FrequencyChanges><FrequencyChange><Frequency dt:dt="r8">2699960000</Frequency><Timestamp dt:dt="r8">4.36508312362344E+15</Timestamp><Cur…	좌우반구com(CVF, UVF, BVF)_4-015-1	60.021	1.0.0.165	1	1002015626	Professional	2.0.10.242	2.0.10.356	10-09-2020	2020-10-09 오전 4:28:42	13:28:42	2.0.10.252	125		2	{/}	득외	103	1	125	NULL	NULL	NULL	NULL	NULL	NULL	KSY4	List1	NULL	NULL	NULL	NULL	NULL	NULL	NULL	NULL	NULL	1	{/}	0	3	362400	0	{/}	449	362849
좌우반구com(CVF, UVF, BVF)_4	15	1	<?xml version="1.0"?>\n<Clock xmlns:dt="urn:schemas-microsoft-com:datatypes"><Description dt:dt="string">E-Prime Primary Realtime Clock</Description><StartTime><Timestamp dt:dt="int">0</Timestamp><DateUtc dt:dt="string">2020-10-09T04:28:42Z</DateUtc></StartTime><FrequencyChanges><FrequencyChange><Frequency dt:dt="r8">2699960000</Frequency><Timestamp dt:dt="r8">4.36508312362344E+15</Timestamp><Cur…	좌우반구com(CVF, UVF, BVF)_4-015-1	60.021	1.0.0.165	1	1002015626	Professional	2.0.10.242	2.0.10.356	10-09-2020	2020-10-09 오전 4:28:42	13:28:42	2.0.10.252	14		2	{/}	란공	104	1	14	NULL	NULL	NULL	NULL	NULL	NULL	KSY3	List1	NULL	NULL	NULL	NULL	NULL	NULL	NULL	NULL	NULL	1	{/}	0	3	53457	0	{/}	381	53838
좌우반구com(CVF, UVF, BVF)_4	15	1	<?xml version="1.0"?>\n<Clock xmlns:dt="urn:schemas-microsoft-com:datatypes"><Description dt:dt="string">E-Prime Primary Realtime Clock</Description><StartTime><Timestamp dt:dt="int">0</Timestamp><DateUtc dt:dt="string">2020-10-09T04:28:42Z</DateUtc></StartTime><FrequencyChanges><FrequencyChange><Frequency dt:dt="r8">2699960000</Frequency><Timestamp dt:dt="r8">4.36508312362344E+15</Timestamp><Cur…	좌우반구com(CVF, UVF, BVF)_4-015-1	60.021	1.0.0.165	1	1002015626	Professional	2.0.10.242	2.0.10.356	10-09-2020	2020-10-09 오전 4:28:42	13:28:42	2.0.10.252	132		2	{/}	량필	101	1	132	NULL	NULL	NULL	NULL	NULL	NULL	KSY	List1	0		0	-1	380560	184		0	0	1	{/}	0	4	380744	0	{/}	361	381105
좌우반구com(CVF, UVF, BVF)_4	15	1	<?xml version="1.0"?>\n<Clock xmlns:dt="urn:schemas-microsoft-com:datatypes"><Description dt:dt="string">E-Prime Primary Realtime Clock</Description><StartTime><Timestamp dt:dt="int">0</Timestamp><DateUtc dt:dt="string">2020-10-09T04:28:42Z</DateUtc></StartTime><FrequencyChanges><FrequencyChange><Frequency dt:dt="r8">2699960000</Frequency><Timestamp dt:dt="r8">4.36508312362344E+15</Timestamp><Cur…	좌우반구com(CVF, UVF, BVF)_4-015-1	60.021	1.0.0.165	1	1002015626	Professional	2.0.10.242	2.0.10.356	10-09-2020	2020-10-09 오전 4:28:42	13:28:42	2.0.10.252	328		2	{/}	려제	NULL	NULL	NULL	NULL	NULL	NULL	106	1	64	KSY4	List3	NULL	NULL	NULL	NULL	NULL	NULL	NULL	NULL	NULL	1	{/}	0	3	1078035	0	{/}	383	1078418
좌우반구com(CVF, UVF, BVF)_4	15	1	<?xml version="1.0"?>\n<Clock xmlns:dt="urn:schemas-microsoft-com:datatypes"><Description dt:dt="string">E-Prime Primary Realtime Clock</Description><StartTime><Timestamp dt:dt="int">0</Timestamp><DateUtc dt:dt="string">2020-10-09T04:28:42Z</DateUtc></StartTime><FrequencyChanges><FrequencyChange><Frequency dt:dt="r8">2699960000</Frequency><Timestamp dt:dt="r8">4.36508312362344E+15</Timestamp><Cur…	좌우반구com(CVF, UVF, BVF)_4-015-1	60.021	1.0.0.165	1	1002015626	Professional	2.0.10.242	2.0.10.356	10-09-2020	2020-10-09 오전 4:28:42	13:28:42	2.0.10.252	365		2	{/}	려최	NULL	NULL	NULL	NULL	NULL	NULL	7	1	101	KSY2	List3	NULL	NULL	NULL	NULL	NULL	NULL	NULL	NULL	NULL	1	{/}	1	3	1174101	0	{/}	500	1174601
좌우반구com(CVF, UVF, BVF)_4	15	1	<?xml version="1.0"?>\n<Clock xmlns:dt="urn:schemas-microsoft-com:datatypes"><Description dt:dt="string">E-Prime Primary Realtime Clock</Description><StartTime><Timestamp dt:dt="int">0</Timestamp><DateUtc dt:dt="string">2020-10-09T04:28:42Z</DateUtc></StartTime><FrequencyChanges><FrequencyChange><Frequency dt:dt="r8">2699960000</Frequency><Timestamp dt:dt="r8">4.36508312362344E+15</Timestamp><Cur…	좌우반구com(CVF, UVF, BVF)_4-015-1	60.021	1.0.0.165	1	1002015626	Professional	2.0.10.242	2.0.10.356	10-09-2020	2020-10-09 오전 4:28:42	13:28:42	2.0.10.252	332		2	{/}	려희	NULL	NULL	NULL	NULL	NULL	NULL	47	1	68	KSY2	List3	NULL	NULL	NULL	NULL	NULL	NULL	NULL	NULL	NULL	1	{/}	0	4	1088465	0	{/}	409	1088874
좌우반구com(CVF, UVF, BVF)_4	15	1	<?xml version="1.0"?>\n<Clock xmlns:dt="urn:schemas-microsoft-com:datatypes"><Description dt:dt="string">E-Prime Primary Realtime Clock</Description><StartTime><Timestamp dt:dt="int">0</Timestamp><DateUtc dt:dt="string">2020-10-09T04:28:42Z</DateUtc></StartTime><FrequencyChanges><FrequencyChange><Frequency dt:dt="r8">2699960000</Frequency><Timestamp dt:dt="r8">4.36508312362344E+15</Timestamp><Cur…	좌우반구com(CVF, UVF, BVF)_4-015-1	60.021	1.0.0.165	1	1002015626	Professional	2.0.10.242	2.0.10.356	10-09-2020	2020-10-09 오전 4:28:42	13:28:42	2.0.10.252	196		2	{/}	력름	NULL	NULL	NULL	66	1	64	NULL	NULL	NULL	KSY	List2	0		1	-1	671109	184		0	0	1	{/}	0	4	671293	0	{/}	449	671742
좌우반구com(CVF, UVF, BVF)_4	15	1	<?xml version="1.0"?>\n<Clock xmlns:dt="urn:schemas-microsoft-com:datatypes"><Description dt:dt="string">E-Prime Primary Realtime Clock</Description><StartTime><Timestamp dt:dt="int">0</Timestamp><DateUtc dt:dt="string">2020-10-09T04:28:42Z</DateUtc></StartTime><FrequencyChanges><FrequencyChange><Frequency dt:dt="r8">2699960000</Frequency><Timestamp dt:dt="r8">4.36508312362344E+15</Timestamp><Cur…	좌우반구com(CVF, UVF, BVF)_4-015-1	60.021	1.0.0.165	1	1002015626	Professional	2.0.10.242	2.0.10.356	10-09-2020	2020-10-09 오전 4:28:42	13:28:42	2.0.10.252	388		2	{/}	례부	NULL	NULL	NULL	NULL	NULL	NULL	70	1	124	KSY2	List3	NULL	NULL	NULL	NULL	NULL	NULL	NULL	NULL	NULL	1	{/}	0	3	1234164	0	{/}	413	1234577
좌우반구com(CVF, UVF, BVF)_4	15	1	<?xml version="1.0"?>\n<Clock xmlns:dt="urn:schemas-microsoft-com:datatypes"><Description dt:dt="string">E-Prime Primary Realtime Clock</Description><StartTime><Timestamp dt:dt="int">0</Timestamp><DateUtc dt:dt="string">2020-10-09T04:28:42Z</DateUtc></StartTime><FrequencyChanges><FrequencyChange><Frequency dt:dt="r8">2699960000</Frequency><Timestamp dt:dt="r8">4.36508312362344E+15</Timestamp><Cur…	좌우반구com(CVF, UVF, BVF)_4-015-1	60.021	1.0.0.165	1	1002015626	Professional	2.0.10.242	2.0.10.356	10-09-2020	2020-10-09 오전 4:28:42	13:28:42	2.0.10.252	359		2	{/}	록어	NULL	NULL	NULL	NULL	NULL	NULL	54	1	95	KSY3	List3	NULL	NULL	NULL	NULL	NULL	NULL	NULL	NULL	NULL	1	{/}	0	3	1158457	0	{/}	329	1158786
좌우반구com(CVF, UVF, BVF)_4	15	1	<?xml version="1.0"?>\n<Clock xmlns:dt="urn:schemas-microsoft-com:datatypes"><Description dt:dt="string">E-Prime Primary Realtime Clock</Description><StartTime><Timestamp dt:dt="int">0</Timestamp><DateUtc dt:dt="string">2020-10-09T04:28:42Z</DateUtc></StartTime><FrequencyChanges><FrequencyChange><Frequency dt:dt="r8">2699960000</Frequency><Timestamp dt:dt="r8">4.36508312362344E+15</Timestamp><Cur…	좌우반구com(CVF, UVF, BVF)_4-015-1	60.021	1.0.0.165	1	1002015626	Professional	2.0.10.242	2.0.10.356	10-09-2020	2020-10-09 오전 4:28:42	13:28:42	2.0.10.252	220		2	{/}	류궤	NULL	NULL	NULL	55	1	88	NULL	NULL	NULL	KSY3	List2	NULL	NULL	NULL	NULL	NULL	NULL	NULL	NULL	NULL	1	{/}	1	3	737486	0	{/}	367	737853
좌우반구com(CVF, UVF, BVF)_4	15	1	<?xml version="1.0"?>\n<Clock xmlns:dt="urn:schemas-microsoft-com:datatypes"><Description dt:dt="string">E-Prime Primary Realtime Clock</Description><StartTime><Timestamp dt:dt="int">0</Timestamp><DateUtc dt:dt="string">2020-10-09T04:28:42Z</DateUtc></StartTime><FrequencyChanges><FrequencyChange><Frequency dt:dt="r8">2699960000</Frequency><Timestamp dt:dt="r8">4.36508312362344E+15</Timestamp><Cur…	좌우반구com(CVF, UVF, BVF)_4-015-1	60.021	1.0.0.165	1	1002015626	Professional	2.0.10.242	2.0.10.356	10-09-2020	2020-10-09 오전 4:28:42	13:28:42	2.0.10.252	8		2	{/}	류란	47	1	8	NULL	NULL	NULL	NULL	NULL	NULL	KSY	List1	0		1	-1	37429	184		0	0	1	{/}	0	4	37613	0	{/}	246	37859
좌우반구com(CVF, UVF, BVF)_4	15	1	<?xml version="1.0"?>\n<Clock xmlns:dt="urn:schemas-microsoft-com:datatypes"><Description dt:dt="string">E-Prime Primary Realtime Clock</Description><StartTime><Timestamp dt:dt="int">0</Timestamp><DateUtc dt:dt="string">2020-10-09T04:28:42Z</DateUtc></StartTime><FrequencyChanges><FrequencyChange><Frequency dt:dt="r8">2699960000</Frequency><Timestamp dt:dt="r8">4.36508312362344E+15</Timestamp><Cur…	좌우반구com(CVF, UVF, BVF)_4-015-1	60.021	1.0.0.165	1	1002015626	Professional	2.0.10.242	2.0.10.356	10-09-2020	2020-10-09 오전 4:28:42	13:28:42	2.0.10.252	11		2	{/}	류포	18	1	11	NULL	NULL	NULL	NULL	NULL	NULL	KSY2	List1	NULL	NULL	NULL	NULL	NULL	NULL	NULL	NULL	NULL	1	{/}	0	3	45260	0	{/}	369	45629
좌우반구com(CVF, UVF, BVF)_4	15	1	<?xml version="1.0"?>\n<Clock xmlns:dt="urn:schemas-microsoft-com:datatypes"><Description dt:dt="string">E-Prime Primary Realtime Clock</Description><StartTime><Timestamp dt:dt="int">0</Timestamp><DateUtc dt:dt="string">2020-10-09T04:28:42Z</DateUtc></StartTime><FrequencyChanges><FrequencyChange><Frequency dt:dt="r8">2699960000</Frequency><Timestamp dt:dt="r8">4.36508312362344E+15</Timestamp><Cur…	좌우반구com(CVF, UVF, BVF)_4-015-1	60.021	1.0.0.165	1	1002015626	Professional	2.0.10.242	2.0.10.356	10-09-2020	2020-10-09 오전 4:28:42	13:28:42	2.0.10.252	68		2	{/}	률법	39	1	68	NULL	NULL	NULL	NULL	NULL	NULL	KSY2	List1	NULL	NULL	NULL	NULL	NULL	NULL	NULL	NULL	NULL	1	{/}	0	3	208020	0	{/}	489	208509
좌우반구com(CVF, UVF, BVF)_4	15	1	<?xml version="1.0"?>\n<Clock xmlns:dt="urn:schemas-microsoft-com:datatypes"><Description dt:dt="string">E-Prime Primary Realtime Clock</Description><StartTime><Timestamp dt:dt="int">0</Timestamp><DateUtc dt:dt="string">2020-10-09T04:28:42Z</DateUtc></StartTime><FrequencyChanges><FrequencyChange><Frequency dt:dt="r8">2699960000</Frequency><Timestamp dt:dt="r8">4.36508312362344E+15</Timestamp><Cur…	좌우반구com(CVF, UVF, BVF)_4-015-1	60.021	1.0.0.165	1	1002015626	Professional	2.0.10.242	2.0.10.356	10-09-2020	2020-10-09 오전 4:28:42	13:28:42	2.0.10.252	309		2	{/}	률법	NULL	NULL	NULL	NULL	NULL	NULL	22	1	45	KSY	List3	0		1	-1	1028235	184		0	0	1	{/}	0	4	1028419	0	{/}	337	1028756
좌우반구com(CVF, UVF, BVF)_4	15	1	<?xml version="1.0"?>\n<Clock xmlns:dt="urn:schemas-microsoft-com:datatypes"><Description dt:dt="string">E-Prime Primary Realtime Clock</Description><StartTime><Timestamp dt:dt="int">0</Timestamp><DateUtc dt:dt="string">2020-10-09T04:28:42Z</DateUtc></StartTime><FrequencyChanges><FrequencyChange><Frequency dt:dt="r8">2699960000</Frequency><Timestamp dt:dt="r8">4.36508312362344E+15</Timestamp><Cur…	좌우반구com(CVF, UVF, BVF)_4-015-1	60.021	1.0.0.165	1	1002015626	Professional	2.0.10.242	2.0.10.356	10-09-2020	2020-10-09 오전 4:28:42	13:28:42	2.0.10.252	218		2	{/}	률시	NULL	NULL	NULL	119	1	86	NULL	NULL	NULL	KSY2	List2	NULL	NULL	NULL	NULL	NULL	NULL	NULL	NULL	NULL	1	{/}	1	3	732138	0	{/}	403	732541
좌우반구com(CVF, UVF, BVF)_4	15	1	<?xml version="1.0"?>\n<Clock xmlns:dt="urn:schemas-microsoft-com:datatypes"><Description dt:dt="string">E-Prime Primary Realtime Clock</Description><StartTime><Timestamp dt:dt="int">0</Timestamp><DateUtc dt:dt="string">2020-10-09T04:28:42Z</DateUtc></StartTime><FrequencyChanges><FrequencyChange><Frequency dt:dt="r8">2699960000</Frequency><Timestamp dt:dt="r8">4.36508312362344E+15</Timestamp><Cur…	좌우반구com(CVF, UVF, BVF)_4-015-1	60.021	1.0.0.165	1	1002015626	Professional	2.0.10.242	2.0.10.356	10-09-2020	2020-10-09 오전 4:28:42	13:28:42	2.0.10.252	16		2	{/}	률훈	129	1	16	NULL	NULL	NULL	NULL	NULL	NULL	KSY4	List1	NULL	NULL	NULL	NULL	NULL	NULL	NULL	NULL	NULL	1	{/}	0	3	58872	0	{/}	1149	60021
좌우반구com(CVF, UVF, BVF)_4	15	1	<?xml version="1.0"?>\n<Clock xmlns:dt="urn:schemas-microsoft-com:datatypes"><Description dt:dt="string">E-Prime Primary Realtime Clock</Description><StartTime><Timestamp dt:dt="int">0</Timestamp><DateUtc dt:dt="string">2020-10-09T04:28:42Z</DateUtc></StartTime><FrequencyChanges><FrequencyChange><Frequency dt:dt="r8">2699960000</Frequency><Timestamp dt:dt="r8">4.36508312362344E+15</Timestamp><Cur…	좌우반구com(CVF, UVF, BVF)_4-015-1	60.021	1.0.0.165	1	1002015626	Professional	2.0.10.242	2.0.10.356	10-09-2020	2020-10-09 오전 4:28:42	13:28:42	2.0.10.252	191		2	{/}	름결	NULL	NULL	NULL	100	1	59	NULL	NULL	NULL	KSY3	List2	NULL	NULL	NULL	NULL	NULL	NULL	NULL	NULL	NULL	1	{/}	0	3	658514	0	{/}	332	658846
좌우반구com(CVF, UVF, BVF)_4	15	1	<?xml version="1.0"?>\n<Clock xmlns:dt="urn:schemas-microsoft-com:datatypes"><Description dt:dt="string">E-Prime Primary Realtime Clock</Description><StartTime><Timestamp dt:dt="int">0</Timestamp><DateUtc dt:dt="string">2020-10-09T04:28:42Z</DateUtc></StartTime><FrequencyChanges><FrequencyChange><Frequency dt:dt="r8">2699960000</Frequency><Timestamp dt:dt="r8">4.36508312362344E+15</Timestamp><Cur…	좌우반구com(CVF, UVF, BVF)_4-015-1	60.021	1.0.0.165	1	1002015626	Professional	2.0.10.242	2.0.10.356	10-09-2020	2020-10-09 오전 4:28:42	13:28:42	2.0.10.252	300		2	{/}	름무	NULL	NULL	NULL	NULL	NULL	NULL	68	1	36	KSY3	List3	NULL	NULL	NULL	NULL	NULL	NULL	NULL	NULL	NULL	1	{/}	0	3	1004527	0	{/}	364	1004891
좌우반구com(CVF, UVF, BVF)_4	15	1	<?xml version="1.0"?>\n<Clock xmlns:dt="urn:schemas-microsoft-com:datatypes"><Description dt:dt="string">E-Prime Primary Realtime Clock</Description><StartTime><Timestamp dt:dt="int">0</Timestamp><DateUtc dt:dt="string">2020-10-09T04:28:42Z</DateUtc></StartTime><FrequencyChanges><FrequencyChange><Frequency dt:dt="r8">2699960000</Frequency><Timestamp dt:dt="r8">4.36508312362344E+15</Timestamp><Cur…	좌우반구com(CVF, UVF, BVF)_4-015-1	60.021	1.0.0.165	1	1002015626	Professional	2.0.10.242	2.0.10.356	10-09-2020	2020-10-09 오전 4:28:42	13:28:42	2.0.10.252	239		2	{/}	리열	NULL	NULL	NULL	39	1	107	NULL	NULL	NULL	KSY	List2	0		0	-1	790268	183		0	0	1	{/}	1	3	790451	0	{/}	634	791085
좌우반구com(CVF, UVF, BVF)_4	15	1	<?xml version="1.0"?>\n<Clock xmlns:dt="urn:schemas-microsoft-com:datatypes"><Description dt:dt="string">E-Prime Primary Realtime Clock</Description><StartTime><Timestamp dt:dt="int">0</Timestamp><DateUtc dt:dt="string">2020-10-09T04:28:42Z</DateUtc></StartTime><FrequencyChanges><FrequencyChange><Frequency dt:dt="r8">2699960000</Frequency><Timestamp dt:dt="r8">4.36508312362344E+15</Timestamp><Cur…	좌우반구com(CVF, UVF, BVF)_4-015-1	60.021	1.0.0.165	1	1002015626	Professional	2.0.10.242	2.0.10.356	10-09-2020	2020-10-09 오전 4:28:42	13:28:42	2.0.10.252	255		2	{/}	림밀	NULL	NULL	NULL	7	1	123	NULL	NULL	NULL	KSY2	List2	NULL	NULL	NULL	NULL	NULL	NULL	NULL	NULL	NULL	1	{/}	1	3	833486	0	{/}	345	833831
좌우반구com(CVF, UVF, BVF)_4	15	1	<?xml version="1.0"?>\n<Clock xmlns:dt="urn:schemas-microsoft-com:datatypes"><Description dt:dt="string">E-Prime Primary Realtime Clock</Description><StartTime><Timestamp dt:dt="int">0</Timestamp><DateUtc dt:dt="string">2020-10-09T04:28:42Z</DateUtc></StartTime><FrequencyChanges><FrequencyChange><Frequency dt:dt="r8">2699960000</Frequency><Timestamp dt:dt="r8">4.36508312362344E+15</Timestamp><Cur…	좌우반구com(CVF, UVF, BVF)_4-015-1	60.021	1.0.0.165	1	1002015626	Professional	2.0.10.242	2.0.10.356	10-09-2020	2020-10-09 오전 4:28:42	13:28:42	2.0.10.252	375		2	{/}	마요	NULL	NULL	NULL	NULL	NULL	NULL	34	1	111	KSY2	List3	NULL	NULL	NULL	NULL	NULL	NULL	NULL	NULL	NULL	1	{/}	0	3	1200009	0	{/}	728	1200737
좌우반구com(CVF, UVF, BVF)_4	15	1	<?xml version="1.0"?>\n<Clock xmlns:dt="urn:schemas-microsoft-com:datatypes"><Description dt:dt="string">E-Prime Primary Realtime Clock</Description><StartTime><Timestamp dt:dt="int">0</Timestamp><DateUtc dt:dt="string">2020-10-09T04:28:42Z</DateUtc></StartTime><FrequencyChanges><FrequencyChange><Frequency dt:dt="r8">2699960000</Frequency><Timestamp dt:dt="r8">4.36508312362344E+15</Timestamp><Cur…	좌우반구com(CVF, UVF, BVF)_4-015-1	60.021	1.0.0.165	1	1002015626	Professional	2.0.10.242	2.0.10.356	10-09-2020	2020-10-09 오전 4:28:42	13:28:42	2.0.10.252	244		2	{/}	망습	NULL	NULL	NULL	44	1	112	NULL	NULL	NULL	KSY4	List2	NULL	NULL	NULL	NULL	NULL	NULL	NULL	NULL	NULL	1	{/}	0	3	804113	0	{/}	429	804542
좌우반구com(CVF, UVF, BVF)_4	15	1	<?xml version="1.0"?>\n<Clock xmlns:dt="urn:schemas-microsoft-com:datatypes"><Description dt:dt="string">E-Prime Primary Realtime Clock</Description><StartTime><Timestamp dt:dt="int">0</Timestamp><DateUtc dt:dt="string">2020-10-09T04:28:42Z</DateUtc></StartTime><FrequencyChanges><FrequencyChange><Frequency dt:dt="r8">2699960000</Frequency><Timestamp dt:dt="r8">4.36508312362344E+15</Timestamp><Cur…	좌우반구com(CVF, UVF, BVF)_4-015-1	60.021	1.0.0.165	1	1002015626	Professional	2.0.10.242	2.0.10.356	10-09-2020	2020-10-09 오전 4:28:42	13:28:42	2.0.10.252	129		1	z	망신	17	1	129	NULL	NULL	NULL	NULL	NULL	NULL	KSY2	List1	NULL	NULL	NULL	NULL	NULL	NULL	NULL	NULL	NULL	1	z	0	4	373030	0	z	318	373348
좌우반구com(CVF, UVF, BVF)_4	15	1	<?xml version="1.0"?>\n<Clock xmlns:dt="urn:schemas-microsoft-com:datatypes"><Description dt:dt="string">E-Prime Primary Realtime Clock</Description><StartTime><Timestamp dt:dt="int">0</Timestamp><DateUtc dt:dt="string">2020-10-09T04:28:42Z</DateUtc></StartTime><FrequencyChanges><FrequencyChange><Frequency dt:dt="r8">2699960000</Frequency><Timestamp dt:dt="r8">4.36508312362344E+15</Timestamp><Cur…	좌우반구com(CVF, UVF, BVF)_4-015-1	60.021	1.0.0.165	1	1002015626	Professional	2.0.10.242	2.0.10.356	10-09-2020	2020-10-09 오전 4:28:42	13:28:42	2.0.10.252	64		1	z	매력	23	1	64	NULL	NULL	NULL	NULL	NULL	NULL	KSY2	List1	NULL	NULL	NULL	NULL	NULL	NULL	NULL	NULL	NULL	1	z	0	4	196358	0	z	454	196812
좌우반구com(CVF, UVF, BVF)_4	15	1	<?xml version="1.0"?>\n<Clock xmlns:dt="urn:schemas-microsoft-com:datatypes"><Description dt:dt="string">E-Prime Primary Realtime Clock</Description><StartTime><Timestamp dt:dt="int">0</Timestamp><DateUtc dt:dt="string">2020-10-09T04:28:42Z</DateUtc></StartTime><FrequencyChanges><FrequencyChange><Frequency dt:dt="r8">2699960000</Frequency><Timestamp dt:dt="r8">4.36508312362344E+15</Timestamp><Cur…	좌우반구com(CVF, UVF, BVF)_4-015-1	60.021	1.0.0.165	1	1002015626	Professional	2.0.10.242	2.0.10.356	10-09-2020	2020-10-09 오전 4:28:42	13:28:42	2.0.10.252	133		2	{/}	매소	NULL	NULL	NULL	85	1	1	NULL	NULL	NULL	KSY4	List2	NULL	NULL	NULL	NULL	NULL	NULL	NULL	NULL	NULL	1	{/}	1	3	503184	0	{/}	519	503703
좌우반구com(CVF, UVF, BVF)_4	15	1	<?xml version="1.0"?>\n<Clock xmlns:dt="urn:schemas-microsoft-com:datatypes"><Description dt:dt="string">E-Prime Primary Realtime Clock</Description><StartTime><Timestamp dt:dt="int">0</Timestamp><DateUtc dt:dt="string">2020-10-09T04:28:42Z</DateUtc></StartTime><FrequencyChanges><FrequencyChange><Frequency dt:dt="r8">2699960000</Frequency><Timestamp dt:dt="r8">4.36508312362344E+15</Timestamp><Cur…	좌우반구com(CVF, UVF, BVF)_4-015-1	60.021	1.0.0.165	1	1002015626	Professional	2.0.10.242	2.0.10.356	10-09-2020	2020-10-09 오전 4:28:42	13:28:42	2.0.10.252	324		1	z	모습	NULL	NULL	NULL	NULL	NULL	NULL	18	1	60	KSY2	List3	NULL	NULL	NULL	NULL	NULL	NULL	NULL	NULL	NULL	1	z	0	3	1067855	0	z	339	1068194
좌우반구com(CVF, UVF, BVF)_4	15	1	<?xml version="1.0"?>\n<Clock xmlns:dt="urn:schemas-microsoft-com:datatypes"><Description dt:dt="string">E-Prime Primary Realtime Clock</Description><StartTime><Timestamp dt:dt="int">0</Timestamp><DateUtc dt:dt="string">2020-10-09T04:28:42Z</DateUtc></StartTime><FrequencyChanges><FrequencyChange><Frequency dt:dt="r8">2699960000</Frequency><Timestamp dt:dt="r8">4.36508312362344E+15</Timestamp><Cur…	좌우반구com(CVF, UVF, BVF)_4-015-1	60.021	1.0.0.165	1	1002015626	Professional	2.0.10.242	2.0.10.356	10-09-2020	2020-10-09 오전 4:28:42	13:28:42	2.0.10.252	117		1	z	모형	93	1	117	NULL	NULL	NULL	NULL	NULL	NULL	KSY3	List1	NULL	NULL	NULL	NULL	NULL	NULL	NULL	NULL	NULL	1	z	0	4	340308	0	z	557	340865
좌우반구com(CVF, UVF, BVF)_4	15	1	<?xml version="1.0"?>\n<Clock xmlns:dt="urn:schemas-microsoft-com:datatypes"><Description dt:dt="string">E-Prime Primary Realtime Clock</Description><StartTime><Timestamp dt:dt="int">0</Timestamp><DateUtc dt:dt="string">2020-10-09T04:28:42Z</DateUtc></StartTime><FrequencyChanges><FrequencyChange><Frequency dt:dt="r8">2699960000</Frequency><Timestamp dt:dt="r8">4.36508312362344E+15</Timestamp><Cur…	좌우반구com(CVF, UVF, BVF)_4-015-1	60.021	1.0.0.165	1	1002015626	Professional	2.0.10.242	2.0.10.356	10-09-2020	2020-10-09 오전 4:28:42	13:28:42	2.0.10.252	111		2	{/}	목력	84	1	111	NULL	NULL	NULL	NULL	NULL	NULL	KSY3	List1	NULL	NULL	NULL	NULL	NULL	NULL	NULL	NULL	NULL	1	{/}	0	4	324097	0	{/}	392	324489
좌우반구com(CVF, UVF, BVF)_4	15	1	<?xml version="1.0"?>\n<Clock xmlns:dt="urn:schemas-microsoft-com:datatypes"><Description dt:dt="string">E-Prime Primary Realtime Clock</Description><StartTime><Timestamp dt:dt="int">0</Timestamp><DateUtc dt:dt="string">2020-10-09T04:28:42Z</DateUtc></StartTime><FrequencyChanges><FrequencyChange><Frequency dt:dt="r8">2699960000</Frequency><Timestamp dt:dt="r8">4.36508312362344E+15</Timestamp><Cur…	좌우반구com(CVF, UVF, BVF)_4-015-1	60.021	1.0.0.165	1	1002015626	Professional	2.0.10.242	2.0.10.356	10-09-2020	2020-10-09 오전 4:28:42	13:28:42	2.0.10.252	226		1	z	목록	NULL	NULL	NULL	115	1	94	NULL	NULL	NULL	KSY3	List2	NULL	NULL	NULL	NULL	NULL	NULL	NULL	NULL	NULL	0	z	0	3	753581	0	{/}	424	754005
좌우반구com(CVF, UVF, BVF)_4	15	1	<?xml version="1.0"?>\n<Clock xmlns:dt="urn:schemas-microsoft-com:datatypes"><Description dt:dt="string">E-Prime Primary Realtime Clock</Description><StartTime><Timestamp dt:dt="int">0</Timestamp><DateUtc dt:dt="string">2020-10-09T04:28:42Z</DateUtc></StartTime><FrequencyChanges><FrequencyChange><Frequency dt:dt="r8">2699960000</Frequency><Timestamp dt:dt="r8">4.36508312362344E+15</Timestamp><Cur…	좌우반구com(CVF, UVF, BVF)_4-015-1	60.021	1.0.0.165	1	1002015626	Professional	2.0.10.242	2.0.10.356	10-09-2020	2020-10-09 오전 4:28:42	13:28:42	2.0.10.252	231		1	z	목적	NULL	NULL	NULL	64	1	99	NULL	NULL	NULL	KSY3	List2	NULL	NULL	NULL	NULL	NULL	NULL	NULL	NULL	NULL	0	z	0	3	767609	0	{/}	596	768205
좌우반구com(CVF, UVF, BVF)_4	15	1	<?xml version="1.0"?>\n<Clock xmlns:dt="urn:schemas-microsoft-com:datatypes"><Description dt:dt="string">E-Prime Primary Realtime Clock</Description><StartTime><Timestamp dt:dt="int">0</Timestamp><DateUtc dt:dt="string">2020-10-09T04:28:42Z</DateUtc></StartTime><FrequencyChanges><FrequencyChange><Frequency dt:dt="r8">2699960000</Frequency><Timestamp dt:dt="r8">4.36508312362344E+15</Timestamp><Cur…	좌우반구com(CVF, UVF, BVF)_4-015-1	60.021	1.0.0.165	1	1002015626	Professional	2.0.10.242	2.0.10.356	10-09-2020	2020-10-09 오전 4:28:42	13:28:42	2.0.10.252	235		2	{/}	목퇴	NULL	NULL	NULL	109	1	103	NULL	NULL	NULL	KSY2	List2	NULL	NULL	NULL	NULL	NULL	NULL	NULL	NULL	NULL	1	{/}	0	4	779289	0	{/}	444	779733
좌우반구com(CVF, UVF, BVF)_4	15	1	<?xml version="1.0"?>\n<Clock xmlns:dt="urn:schemas-microsoft-com:datatypes"><Description dt:dt="string">E-Prime Primary Realtime Clock</Description><StartTime><Timestamp dt:dt="int">0</Timestamp><DateUtc dt:dt="string">2020-10-09T04:28:42Z</DateUtc></StartTime><FrequencyChanges><FrequencyChange><Frequency dt:dt="r8">2699960000</Frequency><Timestamp dt:dt="r8">4.36508312362344E+15</Timestamp><Cur…	좌우반구com(CVF, UVF, BVF)_4-015-1	60.021	1.0.0.165	1	1002015626	Professional	2.0.10.242	2.0.10.356	10-09-2020	2020-10-09 오전 4:28:42	13:28:42	2.0.10.252	70		2	{/}	무록	46	1	70	NULL	NULL	NULL	NULL	NULL	NULL	KSY4	List1	NULL	NULL	NULL	NULL	NULL	NULL	NULL	NULL	NULL	1	{/}	0	4	214435	0	{/}	715	215150
좌우반구com(CVF, UVF, BVF)_4	15	1	<?xml version="1.0"?>\n<Clock xmlns:dt="urn:schemas-microsoft-com:datatypes"><Description dt:dt="string">E-Prime Primary Realtime Clock</Description><StartTime><Timestamp dt:dt="int">0</Timestamp><DateUtc dt:dt="string">2020-10-09T04:28:42Z</DateUtc></StartTime><FrequencyChanges><FrequencyChange><Frequency dt:dt="r8">2699960000</Frequency><Timestamp dt:dt="r8">4.36508312362344E+15</Timestamp><Cur…	좌우반구com(CVF, UVF, BVF)_4-015-1	60.021	1.0.0.165	1	1002015626	Professional	2.0.10.242	2.0.10.356	10-09-2020	2020-10-09 오전 4:28:42	13:28:42	2.0.10.252	113		1	z	무엇	52	1	113	NULL	NULL	NULL	NULL	NULL	NULL	KSY3	List1	NULL	NULL	NULL	NULL	NULL	NULL	NULL	NULL	NULL	1	z	0	3	329478	0	z	451	329929
좌우반구com(CVF, UVF, BVF)_4	15	1	<?xml version="1.0"?>\n<Clock xmlns:dt="urn:schemas-microsoft-com:datatypes"><Description dt:dt="string">E-Prime Primary Realtime Clock</Description><StartTime><Timestamp dt:dt="int">0</Timestamp><DateUtc dt:dt="string">2020-10-09T04:28:42Z</DateUtc></StartTime><FrequencyChanges><FrequencyChange><Frequency dt:dt="r8">2699960000</Frequency><Timestamp dt:dt="r8">4.36508312362344E+15</Timestamp><Cur…	좌우반구com(CVF, UVF, BVF)_4-015-1	60.021	1.0.0.165	1	1002015626	Professional	2.0.10.242	2.0.10.356	10-09-2020	2020-10-09 오전 4:28:42	13:28:42	2.0.10.252	6		1	z	무형	73	1	6	NULL	NULL	NULL	NULL	NULL	NULL	KSY3	List1	NULL	NULL	NULL	NULL	NULL	NULL	NULL	NULL	NULL	1	z	0	3	31848	0	z	532	32380
좌우반구com(CVF, UVF, BVF)_4	15	1	<?xml version="1.0"?>\n<Clock xmlns:dt="urn:schemas-microsoft-com:datatypes"><Description dt:dt="string">E-Prime Primary Realtime Clock</Description><StartTime><Timestamp dt:dt="int">0</Timestamp><DateUtc dt:dt="string">2020-10-09T04:28:42Z</DateUtc></StartTime><FrequencyChanges><FrequencyChange><Frequency dt:dt="r8">2699960000</Frequency><Timestamp dt:dt="r8">4.36508312362344E+15</Timestamp><Cur…	좌우반구com(CVF, UVF, BVF)_4-015-1	60.021	1.0.0.165	1	1002015626	Professional	2.0.10.242	2.0.10.356	10-09-2020	2020-10-09 오전 4:28:42	13:28:42	2.0.10.252	25		1	z	물건	27	1	25	NULL	NULL	NULL	NULL	NULL	NULL	KSY3	List1	NULL	NULL	NULL	NULL	NULL	NULL	NULL	NULL	NULL	1	z	0	3	84130	0	z	465	84595
좌우반구com(CVF, UVF, BVF)_4	15	1	<?xml version="1.0"?>\n<Clock xmlns:dt="urn:schemas-microsoft-com:datatypes"><Description dt:dt="string">E-Prime Primary Realtime Clock</Description><StartTime><Timestamp dt:dt="int">0</Timestamp><DateUtc dt:dt="string">2020-10-09T04:28:42Z</DateUtc></StartTime><FrequencyChanges><FrequencyChange><Frequency dt:dt="r8">2699960000</Frequency><Timestamp dt:dt="r8">4.36508312362344E+15</Timestamp><Cur…	좌우반구com(CVF, UVF, BVF)_4-015-1	60.021	1.0.0.165	1	1002015626	Professional	2.0.10.242	2.0.10.356	10-09-2020	2020-10-09 오전 4:28:42	13:28:42	2.0.10.252	310		2	{/}	미략	NULL	NULL	NULL	NULL	NULL	NULL	103	1	46	KSY4	List3	NULL	NULL	NULL	NULL	NULL	NULL	NULL	NULL	NULL	1	{/}	0	3	1030951	0	{/}	564	1031515
좌우반구com(CVF, UVF, BVF)_4	15	1	<?xml version="1.0"?>\n<Clock xmlns:dt="urn:schemas-microsoft-com:datatypes"><Description dt:dt="string">E-Prime Primary Realtime Clock</Description><StartTime><Timestamp dt:dt="int">0</Timestamp><DateUtc dt:dt="string">2020-10-09T04:28:42Z</DateUtc></StartTime><FrequencyChanges><FrequencyChange><Frequency dt:dt="r8">2699960000</Frequency><Timestamp dt:dt="r8">4.36508312362344E+15</Timestamp><Cur…	좌우반구com(CVF, UVF, BVF)_4-015-1	60.021	1.0.0.165	1	1002015626	Professional	2.0.10.242	2.0.10.356	10-09-2020	2020-10-09 오전 4:28:42	13:28:42	2.0.10.252	66		1	z	밀수	124	1	66	NULL	NULL	NULL	NULL	NULL	NULL	KSY3	List1	NULL	NULL	NULL	NULL	NULL	NULL	NULL	NULL	NULL	1	z	0	4	201656	0	z	875	202531
좌우반구com(CVF, UVF, BVF)_4	15	1	<?xml version="1.0"?>\n<Clock xmlns:dt="urn:schemas-microsoft-com:datatypes"><Description dt:dt="string">E-Prime Primary Realtime Clock</Description><StartTime><Timestamp dt:dt="int">0</Timestamp><DateUtc dt:dt="string">2020-10-09T04:28:42Z</DateUtc></StartTime><FrequencyChanges><FrequencyChange><Frequency dt:dt="r8">2699960000</Frequency><Timestamp dt:dt="r8">4.36508312362344E+15</Timestamp><Cur…	좌우반구com(CVF, UVF, BVF)_4-015-1	60.021	1.0.0.165	1	1002015626	Professional	2.0.10.242	2.0.10.356	10-09-2020	2020-10-09 오전 4:28:42	13:28:42	2.0.10.252	124		2	{/}	밀헤	53	1	124	NULL	NULL	NULL	NULL	NULL	NULL	KSY3	List1	NULL	NULL	NULL	NULL	NULL	NULL	NULL	NULL	NULL	0	{/}	0	3	359434	0	z	759	360193
좌우반구com(CVF, UVF, BVF)_4	15	1	<?xml version="1.0"?>\n<Clock xmlns:dt="urn:schemas-microsoft-com:datatypes"><Description dt:dt="string">E-Prime Primary Realtime Clock</Description><StartTime><Timestamp dt:dt="int">0</Timestamp><DateUtc dt:dt="string">2020-10-09T04:28:42Z</DateUtc></StartTime><FrequencyChanges><FrequencyChange><Frequency dt:dt="r8">2699960000</Frequency><Timestamp dt:dt="r8">4.36508312362344E+15</Timestamp><Cur…	좌우반구com(CVF, UVF, BVF)_4-015-1	60.021	1.0.0.165	1	1002015626	Professional	2.0.10.242	2.0.10.356	10-09-2020	2020-10-09 오전 4:28:42	13:28:42	2.0.10.252	304		2	{/}	박낌	NULL	NULL	NULL	NULL	NULL	NULL	129	1	40	KSY	List3	0		1	-1	1014823	184		0	0	1	{/}	0	4	1015007	0	{/}	341	1015348
좌우반구com(CVF, UVF, BVF)_4	15	1	<?xml version="1.0"?>\n<Clock xmlns:dt="urn:schemas-microsoft-com:datatypes"><Description dt:dt="string">E-Prime Primary Realtime Clock</Description><StartTime><Timestamp dt:dt="int">0</Timestamp><DateUtc dt:dt="string">2020-10-09T04:28:42Z</DateUtc></StartTime><FrequencyChanges><FrequencyChange><Frequency dt:dt="r8">2699960000</Frequency><Timestamp dt:dt="r8">4.36508312362344E+15</Timestamp><Cur…	좌우반구com(CVF, UVF, BVF)_4-015-1	60.021	1.0.0.165	1	1002015626	Professional	2.0.10.242	2.0.10.356	10-09-2020	2020-10-09 오전 4:28:42	13:28:42	2.0.10.252	252		1	z	반응	NULL	NULL	NULL	30	1	120	NULL	NULL	NULL	KSY3	List2	NULL	NULL	NULL	NULL	NULL	NULL	NULL	NULL	NULL	1	z	1	3	825672	0	z	357	826029
좌우반구com(CVF, UVF, BVF)_4	15	1	<?xml version="1.0"?>\n<Clock xmlns:dt="urn:schemas-microsoft-com:datatypes"><Description dt:dt="string">E-Prime Primary Realtime Clock</Description><StartTime><Timestamp dt:dt="int">0</Timestamp><DateUtc dt:dt="string">2020-10-09T04:28:42Z</DateUtc></StartTime><FrequencyChanges><FrequencyChange><Frequency dt:dt="r8">2699960000</Frequency><Timestamp dt:dt="r8">4.36508312362344E+15</Timestamp><Cur…	좌우반구com(CVF, UVF, BVF)_4-015-1	60.021	1.0.0.165	1	1002015626	Professional	2.0.10.242	2.0.10.356	10-09-2020	2020-10-09 오전 4:28:42	13:28:42	2.0.10.252	294		1	z	발길	NULL	NULL	NULL	NULL	NULL	NULL	60	1	30	KSY3	List3	NULL	NULL	NULL	NULL	NULL	NULL	NULL	NULL	NULL	0	z	0	3	988166	0	{/}	438	988604
좌우반구com(CVF, UVF, BVF)_4	15	1	<?xml version="1.0"?>\n<Clock xmlns:dt="urn:schemas-microsoft-com:datatypes"><Description dt:dt="string">E-Prime Primary Realtime Clock</Description><StartTime><Timestamp dt:dt="int">0</Timestamp><DateUtc dt:dt="string">2020-10-09T04:28:42Z</DateUtc></StartTime><FrequencyChanges><FrequencyChange><Frequency dt:dt="r8">2699960000</Frequency><Timestamp dt:dt="r8">4.36508312362344E+15</Timestamp><Cur…	좌우반구com(CVF, UVF, BVF)_4-015-1	60.021	1.0.0.165	1	1002015626	Professional	2.0.10.242	2.0.10.356	10-09-2020	2020-10-09 오전 4:28:42	13:28:42	2.0.10.252	277		2	{/}	발보	NULL	NULL	NULL	NULL	NULL	NULL	116	1	13	KSY2	List3	NULL	NULL	NULL	NULL	NULL	NULL	NULL	NULL	NULL	1	{/}	0	3	943148	0	{/}	367	943515
좌우반구com(CVF, UVF, BVF)_4	15	1	<?xml version="1.0"?>\n<Clock xmlns:dt="urn:schemas-microsoft-com:datatypes"><Description dt:dt="string">E-Prime Primary Realtime Clock</Description><StartTime><Timestamp dt:dt="int">0</Timestamp><DateUtc dt:dt="string">2020-10-09T04:28:42Z</DateUtc></StartTime><FrequencyChanges><FrequencyChange><Frequency dt:dt="r8">2699960000</Frequency><Timestamp dt:dt="r8">4.36508312362344E+15</Timestamp><Cur…	좌우반구com(CVF, UVF, BVF)_4-015-1	60.021	1.0.0.165	1	1002015626	Professional	2.0.10.242	2.0.10.356	10-09-2020	2020-10-09 오전 4:28:42	13:28:42	2.0.10.252	92		2	{/}	발횟	62	1	92	NULL	NULL	NULL	NULL	NULL	NULL	KSY4	List1	NULL	NULL	NULL	NULL	NULL	NULL	NULL	NULL	NULL	1	{/}	0	4	271865	0	{/}	491	272356
좌우반구com(CVF, UVF, BVF)_4	15	1	<?xml version="1.0"?>\n<Clock xmlns:dt="urn:schemas-microsoft-com:datatypes"><Description dt:dt="string">E-Prime Primary Realtime Clock</Description><StartTime><Timestamp dt:dt="int">0</Timestamp><DateUtc dt:dt="string">2020-10-09T04:28:42Z</DateUtc></StartTime><FrequencyChanges><FrequencyChange><Frequency dt:dt="r8">2699960000</Frequency><Timestamp dt:dt="r8">4.36508312362344E+15</Timestamp><Cur…	좌우반구com(CVF, UVF, BVF)_4-015-1	60.021	1.0.0.165	1	1002015626	Professional	2.0.10.242	2.0.10.356	10-09-2020	2020-10-09 오전 4:28:42	13:28:42	2.0.10.252	272		1	z	방법	NULL	NULL	NULL	NULL	NULL	NULL	12	1	8	KSY3	List3	NULL	NULL	NULL	NULL	NULL	NULL	NULL	NULL	NULL	1	z	0	3	929653	0	z	423	930076
좌우반구com(CVF, UVF, BVF)_4	15	1	<?xml version="1.0"?>\n<Clock xmlns:dt="urn:schemas-microsoft-com:datatypes"><Description dt:dt="string">E-Prime Primary Realtime Clock</Description><StartTime><Timestamp dt:dt="int">0</Timestamp><DateUtc dt:dt="string">2020-10-09T04:28:42Z</DateUtc></StartTime><FrequencyChanges><FrequencyChange><Frequency dt:dt="r8">2699960000</Frequency><Timestamp dt:dt="r8">4.36508312362344E+15</Timestamp><Cur…	좌우반구com(CVF, UVF, BVF)_4-015-1	60.021	1.0.0.165	1	1002015626	Professional	2.0.10.242	2.0.10.356	10-09-2020	2020-10-09 오전 4:28:42	13:28:42	2.0.10.252	356		2	{/}	배심	NULL	NULL	NULL	NULL	NULL	NULL	107	1	92	KSY2	List3	NULL	NULL	NULL	NULL	NULL	NULL	NULL	NULL	NULL	0	{/}	0	3	1150893	0	z	357	1151250
좌우반구com(CVF, UVF, BVF)_4	15	1	<?xml version="1.0"?>\n<Clock xmlns:dt="urn:schemas-microsoft-com:datatypes"><Description dt:dt="string">E-Prime Primary Realtime Clock</Description><StartTime><Timestamp dt:dt="int">0</Timestamp><DateUtc dt:dt="string">2020-10-09T04:28:42Z</DateUtc></StartTime><FrequencyChanges><FrequencyChange><Frequency dt:dt="r8">2699960000</Frequency><Timestamp dt:dt="r8">4.36508312362344E+15</Timestamp><Cur…	좌우반구com(CVF, UVF, BVF)_4-015-1	60.021	1.0.0.165	1	1002015626	Professional	2.0.10.242	2.0.10.356	10-09-2020	2020-10-09 오전 4:28:42	13:28:42	2.0.10.252	131		2	{/}	버구	90	1	131	NULL	NULL	NULL	NULL	NULL	NULL	KSY3	List1	NULL	NULL	NULL	NULL	NULL	NULL	NULL	NULL	NULL	1	{/}	0	3	378111	0	{/}	427	378538
좌우반구com(CVF, UVF, BVF)_4	15	1	<?xml version="1.0"?>\n<Clock xmlns:dt="urn:schemas-microsoft-com:datatypes"><Description dt:dt="string">E-Prime Primary Realtime Clock</Description><StartTime><Timestamp dt:dt="int">0</Timestamp><DateUtc dt:dt="string">2020-10-09T04:28:42Z</DateUtc></StartTime><FrequencyChanges><FrequencyChange><Frequency dt:dt="r8">2699960000</Frequency><Timestamp dt:dt="r8">4.36508312362344E+15</Timestamp><Cur…	좌우반구com(CVF, UVF, BVF)_4-015-1	60.021	1.0.0.165	1	1002015626	Professional	2.0.10.242	2.0.10.356	10-09-2020	2020-10-09 오전 4:28:42	13:28:42	2.0.10.252	167		1	z	버스	NULL	NULL	NULL	108	1	35	NULL	NULL	NULL	KSY3	List2	NULL	NULL	NULL	NULL	NULL	NULL	NULL	NULL	NULL	1	z	1	3	594519	0	z	336	594855
좌우반구com(CVF, UVF, BVF)_4	15	1	<?xml version="1.0"?>\n<Clock xmlns:dt="urn:schemas-microsoft-com:datatypes"><Description dt:dt="string">E-Prime Primary Realtime Clock</Description><StartTime><Timestamp dt:dt="int">0</Timestamp><DateUtc dt:dt="string">2020-10-09T04:28:42Z</DateUtc></StartTime><FrequencyChanges><FrequencyChange><Frequency dt:dt="r8">2699960000</Frequency><Timestamp dt:dt="r8">4.36508312362344E+15</Timestamp><Cur…	좌우반구com(CVF, UVF, BVF)_4-015-1	60.021	1.0.0.165	1	1002015626	Professional	2.0.10.242	2.0.10.356	10-09-2020	2020-10-09 오전 4:28:42	13:28:42	2.0.10.252	1		2	{/}	버현	34	1	1	NULL	NULL	NULL	NULL	NULL	NULL	KSY2	List1	NULL	NULL	NULL	NULL	NULL	NULL	NULL	NULL	NULL	1	{/}	0	3	18569	0	{/}	563	19132
좌우반구com(CVF, UVF, BVF)_4	15	1	<?xml version="1.0"?>\n<Clock xmlns:dt="urn:schemas-microsoft-com:datatypes"><Description dt:dt="string">E-Prime Primary Realtime Clock</Description><StartTime><Timestamp dt:dt="int">0</Timestamp><DateUtc dt:dt="string">2020-10-09T04:28:42Z</DateUtc></StartTime><FrequencyChanges><FrequencyChange><Frequency dt:dt="r8">2699960000</Frequency><Timestamp dt:dt="r8">4.36508312362344E+15</Timestamp><Cur…	좌우반구com(CVF, UVF, BVF)_4-015-1	60.021	1.0.0.165	1	1002015626	Professional	2.0.10.242	2.0.10.356	10-09-2020	2020-10-09 오전 4:28:42	13:28:42	2.0.10.252	29		2	{/}	법낌	54	1	29	NULL	NULL	NULL	NULL	NULL	NULL	KSY3	List1	NULL	NULL	NULL	NULL	NULL	NULL	NULL	NULL	NULL	0	{/}	0	3	95859	0	z	496	96355
좌우반구com(CVF, UVF, BVF)_4	15	1	<?xml version="1.0"?>\n<Clock xmlns:dt="urn:schemas-microsoft-com:datatypes"><Description dt:dt="string">E-Prime Primary Realtime Clock</Description><StartTime><Timestamp dt:dt="int">0</Timestamp><DateUtc dt:dt="string">2020-10-09T04:28:42Z</DateUtc></StartTime><FrequencyChanges><FrequencyChange><Frequency dt:dt="r8">2699960000</Frequency><Timestamp dt:dt="r8">4.36508312362344E+15</Timestamp><Cur…	좌우반구com(CVF, UVF, BVF)_4-015-1	60.021	1.0.0.165	1	1002015626	Professional	2.0.10.242	2.0.10.356	10-09-2020	2020-10-09 오전 4:28:42	13:28:42	2.0.10.252	21		1	z	별개	131	1	21	NULL	NULL	NULL	NULL	NULL	NULL	KSY3	List1	NULL	NULL	NULL	NULL	NULL	NULL	NULL	NULL	NULL	1	z	0	3	73017	0	z	442	73459
좌우반구com(CVF, UVF, BVF)_4	15	1	<?xml version="1.0"?>\n<Clock xmlns:dt="urn:schemas-microsoft-com:datatypes"><Description dt:dt="string">E-Prime Primary Realtime Clock</Description><StartTime><Timestamp dt:dt="int">0</Timestamp><DateUtc dt:dt="string">2020-10-09T04:28:42Z</DateUtc></StartTime><FrequencyChanges><FrequencyChange><Frequency dt:dt="r8">2699960000</Frequency><Timestamp dt:dt="r8">4.36508312362344E+15</Timestamp><Cur…	좌우반구com(CVF, UVF, BVF)_4-015-1	60.021	1.0.0.165	1	1002015626	Professional	2.0.10.242	2.0.10.356	10-09-2020	2020-10-09 오전 4:28:42	13:28:42	2.0.10.252	393		1	z	별미	NULL	NULL	NULL	NULL	NULL	NULL	92	1	129	KSY3	List3	NULL	NULL	NULL	NULL	NULL	NULL	NULL	NULL	NULL	1	z	0	3	1247576	0	z	625	1248201
좌우반구com(CVF, UVF, BVF)_4	15	1	<?xml version="1.0"?>\n<Clock xmlns:dt="urn:schemas-microsoft-com:datatypes"><Description dt:dt="string">E-Prime Primary Realtime Clock</Description><StartTime><Timestamp dt:dt="int">0</Timestamp><DateUtc dt:dt="string">2020-10-09T04:28:42Z</DateUtc></StartTime><FrequencyChanges><FrequencyChange><Frequency dt:dt="r8">2699960000</Frequency><Timestamp dt:dt="r8">4.36508312362344E+15</Timestamp><Cur…	좌우반구com(CVF, UVF, BVF)_4-015-1	60.021	1.0.0.165	1	1002015626	Professional	2.0.10.242	2.0.10.356	10-09-2020	2020-10-09 오전 4:28:42	13:28:42	2.0.10.252	209		1	z	보고	NULL	NULL	NULL	29	1	77	NULL	NULL	NULL	KSY3	List2	NULL	NULL	NULL	NULL	NULL	NULL	NULL	NULL	NULL	1	z	0	4	706864	0	z	432	707296
좌우반구com(CVF, UVF, BVF)_4	15	1	<?xml version="1.0"?>\n<Clock xmlns:dt="urn:schemas-microsoft-com:datatypes"><Description dt:dt="string">E-Prime Primary Realtime Clock</Description><StartTime><Timestamp dt:dt="int">0</Timestamp><DateUtc dt:dt="string">2020-10-09T04:28:42Z</DateUtc></StartTime><FrequencyChanges><FrequencyChange><Frequency dt:dt="r8">2699960000</Frequency><Timestamp dt:dt="r8">4.36508312362344E+15</Timestamp><Cur…	좌우반구com(CVF, UVF, BVF)_4-015-1	60.021	1.0.0.165	1	1002015626	Professional	2.0.10.242	2.0.10.356	10-09-2020	2020-10-09 오전 4:28:42	13:28:42	2.0.10.252	214		1	z	본인	NULL	NULL	NULL	86	1	82	NULL	NULL	NULL	KSY3	List2	NULL	NULL	NULL	NULL	NULL	NULL	NULL	NULL	NULL	1	z	0	3	720792	0	z	505	721297
좌우반구com(CVF, UVF, BVF)_4	15	1	<?xml version="1.0"?>\n<Clock xmlns:dt="urn:schemas-microsoft-com:datatypes"><Description dt:dt="string">E-Prime Primary Realtime Clock</Description><StartTime><Timestamp dt:dt="int">0</Timestamp><DateUtc dt:dt="string">2020-10-09T04:28:42Z</DateUtc></StartTime><FrequencyChanges><FrequencyChange><Frequency dt:dt="r8">2699960000</Frequency><Timestamp dt:dt="r8">4.36508312362344E+15</Timestamp><Cur…	좌우반구com(CVF, UVF, BVF)_4-015-1	60.021	1.0.0.165	1	1002015626	Professional	2.0.10.242	2.0.10.356	10-09-2020	2020-10-09 오전 4:28:42	13:28:42	2.0.10.252	232		2	{/}	본중	NULL	NULL	NULL	1	1	100	NULL	NULL	NULL	KSY2	List2	NULL	NULL	NULL	NULL	NULL	NULL	NULL	NULL	NULL	1	{/}	0	3	770408	0	{/}	942	771350
좌우반구com(CVF, UVF, BVF)_4	15	1	<?xml version="1.0"?>\n<Clock xmlns:dt="urn:schemas-microsoft-com:datatypes"><Description dt:dt="string">E-Prime Primary Realtime Clock</Description><StartTime><Timestamp dt:dt="int">0</Timestamp><DateUtc dt:dt="string">2020-10-09T04:28:42Z</DateUtc></StartTime><FrequencyChanges><FrequencyChange><Frequency dt:dt="r8">2699960000</Frequency><Timestamp dt:dt="r8">4.36508312362344E+15</Timestamp><Cur…	좌우반구com(CVF, UVF, BVF)_4-015-1	60.021	1.0.0.165	1	1002015626	Professional	2.0.10.242	2.0.10.356	10-09-2020	2020-10-09 오전 4:28:42	13:28:42	2.0.10.252	186		1	z	봉사	NULL	NULL	NULL	102	1	54	NULL	NULL	NULL	KSY3	List2	NULL	NULL	NULL	NULL	NULL	NULL	NULL	NULL	NULL	1	z	0	3	645085	0	z	609	645694
좌우반구com(CVF, UVF, BVF)_4	15	1	<?xml version="1.0"?>\n<Clock xmlns:dt="urn:schemas-microsoft-com:datatypes"><Description dt:dt="string">E-Prime Primary Realtime Clock</Description><StartTime><Timestamp dt:dt="int">0</Timestamp><DateUtc dt:dt="string">2020-10-09T04:28:42Z</DateUtc></StartTime><FrequencyChanges><FrequencyChange><Frequency dt:dt="r8">2699960000</Frequency><Timestamp dt:dt="r8">4.36508312362344E+15</Timestamp><Cur…	좌우반구com(CVF, UVF, BVF)_4-015-1	60.021	1.0.0.165	1	1002015626	Professional	2.0.10.242	2.0.10.356	10-09-2020	2020-10-09 오전 4:28:42	13:28:42	2.0.10.252	265		2	{/}	봉택	NULL	NULL	NULL	NULL	NULL	NULL	57	1	1	KSY2	List3	NULL	NULL	NULL	NULL	NULL	NULL	NULL	NULL	NULL	1	{/}	0	4	910610	0	{/}	547	911157
좌우반구com(CVF, UVF, BVF)_4	15	1	<?xml version="1.0"?>\n<Clock xmlns:dt="urn:schemas-microsoft-com:datatypes"><Description dt:dt="string">E-Prime Primary Realtime Clock</Description><StartTime><Timestamp dt:dt="int">0</Timestamp><DateUtc dt:dt="string">2020-10-09T04:28:42Z</DateUtc></StartTime><FrequencyChanges><FrequencyChange><Frequency dt:dt="r8">2699960000</Frequency><Timestamp dt:dt="r8">4.36508312362344E+15</Timestamp><Cur…	좌우반구com(CVF, UVF, BVF)_4-015-1	60.021	1.0.0.165	1	1002015626	Professional	2.0.10.242	2.0.10.356	10-09-2020	2020-10-09 오전 4:28:42	13:28:42	2.0.10.252	225		1	z	부대	NULL	NULL	NULL	14	1	93	NULL	NULL	NULL	KSY3	List2	NULL	NULL	NULL	NULL	NULL	NULL	NULL	NULL	NULL	1	z	0	3	750965	0	z	408	751373
좌우반구com(CVF, UVF, BVF)_4	15	1	<?xml version="1.0"?>\n<Clock xmlns:dt="urn:schemas-microsoft-com:datatypes"><Description dt:dt="string">E-Prime Primary Realtime Clock</Description><StartTime><Timestamp dt:dt="int">0</Timestamp><DateUtc dt:dt="string">2020-10-09T04:28:42Z</DateUtc></StartTime><FrequencyChanges><FrequencyChange><Frequency dt:dt="r8">2699960000</Frequency><Timestamp dt:dt="r8">4.36508312362344E+15</Timestamp><Cur…	좌우반구com(CVF, UVF, BVF)_4-015-1	60.021	1.0.0.165	1	1002015626	Professional	2.0.10.242	2.0.10.356	10-09-2020	2020-10-09 오전 4:28:42	13:28:42	2.0.10.252	357		1	z	부스	NULL	NULL	NULL	NULL	NULL	NULL	133	1	93	KSY3	List3	NULL	NULL	NULL	NULL	NULL	NULL	NULL	NULL	NULL	0	z	0	4	1153459	0	{/}	310	1153769
좌우반구com(CVF, UVF, BVF)_4	15	1	<?xml version="1.0"?>\n<Clock xmlns:dt="urn:schemas-microsoft-com:datatypes"><Description dt:dt="string">E-Prime Primary Realtime Clock</Description><StartTime><Timestamp dt:dt="int">0</Timestamp><DateUtc dt:dt="string">2020-10-09T04:28:42Z</DateUtc></StartTime><FrequencyChanges><FrequencyChange><Frequency dt:dt="r8">2699960000</Frequency><Timestamp dt:dt="r8">4.36508312362344E+15</Timestamp><Cur…	좌우반구com(CVF, UVF, BVF)_4-015-1	60.021	1.0.0.165	1	1002015626	Professional	2.0.10.242	2.0.10.356	10-09-2020	2020-10-09 오전 4:28:42	13:28:42	2.0.10.252	121		2	{/}	분낌	81	1	121	NULL	NULL	NULL	NULL	NULL	NULL	KSY	List1	0		0	0	351204	183		0	0	1	{/}	0	3	351387	0	{/}	302	351689
좌우반구com(CVF, UVF, BVF)_4	15	1	<?xml version="1.0"?>\n<Clock xmlns:dt="urn:schemas-microsoft-com:datatypes"><Description dt:dt="string">E-Prime Primary Realtime Clock</Description><StartTime><Timestamp dt:dt="int">0</Timestamp><DateUtc dt:dt="string">2020-10-09T04:28:42Z</DateUtc></StartTime><FrequencyChanges><FrequencyChange><Frequency dt:dt="r8">2699960000</Frequency><Timestamp dt:dt="r8">4.36508312362344E+15</Timestamp><Cur…	좌우반구com(CVF, UVF, BVF)_4-015-1	60.021	1.0.0.165	1	1002015626	Professional	2.0.10.242	2.0.10.356	10-09-2020	2020-10-09 오전 4:28:42	13:28:42	2.0.10.252	60		1	z	분류	75	1	60	NULL	NULL	NULL	NULL	NULL	NULL	KSY3	List1	NULL	NULL	NULL	NULL	NULL	NULL	NULL	NULL	NULL	1	z	0	4	185095	0	z	947	186042
좌우반구com(CVF, UVF, BVF)_4	15	1	<?xml version="1.0"?>\n<Clock xmlns:dt="urn:schemas-microsoft-com:datatypes"><Description dt:dt="string">E-Prime Primary Realtime Clock</Description><StartTime><Timestamp dt:dt="int">0</Timestamp><DateUtc dt:dt="string">2020-10-09T04:28:42Z</DateUtc></StartTime><FrequencyChanges><FrequencyChange><Frequency dt:dt="r8">2699960000</Frequency><Timestamp dt:dt="r8">4.36508312362344E+15</Timestamp><Cur…	좌우반구com(CVF, UVF, BVF)_4-015-1	60.021	1.0.0.165	1	1002015626	Professional	2.0.10.242	2.0.10.356	10-09-2020	2020-10-09 오전 4:28:42	13:28:42	2.0.10.252	175		1	z	분석	NULL	NULL	NULL	75	1	43	NULL	NULL	NULL	KSY3	List2	NULL	NULL	NULL	NULL	NULL	NULL	NULL	NULL	NULL	1	z	1	3	615595	0	z	437	616032
좌우반구com(CVF, UVF, BVF)_4	15	1	<?xml version="1.0"?>\n<Clock xmlns:dt="urn:schemas-microsoft-com:datatypes"><Description dt:dt="string">E-Prime Primary Realtime Clock</Description><StartTime><Timestamp dt:dt="int">0</Timestamp><DateUtc dt:dt="string">2020-10-09T04:28:42Z</DateUtc></StartTime><FrequencyChanges><FrequencyChange><Frequency dt:dt="r8">2699960000</Frequency><Timestamp dt:dt="r8">4.36508312362344E+15</Timestamp><Cur…	좌우반구com(CVF, UVF, BVF)_4-015-1	60.021	1.0.0.165	1	1002015626	Professional	2.0.10.242	2.0.10.356	10-09-2020	2020-10-09 오전 4:28:42	13:28:42	2.0.10.252	400		1	z	분포	NULL	NULL	NULL	NULL	NULL	NULL	23	1	136	KSY3	List3	NULL	NULL	NULL	NULL	NULL	NULL	NULL	NULL	NULL	1	z	1	3	1266136	0	z	536	1266672
좌우반구com(CVF, UVF, BVF)_4	15	1	<?xml version="1.0"?>\n<Clock xmlns:dt="urn:schemas-microsoft-com:datatypes"><Description dt:dt="string">E-Prime Primary Realtime Clock</Description><StartTime><Timestamp dt:dt="int">0</Timestamp><DateUtc dt:dt="string">2020-10-09T04:28:42Z</DateUtc></StartTime><FrequencyChanges><FrequencyChange><Frequency dt:dt="r8">2699960000</Frequency><Timestamp dt:dt="r8">4.36508312362344E+15</Timestamp><Cur…	좌우반구com(CVF, UVF, BVF)_4-015-1	60.021	1.0.0.165	1	1002015626	Professional	2.0.10.242	2.0.10.356	10-09-2020	2020-10-09 오전 4:28:42	13:28:42	2.0.10.252	299		1	z	비교	NULL	NULL	NULL	NULL	NULL	NULL	130	1	35	KSY3	List3	NULL	NULL	NULL	NULL	NULL	NULL	NULL	NULL	NULL	1	z	0	3	1001978	0	z	347	1002325
좌우반구com(CVF, UVF, BVF)_4	15	1	<?xml version="1.0"?>\n<Clock xmlns:dt="urn:schemas-microsoft-com:datatypes"><Description dt:dt="string">E-Prime Primary Realtime Clock</Description><StartTime><Timestamp dt:dt="int">0</Timestamp><DateUtc dt:dt="string">2020-10-09T04:28:42Z</DateUtc></StartTime><FrequencyChanges><FrequencyChange><Frequency dt:dt="r8">2699960000</Frequency><Timestamp dt:dt="r8">4.36508312362344E+15</Timestamp><Cur…	좌우반구com(CVF, UVF, BVF)_4-015-1	60.021	1.0.0.165	1	1002015626	Professional	2.0.10.242	2.0.10.356	10-09-2020	2020-10-09 오전 4:28:42	13:28:42	2.0.10.252	163		2	{/}	비껍	NULL	NULL	NULL	2	1	31	NULL	NULL	NULL	KSY4	List2	NULL	NULL	NULL	NULL	NULL	NULL	NULL	NULL	NULL	1	{/}	0	3	584256	0	{/}	435	584691
좌우반구com(CVF, UVF, BVF)_4	15	1	<?xml version="1.0"?>\n<Clock xmlns:dt="urn:schemas-microsoft-com:datatypes"><Description dt:dt="string">E-Prime Primary Realtime Clock</Description><StartTime><Timestamp dt:dt="int">0</Timestamp><DateUtc dt:dt="string">2020-10-09T04:28:42Z</DateUtc></StartTime><FrequencyChanges><FrequencyChange><Frequency dt:dt="r8">2699960000</Frequency><Timestamp dt:dt="r8">4.36508312362344E+15</Timestamp><Cur…	좌우반구com(CVF, UVF, BVF)_4-015-1	60.021	1.0.0.165	1	1002015626	Professional	2.0.10.242	2.0.10.356	10-09-2020	2020-10-09 오전 4:28:42	13:28:42	2.0.10.252	382		2	{/}	비략	NULL	NULL	NULL	NULL	NULL	NULL	111	1	118	KSY2	List3	NULL	NULL	NULL	NULL	NULL	NULL	NULL	NULL	NULL	1	{/}	0	3	1218769	0	{/}	464	1219233
좌우반구com(CVF, UVF, BVF)_4	15	1	<?xml version="1.0"?>\n<Clock xmlns:dt="urn:schemas-microsoft-com:datatypes"><Description dt:dt="string">E-Prime Primary Realtime Clock</Description><StartTime><Timestamp dt:dt="int">0</Timestamp><DateUtc dt:dt="string">2020-10-09T04:28:42Z</DateUtc></StartTime><FrequencyChanges><FrequencyChange><Frequency dt:dt="r8">2699960000</Frequency><Timestamp dt:dt="r8">4.36508312362344E+15</Timestamp><Cur…	좌우반구com(CVF, UVF, BVF)_4-015-1	60.021	1.0.0.165	1	1002015626	Professional	2.0.10.242	2.0.10.356	10-09-2020	2020-10-09 오전 4:28:42	13:28:42	2.0.10.252	181		1	z	비상	NULL	NULL	NULL	6	1	49	NULL	NULL	NULL	KSY3	List2	NULL	NULL	NULL	NULL	NULL	NULL	NULL	NULL	NULL	1	z	0	3	631490	0	z	828	632318
좌우반구com(CVF, UVF, BVF)_4	15	1	<?xml version="1.0"?>\n<Clock xmlns:dt="urn:schemas-microsoft-com:datatypes"><Description dt:dt="string">E-Prime Primary Realtime Clock</Description><StartTime><Timestamp dt:dt="int">0</Timestamp><DateUtc dt:dt="string">2020-10-09T04:28:42Z</DateUtc></StartTime><FrequencyChanges><FrequencyChange><Frequency dt:dt="r8">2699960000</Frequency><Timestamp dt:dt="r8">4.36508312362344E+15</Timestamp><Cur…	좌우반구com(CVF, UVF, BVF)_4-015-1	60.021	1.0.0.165	1	1002015626	Professional	2.0.10.242	2.0.10.356	10-09-2020	2020-10-09 오전 4:28:42	13:28:42	2.0.10.252	188		1	z	비용	NULL	NULL	NULL	8	1	56	NULL	NULL	NULL	KSY3	List2	NULL	NULL	NULL	NULL	NULL	NULL	NULL	NULL	NULL	1	z	0	4	650567	0	z	597	651164
좌우반구com(CVF, UVF, BVF)_4	15	1	<?xml version="1.0"?>\n<Clock xmlns:dt="urn:schemas-microsoft-com:datatypes"><Description dt:dt="string">E-Prime Primary Realtime Clock</Description><StartTime><Timestamp dt:dt="int">0</Timestamp><DateUtc dt:dt="string">2020-10-09T04:28:42Z</DateUtc></StartTime><FrequencyChanges><FrequencyChange><Frequency dt:dt="r8">2699960000</Frequency><Timestamp dt:dt="r8">4.36508312362344E+15</Timestamp><Cur…	좌우반구com(CVF, UVF, BVF)_4-015-1	60.021	1.0.0.165	1	1002015626	Professional	2.0.10.242	2.0.10.356	10-09-2020	2020-10-09 오전 4:28:42	13:28:42	2.0.10.252	127		1	z	비판	31	1	127	NULL	NULL	NULL	NULL	NULL	NULL	KSY3	List1	NULL	NULL	NULL	NULL	NULL	NULL	NULL	NULL	NULL	1	z	0	3	367831	0	z	385	368216
좌우반구com(CVF, UVF, BVF)_4	15	1	<?xml version="1.0"?>\n<Clock xmlns:dt="urn:schemas-microsoft-com:datatypes"><Description dt:dt="string">E-Prime Primary Realtime Clock</Description><StartTime><Timestamp dt:dt="int">0</Timestamp><DateUtc dt:dt="string">2020-10-09T04:28:42Z</DateUtc></StartTime><FrequencyChanges><FrequencyChange><Frequency dt:dt="r8">2699960000</Frequency><Timestamp dt:dt="r8">4.36508312362344E+15</Timestamp><Cur…	좌우반구com(CVF, UVF, BVF)_4-015-1	60.021	1.0.0.165	1	1002015626	Professional	2.0.10.242	2.0.10.356	10-09-2020	2020-10-09 오전 4:28:42	13:28:42	2.0.10.252	22		1	z	빈도	132	1	22	NULL	NULL	NULL	NULL	NULL	NULL	KSY3	List1	NULL	NULL	NULL	NULL	NULL	NULL	NULL	NULL	NULL	1	z	0	3	75666	0	z	589	76255
좌우반구com(CVF, UVF, BVF)_4	15	1	<?xml version="1.0"?>\n<Clock xmlns:dt="urn:schemas-microsoft-com:datatypes"><Description dt:dt="string">E-Prime Primary Realtime Clock</Description><StartTime><Timestamp dt:dt="int">0</Timestamp><DateUtc dt:dt="string">2020-10-09T04:28:42Z</DateUtc></StartTime><FrequencyChanges><FrequencyChange><Frequency dt:dt="r8">2699960000</Frequency><Timestamp dt:dt="r8">4.36508312362344E+15</Timestamp><Cur…	좌우반구com(CVF, UVF, BVF)_4-015-1	60.021	1.0.0.165	1	1002015626	Professional	2.0.10.242	2.0.10.356	10-09-2020	2020-10-09 오전 4:28:42	13:28:42	2.0.10.252	93		2	{/}	빈략	24	1	93	NULL	NULL	NULL	NULL	NULL	NULL	KSY	List1	0		1	-1	274380	184		0	0	1	{/}	0	4	274564	0	{/}	773	275337
좌우반구com(CVF, UVF, BVF)_4	15	1	<?xml version="1.0"?>\n<Clock xmlns:dt="urn:schemas-microsoft-com:datatypes"><Description dt:dt="string">E-Prime Primary Realtime Clock</Description><StartTime><Timestamp dt:dt="int">0</Timestamp><DateUtc dt:dt="string">2020-10-09T04:28:42Z</DateUtc></StartTime><FrequencyChanges><FrequencyChange><Frequency dt:dt="r8">2699960000</Frequency><Timestamp dt:dt="r8">4.36508312362344E+15</Timestamp><Cur…	좌우반구com(CVF, UVF, BVF)_4-015-1	60.021	1.0.0.165	1	1002015626	Professional	2.0.10.242	2.0.10.356	10-09-2020	2020-10-09 오전 4:28:42	13:28:42	2.0.10.252	4		2	{/}	빈비	38	1	4	NULL	NULL	NULL	NULL	NULL	NULL	KSY	List1	0		0	0	26450	183		0	0	1	{/}	0	3	26633	0	{/}	423	27056
좌우반구com(CVF, UVF, BVF)_4	15	1	<?xml version="1.0"?>\n<Clock xmlns:dt="urn:schemas-microsoft-com:datatypes"><Description dt:dt="string">E-Prime Primary Realtime Clock</Description><StartTime><Timestamp dt:dt="int">0</Timestamp><DateUtc dt:dt="string">2020-10-09T04:28:42Z</DateUtc></StartTime><FrequencyChanges><FrequencyChange><Frequency dt:dt="r8">2699960000</Frequency><Timestamp dt:dt="r8">4.36508312362344E+15</Timestamp><Cur…	좌우반구com(CVF, UVF, BVF)_4-015-1	60.021	1.0.0.165	1	1002015626	Professional	2.0.10.242	2.0.10.356	10-09-2020	2020-10-09 오전 4:28:42	13:28:42	2.0.10.252	42		2	{/}	빈종	83	1	42	NULL	NULL	NULL	NULL	NULL	NULL	KSY2	List1	NULL	NULL	NULL	NULL	NULL	NULL	NULL	NULL	NULL	0	{/}	0	3	134829	0	z	1063	135892
좌우반구com(CVF, UVF, BVF)_4	15	1	<?xml version="1.0"?>\n<Clock xmlns:dt="urn:schemas-microsoft-com:datatypes"><Description dt:dt="string">E-Prime Primary Realtime Clock</Description><StartTime><Timestamp dt:dt="int">0</Timestamp><DateUtc dt:dt="string">2020-10-09T04:28:42Z</DateUtc></StartTime><FrequencyChanges><FrequencyChange><Frequency dt:dt="r8">2699960000</Frequency><Timestamp dt:dt="r8">4.36508312362344E+15</Timestamp><Cur…	좌우반구com(CVF, UVF, BVF)_4-015-1	60.021	1.0.0.165	1	1002015626	Professional	2.0.10.242	2.0.10.356	10-09-2020	2020-10-09 오전 4:28:42	13:28:42	2.0.10.252	352		1	z	사건	NULL	NULL	NULL	NULL	NULL	NULL	39	1	88	KSY3	List3	NULL	NULL	NULL	NULL	NULL	NULL	NULL	NULL	NULL	1	z	1	3	1140796	0	z	270	1141066
좌우반구com(CVF, UVF, BVF)_4	15	1	<?xml version="1.0"?>\n<Clock xmlns:dt="urn:schemas-microsoft-com:datatypes"><Description dt:dt="string">E-Prime Primary Realtime Clock</Description><StartTime><Timestamp dt:dt="int">0</Timestamp><DateUtc dt:dt="string">2020-10-09T04:28:42Z</DateUtc></StartTime><FrequencyChanges><FrequencyChange><Frequency dt:dt="r8">2699960000</Frequency><Timestamp dt:dt="r8">4.36508312362344E+15</Timestamp><Cur…	좌우반구com(CVF, UVF, BVF)_4-015-1	60.021	1.0.0.165	1	1002015626	Professional	2.0.10.242	2.0.10.356	10-09-2020	2020-10-09 오전 4:28:42	13:28:42	2.0.10.252	314		1	z	사과	NULL	NULL	NULL	NULL	NULL	NULL	86	1	50	KSY3	List3	NULL	NULL	NULL	NULL	NULL	NULL	NULL	NULL	NULL	1	z	0	3	1041681	0	z	467	1042148
좌우반구com(CVF, UVF, BVF)_4	15	1	<?xml version="1.0"?>\n<Clock xmlns:dt="urn:schemas-microsoft-com:datatypes"><Description dt:dt="string">E-Prime Primary Realtime Clock</Description><StartTime><Timestamp dt:dt="int">0</Timestamp><DateUtc dt:dt="string">2020-10-09T04:28:42Z</DateUtc></StartTime><FrequencyChanges><FrequencyChange><Frequency dt:dt="r8">2699960000</Frequency><Timestamp dt:dt="r8">4.36508312362344E+15</Timestamp><Cur…	좌우반구com(CVF, UVF, BVF)_4-015-1	60.021	1.0.0.165	1	1002015626	Professional	2.0.10.242	2.0.10.356	10-09-2020	2020-10-09 오전 4:28:42	13:28:42	2.0.10.252	234		1	z	사례	NULL	NULL	NULL	70	1	102	NULL	NULL	NULL	KSY3	List2	NULL	NULL	NULL	NULL	NULL	NULL	NULL	NULL	NULL	0	z	0	4	776090	0	{/}	995	777085
좌우반구com(CVF, UVF, BVF)_4	15	1	<?xml version="1.0"?>\n<Clock xmlns:dt="urn:schemas-microsoft-com:datatypes"><Description dt:dt="string">E-Prime Primary Realtime Clock</Description><StartTime><Timestamp dt:dt="int">0</Timestamp><DateUtc dt:dt="string">2020-10-09T04:28:42Z</DateUtc></StartTime><FrequencyChanges><FrequencyChange><Frequency dt:dt="r8">2699960000</Frequency><Timestamp dt:dt="r8">4.36508312362344E+15</Timestamp><Cur…	좌우반구com(CVF, UVF, BVF)_4-015-1	60.021	1.0.0.165	1	1002015626	Professional	2.0.10.242	2.0.10.356	10-09-2020	2020-10-09 오전 4:28:42	13:28:42	2.0.10.252	257		1	z	사상	NULL	NULL	NULL	20	1	125	NULL	NULL	NULL	KSY3	List2	NULL	NULL	NULL	NULL	NULL	NULL	NULL	NULL	NULL	1	z	0	3	838951	0	z	606	839557
좌우반구com(CVF, UVF, BVF)_4	15	1	<?xml version="1.0"?>\n<Clock xmlns:dt="urn:schemas-microsoft-com:datatypes"><Description dt:dt="string">E-Prime Primary Realtime Clock</Description><StartTime><Timestamp dt:dt="int">0</Timestamp><DateUtc dt:dt="string">2020-10-09T04:28:42Z</DateUtc></StartTime><FrequencyChanges><FrequencyChange><Frequency dt:dt="r8">2699960000</Frequency><Timestamp dt:dt="r8">4.36508312362344E+15</Timestamp><Cur…	좌우반구com(CVF, UVF, BVF)_4-015-1	60.021	1.0.0.165	1	1002015626	Professional	2.0.10.242	2.0.10.356	10-09-2020	2020-10-09 오전 4:28:42	13:28:42	2.0.10.252	95		1	z	사안	32	1	95	NULL	NULL	NULL	NULL	NULL	NULL	KSY3	List1	NULL	NULL	NULL	NULL	NULL	NULL	NULL	NULL	NULL	1	z	1	3	280228	0	z	829	281057
좌우반구com(CVF, UVF, BVF)_4	15	1	<?xml version="1.0"?>\n<Clock xmlns:dt="urn:schemas-microsoft-com:datatypes"><Description dt:dt="string">E-Prime Primary Realtime Clock</Description><StartTime><Timestamp dt:dt="int">0</Timestamp><DateUtc dt:dt="string">2020-10-09T04:28:42Z</DateUtc></StartTime><FrequencyChanges><FrequencyChange><Frequency dt:dt="r8">2699960000</Frequency><Timestamp dt:dt="r8">4.36508312362344E+15</Timestamp><Cur…	좌우반구com(CVF, UVF, BVF)_4-015-1	60.021	1.0.0.165	1	1002015626	Professional	2.0.10.242	2.0.10.356	10-09-2020	2020-10-09 오전 4:28:42	13:28:42	2.0.10.252	260		1	z	사이	NULL	NULL	NULL	43	1	128	NULL	NULL	NULL	KSY3	List2	NULL	NULL	NULL	NULL	NULL	NULL	NULL	NULL	NULL	1	z	0	4	846982	0	z	422	847404
좌우반구com(CVF, UVF, BVF)_4	15	1	<?xml version="1.0"?>\n<Clock xmlns:dt="urn:schemas-microsoft-com:datatypes"><Description dt:dt="string">E-Prime Primary Realtime Clock</Description><StartTime><Timestamp dt:dt="int">0</Timestamp><DateUtc dt:dt="string">2020-10-09T04:28:42Z</DateUtc></StartTime><FrequencyChanges><FrequencyChange><Frequency dt:dt="r8">2699960000</Frequency><Timestamp dt:dt="r8">4.36508312362344E+15</Timestamp><Cur…	좌우반구com(CVF, UVF, BVF)_4-015-1	60.021	1.0.0.165	1	1002015626	Professional	2.0.10.242	2.0.10.356	10-09-2020	2020-10-09 오전 4:28:42	13:28:42	2.0.10.252	57		1	z	사전	43	1	57	NULL	NULL	NULL	NULL	NULL	NULL	KSY3	List1	NULL	NULL	NULL	NULL	NULL	NULL	NULL	NULL	NULL	1	z	0	3	176348	0	z	1038	177386
좌우반구com(CVF, UVF, BVF)_4	15	1	<?xml version="1.0"?>\n<Clock xmlns:dt="urn:schemas-microsoft-com:datatypes"><Description dt:dt="string">E-Prime Primary Realtime Clock</Description><StartTime><Timestamp dt:dt="int">0</Timestamp><DateUtc dt:dt="string">2020-10-09T04:28:42Z</DateUtc></StartTime><FrequencyChanges><FrequencyChange><Frequency dt:dt="r8">2699960000</Frequency><Timestamp dt:dt="r8">4.36508312362344E+15</Timestamp><Cur…	좌우반구com(CVF, UVF, BVF)_4-015-1	60.021	1.0.0.165	1	1002015626	Professional	2.0.10.242	2.0.10.356	10-09-2020	2020-10-09 오전 4:28:42	13:28:42	2.0.10.252	130		1	z	사진	41	1	130	NULL	NULL	NULL	NULL	NULL	NULL	KSY3	List1	NULL	NULL	NULL	NULL	NULL	NULL	NULL	NULL	NULL	1	z	1	3	375545	0	z	372	375917
좌우반구com(CVF, UVF, BVF)_4	15	1	<?xml version="1.0"?>\n<Clock xmlns:dt="urn:schemas-microsoft-com:datatypes"><Description dt:dt="string">E-Prime Primary Realtime Clock</Description><StartTime><Timestamp dt:dt="int">0</Timestamp><DateUtc dt:dt="string">2020-10-09T04:28:42Z</DateUtc></StartTime><FrequencyChanges><FrequencyChange><Frequency dt:dt="r8">2699960000</Frequency><Timestamp dt:dt="r8">4.36508312362344E+15</Timestamp><Cur…	좌우반구com(CVF, UVF, BVF)_4-015-1	60.021	1.0.0.165	1	1002015626	Professional	2.0.10.242	2.0.10.356	10-09-2020	2020-10-09 오전 4:28:42	13:28:42	2.0.10.252	20		1	z	상관	63	1	20	NULL	NULL	NULL	NULL	NULL	NULL	KSY3	List1	NULL	NULL	NULL	NULL	NULL	NULL	NULL	NULL	NULL	1	z	0	3	70201	0	z	610	70811
좌우반구com(CVF, UVF, BVF)_4	15	1	<?xml version="1.0"?>\n<Clock xmlns:dt="urn:schemas-microsoft-com:datatypes"><Description dt:dt="string">E-Prime Primary Realtime Clock</Description><StartTime><Timestamp dt:dt="int">0</Timestamp><DateUtc dt:dt="string">2020-10-09T04:28:42Z</DateUtc></StartTime><FrequencyChanges><FrequencyChange><Frequency dt:dt="r8">2699960000</Frequency><Timestamp dt:dt="r8">4.36508312362344E+15</Timestamp><Cur…	좌우반구com(CVF, UVF, BVF)_4-015-1	60.021	1.0.0.165	1	1002015626	Professional	2.0.10.242	2.0.10.356	10-09-2020	2020-10-09 오전 4:28:42	13:28:42	2.0.10.252	264		1	z	상태	NULL	NULL	NULL	130	1	132	NULL	NULL	NULL	KSY3	List2	NULL	NULL	NULL	NULL	NULL	NULL	NULL	NULL	NULL	1	z	0	4	857595	0	z	457	858052
좌우반구com(CVF, UVF, BVF)_4	15	1	<?xml version="1.0"?>\n<Clock xmlns:dt="urn:schemas-microsoft-com:datatypes"><Description dt:dt="string">E-Prime Primary Realtime Clock</Description><StartTime><Timestamp dt:dt="int">0</Timestamp><DateUtc dt:dt="string">2020-10-09T04:28:42Z</DateUtc></StartTime><FrequencyChanges><FrequencyChange><Frequency dt:dt="r8">2699960000</Frequency><Timestamp dt:dt="r8">4.36508312362344E+15</Timestamp><Cur…	좌우반구com(CVF, UVF, BVF)_4-015-1	60.021	1.0.0.165	1	1002015626	Professional	2.0.10.242	2.0.10.356	10-09-2020	2020-10-09 오전 4:28:42	13:28:42	2.0.10.252	79		1	z	색상	57	1	79	NULL	NULL	NULL	NULL	NULL	NULL	KSY3	List1	NULL	NULL	NULL	NULL	NULL	NULL	NULL	NULL	NULL	1	z	0	3	238126	0	z	382	238508
좌우반구com(CVF, UVF, BVF)_4	15	1	<?xml version="1.0"?>\n<Clock xmlns:dt="urn:schemas-microsoft-com:datatypes"><Description dt:dt="string">E-Prime Primary Realtime Clock</Description><StartTime><Timestamp dt:dt="int">0</Timestamp><DateUtc dt:dt="string">2020-10-09T04:28:42Z</DateUtc></StartTime><FrequencyChanges><FrequencyChange><Frequency dt:dt="r8">2699960000</Frequency><Timestamp dt:dt="r8">4.36508312362344E+15</Timestamp><Cur…	좌우반구com(CVF, UVF, BVF)_4-015-1	60.021	1.0.0.165	1	1002015626	Professional	2.0.10.242	2.0.10.356	10-09-2020	2020-10-09 오전 4:28:42	13:28:42	2.0.10.252	276		1	z	생선	NULL	NULL	NULL	NULL	NULL	NULL	61	1	12	KSY3	List3	NULL	NULL	NULL	NULL	NULL	NULL	NULL	NULL	NULL	1	z	0	4	940483	0	z	467	940950
좌우반구com(CVF, UVF, BVF)_4	15	1	<?xml version="1.0"?>\n<Clock xmlns:dt="urn:schemas-microsoft-com:datatypes"><Description dt:dt="string">E-Prime Primary Realtime Clock</Description><StartTime><Timestamp dt:dt="int">0</Timestamp><DateUtc dt:dt="string">2020-10-09T04:28:42Z</DateUtc></StartTime><FrequencyChanges><FrequencyChange><Frequency dt:dt="r8">2699960000</Frequency><Timestamp dt:dt="r8">4.36508312362344E+15</Timestamp><Cur…	좌우반구com(CVF, UVF, BVF)_4-015-1	60.021	1.0.0.165	1	1002015626	Professional	2.0.10.242	2.0.10.356	10-09-2020	2020-10-09 오전 4:28:42	13:28:42	2.0.10.252	109		2	{/}	생희	13	1	109	NULL	NULL	NULL	NULL	NULL	NULL	KSY	List1	0		0	-1	318665	183		0	0	1	{/}	1	3	318848	0	{/}	386	319234
좌우반구com(CVF, UVF, BVF)_4	15	1	<?xml version="1.0"?>\n<Clock xmlns:dt="urn:schemas-microsoft-com:datatypes"><Description dt:dt="string">E-Prime Primary Realtime Clock</Description><StartTime><Timestamp dt:dt="int">0</Timestamp><DateUtc dt:dt="string">2020-10-09T04:28:42Z</DateUtc></StartTime><FrequencyChanges><FrequencyChange><Frequency dt:dt="r8">2699960000</Frequency><Timestamp dt:dt="r8">4.36508312362344E+15</Timestamp><Cur…	좌우반구com(CVF, UVF, BVF)_4-015-1	60.021	1.0.0.165	1	1002015626	Professional	2.0.10.242	2.0.10.356	10-09-2020	2020-10-09 오전 4:28:42	13:28:42	2.0.10.252	329		2	{/}	석감	NULL	NULL	NULL	NULL	NULL	NULL	109	1	65	KSY2	List3	NULL	NULL	NULL	NULL	NULL	NULL	NULL	NULL	NULL	0	{/}	1	3	1080617	0	z	337	1080954
좌우반구com(CVF, UVF, BVF)_4	15	1	<?xml version="1.0"?>\n<Clock xmlns:dt="urn:schemas-microsoft-com:datatypes"><Description dt:dt="string">E-Prime Primary Realtime Clock</Description><StartTime><Timestamp dt:dt="int">0</Timestamp><DateUtc dt:dt="string">2020-10-09T04:28:42Z</DateUtc></StartTime><FrequencyChanges><FrequencyChange><Frequency dt:dt="r8">2699960000</Frequency><Timestamp dt:dt="r8">4.36508312362344E+15</Timestamp><Cur…	좌우반구com(CVF, UVF, BVF)_4-015-1	60.021	1.0.0.165	1	1002015626	Professional	2.0.10.242	2.0.10.356	10-09-2020	2020-10-09 오전 4:28:42	13:28:42	2.0.10.252	15		1	z	선배	66	1	15	NULL	NULL	NULL	NULL	NULL	NULL	KSY3	List1	NULL	NULL	NULL	NULL	NULL	NULL	NULL	NULL	NULL	0	z	0	4	56040	0	{/}	623	56663
좌우반구com(CVF, UVF, BVF)_4	15	1	<?xml version="1.0"?>\n<Clock xmlns:dt="urn:schemas-microsoft-com:datatypes"><Description dt:dt="string">E-Prime Primary Realtime Clock</Description><StartTime><Timestamp dt:dt="int">0</Timestamp><DateUtc dt:dt="string">2020-10-09T04:28:42Z</DateUtc></StartTime><FrequencyChanges><FrequencyChange><Frequency dt:dt="r8">2699960000</Frequency><Timestamp dt:dt="r8">4.36508312362344E+15</Timestamp><Cur…	좌우반구com(CVF, UVF, BVF)_4-015-1	60.021	1.0.0.165	1	1002015626	Professional	2.0.10.242	2.0.10.356	10-09-2020	2020-10-09 오전 4:28:42	13:28:42	2.0.10.252	48		1	z	선택	106	1	48	NULL	NULL	NULL	NULL	NULL	NULL	KSY3	List1	NULL	NULL	NULL	NULL	NULL	NULL	NULL	NULL	NULL	1	z	0	4	151107	0	z	263	151370
좌우반구com(CVF, UVF, BVF)_4	15	1	<?xml version="1.0"?>\n<Clock xmlns:dt="urn:schemas-microsoft-com:datatypes"><Description dt:dt="string">E-Prime Primary Realtime Clock</Description><StartTime><Timestamp dt:dt="int">0</Timestamp><DateUtc dt:dt="string">2020-10-09T04:28:42Z</DateUtc></StartTime><FrequencyChanges><FrequencyChange><Frequency dt:dt="r8">2699960000</Frequency><Timestamp dt:dt="r8">4.36508312362344E+15</Timestamp><Cur…	좌우반구com(CVF, UVF, BVF)_4-015-1	60.021	1.0.0.165	1	1002015626	Professional	2.0.10.242	2.0.10.356	10-09-2020	2020-10-09 오전 4:28:42	13:28:42	2.0.10.252	279		2	{/}	설결	NULL	NULL	NULL	NULL	NULL	NULL	85	1	15	KSY3	List3	NULL	NULL	NULL	NULL	NULL	NULL	NULL	NULL	NULL	1	{/}	0	4	948347	0	{/}	363	948710
좌우반구com(CVF, UVF, BVF)_4	15	1	<?xml version="1.0"?>\n<Clock xmlns:dt="urn:schemas-microsoft-com:datatypes"><Description dt:dt="string">E-Prime Primary Realtime Clock</Description><StartTime><Timestamp dt:dt="int">0</Timestamp><DateUtc dt:dt="string">2020-10-09T04:28:42Z</DateUtc></StartTime><FrequencyChanges><FrequencyChange><Frequency dt:dt="r8">2699960000</Frequency><Timestamp dt:dt="r8">4.36508312362344E+15</Timestamp><Cur…	좌우반구com(CVF, UVF, BVF)_4-015-1	60.021	1.0.0.165	1	1002015626	Professional	2.0.10.242	2.0.10.356	10-09-2020	2020-10-09 오전 4:28:42	13:28:42	2.0.10.252	290		1	z	설명	NULL	NULL	NULL	NULL	NULL	NULL	119	1	26	KSY3	List3	NULL	NULL	NULL	NULL	NULL	NULL	NULL	NULL	NULL	1	z	0	3	977653	0	z	392	978045
좌우반구com(CVF, UVF, BVF)_4	15	1	<?xml version="1.0"?>\n<Clock xmlns:dt="urn:schemas-microsoft-com:datatypes"><Description dt:dt="string">E-Prime Primary Realtime Clock</Description><StartTime><Timestamp dt:dt="int">0</Timestamp><DateUtc dt:dt="string">2020-10-09T04:28:42Z</DateUtc></StartTime><FrequencyChanges><FrequencyChange><Frequency dt:dt="r8">2699960000</Frequency><Timestamp dt:dt="r8">4.36508312362344E+15</Timestamp><Cur…	좌우반구com(CVF, UVF, BVF)_4-015-1	60.021	1.0.0.165	1	1002015626	Professional	2.0.10.242	2.0.10.356	10-09-2020	2020-10-09 오전 4:28:42	13:28:42	2.0.10.252	316		1	z	설문	NULL	NULL	NULL	NULL	NULL	NULL	95	1	52	KSY3	List3	NULL	NULL	NULL	NULL	NULL	NULL	NULL	NULL	NULL	0	z	0	4	1046946	0	{/}	659	1047605
좌우반구com(CVF, UVF, BVF)_4	15	1	<?xml version="1.0"?>\n<Clock xmlns:dt="urn:schemas-microsoft-com:datatypes"><Description dt:dt="string">E-Prime Primary Realtime Clock</Description><StartTime><Timestamp dt:dt="int">0</Timestamp><DateUtc dt:dt="string">2020-10-09T04:28:42Z</DateUtc></StartTime><FrequencyChanges><FrequencyChange><Frequency dt:dt="r8">2699960000</Frequency><Timestamp dt:dt="r8">4.36508312362344E+15</Timestamp><Cur…	좌우반구com(CVF, UVF, BVF)_4-015-1	60.021	1.0.0.165	1	1002015626	Professional	2.0.10.242	2.0.10.356	10-09-2020	2020-10-09 오전 4:28:42	13:28:42	2.0.10.252	41		2	{/}	설색	128	1	41	NULL	NULL	NULL	NULL	NULL	NULL	KSY	List1	0		0	-1	131380	183		0	0	1	{/}	1	3	131563	0	{/}	1072	132635
좌우반구com(CVF, UVF, BVF)_4	15	1	<?xml version="1.0"?>\n<Clock xmlns:dt="urn:schemas-microsoft-com:datatypes"><Description dt:dt="string">E-Prime Primary Realtime Clock</Description><StartTime><Timestamp dt:dt="int">0</Timestamp><DateUtc dt:dt="string">2020-10-09T04:28:42Z</DateUtc></StartTime><FrequencyChanges><FrequencyChange><Frequency dt:dt="r8">2699960000</Frequency><Timestamp dt:dt="r8">4.36508312362344E+15</Timestamp><Cur…	좌우반구com(CVF, UVF, BVF)_4-015-1	60.021	1.0.0.165	1	1002015626	Professional	2.0.10.242	2.0.10.356	10-09-2020	2020-10-09 오전 4:28:42	13:28:42	2.0.10.252	137		2	{/}	섭습	NULL	NULL	NULL	61	1	5	NULL	NULL	NULL	KSY3	List2	NULL	NULL	NULL	NULL	NULL	NULL	NULL	NULL	NULL	1	{/}	0	3	514064	0	{/}	447	514511
좌우반구com(CVF, UVF, BVF)_4	15	1	<?xml version="1.0"?>\n<Clock xmlns:dt="urn:schemas-microsoft-com:datatypes"><Description dt:dt="string">E-Prime Primary Realtime Clock</Description><StartTime><Timestamp dt:dt="int">0</Timestamp><DateUtc dt:dt="string">2020-10-09T04:28:42Z</DateUtc></StartTime><FrequencyChanges><FrequencyChange><Frequency dt:dt="r8">2699960000</Frequency><Timestamp dt:dt="r8">4.36508312362344E+15</Timestamp><Cur…	좌우반구com(CVF, UVF, BVF)_4-015-1	60.021	1.0.0.165	1	1002015626	Professional	2.0.10.242	2.0.10.356	10-09-2020	2020-10-09 오전 4:28:42	13:28:42	2.0.10.252	193		1	z	성공	NULL	NULL	NULL	33	1	61	NULL	NULL	NULL	KSY3	List2	NULL	NULL	NULL	NULL	NULL	NULL	NULL	NULL	NULL	1	z	0	3	663695	0	z	367	664062
좌우반구com(CVF, UVF, BVF)_4	15	1	<?xml version="1.0"?>\n<Clock xmlns:dt="urn:schemas-microsoft-com:datatypes"><Description dt:dt="string">E-Prime Primary Realtime Clock</Description><StartTime><Timestamp dt:dt="int">0</Timestamp><DateUtc dt:dt="string">2020-10-09T04:28:42Z</DateUtc></StartTime><FrequencyChanges><FrequencyChange><Frequency dt:dt="r8">2699960000</Frequency><Timestamp dt:dt="r8">4.36508312362344E+15</Timestamp><Cur…	좌우반구com(CVF, UVF, BVF)_4-015-1	60.021	1.0.0.165	1	1002015626	Professional	2.0.10.242	2.0.10.356	10-09-2020	2020-10-09 오전 4:28:42	13:28:42	2.0.10.252	348		1	z	세상	NULL	NULL	NULL	NULL	NULL	NULL	44	1	84	KSY3	List3	NULL	NULL	NULL	NULL	NULL	NULL	NULL	NULL	NULL	1	z	0	4	1130517	0	z	333	1130850
좌우반구com(CVF, UVF, BVF)_4	15	1	<?xml version="1.0"?>\n<Clock xmlns:dt="urn:schemas-microsoft-com:datatypes"><Description dt:dt="string">E-Prime Primary Realtime Clock</Description><StartTime><Timestamp dt:dt="int">0</Timestamp><DateUtc dt:dt="string">2020-10-09T04:28:42Z</DateUtc></StartTime><FrequencyChanges><FrequencyChange><Frequency dt:dt="r8">2699960000</Frequency><Timestamp dt:dt="r8">4.36508312362344E+15</Timestamp><Cur…	좌우반구com(CVF, UVF, BVF)_4-015-1	60.021	1.0.0.165	1	1002015626	Professional	2.0.10.242	2.0.10.356	10-09-2020	2020-10-09 오전 4:28:42	13:28:42	2.0.10.252	72		1	z	소리	86	1	72	NULL	NULL	NULL	NULL	NULL	NULL	KSY3	List1	NULL	NULL	NULL	NULL	NULL	NULL	NULL	NULL	NULL	1	z	0	4	220133	0	z	383	220516
좌우반구com(CVF, UVF, BVF)_4	15	1	<?xml version="1.0"?>\n<Clock xmlns:dt="urn:schemas-microsoft-com:datatypes"><Description dt:dt="string">E-Prime Primary Realtime Clock</Description><StartTime><Timestamp dt:dt="int">0</Timestamp><DateUtc dt:dt="string">2020-10-09T04:28:42Z</DateUtc></StartTime><FrequencyChanges><FrequencyChange><Frequency dt:dt="r8">2699960000</Frequency><Timestamp dt:dt="r8">4.36508312362344E+15</Timestamp><Cur…	좌우반구com(CVF, UVF, BVF)_4-015-1	60.021	1.0.0.165	1	1002015626	Professional	2.0.10.242	2.0.10.356	10-09-2020	2020-10-09 오전 4:28:42	13:28:42	2.0.10.252	116		1	z	소송	116	1	116	NULL	NULL	NULL	NULL	NULL	NULL	KSY3	List1	NULL	NULL	NULL	NULL	NULL	NULL	NULL	NULL	NULL	1	z	0	4	337559	0	z	544	338103
좌우반구com(CVF, UVF, BVF)_4	15	1	<?xml version="1.0"?>\n<Clock xmlns:dt="urn:schemas-microsoft-com:datatypes"><Description dt:dt="string">E-Prime Primary Realtime Clock</Description><StartTime><Timestamp dt:dt="int">0</Timestamp><DateUtc dt:dt="string">2020-10-09T04:28:42Z</DateUtc></StartTime><FrequencyChanges><FrequencyChange><Frequency dt:dt="r8">2699960000</Frequency><Timestamp dt:dt="r8">4.36508312362344E+15</Timestamp><Cur…	좌우반구com(CVF, UVF, BVF)_4-015-1	60.021	1.0.0.165	1	1002015626	Professional	2.0.10.242	2.0.10.356	10-09-2020	2020-10-09 오전 4:28:42	13:28:42	2.0.10.252	44		1	z	속도	91	1	44	NULL	NULL	NULL	NULL	NULL	NULL	KSY3	List1	NULL	NULL	NULL	NULL	NULL	NULL	NULL	NULL	NULL	1	z	0	3	140677	0	z	318	140995
좌우반구com(CVF, UVF, BVF)_4	15	1	<?xml version="1.0"?>\n<Clock xmlns:dt="urn:schemas-microsoft-com:datatypes"><Description dt:dt="string">E-Prime Primary Realtime Clock</Description><StartTime><Timestamp dt:dt="int">0</Timestamp><DateUtc dt:dt="string">2020-10-09T04:28:42Z</DateUtc></StartTime><FrequencyChanges><FrequencyChange><Frequency dt:dt="r8">2699960000</Frequency><Timestamp dt:dt="r8">4.36508312362344E+15</Timestamp><Cur…	좌우반구com(CVF, UVF, BVF)_4-015-1	60.021	1.0.0.165	1	1002015626	Professional	2.0.10.242	2.0.10.356	10-09-2020	2020-10-09 오전 4:28:42	13:28:42	2.0.10.252	353		2	{/}	송스	NULL	NULL	NULL	NULL	NULL	NULL	37	1	89	KSY4	List3	NULL	NULL	NULL	NULL	NULL	NULL	NULL	NULL	NULL	1	{/}	1	3	1143262	0	{/}	389	1143651
좌우반구com(CVF, UVF, BVF)_4	15	1	<?xml version="1.0"?>\n<Clock xmlns:dt="urn:schemas-microsoft-com:datatypes"><Description dt:dt="string">E-Prime Primary Realtime Clock</Description><StartTime><Timestamp dt:dt="int">0</Timestamp><DateUtc dt:dt="string">2020-10-09T04:28:42Z</DateUtc></StartTime><FrequencyChanges><FrequencyChange><Frequency dt:dt="r8">2699960000</Frequency><Timestamp dt:dt="r8">4.36508312362344E+15</Timestamp><Cur…	좌우반구com(CVF, UVF, BVF)_4-015-1	60.021	1.0.0.165	1	1002015626	Professional	2.0.10.242	2.0.10.356	10-09-2020	2020-10-09 오전 4:28:42	13:28:42	2.0.10.252	210		2	{/}	송익	NULL	NULL	NULL	50	1	78	NULL	NULL	NULL	KSY4	List2	NULL	NULL	NULL	NULL	NULL	NULL	NULL	NULL	NULL	1	{/}	0	3	709496	0	{/}	438	709934
좌우반구com(CVF, UVF, BVF)_4	15	1	<?xml version="1.0"?>\n<Clock xmlns:dt="urn:schemas-microsoft-com:datatypes"><Description dt:dt="string">E-Prime Primary Realtime Clock</Description><StartTime><Timestamp dt:dt="int">0</Timestamp><DateUtc dt:dt="string">2020-10-09T04:28:42Z</DateUtc></StartTime><FrequencyChanges><FrequencyChange><Frequency dt:dt="r8">2699960000</Frequency><Timestamp dt:dt="r8">4.36508312362344E+15</Timestamp><Cur…	좌우반구com(CVF, UVF, BVF)_4-015-1	60.021	1.0.0.165	1	1002015626	Professional	2.0.10.242	2.0.10.356	10-09-2020	2020-10-09 오전 4:28:42	13:28:42	2.0.10.252	363		1	z	수고	NULL	NULL	NULL	NULL	NULL	NULL	1	1	99	KSY3	List3	NULL	NULL	NULL	NULL	NULL	NULL	NULL	NULL	NULL	1	z	1	3	1168703	0	z	666	1169369
좌우반구com(CVF, UVF, BVF)_4	15	1	<?xml version="1.0"?>\n<Clock xmlns:dt="urn:schemas-microsoft-com:datatypes"><Description dt:dt="string">E-Prime Primary Realtime Clock</Description><StartTime><Timestamp dt:dt="int">0</Timestamp><DateUtc dt:dt="string">2020-10-09T04:28:42Z</DateUtc></StartTime><FrequencyChanges><FrequencyChange><Frequency dt:dt="r8">2699960000</Frequency><Timestamp dt:dt="r8">4.36508312362344E+15</Timestamp><Cur…	좌우반구com(CVF, UVF, BVF)_4-015-1	60.021	1.0.0.165	1	1002015626	Professional	2.0.10.242	2.0.10.356	10-09-2020	2020-10-09 오전 4:28:42	13:28:42	2.0.10.252	81		1	z	수단	21	1	81	NULL	NULL	NULL	NULL	NULL	NULL	KSY3	List1	NULL	NULL	NULL	NULL	NULL	NULL	NULL	NULL	NULL	1	z	0	3	243141	0	z	325	243466
좌우반구com(CVF, UVF, BVF)_4	15	1	<?xml version="1.0"?>\n<Clock xmlns:dt="urn:schemas-microsoft-com:datatypes"><Description dt:dt="string">E-Prime Primary Realtime Clock</Description><StartTime><Timestamp dt:dt="int">0</Timestamp><DateUtc dt:dt="string">2020-10-09T04:28:42Z</DateUtc></StartTime><FrequencyChanges><FrequencyChange><Frequency dt:dt="r8">2699960000</Frequency><Timestamp dt:dt="r8">4.36508312362344E+15</Timestamp><Cur…	좌우반구com(CVF, UVF, BVF)_4-015-1	60.021	1.0.0.165	1	1002015626	Professional	2.0.10.242	2.0.10.356	10-09-2020	2020-10-09 오전 4:28:42	13:28:42	2.0.10.252	292		1	z	수준	NULL	NULL	NULL	NULL	NULL	NULL	28	1	28	KSY3	List3	NULL	NULL	NULL	NULL	NULL	NULL	NULL	NULL	NULL	1	z	0	3	982951	0	z	460	983411
좌우반구com(CVF, UVF, BVF)_4	15	1	<?xml version="1.0"?>\n<Clock xmlns:dt="urn:schemas-microsoft-com:datatypes"><Description dt:dt="string">E-Prime Primary Realtime Clock</Description><StartTime><Timestamp dt:dt="int">0</Timestamp><DateUtc dt:dt="string">2020-10-09T04:28:42Z</DateUtc></StartTime><FrequencyChanges><FrequencyChange><Frequency dt:dt="r8">2699960000</Frequency><Timestamp dt:dt="r8">4.36508312362344E+15</Timestamp><Cur…	좌우반구com(CVF, UVF, BVF)_4-015-1	60.021	1.0.0.165	1	1002015626	Professional	2.0.10.242	2.0.10.356	10-09-2020	2020-10-09 오전 4:28:42	13:28:42	2.0.10.252	32		2	{/}	숙국	95	1	32	NULL	NULL	NULL	NULL	NULL	NULL	KSY3	List1	NULL	NULL	NULL	NULL	NULL	NULL	NULL	NULL	NULL	1	{/}	1	3	104789	0	{/}	1769	106558
좌우반구com(CVF, UVF, BVF)_4	15	1	<?xml version="1.0"?>\n<Clock xmlns:dt="urn:schemas-microsoft-com:datatypes"><Description dt:dt="string">E-Prime Primary Realtime Clock</Description><StartTime><Timestamp dt:dt="int">0</Timestamp><DateUtc dt:dt="string">2020-10-09T04:28:42Z</DateUtc></StartTime><FrequencyChanges><FrequencyChange><Frequency dt:dt="r8">2699960000</Frequency><Timestamp dt:dt="r8">4.36508312362344E+15</Timestamp><Cur…	좌우반구com(CVF, UVF, BVF)_4-015-1	60.021	1.0.0.165	1	1002015626	Professional	2.0.10.242	2.0.10.356	10-09-2020	2020-10-09 오전 4:28:42	13:28:42	2.0.10.252	77		2	{/}	숙발	8	1	77	NULL	NULL	NULL	NULL	NULL	NULL	KSY4	List1	NULL	NULL	NULL	NULL	NULL	NULL	NULL	NULL	NULL	1	{/}	0	3	232995	0	{/}	427	233422
좌우반구com(CVF, UVF, BVF)_4	15	1	<?xml version="1.0"?>\n<Clock xmlns:dt="urn:schemas-microsoft-com:datatypes"><Description dt:dt="string">E-Prime Primary Realtime Clock</Description><StartTime><Timestamp dt:dt="int">0</Timestamp><DateUtc dt:dt="string">2020-10-09T04:28:42Z</DateUtc></StartTime><FrequencyChanges><FrequencyChange><Frequency dt:dt="r8">2699960000</Frequency><Timestamp dt:dt="r8">4.36508312362344E+15</Timestamp><Cur…	좌우반구com(CVF, UVF, BVF)_4-015-1	60.021	1.0.0.165	1	1002015626	Professional	2.0.10.242	2.0.10.356	10-09-2020	2020-10-09 오전 4:28:42	13:28:42	2.0.10.252	370		1	z	숙소	NULL	NULL	NULL	NULL	NULL	NULL	76	1	106	KSY4	List3	NULL	NULL	NULL	NULL	NULL	NULL	NULL	NULL	NULL	1	z	0	4	1187064	0	z	585	1187649
좌우반구com(CVF, UVF, BVF)_4	15	1	<?xml version="1.0"?>\n<Clock xmlns:dt="urn:schemas-microsoft-com:datatypes"><Description dt:dt="string">E-Prime Primary Realtime Clock</Description><StartTime><Timestamp dt:dt="int">0</Timestamp><DateUtc dt:dt="string">2020-10-09T04:28:42Z</DateUtc></StartTime><FrequencyChanges><FrequencyChange><Frequency dt:dt="r8">2699960000</Frequency><Timestamp dt:dt="r8">4.36508312362344E+15</Timestamp><Cur…	좌우반구com(CVF, UVF, BVF)_4-015-1	60.021	1.0.0.165	1	1002015626	Professional	2.0.10.242	2.0.10.356	10-09-2020	2020-10-09 오전 4:28:42	13:28:42	2.0.10.252	374		2	{/}	술감	NULL	NULL	NULL	NULL	NULL	NULL	11	1	110	KSY4	List3	NULL	NULL	NULL	NULL	NULL	NULL	NULL	NULL	NULL	1	{/}	0	3	1197360	0	{/}	449	1197809
좌우반구com(CVF, UVF, BVF)_4	15	1	<?xml version="1.0"?>\n<Clock xmlns:dt="urn:schemas-microsoft-com:datatypes"><Description dt:dt="string">E-Prime Primary Realtime Clock</Description><StartTime><Timestamp dt:dt="int">0</Timestamp><DateUtc dt:dt="string">2020-10-09T04:28:42Z</DateUtc></StartTime><FrequencyChanges><FrequencyChange><Frequency dt:dt="r8">2699960000</Frequency><Timestamp dt:dt="r8">4.36508312362344E+15</Timestamp><Cur…	좌우반구com(CVF, UVF, BVF)_4-015-1	60.021	1.0.0.165	1	1002015626	Professional	2.0.10.242	2.0.10.356	10-09-2020	2020-10-09 오전 4:28:42	13:28:42	2.0.10.252	267		2	{/}	술목	NULL	NULL	NULL	NULL	NULL	NULL	79	1	3	KSY	List3	0		0	-1	915941	183		0	0	1	{/}	1	3	916124	0	{/}	352	916476
좌우반구com(CVF, UVF, BVF)_4	15	1	<?xml version="1.0"?>\n<Clock xmlns:dt="urn:schemas-microsoft-com:datatypes"><Description dt:dt="string">E-Prime Primary Realtime Clock</Description><StartTime><Timestamp dt:dt="int">0</Timestamp><DateUtc dt:dt="string">2020-10-09T04:28:42Z</DateUtc></StartTime><FrequencyChanges><FrequencyChange><Frequency dt:dt="r8">2699960000</Frequency><Timestamp dt:dt="r8">4.36508312362344E+15</Timestamp><Cur…	좌우반구com(CVF, UVF, BVF)_4-015-1	60.021	1.0.0.165	1	1002015626	Professional	2.0.10.242	2.0.10.356	10-09-2020	2020-10-09 오전 4:28:42	13:28:42	2.0.10.252	103		2	{/}	스위	69	1	103	NULL	NULL	NULL	NULL	NULL	NULL	KSY3	List1	NULL	NULL	NULL	NULL	NULL	NULL	NULL	NULL	NULL	1	{/}	0	3	301871	0	{/}	372	302243
좌우반구com(CVF, UVF, BVF)_4	15	1	<?xml version="1.0"?>\n<Clock xmlns:dt="urn:schemas-microsoft-com:datatypes"><Description dt:dt="string">E-Prime Primary Realtime Clock</Description><StartTime><Timestamp dt:dt="int">0</Timestamp><DateUtc dt:dt="string">2020-10-09T04:28:42Z</DateUtc></StartTime><FrequencyChanges><FrequencyChange><Frequency dt:dt="r8">2699960000</Frequency><Timestamp dt:dt="r8">4.36508312362344E+15</Timestamp><Cur…	좌우반구com(CVF, UVF, BVF)_4-015-1	60.021	1.0.0.165	1	1002015626	Professional	2.0.10.242	2.0.10.356	10-09-2020	2020-10-09 오전 4:28:42	13:28:42	2.0.10.252	335		2	{/}	스진	NULL	NULL	NULL	NULL	NULL	NULL	67	1	71	KSY4	List3	NULL	NULL	NULL	NULL	NULL	NULL	NULL	NULL	NULL	1	{/}	1	3	1096278	0	{/}	644	1096922
좌우반구com(CVF, UVF, BVF)_4	15	1	<?xml version="1.0"?>\n<Clock xmlns:dt="urn:schemas-microsoft-com:datatypes"><Description dt:dt="string">E-Prime Primary Realtime Clock</Description><StartTime><Timestamp dt:dt="int">0</Timestamp><DateUtc dt:dt="string">2020-10-09T04:28:42Z</DateUtc></StartTime><FrequencyChanges><FrequencyChange><Frequency dt:dt="r8">2699960000</Frequency><Timestamp dt:dt="r8">4.36508312362344E+15</Timestamp><Cur…	좌우반구com(CVF, UVF, BVF)_4-015-1	60.021	1.0.0.165	1	1002015626	Professional	2.0.10.242	2.0.10.356	10-09-2020	2020-10-09 오전 4:28:42	13:28:42	2.0.10.252	351		2	{/}	스향	NULL	NULL	NULL	NULL	NULL	NULL	59	1	87	KSY4	List3	NULL	NULL	NULL	NULL	NULL	NULL	NULL	NULL	NULL	1	{/}	0	4	1138181	0	{/}	406	1138587
좌우반구com(CVF, UVF, BVF)_4	15	1	<?xml version="1.0"?>\n<Clock xmlns:dt="urn:schemas-microsoft-com:datatypes"><Description dt:dt="string">E-Prime Primary Realtime Clock</Description><StartTime><Timestamp dt:dt="int">0</Timestamp><DateUtc dt:dt="string">2020-10-09T04:28:42Z</DateUtc></StartTime><FrequencyChanges><FrequencyChange><Frequency dt:dt="r8">2699960000</Frequency><Timestamp dt:dt="r8">4.36508312362344E+15</Timestamp><Cur…	좌우반구com(CVF, UVF, BVF)_4-015-1	60.021	1.0.0.165	1	1002015626	Professional	2.0.10.242	2.0.10.356	10-09-2020	2020-10-09 오전 4:28:42	13:28:42	2.0.10.252	174		2	{/}	습나	NULL	NULL	NULL	42	1	42	NULL	NULL	NULL	KSY4	List2	NULL	NULL	NULL	NULL	NULL	NULL	NULL	NULL	NULL	1	{/}	0	3	613013	0	{/}	377	613390
좌우반구com(CVF, UVF, BVF)_4	15	1	<?xml version="1.0"?>\n<Clock xmlns:dt="urn:schemas-microsoft-com:datatypes"><Description dt:dt="string">E-Prime Primary Realtime Clock</Description><StartTime><Timestamp dt:dt="int">0</Timestamp><DateUtc dt:dt="string">2020-10-09T04:28:42Z</DateUtc></StartTime><FrequencyChanges><FrequencyChange><Frequency dt:dt="r8">2699960000</Frequency><Timestamp dt:dt="r8">4.36508312362344E+15</Timestamp><Cur…	좌우반구com(CVF, UVF, BVF)_4-015-1	60.021	1.0.0.165	1	1002015626	Professional	2.0.10.242	2.0.10.356	10-09-2020	2020-10-09 오전 4:28:42	13:28:42	2.0.10.252	229		2	{/}	습필	NULL	NULL	NULL	107	1	97	NULL	NULL	NULL	KSY3	List2	NULL	NULL	NULL	NULL	NULL	NULL	NULL	NULL	NULL	1	{/}	0	3	762178	0	{/}	613	762791
좌우반구com(CVF, UVF, BVF)_4	15	1	<?xml version="1.0"?>\n<Clock xmlns:dt="urn:schemas-microsoft-com:datatypes"><Description dt:dt="string">E-Prime Primary Realtime Clock</Description><StartTime><Timestamp dt:dt="int">0</Timestamp><DateUtc dt:dt="string">2020-10-09T04:28:42Z</DateUtc></StartTime><FrequencyChanges><FrequencyChange><Frequency dt:dt="r8">2699960000</Frequency><Timestamp dt:dt="r8">4.36508312362344E+15</Timestamp><Cur…	좌우반구com(CVF, UVF, BVF)_4-015-1	60.021	1.0.0.165	1	1002015626	Professional	2.0.10.242	2.0.10.356	10-09-2020	2020-10-09 오전 4:28:42	13:28:42	2.0.10.252	394		1	z	시간	NULL	NULL	NULL	NULL	NULL	NULL	78	1	130	KSY4	List3	NULL	NULL	NULL	NULL	NULL	NULL	NULL	NULL	NULL	1	z	0	3	1250408	0	z	385	1250793
좌우반구com(CVF, UVF, BVF)_4	15	1	<?xml version="1.0"?>\n<Clock xmlns:dt="urn:schemas-microsoft-com:datatypes"><Description dt:dt="string">E-Prime Primary Realtime Clock</Description><StartTime><Timestamp dt:dt="int">0</Timestamp><DateUtc dt:dt="string">2020-10-09T04:28:42Z</DateUtc></StartTime><FrequencyChanges><FrequencyChange><Frequency dt:dt="r8">2699960000</Frequency><Timestamp dt:dt="r8">4.36508312362344E+15</Timestamp><Cur…	좌우반구com(CVF, UVF, BVF)_4-015-1	60.021	1.0.0.165	1	1002015626	Professional	2.0.10.242	2.0.10.356	10-09-2020	2020-10-09 오전 4:28:42	13:28:42	2.0.10.252	94		1	z	시기	26	1	94	NULL	NULL	NULL	NULL	NULL	NULL	KSY4	List1	NULL	NULL	NULL	NULL	NULL	NULL	NULL	NULL	NULL	1	z	0	3	277546	0	z	482	278028
좌우반구com(CVF, UVF, BVF)_4	15	1	<?xml version="1.0"?>\n<Clock xmlns:dt="urn:schemas-microsoft-com:datatypes"><Description dt:dt="string">E-Prime Primary Realtime Clock</Description><StartTime><Timestamp dt:dt="int">0</Timestamp><DateUtc dt:dt="string">2020-10-09T04:28:42Z</DateUtc></StartTime><FrequencyChanges><FrequencyChange><Frequency dt:dt="r8">2699960000</Frequency><Timestamp dt:dt="r8">4.36508312362344E+15</Timestamp><Cur…	좌우반구com(CVF, UVF, BVF)_4-015-1	60.021	1.0.0.165	1	1002015626	Professional	2.0.10.242	2.0.10.356	10-09-2020	2020-10-09 오전 4:28:42	13:28:42	2.0.10.252	219		1	z	시대	NULL	NULL	NULL	87	1	87	NULL	NULL	NULL	KSY4	List2	NULL	NULL	NULL	NULL	NULL	NULL	NULL	NULL	NULL	1	z	1	3	734737	0	z	543	735280
좌우반구com(CVF, UVF, BVF)_4	15	1	<?xml version="1.0"?>\n<Clock xmlns:dt="urn:schemas-microsoft-com:datatypes"><Description dt:dt="string">E-Prime Primary Realtime Clock</Description><StartTime><Timestamp dt:dt="int">0</Timestamp><DateUtc dt:dt="string">2020-10-09T04:28:42Z</DateUtc></StartTime><FrequencyChanges><FrequencyChange><Frequency dt:dt="r8">2699960000</Frequency><Timestamp dt:dt="r8">4.36508312362344E+15</Timestamp><Cur…	좌우반구com(CVF, UVF, BVF)_4-015-1	60.021	1.0.0.165	1	1002015626	Professional	2.0.10.242	2.0.10.356	10-09-2020	2020-10-09 오전 4:28:42	13:28:42	2.0.10.252	143		1	z	시도	NULL	NULL	NULL	54	1	11	NULL	NULL	NULL	KSY4	List2	NULL	NULL	NULL	NULL	NULL	NULL	NULL	NULL	NULL	1	z	0	3	530258	0	z	429	530687
좌우반구com(CVF, UVF, BVF)_4	15	1	<?xml version="1.0"?>\n<Clock xmlns:dt="urn:schemas-microsoft-com:datatypes"><Description dt:dt="string">E-Prime Primary Realtime Clock</Description><StartTime><Timestamp dt:dt="int">0</Timestamp><DateUtc dt:dt="string">2020-10-09T04:28:42Z</DateUtc></StartTime><FrequencyChanges><FrequencyChange><Frequency dt:dt="r8">2699960000</Frequency><Timestamp dt:dt="r8">4.36508312362344E+15</Timestamp><Cur…	좌우반구com(CVF, UVF, BVF)_4-015-1	60.021	1.0.0.165	1	1002015626	Professional	2.0.10.242	2.0.10.356	10-09-2020	2020-10-09 오전 4:28:42	13:28:42	2.0.10.252	398		2	{/}	시질	NULL	NULL	NULL	NULL	NULL	NULL	21	1	134	KSY2	List3	NULL	NULL	NULL	NULL	NULL	NULL	NULL	NULL	NULL	0	{/}	0	4	1260755	0	z	590	1261345
좌우반구com(CVF, UVF, BVF)_4	15	1	<?xml version="1.0"?>\n<Clock xmlns:dt="urn:schemas-microsoft-com:datatypes"><Description dt:dt="string">E-Prime Primary Realtime Clock</Description><StartTime><Timestamp dt:dt="int">0</Timestamp><DateUtc dt:dt="string">2020-10-09T04:28:42Z</DateUtc></StartTime><FrequencyChanges><FrequencyChange><Frequency dt:dt="r8">2699960000</Frequency><Timestamp dt:dt="r8">4.36508312362344E+15</Timestamp><Cur…	좌우반구com(CVF, UVF, BVF)_4-015-1	60.021	1.0.0.165	1	1002015626	Professional	2.0.10.242	2.0.10.356	10-09-2020	2020-10-09 오전 4:28:42	13:28:42	2.0.10.252	187		1	z	식비	NULL	NULL	NULL	27	1	55	NULL	NULL	NULL	KSY4	List2	NULL	NULL	NULL	NULL	NULL	NULL	NULL	NULL	NULL	1	z	0	3	647901	0	z	467	648368
좌우반구com(CVF, UVF, BVF)_4	15	1	<?xml version="1.0"?>\n<Clock xmlns:dt="urn:schemas-microsoft-com:datatypes"><Description dt:dt="string">E-Prime Primary Realtime Clock</Description><StartTime><Timestamp dt:dt="int">0</Timestamp><DateUtc dt:dt="string">2020-10-09T04:28:42Z</DateUtc></StartTime><FrequencyChanges><FrequencyChange><Frequency dt:dt="r8">2699960000</Frequency><Timestamp dt:dt="r8">4.36508312362344E+15</Timestamp><Cur…	좌우반구com(CVF, UVF, BVF)_4-015-1	60.021	1.0.0.165	1	1002015626	Professional	2.0.10.242	2.0.10.356	10-09-2020	2020-10-09 오전 4:28:42	13:28:42	2.0.10.252	171		2	{/}	식차	NULL	NULL	NULL	28	1	39	NULL	NULL	NULL	KSY2	List2	NULL	NULL	NULL	NULL	NULL	NULL	NULL	NULL	NULL	0	{/}	0	3	605082	0	z	396	605478
좌우반구com(CVF, UVF, BVF)_4	15	1	<?xml version="1.0"?>\n<Clock xmlns:dt="urn:schemas-microsoft-com:datatypes"><Description dt:dt="string">E-Prime Primary Realtime Clock</Description><StartTime><Timestamp dt:dt="int">0</Timestamp><DateUtc dt:dt="string">2020-10-09T04:28:42Z</DateUtc></StartTime><FrequencyChanges><FrequencyChange><Frequency dt:dt="r8">2699960000</Frequency><Timestamp dt:dt="r8">4.36508312362344E+15</Timestamp><Cur…	좌우반구com(CVF, UVF, BVF)_4-015-1	60.021	1.0.0.165	1	1002015626	Professional	2.0.10.242	2.0.10.356	10-09-2020	2020-10-09 오전 4:28:42	13:28:42	2.0.10.252	84		1	z	식탁	61	1	84	NULL	NULL	NULL	NULL	NULL	NULL	KSY4	List1	NULL	NULL	NULL	NULL	NULL	NULL	NULL	NULL	NULL	1	z	0	4	250939	0	z	313	251252
좌우반구com(CVF, UVF, BVF)_4	15	1	<?xml version="1.0"?>\n<Clock xmlns:dt="urn:schemas-microsoft-com:datatypes"><Description dt:dt="string">E-Prime Primary Realtime Clock</Description><StartTime><Timestamp dt:dt="int">0</Timestamp><DateUtc dt:dt="string">2020-10-09T04:28:42Z</DateUtc></StartTime><FrequencyChanges><FrequencyChange><Frequency dt:dt="r8">2699960000</Frequency><Timestamp dt:dt="r8">4.36508312362344E+15</Timestamp><Cur…	좌우반구com(CVF, UVF, BVF)_4-015-1	60.021	1.0.0.165	1	1002015626	Professional	2.0.10.242	2.0.10.356	10-09-2020	2020-10-09 오전 4:28:42	13:28:42	2.0.10.252	368		2	{/}	실락	NULL	NULL	NULL	NULL	NULL	NULL	81	1	104	KSY3	List3	NULL	NULL	NULL	NULL	NULL	NULL	NULL	NULL	NULL	1	{/}	1	3	1181865	0	{/}	338	1182203
좌우반구com(CVF, UVF, BVF)_4	15	1	<?xml version="1.0"?>\n<Clock xmlns:dt="urn:schemas-microsoft-com:datatypes"><Description dt:dt="string">E-Prime Primary Realtime Clock</Description><StartTime><Timestamp dt:dt="int">0</Timestamp><DateUtc dt:dt="string">2020-10-09T04:28:42Z</DateUtc></StartTime><FrequencyChanges><FrequencyChange><Frequency dt:dt="r8">2699960000</Frequency><Timestamp dt:dt="r8">4.36508312362344E+15</Timestamp><Cur…	좌우반구com(CVF, UVF, BVF)_4-015-1	60.021	1.0.0.165	1	1002015626	Professional	2.0.10.242	2.0.10.356	10-09-2020	2020-10-09 오전 4:28:42	13:28:42	2.0.10.252	319		2	{/}	실작	NULL	NULL	NULL	NULL	NULL	NULL	36	1	55	KSY	List3	0		0	-1	1054876	183		0	0	1	{/}	1	3	1055059	0	{/}	426	1055485
좌우반구com(CVF, UVF, BVF)_4	15	1	<?xml version="1.0"?>\n<Clock xmlns:dt="urn:schemas-microsoft-com:datatypes"><Description dt:dt="string">E-Prime Primary Realtime Clock</Description><StartTime><Timestamp dt:dt="int">0</Timestamp><DateUtc dt:dt="string">2020-10-09T04:28:42Z</DateUtc></StartTime><FrequencyChanges><FrequencyChange><Frequency dt:dt="r8">2699960000</Frequency><Timestamp dt:dt="r8">4.36508312362344E+15</Timestamp><Cur…	좌우반구com(CVF, UVF, BVF)_4-015-1	60.021	1.0.0.165	1	1002015626	Professional	2.0.10.242	2.0.10.356	10-09-2020	2020-10-09 오전 4:28:42	13:28:42	2.0.10.252	308		1	z	실험	NULL	NULL	NULL	NULL	NULL	NULL	113	1	44	KSY4	List3	NULL	NULL	NULL	NULL	NULL	NULL	NULL	NULL	NULL	0	z	0	3	1025370	0	{/}	850	1026220
좌우반구com(CVF, UVF, BVF)_4	15	1	<?xml version="1.0"?>\n<Clock xmlns:dt="urn:schemas-microsoft-com:datatypes"><Description dt:dt="string">E-Prime Primary Realtime Clock</Description><StartTime><Timestamp dt:dt="int">0</Timestamp><DateUtc dt:dt="string">2020-10-09T04:28:42Z</DateUtc></StartTime><FrequencyChanges><FrequencyChange><Frequency dt:dt="r8">2699960000</Frequency><Timestamp dt:dt="r8">4.36508312362344E+15</Timestamp><Cur…	좌우반구com(CVF, UVF, BVF)_4-015-1	60.021	1.0.0.165	1	1002015626	Professional	2.0.10.242	2.0.10.356	10-09-2020	2020-10-09 오전 4:28:42	13:28:42	2.0.10.252	263		1	z	심복	NULL	NULL	NULL	91	1	131	NULL	NULL	NULL	KSY4	List2	NULL	NULL	NULL	NULL	NULL	NULL	NULL	NULL	NULL	1	z	0	3	854929	0	z	459	855388
좌우반구com(CVF, UVF, BVF)_4	15	1	<?xml version="1.0"?>\n<Clock xmlns:dt="urn:schemas-microsoft-com:datatypes"><Description dt:dt="string">E-Prime Primary Realtime Clock</Description><StartTime><Timestamp dt:dt="int">0</Timestamp><DateUtc dt:dt="string">2020-10-09T04:28:42Z</DateUtc></StartTime><FrequencyChanges><FrequencyChange><Frequency dt:dt="r8">2699960000</Frequency><Timestamp dt:dt="r8">4.36508312362344E+15</Timestamp><Cur…	좌우반구com(CVF, UVF, BVF)_4-015-1	60.021	1.0.0.165	1	1002015626	Professional	2.0.10.242	2.0.10.356	10-09-2020	2020-10-09 오전 4:28:42	13:28:42	2.0.10.252	395		1	z	심신	NULL	NULL	NULL	NULL	NULL	NULL	29	1	131	KSY4	List3	NULL	NULL	NULL	NULL	NULL	NULL	NULL	NULL	NULL	1	z	0	4	1252991	0	z	418	1253409
좌우반구com(CVF, UVF, BVF)_4	15	1	<?xml version="1.0"?>\n<Clock xmlns:dt="urn:schemas-microsoft-com:datatypes"><Description dt:dt="string">E-Prime Primary Realtime Clock</Description><StartTime><Timestamp dt:dt="int">0</Timestamp><DateUtc dt:dt="string">2020-10-09T04:28:42Z</DateUtc></StartTime><FrequencyChanges><FrequencyChange><Frequency dt:dt="r8">2699960000</Frequency><Timestamp dt:dt="r8">4.36508312362344E+15</Timestamp><Cur…	좌우반구com(CVF, UVF, BVF)_4-015-1	60.021	1.0.0.165	1	1002015626	Professional	2.0.10.242	2.0.10.356	10-09-2020	2020-10-09 오전 4:28:42	13:28:42	2.0.10.252	198		2	{/}	안실	NULL	NULL	NULL	124	1	66	NULL	NULL	NULL	KSY	List2	0		0	-1	676491	183		0	0	1	{/}	0	3	676674	0	{/}	604	677278
좌우반구com(CVF, UVF, BVF)_4	15	1	<?xml version="1.0"?>\n<Clock xmlns:dt="urn:schemas-microsoft-com:datatypes"><Description dt:dt="string">E-Prime Primary Realtime Clock</Description><StartTime><Timestamp dt:dt="int">0</Timestamp><DateUtc dt:dt="string">2020-10-09T04:28:42Z</DateUtc></StartTime><FrequencyChanges><FrequencyChange><Frequency dt:dt="r8">2699960000</Frequency><Timestamp dt:dt="r8">4.36508312362344E+15</Timestamp><Cur…	좌우반구com(CVF, UVF, BVF)_4-015-1	60.021	1.0.0.165	1	1002015626	Professional	2.0.10.242	2.0.10.356	10-09-2020	2020-10-09 오전 4:28:42	13:28:42	2.0.10.252	224		2	{/}	압례	NULL	NULL	NULL	111	1	92	NULL	NULL	NULL	KSY3	List2	NULL	NULL	NULL	NULL	NULL	NULL	NULL	NULL	NULL	1	{/}	0	4	748333	0	{/}	433	748766
좌우반구com(CVF, UVF, BVF)_4	15	1	<?xml version="1.0"?>\n<Clock xmlns:dt="urn:schemas-microsoft-com:datatypes"><Description dt:dt="string">E-Prime Primary Realtime Clock</Description><StartTime><Timestamp dt:dt="int">0</Timestamp><DateUtc dt:dt="string">2020-10-09T04:28:42Z</DateUtc></StartTime><FrequencyChanges><FrequencyChange><Frequency dt:dt="r8">2699960000</Frequency><Timestamp dt:dt="r8">4.36508312362344E+15</Timestamp><Cur…	좌우반구com(CVF, UVF, BVF)_4-015-1	60.021	1.0.0.165	1	1002015626	Professional	2.0.10.242	2.0.10.356	10-09-2020	2020-10-09 오전 4:28:42	13:28:42	2.0.10.252	215		1	z	압축	NULL	NULL	NULL	96	1	83	NULL	NULL	NULL	KSY4	List2	NULL	NULL	NULL	NULL	NULL	NULL	NULL	NULL	NULL	1	z	1	3	723491	0	z	699	724190
좌우반구com(CVF, UVF, BVF)_4	15	1	<?xml version="1.0"?>\n<Clock xmlns:dt="urn:schemas-microsoft-com:datatypes"><Description dt:dt="string">E-Prime Primary Realtime Clock</Description><StartTime><Timestamp dt:dt="int">0</Timestamp><DateUtc dt:dt="string">2020-10-09T04:28:42Z</DateUtc></StartTime><FrequencyChanges><FrequencyChange><Frequency dt:dt="r8">2699960000</Frequency><Timestamp dt:dt="r8">4.36508312362344E+15</Timestamp><Cur…	좌우반구com(CVF, UVF, BVF)_4-015-1	60.021	1.0.0.165	1	1002015626	Professional	2.0.10.242	2.0.10.356	10-09-2020	2020-10-09 오전 4:28:42	13:28:42	2.0.10.252	18		2	{/}	양간	37	1	18	NULL	NULL	NULL	NULL	NULL	NULL	KSY3	List1	NULL	NULL	NULL	NULL	NULL	NULL	NULL	NULL	NULL	1	{/}	0	3	64753	0	{/}	477	65230
좌우반구com(CVF, UVF, BVF)_4	15	1	<?xml version="1.0"?>\n<Clock xmlns:dt="urn:schemas-microsoft-com:datatypes"><Description dt:dt="string">E-Prime Primary Realtime Clock</Description><StartTime><Timestamp dt:dt="int">0</Timestamp><DateUtc dt:dt="string">2020-10-09T04:28:42Z</DateUtc></StartTime><FrequencyChanges><FrequencyChange><Frequency dt:dt="r8">2699960000</Frequency><Timestamp dt:dt="r8">4.36508312362344E+15</Timestamp><Cur…	좌우반구com(CVF, UVF, BVF)_4-015-1	60.021	1.0.0.165	1	1002015626	Professional	2.0.10.242	2.0.10.356	10-09-2020	2020-10-09 오전 4:28:42	13:28:42	2.0.10.252	2		2	{/}	양급	50	1	2	NULL	NULL	NULL	NULL	NULL	NULL	KSY2	List1	NULL	NULL	NULL	NULL	NULL	NULL	NULL	NULL	NULL	0	{/}	0	3	21335	0	z	421	21756
좌우반구com(CVF, UVF, BVF)_4	15	1	<?xml version="1.0"?>\n<Clock xmlns:dt="urn:schemas-microsoft-com:datatypes"><Description dt:dt="string">E-Prime Primary Realtime Clock</Description><StartTime><Timestamp dt:dt="int">0</Timestamp><DateUtc dt:dt="string">2020-10-09T04:28:42Z</DateUtc></StartTime><FrequencyChanges><FrequencyChange><Frequency dt:dt="r8">2699960000</Frequency><Timestamp dt:dt="r8">4.36508312362344E+15</Timestamp><Cur…	좌우반구com(CVF, UVF, BVF)_4-015-1	60.021	1.0.0.165	1	1002015626	Professional	2.0.10.242	2.0.10.356	10-09-2020	2020-10-09 오전 4:28:42	13:28:42	2.0.10.252	326		1	z	양념	NULL	NULL	NULL	NULL	NULL	NULL	2	1	62	KSY4	List3	NULL	NULL	NULL	NULL	NULL	NULL	NULL	NULL	NULL	1	z	0	3	1072853	0	z	429	1073282
좌우반구com(CVF, UVF, BVF)_4	15	1	<?xml version="1.0"?>\n<Clock xmlns:dt="urn:schemas-microsoft-com:datatypes"><Description dt:dt="string">E-Prime Primary Realtime Clock</Description><StartTime><Timestamp dt:dt="int">0</Timestamp><DateUtc dt:dt="string">2020-10-09T04:28:42Z</DateUtc></StartTime><FrequencyChanges><FrequencyChange><Frequency dt:dt="r8">2699960000</Frequency><Timestamp dt:dt="r8">4.36508312362344E+15</Timestamp><Cur…	좌우반구com(CVF, UVF, BVF)_4-015-1	60.021	1.0.0.165	1	1002015626	Professional	2.0.10.242	2.0.10.356	10-09-2020	2020-10-09 오전 4:28:42	13:28:42	2.0.10.252	39		2	{/}	양최	112	1	39	NULL	NULL	NULL	NULL	NULL	NULL	KSY4	List1	NULL	NULL	NULL	NULL	NULL	NULL	NULL	NULL	NULL	1	{/}	1	3	125665	0	{/}	610	126275
좌우반구com(CVF, UVF, BVF)_4	15	1	<?xml version="1.0"?>\n<Clock xmlns:dt="urn:schemas-microsoft-com:datatypes"><Description dt:dt="string">E-Prime Primary Realtime Clock</Description><StartTime><Timestamp dt:dt="int">0</Timestamp><DateUtc dt:dt="string">2020-10-09T04:28:42Z</DateUtc></StartTime><FrequencyChanges><FrequencyChange><Frequency dt:dt="r8">2699960000</Frequency><Timestamp dt:dt="r8">4.36508312362344E+15</Timestamp><Cur…	좌우반구com(CVF, UVF, BVF)_4-015-1	60.021	1.0.0.165	1	1002015626	Professional	2.0.10.242	2.0.10.356	10-09-2020	2020-10-09 오전 4:28:42	13:28:42	2.0.10.252	135		1	z	어휘	NULL	NULL	NULL	24	1	3	NULL	NULL	NULL	KSY4	List2	NULL	NULL	NULL	NULL	NULL	NULL	NULL	NULL	NULL	1	z	1	3	508499	0	z	452	508951
좌우반구com(CVF, UVF, BVF)_4	15	1	<?xml version="1.0"?>\n<Clock xmlns:dt="urn:schemas-microsoft-com:datatypes"><Description dt:dt="string">E-Prime Primary Realtime Clock</Description><StartTime><Timestamp dt:dt="int">0</Timestamp><DateUtc dt:dt="string">2020-10-09T04:28:42Z</DateUtc></StartTime><FrequencyChanges><FrequencyChange><Frequency dt:dt="r8">2699960000</Frequency><Timestamp dt:dt="r8">4.36508312362344E+15</Timestamp><Cur…	좌우반구com(CVF, UVF, BVF)_4-015-1	60.021	1.0.0.165	1	1002015626	Professional	2.0.10.242	2.0.10.356	10-09-2020	2020-10-09 오전 4:28:42	13:28:42	2.0.10.252	364		2	{/}	엄도	NULL	NULL	NULL	NULL	NULL	NULL	118	1	100	KSY	List3	0		0	0	1171386	183		0	0	1	{/}	0	3	1171569	0	{/}	336	1171905
좌우반구com(CVF, UVF, BVF)_4	15	1	<?xml version="1.0"?>\n<Clock xmlns:dt="urn:schemas-microsoft-com:datatypes"><Description dt:dt="string">E-Prime Primary Realtime Clock</Description><StartTime><Timestamp dt:dt="int">0</Timestamp><DateUtc dt:dt="string">2020-10-09T04:28:42Z</DateUtc></StartTime><FrequencyChanges><FrequencyChange><Frequency dt:dt="r8">2699960000</Frequency><Timestamp dt:dt="r8">4.36508312362344E+15</Timestamp><Cur…	좌우반구com(CVF, UVF, BVF)_4-015-1	60.021	1.0.0.165	1	1002015626	Professional	2.0.10.242	2.0.10.356	10-09-2020	2020-10-09 오전 4:28:42	13:28:42	2.0.10.252	323		1	z	엄마	NULL	NULL	NULL	NULL	NULL	NULL	97	1	59	KSY4	List3	NULL	NULL	NULL	NULL	NULL	NULL	NULL	NULL	NULL	1	z	0	3	1065289	0	z	369	1065658
좌우반구com(CVF, UVF, BVF)_4	15	1	<?xml version="1.0"?>\n<Clock xmlns:dt="urn:schemas-microsoft-com:datatypes"><Description dt:dt="string">E-Prime Primary Realtime Clock</Description><StartTime><Timestamp dt:dt="int">0</Timestamp><DateUtc dt:dt="string">2020-10-09T04:28:42Z</DateUtc></StartTime><FrequencyChanges><FrequencyChange><Frequency dt:dt="r8">2699960000</Frequency><Timestamp dt:dt="r8">4.36508312362344E+15</Timestamp><Cur…	좌우반구com(CVF, UVF, BVF)_4-015-1	60.021	1.0.0.165	1	1002015626	Professional	2.0.10.242	2.0.10.356	10-09-2020	2020-10-09 오전 4:28:42	13:28:42	2.0.10.252	251		2	{/}	엇압	NULL	NULL	NULL	19	1	119	NULL	NULL	NULL	KSY	List2	0		0	0	822907	183		0	0	1	{/}	0	3	823090	0	{/}	381	823471
좌우반구com(CVF, UVF, BVF)_4	15	1	<?xml version="1.0"?>\n<Clock xmlns:dt="urn:schemas-microsoft-com:datatypes"><Description dt:dt="string">E-Prime Primary Realtime Clock</Description><StartTime><Timestamp dt:dt="int">0</Timestamp><DateUtc dt:dt="string">2020-10-09T04:28:42Z</DateUtc></StartTime><FrequencyChanges><FrequencyChange><Frequency dt:dt="r8">2699960000</Frequency><Timestamp dt:dt="r8">4.36508312362344E+15</Timestamp><Cur…	좌우반구com(CVF, UVF, BVF)_4-015-1	60.021	1.0.0.165	1	1002015626	Professional	2.0.10.242	2.0.10.356	10-09-2020	2020-10-09 오전 4:28:42	13:28:42	2.0.10.252	35		2	{/}	여별	111	1	35	NULL	NULL	NULL	NULL	NULL	NULL	KSY4	List1	NULL	NULL	NULL	NULL	NULL	NULL	NULL	NULL	NULL	0	{/}	0	3	114186	0	z	625	114811
좌우반구com(CVF, UVF, BVF)_4	15	1	<?xml version="1.0"?>\n<Clock xmlns:dt="urn:schemas-microsoft-com:datatypes"><Description dt:dt="string">E-Prime Primary Realtime Clock</Description><StartTime><Timestamp dt:dt="int">0</Timestamp><DateUtc dt:dt="string">2020-10-09T04:28:42Z</DateUtc></StartTime><FrequencyChanges><FrequencyChange><Frequency dt:dt="r8">2699960000</Frequency><Timestamp dt:dt="r8">4.36508312362344E+15</Timestamp><Cur…	좌우반구com(CVF, UVF, BVF)_4-015-1	60.021	1.0.0.165	1	1002015626	Professional	2.0.10.242	2.0.10.356	10-09-2020	2020-10-09 오전 4:28:42	13:28:42	2.0.10.252	379		2	{/}	여본	NULL	NULL	NULL	NULL	NULL	NULL	127	1	115	KSY3	List3	NULL	NULL	NULL	NULL	NULL	NULL	NULL	NULL	NULL	0	{/}	0	4	1210506	0	z	727	1211233
좌우반구com(CVF, UVF, BVF)_4	15	1	<?xml version="1.0"?>\n<Clock xmlns:dt="urn:schemas-microsoft-com:datatypes"><Description dt:dt="string">E-Prime Primary Realtime Clock</Description><StartTime><Timestamp dt:dt="int">0</Timestamp><DateUtc dt:dt="string">2020-10-09T04:28:42Z</DateUtc></StartTime><FrequencyChanges><FrequencyChange><Frequency dt:dt="r8">2699960000</Frequency><Timestamp dt:dt="r8">4.36508312362344E+15</Timestamp><Cur…	좌우반구com(CVF, UVF, BVF)_4-015-1	60.021	1.0.0.165	1	1002015626	Professional	2.0.10.242	2.0.10.356	10-09-2020	2020-10-09 오전 4:28:42	13:28:42	2.0.10.252	199		1	z	여생	NULL	NULL	NULL	93	1	67	NULL	NULL	NULL	KSY4	List2	NULL	NULL	NULL	NULL	NULL	NULL	NULL	NULL	NULL	1	z	0	3	679473	0	z	1010	680483
좌우반구com(CVF, UVF, BVF)_4	15	1	<?xml version="1.0"?>\n<Clock xmlns:dt="urn:schemas-microsoft-com:datatypes"><Description dt:dt="string">E-Prime Primary Realtime Clock</Description><StartTime><Timestamp dt:dt="int">0</Timestamp><DateUtc dt:dt="string">2020-10-09T04:28:42Z</DateUtc></StartTime><FrequencyChanges><FrequencyChange><Frequency dt:dt="r8">2699960000</Frequency><Timestamp dt:dt="r8">4.36508312362344E+15</Timestamp><Cur…	좌우반구com(CVF, UVF, BVF)_4-015-1	60.021	1.0.0.165	1	1002015626	Professional	2.0.10.242	2.0.10.356	10-09-2020	2020-10-09 오전 4:28:42	13:28:42	2.0.10.252	33		2	{/}	열례	10	1	33	NULL	NULL	NULL	NULL	NULL	NULL	KSY2	List1	NULL	NULL	NULL	NULL	NULL	NULL	NULL	NULL	NULL	1	{/}	0	4	108755	0	{/}	752	109507
좌우반구com(CVF, UVF, BVF)_4	15	1	<?xml version="1.0"?>\n<Clock xmlns:dt="urn:schemas-microsoft-com:datatypes"><Description dt:dt="string">E-Prime Primary Realtime Clock</Description><StartTime><Timestamp dt:dt="int">0</Timestamp><DateUtc dt:dt="string">2020-10-09T04:28:42Z</DateUtc></StartTime><FrequencyChanges><FrequencyChange><Frequency dt:dt="r8">2699960000</Frequency><Timestamp dt:dt="r8">4.36508312362344E+15</Timestamp><Cur…	좌우반구com(CVF, UVF, BVF)_4-015-1	60.021	1.0.0.165	1	1002015626	Professional	2.0.10.242	2.0.10.356	10-09-2020	2020-10-09 오전 4:28:42	13:28:42	2.0.10.252	90		2	{/}	열박	67	1	90	NULL	NULL	NULL	NULL	NULL	NULL	KSY2	List1	NULL	NULL	NULL	NULL	NULL	NULL	NULL	NULL	NULL	1	{/}	0	3	266333	0	{/}	607	266940
좌우반구com(CVF, UVF, BVF)_4	15	1	<?xml version="1.0"?>\n<Clock xmlns:dt="urn:schemas-microsoft-com:datatypes"><Description dt:dt="string">E-Prime Primary Realtime Clock</Description><StartTime><Timestamp dt:dt="int">0</Timestamp><DateUtc dt:dt="string">2020-10-09T04:28:42Z</DateUtc></StartTime><FrequencyChanges><FrequencyChange><Frequency dt:dt="r8">2699960000</Frequency><Timestamp dt:dt="r8">4.36508312362344E+15</Timestamp><Cur…	좌우반구com(CVF, UVF, BVF)_4-015-1	60.021	1.0.0.165	1	1002015626	Professional	2.0.10.242	2.0.10.356	10-09-2020	2020-10-09 오전 4:28:42	13:28:42	2.0.10.252	230		2	{/}	열응	NULL	NULL	NULL	53	1	98	NULL	NULL	NULL	KSY3	List2	NULL	NULL	NULL	NULL	NULL	NULL	NULL	NULL	NULL	0	{/}	1	3	764993	0	z	408	765401
좌우반구com(CVF, UVF, BVF)_4	15	1	<?xml version="1.0"?>\n<Clock xmlns:dt="urn:schemas-microsoft-com:datatypes"><Description dt:dt="string">E-Prime Primary Realtime Clock</Description><StartTime><Timestamp dt:dt="int">0</Timestamp><DateUtc dt:dt="string">2020-10-09T04:28:42Z</DateUtc></StartTime><FrequencyChanges><FrequencyChange><Frequency dt:dt="r8">2699960000</Frequency><Timestamp dt:dt="r8">4.36508312362344E+15</Timestamp><Cur…	좌우반구com(CVF, UVF, BVF)_4-015-1	60.021	1.0.0.165	1	1002015626	Professional	2.0.10.242	2.0.10.356	10-09-2020	2020-10-09 오전 4:28:42	13:28:42	2.0.10.252	327		1	z	열정	NULL	NULL	NULL	NULL	NULL	NULL	122	1	63	KSY4	List3	NULL	NULL	NULL	NULL	NULL	NULL	NULL	NULL	NULL	1	z	0	4	1075486	0	z	350	1075836
좌우반구com(CVF, UVF, BVF)_4	15	1	<?xml version="1.0"?>\n<Clock xmlns:dt="urn:schemas-microsoft-com:datatypes"><Description dt:dt="string">E-Prime Primary Realtime Clock</Description><StartTime><Timestamp dt:dt="int">0</Timestamp><DateUtc dt:dt="string">2020-10-09T04:28:42Z</DateUtc></StartTime><FrequencyChanges><FrequencyChange><Frequency dt:dt="r8">2699960000</Frequency><Timestamp dt:dt="r8">4.36508312362344E+15</Timestamp><Cur…	좌우반구com(CVF, UVF, BVF)_4-015-1	60.021	1.0.0.165	1	1002015626	Professional	2.0.10.242	2.0.10.356	10-09-2020	2020-10-09 오전 4:28:42	13:28:42	2.0.10.252	145		1	z	오류	NULL	NULL	NULL	99	1	13	NULL	NULL	NULL	KSY4	List2	NULL	NULL	NULL	NULL	NULL	NULL	NULL	NULL	NULL	0	z	0	3	535440	0	{/}	432	535872
좌우반구com(CVF, UVF, BVF)_4	15	1	<?xml version="1.0"?>\n<Clock xmlns:dt="urn:schemas-microsoft-com:datatypes"><Description dt:dt="string">E-Prime Primary Realtime Clock</Description><StartTime><Timestamp dt:dt="int">0</Timestamp><DateUtc dt:dt="string">2020-10-09T04:28:42Z</DateUtc></StartTime><FrequencyChanges><FrequencyChange><Frequency dt:dt="r8">2699960000</Frequency><Timestamp dt:dt="r8">4.36508312362344E+15</Timestamp><Cur…	좌우반구com(CVF, UVF, BVF)_4-015-1	60.021	1.0.0.165	1	1002015626	Professional	2.0.10.242	2.0.10.356	10-09-2020	2020-10-09 오전 4:28:42	13:28:42	2.0.10.252	47		1	z	오해	19	1	47	NULL	NULL	NULL	NULL	NULL	NULL	KSY4	List1	NULL	NULL	NULL	NULL	NULL	NULL	NULL	NULL	NULL	1	z	1	3	148557	0	z	342	148899
좌우반구com(CVF, UVF, BVF)_4	15	1	<?xml version="1.0"?>\n<Clock xmlns:dt="urn:schemas-microsoft-com:datatypes"><Description dt:dt="string">E-Prime Primary Realtime Clock</Description><StartTime><Timestamp dt:dt="int">0</Timestamp><DateUtc dt:dt="string">2020-10-09T04:28:42Z</DateUtc></StartTime><FrequencyChanges><FrequencyChange><Frequency dt:dt="r8">2699960000</Frequency><Timestamp dt:dt="r8">4.36508312362344E+15</Timestamp><Cur…	좌우반구com(CVF, UVF, BVF)_4-015-1	60.021	1.0.0.165	1	1002015626	Professional	2.0.10.242	2.0.10.356	10-09-2020	2020-10-09 오전 4:28:42	13:28:42	2.0.10.252	288		2	{/}	외보	NULL	NULL	NULL	NULL	NULL	NULL	87	1	24	KSY4	List3	NULL	NULL	NULL	NULL	NULL	NULL	NULL	NULL	NULL	1	{/}	0	3	972055	0	{/}	708	972763
좌우반구com(CVF, UVF, BVF)_4	15	1	<?xml version="1.0"?>\n<Clock xmlns:dt="urn:schemas-microsoft-com:datatypes"><Description dt:dt="string">E-Prime Primary Realtime Clock</Description><StartTime><Timestamp dt:dt="int">0</Timestamp><DateUtc dt:dt="string">2020-10-09T04:28:42Z</DateUtc></StartTime><FrequencyChanges><FrequencyChange><Frequency dt:dt="r8">2699960000</Frequency><Timestamp dt:dt="r8">4.36508312362344E+15</Timestamp><Cur…	좌우반구com(CVF, UVF, BVF)_4-015-1	60.021	1.0.0.165	1	1002015626	Professional	2.0.10.242	2.0.10.356	10-09-2020	2020-10-09 오전 4:28:42	13:28:42	2.0.10.252	342		1	z	외부	NULL	NULL	NULL	NULL	NULL	NULL	121	1	78	KSY4	List3	NULL	NULL	NULL	NULL	NULL	NULL	NULL	NULL	NULL	1	z	1	3	1114905	0	z	353	1115258
좌우반구com(CVF, UVF, BVF)_4	15	1	<?xml version="1.0"?>\n<Clock xmlns:dt="urn:schemas-microsoft-com:datatypes"><Description dt:dt="string">E-Prime Primary Realtime Clock</Description><StartTime><Timestamp dt:dt="int">0</Timestamp><DateUtc dt:dt="string">2020-10-09T04:28:42Z</DateUtc></StartTime><FrequencyChanges><FrequencyChange><Frequency dt:dt="r8">2699960000</Frequency><Timestamp dt:dt="r8">4.36508312362344E+15</Timestamp><Cur…	좌우반구com(CVF, UVF, BVF)_4-015-1	60.021	1.0.0.165	1	1002015626	Professional	2.0.10.242	2.0.10.356	10-09-2020	2020-10-09 오전 4:28:42	13:28:42	2.0.10.252	271		2	{/}	요명	NULL	NULL	NULL	NULL	NULL	NULL	75	1	7	KSY4	List3	NULL	NULL	NULL	NULL	NULL	NULL	NULL	NULL	NULL	1	{/}	0	3	926787	0	{/}	665	927452
좌우반구com(CVF, UVF, BVF)_4	15	1	<?xml version="1.0"?>\n<Clock xmlns:dt="urn:schemas-microsoft-com:datatypes"><Description dt:dt="string">E-Prime Primary Realtime Clock</Description><StartTime><Timestamp dt:dt="int">0</Timestamp><DateUtc dt:dt="string">2020-10-09T04:28:42Z</DateUtc></StartTime><FrequencyChanges><FrequencyChange><Frequency dt:dt="r8">2699960000</Frequency><Timestamp dt:dt="r8">4.36508312362344E+15</Timestamp><Cur…	좌우반구com(CVF, UVF, BVF)_4-015-1	60.021	1.0.0.165	1	1002015626	Professional	2.0.10.242	2.0.10.356	10-09-2020	2020-10-09 오전 4:28:42	13:28:42	2.0.10.252	242		1	z	요소	NULL	NULL	NULL	23	1	110	NULL	NULL	NULL	KSY4	List2	NULL	NULL	NULL	NULL	NULL	NULL	NULL	NULL	NULL	1	z	0	3	798732	0	z	433	799165
좌우반구com(CVF, UVF, BVF)_4	15	1	<?xml version="1.0"?>\n<Clock xmlns:dt="urn:schemas-microsoft-com:datatypes"><Description dt:dt="string">E-Prime Primary Realtime Clock</Description><StartTime><Timestamp dt:dt="int">0</Timestamp><DateUtc dt:dt="string">2020-10-09T04:28:42Z</DateUtc></StartTime><FrequencyChanges><FrequencyChange><Frequency dt:dt="r8">2699960000</Frequency><Timestamp dt:dt="r8">4.36508312362344E+15</Timestamp><Cur…	좌우반구com(CVF, UVF, BVF)_4-015-1	60.021	1.0.0.165	1	1002015626	Professional	2.0.10.242	2.0.10.356	10-09-2020	2020-10-09 오전 4:28:42	13:28:42	2.0.10.252	362		1	z	요청	NULL	NULL	NULL	NULL	NULL	NULL	51	1	98	KSY4	List3	NULL	NULL	NULL	NULL	NULL	NULL	NULL	NULL	NULL	1	z	0	4	1166138	0	z	359	1166497
좌우반구com(CVF, UVF, BVF)_4	15	1	<?xml version="1.0"?>\n<Clock xmlns:dt="urn:schemas-microsoft-com:datatypes"><Description dt:dt="string">E-Prime Primary Realtime Clock</Description><StartTime><Timestamp dt:dt="int">0</Timestamp><DateUtc dt:dt="string">2020-10-09T04:28:42Z</DateUtc></StartTime><FrequencyChanges><FrequencyChange><Frequency dt:dt="r8">2699960000</Frequency><Timestamp dt:dt="r8">4.36508312362344E+15</Timestamp><Cur…	좌우반구com(CVF, UVF, BVF)_4-015-1	60.021	1.0.0.165	1	1002015626	Professional	2.0.10.242	2.0.10.356	10-09-2020	2020-10-09 오전 4:28:42	13:28:42	2.0.10.252	85		2	{/}	용스	14	1	85	NULL	NULL	NULL	NULL	NULL	NULL	KSY4	List1	NULL	NULL	NULL	NULL	NULL	NULL	NULL	NULL	NULL	1	{/}	1	3	253454	0	{/}	430	253884
좌우반구com(CVF, UVF, BVF)_4	15	1	<?xml version="1.0"?>\n<Clock xmlns:dt="urn:schemas-microsoft-com:datatypes"><Description dt:dt="string">E-Prime Primary Realtime Clock</Description><StartTime><Timestamp dt:dt="int">0</Timestamp><DateUtc dt:dt="string">2020-10-09T04:28:42Z</DateUtc></StartTime><FrequencyChanges><FrequencyChange><Frequency dt:dt="r8">2699960000</Frequency><Timestamp dt:dt="r8">4.36508312362344E+15</Timestamp><Cur…	좌우반구com(CVF, UVF, BVF)_4-015-1	60.021	1.0.0.165	1	1002015626	Professional	2.0.10.242	2.0.10.356	10-09-2020	2020-10-09 오전 4:28:42	13:28:42	2.0.10.252	399		1	z	용어	NULL	NULL	NULL	NULL	NULL	NULL	25	1	135	KSY4	List3	NULL	NULL	NULL	NULL	NULL	NULL	NULL	NULL	NULL	1	z	0	4	1263554	0	z	382	1263936
좌우반구com(CVF, UVF, BVF)_4	15	1	<?xml version="1.0"?>\n<Clock xmlns:dt="urn:schemas-microsoft-com:datatypes"><Description dt:dt="string">E-Prime Primary Realtime Clock</Description><StartTime><Timestamp dt:dt="int">0</Timestamp><DateUtc dt:dt="string">2020-10-09T04:28:42Z</DateUtc></StartTime><FrequencyChanges><FrequencyChange><Frequency dt:dt="r8">2699960000</Frequency><Timestamp dt:dt="r8">4.36508312362344E+15</Timestamp><Cur…	좌우반구com(CVF, UVF, BVF)_4-015-1	60.021	1.0.0.165	1	1002015626	Professional	2.0.10.242	2.0.10.356	10-09-2020	2020-10-09 오전 4:28:42	13:28:42	2.0.10.252	247		1	z	우려	NULL	NULL	NULL	3	1	115	NULL	NULL	NULL	KSY4	List2	NULL	NULL	NULL	NULL	NULL	NULL	NULL	NULL	NULL	1	z	1	3	812310	0	z	452	812762
좌우반구com(CVF, UVF, BVF)_4	15	1	<?xml version="1.0"?>\n<Clock xmlns:dt="urn:schemas-microsoft-com:datatypes"><Description dt:dt="string">E-Prime Primary Realtime Clock</Description><StartTime><Timestamp dt:dt="int">0</Timestamp><DateUtc dt:dt="string">2020-10-09T04:28:42Z</DateUtc></StartTime><FrequencyChanges><FrequencyChange><Frequency dt:dt="r8">2699960000</Frequency><Timestamp dt:dt="r8">4.36508312362344E+15</Timestamp><Cur…	좌우반구com(CVF, UVF, BVF)_4-015-1	60.021	1.0.0.165	1	1002015626	Professional	2.0.10.242	2.0.10.356	10-09-2020	2020-10-09 오전 4:28:42	13:28:42	2.0.10.252	23		2	{/}	운국	30	1	23	NULL	NULL	NULL	NULL	NULL	NULL	KSY	List1	0		0	-1	78265	183		0	0	1	{/}	1	3	78448	0	{/}	500	78948
좌우반구com(CVF, UVF, BVF)_4	15	1	<?xml version="1.0"?>\n<Clock xmlns:dt="urn:schemas-microsoft-com:datatypes"><Description dt:dt="string">E-Prime Primary Realtime Clock</Description><StartTime><Timestamp dt:dt="int">0</Timestamp><DateUtc dt:dt="string">2020-10-09T04:28:42Z</DateUtc></StartTime><FrequencyChanges><FrequencyChange><Frequency dt:dt="r8">2699960000</Frequency><Timestamp dt:dt="r8">4.36508312362344E+15</Timestamp><Cur…	좌우반구com(CVF, UVF, BVF)_4-015-1	60.021	1.0.0.165	1	1002015626	Professional	2.0.10.242	2.0.10.356	10-09-2020	2020-10-09 오전 4:28:42	13:28:42	2.0.10.252	197		2	{/}	운속	NULL	NULL	NULL	71	1	65	NULL	NULL	NULL	KSY2	List2	NULL	NULL	NULL	NULL	NULL	NULL	NULL	NULL	NULL	1	{/}	0	3	673942	0	{/}	536	674478
좌우반구com(CVF, UVF, BVF)_4	15	1	<?xml version="1.0"?>\n<Clock xmlns:dt="urn:schemas-microsoft-com:datatypes"><Description dt:dt="string">E-Prime Primary Realtime Clock</Description><StartTime><Timestamp dt:dt="int">0</Timestamp><DateUtc dt:dt="string">2020-10-09T04:28:42Z</DateUtc></StartTime><FrequencyChanges><FrequencyChange><Frequency dt:dt="r8">2699960000</Frequency><Timestamp dt:dt="r8">4.36508312362344E+15</Timestamp><Cur…	좌우반구com(CVF, UVF, BVF)_4-015-1	60.021	1.0.0.165	1	1002015626	Professional	2.0.10.242	2.0.10.356	10-09-2020	2020-10-09 오전 4:28:42	13:28:42	2.0.10.252	318		1	z	원리	NULL	NULL	NULL	NULL	NULL	NULL	66	1	54	KSY4	List3	NULL	NULL	NULL	NULL	NULL	NULL	NULL	NULL	NULL	1	z	0	3	1052527	0	z	325	1052852
좌우반구com(CVF, UVF, BVF)_4	15	1	<?xml version="1.0"?>\n<Clock xmlns:dt="urn:schemas-microsoft-com:datatypes"><Description dt:dt="string">E-Prime Primary Realtime Clock</Description><StartTime><Timestamp dt:dt="int">0</Timestamp><DateUtc dt:dt="string">2020-10-09T04:28:42Z</DateUtc></StartTime><FrequencyChanges><FrequencyChange><Frequency dt:dt="r8">2699960000</Frequency><Timestamp dt:dt="r8">4.36508312362344E+15</Timestamp><Cur…	좌우반구com(CVF, UVF, BVF)_4-015-1	60.021	1.0.0.165	1	1002015626	Professional	2.0.10.242	2.0.10.356	10-09-2020	2020-10-09 오전 4:28:42	13:28:42	2.0.10.252	162		1	z	원인	NULL	NULL	NULL	4	1	30	NULL	NULL	NULL	KSY4	List2	NULL	NULL	NULL	NULL	NULL	NULL	NULL	NULL	NULL	1	z	0	4	581391	0	z	666	582057
좌우반구com(CVF, UVF, BVF)_4	15	1	<?xml version="1.0"?>\n<Clock xmlns:dt="urn:schemas-microsoft-com:datatypes"><Description dt:dt="string">E-Prime Primary Realtime Clock</Description><StartTime><Timestamp dt:dt="int">0</Timestamp><DateUtc dt:dt="string">2020-10-09T04:28:42Z</DateUtc></StartTime><FrequencyChanges><FrequencyChange><Frequency dt:dt="r8">2699960000</Frequency><Timestamp dt:dt="r8">4.36508312362344E+15</Timestamp><Cur…	좌우반구com(CVF, UVF, BVF)_4-015-1	60.021	1.0.0.165	1	1002015626	Professional	2.0.10.242	2.0.10.356	10-09-2020	2020-10-09 오전 4:28:42	13:28:42	2.0.10.252	82		1	z	원장	74	1	82	NULL	NULL	NULL	NULL	NULL	NULL	KSY4	List1	NULL	NULL	NULL	NULL	NULL	NULL	NULL	NULL	NULL	1	z	0	4	245674	0	z	569	246243
좌우반구com(CVF, UVF, BVF)_4	15	1	<?xml version="1.0"?>\n<Clock xmlns:dt="urn:schemas-microsoft-com:datatypes"><Description dt:dt="string">E-Prime Primary Realtime Clock</Description><StartTime><Timestamp dt:dt="int">0</Timestamp><DateUtc dt:dt="string">2020-10-09T04:28:42Z</DateUtc></StartTime><FrequencyChanges><FrequencyChange><Frequency dt:dt="r8">2699960000</Frequency><Timestamp dt:dt="r8">4.36508312362344E+15</Timestamp><Cur…	좌우반구com(CVF, UVF, BVF)_4-015-1	60.021	1.0.0.165	1	1002015626	Professional	2.0.10.242	2.0.10.356	10-09-2020	2020-10-09 오전 4:28:42	13:28:42	2.0.10.252	312		2	{/}	원착	NULL	NULL	NULL	NULL	NULL	NULL	9	1	48	KSY4	List3	NULL	NULL	NULL	NULL	NULL	NULL	NULL	NULL	NULL	1	{/}	0	3	1036199	0	{/}	493	1036692
좌우반구com(CVF, UVF, BVF)_4	15	1	<?xml version="1.0"?>\n<Clock xmlns:dt="urn:schemas-microsoft-com:datatypes"><Description dt:dt="string">E-Prime Primary Realtime Clock</Description><StartTime><Timestamp dt:dt="int">0</Timestamp><DateUtc dt:dt="string">2020-10-09T04:28:42Z</DateUtc></StartTime><FrequencyChanges><FrequencyChange><Frequency dt:dt="r8">2699960000</Frequency><Timestamp dt:dt="r8">4.36508312362344E+15</Timestamp><Cur…	좌우반구com(CVF, UVF, BVF)_4-015-1	60.021	1.0.0.165	1	1002015626	Professional	2.0.10.242	2.0.10.356	10-09-2020	2020-10-09 오전 4:28:42	13:28:42	2.0.10.252	30		1	z	원형	89	1	30	NULL	NULL	NULL	NULL	NULL	NULL	KSY4	List1	NULL	NULL	NULL	NULL	NULL	NULL	NULL	NULL	NULL	1	z	0	3	98558	0	z	685	99243
좌우반구com(CVF, UVF, BVF)_4	15	1	<?xml version="1.0"?>\n<Clock xmlns:dt="urn:schemas-microsoft-com:datatypes"><Description dt:dt="string">E-Prime Primary Realtime Clock</Description><StartTime><Timestamp dt:dt="int">0</Timestamp><DateUtc dt:dt="string">2020-10-09T04:28:42Z</DateUtc></StartTime><FrequencyChanges><FrequencyChange><Frequency dt:dt="r8">2699960000</Frequency><Timestamp dt:dt="r8">4.36508312362344E+15</Timestamp><Cur…	좌우반구com(CVF, UVF, BVF)_4-015-1	60.021	1.0.0.165	1	1002015626	Professional	2.0.10.242	2.0.10.356	10-09-2020	2020-10-09 오전 4:28:42	13:28:42	2.0.10.252	184		2	{/}	위절	NULL	NULL	NULL	117	1	52	NULL	NULL	NULL	KSY4	List2	NULL	NULL	NULL	NULL	NULL	NULL	NULL	NULL	NULL	1	{/}	0	3	639737	0	{/}	624	640361
좌우반구com(CVF, UVF, BVF)_4	15	1	<?xml version="1.0"?>\n<Clock xmlns:dt="urn:schemas-microsoft-com:datatypes"><Description dt:dt="string">E-Prime Primary Realtime Clock</Description><StartTime><Timestamp dt:dt="int">0</Timestamp><DateUtc dt:dt="string">2020-10-09T04:28:42Z</DateUtc></StartTime><FrequencyChanges><FrequencyChange><Frequency dt:dt="r8">2699960000</Frequency><Timestamp dt:dt="r8">4.36508312362344E+15</Timestamp><Cur…	좌우반구com(CVF, UVF, BVF)_4-015-1	60.021	1.0.0.165	1	1002015626	Professional	2.0.10.242	2.0.10.356	10-09-2020	2020-10-09 오전 4:28:42	13:28:42	2.0.10.252	340		1	z	유형	NULL	NULL	NULL	NULL	NULL	NULL	89	1	76	KSY4	List3	NULL	NULL	NULL	NULL	NULL	NULL	NULL	NULL	NULL	1	z	0	4	1109641	0	z	538	1110179
좌우반구com(CVF, UVF, BVF)_4	15	1	<?xml version="1.0"?>\n<Clock xmlns:dt="urn:schemas-microsoft-com:datatypes"><Description dt:dt="string">E-Prime Primary Realtime Clock</Description><StartTime><Timestamp dt:dt="int">0</Timestamp><DateUtc dt:dt="string">2020-10-09T04:28:42Z</DateUtc></StartTime><FrequencyChanges><FrequencyChange><Frequency dt:dt="r8">2699960000</Frequency><Timestamp dt:dt="r8">4.36508312362344E+15</Timestamp><Cur…	좌우반구com(CVF, UVF, BVF)_4-015-1	60.021	1.0.0.165	1	1002015626	Professional	2.0.10.242	2.0.10.356	10-09-2020	2020-10-09 오전 4:28:42	13:28:42	2.0.10.252	377		1	z	음식	NULL	NULL	NULL	NULL	NULL	NULL	115	1	113	KSY4	List3	NULL	NULL	NULL	NULL	NULL	NULL	NULL	NULL	NULL	1	z	0	4	1205441	0	z	345	1205786
좌우반구com(CVF, UVF, BVF)_4	15	1	<?xml version="1.0"?>\n<Clock xmlns:dt="urn:schemas-microsoft-com:datatypes"><Description dt:dt="string">E-Prime Primary Realtime Clock</Description><StartTime><Timestamp dt:dt="int">0</Timestamp><DateUtc dt:dt="string">2020-10-09T04:28:42Z</DateUtc></StartTime><FrequencyChanges><FrequencyChange><Frequency dt:dt="r8">2699960000</Frequency><Timestamp dt:dt="r8">4.36508312362344E+15</Timestamp><Cur…	좌우반구com(CVF, UVF, BVF)_4-015-1	60.021	1.0.0.165	1	1002015626	Professional	2.0.10.242	2.0.10.356	10-09-2020	2020-10-09 오전 4:28:42	13:28:42	2.0.10.252	241		2	{/}	음안	NULL	NULL	NULL	46	1	109	NULL	NULL	NULL	KSY3	List2	NULL	NULL	NULL	NULL	NULL	NULL	NULL	NULL	NULL	1	{/}	0	3	796016	0	{/}	518	796534
좌우반구com(CVF, UVF, BVF)_4	15	1	<?xml version="1.0"?>\n<Clock xmlns:dt="urn:schemas-microsoft-com:datatypes"><Description dt:dt="string">E-Prime Primary Realtime Clock</Description><StartTime><Timestamp dt:dt="int">0</Timestamp><DateUtc dt:dt="string">2020-10-09T04:28:42Z</DateUtc></StartTime><FrequencyChanges><FrequencyChange><Frequency dt:dt="r8">2699960000</Frequency><Timestamp dt:dt="r8">4.36508312362344E+15</Timestamp><Cur…	좌우반구com(CVF, UVF, BVF)_4-015-1	60.021	1.0.0.165	1	1002015626	Professional	2.0.10.242	2.0.10.356	10-09-2020	2020-10-09 오전 4:28:42	13:28:42	2.0.10.252	62		2	{/}	응어	82	1	62	NULL	NULL	NULL	NULL	NULL	NULL	KSY	List1	0		0	-1	190976	183		0	0	1	{/}	1	3	191159	0	{/}	476	191635
좌우반구com(CVF, UVF, BVF)_4	15	1	<?xml version="1.0"?>\n<Clock xmlns:dt="urn:schemas-microsoft-com:datatypes"><Description dt:dt="string">E-Prime Primary Realtime Clock</Description><StartTime><Timestamp dt:dt="int">0</Timestamp><DateUtc dt:dt="string">2020-10-09T04:28:42Z</DateUtc></StartTime><FrequencyChanges><FrequencyChange><Frequency dt:dt="r8">2699960000</Frequency><Timestamp dt:dt="r8">4.36508312362344E+15</Timestamp><Cur…	좌우반구com(CVF, UVF, BVF)_4-015-1	60.021	1.0.0.165	1	1002015626	Professional	2.0.10.242	2.0.10.356	10-09-2020	2020-10-09 오전 4:28:42	13:28:42	2.0.10.252	153		2	{/}	의마	NULL	NULL	NULL	88	1	21	NULL	NULL	NULL	KSY	List2	0		0	-1	556399	184		0	0	1	{/}	0	4	556583	0	{/}	465	557048
좌우반구com(CVF, UVF, BVF)_4	15	1	<?xml version="1.0"?>\n<Clock xmlns:dt="urn:schemas-microsoft-com:datatypes"><Description dt:dt="string">E-Prime Primary Realtime Clock</Description><StartTime><Timestamp dt:dt="int">0</Timestamp><DateUtc dt:dt="string">2020-10-09T04:28:42Z</DateUtc></StartTime><FrequencyChanges><FrequencyChange><Frequency dt:dt="r8">2699960000</Frequency><Timestamp dt:dt="r8">4.36508312362344E+15</Timestamp><Cur…	좌우반구com(CVF, UVF, BVF)_4-015-1	60.021	1.0.0.165	1	1002015626	Professional	2.0.10.242	2.0.10.356	10-09-2020	2020-10-09 오전 4:28:42	13:28:42	2.0.10.252	262		1	z	의미	NULL	NULL	NULL	32	1	130	NULL	NULL	NULL	KSY4	List2	NULL	NULL	NULL	NULL	NULL	NULL	NULL	NULL	NULL	1	z	0	4	852247	0	z	485	852732
좌우반구com(CVF, UVF, BVF)_4	15	1	<?xml version="1.0"?>\n<Clock xmlns:dt="urn:schemas-microsoft-com:datatypes"><Description dt:dt="string">E-Prime Primary Realtime Clock</Description><StartTime><Timestamp dt:dt="int">0</Timestamp><DateUtc dt:dt="string">2020-10-09T04:28:42Z</DateUtc></StartTime><FrequencyChanges><FrequencyChange><Frequency dt:dt="r8">2699960000</Frequency><Timestamp dt:dt="r8">4.36508312362344E+15</Timestamp><Cur…	좌우반구com(CVF, UVF, BVF)_4-015-1	60.021	1.0.0.165	1	1002015626	Professional	2.0.10.242	2.0.10.356	10-09-2020	2020-10-09 오전 4:28:42	13:28:42	2.0.10.252	52		2	{/}	의필	59	1	52	NULL	NULL	NULL	NULL	NULL	NULL	KSY3	List1	NULL	NULL	NULL	NULL	NULL	NULL	NULL	NULL	NULL	1	{/}	0	4	161620	0	{/}	1162	162782
좌우반구com(CVF, UVF, BVF)_4	15	1	<?xml version="1.0"?>\n<Clock xmlns:dt="urn:schemas-microsoft-com:datatypes"><Description dt:dt="string">E-Prime Primary Realtime Clock</Description><StartTime><Timestamp dt:dt="int">0</Timestamp><DateUtc dt:dt="string">2020-10-09T04:28:42Z</DateUtc></StartTime><FrequencyChanges><FrequencyChange><Frequency dt:dt="r8">2699960000</Frequency><Timestamp dt:dt="r8">4.36508312362344E+15</Timestamp><Cur…	좌우반구com(CVF, UVF, BVF)_4-015-1	60.021	1.0.0.165	1	1002015626	Professional	2.0.10.242	2.0.10.356	10-09-2020	2020-10-09 오전 4:28:42	13:28:42	2.0.10.252	51		2	{/}	이느	114	1	51	NULL	NULL	NULL	NULL	NULL	NULL	KSY	List1	0		0	-1	158737	184		0	0	0	{/}	0	4	158921	0	z	498	159419
좌우반구com(CVF, UVF, BVF)_4	15	1	<?xml version="1.0"?>\n<Clock xmlns:dt="urn:schemas-microsoft-com:datatypes"><Description dt:dt="string">E-Prime Primary Realtime Clock</Description><StartTime><Timestamp dt:dt="int">0</Timestamp><DateUtc dt:dt="string">2020-10-09T04:28:42Z</DateUtc></StartTime><FrequencyChanges><FrequencyChange><Frequency dt:dt="r8">2699960000</Frequency><Timestamp dt:dt="r8">4.36508312362344E+15</Timestamp><Cur…	좌우반구com(CVF, UVF, BVF)_4-015-1	60.021	1.0.0.165	1	1002015626	Professional	2.0.10.242	2.0.10.356	10-09-2020	2020-10-09 오전 4:28:42	13:28:42	2.0.10.252	172		1	z	이득	NULL	NULL	NULL	89	1	40	NULL	NULL	NULL	KSY4	List2	NULL	NULL	NULL	NULL	NULL	NULL	NULL	NULL	NULL	1	z	1	3	607681	0	z	455	608136
좌우반구com(CVF, UVF, BVF)_4	15	1	<?xml version="1.0"?>\n<Clock xmlns:dt="urn:schemas-microsoft-com:datatypes"><Description dt:dt="string">E-Prime Primary Realtime Clock</Description><StartTime><Timestamp dt:dt="int">0</Timestamp><DateUtc dt:dt="string">2020-10-09T04:28:42Z</DateUtc></StartTime><FrequencyChanges><FrequencyChange><Frequency dt:dt="r8">2699960000</Frequency><Timestamp dt:dt="r8">4.36508312362344E+15</Timestamp><Cur…	좌우반구com(CVF, UVF, BVF)_4-015-1	60.021	1.0.0.165	1	1002015626	Professional	2.0.10.242	2.0.10.356	10-09-2020	2020-10-09 오전 4:28:42	13:28:42	2.0.10.252	100		1	z	이유	20	1	100	NULL	NULL	NULL	NULL	NULL	NULL	KSY4	List1	NULL	NULL	NULL	NULL	NULL	NULL	NULL	NULL	NULL	1	z	0	3	293507	0	z	537	294044
좌우반구com(CVF, UVF, BVF)_4	15	1	<?xml version="1.0"?>\n<Clock xmlns:dt="urn:schemas-microsoft-com:datatypes"><Description dt:dt="string">E-Prime Primary Realtime Clock</Description><StartTime><Timestamp dt:dt="int">0</Timestamp><DateUtc dt:dt="string">2020-10-09T04:28:42Z</DateUtc></StartTime><FrequencyChanges><FrequencyChange><Frequency dt:dt="r8">2699960000</Frequency><Timestamp dt:dt="r8">4.36508312362344E+15</Timestamp><Cur…	좌우반구com(CVF, UVF, BVF)_4-015-1	60.021	1.0.0.165	1	1002015626	Professional	2.0.10.242	2.0.10.356	10-09-2020	2020-10-09 오전 4:28:42	13:28:42	2.0.10.252	259		1	z	이전	NULL	NULL	NULL	83	1	127	NULL	NULL	NULL	KSY4	List2	NULL	NULL	NULL	NULL	NULL	NULL	NULL	NULL	NULL	1	z	0	4	844333	0	z	449	844782
좌우반구com(CVF, UVF, BVF)_4	15	1	<?xml version="1.0"?>\n<Clock xmlns:dt="urn:schemas-microsoft-com:datatypes"><Description dt:dt="string">E-Prime Primary Realtime Clock</Description><StartTime><Timestamp dt:dt="int">0</Timestamp><DateUtc dt:dt="string">2020-10-09T04:28:42Z</DateUtc></StartTime><FrequencyChanges><FrequencyChange><Frequency dt:dt="r8">2699960000</Frequency><Timestamp dt:dt="r8">4.36508312362344E+15</Timestamp><Cur…	좌우반구com(CVF, UVF, BVF)_4-015-1	60.021	1.0.0.165	1	1002015626	Professional	2.0.10.242	2.0.10.356	10-09-2020	2020-10-09 오전 4:28:42	13:28:42	2.0.10.252	261		2	{/}	익궤	NULL	NULL	NULL	82	1	129	NULL	NULL	NULL	KSY3	List2	NULL	NULL	NULL	NULL	NULL	NULL	NULL	NULL	NULL	1	{/}	0	3	849614	0	{/}	430	850044
좌우반구com(CVF, UVF, BVF)_4	15	1	<?xml version="1.0"?>\n<Clock xmlns:dt="urn:schemas-microsoft-com:datatypes"><Description dt:dt="string">E-Prime Primary Realtime Clock</Description><StartTime><Timestamp dt:dt="int">0</Timestamp><DateUtc dt:dt="string">2020-10-09T04:28:42Z</DateUtc></StartTime><FrequencyChanges><FrequencyChange><Frequency dt:dt="r8">2699960000</Frequency><Timestamp dt:dt="r8">4.36508312362344E+15</Timestamp><Cur…	좌우반구com(CVF, UVF, BVF)_4-015-1	60.021	1.0.0.165	1	1002015626	Professional	2.0.10.242	2.0.10.356	10-09-2020	2020-10-09 오전 4:28:42	13:28:42	2.0.10.252	147		2	{/}	익력	NULL	NULL	NULL	101	1	15	NULL	NULL	NULL	KSY3	List2	NULL	NULL	NULL	NULL	NULL	NULL	NULL	NULL	NULL	1	{/}	0	3	540838	0	{/}	420	541258
좌우반구com(CVF, UVF, BVF)_4	15	1	<?xml version="1.0"?>\n<Clock xmlns:dt="urn:schemas-microsoft-com:datatypes"><Description dt:dt="string">E-Prime Primary Realtime Clock</Description><StartTime><Timestamp dt:dt="int">0</Timestamp><DateUtc dt:dt="string">2020-10-09T04:28:42Z</DateUtc></StartTime><FrequencyChanges><FrequencyChange><Frequency dt:dt="r8">2699960000</Frequency><Timestamp dt:dt="r8">4.36508312362344E+15</Timestamp><Cur…	좌우반구com(CVF, UVF, BVF)_4-015-1	60.021	1.0.0.165	1	1002015626	Professional	2.0.10.242	2.0.10.356	10-09-2020	2020-10-09 오전 4:28:42	13:28:42	2.0.10.252	378		1	z	인간	NULL	NULL	NULL	NULL	NULL	NULL	55	1	114	KSY4	List3	NULL	NULL	NULL	NULL	NULL	NULL	NULL	NULL	NULL	1	z	0	4	1207990	0	z	299	1208289
좌우반구com(CVF, UVF, BVF)_4	15	1	<?xml version="1.0"?>\n<Clock xmlns:dt="urn:schemas-microsoft-com:datatypes"><Description dt:dt="string">E-Prime Primary Realtime Clock</Description><StartTime><Timestamp dt:dt="int">0</Timestamp><DateUtc dt:dt="string">2020-10-09T04:28:42Z</DateUtc></StartTime><FrequencyChanges><FrequencyChange><Frequency dt:dt="r8">2699960000</Frequency><Timestamp dt:dt="r8">4.36508312362344E+15</Timestamp><Cur…	좌우반구com(CVF, UVF, BVF)_4-015-1	60.021	1.0.0.165	1	1002015626	Professional	2.0.10.242	2.0.10.356	10-09-2020	2020-10-09 오전 4:28:42	13:28:42	2.0.10.252	333		1	z	인사	NULL	NULL	NULL	NULL	NULL	NULL	48	1	69	KSY4	List3	NULL	NULL	NULL	NULL	NULL	NULL	NULL	NULL	NULL	1	z	0	3	1091080	0	z	357	1091437
좌우반구com(CVF, UVF, BVF)_4	15	1	<?xml version="1.0"?>\n<Clock xmlns:dt="urn:schemas-microsoft-com:datatypes"><Description dt:dt="string">E-Prime Primary Realtime Clock</Description><StartTime><Timestamp dt:dt="int">0</Timestamp><DateUtc dt:dt="string">2020-10-09T04:28:42Z</DateUtc></StartTime><FrequencyChanges><FrequencyChange><Frequency dt:dt="r8">2699960000</Frequency><Timestamp dt:dt="r8">4.36508312362344E+15</Timestamp><Cur…	좌우반구com(CVF, UVF, BVF)_4-015-1	60.021	1.0.0.165	1	1002015626	Professional	2.0.10.242	2.0.10.356	10-09-2020	2020-10-09 오전 4:28:42	13:28:42	2.0.10.252	383		1	z	인생	NULL	NULL	NULL	NULL	NULL	NULL	13	1	119	KSY4	List3	NULL	NULL	NULL	NULL	NULL	NULL	NULL	NULL	NULL	1	z	0	3	1221435	0	z	294	1221729
좌우반구com(CVF, UVF, BVF)_4	15	1	<?xml version="1.0"?>\n<Clock xmlns:dt="urn:schemas-microsoft-com:datatypes"><Description dt:dt="string">E-Prime Primary Realtime Clock</Description><StartTime><Timestamp dt:dt="int">0</Timestamp><DateUtc dt:dt="string">2020-10-09T04:28:42Z</DateUtc></StartTime><FrequencyChanges><FrequencyChange><Frequency dt:dt="r8">2699960000</Frequency><Timestamp dt:dt="r8">4.36508312362344E+15</Timestamp><Cur…	좌우반구com(CVF, UVF, BVF)_4-015-1	60.021	1.0.0.165	1	1002015626	Professional	2.0.10.242	2.0.10.356	10-09-2020	2020-10-09 오전 4:28:42	13:28:42	2.0.10.252	178		1	z	인연	NULL	NULL	NULL	122	1	46	NULL	NULL	NULL	KSY4	List2	NULL	NULL	NULL	NULL	NULL	NULL	NULL	NULL	NULL	1	z	0	4	623643	0	z	366	624009
좌우반구com(CVF, UVF, BVF)_4	15	1	<?xml version="1.0"?>\n<Clock xmlns:dt="urn:schemas-microsoft-com:datatypes"><Description dt:dt="string">E-Prime Primary Realtime Clock</Description><StartTime><Timestamp dt:dt="int">0</Timestamp><DateUtc dt:dt="string">2020-10-09T04:28:42Z</DateUtc></StartTime><FrequencyChanges><FrequencyChange><Frequency dt:dt="r8">2699960000</Frequency><Timestamp dt:dt="r8">4.36508312362344E+15</Timestamp><Cur…	좌우반구com(CVF, UVF, BVF)_4-015-1	60.021	1.0.0.165	1	1002015626	Professional	2.0.10.242	2.0.10.356	10-09-2020	2020-10-09 오전 4:28:42	13:28:42	2.0.10.252	343		2	{/}	일려	NULL	NULL	NULL	NULL	NULL	NULL	40	1	79	KSY3	List3	NULL	NULL	NULL	NULL	NULL	NULL	NULL	NULL	NULL	1	{/}	0	4	1117455	0	{/}	435	1117890
좌우반구com(CVF, UVF, BVF)_4	15	1	<?xml version="1.0"?>\n<Clock xmlns:dt="urn:schemas-microsoft-com:datatypes"><Description dt:dt="string">E-Prime Primary Realtime Clock</Description><StartTime><Timestamp dt:dt="int">0</Timestamp><DateUtc dt:dt="string">2020-10-09T04:28:42Z</DateUtc></StartTime><FrequencyChanges><FrequencyChange><Frequency dt:dt="r8">2699960000</Frequency><Timestamp dt:dt="r8">4.36508312362344E+15</Timestamp><Cur…	좌우반구com(CVF, UVF, BVF)_4-015-1	60.021	1.0.0.165	1	1002015626	Professional	2.0.10.242	2.0.10.356	10-09-2020	2020-10-09 오전 4:28:42	13:28:42	2.0.10.252	164		2	{/}	일섭	NULL	NULL	NULL	11	1	32	NULL	NULL	NULL	KSY4	List2	NULL	NULL	NULL	NULL	NULL	NULL	NULL	NULL	NULL	1	{/}	0	4	586889	0	{/}	390	587279
좌우반구com(CVF, UVF, BVF)_4	15	1	<?xml version="1.0"?>\n<Clock xmlns:dt="urn:schemas-microsoft-com:datatypes"><Description dt:dt="string">E-Prime Primary Realtime Clock</Description><StartTime><Timestamp dt:dt="int">0</Timestamp><DateUtc dt:dt="string">2020-10-09T04:28:42Z</DateUtc></StartTime><FrequencyChanges><FrequencyChange><Frequency dt:dt="r8">2699960000</Frequency><Timestamp dt:dt="r8">4.36508312362344E+15</Timestamp><Cur…	좌우반구com(CVF, UVF, BVF)_4-015-1	60.021	1.0.0.165	1	1002015626	Professional	2.0.10.242	2.0.10.356	10-09-2020	2020-10-09 오전 4:28:42	13:28:42	2.0.10.252	91		2	{/}	임택	115	1	91	NULL	NULL	NULL	NULL	NULL	NULL	KSY4	List1	NULL	NULL	NULL	NULL	NULL	NULL	NULL	NULL	NULL	1	{/}	0	3	269149	0	{/}	517	269666
좌우반구com(CVF, UVF, BVF)_4	15	1	<?xml version="1.0"?>\n<Clock xmlns:dt="urn:schemas-microsoft-com:datatypes"><Description dt:dt="string">E-Prime Primary Realtime Clock</Description><StartTime><Timestamp dt:dt="int">0</Timestamp><DateUtc dt:dt="string">2020-10-09T04:28:42Z</DateUtc></StartTime><FrequencyChanges><FrequencyChange><Frequency dt:dt="r8">2699960000</Frequency><Timestamp dt:dt="r8">4.36508312362344E+15</Timestamp><Cur…	좌우반구com(CVF, UVF, BVF)_4-015-1	60.021	1.0.0.165	1	1002015626	Professional	2.0.10.242	2.0.10.356	10-09-2020	2020-10-09 오전 4:28:42	13:28:42	2.0.10.252	200		1	z	입구	NULL	NULL	NULL	95	1	68	NULL	NULL	NULL	KSY4	List2	NULL	NULL	NULL	NULL	NULL	NULL	NULL	NULL	NULL	1	z	0	4	682689	0	z	421	683110
좌우반구com(CVF, UVF, BVF)_4	15	1	<?xml version="1.0"?>\n<Clock xmlns:dt="urn:schemas-microsoft-com:datatypes"><Description dt:dt="string">E-Prime Primary Realtime Clock</Description><StartTime><Timestamp dt:dt="int">0</Timestamp><DateUtc dt:dt="string">2020-10-09T04:28:42Z</DateUtc></StartTime><FrequencyChanges><FrequencyChange><Frequency dt:dt="r8">2699960000</Frequency><Timestamp dt:dt="r8">4.36508312362344E+15</Timestamp><Cur…	좌우반구com(CVF, UVF, BVF)_4-015-1	60.021	1.0.0.165	1	1002015626	Professional	2.0.10.242	2.0.10.356	10-09-2020	2020-10-09 오전 4:28:42	13:28:42	2.0.10.252	361		2	{/}	입목	NULL	NULL	NULL	NULL	NULL	NULL	19	1	97	KSY4	List3	NULL	NULL	NULL	NULL	NULL	NULL	NULL	NULL	NULL	1	{/}	0	3	1163572	0	{/}	369	1163941
좌우반구com(CVF, UVF, BVF)_4	15	1	<?xml version="1.0"?>\n<Clock xmlns:dt="urn:schemas-microsoft-com:datatypes"><Description dt:dt="string">E-Prime Primary Realtime Clock</Description><StartTime><Timestamp dt:dt="int">0</Timestamp><DateUtc dt:dt="string">2020-10-09T04:28:42Z</DateUtc></StartTime><FrequencyChanges><FrequencyChange><Frequency dt:dt="r8">2699960000</Frequency><Timestamp dt:dt="r8">4.36508312362344E+15</Timestamp><Cur…	좌우반구com(CVF, UVF, BVF)_4-015-1	60.021	1.0.0.165	1	1002015626	Professional	2.0.10.242	2.0.10.356	10-09-2020	2020-10-09 오전 4:28:42	13:28:42	2.0.10.252	392		2	{/}	입화	NULL	NULL	NULL	NULL	NULL	NULL	114	1	128	KSY	List3	0		0	-1	1244827	183		0	0	1	{/}	1	3	1245010	0	{/}	368	1245378
좌우반구com(CVF, UVF, BVF)_4	15	1	<?xml version="1.0"?>\n<Clock xmlns:dt="urn:schemas-microsoft-com:datatypes"><Description dt:dt="string">E-Prime Primary Realtime Clock</Description><StartTime><Timestamp dt:dt="int">0</Timestamp><DateUtc dt:dt="string">2020-10-09T04:28:42Z</DateUtc></StartTime><FrequencyChanges><FrequencyChange><Frequency dt:dt="r8">2699960000</Frequency><Timestamp dt:dt="r8">4.36508312362344E+15</Timestamp><Cur…	좌우반구com(CVF, UVF, BVF)_4-015-1	60.021	1.0.0.165	1	1002015626	Professional	2.0.10.242	2.0.10.356	10-09-2020	2020-10-09 오전 4:28:42	13:28:42	2.0.10.252	278		2	{/}	자름	NULL	NULL	NULL	NULL	NULL	NULL	63	1	14	KSY3	List3	NULL	NULL	NULL	NULL	NULL	NULL	NULL	NULL	NULL	0	{/}	0	3	945714	0	z	435	946149
좌우반구com(CVF, UVF, BVF)_4	15	1	<?xml version="1.0"?>\n<Clock xmlns:dt="urn:schemas-microsoft-com:datatypes"><Description dt:dt="string">E-Prime Primary Realtime Clock</Description><StartTime><Timestamp dt:dt="int">0</Timestamp><DateUtc dt:dt="string">2020-10-09T04:28:42Z</DateUtc></StartTime><FrequencyChanges><FrequencyChange><Frequency dt:dt="r8">2699960000</Frequency><Timestamp dt:dt="r8">4.36508312362344E+15</Timestamp><Cur…	좌우반구com(CVF, UVF, BVF)_4-015-1	60.021	1.0.0.165	1	1002015626	Professional	2.0.10.242	2.0.10.356	10-09-2020	2020-10-09 오전 4:28:42	13:28:42	2.0.10.252	397		1	z	자리	NULL	NULL	NULL	NULL	NULL	NULL	105	1	133	KSY4	List3	NULL	NULL	NULL	NULL	NULL	NULL	NULL	NULL	NULL	1	z	0	4	1258156	0	z	389	1258545
좌우반구com(CVF, UVF, BVF)_4	15	1	<?xml version="1.0"?>\n<Clock xmlns:dt="urn:schemas-microsoft-com:datatypes"><Description dt:dt="string">E-Prime Primary Realtime Clock</Description><StartTime><Timestamp dt:dt="int">0</Timestamp><DateUtc dt:dt="string">2020-10-09T04:28:42Z</DateUtc></StartTime><FrequencyChanges><FrequencyChange><Frequency dt:dt="r8">2699960000</Frequency><Timestamp dt:dt="r8">4.36508312362344E+15</Timestamp><Cur…	좌우반구com(CVF, UVF, BVF)_4-015-1	60.021	1.0.0.165	1	1002015626	Professional	2.0.10.242	2.0.10.356	10-09-2020	2020-10-09 오전 4:28:42	13:28:42	2.0.10.252	61		1	z	자본	85	1	61	NULL	NULL	NULL	NULL	NULL	NULL	KSY4	List1	NULL	NULL	NULL	NULL	NULL	NULL	NULL	NULL	NULL	1	z	0	4	188244	0	z	718	188962
좌우반구com(CVF, UVF, BVF)_4	15	1	<?xml version="1.0"?>\n<Clock xmlns:dt="urn:schemas-microsoft-com:datatypes"><Description dt:dt="string">E-Prime Primary Realtime Clock</Description><StartTime><Timestamp dt:dt="int">0</Timestamp><DateUtc dt:dt="string">2020-10-09T04:28:42Z</DateUtc></StartTime><FrequencyChanges><FrequencyChange><Frequency dt:dt="r8">2699960000</Frequency><Timestamp dt:dt="r8">4.36508312362344E+15</Timestamp><Cur…	좌우반구com(CVF, UVF, BVF)_4-015-1	60.021	1.0.0.165	1	1002015626	Professional	2.0.10.242	2.0.10.356	10-09-2020	2020-10-09 오전 4:28:42	13:28:42	2.0.10.252	69		1	z	자체	29	1	69	NULL	NULL	NULL	NULL	NULL	NULL	KSY4	List1	NULL	NULL	NULL	NULL	NULL	NULL	NULL	NULL	NULL	0	z	0	3	210719	0	{/}	1507	212226
좌우반구com(CVF, UVF, BVF)_4	15	1	<?xml version="1.0"?>\n<Clock xmlns:dt="urn:schemas-microsoft-com:datatypes"><Description dt:dt="string">E-Prime Primary Realtime Clock</Description><StartTime><Timestamp dt:dt="int">0</Timestamp><DateUtc dt:dt="string">2020-10-09T04:28:42Z</DateUtc></StartTime><FrequencyChanges><FrequencyChange><Frequency dt:dt="r8">2699960000</Frequency><Timestamp dt:dt="r8">4.36508312362344E+15</Timestamp><Cur…	좌우반구com(CVF, UVF, BVF)_4-015-1	60.021	1.0.0.165	1	1002015626	Professional	2.0.10.242	2.0.10.356	10-09-2020	2020-10-09 오전 4:28:42	13:28:42	2.0.10.252	213		2	{/}	작락	NULL	NULL	NULL	5	1	81	NULL	NULL	NULL	KSY2	List2	NULL	NULL	NULL	NULL	NULL	NULL	NULL	NULL	NULL	0	{/}	0	4	717527	0	z	1066	718593
좌우반구com(CVF, UVF, BVF)_4	15	1	<?xml version="1.0"?>\n<Clock xmlns:dt="urn:schemas-microsoft-com:datatypes"><Description dt:dt="string">E-Prime Primary Realtime Clock</Description><StartTime><Timestamp dt:dt="int">0</Timestamp><DateUtc dt:dt="string">2020-10-09T04:28:42Z</DateUtc></StartTime><FrequencyChanges><FrequencyChange><Frequency dt:dt="r8">2699960000</Frequency><Timestamp dt:dt="r8">4.36508312362344E+15</Timestamp><Cur…	좌우반구com(CVF, UVF, BVF)_4-015-1	60.021	1.0.0.165	1	1002015626	Professional	2.0.10.242	2.0.10.356	10-09-2020	2020-10-09 오전 4:28:42	13:28:42	2.0.10.252	3		1	z	작품	97	1	3	NULL	NULL	NULL	NULL	NULL	NULL	KSY4	List1	NULL	NULL	NULL	NULL	NULL	NULL	NULL	NULL	NULL	1	z	0	4	23951	0	z	474	24425
좌우반구com(CVF, UVF, BVF)_4	15	1	<?xml version="1.0"?>\n<Clock xmlns:dt="urn:schemas-microsoft-com:datatypes"><Description dt:dt="string">E-Prime Primary Realtime Clock</Description><StartTime><Timestamp dt:dt="int">0</Timestamp><DateUtc dt:dt="string">2020-10-09T04:28:42Z</DateUtc></StartTime><FrequencyChanges><FrequencyChange><Frequency dt:dt="r8">2699960000</Frequency><Timestamp dt:dt="r8">4.36508312362344E+15</Timestamp><Cur…	좌우반구com(CVF, UVF, BVF)_4-015-1	60.021	1.0.0.165	1	1002015626	Professional	2.0.10.242	2.0.10.356	10-09-2020	2020-10-09 오전 4:28:42	13:28:42	2.0.10.252	228		1	z	재계	NULL	NULL	NULL	80	1	96	NULL	NULL	NULL	KSY4	List2	NULL	NULL	NULL	NULL	NULL	NULL	NULL	NULL	NULL	0	z	0	3	758829	0	{/}	1152	759981
좌우반구com(CVF, UVF, BVF)_4	15	1	<?xml version="1.0"?>\n<Clock xmlns:dt="urn:schemas-microsoft-com:datatypes"><Description dt:dt="string">E-Prime Primary Realtime Clock</Description><StartTime><Timestamp dt:dt="int">0</Timestamp><DateUtc dt:dt="string">2020-10-09T04:28:42Z</DateUtc></StartTime><FrequencyChanges><FrequencyChange><Frequency dt:dt="r8">2699960000</Frequency><Timestamp dt:dt="r8">4.36508312362344E+15</Timestamp><Cur…	좌우반구com(CVF, UVF, BVF)_4-015-1	60.021	1.0.0.165	1	1002015626	Professional	2.0.10.242	2.0.10.356	10-09-2020	2020-10-09 오전 4:28:42	13:28:42	2.0.10.252	201		2	{/}	적태	NULL	NULL	NULL	41	1	69	NULL	NULL	NULL	KSY4	List2	NULL	NULL	NULL	NULL	NULL	NULL	NULL	NULL	NULL	1	{/}	1	3	685304	0	{/}	526	685830
좌우반구com(CVF, UVF, BVF)_4	15	1	<?xml version="1.0"?>\n<Clock xmlns:dt="urn:schemas-microsoft-com:datatypes"><Description dt:dt="string">E-Prime Primary Realtime Clock</Description><StartTime><Timestamp dt:dt="int">0</Timestamp><DateUtc dt:dt="string">2020-10-09T04:28:42Z</DateUtc></StartTime><FrequencyChanges><FrequencyChange><Frequency dt:dt="r8">2699960000</Frequency><Timestamp dt:dt="r8">4.36508312362344E+15</Timestamp><Cur…	좌우반구com(CVF, UVF, BVF)_4-015-1	60.021	1.0.0.165	1	1002015626	Professional	2.0.10.242	2.0.10.356	10-09-2020	2020-10-09 오전 4:28:42	13:28:42	2.0.10.252	227		1	z	전략	NULL	NULL	NULL	45	1	95	NULL	NULL	NULL	KSY4	List2	NULL	NULL	NULL	NULL	NULL	NULL	NULL	NULL	NULL	1	z	0	3	756213	0	z	408	756621
좌우반구com(CVF, UVF, BVF)_4	15	1	<?xml version="1.0"?>\n<Clock xmlns:dt="urn:schemas-microsoft-com:datatypes"><Description dt:dt="string">E-Prime Primary Realtime Clock</Description><StartTime><Timestamp dt:dt="int">0</Timestamp><DateUtc dt:dt="string">2020-10-09T04:28:42Z</DateUtc></StartTime><FrequencyChanges><FrequencyChange><Frequency dt:dt="r8">2699960000</Frequency><Timestamp dt:dt="r8">4.36508312362344E+15</Timestamp><Cur…	좌우반구com(CVF, UVF, BVF)_4-015-1	60.021	1.0.0.165	1	1002015626	Professional	2.0.10.242	2.0.10.356	10-09-2020	2020-10-09 오전 4:28:42	13:28:42	2.0.10.252	254		1	z	전통	NULL	NULL	NULL	22	1	122	NULL	NULL	NULL	KSY4	List2	NULL	NULL	NULL	NULL	NULL	NULL	NULL	NULL	NULL	1	z	0	3	830854	0	z	423	831277
좌우반구com(CVF, UVF, BVF)_4	15	1	<?xml version="1.0"?>\n<Clock xmlns:dt="urn:schemas-microsoft-com:datatypes"><Description dt:dt="string">E-Prime Primary Realtime Clock</Description><StartTime><Timestamp dt:dt="int">0</Timestamp><DateUtc dt:dt="string">2020-10-09T04:28:42Z</DateUtc></StartTime><FrequencyChanges><FrequencyChange><Frequency dt:dt="r8">2699960000</Frequency><Timestamp dt:dt="r8">4.36508312362344E+15</Timestamp><Cur…	좌우반구com(CVF, UVF, BVF)_4-015-1	60.021	1.0.0.165	1	1002015626	Professional	2.0.10.242	2.0.10.356	10-09-2020	2020-10-09 오전 4:28:42	13:28:42	2.0.10.252	258		2	{/}	전필	NULL	NULL	NULL	104	1	126	NULL	NULL	NULL	KSY2	List2	NULL	NULL	NULL	NULL	NULL	NULL	NULL	NULL	NULL	1	{/}	0	3	841767	0	{/}	360	842127
좌우반구com(CVF, UVF, BVF)_4	15	1	<?xml version="1.0"?>\n<Clock xmlns:dt="urn:schemas-microsoft-com:datatypes"><Description dt:dt="string">E-Prime Primary Realtime Clock</Description><StartTime><Timestamp dt:dt="int">0</Timestamp><DateUtc dt:dt="string">2020-10-09T04:28:42Z</DateUtc></StartTime><FrequencyChanges><FrequencyChange><Frequency dt:dt="r8">2699960000</Frequency><Timestamp dt:dt="r8">4.36508312362344E+15</Timestamp><Cur…	좌우반구com(CVF, UVF, BVF)_4-015-1	60.021	1.0.0.165	1	1002015626	Professional	2.0.10.242	2.0.10.356	10-09-2020	2020-10-09 오전 4:28:42	13:28:42	2.0.10.252	31		1	z	절감	56	1	31	NULL	NULL	NULL	NULL	NULL	NULL	KSY4	List1	NULL	NULL	NULL	NULL	NULL	NULL	NULL	NULL	NULL	0	z	1	3	101440	0	{/}	1139	102579
좌우반구com(CVF, UVF, BVF)_4	15	1	<?xml version="1.0"?>\n<Clock xmlns:dt="urn:schemas-microsoft-com:datatypes"><Description dt:dt="string">E-Prime Primary Realtime Clock</Description><StartTime><Timestamp dt:dt="int">0</Timestamp><DateUtc dt:dt="string">2020-10-09T04:28:42Z</DateUtc></StartTime><FrequencyChanges><FrequencyChange><Frequency dt:dt="r8">2699960000</Frequency><Timestamp dt:dt="r8">4.36508312362344E+15</Timestamp><Cur…	좌우반구com(CVF, UVF, BVF)_4-015-1	60.021	1.0.0.165	1	1002015626	Professional	2.0.10.242	2.0.10.356	10-09-2020	2020-10-09 오전 4:28:42	13:28:42	2.0.10.252	330		2	{/}	절보	NULL	NULL	NULL	NULL	NULL	NULL	128	1	66	KSY	List3	0		1	-1	1082966	184		0	0	1	{/}	0	4	1083150	0	{/}	412	1083562
좌우반구com(CVF, UVF, BVF)_4	15	1	<?xml version="1.0"?>\n<Clock xmlns:dt="urn:schemas-microsoft-com:datatypes"><Description dt:dt="string">E-Prime Primary Realtime Clock</Description><StartTime><Timestamp dt:dt="int">0</Timestamp><DateUtc dt:dt="string">2020-10-09T04:28:42Z</DateUtc></StartTime><FrequencyChanges><FrequencyChange><Frequency dt:dt="r8">2699960000</Frequency><Timestamp dt:dt="r8">4.36508312362344E+15</Timestamp><Cur…	좌우반구com(CVF, UVF, BVF)_4-015-1	60.021	1.0.0.165	1	1002015626	Professional	2.0.10.242	2.0.10.356	10-09-2020	2020-10-09 오전 4:28:42	13:28:42	2.0.10.252	298		2	{/}	절속	NULL	NULL	NULL	NULL	NULL	NULL	84	1	34	KSY	List3	0		0	-1	998979	183		0	0	1	{/}	0	3	999162	0	{/}	617	999779
좌우반구com(CVF, UVF, BVF)_4	15	1	<?xml version="1.0"?>\n<Clock xmlns:dt="urn:schemas-microsoft-com:datatypes"><Description dt:dt="string">E-Prime Primary Realtime Clock</Description><StartTime><Timestamp dt:dt="int">0</Timestamp><DateUtc dt:dt="string">2020-10-09T04:28:42Z</DateUtc></StartTime><FrequencyChanges><FrequencyChange><Frequency dt:dt="r8">2699960000</Frequency><Timestamp dt:dt="r8">4.36508312362344E+15</Timestamp><Cur…	좌우반구com(CVF, UVF, BVF)_4-015-1	60.021	1.0.0.165	1	1002015626	Professional	2.0.10.242	2.0.10.356	10-09-2020	2020-10-09 오전 4:28:42	13:28:42	2.0.10.252	350		1	z	절차	NULL	NULL	NULL	NULL	NULL	NULL	131	1	86	KSY4	List3	NULL	NULL	NULL	NULL	NULL	NULL	NULL	NULL	NULL	1	z	0	3	1135648	0	z	330	1135978
좌우반구com(CVF, UVF, BVF)_4	15	1	<?xml version="1.0"?>\n<Clock xmlns:dt="urn:schemas-microsoft-com:datatypes"><Description dt:dt="string">E-Prime Primary Realtime Clock</Description><StartTime><Timestamp dt:dt="int">0</Timestamp><DateUtc dt:dt="string">2020-10-09T04:28:42Z</DateUtc></StartTime><FrequencyChanges><FrequencyChange><Frequency dt:dt="r8">2699960000</Frequency><Timestamp dt:dt="r8">4.36508312362344E+15</Timestamp><Cur…	좌우반구com(CVF, UVF, BVF)_4-015-1	60.021	1.0.0.165	1	1002015626	Professional	2.0.10.242	2.0.10.356	10-09-2020	2020-10-09 오전 4:28:42	13:28:42	2.0.10.252	291		1	z	정도	NULL	NULL	NULL	NULL	NULL	NULL	50	1	27	KSY4	List3	NULL	NULL	NULL	NULL	NULL	NULL	NULL	NULL	NULL	1	z	0	3	980252	0	z	496	980748
좌우반구com(CVF, UVF, BVF)_4	15	1	<?xml version="1.0"?>\n<Clock xmlns:dt="urn:schemas-microsoft-com:datatypes"><Description dt:dt="string">E-Prime Primary Realtime Clock</Description><StartTime><Timestamp dt:dt="int">0</Timestamp><DateUtc dt:dt="string">2020-10-09T04:28:42Z</DateUtc></StartTime><FrequencyChanges><FrequencyChange><Frequency dt:dt="r8">2699960000</Frequency><Timestamp dt:dt="r8">4.36508312362344E+15</Timestamp><Cur…	좌우반구com(CVF, UVF, BVF)_4-015-1	60.021	1.0.0.165	1	1002015626	Professional	2.0.10.242	2.0.10.356	10-09-2020	2020-10-09 오전 4:28:42	13:28:42	2.0.10.252	150		1	z	정오	NULL	NULL	NULL	34	1	18	NULL	NULL	NULL	KSY4	List2	NULL	NULL	NULL	NULL	NULL	NULL	NULL	NULL	NULL	1	z	0	3	548852	0	z	317	549169
좌우반구com(CVF, UVF, BVF)_4	15	1	<?xml version="1.0"?>\n<Clock xmlns:dt="urn:schemas-microsoft-com:datatypes"><Description dt:dt="string">E-Prime Primary Realtime Clock</Description><StartTime><Timestamp dt:dt="int">0</Timestamp><DateUtc dt:dt="string">2020-10-09T04:28:42Z</DateUtc></StartTime><FrequencyChanges><FrequencyChange><Frequency dt:dt="r8">2699960000</Frequency><Timestamp dt:dt="r8">4.36508312362344E+15</Timestamp><Cur…	좌우반구com(CVF, UVF, BVF)_4-015-1	60.021	1.0.0.165	1	1002015626	Professional	2.0.10.242	2.0.10.356	10-09-2020	2020-10-09 오전 4:28:42	13:28:42	2.0.10.252	337		1	z	정책	NULL	NULL	NULL	NULL	NULL	NULL	88	1	73	KSY4	List3	NULL	NULL	NULL	NULL	NULL	NULL	NULL	NULL	NULL	1	z	0	3	1101810	0	z	400	1102210
좌우반구com(CVF, UVF, BVF)_4	15	1	<?xml version="1.0"?>\n<Clock xmlns:dt="urn:schemas-microsoft-com:datatypes"><Description dt:dt="string">E-Prime Primary Realtime Clock</Description><StartTime><Timestamp dt:dt="int">0</Timestamp><DateUtc dt:dt="string">2020-10-09T04:28:42Z</DateUtc></StartTime><FrequencyChanges><FrequencyChange><Frequency dt:dt="r8">2699960000</Frequency><Timestamp dt:dt="r8">4.36508312362344E+15</Timestamp><Cur…	좌우반구com(CVF, UVF, BVF)_4-015-1	60.021	1.0.0.165	1	1002015626	Professional	2.0.10.242	2.0.10.356	10-09-2020	2020-10-09 오전 4:28:42	13:28:42	2.0.10.252	89		2	{/}	제경	121	1	89	NULL	NULL	NULL	NULL	NULL	NULL	KSY3	List1	NULL	NULL	NULL	NULL	NULL	NULL	NULL	NULL	NULL	1	{/}	0	3	263701	0	{/}	430	264131
좌우반구com(CVF, UVF, BVF)_4	15	1	<?xml version="1.0"?>\n<Clock xmlns:dt="urn:schemas-microsoft-com:datatypes"><Description dt:dt="string">E-Prime Primary Realtime Clock</Description><StartTime><Timestamp dt:dt="int">0</Timestamp><DateUtc dt:dt="string">2020-10-09T04:28:42Z</DateUtc></StartTime><FrequencyChanges><FrequencyChange><Frequency dt:dt="r8">2699960000</Frequency><Timestamp dt:dt="r8">4.36508312362344E+15</Timestamp><Cur…	좌우반구com(CVF, UVF, BVF)_4-015-1	60.021	1.0.0.165	1	1002015626	Professional	2.0.10.242	2.0.10.356	10-09-2020	2020-10-09 오전 4:28:42	13:28:42	2.0.10.252	238		1	z	제도	NULL	NULL	NULL	90	1	106	NULL	NULL	NULL	KSY	List2	0		1	-1	787352	184		0	0	1	z	0	4	787536	0	z	710	788246
좌우반구com(CVF, UVF, BVF)_4	15	1	<?xml version="1.0"?>\n<Clock xmlns:dt="urn:schemas-microsoft-com:datatypes"><Description dt:dt="string">E-Prime Primary Realtime Clock</Description><StartTime><Timestamp dt:dt="int">0</Timestamp><DateUtc dt:dt="string">2020-10-09T04:28:42Z</DateUtc></StartTime><FrequencyChanges><FrequencyChange><Frequency dt:dt="r8">2699960000</Frequency><Timestamp dt:dt="r8">4.36508312362344E+15</Timestamp><Cur…	좌우반구com(CVF, UVF, BVF)_4-015-1	60.021	1.0.0.165	1	1002015626	Professional	2.0.10.242	2.0.10.356	10-09-2020	2020-10-09 오전 4:28:42	13:28:42	2.0.10.252	38		2	{/}	제란	68	1	38	NULL	NULL	NULL	NULL	NULL	NULL	KSY2	List1	NULL	NULL	NULL	NULL	NULL	NULL	NULL	NULL	NULL	0	{/}	0	4	122417	0	z	1040	123457
좌우반구com(CVF, UVF, BVF)_4	15	1	<?xml version="1.0"?>\n<Clock xmlns:dt="urn:schemas-microsoft-com:datatypes"><Description dt:dt="string">E-Prime Primary Realtime Clock</Description><StartTime><Timestamp dt:dt="int">0</Timestamp><DateUtc dt:dt="string">2020-10-09T04:28:42Z</DateUtc></StartTime><FrequencyChanges><FrequencyChange><Frequency dt:dt="r8">2699960000</Frequency><Timestamp dt:dt="r8">4.36508312362344E+15</Timestamp><Cur…	좌우반구com(CVF, UVF, BVF)_4-015-1	60.021	1.0.0.165	1	1002015626	Professional	2.0.10.242	2.0.10.356	10-09-2020	2020-10-09 오전 4:28:42	13:28:42	2.0.10.252	195		1	z	제안	NULL	NULL	NULL	105	1	63	NULL	NULL	NULL	KSY	List2	0		0	-1	668610	184		0	0	1	z	0	4	668794	0	z	300	669094
좌우반구com(CVF, UVF, BVF)_4	15	1	<?xml version="1.0"?>\n<Clock xmlns:dt="urn:schemas-microsoft-com:datatypes"><Description dt:dt="string">E-Prime Primary Realtime Clock</Description><StartTime><Timestamp dt:dt="int">0</Timestamp><DateUtc dt:dt="string">2020-10-09T04:28:42Z</DateUtc></StartTime><FrequencyChanges><FrequencyChange><Frequency dt:dt="r8">2699960000</Frequency><Timestamp dt:dt="r8">4.36508312362344E+15</Timestamp><Cur…	좌우반구com(CVF, UVF, BVF)_4-015-1	60.021	1.0.0.165	1	1002015626	Professional	2.0.10.242	2.0.10.356	10-09-2020	2020-10-09 오전 4:28:42	13:28:42	2.0.10.252	128		1	z	제품	94	1	128	NULL	NULL	NULL	NULL	NULL	NULL	KSY	List1	0		0	0	370231	183		0	0	1	z	0	3	370414	0	z	420	370834
좌우반구com(CVF, UVF, BVF)_4	15	1	<?xml version="1.0"?>\n<Clock xmlns:dt="urn:schemas-microsoft-com:datatypes"><Description dt:dt="string">E-Prime Primary Realtime Clock</Description><StartTime><Timestamp dt:dt="int">0</Timestamp><DateUtc dt:dt="string">2020-10-09T04:28:42Z</DateUtc></StartTime><FrequencyChanges><FrequencyChange><Frequency dt:dt="r8">2699960000</Frequency><Timestamp dt:dt="r8">4.36508312362344E+15</Timestamp><Cur…	좌우반구com(CVF, UVF, BVF)_4-015-1	60.021	1.0.0.165	1	1002015626	Professional	2.0.10.242	2.0.10.356	10-09-2020	2020-10-09 오전 4:28:42	13:28:42	2.0.10.252	354		1	z	조건	NULL	NULL	NULL	NULL	NULL	NULL	102	1	90	KSY	List3	0		0	-1	1145678	183		0	0	1	z	1	3	1145861	0	z	327	1146188
좌우반구com(CVF, UVF, BVF)_4	15	1	<?xml version="1.0"?>\n<Clock xmlns:dt="urn:schemas-microsoft-com:datatypes"><Description dt:dt="string">E-Prime Primary Realtime Clock</Description><StartTime><Timestamp dt:dt="int">0</Timestamp><DateUtc dt:dt="string">2020-10-09T04:28:42Z</DateUtc></StartTime><FrequencyChanges><FrequencyChange><Frequency dt:dt="r8">2699960000</Frequency><Timestamp dt:dt="r8">4.36508312362344E+15</Timestamp><Cur…	좌우반구com(CVF, UVF, BVF)_4-015-1	60.021	1.0.0.165	1	1002015626	Professional	2.0.10.242	2.0.10.356	10-09-2020	2020-10-09 오전 4:28:42	13:28:42	2.0.10.252	296		1	z	조례	NULL	NULL	NULL	NULL	NULL	NULL	100	1	32	KSY	List3	0		1	-1	993164	184		0	0	1	z	0	4	993348	0	z	583	993931
좌우반구com(CVF, UVF, BVF)_4	15	1	<?xml version="1.0"?>\n<Clock xmlns:dt="urn:schemas-microsoft-com:datatypes"><Description dt:dt="string">E-Prime Primary Realtime Clock</Description><StartTime><Timestamp dt:dt="int">0</Timestamp><DateUtc dt:dt="string">2020-10-09T04:28:42Z</DateUtc></StartTime><FrequencyChanges><FrequencyChange><Frequency dt:dt="r8">2699960000</Frequency><Timestamp dt:dt="r8">4.36508312362344E+15</Timestamp><Cur…	좌우반구com(CVF, UVF, BVF)_4-015-1	60.021	1.0.0.165	1	1002015626	Professional	2.0.10.242	2.0.10.356	10-09-2020	2020-10-09 오전 4:28:42	13:28:42	2.0.10.252	216		1	z	조직	NULL	NULL	NULL	15	1	84	NULL	NULL	NULL	KSY	List2	0		0	-1	726207	183		0	0	1	z	0	3	726390	0	z	552	726942
좌우반구com(CVF, UVF, BVF)_4	15	1	<?xml version="1.0"?>\n<Clock xmlns:dt="urn:schemas-microsoft-com:datatypes"><Description dt:dt="string">E-Prime Primary Realtime Clock</Description><StartTime><Timestamp dt:dt="int">0</Timestamp><DateUtc dt:dt="string">2020-10-09T04:28:42Z</DateUtc></StartTime><FrequencyChanges><FrequencyChange><Frequency dt:dt="r8">2699960000</Frequency><Timestamp dt:dt="r8">4.36508312362344E+15</Timestamp><Cur…	좌우반구com(CVF, UVF, BVF)_4-015-1	60.021	1.0.0.165	1	1002015626	Professional	2.0.10.242	2.0.10.356	10-09-2020	2020-10-09 오전 4:28:42	13:28:42	2.0.10.252	155		1	z	종류	NULL	NULL	NULL	57	1	23	NULL	NULL	NULL	KSY	List2	0		0	-1	562264	183		0	0	1	z	0	3	562447	0	z	298	562745
좌우반구com(CVF, UVF, BVF)_4	15	1	<?xml version="1.0"?>\n<Clock xmlns:dt="urn:schemas-microsoft-com:datatypes"><Description dt:dt="string">E-Prime Primary Realtime Clock</Description><StartTime><Timestamp dt:dt="int">0</Timestamp><DateUtc dt:dt="string">2020-10-09T04:28:42Z</DateUtc></StartTime><FrequencyChanges><FrequencyChange><Frequency dt:dt="r8">2699960000</Frequency><Timestamp dt:dt="r8">4.36508312362344E+15</Timestamp><Cur…	좌우반구com(CVF, UVF, BVF)_4-015-1	60.021	1.0.0.165	1	1002015626	Professional	2.0.10.242	2.0.10.356	10-09-2020	2020-10-09 오전 4:28:42	13:28:42	2.0.10.252	152		2	{/}	종백	NULL	NULL	NULL	74	1	20	NULL	NULL	NULL	KSY3	List2	NULL	NULL	NULL	NULL	NULL	NULL	NULL	NULL	NULL	1	{/}	1	3	553933	0	{/}	443	554376
좌우반구com(CVF, UVF, BVF)_4	15	1	<?xml version="1.0"?>\n<Clock xmlns:dt="urn:schemas-microsoft-com:datatypes"><Description dt:dt="string">E-Prime Primary Realtime Clock</Description><StartTime><Timestamp dt:dt="int">0</Timestamp><DateUtc dt:dt="string">2020-10-09T04:28:42Z</DateUtc></StartTime><FrequencyChanges><FrequencyChange><Frequency dt:dt="r8">2699960000</Frequency><Timestamp dt:dt="r8">4.36508312362344E+15</Timestamp><Cur…	좌우반구com(CVF, UVF, BVF)_4-015-1	60.021	1.0.0.165	1	1002015626	Professional	2.0.10.242	2.0.10.356	10-09-2020	2020-10-09 오전 4:28:42	13:28:42	2.0.10.252	240		2	{/}	죽거	NULL	NULL	NULL	9	1	108	NULL	NULL	NULL	KSY4	List2	NULL	NULL	NULL	NULL	NULL	NULL	NULL	NULL	NULL	1	{/}	0	4	793284	0	{/}	537	793821
좌우반구com(CVF, UVF, BVF)_4	15	1	<?xml version="1.0"?>\n<Clock xmlns:dt="urn:schemas-microsoft-com:datatypes"><Description dt:dt="string">E-Prime Primary Realtime Clock</Description><StartTime><Timestamp dt:dt="int">0</Timestamp><DateUtc dt:dt="string">2020-10-09T04:28:42Z</DateUtc></StartTime><FrequencyChanges><FrequencyChange><Frequency dt:dt="r8">2699960000</Frequency><Timestamp dt:dt="r8">4.36508312362344E+15</Timestamp><Cur…	좌우반구com(CVF, UVF, BVF)_4-015-1	60.021	1.0.0.165	1	1002015626	Professional	2.0.10.242	2.0.10.356	10-09-2020	2020-10-09 오전 4:28:42	13:28:42	2.0.10.252	78		1	z	죽음	42	1	78	NULL	NULL	NULL	NULL	NULL	NULL	KSY	List1	0		0	-1	235444	183		0	0	1	z	0	3	235627	0	z	295	235922
좌우반구com(CVF, UVF, BVF)_4	15	1	<?xml version="1.0"?>\n<Clock xmlns:dt="urn:schemas-microsoft-com:datatypes"><Description dt:dt="string">E-Prime Primary Realtime Clock</Description><StartTime><Timestamp dt:dt="int">0</Timestamp><DateUtc dt:dt="string">2020-10-09T04:28:42Z</DateUtc></StartTime><FrequencyChanges><FrequencyChange><Frequency dt:dt="r8">2699960000</Frequency><Timestamp dt:dt="r8">4.36508312362344E+15</Timestamp><Cur…	좌우반구com(CVF, UVF, BVF)_4-015-1	60.021	1.0.0.165	1	1002015626	Professional	2.0.10.242	2.0.10.356	10-09-2020	2020-10-09 오전 4:28:42	13:28:42	2.0.10.252	380		1	z	준거	NULL	NULL	NULL	NULL	NULL	NULL	98	1	116	KSY	List3	0		0	0	1213255	183		0	0	1	z	0	3	1213438	0	z	491	1213929
좌우반구com(CVF, UVF, BVF)_4	15	1	<?xml version="1.0"?>\n<Clock xmlns:dt="urn:schemas-microsoft-com:datatypes"><Description dt:dt="string">E-Prime Primary Realtime Clock</Description><StartTime><Timestamp dt:dt="int">0</Timestamp><DateUtc dt:dt="string">2020-10-09T04:28:42Z</DateUtc></StartTime><FrequencyChanges><FrequencyChange><Frequency dt:dt="r8">2699960000</Frequency><Timestamp dt:dt="r8">4.36508312362344E+15</Timestamp><Cur…	좌우반구com(CVF, UVF, BVF)_4-015-1	60.021	1.0.0.165	1	1002015626	Professional	2.0.10.242	2.0.10.356	10-09-2020	2020-10-09 오전 4:28:42	13:28:42	2.0.10.252	302		2	{/}	증력	NULL	NULL	NULL	NULL	NULL	NULL	110	1	38	KSY4	List3	NULL	NULL	NULL	NULL	NULL	NULL	NULL	NULL	NULL	0	{/}	0	3	1009725	0	z	486	1010211
좌우반구com(CVF, UVF, BVF)_4	15	1	<?xml version="1.0"?>\n<Clock xmlns:dt="urn:schemas-microsoft-com:datatypes"><Description dt:dt="string">E-Prime Primary Realtime Clock</Description><StartTime><Timestamp dt:dt="int">0</Timestamp><DateUtc dt:dt="string">2020-10-09T04:28:42Z</DateUtc></StartTime><FrequencyChanges><FrequencyChange><Frequency dt:dt="r8">2699960000</Frequency><Timestamp dt:dt="r8">4.36508312362344E+15</Timestamp><Cur…	좌우반구com(CVF, UVF, BVF)_4-015-1	60.021	1.0.0.165	1	1002015626	Professional	2.0.10.242	2.0.10.356	10-09-2020	2020-10-09 오전 4:28:42	13:28:42	2.0.10.252	275		1	z	증인	NULL	NULL	NULL	NULL	NULL	NULL	101	1	11	KSY	List3	0		0	0	937684	183		0	0	1	z	0	3	937867	0	z	419	938286
좌우반구com(CVF, UVF, BVF)_4	15	1	<?xml version="1.0"?>\n<Clock xmlns:dt="urn:schemas-microsoft-com:datatypes"><Description dt:dt="string">E-Prime Primary Realtime Clock</Description><StartTime><Timestamp dt:dt="int">0</Timestamp><DateUtc dt:dt="string">2020-10-09T04:28:42Z</DateUtc></StartTime><FrequencyChanges><FrequencyChange><Frequency dt:dt="r8">2699960000</Frequency><Timestamp dt:dt="r8">4.36508312362344E+15</Timestamp><Cur…	좌우반구com(CVF, UVF, BVF)_4-015-1	60.021	1.0.0.165	1	1002015626	Professional	2.0.10.242	2.0.10.356	10-09-2020	2020-10-09 오전 4:28:42	13:28:42	2.0.10.252	301		2	{/}	지님	NULL	NULL	NULL	NULL	NULL	NULL	43	1	37	KSY3	List3	NULL	NULL	NULL	NULL	NULL	NULL	NULL	NULL	NULL	1	{/}	0	3	1007093	0	{/}	422	1007515
좌우반구com(CVF, UVF, BVF)_4	15	1	<?xml version="1.0"?>\n<Clock xmlns:dt="urn:schemas-microsoft-com:datatypes"><Description dt:dt="string">E-Prime Primary Realtime Clock</Description><StartTime><Timestamp dt:dt="int">0</Timestamp><DateUtc dt:dt="string">2020-10-09T04:28:42Z</DateUtc></StartTime><FrequencyChanges><FrequencyChange><Frequency dt:dt="r8">2699960000</Frequency><Timestamp dt:dt="r8">4.36508312362344E+15</Timestamp><Cur…	좌우반구com(CVF, UVF, BVF)_4-015-1	60.021	1.0.0.165	1	1002015626	Professional	2.0.10.242	2.0.10.356	10-09-2020	2020-10-09 오전 4:28:42	13:28:42	2.0.10.252	222		1	z	지적	NULL	NULL	NULL	77	1	90	NULL	NULL	NULL	KSY	List2	0		0	-1	742518	183		0	0	1	z	0	3	742701	0	z	264	742965
좌우반구com(CVF, UVF, BVF)_4	15	1	<?xml version="1.0"?>\n<Clock xmlns:dt="urn:schemas-microsoft-com:datatypes"><Description dt:dt="string">E-Prime Primary Realtime Clock</Description><StartTime><Timestamp dt:dt="int">0</Timestamp><DateUtc dt:dt="string">2020-10-09T04:28:42Z</DateUtc></StartTime><FrequencyChanges><FrequencyChange><Frequency dt:dt="r8">2699960000</Frequency><Timestamp dt:dt="r8">4.36508312362344E+15</Timestamp><Cur…	좌우반구com(CVF, UVF, BVF)_4-015-1	60.021	1.0.0.165	1	1002015626	Professional	2.0.10.242	2.0.10.356	10-09-2020	2020-10-09 오전 4:28:42	13:28:42	2.0.10.252	80		1	z	지표	28	1	80	NULL	NULL	NULL	NULL	NULL	NULL	KSY	List1	0		0	0	240526	183		0	0	1	z	0	3	240709	0	z	238	240947
좌우반구com(CVF, UVF, BVF)_4	15	1	<?xml version="1.0"?>\n<Clock xmlns:dt="urn:schemas-microsoft-com:datatypes"><Description dt:dt="string">E-Prime Primary Realtime Clock</Description><StartTime><Timestamp dt:dt="int">0</Timestamp><DateUtc dt:dt="string">2020-10-09T04:28:42Z</DateUtc></StartTime><FrequencyChanges><FrequencyChange><Frequency dt:dt="r8">2699960000</Frequency><Timestamp dt:dt="r8">4.36508312362344E+15</Timestamp><Cur…	좌우반구com(CVF, UVF, BVF)_4-015-1	60.021	1.0.0.165	1	1002015626	Professional	2.0.10.242	2.0.10.356	10-09-2020	2020-10-09 오전 4:28:42	13:28:42	2.0.10.252	204		1	z	지헤	NULL	NULL	NULL	35	1	72	NULL	NULL	NULL	KSY	List2	0		0	-1	693035	183		0	0	1	z	1	3	693218	0	z	668	693886
좌우반구com(CVF, UVF, BVF)_4	15	1	<?xml version="1.0"?>\n<Clock xmlns:dt="urn:schemas-microsoft-com:datatypes"><Description dt:dt="string">E-Prime Primary Realtime Clock</Description><StartTime><Timestamp dt:dt="int">0</Timestamp><DateUtc dt:dt="string">2020-10-09T04:28:42Z</DateUtc></StartTime><FrequencyChanges><FrequencyChange><Frequency dt:dt="r8">2699960000</Frequency><Timestamp dt:dt="r8">4.36508312362344E+15</Timestamp><Cur…	좌우반구com(CVF, UVF, BVF)_4-015-1	60.021	1.0.0.165	1	1002015626	Professional	2.0.10.242	2.0.10.356	10-09-2020	2020-10-09 오전 4:28:42	13:28:42	2.0.10.252	273		2	{/}	직매	NULL	NULL	NULL	NULL	NULL	NULL	52	1	9	KSY	List3	0		0	-1	932102	183		0	0	0	{/}	1	3	932285	0	z	646	932931
좌우반구com(CVF, UVF, BVF)_4	15	1	<?xml version="1.0"?>\n<Clock xmlns:dt="urn:schemas-microsoft-com:datatypes"><Description dt:dt="string">E-Prime Primary Realtime Clock</Description><StartTime><Timestamp dt:dt="int">0</Timestamp><DateUtc dt:dt="string">2020-10-09T04:28:42Z</DateUtc></StartTime><FrequencyChanges><FrequencyChange><Frequency dt:dt="r8">2699960000</Frequency><Timestamp dt:dt="r8">4.36508312362344E+15</Timestamp><Cur…	좌우반구com(CVF, UVF, BVF)_4-015-1	60.021	1.0.0.165	1	1002015626	Professional	2.0.10.242	2.0.10.356	10-09-2020	2020-10-09 오전 4:28:42	13:28:42	2.0.10.252	9		1	z	직장	7	1	9	NULL	NULL	NULL	NULL	NULL	NULL	KSY	List1	0		1	-1	39878	184		0	0	1	z	0	4	40062	0	z	413	40475
좌우반구com(CVF, UVF, BVF)_4	15	1	<?xml version="1.0"?>\n<Clock xmlns:dt="urn:schemas-microsoft-com:datatypes"><Description dt:dt="string">E-Prime Primary Realtime Clock</Description><StartTime><Timestamp dt:dt="int">0</Timestamp><DateUtc dt:dt="string">2020-10-09T04:28:42Z</DateUtc></StartTime><FrequencyChanges><FrequencyChange><Frequency dt:dt="r8">2699960000</Frequency><Timestamp dt:dt="r8">4.36508312362344E+15</Timestamp><Cur…	좌우반구com(CVF, UVF, BVF)_4-015-1	60.021	1.0.0.165	1	1002015626	Professional	2.0.10.242	2.0.10.356	10-09-2020	2020-10-09 오전 4:28:42	13:28:42	2.0.10.252	24		2	{/}	진회	4	1	24	NULL	NULL	NULL	NULL	NULL	NULL	KSY4	List1	NULL	NULL	NULL	NULL	NULL	NULL	NULL	NULL	NULL	1	{/}	1	3	81147	0	{/}	788	81935
좌우반구com(CVF, UVF, BVF)_4	15	1	<?xml version="1.0"?>\n<Clock xmlns:dt="urn:schemas-microsoft-com:datatypes"><Description dt:dt="string">E-Prime Primary Realtime Clock</Description><StartTime><Timestamp dt:dt="int">0</Timestamp><DateUtc dt:dt="string">2020-10-09T04:28:42Z</DateUtc></StartTime><FrequencyChanges><FrequencyChange><Frequency dt:dt="r8">2699960000</Frequency><Timestamp dt:dt="r8">4.36508312362344E+15</Timestamp><Cur…	좌우반구com(CVF, UVF, BVF)_4-015-1	60.021	1.0.0.165	1	1002015626	Professional	2.0.10.242	2.0.10.356	10-09-2020	2020-10-09 오전 4:28:42	13:28:42	2.0.10.252	63		1	z	질서	108	1	63	NULL	NULL	NULL	NULL	NULL	NULL	KSY	List1	0		1	-1	193658	184		0	0	1	z	0	4	193842	0	z	316	194158
좌우반구com(CVF, UVF, BVF)_4	15	1	<?xml version="1.0"?>\n<Clock xmlns:dt="urn:schemas-microsoft-com:datatypes"><Description dt:dt="string">E-Prime Primary Realtime Clock</Description><StartTime><Timestamp dt:dt="int">0</Timestamp><DateUtc dt:dt="string">2020-10-09T04:28:42Z</DateUtc></StartTime><FrequencyChanges><FrequencyChange><Frequency dt:dt="r8">2699960000</Frequency><Timestamp dt:dt="r8">4.36508312362344E+15</Timestamp><Cur…	좌우반구com(CVF, UVF, BVF)_4-015-1	60.021	1.0.0.165	1	1002015626	Professional	2.0.10.242	2.0.10.356	10-09-2020	2020-10-09 오전 4:28:42	13:28:42	2.0.10.252	83		1	z	차량	44	1	83	NULL	NULL	NULL	NULL	NULL	NULL	KSY	List1	0		0	-1	248256	183		0	0	1	z	1	3	248439	0	z	296	248735
좌우반구com(CVF, UVF, BVF)_4	15	1	<?xml version="1.0"?>\n<Clock xmlns:dt="urn:schemas-microsoft-com:datatypes"><Description dt:dt="string">E-Prime Primary Realtime Clock</Description><StartTime><Timestamp dt:dt="int">0</Timestamp><DateUtc dt:dt="string">2020-10-09T04:28:42Z</DateUtc></StartTime><FrequencyChanges><FrequencyChange><Frequency dt:dt="r8">2699960000</Frequency><Timestamp dt:dt="r8">4.36508312362344E+15</Timestamp><Cur…	좌우반구com(CVF, UVF, BVF)_4-015-1	60.021	1.0.0.165	1	1002015626	Professional	2.0.10.242	2.0.10.356	10-09-2020	2020-10-09 오전 4:28:42	13:28:42	2.0.10.252	45		1	z	차익	92	1	45	NULL	NULL	NULL	NULL	NULL	NULL	KSY	List1	0		1	-1	143009	184		0	0	1	z	0	4	143193	0	z	563	143756
좌우반구com(CVF, UVF, BVF)_4	15	1	<?xml version="1.0"?>\n<Clock xmlns:dt="urn:schemas-microsoft-com:datatypes"><Description dt:dt="string">E-Prime Primary Realtime Clock</Description><StartTime><Timestamp dt:dt="int">0</Timestamp><DateUtc dt:dt="string">2020-10-09T04:28:42Z</DateUtc></StartTime><FrequencyChanges><FrequencyChange><Frequency dt:dt="r8">2699960000</Frequency><Timestamp dt:dt="r8">4.36508312362344E+15</Timestamp><Cur…	좌우반구com(CVF, UVF, BVF)_4-015-1	60.021	1.0.0.165	1	1002015626	Professional	2.0.10.242	2.0.10.356	10-09-2020	2020-10-09 오전 4:28:42	13:28:42	2.0.10.252	369		2	{/}	착반	NULL	NULL	NULL	NULL	NULL	NULL	117	1	105	KSY3	List3	NULL	NULL	NULL	NULL	NULL	NULL	NULL	NULL	NULL	1	{/}	0	4	1184415	0	{/}	450	1184865
좌우반구com(CVF, UVF, BVF)_4	15	1	<?xml version="1.0"?>\n<Clock xmlns:dt="urn:schemas-microsoft-com:datatypes"><Description dt:dt="string">E-Prime Primary Realtime Clock</Description><StartTime><Timestamp dt:dt="int">0</Timestamp><DateUtc dt:dt="string">2020-10-09T04:28:42Z</DateUtc></StartTime><FrequencyChanges><FrequencyChange><Frequency dt:dt="r8">2699960000</Frequency><Timestamp dt:dt="r8">4.36508312362344E+15</Timestamp><Cur…	좌우반구com(CVF, UVF, BVF)_4-015-1	60.021	1.0.0.165	1	1002015626	Professional	2.0.10.242	2.0.10.356	10-09-2020	2020-10-09 오전 4:28:42	13:28:42	2.0.10.252	293		1	z	착지	NULL	NULL	NULL	NULL	NULL	NULL	104	1	29	KSY	List3	0		0	0	985434	183		0	0	1	z	0	3	985617	0	z	346	985963
좌우반구com(CVF, UVF, BVF)_4	15	1	<?xml version="1.0"?>\n<Clock xmlns:dt="urn:schemas-microsoft-com:datatypes"><Description dt:dt="string">E-Prime Primary Realtime Clock</Description><StartTime><Timestamp dt:dt="int">0</Timestamp><DateUtc dt:dt="string">2020-10-09T04:28:42Z</DateUtc></StartTime><FrequencyChanges><FrequencyChange><Frequency dt:dt="r8">2699960000</Frequency><Timestamp dt:dt="r8">4.36508312362344E+15</Timestamp><Cur…	좌우반구com(CVF, UVF, BVF)_4-015-1	60.021	1.0.0.165	1	1002015626	Professional	2.0.10.242	2.0.10.356	10-09-2020	2020-10-09 오전 4:28:42	13:28:42	2.0.10.252	372		1	z	책임	NULL	NULL	NULL	NULL	NULL	NULL	38	1	108	KSY	List3	0		0	-1	1192212	183		0	0	1	z	0	3	1192395	0	z	286	1192681
좌우반구com(CVF, UVF, BVF)_4	15	1	<?xml version="1.0"?>\n<Clock xmlns:dt="urn:schemas-microsoft-com:datatypes"><Description dt:dt="string">E-Prime Primary Realtime Clock</Description><StartTime><Timestamp dt:dt="int">0</Timestamp><DateUtc dt:dt="string">2020-10-09T04:28:42Z</DateUtc></StartTime><FrequencyChanges><FrequencyChange><Frequency dt:dt="r8">2699960000</Frequency><Timestamp dt:dt="r8">4.36508312362344E+15</Timestamp><Cur…	좌우반구com(CVF, UVF, BVF)_4-015-1	60.021	1.0.0.165	1	1002015626	Professional	2.0.10.242	2.0.10.356	10-09-2020	2020-10-09 오전 4:28:42	13:28:42	2.0.10.252	151		2	{/}	책희	NULL	NULL	NULL	110	1	19	NULL	NULL	NULL	KSY	List2	0		0	-1	551184	184		0	0	1	{/}	0	4	551368	0	{/}	368	551736
좌우반구com(CVF, UVF, BVF)_4	15	1	<?xml version="1.0"?>\n<Clock xmlns:dt="urn:schemas-microsoft-com:datatypes"><Description dt:dt="string">E-Prime Primary Realtime Clock</Description><StartTime><Timestamp dt:dt="int">0</Timestamp><DateUtc dt:dt="string">2020-10-09T04:28:42Z</DateUtc></StartTime><FrequencyChanges><FrequencyChange><Frequency dt:dt="r8">2699960000</Frequency><Timestamp dt:dt="r8">4.36508312362344E+15</Timestamp><Cur…	좌우반구com(CVF, UVF, BVF)_4-015-1	60.021	1.0.0.165	1	1002015626	Professional	2.0.10.242	2.0.10.356	10-09-2020	2020-10-09 오전 4:28:42	13:28:42	2.0.10.252	283		2	{/}	청휘	NULL	NULL	NULL	NULL	NULL	NULL	42	1	19	KSY2	List3	NULL	NULL	NULL	NULL	NULL	NULL	NULL	NULL	NULL	0	{/}	0	4	958910	0	z	431	959341
좌우반구com(CVF, UVF, BVF)_4	15	1	<?xml version="1.0"?>\n<Clock xmlns:dt="urn:schemas-microsoft-com:datatypes"><Description dt:dt="string">E-Prime Primary Realtime Clock</Description><StartTime><Timestamp dt:dt="int">0</Timestamp><DateUtc dt:dt="string">2020-10-09T04:28:42Z</DateUtc></StartTime><FrequencyChanges><FrequencyChange><Frequency dt:dt="r8">2699960000</Frequency><Timestamp dt:dt="r8">4.36508312362344E+15</Timestamp><Cur…	좌우반구com(CVF, UVF, BVF)_4-015-1	60.021	1.0.0.165	1	1002015626	Professional	2.0.10.242	2.0.10.356	10-09-2020	2020-10-09 오전 4:28:42	13:28:42	2.0.10.252	53		2	{/}	체행	3	1	53	NULL	NULL	NULL	NULL	NULL	NULL	KSY3	List1	NULL	NULL	NULL	NULL	NULL	NULL	NULL	NULL	NULL	0	{/}	0	3	164985	0	z	553	165538
좌우반구com(CVF, UVF, BVF)_4	15	1	<?xml version="1.0"?>\n<Clock xmlns:dt="urn:schemas-microsoft-com:datatypes"><Description dt:dt="string">E-Prime Primary Realtime Clock</Description><StartTime><Timestamp dt:dt="int">0</Timestamp><DateUtc dt:dt="string">2020-10-09T04:28:42Z</DateUtc></StartTime><FrequencyChanges><FrequencyChange><Frequency dt:dt="r8">2699960000</Frequency><Timestamp dt:dt="r8">4.36508312362344E+15</Timestamp><Cur…	좌우반구com(CVF, UVF, BVF)_4-015-1	60.021	1.0.0.165	1	1002015626	Professional	2.0.10.242	2.0.10.356	10-09-2020	2020-10-09 오전 4:28:42	13:28:42	2.0.10.252	320		1	z	체험	NULL	NULL	NULL	NULL	NULL	NULL	77	1	56	KSY	List3	0		0	0	1057509	183		0	0	1	z	0	3	1057692	0	z	230	1057922
좌우반구com(CVF, UVF, BVF)_4	15	1	<?xml version="1.0"?>\n<Clock xmlns:dt="urn:schemas-microsoft-com:datatypes"><Description dt:dt="string">E-Prime Primary Realtime Clock</Description><StartTime><Timestamp dt:dt="int">0</Timestamp><DateUtc dt:dt="string">2020-10-09T04:28:42Z</DateUtc></StartTime><FrequencyChanges><FrequencyChange><Frequency dt:dt="r8">2699960000</Frequency><Timestamp dt:dt="r8">4.36508312362344E+15</Timestamp><Cur…	좌우반구com(CVF, UVF, BVF)_4-015-1	60.021	1.0.0.165	1	1002015626	Professional	2.0.10.242	2.0.10.356	10-09-2020	2020-10-09 오전 4:28:42	13:28:42	2.0.10.252	165		1	z	최고	NULL	NULL	NULL	36	1	33	NULL	NULL	NULL	KSY	List2	0		1	-1	589304	184		0	0	1	z	0	4	589488	0	z	257	589745
좌우반구com(CVF, UVF, BVF)_4	15	1	<?xml version="1.0"?>\n<Clock xmlns:dt="urn:schemas-microsoft-com:datatypes"><Description dt:dt="string">E-Prime Primary Realtime Clock</Description><StartTime><Timestamp dt:dt="int">0</Timestamp><DateUtc dt:dt="string">2020-10-09T04:28:42Z</DateUtc></StartTime><FrequencyChanges><FrequencyChange><Frequency dt:dt="r8">2699960000</Frequency><Timestamp dt:dt="r8">4.36508312362344E+15</Timestamp><Cur…	좌우반구com(CVF, UVF, BVF)_4-015-1	60.021	1.0.0.165	1	1002015626	Professional	2.0.10.242	2.0.10.356	10-09-2020	2020-10-09 오전 4:28:42	13:28:42	2.0.10.252	211		2	{/}	최여	NULL	NULL	NULL	123	1	79	NULL	NULL	NULL	KSY2	List2	NULL	NULL	NULL	NULL	NULL	NULL	NULL	NULL	NULL	1	{/}	0	4	712129	0	{/}	533	712662
좌우반구com(CVF, UVF, BVF)_4	15	1	<?xml version="1.0"?>\n<Clock xmlns:dt="urn:schemas-microsoft-com:datatypes"><Description dt:dt="string">E-Prime Primary Realtime Clock</Description><StartTime><Timestamp dt:dt="int">0</Timestamp><DateUtc dt:dt="string">2020-10-09T04:28:42Z</DateUtc></StartTime><FrequencyChanges><FrequencyChange><Frequency dt:dt="r8">2699960000</Frequency><Timestamp dt:dt="r8">4.36508312362344E+15</Timestamp><Cur…	좌우반구com(CVF, UVF, BVF)_4-015-1	60.021	1.0.0.165	1	1002015626	Professional	2.0.10.242	2.0.10.356	10-09-2020	2020-10-09 오전 4:28:42	13:28:42	2.0.10.252	28		2	{/}	최횟	109	1	28	NULL	NULL	NULL	NULL	NULL	NULL	KSY3	List1	NULL	NULL	NULL	NULL	NULL	NULL	NULL	NULL	NULL	1	{/}	0	3	93160	0	{/}	492	93652
좌우반구com(CVF, UVF, BVF)_4	15	1	<?xml version="1.0"?>\n<Clock xmlns:dt="urn:schemas-microsoft-com:datatypes"><Description dt:dt="string">E-Prime Primary Realtime Clock</Description><StartTime><Timestamp dt:dt="int">0</Timestamp><DateUtc dt:dt="string">2020-10-09T04:28:42Z</DateUtc></StartTime><FrequencyChanges><FrequencyChange><Frequency dt:dt="r8">2699960000</Frequency><Timestamp dt:dt="r8">4.36508312362344E+15</Timestamp><Cur…	좌우반구com(CVF, UVF, BVF)_4-015-1	60.021	1.0.0.165	1	1002015626	Professional	2.0.10.242	2.0.10.356	10-09-2020	2020-10-09 오전 4:28:42	13:28:42	2.0.10.252	59		2	{/}	축허	33	1	59	NULL	NULL	NULL	NULL	NULL	NULL	KSY4	List1	NULL	NULL	NULL	NULL	NULL	NULL	NULL	NULL	NULL	1	{/}	0	4	182246	0	{/}	652	182898
좌우반구com(CVF, UVF, BVF)_4	15	1	<?xml version="1.0"?>\n<Clock xmlns:dt="urn:schemas-microsoft-com:datatypes"><Description dt:dt="string">E-Prime Primary Realtime Clock</Description><StartTime><Timestamp dt:dt="int">0</Timestamp><DateUtc dt:dt="string">2020-10-09T04:28:42Z</DateUtc></StartTime><FrequencyChanges><FrequencyChange><Frequency dt:dt="r8">2699960000</Frequency><Timestamp dt:dt="r8">4.36508312362344E+15</Timestamp><Cur…	좌우반구com(CVF, UVF, BVF)_4-015-1	60.021	1.0.0.165	1	1002015626	Professional	2.0.10.242	2.0.10.356	10-09-2020	2020-10-09 오전 4:28:42	13:28:42	2.0.10.252	26		2	{/}	축헤	5	1	26	NULL	NULL	NULL	NULL	NULL	NULL	KSY4	List1	NULL	NULL	NULL	NULL	NULL	NULL	NULL	NULL	NULL	1	{/}	0	4	86796	0	{/}	817	87613
좌우반구com(CVF, UVF, BVF)_4	15	1	<?xml version="1.0"?>\n<Clock xmlns:dt="urn:schemas-microsoft-com:datatypes"><Description dt:dt="string">E-Prime Primary Realtime Clock</Description><StartTime><Timestamp dt:dt="int">0</Timestamp><DateUtc dt:dt="string">2020-10-09T04:28:42Z</DateUtc></StartTime><FrequencyChanges><FrequencyChange><Frequency dt:dt="r8">2699960000</Frequency><Timestamp dt:dt="r8">4.36508312362344E+15</Timestamp><Cur…	좌우반구com(CVF, UVF, BVF)_4-015-1	60.021	1.0.0.165	1	1002015626	Professional	2.0.10.242	2.0.10.356	10-09-2020	2020-10-09 오전 4:28:42	13:28:42	2.0.10.252	71		2	{/}	축희	35	1	71	NULL	NULL	NULL	NULL	NULL	NULL	KSY	List1	0		0	-1	217167	183		0	0	1	{/}	0	3	217350	0	{/}	588	217938
좌우반구com(CVF, UVF, BVF)_4	15	1	<?xml version="1.0"?>\n<Clock xmlns:dt="urn:schemas-microsoft-com:datatypes"><Description dt:dt="string">E-Prime Primary Realtime Clock</Description><StartTime><Timestamp dt:dt="int">0</Timestamp><DateUtc dt:dt="string">2020-10-09T04:28:42Z</DateUtc></StartTime><FrequencyChanges><FrequencyChange><Frequency dt:dt="r8">2699960000</Frequency><Timestamp dt:dt="r8">4.36508312362344E+15</Timestamp><Cur…	좌우반구com(CVF, UVF, BVF)_4-015-1	60.021	1.0.0.165	1	1002015626	Professional	2.0.10.242	2.0.10.356	10-09-2020	2020-10-09 오전 4:28:42	13:28:42	2.0.10.252	101		2	{/}	측개	127	1	101	NULL	NULL	NULL	NULL	NULL	NULL	KSY3	List1	NULL	NULL	NULL	NULL	NULL	NULL	NULL	NULL	NULL	1	{/}	0	4	296240	0	{/}	406	296646
좌우반구com(CVF, UVF, BVF)_4	15	1	<?xml version="1.0"?>\n<Clock xmlns:dt="urn:schemas-microsoft-com:datatypes"><Description dt:dt="string">E-Prime Primary Realtime Clock</Description><StartTime><Timestamp dt:dt="int">0</Timestamp><DateUtc dt:dt="string">2020-10-09T04:28:42Z</DateUtc></StartTime><FrequencyChanges><FrequencyChange><Frequency dt:dt="r8">2699960000</Frequency><Timestamp dt:dt="r8">4.36508312362344E+15</Timestamp><Cur…	좌우반구com(CVF, UVF, BVF)_4-015-1	60.021	1.0.0.165	1	1002015626	Professional	2.0.10.242	2.0.10.356	10-09-2020	2020-10-09 오전 4:28:42	13:28:42	2.0.10.252	315		1	z	치안	NULL	NULL	NULL	NULL	NULL	NULL	90	1	51	KSY	List3	0		0	-1	1044163	184		0	0	1	z	0	4	1044347	0	z	384	1044731
좌우반구com(CVF, UVF, BVF)_4	15	1	<?xml version="1.0"?>\n<Clock xmlns:dt="urn:schemas-microsoft-com:datatypes"><Description dt:dt="string">E-Prime Primary Realtime Clock</Description><StartTime><Timestamp dt:dt="int">0</Timestamp><DateUtc dt:dt="string">2020-10-09T04:28:42Z</DateUtc></StartTime><FrequencyChanges><FrequencyChange><Frequency dt:dt="r8">2699960000</Frequency><Timestamp dt:dt="r8">4.36508312362344E+15</Timestamp><Cur…	좌우반구com(CVF, UVF, BVF)_4-015-1	60.021	1.0.0.165	1	1002015626	Professional	2.0.10.242	2.0.10.356	10-09-2020	2020-10-09 오전 4:28:42	13:28:42	2.0.10.252	297		2	{/}	치책	NULL	NULL	NULL	NULL	NULL	NULL	20	1	33	KSY2	List3	NULL	NULL	NULL	NULL	NULL	NULL	NULL	NULL	NULL	1	{/}	0	3	996130	0	{/}	829	996959
좌우반구com(CVF, UVF, BVF)_4	15	1	<?xml version="1.0"?>\n<Clock xmlns:dt="urn:schemas-microsoft-com:datatypes"><Description dt:dt="string">E-Prime Primary Realtime Clock</Description><StartTime><Timestamp dt:dt="int">0</Timestamp><DateUtc dt:dt="string">2020-10-09T04:28:42Z</DateUtc></StartTime><FrequencyChanges><FrequencyChange><Frequency dt:dt="r8">2699960000</Frequency><Timestamp dt:dt="r8">4.36508312362344E+15</Timestamp><Cur…	좌우반구com(CVF, UVF, BVF)_4-015-1	60.021	1.0.0.165	1	1002015626	Professional	2.0.10.242	2.0.10.356	10-09-2020	2020-10-09 오전 4:28:42	13:28:42	2.0.10.252	268		2	{/}	치향	NULL	NULL	NULL	NULL	NULL	NULL	124	1	4	KSY2	List3	NULL	NULL	NULL	NULL	NULL	NULL	NULL	NULL	NULL	1	{/}	1	3	918673	0	{/}	651	919324
좌우반구com(CVF, UVF, BVF)_4	15	1	<?xml version="1.0"?>\n<Clock xmlns:dt="urn:schemas-microsoft-com:datatypes"><Description dt:dt="string">E-Prime Primary Realtime Clock</Description><StartTime><Timestamp dt:dt="int">0</Timestamp><DateUtc dt:dt="string">2020-10-09T04:28:42Z</DateUtc></StartTime><FrequencyChanges><FrequencyChange><Frequency dt:dt="r8">2699960000</Frequency><Timestamp dt:dt="r8">4.36508312362344E+15</Timestamp><Cur…	좌우반구com(CVF, UVF, BVF)_4-015-1	60.021	1.0.0.165	1	1002015626	Professional	2.0.10.242	2.0.10.356	10-09-2020	2020-10-09 오전 4:28:42	13:28:42	2.0.10.252	49		1	z	타격	22	1	49	NULL	NULL	NULL	NULL	NULL	NULL	KSY	List1	0		0	-1	153389	183		0	0	1	z	1	3	153572	0	z	263	153835
좌우반구com(CVF, UVF, BVF)_4	15	1	<?xml version="1.0"?>\n<Clock xmlns:dt="urn:schemas-microsoft-com:datatypes"><Description dt:dt="string">E-Prime Primary Realtime Clock</Description><StartTime><Timestamp dt:dt="int">0</Timestamp><DateUtc dt:dt="string">2020-10-09T04:28:42Z</DateUtc></StartTime><FrequencyChanges><FrequencyChange><Frequency dt:dt="r8">2699960000</Frequency><Timestamp dt:dt="r8">4.36508312362344E+15</Timestamp><Cur…	좌우반구com(CVF, UVF, BVF)_4-015-1	60.021	1.0.0.165	1	1002015626	Professional	2.0.10.242	2.0.10.356	10-09-2020	2020-10-09 오전 4:28:42	13:28:42	2.0.10.252	338		1	z	탈퇴	NULL	NULL	NULL	NULL	NULL	NULL	15	1	74	KSY	List3	0		0	0	1104226	183		0	0	1	z	0	3	1104409	0	z	385	1104794
좌우반구com(CVF, UVF, BVF)_4	15	1	<?xml version="1.0"?>\n<Clock xmlns:dt="urn:schemas-microsoft-com:datatypes"><Description dt:dt="string">E-Prime Primary Realtime Clock</Description><StartTime><Timestamp dt:dt="int">0</Timestamp><DateUtc dt:dt="string">2020-10-09T04:28:42Z</DateUtc></StartTime><FrequencyChanges><FrequencyChange><Frequency dt:dt="r8">2699960000</Frequency><Timestamp dt:dt="r8">4.36508312362344E+15</Timestamp><Cur…	좌우반구com(CVF, UVF, BVF)_4-015-1	60.021	1.0.0.165	1	1002015626	Professional	2.0.10.242	2.0.10.356	10-09-2020	2020-10-09 오전 4:28:42	13:28:42	2.0.10.252	27		2	{/}	태스	51	1	27	NULL	NULL	NULL	NULL	NULL	NULL	KSY2	List1	NULL	NULL	NULL	NULL	NULL	NULL	NULL	NULL	NULL	1	{/}	0	3	89811	0	{/}	1148	90959
좌우반구com(CVF, UVF, BVF)_4	15	1	<?xml version="1.0"?>\n<Clock xmlns:dt="urn:schemas-microsoft-com:datatypes"><Description dt:dt="string">E-Prime Primary Realtime Clock</Description><StartTime><Timestamp dt:dt="int">0</Timestamp><DateUtc dt:dt="string">2020-10-09T04:28:42Z</DateUtc></StartTime><FrequencyChanges><FrequencyChange><Frequency dt:dt="r8">2699960000</Frequency><Timestamp dt:dt="r8">4.36508312362344E+15</Timestamp><Cur…	좌우반구com(CVF, UVF, BVF)_4-015-1	60.021	1.0.0.165	1	1002015626	Professional	2.0.10.242	2.0.10.356	10-09-2020	2020-10-09 오전 4:28:42	13:28:42	2.0.10.252	281		1	z	택시	NULL	NULL	NULL	NULL	NULL	NULL	108	1	17	KSY	List3	0		0	-1	953378	183		0	0	1	z	0	3	953561	0	z	525	954086
좌우반구com(CVF, UVF, BVF)_4	15	1	<?xml version="1.0"?>\n<Clock xmlns:dt="urn:schemas-microsoft-com:datatypes"><Description dt:dt="string">E-Prime Primary Realtime Clock</Description><StartTime><Timestamp dt:dt="int">0</Timestamp><DateUtc dt:dt="string">2020-10-09T04:28:42Z</DateUtc></StartTime><FrequencyChanges><FrequencyChange><Frequency dt:dt="r8">2699960000</Frequency><Timestamp dt:dt="r8">4.36508312362344E+15</Timestamp><Cur…	좌우반구com(CVF, UVF, BVF)_4-015-1	60.021	1.0.0.165	1	1002015626	Professional	2.0.10.242	2.0.10.356	10-09-2020	2020-10-09 오전 4:28:42	13:28:42	2.0.10.252	305		2	{/}	택정	NULL	NULL	NULL	NULL	NULL	NULL	6	1	41	KSY2	List3	NULL	NULL	NULL	NULL	NULL	NULL	NULL	NULL	NULL	1	{/}	0	3	1017556	0	{/}	432	1017988
좌우반구com(CVF, UVF, BVF)_4	15	1	<?xml version="1.0"?>\n<Clock xmlns:dt="urn:schemas-microsoft-com:datatypes"><Description dt:dt="string">E-Prime Primary Realtime Clock</Description><StartTime><Timestamp dt:dt="int">0</Timestamp><DateUtc dt:dt="string">2020-10-09T04:28:42Z</DateUtc></StartTime><FrequencyChanges><FrequencyChange><Frequency dt:dt="r8">2699960000</Frequency><Timestamp dt:dt="r8">4.36508312362344E+15</Timestamp><Cur…	좌우반구com(CVF, UVF, BVF)_4-015-1	60.021	1.0.0.165	1	1002015626	Professional	2.0.10.242	2.0.10.356	10-09-2020	2020-10-09 오전 4:28:42	13:28:42	2.0.10.252	173		2	{/}	통락	NULL	NULL	NULL	131	1	41	NULL	NULL	NULL	KSY	List2	0		0	-1	610147	184		0	0	1	{/}	0	4	610331	0	{/}	479	610810
좌우반구com(CVF, UVF, BVF)_4	15	1	<?xml version="1.0"?>\n<Clock xmlns:dt="urn:schemas-microsoft-com:datatypes"><Description dt:dt="string">E-Prime Primary Realtime Clock</Description><StartTime><Timestamp dt:dt="int">0</Timestamp><DateUtc dt:dt="string">2020-10-09T04:28:42Z</DateUtc></StartTime><FrequencyChanges><FrequencyChange><Frequency dt:dt="r8">2699960000</Frequency><Timestamp dt:dt="r8">4.36508312362344E+15</Timestamp><Cur…	좌우반구com(CVF, UVF, BVF)_4-015-1	60.021	1.0.0.165	1	1002015626	Professional	2.0.10.242	2.0.10.356	10-09-2020	2020-10-09 오전 4:28:42	13:28:42	2.0.10.252	321		2	{/}	통록	NULL	NULL	NULL	NULL	NULL	NULL	46	1	57	KSY3	List3	NULL	NULL	NULL	NULL	NULL	NULL	NULL	NULL	NULL	1	{/}	1	3	1060124	0	{/}	400	1060524
좌우반구com(CVF, UVF, BVF)_4	15	1	<?xml version="1.0"?>\n<Clock xmlns:dt="urn:schemas-microsoft-com:datatypes"><Description dt:dt="string">E-Prime Primary Realtime Clock</Description><StartTime><Timestamp dt:dt="int">0</Timestamp><DateUtc dt:dt="string">2020-10-09T04:28:42Z</DateUtc></StartTime><FrequencyChanges><FrequencyChange><Frequency dt:dt="r8">2699960000</Frequency><Timestamp dt:dt="r8">4.36508312362344E+15</Timestamp><Cur…	좌우반구com(CVF, UVF, BVF)_4-015-1	60.021	1.0.0.165	1	1002015626	Professional	2.0.10.242	2.0.10.356	10-09-2020	2020-10-09 오전 4:28:42	13:28:42	2.0.10.252	245		2	{/}	통류	NULL	NULL	NULL	125	1	113	NULL	NULL	NULL	KSY4	List2	NULL	NULL	NULL	NULL	NULL	NULL	NULL	NULL	NULL	1	{/}	0	4	806746	0	{/}	660	807406
좌우반구com(CVF, UVF, BVF)_4	15	1	<?xml version="1.0"?>\n<Clock xmlns:dt="urn:schemas-microsoft-com:datatypes"><Description dt:dt="string">E-Prime Primary Realtime Clock</Description><StartTime><Timestamp dt:dt="int">0</Timestamp><DateUtc dt:dt="string">2020-10-09T04:28:42Z</DateUtc></StartTime><FrequencyChanges><FrequencyChange><Frequency dt:dt="r8">2699960000</Frequency><Timestamp dt:dt="r8">4.36508312362344E+15</Timestamp><Cur…	좌우반구com(CVF, UVF, BVF)_4-015-1	60.021	1.0.0.165	1	1002015626	Professional	2.0.10.242	2.0.10.356	10-09-2020	2020-10-09 오전 4:28:42	13:28:42	2.0.10.252	170		2	{/}	퇴착	NULL	NULL	NULL	106	1	38	NULL	NULL	NULL	KSY3	List2	NULL	NULL	NULL	NULL	NULL	NULL	NULL	NULL	NULL	1	{/}	0	4	602067	0	{/}	813	602880
좌우반구com(CVF, UVF, BVF)_4	15	1	<?xml version="1.0"?>\n<Clock xmlns:dt="urn:schemas-microsoft-com:datatypes"><Description dt:dt="string">E-Prime Primary Realtime Clock</Description><StartTime><Timestamp dt:dt="int">0</Timestamp><DateUtc dt:dt="string">2020-10-09T04:28:42Z</DateUtc></StartTime><FrequencyChanges><FrequencyChange><Frequency dt:dt="r8">2699960000</Frequency><Timestamp dt:dt="r8">4.36508312362344E+15</Timestamp><Cur…	좌우반구com(CVF, UVF, BVF)_4-015-1	60.021	1.0.0.165	1	1002015626	Professional	2.0.10.242	2.0.10.356	10-09-2020	2020-10-09 오전 4:28:42	13:28:42	2.0.10.252	106		1	z	판단	126	1	106	NULL	NULL	NULL	NULL	NULL	NULL	KSY	List1	0		0	-1	310668	183		0	0	1	z	0	3	310851	0	z	360	311211
좌우반구com(CVF, UVF, BVF)_4	15	1	<?xml version="1.0"?>\n<Clock xmlns:dt="urn:schemas-microsoft-com:datatypes"><Description dt:dt="string">E-Prime Primary Realtime Clock</Description><StartTime><Timestamp dt:dt="int">0</Timestamp><DateUtc dt:dt="string">2020-10-09T04:28:42Z</DateUtc></StartTime><FrequencyChanges><FrequencyChange><Frequency dt:dt="r8">2699960000</Frequency><Timestamp dt:dt="r8">4.36508312362344E+15</Timestamp><Cur…	좌우반구com(CVF, UVF, BVF)_4-015-1	60.021	1.0.0.165	1	1002015626	Professional	2.0.10.242	2.0.10.356	10-09-2020	2020-10-09 오전 4:28:42	13:28:42	2.0.10.252	295		1	z	판매	NULL	NULL	NULL	NULL	NULL	NULL	91	1	31	KSY	List3	0		0	-1	990632	183		0	0	1	z	0	3	990815	0	z	325	991140
좌우반구com(CVF, UVF, BVF)_4	15	1	<?xml version="1.0"?>\n<Clock xmlns:dt="urn:schemas-microsoft-com:datatypes"><Description dt:dt="string">E-Prime Primary Realtime Clock</Description><StartTime><Timestamp dt:dt="int">0</Timestamp><DateUtc dt:dt="string">2020-10-09T04:28:42Z</DateUtc></StartTime><FrequencyChanges><FrequencyChange><Frequency dt:dt="r8">2699960000</Frequency><Timestamp dt:dt="r8">4.36508312362344E+15</Timestamp><Cur…	좌우반구com(CVF, UVF, BVF)_4-015-1	60.021	1.0.0.165	1	1002015626	Professional	2.0.10.242	2.0.10.356	10-09-2020	2020-10-09 오전 4:28:42	13:28:42	2.0.10.252	169		1	z	표현	NULL	NULL	NULL	68	1	37	NULL	NULL	NULL	KSY	List2	0		0	-1	599401	183		0	0	1	z	0	3	599584	0	z	278	599862
좌우반구com(CVF, UVF, BVF)_4	15	1	<?xml version="1.0"?>\n<Clock xmlns:dt="urn:schemas-microsoft-com:datatypes"><Description dt:dt="string">E-Prime Primary Realtime Clock</Description><StartTime><Timestamp dt:dt="int">0</Timestamp><DateUtc dt:dt="string">2020-10-09T04:28:42Z</DateUtc></StartTime><FrequencyChanges><FrequencyChange><Frequency dt:dt="r8">2699960000</Frequency><Timestamp dt:dt="r8">4.36508312362344E+15</Timestamp><Cur…	좌우반구com(CVF, UVF, BVF)_4-015-1	60.021	1.0.0.165	1	1002015626	Professional	2.0.10.242	2.0.10.356	10-09-2020	2020-10-09 오전 4:28:42	13:28:42	2.0.10.252	104		2	{/}	품결	122	1	104	NULL	NULL	NULL	NULL	NULL	NULL	KSY4	List1	NULL	NULL	NULL	NULL	NULL	NULL	NULL	NULL	NULL	1	{/}	0	4	304437	0	{/}	1506	305943
좌우반구com(CVF, UVF, BVF)_4	15	1	<?xml version="1.0"?>\n<Clock xmlns:dt="urn:schemas-microsoft-com:datatypes"><Description dt:dt="string">E-Prime Primary Realtime Clock</Description><StartTime><Timestamp dt:dt="int">0</Timestamp><DateUtc dt:dt="string">2020-10-09T04:28:42Z</DateUtc></StartTime><FrequencyChanges><FrequencyChange><Frequency dt:dt="r8">2699960000</Frequency><Timestamp dt:dt="r8">4.36508312362344E+15</Timestamp><Cur…	좌우반구com(CVF, UVF, BVF)_4-015-1	60.021	1.0.0.165	1	1002015626	Professional	2.0.10.242	2.0.10.356	10-09-2020	2020-10-09 오전 4:28:42	13:28:42	2.0.10.252	166		2	{/}	필관	NULL	NULL	NULL	120	1	34	NULL	NULL	NULL	KSY4	List2	NULL	NULL	NULL	NULL	NULL	NULL	NULL	NULL	NULL	1	{/}	0	4	591954	0	{/}	365	592319
좌우반구com(CVF, UVF, BVF)_4	15	1	<?xml version="1.0"?>\n<Clock xmlns:dt="urn:schemas-microsoft-com:datatypes"><Description dt:dt="string">E-Prime Primary Realtime Clock</Description><StartTime><Timestamp dt:dt="int">0</Timestamp><DateUtc dt:dt="string">2020-10-09T04:28:42Z</DateUtc></StartTime><FrequencyChanges><FrequencyChange><Frequency dt:dt="r8">2699960000</Frequency><Timestamp dt:dt="r8">4.36508312362344E+15</Timestamp><Cur…	좌우반구com(CVF, UVF, BVF)_4-015-1	60.021	1.0.0.165	1	1002015626	Professional	2.0.10.242	2.0.10.356	10-09-2020	2020-10-09 오전 4:28:42	13:28:42	2.0.10.252	303		1	z	필수	NULL	NULL	NULL	NULL	NULL	NULL	24	1	39	KSY	List3	0		0	-1	1012224	184		0	0	1	z	0	4	1012408	0	z	395	1012803
좌우반구com(CVF, UVF, BVF)_4	15	1	<?xml version="1.0"?>\n<Clock xmlns:dt="urn:schemas-microsoft-com:datatypes"><Description dt:dt="string">E-Prime Primary Realtime Clock</Description><StartTime><Timestamp dt:dt="int">0</Timestamp><DateUtc dt:dt="string">2020-10-09T04:28:42Z</DateUtc></StartTime><FrequencyChanges><FrequencyChange><Frequency dt:dt="r8">2699960000</Frequency><Timestamp dt:dt="r8">4.36508312362344E+15</Timestamp><Cur…	좌우반구com(CVF, UVF, BVF)_4-015-1	60.021	1.0.0.165	1	1002015626	Professional	2.0.10.242	2.0.10.356	10-09-2020	2020-10-09 오전 4:28:42	13:28:42	2.0.10.252	387		1	z	핑계	NULL	NULL	NULL	NULL	NULL	NULL	112	1	123	KSY	List3	0		0	0	1231532	183		0	0	1	z	0	3	1231715	0	z	246	1231961
좌우반구com(CVF, UVF, BVF)_4	15	1	<?xml version="1.0"?>\n<Clock xmlns:dt="urn:schemas-microsoft-com:datatypes"><Description dt:dt="string">E-Prime Primary Realtime Clock</Description><StartTime><Timestamp dt:dt="int">0</Timestamp><DateUtc dt:dt="string">2020-10-09T04:28:42Z</DateUtc></StartTime><FrequencyChanges><FrequencyChange><Frequency dt:dt="r8">2699960000</Frequency><Timestamp dt:dt="r8">4.36508312362344E+15</Timestamp><Cur…	좌우반구com(CVF, UVF, BVF)_4-015-1	60.021	1.0.0.165	1	1002015626	Professional	2.0.10.242	2.0.10.356	10-09-2020	2020-10-09 오전 4:28:42	13:28:42	2.0.10.252	118		2	{/}	핑품	45	1	118	NULL	NULL	NULL	NULL	NULL	NULL	KSY2	List1	NULL	NULL	NULL	NULL	NULL	NULL	NULL	NULL	NULL	1	{/}	0	3	343073	0	{/}	490	343563
좌우반구com(CVF, UVF, BVF)_4	15	1	<?xml version="1.0"?>\n<Clock xmlns:dt="urn:schemas-microsoft-com:datatypes"><Description dt:dt="string">E-Prime Primary Realtime Clock</Description><StartTime><Timestamp dt:dt="int">0</Timestamp><DateUtc dt:dt="string">2020-10-09T04:28:42Z</DateUtc></StartTime><FrequencyChanges><FrequencyChange><Frequency dt:dt="r8">2699960000</Frequency><Timestamp dt:dt="r8">4.36508312362344E+15</Timestamp><Cur…	좌우반구com(CVF, UVF, BVF)_4-015-1	60.021	1.0.0.165	1	1002015626	Professional	2.0.10.242	2.0.10.356	10-09-2020	2020-10-09 오전 4:28:42	13:28:42	2.0.10.252	76		1	z	하나	65	1	76	NULL	NULL	NULL	NULL	NULL	NULL	KSY	List1	0		1	-1	230262	184		0	0	1	z	0	4	230446	0	z	351	230797
좌우반구com(CVF, UVF, BVF)_4	15	1	<?xml version="1.0"?>\n<Clock xmlns:dt="urn:schemas-microsoft-com:datatypes"><Description dt:dt="string">E-Prime Primary Realtime Clock</Description><StartTime><Timestamp dt:dt="int">0</Timestamp><DateUtc dt:dt="string">2020-10-09T04:28:42Z</DateUtc></StartTime><FrequencyChanges><FrequencyChange><Frequency dt:dt="r8">2699960000</Frequency><Timestamp dt:dt="r8">4.36508312362344E+15</Timestamp><Cur…	좌우반구com(CVF, UVF, BVF)_4-015-1	60.021	1.0.0.165	1	1002015626	Professional	2.0.10.242	2.0.10.356	10-09-2020	2020-10-09 오전 4:28:42	13:28:42	2.0.10.252	10		1	z	한계	87	1	10	NULL	NULL	NULL	NULL	NULL	NULL	KSY	List1	0		0	-1	42494	184		0	0	1	z	0	4	42678	0	z	383	43061
좌우반구com(CVF, UVF, BVF)_4	15	1	<?xml version="1.0"?>\n<Clock xmlns:dt="urn:schemas-microsoft-com:datatypes"><Description dt:dt="string">E-Prime Primary Realtime Clock</Description><StartTime><Timestamp dt:dt="int">0</Timestamp><DateUtc dt:dt="string">2020-10-09T04:28:42Z</DateUtc></StartTime><FrequencyChanges><FrequencyChange><Frequency dt:dt="r8">2699960000</Frequency><Timestamp dt:dt="r8">4.36508312362344E+15</Timestamp><Cur…	좌우반구com(CVF, UVF, BVF)_4-015-1	60.021	1.0.0.165	1	1002015626	Professional	2.0.10.242	2.0.10.356	10-09-2020	2020-10-09 오전 4:28:42	13:28:42	2.0.10.252	285		1	z	핵심	NULL	NULL	NULL	NULL	NULL	NULL	123	1	21	KSY	List3	0		1	-1	963924	184		0	0	1	z	0	4	964108	0	z	376	964484
좌우반구com(CVF, UVF, BVF)_4	15	1	<?xml version="1.0"?>\n<Clock xmlns:dt="urn:schemas-microsoft-com:datatypes"><Description dt:dt="string">E-Prime Primary Realtime Clock</Description><StartTime><Timestamp dt:dt="int">0</Timestamp><DateUtc dt:dt="string">2020-10-09T04:28:42Z</DateUtc></StartTime><FrequencyChanges><FrequencyChange><Frequency dt:dt="r8">2699960000</Frequency><Timestamp dt:dt="r8">4.36508312362344E+15</Timestamp><Cur…	좌우반구com(CVF, UVF, BVF)_4-015-1	60.021	1.0.0.165	1	1002015626	Professional	2.0.10.242	2.0.10.356	10-09-2020	2020-10-09 오전 4:28:42	13:28:42	2.0.10.252	123		2	{/}	핵외	96	1	123	NULL	NULL	NULL	NULL	NULL	NULL	KSY2	List1	NULL	NULL	NULL	NULL	NULL	NULL	NULL	NULL	NULL	1	{/}	0	3	356785	0	{/}	448	357233
좌우반구com(CVF, UVF, BVF)_4	15	1	<?xml version="1.0"?>\n<Clock xmlns:dt="urn:schemas-microsoft-com:datatypes"><Description dt:dt="string">E-Prime Primary Realtime Clock</Description><StartTime><Timestamp dt:dt="int">0</Timestamp><DateUtc dt:dt="string">2020-10-09T04:28:42Z</DateUtc></StartTime><FrequencyChanges><FrequencyChange><Frequency dt:dt="r8">2699960000</Frequency><Timestamp dt:dt="r8">4.36508312362344E+15</Timestamp><Cur…	좌우반구com(CVF, UVF, BVF)_4-015-1	60.021	1.0.0.165	1	1002015626	Professional	2.0.10.242	2.0.10.356	10-09-2020	2020-10-09 오전 4:28:42	13:28:42	2.0.10.252	146		2	{/}	핵정	NULL	NULL	NULL	127	1	14	NULL	NULL	NULL	KSY2	List2	NULL	NULL	NULL	NULL	NULL	NULL	NULL	NULL	NULL	1	{/}	0	3	538072	0	{/}	568	538640
좌우반구com(CVF, UVF, BVF)_4	15	1	<?xml version="1.0"?>\n<Clock xmlns:dt="urn:schemas-microsoft-com:datatypes"><Description dt:dt="string">E-Prime Primary Realtime Clock</Description><StartTime><Timestamp dt:dt="int">0</Timestamp><DateUtc dt:dt="string">2020-10-09T04:28:42Z</DateUtc></StartTime><FrequencyChanges><FrequencyChange><Frequency dt:dt="r8">2699960000</Frequency><Timestamp dt:dt="r8">4.36508312362344E+15</Timestamp><Cur…	좌우반구com(CVF, UVF, BVF)_4-015-1	60.021	1.0.0.165	1	1002015626	Professional	2.0.10.242	2.0.10.356	10-09-2020	2020-10-09 오전 4:28:42	13:28:42	2.0.10.252	336		1	z	행보	NULL	NULL	NULL	NULL	NULL	NULL	16	1	72	KSY	List3	0		1	-1	1098944	184		0	0	1	z	0	4	1099128	0	z	485	1099613
좌우반구com(CVF, UVF, BVF)_4	15	1	<?xml version="1.0"?>\n<Clock xmlns:dt="urn:schemas-microsoft-com:datatypes"><Description dt:dt="string">E-Prime Primary Realtime Clock</Description><StartTime><Timestamp dt:dt="int">0</Timestamp><DateUtc dt:dt="string">2020-10-09T04:28:42Z</DateUtc></StartTime><FrequencyChanges><FrequencyChange><Frequency dt:dt="r8">2699960000</Frequency><Timestamp dt:dt="r8">4.36508312362344E+15</Timestamp><Cur…	좌우반구com(CVF, UVF, BVF)_4-015-1	60.021	1.0.0.165	1	1002015626	Professional	2.0.10.242	2.0.10.356	10-09-2020	2020-10-09 오전 4:28:42	13:28:42	2.0.10.252	233		1	z	행운	NULL	NULL	NULL	31	1	101	NULL	NULL	NULL	KSY	List2	0		0	-1	773374	183		0	0	1	z	0	3	773557	0	z	324	773881
좌우반구com(CVF, UVF, BVF)_4	15	1	<?xml version="1.0"?>\n<Clock xmlns:dt="urn:schemas-microsoft-com:datatypes"><Description dt:dt="string">E-Prime Primary Realtime Clock</Description><StartTime><Timestamp dt:dt="int">0</Timestamp><DateUtc dt:dt="string">2020-10-09T04:28:42Z</DateUtc></StartTime><FrequencyChanges><FrequencyChange><Frequency dt:dt="r8">2699960000</Frequency><Timestamp dt:dt="r8">4.36508312362344E+15</Timestamp><Cur…	좌우반구com(CVF, UVF, BVF)_4-015-1	60.021	1.0.0.165	1	1002015626	Professional	2.0.10.242	2.0.10.356	10-09-2020	2020-10-09 오전 4:28:42	13:28:42	2.0.10.252	237		2	{/}	행회	NULL	NULL	NULL	69	1	105	NULL	NULL	NULL	KSY2	List2	NULL	NULL	NULL	NULL	NULL	NULL	NULL	NULL	NULL	1	{/}	0	3	784803	0	{/}	524	785327
좌우반구com(CVF, UVF, BVF)_4	15	1	<?xml version="1.0"?>\n<Clock xmlns:dt="urn:schemas-microsoft-com:datatypes"><Description dt:dt="string">E-Prime Primary Realtime Clock</Description><StartTime><Timestamp dt:dt="int">0</Timestamp><DateUtc dt:dt="string">2020-10-09T04:28:42Z</DateUtc></StartTime><FrequencyChanges><FrequencyChange><Frequency dt:dt="r8">2699960000</Frequency><Timestamp dt:dt="r8">4.36508312362344E+15</Timestamp><Cur…	좌우반구com(CVF, UVF, BVF)_4-015-1	60.021	1.0.0.165	1	1002015626	Professional	2.0.10.242	2.0.10.356	10-09-2020	2020-10-09 오전 4:28:42	13:28:42	2.0.10.252	98		1	z	향수	113	1	98	NULL	NULL	NULL	NULL	NULL	NULL	KSY	List1	0		0	0	288276	183		0	0	1	z	0	3	288459	0	z	344	288803
좌우반구com(CVF, UVF, BVF)_4	15	1	<?xml version="1.0"?>\n<Clock xmlns:dt="urn:schemas-microsoft-com:datatypes"><Description dt:dt="string">E-Prime Primary Realtime Clock</Description><StartTime><Timestamp dt:dt="int">0</Timestamp><DateUtc dt:dt="string">2020-10-09T04:28:42Z</DateUtc></StartTime><FrequencyChanges><FrequencyChange><Frequency dt:dt="r8">2699960000</Frequency><Timestamp dt:dt="r8">4.36508312362344E+15</Timestamp><Cur…	좌우반구com(CVF, UVF, BVF)_4-015-1	60.021	1.0.0.165	1	1002015626	Professional	2.0.10.242	2.0.10.356	10-09-2020	2020-10-09 오전 4:28:42	13:28:42	2.0.10.252	249		2	{/}	향엄	NULL	NULL	NULL	13	1	117	NULL	NULL	NULL	KSY2	List2	NULL	NULL	NULL	NULL	NULL	NULL	NULL	NULL	NULL	1	{/}	0	3	817492	0	{/}	621	818113
좌우반구com(CVF, UVF, BVF)_4	15	1	<?xml version="1.0"?>\n<Clock xmlns:dt="urn:schemas-microsoft-com:datatypes"><Description dt:dt="string">E-Prime Primary Realtime Clock</Description><StartTime><Timestamp dt:dt="int">0</Timestamp><DateUtc dt:dt="string">2020-10-09T04:28:42Z</DateUtc></StartTime><FrequencyChanges><FrequencyChange><Frequency dt:dt="r8">2699960000</Frequency><Timestamp dt:dt="r8">4.36508312362344E+15</Timestamp><Cur…	좌우반구com(CVF, UVF, BVF)_4-015-1	60.021	1.0.0.165	1	1002015626	Professional	2.0.10.242	2.0.10.356	10-09-2020	2020-10-09 오전 4:28:42	13:28:42	2.0.10.252	385		2	{/}	허낌	NULL	NULL	NULL	NULL	NULL	NULL	31	1	121	KSY4	List3	NULL	NULL	NULL	NULL	NULL	NULL	NULL	NULL	NULL	1	{/}	0	4	1226467	0	{/}	358	1226825
좌우반구com(CVF, UVF, BVF)_4	15	1	<?xml version="1.0"?>\n<Clock xmlns:dt="urn:schemas-microsoft-com:datatypes"><Description dt:dt="string">E-Prime Primary Realtime Clock</Description><StartTime><Timestamp dt:dt="int">0</Timestamp><DateUtc dt:dt="string">2020-10-09T04:28:42Z</DateUtc></StartTime><FrequencyChanges><FrequencyChange><Frequency dt:dt="r8">2699960000</Frequency><Timestamp dt:dt="r8">4.36508312362344E+15</Timestamp><Cur…	좌우반구com(CVF, UVF, BVF)_4-015-1	60.021	1.0.0.165	1	1002015626	Professional	2.0.10.242	2.0.10.356	10-09-2020	2020-10-09 오전 4:28:42	13:28:42	2.0.10.252	34		1	z	허락	119	1	34	NULL	NULL	NULL	NULL	NULL	NULL	KSY	List1	0		0	-1	111520	184		0	0	1	z	0	4	111704	0	z	283	111987
좌우반구com(CVF, UVF, BVF)_4	15	1	<?xml version="1.0"?>\n<Clock xmlns:dt="urn:schemas-microsoft-com:datatypes"><Description dt:dt="string">E-Prime Primary Realtime Clock</Description><StartTime><Timestamp dt:dt="int">0</Timestamp><DateUtc dt:dt="string">2020-10-09T04:28:42Z</DateUtc></StartTime><FrequencyChanges><FrequencyChange><Frequency dt:dt="r8">2699960000</Frequency><Timestamp dt:dt="r8">4.36508312362344E+15</Timestamp><Cur…	좌우반구com(CVF, UVF, BVF)_4-015-1	60.021	1.0.0.165	1	1002015626	Professional	2.0.10.242	2.0.10.356	10-09-2020	2020-10-09 오전 4:28:42	13:28:42	2.0.10.252	322		2	{/}	허빈	NULL	NULL	NULL	NULL	NULL	NULL	53	1	58	KSY2	List3	NULL	NULL	NULL	NULL	NULL	NULL	NULL	NULL	NULL	1	{/}	1	3	1062723	0	{/}	359	1063082
좌우반구com(CVF, UVF, BVF)_4	15	1	<?xml version="1.0"?>\n<Clock xmlns:dt="urn:schemas-microsoft-com:datatypes"><Description dt:dt="string">E-Prime Primary Realtime Clock</Description><StartTime><Timestamp dt:dt="int">0</Timestamp><DateUtc dt:dt="string">2020-10-09T04:28:42Z</DateUtc></StartTime><FrequencyChanges><FrequencyChange><Frequency dt:dt="r8">2699960000</Frequency><Timestamp dt:dt="r8">4.36508312362344E+15</Timestamp><Cur…	좌우반구com(CVF, UVF, BVF)_4-015-1	60.021	1.0.0.165	1	1002015626	Professional	2.0.10.242	2.0.10.356	10-09-2020	2020-10-09 오전 4:28:42	13:28:42	2.0.10.252	65		2	{/}	헤오	105	1	65	NULL	NULL	NULL	NULL	NULL	NULL	KSY	List1	0		0	-1	198823	184		0	0	1	{/}	0	4	199007	0	{/}	451	199458
좌우반구com(CVF, UVF, BVF)_4	15	1	<?xml version="1.0"?>\n<Clock xmlns:dt="urn:schemas-microsoft-com:datatypes"><Description dt:dt="string">E-Prime Primary Realtime Clock</Description><StartTime><Timestamp dt:dt="int">0</Timestamp><DateUtc dt:dt="string">2020-10-09T04:28:42Z</DateUtc></StartTime><FrequencyChanges><FrequencyChange><Frequency dt:dt="r8">2699960000</Frequency><Timestamp dt:dt="r8">4.36508312362344E+15</Timestamp><Cur…	좌우반구com(CVF, UVF, BVF)_4-015-1	60.021	1.0.0.165	1	1002015626	Professional	2.0.10.242	2.0.10.356	10-09-2020	2020-10-09 오전 4:28:42	13:28:42	2.0.10.252	286		1	z	현상	NULL	NULL	NULL	NULL	NULL	NULL	41	1	22	KSY	List3	0		0	-1	966507	183		0	0	1	z	0	3	966690	0	z	498	967188
좌우반구com(CVF, UVF, BVF)_4	15	1	<?xml version="1.0"?>\n<Clock xmlns:dt="urn:schemas-microsoft-com:datatypes"><Description dt:dt="string">E-Prime Primary Realtime Clock</Description><StartTime><Timestamp dt:dt="int">0</Timestamp><DateUtc dt:dt="string">2020-10-09T04:28:42Z</DateUtc></StartTime><FrequencyChanges><FrequencyChange><Frequency dt:dt="r8">2699960000</Frequency><Timestamp dt:dt="r8">4.36508312362344E+15</Timestamp><Cur…	좌우반구com(CVF, UVF, BVF)_4-015-1	60.021	1.0.0.165	1	1002015626	Professional	2.0.10.242	2.0.10.356	10-09-2020	2020-10-09 오전 4:28:42	13:28:42	2.0.10.252	311		1	z	협력	NULL	NULL	NULL	NULL	NULL	NULL	120	1	47	KSY	List3	0		0	0	1033534	183		0	0	1	z	0	3	1033717	0	z	286	1034003
좌우반구com(CVF, UVF, BVF)_4	15	1	<?xml version="1.0"?>\n<Clock xmlns:dt="urn:schemas-microsoft-com:datatypes"><Description dt:dt="string">E-Prime Primary Realtime Clock</Description><StartTime><Timestamp dt:dt="int">0</Timestamp><DateUtc dt:dt="string">2020-10-09T04:28:42Z</DateUtc></StartTime><FrequencyChanges><FrequencyChange><Frequency dt:dt="r8">2699960000</Frequency><Timestamp dt:dt="r8">4.36508312362344E+15</Timestamp><Cur…	좌우반구com(CVF, UVF, BVF)_4-015-1	60.021	1.0.0.165	1	1002015626	Professional	2.0.10.242	2.0.10.356	10-09-2020	2020-10-09 오전 4:28:42	13:28:42	2.0.10.252	154		2	{/}	협체	NULL	NULL	NULL	37	1	22	NULL	NULL	NULL	KSY3	List2	NULL	NULL	NULL	NULL	NULL	NULL	NULL	NULL	NULL	1	{/}	0	3	559248	0	{/}	993	560241
좌우반구com(CVF, UVF, BVF)_4	15	1	<?xml version="1.0"?>\n<Clock xmlns:dt="urn:schemas-microsoft-com:datatypes"><Description dt:dt="string">E-Prime Primary Realtime Clock</Description><StartTime><Timestamp dt:dt="int">0</Timestamp><DateUtc dt:dt="string">2020-10-09T04:28:42Z</DateUtc></StartTime><FrequencyChanges><FrequencyChange><Frequency dt:dt="r8">2699960000</Frequency><Timestamp dt:dt="r8">4.36508312362344E+15</Timestamp><Cur…	좌우반구com(CVF, UVF, BVF)_4-015-1	60.021	1.0.0.165	1	1002015626	Professional	2.0.10.242	2.0.10.356	10-09-2020	2020-10-09 오전 4:28:42	13:28:42	2.0.10.252	114		1	z	형님	9	1	114	NULL	NULL	NULL	NULL	NULL	NULL	KSY	List1	0		0	0	331944	183		0	0	1	z	0	3	332127	0	z	394	332521
좌우반구com(CVF, UVF, BVF)_4	15	1	<?xml version="1.0"?>\n<Clock xmlns:dt="urn:schemas-microsoft-com:datatypes"><Description dt:dt="string">E-Prime Primary Realtime Clock</Description><StartTime><Timestamp dt:dt="int">0</Timestamp><DateUtc dt:dt="string">2020-10-09T04:28:42Z</DateUtc></StartTime><FrequencyChanges><FrequencyChange><Frequency dt:dt="r8">2699960000</Frequency><Timestamp dt:dt="r8">4.36508312362344E+15</Timestamp><Cur…	좌우반구com(CVF, UVF, BVF)_4-015-1	60.021	1.0.0.165	1	1002015626	Professional	2.0.10.242	2.0.10.356	10-09-2020	2020-10-09 오전 4:28:42	13:28:42	2.0.10.252	284		2	{/}	형스	NULL	NULL	NULL	NULL	NULL	NULL	26	1	20	KSY3	List3	NULL	NULL	NULL	NULL	NULL	NULL	NULL	NULL	NULL	1	{/}	0	3	961542	0	{/}	365	961907
좌우반구com(CVF, UVF, BVF)_4	15	1	<?xml version="1.0"?>\n<Clock xmlns:dt="urn:schemas-microsoft-com:datatypes"><Description dt:dt="string">E-Prime Primary Realtime Clock</Description><StartTime><Timestamp dt:dt="int">0</Timestamp><DateUtc dt:dt="string">2020-10-09T04:28:42Z</DateUtc></StartTime><FrequencyChanges><FrequencyChange><Frequency dt:dt="r8">2699960000</Frequency><Timestamp dt:dt="r8">4.36508312362344E+15</Timestamp><Cur…	좌우반구com(CVF, UVF, BVF)_4-015-1	60.021	1.0.0.165	1	1002015626	Professional	2.0.10.242	2.0.10.356	10-09-2020	2020-10-09 오전 4:28:42	13:28:42	2.0.10.252	99		1	z	형태	49	1	99	NULL	NULL	NULL	NULL	NULL	NULL	KSY	List1	0		0	0	290825	183		0	0	1	z	0	3	291008	0	z	289	291297
좌우반구com(CVF, UVF, BVF)_4	15	1	<?xml version="1.0"?>\n<Clock xmlns:dt="urn:schemas-microsoft-com:datatypes"><Description dt:dt="string">E-Prime Primary Realtime Clock</Description><StartTime><Timestamp dt:dt="int">0</Timestamp><DateUtc dt:dt="string">2020-10-09T04:28:42Z</DateUtc></StartTime><FrequencyChanges><FrequencyChange><Frequency dt:dt="r8">2699960000</Frequency><Timestamp dt:dt="r8">4.36508312362344E+15</Timestamp><Cur…	좌우반구com(CVF, UVF, BVF)_4-015-1	60.021	1.0.0.165	1	1002015626	Professional	2.0.10.242	2.0.10.356	10-09-2020	2020-10-09 오전 4:28:42	13:28:42	2.0.10.252	17		1	z	화력	80	1	17	NULL	NULL	NULL	NULL	NULL	NULL	KSY	List1	0		1	-1	62037	184		0	0	1	z	0	4	62221	0	z	336	62557
좌우반구com(CVF, UVF, BVF)_4	15	1	<?xml version="1.0"?>\n<Clock xmlns:dt="urn:schemas-microsoft-com:datatypes"><Description dt:dt="string">E-Prime Primary Realtime Clock</Description><StartTime><Timestamp dt:dt="int">0</Timestamp><DateUtc dt:dt="string">2020-10-09T04:28:42Z</DateUtc></StartTime><FrequencyChanges><FrequencyChange><Frequency dt:dt="r8">2699960000</Frequency><Timestamp dt:dt="r8">4.36508312362344E+15</Timestamp><Cur…	좌우반구com(CVF, UVF, BVF)_4-015-1	60.021	1.0.0.165	1	1002015626	Professional	2.0.10.242	2.0.10.356	10-09-2020	2020-10-09 오전 4:28:42	13:28:42	2.0.10.252	355		1	z	확률	NULL	NULL	NULL	NULL	NULL	NULL	71	1	91	KSY	List3	0		1	-1	1148210	184		0	0	1	z	0	4	1148394	0	z	297	1148691
좌우반구com(CVF, UVF, BVF)_4	15	1	<?xml version="1.0"?>\n<Clock xmlns:dt="urn:schemas-microsoft-com:datatypes"><Description dt:dt="string">E-Prime Primary Realtime Clock</Description><StartTime><Timestamp dt:dt="int">0</Timestamp><DateUtc dt:dt="string">2020-10-09T04:28:42Z</DateUtc></StartTime><FrequencyChanges><FrequencyChange><Frequency dt:dt="r8">2699960000</Frequency><Timestamp dt:dt="r8">4.36508312362344E+15</Timestamp><Cur…	좌우반구com(CVF, UVF, BVF)_4-015-1	60.021	1.0.0.165	1	1002015626	Professional	2.0.10.242	2.0.10.356	10-09-2020	2020-10-09 오전 4:28:42	13:28:42	2.0.10.252	280		2	{/}	확압	NULL	NULL	NULL	NULL	NULL	NULL	83	1	16	KSY	List3	0		0	-1	950729	183		0	0	1	{/}	1	3	950912	0	{/}	454	951366
좌우반구com(CVF, UVF, BVF)_4	15	1	<?xml version="1.0"?>\n<Clock xmlns:dt="urn:schemas-microsoft-com:datatypes"><Description dt:dt="string">E-Prime Primary Realtime Clock</Description><StartTime><Timestamp dt:dt="int">0</Timestamp><DateUtc dt:dt="string">2020-10-09T04:28:42Z</DateUtc></StartTime><FrequencyChanges><FrequencyChange><Frequency dt:dt="r8">2699960000</Frequency><Timestamp dt:dt="r8">4.36508312362344E+15</Timestamp><Cur…	좌우반구com(CVF, UVF, BVF)_4-015-1	60.021	1.0.0.165	1	1002015626	Professional	2.0.10.242	2.0.10.356	10-09-2020	2020-10-09 오전 4:28:42	13:28:42	2.0.10.252	373		2	{/}	확축	NULL	NULL	NULL	NULL	NULL	NULL	135	1	109	KSY4	List3	NULL	NULL	NULL	NULL	NULL	NULL	NULL	NULL	NULL	1	{/}	0	3	1194894	0	{/}	259	1195153
좌우반구com(CVF, UVF, BVF)_4	15	1	<?xml version="1.0"?>\n<Clock xmlns:dt="urn:schemas-microsoft-com:datatypes"><Description dt:dt="string">E-Prime Primary Realtime Clock</Description><StartTime><Timestamp dt:dt="int">0</Timestamp><DateUtc dt:dt="string">2020-10-09T04:28:42Z</DateUtc></StartTime><FrequencyChanges><FrequencyChange><Frequency dt:dt="r8">2699960000</Frequency><Timestamp dt:dt="r8">4.36508312362344E+15</Timestamp><Cur…	좌우반구com(CVF, UVF, BVF)_4-015-1	60.021	1.0.0.165	1	1002015626	Professional	2.0.10.242	2.0.10.356	10-09-2020	2020-10-09 오전 4:28:42	13:28:42	2.0.10.252	194		1	z	환경	NULL	NULL	NULL	76	1	62	NULL	NULL	NULL	KSY	List2	0		0	-1	666078	183		0	0	1	z	0	3	666261	0	z	337	666598
좌우반구com(CVF, UVF, BVF)_4	15	1	<?xml version="1.0"?>\n<Clock xmlns:dt="urn:schemas-microsoft-com:datatypes"><Description dt:dt="string">E-Prime Primary Realtime Clock</Description><StartTime><Timestamp dt:dt="int">0</Timestamp><DateUtc dt:dt="string">2020-10-09T04:28:42Z</DateUtc></StartTime><FrequencyChanges><FrequencyChange><Frequency dt:dt="r8">2699960000</Frequency><Timestamp dt:dt="r8">4.36508312362344E+15</Timestamp><Cur…	좌우반구com(CVF, UVF, BVF)_4-015-1	60.021	1.0.0.165	1	1002015626	Professional	2.0.10.242	2.0.10.356	10-09-2020	2020-10-09 오전 4:28:42	13:28:42	2.0.10.252	176		2	{/}	횟광	NULL	NULL	NULL	126	1	44	NULL	NULL	NULL	KSY	List2	0		1	-1	618044	184		0	0	1	{/}	0	4	618228	0	{/}	377	618605
좌우반구com(CVF, UVF, BVF)_4	15	1	<?xml version="1.0"?>\n<Clock xmlns:dt="urn:schemas-microsoft-com:datatypes"><Description dt:dt="string">E-Prime Primary Realtime Clock</Description><StartTime><Timestamp dt:dt="int">0</Timestamp><DateUtc dt:dt="string">2020-10-09T04:28:42Z</DateUtc></StartTime><FrequencyChanges><FrequencyChange><Frequency dt:dt="r8">2699960000</Frequency><Timestamp dt:dt="r8">4.36508312362344E+15</Timestamp><Cur…	좌우반구com(CVF, UVF, BVF)_4-015-1	60.021	1.0.0.165	1	1002015626	Professional	2.0.10.242	2.0.10.356	10-09-2020	2020-10-09 오전 4:28:42	13:28:42	2.0.10.252	40		2	{/}	횟색	70	1	40	NULL	NULL	NULL	NULL	NULL	NULL	KSY	List1	0		0	0	128298	183		0	0	1	{/}	0	3	128481	0	{/}	874	129355
좌우반구com(CVF, UVF, BVF)_4	15	1	<?xml version="1.0"?>\n<Clock xmlns:dt="urn:schemas-microsoft-com:datatypes"><Description dt:dt="string">E-Prime Primary Realtime Clock</Description><StartTime><Timestamp dt:dt="int">0</Timestamp><DateUtc dt:dt="string">2020-10-09T04:28:42Z</DateUtc></StartTime><FrequencyChanges><FrequencyChange><Frequency dt:dt="r8">2699960000</Frequency><Timestamp dt:dt="r8">4.36508312362344E+15</Timestamp><Cur…	좌우반구com(CVF, UVF, BVF)_4-015-1	60.021	1.0.0.165	1	1002015626	Professional	2.0.10.242	2.0.10.356	10-09-2020	2020-10-09 오전 4:28:42	13:28:42	2.0.10.252	339		1	z	횟수	NULL	NULL	NULL	NULL	NULL	NULL	74	1	75	KSY	List3	0		0	-1	1106808	183		0	0	1	z	1	3	1106991	0	z	445	1107436
좌우반구com(CVF, UVF, BVF)_4	15	1	<?xml version="1.0"?>\n<Clock xmlns:dt="urn:schemas-microsoft-com:datatypes"><Description dt:dt="string">E-Prime Primary Realtime Clock</Description><StartTime><Timestamp dt:dt="int">0</Timestamp><DateUtc dt:dt="string">2020-10-09T04:28:42Z</DateUtc></StartTime><FrequencyChanges><FrequencyChange><Frequency dt:dt="r8">2699960000</Frequency><Timestamp dt:dt="r8">4.36508312362344E+15</Timestamp><Cur…	좌우반구com(CVF, UVF, BVF)_4-015-1	60.021	1.0.0.165	1	1002015626	Professional	2.0.10.242	2.0.10.356	10-09-2020	2020-10-09 오전 4:28:42	13:28:42	2.0.10.252	205		1	z	효과	NULL	NULL	NULL	72	1	73	NULL	NULL	NULL	KSY	List2	0		0	0	695901	183		0	0	1	z	0	3	696084	0	z	358	696442
좌우반구com(CVF, UVF, BVF)_4	15	1	<?xml version="1.0"?>\n<Clock xmlns:dt="urn:schemas-microsoft-com:datatypes"><Description dt:dt="string">E-Prime Primary Realtime Clock</Description><StartTime><Timestamp dt:dt="int">0</Timestamp><DateUtc dt:dt="string">2020-10-09T04:28:42Z</DateUtc></StartTime><FrequencyChanges><FrequencyChange><Frequency dt:dt="r8">2699960000</Frequency><Timestamp dt:dt="r8">4.36508312362344E+15</Timestamp><Cur…	좌우반구com(CVF, UVF, BVF)_4-015-1	60.021	1.0.0.165	1	1002015626	Professional	2.0.10.242	2.0.10.356	10-09-2020	2020-10-09 오전 4:28:42	13:28:42	2.0.10.252	177		2	{/}	효미	NULL	NULL	NULL	62	1	45	NULL	NULL	NULL	KSY4	List2	NULL	NULL	NULL	NULL	NULL	NULL	NULL	NULL	NULL	1	{/}	1	3	620810	0	{/}	636	621446
좌우반구com(CVF, UVF, BVF)_4	15	1	<?xml version="1.0"?>\n<Clock xmlns:dt="urn:schemas-microsoft-com:datatypes"><Description dt:dt="string">E-Prime Primary Realtime Clock</Description><StartTime><Timestamp dt:dt="int">0</Timestamp><DateUtc dt:dt="string">2020-10-09T04:28:42Z</DateUtc></StartTime><FrequencyChanges><FrequencyChange><Frequency dt:dt="r8">2699960000</Frequency><Timestamp dt:dt="r8">4.36508312362344E+15</Timestamp><Cur…	좌우반구com(CVF, UVF, BVF)_4-015-1	60.021	1.0.0.165	1	1002015626	Professional	2.0.10.242	2.0.10.356	10-09-2020	2020-10-09 오전 4:28:42	13:28:42	2.0.10.252	189		2	{/}	효탈	NULL	NULL	NULL	84	1	57	NULL	NULL	NULL	KSY4	List2	NULL	NULL	NULL	NULL	NULL	NULL	NULL	NULL	NULL	1	{/}	0	4	653366	0	{/}	354	653720
좌우반구com(CVF, UVF, BVF)_4	15	1	<?xml version="1.0"?>\n<Clock xmlns:dt="urn:schemas-microsoft-com:datatypes"><Description dt:dt="string">E-Prime Primary Realtime Clock</Description><StartTime><Timestamp dt:dt="int">0</Timestamp><DateUtc dt:dt="string">2020-10-09T04:28:42Z</DateUtc></StartTime><FrequencyChanges><FrequencyChange><Frequency dt:dt="r8">2699960000</Frequency><Timestamp dt:dt="r8">4.36508312362344E+15</Timestamp><Cur…	좌우반구com(CVF, UVF, BVF)_4-015-1	60.021	1.0.0.165	1	1002015626	Professional	2.0.10.242	2.0.10.356	10-09-2020	2020-10-09 오전 4:28:42	13:28:42	2.0.10.252	50		2	{/}	효헤	71	1	50	NULL	NULL	NULL	NULL	NULL	NULL	KSY2	List1	NULL	NULL	NULL	NULL	NULL	NULL	NULL	NULL	NULL	1	{/}	0	3	156038	0	{/}	685	156723
좌우반구com(CVF, UVF, BVF)_4	15	1	<?xml version="1.0"?>\n<Clock xmlns:dt="urn:schemas-microsoft-com:datatypes"><Description dt:dt="string">E-Prime Primary Realtime Clock</Description><StartTime><Timestamp dt:dt="int">0</Timestamp><DateUtc dt:dt="string">2020-10-09T04:28:42Z</DateUtc></StartTime><FrequencyChanges><FrequencyChange><Frequency dt:dt="r8">2699960000</Frequency><Timestamp dt:dt="r8">4.36508312362344E+15</Timestamp><Cur…	좌우반구com(CVF, UVF, BVF)_4-015-1	60.021	1.0.0.165	1	1002015626	Professional	2.0.10.242	2.0.10.356	10-09-2020	2020-10-09 오전 4:28:42	13:28:42	2.0.10.252	110		2	{/}	후검	76	1	110	NULL	NULL	NULL	NULL	NULL	NULL	KSY2	List1	NULL	NULL	NULL	NULL	NULL	NULL	NULL	NULL	NULL	1	{/}	0	3	321431	0	{/}	462	321893
좌우반구com(CVF, UVF, BVF)_4	15	1	<?xml version="1.0"?>\n<Clock xmlns:dt="urn:schemas-microsoft-com:datatypes"><Description dt:dt="string">E-Prime Primary Realtime Clock</Description><StartTime><Timestamp dt:dt="int">0</Timestamp><DateUtc dt:dt="string">2020-10-09T04:28:42Z</DateUtc></StartTime><FrequencyChanges><FrequencyChange><Frequency dt:dt="r8">2699960000</Frequency><Timestamp dt:dt="r8">4.36508312362344E+15</Timestamp><Cur…	좌우반구com(CVF, UVF, BVF)_4-015-1	60.021	1.0.0.165	1	1002015626	Professional	2.0.10.242	2.0.10.356	10-09-2020	2020-10-09 오전 4:28:42	13:28:42	2.0.10.252	223		1	z	후대	NULL	NULL	NULL	10	1	91	NULL	NULL	NULL	KSY	List2	0		0	0	744984	183		0	0	1	z	0	3	745167	0	z	967	746134
좌우반구com(CVF, UVF, BVF)_4	15	1	<?xml version="1.0"?>\n<Clock xmlns:dt="urn:schemas-microsoft-com:datatypes"><Description dt:dt="string">E-Prime Primary Realtime Clock</Description><StartTime><Timestamp dt:dt="int">0</Timestamp><DateUtc dt:dt="string">2020-10-09T04:28:42Z</DateUtc></StartTime><FrequencyChanges><FrequencyChange><Frequency dt:dt="r8">2699960000</Frequency><Timestamp dt:dt="r8">4.36508312362344E+15</Timestamp><Cur…	좌우반구com(CVF, UVF, BVF)_4-015-1	60.021	1.0.0.165	1	1002015626	Professional	2.0.10.242	2.0.10.356	10-09-2020	2020-10-09 오전 4:28:42	13:28:42	2.0.10.252	105		1	z	후자	40	1	105	NULL	NULL	NULL	NULL	NULL	NULL	KSY	List1	0		0	0	307969	183		0	0	1	z	0	3	308152	0	z	491	308643
좌우반구com(CVF, UVF, BVF)_4	15	1	<?xml version="1.0"?>\n<Clock xmlns:dt="urn:schemas-microsoft-com:datatypes"><Description dt:dt="string">E-Prime Primary Realtime Clock</Description><StartTime><Timestamp dt:dt="int">0</Timestamp><DateUtc dt:dt="string">2020-10-09T04:28:42Z</DateUtc></StartTime><FrequencyChanges><FrequencyChange><Frequency dt:dt="r8">2699960000</Frequency><Timestamp dt:dt="r8">4.36508312362344E+15</Timestamp><Cur…	좌우반구com(CVF, UVF, BVF)_4-015-1	60.021	1.0.0.165	1	1002015626	Professional	2.0.10.242	2.0.10.356	10-09-2020	2020-10-09 오전 4:28:42	13:28:42	2.0.10.252	5		2	{/}	훈걱	36	1	5	NULL	NULL	NULL	NULL	NULL	NULL	KSY	List1	0		0	0	29066	183		0	0	1	{/}	0	3	29249	0	{/}	395	29644
좌우반구com(CVF, UVF, BVF)_4	15	1	<?xml version="1.0"?>\n<Clock xmlns:dt="urn:schemas-microsoft-com:datatypes"><Description dt:dt="string">E-Prime Primary Realtime Clock</Description><StartTime><Timestamp dt:dt="int">0</Timestamp><DateUtc dt:dt="string">2020-10-09T04:28:42Z</DateUtc></StartTime><FrequencyChanges><FrequencyChange><Frequency dt:dt="r8">2699960000</Frequency><Timestamp dt:dt="r8">4.36508312362344E+15</Timestamp><Cur…	좌우반구com(CVF, UVF, BVF)_4-015-1	60.021	1.0.0.165	1	1002015626	Professional	2.0.10.242	2.0.10.356	10-09-2020	2020-10-09 오전 4:28:42	13:28:42	2.0.10.252	179		2	{/}	훈차	NULL	NULL	NULL	112	1	47	NULL	NULL	NULL	KSY3	List2	NULL	NULL	NULL	NULL	NULL	NULL	NULL	NULL	NULL	1	{/}	1	3	626208	0	{/}	471	626679
좌우반구com(CVF, UVF, BVF)_4	15	1	<?xml version="1.0"?>\n<Clock xmlns:dt="urn:schemas-microsoft-com:datatypes"><Description dt:dt="string">E-Prime Primary Realtime Clock</Description><StartTime><Timestamp dt:dt="int">0</Timestamp><DateUtc dt:dt="string">2020-10-09T04:28:42Z</DateUtc></StartTime><FrequencyChanges><FrequencyChange><Frequency dt:dt="r8">2699960000</Frequency><Timestamp dt:dt="r8">4.36508312362344E+15</Timestamp><Cur…	좌우반구com(CVF, UVF, BVF)_4-015-1	60.021	1.0.0.165	1	1002015626	Professional	2.0.10.242	2.0.10.356	10-09-2020	2020-10-09 오전 4:28:42	13:28:42	2.0.10.252	287		2	{/}	휘섭	NULL	NULL	NULL	NULL	NULL	NULL	132	1	23	KSY3	List3	NULL	NULL	NULL	NULL	NULL	NULL	NULL	NULL	NULL	1	{/}	0	3	969389	0	{/}	470	969859
좌우반구com(CVF, UVF, BVF)_4	15	1	<?xml version="1.0"?>\n<Clock xmlns:dt="urn:schemas-microsoft-com:datatypes"><Description dt:dt="string">E-Prime Primary Realtime Clock</Description><StartTime><Timestamp dt:dt="int">0</Timestamp><DateUtc dt:dt="string">2020-10-09T04:28:42Z</DateUtc></StartTime><FrequencyChanges><FrequencyChange><Frequency dt:dt="r8">2699960000</Frequency><Timestamp dt:dt="r8">4.36508312362344E+15</Timestamp><Cur…	좌우반구com(CVF, UVF, BVF)_4-015-1	60.021	1.0.0.165	1	1002015626	Professional	2.0.10.242	2.0.10.356	10-09-2020	2020-10-09 오전 4:28:42	13:28:42	2.0.10.252	250		2	{/}	희강	NULL	NULL	NULL	48	1	118	NULL	NULL	NULL	KSY4	List2	NULL	NULL	NULL	NULL	NULL	NULL	NULL	NULL	NULL	1	{/}	0	3	820324	0	{/}	560	820884
좌우반구com(CVF, UVF, BVF)_4	15	1	<?xml version="1.0"?>\n<Clock xmlns:dt="urn:schemas-microsoft-com:datatypes"><Description dt:dt="string">E-Prime Primary Realtime Clock</Description><StartTime><Timestamp dt:dt="int">0</Timestamp><DateUtc dt:dt="string">2020-10-09T04:28:42Z</DateUtc></StartTime><FrequencyChanges><FrequencyChange><Frequency dt:dt="r8">2699960000</Frequency><Timestamp dt:dt="r8">4.36508312362344E+15</Timestamp><Cur…	좌우반구com(CVF, UVF, BVF)_4-015-1	60.021	1.0.0.165	1	1002015626	Professional	2.0.10.242	2.0.10.356	10-09-2020	2020-10-09 오전 4:28:42	13:28:42	2.0.10.252	161		1	z	희망	NULL	NULL	NULL	49	1	29	NULL	NULL	NULL	KSY	List2	0		1	-1	578791	184		0	0	1	z	0	4	578975	0	z	210	579185
좌우반구com(CVF, UVF, BVF)_4	15	1	<?xml version="1.0"?>\n<Clock xmlns:dt="urn:schemas-microsoft-com:datatypes"><Description dt:dt="string">E-Prime Primary Realtime Clock</Description><StartTime><Timestamp dt:dt="int">0</Timestamp><DateUtc dt:dt="string">2020-10-09T04:28:42Z</DateUtc></StartTime><FrequencyChanges><FrequencyChange><Frequency dt:dt="r8">2699960000</Frequency><Timestamp dt:dt="r8">4.36508312362344E+15</Timestamp><Cur…	좌우반구com(CVF, UVF, BVF)_4-015-1	60.021	1.0.0.165	1	1002015626	Professional	2.0.10.242	2.0.10.356	10-09-2020	2020-10-09 오전 4:28:42	13:28:42	2.0.10.252	140		2	{/}	희외	NULL	NULL	NULL	114	1	8	NULL	NULL	NULL	KSY2	List2	NULL	NULL	NULL	NULL	NULL	NULL	NULL	NULL	NULL	1	{/}	0	4	521795	0	{/}	681	522476
좌우반구com(CVF, UVF, BVF)_4	15	1	<?xml version="1.0"?>\n<Clock xmlns:dt="urn:schemas-microsoft-com:datatypes"><Description dt:dt="string">E-Prime Primary Realtime Clock</Description><StartTime><Timestamp dt:dt="int">0</Timestamp><DateUtc dt:dt="string">2020-10-09T04:28:42Z</DateUtc></StartTime><FrequencyChanges><FrequencyChange><Frequency dt:dt="r8">2699960000</Frequency><Timestamp dt:dt="r8">4.36508312362344E+15</Timestamp><Cur…	좌우반구com(CVF, UVF, BVF)_4-015-1	60.021	1.0.0.165	1	1002015626	Professional	2.0.10.242	2.0.10.356	10-09-2020	2020-10-09 오전 4:28:42	13:28:42	2.0.10.252	55		2	{/}	희응	48	1	55	NULL	NULL	NULL	NULL	NULL	NULL	KSY	List1	0		1	-1	170616	184		0	0	1	{/}	0	4	170800	0	{/}	602	171402
