# Supplementary material for: Decoding foveal word recognition: the role of interhemispheric inhibition in bilateral hemispheric processing
Source: Front Psychol. 2023 Nov 30;14:1293529. doi: 10.3389/fpsyg.2023.1293529 (PMC10720635; doi:10.3389/fpsyg.2023.1293529)
Supplement: Supplementary file 1 [file Data_Sheet_1.ZIP › data/Exp1/E1_016.txt]

STRING	INTEGER	INTEGER	STRING	STRING	STRING	STRING	STRING	STRING	STRING	STRING	STRING	STRING	STRING	STRING	STRING	INTEGER	STRING	STRING	STRING	STRING	STRING	STRING	STRING	STRING	STRING	STRING	STRING	STRING	STRING	STRING	STRING	STRING	STRING	STRING	STRING	STRING	STRING	STRING	STRING	STRING	STRING	STRING	STRING	STRING	STRING	STRING	STRING	STRING	STRING
EXPNAME	SUBJECT	SESSION	VARIABLE	VARIABLE	VARIABLE	VARIABLE	VARIABLE	VARIABLE	VARIABLE	VARIABLE	VARIABLE	VARIABLE	VARIABLE	VARIABLE	VARIABLE	LOG_LEVEL	VARIABLE	VARIABLE	VARIABLE	VARIABLE	VARIABLE	VARIABLE	VARIABLE	VARIABLE	VARIABLE	VARIABLE	VARIABLE	VARIABLE	VARIABLE	VARIABLE	VARIABLE	VARIABLE	VARIABLE	VARIABLE	VARIABLE	VARIABLE	VARIABLE	VARIABLE	VARIABLE	VARIABLE	VARIABLE	VARIABLE	VARIABLE	VARIABLE	VARIABLE	VARIABLE	VARIABLE	VARIABLE	VARIABLE
1	1	1	1	1	1	1	1	1	1	1	1	1	1	1	1	2	2	2	2	2	2	2	2	2	2	2	2	2	2	2	2	2	2	2	2	2	2	2	2	2	2	2	2	2	2	2	2	2	2
ExperimentName	Subject	Session	Clock.Information	DataFile.Basename	Display.RefreshRate	ExperimentVersion	Group	RandomSeed	RuntimeCapabilities	RuntimeVersion	RuntimeVersionExpected	SessionDate	SessionStartDateTimeUtc	SessionTime	StudioVersion	Block	blank	condition	correct	Exptarget	List1	List1.Cycle	List1.Sample	List2	List2.Cycle	List2.Sample	List3	List3.Cycle	List3.Sample	Procedure	Running	TextDisplay2.ACC	TextDisplay2.CRESP	TextDisplay2.DurationError	TextDisplay2.OnsetDelay	TextDisplay2.OnsetTime	TextDisplay2.OnsetToOnsetTime	TextDisplay2.RESP	TextDisplay2.RT	TextDisplay2.RTTime	TextDisplay6.ACC	TextDisplay6.CRESP	TextDisplay6.DurationError	TextDisplay6.OnsetDelay	TextDisplay6.OnsetTime	TextDisplay6.OnsetToOnsetTime	TextDisplay6.RESP	TextDisplay6.RT	TextDisplay6.RTTime
좌우반구com(CVF, UVF, BVF)_4	16	1	<?xml version="1.0"?>\n<Clock xmlns:dt="urn:schemas-microsoft-com:datatypes"><Description dt:dt="string">E-Prime Primary Realtime Clock</Description><StartTime><Timestamp dt:dt="int">0</Timestamp><DateUtc dt:dt="string">2020-10-09T04:53:45Z</DateUtc></StartTime><FrequencyChanges><FrequencyChange><Frequency dt:dt="r8">2699960000</Frequency><Timestamp dt:dt="r8">4.36914200403331E+15</Timestamp><Cur…	좌우반구com(CVF, UVF, BVF)_4-016-1	60.021	1.0.0.165	1	1174384841	Professional	2.0.10.242	2.0.10.356	10-09-2020	2020-10-09 오전 4:53:45	13:53:45	2.0.10.252	295		1	z	가격	NULL	NULL	NULL	NULL	NULL	NULL	134	1	31	KSY2	List3	NULL	NULL	NULL	NULL	NULL	NULL	NULL	NULL	NULL	0	z	1	3	871012	0	{/}	675	871687
좌우반구com(CVF, UVF, BVF)_4	16	1	<?xml version="1.0"?>\n<Clock xmlns:dt="urn:schemas-microsoft-com:datatypes"><Description dt:dt="string">E-Prime Primary Realtime Clock</Description><StartTime><Timestamp dt:dt="int">0</Timestamp><DateUtc dt:dt="string">2020-10-09T04:53:45Z</DateUtc></StartTime><FrequencyChanges><FrequencyChange><Frequency dt:dt="r8">2699960000</Frequency><Timestamp dt:dt="r8">4.36914200403331E+15</Timestamp><Cur…	좌우반구com(CVF, UVF, BVF)_4-016-1	60.021	1.0.0.165	1	1174384841	Professional	2.0.10.242	2.0.10.356	10-09-2020	2020-10-09 오전 4:53:45	13:53:45	2.0.10.252	220		1	z	가을	NULL	NULL	NULL	81	1	88	NULL	NULL	NULL	KSY2	List2	NULL	NULL	NULL	NULL	NULL	NULL	NULL	NULL	NULL	1	z	1	3	637843	0	z	486	638329
좌우반구com(CVF, UVF, BVF)_4	16	1	<?xml version="1.0"?>\n<Clock xmlns:dt="urn:schemas-microsoft-com:datatypes"><Description dt:dt="string">E-Prime Primary Realtime Clock</Description><StartTime><Timestamp dt:dt="int">0</Timestamp><DateUtc dt:dt="string">2020-10-09T04:53:45Z</DateUtc></StartTime><FrequencyChanges><FrequencyChange><Frequency dt:dt="r8">2699960000</Frequency><Timestamp dt:dt="r8">4.36914200403331E+15</Timestamp><Cur…	좌우반구com(CVF, UVF, BVF)_4-016-1	60.021	1.0.0.165	1	1174384841	Professional	2.0.10.242	2.0.10.356	10-09-2020	2020-10-09 오전 4:53:45	13:53:45	2.0.10.252	230		1	z	간섭	NULL	NULL	NULL	65	1	98	NULL	NULL	NULL	KSY2	List2	NULL	NULL	NULL	NULL	NULL	NULL	NULL	NULL	NULL	1	z	0	3	664534	0	z	419	664953
좌우반구com(CVF, UVF, BVF)_4	16	1	<?xml version="1.0"?>\n<Clock xmlns:dt="urn:schemas-microsoft-com:datatypes"><Description dt:dt="string">E-Prime Primary Realtime Clock</Description><StartTime><Timestamp dt:dt="int">0</Timestamp><DateUtc dt:dt="string">2020-10-09T04:53:45Z</DateUtc></StartTime><FrequencyChanges><FrequencyChange><Frequency dt:dt="r8">2699960000</Frequency><Timestamp dt:dt="r8">4.36914200403331E+15</Timestamp><Cur…	좌우반구com(CVF, UVF, BVF)_4-016-1	60.021	1.0.0.165	1	1174384841	Professional	2.0.10.242	2.0.10.356	10-09-2020	2020-10-09 오전 4:53:45	13:53:45	2.0.10.252	208		2	{/}	간습	NULL	NULL	NULL	73	1	76	NULL	NULL	NULL	KSY	List2	0		0	0	605055	183		0	0	1	{/}	0	3	605238	0	{/}	580	605818
좌우반구com(CVF, UVF, BVF)_4	16	1	<?xml version="1.0"?>\n<Clock xmlns:dt="urn:schemas-microsoft-com:datatypes"><Description dt:dt="string">E-Prime Primary Realtime Clock</Description><StartTime><Timestamp dt:dt="int">0</Timestamp><DateUtc dt:dt="string">2020-10-09T04:53:45Z</DateUtc></StartTime><FrequencyChanges><FrequencyChange><Frequency dt:dt="r8">2699960000</Frequency><Timestamp dt:dt="r8">4.36914200403331E+15</Timestamp><Cur…	좌우반구com(CVF, UVF, BVF)_4-016-1	60.021	1.0.0.165	1	1174384841	Professional	2.0.10.242	2.0.10.356	10-09-2020	2020-10-09 오전 4:53:45	13:53:45	2.0.10.252	387		2	{/}	감환	NULL	NULL	NULL	NULL	NULL	NULL	3	1	123	KSY	List3	0		0	-1	1114578	183		0	0	1	{/}	0	3	1114761	0	{/}	300	1115061
좌우반구com(CVF, UVF, BVF)_4	16	1	<?xml version="1.0"?>\n<Clock xmlns:dt="urn:schemas-microsoft-com:datatypes"><Description dt:dt="string">E-Prime Primary Realtime Clock</Description><StartTime><Timestamp dt:dt="int">0</Timestamp><DateUtc dt:dt="string">2020-10-09T04:53:45Z</DateUtc></StartTime><FrequencyChanges><FrequencyChange><Frequency dt:dt="r8">2699960000</Frequency><Timestamp dt:dt="r8">4.36914200403331E+15</Timestamp><Cur…	좌우반구com(CVF, UVF, BVF)_4-016-1	60.021	1.0.0.165	1	1174384841	Professional	2.0.10.242	2.0.10.356	10-09-2020	2020-10-09 오전 4:53:45	13:53:45	2.0.10.252	185		1	z	강도	NULL	NULL	NULL	56	1	53	NULL	NULL	NULL	KSY2	List2	NULL	NULL	NULL	NULL	NULL	NULL	NULL	NULL	NULL	1	z	0	3	543576	0	z	426	544002
좌우반구com(CVF, UVF, BVF)_4	16	1	<?xml version="1.0"?>\n<Clock xmlns:dt="urn:schemas-microsoft-com:datatypes"><Description dt:dt="string">E-Prime Primary Realtime Clock</Description><StartTime><Timestamp dt:dt="int">0</Timestamp><DateUtc dt:dt="string">2020-10-09T04:53:45Z</DateUtc></StartTime><FrequencyChanges><FrequencyChange><Frequency dt:dt="r8">2699960000</Frequency><Timestamp dt:dt="r8">4.36914200403331E+15</Timestamp><Cur…	좌우반구com(CVF, UVF, BVF)_4-016-1	60.021	1.0.0.165	1	1174384841	Professional	2.0.10.242	2.0.10.356	10-09-2020	2020-10-09 오전 4:53:45	13:53:45	2.0.10.252	210		2	{/}	강례	NULL	NULL	NULL	25	1	78	NULL	NULL	NULL	KSY3	List2	NULL	NULL	NULL	NULL	NULL	NULL	NULL	NULL	NULL	1	{/}	1	3	610719	0	{/}	530	611249
좌우반구com(CVF, UVF, BVF)_4	16	1	<?xml version="1.0"?>\n<Clock xmlns:dt="urn:schemas-microsoft-com:datatypes"><Description dt:dt="string">E-Prime Primary Realtime Clock</Description><StartTime><Timestamp dt:dt="int">0</Timestamp><DateUtc dt:dt="string">2020-10-09T04:53:45Z</DateUtc></StartTime><FrequencyChanges><FrequencyChange><Frequency dt:dt="r8">2699960000</Frequency><Timestamp dt:dt="r8">4.36914200403331E+15</Timestamp><Cur…	좌우반구com(CVF, UVF, BVF)_4-016-1	60.021	1.0.0.165	1	1174384841	Professional	2.0.10.242	2.0.10.356	10-09-2020	2020-10-09 오전 4:53:45	13:53:45	2.0.10.252	359		2	{/}	강방	NULL	NULL	NULL	NULL	NULL	NULL	62	1	95	KSY	List3	0		1	-1	1040803	184		0	0	1	{/}	0	4	1040987	0	{/}	379	1041366
좌우반구com(CVF, UVF, BVF)_4	16	1	<?xml version="1.0"?>\n<Clock xmlns:dt="urn:schemas-microsoft-com:datatypes"><Description dt:dt="string">E-Prime Primary Realtime Clock</Description><StartTime><Timestamp dt:dt="int">0</Timestamp><DateUtc dt:dt="string">2020-10-09T04:53:45Z</DateUtc></StartTime><FrequencyChanges><FrequencyChange><Frequency dt:dt="r8">2699960000</Frequency><Timestamp dt:dt="r8">4.36914200403331E+15</Timestamp><Cur…	좌우반구com(CVF, UVF, BVF)_4-016-1	60.021	1.0.0.165	1	1174384841	Professional	2.0.10.242	2.0.10.356	10-09-2020	2020-10-09 오전 4:53:45	13:53:45	2.0.10.252	278		1	z	개념	NULL	NULL	NULL	NULL	NULL	NULL	8	1	14	KSY2	List3	NULL	NULL	NULL	NULL	NULL	NULL	NULL	NULL	NULL	1	z	1	3	826061	0	z	339	826400
좌우반구com(CVF, UVF, BVF)_4	16	1	<?xml version="1.0"?>\n<Clock xmlns:dt="urn:schemas-microsoft-com:datatypes"><Description dt:dt="string">E-Prime Primary Realtime Clock</Description><StartTime><Timestamp dt:dt="int">0</Timestamp><DateUtc dt:dt="string">2020-10-09T04:53:45Z</DateUtc></StartTime><FrequencyChanges><FrequencyChange><Frequency dt:dt="r8">2699960000</Frequency><Timestamp dt:dt="r8">4.36914200403331E+15</Timestamp><Cur…	좌우반구com(CVF, UVF, BVF)_4-016-1	60.021	1.0.0.165	1	1174384841	Professional	2.0.10.242	2.0.10.356	10-09-2020	2020-10-09 오전 4:53:45	13:53:45	2.0.10.252	264		2	{/}	개례	NULL	NULL	NULL	97	1	132	NULL	NULL	NULL	KSY4	List2	NULL	NULL	NULL	NULL	NULL	NULL	NULL	NULL	NULL	1	{/}	0	4	758885	0	{/}	587	759472
좌우반구com(CVF, UVF, BVF)_4	16	1	<?xml version="1.0"?>\n<Clock xmlns:dt="urn:schemas-microsoft-com:datatypes"><Description dt:dt="string">E-Prime Primary Realtime Clock</Description><StartTime><Timestamp dt:dt="int">0</Timestamp><DateUtc dt:dt="string">2020-10-09T04:53:45Z</DateUtc></StartTime><FrequencyChanges><FrequencyChange><Frequency dt:dt="r8">2699960000</Frequency><Timestamp dt:dt="r8">4.36914200403331E+15</Timestamp><Cur…	좌우반구com(CVF, UVF, BVF)_4-016-1	60.021	1.0.0.165	1	1174384841	Professional	2.0.10.242	2.0.10.356	10-09-2020	2020-10-09 오전 4:53:45	13:53:45	2.0.10.252	124		1	z	개인	98	1	124	NULL	NULL	NULL	NULL	NULL	NULL	KSY2	List1	NULL	NULL	NULL	NULL	NULL	NULL	NULL	NULL	NULL	1	z	0	3	350476	0	z	360	350836
좌우반구com(CVF, UVF, BVF)_4	16	1	<?xml version="1.0"?>\n<Clock xmlns:dt="urn:schemas-microsoft-com:datatypes"><Description dt:dt="string">E-Prime Primary Realtime Clock</Description><StartTime><Timestamp dt:dt="int">0</Timestamp><DateUtc dt:dt="string">2020-10-09T04:53:45Z</DateUtc></StartTime><FrequencyChanges><FrequencyChange><Frequency dt:dt="r8">2699960000</Frequency><Timestamp dt:dt="r8">4.36914200403331E+15</Timestamp><Cur…	좌우반구com(CVF, UVF, BVF)_4-016-1	60.021	1.0.0.165	1	1174384841	Professional	2.0.10.242	2.0.10.356	10-09-2020	2020-10-09 오전 4:53:45	13:53:45	2.0.10.252	63		2	{/}	개협	6	1	63	NULL	NULL	NULL	NULL	NULL	NULL	KSY4	List1	NULL	NULL	NULL	NULL	NULL	NULL	NULL	NULL	NULL	1	{/}	1	3	187616	0	{/}	1205	188821
좌우반구com(CVF, UVF, BVF)_4	16	1	<?xml version="1.0"?>\n<Clock xmlns:dt="urn:schemas-microsoft-com:datatypes"><Description dt:dt="string">E-Prime Primary Realtime Clock</Description><StartTime><Timestamp dt:dt="int">0</Timestamp><DateUtc dt:dt="string">2020-10-09T04:53:45Z</DateUtc></StartTime><FrequencyChanges><FrequencyChange><Frequency dt:dt="r8">2699960000</Frequency><Timestamp dt:dt="r8">4.36914200403331E+15</Timestamp><Cur…	좌우반구com(CVF, UVF, BVF)_4-016-1	60.021	1.0.0.165	1	1174384841	Professional	2.0.10.242	2.0.10.356	10-09-2020	2020-10-09 오전 4:53:45	13:53:45	2.0.10.252	201		2	{/}	거생	NULL	NULL	NULL	59	1	69	NULL	NULL	NULL	KSY	List2	0		0	0	586145	183		0	0	1	{/}	0	3	586328	0	{/}	778	587106
좌우반구com(CVF, UVF, BVF)_4	16	1	<?xml version="1.0"?>\n<Clock xmlns:dt="urn:schemas-microsoft-com:datatypes"><Description dt:dt="string">E-Prime Primary Realtime Clock</Description><StartTime><Timestamp dt:dt="int">0</Timestamp><DateUtc dt:dt="string">2020-10-09T04:53:45Z</DateUtc></StartTime><FrequencyChanges><FrequencyChange><Frequency dt:dt="r8">2699960000</Frequency><Timestamp dt:dt="r8">4.36914200403331E+15</Timestamp><Cur…	좌우반구com(CVF, UVF, BVF)_4-016-1	60.021	1.0.0.165	1	1174384841	Professional	2.0.10.242	2.0.10.356	10-09-2020	2020-10-09 오전 4:53:45	13:53:45	2.0.10.252	101		1	z	걱정	118	1	101	NULL	NULL	NULL	NULL	NULL	NULL	KSY2	List1	NULL	NULL	NULL	NULL	NULL	NULL	NULL	NULL	NULL	1	z	0	3	289381	0	z	375	289756
좌우반구com(CVF, UVF, BVF)_4	16	1	<?xml version="1.0"?>\n<Clock xmlns:dt="urn:schemas-microsoft-com:datatypes"><Description dt:dt="string">E-Prime Primary Realtime Clock</Description><StartTime><Timestamp dt:dt="int">0</Timestamp><DateUtc dt:dt="string">2020-10-09T04:53:45Z</DateUtc></StartTime><FrequencyChanges><FrequencyChange><Frequency dt:dt="r8">2699960000</Frequency><Timestamp dt:dt="r8">4.36914200403331E+15</Timestamp><Cur…	좌우반구com(CVF, UVF, BVF)_4-016-1	60.021	1.0.0.165	1	1174384841	Professional	2.0.10.242	2.0.10.356	10-09-2020	2020-10-09 오전 4:53:45	13:53:45	2.0.10.252	8		2	{/}	걱최	11	1	8	NULL	NULL	NULL	NULL	NULL	NULL	KSY	List1	0		0	0	37552	183		0	0	1	{/}	0	3	37735	0	{/}	304	38039
좌우반구com(CVF, UVF, BVF)_4	16	1	<?xml version="1.0"?>\n<Clock xmlns:dt="urn:schemas-microsoft-com:datatypes"><Description dt:dt="string">E-Prime Primary Realtime Clock</Description><StartTime><Timestamp dt:dt="int">0</Timestamp><DateUtc dt:dt="string">2020-10-09T04:53:45Z</DateUtc></StartTime><FrequencyChanges><FrequencyChange><Frequency dt:dt="r8">2699960000</Frequency><Timestamp dt:dt="r8">4.36914200403331E+15</Timestamp><Cur…	좌우반구com(CVF, UVF, BVF)_4-016-1	60.021	1.0.0.165	1	1174384841	Professional	2.0.10.242	2.0.10.356	10-09-2020	2020-10-09 오전 4:53:45	13:53:45	2.0.10.252	315		2	{/}	건적	NULL	NULL	NULL	NULL	NULL	NULL	10	1	51	KSY	List3	0		1	-1	923827	184		0	0	1	{/}	0	4	924011	0	{/}	476	924487
좌우반구com(CVF, UVF, BVF)_4	16	1	<?xml version="1.0"?>\n<Clock xmlns:dt="urn:schemas-microsoft-com:datatypes"><Description dt:dt="string">E-Prime Primary Realtime Clock</Description><StartTime><Timestamp dt:dt="int">0</Timestamp><DateUtc dt:dt="string">2020-10-09T04:53:45Z</DateUtc></StartTime><FrequencyChanges><FrequencyChange><Frequency dt:dt="r8">2699960000</Frequency><Timestamp dt:dt="r8">4.36914200403331E+15</Timestamp><Cur…	좌우반구com(CVF, UVF, BVF)_4-016-1	60.021	1.0.0.165	1	1174384841	Professional	2.0.10.242	2.0.10.356	10-09-2020	2020-10-09 오전 4:53:45	13:53:45	2.0.10.252	289		2	{/}	검강	NULL	NULL	NULL	NULL	NULL	NULL	4	1	25	KSY3	List3	NULL	NULL	NULL	NULL	NULL	NULL	NULL	NULL	NULL	0	{/}	0	3	855318	0	z	393	855711
좌우반구com(CVF, UVF, BVF)_4	16	1	<?xml version="1.0"?>\n<Clock xmlns:dt="urn:schemas-microsoft-com:datatypes"><Description dt:dt="string">E-Prime Primary Realtime Clock</Description><StartTime><Timestamp dt:dt="int">0</Timestamp><DateUtc dt:dt="string">2020-10-09T04:53:45Z</DateUtc></StartTime><FrequencyChanges><FrequencyChange><Frequency dt:dt="r8">2699960000</Frequency><Timestamp dt:dt="r8">4.36914200403331E+15</Timestamp><Cur…	좌우반구com(CVF, UVF, BVF)_4-016-1	60.021	1.0.0.165	1	1174384841	Professional	2.0.10.242	2.0.10.356	10-09-2020	2020-10-09 오전 4:53:45	13:53:45	2.0.10.252	116		1	z	검색	78	1	116	NULL	NULL	NULL	NULL	NULL	NULL	KSY2	List1	NULL	NULL	NULL	NULL	NULL	NULL	NULL	NULL	NULL	1	z	0	3	329317	0	z	455	329772
좌우반구com(CVF, UVF, BVF)_4	16	1	<?xml version="1.0"?>\n<Clock xmlns:dt="urn:schemas-microsoft-com:datatypes"><Description dt:dt="string">E-Prime Primary Realtime Clock</Description><StartTime><Timestamp dt:dt="int">0</Timestamp><DateUtc dt:dt="string">2020-10-09T04:53:45Z</DateUtc></StartTime><FrequencyChanges><FrequencyChange><Frequency dt:dt="r8">2699960000</Frequency><Timestamp dt:dt="r8">4.36914200403331E+15</Timestamp><Cur…	좌우반구com(CVF, UVF, BVF)_4-016-1	60.021	1.0.0.165	1	1174384841	Professional	2.0.10.242	2.0.10.356	10-09-2020	2020-10-09 오전 4:53:45	13:53:45	2.0.10.252	13		2	{/}	검죽	107	1	13	NULL	NULL	NULL	NULL	NULL	NULL	KSY3	List1	NULL	NULL	NULL	NULL	NULL	NULL	NULL	NULL	NULL	1	{/}	0	3	52063	0	{/}	760	52823
좌우반구com(CVF, UVF, BVF)_4	16	1	<?xml version="1.0"?>\n<Clock xmlns:dt="urn:schemas-microsoft-com:datatypes"><Description dt:dt="string">E-Prime Primary Realtime Clock</Description><StartTime><Timestamp dt:dt="int">0</Timestamp><DateUtc dt:dt="string">2020-10-09T04:53:45Z</DateUtc></StartTime><FrequencyChanges><FrequencyChange><Frequency dt:dt="r8">2699960000</Frequency><Timestamp dt:dt="r8">4.36914200403331E+15</Timestamp><Cur…	좌우반구com(CVF, UVF, BVF)_4-016-1	60.021	1.0.0.165	1	1174384841	Professional	2.0.10.242	2.0.10.356	10-09-2020	2020-10-09 오전 4:53:45	13:53:45	2.0.10.252	167		2	{/}	검환	NULL	NULL	NULL	40	1	35	NULL	NULL	NULL	KSY	List2	0		0	0	494310	183		0	0	1	{/}	0	3	494493	0	{/}	334	494827
좌우반구com(CVF, UVF, BVF)_4	16	1	<?xml version="1.0"?>\n<Clock xmlns:dt="urn:schemas-microsoft-com:datatypes"><Description dt:dt="string">E-Prime Primary Realtime Clock</Description><StartTime><Timestamp dt:dt="int">0</Timestamp><DateUtc dt:dt="string">2020-10-09T04:53:45Z</DateUtc></StartTime><FrequencyChanges><FrequencyChange><Frequency dt:dt="r8">2699960000</Frequency><Timestamp dt:dt="r8">4.36914200403331E+15</Timestamp><Cur…	좌우반구com(CVF, UVF, BVF)_4-016-1	60.021	1.0.0.165	1	1174384841	Professional	2.0.10.242	2.0.10.356	10-09-2020	2020-10-09 오전 4:53:45	13:53:45	2.0.10.252	327		2	{/}	격례	NULL	NULL	NULL	NULL	NULL	NULL	126	1	63	KSY	List3	0		0	-1	955433	183		0	0	1	{/}	0	3	955616	0	{/}	542	956158
좌우반구com(CVF, UVF, BVF)_4	16	1	<?xml version="1.0"?>\n<Clock xmlns:dt="urn:schemas-microsoft-com:datatypes"><Description dt:dt="string">E-Prime Primary Realtime Clock</Description><StartTime><Timestamp dt:dt="int">0</Timestamp><DateUtc dt:dt="string">2020-10-09T04:53:45Z</DateUtc></StartTime><FrequencyChanges><FrequencyChange><Frequency dt:dt="r8">2699960000</Frequency><Timestamp dt:dt="r8">4.36914200403331E+15</Timestamp><Cur…	좌우반구com(CVF, UVF, BVF)_4-016-1	60.021	1.0.0.165	1	1174384841	Professional	2.0.10.242	2.0.10.356	10-09-2020	2020-10-09 오전 4:53:45	13:53:45	2.0.10.252	119		1	z	결과	25	1	119	NULL	NULL	NULL	NULL	NULL	NULL	KSY2	List1	NULL	NULL	NULL	NULL	NULL	NULL	NULL	NULL	NULL	1	z	0	3	337581	0	z	319	337900
좌우반구com(CVF, UVF, BVF)_4	16	1	<?xml version="1.0"?>\n<Clock xmlns:dt="urn:schemas-microsoft-com:datatypes"><Description dt:dt="string">E-Prime Primary Realtime Clock</Description><StartTime><Timestamp dt:dt="int">0</Timestamp><DateUtc dt:dt="string">2020-10-09T04:53:45Z</DateUtc></StartTime><FrequencyChanges><FrequencyChange><Frequency dt:dt="r8">2699960000</Frequency><Timestamp dt:dt="r8">4.36914200403331E+15</Timestamp><Cur…	좌우반구com(CVF, UVF, BVF)_4-016-1	60.021	1.0.0.165	1	1174384841	Professional	2.0.10.242	2.0.10.356	10-09-2020	2020-10-09 오전 4:53:45	13:53:45	2.0.10.252	363		1	z	결국	NULL	NULL	NULL	NULL	NULL	NULL	96	1	99	KSY2	List3	NULL	NULL	NULL	NULL	NULL	NULL	NULL	NULL	NULL	1	z	1	3	1051466	0	z	404	1051870
좌우반구com(CVF, UVF, BVF)_4	16	1	<?xml version="1.0"?>\n<Clock xmlns:dt="urn:schemas-microsoft-com:datatypes"><Description dt:dt="string">E-Prime Primary Realtime Clock</Description><StartTime><Timestamp dt:dt="int">0</Timestamp><DateUtc dt:dt="string">2020-10-09T04:53:45Z</DateUtc></StartTime><FrequencyChanges><FrequencyChange><Frequency dt:dt="r8">2699960000</Frequency><Timestamp dt:dt="r8">4.36914200403331E+15</Timestamp><Cur…	좌우반구com(CVF, UVF, BVF)_4-016-1	60.021	1.0.0.165	1	1174384841	Professional	2.0.10.242	2.0.10.356	10-09-2020	2020-10-09 오전 4:53:45	13:53:45	2.0.10.252	254		1	z	결정	NULL	NULL	NULL	79	1	122	NULL	NULL	NULL	KSY2	List2	NULL	NULL	NULL	NULL	NULL	NULL	NULL	NULL	NULL	1	z	0	3	732427	0	z	461	732888
좌우반구com(CVF, UVF, BVF)_4	16	1	<?xml version="1.0"?>\n<Clock xmlns:dt="urn:schemas-microsoft-com:datatypes"><Description dt:dt="string">E-Prime Primary Realtime Clock</Description><StartTime><Timestamp dt:dt="int">0</Timestamp><DateUtc dt:dt="string">2020-10-09T04:53:45Z</DateUtc></StartTime><FrequencyChanges><FrequencyChange><Frequency dt:dt="r8">2699960000</Frequency><Timestamp dt:dt="r8">4.36914200403331E+15</Timestamp><Cur…	좌우반구com(CVF, UVF, BVF)_4-016-1	60.021	1.0.0.165	1	1174384841	Professional	2.0.10.242	2.0.10.356	10-09-2020	2020-10-09 오전 4:53:45	13:53:45	2.0.10.252	57		2	{/}	결지	79	1	57	NULL	NULL	NULL	NULL	NULL	NULL	KSY2	List1	NULL	NULL	NULL	NULL	NULL	NULL	NULL	NULL	NULL	0	{/}	1	3	170705	0	z	533	171238
좌우반구com(CVF, UVF, BVF)_4	16	1	<?xml version="1.0"?>\n<Clock xmlns:dt="urn:schemas-microsoft-com:datatypes"><Description dt:dt="string">E-Prime Primary Realtime Clock</Description><StartTime><Timestamp dt:dt="int">0</Timestamp><DateUtc dt:dt="string">2020-10-09T04:53:45Z</DateUtc></StartTime><FrequencyChanges><FrequencyChange><Frequency dt:dt="r8">2699960000</Frequency><Timestamp dt:dt="r8">4.36914200403331E+15</Timestamp><Cur…	좌우반구com(CVF, UVF, BVF)_4-016-1	60.021	1.0.0.165	1	1174384841	Professional	2.0.10.242	2.0.10.356	10-09-2020	2020-10-09 오전 4:53:45	13:53:45	2.0.10.252	44		2	{/}	결협	99	1	44	NULL	NULL	NULL	NULL	NULL	NULL	KSY	List1	0		0	-1	136051	183		0	0	1	{/}	0	3	136234	0	{/}	444	136678
좌우반구com(CVF, UVF, BVF)_4	16	1	<?xml version="1.0"?>\n<Clock xmlns:dt="urn:schemas-microsoft-com:datatypes"><Description dt:dt="string">E-Prime Primary Realtime Clock</Description><StartTime><Timestamp dt:dt="int">0</Timestamp><DateUtc dt:dt="string">2020-10-09T04:53:45Z</DateUtc></StartTime><FrequencyChanges><FrequencyChange><Frequency dt:dt="r8">2699960000</Frequency><Timestamp dt:dt="r8">4.36914200403331E+15</Timestamp><Cur…	좌우반구com(CVF, UVF, BVF)_4-016-1	60.021	1.0.0.165	1	1174384841	Professional	2.0.10.242	2.0.10.356	10-09-2020	2020-10-09 오전 4:53:45	13:53:45	2.0.10.252	131		1	z	경비	88	1	131	NULL	NULL	NULL	NULL	NULL	NULL	KSY2	List1	NULL	NULL	NULL	NULL	NULL	NULL	NULL	NULL	NULL	1	z	0	3	369020	0	z	296	369316
좌우반구com(CVF, UVF, BVF)_4	16	1	<?xml version="1.0"?>\n<Clock xmlns:dt="urn:schemas-microsoft-com:datatypes"><Description dt:dt="string">E-Prime Primary Realtime Clock</Description><StartTime><Timestamp dt:dt="int">0</Timestamp><DateUtc dt:dt="string">2020-10-09T04:53:45Z</DateUtc></StartTime><FrequencyChanges><FrequencyChange><Frequency dt:dt="r8">2699960000</Frequency><Timestamp dt:dt="r8">4.36914200403331E+15</Timestamp><Cur…	좌우반구com(CVF, UVF, BVF)_4-016-1	60.021	1.0.0.165	1	1174384841	Professional	2.0.10.242	2.0.10.356	10-09-2020	2020-10-09 오전 4:53:45	13:53:45	2.0.10.252	160		1	z	경험	NULL	NULL	NULL	17	1	28	NULL	NULL	NULL	KSY2	List2	NULL	NULL	NULL	NULL	NULL	NULL	NULL	NULL	NULL	1	z	0	4	475400	0	z	579	475979
좌우반구com(CVF, UVF, BVF)_4	16	1	<?xml version="1.0"?>\n<Clock xmlns:dt="urn:schemas-microsoft-com:datatypes"><Description dt:dt="string">E-Prime Primary Realtime Clock</Description><StartTime><Timestamp dt:dt="int">0</Timestamp><DateUtc dt:dt="string">2020-10-09T04:53:45Z</DateUtc></StartTime><FrequencyChanges><FrequencyChange><Frequency dt:dt="r8">2699960000</Frequency><Timestamp dt:dt="r8">4.36914200403331E+15</Timestamp><Cur…	좌우반구com(CVF, UVF, BVF)_4-016-1	60.021	1.0.0.165	1	1174384841	Professional	2.0.10.242	2.0.10.356	10-09-2020	2020-10-09 오전 4:53:45	13:53:45	2.0.10.252	198		1	z	경호	NULL	NULL	NULL	21	1	66	NULL	NULL	NULL	KSY2	List2	NULL	NULL	NULL	NULL	NULL	NULL	NULL	NULL	NULL	1	z	0	4	578231	0	z	387	578618
좌우반구com(CVF, UVF, BVF)_4	16	1	<?xml version="1.0"?>\n<Clock xmlns:dt="urn:schemas-microsoft-com:datatypes"><Description dt:dt="string">E-Prime Primary Realtime Clock</Description><StartTime><Timestamp dt:dt="int">0</Timestamp><DateUtc dt:dt="string">2020-10-09T04:53:45Z</DateUtc></StartTime><FrequencyChanges><FrequencyChange><Frequency dt:dt="r8">2699960000</Frequency><Timestamp dt:dt="r8">4.36914200403331E+15</Timestamp><Cur…	좌우반구com(CVF, UVF, BVF)_4-016-1	60.021	1.0.0.165	1	1174384841	Professional	2.0.10.242	2.0.10.356	10-09-2020	2020-10-09 오전 4:53:45	13:53:45	2.0.10.252	187		1	z	계기	NULL	NULL	NULL	92	1	55	NULL	NULL	NULL	KSY2	List2	NULL	NULL	NULL	NULL	NULL	NULL	NULL	NULL	NULL	1	z	0	4	548858	0	z	584	549442
좌우반구com(CVF, UVF, BVF)_4	16	1	<?xml version="1.0"?>\n<Clock xmlns:dt="urn:schemas-microsoft-com:datatypes"><Description dt:dt="string">E-Prime Primary Realtime Clock</Description><StartTime><Timestamp dt:dt="int">0</Timestamp><DateUtc dt:dt="string">2020-10-09T04:53:45Z</DateUtc></StartTime><FrequencyChanges><FrequencyChange><Frequency dt:dt="r8">2699960000</Frequency><Timestamp dt:dt="r8">4.36914200403331E+15</Timestamp><Cur…	좌우반구com(CVF, UVF, BVF)_4-016-1	60.021	1.0.0.165	1	1174384841	Professional	2.0.10.242	2.0.10.356	10-09-2020	2020-10-09 오전 4:53:45	13:53:45	2.0.10.252	59		2	{/}	계님	16	1	59	NULL	NULL	NULL	NULL	NULL	NULL	KSY3	List1	NULL	NULL	NULL	NULL	NULL	NULL	NULL	NULL	NULL	0	{/}	0	3	175970	0	z	627	176597
좌우반구com(CVF, UVF, BVF)_4	16	1	<?xml version="1.0"?>\n<Clock xmlns:dt="urn:schemas-microsoft-com:datatypes"><Description dt:dt="string">E-Prime Primary Realtime Clock</Description><StartTime><Timestamp dt:dt="int">0</Timestamp><DateUtc dt:dt="string">2020-10-09T04:53:45Z</DateUtc></StartTime><FrequencyChanges><FrequencyChange><Frequency dt:dt="r8">2699960000</Frequency><Timestamp dt:dt="r8">4.36914200403331E+15</Timestamp><Cur…	좌우반구com(CVF, UVF, BVF)_4-016-1	60.021	1.0.0.165	1	1174384841	Professional	2.0.10.242	2.0.10.356	10-09-2020	2020-10-09 오전 4:53:45	13:53:45	2.0.10.252	78		2	{/}	계락	64	1	78	NULL	NULL	NULL	NULL	NULL	NULL	KSY2	List1	NULL	NULL	NULL	NULL	NULL	NULL	NULL	NULL	NULL	0	{/}	0	3	228652	0	z	433	229085
좌우반구com(CVF, UVF, BVF)_4	16	1	<?xml version="1.0"?>\n<Clock xmlns:dt="urn:schemas-microsoft-com:datatypes"><Description dt:dt="string">E-Prime Primary Realtime Clock</Description><StartTime><Timestamp dt:dt="int">0</Timestamp><DateUtc dt:dt="string">2020-10-09T04:53:45Z</DateUtc></StartTime><FrequencyChanges><FrequencyChange><Frequency dt:dt="r8">2699960000</Frequency><Timestamp dt:dt="r8">4.36914200403331E+15</Timestamp><Cur…	좌우반구com(CVF, UVF, BVF)_4-016-1	60.021	1.0.0.165	1	1174384841	Professional	2.0.10.242	2.0.10.356	10-09-2020	2020-10-09 오전 4:53:45	13:53:45	2.0.10.252	133		1	z	계수	NULL	NULL	NULL	52	1	1	NULL	NULL	NULL	KSY2	List2	NULL	NULL	NULL	NULL	NULL	NULL	NULL	NULL	NULL	0	z	0	4	403425	0	{/}	770	404195
좌우반구com(CVF, UVF, BVF)_4	16	1	<?xml version="1.0"?>\n<Clock xmlns:dt="urn:schemas-microsoft-com:datatypes"><Description dt:dt="string">E-Prime Primary Realtime Clock</Description><StartTime><Timestamp dt:dt="int">0</Timestamp><DateUtc dt:dt="string">2020-10-09T04:53:45Z</DateUtc></StartTime><FrequencyChanges><FrequencyChange><Frequency dt:dt="r8">2699960000</Frequency><Timestamp dt:dt="r8">4.36914200403331E+15</Timestamp><Cur…	좌우반구com(CVF, UVF, BVF)_4-016-1	60.021	1.0.0.165	1	1174384841	Professional	2.0.10.242	2.0.10.356	10-09-2020	2020-10-09 오전 4:53:45	13:53:45	2.0.10.252	365		2	{/}	계여	NULL	NULL	NULL	NULL	NULL	NULL	93	1	101	KSY2	List3	NULL	NULL	NULL	NULL	NULL	NULL	NULL	NULL	NULL	1	{/}	0	3	1056848	0	{/}	493	1057341
좌우반구com(CVF, UVF, BVF)_4	16	1	<?xml version="1.0"?>\n<Clock xmlns:dt="urn:schemas-microsoft-com:datatypes"><Description dt:dt="string">E-Prime Primary Realtime Clock</Description><StartTime><Timestamp dt:dt="int">0</Timestamp><DateUtc dt:dt="string">2020-10-09T04:53:45Z</DateUtc></StartTime><FrequencyChanges><FrequencyChange><Frequency dt:dt="r8">2699960000</Frequency><Timestamp dt:dt="r8">4.36914200403331E+15</Timestamp><Cur…	좌우반구com(CVF, UVF, BVF)_4-016-1	60.021	1.0.0.165	1	1174384841	Professional	2.0.10.242	2.0.10.356	10-09-2020	2020-10-09 오전 4:53:45	13:53:45	2.0.10.252	294		2	{/}	고률	NULL	NULL	NULL	NULL	NULL	NULL	72	1	30	KSY	List3	0		0	0	868247	183		0	0	1	{/}	0	3	868430	0	{/}	377	868807
좌우반구com(CVF, UVF, BVF)_4	16	1	<?xml version="1.0"?>\n<Clock xmlns:dt="urn:schemas-microsoft-com:datatypes"><Description dt:dt="string">E-Prime Primary Realtime Clock</Description><StartTime><Timestamp dt:dt="int">0</Timestamp><DateUtc dt:dt="string">2020-10-09T04:53:45Z</DateUtc></StartTime><FrequencyChanges><FrequencyChange><Frequency dt:dt="r8">2699960000</Frequency><Timestamp dt:dt="r8">4.36914200403331E+15</Timestamp><Cur…	좌우반구com(CVF, UVF, BVF)_4-016-1	60.021	1.0.0.165	1	1174384841	Professional	2.0.10.242	2.0.10.356	10-09-2020	2020-10-09 오전 4:53:45	13:53:45	2.0.10.252	215		2	{/}	고청	NULL	NULL	NULL	16	1	83	NULL	NULL	NULL	KSY3	List2	NULL	NULL	NULL	NULL	NULL	NULL	NULL	NULL	NULL	1	{/}	1	3	623881	0	{/}	552	624433
좌우반구com(CVF, UVF, BVF)_4	16	1	<?xml version="1.0"?>\n<Clock xmlns:dt="urn:schemas-microsoft-com:datatypes"><Description dt:dt="string">E-Prime Primary Realtime Clock</Description><StartTime><Timestamp dt:dt="int">0</Timestamp><DateUtc dt:dt="string">2020-10-09T04:53:45Z</DateUtc></StartTime><FrequencyChanges><FrequencyChange><Frequency dt:dt="r8">2699960000</Frequency><Timestamp dt:dt="r8">4.36914200403331E+15</Timestamp><Cur…	좌우반구com(CVF, UVF, BVF)_4-016-1	60.021	1.0.0.165	1	1174384841	Professional	2.0.10.242	2.0.10.356	10-09-2020	2020-10-09 오전 4:53:45	13:53:45	2.0.10.252	21		1	z	공기	120	1	21	NULL	NULL	NULL	NULL	NULL	NULL	KSY2	List1	NULL	NULL	NULL	NULL	NULL	NULL	NULL	NULL	NULL	1	z	1	3	74122	0	z	380	74502
좌우반구com(CVF, UVF, BVF)_4	16	1	<?xml version="1.0"?>\n<Clock xmlns:dt="urn:schemas-microsoft-com:datatypes"><Description dt:dt="string">E-Prime Primary Realtime Clock</Description><StartTime><Timestamp dt:dt="int">0</Timestamp><DateUtc dt:dt="string">2020-10-09T04:53:45Z</DateUtc></StartTime><FrequencyChanges><FrequencyChange><Frequency dt:dt="r8">2699960000</Frequency><Timestamp dt:dt="r8">4.36914200403331E+15</Timestamp><Cur…	좌우반구com(CVF, UVF, BVF)_4-016-1	60.021	1.0.0.165	1	1174384841	Professional	2.0.10.242	2.0.10.356	10-09-2020	2020-10-09 오전 4:53:45	13:53:45	2.0.10.252	373		1	z	공백	NULL	NULL	NULL	NULL	NULL	NULL	65	1	109	KSY2	List3	NULL	NULL	NULL	NULL	NULL	NULL	NULL	NULL	NULL	1	z	1	3	1078240	0	z	325	1078565
좌우반구com(CVF, UVF, BVF)_4	16	1	<?xml version="1.0"?>\n<Clock xmlns:dt="urn:schemas-microsoft-com:datatypes"><Description dt:dt="string">E-Prime Primary Realtime Clock</Description><StartTime><Timestamp dt:dt="int">0</Timestamp><DateUtc dt:dt="string">2020-10-09T04:53:45Z</DateUtc></StartTime><FrequencyChanges><FrequencyChange><Frequency dt:dt="r8">2699960000</Frequency><Timestamp dt:dt="r8">4.36914200403331E+15</Timestamp><Cur…	좌우반구com(CVF, UVF, BVF)_4-016-1	60.021	1.0.0.165	1	1174384841	Professional	2.0.10.242	2.0.10.356	10-09-2020	2020-10-09 오전 4:53:45	13:53:45	2.0.10.252	176		1	z	공포	NULL	NULL	NULL	78	1	44	NULL	NULL	NULL	KSY2	List2	NULL	NULL	NULL	NULL	NULL	NULL	NULL	NULL	NULL	1	z	0	4	519318	0	z	372	519690
좌우반구com(CVF, UVF, BVF)_4	16	1	<?xml version="1.0"?>\n<Clock xmlns:dt="urn:schemas-microsoft-com:datatypes"><Description dt:dt="string">E-Prime Primary Realtime Clock</Description><StartTime><Timestamp dt:dt="int">0</Timestamp><DateUtc dt:dt="string">2020-10-09T04:53:45Z</DateUtc></StartTime><FrequencyChanges><FrequencyChange><Frequency dt:dt="r8">2699960000</Frequency><Timestamp dt:dt="r8">4.36914200403331E+15</Timestamp><Cur…	좌우반구com(CVF, UVF, BVF)_4-016-1	60.021	1.0.0.165	1	1174384841	Professional	2.0.10.242	2.0.10.356	10-09-2020	2020-10-09 오전 4:53:45	13:53:45	2.0.10.252	68		2	{/}	과법	123	1	68	NULL	NULL	NULL	NULL	NULL	NULL	KSY	List1	0		0	-1	201578	183		0	0	1	{/}	1	3	201761	0	{/}	852	202613
좌우반구com(CVF, UVF, BVF)_4	16	1	<?xml version="1.0"?>\n<Clock xmlns:dt="urn:schemas-microsoft-com:datatypes"><Description dt:dt="string">E-Prime Primary Realtime Clock</Description><StartTime><Timestamp dt:dt="int">0</Timestamp><DateUtc dt:dt="string">2020-10-09T04:53:45Z</DateUtc></StartTime><FrequencyChanges><FrequencyChange><Frequency dt:dt="r8">2699960000</Frequency><Timestamp dt:dt="r8">4.36914200403331E+15</Timestamp><Cur…	좌우반구com(CVF, UVF, BVF)_4-016-1	60.021	1.0.0.165	1	1174384841	Professional	2.0.10.242	2.0.10.356	10-09-2020	2020-10-09 오전 4:53:45	13:53:45	2.0.10.252	87		1	z	과정	12	1	87	NULL	NULL	NULL	NULL	NULL	NULL	KSY2	List1	NULL	NULL	NULL	NULL	NULL	NULL	NULL	NULL	NULL	1	z	0	4	252794	0	z	339	253133
좌우반구com(CVF, UVF, BVF)_4	16	1	<?xml version="1.0"?>\n<Clock xmlns:dt="urn:schemas-microsoft-com:datatypes"><Description dt:dt="string">E-Prime Primary Realtime Clock</Description><StartTime><Timestamp dt:dt="int">0</Timestamp><DateUtc dt:dt="string">2020-10-09T04:53:45Z</DateUtc></StartTime><FrequencyChanges><FrequencyChange><Frequency dt:dt="r8">2699960000</Frequency><Timestamp dt:dt="r8">4.36914200403331E+15</Timestamp><Cur…	좌우반구com(CVF, UVF, BVF)_4-016-1	60.021	1.0.0.165	1	1174384841	Professional	2.0.10.242	2.0.10.356	10-09-2020	2020-10-09 오전 4:53:45	13:53:45	2.0.10.252	108		1	z	관계	2	1	108	NULL	NULL	NULL	NULL	NULL	NULL	KSY2	List1	NULL	NULL	NULL	NULL	NULL	NULL	NULL	NULL	NULL	1	z	1	3	308174	0	z	534	308708
좌우반구com(CVF, UVF, BVF)_4	16	1	<?xml version="1.0"?>\n<Clock xmlns:dt="urn:schemas-microsoft-com:datatypes"><Description dt:dt="string">E-Prime Primary Realtime Clock</Description><StartTime><Timestamp dt:dt="int">0</Timestamp><DateUtc dt:dt="string">2020-10-09T04:53:45Z</DateUtc></StartTime><FrequencyChanges><FrequencyChange><Frequency dt:dt="r8">2699960000</Frequency><Timestamp dt:dt="r8">4.36914200403331E+15</Timestamp><Cur…	좌우반구com(CVF, UVF, BVF)_4-016-1	60.021	1.0.0.165	1	1174384841	Professional	2.0.10.242	2.0.10.356	10-09-2020	2020-10-09 오전 4:53:45	13:53:45	2.0.10.252	355		1	z	관측	NULL	NULL	NULL	NULL	NULL	NULL	82	1	91	KSY2	List3	NULL	NULL	NULL	NULL	NULL	NULL	NULL	NULL	NULL	1	z	0	3	1030074	0	z	540	1030614
좌우반구com(CVF, UVF, BVF)_4	16	1	<?xml version="1.0"?>\n<Clock xmlns:dt="urn:schemas-microsoft-com:datatypes"><Description dt:dt="string">E-Prime Primary Realtime Clock</Description><StartTime><Timestamp dt:dt="int">0</Timestamp><DateUtc dt:dt="string">2020-10-09T04:53:45Z</DateUtc></StartTime><FrequencyChanges><FrequencyChange><Frequency dt:dt="r8">2699960000</Frequency><Timestamp dt:dt="r8">4.36914200403331E+15</Timestamp><Cur…	좌우반구com(CVF, UVF, BVF)_4-016-1	60.021	1.0.0.165	1	1174384841	Professional	2.0.10.242	2.0.10.356	10-09-2020	2020-10-09 오전 4:53:45	13:53:45	2.0.10.252	81		1	z	광장	125	1	81	NULL	NULL	NULL	NULL	NULL	NULL	KSY2	List1	NULL	NULL	NULL	NULL	NULL	NULL	NULL	NULL	NULL	1	z	0	4	236683	0	z	402	237085
좌우반구com(CVF, UVF, BVF)_4	16	1	<?xml version="1.0"?>\n<Clock xmlns:dt="urn:schemas-microsoft-com:datatypes"><Description dt:dt="string">E-Prime Primary Realtime Clock</Description><StartTime><Timestamp dt:dt="int">0</Timestamp><DateUtc dt:dt="string">2020-10-09T04:53:45Z</DateUtc></StartTime><FrequencyChanges><FrequencyChange><Frequency dt:dt="r8">2699960000</Frequency><Timestamp dt:dt="r8">4.36914200403331E+15</Timestamp><Cur…	좌우반구com(CVF, UVF, BVF)_4-016-1	60.021	1.0.0.165	1	1174384841	Professional	2.0.10.242	2.0.10.356	10-09-2020	2020-10-09 오전 4:53:45	13:53:45	2.0.10.252	243		2	{/}	교느	NULL	NULL	NULL	47	1	111	NULL	NULL	NULL	KSY	List2	0		0	-1	701088	183		0	0	1	{/}	0	3	701271	0	{/}	474	701745
좌우반구com(CVF, UVF, BVF)_4	16	1	<?xml version="1.0"?>\n<Clock xmlns:dt="urn:schemas-microsoft-com:datatypes"><Description dt:dt="string">E-Prime Primary Realtime Clock</Description><StartTime><Timestamp dt:dt="int">0</Timestamp><DateUtc dt:dt="string">2020-10-09T04:53:45Z</DateUtc></StartTime><FrequencyChanges><FrequencyChange><Frequency dt:dt="r8">2699960000</Frequency><Timestamp dt:dt="r8">4.36914200403331E+15</Timestamp><Cur…	좌우반구com(CVF, UVF, BVF)_4-016-1	60.021	1.0.0.165	1	1174384841	Professional	2.0.10.242	2.0.10.356	10-09-2020	2020-10-09 오전 4:53:45	13:53:45	2.0.10.252	321		1	z	교훈	NULL	NULL	NULL	NULL	NULL	NULL	58	1	57	KSY	List3	0		0	-1	939672	183		0	0	1	z	0	3	939855	0	z	191	940046
좌우반구com(CVF, UVF, BVF)_4	16	1	<?xml version="1.0"?>\n<Clock xmlns:dt="urn:schemas-microsoft-com:datatypes"><Description dt:dt="string">E-Prime Primary Realtime Clock</Description><StartTime><Timestamp dt:dt="int">0</Timestamp><DateUtc dt:dt="string">2020-10-09T04:53:45Z</DateUtc></StartTime><FrequencyChanges><FrequencyChange><Frequency dt:dt="r8">2699960000</Frequency><Timestamp dt:dt="r8">4.36914200403331E+15</Timestamp><Cur…	좌우반구com(CVF, UVF, BVF)_4-016-1	60.021	1.0.0.165	1	1174384841	Professional	2.0.10.242	2.0.10.356	10-09-2020	2020-10-09 오전 4:53:45	13:53:45	2.0.10.252	247		2	{/}	교휘	NULL	NULL	NULL	12	1	115	NULL	NULL	NULL	KSY2	List2	NULL	NULL	NULL	NULL	NULL	NULL	NULL	NULL	NULL	0	{/}	0	4	712651	0	z	590	713241
좌우반구com(CVF, UVF, BVF)_4	16	1	<?xml version="1.0"?>\n<Clock xmlns:dt="urn:schemas-microsoft-com:datatypes"><Description dt:dt="string">E-Prime Primary Realtime Clock</Description><StartTime><Timestamp dt:dt="int">0</Timestamp><DateUtc dt:dt="string">2020-10-09T04:53:45Z</DateUtc></StartTime><FrequencyChanges><FrequencyChange><Frequency dt:dt="r8">2699960000</Frequency><Timestamp dt:dt="r8">4.36914200403331E+15</Timestamp><Cur…	좌우반구com(CVF, UVF, BVF)_4-016-1	60.021	1.0.0.165	1	1174384841	Professional	2.0.10.242	2.0.10.356	10-09-2020	2020-10-09 오전 4:53:45	13:53:45	2.0.10.252	262		1	z	구조	NULL	NULL	NULL	121	1	130	NULL	NULL	NULL	KSY2	List2	NULL	NULL	NULL	NULL	NULL	NULL	NULL	NULL	NULL	1	z	0	4	753870	0	z	322	754192
좌우반구com(CVF, UVF, BVF)_4	16	1	<?xml version="1.0"?>\n<Clock xmlns:dt="urn:schemas-microsoft-com:datatypes"><Description dt:dt="string">E-Prime Primary Realtime Clock</Description><StartTime><Timestamp dt:dt="int">0</Timestamp><DateUtc dt:dt="string">2020-10-09T04:53:45Z</DateUtc></StartTime><FrequencyChanges><FrequencyChange><Frequency dt:dt="r8">2699960000</Frequency><Timestamp dt:dt="r8">4.36914200403331E+15</Timestamp><Cur…	좌우반구com(CVF, UVF, BVF)_4-016-1	60.021	1.0.0.165	1	1174384841	Professional	2.0.10.242	2.0.10.356	10-09-2020	2020-10-09 오전 4:53:45	13:53:45	2.0.10.252	346		2	{/}	국득	NULL	NULL	NULL	NULL	NULL	NULL	45	1	82	KSY4	List3	NULL	NULL	NULL	NULL	NULL	NULL	NULL	NULL	NULL	1	{/}	1	3	1006665	0	{/}	421	1007086
좌우반구com(CVF, UVF, BVF)_4	16	1	<?xml version="1.0"?>\n<Clock xmlns:dt="urn:schemas-microsoft-com:datatypes"><Description dt:dt="string">E-Prime Primary Realtime Clock</Description><StartTime><Timestamp dt:dt="int">0</Timestamp><DateUtc dt:dt="string">2020-10-09T04:53:45Z</DateUtc></StartTime><FrequencyChanges><FrequencyChange><Frequency dt:dt="r8">2699960000</Frequency><Timestamp dt:dt="r8">4.36914200403331E+15</Timestamp><Cur…	좌우반구com(CVF, UVF, BVF)_4-016-1	60.021	1.0.0.165	1	1174384841	Professional	2.0.10.242	2.0.10.356	10-09-2020	2020-10-09 오전 4:53:45	13:53:45	2.0.10.252	302		2	{/}	국반	NULL	NULL	NULL	NULL	NULL	NULL	125	1	38	KSY2	List3	NULL	NULL	NULL	NULL	NULL	NULL	NULL	NULL	NULL	1	{/}	0	4	889623	0	{/}	355	889978
좌우반구com(CVF, UVF, BVF)_4	16	1	<?xml version="1.0"?>\n<Clock xmlns:dt="urn:schemas-microsoft-com:datatypes"><Description dt:dt="string">E-Prime Primary Realtime Clock</Description><StartTime><Timestamp dt:dt="int">0</Timestamp><DateUtc dt:dt="string">2020-10-09T04:53:45Z</DateUtc></StartTime><FrequencyChanges><FrequencyChange><Frequency dt:dt="r8">2699960000</Frequency><Timestamp dt:dt="r8">4.36914200403331E+15</Timestamp><Cur…	좌우반구com(CVF, UVF, BVF)_4-016-1	60.021	1.0.0.165	1	1174384841	Professional	2.0.10.242	2.0.10.356	10-09-2020	2020-10-09 오전 4:53:45	13:53:45	2.0.10.252	64		1	z	군청	77	1	64	NULL	NULL	NULL	NULL	NULL	NULL	KSY2	List1	NULL	NULL	NULL	NULL	NULL	NULL	NULL	NULL	NULL	1	z	0	3	191015	0	z	326	191341
좌우반구com(CVF, UVF, BVF)_4	16	1	<?xml version="1.0"?>\n<Clock xmlns:dt="urn:schemas-microsoft-com:datatypes"><Description dt:dt="string">E-Prime Primary Realtime Clock</Description><StartTime><Timestamp dt:dt="int">0</Timestamp><DateUtc dt:dt="string">2020-10-09T04:53:45Z</DateUtc></StartTime><FrequencyChanges><FrequencyChange><Frequency dt:dt="r8">2699960000</Frequency><Timestamp dt:dt="r8">4.36914200403331E+15</Timestamp><Cur…	좌우반구com(CVF, UVF, BVF)_4-016-1	60.021	1.0.0.165	1	1174384841	Professional	2.0.10.242	2.0.10.356	10-09-2020	2020-10-09 오전 4:53:45	13:53:45	2.0.10.252	378		1	z	궤도	NULL	NULL	NULL	NULL	NULL	NULL	32	1	114	KSY2	List3	NULL	NULL	NULL	NULL	NULL	NULL	NULL	NULL	NULL	1	z	0	4	1091303	0	z	294	1091597
좌우반구com(CVF, UVF, BVF)_4	16	1	<?xml version="1.0"?>\n<Clock xmlns:dt="urn:schemas-microsoft-com:datatypes"><Description dt:dt="string">E-Prime Primary Realtime Clock</Description><StartTime><Timestamp dt:dt="int">0</Timestamp><DateUtc dt:dt="string">2020-10-09T04:53:45Z</DateUtc></StartTime><FrequencyChanges><FrequencyChange><Frequency dt:dt="r8">2699960000</Frequency><Timestamp dt:dt="r8">4.36914200403331E+15</Timestamp><Cur…	좌우반구com(CVF, UVF, BVF)_4-016-1	60.021	1.0.0.165	1	1174384841	Professional	2.0.10.242	2.0.10.356	10-09-2020	2020-10-09 오전 4:53:45	13:53:45	2.0.10.252	143		2	{/}	궤희	NULL	NULL	NULL	98	1	11	NULL	NULL	NULL	KSY4	List2	NULL	NULL	NULL	NULL	NULL	NULL	NULL	NULL	NULL	1	{/}	0	3	429682	0	{/}	497	430179
좌우반구com(CVF, UVF, BVF)_4	16	1	<?xml version="1.0"?>\n<Clock xmlns:dt="urn:schemas-microsoft-com:datatypes"><Description dt:dt="string">E-Prime Primary Realtime Clock</Description><StartTime><Timestamp dt:dt="int">0</Timestamp><DateUtc dt:dt="string">2020-10-09T04:53:45Z</DateUtc></StartTime><FrequencyChanges><FrequencyChange><Frequency dt:dt="r8">2699960000</Frequency><Timestamp dt:dt="r8">4.36914200403331E+15</Timestamp><Cur…	좌우반구com(CVF, UVF, BVF)_4-016-1	60.021	1.0.0.165	1	1174384841	Professional	2.0.10.242	2.0.10.356	10-09-2020	2020-10-09 오전 4:53:45	13:53:45	2.0.10.252	7		1	z	그림	55	1	7	NULL	NULL	NULL	NULL	NULL	NULL	KSY2	List1	NULL	NULL	NULL	NULL	NULL	NULL	NULL	NULL	NULL	1	z	0	3	35119	0	z	416	35535
좌우반구com(CVF, UVF, BVF)_4	16	1	<?xml version="1.0"?>\n<Clock xmlns:dt="urn:schemas-microsoft-com:datatypes"><Description dt:dt="string">E-Prime Primary Realtime Clock</Description><StartTime><Timestamp dt:dt="int">0</Timestamp><DateUtc dt:dt="string">2020-10-09T04:53:45Z</DateUtc></StartTime><FrequencyChanges><FrequencyChange><Frequency dt:dt="r8">2699960000</Frequency><Timestamp dt:dt="r8">4.36914200403331E+15</Timestamp><Cur…	좌우반구com(CVF, UVF, BVF)_4-016-1	60.021	1.0.0.165	1	1174384841	Professional	2.0.10.242	2.0.10.356	10-09-2020	2020-10-09 오전 4:53:45	13:53:45	2.0.10.252	170		2	{/}	그법	NULL	NULL	NULL	94	1	38	NULL	NULL	NULL	KSY3	List2	NULL	NULL	NULL	NULL	NULL	NULL	NULL	NULL	NULL	1	{/}	0	3	502207	0	{/}	428	502635
좌우반구com(CVF, UVF, BVF)_4	16	1	<?xml version="1.0"?>\n<Clock xmlns:dt="urn:schemas-microsoft-com:datatypes"><Description dt:dt="string">E-Prime Primary Realtime Clock</Description><StartTime><Timestamp dt:dt="int">0</Timestamp><DateUtc dt:dt="string">2020-10-09T04:53:45Z</DateUtc></StartTime><FrequencyChanges><FrequencyChange><Frequency dt:dt="r8">2699960000</Frequency><Timestamp dt:dt="r8">4.36914200403331E+15</Timestamp><Cur…	좌우반구com(CVF, UVF, BVF)_4-016-1	60.021	1.0.0.165	1	1174384841	Professional	2.0.10.242	2.0.10.356	10-09-2020	2020-10-09 오전 4:53:45	13:53:45	2.0.10.252	274		2	{/}	그소	NULL	NULL	NULL	NULL	NULL	NULL	5	1	10	KSY4	List3	NULL	NULL	NULL	NULL	NULL	NULL	NULL	NULL	NULL	1	{/}	1	3	815448	0	{/}	464	815912
좌우반구com(CVF, UVF, BVF)_4	16	1	<?xml version="1.0"?>\n<Clock xmlns:dt="urn:schemas-microsoft-com:datatypes"><Description dt:dt="string">E-Prime Primary Realtime Clock</Description><StartTime><Timestamp dt:dt="int">0</Timestamp><DateUtc dt:dt="string">2020-10-09T04:53:45Z</DateUtc></StartTime><FrequencyChanges><FrequencyChange><Frequency dt:dt="r8">2699960000</Frequency><Timestamp dt:dt="r8">4.36914200403331E+15</Timestamp><Cur…	좌우반구com(CVF, UVF, BVF)_4-016-1	60.021	1.0.0.165	1	1174384841	Professional	2.0.10.242	2.0.10.356	10-09-2020	2020-10-09 오전 4:53:45	13:53:45	2.0.10.252	361		2	{/}	그종	NULL	NULL	NULL	NULL	NULL	NULL	73	1	97	KSY3	List3	NULL	NULL	NULL	NULL	NULL	NULL	NULL	NULL	NULL	1	{/}	1	3	1046168	0	{/}	486	1046654
좌우반구com(CVF, UVF, BVF)_4	16	1	<?xml version="1.0"?>\n<Clock xmlns:dt="urn:schemas-microsoft-com:datatypes"><Description dt:dt="string">E-Prime Primary Realtime Clock</Description><StartTime><Timestamp dt:dt="int">0</Timestamp><DateUtc dt:dt="string">2020-10-09T04:53:45Z</DateUtc></StartTime><FrequencyChanges><FrequencyChange><Frequency dt:dt="r8">2699960000</Frequency><Timestamp dt:dt="r8">4.36914200403331E+15</Timestamp><Cur…	좌우반구com(CVF, UVF, BVF)_4-016-1	60.021	1.0.0.165	1	1174384841	Professional	2.0.10.242	2.0.10.356	10-09-2020	2020-10-09 오전 4:53:45	13:53:45	2.0.10.252	206		1	z	급여	NULL	NULL	NULL	67	1	74	NULL	NULL	NULL	KSY2	List2	NULL	NULL	NULL	NULL	NULL	NULL	NULL	NULL	NULL	1	z	0	4	600040	0	z	378	600418
좌우반구com(CVF, UVF, BVF)_4	16	1	<?xml version="1.0"?>\n<Clock xmlns:dt="urn:schemas-microsoft-com:datatypes"><Description dt:dt="string">E-Prime Primary Realtime Clock</Description><StartTime><Timestamp dt:dt="int">0</Timestamp><DateUtc dt:dt="string">2020-10-09T04:53:45Z</DateUtc></StartTime><FrequencyChanges><FrequencyChange><Frequency dt:dt="r8">2699960000</Frequency><Timestamp dt:dt="r8">4.36914200403331E+15</Timestamp><Cur…	좌우반구com(CVF, UVF, BVF)_4-016-1	60.021	1.0.0.165	1	1174384841	Professional	2.0.10.242	2.0.10.356	10-09-2020	2020-10-09 오전 4:53:45	13:53:45	2.0.10.252	130		1	z	기록	110	1	130	NULL	NULL	NULL	NULL	NULL	NULL	KSY2	List1	NULL	NULL	NULL	NULL	NULL	NULL	NULL	NULL	NULL	1	z	1	3	366537	0	z	275	366812
좌우반구com(CVF, UVF, BVF)_4	16	1	<?xml version="1.0"?>\n<Clock xmlns:dt="urn:schemas-microsoft-com:datatypes"><Description dt:dt="string">E-Prime Primary Realtime Clock</Description><StartTime><Timestamp dt:dt="int">0</Timestamp><DateUtc dt:dt="string">2020-10-09T04:53:45Z</DateUtc></StartTime><FrequencyChanges><FrequencyChange><Frequency dt:dt="r8">2699960000</Frequency><Timestamp dt:dt="r8">4.36914200403331E+15</Timestamp><Cur…	좌우반구com(CVF, UVF, BVF)_4-016-1	60.021	1.0.0.165	1	1174384841	Professional	2.0.10.242	2.0.10.356	10-09-2020	2020-10-09 오전 4:53:45	13:53:45	2.0.10.252	366		1	z	기름	NULL	NULL	NULL	NULL	NULL	NULL	33	1	102	KSY2	List3	NULL	NULL	NULL	NULL	NULL	NULL	NULL	NULL	NULL	1	z	0	3	1059547	0	z	354	1059901
좌우반구com(CVF, UVF, BVF)_4	16	1	<?xml version="1.0"?>\n<Clock xmlns:dt="urn:schemas-microsoft-com:datatypes"><Description dt:dt="string">E-Prime Primary Realtime Clock</Description><StartTime><Timestamp dt:dt="int">0</Timestamp><DateUtc dt:dt="string">2020-10-09T04:53:45Z</DateUtc></StartTime><FrequencyChanges><FrequencyChange><Frequency dt:dt="r8">2699960000</Frequency><Timestamp dt:dt="r8">4.36914200403331E+15</Timestamp><Cur…	좌우반구com(CVF, UVF, BVF)_4-016-1	60.021	1.0.0.165	1	1174384841	Professional	2.0.10.242	2.0.10.356	10-09-2020	2020-10-09 오전 4:53:45	13:53:45	2.0.10.252	316		1	z	기술	NULL	NULL	NULL	NULL	NULL	NULL	94	1	52	KSY2	List3	NULL	NULL	NULL	NULL	NULL	NULL	NULL	NULL	NULL	1	z	0	3	926693	0	z	346	927039
좌우반구com(CVF, UVF, BVF)_4	16	1	<?xml version="1.0"?>\n<Clock xmlns:dt="urn:schemas-microsoft-com:datatypes"><Description dt:dt="string">E-Prime Primary Realtime Clock</Description><StartTime><Timestamp dt:dt="int">0</Timestamp><DateUtc dt:dt="string">2020-10-09T04:53:45Z</DateUtc></StartTime><FrequencyChanges><FrequencyChange><Frequency dt:dt="r8">2699960000</Frequency><Timestamp dt:dt="r8">4.36914200403331E+15</Timestamp><Cur…	좌우반구com(CVF, UVF, BVF)_4-016-1	60.021	1.0.0.165	1	1174384841	Professional	2.0.10.242	2.0.10.356	10-09-2020	2020-10-09 오전 4:53:45	13:53:45	2.0.10.252	77		1	z	기운	58	1	77	NULL	NULL	NULL	NULL	NULL	NULL	KSY2	List1	NULL	NULL	NULL	NULL	NULL	NULL	NULL	NULL	NULL	1	z	0	3	226153	0	z	300	226453
좌우반구com(CVF, UVF, BVF)_4	16	1	<?xml version="1.0"?>\n<Clock xmlns:dt="urn:schemas-microsoft-com:datatypes"><Description dt:dt="string">E-Prime Primary Realtime Clock</Description><StartTime><Timestamp dt:dt="int">0</Timestamp><DateUtc dt:dt="string">2020-10-09T04:53:45Z</DateUtc></StartTime><FrequencyChanges><FrequencyChange><Frequency dt:dt="r8">2699960000</Frequency><Timestamp dt:dt="r8">4.36914200403331E+15</Timestamp><Cur…	좌우반구com(CVF, UVF, BVF)_4-016-1	60.021	1.0.0.165	1	1174384841	Professional	2.0.10.242	2.0.10.356	10-09-2020	2020-10-09 오전 4:53:45	13:53:45	2.0.10.252	16		1	z	기준	117	1	16	NULL	NULL	NULL	NULL	NULL	NULL	KSY2	List1	NULL	NULL	NULL	NULL	NULL	NULL	NULL	NULL	NULL	1	z	0	3	60777	0	z	317	61094
좌우반구com(CVF, UVF, BVF)_4	16	1	<?xml version="1.0"?>\n<Clock xmlns:dt="urn:schemas-microsoft-com:datatypes"><Description dt:dt="string">E-Prime Primary Realtime Clock</Description><StartTime><Timestamp dt:dt="int">0</Timestamp><DateUtc dt:dt="string">2020-10-09T04:53:45Z</DateUtc></StartTime><FrequencyChanges><FrequencyChange><Frequency dt:dt="r8">2699960000</Frequency><Timestamp dt:dt="r8">4.36914200403331E+15</Timestamp><Cur…	좌우반구com(CVF, UVF, BVF)_4-016-1	60.021	1.0.0.165	1	1174384841	Professional	2.0.10.242	2.0.10.356	10-09-2020	2020-10-09 오전 4:53:45	13:53:45	2.0.10.252	193		1	z	기차	NULL	NULL	NULL	58	1	61	NULL	NULL	NULL	KSY2	List2	NULL	NULL	NULL	NULL	NULL	NULL	NULL	NULL	NULL	1	z	1	3	564685	0	z	461	565146
좌우반구com(CVF, UVF, BVF)_4	16	1	<?xml version="1.0"?>\n<Clock xmlns:dt="urn:schemas-microsoft-com:datatypes"><Description dt:dt="string">E-Prime Primary Realtime Clock</Description><StartTime><Timestamp dt:dt="int">0</Timestamp><DateUtc dt:dt="string">2020-10-09T04:53:45Z</DateUtc></StartTime><FrequencyChanges><FrequencyChange><Frequency dt:dt="r8">2699960000</Frequency><Timestamp dt:dt="r8">4.36914200403331E+15</Timestamp><Cur…	좌우반구com(CVF, UVF, BVF)_4-016-1	60.021	1.0.0.165	1	1174384841	Professional	2.0.10.242	2.0.10.356	10-09-2020	2020-10-09 오전 4:53:45	13:53:45	2.0.10.252	25		1	z	기회	72	1	25	NULL	NULL	NULL	NULL	NULL	NULL	KSY2	List1	NULL	NULL	NULL	NULL	NULL	NULL	NULL	NULL	NULL	1	z	1	3	84735	0	z	583	85318
좌우반구com(CVF, UVF, BVF)_4	16	1	<?xml version="1.0"?>\n<Clock xmlns:dt="urn:schemas-microsoft-com:datatypes"><Description dt:dt="string">E-Prime Primary Realtime Clock</Description><StartTime><Timestamp dt:dt="int">0</Timestamp><DateUtc dt:dt="string">2020-10-09T04:53:45Z</DateUtc></StartTime><FrequencyChanges><FrequencyChange><Frequency dt:dt="r8">2699960000</Frequency><Timestamp dt:dt="r8">4.36914200403331E+15</Timestamp><Cur…	좌우반구com(CVF, UVF, BVF)_4-016-1	60.021	1.0.0.165	1	1174384841	Professional	2.0.10.242	2.0.10.356	10-09-2020	2020-10-09 오전 4:53:45	13:53:45	2.0.10.252	33		2	{/}	껍목	102	1	33	NULL	NULL	NULL	NULL	NULL	NULL	KSY3	List1	NULL	NULL	NULL	NULL	NULL	NULL	NULL	NULL	NULL	1	{/}	0	3	106361	0	{/}	541	106902
좌우반구com(CVF, UVF, BVF)_4	16	1	<?xml version="1.0"?>\n<Clock xmlns:dt="urn:schemas-microsoft-com:datatypes"><Description dt:dt="string">E-Prime Primary Realtime Clock</Description><StartTime><Timestamp dt:dt="int">0</Timestamp><DateUtc dt:dt="string">2020-10-09T04:53:45Z</DateUtc></StartTime><FrequencyChanges><FrequencyChange><Frequency dt:dt="r8">2699960000</Frequency><Timestamp dt:dt="r8">4.36914200403331E+15</Timestamp><Cur…	좌우반구com(CVF, UVF, BVF)_4-016-1	60.021	1.0.0.165	1	1174384841	Professional	2.0.10.242	2.0.10.356	10-09-2020	2020-10-09 오전 4:53:45	13:53:45	2.0.10.252	281		2	{/}	껍밀	NULL	NULL	NULL	NULL	NULL	NULL	35	1	17	KSY3	List3	NULL	NULL	NULL	NULL	NULL	NULL	NULL	NULL	NULL	1	{/}	0	4	834009	0	{/}	463	834472
좌우반구com(CVF, UVF, BVF)_4	16	1	<?xml version="1.0"?>\n<Clock xmlns:dt="urn:schemas-microsoft-com:datatypes"><Description dt:dt="string">E-Prime Primary Realtime Clock</Description><StartTime><Timestamp dt:dt="int">0</Timestamp><DateUtc dt:dt="string">2020-10-09T04:53:45Z</DateUtc></StartTime><FrequencyChanges><FrequencyChange><Frequency dt:dt="r8">2699960000</Frequency><Timestamp dt:dt="r8">4.36914200403331E+15</Timestamp><Cur…	좌우반구com(CVF, UVF, BVF)_4-016-1	60.021	1.0.0.165	1	1174384841	Professional	2.0.10.242	2.0.10.356	10-09-2020	2020-10-09 오전 4:53:45	13:53:45	2.0.10.252	46		1	z	껍질	60	1	46	NULL	NULL	NULL	NULL	NULL	NULL	KSY2	List1	NULL	NULL	NULL	NULL	NULL	NULL	NULL	NULL	NULL	1	z	0	4	141466	0	z	588	142054
좌우반구com(CVF, UVF, BVF)_4	16	1	<?xml version="1.0"?>\n<Clock xmlns:dt="urn:schemas-microsoft-com:datatypes"><Description dt:dt="string">E-Prime Primary Realtime Clock</Description><StartTime><Timestamp dt:dt="int">0</Timestamp><DateUtc dt:dt="string">2020-10-09T04:53:45Z</DateUtc></StartTime><FrequencyChanges><FrequencyChange><Frequency dt:dt="r8">2699960000</Frequency><Timestamp dt:dt="r8">4.36914200403331E+15</Timestamp><Cur…	좌우반구com(CVF, UVF, BVF)_4-016-1	60.021	1.0.0.165	1	1174384841	Professional	2.0.10.242	2.0.10.356	10-09-2020	2020-10-09 오전 4:53:45	13:53:45	2.0.10.252	338		2	{/}	껍퇴	NULL	NULL	NULL	NULL	NULL	NULL	99	1	74	KSY2	List3	NULL	NULL	NULL	NULL	NULL	NULL	NULL	NULL	NULL	1	{/}	0	4	985323	0	{/}	387	985710
좌우반구com(CVF, UVF, BVF)_4	16	1	<?xml version="1.0"?>\n<Clock xmlns:dt="urn:schemas-microsoft-com:datatypes"><Description dt:dt="string">E-Prime Primary Realtime Clock</Description><StartTime><Timestamp dt:dt="int">0</Timestamp><DateUtc dt:dt="string">2020-10-09T04:53:45Z</DateUtc></StartTime><FrequencyChanges><FrequencyChange><Frequency dt:dt="r8">2699960000</Frequency><Timestamp dt:dt="r8">4.36914200403331E+15</Timestamp><Cur…	좌우반구com(CVF, UVF, BVF)_4-016-1	60.021	1.0.0.165	1	1174384841	Professional	2.0.10.242	2.0.10.356	10-09-2020	2020-10-09 오전 4:53:45	13:53:45	2.0.10.252	298		2	{/}	나개	NULL	NULL	NULL	NULL	NULL	NULL	27	1	34	KSY	List3	0		0	-1	878693	183		0	0	1	{/}	0	3	878876	0	{/}	323	879199
좌우반구com(CVF, UVF, BVF)_4	16	1	<?xml version="1.0"?>\n<Clock xmlns:dt="urn:schemas-microsoft-com:datatypes"><Description dt:dt="string">E-Prime Primary Realtime Clock</Description><StartTime><Timestamp dt:dt="int">0</Timestamp><DateUtc dt:dt="string">2020-10-09T04:53:45Z</DateUtc></StartTime><FrequencyChanges><FrequencyChange><Frequency dt:dt="r8">2699960000</Frequency><Timestamp dt:dt="r8">4.36914200403331E+15</Timestamp><Cur…	좌우반구com(CVF, UVF, BVF)_4-016-1	60.021	1.0.0.165	1	1174384841	Professional	2.0.10.242	2.0.10.356	10-09-2020	2020-10-09 오전 4:53:45	13:53:45	2.0.10.252	352		1	z	내일	NULL	NULL	NULL	NULL	NULL	NULL	49	1	88	KSY2	List3	NULL	NULL	NULL	NULL	NULL	NULL	NULL	NULL	NULL	1	z	0	3	1022210	0	z	292	1022502
좌우반구com(CVF, UVF, BVF)_4	16	1	<?xml version="1.0"?>\n<Clock xmlns:dt="urn:schemas-microsoft-com:datatypes"><Description dt:dt="string">E-Prime Primary Realtime Clock</Description><StartTime><Timestamp dt:dt="int">0</Timestamp><DateUtc dt:dt="string">2020-10-09T04:53:45Z</DateUtc></StartTime><FrequencyChanges><FrequencyChange><Frequency dt:dt="r8">2699960000</Frequency><Timestamp dt:dt="r8">4.36914200403331E+15</Timestamp><Cur…	좌우반구com(CVF, UVF, BVF)_4-016-1	60.021	1.0.0.165	1	1174384841	Professional	2.0.10.242	2.0.10.356	10-09-2020	2020-10-09 오전 4:53:45	13:53:45	2.0.10.252	152		2	{/}	내죽	NULL	NULL	NULL	132	1	20	NULL	NULL	NULL	KSY3	List2	NULL	NULL	NULL	NULL	NULL	NULL	NULL	NULL	NULL	0	{/}	0	3	454657	0	z	282	454939
좌우반구com(CVF, UVF, BVF)_4	16	1	<?xml version="1.0"?>\n<Clock xmlns:dt="urn:schemas-microsoft-com:datatypes"><Description dt:dt="string">E-Prime Primary Realtime Clock</Description><StartTime><Timestamp dt:dt="int">0</Timestamp><DateUtc dt:dt="string">2020-10-09T04:53:45Z</DateUtc></StartTime><FrequencyChanges><FrequencyChange><Frequency dt:dt="r8">2699960000</Frequency><Timestamp dt:dt="r8">4.36914200403331E+15</Timestamp><Cur…	좌우반구com(CVF, UVF, BVF)_4-016-1	60.021	1.0.0.165	1	1174384841	Professional	2.0.10.242	2.0.10.356	10-09-2020	2020-10-09 오전 4:53:45	13:53:45	2.0.10.252	395		2	{/}	내표	NULL	NULL	NULL	NULL	NULL	NULL	64	1	131	KSY2	List3	NULL	NULL	NULL	NULL	NULL	NULL	NULL	NULL	NULL	0	{/}	0	4	1135321	0	z	701	1136022
좌우반구com(CVF, UVF, BVF)_4	16	1	<?xml version="1.0"?>\n<Clock xmlns:dt="urn:schemas-microsoft-com:datatypes"><Description dt:dt="string">E-Prime Primary Realtime Clock</Description><StartTime><Timestamp dt:dt="int">0</Timestamp><DateUtc dt:dt="string">2020-10-09T04:53:45Z</DateUtc></StartTime><FrequencyChanges><FrequencyChange><Frequency dt:dt="r8">2699960000</Frequency><Timestamp dt:dt="r8">4.36914200403331E+15</Timestamp><Cur…	좌우반구com(CVF, UVF, BVF)_4-016-1	60.021	1.0.0.165	1	1174384841	Professional	2.0.10.242	2.0.10.356	10-09-2020	2020-10-09 오전 4:53:45	13:53:45	2.0.10.252	226		2	{/}	념속	NULL	NULL	NULL	38	1	94	NULL	NULL	NULL	KSY	List2	0		1	-1	653704	184		0	0	1	{/}	0	4	653888	0	{/}	377	654265
좌우반구com(CVF, UVF, BVF)_4	16	1	<?xml version="1.0"?>\n<Clock xmlns:dt="urn:schemas-microsoft-com:datatypes"><Description dt:dt="string">E-Prime Primary Realtime Clock</Description><StartTime><Timestamp dt:dt="int">0</Timestamp><DateUtc dt:dt="string">2020-10-09T04:53:45Z</DateUtc></StartTime><FrequencyChanges><FrequencyChange><Frequency dt:dt="r8">2699960000</Frequency><Timestamp dt:dt="r8">4.36914200403331E+15</Timestamp><Cur…	좌우반구com(CVF, UVF, BVF)_4-016-1	60.021	1.0.0.165	1	1174384841	Professional	2.0.10.242	2.0.10.356	10-09-2020	2020-10-09 오전 4:53:45	13:53:45	2.0.10.252	169		2	{/}	념실	NULL	NULL	NULL	129	1	37	NULL	NULL	NULL	KSY	List2	0		0	-1	499458	183		0	0	1	{/}	0	3	499641	0	{/}	355	499996
좌우반구com(CVF, UVF, BVF)_4	16	1	<?xml version="1.0"?>\n<Clock xmlns:dt="urn:schemas-microsoft-com:datatypes"><Description dt:dt="string">E-Prime Primary Realtime Clock</Description><StartTime><Timestamp dt:dt="int">0</Timestamp><DateUtc dt:dt="string">2020-10-09T04:53:45Z</DateUtc></StartTime><FrequencyChanges><FrequencyChange><Frequency dt:dt="r8">2699960000</Frequency><Timestamp dt:dt="r8">4.36914200403331E+15</Timestamp><Cur…	좌우반구com(CVF, UVF, BVF)_4-016-1	60.021	1.0.0.165	1	1174384841	Professional	2.0.10.242	2.0.10.356	10-09-2020	2020-10-09 오전 4:53:45	13:53:45	2.0.10.252	72		2	{/}	념효	100	1	72	NULL	NULL	NULL	NULL	NULL	NULL	KSY4	List1	NULL	NULL	NULL	NULL	NULL	NULL	NULL	NULL	NULL	1	{/}	0	3	212874	0	{/}	669	213543
좌우반구com(CVF, UVF, BVF)_4	16	1	<?xml version="1.0"?>\n<Clock xmlns:dt="urn:schemas-microsoft-com:datatypes"><Description dt:dt="string">E-Prime Primary Realtime Clock</Description><StartTime><Timestamp dt:dt="int">0</Timestamp><DateUtc dt:dt="string">2020-10-09T04:53:45Z</DateUtc></StartTime><FrequencyChanges><FrequencyChange><Frequency dt:dt="r8">2699960000</Frequency><Timestamp dt:dt="r8">4.36914200403331E+15</Timestamp><Cur…	좌우반구com(CVF, UVF, BVF)_4-016-1	60.021	1.0.0.165	1	1174384841	Professional	2.0.10.242	2.0.10.356	10-09-2020	2020-10-09 오전 4:53:45	13:53:45	2.0.10.252	182		1	z	노조	NULL	NULL	NULL	51	1	50	NULL	NULL	NULL	KSY2	List2	NULL	NULL	NULL	NULL	NULL	NULL	NULL	NULL	NULL	1	z	0	4	535396	0	z	566	535962
좌우반구com(CVF, UVF, BVF)_4	16	1	<?xml version="1.0"?>\n<Clock xmlns:dt="urn:schemas-microsoft-com:datatypes"><Description dt:dt="string">E-Prime Primary Realtime Clock</Description><StartTime><Timestamp dt:dt="int">0</Timestamp><DateUtc dt:dt="string">2020-10-09T04:53:45Z</DateUtc></StartTime><FrequencyChanges><FrequencyChange><Frequency dt:dt="r8">2699960000</Frequency><Timestamp dt:dt="r8">4.36914200403331E+15</Timestamp><Cur…	좌우반구com(CVF, UVF, BVF)_4-016-1	60.021	1.0.0.165	1	1174384841	Professional	2.0.10.242	2.0.10.356	10-09-2020	2020-10-09 오전 4:53:45	13:53:45	2.0.10.252	393		1	z	논란	NULL	NULL	NULL	NULL	NULL	NULL	17	1	129	KSY2	List3	NULL	NULL	NULL	NULL	NULL	NULL	NULL	NULL	NULL	1	z	0	3	1130139	0	z	394	1130533
좌우반구com(CVF, UVF, BVF)_4	16	1	<?xml version="1.0"?>\n<Clock xmlns:dt="urn:schemas-microsoft-com:datatypes"><Description dt:dt="string">E-Prime Primary Realtime Clock</Description><StartTime><Timestamp dt:dt="int">0</Timestamp><DateUtc dt:dt="string">2020-10-09T04:53:45Z</DateUtc></StartTime><FrequencyChanges><FrequencyChange><Frequency dt:dt="r8">2699960000</Frequency><Timestamp dt:dt="r8">4.36914200403331E+15</Timestamp><Cur…	좌우반구com(CVF, UVF, BVF)_4-016-1	60.021	1.0.0.165	1	1174384841	Professional	2.0.10.242	2.0.10.356	10-09-2020	2020-10-09 오전 4:53:45	13:53:45	2.0.10.252	174		2	{/}	논무	NULL	NULL	NULL	128	1	42	NULL	NULL	NULL	KSY4	List2	NULL	NULL	NULL	NULL	NULL	NULL	NULL	NULL	NULL	1	{/}	0	3	513653	0	{/}	493	514146
좌우반구com(CVF, UVF, BVF)_4	16	1	<?xml version="1.0"?>\n<Clock xmlns:dt="urn:schemas-microsoft-com:datatypes"><Description dt:dt="string">E-Prime Primary Realtime Clock</Description><StartTime><Timestamp dt:dt="int">0</Timestamp><DateUtc dt:dt="string">2020-10-09T04:53:45Z</DateUtc></StartTime><FrequencyChanges><FrequencyChange><Frequency dt:dt="r8">2699960000</Frequency><Timestamp dt:dt="r8">4.36914200403331E+15</Timestamp><Cur…	좌우반구com(CVF, UVF, BVF)_4-016-1	60.021	1.0.0.165	1	1174384841	Professional	2.0.10.242	2.0.10.356	10-09-2020	2020-10-09 오전 4:53:45	13:53:45	2.0.10.252	391		1	z	느낌	NULL	NULL	NULL	NULL	NULL	NULL	30	1	127	KSY2	List3	NULL	NULL	NULL	NULL	NULL	NULL	NULL	NULL	NULL	1	z	0	3	1124941	0	z	328	1125269
좌우반구com(CVF, UVF, BVF)_4	16	1	<?xml version="1.0"?>\n<Clock xmlns:dt="urn:schemas-microsoft-com:datatypes"><Description dt:dt="string">E-Prime Primary Realtime Clock</Description><StartTime><Timestamp dt:dt="int">0</Timestamp><DateUtc dt:dt="string">2020-10-09T04:53:45Z</DateUtc></StartTime><FrequencyChanges><FrequencyChange><Frequency dt:dt="r8">2699960000</Frequency><Timestamp dt:dt="r8">4.36914200403331E+15</Timestamp><Cur…	좌우반구com(CVF, UVF, BVF)_4-016-1	60.021	1.0.0.165	1	1174384841	Professional	2.0.10.242	2.0.10.356	10-09-2020	2020-10-09 오전 4:53:45	13:53:45	2.0.10.252	82		2	{/}	느속	130	1	82	NULL	NULL	NULL	NULL	NULL	NULL	KSY	List1	0		1	-1	239098	184		0	0	1	{/}	0	4	239282	0	{/}	355	239637
좌우반구com(CVF, UVF, BVF)_4	16	1	<?xml version="1.0"?>\n<Clock xmlns:dt="urn:schemas-microsoft-com:datatypes"><Description dt:dt="string">E-Prime Primary Realtime Clock</Description><StartTime><Timestamp dt:dt="int">0</Timestamp><DateUtc dt:dt="string">2020-10-09T04:53:45Z</DateUtc></StartTime><FrequencyChanges><FrequencyChange><Frequency dt:dt="r8">2699960000</Frequency><Timestamp dt:dt="r8">4.36914200403331E+15</Timestamp><Cur…	좌우반구com(CVF, UVF, BVF)_4-016-1	60.021	1.0.0.165	1	1174384841	Professional	2.0.10.242	2.0.10.356	10-09-2020	2020-10-09 오전 4:53:45	13:53:45	2.0.10.252	159		2	{/}	느스	NULL	NULL	NULL	18	1	27	NULL	NULL	NULL	KSY3	List2	NULL	NULL	NULL	NULL	NULL	NULL	NULL	NULL	NULL	1	{/}	1	3	472917	0	{/}	286	473203
좌우반구com(CVF, UVF, BVF)_4	16	1	<?xml version="1.0"?>\n<Clock xmlns:dt="urn:schemas-microsoft-com:datatypes"><Description dt:dt="string">E-Prime Primary Realtime Clock</Description><StartTime><Timestamp dt:dt="int">0</Timestamp><DateUtc dt:dt="string">2020-10-09T04:53:45Z</DateUtc></StartTime><FrequencyChanges><FrequencyChange><Frequency dt:dt="r8">2699960000</Frequency><Timestamp dt:dt="r8">4.36914200403331E+15</Timestamp><Cur…	좌우반구com(CVF, UVF, BVF)_4-016-1	60.021	1.0.0.165	1	1174384841	Professional	2.0.10.242	2.0.10.356	10-09-2020	2020-10-09 오전 4:53:45	13:53:45	2.0.10.252	142		2	{/}	느체	NULL	NULL	NULL	116	1	10	NULL	NULL	NULL	KSY2	List2	NULL	NULL	NULL	NULL	NULL	NULL	NULL	NULL	NULL	0	{/}	0	4	427150	0	z	333	427483
좌우반구com(CVF, UVF, BVF)_4	16	1	<?xml version="1.0"?>\n<Clock xmlns:dt="urn:schemas-microsoft-com:datatypes"><Description dt:dt="string">E-Prime Primary Realtime Clock</Description><StartTime><Timestamp dt:dt="int">0</Timestamp><DateUtc dt:dt="string">2020-10-09T04:53:45Z</DateUtc></StartTime><FrequencyChanges><FrequencyChange><Frequency dt:dt="r8">2699960000</Frequency><Timestamp dt:dt="r8">4.36914200403331E+15</Timestamp><Cur…	좌우반구com(CVF, UVF, BVF)_4-016-1	60.021	1.0.0.165	1	1174384841	Professional	2.0.10.242	2.0.10.356	10-09-2020	2020-10-09 오전 4:53:45	13:53:45	2.0.10.252	386		2	{/}	님우	NULL	NULL	NULL	NULL	NULL	NULL	80	1	122	KSY2	List3	NULL	NULL	NULL	NULL	NULL	NULL	NULL	NULL	NULL	1	{/}	0	3	1111962	0	{/}	595	1112557
좌우반구com(CVF, UVF, BVF)_4	16	1	<?xml version="1.0"?>\n<Clock xmlns:dt="urn:schemas-microsoft-com:datatypes"><Description dt:dt="string">E-Prime Primary Realtime Clock</Description><StartTime><Timestamp dt:dt="int">0</Timestamp><DateUtc dt:dt="string">2020-10-09T04:53:45Z</DateUtc></StartTime><FrequencyChanges><FrequencyChange><Frequency dt:dt="r8">2699960000</Frequency><Timestamp dt:dt="r8">4.36914200403331E+15</Timestamp><Cur…	좌우반구com(CVF, UVF, BVF)_4-016-1	60.021	1.0.0.165	1	1174384841	Professional	2.0.10.242	2.0.10.356	10-09-2020	2020-10-09 오전 4:53:45	13:53:45	2.0.10.252	250		2	{/}	단률	NULL	NULL	NULL	26	1	118	NULL	NULL	NULL	KSY4	List2	NULL	NULL	NULL	NULL	NULL	NULL	NULL	NULL	NULL	1	{/}	0	3	720981	0	{/}	668	721649
좌우반구com(CVF, UVF, BVF)_4	16	1	<?xml version="1.0"?>\n<Clock xmlns:dt="urn:schemas-microsoft-com:datatypes"><Description dt:dt="string">E-Prime Primary Realtime Clock</Description><StartTime><Timestamp dt:dt="int">0</Timestamp><DateUtc dt:dt="string">2020-10-09T04:53:45Z</DateUtc></StartTime><FrequencyChanges><FrequencyChange><Frequency dt:dt="r8">2699960000</Frequency><Timestamp dt:dt="r8">4.36914200403331E+15</Timestamp><Cur…	좌우반구com(CVF, UVF, BVF)_4-016-1	60.021	1.0.0.165	1	1174384841	Professional	2.0.10.242	2.0.10.356	10-09-2020	2020-10-09 오전 4:53:45	13:53:45	2.0.10.252	296		1	z	단어	NULL	NULL	NULL	NULL	NULL	NULL	14	1	32	KSY2	List3	NULL	NULL	NULL	NULL	NULL	NULL	NULL	NULL	NULL	1	z	0	4	873895	0	z	320	874215
좌우반구com(CVF, UVF, BVF)_4	16	1	<?xml version="1.0"?>\n<Clock xmlns:dt="urn:schemas-microsoft-com:datatypes"><Description dt:dt="string">E-Prime Primary Realtime Clock</Description><StartTime><Timestamp dt:dt="int">0</Timestamp><DateUtc dt:dt="string">2020-10-09T04:53:45Z</DateUtc></StartTime><FrequencyChanges><FrequencyChange><Frequency dt:dt="r8">2699960000</Frequency><Timestamp dt:dt="r8">4.36914200403331E+15</Timestamp><Cur…	좌우반구com(CVF, UVF, BVF)_4-016-1	60.021	1.0.0.165	1	1174384841	Professional	2.0.10.242	2.0.10.356	10-09-2020	2020-10-09 오전 4:53:45	13:53:45	2.0.10.252	375		1	z	단위	NULL	NULL	NULL	NULL	NULL	NULL	136	1	111	KSY2	List3	NULL	NULL	NULL	NULL	NULL	NULL	NULL	NULL	NULL	1	z	0	3	1083572	0	z	329	1083901
좌우반구com(CVF, UVF, BVF)_4	16	1	<?xml version="1.0"?>\n<Clock xmlns:dt="urn:schemas-microsoft-com:datatypes"><Description dt:dt="string">E-Prime Primary Realtime Clock</Description><StartTime><Timestamp dt:dt="int">0</Timestamp><DateUtc dt:dt="string">2020-10-09T04:53:45Z</DateUtc></StartTime><FrequencyChanges><FrequencyChange><Frequency dt:dt="r8">2699960000</Frequency><Timestamp dt:dt="r8">4.36914200403331E+15</Timestamp><Cur…	좌우반구com(CVF, UVF, BVF)_4-016-1	60.021	1.0.0.165	1	1174384841	Professional	2.0.10.242	2.0.10.356	10-09-2020	2020-10-09 오전 4:53:45	13:53:45	2.0.10.252	110		1	z	담화	15	1	110	NULL	NULL	NULL	NULL	NULL	NULL	KSY2	List1	NULL	NULL	NULL	NULL	NULL	NULL	NULL	NULL	NULL	1	z	0	3	313556	0	z	552	314108
좌우반구com(CVF, UVF, BVF)_4	16	1	<?xml version="1.0"?>\n<Clock xmlns:dt="urn:schemas-microsoft-com:datatypes"><Description dt:dt="string">E-Prime Primary Realtime Clock</Description><StartTime><Timestamp dt:dt="int">0</Timestamp><DateUtc dt:dt="string">2020-10-09T04:53:45Z</DateUtc></StartTime><FrequencyChanges><FrequencyChange><Frequency dt:dt="r8">2699960000</Frequency><Timestamp dt:dt="r8">4.36914200403331E+15</Timestamp><Cur…	좌우반구com(CVF, UVF, BVF)_4-016-1	60.021	1.0.0.165	1	1174384841	Professional	2.0.10.242	2.0.10.356	10-09-2020	2020-10-09 오전 4:53:45	13:53:45	2.0.10.252	71		1	z	대문	1	1	71	NULL	NULL	NULL	NULL	NULL	NULL	KSY2	List1	NULL	NULL	NULL	NULL	NULL	NULL	NULL	NULL	NULL	1	z	0	3	210225	0	z	444	210669
좌우반구com(CVF, UVF, BVF)_4	16	1	<?xml version="1.0"?>\n<Clock xmlns:dt="urn:schemas-microsoft-com:datatypes"><Description dt:dt="string">E-Prime Primary Realtime Clock</Description><StartTime><Timestamp dt:dt="int">0</Timestamp><DateUtc dt:dt="string">2020-10-09T04:53:45Z</DateUtc></StartTime><FrequencyChanges><FrequencyChange><Frequency dt:dt="r8">2699960000</Frequency><Timestamp dt:dt="r8">4.36914200403331E+15</Timestamp><Cur…	좌우반구com(CVF, UVF, BVF)_4-016-1	60.021	1.0.0.165	1	1174384841	Professional	2.0.10.242	2.0.10.356	10-09-2020	2020-10-09 오전 4:53:45	13:53:45	2.0.10.252	225		1	z	대중	NULL	NULL	NULL	60	1	93	NULL	NULL	NULL	KSY2	List2	NULL	NULL	NULL	NULL	NULL	NULL	NULL	NULL	NULL	1	z	0	4	651289	0	z	400	651689
좌우반구com(CVF, UVF, BVF)_4	16	1	<?xml version="1.0"?>\n<Clock xmlns:dt="urn:schemas-microsoft-com:datatypes"><Description dt:dt="string">E-Prime Primary Realtime Clock</Description><StartTime><Timestamp dt:dt="int">0</Timestamp><DateUtc dt:dt="string">2020-10-09T04:53:45Z</DateUtc></StartTime><FrequencyChanges><FrequencyChange><Frequency dt:dt="r8">2699960000</Frequency><Timestamp dt:dt="r8">4.36914200403331E+15</Timestamp><Cur…	좌우반구com(CVF, UVF, BVF)_4-016-1	60.021	1.0.0.165	1	1174384841	Professional	2.0.10.242	2.0.10.356	10-09-2020	2020-10-09 오전 4:53:45	13:53:45	2.0.10.252	322		1	z	도박	NULL	NULL	NULL	NULL	NULL	NULL	69	1	58	KSY2	List3	NULL	NULL	NULL	NULL	NULL	NULL	NULL	NULL	NULL	1	z	1	3	942254	0	z	297	942551
좌우반구com(CVF, UVF, BVF)_4	16	1	<?xml version="1.0"?>\n<Clock xmlns:dt="urn:schemas-microsoft-com:datatypes"><Description dt:dt="string">E-Prime Primary Realtime Clock</Description><StartTime><Timestamp dt:dt="int">0</Timestamp><DateUtc dt:dt="string">2020-10-09T04:53:45Z</DateUtc></StartTime><FrequencyChanges><FrequencyChange><Frequency dt:dt="r8">2699960000</Frequency><Timestamp dt:dt="r8">4.36914200403331E+15</Timestamp><Cur…	좌우반구com(CVF, UVF, BVF)_4-016-1	60.021	1.0.0.165	1	1174384841	Professional	2.0.10.242	2.0.10.356	10-09-2020	2020-10-09 오전 4:53:45	13:53:45	2.0.10.252	325		2	{/}	도휘	NULL	NULL	NULL	NULL	NULL	NULL	56	1	61	KSY	List3	0		0	-1	949685	183		0	0	1	{/}	0	3	949868	0	{/}	450	950318
좌우반구com(CVF, UVF, BVF)_4	16	1	<?xml version="1.0"?>\n<Clock xmlns:dt="urn:schemas-microsoft-com:datatypes"><Description dt:dt="string">E-Prime Primary Realtime Clock</Description><StartTime><Timestamp dt:dt="int">0</Timestamp><DateUtc dt:dt="string">2020-10-09T04:53:45Z</DateUtc></StartTime><FrequencyChanges><FrequencyChange><Frequency dt:dt="r8">2699960000</Frequency><Timestamp dt:dt="r8">4.36914200403331E+15</Timestamp><Cur…	좌우반구com(CVF, UVF, BVF)_4-016-1	60.021	1.0.0.165	1	1174384841	Professional	2.0.10.242	2.0.10.356	10-09-2020	2020-10-09 오전 4:53:45	13:53:45	2.0.10.252	156		1	z	동의	NULL	NULL	NULL	118	1	24	NULL	NULL	NULL	KSY2	List2	NULL	NULL	NULL	NULL	NULL	NULL	NULL	NULL	NULL	1	z	0	3	464820	0	z	695	465515
좌우반구com(CVF, UVF, BVF)_4	16	1	<?xml version="1.0"?>\n<Clock xmlns:dt="urn:schemas-microsoft-com:datatypes"><Description dt:dt="string">E-Prime Primary Realtime Clock</Description><StartTime><Timestamp dt:dt="int">0</Timestamp><DateUtc dt:dt="string">2020-10-09T04:53:45Z</DateUtc></StartTime><FrequencyChanges><FrequencyChange><Frequency dt:dt="r8">2699960000</Frequency><Timestamp dt:dt="r8">4.36914200403331E+15</Timestamp><Cur…	좌우반구com(CVF, UVF, BVF)_4-016-1	60.021	1.0.0.165	1	1174384841	Professional	2.0.10.242	2.0.10.356	10-09-2020	2020-10-09 오전 4:53:45	13:53:45	2.0.10.252	253		2	{/}	득관	NULL	NULL	NULL	63	1	121	NULL	NULL	NULL	KSY3	List2	NULL	NULL	NULL	NULL	NULL	NULL	NULL	NULL	NULL	1	{/}	1	3	729711	0	{/}	513	730224
좌우반구com(CVF, UVF, BVF)_4	16	1	<?xml version="1.0"?>\n<Clock xmlns:dt="urn:schemas-microsoft-com:datatypes"><Description dt:dt="string">E-Prime Primary Realtime Clock</Description><StartTime><Timestamp dt:dt="int">0</Timestamp><DateUtc dt:dt="string">2020-10-09T04:53:45Z</DateUtc></StartTime><FrequencyChanges><FrequencyChange><Frequency dt:dt="r8">2699960000</Frequency><Timestamp dt:dt="r8">4.36914200403331E+15</Timestamp><Cur…	좌우반구com(CVF, UVF, BVF)_4-016-1	60.021	1.0.0.165	1	1174384841	Professional	2.0.10.242	2.0.10.356	10-09-2020	2020-10-09 오전 4:53:45	13:53:45	2.0.10.252	145		2	{/}	득동	NULL	NULL	NULL	103	1	13	NULL	NULL	NULL	KSY4	List2	NULL	NULL	NULL	NULL	NULL	NULL	NULL	NULL	NULL	1	{/}	0	3	435230	0	{/}	789	436019
좌우반구com(CVF, UVF, BVF)_4	16	1	<?xml version="1.0"?>\n<Clock xmlns:dt="urn:schemas-microsoft-com:datatypes"><Description dt:dt="string">E-Prime Primary Realtime Clock</Description><StartTime><Timestamp dt:dt="int">0</Timestamp><DateUtc dt:dt="string">2020-10-09T04:53:45Z</DateUtc></StartTime><FrequencyChanges><FrequencyChange><Frequency dt:dt="r8">2699960000</Frequency><Timestamp dt:dt="r8">4.36914200403331E+15</Timestamp><Cur…	좌우반구com(CVF, UVF, BVF)_4-016-1	60.021	1.0.0.165	1	1174384841	Professional	2.0.10.242	2.0.10.356	10-09-2020	2020-10-09 오전 4:53:45	13:53:45	2.0.10.252	222		2	{/}	득생	NULL	NULL	NULL	113	1	90	NULL	NULL	NULL	KSY4	List2	NULL	NULL	NULL	NULL	NULL	NULL	NULL	NULL	NULL	1	{/}	0	3	643208	0	{/}	465	643673
좌우반구com(CVF, UVF, BVF)_4	16	1	<?xml version="1.0"?>\n<Clock xmlns:dt="urn:schemas-microsoft-com:datatypes"><Description dt:dt="string">E-Prime Primary Realtime Clock</Description><StartTime><Timestamp dt:dt="int">0</Timestamp><DateUtc dt:dt="string">2020-10-09T04:53:45Z</DateUtc></StartTime><FrequencyChanges><FrequencyChange><Frequency dt:dt="r8">2699960000</Frequency><Timestamp dt:dt="r8">4.36914200403331E+15</Timestamp><Cur…	좌우반구com(CVF, UVF, BVF)_4-016-1	60.021	1.0.0.165	1	1174384841	Professional	2.0.10.242	2.0.10.356	10-09-2020	2020-10-09 오전 4:53:45	13:53:45	2.0.10.252	41		2	{/}	득외	103	1	41	NULL	NULL	NULL	NULL	NULL	NULL	KSY4	List1	NULL	NULL	NULL	NULL	NULL	NULL	NULL	NULL	NULL	1	{/}	0	3	128520	0	{/}	398	128918
좌우반구com(CVF, UVF, BVF)_4	16	1	<?xml version="1.0"?>\n<Clock xmlns:dt="urn:schemas-microsoft-com:datatypes"><Description dt:dt="string">E-Prime Primary Realtime Clock</Description><StartTime><Timestamp dt:dt="int">0</Timestamp><DateUtc dt:dt="string">2020-10-09T04:53:45Z</DateUtc></StartTime><FrequencyChanges><FrequencyChange><Frequency dt:dt="r8">2699960000</Frequency><Timestamp dt:dt="r8">4.36914200403331E+15</Timestamp><Cur…	좌우반구com(CVF, UVF, BVF)_4-016-1	60.021	1.0.0.165	1	1174384841	Professional	2.0.10.242	2.0.10.356	10-09-2020	2020-10-09 오전 4:53:45	13:53:45	2.0.10.252	106		2	{/}	란공	104	1	106	NULL	NULL	NULL	NULL	NULL	NULL	KSY3	List1	NULL	NULL	NULL	NULL	NULL	NULL	NULL	NULL	NULL	1	{/}	0	4	302860	0	{/}	456	303316
좌우반구com(CVF, UVF, BVF)_4	16	1	<?xml version="1.0"?>\n<Clock xmlns:dt="urn:schemas-microsoft-com:datatypes"><Description dt:dt="string">E-Prime Primary Realtime Clock</Description><StartTime><Timestamp dt:dt="int">0</Timestamp><DateUtc dt:dt="string">2020-10-09T04:53:45Z</DateUtc></StartTime><FrequencyChanges><FrequencyChange><Frequency dt:dt="r8">2699960000</Frequency><Timestamp dt:dt="r8">4.36914200403331E+15</Timestamp><Cur…	좌우반구com(CVF, UVF, BVF)_4-016-1	60.021	1.0.0.165	1	1174384841	Professional	2.0.10.242	2.0.10.356	10-09-2020	2020-10-09 오전 4:53:45	13:53:45	2.0.10.252	2		2	{/}	량필	101	1	2	NULL	NULL	NULL	NULL	NULL	NULL	KSY	List1	0		0	0	21491	183		0	0	1	{/}	0	3	21674	0	{/}	269	21943
좌우반구com(CVF, UVF, BVF)_4	16	1	<?xml version="1.0"?>\n<Clock xmlns:dt="urn:schemas-microsoft-com:datatypes"><Description dt:dt="string">E-Prime Primary Realtime Clock</Description><StartTime><Timestamp dt:dt="int">0</Timestamp><DateUtc dt:dt="string">2020-10-09T04:53:45Z</DateUtc></StartTime><FrequencyChanges><FrequencyChange><Frequency dt:dt="r8">2699960000</Frequency><Timestamp dt:dt="r8">4.36914200403331E+15</Timestamp><Cur…	좌우반구com(CVF, UVF, BVF)_4-016-1	60.021	1.0.0.165	1	1174384841	Professional	2.0.10.242	2.0.10.356	10-09-2020	2020-10-09 오전 4:53:45	13:53:45	2.0.10.252	272		2	{/}	려제	NULL	NULL	NULL	NULL	NULL	NULL	106	1	8	KSY4	List3	NULL	NULL	NULL	NULL	NULL	NULL	NULL	NULL	NULL	1	{/}	0	3	810300	0	{/}	372	810672
좌우반구com(CVF, UVF, BVF)_4	16	1	<?xml version="1.0"?>\n<Clock xmlns:dt="urn:schemas-microsoft-com:datatypes"><Description dt:dt="string">E-Prime Primary Realtime Clock</Description><StartTime><Timestamp dt:dt="int">0</Timestamp><DateUtc dt:dt="string">2020-10-09T04:53:45Z</DateUtc></StartTime><FrequencyChanges><FrequencyChange><Frequency dt:dt="r8">2699960000</Frequency><Timestamp dt:dt="r8">4.36914200403331E+15</Timestamp><Cur…	좌우반구com(CVF, UVF, BVF)_4-016-1	60.021	1.0.0.165	1	1174384841	Professional	2.0.10.242	2.0.10.356	10-09-2020	2020-10-09 오전 4:53:45	13:53:45	2.0.10.252	323		2	{/}	려최	NULL	NULL	NULL	NULL	NULL	NULL	7	1	59	KSY2	List3	NULL	NULL	NULL	NULL	NULL	NULL	NULL	NULL	NULL	1	{/}	1	3	944753	0	{/}	389	945142
좌우반구com(CVF, UVF, BVF)_4	16	1	<?xml version="1.0"?>\n<Clock xmlns:dt="urn:schemas-microsoft-com:datatypes"><Description dt:dt="string">E-Prime Primary Realtime Clock</Description><StartTime><Timestamp dt:dt="int">0</Timestamp><DateUtc dt:dt="string">2020-10-09T04:53:45Z</DateUtc></StartTime><FrequencyChanges><FrequencyChange><Frequency dt:dt="r8">2699960000</Frequency><Timestamp dt:dt="r8">4.36914200403331E+15</Timestamp><Cur…	좌우반구com(CVF, UVF, BVF)_4-016-1	60.021	1.0.0.165	1	1174384841	Professional	2.0.10.242	2.0.10.356	10-09-2020	2020-10-09 오전 4:53:45	13:53:45	2.0.10.252	389		2	{/}	려희	NULL	NULL	NULL	NULL	NULL	NULL	47	1	125	KSY2	List3	NULL	NULL	NULL	NULL	NULL	NULL	NULL	NULL	NULL	1	{/}	1	3	1119909	0	{/}	296	1120205
좌우반구com(CVF, UVF, BVF)_4	16	1	<?xml version="1.0"?>\n<Clock xmlns:dt="urn:schemas-microsoft-com:datatypes"><Description dt:dt="string">E-Prime Primary Realtime Clock</Description><StartTime><Timestamp dt:dt="int">0</Timestamp><DateUtc dt:dt="string">2020-10-09T04:53:45Z</DateUtc></StartTime><FrequencyChanges><FrequencyChange><Frequency dt:dt="r8">2699960000</Frequency><Timestamp dt:dt="r8">4.36914200403331E+15</Timestamp><Cur…	좌우반구com(CVF, UVF, BVF)_4-016-1	60.021	1.0.0.165	1	1174384841	Professional	2.0.10.242	2.0.10.356	10-09-2020	2020-10-09 오전 4:53:45	13:53:45	2.0.10.252	149		2	{/}	력름	NULL	NULL	NULL	66	1	17	NULL	NULL	NULL	KSY	List2	0		0	0	446760	183		0	0	1	{/}	0	3	446943	0	{/}	380	447323
좌우반구com(CVF, UVF, BVF)_4	16	1	<?xml version="1.0"?>\n<Clock xmlns:dt="urn:schemas-microsoft-com:datatypes"><Description dt:dt="string">E-Prime Primary Realtime Clock</Description><StartTime><Timestamp dt:dt="int">0</Timestamp><DateUtc dt:dt="string">2020-10-09T04:53:45Z</DateUtc></StartTime><FrequencyChanges><FrequencyChange><Frequency dt:dt="r8">2699960000</Frequency><Timestamp dt:dt="r8">4.36914200403331E+15</Timestamp><Cur…	좌우반구com(CVF, UVF, BVF)_4-016-1	60.021	1.0.0.165	1	1174384841	Professional	2.0.10.242	2.0.10.356	10-09-2020	2020-10-09 오전 4:53:45	13:53:45	2.0.10.252	376		2	{/}	례부	NULL	NULL	NULL	NULL	NULL	NULL	70	1	112	KSY2	List3	NULL	NULL	NULL	NULL	NULL	NULL	NULL	NULL	NULL	1	{/}	1	3	1086104	0	{/}	413	1086517
좌우반구com(CVF, UVF, BVF)_4	16	1	<?xml version="1.0"?>\n<Clock xmlns:dt="urn:schemas-microsoft-com:datatypes"><Description dt:dt="string">E-Prime Primary Realtime Clock</Description><StartTime><Timestamp dt:dt="int">0</Timestamp><DateUtc dt:dt="string">2020-10-09T04:53:45Z</DateUtc></StartTime><FrequencyChanges><FrequencyChange><Frequency dt:dt="r8">2699960000</Frequency><Timestamp dt:dt="r8">4.36914200403331E+15</Timestamp><Cur…	좌우반구com(CVF, UVF, BVF)_4-016-1	60.021	1.0.0.165	1	1174384841	Professional	2.0.10.242	2.0.10.356	10-09-2020	2020-10-09 오전 4:53:45	13:53:45	2.0.10.252	268		2	{/}	록어	NULL	NULL	NULL	NULL	NULL	NULL	54	1	4	KSY3	List3	NULL	NULL	NULL	NULL	NULL	NULL	NULL	NULL	NULL	1	{/}	0	3	799737	0	{/}	559	800296
좌우반구com(CVF, UVF, BVF)_4	16	1	<?xml version="1.0"?>\n<Clock xmlns:dt="urn:schemas-microsoft-com:datatypes"><Description dt:dt="string">E-Prime Primary Realtime Clock</Description><StartTime><Timestamp dt:dt="int">0</Timestamp><DateUtc dt:dt="string">2020-10-09T04:53:45Z</DateUtc></StartTime><FrequencyChanges><FrequencyChange><Frequency dt:dt="r8">2699960000</Frequency><Timestamp dt:dt="r8">4.36914200403331E+15</Timestamp><Cur…	좌우반구com(CVF, UVF, BVF)_4-016-1	60.021	1.0.0.165	1	1174384841	Professional	2.0.10.242	2.0.10.356	10-09-2020	2020-10-09 오전 4:53:45	13:53:45	2.0.10.252	137		2	{/}	류궤	NULL	NULL	NULL	55	1	5	NULL	NULL	NULL	KSY3	List2	NULL	NULL	NULL	NULL	NULL	NULL	NULL	NULL	NULL	1	{/}	0	3	413971	0	{/}	384	414355
좌우반구com(CVF, UVF, BVF)_4	16	1	<?xml version="1.0"?>\n<Clock xmlns:dt="urn:schemas-microsoft-com:datatypes"><Description dt:dt="string">E-Prime Primary Realtime Clock</Description><StartTime><Timestamp dt:dt="int">0</Timestamp><DateUtc dt:dt="string">2020-10-09T04:53:45Z</DateUtc></StartTime><FrequencyChanges><FrequencyChange><Frequency dt:dt="r8">2699960000</Frequency><Timestamp dt:dt="r8">4.36914200403331E+15</Timestamp><Cur…	좌우반구com(CVF, UVF, BVF)_4-016-1	60.021	1.0.0.165	1	1174384841	Professional	2.0.10.242	2.0.10.356	10-09-2020	2020-10-09 오전 4:53:45	13:53:45	2.0.10.252	121		2	{/}	류란	47	1	121	NULL	NULL	NULL	NULL	NULL	NULL	KSY	List1	0		0	-1	342579	183		0	0	1	{/}	1	3	342762	0	{/}	354	343116
좌우반구com(CVF, UVF, BVF)_4	16	1	<?xml version="1.0"?>\n<Clock xmlns:dt="urn:schemas-microsoft-com:datatypes"><Description dt:dt="string">E-Prime Primary Realtime Clock</Description><StartTime><Timestamp dt:dt="int">0</Timestamp><DateUtc dt:dt="string">2020-10-09T04:53:45Z</DateUtc></StartTime><FrequencyChanges><FrequencyChange><Frequency dt:dt="r8">2699960000</Frequency><Timestamp dt:dt="r8">4.36914200403331E+15</Timestamp><Cur…	좌우반구com(CVF, UVF, BVF)_4-016-1	60.021	1.0.0.165	1	1174384841	Professional	2.0.10.242	2.0.10.356	10-09-2020	2020-10-09 오전 4:53:45	13:53:45	2.0.10.252	65		2	{/}	류포	18	1	65	NULL	NULL	NULL	NULL	NULL	NULL	KSY2	List1	NULL	NULL	NULL	NULL	NULL	NULL	NULL	NULL	NULL	1	{/}	0	4	193548	0	{/}	465	194013
좌우반구com(CVF, UVF, BVF)_4	16	1	<?xml version="1.0"?>\n<Clock xmlns:dt="urn:schemas-microsoft-com:datatypes"><Description dt:dt="string">E-Prime Primary Realtime Clock</Description><StartTime><Timestamp dt:dt="int">0</Timestamp><DateUtc dt:dt="string">2020-10-09T04:53:45Z</DateUtc></StartTime><FrequencyChanges><FrequencyChange><Frequency dt:dt="r8">2699960000</Frequency><Timestamp dt:dt="r8">4.36914200403331E+15</Timestamp><Cur…	좌우반구com(CVF, UVF, BVF)_4-016-1	60.021	1.0.0.165	1	1174384841	Professional	2.0.10.242	2.0.10.356	10-09-2020	2020-10-09 오전 4:53:45	13:53:45	2.0.10.252	36		2	{/}	률법	39	1	36	NULL	NULL	NULL	NULL	NULL	NULL	KSY2	List1	NULL	NULL	NULL	NULL	NULL	NULL	NULL	NULL	NULL	1	{/}	0	4	114492	0	{/}	722	115214
좌우반구com(CVF, UVF, BVF)_4	16	1	<?xml version="1.0"?>\n<Clock xmlns:dt="urn:schemas-microsoft-com:datatypes"><Description dt:dt="string">E-Prime Primary Realtime Clock</Description><StartTime><Timestamp dt:dt="int">0</Timestamp><DateUtc dt:dt="string">2020-10-09T04:53:45Z</DateUtc></StartTime><FrequencyChanges><FrequencyChange><Frequency dt:dt="r8">2699960000</Frequency><Timestamp dt:dt="r8">4.36914200403331E+15</Timestamp><Cur…	좌우반구com(CVF, UVF, BVF)_4-016-1	60.021	1.0.0.165	1	1174384841	Professional	2.0.10.242	2.0.10.356	10-09-2020	2020-10-09 오전 4:53:45	13:53:45	2.0.10.252	313		2	{/}	률법	NULL	NULL	NULL	NULL	NULL	NULL	22	1	49	KSY	List3	0		0	-1	918179	184		0	0	1	{/}	0	4	918363	0	{/}	500	918863
좌우반구com(CVF, UVF, BVF)_4	16	1	<?xml version="1.0"?>\n<Clock xmlns:dt="urn:schemas-microsoft-com:datatypes"><Description dt:dt="string">E-Prime Primary Realtime Clock</Description><StartTime><Timestamp dt:dt="int">0</Timestamp><DateUtc dt:dt="string">2020-10-09T04:53:45Z</DateUtc></StartTime><FrequencyChanges><FrequencyChange><Frequency dt:dt="r8">2699960000</Frequency><Timestamp dt:dt="r8">4.36914200403331E+15</Timestamp><Cur…	좌우반구com(CVF, UVF, BVF)_4-016-1	60.021	1.0.0.165	1	1174384841	Professional	2.0.10.242	2.0.10.356	10-09-2020	2020-10-09 오전 4:53:45	13:53:45	2.0.10.252	180		2	{/}	률시	NULL	NULL	NULL	119	1	48	NULL	NULL	NULL	KSY2	List2	NULL	NULL	NULL	NULL	NULL	NULL	NULL	NULL	NULL	1	{/}	0	3	529964	0	{/}	422	530386
좌우반구com(CVF, UVF, BVF)_4	16	1	<?xml version="1.0"?>\n<Clock xmlns:dt="urn:schemas-microsoft-com:datatypes"><Description dt:dt="string">E-Prime Primary Realtime Clock</Description><StartTime><Timestamp dt:dt="int">0</Timestamp><DateUtc dt:dt="string">2020-10-09T04:53:45Z</DateUtc></StartTime><FrequencyChanges><FrequencyChange><Frequency dt:dt="r8">2699960000</Frequency><Timestamp dt:dt="r8">4.36914200403331E+15</Timestamp><Cur…	좌우반구com(CVF, UVF, BVF)_4-016-1	60.021	1.0.0.165	1	1174384841	Professional	2.0.10.242	2.0.10.356	10-09-2020	2020-10-09 오전 4:53:45	13:53:45	2.0.10.252	114		2	{/}	률훈	129	1	114	NULL	NULL	NULL	NULL	NULL	NULL	KSY4	List1	NULL	NULL	NULL	NULL	NULL	NULL	NULL	NULL	NULL	1	{/}	0	3	324102	0	{/}	398	324500
좌우반구com(CVF, UVF, BVF)_4	16	1	<?xml version="1.0"?>\n<Clock xmlns:dt="urn:schemas-microsoft-com:datatypes"><Description dt:dt="string">E-Prime Primary Realtime Clock</Description><StartTime><Timestamp dt:dt="int">0</Timestamp><DateUtc dt:dt="string">2020-10-09T04:53:45Z</DateUtc></StartTime><FrequencyChanges><FrequencyChange><Frequency dt:dt="r8">2699960000</Frequency><Timestamp dt:dt="r8">4.36914200403331E+15</Timestamp><Cur…	좌우반구com(CVF, UVF, BVF)_4-016-1	60.021	1.0.0.165	1	1174384841	Professional	2.0.10.242	2.0.10.356	10-09-2020	2020-10-09 오전 4:53:45	13:53:45	2.0.10.252	178		2	{/}	름결	NULL	NULL	NULL	100	1	46	NULL	NULL	NULL	KSY3	List2	NULL	NULL	NULL	NULL	NULL	NULL	NULL	NULL	NULL	1	{/}	0	4	524633	0	{/}	465	525098
좌우반구com(CVF, UVF, BVF)_4	16	1	<?xml version="1.0"?>\n<Clock xmlns:dt="urn:schemas-microsoft-com:datatypes"><Description dt:dt="string">E-Prime Primary Realtime Clock</Description><StartTime><Timestamp dt:dt="int">0</Timestamp><DateUtc dt:dt="string">2020-10-09T04:53:45Z</DateUtc></StartTime><FrequencyChanges><FrequencyChange><Frequency dt:dt="r8">2699960000</Frequency><Timestamp dt:dt="r8">4.36914200403331E+15</Timestamp><Cur…	좌우반구com(CVF, UVF, BVF)_4-016-1	60.021	1.0.0.165	1	1174384841	Professional	2.0.10.242	2.0.10.356	10-09-2020	2020-10-09 오전 4:53:45	13:53:45	2.0.10.252	270		2	{/}	름무	NULL	NULL	NULL	NULL	NULL	NULL	68	1	6	KSY3	List3	NULL	NULL	NULL	NULL	NULL	NULL	NULL	NULL	NULL	1	{/}	0	3	805052	0	{/}	324	805376
좌우반구com(CVF, UVF, BVF)_4	16	1	<?xml version="1.0"?>\n<Clock xmlns:dt="urn:schemas-microsoft-com:datatypes"><Description dt:dt="string">E-Prime Primary Realtime Clock</Description><StartTime><Timestamp dt:dt="int">0</Timestamp><DateUtc dt:dt="string">2020-10-09T04:53:45Z</DateUtc></StartTime><FrequencyChanges><FrequencyChange><Frequency dt:dt="r8">2699960000</Frequency><Timestamp dt:dt="r8">4.36914200403331E+15</Timestamp><Cur…	좌우반구com(CVF, UVF, BVF)_4-016-1	60.021	1.0.0.165	1	1174384841	Professional	2.0.10.242	2.0.10.356	10-09-2020	2020-10-09 오전 4:53:45	13:53:45	2.0.10.252	184		2	{/}	리열	NULL	NULL	NULL	39	1	52	NULL	NULL	NULL	KSY	List2	0		0	0	540744	183		0	0	1	{/}	0	3	540927	0	{/}	443	541370
좌우반구com(CVF, UVF, BVF)_4	16	1	<?xml version="1.0"?>\n<Clock xmlns:dt="urn:schemas-microsoft-com:datatypes"><Description dt:dt="string">E-Prime Primary Realtime Clock</Description><StartTime><Timestamp dt:dt="int">0</Timestamp><DateUtc dt:dt="string">2020-10-09T04:53:45Z</DateUtc></StartTime><FrequencyChanges><FrequencyChange><Frequency dt:dt="r8">2699960000</Frequency><Timestamp dt:dt="r8">4.36914200403331E+15</Timestamp><Cur…	좌우반구com(CVF, UVF, BVF)_4-016-1	60.021	1.0.0.165	1	1174384841	Professional	2.0.10.242	2.0.10.356	10-09-2020	2020-10-09 오전 4:53:45	13:53:45	2.0.10.252	257		2	{/}	림밀	NULL	NULL	NULL	7	1	125	NULL	NULL	NULL	KSY2	List2	NULL	NULL	NULL	NULL	NULL	NULL	NULL	NULL	NULL	1	{/}	0	4	740458	0	{/}	366	740824
좌우반구com(CVF, UVF, BVF)_4	16	1	<?xml version="1.0"?>\n<Clock xmlns:dt="urn:schemas-microsoft-com:datatypes"><Description dt:dt="string">E-Prime Primary Realtime Clock</Description><StartTime><Timestamp dt:dt="int">0</Timestamp><DateUtc dt:dt="string">2020-10-09T04:53:45Z</DateUtc></StartTime><FrequencyChanges><FrequencyChange><Frequency dt:dt="r8">2699960000</Frequency><Timestamp dt:dt="r8">4.36914200403331E+15</Timestamp><Cur…	좌우반구com(CVF, UVF, BVF)_4-016-1	60.021	1.0.0.165	1	1174384841	Professional	2.0.10.242	2.0.10.356	10-09-2020	2020-10-09 오전 4:53:45	13:53:45	2.0.10.252	284		2	{/}	마요	NULL	NULL	NULL	NULL	NULL	NULL	34	1	20	KSY2	List3	NULL	NULL	NULL	NULL	NULL	NULL	NULL	NULL	NULL	0	{/}	0	3	841889	0	z	510	842399
좌우반구com(CVF, UVF, BVF)_4	16	1	<?xml version="1.0"?>\n<Clock xmlns:dt="urn:schemas-microsoft-com:datatypes"><Description dt:dt="string">E-Prime Primary Realtime Clock</Description><StartTime><Timestamp dt:dt="int">0</Timestamp><DateUtc dt:dt="string">2020-10-09T04:53:45Z</DateUtc></StartTime><FrequencyChanges><FrequencyChange><Frequency dt:dt="r8">2699960000</Frequency><Timestamp dt:dt="r8">4.36914200403331E+15</Timestamp><Cur…	좌우반구com(CVF, UVF, BVF)_4-016-1	60.021	1.0.0.165	1	1174384841	Professional	2.0.10.242	2.0.10.356	10-09-2020	2020-10-09 오전 4:53:45	13:53:45	2.0.10.252	209		2	{/}	망습	NULL	NULL	NULL	44	1	77	NULL	NULL	NULL	KSY4	List2	NULL	NULL	NULL	NULL	NULL	NULL	NULL	NULL	NULL	1	{/}	1	3	608020	0	{/}	502	608522
좌우반구com(CVF, UVF, BVF)_4	16	1	<?xml version="1.0"?>\n<Clock xmlns:dt="urn:schemas-microsoft-com:datatypes"><Description dt:dt="string">E-Prime Primary Realtime Clock</Description><StartTime><Timestamp dt:dt="int">0</Timestamp><DateUtc dt:dt="string">2020-10-09T04:53:45Z</DateUtc></StartTime><FrequencyChanges><FrequencyChange><Frequency dt:dt="r8">2699960000</Frequency><Timestamp dt:dt="r8">4.36914200403331E+15</Timestamp><Cur…	좌우반구com(CVF, UVF, BVF)_4-016-1	60.021	1.0.0.165	1	1174384841	Professional	2.0.10.242	2.0.10.356	10-09-2020	2020-10-09 오전 4:53:45	13:53:45	2.0.10.252	129		1	z	망신	17	1	129	NULL	NULL	NULL	NULL	NULL	NULL	KSY2	List1	NULL	NULL	NULL	NULL	NULL	NULL	NULL	NULL	NULL	1	z	1	3	364038	0	z	294	364332
좌우반구com(CVF, UVF, BVF)_4	16	1	<?xml version="1.0"?>\n<Clock xmlns:dt="urn:schemas-microsoft-com:datatypes"><Description dt:dt="string">E-Prime Primary Realtime Clock</Description><StartTime><Timestamp dt:dt="int">0</Timestamp><DateUtc dt:dt="string">2020-10-09T04:53:45Z</DateUtc></StartTime><FrequencyChanges><FrequencyChange><Frequency dt:dt="r8">2699960000</Frequency><Timestamp dt:dt="r8">4.36914200403331E+15</Timestamp><Cur…	좌우반구com(CVF, UVF, BVF)_4-016-1	60.021	1.0.0.165	1	1174384841	Professional	2.0.10.242	2.0.10.356	10-09-2020	2020-10-09 오전 4:53:45	13:53:45	2.0.10.252	90		1	z	매력	23	1	90	NULL	NULL	NULL	NULL	NULL	NULL	KSY2	List1	NULL	NULL	NULL	NULL	NULL	NULL	NULL	NULL	NULL	1	z	0	3	260574	0	z	351	260925
좌우반구com(CVF, UVF, BVF)_4	16	1	<?xml version="1.0"?>\n<Clock xmlns:dt="urn:schemas-microsoft-com:datatypes"><Description dt:dt="string">E-Prime Primary Realtime Clock</Description><StartTime><Timestamp dt:dt="int">0</Timestamp><DateUtc dt:dt="string">2020-10-09T04:53:45Z</DateUtc></StartTime><FrequencyChanges><FrequencyChange><Frequency dt:dt="r8">2699960000</Frequency><Timestamp dt:dt="r8">4.36914200403331E+15</Timestamp><Cur…	좌우반구com(CVF, UVF, BVF)_4-016-1	60.021	1.0.0.165	1	1174384841	Professional	2.0.10.242	2.0.10.356	10-09-2020	2020-10-09 오전 4:53:45	13:53:45	2.0.10.252	192		2	{/}	매소	NULL	NULL	NULL	85	1	60	NULL	NULL	NULL	KSY4	List2	NULL	NULL	NULL	NULL	NULL	NULL	NULL	NULL	NULL	1	{/}	0	3	561753	0	{/}	729	562482
좌우반구com(CVF, UVF, BVF)_4	16	1	<?xml version="1.0"?>\n<Clock xmlns:dt="urn:schemas-microsoft-com:datatypes"><Description dt:dt="string">E-Prime Primary Realtime Clock</Description><StartTime><Timestamp dt:dt="int">0</Timestamp><DateUtc dt:dt="string">2020-10-09T04:53:45Z</DateUtc></StartTime><FrequencyChanges><FrequencyChange><Frequency dt:dt="r8">2699960000</Frequency><Timestamp dt:dt="r8">4.36914200403331E+15</Timestamp><Cur…	좌우반구com(CVF, UVF, BVF)_4-016-1	60.021	1.0.0.165	1	1174384841	Professional	2.0.10.242	2.0.10.356	10-09-2020	2020-10-09 오전 4:53:45	13:53:45	2.0.10.252	297		1	z	모습	NULL	NULL	NULL	NULL	NULL	NULL	18	1	33	KSY2	List3	NULL	NULL	NULL	NULL	NULL	NULL	NULL	NULL	NULL	1	z	1	3	876410	0	z	261	876671
좌우반구com(CVF, UVF, BVF)_4	16	1	<?xml version="1.0"?>\n<Clock xmlns:dt="urn:schemas-microsoft-com:datatypes"><Description dt:dt="string">E-Prime Primary Realtime Clock</Description><StartTime><Timestamp dt:dt="int">0</Timestamp><DateUtc dt:dt="string">2020-10-09T04:53:45Z</DateUtc></StartTime><FrequencyChanges><FrequencyChange><Frequency dt:dt="r8">2699960000</Frequency><Timestamp dt:dt="r8">4.36914200403331E+15</Timestamp><Cur…	좌우반구com(CVF, UVF, BVF)_4-016-1	60.021	1.0.0.165	1	1174384841	Professional	2.0.10.242	2.0.10.356	10-09-2020	2020-10-09 오전 4:53:45	13:53:45	2.0.10.252	98		1	z	모형	93	1	98	NULL	NULL	NULL	NULL	NULL	NULL	KSY3	List1	NULL	NULL	NULL	NULL	NULL	NULL	NULL	NULL	NULL	1	z	0	4	281434	0	z	426	281860
좌우반구com(CVF, UVF, BVF)_4	16	1	<?xml version="1.0"?>\n<Clock xmlns:dt="urn:schemas-microsoft-com:datatypes"><Description dt:dt="string">E-Prime Primary Realtime Clock</Description><StartTime><Timestamp dt:dt="int">0</Timestamp><DateUtc dt:dt="string">2020-10-09T04:53:45Z</DateUtc></StartTime><FrequencyChanges><FrequencyChange><Frequency dt:dt="r8">2699960000</Frequency><Timestamp dt:dt="r8">4.36914200403331E+15</Timestamp><Cur…	좌우반구com(CVF, UVF, BVF)_4-016-1	60.021	1.0.0.165	1	1174384841	Professional	2.0.10.242	2.0.10.356	10-09-2020	2020-10-09 오전 4:53:45	13:53:45	2.0.10.252	66		2	{/}	목력	84	1	66	NULL	NULL	NULL	NULL	NULL	NULL	KSY3	List1	NULL	NULL	NULL	NULL	NULL	NULL	NULL	NULL	NULL	1	{/}	1	3	196213	0	{/}	643	196856
좌우반구com(CVF, UVF, BVF)_4	16	1	<?xml version="1.0"?>\n<Clock xmlns:dt="urn:schemas-microsoft-com:datatypes"><Description dt:dt="string">E-Prime Primary Realtime Clock</Description><StartTime><Timestamp dt:dt="int">0</Timestamp><DateUtc dt:dt="string">2020-10-09T04:53:45Z</DateUtc></StartTime><FrequencyChanges><FrequencyChange><Frequency dt:dt="r8">2699960000</Frequency><Timestamp dt:dt="r8">4.36914200403331E+15</Timestamp><Cur…	좌우반구com(CVF, UVF, BVF)_4-016-1	60.021	1.0.0.165	1	1174384841	Professional	2.0.10.242	2.0.10.356	10-09-2020	2020-10-09 오전 4:53:45	13:53:45	2.0.10.252	147		1	z	목록	NULL	NULL	NULL	115	1	15	NULL	NULL	NULL	KSY3	List2	NULL	NULL	NULL	NULL	NULL	NULL	NULL	NULL	NULL	1	z	0	3	441345	0	z	514	441859
좌우반구com(CVF, UVF, BVF)_4	16	1	<?xml version="1.0"?>\n<Clock xmlns:dt="urn:schemas-microsoft-com:datatypes"><Description dt:dt="string">E-Prime Primary Realtime Clock</Description><StartTime><Timestamp dt:dt="int">0</Timestamp><DateUtc dt:dt="string">2020-10-09T04:53:45Z</DateUtc></StartTime><FrequencyChanges><FrequencyChange><Frequency dt:dt="r8">2699960000</Frequency><Timestamp dt:dt="r8">4.36914200403331E+15</Timestamp><Cur…	좌우반구com(CVF, UVF, BVF)_4-016-1	60.021	1.0.0.165	1	1174384841	Professional	2.0.10.242	2.0.10.356	10-09-2020	2020-10-09 오전 4:53:45	13:53:45	2.0.10.252	261		1	z	목적	NULL	NULL	NULL	64	1	129	NULL	NULL	NULL	KSY3	List2	NULL	NULL	NULL	NULL	NULL	NULL	NULL	NULL	NULL	0	z	0	4	750971	0	{/}	701	751672
좌우반구com(CVF, UVF, BVF)_4	16	1	<?xml version="1.0"?>\n<Clock xmlns:dt="urn:schemas-microsoft-com:datatypes"><Description dt:dt="string">E-Prime Primary Realtime Clock</Description><StartTime><Timestamp dt:dt="int">0</Timestamp><DateUtc dt:dt="string">2020-10-09T04:53:45Z</DateUtc></StartTime><FrequencyChanges><FrequencyChange><Frequency dt:dt="r8">2699960000</Frequency><Timestamp dt:dt="r8">4.36914200403331E+15</Timestamp><Cur…	좌우반구com(CVF, UVF, BVF)_4-016-1	60.021	1.0.0.165	1	1174384841	Professional	2.0.10.242	2.0.10.356	10-09-2020	2020-10-09 오전 4:53:45	13:53:45	2.0.10.252	246		2	{/}	목퇴	NULL	NULL	NULL	109	1	114	NULL	NULL	NULL	KSY2	List2	NULL	NULL	NULL	NULL	NULL	NULL	NULL	NULL	NULL	1	{/}	0	4	709552	0	{/}	905	710457
좌우반구com(CVF, UVF, BVF)_4	16	1	<?xml version="1.0"?>\n<Clock xmlns:dt="urn:schemas-microsoft-com:datatypes"><Description dt:dt="string">E-Prime Primary Realtime Clock</Description><StartTime><Timestamp dt:dt="int">0</Timestamp><DateUtc dt:dt="string">2020-10-09T04:53:45Z</DateUtc></StartTime><FrequencyChanges><FrequencyChange><Frequency dt:dt="r8">2699960000</Frequency><Timestamp dt:dt="r8">4.36914200403331E+15</Timestamp><Cur…	좌우반구com(CVF, UVF, BVF)_4-016-1	60.021	1.0.0.165	1	1174384841	Professional	2.0.10.242	2.0.10.356	10-09-2020	2020-10-09 오전 4:53:45	13:53:45	2.0.10.252	74		2	{/}	무록	46	1	74	NULL	NULL	NULL	NULL	NULL	NULL	KSY4	List1	NULL	NULL	NULL	NULL	NULL	NULL	NULL	NULL	NULL	1	{/}	0	3	218389	0	{/}	432	218821
좌우반구com(CVF, UVF, BVF)_4	16	1	<?xml version="1.0"?>\n<Clock xmlns:dt="urn:schemas-microsoft-com:datatypes"><Description dt:dt="string">E-Prime Primary Realtime Clock</Description><StartTime><Timestamp dt:dt="int">0</Timestamp><DateUtc dt:dt="string">2020-10-09T04:53:45Z</DateUtc></StartTime><FrequencyChanges><FrequencyChange><Frequency dt:dt="r8">2699960000</Frequency><Timestamp dt:dt="r8">4.36914200403331E+15</Timestamp><Cur…	좌우반구com(CVF, UVF, BVF)_4-016-1	60.021	1.0.0.165	1	1174384841	Professional	2.0.10.242	2.0.10.356	10-09-2020	2020-10-09 오전 4:53:45	13:53:45	2.0.10.252	3		1	z	무엇	52	1	3	NULL	NULL	NULL	NULL	NULL	NULL	KSY3	List1	NULL	NULL	NULL	NULL	NULL	NULL	NULL	NULL	NULL	1	z	0	4	24140	0	z	459	24599
좌우반구com(CVF, UVF, BVF)_4	16	1	<?xml version="1.0"?>\n<Clock xmlns:dt="urn:schemas-microsoft-com:datatypes"><Description dt:dt="string">E-Prime Primary Realtime Clock</Description><StartTime><Timestamp dt:dt="int">0</Timestamp><DateUtc dt:dt="string">2020-10-09T04:53:45Z</DateUtc></StartTime><FrequencyChanges><FrequencyChange><Frequency dt:dt="r8">2699960000</Frequency><Timestamp dt:dt="r8">4.36914200403331E+15</Timestamp><Cur…	좌우반구com(CVF, UVF, BVF)_4-016-1	60.021	1.0.0.165	1	1174384841	Professional	2.0.10.242	2.0.10.356	10-09-2020	2020-10-09 오전 4:53:45	13:53:45	2.0.10.252	14		1	z	무형	73	1	14	NULL	NULL	NULL	NULL	NULL	NULL	KSY3	List1	NULL	NULL	NULL	NULL	NULL	NULL	NULL	NULL	NULL	0	z	0	3	55029	0	{/}	817	55846
좌우반구com(CVF, UVF, BVF)_4	16	1	<?xml version="1.0"?>\n<Clock xmlns:dt="urn:schemas-microsoft-com:datatypes"><Description dt:dt="string">E-Prime Primary Realtime Clock</Description><StartTime><Timestamp dt:dt="int">0</Timestamp><DateUtc dt:dt="string">2020-10-09T04:53:45Z</DateUtc></StartTime><FrequencyChanges><FrequencyChange><Frequency dt:dt="r8">2699960000</Frequency><Timestamp dt:dt="r8">4.36914200403331E+15</Timestamp><Cur…	좌우반구com(CVF, UVF, BVF)_4-016-1	60.021	1.0.0.165	1	1174384841	Professional	2.0.10.242	2.0.10.356	10-09-2020	2020-10-09 오전 4:53:45	13:53:45	2.0.10.252	34		1	z	물건	27	1	34	NULL	NULL	NULL	NULL	NULL	NULL	KSY3	List1	NULL	NULL	NULL	NULL	NULL	NULL	NULL	NULL	NULL	1	z	0	3	109110	0	z	576	109686
좌우반구com(CVF, UVF, BVF)_4	16	1	<?xml version="1.0"?>\n<Clock xmlns:dt="urn:schemas-microsoft-com:datatypes"><Description dt:dt="string">E-Prime Primary Realtime Clock</Description><StartTime><Timestamp dt:dt="int">0</Timestamp><DateUtc dt:dt="string">2020-10-09T04:53:45Z</DateUtc></StartTime><FrequencyChanges><FrequencyChange><Frequency dt:dt="r8">2699960000</Frequency><Timestamp dt:dt="r8">4.36914200403331E+15</Timestamp><Cur…	좌우반구com(CVF, UVF, BVF)_4-016-1	60.021	1.0.0.165	1	1174384841	Professional	2.0.10.242	2.0.10.356	10-09-2020	2020-10-09 오전 4:53:45	13:53:45	2.0.10.252	349		2	{/}	미략	NULL	NULL	NULL	NULL	NULL	NULL	103	1	85	KSY4	List3	NULL	NULL	NULL	NULL	NULL	NULL	NULL	NULL	NULL	1	{/}	0	4	1014313	0	{/}	501	1014814
좌우반구com(CVF, UVF, BVF)_4	16	1	<?xml version="1.0"?>\n<Clock xmlns:dt="urn:schemas-microsoft-com:datatypes"><Description dt:dt="string">E-Prime Primary Realtime Clock</Description><StartTime><Timestamp dt:dt="int">0</Timestamp><DateUtc dt:dt="string">2020-10-09T04:53:45Z</DateUtc></StartTime><FrequencyChanges><FrequencyChange><Frequency dt:dt="r8">2699960000</Frequency><Timestamp dt:dt="r8">4.36914200403331E+15</Timestamp><Cur…	좌우반구com(CVF, UVF, BVF)_4-016-1	60.021	1.0.0.165	1	1174384841	Professional	2.0.10.242	2.0.10.356	10-09-2020	2020-10-09 오전 4:53:45	13:53:45	2.0.10.252	83		1	z	밀수	124	1	83	NULL	NULL	NULL	NULL	NULL	NULL	KSY3	List1	NULL	NULL	NULL	NULL	NULL	NULL	NULL	NULL	NULL	1	z	0	4	241831	0	z	742	242573
좌우반구com(CVF, UVF, BVF)_4	16	1	<?xml version="1.0"?>\n<Clock xmlns:dt="urn:schemas-microsoft-com:datatypes"><Description dt:dt="string">E-Prime Primary Realtime Clock</Description><StartTime><Timestamp dt:dt="int">0</Timestamp><DateUtc dt:dt="string">2020-10-09T04:53:45Z</DateUtc></StartTime><FrequencyChanges><FrequencyChange><Frequency dt:dt="r8">2699960000</Frequency><Timestamp dt:dt="r8">4.36914200403331E+15</Timestamp><Cur…	좌우반구com(CVF, UVF, BVF)_4-016-1	60.021	1.0.0.165	1	1174384841	Professional	2.0.10.242	2.0.10.356	10-09-2020	2020-10-09 오전 4:53:45	13:53:45	2.0.10.252	29		2	{/}	밀헤	53	1	29	NULL	NULL	NULL	NULL	NULL	NULL	KSY3	List1	NULL	NULL	NULL	NULL	NULL	NULL	NULL	NULL	NULL	1	{/}	0	4	95532	0	{/}	522	96054
좌우반구com(CVF, UVF, BVF)_4	16	1	<?xml version="1.0"?>\n<Clock xmlns:dt="urn:schemas-microsoft-com:datatypes"><Description dt:dt="string">E-Prime Primary Realtime Clock</Description><StartTime><Timestamp dt:dt="int">0</Timestamp><DateUtc dt:dt="string">2020-10-09T04:53:45Z</DateUtc></StartTime><FrequencyChanges><FrequencyChange><Frequency dt:dt="r8">2699960000</Frequency><Timestamp dt:dt="r8">4.36914200403331E+15</Timestamp><Cur…	좌우반구com(CVF, UVF, BVF)_4-016-1	60.021	1.0.0.165	1	1174384841	Professional	2.0.10.242	2.0.10.356	10-09-2020	2020-10-09 오전 4:53:45	13:53:45	2.0.10.252	394		2	{/}	박낌	NULL	NULL	NULL	NULL	NULL	NULL	129	1	130	KSY	List3	0		0	-1	1132555	183		0	0	1	{/}	0	3	1132738	0	{/}	379	1133117
좌우반구com(CVF, UVF, BVF)_4	16	1	<?xml version="1.0"?>\n<Clock xmlns:dt="urn:schemas-microsoft-com:datatypes"><Description dt:dt="string">E-Prime Primary Realtime Clock</Description><StartTime><Timestamp dt:dt="int">0</Timestamp><DateUtc dt:dt="string">2020-10-09T04:53:45Z</DateUtc></StartTime><FrequencyChanges><FrequencyChange><Frequency dt:dt="r8">2699960000</Frequency><Timestamp dt:dt="r8">4.36914200403331E+15</Timestamp><Cur…	좌우반구com(CVF, UVF, BVF)_4-016-1	60.021	1.0.0.165	1	1174384841	Professional	2.0.10.242	2.0.10.356	10-09-2020	2020-10-09 오전 4:53:45	13:53:45	2.0.10.252	207		1	z	반응	NULL	NULL	NULL	30	1	75	NULL	NULL	NULL	KSY3	List2	NULL	NULL	NULL	NULL	NULL	NULL	NULL	NULL	NULL	1	z	0	3	602622	0	z	420	603042
좌우반구com(CVF, UVF, BVF)_4	16	1	<?xml version="1.0"?>\n<Clock xmlns:dt="urn:schemas-microsoft-com:datatypes"><Description dt:dt="string">E-Prime Primary Realtime Clock</Description><StartTime><Timestamp dt:dt="int">0</Timestamp><DateUtc dt:dt="string">2020-10-09T04:53:45Z</DateUtc></StartTime><FrequencyChanges><FrequencyChange><Frequency dt:dt="r8">2699960000</Frequency><Timestamp dt:dt="r8">4.36914200403331E+15</Timestamp><Cur…	좌우반구com(CVF, UVF, BVF)_4-016-1	60.021	1.0.0.165	1	1174384841	Professional	2.0.10.242	2.0.10.356	10-09-2020	2020-10-09 오전 4:53:45	13:53:45	2.0.10.252	354		1	z	발길	NULL	NULL	NULL	NULL	NULL	NULL	60	1	90	KSY3	List3	NULL	NULL	NULL	NULL	NULL	NULL	NULL	NULL	NULL	1	z	0	3	1027275	0	z	603	1027878
좌우반구com(CVF, UVF, BVF)_4	16	1	<?xml version="1.0"?>\n<Clock xmlns:dt="urn:schemas-microsoft-com:datatypes"><Description dt:dt="string">E-Prime Primary Realtime Clock</Description><StartTime><Timestamp dt:dt="int">0</Timestamp><DateUtc dt:dt="string">2020-10-09T04:53:45Z</DateUtc></StartTime><FrequencyChanges><FrequencyChange><Frequency dt:dt="r8">2699960000</Frequency><Timestamp dt:dt="r8">4.36914200403331E+15</Timestamp><Cur…	좌우반구com(CVF, UVF, BVF)_4-016-1	60.021	1.0.0.165	1	1174384841	Professional	2.0.10.242	2.0.10.356	10-09-2020	2020-10-09 오전 4:53:45	13:53:45	2.0.10.252	300		2	{/}	발보	NULL	NULL	NULL	NULL	NULL	NULL	116	1	36	KSY2	List3	NULL	NULL	NULL	NULL	NULL	NULL	NULL	NULL	NULL	1	{/}	1	3	884124	0	{/}	523	884647
좌우반구com(CVF, UVF, BVF)_4	16	1	<?xml version="1.0"?>\n<Clock xmlns:dt="urn:schemas-microsoft-com:datatypes"><Description dt:dt="string">E-Prime Primary Realtime Clock</Description><StartTime><Timestamp dt:dt="int">0</Timestamp><DateUtc dt:dt="string">2020-10-09T04:53:45Z</DateUtc></StartTime><FrequencyChanges><FrequencyChange><Frequency dt:dt="r8">2699960000</Frequency><Timestamp dt:dt="r8">4.36914200403331E+15</Timestamp><Cur…	좌우반구com(CVF, UVF, BVF)_4-016-1	60.021	1.0.0.165	1	1174384841	Professional	2.0.10.242	2.0.10.356	10-09-2020	2020-10-09 오전 4:53:45	13:53:45	2.0.10.252	91		2	{/}	발횟	62	1	91	NULL	NULL	NULL	NULL	NULL	NULL	KSY4	List1	NULL	NULL	NULL	NULL	NULL	NULL	NULL	NULL	NULL	1	{/}	1	3	263123	0	{/}	362	263485
좌우반구com(CVF, UVF, BVF)_4	16	1	<?xml version="1.0"?>\n<Clock xmlns:dt="urn:schemas-microsoft-com:datatypes"><Description dt:dt="string">E-Prime Primary Realtime Clock</Description><StartTime><Timestamp dt:dt="int">0</Timestamp><DateUtc dt:dt="string">2020-10-09T04:53:45Z</DateUtc></StartTime><FrequencyChanges><FrequencyChange><Frequency dt:dt="r8">2699960000</Frequency><Timestamp dt:dt="r8">4.36914200403331E+15</Timestamp><Cur…	좌우반구com(CVF, UVF, BVF)_4-016-1	60.021	1.0.0.165	1	1174384841	Professional	2.0.10.242	2.0.10.356	10-09-2020	2020-10-09 오전 4:53:45	13:53:45	2.0.10.252	333		1	z	방법	NULL	NULL	NULL	NULL	NULL	NULL	12	1	69	KSY3	List3	NULL	NULL	NULL	NULL	NULL	NULL	NULL	NULL	NULL	1	z	1	3	971877	0	z	377	972254
좌우반구com(CVF, UVF, BVF)_4	16	1	<?xml version="1.0"?>\n<Clock xmlns:dt="urn:schemas-microsoft-com:datatypes"><Description dt:dt="string">E-Prime Primary Realtime Clock</Description><StartTime><Timestamp dt:dt="int">0</Timestamp><DateUtc dt:dt="string">2020-10-09T04:53:45Z</DateUtc></StartTime><FrequencyChanges><FrequencyChange><Frequency dt:dt="r8">2699960000</Frequency><Timestamp dt:dt="r8">4.36914200403331E+15</Timestamp><Cur…	좌우반구com(CVF, UVF, BVF)_4-016-1	60.021	1.0.0.165	1	1174384841	Professional	2.0.10.242	2.0.10.356	10-09-2020	2020-10-09 오전 4:53:45	13:53:45	2.0.10.252	271		2	{/}	배심	NULL	NULL	NULL	NULL	NULL	NULL	107	1	7	KSY2	List3	NULL	NULL	NULL	NULL	NULL	NULL	NULL	NULL	NULL	0	{/}	1	3	807584	0	z	520	808104
좌우반구com(CVF, UVF, BVF)_4	16	1	<?xml version="1.0"?>\n<Clock xmlns:dt="urn:schemas-microsoft-com:datatypes"><Description dt:dt="string">E-Prime Primary Realtime Clock</Description><StartTime><Timestamp dt:dt="int">0</Timestamp><DateUtc dt:dt="string">2020-10-09T04:53:45Z</DateUtc></StartTime><FrequencyChanges><FrequencyChange><Frequency dt:dt="r8">2699960000</Frequency><Timestamp dt:dt="r8">4.36914200403331E+15</Timestamp><Cur…	좌우반구com(CVF, UVF, BVF)_4-016-1	60.021	1.0.0.165	1	1174384841	Professional	2.0.10.242	2.0.10.356	10-09-2020	2020-10-09 오전 4:53:45	13:53:45	2.0.10.252	127		2	{/}	버구	90	1	127	NULL	NULL	NULL	NULL	NULL	NULL	KSY3	List1	NULL	NULL	NULL	NULL	NULL	NULL	NULL	NULL	NULL	1	{/}	0	3	358807	0	{/}	461	359268
좌우반구com(CVF, UVF, BVF)_4	16	1	<?xml version="1.0"?>\n<Clock xmlns:dt="urn:schemas-microsoft-com:datatypes"><Description dt:dt="string">E-Prime Primary Realtime Clock</Description><StartTime><Timestamp dt:dt="int">0</Timestamp><DateUtc dt:dt="string">2020-10-09T04:53:45Z</DateUtc></StartTime><FrequencyChanges><FrequencyChange><Frequency dt:dt="r8">2699960000</Frequency><Timestamp dt:dt="r8">4.36914200403331E+15</Timestamp><Cur…	좌우반구com(CVF, UVF, BVF)_4-016-1	60.021	1.0.0.165	1	1174384841	Professional	2.0.10.242	2.0.10.356	10-09-2020	2020-10-09 오전 4:53:45	13:53:45	2.0.10.252	231		1	z	버스	NULL	NULL	NULL	108	1	99	NULL	NULL	NULL	KSY3	List2	NULL	NULL	NULL	NULL	NULL	NULL	NULL	NULL	NULL	0	z	0	3	667150	0	{/}	579	667729
좌우반구com(CVF, UVF, BVF)_4	16	1	<?xml version="1.0"?>\n<Clock xmlns:dt="urn:schemas-microsoft-com:datatypes"><Description dt:dt="string">E-Prime Primary Realtime Clock</Description><StartTime><Timestamp dt:dt="int">0</Timestamp><DateUtc dt:dt="string">2020-10-09T04:53:45Z</DateUtc></StartTime><FrequencyChanges><FrequencyChange><Frequency dt:dt="r8">2699960000</Frequency><Timestamp dt:dt="r8">4.36914200403331E+15</Timestamp><Cur…	좌우반구com(CVF, UVF, BVF)_4-016-1	60.021	1.0.0.165	1	1174384841	Professional	2.0.10.242	2.0.10.356	10-09-2020	2020-10-09 오전 4:53:45	13:53:45	2.0.10.252	132		2	{/}	버현	34	1	132	NULL	NULL	NULL	NULL	NULL	NULL	KSY2	List1	NULL	NULL	NULL	NULL	NULL	NULL	NULL	NULL	NULL	1	{/}	0	3	371519	0	{/}	693	372212
좌우반구com(CVF, UVF, BVF)_4	16	1	<?xml version="1.0"?>\n<Clock xmlns:dt="urn:schemas-microsoft-com:datatypes"><Description dt:dt="string">E-Prime Primary Realtime Clock</Description><StartTime><Timestamp dt:dt="int">0</Timestamp><DateUtc dt:dt="string">2020-10-09T04:53:45Z</DateUtc></StartTime><FrequencyChanges><FrequencyChange><Frequency dt:dt="r8">2699960000</Frequency><Timestamp dt:dt="r8">4.36914200403331E+15</Timestamp><Cur…	좌우반구com(CVF, UVF, BVF)_4-016-1	60.021	1.0.0.165	1	1174384841	Professional	2.0.10.242	2.0.10.356	10-09-2020	2020-10-09 오전 4:53:45	13:53:45	2.0.10.252	38		2	{/}	법낌	54	1	38	NULL	NULL	NULL	NULL	NULL	NULL	KSY3	List1	NULL	NULL	NULL	NULL	NULL	NULL	NULL	NULL	NULL	1	{/}	0	4	120040	0	{/}	702	120742
좌우반구com(CVF, UVF, BVF)_4	16	1	<?xml version="1.0"?>\n<Clock xmlns:dt="urn:schemas-microsoft-com:datatypes"><Description dt:dt="string">E-Prime Primary Realtime Clock</Description><StartTime><Timestamp dt:dt="int">0</Timestamp><DateUtc dt:dt="string">2020-10-09T04:53:45Z</DateUtc></StartTime><FrequencyChanges><FrequencyChange><Frequency dt:dt="r8">2699960000</Frequency><Timestamp dt:dt="r8">4.36914200403331E+15</Timestamp><Cur…	좌우반구com(CVF, UVF, BVF)_4-016-1	60.021	1.0.0.165	1	1174384841	Professional	2.0.10.242	2.0.10.356	10-09-2020	2020-10-09 오전 4:53:45	13:53:45	2.0.10.252	50		1	z	별개	131	1	50	NULL	NULL	NULL	NULL	NULL	NULL	KSY3	List1	NULL	NULL	NULL	NULL	NULL	NULL	NULL	NULL	NULL	0	z	0	3	152112	0	{/}	470	152582
좌우반구com(CVF, UVF, BVF)_4	16	1	<?xml version="1.0"?>\n<Clock xmlns:dt="urn:schemas-microsoft-com:datatypes"><Description dt:dt="string">E-Prime Primary Realtime Clock</Description><StartTime><Timestamp dt:dt="int">0</Timestamp><DateUtc dt:dt="string">2020-10-09T04:53:45Z</DateUtc></StartTime><FrequencyChanges><FrequencyChange><Frequency dt:dt="r8">2699960000</Frequency><Timestamp dt:dt="r8">4.36914200403331E+15</Timestamp><Cur…	좌우반구com(CVF, UVF, BVF)_4-016-1	60.021	1.0.0.165	1	1174384841	Professional	2.0.10.242	2.0.10.356	10-09-2020	2020-10-09 오전 4:53:45	13:53:45	2.0.10.252	326		1	z	별미	NULL	NULL	NULL	NULL	NULL	NULL	92	1	62	KSY3	List3	NULL	NULL	NULL	NULL	NULL	NULL	NULL	NULL	NULL	0	z	1	3	952517	0	{/}	890	953407
좌우반구com(CVF, UVF, BVF)_4	16	1	<?xml version="1.0"?>\n<Clock xmlns:dt="urn:schemas-microsoft-com:datatypes"><Description dt:dt="string">E-Prime Primary Realtime Clock</Description><StartTime><Timestamp dt:dt="int">0</Timestamp><DateUtc dt:dt="string">2020-10-09T04:53:45Z</DateUtc></StartTime><FrequencyChanges><FrequencyChange><Frequency dt:dt="r8">2699960000</Frequency><Timestamp dt:dt="r8">4.36914200403331E+15</Timestamp><Cur…	좌우반구com(CVF, UVF, BVF)_4-016-1	60.021	1.0.0.165	1	1174384841	Professional	2.0.10.242	2.0.10.356	10-09-2020	2020-10-09 오전 4:53:45	13:53:45	2.0.10.252	240		1	z	보고	NULL	NULL	NULL	29	1	108	NULL	NULL	NULL	KSY3	List2	NULL	NULL	NULL	NULL	NULL	NULL	NULL	NULL	NULL	1	z	0	3	692741	0	z	412	693153
좌우반구com(CVF, UVF, BVF)_4	16	1	<?xml version="1.0"?>\n<Clock xmlns:dt="urn:schemas-microsoft-com:datatypes"><Description dt:dt="string">E-Prime Primary Realtime Clock</Description><StartTime><Timestamp dt:dt="int">0</Timestamp><DateUtc dt:dt="string">2020-10-09T04:53:45Z</DateUtc></StartTime><FrequencyChanges><FrequencyChange><Frequency dt:dt="r8">2699960000</Frequency><Timestamp dt:dt="r8">4.36914200403331E+15</Timestamp><Cur…	좌우반구com(CVF, UVF, BVF)_4-016-1	60.021	1.0.0.165	1	1174384841	Professional	2.0.10.242	2.0.10.356	10-09-2020	2020-10-09 오전 4:53:45	13:53:45	2.0.10.252	189		1	z	본인	NULL	NULL	NULL	86	1	57	NULL	NULL	NULL	KSY3	List2	NULL	NULL	NULL	NULL	NULL	NULL	NULL	NULL	NULL	1	z	0	3	554189	0	z	341	554530
좌우반구com(CVF, UVF, BVF)_4	16	1	<?xml version="1.0"?>\n<Clock xmlns:dt="urn:schemas-microsoft-com:datatypes"><Description dt:dt="string">E-Prime Primary Realtime Clock</Description><StartTime><Timestamp dt:dt="int">0</Timestamp><DateUtc dt:dt="string">2020-10-09T04:53:45Z</DateUtc></StartTime><FrequencyChanges><FrequencyChange><Frequency dt:dt="r8">2699960000</Frequency><Timestamp dt:dt="r8">4.36914200403331E+15</Timestamp><Cur…	좌우반구com(CVF, UVF, BVF)_4-016-1	60.021	1.0.0.165	1	1174384841	Professional	2.0.10.242	2.0.10.356	10-09-2020	2020-10-09 오전 4:53:45	13:53:45	2.0.10.252	146		2	{/}	본중	NULL	NULL	NULL	1	1	14	NULL	NULL	NULL	KSY2	List2	NULL	NULL	NULL	NULL	NULL	NULL	NULL	NULL	NULL	1	{/}	0	4	438213	0	{/}	934	439147
좌우반구com(CVF, UVF, BVF)_4	16	1	<?xml version="1.0"?>\n<Clock xmlns:dt="urn:schemas-microsoft-com:datatypes"><Description dt:dt="string">E-Prime Primary Realtime Clock</Description><StartTime><Timestamp dt:dt="int">0</Timestamp><DateUtc dt:dt="string">2020-10-09T04:53:45Z</DateUtc></StartTime><FrequencyChanges><FrequencyChange><Frequency dt:dt="r8">2699960000</Frequency><Timestamp dt:dt="r8">4.36914200403331E+15</Timestamp><Cur…	좌우반구com(CVF, UVF, BVF)_4-016-1	60.021	1.0.0.165	1	1174384841	Professional	2.0.10.242	2.0.10.356	10-09-2020	2020-10-09 오전 4:53:45	13:53:45	2.0.10.252	221		1	z	봉사	NULL	NULL	NULL	102	1	89	NULL	NULL	NULL	KSY3	List2	NULL	NULL	NULL	NULL	NULL	NULL	NULL	NULL	NULL	1	z	0	4	640526	0	z	483	641009
좌우반구com(CVF, UVF, BVF)_4	16	1	<?xml version="1.0"?>\n<Clock xmlns:dt="urn:schemas-microsoft-com:datatypes"><Description dt:dt="string">E-Prime Primary Realtime Clock</Description><StartTime><Timestamp dt:dt="int">0</Timestamp><DateUtc dt:dt="string">2020-10-09T04:53:45Z</DateUtc></StartTime><FrequencyChanges><FrequencyChange><Frequency dt:dt="r8">2699960000</Frequency><Timestamp dt:dt="r8">4.36914200403331E+15</Timestamp><Cur…	좌우반구com(CVF, UVF, BVF)_4-016-1	60.021	1.0.0.165	1	1174384841	Professional	2.0.10.242	2.0.10.356	10-09-2020	2020-10-09 오전 4:53:45	13:53:45	2.0.10.252	362		2	{/}	봉택	NULL	NULL	NULL	NULL	NULL	NULL	57	1	98	KSY2	List3	NULL	NULL	NULL	NULL	NULL	NULL	NULL	NULL	NULL	1	{/}	0	4	1048851	0	{/}	419	1049270
좌우반구com(CVF, UVF, BVF)_4	16	1	<?xml version="1.0"?>\n<Clock xmlns:dt="urn:schemas-microsoft-com:datatypes"><Description dt:dt="string">E-Prime Primary Realtime Clock</Description><StartTime><Timestamp dt:dt="int">0</Timestamp><DateUtc dt:dt="string">2020-10-09T04:53:45Z</DateUtc></StartTime><FrequencyChanges><FrequencyChange><Frequency dt:dt="r8">2699960000</Frequency><Timestamp dt:dt="r8">4.36914200403331E+15</Timestamp><Cur…	좌우반구com(CVF, UVF, BVF)_4-016-1	60.021	1.0.0.165	1	1174384841	Professional	2.0.10.242	2.0.10.356	10-09-2020	2020-10-09 오전 4:53:45	13:53:45	2.0.10.252	196		1	z	부대	NULL	NULL	NULL	14	1	64	NULL	NULL	NULL	KSY3	List2	NULL	NULL	NULL	NULL	NULL	NULL	NULL	NULL	NULL	1	z	0	3	573116	0	z	286	573402
좌우반구com(CVF, UVF, BVF)_4	16	1	<?xml version="1.0"?>\n<Clock xmlns:dt="urn:schemas-microsoft-com:datatypes"><Description dt:dt="string">E-Prime Primary Realtime Clock</Description><StartTime><Timestamp dt:dt="int">0</Timestamp><DateUtc dt:dt="string">2020-10-09T04:53:45Z</DateUtc></StartTime><FrequencyChanges><FrequencyChange><Frequency dt:dt="r8">2699960000</Frequency><Timestamp dt:dt="r8">4.36914200403331E+15</Timestamp><Cur…	좌우반구com(CVF, UVF, BVF)_4-016-1	60.021	1.0.0.165	1	1174384841	Professional	2.0.10.242	2.0.10.356	10-09-2020	2020-10-09 오전 4:53:45	13:53:45	2.0.10.252	382		1	z	부스	NULL	NULL	NULL	NULL	NULL	NULL	133	1	118	KSY3	List3	NULL	NULL	NULL	NULL	NULL	NULL	NULL	NULL	NULL	0	z	0	4	1101266	0	{/}	459	1101725
좌우반구com(CVF, UVF, BVF)_4	16	1	<?xml version="1.0"?>\n<Clock xmlns:dt="urn:schemas-microsoft-com:datatypes"><Description dt:dt="string">E-Prime Primary Realtime Clock</Description><StartTime><Timestamp dt:dt="int">0</Timestamp><DateUtc dt:dt="string">2020-10-09T04:53:45Z</DateUtc></StartTime><FrequencyChanges><FrequencyChange><Frequency dt:dt="r8">2699960000</Frequency><Timestamp dt:dt="r8">4.36914200403331E+15</Timestamp><Cur…	좌우반구com(CVF, UVF, BVF)_4-016-1	60.021	1.0.0.165	1	1174384841	Professional	2.0.10.242	2.0.10.356	10-09-2020	2020-10-09 오전 4:53:45	13:53:45	2.0.10.252	42		2	{/}	분낌	81	1	42	NULL	NULL	NULL	NULL	NULL	NULL	KSY	List1	0		0	-1	130936	183		0	0	1	{/}	0	3	131119	0	{/}	311	131430
좌우반구com(CVF, UVF, BVF)_4	16	1	<?xml version="1.0"?>\n<Clock xmlns:dt="urn:schemas-microsoft-com:datatypes"><Description dt:dt="string">E-Prime Primary Realtime Clock</Description><StartTime><Timestamp dt:dt="int">0</Timestamp><DateUtc dt:dt="string">2020-10-09T04:53:45Z</DateUtc></StartTime><FrequencyChanges><FrequencyChange><Frequency dt:dt="r8">2699960000</Frequency><Timestamp dt:dt="r8">4.36914200403331E+15</Timestamp><Cur…	좌우반구com(CVF, UVF, BVF)_4-016-1	60.021	1.0.0.165	1	1174384841	Professional	2.0.10.242	2.0.10.356	10-09-2020	2020-10-09 오전 4:53:45	13:53:45	2.0.10.252	73		1	z	분류	75	1	73	NULL	NULL	NULL	NULL	NULL	NULL	KSY3	List1	NULL	NULL	NULL	NULL	NULL	NULL	NULL	NULL	NULL	1	z	0	3	215740	0	z	449	216189
좌우반구com(CVF, UVF, BVF)_4	16	1	<?xml version="1.0"?>\n<Clock xmlns:dt="urn:schemas-microsoft-com:datatypes"><Description dt:dt="string">E-Prime Primary Realtime Clock</Description><StartTime><Timestamp dt:dt="int">0</Timestamp><DateUtc dt:dt="string">2020-10-09T04:53:45Z</DateUtc></StartTime><FrequencyChanges><FrequencyChange><Frequency dt:dt="r8">2699960000</Frequency><Timestamp dt:dt="r8">4.36914200403331E+15</Timestamp><Cur…	좌우반구com(CVF, UVF, BVF)_4-016-1	60.021	1.0.0.165	1	1174384841	Professional	2.0.10.242	2.0.10.356	10-09-2020	2020-10-09 오전 4:53:45	13:53:45	2.0.10.252	238		1	z	분석	NULL	NULL	NULL	75	1	106	NULL	NULL	NULL	KSY3	List2	NULL	NULL	NULL	NULL	NULL	NULL	NULL	NULL	NULL	0	z	1	3	686876	0	{/}	709	687585
좌우반구com(CVF, UVF, BVF)_4	16	1	<?xml version="1.0"?>\n<Clock xmlns:dt="urn:schemas-microsoft-com:datatypes"><Description dt:dt="string">E-Prime Primary Realtime Clock</Description><StartTime><Timestamp dt:dt="int">0</Timestamp><DateUtc dt:dt="string">2020-10-09T04:53:45Z</DateUtc></StartTime><FrequencyChanges><FrequencyChange><Frequency dt:dt="r8">2699960000</Frequency><Timestamp dt:dt="r8">4.36914200403331E+15</Timestamp><Cur…	좌우반구com(CVF, UVF, BVF)_4-016-1	60.021	1.0.0.165	1	1174384841	Professional	2.0.10.242	2.0.10.356	10-09-2020	2020-10-09 오전 4:53:45	13:53:45	2.0.10.252	370		1	z	분포	NULL	NULL	NULL	NULL	NULL	NULL	23	1	106	KSY3	List3	NULL	NULL	NULL	NULL	NULL	NULL	NULL	NULL	NULL	0	z	1	3	1070093	0	{/}	464	1070557
좌우반구com(CVF, UVF, BVF)_4	16	1	<?xml version="1.0"?>\n<Clock xmlns:dt="urn:schemas-microsoft-com:datatypes"><Description dt:dt="string">E-Prime Primary Realtime Clock</Description><StartTime><Timestamp dt:dt="int">0</Timestamp><DateUtc dt:dt="string">2020-10-09T04:53:45Z</DateUtc></StartTime><FrequencyChanges><FrequencyChange><Frequency dt:dt="r8">2699960000</Frequency><Timestamp dt:dt="r8">4.36914200403331E+15</Timestamp><Cur…	좌우반구com(CVF, UVF, BVF)_4-016-1	60.021	1.0.0.165	1	1174384841	Professional	2.0.10.242	2.0.10.356	10-09-2020	2020-10-09 오전 4:53:45	13:53:45	2.0.10.252	353		1	z	비교	NULL	NULL	NULL	NULL	NULL	NULL	130	1	89	KSY3	List3	NULL	NULL	NULL	NULL	NULL	NULL	NULL	NULL	NULL	1	z	0	3	1024709	0	z	361	1025070
좌우반구com(CVF, UVF, BVF)_4	16	1	<?xml version="1.0"?>\n<Clock xmlns:dt="urn:schemas-microsoft-com:datatypes"><Description dt:dt="string">E-Prime Primary Realtime Clock</Description><StartTime><Timestamp dt:dt="int">0</Timestamp><DateUtc dt:dt="string">2020-10-09T04:53:45Z</DateUtc></StartTime><FrequencyChanges><FrequencyChange><Frequency dt:dt="r8">2699960000</Frequency><Timestamp dt:dt="r8">4.36914200403331E+15</Timestamp><Cur…	좌우반구com(CVF, UVF, BVF)_4-016-1	60.021	1.0.0.165	1	1174384841	Professional	2.0.10.242	2.0.10.356	10-09-2020	2020-10-09 오전 4:53:45	13:53:45	2.0.10.252	181		2	{/}	비껍	NULL	NULL	NULL	2	1	49	NULL	NULL	NULL	KSY4	List2	NULL	NULL	NULL	NULL	NULL	NULL	NULL	NULL	NULL	1	{/}	1	3	532596	0	{/}	598	533194
좌우반구com(CVF, UVF, BVF)_4	16	1	<?xml version="1.0"?>\n<Clock xmlns:dt="urn:schemas-microsoft-com:datatypes"><Description dt:dt="string">E-Prime Primary Realtime Clock</Description><StartTime><Timestamp dt:dt="int">0</Timestamp><DateUtc dt:dt="string">2020-10-09T04:53:45Z</DateUtc></StartTime><FrequencyChanges><FrequencyChange><Frequency dt:dt="r8">2699960000</Frequency><Timestamp dt:dt="r8">4.36914200403331E+15</Timestamp><Cur…	좌우반구com(CVF, UVF, BVF)_4-016-1	60.021	1.0.0.165	1	1174384841	Professional	2.0.10.242	2.0.10.356	10-09-2020	2020-10-09 오전 4:53:45	13:53:45	2.0.10.252	350		2	{/}	비략	NULL	NULL	NULL	NULL	NULL	NULL	111	1	86	KSY2	List3	NULL	NULL	NULL	NULL	NULL	NULL	NULL	NULL	NULL	1	{/}	0	4	1017012	0	{/}	394	1017406
좌우반구com(CVF, UVF, BVF)_4	16	1	<?xml version="1.0"?>\n<Clock xmlns:dt="urn:schemas-microsoft-com:datatypes"><Description dt:dt="string">E-Prime Primary Realtime Clock</Description><StartTime><Timestamp dt:dt="int">0</Timestamp><DateUtc dt:dt="string">2020-10-09T04:53:45Z</DateUtc></StartTime><FrequencyChanges><FrequencyChange><Frequency dt:dt="r8">2699960000</Frequency><Timestamp dt:dt="r8">4.36914200403331E+15</Timestamp><Cur…	좌우반구com(CVF, UVF, BVF)_4-016-1	60.021	1.0.0.165	1	1174384841	Professional	2.0.10.242	2.0.10.356	10-09-2020	2020-10-09 오전 4:53:45	13:53:45	2.0.10.252	213		1	z	비상	NULL	NULL	NULL	6	1	81	NULL	NULL	NULL	KSY3	List2	NULL	NULL	NULL	NULL	NULL	NULL	NULL	NULL	NULL	1	z	0	3	618583	0	z	354	618937
좌우반구com(CVF, UVF, BVF)_4	16	1	<?xml version="1.0"?>\n<Clock xmlns:dt="urn:schemas-microsoft-com:datatypes"><Description dt:dt="string">E-Prime Primary Realtime Clock</Description><StartTime><Timestamp dt:dt="int">0</Timestamp><DateUtc dt:dt="string">2020-10-09T04:53:45Z</DateUtc></StartTime><FrequencyChanges><FrequencyChange><Frequency dt:dt="r8">2699960000</Frequency><Timestamp dt:dt="r8">4.36914200403331E+15</Timestamp><Cur…	좌우반구com(CVF, UVF, BVF)_4-016-1	60.021	1.0.0.165	1	1174384841	Professional	2.0.10.242	2.0.10.356	10-09-2020	2020-10-09 오전 4:53:45	13:53:45	2.0.10.252	205		1	z	비용	NULL	NULL	NULL	8	1	73	NULL	NULL	NULL	KSY3	List2	NULL	NULL	NULL	NULL	NULL	NULL	NULL	NULL	NULL	1	z	0	4	597341	0	z	493	597834
좌우반구com(CVF, UVF, BVF)_4	16	1	<?xml version="1.0"?>\n<Clock xmlns:dt="urn:schemas-microsoft-com:datatypes"><Description dt:dt="string">E-Prime Primary Realtime Clock</Description><StartTime><Timestamp dt:dt="int">0</Timestamp><DateUtc dt:dt="string">2020-10-09T04:53:45Z</DateUtc></StartTime><FrequencyChanges><FrequencyChange><Frequency dt:dt="r8">2699960000</Frequency><Timestamp dt:dt="r8">4.36914200403331E+15</Timestamp><Cur…	좌우반구com(CVF, UVF, BVF)_4-016-1	60.021	1.0.0.165	1	1174384841	Professional	2.0.10.242	2.0.10.356	10-09-2020	2020-10-09 오전 4:53:45	13:53:45	2.0.10.252	94		1	z	비판	31	1	94	NULL	NULL	NULL	NULL	NULL	NULL	KSY3	List1	NULL	NULL	NULL	NULL	NULL	NULL	NULL	NULL	NULL	1	z	0	4	270971	0	z	418	271389
좌우반구com(CVF, UVF, BVF)_4	16	1	<?xml version="1.0"?>\n<Clock xmlns:dt="urn:schemas-microsoft-com:datatypes"><Description dt:dt="string">E-Prime Primary Realtime Clock</Description><StartTime><Timestamp dt:dt="int">0</Timestamp><DateUtc dt:dt="string">2020-10-09T04:53:45Z</DateUtc></StartTime><FrequencyChanges><FrequencyChange><Frequency dt:dt="r8">2699960000</Frequency><Timestamp dt:dt="r8">4.36914200403331E+15</Timestamp><Cur…	좌우반구com(CVF, UVF, BVF)_4-016-1	60.021	1.0.0.165	1	1174384841	Professional	2.0.10.242	2.0.10.356	10-09-2020	2020-10-09 오전 4:53:45	13:53:45	2.0.10.252	61		1	z	빈도	132	1	61	NULL	NULL	NULL	NULL	NULL	NULL	KSY3	List1	NULL	NULL	NULL	NULL	NULL	NULL	NULL	NULL	NULL	1	z	1	3	182201	0	z	548	182749
좌우반구com(CVF, UVF, BVF)_4	16	1	<?xml version="1.0"?>\n<Clock xmlns:dt="urn:schemas-microsoft-com:datatypes"><Description dt:dt="string">E-Prime Primary Realtime Clock</Description><StartTime><Timestamp dt:dt="int">0</Timestamp><DateUtc dt:dt="string">2020-10-09T04:53:45Z</DateUtc></StartTime><FrequencyChanges><FrequencyChange><Frequency dt:dt="r8">2699960000</Frequency><Timestamp dt:dt="r8">4.36914200403331E+15</Timestamp><Cur…	좌우반구com(CVF, UVF, BVF)_4-016-1	60.021	1.0.0.165	1	1174384841	Professional	2.0.10.242	2.0.10.356	10-09-2020	2020-10-09 오전 4:53:45	13:53:45	2.0.10.252	109		2	{/}	빈략	24	1	109	NULL	NULL	NULL	NULL	NULL	NULL	KSY	List1	0		0	0	310724	183		0	0	1	{/}	0	3	310907	0	{/}	443	311350
좌우반구com(CVF, UVF, BVF)_4	16	1	<?xml version="1.0"?>\n<Clock xmlns:dt="urn:schemas-microsoft-com:datatypes"><Description dt:dt="string">E-Prime Primary Realtime Clock</Description><StartTime><Timestamp dt:dt="int">0</Timestamp><DateUtc dt:dt="string">2020-10-09T04:53:45Z</DateUtc></StartTime><FrequencyChanges><FrequencyChange><Frequency dt:dt="r8">2699960000</Frequency><Timestamp dt:dt="r8">4.36914200403331E+15</Timestamp><Cur…	좌우반구com(CVF, UVF, BVF)_4-016-1	60.021	1.0.0.165	1	1174384841	Professional	2.0.10.242	2.0.10.356	10-09-2020	2020-10-09 오전 4:53:45	13:53:45	2.0.10.252	123		2	{/}	빈비	38	1	123	NULL	NULL	NULL	NULL	NULL	NULL	KSY	List1	0		0	0	347711	183		0	0	1	{/}	0	3	347894	0	{/}	374	348268
좌우반구com(CVF, UVF, BVF)_4	16	1	<?xml version="1.0"?>\n<Clock xmlns:dt="urn:schemas-microsoft-com:datatypes"><Description dt:dt="string">E-Prime Primary Realtime Clock</Description><StartTime><Timestamp dt:dt="int">0</Timestamp><DateUtc dt:dt="string">2020-10-09T04:53:45Z</DateUtc></StartTime><FrequencyChanges><FrequencyChange><Frequency dt:dt="r8">2699960000</Frequency><Timestamp dt:dt="r8">4.36914200403331E+15</Timestamp><Cur…	좌우반구com(CVF, UVF, BVF)_4-016-1	60.021	1.0.0.165	1	1174384841	Professional	2.0.10.242	2.0.10.356	10-09-2020	2020-10-09 오전 4:53:45	13:53:45	2.0.10.252	118		2	{/}	빈종	83	1	118	NULL	NULL	NULL	NULL	NULL	NULL	KSY2	List1	NULL	NULL	NULL	NULL	NULL	NULL	NULL	NULL	NULL	1	{/}	0	3	334765	0	{/}	615	335380
좌우반구com(CVF, UVF, BVF)_4	16	1	<?xml version="1.0"?>\n<Clock xmlns:dt="urn:schemas-microsoft-com:datatypes"><Description dt:dt="string">E-Prime Primary Realtime Clock</Description><StartTime><Timestamp dt:dt="int">0</Timestamp><DateUtc dt:dt="string">2020-10-09T04:53:45Z</DateUtc></StartTime><FrequencyChanges><FrequencyChange><Frequency dt:dt="r8">2699960000</Frequency><Timestamp dt:dt="r8">4.36914200403331E+15</Timestamp><Cur…	좌우반구com(CVF, UVF, BVF)_4-016-1	60.021	1.0.0.165	1	1174384841	Professional	2.0.10.242	2.0.10.356	10-09-2020	2020-10-09 오전 4:53:45	13:53:45	2.0.10.252	381		1	z	사건	NULL	NULL	NULL	NULL	NULL	NULL	39	1	117	KSY3	List3	NULL	NULL	NULL	NULL	NULL	NULL	NULL	NULL	NULL	1	z	0	4	1098817	0	z	252	1099069
좌우반구com(CVF, UVF, BVF)_4	16	1	<?xml version="1.0"?>\n<Clock xmlns:dt="urn:schemas-microsoft-com:datatypes"><Description dt:dt="string">E-Prime Primary Realtime Clock</Description><StartTime><Timestamp dt:dt="int">0</Timestamp><DateUtc dt:dt="string">2020-10-09T04:53:45Z</DateUtc></StartTime><FrequencyChanges><FrequencyChange><Frequency dt:dt="r8">2699960000</Frequency><Timestamp dt:dt="r8">4.36914200403331E+15</Timestamp><Cur…	좌우반구com(CVF, UVF, BVF)_4-016-1	60.021	1.0.0.165	1	1174384841	Professional	2.0.10.242	2.0.10.356	10-09-2020	2020-10-09 오전 4:53:45	13:53:45	2.0.10.252	380		1	z	사과	NULL	NULL	NULL	NULL	NULL	NULL	86	1	116	KSY3	List3	NULL	NULL	NULL	NULL	NULL	NULL	NULL	NULL	NULL	1	z	0	3	1096351	0	z	270	1096621
좌우반구com(CVF, UVF, BVF)_4	16	1	<?xml version="1.0"?>\n<Clock xmlns:dt="urn:schemas-microsoft-com:datatypes"><Description dt:dt="string">E-Prime Primary Realtime Clock</Description><StartTime><Timestamp dt:dt="int">0</Timestamp><DateUtc dt:dt="string">2020-10-09T04:53:45Z</DateUtc></StartTime><FrequencyChanges><FrequencyChange><Frequency dt:dt="r8">2699960000</Frequency><Timestamp dt:dt="r8">4.36914200403331E+15</Timestamp><Cur…	좌우반구com(CVF, UVF, BVF)_4-016-1	60.021	1.0.0.165	1	1174384841	Professional	2.0.10.242	2.0.10.356	10-09-2020	2020-10-09 오전 4:53:45	13:53:45	2.0.10.252	235		1	z	사례	NULL	NULL	NULL	70	1	103	NULL	NULL	NULL	KSY3	List2	NULL	NULL	NULL	NULL	NULL	NULL	NULL	NULL	NULL	1	z	0	4	678946	0	z	479	679425
좌우반구com(CVF, UVF, BVF)_4	16	1	<?xml version="1.0"?>\n<Clock xmlns:dt="urn:schemas-microsoft-com:datatypes"><Description dt:dt="string">E-Prime Primary Realtime Clock</Description><StartTime><Timestamp dt:dt="int">0</Timestamp><DateUtc dt:dt="string">2020-10-09T04:53:45Z</DateUtc></StartTime><FrequencyChanges><FrequencyChange><Frequency dt:dt="r8">2699960000</Frequency><Timestamp dt:dt="r8">4.36914200403331E+15</Timestamp><Cur…	좌우반구com(CVF, UVF, BVF)_4-016-1	60.021	1.0.0.165	1	1174384841	Professional	2.0.10.242	2.0.10.356	10-09-2020	2020-10-09 오전 4:53:45	13:53:45	2.0.10.252	242		1	z	사상	NULL	NULL	NULL	20	1	110	NULL	NULL	NULL	KSY3	List2	NULL	NULL	NULL	NULL	NULL	NULL	NULL	NULL	NULL	1	z	0	3	698222	0	z	843	699065
좌우반구com(CVF, UVF, BVF)_4	16	1	<?xml version="1.0"?>\n<Clock xmlns:dt="urn:schemas-microsoft-com:datatypes"><Description dt:dt="string">E-Prime Primary Realtime Clock</Description><StartTime><Timestamp dt:dt="int">0</Timestamp><DateUtc dt:dt="string">2020-10-09T04:53:45Z</DateUtc></StartTime><FrequencyChanges><FrequencyChange><Frequency dt:dt="r8">2699960000</Frequency><Timestamp dt:dt="r8">4.36914200403331E+15</Timestamp><Cur…	좌우반구com(CVF, UVF, BVF)_4-016-1	60.021	1.0.0.165	1	1174384841	Professional	2.0.10.242	2.0.10.356	10-09-2020	2020-10-09 오전 4:53:45	13:53:45	2.0.10.252	49		1	z	사안	32	1	49	NULL	NULL	NULL	NULL	NULL	NULL	KSY3	List1	NULL	NULL	NULL	NULL	NULL	NULL	NULL	NULL	NULL	1	z	0	4	149280	0	z	638	149918
좌우반구com(CVF, UVF, BVF)_4	16	1	<?xml version="1.0"?>\n<Clock xmlns:dt="urn:schemas-microsoft-com:datatypes"><Description dt:dt="string">E-Prime Primary Realtime Clock</Description><StartTime><Timestamp dt:dt="int">0</Timestamp><DateUtc dt:dt="string">2020-10-09T04:53:45Z</DateUtc></StartTime><FrequencyChanges><FrequencyChange><Frequency dt:dt="r8">2699960000</Frequency><Timestamp dt:dt="r8">4.36914200403331E+15</Timestamp><Cur…	좌우반구com(CVF, UVF, BVF)_4-016-1	60.021	1.0.0.165	1	1174384841	Professional	2.0.10.242	2.0.10.356	10-09-2020	2020-10-09 오전 4:53:45	13:53:45	2.0.10.252	162		1	z	사이	NULL	NULL	NULL	43	1	30	NULL	NULL	NULL	KSY3	List2	NULL	NULL	NULL	NULL	NULL	NULL	NULL	NULL	NULL	1	z	0	3	480881	0	z	666	481547
좌우반구com(CVF, UVF, BVF)_4	16	1	<?xml version="1.0"?>\n<Clock xmlns:dt="urn:schemas-microsoft-com:datatypes"><Description dt:dt="string">E-Prime Primary Realtime Clock</Description><StartTime><Timestamp dt:dt="int">0</Timestamp><DateUtc dt:dt="string">2020-10-09T04:53:45Z</DateUtc></StartTime><FrequencyChanges><FrequencyChange><Frequency dt:dt="r8">2699960000</Frequency><Timestamp dt:dt="r8">4.36914200403331E+15</Timestamp><Cur…	좌우반구com(CVF, UVF, BVF)_4-016-1	60.021	1.0.0.165	1	1174384841	Professional	2.0.10.242	2.0.10.356	10-09-2020	2020-10-09 오전 4:53:45	13:53:45	2.0.10.252	5		1	z	사전	43	1	5	NULL	NULL	NULL	NULL	NULL	NULL	KSY3	List1	NULL	NULL	NULL	NULL	NULL	NULL	NULL	NULL	NULL	1	z	0	3	29388	0	z	643	30031
좌우반구com(CVF, UVF, BVF)_4	16	1	<?xml version="1.0"?>\n<Clock xmlns:dt="urn:schemas-microsoft-com:datatypes"><Description dt:dt="string">E-Prime Primary Realtime Clock</Description><StartTime><Timestamp dt:dt="int">0</Timestamp><DateUtc dt:dt="string">2020-10-09T04:53:45Z</DateUtc></StartTime><FrequencyChanges><FrequencyChange><Frequency dt:dt="r8">2699960000</Frequency><Timestamp dt:dt="r8">4.36914200403331E+15</Timestamp><Cur…	좌우반구com(CVF, UVF, BVF)_4-016-1	60.021	1.0.0.165	1	1174384841	Professional	2.0.10.242	2.0.10.356	10-09-2020	2020-10-09 오전 4:53:45	13:53:45	2.0.10.252	76		1	z	사진	41	1	76	NULL	NULL	NULL	NULL	NULL	NULL	KSY3	List1	NULL	NULL	NULL	NULL	NULL	NULL	NULL	NULL	NULL	1	z	0	4	223654	0	z	295	223949
좌우반구com(CVF, UVF, BVF)_4	16	1	<?xml version="1.0"?>\n<Clock xmlns:dt="urn:schemas-microsoft-com:datatypes"><Description dt:dt="string">E-Prime Primary Realtime Clock</Description><StartTime><Timestamp dt:dt="int">0</Timestamp><DateUtc dt:dt="string">2020-10-09T04:53:45Z</DateUtc></StartTime><FrequencyChanges><FrequencyChange><Frequency dt:dt="r8">2699960000</Frequency><Timestamp dt:dt="r8">4.36914200403331E+15</Timestamp><Cur…	좌우반구com(CVF, UVF, BVF)_4-016-1	60.021	1.0.0.165	1	1174384841	Professional	2.0.10.242	2.0.10.356	10-09-2020	2020-10-09 오전 4:53:45	13:53:45	2.0.10.252	122		1	z	상관	63	1	122	NULL	NULL	NULL	NULL	NULL	NULL	KSY3	List1	NULL	NULL	NULL	NULL	NULL	NULL	NULL	NULL	NULL	1	z	0	4	345312	0	z	388	345700
좌우반구com(CVF, UVF, BVF)_4	16	1	<?xml version="1.0"?>\n<Clock xmlns:dt="urn:schemas-microsoft-com:datatypes"><Description dt:dt="string">E-Prime Primary Realtime Clock</Description><StartTime><Timestamp dt:dt="int">0</Timestamp><DateUtc dt:dt="string">2020-10-09T04:53:45Z</DateUtc></StartTime><FrequencyChanges><FrequencyChange><Frequency dt:dt="r8">2699960000</Frequency><Timestamp dt:dt="r8">4.36914200403331E+15</Timestamp><Cur…	좌우반구com(CVF, UVF, BVF)_4-016-1	60.021	1.0.0.165	1	1174384841	Professional	2.0.10.242	2.0.10.356	10-09-2020	2020-10-09 오전 4:53:45	13:53:45	2.0.10.252	138		1	z	상태	NULL	NULL	NULL	130	1	6	NULL	NULL	NULL	KSY3	List2	NULL	NULL	NULL	NULL	NULL	NULL	NULL	NULL	NULL	1	z	1	3	416553	0	z	618	417171
좌우반구com(CVF, UVF, BVF)_4	16	1	<?xml version="1.0"?>\n<Clock xmlns:dt="urn:schemas-microsoft-com:datatypes"><Description dt:dt="string">E-Prime Primary Realtime Clock</Description><StartTime><Timestamp dt:dt="int">0</Timestamp><DateUtc dt:dt="string">2020-10-09T04:53:45Z</DateUtc></StartTime><FrequencyChanges><FrequencyChange><Frequency dt:dt="r8">2699960000</Frequency><Timestamp dt:dt="r8">4.36914200403331E+15</Timestamp><Cur…	좌우반구com(CVF, UVF, BVF)_4-016-1	60.021	1.0.0.165	1	1174384841	Professional	2.0.10.242	2.0.10.356	10-09-2020	2020-10-09 오전 4:53:45	13:53:45	2.0.10.252	10		1	z	색상	57	1	10	NULL	NULL	NULL	NULL	NULL	NULL	KSY3	List1	NULL	NULL	NULL	NULL	NULL	NULL	NULL	NULL	NULL	1	z	1	3	42766	0	z	1305	44071
좌우반구com(CVF, UVF, BVF)_4	16	1	<?xml version="1.0"?>\n<Clock xmlns:dt="urn:schemas-microsoft-com:datatypes"><Description dt:dt="string">E-Prime Primary Realtime Clock</Description><StartTime><Timestamp dt:dt="int">0</Timestamp><DateUtc dt:dt="string">2020-10-09T04:53:45Z</DateUtc></StartTime><FrequencyChanges><FrequencyChange><Frequency dt:dt="r8">2699960000</Frequency><Timestamp dt:dt="r8">4.36914200403331E+15</Timestamp><Cur…	좌우반구com(CVF, UVF, BVF)_4-016-1	60.021	1.0.0.165	1	1174384841	Professional	2.0.10.242	2.0.10.356	10-09-2020	2020-10-09 오전 4:53:45	13:53:45	2.0.10.252	319		1	z	생선	NULL	NULL	NULL	NULL	NULL	NULL	61	1	55	KSY3	List3	NULL	NULL	NULL	NULL	NULL	NULL	NULL	NULL	NULL	1	z	0	3	934590	0	z	521	935111
좌우반구com(CVF, UVF, BVF)_4	16	1	<?xml version="1.0"?>\n<Clock xmlns:dt="urn:schemas-microsoft-com:datatypes"><Description dt:dt="string">E-Prime Primary Realtime Clock</Description><StartTime><Timestamp dt:dt="int">0</Timestamp><DateUtc dt:dt="string">2020-10-09T04:53:45Z</DateUtc></StartTime><FrequencyChanges><FrequencyChange><Frequency dt:dt="r8">2699960000</Frequency><Timestamp dt:dt="r8">4.36914200403331E+15</Timestamp><Cur…	좌우반구com(CVF, UVF, BVF)_4-016-1	60.021	1.0.0.165	1	1174384841	Professional	2.0.10.242	2.0.10.356	10-09-2020	2020-10-09 오전 4:53:45	13:53:45	2.0.10.252	35		2	{/}	생희	13	1	35	NULL	NULL	NULL	NULL	NULL	NULL	KSY	List1	0		0	-1	111709	184		0	0	1	{/}	0	4	111893	0	{/}	401	112294
좌우반구com(CVF, UVF, BVF)_4	16	1	<?xml version="1.0"?>\n<Clock xmlns:dt="urn:schemas-microsoft-com:datatypes"><Description dt:dt="string">E-Prime Primary Realtime Clock</Description><StartTime><Timestamp dt:dt="int">0</Timestamp><DateUtc dt:dt="string">2020-10-09T04:53:45Z</DateUtc></StartTime><FrequencyChanges><FrequencyChange><Frequency dt:dt="r8">2699960000</Frequency><Timestamp dt:dt="r8">4.36914200403331E+15</Timestamp><Cur…	좌우반구com(CVF, UVF, BVF)_4-016-1	60.021	1.0.0.165	1	1174384841	Professional	2.0.10.242	2.0.10.356	10-09-2020	2020-10-09 오전 4:53:45	13:53:45	2.0.10.252	280		2	{/}	석감	NULL	NULL	NULL	NULL	NULL	NULL	109	1	16	KSY2	List3	NULL	NULL	NULL	NULL	NULL	NULL	NULL	NULL	NULL	0	{/}	0	3	831443	0	z	365	831808
좌우반구com(CVF, UVF, BVF)_4	16	1	<?xml version="1.0"?>\n<Clock xmlns:dt="urn:schemas-microsoft-com:datatypes"><Description dt:dt="string">E-Prime Primary Realtime Clock</Description><StartTime><Timestamp dt:dt="int">0</Timestamp><DateUtc dt:dt="string">2020-10-09T04:53:45Z</DateUtc></StartTime><FrequencyChanges><FrequencyChange><Frequency dt:dt="r8">2699960000</Frequency><Timestamp dt:dt="r8">4.36914200403331E+15</Timestamp><Cur…	좌우반구com(CVF, UVF, BVF)_4-016-1	60.021	1.0.0.165	1	1174384841	Professional	2.0.10.242	2.0.10.356	10-09-2020	2020-10-09 오전 4:53:45	13:53:45	2.0.10.252	52		1	z	선배	66	1	52	NULL	NULL	NULL	NULL	NULL	NULL	KSY3	List1	NULL	NULL	NULL	NULL	NULL	NULL	NULL	NULL	NULL	1	z	0	4	157727	0	z	575	158302
좌우반구com(CVF, UVF, BVF)_4	16	1	<?xml version="1.0"?>\n<Clock xmlns:dt="urn:schemas-microsoft-com:datatypes"><Description dt:dt="string">E-Prime Primary Realtime Clock</Description><StartTime><Timestamp dt:dt="int">0</Timestamp><DateUtc dt:dt="string">2020-10-09T04:53:45Z</DateUtc></StartTime><FrequencyChanges><FrequencyChange><Frequency dt:dt="r8">2699960000</Frequency><Timestamp dt:dt="r8">4.36914200403331E+15</Timestamp><Cur…	좌우반구com(CVF, UVF, BVF)_4-016-1	60.021	1.0.0.165	1	1174384841	Professional	2.0.10.242	2.0.10.356	10-09-2020	2020-10-09 오전 4:53:45	13:53:45	2.0.10.252	75		1	z	선택	106	1	75	NULL	NULL	NULL	NULL	NULL	NULL	KSY3	List1	NULL	NULL	NULL	NULL	NULL	NULL	NULL	NULL	NULL	1	z	1	3	221021	0	z	432	221453
좌우반구com(CVF, UVF, BVF)_4	16	1	<?xml version="1.0"?>\n<Clock xmlns:dt="urn:schemas-microsoft-com:datatypes"><Description dt:dt="string">E-Prime Primary Realtime Clock</Description><StartTime><Timestamp dt:dt="int">0</Timestamp><DateUtc dt:dt="string">2020-10-09T04:53:45Z</DateUtc></StartTime><FrequencyChanges><FrequencyChange><Frequency dt:dt="r8">2699960000</Frequency><Timestamp dt:dt="r8">4.36914200403331E+15</Timestamp><Cur…	좌우반구com(CVF, UVF, BVF)_4-016-1	60.021	1.0.0.165	1	1174384841	Professional	2.0.10.242	2.0.10.356	10-09-2020	2020-10-09 오전 4:53:45	13:53:45	2.0.10.252	301		2	{/}	설결	NULL	NULL	NULL	NULL	NULL	NULL	85	1	37	KSY3	List3	NULL	NULL	NULL	NULL	NULL	NULL	NULL	NULL	NULL	1	{/}	0	3	886857	0	{/}	558	887415
좌우반구com(CVF, UVF, BVF)_4	16	1	<?xml version="1.0"?>\n<Clock xmlns:dt="urn:schemas-microsoft-com:datatypes"><Description dt:dt="string">E-Prime Primary Realtime Clock</Description><StartTime><Timestamp dt:dt="int">0</Timestamp><DateUtc dt:dt="string">2020-10-09T04:53:45Z</DateUtc></StartTime><FrequencyChanges><FrequencyChange><Frequency dt:dt="r8">2699960000</Frequency><Timestamp dt:dt="r8">4.36914200403331E+15</Timestamp><Cur…	좌우반구com(CVF, UVF, BVF)_4-016-1	60.021	1.0.0.165	1	1174384841	Professional	2.0.10.242	2.0.10.356	10-09-2020	2020-10-09 오전 4:53:45	13:53:45	2.0.10.252	399		1	z	설명	NULL	NULL	NULL	NULL	NULL	NULL	119	1	135	KSY3	List3	NULL	NULL	NULL	NULL	NULL	NULL	NULL	NULL	NULL	1	z	1	3	1145950	0	z	319	1146269
좌우반구com(CVF, UVF, BVF)_4	16	1	<?xml version="1.0"?>\n<Clock xmlns:dt="urn:schemas-microsoft-com:datatypes"><Description dt:dt="string">E-Prime Primary Realtime Clock</Description><StartTime><Timestamp dt:dt="int">0</Timestamp><DateUtc dt:dt="string">2020-10-09T04:53:45Z</DateUtc></StartTime><FrequencyChanges><FrequencyChange><Frequency dt:dt="r8">2699960000</Frequency><Timestamp dt:dt="r8">4.36914200403331E+15</Timestamp><Cur…	좌우반구com(CVF, UVF, BVF)_4-016-1	60.021	1.0.0.165	1	1174384841	Professional	2.0.10.242	2.0.10.356	10-09-2020	2020-10-09 오전 4:53:45	13:53:45	2.0.10.252	337		1	z	설문	NULL	NULL	NULL	NULL	NULL	NULL	95	1	73	KSY3	List3	NULL	NULL	NULL	NULL	NULL	NULL	NULL	NULL	NULL	1	z	0	4	982624	0	z	502	983126
좌우반구com(CVF, UVF, BVF)_4	16	1	<?xml version="1.0"?>\n<Clock xmlns:dt="urn:schemas-microsoft-com:datatypes"><Description dt:dt="string">E-Prime Primary Realtime Clock</Description><StartTime><Timestamp dt:dt="int">0</Timestamp><DateUtc dt:dt="string">2020-10-09T04:53:45Z</DateUtc></StartTime><FrequencyChanges><FrequencyChange><Frequency dt:dt="r8">2699960000</Frequency><Timestamp dt:dt="r8">4.36914200403331E+15</Timestamp><Cur…	좌우반구com(CVF, UVF, BVF)_4-016-1	60.021	1.0.0.165	1	1174384841	Professional	2.0.10.242	2.0.10.356	10-09-2020	2020-10-09 오전 4:53:45	13:53:45	2.0.10.252	96		2	{/}	설색	128	1	96	NULL	NULL	NULL	NULL	NULL	NULL	KSY	List1	0		0	-1	275919	183		0	0	1	{/}	0	3	276102	0	{/}	478	276580
좌우반구com(CVF, UVF, BVF)_4	16	1	<?xml version="1.0"?>\n<Clock xmlns:dt="urn:schemas-microsoft-com:datatypes"><Description dt:dt="string">E-Prime Primary Realtime Clock</Description><StartTime><Timestamp dt:dt="int">0</Timestamp><DateUtc dt:dt="string">2020-10-09T04:53:45Z</DateUtc></StartTime><FrequencyChanges><FrequencyChange><Frequency dt:dt="r8">2699960000</Frequency><Timestamp dt:dt="r8">4.36914200403331E+15</Timestamp><Cur…	좌우반구com(CVF, UVF, BVF)_4-016-1	60.021	1.0.0.165	1	1174384841	Professional	2.0.10.242	2.0.10.356	10-09-2020	2020-10-09 오전 4:53:45	13:53:45	2.0.10.252	259		2	{/}	섭습	NULL	NULL	NULL	61	1	127	NULL	NULL	NULL	KSY3	List2	NULL	NULL	NULL	NULL	NULL	NULL	NULL	NULL	NULL	1	{/}	1	3	745772	0	{/}	396	746168
좌우반구com(CVF, UVF, BVF)_4	16	1	<?xml version="1.0"?>\n<Clock xmlns:dt="urn:schemas-microsoft-com:datatypes"><Description dt:dt="string">E-Prime Primary Realtime Clock</Description><StartTime><Timestamp dt:dt="int">0</Timestamp><DateUtc dt:dt="string">2020-10-09T04:53:45Z</DateUtc></StartTime><FrequencyChanges><FrequencyChange><Frequency dt:dt="r8">2699960000</Frequency><Timestamp dt:dt="r8">4.36914200403331E+15</Timestamp><Cur…	좌우반구com(CVF, UVF, BVF)_4-016-1	60.021	1.0.0.165	1	1174384841	Professional	2.0.10.242	2.0.10.356	10-09-2020	2020-10-09 오전 4:53:45	13:53:45	2.0.10.252	249		1	z	성공	NULL	NULL	NULL	33	1	117	NULL	NULL	NULL	KSY3	List2	NULL	NULL	NULL	NULL	NULL	NULL	NULL	NULL	NULL	1	z	0	3	718332	0	z	445	718777
좌우반구com(CVF, UVF, BVF)_4	16	1	<?xml version="1.0"?>\n<Clock xmlns:dt="urn:schemas-microsoft-com:datatypes"><Description dt:dt="string">E-Prime Primary Realtime Clock</Description><StartTime><Timestamp dt:dt="int">0</Timestamp><DateUtc dt:dt="string">2020-10-09T04:53:45Z</DateUtc></StartTime><FrequencyChanges><FrequencyChange><Frequency dt:dt="r8">2699960000</Frequency><Timestamp dt:dt="r8">4.36914200403331E+15</Timestamp><Cur…	좌우반구com(CVF, UVF, BVF)_4-016-1	60.021	1.0.0.165	1	1174384841	Professional	2.0.10.242	2.0.10.356	10-09-2020	2020-10-09 오전 4:53:45	13:53:45	2.0.10.252	377		1	z	세상	NULL	NULL	NULL	NULL	NULL	NULL	44	1	113	KSY3	List3	NULL	NULL	NULL	NULL	NULL	NULL	NULL	NULL	NULL	1	z	0	3	1088720	0	z	373	1089093
좌우반구com(CVF, UVF, BVF)_4	16	1	<?xml version="1.0"?>\n<Clock xmlns:dt="urn:schemas-microsoft-com:datatypes"><Description dt:dt="string">E-Prime Primary Realtime Clock</Description><StartTime><Timestamp dt:dt="int">0</Timestamp><DateUtc dt:dt="string">2020-10-09T04:53:45Z</DateUtc></StartTime><FrequencyChanges><FrequencyChange><Frequency dt:dt="r8">2699960000</Frequency><Timestamp dt:dt="r8">4.36914200403331E+15</Timestamp><Cur…	좌우반구com(CVF, UVF, BVF)_4-016-1	60.021	1.0.0.165	1	1174384841	Professional	2.0.10.242	2.0.10.356	10-09-2020	2020-10-09 오전 4:53:45	13:53:45	2.0.10.252	53		1	z	소리	86	1	53	NULL	NULL	NULL	NULL	NULL	NULL	KSY3	List1	NULL	NULL	NULL	NULL	NULL	NULL	NULL	NULL	NULL	1	z	0	3	160509	0	z	321	160830
좌우반구com(CVF, UVF, BVF)_4	16	1	<?xml version="1.0"?>\n<Clock xmlns:dt="urn:schemas-microsoft-com:datatypes"><Description dt:dt="string">E-Prime Primary Realtime Clock</Description><StartTime><Timestamp dt:dt="int">0</Timestamp><DateUtc dt:dt="string">2020-10-09T04:53:45Z</DateUtc></StartTime><FrequencyChanges><FrequencyChange><Frequency dt:dt="r8">2699960000</Frequency><Timestamp dt:dt="r8">4.36914200403331E+15</Timestamp><Cur…	좌우반구com(CVF, UVF, BVF)_4-016-1	60.021	1.0.0.165	1	1174384841	Professional	2.0.10.242	2.0.10.356	10-09-2020	2020-10-09 오전 4:53:45	13:53:45	2.0.10.252	51		1	z	소송	116	1	51	NULL	NULL	NULL	NULL	NULL	NULL	KSY3	List1	NULL	NULL	NULL	NULL	NULL	NULL	NULL	NULL	NULL	1	z	0	4	154778	0	z	748	155526
좌우반구com(CVF, UVF, BVF)_4	16	1	<?xml version="1.0"?>\n<Clock xmlns:dt="urn:schemas-microsoft-com:datatypes"><Description dt:dt="string">E-Prime Primary Realtime Clock</Description><StartTime><Timestamp dt:dt="int">0</Timestamp><DateUtc dt:dt="string">2020-10-09T04:53:45Z</DateUtc></StartTime><FrequencyChanges><FrequencyChange><Frequency dt:dt="r8">2699960000</Frequency><Timestamp dt:dt="r8">4.36914200403331E+15</Timestamp><Cur…	좌우반구com(CVF, UVF, BVF)_4-016-1	60.021	1.0.0.165	1	1174384841	Professional	2.0.10.242	2.0.10.356	10-09-2020	2020-10-09 오전 4:53:45	13:53:45	2.0.10.252	1		1	z	속도	91	1	1	NULL	NULL	NULL	NULL	NULL	NULL	KSY3	List1	NULL	NULL	NULL	NULL	NULL	NULL	NULL	NULL	NULL	1	z	0	4	19125	0	z	354	19479
좌우반구com(CVF, UVF, BVF)_4	16	1	<?xml version="1.0"?>\n<Clock xmlns:dt="urn:schemas-microsoft-com:datatypes"><Description dt:dt="string">E-Prime Primary Realtime Clock</Description><StartTime><Timestamp dt:dt="int">0</Timestamp><DateUtc dt:dt="string">2020-10-09T04:53:45Z</DateUtc></StartTime><FrequencyChanges><FrequencyChange><Frequency dt:dt="r8">2699960000</Frequency><Timestamp dt:dt="r8">4.36914200403331E+15</Timestamp><Cur…	좌우반구com(CVF, UVF, BVF)_4-016-1	60.021	1.0.0.165	1	1174384841	Professional	2.0.10.242	2.0.10.356	10-09-2020	2020-10-09 오전 4:53:45	13:53:45	2.0.10.252	299		2	{/}	송스	NULL	NULL	NULL	NULL	NULL	NULL	37	1	35	KSY4	List3	NULL	NULL	NULL	NULL	NULL	NULL	NULL	NULL	NULL	1	{/}	0	4	881409	0	{/}	510	881919
좌우반구com(CVF, UVF, BVF)_4	16	1	<?xml version="1.0"?>\n<Clock xmlns:dt="urn:schemas-microsoft-com:datatypes"><Description dt:dt="string">E-Prime Primary Realtime Clock</Description><StartTime><Timestamp dt:dt="int">0</Timestamp><DateUtc dt:dt="string">2020-10-09T04:53:45Z</DateUtc></StartTime><FrequencyChanges><FrequencyChange><Frequency dt:dt="r8">2699960000</Frequency><Timestamp dt:dt="r8">4.36914200403331E+15</Timestamp><Cur…	좌우반구com(CVF, UVF, BVF)_4-016-1	60.021	1.0.0.165	1	1174384841	Professional	2.0.10.242	2.0.10.356	10-09-2020	2020-10-09 오전 4:53:45	13:53:45	2.0.10.252	248		2	{/}	송익	NULL	NULL	NULL	50	1	116	NULL	NULL	NULL	KSY4	List2	NULL	NULL	NULL	NULL	NULL	NULL	NULL	NULL	NULL	1	{/}	0	4	715450	0	{/}	679	716129
좌우반구com(CVF, UVF, BVF)_4	16	1	<?xml version="1.0"?>\n<Clock xmlns:dt="urn:schemas-microsoft-com:datatypes"><Description dt:dt="string">E-Prime Primary Realtime Clock</Description><StartTime><Timestamp dt:dt="int">0</Timestamp><DateUtc dt:dt="string">2020-10-09T04:53:45Z</DateUtc></StartTime><FrequencyChanges><FrequencyChange><Frequency dt:dt="r8">2699960000</Frequency><Timestamp dt:dt="r8">4.36914200403331E+15</Timestamp><Cur…	좌우반구com(CVF, UVF, BVF)_4-016-1	60.021	1.0.0.165	1	1174384841	Professional	2.0.10.242	2.0.10.356	10-09-2020	2020-10-09 오전 4:53:45	13:53:45	2.0.10.252	342		1	z	수고	NULL	NULL	NULL	NULL	NULL	NULL	1	1	78	KSY3	List3	NULL	NULL	NULL	NULL	NULL	NULL	NULL	NULL	NULL	1	z	1	3	995802	0	z	348	996150
좌우반구com(CVF, UVF, BVF)_4	16	1	<?xml version="1.0"?>\n<Clock xmlns:dt="urn:schemas-microsoft-com:datatypes"><Description dt:dt="string">E-Prime Primary Realtime Clock</Description><StartTime><Timestamp dt:dt="int">0</Timestamp><DateUtc dt:dt="string">2020-10-09T04:53:45Z</DateUtc></StartTime><FrequencyChanges><FrequencyChange><Frequency dt:dt="r8">2699960000</Frequency><Timestamp dt:dt="r8">4.36914200403331E+15</Timestamp><Cur…	좌우반구com(CVF, UVF, BVF)_4-016-1	60.021	1.0.0.165	1	1174384841	Professional	2.0.10.242	2.0.10.356	10-09-2020	2020-10-09 오전 4:53:45	13:53:45	2.0.10.252	37		1	z	수단	21	1	37	NULL	NULL	NULL	NULL	NULL	NULL	KSY3	List1	NULL	NULL	NULL	NULL	NULL	NULL	NULL	NULL	NULL	1	z	1	3	117407	0	z	423	117830
좌우반구com(CVF, UVF, BVF)_4	16	1	<?xml version="1.0"?>\n<Clock xmlns:dt="urn:schemas-microsoft-com:datatypes"><Description dt:dt="string">E-Prime Primary Realtime Clock</Description><StartTime><Timestamp dt:dt="int">0</Timestamp><DateUtc dt:dt="string">2020-10-09T04:53:45Z</DateUtc></StartTime><FrequencyChanges><FrequencyChange><Frequency dt:dt="r8">2699960000</Frequency><Timestamp dt:dt="r8">4.36914200403331E+15</Timestamp><Cur…	좌우반구com(CVF, UVF, BVF)_4-016-1	60.021	1.0.0.165	1	1174384841	Professional	2.0.10.242	2.0.10.356	10-09-2020	2020-10-09 오전 4:53:45	13:53:45	2.0.10.252	356		1	z	수준	NULL	NULL	NULL	NULL	NULL	NULL	28	1	92	KSY3	List3	NULL	NULL	NULL	NULL	NULL	NULL	NULL	NULL	NULL	1	z	0	3	1032823	0	z	303	1033126
좌우반구com(CVF, UVF, BVF)_4	16	1	<?xml version="1.0"?>\n<Clock xmlns:dt="urn:schemas-microsoft-com:datatypes"><Description dt:dt="string">E-Prime Primary Realtime Clock</Description><StartTime><Timestamp dt:dt="int">0</Timestamp><DateUtc dt:dt="string">2020-10-09T04:53:45Z</DateUtc></StartTime><FrequencyChanges><FrequencyChange><Frequency dt:dt="r8">2699960000</Frequency><Timestamp dt:dt="r8">4.36914200403331E+15</Timestamp><Cur…	좌우반구com(CVF, UVF, BVF)_4-016-1	60.021	1.0.0.165	1	1174384841	Professional	2.0.10.242	2.0.10.356	10-09-2020	2020-10-09 오전 4:53:45	13:53:45	2.0.10.252	22		2	{/}	숙국	95	1	22	NULL	NULL	NULL	NULL	NULL	NULL	KSY3	List1	NULL	NULL	NULL	NULL	NULL	NULL	NULL	NULL	NULL	1	{/}	0	4	76705	0	{/}	493	77198
좌우반구com(CVF, UVF, BVF)_4	16	1	<?xml version="1.0"?>\n<Clock xmlns:dt="urn:schemas-microsoft-com:datatypes"><Description dt:dt="string">E-Prime Primary Realtime Clock</Description><StartTime><Timestamp dt:dt="int">0</Timestamp><DateUtc dt:dt="string">2020-10-09T04:53:45Z</DateUtc></StartTime><FrequencyChanges><FrequencyChange><Frequency dt:dt="r8">2699960000</Frequency><Timestamp dt:dt="r8">4.36914200403331E+15</Timestamp><Cur…	좌우반구com(CVF, UVF, BVF)_4-016-1	60.021	1.0.0.165	1	1174384841	Professional	2.0.10.242	2.0.10.356	10-09-2020	2020-10-09 오전 4:53:45	13:53:45	2.0.10.252	70		2	{/}	숙발	8	1	70	NULL	NULL	NULL	NULL	NULL	NULL	KSY4	List1	NULL	NULL	NULL	NULL	NULL	NULL	NULL	NULL	NULL	1	{/}	0	4	207443	0	{/}	578	208021
좌우반구com(CVF, UVF, BVF)_4	16	1	<?xml version="1.0"?>\n<Clock xmlns:dt="urn:schemas-microsoft-com:datatypes"><Description dt:dt="string">E-Prime Primary Realtime Clock</Description><StartTime><Timestamp dt:dt="int">0</Timestamp><DateUtc dt:dt="string">2020-10-09T04:53:45Z</DateUtc></StartTime><FrequencyChanges><FrequencyChange><Frequency dt:dt="r8">2699960000</Frequency><Timestamp dt:dt="r8">4.36914200403331E+15</Timestamp><Cur…	좌우반구com(CVF, UVF, BVF)_4-016-1	60.021	1.0.0.165	1	1174384841	Professional	2.0.10.242	2.0.10.356	10-09-2020	2020-10-09 오전 4:53:45	13:53:45	2.0.10.252	396		1	z	숙소	NULL	NULL	NULL	NULL	NULL	NULL	76	1	132	KSY4	List3	NULL	NULL	NULL	NULL	NULL	NULL	NULL	NULL	NULL	1	z	0	4	1138220	0	z	313	1138533
좌우반구com(CVF, UVF, BVF)_4	16	1	<?xml version="1.0"?>\n<Clock xmlns:dt="urn:schemas-microsoft-com:datatypes"><Description dt:dt="string">E-Prime Primary Realtime Clock</Description><StartTime><Timestamp dt:dt="int">0</Timestamp><DateUtc dt:dt="string">2020-10-09T04:53:45Z</DateUtc></StartTime><FrequencyChanges><FrequencyChange><Frequency dt:dt="r8">2699960000</Frequency><Timestamp dt:dt="r8">4.36914200403331E+15</Timestamp><Cur…	좌우반구com(CVF, UVF, BVF)_4-016-1	60.021	1.0.0.165	1	1174384841	Professional	2.0.10.242	2.0.10.356	10-09-2020	2020-10-09 오전 4:53:45	13:53:45	2.0.10.252	279		2	{/}	술감	NULL	NULL	NULL	NULL	NULL	NULL	11	1	15	KSY4	List3	NULL	NULL	NULL	NULL	NULL	NULL	NULL	NULL	NULL	1	{/}	0	4	828594	0	{/}	654	829248
좌우반구com(CVF, UVF, BVF)_4	16	1	<?xml version="1.0"?>\n<Clock xmlns:dt="urn:schemas-microsoft-com:datatypes"><Description dt:dt="string">E-Prime Primary Realtime Clock</Description><StartTime><Timestamp dt:dt="int">0</Timestamp><DateUtc dt:dt="string">2020-10-09T04:53:45Z</DateUtc></StartTime><FrequencyChanges><FrequencyChange><Frequency dt:dt="r8">2699960000</Frequency><Timestamp dt:dt="r8">4.36914200403331E+15</Timestamp><Cur…	좌우반구com(CVF, UVF, BVF)_4-016-1	60.021	1.0.0.165	1	1174384841	Professional	2.0.10.242	2.0.10.356	10-09-2020	2020-10-09 오전 4:53:45	13:53:45	2.0.10.252	340		2	{/}	술목	NULL	NULL	NULL	NULL	NULL	NULL	79	1	76	KSY	List3	0		0	-1	990554	183		0	0	1	{/}	1	3	990737	0	{/}	397	991134
좌우반구com(CVF, UVF, BVF)_4	16	1	<?xml version="1.0"?>\n<Clock xmlns:dt="urn:schemas-microsoft-com:datatypes"><Description dt:dt="string">E-Prime Primary Realtime Clock</Description><StartTime><Timestamp dt:dt="int">0</Timestamp><DateUtc dt:dt="string">2020-10-09T04:53:45Z</DateUtc></StartTime><FrequencyChanges><FrequencyChange><Frequency dt:dt="r8">2699960000</Frequency><Timestamp dt:dt="r8">4.36914200403331E+15</Timestamp><Cur…	좌우반구com(CVF, UVF, BVF)_4-016-1	60.021	1.0.0.165	1	1174384841	Professional	2.0.10.242	2.0.10.356	10-09-2020	2020-10-09 오전 4:53:45	13:53:45	2.0.10.252	92		2	{/}	스위	69	1	92	NULL	NULL	NULL	NULL	NULL	NULL	KSY3	List1	NULL	NULL	NULL	NULL	NULL	NULL	NULL	NULL	NULL	1	{/}	0	3	265689	0	{/}	460	266149
좌우반구com(CVF, UVF, BVF)_4	16	1	<?xml version="1.0"?>\n<Clock xmlns:dt="urn:schemas-microsoft-com:datatypes"><Description dt:dt="string">E-Prime Primary Realtime Clock</Description><StartTime><Timestamp dt:dt="int">0</Timestamp><DateUtc dt:dt="string">2020-10-09T04:53:45Z</DateUtc></StartTime><FrequencyChanges><FrequencyChange><Frequency dt:dt="r8">2699960000</Frequency><Timestamp dt:dt="r8">4.36914200403331E+15</Timestamp><Cur…	좌우반구com(CVF, UVF, BVF)_4-016-1	60.021	1.0.0.165	1	1174384841	Professional	2.0.10.242	2.0.10.356	10-09-2020	2020-10-09 오전 4:53:45	13:53:45	2.0.10.252	385		2	{/}	스진	NULL	NULL	NULL	NULL	NULL	NULL	67	1	121	KSY4	List3	NULL	NULL	NULL	NULL	NULL	NULL	NULL	NULL	NULL	1	{/}	1	3	1109346	0	{/}	411	1109757
좌우반구com(CVF, UVF, BVF)_4	16	1	<?xml version="1.0"?>\n<Clock xmlns:dt="urn:schemas-microsoft-com:datatypes"><Description dt:dt="string">E-Prime Primary Realtime Clock</Description><StartTime><Timestamp dt:dt="int">0</Timestamp><DateUtc dt:dt="string">2020-10-09T04:53:45Z</DateUtc></StartTime><FrequencyChanges><FrequencyChange><Frequency dt:dt="r8">2699960000</Frequency><Timestamp dt:dt="r8">4.36914200403331E+15</Timestamp><Cur…	좌우반구com(CVF, UVF, BVF)_4-016-1	60.021	1.0.0.165	1	1174384841	Professional	2.0.10.242	2.0.10.356	10-09-2020	2020-10-09 오전 4:53:45	13:53:45	2.0.10.252	384		2	{/}	스향	NULL	NULL	NULL	NULL	NULL	NULL	59	1	120	KSY4	List3	NULL	NULL	NULL	NULL	NULL	NULL	NULL	NULL	NULL	1	{/}	0	4	1106581	0	{/}	568	1107149
좌우반구com(CVF, UVF, BVF)_4	16	1	<?xml version="1.0"?>\n<Clock xmlns:dt="urn:schemas-microsoft-com:datatypes"><Description dt:dt="string">E-Prime Primary Realtime Clock</Description><StartTime><Timestamp dt:dt="int">0</Timestamp><DateUtc dt:dt="string">2020-10-09T04:53:45Z</DateUtc></StartTime><FrequencyChanges><FrequencyChange><Frequency dt:dt="r8">2699960000</Frequency><Timestamp dt:dt="r8">4.36914200403331E+15</Timestamp><Cur…	좌우반구com(CVF, UVF, BVF)_4-016-1	60.021	1.0.0.165	1	1174384841	Professional	2.0.10.242	2.0.10.356	10-09-2020	2020-10-09 오전 4:53:45	13:53:45	2.0.10.252	234		2	{/}	습나	NULL	NULL	NULL	42	1	102	NULL	NULL	NULL	KSY4	List2	NULL	NULL	NULL	NULL	NULL	NULL	NULL	NULL	NULL	1	{/}	1	3	675913	0	{/}	832	676745
좌우반구com(CVF, UVF, BVF)_4	16	1	<?xml version="1.0"?>\n<Clock xmlns:dt="urn:schemas-microsoft-com:datatypes"><Description dt:dt="string">E-Prime Primary Realtime Clock</Description><StartTime><Timestamp dt:dt="int">0</Timestamp><DateUtc dt:dt="string">2020-10-09T04:53:45Z</DateUtc></StartTime><FrequencyChanges><FrequencyChange><Frequency dt:dt="r8">2699960000</Frequency><Timestamp dt:dt="r8">4.36914200403331E+15</Timestamp><Cur…	좌우반구com(CVF, UVF, BVF)_4-016-1	60.021	1.0.0.165	1	1174384841	Professional	2.0.10.242	2.0.10.356	10-09-2020	2020-10-09 오전 4:53:45	13:53:45	2.0.10.252	157		2	{/}	습필	NULL	NULL	NULL	107	1	25	NULL	NULL	NULL	KSY3	List2	NULL	NULL	NULL	NULL	NULL	NULL	NULL	NULL	NULL	1	{/}	0	3	467719	0	{/}	492	468211
좌우반구com(CVF, UVF, BVF)_4	16	1	<?xml version="1.0"?>\n<Clock xmlns:dt="urn:schemas-microsoft-com:datatypes"><Description dt:dt="string">E-Prime Primary Realtime Clock</Description><StartTime><Timestamp dt:dt="int">0</Timestamp><DateUtc dt:dt="string">2020-10-09T04:53:45Z</DateUtc></StartTime><FrequencyChanges><FrequencyChange><Frequency dt:dt="r8">2699960000</Frequency><Timestamp dt:dt="r8">4.36914200403331E+15</Timestamp><Cur…	좌우반구com(CVF, UVF, BVF)_4-016-1	60.021	1.0.0.165	1	1174384841	Professional	2.0.10.242	2.0.10.356	10-09-2020	2020-10-09 오전 4:53:45	13:53:45	2.0.10.252	318		1	z	시간	NULL	NULL	NULL	NULL	NULL	NULL	78	1	54	KSY4	List3	NULL	NULL	NULL	NULL	NULL	NULL	NULL	NULL	NULL	1	z	0	3	932041	0	z	342	932383
좌우반구com(CVF, UVF, BVF)_4	16	1	<?xml version="1.0"?>\n<Clock xmlns:dt="urn:schemas-microsoft-com:datatypes"><Description dt:dt="string">E-Prime Primary Realtime Clock</Description><StartTime><Timestamp dt:dt="int">0</Timestamp><DateUtc dt:dt="string">2020-10-09T04:53:45Z</DateUtc></StartTime><FrequencyChanges><FrequencyChange><Frequency dt:dt="r8">2699960000</Frequency><Timestamp dt:dt="r8">4.36914200403331E+15</Timestamp><Cur…	좌우반구com(CVF, UVF, BVF)_4-016-1	60.021	1.0.0.165	1	1174384841	Professional	2.0.10.242	2.0.10.356	10-09-2020	2020-10-09 오전 4:53:45	13:53:45	2.0.10.252	113		1	z	시기	26	1	113	NULL	NULL	NULL	NULL	NULL	NULL	KSY4	List1	NULL	NULL	NULL	NULL	NULL	NULL	NULL	NULL	NULL	1	z	0	4	321520	0	z	380	321900
좌우반구com(CVF, UVF, BVF)_4	16	1	<?xml version="1.0"?>\n<Clock xmlns:dt="urn:schemas-microsoft-com:datatypes"><Description dt:dt="string">E-Prime Primary Realtime Clock</Description><StartTime><Timestamp dt:dt="int">0</Timestamp><DateUtc dt:dt="string">2020-10-09T04:53:45Z</DateUtc></StartTime><FrequencyChanges><FrequencyChange><Frequency dt:dt="r8">2699960000</Frequency><Timestamp dt:dt="r8">4.36914200403331E+15</Timestamp><Cur…	좌우반구com(CVF, UVF, BVF)_4-016-1	60.021	1.0.0.165	1	1174384841	Professional	2.0.10.242	2.0.10.356	10-09-2020	2020-10-09 오전 4:53:45	13:53:45	2.0.10.252	188		1	z	시대	NULL	NULL	NULL	87	1	56	NULL	NULL	NULL	KSY4	List2	NULL	NULL	NULL	NULL	NULL	NULL	NULL	NULL	NULL	1	z	0	3	551640	0	z	340	551980
좌우반구com(CVF, UVF, BVF)_4	16	1	<?xml version="1.0"?>\n<Clock xmlns:dt="urn:schemas-microsoft-com:datatypes"><Description dt:dt="string">E-Prime Primary Realtime Clock</Description><StartTime><Timestamp dt:dt="int">0</Timestamp><DateUtc dt:dt="string">2020-10-09T04:53:45Z</DateUtc></StartTime><FrequencyChanges><FrequencyChange><Frequency dt:dt="r8">2699960000</Frequency><Timestamp dt:dt="r8">4.36914200403331E+15</Timestamp><Cur…	좌우반구com(CVF, UVF, BVF)_4-016-1	60.021	1.0.0.165	1	1174384841	Professional	2.0.10.242	2.0.10.356	10-09-2020	2020-10-09 오전 4:53:45	13:53:45	2.0.10.252	214		1	z	시도	NULL	NULL	NULL	54	1	82	NULL	NULL	NULL	KSY4	List2	NULL	NULL	NULL	NULL	NULL	NULL	NULL	NULL	NULL	1	z	1	3	621132	0	z	541	621673
좌우반구com(CVF, UVF, BVF)_4	16	1	<?xml version="1.0"?>\n<Clock xmlns:dt="urn:schemas-microsoft-com:datatypes"><Description dt:dt="string">E-Prime Primary Realtime Clock</Description><StartTime><Timestamp dt:dt="int">0</Timestamp><DateUtc dt:dt="string">2020-10-09T04:53:45Z</DateUtc></StartTime><FrequencyChanges><FrequencyChange><Frequency dt:dt="r8">2699960000</Frequency><Timestamp dt:dt="r8">4.36914200403331E+15</Timestamp><Cur…	좌우반구com(CVF, UVF, BVF)_4-016-1	60.021	1.0.0.165	1	1174384841	Professional	2.0.10.242	2.0.10.356	10-09-2020	2020-10-09 오전 4:53:45	13:53:45	2.0.10.252	339		2	{/}	시질	NULL	NULL	NULL	NULL	NULL	NULL	21	1	75	KSY2	List3	NULL	NULL	NULL	NULL	NULL	NULL	NULL	NULL	NULL	1	{/}	0	3	987905	0	{/}	629	988534
좌우반구com(CVF, UVF, BVF)_4	16	1	<?xml version="1.0"?>\n<Clock xmlns:dt="urn:schemas-microsoft-com:datatypes"><Description dt:dt="string">E-Prime Primary Realtime Clock</Description><StartTime><Timestamp dt:dt="int">0</Timestamp><DateUtc dt:dt="string">2020-10-09T04:53:45Z</DateUtc></StartTime><FrequencyChanges><FrequencyChange><Frequency dt:dt="r8">2699960000</Frequency><Timestamp dt:dt="r8">4.36914200403331E+15</Timestamp><Cur…	좌우반구com(CVF, UVF, BVF)_4-016-1	60.021	1.0.0.165	1	1174384841	Professional	2.0.10.242	2.0.10.356	10-09-2020	2020-10-09 오전 4:53:45	13:53:45	2.0.10.252	256		1	z	식비	NULL	NULL	NULL	27	1	124	NULL	NULL	NULL	KSY4	List2	NULL	NULL	NULL	NULL	NULL	NULL	NULL	NULL	NULL	1	z	0	4	737609	0	z	647	738256
좌우반구com(CVF, UVF, BVF)_4	16	1	<?xml version="1.0"?>\n<Clock xmlns:dt="urn:schemas-microsoft-com:datatypes"><Description dt:dt="string">E-Prime Primary Realtime Clock</Description><StartTime><Timestamp dt:dt="int">0</Timestamp><DateUtc dt:dt="string">2020-10-09T04:53:45Z</DateUtc></StartTime><FrequencyChanges><FrequencyChange><Frequency dt:dt="r8">2699960000</Frequency><Timestamp dt:dt="r8">4.36914200403331E+15</Timestamp><Cur…	좌우반구com(CVF, UVF, BVF)_4-016-1	60.021	1.0.0.165	1	1174384841	Professional	2.0.10.242	2.0.10.356	10-09-2020	2020-10-09 오전 4:53:45	13:53:45	2.0.10.252	197		2	{/}	식차	NULL	NULL	NULL	28	1	65	NULL	NULL	NULL	KSY2	List2	NULL	NULL	NULL	NULL	NULL	NULL	NULL	NULL	NULL	0	{/}	0	3	575598	0	z	436	576034
좌우반구com(CVF, UVF, BVF)_4	16	1	<?xml version="1.0"?>\n<Clock xmlns:dt="urn:schemas-microsoft-com:datatypes"><Description dt:dt="string">E-Prime Primary Realtime Clock</Description><StartTime><Timestamp dt:dt="int">0</Timestamp><DateUtc dt:dt="string">2020-10-09T04:53:45Z</DateUtc></StartTime><FrequencyChanges><FrequencyChange><Frequency dt:dt="r8">2699960000</Frequency><Timestamp dt:dt="r8">4.36914200403331E+15</Timestamp><Cur…	좌우반구com(CVF, UVF, BVF)_4-016-1	60.021	1.0.0.165	1	1174384841	Professional	2.0.10.242	2.0.10.356	10-09-2020	2020-10-09 오전 4:53:45	13:53:45	2.0.10.252	117		1	z	식탁	61	1	117	NULL	NULL	NULL	NULL	NULL	NULL	KSY4	List1	NULL	NULL	NULL	NULL	NULL	NULL	NULL	NULL	NULL	1	z	0	3	331983	0	z	589	332572
좌우반구com(CVF, UVF, BVF)_4	16	1	<?xml version="1.0"?>\n<Clock xmlns:dt="urn:schemas-microsoft-com:datatypes"><Description dt:dt="string">E-Prime Primary Realtime Clock</Description><StartTime><Timestamp dt:dt="int">0</Timestamp><DateUtc dt:dt="string">2020-10-09T04:53:45Z</DateUtc></StartTime><FrequencyChanges><FrequencyChange><Frequency dt:dt="r8">2699960000</Frequency><Timestamp dt:dt="r8">4.36914200403331E+15</Timestamp><Cur…	좌우반구com(CVF, UVF, BVF)_4-016-1	60.021	1.0.0.165	1	1174384841	Professional	2.0.10.242	2.0.10.356	10-09-2020	2020-10-09 오전 4:53:45	13:53:45	2.0.10.252	364		2	{/}	실락	NULL	NULL	NULL	NULL	NULL	NULL	81	1	100	KSY3	List3	NULL	NULL	NULL	NULL	NULL	NULL	NULL	NULL	NULL	1	{/}	0	4	1054066	0	{/}	580	1054646
좌우반구com(CVF, UVF, BVF)_4	16	1	<?xml version="1.0"?>\n<Clock xmlns:dt="urn:schemas-microsoft-com:datatypes"><Description dt:dt="string">E-Prime Primary Realtime Clock</Description><StartTime><Timestamp dt:dt="int">0</Timestamp><DateUtc dt:dt="string">2020-10-09T04:53:45Z</DateUtc></StartTime><FrequencyChanges><FrequencyChange><Frequency dt:dt="r8">2699960000</Frequency><Timestamp dt:dt="r8">4.36914200403331E+15</Timestamp><Cur…	좌우반구com(CVF, UVF, BVF)_4-016-1	60.021	1.0.0.165	1	1174384841	Professional	2.0.10.242	2.0.10.356	10-09-2020	2020-10-09 오전 4:53:45	13:53:45	2.0.10.252	367		2	{/}	실작	NULL	NULL	NULL	NULL	NULL	NULL	36	1	103	KSY	List3	0		1	-1	1061929	184		0	0	1	{/}	0	4	1062113	0	{/}	604	1062717
좌우반구com(CVF, UVF, BVF)_4	16	1	<?xml version="1.0"?>\n<Clock xmlns:dt="urn:schemas-microsoft-com:datatypes"><Description dt:dt="string">E-Prime Primary Realtime Clock</Description><StartTime><Timestamp dt:dt="int">0</Timestamp><DateUtc dt:dt="string">2020-10-09T04:53:45Z</DateUtc></StartTime><FrequencyChanges><FrequencyChange><Frequency dt:dt="r8">2699960000</Frequency><Timestamp dt:dt="r8">4.36914200403331E+15</Timestamp><Cur…	좌우반구com(CVF, UVF, BVF)_4-016-1	60.021	1.0.0.165	1	1174384841	Professional	2.0.10.242	2.0.10.356	10-09-2020	2020-10-09 오전 4:53:45	13:53:45	2.0.10.252	400		1	z	실험	NULL	NULL	NULL	NULL	NULL	NULL	113	1	136	KSY4	List3	NULL	NULL	NULL	NULL	NULL	NULL	NULL	NULL	NULL	1	z	0	4	1148483	0	z	330	1148813
좌우반구com(CVF, UVF, BVF)_4	16	1	<?xml version="1.0"?>\n<Clock xmlns:dt="urn:schemas-microsoft-com:datatypes"><Description dt:dt="string">E-Prime Primary Realtime Clock</Description><StartTime><Timestamp dt:dt="int">0</Timestamp><DateUtc dt:dt="string">2020-10-09T04:53:45Z</DateUtc></StartTime><FrequencyChanges><FrequencyChange><Frequency dt:dt="r8">2699960000</Frequency><Timestamp dt:dt="r8">4.36914200403331E+15</Timestamp><Cur…	좌우반구com(CVF, UVF, BVF)_4-016-1	60.021	1.0.0.165	1	1174384841	Professional	2.0.10.242	2.0.10.356	10-09-2020	2020-10-09 오전 4:53:45	13:53:45	2.0.10.252	164		1	z	심복	NULL	NULL	NULL	91	1	32	NULL	NULL	NULL	KSY4	List2	NULL	NULL	NULL	NULL	NULL	NULL	NULL	NULL	NULL	0	z	0	3	486346	0	{/}	609	486955
좌우반구com(CVF, UVF, BVF)_4	16	1	<?xml version="1.0"?>\n<Clock xmlns:dt="urn:schemas-microsoft-com:datatypes"><Description dt:dt="string">E-Prime Primary Realtime Clock</Description><StartTime><Timestamp dt:dt="int">0</Timestamp><DateUtc dt:dt="string">2020-10-09T04:53:45Z</DateUtc></StartTime><FrequencyChanges><FrequencyChange><Frequency dt:dt="r8">2699960000</Frequency><Timestamp dt:dt="r8">4.36914200403331E+15</Timestamp><Cur…	좌우반구com(CVF, UVF, BVF)_4-016-1	60.021	1.0.0.165	1	1174384841	Professional	2.0.10.242	2.0.10.356	10-09-2020	2020-10-09 오전 4:53:45	13:53:45	2.0.10.252	347		1	z	심신	NULL	NULL	NULL	NULL	NULL	NULL	29	1	83	KSY4	List3	NULL	NULL	NULL	NULL	NULL	NULL	NULL	NULL	NULL	1	z	0	4	1009298	0	z	340	1009638
좌우반구com(CVF, UVF, BVF)_4	16	1	<?xml version="1.0"?>\n<Clock xmlns:dt="urn:schemas-microsoft-com:datatypes"><Description dt:dt="string">E-Prime Primary Realtime Clock</Description><StartTime><Timestamp dt:dt="int">0</Timestamp><DateUtc dt:dt="string">2020-10-09T04:53:45Z</DateUtc></StartTime><FrequencyChanges><FrequencyChange><Frequency dt:dt="r8">2699960000</Frequency><Timestamp dt:dt="r8">4.36914200403331E+15</Timestamp><Cur…	좌우반구com(CVF, UVF, BVF)_4-016-1	60.021	1.0.0.165	1	1174384841	Professional	2.0.10.242	2.0.10.356	10-09-2020	2020-10-09 오전 4:53:45	13:53:45	2.0.10.252	212		2	{/}	안실	NULL	NULL	NULL	124	1	80	NULL	NULL	NULL	KSY	List2	0		0	-1	615834	184		0	0	0	{/}	0	4	616018	0	z	366	616384
좌우반구com(CVF, UVF, BVF)_4	16	1	<?xml version="1.0"?>\n<Clock xmlns:dt="urn:schemas-microsoft-com:datatypes"><Description dt:dt="string">E-Prime Primary Realtime Clock</Description><StartTime><Timestamp dt:dt="int">0</Timestamp><DateUtc dt:dt="string">2020-10-09T04:53:45Z</DateUtc></StartTime><FrequencyChanges><FrequencyChange><Frequency dt:dt="r8">2699960000</Frequency><Timestamp dt:dt="r8">4.36914200403331E+15</Timestamp><Cur…	좌우반구com(CVF, UVF, BVF)_4-016-1	60.021	1.0.0.165	1	1174384841	Professional	2.0.10.242	2.0.10.356	10-09-2020	2020-10-09 오전 4:53:45	13:53:45	2.0.10.252	244		2	{/}	압례	NULL	NULL	NULL	111	1	112	NULL	NULL	NULL	KSY3	List2	NULL	NULL	NULL	NULL	NULL	NULL	NULL	NULL	NULL	1	{/}	0	4	703954	0	{/}	767	704721
좌우반구com(CVF, UVF, BVF)_4	16	1	<?xml version="1.0"?>\n<Clock xmlns:dt="urn:schemas-microsoft-com:datatypes"><Description dt:dt="string">E-Prime Primary Realtime Clock</Description><StartTime><Timestamp dt:dt="int">0</Timestamp><DateUtc dt:dt="string">2020-10-09T04:53:45Z</DateUtc></StartTime><FrequencyChanges><FrequencyChange><Frequency dt:dt="r8">2699960000</Frequency><Timestamp dt:dt="r8">4.36914200403331E+15</Timestamp><Cur…	좌우반구com(CVF, UVF, BVF)_4-016-1	60.021	1.0.0.165	1	1174384841	Professional	2.0.10.242	2.0.10.356	10-09-2020	2020-10-09 오전 4:53:45	13:53:45	2.0.10.252	175		1	z	압축	NULL	NULL	NULL	96	1	43	NULL	NULL	NULL	KSY4	List2	NULL	NULL	NULL	NULL	NULL	NULL	NULL	NULL	NULL	0	z	0	3	516352	0	{/}	762	517114
좌우반구com(CVF, UVF, BVF)_4	16	1	<?xml version="1.0"?>\n<Clock xmlns:dt="urn:schemas-microsoft-com:datatypes"><Description dt:dt="string">E-Prime Primary Realtime Clock</Description><StartTime><Timestamp dt:dt="int">0</Timestamp><DateUtc dt:dt="string">2020-10-09T04:53:45Z</DateUtc></StartTime><FrequencyChanges><FrequencyChange><Frequency dt:dt="r8">2699960000</Frequency><Timestamp dt:dt="r8">4.36914200403331E+15</Timestamp><Cur…	좌우반구com(CVF, UVF, BVF)_4-016-1	60.021	1.0.0.165	1	1174384841	Professional	2.0.10.242	2.0.10.356	10-09-2020	2020-10-09 오전 4:53:45	13:53:45	2.0.10.252	112		2	{/}	양간	37	1	112	NULL	NULL	NULL	NULL	NULL	NULL	KSY3	List1	NULL	NULL	NULL	NULL	NULL	NULL	NULL	NULL	NULL	1	{/}	1	3	318887	0	{/}	437	319324
좌우반구com(CVF, UVF, BVF)_4	16	1	<?xml version="1.0"?>\n<Clock xmlns:dt="urn:schemas-microsoft-com:datatypes"><Description dt:dt="string">E-Prime Primary Realtime Clock</Description><StartTime><Timestamp dt:dt="int">0</Timestamp><DateUtc dt:dt="string">2020-10-09T04:53:45Z</DateUtc></StartTime><FrequencyChanges><FrequencyChange><Frequency dt:dt="r8">2699960000</Frequency><Timestamp dt:dt="r8">4.36914200403331E+15</Timestamp><Cur…	좌우반구com(CVF, UVF, BVF)_4-016-1	60.021	1.0.0.165	1	1174384841	Professional	2.0.10.242	2.0.10.356	10-09-2020	2020-10-09 오전 4:53:45	13:53:45	2.0.10.252	12		2	{/}	양급	50	1	12	NULL	NULL	NULL	NULL	NULL	NULL	KSY2	List1	NULL	NULL	NULL	NULL	NULL	NULL	NULL	NULL	NULL	1	{/}	0	3	48981	0	{/}	882	49863
좌우반구com(CVF, UVF, BVF)_4	16	1	<?xml version="1.0"?>\n<Clock xmlns:dt="urn:schemas-microsoft-com:datatypes"><Description dt:dt="string">E-Prime Primary Realtime Clock</Description><StartTime><Timestamp dt:dt="int">0</Timestamp><DateUtc dt:dt="string">2020-10-09T04:53:45Z</DateUtc></StartTime><FrequencyChanges><FrequencyChange><Frequency dt:dt="r8">2699960000</Frequency><Timestamp dt:dt="r8">4.36914200403331E+15</Timestamp><Cur…	좌우반구com(CVF, UVF, BVF)_4-016-1	60.021	1.0.0.165	1	1174384841	Professional	2.0.10.242	2.0.10.356	10-09-2020	2020-10-09 오전 4:53:45	13:53:45	2.0.10.252	358		1	z	양념	NULL	NULL	NULL	NULL	NULL	NULL	2	1	94	KSY4	List3	NULL	NULL	NULL	NULL	NULL	NULL	NULL	NULL	NULL	0	z	1	3	1038304	0	{/}	486	1038790
좌우반구com(CVF, UVF, BVF)_4	16	1	<?xml version="1.0"?>\n<Clock xmlns:dt="urn:schemas-microsoft-com:datatypes"><Description dt:dt="string">E-Prime Primary Realtime Clock</Description><StartTime><Timestamp dt:dt="int">0</Timestamp><DateUtc dt:dt="string">2020-10-09T04:53:45Z</DateUtc></StartTime><FrequencyChanges><FrequencyChange><Frequency dt:dt="r8">2699960000</Frequency><Timestamp dt:dt="r8">4.36914200403331E+15</Timestamp><Cur…	좌우반구com(CVF, UVF, BVF)_4-016-1	60.021	1.0.0.165	1	1174384841	Professional	2.0.10.242	2.0.10.356	10-09-2020	2020-10-09 오전 4:53:45	13:53:45	2.0.10.252	19		2	{/}	양최	112	1	19	NULL	NULL	NULL	NULL	NULL	NULL	KSY4	List1	NULL	NULL	NULL	NULL	NULL	NULL	NULL	NULL	NULL	1	{/}	0	3	68824	0	{/}	455	69279
좌우반구com(CVF, UVF, BVF)_4	16	1	<?xml version="1.0"?>\n<Clock xmlns:dt="urn:schemas-microsoft-com:datatypes"><Description dt:dt="string">E-Prime Primary Realtime Clock</Description><StartTime><Timestamp dt:dt="int">0</Timestamp><DateUtc dt:dt="string">2020-10-09T04:53:45Z</DateUtc></StartTime><FrequencyChanges><FrequencyChange><Frequency dt:dt="r8">2699960000</Frequency><Timestamp dt:dt="r8">4.36914200403331E+15</Timestamp><Cur…	좌우반구com(CVF, UVF, BVF)_4-016-1	60.021	1.0.0.165	1	1174384841	Professional	2.0.10.242	2.0.10.356	10-09-2020	2020-10-09 오전 4:53:45	13:53:45	2.0.10.252	179		1	z	어휘	NULL	NULL	NULL	24	1	47	NULL	NULL	NULL	KSY4	List2	NULL	NULL	NULL	NULL	NULL	NULL	NULL	NULL	NULL	1	z	1	3	527298	0	z	472	527770
좌우반구com(CVF, UVF, BVF)_4	16	1	<?xml version="1.0"?>\n<Clock xmlns:dt="urn:schemas-microsoft-com:datatypes"><Description dt:dt="string">E-Prime Primary Realtime Clock</Description><StartTime><Timestamp dt:dt="int">0</Timestamp><DateUtc dt:dt="string">2020-10-09T04:53:45Z</DateUtc></StartTime><FrequencyChanges><FrequencyChange><Frequency dt:dt="r8">2699960000</Frequency><Timestamp dt:dt="r8">4.36914200403331E+15</Timestamp><Cur…	좌우반구com(CVF, UVF, BVF)_4-016-1	60.021	1.0.0.165	1	1174384841	Professional	2.0.10.242	2.0.10.356	10-09-2020	2020-10-09 오전 4:53:45	13:53:45	2.0.10.252	334		2	{/}	엄도	NULL	NULL	NULL	NULL	NULL	NULL	118	1	70	KSY	List3	0		0	0	974277	183		0	0	1	{/}	0	3	974460	0	{/}	482	974942
좌우반구com(CVF, UVF, BVF)_4	16	1	<?xml version="1.0"?>\n<Clock xmlns:dt="urn:schemas-microsoft-com:datatypes"><Description dt:dt="string">E-Prime Primary Realtime Clock</Description><StartTime><Timestamp dt:dt="int">0</Timestamp><DateUtc dt:dt="string">2020-10-09T04:53:45Z</DateUtc></StartTime><FrequencyChanges><FrequencyChange><Frequency dt:dt="r8">2699960000</Frequency><Timestamp dt:dt="r8">4.36914200403331E+15</Timestamp><Cur…	좌우반구com(CVF, UVF, BVF)_4-016-1	60.021	1.0.0.165	1	1174384841	Professional	2.0.10.242	2.0.10.356	10-09-2020	2020-10-09 오전 4:53:45	13:53:45	2.0.10.252	369		1	z	엄마	NULL	NULL	NULL	NULL	NULL	NULL	97	1	105	KSY4	List3	NULL	NULL	NULL	NULL	NULL	NULL	NULL	NULL	NULL	1	z	1	3	1067444	0	z	449	1067893
좌우반구com(CVF, UVF, BVF)_4	16	1	<?xml version="1.0"?>\n<Clock xmlns:dt="urn:schemas-microsoft-com:datatypes"><Description dt:dt="string">E-Prime Primary Realtime Clock</Description><StartTime><Timestamp dt:dt="int">0</Timestamp><DateUtc dt:dt="string">2020-10-09T04:53:45Z</DateUtc></StartTime><FrequencyChanges><FrequencyChange><Frequency dt:dt="r8">2699960000</Frequency><Timestamp dt:dt="r8">4.36914200403331E+15</Timestamp><Cur…	좌우반구com(CVF, UVF, BVF)_4-016-1	60.021	1.0.0.165	1	1174384841	Professional	2.0.10.242	2.0.10.356	10-09-2020	2020-10-09 오전 4:53:45	13:53:45	2.0.10.252	158		2	{/}	엇압	NULL	NULL	NULL	19	1	26	NULL	NULL	NULL	KSY	List2	0		0	0	470235	183		0	0	1	{/}	0	3	470418	0	{/}	305	470723
좌우반구com(CVF, UVF, BVF)_4	16	1	<?xml version="1.0"?>\n<Clock xmlns:dt="urn:schemas-microsoft-com:datatypes"><Description dt:dt="string">E-Prime Primary Realtime Clock</Description><StartTime><Timestamp dt:dt="int">0</Timestamp><DateUtc dt:dt="string">2020-10-09T04:53:45Z</DateUtc></StartTime><FrequencyChanges><FrequencyChange><Frequency dt:dt="r8">2699960000</Frequency><Timestamp dt:dt="r8">4.36914200403331E+15</Timestamp><Cur…	좌우반구com(CVF, UVF, BVF)_4-016-1	60.021	1.0.0.165	1	1174384841	Professional	2.0.10.242	2.0.10.356	10-09-2020	2020-10-09 오전 4:53:45	13:53:45	2.0.10.252	20		2	{/}	여별	111	1	20	NULL	NULL	NULL	NULL	NULL	NULL	KSY4	List1	NULL	NULL	NULL	NULL	NULL	NULL	NULL	NULL	NULL	0	{/}	0	3	71473	0	z	445	71918
좌우반구com(CVF, UVF, BVF)_4	16	1	<?xml version="1.0"?>\n<Clock xmlns:dt="urn:schemas-microsoft-com:datatypes"><Description dt:dt="string">E-Prime Primary Realtime Clock</Description><StartTime><Timestamp dt:dt="int">0</Timestamp><DateUtc dt:dt="string">2020-10-09T04:53:45Z</DateUtc></StartTime><FrequencyChanges><FrequencyChange><Frequency dt:dt="r8">2699960000</Frequency><Timestamp dt:dt="r8">4.36914200403331E+15</Timestamp><Cur…	좌우반구com(CVF, UVF, BVF)_4-016-1	60.021	1.0.0.165	1	1174384841	Professional	2.0.10.242	2.0.10.356	10-09-2020	2020-10-09 오전 4:53:45	13:53:45	2.0.10.252	309		2	{/}	여본	NULL	NULL	NULL	NULL	NULL	NULL	127	1	45	KSY3	List3	NULL	NULL	NULL	NULL	NULL	NULL	NULL	NULL	NULL	0	{/}	0	3	907733	0	z	442	908175
좌우반구com(CVF, UVF, BVF)_4	16	1	<?xml version="1.0"?>\n<Clock xmlns:dt="urn:schemas-microsoft-com:datatypes"><Description dt:dt="string">E-Prime Primary Realtime Clock</Description><StartTime><Timestamp dt:dt="int">0</Timestamp><DateUtc dt:dt="string">2020-10-09T04:53:45Z</DateUtc></StartTime><FrequencyChanges><FrequencyChange><Frequency dt:dt="r8">2699960000</Frequency><Timestamp dt:dt="r8">4.36914200403331E+15</Timestamp><Cur…	좌우반구com(CVF, UVF, BVF)_4-016-1	60.021	1.0.0.165	1	1174384841	Professional	2.0.10.242	2.0.10.356	10-09-2020	2020-10-09 오전 4:53:45	13:53:45	2.0.10.252	171		1	z	여생	NULL	NULL	NULL	93	1	39	NULL	NULL	NULL	KSY4	List2	NULL	NULL	NULL	NULL	NULL	NULL	NULL	NULL	NULL	0	z	1	3	504839	0	{/}	771	505610
좌우반구com(CVF, UVF, BVF)_4	16	1	<?xml version="1.0"?>\n<Clock xmlns:dt="urn:schemas-microsoft-com:datatypes"><Description dt:dt="string">E-Prime Primary Realtime Clock</Description><StartTime><Timestamp dt:dt="int">0</Timestamp><DateUtc dt:dt="string">2020-10-09T04:53:45Z</DateUtc></StartTime><FrequencyChanges><FrequencyChange><Frequency dt:dt="r8">2699960000</Frequency><Timestamp dt:dt="r8">4.36914200403331E+15</Timestamp><Cur…	좌우반구com(CVF, UVF, BVF)_4-016-1	60.021	1.0.0.165	1	1174384841	Professional	2.0.10.242	2.0.10.356	10-09-2020	2020-10-09 오전 4:53:45	13:53:45	2.0.10.252	40		2	{/}	열례	10	1	40	NULL	NULL	NULL	NULL	NULL	NULL	KSY2	List1	NULL	NULL	NULL	NULL	NULL	NULL	NULL	NULL	NULL	1	{/}	0	3	125771	0	{/}	539	126310
좌우반구com(CVF, UVF, BVF)_4	16	1	<?xml version="1.0"?>\n<Clock xmlns:dt="urn:schemas-microsoft-com:datatypes"><Description dt:dt="string">E-Prime Primary Realtime Clock</Description><StartTime><Timestamp dt:dt="int">0</Timestamp><DateUtc dt:dt="string">2020-10-09T04:53:45Z</DateUtc></StartTime><FrequencyChanges><FrequencyChange><Frequency dt:dt="r8">2699960000</Frequency><Timestamp dt:dt="r8">4.36914200403331E+15</Timestamp><Cur…	좌우반구com(CVF, UVF, BVF)_4-016-1	60.021	1.0.0.165	1	1174384841	Professional	2.0.10.242	2.0.10.356	10-09-2020	2020-10-09 오전 4:53:45	13:53:45	2.0.10.252	18		2	{/}	열박	67	1	18	NULL	NULL	NULL	NULL	NULL	NULL	KSY2	List1	NULL	NULL	NULL	NULL	NULL	NULL	NULL	NULL	NULL	1	{/}	0	4	66042	0	{/}	588	66630
좌우반구com(CVF, UVF, BVF)_4	16	1	<?xml version="1.0"?>\n<Clock xmlns:dt="urn:schemas-microsoft-com:datatypes"><Description dt:dt="string">E-Prime Primary Realtime Clock</Description><StartTime><Timestamp dt:dt="int">0</Timestamp><DateUtc dt:dt="string">2020-10-09T04:53:45Z</DateUtc></StartTime><FrequencyChanges><FrequencyChange><Frequency dt:dt="r8">2699960000</Frequency><Timestamp dt:dt="r8">4.36914200403331E+15</Timestamp><Cur…	좌우반구com(CVF, UVF, BVF)_4-016-1	60.021	1.0.0.165	1	1174384841	Professional	2.0.10.242	2.0.10.356	10-09-2020	2020-10-09 오전 4:53:45	13:53:45	2.0.10.252	211		2	{/}	열응	NULL	NULL	NULL	53	1	79	NULL	NULL	NULL	KSY3	List2	NULL	NULL	NULL	NULL	NULL	NULL	NULL	NULL	NULL	1	{/}	0	4	613452	0	{/}	358	613810
좌우반구com(CVF, UVF, BVF)_4	16	1	<?xml version="1.0"?>\n<Clock xmlns:dt="urn:schemas-microsoft-com:datatypes"><Description dt:dt="string">E-Prime Primary Realtime Clock</Description><StartTime><Timestamp dt:dt="int">0</Timestamp><DateUtc dt:dt="string">2020-10-09T04:53:45Z</DateUtc></StartTime><FrequencyChanges><FrequencyChange><Frequency dt:dt="r8">2699960000</Frequency><Timestamp dt:dt="r8">4.36914200403331E+15</Timestamp><Cur…	좌우반구com(CVF, UVF, BVF)_4-016-1	60.021	1.0.0.165	1	1174384841	Professional	2.0.10.242	2.0.10.356	10-09-2020	2020-10-09 오전 4:53:45	13:53:45	2.0.10.252	276		1	z	열정	NULL	NULL	NULL	NULL	NULL	NULL	122	1	12	KSY4	List3	NULL	NULL	NULL	NULL	NULL	NULL	NULL	NULL	NULL	1	z	0	3	820730	0	z	374	821104
좌우반구com(CVF, UVF, BVF)_4	16	1	<?xml version="1.0"?>\n<Clock xmlns:dt="urn:schemas-microsoft-com:datatypes"><Description dt:dt="string">E-Prime Primary Realtime Clock</Description><StartTime><Timestamp dt:dt="int">0</Timestamp><DateUtc dt:dt="string">2020-10-09T04:53:45Z</DateUtc></StartTime><FrequencyChanges><FrequencyChange><Frequency dt:dt="r8">2699960000</Frequency><Timestamp dt:dt="r8">4.36914200403331E+15</Timestamp><Cur…	좌우반구com(CVF, UVF, BVF)_4-016-1	60.021	1.0.0.165	1	1174384841	Professional	2.0.10.242	2.0.10.356	10-09-2020	2020-10-09 오전 4:53:45	13:53:45	2.0.10.252	141		1	z	오류	NULL	NULL	NULL	99	1	9	NULL	NULL	NULL	KSY4	List2	NULL	NULL	NULL	NULL	NULL	NULL	NULL	NULL	NULL	1	z	0	3	424634	0	z	313	424947
좌우반구com(CVF, UVF, BVF)_4	16	1	<?xml version="1.0"?>\n<Clock xmlns:dt="urn:schemas-microsoft-com:datatypes"><Description dt:dt="string">E-Prime Primary Realtime Clock</Description><StartTime><Timestamp dt:dt="int">0</Timestamp><DateUtc dt:dt="string">2020-10-09T04:53:45Z</DateUtc></StartTime><FrequencyChanges><FrequencyChange><Frequency dt:dt="r8">2699960000</Frequency><Timestamp dt:dt="r8">4.36914200403331E+15</Timestamp><Cur…	좌우반구com(CVF, UVF, BVF)_4-016-1	60.021	1.0.0.165	1	1174384841	Professional	2.0.10.242	2.0.10.356	10-09-2020	2020-10-09 오전 4:53:45	13:53:45	2.0.10.252	97		1	z	오해	19	1	97	NULL	NULL	NULL	NULL	NULL	NULL	KSY4	List1	NULL	NULL	NULL	NULL	NULL	NULL	NULL	NULL	NULL	1	z	0	4	278785	0	z	451	279236
좌우반구com(CVF, UVF, BVF)_4	16	1	<?xml version="1.0"?>\n<Clock xmlns:dt="urn:schemas-microsoft-com:datatypes"><Description dt:dt="string">E-Prime Primary Realtime Clock</Description><StartTime><Timestamp dt:dt="int">0</Timestamp><DateUtc dt:dt="string">2020-10-09T04:53:45Z</DateUtc></StartTime><FrequencyChanges><FrequencyChange><Frequency dt:dt="r8">2699960000</Frequency><Timestamp dt:dt="r8">4.36914200403331E+15</Timestamp><Cur…	좌우반구com(CVF, UVF, BVF)_4-016-1	60.021	1.0.0.165	1	1174384841	Professional	2.0.10.242	2.0.10.356	10-09-2020	2020-10-09 오전 4:53:45	13:53:45	2.0.10.252	398		2	{/}	외보	NULL	NULL	NULL	NULL	NULL	NULL	87	1	134	KSY4	List3	NULL	NULL	NULL	NULL	NULL	NULL	NULL	NULL	NULL	1	{/}	1	3	1143251	0	{/}	498	1143749
좌우반구com(CVF, UVF, BVF)_4	16	1	<?xml version="1.0"?>\n<Clock xmlns:dt="urn:schemas-microsoft-com:datatypes"><Description dt:dt="string">E-Prime Primary Realtime Clock</Description><StartTime><Timestamp dt:dt="int">0</Timestamp><DateUtc dt:dt="string">2020-10-09T04:53:45Z</DateUtc></StartTime><FrequencyChanges><FrequencyChange><Frequency dt:dt="r8">2699960000</Frequency><Timestamp dt:dt="r8">4.36914200403331E+15</Timestamp><Cur…	좌우반구com(CVF, UVF, BVF)_4-016-1	60.021	1.0.0.165	1	1174384841	Professional	2.0.10.242	2.0.10.356	10-09-2020	2020-10-09 오전 4:53:45	13:53:45	2.0.10.252	344		1	z	외부	NULL	NULL	NULL	NULL	NULL	NULL	121	1	80	KSY4	List3	NULL	NULL	NULL	NULL	NULL	NULL	NULL	NULL	NULL	1	z	0	3	1001217	0	z	533	1001750
좌우반구com(CVF, UVF, BVF)_4	16	1	<?xml version="1.0"?>\n<Clock xmlns:dt="urn:schemas-microsoft-com:datatypes"><Description dt:dt="string">E-Prime Primary Realtime Clock</Description><StartTime><Timestamp dt:dt="int">0</Timestamp><DateUtc dt:dt="string">2020-10-09T04:53:45Z</DateUtc></StartTime><FrequencyChanges><FrequencyChange><Frequency dt:dt="r8">2699960000</Frequency><Timestamp dt:dt="r8">4.36914200403331E+15</Timestamp><Cur…	좌우반구com(CVF, UVF, BVF)_4-016-1	60.021	1.0.0.165	1	1174384841	Professional	2.0.10.242	2.0.10.356	10-09-2020	2020-10-09 오전 4:53:45	13:53:45	2.0.10.252	266		2	{/}	요명	NULL	NULL	NULL	NULL	NULL	NULL	75	1	2	KSY4	List3	NULL	NULL	NULL	NULL	NULL	NULL	NULL	NULL	NULL	1	{/}	0	4	794506	0	{/}	446	794952
좌우반구com(CVF, UVF, BVF)_4	16	1	<?xml version="1.0"?>\n<Clock xmlns:dt="urn:schemas-microsoft-com:datatypes"><Description dt:dt="string">E-Prime Primary Realtime Clock</Description><StartTime><Timestamp dt:dt="int">0</Timestamp><DateUtc dt:dt="string">2020-10-09T04:53:45Z</DateUtc></StartTime><FrequencyChanges><FrequencyChange><Frequency dt:dt="r8">2699960000</Frequency><Timestamp dt:dt="r8">4.36914200403331E+15</Timestamp><Cur…	좌우반구com(CVF, UVF, BVF)_4-016-1	60.021	1.0.0.165	1	1174384841	Professional	2.0.10.242	2.0.10.356	10-09-2020	2020-10-09 오전 4:53:45	13:53:45	2.0.10.252	166		1	z	요소	NULL	NULL	NULL	23	1	34	NULL	NULL	NULL	KSY4	List2	NULL	NULL	NULL	NULL	NULL	NULL	NULL	NULL	NULL	1	z	0	4	491861	0	z	430	492291
좌우반구com(CVF, UVF, BVF)_4	16	1	<?xml version="1.0"?>\n<Clock xmlns:dt="urn:schemas-microsoft-com:datatypes"><Description dt:dt="string">E-Prime Primary Realtime Clock</Description><StartTime><Timestamp dt:dt="int">0</Timestamp><DateUtc dt:dt="string">2020-10-09T04:53:45Z</DateUtc></StartTime><FrequencyChanges><FrequencyChange><Frequency dt:dt="r8">2699960000</Frequency><Timestamp dt:dt="r8">4.36914200403331E+15</Timestamp><Cur…	좌우반구com(CVF, UVF, BVF)_4-016-1	60.021	1.0.0.165	1	1174384841	Professional	2.0.10.242	2.0.10.356	10-09-2020	2020-10-09 오전 4:53:45	13:53:45	2.0.10.252	397		1	z	요청	NULL	NULL	NULL	NULL	NULL	NULL	51	1	133	KSY4	List3	NULL	NULL	NULL	NULL	NULL	NULL	NULL	NULL	NULL	1	z	1	3	1140735	0	z	310	1141045
좌우반구com(CVF, UVF, BVF)_4	16	1	<?xml version="1.0"?>\n<Clock xmlns:dt="urn:schemas-microsoft-com:datatypes"><Description dt:dt="string">E-Prime Primary Realtime Clock</Description><StartTime><Timestamp dt:dt="int">0</Timestamp><DateUtc dt:dt="string">2020-10-09T04:53:45Z</DateUtc></StartTime><FrequencyChanges><FrequencyChange><Frequency dt:dt="r8">2699960000</Frequency><Timestamp dt:dt="r8">4.36914200403331E+15</Timestamp><Cur…	좌우반구com(CVF, UVF, BVF)_4-016-1	60.021	1.0.0.165	1	1174384841	Professional	2.0.10.242	2.0.10.356	10-09-2020	2020-10-09 오전 4:53:45	13:53:45	2.0.10.252	17		2	{/}	용스	14	1	17	NULL	NULL	NULL	NULL	NULL	NULL	KSY4	List1	NULL	NULL	NULL	NULL	NULL	NULL	NULL	NULL	NULL	1	{/}	0	4	63293	0	{/}	553	63846
좌우반구com(CVF, UVF, BVF)_4	16	1	<?xml version="1.0"?>\n<Clock xmlns:dt="urn:schemas-microsoft-com:datatypes"><Description dt:dt="string">E-Prime Primary Realtime Clock</Description><StartTime><Timestamp dt:dt="int">0</Timestamp><DateUtc dt:dt="string">2020-10-09T04:53:45Z</DateUtc></StartTime><FrequencyChanges><FrequencyChange><Frequency dt:dt="r8">2699960000</Frequency><Timestamp dt:dt="r8">4.36914200403331E+15</Timestamp><Cur…	좌우반구com(CVF, UVF, BVF)_4-016-1	60.021	1.0.0.165	1	1174384841	Professional	2.0.10.242	2.0.10.356	10-09-2020	2020-10-09 오전 4:53:45	13:53:45	2.0.10.252	332		1	z	용어	NULL	NULL	NULL	NULL	NULL	NULL	25	1	68	KSY4	List3	NULL	NULL	NULL	NULL	NULL	NULL	NULL	NULL	NULL	1	z	0	3	969295	0	z	383	969678
좌우반구com(CVF, UVF, BVF)_4	16	1	<?xml version="1.0"?>\n<Clock xmlns:dt="urn:schemas-microsoft-com:datatypes"><Description dt:dt="string">E-Prime Primary Realtime Clock</Description><StartTime><Timestamp dt:dt="int">0</Timestamp><DateUtc dt:dt="string">2020-10-09T04:53:45Z</DateUtc></StartTime><FrequencyChanges><FrequencyChange><Frequency dt:dt="r8">2699960000</Frequency><Timestamp dt:dt="r8">4.36914200403331E+15</Timestamp><Cur…	좌우반구com(CVF, UVF, BVF)_4-016-1	60.021	1.0.0.165	1	1174384841	Professional	2.0.10.242	2.0.10.356	10-09-2020	2020-10-09 오전 4:53:45	13:53:45	2.0.10.252	217		1	z	우려	NULL	NULL	NULL	3	1	85	NULL	NULL	NULL	KSY4	List2	NULL	NULL	NULL	NULL	NULL	NULL	NULL	NULL	NULL	1	z	0	3	629363	0	z	766	630129
좌우반구com(CVF, UVF, BVF)_4	16	1	<?xml version="1.0"?>\n<Clock xmlns:dt="urn:schemas-microsoft-com:datatypes"><Description dt:dt="string">E-Prime Primary Realtime Clock</Description><StartTime><Timestamp dt:dt="int">0</Timestamp><DateUtc dt:dt="string">2020-10-09T04:53:45Z</DateUtc></StartTime><FrequencyChanges><FrequencyChange><Frequency dt:dt="r8">2699960000</Frequency><Timestamp dt:dt="r8">4.36914200403331E+15</Timestamp><Cur…	좌우반구com(CVF, UVF, BVF)_4-016-1	60.021	1.0.0.165	1	1174384841	Professional	2.0.10.242	2.0.10.356	10-09-2020	2020-10-09 오전 4:53:45	13:53:45	2.0.10.252	23		2	{/}	운국	30	1	23	NULL	NULL	NULL	NULL	NULL	NULL	KSY	List1	0		0	0	79221	183		0	0	1	{/}	0	3	79404	0	{/}	530	79934
좌우반구com(CVF, UVF, BVF)_4	16	1	<?xml version="1.0"?>\n<Clock xmlns:dt="urn:schemas-microsoft-com:datatypes"><Description dt:dt="string">E-Prime Primary Realtime Clock</Description><StartTime><Timestamp dt:dt="int">0</Timestamp><DateUtc dt:dt="string">2020-10-09T04:53:45Z</DateUtc></StartTime><FrequencyChanges><FrequencyChange><Frequency dt:dt="r8">2699960000</Frequency><Timestamp dt:dt="r8">4.36914200403331E+15</Timestamp><Cur…	좌우반구com(CVF, UVF, BVF)_4-016-1	60.021	1.0.0.165	1	1174384841	Professional	2.0.10.242	2.0.10.356	10-09-2020	2020-10-09 오전 4:53:45	13:53:45	2.0.10.252	223		2	{/}	운속	NULL	NULL	NULL	71	1	91	NULL	NULL	NULL	KSY2	List2	NULL	NULL	NULL	NULL	NULL	NULL	NULL	NULL	NULL	1	{/}	0	3	645874	0	{/}	439	646313
좌우반구com(CVF, UVF, BVF)_4	16	1	<?xml version="1.0"?>\n<Clock xmlns:dt="urn:schemas-microsoft-com:datatypes"><Description dt:dt="string">E-Prime Primary Realtime Clock</Description><StartTime><Timestamp dt:dt="int">0</Timestamp><DateUtc dt:dt="string">2020-10-09T04:53:45Z</DateUtc></StartTime><FrequencyChanges><FrequencyChange><Frequency dt:dt="r8">2699960000</Frequency><Timestamp dt:dt="r8">4.36914200403331E+15</Timestamp><Cur…	좌우반구com(CVF, UVF, BVF)_4-016-1	60.021	1.0.0.165	1	1174384841	Professional	2.0.10.242	2.0.10.356	10-09-2020	2020-10-09 오전 4:53:45	13:53:45	2.0.10.252	379		1	z	원리	NULL	NULL	NULL	NULL	NULL	NULL	66	1	115	KSY4	List3	NULL	NULL	NULL	NULL	NULL	NULL	NULL	NULL	NULL	1	z	0	4	1093802	0	z	347	1094149
좌우반구com(CVF, UVF, BVF)_4	16	1	<?xml version="1.0"?>\n<Clock xmlns:dt="urn:schemas-microsoft-com:datatypes"><Description dt:dt="string">E-Prime Primary Realtime Clock</Description><StartTime><Timestamp dt:dt="int">0</Timestamp><DateUtc dt:dt="string">2020-10-09T04:53:45Z</DateUtc></StartTime><FrequencyChanges><FrequencyChange><Frequency dt:dt="r8">2699960000</Frequency><Timestamp dt:dt="r8">4.36914200403331E+15</Timestamp><Cur…	좌우반구com(CVF, UVF, BVF)_4-016-1	60.021	1.0.0.165	1	1174384841	Professional	2.0.10.242	2.0.10.356	10-09-2020	2020-10-09 오전 4:53:45	13:53:45	2.0.10.252	236		1	z	원인	NULL	NULL	NULL	4	1	104	NULL	NULL	NULL	KSY4	List2	NULL	NULL	NULL	NULL	NULL	NULL	NULL	NULL	NULL	1	z	0	3	681628	0	z	373	682001
좌우반구com(CVF, UVF, BVF)_4	16	1	<?xml version="1.0"?>\n<Clock xmlns:dt="urn:schemas-microsoft-com:datatypes"><Description dt:dt="string">E-Prime Primary Realtime Clock</Description><StartTime><Timestamp dt:dt="int">0</Timestamp><DateUtc dt:dt="string">2020-10-09T04:53:45Z</DateUtc></StartTime><FrequencyChanges><FrequencyChange><Frequency dt:dt="r8">2699960000</Frequency><Timestamp dt:dt="r8">4.36914200403331E+15</Timestamp><Cur…	좌우반구com(CVF, UVF, BVF)_4-016-1	60.021	1.0.0.165	1	1174384841	Professional	2.0.10.242	2.0.10.356	10-09-2020	2020-10-09 오전 4:53:45	13:53:45	2.0.10.252	79		1	z	원장	74	1	79	NULL	NULL	NULL	NULL	NULL	NULL	KSY4	List1	NULL	NULL	NULL	NULL	NULL	NULL	NULL	NULL	NULL	1	z	1	3	231284	0	z	537	231821
좌우반구com(CVF, UVF, BVF)_4	16	1	<?xml version="1.0"?>\n<Clock xmlns:dt="urn:schemas-microsoft-com:datatypes"><Description dt:dt="string">E-Prime Primary Realtime Clock</Description><StartTime><Timestamp dt:dt="int">0</Timestamp><DateUtc dt:dt="string">2020-10-09T04:53:45Z</DateUtc></StartTime><FrequencyChanges><FrequencyChange><Frequency dt:dt="r8">2699960000</Frequency><Timestamp dt:dt="r8">4.36914200403331E+15</Timestamp><Cur…	좌우반구com(CVF, UVF, BVF)_4-016-1	60.021	1.0.0.165	1	1174384841	Professional	2.0.10.242	2.0.10.356	10-09-2020	2020-10-09 오전 4:53:45	13:53:45	2.0.10.252	330		2	{/}	원착	NULL	NULL	NULL	NULL	NULL	NULL	9	1	66	KSY4	List3	NULL	NULL	NULL	NULL	NULL	NULL	NULL	NULL	NULL	1	{/}	0	3	963797	0	{/}	697	964494
좌우반구com(CVF, UVF, BVF)_4	16	1	<?xml version="1.0"?>\n<Clock xmlns:dt="urn:schemas-microsoft-com:datatypes"><Description dt:dt="string">E-Prime Primary Realtime Clock</Description><StartTime><Timestamp dt:dt="int">0</Timestamp><DateUtc dt:dt="string">2020-10-09T04:53:45Z</DateUtc></StartTime><FrequencyChanges><FrequencyChange><Frequency dt:dt="r8">2699960000</Frequency><Timestamp dt:dt="r8">4.36914200403331E+15</Timestamp><Cur…	좌우반구com(CVF, UVF, BVF)_4-016-1	60.021	1.0.0.165	1	1174384841	Professional	2.0.10.242	2.0.10.356	10-09-2020	2020-10-09 오전 4:53:45	13:53:45	2.0.10.252	30		1	z	원형	89	1	30	NULL	NULL	NULL	NULL	NULL	NULL	KSY4	List1	NULL	NULL	NULL	NULL	NULL	NULL	NULL	NULL	NULL	0	z	0	3	98247	0	{/}	623	98870
좌우반구com(CVF, UVF, BVF)_4	16	1	<?xml version="1.0"?>\n<Clock xmlns:dt="urn:schemas-microsoft-com:datatypes"><Description dt:dt="string">E-Prime Primary Realtime Clock</Description><StartTime><Timestamp dt:dt="int">0</Timestamp><DateUtc dt:dt="string">2020-10-09T04:53:45Z</DateUtc></StartTime><FrequencyChanges><FrequencyChange><Frequency dt:dt="r8">2699960000</Frequency><Timestamp dt:dt="r8">4.36914200403331E+15</Timestamp><Cur…	좌우반구com(CVF, UVF, BVF)_4-016-1	60.021	1.0.0.165	1	1174384841	Professional	2.0.10.242	2.0.10.356	10-09-2020	2020-10-09 오전 4:53:45	13:53:45	2.0.10.252	224		2	{/}	위절	NULL	NULL	NULL	117	1	92	NULL	NULL	NULL	KSY4	List2	NULL	NULL	NULL	NULL	NULL	NULL	NULL	NULL	NULL	1	{/}	0	3	648523	0	{/}	558	649081
좌우반구com(CVF, UVF, BVF)_4	16	1	<?xml version="1.0"?>\n<Clock xmlns:dt="urn:schemas-microsoft-com:datatypes"><Description dt:dt="string">E-Prime Primary Realtime Clock</Description><StartTime><Timestamp dt:dt="int">0</Timestamp><DateUtc dt:dt="string">2020-10-09T04:53:45Z</DateUtc></StartTime><FrequencyChanges><FrequencyChange><Frequency dt:dt="r8">2699960000</Frequency><Timestamp dt:dt="r8">4.36914200403331E+15</Timestamp><Cur…	좌우반구com(CVF, UVF, BVF)_4-016-1	60.021	1.0.0.165	1	1174384841	Professional	2.0.10.242	2.0.10.356	10-09-2020	2020-10-09 오전 4:53:45	13:53:45	2.0.10.252	293		1	z	유형	NULL	NULL	NULL	NULL	NULL	NULL	89	1	29	KSY4	List3	NULL	NULL	NULL	NULL	NULL	NULL	NULL	NULL	NULL	0	z	0	3	865564	0	{/}	659	866223
좌우반구com(CVF, UVF, BVF)_4	16	1	<?xml version="1.0"?>\n<Clock xmlns:dt="urn:schemas-microsoft-com:datatypes"><Description dt:dt="string">E-Prime Primary Realtime Clock</Description><StartTime><Timestamp dt:dt="int">0</Timestamp><DateUtc dt:dt="string">2020-10-09T04:53:45Z</DateUtc></StartTime><FrequencyChanges><FrequencyChange><Frequency dt:dt="r8">2699960000</Frequency><Timestamp dt:dt="r8">4.36914200403331E+15</Timestamp><Cur…	좌우반구com(CVF, UVF, BVF)_4-016-1	60.021	1.0.0.165	1	1174384841	Professional	2.0.10.242	2.0.10.356	10-09-2020	2020-10-09 오전 4:53:45	13:53:45	2.0.10.252	275		1	z	음식	NULL	NULL	NULL	NULL	NULL	NULL	115	1	11	KSY4	List3	NULL	NULL	NULL	NULL	NULL	NULL	NULL	NULL	NULL	1	z	0	3	818114	0	z	422	818536
좌우반구com(CVF, UVF, BVF)_4	16	1	<?xml version="1.0"?>\n<Clock xmlns:dt="urn:schemas-microsoft-com:datatypes"><Description dt:dt="string">E-Prime Primary Realtime Clock</Description><StartTime><Timestamp dt:dt="int">0</Timestamp><DateUtc dt:dt="string">2020-10-09T04:53:45Z</DateUtc></StartTime><FrequencyChanges><FrequencyChange><Frequency dt:dt="r8">2699960000</Frequency><Timestamp dt:dt="r8">4.36914200403331E+15</Timestamp><Cur…	좌우반구com(CVF, UVF, BVF)_4-016-1	60.021	1.0.0.165	1	1174384841	Professional	2.0.10.242	2.0.10.356	10-09-2020	2020-10-09 오전 4:53:45	13:53:45	2.0.10.252	168		2	{/}	음안	NULL	NULL	NULL	46	1	36	NULL	NULL	NULL	KSY3	List2	NULL	NULL	NULL	NULL	NULL	NULL	NULL	NULL	NULL	1	{/}	0	4	497026	0	{/}	417	497443
좌우반구com(CVF, UVF, BVF)_4	16	1	<?xml version="1.0"?>\n<Clock xmlns:dt="urn:schemas-microsoft-com:datatypes"><Description dt:dt="string">E-Prime Primary Realtime Clock</Description><StartTime><Timestamp dt:dt="int">0</Timestamp><DateUtc dt:dt="string">2020-10-09T04:53:45Z</DateUtc></StartTime><FrequencyChanges><FrequencyChange><Frequency dt:dt="r8">2699960000</Frequency><Timestamp dt:dt="r8">4.36914200403331E+15</Timestamp><Cur…	좌우반구com(CVF, UVF, BVF)_4-016-1	60.021	1.0.0.165	1	1174384841	Professional	2.0.10.242	2.0.10.356	10-09-2020	2020-10-09 오전 4:53:45	13:53:45	2.0.10.252	4		2	{/}	응어	82	1	4	NULL	NULL	NULL	NULL	NULL	NULL	KSY	List1	0		0	-1	26622	183		0	0	1	{/}	0	3	26805	0	{/}	378	27183
좌우반구com(CVF, UVF, BVF)_4	16	1	<?xml version="1.0"?>\n<Clock xmlns:dt="urn:schemas-microsoft-com:datatypes"><Description dt:dt="string">E-Prime Primary Realtime Clock</Description><StartTime><Timestamp dt:dt="int">0</Timestamp><DateUtc dt:dt="string">2020-10-09T04:53:45Z</DateUtc></StartTime><FrequencyChanges><FrequencyChange><Frequency dt:dt="r8">2699960000</Frequency><Timestamp dt:dt="r8">4.36914200403331E+15</Timestamp><Cur…	좌우반구com(CVF, UVF, BVF)_4-016-1	60.021	1.0.0.165	1	1174384841	Professional	2.0.10.242	2.0.10.356	10-09-2020	2020-10-09 오전 4:53:45	13:53:45	2.0.10.252	144		2	{/}	의마	NULL	NULL	NULL	88	1	12	NULL	NULL	NULL	KSY	List2	0		0	-1	432198	183		0	0	1	{/}	0	3	432381	0	{/}	646	433027
좌우반구com(CVF, UVF, BVF)_4	16	1	<?xml version="1.0"?>\n<Clock xmlns:dt="urn:schemas-microsoft-com:datatypes"><Description dt:dt="string">E-Prime Primary Realtime Clock</Description><StartTime><Timestamp dt:dt="int">0</Timestamp><DateUtc dt:dt="string">2020-10-09T04:53:45Z</DateUtc></StartTime><FrequencyChanges><FrequencyChange><Frequency dt:dt="r8">2699960000</Frequency><Timestamp dt:dt="r8">4.36914200403331E+15</Timestamp><Cur…	좌우반구com(CVF, UVF, BVF)_4-016-1	60.021	1.0.0.165	1	1174384841	Professional	2.0.10.242	2.0.10.356	10-09-2020	2020-10-09 오전 4:53:45	13:53:45	2.0.10.252	232		1	z	의미	NULL	NULL	NULL	32	1	100	NULL	NULL	NULL	KSY4	List2	NULL	NULL	NULL	NULL	NULL	NULL	NULL	NULL	NULL	1	z	0	3	669932	0	z	1120	671052
좌우반구com(CVF, UVF, BVF)_4	16	1	<?xml version="1.0"?>\n<Clock xmlns:dt="urn:schemas-microsoft-com:datatypes"><Description dt:dt="string">E-Prime Primary Realtime Clock</Description><StartTime><Timestamp dt:dt="int">0</Timestamp><DateUtc dt:dt="string">2020-10-09T04:53:45Z</DateUtc></StartTime><FrequencyChanges><FrequencyChange><Frequency dt:dt="r8">2699960000</Frequency><Timestamp dt:dt="r8">4.36914200403331E+15</Timestamp><Cur…	좌우반구com(CVF, UVF, BVF)_4-016-1	60.021	1.0.0.165	1	1174384841	Professional	2.0.10.242	2.0.10.356	10-09-2020	2020-10-09 오전 4:53:45	13:53:45	2.0.10.252	103		2	{/}	의필	59	1	103	NULL	NULL	NULL	NULL	NULL	NULL	KSY3	List1	NULL	NULL	NULL	NULL	NULL	NULL	NULL	NULL	NULL	1	{/}	0	3	294829	0	{/}	471	295300
좌우반구com(CVF, UVF, BVF)_4	16	1	<?xml version="1.0"?>\n<Clock xmlns:dt="urn:schemas-microsoft-com:datatypes"><Description dt:dt="string">E-Prime Primary Realtime Clock</Description><StartTime><Timestamp dt:dt="int">0</Timestamp><DateUtc dt:dt="string">2020-10-09T04:53:45Z</DateUtc></StartTime><FrequencyChanges><FrequencyChange><Frequency dt:dt="r8">2699960000</Frequency><Timestamp dt:dt="r8">4.36914200403331E+15</Timestamp><Cur…	좌우반구com(CVF, UVF, BVF)_4-016-1	60.021	1.0.0.165	1	1174384841	Professional	2.0.10.242	2.0.10.356	10-09-2020	2020-10-09 오전 4:53:45	13:53:45	2.0.10.252	62		2	{/}	이느	114	1	62	NULL	NULL	NULL	NULL	NULL	NULL	KSY	List1	0		0	-1	184767	184		0	0	1	{/}	0	4	184951	0	{/}	462	185413
좌우반구com(CVF, UVF, BVF)_4	16	1	<?xml version="1.0"?>\n<Clock xmlns:dt="urn:schemas-microsoft-com:datatypes"><Description dt:dt="string">E-Prime Primary Realtime Clock</Description><StartTime><Timestamp dt:dt="int">0</Timestamp><DateUtc dt:dt="string">2020-10-09T04:53:45Z</DateUtc></StartTime><FrequencyChanges><FrequencyChange><Frequency dt:dt="r8">2699960000</Frequency><Timestamp dt:dt="r8">4.36914200403331E+15</Timestamp><Cur…	좌우반구com(CVF, UVF, BVF)_4-016-1	60.021	1.0.0.165	1	1174384841	Professional	2.0.10.242	2.0.10.356	10-09-2020	2020-10-09 오전 4:53:45	13:53:45	2.0.10.252	136		1	z	이득	NULL	NULL	NULL	89	1	4	NULL	NULL	NULL	KSY4	List2	NULL	NULL	NULL	NULL	NULL	NULL	NULL	NULL	NULL	1	z	0	3	411472	0	z	299	411771
좌우반구com(CVF, UVF, BVF)_4	16	1	<?xml version="1.0"?>\n<Clock xmlns:dt="urn:schemas-microsoft-com:datatypes"><Description dt:dt="string">E-Prime Primary Realtime Clock</Description><StartTime><Timestamp dt:dt="int">0</Timestamp><DateUtc dt:dt="string">2020-10-09T04:53:45Z</DateUtc></StartTime><FrequencyChanges><FrequencyChange><Frequency dt:dt="r8">2699960000</Frequency><Timestamp dt:dt="r8">4.36914200403331E+15</Timestamp><Cur…	좌우반구com(CVF, UVF, BVF)_4-016-1	60.021	1.0.0.165	1	1174384841	Professional	2.0.10.242	2.0.10.356	10-09-2020	2020-10-09 오전 4:53:45	13:53:45	2.0.10.252	31		1	z	이유	20	1	31	NULL	NULL	NULL	NULL	NULL	NULL	KSY4	List1	NULL	NULL	NULL	NULL	NULL	NULL	NULL	NULL	NULL	1	z	0	3	101063	0	z	367	101430
좌우반구com(CVF, UVF, BVF)_4	16	1	<?xml version="1.0"?>\n<Clock xmlns:dt="urn:schemas-microsoft-com:datatypes"><Description dt:dt="string">E-Prime Primary Realtime Clock</Description><StartTime><Timestamp dt:dt="int">0</Timestamp><DateUtc dt:dt="string">2020-10-09T04:53:45Z</DateUtc></StartTime><FrequencyChanges><FrequencyChange><Frequency dt:dt="r8">2699960000</Frequency><Timestamp dt:dt="r8">4.36914200403331E+15</Timestamp><Cur…	좌우반구com(CVF, UVF, BVF)_4-016-1	60.021	1.0.0.165	1	1174384841	Professional	2.0.10.242	2.0.10.356	10-09-2020	2020-10-09 오전 4:53:45	13:53:45	2.0.10.252	202		1	z	이전	NULL	NULL	NULL	83	1	70	NULL	NULL	NULL	KSY4	List2	NULL	NULL	NULL	NULL	NULL	NULL	NULL	NULL	NULL	1	z	0	3	589310	0	z	636	589946
좌우반구com(CVF, UVF, BVF)_4	16	1	<?xml version="1.0"?>\n<Clock xmlns:dt="urn:schemas-microsoft-com:datatypes"><Description dt:dt="string">E-Prime Primary Realtime Clock</Description><StartTime><Timestamp dt:dt="int">0</Timestamp><DateUtc dt:dt="string">2020-10-09T04:53:45Z</DateUtc></StartTime><FrequencyChanges><FrequencyChange><Frequency dt:dt="r8">2699960000</Frequency><Timestamp dt:dt="r8">4.36914200403331E+15</Timestamp><Cur…	좌우반구com(CVF, UVF, BVF)_4-016-1	60.021	1.0.0.165	1	1174384841	Professional	2.0.10.242	2.0.10.356	10-09-2020	2020-10-09 오전 4:53:45	13:53:45	2.0.10.252	239		2	{/}	익궤	NULL	NULL	NULL	82	1	107	NULL	NULL	NULL	KSY3	List2	NULL	NULL	NULL	NULL	NULL	NULL	NULL	NULL	NULL	1	{/}	0	3	689792	0	{/}	745	690537
좌우반구com(CVF, UVF, BVF)_4	16	1	<?xml version="1.0"?>\n<Clock xmlns:dt="urn:schemas-microsoft-com:datatypes"><Description dt:dt="string">E-Prime Primary Realtime Clock</Description><StartTime><Timestamp dt:dt="int">0</Timestamp><DateUtc dt:dt="string">2020-10-09T04:53:45Z</DateUtc></StartTime><FrequencyChanges><FrequencyChange><Frequency dt:dt="r8">2699960000</Frequency><Timestamp dt:dt="r8">4.36914200403331E+15</Timestamp><Cur…	좌우반구com(CVF, UVF, BVF)_4-016-1	60.021	1.0.0.165	1	1174384841	Professional	2.0.10.242	2.0.10.356	10-09-2020	2020-10-09 오전 4:53:45	13:53:45	2.0.10.252	251		2	{/}	익력	NULL	NULL	NULL	101	1	119	NULL	NULL	NULL	KSY3	List2	NULL	NULL	NULL	NULL	NULL	NULL	NULL	NULL	NULL	0	{/}	0	3	723847	0	z	626	724473
좌우반구com(CVF, UVF, BVF)_4	16	1	<?xml version="1.0"?>\n<Clock xmlns:dt="urn:schemas-microsoft-com:datatypes"><Description dt:dt="string">E-Prime Primary Realtime Clock</Description><StartTime><Timestamp dt:dt="int">0</Timestamp><DateUtc dt:dt="string">2020-10-09T04:53:45Z</DateUtc></StartTime><FrequencyChanges><FrequencyChange><Frequency dt:dt="r8">2699960000</Frequency><Timestamp dt:dt="r8">4.36914200403331E+15</Timestamp><Cur…	좌우반구com(CVF, UVF, BVF)_4-016-1	60.021	1.0.0.165	1	1174384841	Professional	2.0.10.242	2.0.10.356	10-09-2020	2020-10-09 오전 4:53:45	13:53:45	2.0.10.252	269		1	z	인간	NULL	NULL	NULL	NULL	NULL	NULL	55	1	5	KSY4	List3	NULL	NULL	NULL	NULL	NULL	NULL	NULL	NULL	NULL	1	z	0	3	802503	0	z	345	802848
좌우반구com(CVF, UVF, BVF)_4	16	1	<?xml version="1.0"?>\n<Clock xmlns:dt="urn:schemas-microsoft-com:datatypes"><Description dt:dt="string">E-Prime Primary Realtime Clock</Description><StartTime><Timestamp dt:dt="int">0</Timestamp><DateUtc dt:dt="string">2020-10-09T04:53:45Z</DateUtc></StartTime><FrequencyChanges><FrequencyChange><Frequency dt:dt="r8">2699960000</Frequency><Timestamp dt:dt="r8">4.36914200403331E+15</Timestamp><Cur…	좌우반구com(CVF, UVF, BVF)_4-016-1	60.021	1.0.0.165	1	1174384841	Professional	2.0.10.242	2.0.10.356	10-09-2020	2020-10-09 오전 4:53:45	13:53:45	2.0.10.252	311		1	z	인사	NULL	NULL	NULL	NULL	NULL	NULL	48	1	47	KSY4	List3	NULL	NULL	NULL	NULL	NULL	NULL	NULL	NULL	NULL	1	z	0	3	912981	0	z	346	913327
좌우반구com(CVF, UVF, BVF)_4	16	1	<?xml version="1.0"?>\n<Clock xmlns:dt="urn:schemas-microsoft-com:datatypes"><Description dt:dt="string">E-Prime Primary Realtime Clock</Description><StartTime><Timestamp dt:dt="int">0</Timestamp><DateUtc dt:dt="string">2020-10-09T04:53:45Z</DateUtc></StartTime><FrequencyChanges><FrequencyChange><Frequency dt:dt="r8">2699960000</Frequency><Timestamp dt:dt="r8">4.36914200403331E+15</Timestamp><Cur…	좌우반구com(CVF, UVF, BVF)_4-016-1	60.021	1.0.0.165	1	1174384841	Professional	2.0.10.242	2.0.10.356	10-09-2020	2020-10-09 오전 4:53:45	13:53:45	2.0.10.252	320		1	z	인생	NULL	NULL	NULL	NULL	NULL	NULL	13	1	56	KSY4	List3	NULL	NULL	NULL	NULL	NULL	NULL	NULL	NULL	NULL	1	z	0	3	937306	0	z	349	937655
좌우반구com(CVF, UVF, BVF)_4	16	1	<?xml version="1.0"?>\n<Clock xmlns:dt="urn:schemas-microsoft-com:datatypes"><Description dt:dt="string">E-Prime Primary Realtime Clock</Description><StartTime><Timestamp dt:dt="int">0</Timestamp><DateUtc dt:dt="string">2020-10-09T04:53:45Z</DateUtc></StartTime><FrequencyChanges><FrequencyChange><Frequency dt:dt="r8">2699960000</Frequency><Timestamp dt:dt="r8">4.36914200403331E+15</Timestamp><Cur…	좌우반구com(CVF, UVF, BVF)_4-016-1	60.021	1.0.0.165	1	1174384841	Professional	2.0.10.242	2.0.10.356	10-09-2020	2020-10-09 오전 4:53:45	13:53:45	2.0.10.252	172		1	z	인연	NULL	NULL	NULL	122	1	40	NULL	NULL	NULL	KSY4	List2	NULL	NULL	NULL	NULL	NULL	NULL	NULL	NULL	NULL	1	z	0	3	507805	0	z	510	508315
좌우반구com(CVF, UVF, BVF)_4	16	1	<?xml version="1.0"?>\n<Clock xmlns:dt="urn:schemas-microsoft-com:datatypes"><Description dt:dt="string">E-Prime Primary Realtime Clock</Description><StartTime><Timestamp dt:dt="int">0</Timestamp><DateUtc dt:dt="string">2020-10-09T04:53:45Z</DateUtc></StartTime><FrequencyChanges><FrequencyChange><Frequency dt:dt="r8">2699960000</Frequency><Timestamp dt:dt="r8">4.36914200403331E+15</Timestamp><Cur…	좌우반구com(CVF, UVF, BVF)_4-016-1	60.021	1.0.0.165	1	1174384841	Professional	2.0.10.242	2.0.10.356	10-09-2020	2020-10-09 오전 4:53:45	13:53:45	2.0.10.252	336		2	{/}	일려	NULL	NULL	NULL	NULL	NULL	NULL	40	1	72	KSY3	List3	NULL	NULL	NULL	NULL	NULL	NULL	NULL	NULL	NULL	1	{/}	0	3	979908	0	{/}	506	980414
좌우반구com(CVF, UVF, BVF)_4	16	1	<?xml version="1.0"?>\n<Clock xmlns:dt="urn:schemas-microsoft-com:datatypes"><Description dt:dt="string">E-Prime Primary Realtime Clock</Description><StartTime><Timestamp dt:dt="int">0</Timestamp><DateUtc dt:dt="string">2020-10-09T04:53:45Z</DateUtc></StartTime><FrequencyChanges><FrequencyChange><Frequency dt:dt="r8">2699960000</Frequency><Timestamp dt:dt="r8">4.36914200403331E+15</Timestamp><Cur…	좌우반구com(CVF, UVF, BVF)_4-016-1	60.021	1.0.0.165	1	1174384841	Professional	2.0.10.242	2.0.10.356	10-09-2020	2020-10-09 오전 4:53:45	13:53:45	2.0.10.252	228		2	{/}	일섭	NULL	NULL	NULL	11	1	96	NULL	NULL	NULL	KSY4	List2	NULL	NULL	NULL	NULL	NULL	NULL	NULL	NULL	NULL	1	{/}	0	3	659069	0	{/}	596	659665
좌우반구com(CVF, UVF, BVF)_4	16	1	<?xml version="1.0"?>\n<Clock xmlns:dt="urn:schemas-microsoft-com:datatypes"><Description dt:dt="string">E-Prime Primary Realtime Clock</Description><StartTime><Timestamp dt:dt="int">0</Timestamp><DateUtc dt:dt="string">2020-10-09T04:53:45Z</DateUtc></StartTime><FrequencyChanges><FrequencyChange><Frequency dt:dt="r8">2699960000</Frequency><Timestamp dt:dt="r8">4.36914200403331E+15</Timestamp><Cur…	좌우반구com(CVF, UVF, BVF)_4-016-1	60.021	1.0.0.165	1	1174384841	Professional	2.0.10.242	2.0.10.356	10-09-2020	2020-10-09 오전 4:53:45	13:53:45	2.0.10.252	69		2	{/}	임택	115	1	69	NULL	NULL	NULL	NULL	NULL	NULL	KSY4	List1	NULL	NULL	NULL	NULL	NULL	NULL	NULL	NULL	NULL	1	{/}	1	3	204810	0	{/}	427	205237
좌우반구com(CVF, UVF, BVF)_4	16	1	<?xml version="1.0"?>\n<Clock xmlns:dt="urn:schemas-microsoft-com:datatypes"><Description dt:dt="string">E-Prime Primary Realtime Clock</Description><StartTime><Timestamp dt:dt="int">0</Timestamp><DateUtc dt:dt="string">2020-10-09T04:53:45Z</DateUtc></StartTime><FrequencyChanges><FrequencyChange><Frequency dt:dt="r8">2699960000</Frequency><Timestamp dt:dt="r8">4.36914200403331E+15</Timestamp><Cur…	좌우반구com(CVF, UVF, BVF)_4-016-1	60.021	1.0.0.165	1	1174384841	Professional	2.0.10.242	2.0.10.356	10-09-2020	2020-10-09 오전 4:53:45	13:53:45	2.0.10.252	186		1	z	입구	NULL	NULL	NULL	95	1	54	NULL	NULL	NULL	KSY4	List2	NULL	NULL	NULL	NULL	NULL	NULL	NULL	NULL	NULL	1	z	1	3	546208	0	z	450	546658
좌우반구com(CVF, UVF, BVF)_4	16	1	<?xml version="1.0"?>\n<Clock xmlns:dt="urn:schemas-microsoft-com:datatypes"><Description dt:dt="string">E-Prime Primary Realtime Clock</Description><StartTime><Timestamp dt:dt="int">0</Timestamp><DateUtc dt:dt="string">2020-10-09T04:53:45Z</DateUtc></StartTime><FrequencyChanges><FrequencyChange><Frequency dt:dt="r8">2699960000</Frequency><Timestamp dt:dt="r8">4.36914200403331E+15</Timestamp><Cur…	좌우반구com(CVF, UVF, BVF)_4-016-1	60.021	1.0.0.165	1	1174384841	Professional	2.0.10.242	2.0.10.356	10-09-2020	2020-10-09 오전 4:53:45	13:53:45	2.0.10.252	388		2	{/}	입목	NULL	NULL	NULL	NULL	NULL	NULL	19	1	124	KSY4	List3	NULL	NULL	NULL	NULL	NULL	NULL	NULL	NULL	NULL	1	{/}	1	3	1117260	0	{/}	441	1117701
좌우반구com(CVF, UVF, BVF)_4	16	1	<?xml version="1.0"?>\n<Clock xmlns:dt="urn:schemas-microsoft-com:datatypes"><Description dt:dt="string">E-Prime Primary Realtime Clock</Description><StartTime><Timestamp dt:dt="int">0</Timestamp><DateUtc dt:dt="string">2020-10-09T04:53:45Z</DateUtc></StartTime><FrequencyChanges><FrequencyChange><Frequency dt:dt="r8">2699960000</Frequency><Timestamp dt:dt="r8">4.36914200403331E+15</Timestamp><Cur…	좌우반구com(CVF, UVF, BVF)_4-016-1	60.021	1.0.0.165	1	1174384841	Professional	2.0.10.242	2.0.10.356	10-09-2020	2020-10-09 오전 4:53:45	13:53:45	2.0.10.252	329		2	{/}	입화	NULL	NULL	NULL	NULL	NULL	NULL	114	1	65	KSY	List3	0		0	-1	960848	183		0	0	1	{/}	0	3	961031	0	{/}	567	961598
좌우반구com(CVF, UVF, BVF)_4	16	1	<?xml version="1.0"?>\n<Clock xmlns:dt="urn:schemas-microsoft-com:datatypes"><Description dt:dt="string">E-Prime Primary Realtime Clock</Description><StartTime><Timestamp dt:dt="int">0</Timestamp><DateUtc dt:dt="string">2020-10-09T04:53:45Z</DateUtc></StartTime><FrequencyChanges><FrequencyChange><Frequency dt:dt="r8">2699960000</Frequency><Timestamp dt:dt="r8">4.36914200403331E+15</Timestamp><Cur…	좌우반구com(CVF, UVF, BVF)_4-016-1	60.021	1.0.0.165	1	1174384841	Professional	2.0.10.242	2.0.10.356	10-09-2020	2020-10-09 오전 4:53:45	13:53:45	2.0.10.252	374		2	{/}	자름	NULL	NULL	NULL	NULL	NULL	NULL	63	1	110	KSY3	List3	NULL	NULL	NULL	NULL	NULL	NULL	NULL	NULL	NULL	0	{/}	0	3	1080773	0	z	600	1081373
좌우반구com(CVF, UVF, BVF)_4	16	1	<?xml version="1.0"?>\n<Clock xmlns:dt="urn:schemas-microsoft-com:datatypes"><Description dt:dt="string">E-Prime Primary Realtime Clock</Description><StartTime><Timestamp dt:dt="int">0</Timestamp><DateUtc dt:dt="string">2020-10-09T04:53:45Z</DateUtc></StartTime><FrequencyChanges><FrequencyChange><Frequency dt:dt="r8">2699960000</Frequency><Timestamp dt:dt="r8">4.36914200403331E+15</Timestamp><Cur…	좌우반구com(CVF, UVF, BVF)_4-016-1	60.021	1.0.0.165	1	1174384841	Professional	2.0.10.242	2.0.10.356	10-09-2020	2020-10-09 오전 4:53:45	13:53:45	2.0.10.252	273		1	z	자리	NULL	NULL	NULL	NULL	NULL	NULL	105	1	9	KSY4	List3	NULL	NULL	NULL	NULL	NULL	NULL	NULL	NULL	NULL	0	z	0	4	812883	0	{/}	357	813240
좌우반구com(CVF, UVF, BVF)_4	16	1	<?xml version="1.0"?>\n<Clock xmlns:dt="urn:schemas-microsoft-com:datatypes"><Description dt:dt="string">E-Prime Primary Realtime Clock</Description><StartTime><Timestamp dt:dt="int">0</Timestamp><DateUtc dt:dt="string">2020-10-09T04:53:45Z</DateUtc></StartTime><FrequencyChanges><FrequencyChange><Frequency dt:dt="r8">2699960000</Frequency><Timestamp dt:dt="r8">4.36914200403331E+15</Timestamp><Cur…	좌우반구com(CVF, UVF, BVF)_4-016-1	60.021	1.0.0.165	1	1174384841	Professional	2.0.10.242	2.0.10.356	10-09-2020	2020-10-09 오전 4:53:45	13:53:45	2.0.10.252	102		1	z	자본	85	1	102	NULL	NULL	NULL	NULL	NULL	NULL	KSY4	List1	NULL	NULL	NULL	NULL	NULL	NULL	NULL	NULL	NULL	1	z	0	3	291963	0	z	657	292620
좌우반구com(CVF, UVF, BVF)_4	16	1	<?xml version="1.0"?>\n<Clock xmlns:dt="urn:schemas-microsoft-com:datatypes"><Description dt:dt="string">E-Prime Primary Realtime Clock</Description><StartTime><Timestamp dt:dt="int">0</Timestamp><DateUtc dt:dt="string">2020-10-09T04:53:45Z</DateUtc></StartTime><FrequencyChanges><FrequencyChange><Frequency dt:dt="r8">2699960000</Frequency><Timestamp dt:dt="r8">4.36914200403331E+15</Timestamp><Cur…	좌우반구com(CVF, UVF, BVF)_4-016-1	60.021	1.0.0.165	1	1174384841	Professional	2.0.10.242	2.0.10.356	10-09-2020	2020-10-09 오전 4:53:45	13:53:45	2.0.10.252	86		1	z	자체	29	1	86	NULL	NULL	NULL	NULL	NULL	NULL	KSY4	List1	NULL	NULL	NULL	NULL	NULL	NULL	NULL	NULL	NULL	1	z	1	3	249911	0	z	670	250581
좌우반구com(CVF, UVF, BVF)_4	16	1	<?xml version="1.0"?>\n<Clock xmlns:dt="urn:schemas-microsoft-com:datatypes"><Description dt:dt="string">E-Prime Primary Realtime Clock</Description><StartTime><Timestamp dt:dt="int">0</Timestamp><DateUtc dt:dt="string">2020-10-09T04:53:45Z</DateUtc></StartTime><FrequencyChanges><FrequencyChange><Frequency dt:dt="r8">2699960000</Frequency><Timestamp dt:dt="r8">4.36914200403331E+15</Timestamp><Cur…	좌우반구com(CVF, UVF, BVF)_4-016-1	60.021	1.0.0.165	1	1174384841	Professional	2.0.10.242	2.0.10.356	10-09-2020	2020-10-09 오전 4:53:45	13:53:45	2.0.10.252	227		2	{/}	작락	NULL	NULL	NULL	5	1	95	NULL	NULL	NULL	KSY2	List2	NULL	NULL	NULL	NULL	NULL	NULL	NULL	NULL	NULL	0	{/}	0	3	656470	0	z	403	656873
좌우반구com(CVF, UVF, BVF)_4	16	1	<?xml version="1.0"?>\n<Clock xmlns:dt="urn:schemas-microsoft-com:datatypes"><Description dt:dt="string">E-Prime Primary Realtime Clock</Description><StartTime><Timestamp dt:dt="int">0</Timestamp><DateUtc dt:dt="string">2020-10-09T04:53:45Z</DateUtc></StartTime><FrequencyChanges><FrequencyChange><Frequency dt:dt="r8">2699960000</Frequency><Timestamp dt:dt="r8">4.36914200403331E+15</Timestamp><Cur…	좌우반구com(CVF, UVF, BVF)_4-016-1	60.021	1.0.0.165	1	1174384841	Professional	2.0.10.242	2.0.10.356	10-09-2020	2020-10-09 오전 4:53:45	13:53:45	2.0.10.252	128		1	z	작품	97	1	128	NULL	NULL	NULL	NULL	NULL	NULL	KSY4	List1	NULL	NULL	NULL	NULL	NULL	NULL	NULL	NULL	NULL	1	z	0	4	361473	0	z	355	361828
좌우반구com(CVF, UVF, BVF)_4	16	1	<?xml version="1.0"?>\n<Clock xmlns:dt="urn:schemas-microsoft-com:datatypes"><Description dt:dt="string">E-Prime Primary Realtime Clock</Description><StartTime><Timestamp dt:dt="int">0</Timestamp><DateUtc dt:dt="string">2020-10-09T04:53:45Z</DateUtc></StartTime><FrequencyChanges><FrequencyChange><Frequency dt:dt="r8">2699960000</Frequency><Timestamp dt:dt="r8">4.36914200403331E+15</Timestamp><Cur…	좌우반구com(CVF, UVF, BVF)_4-016-1	60.021	1.0.0.165	1	1174384841	Professional	2.0.10.242	2.0.10.356	10-09-2020	2020-10-09 오전 4:53:45	13:53:45	2.0.10.252	163		1	z	재계	NULL	NULL	NULL	80	1	31	NULL	NULL	NULL	KSY4	List2	NULL	NULL	NULL	NULL	NULL	NULL	NULL	NULL	NULL	0	z	0	3	483747	0	{/}	392	484139
좌우반구com(CVF, UVF, BVF)_4	16	1	<?xml version="1.0"?>\n<Clock xmlns:dt="urn:schemas-microsoft-com:datatypes"><Description dt:dt="string">E-Prime Primary Realtime Clock</Description><StartTime><Timestamp dt:dt="int">0</Timestamp><DateUtc dt:dt="string">2020-10-09T04:53:45Z</DateUtc></StartTime><FrequencyChanges><FrequencyChange><Frequency dt:dt="r8">2699960000</Frequency><Timestamp dt:dt="r8">4.36914200403331E+15</Timestamp><Cur…	좌우반구com(CVF, UVF, BVF)_4-016-1	60.021	1.0.0.165	1	1174384841	Professional	2.0.10.242	2.0.10.356	10-09-2020	2020-10-09 오전 4:53:45	13:53:45	2.0.10.252	153		2	{/}	적태	NULL	NULL	NULL	41	1	21	NULL	NULL	NULL	KSY4	List2	NULL	NULL	NULL	NULL	NULL	NULL	NULL	NULL	NULL	0	{/}	1	3	457139	0	z	392	457531
좌우반구com(CVF, UVF, BVF)_4	16	1	<?xml version="1.0"?>\n<Clock xmlns:dt="urn:schemas-microsoft-com:datatypes"><Description dt:dt="string">E-Prime Primary Realtime Clock</Description><StartTime><Timestamp dt:dt="int">0</Timestamp><DateUtc dt:dt="string">2020-10-09T04:53:45Z</DateUtc></StartTime><FrequencyChanges><FrequencyChange><Frequency dt:dt="r8">2699960000</Frequency><Timestamp dt:dt="r8">4.36914200403331E+15</Timestamp><Cur…	좌우반구com(CVF, UVF, BVF)_4-016-1	60.021	1.0.0.165	1	1174384841	Professional	2.0.10.242	2.0.10.356	10-09-2020	2020-10-09 오전 4:53:45	13:53:45	2.0.10.252	216		1	z	전략	NULL	NULL	NULL	45	1	84	NULL	NULL	NULL	KSY4	List2	NULL	NULL	NULL	NULL	NULL	NULL	NULL	NULL	NULL	1	z	0	4	626631	0	z	522	627153
좌우반구com(CVF, UVF, BVF)_4	16	1	<?xml version="1.0"?>\n<Clock xmlns:dt="urn:schemas-microsoft-com:datatypes"><Description dt:dt="string">E-Prime Primary Realtime Clock</Description><StartTime><Timestamp dt:dt="int">0</Timestamp><DateUtc dt:dt="string">2020-10-09T04:53:45Z</DateUtc></StartTime><FrequencyChanges><FrequencyChange><Frequency dt:dt="r8">2699960000</Frequency><Timestamp dt:dt="r8">4.36914200403331E+15</Timestamp><Cur…	좌우반구com(CVF, UVF, BVF)_4-016-1	60.021	1.0.0.165	1	1174384841	Professional	2.0.10.242	2.0.10.356	10-09-2020	2020-10-09 오전 4:53:45	13:53:45	2.0.10.252	148		1	z	전통	NULL	NULL	NULL	22	1	16	NULL	NULL	NULL	KSY4	List2	NULL	NULL	NULL	NULL	NULL	NULL	NULL	NULL	NULL	0	z	0	4	444061	0	{/}	678	444739
좌우반구com(CVF, UVF, BVF)_4	16	1	<?xml version="1.0"?>\n<Clock xmlns:dt="urn:schemas-microsoft-com:datatypes"><Description dt:dt="string">E-Prime Primary Realtime Clock</Description><StartTime><Timestamp dt:dt="int">0</Timestamp><DateUtc dt:dt="string">2020-10-09T04:53:45Z</DateUtc></StartTime><FrequencyChanges><FrequencyChange><Frequency dt:dt="r8">2699960000</Frequency><Timestamp dt:dt="r8">4.36914200403331E+15</Timestamp><Cur…	좌우반구com(CVF, UVF, BVF)_4-016-1	60.021	1.0.0.165	1	1174384841	Professional	2.0.10.242	2.0.10.356	10-09-2020	2020-10-09 오전 4:53:45	13:53:45	2.0.10.252	177		2	{/}	전필	NULL	NULL	NULL	104	1	45	NULL	NULL	NULL	KSY2	List2	NULL	NULL	NULL	NULL	NULL	NULL	NULL	NULL	NULL	1	{/}	0	4	521884	0	{/}	550	522434
좌우반구com(CVF, UVF, BVF)_4	16	1	<?xml version="1.0"?>\n<Clock xmlns:dt="urn:schemas-microsoft-com:datatypes"><Description dt:dt="string">E-Prime Primary Realtime Clock</Description><StartTime><Timestamp dt:dt="int">0</Timestamp><DateUtc dt:dt="string">2020-10-09T04:53:45Z</DateUtc></StartTime><FrequencyChanges><FrequencyChange><Frequency dt:dt="r8">2699960000</Frequency><Timestamp dt:dt="r8">4.36914200403331E+15</Timestamp><Cur…	좌우반구com(CVF, UVF, BVF)_4-016-1	60.021	1.0.0.165	1	1174384841	Professional	2.0.10.242	2.0.10.356	10-09-2020	2020-10-09 오전 4:53:45	13:53:45	2.0.10.252	100		1	z	절감	56	1	100	NULL	NULL	NULL	NULL	NULL	NULL	KSY4	List1	NULL	NULL	NULL	NULL	NULL	NULL	NULL	NULL	NULL	1	z	0	3	286632	0	z	541	287173
좌우반구com(CVF, UVF, BVF)_4	16	1	<?xml version="1.0"?>\n<Clock xmlns:dt="urn:schemas-microsoft-com:datatypes"><Description dt:dt="string">E-Prime Primary Realtime Clock</Description><StartTime><Timestamp dt:dt="int">0</Timestamp><DateUtc dt:dt="string">2020-10-09T04:53:45Z</DateUtc></StartTime><FrequencyChanges><FrequencyChange><Frequency dt:dt="r8">2699960000</Frequency><Timestamp dt:dt="r8">4.36914200403331E+15</Timestamp><Cur…	좌우반구com(CVF, UVF, BVF)_4-016-1	60.021	1.0.0.165	1	1174384841	Professional	2.0.10.242	2.0.10.356	10-09-2020	2020-10-09 오전 4:53:45	13:53:45	2.0.10.252	285		2	{/}	절보	NULL	NULL	NULL	NULL	NULL	NULL	128	1	21	KSY	List3	0		0	0	844422	183		0	0	1	{/}	0	3	844605	0	{/}	426	845031
좌우반구com(CVF, UVF, BVF)_4	16	1	<?xml version="1.0"?>\n<Clock xmlns:dt="urn:schemas-microsoft-com:datatypes"><Description dt:dt="string">E-Prime Primary Realtime Clock</Description><StartTime><Timestamp dt:dt="int">0</Timestamp><DateUtc dt:dt="string">2020-10-09T04:53:45Z</DateUtc></StartTime><FrequencyChanges><FrequencyChange><Frequency dt:dt="r8">2699960000</Frequency><Timestamp dt:dt="r8">4.36914200403331E+15</Timestamp><Cur…	좌우반구com(CVF, UVF, BVF)_4-016-1	60.021	1.0.0.165	1	1174384841	Professional	2.0.10.242	2.0.10.356	10-09-2020	2020-10-09 오전 4:53:45	13:53:45	2.0.10.252	303		2	{/}	절속	NULL	NULL	NULL	NULL	NULL	NULL	84	1	39	KSY	List3	0		0	-1	892005	183		0	0	1	{/}	0	3	892188	0	{/}	355	892543
좌우반구com(CVF, UVF, BVF)_4	16	1	<?xml version="1.0"?>\n<Clock xmlns:dt="urn:schemas-microsoft-com:datatypes"><Description dt:dt="string">E-Prime Primary Realtime Clock</Description><StartTime><Timestamp dt:dt="int">0</Timestamp><DateUtc dt:dt="string">2020-10-09T04:53:45Z</DateUtc></StartTime><FrequencyChanges><FrequencyChange><Frequency dt:dt="r8">2699960000</Frequency><Timestamp dt:dt="r8">4.36914200403331E+15</Timestamp><Cur…	좌우반구com(CVF, UVF, BVF)_4-016-1	60.021	1.0.0.165	1	1174384841	Professional	2.0.10.242	2.0.10.356	10-09-2020	2020-10-09 오전 4:53:45	13:53:45	2.0.10.252	314		1	z	절차	NULL	NULL	NULL	NULL	NULL	NULL	131	1	50	KSY4	List3	NULL	NULL	NULL	NULL	NULL	NULL	NULL	NULL	NULL	1	z	0	4	921062	0	z	745	921807
좌우반구com(CVF, UVF, BVF)_4	16	1	<?xml version="1.0"?>\n<Clock xmlns:dt="urn:schemas-microsoft-com:datatypes"><Description dt:dt="string">E-Prime Primary Realtime Clock</Description><StartTime><Timestamp dt:dt="int">0</Timestamp><DateUtc dt:dt="string">2020-10-09T04:53:45Z</DateUtc></StartTime><FrequencyChanges><FrequencyChange><Frequency dt:dt="r8">2699960000</Frequency><Timestamp dt:dt="r8">4.36914200403331E+15</Timestamp><Cur…	좌우반구com(CVF, UVF, BVF)_4-016-1	60.021	1.0.0.165	1	1174384841	Professional	2.0.10.242	2.0.10.356	10-09-2020	2020-10-09 오전 4:53:45	13:53:45	2.0.10.252	277		1	z	정도	NULL	NULL	NULL	NULL	NULL	NULL	50	1	13	KSY4	List3	NULL	NULL	NULL	NULL	NULL	NULL	NULL	NULL	NULL	1	z	1	3	823312	0	z	544	823856
좌우반구com(CVF, UVF, BVF)_4	16	1	<?xml version="1.0"?>\n<Clock xmlns:dt="urn:schemas-microsoft-com:datatypes"><Description dt:dt="string">E-Prime Primary Realtime Clock</Description><StartTime><Timestamp dt:dt="int">0</Timestamp><DateUtc dt:dt="string">2020-10-09T04:53:45Z</DateUtc></StartTime><FrequencyChanges><FrequencyChange><Frequency dt:dt="r8">2699960000</Frequency><Timestamp dt:dt="r8">4.36914200403331E+15</Timestamp><Cur…	좌우반구com(CVF, UVF, BVF)_4-016-1	60.021	1.0.0.165	1	1174384841	Professional	2.0.10.242	2.0.10.356	10-09-2020	2020-10-09 오전 4:53:45	13:53:45	2.0.10.252	241		1	z	정오	NULL	NULL	NULL	34	1	109	NULL	NULL	NULL	KSY4	List2	NULL	NULL	NULL	NULL	NULL	NULL	NULL	NULL	NULL	0	z	0	4	695357	0	{/}	668	696025
좌우반구com(CVF, UVF, BVF)_4	16	1	<?xml version="1.0"?>\n<Clock xmlns:dt="urn:schemas-microsoft-com:datatypes"><Description dt:dt="string">E-Prime Primary Realtime Clock</Description><StartTime><Timestamp dt:dt="int">0</Timestamp><DateUtc dt:dt="string">2020-10-09T04:53:45Z</DateUtc></StartTime><FrequencyChanges><FrequencyChange><Frequency dt:dt="r8">2699960000</Frequency><Timestamp dt:dt="r8">4.36914200403331E+15</Timestamp><Cur…	좌우반구com(CVF, UVF, BVF)_4-016-1	60.021	1.0.0.165	1	1174384841	Professional	2.0.10.242	2.0.10.356	10-09-2020	2020-10-09 오전 4:53:45	13:53:45	2.0.10.252	343		1	z	정책	NULL	NULL	NULL	NULL	NULL	NULL	88	1	79	KSY4	List3	NULL	NULL	NULL	NULL	NULL	NULL	NULL	NULL	NULL	1	z	0	4	998352	0	z	654	999006
좌우반구com(CVF, UVF, BVF)_4	16	1	<?xml version="1.0"?>\n<Clock xmlns:dt="urn:schemas-microsoft-com:datatypes"><Description dt:dt="string">E-Prime Primary Realtime Clock</Description><StartTime><Timestamp dt:dt="int">0</Timestamp><DateUtc dt:dt="string">2020-10-09T04:53:45Z</DateUtc></StartTime><FrequencyChanges><FrequencyChange><Frequency dt:dt="r8">2699960000</Frequency><Timestamp dt:dt="r8">4.36914200403331E+15</Timestamp><Cur…	좌우반구com(CVF, UVF, BVF)_4-016-1	60.021	1.0.0.165	1	1174384841	Professional	2.0.10.242	2.0.10.356	10-09-2020	2020-10-09 오전 4:53:45	13:53:45	2.0.10.252	11		2	{/}	제경	121	1	11	NULL	NULL	NULL	NULL	NULL	NULL	KSY3	List1	NULL	NULL	NULL	NULL	NULL	NULL	NULL	NULL	NULL	1	{/}	0	3	46265	0	{/}	518	46783
좌우반구com(CVF, UVF, BVF)_4	16	1	<?xml version="1.0"?>\n<Clock xmlns:dt="urn:schemas-microsoft-com:datatypes"><Description dt:dt="string">E-Prime Primary Realtime Clock</Description><StartTime><Timestamp dt:dt="int">0</Timestamp><DateUtc dt:dt="string">2020-10-09T04:53:45Z</DateUtc></StartTime><FrequencyChanges><FrequencyChange><Frequency dt:dt="r8">2699960000</Frequency><Timestamp dt:dt="r8">4.36914200403331E+15</Timestamp><Cur…	좌우반구com(CVF, UVF, BVF)_4-016-1	60.021	1.0.0.165	1	1174384841	Professional	2.0.10.242	2.0.10.356	10-09-2020	2020-10-09 오전 4:53:45	13:53:45	2.0.10.252	190		1	z	제도	NULL	NULL	NULL	90	1	58	NULL	NULL	NULL	KSY	List2	0		0	-1	556555	183		0	0	1	z	0	3	556738	0	z	424	557162
좌우반구com(CVF, UVF, BVF)_4	16	1	<?xml version="1.0"?>\n<Clock xmlns:dt="urn:schemas-microsoft-com:datatypes"><Description dt:dt="string">E-Prime Primary Realtime Clock</Description><StartTime><Timestamp dt:dt="int">0</Timestamp><DateUtc dt:dt="string">2020-10-09T04:53:45Z</DateUtc></StartTime><FrequencyChanges><FrequencyChange><Frequency dt:dt="r8">2699960000</Frequency><Timestamp dt:dt="r8">4.36914200403331E+15</Timestamp><Cur…	좌우반구com(CVF, UVF, BVF)_4-016-1	60.021	1.0.0.165	1	1174384841	Professional	2.0.10.242	2.0.10.356	10-09-2020	2020-10-09 오전 4:53:45	13:53:45	2.0.10.252	125		2	{/}	제란	68	1	125	NULL	NULL	NULL	NULL	NULL	NULL	KSY2	List1	NULL	NULL	NULL	NULL	NULL	NULL	NULL	NULL	NULL	0	{/}	0	3	353042	0	z	938	353980
좌우반구com(CVF, UVF, BVF)_4	16	1	<?xml version="1.0"?>\n<Clock xmlns:dt="urn:schemas-microsoft-com:datatypes"><Description dt:dt="string">E-Prime Primary Realtime Clock</Description><StartTime><Timestamp dt:dt="int">0</Timestamp><DateUtc dt:dt="string">2020-10-09T04:53:45Z</DateUtc></StartTime><FrequencyChanges><FrequencyChange><Frequency dt:dt="r8">2699960000</Frequency><Timestamp dt:dt="r8">4.36914200403331E+15</Timestamp><Cur…	좌우반구com(CVF, UVF, BVF)_4-016-1	60.021	1.0.0.165	1	1174384841	Professional	2.0.10.242	2.0.10.356	10-09-2020	2020-10-09 오전 4:53:45	13:53:45	2.0.10.252	191		1	z	제안	NULL	NULL	NULL	105	1	59	NULL	NULL	NULL	KSY	List2	0		0	-1	559187	184		0	0	1	z	0	4	559371	0	z	175	559546
좌우반구com(CVF, UVF, BVF)_4	16	1	<?xml version="1.0"?>\n<Clock xmlns:dt="urn:schemas-microsoft-com:datatypes"><Description dt:dt="string">E-Prime Primary Realtime Clock</Description><StartTime><Timestamp dt:dt="int">0</Timestamp><DateUtc dt:dt="string">2020-10-09T04:53:45Z</DateUtc></StartTime><FrequencyChanges><FrequencyChange><Frequency dt:dt="r8">2699960000</Frequency><Timestamp dt:dt="r8">4.36914200403331E+15</Timestamp><Cur…	좌우반구com(CVF, UVF, BVF)_4-016-1	60.021	1.0.0.165	1	1174384841	Professional	2.0.10.242	2.0.10.356	10-09-2020	2020-10-09 오전 4:53:45	13:53:45	2.0.10.252	26		1	z	제품	94	1	26	NULL	NULL	NULL	NULL	NULL	NULL	KSY	List1	0		1	-1	87334	184		0	0	1	z	0	4	87518	0	z	544	88062
좌우반구com(CVF, UVF, BVF)_4	16	1	<?xml version="1.0"?>\n<Clock xmlns:dt="urn:schemas-microsoft-com:datatypes"><Description dt:dt="string">E-Prime Primary Realtime Clock</Description><StartTime><Timestamp dt:dt="int">0</Timestamp><DateUtc dt:dt="string">2020-10-09T04:53:45Z</DateUtc></StartTime><FrequencyChanges><FrequencyChange><Frequency dt:dt="r8">2699960000</Frequency><Timestamp dt:dt="r8">4.36914200403331E+15</Timestamp><Cur…	좌우반구com(CVF, UVF, BVF)_4-016-1	60.021	1.0.0.165	1	1174384841	Professional	2.0.10.242	2.0.10.356	10-09-2020	2020-10-09 오전 4:53:45	13:53:45	2.0.10.252	368		1	z	조건	NULL	NULL	NULL	NULL	NULL	NULL	102	1	104	KSY	List3	0		0	-1	1064745	183		0	0	1	z	1	3	1064928	0	z	317	1065245
좌우반구com(CVF, UVF, BVF)_4	16	1	<?xml version="1.0"?>\n<Clock xmlns:dt="urn:schemas-microsoft-com:datatypes"><Description dt:dt="string">E-Prime Primary Realtime Clock</Description><StartTime><Timestamp dt:dt="int">0</Timestamp><DateUtc dt:dt="string">2020-10-09T04:53:45Z</DateUtc></StartTime><FrequencyChanges><FrequencyChange><Frequency dt:dt="r8">2699960000</Frequency><Timestamp dt:dt="r8">4.36914200403331E+15</Timestamp><Cur…	좌우반구com(CVF, UVF, BVF)_4-016-1	60.021	1.0.0.165	1	1174384841	Professional	2.0.10.242	2.0.10.356	10-09-2020	2020-10-09 오전 4:53:45	13:53:45	2.0.10.252	282		1	z	조례	NULL	NULL	NULL	NULL	NULL	NULL	100	1	18	KSY	List3	0		0	-1	836491	183		0	0	1	z	0	3	836674	0	z	383	837057
좌우반구com(CVF, UVF, BVF)_4	16	1	<?xml version="1.0"?>\n<Clock xmlns:dt="urn:schemas-microsoft-com:datatypes"><Description dt:dt="string">E-Prime Primary Realtime Clock</Description><StartTime><Timestamp dt:dt="int">0</Timestamp><DateUtc dt:dt="string">2020-10-09T04:53:45Z</DateUtc></StartTime><FrequencyChanges><FrequencyChange><Frequency dt:dt="r8">2699960000</Frequency><Timestamp dt:dt="r8">4.36914200403331E+15</Timestamp><Cur…	좌우반구com(CVF, UVF, BVF)_4-016-1	60.021	1.0.0.165	1	1174384841	Professional	2.0.10.242	2.0.10.356	10-09-2020	2020-10-09 오전 4:53:45	13:53:45	2.0.10.252	263		1	z	조직	NULL	NULL	NULL	15	1	131	NULL	NULL	NULL	KSY	List2	0		0	-1	756219	183		0	0	1	z	0	3	756402	0	z	286	756688
좌우반구com(CVF, UVF, BVF)_4	16	1	<?xml version="1.0"?>\n<Clock xmlns:dt="urn:schemas-microsoft-com:datatypes"><Description dt:dt="string">E-Prime Primary Realtime Clock</Description><StartTime><Timestamp dt:dt="int">0</Timestamp><DateUtc dt:dt="string">2020-10-09T04:53:45Z</DateUtc></StartTime><FrequencyChanges><FrequencyChange><Frequency dt:dt="r8">2699960000</Frequency><Timestamp dt:dt="r8">4.36914200403331E+15</Timestamp><Cur…	좌우반구com(CVF, UVF, BVF)_4-016-1	60.021	1.0.0.165	1	1174384841	Professional	2.0.10.242	2.0.10.356	10-09-2020	2020-10-09 오전 4:53:45	13:53:45	2.0.10.252	150		1	z	종류	NULL	NULL	NULL	57	1	18	NULL	NULL	NULL	KSY	List2	0		0	-1	449342	183		0	0	1	z	0	3	449525	0	z	302	449827
좌우반구com(CVF, UVF, BVF)_4	16	1	<?xml version="1.0"?>\n<Clock xmlns:dt="urn:schemas-microsoft-com:datatypes"><Description dt:dt="string">E-Prime Primary Realtime Clock</Description><StartTime><Timestamp dt:dt="int">0</Timestamp><DateUtc dt:dt="string">2020-10-09T04:53:45Z</DateUtc></StartTime><FrequencyChanges><FrequencyChange><Frequency dt:dt="r8">2699960000</Frequency><Timestamp dt:dt="r8">4.36914200403331E+15</Timestamp><Cur…	좌우반구com(CVF, UVF, BVF)_4-016-1	60.021	1.0.0.165	1	1174384841	Professional	2.0.10.242	2.0.10.356	10-09-2020	2020-10-09 오전 4:53:45	13:53:45	2.0.10.252	183		2	{/}	종백	NULL	NULL	NULL	74	1	51	NULL	NULL	NULL	KSY3	List2	NULL	NULL	NULL	NULL	NULL	NULL	NULL	NULL	NULL	1	{/}	1	3	538161	0	{/}	569	538730
좌우반구com(CVF, UVF, BVF)_4	16	1	<?xml version="1.0"?>\n<Clock xmlns:dt="urn:schemas-microsoft-com:datatypes"><Description dt:dt="string">E-Prime Primary Realtime Clock</Description><StartTime><Timestamp dt:dt="int">0</Timestamp><DateUtc dt:dt="string">2020-10-09T04:53:45Z</DateUtc></StartTime><FrequencyChanges><FrequencyChange><Frequency dt:dt="r8">2699960000</Frequency><Timestamp dt:dt="r8">4.36914200403331E+15</Timestamp><Cur…	좌우반구com(CVF, UVF, BVF)_4-016-1	60.021	1.0.0.165	1	1174384841	Professional	2.0.10.242	2.0.10.356	10-09-2020	2020-10-09 오전 4:53:45	13:53:45	2.0.10.252	237		2	{/}	죽거	NULL	NULL	NULL	9	1	105	NULL	NULL	NULL	KSY4	List2	NULL	NULL	NULL	NULL	NULL	NULL	NULL	NULL	NULL	1	{/}	0	4	684211	0	{/}	454	684665
좌우반구com(CVF, UVF, BVF)_4	16	1	<?xml version="1.0"?>\n<Clock xmlns:dt="urn:schemas-microsoft-com:datatypes"><Description dt:dt="string">E-Prime Primary Realtime Clock</Description><StartTime><Timestamp dt:dt="int">0</Timestamp><DateUtc dt:dt="string">2020-10-09T04:53:45Z</DateUtc></StartTime><FrequencyChanges><FrequencyChange><Frequency dt:dt="r8">2699960000</Frequency><Timestamp dt:dt="r8">4.36914200403331E+15</Timestamp><Cur…	좌우반구com(CVF, UVF, BVF)_4-016-1	60.021	1.0.0.165	1	1174384841	Professional	2.0.10.242	2.0.10.356	10-09-2020	2020-10-09 오전 4:53:45	13:53:45	2.0.10.252	111		1	z	죽음	42	1	111	NULL	NULL	NULL	NULL	NULL	NULL	KSY	List1	0		0	0	316122	183		0	0	1	z	0	3	316305	0	z	387	316692
좌우반구com(CVF, UVF, BVF)_4	16	1	<?xml version="1.0"?>\n<Clock xmlns:dt="urn:schemas-microsoft-com:datatypes"><Description dt:dt="string">E-Prime Primary Realtime Clock</Description><StartTime><Timestamp dt:dt="int">0</Timestamp><DateUtc dt:dt="string">2020-10-09T04:53:45Z</DateUtc></StartTime><FrequencyChanges><FrequencyChange><Frequency dt:dt="r8">2699960000</Frequency><Timestamp dt:dt="r8">4.36914200403331E+15</Timestamp><Cur…	좌우반구com(CVF, UVF, BVF)_4-016-1	60.021	1.0.0.165	1	1174384841	Professional	2.0.10.242	2.0.10.356	10-09-2020	2020-10-09 오전 4:53:45	13:53:45	2.0.10.252	305		1	z	준거	NULL	NULL	NULL	NULL	NULL	NULL	98	1	41	KSY	List3	0		0	0	897287	183		0	0	0	z	0	3	897470	0	{/}	345	897815
좌우반구com(CVF, UVF, BVF)_4	16	1	<?xml version="1.0"?>\n<Clock xmlns:dt="urn:schemas-microsoft-com:datatypes"><Description dt:dt="string">E-Prime Primary Realtime Clock</Description><StartTime><Timestamp dt:dt="int">0</Timestamp><DateUtc dt:dt="string">2020-10-09T04:53:45Z</DateUtc></StartTime><FrequencyChanges><FrequencyChange><Frequency dt:dt="r8">2699960000</Frequency><Timestamp dt:dt="r8">4.36914200403331E+15</Timestamp><Cur…	좌우반구com(CVF, UVF, BVF)_4-016-1	60.021	1.0.0.165	1	1174384841	Professional	2.0.10.242	2.0.10.356	10-09-2020	2020-10-09 오전 4:53:45	13:53:45	2.0.10.252	310		2	{/}	증력	NULL	NULL	NULL	NULL	NULL	NULL	110	1	46	KSY4	List3	NULL	NULL	NULL	NULL	NULL	NULL	NULL	NULL	NULL	0	{/}	0	3	910382	0	z	393	910775
좌우반구com(CVF, UVF, BVF)_4	16	1	<?xml version="1.0"?>\n<Clock xmlns:dt="urn:schemas-microsoft-com:datatypes"><Description dt:dt="string">E-Prime Primary Realtime Clock</Description><StartTime><Timestamp dt:dt="int">0</Timestamp><DateUtc dt:dt="string">2020-10-09T04:53:45Z</DateUtc></StartTime><FrequencyChanges><FrequencyChange><Frequency dt:dt="r8">2699960000</Frequency><Timestamp dt:dt="r8">4.36914200403331E+15</Timestamp><Cur…	좌우반구com(CVF, UVF, BVF)_4-016-1	60.021	1.0.0.165	1	1174384841	Professional	2.0.10.242	2.0.10.356	10-09-2020	2020-10-09 오전 4:53:45	13:53:45	2.0.10.252	307		1	z	증인	NULL	NULL	NULL	NULL	NULL	NULL	101	1	43	KSY	List3	0		0	0	902385	183		0	0	1	z	0	3	902568	0	z	295	902863
좌우반구com(CVF, UVF, BVF)_4	16	1	<?xml version="1.0"?>\n<Clock xmlns:dt="urn:schemas-microsoft-com:datatypes"><Description dt:dt="string">E-Prime Primary Realtime Clock</Description><StartTime><Timestamp dt:dt="int">0</Timestamp><DateUtc dt:dt="string">2020-10-09T04:53:45Z</DateUtc></StartTime><FrequencyChanges><FrequencyChange><Frequency dt:dt="r8">2699960000</Frequency><Timestamp dt:dt="r8">4.36914200403331E+15</Timestamp><Cur…	좌우반구com(CVF, UVF, BVF)_4-016-1	60.021	1.0.0.165	1	1174384841	Professional	2.0.10.242	2.0.10.356	10-09-2020	2020-10-09 오전 4:53:45	13:53:45	2.0.10.252	291		2	{/}	지님	NULL	NULL	NULL	NULL	NULL	NULL	43	1	27	KSY3	List3	NULL	NULL	NULL	NULL	NULL	NULL	NULL	NULL	NULL	1	{/}	0	3	860516	0	{/}	339	860855
좌우반구com(CVF, UVF, BVF)_4	16	1	<?xml version="1.0"?>\n<Clock xmlns:dt="urn:schemas-microsoft-com:datatypes"><Description dt:dt="string">E-Prime Primary Realtime Clock</Description><StartTime><Timestamp dt:dt="int">0</Timestamp><DateUtc dt:dt="string">2020-10-09T04:53:45Z</DateUtc></StartTime><FrequencyChanges><FrequencyChange><Frequency dt:dt="r8">2699960000</Frequency><Timestamp dt:dt="r8">4.36914200403331E+15</Timestamp><Cur…	좌우반구com(CVF, UVF, BVF)_4-016-1	60.021	1.0.0.165	1	1174384841	Professional	2.0.10.242	2.0.10.356	10-09-2020	2020-10-09 오전 4:53:45	13:53:45	2.0.10.252	229		1	z	지적	NULL	NULL	NULL	77	1	97	NULL	NULL	NULL	KSY	List2	0		0	-1	661685	183		0	0	1	z	0	3	661868	0	z	469	662337
좌우반구com(CVF, UVF, BVF)_4	16	1	<?xml version="1.0"?>\n<Clock xmlns:dt="urn:schemas-microsoft-com:datatypes"><Description dt:dt="string">E-Prime Primary Realtime Clock</Description><StartTime><Timestamp dt:dt="int">0</Timestamp><DateUtc dt:dt="string">2020-10-09T04:53:45Z</DateUtc></StartTime><FrequencyChanges><FrequencyChange><Frequency dt:dt="r8">2699960000</Frequency><Timestamp dt:dt="r8">4.36914200403331E+15</Timestamp><Cur…	좌우반구com(CVF, UVF, BVF)_4-016-1	60.021	1.0.0.165	1	1174384841	Professional	2.0.10.242	2.0.10.356	10-09-2020	2020-10-09 오전 4:53:45	13:53:45	2.0.10.252	104		1	z	지표	28	1	104	NULL	NULL	NULL	NULL	NULL	NULL	KSY	List1	0		1	-1	297311	184		0	0	1	z	0	4	297495	0	z	582	298077
좌우반구com(CVF, UVF, BVF)_4	16	1	<?xml version="1.0"?>\n<Clock xmlns:dt="urn:schemas-microsoft-com:datatypes"><Description dt:dt="string">E-Prime Primary Realtime Clock</Description><StartTime><Timestamp dt:dt="int">0</Timestamp><DateUtc dt:dt="string">2020-10-09T04:53:45Z</DateUtc></StartTime><FrequencyChanges><FrequencyChange><Frequency dt:dt="r8">2699960000</Frequency><Timestamp dt:dt="r8">4.36914200403331E+15</Timestamp><Cur…	좌우반구com(CVF, UVF, BVF)_4-016-1	60.021	1.0.0.165	1	1174384841	Professional	2.0.10.242	2.0.10.356	10-09-2020	2020-10-09 오전 4:53:45	13:53:45	2.0.10.252	151		1	z	지헤	NULL	NULL	NULL	35	1	19	NULL	NULL	NULL	KSY	List2	0		0	-1	451841	183		0	0	0	z	1	3	452024	0	{/}	435	452459
좌우반구com(CVF, UVF, BVF)_4	16	1	<?xml version="1.0"?>\n<Clock xmlns:dt="urn:schemas-microsoft-com:datatypes"><Description dt:dt="string">E-Prime Primary Realtime Clock</Description><StartTime><Timestamp dt:dt="int">0</Timestamp><DateUtc dt:dt="string">2020-10-09T04:53:45Z</DateUtc></StartTime><FrequencyChanges><FrequencyChange><Frequency dt:dt="r8">2699960000</Frequency><Timestamp dt:dt="r8">4.36914200403331E+15</Timestamp><Cur…	좌우반구com(CVF, UVF, BVF)_4-016-1	60.021	1.0.0.165	1	1174384841	Professional	2.0.10.242	2.0.10.356	10-09-2020	2020-10-09 오전 4:53:45	13:53:45	2.0.10.252	308		2	{/}	직매	NULL	NULL	NULL	NULL	NULL	NULL	52	1	44	KSY	List3	0		0	-1	904884	183		0	0	1	{/}	1	3	905067	0	{/}	468	905535
좌우반구com(CVF, UVF, BVF)_4	16	1	<?xml version="1.0"?>\n<Clock xmlns:dt="urn:schemas-microsoft-com:datatypes"><Description dt:dt="string">E-Prime Primary Realtime Clock</Description><StartTime><Timestamp dt:dt="int">0</Timestamp><DateUtc dt:dt="string">2020-10-09T04:53:45Z</DateUtc></StartTime><FrequencyChanges><FrequencyChange><Frequency dt:dt="r8">2699960000</Frequency><Timestamp dt:dt="r8">4.36914200403331E+15</Timestamp><Cur…	좌우반구com(CVF, UVF, BVF)_4-016-1	60.021	1.0.0.165	1	1174384841	Professional	2.0.10.242	2.0.10.356	10-09-2020	2020-10-09 오전 4:53:45	13:53:45	2.0.10.252	105		1	z	직장	7	1	105	NULL	NULL	NULL	NULL	NULL	NULL	KSY	List1	0		0	-1	300094	183		0	0	1	z	0	3	300277	0	z	375	300652
좌우반구com(CVF, UVF, BVF)_4	16	1	<?xml version="1.0"?>\n<Clock xmlns:dt="urn:schemas-microsoft-com:datatypes"><Description dt:dt="string">E-Prime Primary Realtime Clock</Description><StartTime><Timestamp dt:dt="int">0</Timestamp><DateUtc dt:dt="string">2020-10-09T04:53:45Z</DateUtc></StartTime><FrequencyChanges><FrequencyChange><Frequency dt:dt="r8">2699960000</Frequency><Timestamp dt:dt="r8">4.36914200403331E+15</Timestamp><Cur…	좌우반구com(CVF, UVF, BVF)_4-016-1	60.021	1.0.0.165	1	1174384841	Professional	2.0.10.242	2.0.10.356	10-09-2020	2020-10-09 오전 4:53:45	13:53:45	2.0.10.252	27		2	{/}	진회	4	1	27	NULL	NULL	NULL	NULL	NULL	NULL	KSY4	List1	NULL	NULL	NULL	NULL	NULL	NULL	NULL	NULL	NULL	1	{/}	0	4	90267	0	{/}	581	90848
좌우반구com(CVF, UVF, BVF)_4	16	1	<?xml version="1.0"?>\n<Clock xmlns:dt="urn:schemas-microsoft-com:datatypes"><Description dt:dt="string">E-Prime Primary Realtime Clock</Description><StartTime><Timestamp dt:dt="int">0</Timestamp><DateUtc dt:dt="string">2020-10-09T04:53:45Z</DateUtc></StartTime><FrequencyChanges><FrequencyChange><Frequency dt:dt="r8">2699960000</Frequency><Timestamp dt:dt="r8">4.36914200403331E+15</Timestamp><Cur…	좌우반구com(CVF, UVF, BVF)_4-016-1	60.021	1.0.0.165	1	1174384841	Professional	2.0.10.242	2.0.10.356	10-09-2020	2020-10-09 오전 4:53:45	13:53:45	2.0.10.252	85		1	z	질서	108	1	85	NULL	NULL	NULL	NULL	NULL	NULL	KSY	List1	0		0	-1	247212	183		0	0	1	z	1	3	247395	0	z	322	247717
좌우반구com(CVF, UVF, BVF)_4	16	1	<?xml version="1.0"?>\n<Clock xmlns:dt="urn:schemas-microsoft-com:datatypes"><Description dt:dt="string">E-Prime Primary Realtime Clock</Description><StartTime><Timestamp dt:dt="int">0</Timestamp><DateUtc dt:dt="string">2020-10-09T04:53:45Z</DateUtc></StartTime><FrequencyChanges><FrequencyChange><Frequency dt:dt="r8">2699960000</Frequency><Timestamp dt:dt="r8">4.36914200403331E+15</Timestamp><Cur…	좌우반구com(CVF, UVF, BVF)_4-016-1	60.021	1.0.0.165	1	1174384841	Professional	2.0.10.242	2.0.10.356	10-09-2020	2020-10-09 오전 4:53:45	13:53:45	2.0.10.252	58		1	z	차량	44	1	58	NULL	NULL	NULL	NULL	NULL	NULL	KSY	List1	0		0	0	173255	183		0	0	1	z	0	3	173438	0	z	328	173766
좌우반구com(CVF, UVF, BVF)_4	16	1	<?xml version="1.0"?>\n<Clock xmlns:dt="urn:schemas-microsoft-com:datatypes"><Description dt:dt="string">E-Prime Primary Realtime Clock</Description><StartTime><Timestamp dt:dt="int">0</Timestamp><DateUtc dt:dt="string">2020-10-09T04:53:45Z</DateUtc></StartTime><FrequencyChanges><FrequencyChange><Frequency dt:dt="r8">2699960000</Frequency><Timestamp dt:dt="r8">4.36914200403331E+15</Timestamp><Cur…	좌우반구com(CVF, UVF, BVF)_4-016-1	60.021	1.0.0.165	1	1174384841	Professional	2.0.10.242	2.0.10.356	10-09-2020	2020-10-09 오전 4:53:45	13:53:45	2.0.10.252	9		1	z	차익	92	1	9	NULL	NULL	NULL	NULL	NULL	NULL	KSY	List1	0		0	0	40051	183		0	0	0	z	0	3	40234	0	{/}	325	40559
좌우반구com(CVF, UVF, BVF)_4	16	1	<?xml version="1.0"?>\n<Clock xmlns:dt="urn:schemas-microsoft-com:datatypes"><Description dt:dt="string">E-Prime Primary Realtime Clock</Description><StartTime><Timestamp dt:dt="int">0</Timestamp><DateUtc dt:dt="string">2020-10-09T04:53:45Z</DateUtc></StartTime><FrequencyChanges><FrequencyChange><Frequency dt:dt="r8">2699960000</Frequency><Timestamp dt:dt="r8">4.36914200403331E+15</Timestamp><Cur…	좌우반구com(CVF, UVF, BVF)_4-016-1	60.021	1.0.0.165	1	1174384841	Professional	2.0.10.242	2.0.10.356	10-09-2020	2020-10-09 오전 4:53:45	13:53:45	2.0.10.252	331		2	{/}	착반	NULL	NULL	NULL	NULL	NULL	NULL	117	1	67	KSY3	List3	NULL	NULL	NULL	NULL	NULL	NULL	NULL	NULL	NULL	1	{/}	0	3	966696	0	{/}	393	967089
좌우반구com(CVF, UVF, BVF)_4	16	1	<?xml version="1.0"?>\n<Clock xmlns:dt="urn:schemas-microsoft-com:datatypes"><Description dt:dt="string">E-Prime Primary Realtime Clock</Description><StartTime><Timestamp dt:dt="int">0</Timestamp><DateUtc dt:dt="string">2020-10-09T04:53:45Z</DateUtc></StartTime><FrequencyChanges><FrequencyChange><Frequency dt:dt="r8">2699960000</Frequency><Timestamp dt:dt="r8">4.36914200403331E+15</Timestamp><Cur…	좌우반구com(CVF, UVF, BVF)_4-016-1	60.021	1.0.0.165	1	1174384841	Professional	2.0.10.242	2.0.10.356	10-09-2020	2020-10-09 오전 4:53:45	13:53:45	2.0.10.252	335		1	z	착지	NULL	NULL	NULL	NULL	NULL	NULL	104	1	71	KSY	List3	0		0	-1	976959	183		0	0	1	z	0	3	977142	0	z	568	977710
좌우반구com(CVF, UVF, BVF)_4	16	1	<?xml version="1.0"?>\n<Clock xmlns:dt="urn:schemas-microsoft-com:datatypes"><Description dt:dt="string">E-Prime Primary Realtime Clock</Description><StartTime><Timestamp dt:dt="int">0</Timestamp><DateUtc dt:dt="string">2020-10-09T04:53:45Z</DateUtc></StartTime><FrequencyChanges><FrequencyChange><Frequency dt:dt="r8">2699960000</Frequency><Timestamp dt:dt="r8">4.36914200403331E+15</Timestamp><Cur…	좌우반구com(CVF, UVF, BVF)_4-016-1	60.021	1.0.0.165	1	1174384841	Professional	2.0.10.242	2.0.10.356	10-09-2020	2020-10-09 오전 4:53:45	13:53:45	2.0.10.252	306		1	z	책임	NULL	NULL	NULL	NULL	NULL	NULL	38	1	42	KSY	List3	0		0	0	899836	183		0	0	1	z	0	3	900019	0	z	340	900359
좌우반구com(CVF, UVF, BVF)_4	16	1	<?xml version="1.0"?>\n<Clock xmlns:dt="urn:schemas-microsoft-com:datatypes"><Description dt:dt="string">E-Prime Primary Realtime Clock</Description><StartTime><Timestamp dt:dt="int">0</Timestamp><DateUtc dt:dt="string">2020-10-09T04:53:45Z</DateUtc></StartTime><FrequencyChanges><FrequencyChange><Frequency dt:dt="r8">2699960000</Frequency><Timestamp dt:dt="r8">4.36914200403331E+15</Timestamp><Cur…	좌우반구com(CVF, UVF, BVF)_4-016-1	60.021	1.0.0.165	1	1174384841	Professional	2.0.10.242	2.0.10.356	10-09-2020	2020-10-09 오전 4:53:45	13:53:45	2.0.10.252	260		2	{/}	책희	NULL	NULL	NULL	110	1	128	NULL	NULL	NULL	KSY	List2	0		0	-1	748188	184		0	0	1	{/}	0	4	748372	0	{/}	396	748768
좌우반구com(CVF, UVF, BVF)_4	16	1	<?xml version="1.0"?>\n<Clock xmlns:dt="urn:schemas-microsoft-com:datatypes"><Description dt:dt="string">E-Prime Primary Realtime Clock</Description><StartTime><Timestamp dt:dt="int">0</Timestamp><DateUtc dt:dt="string">2020-10-09T04:53:45Z</DateUtc></StartTime><FrequencyChanges><FrequencyChange><Frequency dt:dt="r8">2699960000</Frequency><Timestamp dt:dt="r8">4.36914200403331E+15</Timestamp><Cur…	좌우반구com(CVF, UVF, BVF)_4-016-1	60.021	1.0.0.165	1	1174384841	Professional	2.0.10.242	2.0.10.356	10-09-2020	2020-10-09 오전 4:53:45	13:53:45	2.0.10.252	288		2	{/}	청휘	NULL	NULL	NULL	NULL	NULL	NULL	42	1	24	KSY2	List3	NULL	NULL	NULL	NULL	NULL	NULL	NULL	NULL	NULL	1	{/}	0	3	852352	0	{/}	767	853119
좌우반구com(CVF, UVF, BVF)_4	16	1	<?xml version="1.0"?>\n<Clock xmlns:dt="urn:schemas-microsoft-com:datatypes"><Description dt:dt="string">E-Prime Primary Realtime Clock</Description><StartTime><Timestamp dt:dt="int">0</Timestamp><DateUtc dt:dt="string">2020-10-09T04:53:45Z</DateUtc></StartTime><FrequencyChanges><FrequencyChange><Frequency dt:dt="r8">2699960000</Frequency><Timestamp dt:dt="r8">4.36914200403331E+15</Timestamp><Cur…	좌우반구com(CVF, UVF, BVF)_4-016-1	60.021	1.0.0.165	1	1174384841	Professional	2.0.10.242	2.0.10.356	10-09-2020	2020-10-09 오전 4:53:45	13:53:45	2.0.10.252	15		2	{/}	체행	3	1	15	NULL	NULL	NULL	NULL	NULL	NULL	KSY3	List1	NULL	NULL	NULL	NULL	NULL	NULL	NULL	NULL	NULL	1	{/}	0	4	58045	0	{/}	537	58582
좌우반구com(CVF, UVF, BVF)_4	16	1	<?xml version="1.0"?>\n<Clock xmlns:dt="urn:schemas-microsoft-com:datatypes"><Description dt:dt="string">E-Prime Primary Realtime Clock</Description><StartTime><Timestamp dt:dt="int">0</Timestamp><DateUtc dt:dt="string">2020-10-09T04:53:45Z</DateUtc></StartTime><FrequencyChanges><FrequencyChange><Frequency dt:dt="r8">2699960000</Frequency><Timestamp dt:dt="r8">4.36914200403331E+15</Timestamp><Cur…	좌우반구com(CVF, UVF, BVF)_4-016-1	60.021	1.0.0.165	1	1174384841	Professional	2.0.10.242	2.0.10.356	10-09-2020	2020-10-09 오전 4:53:45	13:53:45	2.0.10.252	292		1	z	체험	NULL	NULL	NULL	NULL	NULL	NULL	77	1	28	KSY	List3	0		0	-1	862882	183		0	0	1	z	0	3	863065	0	z	302	863367
좌우반구com(CVF, UVF, BVF)_4	16	1	<?xml version="1.0"?>\n<Clock xmlns:dt="urn:schemas-microsoft-com:datatypes"><Description dt:dt="string">E-Prime Primary Realtime Clock</Description><StartTime><Timestamp dt:dt="int">0</Timestamp><DateUtc dt:dt="string">2020-10-09T04:53:45Z</DateUtc></StartTime><FrequencyChanges><FrequencyChange><Frequency dt:dt="r8">2699960000</Frequency><Timestamp dt:dt="r8">4.36914200403331E+15</Timestamp><Cur…	좌우반구com(CVF, UVF, BVF)_4-016-1	60.021	1.0.0.165	1	1174384841	Professional	2.0.10.242	2.0.10.356	10-09-2020	2020-10-09 오전 4:53:45	13:53:45	2.0.10.252	161		1	z	최고	NULL	NULL	NULL	36	1	29	NULL	NULL	NULL	KSY	List2	0		0	0	477999	183		0	0	1	z	0	3	478182	0	z	493	478675
좌우반구com(CVF, UVF, BVF)_4	16	1	<?xml version="1.0"?>\n<Clock xmlns:dt="urn:schemas-microsoft-com:datatypes"><Description dt:dt="string">E-Prime Primary Realtime Clock</Description><StartTime><Timestamp dt:dt="int">0</Timestamp><DateUtc dt:dt="string">2020-10-09T04:53:45Z</DateUtc></StartTime><FrequencyChanges><FrequencyChange><Frequency dt:dt="r8">2699960000</Frequency><Timestamp dt:dt="r8">4.36914200403331E+15</Timestamp><Cur…	좌우반구com(CVF, UVF, BVF)_4-016-1	60.021	1.0.0.165	1	1174384841	Professional	2.0.10.242	2.0.10.356	10-09-2020	2020-10-09 오전 4:53:45	13:53:45	2.0.10.252	154		2	{/}	최여	NULL	NULL	NULL	123	1	22	NULL	NULL	NULL	KSY2	List2	NULL	NULL	NULL	NULL	NULL	NULL	NULL	NULL	NULL	1	{/}	1	3	459738	0	{/}	353	460091
좌우반구com(CVF, UVF, BVF)_4	16	1	<?xml version="1.0"?>\n<Clock xmlns:dt="urn:schemas-microsoft-com:datatypes"><Description dt:dt="string">E-Prime Primary Realtime Clock</Description><StartTime><Timestamp dt:dt="int">0</Timestamp><DateUtc dt:dt="string">2020-10-09T04:53:45Z</DateUtc></StartTime><FrequencyChanges><FrequencyChange><Frequency dt:dt="r8">2699960000</Frequency><Timestamp dt:dt="r8">4.36914200403331E+15</Timestamp><Cur…	좌우반구com(CVF, UVF, BVF)_4-016-1	60.021	1.0.0.165	1	1174384841	Professional	2.0.10.242	2.0.10.356	10-09-2020	2020-10-09 오전 4:53:45	13:53:45	2.0.10.252	120		2	{/}	최횟	109	1	120	NULL	NULL	NULL	NULL	NULL	NULL	KSY3	List1	NULL	NULL	NULL	NULL	NULL	NULL	NULL	NULL	NULL	1	{/}	0	4	340097	0	{/}	459	340556
좌우반구com(CVF, UVF, BVF)_4	16	1	<?xml version="1.0"?>\n<Clock xmlns:dt="urn:schemas-microsoft-com:datatypes"><Description dt:dt="string">E-Prime Primary Realtime Clock</Description><StartTime><Timestamp dt:dt="int">0</Timestamp><DateUtc dt:dt="string">2020-10-09T04:53:45Z</DateUtc></StartTime><FrequencyChanges><FrequencyChange><Frequency dt:dt="r8">2699960000</Frequency><Timestamp dt:dt="r8">4.36914200403331E+15</Timestamp><Cur…	좌우반구com(CVF, UVF, BVF)_4-016-1	60.021	1.0.0.165	1	1174384841	Professional	2.0.10.242	2.0.10.356	10-09-2020	2020-10-09 오전 4:53:45	13:53:45	2.0.10.252	56		2	{/}	축허	33	1	56	NULL	NULL	NULL	NULL	NULL	NULL	KSY4	List1	NULL	NULL	NULL	NULL	NULL	NULL	NULL	NULL	NULL	1	{/}	0	3	167973	0	{/}	537	168510
좌우반구com(CVF, UVF, BVF)_4	16	1	<?xml version="1.0"?>\n<Clock xmlns:dt="urn:schemas-microsoft-com:datatypes"><Description dt:dt="string">E-Prime Primary Realtime Clock</Description><StartTime><Timestamp dt:dt="int">0</Timestamp><DateUtc dt:dt="string">2020-10-09T04:53:45Z</DateUtc></StartTime><FrequencyChanges><FrequencyChange><Frequency dt:dt="r8">2699960000</Frequency><Timestamp dt:dt="r8">4.36914200403331E+15</Timestamp><Cur…	좌우반구com(CVF, UVF, BVF)_4-016-1	60.021	1.0.0.165	1	1174384841	Professional	2.0.10.242	2.0.10.356	10-09-2020	2020-10-09 오전 4:53:45	13:53:45	2.0.10.252	84		2	{/}	축헤	5	1	84	NULL	NULL	NULL	NULL	NULL	NULL	KSY4	List1	NULL	NULL	NULL	NULL	NULL	NULL	NULL	NULL	NULL	1	{/}	0	4	244780	0	{/}	409	245189
좌우반구com(CVF, UVF, BVF)_4	16	1	<?xml version="1.0"?>\n<Clock xmlns:dt="urn:schemas-microsoft-com:datatypes"><Description dt:dt="string">E-Prime Primary Realtime Clock</Description><StartTime><Timestamp dt:dt="int">0</Timestamp><DateUtc dt:dt="string">2020-10-09T04:53:45Z</DateUtc></StartTime><FrequencyChanges><FrequencyChange><Frequency dt:dt="r8">2699960000</Frequency><Timestamp dt:dt="r8">4.36914200403331E+15</Timestamp><Cur…	좌우반구com(CVF, UVF, BVF)_4-016-1	60.021	1.0.0.165	1	1174384841	Professional	2.0.10.242	2.0.10.356	10-09-2020	2020-10-09 오전 4:53:45	13:53:45	2.0.10.252	107		2	{/}	축희	35	1	107	NULL	NULL	NULL	NULL	NULL	NULL	KSY	List1	0		0	-1	305342	183		0	0	1	{/}	0	3	305525	0	{/}	447	305972
좌우반구com(CVF, UVF, BVF)_4	16	1	<?xml version="1.0"?>\n<Clock xmlns:dt="urn:schemas-microsoft-com:datatypes"><Description dt:dt="string">E-Prime Primary Realtime Clock</Description><StartTime><Timestamp dt:dt="int">0</Timestamp><DateUtc dt:dt="string">2020-10-09T04:53:45Z</DateUtc></StartTime><FrequencyChanges><FrequencyChange><Frequency dt:dt="r8">2699960000</Frequency><Timestamp dt:dt="r8">4.36914200403331E+15</Timestamp><Cur…	좌우반구com(CVF, UVF, BVF)_4-016-1	60.021	1.0.0.165	1	1174384841	Professional	2.0.10.242	2.0.10.356	10-09-2020	2020-10-09 오전 4:53:45	13:53:45	2.0.10.252	67		2	{/}	측개	127	1	67	NULL	NULL	NULL	NULL	NULL	NULL	KSY3	List1	NULL	NULL	NULL	NULL	NULL	NULL	NULL	NULL	NULL	1	{/}	1	3	199062	0	{/}	495	199557
좌우반구com(CVF, UVF, BVF)_4	16	1	<?xml version="1.0"?>\n<Clock xmlns:dt="urn:schemas-microsoft-com:datatypes"><Description dt:dt="string">E-Prime Primary Realtime Clock</Description><StartTime><Timestamp dt:dt="int">0</Timestamp><DateUtc dt:dt="string">2020-10-09T04:53:45Z</DateUtc></StartTime><FrequencyChanges><FrequencyChange><Frequency dt:dt="r8">2699960000</Frequency><Timestamp dt:dt="r8">4.36914200403331E+15</Timestamp><Cur…	좌우반구com(CVF, UVF, BVF)_4-016-1	60.021	1.0.0.165	1	1174384841	Professional	2.0.10.242	2.0.10.356	10-09-2020	2020-10-09 오전 4:53:45	13:53:45	2.0.10.252	360		1	z	치안	NULL	NULL	NULL	NULL	NULL	NULL	90	1	96	KSY	List3	0		0	-1	1043386	183		0	0	1	z	0	3	1043569	0	z	405	1043974
좌우반구com(CVF, UVF, BVF)_4	16	1	<?xml version="1.0"?>\n<Clock xmlns:dt="urn:schemas-microsoft-com:datatypes"><Description dt:dt="string">E-Prime Primary Realtime Clock</Description><StartTime><Timestamp dt:dt="int">0</Timestamp><DateUtc dt:dt="string">2020-10-09T04:53:45Z</DateUtc></StartTime><FrequencyChanges><FrequencyChange><Frequency dt:dt="r8">2699960000</Frequency><Timestamp dt:dt="r8">4.36914200403331E+15</Timestamp><Cur…	좌우반구com(CVF, UVF, BVF)_4-016-1	60.021	1.0.0.165	1	1174384841	Professional	2.0.10.242	2.0.10.356	10-09-2020	2020-10-09 오전 4:53:45	13:53:45	2.0.10.252	351		2	{/}	치책	NULL	NULL	NULL	NULL	NULL	NULL	20	1	87	KSY2	List3	NULL	NULL	NULL	NULL	NULL	NULL	NULL	NULL	NULL	1	{/}	0	3	1019611	0	{/}	395	1020006
좌우반구com(CVF, UVF, BVF)_4	16	1	<?xml version="1.0"?>\n<Clock xmlns:dt="urn:schemas-microsoft-com:datatypes"><Description dt:dt="string">E-Prime Primary Realtime Clock</Description><StartTime><Timestamp dt:dt="int">0</Timestamp><DateUtc dt:dt="string">2020-10-09T04:53:45Z</DateUtc></StartTime><FrequencyChanges><FrequencyChange><Frequency dt:dt="r8">2699960000</Frequency><Timestamp dt:dt="r8">4.36914200403331E+15</Timestamp><Cur…	좌우반구com(CVF, UVF, BVF)_4-016-1	60.021	1.0.0.165	1	1174384841	Professional	2.0.10.242	2.0.10.356	10-09-2020	2020-10-09 오전 4:53:45	13:53:45	2.0.10.252	304		2	{/}	치향	NULL	NULL	NULL	NULL	NULL	NULL	124	1	40	KSY2	List3	NULL	NULL	NULL	NULL	NULL	NULL	NULL	NULL	NULL	1	{/}	1	3	894737	0	{/}	526	895263
좌우반구com(CVF, UVF, BVF)_4	16	1	<?xml version="1.0"?>\n<Clock xmlns:dt="urn:schemas-microsoft-com:datatypes"><Description dt:dt="string">E-Prime Primary Realtime Clock</Description><StartTime><Timestamp dt:dt="int">0</Timestamp><DateUtc dt:dt="string">2020-10-09T04:53:45Z</DateUtc></StartTime><FrequencyChanges><FrequencyChange><Frequency dt:dt="r8">2699960000</Frequency><Timestamp dt:dt="r8">4.36914200403331E+15</Timestamp><Cur…	좌우반구com(CVF, UVF, BVF)_4-016-1	60.021	1.0.0.165	1	1174384841	Professional	2.0.10.242	2.0.10.356	10-09-2020	2020-10-09 오전 4:53:45	13:53:45	2.0.10.252	55		1	z	타격	22	1	55	NULL	NULL	NULL	NULL	NULL	NULL	KSY	List1	0		0	0	165391	183		0	0	1	z	0	3	165574	0	z	192	165766
좌우반구com(CVF, UVF, BVF)_4	16	1	<?xml version="1.0"?>\n<Clock xmlns:dt="urn:schemas-microsoft-com:datatypes"><Description dt:dt="string">E-Prime Primary Realtime Clock</Description><StartTime><Timestamp dt:dt="int">0</Timestamp><DateUtc dt:dt="string">2020-10-09T04:53:45Z</DateUtc></StartTime><FrequencyChanges><FrequencyChange><Frequency dt:dt="r8">2699960000</Frequency><Timestamp dt:dt="r8">4.36914200403331E+15</Timestamp><Cur…	좌우반구com(CVF, UVF, BVF)_4-016-1	60.021	1.0.0.165	1	1174384841	Professional	2.0.10.242	2.0.10.356	10-09-2020	2020-10-09 오전 4:53:45	13:53:45	2.0.10.252	392		1	z	탈퇴	NULL	NULL	NULL	NULL	NULL	NULL	15	1	128	KSY	List3	0		0	-1	1127290	183		0	0	1	z	1	3	1127473	0	z	468	1127941
좌우반구com(CVF, UVF, BVF)_4	16	1	<?xml version="1.0"?>\n<Clock xmlns:dt="urn:schemas-microsoft-com:datatypes"><Description dt:dt="string">E-Prime Primary Realtime Clock</Description><StartTime><Timestamp dt:dt="int">0</Timestamp><DateUtc dt:dt="string">2020-10-09T04:53:45Z</DateUtc></StartTime><FrequencyChanges><FrequencyChange><Frequency dt:dt="r8">2699960000</Frequency><Timestamp dt:dt="r8">4.36914200403331E+15</Timestamp><Cur…	좌우반구com(CVF, UVF, BVF)_4-016-1	60.021	1.0.0.165	1	1174384841	Professional	2.0.10.242	2.0.10.356	10-09-2020	2020-10-09 오전 4:53:45	13:53:45	2.0.10.252	60		2	{/}	태스	51	1	60	NULL	NULL	NULL	NULL	NULL	NULL	KSY2	List1	NULL	NULL	NULL	NULL	NULL	NULL	NULL	NULL	NULL	1	{/}	0	4	178803	0	{/}	1194	179997
좌우반구com(CVF, UVF, BVF)_4	16	1	<?xml version="1.0"?>\n<Clock xmlns:dt="urn:schemas-microsoft-com:datatypes"><Description dt:dt="string">E-Prime Primary Realtime Clock</Description><StartTime><Timestamp dt:dt="int">0</Timestamp><DateUtc dt:dt="string">2020-10-09T04:53:45Z</DateUtc></StartTime><FrequencyChanges><FrequencyChange><Frequency dt:dt="r8">2699960000</Frequency><Timestamp dt:dt="r8">4.36914200403331E+15</Timestamp><Cur…	좌우반구com(CVF, UVF, BVF)_4-016-1	60.021	1.0.0.165	1	1174384841	Professional	2.0.10.242	2.0.10.356	10-09-2020	2020-10-09 오전 4:53:45	13:53:45	2.0.10.252	371		1	z	택시	NULL	NULL	NULL	NULL	NULL	NULL	108	1	107	KSY	List3	0		0	0	1072576	183		0	0	1	z	0	3	1072759	0	z	398	1073157
좌우반구com(CVF, UVF, BVF)_4	16	1	<?xml version="1.0"?>\n<Clock xmlns:dt="urn:schemas-microsoft-com:datatypes"><Description dt:dt="string">E-Prime Primary Realtime Clock</Description><StartTime><Timestamp dt:dt="int">0</Timestamp><DateUtc dt:dt="string">2020-10-09T04:53:45Z</DateUtc></StartTime><FrequencyChanges><FrequencyChange><Frequency dt:dt="r8">2699960000</Frequency><Timestamp dt:dt="r8">4.36914200403331E+15</Timestamp><Cur…	좌우반구com(CVF, UVF, BVF)_4-016-1	60.021	1.0.0.165	1	1174384841	Professional	2.0.10.242	2.0.10.356	10-09-2020	2020-10-09 오전 4:53:45	13:53:45	2.0.10.252	283		2	{/}	택정	NULL	NULL	NULL	NULL	NULL	NULL	6	1	19	KSY2	List3	NULL	NULL	NULL	NULL	NULL	NULL	NULL	NULL	NULL	1	{/}	0	4	839257	0	{/}	439	839696
좌우반구com(CVF, UVF, BVF)_4	16	1	<?xml version="1.0"?>\n<Clock xmlns:dt="urn:schemas-microsoft-com:datatypes"><Description dt:dt="string">E-Prime Primary Realtime Clock</Description><StartTime><Timestamp dt:dt="int">0</Timestamp><DateUtc dt:dt="string">2020-10-09T04:53:45Z</DateUtc></StartTime><FrequencyChanges><FrequencyChange><Frequency dt:dt="r8">2699960000</Frequency><Timestamp dt:dt="r8">4.36914200403331E+15</Timestamp><Cur…	좌우반구com(CVF, UVF, BVF)_4-016-1	60.021	1.0.0.165	1	1174384841	Professional	2.0.10.242	2.0.10.356	10-09-2020	2020-10-09 오전 4:53:45	13:53:45	2.0.10.252	134		2	{/}	통락	NULL	NULL	NULL	131	1	2	NULL	NULL	NULL	KSY	List2	0		0	-1	406207	183		0	0	1	{/}	1	3	406390	0	{/}	421	406811
좌우반구com(CVF, UVF, BVF)_4	16	1	<?xml version="1.0"?>\n<Clock xmlns:dt="urn:schemas-microsoft-com:datatypes"><Description dt:dt="string">E-Prime Primary Realtime Clock</Description><StartTime><Timestamp dt:dt="int">0</Timestamp><DateUtc dt:dt="string">2020-10-09T04:53:45Z</DateUtc></StartTime><FrequencyChanges><FrequencyChange><Frequency dt:dt="r8">2699960000</Frequency><Timestamp dt:dt="r8">4.36914200403331E+15</Timestamp><Cur…	좌우반구com(CVF, UVF, BVF)_4-016-1	60.021	1.0.0.165	1	1174384841	Professional	2.0.10.242	2.0.10.356	10-09-2020	2020-10-09 오전 4:53:45	13:53:45	2.0.10.252	357		2	{/}	통록	NULL	NULL	NULL	NULL	NULL	NULL	46	1	93	KSY3	List3	NULL	NULL	NULL	NULL	NULL	NULL	NULL	NULL	NULL	1	{/}	0	3	1035322	0	{/}	780	1036102
좌우반구com(CVF, UVF, BVF)_4	16	1	<?xml version="1.0"?>\n<Clock xmlns:dt="urn:schemas-microsoft-com:datatypes"><Description dt:dt="string">E-Prime Primary Realtime Clock</Description><StartTime><Timestamp dt:dt="int">0</Timestamp><DateUtc dt:dt="string">2020-10-09T04:53:45Z</DateUtc></StartTime><FrequencyChanges><FrequencyChange><Frequency dt:dt="r8">2699960000</Frequency><Timestamp dt:dt="r8">4.36914200403331E+15</Timestamp><Cur…	좌우반구com(CVF, UVF, BVF)_4-016-1	60.021	1.0.0.165	1	1174384841	Professional	2.0.10.242	2.0.10.356	10-09-2020	2020-10-09 오전 4:53:45	13:53:45	2.0.10.252	258		2	{/}	통류	NULL	NULL	NULL	125	1	126	NULL	NULL	NULL	KSY4	List2	NULL	NULL	NULL	NULL	NULL	NULL	NULL	NULL	NULL	1	{/}	1	3	743023	0	{/}	545	743568
좌우반구com(CVF, UVF, BVF)_4	16	1	<?xml version="1.0"?>\n<Clock xmlns:dt="urn:schemas-microsoft-com:datatypes"><Description dt:dt="string">E-Prime Primary Realtime Clock</Description><StartTime><Timestamp dt:dt="int">0</Timestamp><DateUtc dt:dt="string">2020-10-09T04:53:45Z</DateUtc></StartTime><FrequencyChanges><FrequencyChange><Frequency dt:dt="r8">2699960000</Frequency><Timestamp dt:dt="r8">4.36914200403331E+15</Timestamp><Cur…	좌우반구com(CVF, UVF, BVF)_4-016-1	60.021	1.0.0.165	1	1174384841	Professional	2.0.10.242	2.0.10.356	10-09-2020	2020-10-09 오전 4:53:45	13:53:45	2.0.10.252	194		2	{/}	퇴착	NULL	NULL	NULL	106	1	62	NULL	NULL	NULL	KSY3	List2	NULL	NULL	NULL	NULL	NULL	NULL	NULL	NULL	NULL	1	{/}	0	3	567351	0	{/}	507	567858
좌우반구com(CVF, UVF, BVF)_4	16	1	<?xml version="1.0"?>\n<Clock xmlns:dt="urn:schemas-microsoft-com:datatypes"><Description dt:dt="string">E-Prime Primary Realtime Clock</Description><StartTime><Timestamp dt:dt="int">0</Timestamp><DateUtc dt:dt="string">2020-10-09T04:53:45Z</DateUtc></StartTime><FrequencyChanges><FrequencyChange><Frequency dt:dt="r8">2699960000</Frequency><Timestamp dt:dt="r8">4.36914200403331E+15</Timestamp><Cur…	좌우반구com(CVF, UVF, BVF)_4-016-1	60.021	1.0.0.165	1	1174384841	Professional	2.0.10.242	2.0.10.356	10-09-2020	2020-10-09 오전 4:53:45	13:53:45	2.0.10.252	99		1	z	판단	126	1	99	NULL	NULL	NULL	NULL	NULL	NULL	KSY	List1	0		0	-1	283883	183		0	0	0	z	0	3	284066	0	{/}	370	284436
좌우반구com(CVF, UVF, BVF)_4	16	1	<?xml version="1.0"?>\n<Clock xmlns:dt="urn:schemas-microsoft-com:datatypes"><Description dt:dt="string">E-Prime Primary Realtime Clock</Description><StartTime><Timestamp dt:dt="int">0</Timestamp><DateUtc dt:dt="string">2020-10-09T04:53:45Z</DateUtc></StartTime><FrequencyChanges><FrequencyChange><Frequency dt:dt="r8">2699960000</Frequency><Timestamp dt:dt="r8">4.36914200403331E+15</Timestamp><Cur…	좌우반구com(CVF, UVF, BVF)_4-016-1	60.021	1.0.0.165	1	1174384841	Professional	2.0.10.242	2.0.10.356	10-09-2020	2020-10-09 오전 4:53:45	13:53:45	2.0.10.252	348		1	z	판매	NULL	NULL	NULL	NULL	NULL	NULL	91	1	84	KSY	List3	0		0	0	1011664	183		0	0	1	z	0	3	1011847	0	z	255	1012102
좌우반구com(CVF, UVF, BVF)_4	16	1	<?xml version="1.0"?>\n<Clock xmlns:dt="urn:schemas-microsoft-com:datatypes"><Description dt:dt="string">E-Prime Primary Realtime Clock</Description><StartTime><Timestamp dt:dt="int">0</Timestamp><DateUtc dt:dt="string">2020-10-09T04:53:45Z</DateUtc></StartTime><FrequencyChanges><FrequencyChange><Frequency dt:dt="r8">2699960000</Frequency><Timestamp dt:dt="r8">4.36914200403331E+15</Timestamp><Cur…	좌우반구com(CVF, UVF, BVF)_4-016-1	60.021	1.0.0.165	1	1174384841	Professional	2.0.10.242	2.0.10.356	10-09-2020	2020-10-09 오전 4:53:45	13:53:45	2.0.10.252	219		1	z	표현	NULL	NULL	NULL	68	1	87	NULL	NULL	NULL	KSY	List2	0		0	-1	634911	183		0	0	1	z	0	3	635094	0	z	547	635641
좌우반구com(CVF, UVF, BVF)_4	16	1	<?xml version="1.0"?>\n<Clock xmlns:dt="urn:schemas-microsoft-com:datatypes"><Description dt:dt="string">E-Prime Primary Realtime Clock</Description><StartTime><Timestamp dt:dt="int">0</Timestamp><DateUtc dt:dt="string">2020-10-09T04:53:45Z</DateUtc></StartTime><FrequencyChanges><FrequencyChange><Frequency dt:dt="r8">2699960000</Frequency><Timestamp dt:dt="r8">4.36914200403331E+15</Timestamp><Cur…	좌우반구com(CVF, UVF, BVF)_4-016-1	60.021	1.0.0.165	1	1174384841	Professional	2.0.10.242	2.0.10.356	10-09-2020	2020-10-09 오전 4:53:45	13:53:45	2.0.10.252	80		2	{/}	품결	122	1	80	NULL	NULL	NULL	NULL	NULL	NULL	KSY4	List1	NULL	NULL	NULL	NULL	NULL	NULL	NULL	NULL	NULL	1	{/}	0	3	234017	0	{/}	460	234477
좌우반구com(CVF, UVF, BVF)_4	16	1	<?xml version="1.0"?>\n<Clock xmlns:dt="urn:schemas-microsoft-com:datatypes"><Description dt:dt="string">E-Prime Primary Realtime Clock</Description><StartTime><Timestamp dt:dt="int">0</Timestamp><DateUtc dt:dt="string">2020-10-09T04:53:45Z</DateUtc></StartTime><FrequencyChanges><FrequencyChange><Frequency dt:dt="r8">2699960000</Frequency><Timestamp dt:dt="r8">4.36914200403331E+15</Timestamp><Cur…	좌우반구com(CVF, UVF, BVF)_4-016-1	60.021	1.0.0.165	1	1174384841	Professional	2.0.10.242	2.0.10.356	10-09-2020	2020-10-09 오전 4:53:45	13:53:45	2.0.10.252	199		2	{/}	필관	NULL	NULL	NULL	120	1	67	NULL	NULL	NULL	KSY4	List2	NULL	NULL	NULL	NULL	NULL	NULL	NULL	NULL	NULL	1	{/}	0	3	580813	0	{/}	485	581298
좌우반구com(CVF, UVF, BVF)_4	16	1	<?xml version="1.0"?>\n<Clock xmlns:dt="urn:schemas-microsoft-com:datatypes"><Description dt:dt="string">E-Prime Primary Realtime Clock</Description><StartTime><Timestamp dt:dt="int">0</Timestamp><DateUtc dt:dt="string">2020-10-09T04:53:45Z</DateUtc></StartTime><FrequencyChanges><FrequencyChange><Frequency dt:dt="r8">2699960000</Frequency><Timestamp dt:dt="r8">4.36914200403331E+15</Timestamp><Cur…	좌우반구com(CVF, UVF, BVF)_4-016-1	60.021	1.0.0.165	1	1174384841	Professional	2.0.10.242	2.0.10.356	10-09-2020	2020-10-09 오전 4:53:45	13:53:45	2.0.10.252	390		1	z	필수	NULL	NULL	NULL	NULL	NULL	NULL	24	1	126	KSY	List3	0		0	-1	1122225	183		0	0	1	z	1	3	1122408	0	z	325	1122733
좌우반구com(CVF, UVF, BVF)_4	16	1	<?xml version="1.0"?>\n<Clock xmlns:dt="urn:schemas-microsoft-com:datatypes"><Description dt:dt="string">E-Prime Primary Realtime Clock</Description><StartTime><Timestamp dt:dt="int">0</Timestamp><DateUtc dt:dt="string">2020-10-09T04:53:45Z</DateUtc></StartTime><FrequencyChanges><FrequencyChange><Frequency dt:dt="r8">2699960000</Frequency><Timestamp dt:dt="r8">4.36914200403331E+15</Timestamp><Cur…	좌우반구com(CVF, UVF, BVF)_4-016-1	60.021	1.0.0.165	1	1174384841	Professional	2.0.10.242	2.0.10.356	10-09-2020	2020-10-09 오전 4:53:45	13:53:45	2.0.10.252	324		1	z	핑계	NULL	NULL	NULL	NULL	NULL	NULL	112	1	60	KSY	List3	0		0	-1	947169	184		0	0	1	z	0	4	947353	0	z	309	947662
좌우반구com(CVF, UVF, BVF)_4	16	1	<?xml version="1.0"?>\n<Clock xmlns:dt="urn:schemas-microsoft-com:datatypes"><Description dt:dt="string">E-Prime Primary Realtime Clock</Description><StartTime><Timestamp dt:dt="int">0</Timestamp><DateUtc dt:dt="string">2020-10-09T04:53:45Z</DateUtc></StartTime><FrequencyChanges><FrequencyChange><Frequency dt:dt="r8">2699960000</Frequency><Timestamp dt:dt="r8">4.36914200403331E+15</Timestamp><Cur…	좌우반구com(CVF, UVF, BVF)_4-016-1	60.021	1.0.0.165	1	1174384841	Professional	2.0.10.242	2.0.10.356	10-09-2020	2020-10-09 오전 4:53:45	13:53:45	2.0.10.252	32		2	{/}	핑품	45	1	32	NULL	NULL	NULL	NULL	NULL	NULL	KSY2	List1	NULL	NULL	NULL	NULL	NULL	NULL	NULL	NULL	NULL	1	{/}	0	4	103629	0	{/}	537	104166
좌우반구com(CVF, UVF, BVF)_4	16	1	<?xml version="1.0"?>\n<Clock xmlns:dt="urn:schemas-microsoft-com:datatypes"><Description dt:dt="string">E-Prime Primary Realtime Clock</Description><StartTime><Timestamp dt:dt="int">0</Timestamp><DateUtc dt:dt="string">2020-10-09T04:53:45Z</DateUtc></StartTime><FrequencyChanges><FrequencyChange><Frequency dt:dt="r8">2699960000</Frequency><Timestamp dt:dt="r8">4.36914200403331E+15</Timestamp><Cur…	좌우반구com(CVF, UVF, BVF)_4-016-1	60.021	1.0.0.165	1	1174384841	Professional	2.0.10.242	2.0.10.356	10-09-2020	2020-10-09 오전 4:53:45	13:53:45	2.0.10.252	89		1	z	하나	65	1	89	NULL	NULL	NULL	NULL	NULL	NULL	KSY	List1	0		0	-1	257675	184		0	0	1	z	0	4	257859	0	z	522	258381
좌우반구com(CVF, UVF, BVF)_4	16	1	<?xml version="1.0"?>\n<Clock xmlns:dt="urn:schemas-microsoft-com:datatypes"><Description dt:dt="string">E-Prime Primary Realtime Clock</Description><StartTime><Timestamp dt:dt="int">0</Timestamp><DateUtc dt:dt="string">2020-10-09T04:53:45Z</DateUtc></StartTime><FrequencyChanges><FrequencyChange><Frequency dt:dt="r8">2699960000</Frequency><Timestamp dt:dt="r8">4.36914200403331E+15</Timestamp><Cur…	좌우반구com(CVF, UVF, BVF)_4-016-1	60.021	1.0.0.165	1	1174384841	Professional	2.0.10.242	2.0.10.356	10-09-2020	2020-10-09 오전 4:53:45	13:53:45	2.0.10.252	28		1	z	한계	87	1	28	NULL	NULL	NULL	NULL	NULL	NULL	KSY	List1	0		0	0	92866	183		0	0	1	z	0	3	93049	0	z	285	93334
좌우반구com(CVF, UVF, BVF)_4	16	1	<?xml version="1.0"?>\n<Clock xmlns:dt="urn:schemas-microsoft-com:datatypes"><Description dt:dt="string">E-Prime Primary Realtime Clock</Description><StartTime><Timestamp dt:dt="int">0</Timestamp><DateUtc dt:dt="string">2020-10-09T04:53:45Z</DateUtc></StartTime><FrequencyChanges><FrequencyChange><Frequency dt:dt="r8">2699960000</Frequency><Timestamp dt:dt="r8">4.36914200403331E+15</Timestamp><Cur…	좌우반구com(CVF, UVF, BVF)_4-016-1	60.021	1.0.0.165	1	1174384841	Professional	2.0.10.242	2.0.10.356	10-09-2020	2020-10-09 오전 4:53:45	13:53:45	2.0.10.252	267		1	z	핵심	NULL	NULL	NULL	NULL	NULL	NULL	123	1	3	KSY	List3	0		1	-1	796971	184		0	0	1	z	0	4	797155	0	z	373	797528
좌우반구com(CVF, UVF, BVF)_4	16	1	<?xml version="1.0"?>\n<Clock xmlns:dt="urn:schemas-microsoft-com:datatypes"><Description dt:dt="string">E-Prime Primary Realtime Clock</Description><StartTime><Timestamp dt:dt="int">0</Timestamp><DateUtc dt:dt="string">2020-10-09T04:53:45Z</DateUtc></StartTime><FrequencyChanges><FrequencyChange><Frequency dt:dt="r8">2699960000</Frequency><Timestamp dt:dt="r8">4.36914200403331E+15</Timestamp><Cur…	좌우반구com(CVF, UVF, BVF)_4-016-1	60.021	1.0.0.165	1	1174384841	Professional	2.0.10.242	2.0.10.356	10-09-2020	2020-10-09 오전 4:53:45	13:53:45	2.0.10.252	39		2	{/}	핵외	96	1	39	NULL	NULL	NULL	NULL	NULL	NULL	KSY2	List1	NULL	NULL	NULL	NULL	NULL	NULL	NULL	NULL	NULL	1	{/}	0	4	122939	0	{/}	627	123566
좌우반구com(CVF, UVF, BVF)_4	16	1	<?xml version="1.0"?>\n<Clock xmlns:dt="urn:schemas-microsoft-com:datatypes"><Description dt:dt="string">E-Prime Primary Realtime Clock</Description><StartTime><Timestamp dt:dt="int">0</Timestamp><DateUtc dt:dt="string">2020-10-09T04:53:45Z</DateUtc></StartTime><FrequencyChanges><FrequencyChange><Frequency dt:dt="r8">2699960000</Frequency><Timestamp dt:dt="r8">4.36914200403331E+15</Timestamp><Cur…	좌우반구com(CVF, UVF, BVF)_4-016-1	60.021	1.0.0.165	1	1174384841	Professional	2.0.10.242	2.0.10.356	10-09-2020	2020-10-09 오전 4:53:45	13:53:45	2.0.10.252	195		2	{/}	핵정	NULL	NULL	NULL	127	1	63	NULL	NULL	NULL	KSY2	List2	NULL	NULL	NULL	NULL	NULL	NULL	NULL	NULL	NULL	0	{/}	0	3	570067	0	z	847	570914
좌우반구com(CVF, UVF, BVF)_4	16	1	<?xml version="1.0"?>\n<Clock xmlns:dt="urn:schemas-microsoft-com:datatypes"><Description dt:dt="string">E-Prime Primary Realtime Clock</Description><StartTime><Timestamp dt:dt="int">0</Timestamp><DateUtc dt:dt="string">2020-10-09T04:53:45Z</DateUtc></StartTime><FrequencyChanges><FrequencyChange><Frequency dt:dt="r8">2699960000</Frequency><Timestamp dt:dt="r8">4.36914200403331E+15</Timestamp><Cur…	좌우반구com(CVF, UVF, BVF)_4-016-1	60.021	1.0.0.165	1	1174384841	Professional	2.0.10.242	2.0.10.356	10-09-2020	2020-10-09 오전 4:53:45	13:53:45	2.0.10.252	345		1	z	행보	NULL	NULL	NULL	NULL	NULL	NULL	16	1	81	KSY	List3	0		1	-1	1003766	184		0	0	1	z	0	4	1003950	0	z	520	1004470
좌우반구com(CVF, UVF, BVF)_4	16	1	<?xml version="1.0"?>\n<Clock xmlns:dt="urn:schemas-microsoft-com:datatypes"><Description dt:dt="string">E-Prime Primary Realtime Clock</Description><StartTime><Timestamp dt:dt="int">0</Timestamp><DateUtc dt:dt="string">2020-10-09T04:53:45Z</DateUtc></StartTime><FrequencyChanges><FrequencyChange><Frequency dt:dt="r8">2699960000</Frequency><Timestamp dt:dt="r8">4.36914200403331E+15</Timestamp><Cur…	좌우반구com(CVF, UVF, BVF)_4-016-1	60.021	1.0.0.165	1	1174384841	Professional	2.0.10.242	2.0.10.356	10-09-2020	2020-10-09 오전 4:53:45	13:53:45	2.0.10.252	135		1	z	행운	NULL	NULL	NULL	31	1	3	NULL	NULL	NULL	KSY	List2	0		0	0	408823	183		0	0	1	z	0	3	409006	0	z	261	409267
좌우반구com(CVF, UVF, BVF)_4	16	1	<?xml version="1.0"?>\n<Clock xmlns:dt="urn:schemas-microsoft-com:datatypes"><Description dt:dt="string">E-Prime Primary Realtime Clock</Description><StartTime><Timestamp dt:dt="int">0</Timestamp><DateUtc dt:dt="string">2020-10-09T04:53:45Z</DateUtc></StartTime><FrequencyChanges><FrequencyChange><Frequency dt:dt="r8">2699960000</Frequency><Timestamp dt:dt="r8">4.36914200403331E+15</Timestamp><Cur…	좌우반구com(CVF, UVF, BVF)_4-016-1	60.021	1.0.0.165	1	1174384841	Professional	2.0.10.242	2.0.10.356	10-09-2020	2020-10-09 오전 4:53:45	13:53:45	2.0.10.252	140		2	{/}	행회	NULL	NULL	NULL	69	1	8	NULL	NULL	NULL	KSY2	List2	NULL	NULL	NULL	NULL	NULL	NULL	NULL	NULL	NULL	1	{/}	0	4	422102	0	{/}	325	422427
좌우반구com(CVF, UVF, BVF)_4	16	1	<?xml version="1.0"?>\n<Clock xmlns:dt="urn:schemas-microsoft-com:datatypes"><Description dt:dt="string">E-Prime Primary Realtime Clock</Description><StartTime><Timestamp dt:dt="int">0</Timestamp><DateUtc dt:dt="string">2020-10-09T04:53:45Z</DateUtc></StartTime><FrequencyChanges><FrequencyChange><Frequency dt:dt="r8">2699960000</Frequency><Timestamp dt:dt="r8">4.36914200403331E+15</Timestamp><Cur…	좌우반구com(CVF, UVF, BVF)_4-016-1	60.021	1.0.0.165	1	1174384841	Professional	2.0.10.242	2.0.10.356	10-09-2020	2020-10-09 오전 4:53:45	13:53:45	2.0.10.252	47		1	z	향수	113	1	47	NULL	NULL	NULL	NULL	NULL	NULL	KSY	List1	0		0	0	144065	183		0	0	1	z	0	3	144248	0	z	454	144702
좌우반구com(CVF, UVF, BVF)_4	16	1	<?xml version="1.0"?>\n<Clock xmlns:dt="urn:schemas-microsoft-com:datatypes"><Description dt:dt="string">E-Prime Primary Realtime Clock</Description><StartTime><Timestamp dt:dt="int">0</Timestamp><DateUtc dt:dt="string">2020-10-09T04:53:45Z</DateUtc></StartTime><FrequencyChanges><FrequencyChange><Frequency dt:dt="r8">2699960000</Frequency><Timestamp dt:dt="r8">4.36914200403331E+15</Timestamp><Cur…	좌우반구com(CVF, UVF, BVF)_4-016-1	60.021	1.0.0.165	1	1174384841	Professional	2.0.10.242	2.0.10.356	10-09-2020	2020-10-09 오전 4:53:45	13:53:45	2.0.10.252	139		2	{/}	향엄	NULL	NULL	NULL	13	1	7	NULL	NULL	NULL	KSY2	List2	NULL	NULL	NULL	NULL	NULL	NULL	NULL	NULL	NULL	1	{/}	0	3	419369	0	{/}	530	419899
좌우반구com(CVF, UVF, BVF)_4	16	1	<?xml version="1.0"?>\n<Clock xmlns:dt="urn:schemas-microsoft-com:datatypes"><Description dt:dt="string">E-Prime Primary Realtime Clock</Description><StartTime><Timestamp dt:dt="int">0</Timestamp><DateUtc dt:dt="string">2020-10-09T04:53:45Z</DateUtc></StartTime><FrequencyChanges><FrequencyChange><Frequency dt:dt="r8">2699960000</Frequency><Timestamp dt:dt="r8">4.36914200403331E+15</Timestamp><Cur…	좌우반구com(CVF, UVF, BVF)_4-016-1	60.021	1.0.0.165	1	1174384841	Professional	2.0.10.242	2.0.10.356	10-09-2020	2020-10-09 오전 4:53:45	13:53:45	2.0.10.252	290		2	{/}	허낌	NULL	NULL	NULL	NULL	NULL	NULL	31	1	26	KSY4	List3	NULL	NULL	NULL	NULL	NULL	NULL	NULL	NULL	NULL	1	{/}	0	3	857917	0	{/}	402	858319
좌우반구com(CVF, UVF, BVF)_4	16	1	<?xml version="1.0"?>\n<Clock xmlns:dt="urn:schemas-microsoft-com:datatypes"><Description dt:dt="string">E-Prime Primary Realtime Clock</Description><StartTime><Timestamp dt:dt="int">0</Timestamp><DateUtc dt:dt="string">2020-10-09T04:53:45Z</DateUtc></StartTime><FrequencyChanges><FrequencyChange><Frequency dt:dt="r8">2699960000</Frequency><Timestamp dt:dt="r8">4.36914200403331E+15</Timestamp><Cur…	좌우반구com(CVF, UVF, BVF)_4-016-1	60.021	1.0.0.165	1	1174384841	Professional	2.0.10.242	2.0.10.356	10-09-2020	2020-10-09 오전 4:53:45	13:53:45	2.0.10.252	24		1	z	허락	119	1	24	NULL	NULL	NULL	NULL	NULL	NULL	KSY	List1	0		0	-1	81953	183		0	0	1	z	0	3	82136	0	z	390	82526
좌우반구com(CVF, UVF, BVF)_4	16	1	<?xml version="1.0"?>\n<Clock xmlns:dt="urn:schemas-microsoft-com:datatypes"><Description dt:dt="string">E-Prime Primary Realtime Clock</Description><StartTime><Timestamp dt:dt="int">0</Timestamp><DateUtc dt:dt="string">2020-10-09T04:53:45Z</DateUtc></StartTime><FrequencyChanges><FrequencyChange><Frequency dt:dt="r8">2699960000</Frequency><Timestamp dt:dt="r8">4.36914200403331E+15</Timestamp><Cur…	좌우반구com(CVF, UVF, BVF)_4-016-1	60.021	1.0.0.165	1	1174384841	Professional	2.0.10.242	2.0.10.356	10-09-2020	2020-10-09 오전 4:53:45	13:53:45	2.0.10.252	287		2	{/}	허빈	NULL	NULL	NULL	NULL	NULL	NULL	53	1	23	KSY2	List3	NULL	NULL	NULL	NULL	NULL	NULL	NULL	NULL	NULL	1	{/}	1	3	849736	0	{/}	415	850151
좌우반구com(CVF, UVF, BVF)_4	16	1	<?xml version="1.0"?>\n<Clock xmlns:dt="urn:schemas-microsoft-com:datatypes"><Description dt:dt="string">E-Prime Primary Realtime Clock</Description><StartTime><Timestamp dt:dt="int">0</Timestamp><DateUtc dt:dt="string">2020-10-09T04:53:45Z</DateUtc></StartTime><FrequencyChanges><FrequencyChange><Frequency dt:dt="r8">2699960000</Frequency><Timestamp dt:dt="r8">4.36914200403331E+15</Timestamp><Cur…	좌우반구com(CVF, UVF, BVF)_4-016-1	60.021	1.0.0.165	1	1174384841	Professional	2.0.10.242	2.0.10.356	10-09-2020	2020-10-09 오전 4:53:45	13:53:45	2.0.10.252	115		2	{/}	헤오	105	1	115	NULL	NULL	NULL	NULL	NULL	NULL	KSY	List1	0		0	-1	326518	183		0	0	1	{/}	0	3	326701	0	{/}	415	327116
좌우반구com(CVF, UVF, BVF)_4	16	1	<?xml version="1.0"?>\n<Clock xmlns:dt="urn:schemas-microsoft-com:datatypes"><Description dt:dt="string">E-Prime Primary Realtime Clock</Description><StartTime><Timestamp dt:dt="int">0</Timestamp><DateUtc dt:dt="string">2020-10-09T04:53:45Z</DateUtc></StartTime><FrequencyChanges><FrequencyChange><Frequency dt:dt="r8">2699960000</Frequency><Timestamp dt:dt="r8">4.36914200403331E+15</Timestamp><Cur…	좌우반구com(CVF, UVF, BVF)_4-016-1	60.021	1.0.0.165	1	1174384841	Professional	2.0.10.242	2.0.10.356	10-09-2020	2020-10-09 오전 4:53:45	13:53:45	2.0.10.252	341		1	z	현상	NULL	NULL	NULL	NULL	NULL	NULL	41	1	77	KSY	List3	0		1	-1	993153	184		0	0	1	z	0	4	993337	0	z	261	993598
좌우반구com(CVF, UVF, BVF)_4	16	1	<?xml version="1.0"?>\n<Clock xmlns:dt="urn:schemas-microsoft-com:datatypes"><Description dt:dt="string">E-Prime Primary Realtime Clock</Description><StartTime><Timestamp dt:dt="int">0</Timestamp><DateUtc dt:dt="string">2020-10-09T04:53:45Z</DateUtc></StartTime><FrequencyChanges><FrequencyChange><Frequency dt:dt="r8">2699960000</Frequency><Timestamp dt:dt="r8">4.36914200403331E+15</Timestamp><Cur…	좌우반구com(CVF, UVF, BVF)_4-016-1	60.021	1.0.0.165	1	1174384841	Professional	2.0.10.242	2.0.10.356	10-09-2020	2020-10-09 오전 4:53:45	13:53:45	2.0.10.252	286		1	z	협력	NULL	NULL	NULL	NULL	NULL	NULL	120	1	22	KSY	List3	0		0	-1	847054	183		0	0	1	z	0	3	847237	0	z	290	847527
좌우반구com(CVF, UVF, BVF)_4	16	1	<?xml version="1.0"?>\n<Clock xmlns:dt="urn:schemas-microsoft-com:datatypes"><Description dt:dt="string">E-Prime Primary Realtime Clock</Description><StartTime><Timestamp dt:dt="int">0</Timestamp><DateUtc dt:dt="string">2020-10-09T04:53:45Z</DateUtc></StartTime><FrequencyChanges><FrequencyChange><Frequency dt:dt="r8">2699960000</Frequency><Timestamp dt:dt="r8">4.36914200403331E+15</Timestamp><Cur…	좌우반구com(CVF, UVF, BVF)_4-016-1	60.021	1.0.0.165	1	1174384841	Professional	2.0.10.242	2.0.10.356	10-09-2020	2020-10-09 오전 4:53:45	13:53:45	2.0.10.252	252		2	{/}	협체	NULL	NULL	NULL	37	1	120	NULL	NULL	NULL	KSY3	List2	NULL	NULL	NULL	NULL	NULL	NULL	NULL	NULL	NULL	0	{/}	0	3	726679	0	z	825	727504
좌우반구com(CVF, UVF, BVF)_4	16	1	<?xml version="1.0"?>\n<Clock xmlns:dt="urn:schemas-microsoft-com:datatypes"><Description dt:dt="string">E-Prime Primary Realtime Clock</Description><StartTime><Timestamp dt:dt="int">0</Timestamp><DateUtc dt:dt="string">2020-10-09T04:53:45Z</DateUtc></StartTime><FrequencyChanges><FrequencyChange><Frequency dt:dt="r8">2699960000</Frequency><Timestamp dt:dt="r8">4.36914200403331E+15</Timestamp><Cur…	좌우반구com(CVF, UVF, BVF)_4-016-1	60.021	1.0.0.165	1	1174384841	Professional	2.0.10.242	2.0.10.356	10-09-2020	2020-10-09 오전 4:53:45	13:53:45	2.0.10.252	45		1	z	형님	9	1	45	NULL	NULL	NULL	NULL	NULL	NULL	KSY	List1	0		0	-1	138700	183		0	0	1	z	0	3	138883	0	z	387	139270
좌우반구com(CVF, UVF, BVF)_4	16	1	<?xml version="1.0"?>\n<Clock xmlns:dt="urn:schemas-microsoft-com:datatypes"><Description dt:dt="string">E-Prime Primary Realtime Clock</Description><StartTime><Timestamp dt:dt="int">0</Timestamp><DateUtc dt:dt="string">2020-10-09T04:53:45Z</DateUtc></StartTime><FrequencyChanges><FrequencyChange><Frequency dt:dt="r8">2699960000</Frequency><Timestamp dt:dt="r8">4.36914200403331E+15</Timestamp><Cur…	좌우반구com(CVF, UVF, BVF)_4-016-1	60.021	1.0.0.165	1	1174384841	Professional	2.0.10.242	2.0.10.356	10-09-2020	2020-10-09 오전 4:53:45	13:53:45	2.0.10.252	372		2	{/}	형스	NULL	NULL	NULL	NULL	NULL	NULL	26	1	108	KSY3	List3	NULL	NULL	NULL	NULL	NULL	NULL	NULL	NULL	NULL	1	{/}	0	3	1075358	0	{/}	671	1076029
좌우반구com(CVF, UVF, BVF)_4	16	1	<?xml version="1.0"?>\n<Clock xmlns:dt="urn:schemas-microsoft-com:datatypes"><Description dt:dt="string">E-Prime Primary Realtime Clock</Description><StartTime><Timestamp dt:dt="int">0</Timestamp><DateUtc dt:dt="string">2020-10-09T04:53:45Z</DateUtc></StartTime><FrequencyChanges><FrequencyChange><Frequency dt:dt="r8">2699960000</Frequency><Timestamp dt:dt="r8">4.36914200403331E+15</Timestamp><Cur…	좌우반구com(CVF, UVF, BVF)_4-016-1	60.021	1.0.0.165	1	1174384841	Professional	2.0.10.242	2.0.10.356	10-09-2020	2020-10-09 오전 4:53:45	13:53:45	2.0.10.252	95		1	z	형태	49	1	95	NULL	NULL	NULL	NULL	NULL	NULL	KSY	List1	0		0	-1	273403	183		0	0	1	z	1	3	273586	0	z	315	273901
좌우반구com(CVF, UVF, BVF)_4	16	1	<?xml version="1.0"?>\n<Clock xmlns:dt="urn:schemas-microsoft-com:datatypes"><Description dt:dt="string">E-Prime Primary Realtime Clock</Description><StartTime><Timestamp dt:dt="int">0</Timestamp><DateUtc dt:dt="string">2020-10-09T04:53:45Z</DateUtc></StartTime><FrequencyChanges><FrequencyChange><Frequency dt:dt="r8">2699960000</Frequency><Timestamp dt:dt="r8">4.36914200403331E+15</Timestamp><Cur…	좌우반구com(CVF, UVF, BVF)_4-016-1	60.021	1.0.0.165	1	1174384841	Professional	2.0.10.242	2.0.10.356	10-09-2020	2020-10-09 오전 4:53:45	13:53:45	2.0.10.252	48		1	z	화력	80	1	48	NULL	NULL	NULL	NULL	NULL	NULL	KSY	List1	0		0	0	146714	183		0	0	1	z	0	3	146897	0	z	189	147086
좌우반구com(CVF, UVF, BVF)_4	16	1	<?xml version="1.0"?>\n<Clock xmlns:dt="urn:schemas-microsoft-com:datatypes"><Description dt:dt="string">E-Prime Primary Realtime Clock</Description><StartTime><Timestamp dt:dt="int">0</Timestamp><DateUtc dt:dt="string">2020-10-09T04:53:45Z</DateUtc></StartTime><FrequencyChanges><FrequencyChange><Frequency dt:dt="r8">2699960000</Frequency><Timestamp dt:dt="r8">4.36914200403331E+15</Timestamp><Cur…	좌우반구com(CVF, UVF, BVF)_4-016-1	60.021	1.0.0.165	1	1174384841	Professional	2.0.10.242	2.0.10.356	10-09-2020	2020-10-09 오전 4:53:45	13:53:45	2.0.10.252	312		1	z	확률	NULL	NULL	NULL	NULL	NULL	NULL	71	1	48	KSY	List3	0		0	-1	915347	183		0	0	0	z	0	3	915530	0	{/}	629	916159
좌우반구com(CVF, UVF, BVF)_4	16	1	<?xml version="1.0"?>\n<Clock xmlns:dt="urn:schemas-microsoft-com:datatypes"><Description dt:dt="string">E-Prime Primary Realtime Clock</Description><StartTime><Timestamp dt:dt="int">0</Timestamp><DateUtc dt:dt="string">2020-10-09T04:53:45Z</DateUtc></StartTime><FrequencyChanges><FrequencyChange><Frequency dt:dt="r8">2699960000</Frequency><Timestamp dt:dt="r8">4.36914200403331E+15</Timestamp><Cur…	좌우반구com(CVF, UVF, BVF)_4-016-1	60.021	1.0.0.165	1	1174384841	Professional	2.0.10.242	2.0.10.356	10-09-2020	2020-10-09 오전 4:53:45	13:53:45	2.0.10.252	265		2	{/}	확압	NULL	NULL	NULL	NULL	NULL	NULL	83	1	1	KSY	List3	0		0	-1	791640	183		0	0	1	{/}	0	3	791823	0	{/}	473	792296
좌우반구com(CVF, UVF, BVF)_4	16	1	<?xml version="1.0"?>\n<Clock xmlns:dt="urn:schemas-microsoft-com:datatypes"><Description dt:dt="string">E-Prime Primary Realtime Clock</Description><StartTime><Timestamp dt:dt="int">0</Timestamp><DateUtc dt:dt="string">2020-10-09T04:53:45Z</DateUtc></StartTime><FrequencyChanges><FrequencyChange><Frequency dt:dt="r8">2699960000</Frequency><Timestamp dt:dt="r8">4.36914200403331E+15</Timestamp><Cur…	좌우반구com(CVF, UVF, BVF)_4-016-1	60.021	1.0.0.165	1	1174384841	Professional	2.0.10.242	2.0.10.356	10-09-2020	2020-10-09 오전 4:53:45	13:53:45	2.0.10.252	317		2	{/}	확축	NULL	NULL	NULL	NULL	NULL	NULL	135	1	53	KSY4	List3	NULL	NULL	NULL	NULL	NULL	NULL	NULL	NULL	NULL	1	{/}	0	3	929242	0	{/}	597	929839
좌우반구com(CVF, UVF, BVF)_4	16	1	<?xml version="1.0"?>\n<Clock xmlns:dt="urn:schemas-microsoft-com:datatypes"><Description dt:dt="string">E-Prime Primary Realtime Clock</Description><StartTime><Timestamp dt:dt="int">0</Timestamp><DateUtc dt:dt="string">2020-10-09T04:53:45Z</DateUtc></StartTime><FrequencyChanges><FrequencyChange><Frequency dt:dt="r8">2699960000</Frequency><Timestamp dt:dt="r8">4.36914200403331E+15</Timestamp><Cur…	좌우반구com(CVF, UVF, BVF)_4-016-1	60.021	1.0.0.165	1	1174384841	Professional	2.0.10.242	2.0.10.356	10-09-2020	2020-10-09 오전 4:53:45	13:53:45	2.0.10.252	165		1	z	환경	NULL	NULL	NULL	76	1	33	NULL	NULL	NULL	KSY	List2	0		0	-1	488978	184		0	0	1	z	0	4	489162	0	z	497	489659
좌우반구com(CVF, UVF, BVF)_4	16	1	<?xml version="1.0"?>\n<Clock xmlns:dt="urn:schemas-microsoft-com:datatypes"><Description dt:dt="string">E-Prime Primary Realtime Clock</Description><StartTime><Timestamp dt:dt="int">0</Timestamp><DateUtc dt:dt="string">2020-10-09T04:53:45Z</DateUtc></StartTime><FrequencyChanges><FrequencyChange><Frequency dt:dt="r8">2699960000</Frequency><Timestamp dt:dt="r8">4.36914200403331E+15</Timestamp><Cur…	좌우반구com(CVF, UVF, BVF)_4-016-1	60.021	1.0.0.165	1	1174384841	Professional	2.0.10.242	2.0.10.356	10-09-2020	2020-10-09 오전 4:53:45	13:53:45	2.0.10.252	155		2	{/}	횟광	NULL	NULL	NULL	126	1	23	NULL	NULL	NULL	KSY	List2	0		0	-1	462104	184		0	0	1	{/}	0	4	462288	0	{/}	323	462611
좌우반구com(CVF, UVF, BVF)_4	16	1	<?xml version="1.0"?>\n<Clock xmlns:dt="urn:schemas-microsoft-com:datatypes"><Description dt:dt="string">E-Prime Primary Realtime Clock</Description><StartTime><Timestamp dt:dt="int">0</Timestamp><DateUtc dt:dt="string">2020-10-09T04:53:45Z</DateUtc></StartTime><FrequencyChanges><FrequencyChange><Frequency dt:dt="r8">2699960000</Frequency><Timestamp dt:dt="r8">4.36914200403331E+15</Timestamp><Cur…	좌우반구com(CVF, UVF, BVF)_4-016-1	60.021	1.0.0.165	1	1174384841	Professional	2.0.10.242	2.0.10.356	10-09-2020	2020-10-09 오전 4:53:45	13:53:45	2.0.10.252	88		2	{/}	횟색	70	1	88	NULL	NULL	NULL	NULL	NULL	NULL	KSY	List1	0		0	0	255143	183		0	0	1	{/}	0	3	255326	0	{/}	335	255661
좌우반구com(CVF, UVF, BVF)_4	16	1	<?xml version="1.0"?>\n<Clock xmlns:dt="urn:schemas-microsoft-com:datatypes"><Description dt:dt="string">E-Prime Primary Realtime Clock</Description><StartTime><Timestamp dt:dt="int">0</Timestamp><DateUtc dt:dt="string">2020-10-09T04:53:45Z</DateUtc></StartTime><FrequencyChanges><FrequencyChange><Frequency dt:dt="r8">2699960000</Frequency><Timestamp dt:dt="r8">4.36914200403331E+15</Timestamp><Cur…	좌우반구com(CVF, UVF, BVF)_4-016-1	60.021	1.0.0.165	1	1174384841	Professional	2.0.10.242	2.0.10.356	10-09-2020	2020-10-09 오전 4:53:45	13:53:45	2.0.10.252	328		1	z	횟수	NULL	NULL	NULL	NULL	NULL	NULL	74	1	64	KSY	List3	0		0	-1	958182	183		0	0	1	z	1	3	958365	0	z	457	958822
좌우반구com(CVF, UVF, BVF)_4	16	1	<?xml version="1.0"?>\n<Clock xmlns:dt="urn:schemas-microsoft-com:datatypes"><Description dt:dt="string">E-Prime Primary Realtime Clock</Description><StartTime><Timestamp dt:dt="int">0</Timestamp><DateUtc dt:dt="string">2020-10-09T04:53:45Z</DateUtc></StartTime><FrequencyChanges><FrequencyChange><Frequency dt:dt="r8">2699960000</Frequency><Timestamp dt:dt="r8">4.36914200403331E+15</Timestamp><Cur…	좌우반구com(CVF, UVF, BVF)_4-016-1	60.021	1.0.0.165	1	1174384841	Professional	2.0.10.242	2.0.10.356	10-09-2020	2020-10-09 오전 4:53:45	13:53:45	2.0.10.252	204		1	z	효과	NULL	NULL	NULL	72	1	72	NULL	NULL	NULL	KSY	List2	0		0	0	594642	183		0	0	1	z	0	3	594825	0	z	313	595138
좌우반구com(CVF, UVF, BVF)_4	16	1	<?xml version="1.0"?>\n<Clock xmlns:dt="urn:schemas-microsoft-com:datatypes"><Description dt:dt="string">E-Prime Primary Realtime Clock</Description><StartTime><Timestamp dt:dt="int">0</Timestamp><DateUtc dt:dt="string">2020-10-09T04:53:45Z</DateUtc></StartTime><FrequencyChanges><FrequencyChange><Frequency dt:dt="r8">2699960000</Frequency><Timestamp dt:dt="r8">4.36914200403331E+15</Timestamp><Cur…	좌우반구com(CVF, UVF, BVF)_4-016-1	60.021	1.0.0.165	1	1174384841	Professional	2.0.10.242	2.0.10.356	10-09-2020	2020-10-09 오전 4:53:45	13:53:45	2.0.10.252	245		2	{/}	효미	NULL	NULL	NULL	62	1	113	NULL	NULL	NULL	KSY4	List2	NULL	NULL	NULL	NULL	NULL	NULL	NULL	NULL	NULL	0	{/}	0	3	706919	0	z	434	707353
좌우반구com(CVF, UVF, BVF)_4	16	1	<?xml version="1.0"?>\n<Clock xmlns:dt="urn:schemas-microsoft-com:datatypes"><Description dt:dt="string">E-Prime Primary Realtime Clock</Description><StartTime><Timestamp dt:dt="int">0</Timestamp><DateUtc dt:dt="string">2020-10-09T04:53:45Z</DateUtc></StartTime><FrequencyChanges><FrequencyChange><Frequency dt:dt="r8">2699960000</Frequency><Timestamp dt:dt="r8">4.36914200403331E+15</Timestamp><Cur…	좌우반구com(CVF, UVF, BVF)_4-016-1	60.021	1.0.0.165	1	1174384841	Professional	2.0.10.242	2.0.10.356	10-09-2020	2020-10-09 오전 4:53:45	13:53:45	2.0.10.252	218		2	{/}	효탈	NULL	NULL	NULL	84	1	86	NULL	NULL	NULL	KSY4	List2	NULL	NULL	NULL	NULL	NULL	NULL	NULL	NULL	NULL	1	{/}	0	4	632329	0	{/}	560	632889
좌우반구com(CVF, UVF, BVF)_4	16	1	<?xml version="1.0"?>\n<Clock xmlns:dt="urn:schemas-microsoft-com:datatypes"><Description dt:dt="string">E-Prime Primary Realtime Clock</Description><StartTime><Timestamp dt:dt="int">0</Timestamp><DateUtc dt:dt="string">2020-10-09T04:53:45Z</DateUtc></StartTime><FrequencyChanges><FrequencyChange><Frequency dt:dt="r8">2699960000</Frequency><Timestamp dt:dt="r8">4.36914200403331E+15</Timestamp><Cur…	좌우반구com(CVF, UVF, BVF)_4-016-1	60.021	1.0.0.165	1	1174384841	Professional	2.0.10.242	2.0.10.356	10-09-2020	2020-10-09 오전 4:53:45	13:53:45	2.0.10.252	6		2	{/}	효헤	71	1	6	NULL	NULL	NULL	NULL	NULL	NULL	KSY2	List1	NULL	NULL	NULL	NULL	NULL	NULL	NULL	NULL	NULL	1	{/}	0	3	32237	0	{/}	674	32911
좌우반구com(CVF, UVF, BVF)_4	16	1	<?xml version="1.0"?>\n<Clock xmlns:dt="urn:schemas-microsoft-com:datatypes"><Description dt:dt="string">E-Prime Primary Realtime Clock</Description><StartTime><Timestamp dt:dt="int">0</Timestamp><DateUtc dt:dt="string">2020-10-09T04:53:45Z</DateUtc></StartTime><FrequencyChanges><FrequencyChange><Frequency dt:dt="r8">2699960000</Frequency><Timestamp dt:dt="r8">4.36914200403331E+15</Timestamp><Cur…	좌우반구com(CVF, UVF, BVF)_4-016-1	60.021	1.0.0.165	1	1174384841	Professional	2.0.10.242	2.0.10.356	10-09-2020	2020-10-09 오전 4:53:45	13:53:45	2.0.10.252	43		2	{/}	후검	76	1	43	NULL	NULL	NULL	NULL	NULL	NULL	KSY2	List1	NULL	NULL	NULL	NULL	NULL	NULL	NULL	NULL	NULL	1	{/}	0	3	133635	0	{/}	395	134030
좌우반구com(CVF, UVF, BVF)_4	16	1	<?xml version="1.0"?>\n<Clock xmlns:dt="urn:schemas-microsoft-com:datatypes"><Description dt:dt="string">E-Prime Primary Realtime Clock</Description><StartTime><Timestamp dt:dt="int">0</Timestamp><DateUtc dt:dt="string">2020-10-09T04:53:45Z</DateUtc></StartTime><FrequencyChanges><FrequencyChange><Frequency dt:dt="r8">2699960000</Frequency><Timestamp dt:dt="r8">4.36914200403331E+15</Timestamp><Cur…	좌우반구com(CVF, UVF, BVF)_4-016-1	60.021	1.0.0.165	1	1174384841	Professional	2.0.10.242	2.0.10.356	10-09-2020	2020-10-09 오전 4:53:45	13:53:45	2.0.10.252	173		1	z	후대	NULL	NULL	NULL	10	1	41	NULL	NULL	NULL	KSY	List2	0		0	0	510338	183		0	0	1	z	0	3	510521	0	z	937	511458
좌우반구com(CVF, UVF, BVF)_4	16	1	<?xml version="1.0"?>\n<Clock xmlns:dt="urn:schemas-microsoft-com:datatypes"><Description dt:dt="string">E-Prime Primary Realtime Clock</Description><StartTime><Timestamp dt:dt="int">0</Timestamp><DateUtc dt:dt="string">2020-10-09T04:53:45Z</DateUtc></StartTime><FrequencyChanges><FrequencyChange><Frequency dt:dt="r8">2699960000</Frequency><Timestamp dt:dt="r8">4.36914200403331E+15</Timestamp><Cur…	좌우반구com(CVF, UVF, BVF)_4-016-1	60.021	1.0.0.165	1	1174384841	Professional	2.0.10.242	2.0.10.356	10-09-2020	2020-10-09 오전 4:53:45	13:53:45	2.0.10.252	54		1	z	후자	40	1	54	NULL	NULL	NULL	NULL	NULL	NULL	KSY	List1	0		1	-1	162841	184		0	0	1	z	0	4	163025	0	z	341	163366
좌우반구com(CVF, UVF, BVF)_4	16	1	<?xml version="1.0"?>\n<Clock xmlns:dt="urn:schemas-microsoft-com:datatypes"><Description dt:dt="string">E-Prime Primary Realtime Clock</Description><StartTime><Timestamp dt:dt="int">0</Timestamp><DateUtc dt:dt="string">2020-10-09T04:53:45Z</DateUtc></StartTime><FrequencyChanges><FrequencyChange><Frequency dt:dt="r8">2699960000</Frequency><Timestamp dt:dt="r8">4.36914200403331E+15</Timestamp><Cur…	좌우반구com(CVF, UVF, BVF)_4-016-1	60.021	1.0.0.165	1	1174384841	Professional	2.0.10.242	2.0.10.356	10-09-2020	2020-10-09 오전 4:53:45	13:53:45	2.0.10.252	126		2	{/}	훈걱	36	1	126	NULL	NULL	NULL	NULL	NULL	NULL	KSY	List1	0		0	-1	355991	183		0	0	1	{/}	1	3	356174	0	{/}	430	356604
좌우반구com(CVF, UVF, BVF)_4	16	1	<?xml version="1.0"?>\n<Clock xmlns:dt="urn:schemas-microsoft-com:datatypes"><Description dt:dt="string">E-Prime Primary Realtime Clock</Description><StartTime><Timestamp dt:dt="int">0</Timestamp><DateUtc dt:dt="string">2020-10-09T04:53:45Z</DateUtc></StartTime><FrequencyChanges><FrequencyChange><Frequency dt:dt="r8">2699960000</Frequency><Timestamp dt:dt="r8">4.36914200403331E+15</Timestamp><Cur…	좌우반구com(CVF, UVF, BVF)_4-016-1	60.021	1.0.0.165	1	1174384841	Professional	2.0.10.242	2.0.10.356	10-09-2020	2020-10-09 오전 4:53:45	13:53:45	2.0.10.252	233		2	{/}	훈차	NULL	NULL	NULL	112	1	101	NULL	NULL	NULL	KSY3	List2	NULL	NULL	NULL	NULL	NULL	NULL	NULL	NULL	NULL	1	{/}	0	4	673248	0	{/}	457	673705
좌우반구com(CVF, UVF, BVF)_4	16	1	<?xml version="1.0"?>\n<Clock xmlns:dt="urn:schemas-microsoft-com:datatypes"><Description dt:dt="string">E-Prime Primary Realtime Clock</Description><StartTime><Timestamp dt:dt="int">0</Timestamp><DateUtc dt:dt="string">2020-10-09T04:53:45Z</DateUtc></StartTime><FrequencyChanges><FrequencyChange><Frequency dt:dt="r8">2699960000</Frequency><Timestamp dt:dt="r8">4.36914200403331E+15</Timestamp><Cur…	좌우반구com(CVF, UVF, BVF)_4-016-1	60.021	1.0.0.165	1	1174384841	Professional	2.0.10.242	2.0.10.356	10-09-2020	2020-10-09 오전 4:53:45	13:53:45	2.0.10.252	383		2	{/}	휘섭	NULL	NULL	NULL	NULL	NULL	NULL	132	1	119	KSY3	List3	NULL	NULL	NULL	NULL	NULL	NULL	NULL	NULL	NULL	1	{/}	0	4	1103932	0	{/}	441	1104373
좌우반구com(CVF, UVF, BVF)_4	16	1	<?xml version="1.0"?>\n<Clock xmlns:dt="urn:schemas-microsoft-com:datatypes"><Description dt:dt="string">E-Prime Primary Realtime Clock</Description><StartTime><Timestamp dt:dt="int">0</Timestamp><DateUtc dt:dt="string">2020-10-09T04:53:45Z</DateUtc></StartTime><FrequencyChanges><FrequencyChange><Frequency dt:dt="r8">2699960000</Frequency><Timestamp dt:dt="r8">4.36914200403331E+15</Timestamp><Cur…	좌우반구com(CVF, UVF, BVF)_4-016-1	60.021	1.0.0.165	1	1174384841	Professional	2.0.10.242	2.0.10.356	10-09-2020	2020-10-09 오전 4:53:45	13:53:45	2.0.10.252	200		2	{/}	희강	NULL	NULL	NULL	48	1	68	NULL	NULL	NULL	KSY4	List2	NULL	NULL	NULL	NULL	NULL	NULL	NULL	NULL	NULL	1	{/}	1	3	583495	0	{/}	635	584130
좌우반구com(CVF, UVF, BVF)_4	16	1	<?xml version="1.0"?>\n<Clock xmlns:dt="urn:schemas-microsoft-com:datatypes"><Description dt:dt="string">E-Prime Primary Realtime Clock</Description><StartTime><Timestamp dt:dt="int">0</Timestamp><DateUtc dt:dt="string">2020-10-09T04:53:45Z</DateUtc></StartTime><FrequencyChanges><FrequencyChange><Frequency dt:dt="r8">2699960000</Frequency><Timestamp dt:dt="r8">4.36914200403331E+15</Timestamp><Cur…	좌우반구com(CVF, UVF, BVF)_4-016-1	60.021	1.0.0.165	1	1174384841	Professional	2.0.10.242	2.0.10.356	10-09-2020	2020-10-09 오전 4:53:45	13:53:45	2.0.10.252	255		1	z	희망	NULL	NULL	NULL	49	1	123	NULL	NULL	NULL	KSY	List2	0		0	0	734910	183		0	0	1	z	0	3	735093	0	z	315	735408
좌우반구com(CVF, UVF, BVF)_4	16	1	<?xml version="1.0"?>\n<Clock xmlns:dt="urn:schemas-microsoft-com:datatypes"><Description dt:dt="string">E-Prime Primary Realtime Clock</Description><StartTime><Timestamp dt:dt="int">0</Timestamp><DateUtc dt:dt="string">2020-10-09T04:53:45Z</DateUtc></StartTime><FrequencyChanges><FrequencyChange><Frequency dt:dt="r8">2699960000</Frequency><Timestamp dt:dt="r8">4.36914200403331E+15</Timestamp><Cur…	좌우반구com(CVF, UVF, BVF)_4-016-1	60.021	1.0.0.165	1	1174384841	Professional	2.0.10.242	2.0.10.356	10-09-2020	2020-10-09 오전 4:53:45	13:53:45	2.0.10.252	203		2	{/}	희외	NULL	NULL	NULL	114	1	71	NULL	NULL	NULL	KSY2	List2	NULL	NULL	NULL	NULL	NULL	NULL	NULL	NULL	NULL	0	{/}	1	3	592142	0	z	484	592626
좌우반구com(CVF, UVF, BVF)_4	16	1	<?xml version="1.0"?>\n<Clock xmlns:dt="urn:schemas-microsoft-com:datatypes"><Description dt:dt="string">E-Prime Primary Realtime Clock</Description><StartTime><Timestamp dt:dt="int">0</Timestamp><DateUtc dt:dt="string">2020-10-09T04:53:45Z</DateUtc></StartTime><FrequencyChanges><FrequencyChange><Frequency dt:dt="r8">2699960000</Frequency><Timestamp dt:dt="r8">4.36914200403331E+15</Timestamp><Cur…	좌우반구com(CVF, UVF, BVF)_4-016-1	60.021	1.0.0.165	1	1174384841	Professional	2.0.10.242	2.0.10.356	10-09-2020	2020-10-09 오전 4:53:45	13:53:45	2.0.10.252	93		2	{/}	희응	48	1	93	NULL	NULL	NULL	NULL	NULL	NULL	KSY	List1	0		0	0	268172	183		0	0	1	{/}	0	3	268355	0	{/}	418	268773
