# Supplementary material for: Decoding foveal word recognition: the role of interhemispheric inhibition in bilateral hemispheric processing
Source: Front Psychol. 2023 Nov 30;14:1293529. doi: 10.3389/fpsyg.2023.1293529 (PMC10720635; doi:10.3389/fpsyg.2023.1293529)
Supplement: Supplementary file 1 [file Data_Sheet_1.ZIP › data/Exp2/BVF_001.txt]

STRING	INTEGER	INTEGER	STRING	STRING	STRING	STRING	STRING	STRING	STRING	STRING	STRING	STRING	STRING	STRING	STRING	INTEGER	STRING	STRING	STRING	STRING	STRING	STRING	STRING	STRING	STRING	STRING	STRING	STRING	STRING	STRING	STRING	STRING	STRING	STRING	STRING	STRING	STRING	STRING	STRING	STRING	STRING	STRING	STRING	STRING	STRING	STRING	STRING	STRING	STRING
EXPNAME	SUBJECT	SESSION	VARIABLE	VARIABLE	VARIABLE	VARIABLE	VARIABLE	VARIABLE	VARIABLE	VARIABLE	VARIABLE	VARIABLE	VARIABLE	VARIABLE	VARIABLE	LOG_LEVEL	VARIABLE	VARIABLE	VARIABLE	VARIABLE	VARIABLE	VARIABLE	VARIABLE	VARIABLE	VARIABLE	VARIABLE	VARIABLE	VARIABLE	VARIABLE	VARIABLE	VARIABLE	VARIABLE	VARIABLE	VARIABLE	VARIABLE	VARIABLE	VARIABLE	VARIABLE	VARIABLE	VARIABLE	VARIABLE	VARIABLE	VARIABLE	VARIABLE	VARIABLE	VARIABLE	VARIABLE	VARIABLE	VARIABLE
1	1	1	1	1	1	1	1	1	1	1	1	1	1	1	1	2	2	2	2	2	2	2	2	2	2	2	2	2	2	2	2	2	2	2	2	2	2	2	2	2	2	2	2	2	2	2	2	2	2
ExperimentName	Subject	Session	Clock.Information	DataFile.Basename	Display.RefreshRate	ExperimentVersion	Group	RandomSeed	RuntimeCapabilities	RuntimeVersion	RuntimeVersionExpected	SessionDate	SessionStartDateTimeUtc	SessionTime	StudioVersion	Block	condition	correct	Exptarget	Exptarget2	Exptarget3	List1	List1.Cycle	List1.Sample	List2	List2.Cycle	List2.Sample	List3	List3.Cycle	List3.Sample	Procedure	Running	TextDisplay2.ACC	TextDisplay2.CRESP	TextDisplay2.DurationError	TextDisplay2.OnsetDelay	TextDisplay2.OnsetTime	TextDisplay2.OnsetToOnsetTime	TextDisplay2.RESP	TextDisplay2.RT	TextDisplay2.RTTime	TextDisplay6.ACC	TextDisplay6.CRESP	TextDisplay6.DurationError	TextDisplay6.OnsetDelay	TextDisplay6.OnsetTime	TextDisplay6.OnsetToOnsetTime	TextDisplay6.RESP	TextDisplay6.RT
좌우반구com(split BVF)_1	1	1	<?xml version="1.0"?>\n<Clock xmlns:dt="urn:schemas-microsoft-com:datatypes"><Description dt:dt="string">E-Prime Primary Realtime Clock</Description><StartTime><Timestamp dt:dt="int">0</Timestamp><DateUtc dt:dt="string">2020-10-09T05:28:29Z</DateUtc></StartTime><FrequencyChanges><FrequencyChange><Frequency dt:dt="r8">2699960000</Frequency><Timestamp dt:dt="r8">4.37476967661792E+15</Timestamp><Cur…	좌우반구com(split BVF)_1-001-1	60.021	1.0.0.163	1	-1871794936	Professional	2.0.10.242	2.0.10.353	10-09-2020	2020-10-09 오전 5:28:29	14:28:29	2.0.10.248	53	1	{/}	가격	가	격	59	1	53	NULL	NULL	NULL	NULL	NULL	NULL	KSY	List1	0		0	0	148111	183		0	0	1	{/}	0	3	148294	0	{/}	300
좌우반구com(split BVF)_1	1	1	<?xml version="1.0"?>\n<Clock xmlns:dt="urn:schemas-microsoft-com:datatypes"><Description dt:dt="string">E-Prime Primary Realtime Clock</Description><StartTime><Timestamp dt:dt="int">0</Timestamp><DateUtc dt:dt="string">2020-10-09T05:28:29Z</DateUtc></StartTime><FrequencyChanges><FrequencyChange><Frequency dt:dt="r8">2699960000</Frequency><Timestamp dt:dt="r8">4.37476967661792E+15</Timestamp><Cur…	좌우반구com(split BVF)_1-001-1	60.021	1.0.0.163	1	-1871794936	Professional	2.0.10.242	2.0.10.353	10-09-2020	2020-10-09 오전 5:28:29	14:28:29	2.0.10.248	354	1	{/}	가을	가	을	NULL	NULL	NULL	NULL	NULL	NULL	65	1	90	KSY	List3	0		0	-1	959729	183		0	0	1	{/}	1	3	959912	0	{/}	258
좌우반구com(split BVF)_1	1	1	<?xml version="1.0"?>\n<Clock xmlns:dt="urn:schemas-microsoft-com:datatypes"><Description dt:dt="string">E-Prime Primary Realtime Clock</Description><StartTime><Timestamp dt:dt="int">0</Timestamp><DateUtc dt:dt="string">2020-10-09T05:28:29Z</DateUtc></StartTime><FrequencyChanges><FrequencyChange><Frequency dt:dt="r8">2699960000</Frequency><Timestamp dt:dt="r8">4.37476967661792E+15</Timestamp><Cur…	좌우반구com(split BVF)_1-001-1	60.021	1.0.0.163	1	-1871794936	Professional	2.0.10.242	2.0.10.353	10-09-2020	2020-10-09 오전 5:28:29	14:28:29	2.0.10.248	99	1	{/}	간섭	간	섭	77	1	99	NULL	NULL	NULL	NULL	NULL	NULL	KSY	List1	0		0	0	269169	183		0	0	1	{/}	0	3	269352	0	{/}	441
좌우반구com(split BVF)_1	1	1	<?xml version="1.0"?>\n<Clock xmlns:dt="urn:schemas-microsoft-com:datatypes"><Description dt:dt="string">E-Prime Primary Realtime Clock</Description><StartTime><Timestamp dt:dt="int">0</Timestamp><DateUtc dt:dt="string">2020-10-09T05:28:29Z</DateUtc></StartTime><FrequencyChanges><FrequencyChange><Frequency dt:dt="r8">2699960000</Frequency><Timestamp dt:dt="r8">4.37476967661792E+15</Timestamp><Cur…	좌우반구com(split BVF)_1-001-1	60.021	1.0.0.163	1	-1871794936	Professional	2.0.10.242	2.0.10.353	10-09-2020	2020-10-09 오전 5:28:29	14:28:29	2.0.10.248	359	2	z	간습	간	습	NULL	NULL	NULL	NULL	NULL	NULL	58	1	95	KSY3	List3	NULL	NULL	NULL	NULL	NULL	NULL	NULL	NULL	NULL	0	z	0	4	972858	0	{/}	319
좌우반구com(split BVF)_1	1	1	<?xml version="1.0"?>\n<Clock xmlns:dt="urn:schemas-microsoft-com:datatypes"><Description dt:dt="string">E-Prime Primary Realtime Clock</Description><StartTime><Timestamp dt:dt="int">0</Timestamp><DateUtc dt:dt="string">2020-10-09T05:28:29Z</DateUtc></StartTime><FrequencyChanges><FrequencyChange><Frequency dt:dt="r8">2699960000</Frequency><Timestamp dt:dt="r8">4.37476967661792E+15</Timestamp><Cur…	좌우반구com(split BVF)_1-001-1	60.021	1.0.0.163	1	-1871794936	Professional	2.0.10.242	2.0.10.353	10-09-2020	2020-10-09 오전 5:28:29	14:28:29	2.0.10.248	29	2	z	감환	감	환	32	1	29	NULL	NULL	NULL	NULL	NULL	NULL	KSY3	List1	NULL	NULL	NULL	NULL	NULL	NULL	NULL	NULL	NULL	1	z	0	3	85216	0	z	516
좌우반구com(split BVF)_1	1	1	<?xml version="1.0"?>\n<Clock xmlns:dt="urn:schemas-microsoft-com:datatypes"><Description dt:dt="string">E-Prime Primary Realtime Clock</Description><StartTime><Timestamp dt:dt="int">0</Timestamp><DateUtc dt:dt="string">2020-10-09T05:28:29Z</DateUtc></StartTime><FrequencyChanges><FrequencyChange><Frequency dt:dt="r8">2699960000</Frequency><Timestamp dt:dt="r8">4.37476967661792E+15</Timestamp><Cur…	좌우반구com(split BVF)_1-001-1	60.021	1.0.0.163	1	-1871794936	Professional	2.0.10.242	2.0.10.353	10-09-2020	2020-10-09 오전 5:28:29	14:28:29	2.0.10.248	329	1	{/}	강도	강	도	NULL	NULL	NULL	NULL	NULL	NULL	98	1	65	KSY	List3	0		0	0	896268	183		0	0	1	{/}	0	3	896451	0	{/}	137
좌우반구com(split BVF)_1	1	1	<?xml version="1.0"?>\n<Clock xmlns:dt="urn:schemas-microsoft-com:datatypes"><Description dt:dt="string">E-Prime Primary Realtime Clock</Description><StartTime><Timestamp dt:dt="int">0</Timestamp><DateUtc dt:dt="string">2020-10-09T05:28:29Z</DateUtc></StartTime><FrequencyChanges><FrequencyChange><Frequency dt:dt="r8">2699960000</Frequency><Timestamp dt:dt="r8">4.37476967661792E+15</Timestamp><Cur…	좌우반구com(split BVF)_1-001-1	60.021	1.0.0.163	1	-1871794936	Professional	2.0.10.242	2.0.10.353	10-09-2020	2020-10-09 오전 5:28:29	14:28:29	2.0.10.248	137	2	z	강례	강	례	NULL	NULL	NULL	91	1	5	NULL	NULL	NULL	KSY2	List2	NULL	NULL	NULL	NULL	NULL	NULL	NULL	NULL	NULL	1	z	0	3	385795	0	z	374
좌우반구com(split BVF)_1	1	1	<?xml version="1.0"?>\n<Clock xmlns:dt="urn:schemas-microsoft-com:datatypes"><Description dt:dt="string">E-Prime Primary Realtime Clock</Description><StartTime><Timestamp dt:dt="int">0</Timestamp><DateUtc dt:dt="string">2020-10-09T05:28:29Z</DateUtc></StartTime><FrequencyChanges><FrequencyChange><Frequency dt:dt="r8">2699960000</Frequency><Timestamp dt:dt="r8">4.37476967661792E+15</Timestamp><Cur…	좌우반구com(split BVF)_1-001-1	60.021	1.0.0.163	1	-1871794936	Professional	2.0.10.242	2.0.10.353	10-09-2020	2020-10-09 오전 5:28:29	14:28:29	2.0.10.248	25	2	z	강방	강	방	49	1	25	NULL	NULL	NULL	NULL	NULL	NULL	KSY3	List1	NULL	NULL	NULL	NULL	NULL	NULL	NULL	NULL	NULL	1	z	1	3	74519	0	z	677
좌우반구com(split BVF)_1	1	1	<?xml version="1.0"?>\n<Clock xmlns:dt="urn:schemas-microsoft-com:datatypes"><Description dt:dt="string">E-Prime Primary Realtime Clock</Description><StartTime><Timestamp dt:dt="int">0</Timestamp><DateUtc dt:dt="string">2020-10-09T05:28:29Z</DateUtc></StartTime><FrequencyChanges><FrequencyChange><Frequency dt:dt="r8">2699960000</Frequency><Timestamp dt:dt="r8">4.37476967661792E+15</Timestamp><Cur…	좌우반구com(split BVF)_1-001-1	60.021	1.0.0.163	1	-1871794936	Professional	2.0.10.242	2.0.10.353	10-09-2020	2020-10-09 오전 5:28:29	14:28:29	2.0.10.248	71	1	{/}	개념	개	념	26	1	71	NULL	NULL	NULL	NULL	NULL	NULL	KSY	List1	0		0	-1	196427	183		0	0	1	{/}	1	3	196610	0	{/}	249
좌우반구com(split BVF)_1	1	1	<?xml version="1.0"?>\n<Clock xmlns:dt="urn:schemas-microsoft-com:datatypes"><Description dt:dt="string">E-Prime Primary Realtime Clock</Description><StartTime><Timestamp dt:dt="int">0</Timestamp><DateUtc dt:dt="string">2020-10-09T05:28:29Z</DateUtc></StartTime><FrequencyChanges><FrequencyChange><Frequency dt:dt="r8">2699960000</Frequency><Timestamp dt:dt="r8">4.37476967661792E+15</Timestamp><Cur…	좌우반구com(split BVF)_1-001-1	60.021	1.0.0.163	1	-1871794936	Professional	2.0.10.242	2.0.10.353	10-09-2020	2020-10-09 오전 5:28:29	14:28:29	2.0.10.248	236	2	z	개례	개	례	NULL	NULL	NULL	45	1	104	NULL	NULL	NULL	KSY3	List2	NULL	NULL	NULL	NULL	NULL	NULL	NULL	NULL	NULL	1	z	0	4	640890	0	z	370
좌우반구com(split BVF)_1	1	1	<?xml version="1.0"?>\n<Clock xmlns:dt="urn:schemas-microsoft-com:datatypes"><Description dt:dt="string">E-Prime Primary Realtime Clock</Description><StartTime><Timestamp dt:dt="int">0</Timestamp><DateUtc dt:dt="string">2020-10-09T05:28:29Z</DateUtc></StartTime><FrequencyChanges><FrequencyChange><Frequency dt:dt="r8">2699960000</Frequency><Timestamp dt:dt="r8">4.37476967661792E+15</Timestamp><Cur…	좌우반구com(split BVF)_1-001-1	60.021	1.0.0.163	1	-1871794936	Professional	2.0.10.242	2.0.10.353	10-09-2020	2020-10-09 오전 5:28:29	14:28:29	2.0.10.248	351	1	{/}	개인	개	인	NULL	NULL	NULL	NULL	NULL	NULL	101	1	87	KSY	List3	0		1	-1	952348	184		0	0	1	{/}	0	4	952532	0	{/}	208
좌우반구com(split BVF)_1	1	1	<?xml version="1.0"?>\n<Clock xmlns:dt="urn:schemas-microsoft-com:datatypes"><Description dt:dt="string">E-Prime Primary Realtime Clock</Description><StartTime><Timestamp dt:dt="int">0</Timestamp><DateUtc dt:dt="string">2020-10-09T05:28:29Z</DateUtc></StartTime><FrequencyChanges><FrequencyChange><Frequency dt:dt="r8">2699960000</Frequency><Timestamp dt:dt="r8">4.37476967661792E+15</Timestamp><Cur…	좌우반구com(split BVF)_1-001-1	60.021	1.0.0.163	1	-1871794936	Professional	2.0.10.242	2.0.10.353	10-09-2020	2020-10-09 오전 5:28:29	14:28:29	2.0.10.248	144	2	z	개협	개	협	NULL	NULL	NULL	21	1	12	NULL	NULL	NULL	KSY2	List2	NULL	NULL	NULL	NULL	NULL	NULL	NULL	NULL	NULL	1	z	0	3	403722	0	z	431
좌우반구com(split BVF)_1	1	1	<?xml version="1.0"?>\n<Clock xmlns:dt="urn:schemas-microsoft-com:datatypes"><Description dt:dt="string">E-Prime Primary Realtime Clock</Description><StartTime><Timestamp dt:dt="int">0</Timestamp><DateUtc dt:dt="string">2020-10-09T05:28:29Z</DateUtc></StartTime><FrequencyChanges><FrequencyChange><Frequency dt:dt="r8">2699960000</Frequency><Timestamp dt:dt="r8">4.37476967661792E+15</Timestamp><Cur…	좌우반구com(split BVF)_1-001-1	60.021	1.0.0.163	1	-1871794936	Professional	2.0.10.242	2.0.10.353	10-09-2020	2020-10-09 오전 5:28:29	14:28:29	2.0.10.248	56	2	z	거생	거	생	47	1	56	NULL	NULL	NULL	NULL	NULL	NULL	KSY3	List1	NULL	NULL	NULL	NULL	NULL	NULL	NULL	NULL	NULL	1	z	0	3	156141	0	z	732
좌우반구com(split BVF)_1	1	1	<?xml version="1.0"?>\n<Clock xmlns:dt="urn:schemas-microsoft-com:datatypes"><Description dt:dt="string">E-Prime Primary Realtime Clock</Description><StartTime><Timestamp dt:dt="int">0</Timestamp><DateUtc dt:dt="string">2020-10-09T05:28:29Z</DateUtc></StartTime><FrequencyChanges><FrequencyChange><Frequency dt:dt="r8">2699960000</Frequency><Timestamp dt:dt="r8">4.37476967661792E+15</Timestamp><Cur…	좌우반구com(split BVF)_1-001-1	60.021	1.0.0.163	1	-1871794936	Professional	2.0.10.242	2.0.10.353	10-09-2020	2020-10-09 오전 5:28:29	14:28:29	2.0.10.248	293	1	{/}	걱정	걱	정	NULL	NULL	NULL	NULL	NULL	NULL	122	1	29	KSY	List3	0		0	-1	805549	183		0	0	1	{/}	1	3	805732	0	{/}	187
좌우반구com(split BVF)_1	1	1	<?xml version="1.0"?>\n<Clock xmlns:dt="urn:schemas-microsoft-com:datatypes"><Description dt:dt="string">E-Prime Primary Realtime Clock</Description><StartTime><Timestamp dt:dt="int">0</Timestamp><DateUtc dt:dt="string">2020-10-09T05:28:29Z</DateUtc></StartTime><FrequencyChanges><FrequencyChange><Frequency dt:dt="r8">2699960000</Frequency><Timestamp dt:dt="r8">4.37476967661792E+15</Timestamp><Cur…	좌우반구com(split BVF)_1-001-1	60.021	1.0.0.163	1	-1871794936	Professional	2.0.10.242	2.0.10.353	10-09-2020	2020-10-09 오전 5:28:29	14:28:29	2.0.10.248	86	2	z	걱최	걱	최	23	1	86	NULL	NULL	NULL	NULL	NULL	NULL	KSY3	List1	NULL	NULL	NULL	NULL	NULL	NULL	NULL	NULL	NULL	1	z	0	3	235647	0	z	432
좌우반구com(split BVF)_1	1	1	<?xml version="1.0"?>\n<Clock xmlns:dt="urn:schemas-microsoft-com:datatypes"><Description dt:dt="string">E-Prime Primary Realtime Clock</Description><StartTime><Timestamp dt:dt="int">0</Timestamp><DateUtc dt:dt="string">2020-10-09T05:28:29Z</DateUtc></StartTime><FrequencyChanges><FrequencyChange><Frequency dt:dt="r8">2699960000</Frequency><Timestamp dt:dt="r8">4.37476967661792E+15</Timestamp><Cur…	좌우반구com(split BVF)_1-001-1	60.021	1.0.0.163	1	-1871794936	Professional	2.0.10.242	2.0.10.353	10-09-2020	2020-10-09 오전 5:28:29	14:28:29	2.0.10.248	289	2	z	건적	건	적	NULL	NULL	NULL	NULL	NULL	NULL	66	1	25	KSY3	List3	NULL	NULL	NULL	NULL	NULL	NULL	NULL	NULL	NULL	1	z	0	3	795486	0	z	528
좌우반구com(split BVF)_1	1	1	<?xml version="1.0"?>\n<Clock xmlns:dt="urn:schemas-microsoft-com:datatypes"><Description dt:dt="string">E-Prime Primary Realtime Clock</Description><StartTime><Timestamp dt:dt="int">0</Timestamp><DateUtc dt:dt="string">2020-10-09T05:28:29Z</DateUtc></StartTime><FrequencyChanges><FrequencyChange><Frequency dt:dt="r8">2699960000</Frequency><Timestamp dt:dt="r8">4.37476967661792E+15</Timestamp><Cur…	좌우반구com(split BVF)_1-001-1	60.021	1.0.0.163	1	-1871794936	Professional	2.0.10.242	2.0.10.353	10-09-2020	2020-10-09 오전 5:28:29	14:28:29	2.0.10.248	168	2	z	검강	검	강	NULL	NULL	NULL	80	1	36	NULL	NULL	NULL	KSY2	List2	NULL	NULL	NULL	NULL	NULL	NULL	NULL	NULL	NULL	0	z	0	3	465817	0	{/}	445
좌우반구com(split BVF)_1	1	1	<?xml version="1.0"?>\n<Clock xmlns:dt="urn:schemas-microsoft-com:datatypes"><Description dt:dt="string">E-Prime Primary Realtime Clock</Description><StartTime><Timestamp dt:dt="int">0</Timestamp><DateUtc dt:dt="string">2020-10-09T05:28:29Z</DateUtc></StartTime><FrequencyChanges><FrequencyChange><Frequency dt:dt="r8">2699960000</Frequency><Timestamp dt:dt="r8">4.37476967661792E+15</Timestamp><Cur…	좌우반구com(split BVF)_1-001-1	60.021	1.0.0.163	1	-1871794936	Professional	2.0.10.242	2.0.10.353	10-09-2020	2020-10-09 오전 5:28:29	14:28:29	2.0.10.248	273	1	{/}	검색	검	색	NULL	NULL	NULL	NULL	NULL	NULL	103	1	9	KSY	List3	0		0	-1	754467	183		0	0	1	{/}	0	3	754650	0	{/}	90
좌우반구com(split BVF)_1	1	1	<?xml version="1.0"?>\n<Clock xmlns:dt="urn:schemas-microsoft-com:datatypes"><Description dt:dt="string">E-Prime Primary Realtime Clock</Description><StartTime><Timestamp dt:dt="int">0</Timestamp><DateUtc dt:dt="string">2020-10-09T05:28:29Z</DateUtc></StartTime><FrequencyChanges><FrequencyChange><Frequency dt:dt="r8">2699960000</Frequency><Timestamp dt:dt="r8">4.37476967661792E+15</Timestamp><Cur…	좌우반구com(split BVF)_1-001-1	60.021	1.0.0.163	1	-1871794936	Professional	2.0.10.242	2.0.10.353	10-09-2020	2020-10-09 오전 5:28:29	14:28:29	2.0.10.248	7	2	z	검죽	검	죽	80	1	7	NULL	NULL	NULL	NULL	NULL	NULL	KSY	List1	0		0	-1	28352	183		0	0	1	z	1	3	28535	0	z	275
좌우반구com(split BVF)_1	1	1	<?xml version="1.0"?>\n<Clock xmlns:dt="urn:schemas-microsoft-com:datatypes"><Description dt:dt="string">E-Prime Primary Realtime Clock</Description><StartTime><Timestamp dt:dt="int">0</Timestamp><DateUtc dt:dt="string">2020-10-09T05:28:29Z</DateUtc></StartTime><FrequencyChanges><FrequencyChange><Frequency dt:dt="r8">2699960000</Frequency><Timestamp dt:dt="r8">4.37476967661792E+15</Timestamp><Cur…	좌우반구com(split BVF)_1-001-1	60.021	1.0.0.163	1	-1871794936	Professional	2.0.10.242	2.0.10.353	10-09-2020	2020-10-09 오전 5:28:29	14:28:29	2.0.10.248	104	2	z	검환	검	환	68	1	104	NULL	NULL	NULL	NULL	NULL	NULL	KSY3	List1	NULL	NULL	NULL	NULL	NULL	NULL	NULL	NULL	NULL	1	z	0	3	282281	0	z	441
좌우반구com(split BVF)_1	1	1	<?xml version="1.0"?>\n<Clock xmlns:dt="urn:schemas-microsoft-com:datatypes"><Description dt:dt="string">E-Prime Primary Realtime Clock</Description><StartTime><Timestamp dt:dt="int">0</Timestamp><DateUtc dt:dt="string">2020-10-09T05:28:29Z</DateUtc></StartTime><FrequencyChanges><FrequencyChange><Frequency dt:dt="r8">2699960000</Frequency><Timestamp dt:dt="r8">4.37476967661792E+15</Timestamp><Cur…	좌우반구com(split BVF)_1-001-1	60.021	1.0.0.163	1	-1871794936	Professional	2.0.10.242	2.0.10.353	10-09-2020	2020-10-09 오전 5:28:29	14:28:29	2.0.10.248	159	2	z	격례	격	례	NULL	NULL	NULL	75	1	27	NULL	NULL	NULL	KSY3	List2	NULL	NULL	NULL	NULL	NULL	NULL	NULL	NULL	NULL	0	z	0	3	442575	0	{/}	265
좌우반구com(split BVF)_1	1	1	<?xml version="1.0"?>\n<Clock xmlns:dt="urn:schemas-microsoft-com:datatypes"><Description dt:dt="string">E-Prime Primary Realtime Clock</Description><StartTime><Timestamp dt:dt="int">0</Timestamp><DateUtc dt:dt="string">2020-10-09T05:28:29Z</DateUtc></StartTime><FrequencyChanges><FrequencyChange><Frequency dt:dt="r8">2699960000</Frequency><Timestamp dt:dt="r8">4.37476967661792E+15</Timestamp><Cur…	좌우반구com(split BVF)_1-001-1	60.021	1.0.0.163	1	-1871794936	Professional	2.0.10.242	2.0.10.353	10-09-2020	2020-10-09 오전 5:28:29	14:28:29	2.0.10.248	228	1	{/}	결과	결	과	NULL	NULL	NULL	60	1	96	NULL	NULL	NULL	KSY	List2	0		0	0	620597	183		0	0	1	{/}	0	3	620780	0	{/}	183
좌우반구com(split BVF)_1	1	1	<?xml version="1.0"?>\n<Clock xmlns:dt="urn:schemas-microsoft-com:datatypes"><Description dt:dt="string">E-Prime Primary Realtime Clock</Description><StartTime><Timestamp dt:dt="int">0</Timestamp><DateUtc dt:dt="string">2020-10-09T05:28:29Z</DateUtc></StartTime><FrequencyChanges><FrequencyChange><Frequency dt:dt="r8">2699960000</Frequency><Timestamp dt:dt="r8">4.37476967661792E+15</Timestamp><Cur…	좌우반구com(split BVF)_1-001-1	60.021	1.0.0.163	1	-1871794936	Professional	2.0.10.242	2.0.10.353	10-09-2020	2020-10-09 오전 5:28:29	14:28:29	2.0.10.248	33	1	{/}	결국	결	국	30	1	33	NULL	NULL	NULL	NULL	NULL	NULL	KSY	List1	0		0	-1	95962	183		0	0	1	{/}	0	3	96145	0	{/}	216
좌우반구com(split BVF)_1	1	1	<?xml version="1.0"?>\n<Clock xmlns:dt="urn:schemas-microsoft-com:datatypes"><Description dt:dt="string">E-Prime Primary Realtime Clock</Description><StartTime><Timestamp dt:dt="int">0</Timestamp><DateUtc dt:dt="string">2020-10-09T05:28:29Z</DateUtc></StartTime><FrequencyChanges><FrequencyChange><Frequency dt:dt="r8">2699960000</Frequency><Timestamp dt:dt="r8">4.37476967661792E+15</Timestamp><Cur…	좌우반구com(split BVF)_1-001-1	60.021	1.0.0.163	1	-1871794936	Professional	2.0.10.242	2.0.10.353	10-09-2020	2020-10-09 오전 5:28:29	14:28:29	2.0.10.248	19	1	{/}	결정	결	정	88	1	19	NULL	NULL	NULL	NULL	NULL	NULL	KSY	List1	0		0	-1	58608	184		0	0	1	{/}	0	4	58792	0	{/}	172
좌우반구com(split BVF)_1	1	1	<?xml version="1.0"?>\n<Clock xmlns:dt="urn:schemas-microsoft-com:datatypes"><Description dt:dt="string">E-Prime Primary Realtime Clock</Description><StartTime><Timestamp dt:dt="int">0</Timestamp><DateUtc dt:dt="string">2020-10-09T05:28:29Z</DateUtc></StartTime><FrequencyChanges><FrequencyChange><Frequency dt:dt="r8">2699960000</Frequency><Timestamp dt:dt="r8">4.37476967661792E+15</Timestamp><Cur…	좌우반구com(split BVF)_1-001-1	60.021	1.0.0.163	1	-1871794936	Professional	2.0.10.242	2.0.10.353	10-09-2020	2020-10-09 오전 5:28:29	14:28:29	2.0.10.248	130	2	z	결지	결	지	36	1	130	NULL	NULL	NULL	NULL	NULL	NULL	KSY	List1	0		0	-1	348241	183		0	0	1	z	1	3	348424	0	z	455
좌우반구com(split BVF)_1	1	1	<?xml version="1.0"?>\n<Clock xmlns:dt="urn:schemas-microsoft-com:datatypes"><Description dt:dt="string">E-Prime Primary Realtime Clock</Description><StartTime><Timestamp dt:dt="int">0</Timestamp><DateUtc dt:dt="string">2020-10-09T05:28:29Z</DateUtc></StartTime><FrequencyChanges><FrequencyChange><Frequency dt:dt="r8">2699960000</Frequency><Timestamp dt:dt="r8">4.37476967661792E+15</Timestamp><Cur…	좌우반구com(split BVF)_1-001-1	60.021	1.0.0.163	1	-1871794936	Professional	2.0.10.242	2.0.10.353	10-09-2020	2020-10-09 오전 5:28:29	14:28:29	2.0.10.248	208	2	z	결협	결	협	NULL	NULL	NULL	97	1	76	NULL	NULL	NULL	KSY3	List2	NULL	NULL	NULL	NULL	NULL	NULL	NULL	NULL	NULL	1	z	0	3	569181	0	z	419
좌우반구com(split BVF)_1	1	1	<?xml version="1.0"?>\n<Clock xmlns:dt="urn:schemas-microsoft-com:datatypes"><Description dt:dt="string">E-Prime Primary Realtime Clock</Description><StartTime><Timestamp dt:dt="int">0</Timestamp><DateUtc dt:dt="string">2020-10-09T05:28:29Z</DateUtc></StartTime><FrequencyChanges><FrequencyChange><Frequency dt:dt="r8">2699960000</Frequency><Timestamp dt:dt="r8">4.37476967661792E+15</Timestamp><Cur…	좌우반구com(split BVF)_1-001-1	60.021	1.0.0.163	1	-1871794936	Professional	2.0.10.242	2.0.10.353	10-09-2020	2020-10-09 오전 5:28:29	14:28:29	2.0.10.248	356	1	{/}	경비	경	비	NULL	NULL	NULL	NULL	NULL	NULL	47	1	92	KSY	List3	0		1	-1	964677	184		0	0	1	{/}	0	4	964861	0	{/}	240
좌우반구com(split BVF)_1	1	1	<?xml version="1.0"?>\n<Clock xmlns:dt="urn:schemas-microsoft-com:datatypes"><Description dt:dt="string">E-Prime Primary Realtime Clock</Description><StartTime><Timestamp dt:dt="int">0</Timestamp><DateUtc dt:dt="string">2020-10-09T05:28:29Z</DateUtc></StartTime><FrequencyChanges><FrequencyChange><Frequency dt:dt="r8">2699960000</Frequency><Timestamp dt:dt="r8">4.37476967661792E+15</Timestamp><Cur…	좌우반구com(split BVF)_1-001-1	60.021	1.0.0.163	1	-1871794936	Professional	2.0.10.242	2.0.10.353	10-09-2020	2020-10-09 오전 5:28:29	14:28:29	2.0.10.248	186	1	{/}	경험	경	험	NULL	NULL	NULL	49	1	54	NULL	NULL	NULL	KSY	List2	0		0	-1	512401	183		0	0	1	{/}	0	3	512584	0	{/}	342
좌우반구com(split BVF)_1	1	1	<?xml version="1.0"?>\n<Clock xmlns:dt="urn:schemas-microsoft-com:datatypes"><Description dt:dt="string">E-Prime Primary Realtime Clock</Description><StartTime><Timestamp dt:dt="int">0</Timestamp><DateUtc dt:dt="string">2020-10-09T05:28:29Z</DateUtc></StartTime><FrequencyChanges><FrequencyChange><Frequency dt:dt="r8">2699960000</Frequency><Timestamp dt:dt="r8">4.37476967661792E+15</Timestamp><Cur…	좌우반구com(split BVF)_1-001-1	60.021	1.0.0.163	1	-1871794936	Professional	2.0.10.242	2.0.10.353	10-09-2020	2020-10-09 오전 5:28:29	14:28:29	2.0.10.248	312	1	{/}	경호	경	호	NULL	NULL	NULL	NULL	NULL	NULL	13	1	48	KSY	List3	0		0	-1	853982	184		0	0	1	{/}	0	4	854166	0	{/}	353
좌우반구com(split BVF)_1	1	1	<?xml version="1.0"?>\n<Clock xmlns:dt="urn:schemas-microsoft-com:datatypes"><Description dt:dt="string">E-Prime Primary Realtime Clock</Description><StartTime><Timestamp dt:dt="int">0</Timestamp><DateUtc dt:dt="string">2020-10-09T05:28:29Z</DateUtc></StartTime><FrequencyChanges><FrequencyChange><Frequency dt:dt="r8">2699960000</Frequency><Timestamp dt:dt="r8">4.37476967661792E+15</Timestamp><Cur…	좌우반구com(split BVF)_1-001-1	60.021	1.0.0.163	1	-1871794936	Professional	2.0.10.242	2.0.10.353	10-09-2020	2020-10-09 오전 5:28:29	14:28:29	2.0.10.248	230	1	{/}	계기	계	기	NULL	NULL	NULL	2	1	98	NULL	NULL	NULL	KSY	List2	0		0	0	625512	183		0	0	1	{/}	0	3	625695	0	{/}	310
좌우반구com(split BVF)_1	1	1	<?xml version="1.0"?>\n<Clock xmlns:dt="urn:schemas-microsoft-com:datatypes"><Description dt:dt="string">E-Prime Primary Realtime Clock</Description><StartTime><Timestamp dt:dt="int">0</Timestamp><DateUtc dt:dt="string">2020-10-09T05:28:29Z</DateUtc></StartTime><FrequencyChanges><FrequencyChange><Frequency dt:dt="r8">2699960000</Frequency><Timestamp dt:dt="r8">4.37476967661792E+15</Timestamp><Cur…	좌우반구com(split BVF)_1-001-1	60.021	1.0.0.163	1	-1871794936	Professional	2.0.10.242	2.0.10.353	10-09-2020	2020-10-09 오전 5:28:29	14:28:29	2.0.10.248	66	2	z	계님	계	님	128	1	66	NULL	NULL	NULL	NULL	NULL	NULL	KSY2	List1	NULL	NULL	NULL	NULL	NULL	NULL	NULL	NULL	NULL	1	z	0	3	183315	0	z	640
좌우반구com(split BVF)_1	1	1	<?xml version="1.0"?>\n<Clock xmlns:dt="urn:schemas-microsoft-com:datatypes"><Description dt:dt="string">E-Prime Primary Realtime Clock</Description><StartTime><Timestamp dt:dt="int">0</Timestamp><DateUtc dt:dt="string">2020-10-09T05:28:29Z</DateUtc></StartTime><FrequencyChanges><FrequencyChange><Frequency dt:dt="r8">2699960000</Frequency><Timestamp dt:dt="r8">4.37476967661792E+15</Timestamp><Cur…	좌우반구com(split BVF)_1-001-1	60.021	1.0.0.163	1	-1871794936	Professional	2.0.10.242	2.0.10.353	10-09-2020	2020-10-09 오전 5:28:29	14:28:29	2.0.10.248	372	2	z	계락	계	락	NULL	NULL	NULL	NULL	NULL	NULL	31	1	108	KSY	List3	0		0	0	1005530	183		0	0	0	z	0	3	1005713	0	{/}	200
좌우반구com(split BVF)_1	1	1	<?xml version="1.0"?>\n<Clock xmlns:dt="urn:schemas-microsoft-com:datatypes"><Description dt:dt="string">E-Prime Primary Realtime Clock</Description><StartTime><Timestamp dt:dt="int">0</Timestamp><DateUtc dt:dt="string">2020-10-09T05:28:29Z</DateUtc></StartTime><FrequencyChanges><FrequencyChange><Frequency dt:dt="r8">2699960000</Frequency><Timestamp dt:dt="r8">4.37476967661792E+15</Timestamp><Cur…	좌우반구com(split BVF)_1-001-1	60.021	1.0.0.163	1	-1871794936	Professional	2.0.10.242	2.0.10.353	10-09-2020	2020-10-09 오전 5:28:29	14:28:29	2.0.10.248	211	1	{/}	계수	계	수	NULL	NULL	NULL	22	1	79	NULL	NULL	NULL	KSY	List2	0		0	-1	576695	184		0	0	1	{/}	0	4	576879	0	{/}	294
좌우반구com(split BVF)_1	1	1	<?xml version="1.0"?>\n<Clock xmlns:dt="urn:schemas-microsoft-com:datatypes"><Description dt:dt="string">E-Prime Primary Realtime Clock</Description><StartTime><Timestamp dt:dt="int">0</Timestamp><DateUtc dt:dt="string">2020-10-09T05:28:29Z</DateUtc></StartTime><FrequencyChanges><FrequencyChange><Frequency dt:dt="r8">2699960000</Frequency><Timestamp dt:dt="r8">4.37476967661792E+15</Timestamp><Cur…	좌우반구com(split BVF)_1-001-1	60.021	1.0.0.163	1	-1871794936	Professional	2.0.10.242	2.0.10.353	10-09-2020	2020-10-09 오전 5:28:29	14:28:29	2.0.10.248	205	2	z	계여	계	여	NULL	NULL	NULL	26	1	73	NULL	NULL	NULL	KSY	List2	0		0	0	561201	183		0	0	1	z	0	3	561384	0	z	289
좌우반구com(split BVF)_1	1	1	<?xml version="1.0"?>\n<Clock xmlns:dt="urn:schemas-microsoft-com:datatypes"><Description dt:dt="string">E-Prime Primary Realtime Clock</Description><StartTime><Timestamp dt:dt="int">0</Timestamp><DateUtc dt:dt="string">2020-10-09T05:28:29Z</DateUtc></StartTime><FrequencyChanges><FrequencyChange><Frequency dt:dt="r8">2699960000</Frequency><Timestamp dt:dt="r8">4.37476967661792E+15</Timestamp><Cur…	좌우반구com(split BVF)_1-001-1	60.021	1.0.0.163	1	-1871794936	Professional	2.0.10.242	2.0.10.353	10-09-2020	2020-10-09 오전 5:28:29	14:28:29	2.0.10.248	128	2	z	고률	고	률	74	1	128	NULL	NULL	NULL	NULL	NULL	NULL	KSY3	List1	NULL	NULL	NULL	NULL	NULL	NULL	NULL	NULL	NULL	1	z	0	3	343126	0	z	289
좌우반구com(split BVF)_1	1	1	<?xml version="1.0"?>\n<Clock xmlns:dt="urn:schemas-microsoft-com:datatypes"><Description dt:dt="string">E-Prime Primary Realtime Clock</Description><StartTime><Timestamp dt:dt="int">0</Timestamp><DateUtc dt:dt="string">2020-10-09T05:28:29Z</DateUtc></StartTime><FrequencyChanges><FrequencyChange><Frequency dt:dt="r8">2699960000</Frequency><Timestamp dt:dt="r8">4.37476967661792E+15</Timestamp><Cur…	좌우반구com(split BVF)_1-001-1	60.021	1.0.0.163	1	-1871794936	Professional	2.0.10.242	2.0.10.353	10-09-2020	2020-10-09 오전 5:28:29	14:28:29	2.0.10.248	255	2	z	고청	고	청	NULL	NULL	NULL	20	1	123	NULL	NULL	NULL	KSY2	List2	NULL	NULL	NULL	NULL	NULL	NULL	NULL	NULL	NULL	0	z	1	3	691122	0	{/}	402
좌우반구com(split BVF)_1	1	1	<?xml version="1.0"?>\n<Clock xmlns:dt="urn:schemas-microsoft-com:datatypes"><Description dt:dt="string">E-Prime Primary Realtime Clock</Description><StartTime><Timestamp dt:dt="int">0</Timestamp><DateUtc dt:dt="string">2020-10-09T05:28:29Z</DateUtc></StartTime><FrequencyChanges><FrequencyChange><Frequency dt:dt="r8">2699960000</Frequency><Timestamp dt:dt="r8">4.37476967661792E+15</Timestamp><Cur…	좌우반구com(split BVF)_1-001-1	60.021	1.0.0.163	1	-1871794936	Professional	2.0.10.242	2.0.10.353	10-09-2020	2020-10-09 오전 5:28:29	14:28:29	2.0.10.248	210	1	{/}	공기	공	기	NULL	NULL	NULL	70	1	78	NULL	NULL	NULL	KSY	List2	0		0	-1	574146	183		0	0	1	{/}	1	3	574329	0	{/}	340
좌우반구com(split BVF)_1	1	1	<?xml version="1.0"?>\n<Clock xmlns:dt="urn:schemas-microsoft-com:datatypes"><Description dt:dt="string">E-Prime Primary Realtime Clock</Description><StartTime><Timestamp dt:dt="int">0</Timestamp><DateUtc dt:dt="string">2020-10-09T05:28:29Z</DateUtc></StartTime><FrequencyChanges><FrequencyChange><Frequency dt:dt="r8">2699960000</Frequency><Timestamp dt:dt="r8">4.37476967661792E+15</Timestamp><Cur…	좌우반구com(split BVF)_1-001-1	60.021	1.0.0.163	1	-1871794936	Professional	2.0.10.242	2.0.10.353	10-09-2020	2020-10-09 오전 5:28:29	14:28:29	2.0.10.248	150	1	{/}	공백	공	백	NULL	NULL	NULL	110	1	18	NULL	NULL	NULL	KSY	List2	0		0	0	418817	183		0	0	0	{/}	0	3	419000	0	z	278
좌우반구com(split BVF)_1	1	1	<?xml version="1.0"?>\n<Clock xmlns:dt="urn:schemas-microsoft-com:datatypes"><Description dt:dt="string">E-Prime Primary Realtime Clock</Description><StartTime><Timestamp dt:dt="int">0</Timestamp><DateUtc dt:dt="string">2020-10-09T05:28:29Z</DateUtc></StartTime><FrequencyChanges><FrequencyChange><Frequency dt:dt="r8">2699960000</Frequency><Timestamp dt:dt="r8">4.37476967661792E+15</Timestamp><Cur…	좌우반구com(split BVF)_1-001-1	60.021	1.0.0.163	1	-1871794936	Professional	2.0.10.242	2.0.10.353	10-09-2020	2020-10-09 오전 5:28:29	14:28:29	2.0.10.248	204	1	{/}	공포	공	포	NULL	NULL	NULL	108	1	72	NULL	NULL	NULL	KSY	List2	0		0	-1	558735	183		0	0	1	{/}	0	3	558918	0	{/}	265
좌우반구com(split BVF)_1	1	1	<?xml version="1.0"?>\n<Clock xmlns:dt="urn:schemas-microsoft-com:datatypes"><Description dt:dt="string">E-Prime Primary Realtime Clock</Description><StartTime><Timestamp dt:dt="int">0</Timestamp><DateUtc dt:dt="string">2020-10-09T05:28:29Z</DateUtc></StartTime><FrequencyChanges><FrequencyChange><Frequency dt:dt="r8">2699960000</Frequency><Timestamp dt:dt="r8">4.37476967661792E+15</Timestamp><Cur…	좌우반구com(split BVF)_1-001-1	60.021	1.0.0.163	1	-1871794936	Professional	2.0.10.242	2.0.10.353	10-09-2020	2020-10-09 오전 5:28:29	14:28:29	2.0.10.248	148	2	z	과법	과	법	NULL	NULL	NULL	43	1	16	NULL	NULL	NULL	KSY3	List2	NULL	NULL	NULL	NULL	NULL	NULL	NULL	NULL	NULL	1	z	1	3	414018	0	z	285
좌우반구com(split BVF)_1	1	1	<?xml version="1.0"?>\n<Clock xmlns:dt="urn:schemas-microsoft-com:datatypes"><Description dt:dt="string">E-Prime Primary Realtime Clock</Description><StartTime><Timestamp dt:dt="int">0</Timestamp><DateUtc dt:dt="string">2020-10-09T05:28:29Z</DateUtc></StartTime><FrequencyChanges><FrequencyChange><Frequency dt:dt="r8">2699960000</Frequency><Timestamp dt:dt="r8">4.37476967661792E+15</Timestamp><Cur…	좌우반구com(split BVF)_1-001-1	60.021	1.0.0.163	1	-1871794936	Professional	2.0.10.242	2.0.10.353	10-09-2020	2020-10-09 오전 5:28:29	14:28:29	2.0.10.248	362	1	{/}	과정	과	정	NULL	NULL	NULL	NULL	NULL	NULL	60	1	98	KSY	List3	0		0	-1	980222	183		0	0	1	{/}	0	3	980405	0	{/}	253
좌우반구com(split BVF)_1	1	1	<?xml version="1.0"?>\n<Clock xmlns:dt="urn:schemas-microsoft-com:datatypes"><Description dt:dt="string">E-Prime Primary Realtime Clock</Description><StartTime><Timestamp dt:dt="int">0</Timestamp><DateUtc dt:dt="string">2020-10-09T05:28:29Z</DateUtc></StartTime><FrequencyChanges><FrequencyChange><Frequency dt:dt="r8">2699960000</Frequency><Timestamp dt:dt="r8">4.37476967661792E+15</Timestamp><Cur…	좌우반구com(split BVF)_1-001-1	60.021	1.0.0.163	1	-1871794936	Professional	2.0.10.242	2.0.10.353	10-09-2020	2020-10-09 오전 5:28:29	14:28:29	2.0.10.248	304	1	{/}	관계	관	계	NULL	NULL	NULL	NULL	NULL	NULL	94	1	40	KSY	List3	0		0	-1	833406	183		0	0	1	{/}	1	3	833589	0	{/}	239
좌우반구com(split BVF)_1	1	1	<?xml version="1.0"?>\n<Clock xmlns:dt="urn:schemas-microsoft-com:datatypes"><Description dt:dt="string">E-Prime Primary Realtime Clock</Description><StartTime><Timestamp dt:dt="int">0</Timestamp><DateUtc dt:dt="string">2020-10-09T05:28:29Z</DateUtc></StartTime><FrequencyChanges><FrequencyChange><Frequency dt:dt="r8">2699960000</Frequency><Timestamp dt:dt="r8">4.37476967661792E+15</Timestamp><Cur…	좌우반구com(split BVF)_1-001-1	60.021	1.0.0.163	1	-1871794936	Professional	2.0.10.242	2.0.10.353	10-09-2020	2020-10-09 오전 5:28:29	14:28:29	2.0.10.248	320	1	{/}	관측	관	측	NULL	NULL	NULL	NULL	NULL	NULL	57	1	56	KSY	List3	0		0	0	874009	183		0	0	1	{/}	0	3	874192	0	{/}	299
좌우반구com(split BVF)_1	1	1	<?xml version="1.0"?>\n<Clock xmlns:dt="urn:schemas-microsoft-com:datatypes"><Description dt:dt="string">E-Prime Primary Realtime Clock</Description><StartTime><Timestamp dt:dt="int">0</Timestamp><DateUtc dt:dt="string">2020-10-09T05:28:29Z</DateUtc></StartTime><FrequencyChanges><FrequencyChange><Frequency dt:dt="r8">2699960000</Frequency><Timestamp dt:dt="r8">4.37476967661792E+15</Timestamp><Cur…	좌우반구com(split BVF)_1-001-1	60.021	1.0.0.163	1	-1871794936	Professional	2.0.10.242	2.0.10.353	10-09-2020	2020-10-09 오전 5:28:29	14:28:29	2.0.10.248	310	1	{/}	광장	광	장	NULL	NULL	NULL	NULL	NULL	NULL	125	1	46	KSY	List3	0		1	-1	849017	184		0	0	1	{/}	0	4	849201	0	{/}	291
좌우반구com(split BVF)_1	1	1	<?xml version="1.0"?>\n<Clock xmlns:dt="urn:schemas-microsoft-com:datatypes"><Description dt:dt="string">E-Prime Primary Realtime Clock</Description><StartTime><Timestamp dt:dt="int">0</Timestamp><DateUtc dt:dt="string">2020-10-09T05:28:29Z</DateUtc></StartTime><FrequencyChanges><FrequencyChange><Frequency dt:dt="r8">2699960000</Frequency><Timestamp dt:dt="r8">4.37476967661792E+15</Timestamp><Cur…	좌우반구com(split BVF)_1-001-1	60.021	1.0.0.163	1	-1871794936	Professional	2.0.10.242	2.0.10.353	10-09-2020	2020-10-09 오전 5:28:29	14:28:29	2.0.10.248	348	2	z	교느	교	느	NULL	NULL	NULL	NULL	NULL	NULL	55	1	84	KSY3	List3	NULL	NULL	NULL	NULL	NULL	NULL	NULL	NULL	NULL	1	z	0	4	945001	0	z	299
좌우반구com(split BVF)_1	1	1	<?xml version="1.0"?>\n<Clock xmlns:dt="urn:schemas-microsoft-com:datatypes"><Description dt:dt="string">E-Prime Primary Realtime Clock</Description><StartTime><Timestamp dt:dt="int">0</Timestamp><DateUtc dt:dt="string">2020-10-09T05:28:29Z</DateUtc></StartTime><FrequencyChanges><FrequencyChange><Frequency dt:dt="r8">2699960000</Frequency><Timestamp dt:dt="r8">4.37476967661792E+15</Timestamp><Cur…	좌우반구com(split BVF)_1-001-1	60.021	1.0.0.163	1	-1871794936	Professional	2.0.10.242	2.0.10.353	10-09-2020	2020-10-09 오전 5:28:29	14:28:29	2.0.10.248	378	2	z	교휘	교	휘	NULL	NULL	NULL	NULL	NULL	NULL	130	1	114	KSY	List3	0		0	-1	1021091	183		0	0	0	z	0	3	1021274	0	{/}	423
좌우반구com(split BVF)_1	1	1	<?xml version="1.0"?>\n<Clock xmlns:dt="urn:schemas-microsoft-com:datatypes"><Description dt:dt="string">E-Prime Primary Realtime Clock</Description><StartTime><Timestamp dt:dt="int">0</Timestamp><DateUtc dt:dt="string">2020-10-09T05:28:29Z</DateUtc></StartTime><FrequencyChanges><FrequencyChange><Frequency dt:dt="r8">2699960000</Frequency><Timestamp dt:dt="r8">4.37476967661792E+15</Timestamp><Cur…	좌우반구com(split BVF)_1-001-1	60.021	1.0.0.163	1	-1871794936	Professional	2.0.10.242	2.0.10.353	10-09-2020	2020-10-09 오전 5:28:29	14:28:29	2.0.10.248	246	1	{/}	구조	구	조	NULL	NULL	NULL	8	1	114	NULL	NULL	NULL	KSY	List2	0		0	0	667031	183		0	0	1	{/}	0	3	667214	0	{/}	302
좌우반구com(split BVF)_1	1	1	<?xml version="1.0"?>\n<Clock xmlns:dt="urn:schemas-microsoft-com:datatypes"><Description dt:dt="string">E-Prime Primary Realtime Clock</Description><StartTime><Timestamp dt:dt="int">0</Timestamp><DateUtc dt:dt="string">2020-10-09T05:28:29Z</DateUtc></StartTime><FrequencyChanges><FrequencyChange><Frequency dt:dt="r8">2699960000</Frequency><Timestamp dt:dt="r8">4.37476967661792E+15</Timestamp><Cur…	좌우반구com(split BVF)_1-001-1	60.021	1.0.0.163	1	-1871794936	Professional	2.0.10.242	2.0.10.353	10-09-2020	2020-10-09 오전 5:28:29	14:28:29	2.0.10.248	30	2	z	국득	국	득	104	1	30	NULL	NULL	NULL	NULL	NULL	NULL	KSY3	List1	NULL	NULL	NULL	NULL	NULL	NULL	NULL	NULL	NULL	0	z	1	3	87931	0	{/}	694
좌우반구com(split BVF)_1	1	1	<?xml version="1.0"?>\n<Clock xmlns:dt="urn:schemas-microsoft-com:datatypes"><Description dt:dt="string">E-Prime Primary Realtime Clock</Description><StartTime><Timestamp dt:dt="int">0</Timestamp><DateUtc dt:dt="string">2020-10-09T05:28:29Z</DateUtc></StartTime><FrequencyChanges><FrequencyChange><Frequency dt:dt="r8">2699960000</Frequency><Timestamp dt:dt="r8">4.37476967661792E+15</Timestamp><Cur…	좌우반구com(split BVF)_1-001-1	60.021	1.0.0.163	1	-1871794936	Professional	2.0.10.242	2.0.10.353	10-09-2020	2020-10-09 오전 5:28:29	14:28:29	2.0.10.248	198	2	z	국반	국	반	NULL	NULL	NULL	5	1	66	NULL	NULL	NULL	KSY	List2	0		0	-1	543240	183		0	0	1	z	1	3	543423	0	z	302
좌우반구com(split BVF)_1	1	1	<?xml version="1.0"?>\n<Clock xmlns:dt="urn:schemas-microsoft-com:datatypes"><Description dt:dt="string">E-Prime Primary Realtime Clock</Description><StartTime><Timestamp dt:dt="int">0</Timestamp><DateUtc dt:dt="string">2020-10-09T05:28:29Z</DateUtc></StartTime><FrequencyChanges><FrequencyChange><Frequency dt:dt="r8">2699960000</Frequency><Timestamp dt:dt="r8">4.37476967661792E+15</Timestamp><Cur…	좌우반구com(split BVF)_1-001-1	60.021	1.0.0.163	1	-1871794936	Professional	2.0.10.242	2.0.10.353	10-09-2020	2020-10-09 오전 5:28:29	14:28:29	2.0.10.248	20	1	{/}	군청	군	청	60	1	20	NULL	NULL	NULL	NULL	NULL	NULL	KSY	List1	0		0	-1	60974	183		0	0	0	{/}	1	3	61157	0	z	291
좌우반구com(split BVF)_1	1	1	<?xml version="1.0"?>\n<Clock xmlns:dt="urn:schemas-microsoft-com:datatypes"><Description dt:dt="string">E-Prime Primary Realtime Clock</Description><StartTime><Timestamp dt:dt="int">0</Timestamp><DateUtc dt:dt="string">2020-10-09T05:28:29Z</DateUtc></StartTime><FrequencyChanges><FrequencyChange><Frequency dt:dt="r8">2699960000</Frequency><Timestamp dt:dt="r8">4.37476967661792E+15</Timestamp><Cur…	좌우반구com(split BVF)_1-001-1	60.021	1.0.0.163	1	-1871794936	Professional	2.0.10.242	2.0.10.353	10-09-2020	2020-10-09 오전 5:28:29	14:28:29	2.0.10.248	32	1	{/}	궤도	궤	도	120	1	32	NULL	NULL	NULL	NULL	NULL	NULL	KSY	List1	0		1	-1	93296	184		0	0	1	{/}	0	4	93480	0	{/}	460
좌우반구com(split BVF)_1	1	1	<?xml version="1.0"?>\n<Clock xmlns:dt="urn:schemas-microsoft-com:datatypes"><Description dt:dt="string">E-Prime Primary Realtime Clock</Description><StartTime><Timestamp dt:dt="int">0</Timestamp><DateUtc dt:dt="string">2020-10-09T05:28:29Z</DateUtc></StartTime><FrequencyChanges><FrequencyChange><Frequency dt:dt="r8">2699960000</Frequency><Timestamp dt:dt="r8">4.37476967661792E+15</Timestamp><Cur…	좌우반구com(split BVF)_1-001-1	60.021	1.0.0.163	1	-1871794936	Professional	2.0.10.242	2.0.10.353	10-09-2020	2020-10-09 오전 5:28:29	14:28:29	2.0.10.248	380	2	z	궤희	궤	희	NULL	NULL	NULL	NULL	NULL	NULL	59	1	116	KSY2	List3	NULL	NULL	NULL	NULL	NULL	NULL	NULL	NULL	NULL	1	z	1	3	1026472	0	z	233
좌우반구com(split BVF)_1	1	1	<?xml version="1.0"?>\n<Clock xmlns:dt="urn:schemas-microsoft-com:datatypes"><Description dt:dt="string">E-Prime Primary Realtime Clock</Description><StartTime><Timestamp dt:dt="int">0</Timestamp><DateUtc dt:dt="string">2020-10-09T05:28:29Z</DateUtc></StartTime><FrequencyChanges><FrequencyChange><Frequency dt:dt="r8">2699960000</Frequency><Timestamp dt:dt="r8">4.37476967661792E+15</Timestamp><Cur…	좌우반구com(split BVF)_1-001-1	60.021	1.0.0.163	1	-1871794936	Professional	2.0.10.242	2.0.10.353	10-09-2020	2020-10-09 오전 5:28:29	14:28:29	2.0.10.248	311	1	{/}	그림	그	림	NULL	NULL	NULL	NULL	NULL	NULL	119	1	47	KSY	List3	0		0	0	851517	183		0	0	1	{/}	0	3	851700	0	{/}	255
좌우반구com(split BVF)_1	1	1	<?xml version="1.0"?>\n<Clock xmlns:dt="urn:schemas-microsoft-com:datatypes"><Description dt:dt="string">E-Prime Primary Realtime Clock</Description><StartTime><Timestamp dt:dt="int">0</Timestamp><DateUtc dt:dt="string">2020-10-09T05:28:29Z</DateUtc></StartTime><FrequencyChanges><FrequencyChange><Frequency dt:dt="r8">2699960000</Frequency><Timestamp dt:dt="r8">4.37476967661792E+15</Timestamp><Cur…	좌우반구com(split BVF)_1-001-1	60.021	1.0.0.163	1	-1871794936	Professional	2.0.10.242	2.0.10.353	10-09-2020	2020-10-09 오전 5:28:29	14:28:29	2.0.10.248	323	2	z	그법	그	법	NULL	NULL	NULL	NULL	NULL	NULL	42	1	59	KSY2	List3	NULL	NULL	NULL	NULL	NULL	NULL	NULL	NULL	NULL	1	z	0	3	881606	0	z	333
좌우반구com(split BVF)_1	1	1	<?xml version="1.0"?>\n<Clock xmlns:dt="urn:schemas-microsoft-com:datatypes"><Description dt:dt="string">E-Prime Primary Realtime Clock</Description><StartTime><Timestamp dt:dt="int">0</Timestamp><DateUtc dt:dt="string">2020-10-09T05:28:29Z</DateUtc></StartTime><FrequencyChanges><FrequencyChange><Frequency dt:dt="r8">2699960000</Frequency><Timestamp dt:dt="r8">4.37476967661792E+15</Timestamp><Cur…	좌우반구com(split BVF)_1-001-1	60.021	1.0.0.163	1	-1871794936	Professional	2.0.10.242	2.0.10.353	10-09-2020	2020-10-09 오전 5:28:29	14:28:29	2.0.10.248	10	2	z	그소	그	소	25	1	10	NULL	NULL	NULL	NULL	NULL	NULL	KSY2	List1	NULL	NULL	NULL	NULL	NULL	NULL	NULL	NULL	NULL	1	z	1	3	36099	0	z	240
좌우반구com(split BVF)_1	1	1	<?xml version="1.0"?>\n<Clock xmlns:dt="urn:schemas-microsoft-com:datatypes"><Description dt:dt="string">E-Prime Primary Realtime Clock</Description><StartTime><Timestamp dt:dt="int">0</Timestamp><DateUtc dt:dt="string">2020-10-09T05:28:29Z</DateUtc></StartTime><FrequencyChanges><FrequencyChange><Frequency dt:dt="r8">2699960000</Frequency><Timestamp dt:dt="r8">4.37476967661792E+15</Timestamp><Cur…	좌우반구com(split BVF)_1-001-1	60.021	1.0.0.163	1	-1871794936	Professional	2.0.10.242	2.0.10.353	10-09-2020	2020-10-09 오전 5:28:29	14:28:29	2.0.10.248	222	2	z	그종	그	종	NULL	NULL	NULL	65	1	90	NULL	NULL	NULL	KSY	List2	0		0	-1	604952	183		0	0	1	z	1	3	605135	0	z	423
좌우반구com(split BVF)_1	1	1	<?xml version="1.0"?>\n<Clock xmlns:dt="urn:schemas-microsoft-com:datatypes"><Description dt:dt="string">E-Prime Primary Realtime Clock</Description><StartTime><Timestamp dt:dt="int">0</Timestamp><DateUtc dt:dt="string">2020-10-09T05:28:29Z</DateUtc></StartTime><FrequencyChanges><FrequencyChange><Frequency dt:dt="r8">2699960000</Frequency><Timestamp dt:dt="r8">4.37476967661792E+15</Timestamp><Cur…	좌우반구com(split BVF)_1-001-1	60.021	1.0.0.163	1	-1871794936	Professional	2.0.10.242	2.0.10.353	10-09-2020	2020-10-09 오전 5:28:29	14:28:29	2.0.10.248	261	1	{/}	급여	급	여	NULL	NULL	NULL	125	1	129	NULL	NULL	NULL	KSY	List2	0		0	-1	706250	184		0	0	1	{/}	0	4	706434	0	{/}	178
좌우반구com(split BVF)_1	1	1	<?xml version="1.0"?>\n<Clock xmlns:dt="urn:schemas-microsoft-com:datatypes"><Description dt:dt="string">E-Prime Primary Realtime Clock</Description><StartTime><Timestamp dt:dt="int">0</Timestamp><DateUtc dt:dt="string">2020-10-09T05:28:29Z</DateUtc></StartTime><FrequencyChanges><FrequencyChange><Frequency dt:dt="r8">2699960000</Frequency><Timestamp dt:dt="r8">4.37476967661792E+15</Timestamp><Cur…	좌우반구com(split BVF)_1-001-1	60.021	1.0.0.163	1	-1871794936	Professional	2.0.10.242	2.0.10.353	10-09-2020	2020-10-09 오전 5:28:29	14:28:29	2.0.10.248	278	1	{/}	기록	기	록	NULL	NULL	NULL	NULL	NULL	NULL	86	1	14	KSY	List3	0		0	0	766913	183		0	0	1	{/}	0	3	767096	0	{/}	211
좌우반구com(split BVF)_1	1	1	<?xml version="1.0"?>\n<Clock xmlns:dt="urn:schemas-microsoft-com:datatypes"><Description dt:dt="string">E-Prime Primary Realtime Clock</Description><StartTime><Timestamp dt:dt="int">0</Timestamp><DateUtc dt:dt="string">2020-10-09T05:28:29Z</DateUtc></StartTime><FrequencyChanges><FrequencyChange><Frequency dt:dt="r8">2699960000</Frequency><Timestamp dt:dt="r8">4.37476967661792E+15</Timestamp><Cur…	좌우반구com(split BVF)_1-001-1	60.021	1.0.0.163	1	-1871794936	Professional	2.0.10.242	2.0.10.353	10-09-2020	2020-10-09 오전 5:28:29	14:28:29	2.0.10.248	309	1	{/}	기름	기	름	NULL	NULL	NULL	NULL	NULL	NULL	102	1	45	KSY	List3	0		0	0	846202	183		0	0	1	{/}	0	3	846385	0	{/}	610
좌우반구com(split BVF)_1	1	1	<?xml version="1.0"?>\n<Clock xmlns:dt="urn:schemas-microsoft-com:datatypes"><Description dt:dt="string">E-Prime Primary Realtime Clock</Description><StartTime><Timestamp dt:dt="int">0</Timestamp><DateUtc dt:dt="string">2020-10-09T05:28:29Z</DateUtc></StartTime><FrequencyChanges><FrequencyChange><Frequency dt:dt="r8">2699960000</Frequency><Timestamp dt:dt="r8">4.37476967661792E+15</Timestamp><Cur…	좌우반구com(split BVF)_1-001-1	60.021	1.0.0.163	1	-1871794936	Professional	2.0.10.242	2.0.10.353	10-09-2020	2020-10-09 오전 5:28:29	14:28:29	2.0.10.248	272	1	{/}	기술	기	술	NULL	NULL	NULL	NULL	NULL	NULL	114	1	8	KSY	List3	0		0	-1	752101	183		0	0	1	{/}	0	3	752284	0	{/}	162
좌우반구com(split BVF)_1	1	1	<?xml version="1.0"?>\n<Clock xmlns:dt="urn:schemas-microsoft-com:datatypes"><Description dt:dt="string">E-Prime Primary Realtime Clock</Description><StartTime><Timestamp dt:dt="int">0</Timestamp><DateUtc dt:dt="string">2020-10-09T05:28:29Z</DateUtc></StartTime><FrequencyChanges><FrequencyChange><Frequency dt:dt="r8">2699960000</Frequency><Timestamp dt:dt="r8">4.37476967661792E+15</Timestamp><Cur…	좌우반구com(split BVF)_1-001-1	60.021	1.0.0.163	1	-1871794936	Professional	2.0.10.242	2.0.10.353	10-09-2020	2020-10-09 오전 5:28:29	14:28:29	2.0.10.248	124	1	{/}	기운	기	운	29	1	124	NULL	NULL	NULL	NULL	NULL	NULL	KSY	List1	0		0	-1	333013	183		0	0	1	{/}	1	3	333196	0	{/}	275
좌우반구com(split BVF)_1	1	1	<?xml version="1.0"?>\n<Clock xmlns:dt="urn:schemas-microsoft-com:datatypes"><Description dt:dt="string">E-Prime Primary Realtime Clock</Description><StartTime><Timestamp dt:dt="int">0</Timestamp><DateUtc dt:dt="string">2020-10-09T05:28:29Z</DateUtc></StartTime><FrequencyChanges><FrequencyChange><Frequency dt:dt="r8">2699960000</Frequency><Timestamp dt:dt="r8">4.37476967661792E+15</Timestamp><Cur…	좌우반구com(split BVF)_1-001-1	60.021	1.0.0.163	1	-1871794936	Professional	2.0.10.242	2.0.10.353	10-09-2020	2020-10-09 오전 5:28:29	14:28:29	2.0.10.248	298	1	{/}	기준	기	준	NULL	NULL	NULL	NULL	NULL	NULL	99	1	34	KSY	List3	0		1	-1	818311	184		0	0	1	{/}	0	4	818495	0	{/}	244
좌우반구com(split BVF)_1	1	1	<?xml version="1.0"?>\n<Clock xmlns:dt="urn:schemas-microsoft-com:datatypes"><Description dt:dt="string">E-Prime Primary Realtime Clock</Description><StartTime><Timestamp dt:dt="int">0</Timestamp><DateUtc dt:dt="string">2020-10-09T05:28:29Z</DateUtc></StartTime><FrequencyChanges><FrequencyChange><Frequency dt:dt="r8">2699960000</Frequency><Timestamp dt:dt="r8">4.37476967661792E+15</Timestamp><Cur…	좌우반구com(split BVF)_1-001-1	60.021	1.0.0.163	1	-1871794936	Professional	2.0.10.242	2.0.10.353	10-09-2020	2020-10-09 오전 5:28:29	14:28:29	2.0.10.248	314	1	{/}	기차	기	차	NULL	NULL	NULL	NULL	NULL	NULL	108	1	50	KSY	List3	0		0	0	859081	183		0	0	1	{/}	0	3	859264	0	{/}	346
좌우반구com(split BVF)_1	1	1	<?xml version="1.0"?>\n<Clock xmlns:dt="urn:schemas-microsoft-com:datatypes"><Description dt:dt="string">E-Prime Primary Realtime Clock</Description><StartTime><Timestamp dt:dt="int">0</Timestamp><DateUtc dt:dt="string">2020-10-09T05:28:29Z</DateUtc></StartTime><FrequencyChanges><FrequencyChange><Frequency dt:dt="r8">2699960000</Frequency><Timestamp dt:dt="r8">4.37476967661792E+15</Timestamp><Cur…	좌우반구com(split BVF)_1-001-1	60.021	1.0.0.163	1	-1871794936	Professional	2.0.10.242	2.0.10.353	10-09-2020	2020-10-09 오전 5:28:29	14:28:29	2.0.10.248	95	1	{/}	기회	기	회	11	1	95	NULL	NULL	NULL	NULL	NULL	NULL	KSY	List1	0		0	-1	258872	183		0	0	1	{/}	1	3	259055	0	{/}	265
좌우반구com(split BVF)_1	1	1	<?xml version="1.0"?>\n<Clock xmlns:dt="urn:schemas-microsoft-com:datatypes"><Description dt:dt="string">E-Prime Primary Realtime Clock</Description><StartTime><Timestamp dt:dt="int">0</Timestamp><DateUtc dt:dt="string">2020-10-09T05:28:29Z</DateUtc></StartTime><FrequencyChanges><FrequencyChange><Frequency dt:dt="r8">2699960000</Frequency><Timestamp dt:dt="r8">4.37476967661792E+15</Timestamp><Cur…	좌우반구com(split BVF)_1-001-1	60.021	1.0.0.163	1	-1871794936	Professional	2.0.10.242	2.0.10.353	10-09-2020	2020-10-09 오전 5:28:29	14:28:29	2.0.10.248	308	2	z	껍목	껍	목	NULL	NULL	NULL	NULL	NULL	NULL	107	1	44	KSY2	List3	NULL	NULL	NULL	NULL	NULL	NULL	NULL	NULL	NULL	1	z	0	4	843703	0	z	478
좌우반구com(split BVF)_1	1	1	<?xml version="1.0"?>\n<Clock xmlns:dt="urn:schemas-microsoft-com:datatypes"><Description dt:dt="string">E-Prime Primary Realtime Clock</Description><StartTime><Timestamp dt:dt="int">0</Timestamp><DateUtc dt:dt="string">2020-10-09T05:28:29Z</DateUtc></StartTime><FrequencyChanges><FrequencyChange><Frequency dt:dt="r8">2699960000</Frequency><Timestamp dt:dt="r8">4.37476967661792E+15</Timestamp><Cur…	좌우반구com(split BVF)_1-001-1	60.021	1.0.0.163	1	-1871794936	Professional	2.0.10.242	2.0.10.353	10-09-2020	2020-10-09 오전 5:28:29	14:28:29	2.0.10.248	80	2	z	껍밀	껍	밀	119	1	80	NULL	NULL	NULL	NULL	NULL	NULL	KSY	List1	0		0	-1	219586	183		0	0	1	z	0	3	219769	0	z	383
좌우반구com(split BVF)_1	1	1	<?xml version="1.0"?>\n<Clock xmlns:dt="urn:schemas-microsoft-com:datatypes"><Description dt:dt="string">E-Prime Primary Realtime Clock</Description><StartTime><Timestamp dt:dt="int">0</Timestamp><DateUtc dt:dt="string">2020-10-09T05:28:29Z</DateUtc></StartTime><FrequencyChanges><FrequencyChange><Frequency dt:dt="r8">2699960000</Frequency><Timestamp dt:dt="r8">4.37476967661792E+15</Timestamp><Cur…	좌우반구com(split BVF)_1-001-1	60.021	1.0.0.163	1	-1871794936	Professional	2.0.10.242	2.0.10.353	10-09-2020	2020-10-09 오전 5:28:29	14:28:29	2.0.10.248	206	1	{/}	껍질	껍	질	NULL	NULL	NULL	3	1	74	NULL	NULL	NULL	KSY	List2	0		0	-1	563683	183		0	0	1	{/}	1	3	563866	0	{/}	345
좌우반구com(split BVF)_1	1	1	<?xml version="1.0"?>\n<Clock xmlns:dt="urn:schemas-microsoft-com:datatypes"><Description dt:dt="string">E-Prime Primary Realtime Clock</Description><StartTime><Timestamp dt:dt="int">0</Timestamp><DateUtc dt:dt="string">2020-10-09T05:28:29Z</DateUtc></StartTime><FrequencyChanges><FrequencyChange><Frequency dt:dt="r8">2699960000</Frequency><Timestamp dt:dt="r8">4.37476967661792E+15</Timestamp><Cur…	좌우반구com(split BVF)_1-001-1	60.021	1.0.0.163	1	-1871794936	Professional	2.0.10.242	2.0.10.353	10-09-2020	2020-10-09 오전 5:28:29	14:28:29	2.0.10.248	258	2	z	껍퇴	껍	퇴	NULL	NULL	NULL	58	1	126	NULL	NULL	NULL	KSY	List2	0		0	0	698620	183		0	0	1	z	0	3	698803	0	z	308
좌우반구com(split BVF)_1	1	1	<?xml version="1.0"?>\n<Clock xmlns:dt="urn:schemas-microsoft-com:datatypes"><Description dt:dt="string">E-Prime Primary Realtime Clock</Description><StartTime><Timestamp dt:dt="int">0</Timestamp><DateUtc dt:dt="string">2020-10-09T05:28:29Z</DateUtc></StartTime><FrequencyChanges><FrequencyChange><Frequency dt:dt="r8">2699960000</Frequency><Timestamp dt:dt="r8">4.37476967661792E+15</Timestamp><Cur…	좌우반구com(split BVF)_1-001-1	60.021	1.0.0.163	1	-1871794936	Professional	2.0.10.242	2.0.10.353	10-09-2020	2020-10-09 오전 5:28:29	14:28:29	2.0.10.248	87	2	z	나개	나	개	90	1	87	NULL	NULL	NULL	NULL	NULL	NULL	KSY3	List1	NULL	NULL	NULL	NULL	NULL	NULL	NULL	NULL	NULL	1	z	1	3	238279	0	z	305
좌우반구com(split BVF)_1	1	1	<?xml version="1.0"?>\n<Clock xmlns:dt="urn:schemas-microsoft-com:datatypes"><Description dt:dt="string">E-Prime Primary Realtime Clock</Description><StartTime><Timestamp dt:dt="int">0</Timestamp><DateUtc dt:dt="string">2020-10-09T05:28:29Z</DateUtc></StartTime><FrequencyChanges><FrequencyChange><Frequency dt:dt="r8">2699960000</Frequency><Timestamp dt:dt="r8">4.37476967661792E+15</Timestamp><Cur…	좌우반구com(split BVF)_1-001-1	60.021	1.0.0.163	1	-1871794936	Professional	2.0.10.242	2.0.10.353	10-09-2020	2020-10-09 오전 5:28:29	14:28:29	2.0.10.248	105	1	{/}	내일	내	일	126	1	105	NULL	NULL	NULL	NULL	NULL	NULL	KSY	List1	0		0	0	284747	183		0	0	1	{/}	0	3	284930	0	{/}	286
좌우반구com(split BVF)_1	1	1	<?xml version="1.0"?>\n<Clock xmlns:dt="urn:schemas-microsoft-com:datatypes"><Description dt:dt="string">E-Prime Primary Realtime Clock</Description><StartTime><Timestamp dt:dt="int">0</Timestamp><DateUtc dt:dt="string">2020-10-09T05:28:29Z</DateUtc></StartTime><FrequencyChanges><FrequencyChange><Frequency dt:dt="r8">2699960000</Frequency><Timestamp dt:dt="r8">4.37476967661792E+15</Timestamp><Cur…	좌우반구com(split BVF)_1-001-1	60.021	1.0.0.163	1	-1871794936	Professional	2.0.10.242	2.0.10.353	10-09-2020	2020-10-09 오전 5:28:29	14:28:29	2.0.10.248	286	2	z	내죽	내	죽	NULL	NULL	NULL	NULL	NULL	NULL	29	1	22	KSY2	List3	NULL	NULL	NULL	NULL	NULL	NULL	NULL	NULL	NULL	1	z	0	3	787722	0	z	273
좌우반구com(split BVF)_1	1	1	<?xml version="1.0"?>\n<Clock xmlns:dt="urn:schemas-microsoft-com:datatypes"><Description dt:dt="string">E-Prime Primary Realtime Clock</Description><StartTime><Timestamp dt:dt="int">0</Timestamp><DateUtc dt:dt="string">2020-10-09T05:28:29Z</DateUtc></StartTime><FrequencyChanges><FrequencyChange><Frequency dt:dt="r8">2699960000</Frequency><Timestamp dt:dt="r8">4.37476967661792E+15</Timestamp><Cur…	좌우반구com(split BVF)_1-001-1	60.021	1.0.0.163	1	-1871794936	Professional	2.0.10.242	2.0.10.353	10-09-2020	2020-10-09 오전 5:28:29	14:28:29	2.0.10.248	315	2	z	내표	내	표	NULL	NULL	NULL	NULL	NULL	NULL	1	1	51	KSY	List3	0		0	0	861630	183		0	0	1	z	0	3	861813	0	z	383
좌우반구com(split BVF)_1	1	1	<?xml version="1.0"?>\n<Clock xmlns:dt="urn:schemas-microsoft-com:datatypes"><Description dt:dt="string">E-Prime Primary Realtime Clock</Description><StartTime><Timestamp dt:dt="int">0</Timestamp><DateUtc dt:dt="string">2020-10-09T05:28:29Z</DateUtc></StartTime><FrequencyChanges><FrequencyChange><Frequency dt:dt="r8">2699960000</Frequency><Timestamp dt:dt="r8">4.37476967661792E+15</Timestamp><Cur…	좌우반구com(split BVF)_1-001-1	60.021	1.0.0.163	1	-1871794936	Professional	2.0.10.242	2.0.10.353	10-09-2020	2020-10-09 오전 5:28:29	14:28:29	2.0.10.248	93	2	z	념속	념	속	21	1	93	NULL	NULL	NULL	NULL	NULL	NULL	KSY3	List1	NULL	NULL	NULL	NULL	NULL	NULL	NULL	NULL	NULL	1	z	1	3	253807	0	z	307
좌우반구com(split BVF)_1	1	1	<?xml version="1.0"?>\n<Clock xmlns:dt="urn:schemas-microsoft-com:datatypes"><Description dt:dt="string">E-Prime Primary Realtime Clock</Description><StartTime><Timestamp dt:dt="int">0</Timestamp><DateUtc dt:dt="string">2020-10-09T05:28:29Z</DateUtc></StartTime><FrequencyChanges><FrequencyChange><Frequency dt:dt="r8">2699960000</Frequency><Timestamp dt:dt="r8">4.37476967661792E+15</Timestamp><Cur…	좌우반구com(split BVF)_1-001-1	60.021	1.0.0.163	1	-1871794936	Professional	2.0.10.242	2.0.10.353	10-09-2020	2020-10-09 오전 5:28:29	14:28:29	2.0.10.248	299	2	z	념실	념	실	NULL	NULL	NULL	NULL	NULL	NULL	73	1	35	KSY3	List3	NULL	NULL	NULL	NULL	NULL	NULL	NULL	NULL	NULL	1	z	0	3	820944	0	z	348
좌우반구com(split BVF)_1	1	1	<?xml version="1.0"?>\n<Clock xmlns:dt="urn:schemas-microsoft-com:datatypes"><Description dt:dt="string">E-Prime Primary Realtime Clock</Description><StartTime><Timestamp dt:dt="int">0</Timestamp><DateUtc dt:dt="string">2020-10-09T05:28:29Z</DateUtc></StartTime><FrequencyChanges><FrequencyChange><Frequency dt:dt="r8">2699960000</Frequency><Timestamp dt:dt="r8">4.37476967661792E+15</Timestamp><Cur…	좌우반구com(split BVF)_1-001-1	60.021	1.0.0.163	1	-1871794936	Professional	2.0.10.242	2.0.10.353	10-09-2020	2020-10-09 오전 5:28:29	14:28:29	2.0.10.248	302	2	z	념효	념	효	NULL	NULL	NULL	NULL	NULL	NULL	11	1	38	KSY3	List3	NULL	NULL	NULL	NULL	NULL	NULL	NULL	NULL	NULL	1	z	0	3	828441	0	z	427
좌우반구com(split BVF)_1	1	1	<?xml version="1.0"?>\n<Clock xmlns:dt="urn:schemas-microsoft-com:datatypes"><Description dt:dt="string">E-Prime Primary Realtime Clock</Description><StartTime><Timestamp dt:dt="int">0</Timestamp><DateUtc dt:dt="string">2020-10-09T05:28:29Z</DateUtc></StartTime><FrequencyChanges><FrequencyChange><Frequency dt:dt="r8">2699960000</Frequency><Timestamp dt:dt="r8">4.37476967661792E+15</Timestamp><Cur…	좌우반구com(split BVF)_1-001-1	60.021	1.0.0.163	1	-1871794936	Professional	2.0.10.242	2.0.10.353	10-09-2020	2020-10-09 오전 5:28:29	14:28:29	2.0.10.248	16	1	{/}	노조	노	조	52	1	16	NULL	NULL	NULL	NULL	NULL	NULL	KSY	List1	0		0	-1	51111	183		0	0	0	{/}	0	3	51294	0	z	228
좌우반구com(split BVF)_1	1	1	<?xml version="1.0"?>\n<Clock xmlns:dt="urn:schemas-microsoft-com:datatypes"><Description dt:dt="string">E-Prime Primary Realtime Clock</Description><StartTime><Timestamp dt:dt="int">0</Timestamp><DateUtc dt:dt="string">2020-10-09T05:28:29Z</DateUtc></StartTime><FrequencyChanges><FrequencyChange><Frequency dt:dt="r8">2699960000</Frequency><Timestamp dt:dt="r8">4.37476967661792E+15</Timestamp><Cur…	좌우반구com(split BVF)_1-001-1	60.021	1.0.0.163	1	-1871794936	Professional	2.0.10.242	2.0.10.353	10-09-2020	2020-10-09 오전 5:28:29	14:28:29	2.0.10.248	184	1	{/}	논란	논	란	NULL	NULL	NULL	122	1	52	NULL	NULL	NULL	KSY	List2	0		0	-1	507486	183		0	0	1	{/}	0	3	507669	0	{/}	210
좌우반구com(split BVF)_1	1	1	<?xml version="1.0"?>\n<Clock xmlns:dt="urn:schemas-microsoft-com:datatypes"><Description dt:dt="string">E-Prime Primary Realtime Clock</Description><StartTime><Timestamp dt:dt="int">0</Timestamp><DateUtc dt:dt="string">2020-10-09T05:28:29Z</DateUtc></StartTime><FrequencyChanges><FrequencyChange><Frequency dt:dt="r8">2699960000</Frequency><Timestamp dt:dt="r8">4.37476967661792E+15</Timestamp><Cur…	좌우반구com(split BVF)_1-001-1	60.021	1.0.0.163	1	-1871794936	Professional	2.0.10.242	2.0.10.353	10-09-2020	2020-10-09 오전 5:28:29	14:28:29	2.0.10.248	18	2	z	논무	논	무	91	1	18	NULL	NULL	NULL	NULL	NULL	NULL	KSY2	List1	NULL	NULL	NULL	NULL	NULL	NULL	NULL	NULL	NULL	1	z	0	3	56326	0	z	268
좌우반구com(split BVF)_1	1	1	<?xml version="1.0"?>\n<Clock xmlns:dt="urn:schemas-microsoft-com:datatypes"><Description dt:dt="string">E-Prime Primary Realtime Clock</Description><StartTime><Timestamp dt:dt="int">0</Timestamp><DateUtc dt:dt="string">2020-10-09T05:28:29Z</DateUtc></StartTime><FrequencyChanges><FrequencyChange><Frequency dt:dt="r8">2699960000</Frequency><Timestamp dt:dt="r8">4.37476967661792E+15</Timestamp><Cur…	좌우반구com(split BVF)_1-001-1	60.021	1.0.0.163	1	-1871794936	Professional	2.0.10.242	2.0.10.353	10-09-2020	2020-10-09 오전 5:28:29	14:28:29	2.0.10.248	165	1	{/}	느낌	느	낌	NULL	NULL	NULL	72	1	33	NULL	NULL	NULL	KSY	List2	0		0	-1	458103	183		0	0	1	{/}	1	3	458286	0	{/}	256
좌우반구com(split BVF)_1	1	1	<?xml version="1.0"?>\n<Clock xmlns:dt="urn:schemas-microsoft-com:datatypes"><Description dt:dt="string">E-Prime Primary Realtime Clock</Description><StartTime><Timestamp dt:dt="int">0</Timestamp><DateUtc dt:dt="string">2020-10-09T05:28:29Z</DateUtc></StartTime><FrequencyChanges><FrequencyChange><Frequency dt:dt="r8">2699960000</Frequency><Timestamp dt:dt="r8">4.37476967661792E+15</Timestamp><Cur…	좌우반구com(split BVF)_1-001-1	60.021	1.0.0.163	1	-1871794936	Professional	2.0.10.242	2.0.10.353	10-09-2020	2020-10-09 오전 5:28:29	14:28:29	2.0.10.248	241	2	z	느속	느	속	NULL	NULL	NULL	88	1	109	NULL	NULL	NULL	KSY3	List2	NULL	NULL	NULL	NULL	NULL	NULL	NULL	NULL	NULL	1	z	0	3	654168	0	z	556
좌우반구com(split BVF)_1	1	1	<?xml version="1.0"?>\n<Clock xmlns:dt="urn:schemas-microsoft-com:datatypes"><Description dt:dt="string">E-Prime Primary Realtime Clock</Description><StartTime><Timestamp dt:dt="int">0</Timestamp><DateUtc dt:dt="string">2020-10-09T05:28:29Z</DateUtc></StartTime><FrequencyChanges><FrequencyChange><Frequency dt:dt="r8">2699960000</Frequency><Timestamp dt:dt="r8">4.37476967661792E+15</Timestamp><Cur…	좌우반구com(split BVF)_1-001-1	60.021	1.0.0.163	1	-1871794936	Professional	2.0.10.242	2.0.10.353	10-09-2020	2020-10-09 오전 5:28:29	14:28:29	2.0.10.248	15	2	z	느스	느	스	24	1	15	NULL	NULL	NULL	NULL	NULL	NULL	KSY2	List1	NULL	NULL	NULL	NULL	NULL	NULL	NULL	NULL	NULL	1	z	0	3	48795	0	z	304
좌우반구com(split BVF)_1	1	1	<?xml version="1.0"?>\n<Clock xmlns:dt="urn:schemas-microsoft-com:datatypes"><Description dt:dt="string">E-Prime Primary Realtime Clock</Description><StartTime><Timestamp dt:dt="int">0</Timestamp><DateUtc dt:dt="string">2020-10-09T05:28:29Z</DateUtc></StartTime><FrequencyChanges><FrequencyChange><Frequency dt:dt="r8">2699960000</Frequency><Timestamp dt:dt="r8">4.37476967661792E+15</Timestamp><Cur…	좌우반구com(split BVF)_1-001-1	60.021	1.0.0.163	1	-1871794936	Professional	2.0.10.242	2.0.10.353	10-09-2020	2020-10-09 오전 5:28:29	14:28:29	2.0.10.248	45	2	z	느체	느	체	48	1	45	NULL	NULL	NULL	NULL	NULL	NULL	KSY	List1	0		0	-1	127368	183		0	0	1	z	0	3	127551	0	z	331
좌우반구com(split BVF)_1	1	1	<?xml version="1.0"?>\n<Clock xmlns:dt="urn:schemas-microsoft-com:datatypes"><Description dt:dt="string">E-Prime Primary Realtime Clock</Description><StartTime><Timestamp dt:dt="int">0</Timestamp><DateUtc dt:dt="string">2020-10-09T05:28:29Z</DateUtc></StartTime><FrequencyChanges><FrequencyChange><Frequency dt:dt="r8">2699960000</Frequency><Timestamp dt:dt="r8">4.37476967661792E+15</Timestamp><Cur…	좌우반구com(split BVF)_1-001-1	60.021	1.0.0.163	1	-1871794936	Professional	2.0.10.242	2.0.10.353	10-09-2020	2020-10-09 오전 5:28:29	14:28:29	2.0.10.248	325	2	z	님우	님	우	NULL	NULL	NULL	NULL	NULL	NULL	97	1	61	KSY	List3	0		1	-1	886404	184		0	0	1	z	0	4	886588	0	z	286
좌우반구com(split BVF)_1	1	1	<?xml version="1.0"?>\n<Clock xmlns:dt="urn:schemas-microsoft-com:datatypes"><Description dt:dt="string">E-Prime Primary Realtime Clock</Description><StartTime><Timestamp dt:dt="int">0</Timestamp><DateUtc dt:dt="string">2020-10-09T05:28:29Z</DateUtc></StartTime><FrequencyChanges><FrequencyChange><Frequency dt:dt="r8">2699960000</Frequency><Timestamp dt:dt="r8">4.37476967661792E+15</Timestamp><Cur…	좌우반구com(split BVF)_1-001-1	60.021	1.0.0.163	1	-1871794936	Professional	2.0.10.242	2.0.10.353	10-09-2020	2020-10-09 오전 5:28:29	14:28:29	2.0.10.248	44	2	z	단률	단	률	103	1	44	NULL	NULL	NULL	NULL	NULL	NULL	KSY3	List1	NULL	NULL	NULL	NULL	NULL	NULL	NULL	NULL	NULL	1	z	0	3	124852	0	z	495
좌우반구com(split BVF)_1	1	1	<?xml version="1.0"?>\n<Clock xmlns:dt="urn:schemas-microsoft-com:datatypes"><Description dt:dt="string">E-Prime Primary Realtime Clock</Description><StartTime><Timestamp dt:dt="int">0</Timestamp><DateUtc dt:dt="string">2020-10-09T05:28:29Z</DateUtc></StartTime><FrequencyChanges><FrequencyChange><Frequency dt:dt="r8">2699960000</Frequency><Timestamp dt:dt="r8">4.37476967661792E+15</Timestamp><Cur…	좌우반구com(split BVF)_1-001-1	60.021	1.0.0.163	1	-1871794936	Professional	2.0.10.242	2.0.10.353	10-09-2020	2020-10-09 오전 5:28:29	14:28:29	2.0.10.248	48	1	{/}	단어	단	어	81	1	48	NULL	NULL	NULL	NULL	NULL	NULL	KSY	List1	0		0	-1	135215	183		0	0	1	{/}	1	3	135398	0	{/}	307
좌우반구com(split BVF)_1	1	1	<?xml version="1.0"?>\n<Clock xmlns:dt="urn:schemas-microsoft-com:datatypes"><Description dt:dt="string">E-Prime Primary Realtime Clock</Description><StartTime><Timestamp dt:dt="int">0</Timestamp><DateUtc dt:dt="string">2020-10-09T05:28:29Z</DateUtc></StartTime><FrequencyChanges><FrequencyChange><Frequency dt:dt="r8">2699960000</Frequency><Timestamp dt:dt="r8">4.37476967661792E+15</Timestamp><Cur…	좌우반구com(split BVF)_1-001-1	60.021	1.0.0.163	1	-1871794936	Professional	2.0.10.242	2.0.10.353	10-09-2020	2020-10-09 오전 5:28:29	14:28:29	2.0.10.248	300	1	{/}	단위	단	위	NULL	NULL	NULL	NULL	NULL	NULL	49	1	36	KSY	List3	0		0	0	823310	183		0	0	1	{/}	0	3	823493	0	{/}	209
좌우반구com(split BVF)_1	1	1	<?xml version="1.0"?>\n<Clock xmlns:dt="urn:schemas-microsoft-com:datatypes"><Description dt:dt="string">E-Prime Primary Realtime Clock</Description><StartTime><Timestamp dt:dt="int">0</Timestamp><DateUtc dt:dt="string">2020-10-09T05:28:29Z</DateUtc></StartTime><FrequencyChanges><FrequencyChange><Frequency dt:dt="r8">2699960000</Frequency><Timestamp dt:dt="r8">4.37476967661792E+15</Timestamp><Cur…	좌우반구com(split BVF)_1-001-1	60.021	1.0.0.163	1	-1871794936	Professional	2.0.10.242	2.0.10.353	10-09-2020	2020-10-09 오전 5:28:29	14:28:29	2.0.10.248	262	1	{/}	담화	담	화	NULL	NULL	NULL	25	1	130	NULL	NULL	NULL	KSY	List2	0		0	0	708633	183		0	0	1	{/}	0	3	708816	0	{/}	340
좌우반구com(split BVF)_1	1	1	<?xml version="1.0"?>\n<Clock xmlns:dt="urn:schemas-microsoft-com:datatypes"><Description dt:dt="string">E-Prime Primary Realtime Clock</Description><StartTime><Timestamp dt:dt="int">0</Timestamp><DateUtc dt:dt="string">2020-10-09T05:28:29Z</DateUtc></StartTime><FrequencyChanges><FrequencyChange><Frequency dt:dt="r8">2699960000</Frequency><Timestamp dt:dt="r8">4.37476967661792E+15</Timestamp><Cur…	좌우반구com(split BVF)_1-001-1	60.021	1.0.0.163	1	-1871794936	Professional	2.0.10.242	2.0.10.353	10-09-2020	2020-10-09 오전 5:28:29	14:28:29	2.0.10.248	141	1	{/}	대문	대	문	NULL	NULL	NULL	55	1	9	NULL	NULL	NULL	KSY	List2	0		1	-1	395941	184		0	0	1	{/}	0	4	396125	0	{/}	226
좌우반구com(split BVF)_1	1	1	<?xml version="1.0"?>\n<Clock xmlns:dt="urn:schemas-microsoft-com:datatypes"><Description dt:dt="string">E-Prime Primary Realtime Clock</Description><StartTime><Timestamp dt:dt="int">0</Timestamp><DateUtc dt:dt="string">2020-10-09T05:28:29Z</DateUtc></StartTime><FrequencyChanges><FrequencyChange><Frequency dt:dt="r8">2699960000</Frequency><Timestamp dt:dt="r8">4.37476967661792E+15</Timestamp><Cur…	좌우반구com(split BVF)_1-001-1	60.021	1.0.0.163	1	-1871794936	Professional	2.0.10.242	2.0.10.353	10-09-2020	2020-10-09 오전 5:28:29	14:28:29	2.0.10.248	353	1	{/}	대중	대	중	NULL	NULL	NULL	NULL	NULL	NULL	18	1	89	KSY	List3	0		0	-1	957213	183		0	0	1	{/}	1	3	957396	0	{/}	310
좌우반구com(split BVF)_1	1	1	<?xml version="1.0"?>\n<Clock xmlns:dt="urn:schemas-microsoft-com:datatypes"><Description dt:dt="string">E-Prime Primary Realtime Clock</Description><StartTime><Timestamp dt:dt="int">0</Timestamp><DateUtc dt:dt="string">2020-10-09T05:28:29Z</DateUtc></StartTime><FrequencyChanges><FrequencyChange><Frequency dt:dt="r8">2699960000</Frequency><Timestamp dt:dt="r8">4.37476967661792E+15</Timestamp><Cur…	좌우반구com(split BVF)_1-001-1	60.021	1.0.0.163	1	-1871794936	Professional	2.0.10.242	2.0.10.353	10-09-2020	2020-10-09 오전 5:28:29	14:28:29	2.0.10.248	37	1	{/}	도박	도	박	10	1	37	NULL	NULL	NULL	NULL	NULL	NULL	KSY	List1	0		0	-1	106242	183		0	0	1	{/}	0	3	106425	0	{/}	308
좌우반구com(split BVF)_1	1	1	<?xml version="1.0"?>\n<Clock xmlns:dt="urn:schemas-microsoft-com:datatypes"><Description dt:dt="string">E-Prime Primary Realtime Clock</Description><StartTime><Timestamp dt:dt="int">0</Timestamp><DateUtc dt:dt="string">2020-10-09T05:28:29Z</DateUtc></StartTime><FrequencyChanges><FrequencyChange><Frequency dt:dt="r8">2699960000</Frequency><Timestamp dt:dt="r8">4.37476967661792E+15</Timestamp><Cur…	좌우반구com(split BVF)_1-001-1	60.021	1.0.0.163	1	-1871794936	Professional	2.0.10.242	2.0.10.353	10-09-2020	2020-10-09 오전 5:28:29	14:28:29	2.0.10.248	90	2	z	도휘	도	휘	65	1	90	NULL	NULL	NULL	NULL	NULL	NULL	KSY3	List1	NULL	NULL	NULL	NULL	NULL	NULL	NULL	NULL	NULL	1	z	1	3	245943	0	z	465
좌우반구com(split BVF)_1	1	1	<?xml version="1.0"?>\n<Clock xmlns:dt="urn:schemas-microsoft-com:datatypes"><Description dt:dt="string">E-Prime Primary Realtime Clock</Description><StartTime><Timestamp dt:dt="int">0</Timestamp><DateUtc dt:dt="string">2020-10-09T05:28:29Z</DateUtc></StartTime><FrequencyChanges><FrequencyChange><Frequency dt:dt="r8">2699960000</Frequency><Timestamp dt:dt="r8">4.37476967661792E+15</Timestamp><Cur…	좌우반구com(split BVF)_1-001-1	60.021	1.0.0.163	1	-1871794936	Professional	2.0.10.242	2.0.10.353	10-09-2020	2020-10-09 오전 5:28:29	14:28:29	2.0.10.248	181	1	{/}	동의	동	의	NULL	NULL	NULL	59	1	49	NULL	NULL	NULL	KSY	List2	0		0	-1	499722	183		0	0	1	{/}	0	3	499905	0	{/}	317
좌우반구com(split BVF)_1	1	1	<?xml version="1.0"?>\n<Clock xmlns:dt="urn:schemas-microsoft-com:datatypes"><Description dt:dt="string">E-Prime Primary Realtime Clock</Description><StartTime><Timestamp dt:dt="int">0</Timestamp><DateUtc dt:dt="string">2020-10-09T05:28:29Z</DateUtc></StartTime><FrequencyChanges><FrequencyChange><Frequency dt:dt="r8">2699960000</Frequency><Timestamp dt:dt="r8">4.37476967661792E+15</Timestamp><Cur…	좌우반구com(split BVF)_1-001-1	60.021	1.0.0.163	1	-1871794936	Professional	2.0.10.242	2.0.10.353	10-09-2020	2020-10-09 오전 5:28:29	14:28:29	2.0.10.248	253	2	z	득관	득	관	NULL	NULL	NULL	127	1	121	NULL	NULL	NULL	KSY2	List2	NULL	NULL	NULL	NULL	NULL	NULL	NULL	NULL	NULL	1	z	0	3	685774	0	z	471
좌우반구com(split BVF)_1	1	1	<?xml version="1.0"?>\n<Clock xmlns:dt="urn:schemas-microsoft-com:datatypes"><Description dt:dt="string">E-Prime Primary Realtime Clock</Description><StartTime><Timestamp dt:dt="int">0</Timestamp><DateUtc dt:dt="string">2020-10-09T05:28:29Z</DateUtc></StartTime><FrequencyChanges><FrequencyChange><Frequency dt:dt="r8">2699960000</Frequency><Timestamp dt:dt="r8">4.37476967661792E+15</Timestamp><Cur…	좌우반구com(split BVF)_1-001-1	60.021	1.0.0.163	1	-1871794936	Professional	2.0.10.242	2.0.10.353	10-09-2020	2020-10-09 오전 5:28:29	14:28:29	2.0.10.248	47	2	z	득동	득	동	38	1	47	NULL	NULL	NULL	NULL	NULL	NULL	KSY2	List1	NULL	NULL	NULL	NULL	NULL	NULL	NULL	NULL	NULL	1	z	0	3	132699	0	z	506
좌우반구com(split BVF)_1	1	1	<?xml version="1.0"?>\n<Clock xmlns:dt="urn:schemas-microsoft-com:datatypes"><Description dt:dt="string">E-Prime Primary Realtime Clock</Description><StartTime><Timestamp dt:dt="int">0</Timestamp><DateUtc dt:dt="string">2020-10-09T05:28:29Z</DateUtc></StartTime><FrequencyChanges><FrequencyChange><Frequency dt:dt="r8">2699960000</Frequency><Timestamp dt:dt="r8">4.37476967661792E+15</Timestamp><Cur…	좌우반구com(split BVF)_1-001-1	60.021	1.0.0.163	1	-1871794936	Professional	2.0.10.242	2.0.10.353	10-09-2020	2020-10-09 오전 5:28:29	14:28:29	2.0.10.248	234	2	z	득생	득	생	NULL	NULL	NULL	36	1	102	NULL	NULL	NULL	KSY2	List2	NULL	NULL	NULL	NULL	NULL	NULL	NULL	NULL	NULL	1	z	0	4	635725	0	z	415
좌우반구com(split BVF)_1	1	1	<?xml version="1.0"?>\n<Clock xmlns:dt="urn:schemas-microsoft-com:datatypes"><Description dt:dt="string">E-Prime Primary Realtime Clock</Description><StartTime><Timestamp dt:dt="int">0</Timestamp><DateUtc dt:dt="string">2020-10-09T05:28:29Z</DateUtc></StartTime><FrequencyChanges><FrequencyChange><Frequency dt:dt="r8">2699960000</Frequency><Timestamp dt:dt="r8">4.37476967661792E+15</Timestamp><Cur…	좌우반구com(split BVF)_1-001-1	60.021	1.0.0.163	1	-1871794936	Professional	2.0.10.242	2.0.10.353	10-09-2020	2020-10-09 오전 5:28:29	14:28:29	2.0.10.248	277	2	z	득외	득	외	NULL	NULL	NULL	NULL	NULL	NULL	121	1	13	KSY3	List3	NULL	NULL	NULL	NULL	NULL	NULL	NULL	NULL	NULL	1	z	1	3	764463	0	z	430
좌우반구com(split BVF)_1	1	1	<?xml version="1.0"?>\n<Clock xmlns:dt="urn:schemas-microsoft-com:datatypes"><Description dt:dt="string">E-Prime Primary Realtime Clock</Description><StartTime><Timestamp dt:dt="int">0</Timestamp><DateUtc dt:dt="string">2020-10-09T05:28:29Z</DateUtc></StartTime><FrequencyChanges><FrequencyChange><Frequency dt:dt="r8">2699960000</Frequency><Timestamp dt:dt="r8">4.37476967661792E+15</Timestamp><Cur…	좌우반구com(split BVF)_1-001-1	60.021	1.0.0.163	1	-1871794936	Professional	2.0.10.242	2.0.10.353	10-09-2020	2020-10-09 오전 5:28:29	14:28:29	2.0.10.248	281	2	z	란공	란	공	NULL	NULL	NULL	NULL	NULL	NULL	113	1	17	KSY	List3	0		0	0	774527	183		0	0	1	z	0	3	774710	0	z	261
좌우반구com(split BVF)_1	1	1	<?xml version="1.0"?>\n<Clock xmlns:dt="urn:schemas-microsoft-com:datatypes"><Description dt:dt="string">E-Prime Primary Realtime Clock</Description><StartTime><Timestamp dt:dt="int">0</Timestamp><DateUtc dt:dt="string">2020-10-09T05:28:29Z</DateUtc></StartTime><FrequencyChanges><FrequencyChange><Frequency dt:dt="r8">2699960000</Frequency><Timestamp dt:dt="r8">4.37476967661792E+15</Timestamp><Cur…	좌우반구com(split BVF)_1-001-1	60.021	1.0.0.163	1	-1871794936	Professional	2.0.10.242	2.0.10.353	10-09-2020	2020-10-09 오전 5:28:29	14:28:29	2.0.10.248	224	2	z	량필	량	필	NULL	NULL	NULL	87	1	92	NULL	NULL	NULL	KSY3	List2	NULL	NULL	NULL	NULL	NULL	NULL	NULL	NULL	NULL	1	z	0	3	610367	0	z	422
좌우반구com(split BVF)_1	1	1	<?xml version="1.0"?>\n<Clock xmlns:dt="urn:schemas-microsoft-com:datatypes"><Description dt:dt="string">E-Prime Primary Realtime Clock</Description><StartTime><Timestamp dt:dt="int">0</Timestamp><DateUtc dt:dt="string">2020-10-09T05:28:29Z</DateUtc></StartTime><FrequencyChanges><FrequencyChange><Frequency dt:dt="r8">2699960000</Frequency><Timestamp dt:dt="r8">4.37476967661792E+15</Timestamp><Cur…	좌우반구com(split BVF)_1-001-1	60.021	1.0.0.163	1	-1871794936	Professional	2.0.10.242	2.0.10.353	10-09-2020	2020-10-09 오전 5:28:29	14:28:29	2.0.10.248	331	2	z	려제	려	제	NULL	NULL	NULL	NULL	NULL	NULL	71	1	67	KSY2	List3	NULL	NULL	NULL	NULL	NULL	NULL	NULL	NULL	NULL	1	z	0	3	901266	0	z	304
좌우반구com(split BVF)_1	1	1	<?xml version="1.0"?>\n<Clock xmlns:dt="urn:schemas-microsoft-com:datatypes"><Description dt:dt="string">E-Prime Primary Realtime Clock</Description><StartTime><Timestamp dt:dt="int">0</Timestamp><DateUtc dt:dt="string">2020-10-09T05:28:29Z</DateUtc></StartTime><FrequencyChanges><FrequencyChange><Frequency dt:dt="r8">2699960000</Frequency><Timestamp dt:dt="r8">4.37476967661792E+15</Timestamp><Cur…	좌우반구com(split BVF)_1-001-1	60.021	1.0.0.163	1	-1871794936	Professional	2.0.10.242	2.0.10.353	10-09-2020	2020-10-09 오전 5:28:29	14:28:29	2.0.10.248	100	2	z	려최	려	최	31	1	100	NULL	NULL	NULL	NULL	NULL	NULL	KSY	List1	0		0	0	271818	183		0	0	1	z	0	3	272001	0	z	351
좌우반구com(split BVF)_1	1	1	<?xml version="1.0"?>\n<Clock xmlns:dt="urn:schemas-microsoft-com:datatypes"><Description dt:dt="string">E-Prime Primary Realtime Clock</Description><StartTime><Timestamp dt:dt="int">0</Timestamp><DateUtc dt:dt="string">2020-10-09T05:28:29Z</DateUtc></StartTime><FrequencyChanges><FrequencyChange><Frequency dt:dt="r8">2699960000</Frequency><Timestamp dt:dt="r8">4.37476967661792E+15</Timestamp><Cur…	좌우반구com(split BVF)_1-001-1	60.021	1.0.0.163	1	-1871794936	Professional	2.0.10.242	2.0.10.353	10-09-2020	2020-10-09 오전 5:28:29	14:28:29	2.0.10.248	91	2	z	려희	려	희	20	1	91	NULL	NULL	NULL	NULL	NULL	NULL	KSY	List1	0		0	-1	248426	183		0	0	1	z	0	3	248609	0	z	423
좌우반구com(split BVF)_1	1	1	<?xml version="1.0"?>\n<Clock xmlns:dt="urn:schemas-microsoft-com:datatypes"><Description dt:dt="string">E-Prime Primary Realtime Clock</Description><StartTime><Timestamp dt:dt="int">0</Timestamp><DateUtc dt:dt="string">2020-10-09T05:28:29Z</DateUtc></StartTime><FrequencyChanges><FrequencyChange><Frequency dt:dt="r8">2699960000</Frequency><Timestamp dt:dt="r8">4.37476967661792E+15</Timestamp><Cur…	좌우반구com(split BVF)_1-001-1	60.021	1.0.0.163	1	-1871794936	Professional	2.0.10.242	2.0.10.353	10-09-2020	2020-10-09 오전 5:28:29	14:28:29	2.0.10.248	232	2	z	력름	력	름	NULL	NULL	NULL	93	1	100	NULL	NULL	NULL	KSY3	List2	NULL	NULL	NULL	NULL	NULL	NULL	NULL	NULL	NULL	1	z	0	3	630693	0	z	315
좌우반구com(split BVF)_1	1	1	<?xml version="1.0"?>\n<Clock xmlns:dt="urn:schemas-microsoft-com:datatypes"><Description dt:dt="string">E-Prime Primary Realtime Clock</Description><StartTime><Timestamp dt:dt="int">0</Timestamp><DateUtc dt:dt="string">2020-10-09T05:28:29Z</DateUtc></StartTime><FrequencyChanges><FrequencyChange><Frequency dt:dt="r8">2699960000</Frequency><Timestamp dt:dt="r8">4.37476967661792E+15</Timestamp><Cur…	좌우반구com(split BVF)_1-001-1	60.021	1.0.0.163	1	-1871794936	Professional	2.0.10.242	2.0.10.353	10-09-2020	2020-10-09 오전 5:28:29	14:28:29	2.0.10.248	108	2	z	례부	례	부	95	1	108	NULL	NULL	NULL	NULL	NULL	NULL	KSY	List1	0		1	-1	292327	184		0	0	1	z	0	4	292511	0	z	291
좌우반구com(split BVF)_1	1	1	<?xml version="1.0"?>\n<Clock xmlns:dt="urn:schemas-microsoft-com:datatypes"><Description dt:dt="string">E-Prime Primary Realtime Clock</Description><StartTime><Timestamp dt:dt="int">0</Timestamp><DateUtc dt:dt="string">2020-10-09T05:28:29Z</DateUtc></StartTime><FrequencyChanges><FrequencyChange><Frequency dt:dt="r8">2699960000</Frequency><Timestamp dt:dt="r8">4.37476967661792E+15</Timestamp><Cur…	좌우반구com(split BVF)_1-001-1	60.021	1.0.0.163	1	-1871794936	Professional	2.0.10.242	2.0.10.353	10-09-2020	2020-10-09 오전 5:28:29	14:28:29	2.0.10.248	103	2	z	록어	록	어	40	1	103	NULL	NULL	NULL	NULL	NULL	NULL	KSY2	List1	NULL	NULL	NULL	NULL	NULL	NULL	NULL	NULL	NULL	1	z	1	3	279748	0	z	324
좌우반구com(split BVF)_1	1	1	<?xml version="1.0"?>\n<Clock xmlns:dt="urn:schemas-microsoft-com:datatypes"><Description dt:dt="string">E-Prime Primary Realtime Clock</Description><StartTime><Timestamp dt:dt="int">0</Timestamp><DateUtc dt:dt="string">2020-10-09T05:28:29Z</DateUtc></StartTime><FrequencyChanges><FrequencyChange><Frequency dt:dt="r8">2699960000</Frequency><Timestamp dt:dt="r8">4.37476967661792E+15</Timestamp><Cur…	좌우반구com(split BVF)_1-001-1	60.021	1.0.0.163	1	-1871794936	Professional	2.0.10.242	2.0.10.353	10-09-2020	2020-10-09 오전 5:28:29	14:28:29	2.0.10.248	14	2	z	류궤	류	궤	55	1	14	NULL	NULL	NULL	NULL	NULL	NULL	KSY	List1	0		0	0	46113	183		0	0	1	z	0	3	46296	0	z	298
좌우반구com(split BVF)_1	1	1	<?xml version="1.0"?>\n<Clock xmlns:dt="urn:schemas-microsoft-com:datatypes"><Description dt:dt="string">E-Prime Primary Realtime Clock</Description><StartTime><Timestamp dt:dt="int">0</Timestamp><DateUtc dt:dt="string">2020-10-09T05:28:29Z</DateUtc></StartTime><FrequencyChanges><FrequencyChange><Frequency dt:dt="r8">2699960000</Frequency><Timestamp dt:dt="r8">4.37476967661792E+15</Timestamp><Cur…	좌우반구com(split BVF)_1-001-1	60.021	1.0.0.163	1	-1871794936	Professional	2.0.10.242	2.0.10.353	10-09-2020	2020-10-09 오전 5:28:29	14:28:29	2.0.10.248	194	2	z	류란	류	란	NULL	NULL	NULL	6	1	62	NULL	NULL	NULL	KSY3	List2	NULL	NULL	NULL	NULL	NULL	NULL	NULL	NULL	NULL	1	z	0	4	533194	0	z	307
좌우반구com(split BVF)_1	1	1	<?xml version="1.0"?>\n<Clock xmlns:dt="urn:schemas-microsoft-com:datatypes"><Description dt:dt="string">E-Prime Primary Realtime Clock</Description><StartTime><Timestamp dt:dt="int">0</Timestamp><DateUtc dt:dt="string">2020-10-09T05:28:29Z</DateUtc></StartTime><FrequencyChanges><FrequencyChange><Frequency dt:dt="r8">2699960000</Frequency><Timestamp dt:dt="r8">4.37476967661792E+15</Timestamp><Cur…	좌우반구com(split BVF)_1-001-1	60.021	1.0.0.163	1	-1871794936	Professional	2.0.10.242	2.0.10.353	10-09-2020	2020-10-09 오전 5:28:29	14:28:29	2.0.10.248	256	2	z	류포	류	포	NULL	NULL	NULL	33	1	124	NULL	NULL	NULL	KSY	List2	0		0	-1	693538	183		0	0	1	z	1	3	693721	0	z	311
좌우반구com(split BVF)_1	1	1	<?xml version="1.0"?>\n<Clock xmlns:dt="urn:schemas-microsoft-com:datatypes"><Description dt:dt="string">E-Prime Primary Realtime Clock</Description><StartTime><Timestamp dt:dt="int">0</Timestamp><DateUtc dt:dt="string">2020-10-09T05:28:29Z</DateUtc></StartTime><FrequencyChanges><FrequencyChange><Frequency dt:dt="r8">2699960000</Frequency><Timestamp dt:dt="r8">4.37476967661792E+15</Timestamp><Cur…	좌우반구com(split BVF)_1-001-1	60.021	1.0.0.163	1	-1871794936	Professional	2.0.10.242	2.0.10.353	10-09-2020	2020-10-09 오전 5:28:29	14:28:29	2.0.10.248	342	2	z	률법	률	법	NULL	NULL	NULL	NULL	NULL	NULL	67	1	78	KSY3	List3	NULL	NULL	NULL	NULL	NULL	NULL	NULL	NULL	NULL	1	z	0	3	929456	0	z	356
좌우반구com(split BVF)_1	1	1	<?xml version="1.0"?>\n<Clock xmlns:dt="urn:schemas-microsoft-com:datatypes"><Description dt:dt="string">E-Prime Primary Realtime Clock</Description><StartTime><Timestamp dt:dt="int">0</Timestamp><DateUtc dt:dt="string">2020-10-09T05:28:29Z</DateUtc></StartTime><FrequencyChanges><FrequencyChange><Frequency dt:dt="r8">2699960000</Frequency><Timestamp dt:dt="r8">4.37476967661792E+15</Timestamp><Cur…	좌우반구com(split BVF)_1-001-1	60.021	1.0.0.163	1	-1871794936	Professional	2.0.10.242	2.0.10.353	10-09-2020	2020-10-09 오전 5:28:29	14:28:29	2.0.10.248	343	2	z	률법	률	법	NULL	NULL	NULL	NULL	NULL	NULL	9	1	79	KSY	List3	0		0	0	931839	183		0	0	1	z	0	3	932022	0	z	404
좌우반구com(split BVF)_1	1	1	<?xml version="1.0"?>\n<Clock xmlns:dt="urn:schemas-microsoft-com:datatypes"><Description dt:dt="string">E-Prime Primary Realtime Clock</Description><StartTime><Timestamp dt:dt="int">0</Timestamp><DateUtc dt:dt="string">2020-10-09T05:28:29Z</DateUtc></StartTime><FrequencyChanges><FrequencyChange><Frequency dt:dt="r8">2699960000</Frequency><Timestamp dt:dt="r8">4.37476967661792E+15</Timestamp><Cur…	좌우반구com(split BVF)_1-001-1	60.021	1.0.0.163	1	-1871794936	Professional	2.0.10.242	2.0.10.353	10-09-2020	2020-10-09 오전 5:28:29	14:28:29	2.0.10.248	24	2	z	률시	률	시	2	1	24	NULL	NULL	NULL	NULL	NULL	NULL	KSY	List1	0		0	-1	71787	183		0	0	1	z	1	3	71970	0	z	352
좌우반구com(split BVF)_1	1	1	<?xml version="1.0"?>\n<Clock xmlns:dt="urn:schemas-microsoft-com:datatypes"><Description dt:dt="string">E-Prime Primary Realtime Clock</Description><StartTime><Timestamp dt:dt="int">0</Timestamp><DateUtc dt:dt="string">2020-10-09T05:28:29Z</DateUtc></StartTime><FrequencyChanges><FrequencyChange><Frequency dt:dt="r8">2699960000</Frequency><Timestamp dt:dt="r8">4.37476967661792E+15</Timestamp><Cur…	좌우반구com(split BVF)_1-001-1	60.021	1.0.0.163	1	-1871794936	Professional	2.0.10.242	2.0.10.353	10-09-2020	2020-10-09 오전 5:28:29	14:28:29	2.0.10.248	288	2	z	률훈	률	훈	NULL	NULL	NULL	NULL	NULL	NULL	45	1	24	KSY2	List3	NULL	NULL	NULL	NULL	NULL	NULL	NULL	NULL	NULL	1	z	0	3	792920	0	z	363
좌우반구com(split BVF)_1	1	1	<?xml version="1.0"?>\n<Clock xmlns:dt="urn:schemas-microsoft-com:datatypes"><Description dt:dt="string">E-Prime Primary Realtime Clock</Description><StartTime><Timestamp dt:dt="int">0</Timestamp><DateUtc dt:dt="string">2020-10-09T05:28:29Z</DateUtc></StartTime><FrequencyChanges><FrequencyChange><Frequency dt:dt="r8">2699960000</Frequency><Timestamp dt:dt="r8">4.37476967661792E+15</Timestamp><Cur…	좌우반구com(split BVF)_1-001-1	60.021	1.0.0.163	1	-1871794936	Professional	2.0.10.242	2.0.10.353	10-09-2020	2020-10-09 오전 5:28:29	14:28:29	2.0.10.248	127	2	z	름결	름	결	118	1	127	NULL	NULL	NULL	NULL	NULL	NULL	KSY	List1	0		0	-1	340477	184		0	0	1	z	0	4	340661	0	z	269
좌우반구com(split BVF)_1	1	1	<?xml version="1.0"?>\n<Clock xmlns:dt="urn:schemas-microsoft-com:datatypes"><Description dt:dt="string">E-Prime Primary Realtime Clock</Description><StartTime><Timestamp dt:dt="int">0</Timestamp><DateUtc dt:dt="string">2020-10-09T05:28:29Z</DateUtc></StartTime><FrequencyChanges><FrequencyChange><Frequency dt:dt="r8">2699960000</Frequency><Timestamp dt:dt="r8">4.37476967661792E+15</Timestamp><Cur…	좌우반구com(split BVF)_1-001-1	60.021	1.0.0.163	1	-1871794936	Professional	2.0.10.242	2.0.10.353	10-09-2020	2020-10-09 오전 5:28:29	14:28:29	2.0.10.248	390	2	z	름무	름	무	NULL	NULL	NULL	NULL	NULL	NULL	70	1	126	KSY2	List3	NULL	NULL	NULL	NULL	NULL	NULL	NULL	NULL	NULL	1	z	1	3	1052913	0	z	424
좌우반구com(split BVF)_1	1	1	<?xml version="1.0"?>\n<Clock xmlns:dt="urn:schemas-microsoft-com:datatypes"><Description dt:dt="string">E-Prime Primary Realtime Clock</Description><StartTime><Timestamp dt:dt="int">0</Timestamp><DateUtc dt:dt="string">2020-10-09T05:28:29Z</DateUtc></StartTime><FrequencyChanges><FrequencyChange><Frequency dt:dt="r8">2699960000</Frequency><Timestamp dt:dt="r8">4.37476967661792E+15</Timestamp><Cur…	좌우반구com(split BVF)_1-001-1	60.021	1.0.0.163	1	-1871794936	Professional	2.0.10.242	2.0.10.353	10-09-2020	2020-10-09 오전 5:28:29	14:28:29	2.0.10.248	116	2	z	리열	리	열	99	1	116	NULL	NULL	NULL	NULL	NULL	NULL	KSY3	List1	NULL	NULL	NULL	NULL	NULL	NULL	NULL	NULL	NULL	1	z	0	3	312737	0	z	656
좌우반구com(split BVF)_1	1	1	<?xml version="1.0"?>\n<Clock xmlns:dt="urn:schemas-microsoft-com:datatypes"><Description dt:dt="string">E-Prime Primary Realtime Clock</Description><StartTime><Timestamp dt:dt="int">0</Timestamp><DateUtc dt:dt="string">2020-10-09T05:28:29Z</DateUtc></StartTime><FrequencyChanges><FrequencyChange><Frequency dt:dt="r8">2699960000</Frequency><Timestamp dt:dt="r8">4.37476967661792E+15</Timestamp><Cur…	좌우반구com(split BVF)_1-001-1	60.021	1.0.0.163	1	-1871794936	Professional	2.0.10.242	2.0.10.353	10-09-2020	2020-10-09 오전 5:28:29	14:28:29	2.0.10.248	185	2	z	림밀	림	밀	NULL	NULL	NULL	47	1	53	NULL	NULL	NULL	KSY	List2	0		0	0	509902	183		0	0	1	z	0	3	510085	0	z	289
좌우반구com(split BVF)_1	1	1	<?xml version="1.0"?>\n<Clock xmlns:dt="urn:schemas-microsoft-com:datatypes"><Description dt:dt="string">E-Prime Primary Realtime Clock</Description><StartTime><Timestamp dt:dt="int">0</Timestamp><DateUtc dt:dt="string">2020-10-09T05:28:29Z</DateUtc></StartTime><FrequencyChanges><FrequencyChange><Frequency dt:dt="r8">2699960000</Frequency><Timestamp dt:dt="r8">4.37476967661792E+15</Timestamp><Cur…	좌우반구com(split BVF)_1-001-1	60.021	1.0.0.163	1	-1871794936	Professional	2.0.10.242	2.0.10.353	10-09-2020	2020-10-09 오전 5:28:29	14:28:29	2.0.10.248	374	2	z	마요	마	요	NULL	NULL	NULL	NULL	NULL	NULL	25	1	110	KSY	List3	0		1	-1	1010411	184		0	0	0	z	0	4	1010595	0	{/}	505
좌우반구com(split BVF)_1	1	1	<?xml version="1.0"?>\n<Clock xmlns:dt="urn:schemas-microsoft-com:datatypes"><Description dt:dt="string">E-Prime Primary Realtime Clock</Description><StartTime><Timestamp dt:dt="int">0</Timestamp><DateUtc dt:dt="string">2020-10-09T05:28:29Z</DateUtc></StartTime><FrequencyChanges><FrequencyChange><Frequency dt:dt="r8">2699960000</Frequency><Timestamp dt:dt="r8">4.37476967661792E+15</Timestamp><Cur…	좌우반구com(split BVF)_1-001-1	60.021	1.0.0.163	1	-1871794936	Professional	2.0.10.242	2.0.10.353	10-09-2020	2020-10-09 오전 5:28:29	14:28:29	2.0.10.248	338	2	z	망습	망	습	NULL	NULL	NULL	NULL	NULL	NULL	111	1	74	KSY3	List3	NULL	NULL	NULL	NULL	NULL	NULL	NULL	NULL	NULL	1	z	0	3	919143	0	z	347
좌우반구com(split BVF)_1	1	1	<?xml version="1.0"?>\n<Clock xmlns:dt="urn:schemas-microsoft-com:datatypes"><Description dt:dt="string">E-Prime Primary Realtime Clock</Description><StartTime><Timestamp dt:dt="int">0</Timestamp><DateUtc dt:dt="string">2020-10-09T05:28:29Z</DateUtc></StartTime><FrequencyChanges><FrequencyChange><Frequency dt:dt="r8">2699960000</Frequency><Timestamp dt:dt="r8">4.37476967661792E+15</Timestamp><Cur…	좌우반구com(split BVF)_1-001-1	60.021	1.0.0.163	1	-1871794936	Professional	2.0.10.242	2.0.10.353	10-09-2020	2020-10-09 오전 5:28:29	14:28:29	2.0.10.248	346	1	{/}	망신	망	신	NULL	NULL	NULL	NULL	NULL	NULL	127	1	82	KSY	List3	0		0	-1	939786	183		0	0	1	{/}	1	3	939969	0	{/}	297
좌우반구com(split BVF)_1	1	1	<?xml version="1.0"?>\n<Clock xmlns:dt="urn:schemas-microsoft-com:datatypes"><Description dt:dt="string">E-Prime Primary Realtime Clock</Description><StartTime><Timestamp dt:dt="int">0</Timestamp><DateUtc dt:dt="string">2020-10-09T05:28:29Z</DateUtc></StartTime><FrequencyChanges><FrequencyChange><Frequency dt:dt="r8">2699960000</Frequency><Timestamp dt:dt="r8">4.37476967661792E+15</Timestamp><Cur…	좌우반구com(split BVF)_1-001-1	60.021	1.0.0.163	1	-1871794936	Professional	2.0.10.242	2.0.10.353	10-09-2020	2020-10-09 오전 5:28:29	14:28:29	2.0.10.248	341	1	{/}	매력	매	력	NULL	NULL	NULL	NULL	NULL	NULL	37	1	77	KSY	List3	0		0	-1	926807	183		0	0	1	{/}	1	3	926990	0	{/}	268
좌우반구com(split BVF)_1	1	1	<?xml version="1.0"?>\n<Clock xmlns:dt="urn:schemas-microsoft-com:datatypes"><Description dt:dt="string">E-Prime Primary Realtime Clock</Description><StartTime><Timestamp dt:dt="int">0</Timestamp><DateUtc dt:dt="string">2020-10-09T05:28:29Z</DateUtc></StartTime><FrequencyChanges><FrequencyChange><Frequency dt:dt="r8">2699960000</Frequency><Timestamp dt:dt="r8">4.37476967661792E+15</Timestamp><Cur…	좌우반구com(split BVF)_1-001-1	60.021	1.0.0.163	1	-1871794936	Professional	2.0.10.242	2.0.10.353	10-09-2020	2020-10-09 오전 5:28:29	14:28:29	2.0.10.248	67	2	z	매소	매	소	69	1	67	NULL	NULL	NULL	NULL	NULL	NULL	KSY3	List1	NULL	NULL	NULL	NULL	NULL	NULL	NULL	NULL	NULL	1	z	0	3	186164	0	z	460
좌우반구com(split BVF)_1	1	1	<?xml version="1.0"?>\n<Clock xmlns:dt="urn:schemas-microsoft-com:datatypes"><Description dt:dt="string">E-Prime Primary Realtime Clock</Description><StartTime><Timestamp dt:dt="int">0</Timestamp><DateUtc dt:dt="string">2020-10-09T05:28:29Z</DateUtc></StartTime><FrequencyChanges><FrequencyChange><Frequency dt:dt="r8">2699960000</Frequency><Timestamp dt:dt="r8">4.37476967661792E+15</Timestamp><Cur…	좌우반구com(split BVF)_1-001-1	60.021	1.0.0.163	1	-1871794936	Professional	2.0.10.242	2.0.10.353	10-09-2020	2020-10-09 오전 5:28:29	14:28:29	2.0.10.248	370	1	{/}	모습	모	습	NULL	NULL	NULL	NULL	NULL	NULL	27	1	106	KSY	List3	0		0	-1	1000615	183		0	0	1	{/}	0	3	1000798	0	{/}	196
좌우반구com(split BVF)_1	1	1	<?xml version="1.0"?>\n<Clock xmlns:dt="urn:schemas-microsoft-com:datatypes"><Description dt:dt="string">E-Prime Primary Realtime Clock</Description><StartTime><Timestamp dt:dt="int">0</Timestamp><DateUtc dt:dt="string">2020-10-09T05:28:29Z</DateUtc></StartTime><FrequencyChanges><FrequencyChange><Frequency dt:dt="r8">2699960000</Frequency><Timestamp dt:dt="r8">4.37476967661792E+15</Timestamp><Cur…	좌우반구com(split BVF)_1-001-1	60.021	1.0.0.163	1	-1871794936	Professional	2.0.10.242	2.0.10.353	10-09-2020	2020-10-09 오전 5:28:29	14:28:29	2.0.10.248	193	1	{/}	모형	모	형	NULL	NULL	NULL	44	1	61	NULL	NULL	NULL	KSY	List2	0		0	0	530495	183		0	0	1	{/}	0	3	530678	0	{/}	313
좌우반구com(split BVF)_1	1	1	<?xml version="1.0"?>\n<Clock xmlns:dt="urn:schemas-microsoft-com:datatypes"><Description dt:dt="string">E-Prime Primary Realtime Clock</Description><StartTime><Timestamp dt:dt="int">0</Timestamp><DateUtc dt:dt="string">2020-10-09T05:28:29Z</DateUtc></StartTime><FrequencyChanges><FrequencyChange><Frequency dt:dt="r8">2699960000</Frequency><Timestamp dt:dt="r8">4.37476967661792E+15</Timestamp><Cur…	좌우반구com(split BVF)_1-001-1	60.021	1.0.0.163	1	-1871794936	Professional	2.0.10.242	2.0.10.353	10-09-2020	2020-10-09 오전 5:28:29	14:28:29	2.0.10.248	74	2	z	목력	목	력	92	1	74	NULL	NULL	NULL	NULL	NULL	NULL	KSY2	List1	NULL	NULL	NULL	NULL	NULL	NULL	NULL	NULL	NULL	0	z	0	3	204341	0	{/}	427
좌우반구com(split BVF)_1	1	1	<?xml version="1.0"?>\n<Clock xmlns:dt="urn:schemas-microsoft-com:datatypes"><Description dt:dt="string">E-Prime Primary Realtime Clock</Description><StartTime><Timestamp dt:dt="int">0</Timestamp><DateUtc dt:dt="string">2020-10-09T05:28:29Z</DateUtc></StartTime><FrequencyChanges><FrequencyChange><Frequency dt:dt="r8">2699960000</Frequency><Timestamp dt:dt="r8">4.37476967661792E+15</Timestamp><Cur…	좌우반구com(split BVF)_1-001-1	60.021	1.0.0.163	1	-1871794936	Professional	2.0.10.242	2.0.10.353	10-09-2020	2020-10-09 오전 5:28:29	14:28:29	2.0.10.248	216	1	{/}	목록	목	록	NULL	NULL	NULL	84	1	84	NULL	NULL	NULL	KSY	List2	0		0	0	589541	183		0	0	1	{/}	0	3	589724	0	{/}	297
좌우반구com(split BVF)_1	1	1	<?xml version="1.0"?>\n<Clock xmlns:dt="urn:schemas-microsoft-com:datatypes"><Description dt:dt="string">E-Prime Primary Realtime Clock</Description><StartTime><Timestamp dt:dt="int">0</Timestamp><DateUtc dt:dt="string">2020-10-09T05:28:29Z</DateUtc></StartTime><FrequencyChanges><FrequencyChange><Frequency dt:dt="r8">2699960000</Frequency><Timestamp dt:dt="r8">4.37476967661792E+15</Timestamp><Cur…	좌우반구com(split BVF)_1-001-1	60.021	1.0.0.163	1	-1871794936	Professional	2.0.10.242	2.0.10.353	10-09-2020	2020-10-09 오전 5:28:29	14:28:29	2.0.10.248	316	1	{/}	목적	목	적	NULL	NULL	NULL	NULL	NULL	NULL	43	1	52	KSY	List3	0		0	-1	864212	183		0	0	1	{/}	1	3	864395	0	{/}	265
좌우반구com(split BVF)_1	1	1	<?xml version="1.0"?>\n<Clock xmlns:dt="urn:schemas-microsoft-com:datatypes"><Description dt:dt="string">E-Prime Primary Realtime Clock</Description><StartTime><Timestamp dt:dt="int">0</Timestamp><DateUtc dt:dt="string">2020-10-09T05:28:29Z</DateUtc></StartTime><FrequencyChanges><FrequencyChange><Frequency dt:dt="r8">2699960000</Frequency><Timestamp dt:dt="r8">4.37476967661792E+15</Timestamp><Cur…	좌우반구com(split BVF)_1-001-1	60.021	1.0.0.163	1	-1871794936	Professional	2.0.10.242	2.0.10.353	10-09-2020	2020-10-09 오전 5:28:29	14:28:29	2.0.10.248	125	2	z	목퇴	목	퇴	72	1	125	NULL	NULL	NULL	NULL	NULL	NULL	KSY	List1	0		0	0	335496	183		0	0	0	z	0	3	335679	0	{/}	240
좌우반구com(split BVF)_1	1	1	<?xml version="1.0"?>\n<Clock xmlns:dt="urn:schemas-microsoft-com:datatypes"><Description dt:dt="string">E-Prime Primary Realtime Clock</Description><StartTime><Timestamp dt:dt="int">0</Timestamp><DateUtc dt:dt="string">2020-10-09T05:28:29Z</DateUtc></StartTime><FrequencyChanges><FrequencyChange><Frequency dt:dt="r8">2699960000</Frequency><Timestamp dt:dt="r8">4.37476967661792E+15</Timestamp><Cur…	좌우반구com(split BVF)_1-001-1	60.021	1.0.0.163	1	-1871794936	Professional	2.0.10.242	2.0.10.353	10-09-2020	2020-10-09 오전 5:28:29	14:28:29	2.0.10.248	89	2	z	무록	무	록	75	1	89	NULL	NULL	NULL	NULL	NULL	NULL	KSY3	List1	NULL	NULL	NULL	NULL	NULL	NULL	NULL	NULL	NULL	1	z	0	3	243394	0	z	342
좌우반구com(split BVF)_1	1	1	<?xml version="1.0"?>\n<Clock xmlns:dt="urn:schemas-microsoft-com:datatypes"><Description dt:dt="string">E-Prime Primary Realtime Clock</Description><StartTime><Timestamp dt:dt="int">0</Timestamp><DateUtc dt:dt="string">2020-10-09T05:28:29Z</DateUtc></StartTime><FrequencyChanges><FrequencyChange><Frequency dt:dt="r8">2699960000</Frequency><Timestamp dt:dt="r8">4.37476967661792E+15</Timestamp><Cur…	좌우반구com(split BVF)_1-001-1	60.021	1.0.0.163	1	-1871794936	Professional	2.0.10.242	2.0.10.353	10-09-2020	2020-10-09 오전 5:28:29	14:28:29	2.0.10.248	276	1	{/}	무엇	무	엇	NULL	NULL	NULL	NULL	NULL	NULL	22	1	12	KSY	List3	0		0	0	761898	183		0	0	1	{/}	0	3	762081	0	{/}	172
좌우반구com(split BVF)_1	1	1	<?xml version="1.0"?>\n<Clock xmlns:dt="urn:schemas-microsoft-com:datatypes"><Description dt:dt="string">E-Prime Primary Realtime Clock</Description><StartTime><Timestamp dt:dt="int">0</Timestamp><DateUtc dt:dt="string">2020-10-09T05:28:29Z</DateUtc></StartTime><FrequencyChanges><FrequencyChange><Frequency dt:dt="r8">2699960000</Frequency><Timestamp dt:dt="r8">4.37476967661792E+15</Timestamp><Cur…	좌우반구com(split BVF)_1-001-1	60.021	1.0.0.163	1	-1871794936	Professional	2.0.10.242	2.0.10.353	10-09-2020	2020-10-09 오전 5:28:29	14:28:29	2.0.10.248	349	1	{/}	무형	무	형	NULL	NULL	NULL	NULL	NULL	NULL	89	1	85	KSY	List3	0		0	0	947317	183		0	0	1	{/}	0	3	947500	0	{/}	264
좌우반구com(split BVF)_1	1	1	<?xml version="1.0"?>\n<Clock xmlns:dt="urn:schemas-microsoft-com:datatypes"><Description dt:dt="string">E-Prime Primary Realtime Clock</Description><StartTime><Timestamp dt:dt="int">0</Timestamp><DateUtc dt:dt="string">2020-10-09T05:28:29Z</DateUtc></StartTime><FrequencyChanges><FrequencyChange><Frequency dt:dt="r8">2699960000</Frequency><Timestamp dt:dt="r8">4.37476967661792E+15</Timestamp><Cur…	좌우반구com(split BVF)_1-001-1	60.021	1.0.0.163	1	-1871794936	Professional	2.0.10.242	2.0.10.353	10-09-2020	2020-10-09 오전 5:28:29	14:28:29	2.0.10.248	250	1	{/}	물건	물	건	NULL	NULL	NULL	27	1	118	NULL	NULL	NULL	KSY	List2	0		0	-1	677477	183		0	0	1	{/}	1	3	677660	0	{/}	288
좌우반구com(split BVF)_1	1	1	<?xml version="1.0"?>\n<Clock xmlns:dt="urn:schemas-microsoft-com:datatypes"><Description dt:dt="string">E-Prime Primary Realtime Clock</Description><StartTime><Timestamp dt:dt="int">0</Timestamp><DateUtc dt:dt="string">2020-10-09T05:28:29Z</DateUtc></StartTime><FrequencyChanges><FrequencyChange><Frequency dt:dt="r8">2699960000</Frequency><Timestamp dt:dt="r8">4.37476967661792E+15</Timestamp><Cur…	좌우반구com(split BVF)_1-001-1	60.021	1.0.0.163	1	-1871794936	Professional	2.0.10.242	2.0.10.353	10-09-2020	2020-10-09 오전 5:28:29	14:28:29	2.0.10.248	279	2	z	미략	미	략	NULL	NULL	NULL	NULL	NULL	NULL	118	1	15	KSY2	List3	NULL	NULL	NULL	NULL	NULL	NULL	NULL	NULL	NULL	1	z	0	4	769512	0	z	404
좌우반구com(split BVF)_1	1	1	<?xml version="1.0"?>\n<Clock xmlns:dt="urn:schemas-microsoft-com:datatypes"><Description dt:dt="string">E-Prime Primary Realtime Clock</Description><StartTime><Timestamp dt:dt="int">0</Timestamp><DateUtc dt:dt="string">2020-10-09T05:28:29Z</DateUtc></StartTime><FrequencyChanges><FrequencyChange><Frequency dt:dt="r8">2699960000</Frequency><Timestamp dt:dt="r8">4.37476967661792E+15</Timestamp><Cur…	좌우반구com(split BVF)_1-001-1	60.021	1.0.0.163	1	-1871794936	Professional	2.0.10.242	2.0.10.353	10-09-2020	2020-10-09 오전 5:28:29	14:28:29	2.0.10.248	42	1	{/}	밀수	밀	수	73	1	42	NULL	NULL	NULL	NULL	NULL	NULL	KSY	List1	0		0	-1	119387	184		0	0	1	{/}	0	4	119571	0	{/}	506
좌우반구com(split BVF)_1	1	1	<?xml version="1.0"?>\n<Clock xmlns:dt="urn:schemas-microsoft-com:datatypes"><Description dt:dt="string">E-Prime Primary Realtime Clock</Description><StartTime><Timestamp dt:dt="int">0</Timestamp><DateUtc dt:dt="string">2020-10-09T05:28:29Z</DateUtc></StartTime><FrequencyChanges><FrequencyChange><Frequency dt:dt="r8">2699960000</Frequency><Timestamp dt:dt="r8">4.37476967661792E+15</Timestamp><Cur…	좌우반구com(split BVF)_1-001-1	60.021	1.0.0.163	1	-1871794936	Professional	2.0.10.242	2.0.10.353	10-09-2020	2020-10-09 오전 5:28:29	14:28:29	2.0.10.248	350	2	z	밀헤	밀	헤	NULL	NULL	NULL	NULL	NULL	NULL	10	1	86	KSY2	List3	NULL	NULL	NULL	NULL	NULL	NULL	NULL	NULL	NULL	0	z	0	4	949966	0	{/}	357
좌우반구com(split BVF)_1	1	1	<?xml version="1.0"?>\n<Clock xmlns:dt="urn:schemas-microsoft-com:datatypes"><Description dt:dt="string">E-Prime Primary Realtime Clock</Description><StartTime><Timestamp dt:dt="int">0</Timestamp><DateUtc dt:dt="string">2020-10-09T05:28:29Z</DateUtc></StartTime><FrequencyChanges><FrequencyChange><Frequency dt:dt="r8">2699960000</Frequency><Timestamp dt:dt="r8">4.37476967661792E+15</Timestamp><Cur…	좌우반구com(split BVF)_1-001-1	60.021	1.0.0.163	1	-1871794936	Professional	2.0.10.242	2.0.10.353	10-09-2020	2020-10-09 오전 5:28:29	14:28:29	2.0.10.248	220	2	z	박낌	박	낌	NULL	NULL	NULL	13	1	88	NULL	NULL	NULL	KSY3	List2	NULL	NULL	NULL	NULL	NULL	NULL	NULL	NULL	NULL	1	z	0	3	600054	0	z	375
좌우반구com(split BVF)_1	1	1	<?xml version="1.0"?>\n<Clock xmlns:dt="urn:schemas-microsoft-com:datatypes"><Description dt:dt="string">E-Prime Primary Realtime Clock</Description><StartTime><Timestamp dt:dt="int">0</Timestamp><DateUtc dt:dt="string">2020-10-09T05:28:29Z</DateUtc></StartTime><FrequencyChanges><FrequencyChange><Frequency dt:dt="r8">2699960000</Frequency><Timestamp dt:dt="r8">4.37476967661792E+15</Timestamp><Cur…	좌우반구com(split BVF)_1-001-1	60.021	1.0.0.163	1	-1871794936	Professional	2.0.10.242	2.0.10.353	10-09-2020	2020-10-09 오전 5:28:29	14:28:29	2.0.10.248	373	1	{/}	반응	반	응	NULL	NULL	NULL	NULL	NULL	NULL	15	1	109	KSY	List3	0		0	-1	1007929	183		0	0	1	{/}	0	3	1008112	0	{/}	281
좌우반구com(split BVF)_1	1	1	<?xml version="1.0"?>\n<Clock xmlns:dt="urn:schemas-microsoft-com:datatypes"><Description dt:dt="string">E-Prime Primary Realtime Clock</Description><StartTime><Timestamp dt:dt="int">0</Timestamp><DateUtc dt:dt="string">2020-10-09T05:28:29Z</DateUtc></StartTime><FrequencyChanges><FrequencyChange><Frequency dt:dt="r8">2699960000</Frequency><Timestamp dt:dt="r8">4.37476967661792E+15</Timestamp><Cur…	좌우반구com(split BVF)_1-001-1	60.021	1.0.0.163	1	-1871794936	Professional	2.0.10.242	2.0.10.353	10-09-2020	2020-10-09 오전 5:28:29	14:28:29	2.0.10.248	5	1	{/}	발길	발	길	127	1	5	NULL	NULL	NULL	NULL	NULL	NULL	KSY	List1	0		0	-1	23287	184		0	0	1	{/}	0	4	23471	0	{/}	347
좌우반구com(split BVF)_1	1	1	<?xml version="1.0"?>\n<Clock xmlns:dt="urn:schemas-microsoft-com:datatypes"><Description dt:dt="string">E-Prime Primary Realtime Clock</Description><StartTime><Timestamp dt:dt="int">0</Timestamp><DateUtc dt:dt="string">2020-10-09T05:28:29Z</DateUtc></StartTime><FrequencyChanges><FrequencyChange><Frequency dt:dt="r8">2699960000</Frequency><Timestamp dt:dt="r8">4.37476967661792E+15</Timestamp><Cur…	좌우반구com(split BVF)_1-001-1	60.021	1.0.0.163	1	-1871794936	Professional	2.0.10.242	2.0.10.353	10-09-2020	2020-10-09 오전 5:28:29	14:28:29	2.0.10.248	243	2	z	발보	발	보	NULL	NULL	NULL	92	1	111	NULL	NULL	NULL	KSY	List2	0		0	-1	659233	184		0	0	1	z	0	4	659417	0	z	436
좌우반구com(split BVF)_1	1	1	<?xml version="1.0"?>\n<Clock xmlns:dt="urn:schemas-microsoft-com:datatypes"><Description dt:dt="string">E-Prime Primary Realtime Clock</Description><StartTime><Timestamp dt:dt="int">0</Timestamp><DateUtc dt:dt="string">2020-10-09T05:28:29Z</DateUtc></StartTime><FrequencyChanges><FrequencyChange><Frequency dt:dt="r8">2699960000</Frequency><Timestamp dt:dt="r8">4.37476967661792E+15</Timestamp><Cur…	좌우반구com(split BVF)_1-001-1	60.021	1.0.0.163	1	-1871794936	Professional	2.0.10.242	2.0.10.353	10-09-2020	2020-10-09 오전 5:28:29	14:28:29	2.0.10.248	271	2	z	발횟	발	횟	NULL	NULL	NULL	NULL	NULL	NULL	82	1	7	KSY2	List3	NULL	NULL	NULL	NULL	NULL	NULL	NULL	NULL	NULL	1	z	0	3	749702	0	z	384
좌우반구com(split BVF)_1	1	1	<?xml version="1.0"?>\n<Clock xmlns:dt="urn:schemas-microsoft-com:datatypes"><Description dt:dt="string">E-Prime Primary Realtime Clock</Description><StartTime><Timestamp dt:dt="int">0</Timestamp><DateUtc dt:dt="string">2020-10-09T05:28:29Z</DateUtc></StartTime><FrequencyChanges><FrequencyChange><Frequency dt:dt="r8">2699960000</Frequency><Timestamp dt:dt="r8">4.37476967661792E+15</Timestamp><Cur…	좌우반구com(split BVF)_1-001-1	60.021	1.0.0.163	1	-1871794936	Professional	2.0.10.242	2.0.10.353	10-09-2020	2020-10-09 오전 5:28:29	14:28:29	2.0.10.248	221	1	{/}	방법	방	법	NULL	NULL	NULL	11	1	89	NULL	NULL	NULL	KSY	List2	0		0	-1	602453	183		0	0	1	{/}	0	3	602636	0	{/}	305
좌우반구com(split BVF)_1	1	1	<?xml version="1.0"?>\n<Clock xmlns:dt="urn:schemas-microsoft-com:datatypes"><Description dt:dt="string">E-Prime Primary Realtime Clock</Description><StartTime><Timestamp dt:dt="int">0</Timestamp><DateUtc dt:dt="string">2020-10-09T05:28:29Z</DateUtc></StartTime><FrequencyChanges><FrequencyChange><Frequency dt:dt="r8">2699960000</Frequency><Timestamp dt:dt="r8">4.37476967661792E+15</Timestamp><Cur…	좌우반구com(split BVF)_1-001-1	60.021	1.0.0.163	1	-1871794936	Professional	2.0.10.242	2.0.10.353	10-09-2020	2020-10-09 오전 5:28:29	14:28:29	2.0.10.248	249	2	z	배심	배	심	NULL	NULL	NULL	94	1	117	NULL	NULL	NULL	KSY	List2	0		1	-1	674944	184		0	0	0	z	0	4	675128	0	{/}	321
좌우반구com(split BVF)_1	1	1	<?xml version="1.0"?>\n<Clock xmlns:dt="urn:schemas-microsoft-com:datatypes"><Description dt:dt="string">E-Prime Primary Realtime Clock</Description><StartTime><Timestamp dt:dt="int">0</Timestamp><DateUtc dt:dt="string">2020-10-09T05:28:29Z</DateUtc></StartTime><FrequencyChanges><FrequencyChange><Frequency dt:dt="r8">2699960000</Frequency><Timestamp dt:dt="r8">4.37476967661792E+15</Timestamp><Cur…	좌우반구com(split BVF)_1-001-1	60.021	1.0.0.163	1	-1871794936	Professional	2.0.10.242	2.0.10.353	10-09-2020	2020-10-09 오전 5:28:29	14:28:29	2.0.10.248	212	2	z	버구	버	구	NULL	NULL	NULL	101	1	80	NULL	NULL	NULL	KSY2	List2	NULL	NULL	NULL	NULL	NULL	NULL	NULL	NULL	NULL	0	z	0	4	579378	0	{/}	475
좌우반구com(split BVF)_1	1	1	<?xml version="1.0"?>\n<Clock xmlns:dt="urn:schemas-microsoft-com:datatypes"><Description dt:dt="string">E-Prime Primary Realtime Clock</Description><StartTime><Timestamp dt:dt="int">0</Timestamp><DateUtc dt:dt="string">2020-10-09T05:28:29Z</DateUtc></StartTime><FrequencyChanges><FrequencyChange><Frequency dt:dt="r8">2699960000</Frequency><Timestamp dt:dt="r8">4.37476967661792E+15</Timestamp><Cur…	좌우반구com(split BVF)_1-001-1	60.021	1.0.0.163	1	-1871794936	Professional	2.0.10.242	2.0.10.353	10-09-2020	2020-10-09 오전 5:28:29	14:28:29	2.0.10.248	301	1	{/}	버스	버	스	NULL	NULL	NULL	NULL	NULL	NULL	28	1	37	KSY	List3	0		1	-1	825725	184		0	0	1	{/}	0	4	825909	0	{/}	321
좌우반구com(split BVF)_1	1	1	<?xml version="1.0"?>\n<Clock xmlns:dt="urn:schemas-microsoft-com:datatypes"><Description dt:dt="string">E-Prime Primary Realtime Clock</Description><StartTime><Timestamp dt:dt="int">0</Timestamp><DateUtc dt:dt="string">2020-10-09T05:28:29Z</DateUtc></StartTime><FrequencyChanges><FrequencyChange><Frequency dt:dt="r8">2699960000</Frequency><Timestamp dt:dt="r8">4.37476967661792E+15</Timestamp><Cur…	좌우반구com(split BVF)_1-001-1	60.021	1.0.0.163	1	-1871794936	Professional	2.0.10.242	2.0.10.353	10-09-2020	2020-10-09 오전 5:28:29	14:28:29	2.0.10.248	3	2	z	버현	버	현	114	1	3	NULL	NULL	NULL	NULL	NULL	NULL	KSY	List1	0		0	-1	18189	183		0	0	1	z	0	3	18372	0	z	262
좌우반구com(split BVF)_1	1	1	<?xml version="1.0"?>\n<Clock xmlns:dt="urn:schemas-microsoft-com:datatypes"><Description dt:dt="string">E-Prime Primary Realtime Clock</Description><StartTime><Timestamp dt:dt="int">0</Timestamp><DateUtc dt:dt="string">2020-10-09T05:28:29Z</DateUtc></StartTime><FrequencyChanges><FrequencyChange><Frequency dt:dt="r8">2699960000</Frequency><Timestamp dt:dt="r8">4.37476967661792E+15</Timestamp><Cur…	좌우반구com(split BVF)_1-001-1	60.021	1.0.0.163	1	-1871794936	Professional	2.0.10.242	2.0.10.353	10-09-2020	2020-10-09 오전 5:28:29	14:28:29	2.0.10.248	213	2	z	법낌	법	낌	NULL	NULL	NULL	78	1	81	NULL	NULL	NULL	KSY2	List2	NULL	NULL	NULL	NULL	NULL	NULL	NULL	NULL	NULL	1	z	0	3	582060	0	z	395
좌우반구com(split BVF)_1	1	1	<?xml version="1.0"?>\n<Clock xmlns:dt="urn:schemas-microsoft-com:datatypes"><Description dt:dt="string">E-Prime Primary Realtime Clock</Description><StartTime><Timestamp dt:dt="int">0</Timestamp><DateUtc dt:dt="string">2020-10-09T05:28:29Z</DateUtc></StartTime><FrequencyChanges><FrequencyChange><Frequency dt:dt="r8">2699960000</Frequency><Timestamp dt:dt="r8">4.37476967661792E+15</Timestamp><Cur…	좌우반구com(split BVF)_1-001-1	60.021	1.0.0.163	1	-1871794936	Professional	2.0.10.242	2.0.10.353	10-09-2020	2020-10-09 오전 5:28:29	14:28:29	2.0.10.248	96	1	{/}	별개	별	개	121	1	96	NULL	NULL	NULL	NULL	NULL	NULL	KSY	List1	0		0	-1	261338	183		0	0	1	{/}	1	3	261521	0	{/}	441
좌우반구com(split BVF)_1	1	1	<?xml version="1.0"?>\n<Clock xmlns:dt="urn:schemas-microsoft-com:datatypes"><Description dt:dt="string">E-Prime Primary Realtime Clock</Description><StartTime><Timestamp dt:dt="int">0</Timestamp><DateUtc dt:dt="string">2020-10-09T05:28:29Z</DateUtc></StartTime><FrequencyChanges><FrequencyChange><Frequency dt:dt="r8">2699960000</Frequency><Timestamp dt:dt="r8">4.37476967661792E+15</Timestamp><Cur…	좌우반구com(split BVF)_1-001-1	60.021	1.0.0.163	1	-1871794936	Professional	2.0.10.242	2.0.10.353	10-09-2020	2020-10-09 오전 5:28:29	14:28:29	2.0.10.248	190	1	{/}	별미	별	미	NULL	NULL	NULL	63	1	58	NULL	NULL	NULL	KSY	List2	0		0	0	522681	183		0	0	1	{/}	0	3	522864	0	{/}	373
좌우반구com(split BVF)_1	1	1	<?xml version="1.0"?>\n<Clock xmlns:dt="urn:schemas-microsoft-com:datatypes"><Description dt:dt="string">E-Prime Primary Realtime Clock</Description><StartTime><Timestamp dt:dt="int">0</Timestamp><DateUtc dt:dt="string">2020-10-09T05:28:29Z</DateUtc></StartTime><FrequencyChanges><FrequencyChange><Frequency dt:dt="r8">2699960000</Frequency><Timestamp dt:dt="r8">4.37476967661792E+15</Timestamp><Cur…	좌우반구com(split BVF)_1-001-1	60.021	1.0.0.163	1	-1871794936	Professional	2.0.10.242	2.0.10.353	10-09-2020	2020-10-09 오전 5:28:29	14:28:29	2.0.10.248	385	1	{/}	보고	보	고	NULL	NULL	NULL	NULL	NULL	NULL	3	1	121	KSY	List3	0		0	0	1039285	183		0	0	1	{/}	0	3	1039468	0	{/}	301
좌우반구com(split BVF)_1	1	1	<?xml version="1.0"?>\n<Clock xmlns:dt="urn:schemas-microsoft-com:datatypes"><Description dt:dt="string">E-Prime Primary Realtime Clock</Description><StartTime><Timestamp dt:dt="int">0</Timestamp><DateUtc dt:dt="string">2020-10-09T05:28:29Z</DateUtc></StartTime><FrequencyChanges><FrequencyChange><Frequency dt:dt="r8">2699960000</Frequency><Timestamp dt:dt="r8">4.37476967661792E+15</Timestamp><Cur…	좌우반구com(split BVF)_1-001-1	60.021	1.0.0.163	1	-1871794936	Professional	2.0.10.242	2.0.10.353	10-09-2020	2020-10-09 오전 5:28:29	14:28:29	2.0.10.248	283	1	{/}	본인	본	인	NULL	NULL	NULL	NULL	NULL	NULL	33	1	19	KSY	List3	0		0	-1	779758	183		0	0	1	{/}	0	3	779941	0	{/}	279
좌우반구com(split BVF)_1	1	1	<?xml version="1.0"?>\n<Clock xmlns:dt="urn:schemas-microsoft-com:datatypes"><Description dt:dt="string">E-Prime Primary Realtime Clock</Description><StartTime><Timestamp dt:dt="int">0</Timestamp><DateUtc dt:dt="string">2020-10-09T05:28:29Z</DateUtc></StartTime><FrequencyChanges><FrequencyChange><Frequency dt:dt="r8">2699960000</Frequency><Timestamp dt:dt="r8">4.37476967661792E+15</Timestamp><Cur…	좌우반구com(split BVF)_1-001-1	60.021	1.0.0.163	1	-1871794936	Professional	2.0.10.242	2.0.10.353	10-09-2020	2020-10-09 오전 5:28:29	14:28:29	2.0.10.248	327	2	z	본중	본	중	NULL	NULL	NULL	NULL	NULL	NULL	24	1	63	KSY	List3	0		0	-1	891436	183		0	0	0	z	1	3	891619	0	{/}	160
좌우반구com(split BVF)_1	1	1	<?xml version="1.0"?>\n<Clock xmlns:dt="urn:schemas-microsoft-com:datatypes"><Description dt:dt="string">E-Prime Primary Realtime Clock</Description><StartTime><Timestamp dt:dt="int">0</Timestamp><DateUtc dt:dt="string">2020-10-09T05:28:29Z</DateUtc></StartTime><FrequencyChanges><FrequencyChange><Frequency dt:dt="r8">2699960000</Frequency><Timestamp dt:dt="r8">4.37476967661792E+15</Timestamp><Cur…	좌우반구com(split BVF)_1-001-1	60.021	1.0.0.163	1	-1871794936	Professional	2.0.10.242	2.0.10.353	10-09-2020	2020-10-09 오전 5:28:29	14:28:29	2.0.10.248	12	1	{/}	봉사	봉	사	63	1	12	NULL	NULL	NULL	NULL	NULL	NULL	KSY	List1	0		1	-1	40914	184		0	0	1	{/}	0	4	41098	0	{/}	394
좌우반구com(split BVF)_1	1	1	<?xml version="1.0"?>\n<Clock xmlns:dt="urn:schemas-microsoft-com:datatypes"><Description dt:dt="string">E-Prime Primary Realtime Clock</Description><StartTime><Timestamp dt:dt="int">0</Timestamp><DateUtc dt:dt="string">2020-10-09T05:28:29Z</DateUtc></StartTime><FrequencyChanges><FrequencyChange><Frequency dt:dt="r8">2699960000</Frequency><Timestamp dt:dt="r8">4.37476967661792E+15</Timestamp><Cur…	좌우반구com(split BVF)_1-001-1	60.021	1.0.0.163	1	-1871794936	Professional	2.0.10.242	2.0.10.353	10-09-2020	2020-10-09 오전 5:28:29	14:28:29	2.0.10.248	143	2	z	봉택	봉	택	NULL	NULL	NULL	120	1	11	NULL	NULL	NULL	KSY	List2	0		0	-1	400873	183		0	0	1	z	0	3	401056	0	z	472
좌우반구com(split BVF)_1	1	1	<?xml version="1.0"?>\n<Clock xmlns:dt="urn:schemas-microsoft-com:datatypes"><Description dt:dt="string">E-Prime Primary Realtime Clock</Description><StartTime><Timestamp dt:dt="int">0</Timestamp><DateUtc dt:dt="string">2020-10-09T05:28:29Z</DateUtc></StartTime><FrequencyChanges><FrequencyChange><Frequency dt:dt="r8">2699960000</Frequency><Timestamp dt:dt="r8">4.37476967661792E+15</Timestamp><Cur…	좌우반구com(split BVF)_1-001-1	60.021	1.0.0.163	1	-1871794936	Professional	2.0.10.242	2.0.10.353	10-09-2020	2020-10-09 오전 5:28:29	14:28:29	2.0.10.248	65	1	{/}	부대	부	대	33	1	65	NULL	NULL	NULL	NULL	NULL	NULL	KSY2	List1	NULL	NULL	NULL	NULL	NULL	NULL	NULL	NULL	NULL	1	{/}	0	4	180633	0	{/}	474
좌우반구com(split BVF)_1	1	1	<?xml version="1.0"?>\n<Clock xmlns:dt="urn:schemas-microsoft-com:datatypes"><Description dt:dt="string">E-Prime Primary Realtime Clock</Description><StartTime><Timestamp dt:dt="int">0</Timestamp><DateUtc dt:dt="string">2020-10-09T05:28:29Z</DateUtc></StartTime><FrequencyChanges><FrequencyChange><Frequency dt:dt="r8">2699960000</Frequency><Timestamp dt:dt="r8">4.37476967661792E+15</Timestamp><Cur…	좌우반구com(split BVF)_1-001-1	60.021	1.0.0.163	1	-1871794936	Professional	2.0.10.242	2.0.10.353	10-09-2020	2020-10-09 오전 5:28:29	14:28:29	2.0.10.248	355	1	{/}	부스	부	스	NULL	NULL	NULL	NULL	NULL	NULL	129	1	91	KSY2	List3	NULL	NULL	NULL	NULL	NULL	NULL	NULL	NULL	NULL	1	{/}	0	3	962378	0	{/}	280
좌우반구com(split BVF)_1	1	1	<?xml version="1.0"?>\n<Clock xmlns:dt="urn:schemas-microsoft-com:datatypes"><Description dt:dt="string">E-Prime Primary Realtime Clock</Description><StartTime><Timestamp dt:dt="int">0</Timestamp><DateUtc dt:dt="string">2020-10-09T05:28:29Z</DateUtc></StartTime><FrequencyChanges><FrequencyChange><Frequency dt:dt="r8">2699960000</Frequency><Timestamp dt:dt="r8">4.37476967661792E+15</Timestamp><Cur…	좌우반구com(split BVF)_1-001-1	60.021	1.0.0.163	1	-1871794936	Professional	2.0.10.242	2.0.10.353	10-09-2020	2020-10-09 오전 5:28:29	14:28:29	2.0.10.248	140	2	z	분낌	분	낌	NULL	NULL	NULL	14	1	8	NULL	NULL	NULL	KSY3	List2	NULL	NULL	NULL	NULL	NULL	NULL	NULL	NULL	NULL	1	z	1	3	393575	0	z	344
좌우반구com(split BVF)_1	1	1	<?xml version="1.0"?>\n<Clock xmlns:dt="urn:schemas-microsoft-com:datatypes"><Description dt:dt="string">E-Prime Primary Realtime Clock</Description><StartTime><Timestamp dt:dt="int">0</Timestamp><DateUtc dt:dt="string">2020-10-09T05:28:29Z</DateUtc></StartTime><FrequencyChanges><FrequencyChange><Frequency dt:dt="r8">2699960000</Frequency><Timestamp dt:dt="r8">4.37476967661792E+15</Timestamp><Cur…	좌우반구com(split BVF)_1-001-1	60.021	1.0.0.163	1	-1871794936	Professional	2.0.10.242	2.0.10.353	10-09-2020	2020-10-09 오전 5:28:29	14:28:29	2.0.10.248	367	1	{/}	분류	분	류	NULL	NULL	NULL	NULL	NULL	NULL	83	1	103	KSY2	List3	NULL	NULL	NULL	NULL	NULL	NULL	NULL	NULL	NULL	1	{/}	0	3	993084	0	{/}	343
좌우반구com(split BVF)_1	1	1	<?xml version="1.0"?>\n<Clock xmlns:dt="urn:schemas-microsoft-com:datatypes"><Description dt:dt="string">E-Prime Primary Realtime Clock</Description><StartTime><Timestamp dt:dt="int">0</Timestamp><DateUtc dt:dt="string">2020-10-09T05:28:29Z</DateUtc></StartTime><FrequencyChanges><FrequencyChange><Frequency dt:dt="r8">2699960000</Frequency><Timestamp dt:dt="r8">4.37476967661792E+15</Timestamp><Cur…	좌우반구com(split BVF)_1-001-1	60.021	1.0.0.163	1	-1871794936	Professional	2.0.10.242	2.0.10.353	10-09-2020	2020-10-09 오전 5:28:29	14:28:29	2.0.10.248	324	1	{/}	분석	분	석	NULL	NULL	NULL	NULL	NULL	NULL	87	1	60	KSY2	List3	NULL	NULL	NULL	NULL	NULL	NULL	NULL	NULL	NULL	1	{/}	0	4	884139	0	{/}	239
좌우반구com(split BVF)_1	1	1	<?xml version="1.0"?>\n<Clock xmlns:dt="urn:schemas-microsoft-com:datatypes"><Description dt:dt="string">E-Prime Primary Realtime Clock</Description><StartTime><Timestamp dt:dt="int">0</Timestamp><DateUtc dt:dt="string">2020-10-09T05:28:29Z</DateUtc></StartTime><FrequencyChanges><FrequencyChange><Frequency dt:dt="r8">2699960000</Frequency><Timestamp dt:dt="r8">4.37476967661792E+15</Timestamp><Cur…	좌우반구com(split BVF)_1-001-1	60.021	1.0.0.163	1	-1871794936	Professional	2.0.10.242	2.0.10.353	10-09-2020	2020-10-09 오전 5:28:29	14:28:29	2.0.10.248	135	1	{/}	분포	분	포	NULL	NULL	NULL	121	1	3	NULL	NULL	NULL	KSY2	List2	NULL	NULL	NULL	NULL	NULL	NULL	NULL	NULL	NULL	1	{/}	0	4	380797	0	{/}	338
좌우반구com(split BVF)_1	1	1	<?xml version="1.0"?>\n<Clock xmlns:dt="urn:schemas-microsoft-com:datatypes"><Description dt:dt="string">E-Prime Primary Realtime Clock</Description><StartTime><Timestamp dt:dt="int">0</Timestamp><DateUtc dt:dt="string">2020-10-09T05:28:29Z</DateUtc></StartTime><FrequencyChanges><FrequencyChange><Frequency dt:dt="r8">2699960000</Frequency><Timestamp dt:dt="r8">4.37476967661792E+15</Timestamp><Cur…	좌우반구com(split BVF)_1-001-1	60.021	1.0.0.163	1	-1871794936	Professional	2.0.10.242	2.0.10.353	10-09-2020	2020-10-09 오전 5:28:29	14:28:29	2.0.10.248	368	1	{/}	비교	비	교	NULL	NULL	NULL	NULL	NULL	NULL	6	1	104	KSY2	List3	NULL	NULL	NULL	NULL	NULL	NULL	NULL	NULL	NULL	1	{/}	0	3	995633	0	{/}	258
좌우반구com(split BVF)_1	1	1	<?xml version="1.0"?>\n<Clock xmlns:dt="urn:schemas-microsoft-com:datatypes"><Description dt:dt="string">E-Prime Primary Realtime Clock</Description><StartTime><Timestamp dt:dt="int">0</Timestamp><DateUtc dt:dt="string">2020-10-09T05:28:29Z</DateUtc></StartTime><FrequencyChanges><FrequencyChange><Frequency dt:dt="r8">2699960000</Frequency><Timestamp dt:dt="r8">4.37476967661792E+15</Timestamp><Cur…	좌우반구com(split BVF)_1-001-1	60.021	1.0.0.163	1	-1871794936	Professional	2.0.10.242	2.0.10.353	10-09-2020	2020-10-09 오전 5:28:29	14:28:29	2.0.10.248	164	2	z	비껍	비	껍	NULL	NULL	NULL	86	1	32	NULL	NULL	NULL	KSY2	List2	NULL	NULL	NULL	NULL	NULL	NULL	NULL	NULL	NULL	1	z	1	3	455587	0	z	493
좌우반구com(split BVF)_1	1	1	<?xml version="1.0"?>\n<Clock xmlns:dt="urn:schemas-microsoft-com:datatypes"><Description dt:dt="string">E-Prime Primary Realtime Clock</Description><StartTime><Timestamp dt:dt="int">0</Timestamp><DateUtc dt:dt="string">2020-10-09T05:28:29Z</DateUtc></StartTime><FrequencyChanges><FrequencyChange><Frequency dt:dt="r8">2699960000</Frequency><Timestamp dt:dt="r8">4.37476967661792E+15</Timestamp><Cur…	좌우반구com(split BVF)_1-001-1	60.021	1.0.0.163	1	-1871794936	Professional	2.0.10.242	2.0.10.353	10-09-2020	2020-10-09 오전 5:28:29	14:28:29	2.0.10.248	214	2	z	비략	비	략	NULL	NULL	NULL	54	1	82	NULL	NULL	NULL	KSY	List2	0		0	-1	584476	183		0	0	0	z	0	3	584659	0	{/}	346
좌우반구com(split BVF)_1	1	1	<?xml version="1.0"?>\n<Clock xmlns:dt="urn:schemas-microsoft-com:datatypes"><Description dt:dt="string">E-Prime Primary Realtime Clock</Description><StartTime><Timestamp dt:dt="int">0</Timestamp><DateUtc dt:dt="string">2020-10-09T05:28:29Z</DateUtc></StartTime><FrequencyChanges><FrequencyChange><Frequency dt:dt="r8">2699960000</Frequency><Timestamp dt:dt="r8">4.37476967661792E+15</Timestamp><Cur…	좌우반구com(split BVF)_1-001-1	60.021	1.0.0.163	1	-1871794936	Professional	2.0.10.242	2.0.10.353	10-09-2020	2020-10-09 오전 5:28:29	14:28:29	2.0.10.248	112	1	{/}	비상	비	상	122	1	112	NULL	NULL	NULL	NULL	NULL	NULL	KSY2	List1	NULL	NULL	NULL	NULL	NULL	NULL	NULL	NULL	NULL	1	{/}	0	3	302607	0	{/}	272
좌우반구com(split BVF)_1	1	1	<?xml version="1.0"?>\n<Clock xmlns:dt="urn:schemas-microsoft-com:datatypes"><Description dt:dt="string">E-Prime Primary Realtime Clock</Description><StartTime><Timestamp dt:dt="int">0</Timestamp><DateUtc dt:dt="string">2020-10-09T05:28:29Z</DateUtc></StartTime><FrequencyChanges><FrequencyChange><Frequency dt:dt="r8">2699960000</Frequency><Timestamp dt:dt="r8">4.37476967661792E+15</Timestamp><Cur…	좌우반구com(split BVF)_1-001-1	60.021	1.0.0.163	1	-1871794936	Professional	2.0.10.242	2.0.10.353	10-09-2020	2020-10-09 오전 5:28:29	14:28:29	2.0.10.248	196	1	{/}	비용	비	용	NULL	NULL	NULL	77	1	64	NULL	NULL	NULL	KSY2	List2	NULL	NULL	NULL	NULL	NULL	NULL	NULL	NULL	NULL	1	{/}	0	3	538275	0	{/}	388
좌우반구com(split BVF)_1	1	1	<?xml version="1.0"?>\n<Clock xmlns:dt="urn:schemas-microsoft-com:datatypes"><Description dt:dt="string">E-Prime Primary Realtime Clock</Description><StartTime><Timestamp dt:dt="int">0</Timestamp><DateUtc dt:dt="string">2020-10-09T05:28:29Z</DateUtc></StartTime><FrequencyChanges><FrequencyChange><Frequency dt:dt="r8">2699960000</Frequency><Timestamp dt:dt="r8">4.37476967661792E+15</Timestamp><Cur…	좌우반구com(split BVF)_1-001-1	60.021	1.0.0.163	1	-1871794936	Professional	2.0.10.242	2.0.10.353	10-09-2020	2020-10-09 오전 5:28:29	14:28:29	2.0.10.248	375	1	{/}	비판	비	판	NULL	NULL	NULL	NULL	NULL	NULL	124	1	111	KSY2	List3	NULL	NULL	NULL	NULL	NULL	NULL	NULL	NULL	NULL	1	{/}	0	4	1013294	0	{/}	523
좌우반구com(split BVF)_1	1	1	<?xml version="1.0"?>\n<Clock xmlns:dt="urn:schemas-microsoft-com:datatypes"><Description dt:dt="string">E-Prime Primary Realtime Clock</Description><StartTime><Timestamp dt:dt="int">0</Timestamp><DateUtc dt:dt="string">2020-10-09T05:28:29Z</DateUtc></StartTime><FrequencyChanges><FrequencyChange><Frequency dt:dt="r8">2699960000</Frequency><Timestamp dt:dt="r8">4.37476967661792E+15</Timestamp><Cur…	좌우반구com(split BVF)_1-001-1	60.021	1.0.0.163	1	-1871794936	Professional	2.0.10.242	2.0.10.353	10-09-2020	2020-10-09 오전 5:28:29	14:28:29	2.0.10.248	170	1	{/}	빈도	빈	도	NULL	NULL	NULL	61	1	38	NULL	NULL	NULL	KSY2	List2	NULL	NULL	NULL	NULL	NULL	NULL	NULL	NULL	NULL	1	{/}	0	3	470982	0	{/}	272
좌우반구com(split BVF)_1	1	1	<?xml version="1.0"?>\n<Clock xmlns:dt="urn:schemas-microsoft-com:datatypes"><Description dt:dt="string">E-Prime Primary Realtime Clock</Description><StartTime><Timestamp dt:dt="int">0</Timestamp><DateUtc dt:dt="string">2020-10-09T05:28:29Z</DateUtc></StartTime><FrequencyChanges><FrequencyChange><Frequency dt:dt="r8">2699960000</Frequency><Timestamp dt:dt="r8">4.37476967661792E+15</Timestamp><Cur…	좌우반구com(split BVF)_1-001-1	60.021	1.0.0.163	1	-1871794936	Professional	2.0.10.242	2.0.10.353	10-09-2020	2020-10-09 오전 5:28:29	14:28:29	2.0.10.248	189	2	z	빈략	빈	략	NULL	NULL	NULL	24	1	57	NULL	NULL	NULL	KSY3	List2	NULL	NULL	NULL	NULL	NULL	NULL	NULL	NULL	NULL	1	z	0	3	520248	0	z	407
좌우반구com(split BVF)_1	1	1	<?xml version="1.0"?>\n<Clock xmlns:dt="urn:schemas-microsoft-com:datatypes"><Description dt:dt="string">E-Prime Primary Realtime Clock</Description><StartTime><Timestamp dt:dt="int">0</Timestamp><DateUtc dt:dt="string">2020-10-09T05:28:29Z</DateUtc></StartTime><FrequencyChanges><FrequencyChange><Frequency dt:dt="r8">2699960000</Frequency><Timestamp dt:dt="r8">4.37476967661792E+15</Timestamp><Cur…	좌우반구com(split BVF)_1-001-1	60.021	1.0.0.163	1	-1871794936	Professional	2.0.10.242	2.0.10.353	10-09-2020	2020-10-09 오전 5:28:29	14:28:29	2.0.10.248	110	2	z	빈비	빈	비	71	1	110	NULL	NULL	NULL	NULL	NULL	NULL	KSY3	List1	NULL	NULL	NULL	NULL	NULL	NULL	NULL	NULL	NULL	0	z	1	3	297525	0	{/}	387
좌우반구com(split BVF)_1	1	1	<?xml version="1.0"?>\n<Clock xmlns:dt="urn:schemas-microsoft-com:datatypes"><Description dt:dt="string">E-Prime Primary Realtime Clock</Description><StartTime><Timestamp dt:dt="int">0</Timestamp><DateUtc dt:dt="string">2020-10-09T05:28:29Z</DateUtc></StartTime><FrequencyChanges><FrequencyChange><Frequency dt:dt="r8">2699960000</Frequency><Timestamp dt:dt="r8">4.37476967661792E+15</Timestamp><Cur…	좌우반구com(split BVF)_1-001-1	60.021	1.0.0.163	1	-1871794936	Professional	2.0.10.242	2.0.10.353	10-09-2020	2020-10-09 오전 5:28:29	14:28:29	2.0.10.248	146	2	z	빈종	빈	종	NULL	NULL	NULL	81	1	14	NULL	NULL	NULL	KSY	List2	0		0	-1	408670	183		0	0	1	z	1	3	408853	0	z	409
좌우반구com(split BVF)_1	1	1	<?xml version="1.0"?>\n<Clock xmlns:dt="urn:schemas-microsoft-com:datatypes"><Description dt:dt="string">E-Prime Primary Realtime Clock</Description><StartTime><Timestamp dt:dt="int">0</Timestamp><DateUtc dt:dt="string">2020-10-09T05:28:29Z</DateUtc></StartTime><FrequencyChanges><FrequencyChange><Frequency dt:dt="r8">2699960000</Frequency><Timestamp dt:dt="r8">4.37476967661792E+15</Timestamp><Cur…	좌우반구com(split BVF)_1-001-1	60.021	1.0.0.163	1	-1871794936	Professional	2.0.10.242	2.0.10.353	10-09-2020	2020-10-09 오전 5:28:29	14:28:29	2.0.10.248	123	1	{/}	사건	사	건	22	1	123	NULL	NULL	NULL	NULL	NULL	NULL	KSY2	List1	NULL	NULL	NULL	NULL	NULL	NULL	NULL	NULL	NULL	1	{/}	0	4	330681	0	{/}	311
좌우반구com(split BVF)_1	1	1	<?xml version="1.0"?>\n<Clock xmlns:dt="urn:schemas-microsoft-com:datatypes"><Description dt:dt="string">E-Prime Primary Realtime Clock</Description><StartTime><Timestamp dt:dt="int">0</Timestamp><DateUtc dt:dt="string">2020-10-09T05:28:29Z</DateUtc></StartTime><FrequencyChanges><FrequencyChange><Frequency dt:dt="r8">2699960000</Frequency><Timestamp dt:dt="r8">4.37476967661792E+15</Timestamp><Cur…	좌우반구com(split BVF)_1-001-1	60.021	1.0.0.163	1	-1871794936	Professional	2.0.10.242	2.0.10.353	10-09-2020	2020-10-09 오전 5:28:29	14:28:29	2.0.10.248	11	1	{/}	사과	사	과	46	1	11	NULL	NULL	NULL	NULL	NULL	NULL	KSY2	List1	NULL	NULL	NULL	NULL	NULL	NULL	NULL	NULL	NULL	1	{/}	0	4	38549	0	{/}	341
좌우반구com(split BVF)_1	1	1	<?xml version="1.0"?>\n<Clock xmlns:dt="urn:schemas-microsoft-com:datatypes"><Description dt:dt="string">E-Prime Primary Realtime Clock</Description><StartTime><Timestamp dt:dt="int">0</Timestamp><DateUtc dt:dt="string">2020-10-09T05:28:29Z</DateUtc></StartTime><FrequencyChanges><FrequencyChange><Frequency dt:dt="r8">2699960000</Frequency><Timestamp dt:dt="r8">4.37476967661792E+15</Timestamp><Cur…	좌우반구com(split BVF)_1-001-1	60.021	1.0.0.163	1	-1871794936	Professional	2.0.10.242	2.0.10.353	10-09-2020	2020-10-09 오전 5:28:29	14:28:29	2.0.10.248	263	1	{/}	사례	사	례	NULL	NULL	NULL	74	1	131	NULL	NULL	NULL	KSY2	List2	NULL	NULL	NULL	NULL	NULL	NULL	NULL	NULL	NULL	1	{/}	0	3	711365	0	{/}	359
좌우반구com(split BVF)_1	1	1	<?xml version="1.0"?>\n<Clock xmlns:dt="urn:schemas-microsoft-com:datatypes"><Description dt:dt="string">E-Prime Primary Realtime Clock</Description><StartTime><Timestamp dt:dt="int">0</Timestamp><DateUtc dt:dt="string">2020-10-09T05:28:29Z</DateUtc></StartTime><FrequencyChanges><FrequencyChange><Frequency dt:dt="r8">2699960000</Frequency><Timestamp dt:dt="r8">4.37476967661792E+15</Timestamp><Cur…	좌우반구com(split BVF)_1-001-1	60.021	1.0.0.163	1	-1871794936	Professional	2.0.10.242	2.0.10.353	10-09-2020	2020-10-09 오전 5:28:29	14:28:29	2.0.10.248	383	1	{/}	사상	사	상	NULL	NULL	NULL	NULL	NULL	NULL	72	1	119	KSY2	List3	NULL	NULL	NULL	NULL	NULL	NULL	NULL	NULL	NULL	1	{/}	0	3	1034353	0	{/}	456
좌우반구com(split BVF)_1	1	1	<?xml version="1.0"?>\n<Clock xmlns:dt="urn:schemas-microsoft-com:datatypes"><Description dt:dt="string">E-Prime Primary Realtime Clock</Description><StartTime><Timestamp dt:dt="int">0</Timestamp><DateUtc dt:dt="string">2020-10-09T05:28:29Z</DateUtc></StartTime><FrequencyChanges><FrequencyChange><Frequency dt:dt="r8">2699960000</Frequency><Timestamp dt:dt="r8">4.37476967661792E+15</Timestamp><Cur…	좌우반구com(split BVF)_1-001-1	60.021	1.0.0.163	1	-1871794936	Professional	2.0.10.242	2.0.10.353	10-09-2020	2020-10-09 오전 5:28:29	14:28:29	2.0.10.248	83	1	{/}	사안	사	안	8	1	83	NULL	NULL	NULL	NULL	NULL	NULL	KSY2	List1	NULL	NULL	NULL	NULL	NULL	NULL	NULL	NULL	NULL	1	{/}	1	3	227666	0	{/}	482
좌우반구com(split BVF)_1	1	1	<?xml version="1.0"?>\n<Clock xmlns:dt="urn:schemas-microsoft-com:datatypes"><Description dt:dt="string">E-Prime Primary Realtime Clock</Description><StartTime><Timestamp dt:dt="int">0</Timestamp><DateUtc dt:dt="string">2020-10-09T05:28:29Z</DateUtc></StartTime><FrequencyChanges><FrequencyChange><Frequency dt:dt="r8">2699960000</Frequency><Timestamp dt:dt="r8">4.37476967661792E+15</Timestamp><Cur…	좌우반구com(split BVF)_1-001-1	60.021	1.0.0.163	1	-1871794936	Professional	2.0.10.242	2.0.10.353	10-09-2020	2020-10-09 오전 5:28:29	14:28:29	2.0.10.248	322	1	{/}	사이	사	이	NULL	NULL	NULL	NULL	NULL	NULL	44	1	58	KSY2	List3	NULL	NULL	NULL	NULL	NULL	NULL	NULL	NULL	NULL	1	{/}	0	3	879140	0	{/}	254
좌우반구com(split BVF)_1	1	1	<?xml version="1.0"?>\n<Clock xmlns:dt="urn:schemas-microsoft-com:datatypes"><Description dt:dt="string">E-Prime Primary Realtime Clock</Description><StartTime><Timestamp dt:dt="int">0</Timestamp><DateUtc dt:dt="string">2020-10-09T05:28:29Z</DateUtc></StartTime><FrequencyChanges><FrequencyChange><Frequency dt:dt="r8">2699960000</Frequency><Timestamp dt:dt="r8">4.37476967661792E+15</Timestamp><Cur…	좌우반구com(split BVF)_1-001-1	60.021	1.0.0.163	1	-1871794936	Professional	2.0.10.242	2.0.10.353	10-09-2020	2020-10-09 오전 5:28:29	14:28:29	2.0.10.248	321	1	{/}	사전	사	전	NULL	NULL	NULL	NULL	NULL	NULL	50	1	57	KSY2	List3	NULL	NULL	NULL	NULL	NULL	NULL	NULL	NULL	NULL	1	{/}	0	3	876691	0	{/}	239
좌우반구com(split BVF)_1	1	1	<?xml version="1.0"?>\n<Clock xmlns:dt="urn:schemas-microsoft-com:datatypes"><Description dt:dt="string">E-Prime Primary Realtime Clock</Description><StartTime><Timestamp dt:dt="int">0</Timestamp><DateUtc dt:dt="string">2020-10-09T05:28:29Z</DateUtc></StartTime><FrequencyChanges><FrequencyChange><Frequency dt:dt="r8">2699960000</Frequency><Timestamp dt:dt="r8">4.37476967661792E+15</Timestamp><Cur…	좌우반구com(split BVF)_1-001-1	60.021	1.0.0.163	1	-1871794936	Professional	2.0.10.242	2.0.10.353	10-09-2020	2020-10-09 오전 5:28:29	14:28:29	2.0.10.248	209	1	{/}	사진	사	진	NULL	NULL	NULL	73	1	77	NULL	NULL	NULL	KSY2	List2	NULL	NULL	NULL	NULL	NULL	NULL	NULL	NULL	NULL	1	{/}	0	3	571797	0	{/}	336
좌우반구com(split BVF)_1	1	1	<?xml version="1.0"?>\n<Clock xmlns:dt="urn:schemas-microsoft-com:datatypes"><Description dt:dt="string">E-Prime Primary Realtime Clock</Description><StartTime><Timestamp dt:dt="int">0</Timestamp><DateUtc dt:dt="string">2020-10-09T05:28:29Z</DateUtc></StartTime><FrequencyChanges><FrequencyChange><Frequency dt:dt="r8">2699960000</Frequency><Timestamp dt:dt="r8">4.37476967661792E+15</Timestamp><Cur…	좌우반구com(split BVF)_1-001-1	60.021	1.0.0.163	1	-1871794936	Professional	2.0.10.242	2.0.10.353	10-09-2020	2020-10-09 오전 5:28:29	14:28:29	2.0.10.248	280	1	{/}	상관	상	관	NULL	NULL	NULL	NULL	NULL	NULL	126	1	16	KSY2	List3	NULL	NULL	NULL	NULL	NULL	NULL	NULL	NULL	NULL	1	{/}	0	4	772111	0	{/}	398
좌우반구com(split BVF)_1	1	1	<?xml version="1.0"?>\n<Clock xmlns:dt="urn:schemas-microsoft-com:datatypes"><Description dt:dt="string">E-Prime Primary Realtime Clock</Description><StartTime><Timestamp dt:dt="int">0</Timestamp><DateUtc dt:dt="string">2020-10-09T05:28:29Z</DateUtc></StartTime><FrequencyChanges><FrequencyChange><Frequency dt:dt="r8">2699960000</Frequency><Timestamp dt:dt="r8">4.37476967661792E+15</Timestamp><Cur…	좌우반구com(split BVF)_1-001-1	60.021	1.0.0.163	1	-1871794936	Professional	2.0.10.242	2.0.10.353	10-09-2020	2020-10-09 오전 5:28:29	14:28:29	2.0.10.248	78	1	{/}	상태	상	태	13	1	78	NULL	NULL	NULL	NULL	NULL	NULL	KSY2	List1	NULL	NULL	NULL	NULL	NULL	NULL	NULL	NULL	NULL	1	{/}	0	4	214638	0	{/}	387
좌우반구com(split BVF)_1	1	1	<?xml version="1.0"?>\n<Clock xmlns:dt="urn:schemas-microsoft-com:datatypes"><Description dt:dt="string">E-Prime Primary Realtime Clock</Description><StartTime><Timestamp dt:dt="int">0</Timestamp><DateUtc dt:dt="string">2020-10-09T05:28:29Z</DateUtc></StartTime><FrequencyChanges><FrequencyChange><Frequency dt:dt="r8">2699960000</Frequency><Timestamp dt:dt="r8">4.37476967661792E+15</Timestamp><Cur…	좌우반구com(split BVF)_1-001-1	60.021	1.0.0.163	1	-1871794936	Professional	2.0.10.242	2.0.10.353	10-09-2020	2020-10-09 오전 5:28:29	14:28:29	2.0.10.248	364	1	{/}	색상	색	상	NULL	NULL	NULL	NULL	NULL	NULL	112	1	100	KSY2	List3	NULL	NULL	NULL	NULL	NULL	NULL	NULL	NULL	NULL	1	{/}	0	4	985387	0	{/}	318
좌우반구com(split BVF)_1	1	1	<?xml version="1.0"?>\n<Clock xmlns:dt="urn:schemas-microsoft-com:datatypes"><Description dt:dt="string">E-Prime Primary Realtime Clock</Description><StartTime><Timestamp dt:dt="int">0</Timestamp><DateUtc dt:dt="string">2020-10-09T05:28:29Z</DateUtc></StartTime><FrequencyChanges><FrequencyChange><Frequency dt:dt="r8">2699960000</Frequency><Timestamp dt:dt="r8">4.37476967661792E+15</Timestamp><Cur…	좌우반구com(split BVF)_1-001-1	60.021	1.0.0.163	1	-1871794936	Professional	2.0.10.242	2.0.10.353	10-09-2020	2020-10-09 오전 5:28:29	14:28:29	2.0.10.248	31	1	{/}	생선	생	선	111	1	31	NULL	NULL	NULL	NULL	NULL	NULL	KSY2	List1	NULL	NULL	NULL	NULL	NULL	NULL	NULL	NULL	NULL	1	{/}	0	4	90831	0	{/}	442
좌우반구com(split BVF)_1	1	1	<?xml version="1.0"?>\n<Clock xmlns:dt="urn:schemas-microsoft-com:datatypes"><Description dt:dt="string">E-Prime Primary Realtime Clock</Description><StartTime><Timestamp dt:dt="int">0</Timestamp><DateUtc dt:dt="string">2020-10-09T05:28:29Z</DateUtc></StartTime><FrequencyChanges><FrequencyChange><Frequency dt:dt="r8">2699960000</Frequency><Timestamp dt:dt="r8">4.37476967661792E+15</Timestamp><Cur…	좌우반구com(split BVF)_1-001-1	60.021	1.0.0.163	1	-1871794936	Professional	2.0.10.242	2.0.10.353	10-09-2020	2020-10-09 오전 5:28:29	14:28:29	2.0.10.248	296	2	z	생희	생	희	NULL	NULL	NULL	NULL	NULL	NULL	8	1	32	KSY3	List3	NULL	NULL	NULL	NULL	NULL	NULL	NULL	NULL	NULL	1	z	0	3	813230	0	z	429
좌우반구com(split BVF)_1	1	1	<?xml version="1.0"?>\n<Clock xmlns:dt="urn:schemas-microsoft-com:datatypes"><Description dt:dt="string">E-Prime Primary Realtime Clock</Description><StartTime><Timestamp dt:dt="int">0</Timestamp><DateUtc dt:dt="string">2020-10-09T05:28:29Z</DateUtc></StartTime><FrequencyChanges><FrequencyChange><Frequency dt:dt="r8">2699960000</Frequency><Timestamp dt:dt="r8">4.37476967661792E+15</Timestamp><Cur…	좌우반구com(split BVF)_1-001-1	60.021	1.0.0.163	1	-1871794936	Professional	2.0.10.242	2.0.10.353	10-09-2020	2020-10-09 오전 5:28:29	14:28:29	2.0.10.248	386	2	z	석감	석	감	NULL	NULL	NULL	NULL	NULL	NULL	54	1	122	KSY	List3	0		0	-1	1041784	183		0	0	1	z	0	3	1041967	0	z	467
좌우반구com(split BVF)_1	1	1	<?xml version="1.0"?>\n<Clock xmlns:dt="urn:schemas-microsoft-com:datatypes"><Description dt:dt="string">E-Prime Primary Realtime Clock</Description><StartTime><Timestamp dt:dt="int">0</Timestamp><DateUtc dt:dt="string">2020-10-09T05:28:29Z</DateUtc></StartTime><FrequencyChanges><FrequencyChange><Frequency dt:dt="r8">2699960000</Frequency><Timestamp dt:dt="r8">4.37476967661792E+15</Timestamp><Cur…	좌우반구com(split BVF)_1-001-1	60.021	1.0.0.163	1	-1871794936	Professional	2.0.10.242	2.0.10.353	10-09-2020	2020-10-09 오전 5:28:29	14:28:29	2.0.10.248	117	1	{/}	선배	선	배	106	1	117	NULL	NULL	NULL	NULL	NULL	NULL	KSY2	List1	NULL	NULL	NULL	NULL	NULL	NULL	NULL	NULL	NULL	1	{/}	0	3	315586	0	{/}	286
좌우반구com(split BVF)_1	1	1	<?xml version="1.0"?>\n<Clock xmlns:dt="urn:schemas-microsoft-com:datatypes"><Description dt:dt="string">E-Prime Primary Realtime Clock</Description><StartTime><Timestamp dt:dt="int">0</Timestamp><DateUtc dt:dt="string">2020-10-09T05:28:29Z</DateUtc></StartTime><FrequencyChanges><FrequencyChange><Frequency dt:dt="r8">2699960000</Frequency><Timestamp dt:dt="r8">4.37476967661792E+15</Timestamp><Cur…	좌우반구com(split BVF)_1-001-1	60.021	1.0.0.163	1	-1871794936	Professional	2.0.10.242	2.0.10.353	10-09-2020	2020-10-09 오전 5:28:29	14:28:29	2.0.10.248	294	1	{/}	선택	선	택	NULL	NULL	NULL	NULL	NULL	NULL	69	1	30	KSY2	List3	NULL	NULL	NULL	NULL	NULL	NULL	NULL	NULL	NULL	1	{/}	0	3	808115	0	{/}	330
좌우반구com(split BVF)_1	1	1	<?xml version="1.0"?>\n<Clock xmlns:dt="urn:schemas-microsoft-com:datatypes"><Description dt:dt="string">E-Prime Primary Realtime Clock</Description><StartTime><Timestamp dt:dt="int">0</Timestamp><DateUtc dt:dt="string">2020-10-09T05:28:29Z</DateUtc></StartTime><FrequencyChanges><FrequencyChange><Frequency dt:dt="r8">2699960000</Frequency><Timestamp dt:dt="r8">4.37476967661792E+15</Timestamp><Cur…	좌우반구com(split BVF)_1-001-1	60.021	1.0.0.163	1	-1871794936	Professional	2.0.10.242	2.0.10.353	10-09-2020	2020-10-09 오전 5:28:29	14:28:29	2.0.10.248	388	2	z	설결	설	결	NULL	NULL	NULL	NULL	NULL	NULL	96	1	124	KSY2	List3	NULL	NULL	NULL	NULL	NULL	NULL	NULL	NULL	NULL	0	z	0	3	1047332	0	{/}	758
좌우반구com(split BVF)_1	1	1	<?xml version="1.0"?>\n<Clock xmlns:dt="urn:schemas-microsoft-com:datatypes"><Description dt:dt="string">E-Prime Primary Realtime Clock</Description><StartTime><Timestamp dt:dt="int">0</Timestamp><DateUtc dt:dt="string">2020-10-09T05:28:29Z</DateUtc></StartTime><FrequencyChanges><FrequencyChange><Frequency dt:dt="r8">2699960000</Frequency><Timestamp dt:dt="r8">4.37476967661792E+15</Timestamp><Cur…	좌우반구com(split BVF)_1-001-1	60.021	1.0.0.163	1	-1871794936	Professional	2.0.10.242	2.0.10.353	10-09-2020	2020-10-09 오전 5:28:29	14:28:29	2.0.10.248	391	1	{/}	설명	설	명	NULL	NULL	NULL	NULL	NULL	NULL	38	1	127	KSY2	List3	NULL	NULL	NULL	NULL	NULL	NULL	NULL	NULL	NULL	1	{/}	0	4	1055546	0	{/}	335
좌우반구com(split BVF)_1	1	1	<?xml version="1.0"?>\n<Clock xmlns:dt="urn:schemas-microsoft-com:datatypes"><Description dt:dt="string">E-Prime Primary Realtime Clock</Description><StartTime><Timestamp dt:dt="int">0</Timestamp><DateUtc dt:dt="string">2020-10-09T05:28:29Z</DateUtc></StartTime><FrequencyChanges><FrequencyChange><Frequency dt:dt="r8">2699960000</Frequency><Timestamp dt:dt="r8">4.37476967661792E+15</Timestamp><Cur…	좌우반구com(split BVF)_1-001-1	60.021	1.0.0.163	1	-1871794936	Professional	2.0.10.242	2.0.10.353	10-09-2020	2020-10-09 오전 5:28:29	14:28:29	2.0.10.248	166	1	{/}	설문	설	문	NULL	NULL	NULL	7	1	34	NULL	NULL	NULL	KSY2	List2	NULL	NULL	NULL	NULL	NULL	NULL	NULL	NULL	NULL	1	{/}	0	3	460752	0	{/}	319
좌우반구com(split BVF)_1	1	1	<?xml version="1.0"?>\n<Clock xmlns:dt="urn:schemas-microsoft-com:datatypes"><Description dt:dt="string">E-Prime Primary Realtime Clock</Description><StartTime><Timestamp dt:dt="int">0</Timestamp><DateUtc dt:dt="string">2020-10-09T05:28:29Z</DateUtc></StartTime><FrequencyChanges><FrequencyChange><Frequency dt:dt="r8">2699960000</Frequency><Timestamp dt:dt="r8">4.37476967661792E+15</Timestamp><Cur…	좌우반구com(split BVF)_1-001-1	60.021	1.0.0.163	1	-1871794936	Professional	2.0.10.242	2.0.10.353	10-09-2020	2020-10-09 오전 5:28:29	14:28:29	2.0.10.248	332	2	z	설색	설	색	NULL	NULL	NULL	NULL	NULL	NULL	74	1	68	KSY3	List3	NULL	NULL	NULL	NULL	NULL	NULL	NULL	NULL	NULL	0	z	0	4	903782	0	{/}	231
좌우반구com(split BVF)_1	1	1	<?xml version="1.0"?>\n<Clock xmlns:dt="urn:schemas-microsoft-com:datatypes"><Description dt:dt="string">E-Prime Primary Realtime Clock</Description><StartTime><Timestamp dt:dt="int">0</Timestamp><DateUtc dt:dt="string">2020-10-09T05:28:29Z</DateUtc></StartTime><FrequencyChanges><FrequencyChange><Frequency dt:dt="r8">2699960000</Frequency><Timestamp dt:dt="r8">4.37476967661792E+15</Timestamp><Cur…	좌우반구com(split BVF)_1-001-1	60.021	1.0.0.163	1	-1871794936	Professional	2.0.10.242	2.0.10.353	10-09-2020	2020-10-09 오전 5:28:29	14:28:29	2.0.10.248	73	2	z	섭습	섭	습	61	1	73	NULL	NULL	NULL	NULL	NULL	NULL	KSY	List1	0		1	-1	201475	184		0	0	1	z	0	4	201659	0	z	479
좌우반구com(split BVF)_1	1	1	<?xml version="1.0"?>\n<Clock xmlns:dt="urn:schemas-microsoft-com:datatypes"><Description dt:dt="string">E-Prime Primary Realtime Clock</Description><StartTime><Timestamp dt:dt="int">0</Timestamp><DateUtc dt:dt="string">2020-10-09T05:28:29Z</DateUtc></StartTime><FrequencyChanges><FrequencyChange><Frequency dt:dt="r8">2699960000</Frequency><Timestamp dt:dt="r8">4.37476967661792E+15</Timestamp><Cur…	좌우반구com(split BVF)_1-001-1	60.021	1.0.0.163	1	-1871794936	Professional	2.0.10.242	2.0.10.353	10-09-2020	2020-10-09 오전 5:28:29	14:28:29	2.0.10.248	306	1	{/}	성공	성	공	NULL	NULL	NULL	NULL	NULL	NULL	131	1	42	KSY2	List3	NULL	NULL	NULL	NULL	NULL	NULL	NULL	NULL	NULL	1	{/}	0	4	838588	0	{/}	319
좌우반구com(split BVF)_1	1	1	<?xml version="1.0"?>\n<Clock xmlns:dt="urn:schemas-microsoft-com:datatypes"><Description dt:dt="string">E-Prime Primary Realtime Clock</Description><StartTime><Timestamp dt:dt="int">0</Timestamp><DateUtc dt:dt="string">2020-10-09T05:28:29Z</DateUtc></StartTime><FrequencyChanges><FrequencyChange><Frequency dt:dt="r8">2699960000</Frequency><Timestamp dt:dt="r8">4.37476967661792E+15</Timestamp><Cur…	좌우반구com(split BVF)_1-001-1	60.021	1.0.0.163	1	-1871794936	Professional	2.0.10.242	2.0.10.353	10-09-2020	2020-10-09 오전 5:28:29	14:28:29	2.0.10.248	360	1	{/}	세상	세	상	NULL	NULL	NULL	NULL	NULL	NULL	110	1	96	KSY2	List3	NULL	NULL	NULL	NULL	NULL	NULL	NULL	NULL	NULL	1	{/}	0	4	975374	0	{/}	363
좌우반구com(split BVF)_1	1	1	<?xml version="1.0"?>\n<Clock xmlns:dt="urn:schemas-microsoft-com:datatypes"><Description dt:dt="string">E-Prime Primary Realtime Clock</Description><StartTime><Timestamp dt:dt="int">0</Timestamp><DateUtc dt:dt="string">2020-10-09T05:28:29Z</DateUtc></StartTime><FrequencyChanges><FrequencyChange><Frequency dt:dt="r8">2699960000</Frequency><Timestamp dt:dt="r8">4.37476967661792E+15</Timestamp><Cur…	좌우반구com(split BVF)_1-001-1	60.021	1.0.0.163	1	-1871794936	Professional	2.0.10.242	2.0.10.353	10-09-2020	2020-10-09 오전 5:28:29	14:28:29	2.0.10.248	247	1	{/}	소리	소	리	NULL	NULL	NULL	23	1	115	NULL	NULL	NULL	KSY2	List2	NULL	NULL	NULL	NULL	NULL	NULL	NULL	NULL	NULL	1	{/}	0	3	669713	0	{/}	283
좌우반구com(split BVF)_1	1	1	<?xml version="1.0"?>\n<Clock xmlns:dt="urn:schemas-microsoft-com:datatypes"><Description dt:dt="string">E-Prime Primary Realtime Clock</Description><StartTime><Timestamp dt:dt="int">0</Timestamp><DateUtc dt:dt="string">2020-10-09T05:28:29Z</DateUtc></StartTime><FrequencyChanges><FrequencyChange><Frequency dt:dt="r8">2699960000</Frequency><Timestamp dt:dt="r8">4.37476967661792E+15</Timestamp><Cur…	좌우반구com(split BVF)_1-001-1	60.021	1.0.0.163	1	-1871794936	Professional	2.0.10.242	2.0.10.353	10-09-2020	2020-10-09 오전 5:28:29	14:28:29	2.0.10.248	76	1	{/}	소송	소	송	6	1	76	NULL	NULL	NULL	NULL	NULL	NULL	KSY2	List1	NULL	NULL	NULL	NULL	NULL	NULL	NULL	NULL	NULL	1	{/}	1	3	209539	0	{/}	342
좌우반구com(split BVF)_1	1	1	<?xml version="1.0"?>\n<Clock xmlns:dt="urn:schemas-microsoft-com:datatypes"><Description dt:dt="string">E-Prime Primary Realtime Clock</Description><StartTime><Timestamp dt:dt="int">0</Timestamp><DateUtc dt:dt="string">2020-10-09T05:28:29Z</DateUtc></StartTime><FrequencyChanges><FrequencyChange><Frequency dt:dt="r8">2699960000</Frequency><Timestamp dt:dt="r8">4.37476967661792E+15</Timestamp><Cur…	좌우반구com(split BVF)_1-001-1	60.021	1.0.0.163	1	-1871794936	Professional	2.0.10.242	2.0.10.353	10-09-2020	2020-10-09 오전 5:28:29	14:28:29	2.0.10.248	36	1	{/}	속도	속	도	5	1	36	NULL	NULL	NULL	NULL	NULL	NULL	KSY2	List1	NULL	NULL	NULL	NULL	NULL	NULL	NULL	NULL	NULL	1	{/}	0	4	103693	0	{/}	532
좌우반구com(split BVF)_1	1	1	<?xml version="1.0"?>\n<Clock xmlns:dt="urn:schemas-microsoft-com:datatypes"><Description dt:dt="string">E-Prime Primary Realtime Clock</Description><StartTime><Timestamp dt:dt="int">0</Timestamp><DateUtc dt:dt="string">2020-10-09T05:28:29Z</DateUtc></StartTime><FrequencyChanges><FrequencyChange><Frequency dt:dt="r8">2699960000</Frequency><Timestamp dt:dt="r8">4.37476967661792E+15</Timestamp><Cur…	좌우반구com(split BVF)_1-001-1	60.021	1.0.0.163	1	-1871794936	Professional	2.0.10.242	2.0.10.353	10-09-2020	2020-10-09 오전 5:28:29	14:28:29	2.0.10.248	82	2	z	송스	송	스	3	1	82	NULL	NULL	NULL	NULL	NULL	NULL	KSY3	List1	NULL	NULL	NULL	NULL	NULL	NULL	NULL	NULL	NULL	1	z	1	3	225017	0	z	447
좌우반구com(split BVF)_1	1	1	<?xml version="1.0"?>\n<Clock xmlns:dt="urn:schemas-microsoft-com:datatypes"><Description dt:dt="string">E-Prime Primary Realtime Clock</Description><StartTime><Timestamp dt:dt="int">0</Timestamp><DateUtc dt:dt="string">2020-10-09T05:28:29Z</DateUtc></StartTime><FrequencyChanges><FrequencyChange><Frequency dt:dt="r8">2699960000</Frequency><Timestamp dt:dt="r8">4.37476967661792E+15</Timestamp><Cur…	좌우반구com(split BVF)_1-001-1	60.021	1.0.0.163	1	-1871794936	Professional	2.0.10.242	2.0.10.353	10-09-2020	2020-10-09 오전 5:28:29	14:28:29	2.0.10.248	182	2	z	송익	송	익	NULL	NULL	NULL	129	1	50	NULL	NULL	NULL	KSY2	List2	NULL	NULL	NULL	NULL	NULL	NULL	NULL	NULL	NULL	1	z	0	3	502421	0	z	465
좌우반구com(split BVF)_1	1	1	<?xml version="1.0"?>\n<Clock xmlns:dt="urn:schemas-microsoft-com:datatypes"><Description dt:dt="string">E-Prime Primary Realtime Clock</Description><StartTime><Timestamp dt:dt="int">0</Timestamp><DateUtc dt:dt="string">2020-10-09T05:28:29Z</DateUtc></StartTime><FrequencyChanges><FrequencyChange><Frequency dt:dt="r8">2699960000</Frequency><Timestamp dt:dt="r8">4.37476967661792E+15</Timestamp><Cur…	좌우반구com(split BVF)_1-001-1	60.021	1.0.0.163	1	-1871794936	Professional	2.0.10.242	2.0.10.353	10-09-2020	2020-10-09 오전 5:28:29	14:28:29	2.0.10.248	177	1	{/}	수고	수	고	NULL	NULL	NULL	30	1	45	NULL	NULL	NULL	KSY2	List2	NULL	NULL	NULL	NULL	NULL	NULL	NULL	NULL	NULL	1	{/}	0	3	489309	0	{/}	273
좌우반구com(split BVF)_1	1	1	<?xml version="1.0"?>\n<Clock xmlns:dt="urn:schemas-microsoft-com:datatypes"><Description dt:dt="string">E-Prime Primary Realtime Clock</Description><StartTime><Timestamp dt:dt="int">0</Timestamp><DateUtc dt:dt="string">2020-10-09T05:28:29Z</DateUtc></StartTime><FrequencyChanges><FrequencyChange><Frequency dt:dt="r8">2699960000</Frequency><Timestamp dt:dt="r8">4.37476967661792E+15</Timestamp><Cur…	좌우반구com(split BVF)_1-001-1	60.021	1.0.0.163	1	-1871794936	Professional	2.0.10.242	2.0.10.353	10-09-2020	2020-10-09 오전 5:28:29	14:28:29	2.0.10.248	162	1	{/}	수단	수	단	NULL	NULL	NULL	100	1	30	NULL	NULL	NULL	KSY2	List2	NULL	NULL	NULL	NULL	NULL	NULL	NULL	NULL	NULL	0	{/}	0	4	450173	0	z	617
좌우반구com(split BVF)_1	1	1	<?xml version="1.0"?>\n<Clock xmlns:dt="urn:schemas-microsoft-com:datatypes"><Description dt:dt="string">E-Prime Primary Realtime Clock</Description><StartTime><Timestamp dt:dt="int">0</Timestamp><DateUtc dt:dt="string">2020-10-09T05:28:29Z</DateUtc></StartTime><FrequencyChanges><FrequencyChange><Frequency dt:dt="r8">2699960000</Frequency><Timestamp dt:dt="r8">4.37476967661792E+15</Timestamp><Cur…	좌우반구com(split BVF)_1-001-1	60.021	1.0.0.163	1	-1871794936	Professional	2.0.10.242	2.0.10.353	10-09-2020	2020-10-09 오전 5:28:29	14:28:29	2.0.10.248	55	1	{/}	수준	수	준	18	1	55	NULL	NULL	NULL	NULL	NULL	NULL	KSY2	List1	NULL	NULL	NULL	NULL	NULL	NULL	NULL	NULL	NULL	1	{/}	0	4	153509	0	{/}	429
좌우반구com(split BVF)_1	1	1	<?xml version="1.0"?>\n<Clock xmlns:dt="urn:schemas-microsoft-com:datatypes"><Description dt:dt="string">E-Prime Primary Realtime Clock</Description><StartTime><Timestamp dt:dt="int">0</Timestamp><DateUtc dt:dt="string">2020-10-09T05:28:29Z</DateUtc></StartTime><FrequencyChanges><FrequencyChange><Frequency dt:dt="r8">2699960000</Frequency><Timestamp dt:dt="r8">4.37476967661792E+15</Timestamp><Cur…	좌우반구com(split BVF)_1-001-1	60.021	1.0.0.163	1	-1871794936	Professional	2.0.10.242	2.0.10.353	10-09-2020	2020-10-09 오전 5:28:29	14:28:29	2.0.10.248	178	2	z	숙국	숙	국	NULL	NULL	NULL	31	1	46	NULL	NULL	NULL	KSY2	List2	NULL	NULL	NULL	NULL	NULL	NULL	NULL	NULL	NULL	1	z	1	3	491791	0	z	519
좌우반구com(split BVF)_1	1	1	<?xml version="1.0"?>\n<Clock xmlns:dt="urn:schemas-microsoft-com:datatypes"><Description dt:dt="string">E-Prime Primary Realtime Clock</Description><StartTime><Timestamp dt:dt="int">0</Timestamp><DateUtc dt:dt="string">2020-10-09T05:28:29Z</DateUtc></StartTime><FrequencyChanges><FrequencyChange><Frequency dt:dt="r8">2699960000</Frequency><Timestamp dt:dt="r8">4.37476967661792E+15</Timestamp><Cur…	좌우반구com(split BVF)_1-001-1	60.021	1.0.0.163	1	-1871794936	Professional	2.0.10.242	2.0.10.353	10-09-2020	2020-10-09 오전 5:28:29	14:28:29	2.0.10.248	13	2	z	숙발	숙	발	110	1	13	NULL	NULL	NULL	NULL	NULL	NULL	KSY2	List1	NULL	NULL	NULL	NULL	NULL	NULL	NULL	NULL	NULL	1	z	0	3	43697	0	z	393
좌우반구com(split BVF)_1	1	1	<?xml version="1.0"?>\n<Clock xmlns:dt="urn:schemas-microsoft-com:datatypes"><Description dt:dt="string">E-Prime Primary Realtime Clock</Description><StartTime><Timestamp dt:dt="int">0</Timestamp><DateUtc dt:dt="string">2020-10-09T05:28:29Z</DateUtc></StartTime><FrequencyChanges><FrequencyChange><Frequency dt:dt="r8">2699960000</Frequency><Timestamp dt:dt="r8">4.37476967661792E+15</Timestamp><Cur…	좌우반구com(split BVF)_1-001-1	60.021	1.0.0.163	1	-1871794936	Professional	2.0.10.242	2.0.10.353	10-09-2020	2020-10-09 오전 5:28:29	14:28:29	2.0.10.248	2	1	{/}	숙소	숙	소	1	1	2	NULL	NULL	NULL	NULL	NULL	NULL	KSY2	List1	NULL	NULL	NULL	NULL	NULL	NULL	NULL	NULL	NULL	1	{/}	0	4	15757	0	{/}	413
좌우반구com(split BVF)_1	1	1	<?xml version="1.0"?>\n<Clock xmlns:dt="urn:schemas-microsoft-com:datatypes"><Description dt:dt="string">E-Prime Primary Realtime Clock</Description><StartTime><Timestamp dt:dt="int">0</Timestamp><DateUtc dt:dt="string">2020-10-09T05:28:29Z</DateUtc></StartTime><FrequencyChanges><FrequencyChange><Frequency dt:dt="r8">2699960000</Frequency><Timestamp dt:dt="r8">4.37476967661792E+15</Timestamp><Cur…	좌우반구com(split BVF)_1-001-1	60.021	1.0.0.163	1	-1871794936	Professional	2.0.10.242	2.0.10.353	10-09-2020	2020-10-09 오전 5:28:29	14:28:29	2.0.10.248	107	2	z	술감	술	감	70	1	107	NULL	NULL	NULL	NULL	NULL	NULL	KSY2	List1	NULL	NULL	NULL	NULL	NULL	NULL	NULL	NULL	NULL	0	z	0	3	289978	0	{/}	334
좌우반구com(split BVF)_1	1	1	<?xml version="1.0"?>\n<Clock xmlns:dt="urn:schemas-microsoft-com:datatypes"><Description dt:dt="string">E-Prime Primary Realtime Clock</Description><StartTime><Timestamp dt:dt="int">0</Timestamp><DateUtc dt:dt="string">2020-10-09T05:28:29Z</DateUtc></StartTime><FrequencyChanges><FrequencyChange><Frequency dt:dt="r8">2699960000</Frequency><Timestamp dt:dt="r8">4.37476967661792E+15</Timestamp><Cur…	좌우반구com(split BVF)_1-001-1	60.021	1.0.0.163	1	-1871794936	Professional	2.0.10.242	2.0.10.353	10-09-2020	2020-10-09 오전 5:28:29	14:28:29	2.0.10.248	70	2	z	스위	스	위	108	1	70	NULL	NULL	NULL	NULL	NULL	NULL	KSY2	List1	NULL	NULL	NULL	NULL	NULL	NULL	NULL	NULL	NULL	1	z	0	3	194161	0	z	239
좌우반구com(split BVF)_1	1	1	<?xml version="1.0"?>\n<Clock xmlns:dt="urn:schemas-microsoft-com:datatypes"><Description dt:dt="string">E-Prime Primary Realtime Clock</Description><StartTime><Timestamp dt:dt="int">0</Timestamp><DateUtc dt:dt="string">2020-10-09T05:28:29Z</DateUtc></StartTime><FrequencyChanges><FrequencyChange><Frequency dt:dt="r8">2699960000</Frequency><Timestamp dt:dt="r8">4.37476967661792E+15</Timestamp><Cur…	좌우반구com(split BVF)_1-001-1	60.021	1.0.0.163	1	-1871794936	Professional	2.0.10.242	2.0.10.353	10-09-2020	2020-10-09 오전 5:28:29	14:28:29	2.0.10.248	92	2	z	스진	스	진	100	1	92	NULL	NULL	NULL	NULL	NULL	NULL	KSY3	List1	NULL	NULL	NULL	NULL	NULL	NULL	NULL	NULL	NULL	1	z	0	4	251242	0	z	358
좌우반구com(split BVF)_1	1	1	<?xml version="1.0"?>\n<Clock xmlns:dt="urn:schemas-microsoft-com:datatypes"><Description dt:dt="string">E-Prime Primary Realtime Clock</Description><StartTime><Timestamp dt:dt="int">0</Timestamp><DateUtc dt:dt="string">2020-10-09T05:28:29Z</DateUtc></StartTime><FrequencyChanges><FrequencyChange><Frequency dt:dt="r8">2699960000</Frequency><Timestamp dt:dt="r8">4.37476967661792E+15</Timestamp><Cur…	좌우반구com(split BVF)_1-001-1	60.021	1.0.0.163	1	-1871794936	Professional	2.0.10.242	2.0.10.353	10-09-2020	2020-10-09 오전 5:28:29	14:28:29	2.0.10.248	192	2	z	스향	스	향	NULL	NULL	NULL	132	1	60	NULL	NULL	NULL	KSY2	List2	NULL	NULL	NULL	NULL	NULL	NULL	NULL	NULL	NULL	1	z	0	3	528029	0	z	439
좌우반구com(split BVF)_1	1	1	<?xml version="1.0"?>\n<Clock xmlns:dt="urn:schemas-microsoft-com:datatypes"><Description dt:dt="string">E-Prime Primary Realtime Clock</Description><StartTime><Timestamp dt:dt="int">0</Timestamp><DateUtc dt:dt="string">2020-10-09T05:28:29Z</DateUtc></StartTime><FrequencyChanges><FrequencyChange><Frequency dt:dt="r8">2699960000</Frequency><Timestamp dt:dt="r8">4.37476967661792E+15</Timestamp><Cur…	좌우반구com(split BVF)_1-001-1	60.021	1.0.0.163	1	-1871794936	Professional	2.0.10.242	2.0.10.353	10-09-2020	2020-10-09 오전 5:28:29	14:28:29	2.0.10.248	379	2	z	습나	습	나	NULL	NULL	NULL	NULL	NULL	NULL	90	1	115	KSY2	List3	NULL	NULL	NULL	NULL	NULL	NULL	NULL	NULL	NULL	1	z	0	4	1023907	0	z	360
좌우반구com(split BVF)_1	1	1	<?xml version="1.0"?>\n<Clock xmlns:dt="urn:schemas-microsoft-com:datatypes"><Description dt:dt="string">E-Prime Primary Realtime Clock</Description><StartTime><Timestamp dt:dt="int">0</Timestamp><DateUtc dt:dt="string">2020-10-09T05:28:29Z</DateUtc></StartTime><FrequencyChanges><FrequencyChange><Frequency dt:dt="r8">2699960000</Frequency><Timestamp dt:dt="r8">4.37476967661792E+15</Timestamp><Cur…	좌우반구com(split BVF)_1-001-1	60.021	1.0.0.163	1	-1871794936	Professional	2.0.10.242	2.0.10.353	10-09-2020	2020-10-09 오전 5:28:29	14:28:29	2.0.10.248	377	2	z	습필	습	필	NULL	NULL	NULL	NULL	NULL	NULL	81	1	113	KSY	List3	0		0	-1	1018442	183		0	0	0	z	0	3	1018625	0	{/}	448
좌우반구com(split BVF)_1	1	1	<?xml version="1.0"?>\n<Clock xmlns:dt="urn:schemas-microsoft-com:datatypes"><Description dt:dt="string">E-Prime Primary Realtime Clock</Description><StartTime><Timestamp dt:dt="int">0</Timestamp><DateUtc dt:dt="string">2020-10-09T05:28:29Z</DateUtc></StartTime><FrequencyChanges><FrequencyChange><Frequency dt:dt="r8">2699960000</Frequency><Timestamp dt:dt="r8">4.37476967661792E+15</Timestamp><Cur…	좌우반구com(split BVF)_1-001-1	60.021	1.0.0.163	1	-1871794936	Professional	2.0.10.242	2.0.10.353	10-09-2020	2020-10-09 오전 5:28:29	14:28:29	2.0.10.248	69	1	{/}	시간	시	간	67	1	69	NULL	NULL	NULL	NULL	NULL	NULL	KSY2	List1	NULL	NULL	NULL	NULL	NULL	NULL	NULL	NULL	NULL	1	{/}	0	3	191379	0	{/}	576
좌우반구com(split BVF)_1	1	1	<?xml version="1.0"?>\n<Clock xmlns:dt="urn:schemas-microsoft-com:datatypes"><Description dt:dt="string">E-Prime Primary Realtime Clock</Description><StartTime><Timestamp dt:dt="int">0</Timestamp><DateUtc dt:dt="string">2020-10-09T05:28:29Z</DateUtc></StartTime><FrequencyChanges><FrequencyChange><Frequency dt:dt="r8">2699960000</Frequency><Timestamp dt:dt="r8">4.37476967661792E+15</Timestamp><Cur…	좌우반구com(split BVF)_1-001-1	60.021	1.0.0.163	1	-1871794936	Professional	2.0.10.242	2.0.10.353	10-09-2020	2020-10-09 오전 5:28:29	14:28:29	2.0.10.248	195	1	{/}	시기	시	기	NULL	NULL	NULL	109	1	63	NULL	NULL	NULL	KSY2	List2	NULL	NULL	NULL	NULL	NULL	NULL	NULL	NULL	NULL	1	{/}	1	3	535709	0	{/}	357
좌우반구com(split BVF)_1	1	1	<?xml version="1.0"?>\n<Clock xmlns:dt="urn:schemas-microsoft-com:datatypes"><Description dt:dt="string">E-Prime Primary Realtime Clock</Description><StartTime><Timestamp dt:dt="int">0</Timestamp><DateUtc dt:dt="string">2020-10-09T05:28:29Z</DateUtc></StartTime><FrequencyChanges><FrequencyChange><Frequency dt:dt="r8">2699960000</Frequency><Timestamp dt:dt="r8">4.37476967661792E+15</Timestamp><Cur…	좌우반구com(split BVF)_1-001-1	60.021	1.0.0.163	1	-1871794936	Professional	2.0.10.242	2.0.10.353	10-09-2020	2020-10-09 오전 5:28:29	14:28:29	2.0.10.248	64	1	{/}	시대	시	대	85	1	64	NULL	NULL	NULL	NULL	NULL	NULL	KSY2	List1	NULL	NULL	NULL	NULL	NULL	NULL	NULL	NULL	NULL	1	{/}	0	3	178117	0	{/}	316
좌우반구com(split BVF)_1	1	1	<?xml version="1.0"?>\n<Clock xmlns:dt="urn:schemas-microsoft-com:datatypes"><Description dt:dt="string">E-Prime Primary Realtime Clock</Description><StartTime><Timestamp dt:dt="int">0</Timestamp><DateUtc dt:dt="string">2020-10-09T05:28:29Z</DateUtc></StartTime><FrequencyChanges><FrequencyChange><Frequency dt:dt="r8">2699960000</Frequency><Timestamp dt:dt="r8">4.37476967661792E+15</Timestamp><Cur…	좌우반구com(split BVF)_1-001-1	60.021	1.0.0.163	1	-1871794936	Professional	2.0.10.242	2.0.10.353	10-09-2020	2020-10-09 오전 5:28:29	14:28:29	2.0.10.248	161	1	{/}	시도	시	도	NULL	NULL	NULL	68	1	29	NULL	NULL	NULL	KSY2	List2	NULL	NULL	NULL	NULL	NULL	NULL	NULL	NULL	NULL	1	{/}	0	3	447690	0	{/}	284
좌우반구com(split BVF)_1	1	1	<?xml version="1.0"?>\n<Clock xmlns:dt="urn:schemas-microsoft-com:datatypes"><Description dt:dt="string">E-Prime Primary Realtime Clock</Description><StartTime><Timestamp dt:dt="int">0</Timestamp><DateUtc dt:dt="string">2020-10-09T05:28:29Z</DateUtc></StartTime><FrequencyChanges><FrequencyChange><Frequency dt:dt="r8">2699960000</Frequency><Timestamp dt:dt="r8">4.37476967661792E+15</Timestamp><Cur…	좌우반구com(split BVF)_1-001-1	60.021	1.0.0.163	1	-1871794936	Professional	2.0.10.242	2.0.10.353	10-09-2020	2020-10-09 오전 5:28:29	14:28:29	2.0.10.248	149	2	z	시질	시	질	NULL	NULL	NULL	46	1	17	NULL	NULL	NULL	KSY	List2	0		0	0	416318	183		0	0	1	z	0	3	416501	0	z	298
좌우반구com(split BVF)_1	1	1	<?xml version="1.0"?>\n<Clock xmlns:dt="urn:schemas-microsoft-com:datatypes"><Description dt:dt="string">E-Prime Primary Realtime Clock</Description><StartTime><Timestamp dt:dt="int">0</Timestamp><DateUtc dt:dt="string">2020-10-09T05:28:29Z</DateUtc></StartTime><FrequencyChanges><FrequencyChange><Frequency dt:dt="r8">2699960000</Frequency><Timestamp dt:dt="r8">4.37476967661792E+15</Timestamp><Cur…	좌우반구com(split BVF)_1-001-1	60.021	1.0.0.163	1	-1871794936	Professional	2.0.10.242	2.0.10.353	10-09-2020	2020-10-09 오전 5:28:29	14:28:29	2.0.10.248	62	1	{/}	식비	식	비	14	1	62	NULL	NULL	NULL	NULL	NULL	NULL	KSY2	List1	NULL	NULL	NULL	NULL	NULL	NULL	NULL	NULL	NULL	1	{/}	0	3	172752	0	{/}	483
좌우반구com(split BVF)_1	1	1	<?xml version="1.0"?>\n<Clock xmlns:dt="urn:schemas-microsoft-com:datatypes"><Description dt:dt="string">E-Prime Primary Realtime Clock</Description><StartTime><Timestamp dt:dt="int">0</Timestamp><DateUtc dt:dt="string">2020-10-09T05:28:29Z</DateUtc></StartTime><FrequencyChanges><FrequencyChange><Frequency dt:dt="r8">2699960000</Frequency><Timestamp dt:dt="r8">4.37476967661792E+15</Timestamp><Cur…	좌우반구com(split BVF)_1-001-1	60.021	1.0.0.163	1	-1871794936	Professional	2.0.10.242	2.0.10.353	10-09-2020	2020-10-09 오전 5:28:29	14:28:29	2.0.10.248	85	2	z	식차	식	차	17	1	85	NULL	NULL	NULL	NULL	NULL	NULL	KSY	List1	0		0	0	232865	183		0	0	0	z	0	3	233048	0	{/}	392
좌우반구com(split BVF)_1	1	1	<?xml version="1.0"?>\n<Clock xmlns:dt="urn:schemas-microsoft-com:datatypes"><Description dt:dt="string">E-Prime Primary Realtime Clock</Description><StartTime><Timestamp dt:dt="int">0</Timestamp><DateUtc dt:dt="string">2020-10-09T05:28:29Z</DateUtc></StartTime><FrequencyChanges><FrequencyChange><Frequency dt:dt="r8">2699960000</Frequency><Timestamp dt:dt="r8">4.37476967661792E+15</Timestamp><Cur…	좌우반구com(split BVF)_1-001-1	60.021	1.0.0.163	1	-1871794936	Professional	2.0.10.242	2.0.10.353	10-09-2020	2020-10-09 오전 5:28:29	14:28:29	2.0.10.248	202	1	{/}	식탁	식	탁	NULL	NULL	NULL	52	1	70	NULL	NULL	NULL	KSY2	List2	NULL	NULL	NULL	NULL	NULL	NULL	NULL	NULL	NULL	1	{/}	1	3	553886	0	{/}	325
좌우반구com(split BVF)_1	1	1	<?xml version="1.0"?>\n<Clock xmlns:dt="urn:schemas-microsoft-com:datatypes"><Description dt:dt="string">E-Prime Primary Realtime Clock</Description><StartTime><Timestamp dt:dt="int">0</Timestamp><DateUtc dt:dt="string">2020-10-09T05:28:29Z</DateUtc></StartTime><FrequencyChanges><FrequencyChange><Frequency dt:dt="r8">2699960000</Frequency><Timestamp dt:dt="r8">4.37476967661792E+15</Timestamp><Cur…	좌우반구com(split BVF)_1-001-1	60.021	1.0.0.163	1	-1871794936	Professional	2.0.10.242	2.0.10.353	10-09-2020	2020-10-09 오전 5:28:29	14:28:29	2.0.10.248	1	2	z	실락	실	락	84	1	1	NULL	NULL	NULL	NULL	NULL	NULL	KSY	List1	0		0	-1	12991	183		0	0	1	z	0	3	13174	0	z	388
좌우반구com(split BVF)_1	1	1	<?xml version="1.0"?>\n<Clock xmlns:dt="urn:schemas-microsoft-com:datatypes"><Description dt:dt="string">E-Prime Primary Realtime Clock</Description><StartTime><Timestamp dt:dt="int">0</Timestamp><DateUtc dt:dt="string">2020-10-09T05:28:29Z</DateUtc></StartTime><FrequencyChanges><FrequencyChange><Frequency dt:dt="r8">2699960000</Frequency><Timestamp dt:dt="r8">4.37476967661792E+15</Timestamp><Cur…	좌우반구com(split BVF)_1-001-1	60.021	1.0.0.163	1	-1871794936	Professional	2.0.10.242	2.0.10.353	10-09-2020	2020-10-09 오전 5:28:29	14:28:29	2.0.10.248	395	2	z	실작	실	작	NULL	NULL	NULL	NULL	NULL	NULL	4	1	131	KSY3	List3	NULL	NULL	NULL	NULL	NULL	NULL	NULL	NULL	NULL	0	z	0	4	1066159	0	{/}	322
좌우반구com(split BVF)_1	1	1	<?xml version="1.0"?>\n<Clock xmlns:dt="urn:schemas-microsoft-com:datatypes"><Description dt:dt="string">E-Prime Primary Realtime Clock</Description><StartTime><Timestamp dt:dt="int">0</Timestamp><DateUtc dt:dt="string">2020-10-09T05:28:29Z</DateUtc></StartTime><FrequencyChanges><FrequencyChange><Frequency dt:dt="r8">2699960000</Frequency><Timestamp dt:dt="r8">4.37476967661792E+15</Timestamp><Cur…	좌우반구com(split BVF)_1-001-1	60.021	1.0.0.163	1	-1871794936	Professional	2.0.10.242	2.0.10.353	10-09-2020	2020-10-09 오전 5:28:29	14:28:29	2.0.10.248	268	1	{/}	실험	실	험	NULL	NULL	NULL	NULL	NULL	NULL	100	1	4	KSY2	List3	NULL	NULL	NULL	NULL	NULL	NULL	NULL	NULL	NULL	1	{/}	0	4	742105	0	{/}	211
좌우반구com(split BVF)_1	1	1	<?xml version="1.0"?>\n<Clock xmlns:dt="urn:schemas-microsoft-com:datatypes"><Description dt:dt="string">E-Prime Primary Realtime Clock</Description><StartTime><Timestamp dt:dt="int">0</Timestamp><DateUtc dt:dt="string">2020-10-09T05:28:29Z</DateUtc></StartTime><FrequencyChanges><FrequencyChange><Frequency dt:dt="r8">2699960000</Frequency><Timestamp dt:dt="r8">4.37476967661792E+15</Timestamp><Cur…	좌우반구com(split BVF)_1-001-1	60.021	1.0.0.163	1	-1871794936	Professional	2.0.10.242	2.0.10.353	10-09-2020	2020-10-09 오전 5:28:29	14:28:29	2.0.10.248	154	1	{/}	심복	심	복	NULL	NULL	NULL	124	1	22	NULL	NULL	NULL	KSY2	List2	NULL	NULL	NULL	NULL	NULL	NULL	NULL	NULL	NULL	1	{/}	1	3	429346	0	{/}	588
좌우반구com(split BVF)_1	1	1	<?xml version="1.0"?>\n<Clock xmlns:dt="urn:schemas-microsoft-com:datatypes"><Description dt:dt="string">E-Prime Primary Realtime Clock</Description><StartTime><Timestamp dt:dt="int">0</Timestamp><DateUtc dt:dt="string">2020-10-09T05:28:29Z</DateUtc></StartTime><FrequencyChanges><FrequencyChange><Frequency dt:dt="r8">2699960000</Frequency><Timestamp dt:dt="r8">4.37476967661792E+15</Timestamp><Cur…	좌우반구com(split BVF)_1-001-1	60.021	1.0.0.163	1	-1871794936	Professional	2.0.10.242	2.0.10.353	10-09-2020	2020-10-09 오전 5:28:29	14:28:29	2.0.10.248	239	1	{/}	심신	심	신	NULL	NULL	NULL	69	1	107	NULL	NULL	NULL	KSY2	List2	NULL	NULL	NULL	NULL	NULL	NULL	NULL	NULL	NULL	1	{/}	0	3	648720	0	{/}	572
좌우반구com(split BVF)_1	1	1	<?xml version="1.0"?>\n<Clock xmlns:dt="urn:schemas-microsoft-com:datatypes"><Description dt:dt="string">E-Prime Primary Realtime Clock</Description><StartTime><Timestamp dt:dt="int">0</Timestamp><DateUtc dt:dt="string">2020-10-09T05:28:29Z</DateUtc></StartTime><FrequencyChanges><FrequencyChange><Frequency dt:dt="r8">2699960000</Frequency><Timestamp dt:dt="r8">4.37476967661792E+15</Timestamp><Cur…	좌우반구com(split BVF)_1-001-1	60.021	1.0.0.163	1	-1871794936	Professional	2.0.10.242	2.0.10.353	10-09-2020	2020-10-09 오전 5:28:29	14:28:29	2.0.10.248	4	2	z	압례	압	례	58	1	4	NULL	NULL	NULL	NULL	NULL	NULL	KSY2	List1	NULL	NULL	NULL	NULL	NULL	NULL	NULL	NULL	NULL	1	z	0	3	20838	0	z	428
좌우반구com(split BVF)_1	1	1	<?xml version="1.0"?>\n<Clock xmlns:dt="urn:schemas-microsoft-com:datatypes"><Description dt:dt="string">E-Prime Primary Realtime Clock</Description><StartTime><Timestamp dt:dt="int">0</Timestamp><DateUtc dt:dt="string">2020-10-09T05:28:29Z</DateUtc></StartTime><FrequencyChanges><FrequencyChange><Frequency dt:dt="r8">2699960000</Frequency><Timestamp dt:dt="r8">4.37476967661792E+15</Timestamp><Cur…	좌우반구com(split BVF)_1-001-1	60.021	1.0.0.163	1	-1871794936	Professional	2.0.10.242	2.0.10.353	10-09-2020	2020-10-09 오전 5:28:29	14:28:29	2.0.10.248	259	1	{/}	압축	압	축	NULL	NULL	NULL	96	1	127	NULL	NULL	NULL	KSY2	List2	NULL	NULL	NULL	NULL	NULL	NULL	NULL	NULL	NULL	1	{/}	0	4	701319	0	{/}	452
좌우반구com(split BVF)_1	1	1	<?xml version="1.0"?>\n<Clock xmlns:dt="urn:schemas-microsoft-com:datatypes"><Description dt:dt="string">E-Prime Primary Realtime Clock</Description><StartTime><Timestamp dt:dt="int">0</Timestamp><DateUtc dt:dt="string">2020-10-09T05:28:29Z</DateUtc></StartTime><FrequencyChanges><FrequencyChange><Frequency dt:dt="r8">2699960000</Frequency><Timestamp dt:dt="r8">4.37476967661792E+15</Timestamp><Cur…	좌우반구com(split BVF)_1-001-1	60.021	1.0.0.163	1	-1871794936	Professional	2.0.10.242	2.0.10.353	10-09-2020	2020-10-09 오전 5:28:29	14:28:29	2.0.10.248	34	2	z	양간	양	간	124	1	34	NULL	NULL	NULL	NULL	NULL	NULL	KSY2	List1	NULL	NULL	NULL	NULL	NULL	NULL	NULL	NULL	NULL	1	z	0	3	98561	0	z	451
좌우반구com(split BVF)_1	1	1	<?xml version="1.0"?>\n<Clock xmlns:dt="urn:schemas-microsoft-com:datatypes"><Description dt:dt="string">E-Prime Primary Realtime Clock</Description><StartTime><Timestamp dt:dt="int">0</Timestamp><DateUtc dt:dt="string">2020-10-09T05:28:29Z</DateUtc></StartTime><FrequencyChanges><FrequencyChange><Frequency dt:dt="r8">2699960000</Frequency><Timestamp dt:dt="r8">4.37476967661792E+15</Timestamp><Cur…	좌우반구com(split BVF)_1-001-1	60.021	1.0.0.163	1	-1871794936	Professional	2.0.10.242	2.0.10.353	10-09-2020	2020-10-09 오전 5:28:29	14:28:29	2.0.10.248	252	2	z	양급	양	급	NULL	NULL	NULL	95	1	120	NULL	NULL	NULL	KSY	List2	0		0	0	682642	183		0	0	1	z	0	3	682825	0	z	748
좌우반구com(split BVF)_1	1	1	<?xml version="1.0"?>\n<Clock xmlns:dt="urn:schemas-microsoft-com:datatypes"><Description dt:dt="string">E-Prime Primary Realtime Clock</Description><StartTime><Timestamp dt:dt="int">0</Timestamp><DateUtc dt:dt="string">2020-10-09T05:28:29Z</DateUtc></StartTime><FrequencyChanges><FrequencyChange><Frequency dt:dt="r8">2699960000</Frequency><Timestamp dt:dt="r8">4.37476967661792E+15</Timestamp><Cur…	좌우반구com(split BVF)_1-001-1	60.021	1.0.0.163	1	-1871794936	Professional	2.0.10.242	2.0.10.353	10-09-2020	2020-10-09 오전 5:28:29	14:28:29	2.0.10.248	156	1	{/}	양념	양	념	NULL	NULL	NULL	12	1	24	NULL	NULL	NULL	KSY2	List2	NULL	NULL	NULL	NULL	NULL	NULL	NULL	NULL	NULL	1	{/}	0	3	434878	0	{/}	401
좌우반구com(split BVF)_1	1	1	<?xml version="1.0"?>\n<Clock xmlns:dt="urn:schemas-microsoft-com:datatypes"><Description dt:dt="string">E-Prime Primary Realtime Clock</Description><StartTime><Timestamp dt:dt="int">0</Timestamp><DateUtc dt:dt="string">2020-10-09T05:28:29Z</DateUtc></StartTime><FrequencyChanges><FrequencyChange><Frequency dt:dt="r8">2699960000</Frequency><Timestamp dt:dt="r8">4.37476967661792E+15</Timestamp><Cur…	좌우반구com(split BVF)_1-001-1	60.021	1.0.0.163	1	-1871794936	Professional	2.0.10.242	2.0.10.353	10-09-2020	2020-10-09 오전 5:28:29	14:28:29	2.0.10.248	357	2	z	양최	양	최	NULL	NULL	NULL	NULL	NULL	NULL	79	1	93	KSY2	List3	NULL	NULL	NULL	NULL	NULL	NULL	NULL	NULL	NULL	1	z	0	4	967310	0	z	750
좌우반구com(split BVF)_1	1	1	<?xml version="1.0"?>\n<Clock xmlns:dt="urn:schemas-microsoft-com:datatypes"><Description dt:dt="string">E-Prime Primary Realtime Clock</Description><StartTime><Timestamp dt:dt="int">0</Timestamp><DateUtc dt:dt="string">2020-10-09T05:28:29Z</DateUtc></StartTime><FrequencyChanges><FrequencyChange><Frequency dt:dt="r8">2699960000</Frequency><Timestamp dt:dt="r8">4.37476967661792E+15</Timestamp><Cur…	좌우반구com(split BVF)_1-001-1	60.021	1.0.0.163	1	-1871794936	Professional	2.0.10.242	2.0.10.353	10-09-2020	2020-10-09 오전 5:28:29	14:28:29	2.0.10.248	267	1	{/}	어휘	어	휘	NULL	NULL	NULL	NULL	NULL	NULL	19	1	3	KSY2	List3	NULL	NULL	NULL	NULL	NULL	NULL	NULL	NULL	NULL	0	{/}	0	3	739572	0	z	331
좌우반구com(split BVF)_1	1	1	<?xml version="1.0"?>\n<Clock xmlns:dt="urn:schemas-microsoft-com:datatypes"><Description dt:dt="string">E-Prime Primary Realtime Clock</Description><StartTime><Timestamp dt:dt="int">0</Timestamp><DateUtc dt:dt="string">2020-10-09T05:28:29Z</DateUtc></StartTime><FrequencyChanges><FrequencyChange><Frequency dt:dt="r8">2699960000</Frequency><Timestamp dt:dt="r8">4.37476967661792E+15</Timestamp><Cur…	좌우반구com(split BVF)_1-001-1	60.021	1.0.0.163	1	-1871794936	Professional	2.0.10.242	2.0.10.353	10-09-2020	2020-10-09 오전 5:28:29	14:28:29	2.0.10.248	366	2	z	엄도	엄	도	NULL	NULL	NULL	NULL	NULL	NULL	128	1	102	KSY3	List3	NULL	NULL	NULL	NULL	NULL	NULL	NULL	NULL	NULL	1	z	0	4	990402	0	z	471
좌우반구com(split BVF)_1	1	1	<?xml version="1.0"?>\n<Clock xmlns:dt="urn:schemas-microsoft-com:datatypes"><Description dt:dt="string">E-Prime Primary Realtime Clock</Description><StartTime><Timestamp dt:dt="int">0</Timestamp><DateUtc dt:dt="string">2020-10-09T05:28:29Z</DateUtc></StartTime><FrequencyChanges><FrequencyChange><Frequency dt:dt="r8">2699960000</Frequency><Timestamp dt:dt="r8">4.37476967661792E+15</Timestamp><Cur…	좌우반구com(split BVF)_1-001-1	60.021	1.0.0.163	1	-1871794936	Professional	2.0.10.242	2.0.10.353	10-09-2020	2020-10-09 오전 5:28:29	14:28:29	2.0.10.248	157	1	{/}	엄마	엄	마	NULL	NULL	NULL	89	1	25	NULL	NULL	NULL	KSY2	List2	NULL	NULL	NULL	NULL	NULL	NULL	NULL	NULL	NULL	1	{/}	0	3	437477	0	{/}	385
좌우반구com(split BVF)_1	1	1	<?xml version="1.0"?>\n<Clock xmlns:dt="urn:schemas-microsoft-com:datatypes"><Description dt:dt="string">E-Prime Primary Realtime Clock</Description><StartTime><Timestamp dt:dt="int">0</Timestamp><DateUtc dt:dt="string">2020-10-09T05:28:29Z</DateUtc></StartTime><FrequencyChanges><FrequencyChange><Frequency dt:dt="r8">2699960000</Frequency><Timestamp dt:dt="r8">4.37476967661792E+15</Timestamp><Cur…	좌우반구com(split BVF)_1-001-1	60.021	1.0.0.163	1	-1871794936	Professional	2.0.10.242	2.0.10.353	10-09-2020	2020-10-09 오전 5:28:29	14:28:29	2.0.10.248	60	2	z	엇압	엇	압	64	1	60	NULL	NULL	NULL	NULL	NULL	NULL	KSY3	List1	NULL	NULL	NULL	NULL	NULL	NULL	NULL	NULL	NULL	1	z	0	3	167204	0	z	576
좌우반구com(split BVF)_1	1	1	<?xml version="1.0"?>\n<Clock xmlns:dt="urn:schemas-microsoft-com:datatypes"><Description dt:dt="string">E-Prime Primary Realtime Clock</Description><StartTime><Timestamp dt:dt="int">0</Timestamp><DateUtc dt:dt="string">2020-10-09T05:28:29Z</DateUtc></StartTime><FrequencyChanges><FrequencyChange><Frequency dt:dt="r8">2699960000</Frequency><Timestamp dt:dt="r8">4.37476967661792E+15</Timestamp><Cur…	좌우반구com(split BVF)_1-001-1	60.021	1.0.0.163	1	-1871794936	Professional	2.0.10.242	2.0.10.353	10-09-2020	2020-10-09 오전 5:28:29	14:28:29	2.0.10.248	335	2	z	여별	여	별	NULL	NULL	NULL	NULL	NULL	NULL	117	1	71	KSY3	List3	NULL	NULL	NULL	NULL	NULL	NULL	NULL	NULL	NULL	1	z	0	3	911429	0	z	406
좌우반구com(split BVF)_1	1	1	<?xml version="1.0"?>\n<Clock xmlns:dt="urn:schemas-microsoft-com:datatypes"><Description dt:dt="string">E-Prime Primary Realtime Clock</Description><StartTime><Timestamp dt:dt="int">0</Timestamp><DateUtc dt:dt="string">2020-10-09T05:28:29Z</DateUtc></StartTime><FrequencyChanges><FrequencyChange><Frequency dt:dt="r8">2699960000</Frequency><Timestamp dt:dt="r8">4.37476967661792E+15</Timestamp><Cur…	좌우반구com(split BVF)_1-001-1	60.021	1.0.0.163	1	-1871794936	Professional	2.0.10.242	2.0.10.353	10-09-2020	2020-10-09 오전 5:28:29	14:28:29	2.0.10.248	176	2	z	여본	여	본	NULL	NULL	NULL	32	1	44	NULL	NULL	NULL	KSY	List2	0		0	0	486577	183		0	0	0	z	0	3	486760	0	{/}	342
좌우반구com(split BVF)_1	1	1	<?xml version="1.0"?>\n<Clock xmlns:dt="urn:schemas-microsoft-com:datatypes"><Description dt:dt="string">E-Prime Primary Realtime Clock</Description><StartTime><Timestamp dt:dt="int">0</Timestamp><DateUtc dt:dt="string">2020-10-09T05:28:29Z</DateUtc></StartTime><FrequencyChanges><FrequencyChange><Frequency dt:dt="r8">2699960000</Frequency><Timestamp dt:dt="r8">4.37476967661792E+15</Timestamp><Cur…	좌우반구com(split BVF)_1-001-1	60.021	1.0.0.163	1	-1871794936	Professional	2.0.10.242	2.0.10.353	10-09-2020	2020-10-09 오전 5:28:29	14:28:29	2.0.10.248	139	1	{/}	여생	여	생	NULL	NULL	NULL	118	1	7	NULL	NULL	NULL	KSY2	List2	NULL	NULL	NULL	NULL	NULL	NULL	NULL	NULL	NULL	1	{/}	0	4	391010	0	{/}	367
좌우반구com(split BVF)_1	1	1	<?xml version="1.0"?>\n<Clock xmlns:dt="urn:schemas-microsoft-com:datatypes"><Description dt:dt="string">E-Prime Primary Realtime Clock</Description><StartTime><Timestamp dt:dt="int">0</Timestamp><DateUtc dt:dt="string">2020-10-09T05:28:29Z</DateUtc></StartTime><FrequencyChanges><FrequencyChange><Frequency dt:dt="r8">2699960000</Frequency><Timestamp dt:dt="r8">4.37476967661792E+15</Timestamp><Cur…	좌우반구com(split BVF)_1-001-1	60.021	1.0.0.163	1	-1871794936	Professional	2.0.10.242	2.0.10.353	10-09-2020	2020-10-09 오전 5:28:29	14:28:29	2.0.10.248	333	2	z	열례	열	례	NULL	NULL	NULL	NULL	NULL	NULL	68	1	69	KSY	List3	0		0	-1	906031	183		0	0	1	z	1	3	906214	0	z	432
좌우반구com(split BVF)_1	1	1	<?xml version="1.0"?>\n<Clock xmlns:dt="urn:schemas-microsoft-com:datatypes"><Description dt:dt="string">E-Prime Primary Realtime Clock</Description><StartTime><Timestamp dt:dt="int">0</Timestamp><DateUtc dt:dt="string">2020-10-09T05:28:29Z</DateUtc></StartTime><FrequencyChanges><FrequencyChange><Frequency dt:dt="r8">2699960000</Frequency><Timestamp dt:dt="r8">4.37476967661792E+15</Timestamp><Cur…	좌우반구com(split BVF)_1-001-1	60.021	1.0.0.163	1	-1871794936	Professional	2.0.10.242	2.0.10.353	10-09-2020	2020-10-09 오전 5:28:29	14:28:29	2.0.10.248	381	2	z	열박	열	박	NULL	NULL	NULL	NULL	NULL	NULL	20	1	117	KSY	List3	0		0	0	1028722	183		0	0	1	z	0	3	1028905	0	z	464
좌우반구com(split BVF)_1	1	1	<?xml version="1.0"?>\n<Clock xmlns:dt="urn:schemas-microsoft-com:datatypes"><Description dt:dt="string">E-Prime Primary Realtime Clock</Description><StartTime><Timestamp dt:dt="int">0</Timestamp><DateUtc dt:dt="string">2020-10-09T05:28:29Z</DateUtc></StartTime><FrequencyChanges><FrequencyChange><Frequency dt:dt="r8">2699960000</Frequency><Timestamp dt:dt="r8">4.37476967661792E+15</Timestamp><Cur…	좌우반구com(split BVF)_1-001-1	60.021	1.0.0.163	1	-1871794936	Professional	2.0.10.242	2.0.10.353	10-09-2020	2020-10-09 오전 5:28:29	14:28:29	2.0.10.248	63	2	z	열응	열	응	96	1	63	NULL	NULL	NULL	NULL	NULL	NULL	KSY2	List1	NULL	NULL	NULL	NULL	NULL	NULL	NULL	NULL	NULL	0	z	1	3	175434	0	{/}	489
좌우반구com(split BVF)_1	1	1	<?xml version="1.0"?>\n<Clock xmlns:dt="urn:schemas-microsoft-com:datatypes"><Description dt:dt="string">E-Prime Primary Realtime Clock</Description><StartTime><Timestamp dt:dt="int">0</Timestamp><DateUtc dt:dt="string">2020-10-09T05:28:29Z</DateUtc></StartTime><FrequencyChanges><FrequencyChange><Frequency dt:dt="r8">2699960000</Frequency><Timestamp dt:dt="r8">4.37476967661792E+15</Timestamp><Cur…	좌우반구com(split BVF)_1-001-1	60.021	1.0.0.163	1	-1871794936	Professional	2.0.10.242	2.0.10.353	10-09-2020	2020-10-09 오전 5:28:29	14:28:29	2.0.10.248	330	1	{/}	열정	열	정	NULL	NULL	NULL	NULL	NULL	NULL	46	1	66	KSY2	List3	NULL	NULL	NULL	NULL	NULL	NULL	NULL	NULL	NULL	1	{/}	0	3	898800	0	{/}	261
좌우반구com(split BVF)_1	1	1	<?xml version="1.0"?>\n<Clock xmlns:dt="urn:schemas-microsoft-com:datatypes"><Description dt:dt="string">E-Prime Primary Realtime Clock</Description><StartTime><Timestamp dt:dt="int">0</Timestamp><DateUtc dt:dt="string">2020-10-09T05:28:29Z</DateUtc></StartTime><FrequencyChanges><FrequencyChange><Frequency dt:dt="r8">2699960000</Frequency><Timestamp dt:dt="r8">4.37476967661792E+15</Timestamp><Cur…	좌우반구com(split BVF)_1-001-1	60.021	1.0.0.163	1	-1871794936	Professional	2.0.10.242	2.0.10.353	10-09-2020	2020-10-09 오전 5:28:29	14:28:29	2.0.10.248	361	1	{/}	오류	오	류	NULL	NULL	NULL	NULL	NULL	NULL	95	1	97	KSY2	List3	NULL	NULL	NULL	NULL	NULL	NULL	NULL	NULL	NULL	1	{/}	0	3	977939	0	{/}	262
좌우반구com(split BVF)_1	1	1	<?xml version="1.0"?>\n<Clock xmlns:dt="urn:schemas-microsoft-com:datatypes"><Description dt:dt="string">E-Prime Primary Realtime Clock</Description><StartTime><Timestamp dt:dt="int">0</Timestamp><DateUtc dt:dt="string">2020-10-09T05:28:29Z</DateUtc></StartTime><FrequencyChanges><FrequencyChange><Frequency dt:dt="r8">2699960000</Frequency><Timestamp dt:dt="r8">4.37476967661792E+15</Timestamp><Cur…	좌우반구com(split BVF)_1-001-1	60.021	1.0.0.163	1	-1871794936	Professional	2.0.10.242	2.0.10.353	10-09-2020	2020-10-09 오전 5:28:29	14:28:29	2.0.10.248	392	1	{/}	오해	오	해	NULL	NULL	NULL	NULL	NULL	NULL	17	1	128	KSY2	List3	NULL	NULL	NULL	NULL	NULL	NULL	NULL	NULL	NULL	1	{/}	1	3	1058078	0	{/}	389
좌우반구com(split BVF)_1	1	1	<?xml version="1.0"?>\n<Clock xmlns:dt="urn:schemas-microsoft-com:datatypes"><Description dt:dt="string">E-Prime Primary Realtime Clock</Description><StartTime><Timestamp dt:dt="int">0</Timestamp><DateUtc dt:dt="string">2020-10-09T05:28:29Z</DateUtc></StartTime><FrequencyChanges><FrequencyChange><Frequency dt:dt="r8">2699960000</Frequency><Timestamp dt:dt="r8">4.37476967661792E+15</Timestamp><Cur…	좌우반구com(split BVF)_1-001-1	60.021	1.0.0.163	1	-1871794936	Professional	2.0.10.242	2.0.10.353	10-09-2020	2020-10-09 오전 5:28:29	14:28:29	2.0.10.248	153	2	z	외보	외	보	NULL	NULL	NULL	105	1	21	NULL	NULL	NULL	KSY2	List2	NULL	NULL	NULL	NULL	NULL	NULL	NULL	NULL	NULL	1	z	0	3	426647	0	z	503
좌우반구com(split BVF)_1	1	1	<?xml version="1.0"?>\n<Clock xmlns:dt="urn:schemas-microsoft-com:datatypes"><Description dt:dt="string">E-Prime Primary Realtime Clock</Description><StartTime><Timestamp dt:dt="int">0</Timestamp><DateUtc dt:dt="string">2020-10-09T05:28:29Z</DateUtc></StartTime><FrequencyChanges><FrequencyChange><Frequency dt:dt="r8">2699960000</Frequency><Timestamp dt:dt="r8">4.37476967661792E+15</Timestamp><Cur…	좌우반구com(split BVF)_1-001-1	60.021	1.0.0.163	1	-1871794936	Professional	2.0.10.242	2.0.10.353	10-09-2020	2020-10-09 오전 5:28:29	14:28:29	2.0.10.248	233	1	{/}	외부	외	부	NULL	NULL	NULL	85	1	101	NULL	NULL	NULL	KSY2	List2	NULL	NULL	NULL	NULL	NULL	NULL	NULL	NULL	NULL	1	{/}	0	3	633209	0	{/}	310
좌우반구com(split BVF)_1	1	1	<?xml version="1.0"?>\n<Clock xmlns:dt="urn:schemas-microsoft-com:datatypes"><Description dt:dt="string">E-Prime Primary Realtime Clock</Description><StartTime><Timestamp dt:dt="int">0</Timestamp><DateUtc dt:dt="string">2020-10-09T05:28:29Z</DateUtc></StartTime><FrequencyChanges><FrequencyChange><Frequency dt:dt="r8">2699960000</Frequency><Timestamp dt:dt="r8">4.37476967661792E+15</Timestamp><Cur…	좌우반구com(split BVF)_1-001-1	60.021	1.0.0.163	1	-1871794936	Professional	2.0.10.242	2.0.10.353	10-09-2020	2020-10-09 오전 5:28:29	14:28:29	2.0.10.248	172	2	z	요명	요	명	NULL	NULL	NULL	53	1	40	NULL	NULL	NULL	KSY3	List2	NULL	NULL	NULL	NULL	NULL	NULL	NULL	NULL	NULL	1	z	0	4	476064	0	z	518
좌우반구com(split BVF)_1	1	1	<?xml version="1.0"?>\n<Clock xmlns:dt="urn:schemas-microsoft-com:datatypes"><Description dt:dt="string">E-Prime Primary Realtime Clock</Description><StartTime><Timestamp dt:dt="int">0</Timestamp><DateUtc dt:dt="string">2020-10-09T05:28:29Z</DateUtc></StartTime><FrequencyChanges><FrequencyChange><Frequency dt:dt="r8">2699960000</Frequency><Timestamp dt:dt="r8">4.37476967661792E+15</Timestamp><Cur…	좌우반구com(split BVF)_1-001-1	60.021	1.0.0.163	1	-1871794936	Professional	2.0.10.242	2.0.10.353	10-09-2020	2020-10-09 오전 5:28:29	14:28:29	2.0.10.248	119	1	{/}	요소	요	소	112	1	119	NULL	NULL	NULL	NULL	NULL	NULL	KSY2	List1	NULL	NULL	NULL	NULL	NULL	NULL	NULL	NULL	NULL	1	{/}	1	3	320567	0	{/}	280
좌우반구com(split BVF)_1	1	1	<?xml version="1.0"?>\n<Clock xmlns:dt="urn:schemas-microsoft-com:datatypes"><Description dt:dt="string">E-Prime Primary Realtime Clock</Description><StartTime><Timestamp dt:dt="int">0</Timestamp><DateUtc dt:dt="string">2020-10-09T05:28:29Z</DateUtc></StartTime><FrequencyChanges><FrequencyChange><Frequency dt:dt="r8">2699960000</Frequency><Timestamp dt:dt="r8">4.37476967661792E+15</Timestamp><Cur…	좌우반구com(split BVF)_1-001-1	60.021	1.0.0.163	1	-1871794936	Professional	2.0.10.242	2.0.10.353	10-09-2020	2020-10-09 오전 5:28:29	14:28:29	2.0.10.248	328	1	{/}	요청	요	청	NULL	NULL	NULL	NULL	NULL	NULL	56	1	64	KSY2	List3	NULL	NULL	NULL	NULL	NULL	NULL	NULL	NULL	NULL	1	{/}	0	3	893985	0	{/}	267
좌우반구com(split BVF)_1	1	1	<?xml version="1.0"?>\n<Clock xmlns:dt="urn:schemas-microsoft-com:datatypes"><Description dt:dt="string">E-Prime Primary Realtime Clock</Description><StartTime><Timestamp dt:dt="int">0</Timestamp><DateUtc dt:dt="string">2020-10-09T05:28:29Z</DateUtc></StartTime><FrequencyChanges><FrequencyChange><Frequency dt:dt="r8">2699960000</Frequency><Timestamp dt:dt="r8">4.37476967661792E+15</Timestamp><Cur…	좌우반구com(split BVF)_1-001-1	60.021	1.0.0.163	1	-1871794936	Professional	2.0.10.242	2.0.10.353	10-09-2020	2020-10-09 오전 5:28:29	14:28:29	2.0.10.248	251	2	z	용스	용	스	NULL	NULL	NULL	19	1	119	NULL	NULL	NULL	KSY3	List2	NULL	NULL	NULL	NULL	NULL	NULL	NULL	NULL	NULL	1	z	0	4	680143	0	z	487
좌우반구com(split BVF)_1	1	1	<?xml version="1.0"?>\n<Clock xmlns:dt="urn:schemas-microsoft-com:datatypes"><Description dt:dt="string">E-Prime Primary Realtime Clock</Description><StartTime><Timestamp dt:dt="int">0</Timestamp><DateUtc dt:dt="string">2020-10-09T05:28:29Z</DateUtc></StartTime><FrequencyChanges><FrequencyChange><Frequency dt:dt="r8">2699960000</Frequency><Timestamp dt:dt="r8">4.37476967661792E+15</Timestamp><Cur…	좌우반구com(split BVF)_1-001-1	60.021	1.0.0.163	1	-1871794936	Professional	2.0.10.242	2.0.10.353	10-09-2020	2020-10-09 오전 5:28:29	14:28:29	2.0.10.248	197	1	{/}	용어	용	어	NULL	NULL	NULL	48	1	65	NULL	NULL	NULL	KSY2	List2	NULL	NULL	NULL	NULL	NULL	NULL	NULL	NULL	NULL	1	{/}	0	4	540858	0	{/}	363
좌우반구com(split BVF)_1	1	1	<?xml version="1.0"?>\n<Clock xmlns:dt="urn:schemas-microsoft-com:datatypes"><Description dt:dt="string">E-Prime Primary Realtime Clock</Description><StartTime><Timestamp dt:dt="int">0</Timestamp><DateUtc dt:dt="string">2020-10-09T05:28:29Z</DateUtc></StartTime><FrequencyChanges><FrequencyChange><Frequency dt:dt="r8">2699960000</Frequency><Timestamp dt:dt="r8">4.37476967661792E+15</Timestamp><Cur…	좌우반구com(split BVF)_1-001-1	60.021	1.0.0.163	1	-1871794936	Professional	2.0.10.242	2.0.10.353	10-09-2020	2020-10-09 오전 5:28:29	14:28:29	2.0.10.248	88	1	{/}	우려	우	려	87	1	88	NULL	NULL	NULL	NULL	NULL	NULL	KSY2	List1	NULL	NULL	NULL	NULL	NULL	NULL	NULL	NULL	NULL	1	{/}	1	3	240778	0	{/}	414
좌우반구com(split BVF)_1	1	1	<?xml version="1.0"?>\n<Clock xmlns:dt="urn:schemas-microsoft-com:datatypes"><Description dt:dt="string">E-Prime Primary Realtime Clock</Description><StartTime><Timestamp dt:dt="int">0</Timestamp><DateUtc dt:dt="string">2020-10-09T05:28:29Z</DateUtc></StartTime><FrequencyChanges><FrequencyChange><Frequency dt:dt="r8">2699960000</Frequency><Timestamp dt:dt="r8">4.37476967661792E+15</Timestamp><Cur…	좌우반구com(split BVF)_1-001-1	60.021	1.0.0.163	1	-1871794936	Professional	2.0.10.242	2.0.10.353	10-09-2020	2020-10-09 오전 5:28:29	14:28:29	2.0.10.248	235	2	z	운국	운	국	NULL	NULL	NULL	50	1	103	NULL	NULL	NULL	KSY3	List2	NULL	NULL	NULL	NULL	NULL	NULL	NULL	NULL	NULL	1	z	0	4	638341	0	z	351
좌우반구com(split BVF)_1	1	1	<?xml version="1.0"?>\n<Clock xmlns:dt="urn:schemas-microsoft-com:datatypes"><Description dt:dt="string">E-Prime Primary Realtime Clock</Description><StartTime><Timestamp dt:dt="int">0</Timestamp><DateUtc dt:dt="string">2020-10-09T05:28:29Z</DateUtc></StartTime><FrequencyChanges><FrequencyChange><Frequency dt:dt="r8">2699960000</Frequency><Timestamp dt:dt="r8">4.37476967661792E+15</Timestamp><Cur…	좌우반구com(split BVF)_1-001-1	60.021	1.0.0.163	1	-1871794936	Professional	2.0.10.242	2.0.10.353	10-09-2020	2020-10-09 오전 5:28:29	14:28:29	2.0.10.248	173	2	z	운속	운	속	NULL	NULL	NULL	42	1	41	NULL	NULL	NULL	KSY	List2	0		0	-1	478596	183		0	0	1	z	0	3	478779	0	z	507
좌우반구com(split BVF)_1	1	1	<?xml version="1.0"?>\n<Clock xmlns:dt="urn:schemas-microsoft-com:datatypes"><Description dt:dt="string">E-Prime Primary Realtime Clock</Description><StartTime><Timestamp dt:dt="int">0</Timestamp><DateUtc dt:dt="string">2020-10-09T05:28:29Z</DateUtc></StartTime><FrequencyChanges><FrequencyChange><Frequency dt:dt="r8">2699960000</Frequency><Timestamp dt:dt="r8">4.37476967661792E+15</Timestamp><Cur…	좌우반구com(split BVF)_1-001-1	60.021	1.0.0.163	1	-1871794936	Professional	2.0.10.242	2.0.10.353	10-09-2020	2020-10-09 오전 5:28:29	14:28:29	2.0.10.248	297	1	{/}	원리	원	리	NULL	NULL	NULL	NULL	NULL	NULL	92	1	33	KSY2	List3	NULL	NULL	NULL	NULL	NULL	NULL	NULL	NULL	NULL	1	{/}	0	3	815862	0	{/}	422
좌우반구com(split BVF)_1	1	1	<?xml version="1.0"?>\n<Clock xmlns:dt="urn:schemas-microsoft-com:datatypes"><Description dt:dt="string">E-Prime Primary Realtime Clock</Description><StartTime><Timestamp dt:dt="int">0</Timestamp><DateUtc dt:dt="string">2020-10-09T05:28:29Z</DateUtc></StartTime><FrequencyChanges><FrequencyChange><Frequency dt:dt="r8">2699960000</Frequency><Timestamp dt:dt="r8">4.37476967661792E+15</Timestamp><Cur…	좌우반구com(split BVF)_1-001-1	60.021	1.0.0.163	1	-1871794936	Professional	2.0.10.242	2.0.10.353	10-09-2020	2020-10-09 오전 5:28:29	14:28:29	2.0.10.248	347	1	{/}	원인	원	인	NULL	NULL	NULL	NULL	NULL	NULL	26	1	83	KSY2	List3	NULL	NULL	NULL	NULL	NULL	NULL	NULL	NULL	NULL	1	{/}	1	3	942468	0	{/}	334
좌우반구com(split BVF)_1	1	1	<?xml version="1.0"?>\n<Clock xmlns:dt="urn:schemas-microsoft-com:datatypes"><Description dt:dt="string">E-Prime Primary Realtime Clock</Description><StartTime><Timestamp dt:dt="int">0</Timestamp><DateUtc dt:dt="string">2020-10-09T05:28:29Z</DateUtc></StartTime><FrequencyChanges><FrequencyChange><Frequency dt:dt="r8">2699960000</Frequency><Timestamp dt:dt="r8">4.37476967661792E+15</Timestamp><Cur…	좌우반구com(split BVF)_1-001-1	60.021	1.0.0.163	1	-1871794936	Professional	2.0.10.242	2.0.10.353	10-09-2020	2020-10-09 오전 5:28:29	14:28:29	2.0.10.248	352	1	{/}	원장	원	장	NULL	NULL	NULL	NULL	NULL	NULL	14	1	88	KSY2	List3	NULL	NULL	NULL	NULL	NULL	NULL	NULL	NULL	NULL	0	{/}	1	3	954947	0	z	247
좌우반구com(split BVF)_1	1	1	<?xml version="1.0"?>\n<Clock xmlns:dt="urn:schemas-microsoft-com:datatypes"><Description dt:dt="string">E-Prime Primary Realtime Clock</Description><StartTime><Timestamp dt:dt="int">0</Timestamp><DateUtc dt:dt="string">2020-10-09T05:28:29Z</DateUtc></StartTime><FrequencyChanges><FrequencyChange><Frequency dt:dt="r8">2699960000</Frequency><Timestamp dt:dt="r8">4.37476967661792E+15</Timestamp><Cur…	좌우반구com(split BVF)_1-001-1	60.021	1.0.0.163	1	-1871794936	Professional	2.0.10.242	2.0.10.353	10-09-2020	2020-10-09 오전 5:28:29	14:28:29	2.0.10.248	129	2	z	원착	원	착	132	1	129	NULL	NULL	NULL	NULL	NULL	NULL	KSY2	List1	NULL	NULL	NULL	NULL	NULL	NULL	NULL	NULL	NULL	1	z	0	3	345609	0	z	606
좌우반구com(split BVF)_1	1	1	<?xml version="1.0"?>\n<Clock xmlns:dt="urn:schemas-microsoft-com:datatypes"><Description dt:dt="string">E-Prime Primary Realtime Clock</Description><StartTime><Timestamp dt:dt="int">0</Timestamp><DateUtc dt:dt="string">2020-10-09T05:28:29Z</DateUtc></StartTime><FrequencyChanges><FrequencyChange><Frequency dt:dt="r8">2699960000</Frequency><Timestamp dt:dt="r8">4.37476967661792E+15</Timestamp><Cur…	좌우반구com(split BVF)_1-001-1	60.021	1.0.0.163	1	-1871794936	Professional	2.0.10.242	2.0.10.353	10-09-2020	2020-10-09 오전 5:28:29	14:28:29	2.0.10.248	81	1	{/}	원형	원	형	28	1	81	NULL	NULL	NULL	NULL	NULL	NULL	KSY2	List1	NULL	NULL	NULL	NULL	NULL	NULL	NULL	NULL	NULL	1	{/}	0	4	222352	0	{/}	464
좌우반구com(split BVF)_1	1	1	<?xml version="1.0"?>\n<Clock xmlns:dt="urn:schemas-microsoft-com:datatypes"><Description dt:dt="string">E-Prime Primary Realtime Clock</Description><StartTime><Timestamp dt:dt="int">0</Timestamp><DateUtc dt:dt="string">2020-10-09T05:28:29Z</DateUtc></StartTime><FrequencyChanges><FrequencyChange><Frequency dt:dt="r8">2699960000</Frequency><Timestamp dt:dt="r8">4.37476967661792E+15</Timestamp><Cur…	좌우반구com(split BVF)_1-001-1	60.021	1.0.0.163	1	-1871794936	Professional	2.0.10.242	2.0.10.353	10-09-2020	2020-10-09 오전 5:28:29	14:28:29	2.0.10.248	183	2	z	위절	위	절	NULL	NULL	NULL	111	1	51	NULL	NULL	NULL	KSY2	List2	NULL	NULL	NULL	NULL	NULL	NULL	NULL	NULL	NULL	0	z	0	3	505087	0	{/}	375
좌우반구com(split BVF)_1	1	1	<?xml version="1.0"?>\n<Clock xmlns:dt="urn:schemas-microsoft-com:datatypes"><Description dt:dt="string">E-Prime Primary Realtime Clock</Description><StartTime><Timestamp dt:dt="int">0</Timestamp><DateUtc dt:dt="string">2020-10-09T05:28:29Z</DateUtc></StartTime><FrequencyChanges><FrequencyChange><Frequency dt:dt="r8">2699960000</Frequency><Timestamp dt:dt="r8">4.37476967661792E+15</Timestamp><Cur…	좌우반구com(split BVF)_1-001-1	60.021	1.0.0.163	1	-1871794936	Professional	2.0.10.242	2.0.10.353	10-09-2020	2020-10-09 오전 5:28:29	14:28:29	2.0.10.248	175	1	{/}	유형	유	형	NULL	NULL	NULL	123	1	43	NULL	NULL	NULL	KSY2	List2	NULL	NULL	NULL	NULL	NULL	NULL	NULL	NULL	NULL	1	{/}	0	3	484244	0	{/}	306
좌우반구com(split BVF)_1	1	1	<?xml version="1.0"?>\n<Clock xmlns:dt="urn:schemas-microsoft-com:datatypes"><Description dt:dt="string">E-Prime Primary Realtime Clock</Description><StartTime><Timestamp dt:dt="int">0</Timestamp><DateUtc dt:dt="string">2020-10-09T05:28:29Z</DateUtc></StartTime><FrequencyChanges><FrequencyChange><Frequency dt:dt="r8">2699960000</Frequency><Timestamp dt:dt="r8">4.37476967661792E+15</Timestamp><Cur…	좌우반구com(split BVF)_1-001-1	60.021	1.0.0.163	1	-1871794936	Professional	2.0.10.242	2.0.10.353	10-09-2020	2020-10-09 오전 5:28:29	14:28:29	2.0.10.248	17	1	{/}	음식	음	식	37	1	17	NULL	NULL	NULL	NULL	NULL	NULL	KSY2	List1	NULL	NULL	NULL	NULL	NULL	NULL	NULL	NULL	NULL	1	{/}	0	4	53727	0	{/}	393
좌우반구com(split BVF)_1	1	1	<?xml version="1.0"?>\n<Clock xmlns:dt="urn:schemas-microsoft-com:datatypes"><Description dt:dt="string">E-Prime Primary Realtime Clock</Description><StartTime><Timestamp dt:dt="int">0</Timestamp><DateUtc dt:dt="string">2020-10-09T05:28:29Z</DateUtc></StartTime><FrequencyChanges><FrequencyChange><Frequency dt:dt="r8">2699960000</Frequency><Timestamp dt:dt="r8">4.37476967661792E+15</Timestamp><Cur…	좌우반구com(split BVF)_1-001-1	60.021	1.0.0.163	1	-1871794936	Professional	2.0.10.242	2.0.10.353	10-09-2020	2020-10-09 오전 5:28:29	14:28:29	2.0.10.248	393	2	z	음안	음	안	NULL	NULL	NULL	NULL	NULL	NULL	85	1	129	KSY	List3	0		1	-1	1060477	184		0	0	1	z	0	4	1060661	0	z	412
좌우반구com(split BVF)_1	1	1	<?xml version="1.0"?>\n<Clock xmlns:dt="urn:schemas-microsoft-com:datatypes"><Description dt:dt="string">E-Prime Primary Realtime Clock</Description><StartTime><Timestamp dt:dt="int">0</Timestamp><DateUtc dt:dt="string">2020-10-09T05:28:29Z</DateUtc></StartTime><FrequencyChanges><FrequencyChange><Frequency dt:dt="r8">2699960000</Frequency><Timestamp dt:dt="r8">4.37476967661792E+15</Timestamp><Cur…	좌우반구com(split BVF)_1-001-1	60.021	1.0.0.163	1	-1871794936	Professional	2.0.10.242	2.0.10.353	10-09-2020	2020-10-09 오전 5:28:29	14:28:29	2.0.10.248	142	2	z	응어	응	어	NULL	NULL	NULL	102	1	10	NULL	NULL	NULL	KSY3	List2	NULL	NULL	NULL	NULL	NULL	NULL	NULL	NULL	NULL	1	z	0	3	398557	0	z	299
좌우반구com(split BVF)_1	1	1	<?xml version="1.0"?>\n<Clock xmlns:dt="urn:schemas-microsoft-com:datatypes"><Description dt:dt="string">E-Prime Primary Realtime Clock</Description><StartTime><Timestamp dt:dt="int">0</Timestamp><DateUtc dt:dt="string">2020-10-09T05:28:29Z</DateUtc></StartTime><FrequencyChanges><FrequencyChange><Frequency dt:dt="r8">2699960000</Frequency><Timestamp dt:dt="r8">4.37476967661792E+15</Timestamp><Cur…	좌우반구com(split BVF)_1-001-1	60.021	1.0.0.163	1	-1871794936	Professional	2.0.10.242	2.0.10.353	10-09-2020	2020-10-09 오전 5:28:29	14:28:29	2.0.10.248	269	2	z	의마	의	마	NULL	NULL	NULL	NULL	NULL	NULL	53	1	5	KSY3	List3	NULL	NULL	NULL	NULL	NULL	NULL	NULL	NULL	NULL	1	z	0	3	744520	0	z	379
좌우반구com(split BVF)_1	1	1	<?xml version="1.0"?>\n<Clock xmlns:dt="urn:schemas-microsoft-com:datatypes"><Description dt:dt="string">E-Prime Primary Realtime Clock</Description><StartTime><Timestamp dt:dt="int">0</Timestamp><DateUtc dt:dt="string">2020-10-09T05:28:29Z</DateUtc></StartTime><FrequencyChanges><FrequencyChange><Frequency dt:dt="r8">2699960000</Frequency><Timestamp dt:dt="r8">4.37476967661792E+15</Timestamp><Cur…	좌우반구com(split BVF)_1-001-1	60.021	1.0.0.163	1	-1871794936	Professional	2.0.10.242	2.0.10.353	10-09-2020	2020-10-09 오전 5:28:29	14:28:29	2.0.10.248	337	1	{/}	의미	의	미	NULL	NULL	NULL	NULL	NULL	NULL	21	1	73	KSY2	List3	NULL	NULL	NULL	NULL	NULL	NULL	NULL	NULL	NULL	1	{/}	0	4	916611	0	{/}	329
좌우반구com(split BVF)_1	1	1	<?xml version="1.0"?>\n<Clock xmlns:dt="urn:schemas-microsoft-com:datatypes"><Description dt:dt="string">E-Prime Primary Realtime Clock</Description><StartTime><Timestamp dt:dt="int">0</Timestamp><DateUtc dt:dt="string">2020-10-09T05:28:29Z</DateUtc></StartTime><FrequencyChanges><FrequencyChange><Frequency dt:dt="r8">2699960000</Frequency><Timestamp dt:dt="r8">4.37476967661792E+15</Timestamp><Cur…	좌우반구com(split BVF)_1-001-1	60.021	1.0.0.163	1	-1871794936	Professional	2.0.10.242	2.0.10.353	10-09-2020	2020-10-09 오전 5:28:29	14:28:29	2.0.10.248	147	2	z	의필	의	필	NULL	NULL	NULL	64	1	15	NULL	NULL	NULL	KSY	List2	0		0	-1	411286	183		0	0	1	z	0	3	411469	0	z	353
좌우반구com(split BVF)_1	1	1	<?xml version="1.0"?>\n<Clock xmlns:dt="urn:schemas-microsoft-com:datatypes"><Description dt:dt="string">E-Prime Primary Realtime Clock</Description><StartTime><Timestamp dt:dt="int">0</Timestamp><DateUtc dt:dt="string">2020-10-09T05:28:29Z</DateUtc></StartTime><FrequencyChanges><FrequencyChange><Frequency dt:dt="r8">2699960000</Frequency><Timestamp dt:dt="r8">4.37476967661792E+15</Timestamp><Cur…	좌우반구com(split BVF)_1-001-1	60.021	1.0.0.163	1	-1871794936	Professional	2.0.10.242	2.0.10.353	10-09-2020	2020-10-09 오전 5:28:29	14:28:29	2.0.10.248	9	2	z	이느	이	느	97	1	9	NULL	NULL	NULL	NULL	NULL	NULL	KSY3	List1	NULL	NULL	NULL	NULL	NULL	NULL	NULL	NULL	NULL	1	z	0	3	33517	0	z	389
좌우반구com(split BVF)_1	1	1	<?xml version="1.0"?>\n<Clock xmlns:dt="urn:schemas-microsoft-com:datatypes"><Description dt:dt="string">E-Prime Primary Realtime Clock</Description><StartTime><Timestamp dt:dt="int">0</Timestamp><DateUtc dt:dt="string">2020-10-09T05:28:29Z</DateUtc></StartTime><FrequencyChanges><FrequencyChange><Frequency dt:dt="r8">2699960000</Frequency><Timestamp dt:dt="r8">4.37476967661792E+15</Timestamp><Cur…	좌우반구com(split BVF)_1-001-1	60.021	1.0.0.163	1	-1871794936	Professional	2.0.10.242	2.0.10.353	10-09-2020	2020-10-09 오전 5:28:29	14:28:29	2.0.10.248	284	1	{/}	이득	이	득	NULL	NULL	NULL	NULL	NULL	NULL	80	1	20	KSY2	List3	NULL	NULL	NULL	NULL	NULL	NULL	NULL	NULL	NULL	1	{/}	0	3	782424	0	{/}	365
좌우반구com(split BVF)_1	1	1	<?xml version="1.0"?>\n<Clock xmlns:dt="urn:schemas-microsoft-com:datatypes"><Description dt:dt="string">E-Prime Primary Realtime Clock</Description><StartTime><Timestamp dt:dt="int">0</Timestamp><DateUtc dt:dt="string">2020-10-09T05:28:29Z</DateUtc></StartTime><FrequencyChanges><FrequencyChange><Frequency dt:dt="r8">2699960000</Frequency><Timestamp dt:dt="r8">4.37476967661792E+15</Timestamp><Cur…	좌우반구com(split BVF)_1-001-1	60.021	1.0.0.163	1	-1871794936	Professional	2.0.10.242	2.0.10.353	10-09-2020	2020-10-09 오전 5:28:29	14:28:29	2.0.10.248	122	1	{/}	이유	이	유	54	1	122	NULL	NULL	NULL	NULL	NULL	NULL	KSY2	List1	NULL	NULL	NULL	NULL	NULL	NULL	NULL	NULL	NULL	1	{/}	0	3	328148	0	{/}	325
좌우반구com(split BVF)_1	1	1	<?xml version="1.0"?>\n<Clock xmlns:dt="urn:schemas-microsoft-com:datatypes"><Description dt:dt="string">E-Prime Primary Realtime Clock</Description><StartTime><Timestamp dt:dt="int">0</Timestamp><DateUtc dt:dt="string">2020-10-09T05:28:29Z</DateUtc></StartTime><FrequencyChanges><FrequencyChange><Frequency dt:dt="r8">2699960000</Frequency><Timestamp dt:dt="r8">4.37476967661792E+15</Timestamp><Cur…	좌우반구com(split BVF)_1-001-1	60.021	1.0.0.163	1	-1871794936	Professional	2.0.10.242	2.0.10.353	10-09-2020	2020-10-09 오전 5:28:29	14:28:29	2.0.10.248	79	1	{/}	이전	이	전	42	1	79	NULL	NULL	NULL	NULL	NULL	NULL	KSY3	List1	NULL	NULL	NULL	NULL	NULL	NULL	NULL	NULL	NULL	1	{/}	0	3	217220	0	{/}	346
좌우반구com(split BVF)_1	1	1	<?xml version="1.0"?>\n<Clock xmlns:dt="urn:schemas-microsoft-com:datatypes"><Description dt:dt="string">E-Prime Primary Realtime Clock</Description><StartTime><Timestamp dt:dt="int">0</Timestamp><DateUtc dt:dt="string">2020-10-09T05:28:29Z</DateUtc></StartTime><FrequencyChanges><FrequencyChange><Frequency dt:dt="r8">2699960000</Frequency><Timestamp dt:dt="r8">4.37476967661792E+15</Timestamp><Cur…	좌우반구com(split BVF)_1-001-1	60.021	1.0.0.163	1	-1871794936	Professional	2.0.10.242	2.0.10.353	10-09-2020	2020-10-09 오전 5:28:29	14:28:29	2.0.10.248	394	2	z	익궤	익	궤	NULL	NULL	NULL	NULL	NULL	NULL	39	1	130	KSY2	List3	NULL	NULL	NULL	NULL	NULL	NULL	NULL	NULL	NULL	1	z	1	3	1063276	0	z	678
좌우반구com(split BVF)_1	1	1	<?xml version="1.0"?>\n<Clock xmlns:dt="urn:schemas-microsoft-com:datatypes"><Description dt:dt="string">E-Prime Primary Realtime Clock</Description><StartTime><Timestamp dt:dt="int">0</Timestamp><DateUtc dt:dt="string">2020-10-09T05:28:29Z</DateUtc></StartTime><FrequencyChanges><FrequencyChange><Frequency dt:dt="r8">2699960000</Frequency><Timestamp dt:dt="r8">4.37476967661792E+15</Timestamp><Cur…	좌우반구com(split BVF)_1-001-1	60.021	1.0.0.163	1	-1871794936	Professional	2.0.10.242	2.0.10.353	10-09-2020	2020-10-09 오전 5:28:29	14:28:29	2.0.10.248	248	2	z	익력	익	력	NULL	NULL	NULL	34	1	116	NULL	NULL	NULL	KSY2	List2	NULL	NULL	NULL	NULL	NULL	NULL	NULL	NULL	NULL	1	z	1	3	672195	0	z	732
좌우반구com(split BVF)_1	1	1	<?xml version="1.0"?>\n<Clock xmlns:dt="urn:schemas-microsoft-com:datatypes"><Description dt:dt="string">E-Prime Primary Realtime Clock</Description><StartTime><Timestamp dt:dt="int">0</Timestamp><DateUtc dt:dt="string">2020-10-09T05:28:29Z</DateUtc></StartTime><FrequencyChanges><FrequencyChange><Frequency dt:dt="r8">2699960000</Frequency><Timestamp dt:dt="r8">4.37476967661792E+15</Timestamp><Cur…	좌우반구com(split BVF)_1-001-1	60.021	1.0.0.163	1	-1871794936	Professional	2.0.10.242	2.0.10.353	10-09-2020	2020-10-09 오전 5:28:29	14:28:29	2.0.10.248	303	1	{/}	인간	인	간	NULL	NULL	NULL	NULL	NULL	NULL	63	1	39	KSY3	List3	NULL	NULL	NULL	NULL	NULL	NULL	NULL	NULL	NULL	1	{/}	0	4	831074	0	{/}	316
좌우반구com(split BVF)_1	1	1	<?xml version="1.0"?>\n<Clock xmlns:dt="urn:schemas-microsoft-com:datatypes"><Description dt:dt="string">E-Prime Primary Realtime Clock</Description><StartTime><Timestamp dt:dt="int">0</Timestamp><DateUtc dt:dt="string">2020-10-09T05:28:29Z</DateUtc></StartTime><FrequencyChanges><FrequencyChange><Frequency dt:dt="r8">2699960000</Frequency><Timestamp dt:dt="r8">4.37476967661792E+15</Timestamp><Cur…	좌우반구com(split BVF)_1-001-1	60.021	1.0.0.163	1	-1871794936	Professional	2.0.10.242	2.0.10.353	10-09-2020	2020-10-09 오전 5:28:29	14:28:29	2.0.10.248	317	1	{/}	인사	인	사	NULL	NULL	NULL	NULL	NULL	NULL	41	1	53	KSY3	List3	NULL	NULL	NULL	NULL	NULL	NULL	NULL	NULL	NULL	1	{/}	1	3	866861	0	{/}	246
좌우반구com(split BVF)_1	1	1	<?xml version="1.0"?>\n<Clock xmlns:dt="urn:schemas-microsoft-com:datatypes"><Description dt:dt="string">E-Prime Primary Realtime Clock</Description><StartTime><Timestamp dt:dt="int">0</Timestamp><DateUtc dt:dt="string">2020-10-09T05:28:29Z</DateUtc></StartTime><FrequencyChanges><FrequencyChange><Frequency dt:dt="r8">2699960000</Frequency><Timestamp dt:dt="r8">4.37476967661792E+15</Timestamp><Cur…	좌우반구com(split BVF)_1-001-1	60.021	1.0.0.163	1	-1871794936	Professional	2.0.10.242	2.0.10.353	10-09-2020	2020-10-09 오전 5:28:29	14:28:29	2.0.10.248	118	1	{/}	인생	인	생	76	1	118	NULL	NULL	NULL	NULL	NULL	NULL	KSY3	List1	NULL	NULL	NULL	NULL	NULL	NULL	NULL	NULL	NULL	1	{/}	0	3	318068	0	{/}	291
좌우반구com(split BVF)_1	1	1	<?xml version="1.0"?>\n<Clock xmlns:dt="urn:schemas-microsoft-com:datatypes"><Description dt:dt="string">E-Prime Primary Realtime Clock</Description><StartTime><Timestamp dt:dt="int">0</Timestamp><DateUtc dt:dt="string">2020-10-09T05:28:29Z</DateUtc></StartTime><FrequencyChanges><FrequencyChange><Frequency dt:dt="r8">2699960000</Frequency><Timestamp dt:dt="r8">4.37476967661792E+15</Timestamp><Cur…	좌우반구com(split BVF)_1-001-1	60.021	1.0.0.163	1	-1871794936	Professional	2.0.10.242	2.0.10.353	10-09-2020	2020-10-09 오전 5:28:29	14:28:29	2.0.10.248	242	1	{/}	인연	인	연	NULL	NULL	NULL	98	1	110	NULL	NULL	NULL	KSY3	List2	NULL	NULL	NULL	NULL	NULL	NULL	NULL	NULL	NULL	1	{/}	0	3	656934	0	{/}	283
좌우반구com(split BVF)_1	1	1	<?xml version="1.0"?>\n<Clock xmlns:dt="urn:schemas-microsoft-com:datatypes"><Description dt:dt="string">E-Prime Primary Realtime Clock</Description><StartTime><Timestamp dt:dt="int">0</Timestamp><DateUtc dt:dt="string">2020-10-09T05:28:29Z</DateUtc></StartTime><FrequencyChanges><FrequencyChange><Frequency dt:dt="r8">2699960000</Frequency><Timestamp dt:dt="r8">4.37476967661792E+15</Timestamp><Cur…	좌우반구com(split BVF)_1-001-1	60.021	1.0.0.163	1	-1871794936	Professional	2.0.10.242	2.0.10.353	10-09-2020	2020-10-09 오전 5:28:29	14:28:29	2.0.10.248	151	2	z	일려	일	려	NULL	NULL	NULL	82	1	19	NULL	NULL	NULL	KSY	List2	0		0	-1	421299	183		0	0	1	z	1	3	421482	0	z	332
좌우반구com(split BVF)_1	1	1	<?xml version="1.0"?>\n<Clock xmlns:dt="urn:schemas-microsoft-com:datatypes"><Description dt:dt="string">E-Prime Primary Realtime Clock</Description><StartTime><Timestamp dt:dt="int">0</Timestamp><DateUtc dt:dt="string">2020-10-09T05:28:29Z</DateUtc></StartTime><FrequencyChanges><FrequencyChange><Frequency dt:dt="r8">2699960000</Frequency><Timestamp dt:dt="r8">4.37476967661792E+15</Timestamp><Cur…	좌우반구com(split BVF)_1-001-1	60.021	1.0.0.163	1	-1871794936	Professional	2.0.10.242	2.0.10.353	10-09-2020	2020-10-09 오전 5:28:29	14:28:29	2.0.10.248	6	2	z	일섭	일	섭	56	1	6	NULL	NULL	NULL	NULL	NULL	NULL	KSY2	List1	NULL	NULL	NULL	NULL	NULL	NULL	NULL	NULL	NULL	1	z	0	4	26020	0	z	319
좌우반구com(split BVF)_1	1	1	<?xml version="1.0"?>\n<Clock xmlns:dt="urn:schemas-microsoft-com:datatypes"><Description dt:dt="string">E-Prime Primary Realtime Clock</Description><StartTime><Timestamp dt:dt="int">0</Timestamp><DateUtc dt:dt="string">2020-10-09T05:28:29Z</DateUtc></StartTime><FrequencyChanges><FrequencyChange><Frequency dt:dt="r8">2699960000</Frequency><Timestamp dt:dt="r8">4.37476967661792E+15</Timestamp><Cur…	좌우반구com(split BVF)_1-001-1	60.021	1.0.0.163	1	-1871794936	Professional	2.0.10.242	2.0.10.353	10-09-2020	2020-10-09 오전 5:28:29	14:28:29	2.0.10.248	121	2	z	임택	임	택	102	1	121	NULL	NULL	NULL	NULL	NULL	NULL	KSY2	List1	NULL	NULL	NULL	NULL	NULL	NULL	NULL	NULL	NULL	1	z	0	4	325516	0	z	427
좌우반구com(split BVF)_1	1	1	<?xml version="1.0"?>\n<Clock xmlns:dt="urn:schemas-microsoft-com:datatypes"><Description dt:dt="string">E-Prime Primary Realtime Clock</Description><StartTime><Timestamp dt:dt="int">0</Timestamp><DateUtc dt:dt="string">2020-10-09T05:28:29Z</DateUtc></StartTime><FrequencyChanges><FrequencyChange><Frequency dt:dt="r8">2699960000</Frequency><Timestamp dt:dt="r8">4.37476967661792E+15</Timestamp><Cur…	좌우반구com(split BVF)_1-001-1	60.021	1.0.0.163	1	-1871794936	Professional	2.0.10.242	2.0.10.353	10-09-2020	2020-10-09 오전 5:28:29	14:28:29	2.0.10.248	188	1	{/}	입구	입	구	NULL	NULL	NULL	37	1	56	NULL	NULL	NULL	KSY3	List2	NULL	NULL	NULL	NULL	NULL	NULL	NULL	NULL	NULL	1	{/}	0	4	517766	0	{/}	273
좌우반구com(split BVF)_1	1	1	<?xml version="1.0"?>\n<Clock xmlns:dt="urn:schemas-microsoft-com:datatypes"><Description dt:dt="string">E-Prime Primary Realtime Clock</Description><StartTime><Timestamp dt:dt="int">0</Timestamp><DateUtc dt:dt="string">2020-10-09T05:28:29Z</DateUtc></StartTime><FrequencyChanges><FrequencyChange><Frequency dt:dt="r8">2699960000</Frequency><Timestamp dt:dt="r8">4.37476967661792E+15</Timestamp><Cur…	좌우반구com(split BVF)_1-001-1	60.021	1.0.0.163	1	-1871794936	Professional	2.0.10.242	2.0.10.353	10-09-2020	2020-10-09 오전 5:28:29	14:28:29	2.0.10.248	365	2	z	입목	입	목	NULL	NULL	NULL	NULL	NULL	NULL	120	1	101	KSY3	List3	NULL	NULL	NULL	NULL	NULL	NULL	NULL	NULL	NULL	0	z	0	4	987903	0	{/}	290
좌우반구com(split BVF)_1	1	1	<?xml version="1.0"?>\n<Clock xmlns:dt="urn:schemas-microsoft-com:datatypes"><Description dt:dt="string">E-Prime Primary Realtime Clock</Description><StartTime><Timestamp dt:dt="int">0</Timestamp><DateUtc dt:dt="string">2020-10-09T05:28:29Z</DateUtc></StartTime><FrequencyChanges><FrequencyChange><Frequency dt:dt="r8">2699960000</Frequency><Timestamp dt:dt="r8">4.37476967661792E+15</Timestamp><Cur…	좌우반구com(split BVF)_1-001-1	60.021	1.0.0.163	1	-1871794936	Professional	2.0.10.242	2.0.10.353	10-09-2020	2020-10-09 오전 5:28:29	14:28:29	2.0.10.248	387	2	z	입화	입	화	NULL	NULL	NULL	NULL	NULL	NULL	104	1	123	KSY3	List3	NULL	NULL	NULL	NULL	NULL	NULL	NULL	NULL	NULL	1	z	0	3	1044633	0	z	505
좌우반구com(split BVF)_1	1	1	<?xml version="1.0"?>\n<Clock xmlns:dt="urn:schemas-microsoft-com:datatypes"><Description dt:dt="string">E-Prime Primary Realtime Clock</Description><StartTime><Timestamp dt:dt="int">0</Timestamp><DateUtc dt:dt="string">2020-10-09T05:28:29Z</DateUtc></StartTime><FrequencyChanges><FrequencyChange><Frequency dt:dt="r8">2699960000</Frequency><Timestamp dt:dt="r8">4.37476967661792E+15</Timestamp><Cur…	좌우반구com(split BVF)_1-001-1	60.021	1.0.0.163	1	-1871794936	Professional	2.0.10.242	2.0.10.353	10-09-2020	2020-10-09 오전 5:28:29	14:28:29	2.0.10.248	382	2	z	자름	자	름	NULL	NULL	NULL	NULL	NULL	NULL	2	1	118	KSY2	List3	NULL	NULL	NULL	NULL	NULL	NULL	NULL	NULL	NULL	0	z	0	4	1031571	0	{/}	582
좌우반구com(split BVF)_1	1	1	<?xml version="1.0"?>\n<Clock xmlns:dt="urn:schemas-microsoft-com:datatypes"><Description dt:dt="string">E-Prime Primary Realtime Clock</Description><StartTime><Timestamp dt:dt="int">0</Timestamp><DateUtc dt:dt="string">2020-10-09T05:28:29Z</DateUtc></StartTime><FrequencyChanges><FrequencyChange><Frequency dt:dt="r8">2699960000</Frequency><Timestamp dt:dt="r8">4.37476967661792E+15</Timestamp><Cur…	좌우반구com(split BVF)_1-001-1	60.021	1.0.0.163	1	-1871794936	Professional	2.0.10.242	2.0.10.353	10-09-2020	2020-10-09 오전 5:28:29	14:28:29	2.0.10.248	369	1	{/}	자리	자	리	NULL	NULL	NULL	NULL	NULL	NULL	115	1	105	KSY3	List3	NULL	NULL	NULL	NULL	NULL	NULL	NULL	NULL	NULL	0	{/}	0	3	998099	0	z	494
좌우반구com(split BVF)_1	1	1	<?xml version="1.0"?>\n<Clock xmlns:dt="urn:schemas-microsoft-com:datatypes"><Description dt:dt="string">E-Prime Primary Realtime Clock</Description><StartTime><Timestamp dt:dt="int">0</Timestamp><DateUtc dt:dt="string">2020-10-09T05:28:29Z</DateUtc></StartTime><FrequencyChanges><FrequencyChange><Frequency dt:dt="r8">2699960000</Frequency><Timestamp dt:dt="r8">4.37476967661792E+15</Timestamp><Cur…	좌우반구com(split BVF)_1-001-1	60.021	1.0.0.163	1	-1871794936	Professional	2.0.10.242	2.0.10.353	10-09-2020	2020-10-09 오전 5:28:29	14:28:29	2.0.10.248	22	1	{/}	자본	자	본	16	1	22	NULL	NULL	NULL	NULL	NULL	NULL	KSY3	List1	NULL	NULL	NULL	NULL	NULL	NULL	NULL	NULL	NULL	1	{/}	0	4	66456	0	{/}	749
좌우반구com(split BVF)_1	1	1	<?xml version="1.0"?>\n<Clock xmlns:dt="urn:schemas-microsoft-com:datatypes"><Description dt:dt="string">E-Prime Primary Realtime Clock</Description><StartTime><Timestamp dt:dt="int">0</Timestamp><DateUtc dt:dt="string">2020-10-09T05:28:29Z</DateUtc></StartTime><FrequencyChanges><FrequencyChange><Frequency dt:dt="r8">2699960000</Frequency><Timestamp dt:dt="r8">4.37476967661792E+15</Timestamp><Cur…	좌우반구com(split BVF)_1-001-1	60.021	1.0.0.163	1	-1871794936	Professional	2.0.10.242	2.0.10.353	10-09-2020	2020-10-09 오전 5:28:29	14:28:29	2.0.10.248	217	1	{/}	자체	자	체	NULL	NULL	NULL	90	1	85	NULL	NULL	NULL	KSY3	List2	NULL	NULL	NULL	NULL	NULL	NULL	NULL	NULL	NULL	0	{/}	0	3	592223	0	z	574
좌우반구com(split BVF)_1	1	1	<?xml version="1.0"?>\n<Clock xmlns:dt="urn:schemas-microsoft-com:datatypes"><Description dt:dt="string">E-Prime Primary Realtime Clock</Description><StartTime><Timestamp dt:dt="int">0</Timestamp><DateUtc dt:dt="string">2020-10-09T05:28:29Z</DateUtc></StartTime><FrequencyChanges><FrequencyChange><Frequency dt:dt="r8">2699960000</Frequency><Timestamp dt:dt="r8">4.37476967661792E+15</Timestamp><Cur…	좌우반구com(split BVF)_1-001-1	60.021	1.0.0.163	1	-1871794936	Professional	2.0.10.242	2.0.10.353	10-09-2020	2020-10-09 오전 5:28:29	14:28:29	2.0.10.248	295	2	z	작락	작	락	NULL	NULL	NULL	NULL	NULL	NULL	52	1	31	KSY	List3	0		0	-1	810464	183		0	0	1	z	1	3	810647	0	z	377
좌우반구com(split BVF)_1	1	1	<?xml version="1.0"?>\n<Clock xmlns:dt="urn:schemas-microsoft-com:datatypes"><Description dt:dt="string">E-Prime Primary Realtime Clock</Description><StartTime><Timestamp dt:dt="int">0</Timestamp><DateUtc dt:dt="string">2020-10-09T05:28:29Z</DateUtc></StartTime><FrequencyChanges><FrequencyChange><Frequency dt:dt="r8">2699960000</Frequency><Timestamp dt:dt="r8">4.37476967661792E+15</Timestamp><Cur…	좌우반구com(split BVF)_1-001-1	60.021	1.0.0.163	1	-1871794936	Professional	2.0.10.242	2.0.10.353	10-09-2020	2020-10-09 오전 5:28:29	14:28:29	2.0.10.248	229	1	{/}	작품	작	품	NULL	NULL	NULL	15	1	97	NULL	NULL	NULL	KSY3	List2	NULL	NULL	NULL	NULL	NULL	NULL	NULL	NULL	NULL	1	{/}	1	3	623162	0	{/}	331
좌우반구com(split BVF)_1	1	1	<?xml version="1.0"?>\n<Clock xmlns:dt="urn:schemas-microsoft-com:datatypes"><Description dt:dt="string">E-Prime Primary Realtime Clock</Description><StartTime><Timestamp dt:dt="int">0</Timestamp><DateUtc dt:dt="string">2020-10-09T05:28:29Z</DateUtc></StartTime><FrequencyChanges><FrequencyChange><Frequency dt:dt="r8">2699960000</Frequency><Timestamp dt:dt="r8">4.37476967661792E+15</Timestamp><Cur…	좌우반구com(split BVF)_1-001-1	60.021	1.0.0.163	1	-1871794936	Professional	2.0.10.242	2.0.10.353	10-09-2020	2020-10-09 오전 5:28:29	14:28:29	2.0.10.248	225	1	{/}	재계	재	계	NULL	NULL	NULL	29	1	93	NULL	NULL	NULL	KSY3	List2	NULL	NULL	NULL	NULL	NULL	NULL	NULL	NULL	NULL	0	{/}	0	4	612983	0	z	454
좌우반구com(split BVF)_1	1	1	<?xml version="1.0"?>\n<Clock xmlns:dt="urn:schemas-microsoft-com:datatypes"><Description dt:dt="string">E-Prime Primary Realtime Clock</Description><StartTime><Timestamp dt:dt="int">0</Timestamp><DateUtc dt:dt="string">2020-10-09T05:28:29Z</DateUtc></StartTime><FrequencyChanges><FrequencyChange><Frequency dt:dt="r8">2699960000</Frequency><Timestamp dt:dt="r8">4.37476967661792E+15</Timestamp><Cur…	좌우반구com(split BVF)_1-001-1	60.021	1.0.0.163	1	-1871794936	Professional	2.0.10.242	2.0.10.353	10-09-2020	2020-10-09 오전 5:28:29	14:28:29	2.0.10.248	138	2	z	적태	적	태	NULL	NULL	NULL	17	1	6	NULL	NULL	NULL	KSY2	List2	NULL	NULL	NULL	NULL	NULL	NULL	NULL	NULL	NULL	1	z	0	3	388377	0	z	423
좌우반구com(split BVF)_1	1	1	<?xml version="1.0"?>\n<Clock xmlns:dt="urn:schemas-microsoft-com:datatypes"><Description dt:dt="string">E-Prime Primary Realtime Clock</Description><StartTime><Timestamp dt:dt="int">0</Timestamp><DateUtc dt:dt="string">2020-10-09T05:28:29Z</DateUtc></StartTime><FrequencyChanges><FrequencyChange><Frequency dt:dt="r8">2699960000</Frequency><Timestamp dt:dt="r8">4.37476967661792E+15</Timestamp><Cur…	좌우반구com(split BVF)_1-001-1	60.021	1.0.0.163	1	-1871794936	Professional	2.0.10.242	2.0.10.353	10-09-2020	2020-10-09 오전 5:28:29	14:28:29	2.0.10.248	113	1	{/}	전략	전	략	51	1	113	NULL	NULL	NULL	NULL	NULL	NULL	KSY3	List1	NULL	NULL	NULL	NULL	NULL	NULL	NULL	NULL	NULL	1	{/}	0	3	305073	0	{/}	313
좌우반구com(split BVF)_1	1	1	<?xml version="1.0"?>\n<Clock xmlns:dt="urn:schemas-microsoft-com:datatypes"><Description dt:dt="string">E-Prime Primary Realtime Clock</Description><StartTime><Timestamp dt:dt="int">0</Timestamp><DateUtc dt:dt="string">2020-10-09T05:28:29Z</DateUtc></StartTime><FrequencyChanges><FrequencyChange><Frequency dt:dt="r8">2699960000</Frequency><Timestamp dt:dt="r8">4.37476967661792E+15</Timestamp><Cur…	좌우반구com(split BVF)_1-001-1	60.021	1.0.0.163	1	-1871794936	Professional	2.0.10.242	2.0.10.353	10-09-2020	2020-10-09 오전 5:28:29	14:28:29	2.0.10.248	254	1	{/}	전통	전	통	NULL	NULL	NULL	35	1	122	NULL	NULL	NULL	KSY3	List2	NULL	NULL	NULL	NULL	NULL	NULL	NULL	NULL	NULL	1	{/}	0	3	688440	0	{/}	487
좌우반구com(split BVF)_1	1	1	<?xml version="1.0"?>\n<Clock xmlns:dt="urn:schemas-microsoft-com:datatypes"><Description dt:dt="string">E-Prime Primary Realtime Clock</Description><StartTime><Timestamp dt:dt="int">0</Timestamp><DateUtc dt:dt="string">2020-10-09T05:28:29Z</DateUtc></StartTime><FrequencyChanges><FrequencyChange><Frequency dt:dt="r8">2699960000</Frequency><Timestamp dt:dt="r8">4.37476967661792E+15</Timestamp><Cur…	좌우반구com(split BVF)_1-001-1	60.021	1.0.0.163	1	-1871794936	Professional	2.0.10.242	2.0.10.353	10-09-2020	2020-10-09 오전 5:28:29	14:28:29	2.0.10.248	58	2	z	전필	전	필	41	1	58	NULL	NULL	NULL	NULL	NULL	NULL	KSY	List1	0		0	-1	161706	183		0	0	0	z	0	3	161889	0	{/}	530
좌우반구com(split BVF)_1	1	1	<?xml version="1.0"?>\n<Clock xmlns:dt="urn:schemas-microsoft-com:datatypes"><Description dt:dt="string">E-Prime Primary Realtime Clock</Description><StartTime><Timestamp dt:dt="int">0</Timestamp><DateUtc dt:dt="string">2020-10-09T05:28:29Z</DateUtc></StartTime><FrequencyChanges><FrequencyChange><Frequency dt:dt="r8">2699960000</Frequency><Timestamp dt:dt="r8">4.37476967661792E+15</Timestamp><Cur…	좌우반구com(split BVF)_1-001-1	60.021	1.0.0.163	1	-1871794936	Professional	2.0.10.242	2.0.10.353	10-09-2020	2020-10-09 오전 5:28:29	14:28:29	2.0.10.248	21	1	{/}	절감	절	감	45	1	21	NULL	NULL	NULL	NULL	NULL	NULL	KSY3	List1	NULL	NULL	NULL	NULL	NULL	NULL	NULL	NULL	NULL	1	{/}	0	3	63640	0	{/}	619
좌우반구com(split BVF)_1	1	1	<?xml version="1.0"?>\n<Clock xmlns:dt="urn:schemas-microsoft-com:datatypes"><Description dt:dt="string">E-Prime Primary Realtime Clock</Description><StartTime><Timestamp dt:dt="int">0</Timestamp><DateUtc dt:dt="string">2020-10-09T05:28:29Z</DateUtc></StartTime><FrequencyChanges><FrequencyChange><Frequency dt:dt="r8">2699960000</Frequency><Timestamp dt:dt="r8">4.37476967661792E+15</Timestamp><Cur…	좌우반구com(split BVF)_1-001-1	60.021	1.0.0.163	1	-1871794936	Professional	2.0.10.242	2.0.10.353	10-09-2020	2020-10-09 오전 5:28:29	14:28:29	2.0.10.248	132	2	z	절보	절	보	101	1	132	NULL	NULL	NULL	NULL	NULL	NULL	KSY3	List1	NULL	NULL	NULL	NULL	NULL	NULL	NULL	NULL	NULL	1	z	0	4	353673	0	z	494
좌우반구com(split BVF)_1	1	1	<?xml version="1.0"?>\n<Clock xmlns:dt="urn:schemas-microsoft-com:datatypes"><Description dt:dt="string">E-Prime Primary Realtime Clock</Description><StartTime><Timestamp dt:dt="int">0</Timestamp><DateUtc dt:dt="string">2020-10-09T05:28:29Z</DateUtc></StartTime><FrequencyChanges><FrequencyChange><Frequency dt:dt="r8">2699960000</Frequency><Timestamp dt:dt="r8">4.37476967661792E+15</Timestamp><Cur…	좌우반구com(split BVF)_1-001-1	60.021	1.0.0.163	1	-1871794936	Professional	2.0.10.242	2.0.10.353	10-09-2020	2020-10-09 오전 5:28:29	14:28:29	2.0.10.248	266	2	z	절속	절	속	NULL	NULL	NULL	NULL	NULL	NULL	84	1	2	KSY3	List3	NULL	NULL	NULL	NULL	NULL	NULL	NULL	NULL	NULL	0	z	0	3	737006	0	{/}	357
좌우반구com(split BVF)_1	1	1	<?xml version="1.0"?>\n<Clock xmlns:dt="urn:schemas-microsoft-com:datatypes"><Description dt:dt="string">E-Prime Primary Realtime Clock</Description><StartTime><Timestamp dt:dt="int">0</Timestamp><DateUtc dt:dt="string">2020-10-09T05:28:29Z</DateUtc></StartTime><FrequencyChanges><FrequencyChange><Frequency dt:dt="r8">2699960000</Frequency><Timestamp dt:dt="r8">4.37476967661792E+15</Timestamp><Cur…	좌우반구com(split BVF)_1-001-1	60.021	1.0.0.163	1	-1871794936	Professional	2.0.10.242	2.0.10.353	10-09-2020	2020-10-09 오전 5:28:29	14:28:29	2.0.10.248	38	1	{/}	절차	절	차	131	1	38	NULL	NULL	NULL	NULL	NULL	NULL	KSY3	List1	NULL	NULL	NULL	NULL	NULL	NULL	NULL	NULL	NULL	0	{/}	0	3	108941	0	z	484
좌우반구com(split BVF)_1	1	1	<?xml version="1.0"?>\n<Clock xmlns:dt="urn:schemas-microsoft-com:datatypes"><Description dt:dt="string">E-Prime Primary Realtime Clock</Description><StartTime><Timestamp dt:dt="int">0</Timestamp><DateUtc dt:dt="string">2020-10-09T05:28:29Z</DateUtc></StartTime><FrequencyChanges><FrequencyChange><Frequency dt:dt="r8">2699960000</Frequency><Timestamp dt:dt="r8">4.37476967661792E+15</Timestamp><Cur…	좌우반구com(split BVF)_1-001-1	60.021	1.0.0.163	1	-1871794936	Professional	2.0.10.242	2.0.10.353	10-09-2020	2020-10-09 오전 5:28:29	14:28:29	2.0.10.248	52	1	{/}	정도	정	도	94	1	52	NULL	NULL	NULL	NULL	NULL	NULL	KSY3	List1	NULL	NULL	NULL	NULL	NULL	NULL	NULL	NULL	NULL	1	{/}	0	3	145745	0	{/}	341
좌우반구com(split BVF)_1	1	1	<?xml version="1.0"?>\n<Clock xmlns:dt="urn:schemas-microsoft-com:datatypes"><Description dt:dt="string">E-Prime Primary Realtime Clock</Description><StartTime><Timestamp dt:dt="int">0</Timestamp><DateUtc dt:dt="string">2020-10-09T05:28:29Z</DateUtc></StartTime><FrequencyChanges><FrequencyChange><Frequency dt:dt="r8">2699960000</Frequency><Timestamp dt:dt="r8">4.37476967661792E+15</Timestamp><Cur…	좌우반구com(split BVF)_1-001-1	60.021	1.0.0.163	1	-1871794936	Professional	2.0.10.242	2.0.10.353	10-09-2020	2020-10-09 오전 5:28:29	14:28:29	2.0.10.248	160	1	{/}	정오	정	오	NULL	NULL	NULL	107	1	28	NULL	NULL	NULL	KSY3	List2	NULL	NULL	NULL	NULL	NULL	NULL	NULL	NULL	NULL	1	{/}	0	3	445041	0	{/}	453
좌우반구com(split BVF)_1	1	1	<?xml version="1.0"?>\n<Clock xmlns:dt="urn:schemas-microsoft-com:datatypes"><Description dt:dt="string">E-Prime Primary Realtime Clock</Description><StartTime><Timestamp dt:dt="int">0</Timestamp><DateUtc dt:dt="string">2020-10-09T05:28:29Z</DateUtc></StartTime><FrequencyChanges><FrequencyChange><Frequency dt:dt="r8">2699960000</Frequency><Timestamp dt:dt="r8">4.37476967661792E+15</Timestamp><Cur…	좌우반구com(split BVF)_1-001-1	60.021	1.0.0.163	1	-1871794936	Professional	2.0.10.242	2.0.10.353	10-09-2020	2020-10-09 오전 5:28:29	14:28:29	2.0.10.248	41	1	{/}	정책	정	책	9	1	41	NULL	NULL	NULL	NULL	NULL	NULL	KSY3	List1	NULL	NULL	NULL	NULL	NULL	NULL	NULL	NULL	NULL	1	{/}	0	3	116888	0	{/}	489
좌우반구com(split BVF)_1	1	1	<?xml version="1.0"?>\n<Clock xmlns:dt="urn:schemas-microsoft-com:datatypes"><Description dt:dt="string">E-Prime Primary Realtime Clock</Description><StartTime><Timestamp dt:dt="int">0</Timestamp><DateUtc dt:dt="string">2020-10-09T05:28:29Z</DateUtc></StartTime><FrequencyChanges><FrequencyChange><Frequency dt:dt="r8">2699960000</Frequency><Timestamp dt:dt="r8">4.37476967661792E+15</Timestamp><Cur…	좌우반구com(split BVF)_1-001-1	60.021	1.0.0.163	1	-1871794936	Professional	2.0.10.242	2.0.10.353	10-09-2020	2020-10-09 오전 5:28:29	14:28:29	2.0.10.248	26	2	z	제경	제	경	109	1	26	NULL	NULL	NULL	NULL	NULL	NULL	KSY2	List1	NULL	NULL	NULL	NULL	NULL	NULL	NULL	NULL	NULL	1	z	0	3	77402	0	z	463
좌우반구com(split BVF)_1	1	1	<?xml version="1.0"?>\n<Clock xmlns:dt="urn:schemas-microsoft-com:datatypes"><Description dt:dt="string">E-Prime Primary Realtime Clock</Description><StartTime><Timestamp dt:dt="int">0</Timestamp><DateUtc dt:dt="string">2020-10-09T05:28:29Z</DateUtc></StartTime><FrequencyChanges><FrequencyChange><Frequency dt:dt="r8">2699960000</Frequency><Timestamp dt:dt="r8">4.37476967661792E+15</Timestamp><Cur…	좌우반구com(split BVF)_1-001-1	60.021	1.0.0.163	1	-1871794936	Professional	2.0.10.242	2.0.10.353	10-09-2020	2020-10-09 오전 5:28:29	14:28:29	2.0.10.248	376	1	{/}	제도	제	도	NULL	NULL	NULL	NULL	NULL	NULL	75	1	112	KSY3	List3	NULL	NULL	NULL	NULL	NULL	NULL	NULL	NULL	NULL	1	{/}	0	3	1016026	0	{/}	393
좌우반구com(split BVF)_1	1	1	<?xml version="1.0"?>\n<Clock xmlns:dt="urn:schemas-microsoft-com:datatypes"><Description dt:dt="string">E-Prime Primary Realtime Clock</Description><StartTime><Timestamp dt:dt="int">0</Timestamp><DateUtc dt:dt="string">2020-10-09T05:28:29Z</DateUtc></StartTime><FrequencyChanges><FrequencyChange><Frequency dt:dt="r8">2699960000</Frequency><Timestamp dt:dt="r8">4.37476967661792E+15</Timestamp><Cur…	좌우반구com(split BVF)_1-001-1	60.021	1.0.0.163	1	-1871794936	Professional	2.0.10.242	2.0.10.353	10-09-2020	2020-10-09 오전 5:28:29	14:28:29	2.0.10.248	265	2	z	제란	제	란	NULL	NULL	NULL	NULL	NULL	NULL	7	1	1	KSY	List3	0		0	-1	734257	183		0	0	1	z	1	3	734440	0	z	372
좌우반구com(split BVF)_1	1	1	<?xml version="1.0"?>\n<Clock xmlns:dt="urn:schemas-microsoft-com:datatypes"><Description dt:dt="string">E-Prime Primary Realtime Clock</Description><StartTime><Timestamp dt:dt="int">0</Timestamp><DateUtc dt:dt="string">2020-10-09T05:28:29Z</DateUtc></StartTime><FrequencyChanges><FrequencyChange><Frequency dt:dt="r8">2699960000</Frequency><Timestamp dt:dt="r8">4.37476967661792E+15</Timestamp><Cur…	좌우반구com(split BVF)_1-001-1	60.021	1.0.0.163	1	-1871794936	Professional	2.0.10.242	2.0.10.353	10-09-2020	2020-10-09 오전 5:28:29	14:28:29	2.0.10.248	344	1	{/}	제안	제	안	NULL	NULL	NULL	NULL	NULL	NULL	40	1	80	KSY3	List3	NULL	NULL	NULL	NULL	NULL	NULL	NULL	NULL	NULL	1	{/}	0	3	934621	0	{/}	477
좌우반구com(split BVF)_1	1	1	<?xml version="1.0"?>\n<Clock xmlns:dt="urn:schemas-microsoft-com:datatypes"><Description dt:dt="string">E-Prime Primary Realtime Clock</Description><StartTime><Timestamp dt:dt="int">0</Timestamp><DateUtc dt:dt="string">2020-10-09T05:28:29Z</DateUtc></StartTime><FrequencyChanges><FrequencyChange><Frequency dt:dt="r8">2699960000</Frequency><Timestamp dt:dt="r8">4.37476967661792E+15</Timestamp><Cur…	좌우반구com(split BVF)_1-001-1	60.021	1.0.0.163	1	-1871794936	Professional	2.0.10.242	2.0.10.353	10-09-2020	2020-10-09 오전 5:28:29	14:28:29	2.0.10.248	102	1	{/}	제품	제	품	79	1	102	NULL	NULL	NULL	NULL	NULL	NULL	KSY3	List1	NULL	NULL	NULL	NULL	NULL	NULL	NULL	NULL	NULL	1	{/}	0	4	277183	0	{/}	362
좌우반구com(split BVF)_1	1	1	<?xml version="1.0"?>\n<Clock xmlns:dt="urn:schemas-microsoft-com:datatypes"><Description dt:dt="string">E-Prime Primary Realtime Clock</Description><StartTime><Timestamp dt:dt="int">0</Timestamp><DateUtc dt:dt="string">2020-10-09T05:28:29Z</DateUtc></StartTime><FrequencyChanges><FrequencyChange><Frequency dt:dt="r8">2699960000</Frequency><Timestamp dt:dt="r8">4.37476967661792E+15</Timestamp><Cur…	좌우반구com(split BVF)_1-001-1	60.021	1.0.0.163	1	-1871794936	Professional	2.0.10.242	2.0.10.353	10-09-2020	2020-10-09 오전 5:28:29	14:28:29	2.0.10.248	201	1	{/}	조건	조	건	NULL	NULL	NULL	79	1	69	NULL	NULL	NULL	KSY3	List2	NULL	NULL	NULL	NULL	NULL	NULL	NULL	NULL	NULL	1	{/}	0	3	551354	0	{/}	331
좌우반구com(split BVF)_1	1	1	<?xml version="1.0"?>\n<Clock xmlns:dt="urn:schemas-microsoft-com:datatypes"><Description dt:dt="string">E-Prime Primary Realtime Clock</Description><StartTime><Timestamp dt:dt="int">0</Timestamp><DateUtc dt:dt="string">2020-10-09T05:28:29Z</DateUtc></StartTime><FrequencyChanges><FrequencyChange><Frequency dt:dt="r8">2699960000</Frequency><Timestamp dt:dt="r8">4.37476967661792E+15</Timestamp><Cur…	좌우반구com(split BVF)_1-001-1	60.021	1.0.0.163	1	-1871794936	Professional	2.0.10.242	2.0.10.353	10-09-2020	2020-10-09 오전 5:28:29	14:28:29	2.0.10.248	290	1	{/}	조례	조	례	NULL	NULL	NULL	NULL	NULL	NULL	88	1	26	KSY3	List3	NULL	NULL	NULL	NULL	NULL	NULL	NULL	NULL	NULL	0	{/}	1	3	798218	0	z	426
좌우반구com(split BVF)_1	1	1	<?xml version="1.0"?>\n<Clock xmlns:dt="urn:schemas-microsoft-com:datatypes"><Description dt:dt="string">E-Prime Primary Realtime Clock</Description><StartTime><Timestamp dt:dt="int">0</Timestamp><DateUtc dt:dt="string">2020-10-09T05:28:29Z</DateUtc></StartTime><FrequencyChanges><FrequencyChange><Frequency dt:dt="r8">2699960000</Frequency><Timestamp dt:dt="r8">4.37476967661792E+15</Timestamp><Cur…	좌우반구com(split BVF)_1-001-1	60.021	1.0.0.163	1	-1871794936	Professional	2.0.10.242	2.0.10.353	10-09-2020	2020-10-09 오전 5:28:29	14:28:29	2.0.10.248	84	1	{/}	조직	조	직	93	1	84	NULL	NULL	NULL	NULL	NULL	NULL	KSY3	List1	NULL	NULL	NULL	NULL	NULL	NULL	NULL	NULL	NULL	1	{/}	0	3	230349	0	{/}	499
좌우반구com(split BVF)_1	1	1	<?xml version="1.0"?>\n<Clock xmlns:dt="urn:schemas-microsoft-com:datatypes"><Description dt:dt="string">E-Prime Primary Realtime Clock</Description><StartTime><Timestamp dt:dt="int">0</Timestamp><DateUtc dt:dt="string">2020-10-09T05:28:29Z</DateUtc></StartTime><FrequencyChanges><FrequencyChange><Frequency dt:dt="r8">2699960000</Frequency><Timestamp dt:dt="r8">4.37476967661792E+15</Timestamp><Cur…	좌우반구com(split BVF)_1-001-1	60.021	1.0.0.163	1	-1871794936	Professional	2.0.10.242	2.0.10.353	10-09-2020	2020-10-09 오전 5:28:29	14:28:29	2.0.10.248	120	1	{/}	종류	종	류	116	1	120	NULL	NULL	NULL	NULL	NULL	NULL	KSY3	List1	NULL	NULL	NULL	NULL	NULL	NULL	NULL	NULL	NULL	1	{/}	0	3	323050	0	{/}	272
좌우반구com(split BVF)_1	1	1	<?xml version="1.0"?>\n<Clock xmlns:dt="urn:schemas-microsoft-com:datatypes"><Description dt:dt="string">E-Prime Primary Realtime Clock</Description><StartTime><Timestamp dt:dt="int">0</Timestamp><DateUtc dt:dt="string">2020-10-09T05:28:29Z</DateUtc></StartTime><FrequencyChanges><FrequencyChange><Frequency dt:dt="r8">2699960000</Frequency><Timestamp dt:dt="r8">4.37476967661792E+15</Timestamp><Cur…	좌우반구com(split BVF)_1-001-1	60.021	1.0.0.163	1	-1871794936	Professional	2.0.10.242	2.0.10.353	10-09-2020	2020-10-09 오전 5:28:29	14:28:29	2.0.10.248	358	2	z	종백	종	백	NULL	NULL	NULL	NULL	NULL	NULL	12	1	94	KSY2	List3	NULL	NULL	NULL	NULL	NULL	NULL	NULL	NULL	NULL	1	z	0	4	970259	0	z	399
좌우반구com(split BVF)_1	1	1	<?xml version="1.0"?>\n<Clock xmlns:dt="urn:schemas-microsoft-com:datatypes"><Description dt:dt="string">E-Prime Primary Realtime Clock</Description><StartTime><Timestamp dt:dt="int">0</Timestamp><DateUtc dt:dt="string">2020-10-09T05:28:29Z</DateUtc></StartTime><FrequencyChanges><FrequencyChange><Frequency dt:dt="r8">2699960000</Frequency><Timestamp dt:dt="r8">4.37476967661792E+15</Timestamp><Cur…	좌우반구com(split BVF)_1-001-1	60.021	1.0.0.163	1	-1871794936	Professional	2.0.10.242	2.0.10.353	10-09-2020	2020-10-09 오전 5:28:29	14:28:29	2.0.10.248	287	2	z	죽거	죽	거	NULL	NULL	NULL	NULL	NULL	NULL	105	1	23	KSY3	List3	NULL	NULL	NULL	NULL	NULL	NULL	NULL	NULL	NULL	1	z	1	3	790204	0	z	509
좌우반구com(split BVF)_1	1	1	<?xml version="1.0"?>\n<Clock xmlns:dt="urn:schemas-microsoft-com:datatypes"><Description dt:dt="string">E-Prime Primary Realtime Clock</Description><StartTime><Timestamp dt:dt="int">0</Timestamp><DateUtc dt:dt="string">2020-10-09T05:28:29Z</DateUtc></StartTime><FrequencyChanges><FrequencyChange><Frequency dt:dt="r8">2699960000</Frequency><Timestamp dt:dt="r8">4.37476967661792E+15</Timestamp><Cur…	좌우반구com(split BVF)_1-001-1	60.021	1.0.0.163	1	-1871794936	Professional	2.0.10.242	2.0.10.353	10-09-2020	2020-10-09 오전 5:28:29	14:28:29	2.0.10.248	389	1	{/}	죽음	죽	음	NULL	NULL	NULL	NULL	NULL	NULL	61	1	125	KSY3	List3	NULL	NULL	NULL	NULL	NULL	NULL	NULL	NULL	NULL	1	{/}	0	4	1050298	0	{/}	417
좌우반구com(split BVF)_1	1	1	<?xml version="1.0"?>\n<Clock xmlns:dt="urn:schemas-microsoft-com:datatypes"><Description dt:dt="string">E-Prime Primary Realtime Clock</Description><StartTime><Timestamp dt:dt="int">0</Timestamp><DateUtc dt:dt="string">2020-10-09T05:28:29Z</DateUtc></StartTime><FrequencyChanges><FrequencyChange><Frequency dt:dt="r8">2699960000</Frequency><Timestamp dt:dt="r8">4.37476967661792E+15</Timestamp><Cur…	좌우반구com(split BVF)_1-001-1	60.021	1.0.0.163	1	-1871794936	Professional	2.0.10.242	2.0.10.353	10-09-2020	2020-10-09 오전 5:28:29	14:28:29	2.0.10.248	28	1	{/}	준거	준	거	39	1	28	NULL	NULL	NULL	NULL	NULL	NULL	KSY3	List1	NULL	NULL	NULL	NULL	NULL	NULL	NULL	NULL	NULL	1	{/}	0	3	82633	0	{/}	384
좌우반구com(split BVF)_1	1	1	<?xml version="1.0"?>\n<Clock xmlns:dt="urn:schemas-microsoft-com:datatypes"><Description dt:dt="string">E-Prime Primary Realtime Clock</Description><StartTime><Timestamp dt:dt="int">0</Timestamp><DateUtc dt:dt="string">2020-10-09T05:28:29Z</DateUtc></StartTime><FrequencyChanges><FrequencyChange><Frequency dt:dt="r8">2699960000</Frequency><Timestamp dt:dt="r8">4.37476967661792E+15</Timestamp><Cur…	좌우반구com(split BVF)_1-001-1	60.021	1.0.0.163	1	-1871794936	Professional	2.0.10.242	2.0.10.353	10-09-2020	2020-10-09 오전 5:28:29	14:28:29	2.0.10.248	126	2	z	증력	증	력	129	1	126	NULL	NULL	NULL	NULL	NULL	NULL	KSY2	List1	NULL	NULL	NULL	NULL	NULL	NULL	NULL	NULL	NULL	0	z	0	3	338128	0	{/}	335
좌우반구com(split BVF)_1	1	1	<?xml version="1.0"?>\n<Clock xmlns:dt="urn:schemas-microsoft-com:datatypes"><Description dt:dt="string">E-Prime Primary Realtime Clock</Description><StartTime><Timestamp dt:dt="int">0</Timestamp><DateUtc dt:dt="string">2020-10-09T05:28:29Z</DateUtc></StartTime><FrequencyChanges><FrequencyChange><Frequency dt:dt="r8">2699960000</Frequency><Timestamp dt:dt="r8">4.37476967661792E+15</Timestamp><Cur…	좌우반구com(split BVF)_1-001-1	60.021	1.0.0.163	1	-1871794936	Professional	2.0.10.242	2.0.10.353	10-09-2020	2020-10-09 오전 5:28:29	14:28:29	2.0.10.248	244	1	{/}	증인	증	인	NULL	NULL	NULL	114	1	112	NULL	NULL	NULL	KSY3	List2	NULL	NULL	NULL	NULL	NULL	NULL	NULL	NULL	NULL	1	{/}	0	3	662049	0	{/}	400
좌우반구com(split BVF)_1	1	1	<?xml version="1.0"?>\n<Clock xmlns:dt="urn:schemas-microsoft-com:datatypes"><Description dt:dt="string">E-Prime Primary Realtime Clock</Description><StartTime><Timestamp dt:dt="int">0</Timestamp><DateUtc dt:dt="string">2020-10-09T05:28:29Z</DateUtc></StartTime><FrequencyChanges><FrequencyChange><Frequency dt:dt="r8">2699960000</Frequency><Timestamp dt:dt="r8">4.37476967661792E+15</Timestamp><Cur…	좌우반구com(split BVF)_1-001-1	60.021	1.0.0.163	1	-1871794936	Professional	2.0.10.242	2.0.10.353	10-09-2020	2020-10-09 오전 5:28:29	14:28:29	2.0.10.248	227	2	z	지님	지	님	NULL	NULL	NULL	119	1	95	NULL	NULL	NULL	KSY2	List2	NULL	NULL	NULL	NULL	NULL	NULL	NULL	NULL	NULL	1	z	0	3	618181	0	z	393
좌우반구com(split BVF)_1	1	1	<?xml version="1.0"?>\n<Clock xmlns:dt="urn:schemas-microsoft-com:datatypes"><Description dt:dt="string">E-Prime Primary Realtime Clock</Description><StartTime><Timestamp dt:dt="int">0</Timestamp><DateUtc dt:dt="string">2020-10-09T05:28:29Z</DateUtc></StartTime><FrequencyChanges><FrequencyChange><Frequency dt:dt="r8">2699960000</Frequency><Timestamp dt:dt="r8">4.37476967661792E+15</Timestamp><Cur…	좌우반구com(split BVF)_1-001-1	60.021	1.0.0.163	1	-1871794936	Professional	2.0.10.242	2.0.10.353	10-09-2020	2020-10-09 오전 5:28:29	14:28:29	2.0.10.248	50	1	{/}	지적	지	적	105	1	50	NULL	NULL	NULL	NULL	NULL	NULL	KSY3	List1	NULL	NULL	NULL	NULL	NULL	NULL	NULL	NULL	NULL	0	{/}	0	3	140413	0	z	540
좌우반구com(split BVF)_1	1	1	<?xml version="1.0"?>\n<Clock xmlns:dt="urn:schemas-microsoft-com:datatypes"><Description dt:dt="string">E-Prime Primary Realtime Clock</Description><StartTime><Timestamp dt:dt="int">0</Timestamp><DateUtc dt:dt="string">2020-10-09T05:28:29Z</DateUtc></StartTime><FrequencyChanges><FrequencyChange><Frequency dt:dt="r8">2699960000</Frequency><Timestamp dt:dt="r8">4.37476967661792E+15</Timestamp><Cur…	좌우반구com(split BVF)_1-001-1	60.021	1.0.0.163	1	-1871794936	Professional	2.0.10.242	2.0.10.353	10-09-2020	2020-10-09 오전 5:28:29	14:28:29	2.0.10.248	169	1	{/}	지표	지	표	NULL	NULL	NULL	113	1	37	NULL	NULL	NULL	KSY3	List2	NULL	NULL	NULL	NULL	NULL	NULL	NULL	NULL	NULL	1	{/}	0	3	468466	0	{/}	308
좌우반구com(split BVF)_1	1	1	<?xml version="1.0"?>\n<Clock xmlns:dt="urn:schemas-microsoft-com:datatypes"><Description dt:dt="string">E-Prime Primary Realtime Clock</Description><StartTime><Timestamp dt:dt="int">0</Timestamp><DateUtc dt:dt="string">2020-10-09T05:28:29Z</DateUtc></StartTime><FrequencyChanges><FrequencyChange><Frequency dt:dt="r8">2699960000</Frequency><Timestamp dt:dt="r8">4.37476967661792E+15</Timestamp><Cur…	좌우반구com(split BVF)_1-001-1	60.021	1.0.0.163	1	-1871794936	Professional	2.0.10.242	2.0.10.353	10-09-2020	2020-10-09 오전 5:28:29	14:28:29	2.0.10.248	371	1	{/}	지혜	지	헤	NULL	NULL	NULL	NULL	NULL	NULL	123	1	107	KSY3	List3	NULL	NULL	NULL	NULL	NULL	NULL	NULL	NULL	NULL	1	{/}	0	3	1003197	0	{/}	316
좌우반구com(split BVF)_1	1	1	<?xml version="1.0"?>\n<Clock xmlns:dt="urn:schemas-microsoft-com:datatypes"><Description dt:dt="string">E-Prime Primary Realtime Clock</Description><StartTime><Timestamp dt:dt="int">0</Timestamp><DateUtc dt:dt="string">2020-10-09T05:28:29Z</DateUtc></StartTime><FrequencyChanges><FrequencyChange><Frequency dt:dt="r8">2699960000</Frequency><Timestamp dt:dt="r8">4.37476967661792E+15</Timestamp><Cur…	좌우반구com(split BVF)_1-001-1	60.021	1.0.0.163	1	-1871794936	Professional	2.0.10.242	2.0.10.353	10-09-2020	2020-10-09 오전 5:28:29	14:28:29	2.0.10.248	270	2	z	직매	직	매	NULL	NULL	NULL	NULL	NULL	NULL	16	1	6	KSY3	List3	NULL	NULL	NULL	NULL	NULL	NULL	NULL	NULL	NULL	1	z	0	4	747103	0	z	389
좌우반구com(split BVF)_1	1	1	<?xml version="1.0"?>\n<Clock xmlns:dt="urn:schemas-microsoft-com:datatypes"><Description dt:dt="string">E-Prime Primary Realtime Clock</Description><StartTime><Timestamp dt:dt="int">0</Timestamp><DateUtc dt:dt="string">2020-10-09T05:28:29Z</DateUtc></StartTime><FrequencyChanges><FrequencyChange><Frequency dt:dt="r8">2699960000</Frequency><Timestamp dt:dt="r8">4.37476967661792E+15</Timestamp><Cur…	좌우반구com(split BVF)_1-001-1	60.021	1.0.0.163	1	-1871794936	Professional	2.0.10.242	2.0.10.353	10-09-2020	2020-10-09 오전 5:28:29	14:28:29	2.0.10.248	219	1	{/}	직장	직	장	NULL	NULL	NULL	67	1	87	NULL	NULL	NULL	KSY3	List2	NULL	NULL	NULL	NULL	NULL	NULL	NULL	NULL	NULL	1	{/}	0	3	597488	0	{/}	365
좌우반구com(split BVF)_1	1	1	<?xml version="1.0"?>\n<Clock xmlns:dt="urn:schemas-microsoft-com:datatypes"><Description dt:dt="string">E-Prime Primary Realtime Clock</Description><StartTime><Timestamp dt:dt="int">0</Timestamp><DateUtc dt:dt="string">2020-10-09T05:28:29Z</DateUtc></StartTime><FrequencyChanges><FrequencyChange><Frequency dt:dt="r8">2699960000</Frequency><Timestamp dt:dt="r8">4.37476967661792E+15</Timestamp><Cur…	좌우반구com(split BVF)_1-001-1	60.021	1.0.0.163	1	-1871794936	Professional	2.0.10.242	2.0.10.353	10-09-2020	2020-10-09 오전 5:28:29	14:28:29	2.0.10.248	384	2	z	진회	진	회	NULL	NULL	NULL	NULL	NULL	NULL	35	1	120	KSY2	List3	NULL	NULL	NULL	NULL	NULL	NULL	NULL	NULL	NULL	0	z	0	3	1037019	0	{/}	248
좌우반구com(split BVF)_1	1	1	<?xml version="1.0"?>\n<Clock xmlns:dt="urn:schemas-microsoft-com:datatypes"><Description dt:dt="string">E-Prime Primary Realtime Clock</Description><StartTime><Timestamp dt:dt="int">0</Timestamp><DateUtc dt:dt="string">2020-10-09T05:28:29Z</DateUtc></StartTime><FrequencyChanges><FrequencyChange><Frequency dt:dt="r8">2699960000</Frequency><Timestamp dt:dt="r8">4.37476967661792E+15</Timestamp><Cur…	좌우반구com(split BVF)_1-001-1	60.021	1.0.0.163	1	-1871794936	Professional	2.0.10.242	2.0.10.353	10-09-2020	2020-10-09 오전 5:28:29	14:28:29	2.0.10.248	134	1	{/}	질서	질	서	NULL	NULL	NULL	57	1	2	NULL	NULL	NULL	KSY3	List2	NULL	NULL	NULL	NULL	NULL	NULL	NULL	NULL	NULL	1	{/}	1	3	378297	0	{/}	304
좌우반구com(split BVF)_1	1	1	<?xml version="1.0"?>\n<Clock xmlns:dt="urn:schemas-microsoft-com:datatypes"><Description dt:dt="string">E-Prime Primary Realtime Clock</Description><StartTime><Timestamp dt:dt="int">0</Timestamp><DateUtc dt:dt="string">2020-10-09T05:28:29Z</DateUtc></StartTime><FrequencyChanges><FrequencyChange><Frequency dt:dt="r8">2699960000</Frequency><Timestamp dt:dt="r8">4.37476967661792E+15</Timestamp><Cur…	좌우반구com(split BVF)_1-001-1	60.021	1.0.0.163	1	-1871794936	Professional	2.0.10.242	2.0.10.353	10-09-2020	2020-10-09 오전 5:28:29	14:28:29	2.0.10.248	319	1	{/}	차량	차	량	NULL	NULL	NULL	NULL	NULL	NULL	93	1	55	KSY3	List3	NULL	NULL	NULL	NULL	NULL	NULL	NULL	NULL	NULL	1	{/}	0	3	871693	0	{/}	294
좌우반구com(split BVF)_1	1	1	<?xml version="1.0"?>\n<Clock xmlns:dt="urn:schemas-microsoft-com:datatypes"><Description dt:dt="string">E-Prime Primary Realtime Clock</Description><StartTime><Timestamp dt:dt="int">0</Timestamp><DateUtc dt:dt="string">2020-10-09T05:28:29Z</DateUtc></StartTime><FrequencyChanges><FrequencyChange><Frequency dt:dt="r8">2699960000</Frequency><Timestamp dt:dt="r8">4.37476967661792E+15</Timestamp><Cur…	좌우반구com(split BVF)_1-001-1	60.021	1.0.0.163	1	-1871794936	Professional	2.0.10.242	2.0.10.353	10-09-2020	2020-10-09 오전 5:28:29	14:28:29	2.0.10.248	274	1	{/}	차익	차	익	NULL	NULL	NULL	NULL	NULL	NULL	116	1	10	KSY3	List3	NULL	NULL	NULL	NULL	NULL	NULL	NULL	NULL	NULL	0	{/}	1	3	756949	0	z	391
좌우반구com(split BVF)_1	1	1	<?xml version="1.0"?>\n<Clock xmlns:dt="urn:schemas-microsoft-com:datatypes"><Description dt:dt="string">E-Prime Primary Realtime Clock</Description><StartTime><Timestamp dt:dt="int">0</Timestamp><DateUtc dt:dt="string">2020-10-09T05:28:29Z</DateUtc></StartTime><FrequencyChanges><FrequencyChange><Frequency dt:dt="r8">2699960000</Frequency><Timestamp dt:dt="r8">4.37476967661792E+15</Timestamp><Cur…	좌우반구com(split BVF)_1-001-1	60.021	1.0.0.163	1	-1871794936	Professional	2.0.10.242	2.0.10.353	10-09-2020	2020-10-09 오전 5:28:29	14:28:29	2.0.10.248	237	2	z	착반	착	반	NULL	NULL	NULL	76	1	105	NULL	NULL	NULL	KSY2	List2	NULL	NULL	NULL	NULL	NULL	NULL	NULL	NULL	NULL	0	z	1	3	643455	0	{/}	349
좌우반구com(split BVF)_1	1	1	<?xml version="1.0"?>\n<Clock xmlns:dt="urn:schemas-microsoft-com:datatypes"><Description dt:dt="string">E-Prime Primary Realtime Clock</Description><StartTime><Timestamp dt:dt="int">0</Timestamp><DateUtc dt:dt="string">2020-10-09T05:28:29Z</DateUtc></StartTime><FrequencyChanges><FrequencyChange><Frequency dt:dt="r8">2699960000</Frequency><Timestamp dt:dt="r8">4.37476967661792E+15</Timestamp><Cur…	좌우반구com(split BVF)_1-001-1	60.021	1.0.0.163	1	-1871794936	Professional	2.0.10.242	2.0.10.353	10-09-2020	2020-10-09 오전 5:28:29	14:28:29	2.0.10.248	43	1	{/}	책임	책	임	43	1	43	NULL	NULL	NULL	NULL	NULL	NULL	KSY3	List1	NULL	NULL	NULL	NULL	NULL	NULL	NULL	NULL	NULL	1	{/}	0	3	122286	0	{/}	363
좌우반구com(split BVF)_1	1	1	<?xml version="1.0"?>\n<Clock xmlns:dt="urn:schemas-microsoft-com:datatypes"><Description dt:dt="string">E-Prime Primary Realtime Clock</Description><StartTime><Timestamp dt:dt="int">0</Timestamp><DateUtc dt:dt="string">2020-10-09T05:28:29Z</DateUtc></StartTime><FrequencyChanges><FrequencyChange><Frequency dt:dt="r8">2699960000</Frequency><Timestamp dt:dt="r8">4.37476967661792E+15</Timestamp><Cur…	좌우반구com(split BVF)_1-001-1	60.021	1.0.0.163	1	-1871794936	Professional	2.0.10.242	2.0.10.353	10-09-2020	2020-10-09 오전 5:28:29	14:28:29	2.0.10.248	307	2	z	책희	책	희	NULL	NULL	NULL	NULL	NULL	NULL	91	1	43	KSY3	List3	NULL	NULL	NULL	NULL	NULL	NULL	NULL	NULL	NULL	1	z	1	3	841103	0	z	404
좌우반구com(split BVF)_1	1	1	<?xml version="1.0"?>\n<Clock xmlns:dt="urn:schemas-microsoft-com:datatypes"><Description dt:dt="string">E-Prime Primary Realtime Clock</Description><StartTime><Timestamp dt:dt="int">0</Timestamp><DateUtc dt:dt="string">2020-10-09T05:28:29Z</DateUtc></StartTime><FrequencyChanges><FrequencyChange><Frequency dt:dt="r8">2699960000</Frequency><Timestamp dt:dt="r8">4.37476967661792E+15</Timestamp><Cur…	좌우반구com(split BVF)_1-001-1	60.021	1.0.0.163	1	-1871794936	Professional	2.0.10.242	2.0.10.353	10-09-2020	2020-10-09 오전 5:28:29	14:28:29	2.0.10.248	115	2	z	청휘	청	휘	115	1	115	NULL	NULL	NULL	NULL	NULL	NULL	KSY	List1	0		0	-1	309921	183		0	0	1	z	1	3	310104	0	z	423
좌우반구com(split BVF)_1	1	1	<?xml version="1.0"?>\n<Clock xmlns:dt="urn:schemas-microsoft-com:datatypes"><Description dt:dt="string">E-Prime Primary Realtime Clock</Description><StartTime><Timestamp dt:dt="int">0</Timestamp><DateUtc dt:dt="string">2020-10-09T05:28:29Z</DateUtc></StartTime><FrequencyChanges><FrequencyChange><Frequency dt:dt="r8">2699960000</Frequency><Timestamp dt:dt="r8">4.37476967661792E+15</Timestamp><Cur…	좌우반구com(split BVF)_1-001-1	60.021	1.0.0.163	1	-1871794936	Professional	2.0.10.242	2.0.10.353	10-09-2020	2020-10-09 오전 5:28:29	14:28:29	2.0.10.248	203	2	z	체행	체	행	NULL	NULL	NULL	126	1	71	NULL	NULL	NULL	KSY	List2	0		0	0	556236	183		0	0	1	z	0	3	556419	0	z	290
좌우반구com(split BVF)_1	1	1	<?xml version="1.0"?>\n<Clock xmlns:dt="urn:schemas-microsoft-com:datatypes"><Description dt:dt="string">E-Prime Primary Realtime Clock</Description><StartTime><Timestamp dt:dt="int">0</Timestamp><DateUtc dt:dt="string">2020-10-09T05:28:29Z</DateUtc></StartTime><FrequencyChanges><FrequencyChange><Frequency dt:dt="r8">2699960000</Frequency><Timestamp dt:dt="r8">4.37476967661792E+15</Timestamp><Cur…	좌우반구com(split BVF)_1-001-1	60.021	1.0.0.163	1	-1871794936	Professional	2.0.10.242	2.0.10.353	10-09-2020	2020-10-09 오전 5:28:29	14:28:29	2.0.10.248	23	1	{/}	체험	체	험	57	1	23	NULL	NULL	NULL	NULL	NULL	NULL	KSY3	List1	NULL	NULL	NULL	NULL	NULL	NULL	NULL	NULL	NULL	1	{/}	0	4	69405	0	{/}	360
좌우반구com(split BVF)_1	1	1	<?xml version="1.0"?>\n<Clock xmlns:dt="urn:schemas-microsoft-com:datatypes"><Description dt:dt="string">E-Prime Primary Realtime Clock</Description><StartTime><Timestamp dt:dt="int">0</Timestamp><DateUtc dt:dt="string">2020-10-09T05:28:29Z</DateUtc></StartTime><FrequencyChanges><FrequencyChange><Frequency dt:dt="r8">2699960000</Frequency><Timestamp dt:dt="r8">4.37476967661792E+15</Timestamp><Cur…	좌우반구com(split BVF)_1-001-1	60.021	1.0.0.163	1	-1871794936	Professional	2.0.10.242	2.0.10.353	10-09-2020	2020-10-09 오전 5:28:29	14:28:29	2.0.10.248	218	1	{/}	최고	최	고	NULL	NULL	NULL	41	1	86	NULL	NULL	NULL	KSY3	List2	NULL	NULL	NULL	NULL	NULL	NULL	NULL	NULL	NULL	1	{/}	0	4	595006	0	{/}	273
좌우반구com(split BVF)_1	1	1	<?xml version="1.0"?>\n<Clock xmlns:dt="urn:schemas-microsoft-com:datatypes"><Description dt:dt="string">E-Prime Primary Realtime Clock</Description><StartTime><Timestamp dt:dt="int">0</Timestamp><DateUtc dt:dt="string">2020-10-09T05:28:29Z</DateUtc></StartTime><FrequencyChanges><FrequencyChange><Frequency dt:dt="r8">2699960000</Frequency><Timestamp dt:dt="r8">4.37476967661792E+15</Timestamp><Cur…	좌우반구com(split BVF)_1-001-1	60.021	1.0.0.163	1	-1871794936	Professional	2.0.10.242	2.0.10.353	10-09-2020	2020-10-09 오전 5:28:29	14:28:29	2.0.10.248	257	2	z	최여	최	여	NULL	NULL	NULL	39	1	125	NULL	NULL	NULL	KSY	List2	0		0	-1	696054	183		0	0	1	z	0	3	696237	0	z	367
좌우반구com(split BVF)_1	1	1	<?xml version="1.0"?>\n<Clock xmlns:dt="urn:schemas-microsoft-com:datatypes"><Description dt:dt="string">E-Prime Primary Realtime Clock</Description><StartTime><Timestamp dt:dt="int">0</Timestamp><DateUtc dt:dt="string">2020-10-09T05:28:29Z</DateUtc></StartTime><FrequencyChanges><FrequencyChange><Frequency dt:dt="r8">2699960000</Frequency><Timestamp dt:dt="r8">4.37476967661792E+15</Timestamp><Cur…	좌우반구com(split BVF)_1-001-1	60.021	1.0.0.163	1	-1871794936	Professional	2.0.10.242	2.0.10.353	10-09-2020	2020-10-09 오전 5:28:29	14:28:29	2.0.10.248	167	2	z	최횟	최	횟	NULL	NULL	NULL	130	1	35	NULL	NULL	NULL	KSY	List2	0		0	0	463085	183		0	0	1	z	0	3	463268	0	z	354
좌우반구com(split BVF)_1	1	1	<?xml version="1.0"?>\n<Clock xmlns:dt="urn:schemas-microsoft-com:datatypes"><Description dt:dt="string">E-Prime Primary Realtime Clock</Description><StartTime><Timestamp dt:dt="int">0</Timestamp><DateUtc dt:dt="string">2020-10-09T05:28:29Z</DateUtc></StartTime><FrequencyChanges><FrequencyChange><Frequency dt:dt="r8">2699960000</Frequency><Timestamp dt:dt="r8">4.37476967661792E+15</Timestamp><Cur…	좌우반구com(split BVF)_1-001-1	60.021	1.0.0.163	1	-1871794936	Professional	2.0.10.242	2.0.10.353	10-09-2020	2020-10-09 오전 5:28:29	14:28:29	2.0.10.248	57	2	z	축허	축	허	44	1	57	NULL	NULL	NULL	NULL	NULL	NULL	KSY2	List1	NULL	NULL	NULL	NULL	NULL	NULL	NULL	NULL	NULL	0	z	0	4	159074	0	{/}	613
좌우반구com(split BVF)_1	1	1	<?xml version="1.0"?>\n<Clock xmlns:dt="urn:schemas-microsoft-com:datatypes"><Description dt:dt="string">E-Prime Primary Realtime Clock</Description><StartTime><Timestamp dt:dt="int">0</Timestamp><DateUtc dt:dt="string">2020-10-09T05:28:29Z</DateUtc></StartTime><FrequencyChanges><FrequencyChange><Frequency dt:dt="r8">2699960000</Frequency><Timestamp dt:dt="r8">4.37476967661792E+15</Timestamp><Cur…	좌우반구com(split BVF)_1-001-1	60.021	1.0.0.163	1	-1871794936	Professional	2.0.10.242	2.0.10.353	10-09-2020	2020-10-09 오전 5:28:29	14:28:29	2.0.10.248	51	2	z	축헤	축	헤	89	1	51	NULL	NULL	NULL	NULL	NULL	NULL	KSY2	List1	NULL	NULL	NULL	NULL	NULL	NULL	NULL	NULL	NULL	0	z	1	3	143162	0	{/}	387
좌우반구com(split BVF)_1	1	1	<?xml version="1.0"?>\n<Clock xmlns:dt="urn:schemas-microsoft-com:datatypes"><Description dt:dt="string">E-Prime Primary Realtime Clock</Description><StartTime><Timestamp dt:dt="int">0</Timestamp><DateUtc dt:dt="string">2020-10-09T05:28:29Z</DateUtc></StartTime><FrequencyChanges><FrequencyChange><Frequency dt:dt="r8">2699960000</Frequency><Timestamp dt:dt="r8">4.37476967661792E+15</Timestamp><Cur…	좌우반구com(split BVF)_1-001-1	60.021	1.0.0.163	1	-1871794936	Professional	2.0.10.242	2.0.10.353	10-09-2020	2020-10-09 오전 5:28:29	14:28:29	2.0.10.248	179	2	z	축희	축	희	NULL	NULL	NULL	9	1	47	NULL	NULL	NULL	KSY3	List2	NULL	NULL	NULL	NULL	NULL	NULL	NULL	NULL	NULL	0	z	0	3	494507	0	{/}	523
좌우반구com(split BVF)_1	1	1	<?xml version="1.0"?>\n<Clock xmlns:dt="urn:schemas-microsoft-com:datatypes"><Description dt:dt="string">E-Prime Primary Realtime Clock</Description><StartTime><Timestamp dt:dt="int">0</Timestamp><DateUtc dt:dt="string">2020-10-09T05:28:29Z</DateUtc></StartTime><FrequencyChanges><FrequencyChange><Frequency dt:dt="r8">2699960000</Frequency><Timestamp dt:dt="r8">4.37476967661792E+15</Timestamp><Cur…	좌우반구com(split BVF)_1-001-1	60.021	1.0.0.163	1	-1871794936	Professional	2.0.10.242	2.0.10.353	10-09-2020	2020-10-09 오전 5:28:29	14:28:29	2.0.10.248	345	2	z	측개	측	개	NULL	NULL	NULL	NULL	NULL	NULL	5	1	81	KSY2	List3	NULL	NULL	NULL	NULL	NULL	NULL	NULL	NULL	NULL	0	z	1	3	937303	0	{/}	461
좌우반구com(split BVF)_1	1	1	<?xml version="1.0"?>\n<Clock xmlns:dt="urn:schemas-microsoft-com:datatypes"><Description dt:dt="string">E-Prime Primary Realtime Clock</Description><StartTime><Timestamp dt:dt="int">0</Timestamp><DateUtc dt:dt="string">2020-10-09T05:28:29Z</DateUtc></StartTime><FrequencyChanges><FrequencyChange><Frequency dt:dt="r8">2699960000</Frequency><Timestamp dt:dt="r8">4.37476967661792E+15</Timestamp><Cur…	좌우반구com(split BVF)_1-001-1	60.021	1.0.0.163	1	-1871794936	Professional	2.0.10.242	2.0.10.353	10-09-2020	2020-10-09 오전 5:28:29	14:28:29	2.0.10.248	152	1	{/}	치안	치	안	NULL	NULL	NULL	38	1	20	NULL	NULL	NULL	KSY3	List2	NULL	NULL	NULL	NULL	NULL	NULL	NULL	NULL	NULL	1	{/}	0	3	424015	0	{/}	431
좌우반구com(split BVF)_1	1	1	<?xml version="1.0"?>\n<Clock xmlns:dt="urn:schemas-microsoft-com:datatypes"><Description dt:dt="string">E-Prime Primary Realtime Clock</Description><StartTime><Timestamp dt:dt="int">0</Timestamp><DateUtc dt:dt="string">2020-10-09T05:28:29Z</DateUtc></StartTime><FrequencyChanges><FrequencyChange><Frequency dt:dt="r8">2699960000</Frequency><Timestamp dt:dt="r8">4.37476967661792E+15</Timestamp><Cur…	좌우반구com(split BVF)_1-001-1	60.021	1.0.0.163	1	-1871794936	Professional	2.0.10.242	2.0.10.353	10-09-2020	2020-10-09 오전 5:28:29	14:28:29	2.0.10.248	46	2	z	치책	치	책	12	1	46	NULL	NULL	NULL	NULL	NULL	NULL	KSY	List1	0		0	-1	129900	184		0	0	1	z	0	4	130084	0	z	421
좌우반구com(split BVF)_1	1	1	<?xml version="1.0"?>\n<Clock xmlns:dt="urn:schemas-microsoft-com:datatypes"><Description dt:dt="string">E-Prime Primary Realtime Clock</Description><StartTime><Timestamp dt:dt="int">0</Timestamp><DateUtc dt:dt="string">2020-10-09T05:28:29Z</DateUtc></StartTime><FrequencyChanges><FrequencyChange><Frequency dt:dt="r8">2699960000</Frequency><Timestamp dt:dt="r8">4.37476967661792E+15</Timestamp><Cur…	좌우반구com(split BVF)_1-001-1	60.021	1.0.0.163	1	-1871794936	Professional	2.0.10.242	2.0.10.353	10-09-2020	2020-10-09 오전 5:28:29	14:28:29	2.0.10.248	336	2	z	치향	치	향	NULL	NULL	NULL	NULL	NULL	NULL	77	1	72	KSY	List3	0		0	0	913862	183		0	0	1	z	0	3	914045	0	z	367
좌우반구com(split BVF)_1	1	1	<?xml version="1.0"?>\n<Clock xmlns:dt="urn:schemas-microsoft-com:datatypes"><Description dt:dt="string">E-Prime Primary Realtime Clock</Description><StartTime><Timestamp dt:dt="int">0</Timestamp><DateUtc dt:dt="string">2020-10-09T05:28:29Z</DateUtc></StartTime><FrequencyChanges><FrequencyChange><Frequency dt:dt="r8">2699960000</Frequency><Timestamp dt:dt="r8">4.37476967661792E+15</Timestamp><Cur…	좌우반구com(split BVF)_1-001-1	60.021	1.0.0.163	1	-1871794936	Professional	2.0.10.242	2.0.10.353	10-09-2020	2020-10-09 오전 5:28:29	14:28:29	2.0.10.248	238	1	{/}	타격	타	격	NULL	NULL	NULL	40	1	106	NULL	NULL	NULL	KSY3	List2	NULL	NULL	NULL	NULL	NULL	NULL	NULL	NULL	NULL	1	{/}	0	4	646005	0	{/}	509
좌우반구com(split BVF)_1	1	1	<?xml version="1.0"?>\n<Clock xmlns:dt="urn:schemas-microsoft-com:datatypes"><Description dt:dt="string">E-Prime Primary Realtime Clock</Description><StartTime><Timestamp dt:dt="int">0</Timestamp><DateUtc dt:dt="string">2020-10-09T05:28:29Z</DateUtc></StartTime><FrequencyChanges><FrequencyChange><Frequency dt:dt="r8">2699960000</Frequency><Timestamp dt:dt="r8">4.37476967661792E+15</Timestamp><Cur…	좌우반구com(split BVF)_1-001-1	60.021	1.0.0.163	1	-1871794936	Professional	2.0.10.242	2.0.10.353	10-09-2020	2020-10-09 오전 5:28:29	14:28:29	2.0.10.248	200	1	{/}	탈퇴	탈	퇴	NULL	NULL	NULL	51	1	68	NULL	NULL	NULL	KSY3	List2	NULL	NULL	NULL	NULL	NULL	NULL	NULL	NULL	NULL	1	{/}	1	3	548588	0	{/}	565
좌우반구com(split BVF)_1	1	1	<?xml version="1.0"?>\n<Clock xmlns:dt="urn:schemas-microsoft-com:datatypes"><Description dt:dt="string">E-Prime Primary Realtime Clock</Description><StartTime><Timestamp dt:dt="int">0</Timestamp><DateUtc dt:dt="string">2020-10-09T05:28:29Z</DateUtc></StartTime><FrequencyChanges><FrequencyChange><Frequency dt:dt="r8">2699960000</Frequency><Timestamp dt:dt="r8">4.37476967661792E+15</Timestamp><Cur…	좌우반구com(split BVF)_1-001-1	60.021	1.0.0.163	1	-1871794936	Professional	2.0.10.242	2.0.10.353	10-09-2020	2020-10-09 오전 5:28:29	14:28:29	2.0.10.248	75	2	z	태스	태	스	34	1	75	NULL	NULL	NULL	NULL	NULL	NULL	KSY	List1	0		1	-1	206790	184		0	0	1	z	0	4	206974	0	z	370
좌우반구com(split BVF)_1	1	1	<?xml version="1.0"?>\n<Clock xmlns:dt="urn:schemas-microsoft-com:datatypes"><Description dt:dt="string">E-Prime Primary Realtime Clock</Description><StartTime><Timestamp dt:dt="int">0</Timestamp><DateUtc dt:dt="string">2020-10-09T05:28:29Z</DateUtc></StartTime><FrequencyChanges><FrequencyChange><Frequency dt:dt="r8">2699960000</Frequency><Timestamp dt:dt="r8">4.37476967661792E+15</Timestamp><Cur…	좌우반구com(split BVF)_1-001-1	60.021	1.0.0.163	1	-1871794936	Professional	2.0.10.242	2.0.10.353	10-09-2020	2020-10-09 오전 5:28:29	14:28:29	2.0.10.248	275	1	{/}	택시	택	시	NULL	NULL	NULL	NULL	NULL	NULL	62	1	11	KSY3	List3	NULL	NULL	NULL	NULL	NULL	NULL	NULL	NULL	NULL	1	{/}	1	3	759548	0	{/}	336
좌우반구com(split BVF)_1	1	1	<?xml version="1.0"?>\n<Clock xmlns:dt="urn:schemas-microsoft-com:datatypes"><Description dt:dt="string">E-Prime Primary Realtime Clock</Description><StartTime><Timestamp dt:dt="int">0</Timestamp><DateUtc dt:dt="string">2020-10-09T05:28:29Z</DateUtc></StartTime><FrequencyChanges><FrequencyChange><Frequency dt:dt="r8">2699960000</Frequency><Timestamp dt:dt="r8">4.37476967661792E+15</Timestamp><Cur…	좌우반구com(split BVF)_1-001-1	60.021	1.0.0.163	1	-1871794936	Professional	2.0.10.242	2.0.10.353	10-09-2020	2020-10-09 오전 5:28:29	14:28:29	2.0.10.248	27	2	z	택정	택	정	15	1	27	NULL	NULL	NULL	NULL	NULL	NULL	KSY	List1	0		1	-1	79884	184		0	0	1	z	0	4	80068	0	z	351
좌우반구com(split BVF)_1	1	1	<?xml version="1.0"?>\n<Clock xmlns:dt="urn:schemas-microsoft-com:datatypes"><Description dt:dt="string">E-Prime Primary Realtime Clock</Description><StartTime><Timestamp dt:dt="int">0</Timestamp><DateUtc dt:dt="string">2020-10-09T05:28:29Z</DateUtc></StartTime><FrequencyChanges><FrequencyChange><Frequency dt:dt="r8">2699960000</Frequency><Timestamp dt:dt="r8">4.37476967661792E+15</Timestamp><Cur…	좌우반구com(split BVF)_1-001-1	60.021	1.0.0.163	1	-1871794936	Professional	2.0.10.242	2.0.10.353	10-09-2020	2020-10-09 오전 5:28:29	14:28:29	2.0.10.248	101	2	z	통락	통	락	62	1	101	NULL	NULL	NULL	NULL	NULL	NULL	KSY3	List1	NULL	NULL	NULL	NULL	NULL	NULL	NULL	NULL	NULL	1	z	0	3	274550	0	z	436
좌우반구com(split BVF)_1	1	1	<?xml version="1.0"?>\n<Clock xmlns:dt="urn:schemas-microsoft-com:datatypes"><Description dt:dt="string">E-Prime Primary Realtime Clock</Description><StartTime><Timestamp dt:dt="int">0</Timestamp><DateUtc dt:dt="string">2020-10-09T05:28:29Z</DateUtc></StartTime><FrequencyChanges><FrequencyChange><Frequency dt:dt="r8">2699960000</Frequency><Timestamp dt:dt="r8">4.37476967661792E+15</Timestamp><Cur…	좌우반구com(split BVF)_1-001-1	60.021	1.0.0.163	1	-1871794936	Professional	2.0.10.242	2.0.10.353	10-09-2020	2020-10-09 오전 5:28:29	14:28:29	2.0.10.248	171	2	z	통록	통	록	NULL	NULL	NULL	28	1	39	NULL	NULL	NULL	KSY2	List2	NULL	NULL	NULL	NULL	NULL	NULL	NULL	NULL	NULL	1	z	0	4	473448	0	z	422
좌우반구com(split BVF)_1	1	1	<?xml version="1.0"?>\n<Clock xmlns:dt="urn:schemas-microsoft-com:datatypes"><Description dt:dt="string">E-Prime Primary Realtime Clock</Description><StartTime><Timestamp dt:dt="int">0</Timestamp><DateUtc dt:dt="string">2020-10-09T05:28:29Z</DateUtc></StartTime><FrequencyChanges><FrequencyChange><Frequency dt:dt="r8">2699960000</Frequency><Timestamp dt:dt="r8">4.37476967661792E+15</Timestamp><Cur…	좌우반구com(split BVF)_1-001-1	60.021	1.0.0.163	1	-1871794936	Professional	2.0.10.242	2.0.10.353	10-09-2020	2020-10-09 오전 5:28:29	14:28:29	2.0.10.248	77	2	z	통류	통	류	123	1	77	NULL	NULL	NULL	NULL	NULL	NULL	KSY2	List1	NULL	NULL	NULL	NULL	NULL	NULL	NULL	NULL	NULL	1	z	1	3	212088	0	z	348
좌우반구com(split BVF)_1	1	1	<?xml version="1.0"?>\n<Clock xmlns:dt="urn:schemas-microsoft-com:datatypes"><Description dt:dt="string">E-Prime Primary Realtime Clock</Description><StartTime><Timestamp dt:dt="int">0</Timestamp><DateUtc dt:dt="string">2020-10-09T05:28:29Z</DateUtc></StartTime><FrequencyChanges><FrequencyChange><Frequency dt:dt="r8">2699960000</Frequency><Timestamp dt:dt="r8">4.37476967661792E+15</Timestamp><Cur…	좌우반구com(split BVF)_1-001-1	60.021	1.0.0.163	1	-1871794936	Professional	2.0.10.242	2.0.10.353	10-09-2020	2020-10-09 오전 5:28:29	14:28:29	2.0.10.248	39	2	z	퇴착	퇴	착	98	1	39	NULL	NULL	NULL	NULL	NULL	NULL	KSY2	List1	NULL	NULL	NULL	NULL	NULL	NULL	NULL	NULL	NULL	1	z	0	3	111623	0	z	458
좌우반구com(split BVF)_1	1	1	<?xml version="1.0"?>\n<Clock xmlns:dt="urn:schemas-microsoft-com:datatypes"><Description dt:dt="string">E-Prime Primary Realtime Clock</Description><StartTime><Timestamp dt:dt="int">0</Timestamp><DateUtc dt:dt="string">2020-10-09T05:28:29Z</DateUtc></StartTime><FrequencyChanges><FrequencyChange><Frequency dt:dt="r8">2699960000</Frequency><Timestamp dt:dt="r8">4.37476967661792E+15</Timestamp><Cur…	좌우반구com(split BVF)_1-001-1	60.021	1.0.0.163	1	-1871794936	Professional	2.0.10.242	2.0.10.353	10-09-2020	2020-10-09 오전 5:28:29	14:28:29	2.0.10.248	215	1	{/}	판단	판	단	NULL	NULL	NULL	106	1	83	NULL	NULL	NULL	KSY3	List2	NULL	NULL	NULL	NULL	NULL	NULL	NULL	NULL	NULL	1	{/}	0	3	587208	0	{/}	313
좌우반구com(split BVF)_1	1	1	<?xml version="1.0"?>\n<Clock xmlns:dt="urn:schemas-microsoft-com:datatypes"><Description dt:dt="string">E-Prime Primary Realtime Clock</Description><StartTime><Timestamp dt:dt="int">0</Timestamp><DateUtc dt:dt="string">2020-10-09T05:28:29Z</DateUtc></StartTime><FrequencyChanges><FrequencyChange><Frequency dt:dt="r8">2699960000</Frequency><Timestamp dt:dt="r8">4.37476967661792E+15</Timestamp><Cur…	좌우반구com(split BVF)_1-001-1	60.021	1.0.0.163	1	-1871794936	Professional	2.0.10.242	2.0.10.353	10-09-2020	2020-10-09 오전 5:28:29	14:28:29	2.0.10.248	97	1	{/}	판매	판	매	19	1	97	NULL	NULL	NULL	NULL	NULL	NULL	KSY3	List1	NULL	NULL	NULL	NULL	NULL	NULL	NULL	NULL	NULL	1	{/}	1	3	264170	0	{/}	327
좌우반구com(split BVF)_1	1	1	<?xml version="1.0"?>\n<Clock xmlns:dt="urn:schemas-microsoft-com:datatypes"><Description dt:dt="string">E-Prime Primary Realtime Clock</Description><StartTime><Timestamp dt:dt="int">0</Timestamp><DateUtc dt:dt="string">2020-10-09T05:28:29Z</DateUtc></StartTime><FrequencyChanges><FrequencyChange><Frequency dt:dt="r8">2699960000</Frequency><Timestamp dt:dt="r8">4.37476967661792E+15</Timestamp><Cur…	좌우반구com(split BVF)_1-001-1	60.021	1.0.0.163	1	-1871794936	Professional	2.0.10.242	2.0.10.353	10-09-2020	2020-10-09 오전 5:28:29	14:28:29	2.0.10.248	318	1	{/}	표현	표	현	NULL	NULL	NULL	NULL	NULL	NULL	76	1	54	KSY3	List3	NULL	NULL	NULL	NULL	NULL	NULL	NULL	NULL	NULL	1	{/}	1	3	869310	0	{/}	181
좌우반구com(split BVF)_1	1	1	<?xml version="1.0"?>\n<Clock xmlns:dt="urn:schemas-microsoft-com:datatypes"><Description dt:dt="string">E-Prime Primary Realtime Clock</Description><StartTime><Timestamp dt:dt="int">0</Timestamp><DateUtc dt:dt="string">2020-10-09T05:28:29Z</DateUtc></StartTime><FrequencyChanges><FrequencyChange><Frequency dt:dt="r8">2699960000</Frequency><Timestamp dt:dt="r8">4.37476967661792E+15</Timestamp><Cur…	좌우반구com(split BVF)_1-001-1	60.021	1.0.0.163	1	-1871794936	Professional	2.0.10.242	2.0.10.353	10-09-2020	2020-10-09 오전 5:28:29	14:28:29	2.0.10.248	114	2	z	품결	품	결	7	1	114	NULL	NULL	NULL	NULL	NULL	NULL	KSY2	List1	NULL	NULL	NULL	NULL	NULL	NULL	NULL	NULL	NULL	0	z	0	4	307589	0	{/}	314
좌우반구com(split BVF)_1	1	1	<?xml version="1.0"?>\n<Clock xmlns:dt="urn:schemas-microsoft-com:datatypes"><Description dt:dt="string">E-Prime Primary Realtime Clock</Description><StartTime><Timestamp dt:dt="int">0</Timestamp><DateUtc dt:dt="string">2020-10-09T05:28:29Z</DateUtc></StartTime><FrequencyChanges><FrequencyChange><Frequency dt:dt="r8">2699960000</Frequency><Timestamp dt:dt="r8">4.37476967661792E+15</Timestamp><Cur…	좌우반구com(split BVF)_1-001-1	60.021	1.0.0.163	1	-1871794936	Professional	2.0.10.242	2.0.10.353	10-09-2020	2020-10-09 오전 5:28:29	14:28:29	2.0.10.248	61	2	z	필관	필	관	82	1	61	NULL	NULL	NULL	NULL	NULL	NULL	KSY2	List1	NULL	NULL	NULL	NULL	NULL	NULL	NULL	NULL	NULL	1	z	1	3	169986	0	z	567
좌우반구com(split BVF)_1	1	1	<?xml version="1.0"?>\n<Clock xmlns:dt="urn:schemas-microsoft-com:datatypes"><Description dt:dt="string">E-Prime Primary Realtime Clock</Description><StartTime><Timestamp dt:dt="int">0</Timestamp><DateUtc dt:dt="string">2020-10-09T05:28:29Z</DateUtc></StartTime><FrequencyChanges><FrequencyChange><Frequency dt:dt="r8">2699960000</Frequency><Timestamp dt:dt="r8">4.37476967661792E+15</Timestamp><Cur…	좌우반구com(split BVF)_1-001-1	60.021	1.0.0.163	1	-1871794936	Professional	2.0.10.242	2.0.10.353	10-09-2020	2020-10-09 오전 5:28:29	14:28:29	2.0.10.248	68	1	{/}	필수	필	수	86	1	68	NULL	NULL	NULL	NULL	NULL	NULL	KSY3	List1	NULL	NULL	NULL	NULL	NULL	NULL	NULL	NULL	NULL	1	{/}	0	3	188830	0	{/}	348
좌우반구com(split BVF)_1	1	1	<?xml version="1.0"?>\n<Clock xmlns:dt="urn:schemas-microsoft-com:datatypes"><Description dt:dt="string">E-Prime Primary Realtime Clock</Description><StartTime><Timestamp dt:dt="int">0</Timestamp><DateUtc dt:dt="string">2020-10-09T05:28:29Z</DateUtc></StartTime><FrequencyChanges><FrequencyChange><Frequency dt:dt="r8">2699960000</Frequency><Timestamp dt:dt="r8">4.37476967661792E+15</Timestamp><Cur…	좌우반구com(split BVF)_1-001-1	60.021	1.0.0.163	1	-1871794936	Professional	2.0.10.242	2.0.10.353	10-09-2020	2020-10-09 오전 5:28:29	14:28:29	2.0.10.248	282	1	{/}	핑계	핑	계	NULL	NULL	NULL	NULL	NULL	NULL	23	1	18	KSY3	List3	NULL	NULL	NULL	NULL	NULL	NULL	NULL	NULL	NULL	1	{/}	0	4	777176	0	{/}	563
좌우반구com(split BVF)_1	1	1	<?xml version="1.0"?>\n<Clock xmlns:dt="urn:schemas-microsoft-com:datatypes"><Description dt:dt="string">E-Prime Primary Realtime Clock</Description><StartTime><Timestamp dt:dt="int">0</Timestamp><DateUtc dt:dt="string">2020-10-09T05:28:29Z</DateUtc></StartTime><FrequencyChanges><FrequencyChange><Frequency dt:dt="r8">2699960000</Frequency><Timestamp dt:dt="r8">4.37476967661792E+15</Timestamp><Cur…	좌우반구com(split BVF)_1-001-1	60.021	1.0.0.163	1	-1871794936	Professional	2.0.10.242	2.0.10.353	10-09-2020	2020-10-09 오전 5:28:29	14:28:29	2.0.10.248	49	2	z	핑품	핑	품	125	1	49	NULL	NULL	NULL	NULL	NULL	NULL	KSY	List1	0		0	-1	137731	183		0	0	1	z	0	3	137914	0	z	296
좌우반구com(split BVF)_1	1	1	<?xml version="1.0"?>\n<Clock xmlns:dt="urn:schemas-microsoft-com:datatypes"><Description dt:dt="string">E-Prime Primary Realtime Clock</Description><StartTime><Timestamp dt:dt="int">0</Timestamp><DateUtc dt:dt="string">2020-10-09T05:28:29Z</DateUtc></StartTime><FrequencyChanges><FrequencyChange><Frequency dt:dt="r8">2699960000</Frequency><Timestamp dt:dt="r8">4.37476967661792E+15</Timestamp><Cur…	좌우반구com(split BVF)_1-001-1	60.021	1.0.0.163	1	-1871794936	Professional	2.0.10.242	2.0.10.353	10-09-2020	2020-10-09 오전 5:28:29	14:28:29	2.0.10.248	313	1	{/}	하나	하	나	NULL	NULL	NULL	NULL	NULL	NULL	64	1	49	KSY3	List3	NULL	NULL	NULL	NULL	NULL	NULL	NULL	NULL	NULL	1	{/}	0	4	856715	0	{/}	353
좌우반구com(split BVF)_1	1	1	<?xml version="1.0"?>\n<Clock xmlns:dt="urn:schemas-microsoft-com:datatypes"><Description dt:dt="string">E-Prime Primary Realtime Clock</Description><StartTime><Timestamp dt:dt="int">0</Timestamp><DateUtc dt:dt="string">2020-10-09T05:28:29Z</DateUtc></StartTime><FrequencyChanges><FrequencyChange><Frequency dt:dt="r8">2699960000</Frequency><Timestamp dt:dt="r8">4.37476967661792E+15</Timestamp><Cur…	좌우반구com(split BVF)_1-001-1	60.021	1.0.0.163	1	-1871794936	Professional	2.0.10.242	2.0.10.353	10-09-2020	2020-10-09 오전 5:28:29	14:28:29	2.0.10.248	226	1	{/}	한계	한	계	NULL	NULL	NULL	83	1	94	NULL	NULL	NULL	KSY3	List2	NULL	NULL	NULL	NULL	NULL	NULL	NULL	NULL	NULL	0	{/}	0	4	615632	0	z	343
좌우반구com(split BVF)_1	1	1	<?xml version="1.0"?>\n<Clock xmlns:dt="urn:schemas-microsoft-com:datatypes"><Description dt:dt="string">E-Prime Primary Realtime Clock</Description><StartTime><Timestamp dt:dt="int">0</Timestamp><DateUtc dt:dt="string">2020-10-09T05:28:29Z</DateUtc></StartTime><FrequencyChanges><FrequencyChange><Frequency dt:dt="r8">2699960000</Frequency><Timestamp dt:dt="r8">4.37476967661792E+15</Timestamp><Cur…	좌우반구com(split BVF)_1-001-1	60.021	1.0.0.163	1	-1871794936	Professional	2.0.10.242	2.0.10.353	10-09-2020	2020-10-09 오전 5:28:29	14:28:29	2.0.10.248	334	1	{/}	핵심	핵	심	NULL	NULL	NULL	NULL	NULL	NULL	34	1	70	KSY3	List3	NULL	NULL	NULL	NULL	NULL	NULL	NULL	NULL	NULL	1	{/}	0	4	908847	0	{/}	376
좌우반구com(split BVF)_1	1	1	<?xml version="1.0"?>\n<Clock xmlns:dt="urn:schemas-microsoft-com:datatypes"><Description dt:dt="string">E-Prime Primary Realtime Clock</Description><StartTime><Timestamp dt:dt="int">0</Timestamp><DateUtc dt:dt="string">2020-10-09T05:28:29Z</DateUtc></StartTime><FrequencyChanges><FrequencyChange><Frequency dt:dt="r8">2699960000</Frequency><Timestamp dt:dt="r8">4.37476967661792E+15</Timestamp><Cur…	좌우반구com(split BVF)_1-001-1	60.021	1.0.0.163	1	-1871794936	Professional	2.0.10.242	2.0.10.353	10-09-2020	2020-10-09 오전 5:28:29	14:28:29	2.0.10.248	35	2	z	핵외	핵	외	66	1	35	NULL	NULL	NULL	NULL	NULL	NULL	KSY	List1	0		0	-1	101027	183		0	0	1	z	0	3	101210	0	z	287
좌우반구com(split BVF)_1	1	1	<?xml version="1.0"?>\n<Clock xmlns:dt="urn:schemas-microsoft-com:datatypes"><Description dt:dt="string">E-Prime Primary Realtime Clock</Description><StartTime><Timestamp dt:dt="int">0</Timestamp><DateUtc dt:dt="string">2020-10-09T05:28:29Z</DateUtc></StartTime><FrequencyChanges><FrequencyChange><Frequency dt:dt="r8">2699960000</Frequency><Timestamp dt:dt="r8">4.37476967661792E+15</Timestamp><Cur…	좌우반구com(split BVF)_1-001-1	60.021	1.0.0.163	1	-1871794936	Professional	2.0.10.242	2.0.10.353	10-09-2020	2020-10-09 오전 5:28:29	14:28:29	2.0.10.248	339	2	z	핵정	핵	정	NULL	NULL	NULL	NULL	NULL	NULL	48	1	75	KSY	List3	0		0	-1	921509	183		0	0	1	z	0	3	921692	0	z	374
좌우반구com(split BVF)_1	1	1	<?xml version="1.0"?>\n<Clock xmlns:dt="urn:schemas-microsoft-com:datatypes"><Description dt:dt="string">E-Prime Primary Realtime Clock</Description><StartTime><Timestamp dt:dt="int">0</Timestamp><DateUtc dt:dt="string">2020-10-09T05:28:29Z</DateUtc></StartTime><FrequencyChanges><FrequencyChange><Frequency dt:dt="r8">2699960000</Frequency><Timestamp dt:dt="r8">4.37476967661792E+15</Timestamp><Cur…	좌우반구com(split BVF)_1-001-1	60.021	1.0.0.163	1	-1871794936	Professional	2.0.10.242	2.0.10.353	10-09-2020	2020-10-09 오전 5:28:29	14:28:29	2.0.10.248	396	1	{/}	행보	행	보	NULL	NULL	NULL	NULL	NULL	NULL	109	1	132	KSY3	List3	NULL	NULL	NULL	NULL	NULL	NULL	NULL	NULL	NULL	1	{/}	0	3	1068691	0	{/}	254
좌우반구com(split BVF)_1	1	1	<?xml version="1.0"?>\n<Clock xmlns:dt="urn:schemas-microsoft-com:datatypes"><Description dt:dt="string">E-Prime Primary Realtime Clock</Description><StartTime><Timestamp dt:dt="int">0</Timestamp><DateUtc dt:dt="string">2020-10-09T05:28:29Z</DateUtc></StartTime><FrequencyChanges><FrequencyChange><Frequency dt:dt="r8">2699960000</Frequency><Timestamp dt:dt="r8">4.37476967661792E+15</Timestamp><Cur…	좌우반구com(split BVF)_1-001-1	60.021	1.0.0.163	1	-1871794936	Professional	2.0.10.242	2.0.10.353	10-09-2020	2020-10-09 오전 5:28:29	14:28:29	2.0.10.248	145	1	{/}	행운	행	운	NULL	NULL	NULL	18	1	13	NULL	NULL	NULL	KSY3	List2	NULL	NULL	NULL	NULL	NULL	NULL	NULL	NULL	NULL	1	{/}	1	3	406354	0	{/}	301
좌우반구com(split BVF)_1	1	1	<?xml version="1.0"?>\n<Clock xmlns:dt="urn:schemas-microsoft-com:datatypes"><Description dt:dt="string">E-Prime Primary Realtime Clock</Description><StartTime><Timestamp dt:dt="int">0</Timestamp><DateUtc dt:dt="string">2020-10-09T05:28:29Z</DateUtc></StartTime><FrequencyChanges><FrequencyChange><Frequency dt:dt="r8">2699960000</Frequency><Timestamp dt:dt="r8">4.37476967661792E+15</Timestamp><Cur…	좌우반구com(split BVF)_1-001-1	60.021	1.0.0.163	1	-1871794936	Professional	2.0.10.242	2.0.10.353	10-09-2020	2020-10-09 오전 5:28:29	14:28:29	2.0.10.248	136	2	z	행회	행	회	NULL	NULL	NULL	115	1	4	NULL	NULL	NULL	KSY	List2	0		0	0	383146	183		0	0	1	z	0	3	383329	0	z	256
좌우반구com(split BVF)_1	1	1	<?xml version="1.0"?>\n<Clock xmlns:dt="urn:schemas-microsoft-com:datatypes"><Description dt:dt="string">E-Prime Primary Realtime Clock</Description><StartTime><Timestamp dt:dt="int">0</Timestamp><DateUtc dt:dt="string">2020-10-09T05:28:29Z</DateUtc></StartTime><FrequencyChanges><FrequencyChange><Frequency dt:dt="r8">2699960000</Frequency><Timestamp dt:dt="r8">4.37476967661792E+15</Timestamp><Cur…	좌우반구com(split BVF)_1-001-1	60.021	1.0.0.163	1	-1871794936	Professional	2.0.10.242	2.0.10.353	10-09-2020	2020-10-09 오전 5:28:29	14:28:29	2.0.10.248	260	1	{/}	향수	향	수	NULL	NULL	NULL	4	1	128	NULL	NULL	NULL	KSY3	List2	NULL	NULL	NULL	NULL	NULL	NULL	NULL	NULL	NULL	1	{/}	0	4	703968	0	{/}	260
좌우반구com(split BVF)_1	1	1	<?xml version="1.0"?>\n<Clock xmlns:dt="urn:schemas-microsoft-com:datatypes"><Description dt:dt="string">E-Prime Primary Realtime Clock</Description><StartTime><Timestamp dt:dt="int">0</Timestamp><DateUtc dt:dt="string">2020-10-09T05:28:29Z</DateUtc></StartTime><FrequencyChanges><FrequencyChange><Frequency dt:dt="r8">2699960000</Frequency><Timestamp dt:dt="r8">4.37476967661792E+15</Timestamp><Cur…	좌우반구com(split BVF)_1-001-1	60.021	1.0.0.163	1	-1871794936	Professional	2.0.10.242	2.0.10.353	10-09-2020	2020-10-09 오전 5:28:29	14:28:29	2.0.10.248	363	2	z	향엄	향	엄	NULL	NULL	NULL	NULL	NULL	NULL	132	1	99	KSY	List3	0		0	-1	982671	183		0	0	1	z	0	3	982854	0	z	323
좌우반구com(split BVF)_1	1	1	<?xml version="1.0"?>\n<Clock xmlns:dt="urn:schemas-microsoft-com:datatypes"><Description dt:dt="string">E-Prime Primary Realtime Clock</Description><StartTime><Timestamp dt:dt="int">0</Timestamp><DateUtc dt:dt="string">2020-10-09T05:28:29Z</DateUtc></StartTime><FrequencyChanges><FrequencyChange><Frequency dt:dt="r8">2699960000</Frequency><Timestamp dt:dt="r8">4.37476967661792E+15</Timestamp><Cur…	좌우반구com(split BVF)_1-001-1	60.021	1.0.0.163	1	-1871794936	Professional	2.0.10.242	2.0.10.353	10-09-2020	2020-10-09 오전 5:28:29	14:28:29	2.0.10.248	180	2	z	허낌	허	낌	NULL	NULL	NULL	128	1	48	NULL	NULL	NULL	KSY3	List2	NULL	NULL	NULL	NULL	NULL	NULL	NULL	NULL	NULL	1	z	1	3	497239	0	z	463
좌우반구com(split BVF)_1	1	1	<?xml version="1.0"?>\n<Clock xmlns:dt="urn:schemas-microsoft-com:datatypes"><Description dt:dt="string">E-Prime Primary Realtime Clock</Description><StartTime><Timestamp dt:dt="int">0</Timestamp><DateUtc dt:dt="string">2020-10-09T05:28:29Z</DateUtc></StartTime><FrequencyChanges><FrequencyChange><Frequency dt:dt="r8">2699960000</Frequency><Timestamp dt:dt="r8">4.37476967661792E+15</Timestamp><Cur…	좌우반구com(split BVF)_1-001-1	60.021	1.0.0.163	1	-1871794936	Professional	2.0.10.242	2.0.10.353	10-09-2020	2020-10-09 오전 5:28:29	14:28:29	2.0.10.248	285	1	{/}	허락	허	락	NULL	NULL	NULL	NULL	NULL	NULL	106	1	21	KSY3	List3	NULL	NULL	NULL	NULL	NULL	NULL	NULL	NULL	NULL	1	{/}	0	4	784990	0	{/}	535
좌우반구com(split BVF)_1	1	1	<?xml version="1.0"?>\n<Clock xmlns:dt="urn:schemas-microsoft-com:datatypes"><Description dt:dt="string">E-Prime Primary Realtime Clock</Description><StartTime><Timestamp dt:dt="int">0</Timestamp><DateUtc dt:dt="string">2020-10-09T05:28:29Z</DateUtc></StartTime><FrequencyChanges><FrequencyChange><Frequency dt:dt="r8">2699960000</Frequency><Timestamp dt:dt="r8">4.37476967661792E+15</Timestamp><Cur…	좌우반구com(split BVF)_1-001-1	60.021	1.0.0.163	1	-1871794936	Professional	2.0.10.242	2.0.10.353	10-09-2020	2020-10-09 오전 5:28:29	14:28:29	2.0.10.248	240	2	z	허빈	허	빈	NULL	NULL	NULL	66	1	108	NULL	NULL	NULL	KSY	List2	0		0	-1	651319	184		0	0	1	z	0	4	651503	0	z	464
좌우반구com(split BVF)_1	1	1	<?xml version="1.0"?>\n<Clock xmlns:dt="urn:schemas-microsoft-com:datatypes"><Description dt:dt="string">E-Prime Primary Realtime Clock</Description><StartTime><Timestamp dt:dt="int">0</Timestamp><DateUtc dt:dt="string">2020-10-09T05:28:29Z</DateUtc></StartTime><FrequencyChanges><FrequencyChange><Frequency dt:dt="r8">2699960000</Frequency><Timestamp dt:dt="r8">4.37476967661792E+15</Timestamp><Cur…	좌우반구com(split BVF)_1-001-1	60.021	1.0.0.163	1	-1871794936	Professional	2.0.10.242	2.0.10.353	10-09-2020	2020-10-09 오전 5:28:29	14:28:29	2.0.10.248	199	2	z	헤오	헤	오	NULL	NULL	NULL	1	1	67	NULL	NULL	NULL	KSY3	List2	NULL	NULL	NULL	NULL	NULL	NULL	NULL	NULL	NULL	1	z	0	4	545923	0	z	468
좌우반구com(split BVF)_1	1	1	<?xml version="1.0"?>\n<Clock xmlns:dt="urn:schemas-microsoft-com:datatypes"><Description dt:dt="string">E-Prime Primary Realtime Clock</Description><StartTime><Timestamp dt:dt="int">0</Timestamp><DateUtc dt:dt="string">2020-10-09T05:28:29Z</DateUtc></StartTime><FrequencyChanges><FrequencyChange><Frequency dt:dt="r8">2699960000</Frequency><Timestamp dt:dt="r8">4.37476967661792E+15</Timestamp><Cur…	좌우반구com(split BVF)_1-001-1	60.021	1.0.0.163	1	-1871794936	Professional	2.0.10.242	2.0.10.353	10-09-2020	2020-10-09 오전 5:28:29	14:28:29	2.0.10.248	231	1	{/}	현상	현	상	NULL	NULL	NULL	117	1	99	NULL	NULL	NULL	KSY3	List2	NULL	NULL	NULL	NULL	NULL	NULL	NULL	NULL	NULL	1	{/}	0	4	628211	0	{/}	282
좌우반구com(split BVF)_1	1	1	<?xml version="1.0"?>\n<Clock xmlns:dt="urn:schemas-microsoft-com:datatypes"><Description dt:dt="string">E-Prime Primary Realtime Clock</Description><StartTime><Timestamp dt:dt="int">0</Timestamp><DateUtc dt:dt="string">2020-10-09T05:28:29Z</DateUtc></StartTime><FrequencyChanges><FrequencyChange><Frequency dt:dt="r8">2699960000</Frequency><Timestamp dt:dt="r8">4.37476967661792E+15</Timestamp><Cur…	좌우반구com(split BVF)_1-001-1	60.021	1.0.0.163	1	-1871794936	Professional	2.0.10.242	2.0.10.353	10-09-2020	2020-10-09 오전 5:28:29	14:28:29	2.0.10.248	163	1	{/}	협력	협	력	NULL	NULL	NULL	10	1	31	NULL	NULL	NULL	KSY3	List2	NULL	NULL	NULL	NULL	NULL	NULL	NULL	NULL	NULL	0	{/}	0	3	452988	0	z	402
좌우반구com(split BVF)_1	1	1	<?xml version="1.0"?>\n<Clock xmlns:dt="urn:schemas-microsoft-com:datatypes"><Description dt:dt="string">E-Prime Primary Realtime Clock</Description><StartTime><Timestamp dt:dt="int">0</Timestamp><DateUtc dt:dt="string">2020-10-09T05:28:29Z</DateUtc></StartTime><FrequencyChanges><FrequencyChange><Frequency dt:dt="r8">2699960000</Frequency><Timestamp dt:dt="r8">4.37476967661792E+15</Timestamp><Cur…	좌우반구com(split BVF)_1-001-1	60.021	1.0.0.163	1	-1871794936	Professional	2.0.10.242	2.0.10.353	10-09-2020	2020-10-09 오전 5:28:29	14:28:29	2.0.10.248	94	2	z	협체	협	체	130	1	94	NULL	NULL	NULL	NULL	NULL	NULL	KSY2	List1	NULL	NULL	NULL	NULL	NULL	NULL	NULL	NULL	NULL	0	z	0	3	256323	0	{/}	525
좌우반구com(split BVF)_1	1	1	<?xml version="1.0"?>\n<Clock xmlns:dt="urn:schemas-microsoft-com:datatypes"><Description dt:dt="string">E-Prime Primary Realtime Clock</Description><StartTime><Timestamp dt:dt="int">0</Timestamp><DateUtc dt:dt="string">2020-10-09T05:28:29Z</DateUtc></StartTime><FrequencyChanges><FrequencyChange><Frequency dt:dt="r8">2699960000</Frequency><Timestamp dt:dt="r8">4.37476967661792E+15</Timestamp><Cur…	좌우반구com(split BVF)_1-001-1	60.021	1.0.0.163	1	-1871794936	Professional	2.0.10.242	2.0.10.353	10-09-2020	2020-10-09 오전 5:28:29	14:28:29	2.0.10.248	191	1	{/}	형님	형	님	NULL	NULL	NULL	16	1	59	NULL	NULL	NULL	KSY3	List2	NULL	NULL	NULL	NULL	NULL	NULL	NULL	NULL	NULL	1	{/}	1	3	525446	0	{/}	376
좌우반구com(split BVF)_1	1	1	<?xml version="1.0"?>\n<Clock xmlns:dt="urn:schemas-microsoft-com:datatypes"><Description dt:dt="string">E-Prime Primary Realtime Clock</Description><StartTime><Timestamp dt:dt="int">0</Timestamp><DateUtc dt:dt="string">2020-10-09T05:28:29Z</DateUtc></StartTime><FrequencyChanges><FrequencyChange><Frequency dt:dt="r8">2699960000</Frequency><Timestamp dt:dt="r8">4.37476967661792E+15</Timestamp><Cur…	좌우반구com(split BVF)_1-001-1	60.021	1.0.0.163	1	-1871794936	Professional	2.0.10.242	2.0.10.353	10-09-2020	2020-10-09 오전 5:28:29	14:28:29	2.0.10.248	133	2	z	형스	형	스	NULL	NULL	NULL	62	1	1	NULL	NULL	NULL	KSY2	List2	NULL	NULL	NULL	NULL	NULL	NULL	NULL	NULL	NULL	1	z	0	3	375748	0	z	355
좌우반구com(split BVF)_1	1	1	<?xml version="1.0"?>\n<Clock xmlns:dt="urn:schemas-microsoft-com:datatypes"><Description dt:dt="string">E-Prime Primary Realtime Clock</Description><StartTime><Timestamp dt:dt="int">0</Timestamp><DateUtc dt:dt="string">2020-10-09T05:28:29Z</DateUtc></StartTime><FrequencyChanges><FrequencyChange><Frequency dt:dt="r8">2699960000</Frequency><Timestamp dt:dt="r8">4.37476967661792E+15</Timestamp><Cur…	좌우반구com(split BVF)_1-001-1	60.021	1.0.0.163	1	-1871794936	Professional	2.0.10.242	2.0.10.353	10-09-2020	2020-10-09 오전 5:28:29	14:28:29	2.0.10.248	340	1	{/}	형태	형	태	NULL	NULL	NULL	NULL	NULL	NULL	78	1	76	KSY3	List3	NULL	NULL	NULL	NULL	NULL	NULL	NULL	NULL	NULL	1	{/}	0	4	924275	0	{/}	506
좌우반구com(split BVF)_1	1	1	<?xml version="1.0"?>\n<Clock xmlns:dt="urn:schemas-microsoft-com:datatypes"><Description dt:dt="string">E-Prime Primary Realtime Clock</Description><StartTime><Timestamp dt:dt="int">0</Timestamp><DateUtc dt:dt="string">2020-10-09T05:28:29Z</DateUtc></StartTime><FrequencyChanges><FrequencyChange><Frequency dt:dt="r8">2699960000</Frequency><Timestamp dt:dt="r8">4.37476967661792E+15</Timestamp><Cur…	좌우반구com(split BVF)_1-001-1	60.021	1.0.0.163	1	-1871794936	Professional	2.0.10.242	2.0.10.353	10-09-2020	2020-10-09 오전 5:28:29	14:28:29	2.0.10.248	207	1	{/}	화력	화	력	NULL	NULL	NULL	131	1	75	NULL	NULL	NULL	KSY3	List2	NULL	NULL	NULL	NULL	NULL	NULL	NULL	NULL	NULL	1	{/}	0	4	566416	0	{/}	559
좌우반구com(split BVF)_1	1	1	<?xml version="1.0"?>\n<Clock xmlns:dt="urn:schemas-microsoft-com:datatypes"><Description dt:dt="string">E-Prime Primary Realtime Clock</Description><StartTime><Timestamp dt:dt="int">0</Timestamp><DateUtc dt:dt="string">2020-10-09T05:28:29Z</DateUtc></StartTime><FrequencyChanges><FrequencyChange><Frequency dt:dt="r8">2699960000</Frequency><Timestamp dt:dt="r8">4.37476967661792E+15</Timestamp><Cur…	좌우반구com(split BVF)_1-001-1	60.021	1.0.0.163	1	-1871794936	Professional	2.0.10.242	2.0.10.353	10-09-2020	2020-10-09 오전 5:28:29	14:28:29	2.0.10.248	111	1	{/}	확률	확	률	117	1	111	NULL	NULL	NULL	NULL	NULL	NULL	KSY3	List1	NULL	NULL	NULL	NULL	NULL	NULL	NULL	NULL	NULL	1	{/}	0	3	300108	0	{/}	299
좌우반구com(split BVF)_1	1	1	<?xml version="1.0"?>\n<Clock xmlns:dt="urn:schemas-microsoft-com:datatypes"><Description dt:dt="string">E-Prime Primary Realtime Clock</Description><StartTime><Timestamp dt:dt="int">0</Timestamp><DateUtc dt:dt="string">2020-10-09T05:28:29Z</DateUtc></StartTime><FrequencyChanges><FrequencyChange><Frequency dt:dt="r8">2699960000</Frequency><Timestamp dt:dt="r8">4.37476967661792E+15</Timestamp><Cur…	좌우반구com(split BVF)_1-001-1	60.021	1.0.0.163	1	-1871794936	Professional	2.0.10.242	2.0.10.353	10-09-2020	2020-10-09 오전 5:28:29	14:28:29	2.0.10.248	40	2	z	확압	확	압	53	1	40	NULL	NULL	NULL	NULL	NULL	NULL	KSY3	List1	NULL	NULL	NULL	NULL	NULL	NULL	NULL	NULL	NULL	1	z	0	3	114289	0	z	400
좌우반구com(split BVF)_1	1	1	<?xml version="1.0"?>\n<Clock xmlns:dt="urn:schemas-microsoft-com:datatypes"><Description dt:dt="string">E-Prime Primary Realtime Clock</Description><StartTime><Timestamp dt:dt="int">0</Timestamp><DateUtc dt:dt="string">2020-10-09T05:28:29Z</DateUtc></StartTime><FrequencyChanges><FrequencyChange><Frequency dt:dt="r8">2699960000</Frequency><Timestamp dt:dt="r8">4.37476967661792E+15</Timestamp><Cur…	좌우반구com(split BVF)_1-001-1	60.021	1.0.0.163	1	-1871794936	Professional	2.0.10.242	2.0.10.353	10-09-2020	2020-10-09 오전 5:28:29	14:28:29	2.0.10.248	54	2	z	확축	확	축	35	1	54	NULL	NULL	NULL	NULL	NULL	NULL	KSY3	List1	NULL	NULL	NULL	NULL	NULL	NULL	NULL	NULL	NULL	1	z	0	3	150793	0	z	520
좌우반구com(split BVF)_1	1	1	<?xml version="1.0"?>\n<Clock xmlns:dt="urn:schemas-microsoft-com:datatypes"><Description dt:dt="string">E-Prime Primary Realtime Clock</Description><StartTime><Timestamp dt:dt="int">0</Timestamp><DateUtc dt:dt="string">2020-10-09T05:28:29Z</DateUtc></StartTime><FrequencyChanges><FrequencyChange><Frequency dt:dt="r8">2699960000</Frequency><Timestamp dt:dt="r8">4.37476967661792E+15</Timestamp><Cur…	좌우반구com(split BVF)_1-001-1	60.021	1.0.0.163	1	-1871794936	Professional	2.0.10.242	2.0.10.353	10-09-2020	2020-10-09 오전 5:28:29	14:28:29	2.0.10.248	158	1	{/}	환경	환	경	NULL	NULL	NULL	112	1	26	NULL	NULL	NULL	KSY3	List2	NULL	NULL	NULL	NULL	NULL	NULL	NULL	NULL	NULL	1	{/}	0	3	440059	0	{/}	307
좌우반구com(split BVF)_1	1	1	<?xml version="1.0"?>\n<Clock xmlns:dt="urn:schemas-microsoft-com:datatypes"><Description dt:dt="string">E-Prime Primary Realtime Clock</Description><StartTime><Timestamp dt:dt="int">0</Timestamp><DateUtc dt:dt="string">2020-10-09T05:28:29Z</DateUtc></StartTime><FrequencyChanges><FrequencyChange><Frequency dt:dt="r8">2699960000</Frequency><Timestamp dt:dt="r8">4.37476967661792E+15</Timestamp><Cur…	좌우반구com(split BVF)_1-001-1	60.021	1.0.0.163	1	-1871794936	Professional	2.0.10.242	2.0.10.353	10-09-2020	2020-10-09 오전 5:28:29	14:28:29	2.0.10.248	131	2	z	횟광	횟	광	78	1	131	NULL	NULL	NULL	NULL	NULL	NULL	KSY3	List1	NULL	NULL	NULL	NULL	NULL	NULL	NULL	NULL	NULL	1	z	0	4	351074	0	z	397
좌우반구com(split BVF)_1	1	1	<?xml version="1.0"?>\n<Clock xmlns:dt="urn:schemas-microsoft-com:datatypes"><Description dt:dt="string">E-Prime Primary Realtime Clock</Description><StartTime><Timestamp dt:dt="int">0</Timestamp><DateUtc dt:dt="string">2020-10-09T05:28:29Z</DateUtc></StartTime><FrequencyChanges><FrequencyChange><Frequency dt:dt="r8">2699960000</Frequency><Timestamp dt:dt="r8">4.37476967661792E+15</Timestamp><Cur…	좌우반구com(split BVF)_1-001-1	60.021	1.0.0.163	1	-1871794936	Professional	2.0.10.242	2.0.10.353	10-09-2020	2020-10-09 오전 5:28:29	14:28:29	2.0.10.248	174	2	z	횟색	횟	색	NULL	NULL	NULL	104	1	42	NULL	NULL	NULL	KSY3	List2	NULL	NULL	NULL	NULL	NULL	NULL	NULL	NULL	NULL	1	z	0	3	481495	0	z	551
좌우반구com(split BVF)_1	1	1	<?xml version="1.0"?>\n<Clock xmlns:dt="urn:schemas-microsoft-com:datatypes"><Description dt:dt="string">E-Prime Primary Realtime Clock</Description><StartTime><Timestamp dt:dt="int">0</Timestamp><DateUtc dt:dt="string">2020-10-09T05:28:29Z</DateUtc></StartTime><FrequencyChanges><FrequencyChange><Frequency dt:dt="r8">2699960000</Frequency><Timestamp dt:dt="r8">4.37476967661792E+15</Timestamp><Cur…	좌우반구com(split BVF)_1-001-1	60.021	1.0.0.163	1	-1871794936	Professional	2.0.10.242	2.0.10.353	10-09-2020	2020-10-09 오전 5:28:29	14:28:29	2.0.10.248	187	1	{/}	횟수	횟	수	NULL	NULL	NULL	103	1	55	NULL	NULL	NULL	KSY3	List2	NULL	NULL	NULL	NULL	NULL	NULL	NULL	NULL	NULL	0	{/}	0	3	515133	0	z	425
좌우반구com(split BVF)_1	1	1	<?xml version="1.0"?>\n<Clock xmlns:dt="urn:schemas-microsoft-com:datatypes"><Description dt:dt="string">E-Prime Primary Realtime Clock</Description><StartTime><Timestamp dt:dt="int">0</Timestamp><DateUtc dt:dt="string">2020-10-09T05:28:29Z</DateUtc></StartTime><FrequencyChanges><FrequencyChange><Frequency dt:dt="r8">2699960000</Frequency><Timestamp dt:dt="r8">4.37476967661792E+15</Timestamp><Cur…	좌우반구com(split BVF)_1-001-1	60.021	1.0.0.163	1	-1871794936	Professional	2.0.10.242	2.0.10.353	10-09-2020	2020-10-09 오전 5:28:29	14:28:29	2.0.10.248	264	1	{/}	효과	효	과	NULL	NULL	NULL	56	1	132	NULL	NULL	NULL	KSY3	List2	NULL	NULL	NULL	NULL	NULL	NULL	NULL	NULL	NULL	1	{/}	0	3	713931	0	{/}	329
좌우반구com(split BVF)_1	1	1	<?xml version="1.0"?>\n<Clock xmlns:dt="urn:schemas-microsoft-com:datatypes"><Description dt:dt="string">E-Prime Primary Realtime Clock</Description><StartTime><Timestamp dt:dt="int">0</Timestamp><DateUtc dt:dt="string">2020-10-09T05:28:29Z</DateUtc></StartTime><FrequencyChanges><FrequencyChange><Frequency dt:dt="r8">2699960000</Frequency><Timestamp dt:dt="r8">4.37476967661792E+15</Timestamp><Cur…	좌우반구com(split BVF)_1-001-1	60.021	1.0.0.163	1	-1871794936	Professional	2.0.10.242	2.0.10.353	10-09-2020	2020-10-09 오전 5:28:29	14:28:29	2.0.10.248	106	2	z	효미	효	미	107	1	106	NULL	NULL	NULL	NULL	NULL	NULL	KSY2	List1	NULL	NULL	NULL	NULL	NULL	NULL	NULL	NULL	NULL	1	z	1	3	287412	0	z	372
좌우반구com(split BVF)_1	1	1	<?xml version="1.0"?>\n<Clock xmlns:dt="urn:schemas-microsoft-com:datatypes"><Description dt:dt="string">E-Prime Primary Realtime Clock</Description><StartTime><Timestamp dt:dt="int">0</Timestamp><DateUtc dt:dt="string">2020-10-09T05:28:29Z</DateUtc></StartTime><FrequencyChanges><FrequencyChange><Frequency dt:dt="r8">2699960000</Frequency><Timestamp dt:dt="r8">4.37476967661792E+15</Timestamp><Cur…	좌우반구com(split BVF)_1-001-1	60.021	1.0.0.163	1	-1871794936	Professional	2.0.10.242	2.0.10.353	10-09-2020	2020-10-09 오전 5:28:29	14:28:29	2.0.10.248	155	2	z	효탈	효	탈	NULL	NULL	NULL	116	1	23	NULL	NULL	NULL	KSY2	List2	NULL	NULL	NULL	NULL	NULL	NULL	NULL	NULL	NULL	1	z	0	4	432129	0	z	549
좌우반구com(split BVF)_1	1	1	<?xml version="1.0"?>\n<Clock xmlns:dt="urn:schemas-microsoft-com:datatypes"><Description dt:dt="string">E-Prime Primary Realtime Clock</Description><StartTime><Timestamp dt:dt="int">0</Timestamp><DateUtc dt:dt="string">2020-10-09T05:28:29Z</DateUtc></StartTime><FrequencyChanges><FrequencyChange><Frequency dt:dt="r8">2699960000</Frequency><Timestamp dt:dt="r8">4.37476967661792E+15</Timestamp><Cur…	좌우반구com(split BVF)_1-001-1	60.021	1.0.0.163	1	-1871794936	Professional	2.0.10.242	2.0.10.353	10-09-2020	2020-10-09 오전 5:28:29	14:28:29	2.0.10.248	59	2	z	효헤	효	헤	83	1	59	NULL	NULL	NULL	NULL	NULL	NULL	KSY	List1	0		1	-1	164438	184		0	0	1	z	0	4	164622	0	z	379
좌우반구com(split BVF)_1	1	1	<?xml version="1.0"?>\n<Clock xmlns:dt="urn:schemas-microsoft-com:datatypes"><Description dt:dt="string">E-Prime Primary Realtime Clock</Description><StartTime><Timestamp dt:dt="int">0</Timestamp><DateUtc dt:dt="string">2020-10-09T05:28:29Z</DateUtc></StartTime><FrequencyChanges><FrequencyChange><Frequency dt:dt="r8">2699960000</Frequency><Timestamp dt:dt="r8">4.37476967661792E+15</Timestamp><Cur…	좌우반구com(split BVF)_1-001-1	60.021	1.0.0.163	1	-1871794936	Professional	2.0.10.242	2.0.10.353	10-09-2020	2020-10-09 오전 5:28:29	14:28:29	2.0.10.248	245	2	z	후검	후	검	NULL	NULL	NULL	71	1	113	NULL	NULL	NULL	KSY	List2	0		0	0	664465	183		0	0	1	z	0	3	664648	0	z	370
좌우반구com(split BVF)_1	1	1	<?xml version="1.0"?>\n<Clock xmlns:dt="urn:schemas-microsoft-com:datatypes"><Description dt:dt="string">E-Prime Primary Realtime Clock</Description><StartTime><Timestamp dt:dt="int">0</Timestamp><DateUtc dt:dt="string">2020-10-09T05:28:29Z</DateUtc></StartTime><FrequencyChanges><FrequencyChange><Frequency dt:dt="r8">2699960000</Frequency><Timestamp dt:dt="r8">4.37476967661792E+15</Timestamp><Cur…	좌우반구com(split BVF)_1-001-1	60.021	1.0.0.163	1	-1871794936	Professional	2.0.10.242	2.0.10.353	10-09-2020	2020-10-09 오전 5:28:29	14:28:29	2.0.10.248	8	1	{/}	후대	후	대	27	1	8	NULL	NULL	NULL	NULL	NULL	NULL	KSY3	List1	NULL	NULL	NULL	NULL	NULL	NULL	NULL	NULL	NULL	0	{/}	0	3	31018	0	z	304
좌우반구com(split BVF)_1	1	1	<?xml version="1.0"?>\n<Clock xmlns:dt="urn:schemas-microsoft-com:datatypes"><Description dt:dt="string">E-Prime Primary Realtime Clock</Description><StartTime><Timestamp dt:dt="int">0</Timestamp><DateUtc dt:dt="string">2020-10-09T05:28:29Z</DateUtc></StartTime><FrequencyChanges><FrequencyChange><Frequency dt:dt="r8">2699960000</Frequency><Timestamp dt:dt="r8">4.37476967661792E+15</Timestamp><Cur…	좌우반구com(split BVF)_1-001-1	60.021	1.0.0.163	1	-1871794936	Professional	2.0.10.242	2.0.10.353	10-09-2020	2020-10-09 오전 5:28:29	14:28:29	2.0.10.248	291	1	{/}	후자	후	자	NULL	NULL	NULL	NULL	NULL	NULL	30	1	27	KSY3	List3	NULL	NULL	NULL	NULL	NULL	NULL	NULL	NULL	NULL	1	{/}	0	3	800851	0	{/}	283
좌우반구com(split BVF)_1	1	1	<?xml version="1.0"?>\n<Clock xmlns:dt="urn:schemas-microsoft-com:datatypes"><Description dt:dt="string">E-Prime Primary Realtime Clock</Description><StartTime><Timestamp dt:dt="int">0</Timestamp><DateUtc dt:dt="string">2020-10-09T05:28:29Z</DateUtc></StartTime><FrequencyChanges><FrequencyChange><Frequency dt:dt="r8">2699960000</Frequency><Timestamp dt:dt="r8">4.37476967661792E+15</Timestamp><Cur…	좌우반구com(split BVF)_1-001-1	60.021	1.0.0.163	1	-1871794936	Professional	2.0.10.242	2.0.10.353	10-09-2020	2020-10-09 오전 5:28:29	14:28:29	2.0.10.248	326	2	z	훈걱	훈	걱	NULL	NULL	NULL	NULL	NULL	NULL	36	1	62	KSY3	List3	NULL	NULL	NULL	NULL	NULL	NULL	NULL	NULL	NULL	0	z	0	3	889087	0	{/}	333
좌우반구com(split BVF)_1	1	1	<?xml version="1.0"?>\n<Clock xmlns:dt="urn:schemas-microsoft-com:datatypes"><Description dt:dt="string">E-Prime Primary Realtime Clock</Description><StartTime><Timestamp dt:dt="int">0</Timestamp><DateUtc dt:dt="string">2020-10-09T05:28:29Z</DateUtc></StartTime><FrequencyChanges><FrequencyChange><Frequency dt:dt="r8">2699960000</Frequency><Timestamp dt:dt="r8">4.37476967661792E+15</Timestamp><Cur…	좌우반구com(split BVF)_1-001-1	60.021	1.0.0.163	1	-1871794936	Professional	2.0.10.242	2.0.10.353	10-09-2020	2020-10-09 오전 5:28:29	14:28:29	2.0.10.248	223	2	z	훈차	훈	차	NULL	NULL	NULL	99	1	91	NULL	NULL	NULL	KSY	List2	0		0	0	607585	183		0	0	1	z	0	3	607768	0	z	389
좌우반구com(split BVF)_1	1	1	<?xml version="1.0"?>\n<Clock xmlns:dt="urn:schemas-microsoft-com:datatypes"><Description dt:dt="string">E-Prime Primary Realtime Clock</Description><StartTime><Timestamp dt:dt="int">0</Timestamp><DateUtc dt:dt="string">2020-10-09T05:28:29Z</DateUtc></StartTime><FrequencyChanges><FrequencyChange><Frequency dt:dt="r8">2699960000</Frequency><Timestamp dt:dt="r8">4.37476967661792E+15</Timestamp><Cur…	좌우반구com(split BVF)_1-001-1	60.021	1.0.0.163	1	-1871794936	Professional	2.0.10.242	2.0.10.353	10-09-2020	2020-10-09 오전 5:28:29	14:28:29	2.0.10.248	305	2	z	휘섭	휘	섭	NULL	NULL	NULL	NULL	NULL	NULL	32	1	41	KSY2	List3	NULL	NULL	NULL	NULL	NULL	NULL	NULL	NULL	NULL	1	z	0	4	836039	0	z	352
좌우반구com(split BVF)_1	1	1	<?xml version="1.0"?>\n<Clock xmlns:dt="urn:schemas-microsoft-com:datatypes"><Description dt:dt="string">E-Prime Primary Realtime Clock</Description><StartTime><Timestamp dt:dt="int">0</Timestamp><DateUtc dt:dt="string">2020-10-09T05:28:29Z</DateUtc></StartTime><FrequencyChanges><FrequencyChange><Frequency dt:dt="r8">2699960000</Frequency><Timestamp dt:dt="r8">4.37476967661792E+15</Timestamp><Cur…	좌우반구com(split BVF)_1-001-1	60.021	1.0.0.163	1	-1871794936	Professional	2.0.10.242	2.0.10.353	10-09-2020	2020-10-09 오전 5:28:29	14:28:29	2.0.10.248	292	2	z	희강	희	강	NULL	NULL	NULL	NULL	NULL	NULL	51	1	28	KSY3	List3	NULL	NULL	NULL	NULL	NULL	NULL	NULL	NULL	NULL	0	z	1	3	803333	0	{/}	200
좌우반구com(split BVF)_1	1	1	<?xml version="1.0"?>\n<Clock xmlns:dt="urn:schemas-microsoft-com:datatypes"><Description dt:dt="string">E-Prime Primary Realtime Clock</Description><StartTime><Timestamp dt:dt="int">0</Timestamp><DateUtc dt:dt="string">2020-10-09T05:28:29Z</DateUtc></StartTime><FrequencyChanges><FrequencyChange><Frequency dt:dt="r8">2699960000</Frequency><Timestamp dt:dt="r8">4.37476967661792E+15</Timestamp><Cur…	좌우반구com(split BVF)_1-001-1	60.021	1.0.0.163	1	-1871794936	Professional	2.0.10.242	2.0.10.353	10-09-2020	2020-10-09 오전 5:28:29	14:28:29	2.0.10.248	109	1	{/}	희망	희	망	4	1	109	NULL	NULL	NULL	NULL	NULL	NULL	KSY3	List1	NULL	NULL	NULL	NULL	NULL	NULL	NULL	NULL	NULL	1	{/}	0	4	295010	0	{/}	312
좌우반구com(split BVF)_1	1	1	<?xml version="1.0"?>\n<Clock xmlns:dt="urn:schemas-microsoft-com:datatypes"><Description dt:dt="string">E-Prime Primary Realtime Clock</Description><StartTime><Timestamp dt:dt="int">0</Timestamp><DateUtc dt:dt="string">2020-10-09T05:28:29Z</DateUtc></StartTime><FrequencyChanges><FrequencyChange><Frequency dt:dt="r8">2699960000</Frequency><Timestamp dt:dt="r8">4.37476967661792E+15</Timestamp><Cur…	좌우반구com(split BVF)_1-001-1	60.021	1.0.0.163	1	-1871794936	Professional	2.0.10.242	2.0.10.353	10-09-2020	2020-10-09 오전 5:28:29	14:28:29	2.0.10.248	72	2	z	희외	희	외	50	1	72	NULL	NULL	NULL	NULL	NULL	NULL	KSY	List1	0		0	-1	198876	184		0	0	1	z	0	4	199060	0	z	396
좌우반구com(split BVF)_1	1	1	<?xml version="1.0"?>\n<Clock xmlns:dt="urn:schemas-microsoft-com:datatypes"><Description dt:dt="string">E-Prime Primary Realtime Clock</Description><StartTime><Timestamp dt:dt="int">0</Timestamp><DateUtc dt:dt="string">2020-10-09T05:28:29Z</DateUtc></StartTime><FrequencyChanges><FrequencyChange><Frequency dt:dt="r8">2699960000</Frequency><Timestamp dt:dt="r8">4.37476967661792E+15</Timestamp><Cur…	좌우반구com(split BVF)_1-001-1	60.021	1.0.0.163	1	-1871794936	Professional	2.0.10.242	2.0.10.353	10-09-2020	2020-10-09 오전 5:28:29	14:28:29	2.0.10.248	98	2	z	희응	희	응	113	1	98	NULL	NULL	NULL	NULL	NULL	NULL	KSY3	List1	NULL	NULL	NULL	NULL	NULL	NULL	NULL	NULL	NULL	1	z	0	3	266703	0	z	450
[truncated: 1 more columns]
