# Supplementary material for: Decoding foveal word recognition: the role of interhemispheric inhibition in bilateral hemispheric processing
Source: Front Psychol. 2023 Nov 30;14:1293529. doi: 10.3389/fpsyg.2023.1293529 (PMC10720635; doi:10.3389/fpsyg.2023.1293529)
Supplement: Supplementary file 1 [file Data_Sheet_1.ZIP › data/Exp2/BVF_004.txt]

STRING	INTEGER	INTEGER	STRING	STRING	STRING	STRING	STRING	STRING	STRING	STRING	STRING	STRING	STRING	STRING	STRING	INTEGER	STRING	STRING	STRING	STRING	STRING	STRING	STRING	STRING	STRING	STRING	STRING	STRING	STRING	STRING	STRING	STRING	STRING	STRING	STRING	STRING	STRING	STRING	STRING	STRING	STRING	STRING	STRING	STRING	STRING	STRING	STRING	STRING	STRING
EXPNAME	SUBJECT	SESSION	VARIABLE	VARIABLE	VARIABLE	VARIABLE	VARIABLE	VARIABLE	VARIABLE	VARIABLE	VARIABLE	VARIABLE	VARIABLE	VARIABLE	VARIABLE	LOG_LEVEL	VARIABLE	VARIABLE	VARIABLE	VARIABLE	VARIABLE	VARIABLE	VARIABLE	VARIABLE	VARIABLE	VARIABLE	VARIABLE	VARIABLE	VARIABLE	VARIABLE	VARIABLE	VARIABLE	VARIABLE	VARIABLE	VARIABLE	VARIABLE	VARIABLE	VARIABLE	VARIABLE	VARIABLE	VARIABLE	VARIABLE	VARIABLE	VARIABLE	VARIABLE	VARIABLE	VARIABLE	VARIABLE	VARIABLE
1	1	1	1	1	1	1	1	1	1	1	1	1	1	1	1	2	2	2	2	2	2	2	2	2	2	2	2	2	2	2	2	2	2	2	2	2	2	2	2	2	2	2	2	2	2	2	2	2	2
ExperimentName	Subject	Session	Clock.Information	DataFile.Basename	Display.RefreshRate	ExperimentVersion	Group	RandomSeed	RuntimeCapabilities	RuntimeVersion	RuntimeVersionExpected	SessionDate	SessionStartDateTimeUtc	SessionTime	StudioVersion	Block	condition	correct	Exptarget	Exptarget2	Exptarget3	List1	List1.Cycle	List1.Sample	List2	List2.Cycle	List2.Sample	List3	List3.Cycle	List3.Sample	Procedure	Running	TextDisplay2.ACC	TextDisplay2.CRESP	TextDisplay2.DurationError	TextDisplay2.OnsetDelay	TextDisplay2.OnsetTime	TextDisplay2.OnsetToOnsetTime	TextDisplay2.RESP	TextDisplay2.RT	TextDisplay2.RTTime	TextDisplay6.ACC	TextDisplay6.CRESP	TextDisplay6.DurationError	TextDisplay6.OnsetDelay	TextDisplay6.OnsetTime	TextDisplay6.OnsetToOnsetTime	TextDisplay6.RESP	TextDisplay6.RT
좌우반구com(split BVF)_2	4	1	<?xml version="1.0"?>\n<Clock xmlns:dt="urn:schemas-microsoft-com:datatypes"><Description dt:dt="string">E-Prime Primary Realtime Clock</Description><StartTime><Timestamp dt:dt="int">0</Timestamp><DateUtc dt:dt="string">2020-10-10T01:31:29Z</DateUtc></StartTime><FrequencyChanges><FrequencyChange><Frequency dt:dt="r8">2699960000</Frequency><Timestamp dt:dt="r8">4.56965965451882E+15</Timestamp><Cur…	좌우반구com(split BVF)_2-004-1	60.021	1.0.0.165	1	-354234692	Professional	2.0.10.242	2.0.10.353	10-10-2020	2020-10-10 오전 1:31:29	10:31:29	2.0.10.248	301	1	{/}	가격	가	격	NULL	NULL	NULL	NULL	NULL	NULL	127	1	37	KSY3	List3	NULL	NULL	NULL	NULL	NULL	NULL	NULL	NULL	NULL	1	{/}	0	4	917799	0	{/}	1426
좌우반구com(split BVF)_2	4	1	<?xml version="1.0"?>\n<Clock xmlns:dt="urn:schemas-microsoft-com:datatypes"><Description dt:dt="string">E-Prime Primary Realtime Clock</Description><StartTime><Timestamp dt:dt="int">0</Timestamp><DateUtc dt:dt="string">2020-10-10T01:31:29Z</DateUtc></StartTime><FrequencyChanges><FrequencyChange><Frequency dt:dt="r8">2699960000</Frequency><Timestamp dt:dt="r8">4.56965965451882E+15</Timestamp><Cur…	좌우반구com(split BVF)_2-004-1	60.021	1.0.0.165	1	-354234692	Professional	2.0.10.242	2.0.10.353	10-10-2020	2020-10-10 오전 1:31:29	10:31:29	2.0.10.248	29	1	{/}	가을	가	을	92	1	29	NULL	NULL	NULL	NULL	NULL	NULL	KSY3	List1	NULL	NULL	NULL	NULL	NULL	NULL	NULL	NULL	NULL	0	{/}	1	3	96200	0	z	1073
좌우반구com(split BVF)_2	4	1	<?xml version="1.0"?>\n<Clock xmlns:dt="urn:schemas-microsoft-com:datatypes"><Description dt:dt="string">E-Prime Primary Realtime Clock</Description><StartTime><Timestamp dt:dt="int">0</Timestamp><DateUtc dt:dt="string">2020-10-10T01:31:29Z</DateUtc></StartTime><FrequencyChanges><FrequencyChange><Frequency dt:dt="r8">2699960000</Frequency><Timestamp dt:dt="r8">4.56965965451882E+15</Timestamp><Cur…	좌우반구com(split BVF)_2-004-1	60.021	1.0.0.165	1	-354234692	Professional	2.0.10.242	2.0.10.353	10-10-2020	2020-10-10 오전 1:31:29	10:31:29	2.0.10.248	377	1	{/}	간섭	간	섭	NULL	NULL	NULL	NULL	NULL	NULL	9	1	113	KSY3	List3	NULL	NULL	NULL	NULL	NULL	NULL	NULL	NULL	NULL	1	{/}	0	4	1127193	0	{/}	334
좌우반구com(split BVF)_2	4	1	<?xml version="1.0"?>\n<Clock xmlns:dt="urn:schemas-microsoft-com:datatypes"><Description dt:dt="string">E-Prime Primary Realtime Clock</Description><StartTime><Timestamp dt:dt="int">0</Timestamp><DateUtc dt:dt="string">2020-10-10T01:31:29Z</DateUtc></StartTime><FrequencyChanges><FrequencyChange><Frequency dt:dt="r8">2699960000</Frequency><Timestamp dt:dt="r8">4.56965965451882E+15</Timestamp><Cur…	좌우반구com(split BVF)_2-004-1	60.021	1.0.0.165	1	-354234692	Professional	2.0.10.242	2.0.10.353	10-10-2020	2020-10-10 오전 1:31:29	10:31:29	2.0.10.248	12	2	z	간습	간	습	62	1	12	NULL	NULL	NULL	NULL	NULL	NULL	KSY2	List1	NULL	NULL	NULL	NULL	NULL	NULL	NULL	NULL	NULL	0	z	0	3	48317	0	{/}	644
좌우반구com(split BVF)_2	4	1	<?xml version="1.0"?>\n<Clock xmlns:dt="urn:schemas-microsoft-com:datatypes"><Description dt:dt="string">E-Prime Primary Realtime Clock</Description><StartTime><Timestamp dt:dt="int">0</Timestamp><DateUtc dt:dt="string">2020-10-10T01:31:29Z</DateUtc></StartTime><FrequencyChanges><FrequencyChange><Frequency dt:dt="r8">2699960000</Frequency><Timestamp dt:dt="r8">4.56965965451882E+15</Timestamp><Cur…	좌우반구com(split BVF)_2-004-1	60.021	1.0.0.165	1	-354234692	Professional	2.0.10.242	2.0.10.353	10-10-2020	2020-10-10 오전 1:31:29	10:31:29	2.0.10.248	266	2	z	감환	감	환	NULL	NULL	NULL	NULL	NULL	NULL	111	1	2	KSY2	List3	NULL	NULL	NULL	NULL	NULL	NULL	NULL	NULL	NULL	1	z	0	3	820099	0	z	543
좌우반구com(split BVF)_2	4	1	<?xml version="1.0"?>\n<Clock xmlns:dt="urn:schemas-microsoft-com:datatypes"><Description dt:dt="string">E-Prime Primary Realtime Clock</Description><StartTime><Timestamp dt:dt="int">0</Timestamp><DateUtc dt:dt="string">2020-10-10T01:31:29Z</DateUtc></StartTime><FrequencyChanges><FrequencyChange><Frequency dt:dt="r8">2699960000</Frequency><Timestamp dt:dt="r8">4.56965965451882E+15</Timestamp><Cur…	좌우반구com(split BVF)_2-004-1	60.021	1.0.0.165	1	-354234692	Professional	2.0.10.242	2.0.10.353	10-10-2020	2020-10-10 오전 1:31:29	10:31:29	2.0.10.248	44	1	{/}	강도	강	도	40	1	44	NULL	NULL	NULL	NULL	NULL	NULL	KSY3	List1	NULL	NULL	NULL	NULL	NULL	NULL	NULL	NULL	NULL	1	{/}	1	3	139235	0	{/}	629
좌우반구com(split BVF)_2	4	1	<?xml version="1.0"?>\n<Clock xmlns:dt="urn:schemas-microsoft-com:datatypes"><Description dt:dt="string">E-Prime Primary Realtime Clock</Description><StartTime><Timestamp dt:dt="int">0</Timestamp><DateUtc dt:dt="string">2020-10-10T01:31:29Z</DateUtc></StartTime><FrequencyChanges><FrequencyChange><Frequency dt:dt="r8">2699960000</Frequency><Timestamp dt:dt="r8">4.56965965451882E+15</Timestamp><Cur…	좌우반구com(split BVF)_2-004-1	60.021	1.0.0.165	1	-354234692	Professional	2.0.10.242	2.0.10.353	10-10-2020	2020-10-10 오전 1:31:29	10:31:29	2.0.10.248	392	2	z	강례	강	례	NULL	NULL	NULL	NULL	NULL	NULL	90	1	128	KSY	List3	0		0	-1	1167795	183		0	0	1	z	1	3	1167978	0	z	365
좌우반구com(split BVF)_2	4	1	<?xml version="1.0"?>\n<Clock xmlns:dt="urn:schemas-microsoft-com:datatypes"><Description dt:dt="string">E-Prime Primary Realtime Clock</Description><StartTime><Timestamp dt:dt="int">0</Timestamp><DateUtc dt:dt="string">2020-10-10T01:31:29Z</DateUtc></StartTime><FrequencyChanges><FrequencyChange><Frequency dt:dt="r8">2699960000</Frequency><Timestamp dt:dt="r8">4.56965965451882E+15</Timestamp><Cur…	좌우반구com(split BVF)_2-004-1	60.021	1.0.0.165	1	-354234692	Professional	2.0.10.242	2.0.10.353	10-10-2020	2020-10-10 오전 1:31:29	10:31:29	2.0.10.248	388	2	z	강방	강	방	NULL	NULL	NULL	NULL	NULL	NULL	103	1	124	KSY2	List3	NULL	NULL	NULL	NULL	NULL	NULL	NULL	NULL	NULL	1	z	1	3	1157215	0	z	600
좌우반구com(split BVF)_2	4	1	<?xml version="1.0"?>\n<Clock xmlns:dt="urn:schemas-microsoft-com:datatypes"><Description dt:dt="string">E-Prime Primary Realtime Clock</Description><StartTime><Timestamp dt:dt="int">0</Timestamp><DateUtc dt:dt="string">2020-10-10T01:31:29Z</DateUtc></StartTime><FrequencyChanges><FrequencyChange><Frequency dt:dt="r8">2699960000</Frequency><Timestamp dt:dt="r8">4.56965965451882E+15</Timestamp><Cur…	좌우반구com(split BVF)_2-004-1	60.021	1.0.0.165	1	-354234692	Professional	2.0.10.242	2.0.10.353	10-10-2020	2020-10-10 오전 1:31:29	10:31:29	2.0.10.248	55	1	{/}	개념	개	념	103	1	55	NULL	NULL	NULL	NULL	NULL	NULL	KSY3	List1	NULL	NULL	NULL	NULL	NULL	NULL	NULL	NULL	NULL	1	{/}	0	4	170425	0	{/}	559
좌우반구com(split BVF)_2	4	1	<?xml version="1.0"?>\n<Clock xmlns:dt="urn:schemas-microsoft-com:datatypes"><Description dt:dt="string">E-Prime Primary Realtime Clock</Description><StartTime><Timestamp dt:dt="int">0</Timestamp><DateUtc dt:dt="string">2020-10-10T01:31:29Z</DateUtc></StartTime><FrequencyChanges><FrequencyChange><Frequency dt:dt="r8">2699960000</Frequency><Timestamp dt:dt="r8">4.56965965451882E+15</Timestamp><Cur…	좌우반구com(split BVF)_2-004-1	60.021	1.0.0.165	1	-354234692	Professional	2.0.10.242	2.0.10.353	10-10-2020	2020-10-10 오전 1:31:29	10:31:29	2.0.10.248	161	2	z	개례	개	례	NULL	NULL	NULL	33	1	29	NULL	NULL	NULL	KSY2	List2	NULL	NULL	NULL	NULL	NULL	NULL	NULL	NULL	NULL	1	z	0	3	496295	0	z	1270
좌우반구com(split BVF)_2	4	1	<?xml version="1.0"?>\n<Clock xmlns:dt="urn:schemas-microsoft-com:datatypes"><Description dt:dt="string">E-Prime Primary Realtime Clock</Description><StartTime><Timestamp dt:dt="int">0</Timestamp><DateUtc dt:dt="string">2020-10-10T01:31:29Z</DateUtc></StartTime><FrequencyChanges><FrequencyChange><Frequency dt:dt="r8">2699960000</Frequency><Timestamp dt:dt="r8">4.56965965451882E+15</Timestamp><Cur…	좌우반구com(split BVF)_2-004-1	60.021	1.0.0.165	1	-354234692	Professional	2.0.10.242	2.0.10.353	10-10-2020	2020-10-10 오전 1:31:29	10:31:29	2.0.10.248	199	1	{/}	개인	개	인	NULL	NULL	NULL	57	1	67	NULL	NULL	NULL	KSY3	List2	NULL	NULL	NULL	NULL	NULL	NULL	NULL	NULL	NULL	1	{/}	0	3	603008	0	{/}	860
좌우반구com(split BVF)_2	4	1	<?xml version="1.0"?>\n<Clock xmlns:dt="urn:schemas-microsoft-com:datatypes"><Description dt:dt="string">E-Prime Primary Realtime Clock</Description><StartTime><Timestamp dt:dt="int">0</Timestamp><DateUtc dt:dt="string">2020-10-10T01:31:29Z</DateUtc></StartTime><FrequencyChanges><FrequencyChange><Frequency dt:dt="r8">2699960000</Frequency><Timestamp dt:dt="r8">4.56965965451882E+15</Timestamp><Cur…	좌우반구com(split BVF)_2-004-1	60.021	1.0.0.165	1	-354234692	Professional	2.0.10.242	2.0.10.353	10-10-2020	2020-10-10 오전 1:31:29	10:31:29	2.0.10.248	268	2	z	개협	개	협	NULL	NULL	NULL	NULL	NULL	NULL	40	1	4	KSY	List3	0		0	0	825181	183		0	0	1	z	0	3	825364	0	z	486
좌우반구com(split BVF)_2	4	1	<?xml version="1.0"?>\n<Clock xmlns:dt="urn:schemas-microsoft-com:datatypes"><Description dt:dt="string">E-Prime Primary Realtime Clock</Description><StartTime><Timestamp dt:dt="int">0</Timestamp><DateUtc dt:dt="string">2020-10-10T01:31:29Z</DateUtc></StartTime><FrequencyChanges><FrequencyChange><Frequency dt:dt="r8">2699960000</Frequency><Timestamp dt:dt="r8">4.56965965451882E+15</Timestamp><Cur…	좌우반구com(split BVF)_2-004-1	60.021	1.0.0.165	1	-354234692	Professional	2.0.10.242	2.0.10.353	10-10-2020	2020-10-10 오전 1:31:29	10:31:29	2.0.10.248	227	2	z	거생	거	생	NULL	NULL	NULL	127	1	95	NULL	NULL	NULL	KSY2	List2	NULL	NULL	NULL	NULL	NULL	NULL	NULL	NULL	NULL	0	z	0	4	681331	0	{/}	497
좌우반구com(split BVF)_2	4	1	<?xml version="1.0"?>\n<Clock xmlns:dt="urn:schemas-microsoft-com:datatypes"><Description dt:dt="string">E-Prime Primary Realtime Clock</Description><StartTime><Timestamp dt:dt="int">0</Timestamp><DateUtc dt:dt="string">2020-10-10T01:31:29Z</DateUtc></StartTime><FrequencyChanges><FrequencyChange><Frequency dt:dt="r8">2699960000</Frequency><Timestamp dt:dt="r8">4.56965965451882E+15</Timestamp><Cur…	좌우반구com(split BVF)_2-004-1	60.021	1.0.0.165	1	-354234692	Professional	2.0.10.242	2.0.10.353	10-10-2020	2020-10-10 오전 1:31:29	10:31:29	2.0.10.248	72	1	{/}	걱정	걱	정	31	1	72	NULL	NULL	NULL	NULL	NULL	NULL	KSY3	List1	NULL	NULL	NULL	NULL	NULL	NULL	NULL	NULL	NULL	1	{/}	0	3	221640	0	{/}	728
좌우반구com(split BVF)_2	4	1	<?xml version="1.0"?>\n<Clock xmlns:dt="urn:schemas-microsoft-com:datatypes"><Description dt:dt="string">E-Prime Primary Realtime Clock</Description><StartTime><Timestamp dt:dt="int">0</Timestamp><DateUtc dt:dt="string">2020-10-10T01:31:29Z</DateUtc></StartTime><FrequencyChanges><FrequencyChange><Frequency dt:dt="r8">2699960000</Frequency><Timestamp dt:dt="r8">4.56965965451882E+15</Timestamp><Cur…	좌우반구com(split BVF)_2-004-1	60.021	1.0.0.165	1	-354234692	Professional	2.0.10.242	2.0.10.353	10-10-2020	2020-10-10 오전 1:31:29	10:31:29	2.0.10.248	188	2	z	걱최	걱	최	NULL	NULL	NULL	16	1	56	NULL	NULL	NULL	KSY2	List2	NULL	NULL	NULL	NULL	NULL	NULL	NULL	NULL	NULL	1	z	1	3	572368	0	z	573
좌우반구com(split BVF)_2	4	1	<?xml version="1.0"?>\n<Clock xmlns:dt="urn:schemas-microsoft-com:datatypes"><Description dt:dt="string">E-Prime Primary Realtime Clock</Description><StartTime><Timestamp dt:dt="int">0</Timestamp><DateUtc dt:dt="string">2020-10-10T01:31:29Z</DateUtc></StartTime><FrequencyChanges><FrequencyChange><Frequency dt:dt="r8">2699960000</Frequency><Timestamp dt:dt="r8">4.56965965451882E+15</Timestamp><Cur…	좌우반구com(split BVF)_2-004-1	60.021	1.0.0.165	1	-354234692	Professional	2.0.10.242	2.0.10.353	10-10-2020	2020-10-10 오전 1:31:29	10:31:29	2.0.10.248	37	2	z	건적	건	적	14	1	37	NULL	NULL	NULL	NULL	NULL	NULL	KSY2	List1	NULL	NULL	NULL	NULL	NULL	NULL	NULL	NULL	NULL	0	z	0	3	119159	0	{/}	684
좌우반구com(split BVF)_2	4	1	<?xml version="1.0"?>\n<Clock xmlns:dt="urn:schemas-microsoft-com:datatypes"><Description dt:dt="string">E-Prime Primary Realtime Clock</Description><StartTime><Timestamp dt:dt="int">0</Timestamp><DateUtc dt:dt="string">2020-10-10T01:31:29Z</DateUtc></StartTime><FrequencyChanges><FrequencyChange><Frequency dt:dt="r8">2699960000</Frequency><Timestamp dt:dt="r8">4.56965965451882E+15</Timestamp><Cur…	좌우반구com(split BVF)_2-004-1	60.021	1.0.0.165	1	-354234692	Professional	2.0.10.242	2.0.10.353	10-10-2020	2020-10-10 오전 1:31:29	10:31:29	2.0.10.248	81	2	z	검강	검	강	17	1	81	NULL	NULL	NULL	NULL	NULL	NULL	KSY	List1	0		0	-1	247831	183		0	0	1	z	1	3	248014	0	z	633
좌우반구com(split BVF)_2	4	1	<?xml version="1.0"?>\n<Clock xmlns:dt="urn:schemas-microsoft-com:datatypes"><Description dt:dt="string">E-Prime Primary Realtime Clock</Description><StartTime><Timestamp dt:dt="int">0</Timestamp><DateUtc dt:dt="string">2020-10-10T01:31:29Z</DateUtc></StartTime><FrequencyChanges><FrequencyChange><Frequency dt:dt="r8">2699960000</Frequency><Timestamp dt:dt="r8">4.56965965451882E+15</Timestamp><Cur…	좌우반구com(split BVF)_2-004-1	60.021	1.0.0.165	1	-354234692	Professional	2.0.10.242	2.0.10.353	10-10-2020	2020-10-10 오전 1:31:29	10:31:29	2.0.10.248	370	1	{/}	검색	검	색	NULL	NULL	NULL	NULL	NULL	NULL	44	1	106	KSY3	List3	NULL	NULL	NULL	NULL	NULL	NULL	NULL	NULL	NULL	0	{/}	0	3	1108116	0	z	444
좌우반구com(split BVF)_2	4	1	<?xml version="1.0"?>\n<Clock xmlns:dt="urn:schemas-microsoft-com:datatypes"><Description dt:dt="string">E-Prime Primary Realtime Clock</Description><StartTime><Timestamp dt:dt="int">0</Timestamp><DateUtc dt:dt="string">2020-10-10T01:31:29Z</DateUtc></StartTime><FrequencyChanges><FrequencyChange><Frequency dt:dt="r8">2699960000</Frequency><Timestamp dt:dt="r8">4.56965965451882E+15</Timestamp><Cur…	좌우반구com(split BVF)_2-004-1	60.021	1.0.0.165	1	-354234692	Professional	2.0.10.242	2.0.10.353	10-10-2020	2020-10-10 오전 1:31:29	10:31:29	2.0.10.248	264	2	z	검죽	검	죽	NULL	NULL	NULL	93	1	132	NULL	NULL	NULL	KSY3	List2	NULL	NULL	NULL	NULL	NULL	NULL	NULL	NULL	NULL	1	z	0	3	786544	0	z	451
좌우반구com(split BVF)_2	4	1	<?xml version="1.0"?>\n<Clock xmlns:dt="urn:schemas-microsoft-com:datatypes"><Description dt:dt="string">E-Prime Primary Realtime Clock</Description><StartTime><Timestamp dt:dt="int">0</Timestamp><DateUtc dt:dt="string">2020-10-10T01:31:29Z</DateUtc></StartTime><FrequencyChanges><FrequencyChange><Frequency dt:dt="r8">2699960000</Frequency><Timestamp dt:dt="r8">4.56965965451882E+15</Timestamp><Cur…	좌우반구com(split BVF)_2-004-1	60.021	1.0.0.165	1	-354234692	Professional	2.0.10.242	2.0.10.353	10-10-2020	2020-10-10 오전 1:31:29	10:31:29	2.0.10.248	201	2	z	검환	검	환	NULL	NULL	NULL	106	1	69	NULL	NULL	NULL	KSY2	List2	NULL	NULL	NULL	NULL	NULL	NULL	NULL	NULL	NULL	1	z	1	3	608822	0	z	734
좌우반구com(split BVF)_2	4	1	<?xml version="1.0"?>\n<Clock xmlns:dt="urn:schemas-microsoft-com:datatypes"><Description dt:dt="string">E-Prime Primary Realtime Clock</Description><StartTime><Timestamp dt:dt="int">0</Timestamp><DateUtc dt:dt="string">2020-10-10T01:31:29Z</DateUtc></StartTime><FrequencyChanges><FrequencyChange><Frequency dt:dt="r8">2699960000</Frequency><Timestamp dt:dt="r8">4.56965965451882E+15</Timestamp><Cur…	좌우반구com(split BVF)_2-004-1	60.021	1.0.0.165	1	-354234692	Professional	2.0.10.242	2.0.10.353	10-10-2020	2020-10-10 오전 1:31:29	10:31:29	2.0.10.248	190	2	z	격례	격	례	NULL	NULL	NULL	26	1	58	NULL	NULL	NULL	KSY2	List2	NULL	NULL	NULL	NULL	NULL	NULL	NULL	NULL	NULL	1	z	0	3	577683	0	z	858
좌우반구com(split BVF)_2	4	1	<?xml version="1.0"?>\n<Clock xmlns:dt="urn:schemas-microsoft-com:datatypes"><Description dt:dt="string">E-Prime Primary Realtime Clock</Description><StartTime><Timestamp dt:dt="int">0</Timestamp><DateUtc dt:dt="string">2020-10-10T01:31:29Z</DateUtc></StartTime><FrequencyChanges><FrequencyChange><Frequency dt:dt="r8">2699960000</Frequency><Timestamp dt:dt="r8">4.56965965451882E+15</Timestamp><Cur…	좌우반구com(split BVF)_2-004-1	60.021	1.0.0.165	1	-354234692	Professional	2.0.10.242	2.0.10.353	10-10-2020	2020-10-10 오전 1:31:29	10:31:29	2.0.10.248	357	1	{/}	결과	결	과	NULL	NULL	NULL	NULL	NULL	NULL	56	1	93	KSY3	List3	NULL	NULL	NULL	NULL	NULL	NULL	NULL	NULL	NULL	1	{/}	0	3	1073811	0	{/}	533
좌우반구com(split BVF)_2	4	1	<?xml version="1.0"?>\n<Clock xmlns:dt="urn:schemas-microsoft-com:datatypes"><Description dt:dt="string">E-Prime Primary Realtime Clock</Description><StartTime><Timestamp dt:dt="int">0</Timestamp><DateUtc dt:dt="string">2020-10-10T01:31:29Z</DateUtc></StartTime><FrequencyChanges><FrequencyChange><Frequency dt:dt="r8">2699960000</Frequency><Timestamp dt:dt="r8">4.56965965451882E+15</Timestamp><Cur…	좌우반구com(split BVF)_2-004-1	60.021	1.0.0.165	1	-354234692	Professional	2.0.10.242	2.0.10.353	10-10-2020	2020-10-10 오전 1:31:29	10:31:29	2.0.10.248	384	1	{/}	결국	결	국	NULL	NULL	NULL	NULL	NULL	NULL	46	1	120	KSY3	List3	NULL	NULL	NULL	NULL	NULL	NULL	NULL	NULL	NULL	1	{/}	0	4	1146453	0	{/}	402
좌우반구com(split BVF)_2	4	1	<?xml version="1.0"?>\n<Clock xmlns:dt="urn:schemas-microsoft-com:datatypes"><Description dt:dt="string">E-Prime Primary Realtime Clock</Description><StartTime><Timestamp dt:dt="int">0</Timestamp><DateUtc dt:dt="string">2020-10-10T01:31:29Z</DateUtc></StartTime><FrequencyChanges><FrequencyChange><Frequency dt:dt="r8">2699960000</Frequency><Timestamp dt:dt="r8">4.56965965451882E+15</Timestamp><Cur…	좌우반구com(split BVF)_2-004-1	60.021	1.0.0.165	1	-354234692	Professional	2.0.10.242	2.0.10.353	10-10-2020	2020-10-10 오전 1:31:29	10:31:29	2.0.10.248	159	1	{/}	결정	결	정	NULL	NULL	NULL	39	1	27	NULL	NULL	NULL	KSY3	List2	NULL	NULL	NULL	NULL	NULL	NULL	NULL	NULL	NULL	1	{/}	1	3	490663	0	{/}	654
좌우반구com(split BVF)_2	4	1	<?xml version="1.0"?>\n<Clock xmlns:dt="urn:schemas-microsoft-com:datatypes"><Description dt:dt="string">E-Prime Primary Realtime Clock</Description><StartTime><Timestamp dt:dt="int">0</Timestamp><DateUtc dt:dt="string">2020-10-10T01:31:29Z</DateUtc></StartTime><FrequencyChanges><FrequencyChange><Frequency dt:dt="r8">2699960000</Frequency><Timestamp dt:dt="r8">4.56965965451882E+15</Timestamp><Cur…	좌우반구com(split BVF)_2-004-1	60.021	1.0.0.165	1	-354234692	Professional	2.0.10.242	2.0.10.353	10-10-2020	2020-10-10 오전 1:31:29	10:31:29	2.0.10.248	229	2	z	결지	결	지	NULL	NULL	NULL	121	1	97	NULL	NULL	NULL	KSY3	List2	NULL	NULL	NULL	NULL	NULL	NULL	NULL	NULL	NULL	1	z	0	4	687079	0	z	764
좌우반구com(split BVF)_2	4	1	<?xml version="1.0"?>\n<Clock xmlns:dt="urn:schemas-microsoft-com:datatypes"><Description dt:dt="string">E-Prime Primary Realtime Clock</Description><StartTime><Timestamp dt:dt="int">0</Timestamp><DateUtc dt:dt="string">2020-10-10T01:31:29Z</DateUtc></StartTime><FrequencyChanges><FrequencyChange><Frequency dt:dt="r8">2699960000</Frequency><Timestamp dt:dt="r8">4.56965965451882E+15</Timestamp><Cur…	좌우반구com(split BVF)_2-004-1	60.021	1.0.0.165	1	-354234692	Professional	2.0.10.242	2.0.10.353	10-10-2020	2020-10-10 오전 1:31:29	10:31:29	2.0.10.248	47	2	z	결협	결	협	81	1	47	NULL	NULL	NULL	NULL	NULL	NULL	KSY2	List1	NULL	NULL	NULL	NULL	NULL	NULL	NULL	NULL	NULL	1	z	0	3	147416	0	z	624
좌우반구com(split BVF)_2	4	1	<?xml version="1.0"?>\n<Clock xmlns:dt="urn:schemas-microsoft-com:datatypes"><Description dt:dt="string">E-Prime Primary Realtime Clock</Description><StartTime><Timestamp dt:dt="int">0</Timestamp><DateUtc dt:dt="string">2020-10-10T01:31:29Z</DateUtc></StartTime><FrequencyChanges><FrequencyChange><Frequency dt:dt="r8">2699960000</Frequency><Timestamp dt:dt="r8">4.56965965451882E+15</Timestamp><Cur…	좌우반구com(split BVF)_2-004-1	60.021	1.0.0.165	1	-354234692	Professional	2.0.10.242	2.0.10.353	10-10-2020	2020-10-10 오전 1:31:29	10:31:29	2.0.10.248	133	1	{/}	경비	경	비	NULL	NULL	NULL	123	1	1	NULL	NULL	NULL	KSY3	List2	NULL	NULL	NULL	NULL	NULL	NULL	NULL	NULL	NULL	1	{/}	0	4	419172	0	{/}	362
좌우반구com(split BVF)_2	4	1	<?xml version="1.0"?>\n<Clock xmlns:dt="urn:schemas-microsoft-com:datatypes"><Description dt:dt="string">E-Prime Primary Realtime Clock</Description><StartTime><Timestamp dt:dt="int">0</Timestamp><DateUtc dt:dt="string">2020-10-10T01:31:29Z</DateUtc></StartTime><FrequencyChanges><FrequencyChange><Frequency dt:dt="r8">2699960000</Frequency><Timestamp dt:dt="r8">4.56965965451882E+15</Timestamp><Cur…	좌우반구com(split BVF)_2-004-1	60.021	1.0.0.165	1	-354234692	Professional	2.0.10.242	2.0.10.353	10-10-2020	2020-10-10 오전 1:31:29	10:31:29	2.0.10.248	2	1	{/}	경험	경	험	122	1	2	NULL	NULL	NULL	NULL	NULL	NULL	KSY3	List1	NULL	NULL	NULL	NULL	NULL	NULL	NULL	NULL	NULL	1	{/}	0	3	21593	0	{/}	376
좌우반구com(split BVF)_2	4	1	<?xml version="1.0"?>\n<Clock xmlns:dt="urn:schemas-microsoft-com:datatypes"><Description dt:dt="string">E-Prime Primary Realtime Clock</Description><StartTime><Timestamp dt:dt="int">0</Timestamp><DateUtc dt:dt="string">2020-10-10T01:31:29Z</DateUtc></StartTime><FrequencyChanges><FrequencyChange><Frequency dt:dt="r8">2699960000</Frequency><Timestamp dt:dt="r8">4.56965965451882E+15</Timestamp><Cur…	좌우반구com(split BVF)_2-004-1	60.021	1.0.0.165	1	-354234692	Professional	2.0.10.242	2.0.10.353	10-10-2020	2020-10-10 오전 1:31:29	10:31:29	2.0.10.248	114	1	{/}	경호	경	호	39	1	114	NULL	NULL	NULL	NULL	NULL	NULL	KSY3	List1	NULL	NULL	NULL	NULL	NULL	NULL	NULL	NULL	NULL	0	{/}	0	3	340882	0	z	693
좌우반구com(split BVF)_2	4	1	<?xml version="1.0"?>\n<Clock xmlns:dt="urn:schemas-microsoft-com:datatypes"><Description dt:dt="string">E-Prime Primary Realtime Clock</Description><StartTime><Timestamp dt:dt="int">0</Timestamp><DateUtc dt:dt="string">2020-10-10T01:31:29Z</DateUtc></StartTime><FrequencyChanges><FrequencyChange><Frequency dt:dt="r8">2699960000</Frequency><Timestamp dt:dt="r8">4.56965965451882E+15</Timestamp><Cur…	좌우반구com(split BVF)_2-004-1	60.021	1.0.0.165	1	-354234692	Professional	2.0.10.242	2.0.10.353	10-10-2020	2020-10-10 오전 1:31:29	10:31:29	2.0.10.248	115	1	{/}	계기	계	기	4	1	115	NULL	NULL	NULL	NULL	NULL	NULL	KSY3	List1	NULL	NULL	NULL	NULL	NULL	NULL	NULL	NULL	NULL	0	{/}	0	3	343781	0	z	746
좌우반구com(split BVF)_2	4	1	<?xml version="1.0"?>\n<Clock xmlns:dt="urn:schemas-microsoft-com:datatypes"><Description dt:dt="string">E-Prime Primary Realtime Clock</Description><StartTime><Timestamp dt:dt="int">0</Timestamp><DateUtc dt:dt="string">2020-10-10T01:31:29Z</DateUtc></StartTime><FrequencyChanges><FrequencyChange><Frequency dt:dt="r8">2699960000</Frequency><Timestamp dt:dt="r8">4.56965965451882E+15</Timestamp><Cur…	좌우반구com(split BVF)_2-004-1	60.021	1.0.0.165	1	-354234692	Professional	2.0.10.242	2.0.10.353	10-10-2020	2020-10-10 오전 1:31:29	10:31:29	2.0.10.248	138	2	z	계님	계	님	NULL	NULL	NULL	3	1	6	NULL	NULL	NULL	KSY	List2	0		0	0	432584	183		0	0	1	z	0	3	432767	0	z	447
좌우반구com(split BVF)_2	4	1	<?xml version="1.0"?>\n<Clock xmlns:dt="urn:schemas-microsoft-com:datatypes"><Description dt:dt="string">E-Prime Primary Realtime Clock</Description><StartTime><Timestamp dt:dt="int">0</Timestamp><DateUtc dt:dt="string">2020-10-10T01:31:29Z</DateUtc></StartTime><FrequencyChanges><FrequencyChange><Frequency dt:dt="r8">2699960000</Frequency><Timestamp dt:dt="r8">4.56965965451882E+15</Timestamp><Cur…	좌우반구com(split BVF)_2-004-1	60.021	1.0.0.165	1	-354234692	Professional	2.0.10.242	2.0.10.353	10-10-2020	2020-10-10 오전 1:31:29	10:31:29	2.0.10.248	288	2	z	계락	계	락	NULL	NULL	NULL	NULL	NULL	NULL	70	1	24	KSY3	List3	NULL	NULL	NULL	NULL	NULL	NULL	NULL	NULL	NULL	1	z	1	3	880028	0	z	406
좌우반구com(split BVF)_2	4	1	<?xml version="1.0"?>\n<Clock xmlns:dt="urn:schemas-microsoft-com:datatypes"><Description dt:dt="string">E-Prime Primary Realtime Clock</Description><StartTime><Timestamp dt:dt="int">0</Timestamp><DateUtc dt:dt="string">2020-10-10T01:31:29Z</DateUtc></StartTime><FrequencyChanges><FrequencyChange><Frequency dt:dt="r8">2699960000</Frequency><Timestamp dt:dt="r8">4.56965965451882E+15</Timestamp><Cur…	좌우반구com(split BVF)_2-004-1	60.021	1.0.0.165	1	-354234692	Professional	2.0.10.242	2.0.10.353	10-10-2020	2020-10-10 오전 1:31:29	10:31:29	2.0.10.248	84	1	{/}	계수	계	수	28	1	84	NULL	NULL	NULL	NULL	NULL	NULL	KSY3	List1	NULL	NULL	NULL	NULL	NULL	NULL	NULL	NULL	NULL	0	{/}	1	3	256461	0	z	618
좌우반구com(split BVF)_2	4	1	<?xml version="1.0"?>\n<Clock xmlns:dt="urn:schemas-microsoft-com:datatypes"><Description dt:dt="string">E-Prime Primary Realtime Clock</Description><StartTime><Timestamp dt:dt="int">0</Timestamp><DateUtc dt:dt="string">2020-10-10T01:31:29Z</DateUtc></StartTime><FrequencyChanges><FrequencyChange><Frequency dt:dt="r8">2699960000</Frequency><Timestamp dt:dt="r8">4.56965965451882E+15</Timestamp><Cur…	좌우반구com(split BVF)_2-004-1	60.021	1.0.0.165	1	-354234692	Professional	2.0.10.242	2.0.10.353	10-10-2020	2020-10-10 오전 1:31:29	10:31:29	2.0.10.248	82	2	z	계여	계	여	24	1	82	NULL	NULL	NULL	NULL	NULL	NULL	KSY3	List1	NULL	NULL	NULL	NULL	NULL	NULL	NULL	NULL	NULL	1	z	0	4	250847	0	z	616
좌우반구com(split BVF)_2	4	1	<?xml version="1.0"?>\n<Clock xmlns:dt="urn:schemas-microsoft-com:datatypes"><Description dt:dt="string">E-Prime Primary Realtime Clock</Description><StartTime><Timestamp dt:dt="int">0</Timestamp><DateUtc dt:dt="string">2020-10-10T01:31:29Z</DateUtc></StartTime><FrequencyChanges><FrequencyChange><Frequency dt:dt="r8">2699960000</Frequency><Timestamp dt:dt="r8">4.56965965451882E+15</Timestamp><Cur…	좌우반구com(split BVF)_2-004-1	60.021	1.0.0.165	1	-354234692	Professional	2.0.10.242	2.0.10.353	10-10-2020	2020-10-10 오전 1:31:29	10:31:29	2.0.10.248	136	2	z	고률	고	률	NULL	NULL	NULL	111	1	4	NULL	NULL	NULL	KSY2	List2	NULL	NULL	NULL	NULL	NULL	NULL	NULL	NULL	NULL	1	z	0	3	427069	0	z	737
좌우반구com(split BVF)_2	4	1	<?xml version="1.0"?>\n<Clock xmlns:dt="urn:schemas-microsoft-com:datatypes"><Description dt:dt="string">E-Prime Primary Realtime Clock</Description><StartTime><Timestamp dt:dt="int">0</Timestamp><DateUtc dt:dt="string">2020-10-10T01:31:29Z</DateUtc></StartTime><FrequencyChanges><FrequencyChange><Frequency dt:dt="r8">2699960000</Frequency><Timestamp dt:dt="r8">4.56965965451882E+15</Timestamp><Cur…	좌우반구com(split BVF)_2-004-1	60.021	1.0.0.165	1	-354234692	Professional	2.0.10.242	2.0.10.353	10-10-2020	2020-10-10 오전 1:31:29	10:31:29	2.0.10.248	287	2	z	고청	고	청	NULL	NULL	NULL	NULL	NULL	NULL	88	1	23	KSY	List3	0		1	-1	877079	184		0	0	1	z	0	4	877263	0	z	563
좌우반구com(split BVF)_2	4	1	<?xml version="1.0"?>\n<Clock xmlns:dt="urn:schemas-microsoft-com:datatypes"><Description dt:dt="string">E-Prime Primary Realtime Clock</Description><StartTime><Timestamp dt:dt="int">0</Timestamp><DateUtc dt:dt="string">2020-10-10T01:31:29Z</DateUtc></StartTime><FrequencyChanges><FrequencyChange><Frequency dt:dt="r8">2699960000</Frequency><Timestamp dt:dt="r8">4.56965965451882E+15</Timestamp><Cur…	좌우반구com(split BVF)_2-004-1	60.021	1.0.0.165	1	-354234692	Professional	2.0.10.242	2.0.10.353	10-10-2020	2020-10-10 오전 1:31:29	10:31:29	2.0.10.248	217	1	{/}	공기	공	기	NULL	NULL	NULL	30	1	85	NULL	NULL	NULL	KSY3	List2	NULL	NULL	NULL	NULL	NULL	NULL	NULL	NULL	NULL	1	{/}	0	3	654007	0	{/}	493
좌우반구com(split BVF)_2	4	1	<?xml version="1.0"?>\n<Clock xmlns:dt="urn:schemas-microsoft-com:datatypes"><Description dt:dt="string">E-Prime Primary Realtime Clock</Description><StartTime><Timestamp dt:dt="int">0</Timestamp><DateUtc dt:dt="string">2020-10-10T01:31:29Z</DateUtc></StartTime><FrequencyChanges><FrequencyChange><Frequency dt:dt="r8">2699960000</Frequency><Timestamp dt:dt="r8">4.56965965451882E+15</Timestamp><Cur…	좌우반구com(split BVF)_2-004-1	60.021	1.0.0.165	1	-354234692	Professional	2.0.10.242	2.0.10.353	10-10-2020	2020-10-10 오전 1:31:29	10:31:29	2.0.10.248	103	1	{/}	공백	공	백	121	1	103	NULL	NULL	NULL	NULL	NULL	NULL	KSY3	List1	NULL	NULL	NULL	NULL	NULL	NULL	NULL	NULL	NULL	0	{/}	0	3	310093	0	z	554
좌우반구com(split BVF)_2	4	1	<?xml version="1.0"?>\n<Clock xmlns:dt="urn:schemas-microsoft-com:datatypes"><Description dt:dt="string">E-Prime Primary Realtime Clock</Description><StartTime><Timestamp dt:dt="int">0</Timestamp><DateUtc dt:dt="string">2020-10-10T01:31:29Z</DateUtc></StartTime><FrequencyChanges><FrequencyChange><Frequency dt:dt="r8">2699960000</Frequency><Timestamp dt:dt="r8">4.56965965451882E+15</Timestamp><Cur…	좌우반구com(split BVF)_2-004-1	60.021	1.0.0.165	1	-354234692	Professional	2.0.10.242	2.0.10.353	10-10-2020	2020-10-10 오전 1:31:29	10:31:29	2.0.10.248	210	1	{/}	공포	공	포	NULL	NULL	NULL	38	1	78	NULL	NULL	NULL	KSY3	List2	NULL	NULL	NULL	NULL	NULL	NULL	NULL	NULL	NULL	1	{/}	0	3	633864	0	{/}	420
좌우반구com(split BVF)_2	4	1	<?xml version="1.0"?>\n<Clock xmlns:dt="urn:schemas-microsoft-com:datatypes"><Description dt:dt="string">E-Prime Primary Realtime Clock</Description><StartTime><Timestamp dt:dt="int">0</Timestamp><DateUtc dt:dt="string">2020-10-10T01:31:29Z</DateUtc></StartTime><FrequencyChanges><FrequencyChange><Frequency dt:dt="r8">2699960000</Frequency><Timestamp dt:dt="r8">4.56965965451882E+15</Timestamp><Cur…	좌우반구com(split BVF)_2-004-1	60.021	1.0.0.165	1	-354234692	Professional	2.0.10.242	2.0.10.353	10-10-2020	2020-10-10 오전 1:31:29	10:31:29	2.0.10.248	374	2	z	과법	과	법	NULL	NULL	NULL	NULL	NULL	NULL	38	1	110	KSY2	List3	NULL	NULL	NULL	NULL	NULL	NULL	NULL	NULL	NULL	1	z	1	3	1118745	0	z	807
좌우반구com(split BVF)_2	4	1	<?xml version="1.0"?>\n<Clock xmlns:dt="urn:schemas-microsoft-com:datatypes"><Description dt:dt="string">E-Prime Primary Realtime Clock</Description><StartTime><Timestamp dt:dt="int">0</Timestamp><DateUtc dt:dt="string">2020-10-10T01:31:29Z</DateUtc></StartTime><FrequencyChanges><FrequencyChange><Frequency dt:dt="r8">2699960000</Frequency><Timestamp dt:dt="r8">4.56965965451882E+15</Timestamp><Cur…	좌우반구com(split BVF)_2-004-1	60.021	1.0.0.165	1	-354234692	Professional	2.0.10.242	2.0.10.353	10-10-2020	2020-10-10 오전 1:31:29	10:31:29	2.0.10.248	96	1	{/}	과정	과	정	8	1	96	NULL	NULL	NULL	NULL	NULL	NULL	KSY3	List1	NULL	NULL	NULL	NULL	NULL	NULL	NULL	NULL	NULL	0	{/}	0	3	291016	0	z	640
좌우반구com(split BVF)_2	4	1	<?xml version="1.0"?>\n<Clock xmlns:dt="urn:schemas-microsoft-com:datatypes"><Description dt:dt="string">E-Prime Primary Realtime Clock</Description><StartTime><Timestamp dt:dt="int">0</Timestamp><DateUtc dt:dt="string">2020-10-10T01:31:29Z</DateUtc></StartTime><FrequencyChanges><FrequencyChange><Frequency dt:dt="r8">2699960000</Frequency><Timestamp dt:dt="r8">4.56965965451882E+15</Timestamp><Cur…	좌우반구com(split BVF)_2-004-1	60.021	1.0.0.165	1	-354234692	Professional	2.0.10.242	2.0.10.353	10-10-2020	2020-10-10 오전 1:31:29	10:31:29	2.0.10.248	378	1	{/}	관계	관	계	NULL	NULL	NULL	NULL	NULL	NULL	99	1	114	KSY3	List3	NULL	NULL	NULL	NULL	NULL	NULL	NULL	NULL	NULL	1	{/}	0	3	1129725	0	{/}	411
좌우반구com(split BVF)_2	4	1	<?xml version="1.0"?>\n<Clock xmlns:dt="urn:schemas-microsoft-com:datatypes"><Description dt:dt="string">E-Prime Primary Realtime Clock</Description><StartTime><Timestamp dt:dt="int">0</Timestamp><DateUtc dt:dt="string">2020-10-10T01:31:29Z</DateUtc></StartTime><FrequencyChanges><FrequencyChange><Frequency dt:dt="r8">2699960000</Frequency><Timestamp dt:dt="r8">4.56965965451882E+15</Timestamp><Cur…	좌우반구com(split BVF)_2-004-1	60.021	1.0.0.165	1	-354234692	Professional	2.0.10.242	2.0.10.353	10-10-2020	2020-10-10 오전 1:31:29	10:31:29	2.0.10.248	214	1	{/}	관측	관	측	NULL	NULL	NULL	55	1	82	NULL	NULL	NULL	KSY3	List2	NULL	NULL	NULL	NULL	NULL	NULL	NULL	NULL	NULL	1	{/}	0	4	645560	0	{/}	628
좌우반구com(split BVF)_2	4	1	<?xml version="1.0"?>\n<Clock xmlns:dt="urn:schemas-microsoft-com:datatypes"><Description dt:dt="string">E-Prime Primary Realtime Clock</Description><StartTime><Timestamp dt:dt="int">0</Timestamp><DateUtc dt:dt="string">2020-10-10T01:31:29Z</DateUtc></StartTime><FrequencyChanges><FrequencyChange><Frequency dt:dt="r8">2699960000</Frequency><Timestamp dt:dt="r8">4.56965965451882E+15</Timestamp><Cur…	좌우반구com(split BVF)_2-004-1	60.021	1.0.0.165	1	-354234692	Professional	2.0.10.242	2.0.10.353	10-10-2020	2020-10-10 오전 1:31:29	10:31:29	2.0.10.248	154	1	{/}	광장	광	장	NULL	NULL	NULL	62	1	22	NULL	NULL	NULL	KSY3	List2	NULL	NULL	NULL	NULL	NULL	NULL	NULL	NULL	NULL	1	{/}	0	4	476702	0	{/}	527
좌우반구com(split BVF)_2	4	1	<?xml version="1.0"?>\n<Clock xmlns:dt="urn:schemas-microsoft-com:datatypes"><Description dt:dt="string">E-Prime Primary Realtime Clock</Description><StartTime><Timestamp dt:dt="int">0</Timestamp><DateUtc dt:dt="string">2020-10-10T01:31:29Z</DateUtc></StartTime><FrequencyChanges><FrequencyChange><Frequency dt:dt="r8">2699960000</Frequency><Timestamp dt:dt="r8">4.56965965451882E+15</Timestamp><Cur…	좌우반구com(split BVF)_2-004-1	60.021	1.0.0.165	1	-354234692	Professional	2.0.10.242	2.0.10.353	10-10-2020	2020-10-10 오전 1:31:29	10:31:29	2.0.10.248	113	2	z	교느	교	느	23	1	113	NULL	NULL	NULL	NULL	NULL	NULL	KSY2	List1	NULL	NULL	NULL	NULL	NULL	NULL	NULL	NULL	NULL	1	z	0	3	338183	0	z	496
좌우반구com(split BVF)_2	4	1	<?xml version="1.0"?>\n<Clock xmlns:dt="urn:schemas-microsoft-com:datatypes"><Description dt:dt="string">E-Prime Primary Realtime Clock</Description><StartTime><Timestamp dt:dt="int">0</Timestamp><DateUtc dt:dt="string">2020-10-10T01:31:29Z</DateUtc></StartTime><FrequencyChanges><FrequencyChange><Frequency dt:dt="r8">2699960000</Frequency><Timestamp dt:dt="r8">4.56965965451882E+15</Timestamp><Cur…	좌우반구com(split BVF)_2-004-1	60.021	1.0.0.165	1	-354234692	Professional	2.0.10.242	2.0.10.353	10-10-2020	2020-10-10 오전 1:31:29	10:31:29	2.0.10.248	52	2	z	교휘	교	휘	104	1	52	NULL	NULL	NULL	NULL	NULL	NULL	KSY3	List1	NULL	NULL	NULL	NULL	NULL	NULL	NULL	NULL	NULL	1	z	0	3	161644	0	z	588
좌우반구com(split BVF)_2	4	1	<?xml version="1.0"?>\n<Clock xmlns:dt="urn:schemas-microsoft-com:datatypes"><Description dt:dt="string">E-Prime Primary Realtime Clock</Description><StartTime><Timestamp dt:dt="int">0</Timestamp><DateUtc dt:dt="string">2020-10-10T01:31:29Z</DateUtc></StartTime><FrequencyChanges><FrequencyChange><Frequency dt:dt="r8">2699960000</Frequency><Timestamp dt:dt="r8">4.56965965451882E+15</Timestamp><Cur…	좌우반구com(split BVF)_2-004-1	60.021	1.0.0.165	1	-354234692	Professional	2.0.10.242	2.0.10.353	10-10-2020	2020-10-10 오전 1:31:29	10:31:29	2.0.10.248	142	1	{/}	구조	구	조	NULL	NULL	NULL	1	1	10	NULL	NULL	NULL	KSY3	List2	NULL	NULL	NULL	NULL	NULL	NULL	NULL	NULL	NULL	1	{/}	0	3	443563	0	{/}	795
좌우반구com(split BVF)_2	4	1	<?xml version="1.0"?>\n<Clock xmlns:dt="urn:schemas-microsoft-com:datatypes"><Description dt:dt="string">E-Prime Primary Realtime Clock</Description><StartTime><Timestamp dt:dt="int">0</Timestamp><DateUtc dt:dt="string">2020-10-10T01:31:29Z</DateUtc></StartTime><FrequencyChanges><FrequencyChange><Frequency dt:dt="r8">2699960000</Frequency><Timestamp dt:dt="r8">4.56965965451882E+15</Timestamp><Cur…	좌우반구com(split BVF)_2-004-1	60.021	1.0.0.165	1	-354234692	Professional	2.0.10.242	2.0.10.353	10-10-2020	2020-10-10 오전 1:31:29	10:31:29	2.0.10.248	299	2	z	국득	국	득	NULL	NULL	NULL	NULL	NULL	NULL	31	1	35	KSY2	List3	NULL	NULL	NULL	NULL	NULL	NULL	NULL	NULL	NULL	1	z	1	3	911967	0	z	642
좌우반구com(split BVF)_2	4	1	<?xml version="1.0"?>\n<Clock xmlns:dt="urn:schemas-microsoft-com:datatypes"><Description dt:dt="string">E-Prime Primary Realtime Clock</Description><StartTime><Timestamp dt:dt="int">0</Timestamp><DateUtc dt:dt="string">2020-10-10T01:31:29Z</DateUtc></StartTime><FrequencyChanges><FrequencyChange><Frequency dt:dt="r8">2699960000</Frequency><Timestamp dt:dt="r8">4.56965965451882E+15</Timestamp><Cur…	좌우반구com(split BVF)_2-004-1	60.021	1.0.0.165	1	-354234692	Professional	2.0.10.242	2.0.10.353	10-10-2020	2020-10-10 오전 1:31:29	10:31:29	2.0.10.248	310	2	z	국반	국	반	NULL	NULL	NULL	NULL	NULL	NULL	100	1	46	KSY3	List3	NULL	NULL	NULL	NULL	NULL	NULL	NULL	NULL	NULL	1	z	0	4	943740	0	z	549
좌우반구com(split BVF)_2	4	1	<?xml version="1.0"?>\n<Clock xmlns:dt="urn:schemas-microsoft-com:datatypes"><Description dt:dt="string">E-Prime Primary Realtime Clock</Description><StartTime><Timestamp dt:dt="int">0</Timestamp><DateUtc dt:dt="string">2020-10-10T01:31:29Z</DateUtc></StartTime><FrequencyChanges><FrequencyChange><Frequency dt:dt="r8">2699960000</Frequency><Timestamp dt:dt="r8">4.56965965451882E+15</Timestamp><Cur…	좌우반구com(split BVF)_2-004-1	60.021	1.0.0.165	1	-354234692	Professional	2.0.10.242	2.0.10.353	10-10-2020	2020-10-10 오전 1:31:29	10:31:29	2.0.10.248	148	1	{/}	군청	군	청	NULL	NULL	NULL	15	1	16	NULL	NULL	NULL	KSY3	List2	NULL	NULL	NULL	NULL	NULL	NULL	NULL	NULL	NULL	0	{/}	0	4	460541	0	z	592
좌우반구com(split BVF)_2	4	1	<?xml version="1.0"?>\n<Clock xmlns:dt="urn:schemas-microsoft-com:datatypes"><Description dt:dt="string">E-Prime Primary Realtime Clock</Description><StartTime><Timestamp dt:dt="int">0</Timestamp><DateUtc dt:dt="string">2020-10-10T01:31:29Z</DateUtc></StartTime><FrequencyChanges><FrequencyChange><Frequency dt:dt="r8">2699960000</Frequency><Timestamp dt:dt="r8">4.56965965451882E+15</Timestamp><Cur…	좌우반구com(split BVF)_2-004-1	60.021	1.0.0.165	1	-354234692	Professional	2.0.10.242	2.0.10.353	10-10-2020	2020-10-10 오전 1:31:29	10:31:29	2.0.10.248	323	1	{/}	궤도	궤	도	NULL	NULL	NULL	NULL	NULL	NULL	125	1	59	KSY3	List3	NULL	NULL	NULL	NULL	NULL	NULL	NULL	NULL	NULL	1	{/}	0	4	980244	0	{/}	557
좌우반구com(split BVF)_2	4	1	<?xml version="1.0"?>\n<Clock xmlns:dt="urn:schemas-microsoft-com:datatypes"><Description dt:dt="string">E-Prime Primary Realtime Clock</Description><StartTime><Timestamp dt:dt="int">0</Timestamp><DateUtc dt:dt="string">2020-10-10T01:31:29Z</DateUtc></StartTime><FrequencyChanges><FrequencyChange><Frequency dt:dt="r8">2699960000</Frequency><Timestamp dt:dt="r8">4.56965965451882E+15</Timestamp><Cur…	좌우반구com(split BVF)_2-004-1	60.021	1.0.0.165	1	-354234692	Professional	2.0.10.242	2.0.10.353	10-10-2020	2020-10-10 오전 1:31:29	10:31:29	2.0.10.248	194	2	z	궤희	궤	희	NULL	NULL	NULL	82	1	62	NULL	NULL	NULL	KSY	List2	0		0	-1	588896	183		0	0	1	z	0	3	589079	0	z	373
좌우반구com(split BVF)_2	4	1	<?xml version="1.0"?>\n<Clock xmlns:dt="urn:schemas-microsoft-com:datatypes"><Description dt:dt="string">E-Prime Primary Realtime Clock</Description><StartTime><Timestamp dt:dt="int">0</Timestamp><DateUtc dt:dt="string">2020-10-10T01:31:29Z</DateUtc></StartTime><FrequencyChanges><FrequencyChange><Frequency dt:dt="r8">2699960000</Frequency><Timestamp dt:dt="r8">4.56965965451882E+15</Timestamp><Cur…	좌우반구com(split BVF)_2-004-1	60.021	1.0.0.165	1	-354234692	Professional	2.0.10.242	2.0.10.353	10-10-2020	2020-10-10 오전 1:31:29	10:31:29	2.0.10.248	353	1	{/}	그림	그	림	NULL	NULL	NULL	NULL	NULL	NULL	92	1	89	KSY3	List3	NULL	NULL	NULL	NULL	NULL	NULL	NULL	NULL	NULL	1	{/}	0	3	1062565	0	{/}	555
좌우반구com(split BVF)_2	4	1	<?xml version="1.0"?>\n<Clock xmlns:dt="urn:schemas-microsoft-com:datatypes"><Description dt:dt="string">E-Prime Primary Realtime Clock</Description><StartTime><Timestamp dt:dt="int">0</Timestamp><DateUtc dt:dt="string">2020-10-10T01:31:29Z</DateUtc></StartTime><FrequencyChanges><FrequencyChange><Frequency dt:dt="r8">2699960000</Frequency><Timestamp dt:dt="r8">4.56965965451882E+15</Timestamp><Cur…	좌우반구com(split BVF)_2-004-1	60.021	1.0.0.165	1	-354234692	Professional	2.0.10.242	2.0.10.353	10-10-2020	2020-10-10 오전 1:31:29	10:31:29	2.0.10.248	381	2	z	그법	그	법	NULL	NULL	NULL	NULL	NULL	NULL	41	1	117	KSY	List3	0		0	-1	1137589	183		0	0	1	z	1	3	1137772	0	z	523
좌우반구com(split BVF)_2	4	1	<?xml version="1.0"?>\n<Clock xmlns:dt="urn:schemas-microsoft-com:datatypes"><Description dt:dt="string">E-Prime Primary Realtime Clock</Description><StartTime><Timestamp dt:dt="int">0</Timestamp><DateUtc dt:dt="string">2020-10-10T01:31:29Z</DateUtc></StartTime><FrequencyChanges><FrequencyChange><Frequency dt:dt="r8">2699960000</Frequency><Timestamp dt:dt="r8">4.56965965451882E+15</Timestamp><Cur…	좌우반구com(split BVF)_2-004-1	60.021	1.0.0.165	1	-354234692	Professional	2.0.10.242	2.0.10.353	10-10-2020	2020-10-10 오전 1:31:29	10:31:29	2.0.10.248	223	2	z	그소	그	소	NULL	NULL	NULL	108	1	91	NULL	NULL	NULL	KSY	List2	0		0	-1	670301	183		0	0	1	z	1	3	670484	0	z	392
좌우반구com(split BVF)_2	4	1	<?xml version="1.0"?>\n<Clock xmlns:dt="urn:schemas-microsoft-com:datatypes"><Description dt:dt="string">E-Prime Primary Realtime Clock</Description><StartTime><Timestamp dt:dt="int">0</Timestamp><DateUtc dt:dt="string">2020-10-10T01:31:29Z</DateUtc></StartTime><FrequencyChanges><FrequencyChange><Frequency dt:dt="r8">2699960000</Frequency><Timestamp dt:dt="r8">4.56965965451882E+15</Timestamp><Cur…	좌우반구com(split BVF)_2-004-1	60.021	1.0.0.165	1	-354234692	Professional	2.0.10.242	2.0.10.353	10-10-2020	2020-10-10 오전 1:31:29	10:31:29	2.0.10.248	36	2	z	그종	그	종	118	1	36	NULL	NULL	NULL	NULL	NULL	NULL	KSY3	List1	NULL	NULL	NULL	NULL	NULL	NULL	NULL	NULL	NULL	1	z	0	4	116327	0	z	634
좌우반구com(split BVF)_2	4	1	<?xml version="1.0"?>\n<Clock xmlns:dt="urn:schemas-microsoft-com:datatypes"><Description dt:dt="string">E-Prime Primary Realtime Clock</Description><StartTime><Timestamp dt:dt="int">0</Timestamp><DateUtc dt:dt="string">2020-10-10T01:31:29Z</DateUtc></StartTime><FrequencyChanges><FrequencyChange><Frequency dt:dt="r8">2699960000</Frequency><Timestamp dt:dt="r8">4.56965965451882E+15</Timestamp><Cur…	좌우반구com(split BVF)_2-004-1	60.021	1.0.0.165	1	-354234692	Professional	2.0.10.242	2.0.10.353	10-10-2020	2020-10-10 오전 1:31:29	10:31:29	2.0.10.248	173	1	{/}	급여	급	여	NULL	NULL	NULL	98	1	41	NULL	NULL	NULL	KSY3	List2	NULL	NULL	NULL	NULL	NULL	NULL	NULL	NULL	NULL	0	{/}	0	4	530200	0	z	405
좌우반구com(split BVF)_2	4	1	<?xml version="1.0"?>\n<Clock xmlns:dt="urn:schemas-microsoft-com:datatypes"><Description dt:dt="string">E-Prime Primary Realtime Clock</Description><StartTime><Timestamp dt:dt="int">0</Timestamp><DateUtc dt:dt="string">2020-10-10T01:31:29Z</DateUtc></StartTime><FrequencyChanges><FrequencyChange><Frequency dt:dt="r8">2699960000</Frequency><Timestamp dt:dt="r8">4.56965965451882E+15</Timestamp><Cur…	좌우반구com(split BVF)_2-004-1	60.021	1.0.0.165	1	-354234692	Professional	2.0.10.242	2.0.10.353	10-10-2020	2020-10-10 오전 1:31:29	10:31:29	2.0.10.248	233	1	{/}	기록	기	록	NULL	NULL	NULL	67	1	101	NULL	NULL	NULL	KSY3	List2	NULL	NULL	NULL	NULL	NULL	NULL	NULL	NULL	NULL	1	{/}	0	4	698675	0	{/}	1200
좌우반구com(split BVF)_2	4	1	<?xml version="1.0"?>\n<Clock xmlns:dt="urn:schemas-microsoft-com:datatypes"><Description dt:dt="string">E-Prime Primary Realtime Clock</Description><StartTime><Timestamp dt:dt="int">0</Timestamp><DateUtc dt:dt="string">2020-10-10T01:31:29Z</DateUtc></StartTime><FrequencyChanges><FrequencyChange><Frequency dt:dt="r8">2699960000</Frequency><Timestamp dt:dt="r8">4.56965965451882E+15</Timestamp><Cur…	좌우반구com(split BVF)_2-004-1	60.021	1.0.0.165	1	-354234692	Professional	2.0.10.242	2.0.10.353	10-10-2020	2020-10-10 오전 1:31:29	10:31:29	2.0.10.248	285	1	{/}	기름	기	름	NULL	NULL	NULL	NULL	NULL	NULL	118	1	21	KSY3	List3	NULL	NULL	NULL	NULL	NULL	NULL	NULL	NULL	NULL	0	{/}	1	3	871964	0	z	526
좌우반구com(split BVF)_2	4	1	<?xml version="1.0"?>\n<Clock xmlns:dt="urn:schemas-microsoft-com:datatypes"><Description dt:dt="string">E-Prime Primary Realtime Clock</Description><StartTime><Timestamp dt:dt="int">0</Timestamp><DateUtc dt:dt="string">2020-10-10T01:31:29Z</DateUtc></StartTime><FrequencyChanges><FrequencyChange><Frequency dt:dt="r8">2699960000</Frequency><Timestamp dt:dt="r8">4.56965965451882E+15</Timestamp><Cur…	좌우반구com(split BVF)_2-004-1	60.021	1.0.0.165	1	-354234692	Professional	2.0.10.242	2.0.10.353	10-10-2020	2020-10-10 오전 1:31:29	10:31:29	2.0.10.248	13	1	{/}	기술	기	술	63	1	13	NULL	NULL	NULL	NULL	NULL	NULL	KSY3	List1	NULL	NULL	NULL	NULL	NULL	NULL	NULL	NULL	NULL	1	{/}	0	3	51166	0	{/}	475
좌우반구com(split BVF)_2	4	1	<?xml version="1.0"?>\n<Clock xmlns:dt="urn:schemas-microsoft-com:datatypes"><Description dt:dt="string">E-Prime Primary Realtime Clock</Description><StartTime><Timestamp dt:dt="int">0</Timestamp><DateUtc dt:dt="string">2020-10-10T01:31:29Z</DateUtc></StartTime><FrequencyChanges><FrequencyChange><Frequency dt:dt="r8">2699960000</Frequency><Timestamp dt:dt="r8">4.56965965451882E+15</Timestamp><Cur…	좌우반구com(split BVF)_2-004-1	60.021	1.0.0.165	1	-354234692	Professional	2.0.10.242	2.0.10.353	10-10-2020	2020-10-10 오전 1:31:29	10:31:29	2.0.10.248	365	1	{/}	기운	기	운	NULL	NULL	NULL	NULL	NULL	NULL	59	1	101	KSY3	List3	NULL	NULL	NULL	NULL	NULL	NULL	NULL	NULL	NULL	1	{/}	0	3	1095037	0	{/}	387
좌우반구com(split BVF)_2	4	1	<?xml version="1.0"?>\n<Clock xmlns:dt="urn:schemas-microsoft-com:datatypes"><Description dt:dt="string">E-Prime Primary Realtime Clock</Description><StartTime><Timestamp dt:dt="int">0</Timestamp><DateUtc dt:dt="string">2020-10-10T01:31:29Z</DateUtc></StartTime><FrequencyChanges><FrequencyChange><Frequency dt:dt="r8">2699960000</Frequency><Timestamp dt:dt="r8">4.56965965451882E+15</Timestamp><Cur…	좌우반구com(split BVF)_2-004-1	60.021	1.0.0.165	1	-354234692	Professional	2.0.10.242	2.0.10.353	10-10-2020	2020-10-10 오전 1:31:29	10:31:29	2.0.10.248	31	1	{/}	기준	기	준	80	1	31	NULL	NULL	NULL	NULL	NULL	NULL	KSY3	List1	NULL	NULL	NULL	NULL	NULL	NULL	NULL	NULL	NULL	1	{/}	0	3	102315	0	{/}	582
좌우반구com(split BVF)_2	4	1	<?xml version="1.0"?>\n<Clock xmlns:dt="urn:schemas-microsoft-com:datatypes"><Description dt:dt="string">E-Prime Primary Realtime Clock</Description><StartTime><Timestamp dt:dt="int">0</Timestamp><DateUtc dt:dt="string">2020-10-10T01:31:29Z</DateUtc></StartTime><FrequencyChanges><FrequencyChange><Frequency dt:dt="r8">2699960000</Frequency><Timestamp dt:dt="r8">4.56965965451882E+15</Timestamp><Cur…	좌우반구com(split BVF)_2-004-1	60.021	1.0.0.165	1	-354234692	Professional	2.0.10.242	2.0.10.353	10-10-2020	2020-10-10 오전 1:31:29	10:31:29	2.0.10.248	123	1	{/}	기차	기	차	6	1	123	NULL	NULL	NULL	NULL	NULL	NULL	KSY3	List1	NULL	NULL	NULL	NULL	NULL	NULL	NULL	NULL	NULL	1	{/}	1	3	366523	0	{/}	419
좌우반구com(split BVF)_2	4	1	<?xml version="1.0"?>\n<Clock xmlns:dt="urn:schemas-microsoft-com:datatypes"><Description dt:dt="string">E-Prime Primary Realtime Clock</Description><StartTime><Timestamp dt:dt="int">0</Timestamp><DateUtc dt:dt="string">2020-10-10T01:31:29Z</DateUtc></StartTime><FrequencyChanges><FrequencyChange><Frequency dt:dt="r8">2699960000</Frequency><Timestamp dt:dt="r8">4.56965965451882E+15</Timestamp><Cur…	좌우반구com(split BVF)_2-004-1	60.021	1.0.0.165	1	-354234692	Professional	2.0.10.242	2.0.10.353	10-10-2020	2020-10-10 오전 1:31:29	10:31:29	2.0.10.248	21	1	{/}	기회	기	회	77	1	21	NULL	NULL	NULL	NULL	NULL	NULL	KSY3	List1	NULL	NULL	NULL	NULL	NULL	NULL	NULL	NULL	NULL	1	{/}	1	3	73691	0	{/}	422
좌우반구com(split BVF)_2	4	1	<?xml version="1.0"?>\n<Clock xmlns:dt="urn:schemas-microsoft-com:datatypes"><Description dt:dt="string">E-Prime Primary Realtime Clock</Description><StartTime><Timestamp dt:dt="int">0</Timestamp><DateUtc dt:dt="string">2020-10-10T01:31:29Z</DateUtc></StartTime><FrequencyChanges><FrequencyChange><Frequency dt:dt="r8">2699960000</Frequency><Timestamp dt:dt="r8">4.56965965451882E+15</Timestamp><Cur…	좌우반구com(split BVF)_2-004-1	60.021	1.0.0.165	1	-354234692	Professional	2.0.10.242	2.0.10.353	10-10-2020	2020-10-10 오전 1:31:29	10:31:29	2.0.10.248	76	2	z	껍목	껍	목	115	1	76	NULL	NULL	NULL	NULL	NULL	NULL	KSY	List1	0		0	0	234203	183		0	0	1	z	0	3	234386	0	z	574
좌우반구com(split BVF)_2	4	1	<?xml version="1.0"?>\n<Clock xmlns:dt="urn:schemas-microsoft-com:datatypes"><Description dt:dt="string">E-Prime Primary Realtime Clock</Description><StartTime><Timestamp dt:dt="int">0</Timestamp><DateUtc dt:dt="string">2020-10-10T01:31:29Z</DateUtc></StartTime><FrequencyChanges><FrequencyChange><Frequency dt:dt="r8">2699960000</Frequency><Timestamp dt:dt="r8">4.56965965451882E+15</Timestamp><Cur…	좌우반구com(split BVF)_2-004-1	60.021	1.0.0.165	1	-354234692	Professional	2.0.10.242	2.0.10.353	10-10-2020	2020-10-10 오전 1:31:29	10:31:29	2.0.10.248	112	2	z	껍밀	껍	밀	102	1	112	NULL	NULL	NULL	NULL	NULL	NULL	KSY3	List1	NULL	NULL	NULL	NULL	NULL	NULL	NULL	NULL	NULL	1	z	0	4	335501	0	z	482
좌우반구com(split BVF)_2	4	1	<?xml version="1.0"?>\n<Clock xmlns:dt="urn:schemas-microsoft-com:datatypes"><Description dt:dt="string">E-Prime Primary Realtime Clock</Description><StartTime><Timestamp dt:dt="int">0</Timestamp><DateUtc dt:dt="string">2020-10-10T01:31:29Z</DateUtc></StartTime><FrequencyChanges><FrequencyChange><Frequency dt:dt="r8">2699960000</Frequency><Timestamp dt:dt="r8">4.56965965451882E+15</Timestamp><Cur…	좌우반구com(split BVF)_2-004-1	60.021	1.0.0.165	1	-354234692	Professional	2.0.10.242	2.0.10.353	10-10-2020	2020-10-10 오전 1:31:29	10:31:29	2.0.10.248	152	1	{/}	껍질	껍	질	NULL	NULL	NULL	10	1	20	NULL	NULL	NULL	KSY3	List2	NULL	NULL	NULL	NULL	NULL	NULL	NULL	NULL	NULL	1	{/}	0	3	471020	0	{/}	721
좌우반구com(split BVF)_2	4	1	<?xml version="1.0"?>\n<Clock xmlns:dt="urn:schemas-microsoft-com:datatypes"><Description dt:dt="string">E-Prime Primary Realtime Clock</Description><StartTime><Timestamp dt:dt="int">0</Timestamp><DateUtc dt:dt="string">2020-10-10T01:31:29Z</DateUtc></StartTime><FrequencyChanges><FrequencyChange><Frequency dt:dt="r8">2699960000</Frequency><Timestamp dt:dt="r8">4.56965965451882E+15</Timestamp><Cur…	좌우반구com(split BVF)_2-004-1	60.021	1.0.0.165	1	-354234692	Professional	2.0.10.242	2.0.10.353	10-10-2020	2020-10-10 오전 1:31:29	10:31:29	2.0.10.248	48	2	z	껍퇴	껍	퇴	53	1	48	NULL	NULL	NULL	NULL	NULL	NULL	KSY3	List1	NULL	NULL	NULL	NULL	NULL	NULL	NULL	NULL	NULL	1	z	0	3	150248	0	z	624
좌우반구com(split BVF)_2	4	1	<?xml version="1.0"?>\n<Clock xmlns:dt="urn:schemas-microsoft-com:datatypes"><Description dt:dt="string">E-Prime Primary Realtime Clock</Description><StartTime><Timestamp dt:dt="int">0</Timestamp><DateUtc dt:dt="string">2020-10-10T01:31:29Z</DateUtc></StartTime><FrequencyChanges><FrequencyChange><Frequency dt:dt="r8">2699960000</Frequency><Timestamp dt:dt="r8">4.56965965451882E+15</Timestamp><Cur…	좌우반구com(split BVF)_2-004-1	60.021	1.0.0.165	1	-354234692	Professional	2.0.10.242	2.0.10.353	10-10-2020	2020-10-10 오전 1:31:29	10:31:29	2.0.10.248	272	2	z	나개	나	개	NULL	NULL	NULL	NULL	NULL	NULL	8	1	8	KSY2	List3	NULL	NULL	NULL	NULL	NULL	NULL	NULL	NULL	NULL	1	z	0	3	836360	0	z	386
좌우반구com(split BVF)_2	4	1	<?xml version="1.0"?>\n<Clock xmlns:dt="urn:schemas-microsoft-com:datatypes"><Description dt:dt="string">E-Prime Primary Realtime Clock</Description><StartTime><Timestamp dt:dt="int">0</Timestamp><DateUtc dt:dt="string">2020-10-10T01:31:29Z</DateUtc></StartTime><FrequencyChanges><FrequencyChange><Frequency dt:dt="r8">2699960000</Frequency><Timestamp dt:dt="r8">4.56965965451882E+15</Timestamp><Cur…	좌우반구com(split BVF)_2-004-1	60.021	1.0.0.165	1	-354234692	Professional	2.0.10.242	2.0.10.353	10-10-2020	2020-10-10 오전 1:31:29	10:31:29	2.0.10.248	168	1	{/}	내일	내	일	NULL	NULL	NULL	49	1	36	NULL	NULL	NULL	KSY3	List2	NULL	NULL	NULL	NULL	NULL	NULL	NULL	NULL	NULL	0	{/}	1	3	516271	0	z	694
좌우반구com(split BVF)_2	4	1	<?xml version="1.0"?>\n<Clock xmlns:dt="urn:schemas-microsoft-com:datatypes"><Description dt:dt="string">E-Prime Primary Realtime Clock</Description><StartTime><Timestamp dt:dt="int">0</Timestamp><DateUtc dt:dt="string">2020-10-10T01:31:29Z</DateUtc></StartTime><FrequencyChanges><FrequencyChange><Frequency dt:dt="r8">2699960000</Frequency><Timestamp dt:dt="r8">4.56965965451882E+15</Timestamp><Cur…	좌우반구com(split BVF)_2-004-1	60.021	1.0.0.165	1	-354234692	Professional	2.0.10.242	2.0.10.353	10-10-2020	2020-10-10 오전 1:31:29	10:31:29	2.0.10.248	186	2	z	내죽	내	죽	NULL	NULL	NULL	7	1	54	NULL	NULL	NULL	KSY	List2	0		0	0	566654	183		0	0	1	z	0	3	566837	0	z	551
좌우반구com(split BVF)_2	4	1	<?xml version="1.0"?>\n<Clock xmlns:dt="urn:schemas-microsoft-com:datatypes"><Description dt:dt="string">E-Prime Primary Realtime Clock</Description><StartTime><Timestamp dt:dt="int">0</Timestamp><DateUtc dt:dt="string">2020-10-10T01:31:29Z</DateUtc></StartTime><FrequencyChanges><FrequencyChange><Frequency dt:dt="r8">2699960000</Frequency><Timestamp dt:dt="r8">4.56965965451882E+15</Timestamp><Cur…	좌우반구com(split BVF)_2-004-1	60.021	1.0.0.165	1	-354234692	Professional	2.0.10.242	2.0.10.353	10-10-2020	2020-10-10 오전 1:31:29	10:31:29	2.0.10.248	91	2	z	내표	내	표	86	1	91	NULL	NULL	NULL	NULL	NULL	NULL	KSY3	List1	NULL	NULL	NULL	NULL	NULL	NULL	NULL	NULL	NULL	1	z	1	3	276654	0	z	529
좌우반구com(split BVF)_2	4	1	<?xml version="1.0"?>\n<Clock xmlns:dt="urn:schemas-microsoft-com:datatypes"><Description dt:dt="string">E-Prime Primary Realtime Clock</Description><StartTime><Timestamp dt:dt="int">0</Timestamp><DateUtc dt:dt="string">2020-10-10T01:31:29Z</DateUtc></StartTime><FrequencyChanges><FrequencyChange><Frequency dt:dt="r8">2699960000</Frequency><Timestamp dt:dt="r8">4.56965965451882E+15</Timestamp><Cur…	좌우반구com(split BVF)_2-004-1	60.021	1.0.0.165	1	-354234692	Professional	2.0.10.242	2.0.10.353	10-10-2020	2020-10-10 오전 1:31:29	10:31:29	2.0.10.248	243	2	z	념속	념	속	NULL	NULL	NULL	80	1	111	NULL	NULL	NULL	KSY2	List2	NULL	NULL	NULL	NULL	NULL	NULL	NULL	NULL	NULL	1	z	0	3	727848	0	z	443
좌우반구com(split BVF)_2	4	1	<?xml version="1.0"?>\n<Clock xmlns:dt="urn:schemas-microsoft-com:datatypes"><Description dt:dt="string">E-Prime Primary Realtime Clock</Description><StartTime><Timestamp dt:dt="int">0</Timestamp><DateUtc dt:dt="string">2020-10-10T01:31:29Z</DateUtc></StartTime><FrequencyChanges><FrequencyChange><Frequency dt:dt="r8">2699960000</Frequency><Timestamp dt:dt="r8">4.56965965451882E+15</Timestamp><Cur…	좌우반구com(split BVF)_2-004-1	60.021	1.0.0.165	1	-354234692	Professional	2.0.10.242	2.0.10.353	10-10-2020	2020-10-10 오전 1:31:29	10:31:29	2.0.10.248	63	2	z	념실	념	실	83	1	63	NULL	NULL	NULL	NULL	NULL	NULL	KSY2	List1	NULL	NULL	NULL	NULL	NULL	NULL	NULL	NULL	NULL	1	z	0	3	192900	0	z	1212
좌우반구com(split BVF)_2	4	1	<?xml version="1.0"?>\n<Clock xmlns:dt="urn:schemas-microsoft-com:datatypes"><Description dt:dt="string">E-Prime Primary Realtime Clock</Description><StartTime><Timestamp dt:dt="int">0</Timestamp><DateUtc dt:dt="string">2020-10-10T01:31:29Z</DateUtc></StartTime><FrequencyChanges><FrequencyChange><Frequency dt:dt="r8">2699960000</Frequency><Timestamp dt:dt="r8">4.56965965451882E+15</Timestamp><Cur…	좌우반구com(split BVF)_2-004-1	60.021	1.0.0.165	1	-354234692	Professional	2.0.10.242	2.0.10.353	10-10-2020	2020-10-10 오전 1:31:29	10:31:29	2.0.10.248	93	2	z	념효	념	효	100	1	93	NULL	NULL	NULL	NULL	NULL	NULL	KSY2	List1	NULL	NULL	NULL	NULL	NULL	NULL	NULL	NULL	NULL	1	z	1	3	282152	0	z	1263
좌우반구com(split BVF)_2	4	1	<?xml version="1.0"?>\n<Clock xmlns:dt="urn:schemas-microsoft-com:datatypes"><Description dt:dt="string">E-Prime Primary Realtime Clock</Description><StartTime><Timestamp dt:dt="int">0</Timestamp><DateUtc dt:dt="string">2020-10-10T01:31:29Z</DateUtc></StartTime><FrequencyChanges><FrequencyChange><Frequency dt:dt="r8">2699960000</Frequency><Timestamp dt:dt="r8">4.56965965451882E+15</Timestamp><Cur…	좌우반구com(split BVF)_2-004-1	60.021	1.0.0.165	1	-354234692	Professional	2.0.10.242	2.0.10.353	10-10-2020	2020-10-10 오전 1:31:29	10:31:29	2.0.10.248	302	1	{/}	노조	노	조	NULL	NULL	NULL	NULL	NULL	NULL	109	1	38	KSY3	List3	NULL	NULL	NULL	NULL	NULL	NULL	NULL	NULL	NULL	1	{/}	0	4	921431	0	{/}	530
좌우반구com(split BVF)_2	4	1	<?xml version="1.0"?>\n<Clock xmlns:dt="urn:schemas-microsoft-com:datatypes"><Description dt:dt="string">E-Prime Primary Realtime Clock</Description><StartTime><Timestamp dt:dt="int">0</Timestamp><DateUtc dt:dt="string">2020-10-10T01:31:29Z</DateUtc></StartTime><FrequencyChanges><FrequencyChange><Frequency dt:dt="r8">2699960000</Frequency><Timestamp dt:dt="r8">4.56965965451882E+15</Timestamp><Cur…	좌우반구com(split BVF)_2-004-1	60.021	1.0.0.165	1	-354234692	Professional	2.0.10.242	2.0.10.353	10-10-2020	2020-10-10 오전 1:31:29	10:31:29	2.0.10.248	83	1	{/}	논란	논	란	119	1	83	NULL	NULL	NULL	NULL	NULL	NULL	KSY3	List1	NULL	NULL	NULL	NULL	NULL	NULL	NULL	NULL	NULL	1	{/}	1	3	253662	0	{/}	601
좌우반구com(split BVF)_2	4	1	<?xml version="1.0"?>\n<Clock xmlns:dt="urn:schemas-microsoft-com:datatypes"><Description dt:dt="string">E-Prime Primary Realtime Clock</Description><StartTime><Timestamp dt:dt="int">0</Timestamp><DateUtc dt:dt="string">2020-10-10T01:31:29Z</DateUtc></StartTime><FrequencyChanges><FrequencyChange><Frequency dt:dt="r8">2699960000</Frequency><Timestamp dt:dt="r8">4.56965965451882E+15</Timestamp><Cur…	좌우반구com(split BVF)_2-004-1	60.021	1.0.0.165	1	-354234692	Professional	2.0.10.242	2.0.10.353	10-10-2020	2020-10-10 오전 1:31:29	10:31:29	2.0.10.248	34	2	z	논무	논	무	87	1	34	NULL	NULL	NULL	NULL	NULL	NULL	KSY	List1	0		0	0	110629	183		0	0	1	z	0	3	110812	0	z	565
좌우반구com(split BVF)_2	4	1	<?xml version="1.0"?>\n<Clock xmlns:dt="urn:schemas-microsoft-com:datatypes"><Description dt:dt="string">E-Prime Primary Realtime Clock</Description><StartTime><Timestamp dt:dt="int">0</Timestamp><DateUtc dt:dt="string">2020-10-10T01:31:29Z</DateUtc></StartTime><FrequencyChanges><FrequencyChange><Frequency dt:dt="r8">2699960000</Frequency><Timestamp dt:dt="r8">4.56965965451882E+15</Timestamp><Cur…	좌우반구com(split BVF)_2-004-1	60.021	1.0.0.165	1	-354234692	Professional	2.0.10.242	2.0.10.353	10-10-2020	2020-10-10 오전 1:31:29	10:31:29	2.0.10.248	35	1	{/}	느낌	느	낌	76	1	35	NULL	NULL	NULL	NULL	NULL	NULL	KSY3	List1	NULL	NULL	NULL	NULL	NULL	NULL	NULL	NULL	NULL	1	{/}	0	4	113578	0	{/}	551
좌우반구com(split BVF)_2	4	1	<?xml version="1.0"?>\n<Clock xmlns:dt="urn:schemas-microsoft-com:datatypes"><Description dt:dt="string">E-Prime Primary Realtime Clock</Description><StartTime><Timestamp dt:dt="int">0</Timestamp><DateUtc dt:dt="string">2020-10-10T01:31:29Z</DateUtc></StartTime><FrequencyChanges><FrequencyChange><Frequency dt:dt="r8">2699960000</Frequency><Timestamp dt:dt="r8">4.56965965451882E+15</Timestamp><Cur…	좌우반구com(split BVF)_2-004-1	60.021	1.0.0.165	1	-354234692	Professional	2.0.10.242	2.0.10.353	10-10-2020	2020-10-10 오전 1:31:29	10:31:29	2.0.10.248	62	2	z	느속	느	속	12	1	62	NULL	NULL	NULL	NULL	NULL	NULL	KSY2	List1	NULL	NULL	NULL	NULL	NULL	NULL	NULL	NULL	NULL	1	z	0	3	190101	0	z	595
좌우반구com(split BVF)_2	4	1	<?xml version="1.0"?>\n<Clock xmlns:dt="urn:schemas-microsoft-com:datatypes"><Description dt:dt="string">E-Prime Primary Realtime Clock</Description><StartTime><Timestamp dt:dt="int">0</Timestamp><DateUtc dt:dt="string">2020-10-10T01:31:29Z</DateUtc></StartTime><FrequencyChanges><FrequencyChange><Frequency dt:dt="r8">2699960000</Frequency><Timestamp dt:dt="r8">4.56965965451882E+15</Timestamp><Cur…	좌우반구com(split BVF)_2-004-1	60.021	1.0.0.165	1	-354234692	Professional	2.0.10.242	2.0.10.353	10-10-2020	2020-10-10 오전 1:31:29	10:31:29	2.0.10.248	349	2	z	느스	느	스	NULL	NULL	NULL	NULL	NULL	NULL	105	1	85	KSY	List3	0		0	-1	1051652	183		0	0	1	z	1	3	1051835	0	z	373
좌우반구com(split BVF)_2	4	1	<?xml version="1.0"?>\n<Clock xmlns:dt="urn:schemas-microsoft-com:datatypes"><Description dt:dt="string">E-Prime Primary Realtime Clock</Description><StartTime><Timestamp dt:dt="int">0</Timestamp><DateUtc dt:dt="string">2020-10-10T01:31:29Z</DateUtc></StartTime><FrequencyChanges><FrequencyChange><Frequency dt:dt="r8">2699960000</Frequency><Timestamp dt:dt="r8">4.56965965451882E+15</Timestamp><Cur…	좌우반구com(split BVF)_2-004-1	60.021	1.0.0.165	1	-354234692	Professional	2.0.10.242	2.0.10.353	10-10-2020	2020-10-10 오전 1:31:29	10:31:29	2.0.10.248	69	2	z	느체	느	체	65	1	69	NULL	NULL	NULL	NULL	NULL	NULL	KSY3	List1	NULL	NULL	NULL	NULL	NULL	NULL	NULL	NULL	NULL	1	z	0	3	212310	0	z	538
좌우반구com(split BVF)_2	4	1	<?xml version="1.0"?>\n<Clock xmlns:dt="urn:schemas-microsoft-com:datatypes"><Description dt:dt="string">E-Prime Primary Realtime Clock</Description><StartTime><Timestamp dt:dt="int">0</Timestamp><DateUtc dt:dt="string">2020-10-10T01:31:29Z</DateUtc></StartTime><FrequencyChanges><FrequencyChange><Frequency dt:dt="r8">2699960000</Frequency><Timestamp dt:dt="r8">4.56965965451882E+15</Timestamp><Cur…	좌우반구com(split BVF)_2-004-1	60.021	1.0.0.165	1	-354234692	Professional	2.0.10.242	2.0.10.353	10-10-2020	2020-10-10 오전 1:31:29	10:31:29	2.0.10.248	228	2	z	님우	님	우	NULL	NULL	NULL	125	1	96	NULL	NULL	NULL	KSY3	List2	NULL	NULL	NULL	NULL	NULL	NULL	NULL	NULL	NULL	1	z	0	4	684030	0	z	854
좌우반구com(split BVF)_2	4	1	<?xml version="1.0"?>\n<Clock xmlns:dt="urn:schemas-microsoft-com:datatypes"><Description dt:dt="string">E-Prime Primary Realtime Clock</Description><StartTime><Timestamp dt:dt="int">0</Timestamp><DateUtc dt:dt="string">2020-10-10T01:31:29Z</DateUtc></StartTime><FrequencyChanges><FrequencyChange><Frequency dt:dt="r8">2699960000</Frequency><Timestamp dt:dt="r8">4.56965965451882E+15</Timestamp><Cur…	좌우반구com(split BVF)_2-004-1	60.021	1.0.0.165	1	-354234692	Professional	2.0.10.242	2.0.10.353	10-10-2020	2020-10-10 오전 1:31:29	10:31:29	2.0.10.248	28	2	z	단률	단	률	49	1	28	NULL	NULL	NULL	NULL	NULL	NULL	KSY2	List1	NULL	NULL	NULL	NULL	NULL	NULL	NULL	NULL	NULL	1	z	0	3	93368	0	z	633
좌우반구com(split BVF)_2	4	1	<?xml version="1.0"?>\n<Clock xmlns:dt="urn:schemas-microsoft-com:datatypes"><Description dt:dt="string">E-Prime Primary Realtime Clock</Description><StartTime><Timestamp dt:dt="int">0</Timestamp><DateUtc dt:dt="string">2020-10-10T01:31:29Z</DateUtc></StartTime><FrequencyChanges><FrequencyChange><Frequency dt:dt="r8">2699960000</Frequency><Timestamp dt:dt="r8">4.56965965451882E+15</Timestamp><Cur…	좌우반구com(split BVF)_2-004-1	60.021	1.0.0.165	1	-354234692	Professional	2.0.10.242	2.0.10.353	10-10-2020	2020-10-10 오전 1:31:29	10:31:29	2.0.10.248	239	1	{/}	단어	단	어	NULL	NULL	NULL	69	1	107	NULL	NULL	NULL	KSY3	List2	NULL	NULL	NULL	NULL	NULL	NULL	NULL	NULL	NULL	1	{/}	0	3	717035	0	{/}	520
좌우반구com(split BVF)_2	4	1	<?xml version="1.0"?>\n<Clock xmlns:dt="urn:schemas-microsoft-com:datatypes"><Description dt:dt="string">E-Prime Primary Realtime Clock</Description><StartTime><Timestamp dt:dt="int">0</Timestamp><DateUtc dt:dt="string">2020-10-10T01:31:29Z</DateUtc></StartTime><FrequencyChanges><FrequencyChange><Frequency dt:dt="r8">2699960000</Frequency><Timestamp dt:dt="r8">4.56965965451882E+15</Timestamp><Cur…	좌우반구com(split BVF)_2-004-1	60.021	1.0.0.165	1	-354234692	Professional	2.0.10.242	2.0.10.353	10-10-2020	2020-10-10 오전 1:31:29	10:31:29	2.0.10.248	26	1	{/}	단위	단	위	106	1	26	NULL	NULL	NULL	NULL	NULL	NULL	KSY3	List1	NULL	NULL	NULL	NULL	NULL	NULL	NULL	NULL	NULL	1	{/}	0	3	87703	0	{/}	418
좌우반구com(split BVF)_2	4	1	<?xml version="1.0"?>\n<Clock xmlns:dt="urn:schemas-microsoft-com:datatypes"><Description dt:dt="string">E-Prime Primary Realtime Clock</Description><StartTime><Timestamp dt:dt="int">0</Timestamp><DateUtc dt:dt="string">2020-10-10T01:31:29Z</DateUtc></StartTime><FrequencyChanges><FrequencyChange><Frequency dt:dt="r8">2699960000</Frequency><Timestamp dt:dt="r8">4.56965965451882E+15</Timestamp><Cur…	좌우반구com(split BVF)_2-004-1	60.021	1.0.0.165	1	-354234692	Professional	2.0.10.242	2.0.10.353	10-10-2020	2020-10-10 오전 1:31:29	10:31:29	2.0.10.248	189	1	{/}	담화	담	화	NULL	NULL	NULL	124	1	57	NULL	NULL	NULL	KSY3	List2	NULL	NULL	NULL	NULL	NULL	NULL	NULL	NULL	NULL	0	{/}	1	3	575134	0	z	342
좌우반구com(split BVF)_2	4	1	<?xml version="1.0"?>\n<Clock xmlns:dt="urn:schemas-microsoft-com:datatypes"><Description dt:dt="string">E-Prime Primary Realtime Clock</Description><StartTime><Timestamp dt:dt="int">0</Timestamp><DateUtc dt:dt="string">2020-10-10T01:31:29Z</DateUtc></StartTime><FrequencyChanges><FrequencyChange><Frequency dt:dt="r8">2699960000</Frequency><Timestamp dt:dt="r8">4.56965965451882E+15</Timestamp><Cur…	좌우반구com(split BVF)_2-004-1	60.021	1.0.0.165	1	-354234692	Professional	2.0.10.242	2.0.10.353	10-10-2020	2020-10-10 오전 1:31:29	10:31:29	2.0.10.248	46	1	{/}	대문	대	문	88	1	46	NULL	NULL	NULL	NULL	NULL	NULL	KSY3	List1	NULL	NULL	NULL	NULL	NULL	NULL	NULL	NULL	NULL	1	{/}	0	4	144684	0	{/}	532
좌우반구com(split BVF)_2	4	1	<?xml version="1.0"?>\n<Clock xmlns:dt="urn:schemas-microsoft-com:datatypes"><Description dt:dt="string">E-Prime Primary Realtime Clock</Description><StartTime><Timestamp dt:dt="int">0</Timestamp><DateUtc dt:dt="string">2020-10-10T01:31:29Z</DateUtc></StartTime><FrequencyChanges><FrequencyChange><Frequency dt:dt="r8">2699960000</Frequency><Timestamp dt:dt="r8">4.56965965451882E+15</Timestamp><Cur…	좌우반구com(split BVF)_2-004-1	60.021	1.0.0.165	1	-354234692	Professional	2.0.10.242	2.0.10.353	10-10-2020	2020-10-10 오전 1:31:29	10:31:29	2.0.10.248	304	1	{/}	대중	대	중	NULL	NULL	NULL	NULL	NULL	NULL	36	1	40	KSY3	List3	NULL	NULL	NULL	NULL	NULL	NULL	NULL	NULL	NULL	1	{/}	0	4	926879	0	{/}	682
좌우반구com(split BVF)_2	4	1	<?xml version="1.0"?>\n<Clock xmlns:dt="urn:schemas-microsoft-com:datatypes"><Description dt:dt="string">E-Prime Primary Realtime Clock</Description><StartTime><Timestamp dt:dt="int">0</Timestamp><DateUtc dt:dt="string">2020-10-10T01:31:29Z</DateUtc></StartTime><FrequencyChanges><FrequencyChange><Frequency dt:dt="r8">2699960000</Frequency><Timestamp dt:dt="r8">4.56965965451882E+15</Timestamp><Cur…	좌우반구com(split BVF)_2-004-1	60.021	1.0.0.165	1	-354234692	Professional	2.0.10.242	2.0.10.353	10-10-2020	2020-10-10 오전 1:31:29	10:31:29	2.0.10.248	40	1	{/}	도박	도	박	13	1	40	NULL	NULL	NULL	NULL	NULL	NULL	KSY3	List1	NULL	NULL	NULL	NULL	NULL	NULL	NULL	NULL	NULL	1	{/}	1	3	127689	0	{/}	736
좌우반구com(split BVF)_2	4	1	<?xml version="1.0"?>\n<Clock xmlns:dt="urn:schemas-microsoft-com:datatypes"><Description dt:dt="string">E-Prime Primary Realtime Clock</Description><StartTime><Timestamp dt:dt="int">0</Timestamp><DateUtc dt:dt="string">2020-10-10T01:31:29Z</DateUtc></StartTime><FrequencyChanges><FrequencyChange><Frequency dt:dt="r8">2699960000</Frequency><Timestamp dt:dt="r8">4.56965965451882E+15</Timestamp><Cur…	좌우반구com(split BVF)_2-004-1	60.021	1.0.0.165	1	-354234692	Professional	2.0.10.242	2.0.10.353	10-10-2020	2020-10-10 오전 1:31:29	10:31:29	2.0.10.248	275	2	z	도휘	도	휘	NULL	NULL	NULL	NULL	NULL	NULL	1	1	11	KSY2	List3	NULL	NULL	NULL	NULL	NULL	NULL	NULL	NULL	NULL	1	z	1	3	844107	0	z	607
좌우반구com(split BVF)_2	4	1	<?xml version="1.0"?>\n<Clock xmlns:dt="urn:schemas-microsoft-com:datatypes"><Description dt:dt="string">E-Prime Primary Realtime Clock</Description><StartTime><Timestamp dt:dt="int">0</Timestamp><DateUtc dt:dt="string">2020-10-10T01:31:29Z</DateUtc></StartTime><FrequencyChanges><FrequencyChange><Frequency dt:dt="r8">2699960000</Frequency><Timestamp dt:dt="r8">4.56965965451882E+15</Timestamp><Cur…	좌우반구com(split BVF)_2-004-1	60.021	1.0.0.165	1	-354234692	Professional	2.0.10.242	2.0.10.353	10-10-2020	2020-10-10 오전 1:31:29	10:31:29	2.0.10.248	232	1	{/}	동의	동	의	NULL	NULL	NULL	5	1	100	NULL	NULL	NULL	KSY3	List2	NULL	NULL	NULL	NULL	NULL	NULL	NULL	NULL	NULL	1	{/}	0	3	695859	0	{/}	608
좌우반구com(split BVF)_2	4	1	<?xml version="1.0"?>\n<Clock xmlns:dt="urn:schemas-microsoft-com:datatypes"><Description dt:dt="string">E-Prime Primary Realtime Clock</Description><StartTime><Timestamp dt:dt="int">0</Timestamp><DateUtc dt:dt="string">2020-10-10T01:31:29Z</DateUtc></StartTime><FrequencyChanges><FrequencyChange><Frequency dt:dt="r8">2699960000</Frequency><Timestamp dt:dt="r8">4.56965965451882E+15</Timestamp><Cur…	좌우반구com(split BVF)_2-004-1	60.021	1.0.0.165	1	-354234692	Professional	2.0.10.242	2.0.10.353	10-10-2020	2020-10-10 오전 1:31:29	10:31:29	2.0.10.248	251	2	z	득관	득	관	NULL	NULL	NULL	102	1	119	NULL	NULL	NULL	KSY	List2	0		0	0	749774	183		0	0	1	z	0	3	749957	0	z	462
좌우반구com(split BVF)_2	4	1	<?xml version="1.0"?>\n<Clock xmlns:dt="urn:schemas-microsoft-com:datatypes"><Description dt:dt="string">E-Prime Primary Realtime Clock</Description><StartTime><Timestamp dt:dt="int">0</Timestamp><DateUtc dt:dt="string">2020-10-10T01:31:29Z</DateUtc></StartTime><FrequencyChanges><FrequencyChange><Frequency dt:dt="r8">2699960000</Frequency><Timestamp dt:dt="r8">4.56965965451882E+15</Timestamp><Cur…	좌우반구com(split BVF)_2-004-1	60.021	1.0.0.165	1	-354234692	Professional	2.0.10.242	2.0.10.353	10-10-2020	2020-10-10 오전 1:31:29	10:31:29	2.0.10.248	343	2	z	득동	득	동	NULL	NULL	NULL	NULL	NULL	NULL	96	1	79	KSY	List3	0		0	-1	1035591	183		0	0	1	z	1	3	1035774	0	z	730
좌우반구com(split BVF)_2	4	1	<?xml version="1.0"?>\n<Clock xmlns:dt="urn:schemas-microsoft-com:datatypes"><Description dt:dt="string">E-Prime Primary Realtime Clock</Description><StartTime><Timestamp dt:dt="int">0</Timestamp><DateUtc dt:dt="string">2020-10-10T01:31:29Z</DateUtc></StartTime><FrequencyChanges><FrequencyChange><Frequency dt:dt="r8">2699960000</Frequency><Timestamp dt:dt="r8">4.56965965451882E+15</Timestamp><Cur…	좌우반구com(split BVF)_2-004-1	60.021	1.0.0.165	1	-354234692	Professional	2.0.10.242	2.0.10.353	10-10-2020	2020-10-10 오전 1:31:29	10:31:29	2.0.10.248	330	2	z	득생	득	생	NULL	NULL	NULL	NULL	NULL	NULL	114	1	66	KSY	List3	0		0	0	999004	183		0	0	1	z	0	3	999187	0	z	870
좌우반구com(split BVF)_2	4	1	<?xml version="1.0"?>\n<Clock xmlns:dt="urn:schemas-microsoft-com:datatypes"><Description dt:dt="string">E-Prime Primary Realtime Clock</Description><StartTime><Timestamp dt:dt="int">0</Timestamp><DateUtc dt:dt="string">2020-10-10T01:31:29Z</DateUtc></StartTime><FrequencyChanges><FrequencyChange><Frequency dt:dt="r8">2699960000</Frequency><Timestamp dt:dt="r8">4.56965965451882E+15</Timestamp><Cur…	좌우반구com(split BVF)_2-004-1	60.021	1.0.0.165	1	-354234692	Professional	2.0.10.242	2.0.10.353	10-10-2020	2020-10-10 오전 1:31:29	10:31:29	2.0.10.248	139	2	z	득외	득	외	NULL	NULL	NULL	115	1	7	NULL	NULL	NULL	KSY2	List2	NULL	NULL	NULL	NULL	NULL	NULL	NULL	NULL	NULL	1	z	0	3	435416	0	z	478
좌우반구com(split BVF)_2	4	1	<?xml version="1.0"?>\n<Clock xmlns:dt="urn:schemas-microsoft-com:datatypes"><Description dt:dt="string">E-Prime Primary Realtime Clock</Description><StartTime><Timestamp dt:dt="int">0</Timestamp><DateUtc dt:dt="string">2020-10-10T01:31:29Z</DateUtc></StartTime><FrequencyChanges><FrequencyChange><Frequency dt:dt="r8">2699960000</Frequency><Timestamp dt:dt="r8">4.56965965451882E+15</Timestamp><Cur…	좌우반구com(split BVF)_2-004-1	60.021	1.0.0.165	1	-354234692	Professional	2.0.10.242	2.0.10.353	10-10-2020	2020-10-10 오전 1:31:29	10:31:29	2.0.10.248	245	2	z	란공	란	공	NULL	NULL	NULL	46	1	113	NULL	NULL	NULL	KSY3	List2	NULL	NULL	NULL	NULL	NULL	NULL	NULL	NULL	NULL	1	z	0	3	733429	0	z	582
좌우반구com(split BVF)_2	4	1	<?xml version="1.0"?>\n<Clock xmlns:dt="urn:schemas-microsoft-com:datatypes"><Description dt:dt="string">E-Prime Primary Realtime Clock</Description><StartTime><Timestamp dt:dt="int">0</Timestamp><DateUtc dt:dt="string">2020-10-10T01:31:29Z</DateUtc></StartTime><FrequencyChanges><FrequencyChange><Frequency dt:dt="r8">2699960000</Frequency><Timestamp dt:dt="r8">4.56965965451882E+15</Timestamp><Cur…	좌우반구com(split BVF)_2-004-1	60.021	1.0.0.165	1	-354234692	Professional	2.0.10.242	2.0.10.353	10-10-2020	2020-10-10 오전 1:31:29	10:31:29	2.0.10.248	334	2	z	량필	량	필	NULL	NULL	NULL	NULL	NULL	NULL	60	1	70	KSY2	List3	NULL	NULL	NULL	NULL	NULL	NULL	NULL	NULL	NULL	1	z	0	3	1010683	0	z	518
좌우반구com(split BVF)_2	4	1	<?xml version="1.0"?>\n<Clock xmlns:dt="urn:schemas-microsoft-com:datatypes"><Description dt:dt="string">E-Prime Primary Realtime Clock</Description><StartTime><Timestamp dt:dt="int">0</Timestamp><DateUtc dt:dt="string">2020-10-10T01:31:29Z</DateUtc></StartTime><FrequencyChanges><FrequencyChange><Frequency dt:dt="r8">2699960000</Frequency><Timestamp dt:dt="r8">4.56965965451882E+15</Timestamp><Cur…	좌우반구com(split BVF)_2-004-1	60.021	1.0.0.165	1	-354234692	Professional	2.0.10.242	2.0.10.353	10-10-2020	2020-10-10 오전 1:31:29	10:31:29	2.0.10.248	224	2	z	려제	려	제	NULL	NULL	NULL	21	1	92	NULL	NULL	NULL	KSY	List2	0		0	-1	672900	184		0	0	1	z	0	4	673084	0	z	400
좌우반구com(split BVF)_2	4	1	<?xml version="1.0"?>\n<Clock xmlns:dt="urn:schemas-microsoft-com:datatypes"><Description dt:dt="string">E-Prime Primary Realtime Clock</Description><StartTime><Timestamp dt:dt="int">0</Timestamp><DateUtc dt:dt="string">2020-10-10T01:31:29Z</DateUtc></StartTime><FrequencyChanges><FrequencyChange><Frequency dt:dt="r8">2699960000</Frequency><Timestamp dt:dt="r8">4.56965965451882E+15</Timestamp><Cur…	좌우반구com(split BVF)_2-004-1	60.021	1.0.0.165	1	-354234692	Professional	2.0.10.242	2.0.10.353	10-10-2020	2020-10-10 오전 1:31:29	10:31:29	2.0.10.248	187	2	z	려최	려	최	NULL	NULL	NULL	114	1	55	NULL	NULL	NULL	KSY3	List2	NULL	NULL	NULL	NULL	NULL	NULL	NULL	NULL	NULL	1	z	0	3	569586	0	z	578
좌우반구com(split BVF)_2	4	1	<?xml version="1.0"?>\n<Clock xmlns:dt="urn:schemas-microsoft-com:datatypes"><Description dt:dt="string">E-Prime Primary Realtime Clock</Description><StartTime><Timestamp dt:dt="int">0</Timestamp><DateUtc dt:dt="string">2020-10-10T01:31:29Z</DateUtc></StartTime><FrequencyChanges><FrequencyChange><Frequency dt:dt="r8">2699960000</Frequency><Timestamp dt:dt="r8">4.56965965451882E+15</Timestamp><Cur…	좌우반구com(split BVF)_2-004-1	60.021	1.0.0.165	1	-354234692	Professional	2.0.10.242	2.0.10.353	10-10-2020	2020-10-10 오전 1:31:29	10:31:29	2.0.10.248	369	2	z	려희	려	희	NULL	NULL	NULL	NULL	NULL	NULL	4	1	105	KSY3	List3	NULL	NULL	NULL	NULL	NULL	NULL	NULL	NULL	NULL	1	z	0	3	1105450	0	z	470
좌우반구com(split BVF)_2	4	1	<?xml version="1.0"?>\n<Clock xmlns:dt="urn:schemas-microsoft-com:datatypes"><Description dt:dt="string">E-Prime Primary Realtime Clock</Description><StartTime><Timestamp dt:dt="int">0</Timestamp><DateUtc dt:dt="string">2020-10-10T01:31:29Z</DateUtc></StartTime><FrequencyChanges><FrequencyChange><Frequency dt:dt="r8">2699960000</Frequency><Timestamp dt:dt="r8">4.56965965451882E+15</Timestamp><Cur…	좌우반구com(split BVF)_2-004-1	60.021	1.0.0.165	1	-354234692	Professional	2.0.10.242	2.0.10.353	10-10-2020	2020-10-10 오전 1:31:29	10:31:29	2.0.10.248	98	2	z	력름	력	름	78	1	98	NULL	NULL	NULL	NULL	NULL	NULL	KSY2	List1	NULL	NULL	NULL	NULL	NULL	NULL	NULL	NULL	NULL	1	z	0	4	296448	0	z	479
좌우반구com(split BVF)_2	4	1	<?xml version="1.0"?>\n<Clock xmlns:dt="urn:schemas-microsoft-com:datatypes"><Description dt:dt="string">E-Prime Primary Realtime Clock</Description><StartTime><Timestamp dt:dt="int">0</Timestamp><DateUtc dt:dt="string">2020-10-10T01:31:29Z</DateUtc></StartTime><FrequencyChanges><FrequencyChange><Frequency dt:dt="r8">2699960000</Frequency><Timestamp dt:dt="r8">4.56965965451882E+15</Timestamp><Cur…	좌우반구com(split BVF)_2-004-1	60.021	1.0.0.165	1	-354234692	Professional	2.0.10.242	2.0.10.353	10-10-2020	2020-10-10 오전 1:31:29	10:31:29	2.0.10.248	351	2	z	례부	례	부	NULL	NULL	NULL	NULL	NULL	NULL	11	1	87	KSY3	List3	NULL	NULL	NULL	NULL	NULL	NULL	NULL	NULL	NULL	1	z	0	3	1057267	0	z	405
좌우반구com(split BVF)_2	4	1	<?xml version="1.0"?>\n<Clock xmlns:dt="urn:schemas-microsoft-com:datatypes"><Description dt:dt="string">E-Prime Primary Realtime Clock</Description><StartTime><Timestamp dt:dt="int">0</Timestamp><DateUtc dt:dt="string">2020-10-10T01:31:29Z</DateUtc></StartTime><FrequencyChanges><FrequencyChange><Frequency dt:dt="r8">2699960000</Frequency><Timestamp dt:dt="r8">4.56965965451882E+15</Timestamp><Cur…	좌우반구com(split BVF)_2-004-1	60.021	1.0.0.165	1	-354234692	Professional	2.0.10.242	2.0.10.353	10-10-2020	2020-10-10 오전 1:31:29	10:31:29	2.0.10.248	345	2	z	록어	록	어	NULL	NULL	NULL	NULL	NULL	NULL	98	1	81	KSY	List3	0		1	-1	1041072	184		0	0	1	z	0	4	1041256	0	z	384
좌우반구com(split BVF)_2	4	1	<?xml version="1.0"?>\n<Clock xmlns:dt="urn:schemas-microsoft-com:datatypes"><Description dt:dt="string">E-Prime Primary Realtime Clock</Description><StartTime><Timestamp dt:dt="int">0</Timestamp><DateUtc dt:dt="string">2020-10-10T01:31:29Z</DateUtc></StartTime><FrequencyChanges><FrequencyChange><Frequency dt:dt="r8">2699960000</Frequency><Timestamp dt:dt="r8">4.56965965451882E+15</Timestamp><Cur…	좌우반구com(split BVF)_2-004-1	60.021	1.0.0.165	1	-354234692	Professional	2.0.10.242	2.0.10.353	10-10-2020	2020-10-10 오전 1:31:29	10:31:29	2.0.10.248	134	2	z	류궤	류	궤	NULL	NULL	NULL	74	1	2	NULL	NULL	NULL	KSY3	List2	NULL	NULL	NULL	NULL	NULL	NULL	NULL	NULL	NULL	1	z	1	3	421737	0	z	397
좌우반구com(split BVF)_2	4	1	<?xml version="1.0"?>\n<Clock xmlns:dt="urn:schemas-microsoft-com:datatypes"><Description dt:dt="string">E-Prime Primary Realtime Clock</Description><StartTime><Timestamp dt:dt="int">0</Timestamp><DateUtc dt:dt="string">2020-10-10T01:31:29Z</DateUtc></StartTime><FrequencyChanges><FrequencyChange><Frequency dt:dt="r8">2699960000</Frequency><Timestamp dt:dt="r8">4.56965965451882E+15</Timestamp><Cur…	좌우반구com(split BVF)_2-004-1	60.021	1.0.0.165	1	-354234692	Professional	2.0.10.242	2.0.10.353	10-10-2020	2020-10-10 오전 1:31:29	10:31:29	2.0.10.248	164	2	z	류란	류	란	NULL	NULL	NULL	34	1	32	NULL	NULL	NULL	KSY2	List2	NULL	NULL	NULL	NULL	NULL	NULL	NULL	NULL	NULL	1	z	0	4	505442	0	z	467
좌우반구com(split BVF)_2	4	1	<?xml version="1.0"?>\n<Clock xmlns:dt="urn:schemas-microsoft-com:datatypes"><Description dt:dt="string">E-Prime Primary Realtime Clock</Description><StartTime><Timestamp dt:dt="int">0</Timestamp><DateUtc dt:dt="string">2020-10-10T01:31:29Z</DateUtc></StartTime><FrequencyChanges><FrequencyChange><Frequency dt:dt="r8">2699960000</Frequency><Timestamp dt:dt="r8">4.56965965451882E+15</Timestamp><Cur…	좌우반구com(split BVF)_2-004-1	60.021	1.0.0.165	1	-354234692	Professional	2.0.10.242	2.0.10.353	10-10-2020	2020-10-10 오전 1:31:29	10:31:29	2.0.10.248	110	2	z	류포	류	포	96	1	110	NULL	NULL	NULL	NULL	NULL	NULL	KSY3	List1	NULL	NULL	NULL	NULL	NULL	NULL	NULL	NULL	NULL	1	z	0	3	330136	0	z	559
좌우반구com(split BVF)_2	4	1	<?xml version="1.0"?>\n<Clock xmlns:dt="urn:schemas-microsoft-com:datatypes"><Description dt:dt="string">E-Prime Primary Realtime Clock</Description><StartTime><Timestamp dt:dt="int">0</Timestamp><DateUtc dt:dt="string">2020-10-10T01:31:29Z</DateUtc></StartTime><FrequencyChanges><FrequencyChange><Frequency dt:dt="r8">2699960000</Frequency><Timestamp dt:dt="r8">4.56965965451882E+15</Timestamp><Cur…	좌우반구com(split BVF)_2-004-1	60.021	1.0.0.165	1	-354234692	Professional	2.0.10.242	2.0.10.353	10-10-2020	2020-10-10 오전 1:31:29	10:31:29	2.0.10.248	43	2	z	률법	률	법	90	1	43	NULL	NULL	NULL	NULL	NULL	NULL	KSY2	List1	NULL	NULL	NULL	NULL	NULL	NULL	NULL	NULL	NULL	1	z	0	3	136353	0	z	671
좌우반구com(split BVF)_2	4	1	<?xml version="1.0"?>\n<Clock xmlns:dt="urn:schemas-microsoft-com:datatypes"><Description dt:dt="string">E-Prime Primary Realtime Clock</Description><StartTime><Timestamp dt:dt="int">0</Timestamp><DateUtc dt:dt="string">2020-10-10T01:31:29Z</DateUtc></StartTime><FrequencyChanges><FrequencyChange><Frequency dt:dt="r8">2699960000</Frequency><Timestamp dt:dt="r8">4.56965965451882E+15</Timestamp><Cur…	좌우반구com(split BVF)_2-004-1	60.021	1.0.0.165	1	-354234692	Professional	2.0.10.242	2.0.10.353	10-10-2020	2020-10-10 오전 1:31:29	10:31:29	2.0.10.248	146	2	z	률법	률	법	NULL	NULL	NULL	35	1	14	NULL	NULL	NULL	KSY3	List2	NULL	NULL	NULL	NULL	NULL	NULL	NULL	NULL	NULL	1	z	0	4	454943	0	z	423
좌우반구com(split BVF)_2	4	1	<?xml version="1.0"?>\n<Clock xmlns:dt="urn:schemas-microsoft-com:datatypes"><Description dt:dt="string">E-Prime Primary Realtime Clock</Description><StartTime><Timestamp dt:dt="int">0</Timestamp><DateUtc dt:dt="string">2020-10-10T01:31:29Z</DateUtc></StartTime><FrequencyChanges><FrequencyChange><Frequency dt:dt="r8">2699960000</Frequency><Timestamp dt:dt="r8">4.56965965451882E+15</Timestamp><Cur…	좌우반구com(split BVF)_2-004-1	60.021	1.0.0.165	1	-354234692	Professional	2.0.10.242	2.0.10.353	10-10-2020	2020-10-10 오전 1:31:29	10:31:29	2.0.10.248	172	2	z	률시	률	시	NULL	NULL	NULL	45	1	40	NULL	NULL	NULL	KSY3	List2	NULL	NULL	NULL	NULL	NULL	NULL	NULL	NULL	NULL	1	z	0	3	527434	0	z	571
좌우반구com(split BVF)_2	4	1	<?xml version="1.0"?>\n<Clock xmlns:dt="urn:schemas-microsoft-com:datatypes"><Description dt:dt="string">E-Prime Primary Realtime Clock</Description><StartTime><Timestamp dt:dt="int">0</Timestamp><DateUtc dt:dt="string">2020-10-10T01:31:29Z</DateUtc></StartTime><FrequencyChanges><FrequencyChange><Frequency dt:dt="r8">2699960000</Frequency><Timestamp dt:dt="r8">4.56965965451882E+15</Timestamp><Cur…	좌우반구com(split BVF)_2-004-1	60.021	1.0.0.165	1	-354234692	Professional	2.0.10.242	2.0.10.353	10-10-2020	2020-10-10 오전 1:31:29	10:31:29	2.0.10.248	39	2	z	률훈	률	훈	45	1	39	NULL	NULL	NULL	NULL	NULL	NULL	KSY	List1	0		0	-1	124707	183		0	0	0	z	1	3	124890	0	{/}	591
좌우반구com(split BVF)_2	4	1	<?xml version="1.0"?>\n<Clock xmlns:dt="urn:schemas-microsoft-com:datatypes"><Description dt:dt="string">E-Prime Primary Realtime Clock</Description><StartTime><Timestamp dt:dt="int">0</Timestamp><DateUtc dt:dt="string">2020-10-10T01:31:29Z</DateUtc></StartTime><FrequencyChanges><FrequencyChange><Frequency dt:dt="r8">2699960000</Frequency><Timestamp dt:dt="r8">4.56965965451882E+15</Timestamp><Cur…	좌우반구com(split BVF)_2-004-1	60.021	1.0.0.165	1	-354234692	Professional	2.0.10.242	2.0.10.353	10-10-2020	2020-10-10 오전 1:31:29	10:31:29	2.0.10.248	158	2	z	름결	름	결	NULL	NULL	NULL	59	1	26	NULL	NULL	NULL	KSY3	List2	NULL	NULL	NULL	NULL	NULL	NULL	NULL	NULL	NULL	1	z	0	4	487948	0	z	513
좌우반구com(split BVF)_2	4	1	<?xml version="1.0"?>\n<Clock xmlns:dt="urn:schemas-microsoft-com:datatypes"><Description dt:dt="string">E-Prime Primary Realtime Clock</Description><StartTime><Timestamp dt:dt="int">0</Timestamp><DateUtc dt:dt="string">2020-10-10T01:31:29Z</DateUtc></StartTime><FrequencyChanges><FrequencyChange><Frequency dt:dt="r8">2699960000</Frequency><Timestamp dt:dt="r8">4.56965965451882E+15</Timestamp><Cur…	좌우반구com(split BVF)_2-004-1	60.021	1.0.0.165	1	-354234692	Professional	2.0.10.242	2.0.10.353	10-10-2020	2020-10-10 오전 1:31:29	10:31:29	2.0.10.248	175	2	z	름무	름	무	NULL	NULL	NULL	50	1	43	NULL	NULL	NULL	KSY	List2	0		0	0	535365	183		0	0	1	z	0	3	535548	0	z	361
좌우반구com(split BVF)_2	4	1	<?xml version="1.0"?>\n<Clock xmlns:dt="urn:schemas-microsoft-com:datatypes"><Description dt:dt="string">E-Prime Primary Realtime Clock</Description><StartTime><Timestamp dt:dt="int">0</Timestamp><DateUtc dt:dt="string">2020-10-10T01:31:29Z</DateUtc></StartTime><FrequencyChanges><FrequencyChange><Frequency dt:dt="r8">2699960000</Frequency><Timestamp dt:dt="r8">4.56965965451882E+15</Timestamp><Cur…	좌우반구com(split BVF)_2-004-1	60.021	1.0.0.165	1	-354234692	Professional	2.0.10.242	2.0.10.353	10-10-2020	2020-10-10 오전 1:31:29	10:31:29	2.0.10.248	135	2	z	리열	리	열	NULL	NULL	NULL	130	1	3	NULL	NULL	NULL	KSY2	List2	NULL	NULL	NULL	NULL	NULL	NULL	NULL	NULL	NULL	0	z	0	4	424337	0	{/}	525
좌우반구com(split BVF)_2	4	1	<?xml version="1.0"?>\n<Clock xmlns:dt="urn:schemas-microsoft-com:datatypes"><Description dt:dt="string">E-Prime Primary Realtime Clock</Description><StartTime><Timestamp dt:dt="int">0</Timestamp><DateUtc dt:dt="string">2020-10-10T01:31:29Z</DateUtc></StartTime><FrequencyChanges><FrequencyChange><Frequency dt:dt="r8">2699960000</Frequency><Timestamp dt:dt="r8">4.56965965451882E+15</Timestamp><Cur…	좌우반구com(split BVF)_2-004-1	60.021	1.0.0.165	1	-354234692	Professional	2.0.10.242	2.0.10.353	10-10-2020	2020-10-10 오전 1:31:29	10:31:29	2.0.10.248	27	2	z	림밀	림	밀	42	1	27	NULL	NULL	NULL	NULL	NULL	NULL	KSY3	List1	NULL	NULL	NULL	NULL	NULL	NULL	NULL	NULL	NULL	1	z	0	3	90319	0	z	842
좌우반구com(split BVF)_2	4	1	<?xml version="1.0"?>\n<Clock xmlns:dt="urn:schemas-microsoft-com:datatypes"><Description dt:dt="string">E-Prime Primary Realtime Clock</Description><StartTime><Timestamp dt:dt="int">0</Timestamp><DateUtc dt:dt="string">2020-10-10T01:31:29Z</DateUtc></StartTime><FrequencyChanges><FrequencyChange><Frequency dt:dt="r8">2699960000</Frequency><Timestamp dt:dt="r8">4.56965965451882E+15</Timestamp><Cur…	좌우반구com(split BVF)_2-004-1	60.021	1.0.0.165	1	-354234692	Professional	2.0.10.242	2.0.10.353	10-10-2020	2020-10-10 오전 1:31:29	10:31:29	2.0.10.248	350	2	z	마요	마	요	NULL	NULL	NULL	NULL	NULL	NULL	51	1	86	KSY3	List3	NULL	NULL	NULL	NULL	NULL	NULL	NULL	NULL	NULL	1	z	0	3	1054418	0	z	654
좌우반구com(split BVF)_2	4	1	<?xml version="1.0"?>\n<Clock xmlns:dt="urn:schemas-microsoft-com:datatypes"><Description dt:dt="string">E-Prime Primary Realtime Clock</Description><StartTime><Timestamp dt:dt="int">0</Timestamp><DateUtc dt:dt="string">2020-10-10T01:31:29Z</DateUtc></StartTime><FrequencyChanges><FrequencyChange><Frequency dt:dt="r8">2699960000</Frequency><Timestamp dt:dt="r8">4.56965965451882E+15</Timestamp><Cur…	좌우반구com(split BVF)_2-004-1	60.021	1.0.0.165	1	-354234692	Professional	2.0.10.242	2.0.10.353	10-10-2020	2020-10-10 오전 1:31:29	10:31:29	2.0.10.248	284	2	z	망습	망	습	NULL	NULL	NULL	NULL	NULL	NULL	7	1	20	KSY2	List3	NULL	NULL	NULL	NULL	NULL	NULL	NULL	NULL	NULL	1	z	0	4	869249	0	z	521
좌우반구com(split BVF)_2	4	1	<?xml version="1.0"?>\n<Clock xmlns:dt="urn:schemas-microsoft-com:datatypes"><Description dt:dt="string">E-Prime Primary Realtime Clock</Description><StartTime><Timestamp dt:dt="int">0</Timestamp><DateUtc dt:dt="string">2020-10-10T01:31:29Z</DateUtc></StartTime><FrequencyChanges><FrequencyChange><Frequency dt:dt="r8">2699960000</Frequency><Timestamp dt:dt="r8">4.56965965451882E+15</Timestamp><Cur…	좌우반구com(split BVF)_2-004-1	60.021	1.0.0.165	1	-354234692	Professional	2.0.10.242	2.0.10.353	10-10-2020	2020-10-10 오전 1:31:29	10:31:29	2.0.10.248	325	1	{/}	망신	망	신	NULL	NULL	NULL	NULL	NULL	NULL	45	1	61	KSY3	List3	NULL	NULL	NULL	NULL	NULL	NULL	NULL	NULL	NULL	1	{/}	0	4	985592	0	{/}	641
좌우반구com(split BVF)_2	4	1	<?xml version="1.0"?>\n<Clock xmlns:dt="urn:schemas-microsoft-com:datatypes"><Description dt:dt="string">E-Prime Primary Realtime Clock</Description><StartTime><Timestamp dt:dt="int">0</Timestamp><DateUtc dt:dt="string">2020-10-10T01:31:29Z</DateUtc></StartTime><FrequencyChanges><FrequencyChange><Frequency dt:dt="r8">2699960000</Frequency><Timestamp dt:dt="r8">4.56965965451882E+15</Timestamp><Cur…	좌우반구com(split BVF)_2-004-1	60.021	1.0.0.165	1	-354234692	Professional	2.0.10.242	2.0.10.353	10-10-2020	2020-10-10 오전 1:31:29	10:31:29	2.0.10.248	271	1	{/}	매력	매	력	NULL	NULL	NULL	NULL	NULL	NULL	120	1	7	KSY3	List3	NULL	NULL	NULL	NULL	NULL	NULL	NULL	NULL	NULL	0	{/}	0	3	833628	0	z	534
좌우반구com(split BVF)_2	4	1	<?xml version="1.0"?>\n<Clock xmlns:dt="urn:schemas-microsoft-com:datatypes"><Description dt:dt="string">E-Prime Primary Realtime Clock</Description><StartTime><Timestamp dt:dt="int">0</Timestamp><DateUtc dt:dt="string">2020-10-10T01:31:29Z</DateUtc></StartTime><FrequencyChanges><FrequencyChange><Frequency dt:dt="r8">2699960000</Frequency><Timestamp dt:dt="r8">4.56965965451882E+15</Timestamp><Cur…	좌우반구com(split BVF)_2-004-1	60.021	1.0.0.165	1	-354234692	Professional	2.0.10.242	2.0.10.353	10-10-2020	2020-10-10 오전 1:31:29	10:31:29	2.0.10.248	16	2	z	매소	매	소	22	1	16	NULL	NULL	NULL	NULL	NULL	NULL	KSY2	List1	NULL	NULL	NULL	NULL	NULL	NULL	NULL	NULL	NULL	1	z	0	3	59413	0	z	628
좌우반구com(split BVF)_2	4	1	<?xml version="1.0"?>\n<Clock xmlns:dt="urn:schemas-microsoft-com:datatypes"><Description dt:dt="string">E-Prime Primary Realtime Clock</Description><StartTime><Timestamp dt:dt="int">0</Timestamp><DateUtc dt:dt="string">2020-10-10T01:31:29Z</DateUtc></StartTime><FrequencyChanges><FrequencyChange><Frequency dt:dt="r8">2699960000</Frequency><Timestamp dt:dt="r8">4.56965965451882E+15</Timestamp><Cur…	좌우반구com(split BVF)_2-004-1	60.021	1.0.0.165	1	-354234692	Professional	2.0.10.242	2.0.10.353	10-10-2020	2020-10-10 오전 1:31:29	10:31:29	2.0.10.248	391	1	{/}	모습	모	습	NULL	NULL	NULL	NULL	NULL	NULL	13	1	127	KSY3	List3	NULL	NULL	NULL	NULL	NULL	NULL	NULL	NULL	NULL	1	{/}	0	4	1165413	0	{/}	370
좌우반구com(split BVF)_2	4	1	<?xml version="1.0"?>\n<Clock xmlns:dt="urn:schemas-microsoft-com:datatypes"><Description dt:dt="string">E-Prime Primary Realtime Clock</Description><StartTime><Timestamp dt:dt="int">0</Timestamp><DateUtc dt:dt="string">2020-10-10T01:31:29Z</DateUtc></StartTime><FrequencyChanges><FrequencyChange><Frequency dt:dt="r8">2699960000</Frequency><Timestamp dt:dt="r8">4.56965965451882E+15</Timestamp><Cur…	좌우반구com(split BVF)_2-004-1	60.021	1.0.0.165	1	-354234692	Professional	2.0.10.242	2.0.10.353	10-10-2020	2020-10-10 오전 1:31:29	10:31:29	2.0.10.248	317	1	{/}	모형	모	형	NULL	NULL	NULL	NULL	NULL	NULL	85	1	53	KSY3	List3	NULL	NULL	NULL	NULL	NULL	NULL	NULL	NULL	NULL	1	{/}	0	4	962700	0	{/}	781
좌우반구com(split BVF)_2	4	1	<?xml version="1.0"?>\n<Clock xmlns:dt="urn:schemas-microsoft-com:datatypes"><Description dt:dt="string">E-Prime Primary Realtime Clock</Description><StartTime><Timestamp dt:dt="int">0</Timestamp><DateUtc dt:dt="string">2020-10-10T01:31:29Z</DateUtc></StartTime><FrequencyChanges><FrequencyChange><Frequency dt:dt="r8">2699960000</Frequency><Timestamp dt:dt="r8">4.56965965451882E+15</Timestamp><Cur…	좌우반구com(split BVF)_2-004-1	60.021	1.0.0.165	1	-354234692	Professional	2.0.10.242	2.0.10.353	10-10-2020	2020-10-10 오전 1:31:29	10:31:29	2.0.10.248	222	2	z	목력	목	력	NULL	NULL	NULL	72	1	90	NULL	NULL	NULL	KSY	List2	0		0	-1	667402	183		0	0	1	z	1	3	667585	0	z	699
좌우반구com(split BVF)_2	4	1	<?xml version="1.0"?>\n<Clock xmlns:dt="urn:schemas-microsoft-com:datatypes"><Description dt:dt="string">E-Prime Primary Realtime Clock</Description><StartTime><Timestamp dt:dt="int">0</Timestamp><DateUtc dt:dt="string">2020-10-10T01:31:29Z</DateUtc></StartTime><FrequencyChanges><FrequencyChange><Frequency dt:dt="r8">2699960000</Frequency><Timestamp dt:dt="r8">4.56965965451882E+15</Timestamp><Cur…	좌우반구com(split BVF)_2-004-1	60.021	1.0.0.165	1	-354234692	Professional	2.0.10.242	2.0.10.353	10-10-2020	2020-10-10 오전 1:31:29	10:31:29	2.0.10.248	124	1	{/}	목록	목	록	111	1	124	NULL	NULL	NULL	NULL	NULL	NULL	KSY3	List1	NULL	NULL	NULL	NULL	NULL	NULL	NULL	NULL	NULL	1	{/}	0	3	369139	0	{/}	499
좌우반구com(split BVF)_2	4	1	<?xml version="1.0"?>\n<Clock xmlns:dt="urn:schemas-microsoft-com:datatypes"><Description dt:dt="string">E-Prime Primary Realtime Clock</Description><StartTime><Timestamp dt:dt="int">0</Timestamp><DateUtc dt:dt="string">2020-10-10T01:31:29Z</DateUtc></StartTime><FrequencyChanges><FrequencyChange><Frequency dt:dt="r8">2699960000</Frequency><Timestamp dt:dt="r8">4.56965965451882E+15</Timestamp><Cur…	좌우반구com(split BVF)_2-004-1	60.021	1.0.0.165	1	-354234692	Professional	2.0.10.242	2.0.10.353	10-10-2020	2020-10-10 오전 1:31:29	10:31:29	2.0.10.248	156	1	{/}	목적	목	적	NULL	NULL	NULL	104	1	24	NULL	NULL	NULL	KSY3	List2	NULL	NULL	NULL	NULL	NULL	NULL	NULL	NULL	NULL	0	{/}	0	3	482100	0	z	921
좌우반구com(split BVF)_2	4	1	<?xml version="1.0"?>\n<Clock xmlns:dt="urn:schemas-microsoft-com:datatypes"><Description dt:dt="string">E-Prime Primary Realtime Clock</Description><StartTime><Timestamp dt:dt="int">0</Timestamp><DateUtc dt:dt="string">2020-10-10T01:31:29Z</DateUtc></StartTime><FrequencyChanges><FrequencyChange><Frequency dt:dt="r8">2699960000</Frequency><Timestamp dt:dt="r8">4.56965965451882E+15</Timestamp><Cur…	좌우반구com(split BVF)_2-004-1	60.021	1.0.0.165	1	-354234692	Professional	2.0.10.242	2.0.10.353	10-10-2020	2020-10-10 오전 1:31:29	10:31:29	2.0.10.248	333	2	z	목퇴	목	퇴	NULL	NULL	NULL	NULL	NULL	NULL	89	1	69	KSY3	List3	NULL	NULL	NULL	NULL	NULL	NULL	NULL	NULL	NULL	1	z	1	3	1007967	0	z	514
좌우반구com(split BVF)_2	4	1	<?xml version="1.0"?>\n<Clock xmlns:dt="urn:schemas-microsoft-com:datatypes"><Description dt:dt="string">E-Prime Primary Realtime Clock</Description><StartTime><Timestamp dt:dt="int">0</Timestamp><DateUtc dt:dt="string">2020-10-10T01:31:29Z</DateUtc></StartTime><FrequencyChanges><FrequencyChange><Frequency dt:dt="r8">2699960000</Frequency><Timestamp dt:dt="r8">4.56965965451882E+15</Timestamp><Cur…	좌우반구com(split BVF)_2-004-1	60.021	1.0.0.165	1	-354234692	Professional	2.0.10.242	2.0.10.353	10-10-2020	2020-10-10 오전 1:31:29	10:31:29	2.0.10.248	41	2	z	무록	무	록	43	1	41	NULL	NULL	NULL	NULL	NULL	NULL	KSY2	List1	NULL	NULL	NULL	NULL	NULL	NULL	NULL	NULL	NULL	1	z	0	4	130622	0	z	946
좌우반구com(split BVF)_2	4	1	<?xml version="1.0"?>\n<Clock xmlns:dt="urn:schemas-microsoft-com:datatypes"><Description dt:dt="string">E-Prime Primary Realtime Clock</Description><StartTime><Timestamp dt:dt="int">0</Timestamp><DateUtc dt:dt="string">2020-10-10T01:31:29Z</DateUtc></StartTime><FrequencyChanges><FrequencyChange><Frequency dt:dt="r8">2699960000</Frequency><Timestamp dt:dt="r8">4.56965965451882E+15</Timestamp><Cur…	좌우반구com(split BVF)_2-004-1	60.021	1.0.0.165	1	-354234692	Professional	2.0.10.242	2.0.10.353	10-10-2020	2020-10-10 오전 1:31:29	10:31:29	2.0.10.248	241	1	{/}	무엇	무	엇	NULL	NULL	NULL	51	1	109	NULL	NULL	NULL	KSY3	List2	NULL	NULL	NULL	NULL	NULL	NULL	NULL	NULL	NULL	0	{/}	0	3	722333	0	z	566
좌우반구com(split BVF)_2	4	1	<?xml version="1.0"?>\n<Clock xmlns:dt="urn:schemas-microsoft-com:datatypes"><Description dt:dt="string">E-Prime Primary Realtime Clock</Description><StartTime><Timestamp dt:dt="int">0</Timestamp><DateUtc dt:dt="string">2020-10-10T01:31:29Z</DateUtc></StartTime><FrequencyChanges><FrequencyChange><Frequency dt:dt="r8">2699960000</Frequency><Timestamp dt:dt="r8">4.56965965451882E+15</Timestamp><Cur…	좌우반구com(split BVF)_2-004-1	60.021	1.0.0.165	1	-354234692	Professional	2.0.10.242	2.0.10.353	10-10-2020	2020-10-10 오전 1:31:29	10:31:29	2.0.10.248	254	1	{/}	무형	무	형	NULL	NULL	NULL	91	1	122	NULL	NULL	NULL	KSY3	List2	NULL	NULL	NULL	NULL	NULL	NULL	NULL	NULL	NULL	1	{/}	0	4	758071	0	{/}	580
좌우반구com(split BVF)_2	4	1	<?xml version="1.0"?>\n<Clock xmlns:dt="urn:schemas-microsoft-com:datatypes"><Description dt:dt="string">E-Prime Primary Realtime Clock</Description><StartTime><Timestamp dt:dt="int">0</Timestamp><DateUtc dt:dt="string">2020-10-10T01:31:29Z</DateUtc></StartTime><FrequencyChanges><FrequencyChange><Frequency dt:dt="r8">2699960000</Frequency><Timestamp dt:dt="r8">4.56965965451882E+15</Timestamp><Cur…	좌우반구com(split BVF)_2-004-1	60.021	1.0.0.165	1	-354234692	Professional	2.0.10.242	2.0.10.353	10-10-2020	2020-10-10 오전 1:31:29	10:31:29	2.0.10.248	95	1	{/}	물건	물	건	59	1	95	NULL	NULL	NULL	NULL	NULL	NULL	KSY3	List1	NULL	NULL	NULL	NULL	NULL	NULL	NULL	NULL	NULL	1	{/}	0	3	288217	0	{/}	590
좌우반구com(split BVF)_2	4	1	<?xml version="1.0"?>\n<Clock xmlns:dt="urn:schemas-microsoft-com:datatypes"><Description dt:dt="string">E-Prime Primary Realtime Clock</Description><StartTime><Timestamp dt:dt="int">0</Timestamp><DateUtc dt:dt="string">2020-10-10T01:31:29Z</DateUtc></StartTime><FrequencyChanges><FrequencyChange><Frequency dt:dt="r8">2699960000</Frequency><Timestamp dt:dt="r8">4.56965965451882E+15</Timestamp><Cur…	좌우반구com(split BVF)_2-004-1	60.021	1.0.0.165	1	-354234692	Professional	2.0.10.242	2.0.10.353	10-10-2020	2020-10-10 오전 1:31:29	10:31:29	2.0.10.248	66	2	z	미략	미	략	34	1	66	NULL	NULL	NULL	NULL	NULL	NULL	KSY	List1	0		0	0	201814	183		0	0	1	z	0	3	201997	0	z	1003
좌우반구com(split BVF)_2	4	1	<?xml version="1.0"?>\n<Clock xmlns:dt="urn:schemas-microsoft-com:datatypes"><Description dt:dt="string">E-Prime Primary Realtime Clock</Description><StartTime><Timestamp dt:dt="int">0</Timestamp><DateUtc dt:dt="string">2020-10-10T01:31:29Z</DateUtc></StartTime><FrequencyChanges><FrequencyChange><Frequency dt:dt="r8">2699960000</Frequency><Timestamp dt:dt="r8">4.56965965451882E+15</Timestamp><Cur…	좌우반구com(split BVF)_2-004-1	60.021	1.0.0.165	1	-354234692	Professional	2.0.10.242	2.0.10.353	10-10-2020	2020-10-10 오전 1:31:29	10:31:29	2.0.10.248	181	1	{/}	밀수	밀	수	NULL	NULL	NULL	105	1	49	NULL	NULL	NULL	KSY3	List2	NULL	NULL	NULL	NULL	NULL	NULL	NULL	NULL	NULL	1	{/}	0	3	551992	0	{/}	1197
좌우반구com(split BVF)_2	4	1	<?xml version="1.0"?>\n<Clock xmlns:dt="urn:schemas-microsoft-com:datatypes"><Description dt:dt="string">E-Prime Primary Realtime Clock</Description><StartTime><Timestamp dt:dt="int">0</Timestamp><DateUtc dt:dt="string">2020-10-10T01:31:29Z</DateUtc></StartTime><FrequencyChanges><FrequencyChange><Frequency dt:dt="r8">2699960000</Frequency><Timestamp dt:dt="r8">4.56965965451882E+15</Timestamp><Cur…	좌우반구com(split BVF)_2-004-1	60.021	1.0.0.165	1	-354234692	Professional	2.0.10.242	2.0.10.353	10-10-2020	2020-10-10 오전 1:31:29	10:31:29	2.0.10.248	363	2	z	밀헤	밀	헤	NULL	NULL	NULL	NULL	NULL	NULL	6	1	99	KSY	List3	0		0	0	1089456	183		0	0	1	z	0	3	1089639	0	z	401
좌우반구com(split BVF)_2	4	1	<?xml version="1.0"?>\n<Clock xmlns:dt="urn:schemas-microsoft-com:datatypes"><Description dt:dt="string">E-Prime Primary Realtime Clock</Description><StartTime><Timestamp dt:dt="int">0</Timestamp><DateUtc dt:dt="string">2020-10-10T01:31:29Z</DateUtc></StartTime><FrequencyChanges><FrequencyChange><Frequency dt:dt="r8">2699960000</Frequency><Timestamp dt:dt="r8">4.56965965451882E+15</Timestamp><Cur…	좌우반구com(split BVF)_2-004-1	60.021	1.0.0.165	1	-354234692	Professional	2.0.10.242	2.0.10.353	10-10-2020	2020-10-10 오전 1:31:29	10:31:29	2.0.10.248	356	2	z	박낌	박	낌	NULL	NULL	NULL	NULL	NULL	NULL	128	1	92	KSY2	List3	NULL	NULL	NULL	NULL	NULL	NULL	NULL	NULL	NULL	1	z	0	3	1070629	0	z	979
좌우반구com(split BVF)_2	4	1	<?xml version="1.0"?>\n<Clock xmlns:dt="urn:schemas-microsoft-com:datatypes"><Description dt:dt="string">E-Prime Primary Realtime Clock</Description><StartTime><Timestamp dt:dt="int">0</Timestamp><DateUtc dt:dt="string">2020-10-10T01:31:29Z</DateUtc></StartTime><FrequencyChanges><FrequencyChange><Frequency dt:dt="r8">2699960000</Frequency><Timestamp dt:dt="r8">4.56965965451882E+15</Timestamp><Cur…	좌우반구com(split BVF)_2-004-1	60.021	1.0.0.165	1	-354234692	Professional	2.0.10.242	2.0.10.353	10-10-2020	2020-10-10 오전 1:31:29	10:31:29	2.0.10.248	88	1	{/}	반응	반	응	5	1	88	NULL	NULL	NULL	NULL	NULL	NULL	KSY3	List1	NULL	NULL	NULL	NULL	NULL	NULL	NULL	NULL	NULL	1	{/}	0	4	268441	0	{/}	566
좌우반구com(split BVF)_2	4	1	<?xml version="1.0"?>\n<Clock xmlns:dt="urn:schemas-microsoft-com:datatypes"><Description dt:dt="string">E-Prime Primary Realtime Clock</Description><StartTime><Timestamp dt:dt="int">0</Timestamp><DateUtc dt:dt="string">2020-10-10T01:31:29Z</DateUtc></StartTime><FrequencyChanges><FrequencyChange><Frequency dt:dt="r8">2699960000</Frequency><Timestamp dt:dt="r8">4.56965965451882E+15</Timestamp><Cur…	좌우반구com(split BVF)_2-004-1	60.021	1.0.0.165	1	-354234692	Professional	2.0.10.242	2.0.10.353	10-10-2020	2020-10-10 오전 1:31:29	10:31:29	2.0.10.248	1	1	{/}	발길	발	길	131	1	1	NULL	NULL	NULL	NULL	NULL	NULL	KSY3	List1	NULL	NULL	NULL	NULL	NULL	NULL	NULL	NULL	NULL	1	{/}	0	3	18844	0	{/}	549
좌우반구com(split BVF)_2	4	1	<?xml version="1.0"?>\n<Clock xmlns:dt="urn:schemas-microsoft-com:datatypes"><Description dt:dt="string">E-Prime Primary Realtime Clock</Description><StartTime><Timestamp dt:dt="int">0</Timestamp><DateUtc dt:dt="string">2020-10-10T01:31:29Z</DateUtc></StartTime><FrequencyChanges><FrequencyChange><Frequency dt:dt="r8">2699960000</Frequency><Timestamp dt:dt="r8">4.56965965451882E+15</Timestamp><Cur…	좌우반구com(split BVF)_2-004-1	60.021	1.0.0.165	1	-354234692	Professional	2.0.10.242	2.0.10.353	10-10-2020	2020-10-10 오전 1:31:29	10:31:29	2.0.10.248	336	2	z	발보	발	보	NULL	NULL	NULL	NULL	NULL	NULL	94	1	72	KSY3	List3	NULL	NULL	NULL	NULL	NULL	NULL	NULL	NULL	NULL	1	z	1	3	1016064	0	z	544
좌우반구com(split BVF)_2	4	1	<?xml version="1.0"?>\n<Clock xmlns:dt="urn:schemas-microsoft-com:datatypes"><Description dt:dt="string">E-Prime Primary Realtime Clock</Description><StartTime><Timestamp dt:dt="int">0</Timestamp><DateUtc dt:dt="string">2020-10-10T01:31:29Z</DateUtc></StartTime><FrequencyChanges><FrequencyChange><Frequency dt:dt="r8">2699960000</Frequency><Timestamp dt:dt="r8">4.56965965451882E+15</Timestamp><Cur…	좌우반구com(split BVF)_2-004-1	60.021	1.0.0.165	1	-354234692	Professional	2.0.10.242	2.0.10.353	10-10-2020	2020-10-10 오전 1:31:29	10:31:29	2.0.10.248	56	2	z	발횟	발	횟	19	1	56	NULL	NULL	NULL	NULL	NULL	NULL	KSY	List1	0		0	-1	173007	183		0	0	1	z	1	3	173190	0	z	498
좌우반구com(split BVF)_2	4	1	<?xml version="1.0"?>\n<Clock xmlns:dt="urn:schemas-microsoft-com:datatypes"><Description dt:dt="string">E-Prime Primary Realtime Clock</Description><StartTime><Timestamp dt:dt="int">0</Timestamp><DateUtc dt:dt="string">2020-10-10T01:31:29Z</DateUtc></StartTime><FrequencyChanges><FrequencyChange><Frequency dt:dt="r8">2699960000</Frequency><Timestamp dt:dt="r8">4.56965965451882E+15</Timestamp><Cur…	좌우반구com(split BVF)_2-004-1	60.021	1.0.0.165	1	-354234692	Professional	2.0.10.242	2.0.10.353	10-10-2020	2020-10-10 오전 1:31:29	10:31:29	2.0.10.248	269	1	{/}	방법	방	법	NULL	NULL	NULL	NULL	NULL	NULL	84	1	5	KSY3	List3	NULL	NULL	NULL	NULL	NULL	NULL	NULL	NULL	NULL	1	{/}	1	3	828046	0	{/}	788
좌우반구com(split BVF)_2	4	1	<?xml version="1.0"?>\n<Clock xmlns:dt="urn:schemas-microsoft-com:datatypes"><Description dt:dt="string">E-Prime Primary Realtime Clock</Description><StartTime><Timestamp dt:dt="int">0</Timestamp><DateUtc dt:dt="string">2020-10-10T01:31:29Z</DateUtc></StartTime><FrequencyChanges><FrequencyChange><Frequency dt:dt="r8">2699960000</Frequency><Timestamp dt:dt="r8">4.56965965451882E+15</Timestamp><Cur…	좌우반구com(split BVF)_2-004-1	60.021	1.0.0.165	1	-354234692	Professional	2.0.10.242	2.0.10.353	10-10-2020	2020-10-10 오전 1:31:29	10:31:29	2.0.10.248	6	2	z	배심	배	심	67	1	6	NULL	NULL	NULL	NULL	NULL	NULL	KSY3	List1	NULL	NULL	NULL	NULL	NULL	NULL	NULL	NULL	NULL	1	z	0	3	32106	0	z	487
좌우반구com(split BVF)_2	4	1	<?xml version="1.0"?>\n<Clock xmlns:dt="urn:schemas-microsoft-com:datatypes"><Description dt:dt="string">E-Prime Primary Realtime Clock</Description><StartTime><Timestamp dt:dt="int">0</Timestamp><DateUtc dt:dt="string">2020-10-10T01:31:29Z</DateUtc></StartTime><FrequencyChanges><FrequencyChange><Frequency dt:dt="r8">2699960000</Frequency><Timestamp dt:dt="r8">4.56965965451882E+15</Timestamp><Cur…	좌우반구com(split BVF)_2-004-1	60.021	1.0.0.165	1	-354234692	Professional	2.0.10.242	2.0.10.353	10-10-2020	2020-10-10 오전 1:31:29	10:31:29	2.0.10.248	270	2	z	버구	버	구	NULL	NULL	NULL	NULL	NULL	NULL	25	1	6	KSY	List3	0		1	-1	830845	184		0	0	1	z	0	4	831029	0	z	405
좌우반구com(split BVF)_2	4	1	<?xml version="1.0"?>\n<Clock xmlns:dt="urn:schemas-microsoft-com:datatypes"><Description dt:dt="string">E-Prime Primary Realtime Clock</Description><StartTime><Timestamp dt:dt="int">0</Timestamp><DateUtc dt:dt="string">2020-10-10T01:31:29Z</DateUtc></StartTime><FrequencyChanges><FrequencyChange><Frequency dt:dt="r8">2699960000</Frequency><Timestamp dt:dt="r8">4.56965965451882E+15</Timestamp><Cur…	좌우반구com(split BVF)_2-004-1	60.021	1.0.0.165	1	-354234692	Professional	2.0.10.242	2.0.10.353	10-10-2020	2020-10-10 오전 1:31:29	10:31:29	2.0.10.248	247	1	{/}	버스	버	스	NULL	NULL	NULL	132	1	115	NULL	NULL	NULL	KSY3	List2	NULL	NULL	NULL	NULL	NULL	NULL	NULL	NULL	NULL	1	{/}	0	3	738877	0	{/}	614
좌우반구com(split BVF)_2	4	1	<?xml version="1.0"?>\n<Clock xmlns:dt="urn:schemas-microsoft-com:datatypes"><Description dt:dt="string">E-Prime Primary Realtime Clock</Description><StartTime><Timestamp dt:dt="int">0</Timestamp><DateUtc dt:dt="string">2020-10-10T01:31:29Z</DateUtc></StartTime><FrequencyChanges><FrequencyChange><Frequency dt:dt="r8">2699960000</Frequency><Timestamp dt:dt="r8">4.56965965451882E+15</Timestamp><Cur…	좌우반구com(split BVF)_2-004-1	60.021	1.0.0.165	1	-354234692	Professional	2.0.10.242	2.0.10.353	10-10-2020	2020-10-10 오전 1:31:29	10:31:29	2.0.10.248	204	2	z	버현	버	현	NULL	NULL	NULL	112	1	72	NULL	NULL	NULL	KSY3	List2	NULL	NULL	NULL	NULL	NULL	NULL	NULL	NULL	NULL	1	z	0	3	617586	0	z	570
좌우반구com(split BVF)_2	4	1	<?xml version="1.0"?>\n<Clock xmlns:dt="urn:schemas-microsoft-com:datatypes"><Description dt:dt="string">E-Prime Primary Realtime Clock</Description><StartTime><Timestamp dt:dt="int">0</Timestamp><DateUtc dt:dt="string">2020-10-10T01:31:29Z</DateUtc></StartTime><FrequencyChanges><FrequencyChange><Frequency dt:dt="r8">2699960000</Frequency><Timestamp dt:dt="r8">4.56965965451882E+15</Timestamp><Cur…	좌우반구com(split BVF)_2-004-1	60.021	1.0.0.165	1	-354234692	Professional	2.0.10.242	2.0.10.353	10-10-2020	2020-10-10 오전 1:31:29	10:31:29	2.0.10.248	235	2	z	법낌	법	낌	NULL	NULL	NULL	126	1	103	NULL	NULL	NULL	KSY	List2	0		0	-1	705639	183		0	0	1	z	0	3	705822	0	z	415
좌우반구com(split BVF)_2	4	1	<?xml version="1.0"?>\n<Clock xmlns:dt="urn:schemas-microsoft-com:datatypes"><Description dt:dt="string">E-Prime Primary Realtime Clock</Description><StartTime><Timestamp dt:dt="int">0</Timestamp><DateUtc dt:dt="string">2020-10-10T01:31:29Z</DateUtc></StartTime><FrequencyChanges><FrequencyChange><Frequency dt:dt="r8">2699960000</Frequency><Timestamp dt:dt="r8">4.56965965451882E+15</Timestamp><Cur…	좌우반구com(split BVF)_2-004-1	60.021	1.0.0.165	1	-354234692	Professional	2.0.10.242	2.0.10.353	10-10-2020	2020-10-10 오전 1:31:29	10:31:29	2.0.10.248	23	1	{/}	별개	별	개	105	1	23	NULL	NULL	NULL	NULL	NULL	NULL	KSY3	List1	NULL	NULL	NULL	NULL	NULL	NULL	NULL	NULL	NULL	1	{/}	0	3	79056	0	{/}	745
좌우반구com(split BVF)_2	4	1	<?xml version="1.0"?>\n<Clock xmlns:dt="urn:schemas-microsoft-com:datatypes"><Description dt:dt="string">E-Prime Primary Realtime Clock</Description><StartTime><Timestamp dt:dt="int">0</Timestamp><DateUtc dt:dt="string">2020-10-10T01:31:29Z</DateUtc></StartTime><FrequencyChanges><FrequencyChange><Frequency dt:dt="r8">2699960000</Frequency><Timestamp dt:dt="r8">4.56965965451882E+15</Timestamp><Cur…	좌우반구com(split BVF)_2-004-1	60.021	1.0.0.165	1	-354234692	Professional	2.0.10.242	2.0.10.353	10-10-2020	2020-10-10 오전 1:31:29	10:31:29	2.0.10.248	342	1	{/}	별미	별	미	NULL	NULL	NULL	NULL	NULL	NULL	5	1	78	KSY3	List3	NULL	NULL	NULL	NULL	NULL	NULL	NULL	NULL	NULL	1	{/}	0	3	1033092	0	{/}	484
좌우반구com(split BVF)_2	4	1	<?xml version="1.0"?>\n<Clock xmlns:dt="urn:schemas-microsoft-com:datatypes"><Description dt:dt="string">E-Prime Primary Realtime Clock</Description><StartTime><Timestamp dt:dt="int">0</Timestamp><DateUtc dt:dt="string">2020-10-10T01:31:29Z</DateUtc></StartTime><FrequencyChanges><FrequencyChange><Frequency dt:dt="r8">2699960000</Frequency><Timestamp dt:dt="r8">4.56965965451882E+15</Timestamp><Cur…	좌우반구com(split BVF)_2-004-1	60.021	1.0.0.165	1	-354234692	Professional	2.0.10.242	2.0.10.353	10-10-2020	2020-10-10 오전 1:31:29	10:31:29	2.0.10.248	215	1	{/}	보고	보	고	NULL	NULL	NULL	41	1	83	NULL	NULL	NULL	KSY3	List2	NULL	NULL	NULL	NULL	NULL	NULL	NULL	NULL	NULL	1	{/}	0	3	648392	0	{/}	580
좌우반구com(split BVF)_2	4	1	<?xml version="1.0"?>\n<Clock xmlns:dt="urn:schemas-microsoft-com:datatypes"><Description dt:dt="string">E-Prime Primary Realtime Clock</Description><StartTime><Timestamp dt:dt="int">0</Timestamp><DateUtc dt:dt="string">2020-10-10T01:31:29Z</DateUtc></StartTime><FrequencyChanges><FrequencyChange><Frequency dt:dt="r8">2699960000</Frequency><Timestamp dt:dt="r8">4.56965965451882E+15</Timestamp><Cur…	좌우반구com(split BVF)_2-004-1	60.021	1.0.0.165	1	-354234692	Professional	2.0.10.242	2.0.10.353	10-10-2020	2020-10-10 오전 1:31:29	10:31:29	2.0.10.248	371	1	{/}	본인	본	인	NULL	NULL	NULL	NULL	NULL	NULL	34	1	107	KSY3	List3	NULL	NULL	NULL	NULL	NULL	NULL	NULL	NULL	NULL	1	{/}	0	3	1110765	0	{/}	595
좌우반구com(split BVF)_2	4	1	<?xml version="1.0"?>\n<Clock xmlns:dt="urn:schemas-microsoft-com:datatypes"><Description dt:dt="string">E-Prime Primary Realtime Clock</Description><StartTime><Timestamp dt:dt="int">0</Timestamp><DateUtc dt:dt="string">2020-10-10T01:31:29Z</DateUtc></StartTime><FrequencyChanges><FrequencyChange><Frequency dt:dt="r8">2699960000</Frequency><Timestamp dt:dt="r8">4.56965965451882E+15</Timestamp><Cur…	좌우반구com(split BVF)_2-004-1	60.021	1.0.0.165	1	-354234692	Professional	2.0.10.242	2.0.10.353	10-10-2020	2020-10-10 오전 1:31:29	10:31:29	2.0.10.248	198	2	z	본중	본	중	NULL	NULL	NULL	119	1	66	NULL	NULL	NULL	KSY3	List2	NULL	NULL	NULL	NULL	NULL	NULL	NULL	NULL	NULL	1	z	0	3	600092	0	z	712
좌우반구com(split BVF)_2	4	1	<?xml version="1.0"?>\n<Clock xmlns:dt="urn:schemas-microsoft-com:datatypes"><Description dt:dt="string">E-Prime Primary Realtime Clock</Description><StartTime><Timestamp dt:dt="int">0</Timestamp><DateUtc dt:dt="string">2020-10-10T01:31:29Z</DateUtc></StartTime><FrequencyChanges><FrequencyChange><Frequency dt:dt="r8">2699960000</Frequency><Timestamp dt:dt="r8">4.56965965451882E+15</Timestamp><Cur…	좌우반구com(split BVF)_2-004-1	60.021	1.0.0.165	1	-354234692	Professional	2.0.10.242	2.0.10.353	10-10-2020	2020-10-10 오전 1:31:29	10:31:29	2.0.10.248	179	1	{/}	봉사	봉	사	NULL	NULL	NULL	36	1	47	NULL	NULL	NULL	KSY3	List2	NULL	NULL	NULL	NULL	NULL	NULL	NULL	NULL	NULL	1	{/}	0	3	546094	0	{/}	839
좌우반구com(split BVF)_2	4	1	<?xml version="1.0"?>\n<Clock xmlns:dt="urn:schemas-microsoft-com:datatypes"><Description dt:dt="string">E-Prime Primary Realtime Clock</Description><StartTime><Timestamp dt:dt="int">0</Timestamp><DateUtc dt:dt="string">2020-10-10T01:31:29Z</DateUtc></StartTime><FrequencyChanges><FrequencyChange><Frequency dt:dt="r8">2699960000</Frequency><Timestamp dt:dt="r8">4.56965965451882E+15</Timestamp><Cur…	좌우반구com(split BVF)_2-004-1	60.021	1.0.0.165	1	-354234692	Professional	2.0.10.242	2.0.10.353	10-10-2020	2020-10-10 오전 1:31:29	10:31:29	2.0.10.248	140	2	z	봉택	봉	택	NULL	NULL	NULL	71	1	8	NULL	NULL	NULL	KSY3	List2	NULL	NULL	NULL	NULL	NULL	NULL	NULL	NULL	NULL	1	z	1	3	438098	0	z	644
좌우반구com(split BVF)_2	4	1	<?xml version="1.0"?>\n<Clock xmlns:dt="urn:schemas-microsoft-com:datatypes"><Description dt:dt="string">E-Prime Primary Realtime Clock</Description><StartTime><Timestamp dt:dt="int">0</Timestamp><DateUtc dt:dt="string">2020-10-10T01:31:29Z</DateUtc></StartTime><FrequencyChanges><FrequencyChange><Frequency dt:dt="r8">2699960000</Frequency><Timestamp dt:dt="r8">4.56965965451882E+15</Timestamp><Cur…	좌우반구com(split BVF)_2-004-1	60.021	1.0.0.165	1	-354234692	Professional	2.0.10.242	2.0.10.353	10-10-2020	2020-10-10 오전 1:31:29	10:31:29	2.0.10.248	295	1	{/}	부대	부	대	NULL	NULL	NULL	NULL	NULL	NULL	26	1	31	KSY	List3	0		0	-1	899255	183		0	0	1	{/}	0	3	899438	0	{/}	1060
좌우반구com(split BVF)_2	4	1	<?xml version="1.0"?>\n<Clock xmlns:dt="urn:schemas-microsoft-com:datatypes"><Description dt:dt="string">E-Prime Primary Realtime Clock</Description><StartTime><Timestamp dt:dt="int">0</Timestamp><DateUtc dt:dt="string">2020-10-10T01:31:29Z</DateUtc></StartTime><FrequencyChanges><FrequencyChange><Frequency dt:dt="r8">2699960000</Frequency><Timestamp dt:dt="r8">4.56965965451882E+15</Timestamp><Cur…	좌우반구com(split BVF)_2-004-1	60.021	1.0.0.165	1	-354234692	Professional	2.0.10.242	2.0.10.353	10-10-2020	2020-10-10 오전 1:31:29	10:31:29	2.0.10.248	318	1	{/}	부스	부	스	NULL	NULL	NULL	NULL	NULL	NULL	102	1	54	KSY	List3	0		0	0	965499	183		0	0	1	{/}	0	3	965682	0	{/}	351
좌우반구com(split BVF)_2	4	1	<?xml version="1.0"?>\n<Clock xmlns:dt="urn:schemas-microsoft-com:datatypes"><Description dt:dt="string">E-Prime Primary Realtime Clock</Description><StartTime><Timestamp dt:dt="int">0</Timestamp><DateUtc dt:dt="string">2020-10-10T01:31:29Z</DateUtc></StartTime><FrequencyChanges><FrequencyChange><Frequency dt:dt="r8">2699960000</Frequency><Timestamp dt:dt="r8">4.56965965451882E+15</Timestamp><Cur…	좌우반구com(split BVF)_2-004-1	60.021	1.0.0.165	1	-354234692	Professional	2.0.10.242	2.0.10.353	10-10-2020	2020-10-10 오전 1:31:29	10:31:29	2.0.10.248	394	2	z	분낌	분	낌	NULL	NULL	NULL	NULL	NULL	NULL	62	1	130	KSY2	List3	NULL	NULL	NULL	NULL	NULL	NULL	NULL	NULL	NULL	1	z	0	3	1173110	0	z	489
좌우반구com(split BVF)_2	4	1	<?xml version="1.0"?>\n<Clock xmlns:dt="urn:schemas-microsoft-com:datatypes"><Description dt:dt="string">E-Prime Primary Realtime Clock</Description><StartTime><Timestamp dt:dt="int">0</Timestamp><DateUtc dt:dt="string">2020-10-10T01:31:29Z</DateUtc></StartTime><FrequencyChanges><FrequencyChange><Frequency dt:dt="r8">2699960000</Frequency><Timestamp dt:dt="r8">4.56965965451882E+15</Timestamp><Cur…	좌우반구com(split BVF)_2-004-1	60.021	1.0.0.165	1	-354234692	Professional	2.0.10.242	2.0.10.353	10-10-2020	2020-10-10 오전 1:31:29	10:31:29	2.0.10.248	267	1	{/}	분류	분	류	NULL	NULL	NULL	NULL	NULL	NULL	22	1	3	KSY	List3	0		0	-1	822665	183		0	0	1	{/}	0	3	822848	0	{/}	322
좌우반구com(split BVF)_2	4	1	<?xml version="1.0"?>\n<Clock xmlns:dt="urn:schemas-microsoft-com:datatypes"><Description dt:dt="string">E-Prime Primary Realtime Clock</Description><StartTime><Timestamp dt:dt="int">0</Timestamp><DateUtc dt:dt="string">2020-10-10T01:31:29Z</DateUtc></StartTime><FrequencyChanges><FrequencyChange><Frequency dt:dt="r8">2699960000</Frequency><Timestamp dt:dt="r8">4.56965965451882E+15</Timestamp><Cur…	좌우반구com(split BVF)_2-004-1	60.021	1.0.0.165	1	-354234692	Professional	2.0.10.242	2.0.10.353	10-10-2020	2020-10-10 오전 1:31:29	10:31:29	2.0.10.248	294	1	{/}	분석	분	석	NULL	NULL	NULL	NULL	NULL	NULL	28	1	30	KSY	List3	0		0	0	896623	183		0	0	1	{/}	0	3	896806	0	{/}	428
좌우반구com(split BVF)_2	4	1	<?xml version="1.0"?>\n<Clock xmlns:dt="urn:schemas-microsoft-com:datatypes"><Description dt:dt="string">E-Prime Primary Realtime Clock</Description><StartTime><Timestamp dt:dt="int">0</Timestamp><DateUtc dt:dt="string">2020-10-10T01:31:29Z</DateUtc></StartTime><FrequencyChanges><FrequencyChange><Frequency dt:dt="r8">2699960000</Frequency><Timestamp dt:dt="r8">4.56965965451882E+15</Timestamp><Cur…	좌우반구com(split BVF)_2-004-1	60.021	1.0.0.165	1	-354234692	Professional	2.0.10.242	2.0.10.353	10-10-2020	2020-10-10 오전 1:31:29	10:31:29	2.0.10.248	111	1	{/}	분포	분	포	41	1	111	NULL	NULL	NULL	NULL	NULL	NULL	KSY	List1	0		0	-1	332718	184		0	0	1	{/}	0	4	332902	0	{/}	401
좌우반구com(split BVF)_2	4	1	<?xml version="1.0"?>\n<Clock xmlns:dt="urn:schemas-microsoft-com:datatypes"><Description dt:dt="string">E-Prime Primary Realtime Clock</Description><StartTime><Timestamp dt:dt="int">0</Timestamp><DateUtc dt:dt="string">2020-10-10T01:31:29Z</DateUtc></StartTime><FrequencyChanges><FrequencyChange><Frequency dt:dt="r8">2699960000</Frequency><Timestamp dt:dt="r8">4.56965965451882E+15</Timestamp><Cur…	좌우반구com(split BVF)_2-004-1	60.021	1.0.0.165	1	-354234692	Professional	2.0.10.242	2.0.10.353	10-10-2020	2020-10-10 오전 1:31:29	10:31:29	2.0.10.248	379	1	{/}	비교	비	교	NULL	NULL	NULL	NULL	NULL	NULL	39	1	115	KSY	List3	0		0	0	1132158	183		0	0	1	{/}	0	3	1132341	0	{/}	474
좌우반구com(split BVF)_2	4	1	<?xml version="1.0"?>\n<Clock xmlns:dt="urn:schemas-microsoft-com:datatypes"><Description dt:dt="string">E-Prime Primary Realtime Clock</Description><StartTime><Timestamp dt:dt="int">0</Timestamp><DateUtc dt:dt="string">2020-10-10T01:31:29Z</DateUtc></StartTime><FrequencyChanges><FrequencyChange><Frequency dt:dt="r8">2699960000</Frequency><Timestamp dt:dt="r8">4.56965965451882E+15</Timestamp><Cur…	좌우반구com(split BVF)_2-004-1	60.021	1.0.0.165	1	-354234692	Professional	2.0.10.242	2.0.10.353	10-10-2020	2020-10-10 오전 1:31:29	10:31:29	2.0.10.248	89	2	z	비껍	비	껍	130	1	89	NULL	NULL	NULL	NULL	NULL	NULL	KSY	List1	0		0	-1	271023	183		0	0	1	z	0	3	271206	0	z	569
좌우반구com(split BVF)_2	4	1	<?xml version="1.0"?>\n<Clock xmlns:dt="urn:schemas-microsoft-com:datatypes"><Description dt:dt="string">E-Prime Primary Realtime Clock</Description><StartTime><Timestamp dt:dt="int">0</Timestamp><DateUtc dt:dt="string">2020-10-10T01:31:29Z</DateUtc></StartTime><FrequencyChanges><FrequencyChange><Frequency dt:dt="r8">2699960000</Frequency><Timestamp dt:dt="r8">4.56965965451882E+15</Timestamp><Cur…	좌우반구com(split BVF)_2-004-1	60.021	1.0.0.165	1	-354234692	Professional	2.0.10.242	2.0.10.353	10-10-2020	2020-10-10 오전 1:31:29	10:31:29	2.0.10.248	386	2	z	비략	비	략	NULL	NULL	NULL	NULL	NULL	NULL	83	1	122	KSY3	List3	NULL	NULL	NULL	NULL	NULL	NULL	NULL	NULL	NULL	1	z	0	4	1151951	0	z	496
좌우반구com(split BVF)_2	4	1	<?xml version="1.0"?>\n<Clock xmlns:dt="urn:schemas-microsoft-com:datatypes"><Description dt:dt="string">E-Prime Primary Realtime Clock</Description><StartTime><Timestamp dt:dt="int">0</Timestamp><DateUtc dt:dt="string">2020-10-10T01:31:29Z</DateUtc></StartTime><FrequencyChanges><FrequencyChange><Frequency dt:dt="r8">2699960000</Frequency><Timestamp dt:dt="r8">4.56965965451882E+15</Timestamp><Cur…	좌우반구com(split BVF)_2-004-1	60.021	1.0.0.165	1	-354234692	Professional	2.0.10.242	2.0.10.353	10-10-2020	2020-10-10 오전 1:31:29	10:31:29	2.0.10.248	344	1	{/}	비상	비	상	NULL	NULL	NULL	NULL	NULL	NULL	124	1	80	KSY	List3	0		1	-1	1038523	184		0	0	1	{/}	0	4	1038707	0	{/}	341
좌우반구com(split BVF)_2	4	1	<?xml version="1.0"?>\n<Clock xmlns:dt="urn:schemas-microsoft-com:datatypes"><Description dt:dt="string">E-Prime Primary Realtime Clock</Description><StartTime><Timestamp dt:dt="int">0</Timestamp><DateUtc dt:dt="string">2020-10-10T01:31:29Z</DateUtc></StartTime><FrequencyChanges><FrequencyChange><Frequency dt:dt="r8">2699960000</Frequency><Timestamp dt:dt="r8">4.56965965451882E+15</Timestamp><Cur…	좌우반구com(split BVF)_2-004-1	60.021	1.0.0.165	1	-354234692	Professional	2.0.10.242	2.0.10.353	10-10-2020	2020-10-10 오전 1:31:29	10:31:29	2.0.10.248	360	1	{/}	비용	비	용	NULL	NULL	NULL	NULL	NULL	NULL	95	1	96	KSY	List3	0		0	-1	1081625	183		0	0	1	{/}	1	3	1081808	0	{/}	312
좌우반구com(split BVF)_2	4	1	<?xml version="1.0"?>\n<Clock xmlns:dt="urn:schemas-microsoft-com:datatypes"><Description dt:dt="string">E-Prime Primary Realtime Clock</Description><StartTime><Timestamp dt:dt="int">0</Timestamp><DateUtc dt:dt="string">2020-10-10T01:31:29Z</DateUtc></StartTime><FrequencyChanges><FrequencyChange><Frequency dt:dt="r8">2699960000</Frequency><Timestamp dt:dt="r8">4.56965965451882E+15</Timestamp><Cur…	좌우반구com(split BVF)_2-004-1	60.021	1.0.0.165	1	-354234692	Professional	2.0.10.242	2.0.10.353	10-10-2020	2020-10-10 오전 1:31:29	10:31:29	2.0.10.248	263	1	{/}	비판	비	판	NULL	NULL	NULL	110	1	131	NULL	NULL	NULL	KSY	List2	0		1	-1	783778	184		0	0	1	{/}	0	4	783962	0	{/}	369
좌우반구com(split BVF)_2	4	1	<?xml version="1.0"?>\n<Clock xmlns:dt="urn:schemas-microsoft-com:datatypes"><Description dt:dt="string">E-Prime Primary Realtime Clock</Description><StartTime><Timestamp dt:dt="int">0</Timestamp><DateUtc dt:dt="string">2020-10-10T01:31:29Z</DateUtc></StartTime><FrequencyChanges><FrequencyChange><Frequency dt:dt="r8">2699960000</Frequency><Timestamp dt:dt="r8">4.56965965451882E+15</Timestamp><Cur…	좌우반구com(split BVF)_2-004-1	60.021	1.0.0.165	1	-354234692	Professional	2.0.10.242	2.0.10.353	10-10-2020	2020-10-10 오전 1:31:29	10:31:29	2.0.10.248	15	1	{/}	빈도	빈	도	112	1	15	NULL	NULL	NULL	NULL	NULL	NULL	KSY	List1	0		0	0	56481	183		0	0	1	{/}	0	3	56664	0	{/}	556
좌우반구com(split BVF)_2	4	1	<?xml version="1.0"?>\n<Clock xmlns:dt="urn:schemas-microsoft-com:datatypes"><Description dt:dt="string">E-Prime Primary Realtime Clock</Description><StartTime><Timestamp dt:dt="int">0</Timestamp><DateUtc dt:dt="string">2020-10-10T01:31:29Z</DateUtc></StartTime><FrequencyChanges><FrequencyChange><Frequency dt:dt="r8">2699960000</Frequency><Timestamp dt:dt="r8">4.56965965451882E+15</Timestamp><Cur…	좌우반구com(split BVF)_2-004-1	60.021	1.0.0.165	1	-354234692	Professional	2.0.10.242	2.0.10.353	10-10-2020	2020-10-10 오전 1:31:29	10:31:29	2.0.10.248	380	2	z	빈략	빈	략	NULL	NULL	NULL	NULL	NULL	NULL	27	1	116	KSY2	List3	NULL	NULL	NULL	NULL	NULL	NULL	NULL	NULL	NULL	1	z	0	3	1135023	0	z	552
좌우반구com(split BVF)_2	4	1	<?xml version="1.0"?>\n<Clock xmlns:dt="urn:schemas-microsoft-com:datatypes"><Description dt:dt="string">E-Prime Primary Realtime Clock</Description><StartTime><Timestamp dt:dt="int">0</Timestamp><DateUtc dt:dt="string">2020-10-10T01:31:29Z</DateUtc></StartTime><FrequencyChanges><FrequencyChange><Frequency dt:dt="r8">2699960000</Frequency><Timestamp dt:dt="r8">4.56965965451882E+15</Timestamp><Cur…	좌우반구com(split BVF)_2-004-1	60.021	1.0.0.165	1	-354234692	Professional	2.0.10.242	2.0.10.353	10-10-2020	2020-10-10 오전 1:31:29	10:31:29	2.0.10.248	212	2	z	빈비	빈	비	NULL	NULL	NULL	4	1	80	NULL	NULL	NULL	KSY2	List2	NULL	NULL	NULL	NULL	NULL	NULL	NULL	NULL	NULL	1	z	0	4	639279	0	z	621
좌우반구com(split BVF)_2	4	1	<?xml version="1.0"?>\n<Clock xmlns:dt="urn:schemas-microsoft-com:datatypes"><Description dt:dt="string">E-Prime Primary Realtime Clock</Description><StartTime><Timestamp dt:dt="int">0</Timestamp><DateUtc dt:dt="string">2020-10-10T01:31:29Z</DateUtc></StartTime><FrequencyChanges><FrequencyChange><Frequency dt:dt="r8">2699960000</Frequency><Timestamp dt:dt="r8">4.56965965451882E+15</Timestamp><Cur…	좌우반구com(split BVF)_2-004-1	60.021	1.0.0.165	1	-354234692	Professional	2.0.10.242	2.0.10.353	10-10-2020	2020-10-10 오전 1:31:29	10:31:29	2.0.10.248	32	2	z	빈종	빈	종	51	1	32	NULL	NULL	NULL	NULL	NULL	NULL	KSY3	List1	NULL	NULL	NULL	NULL	NULL	NULL	NULL	NULL	NULL	1	z	1	3	105097	0	z	776
좌우반구com(split BVF)_2	4	1	<?xml version="1.0"?>\n<Clock xmlns:dt="urn:schemas-microsoft-com:datatypes"><Description dt:dt="string">E-Prime Primary Realtime Clock</Description><StartTime><Timestamp dt:dt="int">0</Timestamp><DateUtc dt:dt="string">2020-10-10T01:31:29Z</DateUtc></StartTime><FrequencyChanges><FrequencyChange><Frequency dt:dt="r8">2699960000</Frequency><Timestamp dt:dt="r8">4.56965965451882E+15</Timestamp><Cur…	좌우반구com(split BVF)_2-004-1	60.021	1.0.0.165	1	-354234692	Professional	2.0.10.242	2.0.10.353	10-10-2020	2020-10-10 오전 1:31:29	10:31:29	2.0.10.248	366	1	{/}	사건	사	건	NULL	NULL	NULL	NULL	NULL	NULL	108	1	102	KSY	List3	0		0	-1	1097436	183		0	0	1	{/}	1	3	1097619	0	{/}	293
좌우반구com(split BVF)_2	4	1	<?xml version="1.0"?>\n<Clock xmlns:dt="urn:schemas-microsoft-com:datatypes"><Description dt:dt="string">E-Prime Primary Realtime Clock</Description><StartTime><Timestamp dt:dt="int">0</Timestamp><DateUtc dt:dt="string">2020-10-10T01:31:29Z</DateUtc></StartTime><FrequencyChanges><FrequencyChange><Frequency dt:dt="r8">2699960000</Frequency><Timestamp dt:dt="r8">4.56965965451882E+15</Timestamp><Cur…	좌우반구com(split BVF)_2-004-1	60.021	1.0.0.165	1	-354234692	Professional	2.0.10.242	2.0.10.353	10-10-2020	2020-10-10 오전 1:31:29	10:31:29	2.0.10.248	90	1	{/}	사과	사	과	27	1	90	NULL	NULL	NULL	NULL	NULL	NULL	KSY	List1	0		0	0	273789	183		0	0	1	{/}	0	3	273972	0	{/}	483
좌우반구com(split BVF)_2	4	1	<?xml version="1.0"?>\n<Clock xmlns:dt="urn:schemas-microsoft-com:datatypes"><Description dt:dt="string">E-Prime Primary Realtime Clock</Description><StartTime><Timestamp dt:dt="int">0</Timestamp><DateUtc dt:dt="string">2020-10-10T01:31:29Z</DateUtc></StartTime><FrequencyChanges><FrequencyChange><Frequency dt:dt="r8">2699960000</Frequency><Timestamp dt:dt="r8">4.56965965451882E+15</Timestamp><Cur…	좌우반구com(split BVF)_2-004-1	60.021	1.0.0.165	1	-354234692	Professional	2.0.10.242	2.0.10.353	10-10-2020	2020-10-10 오전 1:31:29	10:31:29	2.0.10.248	143	1	{/}	사례	사	례	NULL	NULL	NULL	107	1	11	NULL	NULL	NULL	KSY	List2	0		0	-1	446379	183		0	0	1	{/}	0	3	446562	0	{/}	652
좌우반구com(split BVF)_2	4	1	<?xml version="1.0"?>\n<Clock xmlns:dt="urn:schemas-microsoft-com:datatypes"><Description dt:dt="string">E-Prime Primary Realtime Clock</Description><StartTime><Timestamp dt:dt="int">0</Timestamp><DateUtc dt:dt="string">2020-10-10T01:31:29Z</DateUtc></StartTime><FrequencyChanges><FrequencyChange><Frequency dt:dt="r8">2699960000</Frequency><Timestamp dt:dt="r8">4.56965965451882E+15</Timestamp><Cur…	좌우반구com(split BVF)_2-004-1	60.021	1.0.0.165	1	-354234692	Professional	2.0.10.242	2.0.10.353	10-10-2020	2020-10-10 오전 1:31:29	10:31:29	2.0.10.248	61	1	{/}	사상	사	상	20	1	61	NULL	NULL	NULL	NULL	NULL	NULL	KSY	List1	0		0	-1	187352	183		0	0	1	{/}	1	3	187535	0	{/}	369
좌우반구com(split BVF)_2	4	1	<?xml version="1.0"?>\n<Clock xmlns:dt="urn:schemas-microsoft-com:datatypes"><Description dt:dt="string">E-Prime Primary Realtime Clock</Description><StartTime><Timestamp dt:dt="int">0</Timestamp><DateUtc dt:dt="string">2020-10-10T01:31:29Z</DateUtc></StartTime><FrequencyChanges><FrequencyChange><Frequency dt:dt="r8">2699960000</Frequency><Timestamp dt:dt="r8">4.56965965451882E+15</Timestamp><Cur…	좌우반구com(split BVF)_2-004-1	60.021	1.0.0.165	1	-354234692	Professional	2.0.10.242	2.0.10.353	10-10-2020	2020-10-10 오전 1:31:29	10:31:29	2.0.10.248	237	1	{/}	사안	사	안	NULL	NULL	NULL	118	1	105	NULL	NULL	NULL	KSY	List2	0		0	0	711254	183		0	0	1	{/}	0	3	711437	0	{/}	686
좌우반구com(split BVF)_2	4	1	<?xml version="1.0"?>\n<Clock xmlns:dt="urn:schemas-microsoft-com:datatypes"><Description dt:dt="string">E-Prime Primary Realtime Clock</Description><StartTime><Timestamp dt:dt="int">0</Timestamp><DateUtc dt:dt="string">2020-10-10T01:31:29Z</DateUtc></StartTime><FrequencyChanges><FrequencyChange><Frequency dt:dt="r8">2699960000</Frequency><Timestamp dt:dt="r8">4.56965965451882E+15</Timestamp><Cur…	좌우반구com(split BVF)_2-004-1	60.021	1.0.0.165	1	-354234692	Professional	2.0.10.242	2.0.10.353	10-10-2020	2020-10-10 오전 1:31:29	10:31:29	2.0.10.248	151	1	{/}	사이	사	이	NULL	NULL	NULL	73	1	19	NULL	NULL	NULL	KSY	List2	0		0	-1	468388	183		0	0	1	{/}	0	3	468571	0	{/}	243
좌우반구com(split BVF)_2	4	1	<?xml version="1.0"?>\n<Clock xmlns:dt="urn:schemas-microsoft-com:datatypes"><Description dt:dt="string">E-Prime Primary Realtime Clock</Description><StartTime><Timestamp dt:dt="int">0</Timestamp><DateUtc dt:dt="string">2020-10-10T01:31:29Z</DateUtc></StartTime><FrequencyChanges><FrequencyChange><Frequency dt:dt="r8">2699960000</Frequency><Timestamp dt:dt="r8">4.56965965451882E+15</Timestamp><Cur…	좌우반구com(split BVF)_2-004-1	60.021	1.0.0.165	1	-354234692	Professional	2.0.10.242	2.0.10.353	10-10-2020	2020-10-10 오전 1:31:29	10:31:29	2.0.10.248	221	1	{/}	사전	사	전	NULL	NULL	NULL	96	1	89	NULL	NULL	NULL	KSY	List2	0		1	-1	664786	184		0	0	1	{/}	0	4	664970	0	{/}	418
좌우반구com(split BVF)_2	4	1	<?xml version="1.0"?>\n<Clock xmlns:dt="urn:schemas-microsoft-com:datatypes"><Description dt:dt="string">E-Prime Primary Realtime Clock</Description><StartTime><Timestamp dt:dt="int">0</Timestamp><DateUtc dt:dt="string">2020-10-10T01:31:29Z</DateUtc></StartTime><FrequencyChanges><FrequencyChange><Frequency dt:dt="r8">2699960000</Frequency><Timestamp dt:dt="r8">4.56965965451882E+15</Timestamp><Cur…	좌우반구com(split BVF)_2-004-1	60.021	1.0.0.165	1	-354234692	Professional	2.0.10.242	2.0.10.353	10-10-2020	2020-10-10 오전 1:31:29	10:31:29	2.0.10.248	100	1	{/}	사진	사	진	129	1	100	NULL	NULL	NULL	NULL	NULL	NULL	KSY	List1	0		0	0	301696	183		0	0	1	{/}	0	3	301879	0	{/}	632
좌우반구com(split BVF)_2	4	1	<?xml version="1.0"?>\n<Clock xmlns:dt="urn:schemas-microsoft-com:datatypes"><Description dt:dt="string">E-Prime Primary Realtime Clock</Description><StartTime><Timestamp dt:dt="int">0</Timestamp><DateUtc dt:dt="string">2020-10-10T01:31:29Z</DateUtc></StartTime><FrequencyChanges><FrequencyChange><Frequency dt:dt="r8">2699960000</Frequency><Timestamp dt:dt="r8">4.56965965451882E+15</Timestamp><Cur…	좌우반구com(split BVF)_2-004-1	60.021	1.0.0.165	1	-354234692	Professional	2.0.10.242	2.0.10.353	10-10-2020	2020-10-10 오전 1:31:29	10:31:29	2.0.10.248	362	1	{/}	상관	상	관	NULL	NULL	NULL	NULL	NULL	NULL	53	1	98	KSY	List3	0		0	-1	1086940	183		0	0	1	{/}	0	3	1087123	0	{/}	309
좌우반구com(split BVF)_2	4	1	<?xml version="1.0"?>\n<Clock xmlns:dt="urn:schemas-microsoft-com:datatypes"><Description dt:dt="string">E-Prime Primary Realtime Clock</Description><StartTime><Timestamp dt:dt="int">0</Timestamp><DateUtc dt:dt="string">2020-10-10T01:31:29Z</DateUtc></StartTime><FrequencyChanges><FrequencyChange><Frequency dt:dt="r8">2699960000</Frequency><Timestamp dt:dt="r8">4.56965965451882E+15</Timestamp><Cur…	좌우반구com(split BVF)_2-004-1	60.021	1.0.0.165	1	-354234692	Professional	2.0.10.242	2.0.10.353	10-10-2020	2020-10-10 오전 1:31:29	10:31:29	2.0.10.248	167	1	{/}	상태	상	태	NULL	NULL	NULL	76	1	35	NULL	NULL	NULL	KSY	List2	0		1	-1	513322	184		0	0	1	{/}	0	4	513506	0	{/}	558
좌우반구com(split BVF)_2	4	1	<?xml version="1.0"?>\n<Clock xmlns:dt="urn:schemas-microsoft-com:datatypes"><Description dt:dt="string">E-Prime Primary Realtime Clock</Description><StartTime><Timestamp dt:dt="int">0</Timestamp><DateUtc dt:dt="string">2020-10-10T01:31:29Z</DateUtc></StartTime><FrequencyChanges><FrequencyChange><Frequency dt:dt="r8">2699960000</Frequency><Timestamp dt:dt="r8">4.56965965451882E+15</Timestamp><Cur…	좌우반구com(split BVF)_2-004-1	60.021	1.0.0.165	1	-354234692	Professional	2.0.10.242	2.0.10.353	10-10-2020	2020-10-10 오전 1:31:29	10:31:29	2.0.10.248	332	1	{/}	색상	색	상	NULL	NULL	NULL	NULL	NULL	NULL	29	1	68	KSY	List3	0		0	-1	1004935	183		0	0	1	{/}	0	3	1005118	0	{/}	643
좌우반구com(split BVF)_2	4	1	<?xml version="1.0"?>\n<Clock xmlns:dt="urn:schemas-microsoft-com:datatypes"><Description dt:dt="string">E-Prime Primary Realtime Clock</Description><StartTime><Timestamp dt:dt="int">0</Timestamp><DateUtc dt:dt="string">2020-10-10T01:31:29Z</DateUtc></StartTime><FrequencyChanges><FrequencyChange><Frequency dt:dt="r8">2699960000</Frequency><Timestamp dt:dt="r8">4.56965965451882E+15</Timestamp><Cur…	좌우반구com(split BVF)_2-004-1	60.021	1.0.0.165	1	-354234692	Professional	2.0.10.242	2.0.10.353	10-10-2020	2020-10-10 오전 1:31:29	10:31:29	2.0.10.248	150	1	{/}	생선	생	선	NULL	NULL	NULL	40	1	18	NULL	NULL	NULL	KSY	List2	0		0	0	465839	183		0	0	1	{/}	0	3	466022	0	{/}	343
좌우반구com(split BVF)_2	4	1	<?xml version="1.0"?>\n<Clock xmlns:dt="urn:schemas-microsoft-com:datatypes"><Description dt:dt="string">E-Prime Primary Realtime Clock</Description><StartTime><Timestamp dt:dt="int">0</Timestamp><DateUtc dt:dt="string">2020-10-10T01:31:29Z</DateUtc></StartTime><FrequencyChanges><FrequencyChange><Frequency dt:dt="r8">2699960000</Frequency><Timestamp dt:dt="r8">4.56965965451882E+15</Timestamp><Cur…	좌우반구com(split BVF)_2-004-1	60.021	1.0.0.165	1	-354234692	Professional	2.0.10.242	2.0.10.353	10-10-2020	2020-10-10 오전 1:31:29	10:31:29	2.0.10.248	101	2	z	생희	생	희	82	1	101	NULL	NULL	NULL	NULL	NULL	NULL	KSY2	List1	NULL	NULL	NULL	NULL	NULL	NULL	NULL	NULL	NULL	1	z	1	3	304711	0	z	552
좌우반구com(split BVF)_2	4	1	<?xml version="1.0"?>\n<Clock xmlns:dt="urn:schemas-microsoft-com:datatypes"><Description dt:dt="string">E-Prime Primary Realtime Clock</Description><StartTime><Timestamp dt:dt="int">0</Timestamp><DateUtc dt:dt="string">2020-10-10T01:31:29Z</DateUtc></StartTime><FrequencyChanges><FrequencyChange><Frequency dt:dt="r8">2699960000</Frequency><Timestamp dt:dt="r8">4.56965965451882E+15</Timestamp><Cur…	좌우반구com(split BVF)_2-004-1	60.021	1.0.0.165	1	-354234692	Professional	2.0.10.242	2.0.10.353	10-10-2020	2020-10-10 오전 1:31:29	10:31:29	2.0.10.248	348	2	z	석감	석	감	NULL	NULL	NULL	NULL	NULL	NULL	74	1	84	KSY3	List3	NULL	NULL	NULL	NULL	NULL	NULL	NULL	NULL	NULL	1	z	0	3	1049186	0	z	454
좌우반구com(split BVF)_2	4	1	<?xml version="1.0"?>\n<Clock xmlns:dt="urn:schemas-microsoft-com:datatypes"><Description dt:dt="string">E-Prime Primary Realtime Clock</Description><StartTime><Timestamp dt:dt="int">0</Timestamp><DateUtc dt:dt="string">2020-10-10T01:31:29Z</DateUtc></StartTime><FrequencyChanges><FrequencyChange><Frequency dt:dt="r8">2699960000</Frequency><Timestamp dt:dt="r8">4.56965965451882E+15</Timestamp><Cur…	좌우반구com(split BVF)_2-004-1	60.021	1.0.0.165	1	-354234692	Professional	2.0.10.242	2.0.10.353	10-10-2020	2020-10-10 오전 1:31:29	10:31:29	2.0.10.248	122	1	{/}	선배	선	배	16	1	122	NULL	NULL	NULL	NULL	NULL	NULL	KSY	List1	0		0	0	363758	183		0	0	1	{/}	0	3	363941	0	{/}	377
좌우반구com(split BVF)_2	4	1	<?xml version="1.0"?>\n<Clock xmlns:dt="urn:schemas-microsoft-com:datatypes"><Description dt:dt="string">E-Prime Primary Realtime Clock</Description><StartTime><Timestamp dt:dt="int">0</Timestamp><DateUtc dt:dt="string">2020-10-10T01:31:29Z</DateUtc></StartTime><FrequencyChanges><FrequencyChange><Frequency dt:dt="r8">2699960000</Frequency><Timestamp dt:dt="r8">4.56965965451882E+15</Timestamp><Cur…	좌우반구com(split BVF)_2-004-1	60.021	1.0.0.165	1	-354234692	Professional	2.0.10.242	2.0.10.353	10-10-2020	2020-10-10 오전 1:31:29	10:31:29	2.0.10.248	59	1	{/}	선택	선	택	116	1	59	NULL	NULL	NULL	NULL	NULL	NULL	KSY	List1	0		0	-1	181204	184		0	0	1	{/}	0	4	181388	0	{/}	1124
좌우반구com(split BVF)_2	4	1	<?xml version="1.0"?>\n<Clock xmlns:dt="urn:schemas-microsoft-com:datatypes"><Description dt:dt="string">E-Prime Primary Realtime Clock</Description><StartTime><Timestamp dt:dt="int">0</Timestamp><DateUtc dt:dt="string">2020-10-10T01:31:29Z</DateUtc></StartTime><FrequencyChanges><FrequencyChange><Frequency dt:dt="r8">2699960000</Frequency><Timestamp dt:dt="r8">4.56965965451882E+15</Timestamp><Cur…	좌우반구com(split BVF)_2-004-1	60.021	1.0.0.165	1	-354234692	Professional	2.0.10.242	2.0.10.353	10-10-2020	2020-10-10 오전 1:31:29	10:31:29	2.0.10.248	283	2	z	설결	설	결	NULL	NULL	NULL	NULL	NULL	NULL	72	1	19	KSY	List3	0		0	-1	866433	183		0	0	1	z	1	3	866616	0	z	434
좌우반구com(split BVF)_2	4	1	<?xml version="1.0"?>\n<Clock xmlns:dt="urn:schemas-microsoft-com:datatypes"><Description dt:dt="string">E-Prime Primary Realtime Clock</Description><StartTime><Timestamp dt:dt="int">0</Timestamp><DateUtc dt:dt="string">2020-10-10T01:31:29Z</DateUtc></StartTime><FrequencyChanges><FrequencyChange><Frequency dt:dt="r8">2699960000</Frequency><Timestamp dt:dt="r8">4.56965965451882E+15</Timestamp><Cur…	좌우반구com(split BVF)_2-004-1	60.021	1.0.0.165	1	-354234692	Professional	2.0.10.242	2.0.10.353	10-10-2020	2020-10-10 오전 1:31:29	10:31:29	2.0.10.248	373	1	{/}	설명	설	명	NULL	NULL	NULL	NULL	NULL	NULL	18	1	109	KSY	List3	0		1	-1	1115996	184		0	0	1	{/}	0	4	1116180	0	{/}	356
좌우반구com(split BVF)_2	4	1	<?xml version="1.0"?>\n<Clock xmlns:dt="urn:schemas-microsoft-com:datatypes"><Description dt:dt="string">E-Prime Primary Realtime Clock</Description><StartTime><Timestamp dt:dt="int">0</Timestamp><DateUtc dt:dt="string">2020-10-10T01:31:29Z</DateUtc></StartTime><FrequencyChanges><FrequencyChange><Frequency dt:dt="r8">2699960000</Frequency><Timestamp dt:dt="r8">4.56965965451882E+15</Timestamp><Cur…	좌우반구com(split BVF)_2-004-1	60.021	1.0.0.165	1	-354234692	Professional	2.0.10.242	2.0.10.353	10-10-2020	2020-10-10 오전 1:31:29	10:31:29	2.0.10.248	205	1	{/}	설문	설	문	NULL	NULL	NULL	42	1	73	NULL	NULL	NULL	KSY	List2	0		0	0	620169	183		0	0	1	{/}	0	3	620352	0	{/}	404
좌우반구com(split BVF)_2	4	1	<?xml version="1.0"?>\n<Clock xmlns:dt="urn:schemas-microsoft-com:datatypes"><Description dt:dt="string">E-Prime Primary Realtime Clock</Description><StartTime><Timestamp dt:dt="int">0</Timestamp><DateUtc dt:dt="string">2020-10-10T01:31:29Z</DateUtc></StartTime><FrequencyChanges><FrequencyChange><Frequency dt:dt="r8">2699960000</Frequency><Timestamp dt:dt="r8">4.56965965451882E+15</Timestamp><Cur…	좌우반구com(split BVF)_2-004-1	60.021	1.0.0.165	1	-354234692	Professional	2.0.10.242	2.0.10.353	10-10-2020	2020-10-10 오전 1:31:29	10:31:29	2.0.10.248	38	2	z	설색	설	색	54	1	38	NULL	NULL	NULL	NULL	NULL	NULL	KSY2	List1	NULL	NULL	NULL	NULL	NULL	NULL	NULL	NULL	NULL	1	z	1	3	122041	0	z	648
좌우반구com(split BVF)_2	4	1	<?xml version="1.0"?>\n<Clock xmlns:dt="urn:schemas-microsoft-com:datatypes"><Description dt:dt="string">E-Prime Primary Realtime Clock</Description><StartTime><Timestamp dt:dt="int">0</Timestamp><DateUtc dt:dt="string">2020-10-10T01:31:29Z</DateUtc></StartTime><FrequencyChanges><FrequencyChange><Frequency dt:dt="r8">2699960000</Frequency><Timestamp dt:dt="r8">4.56965965451882E+15</Timestamp><Cur…	좌우반구com(split BVF)_2-004-1	60.021	1.0.0.165	1	-354234692	Professional	2.0.10.242	2.0.10.353	10-10-2020	2020-10-10 오전 1:31:29	10:31:29	2.0.10.248	213	2	z	섭습	섭	습	NULL	NULL	NULL	129	1	81	NULL	NULL	NULL	KSY3	List2	NULL	NULL	NULL	NULL	NULL	NULL	NULL	NULL	NULL	1	z	1	3	642094	0	z	1264
좌우반구com(split BVF)_2	4	1	<?xml version="1.0"?>\n<Clock xmlns:dt="urn:schemas-microsoft-com:datatypes"><Description dt:dt="string">E-Prime Primary Realtime Clock</Description><StartTime><Timestamp dt:dt="int">0</Timestamp><DateUtc dt:dt="string">2020-10-10T01:31:29Z</DateUtc></StartTime><FrequencyChanges><FrequencyChange><Frequency dt:dt="r8">2699960000</Frequency><Timestamp dt:dt="r8">4.56965965451882E+15</Timestamp><Cur…	좌우반구com(split BVF)_2-004-1	60.021	1.0.0.165	1	-354234692	Professional	2.0.10.242	2.0.10.353	10-10-2020	2020-10-10 오전 1:31:29	10:31:29	2.0.10.248	257	1	{/}	성공	성	공	NULL	NULL	NULL	61	1	125	NULL	NULL	NULL	KSY	List2	0		0	0	766035	183		0	0	1	{/}	0	3	766218	0	{/}	345
좌우반구com(split BVF)_2	4	1	<?xml version="1.0"?>\n<Clock xmlns:dt="urn:schemas-microsoft-com:datatypes"><Description dt:dt="string">E-Prime Primary Realtime Clock</Description><StartTime><Timestamp dt:dt="int">0</Timestamp><DateUtc dt:dt="string">2020-10-10T01:31:29Z</DateUtc></StartTime><FrequencyChanges><FrequencyChange><Frequency dt:dt="r8">2699960000</Frequency><Timestamp dt:dt="r8">4.56965965451882E+15</Timestamp><Cur…	좌우반구com(split BVF)_2-004-1	60.021	1.0.0.165	1	-354234692	Professional	2.0.10.242	2.0.10.353	10-10-2020	2020-10-10 오전 1:31:29	10:31:29	2.0.10.248	280	1	{/}	세상	세	상	NULL	NULL	NULL	NULL	NULL	NULL	48	1	16	KSY	List3	0		0	-1	858569	183		0	0	1	{/}	1	3	858752	0	{/}	498
좌우반구com(split BVF)_2	4	1	<?xml version="1.0"?>\n<Clock xmlns:dt="urn:schemas-microsoft-com:datatypes"><Description dt:dt="string">E-Prime Primary Realtime Clock</Description><StartTime><Timestamp dt:dt="int">0</Timestamp><DateUtc dt:dt="string">2020-10-10T01:31:29Z</DateUtc></StartTime><FrequencyChanges><FrequencyChange><Frequency dt:dt="r8">2699960000</Frequency><Timestamp dt:dt="r8">4.56965965451882E+15</Timestamp><Cur…	좌우반구com(split BVF)_2-004-1	60.021	1.0.0.165	1	-354234692	Professional	2.0.10.242	2.0.10.353	10-10-2020	2020-10-10 오전 1:31:29	10:31:29	2.0.10.248	276	1	{/}	소리	소	리	NULL	NULL	NULL	NULL	NULL	NULL	121	1	12	KSY	List3	0		0	-1	846740	183		0	0	1	{/}	0	3	846923	0	{/}	1071
좌우반구com(split BVF)_2	4	1	<?xml version="1.0"?>\n<Clock xmlns:dt="urn:schemas-microsoft-com:datatypes"><Description dt:dt="string">E-Prime Primary Realtime Clock</Description><StartTime><Timestamp dt:dt="int">0</Timestamp><DateUtc dt:dt="string">2020-10-10T01:31:29Z</DateUtc></StartTime><FrequencyChanges><FrequencyChange><Frequency dt:dt="r8">2699960000</Frequency><Timestamp dt:dt="r8">4.56965965451882E+15</Timestamp><Cur…	좌우반구com(split BVF)_2-004-1	60.021	1.0.0.165	1	-354234692	Professional	2.0.10.242	2.0.10.353	10-10-2020	2020-10-10 오전 1:31:29	10:31:29	2.0.10.248	117	1	{/}	소송	소	송	70	1	117	NULL	NULL	NULL	NULL	NULL	NULL	KSY	List1	0		0	-1	349229	183		0	0	1	{/}	1	3	349412	0	{/}	427
좌우반구com(split BVF)_2	4	1	<?xml version="1.0"?>\n<Clock xmlns:dt="urn:schemas-microsoft-com:datatypes"><Description dt:dt="string">E-Prime Primary Realtime Clock</Description><StartTime><Timestamp dt:dt="int">0</Timestamp><DateUtc dt:dt="string">2020-10-10T01:31:29Z</DateUtc></StartTime><FrequencyChanges><FrequencyChange><Frequency dt:dt="r8">2699960000</Frequency><Timestamp dt:dt="r8">4.56965965451882E+15</Timestamp><Cur…	좌우반구com(split BVF)_2-004-1	60.021	1.0.0.165	1	-354234692	Professional	2.0.10.242	2.0.10.353	10-10-2020	2020-10-10 오전 1:31:29	10:31:29	2.0.10.248	94	1	{/}	속도	속	도	79	1	94	NULL	NULL	NULL	NULL	NULL	NULL	KSY	List1	0		0	0	285435	183		0	0	1	{/}	0	3	285618	0	{/}	397
좌우반구com(split BVF)_2	4	1	<?xml version="1.0"?>\n<Clock xmlns:dt="urn:schemas-microsoft-com:datatypes"><Description dt:dt="string">E-Prime Primary Realtime Clock</Description><StartTime><Timestamp dt:dt="int">0</Timestamp><DateUtc dt:dt="string">2020-10-10T01:31:29Z</DateUtc></StartTime><FrequencyChanges><FrequencyChange><Frequency dt:dt="r8">2699960000</Frequency><Timestamp dt:dt="r8">4.56965965451882E+15</Timestamp><Cur…	좌우반구com(split BVF)_2-004-1	60.021	1.0.0.165	1	-354234692	Professional	2.0.10.242	2.0.10.353	10-10-2020	2020-10-10 오전 1:31:29	10:31:29	2.0.10.248	102	2	z	송스	송	스	3	1	102	NULL	NULL	NULL	NULL	NULL	NULL	KSY2	List1	NULL	NULL	NULL	NULL	NULL	NULL	NULL	NULL	NULL	1	z	1	3	307460	0	z	427
좌우반구com(split BVF)_2	4	1	<?xml version="1.0"?>\n<Clock xmlns:dt="urn:schemas-microsoft-com:datatypes"><Description dt:dt="string">E-Prime Primary Realtime Clock</Description><StartTime><Timestamp dt:dt="int">0</Timestamp><DateUtc dt:dt="string">2020-10-10T01:31:29Z</DateUtc></StartTime><FrequencyChanges><FrequencyChange><Frequency dt:dt="r8">2699960000</Frequency><Timestamp dt:dt="r8">4.56965965451882E+15</Timestamp><Cur…	좌우반구com(split BVF)_2-004-1	60.021	1.0.0.165	1	-354234692	Professional	2.0.10.242	2.0.10.353	10-10-2020	2020-10-10 오전 1:31:29	10:31:29	2.0.10.248	309	2	z	송익	송	익	NULL	NULL	NULL	NULL	NULL	NULL	75	1	45	KSY	List3	0		0	0	940641	183		0	0	1	z	0	3	940824	0	z	721
좌우반구com(split BVF)_2	4	1	<?xml version="1.0"?>\n<Clock xmlns:dt="urn:schemas-microsoft-com:datatypes"><Description dt:dt="string">E-Prime Primary Realtime Clock</Description><StartTime><Timestamp dt:dt="int">0</Timestamp><DateUtc dt:dt="string">2020-10-10T01:31:29Z</DateUtc></StartTime><FrequencyChanges><FrequencyChange><Frequency dt:dt="r8">2699960000</Frequency><Timestamp dt:dt="r8">4.56965965451882E+15</Timestamp><Cur…	좌우반구com(split BVF)_2-004-1	60.021	1.0.0.165	1	-354234692	Professional	2.0.10.242	2.0.10.353	10-10-2020	2020-10-10 오전 1:31:29	10:31:29	2.0.10.248	120	1	{/}	수고	수	고	95	1	120	NULL	NULL	NULL	NULL	NULL	NULL	KSY	List1	0		1	-1	358359	184		0	0	1	{/}	0	4	358543	0	{/}	384
좌우반구com(split BVF)_2	4	1	<?xml version="1.0"?>\n<Clock xmlns:dt="urn:schemas-microsoft-com:datatypes"><Description dt:dt="string">E-Prime Primary Realtime Clock</Description><StartTime><Timestamp dt:dt="int">0</Timestamp><DateUtc dt:dt="string">2020-10-10T01:31:29Z</DateUtc></StartTime><FrequencyChanges><FrequencyChange><Frequency dt:dt="r8">2699960000</Frequency><Timestamp dt:dt="r8">4.56965965451882E+15</Timestamp><Cur…	좌우반구com(split BVF)_2-004-1	60.021	1.0.0.165	1	-354234692	Professional	2.0.10.242	2.0.10.353	10-10-2020	2020-10-10 오전 1:31:29	10:31:29	2.0.10.248	80	1	{/}	수단	수	단	2	1	80	NULL	NULL	NULL	NULL	NULL	NULL	KSY	List1	0		1	-1	245315	184		0	0	1	{/}	0	4	245499	0	{/}	316
좌우반구com(split BVF)_2	4	1	<?xml version="1.0"?>\n<Clock xmlns:dt="urn:schemas-microsoft-com:datatypes"><Description dt:dt="string">E-Prime Primary Realtime Clock</Description><StartTime><Timestamp dt:dt="int">0</Timestamp><DateUtc dt:dt="string">2020-10-10T01:31:29Z</DateUtc></StartTime><FrequencyChanges><FrequencyChange><Frequency dt:dt="r8">2699960000</Frequency><Timestamp dt:dt="r8">4.56965965451882E+15</Timestamp><Cur…	좌우반구com(split BVF)_2-004-1	60.021	1.0.0.165	1	-354234692	Professional	2.0.10.242	2.0.10.353	10-10-2020	2020-10-10 오전 1:31:29	10:31:29	2.0.10.248	281	1	{/}	수준	수	준	NULL	NULL	NULL	NULL	NULL	NULL	87	1	17	KSY	List3	0		0	-1	861268	183		0	0	1	{/}	1	3	861451	0	{/}	399
좌우반구com(split BVF)_2	4	1	<?xml version="1.0"?>\n<Clock xmlns:dt="urn:schemas-microsoft-com:datatypes"><Description dt:dt="string">E-Prime Primary Realtime Clock</Description><StartTime><Timestamp dt:dt="int">0</Timestamp><DateUtc dt:dt="string">2020-10-10T01:31:29Z</DateUtc></StartTime><FrequencyChanges><FrequencyChange><Frequency dt:dt="r8">2699960000</Frequency><Timestamp dt:dt="r8">4.56965965451882E+15</Timestamp><Cur…	좌우반구com(split BVF)_2-004-1	60.021	1.0.0.165	1	-354234692	Professional	2.0.10.242	2.0.10.353	10-10-2020	2020-10-10 오전 1:31:29	10:31:29	2.0.10.248	109	2	z	숙국	숙	국	84	1	109	NULL	NULL	NULL	NULL	NULL	NULL	KSY	List1	0		0	-1	327070	184		0	0	1	z	0	4	327254	0	z	673
좌우반구com(split BVF)_2	4	1	<?xml version="1.0"?>\n<Clock xmlns:dt="urn:schemas-microsoft-com:datatypes"><Description dt:dt="string">E-Prime Primary Realtime Clock</Description><StartTime><Timestamp dt:dt="int">0</Timestamp><DateUtc dt:dt="string">2020-10-10T01:31:29Z</DateUtc></StartTime><FrequencyChanges><FrequencyChange><Frequency dt:dt="r8">2699960000</Frequency><Timestamp dt:dt="r8">4.56965965451882E+15</Timestamp><Cur…	좌우반구com(split BVF)_2-004-1	60.021	1.0.0.165	1	-354234692	Professional	2.0.10.242	2.0.10.353	10-10-2020	2020-10-10 오전 1:31:29	10:31:29	2.0.10.248	33	2	z	숙발	숙	발	124	1	33	NULL	NULL	NULL	NULL	NULL	NULL	KSY	List1	0		0	-1	107896	184		0	0	1	z	0	4	108080	0	z	537
좌우반구com(split BVF)_2	4	1	<?xml version="1.0"?>\n<Clock xmlns:dt="urn:schemas-microsoft-com:datatypes"><Description dt:dt="string">E-Prime Primary Realtime Clock</Description><StartTime><Timestamp dt:dt="int">0</Timestamp><DateUtc dt:dt="string">2020-10-10T01:31:29Z</DateUtc></StartTime><FrequencyChanges><FrequencyChange><Frequency dt:dt="r8">2699960000</Frequency><Timestamp dt:dt="r8">4.56965965451882E+15</Timestamp><Cur…	좌우반구com(split BVF)_2-004-1	60.021	1.0.0.165	1	-354234692	Professional	2.0.10.242	2.0.10.353	10-10-2020	2020-10-10 오전 1:31:29	10:31:29	2.0.10.248	125	1	{/}	숙소	숙	소	32	1	125	NULL	NULL	NULL	NULL	NULL	NULL	KSY	List1	0		0	0	371655	183		0	0	1	{/}	0	3	371838	0	{/}	408
좌우반구com(split BVF)_2	4	1	<?xml version="1.0"?>\n<Clock xmlns:dt="urn:schemas-microsoft-com:datatypes"><Description dt:dt="string">E-Prime Primary Realtime Clock</Description><StartTime><Timestamp dt:dt="int">0</Timestamp><DateUtc dt:dt="string">2020-10-10T01:31:29Z</DateUtc></StartTime><FrequencyChanges><FrequencyChange><Frequency dt:dt="r8">2699960000</Frequency><Timestamp dt:dt="r8">4.56965965451882E+15</Timestamp><Cur…	좌우반구com(split BVF)_2-004-1	60.021	1.0.0.165	1	-354234692	Professional	2.0.10.242	2.0.10.353	10-10-2020	2020-10-10 오전 1:31:29	10:31:29	2.0.10.248	7	2	z	술감	술	감	15	1	7	NULL	NULL	NULL	NULL	NULL	NULL	KSY	List1	0		0	-1	34605	183		0	0	1	z	1	3	34788	0	z	645
좌우반구com(split BVF)_2	4	1	<?xml version="1.0"?>\n<Clock xmlns:dt="urn:schemas-microsoft-com:datatypes"><Description dt:dt="string">E-Prime Primary Realtime Clock</Description><StartTime><Timestamp dt:dt="int">0</Timestamp><DateUtc dt:dt="string">2020-10-10T01:31:29Z</DateUtc></StartTime><FrequencyChanges><FrequencyChange><Frequency dt:dt="r8">2699960000</Frequency><Timestamp dt:dt="r8">4.56965965451882E+15</Timestamp><Cur…	좌우반구com(split BVF)_2-004-1	60.021	1.0.0.165	1	-354234692	Professional	2.0.10.242	2.0.10.353	10-10-2020	2020-10-10 오전 1:31:29	10:31:29	2.0.10.248	389	2	z	스위	스	위	NULL	NULL	NULL	NULL	NULL	NULL	19	1	125	KSY	List3	0		0	-1	1159831	184		0	0	1	z	0	4	1160015	0	z	416
좌우반구com(split BVF)_2	4	1	<?xml version="1.0"?>\n<Clock xmlns:dt="urn:schemas-microsoft-com:datatypes"><Description dt:dt="string">E-Prime Primary Realtime Clock</Description><StartTime><Timestamp dt:dt="int">0</Timestamp><DateUtc dt:dt="string">2020-10-10T01:31:29Z</DateUtc></StartTime><FrequencyChanges><FrequencyChange><Frequency dt:dt="r8">2699960000</Frequency><Timestamp dt:dt="r8">4.56965965451882E+15</Timestamp><Cur…	좌우반구com(split BVF)_2-004-1	60.021	1.0.0.165	1	-354234692	Professional	2.0.10.242	2.0.10.353	10-10-2020	2020-10-10 오전 1:31:29	10:31:29	2.0.10.248	250	2	z	스진	스	진	NULL	NULL	NULL	37	1	118	NULL	NULL	NULL	KSY2	List2	NULL	NULL	NULL	NULL	NULL	NULL	NULL	NULL	NULL	1	z	0	3	747141	0	z	606
좌우반구com(split BVF)_2	4	1	<?xml version="1.0"?>\n<Clock xmlns:dt="urn:schemas-microsoft-com:datatypes"><Description dt:dt="string">E-Prime Primary Realtime Clock</Description><StartTime><Timestamp dt:dt="int">0</Timestamp><DateUtc dt:dt="string">2020-10-10T01:31:29Z</DateUtc></StartTime><FrequencyChanges><FrequencyChange><Frequency dt:dt="r8">2699960000</Frequency><Timestamp dt:dt="r8">4.56965965451882E+15</Timestamp><Cur…	좌우반구com(split BVF)_2-004-1	60.021	1.0.0.165	1	-354234692	Professional	2.0.10.242	2.0.10.353	10-10-2020	2020-10-10 오전 1:31:29	10:31:29	2.0.10.248	274	2	z	스향	스	향	NULL	NULL	NULL	NULL	NULL	NULL	117	1	10	KSY	List3	0		1	-1	841408	184		0	0	0	z	0	4	841592	0	{/}	306
좌우반구com(split BVF)_2	4	1	<?xml version="1.0"?>\n<Clock xmlns:dt="urn:schemas-microsoft-com:datatypes"><Description dt:dt="string">E-Prime Primary Realtime Clock</Description><StartTime><Timestamp dt:dt="int">0</Timestamp><DateUtc dt:dt="string">2020-10-10T01:31:29Z</DateUtc></StartTime><FrequencyChanges><FrequencyChange><Frequency dt:dt="r8">2699960000</Frequency><Timestamp dt:dt="r8">4.56965965451882E+15</Timestamp><Cur…	좌우반구com(split BVF)_2-004-1	60.021	1.0.0.165	1	-354234692	Professional	2.0.10.242	2.0.10.353	10-10-2020	2020-10-10 오전 1:31:29	10:31:29	2.0.10.248	97	2	z	습나	습	나	58	1	97	NULL	NULL	NULL	NULL	NULL	NULL	KSY	List1	0		0	-1	293682	183		0	0	0	z	0	3	293865	0	{/}	382
좌우반구com(split BVF)_2	4	1	<?xml version="1.0"?>\n<Clock xmlns:dt="urn:schemas-microsoft-com:datatypes"><Description dt:dt="string">E-Prime Primary Realtime Clock</Description><StartTime><Timestamp dt:dt="int">0</Timestamp><DateUtc dt:dt="string">2020-10-10T01:31:29Z</DateUtc></StartTime><FrequencyChanges><FrequencyChange><Frequency dt:dt="r8">2699960000</Frequency><Timestamp dt:dt="r8">4.56965965451882E+15</Timestamp><Cur…	좌우반구com(split BVF)_2-004-1	60.021	1.0.0.165	1	-354234692	Professional	2.0.10.242	2.0.10.353	10-10-2020	2020-10-10 오전 1:31:29	10:31:29	2.0.10.248	20	2	z	습필	습	필	29	1	20	NULL	NULL	NULL	NULL	NULL	NULL	KSY3	List1	NULL	NULL	NULL	NULL	NULL	NULL	NULL	NULL	NULL	1	z	1	3	70792	0	z	705
좌우반구com(split BVF)_2	4	1	<?xml version="1.0"?>\n<Clock xmlns:dt="urn:schemas-microsoft-com:datatypes"><Description dt:dt="string">E-Prime Primary Realtime Clock</Description><StartTime><Timestamp dt:dt="int">0</Timestamp><DateUtc dt:dt="string">2020-10-10T01:31:29Z</DateUtc></StartTime><FrequencyChanges><FrequencyChange><Frequency dt:dt="r8">2699960000</Frequency><Timestamp dt:dt="r8">4.56965965451882E+15</Timestamp><Cur…	좌우반구com(split BVF)_2-004-1	60.021	1.0.0.165	1	-354234692	Professional	2.0.10.242	2.0.10.353	10-10-2020	2020-10-10 오전 1:31:29	10:31:29	2.0.10.248	4	1	{/}	시간	시	간	72	1	4	NULL	NULL	NULL	NULL	NULL	NULL	KSY	List1	0		0	0	26658	183		0	0	1	{/}	0	3	26841	0	{/}	288
좌우반구com(split BVF)_2	4	1	<?xml version="1.0"?>\n<Clock xmlns:dt="urn:schemas-microsoft-com:datatypes"><Description dt:dt="string">E-Prime Primary Realtime Clock</Description><StartTime><Timestamp dt:dt="int">0</Timestamp><DateUtc dt:dt="string">2020-10-10T01:31:29Z</DateUtc></StartTime><FrequencyChanges><FrequencyChange><Frequency dt:dt="r8">2699960000</Frequency><Timestamp dt:dt="r8">4.56965965451882E+15</Timestamp><Cur…	좌우반구com(split BVF)_2-004-1	60.021	1.0.0.165	1	-354234692	Professional	2.0.10.242	2.0.10.353	10-10-2020	2020-10-10 오전 1:31:29	10:31:29	2.0.10.248	25	1	{/}	시기	시	기	126	1	25	NULL	NULL	NULL	NULL	NULL	NULL	KSY	List1	0		0	-1	84604	184		0	0	1	{/}	0	4	84788	0	{/}	717
좌우반구com(split BVF)_2	4	1	<?xml version="1.0"?>\n<Clock xmlns:dt="urn:schemas-microsoft-com:datatypes"><Description dt:dt="string">E-Prime Primary Realtime Clock</Description><StartTime><Timestamp dt:dt="int">0</Timestamp><DateUtc dt:dt="string">2020-10-10T01:31:29Z</DateUtc></StartTime><FrequencyChanges><FrequencyChange><Frequency dt:dt="r8">2699960000</Frequency><Timestamp dt:dt="r8">4.56965965451882E+15</Timestamp><Cur…	좌우반구com(split BVF)_2-004-1	60.021	1.0.0.165	1	-354234692	Professional	2.0.10.242	2.0.10.353	10-10-2020	2020-10-10 오전 1:31:29	10:31:29	2.0.10.248	145	1	{/}	시대	시	대	NULL	NULL	NULL	113	1	13	NULL	NULL	NULL	KSY	List2	0		0	-1	452227	183		0	0	1	{/}	0	3	452410	0	{/}	332
좌우반구com(split BVF)_2	4	1	<?xml version="1.0"?>\n<Clock xmlns:dt="urn:schemas-microsoft-com:datatypes"><Description dt:dt="string">E-Prime Primary Realtime Clock</Description><StartTime><Timestamp dt:dt="int">0</Timestamp><DateUtc dt:dt="string">2020-10-10T01:31:29Z</DateUtc></StartTime><FrequencyChanges><FrequencyChange><Frequency dt:dt="r8">2699960000</Frequency><Timestamp dt:dt="r8">4.56965965451882E+15</Timestamp><Cur…	좌우반구com(split BVF)_2-004-1	60.021	1.0.0.165	1	-354234692	Professional	2.0.10.242	2.0.10.353	10-10-2020	2020-10-10 오전 1:31:29	10:31:29	2.0.10.248	240	1	{/}	시도	시	도	NULL	NULL	NULL	9	1	108	NULL	NULL	NULL	KSY	List2	0		0	-1	719567	184		0	0	1	{/}	0	4	719751	0	{/}	380
좌우반구com(split BVF)_2	4	1	<?xml version="1.0"?>\n<Clock xmlns:dt="urn:schemas-microsoft-com:datatypes"><Description dt:dt="string">E-Prime Primary Realtime Clock</Description><StartTime><Timestamp dt:dt="int">0</Timestamp><DateUtc dt:dt="string">2020-10-10T01:31:29Z</DateUtc></StartTime><FrequencyChanges><FrequencyChange><Frequency dt:dt="r8">2699960000</Frequency><Timestamp dt:dt="r8">4.56965965451882E+15</Timestamp><Cur…	좌우반구com(split BVF)_2-004-1	60.021	1.0.0.165	1	-354234692	Professional	2.0.10.242	2.0.10.353	10-10-2020	2020-10-10 오전 1:31:29	10:31:29	2.0.10.248	171	2	z	시질	시	질	NULL	NULL	NULL	32	1	39	NULL	NULL	NULL	KSY3	List2	NULL	NULL	NULL	NULL	NULL	NULL	NULL	NULL	NULL	1	z	0	3	524535	0	z	694
좌우반구com(split BVF)_2	4	1	<?xml version="1.0"?>\n<Clock xmlns:dt="urn:schemas-microsoft-com:datatypes"><Description dt:dt="string">E-Prime Primary Realtime Clock</Description><StartTime><Timestamp dt:dt="int">0</Timestamp><DateUtc dt:dt="string">2020-10-10T01:31:29Z</DateUtc></StartTime><FrequencyChanges><FrequencyChange><Frequency dt:dt="r8">2699960000</Frequency><Timestamp dt:dt="r8">4.56965965451882E+15</Timestamp><Cur…	좌우반구com(split BVF)_2-004-1	60.021	1.0.0.165	1	-354234692	Professional	2.0.10.242	2.0.10.353	10-10-2020	2020-10-10 오전 1:31:29	10:31:29	2.0.10.248	256	1	{/}	식비	식	비	NULL	NULL	NULL	81	1	124	NULL	NULL	NULL	KSY	List2	0		0	-1	763419	183		0	0	1	{/}	0	3	763602	0	{/}	417
좌우반구com(split BVF)_2	4	1	<?xml version="1.0"?>\n<Clock xmlns:dt="urn:schemas-microsoft-com:datatypes"><Description dt:dt="string">E-Prime Primary Realtime Clock</Description><StartTime><Timestamp dt:dt="int">0</Timestamp><DateUtc dt:dt="string">2020-10-10T01:31:29Z</DateUtc></StartTime><FrequencyChanges><FrequencyChange><Frequency dt:dt="r8">2699960000</Frequency><Timestamp dt:dt="r8">4.56965965451882E+15</Timestamp><Cur…	좌우반구com(split BVF)_2-004-1	60.021	1.0.0.165	1	-354234692	Professional	2.0.10.242	2.0.10.353	10-10-2020	2020-10-10 오전 1:31:29	10:31:29	2.0.10.248	17	2	z	식차	식	차	113	1	17	NULL	NULL	NULL	NULL	NULL	NULL	KSY3	List1	NULL	NULL	NULL	NULL	NULL	NULL	NULL	NULL	NULL	1	z	1	3	62245	0	z	628
좌우반구com(split BVF)_2	4	1	<?xml version="1.0"?>\n<Clock xmlns:dt="urn:schemas-microsoft-com:datatypes"><Description dt:dt="string">E-Prime Primary Realtime Clock</Description><StartTime><Timestamp dt:dt="int">0</Timestamp><DateUtc dt:dt="string">2020-10-10T01:31:29Z</DateUtc></StartTime><FrequencyChanges><FrequencyChange><Frequency dt:dt="r8">2699960000</Frequency><Timestamp dt:dt="r8">4.56965965451882E+15</Timestamp><Cur…	좌우반구com(split BVF)_2-004-1	60.021	1.0.0.165	1	-354234692	Professional	2.0.10.242	2.0.10.353	10-10-2020	2020-10-10 오전 1:31:29	10:31:29	2.0.10.248	3	1	{/}	식탁	식	탁	46	1	3	NULL	NULL	NULL	NULL	NULL	NULL	KSY	List1	0		0	-1	23992	183		0	0	1	{/}	0	3	24175	0	{/}	474
좌우반구com(split BVF)_2	4	1	<?xml version="1.0"?>\n<Clock xmlns:dt="urn:schemas-microsoft-com:datatypes"><Description dt:dt="string">E-Prime Primary Realtime Clock</Description><StartTime><Timestamp dt:dt="int">0</Timestamp><DateUtc dt:dt="string">2020-10-10T01:31:29Z</DateUtc></StartTime><FrequencyChanges><FrequencyChange><Frequency dt:dt="r8">2699960000</Frequency><Timestamp dt:dt="r8">4.56965965451882E+15</Timestamp><Cur…	좌우반구com(split BVF)_2-004-1	60.021	1.0.0.165	1	-354234692	Professional	2.0.10.242	2.0.10.353	10-10-2020	2020-10-10 오전 1:31:29	10:31:29	2.0.10.248	5	2	z	실락	실	락	21	1	5	NULL	NULL	NULL	NULL	NULL	NULL	KSY3	List1	NULL	NULL	NULL	NULL	NULL	NULL	NULL	NULL	NULL	1	z	0	4	29324	0	z	573
좌우반구com(split BVF)_2	4	1	<?xml version="1.0"?>\n<Clock xmlns:dt="urn:schemas-microsoft-com:datatypes"><Description dt:dt="string">E-Prime Primary Realtime Clock</Description><StartTime><Timestamp dt:dt="int">0</Timestamp><DateUtc dt:dt="string">2020-10-10T01:31:29Z</DateUtc></StartTime><FrequencyChanges><FrequencyChange><Frequency dt:dt="r8">2699960000</Frequency><Timestamp dt:dt="r8">4.56965965451882E+15</Timestamp><Cur…	좌우반구com(split BVF)_2-004-1	60.021	1.0.0.165	1	-354234692	Professional	2.0.10.242	2.0.10.353	10-10-2020	2020-10-10 오전 1:31:29	10:31:29	2.0.10.248	307	2	z	실작	실	작	NULL	NULL	NULL	NULL	NULL	NULL	107	1	43	KSY2	List3	NULL	NULL	NULL	NULL	NULL	NULL	NULL	NULL	NULL	1	z	0	3	935126	0	z	747
좌우반구com(split BVF)_2	4	1	<?xml version="1.0"?>\n<Clock xmlns:dt="urn:schemas-microsoft-com:datatypes"><Description dt:dt="string">E-Prime Primary Realtime Clock</Description><StartTime><Timestamp dt:dt="int">0</Timestamp><DateUtc dt:dt="string">2020-10-10T01:31:29Z</DateUtc></StartTime><FrequencyChanges><FrequencyChange><Frequency dt:dt="r8">2699960000</Frequency><Timestamp dt:dt="r8">4.56965965451882E+15</Timestamp><Cur…	좌우반구com(split BVF)_2-004-1	60.021	1.0.0.165	1	-354234692	Professional	2.0.10.242	2.0.10.353	10-10-2020	2020-10-10 오전 1:31:29	10:31:29	2.0.10.248	79	1	{/}	실험	실	험	36	1	79	NULL	NULL	NULL	NULL	NULL	NULL	KSY	List1	0		0	-1	242666	184		0	0	1	{/}	0	4	242850	0	{/}	438
좌우반구com(split BVF)_2	4	1	<?xml version="1.0"?>\n<Clock xmlns:dt="urn:schemas-microsoft-com:datatypes"><Description dt:dt="string">E-Prime Primary Realtime Clock</Description><StartTime><Timestamp dt:dt="int">0</Timestamp><DateUtc dt:dt="string">2020-10-10T01:31:29Z</DateUtc></StartTime><FrequencyChanges><FrequencyChange><Frequency dt:dt="r8">2699960000</Frequency><Timestamp dt:dt="r8">4.56965965451882E+15</Timestamp><Cur…	좌우반구com(split BVF)_2-004-1	60.021	1.0.0.165	1	-354234692	Professional	2.0.10.242	2.0.10.353	10-10-2020	2020-10-10 오전 1:31:29	10:31:29	2.0.10.248	368	1	{/}	심복	심	복	NULL	NULL	NULL	NULL	NULL	NULL	66	1	104	KSY	List3	0		0	-1	1102751	183		0	0	1	{/}	0	3	1102934	0	{/}	315
좌우반구com(split BVF)_2	4	1	<?xml version="1.0"?>\n<Clock xmlns:dt="urn:schemas-microsoft-com:datatypes"><Description dt:dt="string">E-Prime Primary Realtime Clock</Description><StartTime><Timestamp dt:dt="int">0</Timestamp><DateUtc dt:dt="string">2020-10-10T01:31:29Z</DateUtc></StartTime><FrequencyChanges><FrequencyChange><Frequency dt:dt="r8">2699960000</Frequency><Timestamp dt:dt="r8">4.56965965451882E+15</Timestamp><Cur…	좌우반구com(split BVF)_2-004-1	60.021	1.0.0.165	1	-354234692	Professional	2.0.10.242	2.0.10.353	10-10-2020	2020-10-10 오전 1:31:29	10:31:29	2.0.10.248	262	1	{/}	심신	심	신	NULL	NULL	NULL	2	1	130	NULL	NULL	NULL	KSY	List2	0		1	-1	779946	184		0	0	1	{/}	0	4	780130	0	{/}	1625
좌우반구com(split BVF)_2	4	1	<?xml version="1.0"?>\n<Clock xmlns:dt="urn:schemas-microsoft-com:datatypes"><Description dt:dt="string">E-Prime Primary Realtime Clock</Description><StartTime><Timestamp dt:dt="int">0</Timestamp><DateUtc dt:dt="string">2020-10-10T01:31:29Z</DateUtc></StartTime><FrequencyChanges><FrequencyChange><Frequency dt:dt="r8">2699960000</Frequency><Timestamp dt:dt="r8">4.56965965451882E+15</Timestamp><Cur…	좌우반구com(split BVF)_2-004-1	60.021	1.0.0.165	1	-354234692	Professional	2.0.10.242	2.0.10.353	10-10-2020	2020-10-10 오전 1:31:29	10:31:29	2.0.10.248	312	2	z	압례	압	례	NULL	NULL	NULL	NULL	NULL	NULL	115	1	48	KSY	List3	0		0	-1	949171	183		0	0	1	z	0	3	949354	0	z	511
좌우반구com(split BVF)_2	4	1	<?xml version="1.0"?>\n<Clock xmlns:dt="urn:schemas-microsoft-com:datatypes"><Description dt:dt="string">E-Prime Primary Realtime Clock</Description><StartTime><Timestamp dt:dt="int">0</Timestamp><DateUtc dt:dt="string">2020-10-10T01:31:29Z</DateUtc></StartTime><FrequencyChanges><FrequencyChange><Frequency dt:dt="r8">2699960000</Frequency><Timestamp dt:dt="r8">4.56965965451882E+15</Timestamp><Cur…	좌우반구com(split BVF)_2-004-1	60.021	1.0.0.165	1	-354234692	Professional	2.0.10.242	2.0.10.353	10-10-2020	2020-10-10 오전 1:31:29	10:31:29	2.0.10.248	242	1	{/}	압축	압	축	NULL	NULL	NULL	48	1	110	NULL	NULL	NULL	KSY	List2	0		0	0	724916	183		0	0	1	{/}	0	3	725099	0	{/}	544
좌우반구com(split BVF)_2	4	1	<?xml version="1.0"?>\n<Clock xmlns:dt="urn:schemas-microsoft-com:datatypes"><Description dt:dt="string">E-Prime Primary Realtime Clock</Description><StartTime><Timestamp dt:dt="int">0</Timestamp><DateUtc dt:dt="string">2020-10-10T01:31:29Z</DateUtc></StartTime><FrequencyChanges><FrequencyChange><Frequency dt:dt="r8">2699960000</Frequency><Timestamp dt:dt="r8">4.56965965451882E+15</Timestamp><Cur…	좌우반구com(split BVF)_2-004-1	60.021	1.0.0.165	1	-354234692	Professional	2.0.10.242	2.0.10.353	10-10-2020	2020-10-10 오전 1:31:29	10:31:29	2.0.10.248	314	2	z	양간	양	간	NULL	NULL	NULL	NULL	NULL	NULL	131	1	50	KSY	List3	0		0	-1	954386	183		0	0	1	z	0	3	954569	0	z	552
좌우반구com(split BVF)_2	4	1	<?xml version="1.0"?>\n<Clock xmlns:dt="urn:schemas-microsoft-com:datatypes"><Description dt:dt="string">E-Prime Primary Realtime Clock</Description><StartTime><Timestamp dt:dt="int">0</Timestamp><DateUtc dt:dt="string">2020-10-10T01:31:29Z</DateUtc></StartTime><FrequencyChanges><FrequencyChange><Frequency dt:dt="r8">2699960000</Frequency><Timestamp dt:dt="r8">4.56965965451882E+15</Timestamp><Cur…	좌우반구com(split BVF)_2-004-1	60.021	1.0.0.165	1	-354234692	Professional	2.0.10.242	2.0.10.353	10-10-2020	2020-10-10 오전 1:31:29	10:31:29	2.0.10.248	220	2	z	양급	양	급	NULL	NULL	NULL	8	1	88	NULL	NULL	NULL	KSY3	List2	NULL	NULL	NULL	NULL	NULL	NULL	NULL	NULL	NULL	1	z	1	3	662187	0	z	577
좌우반구com(split BVF)_2	4	1	<?xml version="1.0"?>\n<Clock xmlns:dt="urn:schemas-microsoft-com:datatypes"><Description dt:dt="string">E-Prime Primary Realtime Clock</Description><StartTime><Timestamp dt:dt="int">0</Timestamp><DateUtc dt:dt="string">2020-10-10T01:31:29Z</DateUtc></StartTime><FrequencyChanges><FrequencyChange><Frequency dt:dt="r8">2699960000</Frequency><Timestamp dt:dt="r8">4.56965965451882E+15</Timestamp><Cur…	좌우반구com(split BVF)_2-004-1	60.021	1.0.0.165	1	-354234692	Professional	2.0.10.242	2.0.10.353	10-10-2020	2020-10-10 오전 1:31:29	10:31:29	2.0.10.248	324	1	{/}	양념	양	념	NULL	NULL	NULL	NULL	NULL	NULL	10	1	60	KSY	List3	0		0	-1	982826	183		0	0	1	{/}	0	3	983009	0	{/}	376
좌우반구com(split BVF)_2	4	1	<?xml version="1.0"?>\n<Clock xmlns:dt="urn:schemas-microsoft-com:datatypes"><Description dt:dt="string">E-Prime Primary Realtime Clock</Description><StartTime><Timestamp dt:dt="int">0</Timestamp><DateUtc dt:dt="string">2020-10-10T01:31:29Z</DateUtc></StartTime><FrequencyChanges><FrequencyChange><Frequency dt:dt="r8">2699960000</Frequency><Timestamp dt:dt="r8">4.56965965451882E+15</Timestamp><Cur…	좌우반구com(split BVF)_2-004-1	60.021	1.0.0.165	1	-354234692	Professional	2.0.10.242	2.0.10.353	10-10-2020	2020-10-10 오전 1:31:29	10:31:29	2.0.10.248	92	2	z	양최	양	최	125	1	92	NULL	NULL	NULL	NULL	NULL	NULL	KSY	List1	0		0	0	279204	183		0	0	1	z	0	3	279387	0	z	572
좌우반구com(split BVF)_2	4	1	<?xml version="1.0"?>\n<Clock xmlns:dt="urn:schemas-microsoft-com:datatypes"><Description dt:dt="string">E-Prime Primary Realtime Clock</Description><StartTime><Timestamp dt:dt="int">0</Timestamp><DateUtc dt:dt="string">2020-10-10T01:31:29Z</DateUtc></StartTime><FrequencyChanges><FrequencyChange><Frequency dt:dt="r8">2699960000</Frequency><Timestamp dt:dt="r8">4.56965965451882E+15</Timestamp><Cur…	좌우반구com(split BVF)_2-004-1	60.021	1.0.0.165	1	-354234692	Professional	2.0.10.242	2.0.10.353	10-10-2020	2020-10-10 오전 1:31:29	10:31:29	2.0.10.248	60	1	{/}	어휘	어	휘	99	1	60	NULL	NULL	NULL	NULL	NULL	NULL	KSY	List1	0		1	-1	184536	184		0	0	1	{/}	0	4	184720	0	{/}	608
좌우반구com(split BVF)_2	4	1	<?xml version="1.0"?>\n<Clock xmlns:dt="urn:schemas-microsoft-com:datatypes"><Description dt:dt="string">E-Prime Primary Realtime Clock</Description><StartTime><Timestamp dt:dt="int">0</Timestamp><DateUtc dt:dt="string">2020-10-10T01:31:29Z</DateUtc></StartTime><FrequencyChanges><FrequencyChange><Frequency dt:dt="r8">2699960000</Frequency><Timestamp dt:dt="r8">4.56965965451882E+15</Timestamp><Cur…	좌우반구com(split BVF)_2-004-1	60.021	1.0.0.165	1	-354234692	Professional	2.0.10.242	2.0.10.353	10-10-2020	2020-10-10 오전 1:31:29	10:31:29	2.0.10.248	382	2	z	엄도	엄	도	NULL	NULL	NULL	NULL	NULL	NULL	91	1	118	KSY2	List3	NULL	NULL	NULL	NULL	NULL	NULL	NULL	NULL	NULL	1	z	0	4	1140505	0	z	1086
좌우반구com(split BVF)_2	4	1	<?xml version="1.0"?>\n<Clock xmlns:dt="urn:schemas-microsoft-com:datatypes"><Description dt:dt="string">E-Prime Primary Realtime Clock</Description><StartTime><Timestamp dt:dt="int">0</Timestamp><DateUtc dt:dt="string">2020-10-10T01:31:29Z</DateUtc></StartTime><FrequencyChanges><FrequencyChange><Frequency dt:dt="r8">2699960000</Frequency><Timestamp dt:dt="r8">4.56965965451882E+15</Timestamp><Cur…	좌우반구com(split BVF)_2-004-1	60.021	1.0.0.165	1	-354234692	Professional	2.0.10.242	2.0.10.353	10-10-2020	2020-10-10 오전 1:31:29	10:31:29	2.0.10.248	176	1	{/}	엄마	엄	마	NULL	NULL	NULL	12	1	44	NULL	NULL	NULL	KSY	List2	0		1	-1	537930	184		0	0	1	{/}	0	4	538114	0	{/}	467
좌우반구com(split BVF)_2	4	1	<?xml version="1.0"?>\n<Clock xmlns:dt="urn:schemas-microsoft-com:datatypes"><Description dt:dt="string">E-Prime Primary Realtime Clock</Description><StartTime><Timestamp dt:dt="int">0</Timestamp><DateUtc dt:dt="string">2020-10-10T01:31:29Z</DateUtc></StartTime><FrequencyChanges><FrequencyChange><Frequency dt:dt="r8">2699960000</Frequency><Timestamp dt:dt="r8">4.56965965451882E+15</Timestamp><Cur…	좌우반구com(split BVF)_2-004-1	60.021	1.0.0.165	1	-354234692	Professional	2.0.10.242	2.0.10.353	10-10-2020	2020-10-10 오전 1:31:29	10:31:29	2.0.10.248	182	2	z	엇압	엇	압	NULL	NULL	NULL	11	1	50	NULL	NULL	NULL	KSY2	List2	NULL	NULL	NULL	NULL	NULL	NULL	NULL	NULL	NULL	1	z	0	3	555391	0	z	542
좌우반구com(split BVF)_2	4	1	<?xml version="1.0"?>\n<Clock xmlns:dt="urn:schemas-microsoft-com:datatypes"><Description dt:dt="string">E-Prime Primary Realtime Clock</Description><StartTime><Timestamp dt:dt="int">0</Timestamp><DateUtc dt:dt="string">2020-10-10T01:31:29Z</DateUtc></StartTime><FrequencyChanges><FrequencyChange><Frequency dt:dt="r8">2699960000</Frequency><Timestamp dt:dt="r8">4.56965965451882E+15</Timestamp><Cur…	좌우반구com(split BVF)_2-004-1	60.021	1.0.0.165	1	-354234692	Professional	2.0.10.242	2.0.10.353	10-10-2020	2020-10-10 오전 1:31:29	10:31:29	2.0.10.248	252	2	z	여별	여	별	NULL	NULL	NULL	87	1	120	NULL	NULL	NULL	KSY2	List2	NULL	NULL	NULL	NULL	NULL	NULL	NULL	NULL	NULL	1	z	0	4	752623	0	z	364
좌우반구com(split BVF)_2	4	1	<?xml version="1.0"?>\n<Clock xmlns:dt="urn:schemas-microsoft-com:datatypes"><Description dt:dt="string">E-Prime Primary Realtime Clock</Description><StartTime><Timestamp dt:dt="int">0</Timestamp><DateUtc dt:dt="string">2020-10-10T01:31:29Z</DateUtc></StartTime><FrequencyChanges><FrequencyChange><Frequency dt:dt="r8">2699960000</Frequency><Timestamp dt:dt="r8">4.56965965451882E+15</Timestamp><Cur…	좌우반구com(split BVF)_2-004-1	60.021	1.0.0.165	1	-354234692	Professional	2.0.10.242	2.0.10.353	10-10-2020	2020-10-10 오전 1:31:29	10:31:29	2.0.10.248	352	2	z	여본	여	본	NULL	NULL	NULL	NULL	NULL	NULL	20	1	88	KSY3	List3	NULL	NULL	NULL	NULL	NULL	NULL	NULL	NULL	NULL	1	z	0	4	1059883	0	z	485
좌우반구com(split BVF)_2	4	1	<?xml version="1.0"?>\n<Clock xmlns:dt="urn:schemas-microsoft-com:datatypes"><Description dt:dt="string">E-Prime Primary Realtime Clock</Description><StartTime><Timestamp dt:dt="int">0</Timestamp><DateUtc dt:dt="string">2020-10-10T01:31:29Z</DateUtc></StartTime><FrequencyChanges><FrequencyChange><Frequency dt:dt="r8">2699960000</Frequency><Timestamp dt:dt="r8">4.56965965451882E+15</Timestamp><Cur…	좌우반구com(split BVF)_2-004-1	60.021	1.0.0.165	1	-354234692	Professional	2.0.10.242	2.0.10.353	10-10-2020	2020-10-10 오전 1:31:29	10:31:29	2.0.10.248	354	1	{/}	여생	여	생	NULL	NULL	NULL	NULL	NULL	NULL	43	1	90	KSY	List3	0		1	-1	1065147	184		0	0	1	{/}	0	4	1065331	0	{/}	389
좌우반구com(split BVF)_2	4	1	<?xml version="1.0"?>\n<Clock xmlns:dt="urn:schemas-microsoft-com:datatypes"><Description dt:dt="string">E-Prime Primary Realtime Clock</Description><StartTime><Timestamp dt:dt="int">0</Timestamp><DateUtc dt:dt="string">2020-10-10T01:31:29Z</DateUtc></StartTime><FrequencyChanges><FrequencyChange><Frequency dt:dt="r8">2699960000</Frequency><Timestamp dt:dt="r8">4.56965965451882E+15</Timestamp><Cur…	좌우반구com(split BVF)_2-004-1	60.021	1.0.0.165	1	-354234692	Professional	2.0.10.242	2.0.10.353	10-10-2020	2020-10-10 오전 1:31:29	10:31:29	2.0.10.248	99	2	z	열례	열	례	25	1	99	NULL	NULL	NULL	NULL	NULL	NULL	KSY3	List1	NULL	NULL	NULL	NULL	NULL	NULL	NULL	NULL	NULL	1	z	0	3	299130	0	z	541
좌우반구com(split BVF)_2	4	1	<?xml version="1.0"?>\n<Clock xmlns:dt="urn:schemas-microsoft-com:datatypes"><Description dt:dt="string">E-Prime Primary Realtime Clock</Description><StartTime><Timestamp dt:dt="int">0</Timestamp><DateUtc dt:dt="string">2020-10-10T01:31:29Z</DateUtc></StartTime><FrequencyChanges><FrequencyChange><Frequency dt:dt="r8">2699960000</Frequency><Timestamp dt:dt="r8">4.56965965451882E+15</Timestamp><Cur…	좌우반구com(split BVF)_2-004-1	60.021	1.0.0.165	1	-354234692	Professional	2.0.10.242	2.0.10.353	10-10-2020	2020-10-10 오전 1:31:29	10:31:29	2.0.10.248	166	2	z	열박	열	박	NULL	NULL	NULL	13	1	34	NULL	NULL	NULL	KSY3	List2	NULL	NULL	NULL	NULL	NULL	NULL	NULL	NULL	NULL	1	z	0	4	510757	0	z	552
좌우반구com(split BVF)_2	4	1	<?xml version="1.0"?>\n<Clock xmlns:dt="urn:schemas-microsoft-com:datatypes"><Description dt:dt="string">E-Prime Primary Realtime Clock</Description><StartTime><Timestamp dt:dt="int">0</Timestamp><DateUtc dt:dt="string">2020-10-10T01:31:29Z</DateUtc></StartTime><FrequencyChanges><FrequencyChange><Frequency dt:dt="r8">2699960000</Frequency><Timestamp dt:dt="r8">4.56965965451882E+15</Timestamp><Cur…	좌우반구com(split BVF)_2-004-1	60.021	1.0.0.165	1	-354234692	Professional	2.0.10.242	2.0.10.353	10-10-2020	2020-10-10 오전 1:31:29	10:31:29	2.0.10.248	10	2	z	열응	열	응	108	1	10	NULL	NULL	NULL	NULL	NULL	NULL	KSY	List1	0		0	-1	42719	183		0	0	1	z	0	3	42902	0	z	635
좌우반구com(split BVF)_2	4	1	<?xml version="1.0"?>\n<Clock xmlns:dt="urn:schemas-microsoft-com:datatypes"><Description dt:dt="string">E-Prime Primary Realtime Clock</Description><StartTime><Timestamp dt:dt="int">0</Timestamp><DateUtc dt:dt="string">2020-10-10T01:31:29Z</DateUtc></StartTime><FrequencyChanges><FrequencyChange><Frequency dt:dt="r8">2699960000</Frequency><Timestamp dt:dt="r8">4.56965965451882E+15</Timestamp><Cur…	좌우반구com(split BVF)_2-004-1	60.021	1.0.0.165	1	-354234692	Professional	2.0.10.242	2.0.10.353	10-10-2020	2020-10-10 오전 1:31:29	10:31:29	2.0.10.248	327	1	{/}	열정	열	정	NULL	NULL	NULL	NULL	NULL	NULL	3	1	63	KSY	List3	0		0	0	990957	183		0	0	1	{/}	0	3	991140	0	{/}	429
좌우반구com(split BVF)_2	4	1	<?xml version="1.0"?>\n<Clock xmlns:dt="urn:schemas-microsoft-com:datatypes"><Description dt:dt="string">E-Prime Primary Realtime Clock</Description><StartTime><Timestamp dt:dt="int">0</Timestamp><DateUtc dt:dt="string">2020-10-10T01:31:29Z</DateUtc></StartTime><FrequencyChanges><FrequencyChange><Frequency dt:dt="r8">2699960000</Frequency><Timestamp dt:dt="r8">4.56965965451882E+15</Timestamp><Cur…	좌우반구com(split BVF)_2-004-1	60.021	1.0.0.165	1	-354234692	Professional	2.0.10.242	2.0.10.353	10-10-2020	2020-10-10 오전 1:31:29	10:31:29	2.0.10.248	50	1	{/}	오류	오	류	107	1	50	NULL	NULL	NULL	NULL	NULL	NULL	KSY	List1	0		0	0	155530	183		0	0	1	{/}	0	3	155713	0	{/}	1151
좌우반구com(split BVF)_2	4	1	<?xml version="1.0"?>\n<Clock xmlns:dt="urn:schemas-microsoft-com:datatypes"><Description dt:dt="string">E-Prime Primary Realtime Clock</Description><StartTime><Timestamp dt:dt="int">0</Timestamp><DateUtc dt:dt="string">2020-10-10T01:31:29Z</DateUtc></StartTime><FrequencyChanges><FrequencyChange><Frequency dt:dt="r8">2699960000</Frequency><Timestamp dt:dt="r8">4.56965965451882E+15</Timestamp><Cur…	좌우반구com(split BVF)_2-004-1	60.021	1.0.0.165	1	-354234692	Professional	2.0.10.242	2.0.10.353	10-10-2020	2020-10-10 오전 1:31:29	10:31:29	2.0.10.248	337	1	{/}	오해	오	해	NULL	NULL	NULL	NULL	NULL	NULL	12	1	73	KSY	List3	0		0	-1	1018630	184		0	0	0	{/}	0	4	1018814	0	z	1290
좌우반구com(split BVF)_2	4	1	<?xml version="1.0"?>\n<Clock xmlns:dt="urn:schemas-microsoft-com:datatypes"><Description dt:dt="string">E-Prime Primary Realtime Clock</Description><StartTime><Timestamp dt:dt="int">0</Timestamp><DateUtc dt:dt="string">2020-10-10T01:31:29Z</DateUtc></StartTime><FrequencyChanges><FrequencyChange><Frequency dt:dt="r8">2699960000</Frequency><Timestamp dt:dt="r8">4.56965965451882E+15</Timestamp><Cur…	좌우반구com(split BVF)_2-004-1	60.021	1.0.0.165	1	-354234692	Professional	2.0.10.242	2.0.10.353	10-10-2020	2020-10-10 오전 1:31:29	10:31:29	2.0.10.248	75	2	z	외보	외	보	101	1	75	NULL	NULL	NULL	NULL	NULL	NULL	KSY	List1	0		0	0	231154	183		0	0	1	z	0	3	231337	0	z	849
좌우반구com(split BVF)_2	4	1	<?xml version="1.0"?>\n<Clock xmlns:dt="urn:schemas-microsoft-com:datatypes"><Description dt:dt="string">E-Prime Primary Realtime Clock</Description><StartTime><Timestamp dt:dt="int">0</Timestamp><DateUtc dt:dt="string">2020-10-10T01:31:29Z</DateUtc></StartTime><FrequencyChanges><FrequencyChange><Frequency dt:dt="r8">2699960000</Frequency><Timestamp dt:dt="r8">4.56965965451882E+15</Timestamp><Cur…	좌우반구com(split BVF)_2-004-1	60.021	1.0.0.165	1	-354234692	Professional	2.0.10.242	2.0.10.353	10-10-2020	2020-10-10 오전 1:31:29	10:31:29	2.0.10.248	341	1	{/}	외부	외	부	NULL	NULL	NULL	NULL	NULL	NULL	35	1	77	KSY	List3	0		0	-1	1030426	183		0	0	1	{/}	1	3	1030609	0	{/}	271
좌우반구com(split BVF)_2	4	1	<?xml version="1.0"?>\n<Clock xmlns:dt="urn:schemas-microsoft-com:datatypes"><Description dt:dt="string">E-Prime Primary Realtime Clock</Description><StartTime><Timestamp dt:dt="int">0</Timestamp><DateUtc dt:dt="string">2020-10-10T01:31:29Z</DateUtc></StartTime><FrequencyChanges><FrequencyChange><Frequency dt:dt="r8">2699960000</Frequency><Timestamp dt:dt="r8">4.56965965451882E+15</Timestamp><Cur…	좌우반구com(split BVF)_2-004-1	60.021	1.0.0.165	1	-354234692	Professional	2.0.10.242	2.0.10.353	10-10-2020	2020-10-10 오전 1:31:29	10:31:29	2.0.10.248	132	2	z	요명	요	명	120	1	132	NULL	NULL	NULL	NULL	NULL	NULL	KSY2	List1	NULL	NULL	NULL	NULL	NULL	NULL	NULL	NULL	NULL	1	z	0	3	391531	0	z	1107
좌우반구com(split BVF)_2	4	1	<?xml version="1.0"?>\n<Clock xmlns:dt="urn:schemas-microsoft-com:datatypes"><Description dt:dt="string">E-Prime Primary Realtime Clock</Description><StartTime><Timestamp dt:dt="int">0</Timestamp><DateUtc dt:dt="string">2020-10-10T01:31:29Z</DateUtc></StartTime><FrequencyChanges><FrequencyChange><Frequency dt:dt="r8">2699960000</Frequency><Timestamp dt:dt="r8">4.56965965451882E+15</Timestamp><Cur…	좌우반구com(split BVF)_2-004-1	60.021	1.0.0.165	1	-354234692	Professional	2.0.10.242	2.0.10.353	10-10-2020	2020-10-10 오전 1:31:29	10:31:29	2.0.10.248	278	1	{/}	요소	요	소	NULL	NULL	NULL	NULL	NULL	NULL	101	1	14	KSY	List3	0		1	-1	852904	184		0	0	1	{/}	0	4	853088	0	{/}	610
좌우반구com(split BVF)_2	4	1	<?xml version="1.0"?>\n<Clock xmlns:dt="urn:schemas-microsoft-com:datatypes"><Description dt:dt="string">E-Prime Primary Realtime Clock</Description><StartTime><Timestamp dt:dt="int">0</Timestamp><DateUtc dt:dt="string">2020-10-10T01:31:29Z</DateUtc></StartTime><FrequencyChanges><FrequencyChange><Frequency dt:dt="r8">2699960000</Frequency><Timestamp dt:dt="r8">4.56965965451882E+15</Timestamp><Cur…	좌우반구com(split BVF)_2-004-1	60.021	1.0.0.165	1	-354234692	Professional	2.0.10.242	2.0.10.353	10-10-2020	2020-10-10 오전 1:31:29	10:31:29	2.0.10.248	296	1	{/}	요청	요	청	NULL	NULL	NULL	NULL	NULL	NULL	32	1	32	KSY	List3	0		0	0	902521	183		0	0	1	{/}	0	3	902704	0	{/}	378
좌우반구com(split BVF)_2	4	1	<?xml version="1.0"?>\n<Clock xmlns:dt="urn:schemas-microsoft-com:datatypes"><Description dt:dt="string">E-Prime Primary Realtime Clock</Description><StartTime><Timestamp dt:dt="int">0</Timestamp><DateUtc dt:dt="string">2020-10-10T01:31:29Z</DateUtc></StartTime><FrequencyChanges><FrequencyChange><Frequency dt:dt="r8">2699960000</Frequency><Timestamp dt:dt="r8">4.56965965451882E+15</Timestamp><Cur…	좌우반구com(split BVF)_2-004-1	60.021	1.0.0.165	1	-354234692	Professional	2.0.10.242	2.0.10.353	10-10-2020	2020-10-10 오전 1:31:29	10:31:29	2.0.10.248	160	2	z	용스	용	스	NULL	NULL	NULL	17	1	28	NULL	NULL	NULL	KSY2	List2	NULL	NULL	NULL	NULL	NULL	NULL	NULL	NULL	NULL	1	z	0	4	493513	0	z	588
좌우반구com(split BVF)_2	4	1	<?xml version="1.0"?>\n<Clock xmlns:dt="urn:schemas-microsoft-com:datatypes"><Description dt:dt="string">E-Prime Primary Realtime Clock</Description><StartTime><Timestamp dt:dt="int">0</Timestamp><DateUtc dt:dt="string">2020-10-10T01:31:29Z</DateUtc></StartTime><FrequencyChanges><FrequencyChange><Frequency dt:dt="r8">2699960000</Frequency><Timestamp dt:dt="r8">4.56965965451882E+15</Timestamp><Cur…	좌우반구com(split BVF)_2-004-1	60.021	1.0.0.165	1	-354234692	Professional	2.0.10.242	2.0.10.353	10-10-2020	2020-10-10 오전 1:31:29	10:31:29	2.0.10.248	376	1	{/}	용어	용	어	NULL	NULL	NULL	NULL	NULL	NULL	73	1	112	KSY	List3	0		0	0	1124494	183		0	0	1	{/}	0	3	1124677	0	{/}	314
좌우반구com(split BVF)_2	4	1	<?xml version="1.0"?>\n<Clock xmlns:dt="urn:schemas-microsoft-com:datatypes"><Description dt:dt="string">E-Prime Primary Realtime Clock</Description><StartTime><Timestamp dt:dt="int">0</Timestamp><DateUtc dt:dt="string">2020-10-10T01:31:29Z</DateUtc></StartTime><FrequencyChanges><FrequencyChange><Frequency dt:dt="r8">2699960000</Frequency><Timestamp dt:dt="r8">4.56965965451882E+15</Timestamp><Cur…	좌우반구com(split BVF)_2-004-1	60.021	1.0.0.165	1	-354234692	Professional	2.0.10.242	2.0.10.353	10-10-2020	2020-10-10 오전 1:31:29	10:31:29	2.0.10.248	49	1	{/}	우려	우	려	71	1	49	NULL	NULL	NULL	NULL	NULL	NULL	KSY	List1	0		1	-1	152897	184		0	0	1	{/}	0	4	153081	0	{/}	423
좌우반구com(split BVF)_2	4	1	<?xml version="1.0"?>\n<Clock xmlns:dt="urn:schemas-microsoft-com:datatypes"><Description dt:dt="string">E-Prime Primary Realtime Clock</Description><StartTime><Timestamp dt:dt="int">0</Timestamp><DateUtc dt:dt="string">2020-10-10T01:31:29Z</DateUtc></StartTime><FrequencyChanges><FrequencyChange><Frequency dt:dt="r8">2699960000</Frequency><Timestamp dt:dt="r8">4.56965965451882E+15</Timestamp><Cur…	좌우반구com(split BVF)_2-004-1	60.021	1.0.0.165	1	-354234692	Professional	2.0.10.242	2.0.10.353	10-10-2020	2020-10-10 오전 1:31:29	10:31:29	2.0.10.248	339	2	z	운국	운	국	NULL	NULL	NULL	NULL	NULL	NULL	37	1	75	KSY2	List3	NULL	NULL	NULL	NULL	NULL	NULL	NULL	NULL	NULL	1	z	1	3	1025311	0	z	473
좌우반구com(split BVF)_2	4	1	<?xml version="1.0"?>\n<Clock xmlns:dt="urn:schemas-microsoft-com:datatypes"><Description dt:dt="string">E-Prime Primary Realtime Clock</Description><StartTime><Timestamp dt:dt="int">0</Timestamp><DateUtc dt:dt="string">2020-10-10T01:31:29Z</DateUtc></StartTime><FrequencyChanges><FrequencyChange><Frequency dt:dt="r8">2699960000</Frequency><Timestamp dt:dt="r8">4.56965965451882E+15</Timestamp><Cur…	좌우반구com(split BVF)_2-004-1	60.021	1.0.0.165	1	-354234692	Professional	2.0.10.242	2.0.10.353	10-10-2020	2020-10-10 오전 1:31:29	10:31:29	2.0.10.248	207	2	z	운속	운	속	NULL	NULL	NULL	131	1	75	NULL	NULL	NULL	KSY3	List2	NULL	NULL	NULL	NULL	NULL	NULL	NULL	NULL	NULL	1	z	0	4	625717	0	z	463
좌우반구com(split BVF)_2	4	1	<?xml version="1.0"?>\n<Clock xmlns:dt="urn:schemas-microsoft-com:datatypes"><Description dt:dt="string">E-Prime Primary Realtime Clock</Description><StartTime><Timestamp dt:dt="int">0</Timestamp><DateUtc dt:dt="string">2020-10-10T01:31:29Z</DateUtc></StartTime><FrequencyChanges><FrequencyChange><Frequency dt:dt="r8">2699960000</Frequency><Timestamp dt:dt="r8">4.56965965451882E+15</Timestamp><Cur…	좌우반구com(split BVF)_2-004-1	60.021	1.0.0.165	1	-354234692	Professional	2.0.10.242	2.0.10.353	10-10-2020	2020-10-10 오전 1:31:29	10:31:29	2.0.10.248	42	1	{/}	원리	원	리	128	1	42	NULL	NULL	NULL	NULL	NULL	NULL	KSY	List1	0		1	-1	133587	184		0	0	1	{/}	0	4	133771	0	{/}	373
좌우반구com(split BVF)_2	4	1	<?xml version="1.0"?>\n<Clock xmlns:dt="urn:schemas-microsoft-com:datatypes"><Description dt:dt="string">E-Prime Primary Realtime Clock</Description><StartTime><Timestamp dt:dt="int">0</Timestamp><DateUtc dt:dt="string">2020-10-10T01:31:29Z</DateUtc></StartTime><FrequencyChanges><FrequencyChange><Frequency dt:dt="r8">2699960000</Frequency><Timestamp dt:dt="r8">4.56965965451882E+15</Timestamp><Cur…	좌우반구com(split BVF)_2-004-1	60.021	1.0.0.165	1	-354234692	Professional	2.0.10.242	2.0.10.353	10-10-2020	2020-10-10 오전 1:31:29	10:31:29	2.0.10.248	51	1	{/}	원인	원	인	69	1	51	NULL	NULL	NULL	NULL	NULL	NULL	KSY	List1	0		0	0	158879	183		0	0	1	{/}	0	3	159062	0	{/}	378
좌우반구com(split BVF)_2	4	1	<?xml version="1.0"?>\n<Clock xmlns:dt="urn:schemas-microsoft-com:datatypes"><Description dt:dt="string">E-Prime Primary Realtime Clock</Description><StartTime><Timestamp dt:dt="int">0</Timestamp><DateUtc dt:dt="string">2020-10-10T01:31:29Z</DateUtc></StartTime><FrequencyChanges><FrequencyChange><Frequency dt:dt="r8">2699960000</Frequency><Timestamp dt:dt="r8">4.56965965451882E+15</Timestamp><Cur…	좌우반구com(split BVF)_2-004-1	60.021	1.0.0.165	1	-354234692	Professional	2.0.10.242	2.0.10.353	10-10-2020	2020-10-10 오전 1:31:29	10:31:29	2.0.10.248	105	1	{/}	원장	원	장	56	1	105	NULL	NULL	NULL	NULL	NULL	NULL	KSY	List1	0		0	-1	315491	183		0	0	1	{/}	0	3	315674	0	{/}	389
좌우반구com(split BVF)_2	4	1	<?xml version="1.0"?>\n<Clock xmlns:dt="urn:schemas-microsoft-com:datatypes"><Description dt:dt="string">E-Prime Primary Realtime Clock</Description><StartTime><Timestamp dt:dt="int">0</Timestamp><DateUtc dt:dt="string">2020-10-10T01:31:29Z</DateUtc></StartTime><FrequencyChanges><FrequencyChange><Frequency dt:dt="r8">2699960000</Frequency><Timestamp dt:dt="r8">4.56965965451882E+15</Timestamp><Cur…	좌우반구com(split BVF)_2-004-1	60.021	1.0.0.165	1	-354234692	Professional	2.0.10.242	2.0.10.353	10-10-2020	2020-10-10 오전 1:31:29	10:31:29	2.0.10.248	30	2	z	원착	원	착	89	1	30	NULL	NULL	NULL	NULL	NULL	NULL	KSY	List1	0		0	-1	99299	184		0	0	1	z	0	4	99483	0	z	630
좌우반구com(split BVF)_2	4	1	<?xml version="1.0"?>\n<Clock xmlns:dt="urn:schemas-microsoft-com:datatypes"><Description dt:dt="string">E-Prime Primary Realtime Clock</Description><StartTime><Timestamp dt:dt="int">0</Timestamp><DateUtc dt:dt="string">2020-10-10T01:31:29Z</DateUtc></StartTime><FrequencyChanges><FrequencyChange><Frequency dt:dt="r8">2699960000</Frequency><Timestamp dt:dt="r8">4.56965965451882E+15</Timestamp><Cur…	좌우반구com(split BVF)_2-004-1	60.021	1.0.0.165	1	-354234692	Professional	2.0.10.242	2.0.10.353	10-10-2020	2020-10-10 오전 1:31:29	10:31:29	2.0.10.248	246	1	{/}	원형	원	형	NULL	NULL	NULL	28	1	114	NULL	NULL	NULL	KSY	List2	0		0	-1	736028	184		0	0	1	{/}	0	4	736212	0	{/}	455
좌우반구com(split BVF)_2	4	1	<?xml version="1.0"?>\n<Clock xmlns:dt="urn:schemas-microsoft-com:datatypes"><Description dt:dt="string">E-Prime Primary Realtime Clock</Description><StartTime><Timestamp dt:dt="int">0</Timestamp><DateUtc dt:dt="string">2020-10-10T01:31:29Z</DateUtc></StartTime><FrequencyChanges><FrequencyChange><Frequency dt:dt="r8">2699960000</Frequency><Timestamp dt:dt="r8">4.56965965451882E+15</Timestamp><Cur…	좌우반구com(split BVF)_2-004-1	60.021	1.0.0.165	1	-354234692	Professional	2.0.10.242	2.0.10.353	10-10-2020	2020-10-10 오전 1:31:29	10:31:29	2.0.10.248	292	2	z	위절	위	절	NULL	NULL	NULL	NULL	NULL	NULL	16	1	28	KSY	List3	0		0	0	891208	183		0	0	1	z	0	3	891391	0	z	587
좌우반구com(split BVF)_2	4	1	<?xml version="1.0"?>\n<Clock xmlns:dt="urn:schemas-microsoft-com:datatypes"><Description dt:dt="string">E-Prime Primary Realtime Clock</Description><StartTime><Timestamp dt:dt="int">0</Timestamp><DateUtc dt:dt="string">2020-10-10T01:31:29Z</DateUtc></StartTime><FrequencyChanges><FrequencyChange><Frequency dt:dt="r8">2699960000</Frequency><Timestamp dt:dt="r8">4.56965965451882E+15</Timestamp><Cur…	좌우반구com(split BVF)_2-004-1	60.021	1.0.0.165	1	-354234692	Professional	2.0.10.242	2.0.10.353	10-10-2020	2020-10-10 오전 1:31:29	10:31:29	2.0.10.248	328	1	{/}	유형	유	형	NULL	NULL	NULL	NULL	NULL	NULL	132	1	64	KSY	List3	0		0	-1	993589	183		0	0	1	{/}	0	3	993772	0	{/}	397
좌우반구com(split BVF)_2	4	1	<?xml version="1.0"?>\n<Clock xmlns:dt="urn:schemas-microsoft-com:datatypes"><Description dt:dt="string">E-Prime Primary Realtime Clock</Description><StartTime><Timestamp dt:dt="int">0</Timestamp><DateUtc dt:dt="string">2020-10-10T01:31:29Z</DateUtc></StartTime><FrequencyChanges><FrequencyChange><Frequency dt:dt="r8">2699960000</Frequency><Timestamp dt:dt="r8">4.56965965451882E+15</Timestamp><Cur…	좌우반구com(split BVF)_2-004-1	60.021	1.0.0.165	1	-354234692	Professional	2.0.10.242	2.0.10.353	10-10-2020	2020-10-10 오전 1:31:29	10:31:29	2.0.10.248	131	1	{/}	음식	음	식	11	1	131	NULL	NULL	NULL	NULL	NULL	NULL	KSY	List1	0		0	-1	388832	183		0	0	1	{/}	1	3	389015	0	{/}	319
좌우반구com(split BVF)_2	4	1	<?xml version="1.0"?>\n<Clock xmlns:dt="urn:schemas-microsoft-com:datatypes"><Description dt:dt="string">E-Prime Primary Realtime Clock</Description><StartTime><Timestamp dt:dt="int">0</Timestamp><DateUtc dt:dt="string">2020-10-10T01:31:29Z</DateUtc></StartTime><FrequencyChanges><FrequencyChange><Frequency dt:dt="r8">2699960000</Frequency><Timestamp dt:dt="r8">4.56965965451882E+15</Timestamp><Cur…	좌우반구com(split BVF)_2-004-1	60.021	1.0.0.165	1	-354234692	Professional	2.0.10.242	2.0.10.353	10-10-2020	2020-10-10 오전 1:31:29	10:31:29	2.0.10.248	18	2	z	음안	음	안	85	1	18	NULL	NULL	NULL	NULL	NULL	NULL	KSY3	List1	NULL	NULL	NULL	NULL	NULL	NULL	NULL	NULL	NULL	1	z	0	3	65078	0	z	683
좌우반구com(split BVF)_2	4	1	<?xml version="1.0"?>\n<Clock xmlns:dt="urn:schemas-microsoft-com:datatypes"><Description dt:dt="string">E-Prime Primary Realtime Clock</Description><StartTime><Timestamp dt:dt="int">0</Timestamp><DateUtc dt:dt="string">2020-10-10T01:31:29Z</DateUtc></StartTime><FrequencyChanges><FrequencyChange><Frequency dt:dt="r8">2699960000</Frequency><Timestamp dt:dt="r8">4.56965965451882E+15</Timestamp><Cur…	좌우반구com(split BVF)_2-004-1	60.021	1.0.0.165	1	-354234692	Professional	2.0.10.242	2.0.10.353	10-10-2020	2020-10-10 오전 1:31:29	10:31:29	2.0.10.248	71	2	z	응어	응	어	50	1	71	NULL	NULL	NULL	NULL	NULL	NULL	KSY2	List1	NULL	NULL	NULL	NULL	NULL	NULL	NULL	NULL	NULL	1	z	0	3	218358	0	z	1074
좌우반구com(split BVF)_2	4	1	<?xml version="1.0"?>\n<Clock xmlns:dt="urn:schemas-microsoft-com:datatypes"><Description dt:dt="string">E-Prime Primary Realtime Clock</Description><StartTime><Timestamp dt:dt="int">0</Timestamp><DateUtc dt:dt="string">2020-10-10T01:31:29Z</DateUtc></StartTime><FrequencyChanges><FrequencyChange><Frequency dt:dt="r8">2699960000</Frequency><Timestamp dt:dt="r8">4.56965965451882E+15</Timestamp><Cur…	좌우반구com(split BVF)_2-004-1	60.021	1.0.0.165	1	-354234692	Professional	2.0.10.242	2.0.10.353	10-10-2020	2020-10-10 오전 1:31:29	10:31:29	2.0.10.248	208	2	z	의마	의	마	NULL	NULL	NULL	6	1	76	NULL	NULL	NULL	KSY2	List2	NULL	NULL	NULL	NULL	NULL	NULL	NULL	NULL	NULL	0	z	0	3	628382	0	{/}	606
좌우반구com(split BVF)_2	4	1	<?xml version="1.0"?>\n<Clock xmlns:dt="urn:schemas-microsoft-com:datatypes"><Description dt:dt="string">E-Prime Primary Realtime Clock</Description><StartTime><Timestamp dt:dt="int">0</Timestamp><DateUtc dt:dt="string">2020-10-10T01:31:29Z</DateUtc></StartTime><FrequencyChanges><FrequencyChange><Frequency dt:dt="r8">2699960000</Frequency><Timestamp dt:dt="r8">4.56965965451882E+15</Timestamp><Cur…	좌우반구com(split BVF)_2-004-1	60.021	1.0.0.165	1	-354234692	Professional	2.0.10.242	2.0.10.353	10-10-2020	2020-10-10 오전 1:31:29	10:31:29	2.0.10.248	53	1	{/}	의미	의	미	127	1	53	NULL	NULL	NULL	NULL	NULL	NULL	KSY	List1	0		1	-1	164243	184		0	0	1	{/}	0	4	164427	0	{/}	365
좌우반구com(split BVF)_2	4	1	<?xml version="1.0"?>\n<Clock xmlns:dt="urn:schemas-microsoft-com:datatypes"><Description dt:dt="string">E-Prime Primary Realtime Clock</Description><StartTime><Timestamp dt:dt="int">0</Timestamp><DateUtc dt:dt="string">2020-10-10T01:31:29Z</DateUtc></StartTime><FrequencyChanges><FrequencyChange><Frequency dt:dt="r8">2699960000</Frequency><Timestamp dt:dt="r8">4.56965965451882E+15</Timestamp><Cur…	좌우반구com(split BVF)_2-004-1	60.021	1.0.0.165	1	-354234692	Professional	2.0.10.242	2.0.10.353	10-10-2020	2020-10-10 오전 1:31:29	10:31:29	2.0.10.248	329	2	z	의필	의	필	NULL	NULL	NULL	NULL	NULL	NULL	122	1	65	KSY3	List3	NULL	NULL	NULL	NULL	NULL	NULL	NULL	NULL	NULL	1	z	0	3	996371	0	z	622
좌우반구com(split BVF)_2	4	1	<?xml version="1.0"?>\n<Clock xmlns:dt="urn:schemas-microsoft-com:datatypes"><Description dt:dt="string">E-Prime Primary Realtime Clock</Description><StartTime><Timestamp dt:dt="int">0</Timestamp><DateUtc dt:dt="string">2020-10-10T01:31:29Z</DateUtc></StartTime><FrequencyChanges><FrequencyChange><Frequency dt:dt="r8">2699960000</Frequency><Timestamp dt:dt="r8">4.56965965451882E+15</Timestamp><Cur…	좌우반구com(split BVF)_2-004-1	60.021	1.0.0.165	1	-354234692	Professional	2.0.10.242	2.0.10.353	10-10-2020	2020-10-10 오전 1:31:29	10:31:29	2.0.10.248	225	2	z	이느	이	느	NULL	NULL	NULL	84	1	93	NULL	NULL	NULL	KSY2	List2	NULL	NULL	NULL	NULL	NULL	NULL	NULL	NULL	NULL	0	z	0	4	675683	0	{/}	737
좌우반구com(split BVF)_2	4	1	<?xml version="1.0"?>\n<Clock xmlns:dt="urn:schemas-microsoft-com:datatypes"><Description dt:dt="string">E-Prime Primary Realtime Clock</Description><StartTime><Timestamp dt:dt="int">0</Timestamp><DateUtc dt:dt="string">2020-10-10T01:31:29Z</DateUtc></StartTime><FrequencyChanges><FrequencyChange><Frequency dt:dt="r8">2699960000</Frequency><Timestamp dt:dt="r8">4.56965965451882E+15</Timestamp><Cur…	좌우반구com(split BVF)_2-004-1	60.021	1.0.0.165	1	-354234692	Professional	2.0.10.242	2.0.10.353	10-10-2020	2020-10-10 오전 1:31:29	10:31:29	2.0.10.248	313	1	{/}	이득	이	득	NULL	NULL	NULL	NULL	NULL	NULL	77	1	49	KSY	List3	0		0	0	951887	183		0	0	1	{/}	0	3	952070	0	{/}	300
좌우반구com(split BVF)_2	4	1	<?xml version="1.0"?>\n<Clock xmlns:dt="urn:schemas-microsoft-com:datatypes"><Description dt:dt="string">E-Prime Primary Realtime Clock</Description><StartTime><Timestamp dt:dt="int">0</Timestamp><DateUtc dt:dt="string">2020-10-10T01:31:29Z</DateUtc></StartTime><FrequencyChanges><FrequencyChange><Frequency dt:dt="r8">2699960000</Frequency><Timestamp dt:dt="r8">4.56965965451882E+15</Timestamp><Cur…	좌우반구com(split BVF)_2-004-1	60.021	1.0.0.165	1	-354234692	Professional	2.0.10.242	2.0.10.353	10-10-2020	2020-10-10 오전 1:31:29	10:31:29	2.0.10.248	282	1	{/}	이유	이	유	NULL	NULL	NULL	NULL	NULL	NULL	17	1	18	KSY	List3	0		1	-1	863867	184		0	0	1	{/}	0	4	864051	0	{/}	367
좌우반구com(split BVF)_2	4	1	<?xml version="1.0"?>\n<Clock xmlns:dt="urn:schemas-microsoft-com:datatypes"><Description dt:dt="string">E-Prime Primary Realtime Clock</Description><StartTime><Timestamp dt:dt="int">0</Timestamp><DateUtc dt:dt="string">2020-10-10T01:31:29Z</DateUtc></StartTime><FrequencyChanges><FrequencyChange><Frequency dt:dt="r8">2699960000</Frequency><Timestamp dt:dt="r8">4.56965965451882E+15</Timestamp><Cur…	좌우반구com(split BVF)_2-004-1	60.021	1.0.0.165	1	-354234692	Professional	2.0.10.242	2.0.10.353	10-10-2020	2020-10-10 오전 1:31:29	10:31:29	2.0.10.248	298	1	{/}	이전	이	전	NULL	NULL	NULL	NULL	NULL	NULL	79	1	34	KSY2	List3	NULL	NULL	NULL	NULL	NULL	NULL	NULL	NULL	NULL	0	{/}	0	3	908585	0	z	1184
좌우반구com(split BVF)_2	4	1	<?xml version="1.0"?>\n<Clock xmlns:dt="urn:schemas-microsoft-com:datatypes"><Description dt:dt="string">E-Prime Primary Realtime Clock</Description><StartTime><Timestamp dt:dt="int">0</Timestamp><DateUtc dt:dt="string">2020-10-10T01:31:29Z</DateUtc></StartTime><FrequencyChanges><FrequencyChange><Frequency dt:dt="r8">2699960000</Frequency><Timestamp dt:dt="r8">4.56965965451882E+15</Timestamp><Cur…	좌우반구com(split BVF)_2-004-1	60.021	1.0.0.165	1	-354234692	Professional	2.0.10.242	2.0.10.353	10-10-2020	2020-10-10 오전 1:31:29	10:31:29	2.0.10.248	218	2	z	익궤	익	궤	NULL	NULL	NULL	109	1	86	NULL	NULL	NULL	KSY	List2	0		0	0	656523	183		0	0	1	z	0	3	656706	0	z	434
좌우반구com(split BVF)_2	4	1	<?xml version="1.0"?>\n<Clock xmlns:dt="urn:schemas-microsoft-com:datatypes"><Description dt:dt="string">E-Prime Primary Realtime Clock</Description><StartTime><Timestamp dt:dt="int">0</Timestamp><DateUtc dt:dt="string">2020-10-10T01:31:29Z</DateUtc></StartTime><FrequencyChanges><FrequencyChange><Frequency dt:dt="r8">2699960000</Frequency><Timestamp dt:dt="r8">4.56965965451882E+15</Timestamp><Cur…	좌우반구com(split BVF)_2-004-1	60.021	1.0.0.165	1	-354234692	Professional	2.0.10.242	2.0.10.353	10-10-2020	2020-10-10 오전 1:31:29	10:31:29	2.0.10.248	177	2	z	익력	익	력	NULL	NULL	NULL	60	1	45	NULL	NULL	NULL	KSY	List2	0		0	-1	540596	183		0	0	1	z	1	3	540779	0	z	410
좌우반구com(split BVF)_2	4	1	<?xml version="1.0"?>\n<Clock xmlns:dt="urn:schemas-microsoft-com:datatypes"><Description dt:dt="string">E-Prime Primary Realtime Clock</Description><StartTime><Timestamp dt:dt="int">0</Timestamp><DateUtc dt:dt="string">2020-10-10T01:31:29Z</DateUtc></StartTime><FrequencyChanges><FrequencyChange><Frequency dt:dt="r8">2699960000</Frequency><Timestamp dt:dt="r8">4.56965965451882E+15</Timestamp><Cur…	좌우반구com(split BVF)_2-004-1	60.021	1.0.0.165	1	-354234692	Professional	2.0.10.242	2.0.10.353	10-10-2020	2020-10-10 오전 1:31:29	10:31:29	2.0.10.248	9	1	{/}	인간	인	간	55	1	9	NULL	NULL	NULL	NULL	NULL	NULL	KSY2	List1	NULL	NULL	NULL	NULL	NULL	NULL	NULL	NULL	NULL	1	{/}	0	4	40270	0	{/}	427
좌우반구com(split BVF)_2	4	1	<?xml version="1.0"?>\n<Clock xmlns:dt="urn:schemas-microsoft-com:datatypes"><Description dt:dt="string">E-Prime Primary Realtime Clock</Description><StartTime><Timestamp dt:dt="int">0</Timestamp><DateUtc dt:dt="string">2020-10-10T01:31:29Z</DateUtc></StartTime><FrequencyChanges><FrequencyChange><Frequency dt:dt="r8">2699960000</Frequency><Timestamp dt:dt="r8">4.56965965451882E+15</Timestamp><Cur…	좌우반구com(split BVF)_2-004-1	60.021	1.0.0.165	1	-354234692	Professional	2.0.10.242	2.0.10.353	10-10-2020	2020-10-10 오전 1:31:29	10:31:29	2.0.10.248	226	1	{/}	인사	인	사	NULL	NULL	NULL	66	1	94	NULL	NULL	NULL	KSY2	List2	NULL	NULL	NULL	NULL	NULL	NULL	NULL	NULL	NULL	1	{/}	0	3	678615	0	{/}	517
좌우반구com(split BVF)_2	4	1	<?xml version="1.0"?>\n<Clock xmlns:dt="urn:schemas-microsoft-com:datatypes"><Description dt:dt="string">E-Prime Primary Realtime Clock</Description><StartTime><Timestamp dt:dt="int">0</Timestamp><DateUtc dt:dt="string">2020-10-10T01:31:29Z</DateUtc></StartTime><FrequencyChanges><FrequencyChange><Frequency dt:dt="r8">2699960000</Frequency><Timestamp dt:dt="r8">4.56965965451882E+15</Timestamp><Cur…	좌우반구com(split BVF)_2-004-1	60.021	1.0.0.165	1	-354234692	Professional	2.0.10.242	2.0.10.353	10-10-2020	2020-10-10 오전 1:31:29	10:31:29	2.0.10.248	183	1	{/}	인생	인	생	NULL	NULL	NULL	128	1	51	NULL	NULL	NULL	KSY2	List2	NULL	NULL	NULL	NULL	NULL	NULL	NULL	NULL	NULL	1	{/}	0	3	558140	0	{/}	457
좌우반구com(split BVF)_2	4	1	<?xml version="1.0"?>\n<Clock xmlns:dt="urn:schemas-microsoft-com:datatypes"><Description dt:dt="string">E-Prime Primary Realtime Clock</Description><StartTime><Timestamp dt:dt="int">0</Timestamp><DateUtc dt:dt="string">2020-10-10T01:31:29Z</DateUtc></StartTime><FrequencyChanges><FrequencyChange><Frequency dt:dt="r8">2699960000</Frequency><Timestamp dt:dt="r8">4.56965965451882E+15</Timestamp><Cur…	좌우반구com(split BVF)_2-004-1	60.021	1.0.0.165	1	-354234692	Professional	2.0.10.242	2.0.10.353	10-10-2020	2020-10-10 오전 1:31:29	10:31:29	2.0.10.248	291	1	{/}	인연	인	연	NULL	NULL	NULL	NULL	NULL	NULL	30	1	27	KSY2	List3	NULL	NULL	NULL	NULL	NULL	NULL	NULL	NULL	NULL	1	{/}	0	3	888642	0	{/}	552
좌우반구com(split BVF)_2	4	1	<?xml version="1.0"?>\n<Clock xmlns:dt="urn:schemas-microsoft-com:datatypes"><Description dt:dt="string">E-Prime Primary Realtime Clock</Description><StartTime><Timestamp dt:dt="int">0</Timestamp><DateUtc dt:dt="string">2020-10-10T01:31:29Z</DateUtc></StartTime><FrequencyChanges><FrequencyChange><Frequency dt:dt="r8">2699960000</Frequency><Timestamp dt:dt="r8">4.56965965451882E+15</Timestamp><Cur…	좌우반구com(split BVF)_2-004-1	60.021	1.0.0.165	1	-354234692	Professional	2.0.10.242	2.0.10.353	10-10-2020	2020-10-10 오전 1:31:29	10:31:29	2.0.10.248	322	2	z	일려	일	려	NULL	NULL	NULL	NULL	NULL	NULL	130	1	58	KSY3	List3	NULL	NULL	NULL	NULL	NULL	NULL	NULL	NULL	NULL	1	z	0	4	977045	0	z	1004
좌우반구com(split BVF)_2	4	1	<?xml version="1.0"?>\n<Clock xmlns:dt="urn:schemas-microsoft-com:datatypes"><Description dt:dt="string">E-Prime Primary Realtime Clock</Description><StartTime><Timestamp dt:dt="int">0</Timestamp><DateUtc dt:dt="string">2020-10-10T01:31:29Z</DateUtc></StartTime><FrequencyChanges><FrequencyChange><Frequency dt:dt="r8">2699960000</Frequency><Timestamp dt:dt="r8">4.56965965451882E+15</Timestamp><Cur…	좌우반구com(split BVF)_2-004-1	60.021	1.0.0.165	1	-354234692	Professional	2.0.10.242	2.0.10.353	10-10-2020	2020-10-10 오전 1:31:29	10:31:29	2.0.10.248	144	2	z	일섭	일	섭	NULL	NULL	NULL	70	1	12	NULL	NULL	NULL	KSY	List2	0		0	0	449245	183		0	0	1	z	0	3	449428	0	z	778
좌우반구com(split BVF)_2	4	1	<?xml version="1.0"?>\n<Clock xmlns:dt="urn:schemas-microsoft-com:datatypes"><Description dt:dt="string">E-Prime Primary Realtime Clock</Description><StartTime><Timestamp dt:dt="int">0</Timestamp><DateUtc dt:dt="string">2020-10-10T01:31:29Z</DateUtc></StartTime><FrequencyChanges><FrequencyChange><Frequency dt:dt="r8">2699960000</Frequency><Timestamp dt:dt="r8">4.56965965451882E+15</Timestamp><Cur…	좌우반구com(split BVF)_2-004-1	60.021	1.0.0.165	1	-354234692	Professional	2.0.10.242	2.0.10.353	10-10-2020	2020-10-10 오전 1:31:29	10:31:29	2.0.10.248	192	2	z	임택	임	택	NULL	NULL	NULL	116	1	60	NULL	NULL	NULL	KSY	List2	0		0	-1	583431	184		0	0	1	z	0	4	583615	0	z	573
좌우반구com(split BVF)_2	4	1	<?xml version="1.0"?>\n<Clock xmlns:dt="urn:schemas-microsoft-com:datatypes"><Description dt:dt="string">E-Prime Primary Realtime Clock</Description><StartTime><Timestamp dt:dt="int">0</Timestamp><DateUtc dt:dt="string">2020-10-10T01:31:29Z</DateUtc></StartTime><FrequencyChanges><FrequencyChange><Frequency dt:dt="r8">2699960000</Frequency><Timestamp dt:dt="r8">4.56965965451882E+15</Timestamp><Cur…	좌우반구com(split BVF)_2-004-1	60.021	1.0.0.165	1	-354234692	Professional	2.0.10.242	2.0.10.353	10-10-2020	2020-10-10 오전 1:31:29	10:31:29	2.0.10.248	315	1	{/}	입구	입	구	NULL	NULL	NULL	NULL	NULL	NULL	68	1	51	KSY2	List3	NULL	NULL	NULL	NULL	NULL	NULL	NULL	NULL	NULL	1	{/}	0	3	957318	0	{/}	579
좌우반구com(split BVF)_2	4	1	<?xml version="1.0"?>\n<Clock xmlns:dt="urn:schemas-microsoft-com:datatypes"><Description dt:dt="string">E-Prime Primary Realtime Clock</Description><StartTime><Timestamp dt:dt="int">0</Timestamp><DateUtc dt:dt="string">2020-10-10T01:31:29Z</DateUtc></StartTime><FrequencyChanges><FrequencyChange><Frequency dt:dt="r8">2699960000</Frequency><Timestamp dt:dt="r8">4.56965965451882E+15</Timestamp><Cur…	좌우반구com(split BVF)_2-004-1	60.021	1.0.0.165	1	-354234692	Professional	2.0.10.242	2.0.10.353	10-10-2020	2020-10-10 오전 1:31:29	10:31:29	2.0.10.248	200	2	z	입목	입	목	NULL	NULL	NULL	103	1	68	NULL	NULL	NULL	KSY2	List2	NULL	NULL	NULL	NULL	NULL	NULL	NULL	NULL	NULL	1	z	1	3	606073	0	z	547
좌우반구com(split BVF)_2	4	1	<?xml version="1.0"?>\n<Clock xmlns:dt="urn:schemas-microsoft-com:datatypes"><Description dt:dt="string">E-Prime Primary Realtime Clock</Description><StartTime><Timestamp dt:dt="int">0</Timestamp><DateUtc dt:dt="string">2020-10-10T01:31:29Z</DateUtc></StartTime><FrequencyChanges><FrequencyChange><Frequency dt:dt="r8">2699960000</Frequency><Timestamp dt:dt="r8">4.56965965451882E+15</Timestamp><Cur…	좌우반구com(split BVF)_2-004-1	60.021	1.0.0.165	1	-354234692	Professional	2.0.10.242	2.0.10.353	10-10-2020	2020-10-10 오전 1:31:29	10:31:29	2.0.10.248	78	2	z	입화	입	화	93	1	78	NULL	NULL	NULL	NULL	NULL	NULL	KSY2	List1	NULL	NULL	NULL	NULL	NULL	NULL	NULL	NULL	NULL	1	z	0	3	240167	0	z	481
좌우반구com(split BVF)_2	4	1	<?xml version="1.0"?>\n<Clock xmlns:dt="urn:schemas-microsoft-com:datatypes"><Description dt:dt="string">E-Prime Primary Realtime Clock</Description><StartTime><Timestamp dt:dt="int">0</Timestamp><DateUtc dt:dt="string">2020-10-10T01:31:29Z</DateUtc></StartTime><FrequencyChanges><FrequencyChange><Frequency dt:dt="r8">2699960000</Frequency><Timestamp dt:dt="r8">4.56965965451882E+15</Timestamp><Cur…	좌우반구com(split BVF)_2-004-1	60.021	1.0.0.165	1	-354234692	Professional	2.0.10.242	2.0.10.353	10-10-2020	2020-10-10 오전 1:31:29	10:31:29	2.0.10.248	211	2	z	자름	자	름	NULL	NULL	NULL	43	1	79	NULL	NULL	NULL	KSY	List2	0		1	-1	636296	184		0	0	0	z	0	4	636480	0	{/}	596
좌우반구com(split BVF)_2	4	1	<?xml version="1.0"?>\n<Clock xmlns:dt="urn:schemas-microsoft-com:datatypes"><Description dt:dt="string">E-Prime Primary Realtime Clock</Description><StartTime><Timestamp dt:dt="int">0</Timestamp><DateUtc dt:dt="string">2020-10-10T01:31:29Z</DateUtc></StartTime><FrequencyChanges><FrequencyChange><Frequency dt:dt="r8">2699960000</Frequency><Timestamp dt:dt="r8">4.56965965451882E+15</Timestamp><Cur…	좌우반구com(split BVF)_2-004-1	60.021	1.0.0.165	1	-354234692	Professional	2.0.10.242	2.0.10.353	10-10-2020	2020-10-10 오전 1:31:29	10:31:29	2.0.10.248	202	1	{/}	자리	자	리	NULL	NULL	NULL	117	1	70	NULL	NULL	NULL	KSY2	List2	NULL	NULL	NULL	NULL	NULL	NULL	NULL	NULL	NULL	1	{/}	0	3	611755	0	{/}	1033
좌우반구com(split BVF)_2	4	1	<?xml version="1.0"?>\n<Clock xmlns:dt="urn:schemas-microsoft-com:datatypes"><Description dt:dt="string">E-Prime Primary Realtime Clock</Description><StartTime><Timestamp dt:dt="int">0</Timestamp><DateUtc dt:dt="string">2020-10-10T01:31:29Z</DateUtc></StartTime><FrequencyChanges><FrequencyChange><Frequency dt:dt="r8">2699960000</Frequency><Timestamp dt:dt="r8">4.56965965451882E+15</Timestamp><Cur…	좌우반구com(split BVF)_2-004-1	60.021	1.0.0.165	1	-354234692	Professional	2.0.10.242	2.0.10.353	10-10-2020	2020-10-10 오전 1:31:29	10:31:29	2.0.10.248	149	1	{/}	자본	자	본	NULL	NULL	NULL	78	1	17	NULL	NULL	NULL	KSY2	List2	NULL	NULL	NULL	NULL	NULL	NULL	NULL	NULL	NULL	1	{/}	0	4	463340	0	{/}	473
좌우반구com(split BVF)_2	4	1	<?xml version="1.0"?>\n<Clock xmlns:dt="urn:schemas-microsoft-com:datatypes"><Description dt:dt="string">E-Prime Primary Realtime Clock</Description><StartTime><Timestamp dt:dt="int">0</Timestamp><DateUtc dt:dt="string">2020-10-10T01:31:29Z</DateUtc></StartTime><FrequencyChanges><FrequencyChange><Frequency dt:dt="r8">2699960000</Frequency><Timestamp dt:dt="r8">4.56965965451882E+15</Timestamp><Cur…	좌우반구com(split BVF)_2-004-1	60.021	1.0.0.165	1	-354234692	Professional	2.0.10.242	2.0.10.353	10-10-2020	2020-10-10 오전 1:31:29	10:31:29	2.0.10.248	185	1	{/}	자체	자	체	NULL	NULL	NULL	89	1	53	NULL	NULL	NULL	KSY2	List2	NULL	NULL	NULL	NULL	NULL	NULL	NULL	NULL	NULL	1	{/}	0	4	563572	0	{/}	1064
좌우반구com(split BVF)_2	4	1	<?xml version="1.0"?>\n<Clock xmlns:dt="urn:schemas-microsoft-com:datatypes"><Description dt:dt="string">E-Prime Primary Realtime Clock</Description><StartTime><Timestamp dt:dt="int">0</Timestamp><DateUtc dt:dt="string">2020-10-10T01:31:29Z</DateUtc></StartTime><FrequencyChanges><FrequencyChange><Frequency dt:dt="r8">2699960000</Frequency><Timestamp dt:dt="r8">4.56965965451882E+15</Timestamp><Cur…	좌우반구com(split BVF)_2-004-1	60.021	1.0.0.165	1	-354234692	Professional	2.0.10.242	2.0.10.353	10-10-2020	2020-10-10 오전 1:31:29	10:31:29	2.0.10.248	77	2	z	작락	작	락	10	1	77	NULL	NULL	NULL	NULL	NULL	NULL	KSY3	List1	NULL	NULL	NULL	NULL	NULL	NULL	NULL	NULL	NULL	1	z	0	3	237168	0	z	799
좌우반구com(split BVF)_2	4	1	<?xml version="1.0"?>\n<Clock xmlns:dt="urn:schemas-microsoft-com:datatypes"><Description dt:dt="string">E-Prime Primary Realtime Clock</Description><StartTime><Timestamp dt:dt="int">0</Timestamp><DateUtc dt:dt="string">2020-10-10T01:31:29Z</DateUtc></StartTime><FrequencyChanges><FrequencyChange><Frequency dt:dt="r8">2699960000</Frequency><Timestamp dt:dt="r8">4.56965965451882E+15</Timestamp><Cur…	좌우반구com(split BVF)_2-004-1	60.021	1.0.0.165	1	-354234692	Professional	2.0.10.242	2.0.10.353	10-10-2020	2020-10-10 오전 1:31:29	10:31:29	2.0.10.248	248	1	{/}	작품	작	품	NULL	NULL	NULL	25	1	116	NULL	NULL	NULL	KSY2	List2	NULL	NULL	NULL	NULL	NULL	NULL	NULL	NULL	NULL	1	{/}	0	3	741693	0	{/}	584
좌우반구com(split BVF)_2	4	1	<?xml version="1.0"?>\n<Clock xmlns:dt="urn:schemas-microsoft-com:datatypes"><Description dt:dt="string">E-Prime Primary Realtime Clock</Description><StartTime><Timestamp dt:dt="int">0</Timestamp><DateUtc dt:dt="string">2020-10-10T01:31:29Z</DateUtc></StartTime><FrequencyChanges><FrequencyChange><Frequency dt:dt="r8">2699960000</Frequency><Timestamp dt:dt="r8">4.56965965451882E+15</Timestamp><Cur…	좌우반구com(split BVF)_2-004-1	60.021	1.0.0.165	1	-354234692	Professional	2.0.10.242	2.0.10.353	10-10-2020	2020-10-10 오전 1:31:29	10:31:29	2.0.10.248	338	1	{/}	재계	재	계	NULL	NULL	NULL	NULL	NULL	NULL	49	1	74	KSY2	List3	NULL	NULL	NULL	NULL	NULL	NULL	NULL	NULL	NULL	0	{/}	1	3	1022312	0	z	792
좌우반구com(split BVF)_2	4	1	<?xml version="1.0"?>\n<Clock xmlns:dt="urn:schemas-microsoft-com:datatypes"><Description dt:dt="string">E-Prime Primary Realtime Clock</Description><StartTime><Timestamp dt:dt="int">0</Timestamp><DateUtc dt:dt="string">2020-10-10T01:31:29Z</DateUtc></StartTime><FrequencyChanges><FrequencyChange><Frequency dt:dt="r8">2699960000</Frequency><Timestamp dt:dt="r8">4.56965965451882E+15</Timestamp><Cur…	좌우반구com(split BVF)_2-004-1	60.021	1.0.0.165	1	-354234692	Professional	2.0.10.242	2.0.10.353	10-10-2020	2020-10-10 오전 1:31:29	10:31:29	2.0.10.248	279	2	z	적태	적	태	NULL	NULL	NULL	NULL	NULL	NULL	119	1	15	KSY	List3	0		0	-1	855720	183		0	0	1	z	1	3	855903	0	z	651
좌우반구com(split BVF)_2	4	1	<?xml version="1.0"?>\n<Clock xmlns:dt="urn:schemas-microsoft-com:datatypes"><Description dt:dt="string">E-Prime Primary Realtime Clock</Description><StartTime><Timestamp dt:dt="int">0</Timestamp><DateUtc dt:dt="string">2020-10-10T01:31:29Z</DateUtc></StartTime><FrequencyChanges><FrequencyChange><Frequency dt:dt="r8">2699960000</Frequency><Timestamp dt:dt="r8">4.56965965451882E+15</Timestamp><Cur…	좌우반구com(split BVF)_2-004-1	60.021	1.0.0.165	1	-354234692	Professional	2.0.10.242	2.0.10.353	10-10-2020	2020-10-10 오전 1:31:29	10:31:29	2.0.10.248	70	1	{/}	전략	전	략	60	1	70	NULL	NULL	NULL	NULL	NULL	NULL	KSY2	List1	NULL	NULL	NULL	NULL	NULL	NULL	NULL	NULL	NULL	1	{/}	1	3	215042	0	{/}	1110
좌우반구com(split BVF)_2	4	1	<?xml version="1.0"?>\n<Clock xmlns:dt="urn:schemas-microsoft-com:datatypes"><Description dt:dt="string">E-Prime Primary Realtime Clock</Description><StartTime><Timestamp dt:dt="int">0</Timestamp><DateUtc dt:dt="string">2020-10-10T01:31:29Z</DateUtc></StartTime><FrequencyChanges><FrequencyChange><Frequency dt:dt="r8">2699960000</Frequency><Timestamp dt:dt="r8">4.56965965451882E+15</Timestamp><Cur…	좌우반구com(split BVF)_2-004-1	60.021	1.0.0.165	1	-354234692	Professional	2.0.10.242	2.0.10.353	10-10-2020	2020-10-10 오전 1:31:29	10:31:29	2.0.10.248	393	1	{/}	전통	전	통	NULL	NULL	NULL	NULL	NULL	NULL	57	1	129	KSY2	List3	NULL	NULL	NULL	NULL	NULL	NULL	NULL	NULL	NULL	1	{/}	0	3	1170544	0	{/}	359
좌우반구com(split BVF)_2	4	1	<?xml version="1.0"?>\n<Clock xmlns:dt="urn:schemas-microsoft-com:datatypes"><Description dt:dt="string">E-Prime Primary Realtime Clock</Description><StartTime><Timestamp dt:dt="int">0</Timestamp><DateUtc dt:dt="string">2020-10-10T01:31:29Z</DateUtc></StartTime><FrequencyChanges><FrequencyChange><Frequency dt:dt="r8">2699960000</Frequency><Timestamp dt:dt="r8">4.56965965451882E+15</Timestamp><Cur…	좌우반구com(split BVF)_2-004-1	60.021	1.0.0.165	1	-354234692	Professional	2.0.10.242	2.0.10.353	10-10-2020	2020-10-10 오전 1:31:29	10:31:29	2.0.10.248	385	2	z	전필	전	필	NULL	NULL	NULL	NULL	NULL	NULL	64	1	121	KSY3	List3	NULL	NULL	NULL	NULL	NULL	NULL	NULL	NULL	NULL	1	z	0	4	1149052	0	z	691
좌우반구com(split BVF)_2	4	1	<?xml version="1.0"?>\n<Clock xmlns:dt="urn:schemas-microsoft-com:datatypes"><Description dt:dt="string">E-Prime Primary Realtime Clock</Description><StartTime><Timestamp dt:dt="int">0</Timestamp><DateUtc dt:dt="string">2020-10-10T01:31:29Z</DateUtc></StartTime><FrequencyChanges><FrequencyChange><Frequency dt:dt="r8">2699960000</Frequency><Timestamp dt:dt="r8">4.56965965451882E+15</Timestamp><Cur…	좌우반구com(split BVF)_2-004-1	60.021	1.0.0.165	1	-354234692	Professional	2.0.10.242	2.0.10.353	10-10-2020	2020-10-10 오전 1:31:29	10:31:29	2.0.10.248	390	1	{/}	절감	절	감	NULL	NULL	NULL	NULL	NULL	NULL	55	1	126	KSY2	List3	NULL	NULL	NULL	NULL	NULL	NULL	NULL	NULL	NULL	0	{/}	0	3	1162630	0	z	585
좌우반구com(split BVF)_2	4	1	<?xml version="1.0"?>\n<Clock xmlns:dt="urn:schemas-microsoft-com:datatypes"><Description dt:dt="string">E-Prime Primary Realtime Clock</Description><StartTime><Timestamp dt:dt="int">0</Timestamp><DateUtc dt:dt="string">2020-10-10T01:31:29Z</DateUtc></StartTime><FrequencyChanges><FrequencyChange><Frequency dt:dt="r8">2699960000</Frequency><Timestamp dt:dt="r8">4.56965965451882E+15</Timestamp><Cur…	좌우반구com(split BVF)_2-004-1	60.021	1.0.0.165	1	-354234692	Professional	2.0.10.242	2.0.10.353	10-10-2020	2020-10-10 오전 1:31:29	10:31:29	2.0.10.248	65	2	z	절보	절	보	68	1	65	NULL	NULL	NULL	NULL	NULL	NULL	KSY2	List1	NULL	NULL	NULL	NULL	NULL	NULL	NULL	NULL	NULL	1	z	0	4	199165	0	z	627
좌우반구com(split BVF)_2	4	1	<?xml version="1.0"?>\n<Clock xmlns:dt="urn:schemas-microsoft-com:datatypes"><Description dt:dt="string">E-Prime Primary Realtime Clock</Description><StartTime><Timestamp dt:dt="int">0</Timestamp><DateUtc dt:dt="string">2020-10-10T01:31:29Z</DateUtc></StartTime><FrequencyChanges><FrequencyChange><Frequency dt:dt="r8">2699960000</Frequency><Timestamp dt:dt="r8">4.56965965451882E+15</Timestamp><Cur…	좌우반구com(split BVF)_2-004-1	60.021	1.0.0.165	1	-354234692	Professional	2.0.10.242	2.0.10.353	10-10-2020	2020-10-10 오전 1:31:29	10:31:29	2.0.10.248	127	2	z	절속	절	속	47	1	127	NULL	NULL	NULL	NULL	NULL	NULL	KSY2	List1	NULL	NULL	NULL	NULL	NULL	NULL	NULL	NULL	NULL	1	z	0	3	377503	0	z	623
좌우반구com(split BVF)_2	4	1	<?xml version="1.0"?>\n<Clock xmlns:dt="urn:schemas-microsoft-com:datatypes"><Description dt:dt="string">E-Prime Primary Realtime Clock</Description><StartTime><Timestamp dt:dt="int">0</Timestamp><DateUtc dt:dt="string">2020-10-10T01:31:29Z</DateUtc></StartTime><FrequencyChanges><FrequencyChange><Frequency dt:dt="r8">2699960000</Frequency><Timestamp dt:dt="r8">4.56965965451882E+15</Timestamp><Cur…	좌우반구com(split BVF)_2-004-1	60.021	1.0.0.165	1	-354234692	Professional	2.0.10.242	2.0.10.353	10-10-2020	2020-10-10 오전 1:31:29	10:31:29	2.0.10.248	216	1	{/}	절차	절	차	NULL	NULL	NULL	77	1	84	NULL	NULL	NULL	KSY2	List2	NULL	NULL	NULL	NULL	NULL	NULL	NULL	NULL	NULL	1	{/}	1	3	651174	0	{/}	630
좌우반구com(split BVF)_2	4	1	<?xml version="1.0"?>\n<Clock xmlns:dt="urn:schemas-microsoft-com:datatypes"><Description dt:dt="string">E-Prime Primary Realtime Clock</Description><StartTime><Timestamp dt:dt="int">0</Timestamp><DateUtc dt:dt="string">2020-10-10T01:31:29Z</DateUtc></StartTime><FrequencyChanges><FrequencyChange><Frequency dt:dt="r8">2699960000</Frequency><Timestamp dt:dt="r8">4.56965965451882E+15</Timestamp><Cur…	좌우반구com(split BVF)_2-004-1	60.021	1.0.0.165	1	-354234692	Professional	2.0.10.242	2.0.10.353	10-10-2020	2020-10-10 오전 1:31:29	10:31:29	2.0.10.248	358	1	{/}	정도	정	도	NULL	NULL	NULL	NULL	NULL	NULL	76	1	94	KSY2	List3	NULL	NULL	NULL	NULL	NULL	NULL	NULL	NULL	NULL	1	{/}	0	4	1076544	0	{/}	376
좌우반구com(split BVF)_2	4	1	<?xml version="1.0"?>\n<Clock xmlns:dt="urn:schemas-microsoft-com:datatypes"><Description dt:dt="string">E-Prime Primary Realtime Clock</Description><StartTime><Timestamp dt:dt="int">0</Timestamp><DateUtc dt:dt="string">2020-10-10T01:31:29Z</DateUtc></StartTime><FrequencyChanges><FrequencyChange><Frequency dt:dt="r8">2699960000</Frequency><Timestamp dt:dt="r8">4.56965965451882E+15</Timestamp><Cur…	좌우반구com(split BVF)_2-004-1	60.021	1.0.0.165	1	-354234692	Professional	2.0.10.242	2.0.10.353	10-10-2020	2020-10-10 오전 1:31:29	10:31:29	2.0.10.248	238	1	{/}	정오	정	오	NULL	NULL	NULL	95	1	106	NULL	NULL	NULL	KSY2	List2	NULL	NULL	NULL	NULL	NULL	NULL	NULL	NULL	NULL	0	{/}	0	3	714319	0	z	516
좌우반구com(split BVF)_2	4	1	<?xml version="1.0"?>\n<Clock xmlns:dt="urn:schemas-microsoft-com:datatypes"><Description dt:dt="string">E-Prime Primary Realtime Clock</Description><StartTime><Timestamp dt:dt="int">0</Timestamp><DateUtc dt:dt="string">2020-10-10T01:31:29Z</DateUtc></StartTime><FrequencyChanges><FrequencyChange><Frequency dt:dt="r8">2699960000</Frequency><Timestamp dt:dt="r8">4.56965965451882E+15</Timestamp><Cur…	좌우반구com(split BVF)_2-004-1	60.021	1.0.0.165	1	-354234692	Professional	2.0.10.242	2.0.10.353	10-10-2020	2020-10-10 오전 1:31:29	10:31:29	2.0.10.248	8	1	{/}	정책	정	책	114	1	8	NULL	NULL	NULL	NULL	NULL	NULL	KSY2	List1	NULL	NULL	NULL	NULL	NULL	NULL	NULL	NULL	NULL	0	{/}	1	3	37637	0	z	436
좌우반구com(split BVF)_2	4	1	<?xml version="1.0"?>\n<Clock xmlns:dt="urn:schemas-microsoft-com:datatypes"><Description dt:dt="string">E-Prime Primary Realtime Clock</Description><StartTime><Timestamp dt:dt="int">0</Timestamp><DateUtc dt:dt="string">2020-10-10T01:31:29Z</DateUtc></StartTime><FrequencyChanges><FrequencyChange><Frequency dt:dt="r8">2699960000</Frequency><Timestamp dt:dt="r8">4.56965965451882E+15</Timestamp><Cur…	좌우반구com(split BVF)_2-004-1	60.021	1.0.0.165	1	-354234692	Professional	2.0.10.242	2.0.10.353	10-10-2020	2020-10-10 오전 1:31:29	10:31:29	2.0.10.248	128	2	z	제경	제	경	117	1	128	NULL	NULL	NULL	NULL	NULL	NULL	KSY	List1	0		0	-1	380152	183		0	0	1	z	0	3	380335	0	z	687
좌우반구com(split BVF)_2	4	1	<?xml version="1.0"?>\n<Clock xmlns:dt="urn:schemas-microsoft-com:datatypes"><Description dt:dt="string">E-Prime Primary Realtime Clock</Description><StartTime><Timestamp dt:dt="int">0</Timestamp><DateUtc dt:dt="string">2020-10-10T01:31:29Z</DateUtc></StartTime><FrequencyChanges><FrequencyChange><Frequency dt:dt="r8">2699960000</Frequency><Timestamp dt:dt="r8">4.56965965451882E+15</Timestamp><Cur…	좌우반구com(split BVF)_2-004-1	60.021	1.0.0.165	1	-354234692	Professional	2.0.10.242	2.0.10.353	10-10-2020	2020-10-10 오전 1:31:29	10:31:29	2.0.10.248	126	1	{/}	제도	제	도	109	1	126	NULL	NULL	NULL	NULL	NULL	NULL	KSY2	List1	NULL	NULL	NULL	NULL	NULL	NULL	NULL	NULL	NULL	1	{/}	0	3	374454	0	{/}	840
좌우반구com(split BVF)_2	4	1	<?xml version="1.0"?>\n<Clock xmlns:dt="urn:schemas-microsoft-com:datatypes"><Description dt:dt="string">E-Prime Primary Realtime Clock</Description><StartTime><Timestamp dt:dt="int">0</Timestamp><DateUtc dt:dt="string">2020-10-10T01:31:29Z</DateUtc></StartTime><FrequencyChanges><FrequencyChange><Frequency dt:dt="r8">2699960000</Frequency><Timestamp dt:dt="r8">4.56965965451882E+15</Timestamp><Cur…	좌우반구com(split BVF)_2-004-1	60.021	1.0.0.165	1	-354234692	Professional	2.0.10.242	2.0.10.353	10-10-2020	2020-10-10 오전 1:31:29	10:31:29	2.0.10.248	141	2	z	제란	제	란	NULL	NULL	NULL	24	1	9	NULL	NULL	NULL	KSY3	List2	NULL	NULL	NULL	NULL	NULL	NULL	NULL	NULL	NULL	1	z	1	3	440947	0	z	411
좌우반구com(split BVF)_2	4	1	<?xml version="1.0"?>\n<Clock xmlns:dt="urn:schemas-microsoft-com:datatypes"><Description dt:dt="string">E-Prime Primary Realtime Clock</Description><StartTime><Timestamp dt:dt="int">0</Timestamp><DateUtc dt:dt="string">2020-10-10T01:31:29Z</DateUtc></StartTime><FrequencyChanges><FrequencyChange><Frequency dt:dt="r8">2699960000</Frequency><Timestamp dt:dt="r8">4.56965965451882E+15</Timestamp><Cur…	좌우반구com(split BVF)_2-004-1	60.021	1.0.0.165	1	-354234692	Professional	2.0.10.242	2.0.10.353	10-10-2020	2020-10-10 오전 1:31:29	10:31:29	2.0.10.248	305	1	{/}	제안	제	안	NULL	NULL	NULL	NULL	NULL	NULL	78	1	41	KSY2	List3	NULL	NULL	NULL	NULL	NULL	NULL	NULL	NULL	NULL	1	{/}	0	3	929761	0	{/}	456
좌우반구com(split BVF)_2	4	1	<?xml version="1.0"?>\n<Clock xmlns:dt="urn:schemas-microsoft-com:datatypes"><Description dt:dt="string">E-Prime Primary Realtime Clock</Description><StartTime><Timestamp dt:dt="int">0</Timestamp><DateUtc dt:dt="string">2020-10-10T01:31:29Z</DateUtc></StartTime><FrequencyChanges><FrequencyChange><Frequency dt:dt="r8">2699960000</Frequency><Timestamp dt:dt="r8">4.56965965451882E+15</Timestamp><Cur…	좌우반구com(split BVF)_2-004-1	60.021	1.0.0.165	1	-354234692	Professional	2.0.10.242	2.0.10.353	10-10-2020	2020-10-10 오전 1:31:29	10:31:29	2.0.10.248	260	1	{/}	제품	제	품	NULL	NULL	NULL	94	1	128	NULL	NULL	NULL	KSY2	List2	NULL	NULL	NULL	NULL	NULL	NULL	NULL	NULL	NULL	1	{/}	0	4	774532	0	{/}	519
좌우반구com(split BVF)_2	4	1	<?xml version="1.0"?>\n<Clock xmlns:dt="urn:schemas-microsoft-com:datatypes"><Description dt:dt="string">E-Prime Primary Realtime Clock</Description><StartTime><Timestamp dt:dt="int">0</Timestamp><DateUtc dt:dt="string">2020-10-10T01:31:29Z</DateUtc></StartTime><FrequencyChanges><FrequencyChange><Frequency dt:dt="r8">2699960000</Frequency><Timestamp dt:dt="r8">4.56965965451882E+15</Timestamp><Cur…	좌우반구com(split BVF)_2-004-1	60.021	1.0.0.165	1	-354234692	Professional	2.0.10.242	2.0.10.353	10-10-2020	2020-10-10 오전 1:31:29	10:31:29	2.0.10.248	347	1	{/}	조건	조	건	NULL	NULL	NULL	NULL	NULL	NULL	2	1	83	KSY2	List3	NULL	NULL	NULL	NULL	NULL	NULL	NULL	NULL	NULL	1	{/}	0	4	1046521	0	{/}	463
좌우반구com(split BVF)_2	4	1	<?xml version="1.0"?>\n<Clock xmlns:dt="urn:schemas-microsoft-com:datatypes"><Description dt:dt="string">E-Prime Primary Realtime Clock</Description><StartTime><Timestamp dt:dt="int">0</Timestamp><DateUtc dt:dt="string">2020-10-10T01:31:29Z</DateUtc></StartTime><FrequencyChanges><FrequencyChange><Frequency dt:dt="r8">2699960000</Frequency><Timestamp dt:dt="r8">4.56965965451882E+15</Timestamp><Cur…	좌우반구com(split BVF)_2-004-1	60.021	1.0.0.165	1	-354234692	Professional	2.0.10.242	2.0.10.353	10-10-2020	2020-10-10 오전 1:31:29	10:31:29	2.0.10.248	85	1	{/}	조례	조	례	48	1	85	NULL	NULL	NULL	NULL	NULL	NULL	KSY2	List1	NULL	NULL	NULL	NULL	NULL	NULL	NULL	NULL	NULL	1	{/}	0	3	259277	0	{/}	1050
좌우반구com(split BVF)_2	4	1	<?xml version="1.0"?>\n<Clock xmlns:dt="urn:schemas-microsoft-com:datatypes"><Description dt:dt="string">E-Prime Primary Realtime Clock</Description><StartTime><Timestamp dt:dt="int">0</Timestamp><DateUtc dt:dt="string">2020-10-10T01:31:29Z</DateUtc></StartTime><FrequencyChanges><FrequencyChange><Frequency dt:dt="r8">2699960000</Frequency><Timestamp dt:dt="r8">4.56965965451882E+15</Timestamp><Cur…	좌우반구com(split BVF)_2-004-1	60.021	1.0.0.165	1	-354234692	Professional	2.0.10.242	2.0.10.353	10-10-2020	2020-10-10 오전 1:31:29	10:31:29	2.0.10.248	197	1	{/}	조직	조	직	NULL	NULL	NULL	68	1	65	NULL	NULL	NULL	KSY2	List2	NULL	NULL	NULL	NULL	NULL	NULL	NULL	NULL	NULL	1	{/}	0	4	597077	0	{/}	815
좌우반구com(split BVF)_2	4	1	<?xml version="1.0"?>\n<Clock xmlns:dt="urn:schemas-microsoft-com:datatypes"><Description dt:dt="string">E-Prime Primary Realtime Clock</Description><StartTime><Timestamp dt:dt="int">0</Timestamp><DateUtc dt:dt="string">2020-10-10T01:31:29Z</DateUtc></StartTime><FrequencyChanges><FrequencyChange><Frequency dt:dt="r8">2699960000</Frequency><Timestamp dt:dt="r8">4.56965965451882E+15</Timestamp><Cur…	좌우반구com(split BVF)_2-004-1	60.021	1.0.0.165	1	-354234692	Professional	2.0.10.242	2.0.10.353	10-10-2020	2020-10-10 오전 1:31:29	10:31:29	2.0.10.248	372	1	{/}	종류	종	류	NULL	NULL	NULL	NULL	NULL	NULL	80	1	108	KSY2	List3	NULL	NULL	NULL	NULL	NULL	NULL	NULL	NULL	NULL	1	{/}	0	3	1113564	0	{/}	412
좌우반구com(split BVF)_2	4	1	<?xml version="1.0"?>\n<Clock xmlns:dt="urn:schemas-microsoft-com:datatypes"><Description dt:dt="string">E-Prime Primary Realtime Clock</Description><StartTime><Timestamp dt:dt="int">0</Timestamp><DateUtc dt:dt="string">2020-10-10T01:31:29Z</DateUtc></StartTime><FrequencyChanges><FrequencyChange><Frequency dt:dt="r8">2699960000</Frequency><Timestamp dt:dt="r8">4.56965965451882E+15</Timestamp><Cur…	좌우반구com(split BVF)_2-004-1	60.021	1.0.0.165	1	-354234692	Professional	2.0.10.242	2.0.10.353	10-10-2020	2020-10-10 오전 1:31:29	10:31:29	2.0.10.248	321	2	z	종백	종	백	NULL	NULL	NULL	NULL	NULL	NULL	104	1	57	KSY	List3	0		0	-1	974129	183		0	0	1	z	1	3	974312	0	z	529
좌우반구com(split BVF)_2	4	1	<?xml version="1.0"?>\n<Clock xmlns:dt="urn:schemas-microsoft-com:datatypes"><Description dt:dt="string">E-Prime Primary Realtime Clock</Description><StartTime><Timestamp dt:dt="int">0</Timestamp><DateUtc dt:dt="string">2020-10-10T01:31:29Z</DateUtc></StartTime><FrequencyChanges><FrequencyChange><Frequency dt:dt="r8">2699960000</Frequency><Timestamp dt:dt="r8">4.56965965451882E+15</Timestamp><Cur…	좌우반구com(split BVF)_2-004-1	60.021	1.0.0.165	1	-354234692	Professional	2.0.10.242	2.0.10.353	10-10-2020	2020-10-10 오전 1:31:29	10:31:29	2.0.10.248	231	2	z	죽거	죽	거	NULL	NULL	NULL	27	1	99	NULL	NULL	NULL	KSY2	List2	NULL	NULL	NULL	NULL	NULL	NULL	NULL	NULL	NULL	1	z	0	4	692777	0	z	882
좌우반구com(split BVF)_2	4	1	<?xml version="1.0"?>\n<Clock xmlns:dt="urn:schemas-microsoft-com:datatypes"><Description dt:dt="string">E-Prime Primary Realtime Clock</Description><StartTime><Timestamp dt:dt="int">0</Timestamp><DateUtc dt:dt="string">2020-10-10T01:31:29Z</DateUtc></StartTime><FrequencyChanges><FrequencyChange><Frequency dt:dt="r8">2699960000</Frequency><Timestamp dt:dt="r8">4.56965965451882E+15</Timestamp><Cur…	좌우반구com(split BVF)_2-004-1	60.021	1.0.0.165	1	-354234692	Professional	2.0.10.242	2.0.10.353	10-10-2020	2020-10-10 오전 1:31:29	10:31:29	2.0.10.248	184	1	{/}	죽음	죽	음	NULL	NULL	NULL	65	1	52	NULL	NULL	NULL	KSY2	List2	NULL	NULL	NULL	NULL	NULL	NULL	NULL	NULL	NULL	1	{/}	0	3	560806	0	{/}	567
좌우반구com(split BVF)_2	4	1	<?xml version="1.0"?>\n<Clock xmlns:dt="urn:schemas-microsoft-com:datatypes"><Description dt:dt="string">E-Prime Primary Realtime Clock</Description><StartTime><Timestamp dt:dt="int">0</Timestamp><DateUtc dt:dt="string">2020-10-10T01:31:29Z</DateUtc></StartTime><FrequencyChanges><FrequencyChange><Frequency dt:dt="r8">2699960000</Frequency><Timestamp dt:dt="r8">4.56965965451882E+15</Timestamp><Cur…	좌우반구com(split BVF)_2-004-1	60.021	1.0.0.165	1	-354234692	Professional	2.0.10.242	2.0.10.353	10-10-2020	2020-10-10 오전 1:31:29	10:31:29	2.0.10.248	191	1	{/}	준거	준	거	NULL	NULL	NULL	20	1	59	NULL	NULL	NULL	KSY2	List2	NULL	NULL	NULL	NULL	NULL	NULL	NULL	NULL	NULL	0	{/}	0	3	580749	0	z	655
좌우반구com(split BVF)_2	4	1	<?xml version="1.0"?>\n<Clock xmlns:dt="urn:schemas-microsoft-com:datatypes"><Description dt:dt="string">E-Prime Primary Realtime Clock</Description><StartTime><Timestamp dt:dt="int">0</Timestamp><DateUtc dt:dt="string">2020-10-10T01:31:29Z</DateUtc></StartTime><FrequencyChanges><FrequencyChange><Frequency dt:dt="r8">2699960000</Frequency><Timestamp dt:dt="r8">4.56965965451882E+15</Timestamp><Cur…	좌우반구com(split BVF)_2-004-1	60.021	1.0.0.165	1	-354234692	Professional	2.0.10.242	2.0.10.353	10-10-2020	2020-10-10 오전 1:31:29	10:31:29	2.0.10.248	57	2	z	증력	증	력	97	1	57	NULL	NULL	NULL	NULL	NULL	NULL	KSY	List1	0		0	-1	175706	183		0	0	0	z	1	3	175889	0	{/}	624
좌우반구com(split BVF)_2	4	1	<?xml version="1.0"?>\n<Clock xmlns:dt="urn:schemas-microsoft-com:datatypes"><Description dt:dt="string">E-Prime Primary Realtime Clock</Description><StartTime><Timestamp dt:dt="int">0</Timestamp><DateUtc dt:dt="string">2020-10-10T01:31:29Z</DateUtc></StartTime><FrequencyChanges><FrequencyChange><Frequency dt:dt="r8">2699960000</Frequency><Timestamp dt:dt="r8">4.56965965451882E+15</Timestamp><Cur…	좌우반구com(split BVF)_2-004-1	60.021	1.0.0.165	1	-354234692	Professional	2.0.10.242	2.0.10.353	10-10-2020	2020-10-10 오전 1:31:29	10:31:29	2.0.10.248	364	1	{/}	증인	증	인	NULL	NULL	NULL	NULL	NULL	NULL	23	1	100	KSY2	List3	NULL	NULL	NULL	NULL	NULL	NULL	NULL	NULL	NULL	1	{/}	0	3	1092238	0	{/}	602
좌우반구com(split BVF)_2	4	1	<?xml version="1.0"?>\n<Clock xmlns:dt="urn:schemas-microsoft-com:datatypes"><Description dt:dt="string">E-Prime Primary Realtime Clock</Description><StartTime><Timestamp dt:dt="int">0</Timestamp><DateUtc dt:dt="string">2020-10-10T01:31:29Z</DateUtc></StartTime><FrequencyChanges><FrequencyChange><Frequency dt:dt="r8">2699960000</Frequency><Timestamp dt:dt="r8">4.56965965451882E+15</Timestamp><Cur…	좌우반구com(split BVF)_2-004-1	60.021	1.0.0.165	1	-354234692	Professional	2.0.10.242	2.0.10.353	10-10-2020	2020-10-10 오전 1:31:29	10:31:29	2.0.10.248	335	2	z	지님	지	님	NULL	NULL	NULL	NULL	NULL	NULL	54	1	71	KSY	List3	0		1	-1	1013215	184		0	0	1	z	0	4	1013399	0	z	457
좌우반구com(split BVF)_2	4	1	<?xml version="1.0"?>\n<Clock xmlns:dt="urn:schemas-microsoft-com:datatypes"><Description dt:dt="string">E-Prime Primary Realtime Clock</Description><StartTime><Timestamp dt:dt="int">0</Timestamp><DateUtc dt:dt="string">2020-10-10T01:31:29Z</DateUtc></StartTime><FrequencyChanges><FrequencyChange><Frequency dt:dt="r8">2699960000</Frequency><Timestamp dt:dt="r8">4.56965965451882E+15</Timestamp><Cur…	좌우반구com(split BVF)_2-004-1	60.021	1.0.0.165	1	-354234692	Professional	2.0.10.242	2.0.10.353	10-10-2020	2020-10-10 오전 1:31:29	10:31:29	2.0.10.248	273	1	{/}	지적	지	적	NULL	NULL	NULL	NULL	NULL	NULL	58	1	9	KSY2	List3	NULL	NULL	NULL	NULL	NULL	NULL	NULL	NULL	NULL	0	{/}	0	4	838943	0	z	454
좌우반구com(split BVF)_2	4	1	<?xml version="1.0"?>\n<Clock xmlns:dt="urn:schemas-microsoft-com:datatypes"><Description dt:dt="string">E-Prime Primary Realtime Clock</Description><StartTime><Timestamp dt:dt="int">0</Timestamp><DateUtc dt:dt="string">2020-10-10T01:31:29Z</DateUtc></StartTime><FrequencyChanges><FrequencyChange><Frequency dt:dt="r8">2699960000</Frequency><Timestamp dt:dt="r8">4.56965965451882E+15</Timestamp><Cur…	좌우반구com(split BVF)_2-004-1	60.021	1.0.0.165	1	-354234692	Professional	2.0.10.242	2.0.10.353	10-10-2020	2020-10-10 오전 1:31:29	10:31:29	2.0.10.248	265	1	{/}	지표	지	표	NULL	NULL	NULL	NULL	NULL	NULL	123	1	1	KSY2	List3	NULL	NULL	NULL	NULL	NULL	NULL	NULL	NULL	NULL	1	{/}	1	3	817283	0	{/}	623
좌우반구com(split BVF)_2	4	1	<?xml version="1.0"?>\n<Clock xmlns:dt="urn:schemas-microsoft-com:datatypes"><Description dt:dt="string">E-Prime Primary Realtime Clock</Description><StartTime><Timestamp dt:dt="int">0</Timestamp><DateUtc dt:dt="string">2020-10-10T01:31:29Z</DateUtc></StartTime><FrequencyChanges><FrequencyChange><Frequency dt:dt="r8">2699960000</Frequency><Timestamp dt:dt="r8">4.56965965451882E+15</Timestamp><Cur…	좌우반구com(split BVF)_2-004-1	60.021	1.0.0.165	1	-354234692	Professional	2.0.10.242	2.0.10.353	10-10-2020	2020-10-10 오전 1:31:29	10:31:29	2.0.10.248	293	1	{/}	지혜	지	혜	NULL	NULL	NULL	NULL	NULL	NULL	81	1	29	KSY2	List3	NULL	NULL	NULL	NULL	NULL	NULL	NULL	NULL	NULL	1	{/}	1	3	894173	0	{/}	437
좌우반구com(split BVF)_2	4	1	<?xml version="1.0"?>\n<Clock xmlns:dt="urn:schemas-microsoft-com:datatypes"><Description dt:dt="string">E-Prime Primary Realtime Clock</Description><StartTime><Timestamp dt:dt="int">0</Timestamp><DateUtc dt:dt="string">2020-10-10T01:31:29Z</DateUtc></StartTime><FrequencyChanges><FrequencyChange><Frequency dt:dt="r8">2699960000</Frequency><Timestamp dt:dt="r8">4.56965965451882E+15</Timestamp><Cur…	좌우반구com(split BVF)_2-004-1	60.021	1.0.0.165	1	-354234692	Professional	2.0.10.242	2.0.10.353	10-10-2020	2020-10-10 오전 1:31:29	10:31:29	2.0.10.248	396	2	z	직매	직	매	NULL	NULL	NULL	NULL	NULL	NULL	126	1	132	KSY2	List3	NULL	NULL	NULL	NULL	NULL	NULL	NULL	NULL	NULL	1	z	0	4	1178575	0	z	448
좌우반구com(split BVF)_2	4	1	<?xml version="1.0"?>\n<Clock xmlns:dt="urn:schemas-microsoft-com:datatypes"><Description dt:dt="string">E-Prime Primary Realtime Clock</Description><StartTime><Timestamp dt:dt="int">0</Timestamp><DateUtc dt:dt="string">2020-10-10T01:31:29Z</DateUtc></StartTime><FrequencyChanges><FrequencyChange><Frequency dt:dt="r8">2699960000</Frequency><Timestamp dt:dt="r8">4.56965965451882E+15</Timestamp><Cur…	좌우반구com(split BVF)_2-004-1	60.021	1.0.0.165	1	-354234692	Professional	2.0.10.242	2.0.10.353	10-10-2020	2020-10-10 오전 1:31:29	10:31:29	2.0.10.248	153	1	{/}	직장	직	장	NULL	NULL	NULL	79	1	21	NULL	NULL	NULL	KSY2	List2	NULL	NULL	NULL	NULL	NULL	NULL	NULL	NULL	NULL	1	{/}	0	3	473936	0	{/}	557
좌우반구com(split BVF)_2	4	1	<?xml version="1.0"?>\n<Clock xmlns:dt="urn:schemas-microsoft-com:datatypes"><Description dt:dt="string">E-Prime Primary Realtime Clock</Description><StartTime><Timestamp dt:dt="int">0</Timestamp><DateUtc dt:dt="string">2020-10-10T01:31:29Z</DateUtc></StartTime><FrequencyChanges><FrequencyChange><Frequency dt:dt="r8">2699960000</Frequency><Timestamp dt:dt="r8">4.56965965451882E+15</Timestamp><Cur…	좌우반구com(split BVF)_2-004-1	60.021	1.0.0.165	1	-354234692	Professional	2.0.10.242	2.0.10.353	10-10-2020	2020-10-10 오전 1:31:29	10:31:29	2.0.10.248	129	2	z	진회	진	회	57	1	129	NULL	NULL	NULL	NULL	NULL	NULL	KSY	List1	0		0	-1	383051	183		0	0	1	z	0	3	383234	0	z	580
좌우반구com(split BVF)_2	4	1	<?xml version="1.0"?>\n<Clock xmlns:dt="urn:schemas-microsoft-com:datatypes"><Description dt:dt="string">E-Prime Primary Realtime Clock</Description><StartTime><Timestamp dt:dt="int">0</Timestamp><DateUtc dt:dt="string">2020-10-10T01:31:29Z</DateUtc></StartTime><FrequencyChanges><FrequencyChange><Frequency dt:dt="r8">2699960000</Frequency><Timestamp dt:dt="r8">4.56965965451882E+15</Timestamp><Cur…	좌우반구com(split BVF)_2-004-1	60.021	1.0.0.165	1	-354234692	Professional	2.0.10.242	2.0.10.353	10-10-2020	2020-10-10 오전 1:31:29	10:31:29	2.0.10.248	277	1	{/}	질서	질	서	NULL	NULL	NULL	NULL	NULL	NULL	86	1	13	KSY2	List3	NULL	NULL	NULL	NULL	NULL	NULL	NULL	NULL	NULL	1	{/}	0	4	850189	0	{/}	693
좌우반구com(split BVF)_2	4	1	<?xml version="1.0"?>\n<Clock xmlns:dt="urn:schemas-microsoft-com:datatypes"><Description dt:dt="string">E-Prime Primary Realtime Clock</Description><StartTime><Timestamp dt:dt="int">0</Timestamp><DateUtc dt:dt="string">2020-10-10T01:31:29Z</DateUtc></StartTime><FrequencyChanges><FrequencyChange><Frequency dt:dt="r8">2699960000</Frequency><Timestamp dt:dt="r8">4.56965965451882E+15</Timestamp><Cur…	좌우반구com(split BVF)_2-004-1	60.021	1.0.0.165	1	-354234692	Professional	2.0.10.242	2.0.10.353	10-10-2020	2020-10-10 오전 1:31:29	10:31:29	2.0.10.248	367	1	{/}	차량	차	량	NULL	NULL	NULL	NULL	NULL	NULL	69	1	103	KSY2	List3	NULL	NULL	NULL	NULL	NULL	NULL	NULL	NULL	NULL	0	{/}	0	4	1100119	0	z	617
좌우반구com(split BVF)_2	4	1	<?xml version="1.0"?>\n<Clock xmlns:dt="urn:schemas-microsoft-com:datatypes"><Description dt:dt="string">E-Prime Primary Realtime Clock</Description><StartTime><Timestamp dt:dt="int">0</Timestamp><DateUtc dt:dt="string">2020-10-10T01:31:29Z</DateUtc></StartTime><FrequencyChanges><FrequencyChange><Frequency dt:dt="r8">2699960000</Frequency><Timestamp dt:dt="r8">4.56965965451882E+15</Timestamp><Cur…	좌우반구com(split BVF)_2-004-1	60.021	1.0.0.165	1	-354234692	Professional	2.0.10.242	2.0.10.353	10-10-2020	2020-10-10 오전 1:31:29	10:31:29	2.0.10.248	359	1	{/}	차익	차	익	NULL	NULL	NULL	NULL	NULL	NULL	82	1	95	KSY2	List3	NULL	NULL	NULL	NULL	NULL	NULL	NULL	NULL	NULL	0	{/}	0	3	1079126	0	z	474
좌우반구com(split BVF)_2	4	1	<?xml version="1.0"?>\n<Clock xmlns:dt="urn:schemas-microsoft-com:datatypes"><Description dt:dt="string">E-Prime Primary Realtime Clock</Description><StartTime><Timestamp dt:dt="int">0</Timestamp><DateUtc dt:dt="string">2020-10-10T01:31:29Z</DateUtc></StartTime><FrequencyChanges><FrequencyChange><Frequency dt:dt="r8">2699960000</Frequency><Timestamp dt:dt="r8">4.56965965451882E+15</Timestamp><Cur…	좌우반구com(split BVF)_2-004-1	60.021	1.0.0.165	1	-354234692	Professional	2.0.10.242	2.0.10.353	10-10-2020	2020-10-10 오전 1:31:29	10:31:29	2.0.10.248	290	2	z	착반	착	반	NULL	NULL	NULL	NULL	NULL	NULL	116	1	26	KSY	List3	0		0	-1	885260	183		0	0	0	z	0	3	885443	0	{/}	999
좌우반구com(split BVF)_2	4	1	<?xml version="1.0"?>\n<Clock xmlns:dt="urn:schemas-microsoft-com:datatypes"><Description dt:dt="string">E-Prime Primary Realtime Clock</Description><StartTime><Timestamp dt:dt="int">0</Timestamp><DateUtc dt:dt="string">2020-10-10T01:31:29Z</DateUtc></StartTime><FrequencyChanges><FrequencyChange><Frequency dt:dt="r8">2699960000</Frequency><Timestamp dt:dt="r8">4.56965965451882E+15</Timestamp><Cur…	좌우반구com(split BVF)_2-004-1	60.021	1.0.0.165	1	-354234692	Professional	2.0.10.242	2.0.10.353	10-10-2020	2020-10-10 오전 1:31:29	10:31:29	2.0.10.248	45	1	{/}	책임	책	임	94	1	45	NULL	NULL	NULL	NULL	NULL	NULL	KSY2	List1	NULL	NULL	NULL	NULL	NULL	NULL	NULL	NULL	NULL	1	{/}	0	3	142068	0	{/}	420
좌우반구com(split BVF)_2	4	1	<?xml version="1.0"?>\n<Clock xmlns:dt="urn:schemas-microsoft-com:datatypes"><Description dt:dt="string">E-Prime Primary Realtime Clock</Description><StartTime><Timestamp dt:dt="int">0</Timestamp><DateUtc dt:dt="string">2020-10-10T01:31:29Z</DateUtc></StartTime><FrequencyChanges><FrequencyChange><Frequency dt:dt="r8">2699960000</Frequency><Timestamp dt:dt="r8">4.56965965451882E+15</Timestamp><Cur…	좌우반구com(split BVF)_2-004-1	60.021	1.0.0.165	1	-354234692	Professional	2.0.10.242	2.0.10.353	10-10-2020	2020-10-10 오전 1:31:29	10:31:29	2.0.10.248	14	2	z	책희	책	희	26	1	14	NULL	NULL	NULL	NULL	NULL	NULL	KSY2	List1	NULL	NULL	NULL	NULL	NULL	NULL	NULL	NULL	NULL	1	z	1	3	53848	0	z	609
좌우반구com(split BVF)_2	4	1	<?xml version="1.0"?>\n<Clock xmlns:dt="urn:schemas-microsoft-com:datatypes"><Description dt:dt="string">E-Prime Primary Realtime Clock</Description><StartTime><Timestamp dt:dt="int">0</Timestamp><DateUtc dt:dt="string">2020-10-10T01:31:29Z</DateUtc></StartTime><FrequencyChanges><FrequencyChange><Frequency dt:dt="r8">2699960000</Frequency><Timestamp dt:dt="r8">4.56965965451882E+15</Timestamp><Cur…	좌우반구com(split BVF)_2-004-1	60.021	1.0.0.165	1	-354234692	Professional	2.0.10.242	2.0.10.353	10-10-2020	2020-10-10 오전 1:31:29	10:31:29	2.0.10.248	308	2	z	청휘	청	휘	NULL	NULL	NULL	NULL	NULL	NULL	106	1	44	KSY3	List3	NULL	NULL	NULL	NULL	NULL	NULL	NULL	NULL	NULL	1	z	0	3	938075	0	z	550
좌우반구com(split BVF)_2	4	1	<?xml version="1.0"?>\n<Clock xmlns:dt="urn:schemas-microsoft-com:datatypes"><Description dt:dt="string">E-Prime Primary Realtime Clock</Description><StartTime><Timestamp dt:dt="int">0</Timestamp><DateUtc dt:dt="string">2020-10-10T01:31:29Z</DateUtc></StartTime><FrequencyChanges><FrequencyChange><Frequency dt:dt="r8">2699960000</Frequency><Timestamp dt:dt="r8">4.56965965451882E+15</Timestamp><Cur…	좌우반구com(split BVF)_2-004-1	60.021	1.0.0.165	1	-354234692	Professional	2.0.10.242	2.0.10.353	10-10-2020	2020-10-10 오전 1:31:29	10:31:29	2.0.10.248	289	2	z	체행	체	행	NULL	NULL	NULL	NULL	NULL	NULL	97	1	25	KSY3	List3	NULL	NULL	NULL	NULL	NULL	NULL	NULL	NULL	NULL	1	z	0	3	882644	0	z	590
좌우반구com(split BVF)_2	4	1	<?xml version="1.0"?>\n<Clock xmlns:dt="urn:schemas-microsoft-com:datatypes"><Description dt:dt="string">E-Prime Primary Realtime Clock</Description><StartTime><Timestamp dt:dt="int">0</Timestamp><DateUtc dt:dt="string">2020-10-10T01:31:29Z</DateUtc></StartTime><FrequencyChanges><FrequencyChange><Frequency dt:dt="r8">2699960000</Frequency><Timestamp dt:dt="r8">4.56965965451882E+15</Timestamp><Cur…	좌우반구com(split BVF)_2-004-1	60.021	1.0.0.165	1	-354234692	Professional	2.0.10.242	2.0.10.353	10-10-2020	2020-10-10 오전 1:31:29	10:31:29	2.0.10.248	24	1	{/}	체험	체	험	38	1	24	NULL	NULL	NULL	NULL	NULL	NULL	KSY2	List1	NULL	NULL	NULL	NULL	NULL	NULL	NULL	NULL	NULL	1	{/}	0	3	82005	0	{/}	588
좌우반구com(split BVF)_2	4	1	<?xml version="1.0"?>\n<Clock xmlns:dt="urn:schemas-microsoft-com:datatypes"><Description dt:dt="string">E-Prime Primary Realtime Clock</Description><StartTime><Timestamp dt:dt="int">0</Timestamp><DateUtc dt:dt="string">2020-10-10T01:31:29Z</DateUtc></StartTime><FrequencyChanges><FrequencyChange><Frequency dt:dt="r8">2699960000</Frequency><Timestamp dt:dt="r8">4.56965965451882E+15</Timestamp><Cur…	좌우반구com(split BVF)_2-004-1	60.021	1.0.0.165	1	-354234692	Professional	2.0.10.242	2.0.10.353	10-10-2020	2020-10-10 오전 1:31:29	10:31:29	2.0.10.248	311	1	{/}	최고	최	고	NULL	NULL	NULL	NULL	NULL	NULL	15	1	47	KSY2	List3	NULL	NULL	NULL	NULL	NULL	NULL	NULL	NULL	NULL	1	{/}	0	4	946489	0	{/}	664
좌우반구com(split BVF)_2	4	1	<?xml version="1.0"?>\n<Clock xmlns:dt="urn:schemas-microsoft-com:datatypes"><Description dt:dt="string">E-Prime Primary Realtime Clock</Description><StartTime><Timestamp dt:dt="int">0</Timestamp><DateUtc dt:dt="string">2020-10-10T01:31:29Z</DateUtc></StartTime><FrequencyChanges><FrequencyChange><Frequency dt:dt="r8">2699960000</Frequency><Timestamp dt:dt="r8">4.56965965451882E+15</Timestamp><Cur…	좌우반구com(split BVF)_2-004-1	60.021	1.0.0.165	1	-354234692	Professional	2.0.10.242	2.0.10.353	10-10-2020	2020-10-10 오전 1:31:29	10:31:29	2.0.10.248	258	2	z	최여	최	여	NULL	NULL	NULL	63	1	126	NULL	NULL	NULL	KSY3	List2	NULL	NULL	NULL	NULL	NULL	NULL	NULL	NULL	NULL	1	z	0	3	768767	0	z	652
좌우반구com(split BVF)_2	4	1	<?xml version="1.0"?>\n<Clock xmlns:dt="urn:schemas-microsoft-com:datatypes"><Description dt:dt="string">E-Prime Primary Realtime Clock</Description><StartTime><Timestamp dt:dt="int">0</Timestamp><DateUtc dt:dt="string">2020-10-10T01:31:29Z</DateUtc></StartTime><FrequencyChanges><FrequencyChange><Frequency dt:dt="r8">2699960000</Frequency><Timestamp dt:dt="r8">4.56965965451882E+15</Timestamp><Cur…	좌우반구com(split BVF)_2-004-1	60.021	1.0.0.165	1	-354234692	Professional	2.0.10.242	2.0.10.353	10-10-2020	2020-10-10 오전 1:31:29	10:31:29	2.0.10.248	157	2	z	최횟	최	횟	NULL	NULL	NULL	31	1	25	NULL	NULL	NULL	KSY3	List2	NULL	NULL	NULL	NULL	NULL	NULL	NULL	NULL	NULL	1	z	1	3	485215	0	z	534
좌우반구com(split BVF)_2	4	1	<?xml version="1.0"?>\n<Clock xmlns:dt="urn:schemas-microsoft-com:datatypes"><Description dt:dt="string">E-Prime Primary Realtime Clock</Description><StartTime><Timestamp dt:dt="int">0</Timestamp><DateUtc dt:dt="string">2020-10-10T01:31:29Z</DateUtc></StartTime><FrequencyChanges><FrequencyChange><Frequency dt:dt="r8">2699960000</Frequency><Timestamp dt:dt="r8">4.56965965451882E+15</Timestamp><Cur…	좌우반구com(split BVF)_2-004-1	60.021	1.0.0.165	1	-354234692	Professional	2.0.10.242	2.0.10.353	10-10-2020	2020-10-10 오전 1:31:29	10:31:29	2.0.10.248	19	2	z	축허	축	허	64	1	19	NULL	NULL	NULL	NULL	NULL	NULL	KSY	List1	0		0	-1	67777	183		0	0	1	z	0	3	67960	0	z	633
좌우반구com(split BVF)_2	4	1	<?xml version="1.0"?>\n<Clock xmlns:dt="urn:schemas-microsoft-com:datatypes"><Description dt:dt="string">E-Prime Primary Realtime Clock</Description><StartTime><Timestamp dt:dt="int">0</Timestamp><DateUtc dt:dt="string">2020-10-10T01:31:29Z</DateUtc></StartTime><FrequencyChanges><FrequencyChange><Frequency dt:dt="r8">2699960000</Frequency><Timestamp dt:dt="r8">4.56965965451882E+15</Timestamp><Cur…	좌우반구com(split BVF)_2-004-1	60.021	1.0.0.165	1	-354234692	Professional	2.0.10.242	2.0.10.353	10-10-2020	2020-10-10 오전 1:31:29	10:31:29	2.0.10.248	193	2	z	축헤	축	헤	NULL	NULL	NULL	56	1	61	NULL	NULL	NULL	KSY	List2	0		0	0	586214	183		0	0	1	z	0	3	586397	0	z	487
좌우반구com(split BVF)_2	4	1	<?xml version="1.0"?>\n<Clock xmlns:dt="urn:schemas-microsoft-com:datatypes"><Description dt:dt="string">E-Prime Primary Realtime Clock</Description><StartTime><Timestamp dt:dt="int">0</Timestamp><DateUtc dt:dt="string">2020-10-10T01:31:29Z</DateUtc></StartTime><FrequencyChanges><FrequencyChange><Frequency dt:dt="r8">2699960000</Frequency><Timestamp dt:dt="r8">4.56965965451882E+15</Timestamp><Cur…	좌우반구com(split BVF)_2-004-1	60.021	1.0.0.165	1	-354234692	Professional	2.0.10.242	2.0.10.353	10-10-2020	2020-10-10 오전 1:31:29	10:31:29	2.0.10.248	206	2	z	축희	축	희	NULL	NULL	NULL	75	1	74	NULL	NULL	NULL	KSY2	List2	NULL	NULL	NULL	NULL	NULL	NULL	NULL	NULL	NULL	1	z	0	3	622951	0	z	565
좌우반구com(split BVF)_2	4	1	<?xml version="1.0"?>\n<Clock xmlns:dt="urn:schemas-microsoft-com:datatypes"><Description dt:dt="string">E-Prime Primary Realtime Clock</Description><StartTime><Timestamp dt:dt="int">0</Timestamp><DateUtc dt:dt="string">2020-10-10T01:31:29Z</DateUtc></StartTime><FrequencyChanges><FrequencyChange><Frequency dt:dt="r8">2699960000</Frequency><Timestamp dt:dt="r8">4.56965965451882E+15</Timestamp><Cur…	좌우반구com(split BVF)_2-004-1	60.021	1.0.0.165	1	-354234692	Professional	2.0.10.242	2.0.10.353	10-10-2020	2020-10-10 오전 1:31:29	10:31:29	2.0.10.248	58	2	z	측개	측	개	7	1	58	NULL	NULL	NULL	NULL	NULL	NULL	KSY	List1	0		1	-1	178538	184		0	0	1	z	0	4	178722	0	z	470
좌우반구com(split BVF)_2	4	1	<?xml version="1.0"?>\n<Clock xmlns:dt="urn:schemas-microsoft-com:datatypes"><Description dt:dt="string">E-Prime Primary Realtime Clock</Description><StartTime><Timestamp dt:dt="int">0</Timestamp><DateUtc dt:dt="string">2020-10-10T01:31:29Z</DateUtc></StartTime><FrequencyChanges><FrequencyChange><Frequency dt:dt="r8">2699960000</Frequency><Timestamp dt:dt="r8">4.56965965451882E+15</Timestamp><Cur…	좌우반구com(split BVF)_2-004-1	60.021	1.0.0.165	1	-354234692	Professional	2.0.10.242	2.0.10.353	10-10-2020	2020-10-10 오전 1:31:29	10:31:29	2.0.10.248	54	1	{/}	치안	치	안	44	1	54	NULL	NULL	NULL	NULL	NULL	NULL	KSY2	List1	NULL	NULL	NULL	NULL	NULL	NULL	NULL	NULL	NULL	1	{/}	1	3	166992	0	{/}	1240
좌우반구com(split BVF)_2	4	1	<?xml version="1.0"?>\n<Clock xmlns:dt="urn:schemas-microsoft-com:datatypes"><Description dt:dt="string">E-Prime Primary Realtime Clock</Description><StartTime><Timestamp dt:dt="int">0</Timestamp><DateUtc dt:dt="string">2020-10-10T01:31:29Z</DateUtc></StartTime><FrequencyChanges><FrequencyChange><Frequency dt:dt="r8">2699960000</Frequency><Timestamp dt:dt="r8">4.56965965451882E+15</Timestamp><Cur…	좌우반구com(split BVF)_2-004-1	60.021	1.0.0.165	1	-354234692	Professional	2.0.10.242	2.0.10.353	10-10-2020	2020-10-10 오전 1:31:29	10:31:29	2.0.10.248	375	2	z	치책	치	책	NULL	NULL	NULL	NULL	NULL	NULL	33	1	111	KSY3	List3	NULL	NULL	NULL	NULL	NULL	NULL	NULL	NULL	NULL	1	z	0	3	1121761	0	z	711
좌우반구com(split BVF)_2	4	1	<?xml version="1.0"?>\n<Clock xmlns:dt="urn:schemas-microsoft-com:datatypes"><Description dt:dt="string">E-Prime Primary Realtime Clock</Description><StartTime><Timestamp dt:dt="int">0</Timestamp><DateUtc dt:dt="string">2020-10-10T01:31:29Z</DateUtc></StartTime><FrequencyChanges><FrequencyChange><Frequency dt:dt="r8">2699960000</Frequency><Timestamp dt:dt="r8">4.56965965451882E+15</Timestamp><Cur…	좌우반구com(split BVF)_2-004-1	60.021	1.0.0.165	1	-354234692	Professional	2.0.10.242	2.0.10.353	10-10-2020	2020-10-10 오전 1:31:29	10:31:29	2.0.10.248	331	2	z	치향	치	향	NULL	NULL	NULL	NULL	NULL	NULL	52	1	67	KSY3	List3	NULL	NULL	NULL	NULL	NULL	NULL	NULL	NULL	NULL	1	z	0	4	1002253	0	z	660
좌우반구com(split BVF)_2	4	1	<?xml version="1.0"?>\n<Clock xmlns:dt="urn:schemas-microsoft-com:datatypes"><Description dt:dt="string">E-Prime Primary Realtime Clock</Description><StartTime><Timestamp dt:dt="int">0</Timestamp><DateUtc dt:dt="string">2020-10-10T01:31:29Z</DateUtc></StartTime><FrequencyChanges><FrequencyChange><Frequency dt:dt="r8">2699960000</Frequency><Timestamp dt:dt="r8">4.56965965451882E+15</Timestamp><Cur…	좌우반구com(split BVF)_2-004-1	60.021	1.0.0.165	1	-354234692	Professional	2.0.10.242	2.0.10.353	10-10-2020	2020-10-10 오전 1:31:29	10:31:29	2.0.10.248	119	1	{/}	타격	타	격	35	1	119	NULL	NULL	NULL	NULL	NULL	NULL	KSY2	List1	NULL	NULL	NULL	NULL	NULL	NULL	NULL	NULL	NULL	0	{/}	1	3	355510	0	z	832
좌우반구com(split BVF)_2	4	1	<?xml version="1.0"?>\n<Clock xmlns:dt="urn:schemas-microsoft-com:datatypes"><Description dt:dt="string">E-Prime Primary Realtime Clock</Description><StartTime><Timestamp dt:dt="int">0</Timestamp><DateUtc dt:dt="string">2020-10-10T01:31:29Z</DateUtc></StartTime><FrequencyChanges><FrequencyChange><Frequency dt:dt="r8">2699960000</Frequency><Timestamp dt:dt="r8">4.56965965451882E+15</Timestamp><Cur…	좌우반구com(split BVF)_2-004-1	60.021	1.0.0.165	1	-354234692	Professional	2.0.10.242	2.0.10.353	10-10-2020	2020-10-10 오전 1:31:29	10:31:29	2.0.10.248	303	1	{/}	탈퇴	탈	퇴	NULL	NULL	NULL	NULL	NULL	NULL	61	1	39	KSY2	List3	NULL	NULL	NULL	NULL	NULL	NULL	NULL	NULL	NULL	1	{/}	0	3	924163	0	{/}	510
좌우반구com(split BVF)_2	4	1	<?xml version="1.0"?>\n<Clock xmlns:dt="urn:schemas-microsoft-com:datatypes"><Description dt:dt="string">E-Prime Primary Realtime Clock</Description><StartTime><Timestamp dt:dt="int">0</Timestamp><DateUtc dt:dt="string">2020-10-10T01:31:29Z</DateUtc></StartTime><FrequencyChanges><FrequencyChange><Frequency dt:dt="r8">2699960000</Frequency><Timestamp dt:dt="r8">4.56965965451882E+15</Timestamp><Cur…	좌우반구com(split BVF)_2-004-1	60.021	1.0.0.165	1	-354234692	Professional	2.0.10.242	2.0.10.353	10-10-2020	2020-10-10 오전 1:31:29	10:31:29	2.0.10.248	219	2	z	태스	태	스	NULL	NULL	NULL	85	1	87	NULL	NULL	NULL	KSY3	List2	NULL	NULL	NULL	NULL	NULL	NULL	NULL	NULL	NULL	1	z	0	3	659338	0	z	650
좌우반구com(split BVF)_2	4	1	<?xml version="1.0"?>\n<Clock xmlns:dt="urn:schemas-microsoft-com:datatypes"><Description dt:dt="string">E-Prime Primary Realtime Clock</Description><StartTime><Timestamp dt:dt="int">0</Timestamp><DateUtc dt:dt="string">2020-10-10T01:31:29Z</DateUtc></StartTime><FrequencyChanges><FrequencyChange><Frequency dt:dt="r8">2699960000</Frequency><Timestamp dt:dt="r8">4.56965965451882E+15</Timestamp><Cur…	좌우반구com(split BVF)_2-004-1	60.021	1.0.0.165	1	-354234692	Professional	2.0.10.242	2.0.10.353	10-10-2020	2020-10-10 오전 1:31:29	10:31:29	2.0.10.248	155	1	{/}	택시	택	시	NULL	NULL	NULL	22	1	23	NULL	NULL	NULL	KSY2	List2	NULL	NULL	NULL	NULL	NULL	NULL	NULL	NULL	NULL	1	{/}	0	3	479434	0	{/}	459
좌우반구com(split BVF)_2	4	1	<?xml version="1.0"?>\n<Clock xmlns:dt="urn:schemas-microsoft-com:datatypes"><Description dt:dt="string">E-Prime Primary Realtime Clock</Description><StartTime><Timestamp dt:dt="int">0</Timestamp><DateUtc dt:dt="string">2020-10-10T01:31:29Z</DateUtc></StartTime><FrequencyChanges><FrequencyChange><Frequency dt:dt="r8">2699960000</Frequency><Timestamp dt:dt="r8">4.56965965451882E+15</Timestamp><Cur…	좌우반구com(split BVF)_2-004-1	60.021	1.0.0.165	1	-354234692	Professional	2.0.10.242	2.0.10.353	10-10-2020	2020-10-10 오전 1:31:29	10:31:29	2.0.10.248	162	2	z	택정	택	정	NULL	NULL	NULL	122	1	30	NULL	NULL	NULL	KSY3	List2	NULL	NULL	NULL	NULL	NULL	NULL	NULL	NULL	NULL	1	z	0	3	499760	0	z	757
좌우반구com(split BVF)_2	4	1	<?xml version="1.0"?>\n<Clock xmlns:dt="urn:schemas-microsoft-com:datatypes"><Description dt:dt="string">E-Prime Primary Realtime Clock</Description><StartTime><Timestamp dt:dt="int">0</Timestamp><DateUtc dt:dt="string">2020-10-10T01:31:29Z</DateUtc></StartTime><FrequencyChanges><FrequencyChange><Frequency dt:dt="r8">2699960000</Frequency><Timestamp dt:dt="r8">4.56965965451882E+15</Timestamp><Cur…	좌우반구com(split BVF)_2-004-1	60.021	1.0.0.165	1	-354234692	Professional	2.0.10.242	2.0.10.353	10-10-2020	2020-10-10 오전 1:31:29	10:31:29	2.0.10.248	383	2	z	통락	통	락	NULL	NULL	NULL	NULL	NULL	NULL	67	1	119	KSY2	List3	NULL	NULL	NULL	NULL	NULL	NULL	NULL	NULL	NULL	1	z	0	3	1143787	0	z	468
좌우반구com(split BVF)_2	4	1	<?xml version="1.0"?>\n<Clock xmlns:dt="urn:schemas-microsoft-com:datatypes"><Description dt:dt="string">E-Prime Primary Realtime Clock</Description><StartTime><Timestamp dt:dt="int">0</Timestamp><DateUtc dt:dt="string">2020-10-10T01:31:29Z</DateUtc></StartTime><FrequencyChanges><FrequencyChange><Frequency dt:dt="r8">2699960000</Frequency><Timestamp dt:dt="r8">4.56965965451882E+15</Timestamp><Cur…	좌우반구com(split BVF)_2-004-1	60.021	1.0.0.165	1	-354234692	Professional	2.0.10.242	2.0.10.353	10-10-2020	2020-10-10 오전 1:31:29	10:31:29	2.0.10.248	395	2	z	통록	통	록	NULL	NULL	NULL	NULL	NULL	NULL	71	1	131	KSY	List3	0		0	0	1175626	183		0	0	0	z	0	3	1175809	0	{/}	558
좌우반구com(split BVF)_2	4	1	<?xml version="1.0"?>\n<Clock xmlns:dt="urn:schemas-microsoft-com:datatypes"><Description dt:dt="string">E-Prime Primary Realtime Clock</Description><StartTime><Timestamp dt:dt="int">0</Timestamp><DateUtc dt:dt="string">2020-10-10T01:31:29Z</DateUtc></StartTime><FrequencyChanges><FrequencyChange><Frequency dt:dt="r8">2699960000</Frequency><Timestamp dt:dt="r8">4.56965965451882E+15</Timestamp><Cur…	좌우반구com(split BVF)_2-004-1	60.021	1.0.0.165	1	-354234692	Professional	2.0.10.242	2.0.10.353	10-10-2020	2020-10-10 오전 1:31:29	10:31:29	2.0.10.248	163	2	z	통류	통	류	NULL	NULL	NULL	90	1	31	NULL	NULL	NULL	KSY	List2	0		0	0	502543	183		0	0	1	z	0	3	502726	0	z	511
좌우반구com(split BVF)_2	4	1	<?xml version="1.0"?>\n<Clock xmlns:dt="urn:schemas-microsoft-com:datatypes"><Description dt:dt="string">E-Prime Primary Realtime Clock</Description><StartTime><Timestamp dt:dt="int">0</Timestamp><DateUtc dt:dt="string">2020-10-10T01:31:29Z</DateUtc></StartTime><FrequencyChanges><FrequencyChange><Frequency dt:dt="r8">2699960000</Frequency><Timestamp dt:dt="r8">4.56965965451882E+15</Timestamp><Cur…	좌우반구com(split BVF)_2-004-1	60.021	1.0.0.165	1	-354234692	Professional	2.0.10.242	2.0.10.353	10-10-2020	2020-10-10 오전 1:31:29	10:31:29	2.0.10.248	169	2	z	퇴착	퇴	착	NULL	NULL	NULL	47	1	37	NULL	NULL	NULL	KSY	List2	0		0	-1	518987	183		0	0	1	z	1	3	519170	0	z	467
좌우반구com(split BVF)_2	4	1	<?xml version="1.0"?>\n<Clock xmlns:dt="urn:schemas-microsoft-com:datatypes"><Description dt:dt="string">E-Prime Primary Realtime Clock</Description><StartTime><Timestamp dt:dt="int">0</Timestamp><DateUtc dt:dt="string">2020-10-10T01:31:29Z</DateUtc></StartTime><FrequencyChanges><FrequencyChange><Frequency dt:dt="r8">2699960000</Frequency><Timestamp dt:dt="r8">4.56965965451882E+15</Timestamp><Cur…	좌우반구com(split BVF)_2-004-1	60.021	1.0.0.165	1	-354234692	Professional	2.0.10.242	2.0.10.353	10-10-2020	2020-10-10 오전 1:31:29	10:31:29	2.0.10.248	236	1	{/}	판단	판	단	NULL	NULL	NULL	86	1	104	NULL	NULL	NULL	KSY2	List2	NULL	NULL	NULL	NULL	NULL	NULL	NULL	NULL	NULL	1	{/}	0	3	708438	0	{/}	789
좌우반구com(split BVF)_2	4	1	<?xml version="1.0"?>\n<Clock xmlns:dt="urn:schemas-microsoft-com:datatypes"><Description dt:dt="string">E-Prime Primary Realtime Clock</Description><StartTime><Timestamp dt:dt="int">0</Timestamp><DateUtc dt:dt="string">2020-10-10T01:31:29Z</DateUtc></StartTime><FrequencyChanges><FrequencyChange><Frequency dt:dt="r8">2699960000</Frequency><Timestamp dt:dt="r8">4.56965965451882E+15</Timestamp><Cur…	좌우반구com(split BVF)_2-004-1	60.021	1.0.0.165	1	-354234692	Professional	2.0.10.242	2.0.10.353	10-10-2020	2020-10-10 오전 1:31:29	10:31:29	2.0.10.248	22	1	{/}	판매	판	매	132	1	22	NULL	NULL	NULL	NULL	NULL	NULL	KSY2	List1	NULL	NULL	NULL	NULL	NULL	NULL	NULL	NULL	NULL	1	{/}	0	3	76307	0	{/}	542
좌우반구com(split BVF)_2	4	1	<?xml version="1.0"?>\n<Clock xmlns:dt="urn:schemas-microsoft-com:datatypes"><Description dt:dt="string">E-Prime Primary Realtime Clock</Description><StartTime><Timestamp dt:dt="int">0</Timestamp><DateUtc dt:dt="string">2020-10-10T01:31:29Z</DateUtc></StartTime><FrequencyChanges><FrequencyChange><Frequency dt:dt="r8">2699960000</Frequency><Timestamp dt:dt="r8">4.56965965451882E+15</Timestamp><Cur…	좌우반구com(split BVF)_2-004-1	60.021	1.0.0.165	1	-354234692	Professional	2.0.10.242	2.0.10.353	10-10-2020	2020-10-10 오전 1:31:29	10:31:29	2.0.10.248	320	1	{/}	표현	표	현	NULL	NULL	NULL	NULL	NULL	NULL	14	1	56	KSY2	List3	NULL	NULL	NULL	NULL	NULL	NULL	NULL	NULL	NULL	1	{/}	0	4	971297	0	{/}	816
좌우반구com(split BVF)_2	4	1	<?xml version="1.0"?>\n<Clock xmlns:dt="urn:schemas-microsoft-com:datatypes"><Description dt:dt="string">E-Prime Primary Realtime Clock</Description><StartTime><Timestamp dt:dt="int">0</Timestamp><DateUtc dt:dt="string">2020-10-10T01:31:29Z</DateUtc></StartTime><FrequencyChanges><FrequencyChange><Frequency dt:dt="r8">2699960000</Frequency><Timestamp dt:dt="r8">4.56965965451882E+15</Timestamp><Cur…	좌우반구com(split BVF)_2-004-1	60.021	1.0.0.165	1	-354234692	Professional	2.0.10.242	2.0.10.353	10-10-2020	2020-10-10 오전 1:31:29	10:31:29	2.0.10.248	108	2	z	품결	품	결	123	1	108	NULL	NULL	NULL	NULL	NULL	NULL	KSY	List1	0		0	-1	324371	183		0	0	0	z	1	3	324554	0	{/}	493
좌우반구com(split BVF)_2	4	1	<?xml version="1.0"?>\n<Clock xmlns:dt="urn:schemas-microsoft-com:datatypes"><Description dt:dt="string">E-Prime Primary Realtime Clock</Description><StartTime><Timestamp dt:dt="int">0</Timestamp><DateUtc dt:dt="string">2020-10-10T01:31:29Z</DateUtc></StartTime><FrequencyChanges><FrequencyChange><Frequency dt:dt="r8">2699960000</Frequency><Timestamp dt:dt="r8">4.56965965451882E+15</Timestamp><Cur…	좌우반구com(split BVF)_2-004-1	60.021	1.0.0.165	1	-354234692	Professional	2.0.10.242	2.0.10.353	10-10-2020	2020-10-10 오전 1:31:29	10:31:29	2.0.10.248	249	2	z	필관	필	관	NULL	NULL	NULL	52	1	117	NULL	NULL	NULL	KSY	List2	0		0	0	744309	183		0	0	1	z	0	3	744492	0	z	439
좌우반구com(split BVF)_2	4	1	<?xml version="1.0"?>\n<Clock xmlns:dt="urn:schemas-microsoft-com:datatypes"><Description dt:dt="string">E-Prime Primary Realtime Clock</Description><StartTime><Timestamp dt:dt="int">0</Timestamp><DateUtc dt:dt="string">2020-10-10T01:31:29Z</DateUtc></StartTime><FrequencyChanges><FrequencyChange><Frequency dt:dt="r8">2699960000</Frequency><Timestamp dt:dt="r8">4.56965965451882E+15</Timestamp><Cur…	좌우반구com(split BVF)_2-004-1	60.021	1.0.0.165	1	-354234692	Professional	2.0.10.242	2.0.10.353	10-10-2020	2020-10-10 오전 1:31:29	10:31:29	2.0.10.248	137	1	{/}	필수	필	수	NULL	NULL	NULL	97	1	5	NULL	NULL	NULL	KSY2	List2	NULL	NULL	NULL	NULL	NULL	NULL	NULL	NULL	NULL	1	{/}	0	3	430001	0	{/}	557
좌우반구com(split BVF)_2	4	1	<?xml version="1.0"?>\n<Clock xmlns:dt="urn:schemas-microsoft-com:datatypes"><Description dt:dt="string">E-Prime Primary Realtime Clock</Description><StartTime><Timestamp dt:dt="int">0</Timestamp><DateUtc dt:dt="string">2020-10-10T01:31:29Z</DateUtc></StartTime><FrequencyChanges><FrequencyChange><Frequency dt:dt="r8">2699960000</Frequency><Timestamp dt:dt="r8">4.56965965451882E+15</Timestamp><Cur…	좌우반구com(split BVF)_2-004-1	60.021	1.0.0.165	1	-354234692	Professional	2.0.10.242	2.0.10.353	10-10-2020	2020-10-10 오전 1:31:29	10:31:29	2.0.10.248	170	1	{/}	핑계	핑	계	NULL	NULL	NULL	101	1	38	NULL	NULL	NULL	KSY2	List2	NULL	NULL	NULL	NULL	NULL	NULL	NULL	NULL	NULL	1	{/}	0	3	521836	0	{/}	505
좌우반구com(split BVF)_2	4	1	<?xml version="1.0"?>\n<Clock xmlns:dt="urn:schemas-microsoft-com:datatypes"><Description dt:dt="string">E-Prime Primary Realtime Clock</Description><StartTime><Timestamp dt:dt="int">0</Timestamp><DateUtc dt:dt="string">2020-10-10T01:31:29Z</DateUtc></StartTime><FrequencyChanges><FrequencyChange><Frequency dt:dt="r8">2699960000</Frequency><Timestamp dt:dt="r8">4.56965965451882E+15</Timestamp><Cur…	좌우반구com(split BVF)_2-004-1	60.021	1.0.0.165	1	-354234692	Professional	2.0.10.242	2.0.10.353	10-10-2020	2020-10-10 오전 1:31:29	10:31:29	2.0.10.248	118	2	z	핑품	핑	품	66	1	118	NULL	NULL	NULL	NULL	NULL	NULL	KSY3	List1	NULL	NULL	NULL	NULL	NULL	NULL	NULL	NULL	NULL	1	z	0	3	352045	0	z	1258
좌우반구com(split BVF)_2	4	1	<?xml version="1.0"?>\n<Clock xmlns:dt="urn:schemas-microsoft-com:datatypes"><Description dt:dt="string">E-Prime Primary Realtime Clock</Description><StartTime><Timestamp dt:dt="int">0</Timestamp><DateUtc dt:dt="string">2020-10-10T01:31:29Z</DateUtc></StartTime><FrequencyChanges><FrequencyChange><Frequency dt:dt="r8">2699960000</Frequency><Timestamp dt:dt="r8">4.56965965451882E+15</Timestamp><Cur…	좌우반구com(split BVF)_2-004-1	60.021	1.0.0.165	1	-354234692	Professional	2.0.10.242	2.0.10.353	10-10-2020	2020-10-10 오전 1:31:29	10:31:29	2.0.10.248	203	1	{/}	하나	하	나	NULL	NULL	NULL	14	1	71	NULL	NULL	NULL	KSY2	List2	NULL	NULL	NULL	NULL	NULL	NULL	NULL	NULL	NULL	1	{/}	0	3	614987	0	{/}	401
좌우반구com(split BVF)_2	4	1	<?xml version="1.0"?>\n<Clock xmlns:dt="urn:schemas-microsoft-com:datatypes"><Description dt:dt="string">E-Prime Primary Realtime Clock</Description><StartTime><Timestamp dt:dt="int">0</Timestamp><DateUtc dt:dt="string">2020-10-10T01:31:29Z</DateUtc></StartTime><FrequencyChanges><FrequencyChange><Frequency dt:dt="r8">2699960000</Frequency><Timestamp dt:dt="r8">4.56965965451882E+15</Timestamp><Cur…	좌우반구com(split BVF)_2-004-1	60.021	1.0.0.165	1	-354234692	Professional	2.0.10.242	2.0.10.353	10-10-2020	2020-10-10 오전 1:31:29	10:31:29	2.0.10.248	73	1	{/}	한계	한	계	33	1	73	NULL	NULL	NULL	NULL	NULL	NULL	KSY2	List1	NULL	NULL	NULL	NULL	NULL	NULL	NULL	NULL	NULL	0	{/}	1	3	224572	0	z	964
좌우반구com(split BVF)_2	4	1	<?xml version="1.0"?>\n<Clock xmlns:dt="urn:schemas-microsoft-com:datatypes"><Description dt:dt="string">E-Prime Primary Realtime Clock</Description><StartTime><Timestamp dt:dt="int">0</Timestamp><DateUtc dt:dt="string">2020-10-10T01:31:29Z</DateUtc></StartTime><FrequencyChanges><FrequencyChange><Frequency dt:dt="r8">2699960000</Frequency><Timestamp dt:dt="r8">4.56965965451882E+15</Timestamp><Cur…	좌우반구com(split BVF)_2-004-1	60.021	1.0.0.165	1	-354234692	Professional	2.0.10.242	2.0.10.353	10-10-2020	2020-10-10 오전 1:31:29	10:31:29	2.0.10.248	116	1	{/}	핵심	핵	심	98	1	116	NULL	NULL	NULL	NULL	NULL	NULL	KSY2	List1	NULL	NULL	NULL	NULL	NULL	NULL	NULL	NULL	NULL	1	{/}	0	3	346730	0	{/}	476
좌우반구com(split BVF)_2	4	1	<?xml version="1.0"?>\n<Clock xmlns:dt="urn:schemas-microsoft-com:datatypes"><Description dt:dt="string">E-Prime Primary Realtime Clock</Description><StartTime><Timestamp dt:dt="int">0</Timestamp><DateUtc dt:dt="string">2020-10-10T01:31:29Z</DateUtc></StartTime><FrequencyChanges><FrequencyChange><Frequency dt:dt="r8">2699960000</Frequency><Timestamp dt:dt="r8">4.56965965451882E+15</Timestamp><Cur…	좌우반구com(split BVF)_2-004-1	60.021	1.0.0.165	1	-354234692	Professional	2.0.10.242	2.0.10.353	10-10-2020	2020-10-10 오전 1:31:29	10:31:29	2.0.10.248	297	2	z	핵외	핵	외	NULL	NULL	NULL	NULL	NULL	NULL	113	1	33	KSY3	List3	NULL	NULL	NULL	NULL	NULL	NULL	NULL	NULL	NULL	1	z	0	3	905286	0	z	1099
좌우반구com(split BVF)_2	4	1	<?xml version="1.0"?>\n<Clock xmlns:dt="urn:schemas-microsoft-com:datatypes"><Description dt:dt="string">E-Prime Primary Realtime Clock</Description><StartTime><Timestamp dt:dt="int">0</Timestamp><DateUtc dt:dt="string">2020-10-10T01:31:29Z</DateUtc></StartTime><FrequencyChanges><FrequencyChange><Frequency dt:dt="r8">2699960000</Frequency><Timestamp dt:dt="r8">4.56965965451882E+15</Timestamp><Cur…	좌우반구com(split BVF)_2-004-1	60.021	1.0.0.165	1	-354234692	Professional	2.0.10.242	2.0.10.353	10-10-2020	2020-10-10 오전 1:31:29	10:31:29	2.0.10.248	195	2	z	핵정	핵	정	NULL	NULL	NULL	88	1	63	NULL	NULL	NULL	KSY3	List2	NULL	NULL	NULL	NULL	NULL	NULL	NULL	NULL	NULL	1	z	0	3	591662	0	z	550
좌우반구com(split BVF)_2	4	1	<?xml version="1.0"?>\n<Clock xmlns:dt="urn:schemas-microsoft-com:datatypes"><Description dt:dt="string">E-Prime Primary Realtime Clock</Description><StartTime><Timestamp dt:dt="int">0</Timestamp><DateUtc dt:dt="string">2020-10-10T01:31:29Z</DateUtc></StartTime><FrequencyChanges><FrequencyChange><Frequency dt:dt="r8">2699960000</Frequency><Timestamp dt:dt="r8">4.56965965451882E+15</Timestamp><Cur…	좌우반구com(split BVF)_2-004-1	60.021	1.0.0.165	1	-354234692	Professional	2.0.10.242	2.0.10.353	10-10-2020	2020-10-10 오전 1:31:29	10:31:29	2.0.10.248	104	1	{/}	행보	행	보	1	1	104	NULL	NULL	NULL	NULL	NULL	NULL	KSY2	List1	NULL	NULL	NULL	NULL	NULL	NULL	NULL	NULL	NULL	0	{/}	0	3	312842	0	z	637
좌우반구com(split BVF)_2	4	1	<?xml version="1.0"?>\n<Clock xmlns:dt="urn:schemas-microsoft-com:datatypes"><Description dt:dt="string">E-Prime Primary Realtime Clock</Description><StartTime><Timestamp dt:dt="int">0</Timestamp><DateUtc dt:dt="string">2020-10-10T01:31:29Z</DateUtc></StartTime><FrequencyChanges><FrequencyChange><Frequency dt:dt="r8">2699960000</Frequency><Timestamp dt:dt="r8">4.56965965451882E+15</Timestamp><Cur…	좌우반구com(split BVF)_2-004-1	60.021	1.0.0.165	1	-354234692	Professional	2.0.10.242	2.0.10.353	10-10-2020	2020-10-10 오전 1:31:29	10:31:29	2.0.10.248	316	1	{/}	행운	행	운	NULL	NULL	NULL	NULL	NULL	NULL	21	1	52	KSY2	List3	NULL	NULL	NULL	NULL	NULL	NULL	NULL	NULL	NULL	1	{/}	0	4	960101	0	{/}	396
좌우반구com(split BVF)_2	4	1	<?xml version="1.0"?>\n<Clock xmlns:dt="urn:schemas-microsoft-com:datatypes"><Description dt:dt="string">E-Prime Primary Realtime Clock</Description><StartTime><Timestamp dt:dt="int">0</Timestamp><DateUtc dt:dt="string">2020-10-10T01:31:29Z</DateUtc></StartTime><FrequencyChanges><FrequencyChange><Frequency dt:dt="r8">2699960000</Frequency><Timestamp dt:dt="r8">4.56965965451882E+15</Timestamp><Cur…	좌우반구com(split BVF)_2-004-1	60.021	1.0.0.165	1	-354234692	Professional	2.0.10.242	2.0.10.353	10-10-2020	2020-10-10 오전 1:31:29	10:31:29	2.0.10.248	319	2	z	행회	행	회	NULL	NULL	NULL	NULL	NULL	NULL	93	1	55	KSY3	List3	NULL	NULL	NULL	NULL	NULL	NULL	NULL	NULL	NULL	1	z	0	3	968231	0	z	866
좌우반구com(split BVF)_2	4	1	<?xml version="1.0"?>\n<Clock xmlns:dt="urn:schemas-microsoft-com:datatypes"><Description dt:dt="string">E-Prime Primary Realtime Clock</Description><StartTime><Timestamp dt:dt="int">0</Timestamp><DateUtc dt:dt="string">2020-10-10T01:31:29Z</DateUtc></StartTime><FrequencyChanges><FrequencyChange><Frequency dt:dt="r8">2699960000</Frequency><Timestamp dt:dt="r8">4.56965965451882E+15</Timestamp><Cur…	좌우반구com(split BVF)_2-004-1	60.021	1.0.0.165	1	-354234692	Professional	2.0.10.242	2.0.10.353	10-10-2020	2020-10-10 오전 1:31:29	10:31:29	2.0.10.248	107	1	{/}	향수	향	수	52	1	107	NULL	NULL	NULL	NULL	NULL	NULL	KSY2	List1	NULL	NULL	NULL	NULL	NULL	NULL	NULL	NULL	NULL	1	{/}	1	3	321272	0	{/}	1079
좌우반구com(split BVF)_2	4	1	<?xml version="1.0"?>\n<Clock xmlns:dt="urn:schemas-microsoft-com:datatypes"><Description dt:dt="string">E-Prime Primary Realtime Clock</Description><StartTime><Timestamp dt:dt="int">0</Timestamp><DateUtc dt:dt="string">2020-10-10T01:31:29Z</DateUtc></StartTime><FrequencyChanges><FrequencyChange><Frequency dt:dt="r8">2699960000</Frequency><Timestamp dt:dt="r8">4.56965965451882E+15</Timestamp><Cur…	좌우반구com(split BVF)_2-004-1	60.021	1.0.0.165	1	-354234692	Professional	2.0.10.242	2.0.10.353	10-10-2020	2020-10-10 오전 1:31:29	10:31:29	2.0.10.248	87	2	z	향엄	향	엄	110	1	87	NULL	NULL	NULL	NULL	NULL	NULL	KSY3	List1	NULL	NULL	NULL	NULL	NULL	NULL	NULL	NULL	NULL	1	z	0	3	265625	0	z	622
좌우반구com(split BVF)_2	4	1	<?xml version="1.0"?>\n<Clock xmlns:dt="urn:schemas-microsoft-com:datatypes"><Description dt:dt="string">E-Prime Primary Realtime Clock</Description><StartTime><Timestamp dt:dt="int">0</Timestamp><DateUtc dt:dt="string">2020-10-10T01:31:29Z</DateUtc></StartTime><FrequencyChanges><FrequencyChange><Frequency dt:dt="r8">2699960000</Frequency><Timestamp dt:dt="r8">4.56965965451882E+15</Timestamp><Cur…	좌우반구com(split BVF)_2-004-1	60.021	1.0.0.165	1	-354234692	Professional	2.0.10.242	2.0.10.353	10-10-2020	2020-10-10 오전 1:31:29	10:31:29	2.0.10.248	178	2	z	허낌	허	낌	NULL	NULL	NULL	64	1	46	NULL	NULL	NULL	KSY2	List2	NULL	NULL	NULL	NULL	NULL	NULL	NULL	NULL	NULL	1	z	0	3	543395	0	z	498
좌우반구com(split BVF)_2	4	1	<?xml version="1.0"?>\n<Clock xmlns:dt="urn:schemas-microsoft-com:datatypes"><Description dt:dt="string">E-Prime Primary Realtime Clock</Description><StartTime><Timestamp dt:dt="int">0</Timestamp><DateUtc dt:dt="string">2020-10-10T01:31:29Z</DateUtc></StartTime><FrequencyChanges><FrequencyChange><Frequency dt:dt="r8">2699960000</Frequency><Timestamp dt:dt="r8">4.56965965451882E+15</Timestamp><Cur…	좌우반구com(split BVF)_2-004-1	60.021	1.0.0.165	1	-354234692	Professional	2.0.10.242	2.0.10.353	10-10-2020	2020-10-10 오전 1:31:29	10:31:29	2.0.10.248	361	1	{/}	허락	허	락	NULL	NULL	NULL	NULL	NULL	NULL	110	1	97	KSY2	List3	NULL	NULL	NULL	NULL	NULL	NULL	NULL	NULL	NULL	1	{/}	0	3	1084324	0	{/}	604
좌우반구com(split BVF)_2	4	1	<?xml version="1.0"?>\n<Clock xmlns:dt="urn:schemas-microsoft-com:datatypes"><Description dt:dt="string">E-Prime Primary Realtime Clock</Description><StartTime><Timestamp dt:dt="int">0</Timestamp><DateUtc dt:dt="string">2020-10-10T01:31:29Z</DateUtc></StartTime><FrequencyChanges><FrequencyChange><Frequency dt:dt="r8">2699960000</Frequency><Timestamp dt:dt="r8">4.56965965451882E+15</Timestamp><Cur…	좌우반구com(split BVF)_2-004-1	60.021	1.0.0.165	1	-354234692	Professional	2.0.10.242	2.0.10.353	10-10-2020	2020-10-10 오전 1:31:29	10:31:29	2.0.10.248	255	2	z	허빈	허	빈	NULL	NULL	NULL	120	1	123	NULL	NULL	NULL	KSY3	List2	NULL	NULL	NULL	NULL	NULL	NULL	NULL	NULL	NULL	1	z	0	3	760853	0	z	552
좌우반구com(split BVF)_2	4	1	<?xml version="1.0"?>\n<Clock xmlns:dt="urn:schemas-microsoft-com:datatypes"><Description dt:dt="string">E-Prime Primary Realtime Clock</Description><StartTime><Timestamp dt:dt="int">0</Timestamp><DateUtc dt:dt="string">2020-10-10T01:31:29Z</DateUtc></StartTime><FrequencyChanges><FrequencyChange><Frequency dt:dt="r8">2699960000</Frequency><Timestamp dt:dt="r8">4.56965965451882E+15</Timestamp><Cur…	좌우반구com(split BVF)_2-004-1	60.021	1.0.0.165	1	-354234692	Professional	2.0.10.242	2.0.10.353	10-10-2020	2020-10-10 오전 1:31:29	10:31:29	2.0.10.248	64	2	z	헤오	헤	오	91	1	64	NULL	NULL	NULL	NULL	NULL	NULL	KSY2	List1	NULL	NULL	NULL	NULL	NULL	NULL	NULL	NULL	NULL	1	z	0	4	196316	0	z	644
좌우반구com(split BVF)_2	4	1	<?xml version="1.0"?>\n<Clock xmlns:dt="urn:schemas-microsoft-com:datatypes"><Description dt:dt="string">E-Prime Primary Realtime Clock</Description><StartTime><Timestamp dt:dt="int">0</Timestamp><DateUtc dt:dt="string">2020-10-10T01:31:29Z</DateUtc></StartTime><FrequencyChanges><FrequencyChange><Frequency dt:dt="r8">2699960000</Frequency><Timestamp dt:dt="r8">4.56965965451882E+15</Timestamp><Cur…	좌우반구com(split BVF)_2-004-1	60.021	1.0.0.165	1	-354234692	Professional	2.0.10.242	2.0.10.353	10-10-2020	2020-10-10 오전 1:31:29	10:31:29	2.0.10.248	180	1	{/}	현상	현	상	NULL	NULL	NULL	19	1	48	NULL	NULL	NULL	KSY2	List2	NULL	NULL	NULL	NULL	NULL	NULL	NULL	NULL	NULL	1	{/}	0	4	549127	0	{/}	670
좌우반구com(split BVF)_2	4	1	<?xml version="1.0"?>\n<Clock xmlns:dt="urn:schemas-microsoft-com:datatypes"><Description dt:dt="string">E-Prime Primary Realtime Clock</Description><StartTime><Timestamp dt:dt="int">0</Timestamp><DateUtc dt:dt="string">2020-10-10T01:31:29Z</DateUtc></StartTime><FrequencyChanges><FrequencyChange><Frequency dt:dt="r8">2699960000</Frequency><Timestamp dt:dt="r8">4.56965965451882E+15</Timestamp><Cur…	좌우반구com(split BVF)_2-004-1	60.021	1.0.0.165	1	-354234692	Professional	2.0.10.242	2.0.10.353	10-10-2020	2020-10-10 오전 1:31:29	10:31:29	2.0.10.248	326	1	{/}	협력	협	력	NULL	NULL	NULL	NULL	NULL	NULL	112	1	62	KSY2	List3	NULL	NULL	NULL	NULL	NULL	NULL	NULL	NULL	NULL	1	{/}	0	4	988441	0	{/}	504
좌우반구com(split BVF)_2	4	1	<?xml version="1.0"?>\n<Clock xmlns:dt="urn:schemas-microsoft-com:datatypes"><Description dt:dt="string">E-Prime Primary Realtime Clock</Description><StartTime><Timestamp dt:dt="int">0</Timestamp><DateUtc dt:dt="string">2020-10-10T01:31:29Z</DateUtc></StartTime><FrequencyChanges><FrequencyChange><Frequency dt:dt="r8">2699960000</Frequency><Timestamp dt:dt="r8">4.56965965451882E+15</Timestamp><Cur…	좌우반구com(split BVF)_2-004-1	60.021	1.0.0.165	1	-354234692	Professional	2.0.10.242	2.0.10.353	10-10-2020	2020-10-10 오전 1:31:29	10:31:29	2.0.10.248	11	2	z	협체	협	체	73	1	11	NULL	NULL	NULL	NULL	NULL	NULL	KSY	List1	0		0	-1	45551	184		0	0	1	z	0	4	45735	0	z	379
좌우반구com(split BVF)_2	4	1	<?xml version="1.0"?>\n<Clock xmlns:dt="urn:schemas-microsoft-com:datatypes"><Description dt:dt="string">E-Prime Primary Realtime Clock</Description><StartTime><Timestamp dt:dt="int">0</Timestamp><DateUtc dt:dt="string">2020-10-10T01:31:29Z</DateUtc></StartTime><FrequencyChanges><FrequencyChange><Frequency dt:dt="r8">2699960000</Frequency><Timestamp dt:dt="r8">4.56965965451882E+15</Timestamp><Cur…	좌우반구com(split BVF)_2-004-1	60.021	1.0.0.165	1	-354234692	Professional	2.0.10.242	2.0.10.353	10-10-2020	2020-10-10 오전 1:31:29	10:31:29	2.0.10.248	259	1	{/}	형님	형	님	NULL	NULL	NULL	100	1	127	NULL	NULL	NULL	KSY2	List2	NULL	NULL	NULL	NULL	NULL	NULL	NULL	NULL	NULL	1	{/}	0	3	771616	0	{/}	715
좌우반구com(split BVF)_2	4	1	<?xml version="1.0"?>\n<Clock xmlns:dt="urn:schemas-microsoft-com:datatypes"><Description dt:dt="string">E-Prime Primary Realtime Clock</Description><StartTime><Timestamp dt:dt="int">0</Timestamp><DateUtc dt:dt="string">2020-10-10T01:31:29Z</DateUtc></StartTime><FrequencyChanges><FrequencyChange><Frequency dt:dt="r8">2699960000</Frequency><Timestamp dt:dt="r8">4.56965965451882E+15</Timestamp><Cur…	좌우반구com(split BVF)_2-004-1	60.021	1.0.0.165	1	-354234692	Professional	2.0.10.242	2.0.10.353	10-10-2020	2020-10-10 오전 1:31:29	10:31:29	2.0.10.248	387	2	z	형스	형	스	NULL	NULL	NULL	NULL	NULL	NULL	47	1	123	KSY	List3	0		1	-1	1154466	184		0	0	1	z	0	4	1154650	0	z	357
좌우반구com(split BVF)_2	4	1	<?xml version="1.0"?>\n<Clock xmlns:dt="urn:schemas-microsoft-com:datatypes"><Description dt:dt="string">E-Prime Primary Realtime Clock</Description><StartTime><Timestamp dt:dt="int">0</Timestamp><DateUtc dt:dt="string">2020-10-10T01:31:29Z</DateUtc></StartTime><FrequencyChanges><FrequencyChange><Frequency dt:dt="r8">2699960000</Frequency><Timestamp dt:dt="r8">4.56965965451882E+15</Timestamp><Cur…	좌우반구com(split BVF)_2-004-1	60.021	1.0.0.165	1	-354234692	Professional	2.0.10.242	2.0.10.353	10-10-2020	2020-10-10 오전 1:31:29	10:31:29	2.0.10.248	253	1	{/}	형태	형	태	NULL	NULL	NULL	44	1	121	NULL	NULL	NULL	KSY2	List2	NULL	NULL	NULL	NULL	NULL	NULL	NULL	NULL	NULL	0	{/}	0	3	755188	0	z	679
좌우반구com(split BVF)_2	4	1	<?xml version="1.0"?>\n<Clock xmlns:dt="urn:schemas-microsoft-com:datatypes"><Description dt:dt="string">E-Prime Primary Realtime Clock</Description><StartTime><Timestamp dt:dt="int">0</Timestamp><DateUtc dt:dt="string">2020-10-10T01:31:29Z</DateUtc></StartTime><FrequencyChanges><FrequencyChange><Frequency dt:dt="r8">2699960000</Frequency><Timestamp dt:dt="r8">4.56965965451882E+15</Timestamp><Cur…	좌우반구com(split BVF)_2-004-1	60.021	1.0.0.165	1	-354234692	Professional	2.0.10.242	2.0.10.353	10-10-2020	2020-10-10 오전 1:31:29	10:31:29	2.0.10.248	74	1	{/}	화력	화	력	30	1	74	NULL	NULL	NULL	NULL	NULL	NULL	KSY2	List1	NULL	NULL	NULL	NULL	NULL	NULL	NULL	NULL	NULL	0	{/}	0	3	227738	0	z	1390
좌우반구com(split BVF)_2	4	1	<?xml version="1.0"?>\n<Clock xmlns:dt="urn:schemas-microsoft-com:datatypes"><Description dt:dt="string">E-Prime Primary Realtime Clock</Description><StartTime><Timestamp dt:dt="int">0</Timestamp><DateUtc dt:dt="string">2020-10-10T01:31:29Z</DateUtc></StartTime><FrequencyChanges><FrequencyChange><Frequency dt:dt="r8">2699960000</Frequency><Timestamp dt:dt="r8">4.56965965451882E+15</Timestamp><Cur…	좌우반구com(split BVF)_2-004-1	60.021	1.0.0.165	1	-354234692	Professional	2.0.10.242	2.0.10.353	10-10-2020	2020-10-10 오전 1:31:29	10:31:29	2.0.10.248	234	1	{/}	확률	확	률	NULL	NULL	NULL	92	1	102	NULL	NULL	NULL	KSY2	List2	NULL	NULL	NULL	NULL	NULL	NULL	NULL	NULL	NULL	1	{/}	1	3	702073	0	{/}	1554
좌우반구com(split BVF)_2	4	1	<?xml version="1.0"?>\n<Clock xmlns:dt="urn:schemas-microsoft-com:datatypes"><Description dt:dt="string">E-Prime Primary Realtime Clock</Description><StartTime><Timestamp dt:dt="int">0</Timestamp><DateUtc dt:dt="string">2020-10-10T01:31:29Z</DateUtc></StartTime><FrequencyChanges><FrequencyChange><Frequency dt:dt="r8">2699960000</Frequency><Timestamp dt:dt="r8">4.56965965451882E+15</Timestamp><Cur…	좌우반구com(split BVF)_2-004-1	60.021	1.0.0.165	1	-354234692	Professional	2.0.10.242	2.0.10.353	10-10-2020	2020-10-10 오전 1:31:29	10:31:29	2.0.10.248	67	2	z	확압	확	압	9	1	67	NULL	NULL	NULL	NULL	NULL	NULL	KSY2	List1	NULL	NULL	NULL	NULL	NULL	NULL	NULL	NULL	NULL	1	z	0	3	205196	0	z	716
좌우반구com(split BVF)_2	4	1	<?xml version="1.0"?>\n<Clock xmlns:dt="urn:schemas-microsoft-com:datatypes"><Description dt:dt="string">E-Prime Primary Realtime Clock</Description><StartTime><Timestamp dt:dt="int">0</Timestamp><DateUtc dt:dt="string">2020-10-10T01:31:29Z</DateUtc></StartTime><FrequencyChanges><FrequencyChange><Frequency dt:dt="r8">2699960000</Frequency><Timestamp dt:dt="r8">4.56965965451882E+15</Timestamp><Cur…	좌우반구com(split BVF)_2-004-1	60.021	1.0.0.165	1	-354234692	Professional	2.0.10.242	2.0.10.353	10-10-2020	2020-10-10 오전 1:31:29	10:31:29	2.0.10.248	147	2	z	확축	확	축	NULL	NULL	NULL	18	1	15	NULL	NULL	NULL	KSY2	List2	NULL	NULL	NULL	NULL	NULL	NULL	NULL	NULL	NULL	1	z	0	3	457575	0	z	767
좌우반구com(split BVF)_2	4	1	<?xml version="1.0"?>\n<Clock xmlns:dt="urn:schemas-microsoft-com:datatypes"><Description dt:dt="string">E-Prime Primary Realtime Clock</Description><StartTime><Timestamp dt:dt="int">0</Timestamp><DateUtc dt:dt="string">2020-10-10T01:31:29Z</DateUtc></StartTime><FrequencyChanges><FrequencyChange><Frequency dt:dt="r8">2699960000</Frequency><Timestamp dt:dt="r8">4.56965965451882E+15</Timestamp><Cur…	좌우반구com(split BVF)_2-004-1	60.021	1.0.0.165	1	-354234692	Professional	2.0.10.242	2.0.10.353	10-10-2020	2020-10-10 오전 1:31:29	10:31:29	2.0.10.248	130	1	{/}	환경	환	경	61	1	130	NULL	NULL	NULL	NULL	NULL	NULL	KSY2	List1	NULL	NULL	NULL	NULL	NULL	NULL	NULL	NULL	NULL	1	{/}	1	3	386016	0	{/}	798
좌우반구com(split BVF)_2	4	1	<?xml version="1.0"?>\n<Clock xmlns:dt="urn:schemas-microsoft-com:datatypes"><Description dt:dt="string">E-Prime Primary Realtime Clock</Description><StartTime><Timestamp dt:dt="int">0</Timestamp><DateUtc dt:dt="string">2020-10-10T01:31:29Z</DateUtc></StartTime><FrequencyChanges><FrequencyChange><Frequency dt:dt="r8">2699960000</Frequency><Timestamp dt:dt="r8">4.56965965451882E+15</Timestamp><Cur…	좌우반구com(split BVF)_2-004-1	60.021	1.0.0.165	1	-354234692	Professional	2.0.10.242	2.0.10.353	10-10-2020	2020-10-10 오전 1:31:29	10:31:29	2.0.10.248	306	2	z	횟광	횟	광	NULL	NULL	NULL	NULL	NULL	NULL	50	1	42	KSY2	List3	NULL	NULL	NULL	NULL	NULL	NULL	NULL	NULL	NULL	1	z	0	3	932427	0	z	494
좌우반구com(split BVF)_2	4	1	<?xml version="1.0"?>\n<Clock xmlns:dt="urn:schemas-microsoft-com:datatypes"><Description dt:dt="string">E-Prime Primary Realtime Clock</Description><StartTime><Timestamp dt:dt="int">0</Timestamp><DateUtc dt:dt="string">2020-10-10T01:31:29Z</DateUtc></StartTime><FrequencyChanges><FrequencyChange><Frequency dt:dt="r8">2699960000</Frequency><Timestamp dt:dt="r8">4.56965965451882E+15</Timestamp><Cur…	좌우반구com(split BVF)_2-004-1	60.021	1.0.0.165	1	-354234692	Professional	2.0.10.242	2.0.10.353	10-10-2020	2020-10-10 오전 1:31:29	10:31:29	2.0.10.248	121	2	z	횟색	횟	색	18	1	121	NULL	NULL	NULL	NULL	NULL	NULL	KSY2	List1	NULL	NULL	NULL	NULL	NULL	NULL	NULL	NULL	NULL	1	z	0	3	361125	0	z	609
좌우반구com(split BVF)_2	4	1	<?xml version="1.0"?>\n<Clock xmlns:dt="urn:schemas-microsoft-com:datatypes"><Description dt:dt="string">E-Prime Primary Realtime Clock</Description><StartTime><Timestamp dt:dt="int">0</Timestamp><DateUtc dt:dt="string">2020-10-10T01:31:29Z</DateUtc></StartTime><FrequencyChanges><FrequencyChange><Frequency dt:dt="r8">2699960000</Frequency><Timestamp dt:dt="r8">4.56965965451882E+15</Timestamp><Cur…	좌우반구com(split BVF)_2-004-1	60.021	1.0.0.165	1	-354234692	Professional	2.0.10.242	2.0.10.353	10-10-2020	2020-10-10 오전 1:31:29	10:31:29	2.0.10.248	355	1	{/}	횟수	횟	수	NULL	NULL	NULL	NULL	NULL	NULL	129	1	91	KSY2	List3	NULL	NULL	NULL	NULL	NULL	NULL	NULL	NULL	NULL	1	{/}	0	3	1067930	0	{/}	494
좌우반구com(split BVF)_2	4	1	<?xml version="1.0"?>\n<Clock xmlns:dt="urn:schemas-microsoft-com:datatypes"><Description dt:dt="string">E-Prime Primary Realtime Clock</Description><StartTime><Timestamp dt:dt="int">0</Timestamp><DateUtc dt:dt="string">2020-10-10T01:31:29Z</DateUtc></StartTime><FrequencyChanges><FrequencyChange><Frequency dt:dt="r8">2699960000</Frequency><Timestamp dt:dt="r8">4.56965965451882E+15</Timestamp><Cur…	좌우반구com(split BVF)_2-004-1	60.021	1.0.0.165	1	-354234692	Professional	2.0.10.242	2.0.10.353	10-10-2020	2020-10-10 오전 1:31:29	10:31:29	2.0.10.248	209	1	{/}	효과	효	과	NULL	NULL	NULL	83	1	77	NULL	NULL	NULL	KSY2	List2	NULL	NULL	NULL	NULL	NULL	NULL	NULL	NULL	NULL	1	{/}	0	3	631198	0	{/}	470
좌우반구com(split BVF)_2	4	1	<?xml version="1.0"?>\n<Clock xmlns:dt="urn:schemas-microsoft-com:datatypes"><Description dt:dt="string">E-Prime Primary Realtime Clock</Description><StartTime><Timestamp dt:dt="int">0</Timestamp><DateUtc dt:dt="string">2020-10-10T01:31:29Z</DateUtc></StartTime><FrequencyChanges><FrequencyChange><Frequency dt:dt="r8">2699960000</Frequency><Timestamp dt:dt="r8">4.56965965451882E+15</Timestamp><Cur…	좌우반구com(split BVF)_2-004-1	60.021	1.0.0.165	1	-354234692	Professional	2.0.10.242	2.0.10.353	10-10-2020	2020-10-10 오전 1:31:29	10:31:29	2.0.10.248	174	2	z	효미	효	미	NULL	NULL	NULL	29	1	42	NULL	NULL	NULL	KSY	List2	0		0	-1	532632	184		0	0	1	z	0	4	532816	0	z	525
좌우반구com(split BVF)_2	4	1	<?xml version="1.0"?>\n<Clock xmlns:dt="urn:schemas-microsoft-com:datatypes"><Description dt:dt="string">E-Prime Primary Realtime Clock</Description><StartTime><Timestamp dt:dt="int">0</Timestamp><DateUtc dt:dt="string">2020-10-10T01:31:29Z</DateUtc></StartTime><FrequencyChanges><FrequencyChange><Frequency dt:dt="r8">2699960000</Frequency><Timestamp dt:dt="r8">4.56965965451882E+15</Timestamp><Cur…	좌우반구com(split BVF)_2-004-1	60.021	1.0.0.165	1	-354234692	Professional	2.0.10.242	2.0.10.353	10-10-2020	2020-10-10 오전 1:31:29	10:31:29	2.0.10.248	165	2	z	효탈	효	탈	NULL	NULL	NULL	53	1	33	NULL	NULL	NULL	KSY	List2	0		0	-1	507924	183		0	0	1	z	1	3	508107	0	z	442
좌우반구com(split BVF)_2	4	1	<?xml version="1.0"?>\n<Clock xmlns:dt="urn:schemas-microsoft-com:datatypes"><Description dt:dt="string">E-Prime Primary Realtime Clock</Description><StartTime><Timestamp dt:dt="int">0</Timestamp><DateUtc dt:dt="string">2020-10-10T01:31:29Z</DateUtc></StartTime><FrequencyChanges><FrequencyChange><Frequency dt:dt="r8">2699960000</Frequency><Timestamp dt:dt="r8">4.56965965451882E+15</Timestamp><Cur…	좌우반구com(split BVF)_2-004-1	60.021	1.0.0.165	1	-354234692	Professional	2.0.10.242	2.0.10.353	10-10-2020	2020-10-10 오전 1:31:29	10:31:29	2.0.10.248	300	2	z	효헤	효	헤	NULL	NULL	NULL	NULL	NULL	NULL	42	1	36	KSY3	List3	NULL	NULL	NULL	NULL	NULL	NULL	NULL	NULL	NULL	1	z	0	3	914816	0	z	777
좌우반구com(split BVF)_2	4	1	<?xml version="1.0"?>\n<Clock xmlns:dt="urn:schemas-microsoft-com:datatypes"><Description dt:dt="string">E-Prime Primary Realtime Clock</Description><StartTime><Timestamp dt:dt="int">0</Timestamp><DateUtc dt:dt="string">2020-10-10T01:31:29Z</DateUtc></StartTime><FrequencyChanges><FrequencyChange><Frequency dt:dt="r8">2699960000</Frequency><Timestamp dt:dt="r8">4.56965965451882E+15</Timestamp><Cur…	좌우반구com(split BVF)_2-004-1	60.021	1.0.0.165	1	-354234692	Professional	2.0.10.242	2.0.10.353	10-10-2020	2020-10-10 오전 1:31:29	10:31:29	2.0.10.248	340	2	z	후검	후	검	NULL	NULL	NULL	NULL	NULL	NULL	65	1	76	KSY3	List3	NULL	NULL	NULL	NULL	NULL	NULL	NULL	NULL	NULL	1	z	0	4	1027994	0	z	406
좌우반구com(split BVF)_2	4	1	<?xml version="1.0"?>\n<Clock xmlns:dt="urn:schemas-microsoft-com:datatypes"><Description dt:dt="string">E-Prime Primary Realtime Clock</Description><StartTime><Timestamp dt:dt="int">0</Timestamp><DateUtc dt:dt="string">2020-10-10T01:31:29Z</DateUtc></StartTime><FrequencyChanges><FrequencyChange><Frequency dt:dt="r8">2699960000</Frequency><Timestamp dt:dt="r8">4.56965965451882E+15</Timestamp><Cur…	좌우반구com(split BVF)_2-004-1	60.021	1.0.0.165	1	-354234692	Professional	2.0.10.242	2.0.10.353	10-10-2020	2020-10-10 오전 1:31:29	10:31:29	2.0.10.248	86	1	{/}	후대	후	대	37	1	86	NULL	NULL	NULL	NULL	NULL	NULL	KSY2	List1	NULL	NULL	NULL	NULL	NULL	NULL	NULL	NULL	NULL	1	{/}	0	3	262526	0	{/}	897
좌우반구com(split BVF)_2	4	1	<?xml version="1.0"?>\n<Clock xmlns:dt="urn:schemas-microsoft-com:datatypes"><Description dt:dt="string">E-Prime Primary Realtime Clock</Description><StartTime><Timestamp dt:dt="int">0</Timestamp><DateUtc dt:dt="string">2020-10-10T01:31:29Z</DateUtc></StartTime><FrequencyChanges><FrequencyChange><Frequency dt:dt="r8">2699960000</Frequency><Timestamp dt:dt="r8">4.56965965451882E+15</Timestamp><Cur…	좌우반구com(split BVF)_2-004-1	60.021	1.0.0.165	1	-354234692	Professional	2.0.10.242	2.0.10.353	10-10-2020	2020-10-10 오전 1:31:29	10:31:29	2.0.10.248	230	1	{/}	후자	후	자	NULL	NULL	NULL	54	1	98	NULL	NULL	NULL	KSY2	List2	NULL	NULL	NULL	NULL	NULL	NULL	NULL	NULL	NULL	1	{/}	0	3	690044	0	{/}	535
좌우반구com(split BVF)_2	4	1	<?xml version="1.0"?>\n<Clock xmlns:dt="urn:schemas-microsoft-com:datatypes"><Description dt:dt="string">E-Prime Primary Realtime Clock</Description><StartTime><Timestamp dt:dt="int">0</Timestamp><DateUtc dt:dt="string">2020-10-10T01:31:29Z</DateUtc></StartTime><FrequencyChanges><FrequencyChange><Frequency dt:dt="r8">2699960000</Frequency><Timestamp dt:dt="r8">4.56965965451882E+15</Timestamp><Cur…	좌우반구com(split BVF)_2-004-1	60.021	1.0.0.165	1	-354234692	Professional	2.0.10.242	2.0.10.353	10-10-2020	2020-10-10 오전 1:31:29	10:31:29	2.0.10.248	196	2	z	훈걱	훈	걱	NULL	NULL	NULL	58	1	64	NULL	NULL	NULL	KSY2	List2	NULL	NULL	NULL	NULL	NULL	NULL	NULL	NULL	NULL	1	z	0	3	594411	0	z	465
좌우반구com(split BVF)_2	4	1	<?xml version="1.0"?>\n<Clock xmlns:dt="urn:schemas-microsoft-com:datatypes"><Description dt:dt="string">E-Prime Primary Realtime Clock</Description><StartTime><Timestamp dt:dt="int">0</Timestamp><DateUtc dt:dt="string">2020-10-10T01:31:29Z</DateUtc></StartTime><FrequencyChanges><FrequencyChange><Frequency dt:dt="r8">2699960000</Frequency><Timestamp dt:dt="r8">4.56965965451882E+15</Timestamp><Cur…	좌우반구com(split BVF)_2-004-1	60.021	1.0.0.165	1	-354234692	Professional	2.0.10.242	2.0.10.353	10-10-2020	2020-10-10 오전 1:31:29	10:31:29	2.0.10.248	261	2	z	훈차	훈	차	NULL	NULL	NULL	23	1	129	NULL	NULL	NULL	KSY3	List2	NULL	NULL	NULL	NULL	NULL	NULL	NULL	NULL	NULL	1	z	1	3	777247	0	z	676
좌우반구com(split BVF)_2	4	1	<?xml version="1.0"?>\n<Clock xmlns:dt="urn:schemas-microsoft-com:datatypes"><Description dt:dt="string">E-Prime Primary Realtime Clock</Description><StartTime><Timestamp dt:dt="int">0</Timestamp><DateUtc dt:dt="string">2020-10-10T01:31:29Z</DateUtc></StartTime><FrequencyChanges><FrequencyChange><Frequency dt:dt="r8">2699960000</Frequency><Timestamp dt:dt="r8">4.56965965451882E+15</Timestamp><Cur…	좌우반구com(split BVF)_2-004-1	60.021	1.0.0.165	1	-354234692	Professional	2.0.10.242	2.0.10.353	10-10-2020	2020-10-10 오전 1:31:29	10:31:29	2.0.10.248	286	2	z	휘섭	휘	섭	NULL	NULL	NULL	NULL	NULL	NULL	63	1	22	KSY	List3	0		0	0	874514	183		0	0	1	z	0	3	874697	0	z	369
좌우반구com(split BVF)_2	4	1	<?xml version="1.0"?>\n<Clock xmlns:dt="urn:schemas-microsoft-com:datatypes"><Description dt:dt="string">E-Prime Primary Realtime Clock</Description><StartTime><Timestamp dt:dt="int">0</Timestamp><DateUtc dt:dt="string">2020-10-10T01:31:29Z</DateUtc></StartTime><FrequencyChanges><FrequencyChange><Frequency dt:dt="r8">2699960000</Frequency><Timestamp dt:dt="r8">4.56965965451882E+15</Timestamp><Cur…	좌우반구com(split BVF)_2-004-1	60.021	1.0.0.165	1	-354234692	Professional	2.0.10.242	2.0.10.353	10-10-2020	2020-10-10 오전 1:31:29	10:31:29	2.0.10.248	106	2	z	희강	희	강	74	1	106	NULL	NULL	NULL	NULL	NULL	NULL	KSY2	List1	NULL	NULL	NULL	NULL	NULL	NULL	NULL	NULL	NULL	1	z	0	4	318257	0	z	814
좌우반구com(split BVF)_2	4	1	<?xml version="1.0"?>\n<Clock xmlns:dt="urn:schemas-microsoft-com:datatypes"><Description dt:dt="string">E-Prime Primary Realtime Clock</Description><StartTime><Timestamp dt:dt="int">0</Timestamp><DateUtc dt:dt="string">2020-10-10T01:31:29Z</DateUtc></StartTime><FrequencyChanges><FrequencyChange><Frequency dt:dt="r8">2699960000</Frequency><Timestamp dt:dt="r8">4.56965965451882E+15</Timestamp><Cur…	좌우반구com(split BVF)_2-004-1	60.021	1.0.0.165	1	-354234692	Professional	2.0.10.242	2.0.10.353	10-10-2020	2020-10-10 오전 1:31:29	10:31:29	2.0.10.248	244	1	{/}	희망	희	망	NULL	NULL	NULL	99	1	112	NULL	NULL	NULL	KSY2	List2	NULL	NULL	NULL	NULL	NULL	NULL	NULL	NULL	NULL	1	{/}	0	3	730497	0	{/}	722
좌우반구com(split BVF)_2	4	1	<?xml version="1.0"?>\n<Clock xmlns:dt="urn:schemas-microsoft-com:datatypes"><Description dt:dt="string">E-Prime Primary Realtime Clock</Description><StartTime><Timestamp dt:dt="int">0</Timestamp><DateUtc dt:dt="string">2020-10-10T01:31:29Z</DateUtc></StartTime><FrequencyChanges><FrequencyChange><Frequency dt:dt="r8">2699960000</Frequency><Timestamp dt:dt="r8">4.56965965451882E+15</Timestamp><Cur…	좌우반구com(split BVF)_2-004-1	60.021	1.0.0.165	1	-354234692	Professional	2.0.10.242	2.0.10.353	10-10-2020	2020-10-10 오전 1:31:29	10:31:29	2.0.10.248	68	2	z	희외	희	외	75	1	68	NULL	NULL	NULL	NULL	NULL	NULL	KSY3	List1	NULL	NULL	NULL	NULL	NULL	NULL	NULL	NULL	NULL	0	z	0	4	208112	0		0
좌우반구com(split BVF)_2	4	1	<?xml version="1.0"?>\n<Clock xmlns:dt="urn:schemas-microsoft-com:datatypes"><Description dt:dt="string">E-Prime Primary Realtime Clock</Description><StartTime><Timestamp dt:dt="int">0</Timestamp><DateUtc dt:dt="string">2020-10-10T01:31:29Z</DateUtc></StartTime><FrequencyChanges><FrequencyChange><Frequency dt:dt="r8">2699960000</Frequency><Timestamp dt:dt="r8">4.56965965451882E+15</Timestamp><Cur…	좌우반구com(split BVF)_2-004-1	60.021	1.0.0.165	1	-354234692	Professional	2.0.10.242	2.0.10.353	10-10-2020	2020-10-10 오전 1:31:29	10:31:29	2.0.10.248	346	2	z	희응	희	응	NULL	NULL	NULL	NULL	NULL	NULL	24	1	82	KSY2	List3	NULL	NULL	NULL	NULL	NULL	NULL	NULL	NULL	NULL	1	z	0	3	1043838	0	z	482
[truncated: 1 more columns]
