# Supplementary material for: Decoding foveal word recognition: the role of interhemispheric inhibition in bilateral hemispheric processing
Source: Front Psychol. 2023 Nov 30;14:1293529. doi: 10.3389/fpsyg.2023.1293529 (PMC10720635; doi:10.3389/fpsyg.2023.1293529)
Supplement: Supplementary file 1 [file Data_Sheet_1.ZIP › data/Exp2/BVF_002.txt]

STRING	INTEGER	INTEGER	STRING	STRING	STRING	STRING	STRING	STRING	STRING	STRING	STRING	STRING	STRING	STRING	STRING	INTEGER	STRING	STRING	STRING	STRING	STRING	STRING	STRING	STRING	STRING	STRING	STRING	STRING	STRING	STRING	STRING	STRING	STRING	STRING	STRING	STRING	STRING	STRING	STRING	STRING	STRING	STRING	STRING	STRING	STRING	STRING	STRING	STRING	STRING
EXPNAME	SUBJECT	SESSION	VARIABLE	VARIABLE	VARIABLE	VARIABLE	VARIABLE	VARIABLE	VARIABLE	VARIABLE	VARIABLE	VARIABLE	VARIABLE	VARIABLE	VARIABLE	LOG_LEVEL	VARIABLE	VARIABLE	VARIABLE	VARIABLE	VARIABLE	VARIABLE	VARIABLE	VARIABLE	VARIABLE	VARIABLE	VARIABLE	VARIABLE	VARIABLE	VARIABLE	VARIABLE	VARIABLE	VARIABLE	VARIABLE	VARIABLE	VARIABLE	VARIABLE	VARIABLE	VARIABLE	VARIABLE	VARIABLE	VARIABLE	VARIABLE	VARIABLE	VARIABLE	VARIABLE	VARIABLE	VARIABLE	VARIABLE
1	1	1	1	1	1	1	1	1	1	1	1	1	1	1	1	2	2	2	2	2	2	2	2	2	2	2	2	2	2	2	2	2	2	2	2	2	2	2	2	2	2	2	2	2	2	2	2	2	2
ExperimentName	Subject	Session	Clock.Information	DataFile.Basename	Display.RefreshRate	ExperimentVersion	Group	RandomSeed	RuntimeCapabilities	RuntimeVersion	RuntimeVersionExpected	SessionDate	SessionStartDateTimeUtc	SessionTime	StudioVersion	Block	condition	correct	Exptarget	Exptarget2	Exptarget3	List1	List1.Cycle	List1.Sample	List2	List2.Cycle	List2.Sample	List3	List3.Cycle	List3.Sample	Procedure	Running	TextDisplay2.ACC	TextDisplay2.CRESP	TextDisplay2.DurationError	TextDisplay2.OnsetDelay	TextDisplay2.OnsetTime	TextDisplay2.OnsetToOnsetTime	TextDisplay2.RESP	TextDisplay2.RT	TextDisplay2.RTTime	TextDisplay6.ACC	TextDisplay6.CRESP	TextDisplay6.DurationError	TextDisplay6.OnsetDelay	TextDisplay6.OnsetTime	TextDisplay6.OnsetToOnsetTime	TextDisplay6.RESP	TextDisplay6.RT
좌우반구com(split BVF)_1	2	1	<?xml version="1.0"?>\n<Clock xmlns:dt="urn:schemas-microsoft-com:datatypes"><Description dt:dt="string">E-Prime Primary Realtime Clock</Description><StartTime><Timestamp dt:dt="int">0</Timestamp><DateUtc dt:dt="string">2020-10-09T06:50:53Z</DateUtc></StartTime><FrequencyChanges><FrequencyChange><Frequency dt:dt="r8">2699960000</Frequency><Timestamp dt:dt="r8">4.38811818085316E+15</Timestamp><Cur…	좌우반구com(split BVF)_1-002-1	60.021	1.0.0.163	1	-2130870545	Professional	2.0.10.242	2.0.10.353	10-09-2020	2020-10-09 오전 6:50:53	15:50:53	2.0.10.248	3	1	{/}	가격	가	격	59	1	3	NULL	NULL	NULL	NULL	NULL	NULL	KSY	List1	0		0	0	21899	183		0	0	1	{/}	0	3	22082	0	{/}	280
좌우반구com(split BVF)_1	2	1	<?xml version="1.0"?>\n<Clock xmlns:dt="urn:schemas-microsoft-com:datatypes"><Description dt:dt="string">E-Prime Primary Realtime Clock</Description><StartTime><Timestamp dt:dt="int">0</Timestamp><DateUtc dt:dt="string">2020-10-09T06:50:53Z</DateUtc></StartTime><FrequencyChanges><FrequencyChange><Frequency dt:dt="r8">2699960000</Frequency><Timestamp dt:dt="r8">4.38811818085316E+15</Timestamp><Cur…	좌우반구com(split BVF)_1-002-1	60.021	1.0.0.163	1	-2130870545	Professional	2.0.10.242	2.0.10.353	10-09-2020	2020-10-09 오전 6:50:53	15:50:53	2.0.10.248	302	1	{/}	가을	가	을	NULL	NULL	NULL	NULL	NULL	NULL	65	1	38	KSY	List3	0		0	0	852844	183		0	0	1	{/}	0	3	853027	0	{/}	295
좌우반구com(split BVF)_1	2	1	<?xml version="1.0"?>\n<Clock xmlns:dt="urn:schemas-microsoft-com:datatypes"><Description dt:dt="string">E-Prime Primary Realtime Clock</Description><StartTime><Timestamp dt:dt="int">0</Timestamp><DateUtc dt:dt="string">2020-10-09T06:50:53Z</DateUtc></StartTime><FrequencyChanges><FrequencyChange><Frequency dt:dt="r8">2699960000</Frequency><Timestamp dt:dt="r8">4.38811818085316E+15</Timestamp><Cur…	좌우반구com(split BVF)_1-002-1	60.021	1.0.0.163	1	-2130870545	Professional	2.0.10.242	2.0.10.353	10-09-2020	2020-10-09 오전 6:50:53	15:50:53	2.0.10.248	120	1	{/}	간섭	간	섭	77	1	120	NULL	NULL	NULL	NULL	NULL	NULL	KSY	List1	0		0	0	325277	183		0	0	1	{/}	0	3	325460	0	{/}	331
좌우반구com(split BVF)_1	2	1	<?xml version="1.0"?>\n<Clock xmlns:dt="urn:schemas-microsoft-com:datatypes"><Description dt:dt="string">E-Prime Primary Realtime Clock</Description><StartTime><Timestamp dt:dt="int">0</Timestamp><DateUtc dt:dt="string">2020-10-09T06:50:53Z</DateUtc></StartTime><FrequencyChanges><FrequencyChange><Frequency dt:dt="r8">2699960000</Frequency><Timestamp dt:dt="r8">4.38811818085316E+15</Timestamp><Cur…	좌우반구com(split BVF)_1-002-1	60.021	1.0.0.163	1	-2130870545	Professional	2.0.10.242	2.0.10.353	10-09-2020	2020-10-09 오전 6:50:53	15:50:53	2.0.10.248	311	2	z	간습	간	습	NULL	NULL	NULL	NULL	NULL	NULL	58	1	47	KSY3	List3	NULL	NULL	NULL	NULL	NULL	NULL	NULL	NULL	NULL	1	z	0	3	876502	0	z	356
좌우반구com(split BVF)_1	2	1	<?xml version="1.0"?>\n<Clock xmlns:dt="urn:schemas-microsoft-com:datatypes"><Description dt:dt="string">E-Prime Primary Realtime Clock</Description><StartTime><Timestamp dt:dt="int">0</Timestamp><DateUtc dt:dt="string">2020-10-09T06:50:53Z</DateUtc></StartTime><FrequencyChanges><FrequencyChange><Frequency dt:dt="r8">2699960000</Frequency><Timestamp dt:dt="r8">4.38811818085316E+15</Timestamp><Cur…	좌우반구com(split BVF)_1-002-1	60.021	1.0.0.163	1	-2130870545	Professional	2.0.10.242	2.0.10.353	10-09-2020	2020-10-09 오전 6:50:53	15:50:53	2.0.10.248	11	2	z	감환	감	환	32	1	11	NULL	NULL	NULL	NULL	NULL	NULL	KSY3	List1	NULL	NULL	NULL	NULL	NULL	NULL	NULL	NULL	NULL	1	z	0	3	42575	0	z	403
좌우반구com(split BVF)_1	2	1	<?xml version="1.0"?>\n<Clock xmlns:dt="urn:schemas-microsoft-com:datatypes"><Description dt:dt="string">E-Prime Primary Realtime Clock</Description><StartTime><Timestamp dt:dt="int">0</Timestamp><DateUtc dt:dt="string">2020-10-09T06:50:53Z</DateUtc></StartTime><FrequencyChanges><FrequencyChange><Frequency dt:dt="r8">2699960000</Frequency><Timestamp dt:dt="r8">4.38811818085316E+15</Timestamp><Cur…	좌우반구com(split BVF)_1-002-1	60.021	1.0.0.163	1	-2130870545	Professional	2.0.10.242	2.0.10.353	10-09-2020	2020-10-09 오전 6:50:53	15:50:53	2.0.10.248	272	1	{/}	강도	강	도	NULL	NULL	NULL	NULL	NULL	NULL	98	1	8	KSY	List3	0		0	0	772705	183		0	0	1	{/}	0	3	772888	0	{/}	531
좌우반구com(split BVF)_1	2	1	<?xml version="1.0"?>\n<Clock xmlns:dt="urn:schemas-microsoft-com:datatypes"><Description dt:dt="string">E-Prime Primary Realtime Clock</Description><StartTime><Timestamp dt:dt="int">0</Timestamp><DateUtc dt:dt="string">2020-10-09T06:50:53Z</DateUtc></StartTime><FrequencyChanges><FrequencyChange><Frequency dt:dt="r8">2699960000</Frequency><Timestamp dt:dt="r8">4.38811818085316E+15</Timestamp><Cur…	좌우반구com(split BVF)_1-002-1	60.021	1.0.0.163	1	-2130870545	Professional	2.0.10.242	2.0.10.353	10-09-2020	2020-10-09 오전 6:50:53	15:50:53	2.0.10.248	227	2	z	강례	강	례	NULL	NULL	NULL	91	1	95	NULL	NULL	NULL	KSY2	List2	NULL	NULL	NULL	NULL	NULL	NULL	NULL	NULL	NULL	1	z	0	3	642983	0	z	805
좌우반구com(split BVF)_1	2	1	<?xml version="1.0"?>\n<Clock xmlns:dt="urn:schemas-microsoft-com:datatypes"><Description dt:dt="string">E-Prime Primary Realtime Clock</Description><StartTime><Timestamp dt:dt="int">0</Timestamp><DateUtc dt:dt="string">2020-10-09T06:50:53Z</DateUtc></StartTime><FrequencyChanges><FrequencyChange><Frequency dt:dt="r8">2699960000</Frequency><Timestamp dt:dt="r8">4.38811818085316E+15</Timestamp><Cur…	좌우반구com(split BVF)_1-002-1	60.021	1.0.0.163	1	-2130870545	Professional	2.0.10.242	2.0.10.353	10-09-2020	2020-10-09 오전 6:50:53	15:50:53	2.0.10.248	6	2	z	강방	강	방	49	1	6	NULL	NULL	NULL	NULL	NULL	NULL	KSY3	List1	NULL	NULL	NULL	NULL	NULL	NULL	NULL	NULL	NULL	1	z	0	4	29563	0	z	479
좌우반구com(split BVF)_1	2	1	<?xml version="1.0"?>\n<Clock xmlns:dt="urn:schemas-microsoft-com:datatypes"><Description dt:dt="string">E-Prime Primary Realtime Clock</Description><StartTime><Timestamp dt:dt="int">0</Timestamp><DateUtc dt:dt="string">2020-10-09T06:50:53Z</DateUtc></StartTime><FrequencyChanges><FrequencyChange><Frequency dt:dt="r8">2699960000</Frequency><Timestamp dt:dt="r8">4.38811818085316E+15</Timestamp><Cur…	좌우반구com(split BVF)_1-002-1	60.021	1.0.0.163	1	-2130870545	Professional	2.0.10.242	2.0.10.353	10-09-2020	2020-10-09 오전 6:50:53	15:50:53	2.0.10.248	5	1	{/}	개념	개	념	26	1	5	NULL	NULL	NULL	NULL	NULL	NULL	KSY	List1	0		0	0	26914	183		0	0	1	{/}	0	3	27097	0	{/}	265
좌우반구com(split BVF)_1	2	1	<?xml version="1.0"?>\n<Clock xmlns:dt="urn:schemas-microsoft-com:datatypes"><Description dt:dt="string">E-Prime Primary Realtime Clock</Description><StartTime><Timestamp dt:dt="int">0</Timestamp><DateUtc dt:dt="string">2020-10-09T06:50:53Z</DateUtc></StartTime><FrequencyChanges><FrequencyChange><Frequency dt:dt="r8">2699960000</Frequency><Timestamp dt:dt="r8">4.38811818085316E+15</Timestamp><Cur…	좌우반구com(split BVF)_1-002-1	60.021	1.0.0.163	1	-2130870545	Professional	2.0.10.242	2.0.10.353	10-09-2020	2020-10-09 오전 6:50:53	15:50:53	2.0.10.248	243	2	z	개례	개	례	NULL	NULL	NULL	45	1	111	NULL	NULL	NULL	KSY3	List2	NULL	NULL	NULL	NULL	NULL	NULL	NULL	NULL	NULL	1	z	0	3	686718	0	z	534
좌우반구com(split BVF)_1	2	1	<?xml version="1.0"?>\n<Clock xmlns:dt="urn:schemas-microsoft-com:datatypes"><Description dt:dt="string">E-Prime Primary Realtime Clock</Description><StartTime><Timestamp dt:dt="int">0</Timestamp><DateUtc dt:dt="string">2020-10-09T06:50:53Z</DateUtc></StartTime><FrequencyChanges><FrequencyChange><Frequency dt:dt="r8">2699960000</Frequency><Timestamp dt:dt="r8">4.38811818085316E+15</Timestamp><Cur…	좌우반구com(split BVF)_1-002-1	60.021	1.0.0.163	1	-2130870545	Professional	2.0.10.242	2.0.10.353	10-09-2020	2020-10-09 오전 6:50:53	15:50:53	2.0.10.248	319	1	{/}	개인	개	인	NULL	NULL	NULL	NULL	NULL	NULL	101	1	55	KSY	List3	0		0	-1	898361	183		0	0	1	{/}	1	3	898544	0	{/}	322
좌우반구com(split BVF)_1	2	1	<?xml version="1.0"?>\n<Clock xmlns:dt="urn:schemas-microsoft-com:datatypes"><Description dt:dt="string">E-Prime Primary Realtime Clock</Description><StartTime><Timestamp dt:dt="int">0</Timestamp><DateUtc dt:dt="string">2020-10-09T06:50:53Z</DateUtc></StartTime><FrequencyChanges><FrequencyChange><Frequency dt:dt="r8">2699960000</Frequency><Timestamp dt:dt="r8">4.38811818085316E+15</Timestamp><Cur…	좌우반구com(split BVF)_1-002-1	60.021	1.0.0.163	1	-2130870545	Professional	2.0.10.242	2.0.10.353	10-09-2020	2020-10-09 오전 6:50:53	15:50:53	2.0.10.248	180	2	z	개협	개	협	NULL	NULL	NULL	21	1	48	NULL	NULL	NULL	KSY2	List2	NULL	NULL	NULL	NULL	NULL	NULL	NULL	NULL	NULL	1	z	1	3	516410	0	z	651
좌우반구com(split BVF)_1	2	1	<?xml version="1.0"?>\n<Clock xmlns:dt="urn:schemas-microsoft-com:datatypes"><Description dt:dt="string">E-Prime Primary Realtime Clock</Description><StartTime><Timestamp dt:dt="int">0</Timestamp><DateUtc dt:dt="string">2020-10-09T06:50:53Z</DateUtc></StartTime><FrequencyChanges><FrequencyChange><Frequency dt:dt="r8">2699960000</Frequency><Timestamp dt:dt="r8">4.38811818085316E+15</Timestamp><Cur…	좌우반구com(split BVF)_1-002-1	60.021	1.0.0.163	1	-2130870545	Professional	2.0.10.242	2.0.10.353	10-09-2020	2020-10-09 오전 6:50:53	15:50:53	2.0.10.248	131	2	z	거생	거	생	47	1	131	NULL	NULL	NULL	NULL	NULL	NULL	KSY3	List1	NULL	NULL	NULL	NULL	NULL	NULL	NULL	NULL	NULL	1	z	0	3	353650	0	z	381
좌우반구com(split BVF)_1	2	1	<?xml version="1.0"?>\n<Clock xmlns:dt="urn:schemas-microsoft-com:datatypes"><Description dt:dt="string">E-Prime Primary Realtime Clock</Description><StartTime><Timestamp dt:dt="int">0</Timestamp><DateUtc dt:dt="string">2020-10-09T06:50:53Z</DateUtc></StartTime><FrequencyChanges><FrequencyChange><Frequency dt:dt="r8">2699960000</Frequency><Timestamp dt:dt="r8">4.38811818085316E+15</Timestamp><Cur…	좌우반구com(split BVF)_1-002-1	60.021	1.0.0.163	1	-2130870545	Professional	2.0.10.242	2.0.10.353	10-09-2020	2020-10-09 오전 6:50:53	15:50:53	2.0.10.248	362	1	{/}	걱정	걱	정	NULL	NULL	NULL	NULL	NULL	NULL	122	1	98	KSY	List3	0		0	-1	1011555	183		0	0	1	{/}	1	3	1011738	0	{/}	375
좌우반구com(split BVF)_1	2	1	<?xml version="1.0"?>\n<Clock xmlns:dt="urn:schemas-microsoft-com:datatypes"><Description dt:dt="string">E-Prime Primary Realtime Clock</Description><StartTime><Timestamp dt:dt="int">0</Timestamp><DateUtc dt:dt="string">2020-10-09T06:50:53Z</DateUtc></StartTime><FrequencyChanges><FrequencyChange><Frequency dt:dt="r8">2699960000</Frequency><Timestamp dt:dt="r8">4.38811818085316E+15</Timestamp><Cur…	좌우반구com(split BVF)_1-002-1	60.021	1.0.0.163	1	-2130870545	Professional	2.0.10.242	2.0.10.353	10-09-2020	2020-10-09 오전 6:50:53	15:50:53	2.0.10.248	114	2	z	걱최	걱	최	23	1	114	NULL	NULL	NULL	NULL	NULL	NULL	KSY3	List1	NULL	NULL	NULL	NULL	NULL	NULL	NULL	NULL	NULL	1	z	1	3	309615	0	z	368
좌우반구com(split BVF)_1	2	1	<?xml version="1.0"?>\n<Clock xmlns:dt="urn:schemas-microsoft-com:datatypes"><Description dt:dt="string">E-Prime Primary Realtime Clock</Description><StartTime><Timestamp dt:dt="int">0</Timestamp><DateUtc dt:dt="string">2020-10-09T06:50:53Z</DateUtc></StartTime><FrequencyChanges><FrequencyChange><Frequency dt:dt="r8">2699960000</Frequency><Timestamp dt:dt="r8">4.38811818085316E+15</Timestamp><Cur…	좌우반구com(split BVF)_1-002-1	60.021	1.0.0.163	1	-2130870545	Professional	2.0.10.242	2.0.10.353	10-09-2020	2020-10-09 오전 6:50:53	15:50:53	2.0.10.248	380	2	z	건적	건	적	NULL	NULL	NULL	NULL	NULL	NULL	66	1	116	KSY3	List3	NULL	NULL	NULL	NULL	NULL	NULL	NULL	NULL	NULL	0	z	0	3	1058239	0	{/}	1025
좌우반구com(split BVF)_1	2	1	<?xml version="1.0"?>\n<Clock xmlns:dt="urn:schemas-microsoft-com:datatypes"><Description dt:dt="string">E-Prime Primary Realtime Clock</Description><StartTime><Timestamp dt:dt="int">0</Timestamp><DateUtc dt:dt="string">2020-10-09T06:50:53Z</DateUtc></StartTime><FrequencyChanges><FrequencyChange><Frequency dt:dt="r8">2699960000</Frequency><Timestamp dt:dt="r8">4.38811818085316E+15</Timestamp><Cur…	좌우반구com(split BVF)_1-002-1	60.021	1.0.0.163	1	-2130870545	Professional	2.0.10.242	2.0.10.353	10-09-2020	2020-10-09 오전 6:50:53	15:50:53	2.0.10.248	195	2	z	검강	검	강	NULL	NULL	NULL	80	1	63	NULL	NULL	NULL	KSY2	List2	NULL	NULL	NULL	NULL	NULL	NULL	NULL	NULL	NULL	1	z	0	3	556380	0	z	497
좌우반구com(split BVF)_1	2	1	<?xml version="1.0"?>\n<Clock xmlns:dt="urn:schemas-microsoft-com:datatypes"><Description dt:dt="string">E-Prime Primary Realtime Clock</Description><StartTime><Timestamp dt:dt="int">0</Timestamp><DateUtc dt:dt="string">2020-10-09T06:50:53Z</DateUtc></StartTime><FrequencyChanges><FrequencyChange><Frequency dt:dt="r8">2699960000</Frequency><Timestamp dt:dt="r8">4.38811818085316E+15</Timestamp><Cur…	좌우반구com(split BVF)_1-002-1	60.021	1.0.0.163	1	-2130870545	Professional	2.0.10.242	2.0.10.353	10-09-2020	2020-10-09 오전 6:50:53	15:50:53	2.0.10.248	310	1	{/}	검색	검	색	NULL	NULL	NULL	NULL	NULL	NULL	103	1	46	KSY	List3	0		1	-1	873736	184		0	0	1	{/}	0	4	873920	0	{/}	386
좌우반구com(split BVF)_1	2	1	<?xml version="1.0"?>\n<Clock xmlns:dt="urn:schemas-microsoft-com:datatypes"><Description dt:dt="string">E-Prime Primary Realtime Clock</Description><StartTime><Timestamp dt:dt="int">0</Timestamp><DateUtc dt:dt="string">2020-10-09T06:50:53Z</DateUtc></StartTime><FrequencyChanges><FrequencyChange><Frequency dt:dt="r8">2699960000</Frequency><Timestamp dt:dt="r8">4.38811818085316E+15</Timestamp><Cur…	좌우반구com(split BVF)_1-002-1	60.021	1.0.0.163	1	-2130870545	Professional	2.0.10.242	2.0.10.353	10-09-2020	2020-10-09 오전 6:50:53	15:50:53	2.0.10.248	23	2	z	검죽	검	죽	80	1	23	NULL	NULL	NULL	NULL	NULL	NULL	KSY	List1	0		0	-1	73081	183		0	0	1	z	0	3	73264	0	z	481
좌우반구com(split BVF)_1	2	1	<?xml version="1.0"?>\n<Clock xmlns:dt="urn:schemas-microsoft-com:datatypes"><Description dt:dt="string">E-Prime Primary Realtime Clock</Description><StartTime><Timestamp dt:dt="int">0</Timestamp><DateUtc dt:dt="string">2020-10-09T06:50:53Z</DateUtc></StartTime><FrequencyChanges><FrequencyChange><Frequency dt:dt="r8">2699960000</Frequency><Timestamp dt:dt="r8">4.38811818085316E+15</Timestamp><Cur…	좌우반구com(split BVF)_1-002-1	60.021	1.0.0.163	1	-2130870545	Professional	2.0.10.242	2.0.10.353	10-09-2020	2020-10-09 오전 6:50:53	15:50:53	2.0.10.248	2	2	z	검환	검	환	68	1	2	NULL	NULL	NULL	NULL	NULL	NULL	KSY3	List1	NULL	NULL	NULL	NULL	NULL	NULL	NULL	NULL	NULL	1	z	0	3	19466	0	z	416
좌우반구com(split BVF)_1	2	1	<?xml version="1.0"?>\n<Clock xmlns:dt="urn:schemas-microsoft-com:datatypes"><Description dt:dt="string">E-Prime Primary Realtime Clock</Description><StartTime><Timestamp dt:dt="int">0</Timestamp><DateUtc dt:dt="string">2020-10-09T06:50:53Z</DateUtc></StartTime><FrequencyChanges><FrequencyChange><Frequency dt:dt="r8">2699960000</Frequency><Timestamp dt:dt="r8">4.38811818085316E+15</Timestamp><Cur…	좌우반구com(split BVF)_1-002-1	60.021	1.0.0.163	1	-2130870545	Professional	2.0.10.242	2.0.10.353	10-09-2020	2020-10-09 오전 6:50:53	15:50:53	2.0.10.248	140	2	z	격례	격	례	NULL	NULL	NULL	75	1	8	NULL	NULL	NULL	KSY3	List2	NULL	NULL	NULL	NULL	NULL	NULL	NULL	NULL	NULL	0	z	0	3	410697	0	{/}	317
좌우반구com(split BVF)_1	2	1	<?xml version="1.0"?>\n<Clock xmlns:dt="urn:schemas-microsoft-com:datatypes"><Description dt:dt="string">E-Prime Primary Realtime Clock</Description><StartTime><Timestamp dt:dt="int">0</Timestamp><DateUtc dt:dt="string">2020-10-09T06:50:53Z</DateUtc></StartTime><FrequencyChanges><FrequencyChange><Frequency dt:dt="r8">2699960000</Frequency><Timestamp dt:dt="r8">4.38811818085316E+15</Timestamp><Cur…	좌우반구com(split BVF)_1-002-1	60.021	1.0.0.163	1	-2130870545	Professional	2.0.10.242	2.0.10.353	10-09-2020	2020-10-09 오전 6:50:53	15:50:53	2.0.10.248	189	1	{/}	결과	결	과	NULL	NULL	NULL	60	1	57	NULL	NULL	NULL	KSY	List2	0		1	-1	540335	184		0	0	1	{/}	0	4	540519	0	{/}	398
좌우반구com(split BVF)_1	2	1	<?xml version="1.0"?>\n<Clock xmlns:dt="urn:schemas-microsoft-com:datatypes"><Description dt:dt="string">E-Prime Primary Realtime Clock</Description><StartTime><Timestamp dt:dt="int">0</Timestamp><DateUtc dt:dt="string">2020-10-09T06:50:53Z</DateUtc></StartTime><FrequencyChanges><FrequencyChange><Frequency dt:dt="r8">2699960000</Frequency><Timestamp dt:dt="r8">4.38811818085316E+15</Timestamp><Cur…	좌우반구com(split BVF)_1-002-1	60.021	1.0.0.163	1	-2130870545	Professional	2.0.10.242	2.0.10.353	10-09-2020	2020-10-09 오전 6:50:53	15:50:53	2.0.10.248	93	1	{/}	결국	결	국	30	1	93	NULL	NULL	NULL	NULL	NULL	NULL	KSY	List1	0		0	-1	255434	184		0	0	1	{/}	0	4	255618	0	{/}	262
좌우반구com(split BVF)_1	2	1	<?xml version="1.0"?>\n<Clock xmlns:dt="urn:schemas-microsoft-com:datatypes"><Description dt:dt="string">E-Prime Primary Realtime Clock</Description><StartTime><Timestamp dt:dt="int">0</Timestamp><DateUtc dt:dt="string">2020-10-09T06:50:53Z</DateUtc></StartTime><FrequencyChanges><FrequencyChange><Frequency dt:dt="r8">2699960000</Frequency><Timestamp dt:dt="r8">4.38811818085316E+15</Timestamp><Cur…	좌우반구com(split BVF)_1-002-1	60.021	1.0.0.163	1	-2130870545	Professional	2.0.10.242	2.0.10.353	10-09-2020	2020-10-09 오전 6:50:53	15:50:53	2.0.10.248	106	1	{/}	결정	결	정	88	1	106	NULL	NULL	NULL	NULL	NULL	NULL	KSY	List1	0		0	-1	288223	183		0	0	1	{/}	0	3	288406	0	{/}	297
좌우반구com(split BVF)_1	2	1	<?xml version="1.0"?>\n<Clock xmlns:dt="urn:schemas-microsoft-com:datatypes"><Description dt:dt="string">E-Prime Primary Realtime Clock</Description><StartTime><Timestamp dt:dt="int">0</Timestamp><DateUtc dt:dt="string">2020-10-09T06:50:53Z</DateUtc></StartTime><FrequencyChanges><FrequencyChange><Frequency dt:dt="r8">2699960000</Frequency><Timestamp dt:dt="r8">4.38811818085316E+15</Timestamp><Cur…	좌우반구com(split BVF)_1-002-1	60.021	1.0.0.163	1	-2130870545	Professional	2.0.10.242	2.0.10.353	10-09-2020	2020-10-09 오전 6:50:53	15:50:53	2.0.10.248	57	2	z	결지	결	지	36	1	57	NULL	NULL	NULL	NULL	NULL	NULL	KSY	List1	0		0	-1	161850	183		0	0	0	z	0	3	162033	0	{/}	648
좌우반구com(split BVF)_1	2	1	<?xml version="1.0"?>\n<Clock xmlns:dt="urn:schemas-microsoft-com:datatypes"><Description dt:dt="string">E-Prime Primary Realtime Clock</Description><StartTime><Timestamp dt:dt="int">0</Timestamp><DateUtc dt:dt="string">2020-10-09T06:50:53Z</DateUtc></StartTime><FrequencyChanges><FrequencyChange><Frequency dt:dt="r8">2699960000</Frequency><Timestamp dt:dt="r8">4.38811818085316E+15</Timestamp><Cur…	좌우반구com(split BVF)_1-002-1	60.021	1.0.0.163	1	-2130870545	Professional	2.0.10.242	2.0.10.353	10-09-2020	2020-10-09 오전 6:50:53	15:50:53	2.0.10.248	181	2	z	결협	결	협	NULL	NULL	NULL	97	1	49	NULL	NULL	NULL	KSY3	List2	NULL	NULL	NULL	NULL	NULL	NULL	NULL	NULL	NULL	1	z	1	3	519259	0	z	730
좌우반구com(split BVF)_1	2	1	<?xml version="1.0"?>\n<Clock xmlns:dt="urn:schemas-microsoft-com:datatypes"><Description dt:dt="string">E-Prime Primary Realtime Clock</Description><StartTime><Timestamp dt:dt="int">0</Timestamp><DateUtc dt:dt="string">2020-10-09T06:50:53Z</DateUtc></StartTime><FrequencyChanges><FrequencyChange><Frequency dt:dt="r8">2699960000</Frequency><Timestamp dt:dt="r8">4.38811818085316E+15</Timestamp><Cur…	좌우반구com(split BVF)_1-002-1	60.021	1.0.0.163	1	-2130870545	Professional	2.0.10.242	2.0.10.353	10-09-2020	2020-10-09 오전 6:50:53	15:50:53	2.0.10.248	331	1	{/}	경비	경	비	NULL	NULL	NULL	NULL	NULL	NULL	47	1	67	KSY	List3	0		1	-1	929300	184		0	0	1	{/}	0	4	929484	0	{/}	286
좌우반구com(split BVF)_1	2	1	<?xml version="1.0"?>\n<Clock xmlns:dt="urn:schemas-microsoft-com:datatypes"><Description dt:dt="string">E-Prime Primary Realtime Clock</Description><StartTime><Timestamp dt:dt="int">0</Timestamp><DateUtc dt:dt="string">2020-10-09T06:50:53Z</DateUtc></StartTime><FrequencyChanges><FrequencyChange><Frequency dt:dt="r8">2699960000</Frequency><Timestamp dt:dt="r8">4.38811818085316E+15</Timestamp><Cur…	좌우반구com(split BVF)_1-002-1	60.021	1.0.0.163	1	-2130870545	Professional	2.0.10.242	2.0.10.353	10-09-2020	2020-10-09 오전 6:50:53	15:50:53	2.0.10.248	258	1	{/}	경험	경	험	NULL	NULL	NULL	49	1	126	NULL	NULL	NULL	KSY	List2	0		0	-1	725821	183		0	0	1	{/}	0	3	726004	0	{/}	903
좌우반구com(split BVF)_1	2	1	<?xml version="1.0"?>\n<Clock xmlns:dt="urn:schemas-microsoft-com:datatypes"><Description dt:dt="string">E-Prime Primary Realtime Clock</Description><StartTime><Timestamp dt:dt="int">0</Timestamp><DateUtc dt:dt="string">2020-10-09T06:50:53Z</DateUtc></StartTime><FrequencyChanges><FrequencyChange><Frequency dt:dt="r8">2699960000</Frequency><Timestamp dt:dt="r8">4.38811818085316E+15</Timestamp><Cur…	좌우반구com(split BVF)_1-002-1	60.021	1.0.0.163	1	-2130870545	Professional	2.0.10.242	2.0.10.353	10-09-2020	2020-10-09 오전 6:50:53	15:50:53	2.0.10.248	355	1	{/}	경호	경	호	NULL	NULL	NULL	NULL	NULL	NULL	13	1	91	KSY	List3	0		1	-1	992728	184		0	0	1	{/}	0	4	992912	0	{/}	417
좌우반구com(split BVF)_1	2	1	<?xml version="1.0"?>\n<Clock xmlns:dt="urn:schemas-microsoft-com:datatypes"><Description dt:dt="string">E-Prime Primary Realtime Clock</Description><StartTime><Timestamp dt:dt="int">0</Timestamp><DateUtc dt:dt="string">2020-10-09T06:50:53Z</DateUtc></StartTime><FrequencyChanges><FrequencyChange><Frequency dt:dt="r8">2699960000</Frequency><Timestamp dt:dt="r8">4.38811818085316E+15</Timestamp><Cur…	좌우반구com(split BVF)_1-002-1	60.021	1.0.0.163	1	-2130870545	Professional	2.0.10.242	2.0.10.353	10-09-2020	2020-10-09 오전 6:50:53	15:50:53	2.0.10.248	176	1	{/}	계기	계	기	NULL	NULL	NULL	2	1	44	NULL	NULL	NULL	KSY	List2	0		0	-1	506064	183		0	0	1	{/}	1	3	506247	0	{/}	351
좌우반구com(split BVF)_1	2	1	<?xml version="1.0"?>\n<Clock xmlns:dt="urn:schemas-microsoft-com:datatypes"><Description dt:dt="string">E-Prime Primary Realtime Clock</Description><StartTime><Timestamp dt:dt="int">0</Timestamp><DateUtc dt:dt="string">2020-10-09T06:50:53Z</DateUtc></StartTime><FrequencyChanges><FrequencyChange><Frequency dt:dt="r8">2699960000</Frequency><Timestamp dt:dt="r8">4.38811818085316E+15</Timestamp><Cur…	좌우반구com(split BVF)_1-002-1	60.021	1.0.0.163	1	-2130870545	Professional	2.0.10.242	2.0.10.353	10-09-2020	2020-10-09 오전 6:50:53	15:50:53	2.0.10.248	110	2	z	계님	계	님	128	1	110	NULL	NULL	NULL	NULL	NULL	NULL	KSY2	List1	NULL	NULL	NULL	NULL	NULL	NULL	NULL	NULL	NULL	1	z	0	4	298453	0	z	554
좌우반구com(split BVF)_1	2	1	<?xml version="1.0"?>\n<Clock xmlns:dt="urn:schemas-microsoft-com:datatypes"><Description dt:dt="string">E-Prime Primary Realtime Clock</Description><StartTime><Timestamp dt:dt="int">0</Timestamp><DateUtc dt:dt="string">2020-10-09T06:50:53Z</DateUtc></StartTime><FrequencyChanges><FrequencyChange><Frequency dt:dt="r8">2699960000</Frequency><Timestamp dt:dt="r8">4.38811818085316E+15</Timestamp><Cur…	좌우반구com(split BVF)_1-002-1	60.021	1.0.0.163	1	-2130870545	Professional	2.0.10.242	2.0.10.353	10-09-2020	2020-10-09 오전 6:50:53	15:50:53	2.0.10.248	297	2	z	계락	계	락	NULL	NULL	NULL	NULL	NULL	NULL	31	1	33	KSY	List3	0		0	-1	838582	183		0	0	0	z	0	3	838765	0	{/}	1469
좌우반구com(split BVF)_1	2	1	<?xml version="1.0"?>\n<Clock xmlns:dt="urn:schemas-microsoft-com:datatypes"><Description dt:dt="string">E-Prime Primary Realtime Clock</Description><StartTime><Timestamp dt:dt="int">0</Timestamp><DateUtc dt:dt="string">2020-10-09T06:50:53Z</DateUtc></StartTime><FrequencyChanges><FrequencyChange><Frequency dt:dt="r8">2699960000</Frequency><Timestamp dt:dt="r8">4.38811818085316E+15</Timestamp><Cur…	좌우반구com(split BVF)_1-002-1	60.021	1.0.0.163	1	-2130870545	Professional	2.0.10.242	2.0.10.353	10-09-2020	2020-10-09 오전 6:50:53	15:50:53	2.0.10.248	242	1	{/}	계수	계	수	NULL	NULL	NULL	22	1	110	NULL	NULL	NULL	KSY	List2	0		0	-1	683819	183		0	0	1	{/}	0	3	684002	0	{/}	506
좌우반구com(split BVF)_1	2	1	<?xml version="1.0"?>\n<Clock xmlns:dt="urn:schemas-microsoft-com:datatypes"><Description dt:dt="string">E-Prime Primary Realtime Clock</Description><StartTime><Timestamp dt:dt="int">0</Timestamp><DateUtc dt:dt="string">2020-10-09T06:50:53Z</DateUtc></StartTime><FrequencyChanges><FrequencyChange><Frequency dt:dt="r8">2699960000</Frequency><Timestamp dt:dt="r8">4.38811818085316E+15</Timestamp><Cur…	좌우반구com(split BVF)_1-002-1	60.021	1.0.0.163	1	-2130870545	Professional	2.0.10.242	2.0.10.353	10-09-2020	2020-10-09 오전 6:50:53	15:50:53	2.0.10.248	173	2	z	계여	계	여	NULL	NULL	NULL	26	1	41	NULL	NULL	NULL	KSY	List2	0		1	-1	497983	184		0	0	1	z	0	4	498167	0	z	503
좌우반구com(split BVF)_1	2	1	<?xml version="1.0"?>\n<Clock xmlns:dt="urn:schemas-microsoft-com:datatypes"><Description dt:dt="string">E-Prime Primary Realtime Clock</Description><StartTime><Timestamp dt:dt="int">0</Timestamp><DateUtc dt:dt="string">2020-10-09T06:50:53Z</DateUtc></StartTime><FrequencyChanges><FrequencyChange><Frequency dt:dt="r8">2699960000</Frequency><Timestamp dt:dt="r8">4.38811818085316E+15</Timestamp><Cur…	좌우반구com(split BVF)_1-002-1	60.021	1.0.0.163	1	-2130870545	Professional	2.0.10.242	2.0.10.353	10-09-2020	2020-10-09 오전 6:50:53	15:50:53	2.0.10.248	25	2	z	고률	고	률	74	1	25	NULL	NULL	NULL	NULL	NULL	NULL	KSY3	List1	NULL	NULL	NULL	NULL	NULL	NULL	NULL	NULL	NULL	0	z	1	3	79095	0	{/}	435
좌우반구com(split BVF)_1	2	1	<?xml version="1.0"?>\n<Clock xmlns:dt="urn:schemas-microsoft-com:datatypes"><Description dt:dt="string">E-Prime Primary Realtime Clock</Description><StartTime><Timestamp dt:dt="int">0</Timestamp><DateUtc dt:dt="string">2020-10-09T06:50:53Z</DateUtc></StartTime><FrequencyChanges><FrequencyChange><Frequency dt:dt="r8">2699960000</Frequency><Timestamp dt:dt="r8">4.38811818085316E+15</Timestamp><Cur…	좌우반구com(split BVF)_1-002-1	60.021	1.0.0.163	1	-2130870545	Professional	2.0.10.242	2.0.10.353	10-09-2020	2020-10-09 오전 6:50:53	15:50:53	2.0.10.248	133	2	z	고청	고	청	NULL	NULL	NULL	20	1	1	NULL	NULL	NULL	KSY2	List2	NULL	NULL	NULL	NULL	NULL	NULL	NULL	NULL	NULL	0	z	0	3	392470	0	{/}	689
좌우반구com(split BVF)_1	2	1	<?xml version="1.0"?>\n<Clock xmlns:dt="urn:schemas-microsoft-com:datatypes"><Description dt:dt="string">E-Prime Primary Realtime Clock</Description><StartTime><Timestamp dt:dt="int">0</Timestamp><DateUtc dt:dt="string">2020-10-09T06:50:53Z</DateUtc></StartTime><FrequencyChanges><FrequencyChange><Frequency dt:dt="r8">2699960000</Frequency><Timestamp dt:dt="r8">4.38811818085316E+15</Timestamp><Cur…	좌우반구com(split BVF)_1-002-1	60.021	1.0.0.163	1	-2130870545	Professional	2.0.10.242	2.0.10.353	10-09-2020	2020-10-09 오전 6:50:53	15:50:53	2.0.10.248	254	1	{/}	공기	공	기	NULL	NULL	NULL	70	1	122	NULL	NULL	NULL	KSY	List2	0		0	-1	715791	183		0	0	1	{/}	1	3	715974	0	{/}	238
좌우반구com(split BVF)_1	2	1	<?xml version="1.0"?>\n<Clock xmlns:dt="urn:schemas-microsoft-com:datatypes"><Description dt:dt="string">E-Prime Primary Realtime Clock</Description><StartTime><Timestamp dt:dt="int">0</Timestamp><DateUtc dt:dt="string">2020-10-09T06:50:53Z</DateUtc></StartTime><FrequencyChanges><FrequencyChange><Frequency dt:dt="r8">2699960000</Frequency><Timestamp dt:dt="r8">4.38811818085316E+15</Timestamp><Cur…	좌우반구com(split BVF)_1-002-1	60.021	1.0.0.163	1	-2130870545	Professional	2.0.10.242	2.0.10.353	10-09-2020	2020-10-09 오전 6:50:53	15:50:53	2.0.10.248	205	1	{/}	공백	공	백	NULL	NULL	NULL	110	1	73	NULL	NULL	NULL	KSY	List2	0		0	-1	582304	183		0	0	1	{/}	1	3	582487	0	{/}	222
좌우반구com(split BVF)_1	2	1	<?xml version="1.0"?>\n<Clock xmlns:dt="urn:schemas-microsoft-com:datatypes"><Description dt:dt="string">E-Prime Primary Realtime Clock</Description><StartTime><Timestamp dt:dt="int">0</Timestamp><DateUtc dt:dt="string">2020-10-09T06:50:53Z</DateUtc></StartTime><FrequencyChanges><FrequencyChange><Frequency dt:dt="r8">2699960000</Frequency><Timestamp dt:dt="r8">4.38811818085316E+15</Timestamp><Cur…	좌우반구com(split BVF)_1-002-1	60.021	1.0.0.163	1	-2130870545	Professional	2.0.10.242	2.0.10.353	10-09-2020	2020-10-09 오전 6:50:53	15:50:53	2.0.10.248	191	1	{/}	공포	공	포	NULL	NULL	NULL	108	1	59	NULL	NULL	NULL	KSY	List2	0		0	0	545967	183		0	0	1	{/}	0	3	546150	0	{/}	287
좌우반구com(split BVF)_1	2	1	<?xml version="1.0"?>\n<Clock xmlns:dt="urn:schemas-microsoft-com:datatypes"><Description dt:dt="string">E-Prime Primary Realtime Clock</Description><StartTime><Timestamp dt:dt="int">0</Timestamp><DateUtc dt:dt="string">2020-10-09T06:50:53Z</DateUtc></StartTime><FrequencyChanges><FrequencyChange><Frequency dt:dt="r8">2699960000</Frequency><Timestamp dt:dt="r8">4.38811818085316E+15</Timestamp><Cur…	좌우반구com(split BVF)_1-002-1	60.021	1.0.0.163	1	-2130870545	Professional	2.0.10.242	2.0.10.353	10-09-2020	2020-10-09 오전 6:50:53	15:50:53	2.0.10.248	247	2	z	과법	과	법	NULL	NULL	NULL	43	1	115	NULL	NULL	NULL	KSY3	List2	NULL	NULL	NULL	NULL	NULL	NULL	NULL	NULL	NULL	0	z	0	4	697248	0	{/}	580
좌우반구com(split BVF)_1	2	1	<?xml version="1.0"?>\n<Clock xmlns:dt="urn:schemas-microsoft-com:datatypes"><Description dt:dt="string">E-Prime Primary Realtime Clock</Description><StartTime><Timestamp dt:dt="int">0</Timestamp><DateUtc dt:dt="string">2020-10-09T06:50:53Z</DateUtc></StartTime><FrequencyChanges><FrequencyChange><Frequency dt:dt="r8">2699960000</Frequency><Timestamp dt:dt="r8">4.38811818085316E+15</Timestamp><Cur…	좌우반구com(split BVF)_1-002-1	60.021	1.0.0.163	1	-2130870545	Professional	2.0.10.242	2.0.10.353	10-09-2020	2020-10-09 오전 6:50:53	15:50:53	2.0.10.248	392	1	{/}	과정	과	정	NULL	NULL	NULL	NULL	NULL	NULL	60	1	128	KSY	List3	0		0	0	1089845	183		0	0	1	{/}	0	3	1090028	0	{/}	348
좌우반구com(split BVF)_1	2	1	<?xml version="1.0"?>\n<Clock xmlns:dt="urn:schemas-microsoft-com:datatypes"><Description dt:dt="string">E-Prime Primary Realtime Clock</Description><StartTime><Timestamp dt:dt="int">0</Timestamp><DateUtc dt:dt="string">2020-10-09T06:50:53Z</DateUtc></StartTime><FrequencyChanges><FrequencyChange><Frequency dt:dt="r8">2699960000</Frequency><Timestamp dt:dt="r8">4.38811818085316E+15</Timestamp><Cur…	좌우반구com(split BVF)_1-002-1	60.021	1.0.0.163	1	-2130870545	Professional	2.0.10.242	2.0.10.353	10-09-2020	2020-10-09 오전 6:50:53	15:50:53	2.0.10.248	365	1	{/}	관계	관	계	NULL	NULL	NULL	NULL	NULL	NULL	94	1	101	KSY	List3	0		1	-1	1019502	184		0	0	1	{/}	0	4	1019686	0	{/}	379
좌우반구com(split BVF)_1	2	1	<?xml version="1.0"?>\n<Clock xmlns:dt="urn:schemas-microsoft-com:datatypes"><Description dt:dt="string">E-Prime Primary Realtime Clock</Description><StartTime><Timestamp dt:dt="int">0</Timestamp><DateUtc dt:dt="string">2020-10-09T06:50:53Z</DateUtc></StartTime><FrequencyChanges><FrequencyChange><Frequency dt:dt="r8">2699960000</Frequency><Timestamp dt:dt="r8">4.38811818085316E+15</Timestamp><Cur…	좌우반구com(split BVF)_1-002-1	60.021	1.0.0.163	1	-2130870545	Professional	2.0.10.242	2.0.10.353	10-09-2020	2020-10-09 오전 6:50:53	15:50:53	2.0.10.248	314	1	{/}	관측	관	측	NULL	NULL	NULL	NULL	NULL	NULL	57	1	50	KSY	List3	0		1	-1	884149	184		0	0	1	{/}	0	4	884333	0	{/}	909
좌우반구com(split BVF)_1	2	1	<?xml version="1.0"?>\n<Clock xmlns:dt="urn:schemas-microsoft-com:datatypes"><Description dt:dt="string">E-Prime Primary Realtime Clock</Description><StartTime><Timestamp dt:dt="int">0</Timestamp><DateUtc dt:dt="string">2020-10-09T06:50:53Z</DateUtc></StartTime><FrequencyChanges><FrequencyChange><Frequency dt:dt="r8">2699960000</Frequency><Timestamp dt:dt="r8">4.38811818085316E+15</Timestamp><Cur…	좌우반구com(split BVF)_1-002-1	60.021	1.0.0.163	1	-2130870545	Professional	2.0.10.242	2.0.10.353	10-09-2020	2020-10-09 오전 6:50:53	15:50:53	2.0.10.248	396	1	{/}	광장	광	장	NULL	NULL	NULL	NULL	NULL	NULL	125	1	132	KSY	List3	0		0	-1	1100324	184		0	0	1	{/}	0	4	1100508	0	{/}	236
좌우반구com(split BVF)_1	2	1	<?xml version="1.0"?>\n<Clock xmlns:dt="urn:schemas-microsoft-com:datatypes"><Description dt:dt="string">E-Prime Primary Realtime Clock</Description><StartTime><Timestamp dt:dt="int">0</Timestamp><DateUtc dt:dt="string">2020-10-09T06:50:53Z</DateUtc></StartTime><FrequencyChanges><FrequencyChange><Frequency dt:dt="r8">2699960000</Frequency><Timestamp dt:dt="r8">4.38811818085316E+15</Timestamp><Cur…	좌우반구com(split BVF)_1-002-1	60.021	1.0.0.163	1	-2130870545	Professional	2.0.10.242	2.0.10.353	10-09-2020	2020-10-09 오전 6:50:53	15:50:53	2.0.10.248	308	2	z	교느	교	느	NULL	NULL	NULL	NULL	NULL	NULL	55	1	44	KSY3	List3	NULL	NULL	NULL	NULL	NULL	NULL	NULL	NULL	NULL	1	z	0	3	868738	0	z	344
좌우반구com(split BVF)_1	2	1	<?xml version="1.0"?>\n<Clock xmlns:dt="urn:schemas-microsoft-com:datatypes"><Description dt:dt="string">E-Prime Primary Realtime Clock</Description><StartTime><Timestamp dt:dt="int">0</Timestamp><DateUtc dt:dt="string">2020-10-09T06:50:53Z</DateUtc></StartTime><FrequencyChanges><FrequencyChange><Frequency dt:dt="r8">2699960000</Frequency><Timestamp dt:dt="r8">4.38811818085316E+15</Timestamp><Cur…	좌우반구com(split BVF)_1-002-1	60.021	1.0.0.163	1	-2130870545	Professional	2.0.10.242	2.0.10.353	10-09-2020	2020-10-09 오전 6:50:53	15:50:53	2.0.10.248	333	2	z	교휘	교	휘	NULL	NULL	NULL	NULL	NULL	NULL	130	1	69	KSY	List3	0		1	-1	934215	184		0	0	1	z	0	4	934399	0	z	419
좌우반구com(split BVF)_1	2	1	<?xml version="1.0"?>\n<Clock xmlns:dt="urn:schemas-microsoft-com:datatypes"><Description dt:dt="string">E-Prime Primary Realtime Clock</Description><StartTime><Timestamp dt:dt="int">0</Timestamp><DateUtc dt:dt="string">2020-10-09T06:50:53Z</DateUtc></StartTime><FrequencyChanges><FrequencyChange><Frequency dt:dt="r8">2699960000</Frequency><Timestamp dt:dt="r8">4.38811818085316E+15</Timestamp><Cur…	좌우반구com(split BVF)_1-002-1	60.021	1.0.0.163	1	-2130870545	Professional	2.0.10.242	2.0.10.353	10-09-2020	2020-10-09 오전 6:50:53	15:50:53	2.0.10.248	225	1	{/}	구조	구	조	NULL	NULL	NULL	8	1	93	NULL	NULL	NULL	KSY	List2	0		0	-1	637485	183		0	0	1	{/}	1	3	637668	0	{/}	392
좌우반구com(split BVF)_1	2	1	<?xml version="1.0"?>\n<Clock xmlns:dt="urn:schemas-microsoft-com:datatypes"><Description dt:dt="string">E-Prime Primary Realtime Clock</Description><StartTime><Timestamp dt:dt="int">0</Timestamp><DateUtc dt:dt="string">2020-10-09T06:50:53Z</DateUtc></StartTime><FrequencyChanges><FrequencyChange><Frequency dt:dt="r8">2699960000</Frequency><Timestamp dt:dt="r8">4.38811818085316E+15</Timestamp><Cur…	좌우반구com(split BVF)_1-002-1	60.021	1.0.0.163	1	-2130870545	Professional	2.0.10.242	2.0.10.353	10-09-2020	2020-10-09 오전 6:50:53	15:50:53	2.0.10.248	105	2	z	국득	국	득	104	1	105	NULL	NULL	NULL	NULL	NULL	NULL	KSY3	List1	NULL	NULL	NULL	NULL	NULL	NULL	NULL	NULL	NULL	1	z	1	3	285840	0	z	367
좌우반구com(split BVF)_1	2	1	<?xml version="1.0"?>\n<Clock xmlns:dt="urn:schemas-microsoft-com:datatypes"><Description dt:dt="string">E-Prime Primary Realtime Clock</Description><StartTime><Timestamp dt:dt="int">0</Timestamp><DateUtc dt:dt="string">2020-10-09T06:50:53Z</DateUtc></StartTime><FrequencyChanges><FrequencyChange><Frequency dt:dt="r8">2699960000</Frequency><Timestamp dt:dt="r8">4.38811818085316E+15</Timestamp><Cur…	좌우반구com(split BVF)_1-002-1	60.021	1.0.0.163	1	-2130870545	Professional	2.0.10.242	2.0.10.353	10-09-2020	2020-10-09 오전 6:50:53	15:50:53	2.0.10.248	223	2	z	국반	국	반	NULL	NULL	NULL	5	1	91	NULL	NULL	NULL	KSY	List2	0		0	0	631754	183		0	0	0	z	0	3	631937	0	{/}	891
좌우반구com(split BVF)_1	2	1	<?xml version="1.0"?>\n<Clock xmlns:dt="urn:schemas-microsoft-com:datatypes"><Description dt:dt="string">E-Prime Primary Realtime Clock</Description><StartTime><Timestamp dt:dt="int">0</Timestamp><DateUtc dt:dt="string">2020-10-09T06:50:53Z</DateUtc></StartTime><FrequencyChanges><FrequencyChange><Frequency dt:dt="r8">2699960000</Frequency><Timestamp dt:dt="r8">4.38811818085316E+15</Timestamp><Cur…	좌우반구com(split BVF)_1-002-1	60.021	1.0.0.163	1	-2130870545	Professional	2.0.10.242	2.0.10.353	10-09-2020	2020-10-09 오전 6:50:53	15:50:53	2.0.10.248	22	1	{/}	군청	군	청	60	1	22	NULL	NULL	NULL	NULL	NULL	NULL	KSY	List1	0		0	-1	70515	183		0	0	1	{/}	1	3	70698	0	{/}	367
좌우반구com(split BVF)_1	2	1	<?xml version="1.0"?>\n<Clock xmlns:dt="urn:schemas-microsoft-com:datatypes"><Description dt:dt="string">E-Prime Primary Realtime Clock</Description><StartTime><Timestamp dt:dt="int">0</Timestamp><DateUtc dt:dt="string">2020-10-09T06:50:53Z</DateUtc></StartTime><FrequencyChanges><FrequencyChange><Frequency dt:dt="r8">2699960000</Frequency><Timestamp dt:dt="r8">4.38811818085316E+15</Timestamp><Cur…	좌우반구com(split BVF)_1-002-1	60.021	1.0.0.163	1	-2130870545	Professional	2.0.10.242	2.0.10.353	10-09-2020	2020-10-09 오전 6:50:53	15:50:53	2.0.10.248	63	1	{/}	궤도	궤	도	120	1	63	NULL	NULL	NULL	NULL	NULL	NULL	KSY	List1	0		0	0	177495	183		0	0	1	{/}	0	3	177678	0	{/}	258
좌우반구com(split BVF)_1	2	1	<?xml version="1.0"?>\n<Clock xmlns:dt="urn:schemas-microsoft-com:datatypes"><Description dt:dt="string">E-Prime Primary Realtime Clock</Description><StartTime><Timestamp dt:dt="int">0</Timestamp><DateUtc dt:dt="string">2020-10-09T06:50:53Z</DateUtc></StartTime><FrequencyChanges><FrequencyChange><Frequency dt:dt="r8">2699960000</Frequency><Timestamp dt:dt="r8">4.38811818085316E+15</Timestamp><Cur…	좌우반구com(split BVF)_1-002-1	60.021	1.0.0.163	1	-2130870545	Professional	2.0.10.242	2.0.10.353	10-09-2020	2020-10-09 오전 6:50:53	15:50:53	2.0.10.248	305	2	z	궤희	궤	희	NULL	NULL	NULL	NULL	NULL	NULL	59	1	41	KSY2	List3	NULL	NULL	NULL	NULL	NULL	NULL	NULL	NULL	NULL	1	z	0	3	860791	0	z	419
좌우반구com(split BVF)_1	2	1	<?xml version="1.0"?>\n<Clock xmlns:dt="urn:schemas-microsoft-com:datatypes"><Description dt:dt="string">E-Prime Primary Realtime Clock</Description><StartTime><Timestamp dt:dt="int">0</Timestamp><DateUtc dt:dt="string">2020-10-09T06:50:53Z</DateUtc></StartTime><FrequencyChanges><FrequencyChange><Frequency dt:dt="r8">2699960000</Frequency><Timestamp dt:dt="r8">4.38811818085316E+15</Timestamp><Cur…	좌우반구com(split BVF)_1-002-1	60.021	1.0.0.163	1	-2130870545	Professional	2.0.10.242	2.0.10.353	10-09-2020	2020-10-09 오전 6:50:53	15:50:53	2.0.10.248	271	1	{/}	그림	그	림	NULL	NULL	NULL	NULL	NULL	NULL	119	1	7	KSY	List3	0		0	-1	770189	183		0	0	1	{/}	1	3	770372	0	{/}	311
좌우반구com(split BVF)_1	2	1	<?xml version="1.0"?>\n<Clock xmlns:dt="urn:schemas-microsoft-com:datatypes"><Description dt:dt="string">E-Prime Primary Realtime Clock</Description><StartTime><Timestamp dt:dt="int">0</Timestamp><DateUtc dt:dt="string">2020-10-09T06:50:53Z</DateUtc></StartTime><FrequencyChanges><FrequencyChange><Frequency dt:dt="r8">2699960000</Frequency><Timestamp dt:dt="r8">4.38811818085316E+15</Timestamp><Cur…	좌우반구com(split BVF)_1-002-1	60.021	1.0.0.163	1	-2130870545	Professional	2.0.10.242	2.0.10.353	10-09-2020	2020-10-09 오전 6:50:53	15:50:53	2.0.10.248	316	2	z	그법	그	법	NULL	NULL	NULL	NULL	NULL	NULL	42	1	52	KSY2	List3	NULL	NULL	NULL	NULL	NULL	NULL	NULL	NULL	NULL	1	z	0	3	890264	0	z	490
좌우반구com(split BVF)_1	2	1	<?xml version="1.0"?>\n<Clock xmlns:dt="urn:schemas-microsoft-com:datatypes"><Description dt:dt="string">E-Prime Primary Realtime Clock</Description><StartTime><Timestamp dt:dt="int">0</Timestamp><DateUtc dt:dt="string">2020-10-09T06:50:53Z</DateUtc></StartTime><FrequencyChanges><FrequencyChange><Frequency dt:dt="r8">2699960000</Frequency><Timestamp dt:dt="r8">4.38811818085316E+15</Timestamp><Cur…	좌우반구com(split BVF)_1-002-1	60.021	1.0.0.163	1	-2130870545	Professional	2.0.10.242	2.0.10.353	10-09-2020	2020-10-09 오전 6:50:53	15:50:53	2.0.10.248	12	2	z	그소	그	소	25	1	12	NULL	NULL	NULL	NULL	NULL	NULL	KSY2	List1	NULL	NULL	NULL	NULL	NULL	NULL	NULL	NULL	NULL	1	z	0	3	45174	0	z	468
좌우반구com(split BVF)_1	2	1	<?xml version="1.0"?>\n<Clock xmlns:dt="urn:schemas-microsoft-com:datatypes"><Description dt:dt="string">E-Prime Primary Realtime Clock</Description><StartTime><Timestamp dt:dt="int">0</Timestamp><DateUtc dt:dt="string">2020-10-09T06:50:53Z</DateUtc></StartTime><FrequencyChanges><FrequencyChange><Frequency dt:dt="r8">2699960000</Frequency><Timestamp dt:dt="r8">4.38811818085316E+15</Timestamp><Cur…	좌우반구com(split BVF)_1-002-1	60.021	1.0.0.163	1	-2130870545	Professional	2.0.10.242	2.0.10.353	10-09-2020	2020-10-09 오전 6:50:53	15:50:53	2.0.10.248	201	2	z	그종	그	종	NULL	NULL	NULL	65	1	69	NULL	NULL	NULL	KSY	List2	0		1	-1	571774	184		0	0	1	z	0	4	571958	0	z	471
좌우반구com(split BVF)_1	2	1	<?xml version="1.0"?>\n<Clock xmlns:dt="urn:schemas-microsoft-com:datatypes"><Description dt:dt="string">E-Prime Primary Realtime Clock</Description><StartTime><Timestamp dt:dt="int">0</Timestamp><DateUtc dt:dt="string">2020-10-09T06:50:53Z</DateUtc></StartTime><FrequencyChanges><FrequencyChange><Frequency dt:dt="r8">2699960000</Frequency><Timestamp dt:dt="r8">4.38811818085316E+15</Timestamp><Cur…	좌우반구com(split BVF)_1-002-1	60.021	1.0.0.163	1	-2130870545	Professional	2.0.10.242	2.0.10.353	10-09-2020	2020-10-09 오전 6:50:53	15:50:53	2.0.10.248	153	1	{/}	급여	급	여	NULL	NULL	NULL	125	1	21	NULL	NULL	NULL	KSY	List2	0		0	-1	444852	183		0	0	1	{/}	0	3	445035	0	{/}	267
좌우반구com(split BVF)_1	2	1	<?xml version="1.0"?>\n<Clock xmlns:dt="urn:schemas-microsoft-com:datatypes"><Description dt:dt="string">E-Prime Primary Realtime Clock</Description><StartTime><Timestamp dt:dt="int">0</Timestamp><DateUtc dt:dt="string">2020-10-09T06:50:53Z</DateUtc></StartTime><FrequencyChanges><FrequencyChange><Frequency dt:dt="r8">2699960000</Frequency><Timestamp dt:dt="r8">4.38811818085316E+15</Timestamp><Cur…	좌우반구com(split BVF)_1-002-1	60.021	1.0.0.163	1	-2130870545	Professional	2.0.10.242	2.0.10.353	10-09-2020	2020-10-09 오전 6:50:53	15:50:53	2.0.10.248	288	1	{/}	기록	기	록	NULL	NULL	NULL	NULL	NULL	NULL	86	1	24	KSY	List3	0		0	-1	814990	183		0	0	1	{/}	1	3	815173	0	{/}	326
좌우반구com(split BVF)_1	2	1	<?xml version="1.0"?>\n<Clock xmlns:dt="urn:schemas-microsoft-com:datatypes"><Description dt:dt="string">E-Prime Primary Realtime Clock</Description><StartTime><Timestamp dt:dt="int">0</Timestamp><DateUtc dt:dt="string">2020-10-09T06:50:53Z</DateUtc></StartTime><FrequencyChanges><FrequencyChange><Frequency dt:dt="r8">2699960000</Frequency><Timestamp dt:dt="r8">4.38811818085316E+15</Timestamp><Cur…	좌우반구com(split BVF)_1-002-1	60.021	1.0.0.163	1	-2130870545	Professional	2.0.10.242	2.0.10.353	10-09-2020	2020-10-09 오전 6:50:53	15:50:53	2.0.10.248	304	1	{/}	기름	기	름	NULL	NULL	NULL	NULL	NULL	NULL	102	1	40	KSY	List3	0		0	0	858042	183		0	0	1	{/}	0	3	858225	0	{/}	369
좌우반구com(split BVF)_1	2	1	<?xml version="1.0"?>\n<Clock xmlns:dt="urn:schemas-microsoft-com:datatypes"><Description dt:dt="string">E-Prime Primary Realtime Clock</Description><StartTime><Timestamp dt:dt="int">0</Timestamp><DateUtc dt:dt="string">2020-10-09T06:50:53Z</DateUtc></StartTime><FrequencyChanges><FrequencyChange><Frequency dt:dt="r8">2699960000</Frequency><Timestamp dt:dt="r8">4.38811818085316E+15</Timestamp><Cur…	좌우반구com(split BVF)_1-002-1	60.021	1.0.0.163	1	-2130870545	Professional	2.0.10.242	2.0.10.353	10-09-2020	2020-10-09 오전 6:50:53	15:50:53	2.0.10.248	359	1	{/}	기술	기	술	NULL	NULL	NULL	NULL	NULL	NULL	114	1	95	KSY	List3	0		1	-1	1003141	184		0	0	1	{/}	0	4	1003325	0	{/}	716
좌우반구com(split BVF)_1	2	1	<?xml version="1.0"?>\n<Clock xmlns:dt="urn:schemas-microsoft-com:datatypes"><Description dt:dt="string">E-Prime Primary Realtime Clock</Description><StartTime><Timestamp dt:dt="int">0</Timestamp><DateUtc dt:dt="string">2020-10-09T06:50:53Z</DateUtc></StartTime><FrequencyChanges><FrequencyChange><Frequency dt:dt="r8">2699960000</Frequency><Timestamp dt:dt="r8">4.38811818085316E+15</Timestamp><Cur…	좌우반구com(split BVF)_1-002-1	60.021	1.0.0.163	1	-2130870545	Professional	2.0.10.242	2.0.10.353	10-09-2020	2020-10-09 오전 6:50:53	15:50:53	2.0.10.248	10	1	{/}	기운	기	운	29	1	10	NULL	NULL	NULL	NULL	NULL	NULL	KSY	List1	0		0	0	39776	183		0	0	1	{/}	0	3	39959	0	{/}	419
좌우반구com(split BVF)_1	2	1	<?xml version="1.0"?>\n<Clock xmlns:dt="urn:schemas-microsoft-com:datatypes"><Description dt:dt="string">E-Prime Primary Realtime Clock</Description><StartTime><Timestamp dt:dt="int">0</Timestamp><DateUtc dt:dt="string">2020-10-09T06:50:53Z</DateUtc></StartTime><FrequencyChanges><FrequencyChange><Frequency dt:dt="r8">2699960000</Frequency><Timestamp dt:dt="r8">4.38811818085316E+15</Timestamp><Cur…	좌우반구com(split BVF)_1-002-1	60.021	1.0.0.163	1	-2130870545	Professional	2.0.10.242	2.0.10.353	10-09-2020	2020-10-09 오전 6:50:53	15:50:53	2.0.10.248	281	1	{/}	기준	기	준	NULL	NULL	NULL	NULL	NULL	NULL	99	1	17	KSY	List3	0		0	-1	796480	183		0	0	1	{/}	0	3	796663	0	{/}	308
좌우반구com(split BVF)_1	2	1	<?xml version="1.0"?>\n<Clock xmlns:dt="urn:schemas-microsoft-com:datatypes"><Description dt:dt="string">E-Prime Primary Realtime Clock</Description><StartTime><Timestamp dt:dt="int">0</Timestamp><DateUtc dt:dt="string">2020-10-09T06:50:53Z</DateUtc></StartTime><FrequencyChanges><FrequencyChange><Frequency dt:dt="r8">2699960000</Frequency><Timestamp dt:dt="r8">4.38811818085316E+15</Timestamp><Cur…	좌우반구com(split BVF)_1-002-1	60.021	1.0.0.163	1	-2130870545	Professional	2.0.10.242	2.0.10.353	10-09-2020	2020-10-09 오전 6:50:53	15:50:53	2.0.10.248	332	1	{/}	기차	기	차	NULL	NULL	NULL	NULL	NULL	NULL	108	1	68	KSY	List3	0		0	-1	931783	183		0	0	1	{/}	0	3	931966	0	{/}	236
좌우반구com(split BVF)_1	2	1	<?xml version="1.0"?>\n<Clock xmlns:dt="urn:schemas-microsoft-com:datatypes"><Description dt:dt="string">E-Prime Primary Realtime Clock</Description><StartTime><Timestamp dt:dt="int">0</Timestamp><DateUtc dt:dt="string">2020-10-09T06:50:53Z</DateUtc></StartTime><FrequencyChanges><FrequencyChange><Frequency dt:dt="r8">2699960000</Frequency><Timestamp dt:dt="r8">4.38811818085316E+15</Timestamp><Cur…	좌우반구com(split BVF)_1-002-1	60.021	1.0.0.163	1	-2130870545	Professional	2.0.10.242	2.0.10.353	10-09-2020	2020-10-09 오전 6:50:53	15:50:53	2.0.10.248	29	1	{/}	기회	기	회	11	1	29	NULL	NULL	NULL	NULL	NULL	NULL	KSY	List1	0		0	-1	89192	183		0	0	1	{/}	0	3	89375	0	{/}	306
좌우반구com(split BVF)_1	2	1	<?xml version="1.0"?>\n<Clock xmlns:dt="urn:schemas-microsoft-com:datatypes"><Description dt:dt="string">E-Prime Primary Realtime Clock</Description><StartTime><Timestamp dt:dt="int">0</Timestamp><DateUtc dt:dt="string">2020-10-09T06:50:53Z</DateUtc></StartTime><FrequencyChanges><FrequencyChange><Frequency dt:dt="r8">2699960000</Frequency><Timestamp dt:dt="r8">4.38811818085316E+15</Timestamp><Cur…	좌우반구com(split BVF)_1-002-1	60.021	1.0.0.163	1	-2130870545	Professional	2.0.10.242	2.0.10.353	10-09-2020	2020-10-09 오전 6:50:53	15:50:53	2.0.10.248	381	2	z	껍목	껍	목	NULL	NULL	NULL	NULL	NULL	NULL	107	1	117	KSY2	List3	NULL	NULL	NULL	NULL	NULL	NULL	NULL	NULL	NULL	1	z	0	3	1061471	0	z	330
좌우반구com(split BVF)_1	2	1	<?xml version="1.0"?>\n<Clock xmlns:dt="urn:schemas-microsoft-com:datatypes"><Description dt:dt="string">E-Prime Primary Realtime Clock</Description><StartTime><Timestamp dt:dt="int">0</Timestamp><DateUtc dt:dt="string">2020-10-09T06:50:53Z</DateUtc></StartTime><FrequencyChanges><FrequencyChange><Frequency dt:dt="r8">2699960000</Frequency><Timestamp dt:dt="r8">4.38811818085316E+15</Timestamp><Cur…	좌우반구com(split BVF)_1-002-1	60.021	1.0.0.163	1	-2130870545	Professional	2.0.10.242	2.0.10.353	10-09-2020	2020-10-09 오전 6:50:53	15:50:53	2.0.10.248	91	2	z	껍밀	껍	밀	119	1	91	NULL	NULL	NULL	NULL	NULL	NULL	KSY	List1	0		0	0	250403	183		0	0	1	z	0	3	250586	0	z	262
좌우반구com(split BVF)_1	2	1	<?xml version="1.0"?>\n<Clock xmlns:dt="urn:schemas-microsoft-com:datatypes"><Description dt:dt="string">E-Prime Primary Realtime Clock</Description><StartTime><Timestamp dt:dt="int">0</Timestamp><DateUtc dt:dt="string">2020-10-09T06:50:53Z</DateUtc></StartTime><FrequencyChanges><FrequencyChange><Frequency dt:dt="r8">2699960000</Frequency><Timestamp dt:dt="r8">4.38811818085316E+15</Timestamp><Cur…	좌우반구com(split BVF)_1-002-1	60.021	1.0.0.163	1	-2130870545	Professional	2.0.10.242	2.0.10.353	10-09-2020	2020-10-09 오전 6:50:53	15:50:53	2.0.10.248	229	1	{/}	껍질	껍	질	NULL	NULL	NULL	3	1	97	NULL	NULL	NULL	KSY	List2	0		0	0	649048	183		0	0	1	{/}	0	3	649231	0	{/}	685
좌우반구com(split BVF)_1	2	1	<?xml version="1.0"?>\n<Clock xmlns:dt="urn:schemas-microsoft-com:datatypes"><Description dt:dt="string">E-Prime Primary Realtime Clock</Description><StartTime><Timestamp dt:dt="int">0</Timestamp><DateUtc dt:dt="string">2020-10-09T06:50:53Z</DateUtc></StartTime><FrequencyChanges><FrequencyChange><Frequency dt:dt="r8">2699960000</Frequency><Timestamp dt:dt="r8">4.38811818085316E+15</Timestamp><Cur…	좌우반구com(split BVF)_1-002-1	60.021	1.0.0.163	1	-2130870545	Professional	2.0.10.242	2.0.10.353	10-09-2020	2020-10-09 오전 6:50:53	15:50:53	2.0.10.248	212	2	z	껍퇴	껍	퇴	NULL	NULL	NULL	58	1	80	NULL	NULL	NULL	KSY	List2	0		0	0	602281	183		0	0	1	z	0	3	602464	0	z	269
좌우반구com(split BVF)_1	2	1	<?xml version="1.0"?>\n<Clock xmlns:dt="urn:schemas-microsoft-com:datatypes"><Description dt:dt="string">E-Prime Primary Realtime Clock</Description><StartTime><Timestamp dt:dt="int">0</Timestamp><DateUtc dt:dt="string">2020-10-09T06:50:53Z</DateUtc></StartTime><FrequencyChanges><FrequencyChange><Frequency dt:dt="r8">2699960000</Frequency><Timestamp dt:dt="r8">4.38811818085316E+15</Timestamp><Cur…	좌우반구com(split BVF)_1-002-1	60.021	1.0.0.163	1	-2130870545	Professional	2.0.10.242	2.0.10.353	10-09-2020	2020-10-09 오전 6:50:53	15:50:53	2.0.10.248	59	2	z	나개	나	개	90	1	59	NULL	NULL	NULL	NULL	NULL	NULL	KSY3	List1	NULL	NULL	NULL	NULL	NULL	NULL	NULL	NULL	NULL	1	z	1	3	167531	0	z	405
좌우반구com(split BVF)_1	2	1	<?xml version="1.0"?>\n<Clock xmlns:dt="urn:schemas-microsoft-com:datatypes"><Description dt:dt="string">E-Prime Primary Realtime Clock</Description><StartTime><Timestamp dt:dt="int">0</Timestamp><DateUtc dt:dt="string">2020-10-09T06:50:53Z</DateUtc></StartTime><FrequencyChanges><FrequencyChange><Frequency dt:dt="r8">2699960000</Frequency><Timestamp dt:dt="r8">4.38811818085316E+15</Timestamp><Cur…	좌우반구com(split BVF)_1-002-1	60.021	1.0.0.163	1	-2130870545	Professional	2.0.10.242	2.0.10.353	10-09-2020	2020-10-09 오전 6:50:53	15:50:53	2.0.10.248	81	1	{/}	내일	내	일	126	1	81	NULL	NULL	NULL	NULL	NULL	NULL	KSY	List1	0		0	0	224612	183		0	0	1	{/}	0	3	224795	0	{/}	373
좌우반구com(split BVF)_1	2	1	<?xml version="1.0"?>\n<Clock xmlns:dt="urn:schemas-microsoft-com:datatypes"><Description dt:dt="string">E-Prime Primary Realtime Clock</Description><StartTime><Timestamp dt:dt="int">0</Timestamp><DateUtc dt:dt="string">2020-10-09T06:50:53Z</DateUtc></StartTime><FrequencyChanges><FrequencyChange><Frequency dt:dt="r8">2699960000</Frequency><Timestamp dt:dt="r8">4.38811818085316E+15</Timestamp><Cur…	좌우반구com(split BVF)_1-002-1	60.021	1.0.0.163	1	-2130870545	Professional	2.0.10.242	2.0.10.353	10-09-2020	2020-10-09 오전 6:50:53	15:50:53	2.0.10.248	306	2	z	내죽	내	죽	NULL	NULL	NULL	NULL	NULL	NULL	29	1	42	KSY2	List3	NULL	NULL	NULL	NULL	NULL	NULL	NULL	NULL	NULL	1	z	0	4	863407	0	z	587
좌우반구com(split BVF)_1	2	1	<?xml version="1.0"?>\n<Clock xmlns:dt="urn:schemas-microsoft-com:datatypes"><Description dt:dt="string">E-Prime Primary Realtime Clock</Description><StartTime><Timestamp dt:dt="int">0</Timestamp><DateUtc dt:dt="string">2020-10-09T06:50:53Z</DateUtc></StartTime><FrequencyChanges><FrequencyChange><Frequency dt:dt="r8">2699960000</Frequency><Timestamp dt:dt="r8">4.38811818085316E+15</Timestamp><Cur…	좌우반구com(split BVF)_1-002-1	60.021	1.0.0.163	1	-2130870545	Professional	2.0.10.242	2.0.10.353	10-09-2020	2020-10-09 오전 6:50:53	15:50:53	2.0.10.248	295	2	z	내표	내	표	NULL	NULL	NULL	NULL	NULL	NULL	1	1	31	KSY	List3	0		0	-1	832867	183		0	0	1	z	1	3	833050	0	z	400
좌우반구com(split BVF)_1	2	1	<?xml version="1.0"?>\n<Clock xmlns:dt="urn:schemas-microsoft-com:datatypes"><Description dt:dt="string">E-Prime Primary Realtime Clock</Description><StartTime><Timestamp dt:dt="int">0</Timestamp><DateUtc dt:dt="string">2020-10-09T06:50:53Z</DateUtc></StartTime><FrequencyChanges><FrequencyChange><Frequency dt:dt="r8">2699960000</Frequency><Timestamp dt:dt="r8">4.38811818085316E+15</Timestamp><Cur…	좌우반구com(split BVF)_1-002-1	60.021	1.0.0.163	1	-2130870545	Professional	2.0.10.242	2.0.10.353	10-09-2020	2020-10-09 오전 6:50:53	15:50:53	2.0.10.248	73	2	z	념속	념	속	21	1	73	NULL	NULL	NULL	NULL	NULL	NULL	KSY3	List1	NULL	NULL	NULL	NULL	NULL	NULL	NULL	NULL	NULL	1	z	0	3	203169	0	z	479
좌우반구com(split BVF)_1	2	1	<?xml version="1.0"?>\n<Clock xmlns:dt="urn:schemas-microsoft-com:datatypes"><Description dt:dt="string">E-Prime Primary Realtime Clock</Description><StartTime><Timestamp dt:dt="int">0</Timestamp><DateUtc dt:dt="string">2020-10-09T06:50:53Z</DateUtc></StartTime><FrequencyChanges><FrequencyChange><Frequency dt:dt="r8">2699960000</Frequency><Timestamp dt:dt="r8">4.38811818085316E+15</Timestamp><Cur…	좌우반구com(split BVF)_1-002-1	60.021	1.0.0.163	1	-2130870545	Professional	2.0.10.242	2.0.10.353	10-09-2020	2020-10-09 오전 6:50:53	15:50:53	2.0.10.248	348	2	z	념실	념	실	NULL	NULL	NULL	NULL	NULL	NULL	73	1	84	KSY3	List3	NULL	NULL	NULL	NULL	NULL	NULL	NULL	NULL	NULL	1	z	0	3	973985	0	z	392
좌우반구com(split BVF)_1	2	1	<?xml version="1.0"?>\n<Clock xmlns:dt="urn:schemas-microsoft-com:datatypes"><Description dt:dt="string">E-Prime Primary Realtime Clock</Description><StartTime><Timestamp dt:dt="int">0</Timestamp><DateUtc dt:dt="string">2020-10-09T06:50:53Z</DateUtc></StartTime><FrequencyChanges><FrequencyChange><Frequency dt:dt="r8">2699960000</Frequency><Timestamp dt:dt="r8">4.38811818085316E+15</Timestamp><Cur…	좌우반구com(split BVF)_1-002-1	60.021	1.0.0.163	1	-2130870545	Professional	2.0.10.242	2.0.10.353	10-09-2020	2020-10-09 오전 6:50:53	15:50:53	2.0.10.248	338	2	z	념효	념	효	NULL	NULL	NULL	NULL	NULL	NULL	11	1	74	KSY3	List3	NULL	NULL	NULL	NULL	NULL	NULL	NULL	NULL	NULL	1	z	0	3	947544	0	z	385
좌우반구com(split BVF)_1	2	1	<?xml version="1.0"?>\n<Clock xmlns:dt="urn:schemas-microsoft-com:datatypes"><Description dt:dt="string">E-Prime Primary Realtime Clock</Description><StartTime><Timestamp dt:dt="int">0</Timestamp><DateUtc dt:dt="string">2020-10-09T06:50:53Z</DateUtc></StartTime><FrequencyChanges><FrequencyChange><Frequency dt:dt="r8">2699960000</Frequency><Timestamp dt:dt="r8">4.38811818085316E+15</Timestamp><Cur…	좌우반구com(split BVF)_1-002-1	60.021	1.0.0.163	1	-2130870545	Professional	2.0.10.242	2.0.10.353	10-09-2020	2020-10-09 오전 6:50:53	15:50:53	2.0.10.248	26	1	{/}	노조	노	조	52	1	26	NULL	NULL	NULL	NULL	NULL	NULL	KSY	List1	0		0	0	81545	183		0	0	1	{/}	0	3	81728	0	{/}	425
좌우반구com(split BVF)_1	2	1	<?xml version="1.0"?>\n<Clock xmlns:dt="urn:schemas-microsoft-com:datatypes"><Description dt:dt="string">E-Prime Primary Realtime Clock</Description><StartTime><Timestamp dt:dt="int">0</Timestamp><DateUtc dt:dt="string">2020-10-09T06:50:53Z</DateUtc></StartTime><FrequencyChanges><FrequencyChange><Frequency dt:dt="r8">2699960000</Frequency><Timestamp dt:dt="r8">4.38811818085316E+15</Timestamp><Cur…	좌우반구com(split BVF)_1-002-1	60.021	1.0.0.163	1	-2130870545	Professional	2.0.10.242	2.0.10.353	10-09-2020	2020-10-09 오전 6:50:53	15:50:53	2.0.10.248	198	1	{/}	논란	논	란	NULL	NULL	NULL	122	1	66	NULL	NULL	NULL	KSY	List2	0		0	0	564061	183		0	0	1	{/}	0	3	564244	0	{/}	393
좌우반구com(split BVF)_1	2	1	<?xml version="1.0"?>\n<Clock xmlns:dt="urn:schemas-microsoft-com:datatypes"><Description dt:dt="string">E-Prime Primary Realtime Clock</Description><StartTime><Timestamp dt:dt="int">0</Timestamp><DateUtc dt:dt="string">2020-10-09T06:50:53Z</DateUtc></StartTime><FrequencyChanges><FrequencyChange><Frequency dt:dt="r8">2699960000</Frequency><Timestamp dt:dt="r8">4.38811818085316E+15</Timestamp><Cur…	좌우반구com(split BVF)_1-002-1	60.021	1.0.0.163	1	-2130870545	Professional	2.0.10.242	2.0.10.353	10-09-2020	2020-10-09 오전 6:50:53	15:50:53	2.0.10.248	89	2	z	논무	논	무	91	1	89	NULL	NULL	NULL	NULL	NULL	NULL	KSY2	List1	NULL	NULL	NULL	NULL	NULL	NULL	NULL	NULL	NULL	1	z	0	3	245271	0	z	353
좌우반구com(split BVF)_1	2	1	<?xml version="1.0"?>\n<Clock xmlns:dt="urn:schemas-microsoft-com:datatypes"><Description dt:dt="string">E-Prime Primary Realtime Clock</Description><StartTime><Timestamp dt:dt="int">0</Timestamp><DateUtc dt:dt="string">2020-10-09T06:50:53Z</DateUtc></StartTime><FrequencyChanges><FrequencyChange><Frequency dt:dt="r8">2699960000</Frequency><Timestamp dt:dt="r8">4.38811818085316E+15</Timestamp><Cur…	좌우반구com(split BVF)_1-002-1	60.021	1.0.0.163	1	-2130870545	Professional	2.0.10.242	2.0.10.353	10-09-2020	2020-10-09 오전 6:50:53	15:50:53	2.0.10.248	255	1	{/}	느낌	느	낌	NULL	NULL	NULL	72	1	123	NULL	NULL	NULL	KSY	List2	0		0	0	718224	183		0	0	1	{/}	0	3	718407	0	{/}	236
좌우반구com(split BVF)_1	2	1	<?xml version="1.0"?>\n<Clock xmlns:dt="urn:schemas-microsoft-com:datatypes"><Description dt:dt="string">E-Prime Primary Realtime Clock</Description><StartTime><Timestamp dt:dt="int">0</Timestamp><DateUtc dt:dt="string">2020-10-09T06:50:53Z</DateUtc></StartTime><FrequencyChanges><FrequencyChange><Frequency dt:dt="r8">2699960000</Frequency><Timestamp dt:dt="r8">4.38811818085316E+15</Timestamp><Cur…	좌우반구com(split BVF)_1-002-1	60.021	1.0.0.163	1	-2130870545	Professional	2.0.10.242	2.0.10.353	10-09-2020	2020-10-09 오전 6:50:53	15:50:53	2.0.10.248	197	2	z	느속	느	속	NULL	NULL	NULL	88	1	65	NULL	NULL	NULL	KSY3	List2	NULL	NULL	NULL	NULL	NULL	NULL	NULL	NULL	NULL	1	z	0	4	561645	0	z	400
좌우반구com(split BVF)_1	2	1	<?xml version="1.0"?>\n<Clock xmlns:dt="urn:schemas-microsoft-com:datatypes"><Description dt:dt="string">E-Prime Primary Realtime Clock</Description><StartTime><Timestamp dt:dt="int">0</Timestamp><DateUtc dt:dt="string">2020-10-09T06:50:53Z</DateUtc></StartTime><FrequencyChanges><FrequencyChange><Frequency dt:dt="r8">2699960000</Frequency><Timestamp dt:dt="r8">4.38811818085316E+15</Timestamp><Cur…	좌우반구com(split BVF)_1-002-1	60.021	1.0.0.163	1	-2130870545	Professional	2.0.10.242	2.0.10.353	10-09-2020	2020-10-09 오전 6:50:53	15:50:53	2.0.10.248	75	2	z	느스	느	스	24	1	75	NULL	NULL	NULL	NULL	NULL	NULL	KSY2	List1	NULL	NULL	NULL	NULL	NULL	NULL	NULL	NULL	NULL	1	z	0	3	208634	0	z	414
좌우반구com(split BVF)_1	2	1	<?xml version="1.0"?>\n<Clock xmlns:dt="urn:schemas-microsoft-com:datatypes"><Description dt:dt="string">E-Prime Primary Realtime Clock</Description><StartTime><Timestamp dt:dt="int">0</Timestamp><DateUtc dt:dt="string">2020-10-09T06:50:53Z</DateUtc></StartTime><FrequencyChanges><FrequencyChange><Frequency dt:dt="r8">2699960000</Frequency><Timestamp dt:dt="r8">4.38811818085316E+15</Timestamp><Cur…	좌우반구com(split BVF)_1-002-1	60.021	1.0.0.163	1	-2130870545	Professional	2.0.10.242	2.0.10.353	10-09-2020	2020-10-09 오전 6:50:53	15:50:53	2.0.10.248	31	2	z	느체	느	체	48	1	31	NULL	NULL	NULL	NULL	NULL	NULL	KSY	List1	0		0	-1	94257	183		0	0	1	z	0	3	94440	0	z	265
좌우반구com(split BVF)_1	2	1	<?xml version="1.0"?>\n<Clock xmlns:dt="urn:schemas-microsoft-com:datatypes"><Description dt:dt="string">E-Prime Primary Realtime Clock</Description><StartTime><Timestamp dt:dt="int">0</Timestamp><DateUtc dt:dt="string">2020-10-09T06:50:53Z</DateUtc></StartTime><FrequencyChanges><FrequencyChange><Frequency dt:dt="r8">2699960000</Frequency><Timestamp dt:dt="r8">4.38811818085316E+15</Timestamp><Cur…	좌우반구com(split BVF)_1-002-1	60.021	1.0.0.163	1	-2130870545	Professional	2.0.10.242	2.0.10.353	10-09-2020	2020-10-09 오전 6:50:53	15:50:53	2.0.10.248	266	2	z	님우	님	우	NULL	NULL	NULL	NULL	NULL	NULL	97	1	2	KSY	List3	0		0	0	756894	183		0	0	1	z	0	3	757077	0	z	358
좌우반구com(split BVF)_1	2	1	<?xml version="1.0"?>\n<Clock xmlns:dt="urn:schemas-microsoft-com:datatypes"><Description dt:dt="string">E-Prime Primary Realtime Clock</Description><StartTime><Timestamp dt:dt="int">0</Timestamp><DateUtc dt:dt="string">2020-10-09T06:50:53Z</DateUtc></StartTime><FrequencyChanges><FrequencyChange><Frequency dt:dt="r8">2699960000</Frequency><Timestamp dt:dt="r8">4.38811818085316E+15</Timestamp><Cur…	좌우반구com(split BVF)_1-002-1	60.021	1.0.0.163	1	-2130870545	Professional	2.0.10.242	2.0.10.353	10-09-2020	2020-10-09 오전 6:50:53	15:50:53	2.0.10.248	95	2	z	단률	단	률	103	1	95	NULL	NULL	NULL	NULL	NULL	NULL	KSY3	List1	NULL	NULL	NULL	NULL	NULL	NULL	NULL	NULL	NULL	1	z	1	3	260682	0	z	414
좌우반구com(split BVF)_1	2	1	<?xml version="1.0"?>\n<Clock xmlns:dt="urn:schemas-microsoft-com:datatypes"><Description dt:dt="string">E-Prime Primary Realtime Clock</Description><StartTime><Timestamp dt:dt="int">0</Timestamp><DateUtc dt:dt="string">2020-10-09T06:50:53Z</DateUtc></StartTime><FrequencyChanges><FrequencyChange><Frequency dt:dt="r8">2699960000</Frequency><Timestamp dt:dt="r8">4.38811818085316E+15</Timestamp><Cur…	좌우반구com(split BVF)_1-002-1	60.021	1.0.0.163	1	-2130870545	Professional	2.0.10.242	2.0.10.353	10-09-2020	2020-10-09 오전 6:50:53	15:50:53	2.0.10.248	62	1	{/}	단어	단	어	81	1	62	NULL	NULL	NULL	NULL	NULL	NULL	KSY	List1	0		0	0	174996	183		0	0	1	{/}	0	3	175179	0	{/}	301
좌우반구com(split BVF)_1	2	1	<?xml version="1.0"?>\n<Clock xmlns:dt="urn:schemas-microsoft-com:datatypes"><Description dt:dt="string">E-Prime Primary Realtime Clock</Description><StartTime><Timestamp dt:dt="int">0</Timestamp><DateUtc dt:dt="string">2020-10-09T06:50:53Z</DateUtc></StartTime><FrequencyChanges><FrequencyChange><Frequency dt:dt="r8">2699960000</Frequency><Timestamp dt:dt="r8">4.38811818085316E+15</Timestamp><Cur…	좌우반구com(split BVF)_1-002-1	60.021	1.0.0.163	1	-2130870545	Professional	2.0.10.242	2.0.10.353	10-09-2020	2020-10-09 오전 6:50:53	15:50:53	2.0.10.248	370	1	{/}	단위	단	위	NULL	NULL	NULL	NULL	NULL	NULL	49	1	106	KSY	List3	0		0	-1	1032448	183		0	0	1	{/}	0	3	1032631	0	{/}	338
좌우반구com(split BVF)_1	2	1	<?xml version="1.0"?>\n<Clock xmlns:dt="urn:schemas-microsoft-com:datatypes"><Description dt:dt="string">E-Prime Primary Realtime Clock</Description><StartTime><Timestamp dt:dt="int">0</Timestamp><DateUtc dt:dt="string">2020-10-09T06:50:53Z</DateUtc></StartTime><FrequencyChanges><FrequencyChange><Frequency dt:dt="r8">2699960000</Frequency><Timestamp dt:dt="r8">4.38811818085316E+15</Timestamp><Cur…	좌우반구com(split BVF)_1-002-1	60.021	1.0.0.163	1	-2130870545	Professional	2.0.10.242	2.0.10.353	10-09-2020	2020-10-09 오전 6:50:53	15:50:53	2.0.10.248	178	1	{/}	담화	담	화	NULL	NULL	NULL	25	1	46	NULL	NULL	NULL	KSY	List2	0		0	-1	511179	183		0	0	1	{/}	0	3	511362	0	{/}	267
좌우반구com(split BVF)_1	2	1	<?xml version="1.0"?>\n<Clock xmlns:dt="urn:schemas-microsoft-com:datatypes"><Description dt:dt="string">E-Prime Primary Realtime Clock</Description><StartTime><Timestamp dt:dt="int">0</Timestamp><DateUtc dt:dt="string">2020-10-09T06:50:53Z</DateUtc></StartTime><FrequencyChanges><FrequencyChange><Frequency dt:dt="r8">2699960000</Frequency><Timestamp dt:dt="r8">4.38811818085316E+15</Timestamp><Cur…	좌우반구com(split BVF)_1-002-1	60.021	1.0.0.163	1	-2130870545	Professional	2.0.10.242	2.0.10.353	10-09-2020	2020-10-09 오전 6:50:53	15:50:53	2.0.10.248	196	1	{/}	대문	대	문	NULL	NULL	NULL	55	1	64	NULL	NULL	NULL	KSY	List2	0		0	0	558896	183		0	0	1	{/}	0	3	559079	0	{/}	350
좌우반구com(split BVF)_1	2	1	<?xml version="1.0"?>\n<Clock xmlns:dt="urn:schemas-microsoft-com:datatypes"><Description dt:dt="string">E-Prime Primary Realtime Clock</Description><StartTime><Timestamp dt:dt="int">0</Timestamp><DateUtc dt:dt="string">2020-10-09T06:50:53Z</DateUtc></StartTime><FrequencyChanges><FrequencyChange><Frequency dt:dt="r8">2699960000</Frequency><Timestamp dt:dt="r8">4.38811818085316E+15</Timestamp><Cur…	좌우반구com(split BVF)_1-002-1	60.021	1.0.0.163	1	-2130870545	Professional	2.0.10.242	2.0.10.353	10-09-2020	2020-10-09 오전 6:50:53	15:50:53	2.0.10.248	339	1	{/}	대중	대	중	NULL	NULL	NULL	NULL	NULL	NULL	18	1	75	KSY	List3	0		1	-1	949943	184		0	0	1	{/}	0	4	950127	0	{/}	530
좌우반구com(split BVF)_1	2	1	<?xml version="1.0"?>\n<Clock xmlns:dt="urn:schemas-microsoft-com:datatypes"><Description dt:dt="string">E-Prime Primary Realtime Clock</Description><StartTime><Timestamp dt:dt="int">0</Timestamp><DateUtc dt:dt="string">2020-10-09T06:50:53Z</DateUtc></StartTime><FrequencyChanges><FrequencyChange><Frequency dt:dt="r8">2699960000</Frequency><Timestamp dt:dt="r8">4.38811818085316E+15</Timestamp><Cur…	좌우반구com(split BVF)_1-002-1	60.021	1.0.0.163	1	-2130870545	Professional	2.0.10.242	2.0.10.353	10-09-2020	2020-10-09 오전 6:50:53	15:50:53	2.0.10.248	37	1	{/}	도박	도	박	10	1	37	NULL	NULL	NULL	NULL	NULL	NULL	KSY	List1	0		0	0	109835	183		0	0	1	{/}	0	3	110018	0	{/}	391
좌우반구com(split BVF)_1	2	1	<?xml version="1.0"?>\n<Clock xmlns:dt="urn:schemas-microsoft-com:datatypes"><Description dt:dt="string">E-Prime Primary Realtime Clock</Description><StartTime><Timestamp dt:dt="int">0</Timestamp><DateUtc dt:dt="string">2020-10-09T06:50:53Z</DateUtc></StartTime><FrequencyChanges><FrequencyChange><Frequency dt:dt="r8">2699960000</Frequency><Timestamp dt:dt="r8">4.38811818085316E+15</Timestamp><Cur…	좌우반구com(split BVF)_1-002-1	60.021	1.0.0.163	1	-2130870545	Professional	2.0.10.242	2.0.10.353	10-09-2020	2020-10-09 오전 6:50:53	15:50:53	2.0.10.248	48	2	z	도휘	도	휘	65	1	48	NULL	NULL	NULL	NULL	NULL	NULL	KSY3	List1	NULL	NULL	NULL	NULL	NULL	NULL	NULL	NULL	NULL	1	z	0	3	138625	0	z	488
좌우반구com(split BVF)_1	2	1	<?xml version="1.0"?>\n<Clock xmlns:dt="urn:schemas-microsoft-com:datatypes"><Description dt:dt="string">E-Prime Primary Realtime Clock</Description><StartTime><Timestamp dt:dt="int">0</Timestamp><DateUtc dt:dt="string">2020-10-09T06:50:53Z</DateUtc></StartTime><FrequencyChanges><FrequencyChange><Frequency dt:dt="r8">2699960000</Frequency><Timestamp dt:dt="r8">4.38811818085316E+15</Timestamp><Cur…	좌우반구com(split BVF)_1-002-1	60.021	1.0.0.163	1	-2130870545	Professional	2.0.10.242	2.0.10.353	10-09-2020	2020-10-09 오전 6:50:53	15:50:53	2.0.10.248	148	1	{/}	동의	동	의	NULL	NULL	NULL	59	1	16	NULL	NULL	NULL	KSY	List2	0		0	-1	431623	183		0	0	1	{/}	1	3	431806	0	{/}	304
좌우반구com(split BVF)_1	2	1	<?xml version="1.0"?>\n<Clock xmlns:dt="urn:schemas-microsoft-com:datatypes"><Description dt:dt="string">E-Prime Primary Realtime Clock</Description><StartTime><Timestamp dt:dt="int">0</Timestamp><DateUtc dt:dt="string">2020-10-09T06:50:53Z</DateUtc></StartTime><FrequencyChanges><FrequencyChange><Frequency dt:dt="r8">2699960000</Frequency><Timestamp dt:dt="r8">4.38811818085316E+15</Timestamp><Cur…	좌우반구com(split BVF)_1-002-1	60.021	1.0.0.163	1	-2130870545	Professional	2.0.10.242	2.0.10.353	10-09-2020	2020-10-09 오전 6:50:53	15:50:53	2.0.10.248	213	2	z	득관	득	관	NULL	NULL	NULL	127	1	81	NULL	NULL	NULL	KSY2	List2	NULL	NULL	NULL	NULL	NULL	NULL	NULL	NULL	NULL	1	z	0	4	604930	0	z	643
좌우반구com(split BVF)_1	2	1	<?xml version="1.0"?>\n<Clock xmlns:dt="urn:schemas-microsoft-com:datatypes"><Description dt:dt="string">E-Prime Primary Realtime Clock</Description><StartTime><Timestamp dt:dt="int">0</Timestamp><DateUtc dt:dt="string">2020-10-09T06:50:53Z</DateUtc></StartTime><FrequencyChanges><FrequencyChange><Frequency dt:dt="r8">2699960000</Frequency><Timestamp dt:dt="r8">4.38811818085316E+15</Timestamp><Cur…	좌우반구com(split BVF)_1-002-1	60.021	1.0.0.163	1	-2130870545	Professional	2.0.10.242	2.0.10.353	10-09-2020	2020-10-09 오전 6:50:53	15:50:53	2.0.10.248	80	2	z	득동	득	동	38	1	80	NULL	NULL	NULL	NULL	NULL	NULL	KSY2	List1	NULL	NULL	NULL	NULL	NULL	NULL	NULL	NULL	NULL	1	z	0	3	221946	0	z	646
좌우반구com(split BVF)_1	2	1	<?xml version="1.0"?>\n<Clock xmlns:dt="urn:schemas-microsoft-com:datatypes"><Description dt:dt="string">E-Prime Primary Realtime Clock</Description><StartTime><Timestamp dt:dt="int">0</Timestamp><DateUtc dt:dt="string">2020-10-09T06:50:53Z</DateUtc></StartTime><FrequencyChanges><FrequencyChange><Frequency dt:dt="r8">2699960000</Frequency><Timestamp dt:dt="r8">4.38811818085316E+15</Timestamp><Cur…	좌우반구com(split BVF)_1-002-1	60.021	1.0.0.163	1	-2130870545	Professional	2.0.10.242	2.0.10.353	10-09-2020	2020-10-09 오전 6:50:53	15:50:53	2.0.10.248	228	2	z	득생	득	생	NULL	NULL	NULL	36	1	96	NULL	NULL	NULL	KSY2	List2	NULL	NULL	NULL	NULL	NULL	NULL	NULL	NULL	NULL	1	z	0	4	645999	0	z	1021
좌우반구com(split BVF)_1	2	1	<?xml version="1.0"?>\n<Clock xmlns:dt="urn:schemas-microsoft-com:datatypes"><Description dt:dt="string">E-Prime Primary Realtime Clock</Description><StartTime><Timestamp dt:dt="int">0</Timestamp><DateUtc dt:dt="string">2020-10-09T06:50:53Z</DateUtc></StartTime><FrequencyChanges><FrequencyChange><Frequency dt:dt="r8">2699960000</Frequency><Timestamp dt:dt="r8">4.38811818085316E+15</Timestamp><Cur…	좌우반구com(split BVF)_1-002-1	60.021	1.0.0.163	1	-2130870545	Professional	2.0.10.242	2.0.10.353	10-09-2020	2020-10-09 오전 6:50:53	15:50:53	2.0.10.248	265	2	z	득외	득	외	NULL	NULL	NULL	NULL	NULL	NULL	121	1	1	KSY3	List3	NULL	NULL	NULL	NULL	NULL	NULL	NULL	NULL	NULL	1	z	1	3	754344	0	z	523
좌우반구com(split BVF)_1	2	1	<?xml version="1.0"?>\n<Clock xmlns:dt="urn:schemas-microsoft-com:datatypes"><Description dt:dt="string">E-Prime Primary Realtime Clock</Description><StartTime><Timestamp dt:dt="int">0</Timestamp><DateUtc dt:dt="string">2020-10-09T06:50:53Z</DateUtc></StartTime><FrequencyChanges><FrequencyChange><Frequency dt:dt="r8">2699960000</Frequency><Timestamp dt:dt="r8">4.38811818085316E+15</Timestamp><Cur…	좌우반구com(split BVF)_1-002-1	60.021	1.0.0.163	1	-2130870545	Professional	2.0.10.242	2.0.10.353	10-09-2020	2020-10-09 오전 6:50:53	15:50:53	2.0.10.248	377	2	z	란공	란	공	NULL	NULL	NULL	NULL	NULL	NULL	113	1	113	KSY	List3	0		0	-1	1050558	184		0	0	1	z	0	4	1050742	0	z	290
좌우반구com(split BVF)_1	2	1	<?xml version="1.0"?>\n<Clock xmlns:dt="urn:schemas-microsoft-com:datatypes"><Description dt:dt="string">E-Prime Primary Realtime Clock</Description><StartTime><Timestamp dt:dt="int">0</Timestamp><DateUtc dt:dt="string">2020-10-09T06:50:53Z</DateUtc></StartTime><FrequencyChanges><FrequencyChange><Frequency dt:dt="r8">2699960000</Frequency><Timestamp dt:dt="r8">4.38811818085316E+15</Timestamp><Cur…	좌우반구com(split BVF)_1-002-1	60.021	1.0.0.163	1	-2130870545	Professional	2.0.10.242	2.0.10.353	10-09-2020	2020-10-09 오전 6:50:53	15:50:53	2.0.10.248	216	2	z	량필	량	필	NULL	NULL	NULL	87	1	84	NULL	NULL	NULL	KSY3	List2	NULL	NULL	NULL	NULL	NULL	NULL	NULL	NULL	NULL	1	z	0	3	612877	0	z	407
좌우반구com(split BVF)_1	2	1	<?xml version="1.0"?>\n<Clock xmlns:dt="urn:schemas-microsoft-com:datatypes"><Description dt:dt="string">E-Prime Primary Realtime Clock</Description><StartTime><Timestamp dt:dt="int">0</Timestamp><DateUtc dt:dt="string">2020-10-09T06:50:53Z</DateUtc></StartTime><FrequencyChanges><FrequencyChange><Frequency dt:dt="r8">2699960000</Frequency><Timestamp dt:dt="r8">4.38811818085316E+15</Timestamp><Cur…	좌우반구com(split BVF)_1-002-1	60.021	1.0.0.163	1	-2130870545	Professional	2.0.10.242	2.0.10.353	10-09-2020	2020-10-09 오전 6:50:53	15:50:53	2.0.10.248	388	2	z	려제	려	제	NULL	NULL	NULL	NULL	NULL	NULL	71	1	124	KSY2	List3	NULL	NULL	NULL	NULL	NULL	NULL	NULL	NULL	NULL	1	z	0	3	1079515	0	z	350
좌우반구com(split BVF)_1	2	1	<?xml version="1.0"?>\n<Clock xmlns:dt="urn:schemas-microsoft-com:datatypes"><Description dt:dt="string">E-Prime Primary Realtime Clock</Description><StartTime><Timestamp dt:dt="int">0</Timestamp><DateUtc dt:dt="string">2020-10-09T06:50:53Z</DateUtc></StartTime><FrequencyChanges><FrequencyChange><Frequency dt:dt="r8">2699960000</Frequency><Timestamp dt:dt="r8">4.38811818085316E+15</Timestamp><Cur…	좌우반구com(split BVF)_1-002-1	60.021	1.0.0.163	1	-2130870545	Professional	2.0.10.242	2.0.10.353	10-09-2020	2020-10-09 오전 6:50:53	15:50:53	2.0.10.248	96	2	z	려최	려	최	31	1	96	NULL	NULL	NULL	NULL	NULL	NULL	KSY	List1	0		0	-1	263115	183		0	0	1	z	0	3	263298	0	z	222
좌우반구com(split BVF)_1	2	1	<?xml version="1.0"?>\n<Clock xmlns:dt="urn:schemas-microsoft-com:datatypes"><Description dt:dt="string">E-Prime Primary Realtime Clock</Description><StartTime><Timestamp dt:dt="int">0</Timestamp><DateUtc dt:dt="string">2020-10-09T06:50:53Z</DateUtc></StartTime><FrequencyChanges><FrequencyChange><Frequency dt:dt="r8">2699960000</Frequency><Timestamp dt:dt="r8">4.38811818085316E+15</Timestamp><Cur…	좌우반구com(split BVF)_1-002-1	60.021	1.0.0.163	1	-2130870545	Professional	2.0.10.242	2.0.10.353	10-09-2020	2020-10-09 오전 6:50:53	15:50:53	2.0.10.248	47	2	z	려희	려	희	20	1	47	NULL	NULL	NULL	NULL	NULL	NULL	KSY	List1	0		0	-1	135959	183		0	0	1	z	0	3	136142	0	z	275
좌우반구com(split BVF)_1	2	1	<?xml version="1.0"?>\n<Clock xmlns:dt="urn:schemas-microsoft-com:datatypes"><Description dt:dt="string">E-Prime Primary Realtime Clock</Description><StartTime><Timestamp dt:dt="int">0</Timestamp><DateUtc dt:dt="string">2020-10-09T06:50:53Z</DateUtc></StartTime><FrequencyChanges><FrequencyChange><Frequency dt:dt="r8">2699960000</Frequency><Timestamp dt:dt="r8">4.38811818085316E+15</Timestamp><Cur…	좌우반구com(split BVF)_1-002-1	60.021	1.0.0.163	1	-2130870545	Professional	2.0.10.242	2.0.10.353	10-09-2020	2020-10-09 오전 6:50:53	15:50:53	2.0.10.248	203	2	z	력름	력	름	NULL	NULL	NULL	93	1	71	NULL	NULL	NULL	KSY3	List2	NULL	NULL	NULL	NULL	NULL	NULL	NULL	NULL	NULL	1	z	0	3	577256	0	z	309
좌우반구com(split BVF)_1	2	1	<?xml version="1.0"?>\n<Clock xmlns:dt="urn:schemas-microsoft-com:datatypes"><Description dt:dt="string">E-Prime Primary Realtime Clock</Description><StartTime><Timestamp dt:dt="int">0</Timestamp><DateUtc dt:dt="string">2020-10-09T06:50:53Z</DateUtc></StartTime><FrequencyChanges><FrequencyChange><Frequency dt:dt="r8">2699960000</Frequency><Timestamp dt:dt="r8">4.38811818085316E+15</Timestamp><Cur…	좌우반구com(split BVF)_1-002-1	60.021	1.0.0.163	1	-2130870545	Professional	2.0.10.242	2.0.10.353	10-09-2020	2020-10-09 오전 6:50:53	15:50:53	2.0.10.248	42	2	z	례부	례	부	95	1	42	NULL	NULL	NULL	NULL	NULL	NULL	KSY	List1	0		0	0	122964	183		0	0	1	z	0	3	123147	0	z	302
좌우반구com(split BVF)_1	2	1	<?xml version="1.0"?>\n<Clock xmlns:dt="urn:schemas-microsoft-com:datatypes"><Description dt:dt="string">E-Prime Primary Realtime Clock</Description><StartTime><Timestamp dt:dt="int">0</Timestamp><DateUtc dt:dt="string">2020-10-09T06:50:53Z</DateUtc></StartTime><FrequencyChanges><FrequencyChange><Frequency dt:dt="r8">2699960000</Frequency><Timestamp dt:dt="r8">4.38811818085316E+15</Timestamp><Cur…	좌우반구com(split BVF)_1-002-1	60.021	1.0.0.163	1	-2130870545	Professional	2.0.10.242	2.0.10.353	10-09-2020	2020-10-09 오전 6:50:53	15:50:53	2.0.10.248	20	2	z	록어	록	어	40	1	20	NULL	NULL	NULL	NULL	NULL	NULL	KSY2	List1	NULL	NULL	NULL	NULL	NULL	NULL	NULL	NULL	NULL	1	z	0	4	65667	0	z	334
좌우반구com(split BVF)_1	2	1	<?xml version="1.0"?>\n<Clock xmlns:dt="urn:schemas-microsoft-com:datatypes"><Description dt:dt="string">E-Prime Primary Realtime Clock</Description><StartTime><Timestamp dt:dt="int">0</Timestamp><DateUtc dt:dt="string">2020-10-09T06:50:53Z</DateUtc></StartTime><FrequencyChanges><FrequencyChange><Frequency dt:dt="r8">2699960000</Frequency><Timestamp dt:dt="r8">4.38811818085316E+15</Timestamp><Cur…	좌우반구com(split BVF)_1-002-1	60.021	1.0.0.163	1	-2130870545	Professional	2.0.10.242	2.0.10.353	10-09-2020	2020-10-09 오전 6:50:53	15:50:53	2.0.10.248	88	2	z	류궤	류	궤	55	1	88	NULL	NULL	NULL	NULL	NULL	NULL	KSY	List1	0		0	0	242589	183		0	0	1	z	0	3	242772	0	z	300
좌우반구com(split BVF)_1	2	1	<?xml version="1.0"?>\n<Clock xmlns:dt="urn:schemas-microsoft-com:datatypes"><Description dt:dt="string">E-Prime Primary Realtime Clock</Description><StartTime><Timestamp dt:dt="int">0</Timestamp><DateUtc dt:dt="string">2020-10-09T06:50:53Z</DateUtc></StartTime><FrequencyChanges><FrequencyChange><Frequency dt:dt="r8">2699960000</Frequency><Timestamp dt:dt="r8">4.38811818085316E+15</Timestamp><Cur…	좌우반구com(split BVF)_1-002-1	60.021	1.0.0.163	1	-2130870545	Professional	2.0.10.242	2.0.10.353	10-09-2020	2020-10-09 오전 6:50:53	15:50:53	2.0.10.248	177	2	z	류란	류	란	NULL	NULL	NULL	6	1	45	NULL	NULL	NULL	KSY3	List2	NULL	NULL	NULL	NULL	NULL	NULL	NULL	NULL	NULL	1	z	1	3	508796	0	z	369
좌우반구com(split BVF)_1	2	1	<?xml version="1.0"?>\n<Clock xmlns:dt="urn:schemas-microsoft-com:datatypes"><Description dt:dt="string">E-Prime Primary Realtime Clock</Description><StartTime><Timestamp dt:dt="int">0</Timestamp><DateUtc dt:dt="string">2020-10-09T06:50:53Z</DateUtc></StartTime><FrequencyChanges><FrequencyChange><Frequency dt:dt="r8">2699960000</Frequency><Timestamp dt:dt="r8">4.38811818085316E+15</Timestamp><Cur…	좌우반구com(split BVF)_1-002-1	60.021	1.0.0.163	1	-2130870545	Professional	2.0.10.242	2.0.10.353	10-09-2020	2020-10-09 오전 6:50:53	15:50:53	2.0.10.248	238	2	z	류포	류	포	NULL	NULL	NULL	33	1	106	NULL	NULL	NULL	KSY	List2	0		0	0	673423	183		0	0	1	z	0	3	673606	0	z	326
좌우반구com(split BVF)_1	2	1	<?xml version="1.0"?>\n<Clock xmlns:dt="urn:schemas-microsoft-com:datatypes"><Description dt:dt="string">E-Prime Primary Realtime Clock</Description><StartTime><Timestamp dt:dt="int">0</Timestamp><DateUtc dt:dt="string">2020-10-09T06:50:53Z</DateUtc></StartTime><FrequencyChanges><FrequencyChange><Frequency dt:dt="r8">2699960000</Frequency><Timestamp dt:dt="r8">4.38811818085316E+15</Timestamp><Cur…	좌우반구com(split BVF)_1-002-1	60.021	1.0.0.163	1	-2130870545	Professional	2.0.10.242	2.0.10.353	10-09-2020	2020-10-09 오전 6:50:53	15:50:53	2.0.10.248	346	2	z	률법	률	법	NULL	NULL	NULL	NULL	NULL	NULL	67	1	82	KSY3	List3	NULL	NULL	NULL	NULL	NULL	NULL	NULL	NULL	NULL	1	z	0	4	968837	0	z	364
좌우반구com(split BVF)_1	2	1	<?xml version="1.0"?>\n<Clock xmlns:dt="urn:schemas-microsoft-com:datatypes"><Description dt:dt="string">E-Prime Primary Realtime Clock</Description><StartTime><Timestamp dt:dt="int">0</Timestamp><DateUtc dt:dt="string">2020-10-09T06:50:53Z</DateUtc></StartTime><FrequencyChanges><FrequencyChange><Frequency dt:dt="r8">2699960000</Frequency><Timestamp dt:dt="r8">4.38811818085316E+15</Timestamp><Cur…	좌우반구com(split BVF)_1-002-1	60.021	1.0.0.163	1	-2130870545	Professional	2.0.10.242	2.0.10.353	10-09-2020	2020-10-09 오전 6:50:53	15:50:53	2.0.10.248	379	2	z	률법	률	법	NULL	NULL	NULL	NULL	NULL	NULL	9	1	115	KSY	List3	0		0	0	1055557	183		0	0	1	z	0	3	1055740	0	z	292
좌우반구com(split BVF)_1	2	1	<?xml version="1.0"?>\n<Clock xmlns:dt="urn:schemas-microsoft-com:datatypes"><Description dt:dt="string">E-Prime Primary Realtime Clock</Description><StartTime><Timestamp dt:dt="int">0</Timestamp><DateUtc dt:dt="string">2020-10-09T06:50:53Z</DateUtc></StartTime><FrequencyChanges><FrequencyChange><Frequency dt:dt="r8">2699960000</Frequency><Timestamp dt:dt="r8">4.38811818085316E+15</Timestamp><Cur…	좌우반구com(split BVF)_1-002-1	60.021	1.0.0.163	1	-2130870545	Professional	2.0.10.242	2.0.10.353	10-09-2020	2020-10-09 오전 6:50:53	15:50:53	2.0.10.248	27	2	z	률시	률	시	2	1	27	NULL	NULL	NULL	NULL	NULL	NULL	KSY	List1	0		0	-1	84177	183		0	0	1	z	0	3	84360	0	z	305
좌우반구com(split BVF)_1	2	1	<?xml version="1.0"?>\n<Clock xmlns:dt="urn:schemas-microsoft-com:datatypes"><Description dt:dt="string">E-Prime Primary Realtime Clock</Description><StartTime><Timestamp dt:dt="int">0</Timestamp><DateUtc dt:dt="string">2020-10-09T06:50:53Z</DateUtc></StartTime><FrequencyChanges><FrequencyChange><Frequency dt:dt="r8">2699960000</Frequency><Timestamp dt:dt="r8">4.38811818085316E+15</Timestamp><Cur…	좌우반구com(split BVF)_1-002-1	60.021	1.0.0.163	1	-2130870545	Professional	2.0.10.242	2.0.10.353	10-09-2020	2020-10-09 오전 6:50:53	15:50:53	2.0.10.248	354	2	z	률훈	률	훈	NULL	NULL	NULL	NULL	NULL	NULL	45	1	90	KSY2	List3	NULL	NULL	NULL	NULL	NULL	NULL	NULL	NULL	NULL	1	z	0	4	990263	0	z	442
좌우반구com(split BVF)_1	2	1	<?xml version="1.0"?>\n<Clock xmlns:dt="urn:schemas-microsoft-com:datatypes"><Description dt:dt="string">E-Prime Primary Realtime Clock</Description><StartTime><Timestamp dt:dt="int">0</Timestamp><DateUtc dt:dt="string">2020-10-09T06:50:53Z</DateUtc></StartTime><FrequencyChanges><FrequencyChange><Frequency dt:dt="r8">2699960000</Frequency><Timestamp dt:dt="r8">4.38811818085316E+15</Timestamp><Cur…	좌우반구com(split BVF)_1-002-1	60.021	1.0.0.163	1	-2130870545	Professional	2.0.10.242	2.0.10.353	10-09-2020	2020-10-09 오전 6:50:53	15:50:53	2.0.10.248	98	2	z	름결	름	결	118	1	98	NULL	NULL	NULL	NULL	NULL	NULL	KSY	List1	0		0	-1	268063	183		0	0	1	z	1	3	268246	0	z	274
좌우반구com(split BVF)_1	2	1	<?xml version="1.0"?>\n<Clock xmlns:dt="urn:schemas-microsoft-com:datatypes"><Description dt:dt="string">E-Prime Primary Realtime Clock</Description><StartTime><Timestamp dt:dt="int">0</Timestamp><DateUtc dt:dt="string">2020-10-09T06:50:53Z</DateUtc></StartTime><FrequencyChanges><FrequencyChange><Frequency dt:dt="r8">2699960000</Frequency><Timestamp dt:dt="r8">4.38811818085316E+15</Timestamp><Cur…	좌우반구com(split BVF)_1-002-1	60.021	1.0.0.163	1	-2130870545	Professional	2.0.10.242	2.0.10.353	10-09-2020	2020-10-09 오전 6:50:53	15:50:53	2.0.10.248	324	2	z	름무	름	무	NULL	NULL	NULL	NULL	NULL	NULL	70	1	60	KSY2	List3	NULL	NULL	NULL	NULL	NULL	NULL	NULL	NULL	NULL	1	z	0	3	911423	0	z	379
좌우반구com(split BVF)_1	2	1	<?xml version="1.0"?>\n<Clock xmlns:dt="urn:schemas-microsoft-com:datatypes"><Description dt:dt="string">E-Prime Primary Realtime Clock</Description><StartTime><Timestamp dt:dt="int">0</Timestamp><DateUtc dt:dt="string">2020-10-09T06:50:53Z</DateUtc></StartTime><FrequencyChanges><FrequencyChange><Frequency dt:dt="r8">2699960000</Frequency><Timestamp dt:dt="r8">4.38811818085316E+15</Timestamp><Cur…	좌우반구com(split BVF)_1-002-1	60.021	1.0.0.163	1	-2130870545	Professional	2.0.10.242	2.0.10.353	10-09-2020	2020-10-09 오전 6:50:53	15:50:53	2.0.10.248	67	2	z	리열	리	열	99	1	67	NULL	NULL	NULL	NULL	NULL	NULL	KSY3	List1	NULL	NULL	NULL	NULL	NULL	NULL	NULL	NULL	NULL	1	z	0	4	188058	0	z	350
좌우반구com(split BVF)_1	2	1	<?xml version="1.0"?>\n<Clock xmlns:dt="urn:schemas-microsoft-com:datatypes"><Description dt:dt="string">E-Prime Primary Realtime Clock</Description><StartTime><Timestamp dt:dt="int">0</Timestamp><DateUtc dt:dt="string">2020-10-09T06:50:53Z</DateUtc></StartTime><FrequencyChanges><FrequencyChange><Frequency dt:dt="r8">2699960000</Frequency><Timestamp dt:dt="r8">4.38811818085316E+15</Timestamp><Cur…	좌우반구com(split BVF)_1-002-1	60.021	1.0.0.163	1	-2130870545	Professional	2.0.10.242	2.0.10.353	10-09-2020	2020-10-09 오전 6:50:53	15:50:53	2.0.10.248	256	2	z	림밀	림	밀	NULL	NULL	NULL	47	1	124	NULL	NULL	NULL	KSY	List2	0		0	-1	720673	183		0	0	1	z	0	3	720856	0	z	267
좌우반구com(split BVF)_1	2	1	<?xml version="1.0"?>\n<Clock xmlns:dt="urn:schemas-microsoft-com:datatypes"><Description dt:dt="string">E-Prime Primary Realtime Clock</Description><StartTime><Timestamp dt:dt="int">0</Timestamp><DateUtc dt:dt="string">2020-10-09T06:50:53Z</DateUtc></StartTime><FrequencyChanges><FrequencyChange><Frequency dt:dt="r8">2699960000</Frequency><Timestamp dt:dt="r8">4.38811818085316E+15</Timestamp><Cur…	좌우반구com(split BVF)_1-002-1	60.021	1.0.0.163	1	-2130870545	Professional	2.0.10.242	2.0.10.353	10-09-2020	2020-10-09 오전 6:50:53	15:50:53	2.0.10.248	325	2	z	마요	마	요	NULL	NULL	NULL	NULL	NULL	NULL	25	1	61	KSY	List3	0		1	-1	913822	184		0	0	0	z	0	4	914006	0	{/}	916
좌우반구com(split BVF)_1	2	1	<?xml version="1.0"?>\n<Clock xmlns:dt="urn:schemas-microsoft-com:datatypes"><Description dt:dt="string">E-Prime Primary Realtime Clock</Description><StartTime><Timestamp dt:dt="int">0</Timestamp><DateUtc dt:dt="string">2020-10-09T06:50:53Z</DateUtc></StartTime><FrequencyChanges><FrequencyChange><Frequency dt:dt="r8">2699960000</Frequency><Timestamp dt:dt="r8">4.38811818085316E+15</Timestamp><Cur…	좌우반구com(split BVF)_1-002-1	60.021	1.0.0.163	1	-2130870545	Professional	2.0.10.242	2.0.10.353	10-09-2020	2020-10-09 오전 6:50:53	15:50:53	2.0.10.248	391	2	z	망습	망	습	NULL	NULL	NULL	NULL	NULL	NULL	111	1	127	KSY3	List3	NULL	NULL	NULL	NULL	NULL	NULL	NULL	NULL	NULL	1	z	1	3	1087312	0	z	504
좌우반구com(split BVF)_1	2	1	<?xml version="1.0"?>\n<Clock xmlns:dt="urn:schemas-microsoft-com:datatypes"><Description dt:dt="string">E-Prime Primary Realtime Clock</Description><StartTime><Timestamp dt:dt="int">0</Timestamp><DateUtc dt:dt="string">2020-10-09T06:50:53Z</DateUtc></StartTime><FrequencyChanges><FrequencyChange><Frequency dt:dt="r8">2699960000</Frequency><Timestamp dt:dt="r8">4.38811818085316E+15</Timestamp><Cur…	좌우반구com(split BVF)_1-002-1	60.021	1.0.0.163	1	-2130870545	Professional	2.0.10.242	2.0.10.353	10-09-2020	2020-10-09 오전 6:50:53	15:50:53	2.0.10.248	337	1	{/}	망신	망	신	NULL	NULL	NULL	NULL	NULL	NULL	127	1	73	KSY	List3	0		1	-1	944878	184		0	0	1	{/}	0	4	945062	0	{/}	275
좌우반구com(split BVF)_1	2	1	<?xml version="1.0"?>\n<Clock xmlns:dt="urn:schemas-microsoft-com:datatypes"><Description dt:dt="string">E-Prime Primary Realtime Clock</Description><StartTime><Timestamp dt:dt="int">0</Timestamp><DateUtc dt:dt="string">2020-10-09T06:50:53Z</DateUtc></StartTime><FrequencyChanges><FrequencyChange><Frequency dt:dt="r8">2699960000</Frequency><Timestamp dt:dt="r8">4.38811818085316E+15</Timestamp><Cur…	좌우반구com(split BVF)_1-002-1	60.021	1.0.0.163	1	-2130870545	Professional	2.0.10.242	2.0.10.353	10-09-2020	2020-10-09 오전 6:50:53	15:50:53	2.0.10.248	303	1	{/}	매력	매	력	NULL	NULL	NULL	NULL	NULL	NULL	37	1	39	KSY	List3	0		0	0	855343	183		0	0	1	{/}	0	3	855526	0	{/}	492
좌우반구com(split BVF)_1	2	1	<?xml version="1.0"?>\n<Clock xmlns:dt="urn:schemas-microsoft-com:datatypes"><Description dt:dt="string">E-Prime Primary Realtime Clock</Description><StartTime><Timestamp dt:dt="int">0</Timestamp><DateUtc dt:dt="string">2020-10-09T06:50:53Z</DateUtc></StartTime><FrequencyChanges><FrequencyChange><Frequency dt:dt="r8">2699960000</Frequency><Timestamp dt:dt="r8">4.38811818085316E+15</Timestamp><Cur…	좌우반구com(split BVF)_1-002-1	60.021	1.0.0.163	1	-2130870545	Professional	2.0.10.242	2.0.10.353	10-09-2020	2020-10-09 오전 6:50:53	15:50:53	2.0.10.248	74	2	z	매소	매	소	69	1	74	NULL	NULL	NULL	NULL	NULL	NULL	KSY3	List1	NULL	NULL	NULL	NULL	NULL	NULL	NULL	NULL	NULL	1	z	1	3	205851	0	z	573
좌우반구com(split BVF)_1	2	1	<?xml version="1.0"?>\n<Clock xmlns:dt="urn:schemas-microsoft-com:datatypes"><Description dt:dt="string">E-Prime Primary Realtime Clock</Description><StartTime><Timestamp dt:dt="int">0</Timestamp><DateUtc dt:dt="string">2020-10-09T06:50:53Z</DateUtc></StartTime><FrequencyChanges><FrequencyChange><Frequency dt:dt="r8">2699960000</Frequency><Timestamp dt:dt="r8">4.38811818085316E+15</Timestamp><Cur…	좌우반구com(split BVF)_1-002-1	60.021	1.0.0.163	1	-2130870545	Professional	2.0.10.242	2.0.10.353	10-09-2020	2020-10-09 오전 6:50:53	15:50:53	2.0.10.248	393	1	{/}	모습	모	습	NULL	NULL	NULL	NULL	NULL	NULL	27	1	129	KSY	List3	0		0	0	1092394	183		0	0	1	{/}	0	3	1092577	0	{/}	535
좌우반구com(split BVF)_1	2	1	<?xml version="1.0"?>\n<Clock xmlns:dt="urn:schemas-microsoft-com:datatypes"><Description dt:dt="string">E-Prime Primary Realtime Clock</Description><StartTime><Timestamp dt:dt="int">0</Timestamp><DateUtc dt:dt="string">2020-10-09T06:50:53Z</DateUtc></StartTime><FrequencyChanges><FrequencyChange><Frequency dt:dt="r8">2699960000</Frequency><Timestamp dt:dt="r8">4.38811818085316E+15</Timestamp><Cur…	좌우반구com(split BVF)_1-002-1	60.021	1.0.0.163	1	-2130870545	Professional	2.0.10.242	2.0.10.353	10-09-2020	2020-10-09 오전 6:50:53	15:50:53	2.0.10.248	182	1	{/}	모형	모	형	NULL	NULL	NULL	44	1	50	NULL	NULL	NULL	KSY	List2	0		1	-1	522008	184		0	0	1	{/}	0	4	522192	0	{/}	357
좌우반구com(split BVF)_1	2	1	<?xml version="1.0"?>\n<Clock xmlns:dt="urn:schemas-microsoft-com:datatypes"><Description dt:dt="string">E-Prime Primary Realtime Clock</Description><StartTime><Timestamp dt:dt="int">0</Timestamp><DateUtc dt:dt="string">2020-10-09T06:50:53Z</DateUtc></StartTime><FrequencyChanges><FrequencyChange><Frequency dt:dt="r8">2699960000</Frequency><Timestamp dt:dt="r8">4.38811818085316E+15</Timestamp><Cur…	좌우반구com(split BVF)_1-002-1	60.021	1.0.0.163	1	-2130870545	Professional	2.0.10.242	2.0.10.353	10-09-2020	2020-10-09 오전 6:50:53	15:50:53	2.0.10.248	24	2	z	목력	목	력	92	1	24	NULL	NULL	NULL	NULL	NULL	NULL	KSY2	List1	NULL	NULL	NULL	NULL	NULL	NULL	NULL	NULL	NULL	0	z	0	4	75947	0	{/}	942
좌우반구com(split BVF)_1	2	1	<?xml version="1.0"?>\n<Clock xmlns:dt="urn:schemas-microsoft-com:datatypes"><Description dt:dt="string">E-Prime Primary Realtime Clock</Description><StartTime><Timestamp dt:dt="int">0</Timestamp><DateUtc dt:dt="string">2020-10-09T06:50:53Z</DateUtc></StartTime><FrequencyChanges><FrequencyChange><Frequency dt:dt="r8">2699960000</Frequency><Timestamp dt:dt="r8">4.38811818085316E+15</Timestamp><Cur…	좌우반구com(split BVF)_1-002-1	60.021	1.0.0.163	1	-2130870545	Professional	2.0.10.242	2.0.10.353	10-09-2020	2020-10-09 오전 6:50:53	15:50:53	2.0.10.248	236	1	{/}	목록	목	록	NULL	NULL	NULL	84	1	104	NULL	NULL	NULL	KSY	List2	0		0	-1	668041	183		0	0	1	{/}	1	3	668224	0	{/}	260
좌우반구com(split BVF)_1	2	1	<?xml version="1.0"?>\n<Clock xmlns:dt="urn:schemas-microsoft-com:datatypes"><Description dt:dt="string">E-Prime Primary Realtime Clock</Description><StartTime><Timestamp dt:dt="int">0</Timestamp><DateUtc dt:dt="string">2020-10-09T06:50:53Z</DateUtc></StartTime><FrequencyChanges><FrequencyChange><Frequency dt:dt="r8">2699960000</Frequency><Timestamp dt:dt="r8">4.38811818085316E+15</Timestamp><Cur…	좌우반구com(split BVF)_1-002-1	60.021	1.0.0.163	1	-2130870545	Professional	2.0.10.242	2.0.10.353	10-09-2020	2020-10-09 오전 6:50:53	15:50:53	2.0.10.248	340	1	{/}	목적	목	적	NULL	NULL	NULL	NULL	NULL	NULL	43	1	76	KSY	List3	0		0	0	952676	183		0	0	1	{/}	0	3	952859	0	{/}	510
좌우반구com(split BVF)_1	2	1	<?xml version="1.0"?>\n<Clock xmlns:dt="urn:schemas-microsoft-com:datatypes"><Description dt:dt="string">E-Prime Primary Realtime Clock</Description><StartTime><Timestamp dt:dt="int">0</Timestamp><DateUtc dt:dt="string">2020-10-09T06:50:53Z</DateUtc></StartTime><FrequencyChanges><FrequencyChange><Frequency dt:dt="r8">2699960000</Frequency><Timestamp dt:dt="r8">4.38811818085316E+15</Timestamp><Cur…	좌우반구com(split BVF)_1-002-1	60.021	1.0.0.163	1	-2130870545	Professional	2.0.10.242	2.0.10.353	10-09-2020	2020-10-09 오전 6:50:53	15:50:53	2.0.10.248	33	2	z	목퇴	목	퇴	72	1	33	NULL	NULL	NULL	NULL	NULL	NULL	KSY	List1	0		0	-1	99172	183		0	0	1	z	0	3	99355	0	z	422
좌우반구com(split BVF)_1	2	1	<?xml version="1.0"?>\n<Clock xmlns:dt="urn:schemas-microsoft-com:datatypes"><Description dt:dt="string">E-Prime Primary Realtime Clock</Description><StartTime><Timestamp dt:dt="int">0</Timestamp><DateUtc dt:dt="string">2020-10-09T06:50:53Z</DateUtc></StartTime><FrequencyChanges><FrequencyChange><Frequency dt:dt="r8">2699960000</Frequency><Timestamp dt:dt="r8">4.38811818085316E+15</Timestamp><Cur…	좌우반구com(split BVF)_1-002-1	60.021	1.0.0.163	1	-2130870545	Professional	2.0.10.242	2.0.10.353	10-09-2020	2020-10-09 오전 6:50:53	15:50:53	2.0.10.248	124	2	z	무록	무	록	75	1	124	NULL	NULL	NULL	NULL	NULL	NULL	KSY3	List1	NULL	NULL	NULL	NULL	NULL	NULL	NULL	NULL	NULL	1	z	1	3	335556	0	z	379
좌우반구com(split BVF)_1	2	1	<?xml version="1.0"?>\n<Clock xmlns:dt="urn:schemas-microsoft-com:datatypes"><Description dt:dt="string">E-Prime Primary Realtime Clock</Description><StartTime><Timestamp dt:dt="int">0</Timestamp><DateUtc dt:dt="string">2020-10-09T06:50:53Z</DateUtc></StartTime><FrequencyChanges><FrequencyChange><Frequency dt:dt="r8">2699960000</Frequency><Timestamp dt:dt="r8">4.38811818085316E+15</Timestamp><Cur…	좌우반구com(split BVF)_1-002-1	60.021	1.0.0.163	1	-2130870545	Professional	2.0.10.242	2.0.10.353	10-09-2020	2020-10-09 오전 6:50:53	15:50:53	2.0.10.248	268	1	{/}	무엇	무	엇	NULL	NULL	NULL	NULL	NULL	NULL	22	1	4	KSY	List3	0		0	0	762192	183		0	0	1	{/}	0	3	762375	0	{/}	388
좌우반구com(split BVF)_1	2	1	<?xml version="1.0"?>\n<Clock xmlns:dt="urn:schemas-microsoft-com:datatypes"><Description dt:dt="string">E-Prime Primary Realtime Clock</Description><StartTime><Timestamp dt:dt="int">0</Timestamp><DateUtc dt:dt="string">2020-10-09T06:50:53Z</DateUtc></StartTime><FrequencyChanges><FrequencyChange><Frequency dt:dt="r8">2699960000</Frequency><Timestamp dt:dt="r8">4.38811818085316E+15</Timestamp><Cur…	좌우반구com(split BVF)_1-002-1	60.021	1.0.0.163	1	-2130870545	Professional	2.0.10.242	2.0.10.353	10-09-2020	2020-10-09 오전 6:50:53	15:50:53	2.0.10.248	382	1	{/}	무형	무	형	NULL	NULL	NULL	NULL	NULL	NULL	89	1	118	KSY	List3	0		1	-1	1063820	184		0	0	1	{/}	0	4	1064004	0	{/}	388
좌우반구com(split BVF)_1	2	1	<?xml version="1.0"?>\n<Clock xmlns:dt="urn:schemas-microsoft-com:datatypes"><Description dt:dt="string">E-Prime Primary Realtime Clock</Description><StartTime><Timestamp dt:dt="int">0</Timestamp><DateUtc dt:dt="string">2020-10-09T06:50:53Z</DateUtc></StartTime><FrequencyChanges><FrequencyChange><Frequency dt:dt="r8">2699960000</Frequency><Timestamp dt:dt="r8">4.38811818085316E+15</Timestamp><Cur…	좌우반구com(split BVF)_1-002-1	60.021	1.0.0.163	1	-2130870545	Professional	2.0.10.242	2.0.10.353	10-09-2020	2020-10-09 오전 6:50:53	15:50:53	2.0.10.248	214	1	{/}	물건	물	건	NULL	NULL	NULL	27	1	82	NULL	NULL	NULL	KSY	List2	0		1	-1	607595	184		0	0	1	{/}	0	4	607779	0	{/}	297
좌우반구com(split BVF)_1	2	1	<?xml version="1.0"?>\n<Clock xmlns:dt="urn:schemas-microsoft-com:datatypes"><Description dt:dt="string">E-Prime Primary Realtime Clock</Description><StartTime><Timestamp dt:dt="int">0</Timestamp><DateUtc dt:dt="string">2020-10-09T06:50:53Z</DateUtc></StartTime><FrequencyChanges><FrequencyChange><Frequency dt:dt="r8">2699960000</Frequency><Timestamp dt:dt="r8">4.38811818085316E+15</Timestamp><Cur…	좌우반구com(split BVF)_1-002-1	60.021	1.0.0.163	1	-2130870545	Professional	2.0.10.242	2.0.10.353	10-09-2020	2020-10-09 오전 6:50:53	15:50:53	2.0.10.248	322	2	z	미략	미	략	NULL	NULL	NULL	NULL	NULL	NULL	118	1	58	KSY2	List3	NULL	NULL	NULL	NULL	NULL	NULL	NULL	NULL	NULL	1	z	0	4	906242	0	z	360
좌우반구com(split BVF)_1	2	1	<?xml version="1.0"?>\n<Clock xmlns:dt="urn:schemas-microsoft-com:datatypes"><Description dt:dt="string">E-Prime Primary Realtime Clock</Description><StartTime><Timestamp dt:dt="int">0</Timestamp><DateUtc dt:dt="string">2020-10-09T06:50:53Z</DateUtc></StartTime><FrequencyChanges><FrequencyChange><Frequency dt:dt="r8">2699960000</Frequency><Timestamp dt:dt="r8">4.38811818085316E+15</Timestamp><Cur…	좌우반구com(split BVF)_1-002-1	60.021	1.0.0.163	1	-2130870545	Professional	2.0.10.242	2.0.10.353	10-09-2020	2020-10-09 오전 6:50:53	15:50:53	2.0.10.248	123	1	{/}	밀수	밀	수	73	1	123	NULL	NULL	NULL	NULL	NULL	NULL	KSY	List1	0		0	-1	332824	183		0	0	1	{/}	1	3	333007	0	{/}	344
좌우반구com(split BVF)_1	2	1	<?xml version="1.0"?>\n<Clock xmlns:dt="urn:schemas-microsoft-com:datatypes"><Description dt:dt="string">E-Prime Primary Realtime Clock</Description><StartTime><Timestamp dt:dt="int">0</Timestamp><DateUtc dt:dt="string">2020-10-09T06:50:53Z</DateUtc></StartTime><FrequencyChanges><FrequencyChange><Frequency dt:dt="r8">2699960000</Frequency><Timestamp dt:dt="r8">4.38811818085316E+15</Timestamp><Cur…	좌우반구com(split BVF)_1-002-1	60.021	1.0.0.163	1	-2130870545	Professional	2.0.10.242	2.0.10.353	10-09-2020	2020-10-09 오전 6:50:53	15:50:53	2.0.10.248	364	2	z	밀헤	밀	헤	NULL	NULL	NULL	NULL	NULL	NULL	10	1	100	KSY2	List3	NULL	NULL	NULL	NULL	NULL	NULL	NULL	NULL	NULL	1	z	0	3	1016903	0	z	578
좌우반구com(split BVF)_1	2	1	<?xml version="1.0"?>\n<Clock xmlns:dt="urn:schemas-microsoft-com:datatypes"><Description dt:dt="string">E-Prime Primary Realtime Clock</Description><StartTime><Timestamp dt:dt="int">0</Timestamp><DateUtc dt:dt="string">2020-10-09T06:50:53Z</DateUtc></StartTime><FrequencyChanges><FrequencyChange><Frequency dt:dt="r8">2699960000</Frequency><Timestamp dt:dt="r8">4.38811818085316E+15</Timestamp><Cur…	좌우반구com(split BVF)_1-002-1	60.021	1.0.0.163	1	-2130870545	Professional	2.0.10.242	2.0.10.353	10-09-2020	2020-10-09 오전 6:50:53	15:50:53	2.0.10.248	239	2	z	박낌	박	낌	NULL	NULL	NULL	13	1	107	NULL	NULL	NULL	KSY3	List2	NULL	NULL	NULL	NULL	NULL	NULL	NULL	NULL	NULL	1	z	0	3	676138	0	z	402
좌우반구com(split BVF)_1	2	1	<?xml version="1.0"?>\n<Clock xmlns:dt="urn:schemas-microsoft-com:datatypes"><Description dt:dt="string">E-Prime Primary Realtime Clock</Description><StartTime><Timestamp dt:dt="int">0</Timestamp><DateUtc dt:dt="string">2020-10-09T06:50:53Z</DateUtc></StartTime><FrequencyChanges><FrequencyChange><Frequency dt:dt="r8">2699960000</Frequency><Timestamp dt:dt="r8">4.38811818085316E+15</Timestamp><Cur…	좌우반구com(split BVF)_1-002-1	60.021	1.0.0.163	1	-2130870545	Professional	2.0.10.242	2.0.10.353	10-09-2020	2020-10-09 오전 6:50:53	15:50:53	2.0.10.248	356	1	{/}	반응	반	응	NULL	NULL	NULL	NULL	NULL	NULL	15	1	92	KSY	List3	0		0	-1	995344	183		0	0	1	{/}	1	3	995527	0	{/}	370
좌우반구com(split BVF)_1	2	1	<?xml version="1.0"?>\n<Clock xmlns:dt="urn:schemas-microsoft-com:datatypes"><Description dt:dt="string">E-Prime Primary Realtime Clock</Description><StartTime><Timestamp dt:dt="int">0</Timestamp><DateUtc dt:dt="string">2020-10-09T06:50:53Z</DateUtc></StartTime><FrequencyChanges><FrequencyChange><Frequency dt:dt="r8">2699960000</Frequency><Timestamp dt:dt="r8">4.38811818085316E+15</Timestamp><Cur…	좌우반구com(split BVF)_1-002-1	60.021	1.0.0.163	1	-2130870545	Professional	2.0.10.242	2.0.10.353	10-09-2020	2020-10-09 오전 6:50:53	15:50:53	2.0.10.248	99	1	{/}	발길	발	길	127	1	99	NULL	NULL	NULL	NULL	NULL	NULL	KSY	List1	0		0	0	270546	183		0	0	1	{/}	0	3	270729	0	{/}	390
좌우반구com(split BVF)_1	2	1	<?xml version="1.0"?>\n<Clock xmlns:dt="urn:schemas-microsoft-com:datatypes"><Description dt:dt="string">E-Prime Primary Realtime Clock</Description><StartTime><Timestamp dt:dt="int">0</Timestamp><DateUtc dt:dt="string">2020-10-09T06:50:53Z</DateUtc></StartTime><FrequencyChanges><FrequencyChange><Frequency dt:dt="r8">2699960000</Frequency><Timestamp dt:dt="r8">4.38811818085316E+15</Timestamp><Cur…	좌우반구com(split BVF)_1-002-1	60.021	1.0.0.163	1	-2130870545	Professional	2.0.10.242	2.0.10.353	10-09-2020	2020-10-09 오전 6:50:53	15:50:53	2.0.10.248	264	2	z	발보	발	보	NULL	NULL	NULL	92	1	132	NULL	NULL	NULL	KSY	List2	0		1	-1	742165	184		0	0	1	z	0	4	742349	0	z	502
좌우반구com(split BVF)_1	2	1	<?xml version="1.0"?>\n<Clock xmlns:dt="urn:schemas-microsoft-com:datatypes"><Description dt:dt="string">E-Prime Primary Realtime Clock</Description><StartTime><Timestamp dt:dt="int">0</Timestamp><DateUtc dt:dt="string">2020-10-09T06:50:53Z</DateUtc></StartTime><FrequencyChanges><FrequencyChange><Frequency dt:dt="r8">2699960000</Frequency><Timestamp dt:dt="r8">4.38811818085316E+15</Timestamp><Cur…	좌우반구com(split BVF)_1-002-1	60.021	1.0.0.163	1	-2130870545	Professional	2.0.10.242	2.0.10.353	10-09-2020	2020-10-09 오전 6:50:53	15:50:53	2.0.10.248	307	2	z	발횟	발	횟	NULL	NULL	NULL	NULL	NULL	NULL	82	1	43	KSY2	List3	NULL	NULL	NULL	NULL	NULL	NULL	NULL	NULL	NULL	0	z	0	3	866189	0	{/}	341
좌우반구com(split BVF)_1	2	1	<?xml version="1.0"?>\n<Clock xmlns:dt="urn:schemas-microsoft-com:datatypes"><Description dt:dt="string">E-Prime Primary Realtime Clock</Description><StartTime><Timestamp dt:dt="int">0</Timestamp><DateUtc dt:dt="string">2020-10-09T06:50:53Z</DateUtc></StartTime><FrequencyChanges><FrequencyChange><Frequency dt:dt="r8">2699960000</Frequency><Timestamp dt:dt="r8">4.38811818085316E+15</Timestamp><Cur…	좌우반구com(split BVF)_1-002-1	60.021	1.0.0.163	1	-2130870545	Professional	2.0.10.242	2.0.10.353	10-09-2020	2020-10-09 오전 6:50:53	15:50:53	2.0.10.248	219	1	{/}	방법	방	법	NULL	NULL	NULL	11	1	87	NULL	NULL	NULL	KSY	List2	0		0	-1	620424	184		0	0	1	{/}	0	4	620608	0	{/}	316
좌우반구com(split BVF)_1	2	1	<?xml version="1.0"?>\n<Clock xmlns:dt="urn:schemas-microsoft-com:datatypes"><Description dt:dt="string">E-Prime Primary Realtime Clock</Description><StartTime><Timestamp dt:dt="int">0</Timestamp><DateUtc dt:dt="string">2020-10-09T06:50:53Z</DateUtc></StartTime><FrequencyChanges><FrequencyChange><Frequency dt:dt="r8">2699960000</Frequency><Timestamp dt:dt="r8">4.38811818085316E+15</Timestamp><Cur…	좌우반구com(split BVF)_1-002-1	60.021	1.0.0.163	1	-2130870545	Professional	2.0.10.242	2.0.10.353	10-09-2020	2020-10-09 오전 6:50:53	15:50:53	2.0.10.248	145	2	z	배심	배	심	NULL	NULL	NULL	94	1	13	NULL	NULL	NULL	KSY	List2	0		0	-1	423409	184		0	0	0	z	0	4	423593	0	{/}	389
좌우반구com(split BVF)_1	2	1	<?xml version="1.0"?>\n<Clock xmlns:dt="urn:schemas-microsoft-com:datatypes"><Description dt:dt="string">E-Prime Primary Realtime Clock</Description><StartTime><Timestamp dt:dt="int">0</Timestamp><DateUtc dt:dt="string">2020-10-09T06:50:53Z</DateUtc></StartTime><FrequencyChanges><FrequencyChange><Frequency dt:dt="r8">2699960000</Frequency><Timestamp dt:dt="r8">4.38811818085316E+15</Timestamp><Cur…	좌우반구com(split BVF)_1-002-1	60.021	1.0.0.163	1	-2130870545	Professional	2.0.10.242	2.0.10.353	10-09-2020	2020-10-09 오전 6:50:53	15:50:53	2.0.10.248	226	2	z	버구	버	구	NULL	NULL	NULL	101	1	94	NULL	NULL	NULL	KSY2	List2	NULL	NULL	NULL	NULL	NULL	NULL	NULL	NULL	NULL	1	z	1	3	640267	0	z	505
좌우반구com(split BVF)_1	2	1	<?xml version="1.0"?>\n<Clock xmlns:dt="urn:schemas-microsoft-com:datatypes"><Description dt:dt="string">E-Prime Primary Realtime Clock</Description><StartTime><Timestamp dt:dt="int">0</Timestamp><DateUtc dt:dt="string">2020-10-09T06:50:53Z</DateUtc></StartTime><FrequencyChanges><FrequencyChange><Frequency dt:dt="r8">2699960000</Frequency><Timestamp dt:dt="r8">4.38811818085316E+15</Timestamp><Cur…	좌우반구com(split BVF)_1-002-1	60.021	1.0.0.163	1	-2130870545	Professional	2.0.10.242	2.0.10.353	10-09-2020	2020-10-09 오전 6:50:53	15:50:53	2.0.10.248	385	1	{/}	버스	버	스	NULL	NULL	NULL	NULL	NULL	NULL	28	1	121	KSY	List3	0		0	-1	1071534	184		0	0	1	{/}	0	4	1071718	0	{/}	378
좌우반구com(split BVF)_1	2	1	<?xml version="1.0"?>\n<Clock xmlns:dt="urn:schemas-microsoft-com:datatypes"><Description dt:dt="string">E-Prime Primary Realtime Clock</Description><StartTime><Timestamp dt:dt="int">0</Timestamp><DateUtc dt:dt="string">2020-10-09T06:50:53Z</DateUtc></StartTime><FrequencyChanges><FrequencyChange><Frequency dt:dt="r8">2699960000</Frequency><Timestamp dt:dt="r8">4.38811818085316E+15</Timestamp><Cur…	좌우반구com(split BVF)_1-002-1	60.021	1.0.0.163	1	-2130870545	Professional	2.0.10.242	2.0.10.353	10-09-2020	2020-10-09 오전 6:50:53	15:50:53	2.0.10.248	125	2	z	버현	버	현	114	1	125	NULL	NULL	NULL	NULL	NULL	NULL	KSY	List1	0		0	0	337956	183		0	0	0	z	0	3	338139	0	{/}	364
좌우반구com(split BVF)_1	2	1	<?xml version="1.0"?>\n<Clock xmlns:dt="urn:schemas-microsoft-com:datatypes"><Description dt:dt="string">E-Prime Primary Realtime Clock</Description><StartTime><Timestamp dt:dt="int">0</Timestamp><DateUtc dt:dt="string">2020-10-09T06:50:53Z</DateUtc></StartTime><FrequencyChanges><FrequencyChange><Frequency dt:dt="r8">2699960000</Frequency><Timestamp dt:dt="r8">4.38811818085316E+15</Timestamp><Cur…	좌우반구com(split BVF)_1-002-1	60.021	1.0.0.163	1	-2130870545	Professional	2.0.10.242	2.0.10.353	10-09-2020	2020-10-09 오전 6:50:53	15:50:53	2.0.10.248	245	2	z	법낌	법	낌	NULL	NULL	NULL	78	1	113	NULL	NULL	NULL	KSY2	List2	NULL	NULL	NULL	NULL	NULL	NULL	NULL	NULL	NULL	1	z	1	3	692066	0	z	386
좌우반구com(split BVF)_1	2	1	<?xml version="1.0"?>\n<Clock xmlns:dt="urn:schemas-microsoft-com:datatypes"><Description dt:dt="string">E-Prime Primary Realtime Clock</Description><StartTime><Timestamp dt:dt="int">0</Timestamp><DateUtc dt:dt="string">2020-10-09T06:50:53Z</DateUtc></StartTime><FrequencyChanges><FrequencyChange><Frequency dt:dt="r8">2699960000</Frequency><Timestamp dt:dt="r8">4.38811818085316E+15</Timestamp><Cur…	좌우반구com(split BVF)_1-002-1	60.021	1.0.0.163	1	-2130870545	Professional	2.0.10.242	2.0.10.353	10-09-2020	2020-10-09 오전 6:50:53	15:50:53	2.0.10.248	28	1	{/}	별개	별	개	121	1	28	NULL	NULL	NULL	NULL	NULL	NULL	KSY	List1	0		0	-1	86676	183		0	0	1	{/}	1	3	86859	0	{/}	310
좌우반구com(split BVF)_1	2	1	<?xml version="1.0"?>\n<Clock xmlns:dt="urn:schemas-microsoft-com:datatypes"><Description dt:dt="string">E-Prime Primary Realtime Clock</Description><StartTime><Timestamp dt:dt="int">0</Timestamp><DateUtc dt:dt="string">2020-10-09T06:50:53Z</DateUtc></StartTime><FrequencyChanges><FrequencyChange><Frequency dt:dt="r8">2699960000</Frequency><Timestamp dt:dt="r8">4.38811818085316E+15</Timestamp><Cur…	좌우반구com(split BVF)_1-002-1	60.021	1.0.0.163	1	-2130870545	Professional	2.0.10.242	2.0.10.353	10-09-2020	2020-10-09 오전 6:50:53	15:50:53	2.0.10.248	183	1	{/}	별미	별	미	NULL	NULL	NULL	63	1	51	NULL	NULL	NULL	KSY	List2	0		0	-1	524574	183		0	0	1	{/}	1	3	524757	0	{/}	424
좌우반구com(split BVF)_1	2	1	<?xml version="1.0"?>\n<Clock xmlns:dt="urn:schemas-microsoft-com:datatypes"><Description dt:dt="string">E-Prime Primary Realtime Clock</Description><StartTime><Timestamp dt:dt="int">0</Timestamp><DateUtc dt:dt="string">2020-10-09T06:50:53Z</DateUtc></StartTime><FrequencyChanges><FrequencyChange><Frequency dt:dt="r8">2699960000</Frequency><Timestamp dt:dt="r8">4.38811818085316E+15</Timestamp><Cur…	좌우반구com(split BVF)_1-002-1	60.021	1.0.0.163	1	-2130870545	Professional	2.0.10.242	2.0.10.353	10-09-2020	2020-10-09 오전 6:50:53	15:50:53	2.0.10.248	328	1	{/}	보고	보	고	NULL	NULL	NULL	NULL	NULL	NULL	3	1	64	KSY	List3	0		0	-1	922003	183		0	0	1	{/}	0	3	922186	0	{/}	272
좌우반구com(split BVF)_1	2	1	<?xml version="1.0"?>\n<Clock xmlns:dt="urn:schemas-microsoft-com:datatypes"><Description dt:dt="string">E-Prime Primary Realtime Clock</Description><StartTime><Timestamp dt:dt="int">0</Timestamp><DateUtc dt:dt="string">2020-10-09T06:50:53Z</DateUtc></StartTime><FrequencyChanges><FrequencyChange><Frequency dt:dt="r8">2699960000</Frequency><Timestamp dt:dt="r8">4.38811818085316E+15</Timestamp><Cur…	좌우반구com(split BVF)_1-002-1	60.021	1.0.0.163	1	-2130870545	Professional	2.0.10.242	2.0.10.353	10-09-2020	2020-10-09 오전 6:50:53	15:50:53	2.0.10.248	363	1	{/}	본인	본	인	NULL	NULL	NULL	NULL	NULL	NULL	33	1	99	KSY	List3	0		0	0	1014138	183		0	0	1	{/}	0	3	1014321	0	{/}	376
좌우반구com(split BVF)_1	2	1	<?xml version="1.0"?>\n<Clock xmlns:dt="urn:schemas-microsoft-com:datatypes"><Description dt:dt="string">E-Prime Primary Realtime Clock</Description><StartTime><Timestamp dt:dt="int">0</Timestamp><DateUtc dt:dt="string">2020-10-09T06:50:53Z</DateUtc></StartTime><FrequencyChanges><FrequencyChange><Frequency dt:dt="r8">2699960000</Frequency><Timestamp dt:dt="r8">4.38811818085316E+15</Timestamp><Cur…	좌우반구com(split BVF)_1-002-1	60.021	1.0.0.163	1	-2130870545	Professional	2.0.10.242	2.0.10.353	10-09-2020	2020-10-09 오전 6:50:53	15:50:53	2.0.10.248	383	2	z	본중	본	중	NULL	NULL	NULL	NULL	NULL	NULL	24	1	119	KSY	List3	0		1	-1	1066419	184		0	0	1	z	0	4	1066603	0	z	341
좌우반구com(split BVF)_1	2	1	<?xml version="1.0"?>\n<Clock xmlns:dt="urn:schemas-microsoft-com:datatypes"><Description dt:dt="string">E-Prime Primary Realtime Clock</Description><StartTime><Timestamp dt:dt="int">0</Timestamp><DateUtc dt:dt="string">2020-10-09T06:50:53Z</DateUtc></StartTime><FrequencyChanges><FrequencyChange><Frequency dt:dt="r8">2699960000</Frequency><Timestamp dt:dt="r8">4.38811818085316E+15</Timestamp><Cur…	좌우반구com(split BVF)_1-002-1	60.021	1.0.0.163	1	-2130870545	Professional	2.0.10.242	2.0.10.353	10-09-2020	2020-10-09 오전 6:50:53	15:50:53	2.0.10.248	50	1	{/}	봉사	봉	사	63	1	50	NULL	NULL	NULL	NULL	NULL	NULL	KSY	List1	0		1	-1	143606	184		0	0	1	{/}	0	4	143790	0	{/}	315
좌우반구com(split BVF)_1	2	1	<?xml version="1.0"?>\n<Clock xmlns:dt="urn:schemas-microsoft-com:datatypes"><Description dt:dt="string">E-Prime Primary Realtime Clock</Description><StartTime><Timestamp dt:dt="int">0</Timestamp><DateUtc dt:dt="string">2020-10-09T06:50:53Z</DateUtc></StartTime><FrequencyChanges><FrequencyChange><Frequency dt:dt="r8">2699960000</Frequency><Timestamp dt:dt="r8">4.38811818085316E+15</Timestamp><Cur…	좌우반구com(split BVF)_1-002-1	60.021	1.0.0.163	1	-2130870545	Professional	2.0.10.242	2.0.10.353	10-09-2020	2020-10-09 오전 6:50:53	15:50:53	2.0.10.248	142	2	z	봉택	봉	택	NULL	NULL	NULL	120	1	10	NULL	NULL	NULL	KSY	List2	0		0	-1	415612	183		0	0	1	z	1	3	415795	0	z	363
좌우반구com(split BVF)_1	2	1	<?xml version="1.0"?>\n<Clock xmlns:dt="urn:schemas-microsoft-com:datatypes"><Description dt:dt="string">E-Prime Primary Realtime Clock</Description><StartTime><Timestamp dt:dt="int">0</Timestamp><DateUtc dt:dt="string">2020-10-09T06:50:53Z</DateUtc></StartTime><FrequencyChanges><FrequencyChange><Frequency dt:dt="r8">2699960000</Frequency><Timestamp dt:dt="r8">4.38811818085316E+15</Timestamp><Cur…	좌우반구com(split BVF)_1-002-1	60.021	1.0.0.163	1	-2130870545	Professional	2.0.10.242	2.0.10.353	10-09-2020	2020-10-09 오전 6:50:53	15:50:53	2.0.10.248	70	1	{/}	부대	부	대	33	1	70	NULL	NULL	NULL	NULL	NULL	NULL	KSY2	List1	NULL	NULL	NULL	NULL	NULL	NULL	NULL	NULL	NULL	1	{/}	0	4	195622	0	{/}	306
좌우반구com(split BVF)_1	2	1	<?xml version="1.0"?>\n<Clock xmlns:dt="urn:schemas-microsoft-com:datatypes"><Description dt:dt="string">E-Prime Primary Realtime Clock</Description><StartTime><Timestamp dt:dt="int">0</Timestamp><DateUtc dt:dt="string">2020-10-09T06:50:53Z</DateUtc></StartTime><FrequencyChanges><FrequencyChange><Frequency dt:dt="r8">2699960000</Frequency><Timestamp dt:dt="r8">4.38811818085316E+15</Timestamp><Cur…	좌우반구com(split BVF)_1-002-1	60.021	1.0.0.163	1	-2130870545	Professional	2.0.10.242	2.0.10.353	10-09-2020	2020-10-09 오전 6:50:53	15:50:53	2.0.10.248	278	1	{/}	부스	부	스	NULL	NULL	NULL	NULL	NULL	NULL	129	1	14	KSY2	List3	NULL	NULL	NULL	NULL	NULL	NULL	NULL	NULL	NULL	1	{/}	0	3	788916	0	{/}	495
좌우반구com(split BVF)_1	2	1	<?xml version="1.0"?>\n<Clock xmlns:dt="urn:schemas-microsoft-com:datatypes"><Description dt:dt="string">E-Prime Primary Realtime Clock</Description><StartTime><Timestamp dt:dt="int">0</Timestamp><DateUtc dt:dt="string">2020-10-09T06:50:53Z</DateUtc></StartTime><FrequencyChanges><FrequencyChange><Frequency dt:dt="r8">2699960000</Frequency><Timestamp dt:dt="r8">4.38811818085316E+15</Timestamp><Cur…	좌우반구com(split BVF)_1-002-1	60.021	1.0.0.163	1	-2130870545	Professional	2.0.10.242	2.0.10.353	10-09-2020	2020-10-09 오전 6:50:53	15:50:53	2.0.10.248	215	2	z	분낌	분	낌	NULL	NULL	NULL	14	1	83	NULL	NULL	NULL	KSY3	List2	NULL	NULL	NULL	NULL	NULL	NULL	NULL	NULL	NULL	1	z	0	3	610278	0	z	391
좌우반구com(split BVF)_1	2	1	<?xml version="1.0"?>\n<Clock xmlns:dt="urn:schemas-microsoft-com:datatypes"><Description dt:dt="string">E-Prime Primary Realtime Clock</Description><StartTime><Timestamp dt:dt="int">0</Timestamp><DateUtc dt:dt="string">2020-10-09T06:50:53Z</DateUtc></StartTime><FrequencyChanges><FrequencyChange><Frequency dt:dt="r8">2699960000</Frequency><Timestamp dt:dt="r8">4.38811818085316E+15</Timestamp><Cur…	좌우반구com(split BVF)_1-002-1	60.021	1.0.0.163	1	-2130870545	Professional	2.0.10.242	2.0.10.353	10-09-2020	2020-10-09 오전 6:50:53	15:50:53	2.0.10.248	367	1	{/}	분류	분	류	NULL	NULL	NULL	NULL	NULL	NULL	83	1	103	KSY2	List3	NULL	NULL	NULL	NULL	NULL	NULL	NULL	NULL	NULL	1	{/}	0	3	1024884	0	{/}	325
좌우반구com(split BVF)_1	2	1	<?xml version="1.0"?>\n<Clock xmlns:dt="urn:schemas-microsoft-com:datatypes"><Description dt:dt="string">E-Prime Primary Realtime Clock</Description><StartTime><Timestamp dt:dt="int">0</Timestamp><DateUtc dt:dt="string">2020-10-09T06:50:53Z</DateUtc></StartTime><FrequencyChanges><FrequencyChange><Frequency dt:dt="r8">2699960000</Frequency><Timestamp dt:dt="r8">4.38811818085316E+15</Timestamp><Cur…	좌우반구com(split BVF)_1-002-1	60.021	1.0.0.163	1	-2130870545	Professional	2.0.10.242	2.0.10.353	10-09-2020	2020-10-09 오전 6:50:53	15:50:53	2.0.10.248	351	1	{/}	분석	분	석	NULL	NULL	NULL	NULL	NULL	NULL	87	1	87	KSY2	List3	NULL	NULL	NULL	NULL	NULL	NULL	NULL	NULL	NULL	1	{/}	0	3	981832	0	{/}	737
좌우반구com(split BVF)_1	2	1	<?xml version="1.0"?>\n<Clock xmlns:dt="urn:schemas-microsoft-com:datatypes"><Description dt:dt="string">E-Prime Primary Realtime Clock</Description><StartTime><Timestamp dt:dt="int">0</Timestamp><DateUtc dt:dt="string">2020-10-09T06:50:53Z</DateUtc></StartTime><FrequencyChanges><FrequencyChange><Frequency dt:dt="r8">2699960000</Frequency><Timestamp dt:dt="r8">4.38811818085316E+15</Timestamp><Cur…	좌우반구com(split BVF)_1-002-1	60.021	1.0.0.163	1	-2130870545	Professional	2.0.10.242	2.0.10.353	10-09-2020	2020-10-09 오전 6:50:53	15:50:53	2.0.10.248	221	1	{/}	분포	분	포	NULL	NULL	NULL	121	1	89	NULL	NULL	NULL	KSY2	List2	NULL	NULL	NULL	NULL	NULL	NULL	NULL	NULL	NULL	1	{/}	1	3	625872	0	{/}	764
좌우반구com(split BVF)_1	2	1	<?xml version="1.0"?>\n<Clock xmlns:dt="urn:schemas-microsoft-com:datatypes"><Description dt:dt="string">E-Prime Primary Realtime Clock</Description><StartTime><Timestamp dt:dt="int">0</Timestamp><DateUtc dt:dt="string">2020-10-09T06:50:53Z</DateUtc></StartTime><FrequencyChanges><FrequencyChange><Frequency dt:dt="r8">2699960000</Frequency><Timestamp dt:dt="r8">4.38811818085316E+15</Timestamp><Cur…	좌우반구com(split BVF)_1-002-1	60.021	1.0.0.163	1	-2130870545	Professional	2.0.10.242	2.0.10.353	10-09-2020	2020-10-09 오전 6:50:53	15:50:53	2.0.10.248	327	1	{/}	비교	비	교	NULL	NULL	NULL	NULL	NULL	NULL	6	1	63	KSY2	List3	NULL	NULL	NULL	NULL	NULL	NULL	NULL	NULL	NULL	1	{/}	0	3	919687	0	{/}	291
좌우반구com(split BVF)_1	2	1	<?xml version="1.0"?>\n<Clock xmlns:dt="urn:schemas-microsoft-com:datatypes"><Description dt:dt="string">E-Prime Primary Realtime Clock</Description><StartTime><Timestamp dt:dt="int">0</Timestamp><DateUtc dt:dt="string">2020-10-09T06:50:53Z</DateUtc></StartTime><FrequencyChanges><FrequencyChange><Frequency dt:dt="r8">2699960000</Frequency><Timestamp dt:dt="r8">4.38811818085316E+15</Timestamp><Cur…	좌우반구com(split BVF)_1-002-1	60.021	1.0.0.163	1	-2130870545	Professional	2.0.10.242	2.0.10.353	10-09-2020	2020-10-09 오전 6:50:53	15:50:53	2.0.10.248	166	2	z	비껍	비	껍	NULL	NULL	NULL	86	1	34	NULL	NULL	NULL	KSY2	List2	NULL	NULL	NULL	NULL	NULL	NULL	NULL	NULL	NULL	0	z	0	3	479173	0	{/}	505
좌우반구com(split BVF)_1	2	1	<?xml version="1.0"?>\n<Clock xmlns:dt="urn:schemas-microsoft-com:datatypes"><Description dt:dt="string">E-Prime Primary Realtime Clock</Description><StartTime><Timestamp dt:dt="int">0</Timestamp><DateUtc dt:dt="string">2020-10-09T06:50:53Z</DateUtc></StartTime><FrequencyChanges><FrequencyChange><Frequency dt:dt="r8">2699960000</Frequency><Timestamp dt:dt="r8">4.38811818085316E+15</Timestamp><Cur…	좌우반구com(split BVF)_1-002-1	60.021	1.0.0.163	1	-2130870545	Professional	2.0.10.242	2.0.10.353	10-09-2020	2020-10-09 오전 6:50:53	15:50:53	2.0.10.248	160	2	z	비략	비	략	NULL	NULL	NULL	54	1	28	NULL	NULL	NULL	KSY	List2	0		0	-1	462812	184		0	0	1	z	0	4	462996	0	z	826
좌우반구com(split BVF)_1	2	1	<?xml version="1.0"?>\n<Clock xmlns:dt="urn:schemas-microsoft-com:datatypes"><Description dt:dt="string">E-Prime Primary Realtime Clock</Description><StartTime><Timestamp dt:dt="int">0</Timestamp><DateUtc dt:dt="string">2020-10-09T06:50:53Z</DateUtc></StartTime><FrequencyChanges><FrequencyChange><Frequency dt:dt="r8">2699960000</Frequency><Timestamp dt:dt="r8">4.38811818085316E+15</Timestamp><Cur…	좌우반구com(split BVF)_1-002-1	60.021	1.0.0.163	1	-2130870545	Professional	2.0.10.242	2.0.10.353	10-09-2020	2020-10-09 오전 6:50:53	15:50:53	2.0.10.248	121	1	{/}	비상	비	상	122	1	121	NULL	NULL	NULL	NULL	NULL	NULL	KSY2	List1	NULL	NULL	NULL	NULL	NULL	NULL	NULL	NULL	NULL	1	{/}	1	3	327992	0	{/}	263
좌우반구com(split BVF)_1	2	1	<?xml version="1.0"?>\n<Clock xmlns:dt="urn:schemas-microsoft-com:datatypes"><Description dt:dt="string">E-Prime Primary Realtime Clock</Description><StartTime><Timestamp dt:dt="int">0</Timestamp><DateUtc dt:dt="string">2020-10-09T06:50:53Z</DateUtc></StartTime><FrequencyChanges><FrequencyChange><Frequency dt:dt="r8">2699960000</Frequency><Timestamp dt:dt="r8">4.38811818085316E+15</Timestamp><Cur…	좌우반구com(split BVF)_1-002-1	60.021	1.0.0.163	1	-2130870545	Professional	2.0.10.242	2.0.10.353	10-09-2020	2020-10-09 오전 6:50:53	15:50:53	2.0.10.248	209	1	{/}	비용	비	용	NULL	NULL	NULL	77	1	77	NULL	NULL	NULL	KSY2	List2	NULL	NULL	NULL	NULL	NULL	NULL	NULL	NULL	NULL	1	{/}	1	3	593883	0	{/}	1338
좌우반구com(split BVF)_1	2	1	<?xml version="1.0"?>\n<Clock xmlns:dt="urn:schemas-microsoft-com:datatypes"><Description dt:dt="string">E-Prime Primary Realtime Clock</Description><StartTime><Timestamp dt:dt="int">0</Timestamp><DateUtc dt:dt="string">2020-10-09T06:50:53Z</DateUtc></StartTime><FrequencyChanges><FrequencyChange><Frequency dt:dt="r8">2699960000</Frequency><Timestamp dt:dt="r8">4.38811818085316E+15</Timestamp><Cur…	좌우반구com(split BVF)_1-002-1	60.021	1.0.0.163	1	-2130870545	Professional	2.0.10.242	2.0.10.353	10-09-2020	2020-10-09 오전 6:50:53	15:50:53	2.0.10.248	369	1	{/}	비판	비	판	NULL	NULL	NULL	NULL	NULL	NULL	124	1	105	KSY2	List3	NULL	NULL	NULL	NULL	NULL	NULL	NULL	NULL	NULL	1	{/}	0	3	1030132	0	{/}	301
좌우반구com(split BVF)_1	2	1	<?xml version="1.0"?>\n<Clock xmlns:dt="urn:schemas-microsoft-com:datatypes"><Description dt:dt="string">E-Prime Primary Realtime Clock</Description><StartTime><Timestamp dt:dt="int">0</Timestamp><DateUtc dt:dt="string">2020-10-09T06:50:53Z</DateUtc></StartTime><FrequencyChanges><FrequencyChange><Frequency dt:dt="r8">2699960000</Frequency><Timestamp dt:dt="r8">4.38811818085316E+15</Timestamp><Cur…	좌우반구com(split BVF)_1-002-1	60.021	1.0.0.163	1	-2130870545	Professional	2.0.10.242	2.0.10.353	10-09-2020	2020-10-09 오전 6:50:53	15:50:53	2.0.10.248	136	1	{/}	빈도	빈	도	NULL	NULL	NULL	61	1	4	NULL	NULL	NULL	KSY2	List2	NULL	NULL	NULL	NULL	NULL	NULL	NULL	NULL	NULL	1	{/}	0	4	400401	0	{/}	437
좌우반구com(split BVF)_1	2	1	<?xml version="1.0"?>\n<Clock xmlns:dt="urn:schemas-microsoft-com:datatypes"><Description dt:dt="string">E-Prime Primary Realtime Clock</Description><StartTime><Timestamp dt:dt="int">0</Timestamp><DateUtc dt:dt="string">2020-10-09T06:50:53Z</DateUtc></StartTime><FrequencyChanges><FrequencyChange><Frequency dt:dt="r8">2699960000</Frequency><Timestamp dt:dt="r8">4.38811818085316E+15</Timestamp><Cur…	좌우반구com(split BVF)_1-002-1	60.021	1.0.0.163	1	-2130870545	Professional	2.0.10.242	2.0.10.353	10-09-2020	2020-10-09 오전 6:50:53	15:50:53	2.0.10.248	224	2	z	빈략	빈	략	NULL	NULL	NULL	24	1	92	NULL	NULL	NULL	KSY3	List2	NULL	NULL	NULL	NULL	NULL	NULL	NULL	NULL	NULL	0	z	0	3	635036	0	{/}	424
좌우반구com(split BVF)_1	2	1	<?xml version="1.0"?>\n<Clock xmlns:dt="urn:schemas-microsoft-com:datatypes"><Description dt:dt="string">E-Prime Primary Realtime Clock</Description><StartTime><Timestamp dt:dt="int">0</Timestamp><DateUtc dt:dt="string">2020-10-09T06:50:53Z</DateUtc></StartTime><FrequencyChanges><FrequencyChange><Frequency dt:dt="r8">2699960000</Frequency><Timestamp dt:dt="r8">4.38811818085316E+15</Timestamp><Cur…	좌우반구com(split BVF)_1-002-1	60.021	1.0.0.163	1	-2130870545	Professional	2.0.10.242	2.0.10.353	10-09-2020	2020-10-09 오전 6:50:53	15:50:53	2.0.10.248	56	2	z	빈비	빈	비	71	1	56	NULL	NULL	NULL	NULL	NULL	NULL	KSY3	List1	NULL	NULL	NULL	NULL	NULL	NULL	NULL	NULL	NULL	1	z	0	3	159401	0	z	432
좌우반구com(split BVF)_1	2	1	<?xml version="1.0"?>\n<Clock xmlns:dt="urn:schemas-microsoft-com:datatypes"><Description dt:dt="string">E-Prime Primary Realtime Clock</Description><StartTime><Timestamp dt:dt="int">0</Timestamp><DateUtc dt:dt="string">2020-10-09T06:50:53Z</DateUtc></StartTime><FrequencyChanges><FrequencyChange><Frequency dt:dt="r8">2699960000</Frequency><Timestamp dt:dt="r8">4.38811818085316E+15</Timestamp><Cur…	좌우반구com(split BVF)_1-002-1	60.021	1.0.0.163	1	-2130870545	Professional	2.0.10.242	2.0.10.353	10-09-2020	2020-10-09 오전 6:50:53	15:50:53	2.0.10.248	193	2	z	빈종	빈	종	NULL	NULL	NULL	81	1	61	NULL	NULL	NULL	KSY	List2	0		0	-1	550965	183		0	0	1	z	0	3	551148	0	z	473
좌우반구com(split BVF)_1	2	1	<?xml version="1.0"?>\n<Clock xmlns:dt="urn:schemas-microsoft-com:datatypes"><Description dt:dt="string">E-Prime Primary Realtime Clock</Description><StartTime><Timestamp dt:dt="int">0</Timestamp><DateUtc dt:dt="string">2020-10-09T06:50:53Z</DateUtc></StartTime><FrequencyChanges><FrequencyChange><Frequency dt:dt="r8">2699960000</Frequency><Timestamp dt:dt="r8">4.38811818085316E+15</Timestamp><Cur…	좌우반구com(split BVF)_1-002-1	60.021	1.0.0.163	1	-2130870545	Professional	2.0.10.242	2.0.10.353	10-09-2020	2020-10-09 오전 6:50:53	15:50:53	2.0.10.248	49	1	{/}	사건	사	건	22	1	49	NULL	NULL	NULL	NULL	NULL	NULL	KSY2	List1	NULL	NULL	NULL	NULL	NULL	NULL	NULL	NULL	NULL	1	{/}	0	3	141307	0	{/}	278
좌우반구com(split BVF)_1	2	1	<?xml version="1.0"?>\n<Clock xmlns:dt="urn:schemas-microsoft-com:datatypes"><Description dt:dt="string">E-Prime Primary Realtime Clock</Description><StartTime><Timestamp dt:dt="int">0</Timestamp><DateUtc dt:dt="string">2020-10-09T06:50:53Z</DateUtc></StartTime><FrequencyChanges><FrequencyChange><Frequency dt:dt="r8">2699960000</Frequency><Timestamp dt:dt="r8">4.38811818085316E+15</Timestamp><Cur…	좌우반구com(split BVF)_1-002-1	60.021	1.0.0.163	1	-2130870545	Professional	2.0.10.242	2.0.10.353	10-09-2020	2020-10-09 오전 6:50:53	15:50:53	2.0.10.248	16	1	{/}	사과	사	과	46	1	16	NULL	NULL	NULL	NULL	NULL	NULL	KSY2	List1	NULL	NULL	NULL	NULL	NULL	NULL	NULL	NULL	NULL	1	{/}	0	3	55637	0	{/}	309
좌우반구com(split BVF)_1	2	1	<?xml version="1.0"?>\n<Clock xmlns:dt="urn:schemas-microsoft-com:datatypes"><Description dt:dt="string">E-Prime Primary Realtime Clock</Description><StartTime><Timestamp dt:dt="int">0</Timestamp><DateUtc dt:dt="string">2020-10-09T06:50:53Z</DateUtc></StartTime><FrequencyChanges><FrequencyChange><Frequency dt:dt="r8">2699960000</Frequency><Timestamp dt:dt="r8">4.38811818085316E+15</Timestamp><Cur…	좌우반구com(split BVF)_1-002-1	60.021	1.0.0.163	1	-2130870545	Professional	2.0.10.242	2.0.10.353	10-09-2020	2020-10-09 오전 6:50:53	15:50:53	2.0.10.248	187	1	{/}	사례	사	례	NULL	NULL	NULL	74	1	55	NULL	NULL	NULL	KSY2	List2	NULL	NULL	NULL	NULL	NULL	NULL	NULL	NULL	NULL	1	{/}	0	4	535271	0	{/}	448
좌우반구com(split BVF)_1	2	1	<?xml version="1.0"?>\n<Clock xmlns:dt="urn:schemas-microsoft-com:datatypes"><Description dt:dt="string">E-Prime Primary Realtime Clock</Description><StartTime><Timestamp dt:dt="int">0</Timestamp><DateUtc dt:dt="string">2020-10-09T06:50:53Z</DateUtc></StartTime><FrequencyChanges><FrequencyChange><Frequency dt:dt="r8">2699960000</Frequency><Timestamp dt:dt="r8">4.38811818085316E+15</Timestamp><Cur…	좌우반구com(split BVF)_1-002-1	60.021	1.0.0.163	1	-2130870545	Professional	2.0.10.242	2.0.10.353	10-09-2020	2020-10-09 오전 6:50:53	15:50:53	2.0.10.248	334	1	{/}	사상	사	상	NULL	NULL	NULL	NULL	NULL	NULL	72	1	70	KSY2	List3	NULL	NULL	NULL	NULL	NULL	NULL	NULL	NULL	NULL	1	{/}	1	3	937014	0	{/}	428
좌우반구com(split BVF)_1	2	1	<?xml version="1.0"?>\n<Clock xmlns:dt="urn:schemas-microsoft-com:datatypes"><Description dt:dt="string">E-Prime Primary Realtime Clock</Description><StartTime><Timestamp dt:dt="int">0</Timestamp><DateUtc dt:dt="string">2020-10-09T06:50:53Z</DateUtc></StartTime><FrequencyChanges><FrequencyChange><Frequency dt:dt="r8">2699960000</Frequency><Timestamp dt:dt="r8">4.38811818085316E+15</Timestamp><Cur…	좌우반구com(split BVF)_1-002-1	60.021	1.0.0.163	1	-2130870545	Professional	2.0.10.242	2.0.10.353	10-09-2020	2020-10-09 오전 6:50:53	15:50:53	2.0.10.248	30	1	{/}	사안	사	안	8	1	30	NULL	NULL	NULL	NULL	NULL	NULL	KSY2	List1	NULL	NULL	NULL	NULL	NULL	NULL	NULL	NULL	NULL	1	{/}	0	3	91874	0	{/}	359
좌우반구com(split BVF)_1	2	1	<?xml version="1.0"?>\n<Clock xmlns:dt="urn:schemas-microsoft-com:datatypes"><Description dt:dt="string">E-Prime Primary Realtime Clock</Description><StartTime><Timestamp dt:dt="int">0</Timestamp><DateUtc dt:dt="string">2020-10-09T06:50:53Z</DateUtc></StartTime><FrequencyChanges><FrequencyChange><Frequency dt:dt="r8">2699960000</Frequency><Timestamp dt:dt="r8">4.38811818085316E+15</Timestamp><Cur…	좌우반구com(split BVF)_1-002-1	60.021	1.0.0.163	1	-2130870545	Professional	2.0.10.242	2.0.10.353	10-09-2020	2020-10-09 오전 6:50:53	15:50:53	2.0.10.248	274	1	{/}	사이	사	이	NULL	NULL	NULL	NULL	NULL	NULL	44	1	10	KSY2	List3	NULL	NULL	NULL	NULL	NULL	NULL	NULL	NULL	NULL	1	{/}	0	3	778203	0	{/}	512
좌우반구com(split BVF)_1	2	1	<?xml version="1.0"?>\n<Clock xmlns:dt="urn:schemas-microsoft-com:datatypes"><Description dt:dt="string">E-Prime Primary Realtime Clock</Description><StartTime><Timestamp dt:dt="int">0</Timestamp><DateUtc dt:dt="string">2020-10-09T06:50:53Z</DateUtc></StartTime><FrequencyChanges><FrequencyChange><Frequency dt:dt="r8">2699960000</Frequency><Timestamp dt:dt="r8">4.38811818085316E+15</Timestamp><Cur…	좌우반구com(split BVF)_1-002-1	60.021	1.0.0.163	1	-2130870545	Professional	2.0.10.242	2.0.10.353	10-09-2020	2020-10-09 오전 6:50:53	15:50:53	2.0.10.248	318	1	{/}	사전	사	전	NULL	NULL	NULL	NULL	NULL	NULL	50	1	54	KSY2	List3	NULL	NULL	NULL	NULL	NULL	NULL	NULL	NULL	NULL	1	{/}	1	3	895695	0	{/}	643
좌우반구com(split BVF)_1	2	1	<?xml version="1.0"?>\n<Clock xmlns:dt="urn:schemas-microsoft-com:datatypes"><Description dt:dt="string">E-Prime Primary Realtime Clock</Description><StartTime><Timestamp dt:dt="int">0</Timestamp><DateUtc dt:dt="string">2020-10-09T06:50:53Z</DateUtc></StartTime><FrequencyChanges><FrequencyChange><Frequency dt:dt="r8">2699960000</Frequency><Timestamp dt:dt="r8">4.38811818085316E+15</Timestamp><Cur…	좌우반구com(split BVF)_1-002-1	60.021	1.0.0.163	1	-2130870545	Professional	2.0.10.242	2.0.10.353	10-09-2020	2020-10-09 오전 6:50:53	15:50:53	2.0.10.248	190	1	{/}	사진	사	진	NULL	NULL	NULL	73	1	58	NULL	NULL	NULL	KSY2	List2	NULL	NULL	NULL	NULL	NULL	NULL	NULL	NULL	NULL	1	{/}	0	4	543118	0	{/}	823
좌우반구com(split BVF)_1	2	1	<?xml version="1.0"?>\n<Clock xmlns:dt="urn:schemas-microsoft-com:datatypes"><Description dt:dt="string">E-Prime Primary Realtime Clock</Description><StartTime><Timestamp dt:dt="int">0</Timestamp><DateUtc dt:dt="string">2020-10-09T06:50:53Z</DateUtc></StartTime><FrequencyChanges><FrequencyChange><Frequency dt:dt="r8">2699960000</Frequency><Timestamp dt:dt="r8">4.38811818085316E+15</Timestamp><Cur…	좌우반구com(split BVF)_1-002-1	60.021	1.0.0.163	1	-2130870545	Professional	2.0.10.242	2.0.10.353	10-09-2020	2020-10-09 오전 6:50:53	15:50:53	2.0.10.248	326	1	{/}	상관	상	관	NULL	NULL	NULL	NULL	NULL	NULL	126	1	62	KSY2	List3	NULL	NULL	NULL	NULL	NULL	NULL	NULL	NULL	NULL	1	{/}	0	3	917121	0	{/}	361
좌우반구com(split BVF)_1	2	1	<?xml version="1.0"?>\n<Clock xmlns:dt="urn:schemas-microsoft-com:datatypes"><Description dt:dt="string">E-Prime Primary Realtime Clock</Description><StartTime><Timestamp dt:dt="int">0</Timestamp><DateUtc dt:dt="string">2020-10-09T06:50:53Z</DateUtc></StartTime><FrequencyChanges><FrequencyChange><Frequency dt:dt="r8">2699960000</Frequency><Timestamp dt:dt="r8">4.38811818085316E+15</Timestamp><Cur…	좌우반구com(split BVF)_1-002-1	60.021	1.0.0.163	1	-2130870545	Professional	2.0.10.242	2.0.10.353	10-09-2020	2020-10-09 오전 6:50:53	15:50:53	2.0.10.248	4	1	{/}	상태	상	태	13	1	4	NULL	NULL	NULL	NULL	NULL	NULL	KSY2	List1	NULL	NULL	NULL	NULL	NULL	NULL	NULL	NULL	NULL	1	{/}	1	3	24564	0	{/}	334
좌우반구com(split BVF)_1	2	1	<?xml version="1.0"?>\n<Clock xmlns:dt="urn:schemas-microsoft-com:datatypes"><Description dt:dt="string">E-Prime Primary Realtime Clock</Description><StartTime><Timestamp dt:dt="int">0</Timestamp><DateUtc dt:dt="string">2020-10-09T06:50:53Z</DateUtc></StartTime><FrequencyChanges><FrequencyChange><Frequency dt:dt="r8">2699960000</Frequency><Timestamp dt:dt="r8">4.38811818085316E+15</Timestamp><Cur…	좌우반구com(split BVF)_1-002-1	60.021	1.0.0.163	1	-2130870545	Professional	2.0.10.242	2.0.10.353	10-09-2020	2020-10-09 오전 6:50:53	15:50:53	2.0.10.248	279	1	{/}	색상	색	상	NULL	NULL	NULL	NULL	NULL	NULL	112	1	15	KSY2	List3	NULL	NULL	NULL	NULL	NULL	NULL	NULL	NULL	NULL	1	{/}	0	3	791615	0	{/}	372
좌우반구com(split BVF)_1	2	1	<?xml version="1.0"?>\n<Clock xmlns:dt="urn:schemas-microsoft-com:datatypes"><Description dt:dt="string">E-Prime Primary Realtime Clock</Description><StartTime><Timestamp dt:dt="int">0</Timestamp><DateUtc dt:dt="string">2020-10-09T06:50:53Z</DateUtc></StartTime><FrequencyChanges><FrequencyChange><Frequency dt:dt="r8">2699960000</Frequency><Timestamp dt:dt="r8">4.38811818085316E+15</Timestamp><Cur…	좌우반구com(split BVF)_1-002-1	60.021	1.0.0.163	1	-2130870545	Professional	2.0.10.242	2.0.10.353	10-09-2020	2020-10-09 오전 6:50:53	15:50:53	2.0.10.248	115	1	{/}	생선	생	선	111	1	115	NULL	NULL	NULL	NULL	NULL	NULL	KSY2	List1	NULL	NULL	NULL	NULL	NULL	NULL	NULL	NULL	NULL	1	{/}	1	3	312181	0	{/}	306
좌우반구com(split BVF)_1	2	1	<?xml version="1.0"?>\n<Clock xmlns:dt="urn:schemas-microsoft-com:datatypes"><Description dt:dt="string">E-Prime Primary Realtime Clock</Description><StartTime><Timestamp dt:dt="int">0</Timestamp><DateUtc dt:dt="string">2020-10-09T06:50:53Z</DateUtc></StartTime><FrequencyChanges><FrequencyChange><Frequency dt:dt="r8">2699960000</Frequency><Timestamp dt:dt="r8">4.38811818085316E+15</Timestamp><Cur…	좌우반구com(split BVF)_1-002-1	60.021	1.0.0.163	1	-2130870545	Professional	2.0.10.242	2.0.10.353	10-09-2020	2020-10-09 오전 6:50:53	15:50:53	2.0.10.248	335	2	z	생희	생	희	NULL	NULL	NULL	NULL	NULL	NULL	8	1	71	KSY3	List3	NULL	NULL	NULL	NULL	NULL	NULL	NULL	NULL	NULL	1	z	0	3	939647	0	z	499
좌우반구com(split BVF)_1	2	1	<?xml version="1.0"?>\n<Clock xmlns:dt="urn:schemas-microsoft-com:datatypes"><Description dt:dt="string">E-Prime Primary Realtime Clock</Description><StartTime><Timestamp dt:dt="int">0</Timestamp><DateUtc dt:dt="string">2020-10-09T06:50:53Z</DateUtc></StartTime><FrequencyChanges><FrequencyChange><Frequency dt:dt="r8">2699960000</Frequency><Timestamp dt:dt="r8">4.38811818085316E+15</Timestamp><Cur…	좌우반구com(split BVF)_1-002-1	60.021	1.0.0.163	1	-2130870545	Professional	2.0.10.242	2.0.10.353	10-09-2020	2020-10-09 오전 6:50:53	15:50:53	2.0.10.248	275	2	z	석감	석	감	NULL	NULL	NULL	NULL	NULL	NULL	54	1	11	KSY	List3	0		1	-1	780735	184		0	0	0	z	0	4	780919	0	{/}	684
좌우반구com(split BVF)_1	2	1	<?xml version="1.0"?>\n<Clock xmlns:dt="urn:schemas-microsoft-com:datatypes"><Description dt:dt="string">E-Prime Primary Realtime Clock</Description><StartTime><Timestamp dt:dt="int">0</Timestamp><DateUtc dt:dt="string">2020-10-09T06:50:53Z</DateUtc></StartTime><FrequencyChanges><FrequencyChange><Frequency dt:dt="r8">2699960000</Frequency><Timestamp dt:dt="r8">4.38811818085316E+15</Timestamp><Cur…	좌우반구com(split BVF)_1-002-1	60.021	1.0.0.163	1	-2130870545	Professional	2.0.10.242	2.0.10.353	10-09-2020	2020-10-09 오전 6:50:53	15:50:53	2.0.10.248	41	1	{/}	선배	선	배	106	1	41	NULL	NULL	NULL	NULL	NULL	NULL	KSY2	List1	NULL	NULL	NULL	NULL	NULL	NULL	NULL	NULL	NULL	1	{/}	0	3	120681	0	{/}	264
좌우반구com(split BVF)_1	2	1	<?xml version="1.0"?>\n<Clock xmlns:dt="urn:schemas-microsoft-com:datatypes"><Description dt:dt="string">E-Prime Primary Realtime Clock</Description><StartTime><Timestamp dt:dt="int">0</Timestamp><DateUtc dt:dt="string">2020-10-09T06:50:53Z</DateUtc></StartTime><FrequencyChanges><FrequencyChange><Frequency dt:dt="r8">2699960000</Frequency><Timestamp dt:dt="r8">4.38811818085316E+15</Timestamp><Cur…	좌우반구com(split BVF)_1-002-1	60.021	1.0.0.163	1	-2130870545	Professional	2.0.10.242	2.0.10.353	10-09-2020	2020-10-09 오전 6:50:53	15:50:53	2.0.10.248	292	1	{/}	선택	선	택	NULL	NULL	NULL	NULL	NULL	NULL	69	1	28	KSY2	List3	NULL	NULL	NULL	NULL	NULL	NULL	NULL	NULL	NULL	1	{/}	0	3	825553	0	{/}	322
좌우반구com(split BVF)_1	2	1	<?xml version="1.0"?>\n<Clock xmlns:dt="urn:schemas-microsoft-com:datatypes"><Description dt:dt="string">E-Prime Primary Realtime Clock</Description><StartTime><Timestamp dt:dt="int">0</Timestamp><DateUtc dt:dt="string">2020-10-09T06:50:53Z</DateUtc></StartTime><FrequencyChanges><FrequencyChange><Frequency dt:dt="r8">2699960000</Frequency><Timestamp dt:dt="r8">4.38811818085316E+15</Timestamp><Cur…	좌우반구com(split BVF)_1-002-1	60.021	1.0.0.163	1	-2130870545	Professional	2.0.10.242	2.0.10.353	10-09-2020	2020-10-09 오전 6:50:53	15:50:53	2.0.10.248	285	2	z	설결	설	결	NULL	NULL	NULL	NULL	NULL	NULL	96	1	21	KSY2	List3	NULL	NULL	NULL	NULL	NULL	NULL	NULL	NULL	NULL	0	z	0	4	807060	0	{/}	615
좌우반구com(split BVF)_1	2	1	<?xml version="1.0"?>\n<Clock xmlns:dt="urn:schemas-microsoft-com:datatypes"><Description dt:dt="string">E-Prime Primary Realtime Clock</Description><StartTime><Timestamp dt:dt="int">0</Timestamp><DateUtc dt:dt="string">2020-10-09T06:50:53Z</DateUtc></StartTime><FrequencyChanges><FrequencyChange><Frequency dt:dt="r8">2699960000</Frequency><Timestamp dt:dt="r8">4.38811818085316E+15</Timestamp><Cur…	좌우반구com(split BVF)_1-002-1	60.021	1.0.0.163	1	-2130870545	Professional	2.0.10.242	2.0.10.353	10-09-2020	2020-10-09 오전 6:50:53	15:50:53	2.0.10.248	366	1	{/}	설명	설	명	NULL	NULL	NULL	NULL	NULL	NULL	38	1	102	KSY2	List3	NULL	NULL	NULL	NULL	NULL	NULL	NULL	NULL	NULL	1	{/}	0	3	1022268	0	{/}	405
좌우반구com(split BVF)_1	2	1	<?xml version="1.0"?>\n<Clock xmlns:dt="urn:schemas-microsoft-com:datatypes"><Description dt:dt="string">E-Prime Primary Realtime Clock</Description><StartTime><Timestamp dt:dt="int">0</Timestamp><DateUtc dt:dt="string">2020-10-09T06:50:53Z</DateUtc></StartTime><FrequencyChanges><FrequencyChange><Frequency dt:dt="r8">2699960000</Frequency><Timestamp dt:dt="r8">4.38811818085316E+15</Timestamp><Cur…	좌우반구com(split BVF)_1-002-1	60.021	1.0.0.163	1	-2130870545	Professional	2.0.10.242	2.0.10.353	10-09-2020	2020-10-09 오전 6:50:53	15:50:53	2.0.10.248	141	1	{/}	설문	설	문	NULL	NULL	NULL	7	1	9	NULL	NULL	NULL	KSY2	List2	NULL	NULL	NULL	NULL	NULL	NULL	NULL	NULL	NULL	1	{/}	0	3	413213	0	{/}	385
좌우반구com(split BVF)_1	2	1	<?xml version="1.0"?>\n<Clock xmlns:dt="urn:schemas-microsoft-com:datatypes"><Description dt:dt="string">E-Prime Primary Realtime Clock</Description><StartTime><Timestamp dt:dt="int">0</Timestamp><DateUtc dt:dt="string">2020-10-09T06:50:53Z</DateUtc></StartTime><FrequencyChanges><FrequencyChange><Frequency dt:dt="r8">2699960000</Frequency><Timestamp dt:dt="r8">4.38811818085316E+15</Timestamp><Cur…	좌우반구com(split BVF)_1-002-1	60.021	1.0.0.163	1	-2130870545	Professional	2.0.10.242	2.0.10.353	10-09-2020	2020-10-09 오전 6:50:53	15:50:53	2.0.10.248	269	2	z	설색	설	색	NULL	NULL	NULL	NULL	NULL	NULL	74	1	5	KSY3	List3	NULL	NULL	NULL	NULL	NULL	NULL	NULL	NULL	NULL	1	z	0	3	764974	0	z	589
좌우반구com(split BVF)_1	2	1	<?xml version="1.0"?>\n<Clock xmlns:dt="urn:schemas-microsoft-com:datatypes"><Description dt:dt="string">E-Prime Primary Realtime Clock</Description><StartTime><Timestamp dt:dt="int">0</Timestamp><DateUtc dt:dt="string">2020-10-09T06:50:53Z</DateUtc></StartTime><FrequencyChanges><FrequencyChange><Frequency dt:dt="r8">2699960000</Frequency><Timestamp dt:dt="r8">4.38811818085316E+15</Timestamp><Cur…	좌우반구com(split BVF)_1-002-1	60.021	1.0.0.163	1	-2130870545	Professional	2.0.10.242	2.0.10.353	10-09-2020	2020-10-09 오전 6:50:53	15:50:53	2.0.10.248	132	2	z	섭습	섭	습	61	1	132	NULL	NULL	NULL	NULL	NULL	NULL	KSY	List1	0		0	-1	356049	184		0	0	1	z	0	4	356233	0	z	518
좌우반구com(split BVF)_1	2	1	<?xml version="1.0"?>\n<Clock xmlns:dt="urn:schemas-microsoft-com:datatypes"><Description dt:dt="string">E-Prime Primary Realtime Clock</Description><StartTime><Timestamp dt:dt="int">0</Timestamp><DateUtc dt:dt="string">2020-10-09T06:50:53Z</DateUtc></StartTime><FrequencyChanges><FrequencyChange><Frequency dt:dt="r8">2699960000</Frequency><Timestamp dt:dt="r8">4.38811818085316E+15</Timestamp><Cur…	좌우반구com(split BVF)_1-002-1	60.021	1.0.0.163	1	-2130870545	Professional	2.0.10.242	2.0.10.353	10-09-2020	2020-10-09 오전 6:50:53	15:50:53	2.0.10.248	349	1	{/}	성공	성	공	NULL	NULL	NULL	NULL	NULL	NULL	131	1	85	KSY2	List3	NULL	NULL	NULL	NULL	NULL	NULL	NULL	NULL	NULL	1	{/}	0	3	976584	0	{/}	385
좌우반구com(split BVF)_1	2	1	<?xml version="1.0"?>\n<Clock xmlns:dt="urn:schemas-microsoft-com:datatypes"><Description dt:dt="string">E-Prime Primary Realtime Clock</Description><StartTime><Timestamp dt:dt="int">0</Timestamp><DateUtc dt:dt="string">2020-10-09T06:50:53Z</DateUtc></StartTime><FrequencyChanges><FrequencyChange><Frequency dt:dt="r8">2699960000</Frequency><Timestamp dt:dt="r8">4.38811818085316E+15</Timestamp><Cur…	좌우반구com(split BVF)_1-002-1	60.021	1.0.0.163	1	-2130870545	Professional	2.0.10.242	2.0.10.353	10-09-2020	2020-10-09 오전 6:50:53	15:50:53	2.0.10.248	294	1	{/}	세상	세	상	NULL	NULL	NULL	NULL	NULL	NULL	110	1	30	KSY2	List3	NULL	NULL	NULL	NULL	NULL	NULL	NULL	NULL	NULL	1	{/}	0	4	830585	0	{/}	257
좌우반구com(split BVF)_1	2	1	<?xml version="1.0"?>\n<Clock xmlns:dt="urn:schemas-microsoft-com:datatypes"><Description dt:dt="string">E-Prime Primary Realtime Clock</Description><StartTime><Timestamp dt:dt="int">0</Timestamp><DateUtc dt:dt="string">2020-10-09T06:50:53Z</DateUtc></StartTime><FrequencyChanges><FrequencyChange><Frequency dt:dt="r8">2699960000</Frequency><Timestamp dt:dt="r8">4.38811818085316E+15</Timestamp><Cur…	좌우반구com(split BVF)_1-002-1	60.021	1.0.0.163	1	-2130870545	Professional	2.0.10.242	2.0.10.353	10-09-2020	2020-10-09 오전 6:50:53	15:50:53	2.0.10.248	217	1	{/}	소리	소	리	NULL	NULL	NULL	23	1	85	NULL	NULL	NULL	KSY2	List2	NULL	NULL	NULL	NULL	NULL	NULL	NULL	NULL	NULL	1	{/}	0	4	615493	0	{/}	255
좌우반구com(split BVF)_1	2	1	<?xml version="1.0"?>\n<Clock xmlns:dt="urn:schemas-microsoft-com:datatypes"><Description dt:dt="string">E-Prime Primary Realtime Clock</Description><StartTime><Timestamp dt:dt="int">0</Timestamp><DateUtc dt:dt="string">2020-10-09T06:50:53Z</DateUtc></StartTime><FrequencyChanges><FrequencyChange><Frequency dt:dt="r8">2699960000</Frequency><Timestamp dt:dt="r8">4.38811818085316E+15</Timestamp><Cur…	좌우반구com(split BVF)_1-002-1	60.021	1.0.0.163	1	-2130870545	Professional	2.0.10.242	2.0.10.353	10-09-2020	2020-10-09 오전 6:50:53	15:50:53	2.0.10.248	32	1	{/}	소송	소	송	6	1	32	NULL	NULL	NULL	NULL	NULL	NULL	KSY2	List1	NULL	NULL	NULL	NULL	NULL	NULL	NULL	NULL	NULL	1	{/}	0	3	96906	0	{/}	247
좌우반구com(split BVF)_1	2	1	<?xml version="1.0"?>\n<Clock xmlns:dt="urn:schemas-microsoft-com:datatypes"><Description dt:dt="string">E-Prime Primary Realtime Clock</Description><StartTime><Timestamp dt:dt="int">0</Timestamp><DateUtc dt:dt="string">2020-10-09T06:50:53Z</DateUtc></StartTime><FrequencyChanges><FrequencyChange><Frequency dt:dt="r8">2699960000</Frequency><Timestamp dt:dt="r8">4.38811818085316E+15</Timestamp><Cur…	좌우반구com(split BVF)_1-002-1	60.021	1.0.0.163	1	-2130870545	Professional	2.0.10.242	2.0.10.353	10-09-2020	2020-10-09 오전 6:50:53	15:50:53	2.0.10.248	101	1	{/}	속도	속	도	5	1	101	NULL	NULL	NULL	NULL	NULL	NULL	KSY2	List1	NULL	NULL	NULL	NULL	NULL	NULL	NULL	NULL	NULL	1	{/}	0	3	275827	0	{/}	245
좌우반구com(split BVF)_1	2	1	<?xml version="1.0"?>\n<Clock xmlns:dt="urn:schemas-microsoft-com:datatypes"><Description dt:dt="string">E-Prime Primary Realtime Clock</Description><StartTime><Timestamp dt:dt="int">0</Timestamp><DateUtc dt:dt="string">2020-10-09T06:50:53Z</DateUtc></StartTime><FrequencyChanges><FrequencyChange><Frequency dt:dt="r8">2699960000</Frequency><Timestamp dt:dt="r8">4.38811818085316E+15</Timestamp><Cur…	좌우반구com(split BVF)_1-002-1	60.021	1.0.0.163	1	-2130870545	Professional	2.0.10.242	2.0.10.353	10-09-2020	2020-10-09 오전 6:50:53	15:50:53	2.0.10.248	65	2	z	송스	송	스	3	1	65	NULL	NULL	NULL	NULL	NULL	NULL	KSY3	List1	NULL	NULL	NULL	NULL	NULL	NULL	NULL	NULL	NULL	1	z	0	3	182743	0	z	449
좌우반구com(split BVF)_1	2	1	<?xml version="1.0"?>\n<Clock xmlns:dt="urn:schemas-microsoft-com:datatypes"><Description dt:dt="string">E-Prime Primary Realtime Clock</Description><StartTime><Timestamp dt:dt="int">0</Timestamp><DateUtc dt:dt="string">2020-10-09T06:50:53Z</DateUtc></StartTime><FrequencyChanges><FrequencyChange><Frequency dt:dt="r8">2699960000</Frequency><Timestamp dt:dt="r8">4.38811818085316E+15</Timestamp><Cur…	좌우반구com(split BVF)_1-002-1	60.021	1.0.0.163	1	-2130870545	Professional	2.0.10.242	2.0.10.353	10-09-2020	2020-10-09 오전 6:50:53	15:50:53	2.0.10.248	151	2	z	송익	송	익	NULL	NULL	NULL	129	1	19	NULL	NULL	NULL	KSY2	List2	NULL	NULL	NULL	NULL	NULL	NULL	NULL	NULL	NULL	1	z	0	3	439670	0	z	520
좌우반구com(split BVF)_1	2	1	<?xml version="1.0"?>\n<Clock xmlns:dt="urn:schemas-microsoft-com:datatypes"><Description dt:dt="string">E-Prime Primary Realtime Clock</Description><StartTime><Timestamp dt:dt="int">0</Timestamp><DateUtc dt:dt="string">2020-10-09T06:50:53Z</DateUtc></StartTime><FrequencyChanges><FrequencyChange><Frequency dt:dt="r8">2699960000</Frequency><Timestamp dt:dt="r8">4.38811818085316E+15</Timestamp><Cur…	좌우반구com(split BVF)_1-002-1	60.021	1.0.0.163	1	-2130870545	Professional	2.0.10.242	2.0.10.353	10-09-2020	2020-10-09 오전 6:50:53	15:50:53	2.0.10.248	184	1	{/}	수고	수	고	NULL	NULL	NULL	30	1	52	NULL	NULL	NULL	KSY2	List2	NULL	NULL	NULL	NULL	NULL	NULL	NULL	NULL	NULL	1	{/}	0	3	527390	0	{/}	367
좌우반구com(split BVF)_1	2	1	<?xml version="1.0"?>\n<Clock xmlns:dt="urn:schemas-microsoft-com:datatypes"><Description dt:dt="string">E-Prime Primary Realtime Clock</Description><StartTime><Timestamp dt:dt="int">0</Timestamp><DateUtc dt:dt="string">2020-10-09T06:50:53Z</DateUtc></StartTime><FrequencyChanges><FrequencyChange><Frequency dt:dt="r8">2699960000</Frequency><Timestamp dt:dt="r8">4.38811818085316E+15</Timestamp><Cur…	좌우반구com(split BVF)_1-002-1	60.021	1.0.0.163	1	-2130870545	Professional	2.0.10.242	2.0.10.353	10-09-2020	2020-10-09 오전 6:50:53	15:50:53	2.0.10.248	139	1	{/}	수단	수	단	NULL	NULL	NULL	100	1	7	NULL	NULL	NULL	KSY2	List2	NULL	NULL	NULL	NULL	NULL	NULL	NULL	NULL	NULL	1	{/}	0	4	408215	0	{/}	279
좌우반구com(split BVF)_1	2	1	<?xml version="1.0"?>\n<Clock xmlns:dt="urn:schemas-microsoft-com:datatypes"><Description dt:dt="string">E-Prime Primary Realtime Clock</Description><StartTime><Timestamp dt:dt="int">0</Timestamp><DateUtc dt:dt="string">2020-10-09T06:50:53Z</DateUtc></StartTime><FrequencyChanges><FrequencyChange><Frequency dt:dt="r8">2699960000</Frequency><Timestamp dt:dt="r8">4.38811818085316E+15</Timestamp><Cur…	좌우반구com(split BVF)_1-002-1	60.021	1.0.0.163	1	-2130870545	Professional	2.0.10.242	2.0.10.353	10-09-2020	2020-10-09 오전 6:50:53	15:50:53	2.0.10.248	103	1	{/}	수준	수	준	18	1	103	NULL	NULL	NULL	NULL	NULL	NULL	KSY2	List1	NULL	NULL	NULL	NULL	NULL	NULL	NULL	NULL	NULL	1	{/}	1	3	280775	0	{/}	281
좌우반구com(split BVF)_1	2	1	<?xml version="1.0"?>\n<Clock xmlns:dt="urn:schemas-microsoft-com:datatypes"><Description dt:dt="string">E-Prime Primary Realtime Clock</Description><StartTime><Timestamp dt:dt="int">0</Timestamp><DateUtc dt:dt="string">2020-10-09T06:50:53Z</DateUtc></StartTime><FrequencyChanges><FrequencyChange><Frequency dt:dt="r8">2699960000</Frequency><Timestamp dt:dt="r8">4.38811818085316E+15</Timestamp><Cur…	좌우반구com(split BVF)_1-002-1	60.021	1.0.0.163	1	-2130870545	Professional	2.0.10.242	2.0.10.353	10-09-2020	2020-10-09 오전 6:50:53	15:50:53	2.0.10.248	207	2	z	숙국	숙	국	NULL	NULL	NULL	31	1	75	NULL	NULL	NULL	KSY2	List2	NULL	NULL	NULL	NULL	NULL	NULL	NULL	NULL	NULL	0	z	0	4	587436	0	{/}	609
좌우반구com(split BVF)_1	2	1	<?xml version="1.0"?>\n<Clock xmlns:dt="urn:schemas-microsoft-com:datatypes"><Description dt:dt="string">E-Prime Primary Realtime Clock</Description><StartTime><Timestamp dt:dt="int">0</Timestamp><DateUtc dt:dt="string">2020-10-09T06:50:53Z</DateUtc></StartTime><FrequencyChanges><FrequencyChange><Frequency dt:dt="r8">2699960000</Frequency><Timestamp dt:dt="r8">4.38811818085316E+15</Timestamp><Cur…	좌우반구com(split BVF)_1-002-1	60.021	1.0.0.163	1	-2130870545	Professional	2.0.10.242	2.0.10.353	10-09-2020	2020-10-09 오전 6:50:53	15:50:53	2.0.10.248	118	2	z	숙발	숙	발	110	1	118	NULL	NULL	NULL	NULL	NULL	NULL	KSY2	List1	NULL	NULL	NULL	NULL	NULL	NULL	NULL	NULL	NULL	1	z	0	3	319962	0	z	845
좌우반구com(split BVF)_1	2	1	<?xml version="1.0"?>\n<Clock xmlns:dt="urn:schemas-microsoft-com:datatypes"><Description dt:dt="string">E-Prime Primary Realtime Clock</Description><StartTime><Timestamp dt:dt="int">0</Timestamp><DateUtc dt:dt="string">2020-10-09T06:50:53Z</DateUtc></StartTime><FrequencyChanges><FrequencyChange><Frequency dt:dt="r8">2699960000</Frequency><Timestamp dt:dt="r8">4.38811818085316E+15</Timestamp><Cur…	좌우반구com(split BVF)_1-002-1	60.021	1.0.0.163	1	-2130870545	Professional	2.0.10.242	2.0.10.353	10-09-2020	2020-10-09 오전 6:50:53	15:50:53	2.0.10.248	15	1	{/}	숙소	숙	소	1	1	15	NULL	NULL	NULL	NULL	NULL	NULL	KSY2	List1	NULL	NULL	NULL	NULL	NULL	NULL	NULL	NULL	NULL	1	{/}	0	3	53121	0	{/}	313
좌우반구com(split BVF)_1	2	1	<?xml version="1.0"?>\n<Clock xmlns:dt="urn:schemas-microsoft-com:datatypes"><Description dt:dt="string">E-Prime Primary Realtime Clock</Description><StartTime><Timestamp dt:dt="int">0</Timestamp><DateUtc dt:dt="string">2020-10-09T06:50:53Z</DateUtc></StartTime><FrequencyChanges><FrequencyChange><Frequency dt:dt="r8">2699960000</Frequency><Timestamp dt:dt="r8">4.38811818085316E+15</Timestamp><Cur…	좌우반구com(split BVF)_1-002-1	60.021	1.0.0.163	1	-2130870545	Professional	2.0.10.242	2.0.10.353	10-09-2020	2020-10-09 오전 6:50:53	15:50:53	2.0.10.248	85	2	z	술감	술	감	70	1	85	NULL	NULL	NULL	NULL	NULL	NULL	KSY2	List1	NULL	NULL	NULL	NULL	NULL	NULL	NULL	NULL	NULL	1	z	0	3	235141	0	z	355
좌우반구com(split BVF)_1	2	1	<?xml version="1.0"?>\n<Clock xmlns:dt="urn:schemas-microsoft-com:datatypes"><Description dt:dt="string">E-Prime Primary Realtime Clock</Description><StartTime><Timestamp dt:dt="int">0</Timestamp><DateUtc dt:dt="string">2020-10-09T06:50:53Z</DateUtc></StartTime><FrequencyChanges><FrequencyChange><Frequency dt:dt="r8">2699960000</Frequency><Timestamp dt:dt="r8">4.38811818085316E+15</Timestamp><Cur…	좌우반구com(split BVF)_1-002-1	60.021	1.0.0.163	1	-2130870545	Professional	2.0.10.242	2.0.10.353	10-09-2020	2020-10-09 오전 6:50:53	15:50:53	2.0.10.248	83	2	z	스위	스	위	108	1	83	NULL	NULL	NULL	NULL	NULL	NULL	KSY2	List1	NULL	NULL	NULL	NULL	NULL	NULL	NULL	NULL	NULL	1	z	0	3	229943	0	z	433
좌우반구com(split BVF)_1	2	1	<?xml version="1.0"?>\n<Clock xmlns:dt="urn:schemas-microsoft-com:datatypes"><Description dt:dt="string">E-Prime Primary Realtime Clock</Description><StartTime><Timestamp dt:dt="int">0</Timestamp><DateUtc dt:dt="string">2020-10-09T06:50:53Z</DateUtc></StartTime><FrequencyChanges><FrequencyChange><Frequency dt:dt="r8">2699960000</Frequency><Timestamp dt:dt="r8">4.38811818085316E+15</Timestamp><Cur…	좌우반구com(split BVF)_1-002-1	60.021	1.0.0.163	1	-2130870545	Professional	2.0.10.242	2.0.10.353	10-09-2020	2020-10-09 오전 6:50:53	15:50:53	2.0.10.248	52	2	z	스진	스	진	100	1	52	NULL	NULL	NULL	NULL	NULL	NULL	KSY3	List1	NULL	NULL	NULL	NULL	NULL	NULL	NULL	NULL	NULL	1	z	0	4	148855	0	z	362
좌우반구com(split BVF)_1	2	1	<?xml version="1.0"?>\n<Clock xmlns:dt="urn:schemas-microsoft-com:datatypes"><Description dt:dt="string">E-Prime Primary Realtime Clock</Description><StartTime><Timestamp dt:dt="int">0</Timestamp><DateUtc dt:dt="string">2020-10-09T06:50:53Z</DateUtc></StartTime><FrequencyChanges><FrequencyChange><Frequency dt:dt="r8">2699960000</Frequency><Timestamp dt:dt="r8">4.38811818085316E+15</Timestamp><Cur…	좌우반구com(split BVF)_1-002-1	60.021	1.0.0.163	1	-2130870545	Professional	2.0.10.242	2.0.10.353	10-09-2020	2020-10-09 오전 6:50:53	15:50:53	2.0.10.248	261	2	z	스향	스	향	NULL	NULL	NULL	132	1	129	NULL	NULL	NULL	KSY2	List2	NULL	NULL	NULL	NULL	NULL	NULL	NULL	NULL	NULL	1	z	1	3	734301	0	z	406
좌우반구com(split BVF)_1	2	1	<?xml version="1.0"?>\n<Clock xmlns:dt="urn:schemas-microsoft-com:datatypes"><Description dt:dt="string">E-Prime Primary Realtime Clock</Description><StartTime><Timestamp dt:dt="int">0</Timestamp><DateUtc dt:dt="string">2020-10-09T06:50:53Z</DateUtc></StartTime><FrequencyChanges><FrequencyChange><Frequency dt:dt="r8">2699960000</Frequency><Timestamp dt:dt="r8">4.38811818085316E+15</Timestamp><Cur…	좌우반구com(split BVF)_1-002-1	60.021	1.0.0.163	1	-2130870545	Professional	2.0.10.242	2.0.10.353	10-09-2020	2020-10-09 오전 6:50:53	15:50:53	2.0.10.248	296	2	z	습나	습	나	NULL	NULL	NULL	NULL	NULL	NULL	90	1	32	KSY2	List3	NULL	NULL	NULL	NULL	NULL	NULL	NULL	NULL	NULL	1	z	0	4	835650	0	z	912
좌우반구com(split BVF)_1	2	1	<?xml version="1.0"?>\n<Clock xmlns:dt="urn:schemas-microsoft-com:datatypes"><Description dt:dt="string">E-Prime Primary Realtime Clock</Description><StartTime><Timestamp dt:dt="int">0</Timestamp><DateUtc dt:dt="string">2020-10-09T06:50:53Z</DateUtc></StartTime><FrequencyChanges><FrequencyChange><Frequency dt:dt="r8">2699960000</Frequency><Timestamp dt:dt="r8">4.38811818085316E+15</Timestamp><Cur…	좌우반구com(split BVF)_1-002-1	60.021	1.0.0.163	1	-2130870545	Professional	2.0.10.242	2.0.10.353	10-09-2020	2020-10-09 오전 6:50:53	15:50:53	2.0.10.248	293	2	z	습필	습	필	NULL	NULL	NULL	NULL	NULL	NULL	81	1	29	KSY	List3	0		0	0	827886	183		0	0	1	z	0	3	828069	0	z	317
좌우반구com(split BVF)_1	2	1	<?xml version="1.0"?>\n<Clock xmlns:dt="urn:schemas-microsoft-com:datatypes"><Description dt:dt="string">E-Prime Primary Realtime Clock</Description><StartTime><Timestamp dt:dt="int">0</Timestamp><DateUtc dt:dt="string">2020-10-09T06:50:53Z</DateUtc></StartTime><FrequencyChanges><FrequencyChange><Frequency dt:dt="r8">2699960000</Frequency><Timestamp dt:dt="r8">4.38811818085316E+15</Timestamp><Cur…	좌우반구com(split BVF)_1-002-1	60.021	1.0.0.163	1	-2130870545	Professional	2.0.10.242	2.0.10.353	10-09-2020	2020-10-09 오전 6:50:53	15:50:53	2.0.10.248	126	1	{/}	시간	시	간	67	1	126	NULL	NULL	NULL	NULL	NULL	NULL	KSY2	List1	NULL	NULL	NULL	NULL	NULL	NULL	NULL	NULL	NULL	1	{/}	0	4	340705	0	{/}	310
좌우반구com(split BVF)_1	2	1	<?xml version="1.0"?>\n<Clock xmlns:dt="urn:schemas-microsoft-com:datatypes"><Description dt:dt="string">E-Prime Primary Realtime Clock</Description><StartTime><Timestamp dt:dt="int">0</Timestamp><DateUtc dt:dt="string">2020-10-09T06:50:53Z</DateUtc></StartTime><FrequencyChanges><FrequencyChange><Frequency dt:dt="r8">2699960000</Frequency><Timestamp dt:dt="r8">4.38811818085316E+15</Timestamp><Cur…	좌우반구com(split BVF)_1-002-1	60.021	1.0.0.163	1	-2130870545	Professional	2.0.10.242	2.0.10.353	10-09-2020	2020-10-09 오전 6:50:53	15:50:53	2.0.10.248	235	1	{/}	시기	시	기	NULL	NULL	NULL	109	1	103	NULL	NULL	NULL	KSY2	List2	NULL	NULL	NULL	NULL	NULL	NULL	NULL	NULL	NULL	1	{/}	0	3	665542	0	{/}	478
좌우반구com(split BVF)_1	2	1	<?xml version="1.0"?>\n<Clock xmlns:dt="urn:schemas-microsoft-com:datatypes"><Description dt:dt="string">E-Prime Primary Realtime Clock</Description><StartTime><Timestamp dt:dt="int">0</Timestamp><DateUtc dt:dt="string">2020-10-09T06:50:53Z</DateUtc></StartTime><FrequencyChanges><FrequencyChange><Frequency dt:dt="r8">2699960000</Frequency><Timestamp dt:dt="r8">4.38811818085316E+15</Timestamp><Cur…	좌우반구com(split BVF)_1-002-1	60.021	1.0.0.163	1	-2130870545	Professional	2.0.10.242	2.0.10.353	10-09-2020	2020-10-09 오전 6:50:53	15:50:53	2.0.10.248	119	1	{/}	시대	시	대	85	1	119	NULL	NULL	NULL	NULL	NULL	NULL	KSY2	List1	NULL	NULL	NULL	NULL	NULL	NULL	NULL	NULL	NULL	1	{/}	0	3	323011	0	{/}	252
좌우반구com(split BVF)_1	2	1	<?xml version="1.0"?>\n<Clock xmlns:dt="urn:schemas-microsoft-com:datatypes"><Description dt:dt="string">E-Prime Primary Realtime Clock</Description><StartTime><Timestamp dt:dt="int">0</Timestamp><DateUtc dt:dt="string">2020-10-09T06:50:53Z</DateUtc></StartTime><FrequencyChanges><FrequencyChange><Frequency dt:dt="r8">2699960000</Frequency><Timestamp dt:dt="r8">4.38811818085316E+15</Timestamp><Cur…	좌우반구com(split BVF)_1-002-1	60.021	1.0.0.163	1	-2130870545	Professional	2.0.10.242	2.0.10.353	10-09-2020	2020-10-09 오전 6:50:53	15:50:53	2.0.10.248	249	1	{/}	시도	시	도	NULL	NULL	NULL	68	1	117	NULL	NULL	NULL	KSY2	List2	NULL	NULL	NULL	NULL	NULL	NULL	NULL	NULL	NULL	1	{/}	0	3	702829	0	{/}	319
좌우반구com(split BVF)_1	2	1	<?xml version="1.0"?>\n<Clock xmlns:dt="urn:schemas-microsoft-com:datatypes"><Description dt:dt="string">E-Prime Primary Realtime Clock</Description><StartTime><Timestamp dt:dt="int">0</Timestamp><DateUtc dt:dt="string">2020-10-09T06:50:53Z</DateUtc></StartTime><FrequencyChanges><FrequencyChange><Frequency dt:dt="r8">2699960000</Frequency><Timestamp dt:dt="r8">4.38811818085316E+15</Timestamp><Cur…	좌우반구com(split BVF)_1-002-1	60.021	1.0.0.163	1	-2130870545	Professional	2.0.10.242	2.0.10.353	10-09-2020	2020-10-09 오전 6:50:53	15:50:53	2.0.10.248	186	2	z	시질	시	질	NULL	NULL	NULL	46	1	54	NULL	NULL	NULL	KSY	List2	0		0	-1	532355	183		0	0	1	z	0	3	532538	0	z	523
좌우반구com(split BVF)_1	2	1	<?xml version="1.0"?>\n<Clock xmlns:dt="urn:schemas-microsoft-com:datatypes"><Description dt:dt="string">E-Prime Primary Realtime Clock</Description><StartTime><Timestamp dt:dt="int">0</Timestamp><DateUtc dt:dt="string">2020-10-09T06:50:53Z</DateUtc></StartTime><FrequencyChanges><FrequencyChange><Frequency dt:dt="r8">2699960000</Frequency><Timestamp dt:dt="r8">4.38811818085316E+15</Timestamp><Cur…	좌우반구com(split BVF)_1-002-1	60.021	1.0.0.163	1	-2130870545	Professional	2.0.10.242	2.0.10.353	10-09-2020	2020-10-09 오전 6:50:53	15:50:53	2.0.10.248	51	1	{/}	식비	식	비	14	1	51	NULL	NULL	NULL	NULL	NULL	NULL	KSY2	List1	NULL	NULL	NULL	NULL	NULL	NULL	NULL	NULL	NULL	1	{/}	1	3	146305	0	{/}	344
좌우반구com(split BVF)_1	2	1	<?xml version="1.0"?>\n<Clock xmlns:dt="urn:schemas-microsoft-com:datatypes"><Description dt:dt="string">E-Prime Primary Realtime Clock</Description><StartTime><Timestamp dt:dt="int">0</Timestamp><DateUtc dt:dt="string">2020-10-09T06:50:53Z</DateUtc></StartTime><FrequencyChanges><FrequencyChange><Frequency dt:dt="r8">2699960000</Frequency><Timestamp dt:dt="r8">4.38811818085316E+15</Timestamp><Cur…	좌우반구com(split BVF)_1-002-1	60.021	1.0.0.163	1	-2130870545	Professional	2.0.10.242	2.0.10.353	10-09-2020	2020-10-09 오전 6:50:53	15:50:53	2.0.10.248	113	2	z	식차	식	차	17	1	113	NULL	NULL	NULL	NULL	NULL	NULL	KSY	List1	0		0	-1	306983	183		0	0	0	z	1	3	307166	0	{/}	249
좌우반구com(split BVF)_1	2	1	<?xml version="1.0"?>\n<Clock xmlns:dt="urn:schemas-microsoft-com:datatypes"><Description dt:dt="string">E-Prime Primary Realtime Clock</Description><StartTime><Timestamp dt:dt="int">0</Timestamp><DateUtc dt:dt="string">2020-10-09T06:50:53Z</DateUtc></StartTime><FrequencyChanges><FrequencyChange><Frequency dt:dt="r8">2699960000</Frequency><Timestamp dt:dt="r8">4.38811818085316E+15</Timestamp><Cur…	좌우반구com(split BVF)_1-002-1	60.021	1.0.0.163	1	-2130870545	Professional	2.0.10.242	2.0.10.353	10-09-2020	2020-10-09 오전 6:50:53	15:50:53	2.0.10.248	233	1	{/}	식탁	식	탁	NULL	NULL	NULL	52	1	101	NULL	NULL	NULL	KSY2	List2	NULL	NULL	NULL	NULL	NULL	NULL	NULL	NULL	NULL	1	{/}	0	3	660127	0	{/}	541
좌우반구com(split BVF)_1	2	1	<?xml version="1.0"?>\n<Clock xmlns:dt="urn:schemas-microsoft-com:datatypes"><Description dt:dt="string">E-Prime Primary Realtime Clock</Description><StartTime><Timestamp dt:dt="int">0</Timestamp><DateUtc dt:dt="string">2020-10-09T06:50:53Z</DateUtc></StartTime><FrequencyChanges><FrequencyChange><Frequency dt:dt="r8">2699960000</Frequency><Timestamp dt:dt="r8">4.38811818085316E+15</Timestamp><Cur…	좌우반구com(split BVF)_1-002-1	60.021	1.0.0.163	1	-2130870545	Professional	2.0.10.242	2.0.10.353	10-09-2020	2020-10-09 오전 6:50:53	15:50:53	2.0.10.248	90	2	z	실락	실	락	84	1	90	NULL	NULL	NULL	NULL	NULL	NULL	KSY	List1	0		0	-1	247637	183		0	0	0	z	0	3	247820	0	{/}	556
좌우반구com(split BVF)_1	2	1	<?xml version="1.0"?>\n<Clock xmlns:dt="urn:schemas-microsoft-com:datatypes"><Description dt:dt="string">E-Prime Primary Realtime Clock</Description><StartTime><Timestamp dt:dt="int">0</Timestamp><DateUtc dt:dt="string">2020-10-09T06:50:53Z</DateUtc></StartTime><FrequencyChanges><FrequencyChange><Frequency dt:dt="r8">2699960000</Frequency><Timestamp dt:dt="r8">4.38811818085316E+15</Timestamp><Cur…	좌우반구com(split BVF)_1-002-1	60.021	1.0.0.163	1	-2130870545	Professional	2.0.10.242	2.0.10.353	10-09-2020	2020-10-09 오전 6:50:53	15:50:53	2.0.10.248	287	2	z	실작	실	작	NULL	NULL	NULL	NULL	NULL	NULL	4	1	23	KSY3	List3	NULL	NULL	NULL	NULL	NULL	NULL	NULL	NULL	NULL	1	z	1	3	812574	0	z	397
좌우반구com(split BVF)_1	2	1	<?xml version="1.0"?>\n<Clock xmlns:dt="urn:schemas-microsoft-com:datatypes"><Description dt:dt="string">E-Prime Primary Realtime Clock</Description><StartTime><Timestamp dt:dt="int">0</Timestamp><DateUtc dt:dt="string">2020-10-09T06:50:53Z</DateUtc></StartTime><FrequencyChanges><FrequencyChange><Frequency dt:dt="r8">2699960000</Frequency><Timestamp dt:dt="r8">4.38811818085316E+15</Timestamp><Cur…	좌우반구com(split BVF)_1-002-1	60.021	1.0.0.163	1	-2130870545	Professional	2.0.10.242	2.0.10.353	10-09-2020	2020-10-09 오전 6:50:53	15:50:53	2.0.10.248	280	1	{/}	실험	실	험	NULL	NULL	NULL	NULL	NULL	NULL	100	1	16	KSY2	List3	NULL	NULL	NULL	NULL	NULL	NULL	NULL	NULL	NULL	1	{/}	0	4	794181	0	{/}	286
좌우반구com(split BVF)_1	2	1	<?xml version="1.0"?>\n<Clock xmlns:dt="urn:schemas-microsoft-com:datatypes"><Description dt:dt="string">E-Prime Primary Realtime Clock</Description><StartTime><Timestamp dt:dt="int">0</Timestamp><DateUtc dt:dt="string">2020-10-09T06:50:53Z</DateUtc></StartTime><FrequencyChanges><FrequencyChange><Frequency dt:dt="r8">2699960000</Frequency><Timestamp dt:dt="r8">4.38811818085316E+15</Timestamp><Cur…	좌우반구com(split BVF)_1-002-1	60.021	1.0.0.163	1	-2130870545	Professional	2.0.10.242	2.0.10.353	10-09-2020	2020-10-09 오전 6:50:53	15:50:53	2.0.10.248	222	1	{/}	심복	심	복	NULL	NULL	NULL	124	1	90	NULL	NULL	NULL	KSY2	List2	NULL	NULL	NULL	NULL	NULL	NULL	NULL	NULL	NULL	1	{/}	0	3	628838	0	{/}	894
좌우반구com(split BVF)_1	2	1	<?xml version="1.0"?>\n<Clock xmlns:dt="urn:schemas-microsoft-com:datatypes"><Description dt:dt="string">E-Prime Primary Realtime Clock</Description><StartTime><Timestamp dt:dt="int">0</Timestamp><DateUtc dt:dt="string">2020-10-09T06:50:53Z</DateUtc></StartTime><FrequencyChanges><FrequencyChange><Frequency dt:dt="r8">2699960000</Frequency><Timestamp dt:dt="r8">4.38811818085316E+15</Timestamp><Cur…	좌우반구com(split BVF)_1-002-1	60.021	1.0.0.163	1	-2130870545	Professional	2.0.10.242	2.0.10.353	10-09-2020	2020-10-09 오전 6:50:53	15:50:53	2.0.10.248	220	1	{/}	심신	심	신	NULL	NULL	NULL	69	1	88	NULL	NULL	NULL	KSY2	List2	NULL	NULL	NULL	NULL	NULL	NULL	NULL	NULL	NULL	1	{/}	0	3	623123	0	{/}	553
좌우반구com(split BVF)_1	2	1	<?xml version="1.0"?>\n<Clock xmlns:dt="urn:schemas-microsoft-com:datatypes"><Description dt:dt="string">E-Prime Primary Realtime Clock</Description><StartTime><Timestamp dt:dt="int">0</Timestamp><DateUtc dt:dt="string">2020-10-09T06:50:53Z</DateUtc></StartTime><FrequencyChanges><FrequencyChange><Frequency dt:dt="r8">2699960000</Frequency><Timestamp dt:dt="r8">4.38811818085316E+15</Timestamp><Cur…	좌우반구com(split BVF)_1-002-1	60.021	1.0.0.163	1	-2130870545	Professional	2.0.10.242	2.0.10.353	10-09-2020	2020-10-09 오전 6:50:53	15:50:53	2.0.10.248	111	2	z	압례	압	례	58	1	111	NULL	NULL	NULL	NULL	NULL	NULL	KSY2	List1	NULL	NULL	NULL	NULL	NULL	NULL	NULL	NULL	NULL	1	z	0	4	301202	0	z	981
좌우반구com(split BVF)_1	2	1	<?xml version="1.0"?>\n<Clock xmlns:dt="urn:schemas-microsoft-com:datatypes"><Description dt:dt="string">E-Prime Primary Realtime Clock</Description><StartTime><Timestamp dt:dt="int">0</Timestamp><DateUtc dt:dt="string">2020-10-09T06:50:53Z</DateUtc></StartTime><FrequencyChanges><FrequencyChange><Frequency dt:dt="r8">2699960000</Frequency><Timestamp dt:dt="r8">4.38811818085316E+15</Timestamp><Cur…	좌우반구com(split BVF)_1-002-1	60.021	1.0.0.163	1	-2130870545	Professional	2.0.10.242	2.0.10.353	10-09-2020	2020-10-09 오전 6:50:53	15:50:53	2.0.10.248	152	1	{/}	압축	압	축	NULL	NULL	NULL	96	1	20	NULL	NULL	NULL	KSY2	List2	NULL	NULL	NULL	NULL	NULL	NULL	NULL	NULL	NULL	1	{/}	0	3	442386	0	{/}	452
좌우반구com(split BVF)_1	2	1	<?xml version="1.0"?>\n<Clock xmlns:dt="urn:schemas-microsoft-com:datatypes"><Description dt:dt="string">E-Prime Primary Realtime Clock</Description><StartTime><Timestamp dt:dt="int">0</Timestamp><DateUtc dt:dt="string">2020-10-09T06:50:53Z</DateUtc></StartTime><FrequencyChanges><FrequencyChange><Frequency dt:dt="r8">2699960000</Frequency><Timestamp dt:dt="r8">4.38811818085316E+15</Timestamp><Cur…	좌우반구com(split BVF)_1-002-1	60.021	1.0.0.163	1	-2130870545	Professional	2.0.10.242	2.0.10.353	10-09-2020	2020-10-09 오전 6:50:53	15:50:53	2.0.10.248	34	2	z	양간	양	간	124	1	34	NULL	NULL	NULL	NULL	NULL	NULL	KSY2	List1	NULL	NULL	NULL	NULL	NULL	NULL	NULL	NULL	NULL	1	z	0	3	101971	0	z	662
좌우반구com(split BVF)_1	2	1	<?xml version="1.0"?>\n<Clock xmlns:dt="urn:schemas-microsoft-com:datatypes"><Description dt:dt="string">E-Prime Primary Realtime Clock</Description><StartTime><Timestamp dt:dt="int">0</Timestamp><DateUtc dt:dt="string">2020-10-09T06:50:53Z</DateUtc></StartTime><FrequencyChanges><FrequencyChange><Frequency dt:dt="r8">2699960000</Frequency><Timestamp dt:dt="r8">4.38811818085316E+15</Timestamp><Cur…	좌우반구com(split BVF)_1-002-1	60.021	1.0.0.163	1	-2130870545	Professional	2.0.10.242	2.0.10.353	10-09-2020	2020-10-09 오전 6:50:53	15:50:53	2.0.10.248	154	2	z	양급	양	급	NULL	NULL	NULL	95	1	22	NULL	NULL	NULL	KSY	List2	0		0	0	447318	183		0	0	1	z	0	3	447501	0	z	497
좌우반구com(split BVF)_1	2	1	<?xml version="1.0"?>\n<Clock xmlns:dt="urn:schemas-microsoft-com:datatypes"><Description dt:dt="string">E-Prime Primary Realtime Clock</Description><StartTime><Timestamp dt:dt="int">0</Timestamp><DateUtc dt:dt="string">2020-10-09T06:50:53Z</DateUtc></StartTime><FrequencyChanges><FrequencyChange><Frequency dt:dt="r8">2699960000</Frequency><Timestamp dt:dt="r8">4.38811818085316E+15</Timestamp><Cur…	좌우반구com(split BVF)_1-002-1	60.021	1.0.0.163	1	-2130870545	Professional	2.0.10.242	2.0.10.353	10-09-2020	2020-10-09 오전 6:50:53	15:50:53	2.0.10.248	232	1	{/}	양념	양	념	NULL	NULL	NULL	12	1	100	NULL	NULL	NULL	KSY2	List2	NULL	NULL	NULL	NULL	NULL	NULL	NULL	NULL	NULL	1	{/}	1	3	657361	0	{/}	571
좌우반구com(split BVF)_1	2	1	<?xml version="1.0"?>\n<Clock xmlns:dt="urn:schemas-microsoft-com:datatypes"><Description dt:dt="string">E-Prime Primary Realtime Clock</Description><StartTime><Timestamp dt:dt="int">0</Timestamp><DateUtc dt:dt="string">2020-10-09T06:50:53Z</DateUtc></StartTime><FrequencyChanges><FrequencyChange><Frequency dt:dt="r8">2699960000</Frequency><Timestamp dt:dt="r8">4.38811818085316E+15</Timestamp><Cur…	좌우반구com(split BVF)_1-002-1	60.021	1.0.0.163	1	-2130870545	Professional	2.0.10.242	2.0.10.353	10-09-2020	2020-10-09 오전 6:50:53	15:50:53	2.0.10.248	375	2	z	양최	양	최	NULL	NULL	NULL	NULL	NULL	NULL	79	1	111	KSY2	List3	NULL	NULL	NULL	NULL	NULL	NULL	NULL	NULL	NULL	1	z	0	4	1045677	0	z	348
좌우반구com(split BVF)_1	2	1	<?xml version="1.0"?>\n<Clock xmlns:dt="urn:schemas-microsoft-com:datatypes"><Description dt:dt="string">E-Prime Primary Realtime Clock</Description><StartTime><Timestamp dt:dt="int">0</Timestamp><DateUtc dt:dt="string">2020-10-09T06:50:53Z</DateUtc></StartTime><FrequencyChanges><FrequencyChange><Frequency dt:dt="r8">2699960000</Frequency><Timestamp dt:dt="r8">4.38811818085316E+15</Timestamp><Cur…	좌우반구com(split BVF)_1-002-1	60.021	1.0.0.163	1	-2130870545	Professional	2.0.10.242	2.0.10.353	10-09-2020	2020-10-09 오전 6:50:53	15:50:53	2.0.10.248	321	1	{/}	어휘	어	휘	NULL	NULL	NULL	NULL	NULL	NULL	19	1	57	KSY2	List3	NULL	NULL	NULL	NULL	NULL	NULL	NULL	NULL	NULL	1	{/}	0	3	903676	0	{/}	358
좌우반구com(split BVF)_1	2	1	<?xml version="1.0"?>\n<Clock xmlns:dt="urn:schemas-microsoft-com:datatypes"><Description dt:dt="string">E-Prime Primary Realtime Clock</Description><StartTime><Timestamp dt:dt="int">0</Timestamp><DateUtc dt:dt="string">2020-10-09T06:50:53Z</DateUtc></StartTime><FrequencyChanges><FrequencyChange><Frequency dt:dt="r8">2699960000</Frequency><Timestamp dt:dt="r8">4.38811818085316E+15</Timestamp><Cur…	좌우반구com(split BVF)_1-002-1	60.021	1.0.0.163	1	-2130870545	Professional	2.0.10.242	2.0.10.353	10-09-2020	2020-10-09 오전 6:50:53	15:50:53	2.0.10.248	315	2	z	엄도	엄	도	NULL	NULL	NULL	NULL	NULL	NULL	128	1	51	KSY3	List3	NULL	NULL	NULL	NULL	NULL	NULL	NULL	NULL	NULL	1	z	0	3	887448	0	z	618
좌우반구com(split BVF)_1	2	1	<?xml version="1.0"?>\n<Clock xmlns:dt="urn:schemas-microsoft-com:datatypes"><Description dt:dt="string">E-Prime Primary Realtime Clock</Description><StartTime><Timestamp dt:dt="int">0</Timestamp><DateUtc dt:dt="string">2020-10-09T06:50:53Z</DateUtc></StartTime><FrequencyChanges><FrequencyChange><Frequency dt:dt="r8">2699960000</Frequency><Timestamp dt:dt="r8">4.38811818085316E+15</Timestamp><Cur…	좌우반구com(split BVF)_1-002-1	60.021	1.0.0.163	1	-2130870545	Professional	2.0.10.242	2.0.10.353	10-09-2020	2020-10-09 오전 6:50:53	15:50:53	2.0.10.248	164	1	{/}	엄마	엄	마	NULL	NULL	NULL	89	1	32	NULL	NULL	NULL	KSY2	List2	NULL	NULL	NULL	NULL	NULL	NULL	NULL	NULL	NULL	1	{/}	0	3	473742	0	{/}	344
좌우반구com(split BVF)_1	2	1	<?xml version="1.0"?>\n<Clock xmlns:dt="urn:schemas-microsoft-com:datatypes"><Description dt:dt="string">E-Prime Primary Realtime Clock</Description><StartTime><Timestamp dt:dt="int">0</Timestamp><DateUtc dt:dt="string">2020-10-09T06:50:53Z</DateUtc></StartTime><FrequencyChanges><FrequencyChange><Frequency dt:dt="r8">2699960000</Frequency><Timestamp dt:dt="r8">4.38811818085316E+15</Timestamp><Cur…	좌우반구com(split BVF)_1-002-1	60.021	1.0.0.163	1	-2130870545	Professional	2.0.10.242	2.0.10.353	10-09-2020	2020-10-09 오전 6:50:53	15:50:53	2.0.10.248	117	2	z	엇압	엇	압	64	1	117	NULL	NULL	NULL	NULL	NULL	NULL	KSY3	List1	NULL	NULL	NULL	NULL	NULL	NULL	NULL	NULL	NULL	1	z	0	3	317246	0	z	513
좌우반구com(split BVF)_1	2	1	<?xml version="1.0"?>\n<Clock xmlns:dt="urn:schemas-microsoft-com:datatypes"><Description dt:dt="string">E-Prime Primary Realtime Clock</Description><StartTime><Timestamp dt:dt="int">0</Timestamp><DateUtc dt:dt="string">2020-10-09T06:50:53Z</DateUtc></StartTime><FrequencyChanges><FrequencyChange><Frequency dt:dt="r8">2699960000</Frequency><Timestamp dt:dt="r8">4.38811818085316E+15</Timestamp><Cur…	좌우반구com(split BVF)_1-002-1	60.021	1.0.0.163	1	-2130870545	Professional	2.0.10.242	2.0.10.353	10-09-2020	2020-10-09 오전 6:50:53	15:50:53	2.0.10.248	277	2	z	여별	여	별	NULL	NULL	NULL	NULL	NULL	NULL	117	1	13	KSY3	List3	NULL	NULL	NULL	NULL	NULL	NULL	NULL	NULL	NULL	1	z	0	4	786317	0	z	398
좌우반구com(split BVF)_1	2	1	<?xml version="1.0"?>\n<Clock xmlns:dt="urn:schemas-microsoft-com:datatypes"><Description dt:dt="string">E-Prime Primary Realtime Clock</Description><StartTime><Timestamp dt:dt="int">0</Timestamp><DateUtc dt:dt="string">2020-10-09T06:50:53Z</DateUtc></StartTime><FrequencyChanges><FrequencyChange><Frequency dt:dt="r8">2699960000</Frequency><Timestamp dt:dt="r8">4.38811818085316E+15</Timestamp><Cur…	좌우반구com(split BVF)_1-002-1	60.021	1.0.0.163	1	-2130870545	Professional	2.0.10.242	2.0.10.353	10-09-2020	2020-10-09 오전 6:50:53	15:50:53	2.0.10.248	208	2	z	여본	여	본	NULL	NULL	NULL	32	1	76	NULL	NULL	NULL	KSY	List2	0		0	-1	590068	183		0	0	0	z	1	3	590251	0	{/}	1426
좌우반구com(split BVF)_1	2	1	<?xml version="1.0"?>\n<Clock xmlns:dt="urn:schemas-microsoft-com:datatypes"><Description dt:dt="string">E-Prime Primary Realtime Clock</Description><StartTime><Timestamp dt:dt="int">0</Timestamp><DateUtc dt:dt="string">2020-10-09T06:50:53Z</DateUtc></StartTime><FrequencyChanges><FrequencyChange><Frequency dt:dt="r8">2699960000</Frequency><Timestamp dt:dt="r8">4.38811818085316E+15</Timestamp><Cur…	좌우반구com(split BVF)_1-002-1	60.021	1.0.0.163	1	-2130870545	Professional	2.0.10.242	2.0.10.353	10-09-2020	2020-10-09 오전 6:50:53	15:50:53	2.0.10.248	204	1	{/}	여생	여	생	NULL	NULL	NULL	118	1	72	NULL	NULL	NULL	KSY2	List2	NULL	NULL	NULL	NULL	NULL	NULL	NULL	NULL	NULL	1	{/}	0	4	579772	0	{/}	513
좌우반구com(split BVF)_1	2	1	<?xml version="1.0"?>\n<Clock xmlns:dt="urn:schemas-microsoft-com:datatypes"><Description dt:dt="string">E-Prime Primary Realtime Clock</Description><StartTime><Timestamp dt:dt="int">0</Timestamp><DateUtc dt:dt="string">2020-10-09T06:50:53Z</DateUtc></StartTime><FrequencyChanges><FrequencyChange><Frequency dt:dt="r8">2699960000</Frequency><Timestamp dt:dt="r8">4.38811818085316E+15</Timestamp><Cur…	좌우반구com(split BVF)_1-002-1	60.021	1.0.0.163	1	-2130870545	Professional	2.0.10.242	2.0.10.353	10-09-2020	2020-10-09 오전 6:50:53	15:50:53	2.0.10.248	353	2	z	열례	열	례	NULL	NULL	NULL	NULL	NULL	NULL	68	1	89	KSY	List3	0		0	-1	987130	184		0	0	1	z	0	4	987314	0	z	751
좌우반구com(split BVF)_1	2	1	<?xml version="1.0"?>\n<Clock xmlns:dt="urn:schemas-microsoft-com:datatypes"><Description dt:dt="string">E-Prime Primary Realtime Clock</Description><StartTime><Timestamp dt:dt="int">0</Timestamp><DateUtc dt:dt="string">2020-10-09T06:50:53Z</DateUtc></StartTime><FrequencyChanges><FrequencyChange><Frequency dt:dt="r8">2699960000</Frequency><Timestamp dt:dt="r8">4.38811818085316E+15</Timestamp><Cur…	좌우반구com(split BVF)_1-002-1	60.021	1.0.0.163	1	-2130870545	Professional	2.0.10.242	2.0.10.353	10-09-2020	2020-10-09 오전 6:50:53	15:50:53	2.0.10.248	371	2	z	열박	열	박	NULL	NULL	NULL	NULL	NULL	NULL	20	1	107	KSY	List3	0		1	-1	1034980	184		0	0	0	z	0	4	1035164	0	{/}	613
좌우반구com(split BVF)_1	2	1	<?xml version="1.0"?>\n<Clock xmlns:dt="urn:schemas-microsoft-com:datatypes"><Description dt:dt="string">E-Prime Primary Realtime Clock</Description><StartTime><Timestamp dt:dt="int">0</Timestamp><DateUtc dt:dt="string">2020-10-09T06:50:53Z</DateUtc></StartTime><FrequencyChanges><FrequencyChange><Frequency dt:dt="r8">2699960000</Frequency><Timestamp dt:dt="r8">4.38811818085316E+15</Timestamp><Cur…	좌우반구com(split BVF)_1-002-1	60.021	1.0.0.163	1	-2130870545	Professional	2.0.10.242	2.0.10.353	10-09-2020	2020-10-09 오전 6:50:53	15:50:53	2.0.10.248	94	2	z	열응	열	응	96	1	94	NULL	NULL	NULL	NULL	NULL	NULL	KSY2	List1	NULL	NULL	NULL	NULL	NULL	NULL	NULL	NULL	NULL	1	z	0	3	258083	0	z	397
좌우반구com(split BVF)_1	2	1	<?xml version="1.0"?>\n<Clock xmlns:dt="urn:schemas-microsoft-com:datatypes"><Description dt:dt="string">E-Prime Primary Realtime Clock</Description><StartTime><Timestamp dt:dt="int">0</Timestamp><DateUtc dt:dt="string">2020-10-09T06:50:53Z</DateUtc></StartTime><FrequencyChanges><FrequencyChange><Frequency dt:dt="r8">2699960000</Frequency><Timestamp dt:dt="r8">4.38811818085316E+15</Timestamp><Cur…	좌우반구com(split BVF)_1-002-1	60.021	1.0.0.163	1	-2130870545	Professional	2.0.10.242	2.0.10.353	10-09-2020	2020-10-09 오전 6:50:53	15:50:53	2.0.10.248	341	1	{/}	열정	열	정	NULL	NULL	NULL	NULL	NULL	NULL	46	1	77	KSY2	List3	NULL	NULL	NULL	NULL	NULL	NULL	NULL	NULL	NULL	0	{/}	0	4	955575	0	z	842
좌우반구com(split BVF)_1	2	1	<?xml version="1.0"?>\n<Clock xmlns:dt="urn:schemas-microsoft-com:datatypes"><Description dt:dt="string">E-Prime Primary Realtime Clock</Description><StartTime><Timestamp dt:dt="int">0</Timestamp><DateUtc dt:dt="string">2020-10-09T06:50:53Z</DateUtc></StartTime><FrequencyChanges><FrequencyChange><Frequency dt:dt="r8">2699960000</Frequency><Timestamp dt:dt="r8">4.38811818085316E+15</Timestamp><Cur…	좌우반구com(split BVF)_1-002-1	60.021	1.0.0.163	1	-2130870545	Professional	2.0.10.242	2.0.10.353	10-09-2020	2020-10-09 오전 6:50:53	15:50:53	2.0.10.248	342	1	{/}	오류	오	류	NULL	NULL	NULL	NULL	NULL	NULL	95	1	78	KSY2	List3	NULL	NULL	NULL	NULL	NULL	NULL	NULL	NULL	NULL	1	{/}	0	4	958624	0	{/}	313
좌우반구com(split BVF)_1	2	1	<?xml version="1.0"?>\n<Clock xmlns:dt="urn:schemas-microsoft-com:datatypes"><Description dt:dt="string">E-Prime Primary Realtime Clock</Description><StartTime><Timestamp dt:dt="int">0</Timestamp><DateUtc dt:dt="string">2020-10-09T06:50:53Z</DateUtc></StartTime><FrequencyChanges><FrequencyChange><Frequency dt:dt="r8">2699960000</Frequency><Timestamp dt:dt="r8">4.38811818085316E+15</Timestamp><Cur…	좌우반구com(split BVF)_1-002-1	60.021	1.0.0.163	1	-2130870545	Professional	2.0.10.242	2.0.10.353	10-09-2020	2020-10-09 오전 6:50:53	15:50:53	2.0.10.248	358	1	{/}	오해	오	해	NULL	NULL	NULL	NULL	NULL	NULL	17	1	94	KSY2	List3	NULL	NULL	NULL	NULL	NULL	NULL	NULL	NULL	NULL	1	{/}	0	3	1000692	0	{/}	421
좌우반구com(split BVF)_1	2	1	<?xml version="1.0"?>\n<Clock xmlns:dt="urn:schemas-microsoft-com:datatypes"><Description dt:dt="string">E-Prime Primary Realtime Clock</Description><StartTime><Timestamp dt:dt="int">0</Timestamp><DateUtc dt:dt="string">2020-10-09T06:50:53Z</DateUtc></StartTime><FrequencyChanges><FrequencyChange><Frequency dt:dt="r8">2699960000</Frequency><Timestamp dt:dt="r8">4.38811818085316E+15</Timestamp><Cur…	좌우반구com(split BVF)_1-002-1	60.021	1.0.0.163	1	-2130870545	Professional	2.0.10.242	2.0.10.353	10-09-2020	2020-10-09 오전 6:50:53	15:50:53	2.0.10.248	165	2	z	외보	외	보	NULL	NULL	NULL	105	1	33	NULL	NULL	NULL	KSY2	List2	NULL	NULL	NULL	NULL	NULL	NULL	NULL	NULL	NULL	1	z	0	3	476291	0	z	683
좌우반구com(split BVF)_1	2	1	<?xml version="1.0"?>\n<Clock xmlns:dt="urn:schemas-microsoft-com:datatypes"><Description dt:dt="string">E-Prime Primary Realtime Clock</Description><StartTime><Timestamp dt:dt="int">0</Timestamp><DateUtc dt:dt="string">2020-10-09T06:50:53Z</DateUtc></StartTime><FrequencyChanges><FrequencyChange><Frequency dt:dt="r8">2699960000</Frequency><Timestamp dt:dt="r8">4.38811818085316E+15</Timestamp><Cur…	좌우반구com(split BVF)_1-002-1	60.021	1.0.0.163	1	-2130870545	Professional	2.0.10.242	2.0.10.353	10-09-2020	2020-10-09 오전 6:50:53	15:50:53	2.0.10.248	138	1	{/}	외부	외	부	NULL	NULL	NULL	85	1	6	NULL	NULL	NULL	KSY2	List2	NULL	NULL	NULL	NULL	NULL	NULL	NULL	NULL	NULL	1	{/}	1	3	405615	0	{/}	391
좌우반구com(split BVF)_1	2	1	<?xml version="1.0"?>\n<Clock xmlns:dt="urn:schemas-microsoft-com:datatypes"><Description dt:dt="string">E-Prime Primary Realtime Clock</Description><StartTime><Timestamp dt:dt="int">0</Timestamp><DateUtc dt:dt="string">2020-10-09T06:50:53Z</DateUtc></StartTime><FrequencyChanges><FrequencyChange><Frequency dt:dt="r8">2699960000</Frequency><Timestamp dt:dt="r8">4.38811818085316E+15</Timestamp><Cur…	좌우반구com(split BVF)_1-002-1	60.021	1.0.0.163	1	-2130870545	Professional	2.0.10.242	2.0.10.353	10-09-2020	2020-10-09 오전 6:50:53	15:50:53	2.0.10.248	147	2	z	요명	요	명	NULL	NULL	NULL	53	1	15	NULL	NULL	NULL	KSY3	List2	NULL	NULL	NULL	NULL	NULL	NULL	NULL	NULL	NULL	0	z	0	3	428824	0	{/}	774
좌우반구com(split BVF)_1	2	1	<?xml version="1.0"?>\n<Clock xmlns:dt="urn:schemas-microsoft-com:datatypes"><Description dt:dt="string">E-Prime Primary Realtime Clock</Description><StartTime><Timestamp dt:dt="int">0</Timestamp><DateUtc dt:dt="string">2020-10-09T06:50:53Z</DateUtc></StartTime><FrequencyChanges><FrequencyChange><Frequency dt:dt="r8">2699960000</Frequency><Timestamp dt:dt="r8">4.38811818085316E+15</Timestamp><Cur…	좌우반구com(split BVF)_1-002-1	60.021	1.0.0.163	1	-2130870545	Professional	2.0.10.242	2.0.10.353	10-09-2020	2020-10-09 오전 6:50:53	15:50:53	2.0.10.248	76	1	{/}	요소	요	소	112	1	76	NULL	NULL	NULL	NULL	NULL	NULL	KSY2	List1	NULL	NULL	NULL	NULL	NULL	NULL	NULL	NULL	NULL	1	{/}	0	4	211250	0	{/}	406
좌우반구com(split BVF)_1	2	1	<?xml version="1.0"?>\n<Clock xmlns:dt="urn:schemas-microsoft-com:datatypes"><Description dt:dt="string">E-Prime Primary Realtime Clock</Description><StartTime><Timestamp dt:dt="int">0</Timestamp><DateUtc dt:dt="string">2020-10-09T06:50:53Z</DateUtc></StartTime><FrequencyChanges><FrequencyChange><Frequency dt:dt="r8">2699960000</Frequency><Timestamp dt:dt="r8">4.38811818085316E+15</Timestamp><Cur…	좌우반구com(split BVF)_1-002-1	60.021	1.0.0.163	1	-2130870545	Professional	2.0.10.242	2.0.10.353	10-09-2020	2020-10-09 오전 6:50:53	15:50:53	2.0.10.248	298	1	{/}	요청	요	청	NULL	NULL	NULL	NULL	NULL	NULL	56	1	34	KSY2	List3	NULL	NULL	NULL	NULL	NULL	NULL	NULL	NULL	NULL	1	{/}	0	4	842431	0	{/}	467
좌우반구com(split BVF)_1	2	1	<?xml version="1.0"?>\n<Clock xmlns:dt="urn:schemas-microsoft-com:datatypes"><Description dt:dt="string">E-Prime Primary Realtime Clock</Description><StartTime><Timestamp dt:dt="int">0</Timestamp><DateUtc dt:dt="string">2020-10-09T06:50:53Z</DateUtc></StartTime><FrequencyChanges><FrequencyChange><Frequency dt:dt="r8">2699960000</Frequency><Timestamp dt:dt="r8">4.38811818085316E+15</Timestamp><Cur…	좌우반구com(split BVF)_1-002-1	60.021	1.0.0.163	1	-2130870545	Professional	2.0.10.242	2.0.10.353	10-09-2020	2020-10-09 오전 6:50:53	15:50:53	2.0.10.248	253	2	z	용스	용	스	NULL	NULL	NULL	19	1	121	NULL	NULL	NULL	KSY3	List2	NULL	NULL	NULL	NULL	NULL	NULL	NULL	NULL	NULL	1	z	0	4	713459	0	z	305
좌우반구com(split BVF)_1	2	1	<?xml version="1.0"?>\n<Clock xmlns:dt="urn:schemas-microsoft-com:datatypes"><Description dt:dt="string">E-Prime Primary Realtime Clock</Description><StartTime><Timestamp dt:dt="int">0</Timestamp><DateUtc dt:dt="string">2020-10-09T06:50:53Z</DateUtc></StartTime><FrequencyChanges><FrequencyChange><Frequency dt:dt="r8">2699960000</Frequency><Timestamp dt:dt="r8">4.38811818085316E+15</Timestamp><Cur…	좌우반구com(split BVF)_1-002-1	60.021	1.0.0.163	1	-2130870545	Professional	2.0.10.242	2.0.10.353	10-09-2020	2020-10-09 오전 6:50:53	15:50:53	2.0.10.248	192	1	{/}	용어	용	어	NULL	NULL	NULL	48	1	60	NULL	NULL	NULL	KSY2	List2	NULL	NULL	NULL	NULL	NULL	NULL	NULL	NULL	NULL	1	{/}	0	4	548633	0	{/}	318
좌우반구com(split BVF)_1	2	1	<?xml version="1.0"?>\n<Clock xmlns:dt="urn:schemas-microsoft-com:datatypes"><Description dt:dt="string">E-Prime Primary Realtime Clock</Description><StartTime><Timestamp dt:dt="int">0</Timestamp><DateUtc dt:dt="string">2020-10-09T06:50:53Z</DateUtc></StartTime><FrequencyChanges><FrequencyChange><Frequency dt:dt="r8">2699960000</Frequency><Timestamp dt:dt="r8">4.38811818085316E+15</Timestamp><Cur…	좌우반구com(split BVF)_1-002-1	60.021	1.0.0.163	1	-2130870545	Professional	2.0.10.242	2.0.10.353	10-09-2020	2020-10-09 오전 6:50:53	15:50:53	2.0.10.248	36	1	{/}	우려	우	려	87	1	36	NULL	NULL	NULL	NULL	NULL	NULL	KSY2	List1	NULL	NULL	NULL	NULL	NULL	NULL	NULL	NULL	NULL	1	{/}	0	3	107502	0	{/}	315
좌우반구com(split BVF)_1	2	1	<?xml version="1.0"?>\n<Clock xmlns:dt="urn:schemas-microsoft-com:datatypes"><Description dt:dt="string">E-Prime Primary Realtime Clock</Description><StartTime><Timestamp dt:dt="int">0</Timestamp><DateUtc dt:dt="string">2020-10-09T06:50:53Z</DateUtc></StartTime><FrequencyChanges><FrequencyChange><Frequency dt:dt="r8">2699960000</Frequency><Timestamp dt:dt="r8">4.38811818085316E+15</Timestamp><Cur…	좌우반구com(split BVF)_1-002-1	60.021	1.0.0.163	1	-2130870545	Professional	2.0.10.242	2.0.10.353	10-09-2020	2020-10-09 오전 6:50:53	15:50:53	2.0.10.248	162	2	z	운국	운	국	NULL	NULL	NULL	50	1	30	NULL	NULL	NULL	KSY3	List2	NULL	NULL	NULL	NULL	NULL	NULL	NULL	NULL	NULL	1	z	0	3	468510	0	z	528
좌우반구com(split BVF)_1	2	1	<?xml version="1.0"?>\n<Clock xmlns:dt="urn:schemas-microsoft-com:datatypes"><Description dt:dt="string">E-Prime Primary Realtime Clock</Description><StartTime><Timestamp dt:dt="int">0</Timestamp><DateUtc dt:dt="string">2020-10-09T06:50:53Z</DateUtc></StartTime><FrequencyChanges><FrequencyChange><Frequency dt:dt="r8">2699960000</Frequency><Timestamp dt:dt="r8">4.38811818085316E+15</Timestamp><Cur…	좌우반구com(split BVF)_1-002-1	60.021	1.0.0.163	1	-2130870545	Professional	2.0.10.242	2.0.10.353	10-09-2020	2020-10-09 오전 6:50:53	15:50:53	2.0.10.248	150	2	z	운속	운	속	NULL	NULL	NULL	42	1	18	NULL	NULL	NULL	KSY	List2	0		1	-1	436571	184		0	0	0	z	0	4	436755	0	{/}	707
좌우반구com(split BVF)_1	2	1	<?xml version="1.0"?>\n<Clock xmlns:dt="urn:schemas-microsoft-com:datatypes"><Description dt:dt="string">E-Prime Primary Realtime Clock</Description><StartTime><Timestamp dt:dt="int">0</Timestamp><DateUtc dt:dt="string">2020-10-09T06:50:53Z</DateUtc></StartTime><FrequencyChanges><FrequencyChange><Frequency dt:dt="r8">2699960000</Frequency><Timestamp dt:dt="r8">4.38811818085316E+15</Timestamp><Cur…	좌우반구com(split BVF)_1-002-1	60.021	1.0.0.163	1	-2130870545	Professional	2.0.10.242	2.0.10.353	10-09-2020	2020-10-09 오전 6:50:53	15:50:53	2.0.10.248	384	1	{/}	원리	원	리	NULL	NULL	NULL	NULL	NULL	NULL	92	1	120	KSY2	List3	NULL	NULL	NULL	NULL	NULL	NULL	NULL	NULL	NULL	1	{/}	0	3	1069152	0	{/}	368
좌우반구com(split BVF)_1	2	1	<?xml version="1.0"?>\n<Clock xmlns:dt="urn:schemas-microsoft-com:datatypes"><Description dt:dt="string">E-Prime Primary Realtime Clock</Description><StartTime><Timestamp dt:dt="int">0</Timestamp><DateUtc dt:dt="string">2020-10-09T06:50:53Z</DateUtc></StartTime><FrequencyChanges><FrequencyChange><Frequency dt:dt="r8">2699960000</Frequency><Timestamp dt:dt="r8">4.38811818085316E+15</Timestamp><Cur…	좌우반구com(split BVF)_1-002-1	60.021	1.0.0.163	1	-2130870545	Professional	2.0.10.242	2.0.10.353	10-09-2020	2020-10-09 오전 6:50:53	15:50:53	2.0.10.248	387	1	{/}	원인	원	인	NULL	NULL	NULL	NULL	NULL	NULL	26	1	123	KSY2	List3	NULL	NULL	NULL	NULL	NULL	NULL	NULL	NULL	NULL	1	{/}	0	3	1076949	0	{/}	363
좌우반구com(split BVF)_1	2	1	<?xml version="1.0"?>\n<Clock xmlns:dt="urn:schemas-microsoft-com:datatypes"><Description dt:dt="string">E-Prime Primary Realtime Clock</Description><StartTime><Timestamp dt:dt="int">0</Timestamp><DateUtc dt:dt="string">2020-10-09T06:50:53Z</DateUtc></StartTime><FrequencyChanges><FrequencyChange><Frequency dt:dt="r8">2699960000</Frequency><Timestamp dt:dt="r8">4.38811818085316E+15</Timestamp><Cur…	좌우반구com(split BVF)_1-002-1	60.021	1.0.0.163	1	-2130870545	Professional	2.0.10.242	2.0.10.353	10-09-2020	2020-10-09 오전 6:50:53	15:50:53	2.0.10.248	291	1	{/}	원장	원	장	NULL	NULL	NULL	NULL	NULL	NULL	14	1	27	KSY2	List3	NULL	NULL	NULL	NULL	NULL	NULL	NULL	NULL	NULL	1	{/}	0	4	822921	0	{/}	426
좌우반구com(split BVF)_1	2	1	<?xml version="1.0"?>\n<Clock xmlns:dt="urn:schemas-microsoft-com:datatypes"><Description dt:dt="string">E-Prime Primary Realtime Clock</Description><StartTime><Timestamp dt:dt="int">0</Timestamp><DateUtc dt:dt="string">2020-10-09T06:50:53Z</DateUtc></StartTime><FrequencyChanges><FrequencyChange><Frequency dt:dt="r8">2699960000</Frequency><Timestamp dt:dt="r8">4.38811818085316E+15</Timestamp><Cur…	좌우반구com(split BVF)_1-002-1	60.021	1.0.0.163	1	-2130870545	Professional	2.0.10.242	2.0.10.353	10-09-2020	2020-10-09 오전 6:50:53	15:50:53	2.0.10.248	13	2	z	원착	원	착	132	1	13	NULL	NULL	NULL	NULL	NULL	NULL	KSY2	List1	NULL	NULL	NULL	NULL	NULL	NULL	NULL	NULL	NULL	0	z	0	4	47840	0	{/}	482
좌우반구com(split BVF)_1	2	1	<?xml version="1.0"?>\n<Clock xmlns:dt="urn:schemas-microsoft-com:datatypes"><Description dt:dt="string">E-Prime Primary Realtime Clock</Description><StartTime><Timestamp dt:dt="int">0</Timestamp><DateUtc dt:dt="string">2020-10-09T06:50:53Z</DateUtc></StartTime><FrequencyChanges><FrequencyChange><Frequency dt:dt="r8">2699960000</Frequency><Timestamp dt:dt="r8">4.38811818085316E+15</Timestamp><Cur…	좌우반구com(split BVF)_1-002-1	60.021	1.0.0.163	1	-2130870545	Professional	2.0.10.242	2.0.10.353	10-09-2020	2020-10-09 오전 6:50:53	15:50:53	2.0.10.248	127	1	{/}	원형	원	형	28	1	127	NULL	NULL	NULL	NULL	NULL	NULL	KSY2	List1	NULL	NULL	NULL	NULL	NULL	NULL	NULL	NULL	NULL	1	{/}	1	3	343220	0	{/}	507
좌우반구com(split BVF)_1	2	1	<?xml version="1.0"?>\n<Clock xmlns:dt="urn:schemas-microsoft-com:datatypes"><Description dt:dt="string">E-Prime Primary Realtime Clock</Description><StartTime><Timestamp dt:dt="int">0</Timestamp><DateUtc dt:dt="string">2020-10-09T06:50:53Z</DateUtc></StartTime><FrequencyChanges><FrequencyChange><Frequency dt:dt="r8">2699960000</Frequency><Timestamp dt:dt="r8">4.38811818085316E+15</Timestamp><Cur…	좌우반구com(split BVF)_1-002-1	60.021	1.0.0.163	1	-2130870545	Professional	2.0.10.242	2.0.10.353	10-09-2020	2020-10-09 오전 6:50:53	15:50:53	2.0.10.248	179	2	z	위절	위	절	NULL	NULL	NULL	111	1	47	NULL	NULL	NULL	KSY2	List2	NULL	NULL	NULL	NULL	NULL	NULL	NULL	NULL	NULL	0	z	0	3	513828	0	{/}	377
좌우반구com(split BVF)_1	2	1	<?xml version="1.0"?>\n<Clock xmlns:dt="urn:schemas-microsoft-com:datatypes"><Description dt:dt="string">E-Prime Primary Realtime Clock</Description><StartTime><Timestamp dt:dt="int">0</Timestamp><DateUtc dt:dt="string">2020-10-09T06:50:53Z</DateUtc></StartTime><FrequencyChanges><FrequencyChange><Frequency dt:dt="r8">2699960000</Frequency><Timestamp dt:dt="r8">4.38811818085316E+15</Timestamp><Cur…	좌우반구com(split BVF)_1-002-1	60.021	1.0.0.163	1	-2130870545	Professional	2.0.10.242	2.0.10.353	10-09-2020	2020-10-09 오전 6:50:53	15:50:53	2.0.10.248	143	1	{/}	유형	유	형	NULL	NULL	NULL	123	1	11	NULL	NULL	NULL	KSY2	List2	NULL	NULL	NULL	NULL	NULL	NULL	NULL	NULL	NULL	1	{/}	0	3	418361	0	{/}	437
좌우반구com(split BVF)_1	2	1	<?xml version="1.0"?>\n<Clock xmlns:dt="urn:schemas-microsoft-com:datatypes"><Description dt:dt="string">E-Prime Primary Realtime Clock</Description><StartTime><Timestamp dt:dt="int">0</Timestamp><DateUtc dt:dt="string">2020-10-09T06:50:53Z</DateUtc></StartTime><FrequencyChanges><FrequencyChange><Frequency dt:dt="r8">2699960000</Frequency><Timestamp dt:dt="r8">4.38811818085316E+15</Timestamp><Cur…	좌우반구com(split BVF)_1-002-1	60.021	1.0.0.163	1	-2130870545	Professional	2.0.10.242	2.0.10.353	10-09-2020	2020-10-09 오전 6:50:53	15:50:53	2.0.10.248	116	1	{/}	음식	음	식	37	1	116	NULL	NULL	NULL	NULL	NULL	NULL	KSY2	List1	NULL	NULL	NULL	NULL	NULL	NULL	NULL	NULL	NULL	1	{/}	1	3	314680	0	{/}	367
좌우반구com(split BVF)_1	2	1	<?xml version="1.0"?>\n<Clock xmlns:dt="urn:schemas-microsoft-com:datatypes"><Description dt:dt="string">E-Prime Primary Realtime Clock</Description><StartTime><Timestamp dt:dt="int">0</Timestamp><DateUtc dt:dt="string">2020-10-09T06:50:53Z</DateUtc></StartTime><FrequencyChanges><FrequencyChange><Frequency dt:dt="r8">2699960000</Frequency><Timestamp dt:dt="r8">4.38811818085316E+15</Timestamp><Cur…	좌우반구com(split BVF)_1-002-1	60.021	1.0.0.163	1	-2130870545	Professional	2.0.10.242	2.0.10.353	10-09-2020	2020-10-09 오전 6:50:53	15:50:53	2.0.10.248	313	2	z	음안	음	안	NULL	NULL	NULL	NULL	NULL	NULL	85	1	49	KSY	List3	0		0	0	881434	183		0	0	1	z	0	3	881617	0	z	521
좌우반구com(split BVF)_1	2	1	<?xml version="1.0"?>\n<Clock xmlns:dt="urn:schemas-microsoft-com:datatypes"><Description dt:dt="string">E-Prime Primary Realtime Clock</Description><StartTime><Timestamp dt:dt="int">0</Timestamp><DateUtc dt:dt="string">2020-10-09T06:50:53Z</DateUtc></StartTime><FrequencyChanges><FrequencyChange><Frequency dt:dt="r8">2699960000</Frequency><Timestamp dt:dt="r8">4.38811818085316E+15</Timestamp><Cur…	좌우반구com(split BVF)_1-002-1	60.021	1.0.0.163	1	-2130870545	Professional	2.0.10.242	2.0.10.353	10-09-2020	2020-10-09 오전 6:50:53	15:50:53	2.0.10.248	169	2	z	응어	응	어	NULL	NULL	NULL	102	1	37	NULL	NULL	NULL	KSY3	List2	NULL	NULL	NULL	NULL	NULL	NULL	NULL	NULL	NULL	1	z	1	3	487520	0	z	366
좌우반구com(split BVF)_1	2	1	<?xml version="1.0"?>\n<Clock xmlns:dt="urn:schemas-microsoft-com:datatypes"><Description dt:dt="string">E-Prime Primary Realtime Clock</Description><StartTime><Timestamp dt:dt="int">0</Timestamp><DateUtc dt:dt="string">2020-10-09T06:50:53Z</DateUtc></StartTime><FrequencyChanges><FrequencyChange><Frequency dt:dt="r8">2699960000</Frequency><Timestamp dt:dt="r8">4.38811818085316E+15</Timestamp><Cur…	좌우반구com(split BVF)_1-002-1	60.021	1.0.0.163	1	-2130870545	Professional	2.0.10.242	2.0.10.353	10-09-2020	2020-10-09 오전 6:50:53	15:50:53	2.0.10.248	276	2	z	의마	의	마	NULL	NULL	NULL	NULL	NULL	NULL	53	1	12	KSY3	List3	NULL	NULL	NULL	NULL	NULL	NULL	NULL	NULL	NULL	1	z	0	3	783801	0	z	314
좌우반구com(split BVF)_1	2	1	<?xml version="1.0"?>\n<Clock xmlns:dt="urn:schemas-microsoft-com:datatypes"><Description dt:dt="string">E-Prime Primary Realtime Clock</Description><StartTime><Timestamp dt:dt="int">0</Timestamp><DateUtc dt:dt="string">2020-10-09T06:50:53Z</DateUtc></StartTime><FrequencyChanges><FrequencyChange><Frequency dt:dt="r8">2699960000</Frequency><Timestamp dt:dt="r8">4.38811818085316E+15</Timestamp><Cur…	좌우반구com(split BVF)_1-002-1	60.021	1.0.0.163	1	-2130870545	Professional	2.0.10.242	2.0.10.353	10-09-2020	2020-10-09 오전 6:50:53	15:50:53	2.0.10.248	329	1	{/}	의미	의	미	NULL	NULL	NULL	NULL	NULL	NULL	21	1	65	KSY2	List3	NULL	NULL	NULL	NULL	NULL	NULL	NULL	NULL	NULL	1	{/}	0	3	924652	0	{/}	254
좌우반구com(split BVF)_1	2	1	<?xml version="1.0"?>\n<Clock xmlns:dt="urn:schemas-microsoft-com:datatypes"><Description dt:dt="string">E-Prime Primary Realtime Clock</Description><StartTime><Timestamp dt:dt="int">0</Timestamp><DateUtc dt:dt="string">2020-10-09T06:50:53Z</DateUtc></StartTime><FrequencyChanges><FrequencyChange><Frequency dt:dt="r8">2699960000</Frequency><Timestamp dt:dt="r8">4.38811818085316E+15</Timestamp><Cur…	좌우반구com(split BVF)_1-002-1	60.021	1.0.0.163	1	-2130870545	Professional	2.0.10.242	2.0.10.353	10-09-2020	2020-10-09 오전 6:50:53	15:50:53	2.0.10.248	257	2	z	의필	의	필	NULL	NULL	NULL	64	1	125	NULL	NULL	NULL	KSY	List2	0		0	0	723139	183		0	0	1	z	0	3	723322	0	z	481
좌우반구com(split BVF)_1	2	1	<?xml version="1.0"?>\n<Clock xmlns:dt="urn:schemas-microsoft-com:datatypes"><Description dt:dt="string">E-Prime Primary Realtime Clock</Description><StartTime><Timestamp dt:dt="int">0</Timestamp><DateUtc dt:dt="string">2020-10-09T06:50:53Z</DateUtc></StartTime><FrequencyChanges><FrequencyChange><Frequency dt:dt="r8">2699960000</Frequency><Timestamp dt:dt="r8">4.38811818085316E+15</Timestamp><Cur…	좌우반구com(split BVF)_1-002-1	60.021	1.0.0.163	1	-2130870545	Professional	2.0.10.242	2.0.10.353	10-09-2020	2020-10-09 오전 6:50:53	15:50:53	2.0.10.248	1	2	z	이느	이	느	97	1	1	NULL	NULL	NULL	NULL	NULL	NULL	KSY3	List1	NULL	NULL	NULL	NULL	NULL	NULL	NULL	NULL	NULL	1	z	0	3	16900	0	z	366
좌우반구com(split BVF)_1	2	1	<?xml version="1.0"?>\n<Clock xmlns:dt="urn:schemas-microsoft-com:datatypes"><Description dt:dt="string">E-Prime Primary Realtime Clock</Description><StartTime><Timestamp dt:dt="int">0</Timestamp><DateUtc dt:dt="string">2020-10-09T06:50:53Z</DateUtc></StartTime><FrequencyChanges><FrequencyChange><Frequency dt:dt="r8">2699960000</Frequency><Timestamp dt:dt="r8">4.38811818085316E+15</Timestamp><Cur…	좌우반구com(split BVF)_1-002-1	60.021	1.0.0.163	1	-2130870545	Professional	2.0.10.242	2.0.10.353	10-09-2020	2020-10-09 오전 6:50:53	15:50:53	2.0.10.248	394	1	{/}	이득	이	득	NULL	NULL	NULL	NULL	NULL	NULL	80	1	130	KSY2	List3	NULL	NULL	NULL	NULL	NULL	NULL	NULL	NULL	NULL	1	{/}	1	3	1095309	0	{/}	371
좌우반구com(split BVF)_1	2	1	<?xml version="1.0"?>\n<Clock xmlns:dt="urn:schemas-microsoft-com:datatypes"><Description dt:dt="string">E-Prime Primary Realtime Clock</Description><StartTime><Timestamp dt:dt="int">0</Timestamp><DateUtc dt:dt="string">2020-10-09T06:50:53Z</DateUtc></StartTime><FrequencyChanges><FrequencyChange><Frequency dt:dt="r8">2699960000</Frequency><Timestamp dt:dt="r8">4.38811818085316E+15</Timestamp><Cur…	좌우반구com(split BVF)_1-002-1	60.021	1.0.0.163	1	-2130870545	Professional	2.0.10.242	2.0.10.353	10-09-2020	2020-10-09 오전 6:50:53	15:50:53	2.0.10.248	71	1	{/}	이유	이	유	54	1	71	NULL	NULL	NULL	NULL	NULL	NULL	KSY2	List1	NULL	NULL	NULL	NULL	NULL	NULL	NULL	NULL	NULL	1	{/}	1	3	198137	0	{/}	271
좌우반구com(split BVF)_1	2	1	<?xml version="1.0"?>\n<Clock xmlns:dt="urn:schemas-microsoft-com:datatypes"><Description dt:dt="string">E-Prime Primary Realtime Clock</Description><StartTime><Timestamp dt:dt="int">0</Timestamp><DateUtc dt:dt="string">2020-10-09T06:50:53Z</DateUtc></StartTime><FrequencyChanges><FrequencyChange><Frequency dt:dt="r8">2699960000</Frequency><Timestamp dt:dt="r8">4.38811818085316E+15</Timestamp><Cur…	좌우반구com(split BVF)_1-002-1	60.021	1.0.0.163	1	-2130870545	Professional	2.0.10.242	2.0.10.353	10-09-2020	2020-10-09 오전 6:50:53	15:50:53	2.0.10.248	46	1	{/}	이전	이	전	42	1	46	NULL	NULL	NULL	NULL	NULL	NULL	KSY3	List1	NULL	NULL	NULL	NULL	NULL	NULL	NULL	NULL	NULL	1	{/}	0	3	133593	0	{/}	352
좌우반구com(split BVF)_1	2	1	<?xml version="1.0"?>\n<Clock xmlns:dt="urn:schemas-microsoft-com:datatypes"><Description dt:dt="string">E-Prime Primary Realtime Clock</Description><StartTime><Timestamp dt:dt="int">0</Timestamp><DateUtc dt:dt="string">2020-10-09T06:50:53Z</DateUtc></StartTime><FrequencyChanges><FrequencyChange><Frequency dt:dt="r8">2699960000</Frequency><Timestamp dt:dt="r8">4.38811818085316E+15</Timestamp><Cur…	좌우반구com(split BVF)_1-002-1	60.021	1.0.0.163	1	-2130870545	Professional	2.0.10.242	2.0.10.353	10-09-2020	2020-10-09 오전 6:50:53	15:50:53	2.0.10.248	336	2	z	익궤	익	궤	NULL	NULL	NULL	NULL	NULL	NULL	39	1	72	KSY2	List3	NULL	NULL	NULL	NULL	NULL	NULL	NULL	NULL	NULL	1	z	0	3	942346	0	z	520
좌우반구com(split BVF)_1	2	1	<?xml version="1.0"?>\n<Clock xmlns:dt="urn:schemas-microsoft-com:datatypes"><Description dt:dt="string">E-Prime Primary Realtime Clock</Description><StartTime><Timestamp dt:dt="int">0</Timestamp><DateUtc dt:dt="string">2020-10-09T06:50:53Z</DateUtc></StartTime><FrequencyChanges><FrequencyChange><Frequency dt:dt="r8">2699960000</Frequency><Timestamp dt:dt="r8">4.38811818085316E+15</Timestamp><Cur…	좌우반구com(split BVF)_1-002-1	60.021	1.0.0.163	1	-2130870545	Professional	2.0.10.242	2.0.10.353	10-09-2020	2020-10-09 오전 6:50:53	15:50:53	2.0.10.248	246	2	z	익력	익	력	NULL	NULL	NULL	34	1	114	NULL	NULL	NULL	KSY2	List2	NULL	NULL	NULL	NULL	NULL	NULL	NULL	NULL	NULL	0	z	0	3	694665	0	{/}	371
좌우반구com(split BVF)_1	2	1	<?xml version="1.0"?>\n<Clock xmlns:dt="urn:schemas-microsoft-com:datatypes"><Description dt:dt="string">E-Prime Primary Realtime Clock</Description><StartTime><Timestamp dt:dt="int">0</Timestamp><DateUtc dt:dt="string">2020-10-09T06:50:53Z</DateUtc></StartTime><FrequencyChanges><FrequencyChange><Frequency dt:dt="r8">2699960000</Frequency><Timestamp dt:dt="r8">4.38811818085316E+15</Timestamp><Cur…	좌우반구com(split BVF)_1-002-1	60.021	1.0.0.163	1	-2130870545	Professional	2.0.10.242	2.0.10.353	10-09-2020	2020-10-09 오전 6:50:53	15:50:53	2.0.10.248	374	1	{/}	인간	인	간	NULL	NULL	NULL	NULL	NULL	NULL	63	1	110	KSY3	List3	NULL	NULL	NULL	NULL	NULL	NULL	NULL	NULL	NULL	1	{/}	0	3	1043211	0	{/}	262
좌우반구com(split BVF)_1	2	1	<?xml version="1.0"?>\n<Clock xmlns:dt="urn:schemas-microsoft-com:datatypes"><Description dt:dt="string">E-Prime Primary Realtime Clock</Description><StartTime><Timestamp dt:dt="int">0</Timestamp><DateUtc dt:dt="string">2020-10-09T06:50:53Z</DateUtc></StartTime><FrequencyChanges><FrequencyChange><Frequency dt:dt="r8">2699960000</Frequency><Timestamp dt:dt="r8">4.38811818085316E+15</Timestamp><Cur…	좌우반구com(split BVF)_1-002-1	60.021	1.0.0.163	1	-2130870545	Professional	2.0.10.242	2.0.10.353	10-09-2020	2020-10-09 오전 6:50:53	15:50:53	2.0.10.248	360	1	{/}	인사	인	사	NULL	NULL	NULL	NULL	NULL	NULL	41	1	96	KSY3	List3	NULL	NULL	NULL	NULL	NULL	NULL	NULL	NULL	NULL	0	{/}	0	3	1006240	0	z	513
좌우반구com(split BVF)_1	2	1	<?xml version="1.0"?>\n<Clock xmlns:dt="urn:schemas-microsoft-com:datatypes"><Description dt:dt="string">E-Prime Primary Realtime Clock</Description><StartTime><Timestamp dt:dt="int">0</Timestamp><DateUtc dt:dt="string">2020-10-09T06:50:53Z</DateUtc></StartTime><FrequencyChanges><FrequencyChange><Frequency dt:dt="r8">2699960000</Frequency><Timestamp dt:dt="r8">4.38811818085316E+15</Timestamp><Cur…	좌우반구com(split BVF)_1-002-1	60.021	1.0.0.163	1	-2130870545	Professional	2.0.10.242	2.0.10.353	10-09-2020	2020-10-09 오전 6:50:53	15:50:53	2.0.10.248	86	1	{/}	인생	인	생	76	1	86	NULL	NULL	NULL	NULL	NULL	NULL	KSY3	List1	NULL	NULL	NULL	NULL	NULL	NULL	NULL	NULL	NULL	1	{/}	1	3	237690	0	{/}	334
좌우반구com(split BVF)_1	2	1	<?xml version="1.0"?>\n<Clock xmlns:dt="urn:schemas-microsoft-com:datatypes"><Description dt:dt="string">E-Prime Primary Realtime Clock</Description><StartTime><Timestamp dt:dt="int">0</Timestamp><DateUtc dt:dt="string">2020-10-09T06:50:53Z</DateUtc></StartTime><FrequencyChanges><FrequencyChange><Frequency dt:dt="r8">2699960000</Frequency><Timestamp dt:dt="r8">4.38811818085316E+15</Timestamp><Cur…	좌우반구com(split BVF)_1-002-1	60.021	1.0.0.163	1	-2130870545	Professional	2.0.10.242	2.0.10.353	10-09-2020	2020-10-09 오전 6:50:53	15:50:53	2.0.10.248	137	1	{/}	인연	인	연	NULL	NULL	NULL	98	1	5	NULL	NULL	NULL	KSY3	List2	NULL	NULL	NULL	NULL	NULL	NULL	NULL	NULL	NULL	0	{/}	0	3	403033	0	z	373
좌우반구com(split BVF)_1	2	1	<?xml version="1.0"?>\n<Clock xmlns:dt="urn:schemas-microsoft-com:datatypes"><Description dt:dt="string">E-Prime Primary Realtime Clock</Description><StartTime><Timestamp dt:dt="int">0</Timestamp><DateUtc dt:dt="string">2020-10-09T06:50:53Z</DateUtc></StartTime><FrequencyChanges><FrequencyChange><Frequency dt:dt="r8">2699960000</Frequency><Timestamp dt:dt="r8">4.38811818085316E+15</Timestamp><Cur…	좌우반구com(split BVF)_1-002-1	60.021	1.0.0.163	1	-2130870545	Professional	2.0.10.242	2.0.10.353	10-09-2020	2020-10-09 오전 6:50:53	15:50:53	2.0.10.248	146	2	z	일려	일	려	NULL	NULL	NULL	82	1	14	NULL	NULL	NULL	KSY	List2	0		1	-1	426008	184		0	0	1	z	0	4	426192	0	z	430
좌우반구com(split BVF)_1	2	1	<?xml version="1.0"?>\n<Clock xmlns:dt="urn:schemas-microsoft-com:datatypes"><Description dt:dt="string">E-Prime Primary Realtime Clock</Description><StartTime><Timestamp dt:dt="int">0</Timestamp><DateUtc dt:dt="string">2020-10-09T06:50:53Z</DateUtc></StartTime><FrequencyChanges><FrequencyChange><Frequency dt:dt="r8">2699960000</Frequency><Timestamp dt:dt="r8">4.38811818085316E+15</Timestamp><Cur…	좌우반구com(split BVF)_1-002-1	60.021	1.0.0.163	1	-2130870545	Professional	2.0.10.242	2.0.10.353	10-09-2020	2020-10-09 오전 6:50:53	15:50:53	2.0.10.248	112	2	z	일섭	일	섭	56	1	112	NULL	NULL	NULL	NULL	NULL	NULL	KSY2	List1	NULL	NULL	NULL	NULL	NULL	NULL	NULL	NULL	NULL	1	z	0	3	304384	0	z	575
좌우반구com(split BVF)_1	2	1	<?xml version="1.0"?>\n<Clock xmlns:dt="urn:schemas-microsoft-com:datatypes"><Description dt:dt="string">E-Prime Primary Realtime Clock</Description><StartTime><Timestamp dt:dt="int">0</Timestamp><DateUtc dt:dt="string">2020-10-09T06:50:53Z</DateUtc></StartTime><FrequencyChanges><FrequencyChange><Frequency dt:dt="r8">2699960000</Frequency><Timestamp dt:dt="r8">4.38811818085316E+15</Timestamp><Cur…	좌우반구com(split BVF)_1-002-1	60.021	1.0.0.163	1	-2130870545	Professional	2.0.10.242	2.0.10.353	10-09-2020	2020-10-09 오전 6:50:53	15:50:53	2.0.10.248	128	2	z	임택	임	택	102	1	128	NULL	NULL	NULL	NULL	NULL	NULL	KSY2	List1	NULL	NULL	NULL	NULL	NULL	NULL	NULL	NULL	NULL	1	z	0	3	345936	0	z	351
좌우반구com(split BVF)_1	2	1	<?xml version="1.0"?>\n<Clock xmlns:dt="urn:schemas-microsoft-com:datatypes"><Description dt:dt="string">E-Prime Primary Realtime Clock</Description><StartTime><Timestamp dt:dt="int">0</Timestamp><DateUtc dt:dt="string">2020-10-09T06:50:53Z</DateUtc></StartTime><FrequencyChanges><FrequencyChange><Frequency dt:dt="r8">2699960000</Frequency><Timestamp dt:dt="r8">4.38811818085316E+15</Timestamp><Cur…	좌우반구com(split BVF)_1-002-1	60.021	1.0.0.163	1	-2130870545	Professional	2.0.10.242	2.0.10.353	10-09-2020	2020-10-09 오전 6:50:53	15:50:53	2.0.10.248	163	1	{/}	입구	입	구	NULL	NULL	NULL	37	1	31	NULL	NULL	NULL	KSY3	List2	NULL	NULL	NULL	NULL	NULL	NULL	NULL	NULL	NULL	1	{/}	0	4	471243	0	{/}	291
좌우반구com(split BVF)_1	2	1	<?xml version="1.0"?>\n<Clock xmlns:dt="urn:schemas-microsoft-com:datatypes"><Description dt:dt="string">E-Prime Primary Realtime Clock</Description><StartTime><Timestamp dt:dt="int">0</Timestamp><DateUtc dt:dt="string">2020-10-09T06:50:53Z</DateUtc></StartTime><FrequencyChanges><FrequencyChange><Frequency dt:dt="r8">2699960000</Frequency><Timestamp dt:dt="r8">4.38811818085316E+15</Timestamp><Cur…	좌우반구com(split BVF)_1-002-1	60.021	1.0.0.163	1	-2130870545	Professional	2.0.10.242	2.0.10.353	10-09-2020	2020-10-09 오전 6:50:53	15:50:53	2.0.10.248	361	2	z	입목	입	목	NULL	NULL	NULL	NULL	NULL	NULL	120	1	97	KSY3	List3	NULL	NULL	NULL	NULL	NULL	NULL	NULL	NULL	NULL	1	z	0	3	1008956	0	z	573
좌우반구com(split BVF)_1	2	1	<?xml version="1.0"?>\n<Clock xmlns:dt="urn:schemas-microsoft-com:datatypes"><Description dt:dt="string">E-Prime Primary Realtime Clock</Description><StartTime><Timestamp dt:dt="int">0</Timestamp><DateUtc dt:dt="string">2020-10-09T06:50:53Z</DateUtc></StartTime><FrequencyChanges><FrequencyChange><Frequency dt:dt="r8">2699960000</Frequency><Timestamp dt:dt="r8">4.38811818085316E+15</Timestamp><Cur…	좌우반구com(split BVF)_1-002-1	60.021	1.0.0.163	1	-2130870545	Professional	2.0.10.242	2.0.10.353	10-09-2020	2020-10-09 오전 6:50:53	15:50:53	2.0.10.248	395	2	z	입화	입	화	NULL	NULL	NULL	NULL	NULL	NULL	104	1	131	KSY3	List3	NULL	NULL	NULL	NULL	NULL	NULL	NULL	NULL	NULL	1	z	1	3	1097875	0	z	437
좌우반구com(split BVF)_1	2	1	<?xml version="1.0"?>\n<Clock xmlns:dt="urn:schemas-microsoft-com:datatypes"><Description dt:dt="string">E-Prime Primary Realtime Clock</Description><StartTime><Timestamp dt:dt="int">0</Timestamp><DateUtc dt:dt="string">2020-10-09T06:50:53Z</DateUtc></StartTime><FrequencyChanges><FrequencyChange><Frequency dt:dt="r8">2699960000</Frequency><Timestamp dt:dt="r8">4.38811818085316E+15</Timestamp><Cur…	좌우반구com(split BVF)_1-002-1	60.021	1.0.0.163	1	-2130870545	Professional	2.0.10.242	2.0.10.353	10-09-2020	2020-10-09 오전 6:50:53	15:50:53	2.0.10.248	390	2	z	자름	자	름	NULL	NULL	NULL	NULL	NULL	NULL	2	1	126	KSY2	List3	NULL	NULL	NULL	NULL	NULL	NULL	NULL	NULL	NULL	1	z	0	3	1084713	0	z	391
좌우반구com(split BVF)_1	2	1	<?xml version="1.0"?>\n<Clock xmlns:dt="urn:schemas-microsoft-com:datatypes"><Description dt:dt="string">E-Prime Primary Realtime Clock</Description><StartTime><Timestamp dt:dt="int">0</Timestamp><DateUtc dt:dt="string">2020-10-09T06:50:53Z</DateUtc></StartTime><FrequencyChanges><FrequencyChange><Frequency dt:dt="r8">2699960000</Frequency><Timestamp dt:dt="r8">4.38811818085316E+15</Timestamp><Cur…	좌우반구com(split BVF)_1-002-1	60.021	1.0.0.163	1	-2130870545	Professional	2.0.10.242	2.0.10.353	10-09-2020	2020-10-09 오전 6:50:53	15:50:53	2.0.10.248	323	1	{/}	자리	자	리	NULL	NULL	NULL	NULL	NULL	NULL	115	1	59	KSY3	List3	NULL	NULL	NULL	NULL	NULL	NULL	NULL	NULL	NULL	1	{/}	0	4	908808	0	{/}	410
좌우반구com(split BVF)_1	2	1	<?xml version="1.0"?>\n<Clock xmlns:dt="urn:schemas-microsoft-com:datatypes"><Description dt:dt="string">E-Prime Primary Realtime Clock</Description><StartTime><Timestamp dt:dt="int">0</Timestamp><DateUtc dt:dt="string">2020-10-09T06:50:53Z</DateUtc></StartTime><FrequencyChanges><FrequencyChange><Frequency dt:dt="r8">2699960000</Frequency><Timestamp dt:dt="r8">4.38811818085316E+15</Timestamp><Cur…	좌우반구com(split BVF)_1-002-1	60.021	1.0.0.163	1	-2130870545	Professional	2.0.10.242	2.0.10.353	10-09-2020	2020-10-09 오전 6:50:53	15:50:53	2.0.10.248	72	1	{/}	자본	자	본	16	1	72	NULL	NULL	NULL	NULL	NULL	NULL	KSY3	List1	NULL	NULL	NULL	NULL	NULL	NULL	NULL	NULL	NULL	1	{/}	0	3	200603	0	{/}	357
좌우반구com(split BVF)_1	2	1	<?xml version="1.0"?>\n<Clock xmlns:dt="urn:schemas-microsoft-com:datatypes"><Description dt:dt="string">E-Prime Primary Realtime Clock</Description><StartTime><Timestamp dt:dt="int">0</Timestamp><DateUtc dt:dt="string">2020-10-09T06:50:53Z</DateUtc></StartTime><FrequencyChanges><FrequencyChange><Frequency dt:dt="r8">2699960000</Frequency><Timestamp dt:dt="r8">4.38811818085316E+15</Timestamp><Cur…	좌우반구com(split BVF)_1-002-1	60.021	1.0.0.163	1	-2130870545	Professional	2.0.10.242	2.0.10.353	10-09-2020	2020-10-09 오전 6:50:53	15:50:53	2.0.10.248	252	1	{/}	자체	자	체	NULL	NULL	NULL	90	1	120	NULL	NULL	NULL	KSY3	List2	NULL	NULL	NULL	NULL	NULL	NULL	NULL	NULL	NULL	0	{/}	0	4	710760	0	z	500
좌우반구com(split BVF)_1	2	1	<?xml version="1.0"?>\n<Clock xmlns:dt="urn:schemas-microsoft-com:datatypes"><Description dt:dt="string">E-Prime Primary Realtime Clock</Description><StartTime><Timestamp dt:dt="int">0</Timestamp><DateUtc dt:dt="string">2020-10-09T06:50:53Z</DateUtc></StartTime><FrequencyChanges><FrequencyChange><Frequency dt:dt="r8">2699960000</Frequency><Timestamp dt:dt="r8">4.38811818085316E+15</Timestamp><Cur…	좌우반구com(split BVF)_1-002-1	60.021	1.0.0.163	1	-2130870545	Professional	2.0.10.242	2.0.10.353	10-09-2020	2020-10-09 오전 6:50:53	15:50:53	2.0.10.248	389	2	z	작락	작	락	NULL	NULL	NULL	NULL	NULL	NULL	52	1	125	KSY	List3	0		0	0	1081881	183		0	0	0	z	0	3	1082064	0	{/}	440
좌우반구com(split BVF)_1	2	1	<?xml version="1.0"?>\n<Clock xmlns:dt="urn:schemas-microsoft-com:datatypes"><Description dt:dt="string">E-Prime Primary Realtime Clock</Description><StartTime><Timestamp dt:dt="int">0</Timestamp><DateUtc dt:dt="string">2020-10-09T06:50:53Z</DateUtc></StartTime><FrequencyChanges><FrequencyChange><Frequency dt:dt="r8">2699960000</Frequency><Timestamp dt:dt="r8">4.38811818085316E+15</Timestamp><Cur…	좌우반구com(split BVF)_1-002-1	60.021	1.0.0.163	1	-2130870545	Professional	2.0.10.242	2.0.10.353	10-09-2020	2020-10-09 오전 6:50:53	15:50:53	2.0.10.248	168	1	{/}	작품	작	품	NULL	NULL	NULL	15	1	36	NULL	NULL	NULL	KSY3	List2	NULL	NULL	NULL	NULL	NULL	NULL	NULL	NULL	NULL	1	{/}	0	3	484838	0	{/}	488
좌우반구com(split BVF)_1	2	1	<?xml version="1.0"?>\n<Clock xmlns:dt="urn:schemas-microsoft-com:datatypes"><Description dt:dt="string">E-Prime Primary Realtime Clock</Description><StartTime><Timestamp dt:dt="int">0</Timestamp><DateUtc dt:dt="string">2020-10-09T06:50:53Z</DateUtc></StartTime><FrequencyChanges><FrequencyChange><Frequency dt:dt="r8">2699960000</Frequency><Timestamp dt:dt="r8">4.38811818085316E+15</Timestamp><Cur…	좌우반구com(split BVF)_1-002-1	60.021	1.0.0.163	1	-2130870545	Professional	2.0.10.242	2.0.10.353	10-09-2020	2020-10-09 오전 6:50:53	15:50:53	2.0.10.248	170	1	{/}	재계	재	계	NULL	NULL	NULL	29	1	38	NULL	NULL	NULL	KSY3	List2	NULL	NULL	NULL	NULL	NULL	NULL	NULL	NULL	NULL	1	{/}	0	3	490086	0	{/}	688
좌우반구com(split BVF)_1	2	1	<?xml version="1.0"?>\n<Clock xmlns:dt="urn:schemas-microsoft-com:datatypes"><Description dt:dt="string">E-Prime Primary Realtime Clock</Description><StartTime><Timestamp dt:dt="int">0</Timestamp><DateUtc dt:dt="string">2020-10-09T06:50:53Z</DateUtc></StartTime><FrequencyChanges><FrequencyChange><Frequency dt:dt="r8">2699960000</Frequency><Timestamp dt:dt="r8">4.38811818085316E+15</Timestamp><Cur…	좌우반구com(split BVF)_1-002-1	60.021	1.0.0.163	1	-2130870545	Professional	2.0.10.242	2.0.10.353	10-09-2020	2020-10-09 오전 6:50:53	15:50:53	2.0.10.248	218	2	z	적태	적	태	NULL	NULL	NULL	17	1	86	NULL	NULL	NULL	KSY2	List2	NULL	NULL	NULL	NULL	NULL	NULL	NULL	NULL	NULL	1	z	1	3	617958	0	z	454
좌우반구com(split BVF)_1	2	1	<?xml version="1.0"?>\n<Clock xmlns:dt="urn:schemas-microsoft-com:datatypes"><Description dt:dt="string">E-Prime Primary Realtime Clock</Description><StartTime><Timestamp dt:dt="int">0</Timestamp><DateUtc dt:dt="string">2020-10-09T06:50:53Z</DateUtc></StartTime><FrequencyChanges><FrequencyChange><Frequency dt:dt="r8">2699960000</Frequency><Timestamp dt:dt="r8">4.38811818085316E+15</Timestamp><Cur…	좌우반구com(split BVF)_1-002-1	60.021	1.0.0.163	1	-2130870545	Professional	2.0.10.242	2.0.10.353	10-09-2020	2020-10-09 오전 6:50:53	15:50:53	2.0.10.248	84	1	{/}	전략	전	략	51	1	84	NULL	NULL	NULL	NULL	NULL	NULL	KSY3	List1	NULL	NULL	NULL	NULL	NULL	NULL	NULL	NULL	NULL	1	{/}	0	4	232576	0	{/}	360
좌우반구com(split BVF)_1	2	1	<?xml version="1.0"?>\n<Clock xmlns:dt="urn:schemas-microsoft-com:datatypes"><Description dt:dt="string">E-Prime Primary Realtime Clock</Description><StartTime><Timestamp dt:dt="int">0</Timestamp><DateUtc dt:dt="string">2020-10-09T06:50:53Z</DateUtc></StartTime><FrequencyChanges><FrequencyChange><Frequency dt:dt="r8">2699960000</Frequency><Timestamp dt:dt="r8">4.38811818085316E+15</Timestamp><Cur…	좌우반구com(split BVF)_1-002-1	60.021	1.0.0.163	1	-2130870545	Professional	2.0.10.242	2.0.10.353	10-09-2020	2020-10-09 오전 6:50:53	15:50:53	2.0.10.248	159	1	{/}	전통	전	통	NULL	NULL	NULL	35	1	27	NULL	NULL	NULL	KSY3	List2	NULL	NULL	NULL	NULL	NULL	NULL	NULL	NULL	NULL	1	{/}	1	3	460496	0	{/}	294
좌우반구com(split BVF)_1	2	1	<?xml version="1.0"?>\n<Clock xmlns:dt="urn:schemas-microsoft-com:datatypes"><Description dt:dt="string">E-Prime Primary Realtime Clock</Description><StartTime><Timestamp dt:dt="int">0</Timestamp><DateUtc dt:dt="string">2020-10-09T06:50:53Z</DateUtc></StartTime><FrequencyChanges><FrequencyChange><Frequency dt:dt="r8">2699960000</Frequency><Timestamp dt:dt="r8">4.38811818085316E+15</Timestamp><Cur…	좌우반구com(split BVF)_1-002-1	60.021	1.0.0.163	1	-2130870545	Professional	2.0.10.242	2.0.10.353	10-09-2020	2020-10-09 오전 6:50:53	15:50:53	2.0.10.248	58	2	z	전필	전	필	41	1	58	NULL	NULL	NULL	NULL	NULL	NULL	KSY	List1	0		0	-1	164699	183		0	0	0	z	0	3	164882	0	{/}	446
좌우반구com(split BVF)_1	2	1	<?xml version="1.0"?>\n<Clock xmlns:dt="urn:schemas-microsoft-com:datatypes"><Description dt:dt="string">E-Prime Primary Realtime Clock</Description><StartTime><Timestamp dt:dt="int">0</Timestamp><DateUtc dt:dt="string">2020-10-09T06:50:53Z</DateUtc></StartTime><FrequencyChanges><FrequencyChange><Frequency dt:dt="r8">2699960000</Frequency><Timestamp dt:dt="r8">4.38811818085316E+15</Timestamp><Cur…	좌우반구com(split BVF)_1-002-1	60.021	1.0.0.163	1	-2130870545	Professional	2.0.10.242	2.0.10.353	10-09-2020	2020-10-09 오전 6:50:53	15:50:53	2.0.10.248	92	1	{/}	절감	절	감	45	1	92	NULL	NULL	NULL	NULL	NULL	NULL	KSY3	List1	NULL	NULL	NULL	NULL	NULL	NULL	NULL	NULL	NULL	1	{/}	0	4	253052	0	{/}	364
좌우반구com(split BVF)_1	2	1	<?xml version="1.0"?>\n<Clock xmlns:dt="urn:schemas-microsoft-com:datatypes"><Description dt:dt="string">E-Prime Primary Realtime Clock</Description><StartTime><Timestamp dt:dt="int">0</Timestamp><DateUtc dt:dt="string">2020-10-09T06:50:53Z</DateUtc></StartTime><FrequencyChanges><FrequencyChange><Frequency dt:dt="r8">2699960000</Frequency><Timestamp dt:dt="r8">4.38811818085316E+15</Timestamp><Cur…	좌우반구com(split BVF)_1-002-1	60.021	1.0.0.163	1	-2130870545	Professional	2.0.10.242	2.0.10.353	10-09-2020	2020-10-09 오전 6:50:53	15:50:53	2.0.10.248	60	2	z	절보	절	보	101	1	60	NULL	NULL	NULL	NULL	NULL	NULL	KSY3	List1	NULL	NULL	NULL	NULL	NULL	NULL	NULL	NULL	NULL	1	z	0	4	170131	0	z	317
좌우반구com(split BVF)_1	2	1	<?xml version="1.0"?>\n<Clock xmlns:dt="urn:schemas-microsoft-com:datatypes"><Description dt:dt="string">E-Prime Primary Realtime Clock</Description><StartTime><Timestamp dt:dt="int">0</Timestamp><DateUtc dt:dt="string">2020-10-09T06:50:53Z</DateUtc></StartTime><FrequencyChanges><FrequencyChange><Frequency dt:dt="r8">2699960000</Frequency><Timestamp dt:dt="r8">4.38811818085316E+15</Timestamp><Cur…	좌우반구com(split BVF)_1-002-1	60.021	1.0.0.163	1	-2130870545	Professional	2.0.10.242	2.0.10.353	10-09-2020	2020-10-09 오전 6:50:53	15:50:53	2.0.10.248	317	2	z	절속	절	속	NULL	NULL	NULL	NULL	NULL	NULL	84	1	53	KSY3	List3	NULL	NULL	NULL	NULL	NULL	NULL	NULL	NULL	NULL	0	z	0	3	892963	0	{/}	535
좌우반구com(split BVF)_1	2	1	<?xml version="1.0"?>\n<Clock xmlns:dt="urn:schemas-microsoft-com:datatypes"><Description dt:dt="string">E-Prime Primary Realtime Clock</Description><StartTime><Timestamp dt:dt="int">0</Timestamp><DateUtc dt:dt="string">2020-10-09T06:50:53Z</DateUtc></StartTime><FrequencyChanges><FrequencyChange><Frequency dt:dt="r8">2699960000</Frequency><Timestamp dt:dt="r8">4.38811818085316E+15</Timestamp><Cur…	좌우반구com(split BVF)_1-002-1	60.021	1.0.0.163	1	-2130870545	Professional	2.0.10.242	2.0.10.353	10-09-2020	2020-10-09 오전 6:50:53	15:50:53	2.0.10.248	18	1	{/}	절차	절	차	131	1	18	NULL	NULL	NULL	NULL	NULL	NULL	KSY3	List1	NULL	NULL	NULL	NULL	NULL	NULL	NULL	NULL	NULL	1	{/}	0	3	60685	0	{/}	301
좌우반구com(split BVF)_1	2	1	<?xml version="1.0"?>\n<Clock xmlns:dt="urn:schemas-microsoft-com:datatypes"><Description dt:dt="string">E-Prime Primary Realtime Clock</Description><StartTime><Timestamp dt:dt="int">0</Timestamp><DateUtc dt:dt="string">2020-10-09T06:50:53Z</DateUtc></StartTime><FrequencyChanges><FrequencyChange><Frequency dt:dt="r8">2699960000</Frequency><Timestamp dt:dt="r8">4.38811818085316E+15</Timestamp><Cur…	좌우반구com(split BVF)_1-002-1	60.021	1.0.0.163	1	-2130870545	Professional	2.0.10.242	2.0.10.353	10-09-2020	2020-10-09 오전 6:50:53	15:50:53	2.0.10.248	17	1	{/}	정도	정	도	94	1	17	NULL	NULL	NULL	NULL	NULL	NULL	KSY3	List1	NULL	NULL	NULL	NULL	NULL	NULL	NULL	NULL	NULL	1	{/}	0	4	58153	0	{/}	336
좌우반구com(split BVF)_1	2	1	<?xml version="1.0"?>\n<Clock xmlns:dt="urn:schemas-microsoft-com:datatypes"><Description dt:dt="string">E-Prime Primary Realtime Clock</Description><StartTime><Timestamp dt:dt="int">0</Timestamp><DateUtc dt:dt="string">2020-10-09T06:50:53Z</DateUtc></StartTime><FrequencyChanges><FrequencyChange><Frequency dt:dt="r8">2699960000</Frequency><Timestamp dt:dt="r8">4.38811818085316E+15</Timestamp><Cur…	좌우반구com(split BVF)_1-002-1	60.021	1.0.0.163	1	-2130870545	Professional	2.0.10.242	2.0.10.353	10-09-2020	2020-10-09 오전 6:50:53	15:50:53	2.0.10.248	134	1	{/}	정오	정	오	NULL	NULL	NULL	107	1	2	NULL	NULL	NULL	KSY3	List2	NULL	NULL	NULL	NULL	NULL	NULL	NULL	NULL	NULL	1	{/}	1	3	395352	0	{/}	342
좌우반구com(split BVF)_1	2	1	<?xml version="1.0"?>\n<Clock xmlns:dt="urn:schemas-microsoft-com:datatypes"><Description dt:dt="string">E-Prime Primary Realtime Clock</Description><StartTime><Timestamp dt:dt="int">0</Timestamp><DateUtc dt:dt="string">2020-10-09T06:50:53Z</DateUtc></StartTime><FrequencyChanges><FrequencyChange><Frequency dt:dt="r8">2699960000</Frequency><Timestamp dt:dt="r8">4.38811818085316E+15</Timestamp><Cur…	좌우반구com(split BVF)_1-002-1	60.021	1.0.0.163	1	-2130870545	Professional	2.0.10.242	2.0.10.353	10-09-2020	2020-10-09 오전 6:50:53	15:50:53	2.0.10.248	107	1	{/}	정책	정	책	9	1	107	NULL	NULL	NULL	NULL	NULL	NULL	KSY3	List1	NULL	NULL	NULL	NULL	NULL	NULL	NULL	NULL	NULL	1	{/}	1	3	290905	0	{/}	286
좌우반구com(split BVF)_1	2	1	<?xml version="1.0"?>\n<Clock xmlns:dt="urn:schemas-microsoft-com:datatypes"><Description dt:dt="string">E-Prime Primary Realtime Clock</Description><StartTime><Timestamp dt:dt="int">0</Timestamp><DateUtc dt:dt="string">2020-10-09T06:50:53Z</DateUtc></StartTime><FrequencyChanges><FrequencyChange><Frequency dt:dt="r8">2699960000</Frequency><Timestamp dt:dt="r8">4.38811818085316E+15</Timestamp><Cur…	좌우반구com(split BVF)_1-002-1	60.021	1.0.0.163	1	-2130870545	Professional	2.0.10.242	2.0.10.353	10-09-2020	2020-10-09 오전 6:50:53	15:50:53	2.0.10.248	45	2	z	제경	제	경	109	1	45	NULL	NULL	NULL	NULL	NULL	NULL	KSY2	List1	NULL	NULL	NULL	NULL	NULL	NULL	NULL	NULL	NULL	1	z	0	3	130961	0	z	424
좌우반구com(split BVF)_1	2	1	<?xml version="1.0"?>\n<Clock xmlns:dt="urn:schemas-microsoft-com:datatypes"><Description dt:dt="string">E-Prime Primary Realtime Clock</Description><StartTime><Timestamp dt:dt="int">0</Timestamp><DateUtc dt:dt="string">2020-10-09T06:50:53Z</DateUtc></StartTime><FrequencyChanges><FrequencyChange><Frequency dt:dt="r8">2699960000</Frequency><Timestamp dt:dt="r8">4.38811818085316E+15</Timestamp><Cur…	좌우반구com(split BVF)_1-002-1	60.021	1.0.0.163	1	-2130870545	Professional	2.0.10.242	2.0.10.353	10-09-2020	2020-10-09 오전 6:50:53	15:50:53	2.0.10.248	368	1	{/}	제도	제	도	NULL	NULL	NULL	NULL	NULL	NULL	75	1	104	KSY3	List3	NULL	NULL	NULL	NULL	NULL	NULL	NULL	NULL	NULL	1	{/}	0	3	1027416	0	{/}	505
좌우반구com(split BVF)_1	2	1	<?xml version="1.0"?>\n<Clock xmlns:dt="urn:schemas-microsoft-com:datatypes"><Description dt:dt="string">E-Prime Primary Realtime Clock</Description><StartTime><Timestamp dt:dt="int">0</Timestamp><DateUtc dt:dt="string">2020-10-09T06:50:53Z</DateUtc></StartTime><FrequencyChanges><FrequencyChange><Frequency dt:dt="r8">2699960000</Frequency><Timestamp dt:dt="r8">4.38811818085316E+15</Timestamp><Cur…	좌우반구com(split BVF)_1-002-1	60.021	1.0.0.163	1	-2130870545	Professional	2.0.10.242	2.0.10.353	10-09-2020	2020-10-09 오전 6:50:53	15:50:53	2.0.10.248	357	2	z	제란	제	란	NULL	NULL	NULL	NULL	NULL	NULL	7	1	93	KSY	List3	0		0	-1	997910	183		0	0	1	z	0	3	998093	0	z	404
좌우반구com(split BVF)_1	2	1	<?xml version="1.0"?>\n<Clock xmlns:dt="urn:schemas-microsoft-com:datatypes"><Description dt:dt="string">E-Prime Primary Realtime Clock</Description><StartTime><Timestamp dt:dt="int">0</Timestamp><DateUtc dt:dt="string">2020-10-09T06:50:53Z</DateUtc></StartTime><FrequencyChanges><FrequencyChange><Frequency dt:dt="r8">2699960000</Frequency><Timestamp dt:dt="r8">4.38811818085316E+15</Timestamp><Cur…	좌우반구com(split BVF)_1-002-1	60.021	1.0.0.163	1	-2130870545	Professional	2.0.10.242	2.0.10.353	10-09-2020	2020-10-09 오전 6:50:53	15:50:53	2.0.10.248	378	1	{/}	제안	제	안	NULL	NULL	NULL	NULL	NULL	NULL	40	1	114	KSY3	List3	NULL	NULL	NULL	NULL	NULL	NULL	NULL	NULL	NULL	1	{/}	0	4	1053241	0	{/}	303
좌우반구com(split BVF)_1	2	1	<?xml version="1.0"?>\n<Clock xmlns:dt="urn:schemas-microsoft-com:datatypes"><Description dt:dt="string">E-Prime Primary Realtime Clock</Description><StartTime><Timestamp dt:dt="int">0</Timestamp><DateUtc dt:dt="string">2020-10-09T06:50:53Z</DateUtc></StartTime><FrequencyChanges><FrequencyChange><Frequency dt:dt="r8">2699960000</Frequency><Timestamp dt:dt="r8">4.38811818085316E+15</Timestamp><Cur…	좌우반구com(split BVF)_1-002-1	60.021	1.0.0.163	1	-2130870545	Professional	2.0.10.242	2.0.10.353	10-09-2020	2020-10-09 오전 6:50:53	15:50:53	2.0.10.248	69	1	{/}	제품	제	품	79	1	69	NULL	NULL	NULL	NULL	NULL	NULL	KSY3	List1	NULL	NULL	NULL	NULL	NULL	NULL	NULL	NULL	NULL	1	{/}	0	3	193189	0	{/}	227
좌우반구com(split BVF)_1	2	1	<?xml version="1.0"?>\n<Clock xmlns:dt="urn:schemas-microsoft-com:datatypes"><Description dt:dt="string">E-Prime Primary Realtime Clock</Description><StartTime><Timestamp dt:dt="int">0</Timestamp><DateUtc dt:dt="string">2020-10-09T06:50:53Z</DateUtc></StartTime><FrequencyChanges><FrequencyChange><Frequency dt:dt="r8">2699960000</Frequency><Timestamp dt:dt="r8">4.38811818085316E+15</Timestamp><Cur…	좌우반구com(split BVF)_1-002-1	60.021	1.0.0.163	1	-2130870545	Professional	2.0.10.242	2.0.10.353	10-09-2020	2020-10-09 오전 6:50:53	15:50:53	2.0.10.248	230	1	{/}	조건	조	건	NULL	NULL	NULL	79	1	98	NULL	NULL	NULL	KSY3	List2	NULL	NULL	NULL	NULL	NULL	NULL	NULL	NULL	NULL	1	{/}	1	3	652113	0	{/}	483
좌우반구com(split BVF)_1	2	1	<?xml version="1.0"?>\n<Clock xmlns:dt="urn:schemas-microsoft-com:datatypes"><Description dt:dt="string">E-Prime Primary Realtime Clock</Description><StartTime><Timestamp dt:dt="int">0</Timestamp><DateUtc dt:dt="string">2020-10-09T06:50:53Z</DateUtc></StartTime><FrequencyChanges><FrequencyChange><Frequency dt:dt="r8">2699960000</Frequency><Timestamp dt:dt="r8">4.38811818085316E+15</Timestamp><Cur…	좌우반구com(split BVF)_1-002-1	60.021	1.0.0.163	1	-2130870545	Professional	2.0.10.242	2.0.10.353	10-09-2020	2020-10-09 오전 6:50:53	15:50:53	2.0.10.248	286	1	{/}	조례	조	례	NULL	NULL	NULL	NULL	NULL	NULL	88	1	22	KSY3	List3	NULL	NULL	NULL	NULL	NULL	NULL	NULL	NULL	NULL	1	{/}	0	3	809875	0	{/}	504
좌우반구com(split BVF)_1	2	1	<?xml version="1.0"?>\n<Clock xmlns:dt="urn:schemas-microsoft-com:datatypes"><Description dt:dt="string">E-Prime Primary Realtime Clock</Description><StartTime><Timestamp dt:dt="int">0</Timestamp><DateUtc dt:dt="string">2020-10-09T06:50:53Z</DateUtc></StartTime><FrequencyChanges><FrequencyChange><Frequency dt:dt="r8">2699960000</Frequency><Timestamp dt:dt="r8">4.38811818085316E+15</Timestamp><Cur…	좌우반구com(split BVF)_1-002-1	60.021	1.0.0.163	1	-2130870545	Professional	2.0.10.242	2.0.10.353	10-09-2020	2020-10-09 오전 6:50:53	15:50:53	2.0.10.248	9	1	{/}	조직	조	직	93	1	9	NULL	NULL	NULL	NULL	NULL	NULL	KSY3	List1	NULL	NULL	NULL	NULL	NULL	NULL	NULL	NULL	NULL	1	{/}	0	4	37477	0	{/}	285
좌우반구com(split BVF)_1	2	1	<?xml version="1.0"?>\n<Clock xmlns:dt="urn:schemas-microsoft-com:datatypes"><Description dt:dt="string">E-Prime Primary Realtime Clock</Description><StartTime><Timestamp dt:dt="int">0</Timestamp><DateUtc dt:dt="string">2020-10-09T06:50:53Z</DateUtc></StartTime><FrequencyChanges><FrequencyChange><Frequency dt:dt="r8">2699960000</Frequency><Timestamp dt:dt="r8">4.38811818085316E+15</Timestamp><Cur…	좌우반구com(split BVF)_1-002-1	60.021	1.0.0.163	1	-2130870545	Professional	2.0.10.242	2.0.10.353	10-09-2020	2020-10-09 오전 6:50:53	15:50:53	2.0.10.248	108	1	{/}	종류	종	류	116	1	108	NULL	NULL	NULL	NULL	NULL	NULL	KSY3	List1	NULL	NULL	NULL	NULL	NULL	NULL	NULL	NULL	NULL	1	{/}	0	3	293388	0	{/}	267
좌우반구com(split BVF)_1	2	1	<?xml version="1.0"?>\n<Clock xmlns:dt="urn:schemas-microsoft-com:datatypes"><Description dt:dt="string">E-Prime Primary Realtime Clock</Description><StartTime><Timestamp dt:dt="int">0</Timestamp><DateUtc dt:dt="string">2020-10-09T06:50:53Z</DateUtc></StartTime><FrequencyChanges><FrequencyChange><Frequency dt:dt="r8">2699960000</Frequency><Timestamp dt:dt="r8">4.38811818085316E+15</Timestamp><Cur…	좌우반구com(split BVF)_1-002-1	60.021	1.0.0.163	1	-2130870545	Professional	2.0.10.242	2.0.10.353	10-09-2020	2020-10-09 오전 6:50:53	15:50:53	2.0.10.248	386	2	z	종백	종	백	NULL	NULL	NULL	NULL	NULL	NULL	12	1	122	KSY2	List3	NULL	NULL	NULL	NULL	NULL	NULL	NULL	NULL	NULL	1	z	0	3	1074300	0	z	444
좌우반구com(split BVF)_1	2	1	<?xml version="1.0"?>\n<Clock xmlns:dt="urn:schemas-microsoft-com:datatypes"><Description dt:dt="string">E-Prime Primary Realtime Clock</Description><StartTime><Timestamp dt:dt="int">0</Timestamp><DateUtc dt:dt="string">2020-10-09T06:50:53Z</DateUtc></StartTime><FrequencyChanges><FrequencyChange><Frequency dt:dt="r8">2699960000</Frequency><Timestamp dt:dt="r8">4.38811818085316E+15</Timestamp><Cur…	좌우반구com(split BVF)_1-002-1	60.021	1.0.0.163	1	-2130870545	Professional	2.0.10.242	2.0.10.353	10-09-2020	2020-10-09 오전 6:50:53	15:50:53	2.0.10.248	284	2	z	죽거	죽	거	NULL	NULL	NULL	NULL	NULL	NULL	105	1	20	KSY3	List3	NULL	NULL	NULL	NULL	NULL	NULL	NULL	NULL	NULL	1	z	0	3	804327	0	z	532
좌우반구com(split BVF)_1	2	1	<?xml version="1.0"?>\n<Clock xmlns:dt="urn:schemas-microsoft-com:datatypes"><Description dt:dt="string">E-Prime Primary Realtime Clock</Description><StartTime><Timestamp dt:dt="int">0</Timestamp><DateUtc dt:dt="string">2020-10-09T06:50:53Z</DateUtc></StartTime><FrequencyChanges><FrequencyChange><Frequency dt:dt="r8">2699960000</Frequency><Timestamp dt:dt="r8">4.38811818085316E+15</Timestamp><Cur…	좌우반구com(split BVF)_1-002-1	60.021	1.0.0.163	1	-2130870545	Professional	2.0.10.242	2.0.10.353	10-09-2020	2020-10-09 오전 6:50:53	15:50:53	2.0.10.248	372	1	{/}	죽음	죽	음	NULL	NULL	NULL	NULL	NULL	NULL	61	1	108	KSY3	List3	NULL	NULL	NULL	NULL	NULL	NULL	NULL	NULL	NULL	1	{/}	0	3	1037979	0	{/}	534
좌우반구com(split BVF)_1	2	1	<?xml version="1.0"?>\n<Clock xmlns:dt="urn:schemas-microsoft-com:datatypes"><Description dt:dt="string">E-Prime Primary Realtime Clock</Description><StartTime><Timestamp dt:dt="int">0</Timestamp><DateUtc dt:dt="string">2020-10-09T06:50:53Z</DateUtc></StartTime><FrequencyChanges><FrequencyChange><Frequency dt:dt="r8">2699960000</Frequency><Timestamp dt:dt="r8">4.38811818085316E+15</Timestamp><Cur…	좌우반구com(split BVF)_1-002-1	60.021	1.0.0.163	1	-2130870545	Professional	2.0.10.242	2.0.10.353	10-09-2020	2020-10-09 오전 6:50:53	15:50:53	2.0.10.248	78	1	{/}	준거	준	거	39	1	78	NULL	NULL	NULL	NULL	NULL	NULL	KSY3	List1	NULL	NULL	NULL	NULL	NULL	NULL	NULL	NULL	NULL	1	{/}	0	3	216498	0	{/}	430
좌우반구com(split BVF)_1	2	1	<?xml version="1.0"?>\n<Clock xmlns:dt="urn:schemas-microsoft-com:datatypes"><Description dt:dt="string">E-Prime Primary Realtime Clock</Description><StartTime><Timestamp dt:dt="int">0</Timestamp><DateUtc dt:dt="string">2020-10-09T06:50:53Z</DateUtc></StartTime><FrequencyChanges><FrequencyChange><Frequency dt:dt="r8">2699960000</Frequency><Timestamp dt:dt="r8">4.38811818085316E+15</Timestamp><Cur…	좌우반구com(split BVF)_1-002-1	60.021	1.0.0.163	1	-2130870545	Professional	2.0.10.242	2.0.10.353	10-09-2020	2020-10-09 오전 6:50:53	15:50:53	2.0.10.248	129	2	z	증력	증	력	129	1	129	NULL	NULL	NULL	NULL	NULL	NULL	KSY2	List1	NULL	NULL	NULL	NULL	NULL	NULL	NULL	NULL	NULL	1	z	0	3	348485	0	z	426
좌우반구com(split BVF)_1	2	1	<?xml version="1.0"?>\n<Clock xmlns:dt="urn:schemas-microsoft-com:datatypes"><Description dt:dt="string">E-Prime Primary Realtime Clock</Description><StartTime><Timestamp dt:dt="int">0</Timestamp><DateUtc dt:dt="string">2020-10-09T06:50:53Z</DateUtc></StartTime><FrequencyChanges><FrequencyChange><Frequency dt:dt="r8">2699960000</Frequency><Timestamp dt:dt="r8">4.38811818085316E+15</Timestamp><Cur…	좌우반구com(split BVF)_1-002-1	60.021	1.0.0.163	1	-2130870545	Professional	2.0.10.242	2.0.10.353	10-09-2020	2020-10-09 오전 6:50:53	15:50:53	2.0.10.248	135	1	{/}	증인	증	인	NULL	NULL	NULL	114	1	3	NULL	NULL	NULL	KSY3	List2	NULL	NULL	NULL	NULL	NULL	NULL	NULL	NULL	NULL	0	{/}	1	3	397901	0	z	306
좌우반구com(split BVF)_1	2	1	<?xml version="1.0"?>\n<Clock xmlns:dt="urn:schemas-microsoft-com:datatypes"><Description dt:dt="string">E-Prime Primary Realtime Clock</Description><StartTime><Timestamp dt:dt="int">0</Timestamp><DateUtc dt:dt="string">2020-10-09T06:50:53Z</DateUtc></StartTime><FrequencyChanges><FrequencyChange><Frequency dt:dt="r8">2699960000</Frequency><Timestamp dt:dt="r8">4.38811818085316E+15</Timestamp><Cur…	좌우반구com(split BVF)_1-002-1	60.021	1.0.0.163	1	-2130870545	Professional	2.0.10.242	2.0.10.353	10-09-2020	2020-10-09 오전 6:50:53	15:50:53	2.0.10.248	175	2	z	지님	지	님	NULL	NULL	NULL	119	1	43	NULL	NULL	NULL	KSY2	List2	NULL	NULL	NULL	NULL	NULL	NULL	NULL	NULL	NULL	1	z	0	3	503615	0	z	438
좌우반구com(split BVF)_1	2	1	<?xml version="1.0"?>\n<Clock xmlns:dt="urn:schemas-microsoft-com:datatypes"><Description dt:dt="string">E-Prime Primary Realtime Clock</Description><StartTime><Timestamp dt:dt="int">0</Timestamp><DateUtc dt:dt="string">2020-10-09T06:50:53Z</DateUtc></StartTime><FrequencyChanges><FrequencyChange><Frequency dt:dt="r8">2699960000</Frequency><Timestamp dt:dt="r8">4.38811818085316E+15</Timestamp><Cur…	좌우반구com(split BVF)_1-002-1	60.021	1.0.0.163	1	-2130870545	Professional	2.0.10.242	2.0.10.353	10-09-2020	2020-10-09 오전 6:50:53	15:50:53	2.0.10.248	104	1	{/}	지적	지	적	105	1	104	NULL	NULL	NULL	NULL	NULL	NULL	KSY3	List1	NULL	NULL	NULL	NULL	NULL	NULL	NULL	NULL	NULL	1	{/}	0	3	283258	0	{/}	381
좌우반구com(split BVF)_1	2	1	<?xml version="1.0"?>\n<Clock xmlns:dt="urn:schemas-microsoft-com:datatypes"><Description dt:dt="string">E-Prime Primary Realtime Clock</Description><StartTime><Timestamp dt:dt="int">0</Timestamp><DateUtc dt:dt="string">2020-10-09T06:50:53Z</DateUtc></StartTime><FrequencyChanges><FrequencyChange><Frequency dt:dt="r8">2699960000</Frequency><Timestamp dt:dt="r8">4.38811818085316E+15</Timestamp><Cur…	좌우반구com(split BVF)_1-002-1	60.021	1.0.0.163	1	-2130870545	Professional	2.0.10.242	2.0.10.353	10-09-2020	2020-10-09 오전 6:50:53	15:50:53	2.0.10.248	262	1	{/}	지표	지	표	NULL	NULL	NULL	113	1	130	NULL	NULL	NULL	KSY3	List2	NULL	NULL	NULL	NULL	NULL	NULL	NULL	NULL	NULL	1	{/}	0	3	736917	0	{/}	582
좌우반구com(split BVF)_1	2	1	<?xml version="1.0"?>\n<Clock xmlns:dt="urn:schemas-microsoft-com:datatypes"><Description dt:dt="string">E-Prime Primary Realtime Clock</Description><StartTime><Timestamp dt:dt="int">0</Timestamp><DateUtc dt:dt="string">2020-10-09T06:50:53Z</DateUtc></StartTime><FrequencyChanges><FrequencyChange><Frequency dt:dt="r8">2699960000</Frequency><Timestamp dt:dt="r8">4.38811818085316E+15</Timestamp><Cur…	좌우반구com(split BVF)_1-002-1	60.021	1.0.0.163	1	-2130870545	Professional	2.0.10.242	2.0.10.353	10-09-2020	2020-10-09 오전 6:50:53	15:50:53	2.0.10.248	267	1	{/}	지혜	지	헤	NULL	NULL	NULL	NULL	NULL	NULL	123	1	3	KSY3	List3	NULL	NULL	NULL	NULL	NULL	NULL	NULL	NULL	NULL	1	{/}	0	4	759643	0	{/}	528
좌우반구com(split BVF)_1	2	1	<?xml version="1.0"?>\n<Clock xmlns:dt="urn:schemas-microsoft-com:datatypes"><Description dt:dt="string">E-Prime Primary Realtime Clock</Description><StartTime><Timestamp dt:dt="int">0</Timestamp><DateUtc dt:dt="string">2020-10-09T06:50:53Z</DateUtc></StartTime><FrequencyChanges><FrequencyChange><Frequency dt:dt="r8">2699960000</Frequency><Timestamp dt:dt="r8">4.38811818085316E+15</Timestamp><Cur…	좌우반구com(split BVF)_1-002-1	60.021	1.0.0.163	1	-2130870545	Professional	2.0.10.242	2.0.10.353	10-09-2020	2020-10-09 오전 6:50:53	15:50:53	2.0.10.248	283	2	z	직매	직	매	NULL	NULL	NULL	NULL	NULL	NULL	16	1	19	KSY3	List3	NULL	NULL	NULL	NULL	NULL	NULL	NULL	NULL	NULL	0	z	0	4	801745	0	{/}	378
좌우반구com(split BVF)_1	2	1	<?xml version="1.0"?>\n<Clock xmlns:dt="urn:schemas-microsoft-com:datatypes"><Description dt:dt="string">E-Prime Primary Realtime Clock</Description><StartTime><Timestamp dt:dt="int">0</Timestamp><DateUtc dt:dt="string">2020-10-09T06:50:53Z</DateUtc></StartTime><FrequencyChanges><FrequencyChange><Frequency dt:dt="r8">2699960000</Frequency><Timestamp dt:dt="r8">4.38811818085316E+15</Timestamp><Cur…	좌우반구com(split BVF)_1-002-1	60.021	1.0.0.163	1	-2130870545	Professional	2.0.10.242	2.0.10.353	10-09-2020	2020-10-09 오전 6:50:53	15:50:53	2.0.10.248	240	1	{/}	직장	직	장	NULL	NULL	NULL	67	1	108	NULL	NULL	NULL	KSY3	List2	NULL	NULL	NULL	NULL	NULL	NULL	NULL	NULL	NULL	1	{/}	0	3	678737	0	{/}	499
좌우반구com(split BVF)_1	2	1	<?xml version="1.0"?>\n<Clock xmlns:dt="urn:schemas-microsoft-com:datatypes"><Description dt:dt="string">E-Prime Primary Realtime Clock</Description><StartTime><Timestamp dt:dt="int">0</Timestamp><DateUtc dt:dt="string">2020-10-09T06:50:53Z</DateUtc></StartTime><FrequencyChanges><FrequencyChange><Frequency dt:dt="r8">2699960000</Frequency><Timestamp dt:dt="r8">4.38811818085316E+15</Timestamp><Cur…	좌우반구com(split BVF)_1-002-1	60.021	1.0.0.163	1	-2130870545	Professional	2.0.10.242	2.0.10.353	10-09-2020	2020-10-09 오전 6:50:53	15:50:53	2.0.10.248	344	2	z	진회	진	회	NULL	NULL	NULL	NULL	NULL	NULL	35	1	80	KSY2	List3	NULL	NULL	NULL	NULL	NULL	NULL	NULL	NULL	NULL	1	z	1	3	963688	0	z	425
좌우반구com(split BVF)_1	2	1	<?xml version="1.0"?>\n<Clock xmlns:dt="urn:schemas-microsoft-com:datatypes"><Description dt:dt="string">E-Prime Primary Realtime Clock</Description><StartTime><Timestamp dt:dt="int">0</Timestamp><DateUtc dt:dt="string">2020-10-09T06:50:53Z</DateUtc></StartTime><FrequencyChanges><FrequencyChange><Frequency dt:dt="r8">2699960000</Frequency><Timestamp dt:dt="r8">4.38811818085316E+15</Timestamp><Cur…	좌우반구com(split BVF)_1-002-1	60.021	1.0.0.163	1	-2130870545	Professional	2.0.10.242	2.0.10.353	10-09-2020	2020-10-09 오전 6:50:53	15:50:53	2.0.10.248	188	1	{/}	질서	질	서	NULL	NULL	NULL	57	1	56	NULL	NULL	NULL	KSY3	List2	NULL	NULL	NULL	NULL	NULL	NULL	NULL	NULL	NULL	0	{/}	0	4	537920	0	z	397
좌우반구com(split BVF)_1	2	1	<?xml version="1.0"?>\n<Clock xmlns:dt="urn:schemas-microsoft-com:datatypes"><Description dt:dt="string">E-Prime Primary Realtime Clock</Description><StartTime><Timestamp dt:dt="int">0</Timestamp><DateUtc dt:dt="string">2020-10-09T06:50:53Z</DateUtc></StartTime><FrequencyChanges><FrequencyChange><Frequency dt:dt="r8">2699960000</Frequency><Timestamp dt:dt="r8">4.38811818085316E+15</Timestamp><Cur…	좌우반구com(split BVF)_1-002-1	60.021	1.0.0.163	1	-2130870545	Professional	2.0.10.242	2.0.10.353	10-09-2020	2020-10-09 오전 6:50:53	15:50:53	2.0.10.248	273	1	{/}	차량	차	량	NULL	NULL	NULL	NULL	NULL	NULL	93	1	9	KSY3	List3	NULL	NULL	NULL	NULL	NULL	NULL	NULL	NULL	NULL	1	{/}	1	3	775620	0	{/}	383
좌우반구com(split BVF)_1	2	1	<?xml version="1.0"?>\n<Clock xmlns:dt="urn:schemas-microsoft-com:datatypes"><Description dt:dt="string">E-Prime Primary Realtime Clock</Description><StartTime><Timestamp dt:dt="int">0</Timestamp><DateUtc dt:dt="string">2020-10-09T06:50:53Z</DateUtc></StartTime><FrequencyChanges><FrequencyChange><Frequency dt:dt="r8">2699960000</Frequency><Timestamp dt:dt="r8">4.38811818085316E+15</Timestamp><Cur…	좌우반구com(split BVF)_1-002-1	60.021	1.0.0.163	1	-2130870545	Professional	2.0.10.242	2.0.10.353	10-09-2020	2020-10-09 오전 6:50:53	15:50:53	2.0.10.248	312	1	{/}	차익	차	익	NULL	NULL	NULL	NULL	NULL	NULL	116	1	48	KSY3	List3	NULL	NULL	NULL	NULL	NULL	NULL	NULL	NULL	NULL	0	{/}	0	3	879068	0	z	350
좌우반구com(split BVF)_1	2	1	<?xml version="1.0"?>\n<Clock xmlns:dt="urn:schemas-microsoft-com:datatypes"><Description dt:dt="string">E-Prime Primary Realtime Clock</Description><StartTime><Timestamp dt:dt="int">0</Timestamp><DateUtc dt:dt="string">2020-10-09T06:50:53Z</DateUtc></StartTime><FrequencyChanges><FrequencyChange><Frequency dt:dt="r8">2699960000</Frequency><Timestamp dt:dt="r8">4.38811818085316E+15</Timestamp><Cur…	좌우반구com(split BVF)_1-002-1	60.021	1.0.0.163	1	-2130870545	Professional	2.0.10.242	2.0.10.353	10-09-2020	2020-10-09 오전 6:50:53	15:50:53	2.0.10.248	260	2	z	착반	착	반	NULL	NULL	NULL	76	1	128	NULL	NULL	NULL	KSY2	List2	NULL	NULL	NULL	NULL	NULL	NULL	NULL	NULL	NULL	1	z	1	3	731652	0	z	439
좌우반구com(split BVF)_1	2	1	<?xml version="1.0"?>\n<Clock xmlns:dt="urn:schemas-microsoft-com:datatypes"><Description dt:dt="string">E-Prime Primary Realtime Clock</Description><StartTime><Timestamp dt:dt="int">0</Timestamp><DateUtc dt:dt="string">2020-10-09T06:50:53Z</DateUtc></StartTime><FrequencyChanges><FrequencyChange><Frequency dt:dt="r8">2699960000</Frequency><Timestamp dt:dt="r8">4.38811818085316E+15</Timestamp><Cur…	좌우반구com(split BVF)_1-002-1	60.021	1.0.0.163	1	-2130870545	Professional	2.0.10.242	2.0.10.353	10-09-2020	2020-10-09 오전 6:50:53	15:50:53	2.0.10.248	19	1	{/}	책임	책	임	43	1	19	NULL	NULL	NULL	NULL	NULL	NULL	KSY3	List1	NULL	NULL	NULL	NULL	NULL	NULL	NULL	NULL	NULL	1	{/}	0	3	63184	0	{/}	281
좌우반구com(split BVF)_1	2	1	<?xml version="1.0"?>\n<Clock xmlns:dt="urn:schemas-microsoft-com:datatypes"><Description dt:dt="string">E-Prime Primary Realtime Clock</Description><StartTime><Timestamp dt:dt="int">0</Timestamp><DateUtc dt:dt="string">2020-10-09T06:50:53Z</DateUtc></StartTime><FrequencyChanges><FrequencyChange><Frequency dt:dt="r8">2699960000</Frequency><Timestamp dt:dt="r8">4.38811818085316E+15</Timestamp><Cur…	좌우반구com(split BVF)_1-002-1	60.021	1.0.0.163	1	-2130870545	Professional	2.0.10.242	2.0.10.353	10-09-2020	2020-10-09 오전 6:50:53	15:50:53	2.0.10.248	270	2	z	책희	책	희	NULL	NULL	NULL	NULL	NULL	NULL	91	1	6	KSY3	List3	NULL	NULL	NULL	NULL	NULL	NULL	NULL	NULL	NULL	1	z	1	3	767756	0	z	415
좌우반구com(split BVF)_1	2	1	<?xml version="1.0"?>\n<Clock xmlns:dt="urn:schemas-microsoft-com:datatypes"><Description dt:dt="string">E-Prime Primary Realtime Clock</Description><StartTime><Timestamp dt:dt="int">0</Timestamp><DateUtc dt:dt="string">2020-10-09T06:50:53Z</DateUtc></StartTime><FrequencyChanges><FrequencyChange><Frequency dt:dt="r8">2699960000</Frequency><Timestamp dt:dt="r8">4.38811818085316E+15</Timestamp><Cur…	좌우반구com(split BVF)_1-002-1	60.021	1.0.0.163	1	-2130870545	Professional	2.0.10.242	2.0.10.353	10-09-2020	2020-10-09 오전 6:50:53	15:50:53	2.0.10.248	35	2	z	청휘	청	휘	115	1	35	NULL	NULL	NULL	NULL	NULL	NULL	KSY	List1	0		0	-1	104653	184		0	0	1	z	0	4	104837	0	z	460
좌우반구com(split BVF)_1	2	1	<?xml version="1.0"?>\n<Clock xmlns:dt="urn:schemas-microsoft-com:datatypes"><Description dt:dt="string">E-Prime Primary Realtime Clock</Description><StartTime><Timestamp dt:dt="int">0</Timestamp><DateUtc dt:dt="string">2020-10-09T06:50:53Z</DateUtc></StartTime><FrequencyChanges><FrequencyChange><Frequency dt:dt="r8">2699960000</Frequency><Timestamp dt:dt="r8">4.38811818085316E+15</Timestamp><Cur…	좌우반구com(split BVF)_1-002-1	60.021	1.0.0.163	1	-2130870545	Professional	2.0.10.242	2.0.10.353	10-09-2020	2020-10-09 오전 6:50:53	15:50:53	2.0.10.248	172	2	z	체행	체	행	NULL	NULL	NULL	126	1	40	NULL	NULL	NULL	KSY	List2	0		0	-1	495401	183		0	0	1	z	0	3	495584	0	z	374
좌우반구com(split BVF)_1	2	1	<?xml version="1.0"?>\n<Clock xmlns:dt="urn:schemas-microsoft-com:datatypes"><Description dt:dt="string">E-Prime Primary Realtime Clock</Description><StartTime><Timestamp dt:dt="int">0</Timestamp><DateUtc dt:dt="string">2020-10-09T06:50:53Z</DateUtc></StartTime><FrequencyChanges><FrequencyChange><Frequency dt:dt="r8">2699960000</Frequency><Timestamp dt:dt="r8">4.38811818085316E+15</Timestamp><Cur…	좌우반구com(split BVF)_1-002-1	60.021	1.0.0.163	1	-2130870545	Professional	2.0.10.242	2.0.10.353	10-09-2020	2020-10-09 오전 6:50:53	15:50:53	2.0.10.248	97	1	{/}	체험	체	험	57	1	97	NULL	NULL	NULL	NULL	NULL	NULL	KSY3	List1	NULL	NULL	NULL	NULL	NULL	NULL	NULL	NULL	NULL	1	{/}	0	3	265714	0	{/}	334
좌우반구com(split BVF)_1	2	1	<?xml version="1.0"?>\n<Clock xmlns:dt="urn:schemas-microsoft-com:datatypes"><Description dt:dt="string">E-Prime Primary Realtime Clock</Description><StartTime><Timestamp dt:dt="int">0</Timestamp><DateUtc dt:dt="string">2020-10-09T06:50:53Z</DateUtc></StartTime><FrequencyChanges><FrequencyChange><Frequency dt:dt="r8">2699960000</Frequency><Timestamp dt:dt="r8">4.38811818085316E+15</Timestamp><Cur…	좌우반구com(split BVF)_1-002-1	60.021	1.0.0.163	1	-2130870545	Professional	2.0.10.242	2.0.10.353	10-09-2020	2020-10-09 오전 6:50:53	15:50:53	2.0.10.248	244	1	{/}	최고	최	고	NULL	NULL	NULL	41	1	112	NULL	NULL	NULL	KSY3	List2	NULL	NULL	NULL	NULL	NULL	NULL	NULL	NULL	NULL	1	{/}	1	3	689450	0	{/}	418
좌우반구com(split BVF)_1	2	1	<?xml version="1.0"?>\n<Clock xmlns:dt="urn:schemas-microsoft-com:datatypes"><Description dt:dt="string">E-Prime Primary Realtime Clock</Description><StartTime><Timestamp dt:dt="int">0</Timestamp><DateUtc dt:dt="string">2020-10-09T06:50:53Z</DateUtc></StartTime><FrequencyChanges><FrequencyChange><Frequency dt:dt="r8">2699960000</Frequency><Timestamp dt:dt="r8">4.38811818085316E+15</Timestamp><Cur…	좌우반구com(split BVF)_1-002-1	60.021	1.0.0.163	1	-2130870545	Professional	2.0.10.242	2.0.10.353	10-09-2020	2020-10-09 오전 6:50:53	15:50:53	2.0.10.248	199	2	z	최여	최	여	NULL	NULL	NULL	39	1	67	NULL	NULL	NULL	KSY	List2	0		0	0	566660	183		0	0	1	z	0	3	566843	0	z	370
좌우반구com(split BVF)_1	2	1	<?xml version="1.0"?>\n<Clock xmlns:dt="urn:schemas-microsoft-com:datatypes"><Description dt:dt="string">E-Prime Primary Realtime Clock</Description><StartTime><Timestamp dt:dt="int">0</Timestamp><DateUtc dt:dt="string">2020-10-09T06:50:53Z</DateUtc></StartTime><FrequencyChanges><FrequencyChange><Frequency dt:dt="r8">2699960000</Frequency><Timestamp dt:dt="r8">4.38811818085316E+15</Timestamp><Cur…	좌우반구com(split BVF)_1-002-1	60.021	1.0.0.163	1	-2130870545	Professional	2.0.10.242	2.0.10.353	10-09-2020	2020-10-09 오전 6:50:53	15:50:53	2.0.10.248	161	2	z	최횟	최	횟	NULL	NULL	NULL	130	1	29	NULL	NULL	NULL	KSY	List2	0		0	0	465845	183		0	0	1	z	0	3	466028	0	z	282
좌우반구com(split BVF)_1	2	1	<?xml version="1.0"?>\n<Clock xmlns:dt="urn:schemas-microsoft-com:datatypes"><Description dt:dt="string">E-Prime Primary Realtime Clock</Description><StartTime><Timestamp dt:dt="int">0</Timestamp><DateUtc dt:dt="string">2020-10-09T06:50:53Z</DateUtc></StartTime><FrequencyChanges><FrequencyChange><Frequency dt:dt="r8">2699960000</Frequency><Timestamp dt:dt="r8">4.38811818085316E+15</Timestamp><Cur…	좌우반구com(split BVF)_1-002-1	60.021	1.0.0.163	1	-2130870545	Professional	2.0.10.242	2.0.10.353	10-09-2020	2020-10-09 오전 6:50:53	15:50:53	2.0.10.248	40	2	z	축허	축	허	44	1	40	NULL	NULL	NULL	NULL	NULL	NULL	KSY2	List1	NULL	NULL	NULL	NULL	NULL	NULL	NULL	NULL	NULL	1	z	0	4	117899	0	z	582
좌우반구com(split BVF)_1	2	1	<?xml version="1.0"?>\n<Clock xmlns:dt="urn:schemas-microsoft-com:datatypes"><Description dt:dt="string">E-Prime Primary Realtime Clock</Description><StartTime><Timestamp dt:dt="int">0</Timestamp><DateUtc dt:dt="string">2020-10-09T06:50:53Z</DateUtc></StartTime><FrequencyChanges><FrequencyChange><Frequency dt:dt="r8">2699960000</Frequency><Timestamp dt:dt="r8">4.38811818085316E+15</Timestamp><Cur…	좌우반구com(split BVF)_1-002-1	60.021	1.0.0.163	1	-2130870545	Professional	2.0.10.242	2.0.10.353	10-09-2020	2020-10-09 오전 6:50:53	15:50:53	2.0.10.248	8	2	z	축헤	축	헤	89	1	8	NULL	NULL	NULL	NULL	NULL	NULL	KSY2	List1	NULL	NULL	NULL	NULL	NULL	NULL	NULL	NULL	NULL	1	z	0	3	34744	0	z	530
좌우반구com(split BVF)_1	2	1	<?xml version="1.0"?>\n<Clock xmlns:dt="urn:schemas-microsoft-com:datatypes"><Description dt:dt="string">E-Prime Primary Realtime Clock</Description><StartTime><Timestamp dt:dt="int">0</Timestamp><DateUtc dt:dt="string">2020-10-09T06:50:53Z</DateUtc></StartTime><FrequencyChanges><FrequencyChange><Frequency dt:dt="r8">2699960000</Frequency><Timestamp dt:dt="r8">4.38811818085316E+15</Timestamp><Cur…	좌우반구com(split BVF)_1-002-1	60.021	1.0.0.163	1	-2130870545	Professional	2.0.10.242	2.0.10.353	10-09-2020	2020-10-09 오전 6:50:53	15:50:53	2.0.10.248	158	2	z	축희	축	희	NULL	NULL	NULL	9	1	26	NULL	NULL	NULL	KSY3	List2	NULL	NULL	NULL	NULL	NULL	NULL	NULL	NULL	NULL	0	z	0	4	457931	0	{/}	371
좌우반구com(split BVF)_1	2	1	<?xml version="1.0"?>\n<Clock xmlns:dt="urn:schemas-microsoft-com:datatypes"><Description dt:dt="string">E-Prime Primary Realtime Clock</Description><StartTime><Timestamp dt:dt="int">0</Timestamp><DateUtc dt:dt="string">2020-10-09T06:50:53Z</DateUtc></StartTime><FrequencyChanges><FrequencyChange><Frequency dt:dt="r8">2699960000</Frequency><Timestamp dt:dt="r8">4.38811818085316E+15</Timestamp><Cur…	좌우반구com(split BVF)_1-002-1	60.021	1.0.0.163	1	-2130870545	Professional	2.0.10.242	2.0.10.353	10-09-2020	2020-10-09 오전 6:50:53	15:50:53	2.0.10.248	376	2	z	측개	측	개	NULL	NULL	NULL	NULL	NULL	NULL	5	1	112	KSY2	List3	NULL	NULL	NULL	NULL	NULL	NULL	NULL	NULL	NULL	1	z	0	3	1048226	0	z	311
좌우반구com(split BVF)_1	2	1	<?xml version="1.0"?>\n<Clock xmlns:dt="urn:schemas-microsoft-com:datatypes"><Description dt:dt="string">E-Prime Primary Realtime Clock</Description><StartTime><Timestamp dt:dt="int">0</Timestamp><DateUtc dt:dt="string">2020-10-09T06:50:53Z</DateUtc></StartTime><FrequencyChanges><FrequencyChange><Frequency dt:dt="r8">2699960000</Frequency><Timestamp dt:dt="r8">4.38811818085316E+15</Timestamp><Cur…	좌우반구com(split BVF)_1-002-1	60.021	1.0.0.163	1	-2130870545	Professional	2.0.10.242	2.0.10.353	10-09-2020	2020-10-09 오전 6:50:53	15:50:53	2.0.10.248	155	1	{/}	치안	치	안	NULL	NULL	NULL	38	1	23	NULL	NULL	NULL	KSY3	List2	NULL	NULL	NULL	NULL	NULL	NULL	NULL	NULL	NULL	1	{/}	0	3	450200	0	{/}	406
좌우반구com(split BVF)_1	2	1	<?xml version="1.0"?>\n<Clock xmlns:dt="urn:schemas-microsoft-com:datatypes"><Description dt:dt="string">E-Prime Primary Realtime Clock</Description><StartTime><Timestamp dt:dt="int">0</Timestamp><DateUtc dt:dt="string">2020-10-09T06:50:53Z</DateUtc></StartTime><FrequencyChanges><FrequencyChange><Frequency dt:dt="r8">2699960000</Frequency><Timestamp dt:dt="r8">4.38811818085316E+15</Timestamp><Cur…	좌우반구com(split BVF)_1-002-1	60.021	1.0.0.163	1	-2130870545	Professional	2.0.10.242	2.0.10.353	10-09-2020	2020-10-09 오전 6:50:53	15:50:53	2.0.10.248	64	2	z	치책	치	책	12	1	64	NULL	NULL	NULL	NULL	NULL	NULL	KSY	List1	0		1	-1	179960	184		0	0	1	z	0	4	180144	0	z	400
좌우반구com(split BVF)_1	2	1	<?xml version="1.0"?>\n<Clock xmlns:dt="urn:schemas-microsoft-com:datatypes"><Description dt:dt="string">E-Prime Primary Realtime Clock</Description><StartTime><Timestamp dt:dt="int">0</Timestamp><DateUtc dt:dt="string">2020-10-09T06:50:53Z</DateUtc></StartTime><FrequencyChanges><FrequencyChange><Frequency dt:dt="r8">2699960000</Frequency><Timestamp dt:dt="r8">4.38811818085316E+15</Timestamp><Cur…	좌우반구com(split BVF)_1-002-1	60.021	1.0.0.163	1	-2130870545	Professional	2.0.10.242	2.0.10.353	10-09-2020	2020-10-09 오전 6:50:53	15:50:53	2.0.10.248	352	2	z	치향	치	향	NULL	NULL	NULL	NULL	NULL	NULL	77	1	88	KSY	List3	0		0	-1	984581	183		0	0	1	z	1	3	984764	0	z	349
좌우반구com(split BVF)_1	2	1	<?xml version="1.0"?>\n<Clock xmlns:dt="urn:schemas-microsoft-com:datatypes"><Description dt:dt="string">E-Prime Primary Realtime Clock</Description><StartTime><Timestamp dt:dt="int">0</Timestamp><DateUtc dt:dt="string">2020-10-09T06:50:53Z</DateUtc></StartTime><FrequencyChanges><FrequencyChange><Frequency dt:dt="r8">2699960000</Frequency><Timestamp dt:dt="r8">4.38811818085316E+15</Timestamp><Cur…	좌우반구com(split BVF)_1-002-1	60.021	1.0.0.163	1	-2130870545	Professional	2.0.10.242	2.0.10.353	10-09-2020	2020-10-09 오전 6:50:53	15:50:53	2.0.10.248	234	1	{/}	타격	타	격	NULL	NULL	NULL	40	1	102	NULL	NULL	NULL	KSY3	List2	NULL	NULL	NULL	NULL	NULL	NULL	NULL	NULL	NULL	1	{/}	0	3	662876	0	{/}	456
좌우반구com(split BVF)_1	2	1	<?xml version="1.0"?>\n<Clock xmlns:dt="urn:schemas-microsoft-com:datatypes"><Description dt:dt="string">E-Prime Primary Realtime Clock</Description><StartTime><Timestamp dt:dt="int">0</Timestamp><DateUtc dt:dt="string">2020-10-09T06:50:53Z</DateUtc></StartTime><FrequencyChanges><FrequencyChange><Frequency dt:dt="r8">2699960000</Frequency><Timestamp dt:dt="r8">4.38811818085316E+15</Timestamp><Cur…	좌우반구com(split BVF)_1-002-1	60.021	1.0.0.163	1	-2130870545	Professional	2.0.10.242	2.0.10.353	10-09-2020	2020-10-09 오전 6:50:53	15:50:53	2.0.10.248	171	1	{/}	탈퇴	탈	퇴	NULL	NULL	NULL	51	1	39	NULL	NULL	NULL	KSY3	List2	NULL	NULL	NULL	NULL	NULL	NULL	NULL	NULL	NULL	1	{/}	0	4	492969	0	{/}	413
좌우반구com(split BVF)_1	2	1	<?xml version="1.0"?>\n<Clock xmlns:dt="urn:schemas-microsoft-com:datatypes"><Description dt:dt="string">E-Prime Primary Realtime Clock</Description><StartTime><Timestamp dt:dt="int">0</Timestamp><DateUtc dt:dt="string">2020-10-09T06:50:53Z</DateUtc></StartTime><FrequencyChanges><FrequencyChange><Frequency dt:dt="r8">2699960000</Frequency><Timestamp dt:dt="r8">4.38811818085316E+15</Timestamp><Cur…	좌우반구com(split BVF)_1-002-1	60.021	1.0.0.163	1	-2130870545	Professional	2.0.10.242	2.0.10.353	10-09-2020	2020-10-09 오전 6:50:53	15:50:53	2.0.10.248	7	2	z	태스	태	스	34	1	7	NULL	NULL	NULL	NULL	NULL	NULL	KSY	List1	0		0	0	32062	183		0	0	1	z	0	3	32245	0	z	293
좌우반구com(split BVF)_1	2	1	<?xml version="1.0"?>\n<Clock xmlns:dt="urn:schemas-microsoft-com:datatypes"><Description dt:dt="string">E-Prime Primary Realtime Clock</Description><StartTime><Timestamp dt:dt="int">0</Timestamp><DateUtc dt:dt="string">2020-10-09T06:50:53Z</DateUtc></StartTime><FrequencyChanges><FrequencyChange><Frequency dt:dt="r8">2699960000</Frequency><Timestamp dt:dt="r8">4.38811818085316E+15</Timestamp><Cur…	좌우반구com(split BVF)_1-002-1	60.021	1.0.0.163	1	-2130870545	Professional	2.0.10.242	2.0.10.353	10-09-2020	2020-10-09 오전 6:50:53	15:50:53	2.0.10.248	373	1	{/}	택시	택	시	NULL	NULL	NULL	NULL	NULL	NULL	62	1	109	KSY3	List3	NULL	NULL	NULL	NULL	NULL	NULL	NULL	NULL	NULL	1	{/}	0	4	1040712	0	{/}	297
좌우반구com(split BVF)_1	2	1	<?xml version="1.0"?>\n<Clock xmlns:dt="urn:schemas-microsoft-com:datatypes"><Description dt:dt="string">E-Prime Primary Realtime Clock</Description><StartTime><Timestamp dt:dt="int">0</Timestamp><DateUtc dt:dt="string">2020-10-09T06:50:53Z</DateUtc></StartTime><FrequencyChanges><FrequencyChange><Frequency dt:dt="r8">2699960000</Frequency><Timestamp dt:dt="r8">4.38811818085316E+15</Timestamp><Cur…	좌우반구com(split BVF)_1-002-1	60.021	1.0.0.163	1	-2130870545	Professional	2.0.10.242	2.0.10.353	10-09-2020	2020-10-09 오전 6:50:53	15:50:53	2.0.10.248	79	2	z	택정	택	정	15	1	79	NULL	NULL	NULL	NULL	NULL	NULL	KSY	List1	0		0	-1	218947	183		0	0	1	z	0	3	219130	0	z	606
좌우반구com(split BVF)_1	2	1	<?xml version="1.0"?>\n<Clock xmlns:dt="urn:schemas-microsoft-com:datatypes"><Description dt:dt="string">E-Prime Primary Realtime Clock</Description><StartTime><Timestamp dt:dt="int">0</Timestamp><DateUtc dt:dt="string">2020-10-09T06:50:53Z</DateUtc></StartTime><FrequencyChanges><FrequencyChange><Frequency dt:dt="r8">2699960000</Frequency><Timestamp dt:dt="r8">4.38811818085316E+15</Timestamp><Cur…	좌우반구com(split BVF)_1-002-1	60.021	1.0.0.163	1	-2130870545	Professional	2.0.10.242	2.0.10.353	10-09-2020	2020-10-09 오전 6:50:53	15:50:53	2.0.10.248	21	2	z	통락	통	락	62	1	21	NULL	NULL	NULL	NULL	NULL	NULL	KSY3	List1	NULL	NULL	NULL	NULL	NULL	NULL	NULL	NULL	NULL	0	z	0	3	68199	0	{/}	298
좌우반구com(split BVF)_1	2	1	<?xml version="1.0"?>\n<Clock xmlns:dt="urn:schemas-microsoft-com:datatypes"><Description dt:dt="string">E-Prime Primary Realtime Clock</Description><StartTime><Timestamp dt:dt="int">0</Timestamp><DateUtc dt:dt="string">2020-10-09T06:50:53Z</DateUtc></StartTime><FrequencyChanges><FrequencyChange><Frequency dt:dt="r8">2699960000</Frequency><Timestamp dt:dt="r8">4.38811818085316E+15</Timestamp><Cur…	좌우반구com(split BVF)_1-002-1	60.021	1.0.0.163	1	-2130870545	Professional	2.0.10.242	2.0.10.353	10-09-2020	2020-10-09 오전 6:50:53	15:50:53	2.0.10.248	250	2	z	통록	통	록	NULL	NULL	NULL	28	1	118	NULL	NULL	NULL	KSY2	List2	NULL	NULL	NULL	NULL	NULL	NULL	NULL	NULL	NULL	1	z	0	3	705345	0	z	539
좌우반구com(split BVF)_1	2	1	<?xml version="1.0"?>\n<Clock xmlns:dt="urn:schemas-microsoft-com:datatypes"><Description dt:dt="string">E-Prime Primary Realtime Clock</Description><StartTime><Timestamp dt:dt="int">0</Timestamp><DateUtc dt:dt="string">2020-10-09T06:50:53Z</DateUtc></StartTime><FrequencyChanges><FrequencyChange><Frequency dt:dt="r8">2699960000</Frequency><Timestamp dt:dt="r8">4.38811818085316E+15</Timestamp><Cur…	좌우반구com(split BVF)_1-002-1	60.021	1.0.0.163	1	-2130870545	Professional	2.0.10.242	2.0.10.353	10-09-2020	2020-10-09 오전 6:50:53	15:50:53	2.0.10.248	68	2	z	통류	통	류	123	1	68	NULL	NULL	NULL	NULL	NULL	NULL	KSY2	List1	NULL	NULL	NULL	NULL	NULL	NULL	NULL	NULL	NULL	0	z	0	4	190607	0	{/}	377
좌우반구com(split BVF)_1	2	1	<?xml version="1.0"?>\n<Clock xmlns:dt="urn:schemas-microsoft-com:datatypes"><Description dt:dt="string">E-Prime Primary Realtime Clock</Description><StartTime><Timestamp dt:dt="int">0</Timestamp><DateUtc dt:dt="string">2020-10-09T06:50:53Z</DateUtc></StartTime><FrequencyChanges><FrequencyChange><Frequency dt:dt="r8">2699960000</Frequency><Timestamp dt:dt="r8">4.38811818085316E+15</Timestamp><Cur…	좌우반구com(split BVF)_1-002-1	60.021	1.0.0.163	1	-2130870545	Professional	2.0.10.242	2.0.10.353	10-09-2020	2020-10-09 오전 6:50:53	15:50:53	2.0.10.248	54	2	z	퇴착	퇴	착	98	1	54	NULL	NULL	NULL	NULL	NULL	NULL	KSY2	List1	NULL	NULL	NULL	NULL	NULL	NULL	NULL	NULL	NULL	0	z	0	3	154186	0	{/}	431
좌우반구com(split BVF)_1	2	1	<?xml version="1.0"?>\n<Clock xmlns:dt="urn:schemas-microsoft-com:datatypes"><Description dt:dt="string">E-Prime Primary Realtime Clock</Description><StartTime><Timestamp dt:dt="int">0</Timestamp><DateUtc dt:dt="string">2020-10-09T06:50:53Z</DateUtc></StartTime><FrequencyChanges><FrequencyChange><Frequency dt:dt="r8">2699960000</Frequency><Timestamp dt:dt="r8">4.38811818085316E+15</Timestamp><Cur…	좌우반구com(split BVF)_1-002-1	60.021	1.0.0.163	1	-2130870545	Professional	2.0.10.242	2.0.10.353	10-09-2020	2020-10-09 오전 6:50:53	15:50:53	2.0.10.248	210	1	{/}	판단	판	단	NULL	NULL	NULL	106	1	78	NULL	NULL	NULL	KSY3	List2	NULL	NULL	NULL	NULL	NULL	NULL	NULL	NULL	NULL	1	{/}	0	4	597416	0	{/}	349
좌우반구com(split BVF)_1	2	1	<?xml version="1.0"?>\n<Clock xmlns:dt="urn:schemas-microsoft-com:datatypes"><Description dt:dt="string">E-Prime Primary Realtime Clock</Description><StartTime><Timestamp dt:dt="int">0</Timestamp><DateUtc dt:dt="string">2020-10-09T06:50:53Z</DateUtc></StartTime><FrequencyChanges><FrequencyChange><Frequency dt:dt="r8">2699960000</Frequency><Timestamp dt:dt="r8">4.38811818085316E+15</Timestamp><Cur…	좌우반구com(split BVF)_1-002-1	60.021	1.0.0.163	1	-2130870545	Professional	2.0.10.242	2.0.10.353	10-09-2020	2020-10-09 오전 6:50:53	15:50:53	2.0.10.248	100	1	{/}	판매	판	매	19	1	100	NULL	NULL	NULL	NULL	NULL	NULL	KSY3	List1	NULL	NULL	NULL	NULL	NULL	NULL	NULL	NULL	NULL	1	{/}	0	3	273328	0	{/}	304
좌우반구com(split BVF)_1	2	1	<?xml version="1.0"?>\n<Clock xmlns:dt="urn:schemas-microsoft-com:datatypes"><Description dt:dt="string">E-Prime Primary Realtime Clock</Description><StartTime><Timestamp dt:dt="int">0</Timestamp><DateUtc dt:dt="string">2020-10-09T06:50:53Z</DateUtc></StartTime><FrequencyChanges><FrequencyChange><Frequency dt:dt="r8">2699960000</Frequency><Timestamp dt:dt="r8">4.38811818085316E+15</Timestamp><Cur…	좌우반구com(split BVF)_1-002-1	60.021	1.0.0.163	1	-2130870545	Professional	2.0.10.242	2.0.10.353	10-09-2020	2020-10-09 오전 6:50:53	15:50:53	2.0.10.248	330	1	{/}	표현	표	현	NULL	NULL	NULL	NULL	NULL	NULL	76	1	66	KSY3	List3	NULL	NULL	NULL	NULL	NULL	NULL	NULL	NULL	NULL	1	{/}	0	3	927101	0	{/}	181
좌우반구com(split BVF)_1	2	1	<?xml version="1.0"?>\n<Clock xmlns:dt="urn:schemas-microsoft-com:datatypes"><Description dt:dt="string">E-Prime Primary Realtime Clock</Description><StartTime><Timestamp dt:dt="int">0</Timestamp><DateUtc dt:dt="string">2020-10-09T06:50:53Z</DateUtc></StartTime><FrequencyChanges><FrequencyChange><Frequency dt:dt="r8">2699960000</Frequency><Timestamp dt:dt="r8">4.38811818085316E+15</Timestamp><Cur…	좌우반구com(split BVF)_1-002-1	60.021	1.0.0.163	1	-2130870545	Professional	2.0.10.242	2.0.10.353	10-09-2020	2020-10-09 오전 6:50:53	15:50:53	2.0.10.248	43	2	z	품결	품	결	7	1	43	NULL	NULL	NULL	NULL	NULL	NULL	KSY2	List1	NULL	NULL	NULL	NULL	NULL	NULL	NULL	NULL	NULL	1	z	0	3	125646	0	z	435
좌우반구com(split BVF)_1	2	1	<?xml version="1.0"?>\n<Clock xmlns:dt="urn:schemas-microsoft-com:datatypes"><Description dt:dt="string">E-Prime Primary Realtime Clock</Description><StartTime><Timestamp dt:dt="int">0</Timestamp><DateUtc dt:dt="string">2020-10-09T06:50:53Z</DateUtc></StartTime><FrequencyChanges><FrequencyChange><Frequency dt:dt="r8">2699960000</Frequency><Timestamp dt:dt="r8">4.38811818085316E+15</Timestamp><Cur…	좌우반구com(split BVF)_1-002-1	60.021	1.0.0.163	1	-2130870545	Professional	2.0.10.242	2.0.10.353	10-09-2020	2020-10-09 오전 6:50:53	15:50:53	2.0.10.248	87	2	z	필관	필	관	82	1	87	NULL	NULL	NULL	NULL	NULL	NULL	KSY2	List1	NULL	NULL	NULL	NULL	NULL	NULL	NULL	NULL	NULL	1	z	0	3	240223	0	z	345
좌우반구com(split BVF)_1	2	1	<?xml version="1.0"?>\n<Clock xmlns:dt="urn:schemas-microsoft-com:datatypes"><Description dt:dt="string">E-Prime Primary Realtime Clock</Description><StartTime><Timestamp dt:dt="int">0</Timestamp><DateUtc dt:dt="string">2020-10-09T06:50:53Z</DateUtc></StartTime><FrequencyChanges><FrequencyChange><Frequency dt:dt="r8">2699960000</Frequency><Timestamp dt:dt="r8">4.38811818085316E+15</Timestamp><Cur…	좌우반구com(split BVF)_1-002-1	60.021	1.0.0.163	1	-2130870545	Professional	2.0.10.242	2.0.10.353	10-09-2020	2020-10-09 오전 6:50:53	15:50:53	2.0.10.248	130	1	{/}	필수	필	수	86	1	130	NULL	NULL	NULL	NULL	NULL	NULL	KSY3	List1	NULL	NULL	NULL	NULL	NULL	NULL	NULL	NULL	NULL	1	{/}	0	4	351118	0	{/}	337
좌우반구com(split BVF)_1	2	1	<?xml version="1.0"?>\n<Clock xmlns:dt="urn:schemas-microsoft-com:datatypes"><Description dt:dt="string">E-Prime Primary Realtime Clock</Description><StartTime><Timestamp dt:dt="int">0</Timestamp><DateUtc dt:dt="string">2020-10-09T06:50:53Z</DateUtc></StartTime><FrequencyChanges><FrequencyChange><Frequency dt:dt="r8">2699960000</Frequency><Timestamp dt:dt="r8">4.38811818085316E+15</Timestamp><Cur…	좌우반구com(split BVF)_1-002-1	60.021	1.0.0.163	1	-2130870545	Professional	2.0.10.242	2.0.10.353	10-09-2020	2020-10-09 오전 6:50:53	15:50:53	2.0.10.248	282	1	{/}	핑계	핑	계	NULL	NULL	NULL	NULL	NULL	NULL	23	1	18	KSY3	List3	NULL	NULL	NULL	NULL	NULL	NULL	NULL	NULL	NULL	1	{/}	0	3	799179	0	{/}	360
좌우반구com(split BVF)_1	2	1	<?xml version="1.0"?>\n<Clock xmlns:dt="urn:schemas-microsoft-com:datatypes"><Description dt:dt="string">E-Prime Primary Realtime Clock</Description><StartTime><Timestamp dt:dt="int">0</Timestamp><DateUtc dt:dt="string">2020-10-09T06:50:53Z</DateUtc></StartTime><FrequencyChanges><FrequencyChange><Frequency dt:dt="r8">2699960000</Frequency><Timestamp dt:dt="r8">4.38811818085316E+15</Timestamp><Cur…	좌우반구com(split BVF)_1-002-1	60.021	1.0.0.163	1	-2130870545	Professional	2.0.10.242	2.0.10.353	10-09-2020	2020-10-09 오전 6:50:53	15:50:53	2.0.10.248	82	2	z	핑품	핑	품	125	1	82	NULL	NULL	NULL	NULL	NULL	NULL	KSY	List1	0		0	-1	227194	183		0	0	1	z	1	3	227377	0	z	359
좌우반구com(split BVF)_1	2	1	<?xml version="1.0"?>\n<Clock xmlns:dt="urn:schemas-microsoft-com:datatypes"><Description dt:dt="string">E-Prime Primary Realtime Clock</Description><StartTime><Timestamp dt:dt="int">0</Timestamp><DateUtc dt:dt="string">2020-10-09T06:50:53Z</DateUtc></StartTime><FrequencyChanges><FrequencyChange><Frequency dt:dt="r8">2699960000</Frequency><Timestamp dt:dt="r8">4.38811818085316E+15</Timestamp><Cur…	좌우반구com(split BVF)_1-002-1	60.021	1.0.0.163	1	-2130870545	Professional	2.0.10.242	2.0.10.353	10-09-2020	2020-10-09 오전 6:50:53	15:50:53	2.0.10.248	343	1	{/}	하나	하	나	NULL	NULL	NULL	NULL	NULL	NULL	64	1	79	KSY3	List3	NULL	NULL	NULL	NULL	NULL	NULL	NULL	NULL	NULL	1	{/}	1	3	961139	0	{/}	350
좌우반구com(split BVF)_1	2	1	<?xml version="1.0"?>\n<Clock xmlns:dt="urn:schemas-microsoft-com:datatypes"><Description dt:dt="string">E-Prime Primary Realtime Clock</Description><StartTime><Timestamp dt:dt="int">0</Timestamp><DateUtc dt:dt="string">2020-10-09T06:50:53Z</DateUtc></StartTime><FrequencyChanges><FrequencyChange><Frequency dt:dt="r8">2699960000</Frequency><Timestamp dt:dt="r8">4.38811818085316E+15</Timestamp><Cur…	좌우반구com(split BVF)_1-002-1	60.021	1.0.0.163	1	-2130870545	Professional	2.0.10.242	2.0.10.353	10-09-2020	2020-10-09 오전 6:50:53	15:50:53	2.0.10.248	149	1	{/}	한계	한	계	NULL	NULL	NULL	83	1	17	NULL	NULL	NULL	KSY3	List2	NULL	NULL	NULL	NULL	NULL	NULL	NULL	NULL	NULL	1	{/}	0	4	434306	0	{/}	244
좌우반구com(split BVF)_1	2	1	<?xml version="1.0"?>\n<Clock xmlns:dt="urn:schemas-microsoft-com:datatypes"><Description dt:dt="string">E-Prime Primary Realtime Clock</Description><StartTime><Timestamp dt:dt="int">0</Timestamp><DateUtc dt:dt="string">2020-10-09T06:50:53Z</DateUtc></StartTime><FrequencyChanges><FrequencyChange><Frequency dt:dt="r8">2699960000</Frequency><Timestamp dt:dt="r8">4.38811818085316E+15</Timestamp><Cur…	좌우반구com(split BVF)_1-002-1	60.021	1.0.0.163	1	-2130870545	Professional	2.0.10.242	2.0.10.353	10-09-2020	2020-10-09 오전 6:50:53	15:50:53	2.0.10.248	320	1	{/}	핵심	핵	심	NULL	NULL	NULL	NULL	NULL	NULL	34	1	56	KSY3	List3	NULL	NULL	NULL	NULL	NULL	NULL	NULL	NULL	NULL	1	{/}	0	3	901060	0	{/}	422
좌우반구com(split BVF)_1	2	1	<?xml version="1.0"?>\n<Clock xmlns:dt="urn:schemas-microsoft-com:datatypes"><Description dt:dt="string">E-Prime Primary Realtime Clock</Description><StartTime><Timestamp dt:dt="int">0</Timestamp><DateUtc dt:dt="string">2020-10-09T06:50:53Z</DateUtc></StartTime><FrequencyChanges><FrequencyChange><Frequency dt:dt="r8">2699960000</Frequency><Timestamp dt:dt="r8">4.38811818085316E+15</Timestamp><Cur…	좌우반구com(split BVF)_1-002-1	60.021	1.0.0.163	1	-2130870545	Professional	2.0.10.242	2.0.10.353	10-09-2020	2020-10-09 오전 6:50:53	15:50:53	2.0.10.248	122	2	z	핵외	핵	외	66	1	122	NULL	NULL	NULL	NULL	NULL	NULL	KSY	List1	0		0	-1	330275	183		0	0	1	z	0	3	330458	0	z	341
좌우반구com(split BVF)_1	2	1	<?xml version="1.0"?>\n<Clock xmlns:dt="urn:schemas-microsoft-com:datatypes"><Description dt:dt="string">E-Prime Primary Realtime Clock</Description><StartTime><Timestamp dt:dt="int">0</Timestamp><DateUtc dt:dt="string">2020-10-09T06:50:53Z</DateUtc></StartTime><FrequencyChanges><FrequencyChange><Frequency dt:dt="r8">2699960000</Frequency><Timestamp dt:dt="r8">4.38811818085316E+15</Timestamp><Cur…	좌우반구com(split BVF)_1-002-1	60.021	1.0.0.163	1	-2130870545	Professional	2.0.10.242	2.0.10.353	10-09-2020	2020-10-09 오전 6:50:53	15:50:53	2.0.10.248	350	2	z	핵정	핵	정	NULL	NULL	NULL	NULL	NULL	NULL	48	1	86	KSY	List3	0		0	-1	978983	183		0	0	1	z	1	3	979166	0	z	467
좌우반구com(split BVF)_1	2	1	<?xml version="1.0"?>\n<Clock xmlns:dt="urn:schemas-microsoft-com:datatypes"><Description dt:dt="string">E-Prime Primary Realtime Clock</Description><StartTime><Timestamp dt:dt="int">0</Timestamp><DateUtc dt:dt="string">2020-10-09T06:50:53Z</DateUtc></StartTime><FrequencyChanges><FrequencyChange><Frequency dt:dt="r8">2699960000</Frequency><Timestamp dt:dt="r8">4.38811818085316E+15</Timestamp><Cur…	좌우반구com(split BVF)_1-002-1	60.021	1.0.0.163	1	-2130870545	Professional	2.0.10.242	2.0.10.353	10-09-2020	2020-10-09 오전 6:50:53	15:50:53	2.0.10.248	345	1	{/}	행보	행	보	NULL	NULL	NULL	NULL	NULL	NULL	109	1	81	KSY3	List3	NULL	NULL	NULL	NULL	NULL	NULL	NULL	NULL	NULL	1	{/}	0	3	966321	0	{/}	322
좌우반구com(split BVF)_1	2	1	<?xml version="1.0"?>\n<Clock xmlns:dt="urn:schemas-microsoft-com:datatypes"><Description dt:dt="string">E-Prime Primary Realtime Clock</Description><StartTime><Timestamp dt:dt="int">0</Timestamp><DateUtc dt:dt="string">2020-10-09T06:50:53Z</DateUtc></StartTime><FrequencyChanges><FrequencyChange><Frequency dt:dt="r8">2699960000</Frequency><Timestamp dt:dt="r8">4.38811818085316E+15</Timestamp><Cur…	좌우반구com(split BVF)_1-002-1	60.021	1.0.0.163	1	-2130870545	Professional	2.0.10.242	2.0.10.353	10-09-2020	2020-10-09 오전 6:50:53	15:50:53	2.0.10.248	194	1	{/}	행운	행	운	NULL	NULL	NULL	18	1	62	NULL	NULL	NULL	KSY3	List2	NULL	NULL	NULL	NULL	NULL	NULL	NULL	NULL	NULL	1	{/}	0	4	553831	0	{/}	342
좌우반구com(split BVF)_1	2	1	<?xml version="1.0"?>\n<Clock xmlns:dt="urn:schemas-microsoft-com:datatypes"><Description dt:dt="string">E-Prime Primary Realtime Clock</Description><StartTime><Timestamp dt:dt="int">0</Timestamp><DateUtc dt:dt="string">2020-10-09T06:50:53Z</DateUtc></StartTime><FrequencyChanges><FrequencyChange><Frequency dt:dt="r8">2699960000</Frequency><Timestamp dt:dt="r8">4.38811818085316E+15</Timestamp><Cur…	좌우반구com(split BVF)_1-002-1	60.021	1.0.0.163	1	-2130870545	Professional	2.0.10.242	2.0.10.353	10-09-2020	2020-10-09 오전 6:50:53	15:50:53	2.0.10.248	206	2	z	행회	행	회	NULL	NULL	NULL	115	1	74	NULL	NULL	NULL	KSY	List2	0		0	-1	584720	183		0	0	1	z	1	3	584903	0	z	326
좌우반구com(split BVF)_1	2	1	<?xml version="1.0"?>\n<Clock xmlns:dt="urn:schemas-microsoft-com:datatypes"><Description dt:dt="string">E-Prime Primary Realtime Clock</Description><StartTime><Timestamp dt:dt="int">0</Timestamp><DateUtc dt:dt="string">2020-10-09T06:50:53Z</DateUtc></StartTime><FrequencyChanges><FrequencyChange><Frequency dt:dt="r8">2699960000</Frequency><Timestamp dt:dt="r8">4.38811818085316E+15</Timestamp><Cur…	좌우반구com(split BVF)_1-002-1	60.021	1.0.0.163	1	-2130870545	Professional	2.0.10.242	2.0.10.353	10-09-2020	2020-10-09 오전 6:50:53	15:50:53	2.0.10.248	174	1	{/}	향수	향	수	NULL	NULL	NULL	4	1	42	NULL	NULL	NULL	KSY3	List2	NULL	NULL	NULL	NULL	NULL	NULL	NULL	NULL	NULL	1	{/}	0	3	500866	0	{/}	555
좌우반구com(split BVF)_1	2	1	<?xml version="1.0"?>\n<Clock xmlns:dt="urn:schemas-microsoft-com:datatypes"><Description dt:dt="string">E-Prime Primary Realtime Clock</Description><StartTime><Timestamp dt:dt="int">0</Timestamp><DateUtc dt:dt="string">2020-10-09T06:50:53Z</DateUtc></StartTime><FrequencyChanges><FrequencyChange><Frequency dt:dt="r8">2699960000</Frequency><Timestamp dt:dt="r8">4.38811818085316E+15</Timestamp><Cur…	좌우반구com(split BVF)_1-002-1	60.021	1.0.0.163	1	-2130870545	Professional	2.0.10.242	2.0.10.353	10-09-2020	2020-10-09 오전 6:50:53	15:50:53	2.0.10.248	299	2	z	향엄	향	엄	NULL	NULL	NULL	NULL	NULL	NULL	132	1	35	KSY	List3	0		0	-1	844913	183		0	0	1	z	0	3	845096	0	z	418
좌우반구com(split BVF)_1	2	1	<?xml version="1.0"?>\n<Clock xmlns:dt="urn:schemas-microsoft-com:datatypes"><Description dt:dt="string">E-Prime Primary Realtime Clock</Description><StartTime><Timestamp dt:dt="int">0</Timestamp><DateUtc dt:dt="string">2020-10-09T06:50:53Z</DateUtc></StartTime><FrequencyChanges><FrequencyChange><Frequency dt:dt="r8">2699960000</Frequency><Timestamp dt:dt="r8">4.38811818085316E+15</Timestamp><Cur…	좌우반구com(split BVF)_1-002-1	60.021	1.0.0.163	1	-2130870545	Professional	2.0.10.242	2.0.10.353	10-09-2020	2020-10-09 오전 6:50:53	15:50:53	2.0.10.248	202	2	z	허낌	허	낌	NULL	NULL	NULL	128	1	70	NULL	NULL	NULL	KSY3	List2	NULL	NULL	NULL	NULL	NULL	NULL	NULL	NULL	NULL	1	z	0	3	574640	0	z	413
좌우반구com(split BVF)_1	2	1	<?xml version="1.0"?>\n<Clock xmlns:dt="urn:schemas-microsoft-com:datatypes"><Description dt:dt="string">E-Prime Primary Realtime Clock</Description><StartTime><Timestamp dt:dt="int">0</Timestamp><DateUtc dt:dt="string">2020-10-09T06:50:53Z</DateUtc></StartTime><FrequencyChanges><FrequencyChange><Frequency dt:dt="r8">2699960000</Frequency><Timestamp dt:dt="r8">4.38811818085316E+15</Timestamp><Cur…	좌우반구com(split BVF)_1-002-1	60.021	1.0.0.163	1	-2130870545	Professional	2.0.10.242	2.0.10.353	10-09-2020	2020-10-09 오전 6:50:53	15:50:53	2.0.10.248	290	1	{/}	허락	허	락	NULL	NULL	NULL	NULL	NULL	NULL	106	1	26	KSY3	List3	NULL	NULL	NULL	NULL	NULL	NULL	NULL	NULL	NULL	0	{/}	0	3	820238	0	z	485
좌우반구com(split BVF)_1	2	1	<?xml version="1.0"?>\n<Clock xmlns:dt="urn:schemas-microsoft-com:datatypes"><Description dt:dt="string">E-Prime Primary Realtime Clock</Description><StartTime><Timestamp dt:dt="int">0</Timestamp><DateUtc dt:dt="string">2020-10-09T06:50:53Z</DateUtc></StartTime><FrequencyChanges><FrequencyChange><Frequency dt:dt="r8">2699960000</Frequency><Timestamp dt:dt="r8">4.38811818085316E+15</Timestamp><Cur…	좌우반구com(split BVF)_1-002-1	60.021	1.0.0.163	1	-2130870545	Professional	2.0.10.242	2.0.10.353	10-09-2020	2020-10-09 오전 6:50:53	15:50:53	2.0.10.248	157	2	z	허빈	허	빈	NULL	NULL	NULL	66	1	25	NULL	NULL	NULL	KSY	List2	0		0	0	455132	183		0	0	0	z	0	3	455315	0	{/}	419
좌우반구com(split BVF)_1	2	1	<?xml version="1.0"?>\n<Clock xmlns:dt="urn:schemas-microsoft-com:datatypes"><Description dt:dt="string">E-Prime Primary Realtime Clock</Description><StartTime><Timestamp dt:dt="int">0</Timestamp><DateUtc dt:dt="string">2020-10-09T06:50:53Z</DateUtc></StartTime><FrequencyChanges><FrequencyChange><Frequency dt:dt="r8">2699960000</Frequency><Timestamp dt:dt="r8">4.38811818085316E+15</Timestamp><Cur…	좌우반구com(split BVF)_1-002-1	60.021	1.0.0.163	1	-2130870545	Professional	2.0.10.242	2.0.10.353	10-09-2020	2020-10-09 오전 6:50:53	15:50:53	2.0.10.248	263	2	z	헤오	헤	오	NULL	NULL	NULL	1	1	131	NULL	NULL	NULL	KSY3	List2	NULL	NULL	NULL	NULL	NULL	NULL	NULL	NULL	NULL	1	z	0	4	739700	0	z	431
좌우반구com(split BVF)_1	2	1	<?xml version="1.0"?>\n<Clock xmlns:dt="urn:schemas-microsoft-com:datatypes"><Description dt:dt="string">E-Prime Primary Realtime Clock</Description><StartTime><Timestamp dt:dt="int">0</Timestamp><DateUtc dt:dt="string">2020-10-09T06:50:53Z</DateUtc></StartTime><FrequencyChanges><FrequencyChange><Frequency dt:dt="r8">2699960000</Frequency><Timestamp dt:dt="r8">4.38811818085316E+15</Timestamp><Cur…	좌우반구com(split BVF)_1-002-1	60.021	1.0.0.163	1	-2130870545	Professional	2.0.10.242	2.0.10.353	10-09-2020	2020-10-09 오전 6:50:53	15:50:53	2.0.10.248	144	1	{/}	현상	현	상	NULL	NULL	NULL	117	1	12	NULL	NULL	NULL	KSY3	List2	NULL	NULL	NULL	NULL	NULL	NULL	NULL	NULL	NULL	1	{/}	0	4	420994	0	{/}	396
좌우반구com(split BVF)_1	2	1	<?xml version="1.0"?>\n<Clock xmlns:dt="urn:schemas-microsoft-com:datatypes"><Description dt:dt="string">E-Prime Primary Realtime Clock</Description><StartTime><Timestamp dt:dt="int">0</Timestamp><DateUtc dt:dt="string">2020-10-09T06:50:53Z</DateUtc></StartTime><FrequencyChanges><FrequencyChange><Frequency dt:dt="r8">2699960000</Frequency><Timestamp dt:dt="r8">4.38811818085316E+15</Timestamp><Cur…	좌우반구com(split BVF)_1-002-1	60.021	1.0.0.163	1	-2130870545	Professional	2.0.10.242	2.0.10.353	10-09-2020	2020-10-09 오전 6:50:53	15:50:53	2.0.10.248	241	1	{/}	협력	협	력	NULL	NULL	NULL	10	1	109	NULL	NULL	NULL	KSY3	List2	NULL	NULL	NULL	NULL	NULL	NULL	NULL	NULL	NULL	1	{/}	1	3	681436	0	{/}	368
좌우반구com(split BVF)_1	2	1	<?xml version="1.0"?>\n<Clock xmlns:dt="urn:schemas-microsoft-com:datatypes"><Description dt:dt="string">E-Prime Primary Realtime Clock</Description><StartTime><Timestamp dt:dt="int">0</Timestamp><DateUtc dt:dt="string">2020-10-09T06:50:53Z</DateUtc></StartTime><FrequencyChanges><FrequencyChange><Frequency dt:dt="r8">2699960000</Frequency><Timestamp dt:dt="r8">4.38811818085316E+15</Timestamp><Cur…	좌우반구com(split BVF)_1-002-1	60.021	1.0.0.163	1	-2130870545	Professional	2.0.10.242	2.0.10.353	10-09-2020	2020-10-09 오전 6:50:53	15:50:53	2.0.10.248	109	2	z	협체	협	체	130	1	109	NULL	NULL	NULL	NULL	NULL	NULL	KSY2	List1	NULL	NULL	NULL	NULL	NULL	NULL	NULL	NULL	NULL	1	z	0	4	295854	0	z	401
좌우반구com(split BVF)_1	2	1	<?xml version="1.0"?>\n<Clock xmlns:dt="urn:schemas-microsoft-com:datatypes"><Description dt:dt="string">E-Prime Primary Realtime Clock</Description><StartTime><Timestamp dt:dt="int">0</Timestamp><DateUtc dt:dt="string">2020-10-09T06:50:53Z</DateUtc></StartTime><FrequencyChanges><FrequencyChange><Frequency dt:dt="r8">2699960000</Frequency><Timestamp dt:dt="r8">4.38811818085316E+15</Timestamp><Cur…	좌우반구com(split BVF)_1-002-1	60.021	1.0.0.163	1	-2130870545	Professional	2.0.10.242	2.0.10.353	10-09-2020	2020-10-09 오전 6:50:53	15:50:53	2.0.10.248	211	1	{/}	형님	형	님	NULL	NULL	NULL	16	1	79	NULL	NULL	NULL	KSY3	List2	NULL	NULL	NULL	NULL	NULL	NULL	NULL	NULL	NULL	1	{/}	0	4	599965	0	{/}	304
좌우반구com(split BVF)_1	2	1	<?xml version="1.0"?>\n<Clock xmlns:dt="urn:schemas-microsoft-com:datatypes"><Description dt:dt="string">E-Prime Primary Realtime Clock</Description><StartTime><Timestamp dt:dt="int">0</Timestamp><DateUtc dt:dt="string">2020-10-09T06:50:53Z</DateUtc></StartTime><FrequencyChanges><FrequencyChange><Frequency dt:dt="r8">2699960000</Frequency><Timestamp dt:dt="r8">4.38811818085316E+15</Timestamp><Cur…	좌우반구com(split BVF)_1-002-1	60.021	1.0.0.163	1	-2130870545	Professional	2.0.10.242	2.0.10.353	10-09-2020	2020-10-09 오전 6:50:53	15:50:53	2.0.10.248	251	2	z	형스	형	스	NULL	NULL	NULL	62	1	119	NULL	NULL	NULL	KSY2	List2	NULL	NULL	NULL	NULL	NULL	NULL	NULL	NULL	NULL	1	z	0	3	708094	0	z	454
좌우반구com(split BVF)_1	2	1	<?xml version="1.0"?>\n<Clock xmlns:dt="urn:schemas-microsoft-com:datatypes"><Description dt:dt="string">E-Prime Primary Realtime Clock</Description><StartTime><Timestamp dt:dt="int">0</Timestamp><DateUtc dt:dt="string">2020-10-09T06:50:53Z</DateUtc></StartTime><FrequencyChanges><FrequencyChange><Frequency dt:dt="r8">2699960000</Frequency><Timestamp dt:dt="r8">4.38811818085316E+15</Timestamp><Cur…	좌우반구com(split BVF)_1-002-1	60.021	1.0.0.163	1	-2130870545	Professional	2.0.10.242	2.0.10.353	10-09-2020	2020-10-09 오전 6:50:53	15:50:53	2.0.10.248	347	1	{/}	형태	형	태	NULL	NULL	NULL	NULL	NULL	NULL	78	1	83	KSY3	List3	NULL	NULL	NULL	NULL	NULL	NULL	NULL	NULL	NULL	1	{/}	1	3	971402	0	{/}	383
좌우반구com(split BVF)_1	2	1	<?xml version="1.0"?>\n<Clock xmlns:dt="urn:schemas-microsoft-com:datatypes"><Description dt:dt="string">E-Prime Primary Realtime Clock</Description><StartTime><Timestamp dt:dt="int">0</Timestamp><DateUtc dt:dt="string">2020-10-09T06:50:53Z</DateUtc></StartTime><FrequencyChanges><FrequencyChange><Frequency dt:dt="r8">2699960000</Frequency><Timestamp dt:dt="r8">4.38811818085316E+15</Timestamp><Cur…	좌우반구com(split BVF)_1-002-1	60.021	1.0.0.163	1	-2130870545	Professional	2.0.10.242	2.0.10.353	10-09-2020	2020-10-09 오전 6:50:53	15:50:53	2.0.10.248	237	1	{/}	화력	화	력	NULL	NULL	NULL	131	1	105	NULL	NULL	NULL	KSY3	List2	NULL	NULL	NULL	NULL	NULL	NULL	NULL	NULL	NULL	1	{/}	0	3	670690	0	{/}	714
좌우반구com(split BVF)_1	2	1	<?xml version="1.0"?>\n<Clock xmlns:dt="urn:schemas-microsoft-com:datatypes"><Description dt:dt="string">E-Prime Primary Realtime Clock</Description><StartTime><Timestamp dt:dt="int">0</Timestamp><DateUtc dt:dt="string">2020-10-09T06:50:53Z</DateUtc></StartTime><FrequencyChanges><FrequencyChange><Frequency dt:dt="r8">2699960000</Frequency><Timestamp dt:dt="r8">4.38811818085316E+15</Timestamp><Cur…	좌우반구com(split BVF)_1-002-1	60.021	1.0.0.163	1	-2130870545	Professional	2.0.10.242	2.0.10.353	10-09-2020	2020-10-09 오전 6:50:53	15:50:53	2.0.10.248	66	1	{/}	확률	확	률	117	1	66	NULL	NULL	NULL	NULL	NULL	NULL	KSY3	List1	NULL	NULL	NULL	NULL	NULL	NULL	NULL	NULL	NULL	0	{/}	0	3	185392	0	z	456
좌우반구com(split BVF)_1	2	1	<?xml version="1.0"?>\n<Clock xmlns:dt="urn:schemas-microsoft-com:datatypes"><Description dt:dt="string">E-Prime Primary Realtime Clock</Description><StartTime><Timestamp dt:dt="int">0</Timestamp><DateUtc dt:dt="string">2020-10-09T06:50:53Z</DateUtc></StartTime><FrequencyChanges><FrequencyChange><Frequency dt:dt="r8">2699960000</Frequency><Timestamp dt:dt="r8">4.38811818085316E+15</Timestamp><Cur…	좌우반구com(split BVF)_1-002-1	60.021	1.0.0.163	1	-2130870545	Professional	2.0.10.242	2.0.10.353	10-09-2020	2020-10-09 오전 6:50:53	15:50:53	2.0.10.248	53	2	z	확압	확	압	53	1	53	NULL	NULL	NULL	NULL	NULL	NULL	KSY3	List1	NULL	NULL	NULL	NULL	NULL	NULL	NULL	NULL	NULL	0	z	1	3	151420	0	{/}	557
좌우반구com(split BVF)_1	2	1	<?xml version="1.0"?>\n<Clock xmlns:dt="urn:schemas-microsoft-com:datatypes"><Description dt:dt="string">E-Prime Primary Realtime Clock</Description><StartTime><Timestamp dt:dt="int">0</Timestamp><DateUtc dt:dt="string">2020-10-09T06:50:53Z</DateUtc></StartTime><FrequencyChanges><FrequencyChange><Frequency dt:dt="r8">2699960000</Frequency><Timestamp dt:dt="r8">4.38811818085316E+15</Timestamp><Cur…	좌우반구com(split BVF)_1-002-1	60.021	1.0.0.163	1	-2130870545	Professional	2.0.10.242	2.0.10.353	10-09-2020	2020-10-09 오전 6:50:53	15:50:53	2.0.10.248	102	2	z	확축	확	축	35	1	102	NULL	NULL	NULL	NULL	NULL	NULL	KSY3	List1	NULL	NULL	NULL	NULL	NULL	NULL	NULL	NULL	NULL	1	z	1	3	278276	0	z	299
좌우반구com(split BVF)_1	2	1	<?xml version="1.0"?>\n<Clock xmlns:dt="urn:schemas-microsoft-com:datatypes"><Description dt:dt="string">E-Prime Primary Realtime Clock</Description><StartTime><Timestamp dt:dt="int">0</Timestamp><DateUtc dt:dt="string">2020-10-09T06:50:53Z</DateUtc></StartTime><FrequencyChanges><FrequencyChange><Frequency dt:dt="r8">2699960000</Frequency><Timestamp dt:dt="r8">4.38811818085316E+15</Timestamp><Cur…	좌우반구com(split BVF)_1-002-1	60.021	1.0.0.163	1	-2130870545	Professional	2.0.10.242	2.0.10.353	10-09-2020	2020-10-09 오전 6:50:53	15:50:53	2.0.10.248	200	1	{/}	환경	환	경	NULL	NULL	NULL	112	1	68	NULL	NULL	NULL	KSY3	List2	NULL	NULL	NULL	NULL	NULL	NULL	NULL	NULL	NULL	1	{/}	0	4	569409	0	{/}	340
좌우반구com(split BVF)_1	2	1	<?xml version="1.0"?>\n<Clock xmlns:dt="urn:schemas-microsoft-com:datatypes"><Description dt:dt="string">E-Prime Primary Realtime Clock</Description><StartTime><Timestamp dt:dt="int">0</Timestamp><DateUtc dt:dt="string">2020-10-09T06:50:53Z</DateUtc></StartTime><FrequencyChanges><FrequencyChange><Frequency dt:dt="r8">2699960000</Frequency><Timestamp dt:dt="r8">4.38811818085316E+15</Timestamp><Cur…	좌우반구com(split BVF)_1-002-1	60.021	1.0.0.163	1	-2130870545	Professional	2.0.10.242	2.0.10.353	10-09-2020	2020-10-09 오전 6:50:53	15:50:53	2.0.10.248	39	2	z	횟광	횟	광	78	1	39	NULL	NULL	NULL	NULL	NULL	NULL	KSY3	List1	NULL	NULL	NULL	NULL	NULL	NULL	NULL	NULL	NULL	1	z	0	4	115300	0	z	405
좌우반구com(split BVF)_1	2	1	<?xml version="1.0"?>\n<Clock xmlns:dt="urn:schemas-microsoft-com:datatypes"><Description dt:dt="string">E-Prime Primary Realtime Clock</Description><StartTime><Timestamp dt:dt="int">0</Timestamp><DateUtc dt:dt="string">2020-10-09T06:50:53Z</DateUtc></StartTime><FrequencyChanges><FrequencyChange><Frequency dt:dt="r8">2699960000</Frequency><Timestamp dt:dt="r8">4.38811818085316E+15</Timestamp><Cur…	좌우반구com(split BVF)_1-002-1	60.021	1.0.0.163	1	-2130870545	Professional	2.0.10.242	2.0.10.353	10-09-2020	2020-10-09 오전 6:50:53	15:50:53	2.0.10.248	185	2	z	횟색	횟	색	NULL	NULL	NULL	104	1	53	NULL	NULL	NULL	KSY3	List2	NULL	NULL	NULL	NULL	NULL	NULL	NULL	NULL	NULL	1	z	0	4	529956	0	z	377
좌우반구com(split BVF)_1	2	1	<?xml version="1.0"?>\n<Clock xmlns:dt="urn:schemas-microsoft-com:datatypes"><Description dt:dt="string">E-Prime Primary Realtime Clock</Description><StartTime><Timestamp dt:dt="int">0</Timestamp><DateUtc dt:dt="string">2020-10-09T06:50:53Z</DateUtc></StartTime><FrequencyChanges><FrequencyChange><Frequency dt:dt="r8">2699960000</Frequency><Timestamp dt:dt="r8">4.38811818085316E+15</Timestamp><Cur…	좌우반구com(split BVF)_1-002-1	60.021	1.0.0.163	1	-2130870545	Professional	2.0.10.242	2.0.10.353	10-09-2020	2020-10-09 오전 6:50:53	15:50:53	2.0.10.248	167	1	{/}	횟수	횟	수	NULL	NULL	NULL	103	1	35	NULL	NULL	NULL	KSY3	List2	NULL	NULL	NULL	NULL	NULL	NULL	NULL	NULL	NULL	1	{/}	0	3	481872	0	{/}	766
좌우반구com(split BVF)_1	2	1	<?xml version="1.0"?>\n<Clock xmlns:dt="urn:schemas-microsoft-com:datatypes"><Description dt:dt="string">E-Prime Primary Realtime Clock</Description><StartTime><Timestamp dt:dt="int">0</Timestamp><DateUtc dt:dt="string">2020-10-09T06:50:53Z</DateUtc></StartTime><FrequencyChanges><FrequencyChange><Frequency dt:dt="r8">2699960000</Frequency><Timestamp dt:dt="r8">4.38811818085316E+15</Timestamp><Cur…	좌우반구com(split BVF)_1-002-1	60.021	1.0.0.163	1	-2130870545	Professional	2.0.10.242	2.0.10.353	10-09-2020	2020-10-09 오전 6:50:53	15:50:53	2.0.10.248	259	1	{/}	효과	효	과	NULL	NULL	NULL	56	1	127	NULL	NULL	NULL	KSY3	List2	NULL	NULL	NULL	NULL	NULL	NULL	NULL	NULL	NULL	1	{/}	0	3	729120	0	{/}	323
좌우반구com(split BVF)_1	2	1	<?xml version="1.0"?>\n<Clock xmlns:dt="urn:schemas-microsoft-com:datatypes"><Description dt:dt="string">E-Prime Primary Realtime Clock</Description><StartTime><Timestamp dt:dt="int">0</Timestamp><DateUtc dt:dt="string">2020-10-09T06:50:53Z</DateUtc></StartTime><FrequencyChanges><FrequencyChange><Frequency dt:dt="r8">2699960000</Frequency><Timestamp dt:dt="r8">4.38811818085316E+15</Timestamp><Cur…	좌우반구com(split BVF)_1-002-1	60.021	1.0.0.163	1	-2130870545	Professional	2.0.10.242	2.0.10.353	10-09-2020	2020-10-09 오전 6:50:53	15:50:53	2.0.10.248	44	2	z	효미	효	미	107	1	44	NULL	NULL	NULL	NULL	NULL	NULL	KSY2	List1	NULL	NULL	NULL	NULL	NULL	NULL	NULL	NULL	NULL	1	z	1	3	128278	0	z	475
좌우반구com(split BVF)_1	2	1	<?xml version="1.0"?>\n<Clock xmlns:dt="urn:schemas-microsoft-com:datatypes"><Description dt:dt="string">E-Prime Primary Realtime Clock</Description><StartTime><Timestamp dt:dt="int">0</Timestamp><DateUtc dt:dt="string">2020-10-09T06:50:53Z</DateUtc></StartTime><FrequencyChanges><FrequencyChange><Frequency dt:dt="r8">2699960000</Frequency><Timestamp dt:dt="r8">4.38811818085316E+15</Timestamp><Cur…	좌우반구com(split BVF)_1-002-1	60.021	1.0.0.163	1	-2130870545	Professional	2.0.10.242	2.0.10.353	10-09-2020	2020-10-09 오전 6:50:53	15:50:53	2.0.10.248	231	2	z	효탈	효	탈	NULL	NULL	NULL	116	1	99	NULL	NULL	NULL	KSY2	List2	NULL	NULL	NULL	NULL	NULL	NULL	NULL	NULL	NULL	1	z	0	4	654796	0	z	360
좌우반구com(split BVF)_1	2	1	<?xml version="1.0"?>\n<Clock xmlns:dt="urn:schemas-microsoft-com:datatypes"><Description dt:dt="string">E-Prime Primary Realtime Clock</Description><StartTime><Timestamp dt:dt="int">0</Timestamp><DateUtc dt:dt="string">2020-10-09T06:50:53Z</DateUtc></StartTime><FrequencyChanges><FrequencyChange><Frequency dt:dt="r8">2699960000</Frequency><Timestamp dt:dt="r8">4.38811818085316E+15</Timestamp><Cur…	좌우반구com(split BVF)_1-002-1	60.021	1.0.0.163	1	-2130870545	Professional	2.0.10.242	2.0.10.353	10-09-2020	2020-10-09 오전 6:50:53	15:50:53	2.0.10.248	61	2	z	효헤	효	헤	83	1	61	NULL	NULL	NULL	NULL	NULL	NULL	KSY	List1	0		0	-1	172463	183		0	0	1	z	0	3	172646	0	z	338
좌우반구com(split BVF)_1	2	1	<?xml version="1.0"?>\n<Clock xmlns:dt="urn:schemas-microsoft-com:datatypes"><Description dt:dt="string">E-Prime Primary Realtime Clock</Description><StartTime><Timestamp dt:dt="int">0</Timestamp><DateUtc dt:dt="string">2020-10-09T06:50:53Z</DateUtc></StartTime><FrequencyChanges><FrequencyChange><Frequency dt:dt="r8">2699960000</Frequency><Timestamp dt:dt="r8">4.38811818085316E+15</Timestamp><Cur…	좌우반구com(split BVF)_1-002-1	60.021	1.0.0.163	1	-2130870545	Professional	2.0.10.242	2.0.10.353	10-09-2020	2020-10-09 오전 6:50:53	15:50:53	2.0.10.248	248	2	z	후검	후	검	NULL	NULL	NULL	71	1	116	NULL	NULL	NULL	KSY	List2	0		0	0	699847	183		0	0	1	z	0	3	700030	0	z	590
좌우반구com(split BVF)_1	2	1	<?xml version="1.0"?>\n<Clock xmlns:dt="urn:schemas-microsoft-com:datatypes"><Description dt:dt="string">E-Prime Primary Realtime Clock</Description><StartTime><Timestamp dt:dt="int">0</Timestamp><DateUtc dt:dt="string">2020-10-09T06:50:53Z</DateUtc></StartTime><FrequencyChanges><FrequencyChange><Frequency dt:dt="r8">2699960000</Frequency><Timestamp dt:dt="r8">4.38811818085316E+15</Timestamp><Cur…	좌우반구com(split BVF)_1-002-1	60.021	1.0.0.163	1	-2130870545	Professional	2.0.10.242	2.0.10.353	10-09-2020	2020-10-09 오전 6:50:53	15:50:53	2.0.10.248	77	1	{/}	후대	후	대	27	1	77	NULL	NULL	NULL	NULL	NULL	NULL	KSY3	List1	NULL	NULL	NULL	NULL	NULL	NULL	NULL	NULL	NULL	1	{/}	0	3	213865	0	{/}	431
좌우반구com(split BVF)_1	2	1	<?xml version="1.0"?>\n<Clock xmlns:dt="urn:schemas-microsoft-com:datatypes"><Description dt:dt="string">E-Prime Primary Realtime Clock</Description><StartTime><Timestamp dt:dt="int">0</Timestamp><DateUtc dt:dt="string">2020-10-09T06:50:53Z</DateUtc></StartTime><FrequencyChanges><FrequencyChange><Frequency dt:dt="r8">2699960000</Frequency><Timestamp dt:dt="r8">4.38811818085316E+15</Timestamp><Cur…	좌우반구com(split BVF)_1-002-1	60.021	1.0.0.163	1	-2130870545	Professional	2.0.10.242	2.0.10.353	10-09-2020	2020-10-09 오전 6:50:53	15:50:53	2.0.10.248	289	1	{/}	후자	후	자	NULL	NULL	NULL	NULL	NULL	NULL	30	1	25	KSY3	List3	NULL	NULL	NULL	NULL	NULL	NULL	NULL	NULL	NULL	1	{/}	0	3	817706	0	{/}	337
좌우반구com(split BVF)_1	2	1	<?xml version="1.0"?>\n<Clock xmlns:dt="urn:schemas-microsoft-com:datatypes"><Description dt:dt="string">E-Prime Primary Realtime Clock</Description><StartTime><Timestamp dt:dt="int">0</Timestamp><DateUtc dt:dt="string">2020-10-09T06:50:53Z</DateUtc></StartTime><FrequencyChanges><FrequencyChange><Frequency dt:dt="r8">2699960000</Frequency><Timestamp dt:dt="r8">4.38811818085316E+15</Timestamp><Cur…	좌우반구com(split BVF)_1-002-1	60.021	1.0.0.163	1	-2130870545	Professional	2.0.10.242	2.0.10.353	10-09-2020	2020-10-09 오전 6:50:53	15:50:53	2.0.10.248	300	2	z	훈걱	훈	걱	NULL	NULL	NULL	NULL	NULL	NULL	36	1	36	KSY3	List3	NULL	NULL	NULL	NULL	NULL	NULL	NULL	NULL	NULL	1	z	0	3	847712	0	z	458
좌우반구com(split BVF)_1	2	1	<?xml version="1.0"?>\n<Clock xmlns:dt="urn:schemas-microsoft-com:datatypes"><Description dt:dt="string">E-Prime Primary Realtime Clock</Description><StartTime><Timestamp dt:dt="int">0</Timestamp><DateUtc dt:dt="string">2020-10-09T06:50:53Z</DateUtc></StartTime><FrequencyChanges><FrequencyChange><Frequency dt:dt="r8">2699960000</Frequency><Timestamp dt:dt="r8">4.38811818085316E+15</Timestamp><Cur…	좌우반구com(split BVF)_1-002-1	60.021	1.0.0.163	1	-2130870545	Professional	2.0.10.242	2.0.10.353	10-09-2020	2020-10-09 오전 6:50:53	15:50:53	2.0.10.248	156	2	z	훈차	훈	차	NULL	NULL	NULL	99	1	24	NULL	NULL	NULL	KSY	List2	0		0	-1	452616	183		0	0	1	z	0	3	452799	0	z	311
좌우반구com(split BVF)_1	2	1	<?xml version="1.0"?>\n<Clock xmlns:dt="urn:schemas-microsoft-com:datatypes"><Description dt:dt="string">E-Prime Primary Realtime Clock</Description><StartTime><Timestamp dt:dt="int">0</Timestamp><DateUtc dt:dt="string">2020-10-09T06:50:53Z</DateUtc></StartTime><FrequencyChanges><FrequencyChange><Frequency dt:dt="r8">2699960000</Frequency><Timestamp dt:dt="r8">4.38811818085316E+15</Timestamp><Cur…	좌우반구com(split BVF)_1-002-1	60.021	1.0.0.163	1	-2130870545	Professional	2.0.10.242	2.0.10.353	10-09-2020	2020-10-09 오전 6:50:53	15:50:53	2.0.10.248	309	2	z	휘섭	휘	섭	NULL	NULL	NULL	NULL	NULL	NULL	32	1	45	KSY2	List3	NULL	NULL	NULL	NULL	NULL	NULL	NULL	NULL	NULL	1	z	0	3	871287	0	z	435
좌우반구com(split BVF)_1	2	1	<?xml version="1.0"?>\n<Clock xmlns:dt="urn:schemas-microsoft-com:datatypes"><Description dt:dt="string">E-Prime Primary Realtime Clock</Description><StartTime><Timestamp dt:dt="int">0</Timestamp><DateUtc dt:dt="string">2020-10-09T06:50:53Z</DateUtc></StartTime><FrequencyChanges><FrequencyChange><Frequency dt:dt="r8">2699960000</Frequency><Timestamp dt:dt="r8">4.38811818085316E+15</Timestamp><Cur…	좌우반구com(split BVF)_1-002-1	60.021	1.0.0.163	1	-2130870545	Professional	2.0.10.242	2.0.10.353	10-09-2020	2020-10-09 오전 6:50:53	15:50:53	2.0.10.248	301	2	z	희강	희	강	NULL	NULL	NULL	NULL	NULL	NULL	51	1	37	KSY3	List3	NULL	NULL	NULL	NULL	NULL	NULL	NULL	NULL	NULL	1	z	0	3	850378	0	z	440
좌우반구com(split BVF)_1	2	1	<?xml version="1.0"?>\n<Clock xmlns:dt="urn:schemas-microsoft-com:datatypes"><Description dt:dt="string">E-Prime Primary Realtime Clock</Description><StartTime><Timestamp dt:dt="int">0</Timestamp><DateUtc dt:dt="string">2020-10-09T06:50:53Z</DateUtc></StartTime><FrequencyChanges><FrequencyChange><Frequency dt:dt="r8">2699960000</Frequency><Timestamp dt:dt="r8">4.38811818085316E+15</Timestamp><Cur…	좌우반구com(split BVF)_1-002-1	60.021	1.0.0.163	1	-2130870545	Professional	2.0.10.242	2.0.10.353	10-09-2020	2020-10-09 오전 6:50:53	15:50:53	2.0.10.248	55	1	{/}	희망	희	망	4	1	55	NULL	NULL	NULL	NULL	NULL	NULL	KSY3	List1	NULL	NULL	NULL	NULL	NULL	NULL	NULL	NULL	NULL	1	{/}	1	3	156818	0	{/}	382
좌우반구com(split BVF)_1	2	1	<?xml version="1.0"?>\n<Clock xmlns:dt="urn:schemas-microsoft-com:datatypes"><Description dt:dt="string">E-Prime Primary Realtime Clock</Description><StartTime><Timestamp dt:dt="int">0</Timestamp><DateUtc dt:dt="string">2020-10-09T06:50:53Z</DateUtc></StartTime><FrequencyChanges><FrequencyChange><Frequency dt:dt="r8">2699960000</Frequency><Timestamp dt:dt="r8">4.38811818085316E+15</Timestamp><Cur…	좌우반구com(split BVF)_1-002-1	60.021	1.0.0.163	1	-2130870545	Professional	2.0.10.242	2.0.10.353	10-09-2020	2020-10-09 오전 6:50:53	15:50:53	2.0.10.248	38	2	z	희외	희	외	50	1	38	NULL	NULL	NULL	NULL	NULL	NULL	KSY	List1	0		0	-1	112434	183		0	0	1	z	0	3	112617	0	z	480
좌우반구com(split BVF)_1	2	1	<?xml version="1.0"?>\n<Clock xmlns:dt="urn:schemas-microsoft-com:datatypes"><Description dt:dt="string">E-Prime Primary Realtime Clock</Description><StartTime><Timestamp dt:dt="int">0</Timestamp><DateUtc dt:dt="string">2020-10-09T06:50:53Z</DateUtc></StartTime><FrequencyChanges><FrequencyChange><Frequency dt:dt="r8">2699960000</Frequency><Timestamp dt:dt="r8">4.38811818085316E+15</Timestamp><Cur…	좌우반구com(split BVF)_1-002-1	60.021	1.0.0.163	1	-2130870545	Professional	2.0.10.242	2.0.10.353	10-09-2020	2020-10-09 오전 6:50:53	15:50:53	2.0.10.248	14	2	z	희응	희	응	113	1	14	NULL	NULL	NULL	NULL	NULL	NULL	KSY3	List1	NULL	NULL	NULL	NULL	NULL	NULL	NULL	NULL	NULL	1	z	0	3	50522	0	z	392
[truncated: 1 more columns]
