# Supplementary material for: Decoding foveal word recognition: the role of interhemispheric inhibition in bilateral hemispheric processing
Source: Front Psychol. 2023 Nov 30;14:1293529. doi: 10.3389/fpsyg.2023.1293529 (PMC10720635; doi:10.3389/fpsyg.2023.1293529)
Supplement: Supplementary file 1 [file Data_Sheet_1.ZIP › data/Exp2/BVF_007.txt]

STRING	INTEGER	INTEGER	STRING	STRING	STRING	STRING	STRING	STRING	STRING	STRING	STRING	STRING	STRING	STRING	STRING	INTEGER	STRING	STRING	STRING	STRING	STRING	STRING	STRING	STRING	STRING	STRING	STRING	STRING	STRING	STRING	STRING	STRING	STRING	STRING	STRING	STRING	STRING	STRING	STRING	STRING	STRING	STRING	STRING	STRING	STRING	STRING	STRING	STRING	STRING
EXPNAME	SUBJECT	SESSION	VARIABLE	VARIABLE	VARIABLE	VARIABLE	VARIABLE	VARIABLE	VARIABLE	VARIABLE	VARIABLE	VARIABLE	VARIABLE	VARIABLE	VARIABLE	LOG_LEVEL	VARIABLE	VARIABLE	VARIABLE	VARIABLE	VARIABLE	VARIABLE	VARIABLE	VARIABLE	VARIABLE	VARIABLE	VARIABLE	VARIABLE	VARIABLE	VARIABLE	VARIABLE	VARIABLE	VARIABLE	VARIABLE	VARIABLE	VARIABLE	VARIABLE	VARIABLE	VARIABLE	VARIABLE	VARIABLE	VARIABLE	VARIABLE	VARIABLE	VARIABLE	VARIABLE	VARIABLE	VARIABLE	VARIABLE
1	1	1	1	1	1	1	1	1	1	1	1	1	1	1	1	2	2	2	2	2	2	2	2	2	2	2	2	2	2	2	2	2	2	2	2	2	2	2	2	2	2	2	2	2	2	2	2	2	2
ExperimentName	Subject	Session	Clock.Information	DataFile.Basename	Display.RefreshRate	ExperimentVersion	Group	RandomSeed	RuntimeCapabilities	RuntimeVersion	RuntimeVersionExpected	SessionDate	SessionStartDateTimeUtc	SessionTime	StudioVersion	Block	condition	correct	Exptarget	Exptarget2	Exptarget3	List1	List1.Cycle	List1.Sample	List2	List2.Cycle	List2.Sample	List3	List3.Cycle	List3.Sample	Procedure	Running	TextDisplay2.ACC	TextDisplay2.CRESP	TextDisplay2.DurationError	TextDisplay2.OnsetDelay	TextDisplay2.OnsetTime	TextDisplay2.OnsetToOnsetTime	TextDisplay2.RESP	TextDisplay2.RT	TextDisplay2.RTTime	TextDisplay6.ACC	TextDisplay6.CRESP	TextDisplay6.DurationError	TextDisplay6.OnsetDelay	TextDisplay6.OnsetTime	TextDisplay6.OnsetToOnsetTime	TextDisplay6.RESP	TextDisplay6.RT
좌우반구com(split BVF)_1	7	1	<?xml version="1.0"?>\n<Clock xmlns:dt="urn:schemas-microsoft-com:datatypes"><Description dt:dt="string">E-Prime Primary Realtime Clock</Description><StartTime><Timestamp dt:dt="int">0</Timestamp><DateUtc dt:dt="string">2020-10-11T01:58:51Z</DateUtc></StartTime><FrequencyChanges><FrequencyChange><Frequency dt:dt="r8">2699960000</Frequency><Timestamp dt:dt="r8">4.80737927815852E+15</Timestamp><Cur…	좌우반구com(split BVF)_1-007-1	60.021	1.0.0.165	1	1442847741	Professional	2.0.10.242	2.0.10.353	10-11-2020	2020-10-11 오전 1:58:51	10:58:51	2.0.10.248	90	1	z	가격	가	격	59	1	90	NULL	NULL	NULL	NULL	NULL	NULL	KSY	List1	0		0	-1	280038	183		0	0	1	z	1	3	280221	0	z	488
좌우반구com(split BVF)_1	7	1	<?xml version="1.0"?>\n<Clock xmlns:dt="urn:schemas-microsoft-com:datatypes"><Description dt:dt="string">E-Prime Primary Realtime Clock</Description><StartTime><Timestamp dt:dt="int">0</Timestamp><DateUtc dt:dt="string">2020-10-11T01:58:51Z</DateUtc></StartTime><FrequencyChanges><FrequencyChange><Frequency dt:dt="r8">2699960000</Frequency><Timestamp dt:dt="r8">4.80737927815852E+15</Timestamp><Cur…	좌우반구com(split BVF)_1-007-1	60.021	1.0.0.165	1	1442847741	Professional	2.0.10.242	2.0.10.353	10-11-2020	2020-10-11 오전 1:58:51	10:58:51	2.0.10.248	383	1	z	가을	가	을	NULL	NULL	NULL	NULL	NULL	NULL	65	1	119	KSY	List3	0		1	-1	1560210	184		0	0	1	z	0	4	1560394	0	z	823
좌우반구com(split BVF)_1	7	1	<?xml version="1.0"?>\n<Clock xmlns:dt="urn:schemas-microsoft-com:datatypes"><Description dt:dt="string">E-Prime Primary Realtime Clock</Description><StartTime><Timestamp dt:dt="int">0</Timestamp><DateUtc dt:dt="string">2020-10-11T01:58:51Z</DateUtc></StartTime><FrequencyChanges><FrequencyChange><Frequency dt:dt="r8">2699960000</Frequency><Timestamp dt:dt="r8">4.80737927815852E+15</Timestamp><Cur…	좌우반구com(split BVF)_1-007-1	60.021	1.0.0.165	1	1442847741	Professional	2.0.10.242	2.0.10.353	10-11-2020	2020-10-11 오전 1:58:51	10:58:51	2.0.10.248	89	1	z	간섭	간	섭	77	1	89	NULL	NULL	NULL	NULL	NULL	NULL	KSY	List1	0		0	0	277356	183		0	0	1	z	0	3	277539	0	z	474
좌우반구com(split BVF)_1	7	1	<?xml version="1.0"?>\n<Clock xmlns:dt="urn:schemas-microsoft-com:datatypes"><Description dt:dt="string">E-Prime Primary Realtime Clock</Description><StartTime><Timestamp dt:dt="int">0</Timestamp><DateUtc dt:dt="string">2020-10-11T01:58:51Z</DateUtc></StartTime><FrequencyChanges><FrequencyChange><Frequency dt:dt="r8">2699960000</Frequency><Timestamp dt:dt="r8">4.80737927815852E+15</Timestamp><Cur…	좌우반구com(split BVF)_1-007-1	60.021	1.0.0.165	1	1442847741	Professional	2.0.10.242	2.0.10.353	10-11-2020	2020-10-11 오전 1:58:51	10:58:51	2.0.10.248	380	2	{/}	간습	간	습	NULL	NULL	NULL	NULL	NULL	NULL	58	1	116	KSY3	List3	NULL	NULL	NULL	NULL	NULL	NULL	NULL	NULL	NULL	0	{/}	0	4	1551747	0	z	590
좌우반구com(split BVF)_1	7	1	<?xml version="1.0"?>\n<Clock xmlns:dt="urn:schemas-microsoft-com:datatypes"><Description dt:dt="string">E-Prime Primary Realtime Clock</Description><StartTime><Timestamp dt:dt="int">0</Timestamp><DateUtc dt:dt="string">2020-10-11T01:58:51Z</DateUtc></StartTime><FrequencyChanges><FrequencyChange><Frequency dt:dt="r8">2699960000</Frequency><Timestamp dt:dt="r8">4.80737927815852E+15</Timestamp><Cur…	좌우반구com(split BVF)_1-007-1	60.021	1.0.0.165	1	1442847741	Professional	2.0.10.242	2.0.10.353	10-11-2020	2020-10-11 오전 1:58:51	10:58:51	2.0.10.248	43	2	{/}	감환	감	환	32	1	43	NULL	NULL	NULL	NULL	NULL	NULL	KSY3	List1	NULL	NULL	NULL	NULL	NULL	NULL	NULL	NULL	NULL	1	{/}	0	4	142153	0	{/}	1013
좌우반구com(split BVF)_1	7	1	<?xml version="1.0"?>\n<Clock xmlns:dt="urn:schemas-microsoft-com:datatypes"><Description dt:dt="string">E-Prime Primary Realtime Clock</Description><StartTime><Timestamp dt:dt="int">0</Timestamp><DateUtc dt:dt="string">2020-10-11T01:58:51Z</DateUtc></StartTime><FrequencyChanges><FrequencyChange><Frequency dt:dt="r8">2699960000</Frequency><Timestamp dt:dt="r8">4.80737927815852E+15</Timestamp><Cur…	좌우반구com(split BVF)_1-007-1	60.021	1.0.0.165	1	1442847741	Professional	2.0.10.242	2.0.10.353	10-11-2020	2020-10-11 오전 1:58:51	10:58:51	2.0.10.248	297	1	z	강도	강	도	NULL	NULL	NULL	NULL	NULL	NULL	98	1	33	KSY	List3	0		1	-1	1317111	184		0	0	1	z	0	4	1317295	0	z	613
좌우반구com(split BVF)_1	7	1	<?xml version="1.0"?>\n<Clock xmlns:dt="urn:schemas-microsoft-com:datatypes"><Description dt:dt="string">E-Prime Primary Realtime Clock</Description><StartTime><Timestamp dt:dt="int">0</Timestamp><DateUtc dt:dt="string">2020-10-11T01:58:51Z</DateUtc></StartTime><FrequencyChanges><FrequencyChange><Frequency dt:dt="r8">2699960000</Frequency><Timestamp dt:dt="r8">4.80737927815852E+15</Timestamp><Cur…	좌우반구com(split BVF)_1-007-1	60.021	1.0.0.165	1	1442847741	Professional	2.0.10.242	2.0.10.353	10-11-2020	2020-10-11 오전 1:58:51	10:58:51	2.0.10.248	193	2	{/}	강례	강	례	NULL	NULL	NULL	91	1	61	NULL	NULL	NULL	KSY2	List2	NULL	NULL	NULL	NULL	NULL	NULL	NULL	NULL	NULL	0	{/}	0	3	894208	0	z	1120
좌우반구com(split BVF)_1	7	1	<?xml version="1.0"?>\n<Clock xmlns:dt="urn:schemas-microsoft-com:datatypes"><Description dt:dt="string">E-Prime Primary Realtime Clock</Description><StartTime><Timestamp dt:dt="int">0</Timestamp><DateUtc dt:dt="string">2020-10-11T01:58:51Z</DateUtc></StartTime><FrequencyChanges><FrequencyChange><Frequency dt:dt="r8">2699960000</Frequency><Timestamp dt:dt="r8">4.80737927815852E+15</Timestamp><Cur…	좌우반구com(split BVF)_1-007-1	60.021	1.0.0.165	1	1442847741	Professional	2.0.10.242	2.0.10.353	10-11-2020	2020-10-11 오전 1:58:51	10:58:51	2.0.10.248	96	2	{/}	강방	강	방	49	1	96	NULL	NULL	NULL	NULL	NULL	NULL	KSY3	List1	NULL	NULL	NULL	NULL	NULL	NULL	NULL	NULL	NULL	1	{/}	1	3	297215	0	{/}	838
좌우반구com(split BVF)_1	7	1	<?xml version="1.0"?>\n<Clock xmlns:dt="urn:schemas-microsoft-com:datatypes"><Description dt:dt="string">E-Prime Primary Realtime Clock</Description><StartTime><Timestamp dt:dt="int">0</Timestamp><DateUtc dt:dt="string">2020-10-11T01:58:51Z</DateUtc></StartTime><FrequencyChanges><FrequencyChange><Frequency dt:dt="r8">2699960000</Frequency><Timestamp dt:dt="r8">4.80737927815852E+15</Timestamp><Cur…	좌우반구com(split BVF)_1-007-1	60.021	1.0.0.165	1	1442847741	Professional	2.0.10.242	2.0.10.353	10-11-2020	2020-10-11 오전 1:58:51	10:58:51	2.0.10.248	2	1	z	개념	개	념	26	1	2	NULL	NULL	NULL	NULL	NULL	NULL	KSY	List1	0		0	-1	23977	183		0	0	1	z	0	3	24160	0	z	447
좌우반구com(split BVF)_1	7	1	<?xml version="1.0"?>\n<Clock xmlns:dt="urn:schemas-microsoft-com:datatypes"><Description dt:dt="string">E-Prime Primary Realtime Clock</Description><StartTime><Timestamp dt:dt="int">0</Timestamp><DateUtc dt:dt="string">2020-10-11T01:58:51Z</DateUtc></StartTime><FrequencyChanges><FrequencyChange><Frequency dt:dt="r8">2699960000</Frequency><Timestamp dt:dt="r8">4.80737927815852E+15</Timestamp><Cur…	좌우반구com(split BVF)_1-007-1	60.021	1.0.0.165	1	1442847741	Professional	2.0.10.242	2.0.10.353	10-11-2020	2020-10-11 오전 1:58:51	10:58:51	2.0.10.248	260	2	{/}	개례	개	례	NULL	NULL	NULL	45	1	128	NULL	NULL	NULL	KSY3	List2	NULL	NULL	NULL	NULL	NULL	NULL	NULL	NULL	NULL	1	{/}	0	3	1083759	0	{/}	719
좌우반구com(split BVF)_1	7	1	<?xml version="1.0"?>\n<Clock xmlns:dt="urn:schemas-microsoft-com:datatypes"><Description dt:dt="string">E-Prime Primary Realtime Clock</Description><StartTime><Timestamp dt:dt="int">0</Timestamp><DateUtc dt:dt="string">2020-10-11T01:58:51Z</DateUtc></StartTime><FrequencyChanges><FrequencyChange><Frequency dt:dt="r8">2699960000</Frequency><Timestamp dt:dt="r8">4.80737927815852E+15</Timestamp><Cur…	좌우반구com(split BVF)_1-007-1	60.021	1.0.0.165	1	1442847741	Professional	2.0.10.242	2.0.10.353	10-11-2020	2020-10-11 오전 1:58:51	10:58:51	2.0.10.248	366	1	z	개인	개	인	NULL	NULL	NULL	NULL	NULL	NULL	101	1	102	KSY	List3	0		0	-1	1511877	183		0	0	1	z	1	3	1512060	0	z	374
좌우반구com(split BVF)_1	7	1	<?xml version="1.0"?>\n<Clock xmlns:dt="urn:schemas-microsoft-com:datatypes"><Description dt:dt="string">E-Prime Primary Realtime Clock</Description><StartTime><Timestamp dt:dt="int">0</Timestamp><DateUtc dt:dt="string">2020-10-11T01:58:51Z</DateUtc></StartTime><FrequencyChanges><FrequencyChange><Frequency dt:dt="r8">2699960000</Frequency><Timestamp dt:dt="r8">4.80737927815852E+15</Timestamp><Cur…	좌우반구com(split BVF)_1-007-1	60.021	1.0.0.165	1	1442847741	Professional	2.0.10.242	2.0.10.353	10-11-2020	2020-10-11 오전 1:58:51	10:58:51	2.0.10.248	236	2	{/}	개협	개	협	NULL	NULL	NULL	21	1	104	NULL	NULL	NULL	KSY2	List2	NULL	NULL	NULL	NULL	NULL	NULL	NULL	NULL	NULL	1	{/}	0	3	1014133	0	{/}	841
좌우반구com(split BVF)_1	7	1	<?xml version="1.0"?>\n<Clock xmlns:dt="urn:schemas-microsoft-com:datatypes"><Description dt:dt="string">E-Prime Primary Realtime Clock</Description><StartTime><Timestamp dt:dt="int">0</Timestamp><DateUtc dt:dt="string">2020-10-11T01:58:51Z</DateUtc></StartTime><FrequencyChanges><FrequencyChange><Frequency dt:dt="r8">2699960000</Frequency><Timestamp dt:dt="r8">4.80737927815852E+15</Timestamp><Cur…	좌우반구com(split BVF)_1-007-1	60.021	1.0.0.165	1	1442847741	Professional	2.0.10.242	2.0.10.353	10-11-2020	2020-10-11 오전 1:58:51	10:58:51	2.0.10.248	88	2	{/}	거생	거	생	47	1	88	NULL	NULL	NULL	NULL	NULL	NULL	KSY3	List1	NULL	NULL	NULL	NULL	NULL	NULL	NULL	NULL	NULL	1	{/}	0	4	274557	0	{/}	784
좌우반구com(split BVF)_1	7	1	<?xml version="1.0"?>\n<Clock xmlns:dt="urn:schemas-microsoft-com:datatypes"><Description dt:dt="string">E-Prime Primary Realtime Clock</Description><StartTime><Timestamp dt:dt="int">0</Timestamp><DateUtc dt:dt="string">2020-10-11T01:58:51Z</DateUtc></StartTime><FrequencyChanges><FrequencyChange><Frequency dt:dt="r8">2699960000</Frequency><Timestamp dt:dt="r8">4.80737927815852E+15</Timestamp><Cur…	좌우반구com(split BVF)_1-007-1	60.021	1.0.0.165	1	1442847741	Professional	2.0.10.242	2.0.10.353	10-11-2020	2020-10-11 오전 1:58:51	10:58:51	2.0.10.248	354	1	z	걱정	걱	정	NULL	NULL	NULL	NULL	NULL	NULL	122	1	90	KSY	List3	0		1	-1	1478555	184		0	0	1	z	0	4	1478739	0	z	455
좌우반구com(split BVF)_1	7	1	<?xml version="1.0"?>\n<Clock xmlns:dt="urn:schemas-microsoft-com:datatypes"><Description dt:dt="string">E-Prime Primary Realtime Clock</Description><StartTime><Timestamp dt:dt="int">0</Timestamp><DateUtc dt:dt="string">2020-10-11T01:58:51Z</DateUtc></StartTime><FrequencyChanges><FrequencyChange><Frequency dt:dt="r8">2699960000</Frequency><Timestamp dt:dt="r8">4.80737927815852E+15</Timestamp><Cur…	좌우반구com(split BVF)_1-007-1	60.021	1.0.0.165	1	1442847741	Professional	2.0.10.242	2.0.10.353	10-11-2020	2020-10-11 오전 1:58:51	10:58:51	2.0.10.248	22	2	{/}	걱최	걱	최	23	1	22	NULL	NULL	NULL	NULL	NULL	NULL	KSY3	List1	NULL	NULL	NULL	NULL	NULL	NULL	NULL	NULL	NULL	1	{/}	0	3	82040	0	{/}	1543
좌우반구com(split BVF)_1	7	1	<?xml version="1.0"?>\n<Clock xmlns:dt="urn:schemas-microsoft-com:datatypes"><Description dt:dt="string">E-Prime Primary Realtime Clock</Description><StartTime><Timestamp dt:dt="int">0</Timestamp><DateUtc dt:dt="string">2020-10-11T01:58:51Z</DateUtc></StartTime><FrequencyChanges><FrequencyChange><Frequency dt:dt="r8">2699960000</Frequency><Timestamp dt:dt="r8">4.80737927815852E+15</Timestamp><Cur…	좌우반구com(split BVF)_1-007-1	60.021	1.0.0.165	1	1442847741	Professional	2.0.10.242	2.0.10.353	10-11-2020	2020-10-11 오전 1:58:51	10:58:51	2.0.10.248	293	2	{/}	건적	건	적	NULL	NULL	NULL	NULL	NULL	NULL	66	1	29	KSY3	List3	NULL	NULL	NULL	NULL	NULL	NULL	NULL	NULL	NULL	0	{/}	0	3	1306165	0	z	759
좌우반구com(split BVF)_1	7	1	<?xml version="1.0"?>\n<Clock xmlns:dt="urn:schemas-microsoft-com:datatypes"><Description dt:dt="string">E-Prime Primary Realtime Clock</Description><StartTime><Timestamp dt:dt="int">0</Timestamp><DateUtc dt:dt="string">2020-10-11T01:58:51Z</DateUtc></StartTime><FrequencyChanges><FrequencyChange><Frequency dt:dt="r8">2699960000</Frequency><Timestamp dt:dt="r8">4.80737927815852E+15</Timestamp><Cur…	좌우반구com(split BVF)_1-007-1	60.021	1.0.0.165	1	1442847741	Professional	2.0.10.242	2.0.10.353	10-11-2020	2020-10-11 오전 1:58:51	10:58:51	2.0.10.248	184	2	{/}	검강	검	강	NULL	NULL	NULL	80	1	52	NULL	NULL	NULL	KSY2	List2	NULL	NULL	NULL	NULL	NULL	NULL	NULL	NULL	NULL	1	{/}	0	3	868034	0	{/}	902
좌우반구com(split BVF)_1	7	1	<?xml version="1.0"?>\n<Clock xmlns:dt="urn:schemas-microsoft-com:datatypes"><Description dt:dt="string">E-Prime Primary Realtime Clock</Description><StartTime><Timestamp dt:dt="int">0</Timestamp><DateUtc dt:dt="string">2020-10-11T01:58:51Z</DateUtc></StartTime><FrequencyChanges><FrequencyChange><Frequency dt:dt="r8">2699960000</Frequency><Timestamp dt:dt="r8">4.80737927815852E+15</Timestamp><Cur…	좌우반구com(split BVF)_1-007-1	60.021	1.0.0.165	1	1442847741	Professional	2.0.10.242	2.0.10.353	10-11-2020	2020-10-11 오전 1:58:51	10:58:51	2.0.10.248	395	1	z	검색	검	색	NULL	NULL	NULL	NULL	NULL	NULL	103	1	131	KSY	List3	0		0	-1	1595598	183		0	0	1	z	1	3	1595781	0	z	444
좌우반구com(split BVF)_1	7	1	<?xml version="1.0"?>\n<Clock xmlns:dt="urn:schemas-microsoft-com:datatypes"><Description dt:dt="string">E-Prime Primary Realtime Clock</Description><StartTime><Timestamp dt:dt="int">0</Timestamp><DateUtc dt:dt="string">2020-10-11T01:58:51Z</DateUtc></StartTime><FrequencyChanges><FrequencyChange><Frequency dt:dt="r8">2699960000</Frequency><Timestamp dt:dt="r8">4.80737927815852E+15</Timestamp><Cur…	좌우반구com(split BVF)_1-007-1	60.021	1.0.0.165	1	1442847741	Professional	2.0.10.242	2.0.10.353	10-11-2020	2020-10-11 오전 1:58:51	10:58:51	2.0.10.248	35	2	{/}	검죽	검	죽	80	1	35	NULL	NULL	NULL	NULL	NULL	NULL	KSY	List1	0		1	-1	119360	184		0	0	1	{/}	0	4	119544	0	{/}	431
좌우반구com(split BVF)_1	7	1	<?xml version="1.0"?>\n<Clock xmlns:dt="urn:schemas-microsoft-com:datatypes"><Description dt:dt="string">E-Prime Primary Realtime Clock</Description><StartTime><Timestamp dt:dt="int">0</Timestamp><DateUtc dt:dt="string">2020-10-11T01:58:51Z</DateUtc></StartTime><FrequencyChanges><FrequencyChange><Frequency dt:dt="r8">2699960000</Frequency><Timestamp dt:dt="r8">4.80737927815852E+15</Timestamp><Cur…	좌우반구com(split BVF)_1-007-1	60.021	1.0.0.165	1	1442847741	Professional	2.0.10.242	2.0.10.353	10-11-2020	2020-10-11 오전 1:58:51	10:58:51	2.0.10.248	33	2	{/}	검환	검	환	68	1	33	NULL	NULL	NULL	NULL	NULL	NULL	KSY3	List1	NULL	NULL	NULL	NULL	NULL	NULL	NULL	NULL	NULL	1	{/}	0	4	113846	0	{/}	601
좌우반구com(split BVF)_1	7	1	<?xml version="1.0"?>\n<Clock xmlns:dt="urn:schemas-microsoft-com:datatypes"><Description dt:dt="string">E-Prime Primary Realtime Clock</Description><StartTime><Timestamp dt:dt="int">0</Timestamp><DateUtc dt:dt="string">2020-10-11T01:58:51Z</DateUtc></StartTime><FrequencyChanges><FrequencyChange><Frequency dt:dt="r8">2699960000</Frequency><Timestamp dt:dt="r8">4.80737927815852E+15</Timestamp><Cur…	좌우반구com(split BVF)_1-007-1	60.021	1.0.0.165	1	1442847741	Professional	2.0.10.242	2.0.10.353	10-11-2020	2020-10-11 오전 1:58:51	10:58:51	2.0.10.248	195	2	{/}	격례	격	례	NULL	NULL	NULL	75	1	63	NULL	NULL	NULL	KSY3	List2	NULL	NULL	NULL	NULL	NULL	NULL	NULL	NULL	NULL	0	{/}	0	3	900273	0	z	526
좌우반구com(split BVF)_1	7	1	<?xml version="1.0"?>\n<Clock xmlns:dt="urn:schemas-microsoft-com:datatypes"><Description dt:dt="string">E-Prime Primary Realtime Clock</Description><StartTime><Timestamp dt:dt="int">0</Timestamp><DateUtc dt:dt="string">2020-10-11T01:58:51Z</DateUtc></StartTime><FrequencyChanges><FrequencyChange><Frequency dt:dt="r8">2699960000</Frequency><Timestamp dt:dt="r8">4.80737927815852E+15</Timestamp><Cur…	좌우반구com(split BVF)_1-007-1	60.021	1.0.0.165	1	1442847741	Professional	2.0.10.242	2.0.10.353	10-11-2020	2020-10-11 오전 1:58:51	10:58:51	2.0.10.248	180	1	z	결과	결	과	NULL	NULL	NULL	60	1	48	NULL	NULL	NULL	KSY	List2	0		1	-1	856071	184		0	0	1	z	0	4	856255	0	z	409
좌우반구com(split BVF)_1	7	1	<?xml version="1.0"?>\n<Clock xmlns:dt="urn:schemas-microsoft-com:datatypes"><Description dt:dt="string">E-Prime Primary Realtime Clock</Description><StartTime><Timestamp dt:dt="int">0</Timestamp><DateUtc dt:dt="string">2020-10-11T01:58:51Z</DateUtc></StartTime><FrequencyChanges><FrequencyChange><Frequency dt:dt="r8">2699960000</Frequency><Timestamp dt:dt="r8">4.80737927815852E+15</Timestamp><Cur…	좌우반구com(split BVF)_1-007-1	60.021	1.0.0.165	1	1442847741	Professional	2.0.10.242	2.0.10.353	10-11-2020	2020-10-11 오전 1:58:51	10:58:51	2.0.10.248	107	1	z	결국	결	국	30	1	107	NULL	NULL	NULL	NULL	NULL	NULL	KSY	List1	0		0	-1	329054	184		0	0	1	z	0	4	329238	0	z	590
좌우반구com(split BVF)_1	7	1	<?xml version="1.0"?>\n<Clock xmlns:dt="urn:schemas-microsoft-com:datatypes"><Description dt:dt="string">E-Prime Primary Realtime Clock</Description><StartTime><Timestamp dt:dt="int">0</Timestamp><DateUtc dt:dt="string">2020-10-11T01:58:51Z</DateUtc></StartTime><FrequencyChanges><FrequencyChange><Frequency dt:dt="r8">2699960000</Frequency><Timestamp dt:dt="r8">4.80737927815852E+15</Timestamp><Cur…	좌우반구com(split BVF)_1-007-1	60.021	1.0.0.165	1	1442847741	Professional	2.0.10.242	2.0.10.353	10-11-2020	2020-10-11 오전 1:58:51	10:58:51	2.0.10.248	72	1	z	결정	결	정	88	1	72	NULL	NULL	NULL	NULL	NULL	NULL	KSY	List1	0		1	-1	228089	184		0	0	0	z	0	4	228273	0	{/}	932
좌우반구com(split BVF)_1	7	1	<?xml version="1.0"?>\n<Clock xmlns:dt="urn:schemas-microsoft-com:datatypes"><Description dt:dt="string">E-Prime Primary Realtime Clock</Description><StartTime><Timestamp dt:dt="int">0</Timestamp><DateUtc dt:dt="string">2020-10-11T01:58:51Z</DateUtc></StartTime><FrequencyChanges><FrequencyChange><Frequency dt:dt="r8">2699960000</Frequency><Timestamp dt:dt="r8">4.80737927815852E+15</Timestamp><Cur…	좌우반구com(split BVF)_1-007-1	60.021	1.0.0.165	1	1442847741	Professional	2.0.10.242	2.0.10.353	10-11-2020	2020-10-11 오전 1:58:51	10:58:51	2.0.10.248	34	2	{/}	결지	결	지	36	1	34	NULL	NULL	NULL	NULL	NULL	NULL	KSY	List1	0		1	-1	116461	184		0	0	1	{/}	0	4	116645	0	{/}	706
좌우반구com(split BVF)_1	7	1	<?xml version="1.0"?>\n<Clock xmlns:dt="urn:schemas-microsoft-com:datatypes"><Description dt:dt="string">E-Prime Primary Realtime Clock</Description><StartTime><Timestamp dt:dt="int">0</Timestamp><DateUtc dt:dt="string">2020-10-11T01:58:51Z</DateUtc></StartTime><FrequencyChanges><FrequencyChange><Frequency dt:dt="r8">2699960000</Frequency><Timestamp dt:dt="r8">4.80737927815852E+15</Timestamp><Cur…	좌우반구com(split BVF)_1-007-1	60.021	1.0.0.165	1	1442847741	Professional	2.0.10.242	2.0.10.353	10-11-2020	2020-10-11 오전 1:58:51	10:58:51	2.0.10.248	156	2	{/}	결협	결	협	NULL	NULL	NULL	97	1	24	NULL	NULL	NULL	KSY3	List2	NULL	NULL	NULL	NULL	NULL	NULL	NULL	NULL	NULL	1	{/}	0	3	788295	0	{/}	754
좌우반구com(split BVF)_1	7	1	<?xml version="1.0"?>\n<Clock xmlns:dt="urn:schemas-microsoft-com:datatypes"><Description dt:dt="string">E-Prime Primary Realtime Clock</Description><StartTime><Timestamp dt:dt="int">0</Timestamp><DateUtc dt:dt="string">2020-10-11T01:58:51Z</DateUtc></StartTime><FrequencyChanges><FrequencyChange><Frequency dt:dt="r8">2699960000</Frequency><Timestamp dt:dt="r8">4.80737927815852E+15</Timestamp><Cur…	좌우반구com(split BVF)_1-007-1	60.021	1.0.0.165	1	1442847741	Professional	2.0.10.242	2.0.10.353	10-11-2020	2020-10-11 오전 1:58:51	10:58:51	2.0.10.248	295	1	z	경비	경	비	NULL	NULL	NULL	NULL	NULL	NULL	47	1	31	KSY	List3	0		0	0	1311597	183		0	0	1	z	0	3	1311780	0	z	480
좌우반구com(split BVF)_1	7	1	<?xml version="1.0"?>\n<Clock xmlns:dt="urn:schemas-microsoft-com:datatypes"><Description dt:dt="string">E-Prime Primary Realtime Clock</Description><StartTime><Timestamp dt:dt="int">0</Timestamp><DateUtc dt:dt="string">2020-10-11T01:58:51Z</DateUtc></StartTime><FrequencyChanges><FrequencyChange><Frequency dt:dt="r8">2699960000</Frequency><Timestamp dt:dt="r8">4.80737927815852E+15</Timestamp><Cur…	좌우반구com(split BVF)_1-007-1	60.021	1.0.0.165	1	1442847741	Professional	2.0.10.242	2.0.10.353	10-11-2020	2020-10-11 오전 1:58:51	10:58:51	2.0.10.248	137	1	z	경험	경	험	NULL	NULL	NULL	49	1	5	NULL	NULL	NULL	KSY	List2	0		0	-1	733164	183		0	0	1	z	1	3	733347	0	z	430
좌우반구com(split BVF)_1	7	1	<?xml version="1.0"?>\n<Clock xmlns:dt="urn:schemas-microsoft-com:datatypes"><Description dt:dt="string">E-Prime Primary Realtime Clock</Description><StartTime><Timestamp dt:dt="int">0</Timestamp><DateUtc dt:dt="string">2020-10-11T01:58:51Z</DateUtc></StartTime><FrequencyChanges><FrequencyChange><Frequency dt:dt="r8">2699960000</Frequency><Timestamp dt:dt="r8">4.80737927815852E+15</Timestamp><Cur…	좌우반구com(split BVF)_1-007-1	60.021	1.0.0.165	1	1442847741	Professional	2.0.10.242	2.0.10.353	10-11-2020	2020-10-11 오전 1:58:51	10:58:51	2.0.10.248	331	1	z	경호	경	호	NULL	NULL	NULL	NULL	NULL	NULL	13	1	67	KSY	List3	0		0	-1	1415694	183		0	0	1	z	0	3	1415877	0	z	374
좌우반구com(split BVF)_1	7	1	<?xml version="1.0"?>\n<Clock xmlns:dt="urn:schemas-microsoft-com:datatypes"><Description dt:dt="string">E-Prime Primary Realtime Clock</Description><StartTime><Timestamp dt:dt="int">0</Timestamp><DateUtc dt:dt="string">2020-10-11T01:58:51Z</DateUtc></StartTime><FrequencyChanges><FrequencyChange><Frequency dt:dt="r8">2699960000</Frequency><Timestamp dt:dt="r8">4.80737927815852E+15</Timestamp><Cur…	좌우반구com(split BVF)_1-007-1	60.021	1.0.0.165	1	1442847741	Professional	2.0.10.242	2.0.10.353	10-11-2020	2020-10-11 오전 1:58:51	10:58:51	2.0.10.248	198	1	z	계기	계	기	NULL	NULL	NULL	2	1	66	NULL	NULL	NULL	KSY	List2	0		0	-1	908503	184		0	0	1	z	0	4	908687	0	z	608
좌우반구com(split BVF)_1	7	1	<?xml version="1.0"?>\n<Clock xmlns:dt="urn:schemas-microsoft-com:datatypes"><Description dt:dt="string">E-Prime Primary Realtime Clock</Description><StartTime><Timestamp dt:dt="int">0</Timestamp><DateUtc dt:dt="string">2020-10-11T01:58:51Z</DateUtc></StartTime><FrequencyChanges><FrequencyChange><Frequency dt:dt="r8">2699960000</Frequency><Timestamp dt:dt="r8">4.80737927815852E+15</Timestamp><Cur…	좌우반구com(split BVF)_1-007-1	60.021	1.0.0.165	1	1442847741	Professional	2.0.10.242	2.0.10.353	10-11-2020	2020-10-11 오전 1:58:51	10:58:51	2.0.10.248	31	2	{/}	계님	계	님	128	1	31	NULL	NULL	NULL	NULL	NULL	NULL	KSY2	List1	NULL	NULL	NULL	NULL	NULL	NULL	NULL	NULL	NULL	0	{/}	0	4	108348	0	z	418
좌우반구com(split BVF)_1	7	1	<?xml version="1.0"?>\n<Clock xmlns:dt="urn:schemas-microsoft-com:datatypes"><Description dt:dt="string">E-Prime Primary Realtime Clock</Description><StartTime><Timestamp dt:dt="int">0</Timestamp><DateUtc dt:dt="string">2020-10-11T01:58:51Z</DateUtc></StartTime><FrequencyChanges><FrequencyChange><Frequency dt:dt="r8">2699960000</Frequency><Timestamp dt:dt="r8">4.80737927815852E+15</Timestamp><Cur…	좌우반구com(split BVF)_1-007-1	60.021	1.0.0.165	1	1442847741	Professional	2.0.10.242	2.0.10.353	10-11-2020	2020-10-11 오전 1:58:51	10:58:51	2.0.10.248	322	2	{/}	계락	계	락	NULL	NULL	NULL	NULL	NULL	NULL	31	1	58	KSY	List3	0		0	-1	1389803	183		0	0	0	{/}	0	3	1389986	0	z	449
좌우반구com(split BVF)_1	7	1	<?xml version="1.0"?>\n<Clock xmlns:dt="urn:schemas-microsoft-com:datatypes"><Description dt:dt="string">E-Prime Primary Realtime Clock</Description><StartTime><Timestamp dt:dt="int">0</Timestamp><DateUtc dt:dt="string">2020-10-11T01:58:51Z</DateUtc></StartTime><FrequencyChanges><FrequencyChange><Frequency dt:dt="r8">2699960000</Frequency><Timestamp dt:dt="r8">4.80737927815852E+15</Timestamp><Cur…	좌우반구com(split BVF)_1-007-1	60.021	1.0.0.165	1	1442847741	Professional	2.0.10.242	2.0.10.353	10-11-2020	2020-10-11 오전 1:58:51	10:58:51	2.0.10.248	218	1	z	계수	계	수	NULL	NULL	NULL	22	1	86	NULL	NULL	NULL	KSY	List2	0		1	-1	963617	184		0	0	1	z	0	4	963801	0	z	310
좌우반구com(split BVF)_1	7	1	<?xml version="1.0"?>\n<Clock xmlns:dt="urn:schemas-microsoft-com:datatypes"><Description dt:dt="string">E-Prime Primary Realtime Clock</Description><StartTime><Timestamp dt:dt="int">0</Timestamp><DateUtc dt:dt="string">2020-10-11T01:58:51Z</DateUtc></StartTime><FrequencyChanges><FrequencyChange><Frequency dt:dt="r8">2699960000</Frequency><Timestamp dt:dt="r8">4.80737927815852E+15</Timestamp><Cur…	좌우반구com(split BVF)_1-007-1	60.021	1.0.0.165	1	1442847741	Professional	2.0.10.242	2.0.10.353	10-11-2020	2020-10-11 오전 1:58:51	10:58:51	2.0.10.248	215	2	{/}	계여	계	여	NULL	NULL	NULL	26	1	83	NULL	NULL	NULL	KSY	List2	0		0	0	955054	183		0	0	1	{/}	0	3	955237	0	{/}	650
좌우반구com(split BVF)_1	7	1	<?xml version="1.0"?>\n<Clock xmlns:dt="urn:schemas-microsoft-com:datatypes"><Description dt:dt="string">E-Prime Primary Realtime Clock</Description><StartTime><Timestamp dt:dt="int">0</Timestamp><DateUtc dt:dt="string">2020-10-11T01:58:51Z</DateUtc></StartTime><FrequencyChanges><FrequencyChange><Frequency dt:dt="r8">2699960000</Frequency><Timestamp dt:dt="r8">4.80737927815852E+15</Timestamp><Cur…	좌우반구com(split BVF)_1-007-1	60.021	1.0.0.165	1	1442847741	Professional	2.0.10.242	2.0.10.353	10-11-2020	2020-10-11 오전 1:58:51	10:58:51	2.0.10.248	127	2	{/}	고률	고	률	74	1	127	NULL	NULL	NULL	NULL	NULL	NULL	KSY3	List1	NULL	NULL	NULL	NULL	NULL	NULL	NULL	NULL	NULL	1	{/}	0	3	385968	0	{/}	548
좌우반구com(split BVF)_1	7	1	<?xml version="1.0"?>\n<Clock xmlns:dt="urn:schemas-microsoft-com:datatypes"><Description dt:dt="string">E-Prime Primary Realtime Clock</Description><StartTime><Timestamp dt:dt="int">0</Timestamp><DateUtc dt:dt="string">2020-10-11T01:58:51Z</DateUtc></StartTime><FrequencyChanges><FrequencyChange><Frequency dt:dt="r8">2699960000</Frequency><Timestamp dt:dt="r8">4.80737927815852E+15</Timestamp><Cur…	좌우반구com(split BVF)_1-007-1	60.021	1.0.0.165	1	1442847741	Professional	2.0.10.242	2.0.10.353	10-11-2020	2020-10-11 오전 1:58:51	10:58:51	2.0.10.248	228	2	{/}	고청	고	청	NULL	NULL	NULL	20	1	96	NULL	NULL	NULL	KSY2	List2	NULL	NULL	NULL	NULL	NULL	NULL	NULL	NULL	NULL	0	{/}	0	3	992374	0	z	513
좌우반구com(split BVF)_1	7	1	<?xml version="1.0"?>\n<Clock xmlns:dt="urn:schemas-microsoft-com:datatypes"><Description dt:dt="string">E-Prime Primary Realtime Clock</Description><StartTime><Timestamp dt:dt="int">0</Timestamp><DateUtc dt:dt="string">2020-10-11T01:58:51Z</DateUtc></StartTime><FrequencyChanges><FrequencyChange><Frequency dt:dt="r8">2699960000</Frequency><Timestamp dt:dt="r8">4.80737927815852E+15</Timestamp><Cur…	좌우반구com(split BVF)_1-007-1	60.021	1.0.0.165	1	1442847741	Professional	2.0.10.242	2.0.10.353	10-11-2020	2020-10-11 오전 1:58:51	10:58:51	2.0.10.248	232	1	z	공기	공	기	NULL	NULL	NULL	70	1	100	NULL	NULL	NULL	KSY	List2	0		0	0	1003054	183		0	0	1	z	0	3	1003237	0	z	410
좌우반구com(split BVF)_1	7	1	<?xml version="1.0"?>\n<Clock xmlns:dt="urn:schemas-microsoft-com:datatypes"><Description dt:dt="string">E-Prime Primary Realtime Clock</Description><StartTime><Timestamp dt:dt="int">0</Timestamp><DateUtc dt:dt="string">2020-10-11T01:58:51Z</DateUtc></StartTime><FrequencyChanges><FrequencyChange><Frequency dt:dt="r8">2699960000</Frequency><Timestamp dt:dt="r8">4.80737927815852E+15</Timestamp><Cur…	좌우반구com(split BVF)_1-007-1	60.021	1.0.0.165	1	1442847741	Professional	2.0.10.242	2.0.10.353	10-11-2020	2020-10-11 오전 1:58:51	10:58:51	2.0.10.248	234	1	z	공백	공	백	NULL	NULL	NULL	110	1	102	NULL	NULL	NULL	KSY	List2	0		0	-1	1008502	183		0	0	1	z	0	3	1008685	0	z	649
좌우반구com(split BVF)_1	7	1	<?xml version="1.0"?>\n<Clock xmlns:dt="urn:schemas-microsoft-com:datatypes"><Description dt:dt="string">E-Prime Primary Realtime Clock</Description><StartTime><Timestamp dt:dt="int">0</Timestamp><DateUtc dt:dt="string">2020-10-11T01:58:51Z</DateUtc></StartTime><FrequencyChanges><FrequencyChange><Frequency dt:dt="r8">2699960000</Frequency><Timestamp dt:dt="r8">4.80737927815852E+15</Timestamp><Cur…	좌우반구com(split BVF)_1-007-1	60.021	1.0.0.165	1	1442847741	Professional	2.0.10.242	2.0.10.353	10-11-2020	2020-10-11 오전 1:58:51	10:58:51	2.0.10.248	134	1	z	공포	공	포	NULL	NULL	NULL	108	1	2	NULL	NULL	NULL	KSY	List2	0		0	0	724534	183		0	0	1	z	0	3	724717	0	z	460
좌우반구com(split BVF)_1	7	1	<?xml version="1.0"?>\n<Clock xmlns:dt="urn:schemas-microsoft-com:datatypes"><Description dt:dt="string">E-Prime Primary Realtime Clock</Description><StartTime><Timestamp dt:dt="int">0</Timestamp><DateUtc dt:dt="string">2020-10-11T01:58:51Z</DateUtc></StartTime><FrequencyChanges><FrequencyChange><Frequency dt:dt="r8">2699960000</Frequency><Timestamp dt:dt="r8">4.80737927815852E+15</Timestamp><Cur…	좌우반구com(split BVF)_1-007-1	60.021	1.0.0.165	1	1442847741	Professional	2.0.10.242	2.0.10.353	10-11-2020	2020-10-11 오전 1:58:51	10:58:51	2.0.10.248	140	2	{/}	과법	과	법	NULL	NULL	NULL	43	1	8	NULL	NULL	NULL	KSY3	List2	NULL	NULL	NULL	NULL	NULL	NULL	NULL	NULL	NULL	1	{/}	0	4	741295	0	{/}	666
좌우반구com(split BVF)_1	7	1	<?xml version="1.0"?>\n<Clock xmlns:dt="urn:schemas-microsoft-com:datatypes"><Description dt:dt="string">E-Prime Primary Realtime Clock</Description><StartTime><Timestamp dt:dt="int">0</Timestamp><DateUtc dt:dt="string">2020-10-11T01:58:51Z</DateUtc></StartTime><FrequencyChanges><FrequencyChange><Frequency dt:dt="r8">2699960000</Frequency><Timestamp dt:dt="r8">4.80737927815852E+15</Timestamp><Cur…	좌우반구com(split BVF)_1-007-1	60.021	1.0.0.165	1	1442847741	Professional	2.0.10.242	2.0.10.353	10-11-2020	2020-10-11 오전 1:58:51	10:58:51	2.0.10.248	315	1	z	과정	과	정	NULL	NULL	NULL	NULL	NULL	NULL	60	1	51	KSY	List3	0		0	0	1370010	183		0	0	1	z	0	3	1370193	0	z	442
좌우반구com(split BVF)_1	7	1	<?xml version="1.0"?>\n<Clock xmlns:dt="urn:schemas-microsoft-com:datatypes"><Description dt:dt="string">E-Prime Primary Realtime Clock</Description><StartTime><Timestamp dt:dt="int">0</Timestamp><DateUtc dt:dt="string">2020-10-11T01:58:51Z</DateUtc></StartTime><FrequencyChanges><FrequencyChange><Frequency dt:dt="r8">2699960000</Frequency><Timestamp dt:dt="r8">4.80737927815852E+15</Timestamp><Cur…	좌우반구com(split BVF)_1-007-1	60.021	1.0.0.165	1	1442847741	Professional	2.0.10.242	2.0.10.353	10-11-2020	2020-10-11 오전 1:58:51	10:58:51	2.0.10.248	363	1	z	관계	관	계	NULL	NULL	NULL	NULL	NULL	NULL	94	1	99	KSY	List3	0		0	0	1503847	183		0	0	1	z	0	3	1504030	0	z	428
좌우반구com(split BVF)_1	7	1	<?xml version="1.0"?>\n<Clock xmlns:dt="urn:schemas-microsoft-com:datatypes"><Description dt:dt="string">E-Prime Primary Realtime Clock</Description><StartTime><Timestamp dt:dt="int">0</Timestamp><DateUtc dt:dt="string">2020-10-11T01:58:51Z</DateUtc></StartTime><FrequencyChanges><FrequencyChange><Frequency dt:dt="r8">2699960000</Frequency><Timestamp dt:dt="r8">4.80737927815852E+15</Timestamp><Cur…	좌우반구com(split BVF)_1-007-1	60.021	1.0.0.165	1	1442847741	Professional	2.0.10.242	2.0.10.353	10-11-2020	2020-10-11 오전 1:58:51	10:58:51	2.0.10.248	269	1	z	관측	관	측	NULL	NULL	NULL	NULL	NULL	NULL	57	1	5	KSY	List3	0		0	0	1238689	183		0	0	1	z	0	3	1238872	0	z	548
좌우반구com(split BVF)_1	7	1	<?xml version="1.0"?>\n<Clock xmlns:dt="urn:schemas-microsoft-com:datatypes"><Description dt:dt="string">E-Prime Primary Realtime Clock</Description><StartTime><Timestamp dt:dt="int">0</Timestamp><DateUtc dt:dt="string">2020-10-11T01:58:51Z</DateUtc></StartTime><FrequencyChanges><FrequencyChange><Frequency dt:dt="r8">2699960000</Frequency><Timestamp dt:dt="r8">4.80737927815852E+15</Timestamp><Cur…	좌우반구com(split BVF)_1-007-1	60.021	1.0.0.165	1	1442847741	Professional	2.0.10.242	2.0.10.353	10-11-2020	2020-10-11 오전 1:58:51	10:58:51	2.0.10.248	327	1	z	광장	광	장	NULL	NULL	NULL	NULL	NULL	NULL	125	1	63	KSY	List3	0		0	0	1404315	183		0	0	1	z	0	3	1404498	0	z	537
좌우반구com(split BVF)_1	7	1	<?xml version="1.0"?>\n<Clock xmlns:dt="urn:schemas-microsoft-com:datatypes"><Description dt:dt="string">E-Prime Primary Realtime Clock</Description><StartTime><Timestamp dt:dt="int">0</Timestamp><DateUtc dt:dt="string">2020-10-11T01:58:51Z</DateUtc></StartTime><FrequencyChanges><FrequencyChange><Frequency dt:dt="r8">2699960000</Frequency><Timestamp dt:dt="r8">4.80737927815852E+15</Timestamp><Cur…	좌우반구com(split BVF)_1-007-1	60.021	1.0.0.165	1	1442847741	Professional	2.0.10.242	2.0.10.353	10-11-2020	2020-10-11 오전 1:58:51	10:58:51	2.0.10.248	275	2	{/}	교느	교	느	NULL	NULL	NULL	NULL	NULL	NULL	55	1	11	KSY3	List3	NULL	NULL	NULL	NULL	NULL	NULL	NULL	NULL	NULL	1	{/}	0	3	1255483	0	{/}	545
좌우반구com(split BVF)_1	7	1	<?xml version="1.0"?>\n<Clock xmlns:dt="urn:schemas-microsoft-com:datatypes"><Description dt:dt="string">E-Prime Primary Realtime Clock</Description><StartTime><Timestamp dt:dt="int">0</Timestamp><DateUtc dt:dt="string">2020-10-11T01:58:51Z</DateUtc></StartTime><FrequencyChanges><FrequencyChange><Frequency dt:dt="r8">2699960000</Frequency><Timestamp dt:dt="r8">4.80737927815852E+15</Timestamp><Cur…	좌우반구com(split BVF)_1-007-1	60.021	1.0.0.165	1	1442847741	Professional	2.0.10.242	2.0.10.353	10-11-2020	2020-10-11 오전 1:58:51	10:58:51	2.0.10.248	289	2	{/}	교휘	교	휘	NULL	NULL	NULL	NULL	NULL	NULL	130	1	25	KSY	List3	0		1	-1	1295002	184		0	0	1	{/}	0	4	1295186	0	{/}	562
좌우반구com(split BVF)_1	7	1	<?xml version="1.0"?>\n<Clock xmlns:dt="urn:schemas-microsoft-com:datatypes"><Description dt:dt="string">E-Prime Primary Realtime Clock</Description><StartTime><Timestamp dt:dt="int">0</Timestamp><DateUtc dt:dt="string">2020-10-11T01:58:51Z</DateUtc></StartTime><FrequencyChanges><FrequencyChange><Frequency dt:dt="r8">2699960000</Frequency><Timestamp dt:dt="r8">4.80737927815852E+15</Timestamp><Cur…	좌우반구com(split BVF)_1-007-1	60.021	1.0.0.165	1	1442847741	Professional	2.0.10.242	2.0.10.353	10-11-2020	2020-10-11 오전 1:58:51	10:58:51	2.0.10.248	150	1	z	구조	구	조	NULL	NULL	NULL	8	1	18	NULL	NULL	NULL	KSY	List2	0		1	-1	769801	184		0	0	1	z	0	4	769985	0	z	544
좌우반구com(split BVF)_1	7	1	<?xml version="1.0"?>\n<Clock xmlns:dt="urn:schemas-microsoft-com:datatypes"><Description dt:dt="string">E-Prime Primary Realtime Clock</Description><StartTime><Timestamp dt:dt="int">0</Timestamp><DateUtc dt:dt="string">2020-10-11T01:58:51Z</DateUtc></StartTime><FrequencyChanges><FrequencyChange><Frequency dt:dt="r8">2699960000</Frequency><Timestamp dt:dt="r8">4.80737927815852E+15</Timestamp><Cur…	좌우반구com(split BVF)_1-007-1	60.021	1.0.0.165	1	1442847741	Professional	2.0.10.242	2.0.10.353	10-11-2020	2020-10-11 오전 1:58:51	10:58:51	2.0.10.248	111	2	{/}	국득	국	득	104	1	111	NULL	NULL	NULL	NULL	NULL	NULL	KSY3	List1	NULL	NULL	NULL	NULL	NULL	NULL	NULL	NULL	NULL	1	{/}	1	3	340250	0	{/}	682
좌우반구com(split BVF)_1	7	1	<?xml version="1.0"?>\n<Clock xmlns:dt="urn:schemas-microsoft-com:datatypes"><Description dt:dt="string">E-Prime Primary Realtime Clock</Description><StartTime><Timestamp dt:dt="int">0</Timestamp><DateUtc dt:dt="string">2020-10-11T01:58:51Z</DateUtc></StartTime><FrequencyChanges><FrequencyChange><Frequency dt:dt="r8">2699960000</Frequency><Timestamp dt:dt="r8">4.80737927815852E+15</Timestamp><Cur…	좌우반구com(split BVF)_1-007-1	60.021	1.0.0.165	1	1442847741	Professional	2.0.10.242	2.0.10.353	10-11-2020	2020-10-11 오전 1:58:51	10:58:51	2.0.10.248	257	2	{/}	국반	국	반	NULL	NULL	NULL	5	1	125	NULL	NULL	NULL	KSY	List2	0		1	-1	1074212	184		0	0	1	{/}	0	4	1074396	0	{/}	1282
좌우반구com(split BVF)_1	7	1	<?xml version="1.0"?>\n<Clock xmlns:dt="urn:schemas-microsoft-com:datatypes"><Description dt:dt="string">E-Prime Primary Realtime Clock</Description><StartTime><Timestamp dt:dt="int">0</Timestamp><DateUtc dt:dt="string">2020-10-11T01:58:51Z</DateUtc></StartTime><FrequencyChanges><FrequencyChange><Frequency dt:dt="r8">2699960000</Frequency><Timestamp dt:dt="r8">4.80737927815852E+15</Timestamp><Cur…	좌우반구com(split BVF)_1-007-1	60.021	1.0.0.165	1	1442847741	Professional	2.0.10.242	2.0.10.353	10-11-2020	2020-10-11 오전 1:58:51	10:58:51	2.0.10.248	54	1	z	군청	군	청	60	1	54	NULL	NULL	NULL	NULL	NULL	NULL	KSY	List1	0		0	0	174825	183		0	0	1	z	0	3	175008	0	z	854
좌우반구com(split BVF)_1	7	1	<?xml version="1.0"?>\n<Clock xmlns:dt="urn:schemas-microsoft-com:datatypes"><Description dt:dt="string">E-Prime Primary Realtime Clock</Description><StartTime><Timestamp dt:dt="int">0</Timestamp><DateUtc dt:dt="string">2020-10-11T01:58:51Z</DateUtc></StartTime><FrequencyChanges><FrequencyChange><Frequency dt:dt="r8">2699960000</Frequency><Timestamp dt:dt="r8">4.80737927815852E+15</Timestamp><Cur…	좌우반구com(split BVF)_1-007-1	60.021	1.0.0.165	1	1442847741	Professional	2.0.10.242	2.0.10.353	10-11-2020	2020-10-11 오전 1:58:51	10:58:51	2.0.10.248	59	1	z	궤도	궤	도	120	1	59	NULL	NULL	NULL	NULL	NULL	NULL	KSY	List1	0		0	0	190153	183		0	0	1	z	0	3	190336	0	z	630
좌우반구com(split BVF)_1	7	1	<?xml version="1.0"?>\n<Clock xmlns:dt="urn:schemas-microsoft-com:datatypes"><Description dt:dt="string">E-Prime Primary Realtime Clock</Description><StartTime><Timestamp dt:dt="int">0</Timestamp><DateUtc dt:dt="string">2020-10-11T01:58:51Z</DateUtc></StartTime><FrequencyChanges><FrequencyChange><Frequency dt:dt="r8">2699960000</Frequency><Timestamp dt:dt="r8">4.80737927815852E+15</Timestamp><Cur…	좌우반구com(split BVF)_1-007-1	60.021	1.0.0.165	1	1442847741	Professional	2.0.10.242	2.0.10.353	10-11-2020	2020-10-11 오전 1:58:51	10:58:51	2.0.10.248	360	2	{/}	궤희	궤	희	NULL	NULL	NULL	NULL	NULL	NULL	59	1	96	KSY2	List3	NULL	NULL	NULL	NULL	NULL	NULL	NULL	NULL	NULL	1	{/}	1	3	1495016	0	{/}	1114
좌우반구com(split BVF)_1	7	1	<?xml version="1.0"?>\n<Clock xmlns:dt="urn:schemas-microsoft-com:datatypes"><Description dt:dt="string">E-Prime Primary Realtime Clock</Description><StartTime><Timestamp dt:dt="int">0</Timestamp><DateUtc dt:dt="string">2020-10-11T01:58:51Z</DateUtc></StartTime><FrequencyChanges><FrequencyChange><Frequency dt:dt="r8">2699960000</Frequency><Timestamp dt:dt="r8">4.80737927815852E+15</Timestamp><Cur…	좌우반구com(split BVF)_1-007-1	60.021	1.0.0.165	1	1442847741	Professional	2.0.10.242	2.0.10.353	10-11-2020	2020-10-11 오전 1:58:51	10:58:51	2.0.10.248	385	1	z	그림	그	림	NULL	NULL	NULL	NULL	NULL	NULL	119	1	121	KSY	List3	0		0	0	1566292	183		0	0	1	z	0	3	1566475	0	z	670
좌우반구com(split BVF)_1	7	1	<?xml version="1.0"?>\n<Clock xmlns:dt="urn:schemas-microsoft-com:datatypes"><Description dt:dt="string">E-Prime Primary Realtime Clock</Description><StartTime><Timestamp dt:dt="int">0</Timestamp><DateUtc dt:dt="string">2020-10-11T01:58:51Z</DateUtc></StartTime><FrequencyChanges><FrequencyChange><Frequency dt:dt="r8">2699960000</Frequency><Timestamp dt:dt="r8">4.80737927815852E+15</Timestamp><Cur…	좌우반구com(split BVF)_1-007-1	60.021	1.0.0.165	1	1442847741	Professional	2.0.10.242	2.0.10.353	10-11-2020	2020-10-11 오전 1:58:51	10:58:51	2.0.10.248	368	2	{/}	그법	그	법	NULL	NULL	NULL	NULL	NULL	NULL	42	1	104	KSY2	List3	NULL	NULL	NULL	NULL	NULL	NULL	NULL	NULL	NULL	1	{/}	0	3	1517125	0	{/}	949
좌우반구com(split BVF)_1	7	1	<?xml version="1.0"?>\n<Clock xmlns:dt="urn:schemas-microsoft-com:datatypes"><Description dt:dt="string">E-Prime Primary Realtime Clock</Description><StartTime><Timestamp dt:dt="int">0</Timestamp><DateUtc dt:dt="string">2020-10-11T01:58:51Z</DateUtc></StartTime><FrequencyChanges><FrequencyChange><Frequency dt:dt="r8">2699960000</Frequency><Timestamp dt:dt="r8">4.80737927815852E+15</Timestamp><Cur…	좌우반구com(split BVF)_1-007-1	60.021	1.0.0.165	1	1442847741	Professional	2.0.10.242	2.0.10.353	10-11-2020	2020-10-11 오전 1:58:51	10:58:51	2.0.10.248	116	2	{/}	그소	그	소	25	1	116	NULL	NULL	NULL	NULL	NULL	NULL	KSY2	List1	NULL	NULL	NULL	NULL	NULL	NULL	NULL	NULL	NULL	1	{/}	0	4	354346	0	{/}	706
좌우반구com(split BVF)_1	7	1	<?xml version="1.0"?>\n<Clock xmlns:dt="urn:schemas-microsoft-com:datatypes"><Description dt:dt="string">E-Prime Primary Realtime Clock</Description><StartTime><Timestamp dt:dt="int">0</Timestamp><DateUtc dt:dt="string">2020-10-11T01:58:51Z</DateUtc></StartTime><FrequencyChanges><FrequencyChange><Frequency dt:dt="r8">2699960000</Frequency><Timestamp dt:dt="r8">4.80737927815852E+15</Timestamp><Cur…	좌우반구com(split BVF)_1-007-1	60.021	1.0.0.165	1	1442847741	Professional	2.0.10.242	2.0.10.353	10-11-2020	2020-10-11 오전 1:58:51	10:58:51	2.0.10.248	235	2	{/}	그종	그	종	NULL	NULL	NULL	65	1	103	NULL	NULL	NULL	KSY	List2	0		0	-1	1011351	183		0	0	1	{/}	0	3	1011534	0	{/}	400
좌우반구com(split BVF)_1	7	1	<?xml version="1.0"?>\n<Clock xmlns:dt="urn:schemas-microsoft-com:datatypes"><Description dt:dt="string">E-Prime Primary Realtime Clock</Description><StartTime><Timestamp dt:dt="int">0</Timestamp><DateUtc dt:dt="string">2020-10-11T01:58:51Z</DateUtc></StartTime><FrequencyChanges><FrequencyChange><Frequency dt:dt="r8">2699960000</Frequency><Timestamp dt:dt="r8">4.80737927815852E+15</Timestamp><Cur…	좌우반구com(split BVF)_1-007-1	60.021	1.0.0.165	1	1442847741	Professional	2.0.10.242	2.0.10.353	10-11-2020	2020-10-11 오전 1:58:51	10:58:51	2.0.10.248	209	1	z	급여	급	여	NULL	NULL	NULL	125	1	77	NULL	NULL	NULL	KSY	List2	0		1	-1	938859	184		0	0	1	z	0	4	939043	0	z	468
좌우반구com(split BVF)_1	7	1	<?xml version="1.0"?>\n<Clock xmlns:dt="urn:schemas-microsoft-com:datatypes"><Description dt:dt="string">E-Prime Primary Realtime Clock</Description><StartTime><Timestamp dt:dt="int">0</Timestamp><DateUtc dt:dt="string">2020-10-11T01:58:51Z</DateUtc></StartTime><FrequencyChanges><FrequencyChange><Frequency dt:dt="r8">2699960000</Frequency><Timestamp dt:dt="r8">4.80737927815852E+15</Timestamp><Cur…	좌우반구com(split BVF)_1-007-1	60.021	1.0.0.165	1	1442847741	Professional	2.0.10.242	2.0.10.353	10-11-2020	2020-10-11 오전 1:58:51	10:58:51	2.0.10.248	304	1	z	기록	기	록	NULL	NULL	NULL	NULL	NULL	NULL	86	1	40	KSY	List3	0		0	-1	1337904	183		0	0	1	z	1	3	1338087	0	z	428
좌우반구com(split BVF)_1	7	1	<?xml version="1.0"?>\n<Clock xmlns:dt="urn:schemas-microsoft-com:datatypes"><Description dt:dt="string">E-Prime Primary Realtime Clock</Description><StartTime><Timestamp dt:dt="int">0</Timestamp><DateUtc dt:dt="string">2020-10-11T01:58:51Z</DateUtc></StartTime><FrequencyChanges><FrequencyChange><Frequency dt:dt="r8">2699960000</Frequency><Timestamp dt:dt="r8">4.80737927815852E+15</Timestamp><Cur…	좌우반구com(split BVF)_1-007-1	60.021	1.0.0.165	1	1442847741	Professional	2.0.10.242	2.0.10.353	10-11-2020	2020-10-11 오전 1:58:51	10:58:51	2.0.10.248	391	1	z	기름	기	름	NULL	NULL	NULL	NULL	NULL	NULL	102	1	127	KSY	List3	0		0	0	1584069	183		0	0	1	z	0	3	1584252	0	z	557
좌우반구com(split BVF)_1	7	1	<?xml version="1.0"?>\n<Clock xmlns:dt="urn:schemas-microsoft-com:datatypes"><Description dt:dt="string">E-Prime Primary Realtime Clock</Description><StartTime><Timestamp dt:dt="int">0</Timestamp><DateUtc dt:dt="string">2020-10-11T01:58:51Z</DateUtc></StartTime><FrequencyChanges><FrequencyChange><Frequency dt:dt="r8">2699960000</Frequency><Timestamp dt:dt="r8">4.80737927815852E+15</Timestamp><Cur…	좌우반구com(split BVF)_1-007-1	60.021	1.0.0.165	1	1442847741	Professional	2.0.10.242	2.0.10.353	10-11-2020	2020-10-11 오전 1:58:51	10:58:51	2.0.10.248	294	1	z	기술	기	술	NULL	NULL	NULL	NULL	NULL	NULL	114	1	30	KSY	List3	0		0	0	1308948	183		0	0	1	z	0	3	1309131	0	z	441
좌우반구com(split BVF)_1	7	1	<?xml version="1.0"?>\n<Clock xmlns:dt="urn:schemas-microsoft-com:datatypes"><Description dt:dt="string">E-Prime Primary Realtime Clock</Description><StartTime><Timestamp dt:dt="int">0</Timestamp><DateUtc dt:dt="string">2020-10-11T01:58:51Z</DateUtc></StartTime><FrequencyChanges><FrequencyChange><Frequency dt:dt="r8">2699960000</Frequency><Timestamp dt:dt="r8">4.80737927815852E+15</Timestamp><Cur…	좌우반구com(split BVF)_1-007-1	60.021	1.0.0.165	1	1442847741	Professional	2.0.10.242	2.0.10.353	10-11-2020	2020-10-11 오전 1:58:51	10:58:51	2.0.10.248	86	1	z	기운	기	운	29	1	86	NULL	NULL	NULL	NULL	NULL	NULL	KSY	List1	0		1	-1	268175	184		0	0	1	z	0	4	268359	0	z	1166
좌우반구com(split BVF)_1	7	1	<?xml version="1.0"?>\n<Clock xmlns:dt="urn:schemas-microsoft-com:datatypes"><Description dt:dt="string">E-Prime Primary Realtime Clock</Description><StartTime><Timestamp dt:dt="int">0</Timestamp><DateUtc dt:dt="string">2020-10-11T01:58:51Z</DateUtc></StartTime><FrequencyChanges><FrequencyChange><Frequency dt:dt="r8">2699960000</Frequency><Timestamp dt:dt="r8">4.80737927815852E+15</Timestamp><Cur…	좌우반구com(split BVF)_1-007-1	60.021	1.0.0.165	1	1442847741	Professional	2.0.10.242	2.0.10.353	10-11-2020	2020-10-11 오전 1:58:51	10:58:51	2.0.10.248	356	1	z	기준	기	준	NULL	NULL	NULL	NULL	NULL	NULL	99	1	92	KSY	List3	0		1	-1	1484103	184		0	0	1	z	0	4	1484287	0	z	299
좌우반구com(split BVF)_1	7	1	<?xml version="1.0"?>\n<Clock xmlns:dt="urn:schemas-microsoft-com:datatypes"><Description dt:dt="string">E-Prime Primary Realtime Clock</Description><StartTime><Timestamp dt:dt="int">0</Timestamp><DateUtc dt:dt="string">2020-10-11T01:58:51Z</DateUtc></StartTime><FrequencyChanges><FrequencyChange><Frequency dt:dt="r8">2699960000</Frequency><Timestamp dt:dt="r8">4.80737927815852E+15</Timestamp><Cur…	좌우반구com(split BVF)_1-007-1	60.021	1.0.0.165	1	1442847741	Professional	2.0.10.242	2.0.10.353	10-11-2020	2020-10-11 오전 1:58:51	10:58:51	2.0.10.248	267	1	z	기차	기	차	NULL	NULL	NULL	NULL	NULL	NULL	108	1	3	KSY	List3	0		0	0	1233291	183		0	0	1	z	0	3	1233474	0	z	386
좌우반구com(split BVF)_1	7	1	<?xml version="1.0"?>\n<Clock xmlns:dt="urn:schemas-microsoft-com:datatypes"><Description dt:dt="string">E-Prime Primary Realtime Clock</Description><StartTime><Timestamp dt:dt="int">0</Timestamp><DateUtc dt:dt="string">2020-10-11T01:58:51Z</DateUtc></StartTime><FrequencyChanges><FrequencyChange><Frequency dt:dt="r8">2699960000</Frequency><Timestamp dt:dt="r8">4.80737927815852E+15</Timestamp><Cur…	좌우반구com(split BVF)_1-007-1	60.021	1.0.0.165	1	1442847741	Professional	2.0.10.242	2.0.10.353	10-11-2020	2020-10-11 오전 1:58:51	10:58:51	2.0.10.248	70	1	z	기회	기	회	11	1	70	NULL	NULL	NULL	NULL	NULL	NULL	KSY	List1	0		0	-1	222591	184		0	0	1	z	0	4	222775	0	z	479
좌우반구com(split BVF)_1	7	1	<?xml version="1.0"?>\n<Clock xmlns:dt="urn:schemas-microsoft-com:datatypes"><Description dt:dt="string">E-Prime Primary Realtime Clock</Description><StartTime><Timestamp dt:dt="int">0</Timestamp><DateUtc dt:dt="string">2020-10-11T01:58:51Z</DateUtc></StartTime><FrequencyChanges><FrequencyChange><Frequency dt:dt="r8">2699960000</Frequency><Timestamp dt:dt="r8">4.80737927815852E+15</Timestamp><Cur…	좌우반구com(split BVF)_1-007-1	60.021	1.0.0.165	1	1442847741	Professional	2.0.10.242	2.0.10.353	10-11-2020	2020-10-11 오전 1:58:51	10:58:51	2.0.10.248	355	2	{/}	껍목	껍	목	NULL	NULL	NULL	NULL	NULL	NULL	107	1	91	KSY2	List3	NULL	NULL	NULL	NULL	NULL	NULL	NULL	NULL	NULL	1	{/}	1	3	1481404	0	{/}	678
좌우반구com(split BVF)_1	7	1	<?xml version="1.0"?>\n<Clock xmlns:dt="urn:schemas-microsoft-com:datatypes"><Description dt:dt="string">E-Prime Primary Realtime Clock</Description><StartTime><Timestamp dt:dt="int">0</Timestamp><DateUtc dt:dt="string">2020-10-11T01:58:51Z</DateUtc></StartTime><FrequencyChanges><FrequencyChange><Frequency dt:dt="r8">2699960000</Frequency><Timestamp dt:dt="r8">4.80737927815852E+15</Timestamp><Cur…	좌우반구com(split BVF)_1-007-1	60.021	1.0.0.165	1	1442847741	Professional	2.0.10.242	2.0.10.353	10-11-2020	2020-10-11 오전 1:58:51	10:58:51	2.0.10.248	52	2	{/}	껍밀	껍	밀	119	1	52	NULL	NULL	NULL	NULL	NULL	NULL	KSY	List1	0		0	0	168927	183		0	0	1	{/}	0	3	169110	0	{/}	824
좌우반구com(split BVF)_1	7	1	<?xml version="1.0"?>\n<Clock xmlns:dt="urn:schemas-microsoft-com:datatypes"><Description dt:dt="string">E-Prime Primary Realtime Clock</Description><StartTime><Timestamp dt:dt="int">0</Timestamp><DateUtc dt:dt="string">2020-10-11T01:58:51Z</DateUtc></StartTime><FrequencyChanges><FrequencyChange><Frequency dt:dt="r8">2699960000</Frequency><Timestamp dt:dt="r8">4.80737927815852E+15</Timestamp><Cur…	좌우반구com(split BVF)_1-007-1	60.021	1.0.0.165	1	1442847741	Professional	2.0.10.242	2.0.10.353	10-11-2020	2020-10-11 오전 1:58:51	10:58:51	2.0.10.248	244	1	z	껍질	껍	질	NULL	NULL	NULL	3	1	112	NULL	NULL	NULL	KSY	List2	0		0	0	1036609	183		0	0	1	z	0	3	1036792	0	z	622
좌우반구com(split BVF)_1	7	1	<?xml version="1.0"?>\n<Clock xmlns:dt="urn:schemas-microsoft-com:datatypes"><Description dt:dt="string">E-Prime Primary Realtime Clock</Description><StartTime><Timestamp dt:dt="int">0</Timestamp><DateUtc dt:dt="string">2020-10-11T01:58:51Z</DateUtc></StartTime><FrequencyChanges><FrequencyChange><Frequency dt:dt="r8">2699960000</Frequency><Timestamp dt:dt="r8">4.80737927815852E+15</Timestamp><Cur…	좌우반구com(split BVF)_1-007-1	60.021	1.0.0.165	1	1442847741	Professional	2.0.10.242	2.0.10.353	10-11-2020	2020-10-11 오전 1:58:51	10:58:51	2.0.10.248	203	2	{/}	껍퇴	껍	퇴	NULL	NULL	NULL	58	1	71	NULL	NULL	NULL	KSY	List2	0		0	-1	922182	183		0	0	1	{/}	0	3	922365	0	{/}	562
좌우반구com(split BVF)_1	7	1	<?xml version="1.0"?>\n<Clock xmlns:dt="urn:schemas-microsoft-com:datatypes"><Description dt:dt="string">E-Prime Primary Realtime Clock</Description><StartTime><Timestamp dt:dt="int">0</Timestamp><DateUtc dt:dt="string">2020-10-11T01:58:51Z</DateUtc></StartTime><FrequencyChanges><FrequencyChange><Frequency dt:dt="r8">2699960000</Frequency><Timestamp dt:dt="r8">4.80737927815852E+15</Timestamp><Cur…	좌우반구com(split BVF)_1-007-1	60.021	1.0.0.165	1	1442847741	Professional	2.0.10.242	2.0.10.353	10-11-2020	2020-10-11 오전 1:58:51	10:58:51	2.0.10.248	41	2	{/}	나개	나	개	90	1	41	NULL	NULL	NULL	NULL	NULL	NULL	KSY3	List1	NULL	NULL	NULL	NULL	NULL	NULL	NULL	NULL	NULL	1	{/}	0	4	136255	0	{/}	399
좌우반구com(split BVF)_1	7	1	<?xml version="1.0"?>\n<Clock xmlns:dt="urn:schemas-microsoft-com:datatypes"><Description dt:dt="string">E-Prime Primary Realtime Clock</Description><StartTime><Timestamp dt:dt="int">0</Timestamp><DateUtc dt:dt="string">2020-10-11T01:58:51Z</DateUtc></StartTime><FrequencyChanges><FrequencyChange><Frequency dt:dt="r8">2699960000</Frequency><Timestamp dt:dt="r8">4.80737927815852E+15</Timestamp><Cur…	좌우반구com(split BVF)_1-007-1	60.021	1.0.0.165	1	1442847741	Professional	2.0.10.242	2.0.10.353	10-11-2020	2020-10-11 오전 1:58:51	10:58:51	2.0.10.248	73	1	z	내일	내	일	126	1	73	NULL	NULL	NULL	NULL	NULL	NULL	KSY	List1	0		0	0	231222	183		0	0	1	z	0	3	231405	0	z	440
좌우반구com(split BVF)_1	7	1	<?xml version="1.0"?>\n<Clock xmlns:dt="urn:schemas-microsoft-com:datatypes"><Description dt:dt="string">E-Prime Primary Realtime Clock</Description><StartTime><Timestamp dt:dt="int">0</Timestamp><DateUtc dt:dt="string">2020-10-11T01:58:51Z</DateUtc></StartTime><FrequencyChanges><FrequencyChange><Frequency dt:dt="r8">2699960000</Frequency><Timestamp dt:dt="r8">4.80737927815852E+15</Timestamp><Cur…	좌우반구com(split BVF)_1-007-1	60.021	1.0.0.165	1	1442847741	Professional	2.0.10.242	2.0.10.353	10-11-2020	2020-10-11 오전 1:58:51	10:58:51	2.0.10.248	319	2	{/}	내죽	내	죽	NULL	NULL	NULL	NULL	NULL	NULL	29	1	55	KSY2	List3	NULL	NULL	NULL	NULL	NULL	NULL	NULL	NULL	NULL	1	{/}	0	3	1381339	0	{/}	688
좌우반구com(split BVF)_1	7	1	<?xml version="1.0"?>\n<Clock xmlns:dt="urn:schemas-microsoft-com:datatypes"><Description dt:dt="string">E-Prime Primary Realtime Clock</Description><StartTime><Timestamp dt:dt="int">0</Timestamp><DateUtc dt:dt="string">2020-10-11T01:58:51Z</DateUtc></StartTime><FrequencyChanges><FrequencyChange><Frequency dt:dt="r8">2699960000</Frequency><Timestamp dt:dt="r8">4.80737927815852E+15</Timestamp><Cur…	좌우반구com(split BVF)_1-007-1	60.021	1.0.0.165	1	1442847741	Professional	2.0.10.242	2.0.10.353	10-11-2020	2020-10-11 오전 1:58:51	10:58:51	2.0.10.248	389	2	{/}	내표	내	표	NULL	NULL	NULL	NULL	NULL	NULL	1	1	125	KSY	List3	0		0	-1	1577954	184		0	0	0	{/}	0	4	1578138	0	z	999
좌우반구com(split BVF)_1	7	1	<?xml version="1.0"?>\n<Clock xmlns:dt="urn:schemas-microsoft-com:datatypes"><Description dt:dt="string">E-Prime Primary Realtime Clock</Description><StartTime><Timestamp dt:dt="int">0</Timestamp><DateUtc dt:dt="string">2020-10-11T01:58:51Z</DateUtc></StartTime><FrequencyChanges><FrequencyChange><Frequency dt:dt="r8">2699960000</Frequency><Timestamp dt:dt="r8">4.80737927815852E+15</Timestamp><Cur…	좌우반구com(split BVF)_1-007-1	60.021	1.0.0.165	1	1442847741	Professional	2.0.10.242	2.0.10.353	10-11-2020	2020-10-11 오전 1:58:51	10:58:51	2.0.10.248	47	2	{/}	념속	념	속	21	1	47	NULL	NULL	NULL	NULL	NULL	NULL	KSY3	List1	NULL	NULL	NULL	NULL	NULL	NULL	NULL	NULL	NULL	1	{/}	0	3	154248	0	{/}	646
좌우반구com(split BVF)_1	7	1	<?xml version="1.0"?>\n<Clock xmlns:dt="urn:schemas-microsoft-com:datatypes"><Description dt:dt="string">E-Prime Primary Realtime Clock</Description><StartTime><Timestamp dt:dt="int">0</Timestamp><DateUtc dt:dt="string">2020-10-11T01:58:51Z</DateUtc></StartTime><FrequencyChanges><FrequencyChange><Frequency dt:dt="r8">2699960000</Frequency><Timestamp dt:dt="r8">4.80737927815852E+15</Timestamp><Cur…	좌우반구com(split BVF)_1-007-1	60.021	1.0.0.165	1	1442847741	Professional	2.0.10.242	2.0.10.353	10-11-2020	2020-10-11 오전 1:58:51	10:58:51	2.0.10.248	274	2	{/}	념실	념	실	NULL	NULL	NULL	NULL	NULL	NULL	73	1	10	KSY3	List3	NULL	NULL	NULL	NULL	NULL	NULL	NULL	NULL	NULL	1	{/}	0	3	1252717	0	{/}	567
좌우반구com(split BVF)_1	7	1	<?xml version="1.0"?>\n<Clock xmlns:dt="urn:schemas-microsoft-com:datatypes"><Description dt:dt="string">E-Prime Primary Realtime Clock</Description><StartTime><Timestamp dt:dt="int">0</Timestamp><DateUtc dt:dt="string">2020-10-11T01:58:51Z</DateUtc></StartTime><FrequencyChanges><FrequencyChange><Frequency dt:dt="r8">2699960000</Frequency><Timestamp dt:dt="r8">4.80737927815852E+15</Timestamp><Cur…	좌우반구com(split BVF)_1-007-1	60.021	1.0.0.165	1	1442847741	Professional	2.0.10.242	2.0.10.353	10-11-2020	2020-10-11 오전 1:58:51	10:58:51	2.0.10.248	353	2	{/}	념효	념	효	NULL	NULL	NULL	NULL	NULL	NULL	11	1	89	KSY3	List3	NULL	NULL	NULL	NULL	NULL	NULL	NULL	NULL	NULL	1	{/}	1	3	1476056	0	{/}	474
좌우반구com(split BVF)_1	7	1	<?xml version="1.0"?>\n<Clock xmlns:dt="urn:schemas-microsoft-com:datatypes"><Description dt:dt="string">E-Prime Primary Realtime Clock</Description><StartTime><Timestamp dt:dt="int">0</Timestamp><DateUtc dt:dt="string">2020-10-11T01:58:51Z</DateUtc></StartTime><FrequencyChanges><FrequencyChange><Frequency dt:dt="r8">2699960000</Frequency><Timestamp dt:dt="r8">4.80737927815852E+15</Timestamp><Cur…	좌우반구com(split BVF)_1-007-1	60.021	1.0.0.165	1	1442847741	Professional	2.0.10.242	2.0.10.353	10-11-2020	2020-10-11 오전 1:58:51	10:58:51	2.0.10.248	131	1	z	노조	노	조	52	1	131	NULL	NULL	NULL	NULL	NULL	NULL	KSY	List1	0		0	-1	397614	183		0	0	1	z	0	3	397797	0	z	647
좌우반구com(split BVF)_1	7	1	<?xml version="1.0"?>\n<Clock xmlns:dt="urn:schemas-microsoft-com:datatypes"><Description dt:dt="string">E-Prime Primary Realtime Clock</Description><StartTime><Timestamp dt:dt="int">0</Timestamp><DateUtc dt:dt="string">2020-10-11T01:58:51Z</DateUtc></StartTime><FrequencyChanges><FrequencyChange><Frequency dt:dt="r8">2699960000</Frequency><Timestamp dt:dt="r8">4.80737927815852E+15</Timestamp><Cur…	좌우반구com(split BVF)_1-007-1	60.021	1.0.0.165	1	1442847741	Professional	2.0.10.242	2.0.10.353	10-11-2020	2020-10-11 오전 1:58:51	10:58:51	2.0.10.248	254	1	z	논란	논	란	NULL	NULL	NULL	122	1	122	NULL	NULL	NULL	KSY	List2	0		0	0	1065699	183		0	0	1	z	0	3	1065882	0	z	508
좌우반구com(split BVF)_1	7	1	<?xml version="1.0"?>\n<Clock xmlns:dt="urn:schemas-microsoft-com:datatypes"><Description dt:dt="string">E-Prime Primary Realtime Clock</Description><StartTime><Timestamp dt:dt="int">0</Timestamp><DateUtc dt:dt="string">2020-10-11T01:58:51Z</DateUtc></StartTime><FrequencyChanges><FrequencyChange><Frequency dt:dt="r8">2699960000</Frequency><Timestamp dt:dt="r8">4.80737927815852E+15</Timestamp><Cur…	좌우반구com(split BVF)_1-007-1	60.021	1.0.0.165	1	1442847741	Professional	2.0.10.242	2.0.10.353	10-11-2020	2020-10-11 오전 1:58:51	10:58:51	2.0.10.248	9	2	{/}	논무	논	무	91	1	9	NULL	NULL	NULL	NULL	NULL	NULL	KSY2	List1	NULL	NULL	NULL	NULL	NULL	NULL	NULL	NULL	NULL	1	{/}	1	3	42820	0	{/}	955
좌우반구com(split BVF)_1	7	1	<?xml version="1.0"?>\n<Clock xmlns:dt="urn:schemas-microsoft-com:datatypes"><Description dt:dt="string">E-Prime Primary Realtime Clock</Description><StartTime><Timestamp dt:dt="int">0</Timestamp><DateUtc dt:dt="string">2020-10-11T01:58:51Z</DateUtc></StartTime><FrequencyChanges><FrequencyChange><Frequency dt:dt="r8">2699960000</Frequency><Timestamp dt:dt="r8">4.80737927815852E+15</Timestamp><Cur…	좌우반구com(split BVF)_1-007-1	60.021	1.0.0.165	1	1442847741	Professional	2.0.10.242	2.0.10.353	10-11-2020	2020-10-11 오전 1:58:51	10:58:51	2.0.10.248	213	1	z	느낌	느	낌	NULL	NULL	NULL	72	1	81	NULL	NULL	NULL	KSY	List2	0		0	-1	949789	183		0	0	1	z	0	3	949972	0	z	427
좌우반구com(split BVF)_1	7	1	<?xml version="1.0"?>\n<Clock xmlns:dt="urn:schemas-microsoft-com:datatypes"><Description dt:dt="string">E-Prime Primary Realtime Clock</Description><StartTime><Timestamp dt:dt="int">0</Timestamp><DateUtc dt:dt="string">2020-10-11T01:58:51Z</DateUtc></StartTime><FrequencyChanges><FrequencyChange><Frequency dt:dt="r8">2699960000</Frequency><Timestamp dt:dt="r8">4.80737927815852E+15</Timestamp><Cur…	좌우반구com(split BVF)_1-007-1	60.021	1.0.0.165	1	1442847741	Professional	2.0.10.242	2.0.10.353	10-11-2020	2020-10-11 오전 1:58:51	10:58:51	2.0.10.248	241	2	{/}	느속	느	속	NULL	NULL	NULL	88	1	109	NULL	NULL	NULL	KSY3	List2	NULL	NULL	NULL	NULL	NULL	NULL	NULL	NULL	NULL	1	{/}	0	3	1028745	0	{/}	397
좌우반구com(split BVF)_1	7	1	<?xml version="1.0"?>\n<Clock xmlns:dt="urn:schemas-microsoft-com:datatypes"><Description dt:dt="string">E-Prime Primary Realtime Clock</Description><StartTime><Timestamp dt:dt="int">0</Timestamp><DateUtc dt:dt="string">2020-10-11T01:58:51Z</DateUtc></StartTime><FrequencyChanges><FrequencyChange><Frequency dt:dt="r8">2699960000</Frequency><Timestamp dt:dt="r8">4.80737927815852E+15</Timestamp><Cur…	좌우반구com(split BVF)_1-007-1	60.021	1.0.0.165	1	1442847741	Professional	2.0.10.242	2.0.10.353	10-11-2020	2020-10-11 오전 1:58:51	10:58:51	2.0.10.248	124	2	{/}	느스	느	스	24	1	124	NULL	NULL	NULL	NULL	NULL	NULL	KSY2	List1	NULL	NULL	NULL	NULL	NULL	NULL	NULL	NULL	NULL	1	{/}	0	4	377488	0	{/}	420
좌우반구com(split BVF)_1	7	1	<?xml version="1.0"?>\n<Clock xmlns:dt="urn:schemas-microsoft-com:datatypes"><Description dt:dt="string">E-Prime Primary Realtime Clock</Description><StartTime><Timestamp dt:dt="int">0</Timestamp><DateUtc dt:dt="string">2020-10-11T01:58:51Z</DateUtc></StartTime><FrequencyChanges><FrequencyChange><Frequency dt:dt="r8">2699960000</Frequency><Timestamp dt:dt="r8">4.80737927815852E+15</Timestamp><Cur…	좌우반구com(split BVF)_1-007-1	60.021	1.0.0.165	1	1442847741	Professional	2.0.10.242	2.0.10.353	10-11-2020	2020-10-11 오전 1:58:51	10:58:51	2.0.10.248	63	2	{/}	느체	느	체	48	1	63	NULL	NULL	NULL	NULL	NULL	NULL	KSY	List1	0		0	-1	201832	183		0	0	1	{/}	0	3	202015	0	{/}	711
좌우반구com(split BVF)_1	7	1	<?xml version="1.0"?>\n<Clock xmlns:dt="urn:schemas-microsoft-com:datatypes"><Description dt:dt="string">E-Prime Primary Realtime Clock</Description><StartTime><Timestamp dt:dt="int">0</Timestamp><DateUtc dt:dt="string">2020-10-11T01:58:51Z</DateUtc></StartTime><FrequencyChanges><FrequencyChange><Frequency dt:dt="r8">2699960000</Frequency><Timestamp dt:dt="r8">4.80737927815852E+15</Timestamp><Cur…	좌우반구com(split BVF)_1-007-1	60.021	1.0.0.165	1	1442847741	Professional	2.0.10.242	2.0.10.353	10-11-2020	2020-10-11 오전 1:58:51	10:58:51	2.0.10.248	284	2	{/}	님우	님	우	NULL	NULL	NULL	NULL	NULL	NULL	97	1	20	KSY	List3	0		0	0	1280691	183		0	0	1	{/}	0	3	1280874	0	{/}	842
좌우반구com(split BVF)_1	7	1	<?xml version="1.0"?>\n<Clock xmlns:dt="urn:schemas-microsoft-com:datatypes"><Description dt:dt="string">E-Prime Primary Realtime Clock</Description><StartTime><Timestamp dt:dt="int">0</Timestamp><DateUtc dt:dt="string">2020-10-11T01:58:51Z</DateUtc></StartTime><FrequencyChanges><FrequencyChange><Frequency dt:dt="r8">2699960000</Frequency><Timestamp dt:dt="r8">4.80737927815852E+15</Timestamp><Cur…	좌우반구com(split BVF)_1-007-1	60.021	1.0.0.165	1	1442847741	Professional	2.0.10.242	2.0.10.353	10-11-2020	2020-10-11 오전 1:58:51	10:58:51	2.0.10.248	123	2	{/}	단률	단	률	103	1	123	NULL	NULL	NULL	NULL	NULL	NULL	KSY3	List1	NULL	NULL	NULL	NULL	NULL	NULL	NULL	NULL	NULL	1	{/}	0	4	374739	0	{/}	545
좌우반구com(split BVF)_1	7	1	<?xml version="1.0"?>\n<Clock xmlns:dt="urn:schemas-microsoft-com:datatypes"><Description dt:dt="string">E-Prime Primary Realtime Clock</Description><StartTime><Timestamp dt:dt="int">0</Timestamp><DateUtc dt:dt="string">2020-10-11T01:58:51Z</DateUtc></StartTime><FrequencyChanges><FrequencyChange><Frequency dt:dt="r8">2699960000</Frequency><Timestamp dt:dt="r8">4.80737927815852E+15</Timestamp><Cur…	좌우반구com(split BVF)_1-007-1	60.021	1.0.0.165	1	1442847741	Professional	2.0.10.242	2.0.10.353	10-11-2020	2020-10-11 오전 1:58:51	10:58:51	2.0.10.248	109	1	z	단어	단	어	81	1	109	NULL	NULL	NULL	NULL	NULL	NULL	KSY	List1	0		0	0	334586	183		0	0	1	z	0	3	334769	0	z	411
좌우반구com(split BVF)_1	7	1	<?xml version="1.0"?>\n<Clock xmlns:dt="urn:schemas-microsoft-com:datatypes"><Description dt:dt="string">E-Prime Primary Realtime Clock</Description><StartTime><Timestamp dt:dt="int">0</Timestamp><DateUtc dt:dt="string">2020-10-11T01:58:51Z</DateUtc></StartTime><FrequencyChanges><FrequencyChange><Frequency dt:dt="r8">2699960000</Frequency><Timestamp dt:dt="r8">4.80737927815852E+15</Timestamp><Cur…	좌우반구com(split BVF)_1-007-1	60.021	1.0.0.165	1	1442847741	Professional	2.0.10.242	2.0.10.353	10-11-2020	2020-10-11 오전 1:58:51	10:58:51	2.0.10.248	281	1	z	단위	단	위	NULL	NULL	NULL	NULL	NULL	NULL	49	1	17	KSY	List3	0		0	-1	1272427	183		0	0	1	z	1	3	1272610	0	z	258
좌우반구com(split BVF)_1	7	1	<?xml version="1.0"?>\n<Clock xmlns:dt="urn:schemas-microsoft-com:datatypes"><Description dt:dt="string">E-Prime Primary Realtime Clock</Description><StartTime><Timestamp dt:dt="int">0</Timestamp><DateUtc dt:dt="string">2020-10-11T01:58:51Z</DateUtc></StartTime><FrequencyChanges><FrequencyChange><Frequency dt:dt="r8">2699960000</Frequency><Timestamp dt:dt="r8">4.80737927815852E+15</Timestamp><Cur…	좌우반구com(split BVF)_1-007-1	60.021	1.0.0.165	1	1442847741	Professional	2.0.10.242	2.0.10.353	10-11-2020	2020-10-11 오전 1:58:51	10:58:51	2.0.10.248	211	1	z	담화	담	화	NULL	NULL	NULL	25	1	79	NULL	NULL	NULL	KSY	List2	0		0	-1	944224	183		0	0	1	z	1	3	944407	0	z	544
좌우반구com(split BVF)_1	7	1	<?xml version="1.0"?>\n<Clock xmlns:dt="urn:schemas-microsoft-com:datatypes"><Description dt:dt="string">E-Prime Primary Realtime Clock</Description><StartTime><Timestamp dt:dt="int">0</Timestamp><DateUtc dt:dt="string">2020-10-11T01:58:51Z</DateUtc></StartTime><FrequencyChanges><FrequencyChange><Frequency dt:dt="r8">2699960000</Frequency><Timestamp dt:dt="r8">4.80737927815852E+15</Timestamp><Cur…	좌우반구com(split BVF)_1-007-1	60.021	1.0.0.165	1	1442847741	Professional	2.0.10.242	2.0.10.353	10-11-2020	2020-10-11 오전 1:58:51	10:58:51	2.0.10.248	253	1	z	대문	대	문	NULL	NULL	NULL	55	1	121	NULL	NULL	NULL	KSY	List2	0		0	0	1062900	183		0	0	1	z	0	3	1063083	0	z	603
좌우반구com(split BVF)_1	7	1	<?xml version="1.0"?>\n<Clock xmlns:dt="urn:schemas-microsoft-com:datatypes"><Description dt:dt="string">E-Prime Primary Realtime Clock</Description><StartTime><Timestamp dt:dt="int">0</Timestamp><DateUtc dt:dt="string">2020-10-11T01:58:51Z</DateUtc></StartTime><FrequencyChanges><FrequencyChange><Frequency dt:dt="r8">2699960000</Frequency><Timestamp dt:dt="r8">4.80737927815852E+15</Timestamp><Cur…	좌우반구com(split BVF)_1-007-1	60.021	1.0.0.165	1	1442847741	Professional	2.0.10.242	2.0.10.353	10-11-2020	2020-10-11 오전 1:58:51	10:58:51	2.0.10.248	340	1	z	대중	대	중	NULL	NULL	NULL	NULL	NULL	NULL	18	1	76	KSY	List3	0		0	-1	1439802	183		0	0	1	z	1	3	1439985	0	z	506
좌우반구com(split BVF)_1	7	1	<?xml version="1.0"?>\n<Clock xmlns:dt="urn:schemas-microsoft-com:datatypes"><Description dt:dt="string">E-Prime Primary Realtime Clock</Description><StartTime><Timestamp dt:dt="int">0</Timestamp><DateUtc dt:dt="string">2020-10-11T01:58:51Z</DateUtc></StartTime><FrequencyChanges><FrequencyChange><Frequency dt:dt="r8">2699960000</Frequency><Timestamp dt:dt="r8">4.80737927815852E+15</Timestamp><Cur…	좌우반구com(split BVF)_1-007-1	60.021	1.0.0.165	1	1442847741	Professional	2.0.10.242	2.0.10.353	10-11-2020	2020-10-11 오전 1:58:51	10:58:51	2.0.10.248	4	1	z	도박	도	박	10	1	4	NULL	NULL	NULL	NULL	NULL	NULL	KSY	List1	0		0	0	29242	183		0	0	1	z	0	3	29425	0	z	310
좌우반구com(split BVF)_1	7	1	<?xml version="1.0"?>\n<Clock xmlns:dt="urn:schemas-microsoft-com:datatypes"><Description dt:dt="string">E-Prime Primary Realtime Clock</Description><StartTime><Timestamp dt:dt="int">0</Timestamp><DateUtc dt:dt="string">2020-10-11T01:58:51Z</DateUtc></StartTime><FrequencyChanges><FrequencyChange><Frequency dt:dt="r8">2699960000</Frequency><Timestamp dt:dt="r8">4.80737927815852E+15</Timestamp><Cur…	좌우반구com(split BVF)_1-007-1	60.021	1.0.0.165	1	1442847741	Professional	2.0.10.242	2.0.10.353	10-11-2020	2020-10-11 오전 1:58:51	10:58:51	2.0.10.248	53	2	{/}	도휘	도	휘	65	1	53	NULL	NULL	NULL	NULL	NULL	NULL	KSY3	List1	NULL	NULL	NULL	NULL	NULL	NULL	NULL	NULL	NULL	1	{/}	0	3	172142	0	{/}	672
좌우반구com(split BVF)_1	7	1	<?xml version="1.0"?>\n<Clock xmlns:dt="urn:schemas-microsoft-com:datatypes"><Description dt:dt="string">E-Prime Primary Realtime Clock</Description><StartTime><Timestamp dt:dt="int">0</Timestamp><DateUtc dt:dt="string">2020-10-11T01:58:51Z</DateUtc></StartTime><FrequencyChanges><FrequencyChange><Frequency dt:dt="r8">2699960000</Frequency><Timestamp dt:dt="r8">4.80737927815852E+15</Timestamp><Cur…	좌우반구com(split BVF)_1-007-1	60.021	1.0.0.165	1	1442847741	Professional	2.0.10.242	2.0.10.353	10-11-2020	2020-10-11 오전 1:58:51	10:58:51	2.0.10.248	141	1	z	동의	동	의	NULL	NULL	NULL	59	1	9	NULL	NULL	NULL	KSY	List2	0		0	-1	743977	183		0	0	1	z	1	3	744160	0	z	401
좌우반구com(split BVF)_1	7	1	<?xml version="1.0"?>\n<Clock xmlns:dt="urn:schemas-microsoft-com:datatypes"><Description dt:dt="string">E-Prime Primary Realtime Clock</Description><StartTime><Timestamp dt:dt="int">0</Timestamp><DateUtc dt:dt="string">2020-10-11T01:58:51Z</DateUtc></StartTime><FrequencyChanges><FrequencyChange><Frequency dt:dt="r8">2699960000</Frequency><Timestamp dt:dt="r8">4.80737927815852E+15</Timestamp><Cur…	좌우반구com(split BVF)_1-007-1	60.021	1.0.0.165	1	1442847741	Professional	2.0.10.242	2.0.10.353	10-11-2020	2020-10-11 오전 1:58:51	10:58:51	2.0.10.248	185	2	{/}	득관	득	관	NULL	NULL	NULL	127	1	53	NULL	NULL	NULL	KSY2	List2	NULL	NULL	NULL	NULL	NULL	NULL	NULL	NULL	NULL	0	{/}	0	3	871133	0	z	795
좌우반구com(split BVF)_1	7	1	<?xml version="1.0"?>\n<Clock xmlns:dt="urn:schemas-microsoft-com:datatypes"><Description dt:dt="string">E-Prime Primary Realtime Clock</Description><StartTime><Timestamp dt:dt="int">0</Timestamp><DateUtc dt:dt="string">2020-10-11T01:58:51Z</DateUtc></StartTime><FrequencyChanges><FrequencyChange><Frequency dt:dt="r8">2699960000</Frequency><Timestamp dt:dt="r8">4.80737927815852E+15</Timestamp><Cur…	좌우반구com(split BVF)_1-007-1	60.021	1.0.0.165	1	1442847741	Professional	2.0.10.242	2.0.10.353	10-11-2020	2020-10-11 오전 1:58:51	10:58:51	2.0.10.248	57	2	{/}	득동	득	동	38	1	57	NULL	NULL	NULL	NULL	NULL	NULL	KSY2	List1	NULL	NULL	NULL	NULL	NULL	NULL	NULL	NULL	NULL	0	{/}	0	4	183805	0	z	1241
좌우반구com(split BVF)_1	7	1	<?xml version="1.0"?>\n<Clock xmlns:dt="urn:schemas-microsoft-com:datatypes"><Description dt:dt="string">E-Prime Primary Realtime Clock</Description><StartTime><Timestamp dt:dt="int">0</Timestamp><DateUtc dt:dt="string">2020-10-11T01:58:51Z</DateUtc></StartTime><FrequencyChanges><FrequencyChange><Frequency dt:dt="r8">2699960000</Frequency><Timestamp dt:dt="r8">4.80737927815852E+15</Timestamp><Cur…	좌우반구com(split BVF)_1-007-1	60.021	1.0.0.165	1	1442847741	Professional	2.0.10.242	2.0.10.353	10-11-2020	2020-10-11 오전 1:58:51	10:58:51	2.0.10.248	143	2	{/}	득생	득	생	NULL	NULL	NULL	36	1	11	NULL	NULL	NULL	KSY2	List2	NULL	NULL	NULL	NULL	NULL	NULL	NULL	NULL	NULL	1	{/}	0	3	749575	0	{/}	1018
좌우반구com(split BVF)_1	7	1	<?xml version="1.0"?>\n<Clock xmlns:dt="urn:schemas-microsoft-com:datatypes"><Description dt:dt="string">E-Prime Primary Realtime Clock</Description><StartTime><Timestamp dt:dt="int">0</Timestamp><DateUtc dt:dt="string">2020-10-11T01:58:51Z</DateUtc></StartTime><FrequencyChanges><FrequencyChange><Frequency dt:dt="r8">2699960000</Frequency><Timestamp dt:dt="r8">4.80737927815852E+15</Timestamp><Cur…	좌우반구com(split BVF)_1-007-1	60.021	1.0.0.165	1	1442847741	Professional	2.0.10.242	2.0.10.353	10-11-2020	2020-10-11 오전 1:58:51	10:58:51	2.0.10.248	285	2	{/}	득외	득	외	NULL	NULL	NULL	NULL	NULL	NULL	121	1	21	KSY3	List3	NULL	NULL	NULL	NULL	NULL	NULL	NULL	NULL	NULL	1	{/}	0	3	1283923	0	{/}	569
좌우반구com(split BVF)_1	7	1	<?xml version="1.0"?>\n<Clock xmlns:dt="urn:schemas-microsoft-com:datatypes"><Description dt:dt="string">E-Prime Primary Realtime Clock</Description><StartTime><Timestamp dt:dt="int">0</Timestamp><DateUtc dt:dt="string">2020-10-11T01:58:51Z</DateUtc></StartTime><FrequencyChanges><FrequencyChange><Frequency dt:dt="r8">2699960000</Frequency><Timestamp dt:dt="r8">4.80737927815852E+15</Timestamp><Cur…	좌우반구com(split BVF)_1-007-1	60.021	1.0.0.165	1	1442847741	Professional	2.0.10.242	2.0.10.353	10-11-2020	2020-10-11 오전 1:58:51	10:58:51	2.0.10.248	317	2	{/}	란공	란	공	NULL	NULL	NULL	NULL	NULL	NULL	113	1	53	KSY	List3	0		0	0	1375608	183		0	0	1	{/}	0	3	1375791	0	{/}	532
좌우반구com(split BVF)_1	7	1	<?xml version="1.0"?>\n<Clock xmlns:dt="urn:schemas-microsoft-com:datatypes"><Description dt:dt="string">E-Prime Primary Realtime Clock</Description><StartTime><Timestamp dt:dt="int">0</Timestamp><DateUtc dt:dt="string">2020-10-11T01:58:51Z</DateUtc></StartTime><FrequencyChanges><FrequencyChange><Frequency dt:dt="r8">2699960000</Frequency><Timestamp dt:dt="r8">4.80737927815852E+15</Timestamp><Cur…	좌우반구com(split BVF)_1-007-1	60.021	1.0.0.165	1	1442847741	Professional	2.0.10.242	2.0.10.353	10-11-2020	2020-10-11 오전 1:58:51	10:58:51	2.0.10.248	176	2	{/}	량필	량	필	NULL	NULL	NULL	87	1	44	NULL	NULL	NULL	KSY3	List2	NULL	NULL	NULL	NULL	NULL	NULL	NULL	NULL	NULL	1	{/}	0	3	844359	0	{/}	857
좌우반구com(split BVF)_1	7	1	<?xml version="1.0"?>\n<Clock xmlns:dt="urn:schemas-microsoft-com:datatypes"><Description dt:dt="string">E-Prime Primary Realtime Clock</Description><StartTime><Timestamp dt:dt="int">0</Timestamp><DateUtc dt:dt="string">2020-10-11T01:58:51Z</DateUtc></StartTime><FrequencyChanges><FrequencyChange><Frequency dt:dt="r8">2699960000</Frequency><Timestamp dt:dt="r8">4.80737927815852E+15</Timestamp><Cur…	좌우반구com(split BVF)_1-007-1	60.021	1.0.0.165	1	1442847741	Professional	2.0.10.242	2.0.10.353	10-11-2020	2020-10-11 오전 1:58:51	10:58:51	2.0.10.248	361	2	{/}	려제	려	제	NULL	NULL	NULL	NULL	NULL	NULL	71	1	97	KSY2	List3	NULL	NULL	NULL	NULL	NULL	NULL	NULL	NULL	NULL	1	{/}	0	3	1498332	0	{/}	774
좌우반구com(split BVF)_1	7	1	<?xml version="1.0"?>\n<Clock xmlns:dt="urn:schemas-microsoft-com:datatypes"><Description dt:dt="string">E-Prime Primary Realtime Clock</Description><StartTime><Timestamp dt:dt="int">0</Timestamp><DateUtc dt:dt="string">2020-10-11T01:58:51Z</DateUtc></StartTime><FrequencyChanges><FrequencyChange><Frequency dt:dt="r8">2699960000</Frequency><Timestamp dt:dt="r8">4.80737927815852E+15</Timestamp><Cur…	좌우반구com(split BVF)_1-007-1	60.021	1.0.0.165	1	1442847741	Professional	2.0.10.242	2.0.10.353	10-11-2020	2020-10-11 오전 1:58:51	10:58:51	2.0.10.248	32	2	{/}	려최	려	최	31	1	32	NULL	NULL	NULL	NULL	NULL	NULL	KSY	List1	0		0	-1	110780	183		0	0	1	{/}	0	3	110963	0	{/}	683
좌우반구com(split BVF)_1	7	1	<?xml version="1.0"?>\n<Clock xmlns:dt="urn:schemas-microsoft-com:datatypes"><Description dt:dt="string">E-Prime Primary Realtime Clock</Description><StartTime><Timestamp dt:dt="int">0</Timestamp><DateUtc dt:dt="string">2020-10-11T01:58:51Z</DateUtc></StartTime><FrequencyChanges><FrequencyChange><Frequency dt:dt="r8">2699960000</Frequency><Timestamp dt:dt="r8">4.80737927815852E+15</Timestamp><Cur…	좌우반구com(split BVF)_1-007-1	60.021	1.0.0.165	1	1442847741	Professional	2.0.10.242	2.0.10.353	10-11-2020	2020-10-11 오전 1:58:51	10:58:51	2.0.10.248	128	2	{/}	려희	려	희	20	1	128	NULL	NULL	NULL	NULL	NULL	NULL	KSY	List1	0		0	0	388534	183		0	0	1	{/}	0	3	388717	0	{/}	551
좌우반구com(split BVF)_1	7	1	<?xml version="1.0"?>\n<Clock xmlns:dt="urn:schemas-microsoft-com:datatypes"><Description dt:dt="string">E-Prime Primary Realtime Clock</Description><StartTime><Timestamp dt:dt="int">0</Timestamp><DateUtc dt:dt="string">2020-10-11T01:58:51Z</DateUtc></StartTime><FrequencyChanges><FrequencyChange><Frequency dt:dt="r8">2699960000</Frequency><Timestamp dt:dt="r8">4.80737927815852E+15</Timestamp><Cur…	좌우반구com(split BVF)_1-007-1	60.021	1.0.0.165	1	1442847741	Professional	2.0.10.242	2.0.10.353	10-11-2020	2020-10-11 오전 1:58:51	10:58:51	2.0.10.248	154	2	{/}	력름	력	름	NULL	NULL	NULL	93	1	22	NULL	NULL	NULL	KSY3	List2	NULL	NULL	NULL	NULL	NULL	NULL	NULL	NULL	NULL	1	{/}	1	3	782080	0	{/}	905
좌우반구com(split BVF)_1	7	1	<?xml version="1.0"?>\n<Clock xmlns:dt="urn:schemas-microsoft-com:datatypes"><Description dt:dt="string">E-Prime Primary Realtime Clock</Description><StartTime><Timestamp dt:dt="int">0</Timestamp><DateUtc dt:dt="string">2020-10-11T01:58:51Z</DateUtc></StartTime><FrequencyChanges><FrequencyChange><Frequency dt:dt="r8">2699960000</Frequency><Timestamp dt:dt="r8">4.80737927815852E+15</Timestamp><Cur…	좌우반구com(split BVF)_1-007-1	60.021	1.0.0.165	1	1442847741	Professional	2.0.10.242	2.0.10.353	10-11-2020	2020-10-11 오전 1:58:51	10:58:51	2.0.10.248	11	2	{/}	례부	례	부	95	1	11	NULL	NULL	NULL	NULL	NULL	NULL	KSY	List1	0		0	0	48502	183		0	0	1	{/}	0	3	48685	0	{/}	642
좌우반구com(split BVF)_1	7	1	<?xml version="1.0"?>\n<Clock xmlns:dt="urn:schemas-microsoft-com:datatypes"><Description dt:dt="string">E-Prime Primary Realtime Clock</Description><StartTime><Timestamp dt:dt="int">0</Timestamp><DateUtc dt:dt="string">2020-10-11T01:58:51Z</DateUtc></StartTime><FrequencyChanges><FrequencyChange><Frequency dt:dt="r8">2699960000</Frequency><Timestamp dt:dt="r8">4.80737927815852E+15</Timestamp><Cur…	좌우반구com(split BVF)_1-007-1	60.021	1.0.0.165	1	1442847741	Professional	2.0.10.242	2.0.10.353	10-11-2020	2020-10-11 오전 1:58:51	10:58:51	2.0.10.248	100	2	{/}	록어	록	어	40	1	100	NULL	NULL	NULL	NULL	NULL	NULL	KSY2	List1	NULL	NULL	NULL	NULL	NULL	NULL	NULL	NULL	NULL	1	{/}	0	3	308961	0	{/}	1028
좌우반구com(split BVF)_1	7	1	<?xml version="1.0"?>\n<Clock xmlns:dt="urn:schemas-microsoft-com:datatypes"><Description dt:dt="string">E-Prime Primary Realtime Clock</Description><StartTime><Timestamp dt:dt="int">0</Timestamp><DateUtc dt:dt="string">2020-10-11T01:58:51Z</DateUtc></StartTime><FrequencyChanges><FrequencyChange><Frequency dt:dt="r8">2699960000</Frequency><Timestamp dt:dt="r8">4.80737927815852E+15</Timestamp><Cur…	좌우반구com(split BVF)_1-007-1	60.021	1.0.0.165	1	1442847741	Professional	2.0.10.242	2.0.10.353	10-11-2020	2020-10-11 오전 1:58:51	10:58:51	2.0.10.248	29	2	{/}	류궤	류	궤	55	1	29	NULL	NULL	NULL	NULL	NULL	NULL	KSY	List1	0		0	-1	102633	183		0	0	1	{/}	0	3	102816	0	{/}	519
좌우반구com(split BVF)_1	7	1	<?xml version="1.0"?>\n<Clock xmlns:dt="urn:schemas-microsoft-com:datatypes"><Description dt:dt="string">E-Prime Primary Realtime Clock</Description><StartTime><Timestamp dt:dt="int">0</Timestamp><DateUtc dt:dt="string">2020-10-11T01:58:51Z</DateUtc></StartTime><FrequencyChanges><FrequencyChange><Frequency dt:dt="r8">2699960000</Frequency><Timestamp dt:dt="r8">4.80737927815852E+15</Timestamp><Cur…	좌우반구com(split BVF)_1-007-1	60.021	1.0.0.165	1	1442847741	Professional	2.0.10.242	2.0.10.353	10-11-2020	2020-10-11 오전 1:58:51	10:58:51	2.0.10.248	197	2	{/}	류란	류	란	NULL	NULL	NULL	6	1	65	NULL	NULL	NULL	KSY3	List2	NULL	NULL	NULL	NULL	NULL	NULL	NULL	NULL	NULL	1	{/}	0	3	905904	0	{/}	575
좌우반구com(split BVF)_1	7	1	<?xml version="1.0"?>\n<Clock xmlns:dt="urn:schemas-microsoft-com:datatypes"><Description dt:dt="string">E-Prime Primary Realtime Clock</Description><StartTime><Timestamp dt:dt="int">0</Timestamp><DateUtc dt:dt="string">2020-10-11T01:58:51Z</DateUtc></StartTime><FrequencyChanges><FrequencyChange><Frequency dt:dt="r8">2699960000</Frequency><Timestamp dt:dt="r8">4.80737927815852E+15</Timestamp><Cur…	좌우반구com(split BVF)_1-007-1	60.021	1.0.0.165	1	1442847741	Professional	2.0.10.242	2.0.10.353	10-11-2020	2020-10-11 오전 1:58:51	10:58:51	2.0.10.248	263	2	{/}	류포	류	포	NULL	NULL	NULL	33	1	131	NULL	NULL	NULL	KSY	List2	0		0	-1	1091956	184		0	0	1	{/}	0	4	1092140	0	{/}	410
좌우반구com(split BVF)_1	7	1	<?xml version="1.0"?>\n<Clock xmlns:dt="urn:schemas-microsoft-com:datatypes"><Description dt:dt="string">E-Prime Primary Realtime Clock</Description><StartTime><Timestamp dt:dt="int">0</Timestamp><DateUtc dt:dt="string">2020-10-11T01:58:51Z</DateUtc></StartTime><FrequencyChanges><FrequencyChange><Frequency dt:dt="r8">2699960000</Frequency><Timestamp dt:dt="r8">4.80737927815852E+15</Timestamp><Cur…	좌우반구com(split BVF)_1-007-1	60.021	1.0.0.165	1	1442847741	Professional	2.0.10.242	2.0.10.353	10-11-2020	2020-10-11 오전 1:58:51	10:58:51	2.0.10.248	302	2	{/}	률법	률	법	NULL	NULL	NULL	NULL	NULL	NULL	67	1	38	KSY3	List3	NULL	NULL	NULL	NULL	NULL	NULL	NULL	NULL	NULL	1	{/}	0	3	1332506	0	{/}	634
좌우반구com(split BVF)_1	7	1	<?xml version="1.0"?>\n<Clock xmlns:dt="urn:schemas-microsoft-com:datatypes"><Description dt:dt="string">E-Prime Primary Realtime Clock</Description><StartTime><Timestamp dt:dt="int">0</Timestamp><DateUtc dt:dt="string">2020-10-11T01:58:51Z</DateUtc></StartTime><FrequencyChanges><FrequencyChange><Frequency dt:dt="r8">2699960000</Frequency><Timestamp dt:dt="r8">4.80737927815852E+15</Timestamp><Cur…	좌우반구com(split BVF)_1-007-1	60.021	1.0.0.165	1	1442847741	Professional	2.0.10.242	2.0.10.353	10-11-2020	2020-10-11 오전 1:58:51	10:58:51	2.0.10.248	337	2	{/}	률법	률	법	NULL	NULL	NULL	NULL	NULL	NULL	9	1	73	KSY	List3	0		0	0	1431472	183		0	0	1	{/}	0	3	1431655	0	{/}	604
좌우반구com(split BVF)_1	7	1	<?xml version="1.0"?>\n<Clock xmlns:dt="urn:schemas-microsoft-com:datatypes"><Description dt:dt="string">E-Prime Primary Realtime Clock</Description><StartTime><Timestamp dt:dt="int">0</Timestamp><DateUtc dt:dt="string">2020-10-11T01:58:51Z</DateUtc></StartTime><FrequencyChanges><FrequencyChange><Frequency dt:dt="r8">2699960000</Frequency><Timestamp dt:dt="r8">4.80737927815852E+15</Timestamp><Cur…	좌우반구com(split BVF)_1-007-1	60.021	1.0.0.165	1	1442847741	Professional	2.0.10.242	2.0.10.353	10-11-2020	2020-10-11 오전 1:58:51	10:58:51	2.0.10.248	46	2	{/}	률시	률	시	2	1	46	NULL	NULL	NULL	NULL	NULL	NULL	KSY	List1	0		0	0	151133	183		0	0	1	{/}	0	3	151316	0	{/}	730
좌우반구com(split BVF)_1	7	1	<?xml version="1.0"?>\n<Clock xmlns:dt="urn:schemas-microsoft-com:datatypes"><Description dt:dt="string">E-Prime Primary Realtime Clock</Description><StartTime><Timestamp dt:dt="int">0</Timestamp><DateUtc dt:dt="string">2020-10-11T01:58:51Z</DateUtc></StartTime><FrequencyChanges><FrequencyChange><Frequency dt:dt="r8">2699960000</Frequency><Timestamp dt:dt="r8">4.80737927815852E+15</Timestamp><Cur…	좌우반구com(split BVF)_1-007-1	60.021	1.0.0.165	1	1442847741	Professional	2.0.10.242	2.0.10.353	10-11-2020	2020-10-11 오전 1:58:51	10:58:51	2.0.10.248	362	2	{/}	률훈	률	훈	NULL	NULL	NULL	NULL	NULL	NULL	45	1	98	KSY2	List3	NULL	NULL	NULL	NULL	NULL	NULL	NULL	NULL	NULL	1	{/}	0	3	1501314	0	{/}	512
좌우반구com(split BVF)_1	7	1	<?xml version="1.0"?>\n<Clock xmlns:dt="urn:schemas-microsoft-com:datatypes"><Description dt:dt="string">E-Prime Primary Realtime Clock</Description><StartTime><Timestamp dt:dt="int">0</Timestamp><DateUtc dt:dt="string">2020-10-11T01:58:51Z</DateUtc></StartTime><FrequencyChanges><FrequencyChange><Frequency dt:dt="r8">2699960000</Frequency><Timestamp dt:dt="r8">4.80737927815852E+15</Timestamp><Cur…	좌우반구com(split BVF)_1-007-1	60.021	1.0.0.165	1	1442847741	Professional	2.0.10.242	2.0.10.353	10-11-2020	2020-10-11 오전 1:58:51	10:58:51	2.0.10.248	93	2	{/}	름결	름	결	118	1	93	NULL	NULL	NULL	NULL	NULL	NULL	KSY	List1	0		0	-1	288152	183		0	0	1	{/}	0	3	288335	0	{/}	574
좌우반구com(split BVF)_1	7	1	<?xml version="1.0"?>\n<Clock xmlns:dt="urn:schemas-microsoft-com:datatypes"><Description dt:dt="string">E-Prime Primary Realtime Clock</Description><StartTime><Timestamp dt:dt="int">0</Timestamp><DateUtc dt:dt="string">2020-10-11T01:58:51Z</DateUtc></StartTime><FrequencyChanges><FrequencyChange><Frequency dt:dt="r8">2699960000</Frequency><Timestamp dt:dt="r8">4.80737927815852E+15</Timestamp><Cur…	좌우반구com(split BVF)_1-007-1	60.021	1.0.0.165	1	1442847741	Professional	2.0.10.242	2.0.10.353	10-11-2020	2020-10-11 오전 1:58:51	10:58:51	2.0.10.248	374	2	{/}	름무	름	무	NULL	NULL	NULL	NULL	NULL	NULL	70	1	110	KSY2	List3	NULL	NULL	NULL	NULL	NULL	NULL	NULL	NULL	NULL	1	{/}	0	3	1534186	0	{/}	544
좌우반구com(split BVF)_1	7	1	<?xml version="1.0"?>\n<Clock xmlns:dt="urn:schemas-microsoft-com:datatypes"><Description dt:dt="string">E-Prime Primary Realtime Clock</Description><StartTime><Timestamp dt:dt="int">0</Timestamp><DateUtc dt:dt="string">2020-10-11T01:58:51Z</DateUtc></StartTime><FrequencyChanges><FrequencyChange><Frequency dt:dt="r8">2699960000</Frequency><Timestamp dt:dt="r8">4.80737927815852E+15</Timestamp><Cur…	좌우반구com(split BVF)_1-007-1	60.021	1.0.0.165	1	1442847741	Professional	2.0.10.242	2.0.10.353	10-11-2020	2020-10-11 오전 1:58:51	10:58:51	2.0.10.248	94	2	{/}	리열	리	열	99	1	94	NULL	NULL	NULL	NULL	NULL	NULL	KSY3	List1	NULL	NULL	NULL	NULL	NULL	NULL	NULL	NULL	NULL	0	{/}	0	4	291118	0	z	663
좌우반구com(split BVF)_1	7	1	<?xml version="1.0"?>\n<Clock xmlns:dt="urn:schemas-microsoft-com:datatypes"><Description dt:dt="string">E-Prime Primary Realtime Clock</Description><StartTime><Timestamp dt:dt="int">0</Timestamp><DateUtc dt:dt="string">2020-10-11T01:58:51Z</DateUtc></StartTime><FrequencyChanges><FrequencyChange><Frequency dt:dt="r8">2699960000</Frequency><Timestamp dt:dt="r8">4.80737927815852E+15</Timestamp><Cur…	좌우반구com(split BVF)_1-007-1	60.021	1.0.0.165	1	1442847741	Professional	2.0.10.242	2.0.10.353	10-11-2020	2020-10-11 오전 1:58:51	10:58:51	2.0.10.248	243	2	{/}	림밀	림	밀	NULL	NULL	NULL	47	1	111	NULL	NULL	NULL	KSY	List2	0		0	0	1033810	183		0	0	0	{/}	0	3	1033993	0	z	605
좌우반구com(split BVF)_1	7	1	<?xml version="1.0"?>\n<Clock xmlns:dt="urn:schemas-microsoft-com:datatypes"><Description dt:dt="string">E-Prime Primary Realtime Clock</Description><StartTime><Timestamp dt:dt="int">0</Timestamp><DateUtc dt:dt="string">2020-10-11T01:58:51Z</DateUtc></StartTime><FrequencyChanges><FrequencyChange><Frequency dt:dt="r8">2699960000</Frequency><Timestamp dt:dt="r8">4.80737927815852E+15</Timestamp><Cur…	좌우반구com(split BVF)_1-007-1	60.021	1.0.0.165	1	1442847741	Professional	2.0.10.242	2.0.10.353	10-11-2020	2020-10-11 오전 1:58:51	10:58:51	2.0.10.248	280	2	{/}	마요	마	요	NULL	NULL	NULL	NULL	NULL	NULL	25	1	16	KSY	List3	0		0	0	1269195	183		0	0	1	{/}	0	3	1269378	0	{/}	1026
좌우반구com(split BVF)_1	7	1	<?xml version="1.0"?>\n<Clock xmlns:dt="urn:schemas-microsoft-com:datatypes"><Description dt:dt="string">E-Prime Primary Realtime Clock</Description><StartTime><Timestamp dt:dt="int">0</Timestamp><DateUtc dt:dt="string">2020-10-11T01:58:51Z</DateUtc></StartTime><FrequencyChanges><FrequencyChange><Frequency dt:dt="r8">2699960000</Frequency><Timestamp dt:dt="r8">4.80737927815852E+15</Timestamp><Cur…	좌우반구com(split BVF)_1-007-1	60.021	1.0.0.165	1	1442847741	Professional	2.0.10.242	2.0.10.353	10-11-2020	2020-10-11 오전 1:58:51	10:58:51	2.0.10.248	314	2	{/}	망습	망	습	NULL	NULL	NULL	NULL	NULL	NULL	111	1	50	KSY3	List3	NULL	NULL	NULL	NULL	NULL	NULL	NULL	NULL	NULL	1	{/}	1	3	1366927	0	{/}	1060
좌우반구com(split BVF)_1	7	1	<?xml version="1.0"?>\n<Clock xmlns:dt="urn:schemas-microsoft-com:datatypes"><Description dt:dt="string">E-Prime Primary Realtime Clock</Description><StartTime><Timestamp dt:dt="int">0</Timestamp><DateUtc dt:dt="string">2020-10-11T01:58:51Z</DateUtc></StartTime><FrequencyChanges><FrequencyChange><Frequency dt:dt="r8">2699960000</Frequency><Timestamp dt:dt="r8">4.80737927815852E+15</Timestamp><Cur…	좌우반구com(split BVF)_1-007-1	60.021	1.0.0.165	1	1442847741	Professional	2.0.10.242	2.0.10.353	10-11-2020	2020-10-11 오전 1:58:51	10:58:51	2.0.10.248	283	1	z	망신	망	신	NULL	NULL	NULL	NULL	NULL	NULL	127	1	19	KSY	List3	0		0	-1	1277875	183		0	0	1	z	1	3	1278058	0	z	618
좌우반구com(split BVF)_1	7	1	<?xml version="1.0"?>\n<Clock xmlns:dt="urn:schemas-microsoft-com:datatypes"><Description dt:dt="string">E-Prime Primary Realtime Clock</Description><StartTime><Timestamp dt:dt="int">0</Timestamp><DateUtc dt:dt="string">2020-10-11T01:58:51Z</DateUtc></StartTime><FrequencyChanges><FrequencyChange><Frequency dt:dt="r8">2699960000</Frequency><Timestamp dt:dt="r8">4.80737927815852E+15</Timestamp><Cur…	좌우반구com(split BVF)_1-007-1	60.021	1.0.0.165	1	1442847741	Professional	2.0.10.242	2.0.10.353	10-11-2020	2020-10-11 오전 1:58:51	10:58:51	2.0.10.248	311	1	z	매력	매	력	NULL	NULL	NULL	NULL	NULL	NULL	37	1	47	KSY	List3	0		0	-1	1358264	183		0	0	1	z	0	3	1358447	0	z	452
좌우반구com(split BVF)_1	7	1	<?xml version="1.0"?>\n<Clock xmlns:dt="urn:schemas-microsoft-com:datatypes"><Description dt:dt="string">E-Prime Primary Realtime Clock</Description><StartTime><Timestamp dt:dt="int">0</Timestamp><DateUtc dt:dt="string">2020-10-11T01:58:51Z</DateUtc></StartTime><FrequencyChanges><FrequencyChange><Frequency dt:dt="r8">2699960000</Frequency><Timestamp dt:dt="r8">4.80737927815852E+15</Timestamp><Cur…	좌우반구com(split BVF)_1-007-1	60.021	1.0.0.165	1	1442847741	Professional	2.0.10.242	2.0.10.353	10-11-2020	2020-10-11 오전 1:58:51	10:58:51	2.0.10.248	30	2	{/}	매소	매	소	69	1	30	NULL	NULL	NULL	NULL	NULL	NULL	KSY3	List1	NULL	NULL	NULL	NULL	NULL	NULL	NULL	NULL	NULL	0	{/}	0	3	105532	0	z	619
좌우반구com(split BVF)_1	7	1	<?xml version="1.0"?>\n<Clock xmlns:dt="urn:schemas-microsoft-com:datatypes"><Description dt:dt="string">E-Prime Primary Realtime Clock</Description><StartTime><Timestamp dt:dt="int">0</Timestamp><DateUtc dt:dt="string">2020-10-11T01:58:51Z</DateUtc></StartTime><FrequencyChanges><FrequencyChange><Frequency dt:dt="r8">2699960000</Frequency><Timestamp dt:dt="r8">4.80737927815852E+15</Timestamp><Cur…	좌우반구com(split BVF)_1-007-1	60.021	1.0.0.165	1	1442847741	Professional	2.0.10.242	2.0.10.353	10-11-2020	2020-10-11 오전 1:58:51	10:58:51	2.0.10.248	279	1	z	모습	모	습	NULL	NULL	NULL	NULL	NULL	NULL	27	1	15	KSY	List3	0		0	-1	1266379	183		0	0	1	z	1	3	1266562	0	z	610
좌우반구com(split BVF)_1	7	1	<?xml version="1.0"?>\n<Clock xmlns:dt="urn:schemas-microsoft-com:datatypes"><Description dt:dt="string">E-Prime Primary Realtime Clock</Description><StartTime><Timestamp dt:dt="int">0</Timestamp><DateUtc dt:dt="string">2020-10-11T01:58:51Z</DateUtc></StartTime><FrequencyChanges><FrequencyChange><Frequency dt:dt="r8">2699960000</Frequency><Timestamp dt:dt="r8">4.80737927815852E+15</Timestamp><Cur…	좌우반구com(split BVF)_1-007-1	60.021	1.0.0.165	1	1442847741	Professional	2.0.10.242	2.0.10.353	10-11-2020	2020-10-11 오전 1:58:51	10:58:51	2.0.10.248	145	1	z	모형	모	형	NULL	NULL	NULL	44	1	13	NULL	NULL	NULL	KSY	List2	0		0	0	755340	183		0	0	1	z	0	3	755523	0	z	606
좌우반구com(split BVF)_1	7	1	<?xml version="1.0"?>\n<Clock xmlns:dt="urn:schemas-microsoft-com:datatypes"><Description dt:dt="string">E-Prime Primary Realtime Clock</Description><StartTime><Timestamp dt:dt="int">0</Timestamp><DateUtc dt:dt="string">2020-10-11T01:58:51Z</DateUtc></StartTime><FrequencyChanges><FrequencyChange><Frequency dt:dt="r8">2699960000</Frequency><Timestamp dt:dt="r8">4.80737927815852E+15</Timestamp><Cur…	좌우반구com(split BVF)_1-007-1	60.021	1.0.0.165	1	1442847741	Professional	2.0.10.242	2.0.10.353	10-11-2020	2020-10-11 오전 1:58:51	10:58:51	2.0.10.248	20	2	{/}	목력	목	력	92	1	20	NULL	NULL	NULL	NULL	NULL	NULL	KSY2	List1	NULL	NULL	NULL	NULL	NULL	NULL	NULL	NULL	NULL	1	{/}	0	4	75776	0	{/}	863
좌우반구com(split BVF)_1	7	1	<?xml version="1.0"?>\n<Clock xmlns:dt="urn:schemas-microsoft-com:datatypes"><Description dt:dt="string">E-Prime Primary Realtime Clock</Description><StartTime><Timestamp dt:dt="int">0</Timestamp><DateUtc dt:dt="string">2020-10-11T01:58:51Z</DateUtc></StartTime><FrequencyChanges><FrequencyChange><Frequency dt:dt="r8">2699960000</Frequency><Timestamp dt:dt="r8">4.80737927815852E+15</Timestamp><Cur…	좌우반구com(split BVF)_1-007-1	60.021	1.0.0.165	1	1442847741	Professional	2.0.10.242	2.0.10.353	10-11-2020	2020-10-11 오전 1:58:51	10:58:51	2.0.10.248	205	1	z	목록	목	록	NULL	NULL	NULL	84	1	73	NULL	NULL	NULL	KSY	List2	0		0	-1	927780	183		0	0	1	z	0	3	927963	0	z	412
좌우반구com(split BVF)_1	7	1	<?xml version="1.0"?>\n<Clock xmlns:dt="urn:schemas-microsoft-com:datatypes"><Description dt:dt="string">E-Prime Primary Realtime Clock</Description><StartTime><Timestamp dt:dt="int">0</Timestamp><DateUtc dt:dt="string">2020-10-11T01:58:51Z</DateUtc></StartTime><FrequencyChanges><FrequencyChange><Frequency dt:dt="r8">2699960000</Frequency><Timestamp dt:dt="r8">4.80737927815852E+15</Timestamp><Cur…	좌우반구com(split BVF)_1-007-1	60.021	1.0.0.165	1	1442847741	Professional	2.0.10.242	2.0.10.353	10-11-2020	2020-10-11 오전 1:58:51	10:58:51	2.0.10.248	286	1	z	목적	목	적	NULL	NULL	NULL	NULL	NULL	NULL	43	1	22	KSY	List3	0		1	-1	1286505	184		0	0	1	z	0	4	1286689	0	z	403
좌우반구com(split BVF)_1	7	1	<?xml version="1.0"?>\n<Clock xmlns:dt="urn:schemas-microsoft-com:datatypes"><Description dt:dt="string">E-Prime Primary Realtime Clock</Description><StartTime><Timestamp dt:dt="int">0</Timestamp><DateUtc dt:dt="string">2020-10-11T01:58:51Z</DateUtc></StartTime><FrequencyChanges><FrequencyChange><Frequency dt:dt="r8">2699960000</Frequency><Timestamp dt:dt="r8">4.80737927815852E+15</Timestamp><Cur…	좌우반구com(split BVF)_1-007-1	60.021	1.0.0.165	1	1442847741	Professional	2.0.10.242	2.0.10.353	10-11-2020	2020-10-11 오전 1:58:51	10:58:51	2.0.10.248	99	2	{/}	목퇴	목	퇴	72	1	99	NULL	NULL	NULL	NULL	NULL	NULL	KSY	List1	0		1	-1	305812	184		0	0	1	{/}	0	4	305996	0	{/}	761
좌우반구com(split BVF)_1	7	1	<?xml version="1.0"?>\n<Clock xmlns:dt="urn:schemas-microsoft-com:datatypes"><Description dt:dt="string">E-Prime Primary Realtime Clock</Description><StartTime><Timestamp dt:dt="int">0</Timestamp><DateUtc dt:dt="string">2020-10-11T01:58:51Z</DateUtc></StartTime><FrequencyChanges><FrequencyChange><Frequency dt:dt="r8">2699960000</Frequency><Timestamp dt:dt="r8">4.80737927815852E+15</Timestamp><Cur…	좌우반구com(split BVF)_1-007-1	60.021	1.0.0.165	1	1442847741	Professional	2.0.10.242	2.0.10.353	10-11-2020	2020-10-11 오전 1:58:51	10:58:51	2.0.10.248	25	2	{/}	무록	무	록	75	1	25	NULL	NULL	NULL	NULL	NULL	NULL	KSY3	List1	NULL	NULL	NULL	NULL	NULL	NULL	NULL	NULL	NULL	1	{/}	0	3	91387	0	{/}	668
좌우반구com(split BVF)_1	7	1	<?xml version="1.0"?>\n<Clock xmlns:dt="urn:schemas-microsoft-com:datatypes"><Description dt:dt="string">E-Prime Primary Realtime Clock</Description><StartTime><Timestamp dt:dt="int">0</Timestamp><DateUtc dt:dt="string">2020-10-11T01:58:51Z</DateUtc></StartTime><FrequencyChanges><FrequencyChange><Frequency dt:dt="r8">2699960000</Frequency><Timestamp dt:dt="r8">4.80737927815852E+15</Timestamp><Cur…	좌우반구com(split BVF)_1-007-1	60.021	1.0.0.165	1	1442847741	Professional	2.0.10.242	2.0.10.353	10-11-2020	2020-10-11 오전 1:58:51	10:58:51	2.0.10.248	364	1	z	무엇	무	엇	NULL	NULL	NULL	NULL	NULL	NULL	22	1	100	KSY	List3	0		0	-1	1506479	183		0	0	1	z	0	3	1506662	0	z	540
좌우반구com(split BVF)_1	7	1	<?xml version="1.0"?>\n<Clock xmlns:dt="urn:schemas-microsoft-com:datatypes"><Description dt:dt="string">E-Prime Primary Realtime Clock</Description><StartTime><Timestamp dt:dt="int">0</Timestamp><DateUtc dt:dt="string">2020-10-11T01:58:51Z</DateUtc></StartTime><FrequencyChanges><FrequencyChange><Frequency dt:dt="r8">2699960000</Frequency><Timestamp dt:dt="r8">4.80737927815852E+15</Timestamp><Cur…	좌우반구com(split BVF)_1-007-1	60.021	1.0.0.165	1	1442847741	Professional	2.0.10.242	2.0.10.353	10-11-2020	2020-10-11 오전 1:58:51	10:58:51	2.0.10.248	303	1	z	무형	무	형	NULL	NULL	NULL	NULL	NULL	NULL	89	1	39	KSY	List3	0		0	-1	1335155	183		0	0	1	z	1	3	1335338	0	z	553
좌우반구com(split BVF)_1	7	1	<?xml version="1.0"?>\n<Clock xmlns:dt="urn:schemas-microsoft-com:datatypes"><Description dt:dt="string">E-Prime Primary Realtime Clock</Description><StartTime><Timestamp dt:dt="int">0</Timestamp><DateUtc dt:dt="string">2020-10-11T01:58:51Z</DateUtc></StartTime><FrequencyChanges><FrequencyChange><Frequency dt:dt="r8">2699960000</Frequency><Timestamp dt:dt="r8">4.80737927815852E+15</Timestamp><Cur…	좌우반구com(split BVF)_1-007-1	60.021	1.0.0.165	1	1442847741	Professional	2.0.10.242	2.0.10.353	10-11-2020	2020-10-11 오전 1:58:51	10:58:51	2.0.10.248	147	1	z	물건	물	건	NULL	NULL	NULL	27	1	15	NULL	NULL	NULL	KSY	List2	0		0	0	761088	183		0	0	1	z	0	3	761271	0	z	386
좌우반구com(split BVF)_1	7	1	<?xml version="1.0"?>\n<Clock xmlns:dt="urn:schemas-microsoft-com:datatypes"><Description dt:dt="string">E-Prime Primary Realtime Clock</Description><StartTime><Timestamp dt:dt="int">0</Timestamp><DateUtc dt:dt="string">2020-10-11T01:58:51Z</DateUtc></StartTime><FrequencyChanges><FrequencyChange><Frequency dt:dt="r8">2699960000</Frequency><Timestamp dt:dt="r8">4.80737927815852E+15</Timestamp><Cur…	좌우반구com(split BVF)_1-007-1	60.021	1.0.0.165	1	1442847741	Professional	2.0.10.242	2.0.10.353	10-11-2020	2020-10-11 오전 1:58:51	10:58:51	2.0.10.248	376	2	{/}	미략	미	략	NULL	NULL	NULL	NULL	NULL	NULL	118	1	112	KSY2	List3	NULL	NULL	NULL	NULL	NULL	NULL	NULL	NULL	NULL	1	{/}	1	3	1540017	0	{/}	1225
좌우반구com(split BVF)_1	7	1	<?xml version="1.0"?>\n<Clock xmlns:dt="urn:schemas-microsoft-com:datatypes"><Description dt:dt="string">E-Prime Primary Realtime Clock</Description><StartTime><Timestamp dt:dt="int">0</Timestamp><DateUtc dt:dt="string">2020-10-11T01:58:51Z</DateUtc></StartTime><FrequencyChanges><FrequencyChange><Frequency dt:dt="r8">2699960000</Frequency><Timestamp dt:dt="r8">4.80737927815852E+15</Timestamp><Cur…	좌우반구com(split BVF)_1-007-1	60.021	1.0.0.165	1	1442847741	Professional	2.0.10.242	2.0.10.353	10-11-2020	2020-10-11 오전 1:58:51	10:58:51	2.0.10.248	108	1	z	밀수	밀	수	73	1	108	NULL	NULL	NULL	NULL	NULL	NULL	KSY	List1	0		1	-1	331853	184		0	0	1	z	0	4	332037	0	z	536
좌우반구com(split BVF)_1	7	1	<?xml version="1.0"?>\n<Clock xmlns:dt="urn:schemas-microsoft-com:datatypes"><Description dt:dt="string">E-Prime Primary Realtime Clock</Description><StartTime><Timestamp dt:dt="int">0</Timestamp><DateUtc dt:dt="string">2020-10-11T01:58:51Z</DateUtc></StartTime><FrequencyChanges><FrequencyChange><Frequency dt:dt="r8">2699960000</Frequency><Timestamp dt:dt="r8">4.80737927815852E+15</Timestamp><Cur…	좌우반구com(split BVF)_1-007-1	60.021	1.0.0.165	1	1442847741	Professional	2.0.10.242	2.0.10.353	10-11-2020	2020-10-11 오전 1:58:51	10:58:51	2.0.10.248	386	2	{/}	밀헤	밀	헤	NULL	NULL	NULL	NULL	NULL	NULL	10	1	122	KSY2	List3	NULL	NULL	NULL	NULL	NULL	NULL	NULL	NULL	NULL	1	{/}	0	4	1569341	0	{/}	964
좌우반구com(split BVF)_1	7	1	<?xml version="1.0"?>\n<Clock xmlns:dt="urn:schemas-microsoft-com:datatypes"><Description dt:dt="string">E-Prime Primary Realtime Clock</Description><StartTime><Timestamp dt:dt="int">0</Timestamp><DateUtc dt:dt="string">2020-10-11T01:58:51Z</DateUtc></StartTime><FrequencyChanges><FrequencyChange><Frequency dt:dt="r8">2699960000</Frequency><Timestamp dt:dt="r8">4.80737927815852E+15</Timestamp><Cur…	좌우반구com(split BVF)_1-007-1	60.021	1.0.0.165	1	1442847741	Professional	2.0.10.242	2.0.10.353	10-11-2020	2020-10-11 오전 1:58:51	10:58:51	2.0.10.248	237	2	{/}	박낌	박	낌	NULL	NULL	NULL	13	1	105	NULL	NULL	NULL	KSY3	List2	NULL	NULL	NULL	NULL	NULL	NULL	NULL	NULL	NULL	1	{/}	0	3	1017182	0	{/}	624
좌우반구com(split BVF)_1	7	1	<?xml version="1.0"?>\n<Clock xmlns:dt="urn:schemas-microsoft-com:datatypes"><Description dt:dt="string">E-Prime Primary Realtime Clock</Description><StartTime><Timestamp dt:dt="int">0</Timestamp><DateUtc dt:dt="string">2020-10-11T01:58:51Z</DateUtc></StartTime><FrequencyChanges><FrequencyChange><Frequency dt:dt="r8">2699960000</Frequency><Timestamp dt:dt="r8">4.80737927815852E+15</Timestamp><Cur…	좌우반구com(split BVF)_1-007-1	60.021	1.0.0.165	1	1442847741	Professional	2.0.10.242	2.0.10.353	10-11-2020	2020-10-11 오전 1:58:51	10:58:51	2.0.10.248	343	1	z	반응	반	응	NULL	NULL	NULL	NULL	NULL	NULL	15	1	79	KSY	List3	0		0	0	1448183	183		0	0	1	z	0	3	1448366	0	z	324
좌우반구com(split BVF)_1	7	1	<?xml version="1.0"?>\n<Clock xmlns:dt="urn:schemas-microsoft-com:datatypes"><Description dt:dt="string">E-Prime Primary Realtime Clock</Description><StartTime><Timestamp dt:dt="int">0</Timestamp><DateUtc dt:dt="string">2020-10-11T01:58:51Z</DateUtc></StartTime><FrequencyChanges><FrequencyChange><Frequency dt:dt="r8">2699960000</Frequency><Timestamp dt:dt="r8">4.80737927815852E+15</Timestamp><Cur…	좌우반구com(split BVF)_1-007-1	60.021	1.0.0.165	1	1442847741	Professional	2.0.10.242	2.0.10.353	10-11-2020	2020-10-11 오전 1:58:51	10:58:51	2.0.10.248	113	1	z	발길	발	길	127	1	113	NULL	NULL	NULL	NULL	NULL	NULL	KSY	List1	0		0	0	345699	183		0	0	1	z	0	3	345882	0	z	490
좌우반구com(split BVF)_1	7	1	<?xml version="1.0"?>\n<Clock xmlns:dt="urn:schemas-microsoft-com:datatypes"><Description dt:dt="string">E-Prime Primary Realtime Clock</Description><StartTime><Timestamp dt:dt="int">0</Timestamp><DateUtc dt:dt="string">2020-10-11T01:58:51Z</DateUtc></StartTime><FrequencyChanges><FrequencyChange><Frequency dt:dt="r8">2699960000</Frequency><Timestamp dt:dt="r8">4.80737927815852E+15</Timestamp><Cur…	좌우반구com(split BVF)_1-007-1	60.021	1.0.0.165	1	1442847741	Professional	2.0.10.242	2.0.10.353	10-11-2020	2020-10-11 오전 1:58:51	10:58:51	2.0.10.248	224	2	{/}	발보	발	보	NULL	NULL	NULL	92	1	92	NULL	NULL	NULL	KSY	List2	0		0	-1	980895	183		0	0	1	{/}	0	3	981078	0	{/}	601
좌우반구com(split BVF)_1	7	1	<?xml version="1.0"?>\n<Clock xmlns:dt="urn:schemas-microsoft-com:datatypes"><Description dt:dt="string">E-Prime Primary Realtime Clock</Description><StartTime><Timestamp dt:dt="int">0</Timestamp><DateUtc dt:dt="string">2020-10-11T01:58:51Z</DateUtc></StartTime><FrequencyChanges><FrequencyChange><Frequency dt:dt="r8">2699960000</Frequency><Timestamp dt:dt="r8">4.80737927815852E+15</Timestamp><Cur…	좌우반구com(split BVF)_1-007-1	60.021	1.0.0.165	1	1442847741	Professional	2.0.10.242	2.0.10.353	10-11-2020	2020-10-11 오전 1:58:51	10:58:51	2.0.10.248	310	2	{/}	발횟	발	횟	NULL	NULL	NULL	NULL	NULL	NULL	82	1	46	KSY2	List3	NULL	NULL	NULL	NULL	NULL	NULL	NULL	NULL	NULL	1	{/}	0	3	1355348	0	{/}	897
좌우반구com(split BVF)_1	7	1	<?xml version="1.0"?>\n<Clock xmlns:dt="urn:schemas-microsoft-com:datatypes"><Description dt:dt="string">E-Prime Primary Realtime Clock</Description><StartTime><Timestamp dt:dt="int">0</Timestamp><DateUtc dt:dt="string">2020-10-11T01:58:51Z</DateUtc></StartTime><FrequencyChanges><FrequencyChange><Frequency dt:dt="r8">2699960000</Frequency><Timestamp dt:dt="r8">4.80737927815852E+15</Timestamp><Cur…	좌우반구com(split BVF)_1-007-1	60.021	1.0.0.165	1	1442847741	Professional	2.0.10.242	2.0.10.353	10-11-2020	2020-10-11 오전 1:58:51	10:58:51	2.0.10.248	167	1	z	방법	방	법	NULL	NULL	NULL	11	1	35	NULL	NULL	NULL	KSY	List2	0		0	0	819468	183		0	0	1	z	0	3	819651	0	z	413
좌우반구com(split BVF)_1	7	1	<?xml version="1.0"?>\n<Clock xmlns:dt="urn:schemas-microsoft-com:datatypes"><Description dt:dt="string">E-Prime Primary Realtime Clock</Description><StartTime><Timestamp dt:dt="int">0</Timestamp><DateUtc dt:dt="string">2020-10-11T01:58:51Z</DateUtc></StartTime><FrequencyChanges><FrequencyChange><Frequency dt:dt="r8">2699960000</Frequency><Timestamp dt:dt="r8">4.80737927815852E+15</Timestamp><Cur…	좌우반구com(split BVF)_1-007-1	60.021	1.0.0.165	1	1442847741	Professional	2.0.10.242	2.0.10.353	10-11-2020	2020-10-11 오전 1:58:51	10:58:51	2.0.10.248	138	2	{/}	배심	배	심	NULL	NULL	NULL	94	1	6	NULL	NULL	NULL	KSY	List2	0		0	0	735797	183		0	0	0	{/}	0	3	735980	0	z	413
좌우반구com(split BVF)_1	7	1	<?xml version="1.0"?>\n<Clock xmlns:dt="urn:schemas-microsoft-com:datatypes"><Description dt:dt="string">E-Prime Primary Realtime Clock</Description><StartTime><Timestamp dt:dt="int">0</Timestamp><DateUtc dt:dt="string">2020-10-11T01:58:51Z</DateUtc></StartTime><FrequencyChanges><FrequencyChange><Frequency dt:dt="r8">2699960000</Frequency><Timestamp dt:dt="r8">4.80737927815852E+15</Timestamp><Cur…	좌우반구com(split BVF)_1-007-1	60.021	1.0.0.165	1	1442847741	Professional	2.0.10.242	2.0.10.353	10-11-2020	2020-10-11 오전 1:58:51	10:58:51	2.0.10.248	158	2	{/}	버구	버	구	NULL	NULL	NULL	101	1	26	NULL	NULL	NULL	KSY2	List2	NULL	NULL	NULL	NULL	NULL	NULL	NULL	NULL	NULL	1	{/}	0	3	794126	0	{/}	948
좌우반구com(split BVF)_1	7	1	<?xml version="1.0"?>\n<Clock xmlns:dt="urn:schemas-microsoft-com:datatypes"><Description dt:dt="string">E-Prime Primary Realtime Clock</Description><StartTime><Timestamp dt:dt="int">0</Timestamp><DateUtc dt:dt="string">2020-10-11T01:58:51Z</DateUtc></StartTime><FrequencyChanges><FrequencyChange><Frequency dt:dt="r8">2699960000</Frequency><Timestamp dt:dt="r8">4.80737927815852E+15</Timestamp><Cur…	좌우반구com(split BVF)_1-007-1	60.021	1.0.0.165	1	1442847741	Professional	2.0.10.242	2.0.10.353	10-11-2020	2020-10-11 오전 1:58:51	10:58:51	2.0.10.248	371	1	z	버스	버	스	NULL	NULL	NULL	NULL	NULL	NULL	28	1	107	KSY	List3	0		0	-1	1525889	183		0	0	1	z	0	3	1526072	0	z	538
좌우반구com(split BVF)_1	7	1	<?xml version="1.0"?>\n<Clock xmlns:dt="urn:schemas-microsoft-com:datatypes"><Description dt:dt="string">E-Prime Primary Realtime Clock</Description><StartTime><Timestamp dt:dt="int">0</Timestamp><DateUtc dt:dt="string">2020-10-11T01:58:51Z</DateUtc></StartTime><FrequencyChanges><FrequencyChange><Frequency dt:dt="r8">2699960000</Frequency><Timestamp dt:dt="r8">4.80737927815852E+15</Timestamp><Cur…	좌우반구com(split BVF)_1-007-1	60.021	1.0.0.165	1	1442847741	Professional	2.0.10.242	2.0.10.353	10-11-2020	2020-10-11 오전 1:58:51	10:58:51	2.0.10.248	58	2	{/}	버현	버	현	114	1	58	NULL	NULL	NULL	NULL	NULL	NULL	KSY	List1	0		0	-1	187070	184		0	0	1	{/}	0	4	187254	0	{/}	888
좌우반구com(split BVF)_1	7	1	<?xml version="1.0"?>\n<Clock xmlns:dt="urn:schemas-microsoft-com:datatypes"><Description dt:dt="string">E-Prime Primary Realtime Clock</Description><StartTime><Timestamp dt:dt="int">0</Timestamp><DateUtc dt:dt="string">2020-10-11T01:58:51Z</DateUtc></StartTime><FrequencyChanges><FrequencyChange><Frequency dt:dt="r8">2699960000</Frequency><Timestamp dt:dt="r8">4.80737927815852E+15</Timestamp><Cur…	좌우반구com(split BVF)_1-007-1	60.021	1.0.0.165	1	1442847741	Professional	2.0.10.242	2.0.10.353	10-11-2020	2020-10-11 오전 1:58:51	10:58:51	2.0.10.248	239	2	{/}	법낌	법	낌	NULL	NULL	NULL	78	1	107	NULL	NULL	NULL	KSY2	List2	NULL	NULL	NULL	NULL	NULL	NULL	NULL	NULL	NULL	1	{/}	0	3	1022647	0	{/}	567
좌우반구com(split BVF)_1	7	1	<?xml version="1.0"?>\n<Clock xmlns:dt="urn:schemas-microsoft-com:datatypes"><Description dt:dt="string">E-Prime Primary Realtime Clock</Description><StartTime><Timestamp dt:dt="int">0</Timestamp><DateUtc dt:dt="string">2020-10-11T01:58:51Z</DateUtc></StartTime><FrequencyChanges><FrequencyChange><Frequency dt:dt="r8">2699960000</Frequency><Timestamp dt:dt="r8">4.80737927815852E+15</Timestamp><Cur…	좌우반구com(split BVF)_1-007-1	60.021	1.0.0.165	1	1442847741	Professional	2.0.10.242	2.0.10.353	10-11-2020	2020-10-11 오전 1:58:51	10:58:51	2.0.10.248	48	1	z	별개	별	개	121	1	48	NULL	NULL	NULL	NULL	NULL	NULL	KSY	List1	0		0	-1	156914	183		0	0	1	z	1	3	157097	0	z	765
좌우반구com(split BVF)_1	7	1	<?xml version="1.0"?>\n<Clock xmlns:dt="urn:schemas-microsoft-com:datatypes"><Description dt:dt="string">E-Prime Primary Realtime Clock</Description><StartTime><Timestamp dt:dt="int">0</Timestamp><DateUtc dt:dt="string">2020-10-11T01:58:51Z</DateUtc></StartTime><FrequencyChanges><FrequencyChange><Frequency dt:dt="r8">2699960000</Frequency><Timestamp dt:dt="r8">4.80737927815852E+15</Timestamp><Cur…	좌우반구com(split BVF)_1-007-1	60.021	1.0.0.165	1	1442847741	Professional	2.0.10.242	2.0.10.353	10-11-2020	2020-10-11 오전 1:58:51	10:58:51	2.0.10.248	199	1	z	별미	별	미	NULL	NULL	NULL	63	1	67	NULL	NULL	NULL	KSY	List2	0		0	-1	911319	183		0	0	1	z	0	3	911502	0	z	537
좌우반구com(split BVF)_1	7	1	<?xml version="1.0"?>\n<Clock xmlns:dt="urn:schemas-microsoft-com:datatypes"><Description dt:dt="string">E-Prime Primary Realtime Clock</Description><StartTime><Timestamp dt:dt="int">0</Timestamp><DateUtc dt:dt="string">2020-10-11T01:58:51Z</DateUtc></StartTime><FrequencyChanges><FrequencyChange><Frequency dt:dt="r8">2699960000</Frequency><Timestamp dt:dt="r8">4.80737927815852E+15</Timestamp><Cur…	좌우반구com(split BVF)_1-007-1	60.021	1.0.0.165	1	1442847741	Professional	2.0.10.242	2.0.10.353	10-11-2020	2020-10-11 오전 1:58:51	10:58:51	2.0.10.248	326	1	z	보고	보	고	NULL	NULL	NULL	NULL	NULL	NULL	3	1	62	KSY	List3	0		0	-1	1401682	183		0	0	1	z	1	3	1401865	0	z	434
좌우반구com(split BVF)_1	7	1	<?xml version="1.0"?>\n<Clock xmlns:dt="urn:schemas-microsoft-com:datatypes"><Description dt:dt="string">E-Prime Primary Realtime Clock</Description><StartTime><Timestamp dt:dt="int">0</Timestamp><DateUtc dt:dt="string">2020-10-11T01:58:51Z</DateUtc></StartTime><FrequencyChanges><FrequencyChange><Frequency dt:dt="r8">2699960000</Frequency><Timestamp dt:dt="r8">4.80737927815852E+15</Timestamp><Cur…	좌우반구com(split BVF)_1-007-1	60.021	1.0.0.165	1	1442847741	Professional	2.0.10.242	2.0.10.353	10-11-2020	2020-10-11 오전 1:58:51	10:58:51	2.0.10.248	367	1	z	본인	본	인	NULL	NULL	NULL	NULL	NULL	NULL	33	1	103	KSY	List3	0		0	0	1514460	183		0	0	1	z	0	3	1514643	0	z	279
좌우반구com(split BVF)_1	7	1	<?xml version="1.0"?>\n<Clock xmlns:dt="urn:schemas-microsoft-com:datatypes"><Description dt:dt="string">E-Prime Primary Realtime Clock</Description><StartTime><Timestamp dt:dt="int">0</Timestamp><DateUtc dt:dt="string">2020-10-11T01:58:51Z</DateUtc></StartTime><FrequencyChanges><FrequencyChange><Frequency dt:dt="r8">2699960000</Frequency><Timestamp dt:dt="r8">4.80737927815852E+15</Timestamp><Cur…	좌우반구com(split BVF)_1-007-1	60.021	1.0.0.165	1	1442847741	Professional	2.0.10.242	2.0.10.353	10-11-2020	2020-10-11 오전 1:58:51	10:58:51	2.0.10.248	321	2	{/}	본중	본	중	NULL	NULL	NULL	NULL	NULL	NULL	24	1	57	KSY	List3	0		0	-1	1386854	183		0	0	1	{/}	0	3	1387037	0	{/}	742
좌우반구com(split BVF)_1	7	1	<?xml version="1.0"?>\n<Clock xmlns:dt="urn:schemas-microsoft-com:datatypes"><Description dt:dt="string">E-Prime Primary Realtime Clock</Description><StartTime><Timestamp dt:dt="int">0</Timestamp><DateUtc dt:dt="string">2020-10-11T01:58:51Z</DateUtc></StartTime><FrequencyChanges><FrequencyChange><Frequency dt:dt="r8">2699960000</Frequency><Timestamp dt:dt="r8">4.80737927815852E+15</Timestamp><Cur…	좌우반구com(split BVF)_1-007-1	60.021	1.0.0.165	1	1442847741	Professional	2.0.10.242	2.0.10.353	10-11-2020	2020-10-11 오전 1:58:51	10:58:51	2.0.10.248	82	1	z	봉사	봉	사	63	1	82	NULL	NULL	NULL	NULL	NULL	NULL	KSY	List1	0		0	-1	256696	183		0	0	1	z	1	3	256879	0	z	462
좌우반구com(split BVF)_1	7	1	<?xml version="1.0"?>\n<Clock xmlns:dt="urn:schemas-microsoft-com:datatypes"><Description dt:dt="string">E-Prime Primary Realtime Clock</Description><StartTime><Timestamp dt:dt="int">0</Timestamp><DateUtc dt:dt="string">2020-10-11T01:58:51Z</DateUtc></StartTime><FrequencyChanges><FrequencyChange><Frequency dt:dt="r8">2699960000</Frequency><Timestamp dt:dt="r8">4.80737927815852E+15</Timestamp><Cur…	좌우반구com(split BVF)_1-007-1	60.021	1.0.0.165	1	1442847741	Professional	2.0.10.242	2.0.10.353	10-11-2020	2020-10-11 오전 1:58:51	10:58:51	2.0.10.248	230	2	{/}	봉택	봉	택	NULL	NULL	NULL	120	1	98	NULL	NULL	NULL	KSY	List2	0		0	-1	997489	183		0	0	0	{/}	0	3	997672	0	z	614
좌우반구com(split BVF)_1	7	1	<?xml version="1.0"?>\n<Clock xmlns:dt="urn:schemas-microsoft-com:datatypes"><Description dt:dt="string">E-Prime Primary Realtime Clock</Description><StartTime><Timestamp dt:dt="int">0</Timestamp><DateUtc dt:dt="string">2020-10-11T01:58:51Z</DateUtc></StartTime><FrequencyChanges><FrequencyChange><Frequency dt:dt="r8">2699960000</Frequency><Timestamp dt:dt="r8">4.80737927815852E+15</Timestamp><Cur…	좌우반구com(split BVF)_1-007-1	60.021	1.0.0.165	1	1442847741	Professional	2.0.10.242	2.0.10.353	10-11-2020	2020-10-11 오전 1:58:51	10:58:51	2.0.10.248	7	1	z	부대	부	대	33	1	7	NULL	NULL	NULL	NULL	NULL	NULL	KSY2	List1	NULL	NULL	NULL	NULL	NULL	NULL	NULL	NULL	NULL	1	z	0	3	37322	0	z	421
좌우반구com(split BVF)_1	7	1	<?xml version="1.0"?>\n<Clock xmlns:dt="urn:schemas-microsoft-com:datatypes"><Description dt:dt="string">E-Prime Primary Realtime Clock</Description><StartTime><Timestamp dt:dt="int">0</Timestamp><DateUtc dt:dt="string">2020-10-11T01:58:51Z</DateUtc></StartTime><FrequencyChanges><FrequencyChange><Frequency dt:dt="r8">2699960000</Frequency><Timestamp dt:dt="r8">4.80737927815852E+15</Timestamp><Cur…	좌우반구com(split BVF)_1-007-1	60.021	1.0.0.165	1	1442847741	Professional	2.0.10.242	2.0.10.353	10-11-2020	2020-10-11 오전 1:58:51	10:58:51	2.0.10.248	270	1	z	부스	부	스	NULL	NULL	NULL	NULL	NULL	NULL	129	1	6	KSY2	List3	NULL	NULL	NULL	NULL	NULL	NULL	NULL	NULL	NULL	0	z	0	3	1241621	0	{/}	799
좌우반구com(split BVF)_1	7	1	<?xml version="1.0"?>\n<Clock xmlns:dt="urn:schemas-microsoft-com:datatypes"><Description dt:dt="string">E-Prime Primary Realtime Clock</Description><StartTime><Timestamp dt:dt="int">0</Timestamp><DateUtc dt:dt="string">2020-10-11T01:58:51Z</DateUtc></StartTime><FrequencyChanges><FrequencyChange><Frequency dt:dt="r8">2699960000</Frequency><Timestamp dt:dt="r8">4.80737927815852E+15</Timestamp><Cur…	좌우반구com(split BVF)_1-007-1	60.021	1.0.0.165	1	1442847741	Professional	2.0.10.242	2.0.10.353	10-11-2020	2020-10-11 오전 1:58:51	10:58:51	2.0.10.248	179	2	{/}	분낌	분	낌	NULL	NULL	NULL	14	1	47	NULL	NULL	NULL	KSY3	List2	NULL	NULL	NULL	NULL	NULL	NULL	NULL	NULL	NULL	1	{/}	0	3	853522	0	{/}	534
좌우반구com(split BVF)_1	7	1	<?xml version="1.0"?>\n<Clock xmlns:dt="urn:schemas-microsoft-com:datatypes"><Description dt:dt="string">E-Prime Primary Realtime Clock</Description><StartTime><Timestamp dt:dt="int">0</Timestamp><DateUtc dt:dt="string">2020-10-11T01:58:51Z</DateUtc></StartTime><FrequencyChanges><FrequencyChange><Frequency dt:dt="r8">2699960000</Frequency><Timestamp dt:dt="r8">4.80737927815852E+15</Timestamp><Cur…	좌우반구com(split BVF)_1-007-1	60.021	1.0.0.165	1	1442847741	Professional	2.0.10.242	2.0.10.353	10-11-2020	2020-10-11 오전 1:58:51	10:58:51	2.0.10.248	272	1	z	분류	분	류	NULL	NULL	NULL	NULL	NULL	NULL	83	1	8	KSY2	List3	NULL	NULL	NULL	NULL	NULL	NULL	NULL	NULL	NULL	1	z	0	4	1247286	0	z	446
좌우반구com(split BVF)_1	7	1	<?xml version="1.0"?>\n<Clock xmlns:dt="urn:schemas-microsoft-com:datatypes"><Description dt:dt="string">E-Prime Primary Realtime Clock</Description><StartTime><Timestamp dt:dt="int">0</Timestamp><DateUtc dt:dt="string">2020-10-11T01:58:51Z</DateUtc></StartTime><FrequencyChanges><FrequencyChange><Frequency dt:dt="r8">2699960000</Frequency><Timestamp dt:dt="r8">4.80737927815852E+15</Timestamp><Cur…	좌우반구com(split BVF)_1-007-1	60.021	1.0.0.165	1	1442847741	Professional	2.0.10.242	2.0.10.353	10-11-2020	2020-10-11 오전 1:58:51	10:58:51	2.0.10.248	292	1	z	분석	분	석	NULL	NULL	NULL	NULL	NULL	NULL	87	1	28	KSY2	List3	NULL	NULL	NULL	NULL	NULL	NULL	NULL	NULL	NULL	1	z	0	4	1303550	0	z	422
좌우반구com(split BVF)_1	7	1	<?xml version="1.0"?>\n<Clock xmlns:dt="urn:schemas-microsoft-com:datatypes"><Description dt:dt="string">E-Prime Primary Realtime Clock</Description><StartTime><Timestamp dt:dt="int">0</Timestamp><DateUtc dt:dt="string">2020-10-11T01:58:51Z</DateUtc></StartTime><FrequencyChanges><FrequencyChange><Frequency dt:dt="r8">2699960000</Frequency><Timestamp dt:dt="r8">4.80737927815852E+15</Timestamp><Cur…	좌우반구com(split BVF)_1-007-1	60.021	1.0.0.165	1	1442847741	Professional	2.0.10.242	2.0.10.353	10-11-2020	2020-10-11 오전 1:58:51	10:58:51	2.0.10.248	251	1	z	분포	분	포	NULL	NULL	NULL	121	1	119	NULL	NULL	NULL	KSY2	List2	NULL	NULL	NULL	NULL	NULL	NULL	NULL	NULL	NULL	1	z	0	3	1057468	0	z	570
좌우반구com(split BVF)_1	7	1	<?xml version="1.0"?>\n<Clock xmlns:dt="urn:schemas-microsoft-com:datatypes"><Description dt:dt="string">E-Prime Primary Realtime Clock</Description><StartTime><Timestamp dt:dt="int">0</Timestamp><DateUtc dt:dt="string">2020-10-11T01:58:51Z</DateUtc></StartTime><FrequencyChanges><FrequencyChange><Frequency dt:dt="r8">2699960000</Frequency><Timestamp dt:dt="r8">4.80737927815852E+15</Timestamp><Cur…	좌우반구com(split BVF)_1-007-1	60.021	1.0.0.165	1	1442847741	Professional	2.0.10.242	2.0.10.353	10-11-2020	2020-10-11 오전 1:58:51	10:58:51	2.0.10.248	349	1	z	비교	비	교	NULL	NULL	NULL	NULL	NULL	NULL	6	1	85	KSY2	List3	NULL	NULL	NULL	NULL	NULL	NULL	NULL	NULL	NULL	1	z	0	3	1464977	0	z	561
좌우반구com(split BVF)_1	7	1	<?xml version="1.0"?>\n<Clock xmlns:dt="urn:schemas-microsoft-com:datatypes"><Description dt:dt="string">E-Prime Primary Realtime Clock</Description><StartTime><Timestamp dt:dt="int">0</Timestamp><DateUtc dt:dt="string">2020-10-11T01:58:51Z</DateUtc></StartTime><FrequencyChanges><FrequencyChange><Frequency dt:dt="r8">2699960000</Frequency><Timestamp dt:dt="r8">4.80737927815852E+15</Timestamp><Cur…	좌우반구com(split BVF)_1-007-1	60.021	1.0.0.165	1	1442847741	Professional	2.0.10.242	2.0.10.353	10-11-2020	2020-10-11 오전 1:58:51	10:58:51	2.0.10.248	142	2	{/}	비껍	비	껍	NULL	NULL	NULL	86	1	10	NULL	NULL	NULL	KSY2	List2	NULL	NULL	NULL	NULL	NULL	NULL	NULL	NULL	NULL	1	{/}	1	3	746759	0	{/}	618
좌우반구com(split BVF)_1	7	1	<?xml version="1.0"?>\n<Clock xmlns:dt="urn:schemas-microsoft-com:datatypes"><Description dt:dt="string">E-Prime Primary Realtime Clock</Description><StartTime><Timestamp dt:dt="int">0</Timestamp><DateUtc dt:dt="string">2020-10-11T01:58:51Z</DateUtc></StartTime><FrequencyChanges><FrequencyChange><Frequency dt:dt="r8">2699960000</Frequency><Timestamp dt:dt="r8">4.80737927815852E+15</Timestamp><Cur…	좌우반구com(split BVF)_1-007-1	60.021	1.0.0.165	1	1442847741	Professional	2.0.10.242	2.0.10.353	10-11-2020	2020-10-11 오전 1:58:51	10:58:51	2.0.10.248	148	2	{/}	비략	비	략	NULL	NULL	NULL	54	1	16	NULL	NULL	NULL	KSY	List2	0		0	-1	763670	183		0	0	1	{/}	1	3	763853	0	{/}	764
좌우반구com(split BVF)_1	7	1	<?xml version="1.0"?>\n<Clock xmlns:dt="urn:schemas-microsoft-com:datatypes"><Description dt:dt="string">E-Prime Primary Realtime Clock</Description><StartTime><Timestamp dt:dt="int">0</Timestamp><DateUtc dt:dt="string">2020-10-11T01:58:51Z</DateUtc></StartTime><FrequencyChanges><FrequencyChange><Frequency dt:dt="r8">2699960000</Frequency><Timestamp dt:dt="r8">4.80737927815852E+15</Timestamp><Cur…	좌우반구com(split BVF)_1-007-1	60.021	1.0.0.165	1	1442847741	Professional	2.0.10.242	2.0.10.353	10-11-2020	2020-10-11 오전 1:58:51	10:58:51	2.0.10.248	83	1	z	비상	비	상	122	1	83	NULL	NULL	NULL	NULL	NULL	NULL	KSY2	List1	NULL	NULL	NULL	NULL	NULL	NULL	NULL	NULL	NULL	1	z	0	3	259545	0	z	556
좌우반구com(split BVF)_1	7	1	<?xml version="1.0"?>\n<Clock xmlns:dt="urn:schemas-microsoft-com:datatypes"><Description dt:dt="string">E-Prime Primary Realtime Clock</Description><StartTime><Timestamp dt:dt="int">0</Timestamp><DateUtc dt:dt="string">2020-10-11T01:58:51Z</DateUtc></StartTime><FrequencyChanges><FrequencyChange><Frequency dt:dt="r8">2699960000</Frequency><Timestamp dt:dt="r8">4.80737927815852E+15</Timestamp><Cur…	좌우반구com(split BVF)_1-007-1	60.021	1.0.0.165	1	1442847741	Professional	2.0.10.242	2.0.10.353	10-11-2020	2020-10-11 오전 1:58:51	10:58:51	2.0.10.248	160	1	z	비용	비	용	NULL	NULL	NULL	77	1	28	NULL	NULL	NULL	KSY2	List2	NULL	NULL	NULL	NULL	NULL	NULL	NULL	NULL	NULL	1	z	0	4	799858	0	z	662
좌우반구com(split BVF)_1	7	1	<?xml version="1.0"?>\n<Clock xmlns:dt="urn:schemas-microsoft-com:datatypes"><Description dt:dt="string">E-Prime Primary Realtime Clock</Description><StartTime><Timestamp dt:dt="int">0</Timestamp><DateUtc dt:dt="string">2020-10-11T01:58:51Z</DateUtc></StartTime><FrequencyChanges><FrequencyChange><Frequency dt:dt="r8">2699960000</Frequency><Timestamp dt:dt="r8">4.80737927815852E+15</Timestamp><Cur…	좌우반구com(split BVF)_1-007-1	60.021	1.0.0.165	1	1442847741	Professional	2.0.10.242	2.0.10.353	10-11-2020	2020-10-11 오전 1:58:51	10:58:51	2.0.10.248	277	1	z	비판	비	판	NULL	NULL	NULL	NULL	NULL	NULL	124	1	13	KSY2	List3	NULL	NULL	NULL	NULL	NULL	NULL	NULL	NULL	NULL	1	z	0	3	1261214	0	z	310
좌우반구com(split BVF)_1	7	1	<?xml version="1.0"?>\n<Clock xmlns:dt="urn:schemas-microsoft-com:datatypes"><Description dt:dt="string">E-Prime Primary Realtime Clock</Description><StartTime><Timestamp dt:dt="int">0</Timestamp><DateUtc dt:dt="string">2020-10-11T01:58:51Z</DateUtc></StartTime><FrequencyChanges><FrequencyChange><Frequency dt:dt="r8">2699960000</Frequency><Timestamp dt:dt="r8">4.80737927815852E+15</Timestamp><Cur…	좌우반구com(split BVF)_1-007-1	60.021	1.0.0.165	1	1442847741	Professional	2.0.10.242	2.0.10.353	10-11-2020	2020-10-11 오전 1:58:51	10:58:51	2.0.10.248	133	1	z	빈도	빈	도	NULL	NULL	NULL	61	1	1	NULL	NULL	NULL	KSY2	List2	NULL	NULL	NULL	NULL	NULL	NULL	NULL	NULL	NULL	1	z	0	4	721885	0	z	636
좌우반구com(split BVF)_1	7	1	<?xml version="1.0"?>\n<Clock xmlns:dt="urn:schemas-microsoft-com:datatypes"><Description dt:dt="string">E-Prime Primary Realtime Clock</Description><StartTime><Timestamp dt:dt="int">0</Timestamp><DateUtc dt:dt="string">2020-10-11T01:58:51Z</DateUtc></StartTime><FrequencyChanges><FrequencyChange><Frequency dt:dt="r8">2699960000</Frequency><Timestamp dt:dt="r8">4.80737927815852E+15</Timestamp><Cur…	좌우반구com(split BVF)_1-007-1	60.021	1.0.0.165	1	1442847741	Professional	2.0.10.242	2.0.10.353	10-11-2020	2020-10-11 오전 1:58:51	10:58:51	2.0.10.248	162	2	{/}	빈략	빈	략	NULL	NULL	NULL	24	1	30	NULL	NULL	NULL	KSY3	List2	NULL	NULL	NULL	NULL	NULL	NULL	NULL	NULL	NULL	1	{/}	0	4	805656	0	{/}	960
좌우반구com(split BVF)_1	7	1	<?xml version="1.0"?>\n<Clock xmlns:dt="urn:schemas-microsoft-com:datatypes"><Description dt:dt="string">E-Prime Primary Realtime Clock</Description><StartTime><Timestamp dt:dt="int">0</Timestamp><DateUtc dt:dt="string">2020-10-11T01:58:51Z</DateUtc></StartTime><FrequencyChanges><FrequencyChange><Frequency dt:dt="r8">2699960000</Frequency><Timestamp dt:dt="r8">4.80737927815852E+15</Timestamp><Cur…	좌우반구com(split BVF)_1-007-1	60.021	1.0.0.165	1	1442847741	Professional	2.0.10.242	2.0.10.353	10-11-2020	2020-10-11 오전 1:58:51	10:58:51	2.0.10.248	81	2	{/}	빈비	빈	비	71	1	81	NULL	NULL	NULL	NULL	NULL	NULL	KSY3	List1	NULL	NULL	NULL	NULL	NULL	NULL	NULL	NULL	NULL	0	{/}	0	4	254064	0	z	613
좌우반구com(split BVF)_1	7	1	<?xml version="1.0"?>\n<Clock xmlns:dt="urn:schemas-microsoft-com:datatypes"><Description dt:dt="string">E-Prime Primary Realtime Clock</Description><StartTime><Timestamp dt:dt="int">0</Timestamp><DateUtc dt:dt="string">2020-10-11T01:58:51Z</DateUtc></StartTime><FrequencyChanges><FrequencyChange><Frequency dt:dt="r8">2699960000</Frequency><Timestamp dt:dt="r8">4.80737927815852E+15</Timestamp><Cur…	좌우반구com(split BVF)_1-007-1	60.021	1.0.0.165	1	1442847741	Professional	2.0.10.242	2.0.10.353	10-11-2020	2020-10-11 오전 1:58:51	10:58:51	2.0.10.248	178	2	{/}	빈종	빈	종	NULL	NULL	NULL	81	1	46	NULL	NULL	NULL	KSY	List2	0		0	0	849874	183		0	0	1	{/}	0	3	850057	0	{/}	1263
좌우반구com(split BVF)_1	7	1	<?xml version="1.0"?>\n<Clock xmlns:dt="urn:schemas-microsoft-com:datatypes"><Description dt:dt="string">E-Prime Primary Realtime Clock</Description><StartTime><Timestamp dt:dt="int">0</Timestamp><DateUtc dt:dt="string">2020-10-11T01:58:51Z</DateUtc></StartTime><FrequencyChanges><FrequencyChange><Frequency dt:dt="r8">2699960000</Frequency><Timestamp dt:dt="r8">4.80737927815852E+15</Timestamp><Cur…	좌우반구com(split BVF)_1-007-1	60.021	1.0.0.165	1	1442847741	Professional	2.0.10.242	2.0.10.353	10-11-2020	2020-10-11 오전 1:58:51	10:58:51	2.0.10.248	114	1	z	사건	사	건	22	1	114	NULL	NULL	NULL	NULL	NULL	NULL	KSY2	List1	NULL	NULL	NULL	NULL	NULL	NULL	NULL	NULL	NULL	1	z	0	3	348581	0	z	663
좌우반구com(split BVF)_1	7	1	<?xml version="1.0"?>\n<Clock xmlns:dt="urn:schemas-microsoft-com:datatypes"><Description dt:dt="string">E-Prime Primary Realtime Clock</Description><StartTime><Timestamp dt:dt="int">0</Timestamp><DateUtc dt:dt="string">2020-10-11T01:58:51Z</DateUtc></StartTime><FrequencyChanges><FrequencyChange><Frequency dt:dt="r8">2699960000</Frequency><Timestamp dt:dt="r8">4.80737927815852E+15</Timestamp><Cur…	좌우반구com(split BVF)_1-007-1	60.021	1.0.0.165	1	1442847741	Professional	2.0.10.242	2.0.10.353	10-11-2020	2020-10-11 오전 1:58:51	10:58:51	2.0.10.248	67	1	z	사과	사	과	46	1	67	NULL	NULL	NULL	NULL	NULL	NULL	KSY2	List1	NULL	NULL	NULL	NULL	NULL	NULL	NULL	NULL	NULL	1	z	1	3	213694	0	z	552
좌우반구com(split BVF)_1	7	1	<?xml version="1.0"?>\n<Clock xmlns:dt="urn:schemas-microsoft-com:datatypes"><Description dt:dt="string">E-Prime Primary Realtime Clock</Description><StartTime><Timestamp dt:dt="int">0</Timestamp><DateUtc dt:dt="string">2020-10-11T01:58:51Z</DateUtc></StartTime><FrequencyChanges><FrequencyChange><Frequency dt:dt="r8">2699960000</Frequency><Timestamp dt:dt="r8">4.80737927815852E+15</Timestamp><Cur…	좌우반구com(split BVF)_1-007-1	60.021	1.0.0.165	1	1442847741	Professional	2.0.10.242	2.0.10.353	10-11-2020	2020-10-11 오전 1:58:51	10:58:51	2.0.10.248	206	1	z	사례	사	례	NULL	NULL	NULL	74	1	74	NULL	NULL	NULL	KSY2	List2	NULL	NULL	NULL	NULL	NULL	NULL	NULL	NULL	NULL	1	z	0	3	930579	0	z	540
좌우반구com(split BVF)_1	7	1	<?xml version="1.0"?>\n<Clock xmlns:dt="urn:schemas-microsoft-com:datatypes"><Description dt:dt="string">E-Prime Primary Realtime Clock</Description><StartTime><Timestamp dt:dt="int">0</Timestamp><DateUtc dt:dt="string">2020-10-11T01:58:51Z</DateUtc></StartTime><FrequencyChanges><FrequencyChange><Frequency dt:dt="r8">2699960000</Frequency><Timestamp dt:dt="r8">4.80737927815852E+15</Timestamp><Cur…	좌우반구com(split BVF)_1-007-1	60.021	1.0.0.165	1	1442847741	Professional	2.0.10.242	2.0.10.353	10-11-2020	2020-10-11 오전 1:58:51	10:58:51	2.0.10.248	392	1	z	사상	사	상	NULL	NULL	NULL	NULL	NULL	NULL	72	1	128	KSY2	List3	NULL	NULL	NULL	NULL	NULL	NULL	NULL	NULL	NULL	1	z	0	4	1587018	0	z	743
좌우반구com(split BVF)_1	7	1	<?xml version="1.0"?>\n<Clock xmlns:dt="urn:schemas-microsoft-com:datatypes"><Description dt:dt="string">E-Prime Primary Realtime Clock</Description><StartTime><Timestamp dt:dt="int">0</Timestamp><DateUtc dt:dt="string">2020-10-11T01:58:51Z</DateUtc></StartTime><FrequencyChanges><FrequencyChange><Frequency dt:dt="r8">2699960000</Frequency><Timestamp dt:dt="r8">4.80737927815852E+15</Timestamp><Cur…	좌우반구com(split BVF)_1-007-1	60.021	1.0.0.165	1	1442847741	Professional	2.0.10.242	2.0.10.353	10-11-2020	2020-10-11 오전 1:58:51	10:58:51	2.0.10.248	91	1	z	사안	사	안	8	1	91	NULL	NULL	NULL	NULL	NULL	NULL	KSY2	List1	NULL	NULL	NULL	NULL	NULL	NULL	NULL	NULL	NULL	1	z	0	4	282904	0	z	557
좌우반구com(split BVF)_1	7	1	<?xml version="1.0"?>\n<Clock xmlns:dt="urn:schemas-microsoft-com:datatypes"><Description dt:dt="string">E-Prime Primary Realtime Clock</Description><StartTime><Timestamp dt:dt="int">0</Timestamp><DateUtc dt:dt="string">2020-10-11T01:58:51Z</DateUtc></StartTime><FrequencyChanges><FrequencyChange><Frequency dt:dt="r8">2699960000</Frequency><Timestamp dt:dt="r8">4.80737927815852E+15</Timestamp><Cur…	좌우반구com(split BVF)_1-007-1	60.021	1.0.0.165	1	1442847741	Professional	2.0.10.242	2.0.10.353	10-11-2020	2020-10-11 오전 1:58:51	10:58:51	2.0.10.248	334	1	z	사이	사	이	NULL	NULL	NULL	NULL	NULL	NULL	44	1	70	KSY2	List3	NULL	NULL	NULL	NULL	NULL	NULL	NULL	NULL	NULL	1	z	0	3	1423791	0	z	452
좌우반구com(split BVF)_1	7	1	<?xml version="1.0"?>\n<Clock xmlns:dt="urn:schemas-microsoft-com:datatypes"><Description dt:dt="string">E-Prime Primary Realtime Clock</Description><StartTime><Timestamp dt:dt="int">0</Timestamp><DateUtc dt:dt="string">2020-10-11T01:58:51Z</DateUtc></StartTime><FrequencyChanges><FrequencyChange><Frequency dt:dt="r8">2699960000</Frequency><Timestamp dt:dt="r8">4.80737927815852E+15</Timestamp><Cur…	좌우반구com(split BVF)_1-007-1	60.021	1.0.0.165	1	1442847741	Professional	2.0.10.242	2.0.10.353	10-11-2020	2020-10-11 오전 1:58:51	10:58:51	2.0.10.248	338	1	z	사전	사	전	NULL	NULL	NULL	NULL	NULL	NULL	50	1	74	KSY2	List3	NULL	NULL	NULL	NULL	NULL	NULL	NULL	NULL	NULL	1	z	0	3	1434454	0	z	621
좌우반구com(split BVF)_1	7	1	<?xml version="1.0"?>\n<Clock xmlns:dt="urn:schemas-microsoft-com:datatypes"><Description dt:dt="string">E-Prime Primary Realtime Clock</Description><StartTime><Timestamp dt:dt="int">0</Timestamp><DateUtc dt:dt="string">2020-10-11T01:58:51Z</DateUtc></StartTime><FrequencyChanges><FrequencyChange><Frequency dt:dt="r8">2699960000</Frequency><Timestamp dt:dt="r8">4.80737927815852E+15</Timestamp><Cur…	좌우반구com(split BVF)_1-007-1	60.021	1.0.0.165	1	1442847741	Professional	2.0.10.242	2.0.10.353	10-11-2020	2020-10-11 오전 1:58:51	10:58:51	2.0.10.248	201	1	z	사진	사	진	NULL	NULL	NULL	73	1	69	NULL	NULL	NULL	KSY2	List2	NULL	NULL	NULL	NULL	NULL	NULL	NULL	NULL	NULL	1	z	0	3	917117	0	z	442
좌우반구com(split BVF)_1	7	1	<?xml version="1.0"?>\n<Clock xmlns:dt="urn:schemas-microsoft-com:datatypes"><Description dt:dt="string">E-Prime Primary Realtime Clock</Description><StartTime><Timestamp dt:dt="int">0</Timestamp><DateUtc dt:dt="string">2020-10-11T01:58:51Z</DateUtc></StartTime><FrequencyChanges><FrequencyChange><Frequency dt:dt="r8">2699960000</Frequency><Timestamp dt:dt="r8">4.80737927815852E+15</Timestamp><Cur…	좌우반구com(split BVF)_1-007-1	60.021	1.0.0.165	1	1442847741	Professional	2.0.10.242	2.0.10.353	10-11-2020	2020-10-11 오전 1:58:51	10:58:51	2.0.10.248	381	1	z	상관	상	관	NULL	NULL	NULL	NULL	NULL	NULL	126	1	117	KSY2	List3	NULL	NULL	NULL	NULL	NULL	NULL	NULL	NULL	NULL	1	z	0	4	1554546	0	z	591
좌우반구com(split BVF)_1	7	1	<?xml version="1.0"?>\n<Clock xmlns:dt="urn:schemas-microsoft-com:datatypes"><Description dt:dt="string">E-Prime Primary Realtime Clock</Description><StartTime><Timestamp dt:dt="int">0</Timestamp><DateUtc dt:dt="string">2020-10-11T01:58:51Z</DateUtc></StartTime><FrequencyChanges><FrequencyChange><Frequency dt:dt="r8">2699960000</Frequency><Timestamp dt:dt="r8">4.80737927815852E+15</Timestamp><Cur…	좌우반구com(split BVF)_1-007-1	60.021	1.0.0.165	1	1442847741	Professional	2.0.10.242	2.0.10.353	10-11-2020	2020-10-11 오전 1:58:51	10:58:51	2.0.10.248	110	1	z	상태	상	태	13	1	110	NULL	NULL	NULL	NULL	NULL	NULL	KSY2	List1	NULL	NULL	NULL	NULL	NULL	NULL	NULL	NULL	NULL	1	z	0	3	337385	0	z	660
좌우반구com(split BVF)_1	7	1	<?xml version="1.0"?>\n<Clock xmlns:dt="urn:schemas-microsoft-com:datatypes"><Description dt:dt="string">E-Prime Primary Realtime Clock</Description><StartTime><Timestamp dt:dt="int">0</Timestamp><DateUtc dt:dt="string">2020-10-11T01:58:51Z</DateUtc></StartTime><FrequencyChanges><FrequencyChange><Frequency dt:dt="r8">2699960000</Frequency><Timestamp dt:dt="r8">4.80737927815852E+15</Timestamp><Cur…	좌우반구com(split BVF)_1-007-1	60.021	1.0.0.165	1	1442847741	Professional	2.0.10.242	2.0.10.353	10-11-2020	2020-10-11 오전 1:58:51	10:58:51	2.0.10.248	348	1	z	색상	색	상	NULL	NULL	NULL	NULL	NULL	NULL	112	1	84	KSY2	List3	NULL	NULL	NULL	NULL	NULL	NULL	NULL	NULL	NULL	1	z	1	3	1461994	0	z	784
좌우반구com(split BVF)_1	7	1	<?xml version="1.0"?>\n<Clock xmlns:dt="urn:schemas-microsoft-com:datatypes"><Description dt:dt="string">E-Prime Primary Realtime Clock</Description><StartTime><Timestamp dt:dt="int">0</Timestamp><DateUtc dt:dt="string">2020-10-11T01:58:51Z</DateUtc></StartTime><FrequencyChanges><FrequencyChange><Frequency dt:dt="r8">2699960000</Frequency><Timestamp dt:dt="r8">4.80737927815852E+15</Timestamp><Cur…	좌우반구com(split BVF)_1-007-1	60.021	1.0.0.165	1	1442847741	Professional	2.0.10.242	2.0.10.353	10-11-2020	2020-10-11 오전 1:58:51	10:58:51	2.0.10.248	102	1	z	생선	생	선	111	1	102	NULL	NULL	NULL	NULL	NULL	NULL	KSY2	List1	NULL	NULL	NULL	NULL	NULL	NULL	NULL	NULL	NULL	1	z	0	4	314993	0	z	644
좌우반구com(split BVF)_1	7	1	<?xml version="1.0"?>\n<Clock xmlns:dt="urn:schemas-microsoft-com:datatypes"><Description dt:dt="string">E-Prime Primary Realtime Clock</Description><StartTime><Timestamp dt:dt="int">0</Timestamp><DateUtc dt:dt="string">2020-10-11T01:58:51Z</DateUtc></StartTime><FrequencyChanges><FrequencyChange><Frequency dt:dt="r8">2699960000</Frequency><Timestamp dt:dt="r8">4.80737927815852E+15</Timestamp><Cur…	좌우반구com(split BVF)_1-007-1	60.021	1.0.0.165	1	1442847741	Professional	2.0.10.242	2.0.10.353	10-11-2020	2020-10-11 오전 1:58:51	10:58:51	2.0.10.248	382	2	{/}	생희	생	희	NULL	NULL	NULL	NULL	NULL	NULL	8	1	118	KSY3	List3	NULL	NULL	NULL	NULL	NULL	NULL	NULL	NULL	NULL	0	{/}	0	4	1557345	0	z	848
좌우반구com(split BVF)_1	7	1	<?xml version="1.0"?>\n<Clock xmlns:dt="urn:schemas-microsoft-com:datatypes"><Description dt:dt="string">E-Prime Primary Realtime Clock</Description><StartTime><Timestamp dt:dt="int">0</Timestamp><DateUtc dt:dt="string">2020-10-11T01:58:51Z</DateUtc></StartTime><FrequencyChanges><FrequencyChange><Frequency dt:dt="r8">2699960000</Frequency><Timestamp dt:dt="r8">4.80737927815852E+15</Timestamp><Cur…	좌우반구com(split BVF)_1-007-1	60.021	1.0.0.165	1	1442847741	Professional	2.0.10.242	2.0.10.353	10-11-2020	2020-10-11 오전 1:58:51	10:58:51	2.0.10.248	282	2	{/}	석감	석	감	NULL	NULL	NULL	NULL	NULL	NULL	54	1	18	KSY	List3	0		0	0	1274893	183		0	0	1	{/}	0	3	1275076	0	{/}	776
좌우반구com(split BVF)_1	7	1	<?xml version="1.0"?>\n<Clock xmlns:dt="urn:schemas-microsoft-com:datatypes"><Description dt:dt="string">E-Prime Primary Realtime Clock</Description><StartTime><Timestamp dt:dt="int">0</Timestamp><DateUtc dt:dt="string">2020-10-11T01:58:51Z</DateUtc></StartTime><FrequencyChanges><FrequencyChange><Frequency dt:dt="r8">2699960000</Frequency><Timestamp dt:dt="r8">4.80737927815852E+15</Timestamp><Cur…	좌우반구com(split BVF)_1-007-1	60.021	1.0.0.165	1	1442847741	Professional	2.0.10.242	2.0.10.353	10-11-2020	2020-10-11 오전 1:58:51	10:58:51	2.0.10.248	77	1	z	선배	선	배	106	1	77	NULL	NULL	NULL	NULL	NULL	NULL	KSY2	List1	NULL	NULL	NULL	NULL	NULL	NULL	NULL	NULL	NULL	1	z	1	3	243467	0	z	538
좌우반구com(split BVF)_1	7	1	<?xml version="1.0"?>\n<Clock xmlns:dt="urn:schemas-microsoft-com:datatypes"><Description dt:dt="string">E-Prime Primary Realtime Clock</Description><StartTime><Timestamp dt:dt="int">0</Timestamp><DateUtc dt:dt="string">2020-10-11T01:58:51Z</DateUtc></StartTime><FrequencyChanges><FrequencyChange><Frequency dt:dt="r8">2699960000</Frequency><Timestamp dt:dt="r8">4.80737927815852E+15</Timestamp><Cur…	좌우반구com(split BVF)_1-007-1	60.021	1.0.0.165	1	1442847741	Professional	2.0.10.242	2.0.10.353	10-11-2020	2020-10-11 오전 1:58:51	10:58:51	2.0.10.248	333	1	z	선택	선	택	NULL	NULL	NULL	NULL	NULL	NULL	69	1	69	KSY2	List3	NULL	NULL	NULL	NULL	NULL	NULL	NULL	NULL	NULL	1	z	1	3	1421175	0	z	420
좌우반구com(split BVF)_1	7	1	<?xml version="1.0"?>\n<Clock xmlns:dt="urn:schemas-microsoft-com:datatypes"><Description dt:dt="string">E-Prime Primary Realtime Clock</Description><StartTime><Timestamp dt:dt="int">0</Timestamp><DateUtc dt:dt="string">2020-10-11T01:58:51Z</DateUtc></StartTime><FrequencyChanges><FrequencyChange><Frequency dt:dt="r8">2699960000</Frequency><Timestamp dt:dt="r8">4.80737927815852E+15</Timestamp><Cur…	좌우반구com(split BVF)_1-007-1	60.021	1.0.0.165	1	1442847741	Professional	2.0.10.242	2.0.10.353	10-11-2020	2020-10-11 오전 1:58:51	10:58:51	2.0.10.248	345	2	{/}	설결	설	결	NULL	NULL	NULL	NULL	NULL	NULL	96	1	81	KSY2	List3	NULL	NULL	NULL	NULL	NULL	NULL	NULL	NULL	NULL	0	{/}	0	3	1453764	0	z	918
좌우반구com(split BVF)_1	7	1	<?xml version="1.0"?>\n<Clock xmlns:dt="urn:schemas-microsoft-com:datatypes"><Description dt:dt="string">E-Prime Primary Realtime Clock</Description><StartTime><Timestamp dt:dt="int">0</Timestamp><DateUtc dt:dt="string">2020-10-11T01:58:51Z</DateUtc></StartTime><FrequencyChanges><FrequencyChange><Frequency dt:dt="r8">2699960000</Frequency><Timestamp dt:dt="r8">4.80737927815852E+15</Timestamp><Cur…	좌우반구com(split BVF)_1-007-1	60.021	1.0.0.165	1	1442847741	Professional	2.0.10.242	2.0.10.353	10-11-2020	2020-10-11 오전 1:58:51	10:58:51	2.0.10.248	265	1	z	설명	설	명	NULL	NULL	NULL	NULL	NULL	NULL	38	1	1	KSY2	List3	NULL	NULL	NULL	NULL	NULL	NULL	NULL	NULL	NULL	1	z	0	3	1228109	0	z	543
좌우반구com(split BVF)_1	7	1	<?xml version="1.0"?>\n<Clock xmlns:dt="urn:schemas-microsoft-com:datatypes"><Description dt:dt="string">E-Prime Primary Realtime Clock</Description><StartTime><Timestamp dt:dt="int">0</Timestamp><DateUtc dt:dt="string">2020-10-11T01:58:51Z</DateUtc></StartTime><FrequencyChanges><FrequencyChange><Frequency dt:dt="r8">2699960000</Frequency><Timestamp dt:dt="r8">4.80737927815852E+15</Timestamp><Cur…	좌우반구com(split BVF)_1-007-1	60.021	1.0.0.165	1	1442847741	Professional	2.0.10.242	2.0.10.353	10-11-2020	2020-10-11 오전 1:58:51	10:58:51	2.0.10.248	223	1	z	설문	설	문	NULL	NULL	NULL	7	1	91	NULL	NULL	NULL	KSY2	List2	NULL	NULL	NULL	NULL	NULL	NULL	NULL	NULL	NULL	1	z	0	3	978329	0	z	542
좌우반구com(split BVF)_1	7	1	<?xml version="1.0"?>\n<Clock xmlns:dt="urn:schemas-microsoft-com:datatypes"><Description dt:dt="string">E-Prime Primary Realtime Clock</Description><StartTime><Timestamp dt:dt="int">0</Timestamp><DateUtc dt:dt="string">2020-10-11T01:58:51Z</DateUtc></StartTime><FrequencyChanges><FrequencyChange><Frequency dt:dt="r8">2699960000</Frequency><Timestamp dt:dt="r8">4.80737927815852E+15</Timestamp><Cur…	좌우반구com(split BVF)_1-007-1	60.021	1.0.0.165	1	1442847741	Professional	2.0.10.242	2.0.10.353	10-11-2020	2020-10-11 오전 1:58:51	10:58:51	2.0.10.248	300	2	{/}	설색	설	색	NULL	NULL	NULL	NULL	NULL	NULL	74	1	36	KSY3	List3	NULL	NULL	NULL	NULL	NULL	NULL	NULL	NULL	NULL	1	{/}	1	3	1325758	0	{/}	1094
좌우반구com(split BVF)_1	7	1	<?xml version="1.0"?>\n<Clock xmlns:dt="urn:schemas-microsoft-com:datatypes"><Description dt:dt="string">E-Prime Primary Realtime Clock</Description><StartTime><Timestamp dt:dt="int">0</Timestamp><DateUtc dt:dt="string">2020-10-11T01:58:51Z</DateUtc></StartTime><FrequencyChanges><FrequencyChange><Frequency dt:dt="r8">2699960000</Frequency><Timestamp dt:dt="r8">4.80737927815852E+15</Timestamp><Cur…	좌우반구com(split BVF)_1-007-1	60.021	1.0.0.165	1	1442847741	Professional	2.0.10.242	2.0.10.353	10-11-2020	2020-10-11 오전 1:58:51	10:58:51	2.0.10.248	71	2	{/}	섭습	섭	습	61	1	71	NULL	NULL	NULL	NULL	NULL	NULL	KSY	List1	0		0	0	225274	183		0	0	1	{/}	0	3	225457	0	{/}	613
좌우반구com(split BVF)_1	7	1	<?xml version="1.0"?>\n<Clock xmlns:dt="urn:schemas-microsoft-com:datatypes"><Description dt:dt="string">E-Prime Primary Realtime Clock</Description><StartTime><Timestamp dt:dt="int">0</Timestamp><DateUtc dt:dt="string">2020-10-11T01:58:51Z</DateUtc></StartTime><FrequencyChanges><FrequencyChange><Frequency dt:dt="r8">2699960000</Frequency><Timestamp dt:dt="r8">4.80737927815852E+15</Timestamp><Cur…	좌우반구com(split BVF)_1-007-1	60.021	1.0.0.165	1	1442847741	Professional	2.0.10.242	2.0.10.353	10-11-2020	2020-10-11 오전 1:58:51	10:58:51	2.0.10.248	313	1	z	성공	성	공	NULL	NULL	NULL	NULL	NULL	NULL	131	1	49	KSY2	List3	NULL	NULL	NULL	NULL	NULL	NULL	NULL	NULL	NULL	1	z	0	4	1364362	0	z	361
좌우반구com(split BVF)_1	7	1	<?xml version="1.0"?>\n<Clock xmlns:dt="urn:schemas-microsoft-com:datatypes"><Description dt:dt="string">E-Prime Primary Realtime Clock</Description><StartTime><Timestamp dt:dt="int">0</Timestamp><DateUtc dt:dt="string">2020-10-11T01:58:51Z</DateUtc></StartTime><FrequencyChanges><FrequencyChange><Frequency dt:dt="r8">2699960000</Frequency><Timestamp dt:dt="r8">4.80737927815852E+15</Timestamp><Cur…	좌우반구com(split BVF)_1-007-1	60.021	1.0.0.165	1	1442847741	Professional	2.0.10.242	2.0.10.353	10-11-2020	2020-10-11 오전 1:58:51	10:58:51	2.0.10.248	335	1	z	세상	세	상	NULL	NULL	NULL	NULL	NULL	NULL	110	1	71	KSY2	List3	NULL	NULL	NULL	NULL	NULL	NULL	NULL	NULL	NULL	1	z	0	3	1426440	0	z	419
좌우반구com(split BVF)_1	7	1	<?xml version="1.0"?>\n<Clock xmlns:dt="urn:schemas-microsoft-com:datatypes"><Description dt:dt="string">E-Prime Primary Realtime Clock</Description><StartTime><Timestamp dt:dt="int">0</Timestamp><DateUtc dt:dt="string">2020-10-11T01:58:51Z</DateUtc></StartTime><FrequencyChanges><FrequencyChange><Frequency dt:dt="r8">2699960000</Frequency><Timestamp dt:dt="r8">4.80737927815852E+15</Timestamp><Cur…	좌우반구com(split BVF)_1-007-1	60.021	1.0.0.165	1	1442847741	Professional	2.0.10.242	2.0.10.353	10-11-2020	2020-10-11 오전 1:58:51	10:58:51	2.0.10.248	208	1	z	소리	소	리	NULL	NULL	NULL	23	1	76	NULL	NULL	NULL	KSY2	List2	NULL	NULL	NULL	NULL	NULL	NULL	NULL	NULL	NULL	1	z	0	4	936394	0	z	437
좌우반구com(split BVF)_1	7	1	<?xml version="1.0"?>\n<Clock xmlns:dt="urn:schemas-microsoft-com:datatypes"><Description dt:dt="string">E-Prime Primary Realtime Clock</Description><StartTime><Timestamp dt:dt="int">0</Timestamp><DateUtc dt:dt="string">2020-10-11T01:58:51Z</DateUtc></StartTime><FrequencyChanges><FrequencyChange><Frequency dt:dt="r8">2699960000</Frequency><Timestamp dt:dt="r8">4.80737927815852E+15</Timestamp><Cur…	좌우반구com(split BVF)_1-007-1	60.021	1.0.0.165	1	1442847741	Professional	2.0.10.242	2.0.10.353	10-11-2020	2020-10-11 오전 1:58:51	10:58:51	2.0.10.248	1	1	z	소송	소	송	6	1	1	NULL	NULL	NULL	NULL	NULL	NULL	KSY2	List1	NULL	NULL	NULL	NULL	NULL	NULL	NULL	NULL	NULL	1	z	1	3	21394	0	z	565
좌우반구com(split BVF)_1	7	1	<?xml version="1.0"?>\n<Clock xmlns:dt="urn:schemas-microsoft-com:datatypes"><Description dt:dt="string">E-Prime Primary Realtime Clock</Description><StartTime><Timestamp dt:dt="int">0</Timestamp><DateUtc dt:dt="string">2020-10-11T01:58:51Z</DateUtc></StartTime><FrequencyChanges><FrequencyChange><Frequency dt:dt="r8">2699960000</Frequency><Timestamp dt:dt="r8">4.80737927815852E+15</Timestamp><Cur…	좌우반구com(split BVF)_1-007-1	60.021	1.0.0.165	1	1442847741	Professional	2.0.10.242	2.0.10.353	10-11-2020	2020-10-11 오전 1:58:51	10:58:51	2.0.10.248	16	1	z	속도	속	도	5	1	16	NULL	NULL	NULL	NULL	NULL	NULL	KSY2	List1	NULL	NULL	NULL	NULL	NULL	NULL	NULL	NULL	NULL	1	z	0	4	63830	0	z	441
좌우반구com(split BVF)_1	7	1	<?xml version="1.0"?>\n<Clock xmlns:dt="urn:schemas-microsoft-com:datatypes"><Description dt:dt="string">E-Prime Primary Realtime Clock</Description><StartTime><Timestamp dt:dt="int">0</Timestamp><DateUtc dt:dt="string">2020-10-11T01:58:51Z</DateUtc></StartTime><FrequencyChanges><FrequencyChange><Frequency dt:dt="r8">2699960000</Frequency><Timestamp dt:dt="r8">4.80737927815852E+15</Timestamp><Cur…	좌우반구com(split BVF)_1-007-1	60.021	1.0.0.165	1	1442847741	Professional	2.0.10.242	2.0.10.353	10-11-2020	2020-10-11 오전 1:58:51	10:58:51	2.0.10.248	103	2	{/}	송스	송	스	3	1	103	NULL	NULL	NULL	NULL	NULL	NULL	KSY3	List1	NULL	NULL	NULL	NULL	NULL	NULL	NULL	NULL	NULL	1	{/}	0	4	317842	0	{/}	731
좌우반구com(split BVF)_1	7	1	<?xml version="1.0"?>\n<Clock xmlns:dt="urn:schemas-microsoft-com:datatypes"><Description dt:dt="string">E-Prime Primary Realtime Clock</Description><StartTime><Timestamp dt:dt="int">0</Timestamp><DateUtc dt:dt="string">2020-10-11T01:58:51Z</DateUtc></StartTime><FrequencyChanges><FrequencyChange><Frequency dt:dt="r8">2699960000</Frequency><Timestamp dt:dt="r8">4.80737927815852E+15</Timestamp><Cur…	좌우반구com(split BVF)_1-007-1	60.021	1.0.0.165	1	1442847741	Professional	2.0.10.242	2.0.10.353	10-11-2020	2020-10-11 오전 1:58:51	10:58:51	2.0.10.248	182	2	{/}	송익	송	익	NULL	NULL	NULL	129	1	50	NULL	NULL	NULL	KSY2	List2	NULL	NULL	NULL	NULL	NULL	NULL	NULL	NULL	NULL	1	{/}	1	3	861969	0	{/}	1031
좌우반구com(split BVF)_1	7	1	<?xml version="1.0"?>\n<Clock xmlns:dt="urn:schemas-microsoft-com:datatypes"><Description dt:dt="string">E-Prime Primary Realtime Clock</Description><StartTime><Timestamp dt:dt="int">0</Timestamp><DateUtc dt:dt="string">2020-10-11T01:58:51Z</DateUtc></StartTime><FrequencyChanges><FrequencyChange><Frequency dt:dt="r8">2699960000</Frequency><Timestamp dt:dt="r8">4.80737927815852E+15</Timestamp><Cur…	좌우반구com(split BVF)_1-007-1	60.021	1.0.0.165	1	1442847741	Professional	2.0.10.242	2.0.10.353	10-11-2020	2020-10-11 오전 1:58:51	10:58:51	2.0.10.248	264	1	z	수고	수	고	NULL	NULL	NULL	30	1	132	NULL	NULL	NULL	KSY2	List2	NULL	NULL	NULL	NULL	NULL	NULL	NULL	NULL	NULL	1	z	0	3	1094755	0	z	523
좌우반구com(split BVF)_1	7	1	<?xml version="1.0"?>\n<Clock xmlns:dt="urn:schemas-microsoft-com:datatypes"><Description dt:dt="string">E-Prime Primary Realtime Clock</Description><StartTime><Timestamp dt:dt="int">0</Timestamp><DateUtc dt:dt="string">2020-10-11T01:58:51Z</DateUtc></StartTime><FrequencyChanges><FrequencyChange><Frequency dt:dt="r8">2699960000</Frequency><Timestamp dt:dt="r8">4.80737927815852E+15</Timestamp><Cur…	좌우반구com(split BVF)_1-007-1	60.021	1.0.0.165	1	1442847741	Professional	2.0.10.242	2.0.10.353	10-11-2020	2020-10-11 오전 1:58:51	10:58:51	2.0.10.248	153	1	z	수단	수	단	NULL	NULL	NULL	100	1	21	NULL	NULL	NULL	KSY2	List2	NULL	NULL	NULL	NULL	NULL	NULL	NULL	NULL	NULL	1	z	0	4	778882	0	z	990
좌우반구com(split BVF)_1	7	1	<?xml version="1.0"?>\n<Clock xmlns:dt="urn:schemas-microsoft-com:datatypes"><Description dt:dt="string">E-Prime Primary Realtime Clock</Description><StartTime><Timestamp dt:dt="int">0</Timestamp><DateUtc dt:dt="string">2020-10-11T01:58:51Z</DateUtc></StartTime><FrequencyChanges><FrequencyChange><Frequency dt:dt="r8">2699960000</Frequency><Timestamp dt:dt="r8">4.80737927815852E+15</Timestamp><Cur…	좌우반구com(split BVF)_1-007-1	60.021	1.0.0.165	1	1442847741	Professional	2.0.10.242	2.0.10.353	10-11-2020	2020-10-11 오전 1:58:51	10:58:51	2.0.10.248	79	1	z	수준	수	준	18	1	79	NULL	NULL	NULL	NULL	NULL	NULL	KSY2	List1	NULL	NULL	NULL	NULL	NULL	NULL	NULL	NULL	NULL	1	z	0	3	248799	0	z	478
좌우반구com(split BVF)_1	7	1	<?xml version="1.0"?>\n<Clock xmlns:dt="urn:schemas-microsoft-com:datatypes"><Description dt:dt="string">E-Prime Primary Realtime Clock</Description><StartTime><Timestamp dt:dt="int">0</Timestamp><DateUtc dt:dt="string">2020-10-11T01:58:51Z</DateUtc></StartTime><FrequencyChanges><FrequencyChange><Frequency dt:dt="r8">2699960000</Frequency><Timestamp dt:dt="r8">4.80737927815852E+15</Timestamp><Cur…	좌우반구com(split BVF)_1-007-1	60.021	1.0.0.165	1	1442847741	Professional	2.0.10.242	2.0.10.353	10-11-2020	2020-10-11 오전 1:58:51	10:58:51	2.0.10.248	173	2	{/}	숙국	숙	국	NULL	NULL	NULL	31	1	41	NULL	NULL	NULL	KSY2	List2	NULL	NULL	NULL	NULL	NULL	NULL	NULL	NULL	NULL	0	{/}	0	3	836278	0	z	514
좌우반구com(split BVF)_1	7	1	<?xml version="1.0"?>\n<Clock xmlns:dt="urn:schemas-microsoft-com:datatypes"><Description dt:dt="string">E-Prime Primary Realtime Clock</Description><StartTime><Timestamp dt:dt="int">0</Timestamp><DateUtc dt:dt="string">2020-10-11T01:58:51Z</DateUtc></StartTime><FrequencyChanges><FrequencyChange><Frequency dt:dt="r8">2699960000</Frequency><Timestamp dt:dt="r8">4.80737927815852E+15</Timestamp><Cur…	좌우반구com(split BVF)_1-007-1	60.021	1.0.0.165	1	1442847741	Professional	2.0.10.242	2.0.10.353	10-11-2020	2020-10-11 오전 1:58:51	10:58:51	2.0.10.248	36	2	{/}	숙발	숙	발	110	1	36	NULL	NULL	NULL	NULL	NULL	NULL	KSY2	List1	NULL	NULL	NULL	NULL	NULL	NULL	NULL	NULL	NULL	0	{/}	0	3	122176	0	z	670
좌우반구com(split BVF)_1	7	1	<?xml version="1.0"?>\n<Clock xmlns:dt="urn:schemas-microsoft-com:datatypes"><Description dt:dt="string">E-Prime Primary Realtime Clock</Description><StartTime><Timestamp dt:dt="int">0</Timestamp><DateUtc dt:dt="string">2020-10-11T01:58:51Z</DateUtc></StartTime><FrequencyChanges><FrequencyChange><Frequency dt:dt="r8">2699960000</Frequency><Timestamp dt:dt="r8">4.80737927815852E+15</Timestamp><Cur…	좌우반구com(split BVF)_1-007-1	60.021	1.0.0.165	1	1442847741	Professional	2.0.10.242	2.0.10.353	10-11-2020	2020-10-11 오전 1:58:51	10:58:51	2.0.10.248	95	1	z	숙소	숙	소	1	1	95	NULL	NULL	NULL	NULL	NULL	NULL	KSY2	List1	NULL	NULL	NULL	NULL	NULL	NULL	NULL	NULL	NULL	1	z	0	3	293983	0	z	1030
좌우반구com(split BVF)_1	7	1	<?xml version="1.0"?>\n<Clock xmlns:dt="urn:schemas-microsoft-com:datatypes"><Description dt:dt="string">E-Prime Primary Realtime Clock</Description><StartTime><Timestamp dt:dt="int">0</Timestamp><DateUtc dt:dt="string">2020-10-11T01:58:51Z</DateUtc></StartTime><FrequencyChanges><FrequencyChange><Frequency dt:dt="r8">2699960000</Frequency><Timestamp dt:dt="r8">4.80737927815852E+15</Timestamp><Cur…	좌우반구com(split BVF)_1-007-1	60.021	1.0.0.165	1	1442847741	Professional	2.0.10.242	2.0.10.353	10-11-2020	2020-10-11 오전 1:58:51	10:58:51	2.0.10.248	45	2	{/}	술감	술	감	70	1	45	NULL	NULL	NULL	NULL	NULL	NULL	KSY2	List1	NULL	NULL	NULL	NULL	NULL	NULL	NULL	NULL	NULL	1	{/}	0	3	148184	0	{/}	926
좌우반구com(split BVF)_1	7	1	<?xml version="1.0"?>\n<Clock xmlns:dt="urn:schemas-microsoft-com:datatypes"><Description dt:dt="string">E-Prime Primary Realtime Clock</Description><StartTime><Timestamp dt:dt="int">0</Timestamp><DateUtc dt:dt="string">2020-10-11T01:58:51Z</DateUtc></StartTime><FrequencyChanges><FrequencyChange><Frequency dt:dt="r8">2699960000</Frequency><Timestamp dt:dt="r8">4.80737927815852E+15</Timestamp><Cur…	좌우반구com(split BVF)_1-007-1	60.021	1.0.0.165	1	1442847741	Professional	2.0.10.242	2.0.10.353	10-11-2020	2020-10-11 오전 1:58:51	10:58:51	2.0.10.248	50	2	{/}	스위	스	위	108	1	50	NULL	NULL	NULL	NULL	NULL	NULL	KSY2	List1	NULL	NULL	NULL	NULL	NULL	NULL	NULL	NULL	NULL	1	{/}	0	3	162962	0	{/}	628
좌우반구com(split BVF)_1	7	1	<?xml version="1.0"?>\n<Clock xmlns:dt="urn:schemas-microsoft-com:datatypes"><Description dt:dt="string">E-Prime Primary Realtime Clock</Description><StartTime><Timestamp dt:dt="int">0</Timestamp><DateUtc dt:dt="string">2020-10-11T01:58:51Z</DateUtc></StartTime><FrequencyChanges><FrequencyChange><Frequency dt:dt="r8">2699960000</Frequency><Timestamp dt:dt="r8">4.80737927815852E+15</Timestamp><Cur…	좌우반구com(split BVF)_1-007-1	60.021	1.0.0.165	1	1442847741	Professional	2.0.10.242	2.0.10.353	10-11-2020	2020-10-11 오전 1:58:51	10:58:51	2.0.10.248	120	2	{/}	스진	스	진	100	1	120	NULL	NULL	NULL	NULL	NULL	NULL	KSY3	List1	NULL	NULL	NULL	NULL	NULL	NULL	NULL	NULL	NULL	1	{/}	0	3	365725	0	{/}	543
좌우반구com(split BVF)_1	7	1	<?xml version="1.0"?>\n<Clock xmlns:dt="urn:schemas-microsoft-com:datatypes"><Description dt:dt="string">E-Prime Primary Realtime Clock</Description><StartTime><Timestamp dt:dt="int">0</Timestamp><DateUtc dt:dt="string">2020-10-11T01:58:51Z</DateUtc></StartTime><FrequencyChanges><FrequencyChange><Frequency dt:dt="r8">2699960000</Frequency><Timestamp dt:dt="r8">4.80737927815852E+15</Timestamp><Cur…	좌우반구com(split BVF)_1-007-1	60.021	1.0.0.165	1	1442847741	Professional	2.0.10.242	2.0.10.353	10-11-2020	2020-10-11 오전 1:58:51	10:58:51	2.0.10.248	256	2	{/}	스향	스	향	NULL	NULL	NULL	132	1	124	NULL	NULL	NULL	KSY2	List2	NULL	NULL	NULL	NULL	NULL	NULL	NULL	NULL	NULL	1	{/}	0	4	1071597	0	{/}	601
좌우반구com(split BVF)_1	7	1	<?xml version="1.0"?>\n<Clock xmlns:dt="urn:schemas-microsoft-com:datatypes"><Description dt:dt="string">E-Prime Primary Realtime Clock</Description><StartTime><Timestamp dt:dt="int">0</Timestamp><DateUtc dt:dt="string">2020-10-11T01:58:51Z</DateUtc></StartTime><FrequencyChanges><FrequencyChange><Frequency dt:dt="r8">2699960000</Frequency><Timestamp dt:dt="r8">4.80737927815852E+15</Timestamp><Cur…	좌우반구com(split BVF)_1-007-1	60.021	1.0.0.165	1	1442847741	Professional	2.0.10.242	2.0.10.353	10-11-2020	2020-10-11 오전 1:58:51	10:58:51	2.0.10.248	273	2	{/}	습나	습	나	NULL	NULL	NULL	NULL	NULL	NULL	90	1	9	KSY2	List3	NULL	NULL	NULL	NULL	NULL	NULL	NULL	NULL	NULL	1	{/}	0	4	1249935	0	{/}	581
좌우반구com(split BVF)_1	7	1	<?xml version="1.0"?>\n<Clock xmlns:dt="urn:schemas-microsoft-com:datatypes"><Description dt:dt="string">E-Prime Primary Realtime Clock</Description><StartTime><Timestamp dt:dt="int">0</Timestamp><DateUtc dt:dt="string">2020-10-11T01:58:51Z</DateUtc></StartTime><FrequencyChanges><FrequencyChange><Frequency dt:dt="r8">2699960000</Frequency><Timestamp dt:dt="r8">4.80737927815852E+15</Timestamp><Cur…	좌우반구com(split BVF)_1-007-1	60.021	1.0.0.165	1	1442847741	Professional	2.0.10.242	2.0.10.353	10-11-2020	2020-10-11 오전 1:58:51	10:58:51	2.0.10.248	384	2	{/}	습필	습	필	NULL	NULL	NULL	NULL	NULL	NULL	81	1	120	KSY	List3	0		0	0	1563243	183		0	0	1	{/}	0	3	1563426	0	{/}	839
좌우반구com(split BVF)_1	7	1	<?xml version="1.0"?>\n<Clock xmlns:dt="urn:schemas-microsoft-com:datatypes"><Description dt:dt="string">E-Prime Primary Realtime Clock</Description><StartTime><Timestamp dt:dt="int">0</Timestamp><DateUtc dt:dt="string">2020-10-11T01:58:51Z</DateUtc></StartTime><FrequencyChanges><FrequencyChange><Frequency dt:dt="r8">2699960000</Frequency><Timestamp dt:dt="r8">4.80737927815852E+15</Timestamp><Cur…	좌우반구com(split BVF)_1-007-1	60.021	1.0.0.165	1	1442847741	Professional	2.0.10.242	2.0.10.353	10-11-2020	2020-10-11 오전 1:58:51	10:58:51	2.0.10.248	27	1	z	시간	시	간	67	1	27	NULL	NULL	NULL	NULL	NULL	NULL	KSY2	List1	NULL	NULL	NULL	NULL	NULL	NULL	NULL	NULL	NULL	1	z	0	3	97135	0	z	472
좌우반구com(split BVF)_1	7	1	<?xml version="1.0"?>\n<Clock xmlns:dt="urn:schemas-microsoft-com:datatypes"><Description dt:dt="string">E-Prime Primary Realtime Clock</Description><StartTime><Timestamp dt:dt="int">0</Timestamp><DateUtc dt:dt="string">2020-10-11T01:58:51Z</DateUtc></StartTime><FrequencyChanges><FrequencyChange><Frequency dt:dt="r8">2699960000</Frequency><Timestamp dt:dt="r8">4.80737927815852E+15</Timestamp><Cur…	좌우반구com(split BVF)_1-007-1	60.021	1.0.0.165	1	1442847741	Professional	2.0.10.242	2.0.10.353	10-11-2020	2020-10-11 오전 1:58:51	10:58:51	2.0.10.248	242	1	z	시기	시	기	NULL	NULL	NULL	109	1	110	NULL	NULL	NULL	KSY2	List2	NULL	NULL	NULL	NULL	NULL	NULL	NULL	NULL	NULL	1	z	0	3	1031344	0	z	446
좌우반구com(split BVF)_1	7	1	<?xml version="1.0"?>\n<Clock xmlns:dt="urn:schemas-microsoft-com:datatypes"><Description dt:dt="string">E-Prime Primary Realtime Clock</Description><StartTime><Timestamp dt:dt="int">0</Timestamp><DateUtc dt:dt="string">2020-10-11T01:58:51Z</DateUtc></StartTime><FrequencyChanges><FrequencyChange><Frequency dt:dt="r8">2699960000</Frequency><Timestamp dt:dt="r8">4.80737927815852E+15</Timestamp><Cur…	좌우반구com(split BVF)_1-007-1	60.021	1.0.0.165	1	1442847741	Professional	2.0.10.242	2.0.10.353	10-11-2020	2020-10-11 오전 1:58:51	10:58:51	2.0.10.248	92	1	z	시대	시	대	85	1	92	NULL	NULL	NULL	NULL	NULL	NULL	KSY2	List1	NULL	NULL	NULL	NULL	NULL	NULL	NULL	NULL	NULL	1	z	1	3	285669	0	z	464
좌우반구com(split BVF)_1	7	1	<?xml version="1.0"?>\n<Clock xmlns:dt="urn:schemas-microsoft-com:datatypes"><Description dt:dt="string">E-Prime Primary Realtime Clock</Description><StartTime><Timestamp dt:dt="int">0</Timestamp><DateUtc dt:dt="string">2020-10-11T01:58:51Z</DateUtc></StartTime><FrequencyChanges><FrequencyChange><Frequency dt:dt="r8">2699960000</Frequency><Timestamp dt:dt="r8">4.80737927815852E+15</Timestamp><Cur…	좌우반구com(split BVF)_1-007-1	60.021	1.0.0.165	1	1442847741	Professional	2.0.10.242	2.0.10.353	10-11-2020	2020-10-11 오전 1:58:51	10:58:51	2.0.10.248	226	1	z	시도	시	도	NULL	NULL	NULL	68	1	94	NULL	NULL	NULL	KSY2	List2	NULL	NULL	NULL	NULL	NULL	NULL	NULL	NULL	NULL	1	z	0	3	986743	0	z	576
좌우반구com(split BVF)_1	7	1	<?xml version="1.0"?>\n<Clock xmlns:dt="urn:schemas-microsoft-com:datatypes"><Description dt:dt="string">E-Prime Primary Realtime Clock</Description><StartTime><Timestamp dt:dt="int">0</Timestamp><DateUtc dt:dt="string">2020-10-11T01:58:51Z</DateUtc></StartTime><FrequencyChanges><FrequencyChange><Frequency dt:dt="r8">2699960000</Frequency><Timestamp dt:dt="r8">4.80737927815852E+15</Timestamp><Cur…	좌우반구com(split BVF)_1-007-1	60.021	1.0.0.165	1	1442847741	Professional	2.0.10.242	2.0.10.353	10-11-2020	2020-10-11 오전 1:58:51	10:58:51	2.0.10.248	246	2	{/}	시질	시	질	NULL	NULL	NULL	46	1	114	NULL	NULL	NULL	KSY	List2	0		0	0	1042457	183		0	0	0	{/}	0	3	1042640	0	z	974
좌우반구com(split BVF)_1	7	1	<?xml version="1.0"?>\n<Clock xmlns:dt="urn:schemas-microsoft-com:datatypes"><Description dt:dt="string">E-Prime Primary Realtime Clock</Description><StartTime><Timestamp dt:dt="int">0</Timestamp><DateUtc dt:dt="string">2020-10-11T01:58:51Z</DateUtc></StartTime><FrequencyChanges><FrequencyChange><Frequency dt:dt="r8">2699960000</Frequency><Timestamp dt:dt="r8">4.80737927815852E+15</Timestamp><Cur…	좌우반구com(split BVF)_1-007-1	60.021	1.0.0.165	1	1442847741	Professional	2.0.10.242	2.0.10.353	10-11-2020	2020-10-11 오전 1:58:51	10:58:51	2.0.10.248	61	1	z	식비	식	비	14	1	61	NULL	NULL	NULL	NULL	NULL	NULL	KSY2	List1	NULL	NULL	NULL	NULL	NULL	NULL	NULL	NULL	NULL	1	z	1	3	196450	0	z	580
좌우반구com(split BVF)_1	7	1	<?xml version="1.0"?>\n<Clock xmlns:dt="urn:schemas-microsoft-com:datatypes"><Description dt:dt="string">E-Prime Primary Realtime Clock</Description><StartTime><Timestamp dt:dt="int">0</Timestamp><DateUtc dt:dt="string">2020-10-11T01:58:51Z</DateUtc></StartTime><FrequencyChanges><FrequencyChange><Frequency dt:dt="r8">2699960000</Frequency><Timestamp dt:dt="r8">4.80737927815852E+15</Timestamp><Cur…	좌우반구com(split BVF)_1-007-1	60.021	1.0.0.165	1	1442847741	Professional	2.0.10.242	2.0.10.353	10-11-2020	2020-10-11 오전 1:58:51	10:58:51	2.0.10.248	84	2	{/}	식차	식	차	17	1	84	NULL	NULL	NULL	NULL	NULL	NULL	KSY	List1	0		0	0	262128	183		0	0	1	{/}	0	3	262311	0	{/}	862
좌우반구com(split BVF)_1	7	1	<?xml version="1.0"?>\n<Clock xmlns:dt="urn:schemas-microsoft-com:datatypes"><Description dt:dt="string">E-Prime Primary Realtime Clock</Description><StartTime><Timestamp dt:dt="int">0</Timestamp><DateUtc dt:dt="string">2020-10-11T01:58:51Z</DateUtc></StartTime><FrequencyChanges><FrequencyChange><Frequency dt:dt="r8">2699960000</Frequency><Timestamp dt:dt="r8">4.80737927815852E+15</Timestamp><Cur…	좌우반구com(split BVF)_1-007-1	60.021	1.0.0.165	1	1442847741	Professional	2.0.10.242	2.0.10.353	10-11-2020	2020-10-11 오전 1:58:51	10:58:51	2.0.10.248	191	1	z	식탁	식	탁	NULL	NULL	NULL	52	1	59	NULL	NULL	NULL	KSY2	List2	NULL	NULL	NULL	NULL	NULL	NULL	NULL	NULL	NULL	1	z	1	3	888643	0	z	676
좌우반구com(split BVF)_1	7	1	<?xml version="1.0"?>\n<Clock xmlns:dt="urn:schemas-microsoft-com:datatypes"><Description dt:dt="string">E-Prime Primary Realtime Clock</Description><StartTime><Timestamp dt:dt="int">0</Timestamp><DateUtc dt:dt="string">2020-10-11T01:58:51Z</DateUtc></StartTime><FrequencyChanges><FrequencyChange><Frequency dt:dt="r8">2699960000</Frequency><Timestamp dt:dt="r8">4.80737927815852E+15</Timestamp><Cur…	좌우반구com(split BVF)_1-007-1	60.021	1.0.0.165	1	1442847741	Professional	2.0.10.242	2.0.10.353	10-11-2020	2020-10-11 오전 1:58:51	10:58:51	2.0.10.248	66	2	{/}	실락	실	락	84	1	66	NULL	NULL	NULL	NULL	NULL	NULL	KSY	List1	0		0	-1	210529	183		0	0	1	{/}	0	3	210712	0	{/}	782
좌우반구com(split BVF)_1	7	1	<?xml version="1.0"?>\n<Clock xmlns:dt="urn:schemas-microsoft-com:datatypes"><Description dt:dt="string">E-Prime Primary Realtime Clock</Description><StartTime><Timestamp dt:dt="int">0</Timestamp><DateUtc dt:dt="string">2020-10-11T01:58:51Z</DateUtc></StartTime><FrequencyChanges><FrequencyChange><Frequency dt:dt="r8">2699960000</Frequency><Timestamp dt:dt="r8">4.80737927815852E+15</Timestamp><Cur…	좌우반구com(split BVF)_1-007-1	60.021	1.0.0.165	1	1442847741	Professional	2.0.10.242	2.0.10.353	10-11-2020	2020-10-11 오전 1:58:51	10:58:51	2.0.10.248	347	2	{/}	실작	실	작	NULL	NULL	NULL	NULL	NULL	NULL	4	1	83	KSY3	List3	NULL	NULL	NULL	NULL	NULL	NULL	NULL	NULL	NULL	0	{/}	0	3	1459412	0	z	382
좌우반구com(split BVF)_1	7	1	<?xml version="1.0"?>\n<Clock xmlns:dt="urn:schemas-microsoft-com:datatypes"><Description dt:dt="string">E-Prime Primary Realtime Clock</Description><StartTime><Timestamp dt:dt="int">0</Timestamp><DateUtc dt:dt="string">2020-10-11T01:58:51Z</DateUtc></StartTime><FrequencyChanges><FrequencyChange><Frequency dt:dt="r8">2699960000</Frequency><Timestamp dt:dt="r8">4.80737927815852E+15</Timestamp><Cur…	좌우반구com(split BVF)_1-007-1	60.021	1.0.0.165	1	1442847741	Professional	2.0.10.242	2.0.10.353	10-11-2020	2020-10-11 오전 1:58:51	10:58:51	2.0.10.248	393	1	z	실험	실	험	NULL	NULL	NULL	NULL	NULL	NULL	100	1	129	KSY2	List3	NULL	NULL	NULL	NULL	NULL	NULL	NULL	NULL	NULL	1	z	0	4	1589967	0	z	554
좌우반구com(split BVF)_1	7	1	<?xml version="1.0"?>\n<Clock xmlns:dt="urn:schemas-microsoft-com:datatypes"><Description dt:dt="string">E-Prime Primary Realtime Clock</Description><StartTime><Timestamp dt:dt="int">0</Timestamp><DateUtc dt:dt="string">2020-10-11T01:58:51Z</DateUtc></StartTime><FrequencyChanges><FrequencyChange><Frequency dt:dt="r8">2699960000</Frequency><Timestamp dt:dt="r8">4.80737927815852E+15</Timestamp><Cur…	좌우반구com(split BVF)_1-007-1	60.021	1.0.0.165	1	1442847741	Professional	2.0.10.242	2.0.10.353	10-11-2020	2020-10-11 오전 1:58:51	10:58:51	2.0.10.248	212	1	z	심복	심	복	NULL	NULL	NULL	124	1	80	NULL	NULL	NULL	KSY2	List2	NULL	NULL	NULL	NULL	NULL	NULL	NULL	NULL	NULL	1	z	0	4	947157	0	z	618
좌우반구com(split BVF)_1	7	1	<?xml version="1.0"?>\n<Clock xmlns:dt="urn:schemas-microsoft-com:datatypes"><Description dt:dt="string">E-Prime Primary Realtime Clock</Description><StartTime><Timestamp dt:dt="int">0</Timestamp><DateUtc dt:dt="string">2020-10-11T01:58:51Z</DateUtc></StartTime><FrequencyChanges><FrequencyChange><Frequency dt:dt="r8">2699960000</Frequency><Timestamp dt:dt="r8">4.80737927815852E+15</Timestamp><Cur…	좌우반구com(split BVF)_1-007-1	60.021	1.0.0.165	1	1442847741	Professional	2.0.10.242	2.0.10.353	10-11-2020	2020-10-11 오전 1:58:51	10:58:51	2.0.10.248	189	1	z	심신	심	신	NULL	NULL	NULL	69	1	57	NULL	NULL	NULL	KSY2	List2	NULL	NULL	NULL	NULL	NULL	NULL	NULL	NULL	NULL	1	z	0	4	882746	0	z	693
좌우반구com(split BVF)_1	7	1	<?xml version="1.0"?>\n<Clock xmlns:dt="urn:schemas-microsoft-com:datatypes"><Description dt:dt="string">E-Prime Primary Realtime Clock</Description><StartTime><Timestamp dt:dt="int">0</Timestamp><DateUtc dt:dt="string">2020-10-11T01:58:51Z</DateUtc></StartTime><FrequencyChanges><FrequencyChange><Frequency dt:dt="r8">2699960000</Frequency><Timestamp dt:dt="r8">4.80737927815852E+15</Timestamp><Cur…	좌우반구com(split BVF)_1-007-1	60.021	1.0.0.165	1	1442847741	Professional	2.0.10.242	2.0.10.353	10-11-2020	2020-10-11 오전 1:58:51	10:58:51	2.0.10.248	8	2	{/}	압례	압	례	58	1	8	NULL	NULL	NULL	NULL	NULL	NULL	KSY2	List1	NULL	NULL	NULL	NULL	NULL	NULL	NULL	NULL	NULL	1	{/}	0	3	39938	0	{/}	677
좌우반구com(split BVF)_1	7	1	<?xml version="1.0"?>\n<Clock xmlns:dt="urn:schemas-microsoft-com:datatypes"><Description dt:dt="string">E-Prime Primary Realtime Clock</Description><StartTime><Timestamp dt:dt="int">0</Timestamp><DateUtc dt:dt="string">2020-10-11T01:58:51Z</DateUtc></StartTime><FrequencyChanges><FrequencyChange><Frequency dt:dt="r8">2699960000</Frequency><Timestamp dt:dt="r8">4.80737927815852E+15</Timestamp><Cur…	좌우반구com(split BVF)_1-007-1	60.021	1.0.0.165	1	1442847741	Professional	2.0.10.242	2.0.10.353	10-11-2020	2020-10-11 오전 1:58:51	10:58:51	2.0.10.248	175	1	z	압축	압	축	NULL	NULL	NULL	96	1	43	NULL	NULL	NULL	KSY2	List2	NULL	NULL	NULL	NULL	NULL	NULL	NULL	NULL	NULL	1	z	1	3	841726	0	z	426
좌우반구com(split BVF)_1	7	1	<?xml version="1.0"?>\n<Clock xmlns:dt="urn:schemas-microsoft-com:datatypes"><Description dt:dt="string">E-Prime Primary Realtime Clock</Description><StartTime><Timestamp dt:dt="int">0</Timestamp><DateUtc dt:dt="string">2020-10-11T01:58:51Z</DateUtc></StartTime><FrequencyChanges><FrequencyChange><Frequency dt:dt="r8">2699960000</Frequency><Timestamp dt:dt="r8">4.80737927815852E+15</Timestamp><Cur…	좌우반구com(split BVF)_1-007-1	60.021	1.0.0.165	1	1442847741	Professional	2.0.10.242	2.0.10.353	10-11-2020	2020-10-11 오전 1:58:51	10:58:51	2.0.10.248	19	2	{/}	양간	양	간	124	1	19	NULL	NULL	NULL	NULL	NULL	NULL	KSY2	List1	NULL	NULL	NULL	NULL	NULL	NULL	NULL	NULL	NULL	1	{/}	0	4	72827	0	{/}	756
좌우반구com(split BVF)_1	7	1	<?xml version="1.0"?>\n<Clock xmlns:dt="urn:schemas-microsoft-com:datatypes"><Description dt:dt="string">E-Prime Primary Realtime Clock</Description><StartTime><Timestamp dt:dt="int">0</Timestamp><DateUtc dt:dt="string">2020-10-11T01:58:51Z</DateUtc></StartTime><FrequencyChanges><FrequencyChange><Frequency dt:dt="r8">2699960000</Frequency><Timestamp dt:dt="r8">4.80737927815852E+15</Timestamp><Cur…	좌우반구com(split BVF)_1-007-1	60.021	1.0.0.165	1	1442847741	Professional	2.0.10.242	2.0.10.353	10-11-2020	2020-10-11 오전 1:58:51	10:58:51	2.0.10.248	170	2	{/}	양급	양	급	NULL	NULL	NULL	95	1	38	NULL	NULL	NULL	KSY	List2	0		1	-1	827781	184		0	0	0	{/}	0	4	827965	0	z	699
좌우반구com(split BVF)_1	7	1	<?xml version="1.0"?>\n<Clock xmlns:dt="urn:schemas-microsoft-com:datatypes"><Description dt:dt="string">E-Prime Primary Realtime Clock</Description><StartTime><Timestamp dt:dt="int">0</Timestamp><DateUtc dt:dt="string">2020-10-11T01:58:51Z</DateUtc></StartTime><FrequencyChanges><FrequencyChange><Frequency dt:dt="r8">2699960000</Frequency><Timestamp dt:dt="r8">4.80737927815852E+15</Timestamp><Cur…	좌우반구com(split BVF)_1-007-1	60.021	1.0.0.165	1	1442847741	Professional	2.0.10.242	2.0.10.353	10-11-2020	2020-10-11 오전 1:58:51	10:58:51	2.0.10.248	217	1	z	양념	양	념	NULL	NULL	NULL	12	1	85	NULL	NULL	NULL	KSY2	List2	NULL	NULL	NULL	NULL	NULL	NULL	NULL	NULL	NULL	0	z	0	3	960685	0	{/}	914
좌우반구com(split BVF)_1	7	1	<?xml version="1.0"?>\n<Clock xmlns:dt="urn:schemas-microsoft-com:datatypes"><Description dt:dt="string">E-Prime Primary Realtime Clock</Description><StartTime><Timestamp dt:dt="int">0</Timestamp><DateUtc dt:dt="string">2020-10-11T01:58:51Z</DateUtc></StartTime><FrequencyChanges><FrequencyChange><Frequency dt:dt="r8">2699960000</Frequency><Timestamp dt:dt="r8">4.80737927815852E+15</Timestamp><Cur…	좌우반구com(split BVF)_1-007-1	60.021	1.0.0.165	1	1442847741	Professional	2.0.10.242	2.0.10.353	10-11-2020	2020-10-11 오전 1:58:51	10:58:51	2.0.10.248	390	2	{/}	양최	양	최	NULL	NULL	NULL	NULL	NULL	NULL	79	1	126	KSY2	List3	NULL	NULL	NULL	NULL	NULL	NULL	NULL	NULL	NULL	1	{/}	1	3	1581336	0	{/}	721
좌우반구com(split BVF)_1	7	1	<?xml version="1.0"?>\n<Clock xmlns:dt="urn:schemas-microsoft-com:datatypes"><Description dt:dt="string">E-Prime Primary Realtime Clock</Description><StartTime><Timestamp dt:dt="int">0</Timestamp><DateUtc dt:dt="string">2020-10-11T01:58:51Z</DateUtc></StartTime><FrequencyChanges><FrequencyChange><Frequency dt:dt="r8">2699960000</Frequency><Timestamp dt:dt="r8">4.80737927815852E+15</Timestamp><Cur…	좌우반구com(split BVF)_1-007-1	60.021	1.0.0.165	1	1442847741	Professional	2.0.10.242	2.0.10.353	10-11-2020	2020-10-11 오전 1:58:51	10:58:51	2.0.10.248	357	1	z	어휘	어	휘	NULL	NULL	NULL	NULL	NULL	NULL	19	1	93	KSY2	List3	NULL	NULL	NULL	NULL	NULL	NULL	NULL	NULL	NULL	1	z	0	3	1486786	0	z	464
좌우반구com(split BVF)_1	7	1	<?xml version="1.0"?>\n<Clock xmlns:dt="urn:schemas-microsoft-com:datatypes"><Description dt:dt="string">E-Prime Primary Realtime Clock</Description><StartTime><Timestamp dt:dt="int">0</Timestamp><DateUtc dt:dt="string">2020-10-11T01:58:51Z</DateUtc></StartTime><FrequencyChanges><FrequencyChange><Frequency dt:dt="r8">2699960000</Frequency><Timestamp dt:dt="r8">4.80737927815852E+15</Timestamp><Cur…	좌우반구com(split BVF)_1-007-1	60.021	1.0.0.165	1	1442847741	Professional	2.0.10.242	2.0.10.353	10-11-2020	2020-10-11 오전 1:58:51	10:58:51	2.0.10.248	305	2	{/}	엄도	엄	도	NULL	NULL	NULL	NULL	NULL	NULL	128	1	41	KSY3	List3	NULL	NULL	NULL	NULL	NULL	NULL	NULL	NULL	NULL	1	{/}	0	3	1340720	0	{/}	699
좌우반구com(split BVF)_1	7	1	<?xml version="1.0"?>\n<Clock xmlns:dt="urn:schemas-microsoft-com:datatypes"><Description dt:dt="string">E-Prime Primary Realtime Clock</Description><StartTime><Timestamp dt:dt="int">0</Timestamp><DateUtc dt:dt="string">2020-10-11T01:58:51Z</DateUtc></StartTime><FrequencyChanges><FrequencyChange><Frequency dt:dt="r8">2699960000</Frequency><Timestamp dt:dt="r8">4.80737927815852E+15</Timestamp><Cur…	좌우반구com(split BVF)_1-007-1	60.021	1.0.0.165	1	1442847741	Professional	2.0.10.242	2.0.10.353	10-11-2020	2020-10-11 오전 1:58:51	10:58:51	2.0.10.248	177	1	z	엄마	엄	마	NULL	NULL	NULL	89	1	45	NULL	NULL	NULL	KSY2	List2	NULL	NULL	NULL	NULL	NULL	NULL	NULL	NULL	NULL	1	z	1	3	847424	0	z	424
좌우반구com(split BVF)_1	7	1	<?xml version="1.0"?>\n<Clock xmlns:dt="urn:schemas-microsoft-com:datatypes"><Description dt:dt="string">E-Prime Primary Realtime Clock</Description><StartTime><Timestamp dt:dt="int">0</Timestamp><DateUtc dt:dt="string">2020-10-11T01:58:51Z</DateUtc></StartTime><FrequencyChanges><FrequencyChange><Frequency dt:dt="r8">2699960000</Frequency><Timestamp dt:dt="r8">4.80737927815852E+15</Timestamp><Cur…	좌우반구com(split BVF)_1-007-1	60.021	1.0.0.165	1	1442847741	Professional	2.0.10.242	2.0.10.353	10-11-2020	2020-10-11 오전 1:58:51	10:58:51	2.0.10.248	12	2	{/}	엇압	엇	압	64	1	12	NULL	NULL	NULL	NULL	NULL	NULL	KSY3	List1	NULL	NULL	NULL	NULL	NULL	NULL	NULL	NULL	NULL	1	{/}	0	3	51534	0	{/}	921
좌우반구com(split BVF)_1	7	1	<?xml version="1.0"?>\n<Clock xmlns:dt="urn:schemas-microsoft-com:datatypes"><Description dt:dt="string">E-Prime Primary Realtime Clock</Description><StartTime><Timestamp dt:dt="int">0</Timestamp><DateUtc dt:dt="string">2020-10-11T01:58:51Z</DateUtc></StartTime><FrequencyChanges><FrequencyChange><Frequency dt:dt="r8">2699960000</Frequency><Timestamp dt:dt="r8">4.80737927815852E+15</Timestamp><Cur…	좌우반구com(split BVF)_1-007-1	60.021	1.0.0.165	1	1442847741	Professional	2.0.10.242	2.0.10.353	10-11-2020	2020-10-11 오전 1:58:51	10:58:51	2.0.10.248	341	2	{/}	여별	여	별	NULL	NULL	NULL	NULL	NULL	NULL	117	1	77	KSY3	List3	NULL	NULL	NULL	NULL	NULL	NULL	NULL	NULL	NULL	0	{/}	0	3	1442701	0	z	790
좌우반구com(split BVF)_1	7	1	<?xml version="1.0"?>\n<Clock xmlns:dt="urn:schemas-microsoft-com:datatypes"><Description dt:dt="string">E-Prime Primary Realtime Clock</Description><StartTime><Timestamp dt:dt="int">0</Timestamp><DateUtc dt:dt="string">2020-10-11T01:58:51Z</DateUtc></StartTime><FrequencyChanges><FrequencyChange><Frequency dt:dt="r8">2699960000</Frequency><Timestamp dt:dt="r8">4.80737927815852E+15</Timestamp><Cur…	좌우반구com(split BVF)_1-007-1	60.021	1.0.0.165	1	1442847741	Professional	2.0.10.242	2.0.10.353	10-11-2020	2020-10-11 오전 1:58:51	10:58:51	2.0.10.248	159	2	{/}	여본	여	본	NULL	NULL	NULL	32	1	27	NULL	NULL	NULL	KSY	List2	0		0	-1	797092	183		0	0	0	{/}	0	3	797275	0	z	381
좌우반구com(split BVF)_1	7	1	<?xml version="1.0"?>\n<Clock xmlns:dt="urn:schemas-microsoft-com:datatypes"><Description dt:dt="string">E-Prime Primary Realtime Clock</Description><StartTime><Timestamp dt:dt="int">0</Timestamp><DateUtc dt:dt="string">2020-10-11T01:58:51Z</DateUtc></StartTime><FrequencyChanges><FrequencyChange><Frequency dt:dt="r8">2699960000</Frequency><Timestamp dt:dt="r8">4.80737927815852E+15</Timestamp><Cur…	좌우반구com(split BVF)_1-007-1	60.021	1.0.0.165	1	1442847741	Professional	2.0.10.242	2.0.10.353	10-11-2020	2020-10-11 오전 1:58:51	10:58:51	2.0.10.248	163	1	z	여생	여	생	NULL	NULL	NULL	118	1	31	NULL	NULL	NULL	KSY2	List2	NULL	NULL	NULL	NULL	NULL	NULL	NULL	NULL	NULL	1	z	0	3	808821	0	z	563
좌우반구com(split BVF)_1	7	1	<?xml version="1.0"?>\n<Clock xmlns:dt="urn:schemas-microsoft-com:datatypes"><Description dt:dt="string">E-Prime Primary Realtime Clock</Description><StartTime><Timestamp dt:dt="int">0</Timestamp><DateUtc dt:dt="string">2020-10-11T01:58:51Z</DateUtc></StartTime><FrequencyChanges><FrequencyChange><Frequency dt:dt="r8">2699960000</Frequency><Timestamp dt:dt="r8">4.80737927815852E+15</Timestamp><Cur…	좌우반구com(split BVF)_1-007-1	60.021	1.0.0.165	1	1442847741	Professional	2.0.10.242	2.0.10.353	10-11-2020	2020-10-11 오전 1:58:51	10:58:51	2.0.10.248	324	2	{/}	열례	열	례	NULL	NULL	NULL	NULL	NULL	NULL	68	1	60	KSY	List3	0		0	-1	1395351	183		0	0	1	{/}	0	3	1395534	0	{/}	669
좌우반구com(split BVF)_1	7	1	<?xml version="1.0"?>\n<Clock xmlns:dt="urn:schemas-microsoft-com:datatypes"><Description dt:dt="string">E-Prime Primary Realtime Clock</Description><StartTime><Timestamp dt:dt="int">0</Timestamp><DateUtc dt:dt="string">2020-10-11T01:58:51Z</DateUtc></StartTime><FrequencyChanges><FrequencyChange><Frequency dt:dt="r8">2699960000</Frequency><Timestamp dt:dt="r8">4.80737927815852E+15</Timestamp><Cur…	좌우반구com(split BVF)_1-007-1	60.021	1.0.0.165	1	1442847741	Professional	2.0.10.242	2.0.10.353	10-11-2020	2020-10-11 오전 1:58:51	10:58:51	2.0.10.248	320	2	{/}	열박	열	박	NULL	NULL	NULL	NULL	NULL	NULL	20	1	56	KSY	List3	0		0	-1	1384038	183		0	0	1	{/}	1	3	1384221	0	{/}	614
좌우반구com(split BVF)_1	7	1	<?xml version="1.0"?>\n<Clock xmlns:dt="urn:schemas-microsoft-com:datatypes"><Description dt:dt="string">E-Prime Primary Realtime Clock</Description><StartTime><Timestamp dt:dt="int">0</Timestamp><DateUtc dt:dt="string">2020-10-11T01:58:51Z</DateUtc></StartTime><FrequencyChanges><FrequencyChange><Frequency dt:dt="r8">2699960000</Frequency><Timestamp dt:dt="r8">4.80737927815852E+15</Timestamp><Cur…	좌우반구com(split BVF)_1-007-1	60.021	1.0.0.165	1	1442847741	Professional	2.0.10.242	2.0.10.353	10-11-2020	2020-10-11 오전 1:58:51	10:58:51	2.0.10.248	115	2	{/}	열응	열	응	96	1	115	NULL	NULL	NULL	NULL	NULL	NULL	KSY2	List1	NULL	NULL	NULL	NULL	NULL	NULL	NULL	NULL	NULL	1	{/}	0	4	351447	0	{/}	693
좌우반구com(split BVF)_1	7	1	<?xml version="1.0"?>\n<Clock xmlns:dt="urn:schemas-microsoft-com:datatypes"><Description dt:dt="string">E-Prime Primary Realtime Clock</Description><StartTime><Timestamp dt:dt="int">0</Timestamp><DateUtc dt:dt="string">2020-10-11T01:58:51Z</DateUtc></StartTime><FrequencyChanges><FrequencyChange><Frequency dt:dt="r8">2699960000</Frequency><Timestamp dt:dt="r8">4.80737927815852E+15</Timestamp><Cur…	좌우반구com(split BVF)_1-007-1	60.021	1.0.0.165	1	1442847741	Professional	2.0.10.242	2.0.10.353	10-11-2020	2020-10-11 오전 1:58:51	10:58:51	2.0.10.248	396	1	z	열정	열	정	NULL	NULL	NULL	NULL	NULL	NULL	46	1	132	KSY2	List3	NULL	NULL	NULL	NULL	NULL	NULL	NULL	NULL	NULL	1	z	1	3	1598430	0	z	467
좌우반구com(split BVF)_1	7	1	<?xml version="1.0"?>\n<Clock xmlns:dt="urn:schemas-microsoft-com:datatypes"><Description dt:dt="string">E-Prime Primary Realtime Clock</Description><StartTime><Timestamp dt:dt="int">0</Timestamp><DateUtc dt:dt="string">2020-10-11T01:58:51Z</DateUtc></StartTime><FrequencyChanges><FrequencyChange><Frequency dt:dt="r8">2699960000</Frequency><Timestamp dt:dt="r8">4.80737927815852E+15</Timestamp><Cur…	좌우반구com(split BVF)_1-007-1	60.021	1.0.0.165	1	1442847741	Professional	2.0.10.242	2.0.10.353	10-11-2020	2020-10-11 오전 1:58:51	10:58:51	2.0.10.248	336	1	z	오류	오	류	NULL	NULL	NULL	NULL	NULL	NULL	95	1	72	KSY2	List3	NULL	NULL	NULL	NULL	NULL	NULL	NULL	NULL	NULL	1	z	0	3	1429056	0	z	395
좌우반구com(split BVF)_1	7	1	<?xml version="1.0"?>\n<Clock xmlns:dt="urn:schemas-microsoft-com:datatypes"><Description dt:dt="string">E-Prime Primary Realtime Clock</Description><StartTime><Timestamp dt:dt="int">0</Timestamp><DateUtc dt:dt="string">2020-10-11T01:58:51Z</DateUtc></StartTime><FrequencyChanges><FrequencyChange><Frequency dt:dt="r8">2699960000</Frequency><Timestamp dt:dt="r8">4.80737927815852E+15</Timestamp><Cur…	좌우반구com(split BVF)_1-007-1	60.021	1.0.0.165	1	1442847741	Professional	2.0.10.242	2.0.10.353	10-11-2020	2020-10-11 오전 1:58:51	10:58:51	2.0.10.248	372	1	z	오해	오	해	NULL	NULL	NULL	NULL	NULL	NULL	17	1	108	KSY2	List3	NULL	NULL	NULL	NULL	NULL	NULL	NULL	NULL	NULL	1	z	0	4	1528805	0	z	429
좌우반구com(split BVF)_1	7	1	<?xml version="1.0"?>\n<Clock xmlns:dt="urn:schemas-microsoft-com:datatypes"><Description dt:dt="string">E-Prime Primary Realtime Clock</Description><StartTime><Timestamp dt:dt="int">0</Timestamp><DateUtc dt:dt="string">2020-10-11T01:58:51Z</DateUtc></StartTime><FrequencyChanges><FrequencyChange><Frequency dt:dt="r8">2699960000</Frequency><Timestamp dt:dt="r8">4.80737927815852E+15</Timestamp><Cur…	좌우반구com(split BVF)_1-007-1	60.021	1.0.0.165	1	1442847741	Professional	2.0.10.242	2.0.10.353	10-11-2020	2020-10-11 오전 1:58:51	10:58:51	2.0.10.248	249	2	{/}	외보	외	보	NULL	NULL	NULL	105	1	117	NULL	NULL	NULL	KSY2	List2	NULL	NULL	NULL	NULL	NULL	NULL	NULL	NULL	NULL	1	{/}	0	3	1051537	0	{/}	829
좌우반구com(split BVF)_1	7	1	<?xml version="1.0"?>\n<Clock xmlns:dt="urn:schemas-microsoft-com:datatypes"><Description dt:dt="string">E-Prime Primary Realtime Clock</Description><StartTime><Timestamp dt:dt="int">0</Timestamp><DateUtc dt:dt="string">2020-10-11T01:58:51Z</DateUtc></StartTime><FrequencyChanges><FrequencyChange><Frequency dt:dt="r8">2699960000</Frequency><Timestamp dt:dt="r8">4.80737927815852E+15</Timestamp><Cur…	좌우반구com(split BVF)_1-007-1	60.021	1.0.0.165	1	1442847741	Professional	2.0.10.242	2.0.10.353	10-11-2020	2020-10-11 오전 1:58:51	10:58:51	2.0.10.248	183	1	z	외부	외	부	NULL	NULL	NULL	85	1	51	NULL	NULL	NULL	KSY2	List2	NULL	NULL	NULL	NULL	NULL	NULL	NULL	NULL	NULL	1	z	0	4	865202	0	z	638
좌우반구com(split BVF)_1	7	1	<?xml version="1.0"?>\n<Clock xmlns:dt="urn:schemas-microsoft-com:datatypes"><Description dt:dt="string">E-Prime Primary Realtime Clock</Description><StartTime><Timestamp dt:dt="int">0</Timestamp><DateUtc dt:dt="string">2020-10-11T01:58:51Z</DateUtc></StartTime><FrequencyChanges><FrequencyChange><Frequency dt:dt="r8">2699960000</Frequency><Timestamp dt:dt="r8">4.80737927815852E+15</Timestamp><Cur…	좌우반구com(split BVF)_1-007-1	60.021	1.0.0.165	1	1442847741	Professional	2.0.10.242	2.0.10.353	10-11-2020	2020-10-11 오전 1:58:51	10:58:51	2.0.10.248	231	2	{/}	요명	요	명	NULL	NULL	NULL	53	1	99	NULL	NULL	NULL	KSY3	List2	NULL	NULL	NULL	NULL	NULL	NULL	NULL	NULL	NULL	1	{/}	0	3	1000488	0	{/}	551
좌우반구com(split BVF)_1	7	1	<?xml version="1.0"?>\n<Clock xmlns:dt="urn:schemas-microsoft-com:datatypes"><Description dt:dt="string">E-Prime Primary Realtime Clock</Description><StartTime><Timestamp dt:dt="int">0</Timestamp><DateUtc dt:dt="string">2020-10-11T01:58:51Z</DateUtc></StartTime><FrequencyChanges><FrequencyChange><Frequency dt:dt="r8">2699960000</Frequency><Timestamp dt:dt="r8">4.80737927815852E+15</Timestamp><Cur…	좌우반구com(split BVF)_1-007-1	60.021	1.0.0.165	1	1442847741	Professional	2.0.10.242	2.0.10.353	10-11-2020	2020-10-11 오전 1:58:51	10:58:51	2.0.10.248	15	1	z	요소	요	소	112	1	15	NULL	NULL	NULL	NULL	NULL	NULL	KSY2	List1	NULL	NULL	NULL	NULL	NULL	NULL	NULL	NULL	NULL	1	z	1	3	61047	0	z	584
좌우반구com(split BVF)_1	7	1	<?xml version="1.0"?>\n<Clock xmlns:dt="urn:schemas-microsoft-com:datatypes"><Description dt:dt="string">E-Prime Primary Realtime Clock</Description><StartTime><Timestamp dt:dt="int">0</Timestamp><DateUtc dt:dt="string">2020-10-11T01:58:51Z</DateUtc></StartTime><FrequencyChanges><FrequencyChange><Frequency dt:dt="r8">2699960000</Frequency><Timestamp dt:dt="r8">4.80737927815852E+15</Timestamp><Cur…	좌우반구com(split BVF)_1-007-1	60.021	1.0.0.165	1	1442847741	Professional	2.0.10.242	2.0.10.353	10-11-2020	2020-10-11 오전 1:58:51	10:58:51	2.0.10.248	365	1	z	요청	요	청	NULL	NULL	NULL	NULL	NULL	NULL	56	1	101	KSY2	List3	NULL	NULL	NULL	NULL	NULL	NULL	NULL	NULL	NULL	1	z	0	3	1509411	0	z	439
좌우반구com(split BVF)_1	7	1	<?xml version="1.0"?>\n<Clock xmlns:dt="urn:schemas-microsoft-com:datatypes"><Description dt:dt="string">E-Prime Primary Realtime Clock</Description><StartTime><Timestamp dt:dt="int">0</Timestamp><DateUtc dt:dt="string">2020-10-11T01:58:51Z</DateUtc></StartTime><FrequencyChanges><FrequencyChange><Frequency dt:dt="r8">2699960000</Frequency><Timestamp dt:dt="r8">4.80737927815852E+15</Timestamp><Cur…	좌우반구com(split BVF)_1-007-1	60.021	1.0.0.165	1	1442847741	Professional	2.0.10.242	2.0.10.353	10-11-2020	2020-10-11 오전 1:58:51	10:58:51	2.0.10.248	255	2	{/}	용스	용	스	NULL	NULL	NULL	19	1	123	NULL	NULL	NULL	KSY3	List2	NULL	NULL	NULL	NULL	NULL	NULL	NULL	NULL	NULL	1	{/}	0	4	1068598	0	{/}	800
좌우반구com(split BVF)_1	7	1	<?xml version="1.0"?>\n<Clock xmlns:dt="urn:schemas-microsoft-com:datatypes"><Description dt:dt="string">E-Prime Primary Realtime Clock</Description><StartTime><Timestamp dt:dt="int">0</Timestamp><DateUtc dt:dt="string">2020-10-11T01:58:51Z</DateUtc></StartTime><FrequencyChanges><FrequencyChange><Frequency dt:dt="r8">2699960000</Frequency><Timestamp dt:dt="r8">4.80737927815852E+15</Timestamp><Cur…	좌우반구com(split BVF)_1-007-1	60.021	1.0.0.165	1	1442847741	Professional	2.0.10.242	2.0.10.353	10-11-2020	2020-10-11 오전 1:58:51	10:58:51	2.0.10.248	202	1	z	용어	용	어	NULL	NULL	NULL	48	1	70	NULL	NULL	NULL	KSY2	List2	NULL	NULL	NULL	NULL	NULL	NULL	NULL	NULL	NULL	1	z	0	3	919766	0	z	393
좌우반구com(split BVF)_1	7	1	<?xml version="1.0"?>\n<Clock xmlns:dt="urn:schemas-microsoft-com:datatypes"><Description dt:dt="string">E-Prime Primary Realtime Clock</Description><StartTime><Timestamp dt:dt="int">0</Timestamp><DateUtc dt:dt="string">2020-10-11T01:58:51Z</DateUtc></StartTime><FrequencyChanges><FrequencyChange><Frequency dt:dt="r8">2699960000</Frequency><Timestamp dt:dt="r8">4.80737927815852E+15</Timestamp><Cur…	좌우반구com(split BVF)_1-007-1	60.021	1.0.0.165	1	1442847741	Professional	2.0.10.242	2.0.10.353	10-11-2020	2020-10-11 오전 1:58:51	10:58:51	2.0.10.248	64	1	z	우려	우	려	87	1	64	NULL	NULL	NULL	NULL	NULL	NULL	KSY2	List1	NULL	NULL	NULL	NULL	NULL	NULL	NULL	NULL	NULL	1	z	0	4	204931	0	z	611
좌우반구com(split BVF)_1	7	1	<?xml version="1.0"?>\n<Clock xmlns:dt="urn:schemas-microsoft-com:datatypes"><Description dt:dt="string">E-Prime Primary Realtime Clock</Description><StartTime><Timestamp dt:dt="int">0</Timestamp><DateUtc dt:dt="string">2020-10-11T01:58:51Z</DateUtc></StartTime><FrequencyChanges><FrequencyChange><Frequency dt:dt="r8">2699960000</Frequency><Timestamp dt:dt="r8">4.80737927815852E+15</Timestamp><Cur…	좌우반구com(split BVF)_1-007-1	60.021	1.0.0.165	1	1442847741	Professional	2.0.10.242	2.0.10.353	10-11-2020	2020-10-11 오전 1:58:51	10:58:51	2.0.10.248	194	2	{/}	운국	운	국	NULL	NULL	NULL	50	1	62	NULL	NULL	NULL	KSY3	List2	NULL	NULL	NULL	NULL	NULL	NULL	NULL	NULL	NULL	1	{/}	0	4	897524	0	{/}	548
좌우반구com(split BVF)_1	7	1	<?xml version="1.0"?>\n<Clock xmlns:dt="urn:schemas-microsoft-com:datatypes"><Description dt:dt="string">E-Prime Primary Realtime Clock</Description><StartTime><Timestamp dt:dt="int">0</Timestamp><DateUtc dt:dt="string">2020-10-11T01:58:51Z</DateUtc></StartTime><FrequencyChanges><FrequencyChange><Frequency dt:dt="r8">2699960000</Frequency><Timestamp dt:dt="r8">4.80737927815852E+15</Timestamp><Cur…	좌우반구com(split BVF)_1-007-1	60.021	1.0.0.165	1	1442847741	Professional	2.0.10.242	2.0.10.353	10-11-2020	2020-10-11 오전 1:58:51	10:58:51	2.0.10.248	151	2	{/}	운속	운	속	NULL	NULL	NULL	42	1	19	NULL	NULL	NULL	KSY	List2	0		1	-1	772550	184		0	0	1	{/}	0	4	772734	0	{/}	1058
좌우반구com(split BVF)_1	7	1	<?xml version="1.0"?>\n<Clock xmlns:dt="urn:schemas-microsoft-com:datatypes"><Description dt:dt="string">E-Prime Primary Realtime Clock</Description><StartTime><Timestamp dt:dt="int">0</Timestamp><DateUtc dt:dt="string">2020-10-11T01:58:51Z</DateUtc></StartTime><FrequencyChanges><FrequencyChange><Frequency dt:dt="r8">2699960000</Frequency><Timestamp dt:dt="r8">4.80737927815852E+15</Timestamp><Cur…	좌우반구com(split BVF)_1-007-1	60.021	1.0.0.165	1	1442847741	Professional	2.0.10.242	2.0.10.353	10-11-2020	2020-10-11 오전 1:58:51	10:58:51	2.0.10.248	352	1	z	원리	원	리	NULL	NULL	NULL	NULL	NULL	NULL	92	1	88	KSY2	List3	NULL	NULL	NULL	NULL	NULL	NULL	NULL	NULL	NULL	1	z	0	4	1473441	0	z	417
좌우반구com(split BVF)_1	7	1	<?xml version="1.0"?>\n<Clock xmlns:dt="urn:schemas-microsoft-com:datatypes"><Description dt:dt="string">E-Prime Primary Realtime Clock</Description><StartTime><Timestamp dt:dt="int">0</Timestamp><DateUtc dt:dt="string">2020-10-11T01:58:51Z</DateUtc></StartTime><FrequencyChanges><FrequencyChange><Frequency dt:dt="r8">2699960000</Frequency><Timestamp dt:dt="r8">4.80737927815852E+15</Timestamp><Cur…	좌우반구com(split BVF)_1-007-1	60.021	1.0.0.165	1	1442847741	Professional	2.0.10.242	2.0.10.353	10-11-2020	2020-10-11 오전 1:58:51	10:58:51	2.0.10.248	378	1	z	원인	원	인	NULL	NULL	NULL	NULL	NULL	NULL	26	1	114	KSY2	List3	NULL	NULL	NULL	NULL	NULL	NULL	NULL	NULL	NULL	1	z	0	3	1546332	0	z	350
좌우반구com(split BVF)_1	7	1	<?xml version="1.0"?>\n<Clock xmlns:dt="urn:schemas-microsoft-com:datatypes"><Description dt:dt="string">E-Prime Primary Realtime Clock</Description><StartTime><Timestamp dt:dt="int">0</Timestamp><DateUtc dt:dt="string">2020-10-11T01:58:51Z</DateUtc></StartTime><FrequencyChanges><FrequencyChange><Frequency dt:dt="r8">2699960000</Frequency><Timestamp dt:dt="r8">4.80737927815852E+15</Timestamp><Cur…	좌우반구com(split BVF)_1-007-1	60.021	1.0.0.165	1	1442847741	Professional	2.0.10.242	2.0.10.353	10-11-2020	2020-10-11 오전 1:58:51	10:58:51	2.0.10.248	394	1	z	원장	원	장	NULL	NULL	NULL	NULL	NULL	NULL	14	1	130	KSY2	List3	NULL	NULL	NULL	NULL	NULL	NULL	NULL	NULL	NULL	1	z	1	3	1592732	0	z	845
좌우반구com(split BVF)_1	7	1	<?xml version="1.0"?>\n<Clock xmlns:dt="urn:schemas-microsoft-com:datatypes"><Description dt:dt="string">E-Prime Primary Realtime Clock</Description><StartTime><Timestamp dt:dt="int">0</Timestamp><DateUtc dt:dt="string">2020-10-11T01:58:51Z</DateUtc></StartTime><FrequencyChanges><FrequencyChange><Frequency dt:dt="r8">2699960000</Frequency><Timestamp dt:dt="r8">4.80737927815852E+15</Timestamp><Cur…	좌우반구com(split BVF)_1-007-1	60.021	1.0.0.165	1	1442847741	Professional	2.0.10.242	2.0.10.353	10-11-2020	2020-10-11 오전 1:58:51	10:58:51	2.0.10.248	13	2	{/}	원착	원	착	132	1	13	NULL	NULL	NULL	NULL	NULL	NULL	KSY2	List1	NULL	NULL	NULL	NULL	NULL	NULL	NULL	NULL	NULL	1	{/}	0	4	54650	0	{/}	917
좌우반구com(split BVF)_1	7	1	<?xml version="1.0"?>\n<Clock xmlns:dt="urn:schemas-microsoft-com:datatypes"><Description dt:dt="string">E-Prime Primary Realtime Clock</Description><StartTime><Timestamp dt:dt="int">0</Timestamp><DateUtc dt:dt="string">2020-10-11T01:58:51Z</DateUtc></StartTime><FrequencyChanges><FrequencyChange><Frequency dt:dt="r8">2699960000</Frequency><Timestamp dt:dt="r8">4.80737927815852E+15</Timestamp><Cur…	좌우반구com(split BVF)_1-007-1	60.021	1.0.0.165	1	1442847741	Professional	2.0.10.242	2.0.10.353	10-11-2020	2020-10-11 오전 1:58:51	10:58:51	2.0.10.248	75	1	z	원형	원	형	28	1	75	NULL	NULL	NULL	NULL	NULL	NULL	KSY2	List1	NULL	NULL	NULL	NULL	NULL	NULL	NULL	NULL	NULL	1	z	0	4	236870	0	z	727
좌우반구com(split BVF)_1	7	1	<?xml version="1.0"?>\n<Clock xmlns:dt="urn:schemas-microsoft-com:datatypes"><Description dt:dt="string">E-Prime Primary Realtime Clock</Description><StartTime><Timestamp dt:dt="int">0</Timestamp><DateUtc dt:dt="string">2020-10-11T01:58:51Z</DateUtc></StartTime><FrequencyChanges><FrequencyChange><Frequency dt:dt="r8">2699960000</Frequency><Timestamp dt:dt="r8">4.80737927815852E+15</Timestamp><Cur…	좌우반구com(split BVF)_1-007-1	60.021	1.0.0.165	1	1442847741	Professional	2.0.10.242	2.0.10.353	10-11-2020	2020-10-11 오전 1:58:51	10:58:51	2.0.10.248	181	2	{/}	위절	위	절	NULL	NULL	NULL	111	1	49	NULL	NULL	NULL	KSY2	List2	NULL	NULL	NULL	NULL	NULL	NULL	NULL	NULL	NULL	1	{/}	1	3	858870	0	{/}	906
좌우반구com(split BVF)_1	7	1	<?xml version="1.0"?>\n<Clock xmlns:dt="urn:schemas-microsoft-com:datatypes"><Description dt:dt="string">E-Prime Primary Realtime Clock</Description><StartTime><Timestamp dt:dt="int">0</Timestamp><DateUtc dt:dt="string">2020-10-11T01:58:51Z</DateUtc></StartTime><FrequencyChanges><FrequencyChange><Frequency dt:dt="r8">2699960000</Frequency><Timestamp dt:dt="r8">4.80737927815852E+15</Timestamp><Cur…	좌우반구com(split BVF)_1-007-1	60.021	1.0.0.165	1	1442847741	Professional	2.0.10.242	2.0.10.353	10-11-2020	2020-10-11 오전 1:58:51	10:58:51	2.0.10.248	247	1	z	유형	유	형	NULL	NULL	NULL	123	1	115	NULL	NULL	NULL	KSY2	List2	NULL	NULL	NULL	NULL	NULL	NULL	NULL	NULL	NULL	1	z	0	3	1045822	0	z	720
좌우반구com(split BVF)_1	7	1	<?xml version="1.0"?>\n<Clock xmlns:dt="urn:schemas-microsoft-com:datatypes"><Description dt:dt="string">E-Prime Primary Realtime Clock</Description><StartTime><Timestamp dt:dt="int">0</Timestamp><DateUtc dt:dt="string">2020-10-11T01:58:51Z</DateUtc></StartTime><FrequencyChanges><FrequencyChange><Frequency dt:dt="r8">2699960000</Frequency><Timestamp dt:dt="r8">4.80737927815852E+15</Timestamp><Cur…	좌우반구com(split BVF)_1-007-1	60.021	1.0.0.165	1	1442847741	Professional	2.0.10.242	2.0.10.353	10-11-2020	2020-10-11 오전 1:58:51	10:58:51	2.0.10.248	3	1	z	음식	음	식	37	1	3	NULL	NULL	NULL	NULL	NULL	NULL	KSY2	List1	NULL	NULL	NULL	NULL	NULL	NULL	NULL	NULL	NULL	1	z	0	3	26809	0	z	422
좌우반구com(split BVF)_1	7	1	<?xml version="1.0"?>\n<Clock xmlns:dt="urn:schemas-microsoft-com:datatypes"><Description dt:dt="string">E-Prime Primary Realtime Clock</Description><StartTime><Timestamp dt:dt="int">0</Timestamp><DateUtc dt:dt="string">2020-10-11T01:58:51Z</DateUtc></StartTime><FrequencyChanges><FrequencyChange><Frequency dt:dt="r8">2699960000</Frequency><Timestamp dt:dt="r8">4.80737927815852E+15</Timestamp><Cur…	좌우반구com(split BVF)_1-007-1	60.021	1.0.0.165	1	1442847741	Professional	2.0.10.242	2.0.10.353	10-11-2020	2020-10-11 오전 1:58:51	10:58:51	2.0.10.248	373	2	{/}	음안	음	안	NULL	NULL	NULL	NULL	NULL	NULL	85	1	109	KSY	List3	0		0	0	1531254	183		0	0	1	{/}	0	3	1531437	0	{/}	541
좌우반구com(split BVF)_1	7	1	<?xml version="1.0"?>\n<Clock xmlns:dt="urn:schemas-microsoft-com:datatypes"><Description dt:dt="string">E-Prime Primary Realtime Clock</Description><StartTime><Timestamp dt:dt="int">0</Timestamp><DateUtc dt:dt="string">2020-10-11T01:58:51Z</DateUtc></StartTime><FrequencyChanges><FrequencyChange><Frequency dt:dt="r8">2699960000</Frequency><Timestamp dt:dt="r8">4.80737927815852E+15</Timestamp><Cur…	좌우반구com(split BVF)_1-007-1	60.021	1.0.0.165	1	1442847741	Professional	2.0.10.242	2.0.10.353	10-11-2020	2020-10-11 오전 1:58:51	10:58:51	2.0.10.248	204	2	{/}	응어	응	어	NULL	NULL	NULL	102	1	72	NULL	NULL	NULL	KSY3	List2	NULL	NULL	NULL	NULL	NULL	NULL	NULL	NULL	NULL	1	{/}	0	3	925131	0	{/}	636
좌우반구com(split BVF)_1	7	1	<?xml version="1.0"?>\n<Clock xmlns:dt="urn:schemas-microsoft-com:datatypes"><Description dt:dt="string">E-Prime Primary Realtime Clock</Description><StartTime><Timestamp dt:dt="int">0</Timestamp><DateUtc dt:dt="string">2020-10-11T01:58:51Z</DateUtc></StartTime><FrequencyChanges><FrequencyChange><Frequency dt:dt="r8">2699960000</Frequency><Timestamp dt:dt="r8">4.80737927815852E+15</Timestamp><Cur…	좌우반구com(split BVF)_1-007-1	60.021	1.0.0.165	1	1442847741	Professional	2.0.10.242	2.0.10.353	10-11-2020	2020-10-11 오전 1:58:51	10:58:51	2.0.10.248	299	2	{/}	의마	의	마	NULL	NULL	NULL	NULL	NULL	NULL	53	1	35	KSY3	List3	NULL	NULL	NULL	NULL	NULL	NULL	NULL	NULL	NULL	0	{/}	0	4	1323093	0	z	463
좌우반구com(split BVF)_1	7	1	<?xml version="1.0"?>\n<Clock xmlns:dt="urn:schemas-microsoft-com:datatypes"><Description dt:dt="string">E-Prime Primary Realtime Clock</Description><StartTime><Timestamp dt:dt="int">0</Timestamp><DateUtc dt:dt="string">2020-10-11T01:58:51Z</DateUtc></StartTime><FrequencyChanges><FrequencyChange><Frequency dt:dt="r8">2699960000</Frequency><Timestamp dt:dt="r8">4.80737927815852E+15</Timestamp><Cur…	좌우반구com(split BVF)_1-007-1	60.021	1.0.0.165	1	1442847741	Professional	2.0.10.242	2.0.10.353	10-11-2020	2020-10-11 오전 1:58:51	10:58:51	2.0.10.248	346	1	z	의미	의	미	NULL	NULL	NULL	NULL	NULL	NULL	21	1	82	KSY2	List3	NULL	NULL	NULL	NULL	NULL	NULL	NULL	NULL	NULL	1	z	0	4	1456880	0	z	322
좌우반구com(split BVF)_1	7	1	<?xml version="1.0"?>\n<Clock xmlns:dt="urn:schemas-microsoft-com:datatypes"><Description dt:dt="string">E-Prime Primary Realtime Clock</Description><StartTime><Timestamp dt:dt="int">0</Timestamp><DateUtc dt:dt="string">2020-10-11T01:58:51Z</DateUtc></StartTime><FrequencyChanges><FrequencyChange><Frequency dt:dt="r8">2699960000</Frequency><Timestamp dt:dt="r8">4.80737927815852E+15</Timestamp><Cur…	좌우반구com(split BVF)_1-007-1	60.021	1.0.0.165	1	1442847741	Professional	2.0.10.242	2.0.10.353	10-11-2020	2020-10-11 오전 1:58:51	10:58:51	2.0.10.248	245	2	{/}	의필	의	필	NULL	NULL	NULL	64	1	113	NULL	NULL	NULL	KSY	List2	0		1	-1	1039424	184		0	0	1	{/}	0	4	1039608	0	{/}	830
좌우반구com(split BVF)_1	7	1	<?xml version="1.0"?>\n<Clock xmlns:dt="urn:schemas-microsoft-com:datatypes"><Description dt:dt="string">E-Prime Primary Realtime Clock</Description><StartTime><Timestamp dt:dt="int">0</Timestamp><DateUtc dt:dt="string">2020-10-11T01:58:51Z</DateUtc></StartTime><FrequencyChanges><FrequencyChange><Frequency dt:dt="r8">2699960000</Frequency><Timestamp dt:dt="r8">4.80737927815852E+15</Timestamp><Cur…	좌우반구com(split BVF)_1-007-1	60.021	1.0.0.165	1	1442847741	Professional	2.0.10.242	2.0.10.353	10-11-2020	2020-10-11 오전 1:58:51	10:58:51	2.0.10.248	40	2	{/}	이느	이	느	97	1	40	NULL	NULL	NULL	NULL	NULL	NULL	KSY3	List1	NULL	NULL	NULL	NULL	NULL	NULL	NULL	NULL	NULL	1	{/}	0	3	133489	0	{/}	565
좌우반구com(split BVF)_1	7	1	<?xml version="1.0"?>\n<Clock xmlns:dt="urn:schemas-microsoft-com:datatypes"><Description dt:dt="string">E-Prime Primary Realtime Clock</Description><StartTime><Timestamp dt:dt="int">0</Timestamp><DateUtc dt:dt="string">2020-10-11T01:58:51Z</DateUtc></StartTime><FrequencyChanges><FrequencyChange><Frequency dt:dt="r8">2699960000</Frequency><Timestamp dt:dt="r8">4.80737927815852E+15</Timestamp><Cur…	좌우반구com(split BVF)_1-007-1	60.021	1.0.0.165	1	1442847741	Professional	2.0.10.242	2.0.10.353	10-11-2020	2020-10-11 오전 1:58:51	10:58:51	2.0.10.248	308	1	z	이득	이	득	NULL	NULL	NULL	NULL	NULL	NULL	80	1	44	KSY2	List3	NULL	NULL	NULL	NULL	NULL	NULL	NULL	NULL	NULL	1	z	0	4	1350017	0	z	402
좌우반구com(split BVF)_1	7	1	<?xml version="1.0"?>\n<Clock xmlns:dt="urn:schemas-microsoft-com:datatypes"><Description dt:dt="string">E-Prime Primary Realtime Clock</Description><StartTime><Timestamp dt:dt="int">0</Timestamp><DateUtc dt:dt="string">2020-10-11T01:58:51Z</DateUtc></StartTime><FrequencyChanges><FrequencyChange><Frequency dt:dt="r8">2699960000</Frequency><Timestamp dt:dt="r8">4.80737927815852E+15</Timestamp><Cur…	좌우반구com(split BVF)_1-007-1	60.021	1.0.0.165	1	1442847741	Professional	2.0.10.242	2.0.10.353	10-11-2020	2020-10-11 오전 1:58:51	10:58:51	2.0.10.248	55	1	z	이유	이	유	54	1	55	NULL	NULL	NULL	NULL	NULL	NULL	KSY2	List1	NULL	NULL	NULL	NULL	NULL	NULL	NULL	NULL	NULL	1	z	1	3	178073	0	z	517
좌우반구com(split BVF)_1	7	1	<?xml version="1.0"?>\n<Clock xmlns:dt="urn:schemas-microsoft-com:datatypes"><Description dt:dt="string">E-Prime Primary Realtime Clock</Description><StartTime><Timestamp dt:dt="int">0</Timestamp><DateUtc dt:dt="string">2020-10-11T01:58:51Z</DateUtc></StartTime><FrequencyChanges><FrequencyChange><Frequency dt:dt="r8">2699960000</Frequency><Timestamp dt:dt="r8">4.80737927815852E+15</Timestamp><Cur…	좌우반구com(split BVF)_1-007-1	60.021	1.0.0.165	1	1442847741	Professional	2.0.10.242	2.0.10.353	10-11-2020	2020-10-11 오전 1:58:51	10:58:51	2.0.10.248	62	1	z	이전	이	전	42	1	62	NULL	NULL	NULL	NULL	NULL	NULL	KSY3	List1	NULL	NULL	NULL	NULL	NULL	NULL	NULL	NULL	NULL	1	z	0	4	199233	0	z	589
좌우반구com(split BVF)_1	7	1	<?xml version="1.0"?>\n<Clock xmlns:dt="urn:schemas-microsoft-com:datatypes"><Description dt:dt="string">E-Prime Primary Realtime Clock</Description><StartTime><Timestamp dt:dt="int">0</Timestamp><DateUtc dt:dt="string">2020-10-11T01:58:51Z</DateUtc></StartTime><FrequencyChanges><FrequencyChange><Frequency dt:dt="r8">2699960000</Frequency><Timestamp dt:dt="r8">4.80737927815852E+15</Timestamp><Cur…	좌우반구com(split BVF)_1-007-1	60.021	1.0.0.165	1	1442847741	Professional	2.0.10.242	2.0.10.353	10-11-2020	2020-10-11 오전 1:58:51	10:58:51	2.0.10.248	370	2	{/}	익궤	익	궤	NULL	NULL	NULL	NULL	NULL	NULL	39	1	106	KSY2	List3	NULL	NULL	NULL	NULL	NULL	NULL	NULL	NULL	NULL	1	{/}	1	3	1523223	0	{/}	643
좌우반구com(split BVF)_1	7	1	<?xml version="1.0"?>\n<Clock xmlns:dt="urn:schemas-microsoft-com:datatypes"><Description dt:dt="string">E-Prime Primary Realtime Clock</Description><StartTime><Timestamp dt:dt="int">0</Timestamp><DateUtc dt:dt="string">2020-10-11T01:58:51Z</DateUtc></StartTime><FrequencyChanges><FrequencyChange><Frequency dt:dt="r8">2699960000</Frequency><Timestamp dt:dt="r8">4.80737927815852E+15</Timestamp><Cur…	좌우반구com(split BVF)_1-007-1	60.021	1.0.0.165	1	1442847741	Professional	2.0.10.242	2.0.10.353	10-11-2020	2020-10-11 오전 1:58:51	10:58:51	2.0.10.248	207	2	{/}	익력	익	력	NULL	NULL	NULL	34	1	75	NULL	NULL	NULL	KSY2	List2	NULL	NULL	NULL	NULL	NULL	NULL	NULL	NULL	NULL	0	{/}	0	3	933328	0	z	871
좌우반구com(split BVF)_1	7	1	<?xml version="1.0"?>\n<Clock xmlns:dt="urn:schemas-microsoft-com:datatypes"><Description dt:dt="string">E-Prime Primary Realtime Clock</Description><StartTime><Timestamp dt:dt="int">0</Timestamp><DateUtc dt:dt="string">2020-10-11T01:58:51Z</DateUtc></StartTime><FrequencyChanges><FrequencyChange><Frequency dt:dt="r8">2699960000</Frequency><Timestamp dt:dt="r8">4.80737927815852E+15</Timestamp><Cur…	좌우반구com(split BVF)_1-007-1	60.021	1.0.0.165	1	1442847741	Professional	2.0.10.242	2.0.10.353	10-11-2020	2020-10-11 오전 1:58:51	10:58:51	2.0.10.248	387	1	z	인간	인	간	NULL	NULL	NULL	NULL	NULL	NULL	63	1	123	KSY3	List3	NULL	NULL	NULL	NULL	NULL	NULL	NULL	NULL	NULL	1	z	0	3	1572506	0	z	551
좌우반구com(split BVF)_1	7	1	<?xml version="1.0"?>\n<Clock xmlns:dt="urn:schemas-microsoft-com:datatypes"><Description dt:dt="string">E-Prime Primary Realtime Clock</Description><StartTime><Timestamp dt:dt="int">0</Timestamp><DateUtc dt:dt="string">2020-10-11T01:58:51Z</DateUtc></StartTime><FrequencyChanges><FrequencyChange><Frequency dt:dt="r8">2699960000</Frequency><Timestamp dt:dt="r8">4.80737927815852E+15</Timestamp><Cur…	좌우반구com(split BVF)_1-007-1	60.021	1.0.0.165	1	1442847741	Professional	2.0.10.242	2.0.10.353	10-11-2020	2020-10-11 오전 1:58:51	10:58:51	2.0.10.248	330	1	z	인사	인	사	NULL	NULL	NULL	NULL	NULL	NULL	41	1	66	KSY3	List3	NULL	NULL	NULL	NULL	NULL	NULL	NULL	NULL	NULL	1	z	0	4	1413245	0	z	430
좌우반구com(split BVF)_1	7	1	<?xml version="1.0"?>\n<Clock xmlns:dt="urn:schemas-microsoft-com:datatypes"><Description dt:dt="string">E-Prime Primary Realtime Clock</Description><StartTime><Timestamp dt:dt="int">0</Timestamp><DateUtc dt:dt="string">2020-10-11T01:58:51Z</DateUtc></StartTime><FrequencyChanges><FrequencyChange><Frequency dt:dt="r8">2699960000</Frequency><Timestamp dt:dt="r8">4.80737927815852E+15</Timestamp><Cur…	좌우반구com(split BVF)_1-007-1	60.021	1.0.0.165	1	1442847741	Professional	2.0.10.242	2.0.10.353	10-11-2020	2020-10-11 오전 1:58:51	10:58:51	2.0.10.248	80	1	z	인생	인	생	76	1	80	NULL	NULL	NULL	NULL	NULL	NULL	KSY3	List1	NULL	NULL	NULL	NULL	NULL	NULL	NULL	NULL	NULL	1	z	1	3	251481	0	z	388
좌우반구com(split BVF)_1	7	1	<?xml version="1.0"?>\n<Clock xmlns:dt="urn:schemas-microsoft-com:datatypes"><Description dt:dt="string">E-Prime Primary Realtime Clock</Description><StartTime><Timestamp dt:dt="int">0</Timestamp><DateUtc dt:dt="string">2020-10-11T01:58:51Z</DateUtc></StartTime><FrequencyChanges><FrequencyChange><Frequency dt:dt="r8">2699960000</Frequency><Timestamp dt:dt="r8">4.80737927815852E+15</Timestamp><Cur…	좌우반구com(split BVF)_1-007-1	60.021	1.0.0.165	1	1442847741	Professional	2.0.10.242	2.0.10.353	10-11-2020	2020-10-11 오전 1:58:51	10:58:51	2.0.10.248	229	1	z	인연	인	연	NULL	NULL	NULL	98	1	97	NULL	NULL	NULL	KSY3	List2	NULL	NULL	NULL	NULL	NULL	NULL	NULL	NULL	NULL	1	z	0	3	995090	0	z	381
좌우반구com(split BVF)_1	7	1	<?xml version="1.0"?>\n<Clock xmlns:dt="urn:schemas-microsoft-com:datatypes"><Description dt:dt="string">E-Prime Primary Realtime Clock</Description><StartTime><Timestamp dt:dt="int">0</Timestamp><DateUtc dt:dt="string">2020-10-11T01:58:51Z</DateUtc></StartTime><FrequencyChanges><FrequencyChange><Frequency dt:dt="r8">2699960000</Frequency><Timestamp dt:dt="r8">4.80737927815852E+15</Timestamp><Cur…	좌우반구com(split BVF)_1-007-1	60.021	1.0.0.165	1	1442847741	Professional	2.0.10.242	2.0.10.353	10-11-2020	2020-10-11 오전 1:58:51	10:58:51	2.0.10.248	250	2	{/}	일려	일	려	NULL	NULL	NULL	82	1	118	NULL	NULL	NULL	KSY	List2	0		0	-1	1054386	183		0	0	1	{/}	0	3	1054569	0	{/}	685
좌우반구com(split BVF)_1	7	1	<?xml version="1.0"?>\n<Clock xmlns:dt="urn:schemas-microsoft-com:datatypes"><Description dt:dt="string">E-Prime Primary Realtime Clock</Description><StartTime><Timestamp dt:dt="int">0</Timestamp><DateUtc dt:dt="string">2020-10-11T01:58:51Z</DateUtc></StartTime><FrequencyChanges><FrequencyChange><Frequency dt:dt="r8">2699960000</Frequency><Timestamp dt:dt="r8">4.80737927815852E+15</Timestamp><Cur…	좌우반구com(split BVF)_1-007-1	60.021	1.0.0.165	1	1442847741	Professional	2.0.10.242	2.0.10.353	10-11-2020	2020-10-11 오전 1:58:51	10:58:51	2.0.10.248	69	2	{/}	일섭	일	섭	56	1	69	NULL	NULL	NULL	NULL	NULL	NULL	KSY2	List1	NULL	NULL	NULL	NULL	NULL	NULL	NULL	NULL	NULL	0	{/}	0	3	219659	0	z	906
좌우반구com(split BVF)_1	7	1	<?xml version="1.0"?>\n<Clock xmlns:dt="urn:schemas-microsoft-com:datatypes"><Description dt:dt="string">E-Prime Primary Realtime Clock</Description><StartTime><Timestamp dt:dt="int">0</Timestamp><DateUtc dt:dt="string">2020-10-11T01:58:51Z</DateUtc></StartTime><FrequencyChanges><FrequencyChange><Frequency dt:dt="r8">2699960000</Frequency><Timestamp dt:dt="r8">4.80737927815852E+15</Timestamp><Cur…	좌우반구com(split BVF)_1-007-1	60.021	1.0.0.165	1	1442847741	Professional	2.0.10.242	2.0.10.353	10-11-2020	2020-10-11 오전 1:58:51	10:58:51	2.0.10.248	101	2	{/}	임택	임	택	102	1	101	NULL	NULL	NULL	NULL	NULL	NULL	KSY2	List1	NULL	NULL	NULL	NULL	NULL	NULL	NULL	NULL	NULL	1	{/}	0	4	312194	0	{/}	595
좌우반구com(split BVF)_1	7	1	<?xml version="1.0"?>\n<Clock xmlns:dt="urn:schemas-microsoft-com:datatypes"><Description dt:dt="string">E-Prime Primary Realtime Clock</Description><StartTime><Timestamp dt:dt="int">0</Timestamp><DateUtc dt:dt="string">2020-10-11T01:58:51Z</DateUtc></StartTime><FrequencyChanges><FrequencyChange><Frequency dt:dt="r8">2699960000</Frequency><Timestamp dt:dt="r8">4.80737927815852E+15</Timestamp><Cur…	좌우반구com(split BVF)_1-007-1	60.021	1.0.0.165	1	1442847741	Professional	2.0.10.242	2.0.10.353	10-11-2020	2020-10-11 오전 1:58:51	10:58:51	2.0.10.248	220	1	z	입구	입	구	NULL	NULL	NULL	37	1	88	NULL	NULL	NULL	KSY3	List2	NULL	NULL	NULL	NULL	NULL	NULL	NULL	NULL	NULL	1	z	0	3	969149	0	z	746
좌우반구com(split BVF)_1	7	1	<?xml version="1.0"?>\n<Clock xmlns:dt="urn:schemas-microsoft-com:datatypes"><Description dt:dt="string">E-Prime Primary Realtime Clock</Description><StartTime><Timestamp dt:dt="int">0</Timestamp><DateUtc dt:dt="string">2020-10-11T01:58:51Z</DateUtc></StartTime><FrequencyChanges><FrequencyChange><Frequency dt:dt="r8">2699960000</Frequency><Timestamp dt:dt="r8">4.80737927815852E+15</Timestamp><Cur…	좌우반구com(split BVF)_1-007-1	60.021	1.0.0.165	1	1442847741	Professional	2.0.10.242	2.0.10.353	10-11-2020	2020-10-11 오전 1:58:51	10:58:51	2.0.10.248	316	2	{/}	입목	입	목	NULL	NULL	NULL	NULL	NULL	NULL	120	1	52	KSY3	List3	NULL	NULL	NULL	NULL	NULL	NULL	NULL	NULL	NULL	1	{/}	0	3	1372842	0	{/}	737
좌우반구com(split BVF)_1	7	1	<?xml version="1.0"?>\n<Clock xmlns:dt="urn:schemas-microsoft-com:datatypes"><Description dt:dt="string">E-Prime Primary Realtime Clock</Description><StartTime><Timestamp dt:dt="int">0</Timestamp><DateUtc dt:dt="string">2020-10-11T01:58:51Z</DateUtc></StartTime><FrequencyChanges><FrequencyChange><Frequency dt:dt="r8">2699960000</Frequency><Timestamp dt:dt="r8">4.80737927815852E+15</Timestamp><Cur…	좌우반구com(split BVF)_1-007-1	60.021	1.0.0.165	1	1442847741	Professional	2.0.10.242	2.0.10.353	10-11-2020	2020-10-11 오전 1:58:51	10:58:51	2.0.10.248	325	2	{/}	입화	입	화	NULL	NULL	NULL	NULL	NULL	NULL	104	1	61	KSY3	List3	NULL	NULL	NULL	NULL	NULL	NULL	NULL	NULL	NULL	1	{/}	0	3	1398400	0	{/}	1259
좌우반구com(split BVF)_1	7	1	<?xml version="1.0"?>\n<Clock xmlns:dt="urn:schemas-microsoft-com:datatypes"><Description dt:dt="string">E-Prime Primary Realtime Clock</Description><StartTime><Timestamp dt:dt="int">0</Timestamp><DateUtc dt:dt="string">2020-10-11T01:58:51Z</DateUtc></StartTime><FrequencyChanges><FrequencyChange><Frequency dt:dt="r8">2699960000</Frequency><Timestamp dt:dt="r8">4.80737927815852E+15</Timestamp><Cur…	좌우반구com(split BVF)_1-007-1	60.021	1.0.0.165	1	1442847741	Professional	2.0.10.242	2.0.10.353	10-11-2020	2020-10-11 오전 1:58:51	10:58:51	2.0.10.248	377	2	{/}	자름	자	름	NULL	NULL	NULL	NULL	NULL	NULL	2	1	113	KSY2	List3	NULL	NULL	NULL	NULL	NULL	NULL	NULL	NULL	NULL	0	{/}	0	4	1543450	0	z	680
좌우반구com(split BVF)_1	7	1	<?xml version="1.0"?>\n<Clock xmlns:dt="urn:schemas-microsoft-com:datatypes"><Description dt:dt="string">E-Prime Primary Realtime Clock</Description><StartTime><Timestamp dt:dt="int">0</Timestamp><DateUtc dt:dt="string">2020-10-11T01:58:51Z</DateUtc></StartTime><FrequencyChanges><FrequencyChange><Frequency dt:dt="r8">2699960000</Frequency><Timestamp dt:dt="r8">4.80737927815852E+15</Timestamp><Cur…	좌우반구com(split BVF)_1-007-1	60.021	1.0.0.165	1	1442847741	Professional	2.0.10.242	2.0.10.353	10-11-2020	2020-10-11 오전 1:58:51	10:58:51	2.0.10.248	350	1	z	자리	자	리	NULL	NULL	NULL	NULL	NULL	NULL	115	1	86	KSY3	List3	NULL	NULL	NULL	NULL	NULL	NULL	NULL	NULL	NULL	1	z	0	4	1467743	0	z	835
좌우반구com(split BVF)_1	7	1	<?xml version="1.0"?>\n<Clock xmlns:dt="urn:schemas-microsoft-com:datatypes"><Description dt:dt="string">E-Prime Primary Realtime Clock</Description><StartTime><Timestamp dt:dt="int">0</Timestamp><DateUtc dt:dt="string">2020-10-11T01:58:51Z</DateUtc></StartTime><FrequencyChanges><FrequencyChange><Frequency dt:dt="r8">2699960000</Frequency><Timestamp dt:dt="r8">4.80737927815852E+15</Timestamp><Cur…	좌우반구com(split BVF)_1-007-1	60.021	1.0.0.165	1	1442847741	Professional	2.0.10.242	2.0.10.353	10-11-2020	2020-10-11 오전 1:58:51	10:58:51	2.0.10.248	105	1	z	자본	자	본	16	1	105	NULL	NULL	NULL	NULL	NULL	NULL	KSY3	List1	NULL	NULL	NULL	NULL	NULL	NULL	NULL	NULL	NULL	1	z	0	3	323556	0	z	521
좌우반구com(split BVF)_1	7	1	<?xml version="1.0"?>\n<Clock xmlns:dt="urn:schemas-microsoft-com:datatypes"><Description dt:dt="string">E-Prime Primary Realtime Clock</Description><StartTime><Timestamp dt:dt="int">0</Timestamp><DateUtc dt:dt="string">2020-10-11T01:58:51Z</DateUtc></StartTime><FrequencyChanges><FrequencyChange><Frequency dt:dt="r8">2699960000</Frequency><Timestamp dt:dt="r8">4.80737927815852E+15</Timestamp><Cur…	좌우반구com(split BVF)_1-007-1	60.021	1.0.0.165	1	1442847741	Professional	2.0.10.242	2.0.10.353	10-11-2020	2020-10-11 오전 1:58:51	10:58:51	2.0.10.248	157	1	z	자체	자	체	NULL	NULL	NULL	90	1	25	NULL	NULL	NULL	KSY3	List2	NULL	NULL	NULL	NULL	NULL	NULL	NULL	NULL	NULL	1	z	0	3	791244	0	z	684
좌우반구com(split BVF)_1	7	1	<?xml version="1.0"?>\n<Clock xmlns:dt="urn:schemas-microsoft-com:datatypes"><Description dt:dt="string">E-Prime Primary Realtime Clock</Description><StartTime><Timestamp dt:dt="int">0</Timestamp><DateUtc dt:dt="string">2020-10-11T01:58:51Z</DateUtc></StartTime><FrequencyChanges><FrequencyChange><Frequency dt:dt="r8">2699960000</Frequency><Timestamp dt:dt="r8">4.80737927815852E+15</Timestamp><Cur…	좌우반구com(split BVF)_1-007-1	60.021	1.0.0.165	1	1442847741	Professional	2.0.10.242	2.0.10.353	10-11-2020	2020-10-11 오전 1:58:51	10:58:51	2.0.10.248	298	2	{/}	작락	작	락	NULL	NULL	NULL	NULL	NULL	NULL	52	1	34	KSY	List3	0		0	-1	1319927	183		0	0	1	{/}	1	3	1320110	0	{/}	782
좌우반구com(split BVF)_1	7	1	<?xml version="1.0"?>\n<Clock xmlns:dt="urn:schemas-microsoft-com:datatypes"><Description dt:dt="string">E-Prime Primary Realtime Clock</Description><StartTime><Timestamp dt:dt="int">0</Timestamp><DateUtc dt:dt="string">2020-10-11T01:58:51Z</DateUtc></StartTime><FrequencyChanges><FrequencyChange><Frequency dt:dt="r8">2699960000</Frequency><Timestamp dt:dt="r8">4.80737927815852E+15</Timestamp><Cur…	좌우반구com(split BVF)_1-007-1	60.021	1.0.0.165	1	1442847741	Professional	2.0.10.242	2.0.10.353	10-11-2020	2020-10-11 오전 1:58:51	10:58:51	2.0.10.248	174	1	z	작품	작	품	NULL	NULL	NULL	15	1	42	NULL	NULL	NULL	KSY3	List2	NULL	NULL	NULL	NULL	NULL	NULL	NULL	NULL	NULL	1	z	0	3	838994	0	z	526
좌우반구com(split BVF)_1	7	1	<?xml version="1.0"?>\n<Clock xmlns:dt="urn:schemas-microsoft-com:datatypes"><Description dt:dt="string">E-Prime Primary Realtime Clock</Description><StartTime><Timestamp dt:dt="int">0</Timestamp><DateUtc dt:dt="string">2020-10-11T01:58:51Z</DateUtc></StartTime><FrequencyChanges><FrequencyChange><Frequency dt:dt="r8">2699960000</Frequency><Timestamp dt:dt="r8">4.80737927815852E+15</Timestamp><Cur…	좌우반구com(split BVF)_1-007-1	60.021	1.0.0.165	1	1442847741	Professional	2.0.10.242	2.0.10.353	10-11-2020	2020-10-11 오전 1:58:51	10:58:51	2.0.10.248	149	1	z	재계	재	계	NULL	NULL	NULL	29	1	17	NULL	NULL	NULL	KSY3	List2	NULL	NULL	NULL	NULL	NULL	NULL	NULL	NULL	NULL	0	z	0	3	766819	0	{/}	958
좌우반구com(split BVF)_1	7	1	<?xml version="1.0"?>\n<Clock xmlns:dt="urn:schemas-microsoft-com:datatypes"><Description dt:dt="string">E-Prime Primary Realtime Clock</Description><StartTime><Timestamp dt:dt="int">0</Timestamp><DateUtc dt:dt="string">2020-10-11T01:58:51Z</DateUtc></StartTime><FrequencyChanges><FrequencyChange><Frequency dt:dt="r8">2699960000</Frequency><Timestamp dt:dt="r8">4.80737927815852E+15</Timestamp><Cur…	좌우반구com(split BVF)_1-007-1	60.021	1.0.0.165	1	1442847741	Professional	2.0.10.242	2.0.10.353	10-11-2020	2020-10-11 오전 1:58:51	10:58:51	2.0.10.248	196	2	{/}	적태	적	태	NULL	NULL	NULL	17	1	64	NULL	NULL	NULL	KSY2	List2	NULL	NULL	NULL	NULL	NULL	NULL	NULL	NULL	NULL	0	{/}	0	3	903005	0	z	690
좌우반구com(split BVF)_1	7	1	<?xml version="1.0"?>\n<Clock xmlns:dt="urn:schemas-microsoft-com:datatypes"><Description dt:dt="string">E-Prime Primary Realtime Clock</Description><StartTime><Timestamp dt:dt="int">0</Timestamp><DateUtc dt:dt="string">2020-10-11T01:58:51Z</DateUtc></StartTime><FrequencyChanges><FrequencyChange><Frequency dt:dt="r8">2699960000</Frequency><Timestamp dt:dt="r8">4.80737927815852E+15</Timestamp><Cur…	좌우반구com(split BVF)_1-007-1	60.021	1.0.0.165	1	1442847741	Professional	2.0.10.242	2.0.10.353	10-11-2020	2020-10-11 오전 1:58:51	10:58:51	2.0.10.248	121	1	z	전략	전	략	51	1	121	NULL	NULL	NULL	NULL	NULL	NULL	KSY3	List1	NULL	NULL	NULL	NULL	NULL	NULL	NULL	NULL	NULL	1	z	0	3	368474	0	z	1058
좌우반구com(split BVF)_1	7	1	<?xml version="1.0"?>\n<Clock xmlns:dt="urn:schemas-microsoft-com:datatypes"><Description dt:dt="string">E-Prime Primary Realtime Clock</Description><StartTime><Timestamp dt:dt="int">0</Timestamp><DateUtc dt:dt="string">2020-10-11T01:58:51Z</DateUtc></StartTime><FrequencyChanges><FrequencyChange><Frequency dt:dt="r8">2699960000</Frequency><Timestamp dt:dt="r8">4.80737927815852E+15</Timestamp><Cur…	좌우반구com(split BVF)_1-007-1	60.021	1.0.0.165	1	1442847741	Professional	2.0.10.242	2.0.10.353	10-11-2020	2020-10-11 오전 1:58:51	10:58:51	2.0.10.248	214	1	z	전통	전	통	NULL	NULL	NULL	35	1	82	NULL	NULL	NULL	KSY3	List2	NULL	NULL	NULL	NULL	NULL	NULL	NULL	NULL	NULL	1	z	0	4	952605	0	z	426
좌우반구com(split BVF)_1	7	1	<?xml version="1.0"?>\n<Clock xmlns:dt="urn:schemas-microsoft-com:datatypes"><Description dt:dt="string">E-Prime Primary Realtime Clock</Description><StartTime><Timestamp dt:dt="int">0</Timestamp><DateUtc dt:dt="string">2020-10-11T01:58:51Z</DateUtc></StartTime><FrequencyChanges><FrequencyChange><Frequency dt:dt="r8">2699960000</Frequency><Timestamp dt:dt="r8">4.80737927815852E+15</Timestamp><Cur…	좌우반구com(split BVF)_1-007-1	60.021	1.0.0.165	1	1442847741	Professional	2.0.10.242	2.0.10.353	10-11-2020	2020-10-11 오전 1:58:51	10:58:51	2.0.10.248	14	2	{/}	전필	전	필	41	1	14	NULL	NULL	NULL	NULL	NULL	NULL	KSY	List1	0		0	-1	57582	183		0	0	0	{/}	0	3	57765	0	z	1074
좌우반구com(split BVF)_1	7	1	<?xml version="1.0"?>\n<Clock xmlns:dt="urn:schemas-microsoft-com:datatypes"><Description dt:dt="string">E-Prime Primary Realtime Clock</Description><StartTime><Timestamp dt:dt="int">0</Timestamp><DateUtc dt:dt="string">2020-10-11T01:58:51Z</DateUtc></StartTime><FrequencyChanges><FrequencyChange><Frequency dt:dt="r8">2699960000</Frequency><Timestamp dt:dt="r8">4.80737927815852E+15</Timestamp><Cur…	좌우반구com(split BVF)_1-007-1	60.021	1.0.0.165	1	1442847741	Professional	2.0.10.242	2.0.10.353	10-11-2020	2020-10-11 오전 1:58:51	10:58:51	2.0.10.248	65	1	z	절감	절	감	45	1	65	NULL	NULL	NULL	NULL	NULL	NULL	KSY3	List1	NULL	NULL	NULL	NULL	NULL	NULL	NULL	NULL	NULL	1	z	1	3	207746	0	z	764
좌우반구com(split BVF)_1	7	1	<?xml version="1.0"?>\n<Clock xmlns:dt="urn:schemas-microsoft-com:datatypes"><Description dt:dt="string">E-Prime Primary Realtime Clock</Description><StartTime><Timestamp dt:dt="int">0</Timestamp><DateUtc dt:dt="string">2020-10-11T01:58:51Z</DateUtc></StartTime><FrequencyChanges><FrequencyChange><Frequency dt:dt="r8">2699960000</Frequency><Timestamp dt:dt="r8">4.80737927815852E+15</Timestamp><Cur…	좌우반구com(split BVF)_1-007-1	60.021	1.0.0.165	1	1442847741	Professional	2.0.10.242	2.0.10.353	10-11-2020	2020-10-11 오전 1:58:51	10:58:51	2.0.10.248	98	2	{/}	절보	절	보	101	1	98	NULL	NULL	NULL	NULL	NULL	NULL	KSY3	List1	NULL	NULL	NULL	NULL	NULL	NULL	NULL	NULL	NULL	0	{/}	0	3	303213	0	z	584
좌우반구com(split BVF)_1	7	1	<?xml version="1.0"?>\n<Clock xmlns:dt="urn:schemas-microsoft-com:datatypes"><Description dt:dt="string">E-Prime Primary Realtime Clock</Description><StartTime><Timestamp dt:dt="int">0</Timestamp><DateUtc dt:dt="string">2020-10-11T01:58:51Z</DateUtc></StartTime><FrequencyChanges><FrequencyChange><Frequency dt:dt="r8">2699960000</Frequency><Timestamp dt:dt="r8">4.80737927815852E+15</Timestamp><Cur…	좌우반구com(split BVF)_1-007-1	60.021	1.0.0.165	1	1442847741	Professional	2.0.10.242	2.0.10.353	10-11-2020	2020-10-11 오전 1:58:51	10:58:51	2.0.10.248	312	2	{/}	절속	절	속	NULL	NULL	NULL	NULL	NULL	NULL	84	1	48	KSY3	List3	NULL	NULL	NULL	NULL	NULL	NULL	NULL	NULL	NULL	0	{/}	0	3	1361096	0	z	1059
좌우반구com(split BVF)_1	7	1	<?xml version="1.0"?>\n<Clock xmlns:dt="urn:schemas-microsoft-com:datatypes"><Description dt:dt="string">E-Prime Primary Realtime Clock</Description><StartTime><Timestamp dt:dt="int">0</Timestamp><DateUtc dt:dt="string">2020-10-11T01:58:51Z</DateUtc></StartTime><FrequencyChanges><FrequencyChange><Frequency dt:dt="r8">2699960000</Frequency><Timestamp dt:dt="r8">4.80737927815852E+15</Timestamp><Cur…	좌우반구com(split BVF)_1-007-1	60.021	1.0.0.165	1	1442847741	Professional	2.0.10.242	2.0.10.353	10-11-2020	2020-10-11 오전 1:58:51	10:58:51	2.0.10.248	130	1	z	절차	절	차	131	1	130	NULL	NULL	NULL	NULL	NULL	NULL	KSY3	List1	NULL	NULL	NULL	NULL	NULL	NULL	NULL	NULL	NULL	1	z	0	3	394665	0	z	931
좌우반구com(split BVF)_1	7	1	<?xml version="1.0"?>\n<Clock xmlns:dt="urn:schemas-microsoft-com:datatypes"><Description dt:dt="string">E-Prime Primary Realtime Clock</Description><StartTime><Timestamp dt:dt="int">0</Timestamp><DateUtc dt:dt="string">2020-10-11T01:58:51Z</DateUtc></StartTime><FrequencyChanges><FrequencyChange><Frequency dt:dt="r8">2699960000</Frequency><Timestamp dt:dt="r8">4.80737927815852E+15</Timestamp><Cur…	좌우반구com(split BVF)_1-007-1	60.021	1.0.0.165	1	1442847741	Professional	2.0.10.242	2.0.10.353	10-11-2020	2020-10-11 오전 1:58:51	10:58:51	2.0.10.248	23	1	z	정도	정	도	94	1	23	NULL	NULL	NULL	NULL	NULL	NULL	KSY3	List1	NULL	NULL	NULL	NULL	NULL	NULL	NULL	NULL	NULL	1	z	0	4	85789	0	z	562
좌우반구com(split BVF)_1	7	1	<?xml version="1.0"?>\n<Clock xmlns:dt="urn:schemas-microsoft-com:datatypes"><Description dt:dt="string">E-Prime Primary Realtime Clock</Description><StartTime><Timestamp dt:dt="int">0</Timestamp><DateUtc dt:dt="string">2020-10-11T01:58:51Z</DateUtc></StartTime><FrequencyChanges><FrequencyChange><Frequency dt:dt="r8">2699960000</Frequency><Timestamp dt:dt="r8">4.80737927815852E+15</Timestamp><Cur…	좌우반구com(split BVF)_1-007-1	60.021	1.0.0.165	1	1442847741	Professional	2.0.10.242	2.0.10.353	10-11-2020	2020-10-11 오전 1:58:51	10:58:51	2.0.10.248	187	1	z	정오	정	오	NULL	NULL	NULL	107	1	55	NULL	NULL	NULL	KSY3	List2	NULL	NULL	NULL	NULL	NULL	NULL	NULL	NULL	NULL	0	z	0	3	876881	0	{/}	959
좌우반구com(split BVF)_1	7	1	<?xml version="1.0"?>\n<Clock xmlns:dt="urn:schemas-microsoft-com:datatypes"><Description dt:dt="string">E-Prime Primary Realtime Clock</Description><StartTime><Timestamp dt:dt="int">0</Timestamp><DateUtc dt:dt="string">2020-10-11T01:58:51Z</DateUtc></StartTime><FrequencyChanges><FrequencyChange><Frequency dt:dt="r8">2699960000</Frequency><Timestamp dt:dt="r8">4.80737927815852E+15</Timestamp><Cur…	좌우반구com(split BVF)_1-007-1	60.021	1.0.0.165	1	1442847741	Professional	2.0.10.242	2.0.10.353	10-11-2020	2020-10-11 오전 1:58:51	10:58:51	2.0.10.248	117	1	z	정책	정	책	9	1	117	NULL	NULL	NULL	NULL	NULL	NULL	KSY3	List1	NULL	NULL	NULL	NULL	NULL	NULL	NULL	NULL	NULL	0	z	0	4	357245	0	{/}	663
좌우반구com(split BVF)_1	7	1	<?xml version="1.0"?>\n<Clock xmlns:dt="urn:schemas-microsoft-com:datatypes"><Description dt:dt="string">E-Prime Primary Realtime Clock</Description><StartTime><Timestamp dt:dt="int">0</Timestamp><DateUtc dt:dt="string">2020-10-11T01:58:51Z</DateUtc></StartTime><FrequencyChanges><FrequencyChange><Frequency dt:dt="r8">2699960000</Frequency><Timestamp dt:dt="r8">4.80737927815852E+15</Timestamp><Cur…	좌우반구com(split BVF)_1-007-1	60.021	1.0.0.165	1	1442847741	Professional	2.0.10.242	2.0.10.353	10-11-2020	2020-10-11 오전 1:58:51	10:58:51	2.0.10.248	76	2	{/}	제경	제	경	109	1	76	NULL	NULL	NULL	NULL	NULL	NULL	KSY2	List1	NULL	NULL	NULL	NULL	NULL	NULL	NULL	NULL	NULL	1	{/}	0	3	239802	0	{/}	1467
좌우반구com(split BVF)_1	7	1	<?xml version="1.0"?>\n<Clock xmlns:dt="urn:schemas-microsoft-com:datatypes"><Description dt:dt="string">E-Prime Primary Realtime Clock</Description><StartTime><Timestamp dt:dt="int">0</Timestamp><DateUtc dt:dt="string">2020-10-11T01:58:51Z</DateUtc></StartTime><FrequencyChanges><FrequencyChange><Frequency dt:dt="r8">2699960000</Frequency><Timestamp dt:dt="r8">4.80737927815852E+15</Timestamp><Cur…	좌우반구com(split BVF)_1-007-1	60.021	1.0.0.165	1	1442847741	Professional	2.0.10.242	2.0.10.353	10-11-2020	2020-10-11 오전 1:58:51	10:58:51	2.0.10.248	307	1	z	제도	제	도	NULL	NULL	NULL	NULL	NULL	NULL	75	1	43	KSY3	List3	NULL	NULL	NULL	NULL	NULL	NULL	NULL	NULL	NULL	1	z	0	3	1346851	0	z	960
좌우반구com(split BVF)_1	7	1	<?xml version="1.0"?>\n<Clock xmlns:dt="urn:schemas-microsoft-com:datatypes"><Description dt:dt="string">E-Prime Primary Realtime Clock</Description><StartTime><Timestamp dt:dt="int">0</Timestamp><DateUtc dt:dt="string">2020-10-11T01:58:51Z</DateUtc></StartTime><FrequencyChanges><FrequencyChange><Frequency dt:dt="r8">2699960000</Frequency><Timestamp dt:dt="r8">4.80737927815852E+15</Timestamp><Cur…	좌우반구com(split BVF)_1-007-1	60.021	1.0.0.165	1	1442847741	Professional	2.0.10.242	2.0.10.353	10-11-2020	2020-10-11 오전 1:58:51	10:58:51	2.0.10.248	287	2	{/}	제란	제	란	NULL	NULL	NULL	NULL	NULL	NULL	7	1	23	KSY	List3	0		0	0	1289105	183		0	0	1	{/}	0	3	1289288	0	{/}	780
좌우반구com(split BVF)_1	7	1	<?xml version="1.0"?>\n<Clock xmlns:dt="urn:schemas-microsoft-com:datatypes"><Description dt:dt="string">E-Prime Primary Realtime Clock</Description><StartTime><Timestamp dt:dt="int">0</Timestamp><DateUtc dt:dt="string">2020-10-11T01:58:51Z</DateUtc></StartTime><FrequencyChanges><FrequencyChange><Frequency dt:dt="r8">2699960000</Frequency><Timestamp dt:dt="r8">4.80737927815852E+15</Timestamp><Cur…	좌우반구com(split BVF)_1-007-1	60.021	1.0.0.165	1	1442847741	Professional	2.0.10.242	2.0.10.353	10-11-2020	2020-10-11 오전 1:58:51	10:58:51	2.0.10.248	332	1	z	제안	제	안	NULL	NULL	NULL	NULL	NULL	NULL	40	1	68	KSY3	List3	NULL	NULL	NULL	NULL	NULL	NULL	NULL	NULL	NULL	1	z	0	4	1418460	0	z	519
좌우반구com(split BVF)_1	7	1	<?xml version="1.0"?>\n<Clock xmlns:dt="urn:schemas-microsoft-com:datatypes"><Description dt:dt="string">E-Prime Primary Realtime Clock</Description><StartTime><Timestamp dt:dt="int">0</Timestamp><DateUtc dt:dt="string">2020-10-11T01:58:51Z</DateUtc></StartTime><FrequencyChanges><FrequencyChange><Frequency dt:dt="r8">2699960000</Frequency><Timestamp dt:dt="r8">4.80737927815852E+15</Timestamp><Cur…	좌우반구com(split BVF)_1-007-1	60.021	1.0.0.165	1	1442847741	Professional	2.0.10.242	2.0.10.353	10-11-2020	2020-10-11 오전 1:58:51	10:58:51	2.0.10.248	122	1	z	제품	제	품	79	1	122	NULL	NULL	NULL	NULL	NULL	NULL	KSY3	List1	NULL	NULL	NULL	NULL	NULL	NULL	NULL	NULL	NULL	1	z	0	4	371740	0	z	800
좌우반구com(split BVF)_1	7	1	<?xml version="1.0"?>\n<Clock xmlns:dt="urn:schemas-microsoft-com:datatypes"><Description dt:dt="string">E-Prime Primary Realtime Clock</Description><StartTime><Timestamp dt:dt="int">0</Timestamp><DateUtc dt:dt="string">2020-10-11T01:58:51Z</DateUtc></StartTime><FrequencyChanges><FrequencyChange><Frequency dt:dt="r8">2699960000</Frequency><Timestamp dt:dt="r8">4.80737927815852E+15</Timestamp><Cur…	좌우반구com(split BVF)_1-007-1	60.021	1.0.0.165	1	1442847741	Professional	2.0.10.242	2.0.10.353	10-11-2020	2020-10-11 오전 1:58:51	10:58:51	2.0.10.248	155	1	z	조건	조	건	NULL	NULL	NULL	79	1	23	NULL	NULL	NULL	KSY3	List2	NULL	NULL	NULL	NULL	NULL	NULL	NULL	NULL	NULL	1	z	1	3	785179	0	z	910
좌우반구com(split BVF)_1	7	1	<?xml version="1.0"?>\n<Clock xmlns:dt="urn:schemas-microsoft-com:datatypes"><Description dt:dt="string">E-Prime Primary Realtime Clock</Description><StartTime><Timestamp dt:dt="int">0</Timestamp><DateUtc dt:dt="string">2020-10-11T01:58:51Z</DateUtc></StartTime><FrequencyChanges><FrequencyChange><Frequency dt:dt="r8">2699960000</Frequency><Timestamp dt:dt="r8">4.80737927815852E+15</Timestamp><Cur…	좌우반구com(split BVF)_1-007-1	60.021	1.0.0.165	1	1442847741	Professional	2.0.10.242	2.0.10.353	10-11-2020	2020-10-11 오전 1:58:51	10:58:51	2.0.10.248	309	1	z	조례	조	례	NULL	NULL	NULL	NULL	NULL	NULL	88	1	45	KSY3	List3	NULL	NULL	NULL	NULL	NULL	NULL	NULL	NULL	NULL	1	z	0	3	1352616	0	z	523
좌우반구com(split BVF)_1	7	1	<?xml version="1.0"?>\n<Clock xmlns:dt="urn:schemas-microsoft-com:datatypes"><Description dt:dt="string">E-Prime Primary Realtime Clock</Description><StartTime><Timestamp dt:dt="int">0</Timestamp><DateUtc dt:dt="string">2020-10-11T01:58:51Z</DateUtc></StartTime><FrequencyChanges><FrequencyChange><Frequency dt:dt="r8">2699960000</Frequency><Timestamp dt:dt="r8">4.80737927815852E+15</Timestamp><Cur…	좌우반구com(split BVF)_1-007-1	60.021	1.0.0.165	1	1442847741	Professional	2.0.10.242	2.0.10.353	10-11-2020	2020-10-11 오전 1:58:51	10:58:51	2.0.10.248	126	1	z	조직	조	직	93	1	126	NULL	NULL	NULL	NULL	NULL	NULL	KSY3	List1	NULL	NULL	NULL	NULL	NULL	NULL	NULL	NULL	NULL	1	z	0	4	383086	0	z	678
좌우반구com(split BVF)_1	7	1	<?xml version="1.0"?>\n<Clock xmlns:dt="urn:schemas-microsoft-com:datatypes"><Description dt:dt="string">E-Prime Primary Realtime Clock</Description><StartTime><Timestamp dt:dt="int">0</Timestamp><DateUtc dt:dt="string">2020-10-11T01:58:51Z</DateUtc></StartTime><FrequencyChanges><FrequencyChange><Frequency dt:dt="r8">2699960000</Frequency><Timestamp dt:dt="r8">4.80737927815852E+15</Timestamp><Cur…	좌우반구com(split BVF)_1-007-1	60.021	1.0.0.165	1	1442847741	Professional	2.0.10.242	2.0.10.353	10-11-2020	2020-10-11 오전 1:58:51	10:58:51	2.0.10.248	112	1	z	종류	종	류	116	1	112	NULL	NULL	NULL	NULL	NULL	NULL	KSY3	List1	NULL	NULL	NULL	NULL	NULL	NULL	NULL	NULL	NULL	1	z	0	3	343133	0	z	543
좌우반구com(split BVF)_1	7	1	<?xml version="1.0"?>\n<Clock xmlns:dt="urn:schemas-microsoft-com:datatypes"><Description dt:dt="string">E-Prime Primary Realtime Clock</Description><StartTime><Timestamp dt:dt="int">0</Timestamp><DateUtc dt:dt="string">2020-10-11T01:58:51Z</DateUtc></StartTime><FrequencyChanges><FrequencyChange><Frequency dt:dt="r8">2699960000</Frequency><Timestamp dt:dt="r8">4.80737927815852E+15</Timestamp><Cur…	좌우반구com(split BVF)_1-007-1	60.021	1.0.0.165	1	1442847741	Professional	2.0.10.242	2.0.10.353	10-11-2020	2020-10-11 오전 1:58:51	10:58:51	2.0.10.248	318	2	{/}	종백	종	백	NULL	NULL	NULL	NULL	NULL	NULL	12	1	54	KSY2	List3	NULL	NULL	NULL	NULL	NULL	NULL	NULL	NULL	NULL	1	{/}	1	3	1378523	0	{/}	608
좌우반구com(split BVF)_1	7	1	<?xml version="1.0"?>\n<Clock xmlns:dt="urn:schemas-microsoft-com:datatypes"><Description dt:dt="string">E-Prime Primary Realtime Clock</Description><StartTime><Timestamp dt:dt="int">0</Timestamp><DateUtc dt:dt="string">2020-10-11T01:58:51Z</DateUtc></StartTime><FrequencyChanges><FrequencyChange><Frequency dt:dt="r8">2699960000</Frequency><Timestamp dt:dt="r8">4.80737927815852E+15</Timestamp><Cur…	좌우반구com(split BVF)_1-007-1	60.021	1.0.0.165	1	1442847741	Professional	2.0.10.242	2.0.10.353	10-11-2020	2020-10-11 오전 1:58:51	10:58:51	2.0.10.248	388	2	{/}	죽거	죽	거	NULL	NULL	NULL	NULL	NULL	NULL	105	1	124	KSY3	List3	NULL	NULL	NULL	NULL	NULL	NULL	NULL	NULL	NULL	1	{/}	0	3	1575255	0	{/}	674
좌우반구com(split BVF)_1	7	1	<?xml version="1.0"?>\n<Clock xmlns:dt="urn:schemas-microsoft-com:datatypes"><Description dt:dt="string">E-Prime Primary Realtime Clock</Description><StartTime><Timestamp dt:dt="int">0</Timestamp><DateUtc dt:dt="string">2020-10-11T01:58:51Z</DateUtc></StartTime><FrequencyChanges><FrequencyChange><Frequency dt:dt="r8">2699960000</Frequency><Timestamp dt:dt="r8">4.80737927815852E+15</Timestamp><Cur…	좌우반구com(split BVF)_1-007-1	60.021	1.0.0.165	1	1442847741	Professional	2.0.10.242	2.0.10.353	10-11-2020	2020-10-11 오전 1:58:51	10:58:51	2.0.10.248	339	1	z	죽음	죽	음	NULL	NULL	NULL	NULL	NULL	NULL	61	1	75	KSY3	List3	NULL	NULL	NULL	NULL	NULL	NULL	NULL	NULL	NULL	1	z	0	4	1437270	0	z	517
좌우반구com(split BVF)_1	7	1	<?xml version="1.0"?>\n<Clock xmlns:dt="urn:schemas-microsoft-com:datatypes"><Description dt:dt="string">E-Prime Primary Realtime Clock</Description><StartTime><Timestamp dt:dt="int">0</Timestamp><DateUtc dt:dt="string">2020-10-11T01:58:51Z</DateUtc></StartTime><FrequencyChanges><FrequencyChange><Frequency dt:dt="r8">2699960000</Frequency><Timestamp dt:dt="r8">4.80737927815852E+15</Timestamp><Cur…	좌우반구com(split BVF)_1-007-1	60.021	1.0.0.165	1	1442847741	Professional	2.0.10.242	2.0.10.353	10-11-2020	2020-10-11 오전 1:58:51	10:58:51	2.0.10.248	21	1	z	준거	준	거	39	1	21	NULL	NULL	NULL	NULL	NULL	NULL	KSY3	List1	NULL	NULL	NULL	NULL	NULL	NULL	NULL	NULL	NULL	0	z	0	3	78841	0	{/}	990
좌우반구com(split BVF)_1	7	1	<?xml version="1.0"?>\n<Clock xmlns:dt="urn:schemas-microsoft-com:datatypes"><Description dt:dt="string">E-Prime Primary Realtime Clock</Description><StartTime><Timestamp dt:dt="int">0</Timestamp><DateUtc dt:dt="string">2020-10-11T01:58:51Z</DateUtc></StartTime><FrequencyChanges><FrequencyChange><Frequency dt:dt="r8">2699960000</Frequency><Timestamp dt:dt="r8">4.80737927815852E+15</Timestamp><Cur…	좌우반구com(split BVF)_1-007-1	60.021	1.0.0.165	1	1442847741	Professional	2.0.10.242	2.0.10.353	10-11-2020	2020-10-11 오전 1:58:51	10:58:51	2.0.10.248	10	2	{/}	증력	증	력	129	1	10	NULL	NULL	NULL	NULL	NULL	NULL	KSY2	List1	NULL	NULL	NULL	NULL	NULL	NULL	NULL	NULL	NULL	0	{/}	0	3	45969	0	z	510
좌우반구com(split BVF)_1	7	1	<?xml version="1.0"?>\n<Clock xmlns:dt="urn:schemas-microsoft-com:datatypes"><Description dt:dt="string">E-Prime Primary Realtime Clock</Description><StartTime><Timestamp dt:dt="int">0</Timestamp><DateUtc dt:dt="string">2020-10-11T01:58:51Z</DateUtc></StartTime><FrequencyChanges><FrequencyChange><Frequency dt:dt="r8">2699960000</Frequency><Timestamp dt:dt="r8">4.80737927815852E+15</Timestamp><Cur…	좌우반구com(split BVF)_1-007-1	60.021	1.0.0.165	1	1442847741	Professional	2.0.10.242	2.0.10.353	10-11-2020	2020-10-11 오전 1:58:51	10:58:51	2.0.10.248	210	1	z	증인	증	인	NULL	NULL	NULL	114	1	78	NULL	NULL	NULL	KSY3	List2	NULL	NULL	NULL	NULL	NULL	NULL	NULL	NULL	NULL	1	z	1	3	941708	0	z	499
좌우반구com(split BVF)_1	7	1	<?xml version="1.0"?>\n<Clock xmlns:dt="urn:schemas-microsoft-com:datatypes"><Description dt:dt="string">E-Prime Primary Realtime Clock</Description><StartTime><Timestamp dt:dt="int">0</Timestamp><DateUtc dt:dt="string">2020-10-11T01:58:51Z</DateUtc></StartTime><FrequencyChanges><FrequencyChange><Frequency dt:dt="r8">2699960000</Frequency><Timestamp dt:dt="r8">4.80737927815852E+15</Timestamp><Cur…	좌우반구com(split BVF)_1-007-1	60.021	1.0.0.165	1	1442847741	Professional	2.0.10.242	2.0.10.353	10-11-2020	2020-10-11 오전 1:58:51	10:58:51	2.0.10.248	258	2	{/}	지님	지	님	NULL	NULL	NULL	119	1	126	NULL	NULL	NULL	KSY2	List2	NULL	NULL	NULL	NULL	NULL	NULL	NULL	NULL	NULL	1	{/}	0	3	1077878	0	{/}	576
좌우반구com(split BVF)_1	7	1	<?xml version="1.0"?>\n<Clock xmlns:dt="urn:schemas-microsoft-com:datatypes"><Description dt:dt="string">E-Prime Primary Realtime Clock</Description><StartTime><Timestamp dt:dt="int">0</Timestamp><DateUtc dt:dt="string">2020-10-11T01:58:51Z</DateUtc></StartTime><FrequencyChanges><FrequencyChange><Frequency dt:dt="r8">2699960000</Frequency><Timestamp dt:dt="r8">4.80737927815852E+15</Timestamp><Cur…	좌우반구com(split BVF)_1-007-1	60.021	1.0.0.165	1	1442847741	Professional	2.0.10.242	2.0.10.353	10-11-2020	2020-10-11 오전 1:58:51	10:58:51	2.0.10.248	44	1	z	지적	지	적	105	1	44	NULL	NULL	NULL	NULL	NULL	NULL	KSY3	List1	NULL	NULL	NULL	NULL	NULL	NULL	NULL	NULL	NULL	1	z	0	3	145368	0	z	614
좌우반구com(split BVF)_1	7	1	<?xml version="1.0"?>\n<Clock xmlns:dt="urn:schemas-microsoft-com:datatypes"><Description dt:dt="string">E-Prime Primary Realtime Clock</Description><StartTime><Timestamp dt:dt="int">0</Timestamp><DateUtc dt:dt="string">2020-10-11T01:58:51Z</DateUtc></StartTime><FrequencyChanges><FrequencyChange><Frequency dt:dt="r8">2699960000</Frequency><Timestamp dt:dt="r8">4.80737927815852E+15</Timestamp><Cur…	좌우반구com(split BVF)_1-007-1	60.021	1.0.0.165	1	1442847741	Professional	2.0.10.242	2.0.10.353	10-11-2020	2020-10-11 오전 1:58:51	10:58:51	2.0.10.248	136	1	z	지표	지	표	NULL	NULL	NULL	113	1	4	NULL	NULL	NULL	KSY3	List2	NULL	NULL	NULL	NULL	NULL	NULL	NULL	NULL	NULL	1	z	0	3	730182	0	z	971
좌우반구com(split BVF)_1	7	1	<?xml version="1.0"?>\n<Clock xmlns:dt="urn:schemas-microsoft-com:datatypes"><Description dt:dt="string">E-Prime Primary Realtime Clock</Description><StartTime><Timestamp dt:dt="int">0</Timestamp><DateUtc dt:dt="string">2020-10-11T01:58:51Z</DateUtc></StartTime><FrequencyChanges><FrequencyChange><Frequency dt:dt="r8">2699960000</Frequency><Timestamp dt:dt="r8">4.80737927815852E+15</Timestamp><Cur…	좌우반구com(split BVF)_1-007-1	60.021	1.0.0.165	1	1442847741	Professional	2.0.10.242	2.0.10.353	10-11-2020	2020-10-11 오전 1:58:51	10:58:51	2.0.10.248	266	1	z	지혜	지	혜	NULL	NULL	NULL	NULL	NULL	NULL	123	1	2	KSY3	List3	NULL	NULL	NULL	NULL	NULL	NULL	NULL	NULL	NULL	1	z	0	3	1230858	0	z	418
좌우반구com(split BVF)_1	7	1	<?xml version="1.0"?>\n<Clock xmlns:dt="urn:schemas-microsoft-com:datatypes"><Description dt:dt="string">E-Prime Primary Realtime Clock</Description><StartTime><Timestamp dt:dt="int">0</Timestamp><DateUtc dt:dt="string">2020-10-11T01:58:51Z</DateUtc></StartTime><FrequencyChanges><FrequencyChange><Frequency dt:dt="r8">2699960000</Frequency><Timestamp dt:dt="r8">4.80737927815852E+15</Timestamp><Cur…	좌우반구com(split BVF)_1-007-1	60.021	1.0.0.165	1	1442847741	Professional	2.0.10.242	2.0.10.353	10-11-2020	2020-10-11 오전 1:58:51	10:58:51	2.0.10.248	379	2	{/}	직매	직	매	NULL	NULL	NULL	NULL	NULL	NULL	16	1	115	KSY3	List3	NULL	NULL	NULL	NULL	NULL	NULL	NULL	NULL	NULL	0	{/}	0	3	1548881	0	z	657
좌우반구com(split BVF)_1	7	1	<?xml version="1.0"?>\n<Clock xmlns:dt="urn:schemas-microsoft-com:datatypes"><Description dt:dt="string">E-Prime Primary Realtime Clock</Description><StartTime><Timestamp dt:dt="int">0</Timestamp><DateUtc dt:dt="string">2020-10-11T01:58:51Z</DateUtc></StartTime><FrequencyChanges><FrequencyChange><Frequency dt:dt="r8">2699960000</Frequency><Timestamp dt:dt="r8">4.80737927815852E+15</Timestamp><Cur…	좌우반구com(split BVF)_1-007-1	60.021	1.0.0.165	1	1442847741	Professional	2.0.10.242	2.0.10.353	10-11-2020	2020-10-11 오전 1:58:51	10:58:51	2.0.10.248	219	1	z	직장	직	장	NULL	NULL	NULL	67	1	87	NULL	NULL	NULL	KSY3	List2	NULL	NULL	NULL	NULL	NULL	NULL	NULL	NULL	NULL	1	z	0	4	966317	0	z	634
좌우반구com(split BVF)_1	7	1	<?xml version="1.0"?>\n<Clock xmlns:dt="urn:schemas-microsoft-com:datatypes"><Description dt:dt="string">E-Prime Primary Realtime Clock</Description><StartTime><Timestamp dt:dt="int">0</Timestamp><DateUtc dt:dt="string">2020-10-11T01:58:51Z</DateUtc></StartTime><FrequencyChanges><FrequencyChange><Frequency dt:dt="r8">2699960000</Frequency><Timestamp dt:dt="r8">4.80737927815852E+15</Timestamp><Cur…	좌우반구com(split BVF)_1-007-1	60.021	1.0.0.165	1	1442847741	Professional	2.0.10.242	2.0.10.353	10-11-2020	2020-10-11 오전 1:58:51	10:58:51	2.0.10.248	369	2	{/}	진회	진	회	NULL	NULL	NULL	NULL	NULL	NULL	35	1	105	KSY2	List3	NULL	NULL	NULL	NULL	NULL	NULL	NULL	NULL	NULL	1	{/}	0	3	1520274	0	{/}	744
좌우반구com(split BVF)_1	7	1	<?xml version="1.0"?>\n<Clock xmlns:dt="urn:schemas-microsoft-com:datatypes"><Description dt:dt="string">E-Prime Primary Realtime Clock</Description><StartTime><Timestamp dt:dt="int">0</Timestamp><DateUtc dt:dt="string">2020-10-11T01:58:51Z</DateUtc></StartTime><FrequencyChanges><FrequencyChange><Frequency dt:dt="r8">2699960000</Frequency><Timestamp dt:dt="r8">4.80737927815852E+15</Timestamp><Cur…	좌우반구com(split BVF)_1-007-1	60.021	1.0.0.165	1	1442847741	Professional	2.0.10.242	2.0.10.353	10-11-2020	2020-10-11 오전 1:58:51	10:58:51	2.0.10.248	171	1	z	질서	질	서	NULL	NULL	NULL	57	1	39	NULL	NULL	NULL	KSY3	List2	NULL	NULL	NULL	NULL	NULL	NULL	NULL	NULL	NULL	1	z	0	4	830864	0	z	400
좌우반구com(split BVF)_1	7	1	<?xml version="1.0"?>\n<Clock xmlns:dt="urn:schemas-microsoft-com:datatypes"><Description dt:dt="string">E-Prime Primary Realtime Clock</Description><StartTime><Timestamp dt:dt="int">0</Timestamp><DateUtc dt:dt="string">2020-10-11T01:58:51Z</DateUtc></StartTime><FrequencyChanges><FrequencyChange><Frequency dt:dt="r8">2699960000</Frequency><Timestamp dt:dt="r8">4.80737927815852E+15</Timestamp><Cur…	좌우반구com(split BVF)_1-007-1	60.021	1.0.0.165	1	1442847741	Professional	2.0.10.242	2.0.10.353	10-11-2020	2020-10-11 오전 1:58:51	10:58:51	2.0.10.248	290	1	z	차량	차	량	NULL	NULL	NULL	NULL	NULL	NULL	93	1	26	KSY3	List3	NULL	NULL	NULL	NULL	NULL	NULL	NULL	NULL	NULL	1	z	1	3	1297951	0	z	709
좌우반구com(split BVF)_1	7	1	<?xml version="1.0"?>\n<Clock xmlns:dt="urn:schemas-microsoft-com:datatypes"><Description dt:dt="string">E-Prime Primary Realtime Clock</Description><StartTime><Timestamp dt:dt="int">0</Timestamp><DateUtc dt:dt="string">2020-10-11T01:58:51Z</DateUtc></StartTime><FrequencyChanges><FrequencyChange><Frequency dt:dt="r8">2699960000</Frequency><Timestamp dt:dt="r8">4.80737927815852E+15</Timestamp><Cur…	좌우반구com(split BVF)_1-007-1	60.021	1.0.0.165	1	1442847741	Professional	2.0.10.242	2.0.10.353	10-11-2020	2020-10-11 오전 1:58:51	10:58:51	2.0.10.248	276	1	z	차익	차	익	NULL	NULL	NULL	NULL	NULL	NULL	116	1	12	KSY3	List3	NULL	NULL	NULL	NULL	NULL	NULL	NULL	NULL	NULL	1	z	0	3	1258232	0	z	772
좌우반구com(split BVF)_1	7	1	<?xml version="1.0"?>\n<Clock xmlns:dt="urn:schemas-microsoft-com:datatypes"><Description dt:dt="string">E-Prime Primary Realtime Clock</Description><StartTime><Timestamp dt:dt="int">0</Timestamp><DateUtc dt:dt="string">2020-10-11T01:58:51Z</DateUtc></StartTime><FrequencyChanges><FrequencyChange><Frequency dt:dt="r8">2699960000</Frequency><Timestamp dt:dt="r8">4.80737927815852E+15</Timestamp><Cur…	좌우반구com(split BVF)_1-007-1	60.021	1.0.0.165	1	1442847741	Professional	2.0.10.242	2.0.10.353	10-11-2020	2020-10-11 오전 1:58:51	10:58:51	2.0.10.248	168	2	{/}	착반	착	반	NULL	NULL	NULL	76	1	36	NULL	NULL	NULL	KSY2	List2	NULL	NULL	NULL	NULL	NULL	NULL	NULL	NULL	NULL	1	{/}	0	4	822267	0	{/}	605
좌우반구com(split BVF)_1	7	1	<?xml version="1.0"?>\n<Clock xmlns:dt="urn:schemas-microsoft-com:datatypes"><Description dt:dt="string">E-Prime Primary Realtime Clock</Description><StartTime><Timestamp dt:dt="int">0</Timestamp><DateUtc dt:dt="string">2020-10-11T01:58:51Z</DateUtc></StartTime><FrequencyChanges><FrequencyChange><Frequency dt:dt="r8">2699960000</Frequency><Timestamp dt:dt="r8">4.80737927815852E+15</Timestamp><Cur…	좌우반구com(split BVF)_1-007-1	60.021	1.0.0.165	1	1442847741	Professional	2.0.10.242	2.0.10.353	10-11-2020	2020-10-11 오전 1:58:51	10:58:51	2.0.10.248	5	1	z	책임	책	임	43	1	5	NULL	NULL	NULL	NULL	NULL	NULL	KSY3	List1	NULL	NULL	NULL	NULL	NULL	NULL	NULL	NULL	NULL	1	z	0	4	31941	0	z	362
좌우반구com(split BVF)_1	7	1	<?xml version="1.0"?>\n<Clock xmlns:dt="urn:schemas-microsoft-com:datatypes"><Description dt:dt="string">E-Prime Primary Realtime Clock</Description><StartTime><Timestamp dt:dt="int">0</Timestamp><DateUtc dt:dt="string">2020-10-11T01:58:51Z</DateUtc></StartTime><FrequencyChanges><FrequencyChange><Frequency dt:dt="r8">2699960000</Frequency><Timestamp dt:dt="r8">4.80737927815852E+15</Timestamp><Cur…	좌우반구com(split BVF)_1-007-1	60.021	1.0.0.165	1	1442847741	Professional	2.0.10.242	2.0.10.353	10-11-2020	2020-10-11 오전 1:58:51	10:58:51	2.0.10.248	342	2	{/}	책희	책	희	NULL	NULL	NULL	NULL	NULL	NULL	91	1	78	KSY3	List3	NULL	NULL	NULL	NULL	NULL	NULL	NULL	NULL	NULL	1	{/}	0	3	1445700	0	{/}	471
좌우반구com(split BVF)_1	7	1	<?xml version="1.0"?>\n<Clock xmlns:dt="urn:schemas-microsoft-com:datatypes"><Description dt:dt="string">E-Prime Primary Realtime Clock</Description><StartTime><Timestamp dt:dt="int">0</Timestamp><DateUtc dt:dt="string">2020-10-11T01:58:51Z</DateUtc></StartTime><FrequencyChanges><FrequencyChange><Frequency dt:dt="r8">2699960000</Frequency><Timestamp dt:dt="r8">4.80737927815852E+15</Timestamp><Cur…	좌우반구com(split BVF)_1-007-1	60.021	1.0.0.165	1	1442847741	Professional	2.0.10.242	2.0.10.353	10-11-2020	2020-10-11 오전 1:58:51	10:58:51	2.0.10.248	49	2	{/}	청휘	청	휘	115	1	49	NULL	NULL	NULL	NULL	NULL	NULL	KSY	List1	0		0	0	159880	183		0	0	1	{/}	0	3	160063	0	{/}	695
좌우반구com(split BVF)_1	7	1	<?xml version="1.0"?>\n<Clock xmlns:dt="urn:schemas-microsoft-com:datatypes"><Description dt:dt="string">E-Prime Primary Realtime Clock</Description><StartTime><Timestamp dt:dt="int">0</Timestamp><DateUtc dt:dt="string">2020-10-11T01:58:51Z</DateUtc></StartTime><FrequencyChanges><FrequencyChange><Frequency dt:dt="r8">2699960000</Frequency><Timestamp dt:dt="r8">4.80737927815852E+15</Timestamp><Cur…	좌우반구com(split BVF)_1-007-1	60.021	1.0.0.165	1	1442847741	Professional	2.0.10.242	2.0.10.353	10-11-2020	2020-10-11 오전 1:58:51	10:58:51	2.0.10.248	166	2	{/}	체행	체	행	NULL	NULL	NULL	126	1	34	NULL	NULL	NULL	KSY	List2	0		0	-1	816635	183		0	0	1	{/}	1	3	816818	0	{/}	630
좌우반구com(split BVF)_1	7	1	<?xml version="1.0"?>\n<Clock xmlns:dt="urn:schemas-microsoft-com:datatypes"><Description dt:dt="string">E-Prime Primary Realtime Clock</Description><StartTime><Timestamp dt:dt="int">0</Timestamp><DateUtc dt:dt="string">2020-10-11T01:58:51Z</DateUtc></StartTime><FrequencyChanges><FrequencyChange><Frequency dt:dt="r8">2699960000</Frequency><Timestamp dt:dt="r8">4.80737927815852E+15</Timestamp><Cur…	좌우반구com(split BVF)_1-007-1	60.021	1.0.0.165	1	1442847741	Professional	2.0.10.242	2.0.10.353	10-11-2020	2020-10-11 오전 1:58:51	10:58:51	2.0.10.248	132	1	z	체험	체	험	57	1	132	NULL	NULL	NULL	NULL	NULL	NULL	KSY3	List1	NULL	NULL	NULL	NULL	NULL	NULL	NULL	NULL	NULL	0	z	0	3	400646	0	{/}	886
좌우반구com(split BVF)_1	7	1	<?xml version="1.0"?>\n<Clock xmlns:dt="urn:schemas-microsoft-com:datatypes"><Description dt:dt="string">E-Prime Primary Realtime Clock</Description><StartTime><Timestamp dt:dt="int">0</Timestamp><DateUtc dt:dt="string">2020-10-11T01:58:51Z</DateUtc></StartTime><FrequencyChanges><FrequencyChange><Frequency dt:dt="r8">2699960000</Frequency><Timestamp dt:dt="r8">4.80737927815852E+15</Timestamp><Cur…	좌우반구com(split BVF)_1-007-1	60.021	1.0.0.165	1	1442847741	Professional	2.0.10.242	2.0.10.353	10-11-2020	2020-10-11 오전 1:58:51	10:58:51	2.0.10.248	190	1	z	최고	최	고	NULL	NULL	NULL	41	1	58	NULL	NULL	NULL	KSY3	List2	NULL	NULL	NULL	NULL	NULL	NULL	NULL	NULL	NULL	1	z	0	4	885645	0	z	795
좌우반구com(split BVF)_1	7	1	<?xml version="1.0"?>\n<Clock xmlns:dt="urn:schemas-microsoft-com:datatypes"><Description dt:dt="string">E-Prime Primary Realtime Clock</Description><StartTime><Timestamp dt:dt="int">0</Timestamp><DateUtc dt:dt="string">2020-10-11T01:58:51Z</DateUtc></StartTime><FrequencyChanges><FrequencyChange><Frequency dt:dt="r8">2699960000</Frequency><Timestamp dt:dt="r8">4.80737927815852E+15</Timestamp><Cur…	좌우반구com(split BVF)_1-007-1	60.021	1.0.0.165	1	1442847741	Professional	2.0.10.242	2.0.10.353	10-11-2020	2020-10-11 오전 1:58:51	10:58:51	2.0.10.248	135	2	{/}	최여	최	여	NULL	NULL	NULL	39	1	3	NULL	NULL	NULL	KSY	List2	0		0	0	727200	183		0	0	1	{/}	0	3	727383	0	{/}	602
좌우반구com(split BVF)_1	7	1	<?xml version="1.0"?>\n<Clock xmlns:dt="urn:schemas-microsoft-com:datatypes"><Description dt:dt="string">E-Prime Primary Realtime Clock</Description><StartTime><Timestamp dt:dt="int">0</Timestamp><DateUtc dt:dt="string">2020-10-11T01:58:51Z</DateUtc></StartTime><FrequencyChanges><FrequencyChange><Frequency dt:dt="r8">2699960000</Frequency><Timestamp dt:dt="r8">4.80737927815852E+15</Timestamp><Cur…	좌우반구com(split BVF)_1-007-1	60.021	1.0.0.165	1	1442847741	Professional	2.0.10.242	2.0.10.353	10-11-2020	2020-10-11 오전 1:58:51	10:58:51	2.0.10.248	172	2	{/}	최횟	최	횟	NULL	NULL	NULL	130	1	40	NULL	NULL	NULL	KSY	List2	0		0	-1	833279	184		0	0	1	{/}	0	4	833463	0	{/}	609
좌우반구com(split BVF)_1	7	1	<?xml version="1.0"?>\n<Clock xmlns:dt="urn:schemas-microsoft-com:datatypes"><Description dt:dt="string">E-Prime Primary Realtime Clock</Description><StartTime><Timestamp dt:dt="int">0</Timestamp><DateUtc dt:dt="string">2020-10-11T01:58:51Z</DateUtc></StartTime><FrequencyChanges><FrequencyChange><Frequency dt:dt="r8">2699960000</Frequency><Timestamp dt:dt="r8">4.80737927815852E+15</Timestamp><Cur…	좌우반구com(split BVF)_1-007-1	60.021	1.0.0.165	1	1442847741	Professional	2.0.10.242	2.0.10.353	10-11-2020	2020-10-11 오전 1:58:51	10:58:51	2.0.10.248	42	2	{/}	축허	축	허	44	1	42	NULL	NULL	NULL	NULL	NULL	NULL	KSY2	List1	NULL	NULL	NULL	NULL	NULL	NULL	NULL	NULL	NULL	0	{/}	0	4	138854	0	z	1104
좌우반구com(split BVF)_1	7	1	<?xml version="1.0"?>\n<Clock xmlns:dt="urn:schemas-microsoft-com:datatypes"><Description dt:dt="string">E-Prime Primary Realtime Clock</Description><StartTime><Timestamp dt:dt="int">0</Timestamp><DateUtc dt:dt="string">2020-10-11T01:58:51Z</DateUtc></StartTime><FrequencyChanges><FrequencyChange><Frequency dt:dt="r8">2699960000</Frequency><Timestamp dt:dt="r8">4.80737927815852E+15</Timestamp><Cur…	좌우반구com(split BVF)_1-007-1	60.021	1.0.0.165	1	1442847741	Professional	2.0.10.242	2.0.10.353	10-11-2020	2020-10-11 오전 1:58:51	10:58:51	2.0.10.248	119	2	{/}	축헤	축	헤	89	1	119	NULL	NULL	NULL	NULL	NULL	NULL	KSY2	List1	NULL	NULL	NULL	NULL	NULL	NULL	NULL	NULL	NULL	1	{/}	0	3	362809	0	{/}	707
좌우반구com(split BVF)_1	7	1	<?xml version="1.0"?>\n<Clock xmlns:dt="urn:schemas-microsoft-com:datatypes"><Description dt:dt="string">E-Prime Primary Realtime Clock</Description><StartTime><Timestamp dt:dt="int">0</Timestamp><DateUtc dt:dt="string">2020-10-11T01:58:51Z</DateUtc></StartTime><FrequencyChanges><FrequencyChange><Frequency dt:dt="r8">2699960000</Frequency><Timestamp dt:dt="r8">4.80737927815852E+15</Timestamp><Cur…	좌우반구com(split BVF)_1-007-1	60.021	1.0.0.165	1	1442847741	Professional	2.0.10.242	2.0.10.353	10-11-2020	2020-10-11 오전 1:58:51	10:58:51	2.0.10.248	240	2	{/}	축희	축	희	NULL	NULL	NULL	9	1	108	NULL	NULL	NULL	KSY3	List2	NULL	NULL	NULL	NULL	NULL	NULL	NULL	NULL	NULL	1	{/}	0	4	1025413	0	{/}	1137
좌우반구com(split BVF)_1	7	1	<?xml version="1.0"?>\n<Clock xmlns:dt="urn:schemas-microsoft-com:datatypes"><Description dt:dt="string">E-Prime Primary Realtime Clock</Description><StartTime><Timestamp dt:dt="int">0</Timestamp><DateUtc dt:dt="string">2020-10-11T01:58:51Z</DateUtc></StartTime><FrequencyChanges><FrequencyChange><Frequency dt:dt="r8">2699960000</Frequency><Timestamp dt:dt="r8">4.80737927815852E+15</Timestamp><Cur…	좌우반구com(split BVF)_1-007-1	60.021	1.0.0.165	1	1442847741	Professional	2.0.10.242	2.0.10.353	10-11-2020	2020-10-11 오전 1:58:51	10:58:51	2.0.10.248	323	2	{/}	측개	측	개	NULL	NULL	NULL	NULL	NULL	NULL	5	1	59	KSY2	List3	NULL	NULL	NULL	NULL	NULL	NULL	NULL	NULL	NULL	0	{/}	0	3	1392635	0	z	697
좌우반구com(split BVF)_1	7	1	<?xml version="1.0"?>\n<Clock xmlns:dt="urn:schemas-microsoft-com:datatypes"><Description dt:dt="string">E-Prime Primary Realtime Clock</Description><StartTime><Timestamp dt:dt="int">0</Timestamp><DateUtc dt:dt="string">2020-10-11T01:58:51Z</DateUtc></StartTime><FrequencyChanges><FrequencyChange><Frequency dt:dt="r8">2699960000</Frequency><Timestamp dt:dt="r8">4.80737927815852E+15</Timestamp><Cur…	좌우반구com(split BVF)_1-007-1	60.021	1.0.0.165	1	1442847741	Professional	2.0.10.242	2.0.10.353	10-11-2020	2020-10-11 오전 1:58:51	10:58:51	2.0.10.248	238	1	z	치안	치	안	NULL	NULL	NULL	38	1	106	NULL	NULL	NULL	KSY3	List2	NULL	NULL	NULL	NULL	NULL	NULL	NULL	NULL	NULL	0	z	0	4	1020015	0	{/}	423
좌우반구com(split BVF)_1	7	1	<?xml version="1.0"?>\n<Clock xmlns:dt="urn:schemas-microsoft-com:datatypes"><Description dt:dt="string">E-Prime Primary Realtime Clock</Description><StartTime><Timestamp dt:dt="int">0</Timestamp><DateUtc dt:dt="string">2020-10-11T01:58:51Z</DateUtc></StartTime><FrequencyChanges><FrequencyChange><Frequency dt:dt="r8">2699960000</Frequency><Timestamp dt:dt="r8">4.80737927815852E+15</Timestamp><Cur…	좌우반구com(split BVF)_1-007-1	60.021	1.0.0.165	1	1442847741	Professional	2.0.10.242	2.0.10.353	10-11-2020	2020-10-11 오전 1:58:51	10:58:51	2.0.10.248	38	2	{/}	치책	치	책	12	1	38	NULL	NULL	NULL	NULL	NULL	NULL	KSY	List1	0		0	-1	127841	183		0	0	1	{/}	0	3	128024	0	{/}	518
좌우반구com(split BVF)_1	7	1	<?xml version="1.0"?>\n<Clock xmlns:dt="urn:schemas-microsoft-com:datatypes"><Description dt:dt="string">E-Prime Primary Realtime Clock</Description><StartTime><Timestamp dt:dt="int">0</Timestamp><DateUtc dt:dt="string">2020-10-11T01:58:51Z</DateUtc></StartTime><FrequencyChanges><FrequencyChange><Frequency dt:dt="r8">2699960000</Frequency><Timestamp dt:dt="r8">4.80737927815852E+15</Timestamp><Cur…	좌우반구com(split BVF)_1-007-1	60.021	1.0.0.165	1	1442847741	Professional	2.0.10.242	2.0.10.353	10-11-2020	2020-10-11 오전 1:58:51	10:58:51	2.0.10.248	329	2	{/}	치향	치	향	NULL	NULL	NULL	NULL	NULL	NULL	77	1	65	KSY	List3	0		0	-1	1410079	183		0	0	1	{/}	1	3	1410262	0	{/}	781
좌우반구com(split BVF)_1	7	1	<?xml version="1.0"?>\n<Clock xmlns:dt="urn:schemas-microsoft-com:datatypes"><Description dt:dt="string">E-Prime Primary Realtime Clock</Description><StartTime><Timestamp dt:dt="int">0</Timestamp><DateUtc dt:dt="string">2020-10-11T01:58:51Z</DateUtc></StartTime><FrequencyChanges><FrequencyChange><Frequency dt:dt="r8">2699960000</Frequency><Timestamp dt:dt="r8">4.80737927815852E+15</Timestamp><Cur…	좌우반구com(split BVF)_1-007-1	60.021	1.0.0.165	1	1442847741	Professional	2.0.10.242	2.0.10.353	10-11-2020	2020-10-11 오전 1:58:51	10:58:51	2.0.10.248	165	1	z	타격	타	격	NULL	NULL	NULL	40	1	33	NULL	NULL	NULL	KSY3	List2	NULL	NULL	NULL	NULL	NULL	NULL	NULL	NULL	NULL	1	z	0	3	814186	0	z	438
좌우반구com(split BVF)_1	7	1	<?xml version="1.0"?>\n<Clock xmlns:dt="urn:schemas-microsoft-com:datatypes"><Description dt:dt="string">E-Prime Primary Realtime Clock</Description><StartTime><Timestamp dt:dt="int">0</Timestamp><DateUtc dt:dt="string">2020-10-11T01:58:51Z</DateUtc></StartTime><FrequencyChanges><FrequencyChange><Frequency dt:dt="r8">2699960000</Frequency><Timestamp dt:dt="r8">4.80737927815852E+15</Timestamp><Cur…	좌우반구com(split BVF)_1-007-1	60.021	1.0.0.165	1	1442847741	Professional	2.0.10.242	2.0.10.353	10-11-2020	2020-10-11 오전 1:58:51	10:58:51	2.0.10.248	225	1	z	탈퇴	탈	퇴	NULL	NULL	NULL	51	1	93	NULL	NULL	NULL	KSY3	List2	NULL	NULL	NULL	NULL	NULL	NULL	NULL	NULL	NULL	0	z	0	3	983877	0	{/}	658
좌우반구com(split BVF)_1	7	1	<?xml version="1.0"?>\n<Clock xmlns:dt="urn:schemas-microsoft-com:datatypes"><Description dt:dt="string">E-Prime Primary Realtime Clock</Description><StartTime><Timestamp dt:dt="int">0</Timestamp><DateUtc dt:dt="string">2020-10-11T01:58:51Z</DateUtc></StartTime><FrequencyChanges><FrequencyChange><Frequency dt:dt="r8">2699960000</Frequency><Timestamp dt:dt="r8">4.80737927815852E+15</Timestamp><Cur…	좌우반구com(split BVF)_1-007-1	60.021	1.0.0.165	1	1442847741	Professional	2.0.10.242	2.0.10.353	10-11-2020	2020-10-11 오전 1:58:51	10:58:51	2.0.10.248	37	2	{/}	태스	태	스	34	1	37	NULL	NULL	NULL	NULL	NULL	NULL	KSY	List1	0		0	0	124859	183		0	0	1	{/}	0	3	125042	0	{/}	780
좌우반구com(split BVF)_1	7	1	<?xml version="1.0"?>\n<Clock xmlns:dt="urn:schemas-microsoft-com:datatypes"><Description dt:dt="string">E-Prime Primary Realtime Clock</Description><StartTime><Timestamp dt:dt="int">0</Timestamp><DateUtc dt:dt="string">2020-10-11T01:58:51Z</DateUtc></StartTime><FrequencyChanges><FrequencyChange><Frequency dt:dt="r8">2699960000</Frequency><Timestamp dt:dt="r8">4.80737927815852E+15</Timestamp><Cur…	좌우반구com(split BVF)_1-007-1	60.021	1.0.0.165	1	1442847741	Professional	2.0.10.242	2.0.10.353	10-11-2020	2020-10-11 오전 1:58:51	10:58:51	2.0.10.248	375	1	z	택시	택	시	NULL	NULL	NULL	NULL	NULL	NULL	62	1	111	KSY3	List3	NULL	NULL	NULL	NULL	NULL	NULL	NULL	NULL	NULL	0	z	0	3	1536935	0	{/}	883
좌우반구com(split BVF)_1	7	1	<?xml version="1.0"?>\n<Clock xmlns:dt="urn:schemas-microsoft-com:datatypes"><Description dt:dt="string">E-Prime Primary Realtime Clock</Description><StartTime><Timestamp dt:dt="int">0</Timestamp><DateUtc dt:dt="string">2020-10-11T01:58:51Z</DateUtc></StartTime><FrequencyChanges><FrequencyChange><Frequency dt:dt="r8">2699960000</Frequency><Timestamp dt:dt="r8">4.80737927815852E+15</Timestamp><Cur…	좌우반구com(split BVF)_1-007-1	60.021	1.0.0.165	1	1442847741	Professional	2.0.10.242	2.0.10.353	10-11-2020	2020-10-11 오전 1:58:51	10:58:51	2.0.10.248	56	2	{/}	택정	택	정	15	1	56	NULL	NULL	NULL	NULL	NULL	NULL	KSY	List1	0		0	-1	180606	183		0	0	1	{/}	0	3	180789	0	{/}	809
좌우반구com(split BVF)_1	7	1	<?xml version="1.0"?>\n<Clock xmlns:dt="urn:schemas-microsoft-com:datatypes"><Description dt:dt="string">E-Prime Primary Realtime Clock</Description><StartTime><Timestamp dt:dt="int">0</Timestamp><DateUtc dt:dt="string">2020-10-11T01:58:51Z</DateUtc></StartTime><FrequencyChanges><FrequencyChange><Frequency dt:dt="r8">2699960000</Frequency><Timestamp dt:dt="r8">4.80737927815852E+15</Timestamp><Cur…	좌우반구com(split BVF)_1-007-1	60.021	1.0.0.165	1	1442847741	Professional	2.0.10.242	2.0.10.353	10-11-2020	2020-10-11 오전 1:58:51	10:58:51	2.0.10.248	74	2	{/}	통락	통	락	62	1	74	NULL	NULL	NULL	NULL	NULL	NULL	KSY3	List1	NULL	NULL	NULL	NULL	NULL	NULL	NULL	NULL	NULL	1	{/}	0	3	234054	0	{/}	607
좌우반구com(split BVF)_1	7	1	<?xml version="1.0"?>\n<Clock xmlns:dt="urn:schemas-microsoft-com:datatypes"><Description dt:dt="string">E-Prime Primary Realtime Clock</Description><StartTime><Timestamp dt:dt="int">0</Timestamp><DateUtc dt:dt="string">2020-10-11T01:58:51Z</DateUtc></StartTime><FrequencyChanges><FrequencyChange><Frequency dt:dt="r8">2699960000</Frequency><Timestamp dt:dt="r8">4.80737927815852E+15</Timestamp><Cur…	좌우반구com(split BVF)_1-007-1	60.021	1.0.0.165	1	1442847741	Professional	2.0.10.242	2.0.10.353	10-11-2020	2020-10-11 오전 1:58:51	10:58:51	2.0.10.248	169	2	{/}	통록	통	록	NULL	NULL	NULL	28	1	37	NULL	NULL	NULL	KSY2	List2	NULL	NULL	NULL	NULL	NULL	NULL	NULL	NULL	NULL	1	{/}	0	4	825066	0	{/}	702
좌우반구com(split BVF)_1	7	1	<?xml version="1.0"?>\n<Clock xmlns:dt="urn:schemas-microsoft-com:datatypes"><Description dt:dt="string">E-Prime Primary Realtime Clock</Description><StartTime><Timestamp dt:dt="int">0</Timestamp><DateUtc dt:dt="string">2020-10-11T01:58:51Z</DateUtc></StartTime><FrequencyChanges><FrequencyChange><Frequency dt:dt="r8">2699960000</Frequency><Timestamp dt:dt="r8">4.80737927815852E+15</Timestamp><Cur…	좌우반구com(split BVF)_1-007-1	60.021	1.0.0.165	1	1442847741	Professional	2.0.10.242	2.0.10.353	10-11-2020	2020-10-11 오전 1:58:51	10:58:51	2.0.10.248	106	2	{/}	통류	통	류	123	1	106	NULL	NULL	NULL	NULL	NULL	NULL	KSY2	List1	NULL	NULL	NULL	NULL	NULL	NULL	NULL	NULL	NULL	1	{/}	0	3	326272	0	{/}	773
좌우반구com(split BVF)_1	7	1	<?xml version="1.0"?>\n<Clock xmlns:dt="urn:schemas-microsoft-com:datatypes"><Description dt:dt="string">E-Prime Primary Realtime Clock</Description><StartTime><Timestamp dt:dt="int">0</Timestamp><DateUtc dt:dt="string">2020-10-11T01:58:51Z</DateUtc></StartTime><FrequencyChanges><FrequencyChange><Frequency dt:dt="r8">2699960000</Frequency><Timestamp dt:dt="r8">4.80737927815852E+15</Timestamp><Cur…	좌우반구com(split BVF)_1-007-1	60.021	1.0.0.165	1	1442847741	Professional	2.0.10.242	2.0.10.353	10-11-2020	2020-10-11 오전 1:58:51	10:58:51	2.0.10.248	87	2	{/}	퇴착	퇴	착	98	1	87	NULL	NULL	NULL	NULL	NULL	NULL	KSY2	List1	NULL	NULL	NULL	NULL	NULL	NULL	NULL	NULL	NULL	1	{/}	0	3	271724	0	{/}	633
좌우반구com(split BVF)_1	7	1	<?xml version="1.0"?>\n<Clock xmlns:dt="urn:schemas-microsoft-com:datatypes"><Description dt:dt="string">E-Prime Primary Realtime Clock</Description><StartTime><Timestamp dt:dt="int">0</Timestamp><DateUtc dt:dt="string">2020-10-11T01:58:51Z</DateUtc></StartTime><FrequencyChanges><FrequencyChange><Frequency dt:dt="r8">2699960000</Frequency><Timestamp dt:dt="r8">4.80737927815852E+15</Timestamp><Cur…	좌우반구com(split BVF)_1-007-1	60.021	1.0.0.165	1	1442847741	Professional	2.0.10.242	2.0.10.353	10-11-2020	2020-10-11 오전 1:58:51	10:58:51	2.0.10.248	252	1	z	판단	판	단	NULL	NULL	NULL	106	1	120	NULL	NULL	NULL	KSY3	List2	NULL	NULL	NULL	NULL	NULL	NULL	NULL	NULL	NULL	1	z	0	3	1060234	0	z	644
좌우반구com(split BVF)_1	7	1	<?xml version="1.0"?>\n<Clock xmlns:dt="urn:schemas-microsoft-com:datatypes"><Description dt:dt="string">E-Prime Primary Realtime Clock</Description><StartTime><Timestamp dt:dt="int">0</Timestamp><DateUtc dt:dt="string">2020-10-11T01:58:51Z</DateUtc></StartTime><FrequencyChanges><FrequencyChange><Frequency dt:dt="r8">2699960000</Frequency><Timestamp dt:dt="r8">4.80737927815852E+15</Timestamp><Cur…	좌우반구com(split BVF)_1-007-1	60.021	1.0.0.165	1	1442847741	Professional	2.0.10.242	2.0.10.353	10-11-2020	2020-10-11 오전 1:58:51	10:58:51	2.0.10.248	18	1	z	판매	판	매	19	1	18	NULL	NULL	NULL	NULL	NULL	NULL	KSY3	List1	NULL	NULL	NULL	NULL	NULL	NULL	NULL	NULL	NULL	1	z	0	3	69561	0	z	1062
좌우반구com(split BVF)_1	7	1	<?xml version="1.0"?>\n<Clock xmlns:dt="urn:schemas-microsoft-com:datatypes"><Description dt:dt="string">E-Prime Primary Realtime Clock</Description><StartTime><Timestamp dt:dt="int">0</Timestamp><DateUtc dt:dt="string">2020-10-11T01:58:51Z</DateUtc></StartTime><FrequencyChanges><FrequencyChange><Frequency dt:dt="r8">2699960000</Frequency><Timestamp dt:dt="r8">4.80737927815852E+15</Timestamp><Cur…	좌우반구com(split BVF)_1-007-1	60.021	1.0.0.165	1	1442847741	Professional	2.0.10.242	2.0.10.353	10-11-2020	2020-10-11 오전 1:58:51	10:58:51	2.0.10.248	271	1	z	표현	표	현	NULL	NULL	NULL	NULL	NULL	NULL	76	1	7	KSY3	List3	NULL	NULL	NULL	NULL	NULL	NULL	NULL	NULL	NULL	1	z	0	3	1244620	0	z	456
좌우반구com(split BVF)_1	7	1	<?xml version="1.0"?>\n<Clock xmlns:dt="urn:schemas-microsoft-com:datatypes"><Description dt:dt="string">E-Prime Primary Realtime Clock</Description><StartTime><Timestamp dt:dt="int">0</Timestamp><DateUtc dt:dt="string">2020-10-11T01:58:51Z</DateUtc></StartTime><FrequencyChanges><FrequencyChange><Frequency dt:dt="r8">2699960000</Frequency><Timestamp dt:dt="r8">4.80737927815852E+15</Timestamp><Cur…	좌우반구com(split BVF)_1-007-1	60.021	1.0.0.165	1	1442847741	Professional	2.0.10.242	2.0.10.353	10-11-2020	2020-10-11 오전 1:58:51	10:58:51	2.0.10.248	104	2	{/}	품결	품	결	7	1	104	NULL	NULL	NULL	NULL	NULL	NULL	KSY2	List1	NULL	NULL	NULL	NULL	NULL	NULL	NULL	NULL	NULL	0	{/}	0	3	320774	0	z	575
좌우반구com(split BVF)_1	7	1	<?xml version="1.0"?>\n<Clock xmlns:dt="urn:schemas-microsoft-com:datatypes"><Description dt:dt="string">E-Prime Primary Realtime Clock</Description><StartTime><Timestamp dt:dt="int">0</Timestamp><DateUtc dt:dt="string">2020-10-11T01:58:51Z</DateUtc></StartTime><FrequencyChanges><FrequencyChange><Frequency dt:dt="r8">2699960000</Frequency><Timestamp dt:dt="r8">4.80737927815852E+15</Timestamp><Cur…	좌우반구com(split BVF)_1-007-1	60.021	1.0.0.165	1	1442847741	Professional	2.0.10.242	2.0.10.353	10-11-2020	2020-10-11 오전 1:58:51	10:58:51	2.0.10.248	17	2	{/}	필관	필	관	82	1	17	NULL	NULL	NULL	NULL	NULL	NULL	KSY2	List1	NULL	NULL	NULL	NULL	NULL	NULL	NULL	NULL	NULL	1	{/}	0	4	66479	0	{/}	881
좌우반구com(split BVF)_1	7	1	<?xml version="1.0"?>\n<Clock xmlns:dt="urn:schemas-microsoft-com:datatypes"><Description dt:dt="string">E-Prime Primary Realtime Clock</Description><StartTime><Timestamp dt:dt="int">0</Timestamp><DateUtc dt:dt="string">2020-10-11T01:58:51Z</DateUtc></StartTime><FrequencyChanges><FrequencyChange><Frequency dt:dt="r8">2699960000</Frequency><Timestamp dt:dt="r8">4.80737927815852E+15</Timestamp><Cur…	좌우반구com(split BVF)_1-007-1	60.021	1.0.0.165	1	1442847741	Professional	2.0.10.242	2.0.10.353	10-11-2020	2020-10-11 오전 1:58:51	10:58:51	2.0.10.248	118	1	z	필수	필	수	86	1	118	NULL	NULL	NULL	NULL	NULL	NULL	KSY3	List1	NULL	NULL	NULL	NULL	NULL	NULL	NULL	NULL	NULL	1	z	1	3	360110	0	z	502
좌우반구com(split BVF)_1	7	1	<?xml version="1.0"?>\n<Clock xmlns:dt="urn:schemas-microsoft-com:datatypes"><Description dt:dt="string">E-Prime Primary Realtime Clock</Description><StartTime><Timestamp dt:dt="int">0</Timestamp><DateUtc dt:dt="string">2020-10-11T01:58:51Z</DateUtc></StartTime><FrequencyChanges><FrequencyChange><Frequency dt:dt="r8">2699960000</Frequency><Timestamp dt:dt="r8">4.80737927815852E+15</Timestamp><Cur…	좌우반구com(split BVF)_1-007-1	60.021	1.0.0.165	1	1442847741	Professional	2.0.10.242	2.0.10.353	10-11-2020	2020-10-11 오전 1:58:51	10:58:51	2.0.10.248	359	1	z	핑계	핑	계	NULL	NULL	NULL	NULL	NULL	NULL	23	1	95	KSY3	List3	NULL	NULL	NULL	NULL	NULL	NULL	NULL	NULL	NULL	1	z	0	4	1492401	0	z	417
좌우반구com(split BVF)_1	7	1	<?xml version="1.0"?>\n<Clock xmlns:dt="urn:schemas-microsoft-com:datatypes"><Description dt:dt="string">E-Prime Primary Realtime Clock</Description><StartTime><Timestamp dt:dt="int">0</Timestamp><DateUtc dt:dt="string">2020-10-11T01:58:51Z</DateUtc></StartTime><FrequencyChanges><FrequencyChange><Frequency dt:dt="r8">2699960000</Frequency><Timestamp dt:dt="r8">4.80737927815852E+15</Timestamp><Cur…	좌우반구com(split BVF)_1-007-1	60.021	1.0.0.165	1	1442847741	Professional	2.0.10.242	2.0.10.353	10-11-2020	2020-10-11 오전 1:58:51	10:58:51	2.0.10.248	51	2	{/}	핑품	핑	품	125	1	51	NULL	NULL	NULL	NULL	NULL	NULL	KSY	List1	0		0	-1	165611	183		0	0	1	{/}	0	3	165794	0	{/}	1108
좌우반구com(split BVF)_1	7	1	<?xml version="1.0"?>\n<Clock xmlns:dt="urn:schemas-microsoft-com:datatypes"><Description dt:dt="string">E-Prime Primary Realtime Clock</Description><StartTime><Timestamp dt:dt="int">0</Timestamp><DateUtc dt:dt="string">2020-10-11T01:58:51Z</DateUtc></StartTime><FrequencyChanges><FrequencyChange><Frequency dt:dt="r8">2699960000</Frequency><Timestamp dt:dt="r8">4.80737927815852E+15</Timestamp><Cur…	좌우반구com(split BVF)_1-007-1	60.021	1.0.0.165	1	1442847741	Professional	2.0.10.242	2.0.10.353	10-11-2020	2020-10-11 오전 1:58:51	10:58:51	2.0.10.248	306	1	z	하나	하	나	NULL	NULL	NULL	NULL	NULL	NULL	64	1	42	KSY3	List3	NULL	NULL	NULL	NULL	NULL	NULL	NULL	NULL	NULL	0	z	0	3	1343619	0	{/}	1032
좌우반구com(split BVF)_1	7	1	<?xml version="1.0"?>\n<Clock xmlns:dt="urn:schemas-microsoft-com:datatypes"><Description dt:dt="string">E-Prime Primary Realtime Clock</Description><StartTime><Timestamp dt:dt="int">0</Timestamp><DateUtc dt:dt="string">2020-10-11T01:58:51Z</DateUtc></StartTime><FrequencyChanges><FrequencyChange><Frequency dt:dt="r8">2699960000</Frequency><Timestamp dt:dt="r8">4.80737927815852E+15</Timestamp><Cur…	좌우반구com(split BVF)_1-007-1	60.021	1.0.0.165	1	1442847741	Professional	2.0.10.242	2.0.10.353	10-11-2020	2020-10-11 오전 1:58:51	10:58:51	2.0.10.248	164	1	z	한계	한	계	NULL	NULL	NULL	83	1	32	NULL	NULL	NULL	KSY3	List2	NULL	NULL	NULL	NULL	NULL	NULL	NULL	NULL	NULL	1	z	0	3	811587	0	z	398
좌우반구com(split BVF)_1	7	1	<?xml version="1.0"?>\n<Clock xmlns:dt="urn:schemas-microsoft-com:datatypes"><Description dt:dt="string">E-Prime Primary Realtime Clock</Description><StartTime><Timestamp dt:dt="int">0</Timestamp><DateUtc dt:dt="string">2020-10-11T01:58:51Z</DateUtc></StartTime><FrequencyChanges><FrequencyChange><Frequency dt:dt="r8">2699960000</Frequency><Timestamp dt:dt="r8">4.80737927815852E+15</Timestamp><Cur…	좌우반구com(split BVF)_1-007-1	60.021	1.0.0.165	1	1442847741	Professional	2.0.10.242	2.0.10.353	10-11-2020	2020-10-11 오전 1:58:51	10:58:51	2.0.10.248	344	1	z	핵심	핵	심	NULL	NULL	NULL	NULL	NULL	NULL	34	1	80	KSY3	List3	NULL	NULL	NULL	NULL	NULL	NULL	NULL	NULL	NULL	1	z	1	3	1450898	0	z	656
좌우반구com(split BVF)_1	7	1	<?xml version="1.0"?>\n<Clock xmlns:dt="urn:schemas-microsoft-com:datatypes"><Description dt:dt="string">E-Prime Primary Realtime Clock</Description><StartTime><Timestamp dt:dt="int">0</Timestamp><DateUtc dt:dt="string">2020-10-11T01:58:51Z</DateUtc></StartTime><FrequencyChanges><FrequencyChange><Frequency dt:dt="r8">2699960000</Frequency><Timestamp dt:dt="r8">4.80737927815852E+15</Timestamp><Cur…	좌우반구com(split BVF)_1-007-1	60.021	1.0.0.165	1	1442847741	Professional	2.0.10.242	2.0.10.353	10-11-2020	2020-10-11 오전 1:58:51	10:58:51	2.0.10.248	97	2	{/}	핵외	핵	외	66	1	97	NULL	NULL	NULL	NULL	NULL	NULL	KSY	List1	0		1	-1	300064	184		0	0	1	{/}	0	4	300248	0	{/}	757
좌우반구com(split BVF)_1	7	1	<?xml version="1.0"?>\n<Clock xmlns:dt="urn:schemas-microsoft-com:datatypes"><Description dt:dt="string">E-Prime Primary Realtime Clock</Description><StartTime><Timestamp dt:dt="int">0</Timestamp><DateUtc dt:dt="string">2020-10-11T01:58:51Z</DateUtc></StartTime><FrequencyChanges><FrequencyChange><Frequency dt:dt="r8">2699960000</Frequency><Timestamp dt:dt="r8">4.80737927815852E+15</Timestamp><Cur…	좌우반구com(split BVF)_1-007-1	60.021	1.0.0.165	1	1442847741	Professional	2.0.10.242	2.0.10.353	10-11-2020	2020-10-11 오전 1:58:51	10:58:51	2.0.10.248	328	2	{/}	핵정	핵	정	NULL	NULL	NULL	NULL	NULL	NULL	48	1	64	KSY	List3	0		0	-1	1407047	183		0	0	0	{/}	0	3	1407230	0	z	829
좌우반구com(split BVF)_1	7	1	<?xml version="1.0"?>\n<Clock xmlns:dt="urn:schemas-microsoft-com:datatypes"><Description dt:dt="string">E-Prime Primary Realtime Clock</Description><StartTime><Timestamp dt:dt="int">0</Timestamp><DateUtc dt:dt="string">2020-10-11T01:58:51Z</DateUtc></StartTime><FrequencyChanges><FrequencyChange><Frequency dt:dt="r8">2699960000</Frequency><Timestamp dt:dt="r8">4.80737927815852E+15</Timestamp><Cur…	좌우반구com(split BVF)_1-007-1	60.021	1.0.0.165	1	1442847741	Professional	2.0.10.242	2.0.10.353	10-11-2020	2020-10-11 오전 1:58:51	10:58:51	2.0.10.248	291	1	z	행보	행	보	NULL	NULL	NULL	NULL	NULL	NULL	109	1	27	KSY3	List3	NULL	NULL	NULL	NULL	NULL	NULL	NULL	NULL	NULL	1	z	0	3	1300867	0	z	481
좌우반구com(split BVF)_1	7	1	<?xml version="1.0"?>\n<Clock xmlns:dt="urn:schemas-microsoft-com:datatypes"><Description dt:dt="string">E-Prime Primary Realtime Clock</Description><StartTime><Timestamp dt:dt="int">0</Timestamp><DateUtc dt:dt="string">2020-10-11T01:58:51Z</DateUtc></StartTime><FrequencyChanges><FrequencyChange><Frequency dt:dt="r8">2699960000</Frequency><Timestamp dt:dt="r8">4.80737927815852E+15</Timestamp><Cur…	좌우반구com(split BVF)_1-007-1	60.021	1.0.0.165	1	1442847741	Professional	2.0.10.242	2.0.10.353	10-11-2020	2020-10-11 오전 1:58:51	10:58:51	2.0.10.248	261	1	z	행운	행	운	NULL	NULL	NULL	18	1	129	NULL	NULL	NULL	KSY3	List2	NULL	NULL	NULL	NULL	NULL	NULL	NULL	NULL	NULL	1	z	0	4	1086675	0	z	483
좌우반구com(split BVF)_1	7	1	<?xml version="1.0"?>\n<Clock xmlns:dt="urn:schemas-microsoft-com:datatypes"><Description dt:dt="string">E-Prime Primary Realtime Clock</Description><StartTime><Timestamp dt:dt="int">0</Timestamp><DateUtc dt:dt="string">2020-10-11T01:58:51Z</DateUtc></StartTime><FrequencyChanges><FrequencyChange><Frequency dt:dt="r8">2699960000</Frequency><Timestamp dt:dt="r8">4.80737927815852E+15</Timestamp><Cur…	좌우반구com(split BVF)_1-007-1	60.021	1.0.0.165	1	1442847741	Professional	2.0.10.242	2.0.10.353	10-11-2020	2020-10-11 오전 1:58:51	10:58:51	2.0.10.248	146	2	{/}	행회	행	회	NULL	NULL	NULL	115	1	14	NULL	NULL	NULL	KSY	List2	0		0	0	758139	183		0	0	1	{/}	0	3	758322	0	{/}	751
좌우반구com(split BVF)_1	7	1	<?xml version="1.0"?>\n<Clock xmlns:dt="urn:schemas-microsoft-com:datatypes"><Description dt:dt="string">E-Prime Primary Realtime Clock</Description><StartTime><Timestamp dt:dt="int">0</Timestamp><DateUtc dt:dt="string">2020-10-11T01:58:51Z</DateUtc></StartTime><FrequencyChanges><FrequencyChange><Frequency dt:dt="r8">2699960000</Frequency><Timestamp dt:dt="r8">4.80737927815852E+15</Timestamp><Cur…	좌우반구com(split BVF)_1-007-1	60.021	1.0.0.165	1	1442847741	Professional	2.0.10.242	2.0.10.353	10-11-2020	2020-10-11 오전 1:58:51	10:58:51	2.0.10.248	188	1	z	향수	향	수	NULL	NULL	NULL	4	1	56	NULL	NULL	NULL	KSY3	List2	NULL	NULL	NULL	NULL	NULL	NULL	NULL	NULL	NULL	1	z	1	3	880046	0	z	506
좌우반구com(split BVF)_1	7	1	<?xml version="1.0"?>\n<Clock xmlns:dt="urn:schemas-microsoft-com:datatypes"><Description dt:dt="string">E-Prime Primary Realtime Clock</Description><StartTime><Timestamp dt:dt="int">0</Timestamp><DateUtc dt:dt="string">2020-10-11T01:58:51Z</DateUtc></StartTime><FrequencyChanges><FrequencyChange><Frequency dt:dt="r8">2699960000</Frequency><Timestamp dt:dt="r8">4.80737927815852E+15</Timestamp><Cur…	좌우반구com(split BVF)_1-007-1	60.021	1.0.0.165	1	1442847741	Professional	2.0.10.242	2.0.10.353	10-11-2020	2020-10-11 오전 1:58:51	10:58:51	2.0.10.248	278	2	{/}	향엄	향	엄	NULL	NULL	NULL	NULL	NULL	NULL	132	1	14	KSY	List3	0		0	0	1263547	183		0	0	1	{/}	0	3	1263730	0	{/}	626
좌우반구com(split BVF)_1	7	1	<?xml version="1.0"?>\n<Clock xmlns:dt="urn:schemas-microsoft-com:datatypes"><Description dt:dt="string">E-Prime Primary Realtime Clock</Description><StartTime><Timestamp dt:dt="int">0</Timestamp><DateUtc dt:dt="string">2020-10-11T01:58:51Z</DateUtc></StartTime><FrequencyChanges><FrequencyChange><Frequency dt:dt="r8">2699960000</Frequency><Timestamp dt:dt="r8">4.80737927815852E+15</Timestamp><Cur…	좌우반구com(split BVF)_1-007-1	60.021	1.0.0.165	1	1442847741	Professional	2.0.10.242	2.0.10.353	10-11-2020	2020-10-11 오전 1:58:51	10:58:51	2.0.10.248	144	2	{/}	허낌	허	낌	NULL	NULL	NULL	128	1	12	NULL	NULL	NULL	KSY3	List2	NULL	NULL	NULL	NULL	NULL	NULL	NULL	NULL	NULL	1	{/}	0	4	752791	0	{/}	538
좌우반구com(split BVF)_1	7	1	<?xml version="1.0"?>\n<Clock xmlns:dt="urn:schemas-microsoft-com:datatypes"><Description dt:dt="string">E-Prime Primary Realtime Clock</Description><StartTime><Timestamp dt:dt="int">0</Timestamp><DateUtc dt:dt="string">2020-10-11T01:58:51Z</DateUtc></StartTime><FrequencyChanges><FrequencyChange><Frequency dt:dt="r8">2699960000</Frequency><Timestamp dt:dt="r8">4.80737927815852E+15</Timestamp><Cur…	좌우반구com(split BVF)_1-007-1	60.021	1.0.0.165	1	1442847741	Professional	2.0.10.242	2.0.10.353	10-11-2020	2020-10-11 오전 1:58:51	10:58:51	2.0.10.248	301	1	z	허락	허	락	NULL	NULL	NULL	NULL	NULL	NULL	106	1	37	KSY3	List3	NULL	NULL	NULL	NULL	NULL	NULL	NULL	NULL	NULL	0	z	0	3	1329057	0	{/}	1251
좌우반구com(split BVF)_1	7	1	<?xml version="1.0"?>\n<Clock xmlns:dt="urn:schemas-microsoft-com:datatypes"><Description dt:dt="string">E-Prime Primary Realtime Clock</Description><StartTime><Timestamp dt:dt="int">0</Timestamp><DateUtc dt:dt="string">2020-10-11T01:58:51Z</DateUtc></StartTime><FrequencyChanges><FrequencyChange><Frequency dt:dt="r8">2699960000</Frequency><Timestamp dt:dt="r8">4.80737927815852E+15</Timestamp><Cur…	좌우반구com(split BVF)_1-007-1	60.021	1.0.0.165	1	1442847741	Professional	2.0.10.242	2.0.10.353	10-11-2020	2020-10-11 오전 1:58:51	10:58:51	2.0.10.248	248	2	{/}	허빈	허	빈	NULL	NULL	NULL	66	1	116	NULL	NULL	NULL	KSY	List2	0		0	0	1048555	183		0	0	1	{/}	0	3	1048738	0	{/}	588
좌우반구com(split BVF)_1	7	1	<?xml version="1.0"?>\n<Clock xmlns:dt="urn:schemas-microsoft-com:datatypes"><Description dt:dt="string">E-Prime Primary Realtime Clock</Description><StartTime><Timestamp dt:dt="int">0</Timestamp><DateUtc dt:dt="string">2020-10-11T01:58:51Z</DateUtc></StartTime><FrequencyChanges><FrequencyChange><Frequency dt:dt="r8">2699960000</Frequency><Timestamp dt:dt="r8">4.80737927815852E+15</Timestamp><Cur…	좌우반구com(split BVF)_1-007-1	60.021	1.0.0.165	1	1442847741	Professional	2.0.10.242	2.0.10.353	10-11-2020	2020-10-11 오전 1:58:51	10:58:51	2.0.10.248	222	2	{/}	헤오	헤	오	NULL	NULL	NULL	1	1	90	NULL	NULL	NULL	KSY3	List2	NULL	NULL	NULL	NULL	NULL	NULL	NULL	NULL	NULL	1	{/}	0	4	975597	0	{/}	522
좌우반구com(split BVF)_1	7	1	<?xml version="1.0"?>\n<Clock xmlns:dt="urn:schemas-microsoft-com:datatypes"><Description dt:dt="string">E-Prime Primary Realtime Clock</Description><StartTime><Timestamp dt:dt="int">0</Timestamp><DateUtc dt:dt="string">2020-10-11T01:58:51Z</DateUtc></StartTime><FrequencyChanges><FrequencyChange><Frequency dt:dt="r8">2699960000</Frequency><Timestamp dt:dt="r8">4.80737927815852E+15</Timestamp><Cur…	좌우반구com(split BVF)_1-007-1	60.021	1.0.0.165	1	1442847741	Professional	2.0.10.242	2.0.10.353	10-11-2020	2020-10-11 오전 1:58:51	10:58:51	2.0.10.248	161	1	z	현상	현	상	NULL	NULL	NULL	117	1	29	NULL	NULL	NULL	KSY3	List2	NULL	NULL	NULL	NULL	NULL	NULL	NULL	NULL	NULL	1	z	0	3	802723	0	z	733
좌우반구com(split BVF)_1	7	1	<?xml version="1.0"?>\n<Clock xmlns:dt="urn:schemas-microsoft-com:datatypes"><Description dt:dt="string">E-Prime Primary Realtime Clock</Description><StartTime><Timestamp dt:dt="int">0</Timestamp><DateUtc dt:dt="string">2020-10-11T01:58:51Z</DateUtc></StartTime><FrequencyChanges><FrequencyChange><Frequency dt:dt="r8">2699960000</Frequency><Timestamp dt:dt="r8">4.80737927815852E+15</Timestamp><Cur…	좌우반구com(split BVF)_1-007-1	60.021	1.0.0.165	1	1442847741	Professional	2.0.10.242	2.0.10.353	10-11-2020	2020-10-11 오전 1:58:51	10:58:51	2.0.10.248	192	1	z	협력	협	력	NULL	NULL	NULL	10	1	60	NULL	NULL	NULL	KSY3	List2	NULL	NULL	NULL	NULL	NULL	NULL	NULL	NULL	NULL	1	z	0	3	891526	0	z	482
좌우반구com(split BVF)_1	7	1	<?xml version="1.0"?>\n<Clock xmlns:dt="urn:schemas-microsoft-com:datatypes"><Description dt:dt="string">E-Prime Primary Realtime Clock</Description><StartTime><Timestamp dt:dt="int">0</Timestamp><DateUtc dt:dt="string">2020-10-11T01:58:51Z</DateUtc></StartTime><FrequencyChanges><FrequencyChange><Frequency dt:dt="r8">2699960000</Frequency><Timestamp dt:dt="r8">4.80737927815852E+15</Timestamp><Cur…	좌우반구com(split BVF)_1-007-1	60.021	1.0.0.165	1	1442847741	Professional	2.0.10.242	2.0.10.353	10-11-2020	2020-10-11 오전 1:58:51	10:58:51	2.0.10.248	26	2	{/}	협체	협	체	130	1	26	NULL	NULL	NULL	NULL	NULL	NULL	KSY2	List1	NULL	NULL	NULL	NULL	NULL	NULL	NULL	NULL	NULL	0	{/}	1	3	94252	0	z	683
좌우반구com(split BVF)_1	7	1	<?xml version="1.0"?>\n<Clock xmlns:dt="urn:schemas-microsoft-com:datatypes"><Description dt:dt="string">E-Prime Primary Realtime Clock</Description><StartTime><Timestamp dt:dt="int">0</Timestamp><DateUtc dt:dt="string">2020-10-11T01:58:51Z</DateUtc></StartTime><FrequencyChanges><FrequencyChange><Frequency dt:dt="r8">2699960000</Frequency><Timestamp dt:dt="r8">4.80737927815852E+15</Timestamp><Cur…	좌우반구com(split BVF)_1-007-1	60.021	1.0.0.165	1	1442847741	Professional	2.0.10.242	2.0.10.353	10-11-2020	2020-10-11 오전 1:58:51	10:58:51	2.0.10.248	186	1	z	형님	형	님	NULL	NULL	NULL	16	1	54	NULL	NULL	NULL	KSY3	List2	NULL	NULL	NULL	NULL	NULL	NULL	NULL	NULL	NULL	1	z	0	3	874132	0	z	556
좌우반구com(split BVF)_1	7	1	<?xml version="1.0"?>\n<Clock xmlns:dt="urn:schemas-microsoft-com:datatypes"><Description dt:dt="string">E-Prime Primary Realtime Clock</Description><StartTime><Timestamp dt:dt="int">0</Timestamp><DateUtc dt:dt="string">2020-10-11T01:58:51Z</DateUtc></StartTime><FrequencyChanges><FrequencyChange><Frequency dt:dt="r8">2699960000</Frequency><Timestamp dt:dt="r8">4.80737927815852E+15</Timestamp><Cur…	좌우반구com(split BVF)_1-007-1	60.021	1.0.0.165	1	1442847741	Professional	2.0.10.242	2.0.10.353	10-11-2020	2020-10-11 오전 1:58:51	10:58:51	2.0.10.248	200	2	{/}	형스	형	스	NULL	NULL	NULL	62	1	68	NULL	NULL	NULL	KSY2	List2	NULL	NULL	NULL	NULL	NULL	NULL	NULL	NULL	NULL	1	{/}	0	4	914235	0	{/}	684
좌우반구com(split BVF)_1	7	1	<?xml version="1.0"?>\n<Clock xmlns:dt="urn:schemas-microsoft-com:datatypes"><Description dt:dt="string">E-Prime Primary Realtime Clock</Description><StartTime><Timestamp dt:dt="int">0</Timestamp><DateUtc dt:dt="string">2020-10-11T01:58:51Z</DateUtc></StartTime><FrequencyChanges><FrequencyChange><Frequency dt:dt="r8">2699960000</Frequency><Timestamp dt:dt="r8">4.80737927815852E+15</Timestamp><Cur…	좌우반구com(split BVF)_1-007-1	60.021	1.0.0.165	1	1442847741	Professional	2.0.10.242	2.0.10.353	10-11-2020	2020-10-11 오전 1:58:51	10:58:51	2.0.10.248	288	1	z	형태	형	태	NULL	NULL	NULL	NULL	NULL	NULL	78	1	24	KSY3	List3	NULL	NULL	NULL	NULL	NULL	NULL	NULL	NULL	NULL	0	z	0	3	1292270	0	{/}	718
좌우반구com(split BVF)_1	7	1	<?xml version="1.0"?>\n<Clock xmlns:dt="urn:schemas-microsoft-com:datatypes"><Description dt:dt="string">E-Prime Primary Realtime Clock</Description><StartTime><Timestamp dt:dt="int">0</Timestamp><DateUtc dt:dt="string">2020-10-11T01:58:51Z</DateUtc></StartTime><FrequencyChanges><FrequencyChange><Frequency dt:dt="r8">2699960000</Frequency><Timestamp dt:dt="r8">4.80737927815852E+15</Timestamp><Cur…	좌우반구com(split BVF)_1-007-1	60.021	1.0.0.165	1	1442847741	Professional	2.0.10.242	2.0.10.353	10-11-2020	2020-10-11 오전 1:58:51	10:58:51	2.0.10.248	259	1	z	화력	화	력	NULL	NULL	NULL	131	1	127	NULL	NULL	NULL	KSY3	List2	NULL	NULL	NULL	NULL	NULL	NULL	NULL	NULL	NULL	1	z	0	3	1080660	0	z	898
좌우반구com(split BVF)_1	7	1	<?xml version="1.0"?>\n<Clock xmlns:dt="urn:schemas-microsoft-com:datatypes"><Description dt:dt="string">E-Prime Primary Realtime Clock</Description><StartTime><Timestamp dt:dt="int">0</Timestamp><DateUtc dt:dt="string">2020-10-11T01:58:51Z</DateUtc></StartTime><FrequencyChanges><FrequencyChange><Frequency dt:dt="r8">2699960000</Frequency><Timestamp dt:dt="r8">4.80737927815852E+15</Timestamp><Cur…	좌우반구com(split BVF)_1-007-1	60.021	1.0.0.165	1	1442847741	Professional	2.0.10.242	2.0.10.353	10-11-2020	2020-10-11 오전 1:58:51	10:58:51	2.0.10.248	24	1	z	확률	확	률	117	1	24	NULL	NULL	NULL	NULL	NULL	NULL	KSY3	List1	NULL	NULL	NULL	NULL	NULL	NULL	NULL	NULL	NULL	1	z	1	3	88554	0	z	637
좌우반구com(split BVF)_1	7	1	<?xml version="1.0"?>\n<Clock xmlns:dt="urn:schemas-microsoft-com:datatypes"><Description dt:dt="string">E-Prime Primary Realtime Clock</Description><StartTime><Timestamp dt:dt="int">0</Timestamp><DateUtc dt:dt="string">2020-10-11T01:58:51Z</DateUtc></StartTime><FrequencyChanges><FrequencyChange><Frequency dt:dt="r8">2699960000</Frequency><Timestamp dt:dt="r8">4.80737927815852E+15</Timestamp><Cur…	좌우반구com(split BVF)_1-007-1	60.021	1.0.0.165	1	1442847741	Professional	2.0.10.242	2.0.10.353	10-11-2020	2020-10-11 오전 1:58:51	10:58:51	2.0.10.248	129	2	{/}	확압	확	압	53	1	129	NULL	NULL	NULL	NULL	NULL	NULL	KSY3	List1	NULL	NULL	NULL	NULL	NULL	NULL	NULL	NULL	NULL	1	{/}	0	3	391466	0	{/}	1002
좌우반구com(split BVF)_1	7	1	<?xml version="1.0"?>\n<Clock xmlns:dt="urn:schemas-microsoft-com:datatypes"><Description dt:dt="string">E-Prime Primary Realtime Clock</Description><StartTime><Timestamp dt:dt="int">0</Timestamp><DateUtc dt:dt="string">2020-10-11T01:58:51Z</DateUtc></StartTime><FrequencyChanges><FrequencyChange><Frequency dt:dt="r8">2699960000</Frequency><Timestamp dt:dt="r8">4.80737927815852E+15</Timestamp><Cur…	좌우반구com(split BVF)_1-007-1	60.021	1.0.0.165	1	1442847741	Professional	2.0.10.242	2.0.10.353	10-11-2020	2020-10-11 오전 1:58:51	10:58:51	2.0.10.248	6	2	{/}	확축	확	축	35	1	6	NULL	NULL	NULL	NULL	NULL	NULL	KSY3	List1	NULL	NULL	NULL	NULL	NULL	NULL	NULL	NULL	NULL	1	{/}	0	4	34507	0	{/}	620
좌우반구com(split BVF)_1	7	1	<?xml version="1.0"?>\n<Clock xmlns:dt="urn:schemas-microsoft-com:datatypes"><Description dt:dt="string">E-Prime Primary Realtime Clock</Description><StartTime><Timestamp dt:dt="int">0</Timestamp><DateUtc dt:dt="string">2020-10-11T01:58:51Z</DateUtc></StartTime><FrequencyChanges><FrequencyChange><Frequency dt:dt="r8">2699960000</Frequency><Timestamp dt:dt="r8">4.80737927815852E+15</Timestamp><Cur…	좌우반구com(split BVF)_1-007-1	60.021	1.0.0.165	1	1442847741	Professional	2.0.10.242	2.0.10.353	10-11-2020	2020-10-11 오전 1:58:51	10:58:51	2.0.10.248	216	1	z	환경	환	경	NULL	NULL	NULL	112	1	84	NULL	NULL	NULL	KSY3	List2	NULL	NULL	NULL	NULL	NULL	NULL	NULL	NULL	NULL	1	z	0	3	958086	0	z	401
좌우반구com(split BVF)_1	7	1	<?xml version="1.0"?>\n<Clock xmlns:dt="urn:schemas-microsoft-com:datatypes"><Description dt:dt="string">E-Prime Primary Realtime Clock</Description><StartTime><Timestamp dt:dt="int">0</Timestamp><DateUtc dt:dt="string">2020-10-11T01:58:51Z</DateUtc></StartTime><FrequencyChanges><FrequencyChange><Frequency dt:dt="r8">2699960000</Frequency><Timestamp dt:dt="r8">4.80737927815852E+15</Timestamp><Cur…	좌우반구com(split BVF)_1-007-1	60.021	1.0.0.165	1	1442847741	Professional	2.0.10.242	2.0.10.353	10-11-2020	2020-10-11 오전 1:58:51	10:58:51	2.0.10.248	60	2	{/}	횟광	횟	광	78	1	60	NULL	NULL	NULL	NULL	NULL	NULL	KSY3	List1	NULL	NULL	NULL	NULL	NULL	NULL	NULL	NULL	NULL	1	{/}	0	3	193168	0	{/}	1078
좌우반구com(split BVF)_1	7	1	<?xml version="1.0"?>\n<Clock xmlns:dt="urn:schemas-microsoft-com:datatypes"><Description dt:dt="string">E-Prime Primary Realtime Clock</Description><StartTime><Timestamp dt:dt="int">0</Timestamp><DateUtc dt:dt="string">2020-10-11T01:58:51Z</DateUtc></StartTime><FrequencyChanges><FrequencyChange><Frequency dt:dt="r8">2699960000</Frequency><Timestamp dt:dt="r8">4.80737927815852E+15</Timestamp><Cur…	좌우반구com(split BVF)_1-007-1	60.021	1.0.0.165	1	1442847741	Professional	2.0.10.242	2.0.10.353	10-11-2020	2020-10-11 오전 1:58:51	10:58:51	2.0.10.248	152	2	{/}	횟색	횟	색	NULL	NULL	NULL	104	1	20	NULL	NULL	NULL	KSY3	List2	NULL	NULL	NULL	NULL	NULL	NULL	NULL	NULL	NULL	0	{/}	0	3	775999	0	z	689
좌우반구com(split BVF)_1	7	1	<?xml version="1.0"?>\n<Clock xmlns:dt="urn:schemas-microsoft-com:datatypes"><Description dt:dt="string">E-Prime Primary Realtime Clock</Description><StartTime><Timestamp dt:dt="int">0</Timestamp><DateUtc dt:dt="string">2020-10-11T01:58:51Z</DateUtc></StartTime><FrequencyChanges><FrequencyChange><Frequency dt:dt="r8">2699960000</Frequency><Timestamp dt:dt="r8">4.80737927815852E+15</Timestamp><Cur…	좌우반구com(split BVF)_1-007-1	60.021	1.0.0.165	1	1442847741	Professional	2.0.10.242	2.0.10.353	10-11-2020	2020-10-11 오전 1:58:51	10:58:51	2.0.10.248	139	1	z	횟수	횟	수	NULL	NULL	NULL	103	1	7	NULL	NULL	NULL	KSY3	List2	NULL	NULL	NULL	NULL	NULL	NULL	NULL	NULL	NULL	1	z	0	4	738596	0	z	493
좌우반구com(split BVF)_1	7	1	<?xml version="1.0"?>\n<Clock xmlns:dt="urn:schemas-microsoft-com:datatypes"><Description dt:dt="string">E-Prime Primary Realtime Clock</Description><StartTime><Timestamp dt:dt="int">0</Timestamp><DateUtc dt:dt="string">2020-10-11T01:58:51Z</DateUtc></StartTime><FrequencyChanges><FrequencyChange><Frequency dt:dt="r8">2699960000</Frequency><Timestamp dt:dt="r8">4.80737927815852E+15</Timestamp><Cur…	좌우반구com(split BVF)_1-007-1	60.021	1.0.0.165	1	1442847741	Professional	2.0.10.242	2.0.10.353	10-11-2020	2020-10-11 오전 1:58:51	10:58:51	2.0.10.248	233	1	z	효과	효	과	NULL	NULL	NULL	56	1	101	NULL	NULL	NULL	KSY3	List2	NULL	NULL	NULL	NULL	NULL	NULL	NULL	NULL	NULL	1	z	0	3	1005853	0	z	633
좌우반구com(split BVF)_1	7	1	<?xml version="1.0"?>\n<Clock xmlns:dt="urn:schemas-microsoft-com:datatypes"><Description dt:dt="string">E-Prime Primary Realtime Clock</Description><StartTime><Timestamp dt:dt="int">0</Timestamp><DateUtc dt:dt="string">2020-10-11T01:58:51Z</DateUtc></StartTime><FrequencyChanges><FrequencyChange><Frequency dt:dt="r8">2699960000</Frequency><Timestamp dt:dt="r8">4.80737927815852E+15</Timestamp><Cur…	좌우반구com(split BVF)_1-007-1	60.021	1.0.0.165	1	1442847741	Professional	2.0.10.242	2.0.10.353	10-11-2020	2020-10-11 오전 1:58:51	10:58:51	2.0.10.248	85	2	{/}	효미	효	미	107	1	85	NULL	NULL	NULL	NULL	NULL	NULL	KSY2	List1	NULL	NULL	NULL	NULL	NULL	NULL	NULL	NULL	NULL	1	{/}	1	3	265376	0	{/}	789
좌우반구com(split BVF)_1	7	1	<?xml version="1.0"?>\n<Clock xmlns:dt="urn:schemas-microsoft-com:datatypes"><Description dt:dt="string">E-Prime Primary Realtime Clock</Description><StartTime><Timestamp dt:dt="int">0</Timestamp><DateUtc dt:dt="string">2020-10-11T01:58:51Z</DateUtc></StartTime><FrequencyChanges><FrequencyChange><Frequency dt:dt="r8">2699960000</Frequency><Timestamp dt:dt="r8">4.80737927815852E+15</Timestamp><Cur…	좌우반구com(split BVF)_1-007-1	60.021	1.0.0.165	1	1442847741	Professional	2.0.10.242	2.0.10.353	10-11-2020	2020-10-11 오전 1:58:51	10:58:51	2.0.10.248	221	2	{/}	효탈	효	탈	NULL	NULL	NULL	116	1	89	NULL	NULL	NULL	KSY2	List2	NULL	NULL	NULL	NULL	NULL	NULL	NULL	NULL	NULL	1	{/}	0	3	972098	0	{/}	1301
좌우반구com(split BVF)_1	7	1	<?xml version="1.0"?>\n<Clock xmlns:dt="urn:schemas-microsoft-com:datatypes"><Description dt:dt="string">E-Prime Primary Realtime Clock</Description><StartTime><Timestamp dt:dt="int">0</Timestamp><DateUtc dt:dt="string">2020-10-11T01:58:51Z</DateUtc></StartTime><FrequencyChanges><FrequencyChange><Frequency dt:dt="r8">2699960000</Frequency><Timestamp dt:dt="r8">4.80737927815852E+15</Timestamp><Cur…	좌우반구com(split BVF)_1-007-1	60.021	1.0.0.165	1	1442847741	Professional	2.0.10.242	2.0.10.353	10-11-2020	2020-10-11 오전 1:58:51	10:58:51	2.0.10.248	39	2	{/}	효헤	효	헤	83	1	39	NULL	NULL	NULL	NULL	NULL	NULL	KSY	List1	0		0	0	130557	183		0	0	1	{/}	0	3	130740	0	{/}	554
좌우반구com(split BVF)_1	7	1	<?xml version="1.0"?>\n<Clock xmlns:dt="urn:schemas-microsoft-com:datatypes"><Description dt:dt="string">E-Prime Primary Realtime Clock</Description><StartTime><Timestamp dt:dt="int">0</Timestamp><DateUtc dt:dt="string">2020-10-11T01:58:51Z</DateUtc></StartTime><FrequencyChanges><FrequencyChange><Frequency dt:dt="r8">2699960000</Frequency><Timestamp dt:dt="r8">4.80737927815852E+15</Timestamp><Cur…	좌우반구com(split BVF)_1-007-1	60.021	1.0.0.165	1	1442847741	Professional	2.0.10.242	2.0.10.353	10-11-2020	2020-10-11 오전 1:58:51	10:58:51	2.0.10.248	262	2	{/}	후검	후	검	NULL	NULL	NULL	71	1	130	NULL	NULL	NULL	KSY	List2	0		0	-1	1089174	183		0	0	1	{/}	0	3	1089357	0	{/}	577
좌우반구com(split BVF)_1	7	1	<?xml version="1.0"?>\n<Clock xmlns:dt="urn:schemas-microsoft-com:datatypes"><Description dt:dt="string">E-Prime Primary Realtime Clock</Description><StartTime><Timestamp dt:dt="int">0</Timestamp><DateUtc dt:dt="string">2020-10-11T01:58:51Z</DateUtc></StartTime><FrequencyChanges><FrequencyChange><Frequency dt:dt="r8">2699960000</Frequency><Timestamp dt:dt="r8">4.80737927815852E+15</Timestamp><Cur…	좌우반구com(split BVF)_1-007-1	60.021	1.0.0.165	1	1442847741	Professional	2.0.10.242	2.0.10.353	10-11-2020	2020-10-11 오전 1:58:51	10:58:51	2.0.10.248	28	1	z	후대	후	대	27	1	28	NULL	NULL	NULL	NULL	NULL	NULL	KSY3	List1	NULL	NULL	NULL	NULL	NULL	NULL	NULL	NULL	NULL	1	z	0	4	99801	0	z	806
좌우반구com(split BVF)_1	7	1	<?xml version="1.0"?>\n<Clock xmlns:dt="urn:schemas-microsoft-com:datatypes"><Description dt:dt="string">E-Prime Primary Realtime Clock</Description><StartTime><Timestamp dt:dt="int">0</Timestamp><DateUtc dt:dt="string">2020-10-11T01:58:51Z</DateUtc></StartTime><FrequencyChanges><FrequencyChange><Frequency dt:dt="r8">2699960000</Frequency><Timestamp dt:dt="r8">4.80737927815852E+15</Timestamp><Cur…	좌우반구com(split BVF)_1-007-1	60.021	1.0.0.165	1	1442847741	Professional	2.0.10.242	2.0.10.353	10-11-2020	2020-10-11 오전 1:58:51	10:58:51	2.0.10.248	358	1	z	후자	후	자	NULL	NULL	NULL	NULL	NULL	NULL	30	1	94	KSY3	List3	NULL	NULL	NULL	NULL	NULL	NULL	NULL	NULL	NULL	1	z	0	4	1489452	0	z	742
좌우반구com(split BVF)_1	7	1	<?xml version="1.0"?>\n<Clock xmlns:dt="urn:schemas-microsoft-com:datatypes"><Description dt:dt="string">E-Prime Primary Realtime Clock</Description><StartTime><Timestamp dt:dt="int">0</Timestamp><DateUtc dt:dt="string">2020-10-11T01:58:51Z</DateUtc></StartTime><FrequencyChanges><FrequencyChange><Frequency dt:dt="r8">2699960000</Frequency><Timestamp dt:dt="r8">4.80737927815852E+15</Timestamp><Cur…	좌우반구com(split BVF)_1-007-1	60.021	1.0.0.165	1	1442847741	Professional	2.0.10.242	2.0.10.353	10-11-2020	2020-10-11 오전 1:58:51	10:58:51	2.0.10.248	351	2	{/}	훈걱	훈	걱	NULL	NULL	NULL	NULL	NULL	NULL	36	1	87	KSY3	List3	NULL	NULL	NULL	NULL	NULL	NULL	NULL	NULL	NULL	1	{/}	0	3	1470775	0	{/}	467
좌우반구com(split BVF)_1	7	1	<?xml version="1.0"?>\n<Clock xmlns:dt="urn:schemas-microsoft-com:datatypes"><Description dt:dt="string">E-Prime Primary Realtime Clock</Description><StartTime><Timestamp dt:dt="int">0</Timestamp><DateUtc dt:dt="string">2020-10-11T01:58:51Z</DateUtc></StartTime><FrequencyChanges><FrequencyChange><Frequency dt:dt="r8">2699960000</Frequency><Timestamp dt:dt="r8">4.80737927815852E+15</Timestamp><Cur…	좌우반구com(split BVF)_1-007-1	60.021	1.0.0.165	1	1442847741	Professional	2.0.10.242	2.0.10.353	10-11-2020	2020-10-11 오전 1:58:51	10:58:51	2.0.10.248	227	2	{/}	훈차	훈	차	NULL	NULL	NULL	99	1	95	NULL	NULL	NULL	KSY	List2	0		0	-1	989342	183		0	0	1	{/}	0	3	989525	0	{/}	642
좌우반구com(split BVF)_1	7	1	<?xml version="1.0"?>\n<Clock xmlns:dt="urn:schemas-microsoft-com:datatypes"><Description dt:dt="string">E-Prime Primary Realtime Clock</Description><StartTime><Timestamp dt:dt="int">0</Timestamp><DateUtc dt:dt="string">2020-10-11T01:58:51Z</DateUtc></StartTime><FrequencyChanges><FrequencyChange><Frequency dt:dt="r8">2699960000</Frequency><Timestamp dt:dt="r8">4.80737927815852E+15</Timestamp><Cur…	좌우반구com(split BVF)_1-007-1	60.021	1.0.0.165	1	1442847741	Professional	2.0.10.242	2.0.10.353	10-11-2020	2020-10-11 오전 1:58:51	10:58:51	2.0.10.248	296	2	{/}	휘섭	휘	섭	NULL	NULL	NULL	NULL	NULL	NULL	32	1	32	KSY2	List3	NULL	NULL	NULL	NULL	NULL	NULL	NULL	NULL	NULL	1	{/}	0	3	1314462	0	{/}	638
좌우반구com(split BVF)_1	7	1	<?xml version="1.0"?>\n<Clock xmlns:dt="urn:schemas-microsoft-com:datatypes"><Description dt:dt="string">E-Prime Primary Realtime Clock</Description><StartTime><Timestamp dt:dt="int">0</Timestamp><DateUtc dt:dt="string">2020-10-11T01:58:51Z</DateUtc></StartTime><FrequencyChanges><FrequencyChange><Frequency dt:dt="r8">2699960000</Frequency><Timestamp dt:dt="r8">4.80737927815852E+15</Timestamp><Cur…	좌우반구com(split BVF)_1-007-1	60.021	1.0.0.165	1	1442847741	Professional	2.0.10.242	2.0.10.353	10-11-2020	2020-10-11 오전 1:58:51	10:58:51	2.0.10.248	268	2	{/}	희강	희	강	NULL	NULL	NULL	NULL	NULL	NULL	51	1	4	KSY3	List3	NULL	NULL	NULL	NULL	NULL	NULL	NULL	NULL	NULL	1	{/}	1	3	1236056	0	{/}	612
좌우반구com(split BVF)_1	7	1	<?xml version="1.0"?>\n<Clock xmlns:dt="urn:schemas-microsoft-com:datatypes"><Description dt:dt="string">E-Prime Primary Realtime Clock</Description><StartTime><Timestamp dt:dt="int">0</Timestamp><DateUtc dt:dt="string">2020-10-11T01:58:51Z</DateUtc></StartTime><FrequencyChanges><FrequencyChange><Frequency dt:dt="r8">2699960000</Frequency><Timestamp dt:dt="r8">4.80737927815852E+15</Timestamp><Cur…	좌우반구com(split BVF)_1-007-1	60.021	1.0.0.165	1	1442847741	Professional	2.0.10.242	2.0.10.353	10-11-2020	2020-10-11 오전 1:58:51	10:58:51	2.0.10.248	78	1	z	희망	희	망	4	1	78	NULL	NULL	NULL	NULL	NULL	NULL	KSY3	List1	NULL	NULL	NULL	NULL	NULL	NULL	NULL	NULL	NULL	1	z	0	4	246200	0	z	397
좌우반구com(split BVF)_1	7	1	<?xml version="1.0"?>\n<Clock xmlns:dt="urn:schemas-microsoft-com:datatypes"><Description dt:dt="string">E-Prime Primary Realtime Clock</Description><StartTime><Timestamp dt:dt="int">0</Timestamp><DateUtc dt:dt="string">2020-10-11T01:58:51Z</DateUtc></StartTime><FrequencyChanges><FrequencyChange><Frequency dt:dt="r8">2699960000</Frequency><Timestamp dt:dt="r8">4.80737927815852E+15</Timestamp><Cur…	좌우반구com(split BVF)_1-007-1	60.021	1.0.0.165	1	1442847741	Professional	2.0.10.242	2.0.10.353	10-11-2020	2020-10-11 오전 1:58:51	10:58:51	2.0.10.248	125	2	{/}	희외	희	외	50	1	125	NULL	NULL	NULL	NULL	NULL	NULL	KSY	List1	0		0	-1	379920	183		0	0	1	{/}	0	3	380103	0	{/}	789
좌우반구com(split BVF)_1	7	1	<?xml version="1.0"?>\n<Clock xmlns:dt="urn:schemas-microsoft-com:datatypes"><Description dt:dt="string">E-Prime Primary Realtime Clock</Description><StartTime><Timestamp dt:dt="int">0</Timestamp><DateUtc dt:dt="string">2020-10-11T01:58:51Z</DateUtc></StartTime><FrequencyChanges><FrequencyChange><Frequency dt:dt="r8">2699960000</Frequency><Timestamp dt:dt="r8">4.80737927815852E+15</Timestamp><Cur…	좌우반구com(split BVF)_1-007-1	60.021	1.0.0.165	1	1442847741	Professional	2.0.10.242	2.0.10.353	10-11-2020	2020-10-11 오전 1:58:51	10:58:51	2.0.10.248	68	2	{/}	희응	희	응	113	1	68	NULL	NULL	NULL	NULL	NULL	NULL	KSY3	List1	NULL	NULL	NULL	NULL	NULL	NULL	NULL	NULL	NULL	1	{/}	1	3	216443	0	{/}	1019
[truncated: 1 more columns]
