# Supplementary material for: Decoding foveal word recognition: the role of interhemispheric inhibition in bilateral hemispheric processing
Source: Front Psychol. 2023 Nov 30;14:1293529. doi: 10.3389/fpsyg.2023.1293529 (PMC10720635; doi:10.3389/fpsyg.2023.1293529)
Supplement: Supplementary file 1 [file Data_Sheet_1.ZIP › data/Exp2/BVF_003.txt]

STRING	INTEGER	INTEGER	STRING	STRING	STRING	STRING	STRING	STRING	STRING	STRING	STRING	STRING	STRING	STRING	STRING	INTEGER	STRING	STRING	STRING	STRING	STRING	STRING	STRING	STRING	STRING	STRING	STRING	STRING	STRING	STRING	STRING	STRING	STRING	STRING	STRING	STRING	STRING	STRING	STRING	STRING	STRING	STRING	STRING	STRING	STRING	STRING	STRING	STRING	STRING
EXPNAME	SUBJECT	SESSION	VARIABLE	VARIABLE	VARIABLE	VARIABLE	VARIABLE	VARIABLE	VARIABLE	VARIABLE	VARIABLE	VARIABLE	VARIABLE	VARIABLE	VARIABLE	LOG_LEVEL	VARIABLE	VARIABLE	VARIABLE	VARIABLE	VARIABLE	VARIABLE	VARIABLE	VARIABLE	VARIABLE	VARIABLE	VARIABLE	VARIABLE	VARIABLE	VARIABLE	VARIABLE	VARIABLE	VARIABLE	VARIABLE	VARIABLE	VARIABLE	VARIABLE	VARIABLE	VARIABLE	VARIABLE	VARIABLE	VARIABLE	VARIABLE	VARIABLE	VARIABLE	VARIABLE	VARIABLE	VARIABLE	VARIABLE
1	1	1	1	1	1	1	1	1	1	1	1	1	1	1	1	2	2	2	2	2	2	2	2	2	2	2	2	2	2	2	2	2	2	2	2	2	2	2	2	2	2	2	2	2	2	2	2	2	2
ExperimentName	Subject	Session	Clock.Information	DataFile.Basename	Display.RefreshRate	ExperimentVersion	Group	RandomSeed	RuntimeCapabilities	RuntimeVersion	RuntimeVersionExpected	SessionDate	SessionStartDateTimeUtc	SessionTime	StudioVersion	Block	condition	correct	Exptarget	Exptarget2	Exptarget3	List1	List1.Cycle	List1.Sample	List2	List2.Cycle	List2.Sample	List3	List3.Cycle	List3.Sample	Procedure	Running	TextDisplay2.ACC	TextDisplay2.CRESP	TextDisplay2.DurationError	TextDisplay2.OnsetDelay	TextDisplay2.OnsetTime	TextDisplay2.OnsetToOnsetTime	TextDisplay2.RESP	TextDisplay2.RT	TextDisplay2.RTTime	TextDisplay6.ACC	TextDisplay6.CRESP	TextDisplay6.DurationError	TextDisplay6.OnsetDelay	TextDisplay6.OnsetTime	TextDisplay6.OnsetToOnsetTime	TextDisplay6.RESP	TextDisplay6.RT
좌우반구com(split BVF)_2	3	1	<?xml version="1.0"?>\n<Clock xmlns:dt="urn:schemas-microsoft-com:datatypes"><Description dt:dt="string">E-Prime Primary Realtime Clock</Description><StartTime><Timestamp dt:dt="int">0</Timestamp><DateUtc dt:dt="string">2020-10-10T00:50:24Z</DateUtc></StartTime><FrequencyChanges><FrequencyChange><Frequency dt:dt="r8">2699960000</Frequency><Timestamp dt:dt="r8">4.56300553435612E+15</Timestamp><Cur…	좌우반구com(split BVF)_2-003-1	60.021	1.0.0.165	1	-1552459021	Professional	2.0.10.242	2.0.10.353	10-10-2020		9:50:25	2.0.10.248	273	1	{/}	가격	가	격	NULL	NULL	NULL	NULL	NULL	NULL	127	1	9	KSY3	List3	NULL	NULL	NULL	NULL	NULL	NULL	NULL	NULL	NULL	1	{/}	0	3	797643	0	{/}	371
좌우반구com(split BVF)_2	3	1	<?xml version="1.0"?>\n<Clock xmlns:dt="urn:schemas-microsoft-com:datatypes"><Description dt:dt="string">E-Prime Primary Realtime Clock</Description><StartTime><Timestamp dt:dt="int">0</Timestamp><DateUtc dt:dt="string">2020-10-10T00:50:24Z</DateUtc></StartTime><FrequencyChanges><FrequencyChange><Frequency dt:dt="r8">2699960000</Frequency><Timestamp dt:dt="r8">4.56300553435612E+15</Timestamp><Cur…	좌우반구com(split BVF)_2-003-1	60.021	1.0.0.165	1	-1552459021	Professional	2.0.10.242	2.0.10.353	10-10-2020		9:50:25	2.0.10.248	23	1	{/}	가을	가	을	92	1	23	NULL	NULL	NULL	NULL	NULL	NULL	KSY3	List1	NULL	NULL	NULL	NULL	NULL	NULL	NULL	NULL	NULL	1	{/}	1	3	78492	0	{/}	593
좌우반구com(split BVF)_2	3	1	<?xml version="1.0"?>\n<Clock xmlns:dt="urn:schemas-microsoft-com:datatypes"><Description dt:dt="string">E-Prime Primary Realtime Clock</Description><StartTime><Timestamp dt:dt="int">0</Timestamp><DateUtc dt:dt="string">2020-10-10T00:50:24Z</DateUtc></StartTime><FrequencyChanges><FrequencyChange><Frequency dt:dt="r8">2699960000</Frequency><Timestamp dt:dt="r8">4.56300553435612E+15</Timestamp><Cur…	좌우반구com(split BVF)_2-003-1	60.021	1.0.0.165	1	-1552459021	Professional	2.0.10.242	2.0.10.353	10-10-2020		9:50:25	2.0.10.248	368	1	{/}	간섭	간	섭	NULL	NULL	NULL	NULL	NULL	NULL	9	1	104	KSY3	List3	NULL	NULL	NULL	NULL	NULL	NULL	NULL	NULL	NULL	1	{/}	0	3	1046790	0	{/}	238
좌우반구com(split BVF)_2	3	1	<?xml version="1.0"?>\n<Clock xmlns:dt="urn:schemas-microsoft-com:datatypes"><Description dt:dt="string">E-Prime Primary Realtime Clock</Description><StartTime><Timestamp dt:dt="int">0</Timestamp><DateUtc dt:dt="string">2020-10-10T00:50:24Z</DateUtc></StartTime><FrequencyChanges><FrequencyChange><Frequency dt:dt="r8">2699960000</Frequency><Timestamp dt:dt="r8">4.56300553435612E+15</Timestamp><Cur…	좌우반구com(split BVF)_2-003-1	60.021	1.0.0.165	1	-1552459021	Professional	2.0.10.242	2.0.10.353	10-10-2020		9:50:25	2.0.10.248	27	2	z	간습	간	습	62	1	27	NULL	NULL	NULL	NULL	NULL	NULL	KSY2	List1	NULL	NULL	NULL	NULL	NULL	NULL	NULL	NULL	NULL	1	z	0	3	90005	0	z	520
좌우반구com(split BVF)_2	3	1	<?xml version="1.0"?>\n<Clock xmlns:dt="urn:schemas-microsoft-com:datatypes"><Description dt:dt="string">E-Prime Primary Realtime Clock</Description><StartTime><Timestamp dt:dt="int">0</Timestamp><DateUtc dt:dt="string">2020-10-10T00:50:24Z</DateUtc></StartTime><FrequencyChanges><FrequencyChange><Frequency dt:dt="r8">2699960000</Frequency><Timestamp dt:dt="r8">4.56300553435612E+15</Timestamp><Cur…	좌우반구com(split BVF)_2-003-1	60.021	1.0.0.165	1	-1552459021	Professional	2.0.10.242	2.0.10.353	10-10-2020		9:50:25	2.0.10.248	306	2	z	감환	감	환	NULL	NULL	NULL	NULL	NULL	NULL	111	1	42	KSY2	List3	NULL	NULL	NULL	NULL	NULL	NULL	NULL	NULL	NULL	1	z	0	3	885379	0	z	484
좌우반구com(split BVF)_2	3	1	<?xml version="1.0"?>\n<Clock xmlns:dt="urn:schemas-microsoft-com:datatypes"><Description dt:dt="string">E-Prime Primary Realtime Clock</Description><StartTime><Timestamp dt:dt="int">0</Timestamp><DateUtc dt:dt="string">2020-10-10T00:50:24Z</DateUtc></StartTime><FrequencyChanges><FrequencyChange><Frequency dt:dt="r8">2699960000</Frequency><Timestamp dt:dt="r8">4.56300553435612E+15</Timestamp><Cur…	좌우반구com(split BVF)_2-003-1	60.021	1.0.0.165	1	-1552459021	Professional	2.0.10.242	2.0.10.353	10-10-2020		9:50:25	2.0.10.248	8	1	{/}	강도	강	도	40	1	8	NULL	NULL	NULL	NULL	NULL	NULL	KSY3	List1	NULL	NULL	NULL	NULL	NULL	NULL	NULL	NULL	NULL	1	{/}	0	3	38923	0	{/}	242
좌우반구com(split BVF)_2	3	1	<?xml version="1.0"?>\n<Clock xmlns:dt="urn:schemas-microsoft-com:datatypes"><Description dt:dt="string">E-Prime Primary Realtime Clock</Description><StartTime><Timestamp dt:dt="int">0</Timestamp><DateUtc dt:dt="string">2020-10-10T00:50:24Z</DateUtc></StartTime><FrequencyChanges><FrequencyChange><Frequency dt:dt="r8">2699960000</Frequency><Timestamp dt:dt="r8">4.56300553435612E+15</Timestamp><Cur…	좌우반구com(split BVF)_2-003-1	60.021	1.0.0.165	1	-1552459021	Professional	2.0.10.242	2.0.10.353	10-10-2020		9:50:25	2.0.10.248	326	2	z	강례	강	례	NULL	NULL	NULL	NULL	NULL	NULL	90	1	62	KSY	List3	0		0	-1	937161	183		0	0	1	z	1	3	937344	0	z	381
좌우반구com(split BVF)_2	3	1	<?xml version="1.0"?>\n<Clock xmlns:dt="urn:schemas-microsoft-com:datatypes"><Description dt:dt="string">E-Prime Primary Realtime Clock</Description><StartTime><Timestamp dt:dt="int">0</Timestamp><DateUtc dt:dt="string">2020-10-10T00:50:24Z</DateUtc></StartTime><FrequencyChanges><FrequencyChange><Frequency dt:dt="r8">2699960000</Frequency><Timestamp dt:dt="r8">4.56300553435612E+15</Timestamp><Cur…	좌우반구com(split BVF)_2-003-1	60.021	1.0.0.165	1	-1552459021	Professional	2.0.10.242	2.0.10.353	10-10-2020		9:50:25	2.0.10.248	303	2	z	강방	강	방	NULL	NULL	NULL	NULL	NULL	NULL	103	1	39	KSY2	List3	NULL	NULL	NULL	NULL	NULL	NULL	NULL	NULL	NULL	1	z	0	3	877382	0	z	480
좌우반구com(split BVF)_2	3	1	<?xml version="1.0"?>\n<Clock xmlns:dt="urn:schemas-microsoft-com:datatypes"><Description dt:dt="string">E-Prime Primary Realtime Clock</Description><StartTime><Timestamp dt:dt="int">0</Timestamp><DateUtc dt:dt="string">2020-10-10T00:50:24Z</DateUtc></StartTime><FrequencyChanges><FrequencyChange><Frequency dt:dt="r8">2699960000</Frequency><Timestamp dt:dt="r8">4.56300553435612E+15</Timestamp><Cur…	좌우반구com(split BVF)_2-003-1	60.021	1.0.0.165	1	-1552459021	Professional	2.0.10.242	2.0.10.353	10-10-2020		9:50:25	2.0.10.248	69	1	{/}	개념	개	념	103	1	69	NULL	NULL	NULL	NULL	NULL	NULL	KSY3	List1	NULL	NULL	NULL	NULL	NULL	NULL	NULL	NULL	NULL	0	{/}	0	3	205365	0	z	655
좌우반구com(split BVF)_2	3	1	<?xml version="1.0"?>\n<Clock xmlns:dt="urn:schemas-microsoft-com:datatypes"><Description dt:dt="string">E-Prime Primary Realtime Clock</Description><StartTime><Timestamp dt:dt="int">0</Timestamp><DateUtc dt:dt="string">2020-10-10T00:50:24Z</DateUtc></StartTime><FrequencyChanges><FrequencyChange><Frequency dt:dt="r8">2699960000</Frequency><Timestamp dt:dt="r8">4.56300553435612E+15</Timestamp><Cur…	좌우반구com(split BVF)_2-003-1	60.021	1.0.0.165	1	-1552459021	Professional	2.0.10.242	2.0.10.353	10-10-2020		9:50:25	2.0.10.248	180	2	z	개례	개	례	NULL	NULL	NULL	33	1	48	NULL	NULL	NULL	KSY2	List2	NULL	NULL	NULL	NULL	NULL	NULL	NULL	NULL	NULL	1	z	0	4	527487	0	z	540
좌우반구com(split BVF)_2	3	1	<?xml version="1.0"?>\n<Clock xmlns:dt="urn:schemas-microsoft-com:datatypes"><Description dt:dt="string">E-Prime Primary Realtime Clock</Description><StartTime><Timestamp dt:dt="int">0</Timestamp><DateUtc dt:dt="string">2020-10-10T00:50:24Z</DateUtc></StartTime><FrequencyChanges><FrequencyChange><Frequency dt:dt="r8">2699960000</Frequency><Timestamp dt:dt="r8">4.56300553435612E+15</Timestamp><Cur…	좌우반구com(split BVF)_2-003-1	60.021	1.0.0.165	1	-1552459021	Professional	2.0.10.242	2.0.10.353	10-10-2020		9:50:25	2.0.10.248	220	1	{/}	개인	개	인	NULL	NULL	NULL	57	1	88	NULL	NULL	NULL	KSY3	List2	NULL	NULL	NULL	NULL	NULL	NULL	NULL	NULL	NULL	1	{/}	0	3	633583	0	{/}	289
좌우반구com(split BVF)_2	3	1	<?xml version="1.0"?>\n<Clock xmlns:dt="urn:schemas-microsoft-com:datatypes"><Description dt:dt="string">E-Prime Primary Realtime Clock</Description><StartTime><Timestamp dt:dt="int">0</Timestamp><DateUtc dt:dt="string">2020-10-10T00:50:24Z</DateUtc></StartTime><FrequencyChanges><FrequencyChange><Frequency dt:dt="r8">2699960000</Frequency><Timestamp dt:dt="r8">4.56300553435612E+15</Timestamp><Cur…	좌우반구com(split BVF)_2-003-1	60.021	1.0.0.165	1	-1552459021	Professional	2.0.10.242	2.0.10.353	10-10-2020		9:50:25	2.0.10.248	283	2	z	개협	개	협	NULL	NULL	NULL	NULL	NULL	NULL	40	1	19	KSY	List3	0		0	-1	823051	183		0	0	1	z	0	3	823234	0	z	404
좌우반구com(split BVF)_2	3	1	<?xml version="1.0"?>\n<Clock xmlns:dt="urn:schemas-microsoft-com:datatypes"><Description dt:dt="string">E-Prime Primary Realtime Clock</Description><StartTime><Timestamp dt:dt="int">0</Timestamp><DateUtc dt:dt="string">2020-10-10T00:50:24Z</DateUtc></StartTime><FrequencyChanges><FrequencyChange><Frequency dt:dt="r8">2699960000</Frequency><Timestamp dt:dt="r8">4.56300553435612E+15</Timestamp><Cur…	좌우반구com(split BVF)_2-003-1	60.021	1.0.0.165	1	-1552459021	Professional	2.0.10.242	2.0.10.353	10-10-2020		9:50:25	2.0.10.248	200	2	z	거생	거	생	NULL	NULL	NULL	127	1	68	NULL	NULL	NULL	KSY2	List2	NULL	NULL	NULL	NULL	NULL	NULL	NULL	NULL	NULL	1	z	0	4	580452	0	z	484
좌우반구com(split BVF)_2	3	1	<?xml version="1.0"?>\n<Clock xmlns:dt="urn:schemas-microsoft-com:datatypes"><Description dt:dt="string">E-Prime Primary Realtime Clock</Description><StartTime><Timestamp dt:dt="int">0</Timestamp><DateUtc dt:dt="string">2020-10-10T00:50:24Z</DateUtc></StartTime><FrequencyChanges><FrequencyChange><Frequency dt:dt="r8">2699960000</Frequency><Timestamp dt:dt="r8">4.56300553435612E+15</Timestamp><Cur…	좌우반구com(split BVF)_2-003-1	60.021	1.0.0.165	1	-1552459021	Professional	2.0.10.242	2.0.10.353	10-10-2020		9:50:25	2.0.10.248	45	1	{/}	걱정	걱	정	31	1	45	NULL	NULL	NULL	NULL	NULL	NULL	KSY3	List1	NULL	NULL	NULL	NULL	NULL	NULL	NULL	NULL	NULL	1	{/}	0	3	139055	0	{/}	413
좌우반구com(split BVF)_2	3	1	<?xml version="1.0"?>\n<Clock xmlns:dt="urn:schemas-microsoft-com:datatypes"><Description dt:dt="string">E-Prime Primary Realtime Clock</Description><StartTime><Timestamp dt:dt="int">0</Timestamp><DateUtc dt:dt="string">2020-10-10T00:50:24Z</DateUtc></StartTime><FrequencyChanges><FrequencyChange><Frequency dt:dt="r8">2699960000</Frequency><Timestamp dt:dt="r8">4.56300553435612E+15</Timestamp><Cur…	좌우반구com(split BVF)_2-003-1	60.021	1.0.0.165	1	-1552459021	Professional	2.0.10.242	2.0.10.353	10-10-2020		9:50:25	2.0.10.248	191	2	z	걱최	걱	최	NULL	NULL	NULL	16	1	59	NULL	NULL	NULL	KSY2	List2	NULL	NULL	NULL	NULL	NULL	NULL	NULL	NULL	NULL	1	z	0	3	556810	0	z	312
좌우반구com(split BVF)_2	3	1	<?xml version="1.0"?>\n<Clock xmlns:dt="urn:schemas-microsoft-com:datatypes"><Description dt:dt="string">E-Prime Primary Realtime Clock</Description><StartTime><Timestamp dt:dt="int">0</Timestamp><DateUtc dt:dt="string">2020-10-10T00:50:24Z</DateUtc></StartTime><FrequencyChanges><FrequencyChange><Frequency dt:dt="r8">2699960000</Frequency><Timestamp dt:dt="r8">4.56300553435612E+15</Timestamp><Cur…	좌우반구com(split BVF)_2-003-1	60.021	1.0.0.165	1	-1552459021	Professional	2.0.10.242	2.0.10.353	10-10-2020		9:50:25	2.0.10.248	77	2	z	건적	건	적	14	1	77	NULL	NULL	NULL	NULL	NULL	NULL	KSY2	List1	NULL	NULL	NULL	NULL	NULL	NULL	NULL	NULL	NULL	0	z	0	3	226541	0	{/}	726
좌우반구com(split BVF)_2	3	1	<?xml version="1.0"?>\n<Clock xmlns:dt="urn:schemas-microsoft-com:datatypes"><Description dt:dt="string">E-Prime Primary Realtime Clock</Description><StartTime><Timestamp dt:dt="int">0</Timestamp><DateUtc dt:dt="string">2020-10-10T00:50:24Z</DateUtc></StartTime><FrequencyChanges><FrequencyChange><Frequency dt:dt="r8">2699960000</Frequency><Timestamp dt:dt="r8">4.56300553435612E+15</Timestamp><Cur…	좌우반구com(split BVF)_2-003-1	60.021	1.0.0.165	1	-1552459021	Professional	2.0.10.242	2.0.10.353	10-10-2020		9:50:25	2.0.10.248	84	2	z	검강	검	강	17	1	84	NULL	NULL	NULL	NULL	NULL	NULL	KSY	List1	0		0	0	245485	183		0	0	1	z	0	3	245668	0	z	559
좌우반구com(split BVF)_2	3	1	<?xml version="1.0"?>\n<Clock xmlns:dt="urn:schemas-microsoft-com:datatypes"><Description dt:dt="string">E-Prime Primary Realtime Clock</Description><StartTime><Timestamp dt:dt="int">0</Timestamp><DateUtc dt:dt="string">2020-10-10T00:50:24Z</DateUtc></StartTime><FrequencyChanges><FrequencyChange><Frequency dt:dt="r8">2699960000</Frequency><Timestamp dt:dt="r8">4.56300553435612E+15</Timestamp><Cur…	좌우반구com(split BVF)_2-003-1	60.021	1.0.0.165	1	-1552459021	Professional	2.0.10.242	2.0.10.353	10-10-2020		9:50:25	2.0.10.248	316	1	{/}	검색	검	색	NULL	NULL	NULL	NULL	NULL	NULL	44	1	52	KSY3	List3	NULL	NULL	NULL	NULL	NULL	NULL	NULL	NULL	NULL	1	{/}	1	3	911503	0	{/}	438
좌우반구com(split BVF)_2	3	1	<?xml version="1.0"?>\n<Clock xmlns:dt="urn:schemas-microsoft-com:datatypes"><Description dt:dt="string">E-Prime Primary Realtime Clock</Description><StartTime><Timestamp dt:dt="int">0</Timestamp><DateUtc dt:dt="string">2020-10-10T00:50:24Z</DateUtc></StartTime><FrequencyChanges><FrequencyChange><Frequency dt:dt="r8">2699960000</Frequency><Timestamp dt:dt="r8">4.56300553435612E+15</Timestamp><Cur…	좌우반구com(split BVF)_2-003-1	60.021	1.0.0.165	1	-1552459021	Professional	2.0.10.242	2.0.10.353	10-10-2020		9:50:25	2.0.10.248	159	2	z	검죽	검	죽	NULL	NULL	NULL	93	1	27	NULL	NULL	NULL	KSY3	List2	NULL	NULL	NULL	NULL	NULL	NULL	NULL	NULL	NULL	1	z	1	3	472922	0	z	417
좌우반구com(split BVF)_2	3	1	<?xml version="1.0"?>\n<Clock xmlns:dt="urn:schemas-microsoft-com:datatypes"><Description dt:dt="string">E-Prime Primary Realtime Clock</Description><StartTime><Timestamp dt:dt="int">0</Timestamp><DateUtc dt:dt="string">2020-10-10T00:50:24Z</DateUtc></StartTime><FrequencyChanges><FrequencyChange><Frequency dt:dt="r8">2699960000</Frequency><Timestamp dt:dt="r8">4.56300553435612E+15</Timestamp><Cur…	좌우반구com(split BVF)_2-003-1	60.021	1.0.0.165	1	-1552459021	Professional	2.0.10.242	2.0.10.353	10-10-2020		9:50:25	2.0.10.248	261	2	z	검환	검	환	NULL	NULL	NULL	106	1	129	NULL	NULL	NULL	KSY2	List2	NULL	NULL	NULL	NULL	NULL	NULL	NULL	NULL	NULL	1	z	0	4	740030	0	z	457
좌우반구com(split BVF)_2	3	1	<?xml version="1.0"?>\n<Clock xmlns:dt="urn:schemas-microsoft-com:datatypes"><Description dt:dt="string">E-Prime Primary Realtime Clock</Description><StartTime><Timestamp dt:dt="int">0</Timestamp><DateUtc dt:dt="string">2020-10-10T00:50:24Z</DateUtc></StartTime><FrequencyChanges><FrequencyChange><Frequency dt:dt="r8">2699960000</Frequency><Timestamp dt:dt="r8">4.56300553435612E+15</Timestamp><Cur…	좌우반구com(split BVF)_2-003-1	60.021	1.0.0.165	1	-1552459021	Professional	2.0.10.242	2.0.10.353	10-10-2020		9:50:25	2.0.10.248	218	2	z	격례	격	례	NULL	NULL	NULL	26	1	86	NULL	NULL	NULL	KSY2	List2	NULL	NULL	NULL	NULL	NULL	NULL	NULL	NULL	NULL	1	z	0	4	628252	0	z	460
좌우반구com(split BVF)_2	3	1	<?xml version="1.0"?>\n<Clock xmlns:dt="urn:schemas-microsoft-com:datatypes"><Description dt:dt="string">E-Prime Primary Realtime Clock</Description><StartTime><Timestamp dt:dt="int">0</Timestamp><DateUtc dt:dt="string">2020-10-10T00:50:24Z</DateUtc></StartTime><FrequencyChanges><FrequencyChange><Frequency dt:dt="r8">2699960000</Frequency><Timestamp dt:dt="r8">4.56300553435612E+15</Timestamp><Cur…	좌우반구com(split BVF)_2-003-1	60.021	1.0.0.165	1	-1552459021	Professional	2.0.10.242	2.0.10.353	10-10-2020		9:50:25	2.0.10.248	293	1	{/}	결과	결	과	NULL	NULL	NULL	NULL	NULL	NULL	56	1	29	KSY3	List3	NULL	NULL	NULL	NULL	NULL	NULL	NULL	NULL	NULL	1	{/}	1	3	849608	0	{/}	302
좌우반구com(split BVF)_2	3	1	<?xml version="1.0"?>\n<Clock xmlns:dt="urn:schemas-microsoft-com:datatypes"><Description dt:dt="string">E-Prime Primary Realtime Clock</Description><StartTime><Timestamp dt:dt="int">0</Timestamp><DateUtc dt:dt="string">2020-10-10T00:50:24Z</DateUtc></StartTime><FrequencyChanges><FrequencyChange><Frequency dt:dt="r8">2699960000</Frequency><Timestamp dt:dt="r8">4.56300553435612E+15</Timestamp><Cur…	좌우반구com(split BVF)_2-003-1	60.021	1.0.0.165	1	-1552459021	Professional	2.0.10.242	2.0.10.353	10-10-2020		9:50:25	2.0.10.248	288	1	{/}	결국	결	국	NULL	NULL	NULL	NULL	NULL	NULL	46	1	24	KSY3	List3	NULL	NULL	NULL	NULL	NULL	NULL	NULL	NULL	NULL	1	{/}	0	3	836063	0	{/}	399
좌우반구com(split BVF)_2	3	1	<?xml version="1.0"?>\n<Clock xmlns:dt="urn:schemas-microsoft-com:datatypes"><Description dt:dt="string">E-Prime Primary Realtime Clock</Description><StartTime><Timestamp dt:dt="int">0</Timestamp><DateUtc dt:dt="string">2020-10-10T00:50:24Z</DateUtc></StartTime><FrequencyChanges><FrequencyChange><Frequency dt:dt="r8">2699960000</Frequency><Timestamp dt:dt="r8">4.56300553435612E+15</Timestamp><Cur…	좌우반구com(split BVF)_2-003-1	60.021	1.0.0.165	1	-1552459021	Professional	2.0.10.242	2.0.10.353	10-10-2020		9:50:25	2.0.10.248	256	1	{/}	결정	결	정	NULL	NULL	NULL	39	1	124	NULL	NULL	NULL	KSY3	List2	NULL	NULL	NULL	NULL	NULL	NULL	NULL	NULL	NULL	1	{/}	0	4	726718	0	{/}	433
좌우반구com(split BVF)_2	3	1	<?xml version="1.0"?>\n<Clock xmlns:dt="urn:schemas-microsoft-com:datatypes"><Description dt:dt="string">E-Prime Primary Realtime Clock</Description><StartTime><Timestamp dt:dt="int">0</Timestamp><DateUtc dt:dt="string">2020-10-10T00:50:24Z</DateUtc></StartTime><FrequencyChanges><FrequencyChange><Frequency dt:dt="r8">2699960000</Frequency><Timestamp dt:dt="r8">4.56300553435612E+15</Timestamp><Cur…	좌우반구com(split BVF)_2-003-1	60.021	1.0.0.165	1	-1552459021	Professional	2.0.10.242	2.0.10.353	10-10-2020		9:50:25	2.0.10.248	181	2	z	결지	결	지	NULL	NULL	NULL	121	1	49	NULL	NULL	NULL	KSY3	List2	NULL	NULL	NULL	NULL	NULL	NULL	NULL	NULL	NULL	1	z	0	4	530236	0	z	615
좌우반구com(split BVF)_2	3	1	<?xml version="1.0"?>\n<Clock xmlns:dt="urn:schemas-microsoft-com:datatypes"><Description dt:dt="string">E-Prime Primary Realtime Clock</Description><StartTime><Timestamp dt:dt="int">0</Timestamp><DateUtc dt:dt="string">2020-10-10T00:50:24Z</DateUtc></StartTime><FrequencyChanges><FrequencyChange><Frequency dt:dt="r8">2699960000</Frequency><Timestamp dt:dt="r8">4.56300553435612E+15</Timestamp><Cur…	좌우반구com(split BVF)_2-003-1	60.021	1.0.0.165	1	-1552459021	Professional	2.0.10.242	2.0.10.353	10-10-2020		9:50:25	2.0.10.248	18	2	z	결협	결	협	81	1	18	NULL	NULL	NULL	NULL	NULL	NULL	KSY2	List1	NULL	NULL	NULL	NULL	NULL	NULL	NULL	NULL	NULL	0	z	1	3	65180	0	{/}	409
좌우반구com(split BVF)_2	3	1	<?xml version="1.0"?>\n<Clock xmlns:dt="urn:schemas-microsoft-com:datatypes"><Description dt:dt="string">E-Prime Primary Realtime Clock</Description><StartTime><Timestamp dt:dt="int">0</Timestamp><DateUtc dt:dt="string">2020-10-10T00:50:24Z</DateUtc></StartTime><FrequencyChanges><FrequencyChange><Frequency dt:dt="r8">2699960000</Frequency><Timestamp dt:dt="r8">4.56300553435612E+15</Timestamp><Cur…	좌우반구com(split BVF)_2-003-1	60.021	1.0.0.165	1	-1552459021	Professional	2.0.10.242	2.0.10.353	10-10-2020		9:50:25	2.0.10.248	230	1	{/}	경비	경	비	NULL	NULL	NULL	123	1	98	NULL	NULL	NULL	KSY3	List2	NULL	NULL	NULL	NULL	NULL	NULL	NULL	NULL	NULL	1	{/}	0	3	659241	0	{/}	310
좌우반구com(split BVF)_2	3	1	<?xml version="1.0"?>\n<Clock xmlns:dt="urn:schemas-microsoft-com:datatypes"><Description dt:dt="string">E-Prime Primary Realtime Clock</Description><StartTime><Timestamp dt:dt="int">0</Timestamp><DateUtc dt:dt="string">2020-10-10T00:50:24Z</DateUtc></StartTime><FrequencyChanges><FrequencyChange><Frequency dt:dt="r8">2699960000</Frequency><Timestamp dt:dt="r8">4.56300553435612E+15</Timestamp><Cur…	좌우반구com(split BVF)_2-003-1	60.021	1.0.0.165	1	-1552459021	Professional	2.0.10.242	2.0.10.353	10-10-2020		9:50:25	2.0.10.248	31	1	{/}	경험	경	험	122	1	31	NULL	NULL	NULL	NULL	NULL	NULL	KSY3	List1	NULL	NULL	NULL	NULL	NULL	NULL	NULL	NULL	NULL	1	{/}	0	3	100385	0	{/}	686
좌우반구com(split BVF)_2	3	1	<?xml version="1.0"?>\n<Clock xmlns:dt="urn:schemas-microsoft-com:datatypes"><Description dt:dt="string">E-Prime Primary Realtime Clock</Description><StartTime><Timestamp dt:dt="int">0</Timestamp><DateUtc dt:dt="string">2020-10-10T00:50:24Z</DateUtc></StartTime><FrequencyChanges><FrequencyChange><Frequency dt:dt="r8">2699960000</Frequency><Timestamp dt:dt="r8">4.56300553435612E+15</Timestamp><Cur…	좌우반구com(split BVF)_2-003-1	60.021	1.0.0.165	1	-1552459021	Professional	2.0.10.242	2.0.10.353	10-10-2020		9:50:25	2.0.10.248	91	1	{/}	경호	경	호	39	1	91	NULL	NULL	NULL	NULL	NULL	NULL	KSY3	List1	NULL	NULL	NULL	NULL	NULL	NULL	NULL	NULL	NULL	1	{/}	0	3	264095	0	{/}	492
좌우반구com(split BVF)_2	3	1	<?xml version="1.0"?>\n<Clock xmlns:dt="urn:schemas-microsoft-com:datatypes"><Description dt:dt="string">E-Prime Primary Realtime Clock</Description><StartTime><Timestamp dt:dt="int">0</Timestamp><DateUtc dt:dt="string">2020-10-10T00:50:24Z</DateUtc></StartTime><FrequencyChanges><FrequencyChange><Frequency dt:dt="r8">2699960000</Frequency><Timestamp dt:dt="r8">4.56300553435612E+15</Timestamp><Cur…	좌우반구com(split BVF)_2-003-1	60.021	1.0.0.165	1	-1552459021	Professional	2.0.10.242	2.0.10.353	10-10-2020		9:50:25	2.0.10.248	30	1	{/}	계기	계	기	4	1	30	NULL	NULL	NULL	NULL	NULL	NULL	KSY3	List1	NULL	NULL	NULL	NULL	NULL	NULL	NULL	NULL	NULL	1	{/}	0	3	97836	0	{/}	344
좌우반구com(split BVF)_2	3	1	<?xml version="1.0"?>\n<Clock xmlns:dt="urn:schemas-microsoft-com:datatypes"><Description dt:dt="string">E-Prime Primary Realtime Clock</Description><StartTime><Timestamp dt:dt="int">0</Timestamp><DateUtc dt:dt="string">2020-10-10T00:50:24Z</DateUtc></StartTime><FrequencyChanges><FrequencyChange><Frequency dt:dt="r8">2699960000</Frequency><Timestamp dt:dt="r8">4.56300553435612E+15</Timestamp><Cur…	좌우반구com(split BVF)_2-003-1	60.021	1.0.0.165	1	-1552459021	Professional	2.0.10.242	2.0.10.353	10-10-2020		9:50:25	2.0.10.248	254	2	z	계님	계	님	NULL	NULL	NULL	3	1	122	NULL	NULL	NULL	KSY	List2	0		0	0	721403	183		0	0	1	z	0	3	721586	0	z	341
좌우반구com(split BVF)_2	3	1	<?xml version="1.0"?>\n<Clock xmlns:dt="urn:schemas-microsoft-com:datatypes"><Description dt:dt="string">E-Prime Primary Realtime Clock</Description><StartTime><Timestamp dt:dt="int">0</Timestamp><DateUtc dt:dt="string">2020-10-10T00:50:24Z</DateUtc></StartTime><FrequencyChanges><FrequencyChange><Frequency dt:dt="r8">2699960000</Frequency><Timestamp dt:dt="r8">4.56300553435612E+15</Timestamp><Cur…	좌우반구com(split BVF)_2-003-1	60.021	1.0.0.165	1	-1552459021	Professional	2.0.10.242	2.0.10.353	10-10-2020		9:50:25	2.0.10.248	354	2	z	계락	계	락	NULL	NULL	NULL	NULL	NULL	NULL	70	1	90	KSY3	List3	NULL	NULL	NULL	NULL	NULL	NULL	NULL	NULL	NULL	0	z	0	4	1009553	0	{/}	955
좌우반구com(split BVF)_2	3	1	<?xml version="1.0"?>\n<Clock xmlns:dt="urn:schemas-microsoft-com:datatypes"><Description dt:dt="string">E-Prime Primary Realtime Clock</Description><StartTime><Timestamp dt:dt="int">0</Timestamp><DateUtc dt:dt="string">2020-10-10T00:50:24Z</DateUtc></StartTime><FrequencyChanges><FrequencyChange><Frequency dt:dt="r8">2699960000</Frequency><Timestamp dt:dt="r8">4.56300553435612E+15</Timestamp><Cur…	좌우반구com(split BVF)_2-003-1	60.021	1.0.0.165	1	-1552459021	Professional	2.0.10.242	2.0.10.353	10-10-2020		9:50:25	2.0.10.248	110	1	{/}	계수	계	수	28	1	110	NULL	NULL	NULL	NULL	NULL	NULL	KSY3	List1	NULL	NULL	NULL	NULL	NULL	NULL	NULL	NULL	NULL	0	{/}	0	4	313578	0	z	465
좌우반구com(split BVF)_2	3	1	<?xml version="1.0"?>\n<Clock xmlns:dt="urn:schemas-microsoft-com:datatypes"><Description dt:dt="string">E-Prime Primary Realtime Clock</Description><StartTime><Timestamp dt:dt="int">0</Timestamp><DateUtc dt:dt="string">2020-10-10T00:50:24Z</DateUtc></StartTime><FrequencyChanges><FrequencyChange><Frequency dt:dt="r8">2699960000</Frequency><Timestamp dt:dt="r8">4.56300553435612E+15</Timestamp><Cur…	좌우반구com(split BVF)_2-003-1	60.021	1.0.0.165	1	-1552459021	Professional	2.0.10.242	2.0.10.353	10-10-2020		9:50:25	2.0.10.248	37	2	z	계여	계	여	24	1	37	NULL	NULL	NULL	NULL	NULL	NULL	KSY3	List1	NULL	NULL	NULL	NULL	NULL	NULL	NULL	NULL	NULL	1	z	0	3	117612	0	z	616
좌우반구com(split BVF)_2	3	1	<?xml version="1.0"?>\n<Clock xmlns:dt="urn:schemas-microsoft-com:datatypes"><Description dt:dt="string">E-Prime Primary Realtime Clock</Description><StartTime><Timestamp dt:dt="int">0</Timestamp><DateUtc dt:dt="string">2020-10-10T00:50:24Z</DateUtc></StartTime><FrequencyChanges><FrequencyChange><Frequency dt:dt="r8">2699960000</Frequency><Timestamp dt:dt="r8">4.56300553435612E+15</Timestamp><Cur…	좌우반구com(split BVF)_2-003-1	60.021	1.0.0.165	1	-1552459021	Professional	2.0.10.242	2.0.10.353	10-10-2020		9:50:25	2.0.10.248	135	2	z	고률	고	률	NULL	NULL	NULL	111	1	3	NULL	NULL	NULL	KSY2	List2	NULL	NULL	NULL	NULL	NULL	NULL	NULL	NULL	NULL	1	z	0	3	409461	0	z	370
좌우반구com(split BVF)_2	3	1	<?xml version="1.0"?>\n<Clock xmlns:dt="urn:schemas-microsoft-com:datatypes"><Description dt:dt="string">E-Prime Primary Realtime Clock</Description><StartTime><Timestamp dt:dt="int">0</Timestamp><DateUtc dt:dt="string">2020-10-10T00:50:24Z</DateUtc></StartTime><FrequencyChanges><FrequencyChange><Frequency dt:dt="r8">2699960000</Frequency><Timestamp dt:dt="r8">4.56300553435612E+15</Timestamp><Cur…	좌우반구com(split BVF)_2-003-1	60.021	1.0.0.165	1	-1552459021	Professional	2.0.10.242	2.0.10.353	10-10-2020		9:50:25	2.0.10.248	272	2	z	고청	고	청	NULL	NULL	NULL	NULL	NULL	NULL	88	1	8	KSY	List3	0		0	0	794661	183		0	0	1	z	0	3	794844	0	z	594
좌우반구com(split BVF)_2	3	1	<?xml version="1.0"?>\n<Clock xmlns:dt="urn:schemas-microsoft-com:datatypes"><Description dt:dt="string">E-Prime Primary Realtime Clock</Description><StartTime><Timestamp dt:dt="int">0</Timestamp><DateUtc dt:dt="string">2020-10-10T00:50:24Z</DateUtc></StartTime><FrequencyChanges><FrequencyChange><Frequency dt:dt="r8">2699960000</Frequency><Timestamp dt:dt="r8">4.56300553435612E+15</Timestamp><Cur…	좌우반구com(split BVF)_2-003-1	60.021	1.0.0.165	1	-1552459021	Professional	2.0.10.242	2.0.10.353	10-10-2020		9:50:25	2.0.10.248	206	1	{/}	공기	공	기	NULL	NULL	NULL	30	1	74	NULL	NULL	NULL	KSY3	List2	NULL	NULL	NULL	NULL	NULL	NULL	NULL	NULL	NULL	1	{/}	0	3	595896	0	{/}	880
좌우반구com(split BVF)_2	3	1	<?xml version="1.0"?>\n<Clock xmlns:dt="urn:schemas-microsoft-com:datatypes"><Description dt:dt="string">E-Prime Primary Realtime Clock</Description><StartTime><Timestamp dt:dt="int">0</Timestamp><DateUtc dt:dt="string">2020-10-10T00:50:24Z</DateUtc></StartTime><FrequencyChanges><FrequencyChange><Frequency dt:dt="r8">2699960000</Frequency><Timestamp dt:dt="r8">4.56300553435612E+15</Timestamp><Cur…	좌우반구com(split BVF)_2-003-1	60.021	1.0.0.165	1	-1552459021	Professional	2.0.10.242	2.0.10.353	10-10-2020		9:50:25	2.0.10.248	5	1	{/}	공백	공	백	121	1	5	NULL	NULL	NULL	NULL	NULL	NULL	KSY3	List1	NULL	NULL	NULL	NULL	NULL	NULL	NULL	NULL	NULL	1	{/}	0	3	31459	0	{/}	403
좌우반구com(split BVF)_2	3	1	<?xml version="1.0"?>\n<Clock xmlns:dt="urn:schemas-microsoft-com:datatypes"><Description dt:dt="string">E-Prime Primary Realtime Clock</Description><StartTime><Timestamp dt:dt="int">0</Timestamp><DateUtc dt:dt="string">2020-10-10T00:50:24Z</DateUtc></StartTime><FrequencyChanges><FrequencyChange><Frequency dt:dt="r8">2699960000</Frequency><Timestamp dt:dt="r8">4.56300553435612E+15</Timestamp><Cur…	좌우반구com(split BVF)_2-003-1	60.021	1.0.0.165	1	-1552459021	Professional	2.0.10.242	2.0.10.353	10-10-2020		9:50:25	2.0.10.248	169	1	{/}	공포	공	포	NULL	NULL	NULL	38	1	37	NULL	NULL	NULL	KSY3	List2	NULL	NULL	NULL	NULL	NULL	NULL	NULL	NULL	NULL	1	{/}	0	3	498830	0	{/}	397
좌우반구com(split BVF)_2	3	1	<?xml version="1.0"?>\n<Clock xmlns:dt="urn:schemas-microsoft-com:datatypes"><Description dt:dt="string">E-Prime Primary Realtime Clock</Description><StartTime><Timestamp dt:dt="int">0</Timestamp><DateUtc dt:dt="string">2020-10-10T00:50:24Z</DateUtc></StartTime><FrequencyChanges><FrequencyChange><Frequency dt:dt="r8">2699960000</Frequency><Timestamp dt:dt="r8">4.56300553435612E+15</Timestamp><Cur…	좌우반구com(split BVF)_2-003-1	60.021	1.0.0.165	1	-1552459021	Professional	2.0.10.242	2.0.10.353	10-10-2020		9:50:25	2.0.10.248	309	2	z	과법	과	법	NULL	NULL	NULL	NULL	NULL	NULL	38	1	45	KSY2	List3	NULL	NULL	NULL	NULL	NULL	NULL	NULL	NULL	NULL	1	z	0	3	893243	0	z	403
좌우반구com(split BVF)_2	3	1	<?xml version="1.0"?>\n<Clock xmlns:dt="urn:schemas-microsoft-com:datatypes"><Description dt:dt="string">E-Prime Primary Realtime Clock</Description><StartTime><Timestamp dt:dt="int">0</Timestamp><DateUtc dt:dt="string">2020-10-10T00:50:24Z</DateUtc></StartTime><FrequencyChanges><FrequencyChange><Frequency dt:dt="r8">2699960000</Frequency><Timestamp dt:dt="r8">4.56300553435612E+15</Timestamp><Cur…	좌우반구com(split BVF)_2-003-1	60.021	1.0.0.165	1	-1552459021	Professional	2.0.10.242	2.0.10.353	10-10-2020		9:50:25	2.0.10.248	85	1	{/}	과정	과	정	8	1	85	NULL	NULL	NULL	NULL	NULL	NULL	KSY3	List1	NULL	NULL	NULL	NULL	NULL	NULL	NULL	NULL	NULL	1	{/}	0	4	248434	0	{/}	545
좌우반구com(split BVF)_2	3	1	<?xml version="1.0"?>\n<Clock xmlns:dt="urn:schemas-microsoft-com:datatypes"><Description dt:dt="string">E-Prime Primary Realtime Clock</Description><StartTime><Timestamp dt:dt="int">0</Timestamp><DateUtc dt:dt="string">2020-10-10T00:50:24Z</DateUtc></StartTime><FrequencyChanges><FrequencyChange><Frequency dt:dt="r8">2699960000</Frequency><Timestamp dt:dt="r8">4.56300553435612E+15</Timestamp><Cur…	좌우반구com(split BVF)_2-003-1	60.021	1.0.0.165	1	-1552459021	Professional	2.0.10.242	2.0.10.353	10-10-2020		9:50:25	2.0.10.248	347	1	{/}	관계	관	계	NULL	NULL	NULL	NULL	NULL	NULL	99	1	83	KSY3	List3	NULL	NULL	NULL	NULL	NULL	NULL	NULL	NULL	NULL	1	{/}	0	3	991442	0	{/}	332
좌우반구com(split BVF)_2	3	1	<?xml version="1.0"?>\n<Clock xmlns:dt="urn:schemas-microsoft-com:datatypes"><Description dt:dt="string">E-Prime Primary Realtime Clock</Description><StartTime><Timestamp dt:dt="int">0</Timestamp><DateUtc dt:dt="string">2020-10-10T00:50:24Z</DateUtc></StartTime><FrequencyChanges><FrequencyChange><Frequency dt:dt="r8">2699960000</Frequency><Timestamp dt:dt="r8">4.56300553435612E+15</Timestamp><Cur…	좌우반구com(split BVF)_2-003-1	60.021	1.0.0.165	1	-1552459021	Professional	2.0.10.242	2.0.10.353	10-10-2020		9:50:25	2.0.10.248	156	1	{/}	관측	관	측	NULL	NULL	NULL	55	1	24	NULL	NULL	NULL	KSY3	List2	NULL	NULL	NULL	NULL	NULL	NULL	NULL	NULL	NULL	1	{/}	0	3	465375	0	{/}	410
좌우반구com(split BVF)_2	3	1	<?xml version="1.0"?>\n<Clock xmlns:dt="urn:schemas-microsoft-com:datatypes"><Description dt:dt="string">E-Prime Primary Realtime Clock</Description><StartTime><Timestamp dt:dt="int">0</Timestamp><DateUtc dt:dt="string">2020-10-10T00:50:24Z</DateUtc></StartTime><FrequencyChanges><FrequencyChange><Frequency dt:dt="r8">2699960000</Frequency><Timestamp dt:dt="r8">4.56300553435612E+15</Timestamp><Cur…	좌우반구com(split BVF)_2-003-1	60.021	1.0.0.165	1	-1552459021	Professional	2.0.10.242	2.0.10.353	10-10-2020		9:50:25	2.0.10.248	203	1	{/}	광장	광	장	NULL	NULL	NULL	62	1	71	NULL	NULL	NULL	KSY3	List2	NULL	NULL	NULL	NULL	NULL	NULL	NULL	NULL	NULL	1	{/}	0	3	588249	0	{/}	344
좌우반구com(split BVF)_2	3	1	<?xml version="1.0"?>\n<Clock xmlns:dt="urn:schemas-microsoft-com:datatypes"><Description dt:dt="string">E-Prime Primary Realtime Clock</Description><StartTime><Timestamp dt:dt="int">0</Timestamp><DateUtc dt:dt="string">2020-10-10T00:50:24Z</DateUtc></StartTime><FrequencyChanges><FrequencyChange><Frequency dt:dt="r8">2699960000</Frequency><Timestamp dt:dt="r8">4.56300553435612E+15</Timestamp><Cur…	좌우반구com(split BVF)_2-003-1	60.021	1.0.0.165	1	-1552459021	Professional	2.0.10.242	2.0.10.353	10-10-2020		9:50:25	2.0.10.248	35	2	z	교느	교	느	23	1	35	NULL	NULL	NULL	NULL	NULL	NULL	KSY2	List1	NULL	NULL	NULL	NULL	NULL	NULL	NULL	NULL	NULL	1	z	0	4	111898	0	z	541
좌우반구com(split BVF)_2	3	1	<?xml version="1.0"?>\n<Clock xmlns:dt="urn:schemas-microsoft-com:datatypes"><Description dt:dt="string">E-Prime Primary Realtime Clock</Description><StartTime><Timestamp dt:dt="int">0</Timestamp><DateUtc dt:dt="string">2020-10-10T00:50:24Z</DateUtc></StartTime><FrequencyChanges><FrequencyChange><Frequency dt:dt="r8">2699960000</Frequency><Timestamp dt:dt="r8">4.56300553435612E+15</Timestamp><Cur…	좌우반구com(split BVF)_2-003-1	60.021	1.0.0.165	1	-1552459021	Professional	2.0.10.242	2.0.10.353	10-10-2020		9:50:25	2.0.10.248	80	2	z	교휘	교	휘	104	1	80	NULL	NULL	NULL	NULL	NULL	NULL	KSY3	List1	NULL	NULL	NULL	NULL	NULL	NULL	NULL	NULL	NULL	1	z	0	4	234672	0	z	763
좌우반구com(split BVF)_2	3	1	<?xml version="1.0"?>\n<Clock xmlns:dt="urn:schemas-microsoft-com:datatypes"><Description dt:dt="string">E-Prime Primary Realtime Clock</Description><StartTime><Timestamp dt:dt="int">0</Timestamp><DateUtc dt:dt="string">2020-10-10T00:50:24Z</DateUtc></StartTime><FrequencyChanges><FrequencyChange><Frequency dt:dt="r8">2699960000</Frequency><Timestamp dt:dt="r8">4.56300553435612E+15</Timestamp><Cur…	좌우반구com(split BVF)_2-003-1	60.021	1.0.0.165	1	-1552459021	Professional	2.0.10.242	2.0.10.353	10-10-2020		9:50:25	2.0.10.248	189	1	{/}	구조	구	조	NULL	NULL	NULL	1	1	57	NULL	NULL	NULL	KSY3	List2	NULL	NULL	NULL	NULL	NULL	NULL	NULL	NULL	NULL	1	{/}	0	3	551795	0	{/}	301
좌우반구com(split BVF)_2	3	1	<?xml version="1.0"?>\n<Clock xmlns:dt="urn:schemas-microsoft-com:datatypes"><Description dt:dt="string">E-Prime Primary Realtime Clock</Description><StartTime><Timestamp dt:dt="int">0</Timestamp><DateUtc dt:dt="string">2020-10-10T00:50:24Z</DateUtc></StartTime><FrequencyChanges><FrequencyChange><Frequency dt:dt="r8">2699960000</Frequency><Timestamp dt:dt="r8">4.56300553435612E+15</Timestamp><Cur…	좌우반구com(split BVF)_2-003-1	60.021	1.0.0.165	1	-1552459021	Professional	2.0.10.242	2.0.10.353	10-10-2020		9:50:25	2.0.10.248	342	2	z	국득	국	득	NULL	NULL	NULL	NULL	NULL	NULL	31	1	78	KSY2	List3	NULL	NULL	NULL	NULL	NULL	NULL	NULL	NULL	NULL	1	z	0	3	978630	0	z	382
좌우반구com(split BVF)_2	3	1	<?xml version="1.0"?>\n<Clock xmlns:dt="urn:schemas-microsoft-com:datatypes"><Description dt:dt="string">E-Prime Primary Realtime Clock</Description><StartTime><Timestamp dt:dt="int">0</Timestamp><DateUtc dt:dt="string">2020-10-10T00:50:24Z</DateUtc></StartTime><FrequencyChanges><FrequencyChange><Frequency dt:dt="r8">2699960000</Frequency><Timestamp dt:dt="r8">4.56300553435612E+15</Timestamp><Cur…	좌우반구com(split BVF)_2-003-1	60.021	1.0.0.165	1	-1552459021	Professional	2.0.10.242	2.0.10.353	10-10-2020		9:50:25	2.0.10.248	322	2	z	국반	국	반	NULL	NULL	NULL	NULL	NULL	NULL	100	1	58	KSY3	List3	NULL	NULL	NULL	NULL	NULL	NULL	NULL	NULL	NULL	1	z	0	3	926698	0	z	659
좌우반구com(split BVF)_2	3	1	<?xml version="1.0"?>\n<Clock xmlns:dt="urn:schemas-microsoft-com:datatypes"><Description dt:dt="string">E-Prime Primary Realtime Clock</Description><StartTime><Timestamp dt:dt="int">0</Timestamp><DateUtc dt:dt="string">2020-10-10T00:50:24Z</DateUtc></StartTime><FrequencyChanges><FrequencyChange><Frequency dt:dt="r8">2699960000</Frequency><Timestamp dt:dt="r8">4.56300553435612E+15</Timestamp><Cur…	좌우반구com(split BVF)_2-003-1	60.021	1.0.0.165	1	-1552459021	Professional	2.0.10.242	2.0.10.353	10-10-2020		9:50:25	2.0.10.248	150	1	{/}	군청	군	청	NULL	NULL	NULL	15	1	18	NULL	NULL	NULL	KSY3	List2	NULL	NULL	NULL	NULL	NULL	NULL	NULL	NULL	NULL	0	{/}	1	3	449480	0	z	502
좌우반구com(split BVF)_2	3	1	<?xml version="1.0"?>\n<Clock xmlns:dt="urn:schemas-microsoft-com:datatypes"><Description dt:dt="string">E-Prime Primary Realtime Clock</Description><StartTime><Timestamp dt:dt="int">0</Timestamp><DateUtc dt:dt="string">2020-10-10T00:50:24Z</DateUtc></StartTime><FrequencyChanges><FrequencyChange><Frequency dt:dt="r8">2699960000</Frequency><Timestamp dt:dt="r8">4.56300553435612E+15</Timestamp><Cur…	좌우반구com(split BVF)_2-003-1	60.021	1.0.0.165	1	-1552459021	Professional	2.0.10.242	2.0.10.353	10-10-2020		9:50:25	2.0.10.248	375	1	{/}	궤도	궤	도	NULL	NULL	NULL	NULL	NULL	NULL	125	1	111	KSY3	List3	NULL	NULL	NULL	NULL	NULL	NULL	NULL	NULL	NULL	1	{/}	0	3	1065600	0	{/}	422
좌우반구com(split BVF)_2	3	1	<?xml version="1.0"?>\n<Clock xmlns:dt="urn:schemas-microsoft-com:datatypes"><Description dt:dt="string">E-Prime Primary Realtime Clock</Description><StartTime><Timestamp dt:dt="int">0</Timestamp><DateUtc dt:dt="string">2020-10-10T00:50:24Z</DateUtc></StartTime><FrequencyChanges><FrequencyChange><Frequency dt:dt="r8">2699960000</Frequency><Timestamp dt:dt="r8">4.56300553435612E+15</Timestamp><Cur…	좌우반구com(split BVF)_2-003-1	60.021	1.0.0.165	1	-1552459021	Professional	2.0.10.242	2.0.10.353	10-10-2020		9:50:25	2.0.10.248	234	2	z	궤희	궤	희	NULL	NULL	NULL	82	1	102	NULL	NULL	NULL	KSY	List2	0		0	-1	669304	183		0	0	1	z	1	3	669487	0	z	296
좌우반구com(split BVF)_2	3	1	<?xml version="1.0"?>\n<Clock xmlns:dt="urn:schemas-microsoft-com:datatypes"><Description dt:dt="string">E-Prime Primary Realtime Clock</Description><StartTime><Timestamp dt:dt="int">0</Timestamp><DateUtc dt:dt="string">2020-10-10T00:50:24Z</DateUtc></StartTime><FrequencyChanges><FrequencyChange><Frequency dt:dt="r8">2699960000</Frequency><Timestamp dt:dt="r8">4.56300553435612E+15</Timestamp><Cur…	좌우반구com(split BVF)_2-003-1	60.021	1.0.0.165	1	-1552459021	Professional	2.0.10.242	2.0.10.353	10-10-2020		9:50:25	2.0.10.248	340	1	{/}	그림	그	림	NULL	NULL	NULL	NULL	NULL	NULL	92	1	76	KSY3	List3	NULL	NULL	NULL	NULL	NULL	NULL	NULL	NULL	NULL	1	{/}	0	3	973515	0	{/}	402
좌우반구com(split BVF)_2	3	1	<?xml version="1.0"?>\n<Clock xmlns:dt="urn:schemas-microsoft-com:datatypes"><Description dt:dt="string">E-Prime Primary Realtime Clock</Description><StartTime><Timestamp dt:dt="int">0</Timestamp><DateUtc dt:dt="string">2020-10-10T00:50:24Z</DateUtc></StartTime><FrequencyChanges><FrequencyChange><Frequency dt:dt="r8">2699960000</Frequency><Timestamp dt:dt="r8">4.56300553435612E+15</Timestamp><Cur…	좌우반구com(split BVF)_2-003-1	60.021	1.0.0.165	1	-1552459021	Professional	2.0.10.242	2.0.10.353	10-10-2020		9:50:25	2.0.10.248	282	2	z	그법	그	법	NULL	NULL	NULL	NULL	NULL	NULL	41	1	18	KSY	List3	0		0	0	820552	183		0	0	1	z	0	3	820735	0	z	295
좌우반구com(split BVF)_2	3	1	<?xml version="1.0"?>\n<Clock xmlns:dt="urn:schemas-microsoft-com:datatypes"><Description dt:dt="string">E-Prime Primary Realtime Clock</Description><StartTime><Timestamp dt:dt="int">0</Timestamp><DateUtc dt:dt="string">2020-10-10T00:50:24Z</DateUtc></StartTime><FrequencyChanges><FrequencyChange><Frequency dt:dt="r8">2699960000</Frequency><Timestamp dt:dt="r8">4.56300553435612E+15</Timestamp><Cur…	좌우반구com(split BVF)_2-003-1	60.021	1.0.0.165	1	-1552459021	Professional	2.0.10.242	2.0.10.353	10-10-2020		9:50:25	2.0.10.248	170	2	z	그소	그	소	NULL	NULL	NULL	108	1	38	NULL	NULL	NULL	KSY	List2	0		0	-1	501246	183		0	0	1	z	0	3	501429	0	z	390
좌우반구com(split BVF)_2	3	1	<?xml version="1.0"?>\n<Clock xmlns:dt="urn:schemas-microsoft-com:datatypes"><Description dt:dt="string">E-Prime Primary Realtime Clock</Description><StartTime><Timestamp dt:dt="int">0</Timestamp><DateUtc dt:dt="string">2020-10-10T00:50:24Z</DateUtc></StartTime><FrequencyChanges><FrequencyChange><Frequency dt:dt="r8">2699960000</Frequency><Timestamp dt:dt="r8">4.56300553435612E+15</Timestamp><Cur…	좌우반구com(split BVF)_2-003-1	60.021	1.0.0.165	1	-1552459021	Professional	2.0.10.242	2.0.10.353	10-10-2020		9:50:25	2.0.10.248	32	2	z	그종	그	종	118	1	32	NULL	NULL	NULL	NULL	NULL	NULL	KSY3	List1	NULL	NULL	NULL	NULL	NULL	NULL	NULL	NULL	NULL	1	z	1	3	103267	0	z	779
좌우반구com(split BVF)_2	3	1	<?xml version="1.0"?>\n<Clock xmlns:dt="urn:schemas-microsoft-com:datatypes"><Description dt:dt="string">E-Prime Primary Realtime Clock</Description><StartTime><Timestamp dt:dt="int">0</Timestamp><DateUtc dt:dt="string">2020-10-10T00:50:24Z</DateUtc></StartTime><FrequencyChanges><FrequencyChange><Frequency dt:dt="r8">2699960000</Frequency><Timestamp dt:dt="r8">4.56300553435612E+15</Timestamp><Cur…	좌우반구com(split BVF)_2-003-1	60.021	1.0.0.165	1	-1552459021	Professional	2.0.10.242	2.0.10.353	10-10-2020		9:50:25	2.0.10.248	139	1	{/}	급여	급	여	NULL	NULL	NULL	98	1	7	NULL	NULL	NULL	KSY3	List2	NULL	NULL	NULL	NULL	NULL	NULL	NULL	NULL	NULL	1	{/}	0	3	420524	0	{/}	520
좌우반구com(split BVF)_2	3	1	<?xml version="1.0"?>\n<Clock xmlns:dt="urn:schemas-microsoft-com:datatypes"><Description dt:dt="string">E-Prime Primary Realtime Clock</Description><StartTime><Timestamp dt:dt="int">0</Timestamp><DateUtc dt:dt="string">2020-10-10T00:50:24Z</DateUtc></StartTime><FrequencyChanges><FrequencyChange><Frequency dt:dt="r8">2699960000</Frequency><Timestamp dt:dt="r8">4.56300553435612E+15</Timestamp><Cur…	좌우반구com(split BVF)_2-003-1	60.021	1.0.0.165	1	-1552459021	Professional	2.0.10.242	2.0.10.353	10-10-2020		9:50:25	2.0.10.248	196	1	{/}	기록	기	록	NULL	NULL	NULL	67	1	64	NULL	NULL	NULL	KSY3	List2	NULL	NULL	NULL	NULL	NULL	NULL	NULL	NULL	NULL	1	{/}	0	4	569939	0	{/}	527
좌우반구com(split BVF)_2	3	1	<?xml version="1.0"?>\n<Clock xmlns:dt="urn:schemas-microsoft-com:datatypes"><Description dt:dt="string">E-Prime Primary Realtime Clock</Description><StartTime><Timestamp dt:dt="int">0</Timestamp><DateUtc dt:dt="string">2020-10-10T00:50:24Z</DateUtc></StartTime><FrequencyChanges><FrequencyChange><Frequency dt:dt="r8">2699960000</Frequency><Timestamp dt:dt="r8">4.56300553435612E+15</Timestamp><Cur…	좌우반구com(split BVF)_2-003-1	60.021	1.0.0.165	1	-1552459021	Professional	2.0.10.242	2.0.10.353	10-10-2020		9:50:25	2.0.10.248	266	1	{/}	기름	기	름	NULL	NULL	NULL	NULL	NULL	NULL	118	1	2	KSY3	List3	NULL	NULL	NULL	NULL	NULL	NULL	NULL	NULL	NULL	0	{/}	0	3	778666	0	z	525
좌우반구com(split BVF)_2	3	1	<?xml version="1.0"?>\n<Clock xmlns:dt="urn:schemas-microsoft-com:datatypes"><Description dt:dt="string">E-Prime Primary Realtime Clock</Description><StartTime><Timestamp dt:dt="int">0</Timestamp><DateUtc dt:dt="string">2020-10-10T00:50:24Z</DateUtc></StartTime><FrequencyChanges><FrequencyChange><Frequency dt:dt="r8">2699960000</Frequency><Timestamp dt:dt="r8">4.56300553435612E+15</Timestamp><Cur…	좌우반구com(split BVF)_2-003-1	60.021	1.0.0.165	1	-1552459021	Professional	2.0.10.242	2.0.10.353	10-10-2020		9:50:25	2.0.10.248	26	1	{/}	기술	기	술	63	1	26	NULL	NULL	NULL	NULL	NULL	NULL	KSY3	List1	NULL	NULL	NULL	NULL	NULL	NULL	NULL	NULL	NULL	1	{/}	0	3	87173	0	{/}	631
좌우반구com(split BVF)_2	3	1	<?xml version="1.0"?>\n<Clock xmlns:dt="urn:schemas-microsoft-com:datatypes"><Description dt:dt="string">E-Prime Primary Realtime Clock</Description><StartTime><Timestamp dt:dt="int">0</Timestamp><DateUtc dt:dt="string">2020-10-10T00:50:24Z</DateUtc></StartTime><FrequencyChanges><FrequencyChange><Frequency dt:dt="r8">2699960000</Frequency><Timestamp dt:dt="r8">4.56300553435612E+15</Timestamp><Cur…	좌우반구com(split BVF)_2-003-1	60.021	1.0.0.165	1	-1552459021	Professional	2.0.10.242	2.0.10.353	10-10-2020		9:50:25	2.0.10.248	380	1	{/}	기운	기	운	NULL	NULL	NULL	NULL	NULL	NULL	59	1	116	KSY3	List3	NULL	NULL	NULL	NULL	NULL	NULL	NULL	NULL	NULL	1	{/}	0	3	1078612	0	{/}	328
좌우반구com(split BVF)_2	3	1	<?xml version="1.0"?>\n<Clock xmlns:dt="urn:schemas-microsoft-com:datatypes"><Description dt:dt="string">E-Prime Primary Realtime Clock</Description><StartTime><Timestamp dt:dt="int">0</Timestamp><DateUtc dt:dt="string">2020-10-10T00:50:24Z</DateUtc></StartTime><FrequencyChanges><FrequencyChange><Frequency dt:dt="r8">2699960000</Frequency><Timestamp dt:dt="r8">4.56300553435612E+15</Timestamp><Cur…	좌우반구com(split BVF)_2-003-1	60.021	1.0.0.165	1	-1552459021	Professional	2.0.10.242	2.0.10.353	10-10-2020		9:50:25	2.0.10.248	13	1	{/}	기준	기	준	80	1	13	NULL	NULL	NULL	NULL	NULL	NULL	KSY3	List1	NULL	NULL	NULL	NULL	NULL	NULL	NULL	NULL	NULL	1	{/}	1	3	52218	0	{/}	284
좌우반구com(split BVF)_2	3	1	<?xml version="1.0"?>\n<Clock xmlns:dt="urn:schemas-microsoft-com:datatypes"><Description dt:dt="string">E-Prime Primary Realtime Clock</Description><StartTime><Timestamp dt:dt="int">0</Timestamp><DateUtc dt:dt="string">2020-10-10T00:50:24Z</DateUtc></StartTime><FrequencyChanges><FrequencyChange><Frequency dt:dt="r8">2699960000</Frequency><Timestamp dt:dt="r8">4.56300553435612E+15</Timestamp><Cur…	좌우반구com(split BVF)_2-003-1	60.021	1.0.0.165	1	-1552459021	Professional	2.0.10.242	2.0.10.353	10-10-2020		9:50:25	2.0.10.248	71	1	{/}	기차	기	차	6	1	71	NULL	NULL	NULL	NULL	NULL	NULL	KSY3	List1	NULL	NULL	NULL	NULL	NULL	NULL	NULL	NULL	NULL	1	{/}	0	4	210897	0	{/}	626
좌우반구com(split BVF)_2	3	1	<?xml version="1.0"?>\n<Clock xmlns:dt="urn:schemas-microsoft-com:datatypes"><Description dt:dt="string">E-Prime Primary Realtime Clock</Description><StartTime><Timestamp dt:dt="int">0</Timestamp><DateUtc dt:dt="string">2020-10-10T00:50:24Z</DateUtc></StartTime><FrequencyChanges><FrequencyChange><Frequency dt:dt="r8">2699960000</Frequency><Timestamp dt:dt="r8">4.56300553435612E+15</Timestamp><Cur…	좌우반구com(split BVF)_2-003-1	60.021	1.0.0.165	1	-1552459021	Professional	2.0.10.242	2.0.10.353	10-10-2020		9:50:25	2.0.10.248	54	1	{/}	기회	기	회	77	1	54	NULL	NULL	NULL	NULL	NULL	NULL	KSY3	List1	NULL	NULL	NULL	NULL	NULL	NULL	NULL	NULL	NULL	1	{/}	1	3	163546	0	{/}	851
좌우반구com(split BVF)_2	3	1	<?xml version="1.0"?>\n<Clock xmlns:dt="urn:schemas-microsoft-com:datatypes"><Description dt:dt="string">E-Prime Primary Realtime Clock</Description><StartTime><Timestamp dt:dt="int">0</Timestamp><DateUtc dt:dt="string">2020-10-10T00:50:24Z</DateUtc></StartTime><FrequencyChanges><FrequencyChange><Frequency dt:dt="r8">2699960000</Frequency><Timestamp dt:dt="r8">4.56300553435612E+15</Timestamp><Cur…	좌우반구com(split BVF)_2-003-1	60.021	1.0.0.165	1	-1552459021	Professional	2.0.10.242	2.0.10.353	10-10-2020		9:50:25	2.0.10.248	96	2	z	껍목	껍	목	115	1	96	NULL	NULL	NULL	NULL	NULL	NULL	KSY	List1	0		0	-1	276907	183		0	0	1	z	0	3	277090	0	z	385
좌우반구com(split BVF)_2	3	1	<?xml version="1.0"?>\n<Clock xmlns:dt="urn:schemas-microsoft-com:datatypes"><Description dt:dt="string">E-Prime Primary Realtime Clock</Description><StartTime><Timestamp dt:dt="int">0</Timestamp><DateUtc dt:dt="string">2020-10-10T00:50:24Z</DateUtc></StartTime><FrequencyChanges><FrequencyChange><Frequency dt:dt="r8">2699960000</Frequency><Timestamp dt:dt="r8">4.56300553435612E+15</Timestamp><Cur…	좌우반구com(split BVF)_2-003-1	60.021	1.0.0.165	1	-1552459021	Professional	2.0.10.242	2.0.10.353	10-10-2020		9:50:25	2.0.10.248	16	2	z	껍밀	껍	밀	102	1	16	NULL	NULL	NULL	NULL	NULL	NULL	KSY3	List1	NULL	NULL	NULL	NULL	NULL	NULL	NULL	NULL	NULL	1	z	1	3	59682	0	z	564
좌우반구com(split BVF)_2	3	1	<?xml version="1.0"?>\n<Clock xmlns:dt="urn:schemas-microsoft-com:datatypes"><Description dt:dt="string">E-Prime Primary Realtime Clock</Description><StartTime><Timestamp dt:dt="int">0</Timestamp><DateUtc dt:dt="string">2020-10-10T00:50:24Z</DateUtc></StartTime><FrequencyChanges><FrequencyChange><Frequency dt:dt="r8">2699960000</Frequency><Timestamp dt:dt="r8">4.56300553435612E+15</Timestamp><Cur…	좌우반구com(split BVF)_2-003-1	60.021	1.0.0.165	1	-1552459021	Professional	2.0.10.242	2.0.10.353	10-10-2020		9:50:25	2.0.10.248	264	1	{/}	껍질	껍	질	NULL	NULL	NULL	10	1	132	NULL	NULL	NULL	KSY3	List2	NULL	NULL	NULL	NULL	NULL	NULL	NULL	NULL	NULL	1	{/}	0	3	747760	0	{/}	334
좌우반구com(split BVF)_2	3	1	<?xml version="1.0"?>\n<Clock xmlns:dt="urn:schemas-microsoft-com:datatypes"><Description dt:dt="string">E-Prime Primary Realtime Clock</Description><StartTime><Timestamp dt:dt="int">0</Timestamp><DateUtc dt:dt="string">2020-10-10T00:50:24Z</DateUtc></StartTime><FrequencyChanges><FrequencyChange><Frequency dt:dt="r8">2699960000</Frequency><Timestamp dt:dt="r8">4.56300553435612E+15</Timestamp><Cur…	좌우반구com(split BVF)_2-003-1	60.021	1.0.0.165	1	-1552459021	Professional	2.0.10.242	2.0.10.353	10-10-2020		9:50:25	2.0.10.248	114	2	z	껍퇴	껍	퇴	53	1	114	NULL	NULL	NULL	NULL	NULL	NULL	KSY3	List1	NULL	NULL	NULL	NULL	NULL	NULL	NULL	NULL	NULL	1	z	1	3	324840	0	z	395
좌우반구com(split BVF)_2	3	1	<?xml version="1.0"?>\n<Clock xmlns:dt="urn:schemas-microsoft-com:datatypes"><Description dt:dt="string">E-Prime Primary Realtime Clock</Description><StartTime><Timestamp dt:dt="int">0</Timestamp><DateUtc dt:dt="string">2020-10-10T00:50:24Z</DateUtc></StartTime><FrequencyChanges><FrequencyChange><Frequency dt:dt="r8">2699960000</Frequency><Timestamp dt:dt="r8">4.56300553435612E+15</Timestamp><Cur…	좌우반구com(split BVF)_2-003-1	60.021	1.0.0.165	1	-1552459021	Professional	2.0.10.242	2.0.10.353	10-10-2020		9:50:25	2.0.10.248	370	2	z	나개	나	개	NULL	NULL	NULL	NULL	NULL	NULL	8	1	106	KSY2	List3	NULL	NULL	NULL	NULL	NULL	NULL	NULL	NULL	NULL	1	z	0	4	1052055	0	z	621
좌우반구com(split BVF)_2	3	1	<?xml version="1.0"?>\n<Clock xmlns:dt="urn:schemas-microsoft-com:datatypes"><Description dt:dt="string">E-Prime Primary Realtime Clock</Description><StartTime><Timestamp dt:dt="int">0</Timestamp><DateUtc dt:dt="string">2020-10-10T00:50:24Z</DateUtc></StartTime><FrequencyChanges><FrequencyChange><Frequency dt:dt="r8">2699960000</Frequency><Timestamp dt:dt="r8">4.56300553435612E+15</Timestamp><Cur…	좌우반구com(split BVF)_2-003-1	60.021	1.0.0.165	1	-1552459021	Professional	2.0.10.242	2.0.10.353	10-10-2020		9:50:25	2.0.10.248	201	1	{/}	내일	내	일	NULL	NULL	NULL	49	1	69	NULL	NULL	NULL	KSY3	List2	NULL	NULL	NULL	NULL	NULL	NULL	NULL	NULL	NULL	1	{/}	0	3	583134	0	{/}	395
좌우반구com(split BVF)_2	3	1	<?xml version="1.0"?>\n<Clock xmlns:dt="urn:schemas-microsoft-com:datatypes"><Description dt:dt="string">E-Prime Primary Realtime Clock</Description><StartTime><Timestamp dt:dt="int">0</Timestamp><DateUtc dt:dt="string">2020-10-10T00:50:24Z</DateUtc></StartTime><FrequencyChanges><FrequencyChange><Frequency dt:dt="r8">2699960000</Frequency><Timestamp dt:dt="r8">4.56300553435612E+15</Timestamp><Cur…	좌우반구com(split BVF)_2-003-1	60.021	1.0.0.165	1	-1552459021	Professional	2.0.10.242	2.0.10.353	10-10-2020		9:50:25	2.0.10.248	248	2	z	내죽	내	죽	NULL	NULL	NULL	7	1	116	NULL	NULL	NULL	KSY	List2	0		0	-1	705475	183		0	0	1	z	0	3	705658	0	z	405
좌우반구com(split BVF)_2	3	1	<?xml version="1.0"?>\n<Clock xmlns:dt="urn:schemas-microsoft-com:datatypes"><Description dt:dt="string">E-Prime Primary Realtime Clock</Description><StartTime><Timestamp dt:dt="int">0</Timestamp><DateUtc dt:dt="string">2020-10-10T00:50:24Z</DateUtc></StartTime><FrequencyChanges><FrequencyChange><Frequency dt:dt="r8">2699960000</Frequency><Timestamp dt:dt="r8">4.56300553435612E+15</Timestamp><Cur…	좌우반구com(split BVF)_2-003-1	60.021	1.0.0.165	1	-1552459021	Professional	2.0.10.242	2.0.10.353	10-10-2020		9:50:25	2.0.10.248	20	2	z	내표	내	표	86	1	20	NULL	NULL	NULL	NULL	NULL	NULL	KSY3	List1	NULL	NULL	NULL	NULL	NULL	NULL	NULL	NULL	NULL	0	z	0	3	70345	0	{/}	524
좌우반구com(split BVF)_2	3	1	<?xml version="1.0"?>\n<Clock xmlns:dt="urn:schemas-microsoft-com:datatypes"><Description dt:dt="string">E-Prime Primary Realtime Clock</Description><StartTime><Timestamp dt:dt="int">0</Timestamp><DateUtc dt:dt="string">2020-10-10T00:50:24Z</DateUtc></StartTime><FrequencyChanges><FrequencyChange><Frequency dt:dt="r8">2699960000</Frequency><Timestamp dt:dt="r8">4.56300553435612E+15</Timestamp><Cur…	좌우반구com(split BVF)_2-003-1	60.021	1.0.0.165	1	-1552459021	Professional	2.0.10.242	2.0.10.353	10-10-2020		9:50:25	2.0.10.248	238	2	z	념속	념	속	NULL	NULL	NULL	80	1	106	NULL	NULL	NULL	KSY2	List2	NULL	NULL	NULL	NULL	NULL	NULL	NULL	NULL	NULL	1	z	0	4	679651	0	z	364
좌우반구com(split BVF)_2	3	1	<?xml version="1.0"?>\n<Clock xmlns:dt="urn:schemas-microsoft-com:datatypes"><Description dt:dt="string">E-Prime Primary Realtime Clock</Description><StartTime><Timestamp dt:dt="int">0</Timestamp><DateUtc dt:dt="string">2020-10-10T00:50:24Z</DateUtc></StartTime><FrequencyChanges><FrequencyChange><Frequency dt:dt="r8">2699960000</Frequency><Timestamp dt:dt="r8">4.56300553435612E+15</Timestamp><Cur…	좌우반구com(split BVF)_2-003-1	60.021	1.0.0.165	1	-1552459021	Professional	2.0.10.242	2.0.10.353	10-10-2020		9:50:25	2.0.10.248	17	2	z	념실	념	실	83	1	17	NULL	NULL	NULL	NULL	NULL	NULL	KSY2	List1	NULL	NULL	NULL	NULL	NULL	NULL	NULL	NULL	NULL	1	z	0	3	62448	0	z	525
좌우반구com(split BVF)_2	3	1	<?xml version="1.0"?>\n<Clock xmlns:dt="urn:schemas-microsoft-com:datatypes"><Description dt:dt="string">E-Prime Primary Realtime Clock</Description><StartTime><Timestamp dt:dt="int">0</Timestamp><DateUtc dt:dt="string">2020-10-10T00:50:24Z</DateUtc></StartTime><FrequencyChanges><FrequencyChange><Frequency dt:dt="r8">2699960000</Frequency><Timestamp dt:dt="r8">4.56300553435612E+15</Timestamp><Cur…	좌우반구com(split BVF)_2-003-1	60.021	1.0.0.165	1	-1552459021	Professional	2.0.10.242	2.0.10.353	10-10-2020		9:50:25	2.0.10.248	66	2	z	념효	념	효	100	1	66	NULL	NULL	NULL	NULL	NULL	NULL	KSY2	List1	NULL	NULL	NULL	NULL	NULL	NULL	NULL	NULL	NULL	1	z	0	3	196735	0	z	437
좌우반구com(split BVF)_2	3	1	<?xml version="1.0"?>\n<Clock xmlns:dt="urn:schemas-microsoft-com:datatypes"><Description dt:dt="string">E-Prime Primary Realtime Clock</Description><StartTime><Timestamp dt:dt="int">0</Timestamp><DateUtc dt:dt="string">2020-10-10T00:50:24Z</DateUtc></StartTime><FrequencyChanges><FrequencyChange><Frequency dt:dt="r8">2699960000</Frequency><Timestamp dt:dt="r8">4.56300553435612E+15</Timestamp><Cur…	좌우반구com(split BVF)_2-003-1	60.021	1.0.0.165	1	-1552459021	Professional	2.0.10.242	2.0.10.353	10-10-2020		9:50:25	2.0.10.248	325	1	{/}	노조	노	조	NULL	NULL	NULL	NULL	NULL	NULL	109	1	61	KSY3	List3	NULL	NULL	NULL	NULL	NULL	NULL	NULL	NULL	NULL	1	{/}	1	3	934845	0	{/}	296
좌우반구com(split BVF)_2	3	1	<?xml version="1.0"?>\n<Clock xmlns:dt="urn:schemas-microsoft-com:datatypes"><Description dt:dt="string">E-Prime Primary Realtime Clock</Description><StartTime><Timestamp dt:dt="int">0</Timestamp><DateUtc dt:dt="string">2020-10-10T00:50:24Z</DateUtc></StartTime><FrequencyChanges><FrequencyChange><Frequency dt:dt="r8">2699960000</Frequency><Timestamp dt:dt="r8">4.56300553435612E+15</Timestamp><Cur…	좌우반구com(split BVF)_2-003-1	60.021	1.0.0.165	1	-1552459021	Professional	2.0.10.242	2.0.10.353	10-10-2020		9:50:25	2.0.10.248	36	1	{/}	논란	논	란	119	1	36	NULL	NULL	NULL	NULL	NULL	NULL	KSY3	List1	NULL	NULL	NULL	NULL	NULL	NULL	NULL	NULL	NULL	1	{/}	0	4	114647	0	{/}	765
좌우반구com(split BVF)_2	3	1	<?xml version="1.0"?>\n<Clock xmlns:dt="urn:schemas-microsoft-com:datatypes"><Description dt:dt="string">E-Prime Primary Realtime Clock</Description><StartTime><Timestamp dt:dt="int">0</Timestamp><DateUtc dt:dt="string">2020-10-10T00:50:24Z</DateUtc></StartTime><FrequencyChanges><FrequencyChange><Frequency dt:dt="r8">2699960000</Frequency><Timestamp dt:dt="r8">4.56300553435612E+15</Timestamp><Cur…	좌우반구com(split BVF)_2-003-1	60.021	1.0.0.165	1	-1552459021	Professional	2.0.10.242	2.0.10.353	10-10-2020		9:50:25	2.0.10.248	88	2	z	논무	논	무	87	1	88	NULL	NULL	NULL	NULL	NULL	NULL	KSY	List1	0		0	-1	256264	183		0	0	1	z	1	3	256447	0	z	308
좌우반구com(split BVF)_2	3	1	<?xml version="1.0"?>\n<Clock xmlns:dt="urn:schemas-microsoft-com:datatypes"><Description dt:dt="string">E-Prime Primary Realtime Clock</Description><StartTime><Timestamp dt:dt="int">0</Timestamp><DateUtc dt:dt="string">2020-10-10T00:50:24Z</DateUtc></StartTime><FrequencyChanges><FrequencyChange><Frequency dt:dt="r8">2699960000</Frequency><Timestamp dt:dt="r8">4.56300553435612E+15</Timestamp><Cur…	좌우반구com(split BVF)_2-003-1	60.021	1.0.0.165	1	-1552459021	Professional	2.0.10.242	2.0.10.353	10-10-2020		9:50:25	2.0.10.248	14	1	{/}	느낌	느	낌	76	1	14	NULL	NULL	NULL	NULL	NULL	NULL	KSY3	List1	NULL	NULL	NULL	NULL	NULL	NULL	NULL	NULL	NULL	1	{/}	0	3	54701	0	{/}	249
좌우반구com(split BVF)_2	3	1	<?xml version="1.0"?>\n<Clock xmlns:dt="urn:schemas-microsoft-com:datatypes"><Description dt:dt="string">E-Prime Primary Realtime Clock</Description><StartTime><Timestamp dt:dt="int">0</Timestamp><DateUtc dt:dt="string">2020-10-10T00:50:24Z</DateUtc></StartTime><FrequencyChanges><FrequencyChange><Frequency dt:dt="r8">2699960000</Frequency><Timestamp dt:dt="r8">4.56300553435612E+15</Timestamp><Cur…	좌우반구com(split BVF)_2-003-1	60.021	1.0.0.165	1	-1552459021	Professional	2.0.10.242	2.0.10.353	10-10-2020		9:50:25	2.0.10.248	94	2	z	느속	느	속	12	1	94	NULL	NULL	NULL	NULL	NULL	NULL	KSY2	List1	NULL	NULL	NULL	NULL	NULL	NULL	NULL	NULL	NULL	1	z	0	3	271842	0	z	409
좌우반구com(split BVF)_2	3	1	<?xml version="1.0"?>\n<Clock xmlns:dt="urn:schemas-microsoft-com:datatypes"><Description dt:dt="string">E-Prime Primary Realtime Clock</Description><StartTime><Timestamp dt:dt="int">0</Timestamp><DateUtc dt:dt="string">2020-10-10T00:50:24Z</DateUtc></StartTime><FrequencyChanges><FrequencyChange><Frequency dt:dt="r8">2699960000</Frequency><Timestamp dt:dt="r8">4.56300553435612E+15</Timestamp><Cur…	좌우반구com(split BVF)_2-003-1	60.021	1.0.0.165	1	-1552459021	Professional	2.0.10.242	2.0.10.353	10-10-2020		9:50:25	2.0.10.248	275	2	z	느스	느	스	NULL	NULL	NULL	NULL	NULL	NULL	105	1	11	KSY	List3	0		0	-1	802458	183		0	0	1	z	0	3	802641	0	z	373
좌우반구com(split BVF)_2	3	1	<?xml version="1.0"?>\n<Clock xmlns:dt="urn:schemas-microsoft-com:datatypes"><Description dt:dt="string">E-Prime Primary Realtime Clock</Description><StartTime><Timestamp dt:dt="int">0</Timestamp><DateUtc dt:dt="string">2020-10-10T00:50:24Z</DateUtc></StartTime><FrequencyChanges><FrequencyChange><Frequency dt:dt="r8">2699960000</Frequency><Timestamp dt:dt="r8">4.56300553435612E+15</Timestamp><Cur…	좌우반구com(split BVF)_2-003-1	60.021	1.0.0.165	1	-1552459021	Professional	2.0.10.242	2.0.10.353	10-10-2020		9:50:25	2.0.10.248	92	2	z	느체	느	체	65	1	92	NULL	NULL	NULL	NULL	NULL	NULL	KSY3	List1	NULL	NULL	NULL	NULL	NULL	NULL	NULL	NULL	NULL	1	z	0	3	266794	0	z	321
좌우반구com(split BVF)_2	3	1	<?xml version="1.0"?>\n<Clock xmlns:dt="urn:schemas-microsoft-com:datatypes"><Description dt:dt="string">E-Prime Primary Realtime Clock</Description><StartTime><Timestamp dt:dt="int">0</Timestamp><DateUtc dt:dt="string">2020-10-10T00:50:24Z</DateUtc></StartTime><FrequencyChanges><FrequencyChange><Frequency dt:dt="r8">2699960000</Frequency><Timestamp dt:dt="r8">4.56300553435612E+15</Timestamp><Cur…	좌우반구com(split BVF)_2-003-1	60.021	1.0.0.165	1	-1552459021	Professional	2.0.10.242	2.0.10.353	10-10-2020		9:50:25	2.0.10.248	249	2	z	님우	님	우	NULL	NULL	NULL	125	1	117	NULL	NULL	NULL	KSY3	List2	NULL	NULL	NULL	NULL	NULL	NULL	NULL	NULL	NULL	1	z	0	3	708257	0	z	462
좌우반구com(split BVF)_2	3	1	<?xml version="1.0"?>\n<Clock xmlns:dt="urn:schemas-microsoft-com:datatypes"><Description dt:dt="string">E-Prime Primary Realtime Clock</Description><StartTime><Timestamp dt:dt="int">0</Timestamp><DateUtc dt:dt="string">2020-10-10T00:50:24Z</DateUtc></StartTime><FrequencyChanges><FrequencyChange><Frequency dt:dt="r8">2699960000</Frequency><Timestamp dt:dt="r8">4.56300553435612E+15</Timestamp><Cur…	좌우반구com(split BVF)_2-003-1	60.021	1.0.0.165	1	-1552459021	Professional	2.0.10.242	2.0.10.353	10-10-2020		9:50:25	2.0.10.248	56	2	z	단률	단	률	49	1	56	NULL	NULL	NULL	NULL	NULL	NULL	KSY2	List1	NULL	NULL	NULL	NULL	NULL	NULL	NULL	NULL	NULL	1	z	1	3	169394	0	z	498
좌우반구com(split BVF)_2	3	1	<?xml version="1.0"?>\n<Clock xmlns:dt="urn:schemas-microsoft-com:datatypes"><Description dt:dt="string">E-Prime Primary Realtime Clock</Description><StartTime><Timestamp dt:dt="int">0</Timestamp><DateUtc dt:dt="string">2020-10-10T00:50:24Z</DateUtc></StartTime><FrequencyChanges><FrequencyChange><Frequency dt:dt="r8">2699960000</Frequency><Timestamp dt:dt="r8">4.56300553435612E+15</Timestamp><Cur…	좌우반구com(split BVF)_2-003-1	60.021	1.0.0.165	1	-1552459021	Professional	2.0.10.242	2.0.10.353	10-10-2020		9:50:25	2.0.10.248	263	1	{/}	단어	단	어	NULL	NULL	NULL	69	1	131	NULL	NULL	NULL	KSY3	List2	NULL	NULL	NULL	NULL	NULL	NULL	NULL	NULL	NULL	1	{/}	0	3	745228	0	{/}	323
좌우반구com(split BVF)_2	3	1	<?xml version="1.0"?>\n<Clock xmlns:dt="urn:schemas-microsoft-com:datatypes"><Description dt:dt="string">E-Prime Primary Realtime Clock</Description><StartTime><Timestamp dt:dt="int">0</Timestamp><DateUtc dt:dt="string">2020-10-10T00:50:24Z</DateUtc></StartTime><FrequencyChanges><FrequencyChange><Frequency dt:dt="r8">2699960000</Frequency><Timestamp dt:dt="r8">4.56300553435612E+15</Timestamp><Cur…	좌우반구com(split BVF)_2-003-1	60.021	1.0.0.165	1	-1552459021	Professional	2.0.10.242	2.0.10.353	10-10-2020		9:50:25	2.0.10.248	109	1	{/}	단위	단	위	106	1	109	NULL	NULL	NULL	NULL	NULL	NULL	KSY3	List1	NULL	NULL	NULL	NULL	NULL	NULL	NULL	NULL	NULL	1	{/}	0	3	310995	0	{/}	383
좌우반구com(split BVF)_2	3	1	<?xml version="1.0"?>\n<Clock xmlns:dt="urn:schemas-microsoft-com:datatypes"><Description dt:dt="string">E-Prime Primary Realtime Clock</Description><StartTime><Timestamp dt:dt="int">0</Timestamp><DateUtc dt:dt="string">2020-10-10T00:50:24Z</DateUtc></StartTime><FrequencyChanges><FrequencyChange><Frequency dt:dt="r8">2699960000</Frequency><Timestamp dt:dt="r8">4.56300553435612E+15</Timestamp><Cur…	좌우반구com(split BVF)_2-003-1	60.021	1.0.0.165	1	-1552459021	Professional	2.0.10.242	2.0.10.353	10-10-2020		9:50:25	2.0.10.248	262	1	{/}	담화	담	화	NULL	NULL	NULL	124	1	130	NULL	NULL	NULL	KSY3	List2	NULL	NULL	NULL	NULL	NULL	NULL	NULL	NULL	NULL	1	{/}	0	3	742695	0	{/}	328
좌우반구com(split BVF)_2	3	1	<?xml version="1.0"?>\n<Clock xmlns:dt="urn:schemas-microsoft-com:datatypes"><Description dt:dt="string">E-Prime Primary Realtime Clock</Description><StartTime><Timestamp dt:dt="int">0</Timestamp><DateUtc dt:dt="string">2020-10-10T00:50:24Z</DateUtc></StartTime><FrequencyChanges><FrequencyChange><Frequency dt:dt="r8">2699960000</Frequency><Timestamp dt:dt="r8">4.56300553435612E+15</Timestamp><Cur…	좌우반구com(split BVF)_2-003-1	60.021	1.0.0.165	1	-1552459021	Professional	2.0.10.242	2.0.10.353	10-10-2020		9:50:25	2.0.10.248	57	1	{/}	대문	대	문	88	1	57	NULL	NULL	NULL	NULL	NULL	NULL	KSY3	List1	NULL	NULL	NULL	NULL	NULL	NULL	NULL	NULL	NULL	0	{/}	1	3	172093	0	z	655
좌우반구com(split BVF)_2	3	1	<?xml version="1.0"?>\n<Clock xmlns:dt="urn:schemas-microsoft-com:datatypes"><Description dt:dt="string">E-Prime Primary Realtime Clock</Description><StartTime><Timestamp dt:dt="int">0</Timestamp><DateUtc dt:dt="string">2020-10-10T00:50:24Z</DateUtc></StartTime><FrequencyChanges><FrequencyChange><Frequency dt:dt="r8">2699960000</Frequency><Timestamp dt:dt="r8">4.56300553435612E+15</Timestamp><Cur…	좌우반구com(split BVF)_2-003-1	60.021	1.0.0.165	1	-1552459021	Professional	2.0.10.242	2.0.10.353	10-10-2020		9:50:25	2.0.10.248	385	1	{/}	대중	대	중	NULL	NULL	NULL	NULL	NULL	NULL	36	1	121	KSY3	List3	NULL	NULL	NULL	NULL	NULL	NULL	NULL	NULL	NULL	1	{/}	1	3	1091474	0	{/}	482
좌우반구com(split BVF)_2	3	1	<?xml version="1.0"?>\n<Clock xmlns:dt="urn:schemas-microsoft-com:datatypes"><Description dt:dt="string">E-Prime Primary Realtime Clock</Description><StartTime><Timestamp dt:dt="int">0</Timestamp><DateUtc dt:dt="string">2020-10-10T00:50:24Z</DateUtc></StartTime><FrequencyChanges><FrequencyChange><Frequency dt:dt="r8">2699960000</Frequency><Timestamp dt:dt="r8">4.56300553435612E+15</Timestamp><Cur…	좌우반구com(split BVF)_2-003-1	60.021	1.0.0.165	1	-1552459021	Professional	2.0.10.242	2.0.10.353	10-10-2020		9:50:25	2.0.10.248	48	1	{/}	도박	도	박	13	1	48	NULL	NULL	NULL	NULL	NULL	NULL	KSY3	List1	NULL	NULL	NULL	NULL	NULL	NULL	NULL	NULL	NULL	1	{/}	0	3	147102	0	{/}	655
좌우반구com(split BVF)_2	3	1	<?xml version="1.0"?>\n<Clock xmlns:dt="urn:schemas-microsoft-com:datatypes"><Description dt:dt="string">E-Prime Primary Realtime Clock</Description><StartTime><Timestamp dt:dt="int">0</Timestamp><DateUtc dt:dt="string">2020-10-10T00:50:24Z</DateUtc></StartTime><FrequencyChanges><FrequencyChange><Frequency dt:dt="r8">2699960000</Frequency><Timestamp dt:dt="r8">4.56300553435612E+15</Timestamp><Cur…	좌우반구com(split BVF)_2-003-1	60.021	1.0.0.165	1	-1552459021	Professional	2.0.10.242	2.0.10.353	10-10-2020		9:50:25	2.0.10.248	297	2	z	도휘	도	휘	NULL	NULL	NULL	NULL	NULL	NULL	1	1	33	KSY2	List3	NULL	NULL	NULL	NULL	NULL	NULL	NULL	NULL	NULL	0	z	0	3	859838	0		0
좌우반구com(split BVF)_2	3	1	<?xml version="1.0"?>\n<Clock xmlns:dt="urn:schemas-microsoft-com:datatypes"><Description dt:dt="string">E-Prime Primary Realtime Clock</Description><StartTime><Timestamp dt:dt="int">0</Timestamp><DateUtc dt:dt="string">2020-10-10T00:50:24Z</DateUtc></StartTime><FrequencyChanges><FrequencyChange><Frequency dt:dt="r8">2699960000</Frequency><Timestamp dt:dt="r8">4.56300553435612E+15</Timestamp><Cur…	좌우반구com(split BVF)_2-003-1	60.021	1.0.0.165	1	-1552459021	Professional	2.0.10.242	2.0.10.353	10-10-2020		9:50:25	2.0.10.248	236	1	{/}	동의	동	의	NULL	NULL	NULL	5	1	104	NULL	NULL	NULL	KSY3	List2	NULL	NULL	NULL	NULL	NULL	NULL	NULL	NULL	NULL	1	{/}	1	3	674552	0	{/}	336
좌우반구com(split BVF)_2	3	1	<?xml version="1.0"?>\n<Clock xmlns:dt="urn:schemas-microsoft-com:datatypes"><Description dt:dt="string">E-Prime Primary Realtime Clock</Description><StartTime><Timestamp dt:dt="int">0</Timestamp><DateUtc dt:dt="string">2020-10-10T00:50:24Z</DateUtc></StartTime><FrequencyChanges><FrequencyChange><Frequency dt:dt="r8">2699960000</Frequency><Timestamp dt:dt="r8">4.56300553435612E+15</Timestamp><Cur…	좌우반구com(split BVF)_2-003-1	60.021	1.0.0.165	1	-1552459021	Professional	2.0.10.242	2.0.10.353	10-10-2020		9:50:25	2.0.10.248	162	2	z	득관	득	관	NULL	NULL	NULL	102	1	30	NULL	NULL	NULL	KSY	List2	0		0	0	480470	183		0	0	1	z	0	3	480653	0	z	452
좌우반구com(split BVF)_2	3	1	<?xml version="1.0"?>\n<Clock xmlns:dt="urn:schemas-microsoft-com:datatypes"><Description dt:dt="string">E-Prime Primary Realtime Clock</Description><StartTime><Timestamp dt:dt="int">0</Timestamp><DateUtc dt:dt="string">2020-10-10T00:50:24Z</DateUtc></StartTime><FrequencyChanges><FrequencyChange><Frequency dt:dt="r8">2699960000</Frequency><Timestamp dt:dt="r8">4.56300553435612E+15</Timestamp><Cur…	좌우반구com(split BVF)_2-003-1	60.021	1.0.0.165	1	-1552459021	Professional	2.0.10.242	2.0.10.353	10-10-2020		9:50:25	2.0.10.248	327	2	z	득동	득	동	NULL	NULL	NULL	NULL	NULL	NULL	96	1	63	KSY	List3	0		0	0	939744	183		0	0	1	z	0	3	939927	0	z	382
좌우반구com(split BVF)_2	3	1	<?xml version="1.0"?>\n<Clock xmlns:dt="urn:schemas-microsoft-com:datatypes"><Description dt:dt="string">E-Prime Primary Realtime Clock</Description><StartTime><Timestamp dt:dt="int">0</Timestamp><DateUtc dt:dt="string">2020-10-10T00:50:24Z</DateUtc></StartTime><FrequencyChanges><FrequencyChange><Frequency dt:dt="r8">2699960000</Frequency><Timestamp dt:dt="r8">4.56300553435612E+15</Timestamp><Cur…	좌우반구com(split BVF)_2-003-1	60.021	1.0.0.165	1	-1552459021	Professional	2.0.10.242	2.0.10.353	10-10-2020		9:50:25	2.0.10.248	281	2	z	득생	득	생	NULL	NULL	NULL	NULL	NULL	NULL	114	1	17	KSY	List3	0		0	-1	818036	183		0	0	1	z	0	3	818219	0	z	307
좌우반구com(split BVF)_2	3	1	<?xml version="1.0"?>\n<Clock xmlns:dt="urn:schemas-microsoft-com:datatypes"><Description dt:dt="string">E-Prime Primary Realtime Clock</Description><StartTime><Timestamp dt:dt="int">0</Timestamp><DateUtc dt:dt="string">2020-10-10T00:50:24Z</DateUtc></StartTime><FrequencyChanges><FrequencyChange><Frequency dt:dt="r8">2699960000</Frequency><Timestamp dt:dt="r8">4.56300553435612E+15</Timestamp><Cur…	좌우반구com(split BVF)_2-003-1	60.021	1.0.0.165	1	-1552459021	Professional	2.0.10.242	2.0.10.353	10-10-2020		9:50:25	2.0.10.248	194	2	z	득외	득	외	NULL	NULL	NULL	115	1	62	NULL	NULL	NULL	KSY2	List2	NULL	NULL	NULL	NULL	NULL	NULL	NULL	NULL	NULL	1	z	0	3	564707	0	z	365
좌우반구com(split BVF)_2	3	1	<?xml version="1.0"?>\n<Clock xmlns:dt="urn:schemas-microsoft-com:datatypes"><Description dt:dt="string">E-Prime Primary Realtime Clock</Description><StartTime><Timestamp dt:dt="int">0</Timestamp><DateUtc dt:dt="string">2020-10-10T00:50:24Z</DateUtc></StartTime><FrequencyChanges><FrequencyChange><Frequency dt:dt="r8">2699960000</Frequency><Timestamp dt:dt="r8">4.56300553435612E+15</Timestamp><Cur…	좌우반구com(split BVF)_2-003-1	60.021	1.0.0.165	1	-1552459021	Professional	2.0.10.242	2.0.10.353	10-10-2020		9:50:25	2.0.10.248	165	2	z	란공	란	공	NULL	NULL	NULL	46	1	33	NULL	NULL	NULL	KSY3	List2	NULL	NULL	NULL	NULL	NULL	NULL	NULL	NULL	NULL	1	z	0	3	488450	0	z	369
좌우반구com(split BVF)_2	3	1	<?xml version="1.0"?>\n<Clock xmlns:dt="urn:schemas-microsoft-com:datatypes"><Description dt:dt="string">E-Prime Primary Realtime Clock</Description><StartTime><Timestamp dt:dt="int">0</Timestamp><DateUtc dt:dt="string">2020-10-10T00:50:24Z</DateUtc></StartTime><FrequencyChanges><FrequencyChange><Frequency dt:dt="r8">2699960000</Frequency><Timestamp dt:dt="r8">4.56300553435612E+15</Timestamp><Cur…	좌우반구com(split BVF)_2-003-1	60.021	1.0.0.165	1	-1552459021	Professional	2.0.10.242	2.0.10.353	10-10-2020		9:50:25	2.0.10.248	338	2	z	량필	량	필	NULL	NULL	NULL	NULL	NULL	NULL	60	1	74	KSY2	List3	NULL	NULL	NULL	NULL	NULL	NULL	NULL	NULL	NULL	1	z	0	4	968284	0	z	369
좌우반구com(split BVF)_2	3	1	<?xml version="1.0"?>\n<Clock xmlns:dt="urn:schemas-microsoft-com:datatypes"><Description dt:dt="string">E-Prime Primary Realtime Clock</Description><StartTime><Timestamp dt:dt="int">0</Timestamp><DateUtc dt:dt="string">2020-10-10T00:50:24Z</DateUtc></StartTime><FrequencyChanges><FrequencyChange><Frequency dt:dt="r8">2699960000</Frequency><Timestamp dt:dt="r8">4.56300553435612E+15</Timestamp><Cur…	좌우반구com(split BVF)_2-003-1	60.021	1.0.0.165	1	-1552459021	Professional	2.0.10.242	2.0.10.353	10-10-2020		9:50:25	2.0.10.248	144	2	z	려제	려	제	NULL	NULL	NULL	21	1	12	NULL	NULL	NULL	KSY	List2	0		0	-1	433486	183		0	0	1	z	1	3	433669	0	z	392
좌우반구com(split BVF)_2	3	1	<?xml version="1.0"?>\n<Clock xmlns:dt="urn:schemas-microsoft-com:datatypes"><Description dt:dt="string">E-Prime Primary Realtime Clock</Description><StartTime><Timestamp dt:dt="int">0</Timestamp><DateUtc dt:dt="string">2020-10-10T00:50:24Z</DateUtc></StartTime><FrequencyChanges><FrequencyChange><Frequency dt:dt="r8">2699960000</Frequency><Timestamp dt:dt="r8">4.56300553435612E+15</Timestamp><Cur…	좌우반구com(split BVF)_2-003-1	60.021	1.0.0.165	1	-1552459021	Professional	2.0.10.242	2.0.10.353	10-10-2020		9:50:25	2.0.10.248	221	2	z	려최	려	최	NULL	NULL	NULL	114	1	89	NULL	NULL	NULL	KSY3	List2	NULL	NULL	NULL	NULL	NULL	NULL	NULL	NULL	NULL	1	z	0	3	636082	0	z	357
좌우반구com(split BVF)_2	3	1	<?xml version="1.0"?>\n<Clock xmlns:dt="urn:schemas-microsoft-com:datatypes"><Description dt:dt="string">E-Prime Primary Realtime Clock</Description><StartTime><Timestamp dt:dt="int">0</Timestamp><DateUtc dt:dt="string">2020-10-10T00:50:24Z</DateUtc></StartTime><FrequencyChanges><FrequencyChange><Frequency dt:dt="r8">2699960000</Frequency><Timestamp dt:dt="r8">4.56300553435612E+15</Timestamp><Cur…	좌우반구com(split BVF)_2-003-1	60.021	1.0.0.165	1	-1552459021	Professional	2.0.10.242	2.0.10.353	10-10-2020		9:50:25	2.0.10.248	376	2	z	려희	려	희	NULL	NULL	NULL	NULL	NULL	NULL	4	1	112	KSY3	List3	NULL	NULL	NULL	NULL	NULL	NULL	NULL	NULL	NULL	1	z	0	4	1068216	0	z	430
좌우반구com(split BVF)_2	3	1	<?xml version="1.0"?>\n<Clock xmlns:dt="urn:schemas-microsoft-com:datatypes"><Description dt:dt="string">E-Prime Primary Realtime Clock</Description><StartTime><Timestamp dt:dt="int">0</Timestamp><DateUtc dt:dt="string">2020-10-10T00:50:24Z</DateUtc></StartTime><FrequencyChanges><FrequencyChange><Frequency dt:dt="r8">2699960000</Frequency><Timestamp dt:dt="r8">4.56300553435612E+15</Timestamp><Cur…	좌우반구com(split BVF)_2-003-1	60.021	1.0.0.165	1	-1552459021	Professional	2.0.10.242	2.0.10.353	10-10-2020		9:50:25	2.0.10.248	79	2	z	력름	력	름	78	1	79	NULL	NULL	NULL	NULL	NULL	NULL	KSY2	List1	NULL	NULL	NULL	NULL	NULL	NULL	NULL	NULL	NULL	1	z	0	3	232039	0	z	436
좌우반구com(split BVF)_2	3	1	<?xml version="1.0"?>\n<Clock xmlns:dt="urn:schemas-microsoft-com:datatypes"><Description dt:dt="string">E-Prime Primary Realtime Clock</Description><StartTime><Timestamp dt:dt="int">0</Timestamp><DateUtc dt:dt="string">2020-10-10T00:50:24Z</DateUtc></StartTime><FrequencyChanges><FrequencyChange><Frequency dt:dt="r8">2699960000</Frequency><Timestamp dt:dt="r8">4.56300553435612E+15</Timestamp><Cur…	좌우반구com(split BVF)_2-003-1	60.021	1.0.0.165	1	-1552459021	Professional	2.0.10.242	2.0.10.353	10-10-2020		9:50:25	2.0.10.248	383	2	z	례부	례	부	NULL	NULL	NULL	NULL	NULL	NULL	11	1	119	KSY3	List3	NULL	NULL	NULL	NULL	NULL	NULL	NULL	NULL	NULL	1	z	0	4	1086343	0	z	332
좌우반구com(split BVF)_2	3	1	<?xml version="1.0"?>\n<Clock xmlns:dt="urn:schemas-microsoft-com:datatypes"><Description dt:dt="string">E-Prime Primary Realtime Clock</Description><StartTime><Timestamp dt:dt="int">0</Timestamp><DateUtc dt:dt="string">2020-10-10T00:50:24Z</DateUtc></StartTime><FrequencyChanges><FrequencyChange><Frequency dt:dt="r8">2699960000</Frequency><Timestamp dt:dt="r8">4.56300553435612E+15</Timestamp><Cur…	좌우반구com(split BVF)_2-003-1	60.021	1.0.0.165	1	-1552459021	Professional	2.0.10.242	2.0.10.353	10-10-2020		9:50:25	2.0.10.248	329	2	z	록어	록	어	NULL	NULL	NULL	NULL	NULL	NULL	98	1	65	KSY	List3	0		1	-1	944825	183		0	0	1	z	1	3	945008	0	z	333
좌우반구com(split BVF)_2	3	1	<?xml version="1.0"?>\n<Clock xmlns:dt="urn:schemas-microsoft-com:datatypes"><Description dt:dt="string">E-Prime Primary Realtime Clock</Description><StartTime><Timestamp dt:dt="int">0</Timestamp><DateUtc dt:dt="string">2020-10-10T00:50:24Z</DateUtc></StartTime><FrequencyChanges><FrequencyChange><Frequency dt:dt="r8">2699960000</Frequency><Timestamp dt:dt="r8">4.56300553435612E+15</Timestamp><Cur…	좌우반구com(split BVF)_2-003-1	60.021	1.0.0.165	1	-1552459021	Professional	2.0.10.242	2.0.10.353	10-10-2020		9:50:25	2.0.10.248	179	2	z	류궤	류	궤	NULL	NULL	NULL	74	1	47	NULL	NULL	NULL	KSY3	List2	NULL	NULL	NULL	NULL	NULL	NULL	NULL	NULL	NULL	1	z	1	3	524954	0	z	327
좌우반구com(split BVF)_2	3	1	<?xml version="1.0"?>\n<Clock xmlns:dt="urn:schemas-microsoft-com:datatypes"><Description dt:dt="string">E-Prime Primary Realtime Clock</Description><StartTime><Timestamp dt:dt="int">0</Timestamp><DateUtc dt:dt="string">2020-10-10T00:50:24Z</DateUtc></StartTime><FrequencyChanges><FrequencyChange><Frequency dt:dt="r8">2699960000</Frequency><Timestamp dt:dt="r8">4.56300553435612E+15</Timestamp><Cur…	좌우반구com(split BVF)_2-003-1	60.021	1.0.0.165	1	-1552459021	Professional	2.0.10.242	2.0.10.353	10-10-2020		9:50:25	2.0.10.248	152	2	z	류란	류	란	NULL	NULL	NULL	34	1	20	NULL	NULL	NULL	KSY2	List2	NULL	NULL	NULL	NULL	NULL	NULL	NULL	NULL	NULL	1	z	0	3	454812	0	z	343
좌우반구com(split BVF)_2	3	1	<?xml version="1.0"?>\n<Clock xmlns:dt="urn:schemas-microsoft-com:datatypes"><Description dt:dt="string">E-Prime Primary Realtime Clock</Description><StartTime><Timestamp dt:dt="int">0</Timestamp><DateUtc dt:dt="string">2020-10-10T00:50:24Z</DateUtc></StartTime><FrequencyChanges><FrequencyChange><Frequency dt:dt="r8">2699960000</Frequency><Timestamp dt:dt="r8">4.56300553435612E+15</Timestamp><Cur…	좌우반구com(split BVF)_2-003-1	60.021	1.0.0.165	1	-1552459021	Professional	2.0.10.242	2.0.10.353	10-10-2020		9:50:25	2.0.10.248	62	2	z	류포	류	포	96	1	62	NULL	NULL	NULL	NULL	NULL	NULL	KSY3	List1	NULL	NULL	NULL	NULL	NULL	NULL	NULL	NULL	NULL	1	z	0	4	185939	0	z	425
좌우반구com(split BVF)_2	3	1	<?xml version="1.0"?>\n<Clock xmlns:dt="urn:schemas-microsoft-com:datatypes"><Description dt:dt="string">E-Prime Primary Realtime Clock</Description><StartTime><Timestamp dt:dt="int">0</Timestamp><DateUtc dt:dt="string">2020-10-10T00:50:24Z</DateUtc></StartTime><FrequencyChanges><FrequencyChange><Frequency dt:dt="r8">2699960000</Frequency><Timestamp dt:dt="r8">4.56300553435612E+15</Timestamp><Cur…	좌우반구com(split BVF)_2-003-1	60.021	1.0.0.165	1	-1552459021	Professional	2.0.10.242	2.0.10.353	10-10-2020		9:50:25	2.0.10.248	104	2	z	률법	률	법	90	1	104	NULL	NULL	NULL	NULL	NULL	NULL	KSY2	List1	NULL	NULL	NULL	NULL	NULL	NULL	NULL	NULL	NULL	1	z	0	4	298050	0	z	433
좌우반구com(split BVF)_2	3	1	<?xml version="1.0"?>\n<Clock xmlns:dt="urn:schemas-microsoft-com:datatypes"><Description dt:dt="string">E-Prime Primary Realtime Clock</Description><StartTime><Timestamp dt:dt="int">0</Timestamp><DateUtc dt:dt="string">2020-10-10T00:50:24Z</DateUtc></StartTime><FrequencyChanges><FrequencyChange><Frequency dt:dt="r8">2699960000</Frequency><Timestamp dt:dt="r8">4.56300553435612E+15</Timestamp><Cur…	좌우반구com(split BVF)_2-003-1	60.021	1.0.0.165	1	-1552459021	Professional	2.0.10.242	2.0.10.353	10-10-2020		9:50:25	2.0.10.248	246	2	z	률법	률	법	NULL	NULL	NULL	35	1	114	NULL	NULL	NULL	KSY3	List2	NULL	NULL	NULL	NULL	NULL	NULL	NULL	NULL	NULL	1	z	0	3	700260	0	z	419
좌우반구com(split BVF)_2	3	1	<?xml version="1.0"?>\n<Clock xmlns:dt="urn:schemas-microsoft-com:datatypes"><Description dt:dt="string">E-Prime Primary Realtime Clock</Description><StartTime><Timestamp dt:dt="int">0</Timestamp><DateUtc dt:dt="string">2020-10-10T00:50:24Z</DateUtc></StartTime><FrequencyChanges><FrequencyChange><Frequency dt:dt="r8">2699960000</Frequency><Timestamp dt:dt="r8">4.56300553435612E+15</Timestamp><Cur…	좌우반구com(split BVF)_2-003-1	60.021	1.0.0.165	1	-1552459021	Professional	2.0.10.242	2.0.10.353	10-10-2020		9:50:25	2.0.10.248	192	2	z	률시	률	시	NULL	NULL	NULL	45	1	60	NULL	NULL	NULL	KSY3	List2	NULL	NULL	NULL	NULL	NULL	NULL	NULL	NULL	NULL	1	z	0	4	559326	0	z	474
좌우반구com(split BVF)_2	3	1	<?xml version="1.0"?>\n<Clock xmlns:dt="urn:schemas-microsoft-com:datatypes"><Description dt:dt="string">E-Prime Primary Realtime Clock</Description><StartTime><Timestamp dt:dt="int">0</Timestamp><DateUtc dt:dt="string">2020-10-10T00:50:24Z</DateUtc></StartTime><FrequencyChanges><FrequencyChange><Frequency dt:dt="r8">2699960000</Frequency><Timestamp dt:dt="r8">4.56300553435612E+15</Timestamp><Cur…	좌우반구com(split BVF)_2-003-1	60.021	1.0.0.165	1	-1552459021	Professional	2.0.10.242	2.0.10.353	10-10-2020		9:50:25	2.0.10.248	128	2	z	률훈	률	훈	45	1	128	NULL	NULL	NULL	NULL	NULL	NULL	KSY	List1	0		0	-1	360861	183		0	0	1	z	1	3	361044	0	z	462
좌우반구com(split BVF)_2	3	1	<?xml version="1.0"?>\n<Clock xmlns:dt="urn:schemas-microsoft-com:datatypes"><Description dt:dt="string">E-Prime Primary Realtime Clock</Description><StartTime><Timestamp dt:dt="int">0</Timestamp><DateUtc dt:dt="string">2020-10-10T00:50:24Z</DateUtc></StartTime><FrequencyChanges><FrequencyChange><Frequency dt:dt="r8">2699960000</Frequency><Timestamp dt:dt="r8">4.56300553435612E+15</Timestamp><Cur…	좌우반구com(split BVF)_2-003-1	60.021	1.0.0.165	1	-1552459021	Professional	2.0.10.242	2.0.10.353	10-10-2020		9:50:25	2.0.10.248	257	2	z	름결	름	결	NULL	NULL	NULL	59	1	125	NULL	NULL	NULL	KSY3	List2	NULL	NULL	NULL	NULL	NULL	NULL	NULL	NULL	NULL	1	z	0	3	729350	0	z	417
좌우반구com(split BVF)_2	3	1	<?xml version="1.0"?>\n<Clock xmlns:dt="urn:schemas-microsoft-com:datatypes"><Description dt:dt="string">E-Prime Primary Realtime Clock</Description><StartTime><Timestamp dt:dt="int">0</Timestamp><DateUtc dt:dt="string">2020-10-10T00:50:24Z</DateUtc></StartTime><FrequencyChanges><FrequencyChange><Frequency dt:dt="r8">2699960000</Frequency><Timestamp dt:dt="r8">4.56300553435612E+15</Timestamp><Cur…	좌우반구com(split BVF)_2-003-1	60.021	1.0.0.165	1	-1552459021	Professional	2.0.10.242	2.0.10.353	10-10-2020		9:50:25	2.0.10.248	142	2	z	름무	름	무	NULL	NULL	NULL	50	1	10	NULL	NULL	NULL	KSY	List2	0		0	0	428255	183		0	0	1	z	0	3	428438	0	z	398
좌우반구com(split BVF)_2	3	1	<?xml version="1.0"?>\n<Clock xmlns:dt="urn:schemas-microsoft-com:datatypes"><Description dt:dt="string">E-Prime Primary Realtime Clock</Description><StartTime><Timestamp dt:dt="int">0</Timestamp><DateUtc dt:dt="string">2020-10-10T00:50:24Z</DateUtc></StartTime><FrequencyChanges><FrequencyChange><Frequency dt:dt="r8">2699960000</Frequency><Timestamp dt:dt="r8">4.56300553435612E+15</Timestamp><Cur…	좌우반구com(split BVF)_2-003-1	60.021	1.0.0.165	1	-1552459021	Professional	2.0.10.242	2.0.10.353	10-10-2020		9:50:25	2.0.10.248	193	2	z	리열	리	열	NULL	NULL	NULL	130	1	61	NULL	NULL	NULL	KSY2	List2	NULL	NULL	NULL	NULL	NULL	NULL	NULL	NULL	NULL	1	z	0	3	562008	0	z	504
좌우반구com(split BVF)_2	3	1	<?xml version="1.0"?>\n<Clock xmlns:dt="urn:schemas-microsoft-com:datatypes"><Description dt:dt="string">E-Prime Primary Realtime Clock</Description><StartTime><Timestamp dt:dt="int">0</Timestamp><DateUtc dt:dt="string">2020-10-10T00:50:24Z</DateUtc></StartTime><FrequencyChanges><FrequencyChange><Frequency dt:dt="r8">2699960000</Frequency><Timestamp dt:dt="r8">4.56300553435612E+15</Timestamp><Cur…	좌우반구com(split BVF)_2-003-1	60.021	1.0.0.165	1	-1552459021	Professional	2.0.10.242	2.0.10.353	10-10-2020		9:50:25	2.0.10.248	126	2	z	림밀	림	밀	42	1	126	NULL	NULL	NULL	NULL	NULL	NULL	KSY3	List1	NULL	NULL	NULL	NULL	NULL	NULL	NULL	NULL	NULL	1	z	0	3	355513	0	z	401
좌우반구com(split BVF)_2	3	1	<?xml version="1.0"?>\n<Clock xmlns:dt="urn:schemas-microsoft-com:datatypes"><Description dt:dt="string">E-Prime Primary Realtime Clock</Description><StartTime><Timestamp dt:dt="int">0</Timestamp><DateUtc dt:dt="string">2020-10-10T00:50:24Z</DateUtc></StartTime><FrequencyChanges><FrequencyChange><Frequency dt:dt="r8">2699960000</Frequency><Timestamp dt:dt="r8">4.56300553435612E+15</Timestamp><Cur…	좌우반구com(split BVF)_2-003-1	60.021	1.0.0.165	1	-1552459021	Professional	2.0.10.242	2.0.10.353	10-10-2020		9:50:25	2.0.10.248	363	2	z	마요	마	요	NULL	NULL	NULL	NULL	NULL	NULL	51	1	99	KSY3	List3	NULL	NULL	NULL	NULL	NULL	NULL	NULL	NULL	NULL	1	z	0	3	1033711	0	z	551
좌우반구com(split BVF)_2	3	1	<?xml version="1.0"?>\n<Clock xmlns:dt="urn:schemas-microsoft-com:datatypes"><Description dt:dt="string">E-Prime Primary Realtime Clock</Description><StartTime><Timestamp dt:dt="int">0</Timestamp><DateUtc dt:dt="string">2020-10-10T00:50:24Z</DateUtc></StartTime><FrequencyChanges><FrequencyChange><Frequency dt:dt="r8">2699960000</Frequency><Timestamp dt:dt="r8">4.56300553435612E+15</Timestamp><Cur…	좌우반구com(split BVF)_2-003-1	60.021	1.0.0.165	1	-1552459021	Professional	2.0.10.242	2.0.10.353	10-10-2020		9:50:25	2.0.10.248	343	2	z	망습	망	습	NULL	NULL	NULL	NULL	NULL	NULL	7	1	79	KSY2	List3	NULL	NULL	NULL	NULL	NULL	NULL	NULL	NULL	NULL	1	z	0	4	981213	0	z	327
좌우반구com(split BVF)_2	3	1	<?xml version="1.0"?>\n<Clock xmlns:dt="urn:schemas-microsoft-com:datatypes"><Description dt:dt="string">E-Prime Primary Realtime Clock</Description><StartTime><Timestamp dt:dt="int">0</Timestamp><DateUtc dt:dt="string">2020-10-10T00:50:24Z</DateUtc></StartTime><FrequencyChanges><FrequencyChange><Frequency dt:dt="r8">2699960000</Frequency><Timestamp dt:dt="r8">4.56300553435612E+15</Timestamp><Cur…	좌우반구com(split BVF)_2-003-1	60.021	1.0.0.165	1	-1552459021	Professional	2.0.10.242	2.0.10.353	10-10-2020		9:50:25	2.0.10.248	344	1	{/}	망신	망	신	NULL	NULL	NULL	NULL	NULL	NULL	45	1	80	KSY3	List3	NULL	NULL	NULL	NULL	NULL	NULL	NULL	NULL	NULL	1	{/}	0	3	983745	0	{/}	395
좌우반구com(split BVF)_2	3	1	<?xml version="1.0"?>\n<Clock xmlns:dt="urn:schemas-microsoft-com:datatypes"><Description dt:dt="string">E-Prime Primary Realtime Clock</Description><StartTime><Timestamp dt:dt="int">0</Timestamp><DateUtc dt:dt="string">2020-10-10T00:50:24Z</DateUtc></StartTime><FrequencyChanges><FrequencyChange><Frequency dt:dt="r8">2699960000</Frequency><Timestamp dt:dt="r8">4.56300553435612E+15</Timestamp><Cur…	좌우반구com(split BVF)_2-003-1	60.021	1.0.0.165	1	-1552459021	Professional	2.0.10.242	2.0.10.353	10-10-2020		9:50:25	2.0.10.248	301	1	{/}	매력	매	력	NULL	NULL	NULL	NULL	NULL	NULL	120	1	37	KSY3	List3	NULL	NULL	NULL	NULL	NULL	NULL	NULL	NULL	NULL	1	{/}	0	4	872334	0	{/}	359
좌우반구com(split BVF)_2	3	1	<?xml version="1.0"?>\n<Clock xmlns:dt="urn:schemas-microsoft-com:datatypes"><Description dt:dt="string">E-Prime Primary Realtime Clock</Description><StartTime><Timestamp dt:dt="int">0</Timestamp><DateUtc dt:dt="string">2020-10-10T00:50:24Z</DateUtc></StartTime><FrequencyChanges><FrequencyChange><Frequency dt:dt="r8">2699960000</Frequency><Timestamp dt:dt="r8">4.56300553435612E+15</Timestamp><Cur…	좌우반구com(split BVF)_2-003-1	60.021	1.0.0.165	1	-1552459021	Professional	2.0.10.242	2.0.10.353	10-10-2020		9:50:25	2.0.10.248	28	2	z	매소	매	소	22	1	28	NULL	NULL	NULL	NULL	NULL	NULL	KSY2	List1	NULL	NULL	NULL	NULL	NULL	NULL	NULL	NULL	NULL	0	z	0	3	92721	0	{/}	371
좌우반구com(split BVF)_2	3	1	<?xml version="1.0"?>\n<Clock xmlns:dt="urn:schemas-microsoft-com:datatypes"><Description dt:dt="string">E-Prime Primary Realtime Clock</Description><StartTime><Timestamp dt:dt="int">0</Timestamp><DateUtc dt:dt="string">2020-10-10T00:50:24Z</DateUtc></StartTime><FrequencyChanges><FrequencyChange><Frequency dt:dt="r8">2699960000</Frequency><Timestamp dt:dt="r8">4.56300553435612E+15</Timestamp><Cur…	좌우반구com(split BVF)_2-003-1	60.021	1.0.0.165	1	-1552459021	Professional	2.0.10.242	2.0.10.353	10-10-2020		9:50:25	2.0.10.248	323	1	{/}	모습	모	습	NULL	NULL	NULL	NULL	NULL	NULL	13	1	59	KSY3	List3	NULL	NULL	NULL	NULL	NULL	NULL	NULL	NULL	NULL	1	{/}	0	3	929564	0	{/}	425
좌우반구com(split BVF)_2	3	1	<?xml version="1.0"?>\n<Clock xmlns:dt="urn:schemas-microsoft-com:datatypes"><Description dt:dt="string">E-Prime Primary Realtime Clock</Description><StartTime><Timestamp dt:dt="int">0</Timestamp><DateUtc dt:dt="string">2020-10-10T00:50:24Z</DateUtc></StartTime><FrequencyChanges><FrequencyChange><Frequency dt:dt="r8">2699960000</Frequency><Timestamp dt:dt="r8">4.56300553435612E+15</Timestamp><Cur…	좌우반구com(split BVF)_2-003-1	60.021	1.0.0.165	1	-1552459021	Professional	2.0.10.242	2.0.10.353	10-10-2020		9:50:25	2.0.10.248	379	1	{/}	모형	모	형	NULL	NULL	NULL	NULL	NULL	NULL	85	1	115	KSY3	List3	NULL	NULL	NULL	NULL	NULL	NULL	NULL	NULL	NULL	0	{/}	0	4	1075980	0	z	432
좌우반구com(split BVF)_2	3	1	<?xml version="1.0"?>\n<Clock xmlns:dt="urn:schemas-microsoft-com:datatypes"><Description dt:dt="string">E-Prime Primary Realtime Clock</Description><StartTime><Timestamp dt:dt="int">0</Timestamp><DateUtc dt:dt="string">2020-10-10T00:50:24Z</DateUtc></StartTime><FrequencyChanges><FrequencyChange><Frequency dt:dt="r8">2699960000</Frequency><Timestamp dt:dt="r8">4.56300553435612E+15</Timestamp><Cur…	좌우반구com(split BVF)_2-003-1	60.021	1.0.0.165	1	-1552459021	Professional	2.0.10.242	2.0.10.353	10-10-2020		9:50:25	2.0.10.248	233	2	z	목력	목	력	NULL	NULL	NULL	72	1	101	NULL	NULL	NULL	KSY	List2	0		0	0	666722	183		0	0	1	z	0	3	666905	0	z	375
좌우반구com(split BVF)_2	3	1	<?xml version="1.0"?>\n<Clock xmlns:dt="urn:schemas-microsoft-com:datatypes"><Description dt:dt="string">E-Prime Primary Realtime Clock</Description><StartTime><Timestamp dt:dt="int">0</Timestamp><DateUtc dt:dt="string">2020-10-10T00:50:24Z</DateUtc></StartTime><FrequencyChanges><FrequencyChange><Frequency dt:dt="r8">2699960000</Frequency><Timestamp dt:dt="r8">4.56300553435612E+15</Timestamp><Cur…	좌우반구com(split BVF)_2-003-1	60.021	1.0.0.165	1	-1552459021	Professional	2.0.10.242	2.0.10.353	10-10-2020		9:50:25	2.0.10.248	58	1	{/}	목록	목	록	111	1	58	NULL	NULL	NULL	NULL	NULL	NULL	KSY3	List1	NULL	NULL	NULL	NULL	NULL	NULL	NULL	NULL	NULL	1	{/}	1	3	174942	0	{/}	398
좌우반구com(split BVF)_2	3	1	<?xml version="1.0"?>\n<Clock xmlns:dt="urn:schemas-microsoft-com:datatypes"><Description dt:dt="string">E-Prime Primary Realtime Clock</Description><StartTime><Timestamp dt:dt="int">0</Timestamp><DateUtc dt:dt="string">2020-10-10T00:50:24Z</DateUtc></StartTime><FrequencyChanges><FrequencyChange><Frequency dt:dt="r8">2699960000</Frequency><Timestamp dt:dt="r8">4.56300553435612E+15</Timestamp><Cur…	좌우반구com(split BVF)_2-003-1	60.021	1.0.0.165	1	-1552459021	Professional	2.0.10.242	2.0.10.353	10-10-2020		9:50:25	2.0.10.248	212	1	{/}	목적	목	적	NULL	NULL	NULL	104	1	80	NULL	NULL	NULL	KSY3	List2	NULL	NULL	NULL	NULL	NULL	NULL	NULL	NULL	NULL	1	{/}	0	4	612141	0	{/}	267
좌우반구com(split BVF)_2	3	1	<?xml version="1.0"?>\n<Clock xmlns:dt="urn:schemas-microsoft-com:datatypes"><Description dt:dt="string">E-Prime Primary Realtime Clock</Description><StartTime><Timestamp dt:dt="int">0</Timestamp><DateUtc dt:dt="string">2020-10-10T00:50:24Z</DateUtc></StartTime><FrequencyChanges><FrequencyChange><Frequency dt:dt="r8">2699960000</Frequency><Timestamp dt:dt="r8">4.56300553435612E+15</Timestamp><Cur…	좌우반구com(split BVF)_2-003-1	60.021	1.0.0.165	1	-1552459021	Professional	2.0.10.242	2.0.10.353	10-10-2020		9:50:25	2.0.10.248	278	2	z	목퇴	목	퇴	NULL	NULL	NULL	NULL	NULL	NULL	89	1	14	KSY3	List3	NULL	NULL	NULL	NULL	NULL	NULL	NULL	NULL	NULL	1	z	0	3	810555	0	z	395
좌우반구com(split BVF)_2	3	1	<?xml version="1.0"?>\n<Clock xmlns:dt="urn:schemas-microsoft-com:datatypes"><Description dt:dt="string">E-Prime Primary Realtime Clock</Description><StartTime><Timestamp dt:dt="int">0</Timestamp><DateUtc dt:dt="string">2020-10-10T00:50:24Z</DateUtc></StartTime><FrequencyChanges><FrequencyChange><Frequency dt:dt="r8">2699960000</Frequency><Timestamp dt:dt="r8">4.56300553435612E+15</Timestamp><Cur…	좌우반구com(split BVF)_2-003-1	60.021	1.0.0.165	1	-1552459021	Professional	2.0.10.242	2.0.10.353	10-10-2020		9:50:25	2.0.10.248	106	2	z	무록	무	록	43	1	106	NULL	NULL	NULL	NULL	NULL	NULL	KSY2	List1	NULL	NULL	NULL	NULL	NULL	NULL	NULL	NULL	NULL	1	z	0	4	303315	0	z	344
좌우반구com(split BVF)_2	3	1	<?xml version="1.0"?>\n<Clock xmlns:dt="urn:schemas-microsoft-com:datatypes"><Description dt:dt="string">E-Prime Primary Realtime Clock</Description><StartTime><Timestamp dt:dt="int">0</Timestamp><DateUtc dt:dt="string">2020-10-10T00:50:24Z</DateUtc></StartTime><FrequencyChanges><FrequencyChange><Frequency dt:dt="r8">2699960000</Frequency><Timestamp dt:dt="r8">4.56300553435612E+15</Timestamp><Cur…	좌우반구com(split BVF)_2-003-1	60.021	1.0.0.165	1	-1552459021	Professional	2.0.10.242	2.0.10.353	10-10-2020		9:50:25	2.0.10.248	166	1	{/}	무엇	무	엇	NULL	NULL	NULL	51	1	34	NULL	NULL	NULL	KSY3	List2	NULL	NULL	NULL	NULL	NULL	NULL	NULL	NULL	NULL	1	{/}	0	3	491016	0	{/}	378
좌우반구com(split BVF)_2	3	1	<?xml version="1.0"?>\n<Clock xmlns:dt="urn:schemas-microsoft-com:datatypes"><Description dt:dt="string">E-Prime Primary Realtime Clock</Description><StartTime><Timestamp dt:dt="int">0</Timestamp><DateUtc dt:dt="string">2020-10-10T00:50:24Z</DateUtc></StartTime><FrequencyChanges><FrequencyChange><Frequency dt:dt="r8">2699960000</Frequency><Timestamp dt:dt="r8">4.56300553435612E+15</Timestamp><Cur…	좌우반구com(split BVF)_2-003-1	60.021	1.0.0.165	1	-1552459021	Professional	2.0.10.242	2.0.10.353	10-10-2020		9:50:25	2.0.10.248	146	1	{/}	무형	무	형	NULL	NULL	NULL	91	1	14	NULL	NULL	NULL	KSY3	List2	NULL	NULL	NULL	NULL	NULL	NULL	NULL	NULL	NULL	1	{/}	1	3	438867	0	{/}	576
좌우반구com(split BVF)_2	3	1	<?xml version="1.0"?>\n<Clock xmlns:dt="urn:schemas-microsoft-com:datatypes"><Description dt:dt="string">E-Prime Primary Realtime Clock</Description><StartTime><Timestamp dt:dt="int">0</Timestamp><DateUtc dt:dt="string">2020-10-10T00:50:24Z</DateUtc></StartTime><FrequencyChanges><FrequencyChange><Frequency dt:dt="r8">2699960000</Frequency><Timestamp dt:dt="r8">4.56300553435612E+15</Timestamp><Cur…	좌우반구com(split BVF)_2-003-1	60.021	1.0.0.165	1	-1552459021	Professional	2.0.10.242	2.0.10.353	10-10-2020		9:50:25	2.0.10.248	53	1	{/}	물건	물	건	59	1	53	NULL	NULL	NULL	NULL	NULL	NULL	KSY3	List1	NULL	NULL	NULL	NULL	NULL	NULL	NULL	NULL	NULL	1	{/}	0	4	160781	0	{/}	567
좌우반구com(split BVF)_2	3	1	<?xml version="1.0"?>\n<Clock xmlns:dt="urn:schemas-microsoft-com:datatypes"><Description dt:dt="string">E-Prime Primary Realtime Clock</Description><StartTime><Timestamp dt:dt="int">0</Timestamp><DateUtc dt:dt="string">2020-10-10T00:50:24Z</DateUtc></StartTime><FrequencyChanges><FrequencyChange><Frequency dt:dt="r8">2699960000</Frequency><Timestamp dt:dt="r8">4.56300553435612E+15</Timestamp><Cur…	좌우반구com(split BVF)_2-003-1	60.021	1.0.0.165	1	-1552459021	Professional	2.0.10.242	2.0.10.353	10-10-2020		9:50:25	2.0.10.248	43	2	z	미략	미	략	34	1	43	NULL	NULL	NULL	NULL	NULL	NULL	KSY	List1	0		1	-1	133273	184		0	0	1	z	0	4	133457	0	z	556
좌우반구com(split BVF)_2	3	1	<?xml version="1.0"?>\n<Clock xmlns:dt="urn:schemas-microsoft-com:datatypes"><Description dt:dt="string">E-Prime Primary Realtime Clock</Description><StartTime><Timestamp dt:dt="int">0</Timestamp><DateUtc dt:dt="string">2020-10-10T00:50:24Z</DateUtc></StartTime><FrequencyChanges><FrequencyChange><Frequency dt:dt="r8">2699960000</Frequency><Timestamp dt:dt="r8">4.56300553435612E+15</Timestamp><Cur…	좌우반구com(split BVF)_2-003-1	60.021	1.0.0.165	1	-1552459021	Professional	2.0.10.242	2.0.10.353	10-10-2020		9:50:25	2.0.10.248	245	1	{/}	밀수	밀	수	NULL	NULL	NULL	105	1	113	NULL	NULL	NULL	KSY3	List2	NULL	NULL	NULL	NULL	NULL	NULL	NULL	NULL	NULL	1	{/}	0	4	697678	0	{/}	385
좌우반구com(split BVF)_2	3	1	<?xml version="1.0"?>\n<Clock xmlns:dt="urn:schemas-microsoft-com:datatypes"><Description dt:dt="string">E-Prime Primary Realtime Clock</Description><StartTime><Timestamp dt:dt="int">0</Timestamp><DateUtc dt:dt="string">2020-10-10T00:50:24Z</DateUtc></StartTime><FrequencyChanges><FrequencyChange><Frequency dt:dt="r8">2699960000</Frequency><Timestamp dt:dt="r8">4.56300553435612E+15</Timestamp><Cur…	좌우반구com(split BVF)_2-003-1	60.021	1.0.0.165	1	-1552459021	Professional	2.0.10.242	2.0.10.353	10-10-2020		9:50:25	2.0.10.248	305	2	z	밀헤	밀	헤	NULL	NULL	NULL	NULL	NULL	NULL	6	1	41	KSY	List3	0		1	-1	882663	184		0	0	1	z	0	4	882847	0	z	328
좌우반구com(split BVF)_2	3	1	<?xml version="1.0"?>\n<Clock xmlns:dt="urn:schemas-microsoft-com:datatypes"><Description dt:dt="string">E-Prime Primary Realtime Clock</Description><StartTime><Timestamp dt:dt="int">0</Timestamp><DateUtc dt:dt="string">2020-10-10T00:50:24Z</DateUtc></StartTime><FrequencyChanges><FrequencyChange><Frequency dt:dt="r8">2699960000</Frequency><Timestamp dt:dt="r8">4.56300553435612E+15</Timestamp><Cur…	좌우반구com(split BVF)_2-003-1	60.021	1.0.0.165	1	-1552459021	Professional	2.0.10.242	2.0.10.353	10-10-2020		9:50:25	2.0.10.248	285	2	z	박낌	박	낌	NULL	NULL	NULL	NULL	NULL	NULL	128	1	21	KSY2	List3	NULL	NULL	NULL	NULL	NULL	NULL	NULL	NULL	NULL	1	z	0	4	828566	0	z	352
좌우반구com(split BVF)_2	3	1	<?xml version="1.0"?>\n<Clock xmlns:dt="urn:schemas-microsoft-com:datatypes"><Description dt:dt="string">E-Prime Primary Realtime Clock</Description><StartTime><Timestamp dt:dt="int">0</Timestamp><DateUtc dt:dt="string">2020-10-10T00:50:24Z</DateUtc></StartTime><FrequencyChanges><FrequencyChange><Frequency dt:dt="r8">2699960000</Frequency><Timestamp dt:dt="r8">4.56300553435612E+15</Timestamp><Cur…	좌우반구com(split BVF)_2-003-1	60.021	1.0.0.165	1	-1552459021	Professional	2.0.10.242	2.0.10.353	10-10-2020		9:50:25	2.0.10.248	107	1	{/}	반응	반	응	5	1	107	NULL	NULL	NULL	NULL	NULL	NULL	KSY3	List1	NULL	NULL	NULL	NULL	NULL	NULL	NULL	NULL	NULL	1	{/}	0	4	305864	0	{/}	355
좌우반구com(split BVF)_2	3	1	<?xml version="1.0"?>\n<Clock xmlns:dt="urn:schemas-microsoft-com:datatypes"><Description dt:dt="string">E-Prime Primary Realtime Clock</Description><StartTime><Timestamp dt:dt="int">0</Timestamp><DateUtc dt:dt="string">2020-10-10T00:50:24Z</DateUtc></StartTime><FrequencyChanges><FrequencyChange><Frequency dt:dt="r8">2699960000</Frequency><Timestamp dt:dt="r8">4.56300553435612E+15</Timestamp><Cur…	좌우반구com(split BVF)_2-003-1	60.021	1.0.0.165	1	-1552459021	Professional	2.0.10.242	2.0.10.353	10-10-2020		9:50:25	2.0.10.248	82	1	{/}	발길	발	길	131	1	82	NULL	NULL	NULL	NULL	NULL	NULL	KSY3	List1	NULL	NULL	NULL	NULL	NULL	NULL	NULL	NULL	NULL	1	{/}	0	4	240220	0	{/}	559
좌우반구com(split BVF)_2	3	1	<?xml version="1.0"?>\n<Clock xmlns:dt="urn:schemas-microsoft-com:datatypes"><Description dt:dt="string">E-Prime Primary Realtime Clock</Description><StartTime><Timestamp dt:dt="int">0</Timestamp><DateUtc dt:dt="string">2020-10-10T00:50:24Z</DateUtc></StartTime><FrequencyChanges><FrequencyChange><Frequency dt:dt="r8">2699960000</Frequency><Timestamp dt:dt="r8">4.56300553435612E+15</Timestamp><Cur…	좌우반구com(split BVF)_2-003-1	60.021	1.0.0.165	1	-1552459021	Professional	2.0.10.242	2.0.10.353	10-10-2020		9:50:25	2.0.10.248	334	2	z	발보	발	보	NULL	NULL	NULL	NULL	NULL	NULL	94	1	70	KSY3	List3	NULL	NULL	NULL	NULL	NULL	NULL	NULL	NULL	NULL	1	z	0	3	957804	0	z	393
좌우반구com(split BVF)_2	3	1	<?xml version="1.0"?>\n<Clock xmlns:dt="urn:schemas-microsoft-com:datatypes"><Description dt:dt="string">E-Prime Primary Realtime Clock</Description><StartTime><Timestamp dt:dt="int">0</Timestamp><DateUtc dt:dt="string">2020-10-10T00:50:24Z</DateUtc></StartTime><FrequencyChanges><FrequencyChange><Frequency dt:dt="r8">2699960000</Frequency><Timestamp dt:dt="r8">4.56300553435612E+15</Timestamp><Cur…	좌우반구com(split BVF)_2-003-1	60.021	1.0.0.165	1	-1552459021	Professional	2.0.10.242	2.0.10.353	10-10-2020		9:50:25	2.0.10.248	87	2	z	발횟	발	횟	19	1	87	NULL	NULL	NULL	NULL	NULL	NULL	KSY	List1	0		0	-1	253615	183		0	0	1	z	1	3	253798	0	z	453
좌우반구com(split BVF)_2	3	1	<?xml version="1.0"?>\n<Clock xmlns:dt="urn:schemas-microsoft-com:datatypes"><Description dt:dt="string">E-Prime Primary Realtime Clock</Description><StartTime><Timestamp dt:dt="int">0</Timestamp><DateUtc dt:dt="string">2020-10-10T00:50:24Z</DateUtc></StartTime><FrequencyChanges><FrequencyChange><Frequency dt:dt="r8">2699960000</Frequency><Timestamp dt:dt="r8">4.56300553435612E+15</Timestamp><Cur…	좌우반구com(split BVF)_2-003-1	60.021	1.0.0.165	1	-1552459021	Professional	2.0.10.242	2.0.10.353	10-10-2020		9:50:25	2.0.10.248	308	1	{/}	방법	방	법	NULL	NULL	NULL	NULL	NULL	NULL	84	1	44	KSY3	List3	NULL	NULL	NULL	NULL	NULL	NULL	NULL	NULL	NULL	1	{/}	1	3	890677	0	{/}	369
좌우반구com(split BVF)_2	3	1	<?xml version="1.0"?>\n<Clock xmlns:dt="urn:schemas-microsoft-com:datatypes"><Description dt:dt="string">E-Prime Primary Realtime Clock</Description><StartTime><Timestamp dt:dt="int">0</Timestamp><DateUtc dt:dt="string">2020-10-10T00:50:24Z</DateUtc></StartTime><FrequencyChanges><FrequencyChange><Frequency dt:dt="r8">2699960000</Frequency><Timestamp dt:dt="r8">4.56300553435612E+15</Timestamp><Cur…	좌우반구com(split BVF)_2-003-1	60.021	1.0.0.165	1	-1552459021	Professional	2.0.10.242	2.0.10.353	10-10-2020		9:50:25	2.0.10.248	131	2	z	배심	배	심	67	1	131	NULL	NULL	NULL	NULL	NULL	NULL	KSY3	List1	NULL	NULL	NULL	NULL	NULL	NULL	NULL	NULL	NULL	0	z	0	3	368875	0	{/}	543
좌우반구com(split BVF)_2	3	1	<?xml version="1.0"?>\n<Clock xmlns:dt="urn:schemas-microsoft-com:datatypes"><Description dt:dt="string">E-Prime Primary Realtime Clock</Description><StartTime><Timestamp dt:dt="int">0</Timestamp><DateUtc dt:dt="string">2020-10-10T00:50:24Z</DateUtc></StartTime><FrequencyChanges><FrequencyChange><Frequency dt:dt="r8">2699960000</Frequency><Timestamp dt:dt="r8">4.56300553435612E+15</Timestamp><Cur…	좌우반구com(split BVF)_2-003-1	60.021	1.0.0.165	1	-1552459021	Professional	2.0.10.242	2.0.10.353	10-10-2020		9:50:25	2.0.10.248	286	2	z	버구	버	구	NULL	NULL	NULL	NULL	NULL	NULL	25	1	22	KSY	List3	0		1	-1	830931	184		0	0	1	z	0	4	831115	0	z	331
좌우반구com(split BVF)_2	3	1	<?xml version="1.0"?>\n<Clock xmlns:dt="urn:schemas-microsoft-com:datatypes"><Description dt:dt="string">E-Prime Primary Realtime Clock</Description><StartTime><Timestamp dt:dt="int">0</Timestamp><DateUtc dt:dt="string">2020-10-10T00:50:24Z</DateUtc></StartTime><FrequencyChanges><FrequencyChange><Frequency dt:dt="r8">2699960000</Frequency><Timestamp dt:dt="r8">4.56300553435612E+15</Timestamp><Cur…	좌우반구com(split BVF)_2-003-1	60.021	1.0.0.165	1	-1552459021	Professional	2.0.10.242	2.0.10.353	10-10-2020		9:50:25	2.0.10.248	173	1	{/}	버스	버	스	NULL	NULL	NULL	132	1	41	NULL	NULL	NULL	KSY3	List2	NULL	NULL	NULL	NULL	NULL	NULL	NULL	NULL	NULL	1	{/}	0	3	509193	0	{/}	433
좌우반구com(split BVF)_2	3	1	<?xml version="1.0"?>\n<Clock xmlns:dt="urn:schemas-microsoft-com:datatypes"><Description dt:dt="string">E-Prime Primary Realtime Clock</Description><StartTime><Timestamp dt:dt="int">0</Timestamp><DateUtc dt:dt="string">2020-10-10T00:50:24Z</DateUtc></StartTime><FrequencyChanges><FrequencyChange><Frequency dt:dt="r8">2699960000</Frequency><Timestamp dt:dt="r8">4.56300553435612E+15</Timestamp><Cur…	좌우반구com(split BVF)_2-003-1	60.021	1.0.0.165	1	-1552459021	Professional	2.0.10.242	2.0.10.353	10-10-2020		9:50:25	2.0.10.248	153	2	z	버현	버	현	NULL	NULL	NULL	112	1	21	NULL	NULL	NULL	KSY3	List2	NULL	NULL	NULL	NULL	NULL	NULL	NULL	NULL	NULL	1	z	0	3	457361	0	z	561
좌우반구com(split BVF)_2	3	1	<?xml version="1.0"?>\n<Clock xmlns:dt="urn:schemas-microsoft-com:datatypes"><Description dt:dt="string">E-Prime Primary Realtime Clock</Description><StartTime><Timestamp dt:dt="int">0</Timestamp><DateUtc dt:dt="string">2020-10-10T00:50:24Z</DateUtc></StartTime><FrequencyChanges><FrequencyChange><Frequency dt:dt="r8">2699960000</Frequency><Timestamp dt:dt="r8">4.56300553435612E+15</Timestamp><Cur…	좌우반구com(split BVF)_2-003-1	60.021	1.0.0.165	1	-1552459021	Professional	2.0.10.242	2.0.10.353	10-10-2020		9:50:25	2.0.10.248	176	2	z	법낌	법	낌	NULL	NULL	NULL	126	1	44	NULL	NULL	NULL	KSY	List2	0		0	-1	516807	183		0	0	1	z	1	3	516990	0	z	387
좌우반구com(split BVF)_2	3	1	<?xml version="1.0"?>\n<Clock xmlns:dt="urn:schemas-microsoft-com:datatypes"><Description dt:dt="string">E-Prime Primary Realtime Clock</Description><StartTime><Timestamp dt:dt="int">0</Timestamp><DateUtc dt:dt="string">2020-10-10T00:50:24Z</DateUtc></StartTime><FrequencyChanges><FrequencyChange><Frequency dt:dt="r8">2699960000</Frequency><Timestamp dt:dt="r8">4.56300553435612E+15</Timestamp><Cur…	좌우반구com(split BVF)_2-003-1	60.021	1.0.0.165	1	-1552459021	Professional	2.0.10.242	2.0.10.353	10-10-2020		9:50:25	2.0.10.248	15	1	{/}	별개	별	개	105	1	15	NULL	NULL	NULL	NULL	NULL	NULL	KSY3	List1	NULL	NULL	NULL	NULL	NULL	NULL	NULL	NULL	NULL	1	{/}	0	3	57150	0	{/}	335
좌우반구com(split BVF)_2	3	1	<?xml version="1.0"?>\n<Clock xmlns:dt="urn:schemas-microsoft-com:datatypes"><Description dt:dt="string">E-Prime Primary Realtime Clock</Description><StartTime><Timestamp dt:dt="int">0</Timestamp><DateUtc dt:dt="string">2020-10-10T00:50:24Z</DateUtc></StartTime><FrequencyChanges><FrequencyChange><Frequency dt:dt="r8">2699960000</Frequency><Timestamp dt:dt="r8">4.56300553435612E+15</Timestamp><Cur…	좌우반구com(split BVF)_2-003-1	60.021	1.0.0.165	1	-1552459021	Professional	2.0.10.242	2.0.10.353	10-10-2020		9:50:25	2.0.10.248	324	1	{/}	별미	별	미	NULL	NULL	NULL	NULL	NULL	NULL	5	1	60	KSY3	List3	NULL	NULL	NULL	NULL	NULL	NULL	NULL	NULL	NULL	1	{/}	1	3	932196	0	{/}	449
좌우반구com(split BVF)_2	3	1	<?xml version="1.0"?>\n<Clock xmlns:dt="urn:schemas-microsoft-com:datatypes"><Description dt:dt="string">E-Prime Primary Realtime Clock</Description><StartTime><Timestamp dt:dt="int">0</Timestamp><DateUtc dt:dt="string">2020-10-10T00:50:24Z</DateUtc></StartTime><FrequencyChanges><FrequencyChange><Frequency dt:dt="r8">2699960000</Frequency><Timestamp dt:dt="r8">4.56300553435612E+15</Timestamp><Cur…	좌우반구com(split BVF)_2-003-1	60.021	1.0.0.165	1	-1552459021	Professional	2.0.10.242	2.0.10.353	10-10-2020		9:50:25	2.0.10.248	167	1	{/}	보고	보	고	NULL	NULL	NULL	41	1	35	NULL	NULL	NULL	KSY3	List2	NULL	NULL	NULL	NULL	NULL	NULL	NULL	NULL	NULL	1	{/}	1	3	493598	0	{/}	379
좌우반구com(split BVF)_2	3	1	<?xml version="1.0"?>\n<Clock xmlns:dt="urn:schemas-microsoft-com:datatypes"><Description dt:dt="string">E-Prime Primary Realtime Clock</Description><StartTime><Timestamp dt:dt="int">0</Timestamp><DateUtc dt:dt="string">2020-10-10T00:50:24Z</DateUtc></StartTime><FrequencyChanges><FrequencyChange><Frequency dt:dt="r8">2699960000</Frequency><Timestamp dt:dt="r8">4.56300553435612E+15</Timestamp><Cur…	좌우반구com(split BVF)_2-003-1	60.021	1.0.0.165	1	-1552459021	Professional	2.0.10.242	2.0.10.353	10-10-2020		9:50:25	2.0.10.248	299	1	{/}	본인	본	인	NULL	NULL	NULL	NULL	NULL	NULL	34	1	35	KSY3	List3	NULL	NULL	NULL	NULL	NULL	NULL	NULL	NULL	NULL	1	{/}	0	3	867069	0	{/}	336
좌우반구com(split BVF)_2	3	1	<?xml version="1.0"?>\n<Clock xmlns:dt="urn:schemas-microsoft-com:datatypes"><Description dt:dt="string">E-Prime Primary Realtime Clock</Description><StartTime><Timestamp dt:dt="int">0</Timestamp><DateUtc dt:dt="string">2020-10-10T00:50:24Z</DateUtc></StartTime><FrequencyChanges><FrequencyChange><Frequency dt:dt="r8">2699960000</Frequency><Timestamp dt:dt="r8">4.56300553435612E+15</Timestamp><Cur…	좌우반구com(split BVF)_2-003-1	60.021	1.0.0.165	1	-1552459021	Professional	2.0.10.242	2.0.10.353	10-10-2020		9:50:25	2.0.10.248	137	2	z	본중	본	중	NULL	NULL	NULL	119	1	5	NULL	NULL	NULL	KSY3	List2	NULL	NULL	NULL	NULL	NULL	NULL	NULL	NULL	NULL	1	z	0	3	414676	0	z	427
좌우반구com(split BVF)_2	3	1	<?xml version="1.0"?>\n<Clock xmlns:dt="urn:schemas-microsoft-com:datatypes"><Description dt:dt="string">E-Prime Primary Realtime Clock</Description><StartTime><Timestamp dt:dt="int">0</Timestamp><DateUtc dt:dt="string">2020-10-10T00:50:24Z</DateUtc></StartTime><FrequencyChanges><FrequencyChange><Frequency dt:dt="r8">2699960000</Frequency><Timestamp dt:dt="r8">4.56300553435612E+15</Timestamp><Cur…	좌우반구com(split BVF)_2-003-1	60.021	1.0.0.165	1	-1552459021	Professional	2.0.10.242	2.0.10.353	10-10-2020		9:50:25	2.0.10.248	149	1	{/}	봉사	봉	사	NULL	NULL	NULL	36	1	17	NULL	NULL	NULL	KSY3	List2	NULL	NULL	NULL	NULL	NULL	NULL	NULL	NULL	NULL	1	{/}	0	3	446898	0	{/}	384
좌우반구com(split BVF)_2	3	1	<?xml version="1.0"?>\n<Clock xmlns:dt="urn:schemas-microsoft-com:datatypes"><Description dt:dt="string">E-Prime Primary Realtime Clock</Description><StartTime><Timestamp dt:dt="int">0</Timestamp><DateUtc dt:dt="string">2020-10-10T00:50:24Z</DateUtc></StartTime><FrequencyChanges><FrequencyChange><Frequency dt:dt="r8">2699960000</Frequency><Timestamp dt:dt="r8">4.56300553435612E+15</Timestamp><Cur…	좌우반구com(split BVF)_2-003-1	60.021	1.0.0.165	1	-1552459021	Professional	2.0.10.242	2.0.10.353	10-10-2020		9:50:25	2.0.10.248	172	2	z	봉택	봉	택	NULL	NULL	NULL	71	1	40	NULL	NULL	NULL	KSY3	List2	NULL	NULL	NULL	NULL	NULL	NULL	NULL	NULL	NULL	1	z	0	3	506594	0	z	401
좌우반구com(split BVF)_2	3	1	<?xml version="1.0"?>\n<Clock xmlns:dt="urn:schemas-microsoft-com:datatypes"><Description dt:dt="string">E-Prime Primary Realtime Clock</Description><StartTime><Timestamp dt:dt="int">0</Timestamp><DateUtc dt:dt="string">2020-10-10T00:50:24Z</DateUtc></StartTime><FrequencyChanges><FrequencyChange><Frequency dt:dt="r8">2699960000</Frequency><Timestamp dt:dt="r8">4.56300553435612E+15</Timestamp><Cur…	좌우반구com(split BVF)_2-003-1	60.021	1.0.0.165	1	-1552459021	Professional	2.0.10.242	2.0.10.353	10-10-2020		9:50:25	2.0.10.248	295	1	{/}	부대	부	대	NULL	NULL	NULL	NULL	NULL	NULL	26	1	31	KSY	List3	0		0	0	854607	183		0	0	1	{/}	0	3	854790	0	{/}	360
좌우반구com(split BVF)_2	3	1	<?xml version="1.0"?>\n<Clock xmlns:dt="urn:schemas-microsoft-com:datatypes"><Description dt:dt="string">E-Prime Primary Realtime Clock</Description><StartTime><Timestamp dt:dt="int">0</Timestamp><DateUtc dt:dt="string">2020-10-10T00:50:24Z</DateUtc></StartTime><FrequencyChanges><FrequencyChange><Frequency dt:dt="r8">2699960000</Frequency><Timestamp dt:dt="r8">4.56300553435612E+15</Timestamp><Cur…	좌우반구com(split BVF)_2-003-1	60.021	1.0.0.165	1	-1552459021	Professional	2.0.10.242	2.0.10.353	10-10-2020		9:50:25	2.0.10.248	369	1	{/}	부스	부	스	NULL	NULL	NULL	NULL	NULL	NULL	102	1	105	KSY	List3	0		0	-1	1049039	183		0	0	1	{/}	1	3	1049222	0	{/}	638
좌우반구com(split BVF)_2	3	1	<?xml version="1.0"?>\n<Clock xmlns:dt="urn:schemas-microsoft-com:datatypes"><Description dt:dt="string">E-Prime Primary Realtime Clock</Description><StartTime><Timestamp dt:dt="int">0</Timestamp><DateUtc dt:dt="string">2020-10-10T00:50:24Z</DateUtc></StartTime><FrequencyChanges><FrequencyChange><Frequency dt:dt="r8">2699960000</Frequency><Timestamp dt:dt="r8">4.56300553435612E+15</Timestamp><Cur…	좌우반구com(split BVF)_2-003-1	60.021	1.0.0.165	1	-1552459021	Professional	2.0.10.242	2.0.10.353	10-10-2020		9:50:25	2.0.10.248	321	2	z	분낌	분	낌	NULL	NULL	NULL	NULL	NULL	NULL	62	1	57	KSY2	List3	NULL	NULL	NULL	NULL	NULL	NULL	NULL	NULL	NULL	1	z	1	3	924082	0	z	419
좌우반구com(split BVF)_2	3	1	<?xml version="1.0"?>\n<Clock xmlns:dt="urn:schemas-microsoft-com:datatypes"><Description dt:dt="string">E-Prime Primary Realtime Clock</Description><StartTime><Timestamp dt:dt="int">0</Timestamp><DateUtc dt:dt="string">2020-10-10T00:50:24Z</DateUtc></StartTime><FrequencyChanges><FrequencyChange><Frequency dt:dt="r8">2699960000</Frequency><Timestamp dt:dt="r8">4.56300553435612E+15</Timestamp><Cur…	좌우반구com(split BVF)_2-003-1	60.021	1.0.0.165	1	-1552459021	Professional	2.0.10.242	2.0.10.353	10-10-2020		9:50:25	2.0.10.248	374	1	{/}	분류	분	류	NULL	NULL	NULL	NULL	NULL	NULL	22	1	110	KSY	List3	0		1	-1	1062834	184		0	0	1	{/}	0	4	1063018	0	{/}	378
좌우반구com(split BVF)_2	3	1	<?xml version="1.0"?>\n<Clock xmlns:dt="urn:schemas-microsoft-com:datatypes"><Description dt:dt="string">E-Prime Primary Realtime Clock</Description><StartTime><Timestamp dt:dt="int">0</Timestamp><DateUtc dt:dt="string">2020-10-10T00:50:24Z</DateUtc></StartTime><FrequencyChanges><FrequencyChange><Frequency dt:dt="r8">2699960000</Frequency><Timestamp dt:dt="r8">4.56300553435612E+15</Timestamp><Cur…	좌우반구com(split BVF)_2-003-1	60.021	1.0.0.165	1	-1552459021	Professional	2.0.10.242	2.0.10.353	10-10-2020		9:50:25	2.0.10.248	366	1	{/}	분석	분	석	NULL	NULL	NULL	NULL	NULL	NULL	28	1	102	KSY	List3	0		0	-1	1041508	184		0	0	1	{/}	0	4	1041692	0	{/}	425
좌우반구com(split BVF)_2	3	1	<?xml version="1.0"?>\n<Clock xmlns:dt="urn:schemas-microsoft-com:datatypes"><Description dt:dt="string">E-Prime Primary Realtime Clock</Description><StartTime><Timestamp dt:dt="int">0</Timestamp><DateUtc dt:dt="string">2020-10-10T00:50:24Z</DateUtc></StartTime><FrequencyChanges><FrequencyChange><Frequency dt:dt="r8">2699960000</Frequency><Timestamp dt:dt="r8">4.56300553435612E+15</Timestamp><Cur…	좌우반구com(split BVF)_2-003-1	60.021	1.0.0.165	1	-1552459021	Professional	2.0.10.242	2.0.10.353	10-10-2020		9:50:25	2.0.10.248	65	1	{/}	분포	분	포	41	1	65	NULL	NULL	NULL	NULL	NULL	NULL	KSY	List1	0		0	-1	193886	183		0	0	1	{/}	0	3	194069	0	{/}	463
좌우반구com(split BVF)_2	3	1	<?xml version="1.0"?>\n<Clock xmlns:dt="urn:schemas-microsoft-com:datatypes"><Description dt:dt="string">E-Prime Primary Realtime Clock</Description><StartTime><Timestamp dt:dt="int">0</Timestamp><DateUtc dt:dt="string">2020-10-10T00:50:24Z</DateUtc></StartTime><FrequencyChanges><FrequencyChange><Frequency dt:dt="r8">2699960000</Frequency><Timestamp dt:dt="r8">4.56300553435612E+15</Timestamp><Cur…	좌우반구com(split BVF)_2-003-1	60.021	1.0.0.165	1	-1552459021	Professional	2.0.10.242	2.0.10.353	10-10-2020		9:50:25	2.0.10.248	396	1	{/}	비교	비	교	NULL	NULL	NULL	NULL	NULL	NULL	39	1	132	KSY	List3	0		0	-1	1120381	183		0	0	1	{/}	1	3	1120564	0	{/}	354
좌우반구com(split BVF)_2	3	1	<?xml version="1.0"?>\n<Clock xmlns:dt="urn:schemas-microsoft-com:datatypes"><Description dt:dt="string">E-Prime Primary Realtime Clock</Description><StartTime><Timestamp dt:dt="int">0</Timestamp><DateUtc dt:dt="string">2020-10-10T00:50:24Z</DateUtc></StartTime><FrequencyChanges><FrequencyChange><Frequency dt:dt="r8">2699960000</Frequency><Timestamp dt:dt="r8">4.56300553435612E+15</Timestamp><Cur…	좌우반구com(split BVF)_2-003-1	60.021	1.0.0.165	1	-1552459021	Professional	2.0.10.242	2.0.10.353	10-10-2020		9:50:25	2.0.10.248	98	2	z	비껍	비	껍	130	1	98	NULL	NULL	NULL	NULL	NULL	NULL	KSY	List1	0		1	-1	282238	184		0	0	1	z	0	4	282422	0	z	398
좌우반구com(split BVF)_2	3	1	<?xml version="1.0"?>\n<Clock xmlns:dt="urn:schemas-microsoft-com:datatypes"><Description dt:dt="string">E-Prime Primary Realtime Clock</Description><StartTime><Timestamp dt:dt="int">0</Timestamp><DateUtc dt:dt="string">2020-10-10T00:50:24Z</DateUtc></StartTime><FrequencyChanges><FrequencyChange><Frequency dt:dt="r8">2699960000</Frequency><Timestamp dt:dt="r8">4.56300553435612E+15</Timestamp><Cur…	좌우반구com(split BVF)_2-003-1	60.021	1.0.0.165	1	-1552459021	Professional	2.0.10.242	2.0.10.353	10-10-2020		9:50:25	2.0.10.248	276	2	z	비략	비	략	NULL	NULL	NULL	NULL	NULL	NULL	83	1	12	KSY3	List3	NULL	NULL	NULL	NULL	NULL	NULL	NULL	NULL	NULL	1	z	0	4	805224	0	z	558
좌우반구com(split BVF)_2	3	1	<?xml version="1.0"?>\n<Clock xmlns:dt="urn:schemas-microsoft-com:datatypes"><Description dt:dt="string">E-Prime Primary Realtime Clock</Description><StartTime><Timestamp dt:dt="int">0</Timestamp><DateUtc dt:dt="string">2020-10-10T00:50:24Z</DateUtc></StartTime><FrequencyChanges><FrequencyChange><Frequency dt:dt="r8">2699960000</Frequency><Timestamp dt:dt="r8">4.56300553435612E+15</Timestamp><Cur…	좌우반구com(split BVF)_2-003-1	60.021	1.0.0.165	1	-1552459021	Professional	2.0.10.242	2.0.10.353	10-10-2020		9:50:25	2.0.10.248	341	1	{/}	비상	비	상	NULL	NULL	NULL	NULL	NULL	NULL	124	1	77	KSY	List3	0		0	-1	975931	183		0	0	1	{/}	0	3	976114	0	{/}	315
좌우반구com(split BVF)_2	3	1	<?xml version="1.0"?>\n<Clock xmlns:dt="urn:schemas-microsoft-com:datatypes"><Description dt:dt="string">E-Prime Primary Realtime Clock</Description><StartTime><Timestamp dt:dt="int">0</Timestamp><DateUtc dt:dt="string">2020-10-10T00:50:24Z</DateUtc></StartTime><FrequencyChanges><FrequencyChange><Frequency dt:dt="r8">2699960000</Frequency><Timestamp dt:dt="r8">4.56300553435612E+15</Timestamp><Cur…	좌우반구com(split BVF)_2-003-1	60.021	1.0.0.165	1	-1552459021	Professional	2.0.10.242	2.0.10.353	10-10-2020		9:50:25	2.0.10.248	330	1	{/}	비용	비	용	NULL	NULL	NULL	NULL	NULL	NULL	95	1	66	KSY	List3	0		0	0	947358	183		0	0	1	{/}	0	3	947541	0	{/}	288
좌우반구com(split BVF)_2	3	1	<?xml version="1.0"?>\n<Clock xmlns:dt="urn:schemas-microsoft-com:datatypes"><Description dt:dt="string">E-Prime Primary Realtime Clock</Description><StartTime><Timestamp dt:dt="int">0</Timestamp><DateUtc dt:dt="string">2020-10-10T00:50:24Z</DateUtc></StartTime><FrequencyChanges><FrequencyChange><Frequency dt:dt="r8">2699960000</Frequency><Timestamp dt:dt="r8">4.56300553435612E+15</Timestamp><Cur…	좌우반구com(split BVF)_2-003-1	60.021	1.0.0.165	1	-1552459021	Professional	2.0.10.242	2.0.10.353	10-10-2020		9:50:25	2.0.10.248	204	1	{/}	비판	비	판	NULL	NULL	NULL	110	1	72	NULL	NULL	NULL	KSY	List2	0		0	0	590615	183		0	0	1	{/}	0	3	590798	0	{/}	258
좌우반구com(split BVF)_2	3	1	<?xml version="1.0"?>\n<Clock xmlns:dt="urn:schemas-microsoft-com:datatypes"><Description dt:dt="string">E-Prime Primary Realtime Clock</Description><StartTime><Timestamp dt:dt="int">0</Timestamp><DateUtc dt:dt="string">2020-10-10T00:50:24Z</DateUtc></StartTime><FrequencyChanges><FrequencyChange><Frequency dt:dt="r8">2699960000</Frequency><Timestamp dt:dt="r8">4.56300553435612E+15</Timestamp><Cur…	좌우반구com(split BVF)_2-003-1	60.021	1.0.0.165	1	-1552459021	Professional	2.0.10.242	2.0.10.353	10-10-2020		9:50:25	2.0.10.248	10	1	{/}	빈도	빈	도	112	1	10	NULL	NULL	NULL	NULL	NULL	NULL	KSY	List1	0		0	0	43855	183		0	0	1	{/}	0	3	44038	0	{/}	263
좌우반구com(split BVF)_2	3	1	<?xml version="1.0"?>\n<Clock xmlns:dt="urn:schemas-microsoft-com:datatypes"><Description dt:dt="string">E-Prime Primary Realtime Clock</Description><StartTime><Timestamp dt:dt="int">0</Timestamp><DateUtc dt:dt="string">2020-10-10T00:50:24Z</DateUtc></StartTime><FrequencyChanges><FrequencyChange><Frequency dt:dt="r8">2699960000</Frequency><Timestamp dt:dt="r8">4.56300553435612E+15</Timestamp><Cur…	좌우반구com(split BVF)_2-003-1	60.021	1.0.0.165	1	-1552459021	Professional	2.0.10.242	2.0.10.353	10-10-2020		9:50:25	2.0.10.248	265	2	z	빈략	빈	략	NULL	NULL	NULL	NULL	NULL	NULL	27	1	1	KSY2	List3	NULL	NULL	NULL	NULL	NULL	NULL	NULL	NULL	NULL	1	z	0	3	775934	0	z	528
좌우반구com(split BVF)_2	3	1	<?xml version="1.0"?>\n<Clock xmlns:dt="urn:schemas-microsoft-com:datatypes"><Description dt:dt="string">E-Prime Primary Realtime Clock</Description><StartTime><Timestamp dt:dt="int">0</Timestamp><DateUtc dt:dt="string">2020-10-10T00:50:24Z</DateUtc></StartTime><FrequencyChanges><FrequencyChange><Frequency dt:dt="r8">2699960000</Frequency><Timestamp dt:dt="r8">4.56300553435612E+15</Timestamp><Cur…	좌우반구com(split BVF)_2-003-1	60.021	1.0.0.165	1	-1552459021	Professional	2.0.10.242	2.0.10.353	10-10-2020		9:50:25	2.0.10.248	133	2	z	빈비	빈	비	NULL	NULL	NULL	4	1	1	NULL	NULL	NULL	KSY2	List2	NULL	NULL	NULL	NULL	NULL	NULL	NULL	NULL	NULL	1	z	1	3	403696	0	z	692
좌우반구com(split BVF)_2	3	1	<?xml version="1.0"?>\n<Clock xmlns:dt="urn:schemas-microsoft-com:datatypes"><Description dt:dt="string">E-Prime Primary Realtime Clock</Description><StartTime><Timestamp dt:dt="int">0</Timestamp><DateUtc dt:dt="string">2020-10-10T00:50:24Z</DateUtc></StartTime><FrequencyChanges><FrequencyChange><Frequency dt:dt="r8">2699960000</Frequency><Timestamp dt:dt="r8">4.56300553435612E+15</Timestamp><Cur…	좌우반구com(split BVF)_2-003-1	60.021	1.0.0.165	1	-1552459021	Professional	2.0.10.242	2.0.10.353	10-10-2020		9:50:25	2.0.10.248	49	2	z	빈종	빈	종	51	1	49	NULL	NULL	NULL	NULL	NULL	NULL	KSY3	List1	NULL	NULL	NULL	NULL	NULL	NULL	NULL	NULL	NULL	1	z	0	3	149951	0	z	541
좌우반구com(split BVF)_2	3	1	<?xml version="1.0"?>\n<Clock xmlns:dt="urn:schemas-microsoft-com:datatypes"><Description dt:dt="string">E-Prime Primary Realtime Clock</Description><StartTime><Timestamp dt:dt="int">0</Timestamp><DateUtc dt:dt="string">2020-10-10T00:50:24Z</DateUtc></StartTime><FrequencyChanges><FrequencyChange><Frequency dt:dt="r8">2699960000</Frequency><Timestamp dt:dt="r8">4.56300553435612E+15</Timestamp><Cur…	좌우반구com(split BVF)_2-003-1	60.021	1.0.0.165	1	-1552459021	Professional	2.0.10.242	2.0.10.353	10-10-2020		9:50:25	2.0.10.248	274	1	{/}	사건	사	건	NULL	NULL	NULL	NULL	NULL	NULL	108	1	10	KSY	List3	0		1	-1	800025	184		0	0	1	{/}	0	4	800209	0	{/}	229
좌우반구com(split BVF)_2	3	1	<?xml version="1.0"?>\n<Clock xmlns:dt="urn:schemas-microsoft-com:datatypes"><Description dt:dt="string">E-Prime Primary Realtime Clock</Description><StartTime><Timestamp dt:dt="int">0</Timestamp><DateUtc dt:dt="string">2020-10-10T00:50:24Z</DateUtc></StartTime><FrequencyChanges><FrequencyChange><Frequency dt:dt="r8">2699960000</Frequency><Timestamp dt:dt="r8">4.56300553435612E+15</Timestamp><Cur…	좌우반구com(split BVF)_2-003-1	60.021	1.0.0.165	1	-1552459021	Professional	2.0.10.242	2.0.10.353	10-10-2020		9:50:25	2.0.10.248	39	1	{/}	사과	사	과	27	1	39	NULL	NULL	NULL	NULL	NULL	NULL	KSY	List1	0		1	-1	122810	184		0	0	1	{/}	0	4	122994	0	{/}	498
좌우반구com(split BVF)_2	3	1	<?xml version="1.0"?>\n<Clock xmlns:dt="urn:schemas-microsoft-com:datatypes"><Description dt:dt="string">E-Prime Primary Realtime Clock</Description><StartTime><Timestamp dt:dt="int">0</Timestamp><DateUtc dt:dt="string">2020-10-10T00:50:24Z</DateUtc></StartTime><FrequencyChanges><FrequencyChange><Frequency dt:dt="r8">2699960000</Frequency><Timestamp dt:dt="r8">4.56300553435612E+15</Timestamp><Cur…	좌우반구com(split BVF)_2-003-1	60.021	1.0.0.165	1	-1552459021	Professional	2.0.10.242	2.0.10.353	10-10-2020		9:50:25	2.0.10.248	223	1	{/}	사례	사	례	NULL	NULL	NULL	107	1	91	NULL	NULL	NULL	KSY	List2	0		0	-1	641014	183		0	0	1	{/}	0	3	641197	0	{/}	387
좌우반구com(split BVF)_2	3	1	<?xml version="1.0"?>\n<Clock xmlns:dt="urn:schemas-microsoft-com:datatypes"><Description dt:dt="string">E-Prime Primary Realtime Clock</Description><StartTime><Timestamp dt:dt="int">0</Timestamp><DateUtc dt:dt="string">2020-10-10T00:50:24Z</DateUtc></StartTime><FrequencyChanges><FrequencyChange><Frequency dt:dt="r8">2699960000</Frequency><Timestamp dt:dt="r8">4.56300553435612E+15</Timestamp><Cur…	좌우반구com(split BVF)_2-003-1	60.021	1.0.0.165	1	-1552459021	Professional	2.0.10.242	2.0.10.353	10-10-2020		9:50:25	2.0.10.248	129	1	{/}	사상	사	상	20	1	129	NULL	NULL	NULL	NULL	NULL	NULL	KSY	List1	0		0	-1	363527	183		0	0	1	{/}	0	3	363710	0	{/}	428
좌우반구com(split BVF)_2	3	1	<?xml version="1.0"?>\n<Clock xmlns:dt="urn:schemas-microsoft-com:datatypes"><Description dt:dt="string">E-Prime Primary Realtime Clock</Description><StartTime><Timestamp dt:dt="int">0</Timestamp><DateUtc dt:dt="string">2020-10-10T00:50:24Z</DateUtc></StartTime><FrequencyChanges><FrequencyChange><Frequency dt:dt="r8">2699960000</Frequency><Timestamp dt:dt="r8">4.56300553435612E+15</Timestamp><Cur…	좌우반구com(split BVF)_2-003-1	60.021	1.0.0.165	1	-1552459021	Professional	2.0.10.242	2.0.10.353	10-10-2020		9:50:25	2.0.10.248	186	1	{/}	사안	사	안	NULL	NULL	NULL	118	1	54	NULL	NULL	NULL	KSY	List2	0		0	-1	543531	183		0	0	1	{/}	1	3	543714	0	{/}	542
좌우반구com(split BVF)_2	3	1	<?xml version="1.0"?>\n<Clock xmlns:dt="urn:schemas-microsoft-com:datatypes"><Description dt:dt="string">E-Prime Primary Realtime Clock</Description><StartTime><Timestamp dt:dt="int">0</Timestamp><DateUtc dt:dt="string">2020-10-10T00:50:24Z</DateUtc></StartTime><FrequencyChanges><FrequencyChange><Frequency dt:dt="r8">2699960000</Frequency><Timestamp dt:dt="r8">4.56300553435612E+15</Timestamp><Cur…	좌우반구com(split BVF)_2-003-1	60.021	1.0.0.165	1	-1552459021	Professional	2.0.10.242	2.0.10.353	10-10-2020		9:50:25	2.0.10.248	258	1	{/}	사이	사	이	NULL	NULL	NULL	73	1	126	NULL	NULL	NULL	KSY	List2	0		1	-1	731782	184		0	0	1	{/}	0	4	731966	0	{/}	641
좌우반구com(split BVF)_2	3	1	<?xml version="1.0"?>\n<Clock xmlns:dt="urn:schemas-microsoft-com:datatypes"><Description dt:dt="string">E-Prime Primary Realtime Clock</Description><StartTime><Timestamp dt:dt="int">0</Timestamp><DateUtc dt:dt="string">2020-10-10T00:50:24Z</DateUtc></StartTime><FrequencyChanges><FrequencyChange><Frequency dt:dt="r8">2699960000</Frequency><Timestamp dt:dt="r8">4.56300553435612E+15</Timestamp><Cur…	좌우반구com(split BVF)_2-003-1	60.021	1.0.0.165	1	-1552459021	Professional	2.0.10.242	2.0.10.353	10-10-2020		9:50:25	2.0.10.248	237	1	{/}	사전	사	전	NULL	NULL	NULL	96	1	105	NULL	NULL	NULL	KSY	List2	0		0	0	676902	183		0	0	1	{/}	0	3	677085	0	{/}	370
좌우반구com(split BVF)_2	3	1	<?xml version="1.0"?>\n<Clock xmlns:dt="urn:schemas-microsoft-com:datatypes"><Description dt:dt="string">E-Prime Primary Realtime Clock</Description><StartTime><Timestamp dt:dt="int">0</Timestamp><DateUtc dt:dt="string">2020-10-10T00:50:24Z</DateUtc></StartTime><FrequencyChanges><FrequencyChange><Frequency dt:dt="r8">2699960000</Frequency><Timestamp dt:dt="r8">4.56300553435612E+15</Timestamp><Cur…	좌우반구com(split BVF)_2-003-1	60.021	1.0.0.165	1	-1552459021	Professional	2.0.10.242	2.0.10.353	10-10-2020		9:50:25	2.0.10.248	125	1	{/}	사진	사	진	129	1	125	NULL	NULL	NULL	NULL	NULL	NULL	KSY	List1	0		0	-1	352797	184		0	0	1	{/}	0	4	352981	0	{/}	325
좌우반구com(split BVF)_2	3	1	<?xml version="1.0"?>\n<Clock xmlns:dt="urn:schemas-microsoft-com:datatypes"><Description dt:dt="string">E-Prime Primary Realtime Clock</Description><StartTime><Timestamp dt:dt="int">0</Timestamp><DateUtc dt:dt="string">2020-10-10T00:50:24Z</DateUtc></StartTime><FrequencyChanges><FrequencyChange><Frequency dt:dt="r8">2699960000</Frequency><Timestamp dt:dt="r8">4.56300553435612E+15</Timestamp><Cur…	좌우반구com(split BVF)_2-003-1	60.021	1.0.0.165	1	-1552459021	Professional	2.0.10.242	2.0.10.353	10-10-2020		9:50:25	2.0.10.248	296	1	{/}	상관	상	관	NULL	NULL	NULL	NULL	NULL	NULL	53	1	32	KSY	List3	0		1	-1	857172	184		0	0	1	{/}	0	4	857356	0	{/}	282
좌우반구com(split BVF)_2	3	1	<?xml version="1.0"?>\n<Clock xmlns:dt="urn:schemas-microsoft-com:datatypes"><Description dt:dt="string">E-Prime Primary Realtime Clock</Description><StartTime><Timestamp dt:dt="int">0</Timestamp><DateUtc dt:dt="string">2020-10-10T00:50:24Z</DateUtc></StartTime><FrequencyChanges><FrequencyChange><Frequency dt:dt="r8">2699960000</Frequency><Timestamp dt:dt="r8">4.56300553435612E+15</Timestamp><Cur…	좌우반구com(split BVF)_2-003-1	60.021	1.0.0.165	1	-1552459021	Professional	2.0.10.242	2.0.10.353	10-10-2020		9:50:25	2.0.10.248	164	1	{/}	상태	상	태	NULL	NULL	NULL	76	1	32	NULL	NULL	NULL	KSY	List2	0		0	-1	485701	183		0	0	1	{/}	1	3	485884	0	{/}	357
좌우반구com(split BVF)_2	3	1	<?xml version="1.0"?>\n<Clock xmlns:dt="urn:schemas-microsoft-com:datatypes"><Description dt:dt="string">E-Prime Primary Realtime Clock</Description><StartTime><Timestamp dt:dt="int">0</Timestamp><DateUtc dt:dt="string">2020-10-10T00:50:24Z</DateUtc></StartTime><FrequencyChanges><FrequencyChange><Frequency dt:dt="r8">2699960000</Frequency><Timestamp dt:dt="r8">4.56300553435612E+15</Timestamp><Cur…	좌우반구com(split BVF)_2-003-1	60.021	1.0.0.165	1	-1552459021	Professional	2.0.10.242	2.0.10.353	10-10-2020		9:50:25	2.0.10.248	378	1	{/}	색상	색	상	NULL	NULL	NULL	NULL	NULL	NULL	29	1	114	KSY	List3	0		0	0	1073281	183		0	0	1	{/}	0	3	1073464	0	{/}	308
좌우반구com(split BVF)_2	3	1	<?xml version="1.0"?>\n<Clock xmlns:dt="urn:schemas-microsoft-com:datatypes"><Description dt:dt="string">E-Prime Primary Realtime Clock</Description><StartTime><Timestamp dt:dt="int">0</Timestamp><DateUtc dt:dt="string">2020-10-10T00:50:24Z</DateUtc></StartTime><FrequencyChanges><FrequencyChange><Frequency dt:dt="r8">2699960000</Frequency><Timestamp dt:dt="r8">4.56300553435612E+15</Timestamp><Cur…	좌우반구com(split BVF)_2-003-1	60.021	1.0.0.165	1	-1552459021	Professional	2.0.10.242	2.0.10.353	10-10-2020		9:50:25	2.0.10.248	136	1	{/}	생선	생	선	NULL	NULL	NULL	40	1	4	NULL	NULL	NULL	KSY	List2	0		0	0	411844	183		0	0	1	{/}	0	3	412027	0	{/}	446
좌우반구com(split BVF)_2	3	1	<?xml version="1.0"?>\n<Clock xmlns:dt="urn:schemas-microsoft-com:datatypes"><Description dt:dt="string">E-Prime Primary Realtime Clock</Description><StartTime><Timestamp dt:dt="int">0</Timestamp><DateUtc dt:dt="string">2020-10-10T00:50:24Z</DateUtc></StartTime><FrequencyChanges><FrequencyChange><Frequency dt:dt="r8">2699960000</Frequency><Timestamp dt:dt="r8">4.56300553435612E+15</Timestamp><Cur…	좌우반구com(split BVF)_2-003-1	60.021	1.0.0.165	1	-1552459021	Professional	2.0.10.242	2.0.10.353	10-10-2020		9:50:25	2.0.10.248	44	2	z	생희	생	희	82	1	44	NULL	NULL	NULL	NULL	NULL	NULL	KSY2	List1	NULL	NULL	NULL	NULL	NULL	NULL	NULL	NULL	NULL	1	z	1	3	136222	0	z	632
좌우반구com(split BVF)_2	3	1	<?xml version="1.0"?>\n<Clock xmlns:dt="urn:schemas-microsoft-com:datatypes"><Description dt:dt="string">E-Prime Primary Realtime Clock</Description><StartTime><Timestamp dt:dt="int">0</Timestamp><DateUtc dt:dt="string">2020-10-10T00:50:24Z</DateUtc></StartTime><FrequencyChanges><FrequencyChange><Frequency dt:dt="r8">2699960000</Frequency><Timestamp dt:dt="r8">4.56300553435612E+15</Timestamp><Cur…	좌우반구com(split BVF)_2-003-1	60.021	1.0.0.165	1	-1552459021	Professional	2.0.10.242	2.0.10.353	10-10-2020		9:50:25	2.0.10.248	304	2	z	석감	석	감	NULL	NULL	NULL	NULL	NULL	NULL	74	1	40	KSY3	List3	NULL	NULL	NULL	NULL	NULL	NULL	NULL	NULL	NULL	1	z	1	3	880064	0	z	582
좌우반구com(split BVF)_2	3	1	<?xml version="1.0"?>\n<Clock xmlns:dt="urn:schemas-microsoft-com:datatypes"><Description dt:dt="string">E-Prime Primary Realtime Clock</Description><StartTime><Timestamp dt:dt="int">0</Timestamp><DateUtc dt:dt="string">2020-10-10T00:50:24Z</DateUtc></StartTime><FrequencyChanges><FrequencyChange><Frequency dt:dt="r8">2699960000</Frequency><Timestamp dt:dt="r8">4.56300553435612E+15</Timestamp><Cur…	좌우반구com(split BVF)_2-003-1	60.021	1.0.0.165	1	-1552459021	Professional	2.0.10.242	2.0.10.353	10-10-2020		9:50:25	2.0.10.248	3	1	{/}	선배	선	배	16	1	3	NULL	NULL	NULL	NULL	NULL	NULL	KSY	List1	0		0	0	26261	183		0	0	1	{/}	0	3	26444	0	{/}	315
좌우반구com(split BVF)_2	3	1	<?xml version="1.0"?>\n<Clock xmlns:dt="urn:schemas-microsoft-com:datatypes"><Description dt:dt="string">E-Prime Primary Realtime Clock</Description><StartTime><Timestamp dt:dt="int">0</Timestamp><DateUtc dt:dt="string">2020-10-10T00:50:24Z</DateUtc></StartTime><FrequencyChanges><FrequencyChange><Frequency dt:dt="r8">2699960000</Frequency><Timestamp dt:dt="r8">4.56300553435612E+15</Timestamp><Cur…	좌우반구com(split BVF)_2-003-1	60.021	1.0.0.165	1	-1552459021	Professional	2.0.10.242	2.0.10.353	10-10-2020		9:50:25	2.0.10.248	74	1	{/}	선택	선	택	116	1	74	NULL	NULL	NULL	NULL	NULL	NULL	KSY	List1	0		1	-1	218577	184		0	0	1	{/}	0	4	218761	0	{/}	290
좌우반구com(split BVF)_2	3	1	<?xml version="1.0"?>\n<Clock xmlns:dt="urn:schemas-microsoft-com:datatypes"><Description dt:dt="string">E-Prime Primary Realtime Clock</Description><StartTime><Timestamp dt:dt="int">0</Timestamp><DateUtc dt:dt="string">2020-10-10T00:50:24Z</DateUtc></StartTime><FrequencyChanges><FrequencyChange><Frequency dt:dt="r8">2699960000</Frequency><Timestamp dt:dt="r8">4.56300553435612E+15</Timestamp><Cur…	좌우반구com(split BVF)_2-003-1	60.021	1.0.0.165	1	-1552459021	Professional	2.0.10.242	2.0.10.353	10-10-2020		9:50:25	2.0.10.248	381	2	z	설결	설	결	NULL	NULL	NULL	NULL	NULL	NULL	72	1	117	KSY	List3	0		1	-1	1080961	184		0	0	1	z	0	4	1081145	0	z	379
좌우반구com(split BVF)_2	3	1	<?xml version="1.0"?>\n<Clock xmlns:dt="urn:schemas-microsoft-com:datatypes"><Description dt:dt="string">E-Prime Primary Realtime Clock</Description><StartTime><Timestamp dt:dt="int">0</Timestamp><DateUtc dt:dt="string">2020-10-10T00:50:24Z</DateUtc></StartTime><FrequencyChanges><FrequencyChange><Frequency dt:dt="r8">2699960000</Frequency><Timestamp dt:dt="r8">4.56300553435612E+15</Timestamp><Cur…	좌우반구com(split BVF)_2-003-1	60.021	1.0.0.165	1	-1552459021	Professional	2.0.10.242	2.0.10.353	10-10-2020		9:50:25	2.0.10.248	320	1	{/}	설명	설	명	NULL	NULL	NULL	NULL	NULL	NULL	18	1	56	KSY	List3	0		1	-1	921483	184		0	0	1	{/}	0	4	921667	0	{/}	210
좌우반구com(split BVF)_2	3	1	<?xml version="1.0"?>\n<Clock xmlns:dt="urn:schemas-microsoft-com:datatypes"><Description dt:dt="string">E-Prime Primary Realtime Clock</Description><StartTime><Timestamp dt:dt="int">0</Timestamp><DateUtc dt:dt="string">2020-10-10T00:50:24Z</DateUtc></StartTime><FrequencyChanges><FrequencyChange><Frequency dt:dt="r8">2699960000</Frequency><Timestamp dt:dt="r8">4.56300553435612E+15</Timestamp><Cur…	좌우반구com(split BVF)_2-003-1	60.021	1.0.0.165	1	-1552459021	Professional	2.0.10.242	2.0.10.353	10-10-2020		9:50:25	2.0.10.248	227	1	{/}	설문	설	문	NULL	NULL	NULL	42	1	95	NULL	NULL	NULL	KSY	List2	0		0	-1	651360	184		0	0	1	{/}	0	4	651544	0	{/}	304
좌우반구com(split BVF)_2	3	1	<?xml version="1.0"?>\n<Clock xmlns:dt="urn:schemas-microsoft-com:datatypes"><Description dt:dt="string">E-Prime Primary Realtime Clock</Description><StartTime><Timestamp dt:dt="int">0</Timestamp><DateUtc dt:dt="string">2020-10-10T00:50:24Z</DateUtc></StartTime><FrequencyChanges><FrequencyChange><Frequency dt:dt="r8">2699960000</Frequency><Timestamp dt:dt="r8">4.56300553435612E+15</Timestamp><Cur…	좌우반구com(split BVF)_2-003-1	60.021	1.0.0.165	1	-1552459021	Professional	2.0.10.242	2.0.10.353	10-10-2020		9:50:25	2.0.10.248	67	2	z	설색	설	색	54	1	67	NULL	NULL	NULL	NULL	NULL	NULL	KSY2	List1	NULL	NULL	NULL	NULL	NULL	NULL	NULL	NULL	NULL	1	z	1	3	199367	0	z	1045
좌우반구com(split BVF)_2	3	1	<?xml version="1.0"?>\n<Clock xmlns:dt="urn:schemas-microsoft-com:datatypes"><Description dt:dt="string">E-Prime Primary Realtime Clock</Description><StartTime><Timestamp dt:dt="int">0</Timestamp><DateUtc dt:dt="string">2020-10-10T00:50:24Z</DateUtc></StartTime><FrequencyChanges><FrequencyChange><Frequency dt:dt="r8">2699960000</Frequency><Timestamp dt:dt="r8">4.56300553435612E+15</Timestamp><Cur…	좌우반구com(split BVF)_2-003-1	60.021	1.0.0.165	1	-1552459021	Professional	2.0.10.242	2.0.10.353	10-10-2020		9:50:25	2.0.10.248	205	2	z	섭습	섭	습	NULL	NULL	NULL	129	1	73	NULL	NULL	NULL	KSY3	List2	NULL	NULL	NULL	NULL	NULL	NULL	NULL	NULL	NULL	1	z	0	3	593264	0	z	433
좌우반구com(split BVF)_2	3	1	<?xml version="1.0"?>\n<Clock xmlns:dt="urn:schemas-microsoft-com:datatypes"><Description dt:dt="string">E-Prime Primary Realtime Clock</Description><StartTime><Timestamp dt:dt="int">0</Timestamp><DateUtc dt:dt="string">2020-10-10T00:50:24Z</DateUtc></StartTime><FrequencyChanges><FrequencyChange><Frequency dt:dt="r8">2699960000</Frequency><Timestamp dt:dt="r8">4.56300553435612E+15</Timestamp><Cur…	좌우반구com(split BVF)_2-003-1	60.021	1.0.0.165	1	-1552459021	Professional	2.0.10.242	2.0.10.353	10-10-2020		9:50:25	2.0.10.248	183	1	{/}	성공	성	공	NULL	NULL	NULL	61	1	51	NULL	NULL	NULL	KSY	List2	0		0	-1	535467	184		0	0	1	{/}	0	4	535651	0	{/}	487
좌우반구com(split BVF)_2	3	1	<?xml version="1.0"?>\n<Clock xmlns:dt="urn:schemas-microsoft-com:datatypes"><Description dt:dt="string">E-Prime Primary Realtime Clock</Description><StartTime><Timestamp dt:dt="int">0</Timestamp><DateUtc dt:dt="string">2020-10-10T00:50:24Z</DateUtc></StartTime><FrequencyChanges><FrequencyChange><Frequency dt:dt="r8">2699960000</Frequency><Timestamp dt:dt="r8">4.56300553435612E+15</Timestamp><Cur…	좌우반구com(split BVF)_2-003-1	60.021	1.0.0.165	1	-1552459021	Professional	2.0.10.242	2.0.10.353	10-10-2020		9:50:25	2.0.10.248	307	1	{/}	세상	세	상	NULL	NULL	NULL	NULL	NULL	NULL	48	1	43	KSY	List3	0		1	-1	887878	184		0	0	1	{/}	0	4	888062	0	{/}	407
좌우반구com(split BVF)_2	3	1	<?xml version="1.0"?>\n<Clock xmlns:dt="urn:schemas-microsoft-com:datatypes"><Description dt:dt="string">E-Prime Primary Realtime Clock</Description><StartTime><Timestamp dt:dt="int">0</Timestamp><DateUtc dt:dt="string">2020-10-10T00:50:24Z</DateUtc></StartTime><FrequencyChanges><FrequencyChange><Frequency dt:dt="r8">2699960000</Frequency><Timestamp dt:dt="r8">4.56300553435612E+15</Timestamp><Cur…	좌우반구com(split BVF)_2-003-1	60.021	1.0.0.165	1	-1552459021	Professional	2.0.10.242	2.0.10.353	10-10-2020		9:50:25	2.0.10.248	280	1	{/}	소리	소	리	NULL	NULL	NULL	NULL	NULL	NULL	121	1	16	KSY	List3	0		0	-1	815570	183		0	0	1	{/}	1	3	815753	0	{/}	261
좌우반구com(split BVF)_2	3	1	<?xml version="1.0"?>\n<Clock xmlns:dt="urn:schemas-microsoft-com:datatypes"><Description dt:dt="string">E-Prime Primary Realtime Clock</Description><StartTime><Timestamp dt:dt="int">0</Timestamp><DateUtc dt:dt="string">2020-10-10T00:50:24Z</DateUtc></StartTime><FrequencyChanges><FrequencyChange><Frequency dt:dt="r8">2699960000</Frequency><Timestamp dt:dt="r8">4.56300553435612E+15</Timestamp><Cur…	좌우반구com(split BVF)_2-003-1	60.021	1.0.0.165	1	-1552459021	Professional	2.0.10.242	2.0.10.353	10-10-2020		9:50:25	2.0.10.248	41	1	{/}	소송	소	송	70	1	41	NULL	NULL	NULL	NULL	NULL	NULL	KSY	List1	0		0	0	128009	183		0	0	1	{/}	0	3	128192	0	{/}	260
좌우반구com(split BVF)_2	3	1	<?xml version="1.0"?>\n<Clock xmlns:dt="urn:schemas-microsoft-com:datatypes"><Description dt:dt="string">E-Prime Primary Realtime Clock</Description><StartTime><Timestamp dt:dt="int">0</Timestamp><DateUtc dt:dt="string">2020-10-10T00:50:24Z</DateUtc></StartTime><FrequencyChanges><FrequencyChange><Frequency dt:dt="r8">2699960000</Frequency><Timestamp dt:dt="r8">4.56300553435612E+15</Timestamp><Cur…	좌우반구com(split BVF)_2-003-1	60.021	1.0.0.165	1	-1552459021	Professional	2.0.10.242	2.0.10.353	10-10-2020		9:50:25	2.0.10.248	120	1	{/}	속도	속	도	79	1	120	NULL	NULL	NULL	NULL	NULL	NULL	KSY	List1	0		1	-1	339968	184		0	0	1	{/}	0	4	340152	0	{/}	346
좌우반구com(split BVF)_2	3	1	<?xml version="1.0"?>\n<Clock xmlns:dt="urn:schemas-microsoft-com:datatypes"><Description dt:dt="string">E-Prime Primary Realtime Clock</Description><StartTime><Timestamp dt:dt="int">0</Timestamp><DateUtc dt:dt="string">2020-10-10T00:50:24Z</DateUtc></StartTime><FrequencyChanges><FrequencyChange><Frequency dt:dt="r8">2699960000</Frequency><Timestamp dt:dt="r8">4.56300553435612E+15</Timestamp><Cur…	좌우반구com(split BVF)_2-003-1	60.021	1.0.0.165	1	-1552459021	Professional	2.0.10.242	2.0.10.353	10-10-2020		9:50:25	2.0.10.248	105	2	z	송스	송	스	3	1	105	NULL	NULL	NULL	NULL	NULL	NULL	KSY2	List1	NULL	NULL	NULL	NULL	NULL	NULL	NULL	NULL	NULL	1	z	0	3	300682	0	z	433
좌우반구com(split BVF)_2	3	1	<?xml version="1.0"?>\n<Clock xmlns:dt="urn:schemas-microsoft-com:datatypes"><Description dt:dt="string">E-Prime Primary Realtime Clock</Description><StartTime><Timestamp dt:dt="int">0</Timestamp><DateUtc dt:dt="string">2020-10-10T00:50:24Z</DateUtc></StartTime><FrequencyChanges><FrequencyChange><Frequency dt:dt="r8">2699960000</Frequency><Timestamp dt:dt="r8">4.56300553435612E+15</Timestamp><Cur…	좌우반구com(split BVF)_2-003-1	60.021	1.0.0.165	1	-1552459021	Professional	2.0.10.242	2.0.10.353	10-10-2020		9:50:25	2.0.10.248	391	2	z	송익	송	익	NULL	NULL	NULL	NULL	NULL	NULL	75	1	127	KSY	List3	0		1	-1	1107052	184		0	0	1	z	0	4	1107236	0	z	362
좌우반구com(split BVF)_2	3	1	<?xml version="1.0"?>\n<Clock xmlns:dt="urn:schemas-microsoft-com:datatypes"><Description dt:dt="string">E-Prime Primary Realtime Clock</Description><StartTime><Timestamp dt:dt="int">0</Timestamp><DateUtc dt:dt="string">2020-10-10T00:50:24Z</DateUtc></StartTime><FrequencyChanges><FrequencyChange><Frequency dt:dt="r8">2699960000</Frequency><Timestamp dt:dt="r8">4.56300553435612E+15</Timestamp><Cur…	좌우반구com(split BVF)_2-003-1	60.021	1.0.0.165	1	-1552459021	Professional	2.0.10.242	2.0.10.353	10-10-2020		9:50:25	2.0.10.248	40	1	{/}	수고	수	고	95	1	40	NULL	NULL	NULL	NULL	NULL	NULL	KSY	List1	0		0	0	125510	183		0	0	1	{/}	0	3	125693	0	{/}	295
좌우반구com(split BVF)_2	3	1	<?xml version="1.0"?>\n<Clock xmlns:dt="urn:schemas-microsoft-com:datatypes"><Description dt:dt="string">E-Prime Primary Realtime Clock</Description><StartTime><Timestamp dt:dt="int">0</Timestamp><DateUtc dt:dt="string">2020-10-10T00:50:24Z</DateUtc></StartTime><FrequencyChanges><FrequencyChange><Frequency dt:dt="r8">2699960000</Frequency><Timestamp dt:dt="r8">4.56300553435612E+15</Timestamp><Cur…	좌우반구com(split BVF)_2-003-1	60.021	1.0.0.165	1	-1552459021	Professional	2.0.10.242	2.0.10.353	10-10-2020		9:50:25	2.0.10.248	50	1	{/}	수단	수	단	2	1	50	NULL	NULL	NULL	NULL	NULL	NULL	KSY	List1	0		0	-1	152517	183		0	0	1	{/}	0	3	152700	0	{/}	584
좌우반구com(split BVF)_2	3	1	<?xml version="1.0"?>\n<Clock xmlns:dt="urn:schemas-microsoft-com:datatypes"><Description dt:dt="string">E-Prime Primary Realtime Clock</Description><StartTime><Timestamp dt:dt="int">0</Timestamp><DateUtc dt:dt="string">2020-10-10T00:50:24Z</DateUtc></StartTime><FrequencyChanges><FrequencyChange><Frequency dt:dt="r8">2699960000</Frequency><Timestamp dt:dt="r8">4.56300553435612E+15</Timestamp><Cur…	좌우반구com(split BVF)_2-003-1	60.021	1.0.0.165	1	-1552459021	Professional	2.0.10.242	2.0.10.353	10-10-2020		9:50:25	2.0.10.248	351	1	{/}	수준	수	준	NULL	NULL	NULL	NULL	NULL	NULL	87	1	87	KSY	List3	0		0	-1	1001622	183		0	0	1	{/}	1	3	1001805	0	{/}	215
좌우반구com(split BVF)_2	3	1	<?xml version="1.0"?>\n<Clock xmlns:dt="urn:schemas-microsoft-com:datatypes"><Description dt:dt="string">E-Prime Primary Realtime Clock</Description><StartTime><Timestamp dt:dt="int">0</Timestamp><DateUtc dt:dt="string">2020-10-10T00:50:24Z</DateUtc></StartTime><FrequencyChanges><FrequencyChange><Frequency dt:dt="r8">2699960000</Frequency><Timestamp dt:dt="r8">4.56300553435612E+15</Timestamp><Cur…	좌우반구com(split BVF)_2-003-1	60.021	1.0.0.165	1	-1552459021	Professional	2.0.10.242	2.0.10.353	10-10-2020		9:50:25	2.0.10.248	59	2	z	숙국	숙	국	84	1	59	NULL	NULL	NULL	NULL	NULL	NULL	KSY	List1	0		0	-1	177358	183		0	0	1	z	1	3	177541	0	z	511
좌우반구com(split BVF)_2	3	1	<?xml version="1.0"?>\n<Clock xmlns:dt="urn:schemas-microsoft-com:datatypes"><Description dt:dt="string">E-Prime Primary Realtime Clock</Description><StartTime><Timestamp dt:dt="int">0</Timestamp><DateUtc dt:dt="string">2020-10-10T00:50:24Z</DateUtc></StartTime><FrequencyChanges><FrequencyChange><Frequency dt:dt="r8">2699960000</Frequency><Timestamp dt:dt="r8">4.56300553435612E+15</Timestamp><Cur…	좌우반구com(split BVF)_2-003-1	60.021	1.0.0.165	1	-1552459021	Professional	2.0.10.242	2.0.10.353	10-10-2020		9:50:25	2.0.10.248	81	2	z	숙발	숙	발	124	1	81	NULL	NULL	NULL	NULL	NULL	NULL	KSY	List1	0		0	-1	237454	183		0	0	1	z	0	3	237637	0	z	382
좌우반구com(split BVF)_2	3	1	<?xml version="1.0"?>\n<Clock xmlns:dt="urn:schemas-microsoft-com:datatypes"><Description dt:dt="string">E-Prime Primary Realtime Clock</Description><StartTime><Timestamp dt:dt="int">0</Timestamp><DateUtc dt:dt="string">2020-10-10T00:50:24Z</DateUtc></StartTime><FrequencyChanges><FrequencyChange><Frequency dt:dt="r8">2699960000</Frequency><Timestamp dt:dt="r8">4.56300553435612E+15</Timestamp><Cur…	좌우반구com(split BVF)_2-003-1	60.021	1.0.0.165	1	-1552459021	Professional	2.0.10.242	2.0.10.353	10-10-2020		9:50:25	2.0.10.248	116	1	{/}	숙소	숙	소	32	1	116	NULL	NULL	NULL	NULL	NULL	NULL	KSY	List1	0		0	-1	330005	184		0	0	1	{/}	0	4	330189	0	{/}	310
좌우반구com(split BVF)_2	3	1	<?xml version="1.0"?>\n<Clock xmlns:dt="urn:schemas-microsoft-com:datatypes"><Description dt:dt="string">E-Prime Primary Realtime Clock</Description><StartTime><Timestamp dt:dt="int">0</Timestamp><DateUtc dt:dt="string">2020-10-10T00:50:24Z</DateUtc></StartTime><FrequencyChanges><FrequencyChange><Frequency dt:dt="r8">2699960000</Frequency><Timestamp dt:dt="r8">4.56300553435612E+15</Timestamp><Cur…	좌우반구com(split BVF)_2-003-1	60.021	1.0.0.165	1	-1552459021	Professional	2.0.10.242	2.0.10.353	10-10-2020		9:50:25	2.0.10.248	99	2	z	술감	술	감	15	1	99	NULL	NULL	NULL	NULL	NULL	NULL	KSY	List1	0		0	0	284838	183		0	0	1	z	0	3	285021	0	z	390
좌우반구com(split BVF)_2	3	1	<?xml version="1.0"?>\n<Clock xmlns:dt="urn:schemas-microsoft-com:datatypes"><Description dt:dt="string">E-Prime Primary Realtime Clock</Description><StartTime><Timestamp dt:dt="int">0</Timestamp><DateUtc dt:dt="string">2020-10-10T00:50:24Z</DateUtc></StartTime><FrequencyChanges><FrequencyChange><Frequency dt:dt="r8">2699960000</Frequency><Timestamp dt:dt="r8">4.56300553435612E+15</Timestamp><Cur…	좌우반구com(split BVF)_2-003-1	60.021	1.0.0.165	1	-1552459021	Professional	2.0.10.242	2.0.10.353	10-10-2020		9:50:25	2.0.10.248	353	2	z	스위	스	위	NULL	NULL	NULL	NULL	NULL	NULL	19	1	89	KSY	List3	0		0	-1	1006837	183		0	0	1	z	0	3	1007020	0	z	336
좌우반구com(split BVF)_2	3	1	<?xml version="1.0"?>\n<Clock xmlns:dt="urn:schemas-microsoft-com:datatypes"><Description dt:dt="string">E-Prime Primary Realtime Clock</Description><StartTime><Timestamp dt:dt="int">0</Timestamp><DateUtc dt:dt="string">2020-10-10T00:50:24Z</DateUtc></StartTime><FrequencyChanges><FrequencyChange><Frequency dt:dt="r8">2699960000</Frequency><Timestamp dt:dt="r8">4.56300553435612E+15</Timestamp><Cur…	좌우반구com(split BVF)_2-003-1	60.021	1.0.0.165	1	-1552459021	Professional	2.0.10.242	2.0.10.353	10-10-2020		9:50:25	2.0.10.248	140	2	z	스진	스	진	NULL	NULL	NULL	37	1	8	NULL	NULL	NULL	KSY2	List2	NULL	NULL	NULL	NULL	NULL	NULL	NULL	NULL	NULL	1	z	0	4	423240	0	z	403
좌우반구com(split BVF)_2	3	1	<?xml version="1.0"?>\n<Clock xmlns:dt="urn:schemas-microsoft-com:datatypes"><Description dt:dt="string">E-Prime Primary Realtime Clock</Description><StartTime><Timestamp dt:dt="int">0</Timestamp><DateUtc dt:dt="string">2020-10-10T00:50:24Z</DateUtc></StartTime><FrequencyChanges><FrequencyChange><Frequency dt:dt="r8">2699960000</Frequency><Timestamp dt:dt="r8">4.56300553435612E+15</Timestamp><Cur…	좌우반구com(split BVF)_2-003-1	60.021	1.0.0.165	1	-1552459021	Professional	2.0.10.242	2.0.10.353	10-10-2020		9:50:25	2.0.10.248	287	2	z	스향	스	향	NULL	NULL	NULL	NULL	NULL	NULL	117	1	23	KSY	List3	0		0	-1	833464	183		0	0	1	z	0	3	833647	0	z	215
좌우반구com(split BVF)_2	3	1	<?xml version="1.0"?>\n<Clock xmlns:dt="urn:schemas-microsoft-com:datatypes"><Description dt:dt="string">E-Prime Primary Realtime Clock</Description><StartTime><Timestamp dt:dt="int">0</Timestamp><DateUtc dt:dt="string">2020-10-10T00:50:24Z</DateUtc></StartTime><FrequencyChanges><FrequencyChange><Frequency dt:dt="r8">2699960000</Frequency><Timestamp dt:dt="r8">4.56300553435612E+15</Timestamp><Cur…	좌우반구com(split BVF)_2-003-1	60.021	1.0.0.165	1	-1552459021	Professional	2.0.10.242	2.0.10.353	10-10-2020		9:50:25	2.0.10.248	46	2	z	습나	습	나	58	1	46	NULL	NULL	NULL	NULL	NULL	NULL	KSY	List1	0		1	-1	141487	184		0	0	1	z	0	4	141671	0	z	406
좌우반구com(split BVF)_2	3	1	<?xml version="1.0"?>\n<Clock xmlns:dt="urn:schemas-microsoft-com:datatypes"><Description dt:dt="string">E-Prime Primary Realtime Clock</Description><StartTime><Timestamp dt:dt="int">0</Timestamp><DateUtc dt:dt="string">2020-10-10T00:50:24Z</DateUtc></StartTime><FrequencyChanges><FrequencyChange><Frequency dt:dt="r8">2699960000</Frequency><Timestamp dt:dt="r8">4.56300553435612E+15</Timestamp><Cur…	좌우반구com(split BVF)_2-003-1	60.021	1.0.0.165	1	-1552459021	Professional	2.0.10.242	2.0.10.353	10-10-2020		9:50:25	2.0.10.248	130	2	z	습필	습	필	29	1	130	NULL	NULL	NULL	NULL	NULL	NULL	KSY3	List1	NULL	NULL	NULL	NULL	NULL	NULL	NULL	NULL	NULL	1	z	0	4	366343	0	z	331
좌우반구com(split BVF)_2	3	1	<?xml version="1.0"?>\n<Clock xmlns:dt="urn:schemas-microsoft-com:datatypes"><Description dt:dt="string">E-Prime Primary Realtime Clock</Description><StartTime><Timestamp dt:dt="int">0</Timestamp><DateUtc dt:dt="string">2020-10-10T00:50:24Z</DateUtc></StartTime><FrequencyChanges><FrequencyChange><Frequency dt:dt="r8">2699960000</Frequency><Timestamp dt:dt="r8">4.56300553435612E+15</Timestamp><Cur…	좌우반구com(split BVF)_2-003-1	60.021	1.0.0.165	1	-1552459021	Professional	2.0.10.242	2.0.10.353	10-10-2020		9:50:25	2.0.10.248	93	1	{/}	시간	시	간	72	1	93	NULL	NULL	NULL	NULL	NULL	NULL	KSY	List1	0		0	-1	269126	184		0	0	1	{/}	0	4	269310	0	{/}	325
좌우반구com(split BVF)_2	3	1	<?xml version="1.0"?>\n<Clock xmlns:dt="urn:schemas-microsoft-com:datatypes"><Description dt:dt="string">E-Prime Primary Realtime Clock</Description><StartTime><Timestamp dt:dt="int">0</Timestamp><DateUtc dt:dt="string">2020-10-10T00:50:24Z</DateUtc></StartTime><FrequencyChanges><FrequencyChange><Frequency dt:dt="r8">2699960000</Frequency><Timestamp dt:dt="r8">4.56300553435612E+15</Timestamp><Cur…	좌우반구com(split BVF)_2-003-1	60.021	1.0.0.165	1	-1552459021	Professional	2.0.10.242	2.0.10.353	10-10-2020		9:50:25	2.0.10.248	72	1	{/}	시기	시	기	126	1	72	NULL	NULL	NULL	NULL	NULL	NULL	KSY	List1	0		0	0	213546	183		0	0	1	{/}	0	3	213729	0	{/}	371
좌우반구com(split BVF)_2	3	1	<?xml version="1.0"?>\n<Clock xmlns:dt="urn:schemas-microsoft-com:datatypes"><Description dt:dt="string">E-Prime Primary Realtime Clock</Description><StartTime><Timestamp dt:dt="int">0</Timestamp><DateUtc dt:dt="string">2020-10-10T00:50:24Z</DateUtc></StartTime><FrequencyChanges><FrequencyChange><Frequency dt:dt="r8">2699960000</Frequency><Timestamp dt:dt="r8">4.56300553435612E+15</Timestamp><Cur…	좌우반구com(split BVF)_2-003-1	60.021	1.0.0.165	1	-1552459021	Professional	2.0.10.242	2.0.10.353	10-10-2020		9:50:25	2.0.10.248	226	1	{/}	시대	시	대	NULL	NULL	NULL	113	1	94	NULL	NULL	NULL	KSY	List2	0		0	-1	648728	183		0	0	1	{/}	1	3	648911	0	{/}	425
좌우반구com(split BVF)_2	3	1	<?xml version="1.0"?>\n<Clock xmlns:dt="urn:schemas-microsoft-com:datatypes"><Description dt:dt="string">E-Prime Primary Realtime Clock</Description><StartTime><Timestamp dt:dt="int">0</Timestamp><DateUtc dt:dt="string">2020-10-10T00:50:24Z</DateUtc></StartTime><FrequencyChanges><FrequencyChange><Frequency dt:dt="r8">2699960000</Frequency><Timestamp dt:dt="r8">4.56300553435612E+15</Timestamp><Cur…	좌우반구com(split BVF)_2-003-1	60.021	1.0.0.165	1	-1552459021	Professional	2.0.10.242	2.0.10.353	10-10-2020		9:50:25	2.0.10.248	143	1	{/}	시도	시	도	NULL	NULL	NULL	9	1	11	NULL	NULL	NULL	KSY	List2	0		0	0	430854	183		0	0	1	{/}	0	3	431037	0	{/}	423
좌우반구com(split BVF)_2	3	1	<?xml version="1.0"?>\n<Clock xmlns:dt="urn:schemas-microsoft-com:datatypes"><Description dt:dt="string">E-Prime Primary Realtime Clock</Description><StartTime><Timestamp dt:dt="int">0</Timestamp><DateUtc dt:dt="string">2020-10-10T00:50:24Z</DateUtc></StartTime><FrequencyChanges><FrequencyChange><Frequency dt:dt="r8">2699960000</Frequency><Timestamp dt:dt="r8">4.56300553435612E+15</Timestamp><Cur…	좌우반구com(split BVF)_2-003-1	60.021	1.0.0.165	1	-1552459021	Professional	2.0.10.242	2.0.10.353	10-10-2020		9:50:25	2.0.10.248	155	2	z	시질	시	질	NULL	NULL	NULL	32	1	23	NULL	NULL	NULL	KSY3	List2	NULL	NULL	NULL	NULL	NULL	NULL	NULL	NULL	NULL	1	z	0	3	462676	0	z	494
좌우반구com(split BVF)_2	3	1	<?xml version="1.0"?>\n<Clock xmlns:dt="urn:schemas-microsoft-com:datatypes"><Description dt:dt="string">E-Prime Primary Realtime Clock</Description><StartTime><Timestamp dt:dt="int">0</Timestamp><DateUtc dt:dt="string">2020-10-10T00:50:24Z</DateUtc></StartTime><FrequencyChanges><FrequencyChange><Frequency dt:dt="r8">2699960000</Frequency><Timestamp dt:dt="r8">4.56300553435612E+15</Timestamp><Cur…	좌우반구com(split BVF)_2-003-1	60.021	1.0.0.165	1	-1552459021	Professional	2.0.10.242	2.0.10.353	10-10-2020		9:50:25	2.0.10.248	198	1	{/}	식비	식	비	NULL	NULL	NULL	81	1	66	NULL	NULL	NULL	KSY	List2	0		0	-1	575087	183		0	0	1	{/}	0	3	575270	0	{/}	426
좌우반구com(split BVF)_2	3	1	<?xml version="1.0"?>\n<Clock xmlns:dt="urn:schemas-microsoft-com:datatypes"><Description dt:dt="string">E-Prime Primary Realtime Clock</Description><StartTime><Timestamp dt:dt="int">0</Timestamp><DateUtc dt:dt="string">2020-10-10T00:50:24Z</DateUtc></StartTime><FrequencyChanges><FrequencyChange><Frequency dt:dt="r8">2699960000</Frequency><Timestamp dt:dt="r8">4.56300553435612E+15</Timestamp><Cur…	좌우반구com(split BVF)_2-003-1	60.021	1.0.0.165	1	-1552459021	Professional	2.0.10.242	2.0.10.353	10-10-2020		9:50:25	2.0.10.248	33	2	z	식차	식	차	113	1	33	NULL	NULL	NULL	NULL	NULL	NULL	KSY3	List1	NULL	NULL	NULL	NULL	NULL	NULL	NULL	NULL	NULL	1	z	0	4	106250	0	z	837
좌우반구com(split BVF)_2	3	1	<?xml version="1.0"?>\n<Clock xmlns:dt="urn:schemas-microsoft-com:datatypes"><Description dt:dt="string">E-Prime Primary Realtime Clock</Description><StartTime><Timestamp dt:dt="int">0</Timestamp><DateUtc dt:dt="string">2020-10-10T00:50:24Z</DateUtc></StartTime><FrequencyChanges><FrequencyChange><Frequency dt:dt="r8">2699960000</Frequency><Timestamp dt:dt="r8">4.56300553435612E+15</Timestamp><Cur…	좌우반구com(split BVF)_2-003-1	60.021	1.0.0.165	1	-1552459021	Professional	2.0.10.242	2.0.10.353	10-10-2020		9:50:25	2.0.10.248	19	1	{/}	식탁	식	탁	46	1	19	NULL	NULL	NULL	NULL	NULL	NULL	KSY	List1	0		0	-1	67613	183		0	0	1	{/}	0	3	67796	0	{/}	345
좌우반구com(split BVF)_2	3	1	<?xml version="1.0"?>\n<Clock xmlns:dt="urn:schemas-microsoft-com:datatypes"><Description dt:dt="string">E-Prime Primary Realtime Clock</Description><StartTime><Timestamp dt:dt="int">0</Timestamp><DateUtc dt:dt="string">2020-10-10T00:50:24Z</DateUtc></StartTime><FrequencyChanges><FrequencyChange><Frequency dt:dt="r8">2699960000</Frequency><Timestamp dt:dt="r8">4.56300553435612E+15</Timestamp><Cur…	좌우반구com(split BVF)_2-003-1	60.021	1.0.0.165	1	-1552459021	Professional	2.0.10.242	2.0.10.353	10-10-2020		9:50:25	2.0.10.248	90	2	z	실락	실	락	21	1	90	NULL	NULL	NULL	NULL	NULL	NULL	KSY3	List1	NULL	NULL	NULL	NULL	NULL	NULL	NULL	NULL	NULL	1	z	1	3	261462	0	z	421
좌우반구com(split BVF)_2	3	1	<?xml version="1.0"?>\n<Clock xmlns:dt="urn:schemas-microsoft-com:datatypes"><Description dt:dt="string">E-Prime Primary Realtime Clock</Description><StartTime><Timestamp dt:dt="int">0</Timestamp><DateUtc dt:dt="string">2020-10-10T00:50:24Z</DateUtc></StartTime><FrequencyChanges><FrequencyChange><Frequency dt:dt="r8">2699960000</Frequency><Timestamp dt:dt="r8">4.56300553435612E+15</Timestamp><Cur…	좌우반구com(split BVF)_2-003-1	60.021	1.0.0.165	1	-1552459021	Professional	2.0.10.242	2.0.10.353	10-10-2020		9:50:25	2.0.10.248	384	2	z	실작	실	작	NULL	NULL	NULL	NULL	NULL	NULL	107	1	120	KSY2	List3	NULL	NULL	NULL	NULL	NULL	NULL	NULL	NULL	NULL	1	z	0	3	1088875	0	z	394
좌우반구com(split BVF)_2	3	1	<?xml version="1.0"?>\n<Clock xmlns:dt="urn:schemas-microsoft-com:datatypes"><Description dt:dt="string">E-Prime Primary Realtime Clock</Description><StartTime><Timestamp dt:dt="int">0</Timestamp><DateUtc dt:dt="string">2020-10-10T00:50:24Z</DateUtc></StartTime><FrequencyChanges><FrequencyChange><Frequency dt:dt="r8">2699960000</Frequency><Timestamp dt:dt="r8">4.56300553435612E+15</Timestamp><Cur…	좌우반구com(split BVF)_2-003-1	60.021	1.0.0.165	1	-1552459021	Professional	2.0.10.242	2.0.10.353	10-10-2020		9:50:25	2.0.10.248	117	1	{/}	실험	실	험	36	1	117	NULL	NULL	NULL	NULL	NULL	NULL	KSY	List1	0		0	-1	332521	183		0	0	1	{/}	1	3	332704	0	{/}	226
좌우반구com(split BVF)_2	3	1	<?xml version="1.0"?>\n<Clock xmlns:dt="urn:schemas-microsoft-com:datatypes"><Description dt:dt="string">E-Prime Primary Realtime Clock</Description><StartTime><Timestamp dt:dt="int">0</Timestamp><DateUtc dt:dt="string">2020-10-10T00:50:24Z</DateUtc></StartTime><FrequencyChanges><FrequencyChange><Frequency dt:dt="r8">2699960000</Frequency><Timestamp dt:dt="r8">4.56300553435612E+15</Timestamp><Cur…	좌우반구com(split BVF)_2-003-1	60.021	1.0.0.165	1	-1552459021	Professional	2.0.10.242	2.0.10.353	10-10-2020		9:50:25	2.0.10.248	317	1	{/}	심복	심	복	NULL	NULL	NULL	NULL	NULL	NULL	66	1	53	KSY	List3	0		0	0	913953	183		0	0	1	{/}	0	3	914136	0	{/}	334
좌우반구com(split BVF)_2	3	1	<?xml version="1.0"?>\n<Clock xmlns:dt="urn:schemas-microsoft-com:datatypes"><Description dt:dt="string">E-Prime Primary Realtime Clock</Description><StartTime><Timestamp dt:dt="int">0</Timestamp><DateUtc dt:dt="string">2020-10-10T00:50:24Z</DateUtc></StartTime><FrequencyChanges><FrequencyChange><Frequency dt:dt="r8">2699960000</Frequency><Timestamp dt:dt="r8">4.56300553435612E+15</Timestamp><Cur…	좌우반구com(split BVF)_2-003-1	60.021	1.0.0.165	1	-1552459021	Professional	2.0.10.242	2.0.10.353	10-10-2020		9:50:25	2.0.10.248	244	1	{/}	심신	심	신	NULL	NULL	NULL	2	1	112	NULL	NULL	NULL	KSY	List2	0		0	-1	694845	184		0	0	1	{/}	0	4	695029	0	{/}	442
좌우반구com(split BVF)_2	3	1	<?xml version="1.0"?>\n<Clock xmlns:dt="urn:schemas-microsoft-com:datatypes"><Description dt:dt="string">E-Prime Primary Realtime Clock</Description><StartTime><Timestamp dt:dt="int">0</Timestamp><DateUtc dt:dt="string">2020-10-10T00:50:24Z</DateUtc></StartTime><FrequencyChanges><FrequencyChange><Frequency dt:dt="r8">2699960000</Frequency><Timestamp dt:dt="r8">4.56300553435612E+15</Timestamp><Cur…	좌우반구com(split BVF)_2-003-1	60.021	1.0.0.165	1	-1552459021	Professional	2.0.10.242	2.0.10.353	10-10-2020		9:50:25	2.0.10.248	277	2	z	압례	압	례	NULL	NULL	NULL	NULL	NULL	NULL	115	1	13	KSY	List3	0		0	-1	807806	183		0	0	1	z	0	3	807989	0	z	369
좌우반구com(split BVF)_2	3	1	<?xml version="1.0"?>\n<Clock xmlns:dt="urn:schemas-microsoft-com:datatypes"><Description dt:dt="string">E-Prime Primary Realtime Clock</Description><StartTime><Timestamp dt:dt="int">0</Timestamp><DateUtc dt:dt="string">2020-10-10T00:50:24Z</DateUtc></StartTime><FrequencyChanges><FrequencyChange><Frequency dt:dt="r8">2699960000</Frequency><Timestamp dt:dt="r8">4.56300553435612E+15</Timestamp><Cur…	좌우반구com(split BVF)_2-003-1	60.021	1.0.0.165	1	-1552459021	Professional	2.0.10.242	2.0.10.353	10-10-2020		9:50:25	2.0.10.248	178	1	{/}	압축	압	축	NULL	NULL	NULL	48	1	46	NULL	NULL	NULL	KSY	List2	0		0	-1	522072	183		0	0	1	{/}	0	3	522255	0	{/}	498
좌우반구com(split BVF)_2	3	1	<?xml version="1.0"?>\n<Clock xmlns:dt="urn:schemas-microsoft-com:datatypes"><Description dt:dt="string">E-Prime Primary Realtime Clock</Description><StartTime><Timestamp dt:dt="int">0</Timestamp><DateUtc dt:dt="string">2020-10-10T00:50:24Z</DateUtc></StartTime><FrequencyChanges><FrequencyChange><Frequency dt:dt="r8">2699960000</Frequency><Timestamp dt:dt="r8">4.56300553435612E+15</Timestamp><Cur…	좌우반구com(split BVF)_2-003-1	60.021	1.0.0.165	1	-1552459021	Professional	2.0.10.242	2.0.10.353	10-10-2020		9:50:25	2.0.10.248	311	2	z	양간	양	간	NULL	NULL	NULL	NULL	NULL	NULL	131	1	47	KSY	List3	0		0	-1	898258	183		0	0	1	z	1	3	898441	0	z	397
좌우반구com(split BVF)_2	3	1	<?xml version="1.0"?>\n<Clock xmlns:dt="urn:schemas-microsoft-com:datatypes"><Description dt:dt="string">E-Prime Primary Realtime Clock</Description><StartTime><Timestamp dt:dt="int">0</Timestamp><DateUtc dt:dt="string">2020-10-10T00:50:24Z</DateUtc></StartTime><FrequencyChanges><FrequencyChange><Frequency dt:dt="r8">2699960000</Frequency><Timestamp dt:dt="r8">4.56300553435612E+15</Timestamp><Cur…	좌우반구com(split BVF)_2-003-1	60.021	1.0.0.165	1	-1552459021	Professional	2.0.10.242	2.0.10.353	10-10-2020		9:50:25	2.0.10.248	168	2	z	양급	양	급	NULL	NULL	NULL	8	1	36	NULL	NULL	NULL	KSY3	List2	NULL	NULL	NULL	NULL	NULL	NULL	NULL	NULL	NULL	1	z	0	3	496181	0	z	444
좌우반구com(split BVF)_2	3	1	<?xml version="1.0"?>\n<Clock xmlns:dt="urn:schemas-microsoft-com:datatypes"><Description dt:dt="string">E-Prime Primary Realtime Clock</Description><StartTime><Timestamp dt:dt="int">0</Timestamp><DateUtc dt:dt="string">2020-10-10T00:50:24Z</DateUtc></StartTime><FrequencyChanges><FrequencyChange><Frequency dt:dt="r8">2699960000</Frequency><Timestamp dt:dt="r8">4.56300553435612E+15</Timestamp><Cur…	좌우반구com(split BVF)_2-003-1	60.021	1.0.0.165	1	-1552459021	Professional	2.0.10.242	2.0.10.353	10-10-2020		9:50:25	2.0.10.248	367	1	{/}	양념	양	념	NULL	NULL	NULL	NULL	NULL	NULL	10	1	103	KSY	List3	0		0	0	1044141	183		0	0	1	{/}	0	3	1044324	0	{/}	256
좌우반구com(split BVF)_2	3	1	<?xml version="1.0"?>\n<Clock xmlns:dt="urn:schemas-microsoft-com:datatypes"><Description dt:dt="string">E-Prime Primary Realtime Clock</Description><StartTime><Timestamp dt:dt="int">0</Timestamp><DateUtc dt:dt="string">2020-10-10T00:50:24Z</DateUtc></StartTime><FrequencyChanges><FrequencyChange><Frequency dt:dt="r8">2699960000</Frequency><Timestamp dt:dt="r8">4.56300553435612E+15</Timestamp><Cur…	좌우반구com(split BVF)_2-003-1	60.021	1.0.0.165	1	-1552459021	Professional	2.0.10.242	2.0.10.353	10-10-2020		9:50:25	2.0.10.248	9	2	z	양최	양	최	125	1	9	NULL	NULL	NULL	NULL	NULL	NULL	KSY	List1	0		0	0	41189	183		0	0	1	z	0	3	41372	0	z	458
좌우반구com(split BVF)_2	3	1	<?xml version="1.0"?>\n<Clock xmlns:dt="urn:schemas-microsoft-com:datatypes"><Description dt:dt="string">E-Prime Primary Realtime Clock</Description><StartTime><Timestamp dt:dt="int">0</Timestamp><DateUtc dt:dt="string">2020-10-10T00:50:24Z</DateUtc></StartTime><FrequencyChanges><FrequencyChange><Frequency dt:dt="r8">2699960000</Frequency><Timestamp dt:dt="r8">4.56300553435612E+15</Timestamp><Cur…	좌우반구com(split BVF)_2-003-1	60.021	1.0.0.165	1	-1552459021	Professional	2.0.10.242	2.0.10.353	10-10-2020		9:50:25	2.0.10.248	97	1	{/}	어휘	어	휘	99	1	97	NULL	NULL	NULL	NULL	NULL	NULL	KSY	List1	0		1	-1	279489	184		0	0	1	{/}	0	4	279673	0	{/}	547
좌우반구com(split BVF)_2	3	1	<?xml version="1.0"?>\n<Clock xmlns:dt="urn:schemas-microsoft-com:datatypes"><Description dt:dt="string">E-Prime Primary Realtime Clock</Description><StartTime><Timestamp dt:dt="int">0</Timestamp><DateUtc dt:dt="string">2020-10-10T00:50:24Z</DateUtc></StartTime><FrequencyChanges><FrequencyChange><Frequency dt:dt="r8">2699960000</Frequency><Timestamp dt:dt="r8">4.56300553435612E+15</Timestamp><Cur…	좌우반구com(split BVF)_2-003-1	60.021	1.0.0.165	1	-1552459021	Professional	2.0.10.242	2.0.10.353	10-10-2020		9:50:25	2.0.10.248	337	2	z	엄도	엄	도	NULL	NULL	NULL	NULL	NULL	NULL	91	1	73	KSY2	List3	NULL	NULL	NULL	NULL	NULL	NULL	NULL	NULL	NULL	1	z	0	3	965668	0	z	417
좌우반구com(split BVF)_2	3	1	<?xml version="1.0"?>\n<Clock xmlns:dt="urn:schemas-microsoft-com:datatypes"><Description dt:dt="string">E-Prime Primary Realtime Clock</Description><StartTime><Timestamp dt:dt="int">0</Timestamp><DateUtc dt:dt="string">2020-10-10T00:50:24Z</DateUtc></StartTime><FrequencyChanges><FrequencyChange><Frequency dt:dt="r8">2699960000</Frequency><Timestamp dt:dt="r8">4.56300553435612E+15</Timestamp><Cur…	좌우반구com(split BVF)_2-003-1	60.021	1.0.0.165	1	-1552459021	Professional	2.0.10.242	2.0.10.353	10-10-2020		9:50:25	2.0.10.248	229	1	{/}	엄마	엄	마	NULL	NULL	NULL	12	1	97	NULL	NULL	NULL	KSY	List2	0		0	-1	656442	183		0	0	1	{/}	0	3	656625	0	{/}	415
좌우반구com(split BVF)_2	3	1	<?xml version="1.0"?>\n<Clock xmlns:dt="urn:schemas-microsoft-com:datatypes"><Description dt:dt="string">E-Prime Primary Realtime Clock</Description><StartTime><Timestamp dt:dt="int">0</Timestamp><DateUtc dt:dt="string">2020-10-10T00:50:24Z</DateUtc></StartTime><FrequencyChanges><FrequencyChange><Frequency dt:dt="r8">2699960000</Frequency><Timestamp dt:dt="r8">4.56300553435612E+15</Timestamp><Cur…	좌우반구com(split BVF)_2-003-1	60.021	1.0.0.165	1	-1552459021	Professional	2.0.10.242	2.0.10.353	10-10-2020		9:50:25	2.0.10.248	247	2	z	엇압	엇	압	NULL	NULL	NULL	11	1	115	NULL	NULL	NULL	KSY2	List2	NULL	NULL	NULL	NULL	NULL	NULL	NULL	NULL	NULL	1	z	0	3	702876	0	z	579
좌우반구com(split BVF)_2	3	1	<?xml version="1.0"?>\n<Clock xmlns:dt="urn:schemas-microsoft-com:datatypes"><Description dt:dt="string">E-Prime Primary Realtime Clock</Description><StartTime><Timestamp dt:dt="int">0</Timestamp><DateUtc dt:dt="string">2020-10-10T00:50:24Z</DateUtc></StartTime><FrequencyChanges><FrequencyChange><Frequency dt:dt="r8">2699960000</Frequency><Timestamp dt:dt="r8">4.56300553435612E+15</Timestamp><Cur…	좌우반구com(split BVF)_2-003-1	60.021	1.0.0.165	1	-1552459021	Professional	2.0.10.242	2.0.10.353	10-10-2020		9:50:25	2.0.10.248	187	2	z	여별	여	별	NULL	NULL	NULL	87	1	55	NULL	NULL	NULL	KSY2	List2	NULL	NULL	NULL	NULL	NULL	NULL	NULL	NULL	NULL	1	z	1	3	546463	0	z	475
좌우반구com(split BVF)_2	3	1	<?xml version="1.0"?>\n<Clock xmlns:dt="urn:schemas-microsoft-com:datatypes"><Description dt:dt="string">E-Prime Primary Realtime Clock</Description><StartTime><Timestamp dt:dt="int">0</Timestamp><DateUtc dt:dt="string">2020-10-10T00:50:24Z</DateUtc></StartTime><FrequencyChanges><FrequencyChange><Frequency dt:dt="r8">2699960000</Frequency><Timestamp dt:dt="r8">4.56300553435612E+15</Timestamp><Cur…	좌우반구com(split BVF)_2-003-1	60.021	1.0.0.165	1	-1552459021	Professional	2.0.10.242	2.0.10.353	10-10-2020		9:50:25	2.0.10.248	298	2	z	여본	여	본	NULL	NULL	NULL	NULL	NULL	NULL	20	1	34	KSY3	List3	NULL	NULL	NULL	NULL	NULL	NULL	NULL	NULL	NULL	0	z	0	4	864037	0	{/}	825
좌우반구com(split BVF)_2	3	1	<?xml version="1.0"?>\n<Clock xmlns:dt="urn:schemas-microsoft-com:datatypes"><Description dt:dt="string">E-Prime Primary Realtime Clock</Description><StartTime><Timestamp dt:dt="int">0</Timestamp><DateUtc dt:dt="string">2020-10-10T00:50:24Z</DateUtc></StartTime><FrequencyChanges><FrequencyChange><Frequency dt:dt="r8">2699960000</Frequency><Timestamp dt:dt="r8">4.56300553435612E+15</Timestamp><Cur…	좌우반구com(split BVF)_2-003-1	60.021	1.0.0.165	1	-1552459021	Professional	2.0.10.242	2.0.10.353	10-10-2020		9:50:25	2.0.10.248	294	1	{/}	여생	여	생	NULL	NULL	NULL	NULL	NULL	NULL	43	1	30	KSY	List3	0		0	-1	851924	183		0	0	1	{/}	1	3	852107	0	{/}	483
좌우반구com(split BVF)_2	3	1	<?xml version="1.0"?>\n<Clock xmlns:dt="urn:schemas-microsoft-com:datatypes"><Description dt:dt="string">E-Prime Primary Realtime Clock</Description><StartTime><Timestamp dt:dt="int">0</Timestamp><DateUtc dt:dt="string">2020-10-10T00:50:24Z</DateUtc></StartTime><FrequencyChanges><FrequencyChange><Frequency dt:dt="r8">2699960000</Frequency><Timestamp dt:dt="r8">4.56300553435612E+15</Timestamp><Cur…	좌우반구com(split BVF)_2-003-1	60.021	1.0.0.165	1	-1552459021	Professional	2.0.10.242	2.0.10.353	10-10-2020		9:50:25	2.0.10.248	102	2	z	열례	열	례	25	1	102	NULL	NULL	NULL	NULL	NULL	NULL	KSY3	List1	NULL	NULL	NULL	NULL	NULL	NULL	NULL	NULL	NULL	1	z	0	3	292868	0	z	423
좌우반구com(split BVF)_2	3	1	<?xml version="1.0"?>\n<Clock xmlns:dt="urn:schemas-microsoft-com:datatypes"><Description dt:dt="string">E-Prime Primary Realtime Clock</Description><StartTime><Timestamp dt:dt="int">0</Timestamp><DateUtc dt:dt="string">2020-10-10T00:50:24Z</DateUtc></StartTime><FrequencyChanges><FrequencyChange><Frequency dt:dt="r8">2699960000</Frequency><Timestamp dt:dt="r8">4.56300553435612E+15</Timestamp><Cur…	좌우반구com(split BVF)_2-003-1	60.021	1.0.0.165	1	-1552459021	Professional	2.0.10.242	2.0.10.353	10-10-2020		9:50:25	2.0.10.248	242	2	z	열박	열	박	NULL	NULL	NULL	13	1	110	NULL	NULL	NULL	KSY3	List2	NULL	NULL	NULL	NULL	NULL	NULL	NULL	NULL	NULL	1	z	0	3	689947	0	z	412
좌우반구com(split BVF)_2	3	1	<?xml version="1.0"?>\n<Clock xmlns:dt="urn:schemas-microsoft-com:datatypes"><Description dt:dt="string">E-Prime Primary Realtime Clock</Description><StartTime><Timestamp dt:dt="int">0</Timestamp><DateUtc dt:dt="string">2020-10-10T00:50:24Z</DateUtc></StartTime><FrequencyChanges><FrequencyChange><Frequency dt:dt="r8">2699960000</Frequency><Timestamp dt:dt="r8">4.56300553435612E+15</Timestamp><Cur…	좌우반구com(split BVF)_2-003-1	60.021	1.0.0.165	1	-1552459021	Professional	2.0.10.242	2.0.10.353	10-10-2020		9:50:25	2.0.10.248	76	2	z	열응	열	응	108	1	76	NULL	NULL	NULL	NULL	NULL	NULL	KSY	List1	0		0	-1	223559	183		0	0	1	z	0	3	223742	0	z	590
좌우반구com(split BVF)_2	3	1	<?xml version="1.0"?>\n<Clock xmlns:dt="urn:schemas-microsoft-com:datatypes"><Description dt:dt="string">E-Prime Primary Realtime Clock</Description><StartTime><Timestamp dt:dt="int">0</Timestamp><DateUtc dt:dt="string">2020-10-10T00:50:24Z</DateUtc></StartTime><FrequencyChanges><FrequencyChange><Frequency dt:dt="r8">2699960000</Frequency><Timestamp dt:dt="r8">4.56300553435612E+15</Timestamp><Cur…	좌우반구com(split BVF)_2-003-1	60.021	1.0.0.165	1	-1552459021	Professional	2.0.10.242	2.0.10.353	10-10-2020		9:50:25	2.0.10.248	284	1	{/}	열정	열	정	NULL	NULL	NULL	NULL	NULL	NULL	3	1	20	KSY	List3	0		0	-1	825650	183		0	0	1	{/}	0	3	825833	0	{/}	533
좌우반구com(split BVF)_2	3	1	<?xml version="1.0"?>\n<Clock xmlns:dt="urn:schemas-microsoft-com:datatypes"><Description dt:dt="string">E-Prime Primary Realtime Clock</Description><StartTime><Timestamp dt:dt="int">0</Timestamp><DateUtc dt:dt="string">2020-10-10T00:50:24Z</DateUtc></StartTime><FrequencyChanges><FrequencyChange><Frequency dt:dt="r8">2699960000</Frequency><Timestamp dt:dt="r8">4.56300553435612E+15</Timestamp><Cur…	좌우반구com(split BVF)_2-003-1	60.021	1.0.0.165	1	-1552459021	Professional	2.0.10.242	2.0.10.353	10-10-2020		9:50:25	2.0.10.248	7	1	{/}	오류	오	류	107	1	7	NULL	NULL	NULL	NULL	NULL	NULL	KSY	List1	0		0	-1	36307	183		0	0	1	{/}	1	3	36490	0	{/}	227
좌우반구com(split BVF)_2	3	1	<?xml version="1.0"?>\n<Clock xmlns:dt="urn:schemas-microsoft-com:datatypes"><Description dt:dt="string">E-Prime Primary Realtime Clock</Description><StartTime><Timestamp dt:dt="int">0</Timestamp><DateUtc dt:dt="string">2020-10-10T00:50:24Z</DateUtc></StartTime><FrequencyChanges><FrequencyChange><Frequency dt:dt="r8">2699960000</Frequency><Timestamp dt:dt="r8">4.56300553435612E+15</Timestamp><Cur…	좌우반구com(split BVF)_2-003-1	60.021	1.0.0.165	1	-1552459021	Professional	2.0.10.242	2.0.10.353	10-10-2020		9:50:25	2.0.10.248	291	1	{/}	오해	오	해	NULL	NULL	NULL	NULL	NULL	NULL	12	1	27	KSY	List3	0		0	0	844327	183		0	0	1	{/}	0	3	844510	0	{/}	368
좌우반구com(split BVF)_2	3	1	<?xml version="1.0"?>\n<Clock xmlns:dt="urn:schemas-microsoft-com:datatypes"><Description dt:dt="string">E-Prime Primary Realtime Clock</Description><StartTime><Timestamp dt:dt="int">0</Timestamp><DateUtc dt:dt="string">2020-10-10T00:50:24Z</DateUtc></StartTime><FrequencyChanges><FrequencyChange><Frequency dt:dt="r8">2699960000</Frequency><Timestamp dt:dt="r8">4.56300553435612E+15</Timestamp><Cur…	좌우반구com(split BVF)_2-003-1	60.021	1.0.0.165	1	-1552459021	Professional	2.0.10.242	2.0.10.353	10-10-2020		9:50:25	2.0.10.248	51	2	z	외보	외	보	101	1	51	NULL	NULL	NULL	NULL	NULL	NULL	KSY	List1	0		0	-1	155299	183		0	0	1	z	1	3	155482	0	z	482
좌우반구com(split BVF)_2	3	1	<?xml version="1.0"?>\n<Clock xmlns:dt="urn:schemas-microsoft-com:datatypes"><Description dt:dt="string">E-Prime Primary Realtime Clock</Description><StartTime><Timestamp dt:dt="int">0</Timestamp><DateUtc dt:dt="string">2020-10-10T00:50:24Z</DateUtc></StartTime><FrequencyChanges><FrequencyChange><Frequency dt:dt="r8">2699960000</Frequency><Timestamp dt:dt="r8">4.56300553435612E+15</Timestamp><Cur…	좌우반구com(split BVF)_2-003-1	60.021	1.0.0.165	1	-1552459021	Professional	2.0.10.242	2.0.10.353	10-10-2020		9:50:25	2.0.10.248	365	1	{/}	외부	외	부	NULL	NULL	NULL	NULL	NULL	NULL	35	1	101	KSY	List3	0		1	-1	1038859	183		0	0	1	{/}	1	3	1039042	0	{/}	444
좌우반구com(split BVF)_2	3	1	<?xml version="1.0"?>\n<Clock xmlns:dt="urn:schemas-microsoft-com:datatypes"><Description dt:dt="string">E-Prime Primary Realtime Clock</Description><StartTime><Timestamp dt:dt="int">0</Timestamp><DateUtc dt:dt="string">2020-10-10T00:50:24Z</DateUtc></StartTime><FrequencyChanges><FrequencyChange><Frequency dt:dt="r8">2699960000</Frequency><Timestamp dt:dt="r8">4.56300553435612E+15</Timestamp><Cur…	좌우반구com(split BVF)_2-003-1	60.021	1.0.0.165	1	-1552459021	Professional	2.0.10.242	2.0.10.353	10-10-2020		9:50:25	2.0.10.248	101	2	z	요명	요	명	120	1	101	NULL	NULL	NULL	NULL	NULL	NULL	KSY2	List1	NULL	NULL	NULL	NULL	NULL	NULL	NULL	NULL	NULL	1	z	0	4	290186	0	z	474
좌우반구com(split BVF)_2	3	1	<?xml version="1.0"?>\n<Clock xmlns:dt="urn:schemas-microsoft-com:datatypes"><Description dt:dt="string">E-Prime Primary Realtime Clock</Description><StartTime><Timestamp dt:dt="int">0</Timestamp><DateUtc dt:dt="string">2020-10-10T00:50:24Z</DateUtc></StartTime><FrequencyChanges><FrequencyChange><Frequency dt:dt="r8">2699960000</Frequency><Timestamp dt:dt="r8">4.56300553435612E+15</Timestamp><Cur…	좌우반구com(split BVF)_2-003-1	60.021	1.0.0.165	1	-1552459021	Professional	2.0.10.242	2.0.10.353	10-10-2020		9:50:25	2.0.10.248	310	1	{/}	요소	요	소	NULL	NULL	NULL	NULL	NULL	NULL	101	1	46	KSY	List3	0		0	0	895676	183		0	0	1	{/}	0	3	895859	0	{/}	379
좌우반구com(split BVF)_2	3	1	<?xml version="1.0"?>\n<Clock xmlns:dt="urn:schemas-microsoft-com:datatypes"><Description dt:dt="string">E-Prime Primary Realtime Clock</Description><StartTime><Timestamp dt:dt="int">0</Timestamp><DateUtc dt:dt="string">2020-10-10T00:50:24Z</DateUtc></StartTime><FrequencyChanges><FrequencyChange><Frequency dt:dt="r8">2699960000</Frequency><Timestamp dt:dt="r8">4.56300553435612E+15</Timestamp><Cur…	좌우반구com(split BVF)_2-003-1	60.021	1.0.0.165	1	-1552459021	Professional	2.0.10.242	2.0.10.353	10-10-2020		9:50:25	2.0.10.248	319	1	{/}	요청	요	청	NULL	NULL	NULL	NULL	NULL	NULL	32	1	55	KSY	List3	0		0	0	918918	183		0	0	1	{/}	0	3	919101	0	{/}	368
좌우반구com(split BVF)_2	3	1	<?xml version="1.0"?>\n<Clock xmlns:dt="urn:schemas-microsoft-com:datatypes"><Description dt:dt="string">E-Prime Primary Realtime Clock</Description><StartTime><Timestamp dt:dt="int">0</Timestamp><DateUtc dt:dt="string">2020-10-10T00:50:24Z</DateUtc></StartTime><FrequencyChanges><FrequencyChange><Frequency dt:dt="r8">2699960000</Frequency><Timestamp dt:dt="r8">4.56300553435612E+15</Timestamp><Cur…	좌우반구com(split BVF)_2-003-1	60.021	1.0.0.165	1	-1552459021	Professional	2.0.10.242	2.0.10.353	10-10-2020		9:50:25	2.0.10.248	250	2	z	용스	용	스	NULL	NULL	NULL	17	1	118	NULL	NULL	NULL	KSY2	List2	NULL	NULL	NULL	NULL	NULL	NULL	NULL	NULL	NULL	1	z	0	3	710923	0	z	364
좌우반구com(split BVF)_2	3	1	<?xml version="1.0"?>\n<Clock xmlns:dt="urn:schemas-microsoft-com:datatypes"><Description dt:dt="string">E-Prime Primary Realtime Clock</Description><StartTime><Timestamp dt:dt="int">0</Timestamp><DateUtc dt:dt="string">2020-10-10T00:50:24Z</DateUtc></StartTime><FrequencyChanges><FrequencyChange><Frequency dt:dt="r8">2699960000</Frequency><Timestamp dt:dt="r8">4.56300553435612E+15</Timestamp><Cur…	좌우반구com(split BVF)_2-003-1	60.021	1.0.0.165	1	-1552459021	Professional	2.0.10.242	2.0.10.353	10-10-2020		9:50:25	2.0.10.248	393	1	{/}	용어	용	어	NULL	NULL	NULL	NULL	NULL	NULL	73	1	129	KSY	List3	0		0	-1	1112467	183		0	0	1	{/}	0	3	1112650	0	{/}	314
좌우반구com(split BVF)_2	3	1	<?xml version="1.0"?>\n<Clock xmlns:dt="urn:schemas-microsoft-com:datatypes"><Description dt:dt="string">E-Prime Primary Realtime Clock</Description><StartTime><Timestamp dt:dt="int">0</Timestamp><DateUtc dt:dt="string">2020-10-10T00:50:24Z</DateUtc></StartTime><FrequencyChanges><FrequencyChange><Frequency dt:dt="r8">2699960000</Frequency><Timestamp dt:dt="r8">4.56300553435612E+15</Timestamp><Cur…	좌우반구com(split BVF)_2-003-1	60.021	1.0.0.165	1	-1552459021	Professional	2.0.10.242	2.0.10.353	10-10-2020		9:50:25	2.0.10.248	103	1	{/}	우려	우	려	71	1	103	NULL	NULL	NULL	NULL	NULL	NULL	KSY	List1	0		0	0	295301	183		0	0	1	{/}	0	3	295484	0	{/}	367
좌우반구com(split BVF)_2	3	1	<?xml version="1.0"?>\n<Clock xmlns:dt="urn:schemas-microsoft-com:datatypes"><Description dt:dt="string">E-Prime Primary Realtime Clock</Description><StartTime><Timestamp dt:dt="int">0</Timestamp><DateUtc dt:dt="string">2020-10-10T00:50:24Z</DateUtc></StartTime><FrequencyChanges><FrequencyChange><Frequency dt:dt="r8">2699960000</Frequency><Timestamp dt:dt="r8">4.56300553435612E+15</Timestamp><Cur…	좌우반구com(split BVF)_2-003-1	60.021	1.0.0.165	1	-1552459021	Professional	2.0.10.242	2.0.10.353	10-10-2020		9:50:25	2.0.10.248	372	2	z	운국	운	국	NULL	NULL	NULL	NULL	NULL	NULL	37	1	108	KSY2	List3	NULL	NULL	NULL	NULL	NULL	NULL	NULL	NULL	NULL	1	z	0	3	1057736	0	z	469
좌우반구com(split BVF)_2	3	1	<?xml version="1.0"?>\n<Clock xmlns:dt="urn:schemas-microsoft-com:datatypes"><Description dt:dt="string">E-Prime Primary Realtime Clock</Description><StartTime><Timestamp dt:dt="int">0</Timestamp><DateUtc dt:dt="string">2020-10-10T00:50:24Z</DateUtc></StartTime><FrequencyChanges><FrequencyChange><Frequency dt:dt="r8">2699960000</Frequency><Timestamp dt:dt="r8">4.56300553435612E+15</Timestamp><Cur…	좌우반구com(split BVF)_2-003-1	60.021	1.0.0.165	1	-1552459021	Professional	2.0.10.242	2.0.10.353	10-10-2020		9:50:25	2.0.10.248	217	2	z	운속	운	속	NULL	NULL	NULL	131	1	85	NULL	NULL	NULL	KSY3	List2	NULL	NULL	NULL	NULL	NULL	NULL	NULL	NULL	NULL	0	z	0	3	624903	0	{/}	1145
좌우반구com(split BVF)_2	3	1	<?xml version="1.0"?>\n<Clock xmlns:dt="urn:schemas-microsoft-com:datatypes"><Description dt:dt="string">E-Prime Primary Realtime Clock</Description><StartTime><Timestamp dt:dt="int">0</Timestamp><DateUtc dt:dt="string">2020-10-10T00:50:24Z</DateUtc></StartTime><FrequencyChanges><FrequencyChange><Frequency dt:dt="r8">2699960000</Frequency><Timestamp dt:dt="r8">4.56300553435612E+15</Timestamp><Cur…	좌우반구com(split BVF)_2-003-1	60.021	1.0.0.165	1	-1552459021	Professional	2.0.10.242	2.0.10.353	10-10-2020		9:50:25	2.0.10.248	100	1	{/}	원리	원	리	128	1	100	NULL	NULL	NULL	NULL	NULL	NULL	KSY	List1	0		0	0	287437	183		0	0	1	{/}	0	3	287620	0	{/}	360
좌우반구com(split BVF)_2	3	1	<?xml version="1.0"?>\n<Clock xmlns:dt="urn:schemas-microsoft-com:datatypes"><Description dt:dt="string">E-Prime Primary Realtime Clock</Description><StartTime><Timestamp dt:dt="int">0</Timestamp><DateUtc dt:dt="string">2020-10-10T00:50:24Z</DateUtc></StartTime><FrequencyChanges><FrequencyChange><Frequency dt:dt="r8">2699960000</Frequency><Timestamp dt:dt="r8">4.56300553435612E+15</Timestamp><Cur…	좌우반구com(split BVF)_2-003-1	60.021	1.0.0.165	1	-1552459021	Professional	2.0.10.242	2.0.10.353	10-10-2020		9:50:25	2.0.10.248	6	1	{/}	원인	원	인	69	1	6	NULL	NULL	NULL	NULL	NULL	NULL	KSY	List1	0		0	0	33875	183		0	0	1	{/}	0	3	34058	0	{/}	235
좌우반구com(split BVF)_2	3	1	<?xml version="1.0"?>\n<Clock xmlns:dt="urn:schemas-microsoft-com:datatypes"><Description dt:dt="string">E-Prime Primary Realtime Clock</Description><StartTime><Timestamp dt:dt="int">0</Timestamp><DateUtc dt:dt="string">2020-10-10T00:50:24Z</DateUtc></StartTime><FrequencyChanges><FrequencyChange><Frequency dt:dt="r8">2699960000</Frequency><Timestamp dt:dt="r8">4.56300553435612E+15</Timestamp><Cur…	좌우반구com(split BVF)_2-003-1	60.021	1.0.0.165	1	-1552459021	Professional	2.0.10.242	2.0.10.353	10-10-2020		9:50:25	2.0.10.248	70	1	{/}	원장	원	장	56	1	70	NULL	NULL	NULL	NULL	NULL	NULL	KSY	List1	0		0	-1	208031	183		0	0	1	{/}	0	3	208214	0	{/}	478
좌우반구com(split BVF)_2	3	1	<?xml version="1.0"?>\n<Clock xmlns:dt="urn:schemas-microsoft-com:datatypes"><Description dt:dt="string">E-Prime Primary Realtime Clock</Description><StartTime><Timestamp dt:dt="int">0</Timestamp><DateUtc dt:dt="string">2020-10-10T00:50:24Z</DateUtc></StartTime><FrequencyChanges><FrequencyChange><Frequency dt:dt="r8">2699960000</Frequency><Timestamp dt:dt="r8">4.56300553435612E+15</Timestamp><Cur…	좌우반구com(split BVF)_2-003-1	60.021	1.0.0.165	1	-1552459021	Professional	2.0.10.242	2.0.10.353	10-10-2020		9:50:25	2.0.10.248	12	2	z	원착	원	착	89	1	12	NULL	NULL	NULL	NULL	NULL	NULL	KSY	List1	0		0	0	49003	183		0	0	1	z	0	3	49186	0	z	835
좌우반구com(split BVF)_2	3	1	<?xml version="1.0"?>\n<Clock xmlns:dt="urn:schemas-microsoft-com:datatypes"><Description dt:dt="string">E-Prime Primary Realtime Clock</Description><StartTime><Timestamp dt:dt="int">0</Timestamp><DateUtc dt:dt="string">2020-10-10T00:50:24Z</DateUtc></StartTime><FrequencyChanges><FrequencyChange><Frequency dt:dt="r8">2699960000</Frequency><Timestamp dt:dt="r8">4.56300553435612E+15</Timestamp><Cur…	좌우반구com(split BVF)_2-003-1	60.021	1.0.0.165	1	-1552459021	Professional	2.0.10.242	2.0.10.353	10-10-2020		9:50:25	2.0.10.248	208	1	{/}	원형	원	형	NULL	NULL	NULL	28	1	76	NULL	NULL	NULL	KSY	List2	0		0	-1	601611	183		0	0	1	{/}	1	3	601794	0	{/}	286
좌우반구com(split BVF)_2	3	1	<?xml version="1.0"?>\n<Clock xmlns:dt="urn:schemas-microsoft-com:datatypes"><Description dt:dt="string">E-Prime Primary Realtime Clock</Description><StartTime><Timestamp dt:dt="int">0</Timestamp><DateUtc dt:dt="string">2020-10-10T00:50:24Z</DateUtc></StartTime><FrequencyChanges><FrequencyChange><Frequency dt:dt="r8">2699960000</Frequency><Timestamp dt:dt="r8">4.56300553435612E+15</Timestamp><Cur…	좌우반구com(split BVF)_2-003-1	60.021	1.0.0.165	1	-1552459021	Professional	2.0.10.242	2.0.10.353	10-10-2020		9:50:25	2.0.10.248	390	2	z	위절	위	절	NULL	NULL	NULL	NULL	NULL	NULL	16	1	126	KSY	List3	0		0	0	1104470	183		0	0	1	z	0	3	1104653	0	z	376
좌우반구com(split BVF)_2	3	1	<?xml version="1.0"?>\n<Clock xmlns:dt="urn:schemas-microsoft-com:datatypes"><Description dt:dt="string">E-Prime Primary Realtime Clock</Description><StartTime><Timestamp dt:dt="int">0</Timestamp><DateUtc dt:dt="string">2020-10-10T00:50:24Z</DateUtc></StartTime><FrequencyChanges><FrequencyChange><Frequency dt:dt="r8">2699960000</Frequency><Timestamp dt:dt="r8">4.56300553435612E+15</Timestamp><Cur…	좌우반구com(split BVF)_2-003-1	60.021	1.0.0.165	1	-1552459021	Professional	2.0.10.242	2.0.10.353	10-10-2020		9:50:25	2.0.10.248	290	1	{/}	유형	유	형	NULL	NULL	NULL	NULL	NULL	NULL	132	1	26	KSY	List3	0		0	-1	841711	183		0	0	1	{/}	1	3	841894	0	{/}	416
좌우반구com(split BVF)_2	3	1	<?xml version="1.0"?>\n<Clock xmlns:dt="urn:schemas-microsoft-com:datatypes"><Description dt:dt="string">E-Prime Primary Realtime Clock</Description><StartTime><Timestamp dt:dt="int">0</Timestamp><DateUtc dt:dt="string">2020-10-10T00:50:24Z</DateUtc></StartTime><FrequencyChanges><FrequencyChange><Frequency dt:dt="r8">2699960000</Frequency><Timestamp dt:dt="r8">4.56300553435612E+15</Timestamp><Cur…	좌우반구com(split BVF)_2-003-1	60.021	1.0.0.165	1	-1552459021	Professional	2.0.10.242	2.0.10.353	10-10-2020		9:50:25	2.0.10.248	121	1	{/}	음식	음	식	11	1	121	NULL	NULL	NULL	NULL	NULL	NULL	KSY	List1	0		0	0	342518	183		0	0	1	{/}	0	3	342701	0	{/}	270
좌우반구com(split BVF)_2	3	1	<?xml version="1.0"?>\n<Clock xmlns:dt="urn:schemas-microsoft-com:datatypes"><Description dt:dt="string">E-Prime Primary Realtime Clock</Description><StartTime><Timestamp dt:dt="int">0</Timestamp><DateUtc dt:dt="string">2020-10-10T00:50:24Z</DateUtc></StartTime><FrequencyChanges><FrequencyChange><Frequency dt:dt="r8">2699960000</Frequency><Timestamp dt:dt="r8">4.56300553435612E+15</Timestamp><Cur…	좌우반구com(split BVF)_2-003-1	60.021	1.0.0.165	1	-1552459021	Professional	2.0.10.242	2.0.10.353	10-10-2020		9:50:25	2.0.10.248	119	2	z	음안	음	안	85	1	119	NULL	NULL	NULL	NULL	NULL	NULL	KSY3	List1	NULL	NULL	NULL	NULL	NULL	NULL	NULL	NULL	NULL	0	z	0	3	337619	0	{/}	327
좌우반구com(split BVF)_2	3	1	<?xml version="1.0"?>\n<Clock xmlns:dt="urn:schemas-microsoft-com:datatypes"><Description dt:dt="string">E-Prime Primary Realtime Clock</Description><StartTime><Timestamp dt:dt="int">0</Timestamp><DateUtc dt:dt="string">2020-10-10T00:50:24Z</DateUtc></StartTime><FrequencyChanges><FrequencyChange><Frequency dt:dt="r8">2699960000</Frequency><Timestamp dt:dt="r8">4.56300553435612E+15</Timestamp><Cur…	좌우반구com(split BVF)_2-003-1	60.021	1.0.0.165	1	-1552459021	Professional	2.0.10.242	2.0.10.353	10-10-2020		9:50:25	2.0.10.248	60	2	z	응어	응	어	50	1	60	NULL	NULL	NULL	NULL	NULL	NULL	KSY2	List1	NULL	NULL	NULL	NULL	NULL	NULL	NULL	NULL	NULL	1	z	0	3	180257	0	z	779
좌우반구com(split BVF)_2	3	1	<?xml version="1.0"?>\n<Clock xmlns:dt="urn:schemas-microsoft-com:datatypes"><Description dt:dt="string">E-Prime Primary Realtime Clock</Description><StartTime><Timestamp dt:dt="int">0</Timestamp><DateUtc dt:dt="string">2020-10-10T00:50:24Z</DateUtc></StartTime><FrequencyChanges><FrequencyChange><Frequency dt:dt="r8">2699960000</Frequency><Timestamp dt:dt="r8">4.56300553435612E+15</Timestamp><Cur…	좌우반구com(split BVF)_2-003-1	60.021	1.0.0.165	1	-1552459021	Professional	2.0.10.242	2.0.10.353	10-10-2020		9:50:25	2.0.10.248	138	2	z	의마	의	마	NULL	NULL	NULL	6	1	6	NULL	NULL	NULL	KSY2	List2	NULL	NULL	NULL	NULL	NULL	NULL	NULL	NULL	NULL	1	z	1	3	417308	0	z	1007
좌우반구com(split BVF)_2	3	1	<?xml version="1.0"?>\n<Clock xmlns:dt="urn:schemas-microsoft-com:datatypes"><Description dt:dt="string">E-Prime Primary Realtime Clock</Description><StartTime><Timestamp dt:dt="int">0</Timestamp><DateUtc dt:dt="string">2020-10-10T00:50:24Z</DateUtc></StartTime><FrequencyChanges><FrequencyChange><Frequency dt:dt="r8">2699960000</Frequency><Timestamp dt:dt="r8">4.56300553435612E+15</Timestamp><Cur…	좌우반구com(split BVF)_2-003-1	60.021	1.0.0.165	1	-1552459021	Professional	2.0.10.242	2.0.10.353	10-10-2020		9:50:25	2.0.10.248	38	1	{/}	의미	의	미	127	1	38	NULL	NULL	NULL	NULL	NULL	NULL	KSY	List1	0		0	0	120245	183		0	0	1	{/}	0	3	120428	0	{/}	360
좌우반구com(split BVF)_2	3	1	<?xml version="1.0"?>\n<Clock xmlns:dt="urn:schemas-microsoft-com:datatypes"><Description dt:dt="string">E-Prime Primary Realtime Clock</Description><StartTime><Timestamp dt:dt="int">0</Timestamp><DateUtc dt:dt="string">2020-10-10T00:50:24Z</DateUtc></StartTime><FrequencyChanges><FrequencyChange><Frequency dt:dt="r8">2699960000</Frequency><Timestamp dt:dt="r8">4.56300553435612E+15</Timestamp><Cur…	좌우반구com(split BVF)_2-003-1	60.021	1.0.0.165	1	-1552459021	Professional	2.0.10.242	2.0.10.353	10-10-2020		9:50:25	2.0.10.248	373	2	z	의필	의	필	NULL	NULL	NULL	NULL	NULL	NULL	122	1	109	KSY3	List3	NULL	NULL	NULL	NULL	NULL	NULL	NULL	NULL	NULL	1	z	1	3	1060418	0	z	402
좌우반구com(split BVF)_2	3	1	<?xml version="1.0"?>\n<Clock xmlns:dt="urn:schemas-microsoft-com:datatypes"><Description dt:dt="string">E-Prime Primary Realtime Clock</Description><StartTime><Timestamp dt:dt="int">0</Timestamp><DateUtc dt:dt="string">2020-10-10T00:50:24Z</DateUtc></StartTime><FrequencyChanges><FrequencyChange><Frequency dt:dt="r8">2699960000</Frequency><Timestamp dt:dt="r8">4.56300553435612E+15</Timestamp><Cur…	좌우반구com(split BVF)_2-003-1	60.021	1.0.0.165	1	-1552459021	Professional	2.0.10.242	2.0.10.353	10-10-2020		9:50:25	2.0.10.248	207	2	z	이느	이	느	NULL	NULL	NULL	84	1	75	NULL	NULL	NULL	KSY2	List2	NULL	NULL	NULL	NULL	NULL	NULL	NULL	NULL	NULL	0	z	0	4	598979	0	{/}	621
좌우반구com(split BVF)_2	3	1	<?xml version="1.0"?>\n<Clock xmlns:dt="urn:schemas-microsoft-com:datatypes"><Description dt:dt="string">E-Prime Primary Realtime Clock</Description><StartTime><Timestamp dt:dt="int">0</Timestamp><DateUtc dt:dt="string">2020-10-10T00:50:24Z</DateUtc></StartTime><FrequencyChanges><FrequencyChange><Frequency dt:dt="r8">2699960000</Frequency><Timestamp dt:dt="r8">4.56300553435612E+15</Timestamp><Cur…	좌우반구com(split BVF)_2-003-1	60.021	1.0.0.165	1	-1552459021	Professional	2.0.10.242	2.0.10.353	10-10-2020		9:50:25	2.0.10.248	388	1	{/}	이득	이	득	NULL	NULL	NULL	NULL	NULL	NULL	77	1	124	KSY	List3	0		0	-1	1099138	184		0	0	1	{/}	0	4	1099322	0	{/}	337
좌우반구com(split BVF)_2	3	1	<?xml version="1.0"?>\n<Clock xmlns:dt="urn:schemas-microsoft-com:datatypes"><Description dt:dt="string">E-Prime Primary Realtime Clock</Description><StartTime><Timestamp dt:dt="int">0</Timestamp><DateUtc dt:dt="string">2020-10-10T00:50:24Z</DateUtc></StartTime><FrequencyChanges><FrequencyChange><Frequency dt:dt="r8">2699960000</Frequency><Timestamp dt:dt="r8">4.56300553435612E+15</Timestamp><Cur…	좌우반구com(split BVF)_2-003-1	60.021	1.0.0.165	1	-1552459021	Professional	2.0.10.242	2.0.10.353	10-10-2020		9:50:25	2.0.10.248	318	1	{/}	이유	이	유	NULL	NULL	NULL	NULL	NULL	NULL	17	1	54	KSY	List3	0		0	-1	916485	183		0	0	1	{/}	1	3	916668	0	{/}	233
좌우반구com(split BVF)_2	3	1	<?xml version="1.0"?>\n<Clock xmlns:dt="urn:schemas-microsoft-com:datatypes"><Description dt:dt="string">E-Prime Primary Realtime Clock</Description><StartTime><Timestamp dt:dt="int">0</Timestamp><DateUtc dt:dt="string">2020-10-10T00:50:24Z</DateUtc></StartTime><FrequencyChanges><FrequencyChange><Frequency dt:dt="r8">2699960000</Frequency><Timestamp dt:dt="r8">4.56300553435612E+15</Timestamp><Cur…	좌우반구com(split BVF)_2-003-1	60.021	1.0.0.165	1	-1552459021	Professional	2.0.10.242	2.0.10.353	10-10-2020		9:50:25	2.0.10.248	314	1	{/}	이전	이	전	NULL	NULL	NULL	NULL	NULL	NULL	79	1	50	KSY2	List3	NULL	NULL	NULL	NULL	NULL	NULL	NULL	NULL	NULL	1	{/}	0	3	906272	0	{/}	389
좌우반구com(split BVF)_2	3	1	<?xml version="1.0"?>\n<Clock xmlns:dt="urn:schemas-microsoft-com:datatypes"><Description dt:dt="string">E-Prime Primary Realtime Clock</Description><StartTime><Timestamp dt:dt="int">0</Timestamp><DateUtc dt:dt="string">2020-10-10T00:50:24Z</DateUtc></StartTime><FrequencyChanges><FrequencyChange><Frequency dt:dt="r8">2699960000</Frequency><Timestamp dt:dt="r8">4.56300553435612E+15</Timestamp><Cur…	좌우반구com(split BVF)_2-003-1	60.021	1.0.0.165	1	-1552459021	Professional	2.0.10.242	2.0.10.353	10-10-2020		9:50:25	2.0.10.248	188	2	z	익궤	익	궤	NULL	NULL	NULL	109	1	56	NULL	NULL	NULL	KSY	List2	0		0	0	548963	183		0	0	1	z	0	3	549146	0	z	447
좌우반구com(split BVF)_2	3	1	<?xml version="1.0"?>\n<Clock xmlns:dt="urn:schemas-microsoft-com:datatypes"><Description dt:dt="string">E-Prime Primary Realtime Clock</Description><StartTime><Timestamp dt:dt="int">0</Timestamp><DateUtc dt:dt="string">2020-10-10T00:50:24Z</DateUtc></StartTime><FrequencyChanges><FrequencyChange><Frequency dt:dt="r8">2699960000</Frequency><Timestamp dt:dt="r8">4.56300553435612E+15</Timestamp><Cur…	좌우반구com(split BVF)_2-003-1	60.021	1.0.0.165	1	-1552459021	Professional	2.0.10.242	2.0.10.353	10-10-2020		9:50:25	2.0.10.248	209	2	z	익력	익	력	NULL	NULL	NULL	60	1	77	NULL	NULL	NULL	KSY	List2	0		1	-1	604093	184		0	0	1	z	0	4	604277	0	z	419
좌우반구com(split BVF)_2	3	1	<?xml version="1.0"?>\n<Clock xmlns:dt="urn:schemas-microsoft-com:datatypes"><Description dt:dt="string">E-Prime Primary Realtime Clock</Description><StartTime><Timestamp dt:dt="int">0</Timestamp><DateUtc dt:dt="string">2020-10-10T00:50:24Z</DateUtc></StartTime><FrequencyChanges><FrequencyChange><Frequency dt:dt="r8">2699960000</Frequency><Timestamp dt:dt="r8">4.56300553435612E+15</Timestamp><Cur…	좌우반구com(split BVF)_2-003-1	60.021	1.0.0.165	1	-1552459021	Professional	2.0.10.242	2.0.10.353	10-10-2020		9:50:25	2.0.10.248	73	1	{/}	인간	인	간	55	1	73	NULL	NULL	NULL	NULL	NULL	NULL	KSY2	List1	NULL	NULL	NULL	NULL	NULL	NULL	NULL	NULL	NULL	1	{/}	0	4	216295	0	{/}	261
좌우반구com(split BVF)_2	3	1	<?xml version="1.0"?>\n<Clock xmlns:dt="urn:schemas-microsoft-com:datatypes"><Description dt:dt="string">E-Prime Primary Realtime Clock</Description><StartTime><Timestamp dt:dt="int">0</Timestamp><DateUtc dt:dt="string">2020-10-10T00:50:24Z</DateUtc></StartTime><FrequencyChanges><FrequencyChange><Frequency dt:dt="r8">2699960000</Frequency><Timestamp dt:dt="r8">4.56300553435612E+15</Timestamp><Cur…	좌우반구com(split BVF)_2-003-1	60.021	1.0.0.165	1	-1552459021	Professional	2.0.10.242	2.0.10.353	10-10-2020		9:50:25	2.0.10.248	241	1	{/}	인사	인	사	NULL	NULL	NULL	66	1	109	NULL	NULL	NULL	KSY2	List2	NULL	NULL	NULL	NULL	NULL	NULL	NULL	NULL	NULL	1	{/}	0	3	687481	0	{/}	270
좌우반구com(split BVF)_2	3	1	<?xml version="1.0"?>\n<Clock xmlns:dt="urn:schemas-microsoft-com:datatypes"><Description dt:dt="string">E-Prime Primary Realtime Clock</Description><StartTime><Timestamp dt:dt="int">0</Timestamp><DateUtc dt:dt="string">2020-10-10T00:50:24Z</DateUtc></StartTime><FrequencyChanges><FrequencyChange><Frequency dt:dt="r8">2699960000</Frequency><Timestamp dt:dt="r8">4.56300553435612E+15</Timestamp><Cur…	좌우반구com(split BVF)_2-003-1	60.021	1.0.0.165	1	-1552459021	Professional	2.0.10.242	2.0.10.353	10-10-2020		9:50:25	2.0.10.248	211	1	{/}	인생	인	생	NULL	NULL	NULL	128	1	79	NULL	NULL	NULL	KSY2	List2	NULL	NULL	NULL	NULL	NULL	NULL	NULL	NULL	NULL	1	{/}	0	3	609575	0	{/}	369
좌우반구com(split BVF)_2	3	1	<?xml version="1.0"?>\n<Clock xmlns:dt="urn:schemas-microsoft-com:datatypes"><Description dt:dt="string">E-Prime Primary Realtime Clock</Description><StartTime><Timestamp dt:dt="int">0</Timestamp><DateUtc dt:dt="string">2020-10-10T00:50:24Z</DateUtc></StartTime><FrequencyChanges><FrequencyChange><Frequency dt:dt="r8">2699960000</Frequency><Timestamp dt:dt="r8">4.56300553435612E+15</Timestamp><Cur…	좌우반구com(split BVF)_2-003-1	60.021	1.0.0.165	1	-1552459021	Professional	2.0.10.242	2.0.10.353	10-10-2020		9:50:25	2.0.10.248	349	1	{/}	인연	인	연	NULL	NULL	NULL	NULL	NULL	NULL	30	1	85	KSY2	List3	NULL	NULL	NULL	NULL	NULL	NULL	NULL	NULL	NULL	1	{/}	0	3	996607	0	{/}	413
좌우반구com(split BVF)_2	3	1	<?xml version="1.0"?>\n<Clock xmlns:dt="urn:schemas-microsoft-com:datatypes"><Description dt:dt="string">E-Prime Primary Realtime Clock</Description><StartTime><Timestamp dt:dt="int">0</Timestamp><DateUtc dt:dt="string">2020-10-10T00:50:24Z</DateUtc></StartTime><FrequencyChanges><FrequencyChange><Frequency dt:dt="r8">2699960000</Frequency><Timestamp dt:dt="r8">4.56300553435612E+15</Timestamp><Cur…	좌우반구com(split BVF)_2-003-1	60.021	1.0.0.165	1	-1552459021	Professional	2.0.10.242	2.0.10.353	10-10-2020		9:50:25	2.0.10.248	382	2	z	일려	일	려	NULL	NULL	NULL	NULL	NULL	NULL	130	1	118	KSY3	List3	NULL	NULL	NULL	NULL	NULL	NULL	NULL	NULL	NULL	1	z	0	3	1083727	0	z	421
좌우반구com(split BVF)_2	3	1	<?xml version="1.0"?>\n<Clock xmlns:dt="urn:schemas-microsoft-com:datatypes"><Description dt:dt="string">E-Prime Primary Realtime Clock</Description><StartTime><Timestamp dt:dt="int">0</Timestamp><DateUtc dt:dt="string">2020-10-10T00:50:24Z</DateUtc></StartTime><FrequencyChanges><FrequencyChange><Frequency dt:dt="r8">2699960000</Frequency><Timestamp dt:dt="r8">4.56300553435612E+15</Timestamp><Cur…	좌우반구com(split BVF)_2-003-1	60.021	1.0.0.165	1	-1552459021	Professional	2.0.10.242	2.0.10.353	10-10-2020		9:50:25	2.0.10.248	224	2	z	일섭	일	섭	NULL	NULL	NULL	70	1	92	NULL	NULL	NULL	KSY	List2	0		1	-1	643596	184		0	0	1	z	0	4	643780	0	z	379
좌우반구com(split BVF)_2	3	1	<?xml version="1.0"?>\n<Clock xmlns:dt="urn:schemas-microsoft-com:datatypes"><Description dt:dt="string">E-Prime Primary Realtime Clock</Description><StartTime><Timestamp dt:dt="int">0</Timestamp><DateUtc dt:dt="string">2020-10-10T00:50:24Z</DateUtc></StartTime><FrequencyChanges><FrequencyChange><Frequency dt:dt="r8">2699960000</Frequency><Timestamp dt:dt="r8">4.56300553435612E+15</Timestamp><Cur…	좌우반구com(split BVF)_2-003-1	60.021	1.0.0.165	1	-1552459021	Professional	2.0.10.242	2.0.10.353	10-10-2020		9:50:25	2.0.10.248	215	2	z	임택	임	택	NULL	NULL	NULL	116	1	83	NULL	NULL	NULL	KSY	List2	0		1	-1	619571	184		0	0	1	z	0	4	619755	0	z	413
좌우반구com(split BVF)_2	3	1	<?xml version="1.0"?>\n<Clock xmlns:dt="urn:schemas-microsoft-com:datatypes"><Description dt:dt="string">E-Prime Primary Realtime Clock</Description><StartTime><Timestamp dt:dt="int">0</Timestamp><DateUtc dt:dt="string">2020-10-10T00:50:24Z</DateUtc></StartTime><FrequencyChanges><FrequencyChange><Frequency dt:dt="r8">2699960000</Frequency><Timestamp dt:dt="r8">4.56300553435612E+15</Timestamp><Cur…	좌우반구com(split BVF)_2-003-1	60.021	1.0.0.165	1	-1552459021	Professional	2.0.10.242	2.0.10.353	10-10-2020		9:50:25	2.0.10.248	302	1	{/}	입구	입	구	NULL	NULL	NULL	NULL	NULL	NULL	68	1	38	KSY2	List3	NULL	NULL	NULL	NULL	NULL	NULL	NULL	NULL	NULL	1	{/}	1	3	874899	0	{/}	282
좌우반구com(split BVF)_2	3	1	<?xml version="1.0"?>\n<Clock xmlns:dt="urn:schemas-microsoft-com:datatypes"><Description dt:dt="string">E-Prime Primary Realtime Clock</Description><StartTime><Timestamp dt:dt="int">0</Timestamp><DateUtc dt:dt="string">2020-10-10T00:50:24Z</DateUtc></StartTime><FrequencyChanges><FrequencyChange><Frequency dt:dt="r8">2699960000</Frequency><Timestamp dt:dt="r8">4.56300553435612E+15</Timestamp><Cur…	좌우반구com(split BVF)_2-003-1	60.021	1.0.0.165	1	-1552459021	Professional	2.0.10.242	2.0.10.353	10-10-2020		9:50:25	2.0.10.248	177	2	z	입목	입	목	NULL	NULL	NULL	103	1	45	NULL	NULL	NULL	KSY2	List2	NULL	NULL	NULL	NULL	NULL	NULL	NULL	NULL	NULL	1	z	0	3	519573	0	z	476
좌우반구com(split BVF)_2	3	1	<?xml version="1.0"?>\n<Clock xmlns:dt="urn:schemas-microsoft-com:datatypes"><Description dt:dt="string">E-Prime Primary Realtime Clock</Description><StartTime><Timestamp dt:dt="int">0</Timestamp><DateUtc dt:dt="string">2020-10-10T00:50:24Z</DateUtc></StartTime><FrequencyChanges><FrequencyChange><Frequency dt:dt="r8">2699960000</Frequency><Timestamp dt:dt="r8">4.56300553435612E+15</Timestamp><Cur…	좌우반구com(split BVF)_2-003-1	60.021	1.0.0.165	1	-1552459021	Professional	2.0.10.242	2.0.10.353	10-10-2020		9:50:25	2.0.10.248	55	2	z	입화	입	화	93	1	55	NULL	NULL	NULL	NULL	NULL	NULL	KSY2	List1	NULL	NULL	NULL	NULL	NULL	NULL	NULL	NULL	NULL	1	z	1	3	166595	0	z	593
좌우반구com(split BVF)_2	3	1	<?xml version="1.0"?>\n<Clock xmlns:dt="urn:schemas-microsoft-com:datatypes"><Description dt:dt="string">E-Prime Primary Realtime Clock</Description><StartTime><Timestamp dt:dt="int">0</Timestamp><DateUtc dt:dt="string">2020-10-10T00:50:24Z</DateUtc></StartTime><FrequencyChanges><FrequencyChange><Frequency dt:dt="r8">2699960000</Frequency><Timestamp dt:dt="r8">4.56300553435612E+15</Timestamp><Cur…	좌우반구com(split BVF)_2-003-1	60.021	1.0.0.165	1	-1552459021	Professional	2.0.10.242	2.0.10.353	10-10-2020		9:50:25	2.0.10.248	240	2	z	자름	자	름	NULL	NULL	NULL	43	1	108	NULL	NULL	NULL	KSY	List2	0		0	-1	684582	183		0	0	0	z	1	3	684765	0	{/}	506
좌우반구com(split BVF)_2	3	1	<?xml version="1.0"?>\n<Clock xmlns:dt="urn:schemas-microsoft-com:datatypes"><Description dt:dt="string">E-Prime Primary Realtime Clock</Description><StartTime><Timestamp dt:dt="int">0</Timestamp><DateUtc dt:dt="string">2020-10-10T00:50:24Z</DateUtc></StartTime><FrequencyChanges><FrequencyChange><Frequency dt:dt="r8">2699960000</Frequency><Timestamp dt:dt="r8">4.56300553435612E+15</Timestamp><Cur…	좌우반구com(split BVF)_2-003-1	60.021	1.0.0.165	1	-1552459021	Professional	2.0.10.242	2.0.10.353	10-10-2020		9:50:25	2.0.10.248	141	1	{/}	자리	자	리	NULL	NULL	NULL	117	1	9	NULL	NULL	NULL	KSY2	List2	NULL	NULL	NULL	NULL	NULL	NULL	NULL	NULL	NULL	1	{/}	0	4	425839	0	{/}	395
좌우반구com(split BVF)_2	3	1	<?xml version="1.0"?>\n<Clock xmlns:dt="urn:schemas-microsoft-com:datatypes"><Description dt:dt="string">E-Prime Primary Realtime Clock</Description><StartTime><Timestamp dt:dt="int">0</Timestamp><DateUtc dt:dt="string">2020-10-10T00:50:24Z</DateUtc></StartTime><FrequencyChanges><FrequencyChange><Frequency dt:dt="r8">2699960000</Frequency><Timestamp dt:dt="r8">4.56300553435612E+15</Timestamp><Cur…	좌우반구com(split BVF)_2-003-1	60.021	1.0.0.165	1	-1552459021	Professional	2.0.10.242	2.0.10.353	10-10-2020		9:50:25	2.0.10.248	190	1	{/}	자본	자	본	NULL	NULL	NULL	78	1	58	NULL	NULL	NULL	KSY2	List2	NULL	NULL	NULL	NULL	NULL	NULL	NULL	NULL	NULL	1	{/}	0	3	554294	0	{/}	306
좌우반구com(split BVF)_2	3	1	<?xml version="1.0"?>\n<Clock xmlns:dt="urn:schemas-microsoft-com:datatypes"><Description dt:dt="string">E-Prime Primary Realtime Clock</Description><StartTime><Timestamp dt:dt="int">0</Timestamp><DateUtc dt:dt="string">2020-10-10T00:50:24Z</DateUtc></StartTime><FrequencyChanges><FrequencyChange><Frequency dt:dt="r8">2699960000</Frequency><Timestamp dt:dt="r8">4.56300553435612E+15</Timestamp><Cur…	좌우반구com(split BVF)_2-003-1	60.021	1.0.0.165	1	-1552459021	Professional	2.0.10.242	2.0.10.353	10-10-2020		9:50:25	2.0.10.248	199	1	{/}	자체	자	체	NULL	NULL	NULL	89	1	67	NULL	NULL	NULL	KSY2	List2	NULL	NULL	NULL	NULL	NULL	NULL	NULL	NULL	NULL	1	{/}	0	4	577903	0	{/}	346
좌우반구com(split BVF)_2	3	1	<?xml version="1.0"?>\n<Clock xmlns:dt="urn:schemas-microsoft-com:datatypes"><Description dt:dt="string">E-Prime Primary Realtime Clock</Description><StartTime><Timestamp dt:dt="int">0</Timestamp><DateUtc dt:dt="string">2020-10-10T00:50:24Z</DateUtc></StartTime><FrequencyChanges><FrequencyChange><Frequency dt:dt="r8">2699960000</Frequency><Timestamp dt:dt="r8">4.56300553435612E+15</Timestamp><Cur…	좌우반구com(split BVF)_2-003-1	60.021	1.0.0.165	1	-1552459021	Professional	2.0.10.242	2.0.10.353	10-10-2020		9:50:25	2.0.10.248	22	2	z	작락	작	락	10	1	22	NULL	NULL	NULL	NULL	NULL	NULL	KSY3	List1	NULL	NULL	NULL	NULL	NULL	NULL	NULL	NULL	NULL	1	z	0	3	75677	0	z	618
좌우반구com(split BVF)_2	3	1	<?xml version="1.0"?>\n<Clock xmlns:dt="urn:schemas-microsoft-com:datatypes"><Description dt:dt="string">E-Prime Primary Realtime Clock</Description><StartTime><Timestamp dt:dt="int">0</Timestamp><DateUtc dt:dt="string">2020-10-10T00:50:24Z</DateUtc></StartTime><FrequencyChanges><FrequencyChange><Frequency dt:dt="r8">2699960000</Frequency><Timestamp dt:dt="r8">4.56300553435612E+15</Timestamp><Cur…	좌우반구com(split BVF)_2-003-1	60.021	1.0.0.165	1	-1552459021	Professional	2.0.10.242	2.0.10.353	10-10-2020		9:50:25	2.0.10.248	243	1	{/}	작품	작	품	NULL	NULL	NULL	25	1	111	NULL	NULL	NULL	KSY2	List2	NULL	NULL	NULL	NULL	NULL	NULL	NULL	NULL	NULL	1	{/}	0	4	692563	0	{/}	268
좌우반구com(split BVF)_2	3	1	<?xml version="1.0"?>\n<Clock xmlns:dt="urn:schemas-microsoft-com:datatypes"><Description dt:dt="string">E-Prime Primary Realtime Clock</Description><StartTime><Timestamp dt:dt="int">0</Timestamp><DateUtc dt:dt="string">2020-10-10T00:50:24Z</DateUtc></StartTime><FrequencyChanges><FrequencyChange><Frequency dt:dt="r8">2699960000</Frequency><Timestamp dt:dt="r8">4.56300553435612E+15</Timestamp><Cur…	좌우반구com(split BVF)_2-003-1	60.021	1.0.0.165	1	-1552459021	Professional	2.0.10.242	2.0.10.353	10-10-2020		9:50:25	2.0.10.248	269	1	{/}	재계	재	계	NULL	NULL	NULL	NULL	NULL	NULL	49	1	5	KSY2	List3	NULL	NULL	NULL	NULL	NULL	NULL	NULL	NULL	NULL	1	{/}	0	4	786597	0	{/}	826
좌우반구com(split BVF)_2	3	1	<?xml version="1.0"?>\n<Clock xmlns:dt="urn:schemas-microsoft-com:datatypes"><Description dt:dt="string">E-Prime Primary Realtime Clock</Description><StartTime><Timestamp dt:dt="int">0</Timestamp><DateUtc dt:dt="string">2020-10-10T00:50:24Z</DateUtc></StartTime><FrequencyChanges><FrequencyChange><Frequency dt:dt="r8">2699960000</Frequency><Timestamp dt:dt="r8">4.56300553435612E+15</Timestamp><Cur…	좌우반구com(split BVF)_2-003-1	60.021	1.0.0.165	1	-1552459021	Professional	2.0.10.242	2.0.10.353	10-10-2020		9:50:25	2.0.10.248	371	2	z	적태	적	태	NULL	NULL	NULL	NULL	NULL	NULL	119	1	107	KSY	List3	0		0	-1	1054687	183		0	0	1	z	1	3	1054870	0	z	663
좌우반구com(split BVF)_2	3	1	<?xml version="1.0"?>\n<Clock xmlns:dt="urn:schemas-microsoft-com:datatypes"><Description dt:dt="string">E-Prime Primary Realtime Clock</Description><StartTime><Timestamp dt:dt="int">0</Timestamp><DateUtc dt:dt="string">2020-10-10T00:50:24Z</DateUtc></StartTime><FrequencyChanges><FrequencyChange><Frequency dt:dt="r8">2699960000</Frequency><Timestamp dt:dt="r8">4.56300553435612E+15</Timestamp><Cur…	좌우반구com(split BVF)_2-003-1	60.021	1.0.0.165	1	-1552459021	Professional	2.0.10.242	2.0.10.353	10-10-2020		9:50:25	2.0.10.248	75	1	{/}	전략	전	략	60	1	75	NULL	NULL	NULL	NULL	NULL	NULL	KSY2	List1	NULL	NULL	NULL	NULL	NULL	NULL	NULL	NULL	NULL	1	{/}	0	4	221260	0	{/}	279
좌우반구com(split BVF)_2	3	1	<?xml version="1.0"?>\n<Clock xmlns:dt="urn:schemas-microsoft-com:datatypes"><Description dt:dt="string">E-Prime Primary Realtime Clock</Description><StartTime><Timestamp dt:dt="int">0</Timestamp><DateUtc dt:dt="string">2020-10-10T00:50:24Z</DateUtc></StartTime><FrequencyChanges><FrequencyChange><Frequency dt:dt="r8">2699960000</Frequency><Timestamp dt:dt="r8">4.56300553435612E+15</Timestamp><Cur…	좌우반구com(split BVF)_2-003-1	60.021	1.0.0.165	1	-1552459021	Professional	2.0.10.242	2.0.10.353	10-10-2020		9:50:25	2.0.10.248	389	1	{/}	전통	전	통	NULL	NULL	NULL	NULL	NULL	NULL	57	1	125	KSY2	List3	NULL	NULL	NULL	NULL	NULL	NULL	NULL	NULL	NULL	1	{/}	0	3	1101854	0	{/}	597
좌우반구com(split BVF)_2	3	1	<?xml version="1.0"?>\n<Clock xmlns:dt="urn:schemas-microsoft-com:datatypes"><Description dt:dt="string">E-Prime Primary Realtime Clock</Description><StartTime><Timestamp dt:dt="int">0</Timestamp><DateUtc dt:dt="string">2020-10-10T00:50:24Z</DateUtc></StartTime><FrequencyChanges><FrequencyChange><Frequency dt:dt="r8">2699960000</Frequency><Timestamp dt:dt="r8">4.56300553435612E+15</Timestamp><Cur…	좌우반구com(split BVF)_2-003-1	60.021	1.0.0.165	1	-1552459021	Professional	2.0.10.242	2.0.10.353	10-10-2020		9:50:25	2.0.10.248	361	2	z	전필	전	필	NULL	NULL	NULL	NULL	NULL	NULL	64	1	97	KSY3	List3	NULL	NULL	NULL	NULL	NULL	NULL	NULL	NULL	NULL	1	z	0	3	1028513	0	z	389
좌우반구com(split BVF)_2	3	1	<?xml version="1.0"?>\n<Clock xmlns:dt="urn:schemas-microsoft-com:datatypes"><Description dt:dt="string">E-Prime Primary Realtime Clock</Description><StartTime><Timestamp dt:dt="int">0</Timestamp><DateUtc dt:dt="string">2020-10-10T00:50:24Z</DateUtc></StartTime><FrequencyChanges><FrequencyChange><Frequency dt:dt="r8">2699960000</Frequency><Timestamp dt:dt="r8">4.56300553435612E+15</Timestamp><Cur…	좌우반구com(split BVF)_2-003-1	60.021	1.0.0.165	1	-1552459021	Professional	2.0.10.242	2.0.10.353	10-10-2020		9:50:25	2.0.10.248	289	1	{/}	절감	절	감	NULL	NULL	NULL	NULL	NULL	NULL	55	1	25	KSY2	List3	NULL	NULL	NULL	NULL	NULL	NULL	NULL	NULL	NULL	0	{/}	0	3	838662	0	z	1032
좌우반구com(split BVF)_2	3	1	<?xml version="1.0"?>\n<Clock xmlns:dt="urn:schemas-microsoft-com:datatypes"><Description dt:dt="string">E-Prime Primary Realtime Clock</Description><StartTime><Timestamp dt:dt="int">0</Timestamp><DateUtc dt:dt="string">2020-10-10T00:50:24Z</DateUtc></StartTime><FrequencyChanges><FrequencyChange><Frequency dt:dt="r8">2699960000</Frequency><Timestamp dt:dt="r8">4.56300553435612E+15</Timestamp><Cur…	좌우반구com(split BVF)_2-003-1	60.021	1.0.0.165	1	-1552459021	Professional	2.0.10.242	2.0.10.353	10-10-2020		9:50:25	2.0.10.248	86	2	z	절보	절	보	68	1	86	NULL	NULL	NULL	NULL	NULL	NULL	KSY2	List1	NULL	NULL	NULL	NULL	NULL	NULL	NULL	NULL	NULL	1	z	0	4	251183	0	z	412
좌우반구com(split BVF)_2	3	1	<?xml version="1.0"?>\n<Clock xmlns:dt="urn:schemas-microsoft-com:datatypes"><Description dt:dt="string">E-Prime Primary Realtime Clock</Description><StartTime><Timestamp dt:dt="int">0</Timestamp><DateUtc dt:dt="string">2020-10-10T00:50:24Z</DateUtc></StartTime><FrequencyChanges><FrequencyChange><Frequency dt:dt="r8">2699960000</Frequency><Timestamp dt:dt="r8">4.56300553435612E+15</Timestamp><Cur…	좌우반구com(split BVF)_2-003-1	60.021	1.0.0.165	1	-1552459021	Professional	2.0.10.242	2.0.10.353	10-10-2020		9:50:25	2.0.10.248	111	2	z	절속	절	속	47	1	111	NULL	NULL	NULL	NULL	NULL	NULL	KSY2	List1	NULL	NULL	NULL	NULL	NULL	NULL	NULL	NULL	NULL	1	z	1	3	316243	0	z	447
좌우반구com(split BVF)_2	3	1	<?xml version="1.0"?>\n<Clock xmlns:dt="urn:schemas-microsoft-com:datatypes"><Description dt:dt="string">E-Prime Primary Realtime Clock</Description><StartTime><Timestamp dt:dt="int">0</Timestamp><DateUtc dt:dt="string">2020-10-10T00:50:24Z</DateUtc></StartTime><FrequencyChanges><FrequencyChange><Frequency dt:dt="r8">2699960000</Frequency><Timestamp dt:dt="r8">4.56300553435612E+15</Timestamp><Cur…	좌우반구com(split BVF)_2-003-1	60.021	1.0.0.165	1	-1552459021	Professional	2.0.10.242	2.0.10.353	10-10-2020		9:50:25	2.0.10.248	163	1	{/}	절차	절	차	NULL	NULL	NULL	77	1	31	NULL	NULL	NULL	KSY2	List2	NULL	NULL	NULL	NULL	NULL	NULL	NULL	NULL	NULL	0	{/}	0	3	483302	0	z	375
좌우반구com(split BVF)_2	3	1	<?xml version="1.0"?>\n<Clock xmlns:dt="urn:schemas-microsoft-com:datatypes"><Description dt:dt="string">E-Prime Primary Realtime Clock</Description><StartTime><Timestamp dt:dt="int">0</Timestamp><DateUtc dt:dt="string">2020-10-10T00:50:24Z</DateUtc></StartTime><FrequencyChanges><FrequencyChange><Frequency dt:dt="r8">2699960000</Frequency><Timestamp dt:dt="r8">4.56300553435612E+15</Timestamp><Cur…	좌우반구com(split BVF)_2-003-1	60.021	1.0.0.165	1	-1552459021	Professional	2.0.10.242	2.0.10.353	10-10-2020		9:50:25	2.0.10.248	386	1	{/}	정도	정	도	NULL	NULL	NULL	NULL	NULL	NULL	76	1	122	KSY2	List3	NULL	NULL	NULL	NULL	NULL	NULL	NULL	NULL	NULL	1	{/}	0	4	1094157	0	{/}	303
좌우반구com(split BVF)_2	3	1	<?xml version="1.0"?>\n<Clock xmlns:dt="urn:schemas-microsoft-com:datatypes"><Description dt:dt="string">E-Prime Primary Realtime Clock</Description><StartTime><Timestamp dt:dt="int">0</Timestamp><DateUtc dt:dt="string">2020-10-10T00:50:24Z</DateUtc></StartTime><FrequencyChanges><FrequencyChange><Frequency dt:dt="r8">2699960000</Frequency><Timestamp dt:dt="r8">4.56300553435612E+15</Timestamp><Cur…	좌우반구com(split BVF)_2-003-1	60.021	1.0.0.165	1	-1552459021	Professional	2.0.10.242	2.0.10.353	10-10-2020		9:50:25	2.0.10.248	260	1	{/}	정오	정	오	NULL	NULL	NULL	95	1	128	NULL	NULL	NULL	KSY2	List2	NULL	NULL	NULL	NULL	NULL	NULL	NULL	NULL	NULL	1	{/}	0	3	737397	0	{/}	434
좌우반구com(split BVF)_2	3	1	<?xml version="1.0"?>\n<Clock xmlns:dt="urn:schemas-microsoft-com:datatypes"><Description dt:dt="string">E-Prime Primary Realtime Clock</Description><StartTime><Timestamp dt:dt="int">0</Timestamp><DateUtc dt:dt="string">2020-10-10T00:50:24Z</DateUtc></StartTime><FrequencyChanges><FrequencyChange><Frequency dt:dt="r8">2699960000</Frequency><Timestamp dt:dt="r8">4.56300553435612E+15</Timestamp><Cur…	좌우반구com(split BVF)_2-003-1	60.021	1.0.0.165	1	-1552459021	Professional	2.0.10.242	2.0.10.353	10-10-2020		9:50:25	2.0.10.248	113	1	{/}	정책	정	책	114	1	113	NULL	NULL	NULL	NULL	NULL	NULL	KSY2	List1	NULL	NULL	NULL	NULL	NULL	NULL	NULL	NULL	NULL	1	{/}	0	4	322075	0	{/}	560
좌우반구com(split BVF)_2	3	1	<?xml version="1.0"?>\n<Clock xmlns:dt="urn:schemas-microsoft-com:datatypes"><Description dt:dt="string">E-Prime Primary Realtime Clock</Description><StartTime><Timestamp dt:dt="int">0</Timestamp><DateUtc dt:dt="string">2020-10-10T00:50:24Z</DateUtc></StartTime><FrequencyChanges><FrequencyChange><Frequency dt:dt="r8">2699960000</Frequency><Timestamp dt:dt="r8">4.56300553435612E+15</Timestamp><Cur…	좌우반구com(split BVF)_2-003-1	60.021	1.0.0.165	1	-1552459021	Professional	2.0.10.242	2.0.10.353	10-10-2020		9:50:25	2.0.10.248	89	2	z	제경	제	경	117	1	89	NULL	NULL	NULL	NULL	NULL	NULL	KSY	List1	0		0	-1	258780	183		0	0	1	z	1	3	258963	0	z	304
좌우반구com(split BVF)_2	3	1	<?xml version="1.0"?>\n<Clock xmlns:dt="urn:schemas-microsoft-com:datatypes"><Description dt:dt="string">E-Prime Primary Realtime Clock</Description><StartTime><Timestamp dt:dt="int">0</Timestamp><DateUtc dt:dt="string">2020-10-10T00:50:24Z</DateUtc></StartTime><FrequencyChanges><FrequencyChange><Frequency dt:dt="r8">2699960000</Frequency><Timestamp dt:dt="r8">4.56300553435612E+15</Timestamp><Cur…	좌우반구com(split BVF)_2-003-1	60.021	1.0.0.165	1	-1552459021	Professional	2.0.10.242	2.0.10.353	10-10-2020		9:50:25	2.0.10.248	95	1	{/}	제도	제	도	109	1	95	NULL	NULL	NULL	NULL	NULL	NULL	KSY2	List1	NULL	NULL	NULL	NULL	NULL	NULL	NULL	NULL	NULL	1	{/}	0	3	274458	0	{/}	433
좌우반구com(split BVF)_2	3	1	<?xml version="1.0"?>\n<Clock xmlns:dt="urn:schemas-microsoft-com:datatypes"><Description dt:dt="string">E-Prime Primary Realtime Clock</Description><StartTime><Timestamp dt:dt="int">0</Timestamp><DateUtc dt:dt="string">2020-10-10T00:50:24Z</DateUtc></StartTime><FrequencyChanges><FrequencyChange><Frequency dt:dt="r8">2699960000</Frequency><Timestamp dt:dt="r8">4.56300553435612E+15</Timestamp><Cur…	좌우반구com(split BVF)_2-003-1	60.021	1.0.0.165	1	-1552459021	Professional	2.0.10.242	2.0.10.353	10-10-2020		9:50:25	2.0.10.248	259	2	z	제란	제	란	NULL	NULL	NULL	24	1	127	NULL	NULL	NULL	KSY3	List2	NULL	NULL	NULL	NULL	NULL	NULL	NULL	NULL	NULL	1	z	0	4	734815	0	z	376
좌우반구com(split BVF)_2	3	1	<?xml version="1.0"?>\n<Clock xmlns:dt="urn:schemas-microsoft-com:datatypes"><Description dt:dt="string">E-Prime Primary Realtime Clock</Description><StartTime><Timestamp dt:dt="int">0</Timestamp><DateUtc dt:dt="string">2020-10-10T00:50:24Z</DateUtc></StartTime><FrequencyChanges><FrequencyChange><Frequency dt:dt="r8">2699960000</Frequency><Timestamp dt:dt="r8">4.56300553435612E+15</Timestamp><Cur…	좌우반구com(split BVF)_2-003-1	60.021	1.0.0.165	1	-1552459021	Professional	2.0.10.242	2.0.10.353	10-10-2020		9:50:25	2.0.10.248	357	1	{/}	제안	제	안	NULL	NULL	NULL	NULL	NULL	NULL	78	1	93	KSY2	List3	NULL	NULL	NULL	NULL	NULL	NULL	NULL	NULL	NULL	1	{/}	1	3	1018316	0	{/}	352
좌우반구com(split BVF)_2	3	1	<?xml version="1.0"?>\n<Clock xmlns:dt="urn:schemas-microsoft-com:datatypes"><Description dt:dt="string">E-Prime Primary Realtime Clock</Description><StartTime><Timestamp dt:dt="int">0</Timestamp><DateUtc dt:dt="string">2020-10-10T00:50:24Z</DateUtc></StartTime><FrequencyChanges><FrequencyChange><Frequency dt:dt="r8">2699960000</Frequency><Timestamp dt:dt="r8">4.56300553435612E+15</Timestamp><Cur…	좌우반구com(split BVF)_2-003-1	60.021	1.0.0.165	1	-1552459021	Professional	2.0.10.242	2.0.10.353	10-10-2020		9:50:25	2.0.10.248	251	1	{/}	제품	제	품	NULL	NULL	NULL	94	1	119	NULL	NULL	NULL	KSY2	List2	NULL	NULL	NULL	NULL	NULL	NULL	NULL	NULL	NULL	1	{/}	0	3	713489	0	{/}	398
좌우반구com(split BVF)_2	3	1	<?xml version="1.0"?>\n<Clock xmlns:dt="urn:schemas-microsoft-com:datatypes"><Description dt:dt="string">E-Prime Primary Realtime Clock</Description><StartTime><Timestamp dt:dt="int">0</Timestamp><DateUtc dt:dt="string">2020-10-10T00:50:24Z</DateUtc></StartTime><FrequencyChanges><FrequencyChange><Frequency dt:dt="r8">2699960000</Frequency><Timestamp dt:dt="r8">4.56300553435612E+15</Timestamp><Cur…	좌우반구com(split BVF)_2-003-1	60.021	1.0.0.165	1	-1552459021	Professional	2.0.10.242	2.0.10.353	10-10-2020		9:50:25	2.0.10.248	360	1	{/}	조건	조	건	NULL	NULL	NULL	NULL	NULL	NULL	2	1	96	KSY2	List3	NULL	NULL	NULL	NULL	NULL	NULL	NULL	NULL	NULL	1	{/}	0	3	1025997	0	{/}	319
좌우반구com(split BVF)_2	3	1	<?xml version="1.0"?>\n<Clock xmlns:dt="urn:schemas-microsoft-com:datatypes"><Description dt:dt="string">E-Prime Primary Realtime Clock</Description><StartTime><Timestamp dt:dt="int">0</Timestamp><DateUtc dt:dt="string">2020-10-10T00:50:24Z</DateUtc></StartTime><FrequencyChanges><FrequencyChange><Frequency dt:dt="r8">2699960000</Frequency><Timestamp dt:dt="r8">4.56300553435612E+15</Timestamp><Cur…	좌우반구com(split BVF)_2-003-1	60.021	1.0.0.165	1	-1552459021	Professional	2.0.10.242	2.0.10.353	10-10-2020		9:50:25	2.0.10.248	68	1	{/}	조례	조	례	48	1	68	NULL	NULL	NULL	NULL	NULL	NULL	KSY2	List1	NULL	NULL	NULL	NULL	NULL	NULL	NULL	NULL	NULL	1	{/}	0	3	202616	0	{/}	548
좌우반구com(split BVF)_2	3	1	<?xml version="1.0"?>\n<Clock xmlns:dt="urn:schemas-microsoft-com:datatypes"><Description dt:dt="string">E-Prime Primary Realtime Clock</Description><StartTime><Timestamp dt:dt="int">0</Timestamp><DateUtc dt:dt="string">2020-10-10T00:50:24Z</DateUtc></StartTime><FrequencyChanges><FrequencyChange><Frequency dt:dt="r8">2699960000</Frequency><Timestamp dt:dt="r8">4.56300553435612E+15</Timestamp><Cur…	좌우반구com(split BVF)_2-003-1	60.021	1.0.0.165	1	-1552459021	Professional	2.0.10.242	2.0.10.353	10-10-2020		9:50:25	2.0.10.248	202	1	{/}	조직	조	직	NULL	NULL	NULL	68	1	70	NULL	NULL	NULL	KSY2	List2	NULL	NULL	NULL	NULL	NULL	NULL	NULL	NULL	NULL	1	{/}	0	3	585733	0	{/}	307
좌우반구com(split BVF)_2	3	1	<?xml version="1.0"?>\n<Clock xmlns:dt="urn:schemas-microsoft-com:datatypes"><Description dt:dt="string">E-Prime Primary Realtime Clock</Description><StartTime><Timestamp dt:dt="int">0</Timestamp><DateUtc dt:dt="string">2020-10-10T00:50:24Z</DateUtc></StartTime><FrequencyChanges><FrequencyChange><Frequency dt:dt="r8">2699960000</Frequency><Timestamp dt:dt="r8">4.56300553435612E+15</Timestamp><Cur…	좌우반구com(split BVF)_2-003-1	60.021	1.0.0.165	1	-1552459021	Professional	2.0.10.242	2.0.10.353	10-10-2020		9:50:25	2.0.10.248	356	1	{/}	종류	종	류	NULL	NULL	NULL	NULL	NULL	NULL	80	1	92	KSY2	List3	NULL	NULL	NULL	NULL	NULL	NULL	NULL	NULL	NULL	1	{/}	1	3	1015417	0	{/}	700
좌우반구com(split BVF)_2	3	1	<?xml version="1.0"?>\n<Clock xmlns:dt="urn:schemas-microsoft-com:datatypes"><Description dt:dt="string">E-Prime Primary Realtime Clock</Description><StartTime><Timestamp dt:dt="int">0</Timestamp><DateUtc dt:dt="string">2020-10-10T00:50:24Z</DateUtc></StartTime><FrequencyChanges><FrequencyChange><Frequency dt:dt="r8">2699960000</Frequency><Timestamp dt:dt="r8">4.56300553435612E+15</Timestamp><Cur…	좌우반구com(split BVF)_2-003-1	60.021	1.0.0.165	1	-1552459021	Professional	2.0.10.242	2.0.10.353	10-10-2020		9:50:25	2.0.10.248	348	2	z	종백	종	백	NULL	NULL	NULL	NULL	NULL	NULL	104	1	84	KSY	List3	0		0	0	993792	183		0	0	1	z	0	3	993975	0	z	431
좌우반구com(split BVF)_2	3	1	<?xml version="1.0"?>\n<Clock xmlns:dt="urn:schemas-microsoft-com:datatypes"><Description dt:dt="string">E-Prime Primary Realtime Clock</Description><StartTime><Timestamp dt:dt="int">0</Timestamp><DateUtc dt:dt="string">2020-10-10T00:50:24Z</DateUtc></StartTime><FrequencyChanges><FrequencyChange><Frequency dt:dt="r8">2699960000</Frequency><Timestamp dt:dt="r8">4.56300553435612E+15</Timestamp><Cur…	좌우반구com(split BVF)_2-003-1	60.021	1.0.0.165	1	-1552459021	Professional	2.0.10.242	2.0.10.353	10-10-2020		9:50:25	2.0.10.248	151	2	z	죽거	죽	거	NULL	NULL	NULL	27	1	19	NULL	NULL	NULL	KSY2	List2	NULL	NULL	NULL	NULL	NULL	NULL	NULL	NULL	NULL	1	z	0	4	452180	0	z	430
좌우반구com(split BVF)_2	3	1	<?xml version="1.0"?>\n<Clock xmlns:dt="urn:schemas-microsoft-com:datatypes"><Description dt:dt="string">E-Prime Primary Realtime Clock</Description><StartTime><Timestamp dt:dt="int">0</Timestamp><DateUtc dt:dt="string">2020-10-10T00:50:24Z</DateUtc></StartTime><FrequencyChanges><FrequencyChange><Frequency dt:dt="r8">2699960000</Frequency><Timestamp dt:dt="r8">4.56300553435612E+15</Timestamp><Cur…	좌우반구com(split BVF)_2-003-1	60.021	1.0.0.165	1	-1552459021	Professional	2.0.10.242	2.0.10.353	10-10-2020		9:50:25	2.0.10.248	235	1	{/}	죽음	죽	음	NULL	NULL	NULL	65	1	103	NULL	NULL	NULL	KSY2	List2	NULL	NULL	NULL	NULL	NULL	NULL	NULL	NULL	NULL	1	{/}	0	4	671987	0	{/}	356
좌우반구com(split BVF)_2	3	1	<?xml version="1.0"?>\n<Clock xmlns:dt="urn:schemas-microsoft-com:datatypes"><Description dt:dt="string">E-Prime Primary Realtime Clock</Description><StartTime><Timestamp dt:dt="int">0</Timestamp><DateUtc dt:dt="string">2020-10-10T00:50:24Z</DateUtc></StartTime><FrequencyChanges><FrequencyChange><Frequency dt:dt="r8">2699960000</Frequency><Timestamp dt:dt="r8">4.56300553435612E+15</Timestamp><Cur…	좌우반구com(split BVF)_2-003-1	60.021	1.0.0.165	1	-1552459021	Professional	2.0.10.242	2.0.10.353	10-10-2020		9:50:25	2.0.10.248	195	1	{/}	준거	준	거	NULL	NULL	NULL	20	1	63	NULL	NULL	NULL	KSY2	List2	NULL	NULL	NULL	NULL	NULL	NULL	NULL	NULL	NULL	1	{/}	0	3	567273	0	{/}	457
좌우반구com(split BVF)_2	3	1	<?xml version="1.0"?>\n<Clock xmlns:dt="urn:schemas-microsoft-com:datatypes"><Description dt:dt="string">E-Prime Primary Realtime Clock</Description><StartTime><Timestamp dt:dt="int">0</Timestamp><DateUtc dt:dt="string">2020-10-10T00:50:24Z</DateUtc></StartTime><FrequencyChanges><FrequencyChange><Frequency dt:dt="r8">2699960000</Frequency><Timestamp dt:dt="r8">4.56300553435612E+15</Timestamp><Cur…	좌우반구com(split BVF)_2-003-1	60.021	1.0.0.165	1	-1552459021	Professional	2.0.10.242	2.0.10.353	10-10-2020		9:50:25	2.0.10.248	4	2	z	증력	증	력	97	1	4	NULL	NULL	NULL	NULL	NULL	NULL	KSY	List1	0		1	-1	28776	184		0	0	0	z	0	4	28960	0	{/}	301
좌우반구com(split BVF)_2	3	1	<?xml version="1.0"?>\n<Clock xmlns:dt="urn:schemas-microsoft-com:datatypes"><Description dt:dt="string">E-Prime Primary Realtime Clock</Description><StartTime><Timestamp dt:dt="int">0</Timestamp><DateUtc dt:dt="string">2020-10-10T00:50:24Z</DateUtc></StartTime><FrequencyChanges><FrequencyChange><Frequency dt:dt="r8">2699960000</Frequency><Timestamp dt:dt="r8">4.56300553435612E+15</Timestamp><Cur…	좌우반구com(split BVF)_2-003-1	60.021	1.0.0.165	1	-1552459021	Professional	2.0.10.242	2.0.10.353	10-10-2020		9:50:25	2.0.10.248	267	1	{/}	증인	증	인	NULL	NULL	NULL	NULL	NULL	NULL	23	1	3	KSY2	List3	NULL	NULL	NULL	NULL	NULL	NULL	NULL	NULL	NULL	1	{/}	0	4	781399	0	{/}	416
좌우반구com(split BVF)_2	3	1	<?xml version="1.0"?>\n<Clock xmlns:dt="urn:schemas-microsoft-com:datatypes"><Description dt:dt="string">E-Prime Primary Realtime Clock</Description><StartTime><Timestamp dt:dt="int">0</Timestamp><DateUtc dt:dt="string">2020-10-10T00:50:24Z</DateUtc></StartTime><FrequencyChanges><FrequencyChange><Frequency dt:dt="r8">2699960000</Frequency><Timestamp dt:dt="r8">4.56300553435612E+15</Timestamp><Cur…	좌우반구com(split BVF)_2-003-1	60.021	1.0.0.165	1	-1552459021	Professional	2.0.10.242	2.0.10.353	10-10-2020		9:50:25	2.0.10.248	315	2	z	지님	지	님	NULL	NULL	NULL	NULL	NULL	NULL	54	1	51	KSY	List3	0		0	0	908688	183		0	0	1	z	0	3	908871	0	z	422
좌우반구com(split BVF)_2	3	1	<?xml version="1.0"?>\n<Clock xmlns:dt="urn:schemas-microsoft-com:datatypes"><Description dt:dt="string">E-Prime Primary Realtime Clock</Description><StartTime><Timestamp dt:dt="int">0</Timestamp><DateUtc dt:dt="string">2020-10-10T00:50:24Z</DateUtc></StartTime><FrequencyChanges><FrequencyChange><Frequency dt:dt="r8">2699960000</Frequency><Timestamp dt:dt="r8">4.56300553435612E+15</Timestamp><Cur…	좌우반구com(split BVF)_2-003-1	60.021	1.0.0.165	1	-1552459021	Professional	2.0.10.242	2.0.10.353	10-10-2020		9:50:25	2.0.10.248	359	1	{/}	지적	지	적	NULL	NULL	NULL	NULL	NULL	NULL	58	1	95	KSY2	List3	NULL	NULL	NULL	NULL	NULL	NULL	NULL	NULL	NULL	1	{/}	0	4	1023465	0	{/}	335
좌우반구com(split BVF)_2	3	1	<?xml version="1.0"?>\n<Clock xmlns:dt="urn:schemas-microsoft-com:datatypes"><Description dt:dt="string">E-Prime Primary Realtime Clock</Description><StartTime><Timestamp dt:dt="int">0</Timestamp><DateUtc dt:dt="string">2020-10-10T00:50:24Z</DateUtc></StartTime><FrequencyChanges><FrequencyChange><Frequency dt:dt="r8">2699960000</Frequency><Timestamp dt:dt="r8">4.56300553435612E+15</Timestamp><Cur…	좌우반구com(split BVF)_2-003-1	60.021	1.0.0.165	1	-1552459021	Professional	2.0.10.242	2.0.10.353	10-10-2020		9:50:25	2.0.10.248	271	1	{/}	지표	지	표	NULL	NULL	NULL	NULL	NULL	NULL	123	1	7	KSY2	List3	NULL	NULL	NULL	NULL	NULL	NULL	NULL	NULL	NULL	1	{/}	0	3	792195	0	{/}	451
좌우반구com(split BVF)_2	3	1	<?xml version="1.0"?>\n<Clock xmlns:dt="urn:schemas-microsoft-com:datatypes"><Description dt:dt="string">E-Prime Primary Realtime Clock</Description><StartTime><Timestamp dt:dt="int">0</Timestamp><DateUtc dt:dt="string">2020-10-10T00:50:24Z</DateUtc></StartTime><FrequencyChanges><FrequencyChange><Frequency dt:dt="r8">2699960000</Frequency><Timestamp dt:dt="r8">4.56300553435612E+15</Timestamp><Cur…	좌우반구com(split BVF)_2-003-1	60.021	1.0.0.165	1	-1552459021	Professional	2.0.10.242	2.0.10.353	10-10-2020		9:50:25	2.0.10.248	292	1	{/}	지혜	지	혜	NULL	NULL	NULL	NULL	NULL	NULL	81	1	28	KSY2	List3	NULL	NULL	NULL	NULL	NULL	NULL	NULL	NULL	NULL	1	{/}	0	3	847076	0	{/}	322
좌우반구com(split BVF)_2	3	1	<?xml version="1.0"?>\n<Clock xmlns:dt="urn:schemas-microsoft-com:datatypes"><Description dt:dt="string">E-Prime Primary Realtime Clock</Description><StartTime><Timestamp dt:dt="int">0</Timestamp><DateUtc dt:dt="string">2020-10-10T00:50:24Z</DateUtc></StartTime><FrequencyChanges><FrequencyChange><Frequency dt:dt="r8">2699960000</Frequency><Timestamp dt:dt="r8">4.56300553435612E+15</Timestamp><Cur…	좌우반구com(split BVF)_2-003-1	60.021	1.0.0.165	1	-1552459021	Professional	2.0.10.242	2.0.10.353	10-10-2020		9:50:25	2.0.10.248	362	2	z	직매	직	매	NULL	NULL	NULL	NULL	NULL	NULL	126	1	98	KSY2	List3	NULL	NULL	NULL	NULL	NULL	NULL	NULL	NULL	NULL	1	z	0	3	1031112	0	z	389
좌우반구com(split BVF)_2	3	1	<?xml version="1.0"?>\n<Clock xmlns:dt="urn:schemas-microsoft-com:datatypes"><Description dt:dt="string">E-Prime Primary Realtime Clock</Description><StartTime><Timestamp dt:dt="int">0</Timestamp><DateUtc dt:dt="string">2020-10-10T00:50:24Z</DateUtc></StartTime><FrequencyChanges><FrequencyChange><Frequency dt:dt="r8">2699960000</Frequency><Timestamp dt:dt="r8">4.56300553435612E+15</Timestamp><Cur…	좌우반구com(split BVF)_2-003-1	60.021	1.0.0.165	1	-1552459021	Professional	2.0.10.242	2.0.10.353	10-10-2020		9:50:25	2.0.10.248	222	1	{/}	직장	직	장	NULL	NULL	NULL	79	1	90	NULL	NULL	NULL	KSY2	List2	NULL	NULL	NULL	NULL	NULL	NULL	NULL	NULL	NULL	1	{/}	0	3	638648	0	{/}	336
좌우반구com(split BVF)_2	3	1	<?xml version="1.0"?>\n<Clock xmlns:dt="urn:schemas-microsoft-com:datatypes"><Description dt:dt="string">E-Prime Primary Realtime Clock</Description><StartTime><Timestamp dt:dt="int">0</Timestamp><DateUtc dt:dt="string">2020-10-10T00:50:24Z</DateUtc></StartTime><FrequencyChanges><FrequencyChange><Frequency dt:dt="r8">2699960000</Frequency><Timestamp dt:dt="r8">4.56300553435612E+15</Timestamp><Cur…	좌우반구com(split BVF)_2-003-1	60.021	1.0.0.165	1	-1552459021	Professional	2.0.10.242	2.0.10.353	10-10-2020		9:50:25	2.0.10.248	112	2	z	진회	진	회	57	1	112	NULL	NULL	NULL	NULL	NULL	NULL	KSY	List1	0		0	-1	318709	183		0	0	1	z	1	3	318892	0	z	974
좌우반구com(split BVF)_2	3	1	<?xml version="1.0"?>\n<Clock xmlns:dt="urn:schemas-microsoft-com:datatypes"><Description dt:dt="string">E-Prime Primary Realtime Clock</Description><StartTime><Timestamp dt:dt="int">0</Timestamp><DateUtc dt:dt="string">2020-10-10T00:50:24Z</DateUtc></StartTime><FrequencyChanges><FrequencyChange><Frequency dt:dt="r8">2699960000</Frequency><Timestamp dt:dt="r8">4.56300553435612E+15</Timestamp><Cur…	좌우반구com(split BVF)_2-003-1	60.021	1.0.0.165	1	-1552459021	Professional	2.0.10.242	2.0.10.353	10-10-2020		9:50:25	2.0.10.248	313	1	{/}	질서	질	서	NULL	NULL	NULL	NULL	NULL	NULL	86	1	49	KSY2	List3	NULL	NULL	NULL	NULL	NULL	NULL	NULL	NULL	NULL	1	{/}	0	3	903656	0	{/}	421
좌우반구com(split BVF)_2	3	1	<?xml version="1.0"?>\n<Clock xmlns:dt="urn:schemas-microsoft-com:datatypes"><Description dt:dt="string">E-Prime Primary Realtime Clock</Description><StartTime><Timestamp dt:dt="int">0</Timestamp><DateUtc dt:dt="string">2020-10-10T00:50:24Z</DateUtc></StartTime><FrequencyChanges><FrequencyChange><Frequency dt:dt="r8">2699960000</Frequency><Timestamp dt:dt="r8">4.56300553435612E+15</Timestamp><Cur…	좌우반구com(split BVF)_2-003-1	60.021	1.0.0.165	1	-1552459021	Professional	2.0.10.242	2.0.10.353	10-10-2020		9:50:25	2.0.10.248	328	1	{/}	차량	차	량	NULL	NULL	NULL	NULL	NULL	NULL	69	1	64	KSY2	List3	NULL	NULL	NULL	NULL	NULL	NULL	NULL	NULL	NULL	1	{/}	1	3	942509	0	{/}	296
좌우반구com(split BVF)_2	3	1	<?xml version="1.0"?>\n<Clock xmlns:dt="urn:schemas-microsoft-com:datatypes"><Description dt:dt="string">E-Prime Primary Realtime Clock</Description><StartTime><Timestamp dt:dt="int">0</Timestamp><DateUtc dt:dt="string">2020-10-10T00:50:24Z</DateUtc></StartTime><FrequencyChanges><FrequencyChange><Frequency dt:dt="r8">2699960000</Frequency><Timestamp dt:dt="r8">4.56300553435612E+15</Timestamp><Cur…	좌우반구com(split BVF)_2-003-1	60.021	1.0.0.165	1	-1552459021	Professional	2.0.10.242	2.0.10.353	10-10-2020		9:50:25	2.0.10.248	364	1	{/}	차익	차	익	NULL	NULL	NULL	NULL	NULL	NULL	82	1	100	KSY2	List3	NULL	NULL	NULL	NULL	NULL	NULL	NULL	NULL	NULL	0	{/}	0	3	1036460	0	z	376
좌우반구com(split BVF)_2	3	1	<?xml version="1.0"?>\n<Clock xmlns:dt="urn:schemas-microsoft-com:datatypes"><Description dt:dt="string">E-Prime Primary Realtime Clock</Description><StartTime><Timestamp dt:dt="int">0</Timestamp><DateUtc dt:dt="string">2020-10-10T00:50:24Z</DateUtc></StartTime><FrequencyChanges><FrequencyChange><Frequency dt:dt="r8">2699960000</Frequency><Timestamp dt:dt="r8">4.56300553435612E+15</Timestamp><Cur…	좌우반구com(split BVF)_2-003-1	60.021	1.0.0.165	1	-1552459021	Professional	2.0.10.242	2.0.10.353	10-10-2020		9:50:25	2.0.10.248	358	2	z	착반	착	반	NULL	NULL	NULL	NULL	NULL	NULL	116	1	94	KSY	List3	0		0	-1	1020682	183		0	0	1	z	1	3	1020865	0	z	404
좌우반구com(split BVF)_2	3	1	<?xml version="1.0"?>\n<Clock xmlns:dt="urn:schemas-microsoft-com:datatypes"><Description dt:dt="string">E-Prime Primary Realtime Clock</Description><StartTime><Timestamp dt:dt="int">0</Timestamp><DateUtc dt:dt="string">2020-10-10T00:50:24Z</DateUtc></StartTime><FrequencyChanges><FrequencyChange><Frequency dt:dt="r8">2699960000</Frequency><Timestamp dt:dt="r8">4.56300553435612E+15</Timestamp><Cur…	좌우반구com(split BVF)_2-003-1	60.021	1.0.0.165	1	-1552459021	Professional	2.0.10.242	2.0.10.353	10-10-2020		9:50:25	2.0.10.248	118	1	{/}	책임	책	임	94	1	118	NULL	NULL	NULL	NULL	NULL	NULL	KSY2	List1	NULL	NULL	NULL	NULL	NULL	NULL	NULL	NULL	NULL	1	{/}	0	3	335137	0	{/}	281
좌우반구com(split BVF)_2	3	1	<?xml version="1.0"?>\n<Clock xmlns:dt="urn:schemas-microsoft-com:datatypes"><Description dt:dt="string">E-Prime Primary Realtime Clock</Description><StartTime><Timestamp dt:dt="int">0</Timestamp><DateUtc dt:dt="string">2020-10-10T00:50:24Z</DateUtc></StartTime><FrequencyChanges><FrequencyChange><Frequency dt:dt="r8">2699960000</Frequency><Timestamp dt:dt="r8">4.56300553435612E+15</Timestamp><Cur…	좌우반구com(split BVF)_2-003-1	60.021	1.0.0.165	1	-1552459021	Professional	2.0.10.242	2.0.10.353	10-10-2020		9:50:25	2.0.10.248	11	2	z	책희	책	희	26	1	11	NULL	NULL	NULL	NULL	NULL	NULL	KSY2	List1	NULL	NULL	NULL	NULL	NULL	NULL	NULL	NULL	NULL	1	z	0	4	46504	0	z	485
좌우반구com(split BVF)_2	3	1	<?xml version="1.0"?>\n<Clock xmlns:dt="urn:schemas-microsoft-com:datatypes"><Description dt:dt="string">E-Prime Primary Realtime Clock</Description><StartTime><Timestamp dt:dt="int">0</Timestamp><DateUtc dt:dt="string">2020-10-10T00:50:24Z</DateUtc></StartTime><FrequencyChanges><FrequencyChange><Frequency dt:dt="r8">2699960000</Frequency><Timestamp dt:dt="r8">4.56300553435612E+15</Timestamp><Cur…	좌우반구com(split BVF)_2-003-1	60.021	1.0.0.165	1	-1552459021	Professional	2.0.10.242	2.0.10.353	10-10-2020		9:50:25	2.0.10.248	345	2	z	청휘	청	휘	NULL	NULL	NULL	NULL	NULL	NULL	106	1	81	KSY3	List3	NULL	NULL	NULL	NULL	NULL	NULL	NULL	NULL	NULL	1	z	0	3	986344	0	z	308
좌우반구com(split BVF)_2	3	1	<?xml version="1.0"?>\n<Clock xmlns:dt="urn:schemas-microsoft-com:datatypes"><Description dt:dt="string">E-Prime Primary Realtime Clock</Description><StartTime><Timestamp dt:dt="int">0</Timestamp><DateUtc dt:dt="string">2020-10-10T00:50:24Z</DateUtc></StartTime><FrequencyChanges><FrequencyChange><Frequency dt:dt="r8">2699960000</Frequency><Timestamp dt:dt="r8">4.56300553435612E+15</Timestamp><Cur…	좌우반구com(split BVF)_2-003-1	60.021	1.0.0.165	1	-1552459021	Professional	2.0.10.242	2.0.10.353	10-10-2020		9:50:25	2.0.10.248	335	2	z	체행	체	행	NULL	NULL	NULL	NULL	NULL	NULL	97	1	71	KSY3	List3	NULL	NULL	NULL	NULL	NULL	NULL	NULL	NULL	NULL	1	z	0	3	960403	0	z	538
좌우반구com(split BVF)_2	3	1	<?xml version="1.0"?>\n<Clock xmlns:dt="urn:schemas-microsoft-com:datatypes"><Description dt:dt="string">E-Prime Primary Realtime Clock</Description><StartTime><Timestamp dt:dt="int">0</Timestamp><DateUtc dt:dt="string">2020-10-10T00:50:24Z</DateUtc></StartTime><FrequencyChanges><FrequencyChange><Frequency dt:dt="r8">2699960000</Frequency><Timestamp dt:dt="r8">4.56300553435612E+15</Timestamp><Cur…	좌우반구com(split BVF)_2-003-1	60.021	1.0.0.165	1	-1552459021	Professional	2.0.10.242	2.0.10.353	10-10-2020		9:50:25	2.0.10.248	132	1	{/}	체험	체	험	38	1	132	NULL	NULL	NULL	NULL	NULL	NULL	KSY2	List1	NULL	NULL	NULL	NULL	NULL	NULL	NULL	NULL	NULL	1	{/}	0	3	371624	0	{/}	354
좌우반구com(split BVF)_2	3	1	<?xml version="1.0"?>\n<Clock xmlns:dt="urn:schemas-microsoft-com:datatypes"><Description dt:dt="string">E-Prime Primary Realtime Clock</Description><StartTime><Timestamp dt:dt="int">0</Timestamp><DateUtc dt:dt="string">2020-10-10T00:50:24Z</DateUtc></StartTime><FrequencyChanges><FrequencyChange><Frequency dt:dt="r8">2699960000</Frequency><Timestamp dt:dt="r8">4.56300553435612E+15</Timestamp><Cur…	좌우반구com(split BVF)_2-003-1	60.021	1.0.0.165	1	-1552459021	Professional	2.0.10.242	2.0.10.353	10-10-2020		9:50:25	2.0.10.248	333	1	{/}	최고	최	고	NULL	NULL	NULL	NULL	NULL	NULL	15	1	69	KSY2	List3	NULL	NULL	NULL	NULL	NULL	NULL	NULL	NULL	NULL	1	{/}	0	4	955222	0	{/}	375
좌우반구com(split BVF)_2	3	1	<?xml version="1.0"?>\n<Clock xmlns:dt="urn:schemas-microsoft-com:datatypes"><Description dt:dt="string">E-Prime Primary Realtime Clock</Description><StartTime><Timestamp dt:dt="int">0</Timestamp><DateUtc dt:dt="string">2020-10-10T00:50:24Z</DateUtc></StartTime><FrequencyChanges><FrequencyChange><Frequency dt:dt="r8">2699960000</Frequency><Timestamp dt:dt="r8">4.56300553435612E+15</Timestamp><Cur…	좌우반구com(split BVF)_2-003-1	60.021	1.0.0.165	1	-1552459021	Professional	2.0.10.242	2.0.10.353	10-10-2020		9:50:25	2.0.10.248	231	2	z	최여	최	여	NULL	NULL	NULL	63	1	99	NULL	NULL	NULL	KSY3	List2	NULL	NULL	NULL	NULL	NULL	NULL	NULL	NULL	NULL	1	z	0	4	661757	0	z	355
좌우반구com(split BVF)_2	3	1	<?xml version="1.0"?>\n<Clock xmlns:dt="urn:schemas-microsoft-com:datatypes"><Description dt:dt="string">E-Prime Primary Realtime Clock</Description><StartTime><Timestamp dt:dt="int">0</Timestamp><DateUtc dt:dt="string">2020-10-10T00:50:24Z</DateUtc></StartTime><FrequencyChanges><FrequencyChange><Frequency dt:dt="r8">2699960000</Frequency><Timestamp dt:dt="r8">4.56300553435612E+15</Timestamp><Cur…	좌우반구com(split BVF)_2-003-1	60.021	1.0.0.165	1	-1552459021	Professional	2.0.10.242	2.0.10.353	10-10-2020		9:50:25	2.0.10.248	154	2	z	최횟	최	횟	NULL	NULL	NULL	31	1	22	NULL	NULL	NULL	KSY3	List2	NULL	NULL	NULL	NULL	NULL	NULL	NULL	NULL	NULL	1	z	0	3	460127	0	z	341
좌우반구com(split BVF)_2	3	1	<?xml version="1.0"?>\n<Clock xmlns:dt="urn:schemas-microsoft-com:datatypes"><Description dt:dt="string">E-Prime Primary Realtime Clock</Description><StartTime><Timestamp dt:dt="int">0</Timestamp><DateUtc dt:dt="string">2020-10-10T00:50:24Z</DateUtc></StartTime><FrequencyChanges><FrequencyChange><Frequency dt:dt="r8">2699960000</Frequency><Timestamp dt:dt="r8">4.56300553435612E+15</Timestamp><Cur…	좌우반구com(split BVF)_2-003-1	60.021	1.0.0.165	1	-1552459021	Professional	2.0.10.242	2.0.10.353	10-10-2020		9:50:25	2.0.10.248	34	2	z	축허	축	허	64	1	34	NULL	NULL	NULL	NULL	NULL	NULL	KSY	List1	0		0	-1	109115	183		0	0	0	z	1	3	109298	0	{/}	394
좌우반구com(split BVF)_2	3	1	<?xml version="1.0"?>\n<Clock xmlns:dt="urn:schemas-microsoft-com:datatypes"><Description dt:dt="string">E-Prime Primary Realtime Clock</Description><StartTime><Timestamp dt:dt="int">0</Timestamp><DateUtc dt:dt="string">2020-10-10T00:50:24Z</DateUtc></StartTime><FrequencyChanges><FrequencyChange><Frequency dt:dt="r8">2699960000</Frequency><Timestamp dt:dt="r8">4.56300553435612E+15</Timestamp><Cur…	좌우반구com(split BVF)_2-003-1	60.021	1.0.0.165	1	-1552459021	Professional	2.0.10.242	2.0.10.353	10-10-2020		9:50:25	2.0.10.248	255	2	z	축헤	축	헤	NULL	NULL	NULL	56	1	123	NULL	NULL	NULL	KSY	List2	0		0	-1	723952	183		0	0	1	z	0	3	724135	0	z	384
좌우반구com(split BVF)_2	3	1	<?xml version="1.0"?>\n<Clock xmlns:dt="urn:schemas-microsoft-com:datatypes"><Description dt:dt="string">E-Prime Primary Realtime Clock</Description><StartTime><Timestamp dt:dt="int">0</Timestamp><DateUtc dt:dt="string">2020-10-10T00:50:24Z</DateUtc></StartTime><FrequencyChanges><FrequencyChange><Frequency dt:dt="r8">2699960000</Frequency><Timestamp dt:dt="r8">4.56300553435612E+15</Timestamp><Cur…	좌우반구com(split BVF)_2-003-1	60.021	1.0.0.165	1	-1552459021	Professional	2.0.10.242	2.0.10.353	10-10-2020		9:50:25	2.0.10.248	182	2	z	축희	축	희	NULL	NULL	NULL	75	1	50	NULL	NULL	NULL	KSY2	List2	NULL	NULL	NULL	NULL	NULL	NULL	NULL	NULL	NULL	1	z	1	3	533051	0	z	405
좌우반구com(split BVF)_2	3	1	<?xml version="1.0"?>\n<Clock xmlns:dt="urn:schemas-microsoft-com:datatypes"><Description dt:dt="string">E-Prime Primary Realtime Clock</Description><StartTime><Timestamp dt:dt="int">0</Timestamp><DateUtc dt:dt="string">2020-10-10T00:50:24Z</DateUtc></StartTime><FrequencyChanges><FrequencyChange><Frequency dt:dt="r8">2699960000</Frequency><Timestamp dt:dt="r8">4.56300553435612E+15</Timestamp><Cur…	좌우반구com(split BVF)_2-003-1	60.021	1.0.0.165	1	-1552459021	Professional	2.0.10.242	2.0.10.353	10-10-2020		9:50:25	2.0.10.248	52	2	z	측개	측	개	7	1	52	NULL	NULL	NULL	NULL	NULL	NULL	KSY	List1	0		0	0	157982	183		0	0	1	z	0	3	158165	0	z	408
좌우반구com(split BVF)_2	3	1	<?xml version="1.0"?>\n<Clock xmlns:dt="urn:schemas-microsoft-com:datatypes"><Description dt:dt="string">E-Prime Primary Realtime Clock</Description><StartTime><Timestamp dt:dt="int">0</Timestamp><DateUtc dt:dt="string">2020-10-10T00:50:24Z</DateUtc></StartTime><FrequencyChanges><FrequencyChange><Frequency dt:dt="r8">2699960000</Frequency><Timestamp dt:dt="r8">4.56300553435612E+15</Timestamp><Cur…	좌우반구com(split BVF)_2-003-1	60.021	1.0.0.165	1	-1552459021	Professional	2.0.10.242	2.0.10.353	10-10-2020		9:50:25	2.0.10.248	21	1	{/}	치안	치	안	44	1	21	NULL	NULL	NULL	NULL	NULL	NULL	KSY2	List1	NULL	NULL	NULL	NULL	NULL	NULL	NULL	NULL	NULL	1	{/}	0	4	73078	0	{/}	391
좌우반구com(split BVF)_2	3	1	<?xml version="1.0"?>\n<Clock xmlns:dt="urn:schemas-microsoft-com:datatypes"><Description dt:dt="string">E-Prime Primary Realtime Clock</Description><StartTime><Timestamp dt:dt="int">0</Timestamp><DateUtc dt:dt="string">2020-10-10T00:50:24Z</DateUtc></StartTime><FrequencyChanges><FrequencyChange><Frequency dt:dt="r8">2699960000</Frequency><Timestamp dt:dt="r8">4.56300553435612E+15</Timestamp><Cur…	좌우반구com(split BVF)_2-003-1	60.021	1.0.0.165	1	-1552459021	Professional	2.0.10.242	2.0.10.353	10-10-2020		9:50:25	2.0.10.248	387	2	z	치책	치	책	NULL	NULL	NULL	NULL	NULL	NULL	33	1	123	KSY3	List3	NULL	NULL	NULL	NULL	NULL	NULL	NULL	NULL	NULL	1	z	0	3	1096656	0	z	460
좌우반구com(split BVF)_2	3	1	<?xml version="1.0"?>\n<Clock xmlns:dt="urn:schemas-microsoft-com:datatypes"><Description dt:dt="string">E-Prime Primary Realtime Clock</Description><StartTime><Timestamp dt:dt="int">0</Timestamp><DateUtc dt:dt="string">2020-10-10T00:50:24Z</DateUtc></StartTime><FrequencyChanges><FrequencyChange><Frequency dt:dt="r8">2699960000</Frequency><Timestamp dt:dt="r8">4.56300553435612E+15</Timestamp><Cur…	좌우반구com(split BVF)_2-003-1	60.021	1.0.0.165	1	-1552459021	Professional	2.0.10.242	2.0.10.353	10-10-2020		9:50:25	2.0.10.248	355	2	z	치향	치	향	NULL	NULL	NULL	NULL	NULL	NULL	52	1	91	KSY3	List3	NULL	NULL	NULL	NULL	NULL	NULL	NULL	NULL	NULL	1	z	1	3	1012718	0	z	496
좌우반구com(split BVF)_2	3	1	<?xml version="1.0"?>\n<Clock xmlns:dt="urn:schemas-microsoft-com:datatypes"><Description dt:dt="string">E-Prime Primary Realtime Clock</Description><StartTime><Timestamp dt:dt="int">0</Timestamp><DateUtc dt:dt="string">2020-10-10T00:50:24Z</DateUtc></StartTime><FrequencyChanges><FrequencyChange><Frequency dt:dt="r8">2699960000</Frequency><Timestamp dt:dt="r8">4.56300553435612E+15</Timestamp><Cur…	좌우반구com(split BVF)_2-003-1	60.021	1.0.0.165	1	-1552459021	Professional	2.0.10.242	2.0.10.353	10-10-2020		9:50:25	2.0.10.248	61	1	{/}	타격	타	격	35	1	61	NULL	NULL	NULL	NULL	NULL	NULL	KSY2	List1	NULL	NULL	NULL	NULL	NULL	NULL	NULL	NULL	NULL	1	{/}	0	4	183240	0	{/}	492
좌우반구com(split BVF)_2	3	1	<?xml version="1.0"?>\n<Clock xmlns:dt="urn:schemas-microsoft-com:datatypes"><Description dt:dt="string">E-Prime Primary Realtime Clock</Description><StartTime><Timestamp dt:dt="int">0</Timestamp><DateUtc dt:dt="string">2020-10-10T00:50:24Z</DateUtc></StartTime><FrequencyChanges><FrequencyChange><Frequency dt:dt="r8">2699960000</Frequency><Timestamp dt:dt="r8">4.56300553435612E+15</Timestamp><Cur…	좌우반구com(split BVF)_2-003-1	60.021	1.0.0.165	1	-1552459021	Professional	2.0.10.242	2.0.10.353	10-10-2020		9:50:25	2.0.10.248	352	1	{/}	탈퇴	탈	퇴	NULL	NULL	NULL	NULL	NULL	NULL	61	1	88	KSY2	List3	NULL	NULL	NULL	NULL	NULL	NULL	NULL	NULL	NULL	1	{/}	0	3	1004221	0	{/}	601
좌우반구com(split BVF)_2	3	1	<?xml version="1.0"?>\n<Clock xmlns:dt="urn:schemas-microsoft-com:datatypes"><Description dt:dt="string">E-Prime Primary Realtime Clock</Description><StartTime><Timestamp dt:dt="int">0</Timestamp><DateUtc dt:dt="string">2020-10-10T00:50:24Z</DateUtc></StartTime><FrequencyChanges><FrequencyChange><Frequency dt:dt="r8">2699960000</Frequency><Timestamp dt:dt="r8">4.56300553435612E+15</Timestamp><Cur…	좌우반구com(split BVF)_2-003-1	60.021	1.0.0.165	1	-1552459021	Professional	2.0.10.242	2.0.10.353	10-10-2020		9:50:25	2.0.10.248	210	2	z	태스	태	스	NULL	NULL	NULL	85	1	78	NULL	NULL	NULL	KSY3	List2	NULL	NULL	NULL	NULL	NULL	NULL	NULL	NULL	NULL	1	z	1	3	606892	0	z	477
좌우반구com(split BVF)_2	3	1	<?xml version="1.0"?>\n<Clock xmlns:dt="urn:schemas-microsoft-com:datatypes"><Description dt:dt="string">E-Prime Primary Realtime Clock</Description><StartTime><Timestamp dt:dt="int">0</Timestamp><DateUtc dt:dt="string">2020-10-10T00:50:24Z</DateUtc></StartTime><FrequencyChanges><FrequencyChange><Frequency dt:dt="r8">2699960000</Frequency><Timestamp dt:dt="r8">4.56300553435612E+15</Timestamp><Cur…	좌우반구com(split BVF)_2-003-1	60.021	1.0.0.165	1	-1552459021	Professional	2.0.10.242	2.0.10.353	10-10-2020		9:50:25	2.0.10.248	145	1	{/}	택시	택	시	NULL	NULL	NULL	22	1	13	NULL	NULL	NULL	KSY2	List2	NULL	NULL	NULL	NULL	NULL	NULL	NULL	NULL	NULL	1	{/}	1	3	436268	0	{/}	402
좌우반구com(split BVF)_2	3	1	<?xml version="1.0"?>\n<Clock xmlns:dt="urn:schemas-microsoft-com:datatypes"><Description dt:dt="string">E-Prime Primary Realtime Clock</Description><StartTime><Timestamp dt:dt="int">0</Timestamp><DateUtc dt:dt="string">2020-10-10T00:50:24Z</DateUtc></StartTime><FrequencyChanges><FrequencyChange><Frequency dt:dt="r8">2699960000</Frequency><Timestamp dt:dt="r8">4.56300553435612E+15</Timestamp><Cur…	좌우반구com(split BVF)_2-003-1	60.021	1.0.0.165	1	-1552459021	Professional	2.0.10.242	2.0.10.353	10-10-2020		9:50:25	2.0.10.248	185	2	z	택정	택	정	NULL	NULL	NULL	122	1	53	NULL	NULL	NULL	KSY3	List2	NULL	NULL	NULL	NULL	NULL	NULL	NULL	NULL	NULL	1	z	0	4	541099	0	z	414
좌우반구com(split BVF)_2	3	1	<?xml version="1.0"?>\n<Clock xmlns:dt="urn:schemas-microsoft-com:datatypes"><Description dt:dt="string">E-Prime Primary Realtime Clock</Description><StartTime><Timestamp dt:dt="int">0</Timestamp><DateUtc dt:dt="string">2020-10-10T00:50:24Z</DateUtc></StartTime><FrequencyChanges><FrequencyChange><Frequency dt:dt="r8">2699960000</Frequency><Timestamp dt:dt="r8">4.56300553435612E+15</Timestamp><Cur…	좌우반구com(split BVF)_2-003-1	60.021	1.0.0.165	1	-1552459021	Professional	2.0.10.242	2.0.10.353	10-10-2020		9:50:25	2.0.10.248	392	2	z	통락	통	락	NULL	NULL	NULL	NULL	NULL	NULL	67	1	128	KSY2	List3	NULL	NULL	NULL	NULL	NULL	NULL	NULL	NULL	NULL	1	z	1	3	1109801	0	z	645
좌우반구com(split BVF)_2	3	1	<?xml version="1.0"?>\n<Clock xmlns:dt="urn:schemas-microsoft-com:datatypes"><Description dt:dt="string">E-Prime Primary Realtime Clock</Description><StartTime><Timestamp dt:dt="int">0</Timestamp><DateUtc dt:dt="string">2020-10-10T00:50:24Z</DateUtc></StartTime><FrequencyChanges><FrequencyChange><Frequency dt:dt="r8">2699960000</Frequency><Timestamp dt:dt="r8">4.56300553435612E+15</Timestamp><Cur…	좌우반구com(split BVF)_2-003-1	60.021	1.0.0.165	1	-1552459021	Professional	2.0.10.242	2.0.10.353	10-10-2020		9:50:25	2.0.10.248	339	2	z	통록	통	록	NULL	NULL	NULL	NULL	NULL	NULL	71	1	75	KSY	List3	0		0	-1	970666	184		0	0	1	z	0	4	970850	0	z	467
좌우반구com(split BVF)_2	3	1	<?xml version="1.0"?>\n<Clock xmlns:dt="urn:schemas-microsoft-com:datatypes"><Description dt:dt="string">E-Prime Primary Realtime Clock</Description><StartTime><Timestamp dt:dt="int">0</Timestamp><DateUtc dt:dt="string">2020-10-10T00:50:24Z</DateUtc></StartTime><FrequencyChanges><FrequencyChange><Frequency dt:dt="r8">2699960000</Frequency><Timestamp dt:dt="r8">4.56300553435612E+15</Timestamp><Cur…	좌우반구com(split BVF)_2-003-1	60.021	1.0.0.165	1	-1552459021	Professional	2.0.10.242	2.0.10.353	10-10-2020		9:50:25	2.0.10.248	160	2	z	통류	통	류	NULL	NULL	NULL	90	1	28	NULL	NULL	NULL	KSY	List2	0		0	0	475355	183		0	0	1	z	0	3	475538	0	z	335
좌우반구com(split BVF)_2	3	1	<?xml version="1.0"?>\n<Clock xmlns:dt="urn:schemas-microsoft-com:datatypes"><Description dt:dt="string">E-Prime Primary Realtime Clock</Description><StartTime><Timestamp dt:dt="int">0</Timestamp><DateUtc dt:dt="string">2020-10-10T00:50:24Z</DateUtc></StartTime><FrequencyChanges><FrequencyChange><Frequency dt:dt="r8">2699960000</Frequency><Timestamp dt:dt="r8">4.56300553435612E+15</Timestamp><Cur…	좌우반구com(split BVF)_2-003-1	60.021	1.0.0.165	1	-1552459021	Professional	2.0.10.242	2.0.10.353	10-10-2020		9:50:25	2.0.10.248	252	2	z	퇴착	퇴	착	NULL	NULL	NULL	47	1	120	NULL	NULL	NULL	KSY	List2	0		0	0	715905	183		0	0	1	z	0	3	716088	0	z	519
좌우반구com(split BVF)_2	3	1	<?xml version="1.0"?>\n<Clock xmlns:dt="urn:schemas-microsoft-com:datatypes"><Description dt:dt="string">E-Prime Primary Realtime Clock</Description><StartTime><Timestamp dt:dt="int">0</Timestamp><DateUtc dt:dt="string">2020-10-10T00:50:24Z</DateUtc></StartTime><FrequencyChanges><FrequencyChange><Frequency dt:dt="r8">2699960000</Frequency><Timestamp dt:dt="r8">4.56300553435612E+15</Timestamp><Cur…	좌우반구com(split BVF)_2-003-1	60.021	1.0.0.165	1	-1552459021	Professional	2.0.10.242	2.0.10.353	10-10-2020		9:50:25	2.0.10.248	171	1	{/}	판단	판	단	NULL	NULL	NULL	86	1	39	NULL	NULL	NULL	KSY2	List2	NULL	NULL	NULL	NULL	NULL	NULL	NULL	NULL	NULL	1	{/}	0	3	504028	0	{/}	357
좌우반구com(split BVF)_2	3	1	<?xml version="1.0"?>\n<Clock xmlns:dt="urn:schemas-microsoft-com:datatypes"><Description dt:dt="string">E-Prime Primary Realtime Clock</Description><StartTime><Timestamp dt:dt="int">0</Timestamp><DateUtc dt:dt="string">2020-10-10T00:50:24Z</DateUtc></StartTime><FrequencyChanges><FrequencyChange><Frequency dt:dt="r8">2699960000</Frequency><Timestamp dt:dt="r8">4.56300553435612E+15</Timestamp><Cur…	좌우반구com(split BVF)_2-003-1	60.021	1.0.0.165	1	-1552459021	Professional	2.0.10.242	2.0.10.353	10-10-2020		9:50:25	2.0.10.248	2	1	{/}	판매	판	매	132	1	2	NULL	NULL	NULL	NULL	NULL	NULL	KSY2	List1	NULL	NULL	NULL	NULL	NULL	NULL	NULL	NULL	NULL	1	{/}	0	3	23845	0	{/}	400
좌우반구com(split BVF)_2	3	1	<?xml version="1.0"?>\n<Clock xmlns:dt="urn:schemas-microsoft-com:datatypes"><Description dt:dt="string">E-Prime Primary Realtime Clock</Description><StartTime><Timestamp dt:dt="int">0</Timestamp><DateUtc dt:dt="string">2020-10-10T00:50:24Z</DateUtc></StartTime><FrequencyChanges><FrequencyChange><Frequency dt:dt="r8">2699960000</Frequency><Timestamp dt:dt="r8">4.56300553435612E+15</Timestamp><Cur…	좌우반구com(split BVF)_2-003-1	60.021	1.0.0.165	1	-1552459021	Professional	2.0.10.242	2.0.10.353	10-10-2020		9:50:25	2.0.10.248	279	1	{/}	표현	표	현	NULL	NULL	NULL	NULL	NULL	NULL	14	1	15	KSY2	List3	NULL	NULL	NULL	NULL	NULL	NULL	NULL	NULL	NULL	1	{/}	0	3	813154	0	{/}	404
좌우반구com(split BVF)_2	3	1	<?xml version="1.0"?>\n<Clock xmlns:dt="urn:schemas-microsoft-com:datatypes"><Description dt:dt="string">E-Prime Primary Realtime Clock</Description><StartTime><Timestamp dt:dt="int">0</Timestamp><DateUtc dt:dt="string">2020-10-10T00:50:24Z</DateUtc></StartTime><FrequencyChanges><FrequencyChange><Frequency dt:dt="r8">2699960000</Frequency><Timestamp dt:dt="r8">4.56300553435612E+15</Timestamp><Cur…	좌우반구com(split BVF)_2-003-1	60.021	1.0.0.165	1	-1552459021	Professional	2.0.10.242	2.0.10.353	10-10-2020		9:50:25	2.0.10.248	24	2	z	품결	품	결	123	1	24	NULL	NULL	NULL	NULL	NULL	NULL	KSY	List1	0		0	-1	81108	184		0	0	0	z	0	4	81292	0	{/}	691
좌우반구com(split BVF)_2	3	1	<?xml version="1.0"?>\n<Clock xmlns:dt="urn:schemas-microsoft-com:datatypes"><Description dt:dt="string">E-Prime Primary Realtime Clock</Description><StartTime><Timestamp dt:dt="int">0</Timestamp><DateUtc dt:dt="string">2020-10-10T00:50:24Z</DateUtc></StartTime><FrequencyChanges><FrequencyChange><Frequency dt:dt="r8">2699960000</Frequency><Timestamp dt:dt="r8">4.56300553435612E+15</Timestamp><Cur…	좌우반구com(split BVF)_2-003-1	60.021	1.0.0.165	1	-1552459021	Professional	2.0.10.242	2.0.10.353	10-10-2020		9:50:25	2.0.10.248	148	2	z	필관	필	관	NULL	NULL	NULL	52	1	16	NULL	NULL	NULL	KSY	List2	0		0	-1	444132	184		0	0	1	z	0	4	444316	0	z	385
좌우반구com(split BVF)_2	3	1	<?xml version="1.0"?>\n<Clock xmlns:dt="urn:schemas-microsoft-com:datatypes"><Description dt:dt="string">E-Prime Primary Realtime Clock</Description><StartTime><Timestamp dt:dt="int">0</Timestamp><DateUtc dt:dt="string">2020-10-10T00:50:24Z</DateUtc></StartTime><FrequencyChanges><FrequencyChange><Frequency dt:dt="r8">2699960000</Frequency><Timestamp dt:dt="r8">4.56300553435612E+15</Timestamp><Cur…	좌우반구com(split BVF)_2-003-1	60.021	1.0.0.165	1	-1552459021	Professional	2.0.10.242	2.0.10.353	10-10-2020		9:50:25	2.0.10.248	157	1	{/}	필수	필	수	NULL	NULL	NULL	97	1	25	NULL	NULL	NULL	KSY2	List2	NULL	NULL	NULL	NULL	NULL	NULL	NULL	NULL	NULL	1	{/}	0	4	467991	0	{/}	250
좌우반구com(split BVF)_2	3	1	<?xml version="1.0"?>\n<Clock xmlns:dt="urn:schemas-microsoft-com:datatypes"><Description dt:dt="string">E-Prime Primary Realtime Clock</Description><StartTime><Timestamp dt:dt="int">0</Timestamp><DateUtc dt:dt="string">2020-10-10T00:50:24Z</DateUtc></StartTime><FrequencyChanges><FrequencyChange><Frequency dt:dt="r8">2699960000</Frequency><Timestamp dt:dt="r8">4.56300553435612E+15</Timestamp><Cur…	좌우반구com(split BVF)_2-003-1	60.021	1.0.0.165	1	-1552459021	Professional	2.0.10.242	2.0.10.353	10-10-2020		9:50:25	2.0.10.248	184	1	{/}	핑계	핑	계	NULL	NULL	NULL	101	1	52	NULL	NULL	NULL	KSY2	List2	NULL	NULL	NULL	NULL	NULL	NULL	NULL	NULL	NULL	1	{/}	0	3	538333	0	{/}	566
좌우반구com(split BVF)_2	3	1	<?xml version="1.0"?>\n<Clock xmlns:dt="urn:schemas-microsoft-com:datatypes"><Description dt:dt="string">E-Prime Primary Realtime Clock</Description><StartTime><Timestamp dt:dt="int">0</Timestamp><DateUtc dt:dt="string">2020-10-10T00:50:24Z</DateUtc></StartTime><FrequencyChanges><FrequencyChange><Frequency dt:dt="r8">2699960000</Frequency><Timestamp dt:dt="r8">4.56300553435612E+15</Timestamp><Cur…	좌우반구com(split BVF)_2-003-1	60.021	1.0.0.165	1	-1552459021	Professional	2.0.10.242	2.0.10.353	10-10-2020		9:50:25	2.0.10.248	47	2	z	핑품	핑	품	66	1	47	NULL	NULL	NULL	NULL	NULL	NULL	KSY3	List1	NULL	NULL	NULL	NULL	NULL	NULL	NULL	NULL	NULL	1	z	0	3	144286	0	z	623
좌우반구com(split BVF)_2	3	1	<?xml version="1.0"?>\n<Clock xmlns:dt="urn:schemas-microsoft-com:datatypes"><Description dt:dt="string">E-Prime Primary Realtime Clock</Description><StartTime><Timestamp dt:dt="int">0</Timestamp><DateUtc dt:dt="string">2020-10-10T00:50:24Z</DateUtc></StartTime><FrequencyChanges><FrequencyChange><Frequency dt:dt="r8">2699960000</Frequency><Timestamp dt:dt="r8">4.56300553435612E+15</Timestamp><Cur…	좌우반구com(split BVF)_2-003-1	60.021	1.0.0.165	1	-1552459021	Professional	2.0.10.242	2.0.10.353	10-10-2020		9:50:25	2.0.10.248	161	1	{/}	하나	하	나	NULL	NULL	NULL	14	1	29	NULL	NULL	NULL	KSY2	List2	NULL	NULL	NULL	NULL	NULL	NULL	NULL	NULL	NULL	1	{/}	0	4	478071	0	{/}	382
좌우반구com(split BVF)_2	3	1	<?xml version="1.0"?>\n<Clock xmlns:dt="urn:schemas-microsoft-com:datatypes"><Description dt:dt="string">E-Prime Primary Realtime Clock</Description><StartTime><Timestamp dt:dt="int">0</Timestamp><DateUtc dt:dt="string">2020-10-10T00:50:24Z</DateUtc></StartTime><FrequencyChanges><FrequencyChange><Frequency dt:dt="r8">2699960000</Frequency><Timestamp dt:dt="r8">4.56300553435612E+15</Timestamp><Cur…	좌우반구com(split BVF)_2-003-1	60.021	1.0.0.165	1	-1552459021	Professional	2.0.10.242	2.0.10.353	10-10-2020		9:50:25	2.0.10.248	78	1	{/}	한계	한	계	33	1	78	NULL	NULL	NULL	NULL	NULL	NULL	KSY2	List1	NULL	NULL	NULL	NULL	NULL	NULL	NULL	NULL	NULL	1	{/}	1	3	229473	0	{/}	370
좌우반구com(split BVF)_2	3	1	<?xml version="1.0"?>\n<Clock xmlns:dt="urn:schemas-microsoft-com:datatypes"><Description dt:dt="string">E-Prime Primary Realtime Clock</Description><StartTime><Timestamp dt:dt="int">0</Timestamp><DateUtc dt:dt="string">2020-10-10T00:50:24Z</DateUtc></StartTime><FrequencyChanges><FrequencyChange><Frequency dt:dt="r8">2699960000</Frequency><Timestamp dt:dt="r8">4.56300553435612E+15</Timestamp><Cur…	좌우반구com(split BVF)_2-003-1	60.021	1.0.0.165	1	-1552459021	Professional	2.0.10.242	2.0.10.353	10-10-2020		9:50:25	2.0.10.248	83	1	{/}	핵심	핵	심	98	1	83	NULL	NULL	NULL	NULL	NULL	NULL	KSY2	List1	NULL	NULL	NULL	NULL	NULL	NULL	NULL	NULL	NULL	1	{/}	1	3	242985	0	{/}	482
좌우반구com(split BVF)_2	3	1	<?xml version="1.0"?>\n<Clock xmlns:dt="urn:schemas-microsoft-com:datatypes"><Description dt:dt="string">E-Prime Primary Realtime Clock</Description><StartTime><Timestamp dt:dt="int">0</Timestamp><DateUtc dt:dt="string">2020-10-10T00:50:24Z</DateUtc></StartTime><FrequencyChanges><FrequencyChange><Frequency dt:dt="r8">2699960000</Frequency><Timestamp dt:dt="r8">4.56300553435612E+15</Timestamp><Cur…	좌우반구com(split BVF)_2-003-1	60.021	1.0.0.165	1	-1552459021	Professional	2.0.10.242	2.0.10.353	10-10-2020		9:50:25	2.0.10.248	312	2	z	핵외	핵	외	NULL	NULL	NULL	NULL	NULL	NULL	113	1	48	KSY3	List3	NULL	NULL	NULL	NULL	NULL	NULL	NULL	NULL	NULL	1	z	1	3	901040	0	z	414
좌우반구com(split BVF)_2	3	1	<?xml version="1.0"?>\n<Clock xmlns:dt="urn:schemas-microsoft-com:datatypes"><Description dt:dt="string">E-Prime Primary Realtime Clock</Description><StartTime><Timestamp dt:dt="int">0</Timestamp><DateUtc dt:dt="string">2020-10-10T00:50:24Z</DateUtc></StartTime><FrequencyChanges><FrequencyChange><Frequency dt:dt="r8">2699960000</Frequency><Timestamp dt:dt="r8">4.56300553435612E+15</Timestamp><Cur…	좌우반구com(split BVF)_2-003-1	60.021	1.0.0.165	1	-1552459021	Professional	2.0.10.242	2.0.10.353	10-10-2020		9:50:25	2.0.10.248	232	2	z	핵정	핵	정	NULL	NULL	NULL	88	1	100	NULL	NULL	NULL	KSY3	List2	NULL	NULL	NULL	NULL	NULL	NULL	NULL	NULL	NULL	1	z	0	3	664306	0	z	389
좌우반구com(split BVF)_2	3	1	<?xml version="1.0"?>\n<Clock xmlns:dt="urn:schemas-microsoft-com:datatypes"><Description dt:dt="string">E-Prime Primary Realtime Clock</Description><StartTime><Timestamp dt:dt="int">0</Timestamp><DateUtc dt:dt="string">2020-10-10T00:50:24Z</DateUtc></StartTime><FrequencyChanges><FrequencyChange><Frequency dt:dt="r8">2699960000</Frequency><Timestamp dt:dt="r8">4.56300553435612E+15</Timestamp><Cur…	좌우반구com(split BVF)_2-003-1	60.021	1.0.0.165	1	-1552459021	Professional	2.0.10.242	2.0.10.353	10-10-2020		9:50:25	2.0.10.248	63	1	{/}	행보	행	보	1	1	63	NULL	NULL	NULL	NULL	NULL	NULL	KSY2	List1	NULL	NULL	NULL	NULL	NULL	NULL	NULL	NULL	NULL	1	{/}	0	3	188571	0	{/}	705
좌우반구com(split BVF)_2	3	1	<?xml version="1.0"?>\n<Clock xmlns:dt="urn:schemas-microsoft-com:datatypes"><Description dt:dt="string">E-Prime Primary Realtime Clock</Description><StartTime><Timestamp dt:dt="int">0</Timestamp><DateUtc dt:dt="string">2020-10-10T00:50:24Z</DateUtc></StartTime><FrequencyChanges><FrequencyChange><Frequency dt:dt="r8">2699960000</Frequency><Timestamp dt:dt="r8">4.56300553435612E+15</Timestamp><Cur…	좌우반구com(split BVF)_2-003-1	60.021	1.0.0.165	1	-1552459021	Professional	2.0.10.242	2.0.10.353	10-10-2020		9:50:25	2.0.10.248	336	1	{/}	행운	행	운	NULL	NULL	NULL	NULL	NULL	NULL	21	1	72	KSY2	List3	NULL	NULL	NULL	NULL	NULL	NULL	NULL	NULL	NULL	1	{/}	1	3	963135	0	{/}	334
좌우반구com(split BVF)_2	3	1	<?xml version="1.0"?>\n<Clock xmlns:dt="urn:schemas-microsoft-com:datatypes"><Description dt:dt="string">E-Prime Primary Realtime Clock</Description><StartTime><Timestamp dt:dt="int">0</Timestamp><DateUtc dt:dt="string">2020-10-10T00:50:24Z</DateUtc></StartTime><FrequencyChanges><FrequencyChange><Frequency dt:dt="r8">2699960000</Frequency><Timestamp dt:dt="r8">4.56300553435612E+15</Timestamp><Cur…	좌우반구com(split BVF)_2-003-1	60.021	1.0.0.165	1	-1552459021	Professional	2.0.10.242	2.0.10.353	10-10-2020		9:50:25	2.0.10.248	346	2	z	행회	행	회	NULL	NULL	NULL	NULL	NULL	NULL	93	1	82	KSY3	List3	NULL	NULL	NULL	NULL	NULL	NULL	NULL	NULL	NULL	1	z	0	3	988860	0	z	384
좌우반구com(split BVF)_2	3	1	<?xml version="1.0"?>\n<Clock xmlns:dt="urn:schemas-microsoft-com:datatypes"><Description dt:dt="string">E-Prime Primary Realtime Clock</Description><StartTime><Timestamp dt:dt="int">0</Timestamp><DateUtc dt:dt="string">2020-10-10T00:50:24Z</DateUtc></StartTime><FrequencyChanges><FrequencyChange><Frequency dt:dt="r8">2699960000</Frequency><Timestamp dt:dt="r8">4.56300553435612E+15</Timestamp><Cur…	좌우반구com(split BVF)_2-003-1	60.021	1.0.0.165	1	-1552459021	Professional	2.0.10.242	2.0.10.353	10-10-2020		9:50:25	2.0.10.248	123	1	{/}	향수	향	수	52	1	123	NULL	NULL	NULL	NULL	NULL	NULL	KSY2	List1	NULL	NULL	NULL	NULL	NULL	NULL	NULL	NULL	NULL	1	{/}	0	3	347699	0	{/}	400
좌우반구com(split BVF)_2	3	1	<?xml version="1.0"?>\n<Clock xmlns:dt="urn:schemas-microsoft-com:datatypes"><Description dt:dt="string">E-Prime Primary Realtime Clock</Description><StartTime><Timestamp dt:dt="int">0</Timestamp><DateUtc dt:dt="string">2020-10-10T00:50:24Z</DateUtc></StartTime><FrequencyChanges><FrequencyChange><Frequency dt:dt="r8">2699960000</Frequency><Timestamp dt:dt="r8">4.56300553435612E+15</Timestamp><Cur…	좌우반구com(split BVF)_2-003-1	60.021	1.0.0.165	1	-1552459021	Professional	2.0.10.242	2.0.10.353	10-10-2020		9:50:25	2.0.10.248	127	2	z	향엄	향	엄	110	1	127	NULL	NULL	NULL	NULL	NULL	NULL	KSY3	List1	NULL	NULL	NULL	NULL	NULL	NULL	NULL	NULL	NULL	1	z	0	3	358112	0	z	730
좌우반구com(split BVF)_2	3	1	<?xml version="1.0"?>\n<Clock xmlns:dt="urn:schemas-microsoft-com:datatypes"><Description dt:dt="string">E-Prime Primary Realtime Clock</Description><StartTime><Timestamp dt:dt="int">0</Timestamp><DateUtc dt:dt="string">2020-10-10T00:50:24Z</DateUtc></StartTime><FrequencyChanges><FrequencyChange><Frequency dt:dt="r8">2699960000</Frequency><Timestamp dt:dt="r8">4.56300553435612E+15</Timestamp><Cur…	좌우반구com(split BVF)_2-003-1	60.021	1.0.0.165	1	-1552459021	Professional	2.0.10.242	2.0.10.353	10-10-2020		9:50:25	2.0.10.248	174	2	z	허낌	허	낌	NULL	NULL	NULL	64	1	42	NULL	NULL	NULL	KSY2	List2	NULL	NULL	NULL	NULL	NULL	NULL	NULL	NULL	NULL	1	z	1	3	511825	0	z	392
좌우반구com(split BVF)_2	3	1	<?xml version="1.0"?>\n<Clock xmlns:dt="urn:schemas-microsoft-com:datatypes"><Description dt:dt="string">E-Prime Primary Realtime Clock</Description><StartTime><Timestamp dt:dt="int">0</Timestamp><DateUtc dt:dt="string">2020-10-10T00:50:24Z</DateUtc></StartTime><FrequencyChanges><FrequencyChange><Frequency dt:dt="r8">2699960000</Frequency><Timestamp dt:dt="r8">4.56300553435612E+15</Timestamp><Cur…	좌우반구com(split BVF)_2-003-1	60.021	1.0.0.165	1	-1552459021	Professional	2.0.10.242	2.0.10.353	10-10-2020		9:50:25	2.0.10.248	270	1	{/}	허락	허	락	NULL	NULL	NULL	NULL	NULL	NULL	110	1	6	KSY2	List3	NULL	NULL	NULL	NULL	NULL	NULL	NULL	NULL	NULL	1	{/}	0	3	789629	0	{/}	369
좌우반구com(split BVF)_2	3	1	<?xml version="1.0"?>\n<Clock xmlns:dt="urn:schemas-microsoft-com:datatypes"><Description dt:dt="string">E-Prime Primary Realtime Clock</Description><StartTime><Timestamp dt:dt="int">0</Timestamp><DateUtc dt:dt="string">2020-10-10T00:50:24Z</DateUtc></StartTime><FrequencyChanges><FrequencyChange><Frequency dt:dt="r8">2699960000</Frequency><Timestamp dt:dt="r8">4.56300553435612E+15</Timestamp><Cur…	좌우반구com(split BVF)_2-003-1	60.021	1.0.0.165	1	-1552459021	Professional	2.0.10.242	2.0.10.353	10-10-2020		9:50:25	2.0.10.248	197	2	z	허빈	허	빈	NULL	NULL	NULL	120	1	65	NULL	NULL	NULL	KSY3	List2	NULL	NULL	NULL	NULL	NULL	NULL	NULL	NULL	NULL	1	z	0	3	572671	0	z	394
좌우반구com(split BVF)_2	3	1	<?xml version="1.0"?>\n<Clock xmlns:dt="urn:schemas-microsoft-com:datatypes"><Description dt:dt="string">E-Prime Primary Realtime Clock</Description><StartTime><Timestamp dt:dt="int">0</Timestamp><DateUtc dt:dt="string">2020-10-10T00:50:24Z</DateUtc></StartTime><FrequencyChanges><FrequencyChange><Frequency dt:dt="r8">2699960000</Frequency><Timestamp dt:dt="r8">4.56300553435612E+15</Timestamp><Cur…	좌우반구com(split BVF)_2-003-1	60.021	1.0.0.165	1	-1552459021	Professional	2.0.10.242	2.0.10.353	10-10-2020		9:50:25	2.0.10.248	25	2	z	헤오	헤	오	91	1	25	NULL	NULL	NULL	NULL	NULL	NULL	KSY2	List1	NULL	NULL	NULL	NULL	NULL	NULL	NULL	NULL	NULL	1	z	0	4	84191	0	z	777
좌우반구com(split BVF)_2	3	1	<?xml version="1.0"?>\n<Clock xmlns:dt="urn:schemas-microsoft-com:datatypes"><Description dt:dt="string">E-Prime Primary Realtime Clock</Description><StartTime><Timestamp dt:dt="int">0</Timestamp><DateUtc dt:dt="string">2020-10-10T00:50:24Z</DateUtc></StartTime><FrequencyChanges><FrequencyChange><Frequency dt:dt="r8">2699960000</Frequency><Timestamp dt:dt="r8">4.56300553435612E+15</Timestamp><Cur…	좌우반구com(split BVF)_2-003-1	60.021	1.0.0.165	1	-1552459021	Professional	2.0.10.242	2.0.10.353	10-10-2020		9:50:25	2.0.10.248	134	1	{/}	현상	현	상	NULL	NULL	NULL	19	1	2	NULL	NULL	NULL	KSY2	List2	NULL	NULL	NULL	NULL	NULL	NULL	NULL	NULL	NULL	1	{/}	1	3	406595	0	{/}	656
좌우반구com(split BVF)_2	3	1	<?xml version="1.0"?>\n<Clock xmlns:dt="urn:schemas-microsoft-com:datatypes"><Description dt:dt="string">E-Prime Primary Realtime Clock</Description><StartTime><Timestamp dt:dt="int">0</Timestamp><DateUtc dt:dt="string">2020-10-10T00:50:24Z</DateUtc></StartTime><FrequencyChanges><FrequencyChange><Frequency dt:dt="r8">2699960000</Frequency><Timestamp dt:dt="r8">4.56300553435612E+15</Timestamp><Cur…	좌우반구com(split BVF)_2-003-1	60.021	1.0.0.165	1	-1552459021	Professional	2.0.10.242	2.0.10.353	10-10-2020		9:50:25	2.0.10.248	332	1	{/}	협력	협	력	NULL	NULL	NULL	NULL	NULL	NULL	112	1	68	KSY2	List3	NULL	NULL	NULL	NULL	NULL	NULL	NULL	NULL	NULL	1	{/}	1	3	952622	0	{/}	391
좌우반구com(split BVF)_2	3	1	<?xml version="1.0"?>\n<Clock xmlns:dt="urn:schemas-microsoft-com:datatypes"><Description dt:dt="string">E-Prime Primary Realtime Clock</Description><StartTime><Timestamp dt:dt="int">0</Timestamp><DateUtc dt:dt="string">2020-10-10T00:50:24Z</DateUtc></StartTime><FrequencyChanges><FrequencyChange><Frequency dt:dt="r8">2699960000</Frequency><Timestamp dt:dt="r8">4.56300553435612E+15</Timestamp><Cur…	좌우반구com(split BVF)_2-003-1	60.021	1.0.0.165	1	-1552459021	Professional	2.0.10.242	2.0.10.353	10-10-2020		9:50:25	2.0.10.248	1	2	z	협체	협	체	73	1	1	NULL	NULL	NULL	NULL	NULL	NULL	KSY	List1	0		0	-1	20646	183		0	0	1	z	0	3	20829	0	z	816
좌우반구com(split BVF)_2	3	1	<?xml version="1.0"?>\n<Clock xmlns:dt="urn:schemas-microsoft-com:datatypes"><Description dt:dt="string">E-Prime Primary Realtime Clock</Description><StartTime><Timestamp dt:dt="int">0</Timestamp><DateUtc dt:dt="string">2020-10-10T00:50:24Z</DateUtc></StartTime><FrequencyChanges><FrequencyChange><Frequency dt:dt="r8">2699960000</Frequency><Timestamp dt:dt="r8">4.56300553435612E+15</Timestamp><Cur…	좌우반구com(split BVF)_2-003-1	60.021	1.0.0.165	1	-1552459021	Professional	2.0.10.242	2.0.10.353	10-10-2020		9:50:25	2.0.10.248	175	1	{/}	형님	형	님	NULL	NULL	NULL	100	1	43	NULL	NULL	NULL	KSY2	List2	NULL	NULL	NULL	NULL	NULL	NULL	NULL	NULL	NULL	1	{/}	0	4	514425	0	{/}	368
좌우반구com(split BVF)_2	3	1	<?xml version="1.0"?>\n<Clock xmlns:dt="urn:schemas-microsoft-com:datatypes"><Description dt:dt="string">E-Prime Primary Realtime Clock</Description><StartTime><Timestamp dt:dt="int">0</Timestamp><DateUtc dt:dt="string">2020-10-10T00:50:24Z</DateUtc></StartTime><FrequencyChanges><FrequencyChange><Frequency dt:dt="r8">2699960000</Frequency><Timestamp dt:dt="r8">4.56300553435612E+15</Timestamp><Cur…	좌우반구com(split BVF)_2-003-1	60.021	1.0.0.165	1	-1552459021	Professional	2.0.10.242	2.0.10.353	10-10-2020		9:50:25	2.0.10.248	394	2	z	형스	형	스	NULL	NULL	NULL	NULL	NULL	NULL	47	1	130	KSY	List3	0		0	0	1114983	183		0	0	1	z	0	3	1115166	0	z	333
좌우반구com(split BVF)_2	3	1	<?xml version="1.0"?>\n<Clock xmlns:dt="urn:schemas-microsoft-com:datatypes"><Description dt:dt="string">E-Prime Primary Realtime Clock</Description><StartTime><Timestamp dt:dt="int">0</Timestamp><DateUtc dt:dt="string">2020-10-10T00:50:24Z</DateUtc></StartTime><FrequencyChanges><FrequencyChange><Frequency dt:dt="r8">2699960000</Frequency><Timestamp dt:dt="r8">4.56300553435612E+15</Timestamp><Cur…	좌우반구com(split BVF)_2-003-1	60.021	1.0.0.165	1	-1552459021	Professional	2.0.10.242	2.0.10.353	10-10-2020		9:50:25	2.0.10.248	214	1	{/}	형태	형	태	NULL	NULL	NULL	44	1	82	NULL	NULL	NULL	KSY2	List2	NULL	NULL	NULL	NULL	NULL	NULL	NULL	NULL	NULL	1	{/}	0	3	617139	0	{/}	413
좌우반구com(split BVF)_2	3	1	<?xml version="1.0"?>\n<Clock xmlns:dt="urn:schemas-microsoft-com:datatypes"><Description dt:dt="string">E-Prime Primary Realtime Clock</Description><StartTime><Timestamp dt:dt="int">0</Timestamp><DateUtc dt:dt="string">2020-10-10T00:50:24Z</DateUtc></StartTime><FrequencyChanges><FrequencyChange><Frequency dt:dt="r8">2699960000</Frequency><Timestamp dt:dt="r8">4.56300553435612E+15</Timestamp><Cur…	좌우반구com(split BVF)_2-003-1	60.021	1.0.0.165	1	-1552459021	Professional	2.0.10.242	2.0.10.353	10-10-2020		9:50:25	2.0.10.248	64	1	{/}	화력	화	력	30	1	64	NULL	NULL	NULL	NULL	NULL	NULL	KSY2	List1	NULL	NULL	NULL	NULL	NULL	NULL	NULL	NULL	NULL	1	{/}	0	4	191487	0	{/}	373
좌우반구com(split BVF)_2	3	1	<?xml version="1.0"?>\n<Clock xmlns:dt="urn:schemas-microsoft-com:datatypes"><Description dt:dt="string">E-Prime Primary Realtime Clock</Description><StartTime><Timestamp dt:dt="int">0</Timestamp><DateUtc dt:dt="string">2020-10-10T00:50:24Z</DateUtc></StartTime><FrequencyChanges><FrequencyChange><Frequency dt:dt="r8">2699960000</Frequency><Timestamp dt:dt="r8">4.56300553435612E+15</Timestamp><Cur…	좌우반구com(split BVF)_2-003-1	60.021	1.0.0.165	1	-1552459021	Professional	2.0.10.242	2.0.10.353	10-10-2020		9:50:25	2.0.10.248	253	1	{/}	확률	확	률	NULL	NULL	NULL	92	1	121	NULL	NULL	NULL	KSY2	List2	NULL	NULL	NULL	NULL	NULL	NULL	NULL	NULL	NULL	1	{/}	0	4	718804	0	{/}	579
좌우반구com(split BVF)_2	3	1	<?xml version="1.0"?>\n<Clock xmlns:dt="urn:schemas-microsoft-com:datatypes"><Description dt:dt="string">E-Prime Primary Realtime Clock</Description><StartTime><Timestamp dt:dt="int">0</Timestamp><DateUtc dt:dt="string">2020-10-10T00:50:24Z</DateUtc></StartTime><FrequencyChanges><FrequencyChange><Frequency dt:dt="r8">2699960000</Frequency><Timestamp dt:dt="r8">4.56300553435612E+15</Timestamp><Cur…	좌우반구com(split BVF)_2-003-1	60.021	1.0.0.165	1	-1552459021	Professional	2.0.10.242	2.0.10.353	10-10-2020		9:50:25	2.0.10.248	108	2	z	확압	확	압	9	1	108	NULL	NULL	NULL	NULL	NULL	NULL	KSY2	List1	NULL	NULL	NULL	NULL	NULL	NULL	NULL	NULL	NULL	1	z	0	4	308413	0	z	374
좌우반구com(split BVF)_2	3	1	<?xml version="1.0"?>\n<Clock xmlns:dt="urn:schemas-microsoft-com:datatypes"><Description dt:dt="string">E-Prime Primary Realtime Clock</Description><StartTime><Timestamp dt:dt="int">0</Timestamp><DateUtc dt:dt="string">2020-10-10T00:50:24Z</DateUtc></StartTime><FrequencyChanges><FrequencyChange><Frequency dt:dt="r8">2699960000</Frequency><Timestamp dt:dt="r8">4.56300553435612E+15</Timestamp><Cur…	좌우반구com(split BVF)_2-003-1	60.021	1.0.0.165	1	-1552459021	Professional	2.0.10.242	2.0.10.353	10-10-2020		9:50:25	2.0.10.248	239	2	z	확축	확	축	NULL	NULL	NULL	18	1	107	NULL	NULL	NULL	KSY2	List2	NULL	NULL	NULL	NULL	NULL	NULL	NULL	NULL	NULL	1	z	0	3	682216	0	z	351
좌우반구com(split BVF)_2	3	1	<?xml version="1.0"?>\n<Clock xmlns:dt="urn:schemas-microsoft-com:datatypes"><Description dt:dt="string">E-Prime Primary Realtime Clock</Description><StartTime><Timestamp dt:dt="int">0</Timestamp><DateUtc dt:dt="string">2020-10-10T00:50:24Z</DateUtc></StartTime><FrequencyChanges><FrequencyChange><Frequency dt:dt="r8">2699960000</Frequency><Timestamp dt:dt="r8">4.56300553435612E+15</Timestamp><Cur…	좌우반구com(split BVF)_2-003-1	60.021	1.0.0.165	1	-1552459021	Professional	2.0.10.242	2.0.10.353	10-10-2020		9:50:25	2.0.10.248	29	1	{/}	환경	환	경	61	1	29	NULL	NULL	NULL	NULL	NULL	NULL	KSY2	List1	NULL	NULL	NULL	NULL	NULL	NULL	NULL	NULL	NULL	1	{/}	0	4	95287	0	{/}	343
좌우반구com(split BVF)_2	3	1	<?xml version="1.0"?>\n<Clock xmlns:dt="urn:schemas-microsoft-com:datatypes"><Description dt:dt="string">E-Prime Primary Realtime Clock</Description><StartTime><Timestamp dt:dt="int">0</Timestamp><DateUtc dt:dt="string">2020-10-10T00:50:24Z</DateUtc></StartTime><FrequencyChanges><FrequencyChange><Frequency dt:dt="r8">2699960000</Frequency><Timestamp dt:dt="r8">4.56300553435612E+15</Timestamp><Cur…	좌우반구com(split BVF)_2-003-1	60.021	1.0.0.165	1	-1552459021	Professional	2.0.10.242	2.0.10.353	10-10-2020		9:50:25	2.0.10.248	268	2	z	횟광	횟	광	NULL	NULL	NULL	NULL	NULL	NULL	50	1	4	KSY2	List3	NULL	NULL	NULL	NULL	NULL	NULL	NULL	NULL	NULL	1	z	1	3	784014	0	z	385
좌우반구com(split BVF)_2	3	1	<?xml version="1.0"?>\n<Clock xmlns:dt="urn:schemas-microsoft-com:datatypes"><Description dt:dt="string">E-Prime Primary Realtime Clock</Description><StartTime><Timestamp dt:dt="int">0</Timestamp><DateUtc dt:dt="string">2020-10-10T00:50:24Z</DateUtc></StartTime><FrequencyChanges><FrequencyChange><Frequency dt:dt="r8">2699960000</Frequency><Timestamp dt:dt="r8">4.56300553435612E+15</Timestamp><Cur…	좌우반구com(split BVF)_2-003-1	60.021	1.0.0.165	1	-1552459021	Professional	2.0.10.242	2.0.10.353	10-10-2020		9:50:25	2.0.10.248	42	2	z	횟색	횟	색	18	1	42	NULL	NULL	NULL	NULL	NULL	NULL	KSY2	List1	NULL	NULL	NULL	NULL	NULL	NULL	NULL	NULL	NULL	1	z	0	4	130658	0	z	602
좌우반구com(split BVF)_2	3	1	<?xml version="1.0"?>\n<Clock xmlns:dt="urn:schemas-microsoft-com:datatypes"><Description dt:dt="string">E-Prime Primary Realtime Clock</Description><StartTime><Timestamp dt:dt="int">0</Timestamp><DateUtc dt:dt="string">2020-10-10T00:50:24Z</DateUtc></StartTime><FrequencyChanges><FrequencyChange><Frequency dt:dt="r8">2699960000</Frequency><Timestamp dt:dt="r8">4.56300553435612E+15</Timestamp><Cur…	좌우반구com(split BVF)_2-003-1	60.021	1.0.0.165	1	-1552459021	Professional	2.0.10.242	2.0.10.353	10-10-2020		9:50:25	2.0.10.248	350	1	{/}	횟수	횟	수	NULL	NULL	NULL	NULL	NULL	NULL	129	1	86	KSY2	List3	NULL	NULL	NULL	NULL	NULL	NULL	NULL	NULL	NULL	1	{/}	0	3	999223	0	{/}	381
좌우반구com(split BVF)_2	3	1	<?xml version="1.0"?>\n<Clock xmlns:dt="urn:schemas-microsoft-com:datatypes"><Description dt:dt="string">E-Prime Primary Realtime Clock</Description><StartTime><Timestamp dt:dt="int">0</Timestamp><DateUtc dt:dt="string">2020-10-10T00:50:24Z</DateUtc></StartTime><FrequencyChanges><FrequencyChange><Frequency dt:dt="r8">2699960000</Frequency><Timestamp dt:dt="r8">4.56300553435612E+15</Timestamp><Cur…	좌우반구com(split BVF)_2-003-1	60.021	1.0.0.165	1	-1552459021	Professional	2.0.10.242	2.0.10.353	10-10-2020		9:50:25	2.0.10.248	213	1	{/}	효과	효	과	NULL	NULL	NULL	83	1	81	NULL	NULL	NULL	KSY2	List2	NULL	NULL	NULL	NULL	NULL	NULL	NULL	NULL	NULL	1	{/}	1	3	614606	0	{/}	322
좌우반구com(split BVF)_2	3	1	<?xml version="1.0"?>\n<Clock xmlns:dt="urn:schemas-microsoft-com:datatypes"><Description dt:dt="string">E-Prime Primary Realtime Clock</Description><StartTime><Timestamp dt:dt="int">0</Timestamp><DateUtc dt:dt="string">2020-10-10T00:50:24Z</DateUtc></StartTime><FrequencyChanges><FrequencyChange><Frequency dt:dt="r8">2699960000</Frequency><Timestamp dt:dt="r8">4.56300553435612E+15</Timestamp><Cur…	좌우반구com(split BVF)_2-003-1	60.021	1.0.0.165	1	-1552459021	Professional	2.0.10.242	2.0.10.353	10-10-2020		9:50:25	2.0.10.248	147	2	z	효미	효	미	NULL	NULL	NULL	29	1	15	NULL	NULL	NULL	KSY	List2	0		0	0	441467	183		0	0	1	z	0	3	441650	0	z	460
좌우반구com(split BVF)_2	3	1	<?xml version="1.0"?>\n<Clock xmlns:dt="urn:schemas-microsoft-com:datatypes"><Description dt:dt="string">E-Prime Primary Realtime Clock</Description><StartTime><Timestamp dt:dt="int">0</Timestamp><DateUtc dt:dt="string">2020-10-10T00:50:24Z</DateUtc></StartTime><FrequencyChanges><FrequencyChange><Frequency dt:dt="r8">2699960000</Frequency><Timestamp dt:dt="r8">4.56300553435612E+15</Timestamp><Cur…	좌우반구com(split BVF)_2-003-1	60.021	1.0.0.165	1	-1552459021	Professional	2.0.10.242	2.0.10.353	10-10-2020		9:50:25	2.0.10.248	216	2	z	효탈	효	탈	NULL	NULL	NULL	53	1	84	NULL	NULL	NULL	KSY	List2	0		0	-1	622187	183		0	0	1	z	1	3	622370	0	z	334
좌우반구com(split BVF)_2	3	1	<?xml version="1.0"?>\n<Clock xmlns:dt="urn:schemas-microsoft-com:datatypes"><Description dt:dt="string">E-Prime Primary Realtime Clock</Description><StartTime><Timestamp dt:dt="int">0</Timestamp><DateUtc dt:dt="string">2020-10-10T00:50:24Z</DateUtc></StartTime><FrequencyChanges><FrequencyChange><Frequency dt:dt="r8">2699960000</Frequency><Timestamp dt:dt="r8">4.56300553435612E+15</Timestamp><Cur…	좌우반구com(split BVF)_2-003-1	60.021	1.0.0.165	1	-1552459021	Professional	2.0.10.242	2.0.10.353	10-10-2020		9:50:25	2.0.10.248	377	2	z	효헤	효	헤	NULL	NULL	NULL	NULL	NULL	NULL	42	1	113	KSY3	List3	NULL	NULL	NULL	NULL	NULL	NULL	NULL	NULL	NULL	1	z	0	3	1070848	0	z	420
좌우반구com(split BVF)_2	3	1	<?xml version="1.0"?>\n<Clock xmlns:dt="urn:schemas-microsoft-com:datatypes"><Description dt:dt="string">E-Prime Primary Realtime Clock</Description><StartTime><Timestamp dt:dt="int">0</Timestamp><DateUtc dt:dt="string">2020-10-10T00:50:24Z</DateUtc></StartTime><FrequencyChanges><FrequencyChange><Frequency dt:dt="r8">2699960000</Frequency><Timestamp dt:dt="r8">4.56300553435612E+15</Timestamp><Cur…	좌우반구com(split BVF)_2-003-1	60.021	1.0.0.165	1	-1552459021	Professional	2.0.10.242	2.0.10.353	10-10-2020		9:50:25	2.0.10.248	331	2	z	후검	후	검	NULL	NULL	NULL	NULL	NULL	NULL	65	1	67	KSY3	List3	NULL	NULL	NULL	NULL	NULL	NULL	NULL	NULL	NULL	1	z	1	3	950023	0	z	398
좌우반구com(split BVF)_2	3	1	<?xml version="1.0"?>\n<Clock xmlns:dt="urn:schemas-microsoft-com:datatypes"><Description dt:dt="string">E-Prime Primary Realtime Clock</Description><StartTime><Timestamp dt:dt="int">0</Timestamp><DateUtc dt:dt="string">2020-10-10T00:50:24Z</DateUtc></StartTime><FrequencyChanges><FrequencyChange><Frequency dt:dt="r8">2699960000</Frequency><Timestamp dt:dt="r8">4.56300553435612E+15</Timestamp><Cur…	좌우반구com(split BVF)_2-003-1	60.021	1.0.0.165	1	-1552459021	Professional	2.0.10.242	2.0.10.353	10-10-2020		9:50:25	2.0.10.248	115	1	{/}	후대	후	대	37	1	115	NULL	NULL	NULL	NULL	NULL	NULL	KSY2	List1	NULL	NULL	NULL	NULL	NULL	NULL	NULL	NULL	NULL	1	{/}	1	3	327439	0	{/}	555
좌우반구com(split BVF)_2	3	1	<?xml version="1.0"?>\n<Clock xmlns:dt="urn:schemas-microsoft-com:datatypes"><Description dt:dt="string">E-Prime Primary Realtime Clock</Description><StartTime><Timestamp dt:dt="int">0</Timestamp><DateUtc dt:dt="string">2020-10-10T00:50:24Z</DateUtc></StartTime><FrequencyChanges><FrequencyChange><Frequency dt:dt="r8">2699960000</Frequency><Timestamp dt:dt="r8">4.56300553435612E+15</Timestamp><Cur…	좌우반구com(split BVF)_2-003-1	60.021	1.0.0.165	1	-1552459021	Professional	2.0.10.242	2.0.10.353	10-10-2020		9:50:25	2.0.10.248	219	1	{/}	후자	후	자	NULL	NULL	NULL	54	1	87	NULL	NULL	NULL	KSY2	List2	NULL	NULL	NULL	NULL	NULL	NULL	NULL	NULL	NULL	1	{/}	1	3	630917	0	{/}	467
좌우반구com(split BVF)_2	3	1	<?xml version="1.0"?>\n<Clock xmlns:dt="urn:schemas-microsoft-com:datatypes"><Description dt:dt="string">E-Prime Primary Realtime Clock</Description><StartTime><Timestamp dt:dt="int">0</Timestamp><DateUtc dt:dt="string">2020-10-10T00:50:24Z</DateUtc></StartTime><FrequencyChanges><FrequencyChange><Frequency dt:dt="r8">2699960000</Frequency><Timestamp dt:dt="r8">4.56300553435612E+15</Timestamp><Cur…	좌우반구com(split BVF)_2-003-1	60.021	1.0.0.165	1	-1552459021	Professional	2.0.10.242	2.0.10.353	10-10-2020		9:50:25	2.0.10.248	225	2	z	훈걱	훈	걱	NULL	NULL	NULL	58	1	93	NULL	NULL	NULL	KSY2	List2	NULL	NULL	NULL	NULL	NULL	NULL	NULL	NULL	NULL	1	z	0	3	646362	0	z	350
좌우반구com(split BVF)_2	3	1	<?xml version="1.0"?>\n<Clock xmlns:dt="urn:schemas-microsoft-com:datatypes"><Description dt:dt="string">E-Prime Primary Realtime Clock</Description><StartTime><Timestamp dt:dt="int">0</Timestamp><DateUtc dt:dt="string">2020-10-10T00:50:24Z</DateUtc></StartTime><FrequencyChanges><FrequencyChange><Frequency dt:dt="r8">2699960000</Frequency><Timestamp dt:dt="r8">4.56300553435612E+15</Timestamp><Cur…	좌우반구com(split BVF)_2-003-1	60.021	1.0.0.165	1	-1552459021	Professional	2.0.10.242	2.0.10.353	10-10-2020		9:50:25	2.0.10.248	228	2	z	훈차	훈	차	NULL	NULL	NULL	23	1	96	NULL	NULL	NULL	KSY3	List2	NULL	NULL	NULL	NULL	NULL	NULL	NULL	NULL	NULL	1	z	1	3	654059	0	z	357
좌우반구com(split BVF)_2	3	1	<?xml version="1.0"?>\n<Clock xmlns:dt="urn:schemas-microsoft-com:datatypes"><Description dt:dt="string">E-Prime Primary Realtime Clock</Description><StartTime><Timestamp dt:dt="int">0</Timestamp><DateUtc dt:dt="string">2020-10-10T00:50:24Z</DateUtc></StartTime><FrequencyChanges><FrequencyChange><Frequency dt:dt="r8">2699960000</Frequency><Timestamp dt:dt="r8">4.56300553435612E+15</Timestamp><Cur…	좌우반구com(split BVF)_2-003-1	60.021	1.0.0.165	1	-1552459021	Professional	2.0.10.242	2.0.10.353	10-10-2020		9:50:25	2.0.10.248	395	2	z	휘섭	휘	섭	NULL	NULL	NULL	NULL	NULL	NULL	63	1	131	KSY	List3	0		0	-1	1117515	184		0	0	1	z	0	4	1117699	0	z	656
좌우반구com(split BVF)_2	3	1	<?xml version="1.0"?>\n<Clock xmlns:dt="urn:schemas-microsoft-com:datatypes"><Description dt:dt="string">E-Prime Primary Realtime Clock</Description><StartTime><Timestamp dt:dt="int">0</Timestamp><DateUtc dt:dt="string">2020-10-10T00:50:24Z</DateUtc></StartTime><FrequencyChanges><FrequencyChange><Frequency dt:dt="r8">2699960000</Frequency><Timestamp dt:dt="r8">4.56300553435612E+15</Timestamp><Cur…	좌우반구com(split BVF)_2-003-1	60.021	1.0.0.165	1	-1552459021	Professional	2.0.10.242	2.0.10.353	10-10-2020		9:50:25	2.0.10.248	124	2	z	희강	희	강	74	1	124	NULL	NULL	NULL	NULL	NULL	NULL	KSY2	List1	NULL	NULL	NULL	NULL	NULL	NULL	NULL	NULL	NULL	1	z	0	3	350298	0	z	480
좌우반구com(split BVF)_2	3	1	<?xml version="1.0"?>\n<Clock xmlns:dt="urn:schemas-microsoft-com:datatypes"><Description dt:dt="string">E-Prime Primary Realtime Clock</Description><StartTime><Timestamp dt:dt="int">0</Timestamp><DateUtc dt:dt="string">2020-10-10T00:50:24Z</DateUtc></StartTime><FrequencyChanges><FrequencyChange><Frequency dt:dt="r8">2699960000</Frequency><Timestamp dt:dt="r8">4.56300553435612E+15</Timestamp><Cur…	좌우반구com(split BVF)_2-003-1	60.021	1.0.0.165	1	-1552459021	Professional	2.0.10.242	2.0.10.353	10-10-2020		9:50:25	2.0.10.248	158	1	{/}	희망	희	망	NULL	NULL	NULL	99	1	26	NULL	NULL	NULL	KSY2	List2	NULL	NULL	NULL	NULL	NULL	NULL	NULL	NULL	NULL	1	{/}	0	3	470440	0	{/}	273
좌우반구com(split BVF)_2	3	1	<?xml version="1.0"?>\n<Clock xmlns:dt="urn:schemas-microsoft-com:datatypes"><Description dt:dt="string">E-Prime Primary Realtime Clock</Description><StartTime><Timestamp dt:dt="int">0</Timestamp><DateUtc dt:dt="string">2020-10-10T00:50:24Z</DateUtc></StartTime><FrequencyChanges><FrequencyChange><Frequency dt:dt="r8">2699960000</Frequency><Timestamp dt:dt="r8">4.56300553435612E+15</Timestamp><Cur…	좌우반구com(split BVF)_2-003-1	60.021	1.0.0.165	1	-1552459021	Professional	2.0.10.242	2.0.10.353	10-10-2020		9:50:25	2.0.10.248	122	2	z	희외	희	외	75	1	122	NULL	NULL	NULL	NULL	NULL	NULL	KSY3	List1	NULL	NULL	NULL	NULL	NULL	NULL	NULL	NULL	NULL	0	z	0	4	345167	0	{/}	332
좌우반구com(split BVF)_2	3	1	<?xml version="1.0"?>\n<Clock xmlns:dt="urn:schemas-microsoft-com:datatypes"><Description dt:dt="string">E-Prime Primary Realtime Clock</Description><StartTime><Timestamp dt:dt="int">0</Timestamp><DateUtc dt:dt="string">2020-10-10T00:50:24Z</DateUtc></StartTime><FrequencyChanges><FrequencyChange><Frequency dt:dt="r8">2699960000</Frequency><Timestamp dt:dt="r8">4.56300553435612E+15</Timestamp><Cur…	좌우반구com(split BVF)_2-003-1	60.021	1.0.0.165	1	-1552459021	Professional	2.0.10.242	2.0.10.353	10-10-2020		9:50:25	2.0.10.248	300	2	z	희응	희	응	NULL	NULL	NULL	NULL	NULL	NULL	24	1	36	KSY2	List3	NULL	NULL	NULL	NULL	NULL	NULL	NULL	NULL	NULL	1	z	0	3	869601	0	z	524
[truncated: 1 more columns]
