# Supplementary material for: Decoding foveal word recognition: the role of interhemispheric inhibition in bilateral hemispheric processing
Source: Front Psychol. 2023 Nov 30;14:1293529. doi: 10.3389/fpsyg.2023.1293529 (PMC10720635; doi:10.3389/fpsyg.2023.1293529)
Supplement: Supplementary file 1 [file Data_Sheet_1.ZIP › data/Exp2/BVF_008.txt]

STRING	INTEGER	INTEGER	STRING	STRING	STRING	STRING	STRING	STRING	STRING	STRING	STRING	STRING	STRING	STRING	STRING	INTEGER	STRING	STRING	STRING	STRING	STRING	STRING	STRING	STRING	STRING	STRING	STRING	STRING	STRING	STRING	STRING	STRING	STRING	STRING	STRING	STRING	STRING	STRING	STRING	STRING	STRING	STRING	STRING	STRING	STRING	STRING	STRING	STRING	STRING
EXPNAME	SUBJECT	SESSION	VARIABLE	VARIABLE	VARIABLE	VARIABLE	VARIABLE	VARIABLE	VARIABLE	VARIABLE	VARIABLE	VARIABLE	VARIABLE	VARIABLE	VARIABLE	LOG_LEVEL	VARIABLE	VARIABLE	VARIABLE	VARIABLE	VARIABLE	VARIABLE	VARIABLE	VARIABLE	VARIABLE	VARIABLE	VARIABLE	VARIABLE	VARIABLE	VARIABLE	VARIABLE	VARIABLE	VARIABLE	VARIABLE	VARIABLE	VARIABLE	VARIABLE	VARIABLE	VARIABLE	VARIABLE	VARIABLE	VARIABLE	VARIABLE	VARIABLE	VARIABLE	VARIABLE	VARIABLE	VARIABLE	VARIABLE
1	1	1	1	1	1	1	1	1	1	1	1	1	1	1	1	2	2	2	2	2	2	2	2	2	2	2	2	2	2	2	2	2	2	2	2	2	2	2	2	2	2	2	2	2	2	2	2	2	2
ExperimentName	Subject	Session	Clock.Information	DataFile.Basename	Display.RefreshRate	ExperimentVersion	Group	RandomSeed	RuntimeCapabilities	RuntimeVersion	RuntimeVersionExpected	SessionDate	SessionStartDateTimeUtc	SessionTime	StudioVersion	Block	condition	correct	Exptarget	Exptarget2	Exptarget3	List1	List1.Cycle	List1.Sample	List2	List2.Cycle	List2.Sample	List3	List3.Cycle	List3.Sample	Procedure	Running	TextDisplay2.ACC	TextDisplay2.CRESP	TextDisplay2.DurationError	TextDisplay2.OnsetDelay	TextDisplay2.OnsetTime	TextDisplay2.OnsetToOnsetTime	TextDisplay2.RESP	TextDisplay2.RT	TextDisplay2.RTTime	TextDisplay6.ACC	TextDisplay6.CRESP	TextDisplay6.DurationError	TextDisplay6.OnsetDelay	TextDisplay6.OnsetTime	TextDisplay6.OnsetToOnsetTime	TextDisplay6.RESP	TextDisplay6.RT
좌우반구com(split BVF)_1	8	1	<?xml version="1.0"?>\n<Clock xmlns:dt="urn:schemas-microsoft-com:datatypes"><Description dt:dt="string">E-Prime Primary Realtime Clock</Description><StartTime><Timestamp dt:dt="int">0</Timestamp><DateUtc dt:dt="string">2020-10-12T06:15:39Z</DateUtc></StartTime><FrequencyChanges><FrequencyChange><Frequency dt:dt="r8">2699960000</Frequency><Timestamp dt:dt="r8">5.08226741326027E+15</Timestamp><Cur…	좌우반구com(split BVF)_1-008-1	60.021	1.0.0.165	1	-1230438826	Professional	2.0.10.242	2.0.10.353	10-12-2020	2020-10-12 오전 6:15:39	15:15:39	2.0.10.248	110	1	z	가격	가	격	59	1	110	NULL	NULL	NULL	NULL	NULL	NULL	KSY	List1	0		0	-1	306038	183		0	0	1	z	1	3	306221	0	z	234
좌우반구com(split BVF)_1	8	1	<?xml version="1.0"?>\n<Clock xmlns:dt="urn:schemas-microsoft-com:datatypes"><Description dt:dt="string">E-Prime Primary Realtime Clock</Description><StartTime><Timestamp dt:dt="int">0</Timestamp><DateUtc dt:dt="string">2020-10-12T06:15:39Z</DateUtc></StartTime><FrequencyChanges><FrequencyChange><Frequency dt:dt="r8">2699960000</Frequency><Timestamp dt:dt="r8">5.08226741326027E+15</Timestamp><Cur…	좌우반구com(split BVF)_1-008-1	60.021	1.0.0.165	1	-1230438826	Professional	2.0.10.242	2.0.10.353	10-12-2020	2020-10-12 오전 6:15:39	15:15:39	2.0.10.248	284	1	z	가을	가	을	NULL	NULL	NULL	NULL	NULL	NULL	65	1	20	KSY	List3	0		1	-1	912294	184		0	0	1	z	0	4	912478	0	z	252
좌우반구com(split BVF)_1	8	1	<?xml version="1.0"?>\n<Clock xmlns:dt="urn:schemas-microsoft-com:datatypes"><Description dt:dt="string">E-Prime Primary Realtime Clock</Description><StartTime><Timestamp dt:dt="int">0</Timestamp><DateUtc dt:dt="string">2020-10-12T06:15:39Z</DateUtc></StartTime><FrequencyChanges><FrequencyChange><Frequency dt:dt="r8">2699960000</Frequency><Timestamp dt:dt="r8">5.08226741326027E+15</Timestamp><Cur…	좌우반구com(split BVF)_1-008-1	60.021	1.0.0.165	1	-1230438826	Professional	2.0.10.242	2.0.10.353	10-12-2020	2020-10-12 오전 6:15:39	15:15:39	2.0.10.248	108	1	z	간섭	간	섭	77	1	108	NULL	NULL	NULL	NULL	NULL	NULL	KSY	List1	0		0	-1	301123	183		0	0	1	z	1	3	301306	0	z	245
좌우반구com(split BVF)_1	8	1	<?xml version="1.0"?>\n<Clock xmlns:dt="urn:schemas-microsoft-com:datatypes"><Description dt:dt="string">E-Prime Primary Realtime Clock</Description><StartTime><Timestamp dt:dt="int">0</Timestamp><DateUtc dt:dt="string">2020-10-12T06:15:39Z</DateUtc></StartTime><FrequencyChanges><FrequencyChange><Frequency dt:dt="r8">2699960000</Frequency><Timestamp dt:dt="r8">5.08226741326027E+15</Timestamp><Cur…	좌우반구com(split BVF)_1-008-1	60.021	1.0.0.165	1	-1230438826	Professional	2.0.10.242	2.0.10.353	10-12-2020	2020-10-12 오전 6:15:39	15:15:39	2.0.10.248	267	2	{/}	간습	간	습	NULL	NULL	NULL	NULL	NULL	NULL	58	1	3	KSY3	List3	NULL	NULL	NULL	NULL	NULL	NULL	NULL	NULL	NULL	0	{/}	0	3	867943	0	z	339
좌우반구com(split BVF)_1	8	1	<?xml version="1.0"?>\n<Clock xmlns:dt="urn:schemas-microsoft-com:datatypes"><Description dt:dt="string">E-Prime Primary Realtime Clock</Description><StartTime><Timestamp dt:dt="int">0</Timestamp><DateUtc dt:dt="string">2020-10-12T06:15:39Z</DateUtc></StartTime><FrequencyChanges><FrequencyChange><Frequency dt:dt="r8">2699960000</Frequency><Timestamp dt:dt="r8">5.08226741326027E+15</Timestamp><Cur…	좌우반구com(split BVF)_1-008-1	60.021	1.0.0.165	1	-1230438826	Professional	2.0.10.242	2.0.10.353	10-12-2020	2020-10-12 오전 6:15:39	15:15:39	2.0.10.248	11	2	{/}	감환	감	환	32	1	11	NULL	NULL	NULL	NULL	NULL	NULL	KSY3	List1	NULL	NULL	NULL	NULL	NULL	NULL	NULL	NULL	NULL	1	{/}	0	4	54859	0	{/}	311
좌우반구com(split BVF)_1	8	1	<?xml version="1.0"?>\n<Clock xmlns:dt="urn:schemas-microsoft-com:datatypes"><Description dt:dt="string">E-Prime Primary Realtime Clock</Description><StartTime><Timestamp dt:dt="int">0</Timestamp><DateUtc dt:dt="string">2020-10-12T06:15:39Z</DateUtc></StartTime><FrequencyChanges><FrequencyChange><Frequency dt:dt="r8">2699960000</Frequency><Timestamp dt:dt="r8">5.08226741326027E+15</Timestamp><Cur…	좌우반구com(split BVF)_1-008-1	60.021	1.0.0.165	1	-1230438826	Professional	2.0.10.242	2.0.10.353	10-12-2020	2020-10-12 오전 6:15:39	15:15:39	2.0.10.248	359	1	z	강도	강	도	NULL	NULL	NULL	NULL	NULL	NULL	98	1	95	KSY	List3	0		0	0	1101146	183		0	0	1	z	0	3	1101329	0	z	207
좌우반구com(split BVF)_1	8	1	<?xml version="1.0"?>\n<Clock xmlns:dt="urn:schemas-microsoft-com:datatypes"><Description dt:dt="string">E-Prime Primary Realtime Clock</Description><StartTime><Timestamp dt:dt="int">0</Timestamp><DateUtc dt:dt="string">2020-10-12T06:15:39Z</DateUtc></StartTime><FrequencyChanges><FrequencyChange><Frequency dt:dt="r8">2699960000</Frequency><Timestamp dt:dt="r8">5.08226741326027E+15</Timestamp><Cur…	좌우반구com(split BVF)_1-008-1	60.021	1.0.0.165	1	-1230438826	Professional	2.0.10.242	2.0.10.353	10-12-2020	2020-10-12 오전 6:15:39	15:15:39	2.0.10.248	153	2	{/}	강례	강	례	NULL	NULL	NULL	91	1	21	NULL	NULL	NULL	KSY2	List2	NULL	NULL	NULL	NULL	NULL	NULL	NULL	NULL	NULL	1	{/}	0	3	474746	0	{/}	300
좌우반구com(split BVF)_1	8	1	<?xml version="1.0"?>\n<Clock xmlns:dt="urn:schemas-microsoft-com:datatypes"><Description dt:dt="string">E-Prime Primary Realtime Clock</Description><StartTime><Timestamp dt:dt="int">0</Timestamp><DateUtc dt:dt="string">2020-10-12T06:15:39Z</DateUtc></StartTime><FrequencyChanges><FrequencyChange><Frequency dt:dt="r8">2699960000</Frequency><Timestamp dt:dt="r8">5.08226741326027E+15</Timestamp><Cur…	좌우반구com(split BVF)_1-008-1	60.021	1.0.0.165	1	-1230438826	Professional	2.0.10.242	2.0.10.353	10-12-2020	2020-10-12 오전 6:15:39	15:15:39	2.0.10.248	16	2	{/}	강방	강	방	49	1	16	NULL	NULL	NULL	NULL	NULL	NULL	KSY3	List1	NULL	NULL	NULL	NULL	NULL	NULL	NULL	NULL	NULL	1	{/}	0	3	67804	0	{/}	590
좌우반구com(split BVF)_1	8	1	<?xml version="1.0"?>\n<Clock xmlns:dt="urn:schemas-microsoft-com:datatypes"><Description dt:dt="string">E-Prime Primary Realtime Clock</Description><StartTime><Timestamp dt:dt="int">0</Timestamp><DateUtc dt:dt="string">2020-10-12T06:15:39Z</DateUtc></StartTime><FrequencyChanges><FrequencyChange><Frequency dt:dt="r8">2699960000</Frequency><Timestamp dt:dt="r8">5.08226741326027E+15</Timestamp><Cur…	좌우반구com(split BVF)_1-008-1	60.021	1.0.0.165	1	-1230438826	Professional	2.0.10.242	2.0.10.353	10-12-2020	2020-10-12 오전 6:15:39	15:15:39	2.0.10.248	97	1	z	개념	개	념	26	1	97	NULL	NULL	NULL	NULL	NULL	NULL	KSY	List1	0		0	0	273433	183		0	0	1	z	0	3	273616	0	z	392
좌우반구com(split BVF)_1	8	1	<?xml version="1.0"?>\n<Clock xmlns:dt="urn:schemas-microsoft-com:datatypes"><Description dt:dt="string">E-Prime Primary Realtime Clock</Description><StartTime><Timestamp dt:dt="int">0</Timestamp><DateUtc dt:dt="string">2020-10-12T06:15:39Z</DateUtc></StartTime><FrequencyChanges><FrequencyChange><Frequency dt:dt="r8">2699960000</Frequency><Timestamp dt:dt="r8">5.08226741326027E+15</Timestamp><Cur…	좌우반구com(split BVF)_1-008-1	60.021	1.0.0.165	1	-1230438826	Professional	2.0.10.242	2.0.10.353	10-12-2020	2020-10-12 오전 6:15:39	15:15:39	2.0.10.248	180	2	{/}	개례	개	례	NULL	NULL	NULL	45	1	48	NULL	NULL	NULL	KSY3	List2	NULL	NULL	NULL	NULL	NULL	NULL	NULL	NULL	NULL	1	{/}	0	4	542973	0	{/}	360
좌우반구com(split BVF)_1	8	1	<?xml version="1.0"?>\n<Clock xmlns:dt="urn:schemas-microsoft-com:datatypes"><Description dt:dt="string">E-Prime Primary Realtime Clock</Description><StartTime><Timestamp dt:dt="int">0</Timestamp><DateUtc dt:dt="string">2020-10-12T06:15:39Z</DateUtc></StartTime><FrequencyChanges><FrequencyChange><Frequency dt:dt="r8">2699960000</Frequency><Timestamp dt:dt="r8">5.08226741326027E+15</Timestamp><Cur…	좌우반구com(split BVF)_1-008-1	60.021	1.0.0.165	1	-1230438826	Professional	2.0.10.242	2.0.10.353	10-12-2020	2020-10-12 오전 6:15:39	15:15:39	2.0.10.248	356	1	z	개인	개	인	NULL	NULL	NULL	NULL	NULL	NULL	101	1	92	KSY	List3	0		1	-1	1093681	184		0	0	1	z	0	4	1093865	0	z	239
좌우반구com(split BVF)_1	8	1	<?xml version="1.0"?>\n<Clock xmlns:dt="urn:schemas-microsoft-com:datatypes"><Description dt:dt="string">E-Prime Primary Realtime Clock</Description><StartTime><Timestamp dt:dt="int">0</Timestamp><DateUtc dt:dt="string">2020-10-12T06:15:39Z</DateUtc></StartTime><FrequencyChanges><FrequencyChange><Frequency dt:dt="r8">2699960000</Frequency><Timestamp dt:dt="r8">5.08226741326027E+15</Timestamp><Cur…	좌우반구com(split BVF)_1-008-1	60.021	1.0.0.165	1	-1230438826	Professional	2.0.10.242	2.0.10.353	10-12-2020	2020-10-12 오전 6:15:39	15:15:39	2.0.10.248	232	2	{/}	개협	개	협	NULL	NULL	NULL	21	1	100	NULL	NULL	NULL	KSY2	List2	NULL	NULL	NULL	NULL	NULL	NULL	NULL	NULL	NULL	1	{/}	1	3	675776	0	{/}	364
좌우반구com(split BVF)_1	8	1	<?xml version="1.0"?>\n<Clock xmlns:dt="urn:schemas-microsoft-com:datatypes"><Description dt:dt="string">E-Prime Primary Realtime Clock</Description><StartTime><Timestamp dt:dt="int">0</Timestamp><DateUtc dt:dt="string">2020-10-12T06:15:39Z</DateUtc></StartTime><FrequencyChanges><FrequencyChange><Frequency dt:dt="r8">2699960000</Frequency><Timestamp dt:dt="r8">5.08226741326027E+15</Timestamp><Cur…	좌우반구com(split BVF)_1-008-1	60.021	1.0.0.165	1	-1230438826	Professional	2.0.10.242	2.0.10.353	10-12-2020	2020-10-12 오전 6:15:39	15:15:39	2.0.10.248	21	2	{/}	거생	거	생	47	1	21	NULL	NULL	NULL	NULL	NULL	NULL	KSY3	List1	NULL	NULL	NULL	NULL	NULL	NULL	NULL	NULL	NULL	1	{/}	0	4	80800	0	{/}	385
좌우반구com(split BVF)_1	8	1	<?xml version="1.0"?>\n<Clock xmlns:dt="urn:schemas-microsoft-com:datatypes"><Description dt:dt="string">E-Prime Primary Realtime Clock</Description><StartTime><Timestamp dt:dt="int">0</Timestamp><DateUtc dt:dt="string">2020-10-12T06:15:39Z</DateUtc></StartTime><FrequencyChanges><FrequencyChange><Frequency dt:dt="r8">2699960000</Frequency><Timestamp dt:dt="r8">5.08226741326027E+15</Timestamp><Cur…	좌우반구com(split BVF)_1-008-1	60.021	1.0.0.165	1	-1230438826	Professional	2.0.10.242	2.0.10.353	10-12-2020	2020-10-12 오전 6:15:39	15:15:39	2.0.10.248	296	1	z	걱정	걱	정	NULL	NULL	NULL	NULL	NULL	NULL	122	1	32	KSY	List3	0		0	-1	942634	183		0	0	1	z	0	3	942817	0	z	225
좌우반구com(split BVF)_1	8	1	<?xml version="1.0"?>\n<Clock xmlns:dt="urn:schemas-microsoft-com:datatypes"><Description dt:dt="string">E-Prime Primary Realtime Clock</Description><StartTime><Timestamp dt:dt="int">0</Timestamp><DateUtc dt:dt="string">2020-10-12T06:15:39Z</DateUtc></StartTime><FrequencyChanges><FrequencyChange><Frequency dt:dt="r8">2699960000</Frequency><Timestamp dt:dt="r8">5.08226741326027E+15</Timestamp><Cur…	좌우반구com(split BVF)_1-008-1	60.021	1.0.0.165	1	-1230438826	Professional	2.0.10.242	2.0.10.353	10-12-2020	2020-10-12 오전 6:15:39	15:15:39	2.0.10.248	131	2	{/}	걱최	걱	최	23	1	131	NULL	NULL	NULL	NULL	NULL	NULL	KSY3	List1	NULL	NULL	NULL	NULL	NULL	NULL	NULL	NULL	NULL	1	{/}	0	3	359286	0	{/}	249
좌우반구com(split BVF)_1	8	1	<?xml version="1.0"?>\n<Clock xmlns:dt="urn:schemas-microsoft-com:datatypes"><Description dt:dt="string">E-Prime Primary Realtime Clock</Description><StartTime><Timestamp dt:dt="int">0</Timestamp><DateUtc dt:dt="string">2020-10-12T06:15:39Z</DateUtc></StartTime><FrequencyChanges><FrequencyChange><Frequency dt:dt="r8">2699960000</Frequency><Timestamp dt:dt="r8">5.08226741326027E+15</Timestamp><Cur…	좌우반구com(split BVF)_1-008-1	60.021	1.0.0.165	1	-1230438826	Professional	2.0.10.242	2.0.10.353	10-12-2020	2020-10-12 오전 6:15:39	15:15:39	2.0.10.248	311	2	{/}	건적	건	적	NULL	NULL	NULL	NULL	NULL	NULL	66	1	47	KSY3	List3	NULL	NULL	NULL	NULL	NULL	NULL	NULL	NULL	NULL	1	{/}	0	3	980754	0	{/}	391
좌우반구com(split BVF)_1	8	1	<?xml version="1.0"?>\n<Clock xmlns:dt="urn:schemas-microsoft-com:datatypes"><Description dt:dt="string">E-Prime Primary Realtime Clock</Description><StartTime><Timestamp dt:dt="int">0</Timestamp><DateUtc dt:dt="string">2020-10-12T06:15:39Z</DateUtc></StartTime><FrequencyChanges><FrequencyChange><Frequency dt:dt="r8">2699960000</Frequency><Timestamp dt:dt="r8">5.08226741326027E+15</Timestamp><Cur…	좌우반구com(split BVF)_1-008-1	60.021	1.0.0.165	1	-1230438826	Professional	2.0.10.242	2.0.10.353	10-12-2020	2020-10-12 오전 6:15:39	15:15:39	2.0.10.248	238	2	{/}	검강	검	강	NULL	NULL	NULL	80	1	106	NULL	NULL	NULL	KSY2	List2	NULL	NULL	NULL	NULL	NULL	NULL	NULL	NULL	NULL	1	{/}	0	4	691005	0	{/}	439
좌우반구com(split BVF)_1	8	1	<?xml version="1.0"?>\n<Clock xmlns:dt="urn:schemas-microsoft-com:datatypes"><Description dt:dt="string">E-Prime Primary Realtime Clock</Description><StartTime><Timestamp dt:dt="int">0</Timestamp><DateUtc dt:dt="string">2020-10-12T06:15:39Z</DateUtc></StartTime><FrequencyChanges><FrequencyChange><Frequency dt:dt="r8">2699960000</Frequency><Timestamp dt:dt="r8">5.08226741326027E+15</Timestamp><Cur…	좌우반구com(split BVF)_1-008-1	60.021	1.0.0.165	1	-1230438826	Professional	2.0.10.242	2.0.10.353	10-12-2020	2020-10-12 오전 6:15:39	15:15:39	2.0.10.248	281	1	z	검색	검	색	NULL	NULL	NULL	NULL	NULL	NULL	103	1	17	KSY	List3	0		0	-1	904697	183		0	0	1	z	0	3	904880	0	z	346
좌우반구com(split BVF)_1	8	1	<?xml version="1.0"?>\n<Clock xmlns:dt="urn:schemas-microsoft-com:datatypes"><Description dt:dt="string">E-Prime Primary Realtime Clock</Description><StartTime><Timestamp dt:dt="int">0</Timestamp><DateUtc dt:dt="string">2020-10-12T06:15:39Z</DateUtc></StartTime><FrequencyChanges><FrequencyChange><Frequency dt:dt="r8">2699960000</Frequency><Timestamp dt:dt="r8">5.08226741326027E+15</Timestamp><Cur…	좌우반구com(split BVF)_1-008-1	60.021	1.0.0.165	1	-1230438826	Professional	2.0.10.242	2.0.10.353	10-12-2020	2020-10-12 오전 6:15:39	15:15:39	2.0.10.248	17	2	{/}	검죽	검	죽	80	1	17	NULL	NULL	NULL	NULL	NULL	NULL	KSY	List1	0		0	0	70420	183		0	0	1	{/}	0	3	70603	0	{/}	318
좌우반구com(split BVF)_1	8	1	<?xml version="1.0"?>\n<Clock xmlns:dt="urn:schemas-microsoft-com:datatypes"><Description dt:dt="string">E-Prime Primary Realtime Clock</Description><StartTime><Timestamp dt:dt="int">0</Timestamp><DateUtc dt:dt="string">2020-10-12T06:15:39Z</DateUtc></StartTime><FrequencyChanges><FrequencyChange><Frequency dt:dt="r8">2699960000</Frequency><Timestamp dt:dt="r8">5.08226741326027E+15</Timestamp><Cur…	좌우반구com(split BVF)_1-008-1	60.021	1.0.0.165	1	-1230438826	Professional	2.0.10.242	2.0.10.353	10-12-2020	2020-10-12 오전 6:15:39	15:15:39	2.0.10.248	42	2	{/}	검환	검	환	68	1	42	NULL	NULL	NULL	NULL	NULL	NULL	KSY3	List1	NULL	NULL	NULL	NULL	NULL	NULL	NULL	NULL	NULL	1	{/}	0	4	134648	0	{/}	257
좌우반구com(split BVF)_1	8	1	<?xml version="1.0"?>\n<Clock xmlns:dt="urn:schemas-microsoft-com:datatypes"><Description dt:dt="string">E-Prime Primary Realtime Clock</Description><StartTime><Timestamp dt:dt="int">0</Timestamp><DateUtc dt:dt="string">2020-10-12T06:15:39Z</DateUtc></StartTime><FrequencyChanges><FrequencyChange><Frequency dt:dt="r8">2699960000</Frequency><Timestamp dt:dt="r8">5.08226741326027E+15</Timestamp><Cur…	좌우반구com(split BVF)_1-008-1	60.021	1.0.0.165	1	-1230438826	Professional	2.0.10.242	2.0.10.353	10-12-2020	2020-10-12 오전 6:15:39	15:15:39	2.0.10.248	192	2	{/}	격례	격	례	NULL	NULL	NULL	75	1	60	NULL	NULL	NULL	KSY3	List2	NULL	NULL	NULL	NULL	NULL	NULL	NULL	NULL	NULL	0	{/}	1	3	574228	0	z	633
좌우반구com(split BVF)_1	8	1	<?xml version="1.0"?>\n<Clock xmlns:dt="urn:schemas-microsoft-com:datatypes"><Description dt:dt="string">E-Prime Primary Realtime Clock</Description><StartTime><Timestamp dt:dt="int">0</Timestamp><DateUtc dt:dt="string">2020-10-12T06:15:39Z</DateUtc></StartTime><FrequencyChanges><FrequencyChange><Frequency dt:dt="r8">2699960000</Frequency><Timestamp dt:dt="r8">5.08226741326027E+15</Timestamp><Cur…	좌우반구com(split BVF)_1-008-1	60.021	1.0.0.165	1	-1230438826	Professional	2.0.10.242	2.0.10.353	10-12-2020	2020-10-12 오전 6:15:39	15:15:39	2.0.10.248	141	1	z	결과	결	과	NULL	NULL	NULL	60	1	9	NULL	NULL	NULL	KSY	List2	0		1	-1	444423	184		0	0	1	z	0	4	444607	0	z	175
좌우반구com(split BVF)_1	8	1	<?xml version="1.0"?>\n<Clock xmlns:dt="urn:schemas-microsoft-com:datatypes"><Description dt:dt="string">E-Prime Primary Realtime Clock</Description><StartTime><Timestamp dt:dt="int">0</Timestamp><DateUtc dt:dt="string">2020-10-12T06:15:39Z</DateUtc></StartTime><FrequencyChanges><FrequencyChange><Frequency dt:dt="r8">2699960000</Frequency><Timestamp dt:dt="r8">5.08226741326027E+15</Timestamp><Cur…	좌우반구com(split BVF)_1-008-1	60.021	1.0.0.165	1	-1230438826	Professional	2.0.10.242	2.0.10.353	10-12-2020	2020-10-12 오전 6:15:39	15:15:39	2.0.10.248	53	1	z	결국	결	국	30	1	53	NULL	NULL	NULL	NULL	NULL	NULL	KSY	List1	0		0	-1	161688	183		0	0	1	z	1	3	161871	0	z	306
좌우반구com(split BVF)_1	8	1	<?xml version="1.0"?>\n<Clock xmlns:dt="urn:schemas-microsoft-com:datatypes"><Description dt:dt="string">E-Prime Primary Realtime Clock</Description><StartTime><Timestamp dt:dt="int">0</Timestamp><DateUtc dt:dt="string">2020-10-12T06:15:39Z</DateUtc></StartTime><FrequencyChanges><FrequencyChange><Frequency dt:dt="r8">2699960000</Frequency><Timestamp dt:dt="r8">5.08226741326027E+15</Timestamp><Cur…	좌우반구com(split BVF)_1-008-1	60.021	1.0.0.165	1	-1230438826	Professional	2.0.10.242	2.0.10.353	10-12-2020	2020-10-12 오전 6:15:39	15:15:39	2.0.10.248	67	1	z	결정	결	정	88	1	67	NULL	NULL	NULL	NULL	NULL	NULL	KSY	List1	0		0	-1	197026	183		0	0	1	z	0	3	197209	0	z	247
좌우반구com(split BVF)_1	8	1	<?xml version="1.0"?>\n<Clock xmlns:dt="urn:schemas-microsoft-com:datatypes"><Description dt:dt="string">E-Prime Primary Realtime Clock</Description><StartTime><Timestamp dt:dt="int">0</Timestamp><DateUtc dt:dt="string">2020-10-12T06:15:39Z</DateUtc></StartTime><FrequencyChanges><FrequencyChange><Frequency dt:dt="r8">2699960000</Frequency><Timestamp dt:dt="r8">5.08226741326027E+15</Timestamp><Cur…	좌우반구com(split BVF)_1-008-1	60.021	1.0.0.165	1	-1230438826	Professional	2.0.10.242	2.0.10.353	10-12-2020	2020-10-12 오전 6:15:39	15:15:39	2.0.10.248	84	2	{/}	결지	결	지	36	1	84	NULL	NULL	NULL	NULL	NULL	NULL	KSY	List1	0		0	-1	240594	183		0	0	1	{/}	1	3	240777	0	{/}	215
좌우반구com(split BVF)_1	8	1	<?xml version="1.0"?>\n<Clock xmlns:dt="urn:schemas-microsoft-com:datatypes"><Description dt:dt="string">E-Prime Primary Realtime Clock</Description><StartTime><Timestamp dt:dt="int">0</Timestamp><DateUtc dt:dt="string">2020-10-12T06:15:39Z</DateUtc></StartTime><FrequencyChanges><FrequencyChange><Frequency dt:dt="r8">2699960000</Frequency><Timestamp dt:dt="r8">5.08226741326027E+15</Timestamp><Cur…	좌우반구com(split BVF)_1-008-1	60.021	1.0.0.165	1	-1230438826	Professional	2.0.10.242	2.0.10.353	10-12-2020	2020-10-12 오전 6:15:39	15:15:39	2.0.10.248	212	2	{/}	결협	결	협	NULL	NULL	NULL	97	1	80	NULL	NULL	NULL	KSY3	List2	NULL	NULL	NULL	NULL	NULL	NULL	NULL	NULL	NULL	1	{/}	0	3	625294	0	{/}	335
좌우반구com(split BVF)_1	8	1	<?xml version="1.0"?>\n<Clock xmlns:dt="urn:schemas-microsoft-com:datatypes"><Description dt:dt="string">E-Prime Primary Realtime Clock</Description><StartTime><Timestamp dt:dt="int">0</Timestamp><DateUtc dt:dt="string">2020-10-12T06:15:39Z</DateUtc></StartTime><FrequencyChanges><FrequencyChange><Frequency dt:dt="r8">2699960000</Frequency><Timestamp dt:dt="r8">5.08226741326027E+15</Timestamp><Cur…	좌우반구com(split BVF)_1-008-1	60.021	1.0.0.165	1	-1230438826	Professional	2.0.10.242	2.0.10.353	10-12-2020	2020-10-12 오전 6:15:39	15:15:39	2.0.10.248	357	1	z	경비	경	비	NULL	NULL	NULL	NULL	NULL	NULL	47	1	93	KSY	List3	0		0	0	1096131	183		0	0	1	z	0	3	1096314	0	z	246
좌우반구com(split BVF)_1	8	1	<?xml version="1.0"?>\n<Clock xmlns:dt="urn:schemas-microsoft-com:datatypes"><Description dt:dt="string">E-Prime Primary Realtime Clock</Description><StartTime><Timestamp dt:dt="int">0</Timestamp><DateUtc dt:dt="string">2020-10-12T06:15:39Z</DateUtc></StartTime><FrequencyChanges><FrequencyChange><Frequency dt:dt="r8">2699960000</Frequency><Timestamp dt:dt="r8">5.08226741326027E+15</Timestamp><Cur…	좌우반구com(split BVF)_1-008-1	60.021	1.0.0.165	1	-1230438826	Professional	2.0.10.242	2.0.10.353	10-12-2020	2020-10-12 오전 6:15:39	15:15:39	2.0.10.248	159	1	z	경험	경	험	NULL	NULL	NULL	49	1	27	NULL	NULL	NULL	KSY	List2	0		0	-1	489791	183		0	0	1	z	0	3	489974	0	z	200
좌우반구com(split BVF)_1	8	1	<?xml version="1.0"?>\n<Clock xmlns:dt="urn:schemas-microsoft-com:datatypes"><Description dt:dt="string">E-Prime Primary Realtime Clock</Description><StartTime><Timestamp dt:dt="int">0</Timestamp><DateUtc dt:dt="string">2020-10-12T06:15:39Z</DateUtc></StartTime><FrequencyChanges><FrequencyChange><Frequency dt:dt="r8">2699960000</Frequency><Timestamp dt:dt="r8">5.08226741326027E+15</Timestamp><Cur…	좌우반구com(split BVF)_1-008-1	60.021	1.0.0.165	1	-1230438826	Professional	2.0.10.242	2.0.10.353	10-12-2020	2020-10-12 오전 6:15:39	15:15:39	2.0.10.248	302	1	z	경호	경	호	NULL	NULL	NULL	NULL	NULL	NULL	13	1	38	KSY	List3	0		0	-1	957795	184		0	0	0	z	0	4	957979	0	{/}	303
좌우반구com(split BVF)_1	8	1	<?xml version="1.0"?>\n<Clock xmlns:dt="urn:schemas-microsoft-com:datatypes"><Description dt:dt="string">E-Prime Primary Realtime Clock</Description><StartTime><Timestamp dt:dt="int">0</Timestamp><DateUtc dt:dt="string">2020-10-12T06:15:39Z</DateUtc></StartTime><FrequencyChanges><FrequencyChange><Frequency dt:dt="r8">2699960000</Frequency><Timestamp dt:dt="r8">5.08226741326027E+15</Timestamp><Cur…	좌우반구com(split BVF)_1-008-1	60.021	1.0.0.165	1	-1230438826	Professional	2.0.10.242	2.0.10.353	10-12-2020	2020-10-12 오전 6:15:39	15:15:39	2.0.10.248	148	1	z	계기	계	기	NULL	NULL	NULL	2	1	16	NULL	NULL	NULL	KSY	List2	0		1	-1	461617	184		0	0	0	z	0	4	461801	0	{/}	253
좌우반구com(split BVF)_1	8	1	<?xml version="1.0"?>\n<Clock xmlns:dt="urn:schemas-microsoft-com:datatypes"><Description dt:dt="string">E-Prime Primary Realtime Clock</Description><StartTime><Timestamp dt:dt="int">0</Timestamp><DateUtc dt:dt="string">2020-10-12T06:15:39Z</DateUtc></StartTime><FrequencyChanges><FrequencyChange><Frequency dt:dt="r8">2699960000</Frequency><Timestamp dt:dt="r8">5.08226741326027E+15</Timestamp><Cur…	좌우반구com(split BVF)_1-008-1	60.021	1.0.0.165	1	-1230438826	Professional	2.0.10.242	2.0.10.353	10-12-2020	2020-10-12 오전 6:15:39	15:15:39	2.0.10.248	111	2	{/}	계님	계	님	128	1	111	NULL	NULL	NULL	NULL	NULL	NULL	KSY2	List1	NULL	NULL	NULL	NULL	NULL	NULL	NULL	NULL	NULL	0	{/}	0	3	308654	0	z	225
좌우반구com(split BVF)_1	8	1	<?xml version="1.0"?>\n<Clock xmlns:dt="urn:schemas-microsoft-com:datatypes"><Description dt:dt="string">E-Prime Primary Realtime Clock</Description><StartTime><Timestamp dt:dt="int">0</Timestamp><DateUtc dt:dt="string">2020-10-12T06:15:39Z</DateUtc></StartTime><FrequencyChanges><FrequencyChange><Frequency dt:dt="r8">2699960000</Frequency><Timestamp dt:dt="r8">5.08226741326027E+15</Timestamp><Cur…	좌우반구com(split BVF)_1-008-1	60.021	1.0.0.165	1	-1230438826	Professional	2.0.10.242	2.0.10.353	10-12-2020	2020-10-12 오전 6:15:39	15:15:39	2.0.10.248	364	2	{/}	계락	계	락	NULL	NULL	NULL	NULL	NULL	NULL	31	1	100	KSY	List3	0		0	-1	1113691	183		0	0	0	{/}	1	3	1113874	0	z	262
좌우반구com(split BVF)_1	8	1	<?xml version="1.0"?>\n<Clock xmlns:dt="urn:schemas-microsoft-com:datatypes"><Description dt:dt="string">E-Prime Primary Realtime Clock</Description><StartTime><Timestamp dt:dt="int">0</Timestamp><DateUtc dt:dt="string">2020-10-12T06:15:39Z</DateUtc></StartTime><FrequencyChanges><FrequencyChange><Frequency dt:dt="r8">2699960000</Frequency><Timestamp dt:dt="r8">5.08226741326027E+15</Timestamp><Cur…	좌우반구com(split BVF)_1-008-1	60.021	1.0.0.165	1	-1230438826	Professional	2.0.10.242	2.0.10.353	10-12-2020	2020-10-12 오전 6:15:39	15:15:39	2.0.10.248	228	1	z	계수	계	수	NULL	NULL	NULL	22	1	96	NULL	NULL	NULL	KSY	List2	0		0	-1	665280	183		0	0	1	z	1	3	665463	0	z	477
좌우반구com(split BVF)_1	8	1	<?xml version="1.0"?>\n<Clock xmlns:dt="urn:schemas-microsoft-com:datatypes"><Description dt:dt="string">E-Prime Primary Realtime Clock</Description><StartTime><Timestamp dt:dt="int">0</Timestamp><DateUtc dt:dt="string">2020-10-12T06:15:39Z</DateUtc></StartTime><FrequencyChanges><FrequencyChange><Frequency dt:dt="r8">2699960000</Frequency><Timestamp dt:dt="r8">5.08226741326027E+15</Timestamp><Cur…	좌우반구com(split BVF)_1-008-1	60.021	1.0.0.165	1	-1230438826	Professional	2.0.10.242	2.0.10.353	10-12-2020	2020-10-12 오전 6:15:39	15:15:39	2.0.10.248	214	2	{/}	계여	계	여	NULL	NULL	NULL	26	1	82	NULL	NULL	NULL	KSY	List2	0		0	-1	630109	183		0	0	1	{/}	0	3	630292	0	{/}	256
좌우반구com(split BVF)_1	8	1	<?xml version="1.0"?>\n<Clock xmlns:dt="urn:schemas-microsoft-com:datatypes"><Description dt:dt="string">E-Prime Primary Realtime Clock</Description><StartTime><Timestamp dt:dt="int">0</Timestamp><DateUtc dt:dt="string">2020-10-12T06:15:39Z</DateUtc></StartTime><FrequencyChanges><FrequencyChange><Frequency dt:dt="r8">2699960000</Frequency><Timestamp dt:dt="r8">5.08226741326027E+15</Timestamp><Cur…	좌우반구com(split BVF)_1-008-1	60.021	1.0.0.165	1	-1230438826	Professional	2.0.10.242	2.0.10.353	10-12-2020	2020-10-12 오전 6:15:39	15:15:39	2.0.10.248	101	2	{/}	고률	고	률	74	1	101	NULL	NULL	NULL	NULL	NULL	NULL	KSY3	List1	NULL	NULL	NULL	NULL	NULL	NULL	NULL	NULL	NULL	1	{/}	0	3	283646	0	{/}	466
좌우반구com(split BVF)_1	8	1	<?xml version="1.0"?>\n<Clock xmlns:dt="urn:schemas-microsoft-com:datatypes"><Description dt:dt="string">E-Prime Primary Realtime Clock</Description><StartTime><Timestamp dt:dt="int">0</Timestamp><DateUtc dt:dt="string">2020-10-12T06:15:39Z</DateUtc></StartTime><FrequencyChanges><FrequencyChange><Frequency dt:dt="r8">2699960000</Frequency><Timestamp dt:dt="r8">5.08226741326027E+15</Timestamp><Cur…	좌우반구com(split BVF)_1-008-1	60.021	1.0.0.165	1	-1230438826	Professional	2.0.10.242	2.0.10.353	10-12-2020	2020-10-12 오전 6:15:39	15:15:39	2.0.10.248	247	2	{/}	고청	고	청	NULL	NULL	NULL	20	1	115	NULL	NULL	NULL	KSY2	List2	NULL	NULL	NULL	NULL	NULL	NULL	NULL	NULL	NULL	1	{/}	1	3	714346	0	{/}	338
좌우반구com(split BVF)_1	8	1	<?xml version="1.0"?>\n<Clock xmlns:dt="urn:schemas-microsoft-com:datatypes"><Description dt:dt="string">E-Prime Primary Realtime Clock</Description><StartTime><Timestamp dt:dt="int">0</Timestamp><DateUtc dt:dt="string">2020-10-12T06:15:39Z</DateUtc></StartTime><FrequencyChanges><FrequencyChange><Frequency dt:dt="r8">2699960000</Frequency><Timestamp dt:dt="r8">5.08226741326027E+15</Timestamp><Cur…	좌우반구com(split BVF)_1-008-1	60.021	1.0.0.165	1	-1230438826	Professional	2.0.10.242	2.0.10.353	10-12-2020	2020-10-12 오전 6:15:39	15:15:39	2.0.10.248	138	1	z	공기	공	기	NULL	NULL	NULL	70	1	6	NULL	NULL	NULL	KSY	List2	0		0	-1	436959	184		0	0	1	z	0	4	437143	0	z	295
좌우반구com(split BVF)_1	8	1	<?xml version="1.0"?>\n<Clock xmlns:dt="urn:schemas-microsoft-com:datatypes"><Description dt:dt="string">E-Prime Primary Realtime Clock</Description><StartTime><Timestamp dt:dt="int">0</Timestamp><DateUtc dt:dt="string">2020-10-12T06:15:39Z</DateUtc></StartTime><FrequencyChanges><FrequencyChange><Frequency dt:dt="r8">2699960000</Frequency><Timestamp dt:dt="r8">5.08226741326027E+15</Timestamp><Cur…	좌우반구com(split BVF)_1-008-1	60.021	1.0.0.165	1	-1230438826	Professional	2.0.10.242	2.0.10.353	10-12-2020	2020-10-12 오전 6:15:39	15:15:39	2.0.10.248	166	1	z	공백	공	백	NULL	NULL	NULL	110	1	34	NULL	NULL	NULL	KSY	List2	0		0	-1	507435	183		0	0	1	z	0	3	507618	0	z	348
좌우반구com(split BVF)_1	8	1	<?xml version="1.0"?>\n<Clock xmlns:dt="urn:schemas-microsoft-com:datatypes"><Description dt:dt="string">E-Prime Primary Realtime Clock</Description><StartTime><Timestamp dt:dt="int">0</Timestamp><DateUtc dt:dt="string">2020-10-12T06:15:39Z</DateUtc></StartTime><FrequencyChanges><FrequencyChange><Frequency dt:dt="r8">2699960000</Frequency><Timestamp dt:dt="r8">5.08226741326027E+15</Timestamp><Cur…	좌우반구com(split BVF)_1-008-1	60.021	1.0.0.165	1	-1230438826	Professional	2.0.10.242	2.0.10.353	10-12-2020	2020-10-12 오전 6:15:39	15:15:39	2.0.10.248	198	1	z	공포	공	포	NULL	NULL	NULL	108	1	66	NULL	NULL	NULL	KSY	List2	0		0	-1	589856	184		0	0	1	z	0	4	590040	0	z	213
좌우반구com(split BVF)_1	8	1	<?xml version="1.0"?>\n<Clock xmlns:dt="urn:schemas-microsoft-com:datatypes"><Description dt:dt="string">E-Prime Primary Realtime Clock</Description><StartTime><Timestamp dt:dt="int">0</Timestamp><DateUtc dt:dt="string">2020-10-12T06:15:39Z</DateUtc></StartTime><FrequencyChanges><FrequencyChange><Frequency dt:dt="r8">2699960000</Frequency><Timestamp dt:dt="r8">5.08226741326027E+15</Timestamp><Cur…	좌우반구com(split BVF)_1-008-1	60.021	1.0.0.165	1	-1230438826	Professional	2.0.10.242	2.0.10.353	10-12-2020	2020-10-12 오전 6:15:39	15:15:39	2.0.10.248	217	2	{/}	과법	과	법	NULL	NULL	NULL	43	1	85	NULL	NULL	NULL	KSY3	List2	NULL	NULL	NULL	NULL	NULL	NULL	NULL	NULL	NULL	1	{/}	0	3	637773	0	{/}	279
좌우반구com(split BVF)_1	8	1	<?xml version="1.0"?>\n<Clock xmlns:dt="urn:schemas-microsoft-com:datatypes"><Description dt:dt="string">E-Prime Primary Realtime Clock</Description><StartTime><Timestamp dt:dt="int">0</Timestamp><DateUtc dt:dt="string">2020-10-12T06:15:39Z</DateUtc></StartTime><FrequencyChanges><FrequencyChange><Frequency dt:dt="r8">2699960000</Frequency><Timestamp dt:dt="r8">5.08226741326027E+15</Timestamp><Cur…	좌우반구com(split BVF)_1-008-1	60.021	1.0.0.165	1	-1230438826	Professional	2.0.10.242	2.0.10.353	10-12-2020	2020-10-12 오전 6:15:39	15:15:39	2.0.10.248	319	1	z	과정	과	정	NULL	NULL	NULL	NULL	NULL	NULL	60	1	55	KSY	List3	0		0	0	1000964	183		0	0	1	z	0	3	1001147	0	z	230
좌우반구com(split BVF)_1	8	1	<?xml version="1.0"?>\n<Clock xmlns:dt="urn:schemas-microsoft-com:datatypes"><Description dt:dt="string">E-Prime Primary Realtime Clock</Description><StartTime><Timestamp dt:dt="int">0</Timestamp><DateUtc dt:dt="string">2020-10-12T06:15:39Z</DateUtc></StartTime><FrequencyChanges><FrequencyChange><Frequency dt:dt="r8">2699960000</Frequency><Timestamp dt:dt="r8">5.08226741326027E+15</Timestamp><Cur…	좌우반구com(split BVF)_1-008-1	60.021	1.0.0.165	1	-1230438826	Professional	2.0.10.242	2.0.10.353	10-12-2020	2020-10-12 오전 6:15:39	15:15:39	2.0.10.248	291	1	z	관계	관	계	NULL	NULL	NULL	NULL	NULL	NULL	94	1	27	KSY	List3	0		0	-1	929788	184		0	0	1	z	0	4	929972	0	z	278
좌우반구com(split BVF)_1	8	1	<?xml version="1.0"?>\n<Clock xmlns:dt="urn:schemas-microsoft-com:datatypes"><Description dt:dt="string">E-Prime Primary Realtime Clock</Description><StartTime><Timestamp dt:dt="int">0</Timestamp><DateUtc dt:dt="string">2020-10-12T06:15:39Z</DateUtc></StartTime><FrequencyChanges><FrequencyChange><Frequency dt:dt="r8">2699960000</Frequency><Timestamp dt:dt="r8">5.08226741326027E+15</Timestamp><Cur…	좌우반구com(split BVF)_1-008-1	60.021	1.0.0.165	1	-1230438826	Professional	2.0.10.242	2.0.10.353	10-12-2020	2020-10-12 오전 6:15:39	15:15:39	2.0.10.248	368	1	z	관측	관	측	NULL	NULL	NULL	NULL	NULL	NULL	57	1	104	KSY	List3	0		1	-1	1123554	184		0	0	1	z	0	4	1123738	0	z	310
좌우반구com(split BVF)_1	8	1	<?xml version="1.0"?>\n<Clock xmlns:dt="urn:schemas-microsoft-com:datatypes"><Description dt:dt="string">E-Prime Primary Realtime Clock</Description><StartTime><Timestamp dt:dt="int">0</Timestamp><DateUtc dt:dt="string">2020-10-12T06:15:39Z</DateUtc></StartTime><FrequencyChanges><FrequencyChange><Frequency dt:dt="r8">2699960000</Frequency><Timestamp dt:dt="r8">5.08226741326027E+15</Timestamp><Cur…	좌우반구com(split BVF)_1-008-1	60.021	1.0.0.165	1	-1230438826	Professional	2.0.10.242	2.0.10.353	10-12-2020	2020-10-12 오전 6:15:39	15:15:39	2.0.10.248	299	1	z	광장	광	장	NULL	NULL	NULL	NULL	NULL	NULL	125	1	35	KSY	List3	0		0	-1	950148	183		0	0	1	z	0	3	950331	0	z	239
좌우반구com(split BVF)_1	8	1	<?xml version="1.0"?>\n<Clock xmlns:dt="urn:schemas-microsoft-com:datatypes"><Description dt:dt="string">E-Prime Primary Realtime Clock</Description><StartTime><Timestamp dt:dt="int">0</Timestamp><DateUtc dt:dt="string">2020-10-12T06:15:39Z</DateUtc></StartTime><FrequencyChanges><FrequencyChange><Frequency dt:dt="r8">2699960000</Frequency><Timestamp dt:dt="r8">5.08226741326027E+15</Timestamp><Cur…	좌우반구com(split BVF)_1-008-1	60.021	1.0.0.165	1	-1230438826	Professional	2.0.10.242	2.0.10.353	10-12-2020	2020-10-12 오전 6:15:39	15:15:39	2.0.10.248	360	2	{/}	교느	교	느	NULL	NULL	NULL	NULL	NULL	NULL	55	1	96	KSY3	List3	NULL	NULL	NULL	NULL	NULL	NULL	NULL	NULL	NULL	1	{/}	0	4	1103745	0	{/}	367
좌우반구com(split BVF)_1	8	1	<?xml version="1.0"?>\n<Clock xmlns:dt="urn:schemas-microsoft-com:datatypes"><Description dt:dt="string">E-Prime Primary Realtime Clock</Description><StartTime><Timestamp dt:dt="int">0</Timestamp><DateUtc dt:dt="string">2020-10-12T06:15:39Z</DateUtc></StartTime><FrequencyChanges><FrequencyChange><Frequency dt:dt="r8">2699960000</Frequency><Timestamp dt:dt="r8">5.08226741326027E+15</Timestamp><Cur…	좌우반구com(split BVF)_1-008-1	60.021	1.0.0.165	1	-1230438826	Professional	2.0.10.242	2.0.10.353	10-12-2020	2020-10-12 오전 6:15:39	15:15:39	2.0.10.248	384	2	{/}	교휘	교	휘	NULL	NULL	NULL	NULL	NULL	NULL	130	1	120	KSY	List3	0		0	-1	1163407	184		0	0	1	{/}	0	4	1163591	0	{/}	289
좌우반구com(split BVF)_1	8	1	<?xml version="1.0"?>\n<Clock xmlns:dt="urn:schemas-microsoft-com:datatypes"><Description dt:dt="string">E-Prime Primary Realtime Clock</Description><StartTime><Timestamp dt:dt="int">0</Timestamp><DateUtc dt:dt="string">2020-10-12T06:15:39Z</DateUtc></StartTime><FrequencyChanges><FrequencyChange><Frequency dt:dt="r8">2699960000</Frequency><Timestamp dt:dt="r8">5.08226741326027E+15</Timestamp><Cur…	좌우반구com(split BVF)_1-008-1	60.021	1.0.0.165	1	-1230438826	Professional	2.0.10.242	2.0.10.353	10-12-2020	2020-10-12 오전 6:15:39	15:15:39	2.0.10.248	176	1	z	구조	구	조	NULL	NULL	NULL	8	1	44	NULL	NULL	NULL	KSY	List2	0		0	-1	532676	183		0	0	1	z	1	3	532859	0	z	290
좌우반구com(split BVF)_1	8	1	<?xml version="1.0"?>\n<Clock xmlns:dt="urn:schemas-microsoft-com:datatypes"><Description dt:dt="string">E-Prime Primary Realtime Clock</Description><StartTime><Timestamp dt:dt="int">0</Timestamp><DateUtc dt:dt="string">2020-10-12T06:15:39Z</DateUtc></StartTime><FrequencyChanges><FrequencyChange><Frequency dt:dt="r8">2699960000</Frequency><Timestamp dt:dt="r8">5.08226741326027E+15</Timestamp><Cur…	좌우반구com(split BVF)_1-008-1	60.021	1.0.0.165	1	-1230438826	Professional	2.0.10.242	2.0.10.353	10-12-2020	2020-10-12 오전 6:15:39	15:15:39	2.0.10.248	62	2	{/}	국득	국	득	104	1	62	NULL	NULL	NULL	NULL	NULL	NULL	KSY3	List1	NULL	NULL	NULL	NULL	NULL	NULL	NULL	NULL	NULL	1	{/}	0	3	184397	0	{/}	348
좌우반구com(split BVF)_1	8	1	<?xml version="1.0"?>\n<Clock xmlns:dt="urn:schemas-microsoft-com:datatypes"><Description dt:dt="string">E-Prime Primary Realtime Clock</Description><StartTime><Timestamp dt:dt="int">0</Timestamp><DateUtc dt:dt="string">2020-10-12T06:15:39Z</DateUtc></StartTime><FrequencyChanges><FrequencyChange><Frequency dt:dt="r8">2699960000</Frequency><Timestamp dt:dt="r8">5.08226741326027E+15</Timestamp><Cur…	좌우반구com(split BVF)_1-008-1	60.021	1.0.0.165	1	-1230438826	Professional	2.0.10.242	2.0.10.353	10-12-2020	2020-10-12 오전 6:15:39	15:15:39	2.0.10.248	208	2	{/}	국반	국	반	NULL	NULL	NULL	5	1	76	NULL	NULL	NULL	KSY	List2	0		0	-1	615131	183		0	0	1	{/}	0	3	615314	0	{/}	299
좌우반구com(split BVF)_1	8	1	<?xml version="1.0"?>\n<Clock xmlns:dt="urn:schemas-microsoft-com:datatypes"><Description dt:dt="string">E-Prime Primary Realtime Clock</Description><StartTime><Timestamp dt:dt="int">0</Timestamp><DateUtc dt:dt="string">2020-10-12T06:15:39Z</DateUtc></StartTime><FrequencyChanges><FrequencyChange><Frequency dt:dt="r8">2699960000</Frequency><Timestamp dt:dt="r8">5.08226741326027E+15</Timestamp><Cur…	좌우반구com(split BVF)_1-008-1	60.021	1.0.0.165	1	-1230438826	Professional	2.0.10.242	2.0.10.353	10-12-2020	2020-10-12 오전 6:15:39	15:15:39	2.0.10.248	22	1	z	군청	군	청	60	1	22	NULL	NULL	NULL	NULL	NULL	NULL	KSY	List1	0		0	0	83199	183		0	0	1	z	0	3	83382	0	z	691
좌우반구com(split BVF)_1	8	1	<?xml version="1.0"?>\n<Clock xmlns:dt="urn:schemas-microsoft-com:datatypes"><Description dt:dt="string">E-Prime Primary Realtime Clock</Description><StartTime><Timestamp dt:dt="int">0</Timestamp><DateUtc dt:dt="string">2020-10-12T06:15:39Z</DateUtc></StartTime><FrequencyChanges><FrequencyChange><Frequency dt:dt="r8">2699960000</Frequency><Timestamp dt:dt="r8">5.08226741326027E+15</Timestamp><Cur…	좌우반구com(split BVF)_1-008-1	60.021	1.0.0.165	1	-1230438826	Professional	2.0.10.242	2.0.10.353	10-12-2020	2020-10-12 오전 6:15:39	15:15:39	2.0.10.248	102	1	z	궤도	궤	도	120	1	102	NULL	NULL	NULL	NULL	NULL	NULL	KSY	List1	0		0	-1	286128	184		0	0	1	z	0	4	286312	0	z	320
좌우반구com(split BVF)_1	8	1	<?xml version="1.0"?>\n<Clock xmlns:dt="urn:schemas-microsoft-com:datatypes"><Description dt:dt="string">E-Prime Primary Realtime Clock</Description><StartTime><Timestamp dt:dt="int">0</Timestamp><DateUtc dt:dt="string">2020-10-12T06:15:39Z</DateUtc></StartTime><FrequencyChanges><FrequencyChange><Frequency dt:dt="r8">2699960000</Frequency><Timestamp dt:dt="r8">5.08226741326027E+15</Timestamp><Cur…	좌우반구com(split BVF)_1-008-1	60.021	1.0.0.165	1	-1230438826	Professional	2.0.10.242	2.0.10.353	10-12-2020	2020-10-12 오전 6:15:39	15:15:39	2.0.10.248	290	2	{/}	궤희	궤	희	NULL	NULL	NULL	NULL	NULL	NULL	59	1	26	KSY2	List3	NULL	NULL	NULL	NULL	NULL	NULL	NULL	NULL	NULL	1	{/}	0	3	927489	0	{/}	289
좌우반구com(split BVF)_1	8	1	<?xml version="1.0"?>\n<Clock xmlns:dt="urn:schemas-microsoft-com:datatypes"><Description dt:dt="string">E-Prime Primary Realtime Clock</Description><StartTime><Timestamp dt:dt="int">0</Timestamp><DateUtc dt:dt="string">2020-10-12T06:15:39Z</DateUtc></StartTime><FrequencyChanges><FrequencyChange><Frequency dt:dt="r8">2699960000</Frequency><Timestamp dt:dt="r8">5.08226741326027E+15</Timestamp><Cur…	좌우반구com(split BVF)_1-008-1	60.021	1.0.0.165	1	-1230438826	Professional	2.0.10.242	2.0.10.353	10-12-2020	2020-10-12 오전 6:15:39	15:15:39	2.0.10.248	274	1	z	그림	그	림	NULL	NULL	NULL	NULL	NULL	NULL	119	1	10	KSY	List3	0		0	0	885354	183		0	0	1	z	0	3	885537	0	z	257
좌우반구com(split BVF)_1	8	1	<?xml version="1.0"?>\n<Clock xmlns:dt="urn:schemas-microsoft-com:datatypes"><Description dt:dt="string">E-Prime Primary Realtime Clock</Description><StartTime><Timestamp dt:dt="int">0</Timestamp><DateUtc dt:dt="string">2020-10-12T06:15:39Z</DateUtc></StartTime><FrequencyChanges><FrequencyChange><Frequency dt:dt="r8">2699960000</Frequency><Timestamp dt:dt="r8">5.08226741326027E+15</Timestamp><Cur…	좌우반구com(split BVF)_1-008-1	60.021	1.0.0.165	1	-1230438826	Professional	2.0.10.242	2.0.10.353	10-12-2020	2020-10-12 오전 6:15:39	15:15:39	2.0.10.248	331	2	{/}	그법	그	법	NULL	NULL	NULL	NULL	NULL	NULL	42	1	67	KSY2	List3	NULL	NULL	NULL	NULL	NULL	NULL	NULL	NULL	NULL	1	{/}	0	4	1031420	0	{/}	293
좌우반구com(split BVF)_1	8	1	<?xml version="1.0"?>\n<Clock xmlns:dt="urn:schemas-microsoft-com:datatypes"><Description dt:dt="string">E-Prime Primary Realtime Clock</Description><StartTime><Timestamp dt:dt="int">0</Timestamp><DateUtc dt:dt="string">2020-10-12T06:15:39Z</DateUtc></StartTime><FrequencyChanges><FrequencyChange><Frequency dt:dt="r8">2699960000</Frequency><Timestamp dt:dt="r8">5.08226741326027E+15</Timestamp><Cur…	좌우반구com(split BVF)_1-008-1	60.021	1.0.0.165	1	-1230438826	Professional	2.0.10.242	2.0.10.353	10-12-2020	2020-10-12 오전 6:15:39	15:15:39	2.0.10.248	87	2	{/}	그소	그	소	25	1	87	NULL	NULL	NULL	NULL	NULL	NULL	KSY2	List1	NULL	NULL	NULL	NULL	NULL	NULL	NULL	NULL	NULL	1	{/}	0	3	248125	0	{/}	259
좌우반구com(split BVF)_1	8	1	<?xml version="1.0"?>\n<Clock xmlns:dt="urn:schemas-microsoft-com:datatypes"><Description dt:dt="string">E-Prime Primary Realtime Clock</Description><StartTime><Timestamp dt:dt="int">0</Timestamp><DateUtc dt:dt="string">2020-10-12T06:15:39Z</DateUtc></StartTime><FrequencyChanges><FrequencyChange><Frequency dt:dt="r8">2699960000</Frequency><Timestamp dt:dt="r8">5.08226741326027E+15</Timestamp><Cur…	좌우반구com(split BVF)_1-008-1	60.021	1.0.0.165	1	-1230438826	Professional	2.0.10.242	2.0.10.353	10-12-2020	2020-10-12 오전 6:15:39	15:15:39	2.0.10.248	241	2	{/}	그종	그	종	NULL	NULL	NULL	65	1	109	NULL	NULL	NULL	KSY	List2	0		0	0	698902	183		0	0	1	{/}	0	3	699085	0	{/}	295
좌우반구com(split BVF)_1	8	1	<?xml version="1.0"?>\n<Clock xmlns:dt="urn:schemas-microsoft-com:datatypes"><Description dt:dt="string">E-Prime Primary Realtime Clock</Description><StartTime><Timestamp dt:dt="int">0</Timestamp><DateUtc dt:dt="string">2020-10-12T06:15:39Z</DateUtc></StartTime><FrequencyChanges><FrequencyChange><Frequency dt:dt="r8">2699960000</Frequency><Timestamp dt:dt="r8">5.08226741326027E+15</Timestamp><Cur…	좌우반구com(split BVF)_1-008-1	60.021	1.0.0.165	1	-1230438826	Professional	2.0.10.242	2.0.10.353	10-12-2020	2020-10-12 오전 6:15:39	15:15:39	2.0.10.248	263	1	z	급여	급	여	NULL	NULL	NULL	125	1	131	NULL	NULL	NULL	KSY	List2	0		0	0	755066	183		0	0	1	z	0	3	755249	0	z	298
좌우반구com(split BVF)_1	8	1	<?xml version="1.0"?>\n<Clock xmlns:dt="urn:schemas-microsoft-com:datatypes"><Description dt:dt="string">E-Prime Primary Realtime Clock</Description><StartTime><Timestamp dt:dt="int">0</Timestamp><DateUtc dt:dt="string">2020-10-12T06:15:39Z</DateUtc></StartTime><FrequencyChanges><FrequencyChange><Frequency dt:dt="r8">2699960000</Frequency><Timestamp dt:dt="r8">5.08226741326027E+15</Timestamp><Cur…	좌우반구com(split BVF)_1-008-1	60.021	1.0.0.165	1	-1230438826	Professional	2.0.10.242	2.0.10.353	10-12-2020	2020-10-12 오전 6:15:39	15:15:39	2.0.10.248	396	1	z	기록	기	록	NULL	NULL	NULL	NULL	NULL	NULL	86	1	132	KSY	List3	0		0	0	1193547	183		0	0	1	z	1	3	1193730	0	z	269
좌우반구com(split BVF)_1	8	1	<?xml version="1.0"?>\n<Clock xmlns:dt="urn:schemas-microsoft-com:datatypes"><Description dt:dt="string">E-Prime Primary Realtime Clock</Description><StartTime><Timestamp dt:dt="int">0</Timestamp><DateUtc dt:dt="string">2020-10-12T06:15:39Z</DateUtc></StartTime><FrequencyChanges><FrequencyChange><Frequency dt:dt="r8">2699960000</Frequency><Timestamp dt:dt="r8">5.08226741326027E+15</Timestamp><Cur…	좌우반구com(split BVF)_1-008-1	60.021	1.0.0.165	1	-1230438826	Professional	2.0.10.242	2.0.10.353	10-12-2020	2020-10-12 오전 6:15:39	15:15:39	2.0.10.248	393	1	z	기름	기	름	NULL	NULL	NULL	NULL	NULL	NULL	102	1	129	KSY	List3	0		0	-1	1186199	184		0	0	1	z	0	4	1186383	0	z	200
좌우반구com(split BVF)_1	8	1	<?xml version="1.0"?>\n<Clock xmlns:dt="urn:schemas-microsoft-com:datatypes"><Description dt:dt="string">E-Prime Primary Realtime Clock</Description><StartTime><Timestamp dt:dt="int">0</Timestamp><DateUtc dt:dt="string">2020-10-12T06:15:39Z</DateUtc></StartTime><FrequencyChanges><FrequencyChange><Frequency dt:dt="r8">2699960000</Frequency><Timestamp dt:dt="r8">5.08226741326027E+15</Timestamp><Cur…	좌우반구com(split BVF)_1-008-1	60.021	1.0.0.165	1	-1230438826	Professional	2.0.10.242	2.0.10.353	10-12-2020	2020-10-12 오전 6:15:39	15:15:39	2.0.10.248	310	1	z	기술	기	술	NULL	NULL	NULL	NULL	NULL	NULL	114	1	46	KSY	List3	0		0	0	978172	183		0	0	1	z	0	3	978355	0	z	198
좌우반구com(split BVF)_1	8	1	<?xml version="1.0"?>\n<Clock xmlns:dt="urn:schemas-microsoft-com:datatypes"><Description dt:dt="string">E-Prime Primary Realtime Clock</Description><StartTime><Timestamp dt:dt="int">0</Timestamp><DateUtc dt:dt="string">2020-10-12T06:15:39Z</DateUtc></StartTime><FrequencyChanges><FrequencyChange><Frequency dt:dt="r8">2699960000</Frequency><Timestamp dt:dt="r8">5.08226741326027E+15</Timestamp><Cur…	좌우반구com(split BVF)_1-008-1	60.021	1.0.0.165	1	-1230438826	Professional	2.0.10.242	2.0.10.353	10-12-2020	2020-10-12 오전 6:15:39	15:15:39	2.0.10.248	114	1	z	기운	기	운	29	1	114	NULL	NULL	NULL	NULL	NULL	NULL	KSY	List1	0		0	0	315935	183		0	0	1	z	0	3	316118	0	z	241
좌우반구com(split BVF)_1	8	1	<?xml version="1.0"?>\n<Clock xmlns:dt="urn:schemas-microsoft-com:datatypes"><Description dt:dt="string">E-Prime Primary Realtime Clock</Description><StartTime><Timestamp dt:dt="int">0</Timestamp><DateUtc dt:dt="string">2020-10-12T06:15:39Z</DateUtc></StartTime><FrequencyChanges><FrequencyChange><Frequency dt:dt="r8">2699960000</Frequency><Timestamp dt:dt="r8">5.08226741326027E+15</Timestamp><Cur…	좌우반구com(split BVF)_1-008-1	60.021	1.0.0.165	1	-1230438826	Professional	2.0.10.242	2.0.10.353	10-12-2020	2020-10-12 오전 6:15:39	15:15:39	2.0.10.248	330	1	z	기준	기	준	NULL	NULL	NULL	NULL	NULL	NULL	99	1	66	KSY	List3	0		0	0	1028821	183		0	0	1	z	0	3	1029004	0	z	205
좌우반구com(split BVF)_1	8	1	<?xml version="1.0"?>\n<Clock xmlns:dt="urn:schemas-microsoft-com:datatypes"><Description dt:dt="string">E-Prime Primary Realtime Clock</Description><StartTime><Timestamp dt:dt="int">0</Timestamp><DateUtc dt:dt="string">2020-10-12T06:15:39Z</DateUtc></StartTime><FrequencyChanges><FrequencyChange><Frequency dt:dt="r8">2699960000</Frequency><Timestamp dt:dt="r8">5.08226741326027E+15</Timestamp><Cur…	좌우반구com(split BVF)_1-008-1	60.021	1.0.0.165	1	-1230438826	Professional	2.0.10.242	2.0.10.353	10-12-2020	2020-10-12 오전 6:15:39	15:15:39	2.0.10.248	362	1	z	기차	기	차	NULL	NULL	NULL	NULL	NULL	NULL	108	1	98	KSY	List3	0		0	0	1108810	183		0	0	1	z	0	3	1108993	0	z	191
좌우반구com(split BVF)_1	8	1	<?xml version="1.0"?>\n<Clock xmlns:dt="urn:schemas-microsoft-com:datatypes"><Description dt:dt="string">E-Prime Primary Realtime Clock</Description><StartTime><Timestamp dt:dt="int">0</Timestamp><DateUtc dt:dt="string">2020-10-12T06:15:39Z</DateUtc></StartTime><FrequencyChanges><FrequencyChange><Frequency dt:dt="r8">2699960000</Frequency><Timestamp dt:dt="r8">5.08226741326027E+15</Timestamp><Cur…	좌우반구com(split BVF)_1-008-1	60.021	1.0.0.165	1	-1230438826	Professional	2.0.10.242	2.0.10.353	10-12-2020	2020-10-12 오전 6:15:39	15:15:39	2.0.10.248	30	1	z	기회	기	회	11	1	30	NULL	NULL	NULL	NULL	NULL	NULL	KSY	List1	0		0	0	104325	183		0	0	1	z	0	3	104508	0	z	285
좌우반구com(split BVF)_1	8	1	<?xml version="1.0"?>\n<Clock xmlns:dt="urn:schemas-microsoft-com:datatypes"><Description dt:dt="string">E-Prime Primary Realtime Clock</Description><StartTime><Timestamp dt:dt="int">0</Timestamp><DateUtc dt:dt="string">2020-10-12T06:15:39Z</DateUtc></StartTime><FrequencyChanges><FrequencyChange><Frequency dt:dt="r8">2699960000</Frequency><Timestamp dt:dt="r8">5.08226741326027E+15</Timestamp><Cur…	좌우반구com(split BVF)_1-008-1	60.021	1.0.0.165	1	-1230438826	Professional	2.0.10.242	2.0.10.353	10-12-2020	2020-10-12 오전 6:15:39	15:15:39	2.0.10.248	352	2	{/}	껍목	껍	목	NULL	NULL	NULL	NULL	NULL	NULL	107	1	88	KSY2	List3	NULL	NULL	NULL	NULL	NULL	NULL	NULL	NULL	NULL	1	{/}	1	3	1083951	0	{/}	265
좌우반구com(split BVF)_1	8	1	<?xml version="1.0"?>\n<Clock xmlns:dt="urn:schemas-microsoft-com:datatypes"><Description dt:dt="string">E-Prime Primary Realtime Clock</Description><StartTime><Timestamp dt:dt="int">0</Timestamp><DateUtc dt:dt="string">2020-10-12T06:15:39Z</DateUtc></StartTime><FrequencyChanges><FrequencyChange><Frequency dt:dt="r8">2699960000</Frequency><Timestamp dt:dt="r8">5.08226741326027E+15</Timestamp><Cur…	좌우반구com(split BVF)_1-008-1	60.021	1.0.0.165	1	-1230438826	Professional	2.0.10.242	2.0.10.353	10-12-2020	2020-10-12 오전 6:15:39	15:15:39	2.0.10.248	59	2	{/}	껍밀	껍	밀	119	1	59	NULL	NULL	NULL	NULL	NULL	NULL	KSY	List1	0		0	0	176550	183		0	0	1	{/}	0	3	176733	0	{/}	291
좌우반구com(split BVF)_1	8	1	<?xml version="1.0"?>\n<Clock xmlns:dt="urn:schemas-microsoft-com:datatypes"><Description dt:dt="string">E-Prime Primary Realtime Clock</Description><StartTime><Timestamp dt:dt="int">0</Timestamp><DateUtc dt:dt="string">2020-10-12T06:15:39Z</DateUtc></StartTime><FrequencyChanges><FrequencyChange><Frequency dt:dt="r8">2699960000</Frequency><Timestamp dt:dt="r8">5.08226741326027E+15</Timestamp><Cur…	좌우반구com(split BVF)_1-008-1	60.021	1.0.0.165	1	-1230438826	Professional	2.0.10.242	2.0.10.353	10-12-2020	2020-10-12 오전 6:15:39	15:15:39	2.0.10.248	188	1	z	껍질	껍	질	NULL	NULL	NULL	3	1	56	NULL	NULL	NULL	KSY	List2	0		0	-1	564032	183		0	0	1	z	0	3	564215	0	z	230
좌우반구com(split BVF)_1	8	1	<?xml version="1.0"?>\n<Clock xmlns:dt="urn:schemas-microsoft-com:datatypes"><Description dt:dt="string">E-Prime Primary Realtime Clock</Description><StartTime><Timestamp dt:dt="int">0</Timestamp><DateUtc dt:dt="string">2020-10-12T06:15:39Z</DateUtc></StartTime><FrequencyChanges><FrequencyChange><Frequency dt:dt="r8">2699960000</Frequency><Timestamp dt:dt="r8">5.08226741326027E+15</Timestamp><Cur…	좌우반구com(split BVF)_1-008-1	60.021	1.0.0.165	1	-1230438826	Professional	2.0.10.242	2.0.10.353	10-12-2020	2020-10-12 오전 6:15:39	15:15:39	2.0.10.248	201	2	{/}	껍퇴	껍	퇴	NULL	NULL	NULL	58	1	69	NULL	NULL	NULL	KSY	List2	0		0	0	597254	183		0	0	1	{/}	0	3	597437	0	{/}	400
좌우반구com(split BVF)_1	8	1	<?xml version="1.0"?>\n<Clock xmlns:dt="urn:schemas-microsoft-com:datatypes"><Description dt:dt="string">E-Prime Primary Realtime Clock</Description><StartTime><Timestamp dt:dt="int">0</Timestamp><DateUtc dt:dt="string">2020-10-12T06:15:39Z</DateUtc></StartTime><FrequencyChanges><FrequencyChange><Frequency dt:dt="r8">2699960000</Frequency><Timestamp dt:dt="r8">5.08226741326027E+15</Timestamp><Cur…	좌우반구com(split BVF)_1-008-1	60.021	1.0.0.165	1	-1230438826	Professional	2.0.10.242	2.0.10.353	10-12-2020	2020-10-12 오전 6:15:39	15:15:39	2.0.10.248	72	2	{/}	나개	나	개	90	1	72	NULL	NULL	NULL	NULL	NULL	NULL	KSY3	List1	NULL	NULL	NULL	NULL	NULL	NULL	NULL	NULL	NULL	1	{/}	0	4	209955	0	{/}	437
좌우반구com(split BVF)_1	8	1	<?xml version="1.0"?>\n<Clock xmlns:dt="urn:schemas-microsoft-com:datatypes"><Description dt:dt="string">E-Prime Primary Realtime Clock</Description><StartTime><Timestamp dt:dt="int">0</Timestamp><DateUtc dt:dt="string">2020-10-12T06:15:39Z</DateUtc></StartTime><FrequencyChanges><FrequencyChange><Frequency dt:dt="r8">2699960000</Frequency><Timestamp dt:dt="r8">5.08226741326027E+15</Timestamp><Cur…	좌우반구com(split BVF)_1-008-1	60.021	1.0.0.165	1	-1230438826	Professional	2.0.10.242	2.0.10.353	10-12-2020	2020-10-12 오전 6:15:39	15:15:39	2.0.10.248	122	1	z	내일	내	일	126	1	122	NULL	NULL	NULL	NULL	NULL	NULL	KSY	List1	0		0	-1	336594	183		0	0	1	z	1	3	336777	0	z	262
좌우반구com(split BVF)_1	8	1	<?xml version="1.0"?>\n<Clock xmlns:dt="urn:schemas-microsoft-com:datatypes"><Description dt:dt="string">E-Prime Primary Realtime Clock</Description><StartTime><Timestamp dt:dt="int">0</Timestamp><DateUtc dt:dt="string">2020-10-12T06:15:39Z</DateUtc></StartTime><FrequencyChanges><FrequencyChange><Frequency dt:dt="r8">2699960000</Frequency><Timestamp dt:dt="r8">5.08226741326027E+15</Timestamp><Cur…	좌우반구com(split BVF)_1-008-1	60.021	1.0.0.165	1	-1230438826	Professional	2.0.10.242	2.0.10.353	10-12-2020	2020-10-12 오전 6:15:39	15:15:39	2.0.10.248	336	2	{/}	내죽	내	죽	NULL	NULL	NULL	NULL	NULL	NULL	29	1	72	KSY2	List3	NULL	NULL	NULL	NULL	NULL	NULL	NULL	NULL	NULL	1	{/}	0	3	1043932	0	{/}	333
좌우반구com(split BVF)_1	8	1	<?xml version="1.0"?>\n<Clock xmlns:dt="urn:schemas-microsoft-com:datatypes"><Description dt:dt="string">E-Prime Primary Realtime Clock</Description><StartTime><Timestamp dt:dt="int">0</Timestamp><DateUtc dt:dt="string">2020-10-12T06:15:39Z</DateUtc></StartTime><FrequencyChanges><FrequencyChange><Frequency dt:dt="r8">2699960000</Frequency><Timestamp dt:dt="r8">5.08226741326027E+15</Timestamp><Cur…	좌우반구com(split BVF)_1-008-1	60.021	1.0.0.165	1	-1230438826	Professional	2.0.10.242	2.0.10.353	10-12-2020	2020-10-12 오전 6:15:39	15:15:39	2.0.10.248	337	2	{/}	내표	내	표	NULL	NULL	NULL	NULL	NULL	NULL	1	1	73	KSY	List3	0		0	-1	1046281	183		0	0	1	{/}	1	3	1046464	0	{/}	297
좌우반구com(split BVF)_1	8	1	<?xml version="1.0"?>\n<Clock xmlns:dt="urn:schemas-microsoft-com:datatypes"><Description dt:dt="string">E-Prime Primary Realtime Clock</Description><StartTime><Timestamp dt:dt="int">0</Timestamp><DateUtc dt:dt="string">2020-10-12T06:15:39Z</DateUtc></StartTime><FrequencyChanges><FrequencyChange><Frequency dt:dt="r8">2699960000</Frequency><Timestamp dt:dt="r8">5.08226741326027E+15</Timestamp><Cur…	좌우반구com(split BVF)_1-008-1	60.021	1.0.0.165	1	-1230438826	Professional	2.0.10.242	2.0.10.353	10-12-2020	2020-10-12 오전 6:15:39	15:15:39	2.0.10.248	49	2	{/}	념속	념	속	21	1	49	NULL	NULL	NULL	NULL	NULL	NULL	KSY3	List1	NULL	NULL	NULL	NULL	NULL	NULL	NULL	NULL	NULL	1	{/}	0	3	152025	0	{/}	280
좌우반구com(split BVF)_1	8	1	<?xml version="1.0"?>\n<Clock xmlns:dt="urn:schemas-microsoft-com:datatypes"><Description dt:dt="string">E-Prime Primary Realtime Clock</Description><StartTime><Timestamp dt:dt="int">0</Timestamp><DateUtc dt:dt="string">2020-10-12T06:15:39Z</DateUtc></StartTime><FrequencyChanges><FrequencyChange><Frequency dt:dt="r8">2699960000</Frequency><Timestamp dt:dt="r8">5.08226741326027E+15</Timestamp><Cur…	좌우반구com(split BVF)_1-008-1	60.021	1.0.0.165	1	-1230438826	Professional	2.0.10.242	2.0.10.353	10-12-2020	2020-10-12 오전 6:15:39	15:15:39	2.0.10.248	316	2	{/}	념실	념	실	NULL	NULL	NULL	NULL	NULL	NULL	73	1	52	KSY3	List3	NULL	NULL	NULL	NULL	NULL	NULL	NULL	NULL	NULL	1	{/}	1	3	993699	0	{/}	302
좌우반구com(split BVF)_1	8	1	<?xml version="1.0"?>\n<Clock xmlns:dt="urn:schemas-microsoft-com:datatypes"><Description dt:dt="string">E-Prime Primary Realtime Clock</Description><StartTime><Timestamp dt:dt="int">0</Timestamp><DateUtc dt:dt="string">2020-10-12T06:15:39Z</DateUtc></StartTime><FrequencyChanges><FrequencyChange><Frequency dt:dt="r8">2699960000</Frequency><Timestamp dt:dt="r8">5.08226741326027E+15</Timestamp><Cur…	좌우반구com(split BVF)_1-008-1	60.021	1.0.0.165	1	-1230438826	Professional	2.0.10.242	2.0.10.353	10-12-2020	2020-10-12 오전 6:15:39	15:15:39	2.0.10.248	326	2	{/}	념효	념	효	NULL	NULL	NULL	NULL	NULL	NULL	11	1	62	KSY3	List3	NULL	NULL	NULL	NULL	NULL	NULL	NULL	NULL	NULL	1	{/}	1	3	1018907	0	{/}	286
좌우반구com(split BVF)_1	8	1	<?xml version="1.0"?>\n<Clock xmlns:dt="urn:schemas-microsoft-com:datatypes"><Description dt:dt="string">E-Prime Primary Realtime Clock</Description><StartTime><Timestamp dt:dt="int">0</Timestamp><DateUtc dt:dt="string">2020-10-12T06:15:39Z</DateUtc></StartTime><FrequencyChanges><FrequencyChange><Frequency dt:dt="r8">2699960000</Frequency><Timestamp dt:dt="r8">5.08226741326027E+15</Timestamp><Cur…	좌우반구com(split BVF)_1-008-1	60.021	1.0.0.165	1	-1230438826	Professional	2.0.10.242	2.0.10.353	10-12-2020	2020-10-12 오전 6:15:39	15:15:39	2.0.10.248	66	1	z	노조	노	조	52	1	66	NULL	NULL	NULL	NULL	NULL	NULL	KSY	List1	0		1	-1	194443	184		0	0	1	z	0	4	194627	0	z	381
좌우반구com(split BVF)_1	8	1	<?xml version="1.0"?>\n<Clock xmlns:dt="urn:schemas-microsoft-com:datatypes"><Description dt:dt="string">E-Prime Primary Realtime Clock</Description><StartTime><Timestamp dt:dt="int">0</Timestamp><DateUtc dt:dt="string">2020-10-12T06:15:39Z</DateUtc></StartTime><FrequencyChanges><FrequencyChange><Frequency dt:dt="r8">2699960000</Frequency><Timestamp dt:dt="r8">5.08226741326027E+15</Timestamp><Cur…	좌우반구com(split BVF)_1-008-1	60.021	1.0.0.165	1	-1230438826	Professional	2.0.10.242	2.0.10.353	10-12-2020	2020-10-12 오전 6:15:39	15:15:39	2.0.10.248	139	1	z	논란	논	란	NULL	NULL	NULL	122	1	7	NULL	NULL	NULL	KSY	List2	0		1	-1	439458	184		0	0	1	z	0	4	439642	0	z	276
좌우반구com(split BVF)_1	8	1	<?xml version="1.0"?>\n<Clock xmlns:dt="urn:schemas-microsoft-com:datatypes"><Description dt:dt="string">E-Prime Primary Realtime Clock</Description><StartTime><Timestamp dt:dt="int">0</Timestamp><DateUtc dt:dt="string">2020-10-12T06:15:39Z</DateUtc></StartTime><FrequencyChanges><FrequencyChange><Frequency dt:dt="r8">2699960000</Frequency><Timestamp dt:dt="r8">5.08226741326027E+15</Timestamp><Cur…	좌우반구com(split BVF)_1-008-1	60.021	1.0.0.165	1	-1230438826	Professional	2.0.10.242	2.0.10.353	10-12-2020	2020-10-12 오전 6:15:39	15:15:39	2.0.10.248	73	2	{/}	논무	논	무	91	1	73	NULL	NULL	NULL	NULL	NULL	NULL	KSY2	List1	NULL	NULL	NULL	NULL	NULL	NULL	NULL	NULL	NULL	1	{/}	0	3	212587	0	{/}	309
좌우반구com(split BVF)_1	8	1	<?xml version="1.0"?>\n<Clock xmlns:dt="urn:schemas-microsoft-com:datatypes"><Description dt:dt="string">E-Prime Primary Realtime Clock</Description><StartTime><Timestamp dt:dt="int">0</Timestamp><DateUtc dt:dt="string">2020-10-12T06:15:39Z</DateUtc></StartTime><FrequencyChanges><FrequencyChange><Frequency dt:dt="r8">2699960000</Frequency><Timestamp dt:dt="r8">5.08226741326027E+15</Timestamp><Cur…	좌우반구com(split BVF)_1-008-1	60.021	1.0.0.165	1	-1230438826	Professional	2.0.10.242	2.0.10.353	10-12-2020	2020-10-12 오전 6:15:39	15:15:39	2.0.10.248	142	1	z	느낌	느	낌	NULL	NULL	NULL	72	1	10	NULL	NULL	NULL	KSY	List2	0		0	-1	446806	183		0	0	1	z	0	3	446989	0	z	217
좌우반구com(split BVF)_1	8	1	<?xml version="1.0"?>\n<Clock xmlns:dt="urn:schemas-microsoft-com:datatypes"><Description dt:dt="string">E-Prime Primary Realtime Clock</Description><StartTime><Timestamp dt:dt="int">0</Timestamp><DateUtc dt:dt="string">2020-10-12T06:15:39Z</DateUtc></StartTime><FrequencyChanges><FrequencyChange><Frequency dt:dt="r8">2699960000</Frequency><Timestamp dt:dt="r8">5.08226741326027E+15</Timestamp><Cur…	좌우반구com(split BVF)_1-008-1	60.021	1.0.0.165	1	-1230438826	Professional	2.0.10.242	2.0.10.353	10-12-2020	2020-10-12 오전 6:15:39	15:15:39	2.0.10.248	251	2	{/}	느속	느	속	NULL	NULL	NULL	88	1	119	NULL	NULL	NULL	KSY3	List2	NULL	NULL	NULL	NULL	NULL	NULL	NULL	NULL	NULL	1	{/}	0	3	724643	0	{/}	425
좌우반구com(split BVF)_1	8	1	<?xml version="1.0"?>\n<Clock xmlns:dt="urn:schemas-microsoft-com:datatypes"><Description dt:dt="string">E-Prime Primary Realtime Clock</Description><StartTime><Timestamp dt:dt="int">0</Timestamp><DateUtc dt:dt="string">2020-10-12T06:15:39Z</DateUtc></StartTime><FrequencyChanges><FrequencyChange><Frequency dt:dt="r8">2699960000</Frequency><Timestamp dt:dt="r8">5.08226741326027E+15</Timestamp><Cur…	좌우반구com(split BVF)_1-008-1	60.021	1.0.0.165	1	-1230438826	Professional	2.0.10.242	2.0.10.353	10-12-2020	2020-10-12 오전 6:15:39	15:15:39	2.0.10.248	19	2	{/}	느스	느	스	24	1	19	NULL	NULL	NULL	NULL	NULL	NULL	KSY2	List1	NULL	NULL	NULL	NULL	NULL	NULL	NULL	NULL	NULL	1	{/}	0	3	75668	0	{/}	349
좌우반구com(split BVF)_1	8	1	<?xml version="1.0"?>\n<Clock xmlns:dt="urn:schemas-microsoft-com:datatypes"><Description dt:dt="string">E-Prime Primary Realtime Clock</Description><StartTime><Timestamp dt:dt="int">0</Timestamp><DateUtc dt:dt="string">2020-10-12T06:15:39Z</DateUtc></StartTime><FrequencyChanges><FrequencyChange><Frequency dt:dt="r8">2699960000</Frequency><Timestamp dt:dt="r8">5.08226741326027E+15</Timestamp><Cur…	좌우반구com(split BVF)_1-008-1	60.021	1.0.0.165	1	-1230438826	Professional	2.0.10.242	2.0.10.353	10-12-2020	2020-10-12 오전 6:15:39	15:15:39	2.0.10.248	71	2	{/}	느체	느	체	48	1	71	NULL	NULL	NULL	NULL	NULL	NULL	KSY	List1	0		0	0	207306	183		0	0	1	{/}	0	3	207489	0	{/}	263
좌우반구com(split BVF)_1	8	1	<?xml version="1.0"?>\n<Clock xmlns:dt="urn:schemas-microsoft-com:datatypes"><Description dt:dt="string">E-Prime Primary Realtime Clock</Description><StartTime><Timestamp dt:dt="int">0</Timestamp><DateUtc dt:dt="string">2020-10-12T06:15:39Z</DateUtc></StartTime><FrequencyChanges><FrequencyChange><Frequency dt:dt="r8">2699960000</Frequency><Timestamp dt:dt="r8">5.08226741326027E+15</Timestamp><Cur…	좌우반구com(split BVF)_1-008-1	60.021	1.0.0.165	1	-1230438826	Professional	2.0.10.242	2.0.10.353	10-12-2020	2020-10-12 오전 6:15:39	15:15:39	2.0.10.248	385	2	{/}	님우	님	우	NULL	NULL	NULL	NULL	NULL	NULL	97	1	121	KSY	List3	0		1	-1	1165906	184		0	0	1	{/}	0	4	1166090	0	{/}	318
좌우반구com(split BVF)_1	8	1	<?xml version="1.0"?>\n<Clock xmlns:dt="urn:schemas-microsoft-com:datatypes"><Description dt:dt="string">E-Prime Primary Realtime Clock</Description><StartTime><Timestamp dt:dt="int">0</Timestamp><DateUtc dt:dt="string">2020-10-12T06:15:39Z</DateUtc></StartTime><FrequencyChanges><FrequencyChange><Frequency dt:dt="r8">2699960000</Frequency><Timestamp dt:dt="r8">5.08226741326027E+15</Timestamp><Cur…	좌우반구com(split BVF)_1-008-1	60.021	1.0.0.165	1	-1230438826	Professional	2.0.10.242	2.0.10.353	10-12-2020	2020-10-12 오전 6:15:39	15:15:39	2.0.10.248	4	2	{/}	단률	단	률	103	1	4	NULL	NULL	NULL	NULL	NULL	NULL	KSY3	List1	NULL	NULL	NULL	NULL	NULL	NULL	NULL	NULL	NULL	1	{/}	0	3	37181	0	{/}	373
좌우반구com(split BVF)_1	8	1	<?xml version="1.0"?>\n<Clock xmlns:dt="urn:schemas-microsoft-com:datatypes"><Description dt:dt="string">E-Prime Primary Realtime Clock</Description><StartTime><Timestamp dt:dt="int">0</Timestamp><DateUtc dt:dt="string">2020-10-12T06:15:39Z</DateUtc></StartTime><FrequencyChanges><FrequencyChange><Frequency dt:dt="r8">2699960000</Frequency><Timestamp dt:dt="r8">5.08226741326027E+15</Timestamp><Cur…	좌우반구com(split BVF)_1-008-1	60.021	1.0.0.165	1	-1230438826	Professional	2.0.10.242	2.0.10.353	10-12-2020	2020-10-12 오전 6:15:39	15:15:39	2.0.10.248	54	1	z	단어	단	어	81	1	54	NULL	NULL	NULL	NULL	NULL	NULL	KSY	List1	0		0	-1	164187	184		0	0	1	z	0	4	164371	0	z	238
좌우반구com(split BVF)_1	8	1	<?xml version="1.0"?>\n<Clock xmlns:dt="urn:schemas-microsoft-com:datatypes"><Description dt:dt="string">E-Prime Primary Realtime Clock</Description><StartTime><Timestamp dt:dt="int">0</Timestamp><DateUtc dt:dt="string">2020-10-12T06:15:39Z</DateUtc></StartTime><FrequencyChanges><FrequencyChange><Frequency dt:dt="r8">2699960000</Frequency><Timestamp dt:dt="r8">5.08226741326027E+15</Timestamp><Cur…	좌우반구com(split BVF)_1-008-1	60.021	1.0.0.165	1	-1230438826	Professional	2.0.10.242	2.0.10.353	10-12-2020	2020-10-12 오전 6:15:39	15:15:39	2.0.10.248	306	1	z	단위	단	위	NULL	NULL	NULL	NULL	NULL	NULL	49	1	42	KSY	List3	0		0	0	967892	183		0	0	1	z	0	3	968075	0	z	238
좌우반구com(split BVF)_1	8	1	<?xml version="1.0"?>\n<Clock xmlns:dt="urn:schemas-microsoft-com:datatypes"><Description dt:dt="string">E-Prime Primary Realtime Clock</Description><StartTime><Timestamp dt:dt="int">0</Timestamp><DateUtc dt:dt="string">2020-10-12T06:15:39Z</DateUtc></StartTime><FrequencyChanges><FrequencyChange><Frequency dt:dt="r8">2699960000</Frequency><Timestamp dt:dt="r8">5.08226741326027E+15</Timestamp><Cur…	좌우반구com(split BVF)_1-008-1	60.021	1.0.0.165	1	-1230438826	Professional	2.0.10.242	2.0.10.353	10-12-2020	2020-10-12 오전 6:15:39	15:15:39	2.0.10.248	221	1	z	담화	담	화	NULL	NULL	NULL	25	1	89	NULL	NULL	NULL	KSY	List2	0		0	0	647620	183		0	0	0	z	0	3	647803	0	{/}	249
좌우반구com(split BVF)_1	8	1	<?xml version="1.0"?>\n<Clock xmlns:dt="urn:schemas-microsoft-com:datatypes"><Description dt:dt="string">E-Prime Primary Realtime Clock</Description><StartTime><Timestamp dt:dt="int">0</Timestamp><DateUtc dt:dt="string">2020-10-12T06:15:39Z</DateUtc></StartTime><FrequencyChanges><FrequencyChange><Frequency dt:dt="r8">2699960000</Frequency><Timestamp dt:dt="r8">5.08226741326027E+15</Timestamp><Cur…	좌우반구com(split BVF)_1-008-1	60.021	1.0.0.165	1	-1230438826	Professional	2.0.10.242	2.0.10.353	10-12-2020	2020-10-12 오전 6:15:39	15:15:39	2.0.10.248	182	1	z	대문	대	문	NULL	NULL	NULL	55	1	50	NULL	NULL	NULL	KSY	List2	0		0	-1	547971	183		0	0	1	z	0	3	548154	0	z	307
좌우반구com(split BVF)_1	8	1	<?xml version="1.0"?>\n<Clock xmlns:dt="urn:schemas-microsoft-com:datatypes"><Description dt:dt="string">E-Prime Primary Realtime Clock</Description><StartTime><Timestamp dt:dt="int">0</Timestamp><DateUtc dt:dt="string">2020-10-12T06:15:39Z</DateUtc></StartTime><FrequencyChanges><FrequencyChange><Frequency dt:dt="r8">2699960000</Frequency><Timestamp dt:dt="r8">5.08226741326027E+15</Timestamp><Cur…	좌우반구com(split BVF)_1-008-1	60.021	1.0.0.165	1	-1230438826	Professional	2.0.10.242	2.0.10.353	10-12-2020	2020-10-12 오전 6:15:39	15:15:39	2.0.10.248	270	1	z	대중	대	중	NULL	NULL	NULL	NULL	NULL	NULL	18	1	6	KSY	List3	0		0	0	875241	183		0	0	1	z	0	3	875424	0	z	266
좌우반구com(split BVF)_1	8	1	<?xml version="1.0"?>\n<Clock xmlns:dt="urn:schemas-microsoft-com:datatypes"><Description dt:dt="string">E-Prime Primary Realtime Clock</Description><StartTime><Timestamp dt:dt="int">0</Timestamp><DateUtc dt:dt="string">2020-10-12T06:15:39Z</DateUtc></StartTime><FrequencyChanges><FrequencyChange><Frequency dt:dt="r8">2699960000</Frequency><Timestamp dt:dt="r8">5.08226741326027E+15</Timestamp><Cur…	좌우반구com(split BVF)_1-008-1	60.021	1.0.0.165	1	-1230438826	Professional	2.0.10.242	2.0.10.353	10-12-2020	2020-10-12 오전 6:15:39	15:15:39	2.0.10.248	37	1	z	도박	도	박	10	1	37	NULL	NULL	NULL	NULL	NULL	NULL	KSY	List1	0		0	0	121819	183		0	0	1	z	0	3	122002	0	z	215
좌우반구com(split BVF)_1	8	1	<?xml version="1.0"?>\n<Clock xmlns:dt="urn:schemas-microsoft-com:datatypes"><Description dt:dt="string">E-Prime Primary Realtime Clock</Description><StartTime><Timestamp dt:dt="int">0</Timestamp><DateUtc dt:dt="string">2020-10-12T06:15:39Z</DateUtc></StartTime><FrequencyChanges><FrequencyChange><Frequency dt:dt="r8">2699960000</Frequency><Timestamp dt:dt="r8">5.08226741326027E+15</Timestamp><Cur…	좌우반구com(split BVF)_1-008-1	60.021	1.0.0.165	1	-1230438826	Professional	2.0.10.242	2.0.10.353	10-12-2020	2020-10-12 오전 6:15:39	15:15:39	2.0.10.248	94	2	{/}	도휘	도	휘	65	1	94	NULL	NULL	NULL	NULL	NULL	NULL	KSY3	List1	NULL	NULL	NULL	NULL	NULL	NULL	NULL	NULL	NULL	1	{/}	0	4	265769	0	{/}	383
좌우반구com(split BVF)_1	8	1	<?xml version="1.0"?>\n<Clock xmlns:dt="urn:schemas-microsoft-com:datatypes"><Description dt:dt="string">E-Prime Primary Realtime Clock</Description><StartTime><Timestamp dt:dt="int">0</Timestamp><DateUtc dt:dt="string">2020-10-12T06:15:39Z</DateUtc></StartTime><FrequencyChanges><FrequencyChange><Frequency dt:dt="r8">2699960000</Frequency><Timestamp dt:dt="r8">5.08226741326027E+15</Timestamp><Cur…	좌우반구com(split BVF)_1-008-1	60.021	1.0.0.165	1	-1230438826	Professional	2.0.10.242	2.0.10.353	10-12-2020	2020-10-12 오전 6:15:39	15:15:39	2.0.10.248	250	1	z	동의	동	의	NULL	NULL	NULL	59	1	118	NULL	NULL	NULL	KSY	List2	0		0	-1	721927	183		0	0	1	z	1	3	722110	0	z	334
좌우반구com(split BVF)_1	8	1	<?xml version="1.0"?>\n<Clock xmlns:dt="urn:schemas-microsoft-com:datatypes"><Description dt:dt="string">E-Prime Primary Realtime Clock</Description><StartTime><Timestamp dt:dt="int">0</Timestamp><DateUtc dt:dt="string">2020-10-12T06:15:39Z</DateUtc></StartTime><FrequencyChanges><FrequencyChange><Frequency dt:dt="r8">2699960000</Frequency><Timestamp dt:dt="r8">5.08226741326027E+15</Timestamp><Cur…	좌우반구com(split BVF)_1-008-1	60.021	1.0.0.165	1	-1230438826	Professional	2.0.10.242	2.0.10.353	10-12-2020	2020-10-12 오전 6:15:39	15:15:39	2.0.10.248	164	2	{/}	득관	득	관	NULL	NULL	NULL	127	1	32	NULL	NULL	NULL	KSY2	List2	NULL	NULL	NULL	NULL	NULL	NULL	NULL	NULL	NULL	1	{/}	0	3	502603	0	{/}	379
좌우반구com(split BVF)_1	8	1	<?xml version="1.0"?>\n<Clock xmlns:dt="urn:schemas-microsoft-com:datatypes"><Description dt:dt="string">E-Prime Primary Realtime Clock</Description><StartTime><Timestamp dt:dt="int">0</Timestamp><DateUtc dt:dt="string">2020-10-12T06:15:39Z</DateUtc></StartTime><FrequencyChanges><FrequencyChange><Frequency dt:dt="r8">2699960000</Frequency><Timestamp dt:dt="r8">5.08226741326027E+15</Timestamp><Cur…	좌우반구com(split BVF)_1-008-1	60.021	1.0.0.165	1	-1230438826	Professional	2.0.10.242	2.0.10.353	10-12-2020	2020-10-12 오전 6:15:39	15:15:39	2.0.10.248	41	2	{/}	득동	득	동	38	1	41	NULL	NULL	NULL	NULL	NULL	NULL	KSY2	List1	NULL	NULL	NULL	NULL	NULL	NULL	NULL	NULL	NULL	1	{/}	0	3	132115	0	{/}	326
좌우반구com(split BVF)_1	8	1	<?xml version="1.0"?>\n<Clock xmlns:dt="urn:schemas-microsoft-com:datatypes"><Description dt:dt="string">E-Prime Primary Realtime Clock</Description><StartTime><Timestamp dt:dt="int">0</Timestamp><DateUtc dt:dt="string">2020-10-12T06:15:39Z</DateUtc></StartTime><FrequencyChanges><FrequencyChange><Frequency dt:dt="r8">2699960000</Frequency><Timestamp dt:dt="r8">5.08226741326027E+15</Timestamp><Cur…	좌우반구com(split BVF)_1-008-1	60.021	1.0.0.165	1	-1230438826	Professional	2.0.10.242	2.0.10.353	10-12-2020	2020-10-12 오전 6:15:39	15:15:39	2.0.10.248	154	2	{/}	득생	득	생	NULL	NULL	NULL	36	1	22	NULL	NULL	NULL	KSY2	List2	NULL	NULL	NULL	NULL	NULL	NULL	NULL	NULL	NULL	1	{/}	0	3	477245	0	{/}	265
좌우반구com(split BVF)_1	8	1	<?xml version="1.0"?>\n<Clock xmlns:dt="urn:schemas-microsoft-com:datatypes"><Description dt:dt="string">E-Prime Primary Realtime Clock</Description><StartTime><Timestamp dt:dt="int">0</Timestamp><DateUtc dt:dt="string">2020-10-12T06:15:39Z</DateUtc></StartTime><FrequencyChanges><FrequencyChange><Frequency dt:dt="r8">2699960000</Frequency><Timestamp dt:dt="r8">5.08226741326027E+15</Timestamp><Cur…	좌우반구com(split BVF)_1-008-1	60.021	1.0.0.165	1	-1230438826	Professional	2.0.10.242	2.0.10.353	10-12-2020	2020-10-12 오전 6:15:39	15:15:39	2.0.10.248	313	2	{/}	득외	득	외	NULL	NULL	NULL	NULL	NULL	NULL	121	1	49	KSY3	List3	NULL	NULL	NULL	NULL	NULL	NULL	NULL	NULL	NULL	1	{/}	0	3	986069	0	{/}	284
좌우반구com(split BVF)_1	8	1	<?xml version="1.0"?>\n<Clock xmlns:dt="urn:schemas-microsoft-com:datatypes"><Description dt:dt="string">E-Prime Primary Realtime Clock</Description><StartTime><Timestamp dt:dt="int">0</Timestamp><DateUtc dt:dt="string">2020-10-12T06:15:39Z</DateUtc></StartTime><FrequencyChanges><FrequencyChange><Frequency dt:dt="r8">2699960000</Frequency><Timestamp dt:dt="r8">5.08226741326027E+15</Timestamp><Cur…	좌우반구com(split BVF)_1-008-1	60.021	1.0.0.165	1	-1230438826	Professional	2.0.10.242	2.0.10.353	10-12-2020	2020-10-12 오전 6:15:39	15:15:39	2.0.10.248	300	2	{/}	란공	란	공	NULL	NULL	NULL	NULL	NULL	NULL	113	1	36	KSY	List3	0		1	-1	952580	184		0	0	1	{/}	0	4	952764	0	{/}	405
좌우반구com(split BVF)_1	8	1	<?xml version="1.0"?>\n<Clock xmlns:dt="urn:schemas-microsoft-com:datatypes"><Description dt:dt="string">E-Prime Primary Realtime Clock</Description><StartTime><Timestamp dt:dt="int">0</Timestamp><DateUtc dt:dt="string">2020-10-12T06:15:39Z</DateUtc></StartTime><FrequencyChanges><FrequencyChange><Frequency dt:dt="r8">2699960000</Frequency><Timestamp dt:dt="r8">5.08226741326027E+15</Timestamp><Cur…	좌우반구com(split BVF)_1-008-1	60.021	1.0.0.165	1	-1230438826	Professional	2.0.10.242	2.0.10.353	10-12-2020	2020-10-12 오전 6:15:39	15:15:39	2.0.10.248	203	2	{/}	량필	량	필	NULL	NULL	NULL	87	1	71	NULL	NULL	NULL	KSY3	List2	NULL	NULL	NULL	NULL	NULL	NULL	NULL	NULL	NULL	1	{/}	0	3	602585	0	{/}	284
좌우반구com(split BVF)_1	8	1	<?xml version="1.0"?>\n<Clock xmlns:dt="urn:schemas-microsoft-com:datatypes"><Description dt:dt="string">E-Prime Primary Realtime Clock</Description><StartTime><Timestamp dt:dt="int">0</Timestamp><DateUtc dt:dt="string">2020-10-12T06:15:39Z</DateUtc></StartTime><FrequencyChanges><FrequencyChange><Frequency dt:dt="r8">2699960000</Frequency><Timestamp dt:dt="r8">5.08226741326027E+15</Timestamp><Cur…	좌우반구com(split BVF)_1-008-1	60.021	1.0.0.165	1	-1230438826	Professional	2.0.10.242	2.0.10.353	10-12-2020	2020-10-12 오전 6:15:39	15:15:39	2.0.10.248	345	2	{/}	려제	려	제	NULL	NULL	NULL	NULL	NULL	NULL	71	1	81	KSY2	List3	NULL	NULL	NULL	NULL	NULL	NULL	NULL	NULL	NULL	1	{/}	0	3	1066191	0	{/}	354
좌우반구com(split BVF)_1	8	1	<?xml version="1.0"?>\n<Clock xmlns:dt="urn:schemas-microsoft-com:datatypes"><Description dt:dt="string">E-Prime Primary Realtime Clock</Description><StartTime><Timestamp dt:dt="int">0</Timestamp><DateUtc dt:dt="string">2020-10-12T06:15:39Z</DateUtc></StartTime><FrequencyChanges><FrequencyChange><Frequency dt:dt="r8">2699960000</Frequency><Timestamp dt:dt="r8">5.08226741326027E+15</Timestamp><Cur…	좌우반구com(split BVF)_1-008-1	60.021	1.0.0.165	1	-1230438826	Professional	2.0.10.242	2.0.10.353	10-12-2020	2020-10-12 오전 6:15:39	15:15:39	2.0.10.248	48	2	{/}	려최	려	최	31	1	48	NULL	NULL	NULL	NULL	NULL	NULL	KSY	List1	0		1	-1	149442	184		0	0	1	{/}	0	4	149626	0	{/}	191
좌우반구com(split BVF)_1	8	1	<?xml version="1.0"?>\n<Clock xmlns:dt="urn:schemas-microsoft-com:datatypes"><Description dt:dt="string">E-Prime Primary Realtime Clock</Description><StartTime><Timestamp dt:dt="int">0</Timestamp><DateUtc dt:dt="string">2020-10-12T06:15:39Z</DateUtc></StartTime><FrequencyChanges><FrequencyChange><Frequency dt:dt="r8">2699960000</Frequency><Timestamp dt:dt="r8">5.08226741326027E+15</Timestamp><Cur…	좌우반구com(split BVF)_1-008-1	60.021	1.0.0.165	1	-1230438826	Professional	2.0.10.242	2.0.10.353	10-12-2020	2020-10-12 오전 6:15:39	15:15:39	2.0.10.248	39	2	{/}	려희	려	희	20	1	39	NULL	NULL	NULL	NULL	NULL	NULL	KSY	List1	0		0	-1	127000	183		0	0	1	{/}	1	3	127183	0	{/}	258
좌우반구com(split BVF)_1	8	1	<?xml version="1.0"?>\n<Clock xmlns:dt="urn:schemas-microsoft-com:datatypes"><Description dt:dt="string">E-Prime Primary Realtime Clock</Description><StartTime><Timestamp dt:dt="int">0</Timestamp><DateUtc dt:dt="string">2020-10-12T06:15:39Z</DateUtc></StartTime><FrequencyChanges><FrequencyChange><Frequency dt:dt="r8">2699960000</Frequency><Timestamp dt:dt="r8">5.08226741326027E+15</Timestamp><Cur…	좌우반구com(split BVF)_1-008-1	60.021	1.0.0.165	1	-1230438826	Professional	2.0.10.242	2.0.10.353	10-12-2020	2020-10-12 오전 6:15:39	15:15:39	2.0.10.248	134	2	{/}	력름	력	름	NULL	NULL	NULL	93	1	2	NULL	NULL	NULL	KSY3	List2	NULL	NULL	NULL	NULL	NULL	NULL	NULL	NULL	NULL	1	{/}	0	3	426996	0	{/}	610
좌우반구com(split BVF)_1	8	1	<?xml version="1.0"?>\n<Clock xmlns:dt="urn:schemas-microsoft-com:datatypes"><Description dt:dt="string">E-Prime Primary Realtime Clock</Description><StartTime><Timestamp dt:dt="int">0</Timestamp><DateUtc dt:dt="string">2020-10-12T06:15:39Z</DateUtc></StartTime><FrequencyChanges><FrequencyChange><Frequency dt:dt="r8">2699960000</Frequency><Timestamp dt:dt="r8">5.08226741326027E+15</Timestamp><Cur…	좌우반구com(split BVF)_1-008-1	60.021	1.0.0.165	1	-1230438826	Professional	2.0.10.242	2.0.10.353	10-12-2020	2020-10-12 오전 6:15:39	15:15:39	2.0.10.248	86	2	{/}	례부	례	부	95	1	86	NULL	NULL	NULL	NULL	NULL	NULL	KSY	List1	0		0	0	245526	183		0	0	1	{/}	0	3	245709	0	{/}	211
좌우반구com(split BVF)_1	8	1	<?xml version="1.0"?>\n<Clock xmlns:dt="urn:schemas-microsoft-com:datatypes"><Description dt:dt="string">E-Prime Primary Realtime Clock</Description><StartTime><Timestamp dt:dt="int">0</Timestamp><DateUtc dt:dt="string">2020-10-12T06:15:39Z</DateUtc></StartTime><FrequencyChanges><FrequencyChange><Frequency dt:dt="r8">2699960000</Frequency><Timestamp dt:dt="r8">5.08226741326027E+15</Timestamp><Cur…	좌우반구com(split BVF)_1-008-1	60.021	1.0.0.165	1	-1230438826	Professional	2.0.10.242	2.0.10.353	10-12-2020	2020-10-12 오전 6:15:39	15:15:39	2.0.10.248	24	2	{/}	록어	록	어	40	1	24	NULL	NULL	NULL	NULL	NULL	NULL	KSY2	List1	NULL	NULL	NULL	NULL	NULL	NULL	NULL	NULL	NULL	0	{/}	0	3	88780	0	z	549
좌우반구com(split BVF)_1	8	1	<?xml version="1.0"?>\n<Clock xmlns:dt="urn:schemas-microsoft-com:datatypes"><Description dt:dt="string">E-Prime Primary Realtime Clock</Description><StartTime><Timestamp dt:dt="int">0</Timestamp><DateUtc dt:dt="string">2020-10-12T06:15:39Z</DateUtc></StartTime><FrequencyChanges><FrequencyChange><Frequency dt:dt="r8">2699960000</Frequency><Timestamp dt:dt="r8">5.08226741326027E+15</Timestamp><Cur…	좌우반구com(split BVF)_1-008-1	60.021	1.0.0.165	1	-1230438826	Professional	2.0.10.242	2.0.10.353	10-12-2020	2020-10-12 오전 6:15:39	15:15:39	2.0.10.248	5	2	{/}	류궤	류	궤	55	1	5	NULL	NULL	NULL	NULL	NULL	NULL	KSY	List1	0		0	-1	39564	183		0	0	1	{/}	0	3	39747	0	{/}	335
좌우반구com(split BVF)_1	8	1	<?xml version="1.0"?>\n<Clock xmlns:dt="urn:schemas-microsoft-com:datatypes"><Description dt:dt="string">E-Prime Primary Realtime Clock</Description><StartTime><Timestamp dt:dt="int">0</Timestamp><DateUtc dt:dt="string">2020-10-12T06:15:39Z</DateUtc></StartTime><FrequencyChanges><FrequencyChange><Frequency dt:dt="r8">2699960000</Frequency><Timestamp dt:dt="r8">5.08226741326027E+15</Timestamp><Cur…	좌우반구com(split BVF)_1-008-1	60.021	1.0.0.165	1	-1230438826	Professional	2.0.10.242	2.0.10.353	10-12-2020	2020-10-12 오전 6:15:39	15:15:39	2.0.10.248	243	2	{/}	류란	류	란	NULL	NULL	NULL	6	1	111	NULL	NULL	NULL	KSY3	List2	NULL	NULL	NULL	NULL	NULL	NULL	NULL	NULL	NULL	1	{/}	1	3	704233	0	{/}	307
좌우반구com(split BVF)_1	8	1	<?xml version="1.0"?>\n<Clock xmlns:dt="urn:schemas-microsoft-com:datatypes"><Description dt:dt="string">E-Prime Primary Realtime Clock</Description><StartTime><Timestamp dt:dt="int">0</Timestamp><DateUtc dt:dt="string">2020-10-12T06:15:39Z</DateUtc></StartTime><FrequencyChanges><FrequencyChange><Frequency dt:dt="r8">2699960000</Frequency><Timestamp dt:dt="r8">5.08226741326027E+15</Timestamp><Cur…	좌우반구com(split BVF)_1-008-1	60.021	1.0.0.165	1	-1230438826	Professional	2.0.10.242	2.0.10.353	10-12-2020	2020-10-12 오전 6:15:39	15:15:39	2.0.10.248	137	2	{/}	류포	류	포	NULL	NULL	NULL	33	1	5	NULL	NULL	NULL	KSY	List2	0		1	-1	434543	184		0	0	1	{/}	0	4	434727	0	{/}	215
좌우반구com(split BVF)_1	8	1	<?xml version="1.0"?>\n<Clock xmlns:dt="urn:schemas-microsoft-com:datatypes"><Description dt:dt="string">E-Prime Primary Realtime Clock</Description><StartTime><Timestamp dt:dt="int">0</Timestamp><DateUtc dt:dt="string">2020-10-12T06:15:39Z</DateUtc></StartTime><FrequencyChanges><FrequencyChange><Frequency dt:dt="r8">2699960000</Frequency><Timestamp dt:dt="r8">5.08226741326027E+15</Timestamp><Cur…	좌우반구com(split BVF)_1-008-1	60.021	1.0.0.165	1	-1230438826	Professional	2.0.10.242	2.0.10.353	10-12-2020	2020-10-12 오전 6:15:39	15:15:39	2.0.10.248	369	2	{/}	률법	률	법	NULL	NULL	NULL	NULL	NULL	NULL	9	1	105	KSY	List3	0		1	-1	1126070	183		0	0	1	{/}	1	3	1126253	0	{/}	267
좌우반구com(split BVF)_1	8	1	<?xml version="1.0"?>\n<Clock xmlns:dt="urn:schemas-microsoft-com:datatypes"><Description dt:dt="string">E-Prime Primary Realtime Clock</Description><StartTime><Timestamp dt:dt="int">0</Timestamp><DateUtc dt:dt="string">2020-10-12T06:15:39Z</DateUtc></StartTime><FrequencyChanges><FrequencyChange><Frequency dt:dt="r8">2699960000</Frequency><Timestamp dt:dt="r8">5.08226741326027E+15</Timestamp><Cur…	좌우반구com(split BVF)_1-008-1	60.021	1.0.0.165	1	-1230438826	Professional	2.0.10.242	2.0.10.353	10-12-2020	2020-10-12 오전 6:15:39	15:15:39	2.0.10.248	391	2	{/}	률법	률	법	NULL	NULL	NULL	NULL	NULL	NULL	67	1	127	KSY3	List3	NULL	NULL	NULL	NULL	NULL	NULL	NULL	NULL	NULL	1	{/}	0	4	1181368	0	{/}	319
좌우반구com(split BVF)_1	8	1	<?xml version="1.0"?>\n<Clock xmlns:dt="urn:schemas-microsoft-com:datatypes"><Description dt:dt="string">E-Prime Primary Realtime Clock</Description><StartTime><Timestamp dt:dt="int">0</Timestamp><DateUtc dt:dt="string">2020-10-12T06:15:39Z</DateUtc></StartTime><FrequencyChanges><FrequencyChange><Frequency dt:dt="r8">2699960000</Frequency><Timestamp dt:dt="r8">5.08226741326027E+15</Timestamp><Cur…	좌우반구com(split BVF)_1-008-1	60.021	1.0.0.165	1	-1230438826	Professional	2.0.10.242	2.0.10.353	10-12-2020	2020-10-12 오전 6:15:39	15:15:39	2.0.10.248	90	2	{/}	률시	률	시	2	1	90	NULL	NULL	NULL	NULL	NULL	NULL	KSY	List1	0		0	-1	255422	184		0	0	1	{/}	0	4	255606	0	{/}	210
좌우반구com(split BVF)_1	8	1	<?xml version="1.0"?>\n<Clock xmlns:dt="urn:schemas-microsoft-com:datatypes"><Description dt:dt="string">E-Prime Primary Realtime Clock</Description><StartTime><Timestamp dt:dt="int">0</Timestamp><DateUtc dt:dt="string">2020-10-12T06:15:39Z</DateUtc></StartTime><FrequencyChanges><FrequencyChange><Frequency dt:dt="r8">2699960000</Frequency><Timestamp dt:dt="r8">5.08226741326027E+15</Timestamp><Cur…	좌우반구com(split BVF)_1-008-1	60.021	1.0.0.165	1	-1230438826	Professional	2.0.10.242	2.0.10.353	10-12-2020	2020-10-12 오전 6:15:39	15:15:39	2.0.10.248	348	2	{/}	률훈	률	훈	NULL	NULL	NULL	NULL	NULL	NULL	45	1	84	KSY2	List3	NULL	NULL	NULL	NULL	NULL	NULL	NULL	NULL	NULL	1	{/}	1	3	1073838	0	{/}	258
좌우반구com(split BVF)_1	8	1	<?xml version="1.0"?>\n<Clock xmlns:dt="urn:schemas-microsoft-com:datatypes"><Description dt:dt="string">E-Prime Primary Realtime Clock</Description><StartTime><Timestamp dt:dt="int">0</Timestamp><DateUtc dt:dt="string">2020-10-12T06:15:39Z</DateUtc></StartTime><FrequencyChanges><FrequencyChange><Frequency dt:dt="r8">2699960000</Frequency><Timestamp dt:dt="r8">5.08226741326027E+15</Timestamp><Cur…	좌우반구com(split BVF)_1-008-1	60.021	1.0.0.165	1	-1230438826	Professional	2.0.10.242	2.0.10.353	10-12-2020	2020-10-12 오전 6:15:39	15:15:39	2.0.10.248	51	2	{/}	름결	름	결	118	1	51	NULL	NULL	NULL	NULL	NULL	NULL	KSY	List1	0		0	-1	156773	183		0	0	1	{/}	1	3	156956	0	{/}	221
좌우반구com(split BVF)_1	8	1	<?xml version="1.0"?>\n<Clock xmlns:dt="urn:schemas-microsoft-com:datatypes"><Description dt:dt="string">E-Prime Primary Realtime Clock</Description><StartTime><Timestamp dt:dt="int">0</Timestamp><DateUtc dt:dt="string">2020-10-12T06:15:39Z</DateUtc></StartTime><FrequencyChanges><FrequencyChange><Frequency dt:dt="r8">2699960000</Frequency><Timestamp dt:dt="r8">5.08226741326027E+15</Timestamp><Cur…	좌우반구com(split BVF)_1-008-1	60.021	1.0.0.165	1	-1230438826	Professional	2.0.10.242	2.0.10.353	10-12-2020	2020-10-12 오전 6:15:39	15:15:39	2.0.10.248	347	2	{/}	름무	름	무	NULL	NULL	NULL	NULL	NULL	NULL	70	1	83	KSY2	List3	NULL	NULL	NULL	NULL	NULL	NULL	NULL	NULL	NULL	1	{/}	0	3	1071239	0	{/}	394
좌우반구com(split BVF)_1	8	1	<?xml version="1.0"?>\n<Clock xmlns:dt="urn:schemas-microsoft-com:datatypes"><Description dt:dt="string">E-Prime Primary Realtime Clock</Description><StartTime><Timestamp dt:dt="int">0</Timestamp><DateUtc dt:dt="string">2020-10-12T06:15:39Z</DateUtc></StartTime><FrequencyChanges><FrequencyChange><Frequency dt:dt="r8">2699960000</Frequency><Timestamp dt:dt="r8">5.08226741326027E+15</Timestamp><Cur…	좌우반구com(split BVF)_1-008-1	60.021	1.0.0.165	1	-1230438826	Professional	2.0.10.242	2.0.10.353	10-12-2020	2020-10-12 오전 6:15:39	15:15:39	2.0.10.248	32	2	{/}	리열	리	열	99	1	32	NULL	NULL	NULL	NULL	NULL	NULL	KSY3	List1	NULL	NULL	NULL	NULL	NULL	NULL	NULL	NULL	NULL	1	{/}	0	3	109473	0	{/}	344
좌우반구com(split BVF)_1	8	1	<?xml version="1.0"?>\n<Clock xmlns:dt="urn:schemas-microsoft-com:datatypes"><Description dt:dt="string">E-Prime Primary Realtime Clock</Description><StartTime><Timestamp dt:dt="int">0</Timestamp><DateUtc dt:dt="string">2020-10-12T06:15:39Z</DateUtc></StartTime><FrequencyChanges><FrequencyChange><Frequency dt:dt="r8">2699960000</Frequency><Timestamp dt:dt="r8">5.08226741326027E+15</Timestamp><Cur…	좌우반구com(split BVF)_1-008-1	60.021	1.0.0.165	1	-1230438826	Professional	2.0.10.242	2.0.10.353	10-12-2020	2020-10-12 오전 6:15:39	15:15:39	2.0.10.248	209	2	{/}	림밀	림	밀	NULL	NULL	NULL	47	1	77	NULL	NULL	NULL	KSY	List2	0		0	-1	617630	183		0	0	1	{/}	0	3	617813	0	{/}	272
좌우반구com(split BVF)_1	8	1	<?xml version="1.0"?>\n<Clock xmlns:dt="urn:schemas-microsoft-com:datatypes"><Description dt:dt="string">E-Prime Primary Realtime Clock</Description><StartTime><Timestamp dt:dt="int">0</Timestamp><DateUtc dt:dt="string">2020-10-12T06:15:39Z</DateUtc></StartTime><FrequencyChanges><FrequencyChange><Frequency dt:dt="r8">2699960000</Frequency><Timestamp dt:dt="r8">5.08226741326027E+15</Timestamp><Cur…	좌우반구com(split BVF)_1-008-1	60.021	1.0.0.165	1	-1230438826	Professional	2.0.10.242	2.0.10.353	10-12-2020	2020-10-12 오전 6:15:39	15:15:39	2.0.10.248	346	2	{/}	마요	마	요	NULL	NULL	NULL	NULL	NULL	NULL	25	1	82	KSY	List3	0		1	-1	1068573	184		0	0	0	{/}	0	4	1068757	0	z	283
좌우반구com(split BVF)_1	8	1	<?xml version="1.0"?>\n<Clock xmlns:dt="urn:schemas-microsoft-com:datatypes"><Description dt:dt="string">E-Prime Primary Realtime Clock</Description><StartTime><Timestamp dt:dt="int">0</Timestamp><DateUtc dt:dt="string">2020-10-12T06:15:39Z</DateUtc></StartTime><FrequencyChanges><FrequencyChange><Frequency dt:dt="r8">2699960000</Frequency><Timestamp dt:dt="r8">5.08226741326027E+15</Timestamp><Cur…	좌우반구com(split BVF)_1-008-1	60.021	1.0.0.165	1	-1230438826	Professional	2.0.10.242	2.0.10.353	10-12-2020	2020-10-12 오전 6:15:39	15:15:39	2.0.10.248	381	2	{/}	망습	망	습	NULL	NULL	NULL	NULL	NULL	NULL	111	1	117	KSY3	List3	NULL	NULL	NULL	NULL	NULL	NULL	NULL	NULL	NULL	0	{/}	1	3	1155976	0	z	392
좌우반구com(split BVF)_1	8	1	<?xml version="1.0"?>\n<Clock xmlns:dt="urn:schemas-microsoft-com:datatypes"><Description dt:dt="string">E-Prime Primary Realtime Clock</Description><StartTime><Timestamp dt:dt="int">0</Timestamp><DateUtc dt:dt="string">2020-10-12T06:15:39Z</DateUtc></StartTime><FrequencyChanges><FrequencyChange><Frequency dt:dt="r8">2699960000</Frequency><Timestamp dt:dt="r8">5.08226741326027E+15</Timestamp><Cur…	좌우반구com(split BVF)_1-008-1	60.021	1.0.0.165	1	-1230438826	Professional	2.0.10.242	2.0.10.353	10-12-2020	2020-10-12 오전 6:15:39	15:15:39	2.0.10.248	273	1	z	망신	망	신	NULL	NULL	NULL	NULL	NULL	NULL	127	1	9	KSY	List3	0		0	-1	882888	183		0	0	1	z	0	3	883071	0	z	267
좌우반구com(split BVF)_1	8	1	<?xml version="1.0"?>\n<Clock xmlns:dt="urn:schemas-microsoft-com:datatypes"><Description dt:dt="string">E-Prime Primary Realtime Clock</Description><StartTime><Timestamp dt:dt="int">0</Timestamp><DateUtc dt:dt="string">2020-10-12T06:15:39Z</DateUtc></StartTime><FrequencyChanges><FrequencyChange><Frequency dt:dt="r8">2699960000</Frequency><Timestamp dt:dt="r8">5.08226741326027E+15</Timestamp><Cur…	좌우반구com(split BVF)_1-008-1	60.021	1.0.0.165	1	-1230438826	Professional	2.0.10.242	2.0.10.353	10-12-2020	2020-10-12 오전 6:15:39	15:15:39	2.0.10.248	370	1	z	매력	매	력	NULL	NULL	NULL	NULL	NULL	NULL	37	1	106	KSY	List3	0		0	-1	1128536	183		0	0	1	z	0	3	1128719	0	z	217
좌우반구com(split BVF)_1	8	1	<?xml version="1.0"?>\n<Clock xmlns:dt="urn:schemas-microsoft-com:datatypes"><Description dt:dt="string">E-Prime Primary Realtime Clock</Description><StartTime><Timestamp dt:dt="int">0</Timestamp><DateUtc dt:dt="string">2020-10-12T06:15:39Z</DateUtc></StartTime><FrequencyChanges><FrequencyChange><Frequency dt:dt="r8">2699960000</Frequency><Timestamp dt:dt="r8">5.08226741326027E+15</Timestamp><Cur…	좌우반구com(split BVF)_1-008-1	60.021	1.0.0.165	1	-1230438826	Professional	2.0.10.242	2.0.10.353	10-12-2020	2020-10-12 오전 6:15:39	15:15:39	2.0.10.248	14	2	{/}	매소	매	소	69	1	14	NULL	NULL	NULL	NULL	NULL	NULL	KSY3	List1	NULL	NULL	NULL	NULL	NULL	NULL	NULL	NULL	NULL	0	{/}	0	4	62473	0	z	513
좌우반구com(split BVF)_1	8	1	<?xml version="1.0"?>\n<Clock xmlns:dt="urn:schemas-microsoft-com:datatypes"><Description dt:dt="string">E-Prime Primary Realtime Clock</Description><StartTime><Timestamp dt:dt="int">0</Timestamp><DateUtc dt:dt="string">2020-10-12T06:15:39Z</DateUtc></StartTime><FrequencyChanges><FrequencyChange><Frequency dt:dt="r8">2699960000</Frequency><Timestamp dt:dt="r8">5.08226741326027E+15</Timestamp><Cur…	좌우반구com(split BVF)_1-008-1	60.021	1.0.0.165	1	-1230438826	Professional	2.0.10.242	2.0.10.353	10-12-2020	2020-10-12 오전 6:15:39	15:15:39	2.0.10.248	286	1	z	모습	모	습	NULL	NULL	NULL	NULL	NULL	NULL	27	1	22	KSY	List3	0		1	-1	917409	184		0	0	1	z	0	4	917593	0	z	225
좌우반구com(split BVF)_1	8	1	<?xml version="1.0"?>\n<Clock xmlns:dt="urn:schemas-microsoft-com:datatypes"><Description dt:dt="string">E-Prime Primary Realtime Clock</Description><StartTime><Timestamp dt:dt="int">0</Timestamp><DateUtc dt:dt="string">2020-10-12T06:15:39Z</DateUtc></StartTime><FrequencyChanges><FrequencyChange><Frequency dt:dt="r8">2699960000</Frequency><Timestamp dt:dt="r8">5.08226741326027E+15</Timestamp><Cur…	좌우반구com(split BVF)_1-008-1	60.021	1.0.0.165	1	-1230438826	Professional	2.0.10.242	2.0.10.353	10-12-2020	2020-10-12 오전 6:15:39	15:15:39	2.0.10.248	253	1	z	모형	모	형	NULL	NULL	NULL	44	1	121	NULL	NULL	NULL	KSY	List2	0		0	-1	729591	183		0	0	1	z	1	3	729774	0	z	302
좌우반구com(split BVF)_1	8	1	<?xml version="1.0"?>\n<Clock xmlns:dt="urn:schemas-microsoft-com:datatypes"><Description dt:dt="string">E-Prime Primary Realtime Clock</Description><StartTime><Timestamp dt:dt="int">0</Timestamp><DateUtc dt:dt="string">2020-10-12T06:15:39Z</DateUtc></StartTime><FrequencyChanges><FrequencyChange><Frequency dt:dt="r8">2699960000</Frequency><Timestamp dt:dt="r8">5.08226741326027E+15</Timestamp><Cur…	좌우반구com(split BVF)_1-008-1	60.021	1.0.0.165	1	-1230438826	Professional	2.0.10.242	2.0.10.353	10-12-2020	2020-10-12 오전 6:15:39	15:15:39	2.0.10.248	115	2	{/}	목력	목	력	92	1	115	NULL	NULL	NULL	NULL	NULL	NULL	KSY2	List1	NULL	NULL	NULL	NULL	NULL	NULL	NULL	NULL	NULL	1	{/}	0	3	318567	0	{/}	432
좌우반구com(split BVF)_1	8	1	<?xml version="1.0"?>\n<Clock xmlns:dt="urn:schemas-microsoft-com:datatypes"><Description dt:dt="string">E-Prime Primary Realtime Clock</Description><StartTime><Timestamp dt:dt="int">0</Timestamp><DateUtc dt:dt="string">2020-10-12T06:15:39Z</DateUtc></StartTime><FrequencyChanges><FrequencyChange><Frequency dt:dt="r8">2699960000</Frequency><Timestamp dt:dt="r8">5.08226741326027E+15</Timestamp><Cur…	좌우반구com(split BVF)_1-008-1	60.021	1.0.0.165	1	-1230438826	Professional	2.0.10.242	2.0.10.353	10-12-2020	2020-10-12 오전 6:15:39	15:15:39	2.0.10.248	160	1	z	목록	목	록	NULL	NULL	NULL	84	1	28	NULL	NULL	NULL	KSY	List2	0		0	-1	492190	183		0	0	1	z	1	3	492373	0	z	297
좌우반구com(split BVF)_1	8	1	<?xml version="1.0"?>\n<Clock xmlns:dt="urn:schemas-microsoft-com:datatypes"><Description dt:dt="string">E-Prime Primary Realtime Clock</Description><StartTime><Timestamp dt:dt="int">0</Timestamp><DateUtc dt:dt="string">2020-10-12T06:15:39Z</DateUtc></StartTime><FrequencyChanges><FrequencyChange><Frequency dt:dt="r8">2699960000</Frequency><Timestamp dt:dt="r8">5.08226741326027E+15</Timestamp><Cur…	좌우반구com(split BVF)_1-008-1	60.021	1.0.0.165	1	-1230438826	Professional	2.0.10.242	2.0.10.353	10-12-2020	2020-10-12 오전 6:15:39	15:15:39	2.0.10.248	289	1	z	목적	목	적	NULL	NULL	NULL	NULL	NULL	NULL	43	1	25	KSY	List3	0		0	0	924857	183		0	0	1	z	0	3	925040	0	z	250
좌우반구com(split BVF)_1	8	1	<?xml version="1.0"?>\n<Clock xmlns:dt="urn:schemas-microsoft-com:datatypes"><Description dt:dt="string">E-Prime Primary Realtime Clock</Description><StartTime><Timestamp dt:dt="int">0</Timestamp><DateUtc dt:dt="string">2020-10-12T06:15:39Z</DateUtc></StartTime><FrequencyChanges><FrequencyChange><Frequency dt:dt="r8">2699960000</Frequency><Timestamp dt:dt="r8">5.08226741326027E+15</Timestamp><Cur…	좌우반구com(split BVF)_1-008-1	60.021	1.0.0.165	1	-1230438826	Professional	2.0.10.242	2.0.10.353	10-12-2020	2020-10-12 오전 6:15:39	15:15:39	2.0.10.248	103	2	{/}	목퇴	목	퇴	72	1	103	NULL	NULL	NULL	NULL	NULL	NULL	KSY	List1	0		0	-1	288644	183		0	0	1	{/}	1	3	288827	0	{/}	260
좌우반구com(split BVF)_1	8	1	<?xml version="1.0"?>\n<Clock xmlns:dt="urn:schemas-microsoft-com:datatypes"><Description dt:dt="string">E-Prime Primary Realtime Clock</Description><StartTime><Timestamp dt:dt="int">0</Timestamp><DateUtc dt:dt="string">2020-10-12T06:15:39Z</DateUtc></StartTime><FrequencyChanges><FrequencyChange><Frequency dt:dt="r8">2699960000</Frequency><Timestamp dt:dt="r8">5.08226741326027E+15</Timestamp><Cur…	좌우반구com(split BVF)_1-008-1	60.021	1.0.0.165	1	-1230438826	Professional	2.0.10.242	2.0.10.353	10-12-2020	2020-10-12 오전 6:15:39	15:15:39	2.0.10.248	8	2	{/}	무록	무	록	75	1	8	NULL	NULL	NULL	NULL	NULL	NULL	KSY3	List1	NULL	NULL	NULL	NULL	NULL	NULL	NULL	NULL	NULL	1	{/}	1	3	47344	0	{/}	290
좌우반구com(split BVF)_1	8	1	<?xml version="1.0"?>\n<Clock xmlns:dt="urn:schemas-microsoft-com:datatypes"><Description dt:dt="string">E-Prime Primary Realtime Clock</Description><StartTime><Timestamp dt:dt="int">0</Timestamp><DateUtc dt:dt="string">2020-10-12T06:15:39Z</DateUtc></StartTime><FrequencyChanges><FrequencyChange><Frequency dt:dt="r8">2699960000</Frequency><Timestamp dt:dt="r8">5.08226741326027E+15</Timestamp><Cur…	좌우반구com(split BVF)_1-008-1	60.021	1.0.0.165	1	-1230438826	Professional	2.0.10.242	2.0.10.353	10-12-2020	2020-10-12 오전 6:15:39	15:15:39	2.0.10.248	355	1	z	무엇	무	엇	NULL	NULL	NULL	NULL	NULL	NULL	22	1	91	KSY	List3	0		1	-1	1091182	184		0	0	1	z	0	4	1091366	0	z	298
좌우반구com(split BVF)_1	8	1	<?xml version="1.0"?>\n<Clock xmlns:dt="urn:schemas-microsoft-com:datatypes"><Description dt:dt="string">E-Prime Primary Realtime Clock</Description><StartTime><Timestamp dt:dt="int">0</Timestamp><DateUtc dt:dt="string">2020-10-12T06:15:39Z</DateUtc></StartTime><FrequencyChanges><FrequencyChange><Frequency dt:dt="r8">2699960000</Frequency><Timestamp dt:dt="r8">5.08226741326027E+15</Timestamp><Cur…	좌우반구com(split BVF)_1-008-1	60.021	1.0.0.165	1	-1230438826	Professional	2.0.10.242	2.0.10.353	10-12-2020	2020-10-12 오전 6:15:39	15:15:39	2.0.10.248	317	1	z	무형	무	형	NULL	NULL	NULL	NULL	NULL	NULL	89	1	53	KSY	List3	0		1	-1	996015	184		0	0	1	z	0	4	996199	0	z	330
좌우반구com(split BVF)_1	8	1	<?xml version="1.0"?>\n<Clock xmlns:dt="urn:schemas-microsoft-com:datatypes"><Description dt:dt="string">E-Prime Primary Realtime Clock</Description><StartTime><Timestamp dt:dt="int">0</Timestamp><DateUtc dt:dt="string">2020-10-12T06:15:39Z</DateUtc></StartTime><FrequencyChanges><FrequencyChange><Frequency dt:dt="r8">2699960000</Frequency><Timestamp dt:dt="r8">5.08226741326027E+15</Timestamp><Cur…	좌우반구com(split BVF)_1-008-1	60.021	1.0.0.165	1	-1230438826	Professional	2.0.10.242	2.0.10.353	10-12-2020	2020-10-12 오전 6:15:39	15:15:39	2.0.10.248	136	1	z	물건	물	건	NULL	NULL	NULL	27	1	4	NULL	NULL	NULL	KSY	List2	0		0	0	432178	183		0	0	1	z	0	3	432361	0	z	173
좌우반구com(split BVF)_1	8	1	<?xml version="1.0"?>\n<Clock xmlns:dt="urn:schemas-microsoft-com:datatypes"><Description dt:dt="string">E-Prime Primary Realtime Clock</Description><StartTime><Timestamp dt:dt="int">0</Timestamp><DateUtc dt:dt="string">2020-10-12T06:15:39Z</DateUtc></StartTime><FrequencyChanges><FrequencyChange><Frequency dt:dt="r8">2699960000</Frequency><Timestamp dt:dt="r8">5.08226741326027E+15</Timestamp><Cur…	좌우반구com(split BVF)_1-008-1	60.021	1.0.0.165	1	-1230438826	Professional	2.0.10.242	2.0.10.353	10-12-2020	2020-10-12 오전 6:15:39	15:15:39	2.0.10.248	269	2	{/}	미략	미	략	NULL	NULL	NULL	NULL	NULL	NULL	118	1	5	KSY2	List3	NULL	NULL	NULL	NULL	NULL	NULL	NULL	NULL	NULL	0	{/}	0	4	872925	0	z	293
좌우반구com(split BVF)_1	8	1	<?xml version="1.0"?>\n<Clock xmlns:dt="urn:schemas-microsoft-com:datatypes"><Description dt:dt="string">E-Prime Primary Realtime Clock</Description><StartTime><Timestamp dt:dt="int">0</Timestamp><DateUtc dt:dt="string">2020-10-12T06:15:39Z</DateUtc></StartTime><FrequencyChanges><FrequencyChange><Frequency dt:dt="r8">2699960000</Frequency><Timestamp dt:dt="r8">5.08226741326027E+15</Timestamp><Cur…	좌우반구com(split BVF)_1-008-1	60.021	1.0.0.165	1	-1230438826	Professional	2.0.10.242	2.0.10.353	10-12-2020	2020-10-12 오전 6:15:39	15:15:39	2.0.10.248	128	1	z	밀수	밀	수	73	1	128	NULL	NULL	NULL	NULL	NULL	NULL	KSY	List1	0		0	0	351606	183		0	0	1	z	0	3	351789	0	z	346
좌우반구com(split BVF)_1	8	1	<?xml version="1.0"?>\n<Clock xmlns:dt="urn:schemas-microsoft-com:datatypes"><Description dt:dt="string">E-Prime Primary Realtime Clock</Description><StartTime><Timestamp dt:dt="int">0</Timestamp><DateUtc dt:dt="string">2020-10-12T06:15:39Z</DateUtc></StartTime><FrequencyChanges><FrequencyChange><Frequency dt:dt="r8">2699960000</Frequency><Timestamp dt:dt="r8">5.08226741326027E+15</Timestamp><Cur…	좌우반구com(split BVF)_1-008-1	60.021	1.0.0.165	1	-1230438826	Professional	2.0.10.242	2.0.10.353	10-12-2020	2020-10-12 오전 6:15:39	15:15:39	2.0.10.248	382	2	{/}	밀헤	밀	헤	NULL	NULL	NULL	NULL	NULL	NULL	10	1	118	KSY2	List3	NULL	NULL	NULL	NULL	NULL	NULL	NULL	NULL	NULL	0	{/}	0	4	1158576	0	z	328
좌우반구com(split BVF)_1	8	1	<?xml version="1.0"?>\n<Clock xmlns:dt="urn:schemas-microsoft-com:datatypes"><Description dt:dt="string">E-Prime Primary Realtime Clock</Description><StartTime><Timestamp dt:dt="int">0</Timestamp><DateUtc dt:dt="string">2020-10-12T06:15:39Z</DateUtc></StartTime><FrequencyChanges><FrequencyChange><Frequency dt:dt="r8">2699960000</Frequency><Timestamp dt:dt="r8">5.08226741326027E+15</Timestamp><Cur…	좌우반구com(split BVF)_1-008-1	60.021	1.0.0.165	1	-1230438826	Professional	2.0.10.242	2.0.10.353	10-12-2020	2020-10-12 오전 6:15:39	15:15:39	2.0.10.248	195	2	{/}	박낌	박	낌	NULL	NULL	NULL	13	1	63	NULL	NULL	NULL	KSY3	List2	NULL	NULL	NULL	NULL	NULL	NULL	NULL	NULL	NULL	1	{/}	0	4	582076	0	{/}	329
좌우반구com(split BVF)_1	8	1	<?xml version="1.0"?>\n<Clock xmlns:dt="urn:schemas-microsoft-com:datatypes"><Description dt:dt="string">E-Prime Primary Realtime Clock</Description><StartTime><Timestamp dt:dt="int">0</Timestamp><DateUtc dt:dt="string">2020-10-12T06:15:39Z</DateUtc></StartTime><FrequencyChanges><FrequencyChange><Frequency dt:dt="r8">2699960000</Frequency><Timestamp dt:dt="r8">5.08226741326027E+15</Timestamp><Cur…	좌우반구com(split BVF)_1-008-1	60.021	1.0.0.165	1	-1230438826	Professional	2.0.10.242	2.0.10.353	10-12-2020	2020-10-12 오전 6:15:39	15:15:39	2.0.10.248	318	1	z	반응	반	응	NULL	NULL	NULL	NULL	NULL	NULL	15	1	54	KSY	List3	0		0	-1	998548	183		0	0	1	z	0	3	998731	0	z	214
좌우반구com(split BVF)_1	8	1	<?xml version="1.0"?>\n<Clock xmlns:dt="urn:schemas-microsoft-com:datatypes"><Description dt:dt="string">E-Prime Primary Realtime Clock</Description><StartTime><Timestamp dt:dt="int">0</Timestamp><DateUtc dt:dt="string">2020-10-12T06:15:39Z</DateUtc></StartTime><FrequencyChanges><FrequencyChange><Frequency dt:dt="r8">2699960000</Frequency><Timestamp dt:dt="r8">5.08226741326027E+15</Timestamp><Cur…	좌우반구com(split BVF)_1-008-1	60.021	1.0.0.165	1	-1230438826	Professional	2.0.10.242	2.0.10.353	10-12-2020	2020-10-12 오전 6:15:39	15:15:39	2.0.10.248	20	1	z	발길	발	길	127	1	20	NULL	NULL	NULL	NULL	NULL	NULL	KSY	List1	0		0	-1	78034	183		0	0	1	z	1	3	78217	0	z	376
좌우반구com(split BVF)_1	8	1	<?xml version="1.0"?>\n<Clock xmlns:dt="urn:schemas-microsoft-com:datatypes"><Description dt:dt="string">E-Prime Primary Realtime Clock</Description><StartTime><Timestamp dt:dt="int">0</Timestamp><DateUtc dt:dt="string">2020-10-12T06:15:39Z</DateUtc></StartTime><FrequencyChanges><FrequencyChange><Frequency dt:dt="r8">2699960000</Frequency><Timestamp dt:dt="r8">5.08226741326027E+15</Timestamp><Cur…	좌우반구com(split BVF)_1-008-1	60.021	1.0.0.165	1	-1230438826	Professional	2.0.10.242	2.0.10.353	10-12-2020	2020-10-12 오전 6:15:39	15:15:39	2.0.10.248	245	2	{/}	발보	발	보	NULL	NULL	NULL	92	1	113	NULL	NULL	NULL	KSY	List2	0		0	0	709232	183		0	0	1	{/}	0	3	709415	0	{/}	245
좌우반구com(split BVF)_1	8	1	<?xml version="1.0"?>\n<Clock xmlns:dt="urn:schemas-microsoft-com:datatypes"><Description dt:dt="string">E-Prime Primary Realtime Clock</Description><StartTime><Timestamp dt:dt="int">0</Timestamp><DateUtc dt:dt="string">2020-10-12T06:15:39Z</DateUtc></StartTime><FrequencyChanges><FrequencyChange><Frequency dt:dt="r8">2699960000</Frequency><Timestamp dt:dt="r8">5.08226741326027E+15</Timestamp><Cur…	좌우반구com(split BVF)_1-008-1	60.021	1.0.0.165	1	-1230438826	Professional	2.0.10.242	2.0.10.353	10-12-2020	2020-10-12 오전 6:15:39	15:15:39	2.0.10.248	279	2	{/}	발횟	발	횟	NULL	NULL	NULL	NULL	NULL	NULL	82	1	15	KSY2	List3	NULL	NULL	NULL	NULL	NULL	NULL	NULL	NULL	NULL	1	{/}	0	3	899732	0	{/}	366
좌우반구com(split BVF)_1	8	1	<?xml version="1.0"?>\n<Clock xmlns:dt="urn:schemas-microsoft-com:datatypes"><Description dt:dt="string">E-Prime Primary Realtime Clock</Description><StartTime><Timestamp dt:dt="int">0</Timestamp><DateUtc dt:dt="string">2020-10-12T06:15:39Z</DateUtc></StartTime><FrequencyChanges><FrequencyChange><Frequency dt:dt="r8">2699960000</Frequency><Timestamp dt:dt="r8">5.08226741326027E+15</Timestamp><Cur…	좌우반구com(split BVF)_1-008-1	60.021	1.0.0.165	1	-1230438826	Professional	2.0.10.242	2.0.10.353	10-12-2020	2020-10-12 오전 6:15:39	15:15:39	2.0.10.248	224	1	z	방법	방	법	NULL	NULL	NULL	11	1	92	NULL	NULL	NULL	KSY	List2	0		0	-1	655117	183		0	0	1	z	0	3	655300	0	z	304
좌우반구com(split BVF)_1	8	1	<?xml version="1.0"?>\n<Clock xmlns:dt="urn:schemas-microsoft-com:datatypes"><Description dt:dt="string">E-Prime Primary Realtime Clock</Description><StartTime><Timestamp dt:dt="int">0</Timestamp><DateUtc dt:dt="string">2020-10-12T06:15:39Z</DateUtc></StartTime><FrequencyChanges><FrequencyChange><Frequency dt:dt="r8">2699960000</Frequency><Timestamp dt:dt="r8">5.08226741326027E+15</Timestamp><Cur…	좌우반구com(split BVF)_1-008-1	60.021	1.0.0.165	1	-1230438826	Professional	2.0.10.242	2.0.10.353	10-12-2020	2020-10-12 오전 6:15:39	15:15:39	2.0.10.248	196	2	{/}	배심	배	심	NULL	NULL	NULL	94	1	64	NULL	NULL	NULL	KSY	List2	0		0	-1	584425	183		0	0	1	{/}	0	3	584608	0	{/}	621
좌우반구com(split BVF)_1	8	1	<?xml version="1.0"?>\n<Clock xmlns:dt="urn:schemas-microsoft-com:datatypes"><Description dt:dt="string">E-Prime Primary Realtime Clock</Description><StartTime><Timestamp dt:dt="int">0</Timestamp><DateUtc dt:dt="string">2020-10-12T06:15:39Z</DateUtc></StartTime><FrequencyChanges><FrequencyChange><Frequency dt:dt="r8">2699960000</Frequency><Timestamp dt:dt="r8">5.08226741326027E+15</Timestamp><Cur…	좌우반구com(split BVF)_1-008-1	60.021	1.0.0.165	1	-1230438826	Professional	2.0.10.242	2.0.10.353	10-12-2020	2020-10-12 오전 6:15:39	15:15:39	2.0.10.248	255	2	{/}	버구	버	구	NULL	NULL	NULL	101	1	123	NULL	NULL	NULL	KSY2	List2	NULL	NULL	NULL	NULL	NULL	NULL	NULL	NULL	NULL	1	{/}	0	3	734789	0	{/}	238
좌우반구com(split BVF)_1	8	1	<?xml version="1.0"?>\n<Clock xmlns:dt="urn:schemas-microsoft-com:datatypes"><Description dt:dt="string">E-Prime Primary Realtime Clock</Description><StartTime><Timestamp dt:dt="int">0</Timestamp><DateUtc dt:dt="string">2020-10-12T06:15:39Z</DateUtc></StartTime><FrequencyChanges><FrequencyChange><Frequency dt:dt="r8">2699960000</Frequency><Timestamp dt:dt="r8">5.08226741326027E+15</Timestamp><Cur…	좌우반구com(split BVF)_1-008-1	60.021	1.0.0.165	1	-1230438826	Professional	2.0.10.242	2.0.10.353	10-12-2020	2020-10-12 오전 6:15:39	15:15:39	2.0.10.248	283	1	z	버스	버	스	NULL	NULL	NULL	NULL	NULL	NULL	28	1	19	KSY	List3	0		0	0	909879	183		0	0	1	z	0	3	910062	0	z	212
좌우반구com(split BVF)_1	8	1	<?xml version="1.0"?>\n<Clock xmlns:dt="urn:schemas-microsoft-com:datatypes"><Description dt:dt="string">E-Prime Primary Realtime Clock</Description><StartTime><Timestamp dt:dt="int">0</Timestamp><DateUtc dt:dt="string">2020-10-12T06:15:39Z</DateUtc></StartTime><FrequencyChanges><FrequencyChange><Frequency dt:dt="r8">2699960000</Frequency><Timestamp dt:dt="r8">5.08226741326027E+15</Timestamp><Cur…	좌우반구com(split BVF)_1-008-1	60.021	1.0.0.165	1	-1230438826	Professional	2.0.10.242	2.0.10.353	10-12-2020	2020-10-12 오전 6:15:39	15:15:39	2.0.10.248	13	2	{/}	버현	버	현	114	1	13	NULL	NULL	NULL	NULL	NULL	NULL	KSY	List1	0		0	-1	59790	183		0	0	1	{/}	1	3	59973	0	{/}	300
좌우반구com(split BVF)_1	8	1	<?xml version="1.0"?>\n<Clock xmlns:dt="urn:schemas-microsoft-com:datatypes"><Description dt:dt="string">E-Prime Primary Realtime Clock</Description><StartTime><Timestamp dt:dt="int">0</Timestamp><DateUtc dt:dt="string">2020-10-12T06:15:39Z</DateUtc></StartTime><FrequencyChanges><FrequencyChange><Frequency dt:dt="r8">2699960000</Frequency><Timestamp dt:dt="r8">5.08226741326027E+15</Timestamp><Cur…	좌우반구com(split BVF)_1-008-1	60.021	1.0.0.165	1	-1230438826	Professional	2.0.10.242	2.0.10.353	10-12-2020	2020-10-12 오전 6:15:39	15:15:39	2.0.10.248	140	2	{/}	법낌	법	낌	NULL	NULL	NULL	78	1	8	NULL	NULL	NULL	KSY2	List2	NULL	NULL	NULL	NULL	NULL	NULL	NULL	NULL	NULL	1	{/}	0	3	442124	0	{/}	274
좌우반구com(split BVF)_1	8	1	<?xml version="1.0"?>\n<Clock xmlns:dt="urn:schemas-microsoft-com:datatypes"><Description dt:dt="string">E-Prime Primary Realtime Clock</Description><StartTime><Timestamp dt:dt="int">0</Timestamp><DateUtc dt:dt="string">2020-10-12T06:15:39Z</DateUtc></StartTime><FrequencyChanges><FrequencyChange><Frequency dt:dt="r8">2699960000</Frequency><Timestamp dt:dt="r8">5.08226741326027E+15</Timestamp><Cur…	좌우반구com(split BVF)_1-008-1	60.021	1.0.0.165	1	-1230438826	Professional	2.0.10.242	2.0.10.353	10-12-2020	2020-10-12 오전 6:15:39	15:15:39	2.0.10.248	81	1	z	별개	별	개	121	1	81	NULL	NULL	NULL	NULL	NULL	NULL	KSY	List1	0		0	-1	232680	183		0	0	1	z	1	3	232863	0	z	641
좌우반구com(split BVF)_1	8	1	<?xml version="1.0"?>\n<Clock xmlns:dt="urn:schemas-microsoft-com:datatypes"><Description dt:dt="string">E-Prime Primary Realtime Clock</Description><StartTime><Timestamp dt:dt="int">0</Timestamp><DateUtc dt:dt="string">2020-10-12T06:15:39Z</DateUtc></StartTime><FrequencyChanges><FrequencyChange><Frequency dt:dt="r8">2699960000</Frequency><Timestamp dt:dt="r8">5.08226741326027E+15</Timestamp><Cur…	좌우반구com(split BVF)_1-008-1	60.021	1.0.0.165	1	-1230438826	Professional	2.0.10.242	2.0.10.353	10-12-2020	2020-10-12 오전 6:15:39	15:15:39	2.0.10.248	249	1	z	별미	별	미	NULL	NULL	NULL	63	1	117	NULL	NULL	NULL	KSY	List2	0		1	-1	719261	184		0	0	1	z	0	4	719445	0	z	463
좌우반구com(split BVF)_1	8	1	<?xml version="1.0"?>\n<Clock xmlns:dt="urn:schemas-microsoft-com:datatypes"><Description dt:dt="string">E-Prime Primary Realtime Clock</Description><StartTime><Timestamp dt:dt="int">0</Timestamp><DateUtc dt:dt="string">2020-10-12T06:15:39Z</DateUtc></StartTime><FrequencyChanges><FrequencyChange><Frequency dt:dt="r8">2699960000</Frequency><Timestamp dt:dt="r8">5.08226741326027E+15</Timestamp><Cur…	좌우반구com(split BVF)_1-008-1	60.021	1.0.0.165	1	-1230438826	Professional	2.0.10.242	2.0.10.353	10-12-2020	2020-10-12 오전 6:15:39	15:15:39	2.0.10.248	295	1	z	보고	보	고	NULL	NULL	NULL	NULL	NULL	NULL	3	1	31	KSY	List3	0		0	0	940135	183		0	0	1	z	0	3	940318	0	z	300
좌우반구com(split BVF)_1	8	1	<?xml version="1.0"?>\n<Clock xmlns:dt="urn:schemas-microsoft-com:datatypes"><Description dt:dt="string">E-Prime Primary Realtime Clock</Description><StartTime><Timestamp dt:dt="int">0</Timestamp><DateUtc dt:dt="string">2020-10-12T06:15:39Z</DateUtc></StartTime><FrequencyChanges><FrequencyChange><Frequency dt:dt="r8">2699960000</Frequency><Timestamp dt:dt="r8">5.08226741326027E+15</Timestamp><Cur…	좌우반구com(split BVF)_1-008-1	60.021	1.0.0.165	1	-1230438826	Professional	2.0.10.242	2.0.10.353	10-12-2020	2020-10-12 오전 6:15:39	15:15:39	2.0.10.248	328	1	z	본인	본	인	NULL	NULL	NULL	NULL	NULL	NULL	33	1	64	KSY	List3	0		0	-1	1023772	184		0	0	1	z	0	4	1023956	0	z	221
좌우반구com(split BVF)_1	8	1	<?xml version="1.0"?>\n<Clock xmlns:dt="urn:schemas-microsoft-com:datatypes"><Description dt:dt="string">E-Prime Primary Realtime Clock</Description><StartTime><Timestamp dt:dt="int">0</Timestamp><DateUtc dt:dt="string">2020-10-12T06:15:39Z</DateUtc></StartTime><FrequencyChanges><FrequencyChange><Frequency dt:dt="r8">2699960000</Frequency><Timestamp dt:dt="r8">5.08226741326027E+15</Timestamp><Cur…	좌우반구com(split BVF)_1-008-1	60.021	1.0.0.165	1	-1230438826	Professional	2.0.10.242	2.0.10.353	10-12-2020	2020-10-12 오전 6:15:39	15:15:39	2.0.10.248	394	2	{/}	본중	본	중	NULL	NULL	NULL	NULL	NULL	NULL	24	1	130	KSY	List3	0		0	0	1188599	183		0	0	1	{/}	0	3	1188782	0	{/}	265
좌우반구com(split BVF)_1	8	1	<?xml version="1.0"?>\n<Clock xmlns:dt="urn:schemas-microsoft-com:datatypes"><Description dt:dt="string">E-Prime Primary Realtime Clock</Description><StartTime><Timestamp dt:dt="int">0</Timestamp><DateUtc dt:dt="string">2020-10-12T06:15:39Z</DateUtc></StartTime><FrequencyChanges><FrequencyChange><Frequency dt:dt="r8">2699960000</Frequency><Timestamp dt:dt="r8">5.08226741326027E+15</Timestamp><Cur…	좌우반구com(split BVF)_1-008-1	60.021	1.0.0.165	1	-1230438826	Professional	2.0.10.242	2.0.10.353	10-12-2020	2020-10-12 오전 6:15:39	15:15:39	2.0.10.248	35	1	z	봉사	봉	사	63	1	35	NULL	NULL	NULL	NULL	NULL	NULL	KSY	List1	0		0	0	116854	183		0	0	1	z	0	3	117037	0	z	228
좌우반구com(split BVF)_1	8	1	<?xml version="1.0"?>\n<Clock xmlns:dt="urn:schemas-microsoft-com:datatypes"><Description dt:dt="string">E-Prime Primary Realtime Clock</Description><StartTime><Timestamp dt:dt="int">0</Timestamp><DateUtc dt:dt="string">2020-10-12T06:15:39Z</DateUtc></StartTime><FrequencyChanges><FrequencyChange><Frequency dt:dt="r8">2699960000</Frequency><Timestamp dt:dt="r8">5.08226741326027E+15</Timestamp><Cur…	좌우반구com(split BVF)_1-008-1	60.021	1.0.0.165	1	-1230438826	Professional	2.0.10.242	2.0.10.353	10-12-2020	2020-10-12 오전 6:15:39	15:15:39	2.0.10.248	171	2	{/}	봉택	봉	택	NULL	NULL	NULL	120	1	39	NULL	NULL	NULL	KSY	List2	0		0	-1	520014	183		0	0	1	{/}	0	3	520197	0	{/}	360
좌우반구com(split BVF)_1	8	1	<?xml version="1.0"?>\n<Clock xmlns:dt="urn:schemas-microsoft-com:datatypes"><Description dt:dt="string">E-Prime Primary Realtime Clock</Description><StartTime><Timestamp dt:dt="int">0</Timestamp><DateUtc dt:dt="string">2020-10-12T06:15:39Z</DateUtc></StartTime><FrequencyChanges><FrequencyChange><Frequency dt:dt="r8">2699960000</Frequency><Timestamp dt:dt="r8">5.08226741326027E+15</Timestamp><Cur…	좌우반구com(split BVF)_1-008-1	60.021	1.0.0.165	1	-1230438826	Professional	2.0.10.242	2.0.10.353	10-12-2020	2020-10-12 오전 6:15:39	15:15:39	2.0.10.248	36	1	z	부대	부	대	33	1	36	NULL	NULL	NULL	NULL	NULL	NULL	KSY2	List1	NULL	NULL	NULL	NULL	NULL	NULL	NULL	NULL	NULL	1	z	1	3	119469	0	z	340
좌우반구com(split BVF)_1	8	1	<?xml version="1.0"?>\n<Clock xmlns:dt="urn:schemas-microsoft-com:datatypes"><Description dt:dt="string">E-Prime Primary Realtime Clock</Description><StartTime><Timestamp dt:dt="int">0</Timestamp><DateUtc dt:dt="string">2020-10-12T06:15:39Z</DateUtc></StartTime><FrequencyChanges><FrequencyChange><Frequency dt:dt="r8">2699960000</Frequency><Timestamp dt:dt="r8">5.08226741326027E+15</Timestamp><Cur…	좌우반구com(split BVF)_1-008-1	60.021	1.0.0.165	1	-1230438826	Professional	2.0.10.242	2.0.10.353	10-12-2020	2020-10-12 오전 6:15:39	15:15:39	2.0.10.248	363	1	z	부스	부	스	NULL	NULL	NULL	NULL	NULL	NULL	129	1	99	KSY2	List3	NULL	NULL	NULL	NULL	NULL	NULL	NULL	NULL	NULL	0	z	0	3	1111392	0	{/}	272
좌우반구com(split BVF)_1	8	1	<?xml version="1.0"?>\n<Clock xmlns:dt="urn:schemas-microsoft-com:datatypes"><Description dt:dt="string">E-Prime Primary Realtime Clock</Description><StartTime><Timestamp dt:dt="int">0</Timestamp><DateUtc dt:dt="string">2020-10-12T06:15:39Z</DateUtc></StartTime><FrequencyChanges><FrequencyChange><Frequency dt:dt="r8">2699960000</Frequency><Timestamp dt:dt="r8">5.08226741326027E+15</Timestamp><Cur…	좌우반구com(split BVF)_1-008-1	60.021	1.0.0.165	1	-1230438826	Professional	2.0.10.242	2.0.10.353	10-12-2020	2020-10-12 오전 6:15:39	15:15:39	2.0.10.248	242	2	{/}	분낌	분	낌	NULL	NULL	NULL	14	1	110	NULL	NULL	NULL	KSY3	List2	NULL	NULL	NULL	NULL	NULL	NULL	NULL	NULL	NULL	1	{/}	0	3	701584	0	{/}	452
좌우반구com(split BVF)_1	8	1	<?xml version="1.0"?>\n<Clock xmlns:dt="urn:schemas-microsoft-com:datatypes"><Description dt:dt="string">E-Prime Primary Realtime Clock</Description><StartTime><Timestamp dt:dt="int">0</Timestamp><DateUtc dt:dt="string">2020-10-12T06:15:39Z</DateUtc></StartTime><FrequencyChanges><FrequencyChange><Frequency dt:dt="r8">2699960000</Frequency><Timestamp dt:dt="r8">5.08226741326027E+15</Timestamp><Cur…	좌우반구com(split BVF)_1-008-1	60.021	1.0.0.165	1	-1230438826	Professional	2.0.10.242	2.0.10.353	10-12-2020	2020-10-12 오전 6:15:39	15:15:39	2.0.10.248	371	1	z	분류	분	류	NULL	NULL	NULL	NULL	NULL	NULL	83	1	107	KSY2	List3	NULL	NULL	NULL	NULL	NULL	NULL	NULL	NULL	NULL	1	z	0	3	1131135	0	z	345
좌우반구com(split BVF)_1	8	1	<?xml version="1.0"?>\n<Clock xmlns:dt="urn:schemas-microsoft-com:datatypes"><Description dt:dt="string">E-Prime Primary Realtime Clock</Description><StartTime><Timestamp dt:dt="int">0</Timestamp><DateUtc dt:dt="string">2020-10-12T06:15:39Z</DateUtc></StartTime><FrequencyChanges><FrequencyChange><Frequency dt:dt="r8">2699960000</Frequency><Timestamp dt:dt="r8">5.08226741326027E+15</Timestamp><Cur…	좌우반구com(split BVF)_1-008-1	60.021	1.0.0.165	1	-1230438826	Professional	2.0.10.242	2.0.10.353	10-12-2020	2020-10-12 오전 6:15:39	15:15:39	2.0.10.248	373	1	z	분석	분	석	NULL	NULL	NULL	NULL	NULL	NULL	87	1	109	KSY2	List3	NULL	NULL	NULL	NULL	NULL	NULL	NULL	NULL	NULL	1	z	1	3	1136083	0	z	173
좌우반구com(split BVF)_1	8	1	<?xml version="1.0"?>\n<Clock xmlns:dt="urn:schemas-microsoft-com:datatypes"><Description dt:dt="string">E-Prime Primary Realtime Clock</Description><StartTime><Timestamp dt:dt="int">0</Timestamp><DateUtc dt:dt="string">2020-10-12T06:15:39Z</DateUtc></StartTime><FrequencyChanges><FrequencyChange><Frequency dt:dt="r8">2699960000</Frequency><Timestamp dt:dt="r8">5.08226741326027E+15</Timestamp><Cur…	좌우반구com(split BVF)_1-008-1	60.021	1.0.0.165	1	-1230438826	Professional	2.0.10.242	2.0.10.353	10-12-2020	2020-10-12 오전 6:15:39	15:15:39	2.0.10.248	235	1	z	분포	분	포	NULL	NULL	NULL	121	1	103	NULL	NULL	NULL	KSY2	List2	NULL	NULL	NULL	NULL	NULL	NULL	NULL	NULL	NULL	1	z	0	3	683457	0	z	355
좌우반구com(split BVF)_1	8	1	<?xml version="1.0"?>\n<Clock xmlns:dt="urn:schemas-microsoft-com:datatypes"><Description dt:dt="string">E-Prime Primary Realtime Clock</Description><StartTime><Timestamp dt:dt="int">0</Timestamp><DateUtc dt:dt="string">2020-10-12T06:15:39Z</DateUtc></StartTime><FrequencyChanges><FrequencyChange><Frequency dt:dt="r8">2699960000</Frequency><Timestamp dt:dt="r8">5.08226741326027E+15</Timestamp><Cur…	좌우반구com(split BVF)_1-008-1	60.021	1.0.0.165	1	-1230438826	Professional	2.0.10.242	2.0.10.353	10-12-2020	2020-10-12 오전 6:15:39	15:15:39	2.0.10.248	277	1	z	비교	비	교	NULL	NULL	NULL	NULL	NULL	NULL	6	1	13	KSY2	List3	NULL	NULL	NULL	NULL	NULL	NULL	NULL	NULL	NULL	1	z	0	3	894667	0	z	263
좌우반구com(split BVF)_1	8	1	<?xml version="1.0"?>\n<Clock xmlns:dt="urn:schemas-microsoft-com:datatypes"><Description dt:dt="string">E-Prime Primary Realtime Clock</Description><StartTime><Timestamp dt:dt="int">0</Timestamp><DateUtc dt:dt="string">2020-10-12T06:15:39Z</DateUtc></StartTime><FrequencyChanges><FrequencyChange><Frequency dt:dt="r8">2699960000</Frequency><Timestamp dt:dt="r8">5.08226741326027E+15</Timestamp><Cur…	좌우반구com(split BVF)_1-008-1	60.021	1.0.0.165	1	-1230438826	Professional	2.0.10.242	2.0.10.353	10-12-2020	2020-10-12 오전 6:15:39	15:15:39	2.0.10.248	157	2	{/}	비껍	비	껍	NULL	NULL	NULL	86	1	25	NULL	NULL	NULL	KSY2	List2	NULL	NULL	NULL	NULL	NULL	NULL	NULL	NULL	NULL	1	{/}	1	3	484909	0	{/}	345
좌우반구com(split BVF)_1	8	1	<?xml version="1.0"?>\n<Clock xmlns:dt="urn:schemas-microsoft-com:datatypes"><Description dt:dt="string">E-Prime Primary Realtime Clock</Description><StartTime><Timestamp dt:dt="int">0</Timestamp><DateUtc dt:dt="string">2020-10-12T06:15:39Z</DateUtc></StartTime><FrequencyChanges><FrequencyChange><Frequency dt:dt="r8">2699960000</Frequency><Timestamp dt:dt="r8">5.08226741326027E+15</Timestamp><Cur…	좌우반구com(split BVF)_1-008-1	60.021	1.0.0.165	1	-1230438826	Professional	2.0.10.242	2.0.10.353	10-12-2020	2020-10-12 오전 6:15:39	15:15:39	2.0.10.248	184	2	{/}	비략	비	략	NULL	NULL	NULL	54	1	52	NULL	NULL	NULL	KSY	List2	0		1	-1	553002	184		0	0	1	{/}	0	4	553186	0	{/}	555
좌우반구com(split BVF)_1	8	1	<?xml version="1.0"?>\n<Clock xmlns:dt="urn:schemas-microsoft-com:datatypes"><Description dt:dt="string">E-Prime Primary Realtime Clock</Description><StartTime><Timestamp dt:dt="int">0</Timestamp><DateUtc dt:dt="string">2020-10-12T06:15:39Z</DateUtc></StartTime><FrequencyChanges><FrequencyChange><Frequency dt:dt="r8">2699960000</Frequency><Timestamp dt:dt="r8">5.08226741326027E+15</Timestamp><Cur…	좌우반구com(split BVF)_1-008-1	60.021	1.0.0.165	1	-1230438826	Professional	2.0.10.242	2.0.10.353	10-12-2020	2020-10-12 오전 6:15:39	15:15:39	2.0.10.248	10	1	z	비상	비	상	122	1	10	NULL	NULL	NULL	NULL	NULL	NULL	KSY2	List1	NULL	NULL	NULL	NULL	NULL	NULL	NULL	NULL	NULL	1	z	0	3	52376	0	z	282
좌우반구com(split BVF)_1	8	1	<?xml version="1.0"?>\n<Clock xmlns:dt="urn:schemas-microsoft-com:datatypes"><Description dt:dt="string">E-Prime Primary Realtime Clock</Description><StartTime><Timestamp dt:dt="int">0</Timestamp><DateUtc dt:dt="string">2020-10-12T06:15:39Z</DateUtc></StartTime><FrequencyChanges><FrequencyChange><Frequency dt:dt="r8">2699960000</Frequency><Timestamp dt:dt="r8">5.08226741326027E+15</Timestamp><Cur…	좌우반구com(split BVF)_1-008-1	60.021	1.0.0.165	1	-1230438826	Professional	2.0.10.242	2.0.10.353	10-12-2020	2020-10-12 오전 6:15:39	15:15:39	2.0.10.248	167	1	z	비용	비	용	NULL	NULL	NULL	77	1	35	NULL	NULL	NULL	KSY2	List2	NULL	NULL	NULL	NULL	NULL	NULL	NULL	NULL	NULL	1	z	0	3	510167	0	z	351
좌우반구com(split BVF)_1	8	1	<?xml version="1.0"?>\n<Clock xmlns:dt="urn:schemas-microsoft-com:datatypes"><Description dt:dt="string">E-Prime Primary Realtime Clock</Description><StartTime><Timestamp dt:dt="int">0</Timestamp><DateUtc dt:dt="string">2020-10-12T06:15:39Z</DateUtc></StartTime><FrequencyChanges><FrequencyChange><Frequency dt:dt="r8">2699960000</Frequency><Timestamp dt:dt="r8">5.08226741326027E+15</Timestamp><Cur…	좌우반구com(split BVF)_1-008-1	60.021	1.0.0.165	1	-1230438826	Professional	2.0.10.242	2.0.10.353	10-12-2020	2020-10-12 오전 6:15:39	15:15:39	2.0.10.248	338	1	z	비판	비	판	NULL	NULL	NULL	NULL	NULL	NULL	124	1	74	KSY2	List3	NULL	NULL	NULL	NULL	NULL	NULL	NULL	NULL	NULL	1	z	0	4	1048964	0	z	349
좌우반구com(split BVF)_1	8	1	<?xml version="1.0"?>\n<Clock xmlns:dt="urn:schemas-microsoft-com:datatypes"><Description dt:dt="string">E-Prime Primary Realtime Clock</Description><StartTime><Timestamp dt:dt="int">0</Timestamp><DateUtc dt:dt="string">2020-10-12T06:15:39Z</DateUtc></StartTime><FrequencyChanges><FrequencyChange><Frequency dt:dt="r8">2699960000</Frequency><Timestamp dt:dt="r8">5.08226741326027E+15</Timestamp><Cur…	좌우반구com(split BVF)_1-008-1	60.021	1.0.0.165	1	-1230438826	Professional	2.0.10.242	2.0.10.353	10-12-2020	2020-10-12 오전 6:15:39	15:15:39	2.0.10.248	219	1	z	빈도	빈	도	NULL	NULL	NULL	61	1	87	NULL	NULL	NULL	KSY2	List2	NULL	NULL	NULL	NULL	NULL	NULL	NULL	NULL	NULL	1	z	0	3	642671	0	z	341
좌우반구com(split BVF)_1	8	1	<?xml version="1.0"?>\n<Clock xmlns:dt="urn:schemas-microsoft-com:datatypes"><Description dt:dt="string">E-Prime Primary Realtime Clock</Description><StartTime><Timestamp dt:dt="int">0</Timestamp><DateUtc dt:dt="string">2020-10-12T06:15:39Z</DateUtc></StartTime><FrequencyChanges><FrequencyChange><Frequency dt:dt="r8">2699960000</Frequency><Timestamp dt:dt="r8">5.08226741326027E+15</Timestamp><Cur…	좌우반구com(split BVF)_1-008-1	60.021	1.0.0.165	1	-1230438826	Professional	2.0.10.242	2.0.10.353	10-12-2020	2020-10-12 오전 6:15:39	15:15:39	2.0.10.248	172	2	{/}	빈략	빈	략	NULL	NULL	NULL	24	1	40	NULL	NULL	NULL	KSY3	List2	NULL	NULL	NULL	NULL	NULL	NULL	NULL	NULL	NULL	0	{/}	0	3	522763	0	z	346
좌우반구com(split BVF)_1	8	1	<?xml version="1.0"?>\n<Clock xmlns:dt="urn:schemas-microsoft-com:datatypes"><Description dt:dt="string">E-Prime Primary Realtime Clock</Description><StartTime><Timestamp dt:dt="int">0</Timestamp><DateUtc dt:dt="string">2020-10-12T06:15:39Z</DateUtc></StartTime><FrequencyChanges><FrequencyChange><Frequency dt:dt="r8">2699960000</Frequency><Timestamp dt:dt="r8">5.08226741326027E+15</Timestamp><Cur…	좌우반구com(split BVF)_1-008-1	60.021	1.0.0.165	1	-1230438826	Professional	2.0.10.242	2.0.10.353	10-12-2020	2020-10-12 오전 6:15:39	15:15:39	2.0.10.248	93	2	{/}	빈비	빈	비	71	1	93	NULL	NULL	NULL	NULL	NULL	NULL	KSY3	List1	NULL	NULL	NULL	NULL	NULL	NULL	NULL	NULL	NULL	1	{/}	0	4	263270	0	{/}	298
좌우반구com(split BVF)_1	8	1	<?xml version="1.0"?>\n<Clock xmlns:dt="urn:schemas-microsoft-com:datatypes"><Description dt:dt="string">E-Prime Primary Realtime Clock</Description><StartTime><Timestamp dt:dt="int">0</Timestamp><DateUtc dt:dt="string">2020-10-12T06:15:39Z</DateUtc></StartTime><FrequencyChanges><FrequencyChange><Frequency dt:dt="r8">2699960000</Frequency><Timestamp dt:dt="r8">5.08226741326027E+15</Timestamp><Cur…	좌우반구com(split BVF)_1-008-1	60.021	1.0.0.165	1	-1230438826	Professional	2.0.10.242	2.0.10.353	10-12-2020	2020-10-12 오전 6:15:39	15:15:39	2.0.10.248	161	2	{/}	빈종	빈	종	NULL	NULL	NULL	81	1	29	NULL	NULL	NULL	KSY	List2	0		0	-1	494689	184		0	0	1	{/}	0	4	494873	0	{/}	381
좌우반구com(split BVF)_1	8	1	<?xml version="1.0"?>\n<Clock xmlns:dt="urn:schemas-microsoft-com:datatypes"><Description dt:dt="string">E-Prime Primary Realtime Clock</Description><StartTime><Timestamp dt:dt="int">0</Timestamp><DateUtc dt:dt="string">2020-10-12T06:15:39Z</DateUtc></StartTime><FrequencyChanges><FrequencyChange><Frequency dt:dt="r8">2699960000</Frequency><Timestamp dt:dt="r8">5.08226741326027E+15</Timestamp><Cur…	좌우반구com(split BVF)_1-008-1	60.021	1.0.0.165	1	-1230438826	Professional	2.0.10.242	2.0.10.353	10-12-2020	2020-10-12 오전 6:15:39	15:15:39	2.0.10.248	117	1	z	사건	사	건	22	1	117	NULL	NULL	NULL	NULL	NULL	NULL	KSY2	List1	NULL	NULL	NULL	NULL	NULL	NULL	NULL	NULL	NULL	1	z	0	3	323715	0	z	556
좌우반구com(split BVF)_1	8	1	<?xml version="1.0"?>\n<Clock xmlns:dt="urn:schemas-microsoft-com:datatypes"><Description dt:dt="string">E-Prime Primary Realtime Clock</Description><StartTime><Timestamp dt:dt="int">0</Timestamp><DateUtc dt:dt="string">2020-10-12T06:15:39Z</DateUtc></StartTime><FrequencyChanges><FrequencyChange><Frequency dt:dt="r8">2699960000</Frequency><Timestamp dt:dt="r8">5.08226741326027E+15</Timestamp><Cur…	좌우반구com(split BVF)_1-008-1	60.021	1.0.0.165	1	-1230438826	Professional	2.0.10.242	2.0.10.353	10-12-2020	2020-10-12 오전 6:15:39	15:15:39	2.0.10.248	75	1	z	사과	사	과	46	1	75	NULL	NULL	NULL	NULL	NULL	NULL	KSY2	List1	NULL	NULL	NULL	NULL	NULL	NULL	NULL	NULL	NULL	1	z	1	3	217585	0	z	327
좌우반구com(split BVF)_1	8	1	<?xml version="1.0"?>\n<Clock xmlns:dt="urn:schemas-microsoft-com:datatypes"><Description dt:dt="string">E-Prime Primary Realtime Clock</Description><StartTime><Timestamp dt:dt="int">0</Timestamp><DateUtc dt:dt="string">2020-10-12T06:15:39Z</DateUtc></StartTime><FrequencyChanges><FrequencyChange><Frequency dt:dt="r8">2699960000</Frequency><Timestamp dt:dt="r8">5.08226741326027E+15</Timestamp><Cur…	좌우반구com(split BVF)_1-008-1	60.021	1.0.0.165	1	-1230438826	Professional	2.0.10.242	2.0.10.353	10-12-2020	2020-10-12 오전 6:15:39	15:15:39	2.0.10.248	257	1	z	사례	사	례	NULL	NULL	NULL	74	1	125	NULL	NULL	NULL	KSY2	List2	NULL	NULL	NULL	NULL	NULL	NULL	NULL	NULL	NULL	1	z	0	4	739788	0	z	351
좌우반구com(split BVF)_1	8	1	<?xml version="1.0"?>\n<Clock xmlns:dt="urn:schemas-microsoft-com:datatypes"><Description dt:dt="string">E-Prime Primary Realtime Clock</Description><StartTime><Timestamp dt:dt="int">0</Timestamp><DateUtc dt:dt="string">2020-10-12T06:15:39Z</DateUtc></StartTime><FrequencyChanges><FrequencyChange><Frequency dt:dt="r8">2699960000</Frequency><Timestamp dt:dt="r8">5.08226741326027E+15</Timestamp><Cur…	좌우반구com(split BVF)_1-008-1	60.021	1.0.0.165	1	-1230438826	Professional	2.0.10.242	2.0.10.353	10-12-2020	2020-10-12 오전 6:15:39	15:15:39	2.0.10.248	309	1	z	사상	사	상	NULL	NULL	NULL	NULL	NULL	NULL	72	1	45	KSY2	List3	NULL	NULL	NULL	NULL	NULL	NULL	NULL	NULL	NULL	1	z	0	4	975856	0	z	289
좌우반구com(split BVF)_1	8	1	<?xml version="1.0"?>\n<Clock xmlns:dt="urn:schemas-microsoft-com:datatypes"><Description dt:dt="string">E-Prime Primary Realtime Clock</Description><StartTime><Timestamp dt:dt="int">0</Timestamp><DateUtc dt:dt="string">2020-10-12T06:15:39Z</DateUtc></StartTime><FrequencyChanges><FrequencyChange><Frequency dt:dt="r8">2699960000</Frequency><Timestamp dt:dt="r8">5.08226741326027E+15</Timestamp><Cur…	좌우반구com(split BVF)_1-008-1	60.021	1.0.0.165	1	-1230438826	Professional	2.0.10.242	2.0.10.353	10-12-2020	2020-10-12 오전 6:15:39	15:15:39	2.0.10.248	83	1	z	사안	사	안	8	1	83	NULL	NULL	NULL	NULL	NULL	NULL	KSY2	List1	NULL	NULL	NULL	NULL	NULL	NULL	NULL	NULL	NULL	0	z	0	3	238195	0	{/}	373
좌우반구com(split BVF)_1	8	1	<?xml version="1.0"?>\n<Clock xmlns:dt="urn:schemas-microsoft-com:datatypes"><Description dt:dt="string">E-Prime Primary Realtime Clock</Description><StartTime><Timestamp dt:dt="int">0</Timestamp><DateUtc dt:dt="string">2020-10-12T06:15:39Z</DateUtc></StartTime><FrequencyChanges><FrequencyChange><Frequency dt:dt="r8">2699960000</Frequency><Timestamp dt:dt="r8">5.08226741326027E+15</Timestamp><Cur…	좌우반구com(split BVF)_1-008-1	60.021	1.0.0.165	1	-1230438826	Professional	2.0.10.242	2.0.10.353	10-12-2020	2020-10-12 오전 6:15:39	15:15:39	2.0.10.248	390	1	z	사이	사	이	NULL	NULL	NULL	NULL	NULL	NULL	44	1	126	KSY2	List3	NULL	NULL	NULL	NULL	NULL	NULL	NULL	NULL	NULL	1	z	0	4	1178869	0	z	298
좌우반구com(split BVF)_1	8	1	<?xml version="1.0"?>\n<Clock xmlns:dt="urn:schemas-microsoft-com:datatypes"><Description dt:dt="string">E-Prime Primary Realtime Clock</Description><StartTime><Timestamp dt:dt="int">0</Timestamp><DateUtc dt:dt="string">2020-10-12T06:15:39Z</DateUtc></StartTime><FrequencyChanges><FrequencyChange><Frequency dt:dt="r8">2699960000</Frequency><Timestamp dt:dt="r8">5.08226741326027E+15</Timestamp><Cur…	좌우반구com(split BVF)_1-008-1	60.021	1.0.0.165	1	-1230438826	Professional	2.0.10.242	2.0.10.353	10-12-2020	2020-10-12 오전 6:15:39	15:15:39	2.0.10.248	379	1	z	사전	사	전	NULL	NULL	NULL	NULL	NULL	NULL	50	1	115	KSY2	List3	NULL	NULL	NULL	NULL	NULL	NULL	NULL	NULL	NULL	1	z	0	4	1150962	0	z	262
좌우반구com(split BVF)_1	8	1	<?xml version="1.0"?>\n<Clock xmlns:dt="urn:schemas-microsoft-com:datatypes"><Description dt:dt="string">E-Prime Primary Realtime Clock</Description><StartTime><Timestamp dt:dt="int">0</Timestamp><DateUtc dt:dt="string">2020-10-12T06:15:39Z</DateUtc></StartTime><FrequencyChanges><FrequencyChange><Frequency dt:dt="r8">2699960000</Frequency><Timestamp dt:dt="r8">5.08226741326027E+15</Timestamp><Cur…	좌우반구com(split BVF)_1-008-1	60.021	1.0.0.165	1	-1230438826	Professional	2.0.10.242	2.0.10.353	10-12-2020	2020-10-12 오전 6:15:39	15:15:39	2.0.10.248	234	1	z	사진	사	진	NULL	NULL	NULL	73	1	102	NULL	NULL	NULL	KSY2	List2	NULL	NULL	NULL	NULL	NULL	NULL	NULL	NULL	NULL	1	z	0	4	680875	0	z	369
좌우반구com(split BVF)_1	8	1	<?xml version="1.0"?>\n<Clock xmlns:dt="urn:schemas-microsoft-com:datatypes"><Description dt:dt="string">E-Prime Primary Realtime Clock</Description><StartTime><Timestamp dt:dt="int">0</Timestamp><DateUtc dt:dt="string">2020-10-12T06:15:39Z</DateUtc></StartTime><FrequencyChanges><FrequencyChange><Frequency dt:dt="r8">2699960000</Frequency><Timestamp dt:dt="r8">5.08226741326027E+15</Timestamp><Cur…	좌우반구com(split BVF)_1-008-1	60.021	1.0.0.165	1	-1230438826	Professional	2.0.10.242	2.0.10.353	10-12-2020	2020-10-12 오전 6:15:39	15:15:39	2.0.10.248	275	1	z	상관	상	관	NULL	NULL	NULL	NULL	NULL	NULL	126	1	11	KSY2	List3	NULL	NULL	NULL	NULL	NULL	NULL	NULL	NULL	NULL	1	z	0	3	888003	0	z	271
좌우반구com(split BVF)_1	8	1	<?xml version="1.0"?>\n<Clock xmlns:dt="urn:schemas-microsoft-com:datatypes"><Description dt:dt="string">E-Prime Primary Realtime Clock</Description><StartTime><Timestamp dt:dt="int">0</Timestamp><DateUtc dt:dt="string">2020-10-12T06:15:39Z</DateUtc></StartTime><FrequencyChanges><FrequencyChange><Frequency dt:dt="r8">2699960000</Frequency><Timestamp dt:dt="r8">5.08226741326027E+15</Timestamp><Cur…	좌우반구com(split BVF)_1-008-1	60.021	1.0.0.165	1	-1230438826	Professional	2.0.10.242	2.0.10.353	10-12-2020	2020-10-12 오전 6:15:39	15:15:39	2.0.10.248	80	1	z	상태	상	태	13	1	80	NULL	NULL	NULL	NULL	NULL	NULL	KSY2	List1	NULL	NULL	NULL	NULL	NULL	NULL	NULL	NULL	NULL	1	z	0	4	230298	0	z	358
좌우반구com(split BVF)_1	8	1	<?xml version="1.0"?>\n<Clock xmlns:dt="urn:schemas-microsoft-com:datatypes"><Description dt:dt="string">E-Prime Primary Realtime Clock</Description><StartTime><Timestamp dt:dt="int">0</Timestamp><DateUtc dt:dt="string">2020-10-12T06:15:39Z</DateUtc></StartTime><FrequencyChanges><FrequencyChange><Frequency dt:dt="r8">2699960000</Frequency><Timestamp dt:dt="r8">5.08226741326027E+15</Timestamp><Cur…	좌우반구com(split BVF)_1-008-1	60.021	1.0.0.165	1	-1230438826	Professional	2.0.10.242	2.0.10.353	10-12-2020	2020-10-12 오전 6:15:39	15:15:39	2.0.10.248	314	1	z	색상	색	상	NULL	NULL	NULL	NULL	NULL	NULL	112	1	50	KSY2	List3	NULL	NULL	NULL	NULL	NULL	NULL	NULL	NULL	NULL	1	z	1	3	988551	0	z	402
좌우반구com(split BVF)_1	8	1	<?xml version="1.0"?>\n<Clock xmlns:dt="urn:schemas-microsoft-com:datatypes"><Description dt:dt="string">E-Prime Primary Realtime Clock</Description><StartTime><Timestamp dt:dt="int">0</Timestamp><DateUtc dt:dt="string">2020-10-12T06:15:39Z</DateUtc></StartTime><FrequencyChanges><FrequencyChange><Frequency dt:dt="r8">2699960000</Frequency><Timestamp dt:dt="r8">5.08226741326027E+15</Timestamp><Cur…	좌우반구com(split BVF)_1-008-1	60.021	1.0.0.165	1	-1230438826	Professional	2.0.10.242	2.0.10.353	10-12-2020	2020-10-12 오전 6:15:39	15:15:39	2.0.10.248	89	1	z	생선	생	선	111	1	89	NULL	NULL	NULL	NULL	NULL	NULL	KSY2	List1	NULL	NULL	NULL	NULL	NULL	NULL	NULL	NULL	NULL	1	z	1	3	253106	0	z	302
좌우반구com(split BVF)_1	8	1	<?xml version="1.0"?>\n<Clock xmlns:dt="urn:schemas-microsoft-com:datatypes"><Description dt:dt="string">E-Prime Primary Realtime Clock</Description><StartTime><Timestamp dt:dt="int">0</Timestamp><DateUtc dt:dt="string">2020-10-12T06:15:39Z</DateUtc></StartTime><FrequencyChanges><FrequencyChange><Frequency dt:dt="r8">2699960000</Frequency><Timestamp dt:dt="r8">5.08226741326027E+15</Timestamp><Cur…	좌우반구com(split BVF)_1-008-1	60.021	1.0.0.165	1	-1230438826	Professional	2.0.10.242	2.0.10.353	10-12-2020	2020-10-12 오전 6:15:39	15:15:39	2.0.10.248	285	2	{/}	생희	생	희	NULL	NULL	NULL	NULL	NULL	NULL	8	1	21	KSY3	List3	NULL	NULL	NULL	NULL	NULL	NULL	NULL	NULL	NULL	1	{/}	1	3	914943	0	{/}	451
좌우반구com(split BVF)_1	8	1	<?xml version="1.0"?>\n<Clock xmlns:dt="urn:schemas-microsoft-com:datatypes"><Description dt:dt="string">E-Prime Primary Realtime Clock</Description><StartTime><Timestamp dt:dt="int">0</Timestamp><DateUtc dt:dt="string">2020-10-12T06:15:39Z</DateUtc></StartTime><FrequencyChanges><FrequencyChange><Frequency dt:dt="r8">2699960000</Frequency><Timestamp dt:dt="r8">5.08226741326027E+15</Timestamp><Cur…	좌우반구com(split BVF)_1-008-1	60.021	1.0.0.165	1	-1230438826	Professional	2.0.10.242	2.0.10.353	10-12-2020	2020-10-12 오전 6:15:39	15:15:39	2.0.10.248	320	2	{/}	석감	석	감	NULL	NULL	NULL	NULL	NULL	NULL	54	1	56	KSY	List3	0		0	-1	1003396	183		0	0	1	{/}	1	3	1003579	0	{/}	350
좌우반구com(split BVF)_1	8	1	<?xml version="1.0"?>\n<Clock xmlns:dt="urn:schemas-microsoft-com:datatypes"><Description dt:dt="string">E-Prime Primary Realtime Clock</Description><StartTime><Timestamp dt:dt="int">0</Timestamp><DateUtc dt:dt="string">2020-10-12T06:15:39Z</DateUtc></StartTime><FrequencyChanges><FrequencyChange><Frequency dt:dt="r8">2699960000</Frequency><Timestamp dt:dt="r8">5.08226741326027E+15</Timestamp><Cur…	좌우반구com(split BVF)_1-008-1	60.021	1.0.0.165	1	-1230438826	Professional	2.0.10.242	2.0.10.353	10-12-2020	2020-10-12 오전 6:15:39	15:15:39	2.0.10.248	100	1	z	선배	선	배	106	1	100	NULL	NULL	NULL	NULL	NULL	NULL	KSY2	List1	NULL	NULL	NULL	NULL	NULL	NULL	NULL	NULL	NULL	1	z	0	4	281197	0	z	243
좌우반구com(split BVF)_1	8	1	<?xml version="1.0"?>\n<Clock xmlns:dt="urn:schemas-microsoft-com:datatypes"><Description dt:dt="string">E-Prime Primary Realtime Clock</Description><StartTime><Timestamp dt:dt="int">0</Timestamp><DateUtc dt:dt="string">2020-10-12T06:15:39Z</DateUtc></StartTime><FrequencyChanges><FrequencyChange><Frequency dt:dt="r8">2699960000</Frequency><Timestamp dt:dt="r8">5.08226741326027E+15</Timestamp><Cur…	좌우반구com(split BVF)_1-008-1	60.021	1.0.0.165	1	-1230438826	Professional	2.0.10.242	2.0.10.353	10-12-2020	2020-10-12 오전 6:15:39	15:15:39	2.0.10.248	340	1	z	선택	선	택	NULL	NULL	NULL	NULL	NULL	NULL	69	1	76	KSY2	List3	NULL	NULL	NULL	NULL	NULL	NULL	NULL	NULL	NULL	1	z	1	3	1053995	0	z	198
좌우반구com(split BVF)_1	8	1	<?xml version="1.0"?>\n<Clock xmlns:dt="urn:schemas-microsoft-com:datatypes"><Description dt:dt="string">E-Prime Primary Realtime Clock</Description><StartTime><Timestamp dt:dt="int">0</Timestamp><DateUtc dt:dt="string">2020-10-12T06:15:39Z</DateUtc></StartTime><FrequencyChanges><FrequencyChange><Frequency dt:dt="r8">2699960000</Frequency><Timestamp dt:dt="r8">5.08226741326027E+15</Timestamp><Cur…	좌우반구com(split BVF)_1-008-1	60.021	1.0.0.165	1	-1230438826	Professional	2.0.10.242	2.0.10.353	10-12-2020	2020-10-12 오전 6:15:39	15:15:39	2.0.10.248	315	2	{/}	설결	설	결	NULL	NULL	NULL	NULL	NULL	NULL	96	1	51	KSY2	List3	NULL	NULL	NULL	NULL	NULL	NULL	NULL	NULL	NULL	1	{/}	0	3	991167	0	{/}	338
좌우반구com(split BVF)_1	8	1	<?xml version="1.0"?>\n<Clock xmlns:dt="urn:schemas-microsoft-com:datatypes"><Description dt:dt="string">E-Prime Primary Realtime Clock</Description><StartTime><Timestamp dt:dt="int">0</Timestamp><DateUtc dt:dt="string">2020-10-12T06:15:39Z</DateUtc></StartTime><FrequencyChanges><FrequencyChange><Frequency dt:dt="r8">2699960000</Frequency><Timestamp dt:dt="r8">5.08226741326027E+15</Timestamp><Cur…	좌우반구com(split BVF)_1-008-1	60.021	1.0.0.165	1	-1230438826	Professional	2.0.10.242	2.0.10.353	10-12-2020	2020-10-12 오전 6:15:39	15:15:39	2.0.10.248	376	1	z	설명	설	명	NULL	NULL	NULL	NULL	NULL	NULL	38	1	112	KSY2	List3	NULL	NULL	NULL	NULL	NULL	NULL	NULL	NULL	NULL	1	z	0	3	1143414	0	z	266
좌우반구com(split BVF)_1	8	1	<?xml version="1.0"?>\n<Clock xmlns:dt="urn:schemas-microsoft-com:datatypes"><Description dt:dt="string">E-Prime Primary Realtime Clock</Description><StartTime><Timestamp dt:dt="int">0</Timestamp><DateUtc dt:dt="string">2020-10-12T06:15:39Z</DateUtc></StartTime><FrequencyChanges><FrequencyChange><Frequency dt:dt="r8">2699960000</Frequency><Timestamp dt:dt="r8">5.08226741326027E+15</Timestamp><Cur…	좌우반구com(split BVF)_1-008-1	60.021	1.0.0.165	1	-1230438826	Professional	2.0.10.242	2.0.10.353	10-12-2020	2020-10-12 오전 6:15:39	15:15:39	2.0.10.248	237	1	z	설문	설	문	NULL	NULL	NULL	7	1	105	NULL	NULL	NULL	KSY2	List2	NULL	NULL	NULL	NULL	NULL	NULL	NULL	NULL	NULL	1	z	0	3	688472	0	z	324
좌우반구com(split BVF)_1	8	1	<?xml version="1.0"?>\n<Clock xmlns:dt="urn:schemas-microsoft-com:datatypes"><Description dt:dt="string">E-Prime Primary Realtime Clock</Description><StartTime><Timestamp dt:dt="int">0</Timestamp><DateUtc dt:dt="string">2020-10-12T06:15:39Z</DateUtc></StartTime><FrequencyChanges><FrequencyChange><Frequency dt:dt="r8">2699960000</Frequency><Timestamp dt:dt="r8">5.08226741326027E+15</Timestamp><Cur…	좌우반구com(split BVF)_1-008-1	60.021	1.0.0.165	1	-1230438826	Professional	2.0.10.242	2.0.10.353	10-12-2020	2020-10-12 오전 6:15:39	15:15:39	2.0.10.248	329	2	{/}	설색	설	색	NULL	NULL	NULL	NULL	NULL	NULL	74	1	65	KSY3	List3	NULL	NULL	NULL	NULL	NULL	NULL	NULL	NULL	NULL	1	{/}	0	3	1026388	0	{/}	413
좌우반구com(split BVF)_1	8	1	<?xml version="1.0"?>\n<Clock xmlns:dt="urn:schemas-microsoft-com:datatypes"><Description dt:dt="string">E-Prime Primary Realtime Clock</Description><StartTime><Timestamp dt:dt="int">0</Timestamp><DateUtc dt:dt="string">2020-10-12T06:15:39Z</DateUtc></StartTime><FrequencyChanges><FrequencyChange><Frequency dt:dt="r8">2699960000</Frequency><Timestamp dt:dt="r8">5.08226741326027E+15</Timestamp><Cur…	좌우반구com(split BVF)_1-008-1	60.021	1.0.0.165	1	-1230438826	Professional	2.0.10.242	2.0.10.353	10-12-2020	2020-10-12 오전 6:15:39	15:15:39	2.0.10.248	116	2	{/}	섭습	섭	습	61	1	116	NULL	NULL	NULL	NULL	NULL	NULL	KSY	List1	0		0	-1	321016	183		0	0	1	{/}	1	3	321199	0	{/}	304
좌우반구com(split BVF)_1	8	1	<?xml version="1.0"?>\n<Clock xmlns:dt="urn:schemas-microsoft-com:datatypes"><Description dt:dt="string">E-Prime Primary Realtime Clock</Description><StartTime><Timestamp dt:dt="int">0</Timestamp><DateUtc dt:dt="string">2020-10-12T06:15:39Z</DateUtc></StartTime><FrequencyChanges><FrequencyChange><Frequency dt:dt="r8">2699960000</Frequency><Timestamp dt:dt="r8">5.08226741326027E+15</Timestamp><Cur…	좌우반구com(split BVF)_1-008-1	60.021	1.0.0.165	1	-1230438826	Professional	2.0.10.242	2.0.10.353	10-12-2020	2020-10-12 오전 6:15:39	15:15:39	2.0.10.248	293	1	z	성공	성	공	NULL	NULL	NULL	NULL	NULL	NULL	131	1	29	KSY2	List3	NULL	NULL	NULL	NULL	NULL	NULL	NULL	NULL	NULL	1	z	1	3	935036	0	z	326
좌우반구com(split BVF)_1	8	1	<?xml version="1.0"?>\n<Clock xmlns:dt="urn:schemas-microsoft-com:datatypes"><Description dt:dt="string">E-Prime Primary Realtime Clock</Description><StartTime><Timestamp dt:dt="int">0</Timestamp><DateUtc dt:dt="string">2020-10-12T06:15:39Z</DateUtc></StartTime><FrequencyChanges><FrequencyChange><Frequency dt:dt="r8">2699960000</Frequency><Timestamp dt:dt="r8">5.08226741326027E+15</Timestamp><Cur…	좌우반구com(split BVF)_1-008-1	60.021	1.0.0.165	1	-1230438826	Professional	2.0.10.242	2.0.10.353	10-12-2020	2020-10-12 오전 6:15:39	15:15:39	2.0.10.248	272	1	z	세상	세	상	NULL	NULL	NULL	NULL	NULL	NULL	110	1	8	KSY2	List3	NULL	NULL	NULL	NULL	NULL	NULL	NULL	NULL	NULL	1	z	0	4	880589	0	z	277
좌우반구com(split BVF)_1	8	1	<?xml version="1.0"?>\n<Clock xmlns:dt="urn:schemas-microsoft-com:datatypes"><Description dt:dt="string">E-Prime Primary Realtime Clock</Description><StartTime><Timestamp dt:dt="int">0</Timestamp><DateUtc dt:dt="string">2020-10-12T06:15:39Z</DateUtc></StartTime><FrequencyChanges><FrequencyChange><Frequency dt:dt="r8">2699960000</Frequency><Timestamp dt:dt="r8">5.08226741326027E+15</Timestamp><Cur…	좌우반구com(split BVF)_1-008-1	60.021	1.0.0.165	1	-1230438826	Professional	2.0.10.242	2.0.10.353	10-12-2020	2020-10-12 오전 6:15:39	15:15:39	2.0.10.248	143	1	z	소리	소	리	NULL	NULL	NULL	23	1	11	NULL	NULL	NULL	KSY2	List2	NULL	NULL	NULL	NULL	NULL	NULL	NULL	NULL	NULL	1	z	0	3	449405	0	z	257
좌우반구com(split BVF)_1	8	1	<?xml version="1.0"?>\n<Clock xmlns:dt="urn:schemas-microsoft-com:datatypes"><Description dt:dt="string">E-Prime Primary Realtime Clock</Description><StartTime><Timestamp dt:dt="int">0</Timestamp><DateUtc dt:dt="string">2020-10-12T06:15:39Z</DateUtc></StartTime><FrequencyChanges><FrequencyChange><Frequency dt:dt="r8">2699960000</Frequency><Timestamp dt:dt="r8">5.08226741326027E+15</Timestamp><Cur…	좌우반구com(split BVF)_1-008-1	60.021	1.0.0.165	1	-1230438826	Professional	2.0.10.242	2.0.10.353	10-12-2020	2020-10-12 오전 6:15:39	15:15:39	2.0.10.248	105	1	z	소송	소	송	6	1	105	NULL	NULL	NULL	NULL	NULL	NULL	KSY2	List1	NULL	NULL	NULL	NULL	NULL	NULL	NULL	NULL	NULL	1	z	0	4	293776	0	z	247
좌우반구com(split BVF)_1	8	1	<?xml version="1.0"?>\n<Clock xmlns:dt="urn:schemas-microsoft-com:datatypes"><Description dt:dt="string">E-Prime Primary Realtime Clock</Description><StartTime><Timestamp dt:dt="int">0</Timestamp><DateUtc dt:dt="string">2020-10-12T06:15:39Z</DateUtc></StartTime><FrequencyChanges><FrequencyChange><Frequency dt:dt="r8">2699960000</Frequency><Timestamp dt:dt="r8">5.08226741326027E+15</Timestamp><Cur…	좌우반구com(split BVF)_1-008-1	60.021	1.0.0.165	1	-1230438826	Professional	2.0.10.242	2.0.10.353	10-12-2020	2020-10-12 오전 6:15:39	15:15:39	2.0.10.248	104	1	z	속도	속	도	5	1	104	NULL	NULL	NULL	NULL	NULL	NULL	KSY2	List1	NULL	NULL	NULL	NULL	NULL	NULL	NULL	NULL	NULL	1	z	0	3	291293	0	z	282
좌우반구com(split BVF)_1	8	1	<?xml version="1.0"?>\n<Clock xmlns:dt="urn:schemas-microsoft-com:datatypes"><Description dt:dt="string">E-Prime Primary Realtime Clock</Description><StartTime><Timestamp dt:dt="int">0</Timestamp><DateUtc dt:dt="string">2020-10-12T06:15:39Z</DateUtc></StartTime><FrequencyChanges><FrequencyChange><Frequency dt:dt="r8">2699960000</Frequency><Timestamp dt:dt="r8">5.08226741326027E+15</Timestamp><Cur…	좌우반구com(split BVF)_1-008-1	60.021	1.0.0.165	1	-1230438826	Professional	2.0.10.242	2.0.10.353	10-12-2020	2020-10-12 오전 6:15:39	15:15:39	2.0.10.248	57	2	{/}	송스	송	스	3	1	57	NULL	NULL	NULL	NULL	NULL	NULL	KSY3	List1	NULL	NULL	NULL	NULL	NULL	NULL	NULL	NULL	NULL	1	{/}	0	4	171785	0	{/}	320
좌우반구com(split BVF)_1	8	1	<?xml version="1.0"?>\n<Clock xmlns:dt="urn:schemas-microsoft-com:datatypes"><Description dt:dt="string">E-Prime Primary Realtime Clock</Description><StartTime><Timestamp dt:dt="int">0</Timestamp><DateUtc dt:dt="string">2020-10-12T06:15:39Z</DateUtc></StartTime><FrequencyChanges><FrequencyChange><Frequency dt:dt="r8">2699960000</Frequency><Timestamp dt:dt="r8">5.08226741326027E+15</Timestamp><Cur…	좌우반구com(split BVF)_1-008-1	60.021	1.0.0.165	1	-1230438826	Professional	2.0.10.242	2.0.10.353	10-12-2020	2020-10-12 오전 6:15:39	15:15:39	2.0.10.248	147	2	{/}	송익	송	익	NULL	NULL	NULL	129	1	15	NULL	NULL	NULL	KSY2	List2	NULL	NULL	NULL	NULL	NULL	NULL	NULL	NULL	NULL	1	{/}	0	3	459318	0	{/}	272
좌우반구com(split BVF)_1	8	1	<?xml version="1.0"?>\n<Clock xmlns:dt="urn:schemas-microsoft-com:datatypes"><Description dt:dt="string">E-Prime Primary Realtime Clock</Description><StartTime><Timestamp dt:dt="int">0</Timestamp><DateUtc dt:dt="string">2020-10-12T06:15:39Z</DateUtc></StartTime><FrequencyChanges><FrequencyChange><Frequency dt:dt="r8">2699960000</Frequency><Timestamp dt:dt="r8">5.08226741326027E+15</Timestamp><Cur…	좌우반구com(split BVF)_1-008-1	60.021	1.0.0.165	1	-1230438826	Professional	2.0.10.242	2.0.10.353	10-12-2020	2020-10-12 오전 6:15:39	15:15:39	2.0.10.248	231	1	z	수고	수	고	NULL	NULL	NULL	30	1	99	NULL	NULL	NULL	KSY2	List2	NULL	NULL	NULL	NULL	NULL	NULL	NULL	NULL	NULL	1	z	1	3	673277	0	z	295
좌우반구com(split BVF)_1	8	1	<?xml version="1.0"?>\n<Clock xmlns:dt="urn:schemas-microsoft-com:datatypes"><Description dt:dt="string">E-Prime Primary Realtime Clock</Description><StartTime><Timestamp dt:dt="int">0</Timestamp><DateUtc dt:dt="string">2020-10-12T06:15:39Z</DateUtc></StartTime><FrequencyChanges><FrequencyChange><Frequency dt:dt="r8">2699960000</Frequency><Timestamp dt:dt="r8">5.08226741326027E+15</Timestamp><Cur…	좌우반구com(split BVF)_1-008-1	60.021	1.0.0.165	1	-1230438826	Professional	2.0.10.242	2.0.10.353	10-12-2020	2020-10-12 오전 6:15:39	15:15:39	2.0.10.248	158	1	z	수단	수	단	NULL	NULL	NULL	100	1	26	NULL	NULL	NULL	KSY2	List2	NULL	NULL	NULL	NULL	NULL	NULL	NULL	NULL	NULL	1	z	1	3	487458	0	z	324
좌우반구com(split BVF)_1	8	1	<?xml version="1.0"?>\n<Clock xmlns:dt="urn:schemas-microsoft-com:datatypes"><Description dt:dt="string">E-Prime Primary Realtime Clock</Description><StartTime><Timestamp dt:dt="int">0</Timestamp><DateUtc dt:dt="string">2020-10-12T06:15:39Z</DateUtc></StartTime><FrequencyChanges><FrequencyChange><Frequency dt:dt="r8">2699960000</Frequency><Timestamp dt:dt="r8">5.08226741326027E+15</Timestamp><Cur…	좌우반구com(split BVF)_1-008-1	60.021	1.0.0.165	1	-1230438826	Professional	2.0.10.242	2.0.10.353	10-12-2020	2020-10-12 오전 6:15:39	15:15:39	2.0.10.248	130	1	z	수준	수	준	18	1	130	NULL	NULL	NULL	NULL	NULL	NULL	KSY2	List1	NULL	NULL	NULL	NULL	NULL	NULL	NULL	NULL	NULL	1	z	1	3	356820	0	z	259
좌우반구com(split BVF)_1	8	1	<?xml version="1.0"?>\n<Clock xmlns:dt="urn:schemas-microsoft-com:datatypes"><Description dt:dt="string">E-Prime Primary Realtime Clock</Description><StartTime><Timestamp dt:dt="int">0</Timestamp><DateUtc dt:dt="string">2020-10-12T06:15:39Z</DateUtc></StartTime><FrequencyChanges><FrequencyChange><Frequency dt:dt="r8">2699960000</Frequency><Timestamp dt:dt="r8">5.08226741326027E+15</Timestamp><Cur…	좌우반구com(split BVF)_1-008-1	60.021	1.0.0.165	1	-1230438826	Professional	2.0.10.242	2.0.10.353	10-12-2020	2020-10-12 오전 6:15:39	15:15:39	2.0.10.248	185	2	{/}	숙국	숙	국	NULL	NULL	NULL	31	1	53	NULL	NULL	NULL	KSY2	List2	NULL	NULL	NULL	NULL	NULL	NULL	NULL	NULL	NULL	0	{/}	0	3	555951	0	z	486
좌우반구com(split BVF)_1	8	1	<?xml version="1.0"?>\n<Clock xmlns:dt="urn:schemas-microsoft-com:datatypes"><Description dt:dt="string">E-Prime Primary Realtime Clock</Description><StartTime><Timestamp dt:dt="int">0</Timestamp><DateUtc dt:dt="string">2020-10-12T06:15:39Z</DateUtc></StartTime><FrequencyChanges><FrequencyChange><Frequency dt:dt="r8">2699960000</Frequency><Timestamp dt:dt="r8">5.08226741326027E+15</Timestamp><Cur…	좌우반구com(split BVF)_1-008-1	60.021	1.0.0.165	1	-1230438826	Professional	2.0.10.242	2.0.10.353	10-12-2020	2020-10-12 오전 6:15:39	15:15:39	2.0.10.248	107	2	{/}	숙발	숙	발	110	1	107	NULL	NULL	NULL	NULL	NULL	NULL	KSY2	List1	NULL	NULL	NULL	NULL	NULL	NULL	NULL	NULL	NULL	1	{/}	0	3	298724	0	{/}	379
좌우반구com(split BVF)_1	8	1	<?xml version="1.0"?>\n<Clock xmlns:dt="urn:schemas-microsoft-com:datatypes"><Description dt:dt="string">E-Prime Primary Realtime Clock</Description><StartTime><Timestamp dt:dt="int">0</Timestamp><DateUtc dt:dt="string">2020-10-12T06:15:39Z</DateUtc></StartTime><FrequencyChanges><FrequencyChange><Frequency dt:dt="r8">2699960000</Frequency><Timestamp dt:dt="r8">5.08226741326027E+15</Timestamp><Cur…	좌우반구com(split BVF)_1-008-1	60.021	1.0.0.165	1	-1230438826	Professional	2.0.10.242	2.0.10.353	10-12-2020	2020-10-12 오전 6:15:39	15:15:39	2.0.10.248	6	1	z	숙소	숙	소	1	1	6	NULL	NULL	NULL	NULL	NULL	NULL	KSY2	List1	NULL	NULL	NULL	NULL	NULL	NULL	NULL	NULL	NULL	1	z	0	4	42280	0	z	314
좌우반구com(split BVF)_1	8	1	<?xml version="1.0"?>\n<Clock xmlns:dt="urn:schemas-microsoft-com:datatypes"><Description dt:dt="string">E-Prime Primary Realtime Clock</Description><StartTime><Timestamp dt:dt="int">0</Timestamp><DateUtc dt:dt="string">2020-10-12T06:15:39Z</DateUtc></StartTime><FrequencyChanges><FrequencyChange><Frequency dt:dt="r8">2699960000</Frequency><Timestamp dt:dt="r8">5.08226741326027E+15</Timestamp><Cur…	좌우반구com(split BVF)_1-008-1	60.021	1.0.0.165	1	-1230438826	Professional	2.0.10.242	2.0.10.353	10-12-2020	2020-10-12 오전 6:15:39	15:15:39	2.0.10.248	52	2	{/}	술감	술	감	70	1	52	NULL	NULL	NULL	NULL	NULL	NULL	KSY2	List1	NULL	NULL	NULL	NULL	NULL	NULL	NULL	NULL	NULL	1	{/}	0	3	159372	0	{/}	301
좌우반구com(split BVF)_1	8	1	<?xml version="1.0"?>\n<Clock xmlns:dt="urn:schemas-microsoft-com:datatypes"><Description dt:dt="string">E-Prime Primary Realtime Clock</Description><StartTime><Timestamp dt:dt="int">0</Timestamp><DateUtc dt:dt="string">2020-10-12T06:15:39Z</DateUtc></StartTime><FrequencyChanges><FrequencyChange><Frequency dt:dt="r8">2699960000</Frequency><Timestamp dt:dt="r8">5.08226741326027E+15</Timestamp><Cur…	좌우반구com(split BVF)_1-008-1	60.021	1.0.0.165	1	-1230438826	Professional	2.0.10.242	2.0.10.353	10-12-2020	2020-10-12 오전 6:15:39	15:15:39	2.0.10.248	88	2	{/}	스위	스	위	108	1	88	NULL	NULL	NULL	NULL	NULL	NULL	KSY2	List1	NULL	NULL	NULL	NULL	NULL	NULL	NULL	NULL	NULL	1	{/}	0	4	250591	0	{/}	321
좌우반구com(split BVF)_1	8	1	<?xml version="1.0"?>\n<Clock xmlns:dt="urn:schemas-microsoft-com:datatypes"><Description dt:dt="string">E-Prime Primary Realtime Clock</Description><StartTime><Timestamp dt:dt="int">0</Timestamp><DateUtc dt:dt="string">2020-10-12T06:15:39Z</DateUtc></StartTime><FrequencyChanges><FrequencyChange><Frequency dt:dt="r8">2699960000</Frequency><Timestamp dt:dt="r8">5.08226741326027E+15</Timestamp><Cur…	좌우반구com(split BVF)_1-008-1	60.021	1.0.0.165	1	-1230438826	Professional	2.0.10.242	2.0.10.353	10-12-2020	2020-10-12 오전 6:15:39	15:15:39	2.0.10.248	61	2	{/}	스진	스	진	100	1	61	NULL	NULL	NULL	NULL	NULL	NULL	KSY3	List1	NULL	NULL	NULL	NULL	NULL	NULL	NULL	NULL	NULL	1	{/}	0	3	181898	0	{/}	302
좌우반구com(split BVF)_1	8	1	<?xml version="1.0"?>\n<Clock xmlns:dt="urn:schemas-microsoft-com:datatypes"><Description dt:dt="string">E-Prime Primary Realtime Clock</Description><StartTime><Timestamp dt:dt="int">0</Timestamp><DateUtc dt:dt="string">2020-10-12T06:15:39Z</DateUtc></StartTime><FrequencyChanges><FrequencyChange><Frequency dt:dt="r8">2699960000</Frequency><Timestamp dt:dt="r8">5.08226741326027E+15</Timestamp><Cur…	좌우반구com(split BVF)_1-008-1	60.021	1.0.0.165	1	-1230438826	Professional	2.0.10.242	2.0.10.353	10-12-2020	2020-10-12 오전 6:15:39	15:15:39	2.0.10.248	218	2	{/}	스향	스	향	NULL	NULL	NULL	132	1	86	NULL	NULL	NULL	KSY2	List2	NULL	NULL	NULL	NULL	NULL	NULL	NULL	NULL	NULL	1	{/}	1	3	640255	0	{/}	221
좌우반구com(split BVF)_1	8	1	<?xml version="1.0"?>\n<Clock xmlns:dt="urn:schemas-microsoft-com:datatypes"><Description dt:dt="string">E-Prime Primary Realtime Clock</Description><StartTime><Timestamp dt:dt="int">0</Timestamp><DateUtc dt:dt="string">2020-10-12T06:15:39Z</DateUtc></StartTime><FrequencyChanges><FrequencyChange><Frequency dt:dt="r8">2699960000</Frequency><Timestamp dt:dt="r8">5.08226741326027E+15</Timestamp><Cur…	좌우반구com(split BVF)_1-008-1	60.021	1.0.0.165	1	-1230438826	Professional	2.0.10.242	2.0.10.353	10-12-2020	2020-10-12 오전 6:15:39	15:15:39	2.0.10.248	365	2	{/}	습나	습	나	NULL	NULL	NULL	NULL	NULL	NULL	90	1	101	KSY2	List3	NULL	NULL	NULL	NULL	NULL	NULL	NULL	NULL	NULL	1	{/}	0	3	1116340	0	{/}	220
좌우반구com(split BVF)_1	8	1	<?xml version="1.0"?>\n<Clock xmlns:dt="urn:schemas-microsoft-com:datatypes"><Description dt:dt="string">E-Prime Primary Realtime Clock</Description><StartTime><Timestamp dt:dt="int">0</Timestamp><DateUtc dt:dt="string">2020-10-12T06:15:39Z</DateUtc></StartTime><FrequencyChanges><FrequencyChange><Frequency dt:dt="r8">2699960000</Frequency><Timestamp dt:dt="r8">5.08226741326027E+15</Timestamp><Cur…	좌우반구com(split BVF)_1-008-1	60.021	1.0.0.165	1	-1230438826	Professional	2.0.10.242	2.0.10.353	10-12-2020	2020-10-12 오전 6:15:39	15:15:39	2.0.10.248	332	2	{/}	습필	습	필	NULL	NULL	NULL	NULL	NULL	NULL	81	1	68	KSY	List3	0		0	0	1033736	183		0	0	1	{/}	0	3	1033919	0	{/}	258
좌우반구com(split BVF)_1	8	1	<?xml version="1.0"?>\n<Clock xmlns:dt="urn:schemas-microsoft-com:datatypes"><Description dt:dt="string">E-Prime Primary Realtime Clock</Description><StartTime><Timestamp dt:dt="int">0</Timestamp><DateUtc dt:dt="string">2020-10-12T06:15:39Z</DateUtc></StartTime><FrequencyChanges><FrequencyChange><Frequency dt:dt="r8">2699960000</Frequency><Timestamp dt:dt="r8">5.08226741326027E+15</Timestamp><Cur…	좌우반구com(split BVF)_1-008-1	60.021	1.0.0.165	1	-1230438826	Professional	2.0.10.242	2.0.10.353	10-12-2020	2020-10-12 오전 6:15:39	15:15:39	2.0.10.248	99	1	z	시간	시	간	67	1	99	NULL	NULL	NULL	NULL	NULL	NULL	KSY2	List1	NULL	NULL	NULL	NULL	NULL	NULL	NULL	NULL	NULL	1	z	0	3	278731	0	z	261
좌우반구com(split BVF)_1	8	1	<?xml version="1.0"?>\n<Clock xmlns:dt="urn:schemas-microsoft-com:datatypes"><Description dt:dt="string">E-Prime Primary Realtime Clock</Description><StartTime><Timestamp dt:dt="int">0</Timestamp><DateUtc dt:dt="string">2020-10-12T06:15:39Z</DateUtc></StartTime><FrequencyChanges><FrequencyChange><Frequency dt:dt="r8">2699960000</Frequency><Timestamp dt:dt="r8">5.08226741326027E+15</Timestamp><Cur…	좌우반구com(split BVF)_1-008-1	60.021	1.0.0.165	1	-1230438826	Professional	2.0.10.242	2.0.10.353	10-12-2020	2020-10-12 오전 6:15:39	15:15:39	2.0.10.248	229	1	z	시기	시	기	NULL	NULL	NULL	109	1	97	NULL	NULL	NULL	KSY2	List2	NULL	NULL	NULL	NULL	NULL	NULL	NULL	NULL	NULL	1	z	0	3	668146	0	z	426
좌우반구com(split BVF)_1	8	1	<?xml version="1.0"?>\n<Clock xmlns:dt="urn:schemas-microsoft-com:datatypes"><Description dt:dt="string">E-Prime Primary Realtime Clock</Description><StartTime><Timestamp dt:dt="int">0</Timestamp><DateUtc dt:dt="string">2020-10-12T06:15:39Z</DateUtc></StartTime><FrequencyChanges><FrequencyChange><Frequency dt:dt="r8">2699960000</Frequency><Timestamp dt:dt="r8">5.08226741326027E+15</Timestamp><Cur…	좌우반구com(split BVF)_1-008-1	60.021	1.0.0.165	1	-1230438826	Professional	2.0.10.242	2.0.10.353	10-12-2020	2020-10-12 오전 6:15:39	15:15:39	2.0.10.248	119	1	z	시대	시	대	85	1	119	NULL	NULL	NULL	NULL	NULL	NULL	KSY2	List1	NULL	NULL	NULL	NULL	NULL	NULL	NULL	NULL	NULL	1	z	0	3	328980	0	z	283
좌우반구com(split BVF)_1	8	1	<?xml version="1.0"?>\n<Clock xmlns:dt="urn:schemas-microsoft-com:datatypes"><Description dt:dt="string">E-Prime Primary Realtime Clock</Description><StartTime><Timestamp dt:dt="int">0</Timestamp><DateUtc dt:dt="string">2020-10-12T06:15:39Z</DateUtc></StartTime><FrequencyChanges><FrequencyChange><Frequency dt:dt="r8">2699960000</Frequency><Timestamp dt:dt="r8">5.08226741326027E+15</Timestamp><Cur…	좌우반구com(split BVF)_1-008-1	60.021	1.0.0.165	1	-1230438826	Professional	2.0.10.242	2.0.10.353	10-12-2020	2020-10-12 오전 6:15:39	15:15:39	2.0.10.248	170	1	z	시도	시	도	NULL	NULL	NULL	68	1	38	NULL	NULL	NULL	KSY2	List2	NULL	NULL	NULL	NULL	NULL	NULL	NULL	NULL	NULL	1	z	0	3	517748	0	z	250
좌우반구com(split BVF)_1	8	1	<?xml version="1.0"?>\n<Clock xmlns:dt="urn:schemas-microsoft-com:datatypes"><Description dt:dt="string">E-Prime Primary Realtime Clock</Description><StartTime><Timestamp dt:dt="int">0</Timestamp><DateUtc dt:dt="string">2020-10-12T06:15:39Z</DateUtc></StartTime><FrequencyChanges><FrequencyChange><Frequency dt:dt="r8">2699960000</Frequency><Timestamp dt:dt="r8">5.08226741326027E+15</Timestamp><Cur…	좌우반구com(split BVF)_1-008-1	60.021	1.0.0.165	1	-1230438826	Professional	2.0.10.242	2.0.10.353	10-12-2020	2020-10-12 오전 6:15:39	15:15:39	2.0.10.248	183	2	{/}	시질	시	질	NULL	NULL	NULL	46	1	51	NULL	NULL	NULL	KSY	List2	0		0	0	550487	183		0	0	1	{/}	0	3	550670	0	{/}	319
좌우반구com(split BVF)_1	8	1	<?xml version="1.0"?>\n<Clock xmlns:dt="urn:schemas-microsoft-com:datatypes"><Description dt:dt="string">E-Prime Primary Realtime Clock</Description><StartTime><Timestamp dt:dt="int">0</Timestamp><DateUtc dt:dt="string">2020-10-12T06:15:39Z</DateUtc></StartTime><FrequencyChanges><FrequencyChange><Frequency dt:dt="r8">2699960000</Frequency><Timestamp dt:dt="r8">5.08226741326027E+15</Timestamp><Cur…	좌우반구com(split BVF)_1-008-1	60.021	1.0.0.165	1	-1230438826	Professional	2.0.10.242	2.0.10.353	10-12-2020	2020-10-12 오전 6:15:39	15:15:39	2.0.10.248	95	1	z	식비	식	비	14	1	95	NULL	NULL	NULL	NULL	NULL	NULL	KSY2	List1	NULL	NULL	NULL	NULL	NULL	NULL	NULL	NULL	NULL	1	z	0	3	268351	0	z	521
좌우반구com(split BVF)_1	8	1	<?xml version="1.0"?>\n<Clock xmlns:dt="urn:schemas-microsoft-com:datatypes"><Description dt:dt="string">E-Prime Primary Realtime Clock</Description><StartTime><Timestamp dt:dt="int">0</Timestamp><DateUtc dt:dt="string">2020-10-12T06:15:39Z</DateUtc></StartTime><FrequencyChanges><FrequencyChange><Frequency dt:dt="r8">2699960000</Frequency><Timestamp dt:dt="r8">5.08226741326027E+15</Timestamp><Cur…	좌우반구com(split BVF)_1-008-1	60.021	1.0.0.165	1	-1230438826	Professional	2.0.10.242	2.0.10.353	10-12-2020	2020-10-12 오전 6:15:39	15:15:39	2.0.10.248	69	2	{/}	식차	식	차	17	1	69	NULL	NULL	NULL	NULL	NULL	NULL	KSY	List1	0		0	0	202291	183		0	0	0	{/}	0	3	202474	0	z	310
좌우반구com(split BVF)_1	8	1	<?xml version="1.0"?>\n<Clock xmlns:dt="urn:schemas-microsoft-com:datatypes"><Description dt:dt="string">E-Prime Primary Realtime Clock</Description><StartTime><Timestamp dt:dt="int">0</Timestamp><DateUtc dt:dt="string">2020-10-12T06:15:39Z</DateUtc></StartTime><FrequencyChanges><FrequencyChange><Frequency dt:dt="r8">2699960000</Frequency><Timestamp dt:dt="r8">5.08226741326027E+15</Timestamp><Cur…	좌우반구com(split BVF)_1-008-1	60.021	1.0.0.165	1	-1230438826	Professional	2.0.10.242	2.0.10.353	10-12-2020	2020-10-12 오전 6:15:39	15:15:39	2.0.10.248	191	1	z	식탁	식	탁	NULL	NULL	NULL	52	1	59	NULL	NULL	NULL	KSY2	List2	NULL	NULL	NULL	NULL	NULL	NULL	NULL	NULL	NULL	1	z	0	3	571779	0	z	242
좌우반구com(split BVF)_1	8	1	<?xml version="1.0"?>\n<Clock xmlns:dt="urn:schemas-microsoft-com:datatypes"><Description dt:dt="string">E-Prime Primary Realtime Clock</Description><StartTime><Timestamp dt:dt="int">0</Timestamp><DateUtc dt:dt="string">2020-10-12T06:15:39Z</DateUtc></StartTime><FrequencyChanges><FrequencyChange><Frequency dt:dt="r8">2699960000</Frequency><Timestamp dt:dt="r8">5.08226741326027E+15</Timestamp><Cur…	좌우반구com(split BVF)_1-008-1	60.021	1.0.0.165	1	-1230438826	Professional	2.0.10.242	2.0.10.353	10-12-2020	2020-10-12 오전 6:15:39	15:15:39	2.0.10.248	118	2	{/}	실락	실	락	84	1	118	NULL	NULL	NULL	NULL	NULL	NULL	KSY	List1	0		0	0	326298	183		0	0	0	{/}	0	3	326481	0	z	294
좌우반구com(split BVF)_1	8	1	<?xml version="1.0"?>\n<Clock xmlns:dt="urn:schemas-microsoft-com:datatypes"><Description dt:dt="string">E-Prime Primary Realtime Clock</Description><StartTime><Timestamp dt:dt="int">0</Timestamp><DateUtc dt:dt="string">2020-10-12T06:15:39Z</DateUtc></StartTime><FrequencyChanges><FrequencyChange><Frequency dt:dt="r8">2699960000</Frequency><Timestamp dt:dt="r8">5.08226741326027E+15</Timestamp><Cur…	좌우반구com(split BVF)_1-008-1	60.021	1.0.0.165	1	-1230438826	Professional	2.0.10.242	2.0.10.353	10-12-2020	2020-10-12 오전 6:15:39	15:15:39	2.0.10.248	298	2	{/}	실작	실	작	NULL	NULL	NULL	NULL	NULL	NULL	4	1	34	KSY3	List3	NULL	NULL	NULL	NULL	NULL	NULL	NULL	NULL	NULL	0	{/}	0	4	947799	0	z	339
좌우반구com(split BVF)_1	8	1	<?xml version="1.0"?>\n<Clock xmlns:dt="urn:schemas-microsoft-com:datatypes"><Description dt:dt="string">E-Prime Primary Realtime Clock</Description><StartTime><Timestamp dt:dt="int">0</Timestamp><DateUtc dt:dt="string">2020-10-12T06:15:39Z</DateUtc></StartTime><FrequencyChanges><FrequencyChange><Frequency dt:dt="r8">2699960000</Frequency><Timestamp dt:dt="r8">5.08226741326027E+15</Timestamp><Cur…	좌우반구com(split BVF)_1-008-1	60.021	1.0.0.165	1	-1230438826	Professional	2.0.10.242	2.0.10.353	10-12-2020	2020-10-12 오전 6:15:39	15:15:39	2.0.10.248	342	1	z	실험	실	험	NULL	NULL	NULL	NULL	NULL	NULL	100	1	78	KSY2	List3	NULL	NULL	NULL	NULL	NULL	NULL	NULL	NULL	NULL	1	z	0	3	1058860	0	z	253
좌우반구com(split BVF)_1	8	1	<?xml version="1.0"?>\n<Clock xmlns:dt="urn:schemas-microsoft-com:datatypes"><Description dt:dt="string">E-Prime Primary Realtime Clock</Description><StartTime><Timestamp dt:dt="int">0</Timestamp><DateUtc dt:dt="string">2020-10-12T06:15:39Z</DateUtc></StartTime><FrequencyChanges><FrequencyChange><Frequency dt:dt="r8">2699960000</Frequency><Timestamp dt:dt="r8">5.08226741326027E+15</Timestamp><Cur…	좌우반구com(split BVF)_1-008-1	60.021	1.0.0.165	1	-1230438826	Professional	2.0.10.242	2.0.10.353	10-12-2020	2020-10-12 오전 6:15:39	15:15:39	2.0.10.248	206	1	z	심복	심	복	NULL	NULL	NULL	124	1	74	NULL	NULL	NULL	KSY2	List2	NULL	NULL	NULL	NULL	NULL	NULL	NULL	NULL	NULL	1	z	0	3	610216	0	z	349
좌우반구com(split BVF)_1	8	1	<?xml version="1.0"?>\n<Clock xmlns:dt="urn:schemas-microsoft-com:datatypes"><Description dt:dt="string">E-Prime Primary Realtime Clock</Description><StartTime><Timestamp dt:dt="int">0</Timestamp><DateUtc dt:dt="string">2020-10-12T06:15:39Z</DateUtc></StartTime><FrequencyChanges><FrequencyChange><Frequency dt:dt="r8">2699960000</Frequency><Timestamp dt:dt="r8">5.08226741326027E+15</Timestamp><Cur…	좌우반구com(split BVF)_1-008-1	60.021	1.0.0.165	1	-1230438826	Professional	2.0.10.242	2.0.10.353	10-12-2020	2020-10-12 오전 6:15:39	15:15:39	2.0.10.248	181	1	z	심신	심	신	NULL	NULL	NULL	69	1	49	NULL	NULL	NULL	KSY2	List2	NULL	NULL	NULL	NULL	NULL	NULL	NULL	NULL	NULL	1	z	1	3	545538	0	z	411
좌우반구com(split BVF)_1	8	1	<?xml version="1.0"?>\n<Clock xmlns:dt="urn:schemas-microsoft-com:datatypes"><Description dt:dt="string">E-Prime Primary Realtime Clock</Description><StartTime><Timestamp dt:dt="int">0</Timestamp><DateUtc dt:dt="string">2020-10-12T06:15:39Z</DateUtc></StartTime><FrequencyChanges><FrequencyChange><Frequency dt:dt="r8">2699960000</Frequency><Timestamp dt:dt="r8">5.08226741326027E+15</Timestamp><Cur…	좌우반구com(split BVF)_1-008-1	60.021	1.0.0.165	1	-1230438826	Professional	2.0.10.242	2.0.10.353	10-12-2020	2020-10-12 오전 6:15:39	15:15:39	2.0.10.248	47	2	{/}	압례	압	례	58	1	47	NULL	NULL	NULL	NULL	NULL	NULL	KSY2	List1	NULL	NULL	NULL	NULL	NULL	NULL	NULL	NULL	NULL	1	{/}	0	4	147127	0	{/}	290
좌우반구com(split BVF)_1	8	1	<?xml version="1.0"?>\n<Clock xmlns:dt="urn:schemas-microsoft-com:datatypes"><Description dt:dt="string">E-Prime Primary Realtime Clock</Description><StartTime><Timestamp dt:dt="int">0</Timestamp><DateUtc dt:dt="string">2020-10-12T06:15:39Z</DateUtc></StartTime><FrequencyChanges><FrequencyChange><Frequency dt:dt="r8">2699960000</Frequency><Timestamp dt:dt="r8">5.08226741326027E+15</Timestamp><Cur…	좌우반구com(split BVF)_1-008-1	60.021	1.0.0.165	1	-1230438826	Professional	2.0.10.242	2.0.10.353	10-12-2020	2020-10-12 오전 6:15:39	15:15:39	2.0.10.248	133	1	z	압축	압	축	NULL	NULL	NULL	96	1	1	NULL	NULL	NULL	KSY2	List2	NULL	NULL	NULL	NULL	NULL	NULL	NULL	NULL	NULL	1	z	0	3	424497	0	z	301
좌우반구com(split BVF)_1	8	1	<?xml version="1.0"?>\n<Clock xmlns:dt="urn:schemas-microsoft-com:datatypes"><Description dt:dt="string">E-Prime Primary Realtime Clock</Description><StartTime><Timestamp dt:dt="int">0</Timestamp><DateUtc dt:dt="string">2020-10-12T06:15:39Z</DateUtc></StartTime><FrequencyChanges><FrequencyChange><Frequency dt:dt="r8">2699960000</Frequency><Timestamp dt:dt="r8">5.08226741326027E+15</Timestamp><Cur…	좌우반구com(split BVF)_1-008-1	60.021	1.0.0.165	1	-1230438826	Professional	2.0.10.242	2.0.10.353	10-12-2020	2020-10-12 오전 6:15:39	15:15:39	2.0.10.248	125	2	{/}	양간	양	간	124	1	125	NULL	NULL	NULL	NULL	NULL	NULL	KSY2	List1	NULL	NULL	NULL	NULL	NULL	NULL	NULL	NULL	NULL	1	{/}	0	3	344325	0	{/}	338
좌우반구com(split BVF)_1	8	1	<?xml version="1.0"?>\n<Clock xmlns:dt="urn:schemas-microsoft-com:datatypes"><Description dt:dt="string">E-Prime Primary Realtime Clock</Description><StartTime><Timestamp dt:dt="int">0</Timestamp><DateUtc dt:dt="string">2020-10-12T06:15:39Z</DateUtc></StartTime><FrequencyChanges><FrequencyChange><Frequency dt:dt="r8">2699960000</Frequency><Timestamp dt:dt="r8">5.08226741326027E+15</Timestamp><Cur…	좌우반구com(split BVF)_1-008-1	60.021	1.0.0.165	1	-1230438826	Professional	2.0.10.242	2.0.10.353	10-12-2020	2020-10-12 오전 6:15:39	15:15:39	2.0.10.248	144	2	{/}	양급	양	급	NULL	NULL	NULL	95	1	12	NULL	NULL	NULL	KSY	List2	0		0	0	451688	183		0	0	1	{/}	0	3	451871	0	{/}	287
좌우반구com(split BVF)_1	8	1	<?xml version="1.0"?>\n<Clock xmlns:dt="urn:schemas-microsoft-com:datatypes"><Description dt:dt="string">E-Prime Primary Realtime Clock</Description><StartTime><Timestamp dt:dt="int">0</Timestamp><DateUtc dt:dt="string">2020-10-12T06:15:39Z</DateUtc></StartTime><FrequencyChanges><FrequencyChange><Frequency dt:dt="r8">2699960000</Frequency><Timestamp dt:dt="r8">5.08226741326027E+15</Timestamp><Cur…	좌우반구com(split BVF)_1-008-1	60.021	1.0.0.165	1	-1230438826	Professional	2.0.10.242	2.0.10.353	10-12-2020	2020-10-12 오전 6:15:39	15:15:39	2.0.10.248	240	1	z	양념	양	념	NULL	NULL	NULL	12	1	108	NULL	NULL	NULL	KSY2	List2	NULL	NULL	NULL	NULL	NULL	NULL	NULL	NULL	NULL	1	z	0	3	696536	0	z	348
좌우반구com(split BVF)_1	8	1	<?xml version="1.0"?>\n<Clock xmlns:dt="urn:schemas-microsoft-com:datatypes"><Description dt:dt="string">E-Prime Primary Realtime Clock</Description><StartTime><Timestamp dt:dt="int">0</Timestamp><DateUtc dt:dt="string">2020-10-12T06:15:39Z</DateUtc></StartTime><FrequencyChanges><FrequencyChange><Frequency dt:dt="r8">2699960000</Frequency><Timestamp dt:dt="r8">5.08226741326027E+15</Timestamp><Cur…	좌우반구com(split BVF)_1-008-1	60.021	1.0.0.165	1	-1230438826	Professional	2.0.10.242	2.0.10.353	10-12-2020	2020-10-12 오전 6:15:39	15:15:39	2.0.10.248	265	2	{/}	양최	양	최	NULL	NULL	NULL	NULL	NULL	NULL	79	1	1	KSY2	List3	NULL	NULL	NULL	NULL	NULL	NULL	NULL	NULL	NULL	1	{/}	0	3	862545	0	{/}	489
좌우반구com(split BVF)_1	8	1	<?xml version="1.0"?>\n<Clock xmlns:dt="urn:schemas-microsoft-com:datatypes"><Description dt:dt="string">E-Prime Primary Realtime Clock</Description><StartTime><Timestamp dt:dt="int">0</Timestamp><DateUtc dt:dt="string">2020-10-12T06:15:39Z</DateUtc></StartTime><FrequencyChanges><FrequencyChange><Frequency dt:dt="r8">2699960000</Frequency><Timestamp dt:dt="r8">5.08226741326027E+15</Timestamp><Cur…	좌우반구com(split BVF)_1-008-1	60.021	1.0.0.165	1	-1230438826	Professional	2.0.10.242	2.0.10.353	10-12-2020	2020-10-12 오전 6:15:39	15:15:39	2.0.10.248	389	1	z	어휘	어	휘	NULL	NULL	NULL	NULL	NULL	NULL	19	1	125	KSY2	List3	NULL	NULL	NULL	NULL	NULL	NULL	NULL	NULL	NULL	1	z	0	3	1176336	0	z	327
좌우반구com(split BVF)_1	8	1	<?xml version="1.0"?>\n<Clock xmlns:dt="urn:schemas-microsoft-com:datatypes"><Description dt:dt="string">E-Prime Primary Realtime Clock</Description><StartTime><Timestamp dt:dt="int">0</Timestamp><DateUtc dt:dt="string">2020-10-12T06:15:39Z</DateUtc></StartTime><FrequencyChanges><FrequencyChange><Frequency dt:dt="r8">2699960000</Frequency><Timestamp dt:dt="r8">5.08226741326027E+15</Timestamp><Cur…	좌우반구com(split BVF)_1-008-1	60.021	1.0.0.165	1	-1230438826	Professional	2.0.10.242	2.0.10.353	10-12-2020	2020-10-12 오전 6:15:39	15:15:39	2.0.10.248	353	2	{/}	엄도	엄	도	NULL	NULL	NULL	NULL	NULL	NULL	128	1	89	KSY3	List3	NULL	NULL	NULL	NULL	NULL	NULL	NULL	NULL	NULL	1	{/}	0	3	1086417	0	{/}	255
좌우반구com(split BVF)_1	8	1	<?xml version="1.0"?>\n<Clock xmlns:dt="urn:schemas-microsoft-com:datatypes"><Description dt:dt="string">E-Prime Primary Realtime Clock</Description><StartTime><Timestamp dt:dt="int">0</Timestamp><DateUtc dt:dt="string">2020-10-12T06:15:39Z</DateUtc></StartTime><FrequencyChanges><FrequencyChange><Frequency dt:dt="r8">2699960000</Frequency><Timestamp dt:dt="r8">5.08226741326027E+15</Timestamp><Cur…	좌우반구com(split BVF)_1-008-1	60.021	1.0.0.165	1	-1230438826	Professional	2.0.10.242	2.0.10.353	10-12-2020	2020-10-12 오전 6:15:39	15:15:39	2.0.10.248	177	1	z	엄마	엄	마	NULL	NULL	NULL	89	1	45	NULL	NULL	NULL	KSY2	List2	NULL	NULL	NULL	NULL	NULL	NULL	NULL	NULL	NULL	1	z	0	4	535359	0	z	350
좌우반구com(split BVF)_1	8	1	<?xml version="1.0"?>\n<Clock xmlns:dt="urn:schemas-microsoft-com:datatypes"><Description dt:dt="string">E-Prime Primary Realtime Clock</Description><StartTime><Timestamp dt:dt="int">0</Timestamp><DateUtc dt:dt="string">2020-10-12T06:15:39Z</DateUtc></StartTime><FrequencyChanges><FrequencyChange><Frequency dt:dt="r8">2699960000</Frequency><Timestamp dt:dt="r8">5.08226741326027E+15</Timestamp><Cur…	좌우반구com(split BVF)_1-008-1	60.021	1.0.0.165	1	-1230438826	Professional	2.0.10.242	2.0.10.353	10-12-2020	2020-10-12 오전 6:15:39	15:15:39	2.0.10.248	76	2	{/}	엇압	엇	압	64	1	76	NULL	NULL	NULL	NULL	NULL	NULL	KSY3	List1	NULL	NULL	NULL	NULL	NULL	NULL	NULL	NULL	NULL	1	{/}	0	3	220118	0	{/}	250
좌우반구com(split BVF)_1	8	1	<?xml version="1.0"?>\n<Clock xmlns:dt="urn:schemas-microsoft-com:datatypes"><Description dt:dt="string">E-Prime Primary Realtime Clock</Description><StartTime><Timestamp dt:dt="int">0</Timestamp><DateUtc dt:dt="string">2020-10-12T06:15:39Z</DateUtc></StartTime><FrequencyChanges><FrequencyChange><Frequency dt:dt="r8">2699960000</Frequency><Timestamp dt:dt="r8">5.08226741326027E+15</Timestamp><Cur…	좌우반구com(split BVF)_1-008-1	60.021	1.0.0.165	1	-1230438826	Professional	2.0.10.242	2.0.10.353	10-12-2020	2020-10-12 오전 6:15:39	15:15:39	2.0.10.248	294	2	{/}	여별	여	별	NULL	NULL	NULL	NULL	NULL	NULL	117	1	30	KSY3	List3	NULL	NULL	NULL	NULL	NULL	NULL	NULL	NULL	NULL	0	{/}	0	3	937569	0	z	545
좌우반구com(split BVF)_1	8	1	<?xml version="1.0"?>\n<Clock xmlns:dt="urn:schemas-microsoft-com:datatypes"><Description dt:dt="string">E-Prime Primary Realtime Clock</Description><StartTime><Timestamp dt:dt="int">0</Timestamp><DateUtc dt:dt="string">2020-10-12T06:15:39Z</DateUtc></StartTime><FrequencyChanges><FrequencyChange><Frequency dt:dt="r8">2699960000</Frequency><Timestamp dt:dt="r8">5.08226741326027E+15</Timestamp><Cur…	좌우반구com(split BVF)_1-008-1	60.021	1.0.0.165	1	-1230438826	Professional	2.0.10.242	2.0.10.353	10-12-2020	2020-10-12 오전 6:15:39	15:15:39	2.0.10.248	163	2	{/}	여본	여	본	NULL	NULL	NULL	32	1	31	NULL	NULL	NULL	KSY	List2	0		0	-1	499771	183		0	0	1	{/}	0	3	499954	0	{/}	444
좌우반구com(split BVF)_1	8	1	<?xml version="1.0"?>\n<Clock xmlns:dt="urn:schemas-microsoft-com:datatypes"><Description dt:dt="string">E-Prime Primary Realtime Clock</Description><StartTime><Timestamp dt:dt="int">0</Timestamp><DateUtc dt:dt="string">2020-10-12T06:15:39Z</DateUtc></StartTime><FrequencyChanges><FrequencyChange><Frequency dt:dt="r8">2699960000</Frequency><Timestamp dt:dt="r8">5.08226741326027E+15</Timestamp><Cur…	좌우반구com(split BVF)_1-008-1	60.021	1.0.0.165	1	-1230438826	Professional	2.0.10.242	2.0.10.353	10-12-2020	2020-10-12 오전 6:15:39	15:15:39	2.0.10.248	248	1	z	여생	여	생	NULL	NULL	NULL	118	1	116	NULL	NULL	NULL	KSY2	List2	NULL	NULL	NULL	NULL	NULL	NULL	NULL	NULL	NULL	0	z	0	3	716879	0	{/}	357
좌우반구com(split BVF)_1	8	1	<?xml version="1.0"?>\n<Clock xmlns:dt="urn:schemas-microsoft-com:datatypes"><Description dt:dt="string">E-Prime Primary Realtime Clock</Description><StartTime><Timestamp dt:dt="int">0</Timestamp><DateUtc dt:dt="string">2020-10-12T06:15:39Z</DateUtc></StartTime><FrequencyChanges><FrequencyChange><Frequency dt:dt="r8">2699960000</Frequency><Timestamp dt:dt="r8">5.08226741326027E+15</Timestamp><Cur…	좌우반구com(split BVF)_1-008-1	60.021	1.0.0.165	1	-1230438826	Professional	2.0.10.242	2.0.10.353	10-12-2020	2020-10-12 오전 6:15:39	15:15:39	2.0.10.248	312	2	{/}	열례	열	례	NULL	NULL	NULL	NULL	NULL	NULL	68	1	48	KSY	List3	0		0	0	983170	183		0	0	1	{/}	0	3	983353	0	{/}	520
좌우반구com(split BVF)_1	8	1	<?xml version="1.0"?>\n<Clock xmlns:dt="urn:schemas-microsoft-com:datatypes"><Description dt:dt="string">E-Prime Primary Realtime Clock</Description><StartTime><Timestamp dt:dt="int">0</Timestamp><DateUtc dt:dt="string">2020-10-12T06:15:39Z</DateUtc></StartTime><FrequencyChanges><FrequencyChange><Frequency dt:dt="r8">2699960000</Frequency><Timestamp dt:dt="r8">5.08226741326027E+15</Timestamp><Cur…	좌우반구com(split BVF)_1-008-1	60.021	1.0.0.165	1	-1230438826	Professional	2.0.10.242	2.0.10.353	10-12-2020	2020-10-12 오전 6:15:39	15:15:39	2.0.10.248	276	2	{/}	열박	열	박	NULL	NULL	NULL	NULL	NULL	NULL	20	1	12	KSY	List3	0		0	-1	890285	184		0	0	0	{/}	0	4	890469	0		0
좌우반구com(split BVF)_1	8	1	<?xml version="1.0"?>\n<Clock xmlns:dt="urn:schemas-microsoft-com:datatypes"><Description dt:dt="string">E-Prime Primary Realtime Clock</Description><StartTime><Timestamp dt:dt="int">0</Timestamp><DateUtc dt:dt="string">2020-10-12T06:15:39Z</DateUtc></StartTime><FrequencyChanges><FrequencyChange><Frequency dt:dt="r8">2699960000</Frequency><Timestamp dt:dt="r8">5.08226741326027E+15</Timestamp><Cur…	좌우반구com(split BVF)_1-008-1	60.021	1.0.0.165	1	-1230438826	Professional	2.0.10.242	2.0.10.353	10-12-2020	2020-10-12 오전 6:15:39	15:15:39	2.0.10.248	65	2	{/}	열응	열	응	96	1	65	NULL	NULL	NULL	NULL	NULL	NULL	KSY2	List1	NULL	NULL	NULL	NULL	NULL	NULL	NULL	NULL	NULL	0	{/}	0	4	192078	0	z	346
좌우반구com(split BVF)_1	8	1	<?xml version="1.0"?>\n<Clock xmlns:dt="urn:schemas-microsoft-com:datatypes"><Description dt:dt="string">E-Prime Primary Realtime Clock</Description><StartTime><Timestamp dt:dt="int">0</Timestamp><DateUtc dt:dt="string">2020-10-12T06:15:39Z</DateUtc></StartTime><FrequencyChanges><FrequencyChange><Frequency dt:dt="r8">2699960000</Frequency><Timestamp dt:dt="r8">5.08226741326027E+15</Timestamp><Cur…	좌우반구com(split BVF)_1-008-1	60.021	1.0.0.165	1	-1230438826	Professional	2.0.10.242	2.0.10.353	10-12-2020	2020-10-12 오전 6:15:39	15:15:39	2.0.10.248	278	1	z	열정	열	정	NULL	NULL	NULL	NULL	NULL	NULL	46	1	14	KSY2	List3	NULL	NULL	NULL	NULL	NULL	NULL	NULL	NULL	NULL	0	z	0	3	897133	0	{/}	397
좌우반구com(split BVF)_1	8	1	<?xml version="1.0"?>\n<Clock xmlns:dt="urn:schemas-microsoft-com:datatypes"><Description dt:dt="string">E-Prime Primary Realtime Clock</Description><StartTime><Timestamp dt:dt="int">0</Timestamp><DateUtc dt:dt="string">2020-10-12T06:15:39Z</DateUtc></StartTime><FrequencyChanges><FrequencyChange><Frequency dt:dt="r8">2699960000</Frequency><Timestamp dt:dt="r8">5.08226741326027E+15</Timestamp><Cur…	좌우반구com(split BVF)_1-008-1	60.021	1.0.0.165	1	-1230438826	Professional	2.0.10.242	2.0.10.353	10-12-2020	2020-10-12 오전 6:15:39	15:15:39	2.0.10.248	343	1	z	오류	오	류	NULL	NULL	NULL	NULL	NULL	NULL	95	1	79	KSY2	List3	NULL	NULL	NULL	NULL	NULL	NULL	NULL	NULL	NULL	1	z	0	3	1061309	0	z	196
좌우반구com(split BVF)_1	8	1	<?xml version="1.0"?>\n<Clock xmlns:dt="urn:schemas-microsoft-com:datatypes"><Description dt:dt="string">E-Prime Primary Realtime Clock</Description><StartTime><Timestamp dt:dt="int">0</Timestamp><DateUtc dt:dt="string">2020-10-12T06:15:39Z</DateUtc></StartTime><FrequencyChanges><FrequencyChange><Frequency dt:dt="r8">2699960000</Frequency><Timestamp dt:dt="r8">5.08226741326027E+15</Timestamp><Cur…	좌우반구com(split BVF)_1-008-1	60.021	1.0.0.165	1	-1230438826	Professional	2.0.10.242	2.0.10.353	10-12-2020	2020-10-12 오전 6:15:39	15:15:39	2.0.10.248	375	1	z	오해	오	해	NULL	NULL	NULL	NULL	NULL	NULL	17	1	111	KSY2	List3	NULL	NULL	NULL	NULL	NULL	NULL	NULL	NULL	NULL	1	z	0	3	1140965	0	z	251
좌우반구com(split BVF)_1	8	1	<?xml version="1.0"?>\n<Clock xmlns:dt="urn:schemas-microsoft-com:datatypes"><Description dt:dt="string">E-Prime Primary Realtime Clock</Description><StartTime><Timestamp dt:dt="int">0</Timestamp><DateUtc dt:dt="string">2020-10-12T06:15:39Z</DateUtc></StartTime><FrequencyChanges><FrequencyChange><Frequency dt:dt="r8">2699960000</Frequency><Timestamp dt:dt="r8">5.08226741326027E+15</Timestamp><Cur…	좌우반구com(split BVF)_1-008-1	60.021	1.0.0.165	1	-1230438826	Professional	2.0.10.242	2.0.10.353	10-12-2020	2020-10-12 오전 6:15:39	15:15:39	2.0.10.248	149	2	{/}	외보	외	보	NULL	NULL	NULL	105	1	17	NULL	NULL	NULL	KSY2	List2	NULL	NULL	NULL	NULL	NULL	NULL	NULL	NULL	NULL	1	{/}	0	3	464250	0	{/}	316
좌우반구com(split BVF)_1	8	1	<?xml version="1.0"?>\n<Clock xmlns:dt="urn:schemas-microsoft-com:datatypes"><Description dt:dt="string">E-Prime Primary Realtime Clock</Description><StartTime><Timestamp dt:dt="int">0</Timestamp><DateUtc dt:dt="string">2020-10-12T06:15:39Z</DateUtc></StartTime><FrequencyChanges><FrequencyChange><Frequency dt:dt="r8">2699960000</Frequency><Timestamp dt:dt="r8">5.08226741326027E+15</Timestamp><Cur…	좌우반구com(split BVF)_1-008-1	60.021	1.0.0.165	1	-1230438826	Professional	2.0.10.242	2.0.10.353	10-12-2020	2020-10-12 오전 6:15:39	15:15:39	2.0.10.248	258	1	z	외부	외	부	NULL	NULL	NULL	85	1	126	NULL	NULL	NULL	KSY2	List2	NULL	NULL	NULL	NULL	NULL	NULL	NULL	NULL	NULL	1	z	0	4	742337	0	z	354
좌우반구com(split BVF)_1	8	1	<?xml version="1.0"?>\n<Clock xmlns:dt="urn:schemas-microsoft-com:datatypes"><Description dt:dt="string">E-Prime Primary Realtime Clock</Description><StartTime><Timestamp dt:dt="int">0</Timestamp><DateUtc dt:dt="string">2020-10-12T06:15:39Z</DateUtc></StartTime><FrequencyChanges><FrequencyChange><Frequency dt:dt="r8">2699960000</Frequency><Timestamp dt:dt="r8">5.08226741326027E+15</Timestamp><Cur…	좌우반구com(split BVF)_1-008-1	60.021	1.0.0.165	1	-1230438826	Professional	2.0.10.242	2.0.10.353	10-12-2020	2020-10-12 오전 6:15:39	15:15:39	2.0.10.248	239	2	{/}	요명	요	명	NULL	NULL	NULL	53	1	107	NULL	NULL	NULL	KSY3	List2	NULL	NULL	NULL	NULL	NULL	NULL	NULL	NULL	NULL	1	{/}	0	4	693654	0	{/}	686
좌우반구com(split BVF)_1	8	1	<?xml version="1.0"?>\n<Clock xmlns:dt="urn:schemas-microsoft-com:datatypes"><Description dt:dt="string">E-Prime Primary Realtime Clock</Description><StartTime><Timestamp dt:dt="int">0</Timestamp><DateUtc dt:dt="string">2020-10-12T06:15:39Z</DateUtc></StartTime><FrequencyChanges><FrequencyChange><Frequency dt:dt="r8">2699960000</Frequency><Timestamp dt:dt="r8">5.08226741326027E+15</Timestamp><Cur…	좌우반구com(split BVF)_1-008-1	60.021	1.0.0.165	1	-1230438826	Professional	2.0.10.242	2.0.10.353	10-12-2020	2020-10-12 오전 6:15:39	15:15:39	2.0.10.248	23	1	z	요소	요	소	112	1	23	NULL	NULL	NULL	NULL	NULL	NULL	KSY2	List1	NULL	NULL	NULL	NULL	NULL	NULL	NULL	NULL	NULL	1	z	0	3	86281	0	z	304
좌우반구com(split BVF)_1	8	1	<?xml version="1.0"?>\n<Clock xmlns:dt="urn:schemas-microsoft-com:datatypes"><Description dt:dt="string">E-Prime Primary Realtime Clock</Description><StartTime><Timestamp dt:dt="int">0</Timestamp><DateUtc dt:dt="string">2020-10-12T06:15:39Z</DateUtc></StartTime><FrequencyChanges><FrequencyChange><Frequency dt:dt="r8">2699960000</Frequency><Timestamp dt:dt="r8">5.08226741326027E+15</Timestamp><Cur…	좌우반구com(split BVF)_1-008-1	60.021	1.0.0.165	1	-1230438826	Professional	2.0.10.242	2.0.10.353	10-12-2020	2020-10-12 오전 6:15:39	15:15:39	2.0.10.248	307	1	z	요청	요	청	NULL	NULL	NULL	NULL	NULL	NULL	56	1	43	KSY2	List3	NULL	NULL	NULL	NULL	NULL	NULL	NULL	NULL	NULL	1	z	0	4	970508	0	z	325
좌우반구com(split BVF)_1	8	1	<?xml version="1.0"?>\n<Clock xmlns:dt="urn:schemas-microsoft-com:datatypes"><Description dt:dt="string">E-Prime Primary Realtime Clock</Description><StartTime><Timestamp dt:dt="int">0</Timestamp><DateUtc dt:dt="string">2020-10-12T06:15:39Z</DateUtc></StartTime><FrequencyChanges><FrequencyChange><Frequency dt:dt="r8">2699960000</Frequency><Timestamp dt:dt="r8">5.08226741326027E+15</Timestamp><Cur…	좌우반구com(split BVF)_1-008-1	60.021	1.0.0.165	1	-1230438826	Professional	2.0.10.242	2.0.10.353	10-12-2020	2020-10-12 오전 6:15:39	15:15:39	2.0.10.248	194	2	{/}	용스	용	스	NULL	NULL	NULL	19	1	62	NULL	NULL	NULL	KSY3	List2	NULL	NULL	NULL	NULL	NULL	NULL	NULL	NULL	NULL	1	{/}	0	3	579493	0	{/}	376
좌우반구com(split BVF)_1	8	1	<?xml version="1.0"?>\n<Clock xmlns:dt="urn:schemas-microsoft-com:datatypes"><Description dt:dt="string">E-Prime Primary Realtime Clock</Description><StartTime><Timestamp dt:dt="int">0</Timestamp><DateUtc dt:dt="string">2020-10-12T06:15:39Z</DateUtc></StartTime><FrequencyChanges><FrequencyChange><Frequency dt:dt="r8">2699960000</Frequency><Timestamp dt:dt="r8">5.08226741326027E+15</Timestamp><Cur…	좌우반구com(split BVF)_1-008-1	60.021	1.0.0.165	1	-1230438826	Professional	2.0.10.242	2.0.10.353	10-12-2020	2020-10-12 오전 6:15:39	15:15:39	2.0.10.248	205	1	z	용어	용	어	NULL	NULL	NULL	48	1	73	NULL	NULL	NULL	KSY2	List2	NULL	NULL	NULL	NULL	NULL	NULL	NULL	NULL	NULL	1	z	0	3	607517	0	z	496
좌우반구com(split BVF)_1	8	1	<?xml version="1.0"?>\n<Clock xmlns:dt="urn:schemas-microsoft-com:datatypes"><Description dt:dt="string">E-Prime Primary Realtime Clock</Description><StartTime><Timestamp dt:dt="int">0</Timestamp><DateUtc dt:dt="string">2020-10-12T06:15:39Z</DateUtc></StartTime><FrequencyChanges><FrequencyChange><Frequency dt:dt="r8">2699960000</Frequency><Timestamp dt:dt="r8">5.08226741326027E+15</Timestamp><Cur…	좌우반구com(split BVF)_1-008-1	60.021	1.0.0.165	1	-1230438826	Professional	2.0.10.242	2.0.10.353	10-12-2020	2020-10-12 오전 6:15:39	15:15:39	2.0.10.248	123	1	z	우려	우	려	87	1	123	NULL	NULL	NULL	NULL	NULL	NULL	KSY2	List1	NULL	NULL	NULL	NULL	NULL	NULL	NULL	NULL	NULL	1	z	0	3	339243	0	z	412
좌우반구com(split BVF)_1	8	1	<?xml version="1.0"?>\n<Clock xmlns:dt="urn:schemas-microsoft-com:datatypes"><Description dt:dt="string">E-Prime Primary Realtime Clock</Description><StartTime><Timestamp dt:dt="int">0</Timestamp><DateUtc dt:dt="string">2020-10-12T06:15:39Z</DateUtc></StartTime><FrequencyChanges><FrequencyChange><Frequency dt:dt="r8">2699960000</Frequency><Timestamp dt:dt="r8">5.08226741326027E+15</Timestamp><Cur…	좌우반구com(split BVF)_1-008-1	60.021	1.0.0.165	1	-1230438826	Professional	2.0.10.242	2.0.10.353	10-12-2020	2020-10-12 오전 6:15:39	15:15:39	2.0.10.248	152	2	{/}	운국	운	국	NULL	NULL	NULL	50	1	20	NULL	NULL	NULL	KSY3	List2	NULL	NULL	NULL	NULL	NULL	NULL	NULL	NULL	NULL	1	{/}	1	3	472230	0	{/}	320
좌우반구com(split BVF)_1	8	1	<?xml version="1.0"?>\n<Clock xmlns:dt="urn:schemas-microsoft-com:datatypes"><Description dt:dt="string">E-Prime Primary Realtime Clock</Description><StartTime><Timestamp dt:dt="int">0</Timestamp><DateUtc dt:dt="string">2020-10-12T06:15:39Z</DateUtc></StartTime><FrequencyChanges><FrequencyChange><Frequency dt:dt="r8">2699960000</Frequency><Timestamp dt:dt="r8">5.08226741326027E+15</Timestamp><Cur…	좌우반구com(split BVF)_1-008-1	60.021	1.0.0.165	1	-1230438826	Professional	2.0.10.242	2.0.10.353	10-12-2020	2020-10-12 오전 6:15:39	15:15:39	2.0.10.248	216	2	{/}	운속	운	속	NULL	NULL	NULL	42	1	84	NULL	NULL	NULL	KSY	List2	0		0	0	635041	183		0	0	1	{/}	0	3	635224	0	{/}	348
좌우반구com(split BVF)_1	8	1	<?xml version="1.0"?>\n<Clock xmlns:dt="urn:schemas-microsoft-com:datatypes"><Description dt:dt="string">E-Prime Primary Realtime Clock</Description><StartTime><Timestamp dt:dt="int">0</Timestamp><DateUtc dt:dt="string">2020-10-12T06:15:39Z</DateUtc></StartTime><FrequencyChanges><FrequencyChange><Frequency dt:dt="r8">2699960000</Frequency><Timestamp dt:dt="r8">5.08226741326027E+15</Timestamp><Cur…	좌우반구com(split BVF)_1-008-1	60.021	1.0.0.165	1	-1230438826	Professional	2.0.10.242	2.0.10.353	10-12-2020	2020-10-12 오전 6:15:39	15:15:39	2.0.10.248	305	1	z	원리	원	리	NULL	NULL	NULL	NULL	NULL	NULL	92	1	41	KSY2	List3	NULL	NULL	NULL	NULL	NULL	NULL	NULL	NULL	NULL	1	z	0	4	965593	0	z	280
좌우반구com(split BVF)_1	8	1	<?xml version="1.0"?>\n<Clock xmlns:dt="urn:schemas-microsoft-com:datatypes"><Description dt:dt="string">E-Prime Primary Realtime Clock</Description><StartTime><Timestamp dt:dt="int">0</Timestamp><DateUtc dt:dt="string">2020-10-12T06:15:39Z</DateUtc></StartTime><FrequencyChanges><FrequencyChange><Frequency dt:dt="r8">2699960000</Frequency><Timestamp dt:dt="r8">5.08226741326027E+15</Timestamp><Cur…	좌우반구com(split BVF)_1-008-1	60.021	1.0.0.165	1	-1230438826	Professional	2.0.10.242	2.0.10.353	10-12-2020	2020-10-12 오전 6:15:39	15:15:39	2.0.10.248	341	1	z	원인	원	인	NULL	NULL	NULL	NULL	NULL	NULL	26	1	77	KSY2	List3	NULL	NULL	NULL	NULL	NULL	NULL	NULL	NULL	NULL	1	z	1	3	1056394	0	z	255
좌우반구com(split BVF)_1	8	1	<?xml version="1.0"?>\n<Clock xmlns:dt="urn:schemas-microsoft-com:datatypes"><Description dt:dt="string">E-Prime Primary Realtime Clock</Description><StartTime><Timestamp dt:dt="int">0</Timestamp><DateUtc dt:dt="string">2020-10-12T06:15:39Z</DateUtc></StartTime><FrequencyChanges><FrequencyChange><Frequency dt:dt="r8">2699960000</Frequency><Timestamp dt:dt="r8">5.08226741326027E+15</Timestamp><Cur…	좌우반구com(split BVF)_1-008-1	60.021	1.0.0.165	1	-1230438826	Professional	2.0.10.242	2.0.10.353	10-12-2020	2020-10-12 오전 6:15:39	15:15:39	2.0.10.248	323	1	z	원장	원	장	NULL	NULL	NULL	NULL	NULL	NULL	14	1	59	KSY2	List3	NULL	NULL	NULL	NULL	NULL	NULL	NULL	NULL	NULL	1	z	0	3	1011160	0	z	473
좌우반구com(split BVF)_1	8	1	<?xml version="1.0"?>\n<Clock xmlns:dt="urn:schemas-microsoft-com:datatypes"><Description dt:dt="string">E-Prime Primary Realtime Clock</Description><StartTime><Timestamp dt:dt="int">0</Timestamp><DateUtc dt:dt="string">2020-10-12T06:15:39Z</DateUtc></StartTime><FrequencyChanges><FrequencyChange><Frequency dt:dt="r8">2699960000</Frequency><Timestamp dt:dt="r8">5.08226741326027E+15</Timestamp><Cur…	좌우반구com(split BVF)_1-008-1	60.021	1.0.0.165	1	-1230438826	Professional	2.0.10.242	2.0.10.353	10-12-2020	2020-10-12 오전 6:15:39	15:15:39	2.0.10.248	15	2	{/}	원착	원	착	132	1	15	NULL	NULL	NULL	NULL	NULL	NULL	KSY2	List1	NULL	NULL	NULL	NULL	NULL	NULL	NULL	NULL	NULL	0	{/}	0	3	65188	0	z	421
좌우반구com(split BVF)_1	8	1	<?xml version="1.0"?>\n<Clock xmlns:dt="urn:schemas-microsoft-com:datatypes"><Description dt:dt="string">E-Prime Primary Realtime Clock</Description><StartTime><Timestamp dt:dt="int">0</Timestamp><DateUtc dt:dt="string">2020-10-12T06:15:39Z</DateUtc></StartTime><FrequencyChanges><FrequencyChange><Frequency dt:dt="r8">2699960000</Frequency><Timestamp dt:dt="r8">5.08226741326027E+15</Timestamp><Cur…	좌우반구com(split BVF)_1-008-1	60.021	1.0.0.165	1	-1230438826	Professional	2.0.10.242	2.0.10.353	10-12-2020	2020-10-12 오전 6:15:39	15:15:39	2.0.10.248	78	1	z	원형	원	형	28	1	78	NULL	NULL	NULL	NULL	NULL	NULL	KSY2	List1	NULL	NULL	NULL	NULL	NULL	NULL	NULL	NULL	NULL	0	z	0	3	225266	0	{/}	294
좌우반구com(split BVF)_1	8	1	<?xml version="1.0"?>\n<Clock xmlns:dt="urn:schemas-microsoft-com:datatypes"><Description dt:dt="string">E-Prime Primary Realtime Clock</Description><StartTime><Timestamp dt:dt="int">0</Timestamp><DateUtc dt:dt="string">2020-10-12T06:15:39Z</DateUtc></StartTime><FrequencyChanges><FrequencyChange><Frequency dt:dt="r8">2699960000</Frequency><Timestamp dt:dt="r8">5.08226741326027E+15</Timestamp><Cur…	좌우반구com(split BVF)_1-008-1	60.021	1.0.0.165	1	-1230438826	Professional	2.0.10.242	2.0.10.353	10-12-2020	2020-10-12 오전 6:15:39	15:15:39	2.0.10.248	252	2	{/}	위절	위	절	NULL	NULL	NULL	111	1	120	NULL	NULL	NULL	KSY2	List2	NULL	NULL	NULL	NULL	NULL	NULL	NULL	NULL	NULL	1	{/}	1	3	727275	0	{/}	297
좌우반구com(split BVF)_1	8	1	<?xml version="1.0"?>\n<Clock xmlns:dt="urn:schemas-microsoft-com:datatypes"><Description dt:dt="string">E-Prime Primary Realtime Clock</Description><StartTime><Timestamp dt:dt="int">0</Timestamp><DateUtc dt:dt="string">2020-10-12T06:15:39Z</DateUtc></StartTime><FrequencyChanges><FrequencyChange><Frequency dt:dt="r8">2699960000</Frequency><Timestamp dt:dt="r8">5.08226741326027E+15</Timestamp><Cur…	좌우반구com(split BVF)_1-008-1	60.021	1.0.0.165	1	-1230438826	Professional	2.0.10.242	2.0.10.353	10-12-2020	2020-10-12 오전 6:15:39	15:15:39	2.0.10.248	150	1	z	유형	유	형	NULL	NULL	NULL	123	1	18	NULL	NULL	NULL	KSY2	List2	NULL	NULL	NULL	NULL	NULL	NULL	NULL	NULL	NULL	0	z	0	4	466766	0	{/}	688
좌우반구com(split BVF)_1	8	1	<?xml version="1.0"?>\n<Clock xmlns:dt="urn:schemas-microsoft-com:datatypes"><Description dt:dt="string">E-Prime Primary Realtime Clock</Description><StartTime><Timestamp dt:dt="int">0</Timestamp><DateUtc dt:dt="string">2020-10-12T06:15:39Z</DateUtc></StartTime><FrequencyChanges><FrequencyChange><Frequency dt:dt="r8">2699960000</Frequency><Timestamp dt:dt="r8">5.08226741326027E+15</Timestamp><Cur…	좌우반구com(split BVF)_1-008-1	60.021	1.0.0.165	1	-1230438826	Professional	2.0.10.242	2.0.10.353	10-12-2020	2020-10-12 오전 6:15:39	15:15:39	2.0.10.248	33	1	z	음식	음	식	37	1	33	NULL	NULL	NULL	NULL	NULL	NULL	KSY2	List1	NULL	NULL	NULL	NULL	NULL	NULL	NULL	NULL	NULL	1	z	0	3	112022	0	z	251
좌우반구com(split BVF)_1	8	1	<?xml version="1.0"?>\n<Clock xmlns:dt="urn:schemas-microsoft-com:datatypes"><Description dt:dt="string">E-Prime Primary Realtime Clock</Description><StartTime><Timestamp dt:dt="int">0</Timestamp><DateUtc dt:dt="string">2020-10-12T06:15:39Z</DateUtc></StartTime><FrequencyChanges><FrequencyChange><Frequency dt:dt="r8">2699960000</Frequency><Timestamp dt:dt="r8">5.08226741326027E+15</Timestamp><Cur…	좌우반구com(split BVF)_1-008-1	60.021	1.0.0.165	1	-1230438826	Professional	2.0.10.242	2.0.10.353	10-12-2020	2020-10-12 오전 6:15:39	15:15:39	2.0.10.248	322	2	{/}	음안	음	안	NULL	NULL	NULL	NULL	NULL	NULL	85	1	58	KSY	List3	0		0	-1	1008461	183		0	0	1	{/}	0	3	1008644	0	{/}	309
좌우반구com(split BVF)_1	8	1	<?xml version="1.0"?>\n<Clock xmlns:dt="urn:schemas-microsoft-com:datatypes"><Description dt:dt="string">E-Prime Primary Realtime Clock</Description><StartTime><Timestamp dt:dt="int">0</Timestamp><DateUtc dt:dt="string">2020-10-12T06:15:39Z</DateUtc></StartTime><FrequencyChanges><FrequencyChange><Frequency dt:dt="r8">2699960000</Frequency><Timestamp dt:dt="r8">5.08226741326027E+15</Timestamp><Cur…	좌우반구com(split BVF)_1-008-1	60.021	1.0.0.165	1	-1230438826	Professional	2.0.10.242	2.0.10.353	10-12-2020	2020-10-12 오전 6:15:39	15:15:39	2.0.10.248	211	2	{/}	응어	응	어	NULL	NULL	NULL	102	1	79	NULL	NULL	NULL	KSY3	List2	NULL	NULL	NULL	NULL	NULL	NULL	NULL	NULL	NULL	1	{/}	0	4	622762	0	{/}	330
좌우반구com(split BVF)_1	8	1	<?xml version="1.0"?>\n<Clock xmlns:dt="urn:schemas-microsoft-com:datatypes"><Description dt:dt="string">E-Prime Primary Realtime Clock</Description><StartTime><Timestamp dt:dt="int">0</Timestamp><DateUtc dt:dt="string">2020-10-12T06:15:39Z</DateUtc></StartTime><FrequencyChanges><FrequencyChange><Frequency dt:dt="r8">2699960000</Frequency><Timestamp dt:dt="r8">5.08226741326027E+15</Timestamp><Cur…	좌우반구com(split BVF)_1-008-1	60.021	1.0.0.165	1	-1230438826	Professional	2.0.10.242	2.0.10.353	10-12-2020	2020-10-12 오전 6:15:39	15:15:39	2.0.10.248	374	2	{/}	의마	의	마	NULL	NULL	NULL	NULL	NULL	NULL	53	1	110	KSY3	List3	NULL	NULL	NULL	NULL	NULL	NULL	NULL	NULL	NULL	0	{/}	0	3	1138466	0	z	294
좌우반구com(split BVF)_1	8	1	<?xml version="1.0"?>\n<Clock xmlns:dt="urn:schemas-microsoft-com:datatypes"><Description dt:dt="string">E-Prime Primary Realtime Clock</Description><StartTime><Timestamp dt:dt="int">0</Timestamp><DateUtc dt:dt="string">2020-10-12T06:15:39Z</DateUtc></StartTime><FrequencyChanges><FrequencyChange><Frequency dt:dt="r8">2699960000</Frequency><Timestamp dt:dt="r8">5.08226741326027E+15</Timestamp><Cur…	좌우반구com(split BVF)_1-008-1	60.021	1.0.0.165	1	-1230438826	Professional	2.0.10.242	2.0.10.353	10-12-2020	2020-10-12 오전 6:15:39	15:15:39	2.0.10.248	334	1	z	의미	의	미	NULL	NULL	NULL	NULL	NULL	NULL	21	1	70	KSY2	List3	NULL	NULL	NULL	NULL	NULL	NULL	NULL	NULL	NULL	1	z	0	4	1038934	0	z	291
좌우반구com(split BVF)_1	8	1	<?xml version="1.0"?>\n<Clock xmlns:dt="urn:schemas-microsoft-com:datatypes"><Description dt:dt="string">E-Prime Primary Realtime Clock</Description><StartTime><Timestamp dt:dt="int">0</Timestamp><DateUtc dt:dt="string">2020-10-12T06:15:39Z</DateUtc></StartTime><FrequencyChanges><FrequencyChange><Frequency dt:dt="r8">2699960000</Frequency><Timestamp dt:dt="r8">5.08226741326027E+15</Timestamp><Cur…	좌우반구com(split BVF)_1-008-1	60.021	1.0.0.165	1	-1230438826	Professional	2.0.10.242	2.0.10.353	10-12-2020	2020-10-12 오전 6:15:39	15:15:39	2.0.10.248	155	2	{/}	의필	의	필	NULL	NULL	NULL	64	1	23	NULL	NULL	NULL	KSY	List2	0		0	-1	479528	183		0	0	1	{/}	0	3	479711	0	{/}	367
좌우반구com(split BVF)_1	8	1	<?xml version="1.0"?>\n<Clock xmlns:dt="urn:schemas-microsoft-com:datatypes"><Description dt:dt="string">E-Prime Primary Realtime Clock</Description><StartTime><Timestamp dt:dt="int">0</Timestamp><DateUtc dt:dt="string">2020-10-12T06:15:39Z</DateUtc></StartTime><FrequencyChanges><FrequencyChange><Frequency dt:dt="r8">2699960000</Frequency><Timestamp dt:dt="r8">5.08226741326027E+15</Timestamp><Cur…	좌우반구com(split BVF)_1-008-1	60.021	1.0.0.165	1	-1230438826	Professional	2.0.10.242	2.0.10.353	10-12-2020	2020-10-12 오전 6:15:39	15:15:39	2.0.10.248	45	2	{/}	이느	이	느	97	1	45	NULL	NULL	NULL	NULL	NULL	NULL	KSY3	List1	NULL	NULL	NULL	NULL	NULL	NULL	NULL	NULL	NULL	1	{/}	0	4	142162	0	{/}	287
좌우반구com(split BVF)_1	8	1	<?xml version="1.0"?>\n<Clock xmlns:dt="urn:schemas-microsoft-com:datatypes"><Description dt:dt="string">E-Prime Primary Realtime Clock</Description><StartTime><Timestamp dt:dt="int">0</Timestamp><DateUtc dt:dt="string">2020-10-12T06:15:39Z</DateUtc></StartTime><FrequencyChanges><FrequencyChange><Frequency dt:dt="r8">2699960000</Frequency><Timestamp dt:dt="r8">5.08226741326027E+15</Timestamp><Cur…	좌우반구com(split BVF)_1-008-1	60.021	1.0.0.165	1	-1230438826	Professional	2.0.10.242	2.0.10.353	10-12-2020	2020-10-12 오전 6:15:39	15:15:39	2.0.10.248	335	1	z	이득	이	득	NULL	NULL	NULL	NULL	NULL	NULL	80	1	71	KSY2	List3	NULL	NULL	NULL	NULL	NULL	NULL	NULL	NULL	NULL	1	z	0	3	1041433	0	z	296
좌우반구com(split BVF)_1	8	1	<?xml version="1.0"?>\n<Clock xmlns:dt="urn:schemas-microsoft-com:datatypes"><Description dt:dt="string">E-Prime Primary Realtime Clock</Description><StartTime><Timestamp dt:dt="int">0</Timestamp><DateUtc dt:dt="string">2020-10-12T06:15:39Z</DateUtc></StartTime><FrequencyChanges><FrequencyChange><Frequency dt:dt="r8">2699960000</Frequency><Timestamp dt:dt="r8">5.08226741326027E+15</Timestamp><Cur…	좌우반구com(split BVF)_1-008-1	60.021	1.0.0.165	1	-1230438826	Professional	2.0.10.242	2.0.10.353	10-12-2020	2020-10-12 오전 6:15:39	15:15:39	2.0.10.248	121	1	z	이유	이	유	54	1	121	NULL	NULL	NULL	NULL	NULL	NULL	KSY2	List1	NULL	NULL	NULL	NULL	NULL	NULL	NULL	NULL	NULL	1	z	0	3	334328	0	z	255
좌우반구com(split BVF)_1	8	1	<?xml version="1.0"?>\n<Clock xmlns:dt="urn:schemas-microsoft-com:datatypes"><Description dt:dt="string">E-Prime Primary Realtime Clock</Description><StartTime><Timestamp dt:dt="int">0</Timestamp><DateUtc dt:dt="string">2020-10-12T06:15:39Z</DateUtc></StartTime><FrequencyChanges><FrequencyChange><Frequency dt:dt="r8">2699960000</Frequency><Timestamp dt:dt="r8">5.08226741326027E+15</Timestamp><Cur…	좌우반구com(split BVF)_1-008-1	60.021	1.0.0.165	1	-1230438826	Professional	2.0.10.242	2.0.10.353	10-12-2020	2020-10-12 오전 6:15:39	15:15:39	2.0.10.248	60	1	z	이전	이	전	42	1	60	NULL	NULL	NULL	NULL	NULL	NULL	KSY3	List1	NULL	NULL	NULL	NULL	NULL	NULL	NULL	NULL	NULL	1	z	0	3	179232	0	z	464
좌우반구com(split BVF)_1	8	1	<?xml version="1.0"?>\n<Clock xmlns:dt="urn:schemas-microsoft-com:datatypes"><Description dt:dt="string">E-Prime Primary Realtime Clock</Description><StartTime><Timestamp dt:dt="int">0</Timestamp><DateUtc dt:dt="string">2020-10-12T06:15:39Z</DateUtc></StartTime><FrequencyChanges><FrequencyChange><Frequency dt:dt="r8">2699960000</Frequency><Timestamp dt:dt="r8">5.08226741326027E+15</Timestamp><Cur…	좌우반구com(split BVF)_1-008-1	60.021	1.0.0.165	1	-1230438826	Professional	2.0.10.242	2.0.10.353	10-12-2020	2020-10-12 오전 6:15:39	15:15:39	2.0.10.248	366	2	{/}	익궤	익	궤	NULL	NULL	NULL	NULL	NULL	NULL	39	1	102	KSY2	List3	NULL	NULL	NULL	NULL	NULL	NULL	NULL	NULL	NULL	1	{/}	0	4	1118773	0	{/}	219
좌우반구com(split BVF)_1	8	1	<?xml version="1.0"?>\n<Clock xmlns:dt="urn:schemas-microsoft-com:datatypes"><Description dt:dt="string">E-Prime Primary Realtime Clock</Description><StartTime><Timestamp dt:dt="int">0</Timestamp><DateUtc dt:dt="string">2020-10-12T06:15:39Z</DateUtc></StartTime><FrequencyChanges><FrequencyChange><Frequency dt:dt="r8">2699960000</Frequency><Timestamp dt:dt="r8">5.08226741326027E+15</Timestamp><Cur…	좌우반구com(split BVF)_1-008-1	60.021	1.0.0.165	1	-1230438826	Professional	2.0.10.242	2.0.10.353	10-12-2020	2020-10-12 오전 6:15:39	15:15:39	2.0.10.248	226	2	{/}	익력	익	력	NULL	NULL	NULL	34	1	94	NULL	NULL	NULL	KSY2	List2	NULL	NULL	NULL	NULL	NULL	NULL	NULL	NULL	NULL	0	{/}	0	3	660315	0	z	417
좌우반구com(split BVF)_1	8	1	<?xml version="1.0"?>\n<Clock xmlns:dt="urn:schemas-microsoft-com:datatypes"><Description dt:dt="string">E-Prime Primary Realtime Clock</Description><StartTime><Timestamp dt:dt="int">0</Timestamp><DateUtc dt:dt="string">2020-10-12T06:15:39Z</DateUtc></StartTime><FrequencyChanges><FrequencyChange><Frequency dt:dt="r8">2699960000</Frequency><Timestamp dt:dt="r8">5.08226741326027E+15</Timestamp><Cur…	좌우반구com(split BVF)_1-008-1	60.021	1.0.0.165	1	-1230438826	Professional	2.0.10.242	2.0.10.353	10-12-2020	2020-10-12 오전 6:15:39	15:15:39	2.0.10.248	344	1	z	인간	인	간	NULL	NULL	NULL	NULL	NULL	NULL	63	1	80	KSY3	List3	NULL	NULL	NULL	NULL	NULL	NULL	NULL	NULL	NULL	1	z	0	4	1063709	0	z	275
좌우반구com(split BVF)_1	8	1	<?xml version="1.0"?>\n<Clock xmlns:dt="urn:schemas-microsoft-com:datatypes"><Description dt:dt="string">E-Prime Primary Realtime Clock</Description><StartTime><Timestamp dt:dt="int">0</Timestamp><DateUtc dt:dt="string">2020-10-12T06:15:39Z</DateUtc></StartTime><FrequencyChanges><FrequencyChange><Frequency dt:dt="r8">2699960000</Frequency><Timestamp dt:dt="r8">5.08226741326027E+15</Timestamp><Cur…	좌우반구com(split BVF)_1-008-1	60.021	1.0.0.165	1	-1230438826	Professional	2.0.10.242	2.0.10.353	10-12-2020	2020-10-12 오전 6:15:39	15:15:39	2.0.10.248	301	1	z	인사	인	사	NULL	NULL	NULL	NULL	NULL	NULL	41	1	37	KSY3	List3	NULL	NULL	NULL	NULL	NULL	NULL	NULL	NULL	NULL	1	z	1	3	955379	0	z	391
좌우반구com(split BVF)_1	8	1	<?xml version="1.0"?>\n<Clock xmlns:dt="urn:schemas-microsoft-com:datatypes"><Description dt:dt="string">E-Prime Primary Realtime Clock</Description><StartTime><Timestamp dt:dt="int">0</Timestamp><DateUtc dt:dt="string">2020-10-12T06:15:39Z</DateUtc></StartTime><FrequencyChanges><FrequencyChange><Frequency dt:dt="r8">2699960000</Frequency><Timestamp dt:dt="r8">5.08226741326027E+15</Timestamp><Cur…	좌우반구com(split BVF)_1-008-1	60.021	1.0.0.165	1	-1230438826	Professional	2.0.10.242	2.0.10.353	10-12-2020	2020-10-12 오전 6:15:39	15:15:39	2.0.10.248	112	1	z	인생	인	생	76	1	112	NULL	NULL	NULL	NULL	NULL	NULL	KSY3	List1	NULL	NULL	NULL	NULL	NULL	NULL	NULL	NULL	NULL	1	z	0	3	311086	0	z	217
좌우반구com(split BVF)_1	8	1	<?xml version="1.0"?>\n<Clock xmlns:dt="urn:schemas-microsoft-com:datatypes"><Description dt:dt="string">E-Prime Primary Realtime Clock</Description><StartTime><Timestamp dt:dt="int">0</Timestamp><DateUtc dt:dt="string">2020-10-12T06:15:39Z</DateUtc></StartTime><FrequencyChanges><FrequencyChange><Frequency dt:dt="r8">2699960000</Frequency><Timestamp dt:dt="r8">5.08226741326027E+15</Timestamp><Cur…	좌우반구com(split BVF)_1-008-1	60.021	1.0.0.165	1	-1230438826	Professional	2.0.10.242	2.0.10.353	10-12-2020	2020-10-12 오전 6:15:39	15:15:39	2.0.10.248	260	1	z	인연	인	연	NULL	NULL	NULL	98	1	128	NULL	NULL	NULL	KSY3	List2	NULL	NULL	NULL	NULL	NULL	NULL	NULL	NULL	NULL	1	z	0	3	747468	0	z	535
좌우반구com(split BVF)_1	8	1	<?xml version="1.0"?>\n<Clock xmlns:dt="urn:schemas-microsoft-com:datatypes"><Description dt:dt="string">E-Prime Primary Realtime Clock</Description><StartTime><Timestamp dt:dt="int">0</Timestamp><DateUtc dt:dt="string">2020-10-12T06:15:39Z</DateUtc></StartTime><FrequencyChanges><FrequencyChange><Frequency dt:dt="r8">2699960000</Frequency><Timestamp dt:dt="r8">5.08226741326027E+15</Timestamp><Cur…	좌우반구com(split BVF)_1-008-1	60.021	1.0.0.165	1	-1230438826	Professional	2.0.10.242	2.0.10.353	10-12-2020	2020-10-12 오전 6:15:39	15:15:39	2.0.10.248	200	2	{/}	일려	일	려	NULL	NULL	NULL	82	1	68	NULL	NULL	NULL	KSY	List2	0		0	-1	594738	183		0	0	1	{/}	0	3	594921	0	{/}	308
좌우반구com(split BVF)_1	8	1	<?xml version="1.0"?>\n<Clock xmlns:dt="urn:schemas-microsoft-com:datatypes"><Description dt:dt="string">E-Prime Primary Realtime Clock</Description><StartTime><Timestamp dt:dt="int">0</Timestamp><DateUtc dt:dt="string">2020-10-12T06:15:39Z</DateUtc></StartTime><FrequencyChanges><FrequencyChange><Frequency dt:dt="r8">2699960000</Frequency><Timestamp dt:dt="r8">5.08226741326027E+15</Timestamp><Cur…	좌우반구com(split BVF)_1-008-1	60.021	1.0.0.165	1	-1230438826	Professional	2.0.10.242	2.0.10.353	10-12-2020	2020-10-12 오전 6:15:39	15:15:39	2.0.10.248	29	2	{/}	일섭	일	섭	56	1	29	NULL	NULL	NULL	NULL	NULL	NULL	KSY2	List1	NULL	NULL	NULL	NULL	NULL	NULL	NULL	NULL	NULL	1	{/}	0	3	101759	0	{/}	549
좌우반구com(split BVF)_1	8	1	<?xml version="1.0"?>\n<Clock xmlns:dt="urn:schemas-microsoft-com:datatypes"><Description dt:dt="string">E-Prime Primary Realtime Clock</Description><StartTime><Timestamp dt:dt="int">0</Timestamp><DateUtc dt:dt="string">2020-10-12T06:15:39Z</DateUtc></StartTime><FrequencyChanges><FrequencyChange><Frequency dt:dt="r8">2699960000</Frequency><Timestamp dt:dt="r8">5.08226741326027E+15</Timestamp><Cur…	좌우반구com(split BVF)_1-008-1	60.021	1.0.0.165	1	-1230438826	Professional	2.0.10.242	2.0.10.353	10-12-2020	2020-10-12 오전 6:15:39	15:15:39	2.0.10.248	132	2	{/}	임택	임	택	102	1	132	NULL	NULL	NULL	NULL	NULL	NULL	KSY2	List1	NULL	NULL	NULL	NULL	NULL	NULL	NULL	NULL	NULL	1	{/}	1	3	361735	0	{/}	344
좌우반구com(split BVF)_1	8	1	<?xml version="1.0"?>\n<Clock xmlns:dt="urn:schemas-microsoft-com:datatypes"><Description dt:dt="string">E-Prime Primary Realtime Clock</Description><StartTime><Timestamp dt:dt="int">0</Timestamp><DateUtc dt:dt="string">2020-10-12T06:15:39Z</DateUtc></StartTime><FrequencyChanges><FrequencyChange><Frequency dt:dt="r8">2699960000</Frequency><Timestamp dt:dt="r8">5.08226741326027E+15</Timestamp><Cur…	좌우반구com(split BVF)_1-008-1	60.021	1.0.0.165	1	-1230438826	Professional	2.0.10.242	2.0.10.353	10-12-2020	2020-10-12 오전 6:15:39	15:15:39	2.0.10.248	204	1	z	입구	입	구	NULL	NULL	NULL	37	1	72	NULL	NULL	NULL	KSY3	List2	NULL	NULL	NULL	NULL	NULL	NULL	NULL	NULL	NULL	1	z	0	4	605068	0	z	249
좌우반구com(split BVF)_1	8	1	<?xml version="1.0"?>\n<Clock xmlns:dt="urn:schemas-microsoft-com:datatypes"><Description dt:dt="string">E-Prime Primary Realtime Clock</Description><StartTime><Timestamp dt:dt="int">0</Timestamp><DateUtc dt:dt="string">2020-10-12T06:15:39Z</DateUtc></StartTime><FrequencyChanges><FrequencyChange><Frequency dt:dt="r8">2699960000</Frequency><Timestamp dt:dt="r8">5.08226741326027E+15</Timestamp><Cur…	좌우반구com(split BVF)_1-008-1	60.021	1.0.0.165	1	-1230438826	Professional	2.0.10.242	2.0.10.353	10-12-2020	2020-10-12 오전 6:15:39	15:15:39	2.0.10.248	292	2	{/}	입목	입	목	NULL	NULL	NULL	NULL	NULL	NULL	120	1	28	KSY3	List3	NULL	NULL	NULL	NULL	NULL	NULL	NULL	NULL	NULL	1	{/}	0	3	932454	0	{/}	388
좌우반구com(split BVF)_1	8	1	<?xml version="1.0"?>\n<Clock xmlns:dt="urn:schemas-microsoft-com:datatypes"><Description dt:dt="string">E-Prime Primary Realtime Clock</Description><StartTime><Timestamp dt:dt="int">0</Timestamp><DateUtc dt:dt="string">2020-10-12T06:15:39Z</DateUtc></StartTime><FrequencyChanges><FrequencyChange><Frequency dt:dt="r8">2699960000</Frequency><Timestamp dt:dt="r8">5.08226741326027E+15</Timestamp><Cur…	좌우반구com(split BVF)_1-008-1	60.021	1.0.0.165	1	-1230438826	Professional	2.0.10.242	2.0.10.353	10-12-2020	2020-10-12 오전 6:15:39	15:15:39	2.0.10.248	280	2	{/}	입화	입	화	NULL	NULL	NULL	NULL	NULL	NULL	104	1	16	KSY3	List3	NULL	NULL	NULL	NULL	NULL	NULL	NULL	NULL	NULL	1	{/}	0	3	902298	0	{/}	384
좌우반구com(split BVF)_1	8	1	<?xml version="1.0"?>\n<Clock xmlns:dt="urn:schemas-microsoft-com:datatypes"><Description dt:dt="string">E-Prime Primary Realtime Clock</Description><StartTime><Timestamp dt:dt="int">0</Timestamp><DateUtc dt:dt="string">2020-10-12T06:15:39Z</DateUtc></StartTime><FrequencyChanges><FrequencyChange><Frequency dt:dt="r8">2699960000</Frequency><Timestamp dt:dt="r8">5.08226741326027E+15</Timestamp><Cur…	좌우반구com(split BVF)_1-008-1	60.021	1.0.0.165	1	-1230438826	Professional	2.0.10.242	2.0.10.353	10-12-2020	2020-10-12 오전 6:15:39	15:15:39	2.0.10.248	361	2	{/}	자름	자	름	NULL	NULL	NULL	NULL	NULL	NULL	2	1	97	KSY2	List3	NULL	NULL	NULL	NULL	NULL	NULL	NULL	NULL	NULL	0	{/}	1	3	1106310	0	z	474
좌우반구com(split BVF)_1	8	1	<?xml version="1.0"?>\n<Clock xmlns:dt="urn:schemas-microsoft-com:datatypes"><Description dt:dt="string">E-Prime Primary Realtime Clock</Description><StartTime><Timestamp dt:dt="int">0</Timestamp><DateUtc dt:dt="string">2020-10-12T06:15:39Z</DateUtc></StartTime><FrequencyChanges><FrequencyChange><Frequency dt:dt="r8">2699960000</Frequency><Timestamp dt:dt="r8">5.08226741326027E+15</Timestamp><Cur…	좌우반구com(split BVF)_1-008-1	60.021	1.0.0.165	1	-1230438826	Professional	2.0.10.242	2.0.10.353	10-12-2020	2020-10-12 오전 6:15:39	15:15:39	2.0.10.248	372	1	z	자리	자	리	NULL	NULL	NULL	NULL	NULL	NULL	115	1	108	KSY3	List3	NULL	NULL	NULL	NULL	NULL	NULL	NULL	NULL	NULL	1	z	0	3	1133684	0	z	188
좌우반구com(split BVF)_1	8	1	<?xml version="1.0"?>\n<Clock xmlns:dt="urn:schemas-microsoft-com:datatypes"><Description dt:dt="string">E-Prime Primary Realtime Clock</Description><StartTime><Timestamp dt:dt="int">0</Timestamp><DateUtc dt:dt="string">2020-10-12T06:15:39Z</DateUtc></StartTime><FrequencyChanges><FrequencyChange><Frequency dt:dt="r8">2699960000</Frequency><Timestamp dt:dt="r8">5.08226741326027E+15</Timestamp><Cur…	좌우반구com(split BVF)_1-008-1	60.021	1.0.0.165	1	-1230438826	Professional	2.0.10.242	2.0.10.353	10-12-2020	2020-10-12 오전 6:15:39	15:15:39	2.0.10.248	79	1	z	자본	자	본	16	1	79	NULL	NULL	NULL	NULL	NULL	NULL	KSY3	List1	NULL	NULL	NULL	NULL	NULL	NULL	NULL	NULL	NULL	1	z	0	3	227765	0	z	339
좌우반구com(split BVF)_1	8	1	<?xml version="1.0"?>\n<Clock xmlns:dt="urn:schemas-microsoft-com:datatypes"><Description dt:dt="string">E-Prime Primary Realtime Clock</Description><StartTime><Timestamp dt:dt="int">0</Timestamp><DateUtc dt:dt="string">2020-10-12T06:15:39Z</DateUtc></StartTime><FrequencyChanges><FrequencyChange><Frequency dt:dt="r8">2699960000</Frequency><Timestamp dt:dt="r8">5.08226741326027E+15</Timestamp><Cur…	좌우반구com(split BVF)_1-008-1	60.021	1.0.0.165	1	-1230438826	Professional	2.0.10.242	2.0.10.353	10-12-2020	2020-10-12 오전 6:15:39	15:15:39	2.0.10.248	187	1	z	자체	자	체	NULL	NULL	NULL	90	1	55	NULL	NULL	NULL	KSY3	List2	NULL	NULL	NULL	NULL	NULL	NULL	NULL	NULL	NULL	0	z	0	4	561150	0	{/}	855
좌우반구com(split BVF)_1	8	1	<?xml version="1.0"?>\n<Clock xmlns:dt="urn:schemas-microsoft-com:datatypes"><Description dt:dt="string">E-Prime Primary Realtime Clock</Description><StartTime><Timestamp dt:dt="int">0</Timestamp><DateUtc dt:dt="string">2020-10-12T06:15:39Z</DateUtc></StartTime><FrequencyChanges><FrequencyChange><Frequency dt:dt="r8">2699960000</Frequency><Timestamp dt:dt="r8">5.08226741326027E+15</Timestamp><Cur…	좌우반구com(split BVF)_1-008-1	60.021	1.0.0.165	1	-1230438826	Professional	2.0.10.242	2.0.10.353	10-12-2020	2020-10-12 오전 6:15:39	15:15:39	2.0.10.248	380	2	{/}	작락	작	락	NULL	NULL	NULL	NULL	NULL	NULL	52	1	116	KSY	List3	0		0	-1	1153244	183		0	0	1	{/}	1	3	1153427	0	{/}	341
좌우반구com(split BVF)_1	8	1	<?xml version="1.0"?>\n<Clock xmlns:dt="urn:schemas-microsoft-com:datatypes"><Description dt:dt="string">E-Prime Primary Realtime Clock</Description><StartTime><Timestamp dt:dt="int">0</Timestamp><DateUtc dt:dt="string">2020-10-12T06:15:39Z</DateUtc></StartTime><FrequencyChanges><FrequencyChange><Frequency dt:dt="r8">2699960000</Frequency><Timestamp dt:dt="r8">5.08226741326027E+15</Timestamp><Cur…	좌우반구com(split BVF)_1-008-1	60.021	1.0.0.165	1	-1230438826	Professional	2.0.10.242	2.0.10.353	10-12-2020	2020-10-12 오전 6:15:39	15:15:39	2.0.10.248	145	1	z	작품	작	품	NULL	NULL	NULL	15	1	13	NULL	NULL	NULL	KSY3	List2	NULL	NULL	NULL	NULL	NULL	NULL	NULL	NULL	NULL	1	z	0	3	454353	0	z	245
좌우반구com(split BVF)_1	8	1	<?xml version="1.0"?>\n<Clock xmlns:dt="urn:schemas-microsoft-com:datatypes"><Description dt:dt="string">E-Prime Primary Realtime Clock</Description><StartTime><Timestamp dt:dt="int">0</Timestamp><DateUtc dt:dt="string">2020-10-12T06:15:39Z</DateUtc></StartTime><FrequencyChanges><FrequencyChange><Frequency dt:dt="r8">2699960000</Frequency><Timestamp dt:dt="r8">5.08226741326027E+15</Timestamp><Cur…	좌우반구com(split BVF)_1-008-1	60.021	1.0.0.165	1	-1230438826	Professional	2.0.10.242	2.0.10.353	10-12-2020	2020-10-12 오전 6:15:39	15:15:39	2.0.10.248	189	1	z	재계	재	계	NULL	NULL	NULL	29	1	57	NULL	NULL	NULL	KSY3	List2	NULL	NULL	NULL	NULL	NULL	NULL	NULL	NULL	NULL	1	z	0	4	566648	0	z	485
좌우반구com(split BVF)_1	8	1	<?xml version="1.0"?>\n<Clock xmlns:dt="urn:schemas-microsoft-com:datatypes"><Description dt:dt="string">E-Prime Primary Realtime Clock</Description><StartTime><Timestamp dt:dt="int">0</Timestamp><DateUtc dt:dt="string">2020-10-12T06:15:39Z</DateUtc></StartTime><FrequencyChanges><FrequencyChange><Frequency dt:dt="r8">2699960000</Frequency><Timestamp dt:dt="r8">5.08226741326027E+15</Timestamp><Cur…	좌우반구com(split BVF)_1-008-1	60.021	1.0.0.165	1	-1230438826	Professional	2.0.10.242	2.0.10.353	10-12-2020	2020-10-12 오전 6:15:39	15:15:39	2.0.10.248	220	2	{/}	적태	적	태	NULL	NULL	NULL	17	1	88	NULL	NULL	NULL	KSY2	List2	NULL	NULL	NULL	NULL	NULL	NULL	NULL	NULL	NULL	1	{/}	1	3	645220	0	{/}	376
좌우반구com(split BVF)_1	8	1	<?xml version="1.0"?>\n<Clock xmlns:dt="urn:schemas-microsoft-com:datatypes"><Description dt:dt="string">E-Prime Primary Realtime Clock</Description><StartTime><Timestamp dt:dt="int">0</Timestamp><DateUtc dt:dt="string">2020-10-12T06:15:39Z</DateUtc></StartTime><FrequencyChanges><FrequencyChange><Frequency dt:dt="r8">2699960000</Frequency><Timestamp dt:dt="r8">5.08226741326027E+15</Timestamp><Cur…	좌우반구com(split BVF)_1-008-1	60.021	1.0.0.165	1	-1230438826	Professional	2.0.10.242	2.0.10.353	10-12-2020	2020-10-12 오전 6:15:39	15:15:39	2.0.10.248	98	1	z	전략	전	략	51	1	98	NULL	NULL	NULL	NULL	NULL	NULL	KSY3	List1	NULL	NULL	NULL	NULL	NULL	NULL	NULL	NULL	NULL	1	z	0	3	276215	0	z	313
좌우반구com(split BVF)_1	8	1	<?xml version="1.0"?>\n<Clock xmlns:dt="urn:schemas-microsoft-com:datatypes"><Description dt:dt="string">E-Prime Primary Realtime Clock</Description><StartTime><Timestamp dt:dt="int">0</Timestamp><DateUtc dt:dt="string">2020-10-12T06:15:39Z</DateUtc></StartTime><FrequencyChanges><FrequencyChange><Frequency dt:dt="r8">2699960000</Frequency><Timestamp dt:dt="r8">5.08226741326027E+15</Timestamp><Cur…	좌우반구com(split BVF)_1-008-1	60.021	1.0.0.165	1	-1230438826	Professional	2.0.10.242	2.0.10.353	10-12-2020	2020-10-12 오전 6:15:39	15:15:39	2.0.10.248	244	1	z	전통	전	통	NULL	NULL	NULL	35	1	112	NULL	NULL	NULL	KSY3	List2	NULL	NULL	NULL	NULL	NULL	NULL	NULL	NULL	NULL	1	z	0	3	706749	0	z	471
좌우반구com(split BVF)_1	8	1	<?xml version="1.0"?>\n<Clock xmlns:dt="urn:schemas-microsoft-com:datatypes"><Description dt:dt="string">E-Prime Primary Realtime Clock</Description><StartTime><Timestamp dt:dt="int">0</Timestamp><DateUtc dt:dt="string">2020-10-12T06:15:39Z</DateUtc></StartTime><FrequencyChanges><FrequencyChange><Frequency dt:dt="r8">2699960000</Frequency><Timestamp dt:dt="r8">5.08226741326027E+15</Timestamp><Cur…	좌우반구com(split BVF)_1-008-1	60.021	1.0.0.165	1	-1230438826	Professional	2.0.10.242	2.0.10.353	10-12-2020	2020-10-12 오전 6:15:39	15:15:39	2.0.10.248	77	2	{/}	전필	전	필	41	1	77	NULL	NULL	NULL	NULL	NULL	NULL	KSY	List1	0		0	0	222384	183		0	0	1	{/}	0	3	222567	0	{/}	497
좌우반구com(split BVF)_1	8	1	<?xml version="1.0"?>\n<Clock xmlns:dt="urn:schemas-microsoft-com:datatypes"><Description dt:dt="string">E-Prime Primary Realtime Clock</Description><StartTime><Timestamp dt:dt="int">0</Timestamp><DateUtc dt:dt="string">2020-10-12T06:15:39Z</DateUtc></StartTime><FrequencyChanges><FrequencyChange><Frequency dt:dt="r8">2699960000</Frequency><Timestamp dt:dt="r8">5.08226741326027E+15</Timestamp><Cur…	좌우반구com(split BVF)_1-008-1	60.021	1.0.0.165	1	-1230438826	Professional	2.0.10.242	2.0.10.353	10-12-2020	2020-10-12 오전 6:15:39	15:15:39	2.0.10.248	92	1	z	절감	절	감	45	1	92	NULL	NULL	NULL	NULL	NULL	NULL	KSY3	List1	NULL	NULL	NULL	NULL	NULL	NULL	NULL	NULL	NULL	0	z	0	3	260554	0	{/}	510
좌우반구com(split BVF)_1	8	1	<?xml version="1.0"?>\n<Clock xmlns:dt="urn:schemas-microsoft-com:datatypes"><Description dt:dt="string">E-Prime Primary Realtime Clock</Description><StartTime><Timestamp dt:dt="int">0</Timestamp><DateUtc dt:dt="string">2020-10-12T06:15:39Z</DateUtc></StartTime><FrequencyChanges><FrequencyChange><Frequency dt:dt="r8">2699960000</Frequency><Timestamp dt:dt="r8">5.08226741326027E+15</Timestamp><Cur…	좌우반구com(split BVF)_1-008-1	60.021	1.0.0.165	1	-1230438826	Professional	2.0.10.242	2.0.10.353	10-12-2020	2020-10-12 오전 6:15:39	15:15:39	2.0.10.248	3	2	{/}	절보	절	보	101	1	3	NULL	NULL	NULL	NULL	NULL	NULL	KSY3	List1	NULL	NULL	NULL	NULL	NULL	NULL	NULL	NULL	NULL	1	{/}	0	4	34566	0	{/}	420
좌우반구com(split BVF)_1	8	1	<?xml version="1.0"?>\n<Clock xmlns:dt="urn:schemas-microsoft-com:datatypes"><Description dt:dt="string">E-Prime Primary Realtime Clock</Description><StartTime><Timestamp dt:dt="int">0</Timestamp><DateUtc dt:dt="string">2020-10-12T06:15:39Z</DateUtc></StartTime><FrequencyChanges><FrequencyChange><Frequency dt:dt="r8">2699960000</Frequency><Timestamp dt:dt="r8">5.08226741326027E+15</Timestamp><Cur…	좌우반구com(split BVF)_1-008-1	60.021	1.0.0.165	1	-1230438826	Professional	2.0.10.242	2.0.10.353	10-12-2020	2020-10-12 오전 6:15:39	15:15:39	2.0.10.248	351	2	{/}	절속	절	속	NULL	NULL	NULL	NULL	NULL	NULL	84	1	87	KSY3	List3	NULL	NULL	NULL	NULL	NULL	NULL	NULL	NULL	NULL	1	{/}	1	3	1081252	0	{/}	492
좌우반구com(split BVF)_1	8	1	<?xml version="1.0"?>\n<Clock xmlns:dt="urn:schemas-microsoft-com:datatypes"><Description dt:dt="string">E-Prime Primary Realtime Clock</Description><StartTime><Timestamp dt:dt="int">0</Timestamp><DateUtc dt:dt="string">2020-10-12T06:15:39Z</DateUtc></StartTime><FrequencyChanges><FrequencyChange><Frequency dt:dt="r8">2699960000</Frequency><Timestamp dt:dt="r8">5.08226741326027E+15</Timestamp><Cur…	좌우반구com(split BVF)_1-008-1	60.021	1.0.0.165	1	-1230438826	Professional	2.0.10.242	2.0.10.353	10-12-2020	2020-10-12 오전 6:15:39	15:15:39	2.0.10.248	12	1	z	절차	절	차	131	1	12	NULL	NULL	NULL	NULL	NULL	NULL	KSY3	List1	NULL	NULL	NULL	NULL	NULL	NULL	NULL	NULL	NULL	0	z	0	3	57374	0	{/}	404
좌우반구com(split BVF)_1	8	1	<?xml version="1.0"?>\n<Clock xmlns:dt="urn:schemas-microsoft-com:datatypes"><Description dt:dt="string">E-Prime Primary Realtime Clock</Description><StartTime><Timestamp dt:dt="int">0</Timestamp><DateUtc dt:dt="string">2020-10-12T06:15:39Z</DateUtc></StartTime><FrequencyChanges><FrequencyChange><Frequency dt:dt="r8">2699960000</Frequency><Timestamp dt:dt="r8">5.08226741326027E+15</Timestamp><Cur…	좌우반구com(split BVF)_1-008-1	60.021	1.0.0.165	1	-1230438826	Professional	2.0.10.242	2.0.10.353	10-12-2020	2020-10-12 오전 6:15:39	15:15:39	2.0.10.248	31	1	z	정도	정	도	94	1	31	NULL	NULL	NULL	NULL	NULL	NULL	KSY3	List1	NULL	NULL	NULL	NULL	NULL	NULL	NULL	NULL	NULL	1	z	1	3	106990	0	z	275
좌우반구com(split BVF)_1	8	1	<?xml version="1.0"?>\n<Clock xmlns:dt="urn:schemas-microsoft-com:datatypes"><Description dt:dt="string">E-Prime Primary Realtime Clock</Description><StartTime><Timestamp dt:dt="int">0</Timestamp><DateUtc dt:dt="string">2020-10-12T06:15:39Z</DateUtc></StartTime><FrequencyChanges><FrequencyChange><Frequency dt:dt="r8">2699960000</Frequency><Timestamp dt:dt="r8">5.08226741326027E+15</Timestamp><Cur…	좌우반구com(split BVF)_1-008-1	60.021	1.0.0.165	1	-1230438826	Professional	2.0.10.242	2.0.10.353	10-12-2020	2020-10-12 오전 6:15:39	15:15:39	2.0.10.248	156	1	z	정오	정	오	NULL	NULL	NULL	107	1	24	NULL	NULL	NULL	KSY3	List2	NULL	NULL	NULL	NULL	NULL	NULL	NULL	NULL	NULL	1	z	0	3	482277	0	z	433
좌우반구com(split BVF)_1	8	1	<?xml version="1.0"?>\n<Clock xmlns:dt="urn:schemas-microsoft-com:datatypes"><Description dt:dt="string">E-Prime Primary Realtime Clock</Description><StartTime><Timestamp dt:dt="int">0</Timestamp><DateUtc dt:dt="string">2020-10-12T06:15:39Z</DateUtc></StartTime><FrequencyChanges><FrequencyChange><Frequency dt:dt="r8">2699960000</Frequency><Timestamp dt:dt="r8">5.08226741326027E+15</Timestamp><Cur…	좌우반구com(split BVF)_1-008-1	60.021	1.0.0.165	1	-1230438826	Professional	2.0.10.242	2.0.10.353	10-12-2020	2020-10-12 오전 6:15:39	15:15:39	2.0.10.248	106	1	z	정책	정	책	9	1	106	NULL	NULL	NULL	NULL	NULL	NULL	KSY3	List1	NULL	NULL	NULL	NULL	NULL	NULL	NULL	NULL	NULL	1	z	0	3	296225	0	z	294
좌우반구com(split BVF)_1	8	1	<?xml version="1.0"?>\n<Clock xmlns:dt="urn:schemas-microsoft-com:datatypes"><Description dt:dt="string">E-Prime Primary Realtime Clock</Description><StartTime><Timestamp dt:dt="int">0</Timestamp><DateUtc dt:dt="string">2020-10-12T06:15:39Z</DateUtc></StartTime><FrequencyChanges><FrequencyChange><Frequency dt:dt="r8">2699960000</Frequency><Timestamp dt:dt="r8">5.08226741326027E+15</Timestamp><Cur…	좌우반구com(split BVF)_1-008-1	60.021	1.0.0.165	1	-1230438826	Professional	2.0.10.242	2.0.10.353	10-12-2020	2020-10-12 오전 6:15:39	15:15:39	2.0.10.248	127	2	{/}	제경	제	경	109	1	127	NULL	NULL	NULL	NULL	NULL	NULL	KSY2	List1	NULL	NULL	NULL	NULL	NULL	NULL	NULL	NULL	NULL	1	{/}	0	3	349273	0	{/}	310
좌우반구com(split BVF)_1	8	1	<?xml version="1.0"?>\n<Clock xmlns:dt="urn:schemas-microsoft-com:datatypes"><Description dt:dt="string">E-Prime Primary Realtime Clock</Description><StartTime><Timestamp dt:dt="int">0</Timestamp><DateUtc dt:dt="string">2020-10-12T06:15:39Z</DateUtc></StartTime><FrequencyChanges><FrequencyChange><Frequency dt:dt="r8">2699960000</Frequency><Timestamp dt:dt="r8">5.08226741326027E+15</Timestamp><Cur…	좌우반구com(split BVF)_1-008-1	60.021	1.0.0.165	1	-1230438826	Professional	2.0.10.242	2.0.10.353	10-12-2020	2020-10-12 오전 6:15:39	15:15:39	2.0.10.248	377	1	z	제도	제	도	NULL	NULL	NULL	NULL	NULL	NULL	75	1	113	KSY3	List3	NULL	NULL	NULL	NULL	NULL	NULL	NULL	NULL	NULL	1	z	0	3	1145880	0	z	440
좌우반구com(split BVF)_1	8	1	<?xml version="1.0"?>\n<Clock xmlns:dt="urn:schemas-microsoft-com:datatypes"><Description dt:dt="string">E-Prime Primary Realtime Clock</Description><StartTime><Timestamp dt:dt="int">0</Timestamp><DateUtc dt:dt="string">2020-10-12T06:15:39Z</DateUtc></StartTime><FrequencyChanges><FrequencyChange><Frequency dt:dt="r8">2699960000</Frequency><Timestamp dt:dt="r8">5.08226741326027E+15</Timestamp><Cur…	좌우반구com(split BVF)_1-008-1	60.021	1.0.0.165	1	-1230438826	Professional	2.0.10.242	2.0.10.353	10-12-2020	2020-10-12 오전 6:15:39	15:15:39	2.0.10.248	333	2	{/}	제란	제	란	NULL	NULL	NULL	NULL	NULL	NULL	7	1	69	KSY	List3	0		1	-1	1036201	184		0	0	1	{/}	0	4	1036385	0	{/}	352
좌우반구com(split BVF)_1	8	1	<?xml version="1.0"?>\n<Clock xmlns:dt="urn:schemas-microsoft-com:datatypes"><Description dt:dt="string">E-Prime Primary Realtime Clock</Description><StartTime><Timestamp dt:dt="int">0</Timestamp><DateUtc dt:dt="string">2020-10-12T06:15:39Z</DateUtc></StartTime><FrequencyChanges><FrequencyChange><Frequency dt:dt="r8">2699960000</Frequency><Timestamp dt:dt="r8">5.08226741326027E+15</Timestamp><Cur…	좌우반구com(split BVF)_1-008-1	60.021	1.0.0.165	1	-1230438826	Professional	2.0.10.242	2.0.10.353	10-12-2020	2020-10-12 오전 6:15:39	15:15:39	2.0.10.248	349	1	z	제안	제	안	NULL	NULL	NULL	NULL	NULL	NULL	40	1	85	KSY3	List3	NULL	NULL	NULL	NULL	NULL	NULL	NULL	NULL	NULL	1	z	0	3	1076304	0	z	256
좌우반구com(split BVF)_1	8	1	<?xml version="1.0"?>\n<Clock xmlns:dt="urn:schemas-microsoft-com:datatypes"><Description dt:dt="string">E-Prime Primary Realtime Clock</Description><StartTime><Timestamp dt:dt="int">0</Timestamp><DateUtc dt:dt="string">2020-10-12T06:15:39Z</DateUtc></StartTime><FrequencyChanges><FrequencyChange><Frequency dt:dt="r8">2699960000</Frequency><Timestamp dt:dt="r8">5.08226741326027E+15</Timestamp><Cur…	좌우반구com(split BVF)_1-008-1	60.021	1.0.0.165	1	-1230438826	Professional	2.0.10.242	2.0.10.353	10-12-2020	2020-10-12 오전 6:15:39	15:15:39	2.0.10.248	124	1	z	제품	제	품	79	1	124	NULL	NULL	NULL	NULL	NULL	NULL	KSY3	List1	NULL	NULL	NULL	NULL	NULL	NULL	NULL	NULL	NULL	1	z	0	3	341859	0	z	268
좌우반구com(split BVF)_1	8	1	<?xml version="1.0"?>\n<Clock xmlns:dt="urn:schemas-microsoft-com:datatypes"><Description dt:dt="string">E-Prime Primary Realtime Clock</Description><StartTime><Timestamp dt:dt="int">0</Timestamp><DateUtc dt:dt="string">2020-10-12T06:15:39Z</DateUtc></StartTime><FrequencyChanges><FrequencyChange><Frequency dt:dt="r8">2699960000</Frequency><Timestamp dt:dt="r8">5.08226741326027E+15</Timestamp><Cur…	좌우반구com(split BVF)_1-008-1	60.021	1.0.0.165	1	-1230438826	Professional	2.0.10.242	2.0.10.353	10-12-2020	2020-10-12 오전 6:15:39	15:15:39	2.0.10.248	222	1	z	조건	조	건	NULL	NULL	NULL	79	1	90	NULL	NULL	NULL	KSY3	List2	NULL	NULL	NULL	NULL	NULL	NULL	NULL	NULL	NULL	1	z	0	3	650252	0	z	264
좌우반구com(split BVF)_1	8	1	<?xml version="1.0"?>\n<Clock xmlns:dt="urn:schemas-microsoft-com:datatypes"><Description dt:dt="string">E-Prime Primary Realtime Clock</Description><StartTime><Timestamp dt:dt="int">0</Timestamp><DateUtc dt:dt="string">2020-10-12T06:15:39Z</DateUtc></StartTime><FrequencyChanges><FrequencyChange><Frequency dt:dt="r8">2699960000</Frequency><Timestamp dt:dt="r8">5.08226741326027E+15</Timestamp><Cur…	좌우반구com(split BVF)_1-008-1	60.021	1.0.0.165	1	-1230438826	Professional	2.0.10.242	2.0.10.353	10-12-2020	2020-10-12 오전 6:15:39	15:15:39	2.0.10.248	282	1	z	조례	조	례	NULL	NULL	NULL	NULL	NULL	NULL	88	1	18	KSY3	List3	NULL	NULL	NULL	NULL	NULL	NULL	NULL	NULL	NULL	1	z	1	3	907429	0	z	429
좌우반구com(split BVF)_1	8	1	<?xml version="1.0"?>\n<Clock xmlns:dt="urn:schemas-microsoft-com:datatypes"><Description dt:dt="string">E-Prime Primary Realtime Clock</Description><StartTime><Timestamp dt:dt="int">0</Timestamp><DateUtc dt:dt="string">2020-10-12T06:15:39Z</DateUtc></StartTime><FrequencyChanges><FrequencyChange><Frequency dt:dt="r8">2699960000</Frequency><Timestamp dt:dt="r8">5.08226741326027E+15</Timestamp><Cur…	좌우반구com(split BVF)_1-008-1	60.021	1.0.0.165	1	-1230438826	Professional	2.0.10.242	2.0.10.353	10-12-2020	2020-10-12 오전 6:15:39	15:15:39	2.0.10.248	129	1	z	조직	조	직	93	1	129	NULL	NULL	NULL	NULL	NULL	NULL	KSY3	List1	NULL	NULL	NULL	NULL	NULL	NULL	NULL	NULL	NULL	1	z	0	3	354338	0	z	285
좌우반구com(split BVF)_1	8	1	<?xml version="1.0"?>\n<Clock xmlns:dt="urn:schemas-microsoft-com:datatypes"><Description dt:dt="string">E-Prime Primary Realtime Clock</Description><StartTime><Timestamp dt:dt="int">0</Timestamp><DateUtc dt:dt="string">2020-10-12T06:15:39Z</DateUtc></StartTime><FrequencyChanges><FrequencyChange><Frequency dt:dt="r8">2699960000</Frequency><Timestamp dt:dt="r8">5.08226741326027E+15</Timestamp><Cur…	좌우반구com(split BVF)_1-008-1	60.021	1.0.0.165	1	-1230438826	Professional	2.0.10.242	2.0.10.353	10-12-2020	2020-10-12 오전 6:15:39	15:15:39	2.0.10.248	55	1	z	종류	종	류	116	1	55	NULL	NULL	NULL	NULL	NULL	NULL	KSY3	List1	NULL	NULL	NULL	NULL	NULL	NULL	NULL	NULL	NULL	1	z	0	3	166803	0	z	318
좌우반구com(split BVF)_1	8	1	<?xml version="1.0"?>\n<Clock xmlns:dt="urn:schemas-microsoft-com:datatypes"><Description dt:dt="string">E-Prime Primary Realtime Clock</Description><StartTime><Timestamp dt:dt="int">0</Timestamp><DateUtc dt:dt="string">2020-10-12T06:15:39Z</DateUtc></StartTime><FrequencyChanges><FrequencyChange><Frequency dt:dt="r8">2699960000</Frequency><Timestamp dt:dt="r8">5.08226741326027E+15</Timestamp><Cur…	좌우반구com(split BVF)_1-008-1	60.021	1.0.0.165	1	-1230438826	Professional	2.0.10.242	2.0.10.353	10-12-2020	2020-10-12 오전 6:15:39	15:15:39	2.0.10.248	287	2	{/}	종백	종	백	NULL	NULL	NULL	NULL	NULL	NULL	12	1	23	KSY2	List3	NULL	NULL	NULL	NULL	NULL	NULL	NULL	NULL	NULL	1	{/}	0	3	920025	0	{/}	361
좌우반구com(split BVF)_1	8	1	<?xml version="1.0"?>\n<Clock xmlns:dt="urn:schemas-microsoft-com:datatypes"><Description dt:dt="string">E-Prime Primary Realtime Clock</Description><StartTime><Timestamp dt:dt="int">0</Timestamp><DateUtc dt:dt="string">2020-10-12T06:15:39Z</DateUtc></StartTime><FrequencyChanges><FrequencyChange><Frequency dt:dt="r8">2699960000</Frequency><Timestamp dt:dt="r8">5.08226741326027E+15</Timestamp><Cur…	좌우반구com(split BVF)_1-008-1	60.021	1.0.0.165	1	-1230438826	Professional	2.0.10.242	2.0.10.353	10-12-2020	2020-10-12 오전 6:15:39	15:15:39	2.0.10.248	386	2	{/}	죽거	죽	거	NULL	NULL	NULL	NULL	NULL	NULL	105	1	122	KSY3	List3	NULL	NULL	NULL	NULL	NULL	NULL	NULL	NULL	NULL	1	{/}	1	3	1168605	0	{/}	347
좌우반구com(split BVF)_1	8	1	<?xml version="1.0"?>\n<Clock xmlns:dt="urn:schemas-microsoft-com:datatypes"><Description dt:dt="string">E-Prime Primary Realtime Clock</Description><StartTime><Timestamp dt:dt="int">0</Timestamp><DateUtc dt:dt="string">2020-10-12T06:15:39Z</DateUtc></StartTime><FrequencyChanges><FrequencyChange><Frequency dt:dt="r8">2699960000</Frequency><Timestamp dt:dt="r8">5.08226741326027E+15</Timestamp><Cur…	좌우반구com(split BVF)_1-008-1	60.021	1.0.0.165	1	-1230438826	Professional	2.0.10.242	2.0.10.353	10-12-2020	2020-10-12 오전 6:15:39	15:15:39	2.0.10.248	358	1	z	죽음	죽	음	NULL	NULL	NULL	NULL	NULL	NULL	61	1	94	KSY3	List3	NULL	NULL	NULL	NULL	NULL	NULL	NULL	NULL	NULL	1	z	0	3	1098763	0	z	357
좌우반구com(split BVF)_1	8	1	<?xml version="1.0"?>\n<Clock xmlns:dt="urn:schemas-microsoft-com:datatypes"><Description dt:dt="string">E-Prime Primary Realtime Clock</Description><StartTime><Timestamp dt:dt="int">0</Timestamp><DateUtc dt:dt="string">2020-10-12T06:15:39Z</DateUtc></StartTime><FrequencyChanges><FrequencyChange><Frequency dt:dt="r8">2699960000</Frequency><Timestamp dt:dt="r8">5.08226741326027E+15</Timestamp><Cur…	좌우반구com(split BVF)_1-008-1	60.021	1.0.0.165	1	-1230438826	Professional	2.0.10.242	2.0.10.353	10-12-2020	2020-10-12 오전 6:15:39	15:15:39	2.0.10.248	46	1	z	준거	준	거	39	1	46	NULL	NULL	NULL	NULL	NULL	NULL	KSY3	List1	NULL	NULL	NULL	NULL	NULL	NULL	NULL	NULL	NULL	0	z	0	3	144644	0	{/}	285
좌우반구com(split BVF)_1	8	1	<?xml version="1.0"?>\n<Clock xmlns:dt="urn:schemas-microsoft-com:datatypes"><Description dt:dt="string">E-Prime Primary Realtime Clock</Description><StartTime><Timestamp dt:dt="int">0</Timestamp><DateUtc dt:dt="string">2020-10-12T06:15:39Z</DateUtc></StartTime><FrequencyChanges><FrequencyChange><Frequency dt:dt="r8">2699960000</Frequency><Timestamp dt:dt="r8">5.08226741326027E+15</Timestamp><Cur…	좌우반구com(split BVF)_1-008-1	60.021	1.0.0.165	1	-1230438826	Professional	2.0.10.242	2.0.10.353	10-12-2020	2020-10-12 오전 6:15:39	15:15:39	2.0.10.248	63	2	{/}	증력	증	력	129	1	63	NULL	NULL	NULL	NULL	NULL	NULL	KSY2	List1	NULL	NULL	NULL	NULL	NULL	NULL	NULL	NULL	NULL	0	{/}	0	3	186946	0	z	374
좌우반구com(split BVF)_1	8	1	<?xml version="1.0"?>\n<Clock xmlns:dt="urn:schemas-microsoft-com:datatypes"><Description dt:dt="string">E-Prime Primary Realtime Clock</Description><StartTime><Timestamp dt:dt="int">0</Timestamp><DateUtc dt:dt="string">2020-10-12T06:15:39Z</DateUtc></StartTime><FrequencyChanges><FrequencyChange><Frequency dt:dt="r8">2699960000</Frequency><Timestamp dt:dt="r8">5.08226741326027E+15</Timestamp><Cur…	좌우반구com(split BVF)_1-008-1	60.021	1.0.0.165	1	-1230438826	Professional	2.0.10.242	2.0.10.353	10-12-2020	2020-10-12 오전 6:15:39	15:15:39	2.0.10.248	190	1	z	증인	증	인	NULL	NULL	NULL	114	1	58	NULL	NULL	NULL	KSY3	List2	NULL	NULL	NULL	NULL	NULL	NULL	NULL	NULL	NULL	1	z	0	3	569330	0	z	251
좌우반구com(split BVF)_1	8	1	<?xml version="1.0"?>\n<Clock xmlns:dt="urn:schemas-microsoft-com:datatypes"><Description dt:dt="string">E-Prime Primary Realtime Clock</Description><StartTime><Timestamp dt:dt="int">0</Timestamp><DateUtc dt:dt="string">2020-10-12T06:15:39Z</DateUtc></StartTime><FrequencyChanges><FrequencyChange><Frequency dt:dt="r8">2699960000</Frequency><Timestamp dt:dt="r8">5.08226741326027E+15</Timestamp><Cur…	좌우반구com(split BVF)_1-008-1	60.021	1.0.0.165	1	-1230438826	Professional	2.0.10.242	2.0.10.353	10-12-2020	2020-10-12 오전 6:15:39	15:15:39	2.0.10.248	254	2	{/}	지님	지	님	NULL	NULL	NULL	119	1	122	NULL	NULL	NULL	KSY2	List2	NULL	NULL	NULL	NULL	NULL	NULL	NULL	NULL	NULL	1	{/}	0	4	732274	0	{/}	305
좌우반구com(split BVF)_1	8	1	<?xml version="1.0"?>\n<Clock xmlns:dt="urn:schemas-microsoft-com:datatypes"><Description dt:dt="string">E-Prime Primary Realtime Clock</Description><StartTime><Timestamp dt:dt="int">0</Timestamp><DateUtc dt:dt="string">2020-10-12T06:15:39Z</DateUtc></StartTime><FrequencyChanges><FrequencyChange><Frequency dt:dt="r8">2699960000</Frequency><Timestamp dt:dt="r8">5.08226741326027E+15</Timestamp><Cur…	좌우반구com(split BVF)_1-008-1	60.021	1.0.0.165	1	-1230438826	Professional	2.0.10.242	2.0.10.353	10-12-2020	2020-10-12 오전 6:15:39	15:15:39	2.0.10.248	50	1	z	지적	지	적	105	1	50	NULL	NULL	NULL	NULL	NULL	NULL	KSY3	List1	NULL	NULL	NULL	NULL	NULL	NULL	NULL	NULL	NULL	0	z	0	3	154507	0	{/}	254
좌우반구com(split BVF)_1	8	1	<?xml version="1.0"?>\n<Clock xmlns:dt="urn:schemas-microsoft-com:datatypes"><Description dt:dt="string">E-Prime Primary Realtime Clock</Description><StartTime><Timestamp dt:dt="int">0</Timestamp><DateUtc dt:dt="string">2020-10-12T06:15:39Z</DateUtc></StartTime><FrequencyChanges><FrequencyChange><Frequency dt:dt="r8">2699960000</Frequency><Timestamp dt:dt="r8">5.08226741326027E+15</Timestamp><Cur…	좌우반구com(split BVF)_1-008-1	60.021	1.0.0.165	1	-1230438826	Professional	2.0.10.242	2.0.10.353	10-12-2020	2020-10-12 오전 6:15:39	15:15:39	2.0.10.248	215	1	z	지표	지	표	NULL	NULL	NULL	113	1	83	NULL	NULL	NULL	KSY3	List2	NULL	NULL	NULL	NULL	NULL	NULL	NULL	NULL	NULL	0	z	0	3	632758	0	{/}	262
좌우반구com(split BVF)_1	8	1	<?xml version="1.0"?>\n<Clock xmlns:dt="urn:schemas-microsoft-com:datatypes"><Description dt:dt="string">E-Prime Primary Realtime Clock</Description><StartTime><Timestamp dt:dt="int">0</Timestamp><DateUtc dt:dt="string">2020-10-12T06:15:39Z</DateUtc></StartTime><FrequencyChanges><FrequencyChange><Frequency dt:dt="r8">2699960000</Frequency><Timestamp dt:dt="r8">5.08226741326027E+15</Timestamp><Cur…	좌우반구com(split BVF)_1-008-1	60.021	1.0.0.165	1	-1230438826	Professional	2.0.10.242	2.0.10.353	10-12-2020	2020-10-12 오전 6:15:39	15:15:39	2.0.10.248	388	1	z	지혜	지	혜	NULL	NULL	NULL	NULL	NULL	NULL	123	1	124	KSY3	List3	NULL	NULL	NULL	NULL	NULL	NULL	NULL	NULL	NULL	1	z	0	3	1173687	0	z	449
좌우반구com(split BVF)_1	8	1	<?xml version="1.0"?>\n<Clock xmlns:dt="urn:schemas-microsoft-com:datatypes"><Description dt:dt="string">E-Prime Primary Realtime Clock</Description><StartTime><Timestamp dt:dt="int">0</Timestamp><DateUtc dt:dt="string">2020-10-12T06:15:39Z</DateUtc></StartTime><FrequencyChanges><FrequencyChange><Frequency dt:dt="r8">2699960000</Frequency><Timestamp dt:dt="r8">5.08226741326027E+15</Timestamp><Cur…	좌우반구com(split BVF)_1-008-1	60.021	1.0.0.165	1	-1230438826	Professional	2.0.10.242	2.0.10.353	10-12-2020	2020-10-12 오전 6:15:39	15:15:39	2.0.10.248	271	2	{/}	직매	직	매	NULL	NULL	NULL	NULL	NULL	NULL	16	1	7	KSY3	List3	NULL	NULL	NULL	NULL	NULL	NULL	NULL	NULL	NULL	1	{/}	0	4	877890	0	{/}	504
좌우반구com(split BVF)_1	8	1	<?xml version="1.0"?>\n<Clock xmlns:dt="urn:schemas-microsoft-com:datatypes"><Description dt:dt="string">E-Prime Primary Realtime Clock</Description><StartTime><Timestamp dt:dt="int">0</Timestamp><DateUtc dt:dt="string">2020-10-12T06:15:39Z</DateUtc></StartTime><FrequencyChanges><FrequencyChange><Frequency dt:dt="r8">2699960000</Frequency><Timestamp dt:dt="r8">5.08226741326027E+15</Timestamp><Cur…	좌우반구com(split BVF)_1-008-1	60.021	1.0.0.165	1	-1230438826	Professional	2.0.10.242	2.0.10.353	10-12-2020	2020-10-12 오전 6:15:39	15:15:39	2.0.10.248	223	1	z	직장	직	장	NULL	NULL	NULL	67	1	91	NULL	NULL	NULL	KSY3	List2	NULL	NULL	NULL	NULL	NULL	NULL	NULL	NULL	NULL	1	z	0	3	652718	0	z	382
좌우반구com(split BVF)_1	8	1	<?xml version="1.0"?>\n<Clock xmlns:dt="urn:schemas-microsoft-com:datatypes"><Description dt:dt="string">E-Prime Primary Realtime Clock</Description><StartTime><Timestamp dt:dt="int">0</Timestamp><DateUtc dt:dt="string">2020-10-12T06:15:39Z</DateUtc></StartTime><FrequencyChanges><FrequencyChange><Frequency dt:dt="r8">2699960000</Frequency><Timestamp dt:dt="r8">5.08226741326027E+15</Timestamp><Cur…	좌우반구com(split BVF)_1-008-1	60.021	1.0.0.165	1	-1230438826	Professional	2.0.10.242	2.0.10.353	10-12-2020	2020-10-12 오전 6:15:39	15:15:39	2.0.10.248	354	2	{/}	진회	진	회	NULL	NULL	NULL	NULL	NULL	NULL	35	1	90	KSY2	List3	NULL	NULL	NULL	NULL	NULL	NULL	NULL	NULL	NULL	1	{/}	0	3	1088883	0	{/}	277
좌우반구com(split BVF)_1	8	1	<?xml version="1.0"?>\n<Clock xmlns:dt="urn:schemas-microsoft-com:datatypes"><Description dt:dt="string">E-Prime Primary Realtime Clock</Description><StartTime><Timestamp dt:dt="int">0</Timestamp><DateUtc dt:dt="string">2020-10-12T06:15:39Z</DateUtc></StartTime><FrequencyChanges><FrequencyChange><Frequency dt:dt="r8">2699960000</Frequency><Timestamp dt:dt="r8">5.08226741326027E+15</Timestamp><Cur…	좌우반구com(split BVF)_1-008-1	60.021	1.0.0.165	1	-1230438826	Professional	2.0.10.242	2.0.10.353	10-12-2020	2020-10-12 오전 6:15:39	15:15:39	2.0.10.248	230	1	z	질서	질	서	NULL	NULL	NULL	57	1	98	NULL	NULL	NULL	KSY3	List2	NULL	NULL	NULL	NULL	NULL	NULL	NULL	NULL	NULL	1	z	0	3	670778	0	z	290
좌우반구com(split BVF)_1	8	1	<?xml version="1.0"?>\n<Clock xmlns:dt="urn:schemas-microsoft-com:datatypes"><Description dt:dt="string">E-Prime Primary Realtime Clock</Description><StartTime><Timestamp dt:dt="int">0</Timestamp><DateUtc dt:dt="string">2020-10-12T06:15:39Z</DateUtc></StartTime><FrequencyChanges><FrequencyChange><Frequency dt:dt="r8">2699960000</Frequency><Timestamp dt:dt="r8">5.08226741326027E+15</Timestamp><Cur…	좌우반구com(split BVF)_1-008-1	60.021	1.0.0.165	1	-1230438826	Professional	2.0.10.242	2.0.10.353	10-12-2020	2020-10-12 오전 6:15:39	15:15:39	2.0.10.248	325	1	z	차량	차	량	NULL	NULL	NULL	NULL	NULL	NULL	93	1	61	KSY3	List3	NULL	NULL	NULL	NULL	NULL	NULL	NULL	NULL	NULL	1	z	0	3	1016308	0	z	389
좌우반구com(split BVF)_1	8	1	<?xml version="1.0"?>\n<Clock xmlns:dt="urn:schemas-microsoft-com:datatypes"><Description dt:dt="string">E-Prime Primary Realtime Clock</Description><StartTime><Timestamp dt:dt="int">0</Timestamp><DateUtc dt:dt="string">2020-10-12T06:15:39Z</DateUtc></StartTime><FrequencyChanges><FrequencyChange><Frequency dt:dt="r8">2699960000</Frequency><Timestamp dt:dt="r8">5.08226741326027E+15</Timestamp><Cur…	좌우반구com(split BVF)_1-008-1	60.021	1.0.0.165	1	-1230438826	Professional	2.0.10.242	2.0.10.353	10-12-2020	2020-10-12 오전 6:15:39	15:15:39	2.0.10.248	327	1	z	차익	차	익	NULL	NULL	NULL	NULL	NULL	NULL	116	1	63	KSY3	List3	NULL	NULL	NULL	NULL	NULL	NULL	NULL	NULL	NULL	1	z	0	3	1021390	0	z	363
좌우반구com(split BVF)_1	8	1	<?xml version="1.0"?>\n<Clock xmlns:dt="urn:schemas-microsoft-com:datatypes"><Description dt:dt="string">E-Prime Primary Realtime Clock</Description><StartTime><Timestamp dt:dt="int">0</Timestamp><DateUtc dt:dt="string">2020-10-12T06:15:39Z</DateUtc></StartTime><FrequencyChanges><FrequencyChange><Frequency dt:dt="r8">2699960000</Frequency><Timestamp dt:dt="r8">5.08226741326027E+15</Timestamp><Cur…	좌우반구com(split BVF)_1-008-1	60.021	1.0.0.165	1	-1230438826	Professional	2.0.10.242	2.0.10.353	10-12-2020	2020-10-12 오전 6:15:39	15:15:39	2.0.10.248	173	2	{/}	착반	착	반	NULL	NULL	NULL	76	1	41	NULL	NULL	NULL	KSY2	List2	NULL	NULL	NULL	NULL	NULL	NULL	NULL	NULL	NULL	1	{/}	0	3	525312	0	{/}	381
좌우반구com(split BVF)_1	8	1	<?xml version="1.0"?>\n<Clock xmlns:dt="urn:schemas-microsoft-com:datatypes"><Description dt:dt="string">E-Prime Primary Realtime Clock</Description><StartTime><Timestamp dt:dt="int">0</Timestamp><DateUtc dt:dt="string">2020-10-12T06:15:39Z</DateUtc></StartTime><FrequencyChanges><FrequencyChange><Frequency dt:dt="r8">2699960000</Frequency><Timestamp dt:dt="r8">5.08226741326027E+15</Timestamp><Cur…	좌우반구com(split BVF)_1-008-1	60.021	1.0.0.165	1	-1230438826	Professional	2.0.10.242	2.0.10.353	10-12-2020	2020-10-12 오전 6:15:39	15:15:39	2.0.10.248	109	1	z	책임	책	임	43	1	109	NULL	NULL	NULL	NULL	NULL	NULL	KSY3	List1	NULL	NULL	NULL	NULL	NULL	NULL	NULL	NULL	NULL	1	z	0	4	303756	0	z	259
좌우반구com(split BVF)_1	8	1	<?xml version="1.0"?>\n<Clock xmlns:dt="urn:schemas-microsoft-com:datatypes"><Description dt:dt="string">E-Prime Primary Realtime Clock</Description><StartTime><Timestamp dt:dt="int">0</Timestamp><DateUtc dt:dt="string">2020-10-12T06:15:39Z</DateUtc></StartTime><FrequencyChanges><FrequencyChange><Frequency dt:dt="r8">2699960000</Frequency><Timestamp dt:dt="r8">5.08226741326027E+15</Timestamp><Cur…	좌우반구com(split BVF)_1-008-1	60.021	1.0.0.165	1	-1230438826	Professional	2.0.10.242	2.0.10.353	10-12-2020	2020-10-12 오전 6:15:39	15:15:39	2.0.10.248	321	2	{/}	책희	책	희	NULL	NULL	NULL	NULL	NULL	NULL	91	1	57	KSY3	List3	NULL	NULL	NULL	NULL	NULL	NULL	NULL	NULL	NULL	1	{/}	1	3	1006128	0	{/}	321
좌우반구com(split BVF)_1	8	1	<?xml version="1.0"?>\n<Clock xmlns:dt="urn:schemas-microsoft-com:datatypes"><Description dt:dt="string">E-Prime Primary Realtime Clock</Description><StartTime><Timestamp dt:dt="int">0</Timestamp><DateUtc dt:dt="string">2020-10-12T06:15:39Z</DateUtc></StartTime><FrequencyChanges><FrequencyChange><Frequency dt:dt="r8">2699960000</Frequency><Timestamp dt:dt="r8">5.08226741326027E+15</Timestamp><Cur…	좌우반구com(split BVF)_1-008-1	60.021	1.0.0.165	1	-1230438826	Professional	2.0.10.242	2.0.10.353	10-12-2020	2020-10-12 오전 6:15:39	15:15:39	2.0.10.248	70	2	{/}	청휘	청	휘	115	1	70	NULL	NULL	NULL	NULL	NULL	NULL	KSY	List1	0		0	0	204807	183		0	0	1	{/}	0	3	204990	0	{/}	290
좌우반구com(split BVF)_1	8	1	<?xml version="1.0"?>\n<Clock xmlns:dt="urn:schemas-microsoft-com:datatypes"><Description dt:dt="string">E-Prime Primary Realtime Clock</Description><StartTime><Timestamp dt:dt="int">0</Timestamp><DateUtc dt:dt="string">2020-10-12T06:15:39Z</DateUtc></StartTime><FrequencyChanges><FrequencyChange><Frequency dt:dt="r8">2699960000</Frequency><Timestamp dt:dt="r8">5.08226741326027E+15</Timestamp><Cur…	좌우반구com(split BVF)_1-008-1	60.021	1.0.0.165	1	-1230438826	Professional	2.0.10.242	2.0.10.353	10-12-2020	2020-10-12 오전 6:15:39	15:15:39	2.0.10.248	225	2	{/}	체행	체	행	NULL	NULL	NULL	126	1	93	NULL	NULL	NULL	KSY	List2	0		0	-1	657616	183		0	0	1	{/}	1	3	657799	0	{/}	309
좌우반구com(split BVF)_1	8	1	<?xml version="1.0"?>\n<Clock xmlns:dt="urn:schemas-microsoft-com:datatypes"><Description dt:dt="string">E-Prime Primary Realtime Clock</Description><StartTime><Timestamp dt:dt="int">0</Timestamp><DateUtc dt:dt="string">2020-10-12T06:15:39Z</DateUtc></StartTime><FrequencyChanges><FrequencyChange><Frequency dt:dt="r8">2699960000</Frequency><Timestamp dt:dt="r8">5.08226741326027E+15</Timestamp><Cur…	좌우반구com(split BVF)_1-008-1	60.021	1.0.0.165	1	-1230438826	Professional	2.0.10.242	2.0.10.353	10-12-2020	2020-10-12 오전 6:15:39	15:15:39	2.0.10.248	113	1	z	체험	체	험	57	1	113	NULL	NULL	NULL	NULL	NULL	NULL	KSY3	List1	NULL	NULL	NULL	NULL	NULL	NULL	NULL	NULL	NULL	1	z	0	3	313502	0	z	409
좌우반구com(split BVF)_1	8	1	<?xml version="1.0"?>\n<Clock xmlns:dt="urn:schemas-microsoft-com:datatypes"><Description dt:dt="string">E-Prime Primary Realtime Clock</Description><StartTime><Timestamp dt:dt="int">0</Timestamp><DateUtc dt:dt="string">2020-10-12T06:15:39Z</DateUtc></StartTime><FrequencyChanges><FrequencyChange><Frequency dt:dt="r8">2699960000</Frequency><Timestamp dt:dt="r8">5.08226741326027E+15</Timestamp><Cur…	좌우반구com(split BVF)_1-008-1	60.021	1.0.0.165	1	-1230438826	Professional	2.0.10.242	2.0.10.353	10-12-2020	2020-10-12 오전 6:15:39	15:15:39	2.0.10.248	174	1	z	최고	최	고	NULL	NULL	NULL	41	1	42	NULL	NULL	NULL	KSY3	List2	NULL	NULL	NULL	NULL	NULL	NULL	NULL	NULL	NULL	1	z	1	3	527894	0	z	279
좌우반구com(split BVF)_1	8	1	<?xml version="1.0"?>\n<Clock xmlns:dt="urn:schemas-microsoft-com:datatypes"><Description dt:dt="string">E-Prime Primary Realtime Clock</Description><StartTime><Timestamp dt:dt="int">0</Timestamp><DateUtc dt:dt="string">2020-10-12T06:15:39Z</DateUtc></StartTime><FrequencyChanges><FrequencyChange><Frequency dt:dt="r8">2699960000</Frequency><Timestamp dt:dt="r8">5.08226741326027E+15</Timestamp><Cur…	좌우반구com(split BVF)_1-008-1	60.021	1.0.0.165	1	-1230438826	Professional	2.0.10.242	2.0.10.353	10-12-2020	2020-10-12 오전 6:15:39	15:15:39	2.0.10.248	175	2	{/}	최여	최	여	NULL	NULL	NULL	39	1	43	NULL	NULL	NULL	KSY	List2	0		0	0	530194	183		0	0	1	{/}	0	3	530377	0	{/}	277
좌우반구com(split BVF)_1	8	1	<?xml version="1.0"?>\n<Clock xmlns:dt="urn:schemas-microsoft-com:datatypes"><Description dt:dt="string">E-Prime Primary Realtime Clock</Description><StartTime><Timestamp dt:dt="int">0</Timestamp><DateUtc dt:dt="string">2020-10-12T06:15:39Z</DateUtc></StartTime><FrequencyChanges><FrequencyChange><Frequency dt:dt="r8">2699960000</Frequency><Timestamp dt:dt="r8">5.08226741326027E+15</Timestamp><Cur…	좌우반구com(split BVF)_1-008-1	60.021	1.0.0.165	1	-1230438826	Professional	2.0.10.242	2.0.10.353	10-12-2020	2020-10-12 오전 6:15:39	15:15:39	2.0.10.248	227	2	{/}	최횟	최	횟	NULL	NULL	NULL	130	1	95	NULL	NULL	NULL	KSY	List2	0		0	0	662748	183		0	0	1	{/}	0	3	662931	0	{/}	321
좌우반구com(split BVF)_1	8	1	<?xml version="1.0"?>\n<Clock xmlns:dt="urn:schemas-microsoft-com:datatypes"><Description dt:dt="string">E-Prime Primary Realtime Clock</Description><StartTime><Timestamp dt:dt="int">0</Timestamp><DateUtc dt:dt="string">2020-10-12T06:15:39Z</DateUtc></StartTime><FrequencyChanges><FrequencyChange><Frequency dt:dt="r8">2699960000</Frequency><Timestamp dt:dt="r8">5.08226741326027E+15</Timestamp><Cur…	좌우반구com(split BVF)_1-008-1	60.021	1.0.0.165	1	-1230438826	Professional	2.0.10.242	2.0.10.353	10-12-2020	2020-10-12 오전 6:15:39	15:15:39	2.0.10.248	64	2	{/}	축허	축	허	44	1	64	NULL	NULL	NULL	NULL	NULL	NULL	KSY2	List1	NULL	NULL	NULL	NULL	NULL	NULL	NULL	NULL	NULL	0	{/}	1	3	189528	0	z	344
좌우반구com(split BVF)_1	8	1	<?xml version="1.0"?>\n<Clock xmlns:dt="urn:schemas-microsoft-com:datatypes"><Description dt:dt="string">E-Prime Primary Realtime Clock</Description><StartTime><Timestamp dt:dt="int">0</Timestamp><DateUtc dt:dt="string">2020-10-12T06:15:39Z</DateUtc></StartTime><FrequencyChanges><FrequencyChange><Frequency dt:dt="r8">2699960000</Frequency><Timestamp dt:dt="r8">5.08226741326027E+15</Timestamp><Cur…	좌우반구com(split BVF)_1-008-1	60.021	1.0.0.165	1	-1230438826	Professional	2.0.10.242	2.0.10.353	10-12-2020	2020-10-12 오전 6:15:39	15:15:39	2.0.10.248	38	2	{/}	축헤	축	헤	89	1	38	NULL	NULL	NULL	NULL	NULL	NULL	KSY2	List1	NULL	NULL	NULL	NULL	NULL	NULL	NULL	NULL	NULL	1	{/}	0	4	124418	0	{/}	559
좌우반구com(split BVF)_1	8	1	<?xml version="1.0"?>\n<Clock xmlns:dt="urn:schemas-microsoft-com:datatypes"><Description dt:dt="string">E-Prime Primary Realtime Clock</Description><StartTime><Timestamp dt:dt="int">0</Timestamp><DateUtc dt:dt="string">2020-10-12T06:15:39Z</DateUtc></StartTime><FrequencyChanges><FrequencyChange><Frequency dt:dt="r8">2699960000</Frequency><Timestamp dt:dt="r8">5.08226741326027E+15</Timestamp><Cur…	좌우반구com(split BVF)_1-008-1	60.021	1.0.0.165	1	-1230438826	Professional	2.0.10.242	2.0.10.353	10-12-2020	2020-10-12 오전 6:15:39	15:15:39	2.0.10.248	207	2	{/}	축희	축	희	NULL	NULL	NULL	9	1	75	NULL	NULL	NULL	KSY3	List2	NULL	NULL	NULL	NULL	NULL	NULL	NULL	NULL	NULL	1	{/}	0	3	612765	0	{/}	352
좌우반구com(split BVF)_1	8	1	<?xml version="1.0"?>\n<Clock xmlns:dt="urn:schemas-microsoft-com:datatypes"><Description dt:dt="string">E-Prime Primary Realtime Clock</Description><StartTime><Timestamp dt:dt="int">0</Timestamp><DateUtc dt:dt="string">2020-10-12T06:15:39Z</DateUtc></StartTime><FrequencyChanges><FrequencyChange><Frequency dt:dt="r8">2699960000</Frequency><Timestamp dt:dt="r8">5.08226741326027E+15</Timestamp><Cur…	좌우반구com(split BVF)_1-008-1	60.021	1.0.0.165	1	-1230438826	Professional	2.0.10.242	2.0.10.353	10-12-2020	2020-10-12 오전 6:15:39	15:15:39	2.0.10.248	395	2	{/}	측개	측	개	NULL	NULL	NULL	NULL	NULL	NULL	5	1	131	KSY2	List3	NULL	NULL	NULL	NULL	NULL	NULL	NULL	NULL	NULL	1	{/}	0	4	1191248	0	{/}	279
좌우반구com(split BVF)_1	8	1	<?xml version="1.0"?>\n<Clock xmlns:dt="urn:schemas-microsoft-com:datatypes"><Description dt:dt="string">E-Prime Primary Realtime Clock</Description><StartTime><Timestamp dt:dt="int">0</Timestamp><DateUtc dt:dt="string">2020-10-12T06:15:39Z</DateUtc></StartTime><FrequencyChanges><FrequencyChange><Frequency dt:dt="r8">2699960000</Frequency><Timestamp dt:dt="r8">5.08226741326027E+15</Timestamp><Cur…	좌우반구com(split BVF)_1-008-1	60.021	1.0.0.165	1	-1230438826	Professional	2.0.10.242	2.0.10.353	10-12-2020	2020-10-12 오전 6:15:39	15:15:39	2.0.10.248	256	1	z	치안	치	안	NULL	NULL	NULL	38	1	124	NULL	NULL	NULL	KSY3	List2	NULL	NULL	NULL	NULL	NULL	NULL	NULL	NULL	NULL	1	z	0	3	737222	0	z	357
좌우반구com(split BVF)_1	8	1	<?xml version="1.0"?>\n<Clock xmlns:dt="urn:schemas-microsoft-com:datatypes"><Description dt:dt="string">E-Prime Primary Realtime Clock</Description><StartTime><Timestamp dt:dt="int">0</Timestamp><DateUtc dt:dt="string">2020-10-12T06:15:39Z</DateUtc></StartTime><FrequencyChanges><FrequencyChange><Frequency dt:dt="r8">2699960000</Frequency><Timestamp dt:dt="r8">5.08226741326027E+15</Timestamp><Cur…	좌우반구com(split BVF)_1-008-1	60.021	1.0.0.165	1	-1230438826	Professional	2.0.10.242	2.0.10.353	10-12-2020	2020-10-12 오전 6:15:39	15:15:39	2.0.10.248	28	2	{/}	치책	치	책	12	1	28	NULL	NULL	NULL	NULL	NULL	NULL	KSY	List1	0		0	0	98927	183		0	0	1	{/}	0	3	99110	0	{/}	451
좌우반구com(split BVF)_1	8	1	<?xml version="1.0"?>\n<Clock xmlns:dt="urn:schemas-microsoft-com:datatypes"><Description dt:dt="string">E-Prime Primary Realtime Clock</Description><StartTime><Timestamp dt:dt="int">0</Timestamp><DateUtc dt:dt="string">2020-10-12T06:15:39Z</DateUtc></StartTime><FrequencyChanges><FrequencyChange><Frequency dt:dt="r8">2699960000</Frequency><Timestamp dt:dt="r8">5.08226741326027E+15</Timestamp><Cur…	좌우반구com(split BVF)_1-008-1	60.021	1.0.0.165	1	-1230438826	Professional	2.0.10.242	2.0.10.353	10-12-2020	2020-10-12 오전 6:15:39	15:15:39	2.0.10.248	392	2	{/}	치향	치	향	NULL	NULL	NULL	NULL	NULL	NULL	77	1	128	KSY	List3	0		0	-1	1183717	183		0	0	1	{/}	0	3	1183900	0	{/}	283
좌우반구com(split BVF)_1	8	1	<?xml version="1.0"?>\n<Clock xmlns:dt="urn:schemas-microsoft-com:datatypes"><Description dt:dt="string">E-Prime Primary Realtime Clock</Description><StartTime><Timestamp dt:dt="int">0</Timestamp><DateUtc dt:dt="string">2020-10-12T06:15:39Z</DateUtc></StartTime><FrequencyChanges><FrequencyChange><Frequency dt:dt="r8">2699960000</Frequency><Timestamp dt:dt="r8">5.08226741326027E+15</Timestamp><Cur…	좌우반구com(split BVF)_1-008-1	60.021	1.0.0.165	1	-1230438826	Professional	2.0.10.242	2.0.10.353	10-12-2020	2020-10-12 오전 6:15:39	15:15:39	2.0.10.248	259	1	z	타격	타	격	NULL	NULL	NULL	40	1	127	NULL	NULL	NULL	KSY3	List2	NULL	NULL	NULL	NULL	NULL	NULL	NULL	NULL	NULL	1	z	0	3	744886	0	z	381
좌우반구com(split BVF)_1	8	1	<?xml version="1.0"?>\n<Clock xmlns:dt="urn:schemas-microsoft-com:datatypes"><Description dt:dt="string">E-Prime Primary Realtime Clock</Description><StartTime><Timestamp dt:dt="int">0</Timestamp><DateUtc dt:dt="string">2020-10-12T06:15:39Z</DateUtc></StartTime><FrequencyChanges><FrequencyChange><Frequency dt:dt="r8">2699960000</Frequency><Timestamp dt:dt="r8">5.08226741326027E+15</Timestamp><Cur…	좌우반구com(split BVF)_1-008-1	60.021	1.0.0.165	1	-1230438826	Professional	2.0.10.242	2.0.10.353	10-12-2020	2020-10-12 오전 6:15:39	15:15:39	2.0.10.248	135	1	z	탈퇴	탈	퇴	NULL	NULL	NULL	51	1	3	NULL	NULL	NULL	KSY3	List2	NULL	NULL	NULL	NULL	NULL	NULL	NULL	NULL	NULL	1	z	0	3	429812	0	z	346
좌우반구com(split BVF)_1	8	1	<?xml version="1.0"?>\n<Clock xmlns:dt="urn:schemas-microsoft-com:datatypes"><Description dt:dt="string">E-Prime Primary Realtime Clock</Description><StartTime><Timestamp dt:dt="int">0</Timestamp><DateUtc dt:dt="string">2020-10-12T06:15:39Z</DateUtc></StartTime><FrequencyChanges><FrequencyChange><Frequency dt:dt="r8">2699960000</Frequency><Timestamp dt:dt="r8">5.08226741326027E+15</Timestamp><Cur…	좌우반구com(split BVF)_1-008-1	60.021	1.0.0.165	1	-1230438826	Professional	2.0.10.242	2.0.10.353	10-12-2020	2020-10-12 오전 6:15:39	15:15:39	2.0.10.248	126	2	{/}	태스	태	스	34	1	126	NULL	NULL	NULL	NULL	NULL	NULL	KSY	List1	0		0	-1	346674	183		0	0	0	{/}	0	3	346857	0	z	222
좌우반구com(split BVF)_1	8	1	<?xml version="1.0"?>\n<Clock xmlns:dt="urn:schemas-microsoft-com:datatypes"><Description dt:dt="string">E-Prime Primary Realtime Clock</Description><StartTime><Timestamp dt:dt="int">0</Timestamp><DateUtc dt:dt="string">2020-10-12T06:15:39Z</DateUtc></StartTime><FrequencyChanges><FrequencyChange><Frequency dt:dt="r8">2699960000</Frequency><Timestamp dt:dt="r8">5.08226741326027E+15</Timestamp><Cur…	좌우반구com(split BVF)_1-008-1	60.021	1.0.0.165	1	-1230438826	Professional	2.0.10.242	2.0.10.353	10-12-2020	2020-10-12 오전 6:15:39	15:15:39	2.0.10.248	383	1	z	택시	택	시	NULL	NULL	NULL	NULL	NULL	NULL	62	1	119	KSY3	List3	NULL	NULL	NULL	NULL	NULL	NULL	NULL	NULL	NULL	1	z	0	3	1161108	0	z	276
좌우반구com(split BVF)_1	8	1	<?xml version="1.0"?>\n<Clock xmlns:dt="urn:schemas-microsoft-com:datatypes"><Description dt:dt="string">E-Prime Primary Realtime Clock</Description><StartTime><Timestamp dt:dt="int">0</Timestamp><DateUtc dt:dt="string">2020-10-12T06:15:39Z</DateUtc></StartTime><FrequencyChanges><FrequencyChange><Frequency dt:dt="r8">2699960000</Frequency><Timestamp dt:dt="r8">5.08226741326027E+15</Timestamp><Cur…	좌우반구com(split BVF)_1-008-1	60.021	1.0.0.165	1	-1230438826	Professional	2.0.10.242	2.0.10.353	10-12-2020	2020-10-12 오전 6:15:39	15:15:39	2.0.10.248	43	2	{/}	택정	택	정	15	1	43	NULL	NULL	NULL	NULL	NULL	NULL	KSY	List1	0		0	-1	136930	183		0	0	1	{/}	1	3	137113	0	{/}	224
좌우반구com(split BVF)_1	8	1	<?xml version="1.0"?>\n<Clock xmlns:dt="urn:schemas-microsoft-com:datatypes"><Description dt:dt="string">E-Prime Primary Realtime Clock</Description><StartTime><Timestamp dt:dt="int">0</Timestamp><DateUtc dt:dt="string">2020-10-12T06:15:39Z</DateUtc></StartTime><FrequencyChanges><FrequencyChange><Frequency dt:dt="r8">2699960000</Frequency><Timestamp dt:dt="r8">5.08226741326027E+15</Timestamp><Cur…	좌우반구com(split BVF)_1-008-1	60.021	1.0.0.165	1	-1230438826	Professional	2.0.10.242	2.0.10.353	10-12-2020	2020-10-12 오전 6:15:39	15:15:39	2.0.10.248	34	2	{/}	통락	통	락	62	1	34	NULL	NULL	NULL	NULL	NULL	NULL	KSY3	List1	NULL	NULL	NULL	NULL	NULL	NULL	NULL	NULL	NULL	1	{/}	0	3	114471	0	{/}	362
좌우반구com(split BVF)_1	8	1	<?xml version="1.0"?>\n<Clock xmlns:dt="urn:schemas-microsoft-com:datatypes"><Description dt:dt="string">E-Prime Primary Realtime Clock</Description><StartTime><Timestamp dt:dt="int">0</Timestamp><DateUtc dt:dt="string">2020-10-12T06:15:39Z</DateUtc></StartTime><FrequencyChanges><FrequencyChange><Frequency dt:dt="r8">2699960000</Frequency><Timestamp dt:dt="r8">5.08226741326027E+15</Timestamp><Cur…	좌우반구com(split BVF)_1-008-1	60.021	1.0.0.165	1	-1230438826	Professional	2.0.10.242	2.0.10.353	10-12-2020	2020-10-12 오전 6:15:39	15:15:39	2.0.10.248	178	2	{/}	통록	통	록	NULL	NULL	NULL	28	1	46	NULL	NULL	NULL	KSY2	List2	NULL	NULL	NULL	NULL	NULL	NULL	NULL	NULL	NULL	1	{/}	0	4	537908	0	{/}	321
좌우반구com(split BVF)_1	8	1	<?xml version="1.0"?>\n<Clock xmlns:dt="urn:schemas-microsoft-com:datatypes"><Description dt:dt="string">E-Prime Primary Realtime Clock</Description><StartTime><Timestamp dt:dt="int">0</Timestamp><DateUtc dt:dt="string">2020-10-12T06:15:39Z</DateUtc></StartTime><FrequencyChanges><FrequencyChange><Frequency dt:dt="r8">2699960000</Frequency><Timestamp dt:dt="r8">5.08226741326027E+15</Timestamp><Cur…	좌우반구com(split BVF)_1-008-1	60.021	1.0.0.165	1	-1230438826	Professional	2.0.10.242	2.0.10.353	10-12-2020	2020-10-12 오전 6:15:39	15:15:39	2.0.10.248	85	2	{/}	통류	통	류	123	1	85	NULL	NULL	NULL	NULL	NULL	NULL	KSY2	List1	NULL	NULL	NULL	NULL	NULL	NULL	NULL	NULL	NULL	1	{/}	0	3	243193	0	{/}	319
좌우반구com(split BVF)_1	8	1	<?xml version="1.0"?>\n<Clock xmlns:dt="urn:schemas-microsoft-com:datatypes"><Description dt:dt="string">E-Prime Primary Realtime Clock</Description><StartTime><Timestamp dt:dt="int">0</Timestamp><DateUtc dt:dt="string">2020-10-12T06:15:39Z</DateUtc></StartTime><FrequencyChanges><FrequencyChange><Frequency dt:dt="r8">2699960000</Frequency><Timestamp dt:dt="r8">5.08226741326027E+15</Timestamp><Cur…	좌우반구com(split BVF)_1-008-1	60.021	1.0.0.165	1	-1230438826	Professional	2.0.10.242	2.0.10.353	10-12-2020	2020-10-12 오전 6:15:39	15:15:39	2.0.10.248	2	2	{/}	퇴착	퇴	착	98	1	2	NULL	NULL	NULL	NULL	NULL	NULL	KSY2	List1	NULL	NULL	NULL	NULL	NULL	NULL	NULL	NULL	NULL	0	{/}	0	3	31950	0	z	412
좌우반구com(split BVF)_1	8	1	<?xml version="1.0"?>\n<Clock xmlns:dt="urn:schemas-microsoft-com:datatypes"><Description dt:dt="string">E-Prime Primary Realtime Clock</Description><StartTime><Timestamp dt:dt="int">0</Timestamp><DateUtc dt:dt="string">2020-10-12T06:15:39Z</DateUtc></StartTime><FrequencyChanges><FrequencyChange><Frequency dt:dt="r8">2699960000</Frequency><Timestamp dt:dt="r8">5.08226741326027E+15</Timestamp><Cur…	좌우반구com(split BVF)_1-008-1	60.021	1.0.0.165	1	-1230438826	Professional	2.0.10.242	2.0.10.353	10-12-2020	2020-10-12 오전 6:15:39	15:15:39	2.0.10.248	193	1	z	판단	판	단	NULL	NULL	NULL	106	1	61	NULL	NULL	NULL	KSY3	List2	NULL	NULL	NULL	NULL	NULL	NULL	NULL	NULL	NULL	1	z	0	4	577061	0	z	232
좌우반구com(split BVF)_1	8	1	<?xml version="1.0"?>\n<Clock xmlns:dt="urn:schemas-microsoft-com:datatypes"><Description dt:dt="string">E-Prime Primary Realtime Clock</Description><StartTime><Timestamp dt:dt="int">0</Timestamp><DateUtc dt:dt="string">2020-10-12T06:15:39Z</DateUtc></StartTime><FrequencyChanges><FrequencyChange><Frequency dt:dt="r8">2699960000</Frequency><Timestamp dt:dt="r8">5.08226741326027E+15</Timestamp><Cur…	좌우반구com(split BVF)_1-008-1	60.021	1.0.0.165	1	-1230438826	Professional	2.0.10.242	2.0.10.353	10-12-2020	2020-10-12 오전 6:15:39	15:15:39	2.0.10.248	26	1	z	판매	판	매	19	1	26	NULL	NULL	NULL	NULL	NULL	NULL	KSY3	List1	NULL	NULL	NULL	NULL	NULL	NULL	NULL	NULL	NULL	1	z	0	3	94028	0	z	285
좌우반구com(split BVF)_1	8	1	<?xml version="1.0"?>\n<Clock xmlns:dt="urn:schemas-microsoft-com:datatypes"><Description dt:dt="string">E-Prime Primary Realtime Clock</Description><StartTime><Timestamp dt:dt="int">0</Timestamp><DateUtc dt:dt="string">2020-10-12T06:15:39Z</DateUtc></StartTime><FrequencyChanges><FrequencyChange><Frequency dt:dt="r8">2699960000</Frequency><Timestamp dt:dt="r8">5.08226741326027E+15</Timestamp><Cur…	좌우반구com(split BVF)_1-008-1	60.021	1.0.0.165	1	-1230438826	Professional	2.0.10.242	2.0.10.353	10-12-2020	2020-10-12 오전 6:15:39	15:15:39	2.0.10.248	378	1	z	표현	표	현	NULL	NULL	NULL	NULL	NULL	NULL	76	1	114	KSY3	List3	NULL	NULL	NULL	NULL	NULL	NULL	NULL	NULL	NULL	1	z	0	3	1148529	0	z	223
좌우반구com(split BVF)_1	8	1	<?xml version="1.0"?>\n<Clock xmlns:dt="urn:schemas-microsoft-com:datatypes"><Description dt:dt="string">E-Prime Primary Realtime Clock</Description><StartTime><Timestamp dt:dt="int">0</Timestamp><DateUtc dt:dt="string">2020-10-12T06:15:39Z</DateUtc></StartTime><FrequencyChanges><FrequencyChange><Frequency dt:dt="r8">2699960000</Frequency><Timestamp dt:dt="r8">5.08226741326027E+15</Timestamp><Cur…	좌우반구com(split BVF)_1-008-1	60.021	1.0.0.165	1	-1230438826	Professional	2.0.10.242	2.0.10.353	10-12-2020	2020-10-12 오전 6:15:39	15:15:39	2.0.10.248	44	2	{/}	품결	품	결	7	1	44	NULL	NULL	NULL	NULL	NULL	NULL	KSY2	List1	NULL	NULL	NULL	NULL	NULL	NULL	NULL	NULL	NULL	0	{/}	0	3	139546	0	z	423
좌우반구com(split BVF)_1	8	1	<?xml version="1.0"?>\n<Clock xmlns:dt="urn:schemas-microsoft-com:datatypes"><Description dt:dt="string">E-Prime Primary Realtime Clock</Description><StartTime><Timestamp dt:dt="int">0</Timestamp><DateUtc dt:dt="string">2020-10-12T06:15:39Z</DateUtc></StartTime><FrequencyChanges><FrequencyChange><Frequency dt:dt="r8">2699960000</Frequency><Timestamp dt:dt="r8">5.08226741326027E+15</Timestamp><Cur…	좌우반구com(split BVF)_1-008-1	60.021	1.0.0.165	1	-1230438826	Professional	2.0.10.242	2.0.10.353	10-12-2020	2020-10-12 오전 6:15:39	15:15:39	2.0.10.248	56	2	{/}	필관	필	관	82	1	56	NULL	NULL	NULL	NULL	NULL	NULL	KSY2	List1	NULL	NULL	NULL	NULL	NULL	NULL	NULL	NULL	NULL	1	{/}	0	3	169319	0	{/}	266
좌우반구com(split BVF)_1	8	1	<?xml version="1.0"?>\n<Clock xmlns:dt="urn:schemas-microsoft-com:datatypes"><Description dt:dt="string">E-Prime Primary Realtime Clock</Description><StartTime><Timestamp dt:dt="int">0</Timestamp><DateUtc dt:dt="string">2020-10-12T06:15:39Z</DateUtc></StartTime><FrequencyChanges><FrequencyChange><Frequency dt:dt="r8">2699960000</Frequency><Timestamp dt:dt="r8">5.08226741326027E+15</Timestamp><Cur…	좌우반구com(split BVF)_1-008-1	60.021	1.0.0.165	1	-1230438826	Professional	2.0.10.242	2.0.10.353	10-12-2020	2020-10-12 오전 6:15:39	15:15:39	2.0.10.248	18	1	z	필수	필	수	86	1	18	NULL	NULL	NULL	NULL	NULL	NULL	KSY3	List1	NULL	NULL	NULL	NULL	NULL	NULL	NULL	NULL	NULL	1	z	0	3	73119	0	z	355
좌우반구com(split BVF)_1	8	1	<?xml version="1.0"?>\n<Clock xmlns:dt="urn:schemas-microsoft-com:datatypes"><Description dt:dt="string">E-Prime Primary Realtime Clock</Description><StartTime><Timestamp dt:dt="int">0</Timestamp><DateUtc dt:dt="string">2020-10-12T06:15:39Z</DateUtc></StartTime><FrequencyChanges><FrequencyChange><Frequency dt:dt="r8">2699960000</Frequency><Timestamp dt:dt="r8">5.08226741326027E+15</Timestamp><Cur…	좌우반구com(split BVF)_1-008-1	60.021	1.0.0.165	1	-1230438826	Professional	2.0.10.242	2.0.10.353	10-12-2020	2020-10-12 오전 6:15:39	15:15:39	2.0.10.248	350	1	z	핑계	핑	계	NULL	NULL	NULL	NULL	NULL	NULL	23	1	86	KSY3	List3	NULL	NULL	NULL	NULL	NULL	NULL	NULL	NULL	NULL	1	z	0	3	1078770	0	z	278
좌우반구com(split BVF)_1	8	1	<?xml version="1.0"?>\n<Clock xmlns:dt="urn:schemas-microsoft-com:datatypes"><Description dt:dt="string">E-Prime Primary Realtime Clock</Description><StartTime><Timestamp dt:dt="int">0</Timestamp><DateUtc dt:dt="string">2020-10-12T06:15:39Z</DateUtc></StartTime><FrequencyChanges><FrequencyChange><Frequency dt:dt="r8">2699960000</Frequency><Timestamp dt:dt="r8">5.08226741326027E+15</Timestamp><Cur…	좌우반구com(split BVF)_1-008-1	60.021	1.0.0.165	1	-1230438826	Professional	2.0.10.242	2.0.10.353	10-12-2020	2020-10-12 오전 6:15:39	15:15:39	2.0.10.248	7	2	{/}	핑품	핑	품	125	1	7	NULL	NULL	NULL	NULL	NULL	NULL	KSY	List1	0		0	-1	44612	183		0	0	1	{/}	1	3	44795	0	{/}	351
좌우반구com(split BVF)_1	8	1	<?xml version="1.0"?>\n<Clock xmlns:dt="urn:schemas-microsoft-com:datatypes"><Description dt:dt="string">E-Prime Primary Realtime Clock</Description><StartTime><Timestamp dt:dt="int">0</Timestamp><DateUtc dt:dt="string">2020-10-12T06:15:39Z</DateUtc></StartTime><FrequencyChanges><FrequencyChange><Frequency dt:dt="r8">2699960000</Frequency><Timestamp dt:dt="r8">5.08226741326027E+15</Timestamp><Cur…	좌우반구com(split BVF)_1-008-1	60.021	1.0.0.165	1	-1230438826	Professional	2.0.10.242	2.0.10.353	10-12-2020	2020-10-12 오전 6:15:39	15:15:39	2.0.10.248	268	1	z	하나	하	나	NULL	NULL	NULL	NULL	NULL	NULL	64	1	4	KSY3	List3	NULL	NULL	NULL	NULL	NULL	NULL	NULL	NULL	NULL	1	z	0	4	870476	0	z	254
좌우반구com(split BVF)_1	8	1	<?xml version="1.0"?>\n<Clock xmlns:dt="urn:schemas-microsoft-com:datatypes"><Description dt:dt="string">E-Prime Primary Realtime Clock</Description><StartTime><Timestamp dt:dt="int">0</Timestamp><DateUtc dt:dt="string">2020-10-12T06:15:39Z</DateUtc></StartTime><FrequencyChanges><FrequencyChange><Frequency dt:dt="r8">2699960000</Frequency><Timestamp dt:dt="r8">5.08226741326027E+15</Timestamp><Cur…	좌우반구com(split BVF)_1-008-1	60.021	1.0.0.165	1	-1230438826	Professional	2.0.10.242	2.0.10.353	10-12-2020	2020-10-12 오전 6:15:39	15:15:39	2.0.10.248	236	1	z	한계	한	계	NULL	NULL	NULL	83	1	104	NULL	NULL	NULL	KSY3	List2	NULL	NULL	NULL	NULL	NULL	NULL	NULL	NULL	NULL	1	z	1	3	686006	0	z	262
좌우반구com(split BVF)_1	8	1	<?xml version="1.0"?>\n<Clock xmlns:dt="urn:schemas-microsoft-com:datatypes"><Description dt:dt="string">E-Prime Primary Realtime Clock</Description><StartTime><Timestamp dt:dt="int">0</Timestamp><DateUtc dt:dt="string">2020-10-12T06:15:39Z</DateUtc></StartTime><FrequencyChanges><FrequencyChange><Frequency dt:dt="r8">2699960000</Frequency><Timestamp dt:dt="r8">5.08226741326027E+15</Timestamp><Cur…	좌우반구com(split BVF)_1-008-1	60.021	1.0.0.165	1	-1230438826	Professional	2.0.10.242	2.0.10.353	10-12-2020	2020-10-12 오전 6:15:39	15:15:39	2.0.10.248	367	1	z	핵심	핵	심	NULL	NULL	NULL	NULL	NULL	NULL	34	1	103	KSY3	List3	NULL	NULL	NULL	NULL	NULL	NULL	NULL	NULL	NULL	1	z	0	4	1121189	0	z	347
좌우반구com(split BVF)_1	8	1	<?xml version="1.0"?>\n<Clock xmlns:dt="urn:schemas-microsoft-com:datatypes"><Description dt:dt="string">E-Prime Primary Realtime Clock</Description><StartTime><Timestamp dt:dt="int">0</Timestamp><DateUtc dt:dt="string">2020-10-12T06:15:39Z</DateUtc></StartTime><FrequencyChanges><FrequencyChange><Frequency dt:dt="r8">2699960000</Frequency><Timestamp dt:dt="r8">5.08226741326027E+15</Timestamp><Cur…	좌우반구com(split BVF)_1-008-1	60.021	1.0.0.165	1	-1230438826	Professional	2.0.10.242	2.0.10.353	10-12-2020	2020-10-12 오전 6:15:39	15:15:39	2.0.10.248	82	2	{/}	핵외	핵	외	66	1	82	NULL	NULL	NULL	NULL	NULL	NULL	KSY	List1	0		0	-1	235529	183		0	0	1	{/}	1	3	235712	0	{/}	280
좌우반구com(split BVF)_1	8	1	<?xml version="1.0"?>\n<Clock xmlns:dt="urn:schemas-microsoft-com:datatypes"><Description dt:dt="string">E-Prime Primary Realtime Clock</Description><StartTime><Timestamp dt:dt="int">0</Timestamp><DateUtc dt:dt="string">2020-10-12T06:15:39Z</DateUtc></StartTime><FrequencyChanges><FrequencyChange><Frequency dt:dt="r8">2699960000</Frequency><Timestamp dt:dt="r8">5.08226741326027E+15</Timestamp><Cur…	좌우반구com(split BVF)_1-008-1	60.021	1.0.0.165	1	-1230438826	Professional	2.0.10.242	2.0.10.353	10-12-2020	2020-10-12 오전 6:15:39	15:15:39	2.0.10.248	324	2	{/}	핵정	핵	정	NULL	NULL	NULL	NULL	NULL	NULL	48	1	60	KSY	List3	0		0	-1	1013659	183		0	0	1	{/}	1	3	1013842	0	{/}	271
좌우반구com(split BVF)_1	8	1	<?xml version="1.0"?>\n<Clock xmlns:dt="urn:schemas-microsoft-com:datatypes"><Description dt:dt="string">E-Prime Primary Realtime Clock</Description><StartTime><Timestamp dt:dt="int">0</Timestamp><DateUtc dt:dt="string">2020-10-12T06:15:39Z</DateUtc></StartTime><FrequencyChanges><FrequencyChange><Frequency dt:dt="r8">2699960000</Frequency><Timestamp dt:dt="r8">5.08226741326027E+15</Timestamp><Cur…	좌우반구com(split BVF)_1-008-1	60.021	1.0.0.165	1	-1230438826	Professional	2.0.10.242	2.0.10.353	10-12-2020	2020-10-12 오전 6:15:39	15:15:39	2.0.10.248	387	1	z	행보	행	보	NULL	NULL	NULL	NULL	NULL	NULL	109	1	123	KSY3	List3	NULL	NULL	NULL	NULL	NULL	NULL	NULL	NULL	NULL	0	z	0	4	1171155	0	{/}	333
좌우반구com(split BVF)_1	8	1	<?xml version="1.0"?>\n<Clock xmlns:dt="urn:schemas-microsoft-com:datatypes"><Description dt:dt="string">E-Prime Primary Realtime Clock</Description><StartTime><Timestamp dt:dt="int">0</Timestamp><DateUtc dt:dt="string">2020-10-12T06:15:39Z</DateUtc></StartTime><FrequencyChanges><FrequencyChange><Frequency dt:dt="r8">2699960000</Frequency><Timestamp dt:dt="r8">5.08226741326027E+15</Timestamp><Cur…	좌우반구com(split BVF)_1-008-1	60.021	1.0.0.165	1	-1230438826	Professional	2.0.10.242	2.0.10.353	10-12-2020	2020-10-12 오전 6:15:39	15:15:39	2.0.10.248	264	1	z	행운	행	운	NULL	NULL	NULL	18	1	132	NULL	NULL	NULL	KSY3	List2	NULL	NULL	NULL	NULL	NULL	NULL	NULL	NULL	NULL	1	z	0	3	757748	0	z	239
좌우반구com(split BVF)_1	8	1	<?xml version="1.0"?>\n<Clock xmlns:dt="urn:schemas-microsoft-com:datatypes"><Description dt:dt="string">E-Prime Primary Realtime Clock</Description><StartTime><Timestamp dt:dt="int">0</Timestamp><DateUtc dt:dt="string">2020-10-12T06:15:39Z</DateUtc></StartTime><FrequencyChanges><FrequencyChange><Frequency dt:dt="r8">2699960000</Frequency><Timestamp dt:dt="r8">5.08226741326027E+15</Timestamp><Cur…	좌우반구com(split BVF)_1-008-1	60.021	1.0.0.165	1	-1230438826	Professional	2.0.10.242	2.0.10.353	10-12-2020	2020-10-12 오전 6:15:39	15:15:39	2.0.10.248	262	2	{/}	행회	행	회	NULL	NULL	NULL	115	1	130	NULL	NULL	NULL	KSY	List2	0		0	-1	752550	183		0	0	1	{/}	0	3	752733	0	{/}	318
좌우반구com(split BVF)_1	8	1	<?xml version="1.0"?>\n<Clock xmlns:dt="urn:schemas-microsoft-com:datatypes"><Description dt:dt="string">E-Prime Primary Realtime Clock</Description><StartTime><Timestamp dt:dt="int">0</Timestamp><DateUtc dt:dt="string">2020-10-12T06:15:39Z</DateUtc></StartTime><FrequencyChanges><FrequencyChange><Frequency dt:dt="r8">2699960000</Frequency><Timestamp dt:dt="r8">5.08226741326027E+15</Timestamp><Cur…	좌우반구com(split BVF)_1-008-1	60.021	1.0.0.165	1	-1230438826	Professional	2.0.10.242	2.0.10.353	10-12-2020	2020-10-12 오전 6:15:39	15:15:39	2.0.10.248	202	1	z	향수	향	수	NULL	NULL	NULL	4	1	70	NULL	NULL	NULL	KSY3	List2	NULL	NULL	NULL	NULL	NULL	NULL	NULL	NULL	NULL	1	z	0	3	600036	0	z	345
좌우반구com(split BVF)_1	8	1	<?xml version="1.0"?>\n<Clock xmlns:dt="urn:schemas-microsoft-com:datatypes"><Description dt:dt="string">E-Prime Primary Realtime Clock</Description><StartTime><Timestamp dt:dt="int">0</Timestamp><DateUtc dt:dt="string">2020-10-12T06:15:39Z</DateUtc></StartTime><FrequencyChanges><FrequencyChange><Frequency dt:dt="r8">2699960000</Frequency><Timestamp dt:dt="r8">5.08226741326027E+15</Timestamp><Cur…	좌우반구com(split BVF)_1-008-1	60.021	1.0.0.165	1	-1230438826	Professional	2.0.10.242	2.0.10.353	10-12-2020	2020-10-12 오전 6:15:39	15:15:39	2.0.10.248	288	2	{/}	향엄	향	엄	NULL	NULL	NULL	NULL	NULL	NULL	132	1	24	KSY	List3	0		0	0	922408	183		0	0	1	{/}	0	3	922591	0	{/}	251
좌우반구com(split BVF)_1	8	1	<?xml version="1.0"?>\n<Clock xmlns:dt="urn:schemas-microsoft-com:datatypes"><Description dt:dt="string">E-Prime Primary Realtime Clock</Description><StartTime><Timestamp dt:dt="int">0</Timestamp><DateUtc dt:dt="string">2020-10-12T06:15:39Z</DateUtc></StartTime><FrequencyChanges><FrequencyChange><Frequency dt:dt="r8">2699960000</Frequency><Timestamp dt:dt="r8">5.08226741326027E+15</Timestamp><Cur…	좌우반구com(split BVF)_1-008-1	60.021	1.0.0.165	1	-1230438826	Professional	2.0.10.242	2.0.10.353	10-12-2020	2020-10-12 오전 6:15:39	15:15:39	2.0.10.248	246	2	{/}	허낌	허	낌	NULL	NULL	NULL	128	1	114	NULL	NULL	NULL	KSY3	List2	NULL	NULL	NULL	NULL	NULL	NULL	NULL	NULL	NULL	1	{/}	0	3	711864	0	{/}	284
좌우반구com(split BVF)_1	8	1	<?xml version="1.0"?>\n<Clock xmlns:dt="urn:schemas-microsoft-com:datatypes"><Description dt:dt="string">E-Prime Primary Realtime Clock</Description><StartTime><Timestamp dt:dt="int">0</Timestamp><DateUtc dt:dt="string">2020-10-12T06:15:39Z</DateUtc></StartTime><FrequencyChanges><FrequencyChange><Frequency dt:dt="r8">2699960000</Frequency><Timestamp dt:dt="r8">5.08226741326027E+15</Timestamp><Cur…	좌우반구com(split BVF)_1-008-1	60.021	1.0.0.165	1	-1230438826	Professional	2.0.10.242	2.0.10.353	10-12-2020	2020-10-12 오전 6:15:39	15:15:39	2.0.10.248	308	1	z	허락	허	락	NULL	NULL	NULL	NULL	NULL	NULL	106	1	44	KSY3	List3	NULL	NULL	NULL	NULL	NULL	NULL	NULL	NULL	NULL	1	z	0	3	973040	0	z	617
좌우반구com(split BVF)_1	8	1	<?xml version="1.0"?>\n<Clock xmlns:dt="urn:schemas-microsoft-com:datatypes"><Description dt:dt="string">E-Prime Primary Realtime Clock</Description><StartTime><Timestamp dt:dt="int">0</Timestamp><DateUtc dt:dt="string">2020-10-12T06:15:39Z</DateUtc></StartTime><FrequencyChanges><FrequencyChange><Frequency dt:dt="r8">2699960000</Frequency><Timestamp dt:dt="r8">5.08226741326027E+15</Timestamp><Cur…	좌우반구com(split BVF)_1-008-1	60.021	1.0.0.165	1	-1230438826	Professional	2.0.10.242	2.0.10.353	10-12-2020	2020-10-12 오전 6:15:39	15:15:39	2.0.10.248	165	2	{/}	허빈	허	빈	NULL	NULL	NULL	66	1	33	NULL	NULL	NULL	KSY	List2	0		1	-1	505002	184		0	0	1	{/}	0	4	505186	0	{/}	236
좌우반구com(split BVF)_1	8	1	<?xml version="1.0"?>\n<Clock xmlns:dt="urn:schemas-microsoft-com:datatypes"><Description dt:dt="string">E-Prime Primary Realtime Clock</Description><StartTime><Timestamp dt:dt="int">0</Timestamp><DateUtc dt:dt="string">2020-10-12T06:15:39Z</DateUtc></StartTime><FrequencyChanges><FrequencyChange><Frequency dt:dt="r8">2699960000</Frequency><Timestamp dt:dt="r8">5.08226741326027E+15</Timestamp><Cur…	좌우반구com(split BVF)_1-008-1	60.021	1.0.0.165	1	-1230438826	Professional	2.0.10.242	2.0.10.353	10-12-2020	2020-10-12 오전 6:15:39	15:15:39	2.0.10.248	213	2	{/}	헤오	헤	오	NULL	NULL	NULL	1	1	81	NULL	NULL	NULL	KSY3	List2	NULL	NULL	NULL	NULL	NULL	NULL	NULL	NULL	NULL	1	{/}	1	3	627826	0	{/}	259
좌우반구com(split BVF)_1	8	1	<?xml version="1.0"?>\n<Clock xmlns:dt="urn:schemas-microsoft-com:datatypes"><Description dt:dt="string">E-Prime Primary Realtime Clock</Description><StartTime><Timestamp dt:dt="int">0</Timestamp><DateUtc dt:dt="string">2020-10-12T06:15:39Z</DateUtc></StartTime><FrequencyChanges><FrequencyChange><Frequency dt:dt="r8">2699960000</Frequency><Timestamp dt:dt="r8">5.08226741326027E+15</Timestamp><Cur…	좌우반구com(split BVF)_1-008-1	60.021	1.0.0.165	1	-1230438826	Professional	2.0.10.242	2.0.10.353	10-12-2020	2020-10-12 오전 6:15:39	15:15:39	2.0.10.248	179	1	z	현상	현	상	NULL	NULL	NULL	117	1	47	NULL	NULL	NULL	KSY3	List2	NULL	NULL	NULL	NULL	NULL	NULL	NULL	NULL	NULL	1	z	1	3	540423	0	z	350
좌우반구com(split BVF)_1	8	1	<?xml version="1.0"?>\n<Clock xmlns:dt="urn:schemas-microsoft-com:datatypes"><Description dt:dt="string">E-Prime Primary Realtime Clock</Description><StartTime><Timestamp dt:dt="int">0</Timestamp><DateUtc dt:dt="string">2020-10-12T06:15:39Z</DateUtc></StartTime><FrequencyChanges><FrequencyChange><Frequency dt:dt="r8">2699960000</Frequency><Timestamp dt:dt="r8">5.08226741326027E+15</Timestamp><Cur…	좌우반구com(split BVF)_1-008-1	60.021	1.0.0.165	1	-1230438826	Professional	2.0.10.242	2.0.10.353	10-12-2020	2020-10-12 오전 6:15:39	15:15:39	2.0.10.248	151	1	z	협력	협	력	NULL	NULL	NULL	10	1	19	NULL	NULL	NULL	KSY3	List2	NULL	NULL	NULL	NULL	NULL	NULL	NULL	NULL	NULL	1	z	0	3	469648	0	z	374
좌우반구com(split BVF)_1	8	1	<?xml version="1.0"?>\n<Clock xmlns:dt="urn:schemas-microsoft-com:datatypes"><Description dt:dt="string">E-Prime Primary Realtime Clock</Description><StartTime><Timestamp dt:dt="int">0</Timestamp><DateUtc dt:dt="string">2020-10-12T06:15:39Z</DateUtc></StartTime><FrequencyChanges><FrequencyChange><Frequency dt:dt="r8">2699960000</Frequency><Timestamp dt:dt="r8">5.08226741326027E+15</Timestamp><Cur…	좌우반구com(split BVF)_1-008-1	60.021	1.0.0.165	1	-1230438826	Professional	2.0.10.242	2.0.10.353	10-12-2020	2020-10-12 오전 6:15:39	15:15:39	2.0.10.248	120	2	{/}	협체	협	체	130	1	120	NULL	NULL	NULL	NULL	NULL	NULL	KSY2	List1	NULL	NULL	NULL	NULL	NULL	NULL	NULL	NULL	NULL	0	{/}	0	4	331463	0	z	664
좌우반구com(split BVF)_1	8	1	<?xml version="1.0"?>\n<Clock xmlns:dt="urn:schemas-microsoft-com:datatypes"><Description dt:dt="string">E-Prime Primary Realtime Clock</Description><StartTime><Timestamp dt:dt="int">0</Timestamp><DateUtc dt:dt="string">2020-10-12T06:15:39Z</DateUtc></StartTime><FrequencyChanges><FrequencyChange><Frequency dt:dt="r8">2699960000</Frequency><Timestamp dt:dt="r8">5.08226741326027E+15</Timestamp><Cur…	좌우반구com(split BVF)_1-008-1	60.021	1.0.0.165	1	-1230438826	Professional	2.0.10.242	2.0.10.353	10-12-2020	2020-10-12 오전 6:15:39	15:15:39	2.0.10.248	186	1	z	형님	형	님	NULL	NULL	NULL	16	1	54	NULL	NULL	NULL	KSY3	List2	NULL	NULL	NULL	NULL	NULL	NULL	NULL	NULL	NULL	1	z	0	3	558634	0	z	307
좌우반구com(split BVF)_1	8	1	<?xml version="1.0"?>\n<Clock xmlns:dt="urn:schemas-microsoft-com:datatypes"><Description dt:dt="string">E-Prime Primary Realtime Clock</Description><StartTime><Timestamp dt:dt="int">0</Timestamp><DateUtc dt:dt="string">2020-10-12T06:15:39Z</DateUtc></StartTime><FrequencyChanges><FrequencyChange><Frequency dt:dt="r8">2699960000</Frequency><Timestamp dt:dt="r8">5.08226741326027E+15</Timestamp><Cur…	좌우반구com(split BVF)_1-008-1	60.021	1.0.0.165	1	-1230438826	Professional	2.0.10.242	2.0.10.353	10-12-2020	2020-10-12 오전 6:15:39	15:15:39	2.0.10.248	261	2	{/}	형스	형	스	NULL	NULL	NULL	62	1	129	NULL	NULL	NULL	KSY2	List2	NULL	NULL	NULL	NULL	NULL	NULL	NULL	NULL	NULL	1	{/}	0	4	750201	0	{/}	330
좌우반구com(split BVF)_1	8	1	<?xml version="1.0"?>\n<Clock xmlns:dt="urn:schemas-microsoft-com:datatypes"><Description dt:dt="string">E-Prime Primary Realtime Clock</Description><StartTime><Timestamp dt:dt="int">0</Timestamp><DateUtc dt:dt="string">2020-10-12T06:15:39Z</DateUtc></StartTime><FrequencyChanges><FrequencyChange><Frequency dt:dt="r8">2699960000</Frequency><Timestamp dt:dt="r8">5.08226741326027E+15</Timestamp><Cur…	좌우반구com(split BVF)_1-008-1	60.021	1.0.0.165	1	-1230438826	Professional	2.0.10.242	2.0.10.353	10-12-2020	2020-10-12 오전 6:15:39	15:15:39	2.0.10.248	304	1	z	형태	형	태	NULL	NULL	NULL	NULL	NULL	NULL	78	1	40	KSY3	List3	NULL	NULL	NULL	NULL	NULL	NULL	NULL	NULL	NULL	1	z	0	3	963010	0	z	383
좌우반구com(split BVF)_1	8	1	<?xml version="1.0"?>\n<Clock xmlns:dt="urn:schemas-microsoft-com:datatypes"><Description dt:dt="string">E-Prime Primary Realtime Clock</Description><StartTime><Timestamp dt:dt="int">0</Timestamp><DateUtc dt:dt="string">2020-10-12T06:15:39Z</DateUtc></StartTime><FrequencyChanges><FrequencyChange><Frequency dt:dt="r8">2699960000</Frequency><Timestamp dt:dt="r8">5.08226741326027E+15</Timestamp><Cur…	좌우반구com(split BVF)_1-008-1	60.021	1.0.0.165	1	-1230438826	Professional	2.0.10.242	2.0.10.353	10-12-2020	2020-10-12 오전 6:15:39	15:15:39	2.0.10.248	168	1	z	화력	화	력	NULL	NULL	NULL	131	1	36	NULL	NULL	NULL	KSY3	List2	NULL	NULL	NULL	NULL	NULL	NULL	NULL	NULL	NULL	1	z	1	3	512716	0	z	273
좌우반구com(split BVF)_1	8	1	<?xml version="1.0"?>\n<Clock xmlns:dt="urn:schemas-microsoft-com:datatypes"><Description dt:dt="string">E-Prime Primary Realtime Clock</Description><StartTime><Timestamp dt:dt="int">0</Timestamp><DateUtc dt:dt="string">2020-10-12T06:15:39Z</DateUtc></StartTime><FrequencyChanges><FrequencyChange><Frequency dt:dt="r8">2699960000</Frequency><Timestamp dt:dt="r8">5.08226741326027E+15</Timestamp><Cur…	좌우반구com(split BVF)_1-008-1	60.021	1.0.0.165	1	-1230438826	Professional	2.0.10.242	2.0.10.353	10-12-2020	2020-10-12 오전 6:15:39	15:15:39	2.0.10.248	58	1	z	확률	확	률	117	1	58	NULL	NULL	NULL	NULL	NULL	NULL	KSY3	List1	NULL	NULL	NULL	NULL	NULL	NULL	NULL	NULL	NULL	0	z	1	3	174300	0	{/}	228
좌우반구com(split BVF)_1	8	1	<?xml version="1.0"?>\n<Clock xmlns:dt="urn:schemas-microsoft-com:datatypes"><Description dt:dt="string">E-Prime Primary Realtime Clock</Description><StartTime><Timestamp dt:dt="int">0</Timestamp><DateUtc dt:dt="string">2020-10-12T06:15:39Z</DateUtc></StartTime><FrequencyChanges><FrequencyChange><Frequency dt:dt="r8">2699960000</Frequency><Timestamp dt:dt="r8">5.08226741326027E+15</Timestamp><Cur…	좌우반구com(split BVF)_1-008-1	60.021	1.0.0.165	1	-1230438826	Professional	2.0.10.242	2.0.10.353	10-12-2020	2020-10-12 오전 6:15:39	15:15:39	2.0.10.248	68	2	{/}	확압	확	압	53	1	68	NULL	NULL	NULL	NULL	NULL	NULL	KSY3	List1	NULL	NULL	NULL	NULL	NULL	NULL	NULL	NULL	NULL	1	{/}	1	3	199658	0	{/}	614
좌우반구com(split BVF)_1	8	1	<?xml version="1.0"?>\n<Clock xmlns:dt="urn:schemas-microsoft-com:datatypes"><Description dt:dt="string">E-Prime Primary Realtime Clock</Description><StartTime><Timestamp dt:dt="int">0</Timestamp><DateUtc dt:dt="string">2020-10-12T06:15:39Z</DateUtc></StartTime><FrequencyChanges><FrequencyChange><Frequency dt:dt="r8">2699960000</Frequency><Timestamp dt:dt="r8">5.08226741326027E+15</Timestamp><Cur…	좌우반구com(split BVF)_1-008-1	60.021	1.0.0.165	1	-1230438826	Professional	2.0.10.242	2.0.10.353	10-12-2020	2020-10-12 오전 6:15:39	15:15:39	2.0.10.248	25	2	{/}	확축	확	축	35	1	25	NULL	NULL	NULL	NULL	NULL	NULL	KSY3	List1	NULL	NULL	NULL	NULL	NULL	NULL	NULL	NULL	NULL	1	{/}	0	3	91529	0	{/}	304
좌우반구com(split BVF)_1	8	1	<?xml version="1.0"?>\n<Clock xmlns:dt="urn:schemas-microsoft-com:datatypes"><Description dt:dt="string">E-Prime Primary Realtime Clock</Description><StartTime><Timestamp dt:dt="int">0</Timestamp><DateUtc dt:dt="string">2020-10-12T06:15:39Z</DateUtc></StartTime><FrequencyChanges><FrequencyChange><Frequency dt:dt="r8">2699960000</Frequency><Timestamp dt:dt="r8">5.08226741326027E+15</Timestamp><Cur…	좌우반구com(split BVF)_1-008-1	60.021	1.0.0.165	1	-1230438826	Professional	2.0.10.242	2.0.10.353	10-12-2020	2020-10-12 오전 6:15:39	15:15:39	2.0.10.248	199	1	z	환경	환	경	NULL	NULL	NULL	112	1	67	NULL	NULL	NULL	KSY3	List2	NULL	NULL	NULL	NULL	NULL	NULL	NULL	NULL	NULL	1	z	1	3	592455	0	z	270
좌우반구com(split BVF)_1	8	1	<?xml version="1.0"?>\n<Clock xmlns:dt="urn:schemas-microsoft-com:datatypes"><Description dt:dt="string">E-Prime Primary Realtime Clock</Description><StartTime><Timestamp dt:dt="int">0</Timestamp><DateUtc dt:dt="string">2020-10-12T06:15:39Z</DateUtc></StartTime><FrequencyChanges><FrequencyChange><Frequency dt:dt="r8">2699960000</Frequency><Timestamp dt:dt="r8">5.08226741326027E+15</Timestamp><Cur…	좌우반구com(split BVF)_1-008-1	60.021	1.0.0.165	1	-1230438826	Professional	2.0.10.242	2.0.10.353	10-12-2020	2020-10-12 오전 6:15:39	15:15:39	2.0.10.248	9	2	{/}	횟광	횟	광	78	1	9	NULL	NULL	NULL	NULL	NULL	NULL	KSY3	List1	NULL	NULL	NULL	NULL	NULL	NULL	NULL	NULL	NULL	1	{/}	0	3	49827	0	{/}	343
좌우반구com(split BVF)_1	8	1	<?xml version="1.0"?>\n<Clock xmlns:dt="urn:schemas-microsoft-com:datatypes"><Description dt:dt="string">E-Prime Primary Realtime Clock</Description><StartTime><Timestamp dt:dt="int">0</Timestamp><DateUtc dt:dt="string">2020-10-12T06:15:39Z</DateUtc></StartTime><FrequencyChanges><FrequencyChange><Frequency dt:dt="r8">2699960000</Frequency><Timestamp dt:dt="r8">5.08226741326027E+15</Timestamp><Cur…	좌우반구com(split BVF)_1-008-1	60.021	1.0.0.165	1	-1230438826	Professional	2.0.10.242	2.0.10.353	10-12-2020	2020-10-12 오전 6:15:39	15:15:39	2.0.10.248	146	2	{/}	횟색	횟	색	NULL	NULL	NULL	104	1	14	NULL	NULL	NULL	KSY3	List2	NULL	NULL	NULL	NULL	NULL	NULL	NULL	NULL	NULL	1	{/}	1	3	456802	0	{/}	316
좌우반구com(split BVF)_1	8	1	<?xml version="1.0"?>\n<Clock xmlns:dt="urn:schemas-microsoft-com:datatypes"><Description dt:dt="string">E-Prime Primary Realtime Clock</Description><StartTime><Timestamp dt:dt="int">0</Timestamp><DateUtc dt:dt="string">2020-10-12T06:15:39Z</DateUtc></StartTime><FrequencyChanges><FrequencyChange><Frequency dt:dt="r8">2699960000</Frequency><Timestamp dt:dt="r8">5.08226741326027E+15</Timestamp><Cur…	좌우반구com(split BVF)_1-008-1	60.021	1.0.0.165	1	-1230438826	Professional	2.0.10.242	2.0.10.353	10-12-2020	2020-10-12 오전 6:15:39	15:15:39	2.0.10.248	197	1	z	횟수	횟	수	NULL	NULL	NULL	103	1	65	NULL	NULL	NULL	KSY3	List2	NULL	NULL	NULL	NULL	NULL	NULL	NULL	NULL	NULL	1	z	1	3	587440	0	z	405
좌우반구com(split BVF)_1	8	1	<?xml version="1.0"?>\n<Clock xmlns:dt="urn:schemas-microsoft-com:datatypes"><Description dt:dt="string">E-Prime Primary Realtime Clock</Description><StartTime><Timestamp dt:dt="int">0</Timestamp><DateUtc dt:dt="string">2020-10-12T06:15:39Z</DateUtc></StartTime><FrequencyChanges><FrequencyChange><Frequency dt:dt="r8">2699960000</Frequency><Timestamp dt:dt="r8">5.08226741326027E+15</Timestamp><Cur…	좌우반구com(split BVF)_1-008-1	60.021	1.0.0.165	1	-1230438826	Professional	2.0.10.242	2.0.10.353	10-12-2020	2020-10-12 오전 6:15:39	15:15:39	2.0.10.248	233	1	z	효과	효	과	NULL	NULL	NULL	56	1	101	NULL	NULL	NULL	KSY3	List2	NULL	NULL	NULL	NULL	NULL	NULL	NULL	NULL	NULL	1	z	0	3	678342	0	z	326
좌우반구com(split BVF)_1	8	1	<?xml version="1.0"?>\n<Clock xmlns:dt="urn:schemas-microsoft-com:datatypes"><Description dt:dt="string">E-Prime Primary Realtime Clock</Description><StartTime><Timestamp dt:dt="int">0</Timestamp><DateUtc dt:dt="string">2020-10-12T06:15:39Z</DateUtc></StartTime><FrequencyChanges><FrequencyChange><Frequency dt:dt="r8">2699960000</Frequency><Timestamp dt:dt="r8">5.08226741326027E+15</Timestamp><Cur…	좌우반구com(split BVF)_1-008-1	60.021	1.0.0.165	1	-1230438826	Professional	2.0.10.242	2.0.10.353	10-12-2020	2020-10-12 오전 6:15:39	15:15:39	2.0.10.248	74	2	{/}	효미	효	미	107	1	74	NULL	NULL	NULL	NULL	NULL	NULL	KSY2	List1	NULL	NULL	NULL	NULL	NULL	NULL	NULL	NULL	NULL	1	{/}	0	3	215103	0	{/}	289
좌우반구com(split BVF)_1	8	1	<?xml version="1.0"?>\n<Clock xmlns:dt="urn:schemas-microsoft-com:datatypes"><Description dt:dt="string">E-Prime Primary Realtime Clock</Description><StartTime><Timestamp dt:dt="int">0</Timestamp><DateUtc dt:dt="string">2020-10-12T06:15:39Z</DateUtc></StartTime><FrequencyChanges><FrequencyChange><Frequency dt:dt="r8">2699960000</Frequency><Timestamp dt:dt="r8">5.08226741326027E+15</Timestamp><Cur…	좌우반구com(split BVF)_1-008-1	60.021	1.0.0.165	1	-1230438826	Professional	2.0.10.242	2.0.10.353	10-12-2020	2020-10-12 오전 6:15:39	15:15:39	2.0.10.248	210	2	{/}	효탈	효	탈	NULL	NULL	NULL	116	1	78	NULL	NULL	NULL	KSY2	List2	NULL	NULL	NULL	NULL	NULL	NULL	NULL	NULL	NULL	1	{/}	0	4	620296	0	{/}	269
좌우반구com(split BVF)_1	8	1	<?xml version="1.0"?>\n<Clock xmlns:dt="urn:schemas-microsoft-com:datatypes"><Description dt:dt="string">E-Prime Primary Realtime Clock</Description><StartTime><Timestamp dt:dt="int">0</Timestamp><DateUtc dt:dt="string">2020-10-12T06:15:39Z</DateUtc></StartTime><FrequencyChanges><FrequencyChange><Frequency dt:dt="r8">2699960000</Frequency><Timestamp dt:dt="r8">5.08226741326027E+15</Timestamp><Cur…	좌우반구com(split BVF)_1-008-1	60.021	1.0.0.165	1	-1230438826	Professional	2.0.10.242	2.0.10.353	10-12-2020	2020-10-12 오전 6:15:39	15:15:39	2.0.10.248	1	2	{/}	효헤	효	헤	83	1	1	NULL	NULL	NULL	NULL	NULL	NULL	KSY	List1	0		1	-1	29217	184		0	0	1	{/}	0	4	29401	0	{/}	353
좌우반구com(split BVF)_1	8	1	<?xml version="1.0"?>\n<Clock xmlns:dt="urn:schemas-microsoft-com:datatypes"><Description dt:dt="string">E-Prime Primary Realtime Clock</Description><StartTime><Timestamp dt:dt="int">0</Timestamp><DateUtc dt:dt="string">2020-10-12T06:15:39Z</DateUtc></StartTime><FrequencyChanges><FrequencyChange><Frequency dt:dt="r8">2699960000</Frequency><Timestamp dt:dt="r8">5.08226741326027E+15</Timestamp><Cur…	좌우반구com(split BVF)_1-008-1	60.021	1.0.0.165	1	-1230438826	Professional	2.0.10.242	2.0.10.353	10-12-2020	2020-10-12 오전 6:15:39	15:15:39	2.0.10.248	162	2	{/}	후검	후	검	NULL	NULL	NULL	71	1	30	NULL	NULL	NULL	KSY	List2	0		0	0	497272	183		0	0	1	{/}	0	3	497455	0	{/}	303
좌우반구com(split BVF)_1	8	1	<?xml version="1.0"?>\n<Clock xmlns:dt="urn:schemas-microsoft-com:datatypes"><Description dt:dt="string">E-Prime Primary Realtime Clock</Description><StartTime><Timestamp dt:dt="int">0</Timestamp><DateUtc dt:dt="string">2020-10-12T06:15:39Z</DateUtc></StartTime><FrequencyChanges><FrequencyChange><Frequency dt:dt="r8">2699960000</Frequency><Timestamp dt:dt="r8">5.08226741326027E+15</Timestamp><Cur…	좌우반구com(split BVF)_1-008-1	60.021	1.0.0.165	1	-1230438826	Professional	2.0.10.242	2.0.10.353	10-12-2020	2020-10-12 오전 6:15:39	15:15:39	2.0.10.248	27	1	z	후대	후	대	27	1	27	NULL	NULL	NULL	NULL	NULL	NULL	KSY3	List1	NULL	NULL	NULL	NULL	NULL	NULL	NULL	NULL	NULL	1	z	0	4	96511	0	z	394
좌우반구com(split BVF)_1	8	1	<?xml version="1.0"?>\n<Clock xmlns:dt="urn:schemas-microsoft-com:datatypes"><Description dt:dt="string">E-Prime Primary Realtime Clock</Description><StartTime><Timestamp dt:dt="int">0</Timestamp><DateUtc dt:dt="string">2020-10-12T06:15:39Z</DateUtc></StartTime><FrequencyChanges><FrequencyChange><Frequency dt:dt="r8">2699960000</Frequency><Timestamp dt:dt="r8">5.08226741326027E+15</Timestamp><Cur…	좌우반구com(split BVF)_1-008-1	60.021	1.0.0.165	1	-1230438826	Professional	2.0.10.242	2.0.10.353	10-12-2020	2020-10-12 오전 6:15:39	15:15:39	2.0.10.248	266	1	z	후자	후	자	NULL	NULL	NULL	NULL	NULL	NULL	30	1	2	KSY3	List3	NULL	NULL	NULL	NULL	NULL	NULL	NULL	NULL	NULL	1	z	0	3	865244	0	z	494
좌우반구com(split BVF)_1	8	1	<?xml version="1.0"?>\n<Clock xmlns:dt="urn:schemas-microsoft-com:datatypes"><Description dt:dt="string">E-Prime Primary Realtime Clock</Description><StartTime><Timestamp dt:dt="int">0</Timestamp><DateUtc dt:dt="string">2020-10-12T06:15:39Z</DateUtc></StartTime><FrequencyChanges><FrequencyChange><Frequency dt:dt="r8">2699960000</Frequency><Timestamp dt:dt="r8">5.08226741326027E+15</Timestamp><Cur…	좌우반구com(split BVF)_1-008-1	60.021	1.0.0.165	1	-1230438826	Professional	2.0.10.242	2.0.10.353	10-12-2020	2020-10-12 오전 6:15:39	15:15:39	2.0.10.248	303	2	{/}	훈걱	훈	걱	NULL	NULL	NULL	NULL	NULL	NULL	36	1	39	KSY3	List3	NULL	NULL	NULL	NULL	NULL	NULL	NULL	NULL	NULL	1	{/}	0	4	960478	0	{/}	331
좌우반구com(split BVF)_1	8	1	<?xml version="1.0"?>\n<Clock xmlns:dt="urn:schemas-microsoft-com:datatypes"><Description dt:dt="string">E-Prime Primary Realtime Clock</Description><StartTime><Timestamp dt:dt="int">0</Timestamp><DateUtc dt:dt="string">2020-10-12T06:15:39Z</DateUtc></StartTime><FrequencyChanges><FrequencyChange><Frequency dt:dt="r8">2699960000</Frequency><Timestamp dt:dt="r8">5.08226741326027E+15</Timestamp><Cur…	좌우반구com(split BVF)_1-008-1	60.021	1.0.0.165	1	-1230438826	Professional	2.0.10.242	2.0.10.353	10-12-2020	2020-10-12 오전 6:15:39	15:15:39	2.0.10.248	169	2	{/}	훈차	훈	차	NULL	NULL	NULL	99	1	37	NULL	NULL	NULL	KSY	List2	0		0	0	515016	183		0	0	1	{/}	0	3	515199	0	{/}	342
좌우반구com(split BVF)_1	8	1	<?xml version="1.0"?>\n<Clock xmlns:dt="urn:schemas-microsoft-com:datatypes"><Description dt:dt="string">E-Prime Primary Realtime Clock</Description><StartTime><Timestamp dt:dt="int">0</Timestamp><DateUtc dt:dt="string">2020-10-12T06:15:39Z</DateUtc></StartTime><FrequencyChanges><FrequencyChange><Frequency dt:dt="r8">2699960000</Frequency><Timestamp dt:dt="r8">5.08226741326027E+15</Timestamp><Cur…	좌우반구com(split BVF)_1-008-1	60.021	1.0.0.165	1	-1230438826	Professional	2.0.10.242	2.0.10.353	10-12-2020	2020-10-12 오전 6:15:39	15:15:39	2.0.10.248	297	2	{/}	휘섭	휘	섭	NULL	NULL	NULL	NULL	NULL	NULL	32	1	33	KSY2	List3	NULL	NULL	NULL	NULL	NULL	NULL	NULL	NULL	NULL	1	{/}	0	4	945250	0	{/}	344
좌우반구com(split BVF)_1	8	1	<?xml version="1.0"?>\n<Clock xmlns:dt="urn:schemas-microsoft-com:datatypes"><Description dt:dt="string">E-Prime Primary Realtime Clock</Description><StartTime><Timestamp dt:dt="int">0</Timestamp><DateUtc dt:dt="string">2020-10-12T06:15:39Z</DateUtc></StartTime><FrequencyChanges><FrequencyChange><Frequency dt:dt="r8">2699960000</Frequency><Timestamp dt:dt="r8">5.08226741326027E+15</Timestamp><Cur…	좌우반구com(split BVF)_1-008-1	60.021	1.0.0.165	1	-1230438826	Professional	2.0.10.242	2.0.10.353	10-12-2020	2020-10-12 오전 6:15:39	15:15:39	2.0.10.248	339	2	{/}	희강	희	강	NULL	NULL	NULL	NULL	NULL	NULL	51	1	75	KSY3	List3	NULL	NULL	NULL	NULL	NULL	NULL	NULL	NULL	NULL	1	{/}	0	4	1051513	0	{/}	288
좌우반구com(split BVF)_1	8	1	<?xml version="1.0"?>\n<Clock xmlns:dt="urn:schemas-microsoft-com:datatypes"><Description dt:dt="string">E-Prime Primary Realtime Clock</Description><StartTime><Timestamp dt:dt="int">0</Timestamp><DateUtc dt:dt="string">2020-10-12T06:15:39Z</DateUtc></StartTime><FrequencyChanges><FrequencyChange><Frequency dt:dt="r8">2699960000</Frequency><Timestamp dt:dt="r8">5.08226741326027E+15</Timestamp><Cur…	좌우반구com(split BVF)_1-008-1	60.021	1.0.0.165	1	-1230438826	Professional	2.0.10.242	2.0.10.353	10-12-2020	2020-10-12 오전 6:15:39	15:15:39	2.0.10.248	91	1	z	희망	희	망	4	1	91	NULL	NULL	NULL	NULL	NULL	NULL	KSY3	List1	NULL	NULL	NULL	NULL	NULL	NULL	NULL	NULL	NULL	1	z	1	3	258021	0	z	339
좌우반구com(split BVF)_1	8	1	<?xml version="1.0"?>\n<Clock xmlns:dt="urn:schemas-microsoft-com:datatypes"><Description dt:dt="string">E-Prime Primary Realtime Clock</Description><StartTime><Timestamp dt:dt="int">0</Timestamp><DateUtc dt:dt="string">2020-10-12T06:15:39Z</DateUtc></StartTime><FrequencyChanges><FrequencyChange><Frequency dt:dt="r8">2699960000</Frequency><Timestamp dt:dt="r8">5.08226741326027E+15</Timestamp><Cur…	좌우반구com(split BVF)_1-008-1	60.021	1.0.0.165	1	-1230438826	Professional	2.0.10.242	2.0.10.353	10-12-2020	2020-10-12 오전 6:15:39	15:15:39	2.0.10.248	96	2	{/}	희외	희	외	50	1	96	NULL	NULL	NULL	NULL	NULL	NULL	KSY	List1	0		0	0	270884	183		0	0	0	{/}	0	3	271067	0	z	341
좌우반구com(split BVF)_1	8	1	<?xml version="1.0"?>\n<Clock xmlns:dt="urn:schemas-microsoft-com:datatypes"><Description dt:dt="string">E-Prime Primary Realtime Clock</Description><StartTime><Timestamp dt:dt="int">0</Timestamp><DateUtc dt:dt="string">2020-10-12T06:15:39Z</DateUtc></StartTime><FrequencyChanges><FrequencyChange><Frequency dt:dt="r8">2699960000</Frequency><Timestamp dt:dt="r8">5.08226741326027E+15</Timestamp><Cur…	좌우반구com(split BVF)_1-008-1	60.021	1.0.0.165	1	-1230438826	Professional	2.0.10.242	2.0.10.353	10-12-2020	2020-10-12 오전 6:15:39	15:15:39	2.0.10.248	40	2	{/}	희응	희	응	113	1	40	NULL	NULL	NULL	NULL	NULL	NULL	KSY3	List1	NULL	NULL	NULL	NULL	NULL	NULL	NULL	NULL	NULL	1	{/}	1	3	129649	0	{/}	264
[truncated: 1 more columns]
