# Supplementary material for: Decoding foveal word recognition: the role of interhemispheric inhibition in bilateral hemispheric processing
Source: Front Psychol. 2023 Nov 30;14:1293529. doi: 10.3389/fpsyg.2023.1293529 (PMC10720635; doi:10.3389/fpsyg.2023.1293529)
Supplement: Supplementary file 1 [file Data_Sheet_1.ZIP › data/Exp2/BVF_018.txt]

STRING	INTEGER	INTEGER	STRING	STRING	STRING	STRING	STRING	STRING	STRING	STRING	STRING	STRING	STRING	STRING	STRING	INTEGER	STRING	STRING	STRING	STRING	STRING	STRING	STRING	STRING	STRING	STRING	STRING	STRING	STRING	STRING	STRING	STRING	STRING	STRING	STRING	STRING	STRING	STRING	STRING	STRING	STRING	STRING	STRING	STRING	STRING	STRING	STRING	STRING	STRING
EXPNAME	SUBJECT	SESSION	VARIABLE	VARIABLE	VARIABLE	VARIABLE	VARIABLE	VARIABLE	VARIABLE	VARIABLE	VARIABLE	VARIABLE	VARIABLE	VARIABLE	VARIABLE	LOG_LEVEL	VARIABLE	VARIABLE	VARIABLE	VARIABLE	VARIABLE	VARIABLE	VARIABLE	VARIABLE	VARIABLE	VARIABLE	VARIABLE	VARIABLE	VARIABLE	VARIABLE	VARIABLE	VARIABLE	VARIABLE	VARIABLE	VARIABLE	VARIABLE	VARIABLE	VARIABLE	VARIABLE	VARIABLE	VARIABLE	VARIABLE	VARIABLE	VARIABLE	VARIABLE	VARIABLE	VARIABLE	VARIABLE	VARIABLE
1	1	1	1	1	1	1	1	1	1	1	1	1	1	1	1	2	2	2	2	2	2	2	2	2	2	2	2	2	2	2	2	2	2	2	2	2	2	2	2	2	2	2	2	2	2	2	2	2	2
ExperimentName	Subject	Session	Clock.Information	DataFile.Basename	Display.RefreshRate	ExperimentVersion	Group	RandomSeed	RuntimeCapabilities	RuntimeVersion	RuntimeVersionExpected	SessionDate	SessionStartDateTimeUtc	SessionTime	StudioVersion	Block	condition	correct	Exptarget	Exptarget2	Exptarget3	List1	List1.Cycle	List1.Sample	List2	List2.Cycle	List2.Sample	List3	List3.Cycle	List3.Sample	Procedure	Running	TextDisplay2.ACC	TextDisplay2.CRESP	TextDisplay2.DurationError	TextDisplay2.OnsetDelay	TextDisplay2.OnsetTime	TextDisplay2.OnsetToOnsetTime	TextDisplay2.RESP	TextDisplay2.RT	TextDisplay2.RTTime	TextDisplay6.ACC	TextDisplay6.CRESP	TextDisplay6.DurationError	TextDisplay6.OnsetDelay	TextDisplay6.OnsetTime	TextDisplay6.OnsetToOnsetTime	TextDisplay6.RESP	TextDisplay6.RT
좌우반구com(split BVF)_3	18	1	<?xml version="1.0"?>\n<Clock xmlns:dt="urn:schemas-microsoft-com:datatypes"><Description dt:dt="string">E-Prime Primary Realtime Clock</Description><StartTime><Timestamp dt:dt="int">0</Timestamp><DateUtc dt:dt="string">2020-11-14T01:59:20Z</DateUtc></StartTime><FrequencyChanges><FrequencyChange><Frequency dt:dt="r8">2699980000</Frequency><Timestamp dt:dt="r8">3.24049035317348E+15</Timestamp><Cur…	좌우반구com(split BVF)_3-018-1	60.021	1.0.0.167	1	-1794385626	Professional	2.0.10.242	2.0.10.353	11-14-2020	2020-11-14 오전 1:59:21	10:59:21	2.0.10.248	42	1	z	가격	가	격	131	1	42	NULL	NULL	NULL	NULL	NULL	NULL	KSY2	List1	NULL	NULL	NULL	NULL	NULL	NULL	NULL	NULL	NULL	1	z	0	3	127752	0	z	403
좌우반구com(split BVF)_3	18	1	<?xml version="1.0"?>\n<Clock xmlns:dt="urn:schemas-microsoft-com:datatypes"><Description dt:dt="string">E-Prime Primary Realtime Clock</Description><StartTime><Timestamp dt:dt="int">0</Timestamp><DateUtc dt:dt="string">2020-11-14T01:59:20Z</DateUtc></StartTime><FrequencyChanges><FrequencyChange><Frequency dt:dt="r8">2699980000</Frequency><Timestamp dt:dt="r8">3.24049035317348E+15</Timestamp><Cur…	좌우반구com(split BVF)_3-018-1	60.021	1.0.0.167	1	-1794385626	Professional	2.0.10.242	2.0.10.353	11-14-2020	2020-11-14 오전 1:59:21	10:59:21	2.0.10.248	75	1	z	가을	가	을	92	1	75	NULL	NULL	NULL	NULL	NULL	NULL	KSY2	List1	NULL	NULL	NULL	NULL	NULL	NULL	NULL	NULL	NULL	1	z	0	3	213205	0	z	247
좌우반구com(split BVF)_3	18	1	<?xml version="1.0"?>\n<Clock xmlns:dt="urn:schemas-microsoft-com:datatypes"><Description dt:dt="string">E-Prime Primary Realtime Clock</Description><StartTime><Timestamp dt:dt="int">0</Timestamp><DateUtc dt:dt="string">2020-11-14T01:59:20Z</DateUtc></StartTime><FrequencyChanges><FrequencyChange><Frequency dt:dt="r8">2699980000</Frequency><Timestamp dt:dt="r8">3.24049035317348E+15</Timestamp><Cur…	좌우반구com(split BVF)_3-018-1	60.021	1.0.0.167	1	-1794385626	Professional	2.0.10.242	2.0.10.353	11-14-2020	2020-11-14 오전 1:59:21	10:59:21	2.0.10.248	353	1	z	간섭	간	섭	NULL	NULL	NULL	NULL	NULL	NULL	46	1	89	KSY2	List3	NULL	NULL	NULL	NULL	NULL	NULL	NULL	NULL	NULL	1	z	1	3	926502	0	z	419
좌우반구com(split BVF)_3	18	1	<?xml version="1.0"?>\n<Clock xmlns:dt="urn:schemas-microsoft-com:datatypes"><Description dt:dt="string">E-Prime Primary Realtime Clock</Description><StartTime><Timestamp dt:dt="int">0</Timestamp><DateUtc dt:dt="string">2020-11-14T01:59:20Z</DateUtc></StartTime><FrequencyChanges><FrequencyChange><Frequency dt:dt="r8">2699980000</Frequency><Timestamp dt:dt="r8">3.24049035317348E+15</Timestamp><Cur…	좌우반구com(split BVF)_3-018-1	60.021	1.0.0.167	1	-1794385626	Professional	2.0.10.242	2.0.10.353	11-14-2020	2020-11-14 오전 1:59:21	10:59:21	2.0.10.248	44	2	{/}	간습	간	습	75	1	44	NULL	NULL	NULL	NULL	NULL	NULL	KSY	List1	0		0	-1	132734	183		0	0	0	{/}	0	3	132917	0	z	459
좌우반구com(split BVF)_3	18	1	<?xml version="1.0"?>\n<Clock xmlns:dt="urn:schemas-microsoft-com:datatypes"><Description dt:dt="string">E-Prime Primary Realtime Clock</Description><StartTime><Timestamp dt:dt="int">0</Timestamp><DateUtc dt:dt="string">2020-11-14T01:59:20Z</DateUtc></StartTime><FrequencyChanges><FrequencyChange><Frequency dt:dt="r8">2699980000</Frequency><Timestamp dt:dt="r8">3.24049035317348E+15</Timestamp><Cur…	좌우반구com(split BVF)_3-018-1	60.021	1.0.0.167	1	-1794385626	Professional	2.0.10.242	2.0.10.353	11-14-2020	2020-11-14 오전 1:59:21	10:59:21	2.0.10.248	392	2	{/}	감환	감	환	NULL	NULL	NULL	NULL	NULL	NULL	90	1	128	KSY	List3	0		1	-1	1026883	184		0	0	1	{/}	0	4	1027067	0	{/}	388
좌우반구com(split BVF)_3	18	1	<?xml version="1.0"?>\n<Clock xmlns:dt="urn:schemas-microsoft-com:datatypes"><Description dt:dt="string">E-Prime Primary Realtime Clock</Description><StartTime><Timestamp dt:dt="int">0</Timestamp><DateUtc dt:dt="string">2020-11-14T01:59:20Z</DateUtc></StartTime><FrequencyChanges><FrequencyChange><Frequency dt:dt="r8">2699980000</Frequency><Timestamp dt:dt="r8">3.24049035317348E+15</Timestamp><Cur…	좌우반구com(split BVF)_3-018-1	60.021	1.0.0.167	1	-1794385626	Professional	2.0.10.242	2.0.10.353	11-14-2020	2020-11-14 오전 1:59:21	10:59:21	2.0.10.248	304	1	z	강도	강	도	NULL	NULL	NULL	NULL	NULL	NULL	54	1	40	KSY2	List3	NULL	NULL	NULL	NULL	NULL	NULL	NULL	NULL	NULL	1	z	0	3	802996	0	z	230
좌우반구com(split BVF)_3	18	1	<?xml version="1.0"?>\n<Clock xmlns:dt="urn:schemas-microsoft-com:datatypes"><Description dt:dt="string">E-Prime Primary Realtime Clock</Description><StartTime><Timestamp dt:dt="int">0</Timestamp><DateUtc dt:dt="string">2020-11-14T01:59:20Z</DateUtc></StartTime><FrequencyChanges><FrequencyChange><Frequency dt:dt="r8">2699980000</Frequency><Timestamp dt:dt="r8">3.24049035317348E+15</Timestamp><Cur…	좌우반구com(split BVF)_3-018-1	60.021	1.0.0.167	1	-1794385626	Professional	2.0.10.242	2.0.10.353	11-14-2020	2020-11-14 오전 1:59:21	10:59:21	2.0.10.248	240	2	{/}	강례	강	례	NULL	NULL	NULL	63	1	108	NULL	NULL	NULL	KSY3	List2	NULL	NULL	NULL	NULL	NULL	NULL	NULL	NULL	NULL	1	{/}	0	3	637588	0	{/}	325
좌우반구com(split BVF)_3	18	1	<?xml version="1.0"?>\n<Clock xmlns:dt="urn:schemas-microsoft-com:datatypes"><Description dt:dt="string">E-Prime Primary Realtime Clock</Description><StartTime><Timestamp dt:dt="int">0</Timestamp><DateUtc dt:dt="string">2020-11-14T01:59:20Z</DateUtc></StartTime><FrequencyChanges><FrequencyChange><Frequency dt:dt="r8">2699980000</Frequency><Timestamp dt:dt="r8">3.24049035317348E+15</Timestamp><Cur…	좌우반구com(split BVF)_3-018-1	60.021	1.0.0.167	1	-1794385626	Professional	2.0.10.242	2.0.10.353	11-14-2020	2020-11-14 오전 1:59:21	10:59:21	2.0.10.248	152	2	{/}	강방	강	방	NULL	NULL	NULL	72	1	20	NULL	NULL	NULL	KSY	List2	0		0	-1	412451	184		0	0	1	{/}	0	4	412635	0	{/}	285
좌우반구com(split BVF)_3	18	1	<?xml version="1.0"?>\n<Clock xmlns:dt="urn:schemas-microsoft-com:datatypes"><Description dt:dt="string">E-Prime Primary Realtime Clock</Description><StartTime><Timestamp dt:dt="int">0</Timestamp><DateUtc dt:dt="string">2020-11-14T01:59:20Z</DateUtc></StartTime><FrequencyChanges><FrequencyChange><Frequency dt:dt="r8">2699980000</Frequency><Timestamp dt:dt="r8">3.24049035317348E+15</Timestamp><Cur…	좌우반구com(split BVF)_3-018-1	60.021	1.0.0.167	1	-1794385626	Professional	2.0.10.242	2.0.10.353	11-14-2020	2020-11-14 오전 1:59:21	10:59:21	2.0.10.248	178	1	z	개념	개	념	NULL	NULL	NULL	66	1	46	NULL	NULL	NULL	KSY2	List2	NULL	NULL	NULL	NULL	NULL	NULL	NULL	NULL	NULL	1	z	0	3	479211	0	z	239
좌우반구com(split BVF)_3	18	1	<?xml version="1.0"?>\n<Clock xmlns:dt="urn:schemas-microsoft-com:datatypes"><Description dt:dt="string">E-Prime Primary Realtime Clock</Description><StartTime><Timestamp dt:dt="int">0</Timestamp><DateUtc dt:dt="string">2020-11-14T01:59:20Z</DateUtc></StartTime><FrequencyChanges><FrequencyChange><Frequency dt:dt="r8">2699980000</Frequency><Timestamp dt:dt="r8">3.24049035317348E+15</Timestamp><Cur…	좌우반구com(split BVF)_3-018-1	60.021	1.0.0.167	1	-1794385626	Professional	2.0.10.242	2.0.10.353	11-14-2020	2020-11-14 오전 1:59:21	10:59:21	2.0.10.248	282	2	{/}	개례	개	례	NULL	NULL	NULL	NULL	NULL	NULL	112	1	18	KSY	List3	0		0	-1	745583	183		0	0	1	{/}	1	3	745766	0	{/}	501
좌우반구com(split BVF)_3	18	1	<?xml version="1.0"?>\n<Clock xmlns:dt="urn:schemas-microsoft-com:datatypes"><Description dt:dt="string">E-Prime Primary Realtime Clock</Description><StartTime><Timestamp dt:dt="int">0</Timestamp><DateUtc dt:dt="string">2020-11-14T01:59:20Z</DateUtc></StartTime><FrequencyChanges><FrequencyChange><Frequency dt:dt="r8">2699980000</Frequency><Timestamp dt:dt="r8">3.24049035317348E+15</Timestamp><Cur…	좌우반구com(split BVF)_3-018-1	60.021	1.0.0.167	1	-1794385626	Professional	2.0.10.242	2.0.10.353	11-14-2020	2020-11-14 오전 1:59:21	10:59:21	2.0.10.248	60	1	z	개인	개	인	87	1	60	NULL	NULL	NULL	NULL	NULL	NULL	KSY2	List1	NULL	NULL	NULL	NULL	NULL	NULL	NULL	NULL	NULL	1	z	1	3	174452	0	z	318
좌우반구com(split BVF)_3	18	1	<?xml version="1.0"?>\n<Clock xmlns:dt="urn:schemas-microsoft-com:datatypes"><Description dt:dt="string">E-Prime Primary Realtime Clock</Description><StartTime><Timestamp dt:dt="int">0</Timestamp><DateUtc dt:dt="string">2020-11-14T01:59:20Z</DateUtc></StartTime><FrequencyChanges><FrequencyChange><Frequency dt:dt="r8">2699980000</Frequency><Timestamp dt:dt="r8">3.24049035317348E+15</Timestamp><Cur…	좌우반구com(split BVF)_3-018-1	60.021	1.0.0.167	1	-1794385626	Professional	2.0.10.242	2.0.10.353	11-14-2020	2020-11-14 오전 1:59:21	10:59:21	2.0.10.248	38	2	{/}	개협	개	협	12	1	38	NULL	NULL	NULL	NULL	NULL	NULL	KSY3	List1	NULL	NULL	NULL	NULL	NULL	NULL	NULL	NULL	NULL	0	{/}	0	3	117556	0	z	305
좌우반구com(split BVF)_3	18	1	<?xml version="1.0"?>\n<Clock xmlns:dt="urn:schemas-microsoft-com:datatypes"><Description dt:dt="string">E-Prime Primary Realtime Clock</Description><StartTime><Timestamp dt:dt="int">0</Timestamp><DateUtc dt:dt="string">2020-11-14T01:59:20Z</DateUtc></StartTime><FrequencyChanges><FrequencyChange><Frequency dt:dt="r8">2699980000</Frequency><Timestamp dt:dt="r8">3.24049035317348E+15</Timestamp><Cur…	좌우반구com(split BVF)_3-018-1	60.021	1.0.0.167	1	-1794385626	Professional	2.0.10.242	2.0.10.353	11-14-2020	2020-11-14 오전 1:59:21	10:59:21	2.0.10.248	196	2	{/}	거생	거	생	NULL	NULL	NULL	8	1	64	NULL	NULL	NULL	KSY	List2	0		0	-1	524728	183		0	0	1	{/}	1	3	524911	0	{/}	511
좌우반구com(split BVF)_3	18	1	<?xml version="1.0"?>\n<Clock xmlns:dt="urn:schemas-microsoft-com:datatypes"><Description dt:dt="string">E-Prime Primary Realtime Clock</Description><StartTime><Timestamp dt:dt="int">0</Timestamp><DateUtc dt:dt="string">2020-11-14T01:59:20Z</DateUtc></StartTime><FrequencyChanges><FrequencyChange><Frequency dt:dt="r8">2699980000</Frequency><Timestamp dt:dt="r8">3.24049035317348E+15</Timestamp><Cur…	좌우반구com(split BVF)_3-018-1	60.021	1.0.0.167	1	-1794385626	Professional	2.0.10.242	2.0.10.353	11-14-2020	2020-11-14 오전 1:59:21	10:59:21	2.0.10.248	167	1	z	걱정	걱	정	NULL	NULL	NULL	52	1	35	NULL	NULL	NULL	KSY2	List2	NULL	NULL	NULL	NULL	NULL	NULL	NULL	NULL	NULL	1	z	0	4	451138	0	z	294
좌우반구com(split BVF)_3	18	1	<?xml version="1.0"?>\n<Clock xmlns:dt="urn:schemas-microsoft-com:datatypes"><Description dt:dt="string">E-Prime Primary Realtime Clock</Description><StartTime><Timestamp dt:dt="int">0</Timestamp><DateUtc dt:dt="string">2020-11-14T01:59:20Z</DateUtc></StartTime><FrequencyChanges><FrequencyChange><Frequency dt:dt="r8">2699980000</Frequency><Timestamp dt:dt="r8">3.24049035317348E+15</Timestamp><Cur…	좌우반구com(split BVF)_3-018-1	60.021	1.0.0.167	1	-1794385626	Professional	2.0.10.242	2.0.10.353	11-14-2020	2020-11-14 오전 1:59:21	10:59:21	2.0.10.248	148	2	{/}	걱최	걱	최	NULL	NULL	NULL	62	1	16	NULL	NULL	NULL	KSY	List2	0		0	0	402172	183		0	0	1	{/}	0	3	402355	0	{/}	375
좌우반구com(split BVF)_3	18	1	<?xml version="1.0"?>\n<Clock xmlns:dt="urn:schemas-microsoft-com:datatypes"><Description dt:dt="string">E-Prime Primary Realtime Clock</Description><StartTime><Timestamp dt:dt="int">0</Timestamp><DateUtc dt:dt="string">2020-11-14T01:59:20Z</DateUtc></StartTime><FrequencyChanges><FrequencyChange><Frequency dt:dt="r8">2699980000</Frequency><Timestamp dt:dt="r8">3.24049035317348E+15</Timestamp><Cur…	좌우반구com(split BVF)_3-018-1	60.021	1.0.0.167	1	-1794385626	Professional	2.0.10.242	2.0.10.353	11-14-2020	2020-11-14 오전 1:59:21	10:59:21	2.0.10.248	193	2	{/}	건적	건	적	NULL	NULL	NULL	131	1	61	NULL	NULL	NULL	KSY	List2	0		0	0	517098	183		0	0	1	{/}	0	3	517281	0	{/}	397
좌우반구com(split BVF)_3	18	1	<?xml version="1.0"?>\n<Clock xmlns:dt="urn:schemas-microsoft-com:datatypes"><Description dt:dt="string">E-Prime Primary Realtime Clock</Description><StartTime><Timestamp dt:dt="int">0</Timestamp><DateUtc dt:dt="string">2020-11-14T01:59:20Z</DateUtc></StartTime><FrequencyChanges><FrequencyChange><Frequency dt:dt="r8">2699980000</Frequency><Timestamp dt:dt="r8">3.24049035317348E+15</Timestamp><Cur…	좌우반구com(split BVF)_3-018-1	60.021	1.0.0.167	1	-1794385626	Professional	2.0.10.242	2.0.10.353	11-14-2020	2020-11-14 오전 1:59:21	10:59:21	2.0.10.248	294	2	{/}	검강	검	강	NULL	NULL	NULL	NULL	NULL	NULL	29	1	30	KSY3	List3	NULL	NULL	NULL	NULL	NULL	NULL	NULL	NULL	NULL	0	{/}	1	3	777355	0	z	544
좌우반구com(split BVF)_3	18	1	<?xml version="1.0"?>\n<Clock xmlns:dt="urn:schemas-microsoft-com:datatypes"><Description dt:dt="string">E-Prime Primary Realtime Clock</Description><StartTime><Timestamp dt:dt="int">0</Timestamp><DateUtc dt:dt="string">2020-11-14T01:59:20Z</DateUtc></StartTime><FrequencyChanges><FrequencyChange><Frequency dt:dt="r8">2699980000</Frequency><Timestamp dt:dt="r8">3.24049035317348E+15</Timestamp><Cur…	좌우반구com(split BVF)_3-018-1	60.021	1.0.0.167	1	-1794385626	Professional	2.0.10.242	2.0.10.353	11-14-2020	2020-11-14 오전 1:59:21	10:59:21	2.0.10.248	179	1	z	검색	검	색	NULL	NULL	NULL	33	1	47	NULL	NULL	NULL	KSY2	List2	NULL	NULL	NULL	NULL	NULL	NULL	NULL	NULL	NULL	1	z	1	3	481643	0	z	260
좌우반구com(split BVF)_3	18	1	<?xml version="1.0"?>\n<Clock xmlns:dt="urn:schemas-microsoft-com:datatypes"><Description dt:dt="string">E-Prime Primary Realtime Clock</Description><StartTime><Timestamp dt:dt="int">0</Timestamp><DateUtc dt:dt="string">2020-11-14T01:59:20Z</DateUtc></StartTime><FrequencyChanges><FrequencyChange><Frequency dt:dt="r8">2699980000</Frequency><Timestamp dt:dt="r8">3.24049035317348E+15</Timestamp><Cur…	좌우반구com(split BVF)_3-018-1	60.021	1.0.0.167	1	-1794385626	Professional	2.0.10.242	2.0.10.353	11-14-2020	2020-11-14 오전 1:59:21	10:59:21	2.0.10.248	188	2	{/}	검죽	검	죽	NULL	NULL	NULL	110	1	56	NULL	NULL	NULL	KSY2	List2	NULL	NULL	NULL	NULL	NULL	NULL	NULL	NULL	NULL	0	{/}	0	4	504569	0	z	256
좌우반구com(split BVF)_3	18	1	<?xml version="1.0"?>\n<Clock xmlns:dt="urn:schemas-microsoft-com:datatypes"><Description dt:dt="string">E-Prime Primary Realtime Clock</Description><StartTime><Timestamp dt:dt="int">0</Timestamp><DateUtc dt:dt="string">2020-11-14T01:59:20Z</DateUtc></StartTime><FrequencyChanges><FrequencyChange><Frequency dt:dt="r8">2699980000</Frequency><Timestamp dt:dt="r8">3.24049035317348E+15</Timestamp><Cur…	좌우반구com(split BVF)_3-018-1	60.021	1.0.0.167	1	-1794385626	Professional	2.0.10.242	2.0.10.353	11-14-2020	2020-11-14 오전 1:59:21	10:59:21	2.0.10.248	217	2	{/}	검환	검	환	NULL	NULL	NULL	7	1	85	NULL	NULL	NULL	KSY	List2	0		0	-1	578709	183		0	0	1	{/}	0	3	578892	0	{/}	450
좌우반구com(split BVF)_3	18	1	<?xml version="1.0"?>\n<Clock xmlns:dt="urn:schemas-microsoft-com:datatypes"><Description dt:dt="string">E-Prime Primary Realtime Clock</Description><StartTime><Timestamp dt:dt="int">0</Timestamp><DateUtc dt:dt="string">2020-11-14T01:59:20Z</DateUtc></StartTime><FrequencyChanges><FrequencyChange><Frequency dt:dt="r8">2699980000</Frequency><Timestamp dt:dt="r8">3.24049035317348E+15</Timestamp><Cur…	좌우반구com(split BVF)_3-018-1	60.021	1.0.0.167	1	-1794385626	Professional	2.0.10.242	2.0.10.353	11-14-2020	2020-11-14 오전 1:59:21	10:59:21	2.0.10.248	79	2	{/}	격례	격	례	95	1	79	NULL	NULL	NULL	NULL	NULL	NULL	KSY	List1	0		1	-1	223218	184		0	0	0	{/}	0	4	223402	0	z	298
좌우반구com(split BVF)_3	18	1	<?xml version="1.0"?>\n<Clock xmlns:dt="urn:schemas-microsoft-com:datatypes"><Description dt:dt="string">E-Prime Primary Realtime Clock</Description><StartTime><Timestamp dt:dt="int">0</Timestamp><DateUtc dt:dt="string">2020-11-14T01:59:20Z</DateUtc></StartTime><FrequencyChanges><FrequencyChange><Frequency dt:dt="r8">2699980000</Frequency><Timestamp dt:dt="r8">3.24049035317348E+15</Timestamp><Cur…	좌우반구com(split BVF)_3-018-1	60.021	1.0.0.167	1	-1794385626	Professional	2.0.10.242	2.0.10.353	11-14-2020	2020-11-14 오전 1:59:21	10:59:21	2.0.10.248	215	1	z	결과	결	과	NULL	NULL	NULL	79	1	83	NULL	NULL	NULL	KSY2	List2	NULL	NULL	NULL	NULL	NULL	NULL	NULL	NULL	NULL	1	z	0	4	573761	0	z	350
좌우반구com(split BVF)_3	18	1	<?xml version="1.0"?>\n<Clock xmlns:dt="urn:schemas-microsoft-com:datatypes"><Description dt:dt="string">E-Prime Primary Realtime Clock</Description><StartTime><Timestamp dt:dt="int">0</Timestamp><DateUtc dt:dt="string">2020-11-14T01:59:20Z</DateUtc></StartTime><FrequencyChanges><FrequencyChange><Frequency dt:dt="r8">2699980000</Frequency><Timestamp dt:dt="r8">3.24049035317348E+15</Timestamp><Cur…	좌우반구com(split BVF)_3-018-1	60.021	1.0.0.167	1	-1794385626	Professional	2.0.10.242	2.0.10.353	11-14-2020	2020-11-14 오전 1:59:21	10:59:21	2.0.10.248	122	1	z	결국	결	국	102	1	122	NULL	NULL	NULL	NULL	NULL	NULL	KSY2	List1	NULL	NULL	NULL	NULL	NULL	NULL	NULL	NULL	NULL	1	z	0	3	334279	0	z	275
좌우반구com(split BVF)_3	18	1	<?xml version="1.0"?>\n<Clock xmlns:dt="urn:schemas-microsoft-com:datatypes"><Description dt:dt="string">E-Prime Primary Realtime Clock</Description><StartTime><Timestamp dt:dt="int">0</Timestamp><DateUtc dt:dt="string">2020-11-14T01:59:20Z</DateUtc></StartTime><FrequencyChanges><FrequencyChange><Frequency dt:dt="r8">2699980000</Frequency><Timestamp dt:dt="r8">3.24049035317348E+15</Timestamp><Cur…	좌우반구com(split BVF)_3-018-1	60.021	1.0.0.167	1	-1794385626	Professional	2.0.10.242	2.0.10.353	11-14-2020	2020-11-14 오전 1:59:21	10:59:21	2.0.10.248	380	1	z	결정	결	정	NULL	NULL	NULL	NULL	NULL	NULL	15	1	116	KSY2	List3	NULL	NULL	NULL	NULL	NULL	NULL	NULL	NULL	NULL	1	z	0	3	995961	0	z	392
좌우반구com(split BVF)_3	18	1	<?xml version="1.0"?>\n<Clock xmlns:dt="urn:schemas-microsoft-com:datatypes"><Description dt:dt="string">E-Prime Primary Realtime Clock</Description><StartTime><Timestamp dt:dt="int">0</Timestamp><DateUtc dt:dt="string">2020-11-14T01:59:20Z</DateUtc></StartTime><FrequencyChanges><FrequencyChange><Frequency dt:dt="r8">2699980000</Frequency><Timestamp dt:dt="r8">3.24049035317348E+15</Timestamp><Cur…	좌우반구com(split BVF)_3-018-1	60.021	1.0.0.167	1	-1794385626	Professional	2.0.10.242	2.0.10.353	11-14-2020	2020-11-14 오전 1:59:21	10:59:21	2.0.10.248	235	2	{/}	결지	결	지	NULL	NULL	NULL	10	1	103	NULL	NULL	NULL	KSY2	List2	NULL	NULL	NULL	NULL	NULL	NULL	NULL	NULL	NULL	0	{/}	0	3	624976	0	z	511
좌우반구com(split BVF)_3	18	1	<?xml version="1.0"?>\n<Clock xmlns:dt="urn:schemas-microsoft-com:datatypes"><Description dt:dt="string">E-Prime Primary Realtime Clock</Description><StartTime><Timestamp dt:dt="int">0</Timestamp><DateUtc dt:dt="string">2020-11-14T01:59:20Z</DateUtc></StartTime><FrequencyChanges><FrequencyChange><Frequency dt:dt="r8">2699980000</Frequency><Timestamp dt:dt="r8">3.24049035317348E+15</Timestamp><Cur…	좌우반구com(split BVF)_3-018-1	60.021	1.0.0.167	1	-1794385626	Professional	2.0.10.242	2.0.10.353	11-14-2020	2020-11-14 오전 1:59:21	10:59:21	2.0.10.248	192	2	{/}	결협	결	협	NULL	NULL	NULL	29	1	60	NULL	NULL	NULL	KSY	List2	0		0	-1	514465	183		0	0	1	{/}	1	3	514648	0	{/}	423
좌우반구com(split BVF)_3	18	1	<?xml version="1.0"?>\n<Clock xmlns:dt="urn:schemas-microsoft-com:datatypes"><Description dt:dt="string">E-Prime Primary Realtime Clock</Description><StartTime><Timestamp dt:dt="int">0</Timestamp><DateUtc dt:dt="string">2020-11-14T01:59:20Z</DateUtc></StartTime><FrequencyChanges><FrequencyChange><Frequency dt:dt="r8">2699980000</Frequency><Timestamp dt:dt="r8">3.24049035317348E+15</Timestamp><Cur…	좌우반구com(split BVF)_3-018-1	60.021	1.0.0.167	1	-1794385626	Professional	2.0.10.242	2.0.10.353	11-14-2020	2020-11-14 오전 1:59:21	10:59:21	2.0.10.248	198	1	z	경비	경	비	NULL	NULL	NULL	114	1	66	NULL	NULL	NULL	KSY2	List2	NULL	NULL	NULL	NULL	NULL	NULL	NULL	NULL	NULL	1	z	0	3	530143	0	z	315
좌우반구com(split BVF)_3	18	1	<?xml version="1.0"?>\n<Clock xmlns:dt="urn:schemas-microsoft-com:datatypes"><Description dt:dt="string">E-Prime Primary Realtime Clock</Description><StartTime><Timestamp dt:dt="int">0</Timestamp><DateUtc dt:dt="string">2020-11-14T01:59:20Z</DateUtc></StartTime><FrequencyChanges><FrequencyChange><Frequency dt:dt="r8">2699980000</Frequency><Timestamp dt:dt="r8">3.24049035317348E+15</Timestamp><Cur…	좌우반구com(split BVF)_3-018-1	60.021	1.0.0.167	1	-1794385626	Professional	2.0.10.242	2.0.10.353	11-14-2020	2020-11-14 오전 1:59:21	10:59:21	2.0.10.248	154	1	z	경험	경	험	NULL	NULL	NULL	83	1	22	NULL	NULL	NULL	KSY2	List2	NULL	NULL	NULL	NULL	NULL	NULL	NULL	NULL	NULL	1	z	0	3	417583	0	z	329
좌우반구com(split BVF)_3	18	1	<?xml version="1.0"?>\n<Clock xmlns:dt="urn:schemas-microsoft-com:datatypes"><Description dt:dt="string">E-Prime Primary Realtime Clock</Description><StartTime><Timestamp dt:dt="int">0</Timestamp><DateUtc dt:dt="string">2020-11-14T01:59:20Z</DateUtc></StartTime><FrequencyChanges><FrequencyChange><Frequency dt:dt="r8">2699980000</Frequency><Timestamp dt:dt="r8">3.24049035317348E+15</Timestamp><Cur…	좌우반구com(split BVF)_3-018-1	60.021	1.0.0.167	1	-1794385626	Professional	2.0.10.242	2.0.10.353	11-14-2020	2020-11-14 오전 1:59:21	10:59:21	2.0.10.248	143	1	z	경호	경	호	NULL	NULL	NULL	27	1	11	NULL	NULL	NULL	KSY2	List2	NULL	NULL	NULL	NULL	NULL	NULL	NULL	NULL	NULL	1	z	1	3	389609	0	z	424
좌우반구com(split BVF)_3	18	1	<?xml version="1.0"?>\n<Clock xmlns:dt="urn:schemas-microsoft-com:datatypes"><Description dt:dt="string">E-Prime Primary Realtime Clock</Description><StartTime><Timestamp dt:dt="int">0</Timestamp><DateUtc dt:dt="string">2020-11-14T01:59:20Z</DateUtc></StartTime><FrequencyChanges><FrequencyChange><Frequency dt:dt="r8">2699980000</Frequency><Timestamp dt:dt="r8">3.24049035317348E+15</Timestamp><Cur…	좌우반구com(split BVF)_3-018-1	60.021	1.0.0.167	1	-1794385626	Professional	2.0.10.242	2.0.10.353	11-14-2020	2020-11-14 오전 1:59:21	10:59:21	2.0.10.248	74	1	z	계기	계	기	85	1	74	NULL	NULL	NULL	NULL	NULL	NULL	KSY2	List1	NULL	NULL	NULL	NULL	NULL	NULL	NULL	NULL	NULL	1	z	0	3	210406	0	z	598
좌우반구com(split BVF)_3	18	1	<?xml version="1.0"?>\n<Clock xmlns:dt="urn:schemas-microsoft-com:datatypes"><Description dt:dt="string">E-Prime Primary Realtime Clock</Description><StartTime><Timestamp dt:dt="int">0</Timestamp><DateUtc dt:dt="string">2020-11-14T01:59:20Z</DateUtc></StartTime><FrequencyChanges><FrequencyChange><Frequency dt:dt="r8">2699980000</Frequency><Timestamp dt:dt="r8">3.24049035317348E+15</Timestamp><Cur…	좌우반구com(split BVF)_3-018-1	60.021	1.0.0.167	1	-1794385626	Professional	2.0.10.242	2.0.10.353	11-14-2020	2020-11-14 오전 1:59:21	10:59:21	2.0.10.248	213	2	{/}	계님	계	님	NULL	NULL	NULL	89	1	81	NULL	NULL	NULL	KSY3	List2	NULL	NULL	NULL	NULL	NULL	NULL	NULL	NULL	NULL	1	{/}	0	3	568796	0	{/}	259
좌우반구com(split BVF)_3	18	1	<?xml version="1.0"?>\n<Clock xmlns:dt="urn:schemas-microsoft-com:datatypes"><Description dt:dt="string">E-Prime Primary Realtime Clock</Description><StartTime><Timestamp dt:dt="int">0</Timestamp><DateUtc dt:dt="string">2020-11-14T01:59:20Z</DateUtc></StartTime><FrequencyChanges><FrequencyChange><Frequency dt:dt="r8">2699980000</Frequency><Timestamp dt:dt="r8">3.24049035317348E+15</Timestamp><Cur…	좌우반구com(split BVF)_3-018-1	60.021	1.0.0.167	1	-1794385626	Professional	2.0.10.242	2.0.10.353	11-14-2020	2020-11-14 오전 1:59:21	10:59:21	2.0.10.248	92	2	{/}	계락	계	락	83	1	92	NULL	NULL	NULL	NULL	NULL	NULL	KSY2	List1	NULL	NULL	NULL	NULL	NULL	NULL	NULL	NULL	NULL	0	{/}	1	3	256956	0	z	346
좌우반구com(split BVF)_3	18	1	<?xml version="1.0"?>\n<Clock xmlns:dt="urn:schemas-microsoft-com:datatypes"><Description dt:dt="string">E-Prime Primary Realtime Clock</Description><StartTime><Timestamp dt:dt="int">0</Timestamp><DateUtc dt:dt="string">2020-11-14T01:59:20Z</DateUtc></StartTime><FrequencyChanges><FrequencyChange><Frequency dt:dt="r8">2699980000</Frequency><Timestamp dt:dt="r8">3.24049035317348E+15</Timestamp><Cur…	좌우반구com(split BVF)_3-018-1	60.021	1.0.0.167	1	-1794385626	Professional	2.0.10.242	2.0.10.353	11-14-2020	2020-11-14 오전 1:59:21	10:59:21	2.0.10.248	219	1	z	계수	계	수	NULL	NULL	NULL	3	1	87	NULL	NULL	NULL	KSY2	List2	NULL	NULL	NULL	NULL	NULL	NULL	NULL	NULL	NULL	0	z	0	3	584107	0	{/}	371
좌우반구com(split BVF)_3	18	1	<?xml version="1.0"?>\n<Clock xmlns:dt="urn:schemas-microsoft-com:datatypes"><Description dt:dt="string">E-Prime Primary Realtime Clock</Description><StartTime><Timestamp dt:dt="int">0</Timestamp><DateUtc dt:dt="string">2020-11-14T01:59:20Z</DateUtc></StartTime><FrequencyChanges><FrequencyChange><Frequency dt:dt="r8">2699980000</Frequency><Timestamp dt:dt="r8">3.24049035317348E+15</Timestamp><Cur…	좌우반구com(split BVF)_3-018-1	60.021	1.0.0.167	1	-1794385626	Professional	2.0.10.242	2.0.10.353	11-14-2020	2020-11-14 오전 1:59:21	10:59:21	2.0.10.248	81	2	{/}	계여	계	여	31	1	81	NULL	NULL	NULL	NULL	NULL	NULL	KSY2	List1	NULL	NULL	NULL	NULL	NULL	NULL	NULL	NULL	NULL	0	{/}	0	4	228517	0	z	463
좌우반구com(split BVF)_3	18	1	<?xml version="1.0"?>\n<Clock xmlns:dt="urn:schemas-microsoft-com:datatypes"><Description dt:dt="string">E-Prime Primary Realtime Clock</Description><StartTime><Timestamp dt:dt="int">0</Timestamp><DateUtc dt:dt="string">2020-11-14T01:59:20Z</DateUtc></StartTime><FrequencyChanges><FrequencyChange><Frequency dt:dt="r8">2699980000</Frequency><Timestamp dt:dt="r8">3.24049035317348E+15</Timestamp><Cur…	좌우반구com(split BVF)_3-018-1	60.021	1.0.0.167	1	-1794385626	Professional	2.0.10.242	2.0.10.353	11-14-2020	2020-11-14 오전 1:59:21	10:59:21	2.0.10.248	324	2	{/}	고률	고	률	NULL	NULL	NULL	NULL	NULL	NULL	44	1	60	KSY	List3	0		0	-1	852462	183		0	0	1	{/}	0	3	852645	0	{/}	268
좌우반구com(split BVF)_3	18	1	<?xml version="1.0"?>\n<Clock xmlns:dt="urn:schemas-microsoft-com:datatypes"><Description dt:dt="string">E-Prime Primary Realtime Clock</Description><StartTime><Timestamp dt:dt="int">0</Timestamp><DateUtc dt:dt="string">2020-11-14T01:59:20Z</DateUtc></StartTime><FrequencyChanges><FrequencyChange><Frequency dt:dt="r8">2699980000</Frequency><Timestamp dt:dt="r8">3.24049035317348E+15</Timestamp><Cur…	좌우반구com(split BVF)_3-018-1	60.021	1.0.0.167	1	-1794385626	Professional	2.0.10.242	2.0.10.353	11-14-2020	2020-11-14 오전 1:59:21	10:59:21	2.0.10.248	277	2	{/}	고청	고	청	NULL	NULL	NULL	NULL	NULL	NULL	32	1	13	KSY3	List3	NULL	NULL	NULL	NULL	NULL	NULL	NULL	NULL	NULL	0	{/}	0	3	733104	0	z	268
좌우반구com(split BVF)_3	18	1	<?xml version="1.0"?>\n<Clock xmlns:dt="urn:schemas-microsoft-com:datatypes"><Description dt:dt="string">E-Prime Primary Realtime Clock</Description><StartTime><Timestamp dt:dt="int">0</Timestamp><DateUtc dt:dt="string">2020-11-14T01:59:20Z</DateUtc></StartTime><FrequencyChanges><FrequencyChange><Frequency dt:dt="r8">2699980000</Frequency><Timestamp dt:dt="r8">3.24049035317348E+15</Timestamp><Cur…	좌우반구com(split BVF)_3-018-1	60.021	1.0.0.167	1	-1794385626	Professional	2.0.10.242	2.0.10.353	11-14-2020	2020-11-14 오전 1:59:21	10:59:21	2.0.10.248	285	1	z	공기	공	기	NULL	NULL	NULL	NULL	NULL	NULL	40	1	21	KSY2	List3	NULL	NULL	NULL	NULL	NULL	NULL	NULL	NULL	NULL	1	z	0	3	753847	0	z	464
좌우반구com(split BVF)_3	18	1	<?xml version="1.0"?>\n<Clock xmlns:dt="urn:schemas-microsoft-com:datatypes"><Description dt:dt="string">E-Prime Primary Realtime Clock</Description><StartTime><Timestamp dt:dt="int">0</Timestamp><DateUtc dt:dt="string">2020-11-14T01:59:20Z</DateUtc></StartTime><FrequencyChanges><FrequencyChange><Frequency dt:dt="r8">2699980000</Frequency><Timestamp dt:dt="r8">3.24049035317348E+15</Timestamp><Cur…	좌우반구com(split BVF)_3-018-1	60.021	1.0.0.167	1	-1794385626	Professional	2.0.10.242	2.0.10.353	11-14-2020	2020-11-14 오전 1:59:21	10:59:21	2.0.10.248	394	1	z	공백	공	백	NULL	NULL	NULL	NULL	NULL	NULL	48	1	130	KSY2	List3	NULL	NULL	NULL	NULL	NULL	NULL	NULL	NULL	NULL	1	z	0	4	1032182	0	z	320
좌우반구com(split BVF)_3	18	1	<?xml version="1.0"?>\n<Clock xmlns:dt="urn:schemas-microsoft-com:datatypes"><Description dt:dt="string">E-Prime Primary Realtime Clock</Description><StartTime><Timestamp dt:dt="int">0</Timestamp><DateUtc dt:dt="string">2020-11-14T01:59:20Z</DateUtc></StartTime><FrequencyChanges><FrequencyChange><Frequency dt:dt="r8">2699980000</Frequency><Timestamp dt:dt="r8">3.24049035317348E+15</Timestamp><Cur…	좌우반구com(split BVF)_3-018-1	60.021	1.0.0.167	1	-1794385626	Professional	2.0.10.242	2.0.10.353	11-14-2020	2020-11-14 오전 1:59:21	10:59:21	2.0.10.248	169	1	z	공포	공	포	NULL	NULL	NULL	2	1	37	NULL	NULL	NULL	KSY2	List2	NULL	NULL	NULL	NULL	NULL	NULL	NULL	NULL	NULL	1	z	0	3	456269	0	z	275
좌우반구com(split BVF)_3	18	1	<?xml version="1.0"?>\n<Clock xmlns:dt="urn:schemas-microsoft-com:datatypes"><Description dt:dt="string">E-Prime Primary Realtime Clock</Description><StartTime><Timestamp dt:dt="int">0</Timestamp><DateUtc dt:dt="string">2020-11-14T01:59:20Z</DateUtc></StartTime><FrequencyChanges><FrequencyChange><Frequency dt:dt="r8">2699980000</Frequency><Timestamp dt:dt="r8">3.24049035317348E+15</Timestamp><Cur…	좌우반구com(split BVF)_3-018-1	60.021	1.0.0.167	1	-1794385626	Professional	2.0.10.242	2.0.10.353	11-14-2020	2020-11-14 오전 1:59:21	10:59:21	2.0.10.248	367	2	{/}	과법	과	법	NULL	NULL	NULL	NULL	NULL	NULL	117	1	103	KSY	List3	0		0	-1	962206	184		0	0	0	{/}	0	4	962390	0	z	204
좌우반구com(split BVF)_3	18	1	<?xml version="1.0"?>\n<Clock xmlns:dt="urn:schemas-microsoft-com:datatypes"><Description dt:dt="string">E-Prime Primary Realtime Clock</Description><StartTime><Timestamp dt:dt="int">0</Timestamp><DateUtc dt:dt="string">2020-11-14T01:59:20Z</DateUtc></StartTime><FrequencyChanges><FrequencyChange><Frequency dt:dt="r8">2699980000</Frequency><Timestamp dt:dt="r8">3.24049035317348E+15</Timestamp><Cur…	좌우반구com(split BVF)_3-018-1	60.021	1.0.0.167	1	-1794385626	Professional	2.0.10.242	2.0.10.353	11-14-2020	2020-11-14 오전 1:59:21	10:59:21	2.0.10.248	227	1	z	과정	과	정	NULL	NULL	NULL	51	1	95	NULL	NULL	NULL	KSY2	List2	NULL	NULL	NULL	NULL	NULL	NULL	NULL	NULL	NULL	1	z	0	4	604317	0	z	328
좌우반구com(split BVF)_3	18	1	<?xml version="1.0"?>\n<Clock xmlns:dt="urn:schemas-microsoft-com:datatypes"><Description dt:dt="string">E-Prime Primary Realtime Clock</Description><StartTime><Timestamp dt:dt="int">0</Timestamp><DateUtc dt:dt="string">2020-11-14T01:59:20Z</DateUtc></StartTime><FrequencyChanges><FrequencyChange><Frequency dt:dt="r8">2699980000</Frequency><Timestamp dt:dt="r8">3.24049035317348E+15</Timestamp><Cur…	좌우반구com(split BVF)_3-018-1	60.021	1.0.0.167	1	-1794385626	Professional	2.0.10.242	2.0.10.353	11-14-2020	2020-11-14 오전 1:59:21	10:59:21	2.0.10.248	331	1	z	관계	관	계	NULL	NULL	NULL	NULL	NULL	NULL	53	1	67	KSY2	List3	NULL	NULL	NULL	NULL	NULL	NULL	NULL	NULL	NULL	1	z	0	3	870122	0	z	295
좌우반구com(split BVF)_3	18	1	<?xml version="1.0"?>\n<Clock xmlns:dt="urn:schemas-microsoft-com:datatypes"><Description dt:dt="string">E-Prime Primary Realtime Clock</Description><StartTime><Timestamp dt:dt="int">0</Timestamp><DateUtc dt:dt="string">2020-11-14T01:59:20Z</DateUtc></StartTime><FrequencyChanges><FrequencyChange><Frequency dt:dt="r8">2699980000</Frequency><Timestamp dt:dt="r8">3.24049035317348E+15</Timestamp><Cur…	좌우반구com(split BVF)_3-018-1	60.021	1.0.0.167	1	-1794385626	Professional	2.0.10.242	2.0.10.353	11-14-2020	2020-11-14 오전 1:59:21	10:59:21	2.0.10.248	346	1	z	관측	관	측	NULL	NULL	NULL	NULL	NULL	NULL	5	1	82	KSY2	List3	NULL	NULL	NULL	NULL	NULL	NULL	NULL	NULL	NULL	0	z	0	4	908659	0	{/}	293
좌우반구com(split BVF)_3	18	1	<?xml version="1.0"?>\n<Clock xmlns:dt="urn:schemas-microsoft-com:datatypes"><Description dt:dt="string">E-Prime Primary Realtime Clock</Description><StartTime><Timestamp dt:dt="int">0</Timestamp><DateUtc dt:dt="string">2020-11-14T01:59:20Z</DateUtc></StartTime><FrequencyChanges><FrequencyChange><Frequency dt:dt="r8">2699980000</Frequency><Timestamp dt:dt="r8">3.24049035317348E+15</Timestamp><Cur…	좌우반구com(split BVF)_3-018-1	60.021	1.0.0.167	1	-1794385626	Professional	2.0.10.242	2.0.10.353	11-14-2020	2020-11-14 오전 1:59:21	10:59:21	2.0.10.248	96	1	z	광장	광	장	51	1	96	NULL	NULL	NULL	NULL	NULL	NULL	KSY2	List1	NULL	NULL	NULL	NULL	NULL	NULL	NULL	NULL	NULL	1	z	1	3	267369	0	z	290
좌우반구com(split BVF)_3	18	1	<?xml version="1.0"?>\n<Clock xmlns:dt="urn:schemas-microsoft-com:datatypes"><Description dt:dt="string">E-Prime Primary Realtime Clock</Description><StartTime><Timestamp dt:dt="int">0</Timestamp><DateUtc dt:dt="string">2020-11-14T01:59:20Z</DateUtc></StartTime><FrequencyChanges><FrequencyChange><Frequency dt:dt="r8">2699980000</Frequency><Timestamp dt:dt="r8">3.24049035317348E+15</Timestamp><Cur…	좌우반구com(split BVF)_3-018-1	60.021	1.0.0.167	1	-1794385626	Professional	2.0.10.242	2.0.10.353	11-14-2020	2020-11-14 오전 1:59:21	10:59:21	2.0.10.248	287	2	{/}	교느	교	느	NULL	NULL	NULL	NULL	NULL	NULL	89	1	23	KSY	List3	0		1	-1	758928	184		0	0	1	{/}	0	4	759112	0	{/}	363
좌우반구com(split BVF)_3	18	1	<?xml version="1.0"?>\n<Clock xmlns:dt="urn:schemas-microsoft-com:datatypes"><Description dt:dt="string">E-Prime Primary Realtime Clock</Description><StartTime><Timestamp dt:dt="int">0</Timestamp><DateUtc dt:dt="string">2020-11-14T01:59:20Z</DateUtc></StartTime><FrequencyChanges><FrequencyChange><Frequency dt:dt="r8">2699980000</Frequency><Timestamp dt:dt="r8">3.24049035317348E+15</Timestamp><Cur…	좌우반구com(split BVF)_3-018-1	60.021	1.0.0.167	1	-1794385626	Professional	2.0.10.242	2.0.10.353	11-14-2020	2020-11-14 오전 1:59:21	10:59:21	2.0.10.248	48	2	{/}	교휘	교	휘	120	1	48	NULL	NULL	NULL	NULL	NULL	NULL	KSY2	List1	NULL	NULL	NULL	NULL	NULL	NULL	NULL	NULL	NULL	1	{/}	0	4	143447	0	{/}	446
좌우반구com(split BVF)_3	18	1	<?xml version="1.0"?>\n<Clock xmlns:dt="urn:schemas-microsoft-com:datatypes"><Description dt:dt="string">E-Prime Primary Realtime Clock</Description><StartTime><Timestamp dt:dt="int">0</Timestamp><DateUtc dt:dt="string">2020-11-14T01:59:20Z</DateUtc></StartTime><FrequencyChanges><FrequencyChange><Frequency dt:dt="r8">2699980000</Frequency><Timestamp dt:dt="r8">3.24049035317348E+15</Timestamp><Cur…	좌우반구com(split BVF)_3-018-1	60.021	1.0.0.167	1	-1794385626	Professional	2.0.10.242	2.0.10.353	11-14-2020	2020-11-14 오전 1:59:21	10:59:21	2.0.10.248	145	1	z	구조	구	조	NULL	NULL	NULL	132	1	13	NULL	NULL	NULL	KSY2	List2	NULL	NULL	NULL	NULL	NULL	NULL	NULL	NULL	NULL	1	z	0	4	394808	0	z	258
좌우반구com(split BVF)_3	18	1	<?xml version="1.0"?>\n<Clock xmlns:dt="urn:schemas-microsoft-com:datatypes"><Description dt:dt="string">E-Prime Primary Realtime Clock</Description><StartTime><Timestamp dt:dt="int">0</Timestamp><DateUtc dt:dt="string">2020-11-14T01:59:20Z</DateUtc></StartTime><FrequencyChanges><FrequencyChange><Frequency dt:dt="r8">2699980000</Frequency><Timestamp dt:dt="r8">3.24049035317348E+15</Timestamp><Cur…	좌우반구com(split BVF)_3-018-1	60.021	1.0.0.167	1	-1794385626	Professional	2.0.10.242	2.0.10.353	11-14-2020	2020-11-14 오전 1:59:21	10:59:21	2.0.10.248	62	2	{/}	국득	국	득	110	1	62	NULL	NULL	NULL	NULL	NULL	NULL	KSY	List1	0		0	-1	179334	183		0	0	1	{/}	0	3	179517	0	{/}	399
좌우반구com(split BVF)_3	18	1	<?xml version="1.0"?>\n<Clock xmlns:dt="urn:schemas-microsoft-com:datatypes"><Description dt:dt="string">E-Prime Primary Realtime Clock</Description><StartTime><Timestamp dt:dt="int">0</Timestamp><DateUtc dt:dt="string">2020-11-14T01:59:20Z</DateUtc></StartTime><FrequencyChanges><FrequencyChange><Frequency dt:dt="r8">2699980000</Frequency><Timestamp dt:dt="r8">3.24049035317348E+15</Timestamp><Cur…	좌우반구com(split BVF)_3-018-1	60.021	1.0.0.167	1	-1794385626	Professional	2.0.10.242	2.0.10.353	11-14-2020	2020-11-14 오전 1:59:21	10:59:21	2.0.10.248	21	2	{/}	국반	국	반	78	1	21	NULL	NULL	NULL	NULL	NULL	NULL	KSY2	List1	NULL	NULL	NULL	NULL	NULL	NULL	NULL	NULL	NULL	1	{/}	0	3	74538	0	{/}	412
좌우반구com(split BVF)_3	18	1	<?xml version="1.0"?>\n<Clock xmlns:dt="urn:schemas-microsoft-com:datatypes"><Description dt:dt="string">E-Prime Primary Realtime Clock</Description><StartTime><Timestamp dt:dt="int">0</Timestamp><DateUtc dt:dt="string">2020-11-14T01:59:20Z</DateUtc></StartTime><FrequencyChanges><FrequencyChange><Frequency dt:dt="r8">2699980000</Frequency><Timestamp dt:dt="r8">3.24049035317348E+15</Timestamp><Cur…	좌우반구com(split BVF)_3-018-1	60.021	1.0.0.167	1	-1794385626	Professional	2.0.10.242	2.0.10.353	11-14-2020	2020-11-14 오전 1:59:21	10:59:21	2.0.10.248	137	1	z	군청	군	청	NULL	NULL	NULL	67	1	5	NULL	NULL	NULL	KSY2	List2	NULL	NULL	NULL	NULL	NULL	NULL	NULL	NULL	NULL	1	z	0	3	374098	0	z	303
좌우반구com(split BVF)_3	18	1	<?xml version="1.0"?>\n<Clock xmlns:dt="urn:schemas-microsoft-com:datatypes"><Description dt:dt="string">E-Prime Primary Realtime Clock</Description><StartTime><Timestamp dt:dt="int">0</Timestamp><DateUtc dt:dt="string">2020-11-14T01:59:20Z</DateUtc></StartTime><FrequencyChanges><FrequencyChange><Frequency dt:dt="r8">2699980000</Frequency><Timestamp dt:dt="r8">3.24049035317348E+15</Timestamp><Cur…	좌우반구com(split BVF)_3-018-1	60.021	1.0.0.167	1	-1794385626	Professional	2.0.10.242	2.0.10.353	11-14-2020	2020-11-14 오전 1:59:21	10:59:21	2.0.10.248	41	1	z	궤도	궤	도	86	1	41	NULL	NULL	NULL	NULL	NULL	NULL	KSY2	List1	NULL	NULL	NULL	NULL	NULL	NULL	NULL	NULL	NULL	1	z	1	3	125253	0	z	306
좌우반구com(split BVF)_3	18	1	<?xml version="1.0"?>\n<Clock xmlns:dt="urn:schemas-microsoft-com:datatypes"><Description dt:dt="string">E-Prime Primary Realtime Clock</Description><StartTime><Timestamp dt:dt="int">0</Timestamp><DateUtc dt:dt="string">2020-11-14T01:59:20Z</DateUtc></StartTime><FrequencyChanges><FrequencyChange><Frequency dt:dt="r8">2699980000</Frequency><Timestamp dt:dt="r8">3.24049035317348E+15</Timestamp><Cur…	좌우반구com(split BVF)_3-018-1	60.021	1.0.0.167	1	-1794385626	Professional	2.0.10.242	2.0.10.353	11-14-2020	2020-11-14 오전 1:59:21	10:59:21	2.0.10.248	1	2	{/}	궤희	궤	희	50	1	1	NULL	NULL	NULL	NULL	NULL	NULL	KSY3	List1	NULL	NULL	NULL	NULL	NULL	NULL	NULL	NULL	NULL	1	{/}	0	3	24789	0	{/}	418
좌우반구com(split BVF)_3	18	1	<?xml version="1.0"?>\n<Clock xmlns:dt="urn:schemas-microsoft-com:datatypes"><Description dt:dt="string">E-Prime Primary Realtime Clock</Description><StartTime><Timestamp dt:dt="int">0</Timestamp><DateUtc dt:dt="string">2020-11-14T01:59:20Z</DateUtc></StartTime><FrequencyChanges><FrequencyChange><Frequency dt:dt="r8">2699980000</Frequency><Timestamp dt:dt="r8">3.24049035317348E+15</Timestamp><Cur…	좌우반구com(split BVF)_3-018-1	60.021	1.0.0.167	1	-1794385626	Professional	2.0.10.242	2.0.10.353	11-14-2020	2020-11-14 오전 1:59:21	10:59:21	2.0.10.248	83	1	z	그림	그	림	17	1	83	NULL	NULL	NULL	NULL	NULL	NULL	KSY2	List1	NULL	NULL	NULL	NULL	NULL	NULL	NULL	NULL	NULL	1	z	0	4	233815	0	z	542
좌우반구com(split BVF)_3	18	1	<?xml version="1.0"?>\n<Clock xmlns:dt="urn:schemas-microsoft-com:datatypes"><Description dt:dt="string">E-Prime Primary Realtime Clock</Description><StartTime><Timestamp dt:dt="int">0</Timestamp><DateUtc dt:dt="string">2020-11-14T01:59:20Z</DateUtc></StartTime><FrequencyChanges><FrequencyChange><Frequency dt:dt="r8">2699980000</Frequency><Timestamp dt:dt="r8">3.24049035317348E+15</Timestamp><Cur…	좌우반구com(split BVF)_3-018-1	60.021	1.0.0.167	1	-1794385626	Professional	2.0.10.242	2.0.10.353	11-14-2020	2020-11-14 오전 1:59:21	10:59:21	2.0.10.248	385	2	{/}	그법	그	법	NULL	NULL	NULL	NULL	NULL	NULL	120	1	121	KSY3	List3	NULL	NULL	NULL	NULL	NULL	NULL	NULL	NULL	NULL	1	{/}	0	3	1008923	0	{/}	412
좌우반구com(split BVF)_3	18	1	<?xml version="1.0"?>\n<Clock xmlns:dt="urn:schemas-microsoft-com:datatypes"><Description dt:dt="string">E-Prime Primary Realtime Clock</Description><StartTime><Timestamp dt:dt="int">0</Timestamp><DateUtc dt:dt="string">2020-11-14T01:59:20Z</DateUtc></StartTime><FrequencyChanges><FrequencyChange><Frequency dt:dt="r8">2699980000</Frequency><Timestamp dt:dt="r8">3.24049035317348E+15</Timestamp><Cur…	좌우반구com(split BVF)_3-018-1	60.021	1.0.0.167	1	-1794385626	Professional	2.0.10.242	2.0.10.353	11-14-2020	2020-11-14 오전 1:59:21	10:59:21	2.0.10.248	45	2	{/}	그소	그	소	33	1	45	NULL	NULL	NULL	NULL	NULL	NULL	KSY3	List1	NULL	NULL	NULL	NULL	NULL	NULL	NULL	NULL	NULL	1	{/}	0	3	135583	0	{/}	414
좌우반구com(split BVF)_3	18	1	<?xml version="1.0"?>\n<Clock xmlns:dt="urn:schemas-microsoft-com:datatypes"><Description dt:dt="string">E-Prime Primary Realtime Clock</Description><StartTime><Timestamp dt:dt="int">0</Timestamp><DateUtc dt:dt="string">2020-11-14T01:59:20Z</DateUtc></StartTime><FrequencyChanges><FrequencyChange><Frequency dt:dt="r8">2699980000</Frequency><Timestamp dt:dt="r8">3.24049035317348E+15</Timestamp><Cur…	좌우반구com(split BVF)_3-018-1	60.021	1.0.0.167	1	-1794385626	Professional	2.0.10.242	2.0.10.353	11-14-2020	2020-11-14 오전 1:59:21	10:59:21	2.0.10.248	275	2	{/}	그종	그	종	NULL	NULL	NULL	NULL	NULL	NULL	25	1	11	KSY2	List3	NULL	NULL	NULL	NULL	NULL	NULL	NULL	NULL	NULL	0	{/}	1	3	727739	0	z	445
좌우반구com(split BVF)_3	18	1	<?xml version="1.0"?>\n<Clock xmlns:dt="urn:schemas-microsoft-com:datatypes"><Description dt:dt="string">E-Prime Primary Realtime Clock</Description><StartTime><Timestamp dt:dt="int">0</Timestamp><DateUtc dt:dt="string">2020-11-14T01:59:20Z</DateUtc></StartTime><FrequencyChanges><FrequencyChange><Frequency dt:dt="r8">2699980000</Frequency><Timestamp dt:dt="r8">3.24049035317348E+15</Timestamp><Cur…	좌우반구com(split BVF)_3-018-1	60.021	1.0.0.167	1	-1794385626	Professional	2.0.10.242	2.0.10.353	11-14-2020	2020-11-14 오전 1:59:21	10:59:21	2.0.10.248	195	1	z	급여	급	여	NULL	NULL	NULL	49	1	63	NULL	NULL	NULL	KSY2	List2	NULL	NULL	NULL	NULL	NULL	NULL	NULL	NULL	NULL	1	z	0	4	522396	0	z	315
좌우반구com(split BVF)_3	18	1	<?xml version="1.0"?>\n<Clock xmlns:dt="urn:schemas-microsoft-com:datatypes"><Description dt:dt="string">E-Prime Primary Realtime Clock</Description><StartTime><Timestamp dt:dt="int">0</Timestamp><DateUtc dt:dt="string">2020-11-14T01:59:20Z</DateUtc></StartTime><FrequencyChanges><FrequencyChange><Frequency dt:dt="r8">2699980000</Frequency><Timestamp dt:dt="r8">3.24049035317348E+15</Timestamp><Cur…	좌우반구com(split BVF)_3-018-1	60.021	1.0.0.167	1	-1794385626	Professional	2.0.10.242	2.0.10.353	11-14-2020	2020-11-14 오전 1:59:21	10:59:21	2.0.10.248	166	1	z	기록	기	록	NULL	NULL	NULL	81	1	34	NULL	NULL	NULL	KSY2	List2	NULL	NULL	NULL	NULL	NULL	NULL	NULL	NULL	NULL	1	z	1	3	448688	0	z	240
좌우반구com(split BVF)_3	18	1	<?xml version="1.0"?>\n<Clock xmlns:dt="urn:schemas-microsoft-com:datatypes"><Description dt:dt="string">E-Prime Primary Realtime Clock</Description><StartTime><Timestamp dt:dt="int">0</Timestamp><DateUtc dt:dt="string">2020-11-14T01:59:20Z</DateUtc></StartTime><FrequencyChanges><FrequencyChange><Frequency dt:dt="r8">2699980000</Frequency><Timestamp dt:dt="r8">3.24049035317348E+15</Timestamp><Cur…	좌우반구com(split BVF)_3-018-1	60.021	1.0.0.167	1	-1794385626	Professional	2.0.10.242	2.0.10.353	11-14-2020	2020-11-14 오전 1:59:21	10:59:21	2.0.10.248	53	1	z	기름	기	름	59	1	53	NULL	NULL	NULL	NULL	NULL	NULL	KSY2	List1	NULL	NULL	NULL	NULL	NULL	NULL	NULL	NULL	NULL	1	z	0	3	156392	0	z	509
좌우반구com(split BVF)_3	18	1	<?xml version="1.0"?>\n<Clock xmlns:dt="urn:schemas-microsoft-com:datatypes"><Description dt:dt="string">E-Prime Primary Realtime Clock</Description><StartTime><Timestamp dt:dt="int">0</Timestamp><DateUtc dt:dt="string">2020-11-14T01:59:20Z</DateUtc></StartTime><FrequencyChanges><FrequencyChange><Frequency dt:dt="r8">2699980000</Frequency><Timestamp dt:dt="r8">3.24049035317348E+15</Timestamp><Cur…	좌우반구com(split BVF)_3-018-1	60.021	1.0.0.167	1	-1794385626	Professional	2.0.10.242	2.0.10.353	11-14-2020	2020-11-14 오전 1:59:21	10:59:21	2.0.10.248	165	1	z	기술	기	술	NULL	NULL	NULL	55	1	33	NULL	NULL	NULL	KSY2	List2	NULL	NULL	NULL	NULL	NULL	NULL	NULL	NULL	NULL	1	z	0	4	446173	0	z	315
좌우반구com(split BVF)_3	18	1	<?xml version="1.0"?>\n<Clock xmlns:dt="urn:schemas-microsoft-com:datatypes"><Description dt:dt="string">E-Prime Primary Realtime Clock</Description><StartTime><Timestamp dt:dt="int">0</Timestamp><DateUtc dt:dt="string">2020-11-14T01:59:20Z</DateUtc></StartTime><FrequencyChanges><FrequencyChange><Frequency dt:dt="r8">2699980000</Frequency><Timestamp dt:dt="r8">3.24049035317348E+15</Timestamp><Cur…	좌우반구com(split BVF)_3-018-1	60.021	1.0.0.167	1	-1794385626	Professional	2.0.10.242	2.0.10.353	11-14-2020	2020-11-14 오전 1:59:21	10:59:21	2.0.10.248	337	1	z	기운	기	운	NULL	NULL	NULL	NULL	NULL	NULL	26	1	73	KSY2	List3	NULL	NULL	NULL	NULL	NULL	NULL	NULL	NULL	NULL	1	z	0	3	884434	0	z	183
좌우반구com(split BVF)_3	18	1	<?xml version="1.0"?>\n<Clock xmlns:dt="urn:schemas-microsoft-com:datatypes"><Description dt:dt="string">E-Prime Primary Realtime Clock</Description><StartTime><Timestamp dt:dt="int">0</Timestamp><DateUtc dt:dt="string">2020-11-14T01:59:20Z</DateUtc></StartTime><FrequencyChanges><FrequencyChange><Frequency dt:dt="r8">2699980000</Frequency><Timestamp dt:dt="r8">3.24049035317348E+15</Timestamp><Cur…	좌우반구com(split BVF)_3-018-1	60.021	1.0.0.167	1	-1794385626	Professional	2.0.10.242	2.0.10.353	11-14-2020	2020-11-14 오전 1:59:21	10:59:21	2.0.10.248	261	1	z	기준	기	준	NULL	NULL	NULL	102	1	129	NULL	NULL	NULL	KSY2	List2	NULL	NULL	NULL	NULL	NULL	NULL	NULL	NULL	NULL	1	z	1	3	691302	0	z	342
좌우반구com(split BVF)_3	18	1	<?xml version="1.0"?>\n<Clock xmlns:dt="urn:schemas-microsoft-com:datatypes"><Description dt:dt="string">E-Prime Primary Realtime Clock</Description><StartTime><Timestamp dt:dt="int">0</Timestamp><DateUtc dt:dt="string">2020-11-14T01:59:20Z</DateUtc></StartTime><FrequencyChanges><FrequencyChange><Frequency dt:dt="r8">2699980000</Frequency><Timestamp dt:dt="r8">3.24049035317348E+15</Timestamp><Cur…	좌우반구com(split BVF)_3-018-1	60.021	1.0.0.167	1	-1794385626	Professional	2.0.10.242	2.0.10.353	11-14-2020	2020-11-14 오전 1:59:21	10:59:21	2.0.10.248	357	1	z	기차	기	차	NULL	NULL	NULL	NULL	NULL	NULL	111	1	93	KSY2	List3	NULL	NULL	NULL	NULL	NULL	NULL	NULL	NULL	NULL	1	z	0	4	936949	0	z	267
좌우반구com(split BVF)_3	18	1	<?xml version="1.0"?>\n<Clock xmlns:dt="urn:schemas-microsoft-com:datatypes"><Description dt:dt="string">E-Prime Primary Realtime Clock</Description><StartTime><Timestamp dt:dt="int">0</Timestamp><DateUtc dt:dt="string">2020-11-14T01:59:20Z</DateUtc></StartTime><FrequencyChanges><FrequencyChange><Frequency dt:dt="r8">2699980000</Frequency><Timestamp dt:dt="r8">3.24049035317348E+15</Timestamp><Cur…	좌우반구com(split BVF)_3-018-1	60.021	1.0.0.167	1	-1794385626	Professional	2.0.10.242	2.0.10.353	11-14-2020	2020-11-14 오전 1:59:21	10:59:21	2.0.10.248	155	1	z	기회	기	회	NULL	NULL	NULL	46	1	23	NULL	NULL	NULL	KSY2	List2	NULL	NULL	NULL	NULL	NULL	NULL	NULL	NULL	NULL	1	z	0	3	420115	0	z	365
좌우반구com(split BVF)_3	18	1	<?xml version="1.0"?>\n<Clock xmlns:dt="urn:schemas-microsoft-com:datatypes"><Description dt:dt="string">E-Prime Primary Realtime Clock</Description><StartTime><Timestamp dt:dt="int">0</Timestamp><DateUtc dt:dt="string">2020-11-14T01:59:20Z</DateUtc></StartTime><FrequencyChanges><FrequencyChange><Frequency dt:dt="r8">2699980000</Frequency><Timestamp dt:dt="r8">3.24049035317348E+15</Timestamp><Cur…	좌우반구com(split BVF)_3-018-1	60.021	1.0.0.167	1	-1794385626	Professional	2.0.10.242	2.0.10.353	11-14-2020	2020-11-14 오전 1:59:21	10:59:21	2.0.10.248	288	2	{/}	껍목	껍	목	NULL	NULL	NULL	NULL	NULL	NULL	119	1	24	KSY3	List3	NULL	NULL	NULL	NULL	NULL	NULL	NULL	NULL	NULL	1	{/}	1	3	761677	0	{/}	383
좌우반구com(split BVF)_3	18	1	<?xml version="1.0"?>\n<Clock xmlns:dt="urn:schemas-microsoft-com:datatypes"><Description dt:dt="string">E-Prime Primary Realtime Clock</Description><StartTime><Timestamp dt:dt="int">0</Timestamp><DateUtc dt:dt="string">2020-11-14T01:59:20Z</DateUtc></StartTime><FrequencyChanges><FrequencyChange><Frequency dt:dt="r8">2699980000</Frequency><Timestamp dt:dt="r8">3.24049035317348E+15</Timestamp><Cur…	좌우반구com(split BVF)_3-018-1	60.021	1.0.0.167	1	-1794385626	Professional	2.0.10.242	2.0.10.353	11-14-2020	2020-11-14 오전 1:59:21	10:59:21	2.0.10.248	111	2	{/}	껍밀	껍	밀	125	1	111	NULL	NULL	NULL	NULL	NULL	NULL	KSY2	List1	NULL	NULL	NULL	NULL	NULL	NULL	NULL	NULL	NULL	1	{/}	0	4	306406	0	{/}	335
좌우반구com(split BVF)_3	18	1	<?xml version="1.0"?>\n<Clock xmlns:dt="urn:schemas-microsoft-com:datatypes"><Description dt:dt="string">E-Prime Primary Realtime Clock</Description><StartTime><Timestamp dt:dt="int">0</Timestamp><DateUtc dt:dt="string">2020-11-14T01:59:20Z</DateUtc></StartTime><FrequencyChanges><FrequencyChange><Frequency dt:dt="r8">2699980000</Frequency><Timestamp dt:dt="r8">3.24049035317348E+15</Timestamp><Cur…	좌우반구com(split BVF)_3-018-1	60.021	1.0.0.167	1	-1794385626	Professional	2.0.10.242	2.0.10.353	11-14-2020	2020-11-14 오전 1:59:21	10:59:21	2.0.10.248	190	1	z	껍질	껍	질	NULL	NULL	NULL	78	1	58	NULL	NULL	NULL	KSY2	List2	NULL	NULL	NULL	NULL	NULL	NULL	NULL	NULL	NULL	1	z	0	4	509584	0	z	335
좌우반구com(split BVF)_3	18	1	<?xml version="1.0"?>\n<Clock xmlns:dt="urn:schemas-microsoft-com:datatypes"><Description dt:dt="string">E-Prime Primary Realtime Clock</Description><StartTime><Timestamp dt:dt="int">0</Timestamp><DateUtc dt:dt="string">2020-11-14T01:59:20Z</DateUtc></StartTime><FrequencyChanges><FrequencyChange><Frequency dt:dt="r8">2699980000</Frequency><Timestamp dt:dt="r8">3.24049035317348E+15</Timestamp><Cur…	좌우반구com(split BVF)_3-018-1	60.021	1.0.0.167	1	-1794385626	Professional	2.0.10.242	2.0.10.353	11-14-2020	2020-11-14 오전 1:59:21	10:59:21	2.0.10.248	318	2	{/}	껍퇴	껍	퇴	NULL	NULL	NULL	NULL	NULL	NULL	131	1	54	KSY2	List3	NULL	NULL	NULL	NULL	NULL	NULL	NULL	NULL	NULL	1	{/}	0	3	837767	0	{/}	404
좌우반구com(split BVF)_3	18	1	<?xml version="1.0"?>\n<Clock xmlns:dt="urn:schemas-microsoft-com:datatypes"><Description dt:dt="string">E-Prime Primary Realtime Clock</Description><StartTime><Timestamp dt:dt="int">0</Timestamp><DateUtc dt:dt="string">2020-11-14T01:59:20Z</DateUtc></StartTime><FrequencyChanges><FrequencyChange><Frequency dt:dt="r8">2699980000</Frequency><Timestamp dt:dt="r8">3.24049035317348E+15</Timestamp><Cur…	좌우반구com(split BVF)_3-018-1	60.021	1.0.0.167	1	-1794385626	Professional	2.0.10.242	2.0.10.353	11-14-2020	2020-11-14 오전 1:59:21	10:59:21	2.0.10.248	5	2	{/}	나개	나	개	84	1	5	NULL	NULL	NULL	NULL	NULL	NULL	KSY	List1	0		1	-1	34635	184		0	0	0	{/}	0	4	34819	0	z	212
좌우반구com(split BVF)_3	18	1	<?xml version="1.0"?>\n<Clock xmlns:dt="urn:schemas-microsoft-com:datatypes"><Description dt:dt="string">E-Prime Primary Realtime Clock</Description><StartTime><Timestamp dt:dt="int">0</Timestamp><DateUtc dt:dt="string">2020-11-14T01:59:20Z</DateUtc></StartTime><FrequencyChanges><FrequencyChange><Frequency dt:dt="r8">2699980000</Frequency><Timestamp dt:dt="r8">3.24049035317348E+15</Timestamp><Cur…	좌우반구com(split BVF)_3-018-1	60.021	1.0.0.167	1	-1794385626	Professional	2.0.10.242	2.0.10.353	11-14-2020	2020-11-14 오전 1:59:21	10:59:21	2.0.10.248	10	1	z	내일	내	일	101	1	10	NULL	NULL	NULL	NULL	NULL	NULL	KSY2	List1	NULL	NULL	NULL	NULL	NULL	NULL	NULL	NULL	NULL	1	z	0	3	47214	0	z	248
좌우반구com(split BVF)_3	18	1	<?xml version="1.0"?>\n<Clock xmlns:dt="urn:schemas-microsoft-com:datatypes"><Description dt:dt="string">E-Prime Primary Realtime Clock</Description><StartTime><Timestamp dt:dt="int">0</Timestamp><DateUtc dt:dt="string">2020-11-14T01:59:20Z</DateUtc></StartTime><FrequencyChanges><FrequencyChange><Frequency dt:dt="r8">2699980000</Frequency><Timestamp dt:dt="r8">3.24049035317348E+15</Timestamp><Cur…	좌우반구com(split BVF)_3-018-1	60.021	1.0.0.167	1	-1794385626	Professional	2.0.10.242	2.0.10.353	11-14-2020	2020-11-14 오전 1:59:21	10:59:21	2.0.10.248	160	2	{/}	내죽	내	죽	NULL	NULL	NULL	120	1	28	NULL	NULL	NULL	KSY3	List2	NULL	NULL	NULL	NULL	NULL	NULL	NULL	NULL	NULL	0	{/}	0	3	432844	0	z	386
좌우반구com(split BVF)_3	18	1	<?xml version="1.0"?>\n<Clock xmlns:dt="urn:schemas-microsoft-com:datatypes"><Description dt:dt="string">E-Prime Primary Realtime Clock</Description><StartTime><Timestamp dt:dt="int">0</Timestamp><DateUtc dt:dt="string">2020-11-14T01:59:20Z</DateUtc></StartTime><FrequencyChanges><FrequencyChange><Frequency dt:dt="r8">2699980000</Frequency><Timestamp dt:dt="r8">3.24049035317348E+15</Timestamp><Cur…	좌우반구com(split BVF)_3-018-1	60.021	1.0.0.167	1	-1794385626	Professional	2.0.10.242	2.0.10.353	11-14-2020	2020-11-14 오전 1:59:21	10:59:21	2.0.10.248	30	2	{/}	내표	내	표	96	1	30	NULL	NULL	NULL	NULL	NULL	NULL	KSY2	List1	NULL	NULL	NULL	NULL	NULL	NULL	NULL	NULL	NULL	0	{/}	1	3	97296	0	z	335
좌우반구com(split BVF)_3	18	1	<?xml version="1.0"?>\n<Clock xmlns:dt="urn:schemas-microsoft-com:datatypes"><Description dt:dt="string">E-Prime Primary Realtime Clock</Description><StartTime><Timestamp dt:dt="int">0</Timestamp><DateUtc dt:dt="string">2020-11-14T01:59:20Z</DateUtc></StartTime><FrequencyChanges><FrequencyChange><Frequency dt:dt="r8">2699980000</Frequency><Timestamp dt:dt="r8">3.24049035317348E+15</Timestamp><Cur…	좌우반구com(split BVF)_3-018-1	60.021	1.0.0.167	1	-1794385626	Professional	2.0.10.242	2.0.10.353	11-14-2020	2020-11-14 오전 1:59:21	10:59:21	2.0.10.248	226	2	{/}	념속	념	속	NULL	NULL	NULL	56	1	94	NULL	NULL	NULL	KSY	List2	0		0	0	601468	183		0	0	1	{/}	0	3	601651	0	{/}	454
좌우반구com(split BVF)_3	18	1	<?xml version="1.0"?>\n<Clock xmlns:dt="urn:schemas-microsoft-com:datatypes"><Description dt:dt="string">E-Prime Primary Realtime Clock</Description><StartTime><Timestamp dt:dt="int">0</Timestamp><DateUtc dt:dt="string">2020-11-14T01:59:20Z</DateUtc></StartTime><FrequencyChanges><FrequencyChange><Frequency dt:dt="r8">2699980000</Frequency><Timestamp dt:dt="r8">3.24049035317348E+15</Timestamp><Cur…	좌우반구com(split BVF)_3-018-1	60.021	1.0.0.167	1	-1794385626	Professional	2.0.10.242	2.0.10.353	11-14-2020	2020-11-14 오전 1:59:21	10:59:21	2.0.10.248	118	2	{/}	념실	념	실	116	1	118	NULL	NULL	NULL	NULL	NULL	NULL	KSY	List1	0		0	-1	324016	183		0	0	1	{/}	1	3	324199	0	{/}	294
좌우반구com(split BVF)_3	18	1	<?xml version="1.0"?>\n<Clock xmlns:dt="urn:schemas-microsoft-com:datatypes"><Description dt:dt="string">E-Prime Primary Realtime Clock</Description><StartTime><Timestamp dt:dt="int">0</Timestamp><DateUtc dt:dt="string">2020-11-14T01:59:20Z</DateUtc></StartTime><FrequencyChanges><FrequencyChange><Frequency dt:dt="r8">2699980000</Frequency><Timestamp dt:dt="r8">3.24049035317348E+15</Timestamp><Cur…	좌우반구com(split BVF)_3-018-1	60.021	1.0.0.167	1	-1794385626	Professional	2.0.10.242	2.0.10.353	11-14-2020	2020-11-14 오전 1:59:21	10:59:21	2.0.10.248	293	2	{/}	념효	념	효	NULL	NULL	NULL	NULL	NULL	NULL	128	1	29	KSY	List3	0		0	-1	774623	183		0	0	1	{/}	0	3	774806	0	{/}	348
좌우반구com(split BVF)_3	18	1	<?xml version="1.0"?>\n<Clock xmlns:dt="urn:schemas-microsoft-com:datatypes"><Description dt:dt="string">E-Prime Primary Realtime Clock</Description><StartTime><Timestamp dt:dt="int">0</Timestamp><DateUtc dt:dt="string">2020-11-14T01:59:20Z</DateUtc></StartTime><FrequencyChanges><FrequencyChange><Frequency dt:dt="r8">2699980000</Frequency><Timestamp dt:dt="r8">3.24049035317348E+15</Timestamp><Cur…	좌우반구com(split BVF)_3-018-1	60.021	1.0.0.167	1	-1794385626	Professional	2.0.10.242	2.0.10.353	11-14-2020	2020-11-14 오전 1:59:21	10:59:21	2.0.10.248	323	1	z	노조	노	조	NULL	NULL	NULL	NULL	NULL	NULL	9	1	59	KSY2	List3	NULL	NULL	NULL	NULL	NULL	NULL	NULL	NULL	NULL	1	z	0	3	850379	0	z	64
좌우반구com(split BVF)_3	18	1	<?xml version="1.0"?>\n<Clock xmlns:dt="urn:schemas-microsoft-com:datatypes"><Description dt:dt="string">E-Prime Primary Realtime Clock</Description><StartTime><Timestamp dt:dt="int">0</Timestamp><DateUtc dt:dt="string">2020-11-14T01:59:20Z</DateUtc></StartTime><FrequencyChanges><FrequencyChange><Frequency dt:dt="r8">2699980000</Frequency><Timestamp dt:dt="r8">3.24049035317348E+15</Timestamp><Cur…	좌우반구com(split BVF)_3-018-1	60.021	1.0.0.167	1	-1794385626	Professional	2.0.10.242	2.0.10.353	11-14-2020	2020-11-14 오전 1:59:21	10:59:21	2.0.10.248	256	1	z	논란	논	란	NULL	NULL	NULL	94	1	124	NULL	NULL	NULL	KSY2	List2	NULL	NULL	NULL	NULL	NULL	NULL	NULL	NULL	NULL	0	z	0	3	678307	0	{/}	180
좌우반구com(split BVF)_3	18	1	<?xml version="1.0"?>\n<Clock xmlns:dt="urn:schemas-microsoft-com:datatypes"><Description dt:dt="string">E-Prime Primary Realtime Clock</Description><StartTime><Timestamp dt:dt="int">0</Timestamp><DateUtc dt:dt="string">2020-11-14T01:59:20Z</DateUtc></StartTime><FrequencyChanges><FrequencyChange><Frequency dt:dt="r8">2699980000</Frequency><Timestamp dt:dt="r8">3.24049035317348E+15</Timestamp><Cur…	좌우반구com(split BVF)_3-018-1	60.021	1.0.0.167	1	-1794385626	Professional	2.0.10.242	2.0.10.353	11-14-2020	2020-11-14 오전 1:59:21	10:59:21	2.0.10.248	232	2	{/}	논무	논	무	NULL	NULL	NULL	26	1	100	NULL	NULL	NULL	KSY3	List2	NULL	NULL	NULL	NULL	NULL	NULL	NULL	NULL	NULL	1	{/}	0	3	617262	0	{/}	426
좌우반구com(split BVF)_3	18	1	<?xml version="1.0"?>\n<Clock xmlns:dt="urn:schemas-microsoft-com:datatypes"><Description dt:dt="string">E-Prime Primary Realtime Clock</Description><StartTime><Timestamp dt:dt="int">0</Timestamp><DateUtc dt:dt="string">2020-11-14T01:59:20Z</DateUtc></StartTime><FrequencyChanges><FrequencyChange><Frequency dt:dt="r8">2699980000</Frequency><Timestamp dt:dt="r8">3.24049035317348E+15</Timestamp><Cur…	좌우반구com(split BVF)_3-018-1	60.021	1.0.0.167	1	-1794385626	Professional	2.0.10.242	2.0.10.353	11-14-2020	2020-11-14 오전 1:59:21	10:59:21	2.0.10.248	57	1	z	느낌	느	낌	32	1	57	NULL	NULL	NULL	NULL	NULL	NULL	KSY2	List1	NULL	NULL	NULL	NULL	NULL	NULL	NULL	NULL	NULL	1	z	1	3	166938	0	z	307
좌우반구com(split BVF)_3	18	1	<?xml version="1.0"?>\n<Clock xmlns:dt="urn:schemas-microsoft-com:datatypes"><Description dt:dt="string">E-Prime Primary Realtime Clock</Description><StartTime><Timestamp dt:dt="int">0</Timestamp><DateUtc dt:dt="string">2020-11-14T01:59:20Z</DateUtc></StartTime><FrequencyChanges><FrequencyChange><Frequency dt:dt="r8">2699980000</Frequency><Timestamp dt:dt="r8">3.24049035317348E+15</Timestamp><Cur…	좌우반구com(split BVF)_3-018-1	60.021	1.0.0.167	1	-1794385626	Professional	2.0.10.242	2.0.10.353	11-14-2020	2020-11-14 오전 1:59:21	10:59:21	2.0.10.248	141	2	{/}	느속	느	속	NULL	NULL	NULL	37	1	9	NULL	NULL	NULL	KSY	List2	0		0	-1	384161	184		0	0	1	{/}	0	4	384345	0	{/}	635
좌우반구com(split BVF)_3	18	1	<?xml version="1.0"?>\n<Clock xmlns:dt="urn:schemas-microsoft-com:datatypes"><Description dt:dt="string">E-Prime Primary Realtime Clock</Description><StartTime><Timestamp dt:dt="int">0</Timestamp><DateUtc dt:dt="string">2020-11-14T01:59:20Z</DateUtc></StartTime><FrequencyChanges><FrequencyChange><Frequency dt:dt="r8">2699980000</Frequency><Timestamp dt:dt="r8">3.24049035317348E+15</Timestamp><Cur…	좌우반구com(split BVF)_3-018-1	60.021	1.0.0.167	1	-1794385626	Professional	2.0.10.242	2.0.10.353	11-14-2020	2020-11-14 오전 1:59:21	10:59:21	2.0.10.248	378	2	{/}	느스	느	스	NULL	NULL	NULL	NULL	NULL	NULL	70	1	114	KSY3	List3	NULL	NULL	NULL	NULL	NULL	NULL	NULL	NULL	NULL	1	{/}	0	3	990863	0	{/}	424
좌우반구com(split BVF)_3	18	1	<?xml version="1.0"?>\n<Clock xmlns:dt="urn:schemas-microsoft-com:datatypes"><Description dt:dt="string">E-Prime Primary Realtime Clock</Description><StartTime><Timestamp dt:dt="int">0</Timestamp><DateUtc dt:dt="string">2020-11-14T01:59:20Z</DateUtc></StartTime><FrequencyChanges><FrequencyChange><Frequency dt:dt="r8">2699980000</Frequency><Timestamp dt:dt="r8">3.24049035317348E+15</Timestamp><Cur…	좌우반구com(split BVF)_3-018-1	60.021	1.0.0.167	1	-1794385626	Professional	2.0.10.242	2.0.10.353	11-14-2020	2020-11-14 오전 1:59:21	10:59:21	2.0.10.248	281	2	{/}	느체	느	체	NULL	NULL	NULL	NULL	NULL	NULL	57	1	17	KSY2	List3	NULL	NULL	NULL	NULL	NULL	NULL	NULL	NULL	NULL	1	{/}	0	3	743217	0	{/}	354
좌우반구com(split BVF)_3	18	1	<?xml version="1.0"?>\n<Clock xmlns:dt="urn:schemas-microsoft-com:datatypes"><Description dt:dt="string">E-Prime Primary Realtime Clock</Description><StartTime><Timestamp dt:dt="int">0</Timestamp><DateUtc dt:dt="string">2020-11-14T01:59:20Z</DateUtc></StartTime><FrequencyChanges><FrequencyChange><Frequency dt:dt="r8">2699980000</Frequency><Timestamp dt:dt="r8">3.24049035317348E+15</Timestamp><Cur…	좌우반구com(split BVF)_3-018-1	60.021	1.0.0.167	1	-1794385626	Professional	2.0.10.242	2.0.10.353	11-14-2020	2020-11-14 오전 1:59:21	10:59:21	2.0.10.248	286	2	{/}	님우	님	우	NULL	NULL	NULL	NULL	NULL	NULL	10	1	22	KSY2	List3	NULL	NULL	NULL	NULL	NULL	NULL	NULL	NULL	NULL	1	{/}	0	4	756513	0	{/}	394
좌우반구com(split BVF)_3	18	1	<?xml version="1.0"?>\n<Clock xmlns:dt="urn:schemas-microsoft-com:datatypes"><Description dt:dt="string">E-Prime Primary Realtime Clock</Description><StartTime><Timestamp dt:dt="int">0</Timestamp><DateUtc dt:dt="string">2020-11-14T01:59:20Z</DateUtc></StartTime><FrequencyChanges><FrequencyChange><Frequency dt:dt="r8">2699980000</Frequency><Timestamp dt:dt="r8">3.24049035317348E+15</Timestamp><Cur…	좌우반구com(split BVF)_3-018-1	60.021	1.0.0.167	1	-1794385626	Professional	2.0.10.242	2.0.10.353	11-14-2020	2020-11-14 오전 1:59:21	10:59:21	2.0.10.248	147	2	{/}	단률	단	률	NULL	NULL	NULL	99	1	15	NULL	NULL	NULL	KSY	List2	0		0	-1	399606	183		0	0	1	{/}	0	3	399789	0	{/}	357
좌우반구com(split BVF)_3	18	1	<?xml version="1.0"?>\n<Clock xmlns:dt="urn:schemas-microsoft-com:datatypes"><Description dt:dt="string">E-Prime Primary Realtime Clock</Description><StartTime><Timestamp dt:dt="int">0</Timestamp><DateUtc dt:dt="string">2020-11-14T01:59:20Z</DateUtc></StartTime><FrequencyChanges><FrequencyChange><Frequency dt:dt="r8">2699980000</Frequency><Timestamp dt:dt="r8">3.24049035317348E+15</Timestamp><Cur…	좌우반구com(split BVF)_3-018-1	60.021	1.0.0.167	1	-1794385626	Professional	2.0.10.242	2.0.10.353	11-14-2020	2020-11-14 오전 1:59:21	10:59:21	2.0.10.248	363	1	z	단어	단	어	NULL	NULL	NULL	NULL	NULL	NULL	121	1	99	KSY2	List3	NULL	NULL	NULL	NULL	NULL	NULL	NULL	NULL	NULL	1	z	0	4	952077	0	z	411
좌우반구com(split BVF)_3	18	1	<?xml version="1.0"?>\n<Clock xmlns:dt="urn:schemas-microsoft-com:datatypes"><Description dt:dt="string">E-Prime Primary Realtime Clock</Description><StartTime><Timestamp dt:dt="int">0</Timestamp><DateUtc dt:dt="string">2020-11-14T01:59:20Z</DateUtc></StartTime><FrequencyChanges><FrequencyChange><Frequency dt:dt="r8">2699980000</Frequency><Timestamp dt:dt="r8">3.24049035317348E+15</Timestamp><Cur…	좌우반구com(split BVF)_3-018-1	60.021	1.0.0.167	1	-1794385626	Professional	2.0.10.242	2.0.10.353	11-14-2020	2020-11-14 오전 1:59:21	10:59:21	2.0.10.248	384	1	z	단위	단	위	NULL	NULL	NULL	NULL	NULL	NULL	107	1	120	KSY2	List3	NULL	NULL	NULL	NULL	NULL	NULL	NULL	NULL	NULL	1	z	0	3	1006224	0	z	495
좌우반구com(split BVF)_3	18	1	<?xml version="1.0"?>\n<Clock xmlns:dt="urn:schemas-microsoft-com:datatypes"><Description dt:dt="string">E-Prime Primary Realtime Clock</Description><StartTime><Timestamp dt:dt="int">0</Timestamp><DateUtc dt:dt="string">2020-11-14T01:59:20Z</DateUtc></StartTime><FrequencyChanges><FrequencyChange><Frequency dt:dt="r8">2699980000</Frequency><Timestamp dt:dt="r8">3.24049035317348E+15</Timestamp><Cur…	좌우반구com(split BVF)_3-018-1	60.021	1.0.0.167	1	-1794385626	Professional	2.0.10.242	2.0.10.353	11-14-2020	2020-11-14 오전 1:59:21	10:59:21	2.0.10.248	70	1	z	담화	담	화	52	1	70	NULL	NULL	NULL	NULL	NULL	NULL	KSY2	List1	NULL	NULL	NULL	NULL	NULL	NULL	NULL	NULL	NULL	1	z	0	3	200310	0	z	289
좌우반구com(split BVF)_3	18	1	<?xml version="1.0"?>\n<Clock xmlns:dt="urn:schemas-microsoft-com:datatypes"><Description dt:dt="string">E-Prime Primary Realtime Clock</Description><StartTime><Timestamp dt:dt="int">0</Timestamp><DateUtc dt:dt="string">2020-11-14T01:59:20Z</DateUtc></StartTime><FrequencyChanges><FrequencyChange><Frequency dt:dt="r8">2699980000</Frequency><Timestamp dt:dt="r8">3.24049035317348E+15</Timestamp><Cur…	좌우반구com(split BVF)_3-018-1	60.021	1.0.0.167	1	-1794385626	Professional	2.0.10.242	2.0.10.353	11-14-2020	2020-11-14 오전 1:59:21	10:59:21	2.0.10.248	28	1	z	대문	대	문	66	1	28	NULL	NULL	NULL	NULL	NULL	NULL	KSY2	List1	NULL	NULL	NULL	NULL	NULL	NULL	NULL	NULL	NULL	1	z	0	4	92332	0	z	348
좌우반구com(split BVF)_3	18	1	<?xml version="1.0"?>\n<Clock xmlns:dt="urn:schemas-microsoft-com:datatypes"><Description dt:dt="string">E-Prime Primary Realtime Clock</Description><StartTime><Timestamp dt:dt="int">0</Timestamp><DateUtc dt:dt="string">2020-11-14T01:59:20Z</DateUtc></StartTime><FrequencyChanges><FrequencyChange><Frequency dt:dt="r8">2699980000</Frequency><Timestamp dt:dt="r8">3.24049035317348E+15</Timestamp><Cur…	좌우반구com(split BVF)_3-018-1	60.021	1.0.0.167	1	-1794385626	Professional	2.0.10.242	2.0.10.353	11-14-2020	2020-11-14 오전 1:59:21	10:59:21	2.0.10.248	325	1	z	대중	대	중	NULL	NULL	NULL	NULL	NULL	NULL	88	1	61	KSY2	List3	NULL	NULL	NULL	NULL	NULL	NULL	NULL	NULL	NULL	1	z	0	3	855111	0	z	242
좌우반구com(split BVF)_3	18	1	<?xml version="1.0"?>\n<Clock xmlns:dt="urn:schemas-microsoft-com:datatypes"><Description dt:dt="string">E-Prime Primary Realtime Clock</Description><StartTime><Timestamp dt:dt="int">0</Timestamp><DateUtc dt:dt="string">2020-11-14T01:59:20Z</DateUtc></StartTime><FrequencyChanges><FrequencyChange><Frequency dt:dt="r8">2699980000</Frequency><Timestamp dt:dt="r8">3.24049035317348E+15</Timestamp><Cur…	좌우반구com(split BVF)_3-018-1	60.021	1.0.0.167	1	-1794385626	Professional	2.0.10.242	2.0.10.353	11-14-2020	2020-11-14 오전 1:59:21	10:59:21	2.0.10.248	364	1	z	도박	도	박	NULL	NULL	NULL	NULL	NULL	NULL	31	1	100	KSY2	List3	NULL	NULL	NULL	NULL	NULL	NULL	NULL	NULL	NULL	1	z	0	3	954692	0	z	340
좌우반구com(split BVF)_3	18	1	<?xml version="1.0"?>\n<Clock xmlns:dt="urn:schemas-microsoft-com:datatypes"><Description dt:dt="string">E-Prime Primary Realtime Clock</Description><StartTime><Timestamp dt:dt="int">0</Timestamp><DateUtc dt:dt="string">2020-11-14T01:59:20Z</DateUtc></StartTime><FrequencyChanges><FrequencyChange><Frequency dt:dt="r8">2699980000</Frequency><Timestamp dt:dt="r8">3.24049035317348E+15</Timestamp><Cur…	좌우반구com(split BVF)_3-018-1	60.021	1.0.0.167	1	-1794385626	Professional	2.0.10.242	2.0.10.353	11-14-2020	2020-11-14 오전 1:59:21	10:59:21	2.0.10.248	389	2	{/}	도휘	도	휘	NULL	NULL	NULL	NULL	NULL	NULL	58	1	125	KSY	List3	0		0	0	1019303	183		0	0	1	{/}	0	3	1019486	0	{/}	400
좌우반구com(split BVF)_3	18	1	<?xml version="1.0"?>\n<Clock xmlns:dt="urn:schemas-microsoft-com:datatypes"><Description dt:dt="string">E-Prime Primary Realtime Clock</Description><StartTime><Timestamp dt:dt="int">0</Timestamp><DateUtc dt:dt="string">2020-11-14T01:59:20Z</DateUtc></StartTime><FrequencyChanges><FrequencyChange><Frequency dt:dt="r8">2699980000</Frequency><Timestamp dt:dt="r8">3.24049035317348E+15</Timestamp><Cur…	좌우반구com(split BVF)_3-018-1	60.021	1.0.0.167	1	-1794385626	Professional	2.0.10.242	2.0.10.353	11-14-2020	2020-11-14 오전 1:59:21	10:59:21	2.0.10.248	233	1	z	동의	동	의	NULL	NULL	NULL	36	1	101	NULL	NULL	NULL	KSY2	List2	NULL	NULL	NULL	NULL	NULL	NULL	NULL	NULL	NULL	1	z	1	3	619894	0	z	311
좌우반구com(split BVF)_3	18	1	<?xml version="1.0"?>\n<Clock xmlns:dt="urn:schemas-microsoft-com:datatypes"><Description dt:dt="string">E-Prime Primary Realtime Clock</Description><StartTime><Timestamp dt:dt="int">0</Timestamp><DateUtc dt:dt="string">2020-11-14T01:59:20Z</DateUtc></StartTime><FrequencyChanges><FrequencyChange><Frequency dt:dt="r8">2699980000</Frequency><Timestamp dt:dt="r8">3.24049035317348E+15</Timestamp><Cur…	좌우반구com(split BVF)_3-018-1	60.021	1.0.0.167	1	-1794385626	Professional	2.0.10.242	2.0.10.353	11-14-2020	2020-11-14 오전 1:59:21	10:59:21	2.0.10.248	89	2	{/}	득관	득	관	128	1	89	NULL	NULL	NULL	NULL	NULL	NULL	KSY3	List1	NULL	NULL	NULL	NULL	NULL	NULL	NULL	NULL	NULL	1	{/}	0	3	249126	0	{/}	391
좌우반구com(split BVF)_3	18	1	<?xml version="1.0"?>\n<Clock xmlns:dt="urn:schemas-microsoft-com:datatypes"><Description dt:dt="string">E-Prime Primary Realtime Clock</Description><StartTime><Timestamp dt:dt="int">0</Timestamp><DateUtc dt:dt="string">2020-11-14T01:59:20Z</DateUtc></StartTime><FrequencyChanges><FrequencyChange><Frequency dt:dt="r8">2699980000</Frequency><Timestamp dt:dt="r8">3.24049035317348E+15</Timestamp><Cur…	좌우반구com(split BVF)_3-018-1	60.021	1.0.0.167	1	-1794385626	Professional	2.0.10.242	2.0.10.353	11-14-2020	2020-11-14 오전 1:59:21	10:59:21	2.0.10.248	269	2	{/}	득동	득	동	NULL	NULL	NULL	NULL	NULL	NULL	97	1	5	KSY3	List3	NULL	NULL	NULL	NULL	NULL	NULL	NULL	NULL	NULL	1	{/}	0	4	712362	0	{/}	371
좌우반구com(split BVF)_3	18	1	<?xml version="1.0"?>\n<Clock xmlns:dt="urn:schemas-microsoft-com:datatypes"><Description dt:dt="string">E-Prime Primary Realtime Clock</Description><StartTime><Timestamp dt:dt="int">0</Timestamp><DateUtc dt:dt="string">2020-11-14T01:59:20Z</DateUtc></StartTime><FrequencyChanges><FrequencyChange><Frequency dt:dt="r8">2699980000</Frequency><Timestamp dt:dt="r8">3.24049035317348E+15</Timestamp><Cur…	좌우반구com(split BVF)_3-018-1	60.021	1.0.0.167	1	-1794385626	Professional	2.0.10.242	2.0.10.353	11-14-2020	2020-11-14 오전 1:59:21	10:59:21	2.0.10.248	388	2	{/}	득생	득	생	NULL	NULL	NULL	NULL	NULL	NULL	49	1	124	KSY3	List3	NULL	NULL	NULL	NULL	NULL	NULL	NULL	NULL	NULL	1	{/}	0	3	1016737	0	{/}	543
좌우반구com(split BVF)_3	18	1	<?xml version="1.0"?>\n<Clock xmlns:dt="urn:schemas-microsoft-com:datatypes"><Description dt:dt="string">E-Prime Primary Realtime Clock</Description><StartTime><Timestamp dt:dt="int">0</Timestamp><DateUtc dt:dt="string">2020-11-14T01:59:20Z</DateUtc></StartTime><FrequencyChanges><FrequencyChange><Frequency dt:dt="r8">2699980000</Frequency><Timestamp dt:dt="r8">3.24049035317348E+15</Timestamp><Cur…	좌우반구com(split BVF)_3-018-1	60.021	1.0.0.167	1	-1794385626	Professional	2.0.10.242	2.0.10.353	11-14-2020	2020-11-14 오전 1:59:21	10:59:21	2.0.10.248	365	2	{/}	득외	득	외	NULL	NULL	NULL	NULL	NULL	NULL	98	1	101	KSY	List3	0		0	-1	957058	183		0	0	0	{/}	1	3	957241	0	z	375
좌우반구com(split BVF)_3	18	1	<?xml version="1.0"?>\n<Clock xmlns:dt="urn:schemas-microsoft-com:datatypes"><Description dt:dt="string">E-Prime Primary Realtime Clock</Description><StartTime><Timestamp dt:dt="int">0</Timestamp><DateUtc dt:dt="string">2020-11-14T01:59:20Z</DateUtc></StartTime><FrequencyChanges><FrequencyChange><Frequency dt:dt="r8">2699980000</Frequency><Timestamp dt:dt="r8">3.24049035317348E+15</Timestamp><Cur…	좌우반구com(split BVF)_3-018-1	60.021	1.0.0.167	1	-1794385626	Professional	2.0.10.242	2.0.10.353	11-14-2020	2020-11-14 오전 1:59:21	10:59:21	2.0.10.248	344	2	{/}	란공	란	공	NULL	NULL	NULL	NULL	NULL	NULL	75	1	80	KSY2	List3	NULL	NULL	NULL	NULL	NULL	NULL	NULL	NULL	NULL	1	{/}	0	3	903594	0	{/}	330
좌우반구com(split BVF)_3	18	1	<?xml version="1.0"?>\n<Clock xmlns:dt="urn:schemas-microsoft-com:datatypes"><Description dt:dt="string">E-Prime Primary Realtime Clock</Description><StartTime><Timestamp dt:dt="int">0</Timestamp><DateUtc dt:dt="string">2020-11-14T01:59:20Z</DateUtc></StartTime><FrequencyChanges><FrequencyChange><Frequency dt:dt="r8">2699980000</Frequency><Timestamp dt:dt="r8">3.24049035317348E+15</Timestamp><Cur…	좌우반구com(split BVF)_3-018-1	60.021	1.0.0.167	1	-1794385626	Professional	2.0.10.242	2.0.10.353	11-14-2020	2020-11-14 오전 1:59:21	10:59:21	2.0.10.248	191	2	{/}	량필	량	필	NULL	NULL	NULL	19	1	59	NULL	NULL	NULL	KSY	List2	0		1	-1	511949	184		0	0	1	{/}	0	4	512133	0	{/}	307
좌우반구com(split BVF)_3	18	1	<?xml version="1.0"?>\n<Clock xmlns:dt="urn:schemas-microsoft-com:datatypes"><Description dt:dt="string">E-Prime Primary Realtime Clock</Description><StartTime><Timestamp dt:dt="int">0</Timestamp><DateUtc dt:dt="string">2020-11-14T01:59:20Z</DateUtc></StartTime><FrequencyChanges><FrequencyChange><Frequency dt:dt="r8">2699980000</Frequency><Timestamp dt:dt="r8">3.24049035317348E+15</Timestamp><Cur…	좌우반구com(split BVF)_3-018-1	60.021	1.0.0.167	1	-1794385626	Professional	2.0.10.242	2.0.10.353	11-14-2020	2020-11-14 오전 1:59:21	10:59:21	2.0.10.248	159	2	{/}	려제	려	제	NULL	NULL	NULL	116	1	27	NULL	NULL	NULL	KSY3	List2	NULL	NULL	NULL	NULL	NULL	NULL	NULL	NULL	NULL	1	{/}	1	3	430228	0	{/}	407
좌우반구com(split BVF)_3	18	1	<?xml version="1.0"?>\n<Clock xmlns:dt="urn:schemas-microsoft-com:datatypes"><Description dt:dt="string">E-Prime Primary Realtime Clock</Description><StartTime><Timestamp dt:dt="int">0</Timestamp><DateUtc dt:dt="string">2020-11-14T01:59:20Z</DateUtc></StartTime><FrequencyChanges><FrequencyChange><Frequency dt:dt="r8">2699980000</Frequency><Timestamp dt:dt="r8">3.24049035317348E+15</Timestamp><Cur…	좌우반구com(split BVF)_3-018-1	60.021	1.0.0.167	1	-1794385626	Professional	2.0.10.242	2.0.10.353	11-14-2020	2020-11-14 오전 1:59:21	10:59:21	2.0.10.248	210	2	{/}	려최	려	최	NULL	NULL	NULL	105	1	78	NULL	NULL	NULL	KSY2	List2	NULL	NULL	NULL	NULL	NULL	NULL	NULL	NULL	NULL	1	{/}	0	3	561132	0	{/}	402
좌우반구com(split BVF)_3	18	1	<?xml version="1.0"?>\n<Clock xmlns:dt="urn:schemas-microsoft-com:datatypes"><Description dt:dt="string">E-Prime Primary Realtime Clock</Description><StartTime><Timestamp dt:dt="int">0</Timestamp><DateUtc dt:dt="string">2020-11-14T01:59:20Z</DateUtc></StartTime><FrequencyChanges><FrequencyChange><Frequency dt:dt="r8">2699980000</Frequency><Timestamp dt:dt="r8">3.24049035317348E+15</Timestamp><Cur…	좌우반구com(split BVF)_3-018-1	60.021	1.0.0.167	1	-1794385626	Professional	2.0.10.242	2.0.10.353	11-14-2020	2020-11-14 오전 1:59:21	10:59:21	2.0.10.248	264	2	{/}	려희	려	희	NULL	NULL	NULL	92	1	132	NULL	NULL	NULL	KSY2	List2	NULL	NULL	NULL	NULL	NULL	NULL	NULL	NULL	NULL	1	{/}	0	4	699000	0	{/}	324
좌우반구com(split BVF)_3	18	1	<?xml version="1.0"?>\n<Clock xmlns:dt="urn:schemas-microsoft-com:datatypes"><Description dt:dt="string">E-Prime Primary Realtime Clock</Description><StartTime><Timestamp dt:dt="int">0</Timestamp><DateUtc dt:dt="string">2020-11-14T01:59:20Z</DateUtc></StartTime><FrequencyChanges><FrequencyChange><Frequency dt:dt="r8">2699980000</Frequency><Timestamp dt:dt="r8">3.24049035317348E+15</Timestamp><Cur…	좌우반구com(split BVF)_3-018-1	60.021	1.0.0.167	1	-1794385626	Professional	2.0.10.242	2.0.10.353	11-14-2020	2020-11-14 오전 1:59:21	10:59:21	2.0.10.248	130	2	{/}	력름	력	름	7	1	130	NULL	NULL	NULL	NULL	NULL	NULL	KSY	List1	0		0	0	354589	183		0	0	1	{/}	0	3	354772	0	{/}	365
좌우반구com(split BVF)_3	18	1	<?xml version="1.0"?>\n<Clock xmlns:dt="urn:schemas-microsoft-com:datatypes"><Description dt:dt="string">E-Prime Primary Realtime Clock</Description><StartTime><Timestamp dt:dt="int">0</Timestamp><DateUtc dt:dt="string">2020-11-14T01:59:20Z</DateUtc></StartTime><FrequencyChanges><FrequencyChange><Frequency dt:dt="r8">2699980000</Frequency><Timestamp dt:dt="r8">3.24049035317348E+15</Timestamp><Cur…	좌우반구com(split BVF)_3-018-1	60.021	1.0.0.167	1	-1794385626	Professional	2.0.10.242	2.0.10.353	11-14-2020	2020-11-14 오전 1:59:21	10:59:21	2.0.10.248	173	2	{/}	례부	례	부	NULL	NULL	NULL	84	1	41	NULL	NULL	NULL	KSY2	List2	NULL	NULL	NULL	NULL	NULL	NULL	NULL	NULL	NULL	1	{/}	1	3	466565	0	{/}	332
좌우반구com(split BVF)_3	18	1	<?xml version="1.0"?>\n<Clock xmlns:dt="urn:schemas-microsoft-com:datatypes"><Description dt:dt="string">E-Prime Primary Realtime Clock</Description><StartTime><Timestamp dt:dt="int">0</Timestamp><DateUtc dt:dt="string">2020-11-14T01:59:20Z</DateUtc></StartTime><FrequencyChanges><FrequencyChange><Frequency dt:dt="r8">2699980000</Frequency><Timestamp dt:dt="r8">3.24049035317348E+15</Timestamp><Cur…	좌우반구com(split BVF)_3-018-1	60.021	1.0.0.167	1	-1794385626	Professional	2.0.10.242	2.0.10.353	11-14-2020	2020-11-14 오전 1:59:21	10:59:21	2.0.10.248	108	2	{/}	록어	록	어	73	1	108	NULL	NULL	NULL	NULL	NULL	NULL	KSY3	List1	NULL	NULL	NULL	NULL	NULL	NULL	NULL	NULL	NULL	1	{/}	0	3	298192	0	{/}	498
좌우반구com(split BVF)_3	18	1	<?xml version="1.0"?>\n<Clock xmlns:dt="urn:schemas-microsoft-com:datatypes"><Description dt:dt="string">E-Prime Primary Realtime Clock</Description><StartTime><Timestamp dt:dt="int">0</Timestamp><DateUtc dt:dt="string">2020-11-14T01:59:20Z</DateUtc></StartTime><FrequencyChanges><FrequencyChange><Frequency dt:dt="r8">2699980000</Frequency><Timestamp dt:dt="r8">3.24049035317348E+15</Timestamp><Cur…	좌우반구com(split BVF)_3-018-1	60.021	1.0.0.167	1	-1794385626	Professional	2.0.10.242	2.0.10.353	11-14-2020	2020-11-14 오전 1:59:21	10:59:21	2.0.10.248	102	2	{/}	류궤	류	궤	28	1	102	NULL	NULL	NULL	NULL	NULL	NULL	KSY2	List1	NULL	NULL	NULL	NULL	NULL	NULL	NULL	NULL	NULL	1	{/}	0	3	282664	0	{/}	373
좌우반구com(split BVF)_3	18	1	<?xml version="1.0"?>\n<Clock xmlns:dt="urn:schemas-microsoft-com:datatypes"><Description dt:dt="string">E-Prime Primary Realtime Clock</Description><StartTime><Timestamp dt:dt="int">0</Timestamp><DateUtc dt:dt="string">2020-11-14T01:59:20Z</DateUtc></StartTime><FrequencyChanges><FrequencyChange><Frequency dt:dt="r8">2699980000</Frequency><Timestamp dt:dt="r8">3.24049035317348E+15</Timestamp><Cur…	좌우반구com(split BVF)_3-018-1	60.021	1.0.0.167	1	-1794385626	Professional	2.0.10.242	2.0.10.353	11-14-2020	2020-11-14 오전 1:59:21	10:59:21	2.0.10.248	180	2	{/}	류란	류	란	NULL	NULL	NULL	115	1	48	NULL	NULL	NULL	KSY	List2	0		0	-1	483926	183		0	0	1	{/}	0	3	484109	0	{/}	319
좌우반구com(split BVF)_3	18	1	<?xml version="1.0"?>\n<Clock xmlns:dt="urn:schemas-microsoft-com:datatypes"><Description dt:dt="string">E-Prime Primary Realtime Clock</Description><StartTime><Timestamp dt:dt="int">0</Timestamp><DateUtc dt:dt="string">2020-11-14T01:59:20Z</DateUtc></StartTime><FrequencyChanges><FrequencyChange><Frequency dt:dt="r8">2699980000</Frequency><Timestamp dt:dt="r8">3.24049035317348E+15</Timestamp><Cur…	좌우반구com(split BVF)_3-018-1	60.021	1.0.0.167	1	-1794385626	Professional	2.0.10.242	2.0.10.353	11-14-2020	2020-11-14 오전 1:59:21	10:59:21	2.0.10.248	77	2	{/}	류포	류	포	8	1	77	NULL	NULL	NULL	NULL	NULL	NULL	KSY2	List1	NULL	NULL	NULL	NULL	NULL	NULL	NULL	NULL	NULL	1	{/}	0	3	218237	0	{/}	346
좌우반구com(split BVF)_3	18	1	<?xml version="1.0"?>\n<Clock xmlns:dt="urn:schemas-microsoft-com:datatypes"><Description dt:dt="string">E-Prime Primary Realtime Clock</Description><StartTime><Timestamp dt:dt="int">0</Timestamp><DateUtc dt:dt="string">2020-11-14T01:59:20Z</DateUtc></StartTime><FrequencyChanges><FrequencyChange><Frequency dt:dt="r8">2699980000</Frequency><Timestamp dt:dt="r8">3.24049035317348E+15</Timestamp><Cur…	좌우반구com(split BVF)_3-018-1	60.021	1.0.0.167	1	-1794385626	Professional	2.0.10.242	2.0.10.353	11-14-2020	2020-11-14 오전 1:59:21	10:59:21	2.0.10.248	18	2	{/}	률법	률	법	76	1	18	NULL	NULL	NULL	NULL	NULL	NULL	KSY2	List1	NULL	NULL	NULL	NULL	NULL	NULL	NULL	NULL	NULL	0	{/}	1	3	66990	0	z	328
좌우반구com(split BVF)_3	18	1	<?xml version="1.0"?>\n<Clock xmlns:dt="urn:schemas-microsoft-com:datatypes"><Description dt:dt="string">E-Prime Primary Realtime Clock</Description><StartTime><Timestamp dt:dt="int">0</Timestamp><DateUtc dt:dt="string">2020-11-14T01:59:20Z</DateUtc></StartTime><FrequencyChanges><FrequencyChange><Frequency dt:dt="r8">2699980000</Frequency><Timestamp dt:dt="r8">3.24049035317348E+15</Timestamp><Cur…	좌우반구com(split BVF)_3-018-1	60.021	1.0.0.167	1	-1794385626	Professional	2.0.10.242	2.0.10.353	11-14-2020	2020-11-14 오전 1:59:21	10:59:21	2.0.10.248	382	2	{/}	률법	률	법	NULL	NULL	NULL	NULL	NULL	NULL	3	1	118	KSY	List3	0		1	-1	1001009	183		0	0	1	{/}	1	3	1001192	0	{/}	319
좌우반구com(split BVF)_3	18	1	<?xml version="1.0"?>\n<Clock xmlns:dt="urn:schemas-microsoft-com:datatypes"><Description dt:dt="string">E-Prime Primary Realtime Clock</Description><StartTime><Timestamp dt:dt="int">0</Timestamp><DateUtc dt:dt="string">2020-11-14T01:59:20Z</DateUtc></StartTime><FrequencyChanges><FrequencyChange><Frequency dt:dt="r8">2699980000</Frequency><Timestamp dt:dt="r8">3.24049035317348E+15</Timestamp><Cur…	좌우반구com(split BVF)_3-018-1	60.021	1.0.0.167	1	-1794385626	Professional	2.0.10.242	2.0.10.353	11-14-2020	2020-11-14 오전 1:59:21	10:59:21	2.0.10.248	47	2	{/}	률시	률	시	58	1	47	NULL	NULL	NULL	NULL	NULL	NULL	KSY2	List1	NULL	NULL	NULL	NULL	NULL	NULL	NULL	NULL	NULL	1	{/}	0	3	140764	0	{/}	489
좌우반구com(split BVF)_3	18	1	<?xml version="1.0"?>\n<Clock xmlns:dt="urn:schemas-microsoft-com:datatypes"><Description dt:dt="string">E-Prime Primary Realtime Clock</Description><StartTime><Timestamp dt:dt="int">0</Timestamp><DateUtc dt:dt="string">2020-11-14T01:59:20Z</DateUtc></StartTime><FrequencyChanges><FrequencyChange><Frequency dt:dt="r8">2699980000</Frequency><Timestamp dt:dt="r8">3.24049035317348E+15</Timestamp><Cur…	좌우반구com(split BVF)_3-018-1	60.021	1.0.0.167	1	-1794385626	Professional	2.0.10.242	2.0.10.353	11-14-2020	2020-11-14 오전 1:59:21	10:59:21	2.0.10.248	244	2	{/}	률훈	률	훈	NULL	NULL	NULL	42	1	112	NULL	NULL	NULL	KSY3	List2	NULL	NULL	NULL	NULL	NULL	NULL	NULL	NULL	NULL	1	{/}	0	3	647901	0	{/}	253
좌우반구com(split BVF)_3	18	1	<?xml version="1.0"?>\n<Clock xmlns:dt="urn:schemas-microsoft-com:datatypes"><Description dt:dt="string">E-Prime Primary Realtime Clock</Description><StartTime><Timestamp dt:dt="int">0</Timestamp><DateUtc dt:dt="string">2020-11-14T01:59:20Z</DateUtc></StartTime><FrequencyChanges><FrequencyChange><Frequency dt:dt="r8">2699980000</Frequency><Timestamp dt:dt="r8">3.24049035317348E+15</Timestamp><Cur…	좌우반구com(split BVF)_3-018-1	60.021	1.0.0.167	1	-1794385626	Professional	2.0.10.242	2.0.10.353	11-14-2020	2020-11-14 오전 1:59:21	10:59:21	2.0.10.248	253	2	{/}	름결	름	결	NULL	NULL	NULL	15	1	121	NULL	NULL	NULL	KSY2	List2	NULL	NULL	NULL	NULL	NULL	NULL	NULL	NULL	NULL	1	{/}	0	4	670810	0	{/}	318
좌우반구com(split BVF)_3	18	1	<?xml version="1.0"?>\n<Clock xmlns:dt="urn:schemas-microsoft-com:datatypes"><Description dt:dt="string">E-Prime Primary Realtime Clock</Description><StartTime><Timestamp dt:dt="int">0</Timestamp><DateUtc dt:dt="string">2020-11-14T01:59:20Z</DateUtc></StartTime><FrequencyChanges><FrequencyChange><Frequency dt:dt="r8">2699980000</Frequency><Timestamp dt:dt="r8">3.24049035317348E+15</Timestamp><Cur…	좌우반구com(split BVF)_3-018-1	60.021	1.0.0.167	1	-1794385626	Professional	2.0.10.242	2.0.10.353	11-14-2020	2020-11-14 오전 1:59:21	10:59:21	2.0.10.248	49	2	{/}	름무	름	무	118	1	49	NULL	NULL	NULL	NULL	NULL	NULL	KSY3	List1	NULL	NULL	NULL	NULL	NULL	NULL	NULL	NULL	NULL	1	{/}	0	3	146096	0	{/}	408
좌우반구com(split BVF)_3	18	1	<?xml version="1.0"?>\n<Clock xmlns:dt="urn:schemas-microsoft-com:datatypes"><Description dt:dt="string">E-Prime Primary Realtime Clock</Description><StartTime><Timestamp dt:dt="int">0</Timestamp><DateUtc dt:dt="string">2020-11-14T01:59:20Z</DateUtc></StartTime><FrequencyChanges><FrequencyChange><Frequency dt:dt="r8">2699980000</Frequency><Timestamp dt:dt="r8">3.24049035317348E+15</Timestamp><Cur…	좌우반구com(split BVF)_3-018-1	60.021	1.0.0.167	1	-1794385626	Professional	2.0.10.242	2.0.10.353	11-14-2020	2020-11-14 오전 1:59:21	10:59:21	2.0.10.248	162	2	{/}	리열	리	열	NULL	NULL	NULL	90	1	30	NULL	NULL	NULL	KSY	List2	0		0	0	437926	183		0	0	1	{/}	0	3	438109	0	{/}	525
좌우반구com(split BVF)_3	18	1	<?xml version="1.0"?>\n<Clock xmlns:dt="urn:schemas-microsoft-com:datatypes"><Description dt:dt="string">E-Prime Primary Realtime Clock</Description><StartTime><Timestamp dt:dt="int">0</Timestamp><DateUtc dt:dt="string">2020-11-14T01:59:20Z</DateUtc></StartTime><FrequencyChanges><FrequencyChange><Frequency dt:dt="r8">2699980000</Frequency><Timestamp dt:dt="r8">3.24049035317348E+15</Timestamp><Cur…	좌우반구com(split BVF)_3-018-1	60.021	1.0.0.167	1	-1794385626	Professional	2.0.10.242	2.0.10.353	11-14-2020	2020-11-14 오전 1:59:21	10:59:21	2.0.10.248	123	2	{/}	림밀	림	밀	4	1	123	NULL	NULL	NULL	NULL	NULL	NULL	KSY2	List1	NULL	NULL	NULL	NULL	NULL	NULL	NULL	NULL	NULL	1	{/}	0	4	336762	0	{/}	286
좌우반구com(split BVF)_3	18	1	<?xml version="1.0"?>\n<Clock xmlns:dt="urn:schemas-microsoft-com:datatypes"><Description dt:dt="string">E-Prime Primary Realtime Clock</Description><StartTime><Timestamp dt:dt="int">0</Timestamp><DateUtc dt:dt="string">2020-11-14T01:59:20Z</DateUtc></StartTime><FrequencyChanges><FrequencyChange><Frequency dt:dt="r8">2699980000</Frequency><Timestamp dt:dt="r8">3.24049035317348E+15</Timestamp><Cur…	좌우반구com(split BVF)_3-018-1	60.021	1.0.0.167	1	-1794385626	Professional	2.0.10.242	2.0.10.353	11-14-2020	2020-11-14 오전 1:59:21	10:59:21	2.0.10.248	100	2	{/}	마요	마	요	68	1	100	NULL	NULL	NULL	NULL	NULL	NULL	KSY2	List1	NULL	NULL	NULL	NULL	NULL	NULL	NULL	NULL	NULL	0	{/}	0	4	277483	0	z	337
좌우반구com(split BVF)_3	18	1	<?xml version="1.0"?>\n<Clock xmlns:dt="urn:schemas-microsoft-com:datatypes"><Description dt:dt="string">E-Prime Primary Realtime Clock</Description><StartTime><Timestamp dt:dt="int">0</Timestamp><DateUtc dt:dt="string">2020-11-14T01:59:20Z</DateUtc></StartTime><FrequencyChanges><FrequencyChange><Frequency dt:dt="r8">2699980000</Frequency><Timestamp dt:dt="r8">3.24049035317348E+15</Timestamp><Cur…	좌우반구com(split BVF)_3-018-1	60.021	1.0.0.167	1	-1794385626	Professional	2.0.10.242	2.0.10.353	11-14-2020	2020-11-14 오전 1:59:21	10:59:21	2.0.10.248	270	2	{/}	망습	망	습	NULL	NULL	NULL	NULL	NULL	NULL	64	1	6	KSY	List3	0		0	-1	714744	183		0	0	1	{/}	1	3	714927	0	{/}	429
좌우반구com(split BVF)_3	18	1	<?xml version="1.0"?>\n<Clock xmlns:dt="urn:schemas-microsoft-com:datatypes"><Description dt:dt="string">E-Prime Primary Realtime Clock</Description><StartTime><Timestamp dt:dt="int">0</Timestamp><DateUtc dt:dt="string">2020-11-14T01:59:20Z</DateUtc></StartTime><FrequencyChanges><FrequencyChange><Frequency dt:dt="r8">2699980000</Frequency><Timestamp dt:dt="r8">3.24049035317348E+15</Timestamp><Cur…	좌우반구com(split BVF)_3-018-1	60.021	1.0.0.167	1	-1794385626	Professional	2.0.10.242	2.0.10.353	11-14-2020	2020-11-14 오전 1:59:21	10:59:21	2.0.10.248	369	1	z	망신	망	신	NULL	NULL	NULL	NULL	NULL	NULL	99	1	105	KSY2	List3	NULL	NULL	NULL	NULL	NULL	NULL	NULL	NULL	NULL	1	z	0	3	967288	0	z	384
좌우반구com(split BVF)_3	18	1	<?xml version="1.0"?>\n<Clock xmlns:dt="urn:schemas-microsoft-com:datatypes"><Description dt:dt="string">E-Prime Primary Realtime Clock</Description><StartTime><Timestamp dt:dt="int">0</Timestamp><DateUtc dt:dt="string">2020-11-14T01:59:20Z</DateUtc></StartTime><FrequencyChanges><FrequencyChange><Frequency dt:dt="r8">2699980000</Frequency><Timestamp dt:dt="r8">3.24049035317348E+15</Timestamp><Cur…	좌우반구com(split BVF)_3-018-1	60.021	1.0.0.167	1	-1794385626	Professional	2.0.10.242	2.0.10.353	11-14-2020	2020-11-14 오전 1:59:21	10:59:21	2.0.10.248	320	1	z	매력	매	력	NULL	NULL	NULL	NULL	NULL	NULL	51	1	56	KSY2	List3	NULL	NULL	NULL	NULL	NULL	NULL	NULL	NULL	NULL	1	z	0	3	842832	0	z	265
좌우반구com(split BVF)_3	18	1	<?xml version="1.0"?>\n<Clock xmlns:dt="urn:schemas-microsoft-com:datatypes"><Description dt:dt="string">E-Prime Primary Realtime Clock</Description><StartTime><Timestamp dt:dt="int">0</Timestamp><DateUtc dt:dt="string">2020-11-14T01:59:20Z</DateUtc></StartTime><FrequencyChanges><FrequencyChange><Frequency dt:dt="r8">2699980000</Frequency><Timestamp dt:dt="r8">3.24049035317348E+15</Timestamp><Cur…	좌우반구com(split BVF)_3-018-1	60.021	1.0.0.167	1	-1794385626	Professional	2.0.10.242	2.0.10.353	11-14-2020	2020-11-14 오전 1:59:21	10:59:21	2.0.10.248	7	2	{/}	매소	매	소	21	1	7	NULL	NULL	NULL	NULL	NULL	NULL	KSY	List1	0		0	0	39484	183		0	0	1	{/}	0	3	39667	0	{/}	180
좌우반구com(split BVF)_3	18	1	<?xml version="1.0"?>\n<Clock xmlns:dt="urn:schemas-microsoft-com:datatypes"><Description dt:dt="string">E-Prime Primary Realtime Clock</Description><StartTime><Timestamp dt:dt="int">0</Timestamp><DateUtc dt:dt="string">2020-11-14T01:59:20Z</DateUtc></StartTime><FrequencyChanges><FrequencyChange><Frequency dt:dt="r8">2699980000</Frequency><Timestamp dt:dt="r8">3.24049035317348E+15</Timestamp><Cur…	좌우반구com(split BVF)_3-018-1	60.021	1.0.0.167	1	-1794385626	Professional	2.0.10.242	2.0.10.353	11-14-2020	2020-11-14 오전 1:59:21	10:59:21	2.0.10.248	187	1	z	모습	모	습	NULL	NULL	NULL	88	1	55	NULL	NULL	NULL	KSY2	List2	NULL	NULL	NULL	NULL	NULL	NULL	NULL	NULL	NULL	1	z	0	4	502070	0	z	291
좌우반구com(split BVF)_3	18	1	<?xml version="1.0"?>\n<Clock xmlns:dt="urn:schemas-microsoft-com:datatypes"><Description dt:dt="string">E-Prime Primary Realtime Clock</Description><StartTime><Timestamp dt:dt="int">0</Timestamp><DateUtc dt:dt="string">2020-11-14T01:59:20Z</DateUtc></StartTime><FrequencyChanges><FrequencyChange><Frequency dt:dt="r8">2699980000</Frequency><Timestamp dt:dt="r8">3.24049035317348E+15</Timestamp><Cur…	좌우반구com(split BVF)_3-018-1	60.021	1.0.0.167	1	-1794385626	Professional	2.0.10.242	2.0.10.353	11-14-2020	2020-11-14 오전 1:59:21	10:59:21	2.0.10.248	117	1	z	모형	모	형	10	1	117	NULL	NULL	NULL	NULL	NULL	NULL	KSY2	List1	NULL	NULL	NULL	NULL	NULL	NULL	NULL	NULL	NULL	1	z	1	3	321700	0	z	296
좌우반구com(split BVF)_3	18	1	<?xml version="1.0"?>\n<Clock xmlns:dt="urn:schemas-microsoft-com:datatypes"><Description dt:dt="string">E-Prime Primary Realtime Clock</Description><StartTime><Timestamp dt:dt="int">0</Timestamp><DateUtc dt:dt="string">2020-11-14T01:59:20Z</DateUtc></StartTime><FrequencyChanges><FrequencyChange><Frequency dt:dt="r8">2699980000</Frequency><Timestamp dt:dt="r8">3.24049035317348E+15</Timestamp><Cur…	좌우반구com(split BVF)_3-018-1	60.021	1.0.0.167	1	-1794385626	Professional	2.0.10.242	2.0.10.353	11-14-2020	2020-11-14 오전 1:59:21	10:59:21	2.0.10.248	24	2	{/}	목력	목	력	77	1	24	NULL	NULL	NULL	NULL	NULL	NULL	KSY3	List1	NULL	NULL	NULL	NULL	NULL	NULL	NULL	NULL	NULL	1	{/}	0	3	82185	0	{/}	395
좌우반구com(split BVF)_3	18	1	<?xml version="1.0"?>\n<Clock xmlns:dt="urn:schemas-microsoft-com:datatypes"><Description dt:dt="string">E-Prime Primary Realtime Clock</Description><StartTime><Timestamp dt:dt="int">0</Timestamp><DateUtc dt:dt="string">2020-11-14T01:59:20Z</DateUtc></StartTime><FrequencyChanges><FrequencyChange><Frequency dt:dt="r8">2699980000</Frequency><Timestamp dt:dt="r8">3.24049035317348E+15</Timestamp><Cur…	좌우반구com(split BVF)_3-018-1	60.021	1.0.0.167	1	-1794385626	Professional	2.0.10.242	2.0.10.353	11-14-2020	2020-11-14 오전 1:59:21	10:59:21	2.0.10.248	12	1	z	목록	목	록	107	1	12	NULL	NULL	NULL	NULL	NULL	NULL	KSY2	List1	NULL	NULL	NULL	NULL	NULL	NULL	NULL	NULL	NULL	1	z	0	4	52096	0	z	228
좌우반구com(split BVF)_3	18	1	<?xml version="1.0"?>\n<Clock xmlns:dt="urn:schemas-microsoft-com:datatypes"><Description dt:dt="string">E-Prime Primary Realtime Clock</Description><StartTime><Timestamp dt:dt="int">0</Timestamp><DateUtc dt:dt="string">2020-11-14T01:59:20Z</DateUtc></StartTime><FrequencyChanges><FrequencyChange><Frequency dt:dt="r8">2699980000</Frequency><Timestamp dt:dt="r8">3.24049035317348E+15</Timestamp><Cur…	좌우반구com(split BVF)_3-018-1	60.021	1.0.0.167	1	-1794385626	Professional	2.0.10.242	2.0.10.353	11-14-2020	2020-11-14 오전 1:59:21	10:59:21	2.0.10.248	103	1	z	목적	목	적	36	1	103	NULL	NULL	NULL	NULL	NULL	NULL	KSY2	List1	NULL	NULL	NULL	NULL	NULL	NULL	NULL	NULL	NULL	1	z	1	3	285246	0	z	345
좌우반구com(split BVF)_3	18	1	<?xml version="1.0"?>\n<Clock xmlns:dt="urn:schemas-microsoft-com:datatypes"><Description dt:dt="string">E-Prime Primary Realtime Clock</Description><StartTime><Timestamp dt:dt="int">0</Timestamp><DateUtc dt:dt="string">2020-11-14T01:59:20Z</DateUtc></StartTime><FrequencyChanges><FrequencyChange><Frequency dt:dt="r8">2699980000</Frequency><Timestamp dt:dt="r8">3.24049035317348E+15</Timestamp><Cur…	좌우반구com(split BVF)_3-018-1	60.021	1.0.0.167	1	-1794385626	Professional	2.0.10.242	2.0.10.353	11-14-2020	2020-11-14 오전 1:59:21	10:59:21	2.0.10.248	199	2	{/}	목퇴	목	퇴	NULL	NULL	NULL	71	1	67	NULL	NULL	NULL	KSY2	List2	NULL	NULL	NULL	NULL	NULL	NULL	NULL	NULL	NULL	1	{/}	0	4	532659	0	{/}	331
좌우반구com(split BVF)_3	18	1	<?xml version="1.0"?>\n<Clock xmlns:dt="urn:schemas-microsoft-com:datatypes"><Description dt:dt="string">E-Prime Primary Realtime Clock</Description><StartTime><Timestamp dt:dt="int">0</Timestamp><DateUtc dt:dt="string">2020-11-14T01:59:20Z</DateUtc></StartTime><FrequencyChanges><FrequencyChange><Frequency dt:dt="r8">2699980000</Frequency><Timestamp dt:dt="r8">3.24049035317348E+15</Timestamp><Cur…	좌우반구com(split BVF)_3-018-1	60.021	1.0.0.167	1	-1794385626	Professional	2.0.10.242	2.0.10.353	11-14-2020	2020-11-14 오전 1:59:21	10:59:21	2.0.10.248	359	2	{/}	무록	무	록	NULL	NULL	NULL	NULL	NULL	NULL	106	1	95	KSY	List3	0		0	-1	941747	183		0	0	1	{/}	0	3	941930	0	{/}	430
좌우반구com(split BVF)_3	18	1	<?xml version="1.0"?>\n<Clock xmlns:dt="urn:schemas-microsoft-com:datatypes"><Description dt:dt="string">E-Prime Primary Realtime Clock</Description><StartTime><Timestamp dt:dt="int">0</Timestamp><DateUtc dt:dt="string">2020-11-14T01:59:20Z</DateUtc></StartTime><FrequencyChanges><FrequencyChange><Frequency dt:dt="r8">2699980000</Frequency><Timestamp dt:dt="r8">3.24049035317348E+15</Timestamp><Cur…	좌우반구com(split BVF)_3-018-1	60.021	1.0.0.167	1	-1794385626	Professional	2.0.10.242	2.0.10.353	11-14-2020	2020-11-14 오전 1:59:21	10:59:21	2.0.10.248	223	1	z	무엇	무	엇	NULL	NULL	NULL	32	1	91	NULL	NULL	NULL	KSY2	List2	NULL	NULL	NULL	NULL	NULL	NULL	NULL	NULL	NULL	1	z	0	3	594120	0	z	155
좌우반구com(split BVF)_3	18	1	<?xml version="1.0"?>\n<Clock xmlns:dt="urn:schemas-microsoft-com:datatypes"><Description dt:dt="string">E-Prime Primary Realtime Clock</Description><StartTime><Timestamp dt:dt="int">0</Timestamp><DateUtc dt:dt="string">2020-11-14T01:59:20Z</DateUtc></StartTime><FrequencyChanges><FrequencyChange><Frequency dt:dt="r8">2699980000</Frequency><Timestamp dt:dt="r8">3.24049035317348E+15</Timestamp><Cur…	좌우반구com(split BVF)_3-018-1	60.021	1.0.0.167	1	-1794385626	Professional	2.0.10.242	2.0.10.353	11-14-2020	2020-11-14 오전 1:59:21	10:59:21	2.0.10.248	290	1	z	무형	무	형	NULL	NULL	NULL	NULL	NULL	NULL	45	1	26	KSY2	List3	NULL	NULL	NULL	NULL	NULL	NULL	NULL	NULL	NULL	1	z	0	3	767092	0	z	487
좌우반구com(split BVF)_3	18	1	<?xml version="1.0"?>\n<Clock xmlns:dt="urn:schemas-microsoft-com:datatypes"><Description dt:dt="string">E-Prime Primary Realtime Clock</Description><StartTime><Timestamp dt:dt="int">0</Timestamp><DateUtc dt:dt="string">2020-11-14T01:59:20Z</DateUtc></StartTime><FrequencyChanges><FrequencyChange><Frequency dt:dt="r8">2699980000</Frequency><Timestamp dt:dt="r8">3.24049035317348E+15</Timestamp><Cur…	좌우반구com(split BVF)_3-018-1	60.021	1.0.0.167	1	-1794385626	Professional	2.0.10.242	2.0.10.353	11-14-2020	2020-11-14 오전 1:59:21	10:59:21	2.0.10.248	274	1	z	물건	물	건	NULL	NULL	NULL	NULL	NULL	NULL	71	1	10	KSY2	List3	NULL	NULL	NULL	NULL	NULL	NULL	NULL	NULL	NULL	1	z	0	4	725174	0	z	359
좌우반구com(split BVF)_3	18	1	<?xml version="1.0"?>\n<Clock xmlns:dt="urn:schemas-microsoft-com:datatypes"><Description dt:dt="string">E-Prime Primary Realtime Clock</Description><StartTime><Timestamp dt:dt="int">0</Timestamp><DateUtc dt:dt="string">2020-11-14T01:59:20Z</DateUtc></StartTime><FrequencyChanges><FrequencyChange><Frequency dt:dt="r8">2699980000</Frequency><Timestamp dt:dt="r8">3.24049035317348E+15</Timestamp><Cur…	좌우반구com(split BVF)_3-018-1	60.021	1.0.0.167	1	-1794385626	Professional	2.0.10.242	2.0.10.353	11-14-2020	2020-11-14 오전 1:59:21	10:59:21	2.0.10.248	225	2	{/}	미략	미	략	NULL	NULL	NULL	43	1	93	NULL	NULL	NULL	KSY3	List2	NULL	NULL	NULL	NULL	NULL	NULL	NULL	NULL	NULL	1	{/}	0	3	598952	0	{/}	501
좌우반구com(split BVF)_3	18	1	<?xml version="1.0"?>\n<Clock xmlns:dt="urn:schemas-microsoft-com:datatypes"><Description dt:dt="string">E-Prime Primary Realtime Clock</Description><StartTime><Timestamp dt:dt="int">0</Timestamp><DateUtc dt:dt="string">2020-11-14T01:59:20Z</DateUtc></StartTime><FrequencyChanges><FrequencyChange><Frequency dt:dt="r8">2699980000</Frequency><Timestamp dt:dt="r8">3.24049035317348E+15</Timestamp><Cur…	좌우반구com(split BVF)_3-018-1	60.021	1.0.0.167	1	-1794385626	Professional	2.0.10.242	2.0.10.353	11-14-2020	2020-11-14 오전 1:59:21	10:59:21	2.0.10.248	206	1	z	밀수	밀	수	NULL	NULL	NULL	17	1	74	NULL	NULL	NULL	KSY2	List2	NULL	NULL	NULL	NULL	NULL	NULL	NULL	NULL	NULL	1	z	1	3	550402	0	z	388
좌우반구com(split BVF)_3	18	1	<?xml version="1.0"?>\n<Clock xmlns:dt="urn:schemas-microsoft-com:datatypes"><Description dt:dt="string">E-Prime Primary Realtime Clock</Description><StartTime><Timestamp dt:dt="int">0</Timestamp><DateUtc dt:dt="string">2020-11-14T01:59:20Z</DateUtc></StartTime><FrequencyChanges><FrequencyChange><Frequency dt:dt="r8">2699980000</Frequency><Timestamp dt:dt="r8">3.24049035317348E+15</Timestamp><Cur…	좌우반구com(split BVF)_3-018-1	60.021	1.0.0.167	1	-1794385626	Professional	2.0.10.242	2.0.10.353	11-14-2020	2020-11-14 오전 1:59:21	10:59:21	2.0.10.248	84	2	{/}	밀헤	밀	헤	90	1	84	NULL	NULL	NULL	NULL	NULL	NULL	KSY3	List1	NULL	NULL	NULL	NULL	NULL	NULL	NULL	NULL	NULL	1	{/}	0	4	236564	0	{/}	399
좌우반구com(split BVF)_3	18	1	<?xml version="1.0"?>\n<Clock xmlns:dt="urn:schemas-microsoft-com:datatypes"><Description dt:dt="string">E-Prime Primary Realtime Clock</Description><StartTime><Timestamp dt:dt="int">0</Timestamp><DateUtc dt:dt="string">2020-11-14T01:59:20Z</DateUtc></StartTime><FrequencyChanges><FrequencyChange><Frequency dt:dt="r8">2699980000</Frequency><Timestamp dt:dt="r8">3.24049035317348E+15</Timestamp><Cur…	좌우반구com(split BVF)_3-018-1	60.021	1.0.0.167	1	-1794385626	Professional	2.0.10.242	2.0.10.353	11-14-2020	2020-11-14 오전 1:59:21	10:59:21	2.0.10.248	107	2	{/}	박낌	박	낌	98	1	107	NULL	NULL	NULL	NULL	NULL	NULL	KSY	List1	0		0	-1	295376	183		0	0	1	{/}	1	3	295559	0	{/}	431
좌우반구com(split BVF)_3	18	1	<?xml version="1.0"?>\n<Clock xmlns:dt="urn:schemas-microsoft-com:datatypes"><Description dt:dt="string">E-Prime Primary Realtime Clock</Description><StartTime><Timestamp dt:dt="int">0</Timestamp><DateUtc dt:dt="string">2020-11-14T01:59:20Z</DateUtc></StartTime><FrequencyChanges><FrequencyChange><Frequency dt:dt="r8">2699980000</Frequency><Timestamp dt:dt="r8">3.24049035317348E+15</Timestamp><Cur…	좌우반구com(split BVF)_3-018-1	60.021	1.0.0.167	1	-1794385626	Professional	2.0.10.242	2.0.10.353	11-14-2020	2020-11-14 오전 1:59:21	10:59:21	2.0.10.248	185	1	z	반응	반	응	NULL	NULL	NULL	106	1	53	NULL	NULL	NULL	KSY2	List2	NULL	NULL	NULL	NULL	NULL	NULL	NULL	NULL	NULL	1	z	0	4	497105	0	z	306
좌우반구com(split BVF)_3	18	1	<?xml version="1.0"?>\n<Clock xmlns:dt="urn:schemas-microsoft-com:datatypes"><Description dt:dt="string">E-Prime Primary Realtime Clock</Description><StartTime><Timestamp dt:dt="int">0</Timestamp><DateUtc dt:dt="string">2020-11-14T01:59:20Z</DateUtc></StartTime><FrequencyChanges><FrequencyChange><Frequency dt:dt="r8">2699980000</Frequency><Timestamp dt:dt="r8">3.24049035317348E+15</Timestamp><Cur…	좌우반구com(split BVF)_3-018-1	60.021	1.0.0.167	1	-1794385626	Professional	2.0.10.242	2.0.10.353	11-14-2020	2020-11-14 오전 1:59:21	10:59:21	2.0.10.248	216	1	z	발길	발	길	NULL	NULL	NULL	53	1	84	NULL	NULL	NULL	KSY2	List2	NULL	NULL	NULL	NULL	NULL	NULL	NULL	NULL	NULL	0	z	0	3	576310	0	{/}	377
좌우반구com(split BVF)_3	18	1	<?xml version="1.0"?>\n<Clock xmlns:dt="urn:schemas-microsoft-com:datatypes"><Description dt:dt="string">E-Prime Primary Realtime Clock</Description><StartTime><Timestamp dt:dt="int">0</Timestamp><DateUtc dt:dt="string">2020-11-14T01:59:20Z</DateUtc></StartTime><FrequencyChanges><FrequencyChange><Frequency dt:dt="r8">2699980000</Frequency><Timestamp dt:dt="r8">3.24049035317348E+15</Timestamp><Cur…	좌우반구com(split BVF)_3-018-1	60.021	1.0.0.167	1	-1794385626	Professional	2.0.10.242	2.0.10.353	11-14-2020	2020-11-14 오전 1:59:21	10:59:21	2.0.10.248	146	2	{/}	발보	발	보	NULL	NULL	NULL	121	1	14	NULL	NULL	NULL	KSY2	List2	NULL	NULL	NULL	NULL	NULL	NULL	NULL	NULL	NULL	1	{/}	1	3	397273	0	{/}	309
좌우반구com(split BVF)_3	18	1	<?xml version="1.0"?>\n<Clock xmlns:dt="urn:schemas-microsoft-com:datatypes"><Description dt:dt="string">E-Prime Primary Realtime Clock</Description><StartTime><Timestamp dt:dt="int">0</Timestamp><DateUtc dt:dt="string">2020-11-14T01:59:20Z</DateUtc></StartTime><FrequencyChanges><FrequencyChange><Frequency dt:dt="r8">2699980000</Frequency><Timestamp dt:dt="r8">3.24049035317348E+15</Timestamp><Cur…	좌우반구com(split BVF)_3-018-1	60.021	1.0.0.167	1	-1794385626	Professional	2.0.10.242	2.0.10.353	11-14-2020	2020-11-14 오전 1:59:21	10:59:21	2.0.10.248	56	2	{/}	발횟	발	횟	81	1	56	NULL	NULL	NULL	NULL	NULL	NULL	KSY3	List1	NULL	NULL	NULL	NULL	NULL	NULL	NULL	NULL	NULL	1	{/}	0	3	164389	0	{/}	354
좌우반구com(split BVF)_3	18	1	<?xml version="1.0"?>\n<Clock xmlns:dt="urn:schemas-microsoft-com:datatypes"><Description dt:dt="string">E-Prime Primary Realtime Clock</Description><StartTime><Timestamp dt:dt="int">0</Timestamp><DateUtc dt:dt="string">2020-11-14T01:59:20Z</DateUtc></StartTime><FrequencyChanges><FrequencyChange><Frequency dt:dt="r8">2699980000</Frequency><Timestamp dt:dt="r8">3.24049035317348E+15</Timestamp><Cur…	좌우반구com(split BVF)_3-018-1	60.021	1.0.0.167	1	-1794385626	Professional	2.0.10.242	2.0.10.353	11-14-2020	2020-11-14 오전 1:59:21	10:59:21	2.0.10.248	334	1	z	방법	방	법	NULL	NULL	NULL	NULL	NULL	NULL	14	1	70	KSY2	List3	NULL	NULL	NULL	NULL	NULL	NULL	NULL	NULL	NULL	1	z	0	3	877486	0	z	27
좌우반구com(split BVF)_3	18	1	<?xml version="1.0"?>\n<Clock xmlns:dt="urn:schemas-microsoft-com:datatypes"><Description dt:dt="string">E-Prime Primary Realtime Clock</Description><StartTime><Timestamp dt:dt="int">0</Timestamp><DateUtc dt:dt="string">2020-11-14T01:59:20Z</DateUtc></StartTime><FrequencyChanges><FrequencyChange><Frequency dt:dt="r8">2699980000</Frequency><Timestamp dt:dt="r8">3.24049035317348E+15</Timestamp><Cur…	좌우반구com(split BVF)_3-018-1	60.021	1.0.0.167	1	-1794385626	Professional	2.0.10.242	2.0.10.353	11-14-2020	2020-11-14 오전 1:59:21	10:59:21	2.0.10.248	135	2	{/}	배심	배	심	NULL	NULL	NULL	118	1	3	NULL	NULL	NULL	KSY2	List2	NULL	NULL	NULL	NULL	NULL	NULL	NULL	NULL	NULL	0	{/}	1	3	368883	0	z	350
좌우반구com(split BVF)_3	18	1	<?xml version="1.0"?>\n<Clock xmlns:dt="urn:schemas-microsoft-com:datatypes"><Description dt:dt="string">E-Prime Primary Realtime Clock</Description><StartTime><Timestamp dt:dt="int">0</Timestamp><DateUtc dt:dt="string">2020-11-14T01:59:20Z</DateUtc></StartTime><FrequencyChanges><FrequencyChange><Frequency dt:dt="r8">2699980000</Frequency><Timestamp dt:dt="r8">3.24049035317348E+15</Timestamp><Cur…	좌우반구com(split BVF)_3-018-1	60.021	1.0.0.167	1	-1794385626	Professional	2.0.10.242	2.0.10.353	11-14-2020	2020-11-14 오전 1:59:21	10:59:21	2.0.10.248	221	2	{/}	버구	버	구	NULL	NULL	NULL	24	1	89	NULL	NULL	NULL	KSY3	List2	NULL	NULL	NULL	NULL	NULL	NULL	NULL	NULL	NULL	1	{/}	0	3	589155	0	{/}	234
좌우반구com(split BVF)_3	18	1	<?xml version="1.0"?>\n<Clock xmlns:dt="urn:schemas-microsoft-com:datatypes"><Description dt:dt="string">E-Prime Primary Realtime Clock</Description><StartTime><Timestamp dt:dt="int">0</Timestamp><DateUtc dt:dt="string">2020-11-14T01:59:20Z</DateUtc></StartTime><FrequencyChanges><FrequencyChange><Frequency dt:dt="r8">2699980000</Frequency><Timestamp dt:dt="r8">3.24049035317348E+15</Timestamp><Cur…	좌우반구com(split BVF)_3-018-1	60.021	1.0.0.167	1	-1794385626	Professional	2.0.10.242	2.0.10.353	11-14-2020	2020-11-14 오전 1:59:21	10:59:21	2.0.10.248	273	1	z	버스	버	스	NULL	NULL	NULL	NULL	NULL	NULL	81	1	9	KSY2	List3	NULL	NULL	NULL	NULL	NULL	NULL	NULL	NULL	NULL	1	z	0	3	722591	0	z	388
좌우반구com(split BVF)_3	18	1	<?xml version="1.0"?>\n<Clock xmlns:dt="urn:schemas-microsoft-com:datatypes"><Description dt:dt="string">E-Prime Primary Realtime Clock</Description><StartTime><Timestamp dt:dt="int">0</Timestamp><DateUtc dt:dt="string">2020-11-14T01:59:20Z</DateUtc></StartTime><FrequencyChanges><FrequencyChange><Frequency dt:dt="r8">2699980000</Frequency><Timestamp dt:dt="r8">3.24049035317348E+15</Timestamp><Cur…	좌우반구com(split BVF)_3-018-1	60.021	1.0.0.167	1	-1794385626	Professional	2.0.10.242	2.0.10.353	11-14-2020	2020-11-14 오전 1:59:21	10:59:21	2.0.10.248	236	2	{/}	버현	버	현	NULL	NULL	NULL	123	1	104	NULL	NULL	NULL	KSY2	List2	NULL	NULL	NULL	NULL	NULL	NULL	NULL	NULL	NULL	1	{/}	0	4	627692	0	{/}	221
좌우반구com(split BVF)_3	18	1	<?xml version="1.0"?>\n<Clock xmlns:dt="urn:schemas-microsoft-com:datatypes"><Description dt:dt="string">E-Prime Primary Realtime Clock</Description><StartTime><Timestamp dt:dt="int">0</Timestamp><DateUtc dt:dt="string">2020-11-14T01:59:20Z</DateUtc></StartTime><FrequencyChanges><FrequencyChange><Frequency dt:dt="r8">2699980000</Frequency><Timestamp dt:dt="r8">3.24049035317348E+15</Timestamp><Cur…	좌우반구com(split BVF)_3-018-1	60.021	1.0.0.167	1	-1794385626	Professional	2.0.10.242	2.0.10.353	11-14-2020	2020-11-14 오전 1:59:21	10:59:21	2.0.10.248	361	2	{/}	법낌	법	낌	NULL	NULL	NULL	NULL	NULL	NULL	24	1	97	KSY3	List3	NULL	NULL	NULL	NULL	NULL	NULL	NULL	NULL	NULL	1	{/}	0	4	947062	0	{/}	330
좌우반구com(split BVF)_3	18	1	<?xml version="1.0"?>\n<Clock xmlns:dt="urn:schemas-microsoft-com:datatypes"><Description dt:dt="string">E-Prime Primary Realtime Clock</Description><StartTime><Timestamp dt:dt="int">0</Timestamp><DateUtc dt:dt="string">2020-11-14T01:59:20Z</DateUtc></StartTime><FrequencyChanges><FrequencyChange><Frequency dt:dt="r8">2699980000</Frequency><Timestamp dt:dt="r8">3.24049035317348E+15</Timestamp><Cur…	좌우반구com(split BVF)_3-018-1	60.021	1.0.0.167	1	-1794385626	Professional	2.0.10.242	2.0.10.353	11-14-2020	2020-11-14 오전 1:59:21	10:59:21	2.0.10.248	242	1	z	별개	별	개	NULL	NULL	NULL	85	1	110	NULL	NULL	NULL	KSY2	List2	NULL	NULL	NULL	NULL	NULL	NULL	NULL	NULL	NULL	0	z	0	3	642753	0	{/}	445
좌우반구com(split BVF)_3	18	1	<?xml version="1.0"?>\n<Clock xmlns:dt="urn:schemas-microsoft-com:datatypes"><Description dt:dt="string">E-Prime Primary Realtime Clock</Description><StartTime><Timestamp dt:dt="int">0</Timestamp><DateUtc dt:dt="string">2020-11-14T01:59:20Z</DateUtc></StartTime><FrequencyChanges><FrequencyChange><Frequency dt:dt="r8">2699980000</Frequency><Timestamp dt:dt="r8">3.24049035317348E+15</Timestamp><Cur…	좌우반구com(split BVF)_3-018-1	60.021	1.0.0.167	1	-1794385626	Professional	2.0.10.242	2.0.10.353	11-14-2020	2020-11-14 오전 1:59:21	10:59:21	2.0.10.248	218	1	z	별미	별	미	NULL	NULL	NULL	13	1	86	NULL	NULL	NULL	KSY2	List2	NULL	NULL	NULL	NULL	NULL	NULL	NULL	NULL	NULL	1	z	0	3	581541	0	z	369
좌우반구com(split BVF)_3	18	1	<?xml version="1.0"?>\n<Clock xmlns:dt="urn:schemas-microsoft-com:datatypes"><Description dt:dt="string">E-Prime Primary Realtime Clock</Description><StartTime><Timestamp dt:dt="int">0</Timestamp><DateUtc dt:dt="string">2020-11-14T01:59:20Z</DateUtc></StartTime><FrequencyChanges><FrequencyChange><Frequency dt:dt="r8">2699980000</Frequency><Timestamp dt:dt="r8">3.24049035317348E+15</Timestamp><Cur…	좌우반구com(split BVF)_3-018-1	60.021	1.0.0.167	1	-1794385626	Professional	2.0.10.242	2.0.10.353	11-14-2020	2020-11-14 오전 1:59:21	10:59:21	2.0.10.248	349	1	z	보고	보	고	NULL	NULL	NULL	NULL	NULL	NULL	93	1	85	KSY2	List3	NULL	NULL	NULL	NULL	NULL	NULL	NULL	NULL	NULL	1	z	0	3	916106	0	z	438
좌우반구com(split BVF)_3	18	1	<?xml version="1.0"?>\n<Clock xmlns:dt="urn:schemas-microsoft-com:datatypes"><Description dt:dt="string">E-Prime Primary Realtime Clock</Description><StartTime><Timestamp dt:dt="int">0</Timestamp><DateUtc dt:dt="string">2020-11-14T01:59:20Z</DateUtc></StartTime><FrequencyChanges><FrequencyChange><Frequency dt:dt="r8">2699980000</Frequency><Timestamp dt:dt="r8">3.24049035317348E+15</Timestamp><Cur…	좌우반구com(split BVF)_3-018-1	60.021	1.0.0.167	1	-1794385626	Professional	2.0.10.242	2.0.10.353	11-14-2020	2020-11-14 오전 1:59:21	10:59:21	2.0.10.248	299	1	z	본인	본	인	NULL	NULL	NULL	NULL	NULL	NULL	101	1	35	KSY2	List3	NULL	NULL	NULL	NULL	NULL	NULL	NULL	NULL	NULL	1	z	0	4	790201	0	z	363
좌우반구com(split BVF)_3	18	1	<?xml version="1.0"?>\n<Clock xmlns:dt="urn:schemas-microsoft-com:datatypes"><Description dt:dt="string">E-Prime Primary Realtime Clock</Description><StartTime><Timestamp dt:dt="int">0</Timestamp><DateUtc dt:dt="string">2020-11-14T01:59:20Z</DateUtc></StartTime><FrequencyChanges><FrequencyChange><Frequency dt:dt="r8">2699980000</Frequency><Timestamp dt:dt="r8">3.24049035317348E+15</Timestamp><Cur…	좌우반구com(split BVF)_3-018-1	60.021	1.0.0.167	1	-1794385626	Professional	2.0.10.242	2.0.10.353	11-14-2020	2020-11-14 오전 1:59:21	10:59:21	2.0.10.248	23	2	{/}	본중	본	중	19	1	23	NULL	NULL	NULL	NULL	NULL	NULL	KSY2	List1	NULL	NULL	NULL	NULL	NULL	NULL	NULL	NULL	NULL	0	{/}	0	3	79636	0	z	346
좌우반구com(split BVF)_3	18	1	<?xml version="1.0"?>\n<Clock xmlns:dt="urn:schemas-microsoft-com:datatypes"><Description dt:dt="string">E-Prime Primary Realtime Clock</Description><StartTime><Timestamp dt:dt="int">0</Timestamp><DateUtc dt:dt="string">2020-11-14T01:59:20Z</DateUtc></StartTime><FrequencyChanges><FrequencyChange><Frequency dt:dt="r8">2699980000</Frequency><Timestamp dt:dt="r8">3.24049035317348E+15</Timestamp><Cur…	좌우반구com(split BVF)_3-018-1	60.021	1.0.0.167	1	-1794385626	Professional	2.0.10.242	2.0.10.353	11-14-2020	2020-11-14 오전 1:59:21	10:59:21	2.0.10.248	298	1	z	봉사	봉	사	NULL	NULL	NULL	NULL	NULL	NULL	103	1	34	KSY2	List3	NULL	NULL	NULL	NULL	NULL	NULL	NULL	NULL	NULL	1	z	0	4	787652	0	z	352
좌우반구com(split BVF)_3	18	1	<?xml version="1.0"?>\n<Clock xmlns:dt="urn:schemas-microsoft-com:datatypes"><Description dt:dt="string">E-Prime Primary Realtime Clock</Description><StartTime><Timestamp dt:dt="int">0</Timestamp><DateUtc dt:dt="string">2020-11-14T01:59:20Z</DateUtc></StartTime><FrequencyChanges><FrequencyChange><Frequency dt:dt="r8">2699980000</Frequency><Timestamp dt:dt="r8">3.24049035317348E+15</Timestamp><Cur…	좌우반구com(split BVF)_3-018-1	60.021	1.0.0.167	1	-1794385626	Professional	2.0.10.242	2.0.10.353	11-14-2020	2020-11-14 오전 1:59:21	10:59:21	2.0.10.248	32	2	{/}	봉택	봉	택	48	1	32	NULL	NULL	NULL	NULL	NULL	NULL	KSY2	List1	NULL	NULL	NULL	NULL	NULL	NULL	NULL	NULL	NULL	1	{/}	0	3	102278	0	{/}	416
좌우반구com(split BVF)_3	18	1	<?xml version="1.0"?>\n<Clock xmlns:dt="urn:schemas-microsoft-com:datatypes"><Description dt:dt="string">E-Prime Primary Realtime Clock</Description><StartTime><Timestamp dt:dt="int">0</Timestamp><DateUtc dt:dt="string">2020-11-14T01:59:20Z</DateUtc></StartTime><FrequencyChanges><FrequencyChange><Frequency dt:dt="r8">2699980000</Frequency><Timestamp dt:dt="r8">3.24049035317348E+15</Timestamp><Cur…	좌우반구com(split BVF)_3-018-1	60.021	1.0.0.167	1	-1794385626	Professional	2.0.10.242	2.0.10.353	11-14-2020	2020-11-14 오전 1:59:21	10:59:21	2.0.10.248	252	1	z	부대	부	대	NULL	NULL	NULL	31	1	120	NULL	NULL	NULL	KSY3	List2	NULL	NULL	NULL	NULL	NULL	NULL	NULL	NULL	NULL	1	z	0	4	668261	0	z	353
좌우반구com(split BVF)_3	18	1	<?xml version="1.0"?>\n<Clock xmlns:dt="urn:schemas-microsoft-com:datatypes"><Description dt:dt="string">E-Prime Primary Realtime Clock</Description><StartTime><Timestamp dt:dt="int">0</Timestamp><DateUtc dt:dt="string">2020-11-14T01:59:20Z</DateUtc></StartTime><FrequencyChanges><FrequencyChange><Frequency dt:dt="r8">2699980000</Frequency><Timestamp dt:dt="r8">3.24049035317348E+15</Timestamp><Cur…	좌우반구com(split BVF)_3-018-1	60.021	1.0.0.167	1	-1794385626	Professional	2.0.10.242	2.0.10.353	11-14-2020	2020-11-14 오전 1:59:21	10:59:21	2.0.10.248	355	1	z	부스	부	스	NULL	NULL	NULL	NULL	NULL	NULL	62	1	91	KSY3	List3	NULL	NULL	NULL	NULL	NULL	NULL	NULL	NULL	NULL	1	z	1	3	931750	0	z	324
좌우반구com(split BVF)_3	18	1	<?xml version="1.0"?>\n<Clock xmlns:dt="urn:schemas-microsoft-com:datatypes"><Description dt:dt="string">E-Prime Primary Realtime Clock</Description><StartTime><Timestamp dt:dt="int">0</Timestamp><DateUtc dt:dt="string">2020-11-14T01:59:20Z</DateUtc></StartTime><FrequencyChanges><FrequencyChange><Frequency dt:dt="r8">2699980000</Frequency><Timestamp dt:dt="r8">3.24049035317348E+15</Timestamp><Cur…	좌우반구com(split BVF)_3-018-1	60.021	1.0.0.167	1	-1794385626	Professional	2.0.10.242	2.0.10.353	11-14-2020	2020-11-14 오전 1:59:21	10:59:21	2.0.10.248	90	2	{/}	분낌	분	낌	18	1	90	NULL	NULL	NULL	NULL	NULL	NULL	KSY	List1	0		0	0	251542	183		0	0	0	{/}	0	3	251725	0	z	334
좌우반구com(split BVF)_3	18	1	<?xml version="1.0"?>\n<Clock xmlns:dt="urn:schemas-microsoft-com:datatypes"><Description dt:dt="string">E-Prime Primary Realtime Clock</Description><StartTime><Timestamp dt:dt="int">0</Timestamp><DateUtc dt:dt="string">2020-11-14T01:59:20Z</DateUtc></StartTime><FrequencyChanges><FrequencyChange><Frequency dt:dt="r8">2699980000</Frequency><Timestamp dt:dt="r8">3.24049035317348E+15</Timestamp><Cur…	좌우반구com(split BVF)_3-018-1	60.021	1.0.0.167	1	-1794385626	Professional	2.0.10.242	2.0.10.353	11-14-2020	2020-11-14 오전 1:59:21	10:59:21	2.0.10.248	291	1	z	분류	분	류	NULL	NULL	NULL	NULL	NULL	NULL	110	1	27	KSY3	List3	NULL	NULL	NULL	NULL	NULL	NULL	NULL	NULL	NULL	1	z	0	4	769775	0	z	300
좌우반구com(split BVF)_3	18	1	<?xml version="1.0"?>\n<Clock xmlns:dt="urn:schemas-microsoft-com:datatypes"><Description dt:dt="string">E-Prime Primary Realtime Clock</Description><StartTime><Timestamp dt:dt="int">0</Timestamp><DateUtc dt:dt="string">2020-11-14T01:59:20Z</DateUtc></StartTime><FrequencyChanges><FrequencyChange><Frequency dt:dt="r8">2699980000</Frequency><Timestamp dt:dt="r8">3.24049035317348E+15</Timestamp><Cur…	좌우반구com(split BVF)_3-018-1	60.021	1.0.0.167	1	-1794385626	Professional	2.0.10.242	2.0.10.353	11-14-2020	2020-11-14 오전 1:59:21	10:59:21	2.0.10.248	132	1	z	분석	분	석	71	1	132	NULL	NULL	NULL	NULL	NULL	NULL	KSY3	List1	NULL	NULL	NULL	NULL	NULL	NULL	NULL	NULL	NULL	1	z	0	3	359820	0	z	338
좌우반구com(split BVF)_3	18	1	<?xml version="1.0"?>\n<Clock xmlns:dt="urn:schemas-microsoft-com:datatypes"><Description dt:dt="string">E-Prime Primary Realtime Clock</Description><StartTime><Timestamp dt:dt="int">0</Timestamp><DateUtc dt:dt="string">2020-11-14T01:59:20Z</DateUtc></StartTime><FrequencyChanges><FrequencyChange><Frequency dt:dt="r8">2699980000</Frequency><Timestamp dt:dt="r8">3.24049035317348E+15</Timestamp><Cur…	좌우반구com(split BVF)_3-018-1	60.021	1.0.0.167	1	-1794385626	Professional	2.0.10.242	2.0.10.353	11-14-2020	2020-11-14 오전 1:59:21	10:59:21	2.0.10.248	3	1	z	분포	분	포	6	1	3	NULL	NULL	NULL	NULL	NULL	NULL	KSY3	List1	NULL	NULL	NULL	NULL	NULL	NULL	NULL	NULL	NULL	1	z	0	3	29937	0	z	238
좌우반구com(split BVF)_3	18	1	<?xml version="1.0"?>\n<Clock xmlns:dt="urn:schemas-microsoft-com:datatypes"><Description dt:dt="string">E-Prime Primary Realtime Clock</Description><StartTime><Timestamp dt:dt="int">0</Timestamp><DateUtc dt:dt="string">2020-11-14T01:59:20Z</DateUtc></StartTime><FrequencyChanges><FrequencyChange><Frequency dt:dt="r8">2699980000</Frequency><Timestamp dt:dt="r8">3.24049035317348E+15</Timestamp><Cur…	좌우반구com(split BVF)_3-018-1	60.021	1.0.0.167	1	-1794385626	Professional	2.0.10.242	2.0.10.353	11-14-2020	2020-11-14 오전 1:59:21	10:59:21	2.0.10.248	97	1	z	비교	비	교	67	1	97	NULL	NULL	NULL	NULL	NULL	NULL	KSY3	List1	NULL	NULL	NULL	NULL	NULL	NULL	NULL	NULL	NULL	1	z	0	4	269869	0	z	441
좌우반구com(split BVF)_3	18	1	<?xml version="1.0"?>\n<Clock xmlns:dt="urn:schemas-microsoft-com:datatypes"><Description dt:dt="string">E-Prime Primary Realtime Clock</Description><StartTime><Timestamp dt:dt="int">0</Timestamp><DateUtc dt:dt="string">2020-11-14T01:59:20Z</DateUtc></StartTime><FrequencyChanges><FrequencyChange><Frequency dt:dt="r8">2699980000</Frequency><Timestamp dt:dt="r8">3.24049035317348E+15</Timestamp><Cur…	좌우반구com(split BVF)_3-018-1	60.021	1.0.0.167	1	-1794385626	Professional	2.0.10.242	2.0.10.353	11-14-2020	2020-11-14 오전 1:59:21	10:59:21	2.0.10.248	239	2	{/}	비껍	비	껍	NULL	NULL	NULL	93	1	107	NULL	NULL	NULL	KSY3	List2	NULL	NULL	NULL	NULL	NULL	NULL	NULL	NULL	NULL	1	{/}	0	4	635256	0	{/}	135
좌우반구com(split BVF)_3	18	1	<?xml version="1.0"?>\n<Clock xmlns:dt="urn:schemas-microsoft-com:datatypes"><Description dt:dt="string">E-Prime Primary Realtime Clock</Description><StartTime><Timestamp dt:dt="int">0</Timestamp><DateUtc dt:dt="string">2020-11-14T01:59:20Z</DateUtc></StartTime><FrequencyChanges><FrequencyChange><Frequency dt:dt="r8">2699980000</Frequency><Timestamp dt:dt="r8">3.24049035317348E+15</Timestamp><Cur…	좌우반구com(split BVF)_3-018-1	60.021	1.0.0.167	1	-1794385626	Professional	2.0.10.242	2.0.10.353	11-14-2020	2020-11-14 오전 1:59:21	10:59:21	2.0.10.248	209	2	{/}	비략	비	략	NULL	NULL	NULL	21	1	77	NULL	NULL	NULL	KSY2	List2	NULL	NULL	NULL	NULL	NULL	NULL	NULL	NULL	NULL	1	{/}	0	3	558466	0	{/}	457
좌우반구com(split BVF)_3	18	1	<?xml version="1.0"?>\n<Clock xmlns:dt="urn:schemas-microsoft-com:datatypes"><Description dt:dt="string">E-Prime Primary Realtime Clock</Description><StartTime><Timestamp dt:dt="int">0</Timestamp><DateUtc dt:dt="string">2020-11-14T01:59:20Z</DateUtc></StartTime><FrequencyChanges><FrequencyChange><Frequency dt:dt="r8">2699980000</Frequency><Timestamp dt:dt="r8">3.24049035317348E+15</Timestamp><Cur…	좌우반구com(split BVF)_3-018-1	60.021	1.0.0.167	1	-1794385626	Professional	2.0.10.242	2.0.10.353	11-14-2020	2020-11-14 오전 1:59:21	10:59:21	2.0.10.248	95	1	z	비상	비	상	117	1	95	NULL	NULL	NULL	NULL	NULL	NULL	KSY3	List1	NULL	NULL	NULL	NULL	NULL	NULL	NULL	NULL	NULL	1	z	1	3	264670	0	z	500
좌우반구com(split BVF)_3	18	1	<?xml version="1.0"?>\n<Clock xmlns:dt="urn:schemas-microsoft-com:datatypes"><Description dt:dt="string">E-Prime Primary Realtime Clock</Description><StartTime><Timestamp dt:dt="int">0</Timestamp><DateUtc dt:dt="string">2020-11-14T01:59:20Z</DateUtc></StartTime><FrequencyChanges><FrequencyChange><Frequency dt:dt="r8">2699980000</Frequency><Timestamp dt:dt="r8">3.24049035317348E+15</Timestamp><Cur…	좌우반구com(split BVF)_3-018-1	60.021	1.0.0.167	1	-1794385626	Professional	2.0.10.242	2.0.10.353	11-14-2020	2020-11-14 오전 1:59:21	10:59:21	2.0.10.248	22	1	z	비용	비	용	13	1	22	NULL	NULL	NULL	NULL	NULL	NULL	KSY3	List1	NULL	NULL	NULL	NULL	NULL	NULL	NULL	NULL	NULL	0	z	0	4	77154	0	{/}	284
좌우반구com(split BVF)_3	18	1	<?xml version="1.0"?>\n<Clock xmlns:dt="urn:schemas-microsoft-com:datatypes"><Description dt:dt="string">E-Prime Primary Realtime Clock</Description><StartTime><Timestamp dt:dt="int">0</Timestamp><DateUtc dt:dt="string">2020-11-14T01:59:20Z</DateUtc></StartTime><FrequencyChanges><FrequencyChange><Frequency dt:dt="r8">2699980000</Frequency><Timestamp dt:dt="r8">3.24049035317348E+15</Timestamp><Cur…	좌우반구com(split BVF)_3-018-1	60.021	1.0.0.167	1	-1794385626	Professional	2.0.10.242	2.0.10.353	11-14-2020	2020-11-14 오전 1:59:21	10:59:21	2.0.10.248	255	1	z	비판	비	판	NULL	NULL	NULL	117	1	123	NULL	NULL	NULL	KSY3	List2	NULL	NULL	NULL	NULL	NULL	NULL	NULL	NULL	NULL	1	z	0	4	675825	0	z	284
좌우반구com(split BVF)_3	18	1	<?xml version="1.0"?>\n<Clock xmlns:dt="urn:schemas-microsoft-com:datatypes"><Description dt:dt="string">E-Prime Primary Realtime Clock</Description><StartTime><Timestamp dt:dt="int">0</Timestamp><DateUtc dt:dt="string">2020-11-14T01:59:20Z</DateUtc></StartTime><FrequencyChanges><FrequencyChange><Frequency dt:dt="r8">2699980000</Frequency><Timestamp dt:dt="r8">3.24049035317348E+15</Timestamp><Cur…	좌우반구com(split BVF)_3-018-1	60.021	1.0.0.167	1	-1794385626	Professional	2.0.10.242	2.0.10.353	11-14-2020	2020-11-14 오전 1:59:21	10:59:21	2.0.10.248	78	1	z	빈도	빈	도	70	1	78	NULL	NULL	NULL	NULL	NULL	NULL	KSY3	List1	NULL	NULL	NULL	NULL	NULL	NULL	NULL	NULL	NULL	1	z	0	3	220786	0	z	410
좌우반구com(split BVF)_3	18	1	<?xml version="1.0"?>\n<Clock xmlns:dt="urn:schemas-microsoft-com:datatypes"><Description dt:dt="string">E-Prime Primary Realtime Clock</Description><StartTime><Timestamp dt:dt="int">0</Timestamp><DateUtc dt:dt="string">2020-11-14T01:59:20Z</DateUtc></StartTime><FrequencyChanges><FrequencyChange><Frequency dt:dt="r8">2699980000</Frequency><Timestamp dt:dt="r8">3.24049035317348E+15</Timestamp><Cur…	좌우반구com(split BVF)_3-018-1	60.021	1.0.0.167	1	-1794385626	Professional	2.0.10.242	2.0.10.353	11-14-2020	2020-11-14 오전 1:59:21	10:59:21	2.0.10.248	8	2	{/}	빈략	빈	략	24	1	8	NULL	NULL	NULL	NULL	NULL	NULL	KSY	List1	0		0	-1	41866	183		0	0	1	{/}	1	3	42049	0	{/}	410
좌우반구com(split BVF)_3	18	1	<?xml version="1.0"?>\n<Clock xmlns:dt="urn:schemas-microsoft-com:datatypes"><Description dt:dt="string">E-Prime Primary Realtime Clock</Description><StartTime><Timestamp dt:dt="int">0</Timestamp><DateUtc dt:dt="string">2020-11-14T01:59:20Z</DateUtc></StartTime><FrequencyChanges><FrequencyChange><Frequency dt:dt="r8">2699980000</Frequency><Timestamp dt:dt="r8">3.24049035317348E+15</Timestamp><Cur…	좌우반구com(split BVF)_3-018-1	60.021	1.0.0.167	1	-1794385626	Professional	2.0.10.242	2.0.10.353	11-14-2020	2020-11-14 오전 1:59:21	10:59:21	2.0.10.248	296	2	{/}	빈비	빈	비	NULL	NULL	NULL	NULL	NULL	NULL	122	1	32	KSY	List3	0		0	-1	782470	183		0	0	1	{/}	1	3	782653	0	{/}	265
좌우반구com(split BVF)_3	18	1	<?xml version="1.0"?>\n<Clock xmlns:dt="urn:schemas-microsoft-com:datatypes"><Description dt:dt="string">E-Prime Primary Realtime Clock</Description><StartTime><Timestamp dt:dt="int">0</Timestamp><DateUtc dt:dt="string">2020-11-14T01:59:20Z</DateUtc></StartTime><FrequencyChanges><FrequencyChange><Frequency dt:dt="r8">2699980000</Frequency><Timestamp dt:dt="r8">3.24049035317348E+15</Timestamp><Cur…	좌우반구com(split BVF)_3-018-1	60.021	1.0.0.167	1	-1794385626	Professional	2.0.10.242	2.0.10.353	11-14-2020	2020-11-14 오전 1:59:21	10:59:21	2.0.10.248	247	2	{/}	빈종	빈	종	NULL	NULL	NULL	35	1	115	NULL	NULL	NULL	KSY2	List2	NULL	NULL	NULL	NULL	NULL	NULL	NULL	NULL	NULL	0	{/}	0	3	655465	0	z	443
좌우반구com(split BVF)_3	18	1	<?xml version="1.0"?>\n<Clock xmlns:dt="urn:schemas-microsoft-com:datatypes"><Description dt:dt="string">E-Prime Primary Realtime Clock</Description><StartTime><Timestamp dt:dt="int">0</Timestamp><DateUtc dt:dt="string">2020-11-14T01:59:20Z</DateUtc></StartTime><FrequencyChanges><FrequencyChange><Frequency dt:dt="r8">2699980000</Frequency><Timestamp dt:dt="r8">3.24049035317348E+15</Timestamp><Cur…	좌우반구com(split BVF)_3-018-1	60.021	1.0.0.167	1	-1794385626	Professional	2.0.10.242	2.0.10.353	11-14-2020	2020-11-14 오전 1:59:21	10:59:21	2.0.10.248	197	1	z	사건	사	건	NULL	NULL	NULL	28	1	65	NULL	NULL	NULL	KSY3	List2	NULL	NULL	NULL	NULL	NULL	NULL	NULL	NULL	NULL	1	z	0	3	527627	0	z	316
좌우반구com(split BVF)_3	18	1	<?xml version="1.0"?>\n<Clock xmlns:dt="urn:schemas-microsoft-com:datatypes"><Description dt:dt="string">E-Prime Primary Realtime Clock</Description><StartTime><Timestamp dt:dt="int">0</Timestamp><DateUtc dt:dt="string">2020-11-14T01:59:20Z</DateUtc></StartTime><FrequencyChanges><FrequencyChange><Frequency dt:dt="r8">2699980000</Frequency><Timestamp dt:dt="r8">3.24049035317348E+15</Timestamp><Cur…	좌우반구com(split BVF)_3-018-1	60.021	1.0.0.167	1	-1794385626	Professional	2.0.10.242	2.0.10.353	11-14-2020	2020-11-14 오전 1:59:21	10:59:21	2.0.10.248	335	1	z	사과	사	과	NULL	NULL	NULL	NULL	NULL	NULL	79	1	71	KSY3	List3	NULL	NULL	NULL	NULL	NULL	NULL	NULL	NULL	NULL	1	z	0	3	879719	0	z	98
좌우반구com(split BVF)_3	18	1	<?xml version="1.0"?>\n<Clock xmlns:dt="urn:schemas-microsoft-com:datatypes"><Description dt:dt="string">E-Prime Primary Realtime Clock</Description><StartTime><Timestamp dt:dt="int">0</Timestamp><DateUtc dt:dt="string">2020-11-14T01:59:20Z</DateUtc></StartTime><FrequencyChanges><FrequencyChange><Frequency dt:dt="r8">2699980000</Frequency><Timestamp dt:dt="r8">3.24049035317348E+15</Timestamp><Cur…	좌우반구com(split BVF)_3-018-1	60.021	1.0.0.167	1	-1794385626	Professional	2.0.10.242	2.0.10.353	11-14-2020	2020-11-14 오전 1:59:21	10:59:21	2.0.10.248	114	1	z	사례	사	례	105	1	114	NULL	NULL	NULL	NULL	NULL	NULL	KSY3	List1	NULL	NULL	NULL	NULL	NULL	NULL	NULL	NULL	NULL	1	z	0	4	314120	0	z	306
좌우반구com(split BVF)_3	18	1	<?xml version="1.0"?>\n<Clock xmlns:dt="urn:schemas-microsoft-com:datatypes"><Description dt:dt="string">E-Prime Primary Realtime Clock</Description><StartTime><Timestamp dt:dt="int">0</Timestamp><DateUtc dt:dt="string">2020-11-14T01:59:20Z</DateUtc></StartTime><FrequencyChanges><FrequencyChange><Frequency dt:dt="r8">2699980000</Frequency><Timestamp dt:dt="r8">3.24049035317348E+15</Timestamp><Cur…	좌우반구com(split BVF)_3-018-1	60.021	1.0.0.167	1	-1794385626	Professional	2.0.10.242	2.0.10.353	11-14-2020	2020-11-14 오전 1:59:21	10:59:21	2.0.10.248	73	1	z	사상	사	상	41	1	73	NULL	NULL	NULL	NULL	NULL	NULL	KSY3	List1	NULL	NULL	NULL	NULL	NULL	NULL	NULL	NULL	NULL	1	z	0	3	207924	0	z	288
좌우반구com(split BVF)_3	18	1	<?xml version="1.0"?>\n<Clock xmlns:dt="urn:schemas-microsoft-com:datatypes"><Description dt:dt="string">E-Prime Primary Realtime Clock</Description><StartTime><Timestamp dt:dt="int">0</Timestamp><DateUtc dt:dt="string">2020-11-14T01:59:20Z</DateUtc></StartTime><FrequencyChanges><FrequencyChange><Frequency dt:dt="r8">2699980000</Frequency><Timestamp dt:dt="r8">3.24049035317348E+15</Timestamp><Cur…	좌우반구com(split BVF)_3-018-1	60.021	1.0.0.167	1	-1794385626	Professional	2.0.10.242	2.0.10.353	11-14-2020	2020-11-14 오전 1:59:21	10:59:21	2.0.10.248	50	1	z	사안	사	안	53	1	50	NULL	NULL	NULL	NULL	NULL	NULL	KSY3	List1	NULL	NULL	NULL	NULL	NULL	NULL	NULL	NULL	NULL	0	z	0	4	148712	0	{/}	333
좌우반구com(split BVF)_3	18	1	<?xml version="1.0"?>\n<Clock xmlns:dt="urn:schemas-microsoft-com:datatypes"><Description dt:dt="string">E-Prime Primary Realtime Clock</Description><StartTime><Timestamp dt:dt="int">0</Timestamp><DateUtc dt:dt="string">2020-11-14T01:59:20Z</DateUtc></StartTime><FrequencyChanges><FrequencyChange><Frequency dt:dt="r8">2699980000</Frequency><Timestamp dt:dt="r8">3.24049035317348E+15</Timestamp><Cur…	좌우반구com(split BVF)_3-018-1	60.021	1.0.0.167	1	-1794385626	Professional	2.0.10.242	2.0.10.353	11-14-2020	2020-11-14 오전 1:59:21	10:59:21	2.0.10.248	313	1	z	사이	사	이	NULL	NULL	NULL	NULL	NULL	NULL	65	1	49	KSY3	List3	NULL	NULL	NULL	NULL	NULL	NULL	NULL	NULL	NULL	0	z	0	3	825138	0	{/}	402
좌우반구com(split BVF)_3	18	1	<?xml version="1.0"?>\n<Clock xmlns:dt="urn:schemas-microsoft-com:datatypes"><Description dt:dt="string">E-Prime Primary Realtime Clock</Description><StartTime><Timestamp dt:dt="int">0</Timestamp><DateUtc dt:dt="string">2020-11-14T01:59:20Z</DateUtc></StartTime><FrequencyChanges><FrequencyChange><Frequency dt:dt="r8">2699980000</Frequency><Timestamp dt:dt="r8">3.24049035317348E+15</Timestamp><Cur…	좌우반구com(split BVF)_3-018-1	60.021	1.0.0.167	1	-1794385626	Professional	2.0.10.242	2.0.10.353	11-14-2020	2020-11-14 오전 1:59:21	10:59:21	2.0.10.248	257	1	z	사전	사	전	NULL	NULL	NULL	86	1	125	NULL	NULL	NULL	KSY3	List2	NULL	NULL	NULL	NULL	NULL	NULL	NULL	NULL	NULL	1	z	0	4	680690	0	z	339
좌우반구com(split BVF)_3	18	1	<?xml version="1.0"?>\n<Clock xmlns:dt="urn:schemas-microsoft-com:datatypes"><Description dt:dt="string">E-Prime Primary Realtime Clock</Description><StartTime><Timestamp dt:dt="int">0</Timestamp><DateUtc dt:dt="string">2020-11-14T01:59:20Z</DateUtc></StartTime><FrequencyChanges><FrequencyChange><Frequency dt:dt="r8">2699980000</Frequency><Timestamp dt:dt="r8">3.24049035317348E+15</Timestamp><Cur…	좌우반구com(split BVF)_3-018-1	60.021	1.0.0.167	1	-1794385626	Professional	2.0.10.242	2.0.10.353	11-14-2020	2020-11-14 오전 1:59:21	10:59:21	2.0.10.248	138	1	z	사진	사	진	NULL	NULL	NULL	129	1	6	NULL	NULL	NULL	KSY3	List2	NULL	NULL	NULL	NULL	NULL	NULL	NULL	NULL	NULL	1	z	1	3	376597	0	z	329
좌우반구com(split BVF)_3	18	1	<?xml version="1.0"?>\n<Clock xmlns:dt="urn:schemas-microsoft-com:datatypes"><Description dt:dt="string">E-Prime Primary Realtime Clock</Description><StartTime><Timestamp dt:dt="int">0</Timestamp><DateUtc dt:dt="string">2020-11-14T01:59:20Z</DateUtc></StartTime><FrequencyChanges><FrequencyChange><Frequency dt:dt="r8">2699980000</Frequency><Timestamp dt:dt="r8">3.24049035317348E+15</Timestamp><Cur…	좌우반구com(split BVF)_3-018-1	60.021	1.0.0.167	1	-1794385626	Professional	2.0.10.242	2.0.10.353	11-14-2020	2020-11-14 오전 1:59:21	10:59:21	2.0.10.248	189	1	z	상관	상	관	NULL	NULL	NULL	22	1	57	NULL	NULL	NULL	KSY3	List2	NULL	NULL	NULL	NULL	NULL	NULL	NULL	NULL	NULL	1	z	1	3	507034	0	z	344
좌우반구com(split BVF)_3	18	1	<?xml version="1.0"?>\n<Clock xmlns:dt="urn:schemas-microsoft-com:datatypes"><Description dt:dt="string">E-Prime Primary Realtime Clock</Description><StartTime><Timestamp dt:dt="int">0</Timestamp><DateUtc dt:dt="string">2020-11-14T01:59:20Z</DateUtc></StartTime><FrequencyChanges><FrequencyChange><Frequency dt:dt="r8">2699980000</Frequency><Timestamp dt:dt="r8">3.24049035317348E+15</Timestamp><Cur…	좌우반구com(split BVF)_3-018-1	60.021	1.0.0.167	1	-1794385626	Professional	2.0.10.242	2.0.10.353	11-14-2020	2020-11-14 오전 1:59:21	10:59:21	2.0.10.248	150	1	z	상태	상	태	NULL	NULL	NULL	76	1	18	NULL	NULL	NULL	KSY3	List2	NULL	NULL	NULL	NULL	NULL	NULL	NULL	NULL	NULL	1	z	1	3	407386	0	z	496
좌우반구com(split BVF)_3	18	1	<?xml version="1.0"?>\n<Clock xmlns:dt="urn:schemas-microsoft-com:datatypes"><Description dt:dt="string">E-Prime Primary Realtime Clock</Description><StartTime><Timestamp dt:dt="int">0</Timestamp><DateUtc dt:dt="string">2020-11-14T01:59:20Z</DateUtc></StartTime><FrequencyChanges><FrequencyChange><Frequency dt:dt="r8">2699980000</Frequency><Timestamp dt:dt="r8">3.24049035317348E+15</Timestamp><Cur…	좌우반구com(split BVF)_3-018-1	60.021	1.0.0.167	1	-1794385626	Professional	2.0.10.242	2.0.10.353	11-14-2020	2020-11-14 오전 1:59:21	10:59:21	2.0.10.248	153	1	z	색상	색	상	NULL	NULL	NULL	54	1	21	NULL	NULL	NULL	KSY3	List2	NULL	NULL	NULL	NULL	NULL	NULL	NULL	NULL	NULL	1	z	0	3	415117	0	z	259
좌우반구com(split BVF)_3	18	1	<?xml version="1.0"?>\n<Clock xmlns:dt="urn:schemas-microsoft-com:datatypes"><Description dt:dt="string">E-Prime Primary Realtime Clock</Description><StartTime><Timestamp dt:dt="int">0</Timestamp><DateUtc dt:dt="string">2020-11-14T01:59:20Z</DateUtc></StartTime><FrequencyChanges><FrequencyChange><Frequency dt:dt="r8">2699980000</Frequency><Timestamp dt:dt="r8">3.24049035317348E+15</Timestamp><Cur…	좌우반구com(split BVF)_3-018-1	60.021	1.0.0.167	1	-1794385626	Professional	2.0.10.242	2.0.10.353	11-14-2020	2020-11-14 오전 1:59:21	10:59:21	2.0.10.248	307	1	z	생선	생	선	NULL	NULL	NULL	NULL	NULL	NULL	123	1	43	KSY3	List3	NULL	NULL	NULL	NULL	NULL	NULL	NULL	NULL	NULL	1	z	0	3	810310	0	z	372
좌우반구com(split BVF)_3	18	1	<?xml version="1.0"?>\n<Clock xmlns:dt="urn:schemas-microsoft-com:datatypes"><Description dt:dt="string">E-Prime Primary Realtime Clock</Description><StartTime><Timestamp dt:dt="int">0</Timestamp><DateUtc dt:dt="string">2020-11-14T01:59:20Z</DateUtc></StartTime><FrequencyChanges><FrequencyChange><Frequency dt:dt="r8">2699980000</Frequency><Timestamp dt:dt="r8">3.24049035317348E+15</Timestamp><Cur…	좌우반구com(split BVF)_3-018-1	60.021	1.0.0.167	1	-1794385626	Professional	2.0.10.242	2.0.10.353	11-14-2020	2020-11-14 오전 1:59:21	10:59:21	2.0.10.248	248	2	{/}	생희	생	희	NULL	NULL	NULL	96	1	116	NULL	NULL	NULL	KSY	List2	0		0	-1	657931	183		0	0	1	{/}	0	3	658114	0	{/}	250
좌우반구com(split BVF)_3	18	1	<?xml version="1.0"?>\n<Clock xmlns:dt="urn:schemas-microsoft-com:datatypes"><Description dt:dt="string">E-Prime Primary Realtime Clock</Description><StartTime><Timestamp dt:dt="int">0</Timestamp><DateUtc dt:dt="string">2020-11-14T01:59:20Z</DateUtc></StartTime><FrequencyChanges><FrequencyChange><Frequency dt:dt="r8">2699980000</Frequency><Timestamp dt:dt="r8">3.24049035317348E+15</Timestamp><Cur…	좌우반구com(split BVF)_3-018-1	60.021	1.0.0.167	1	-1794385626	Professional	2.0.10.242	2.0.10.353	11-14-2020	2020-11-14 오전 1:59:21	10:59:21	2.0.10.248	40	2	{/}	석감	석	감	46	1	40	NULL	NULL	NULL	NULL	NULL	NULL	KSY2	List1	NULL	NULL	NULL	NULL	NULL	NULL	NULL	NULL	NULL	1	{/}	0	3	122521	0	{/}	533
좌우반구com(split BVF)_3	18	1	<?xml version="1.0"?>\n<Clock xmlns:dt="urn:schemas-microsoft-com:datatypes"><Description dt:dt="string">E-Prime Primary Realtime Clock</Description><StartTime><Timestamp dt:dt="int">0</Timestamp><DateUtc dt:dt="string">2020-11-14T01:59:20Z</DateUtc></StartTime><FrequencyChanges><FrequencyChange><Frequency dt:dt="r8">2699980000</Frequency><Timestamp dt:dt="r8">3.24049035317348E+15</Timestamp><Cur…	좌우반구com(split BVF)_3-018-1	60.021	1.0.0.167	1	-1794385626	Professional	2.0.10.242	2.0.10.353	11-14-2020	2020-11-14 오전 1:59:21	10:59:21	2.0.10.248	170	1	z	선배	선	배	NULL	NULL	NULL	128	1	38	NULL	NULL	NULL	KSY3	List2	NULL	NULL	NULL	NULL	NULL	NULL	NULL	NULL	NULL	1	z	0	4	458752	0	z	433
좌우반구com(split BVF)_3	18	1	<?xml version="1.0"?>\n<Clock xmlns:dt="urn:schemas-microsoft-com:datatypes"><Description dt:dt="string">E-Prime Primary Realtime Clock</Description><StartTime><Timestamp dt:dt="int">0</Timestamp><DateUtc dt:dt="string">2020-11-14T01:59:20Z</DateUtc></StartTime><FrequencyChanges><FrequencyChange><Frequency dt:dt="r8">2699980000</Frequency><Timestamp dt:dt="r8">3.24049035317348E+15</Timestamp><Cur…	좌우반구com(split BVF)_3-018-1	60.021	1.0.0.167	1	-1794385626	Professional	2.0.10.242	2.0.10.353	11-14-2020	2020-11-14 오전 1:59:21	10:59:21	2.0.10.248	16	1	z	선택	선	택	121	1	16	NULL	NULL	NULL	NULL	NULL	NULL	KSY3	List1	NULL	NULL	NULL	NULL	NULL	NULL	NULL	NULL	NULL	1	z	0	3	62059	0	z	211
좌우반구com(split BVF)_3	18	1	<?xml version="1.0"?>\n<Clock xmlns:dt="urn:schemas-microsoft-com:datatypes"><Description dt:dt="string">E-Prime Primary Realtime Clock</Description><StartTime><Timestamp dt:dt="int">0</Timestamp><DateUtc dt:dt="string">2020-11-14T01:59:20Z</DateUtc></StartTime><FrequencyChanges><FrequencyChange><Frequency dt:dt="r8">2699980000</Frequency><Timestamp dt:dt="r8">3.24049035317348E+15</Timestamp><Cur…	좌우반구com(split BVF)_3-018-1	60.021	1.0.0.167	1	-1794385626	Professional	2.0.10.242	2.0.10.353	11-14-2020	2020-11-14 오전 1:59:21	10:59:21	2.0.10.248	116	2	{/}	설결	설	결	74	1	116	NULL	NULL	NULL	NULL	NULL	NULL	KSY3	List1	NULL	NULL	NULL	NULL	NULL	NULL	NULL	NULL	NULL	1	{/}	1	3	319134	0	{/}	359
좌우반구com(split BVF)_3	18	1	<?xml version="1.0"?>\n<Clock xmlns:dt="urn:schemas-microsoft-com:datatypes"><Description dt:dt="string">E-Prime Primary Realtime Clock</Description><StartTime><Timestamp dt:dt="int">0</Timestamp><DateUtc dt:dt="string">2020-11-14T01:59:20Z</DateUtc></StartTime><FrequencyChanges><FrequencyChange><Frequency dt:dt="r8">2699980000</Frequency><Timestamp dt:dt="r8">3.24049035317348E+15</Timestamp><Cur…	좌우반구com(split BVF)_3-018-1	60.021	1.0.0.167	1	-1794385626	Professional	2.0.10.242	2.0.10.353	11-14-2020	2020-11-14 오전 1:59:21	10:59:21	2.0.10.248	370	1	z	설명	설	명	NULL	NULL	NULL	NULL	NULL	NULL	42	1	106	KSY3	List3	NULL	NULL	NULL	NULL	NULL	NULL	NULL	NULL	NULL	1	z	1	3	969870	0	z	377
좌우반구com(split BVF)_3	18	1	<?xml version="1.0"?>\n<Clock xmlns:dt="urn:schemas-microsoft-com:datatypes"><Description dt:dt="string">E-Prime Primary Realtime Clock</Description><StartTime><Timestamp dt:dt="int">0</Timestamp><DateUtc dt:dt="string">2020-11-14T01:59:20Z</DateUtc></StartTime><FrequencyChanges><FrequencyChange><Frequency dt:dt="r8">2699980000</Frequency><Timestamp dt:dt="r8">3.24049035317348E+15</Timestamp><Cur…	좌우반구com(split BVF)_3-018-1	60.021	1.0.0.167	1	-1794385626	Professional	2.0.10.242	2.0.10.353	11-14-2020	2020-11-14 오전 1:59:21	10:59:21	2.0.10.248	93	1	z	설문	설	문	61	1	93	NULL	NULL	NULL	NULL	NULL	NULL	KSY3	List1	NULL	NULL	NULL	NULL	NULL	NULL	NULL	NULL	NULL	0	z	0	4	259506	0	{/}	365
좌우반구com(split BVF)_3	18	1	<?xml version="1.0"?>\n<Clock xmlns:dt="urn:schemas-microsoft-com:datatypes"><Description dt:dt="string">E-Prime Primary Realtime Clock</Description><StartTime><Timestamp dt:dt="int">0</Timestamp><DateUtc dt:dt="string">2020-11-14T01:59:20Z</DateUtc></StartTime><FrequencyChanges><FrequencyChange><Frequency dt:dt="r8">2699980000</Frequency><Timestamp dt:dt="r8">3.24049035317348E+15</Timestamp><Cur…	좌우반구com(split BVF)_3-018-1	60.021	1.0.0.167	1	-1794385626	Professional	2.0.10.242	2.0.10.353	11-14-2020	2020-11-14 오전 1:59:21	10:59:21	2.0.10.248	231	2	{/}	설색	설	색	NULL	NULL	NULL	103	1	99	NULL	NULL	NULL	KSY	List2	0		1	-1	614496	184		0	0	1	{/}	0	4	614680	0	{/}	373
좌우반구com(split BVF)_3	18	1	<?xml version="1.0"?>\n<Clock xmlns:dt="urn:schemas-microsoft-com:datatypes"><Description dt:dt="string">E-Prime Primary Realtime Clock</Description><StartTime><Timestamp dt:dt="int">0</Timestamp><DateUtc dt:dt="string">2020-11-14T01:59:20Z</DateUtc></StartTime><FrequencyChanges><FrequencyChange><Frequency dt:dt="r8">2699980000</Frequency><Timestamp dt:dt="r8">3.24049035317348E+15</Timestamp><Cur…	좌우반구com(split BVF)_3-018-1	60.021	1.0.0.167	1	-1794385626	Professional	2.0.10.242	2.0.10.353	11-14-2020	2020-11-14 오전 1:59:21	10:59:21	2.0.10.248	20	2	{/}	섭습	섭	습	123	1	20	NULL	NULL	NULL	NULL	NULL	NULL	KSY2	List1	NULL	NULL	NULL	NULL	NULL	NULL	NULL	NULL	NULL	1	{/}	0	3	72022	0	{/}	321
좌우반구com(split BVF)_3	18	1	<?xml version="1.0"?>\n<Clock xmlns:dt="urn:schemas-microsoft-com:datatypes"><Description dt:dt="string">E-Prime Primary Realtime Clock</Description><StartTime><Timestamp dt:dt="int">0</Timestamp><DateUtc dt:dt="string">2020-11-14T01:59:20Z</DateUtc></StartTime><FrequencyChanges><FrequencyChange><Frequency dt:dt="r8">2699980000</Frequency><Timestamp dt:dt="r8">3.24049035317348E+15</Timestamp><Cur…	좌우반구com(split BVF)_3-018-1	60.021	1.0.0.167	1	-1794385626	Professional	2.0.10.242	2.0.10.353	11-14-2020	2020-11-14 오전 1:59:21	10:59:21	2.0.10.248	19	1	z	성공	성	공	100	1	19	NULL	NULL	NULL	NULL	NULL	NULL	KSY3	List1	NULL	NULL	NULL	NULL	NULL	NULL	NULL	NULL	NULL	1	z	0	3	69523	0	z	291
좌우반구com(split BVF)_3	18	1	<?xml version="1.0"?>\n<Clock xmlns:dt="urn:schemas-microsoft-com:datatypes"><Description dt:dt="string">E-Prime Primary Realtime Clock</Description><StartTime><Timestamp dt:dt="int">0</Timestamp><DateUtc dt:dt="string">2020-11-14T01:59:20Z</DateUtc></StartTime><FrequencyChanges><FrequencyChange><Frequency dt:dt="r8">2699980000</Frequency><Timestamp dt:dt="r8">3.24049035317348E+15</Timestamp><Cur…	좌우반구com(split BVF)_3-018-1	60.021	1.0.0.167	1	-1794385626	Professional	2.0.10.242	2.0.10.353	11-14-2020	2020-11-14 오전 1:59:21	10:59:21	2.0.10.248	230	1	z	세상	세	상	NULL	NULL	NULL	6	1	98	NULL	NULL	NULL	KSY3	List2	NULL	NULL	NULL	NULL	NULL	NULL	NULL	NULL	NULL	1	z	0	3	612114	0	z	370
좌우반구com(split BVF)_3	18	1	<?xml version="1.0"?>\n<Clock xmlns:dt="urn:schemas-microsoft-com:datatypes"><Description dt:dt="string">E-Prime Primary Realtime Clock</Description><StartTime><Timestamp dt:dt="int">0</Timestamp><DateUtc dt:dt="string">2020-11-14T01:59:20Z</DateUtc></StartTime><FrequencyChanges><FrequencyChange><Frequency dt:dt="r8">2699980000</Frequency><Timestamp dt:dt="r8">3.24049035317348E+15</Timestamp><Cur…	좌우반구com(split BVF)_3-018-1	60.021	1.0.0.167	1	-1794385626	Professional	2.0.10.242	2.0.10.353	11-14-2020	2020-11-14 오전 1:59:21	10:59:21	2.0.10.248	301	1	z	소리	소	리	NULL	NULL	NULL	NULL	NULL	NULL	108	1	37	KSY3	List3	NULL	NULL	NULL	NULL	NULL	NULL	NULL	NULL	NULL	1	z	0	4	795316	0	z	384
좌우반구com(split BVF)_3	18	1	<?xml version="1.0"?>\n<Clock xmlns:dt="urn:schemas-microsoft-com:datatypes"><Description dt:dt="string">E-Prime Primary Realtime Clock</Description><StartTime><Timestamp dt:dt="int">0</Timestamp><DateUtc dt:dt="string">2020-11-14T01:59:20Z</DateUtc></StartTime><FrequencyChanges><FrequencyChange><Frequency dt:dt="r8">2699980000</Frequency><Timestamp dt:dt="r8">3.24049035317348E+15</Timestamp><Cur…	좌우반구com(split BVF)_3-018-1	60.021	1.0.0.167	1	-1794385626	Professional	2.0.10.242	2.0.10.353	11-14-2020	2020-11-14 오전 1:59:21	10:59:21	2.0.10.248	88	1	z	소송	소	송	57	1	88	NULL	NULL	NULL	NULL	NULL	NULL	KSY3	List1	NULL	NULL	NULL	NULL	NULL	NULL	NULL	NULL	NULL	1	z	1	3	246643	0	z	276
좌우반구com(split BVF)_3	18	1	<?xml version="1.0"?>\n<Clock xmlns:dt="urn:schemas-microsoft-com:datatypes"><Description dt:dt="string">E-Prime Primary Realtime Clock</Description><StartTime><Timestamp dt:dt="int">0</Timestamp><DateUtc dt:dt="string">2020-11-14T01:59:20Z</DateUtc></StartTime><FrequencyChanges><FrequencyChange><Frequency dt:dt="r8">2699980000</Frequency><Timestamp dt:dt="r8">3.24049035317348E+15</Timestamp><Cur…	좌우반구com(split BVF)_3-018-1	60.021	1.0.0.167	1	-1794385626	Professional	2.0.10.242	2.0.10.353	11-14-2020	2020-11-14 오전 1:59:21	10:59:21	2.0.10.248	271	1	z	속도	속	도	NULL	NULL	NULL	NULL	NULL	NULL	86	1	7	KSY3	List3	NULL	NULL	NULL	NULL	NULL	NULL	NULL	NULL	NULL	0	z	0	4	717560	0	{/}	259
좌우반구com(split BVF)_3	18	1	<?xml version="1.0"?>\n<Clock xmlns:dt="urn:schemas-microsoft-com:datatypes"><Description dt:dt="string">E-Prime Primary Realtime Clock</Description><StartTime><Timestamp dt:dt="int">0</Timestamp><DateUtc dt:dt="string">2020-11-14T01:59:20Z</DateUtc></StartTime><FrequencyChanges><FrequencyChange><Frequency dt:dt="r8">2699980000</Frequency><Timestamp dt:dt="r8">3.24049035317348E+15</Timestamp><Cur…	좌우반구com(split BVF)_3-018-1	60.021	1.0.0.167	1	-1794385626	Professional	2.0.10.242	2.0.10.353	11-14-2020	2020-11-14 오전 1:59:21	10:59:21	2.0.10.248	266	2	{/}	송스	송	스	NULL	NULL	NULL	NULL	NULL	NULL	80	1	2	KSY	List3	0		0	0	704698	183		0	0	1	{/}	0	3	704881	0	{/}	315
좌우반구com(split BVF)_3	18	1	<?xml version="1.0"?>\n<Clock xmlns:dt="urn:schemas-microsoft-com:datatypes"><Description dt:dt="string">E-Prime Primary Realtime Clock</Description><StartTime><Timestamp dt:dt="int">0</Timestamp><DateUtc dt:dt="string">2020-11-14T01:59:20Z</DateUtc></StartTime><FrequencyChanges><FrequencyChange><Frequency dt:dt="r8">2699980000</Frequency><Timestamp dt:dt="r8">3.24049035317348E+15</Timestamp><Cur…	좌우반구com(split BVF)_3-018-1	60.021	1.0.0.167	1	-1794385626	Professional	2.0.10.242	2.0.10.353	11-14-2020	2020-11-14 오전 1:59:21	10:59:21	2.0.10.248	59	2	{/}	송익	송	익	34	1	59	NULL	NULL	NULL	NULL	NULL	NULL	KSY3	List1	NULL	NULL	NULL	NULL	NULL	NULL	NULL	NULL	NULL	1	{/}	0	3	171970	0	{/}	282
좌우반구com(split BVF)_3	18	1	<?xml version="1.0"?>\n<Clock xmlns:dt="urn:schemas-microsoft-com:datatypes"><Description dt:dt="string">E-Prime Primary Realtime Clock</Description><StartTime><Timestamp dt:dt="int">0</Timestamp><DateUtc dt:dt="string">2020-11-14T01:59:20Z</DateUtc></StartTime><FrequencyChanges><FrequencyChange><Frequency dt:dt="r8">2699980000</Frequency><Timestamp dt:dt="r8">3.24049035317348E+15</Timestamp><Cur…	좌우반구com(split BVF)_3-018-1	60.021	1.0.0.167	1	-1794385626	Professional	2.0.10.242	2.0.10.353	11-14-2020	2020-11-14 오전 1:59:21	10:59:21	2.0.10.248	14	1	z	수고	수	고	124	1	14	NULL	NULL	NULL	NULL	NULL	NULL	KSY3	List1	NULL	NULL	NULL	NULL	NULL	NULL	NULL	NULL	NULL	1	z	0	3	56944	0	z	310
좌우반구com(split BVF)_3	18	1	<?xml version="1.0"?>\n<Clock xmlns:dt="urn:schemas-microsoft-com:datatypes"><Description dt:dt="string">E-Prime Primary Realtime Clock</Description><StartTime><Timestamp dt:dt="int">0</Timestamp><DateUtc dt:dt="string">2020-11-14T01:59:20Z</DateUtc></StartTime><FrequencyChanges><FrequencyChange><Frequency dt:dt="r8">2699980000</Frequency><Timestamp dt:dt="r8">3.24049035317348E+15</Timestamp><Cur…	좌우반구com(split BVF)_3-018-1	60.021	1.0.0.167	1	-1794385626	Professional	2.0.10.242	2.0.10.353	11-14-2020	2020-11-14 오전 1:59:21	10:59:21	2.0.10.248	6	1	z	수단	수	단	108	1	6	NULL	NULL	NULL	NULL	NULL	NULL	KSY3	List1	NULL	NULL	NULL	NULL	NULL	NULL	NULL	NULL	NULL	1	z	1	3	37234	0	z	240
좌우반구com(split BVF)_3	18	1	<?xml version="1.0"?>\n<Clock xmlns:dt="urn:schemas-microsoft-com:datatypes"><Description dt:dt="string">E-Prime Primary Realtime Clock</Description><StartTime><Timestamp dt:dt="int">0</Timestamp><DateUtc dt:dt="string">2020-11-14T01:59:20Z</DateUtc></StartTime><FrequencyChanges><FrequencyChange><Frequency dt:dt="r8">2699980000</Frequency><Timestamp dt:dt="r8">3.24049035317348E+15</Timestamp><Cur…	좌우반구com(split BVF)_3-018-1	60.021	1.0.0.167	1	-1794385626	Professional	2.0.10.242	2.0.10.353	11-14-2020	2020-11-14 오전 1:59:21	10:59:21	2.0.10.248	120	1	z	수준	수	준	56	1	120	NULL	NULL	NULL	NULL	NULL	NULL	KSY3	List1	NULL	NULL	NULL	NULL	NULL	NULL	NULL	NULL	NULL	1	z	0	3	329264	0	z	261
좌우반구com(split BVF)_3	18	1	<?xml version="1.0"?>\n<Clock xmlns:dt="urn:schemas-microsoft-com:datatypes"><Description dt:dt="string">E-Prime Primary Realtime Clock</Description><StartTime><Timestamp dt:dt="int">0</Timestamp><DateUtc dt:dt="string">2020-11-14T01:59:20Z</DateUtc></StartTime><FrequencyChanges><FrequencyChange><Frequency dt:dt="r8">2699980000</Frequency><Timestamp dt:dt="r8">3.24049035317348E+15</Timestamp><Cur…	좌우반구com(split BVF)_3-018-1	60.021	1.0.0.167	1	-1794385626	Professional	2.0.10.242	2.0.10.353	11-14-2020	2020-11-14 오전 1:59:21	10:59:21	2.0.10.248	333	2	{/}	숙국	숙	국	NULL	NULL	NULL	NULL	NULL	NULL	63	1	69	KSY3	List3	NULL	NULL	NULL	NULL	NULL	NULL	NULL	NULL	NULL	1	{/}	0	4	875021	0	{/}	264
좌우반구com(split BVF)_3	18	1	<?xml version="1.0"?>\n<Clock xmlns:dt="urn:schemas-microsoft-com:datatypes"><Description dt:dt="string">E-Prime Primary Realtime Clock</Description><StartTime><Timestamp dt:dt="int">0</Timestamp><DateUtc dt:dt="string">2020-11-14T01:59:20Z</DateUtc></StartTime><FrequencyChanges><FrequencyChange><Frequency dt:dt="r8">2699980000</Frequency><Timestamp dt:dt="r8">3.24049035317348E+15</Timestamp><Cur…	좌우반구com(split BVF)_3-018-1	60.021	1.0.0.167	1	-1794385626	Professional	2.0.10.242	2.0.10.353	11-14-2020	2020-11-14 오전 1:59:21	10:59:21	2.0.10.248	238	2	{/}	숙발	숙	발	NULL	NULL	NULL	125	1	106	NULL	NULL	NULL	KSY3	List2	NULL	NULL	NULL	NULL	NULL	NULL	NULL	NULL	NULL	0	{/}	0	4	632707	0	z	351
좌우반구com(split BVF)_3	18	1	<?xml version="1.0"?>\n<Clock xmlns:dt="urn:schemas-microsoft-com:datatypes"><Description dt:dt="string">E-Prime Primary Realtime Clock</Description><StartTime><Timestamp dt:dt="int">0</Timestamp><DateUtc dt:dt="string">2020-11-14T01:59:20Z</DateUtc></StartTime><FrequencyChanges><FrequencyChange><Frequency dt:dt="r8">2699980000</Frequency><Timestamp dt:dt="r8">3.24049035317348E+15</Timestamp><Cur…	좌우반구com(split BVF)_3-018-1	60.021	1.0.0.167	1	-1794385626	Professional	2.0.10.242	2.0.10.353	11-14-2020	2020-11-14 오전 1:59:21	10:59:21	2.0.10.248	381	1	z	숙소	숙	소	NULL	NULL	NULL	NULL	NULL	NULL	60	1	117	KSY3	List3	NULL	NULL	NULL	NULL	NULL	NULL	NULL	NULL	NULL	1	z	0	3	998560	0	z	431
좌우반구com(split BVF)_3	18	1	<?xml version="1.0"?>\n<Clock xmlns:dt="urn:schemas-microsoft-com:datatypes"><Description dt:dt="string">E-Prime Primary Realtime Clock</Description><StartTime><Timestamp dt:dt="int">0</Timestamp><DateUtc dt:dt="string">2020-11-14T01:59:20Z</DateUtc></StartTime><FrequencyChanges><FrequencyChange><Frequency dt:dt="r8">2699980000</Frequency><Timestamp dt:dt="r8">3.24049035317348E+15</Timestamp><Cur…	좌우반구com(split BVF)_3-018-1	60.021	1.0.0.167	1	-1794385626	Professional	2.0.10.242	2.0.10.353	11-14-2020	2020-11-14 오전 1:59:21	10:59:21	2.0.10.248	194	2	{/}	술감	술	감	NULL	NULL	NULL	95	1	62	NULL	NULL	NULL	KSY3	List2	NULL	NULL	NULL	NULL	NULL	NULL	NULL	NULL	NULL	0	{/}	0	3	519880	0	z	321
좌우반구com(split BVF)_3	18	1	<?xml version="1.0"?>\n<Clock xmlns:dt="urn:schemas-microsoft-com:datatypes"><Description dt:dt="string">E-Prime Primary Realtime Clock</Description><StartTime><Timestamp dt:dt="int">0</Timestamp><DateUtc dt:dt="string">2020-11-14T01:59:20Z</DateUtc></StartTime><FrequencyChanges><FrequencyChange><Frequency dt:dt="r8">2699980000</Frequency><Timestamp dt:dt="r8">3.24049035317348E+15</Timestamp><Cur…	좌우반구com(split BVF)_3-018-1	60.021	1.0.0.167	1	-1794385626	Professional	2.0.10.242	2.0.10.353	11-14-2020	2020-11-14 오전 1:59:21	10:59:21	2.0.10.248	4	2	{/}	스위	스	위	15	1	4	NULL	NULL	NULL	NULL	NULL	NULL	KSY3	List1	NULL	NULL	NULL	NULL	NULL	NULL	NULL	NULL	NULL	1	{/}	1	3	32369	0	{/}	247
좌우반구com(split BVF)_3	18	1	<?xml version="1.0"?>\n<Clock xmlns:dt="urn:schemas-microsoft-com:datatypes"><Description dt:dt="string">E-Prime Primary Realtime Clock</Description><StartTime><Timestamp dt:dt="int">0</Timestamp><DateUtc dt:dt="string">2020-11-14T01:59:20Z</DateUtc></StartTime><FrequencyChanges><FrequencyChange><Frequency dt:dt="r8">2699980000</Frequency><Timestamp dt:dt="r8">3.24049035317348E+15</Timestamp><Cur…	좌우반구com(split BVF)_3-018-1	60.021	1.0.0.167	1	-1794385626	Professional	2.0.10.242	2.0.10.353	11-14-2020	2020-11-14 오전 1:59:21	10:59:21	2.0.10.248	297	2	{/}	스진	스	진	NULL	NULL	NULL	NULL	NULL	NULL	37	1	33	KSY	List3	0		0	-1	784936	183		0	0	1	{/}	0	3	785119	0	{/}	331
좌우반구com(split BVF)_3	18	1	<?xml version="1.0"?>\n<Clock xmlns:dt="urn:schemas-microsoft-com:datatypes"><Description dt:dt="string">E-Prime Primary Realtime Clock</Description><StartTime><Timestamp dt:dt="int">0</Timestamp><DateUtc dt:dt="string">2020-11-14T01:59:20Z</DateUtc></StartTime><FrequencyChanges><FrequencyChange><Frequency dt:dt="r8">2699980000</Frequency><Timestamp dt:dt="r8">3.24049035317348E+15</Timestamp><Cur…	좌우반구com(split BVF)_3-018-1	60.021	1.0.0.167	1	-1794385626	Professional	2.0.10.242	2.0.10.353	11-14-2020	2020-11-14 오전 1:59:21	10:59:21	2.0.10.248	292	2	{/}	스향	스	향	NULL	NULL	NULL	NULL	NULL	NULL	102	1	28	KSY3	List3	NULL	NULL	NULL	NULL	NULL	NULL	NULL	NULL	NULL	1	{/}	0	4	772274	0	{/}	331
좌우반구com(split BVF)_3	18	1	<?xml version="1.0"?>\n<Clock xmlns:dt="urn:schemas-microsoft-com:datatypes"><Description dt:dt="string">E-Prime Primary Realtime Clock</Description><StartTime><Timestamp dt:dt="int">0</Timestamp><DateUtc dt:dt="string">2020-11-14T01:59:20Z</DateUtc></StartTime><FrequencyChanges><FrequencyChange><Frequency dt:dt="r8">2699980000</Frequency><Timestamp dt:dt="r8">3.24049035317348E+15</Timestamp><Cur…	좌우반구com(split BVF)_3-018-1	60.021	1.0.0.167	1	-1794385626	Professional	2.0.10.242	2.0.10.353	11-14-2020	2020-11-14 오전 1:59:21	10:59:21	2.0.10.248	80	2	{/}	습나	습	나	39	1	80	NULL	NULL	NULL	NULL	NULL	NULL	KSY3	List1	NULL	NULL	NULL	NULL	NULL	NULL	NULL	NULL	NULL	1	{/}	0	3	225901	0	{/}	406
좌우반구com(split BVF)_3	18	1	<?xml version="1.0"?>\n<Clock xmlns:dt="urn:schemas-microsoft-com:datatypes"><Description dt:dt="string">E-Prime Primary Realtime Clock</Description><StartTime><Timestamp dt:dt="int">0</Timestamp><DateUtc dt:dt="string">2020-11-14T01:59:20Z</DateUtc></StartTime><FrequencyChanges><FrequencyChange><Frequency dt:dt="r8">2699980000</Frequency><Timestamp dt:dt="r8">3.24049035317348E+15</Timestamp><Cur…	좌우반구com(split BVF)_3-018-1	60.021	1.0.0.167	1	-1794385626	Professional	2.0.10.242	2.0.10.353	11-14-2020	2020-11-14 오전 1:59:21	10:59:21	2.0.10.248	119	2	{/}	습필	습	필	127	1	119	NULL	NULL	NULL	NULL	NULL	NULL	KSY2	List1	NULL	NULL	NULL	NULL	NULL	NULL	NULL	NULL	NULL	1	{/}	1	3	326698	0	{/}	360
좌우반구com(split BVF)_3	18	1	<?xml version="1.0"?>\n<Clock xmlns:dt="urn:schemas-microsoft-com:datatypes"><Description dt:dt="string">E-Prime Primary Realtime Clock</Description><StartTime><Timestamp dt:dt="int">0</Timestamp><DateUtc dt:dt="string">2020-11-14T01:59:20Z</DateUtc></StartTime><FrequencyChanges><FrequencyChange><Frequency dt:dt="r8">2699980000</Frequency><Timestamp dt:dt="r8">3.24049035317348E+15</Timestamp><Cur…	좌우반구com(split BVF)_3-018-1	60.021	1.0.0.167	1	-1794385626	Professional	2.0.10.242	2.0.10.353	11-14-2020	2020-11-14 오전 1:59:21	10:59:21	2.0.10.248	31	1	z	시간	시	간	16	1	31	NULL	NULL	NULL	NULL	NULL	NULL	KSY3	List1	NULL	NULL	NULL	NULL	NULL	NULL	NULL	NULL	NULL	1	z	0	3	99829	0	z	257
좌우반구com(split BVF)_3	18	1	<?xml version="1.0"?>\n<Clock xmlns:dt="urn:schemas-microsoft-com:datatypes"><Description dt:dt="string">E-Prime Primary Realtime Clock</Description><StartTime><Timestamp dt:dt="int">0</Timestamp><DateUtc dt:dt="string">2020-11-14T01:59:20Z</DateUtc></StartTime><FrequencyChanges><FrequencyChange><Frequency dt:dt="r8">2699980000</Frequency><Timestamp dt:dt="r8">3.24049035317348E+15</Timestamp><Cur…	좌우반구com(split BVF)_3-018-1	60.021	1.0.0.167	1	-1794385626	Professional	2.0.10.242	2.0.10.353	11-14-2020	2020-11-14 오전 1:59:21	10:59:21	2.0.10.248	339	1	z	시기	시	기	NULL	NULL	NULL	NULL	NULL	NULL	126	1	75	KSY3	List3	NULL	NULL	NULL	NULL	NULL	NULL	NULL	NULL	NULL	0	z	0	3	889282	0	{/}	175
좌우반구com(split BVF)_3	18	1	<?xml version="1.0"?>\n<Clock xmlns:dt="urn:schemas-microsoft-com:datatypes"><Description dt:dt="string">E-Prime Primary Realtime Clock</Description><StartTime><Timestamp dt:dt="int">0</Timestamp><DateUtc dt:dt="string">2020-11-14T01:59:20Z</DateUtc></StartTime><FrequencyChanges><FrequencyChange><Frequency dt:dt="r8">2699980000</Frequency><Timestamp dt:dt="r8">3.24049035317348E+15</Timestamp><Cur…	좌우반구com(split BVF)_3-018-1	60.021	1.0.0.167	1	-1794385626	Professional	2.0.10.242	2.0.10.353	11-14-2020	2020-11-14 오전 1:59:21	10:59:21	2.0.10.248	36	1	z	시대	시	대	23	1	36	NULL	NULL	NULL	NULL	NULL	NULL	KSY3	List1	NULL	NULL	NULL	NULL	NULL	NULL	NULL	NULL	NULL	1	z	1	3	112424	0	z	318
좌우반구com(split BVF)_3	18	1	<?xml version="1.0"?>\n<Clock xmlns:dt="urn:schemas-microsoft-com:datatypes"><Description dt:dt="string">E-Prime Primary Realtime Clock</Description><StartTime><Timestamp dt:dt="int">0</Timestamp><DateUtc dt:dt="string">2020-11-14T01:59:20Z</DateUtc></StartTime><FrequencyChanges><FrequencyChange><Frequency dt:dt="r8">2699980000</Frequency><Timestamp dt:dt="r8">3.24049035317348E+15</Timestamp><Cur…	좌우반구com(split BVF)_3-018-1	60.021	1.0.0.167	1	-1794385626	Professional	2.0.10.242	2.0.10.353	11-14-2020	2020-11-14 오전 1:59:21	10:59:21	2.0.10.248	202	1	z	시도	시	도	NULL	NULL	NULL	126	1	70	NULL	NULL	NULL	KSY3	List2	NULL	NULL	NULL	NULL	NULL	NULL	NULL	NULL	NULL	1	z	1	3	540239	0	z	338
좌우반구com(split BVF)_3	18	1	<?xml version="1.0"?>\n<Clock xmlns:dt="urn:schemas-microsoft-com:datatypes"><Description dt:dt="string">E-Prime Primary Realtime Clock</Description><StartTime><Timestamp dt:dt="int">0</Timestamp><DateUtc dt:dt="string">2020-11-14T01:59:20Z</DateUtc></StartTime><FrequencyChanges><FrequencyChange><Frequency dt:dt="r8">2699980000</Frequency><Timestamp dt:dt="r8">3.24049035317348E+15</Timestamp><Cur…	좌우반구com(split BVF)_3-018-1	60.021	1.0.0.167	1	-1794385626	Professional	2.0.10.242	2.0.10.353	11-14-2020	2020-11-14 오전 1:59:21	10:59:21	2.0.10.248	200	2	{/}	시질	시	질	NULL	NULL	NULL	45	1	68	NULL	NULL	NULL	KSY2	List2	NULL	NULL	NULL	NULL	NULL	NULL	NULL	NULL	NULL	0	{/}	0	3	535191	0	z	323
좌우반구com(split BVF)_3	18	1	<?xml version="1.0"?>\n<Clock xmlns:dt="urn:schemas-microsoft-com:datatypes"><Description dt:dt="string">E-Prime Primary Realtime Clock</Description><StartTime><Timestamp dt:dt="int">0</Timestamp><DateUtc dt:dt="string">2020-11-14T01:59:20Z</DateUtc></StartTime><FrequencyChanges><FrequencyChange><Frequency dt:dt="r8">2699980000</Frequency><Timestamp dt:dt="r8">3.24049035317348E+15</Timestamp><Cur…	좌우반구com(split BVF)_3-018-1	60.021	1.0.0.167	1	-1794385626	Professional	2.0.10.242	2.0.10.353	11-14-2020	2020-11-14 오전 1:59:21	10:59:21	2.0.10.248	82	1	z	식비	식	비	35	1	82	NULL	NULL	NULL	NULL	NULL	NULL	KSY3	List1	NULL	NULL	NULL	NULL	NULL	NULL	NULL	NULL	NULL	1	z	1	3	231182	0	z	432
좌우반구com(split BVF)_3	18	1	<?xml version="1.0"?>\n<Clock xmlns:dt="urn:schemas-microsoft-com:datatypes"><Description dt:dt="string">E-Prime Primary Realtime Clock</Description><StartTime><Timestamp dt:dt="int">0</Timestamp><DateUtc dt:dt="string">2020-11-14T01:59:20Z</DateUtc></StartTime><FrequencyChanges><FrequencyChange><Frequency dt:dt="r8">2699980000</Frequency><Timestamp dt:dt="r8">3.24049035317348E+15</Timestamp><Cur…	좌우반구com(split BVF)_3-018-1	60.021	1.0.0.167	1	-1794385626	Professional	2.0.10.242	2.0.10.353	11-14-2020	2020-11-14 오전 1:59:21	10:59:21	2.0.10.248	360	2	{/}	식차	식	차	NULL	NULL	NULL	NULL	NULL	NULL	92	1	96	KSY2	List3	NULL	NULL	NULL	NULL	NULL	NULL	NULL	NULL	NULL	0	{/}	0	4	944563	0	z	293
좌우반구com(split BVF)_3	18	1	<?xml version="1.0"?>\n<Clock xmlns:dt="urn:schemas-microsoft-com:datatypes"><Description dt:dt="string">E-Prime Primary Realtime Clock</Description><StartTime><Timestamp dt:dt="int">0</Timestamp><DateUtc dt:dt="string">2020-11-14T01:59:20Z</DateUtc></StartTime><FrequencyChanges><FrequencyChange><Frequency dt:dt="r8">2699980000</Frequency><Timestamp dt:dt="r8">3.24049035317348E+15</Timestamp><Cur…	좌우반구com(split BVF)_3-018-1	60.021	1.0.0.167	1	-1794385626	Professional	2.0.10.242	2.0.10.353	11-14-2020	2020-11-14 오전 1:59:21	10:59:21	2.0.10.248	134	1	z	식탁	식	탁	NULL	NULL	NULL	18	1	2	NULL	NULL	NULL	KSY3	List2	NULL	NULL	NULL	NULL	NULL	NULL	NULL	NULL	NULL	1	z	0	3	366384	0	z	297
좌우반구com(split BVF)_3	18	1	<?xml version="1.0"?>\n<Clock xmlns:dt="urn:schemas-microsoft-com:datatypes"><Description dt:dt="string">E-Prime Primary Realtime Clock</Description><StartTime><Timestamp dt:dt="int">0</Timestamp><DateUtc dt:dt="string">2020-11-14T01:59:20Z</DateUtc></StartTime><FrequencyChanges><FrequencyChange><Frequency dt:dt="r8">2699980000</Frequency><Timestamp dt:dt="r8">3.24049035317348E+15</Timestamp><Cur…	좌우반구com(split BVF)_3-018-1	60.021	1.0.0.167	1	-1794385626	Professional	2.0.10.242	2.0.10.353	11-14-2020	2020-11-14 오전 1:59:21	10:59:21	2.0.10.248	284	2	{/}	실락	실	락	NULL	NULL	NULL	NULL	NULL	NULL	19	1	20	KSY2	List3	NULL	NULL	NULL	NULL	NULL	NULL	NULL	NULL	NULL	0	{/}	1	3	751214	0	z	431
좌우반구com(split BVF)_3	18	1	<?xml version="1.0"?>\n<Clock xmlns:dt="urn:schemas-microsoft-com:datatypes"><Description dt:dt="string">E-Prime Primary Realtime Clock</Description><StartTime><Timestamp dt:dt="int">0</Timestamp><DateUtc dt:dt="string">2020-11-14T01:59:20Z</DateUtc></StartTime><FrequencyChanges><FrequencyChange><Frequency dt:dt="r8">2699980000</Frequency><Timestamp dt:dt="r8">3.24049035317348E+15</Timestamp><Cur…	좌우반구com(split BVF)_3-018-1	60.021	1.0.0.167	1	-1794385626	Professional	2.0.10.242	2.0.10.353	11-14-2020	2020-11-14 오전 1:59:21	10:59:21	2.0.10.248	15	2	{/}	실작	실	작	113	1	15	NULL	NULL	NULL	NULL	NULL	NULL	KSY	List1	0		0	0	59277	183		0	0	1	{/}	0	3	59460	0	{/}	402
좌우반구com(split BVF)_3	18	1	<?xml version="1.0"?>\n<Clock xmlns:dt="urn:schemas-microsoft-com:datatypes"><Description dt:dt="string">E-Prime Primary Realtime Clock</Description><StartTime><Timestamp dt:dt="int">0</Timestamp><DateUtc dt:dt="string">2020-11-14T01:59:20Z</DateUtc></StartTime><FrequencyChanges><FrequencyChange><Frequency dt:dt="r8">2699980000</Frequency><Timestamp dt:dt="r8">3.24049035317348E+15</Timestamp><Cur…	좌우반구com(split BVF)_3-018-1	60.021	1.0.0.167	1	-1794385626	Professional	2.0.10.242	2.0.10.353	11-14-2020	2020-11-14 오전 1:59:21	10:59:21	2.0.10.248	354	1	z	실험	실	험	NULL	NULL	NULL	NULL	NULL	NULL	104	1	90	KSY3	List3	NULL	NULL	NULL	NULL	NULL	NULL	NULL	NULL	NULL	1	z	0	3	929118	0	z	426
좌우반구com(split BVF)_3	18	1	<?xml version="1.0"?>\n<Clock xmlns:dt="urn:schemas-microsoft-com:datatypes"><Description dt:dt="string">E-Prime Primary Realtime Clock</Description><StartTime><Timestamp dt:dt="int">0</Timestamp><DateUtc dt:dt="string">2020-11-14T01:59:20Z</DateUtc></StartTime><FrequencyChanges><FrequencyChange><Frequency dt:dt="r8">2699980000</Frequency><Timestamp dt:dt="r8">3.24049035317348E+15</Timestamp><Cur…	좌우반구com(split BVF)_3-018-1	60.021	1.0.0.167	1	-1794385626	Professional	2.0.10.242	2.0.10.353	11-14-2020	2020-11-14 오전 1:59:21	10:59:21	2.0.10.248	55	1	z	심복	심	복	45	1	55	NULL	NULL	NULL	NULL	NULL	NULL	KSY3	List1	NULL	NULL	NULL	NULL	NULL	NULL	NULL	NULL	NULL	1	z	0	3	161790	0	z	391
좌우반구com(split BVF)_3	18	1	<?xml version="1.0"?>\n<Clock xmlns:dt="urn:schemas-microsoft-com:datatypes"><Description dt:dt="string">E-Prime Primary Realtime Clock</Description><StartTime><Timestamp dt:dt="int">0</Timestamp><DateUtc dt:dt="string">2020-11-14T01:59:20Z</DateUtc></StartTime><FrequencyChanges><FrequencyChange><Frequency dt:dt="r8">2699980000</Frequency><Timestamp dt:dt="r8">3.24049035317348E+15</Timestamp><Cur…	좌우반구com(split BVF)_3-018-1	60.021	1.0.0.167	1	-1794385626	Professional	2.0.10.242	2.0.10.353	11-14-2020	2020-11-14 오전 1:59:21	10:59:21	2.0.10.248	387	1	z	심신	심	신	NULL	NULL	NULL	NULL	NULL	NULL	33	1	123	KSY3	List3	NULL	NULL	NULL	NULL	NULL	NULL	NULL	NULL	NULL	1	z	0	4	1014105	0	z	438
좌우반구com(split BVF)_3	18	1	<?xml version="1.0"?>\n<Clock xmlns:dt="urn:schemas-microsoft-com:datatypes"><Description dt:dt="string">E-Prime Primary Realtime Clock</Description><StartTime><Timestamp dt:dt="int">0</Timestamp><DateUtc dt:dt="string">2020-11-14T01:59:20Z</DateUtc></StartTime><FrequencyChanges><FrequencyChange><Frequency dt:dt="r8">2699980000</Frequency><Timestamp dt:dt="r8">3.24049035317348E+15</Timestamp><Cur…	좌우반구com(split BVF)_3-018-1	60.021	1.0.0.167	1	-1794385626	Professional	2.0.10.242	2.0.10.353	11-14-2020	2020-11-14 오전 1:59:21	10:59:21	2.0.10.248	140	2	{/}	압례	압	례	NULL	NULL	NULL	80	1	8	NULL	NULL	NULL	KSY3	List2	NULL	NULL	NULL	NULL	NULL	NULL	NULL	NULL	NULL	0	{/}	0	4	381796	0	z	349
좌우반구com(split BVF)_3	18	1	<?xml version="1.0"?>\n<Clock xmlns:dt="urn:schemas-microsoft-com:datatypes"><Description dt:dt="string">E-Prime Primary Realtime Clock</Description><StartTime><Timestamp dt:dt="int">0</Timestamp><DateUtc dt:dt="string">2020-11-14T01:59:20Z</DateUtc></StartTime><FrequencyChanges><FrequencyChange><Frequency dt:dt="r8">2699980000</Frequency><Timestamp dt:dt="r8">3.24049035317348E+15</Timestamp><Cur…	좌우반구com(split BVF)_3-018-1	60.021	1.0.0.167	1	-1794385626	Professional	2.0.10.242	2.0.10.353	11-14-2020	2020-11-14 오전 1:59:21	10:59:21	2.0.10.248	37	1	z	압축	압	축	64	1	37	NULL	NULL	NULL	NULL	NULL	NULL	KSY3	List1	NULL	NULL	NULL	NULL	NULL	NULL	NULL	NULL	NULL	1	z	0	3	114940	0	z	421
좌우반구com(split BVF)_3	18	1	<?xml version="1.0"?>\n<Clock xmlns:dt="urn:schemas-microsoft-com:datatypes"><Description dt:dt="string">E-Prime Primary Realtime Clock</Description><StartTime><Timestamp dt:dt="int">0</Timestamp><DateUtc dt:dt="string">2020-11-14T01:59:20Z</DateUtc></StartTime><FrequencyChanges><FrequencyChange><Frequency dt:dt="r8">2699980000</Frequency><Timestamp dt:dt="r8">3.24049035317348E+15</Timestamp><Cur…	좌우반구com(split BVF)_3-018-1	60.021	1.0.0.167	1	-1794385626	Professional	2.0.10.242	2.0.10.353	11-14-2020	2020-11-14 오전 1:59:21	10:59:21	2.0.10.248	144	2	{/}	양간	양	간	NULL	NULL	NULL	34	1	12	NULL	NULL	NULL	KSY3	List2	NULL	NULL	NULL	NULL	NULL	NULL	NULL	NULL	NULL	1	{/}	0	3	392242	0	{/}	359
좌우반구com(split BVF)_3	18	1	<?xml version="1.0"?>\n<Clock xmlns:dt="urn:schemas-microsoft-com:datatypes"><Description dt:dt="string">E-Prime Primary Realtime Clock</Description><StartTime><Timestamp dt:dt="int">0</Timestamp><DateUtc dt:dt="string">2020-11-14T01:59:20Z</DateUtc></StartTime><FrequencyChanges><FrequencyChange><Frequency dt:dt="r8">2699980000</Frequency><Timestamp dt:dt="r8">3.24049035317348E+15</Timestamp><Cur…	좌우반구com(split BVF)_3-018-1	60.021	1.0.0.167	1	-1794385626	Professional	2.0.10.242	2.0.10.353	11-14-2020	2020-11-14 오전 1:59:21	10:59:21	2.0.10.248	259	2	{/}	양급	양	급	NULL	NULL	NULL	119	1	127	NULL	NULL	NULL	KSY2	List2	NULL	NULL	NULL	NULL	NULL	NULL	NULL	NULL	NULL	1	{/}	0	3	685771	0	{/}	593
좌우반구com(split BVF)_3	18	1	<?xml version="1.0"?>\n<Clock xmlns:dt="urn:schemas-microsoft-com:datatypes"><Description dt:dt="string">E-Prime Primary Realtime Clock</Description><StartTime><Timestamp dt:dt="int">0</Timestamp><DateUtc dt:dt="string">2020-11-14T01:59:20Z</DateUtc></StartTime><FrequencyChanges><FrequencyChange><Frequency dt:dt="r8">2699980000</Frequency><Timestamp dt:dt="r8">3.24049035317348E+15</Timestamp><Cur…	좌우반구com(split BVF)_3-018-1	60.021	1.0.0.167	1	-1794385626	Professional	2.0.10.242	2.0.10.353	11-14-2020	2020-11-14 오전 1:59:21	10:59:21	2.0.10.248	371	1	z	양념	양	념	NULL	NULL	NULL	NULL	NULL	NULL	129	1	107	KSY3	List3	NULL	NULL	NULL	NULL	NULL	NULL	NULL	NULL	NULL	1	z	0	4	972453	0	z	443
좌우반구com(split BVF)_3	18	1	<?xml version="1.0"?>\n<Clock xmlns:dt="urn:schemas-microsoft-com:datatypes"><Description dt:dt="string">E-Prime Primary Realtime Clock</Description><StartTime><Timestamp dt:dt="int">0</Timestamp><DateUtc dt:dt="string">2020-11-14T01:59:20Z</DateUtc></StartTime><FrequencyChanges><FrequencyChange><Frequency dt:dt="r8">2699980000</Frequency><Timestamp dt:dt="r8">3.24049035317348E+15</Timestamp><Cur…	좌우반구com(split BVF)_3-018-1	60.021	1.0.0.167	1	-1794385626	Professional	2.0.10.242	2.0.10.353	11-14-2020	2020-11-14 오전 1:59:21	10:59:21	2.0.10.248	33	2	{/}	양최	양	최	2	1	33	NULL	NULL	NULL	NULL	NULL	NULL	KSY3	List1	NULL	NULL	NULL	NULL	NULL	NULL	NULL	NULL	NULL	1	{/}	0	4	104894	0	{/}	424
좌우반구com(split BVF)_3	18	1	<?xml version="1.0"?>\n<Clock xmlns:dt="urn:schemas-microsoft-com:datatypes"><Description dt:dt="string">E-Prime Primary Realtime Clock</Description><StartTime><Timestamp dt:dt="int">0</Timestamp><DateUtc dt:dt="string">2020-11-14T01:59:20Z</DateUtc></StartTime><FrequencyChanges><FrequencyChange><Frequency dt:dt="r8">2699980000</Frequency><Timestamp dt:dt="r8">3.24049035317348E+15</Timestamp><Cur…	좌우반구com(split BVF)_3-018-1	60.021	1.0.0.167	1	-1794385626	Professional	2.0.10.242	2.0.10.353	11-14-2020	2020-11-14 오전 1:59:21	10:59:21	2.0.10.248	224	1	z	어휘	어	휘	NULL	NULL	NULL	58	1	92	NULL	NULL	NULL	KSY3	List2	NULL	NULL	NULL	NULL	NULL	NULL	NULL	NULL	NULL	0	z	1	3	596469	0	{/}	288
좌우반구com(split BVF)_3	18	1	<?xml version="1.0"?>\n<Clock xmlns:dt="urn:schemas-microsoft-com:datatypes"><Description dt:dt="string">E-Prime Primary Realtime Clock</Description><StartTime><Timestamp dt:dt="int">0</Timestamp><DateUtc dt:dt="string">2020-11-14T01:59:20Z</DateUtc></StartTime><FrequencyChanges><FrequencyChange><Frequency dt:dt="r8">2699980000</Frequency><Timestamp dt:dt="r8">3.24049035317348E+15</Timestamp><Cur…	좌우반구com(split BVF)_3-018-1	60.021	1.0.0.167	1	-1794385626	Professional	2.0.10.242	2.0.10.353	11-14-2020	2020-11-14 오전 1:59:21	10:59:21	2.0.10.248	283	2	{/}	엄도	엄	도	NULL	NULL	NULL	NULL	NULL	NULL	82	1	19	KSY	List3	0		0	-1	748282	183		0	0	1	{/}	1	3	748465	0	{/}	554
좌우반구com(split BVF)_3	18	1	<?xml version="1.0"?>\n<Clock xmlns:dt="urn:schemas-microsoft-com:datatypes"><Description dt:dt="string">E-Prime Primary Realtime Clock</Description><StartTime><Timestamp dt:dt="int">0</Timestamp><DateUtc dt:dt="string">2020-11-14T01:59:20Z</DateUtc></StartTime><FrequencyChanges><FrequencyChange><Frequency dt:dt="r8">2699980000</Frequency><Timestamp dt:dt="r8">3.24049035317348E+15</Timestamp><Cur…	좌우반구com(split BVF)_3-018-1	60.021	1.0.0.167	1	-1794385626	Professional	2.0.10.242	2.0.10.353	11-14-2020	2020-11-14 오전 1:59:21	10:59:21	2.0.10.248	87	1	z	엄마	엄	마	42	1	87	NULL	NULL	NULL	NULL	NULL	NULL	KSY3	List1	NULL	NULL	NULL	NULL	NULL	NULL	NULL	NULL	NULL	1	z	0	3	244111	0	z	332
좌우반구com(split BVF)_3	18	1	<?xml version="1.0"?>\n<Clock xmlns:dt="urn:schemas-microsoft-com:datatypes"><Description dt:dt="string">E-Prime Primary Realtime Clock</Description><StartTime><Timestamp dt:dt="int">0</Timestamp><DateUtc dt:dt="string">2020-11-14T01:59:20Z</DateUtc></StartTime><FrequencyChanges><FrequencyChange><Frequency dt:dt="r8">2699980000</Frequency><Timestamp dt:dt="r8">3.24049035317348E+15</Timestamp><Cur…	좌우반구com(split BVF)_3-018-1	60.021	1.0.0.167	1	-1794385626	Professional	2.0.10.242	2.0.10.353	11-14-2020	2020-11-14 오전 1:59:21	10:59:21	2.0.10.248	310	2	{/}	엇압	엇	압	NULL	NULL	NULL	NULL	NULL	NULL	7	1	46	KSY	List3	0		0	0	817708	183		0	0	1	{/}	0	3	817891	0	{/}	239
좌우반구com(split BVF)_3	18	1	<?xml version="1.0"?>\n<Clock xmlns:dt="urn:schemas-microsoft-com:datatypes"><Description dt:dt="string">E-Prime Primary Realtime Clock</Description><StartTime><Timestamp dt:dt="int">0</Timestamp><DateUtc dt:dt="string">2020-11-14T01:59:20Z</DateUtc></StartTime><FrequencyChanges><FrequencyChange><Frequency dt:dt="r8">2699980000</Frequency><Timestamp dt:dt="r8">3.24049035317348E+15</Timestamp><Cur…	좌우반구com(split BVF)_3-018-1	60.021	1.0.0.167	1	-1794385626	Professional	2.0.10.242	2.0.10.353	11-14-2020	2020-11-14 오전 1:59:21	10:59:21	2.0.10.248	246	2	{/}	여별	여	별	NULL	NULL	NULL	60	1	114	NULL	NULL	NULL	KSY	List2	0		0	-1	652716	183		0	0	1	{/}	0	3	652899	0	{/}	353
좌우반구com(split BVF)_3	18	1	<?xml version="1.0"?>\n<Clock xmlns:dt="urn:schemas-microsoft-com:datatypes"><Description dt:dt="string">E-Prime Primary Realtime Clock</Description><StartTime><Timestamp dt:dt="int">0</Timestamp><DateUtc dt:dt="string">2020-11-14T01:59:20Z</DateUtc></StartTime><FrequencyChanges><FrequencyChange><Frequency dt:dt="r8">2699980000</Frequency><Timestamp dt:dt="r8">3.24049035317348E+15</Timestamp><Cur…	좌우반구com(split BVF)_3-018-1	60.021	1.0.0.167	1	-1794385626	Professional	2.0.10.242	2.0.10.353	11-14-2020	2020-11-14 오전 1:59:21	10:59:21	2.0.10.248	351	2	{/}	여본	여	본	NULL	NULL	NULL	NULL	NULL	NULL	124	1	87	KSY2	List3	NULL	NULL	NULL	NULL	NULL	NULL	NULL	NULL	NULL	0	{/}	0	3	921321	0	z	335
좌우반구com(split BVF)_3	18	1	<?xml version="1.0"?>\n<Clock xmlns:dt="urn:schemas-microsoft-com:datatypes"><Description dt:dt="string">E-Prime Primary Realtime Clock</Description><StartTime><Timestamp dt:dt="int">0</Timestamp><DateUtc dt:dt="string">2020-11-14T01:59:20Z</DateUtc></StartTime><FrequencyChanges><FrequencyChange><Frequency dt:dt="r8">2699980000</Frequency><Timestamp dt:dt="r8">3.24049035317348E+15</Timestamp><Cur…	좌우반구com(split BVF)_3-018-1	60.021	1.0.0.167	1	-1794385626	Professional	2.0.10.242	2.0.10.353	11-14-2020	2020-11-14 오전 1:59:21	10:59:21	2.0.10.248	136	1	z	여생	여	생	NULL	NULL	NULL	20	1	4	NULL	NULL	NULL	KSY3	List2	NULL	NULL	NULL	NULL	NULL	NULL	NULL	NULL	NULL	1	z	0	4	371433	0	z	467
좌우반구com(split BVF)_3	18	1	<?xml version="1.0"?>\n<Clock xmlns:dt="urn:schemas-microsoft-com:datatypes"><Description dt:dt="string">E-Prime Primary Realtime Clock</Description><StartTime><Timestamp dt:dt="int">0</Timestamp><DateUtc dt:dt="string">2020-11-14T01:59:20Z</DateUtc></StartTime><FrequencyChanges><FrequencyChange><Frequency dt:dt="r8">2699980000</Frequency><Timestamp dt:dt="r8">3.24049035317348E+15</Timestamp><Cur…	좌우반구com(split BVF)_3-018-1	60.021	1.0.0.167	1	-1794385626	Professional	2.0.10.242	2.0.10.353	11-14-2020	2020-11-14 오전 1:59:21	10:59:21	2.0.10.248	54	2	{/}	열례	열	례	22	1	54	NULL	NULL	NULL	NULL	NULL	NULL	KSY2	List1	NULL	NULL	NULL	NULL	NULL	NULL	NULL	NULL	NULL	1	{/}	0	3	159108	0	{/}	484
좌우반구com(split BVF)_3	18	1	<?xml version="1.0"?>\n<Clock xmlns:dt="urn:schemas-microsoft-com:datatypes"><Description dt:dt="string">E-Prime Primary Realtime Clock</Description><StartTime><Timestamp dt:dt="int">0</Timestamp><DateUtc dt:dt="string">2020-11-14T01:59:20Z</DateUtc></StartTime><FrequencyChanges><FrequencyChange><Frequency dt:dt="r8">2699980000</Frequency><Timestamp dt:dt="r8">3.24049035317348E+15</Timestamp><Cur…	좌우반구com(split BVF)_3-018-1	60.021	1.0.0.167	1	-1794385626	Professional	2.0.10.242	2.0.10.353	11-14-2020	2020-11-14 오전 1:59:21	10:59:21	2.0.10.248	104	2	{/}	열박	열	박	44	1	104	NULL	NULL	NULL	NULL	NULL	NULL	KSY2	List1	NULL	NULL	NULL	NULL	NULL	NULL	NULL	NULL	NULL	1	{/}	0	4	287796	0	{/}	526
좌우반구com(split BVF)_3	18	1	<?xml version="1.0"?>\n<Clock xmlns:dt="urn:schemas-microsoft-com:datatypes"><Description dt:dt="string">E-Prime Primary Realtime Clock</Description><StartTime><Timestamp dt:dt="int">0</Timestamp><DateUtc dt:dt="string">2020-11-14T01:59:20Z</DateUtc></StartTime><FrequencyChanges><FrequencyChange><Frequency dt:dt="r8">2699980000</Frequency><Timestamp dt:dt="r8">3.24049035317348E+15</Timestamp><Cur…	좌우반구com(split BVF)_3-018-1	60.021	1.0.0.167	1	-1794385626	Professional	2.0.10.242	2.0.10.353	11-14-2020	2020-11-14 오전 1:59:21	10:59:21	2.0.10.248	76	2	{/}	열응	열	응	109	1	76	NULL	NULL	NULL	NULL	NULL	NULL	KSY3	List1	NULL	NULL	NULL	NULL	NULL	NULL	NULL	NULL	NULL	1	{/}	1	3	215654	0	{/}	378
좌우반구com(split BVF)_3	18	1	<?xml version="1.0"?>\n<Clock xmlns:dt="urn:schemas-microsoft-com:datatypes"><Description dt:dt="string">E-Prime Primary Realtime Clock</Description><StartTime><Timestamp dt:dt="int">0</Timestamp><DateUtc dt:dt="string">2020-11-14T01:59:20Z</DateUtc></StartTime><FrequencyChanges><FrequencyChange><Frequency dt:dt="r8">2699980000</Frequency><Timestamp dt:dt="r8">3.24049035317348E+15</Timestamp><Cur…	좌우반구com(split BVF)_3-018-1	60.021	1.0.0.167	1	-1794385626	Professional	2.0.10.242	2.0.10.353	11-14-2020	2020-11-14 오전 1:59:21	10:59:21	2.0.10.248	26	1	z	열정	열	정	54	1	26	NULL	NULL	NULL	NULL	NULL	NULL	KSY3	List1	NULL	NULL	NULL	NULL	NULL	NULL	NULL	NULL	NULL	1	z	0	3	87300	0	z	402
좌우반구com(split BVF)_3	18	1	<?xml version="1.0"?>\n<Clock xmlns:dt="urn:schemas-microsoft-com:datatypes"><Description dt:dt="string">E-Prime Primary Realtime Clock</Description><StartTime><Timestamp dt:dt="int">0</Timestamp><DateUtc dt:dt="string">2020-11-14T01:59:20Z</DateUtc></StartTime><FrequencyChanges><FrequencyChange><Frequency dt:dt="r8">2699980000</Frequency><Timestamp dt:dt="r8">3.24049035317348E+15</Timestamp><Cur…	좌우반구com(split BVF)_3-018-1	60.021	1.0.0.167	1	-1794385626	Professional	2.0.10.242	2.0.10.353	11-14-2020	2020-11-14 오전 1:59:21	10:59:21	2.0.10.248	245	1	z	오류	오	류	NULL	NULL	NULL	47	1	113	NULL	NULL	NULL	KSY3	List2	NULL	NULL	NULL	NULL	NULL	NULL	NULL	NULL	NULL	1	z	0	3	650350	0	z	351
좌우반구com(split BVF)_3	18	1	<?xml version="1.0"?>\n<Clock xmlns:dt="urn:schemas-microsoft-com:datatypes"><Description dt:dt="string">E-Prime Primary Realtime Clock</Description><StartTime><Timestamp dt:dt="int">0</Timestamp><DateUtc dt:dt="string">2020-11-14T01:59:20Z</DateUtc></StartTime><FrequencyChanges><FrequencyChange><Frequency dt:dt="r8">2699980000</Frequency><Timestamp dt:dt="r8">3.24049035317348E+15</Timestamp><Cur…	좌우반구com(split BVF)_3-018-1	60.021	1.0.0.167	1	-1794385626	Professional	2.0.10.242	2.0.10.353	11-14-2020	2020-11-14 오전 1:59:21	10:59:21	2.0.10.248	386	1	z	오해	오	해	NULL	NULL	NULL	NULL	NULL	NULL	18	1	122	KSY3	List3	NULL	NULL	NULL	NULL	NULL	NULL	NULL	NULL	NULL	1	z	0	3	1011539	0	z	356
좌우반구com(split BVF)_3	18	1	<?xml version="1.0"?>\n<Clock xmlns:dt="urn:schemas-microsoft-com:datatypes"><Description dt:dt="string">E-Prime Primary Realtime Clock</Description><StartTime><Timestamp dt:dt="int">0</Timestamp><DateUtc dt:dt="string">2020-11-14T01:59:20Z</DateUtc></StartTime><FrequencyChanges><FrequencyChange><Frequency dt:dt="r8">2699980000</Frequency><Timestamp dt:dt="r8">3.24049035317348E+15</Timestamp><Cur…	좌우반구com(split BVF)_3-018-1	60.021	1.0.0.167	1	-1794385626	Professional	2.0.10.242	2.0.10.353	11-14-2020	2020-11-14 오전 1:59:21	10:59:21	2.0.10.248	234	2	{/}	외보	외	보	NULL	NULL	NULL	69	1	102	NULL	NULL	NULL	KSY3	List2	NULL	NULL	NULL	NULL	NULL	NULL	NULL	NULL	NULL	1	{/}	0	3	622410	0	{/}	358
좌우반구com(split BVF)_3	18	1	<?xml version="1.0"?>\n<Clock xmlns:dt="urn:schemas-microsoft-com:datatypes"><Description dt:dt="string">E-Prime Primary Realtime Clock</Description><StartTime><Timestamp dt:dt="int">0</Timestamp><DateUtc dt:dt="string">2020-11-14T01:59:20Z</DateUtc></StartTime><FrequencyChanges><FrequencyChange><Frequency dt:dt="r8">2699980000</Frequency><Timestamp dt:dt="r8">3.24049035317348E+15</Timestamp><Cur…	좌우반구com(split BVF)_3-018-1	60.021	1.0.0.167	1	-1794385626	Professional	2.0.10.242	2.0.10.353	11-14-2020	2020-11-14 오전 1:59:21	10:59:21	2.0.10.248	51	1	z	외부	외	부	27	1	51	NULL	NULL	NULL	NULL	NULL	NULL	KSY3	List1	NULL	NULL	NULL	NULL	NULL	NULL	NULL	NULL	NULL	1	z	0	3	151244	0	z	401
좌우반구com(split BVF)_3	18	1	<?xml version="1.0"?>\n<Clock xmlns:dt="urn:schemas-microsoft-com:datatypes"><Description dt:dt="string">E-Prime Primary Realtime Clock</Description><StartTime><Timestamp dt:dt="int">0</Timestamp><DateUtc dt:dt="string">2020-11-14T01:59:20Z</DateUtc></StartTime><FrequencyChanges><FrequencyChange><Frequency dt:dt="r8">2699980000</Frequency><Timestamp dt:dt="r8">3.24049035317348E+15</Timestamp><Cur…	좌우반구com(split BVF)_3-018-1	60.021	1.0.0.167	1	-1794385626	Professional	2.0.10.242	2.0.10.353	11-14-2020	2020-11-14 오전 1:59:21	10:59:21	2.0.10.248	129	2	{/}	요명	요	명	114	1	129	NULL	NULL	NULL	NULL	NULL	NULL	KSY	List1	0		0	-1	351873	183		0	0	1	{/}	0	3	352056	0	{/}	521
좌우반구com(split BVF)_3	18	1	<?xml version="1.0"?>\n<Clock xmlns:dt="urn:schemas-microsoft-com:datatypes"><Description dt:dt="string">E-Prime Primary Realtime Clock</Description><StartTime><Timestamp dt:dt="int">0</Timestamp><DateUtc dt:dt="string">2020-11-14T01:59:20Z</DateUtc></StartTime><FrequencyChanges><FrequencyChange><Frequency dt:dt="r8">2699980000</Frequency><Timestamp dt:dt="r8">3.24049035317348E+15</Timestamp><Cur…	좌우반구com(split BVF)_3-018-1	60.021	1.0.0.167	1	-1794385626	Professional	2.0.10.242	2.0.10.353	11-14-2020	2020-11-14 오전 1:59:21	10:59:21	2.0.10.248	105	1	z	요소	요	소	55	1	105	NULL	NULL	NULL	NULL	NULL	NULL	KSY3	List1	NULL	NULL	NULL	NULL	NULL	NULL	NULL	NULL	NULL	1	z	0	3	290528	0	z	323
좌우반구com(split BVF)_3	18	1	<?xml version="1.0"?>\n<Clock xmlns:dt="urn:schemas-microsoft-com:datatypes"><Description dt:dt="string">E-Prime Primary Realtime Clock</Description><StartTime><Timestamp dt:dt="int">0</Timestamp><DateUtc dt:dt="string">2020-11-14T01:59:20Z</DateUtc></StartTime><FrequencyChanges><FrequencyChange><Frequency dt:dt="r8">2699980000</Frequency><Timestamp dt:dt="r8">3.24049035317348E+15</Timestamp><Cur…	좌우반구com(split BVF)_3-018-1	60.021	1.0.0.167	1	-1794385626	Professional	2.0.10.242	2.0.10.353	11-14-2020	2020-11-14 오전 1:59:21	10:59:21	2.0.10.248	358	1	z	요청	요	청	NULL	NULL	NULL	NULL	NULL	NULL	67	1	94	KSY3	List3	NULL	NULL	NULL	NULL	NULL	NULL	NULL	NULL	NULL	1	z	1	3	939414	0	z	306
좌우반구com(split BVF)_3	18	1	<?xml version="1.0"?>\n<Clock xmlns:dt="urn:schemas-microsoft-com:datatypes"><Description dt:dt="string">E-Prime Primary Realtime Clock</Description><StartTime><Timestamp dt:dt="int">0</Timestamp><DateUtc dt:dt="string">2020-11-14T01:59:20Z</DateUtc></StartTime><FrequencyChanges><FrequencyChange><Frequency dt:dt="r8">2699980000</Frequency><Timestamp dt:dt="r8">3.24049035317348E+15</Timestamp><Cur…	좌우반구com(split BVF)_3-018-1	60.021	1.0.0.167	1	-1794385626	Professional	2.0.10.242	2.0.10.353	11-14-2020	2020-11-14 오전 1:59:21	10:59:21	2.0.10.248	262	2	{/}	용스	용	스	NULL	NULL	NULL	108	1	130	NULL	NULL	NULL	KSY	List2	0		0	-1	693668	184		0	0	1	{/}	0	4	693852	0	{/}	371
좌우반구com(split BVF)_3	18	1	<?xml version="1.0"?>\n<Clock xmlns:dt="urn:schemas-microsoft-com:datatypes"><Description dt:dt="string">E-Prime Primary Realtime Clock</Description><StartTime><Timestamp dt:dt="int">0</Timestamp><DateUtc dt:dt="string">2020-11-14T01:59:20Z</DateUtc></StartTime><FrequencyChanges><FrequencyChange><Frequency dt:dt="r8">2699980000</Frequency><Timestamp dt:dt="r8">3.24049035317348E+15</Timestamp><Cur…	좌우반구com(split BVF)_3-018-1	60.021	1.0.0.167	1	-1794385626	Professional	2.0.10.242	2.0.10.353	11-14-2020	2020-11-14 오전 1:59:21	10:59:21	2.0.10.248	393	1	z	용어	용	어	NULL	NULL	NULL	NULL	NULL	NULL	43	1	129	KSY3	List3	NULL	NULL	NULL	NULL	NULL	NULL	NULL	NULL	NULL	1	z	0	4	1029666	0	z	309
좌우반구com(split BVF)_3	18	1	<?xml version="1.0"?>\n<Clock xmlns:dt="urn:schemas-microsoft-com:datatypes"><Description dt:dt="string">E-Prime Primary Realtime Clock</Description><StartTime><Timestamp dt:dt="int">0</Timestamp><DateUtc dt:dt="string">2020-11-14T01:59:20Z</DateUtc></StartTime><FrequencyChanges><FrequencyChange><Frequency dt:dt="r8">2699980000</Frequency><Timestamp dt:dt="r8">3.24049035317348E+15</Timestamp><Cur…	좌우반구com(split BVF)_3-018-1	60.021	1.0.0.167	1	-1794385626	Professional	2.0.10.242	2.0.10.353	11-14-2020	2020-11-14 오전 1:59:21	10:59:21	2.0.10.248	86	1	z	우려	우	려	38	1	86	NULL	NULL	NULL	NULL	NULL	NULL	KSY3	List1	NULL	NULL	NULL	NULL	NULL	NULL	NULL	NULL	NULL	1	z	0	4	241629	0	z	284
좌우반구com(split BVF)_3	18	1	<?xml version="1.0"?>\n<Clock xmlns:dt="urn:schemas-microsoft-com:datatypes"><Description dt:dt="string">E-Prime Primary Realtime Clock</Description><StartTime><Timestamp dt:dt="int">0</Timestamp><DateUtc dt:dt="string">2020-11-14T01:59:20Z</DateUtc></StartTime><FrequencyChanges><FrequencyChange><Frequency dt:dt="r8">2699980000</Frequency><Timestamp dt:dt="r8">3.24049035317348E+15</Timestamp><Cur…	좌우반구com(split BVF)_3-018-1	60.021	1.0.0.167	1	-1794385626	Professional	2.0.10.242	2.0.10.353	11-14-2020	2020-11-14 오전 1:59:21	10:59:21	2.0.10.248	376	2	{/}	운국	운	국	NULL	NULL	NULL	NULL	NULL	NULL	6	1	112	KSY	List3	0		0	-1	985531	184		0	0	1	{/}	0	4	985715	0	{/}	468
좌우반구com(split BVF)_3	18	1	<?xml version="1.0"?>\n<Clock xmlns:dt="urn:schemas-microsoft-com:datatypes"><Description dt:dt="string">E-Prime Primary Realtime Clock</Description><StartTime><Timestamp dt:dt="int">0</Timestamp><DateUtc dt:dt="string">2020-11-14T01:59:20Z</DateUtc></StartTime><FrequencyChanges><FrequencyChange><Frequency dt:dt="r8">2699980000</Frequency><Timestamp dt:dt="r8">3.24049035317348E+15</Timestamp><Cur…	좌우반구com(split BVF)_3-018-1	60.021	1.0.0.167	1	-1794385626	Professional	2.0.10.242	2.0.10.353	11-14-2020	2020-11-14 오전 1:59:21	10:59:21	2.0.10.248	340	2	{/}	운속	운	속	NULL	NULL	NULL	NULL	NULL	NULL	69	1	76	KSY2	List3	NULL	NULL	NULL	NULL	NULL	NULL	NULL	NULL	NULL	0	{/}	0	5	891666	0		0
좌우반구com(split BVF)_3	18	1	<?xml version="1.0"?>\n<Clock xmlns:dt="urn:schemas-microsoft-com:datatypes"><Description dt:dt="string">E-Prime Primary Realtime Clock</Description><StartTime><Timestamp dt:dt="int">0</Timestamp><DateUtc dt:dt="string">2020-11-14T01:59:20Z</DateUtc></StartTime><FrequencyChanges><FrequencyChange><Frequency dt:dt="r8">2699980000</Frequency><Timestamp dt:dt="r8">3.24049035317348E+15</Timestamp><Cur…	좌우반구com(split BVF)_3-018-1	60.021	1.0.0.167	1	-1794385626	Professional	2.0.10.242	2.0.10.353	11-14-2020	2020-11-14 오전 1:59:21	10:59:21	2.0.10.248	280	1	z	원리	원	리	NULL	NULL	NULL	NULL	NULL	NULL	85	1	16	KSY3	List3	NULL	NULL	NULL	NULL	NULL	NULL	NULL	NULL	NULL	1	z	0	3	740685	0	z	337
좌우반구com(split BVF)_3	18	1	<?xml version="1.0"?>\n<Clock xmlns:dt="urn:schemas-microsoft-com:datatypes"><Description dt:dt="string">E-Prime Primary Realtime Clock</Description><StartTime><Timestamp dt:dt="int">0</Timestamp><DateUtc dt:dt="string">2020-11-14T01:59:20Z</DateUtc></StartTime><FrequencyChanges><FrequencyChange><Frequency dt:dt="r8">2699980000</Frequency><Timestamp dt:dt="r8">3.24049035317348E+15</Timestamp><Cur…	좌우반구com(split BVF)_3-018-1	60.021	1.0.0.167	1	-1794385626	Professional	2.0.10.242	2.0.10.353	11-14-2020	2020-11-14 오전 1:59:21	10:59:21	2.0.10.248	302	1	z	원인	원	인	NULL	NULL	NULL	NULL	NULL	NULL	87	1	38	KSY3	List3	NULL	NULL	NULL	NULL	NULL	NULL	NULL	NULL	NULL	1	z	0	3	797898	0	z	320
좌우반구com(split BVF)_3	18	1	<?xml version="1.0"?>\n<Clock xmlns:dt="urn:schemas-microsoft-com:datatypes"><Description dt:dt="string">E-Prime Primary Realtime Clock</Description><StartTime><Timestamp dt:dt="int">0</Timestamp><DateUtc dt:dt="string">2020-11-14T01:59:20Z</DateUtc></StartTime><FrequencyChanges><FrequencyChange><Frequency dt:dt="r8">2699980000</Frequency><Timestamp dt:dt="r8">3.24049035317348E+15</Timestamp><Cur…	좌우반구com(split BVF)_3-018-1	60.021	1.0.0.167	1	-1794385626	Professional	2.0.10.242	2.0.10.353	11-14-2020	2020-11-14 오전 1:59:21	10:59:21	2.0.10.248	46	1	z	원장	원	장	5	1	46	NULL	NULL	NULL	NULL	NULL	NULL	KSY3	List1	NULL	NULL	NULL	NULL	NULL	NULL	NULL	NULL	NULL	1	z	0	4	138199	0	z	370
좌우반구com(split BVF)_3	18	1	<?xml version="1.0"?>\n<Clock xmlns:dt="urn:schemas-microsoft-com:datatypes"><Description dt:dt="string">E-Prime Primary Realtime Clock</Description><StartTime><Timestamp dt:dt="int">0</Timestamp><DateUtc dt:dt="string">2020-11-14T01:59:20Z</DateUtc></StartTime><FrequencyChanges><FrequencyChange><Frequency dt:dt="r8">2699980000</Frequency><Timestamp dt:dt="r8">3.24049035317348E+15</Timestamp><Cur…	좌우반구com(split BVF)_3-018-1	60.021	1.0.0.167	1	-1794385626	Professional	2.0.10.242	2.0.10.353	11-14-2020	2020-11-14 오전 1:59:21	10:59:21	2.0.10.248	208	2	{/}	원착	원	착	NULL	NULL	NULL	11	1	76	NULL	NULL	NULL	KSY3	List2	NULL	NULL	NULL	NULL	NULL	NULL	NULL	NULL	NULL	1	{/}	0	3	555767	0	{/}	498
좌우반구com(split BVF)_3	18	1	<?xml version="1.0"?>\n<Clock xmlns:dt="urn:schemas-microsoft-com:datatypes"><Description dt:dt="string">E-Prime Primary Realtime Clock</Description><StartTime><Timestamp dt:dt="int">0</Timestamp><DateUtc dt:dt="string">2020-11-14T01:59:20Z</DateUtc></StartTime><FrequencyChanges><FrequencyChange><Frequency dt:dt="r8">2699980000</Frequency><Timestamp dt:dt="r8">3.24049035317348E+15</Timestamp><Cur…	좌우반구com(split BVF)_3-018-1	60.021	1.0.0.167	1	-1794385626	Professional	2.0.10.242	2.0.10.353	11-14-2020	2020-11-14 오전 1:59:21	10:59:21	2.0.10.248	168	1	z	원형	원	형	NULL	NULL	NULL	4	1	36	NULL	NULL	NULL	KSY3	List2	NULL	NULL	NULL	NULL	NULL	NULL	NULL	NULL	NULL	1	z	0	4	453637	0	z	437
좌우반구com(split BVF)_3	18	1	<?xml version="1.0"?>\n<Clock xmlns:dt="urn:schemas-microsoft-com:datatypes"><Description dt:dt="string">E-Prime Primary Realtime Clock</Description><StartTime><Timestamp dt:dt="int">0</Timestamp><DateUtc dt:dt="string">2020-11-14T01:59:20Z</DateUtc></StartTime><FrequencyChanges><FrequencyChange><Frequency dt:dt="r8">2699980000</Frequency><Timestamp dt:dt="r8">3.24049035317348E+15</Timestamp><Cur…	좌우반구com(split BVF)_3-018-1	60.021	1.0.0.167	1	-1794385626	Professional	2.0.10.242	2.0.10.353	11-14-2020	2020-11-14 오전 1:59:21	10:59:21	2.0.10.248	17	2	{/}	위절	위	절	37	1	17	NULL	NULL	NULL	NULL	NULL	NULL	KSY3	List1	NULL	NULL	NULL	NULL	NULL	NULL	NULL	NULL	NULL	1	{/}	0	4	64475	0	{/}	307
좌우반구com(split BVF)_3	18	1	<?xml version="1.0"?>\n<Clock xmlns:dt="urn:schemas-microsoft-com:datatypes"><Description dt:dt="string">E-Prime Primary Realtime Clock</Description><StartTime><Timestamp dt:dt="int">0</Timestamp><DateUtc dt:dt="string">2020-11-14T01:59:20Z</DateUtc></StartTime><FrequencyChanges><FrequencyChange><Frequency dt:dt="r8">2699980000</Frequency><Timestamp dt:dt="r8">3.24049035317348E+15</Timestamp><Cur…	좌우반구com(split BVF)_3-018-1	60.021	1.0.0.167	1	-1794385626	Professional	2.0.10.242	2.0.10.353	11-14-2020	2020-11-14 오전 1:59:21	10:59:21	2.0.10.248	390	1	z	유형	유	형	NULL	NULL	NULL	NULL	NULL	NULL	23	1	126	KSY3	List3	NULL	NULL	NULL	NULL	NULL	NULL	NULL	NULL	NULL	1	z	0	3	1022085	0	z	258
좌우반구com(split BVF)_3	18	1	<?xml version="1.0"?>\n<Clock xmlns:dt="urn:schemas-microsoft-com:datatypes"><Description dt:dt="string">E-Prime Primary Realtime Clock</Description><StartTime><Timestamp dt:dt="int">0</Timestamp><DateUtc dt:dt="string">2020-11-14T01:59:20Z</DateUtc></StartTime><FrequencyChanges><FrequencyChange><Frequency dt:dt="r8">2699980000</Frequency><Timestamp dt:dt="r8">3.24049035317348E+15</Timestamp><Cur…	좌우반구com(split BVF)_3-018-1	60.021	1.0.0.167	1	-1794385626	Professional	2.0.10.242	2.0.10.353	11-14-2020	2020-11-14 오전 1:59:21	10:59:21	2.0.10.248	311	1	z	음식	음	식	NULL	NULL	NULL	NULL	NULL	NULL	94	1	47	KSY3	List3	NULL	NULL	NULL	NULL	NULL	NULL	NULL	NULL	NULL	1	z	0	3	820340	0	z	216
좌우반구com(split BVF)_3	18	1	<?xml version="1.0"?>\n<Clock xmlns:dt="urn:schemas-microsoft-com:datatypes"><Description dt:dt="string">E-Prime Primary Realtime Clock</Description><StartTime><Timestamp dt:dt="int">0</Timestamp><DateUtc dt:dt="string">2020-11-14T01:59:20Z</DateUtc></StartTime><FrequencyChanges><FrequencyChange><Frequency dt:dt="r8">2699980000</Frequency><Timestamp dt:dt="r8">3.24049035317348E+15</Timestamp><Cur…	좌우반구com(split BVF)_3-018-1	60.021	1.0.0.167	1	-1794385626	Professional	2.0.10.242	2.0.10.353	11-14-2020	2020-11-14 오전 1:59:21	10:59:21	2.0.10.248	163	2	{/}	음안	음	안	NULL	NULL	NULL	130	1	31	NULL	NULL	NULL	KSY2	List2	NULL	NULL	NULL	NULL	NULL	NULL	NULL	NULL	NULL	0	{/}	1	3	440841	0	z	519
좌우반구com(split BVF)_3	18	1	<?xml version="1.0"?>\n<Clock xmlns:dt="urn:schemas-microsoft-com:datatypes"><Description dt:dt="string">E-Prime Primary Realtime Clock</Description><StartTime><Timestamp dt:dt="int">0</Timestamp><DateUtc dt:dt="string">2020-11-14T01:59:20Z</DateUtc></StartTime><FrequencyChanges><FrequencyChange><Frequency dt:dt="r8">2699980000</Frequency><Timestamp dt:dt="r8">3.24049035317348E+15</Timestamp><Cur…	좌우반구com(split BVF)_3-018-1	60.021	1.0.0.167	1	-1794385626	Professional	2.0.10.242	2.0.10.353	11-14-2020	2020-11-14 오전 1:59:21	10:59:21	2.0.10.248	338	2	{/}	응어	응	어	NULL	NULL	NULL	NULL	NULL	NULL	66	1	74	KSY	List3	0		0	-1	886633	183		0	0	0	{/}	1	3	886816	0	z	258
좌우반구com(split BVF)_3	18	1	<?xml version="1.0"?>\n<Clock xmlns:dt="urn:schemas-microsoft-com:datatypes"><Description dt:dt="string">E-Prime Primary Realtime Clock</Description><StartTime><Timestamp dt:dt="int">0</Timestamp><DateUtc dt:dt="string">2020-11-14T01:59:20Z</DateUtc></StartTime><FrequencyChanges><FrequencyChange><Frequency dt:dt="r8">2699980000</Frequency><Timestamp dt:dt="r8">3.24049035317348E+15</Timestamp><Cur…	좌우반구com(split BVF)_3-018-1	60.021	1.0.0.167	1	-1794385626	Professional	2.0.10.242	2.0.10.353	11-14-2020	2020-11-14 오전 1:59:21	10:59:21	2.0.10.248	375	2	{/}	의마	의	마	NULL	NULL	NULL	NULL	NULL	NULL	59	1	111	KSY	List3	0		0	-1	982849	183		0	0	1	{/}	1	3	983032	0	{/}	479
좌우반구com(split BVF)_3	18	1	<?xml version="1.0"?>\n<Clock xmlns:dt="urn:schemas-microsoft-com:datatypes"><Description dt:dt="string">E-Prime Primary Realtime Clock</Description><StartTime><Timestamp dt:dt="int">0</Timestamp><DateUtc dt:dt="string">2020-11-14T01:59:20Z</DateUtc></StartTime><FrequencyChanges><FrequencyChange><Frequency dt:dt="r8">2699980000</Frequency><Timestamp dt:dt="r8">3.24049035317348E+15</Timestamp><Cur…	좌우반구com(split BVF)_3-018-1	60.021	1.0.0.167	1	-1794385626	Professional	2.0.10.242	2.0.10.353	11-14-2020	2020-11-14 오전 1:59:21	10:59:21	2.0.10.248	258	1	z	의미	의	미	NULL	NULL	NULL	91	1	126	NULL	NULL	NULL	KSY3	List2	NULL	NULL	NULL	NULL	NULL	NULL	NULL	NULL	NULL	1	z	0	4	683239	0	z	333
좌우반구com(split BVF)_3	18	1	<?xml version="1.0"?>\n<Clock xmlns:dt="urn:schemas-microsoft-com:datatypes"><Description dt:dt="string">E-Prime Primary Realtime Clock</Description><StartTime><Timestamp dt:dt="int">0</Timestamp><DateUtc dt:dt="string">2020-11-14T01:59:20Z</DateUtc></StartTime><FrequencyChanges><FrequencyChange><Frequency dt:dt="r8">2699980000</Frequency><Timestamp dt:dt="r8">3.24049035317348E+15</Timestamp><Cur…	좌우반구com(split BVF)_3-018-1	60.021	1.0.0.167	1	-1794385626	Professional	2.0.10.242	2.0.10.353	11-14-2020	2020-11-14 오전 1:59:21	10:59:21	2.0.10.248	172	2	{/}	의필	의	필	NULL	NULL	NULL	104	1	40	NULL	NULL	NULL	KSY2	List2	NULL	NULL	NULL	NULL	NULL	NULL	NULL	NULL	NULL	1	{/}	0	4	463950	0	{/}	418
좌우반구com(split BVF)_3	18	1	<?xml version="1.0"?>\n<Clock xmlns:dt="urn:schemas-microsoft-com:datatypes"><Description dt:dt="string">E-Prime Primary Realtime Clock</Description><StartTime><Timestamp dt:dt="int">0</Timestamp><DateUtc dt:dt="string">2020-11-14T01:59:20Z</DateUtc></StartTime><FrequencyChanges><FrequencyChange><Frequency dt:dt="r8">2699980000</Frequency><Timestamp dt:dt="r8">3.24049035317348E+15</Timestamp><Cur…	좌우반구com(split BVF)_3-018-1	60.021	1.0.0.167	1	-1794385626	Professional	2.0.10.242	2.0.10.353	11-14-2020	2020-11-14 오전 1:59:21	10:59:21	2.0.10.248	326	2	{/}	이느	이	느	NULL	NULL	NULL	NULL	NULL	NULL	20	1	62	KSY	List3	0		0	-1	857377	183		0	0	1	{/}	0	3	857560	0	{/}	285
좌우반구com(split BVF)_3	18	1	<?xml version="1.0"?>\n<Clock xmlns:dt="urn:schemas-microsoft-com:datatypes"><Description dt:dt="string">E-Prime Primary Realtime Clock</Description><StartTime><Timestamp dt:dt="int">0</Timestamp><DateUtc dt:dt="string">2020-11-14T01:59:20Z</DateUtc></StartTime><FrequencyChanges><FrequencyChange><Frequency dt:dt="r8">2699980000</Frequency><Timestamp dt:dt="r8">3.24049035317348E+15</Timestamp><Cur…	좌우반구com(split BVF)_3-018-1	60.021	1.0.0.167	1	-1794385626	Professional	2.0.10.242	2.0.10.353	11-14-2020	2020-11-14 오전 1:59:21	10:59:21	2.0.10.248	174	1	z	이득	이	득	NULL	NULL	NULL	30	1	42	NULL	NULL	NULL	KSY3	List2	NULL	NULL	NULL	NULL	NULL	NULL	NULL	NULL	NULL	1	z	0	3	469098	0	z	286
좌우반구com(split BVF)_3	18	1	<?xml version="1.0"?>\n<Clock xmlns:dt="urn:schemas-microsoft-com:datatypes"><Description dt:dt="string">E-Prime Primary Realtime Clock</Description><StartTime><Timestamp dt:dt="int">0</Timestamp><DateUtc dt:dt="string">2020-11-14T01:59:20Z</DateUtc></StartTime><FrequencyChanges><FrequencyChange><Frequency dt:dt="r8">2699980000</Frequency><Timestamp dt:dt="r8">3.24049035317348E+15</Timestamp><Cur…	좌우반구com(split BVF)_3-018-1	60.021	1.0.0.167	1	-1794385626	Professional	2.0.10.242	2.0.10.353	11-14-2020	2020-11-14 오전 1:59:21	10:59:21	2.0.10.248	362	1	z	이유	이	유	NULL	NULL	NULL	NULL	NULL	NULL	95	1	98	KSY3	List3	NULL	NULL	NULL	NULL	NULL	NULL	NULL	NULL	NULL	1	z	0	3	949594	0	z	287
좌우반구com(split BVF)_3	18	1	<?xml version="1.0"?>\n<Clock xmlns:dt="urn:schemas-microsoft-com:datatypes"><Description dt:dt="string">E-Prime Primary Realtime Clock</Description><StartTime><Timestamp dt:dt="int">0</Timestamp><DateUtc dt:dt="string">2020-11-14T01:59:20Z</DateUtc></StartTime><FrequencyChanges><FrequencyChange><Frequency dt:dt="r8">2699980000</Frequency><Timestamp dt:dt="r8">3.24049035317348E+15</Timestamp><Cur…	좌우반구com(split BVF)_3-018-1	60.021	1.0.0.167	1	-1794385626	Professional	2.0.10.242	2.0.10.353	11-14-2020	2020-11-14 오전 1:59:21	10:59:21	2.0.10.248	319	1	z	이전	이	전	NULL	NULL	NULL	NULL	NULL	NULL	1	1	55	KSY	List3	0		0	0	840200	183		0	0	1	z	0	3	840383	0	z	236
좌우반구com(split BVF)_3	18	1	<?xml version="1.0"?>\n<Clock xmlns:dt="urn:schemas-microsoft-com:datatypes"><Description dt:dt="string">E-Prime Primary Realtime Clock</Description><StartTime><Timestamp dt:dt="int">0</Timestamp><DateUtc dt:dt="string">2020-11-14T01:59:20Z</DateUtc></StartTime><FrequencyChanges><FrequencyChange><Frequency dt:dt="r8">2699980000</Frequency><Timestamp dt:dt="r8">3.24049035317348E+15</Timestamp><Cur…	좌우반구com(split BVF)_3-018-1	60.021	1.0.0.167	1	-1794385626	Professional	2.0.10.242	2.0.10.353	11-14-2020	2020-11-14 오전 1:59:21	10:59:21	2.0.10.248	268	2	{/}	익궤	익	궤	NULL	NULL	NULL	NULL	NULL	NULL	56	1	4	KSY3	List3	NULL	NULL	NULL	NULL	NULL	NULL	NULL	NULL	NULL	1	{/}	0	3	709796	0	{/}	368
좌우반구com(split BVF)_3	18	1	<?xml version="1.0"?>\n<Clock xmlns:dt="urn:schemas-microsoft-com:datatypes"><Description dt:dt="string">E-Prime Primary Realtime Clock</Description><StartTime><Timestamp dt:dt="int">0</Timestamp><DateUtc dt:dt="string">2020-11-14T01:59:20Z</DateUtc></StartTime><FrequencyChanges><FrequencyChange><Frequency dt:dt="r8">2699980000</Frequency><Timestamp dt:dt="r8">3.24049035317348E+15</Timestamp><Cur…	좌우반구com(split BVF)_3-018-1	60.021	1.0.0.167	1	-1794385626	Professional	2.0.10.242	2.0.10.353	11-14-2020	2020-11-14 오전 1:59:21	10:59:21	2.0.10.248	272	2	{/}	익력	익	력	NULL	NULL	NULL	NULL	NULL	NULL	76	1	8	KSY3	List3	NULL	NULL	NULL	NULL	NULL	NULL	NULL	NULL	NULL	0	{/}	0	4	720026	0	z	361
좌우반구com(split BVF)_3	18	1	<?xml version="1.0"?>\n<Clock xmlns:dt="urn:schemas-microsoft-com:datatypes"><Description dt:dt="string">E-Prime Primary Realtime Clock</Description><StartTime><Timestamp dt:dt="int">0</Timestamp><DateUtc dt:dt="string">2020-11-14T01:59:20Z</DateUtc></StartTime><FrequencyChanges><FrequencyChange><Frequency dt:dt="r8">2699980000</Frequency><Timestamp dt:dt="r8">3.24049035317348E+15</Timestamp><Cur…	좌우반구com(split BVF)_3-018-1	60.021	1.0.0.167	1	-1794385626	Professional	2.0.10.242	2.0.10.353	11-14-2020	2020-11-14 오전 1:59:21	10:59:21	2.0.10.248	72	1	z	인간	인	간	91	1	72	NULL	NULL	NULL	NULL	NULL	NULL	KSY	List1	0		0	-1	205175	183		0	0	1	z	0	3	205358	0	z	358
좌우반구com(split BVF)_3	18	1	<?xml version="1.0"?>\n<Clock xmlns:dt="urn:schemas-microsoft-com:datatypes"><Description dt:dt="string">E-Prime Primary Realtime Clock</Description><StartTime><Timestamp dt:dt="int">0</Timestamp><DateUtc dt:dt="string">2020-11-14T01:59:20Z</DateUtc></StartTime><FrequencyChanges><FrequencyChange><Frequency dt:dt="r8">2699980000</Frequency><Timestamp dt:dt="r8">3.24049035317348E+15</Timestamp><Cur…	좌우반구com(split BVF)_3-018-1	60.021	1.0.0.167	1	-1794385626	Professional	2.0.10.242	2.0.10.353	11-14-2020	2020-11-14 오전 1:59:21	10:59:21	2.0.10.248	35	1	z	인사	인	사	63	1	35	NULL	NULL	NULL	NULL	NULL	NULL	KSY	List1	0		0	-1	109725	184		0	0	1	z	0	4	109909	0	z	313
좌우반구com(split BVF)_3	18	1	<?xml version="1.0"?>\n<Clock xmlns:dt="urn:schemas-microsoft-com:datatypes"><Description dt:dt="string">E-Prime Primary Realtime Clock</Description><StartTime><Timestamp dt:dt="int">0</Timestamp><DateUtc dt:dt="string">2020-11-14T01:59:20Z</DateUtc></StartTime><FrequencyChanges><FrequencyChange><Frequency dt:dt="r8">2699980000</Frequency><Timestamp dt:dt="r8">3.24049035317348E+15</Timestamp><Cur…	좌우반구com(split BVF)_3-018-1	60.021	1.0.0.167	1	-1794385626	Professional	2.0.10.242	2.0.10.353	11-14-2020	2020-11-14 오전 1:59:21	10:59:21	2.0.10.248	295	1	z	인생	인	생	NULL	NULL	NULL	NULL	NULL	NULL	52	1	31	KSY	List3	0		0	-1	779921	183		0	0	1	z	0	3	780104	0	z	341
좌우반구com(split BVF)_3	18	1	<?xml version="1.0"?>\n<Clock xmlns:dt="urn:schemas-microsoft-com:datatypes"><Description dt:dt="string">E-Prime Primary Realtime Clock</Description><StartTime><Timestamp dt:dt="int">0</Timestamp><DateUtc dt:dt="string">2020-11-14T01:59:20Z</DateUtc></StartTime><FrequencyChanges><FrequencyChange><Frequency dt:dt="r8">2699980000</Frequency><Timestamp dt:dt="r8">3.24049035317348E+15</Timestamp><Cur…	좌우반구com(split BVF)_3-018-1	60.021	1.0.0.167	1	-1794385626	Professional	2.0.10.242	2.0.10.353	11-14-2020	2020-11-14 오전 1:59:21	10:59:21	2.0.10.248	164	1	z	인연	인	연	NULL	NULL	NULL	98	1	32	NULL	NULL	NULL	KSY	List2	0		0	0	443374	183		0	0	1	z	0	3	443557	0	z	403
좌우반구com(split BVF)_3	18	1	<?xml version="1.0"?>\n<Clock xmlns:dt="urn:schemas-microsoft-com:datatypes"><Description dt:dt="string">E-Prime Primary Realtime Clock</Description><StartTime><Timestamp dt:dt="int">0</Timestamp><DateUtc dt:dt="string">2020-11-14T01:59:20Z</DateUtc></StartTime><FrequencyChanges><FrequencyChange><Frequency dt:dt="r8">2699980000</Frequency><Timestamp dt:dt="r8">3.24049035317348E+15</Timestamp><Cur…	좌우반구com(split BVF)_3-018-1	60.021	1.0.0.167	1	-1794385626	Professional	2.0.10.242	2.0.10.353	11-14-2020	2020-11-14 오전 1:59:21	10:59:21	2.0.10.248	112	2	{/}	일려	일	려	97	1	112	NULL	NULL	NULL	NULL	NULL	NULL	KSY2	List1	NULL	NULL	NULL	NULL	NULL	NULL	NULL	NULL	NULL	1	{/}	0	3	308938	0	{/}	528
좌우반구com(split BVF)_3	18	1	<?xml version="1.0"?>\n<Clock xmlns:dt="urn:schemas-microsoft-com:datatypes"><Description dt:dt="string">E-Prime Primary Realtime Clock</Description><StartTime><Timestamp dt:dt="int">0</Timestamp><DateUtc dt:dt="string">2020-11-14T01:59:20Z</DateUtc></StartTime><FrequencyChanges><FrequencyChange><Frequency dt:dt="r8">2699980000</Frequency><Timestamp dt:dt="r8">3.24049035317348E+15</Timestamp><Cur…	좌우반구com(split BVF)_3-018-1	60.021	1.0.0.167	1	-1794385626	Professional	2.0.10.242	2.0.10.353	11-14-2020	2020-11-14 오전 1:59:21	10:59:21	2.0.10.248	43	2	{/}	일섭	일	섭	122	1	43	NULL	NULL	NULL	NULL	NULL	NULL	KSY3	List1	NULL	NULL	NULL	NULL	NULL	NULL	NULL	NULL	NULL	1	{/}	0	3	130351	0	{/}	358
좌우반구com(split BVF)_3	18	1	<?xml version="1.0"?>\n<Clock xmlns:dt="urn:schemas-microsoft-com:datatypes"><Description dt:dt="string">E-Prime Primary Realtime Clock</Description><StartTime><Timestamp dt:dt="int">0</Timestamp><DateUtc dt:dt="string">2020-11-14T01:59:20Z</DateUtc></StartTime><FrequencyChanges><FrequencyChange><Frequency dt:dt="r8">2699980000</Frequency><Timestamp dt:dt="r8">3.24049035317348E+15</Timestamp><Cur…	좌우반구com(split BVF)_3-018-1	60.021	1.0.0.167	1	-1794385626	Professional	2.0.10.242	2.0.10.353	11-14-2020	2020-11-14 오전 1:59:21	10:59:21	2.0.10.248	207	2	{/}	임택	임	택	NULL	NULL	NULL	82	1	75	NULL	NULL	NULL	KSY3	List2	NULL	NULL	NULL	NULL	NULL	NULL	NULL	NULL	NULL	1	{/}	1	3	553001	0	{/}	557
좌우반구com(split BVF)_3	18	1	<?xml version="1.0"?>\n<Clock xmlns:dt="urn:schemas-microsoft-com:datatypes"><Description dt:dt="string">E-Prime Primary Realtime Clock</Description><StartTime><Timestamp dt:dt="int">0</Timestamp><DateUtc dt:dt="string">2020-11-14T01:59:20Z</DateUtc></StartTime><FrequencyChanges><FrequencyChange><Frequency dt:dt="r8">2699980000</Frequency><Timestamp dt:dt="r8">3.24049035317348E+15</Timestamp><Cur…	좌우반구com(split BVF)_3-018-1	60.021	1.0.0.167	1	-1794385626	Professional	2.0.10.242	2.0.10.353	11-14-2020	2020-11-14 오전 1:59:21	10:59:21	2.0.10.248	99	1	z	입구	입	구	62	1	99	NULL	NULL	NULL	NULL	NULL	NULL	KSY	List1	0		0	-1	274867	183		0	0	1	z	0	3	275050	0	z	232
좌우반구com(split BVF)_3	18	1	<?xml version="1.0"?>\n<Clock xmlns:dt="urn:schemas-microsoft-com:datatypes"><Description dt:dt="string">E-Prime Primary Realtime Clock</Description><StartTime><Timestamp dt:dt="int">0</Timestamp><DateUtc dt:dt="string">2020-11-14T01:59:20Z</DateUtc></StartTime><FrequencyChanges><FrequencyChange><Frequency dt:dt="r8">2699980000</Frequency><Timestamp dt:dt="r8">3.24049035317348E+15</Timestamp><Cur…	좌우반구com(split BVF)_3-018-1	60.021	1.0.0.167	1	-1794385626	Professional	2.0.10.242	2.0.10.353	11-14-2020	2020-11-14 오전 1:59:21	10:59:21	2.0.10.248	125	2	{/}	입목	입	목	80	1	125	NULL	NULL	NULL	NULL	NULL	NULL	KSY	List1	0		1	-1	341626	184		0	0	1	{/}	0	4	341810	0	{/}	365
좌우반구com(split BVF)_3	18	1	<?xml version="1.0"?>\n<Clock xmlns:dt="urn:schemas-microsoft-com:datatypes"><Description dt:dt="string">E-Prime Primary Realtime Clock</Description><StartTime><Timestamp dt:dt="int">0</Timestamp><DateUtc dt:dt="string">2020-11-14T01:59:20Z</DateUtc></StartTime><FrequencyChanges><FrequencyChange><Frequency dt:dt="r8">2699980000</Frequency><Timestamp dt:dt="r8">3.24049035317348E+15</Timestamp><Cur…	좌우반구com(split BVF)_3-018-1	60.021	1.0.0.167	1	-1794385626	Professional	2.0.10.242	2.0.10.353	11-14-2020	2020-11-14 오전 1:59:21	10:59:21	2.0.10.248	34	2	{/}	입화	입	화	129	1	34	NULL	NULL	NULL	NULL	NULL	NULL	KSY	List1	0		0	-1	107343	183		0	0	0	{/}	0	3	107526	0	z	184
좌우반구com(split BVF)_3	18	1	<?xml version="1.0"?>\n<Clock xmlns:dt="urn:schemas-microsoft-com:datatypes"><Description dt:dt="string">E-Prime Primary Realtime Clock</Description><StartTime><Timestamp dt:dt="int">0</Timestamp><DateUtc dt:dt="string">2020-11-14T01:59:20Z</DateUtc></StartTime><FrequencyChanges><FrequencyChange><Frequency dt:dt="r8">2699980000</Frequency><Timestamp dt:dt="r8">3.24049035317348E+15</Timestamp><Cur…	좌우반구com(split BVF)_3-018-1	60.021	1.0.0.167	1	-1794385626	Professional	2.0.10.242	2.0.10.353	11-14-2020	2020-11-14 오전 1:59:21	10:59:21	2.0.10.248	61	2	{/}	자름	자	름	9	1	61	NULL	NULL	NULL	NULL	NULL	NULL	KSY3	List1	NULL	NULL	NULL	NULL	NULL	NULL	NULL	NULL	NULL	1	{/}	0	3	176968	0	{/}	352
좌우반구com(split BVF)_3	18	1	<?xml version="1.0"?>\n<Clock xmlns:dt="urn:schemas-microsoft-com:datatypes"><Description dt:dt="string">E-Prime Primary Realtime Clock</Description><StartTime><Timestamp dt:dt="int">0</Timestamp><DateUtc dt:dt="string">2020-11-14T01:59:20Z</DateUtc></StartTime><FrequencyChanges><FrequencyChange><Frequency dt:dt="r8">2699980000</Frequency><Timestamp dt:dt="r8">3.24049035317348E+15</Timestamp><Cur…	좌우반구com(split BVF)_3-018-1	60.021	1.0.0.167	1	-1794385626	Professional	2.0.10.242	2.0.10.353	11-14-2020	2020-11-14 오전 1:59:21	10:59:21	2.0.10.248	308	1	z	자리	자	리	NULL	NULL	NULL	NULL	NULL	NULL	73	1	44	KSY	List3	0		1	-1	812709	184		0	0	1	z	0	4	812893	0	z	256
좌우반구com(split BVF)_3	18	1	<?xml version="1.0"?>\n<Clock xmlns:dt="urn:schemas-microsoft-com:datatypes"><Description dt:dt="string">E-Prime Primary Realtime Clock</Description><StartTime><Timestamp dt:dt="int">0</Timestamp><DateUtc dt:dt="string">2020-11-14T01:59:20Z</DateUtc></StartTime><FrequencyChanges><FrequencyChange><Frequency dt:dt="r8">2699980000</Frequency><Timestamp dt:dt="r8">3.24049035317348E+15</Timestamp><Cur…	좌우반구com(split BVF)_3-018-1	60.021	1.0.0.167	1	-1794385626	Professional	2.0.10.242	2.0.10.353	11-14-2020	2020-11-14 오전 1:59:21	10:59:21	2.0.10.248	278	1	z	자본	자	본	NULL	NULL	NULL	NULL	NULL	NULL	77	1	14	KSY	List3	0		0	0	735387	183		0	0	1	z	0	3	735570	0	z	275
좌우반구com(split BVF)_3	18	1	<?xml version="1.0"?>\n<Clock xmlns:dt="urn:schemas-microsoft-com:datatypes"><Description dt:dt="string">E-Prime Primary Realtime Clock</Description><StartTime><Timestamp dt:dt="int">0</Timestamp><DateUtc dt:dt="string">2020-11-14T01:59:20Z</DateUtc></StartTime><FrequencyChanges><FrequencyChange><Frequency dt:dt="r8">2699980000</Frequency><Timestamp dt:dt="r8">3.24049035317348E+15</Timestamp><Cur…	좌우반구com(split BVF)_3-018-1	60.021	1.0.0.167	1	-1794385626	Professional	2.0.10.242	2.0.10.353	11-14-2020	2020-11-14 오전 1:59:21	10:59:21	2.0.10.248	265	1	z	자체	자	체	NULL	NULL	NULL	NULL	NULL	NULL	55	1	1	KSY	List3	0		0	-1	702215	183		0	0	1	z	1	3	702398	0	z	276
좌우반구com(split BVF)_3	18	1	<?xml version="1.0"?>\n<Clock xmlns:dt="urn:schemas-microsoft-com:datatypes"><Description dt:dt="string">E-Prime Primary Realtime Clock</Description><StartTime><Timestamp dt:dt="int">0</Timestamp><DateUtc dt:dt="string">2020-11-14T01:59:20Z</DateUtc></StartTime><FrequencyChanges><FrequencyChange><Frequency dt:dt="r8">2699980000</Frequency><Timestamp dt:dt="r8">3.24049035317348E+15</Timestamp><Cur…	좌우반구com(split BVF)_3-018-1	60.021	1.0.0.167	1	-1794385626	Professional	2.0.10.242	2.0.10.353	11-14-2020	2020-11-14 오전 1:59:21	10:59:21	2.0.10.248	341	2	{/}	작락	작	락	NULL	NULL	NULL	NULL	NULL	NULL	4	1	77	KSY2	List3	NULL	NULL	NULL	NULL	NULL	NULL	NULL	NULL	NULL	0	{/}	0	3	895863	0	z	258
좌우반구com(split BVF)_3	18	1	<?xml version="1.0"?>\n<Clock xmlns:dt="urn:schemas-microsoft-com:datatypes"><Description dt:dt="string">E-Prime Primary Realtime Clock</Description><StartTime><Timestamp dt:dt="int">0</Timestamp><DateUtc dt:dt="string">2020-11-14T01:59:20Z</DateUtc></StartTime><FrequencyChanges><FrequencyChange><Frequency dt:dt="r8">2699980000</Frequency><Timestamp dt:dt="r8">3.24049035317348E+15</Timestamp><Cur…	좌우반구com(split BVF)_3-018-1	60.021	1.0.0.167	1	-1794385626	Professional	2.0.10.242	2.0.10.353	11-14-2020	2020-11-14 오전 1:59:21	10:59:21	2.0.10.248	328	1	z	작품	작	품	NULL	NULL	NULL	NULL	NULL	NULL	91	1	64	KSY	List3	0		1	-1	862408	184		0	0	1	z	0	4	862592	0	z	241
좌우반구com(split BVF)_3	18	1	<?xml version="1.0"?>\n<Clock xmlns:dt="urn:schemas-microsoft-com:datatypes"><Description dt:dt="string">E-Prime Primary Realtime Clock</Description><StartTime><Timestamp dt:dt="int">0</Timestamp><DateUtc dt:dt="string">2020-11-14T01:59:20Z</DateUtc></StartTime><FrequencyChanges><FrequencyChange><Frequency dt:dt="r8">2699980000</Frequency><Timestamp dt:dt="r8">3.24049035317348E+15</Timestamp><Cur…	좌우반구com(split BVF)_3-018-1	60.021	1.0.0.167	1	-1794385626	Professional	2.0.10.242	2.0.10.353	11-14-2020	2020-11-14 오전 1:59:21	10:59:21	2.0.10.248	171	1	z	재계	재	계	NULL	NULL	NULL	39	1	39	NULL	NULL	NULL	KSY	List2	0		0	0	461201	183		0	0	1	z	0	3	461384	0	z	362
좌우반구com(split BVF)_3	18	1	<?xml version="1.0"?>\n<Clock xmlns:dt="urn:schemas-microsoft-com:datatypes"><Description dt:dt="string">E-Prime Primary Realtime Clock</Description><StartTime><Timestamp dt:dt="int">0</Timestamp><DateUtc dt:dt="string">2020-11-14T01:59:20Z</DateUtc></StartTime><FrequencyChanges><FrequencyChange><Frequency dt:dt="r8">2699980000</Frequency><Timestamp dt:dt="r8">3.24049035317348E+15</Timestamp><Cur…	좌우반구com(split BVF)_3-018-1	60.021	1.0.0.167	1	-1794385626	Professional	2.0.10.242	2.0.10.353	11-14-2020	2020-11-14 오전 1:59:21	10:59:21	2.0.10.248	71	2	{/}	적태	적	태	88	1	71	NULL	NULL	NULL	NULL	NULL	NULL	KSY3	List1	NULL	NULL	NULL	NULL	NULL	NULL	NULL	NULL	NULL	1	{/}	0	3	202809	0	{/}	355
좌우반구com(split BVF)_3	18	1	<?xml version="1.0"?>\n<Clock xmlns:dt="urn:schemas-microsoft-com:datatypes"><Description dt:dt="string">E-Prime Primary Realtime Clock</Description><StartTime><Timestamp dt:dt="int">0</Timestamp><DateUtc dt:dt="string">2020-11-14T01:59:20Z</DateUtc></StartTime><FrequencyChanges><FrequencyChange><Frequency dt:dt="r8">2699980000</Frequency><Timestamp dt:dt="r8">3.24049035317348E+15</Timestamp><Cur…	좌우반구com(split BVF)_3-018-1	60.021	1.0.0.167	1	-1794385626	Professional	2.0.10.242	2.0.10.353	11-14-2020	2020-11-14 오전 1:59:21	10:59:21	2.0.10.248	29	1	z	전략	전	략	93	1	29	NULL	NULL	NULL	NULL	NULL	NULL	KSY	List1	0		1	-1	94697	184		0	0	1	z	0	4	94881	0	z	214
좌우반구com(split BVF)_3	18	1	<?xml version="1.0"?>\n<Clock xmlns:dt="urn:schemas-microsoft-com:datatypes"><Description dt:dt="string">E-Prime Primary Realtime Clock</Description><StartTime><Timestamp dt:dt="int">0</Timestamp><DateUtc dt:dt="string">2020-11-14T01:59:20Z</DateUtc></StartTime><FrequencyChanges><FrequencyChange><Frequency dt:dt="r8">2699980000</Frequency><Timestamp dt:dt="r8">3.24049035317348E+15</Timestamp><Cur…	좌우반구com(split BVF)_3-018-1	60.021	1.0.0.167	1	-1794385626	Professional	2.0.10.242	2.0.10.353	11-14-2020	2020-11-14 오전 1:59:21	10:59:21	2.0.10.248	267	1	z	전통	전	통	NULL	NULL	NULL	NULL	NULL	NULL	100	1	3	KSY	List3	0		1	-1	707213	184		0	0	1	z	0	4	707397	0	z	202
좌우반구com(split BVF)_3	18	1	<?xml version="1.0"?>\n<Clock xmlns:dt="urn:schemas-microsoft-com:datatypes"><Description dt:dt="string">E-Prime Primary Realtime Clock</Description><StartTime><Timestamp dt:dt="int">0</Timestamp><DateUtc dt:dt="string">2020-11-14T01:59:20Z</DateUtc></StartTime><FrequencyChanges><FrequencyChange><Frequency dt:dt="r8">2699980000</Frequency><Timestamp dt:dt="r8">3.24049035317348E+15</Timestamp><Cur…	좌우반구com(split BVF)_3-018-1	60.021	1.0.0.167	1	-1794385626	Professional	2.0.10.242	2.0.10.353	11-14-2020	2020-11-14 오전 1:59:21	10:59:21	2.0.10.248	69	2	{/}	전필	전	필	89	1	69	NULL	NULL	NULL	NULL	NULL	NULL	KSY2	List1	NULL	NULL	NULL	NULL	NULL	NULL	NULL	NULL	NULL	1	{/}	0	3	197694	0	{/}	408
좌우반구com(split BVF)_3	18	1	<?xml version="1.0"?>\n<Clock xmlns:dt="urn:schemas-microsoft-com:datatypes"><Description dt:dt="string">E-Prime Primary Realtime Clock</Description><StartTime><Timestamp dt:dt="int">0</Timestamp><DateUtc dt:dt="string">2020-11-14T01:59:20Z</DateUtc></StartTime><FrequencyChanges><FrequencyChange><Frequency dt:dt="r8">2699980000</Frequency><Timestamp dt:dt="r8">3.24049035317348E+15</Timestamp><Cur…	좌우반구com(split BVF)_3-018-1	60.021	1.0.0.167	1	-1794385626	Professional	2.0.10.242	2.0.10.353	11-14-2020	2020-11-14 오전 1:59:21	10:59:21	2.0.10.248	300	1	z	절감	절	감	NULL	NULL	NULL	NULL	NULL	NULL	36	1	36	KSY	List3	0		0	-1	792583	183		0	0	1	z	1	3	792766	0	z	342
좌우반구com(split BVF)_3	18	1	<?xml version="1.0"?>\n<Clock xmlns:dt="urn:schemas-microsoft-com:datatypes"><Description dt:dt="string">E-Prime Primary Realtime Clock</Description><StartTime><Timestamp dt:dt="int">0</Timestamp><DateUtc dt:dt="string">2020-11-14T01:59:20Z</DateUtc></StartTime><FrequencyChanges><FrequencyChange><Frequency dt:dt="r8">2699980000</Frequency><Timestamp dt:dt="r8">3.24049035317348E+15</Timestamp><Cur…	좌우반구com(split BVF)_3-018-1	60.021	1.0.0.167	1	-1794385626	Professional	2.0.10.242	2.0.10.353	11-14-2020	2020-11-14 오전 1:59:21	10:59:21	2.0.10.248	9	2	{/}	절보	절	보	43	1	9	NULL	NULL	NULL	NULL	NULL	NULL	KSY	List1	0		0	-1	44482	183		0	0	1	{/}	0	3	44665	0	{/}	342
좌우반구com(split BVF)_3	18	1	<?xml version="1.0"?>\n<Clock xmlns:dt="urn:schemas-microsoft-com:datatypes"><Description dt:dt="string">E-Prime Primary Realtime Clock</Description><StartTime><Timestamp dt:dt="int">0</Timestamp><DateUtc dt:dt="string">2020-11-14T01:59:20Z</DateUtc></StartTime><FrequencyChanges><FrequencyChange><Frequency dt:dt="r8">2699980000</Frequency><Timestamp dt:dt="r8">3.24049035317348E+15</Timestamp><Cur…	좌우반구com(split BVF)_3-018-1	60.021	1.0.0.167	1	-1794385626	Professional	2.0.10.242	2.0.10.353	11-14-2020	2020-11-14 오전 1:59:21	10:59:21	2.0.10.248	183	2	{/}	절속	절	속	NULL	NULL	NULL	107	1	51	NULL	NULL	NULL	KSY	List2	0		0	-1	491640	183		0	0	0	{/}	0	3	491823	0	z	488
좌우반구com(split BVF)_3	18	1	<?xml version="1.0"?>\n<Clock xmlns:dt="urn:schemas-microsoft-com:datatypes"><Description dt:dt="string">E-Prime Primary Realtime Clock</Description><StartTime><Timestamp dt:dt="int">0</Timestamp><DateUtc dt:dt="string">2020-11-14T01:59:20Z</DateUtc></StartTime><FrequencyChanges><FrequencyChange><Frequency dt:dt="r8">2699980000</Frequency><Timestamp dt:dt="r8">3.24049035317348E+15</Timestamp><Cur…	좌우반구com(split BVF)_3-018-1	60.021	1.0.0.167	1	-1794385626	Professional	2.0.10.242	2.0.10.353	11-14-2020	2020-11-14 오전 1:59:21	10:59:21	2.0.10.248	214	1	z	절차	절	차	NULL	NULL	NULL	25	1	82	NULL	NULL	NULL	KSY	List2	0		1	-1	571078	184		0	0	1	z	0	4	571262	0	z	296
좌우반구com(split BVF)_3	18	1	<?xml version="1.0"?>\n<Clock xmlns:dt="urn:schemas-microsoft-com:datatypes"><Description dt:dt="string">E-Prime Primary Realtime Clock</Description><StartTime><Timestamp dt:dt="int">0</Timestamp><DateUtc dt:dt="string">2020-11-14T01:59:20Z</DateUtc></StartTime><FrequencyChanges><FrequencyChange><Frequency dt:dt="r8">2699980000</Frequency><Timestamp dt:dt="r8">3.24049035317348E+15</Timestamp><Cur…	좌우반구com(split BVF)_3-018-1	60.021	1.0.0.167	1	-1794385626	Professional	2.0.10.242	2.0.10.353	11-14-2020	2020-11-14 오전 1:59:21	10:59:21	2.0.10.248	314	1	z	정도	정	도	NULL	NULL	NULL	NULL	NULL	NULL	27	1	50	KSY	List3	0		0	-1	827554	183		0	0	1	z	1	3	827737	0	z	234
좌우반구com(split BVF)_3	18	1	<?xml version="1.0"?>\n<Clock xmlns:dt="urn:schemas-microsoft-com:datatypes"><Description dt:dt="string">E-Prime Primary Realtime Clock</Description><StartTime><Timestamp dt:dt="int">0</Timestamp><DateUtc dt:dt="string">2020-11-14T01:59:20Z</DateUtc></StartTime><FrequencyChanges><FrequencyChange><Frequency dt:dt="r8">2699980000</Frequency><Timestamp dt:dt="r8">3.24049035317348E+15</Timestamp><Cur…	좌우반구com(split BVF)_3-018-1	60.021	1.0.0.167	1	-1794385626	Professional	2.0.10.242	2.0.10.353	11-14-2020	2020-11-14 오전 1:59:21	10:59:21	2.0.10.248	63	1	z	정오	정	오	103	1	63	NULL	NULL	NULL	NULL	NULL	NULL	KSY	List1	0		0	-1	181933	183		0	0	1	z	0	3	182116	0	z	280
좌우반구com(split BVF)_3	18	1	<?xml version="1.0"?>\n<Clock xmlns:dt="urn:schemas-microsoft-com:datatypes"><Description dt:dt="string">E-Prime Primary Realtime Clock</Description><StartTime><Timestamp dt:dt="int">0</Timestamp><DateUtc dt:dt="string">2020-11-14T01:59:20Z</DateUtc></StartTime><FrequencyChanges><FrequencyChange><Frequency dt:dt="r8">2699980000</Frequency><Timestamp dt:dt="r8">3.24049035317348E+15</Timestamp><Cur…	좌우반구com(split BVF)_3-018-1	60.021	1.0.0.167	1	-1794385626	Professional	2.0.10.242	2.0.10.353	11-14-2020	2020-11-14 오전 1:59:21	10:59:21	2.0.10.248	377	1	z	정책	정	책	NULL	NULL	NULL	NULL	NULL	NULL	8	1	113	KSY	List3	0		0	-1	988197	183		0	0	1	z	0	3	988380	0	z	284
좌우반구com(split BVF)_3	18	1	<?xml version="1.0"?>\n<Clock xmlns:dt="urn:schemas-microsoft-com:datatypes"><Description dt:dt="string">E-Prime Primary Realtime Clock</Description><StartTime><Timestamp dt:dt="int">0</Timestamp><DateUtc dt:dt="string">2020-11-14T01:59:20Z</DateUtc></StartTime><FrequencyChanges><FrequencyChange><Frequency dt:dt="r8">2699980000</Frequency><Timestamp dt:dt="r8">3.24049035317348E+15</Timestamp><Cur…	좌우반구com(split BVF)_3-018-1	60.021	1.0.0.167	1	-1794385626	Professional	2.0.10.242	2.0.10.353	11-14-2020	2020-11-14 오전 1:59:21	10:59:21	2.0.10.248	203	2	{/}	제경	제	경	NULL	NULL	NULL	40	1	71	NULL	NULL	NULL	KSY3	List2	NULL	NULL	NULL	NULL	NULL	NULL	NULL	NULL	NULL	1	{/}	0	3	542772	0	{/}	411
좌우반구com(split BVF)_3	18	1	<?xml version="1.0"?>\n<Clock xmlns:dt="urn:schemas-microsoft-com:datatypes"><Description dt:dt="string">E-Prime Primary Realtime Clock</Description><StartTime><Timestamp dt:dt="int">0</Timestamp><DateUtc dt:dt="string">2020-11-14T01:59:20Z</DateUtc></StartTime><FrequencyChanges><FrequencyChange><Frequency dt:dt="r8">2699980000</Frequency><Timestamp dt:dt="r8">3.24049035317348E+15</Timestamp><Cur…	좌우반구com(split BVF)_3-018-1	60.021	1.0.0.167	1	-1794385626	Professional	2.0.10.242	2.0.10.353	11-14-2020	2020-11-14 오전 1:59:21	10:59:21	2.0.10.248	151	1	z	제도	제	도	NULL	NULL	NULL	127	1	19	NULL	NULL	NULL	KSY	List2	0		0	-1	409902	183		0	0	1	z	1	3	410085	0	z	357
좌우반구com(split BVF)_3	18	1	<?xml version="1.0"?>\n<Clock xmlns:dt="urn:schemas-microsoft-com:datatypes"><Description dt:dt="string">E-Prime Primary Realtime Clock</Description><StartTime><Timestamp dt:dt="int">0</Timestamp><DateUtc dt:dt="string">2020-11-14T01:59:20Z</DateUtc></StartTime><FrequencyChanges><FrequencyChange><Frequency dt:dt="r8">2699980000</Frequency><Timestamp dt:dt="r8">3.24049035317348E+15</Timestamp><Cur…	좌우반구com(split BVF)_3-018-1	60.021	1.0.0.167	1	-1794385626	Professional	2.0.10.242	2.0.10.353	11-14-2020	2020-11-14 오전 1:59:21	10:59:21	2.0.10.248	343	2	{/}	제란	제	란	NULL	NULL	NULL	NULL	NULL	NULL	130	1	79	KSY2	List3	NULL	NULL	NULL	NULL	NULL	NULL	NULL	NULL	NULL	1	{/}	0	3	900878	0	{/}	514
좌우반구com(split BVF)_3	18	1	<?xml version="1.0"?>\n<Clock xmlns:dt="urn:schemas-microsoft-com:datatypes"><Description dt:dt="string">E-Prime Primary Realtime Clock</Description><StartTime><Timestamp dt:dt="int">0</Timestamp><DateUtc dt:dt="string">2020-11-14T01:59:20Z</DateUtc></StartTime><FrequencyChanges><FrequencyChange><Frequency dt:dt="r8">2699980000</Frequency><Timestamp dt:dt="r8">3.24049035317348E+15</Timestamp><Cur…	좌우반구com(split BVF)_3-018-1	60.021	1.0.0.167	1	-1794385626	Professional	2.0.10.242	2.0.10.353	11-14-2020	2020-11-14 오전 1:59:21	10:59:21	2.0.10.248	115	1	z	제안	제	안	26	1	115	NULL	NULL	NULL	NULL	NULL	NULL	KSY	List1	0		0	-1	316452	183		0	0	1	z	1	3	316635	0	z	295
좌우반구com(split BVF)_3	18	1	<?xml version="1.0"?>\n<Clock xmlns:dt="urn:schemas-microsoft-com:datatypes"><Description dt:dt="string">E-Prime Primary Realtime Clock</Description><StartTime><Timestamp dt:dt="int">0</Timestamp><DateUtc dt:dt="string">2020-11-14T01:59:20Z</DateUtc></StartTime><FrequencyChanges><FrequencyChange><Frequency dt:dt="r8">2699980000</Frequency><Timestamp dt:dt="r8">3.24049035317348E+15</Timestamp><Cur…	좌우반구com(split BVF)_3-018-1	60.021	1.0.0.167	1	-1794385626	Professional	2.0.10.242	2.0.10.353	11-14-2020	2020-11-14 오전 1:59:21	10:59:21	2.0.10.248	383	1	z	제품	제	품	NULL	NULL	NULL	NULL	NULL	NULL	38	1	119	KSY	List3	0		0	-1	1003525	183		0	0	1	z	0	3	1003708	0	z	309
좌우반구com(split BVF)_3	18	1	<?xml version="1.0"?>\n<Clock xmlns:dt="urn:schemas-microsoft-com:datatypes"><Description dt:dt="string">E-Prime Primary Realtime Clock</Description><StartTime><Timestamp dt:dt="int">0</Timestamp><DateUtc dt:dt="string">2020-11-14T01:59:20Z</DateUtc></StartTime><FrequencyChanges><FrequencyChange><Frequency dt:dt="r8">2699980000</Frequency><Timestamp dt:dt="r8">3.24049035317348E+15</Timestamp><Cur…	좌우반구com(split BVF)_3-018-1	60.021	1.0.0.167	1	-1794385626	Professional	2.0.10.242	2.0.10.353	11-14-2020	2020-11-14 오전 1:59:21	10:59:21	2.0.10.248	395	1	z	조건	조	건	NULL	NULL	NULL	NULL	NULL	NULL	116	1	131	KSY	List3	0		0	-1	1034514	183		0	0	1	z	0	3	1034697	0	z	319
좌우반구com(split BVF)_3	18	1	<?xml version="1.0"?>\n<Clock xmlns:dt="urn:schemas-microsoft-com:datatypes"><Description dt:dt="string">E-Prime Primary Realtime Clock</Description><StartTime><Timestamp dt:dt="int">0</Timestamp><DateUtc dt:dt="string">2020-11-14T01:59:20Z</DateUtc></StartTime><FrequencyChanges><FrequencyChange><Frequency dt:dt="r8">2699980000</Frequency><Timestamp dt:dt="r8">3.24049035317348E+15</Timestamp><Cur…	좌우반구com(split BVF)_3-018-1	60.021	1.0.0.167	1	-1794385626	Professional	2.0.10.242	2.0.10.353	11-14-2020	2020-11-14 오전 1:59:21	10:59:21	2.0.10.248	327	1	z	조례	조	례	NULL	NULL	NULL	NULL	NULL	NULL	68	1	63	KSY	List3	0		0	-1	859859	184		0	0	0	z	0	4	860043	0	{/}	342
좌우반구com(split BVF)_3	18	1	<?xml version="1.0"?>\n<Clock xmlns:dt="urn:schemas-microsoft-com:datatypes"><Description dt:dt="string">E-Prime Primary Realtime Clock</Description><StartTime><Timestamp dt:dt="int">0</Timestamp><DateUtc dt:dt="string">2020-11-14T01:59:20Z</DateUtc></StartTime><FrequencyChanges><FrequencyChange><Frequency dt:dt="r8">2699980000</Frequency><Timestamp dt:dt="r8">3.24049035317348E+15</Timestamp><Cur…	좌우반구com(split BVF)_3-018-1	60.021	1.0.0.167	1	-1794385626	Professional	2.0.10.242	2.0.10.353	11-14-2020	2020-11-14 오전 1:59:21	10:59:21	2.0.10.248	350	1	z	조직	조	직	NULL	NULL	NULL	NULL	NULL	NULL	30	1	86	KSY	List3	0		0	0	918572	183		0	0	1	z	0	3	918755	0	z	357
좌우반구com(split BVF)_3	18	1	<?xml version="1.0"?>\n<Clock xmlns:dt="urn:schemas-microsoft-com:datatypes"><Description dt:dt="string">E-Prime Primary Realtime Clock</Description><StartTime><Timestamp dt:dt="int">0</Timestamp><DateUtc dt:dt="string">2020-11-14T01:59:20Z</DateUtc></StartTime><FrequencyChanges><FrequencyChange><Frequency dt:dt="r8">2699980000</Frequency><Timestamp dt:dt="r8">3.24049035317348E+15</Timestamp><Cur…	좌우반구com(split BVF)_3-018-1	60.021	1.0.0.167	1	-1794385626	Professional	2.0.10.242	2.0.10.353	11-14-2020	2020-11-14 오전 1:59:21	10:59:21	2.0.10.248	330	1	z	종류	종	류	NULL	NULL	NULL	NULL	NULL	NULL	114	1	66	KSY	List3	0		0	0	867607	183		0	0	1	z	0	3	867790	0	z	131
좌우반구com(split BVF)_3	18	1	<?xml version="1.0"?>\n<Clock xmlns:dt="urn:schemas-microsoft-com:datatypes"><Description dt:dt="string">E-Prime Primary Realtime Clock</Description><StartTime><Timestamp dt:dt="int">0</Timestamp><DateUtc dt:dt="string">2020-11-14T01:59:20Z</DateUtc></StartTime><FrequencyChanges><FrequencyChange><Frequency dt:dt="r8">2699980000</Frequency><Timestamp dt:dt="r8">3.24049035317348E+15</Timestamp><Cur…	좌우반구com(split BVF)_3-018-1	60.021	1.0.0.167	1	-1794385626	Professional	2.0.10.242	2.0.10.353	11-14-2020	2020-11-14 오전 1:59:21	10:59:21	2.0.10.248	366	2	{/}	종백	종	백	NULL	NULL	NULL	NULL	NULL	NULL	74	1	102	KSY3	List3	NULL	NULL	NULL	NULL	NULL	NULL	NULL	NULL	NULL	1	{/}	0	3	959824	0	{/}	368
좌우반구com(split BVF)_3	18	1	<?xml version="1.0"?>\n<Clock xmlns:dt="urn:schemas-microsoft-com:datatypes"><Description dt:dt="string">E-Prime Primary Realtime Clock</Description><StartTime><Timestamp dt:dt="int">0</Timestamp><DateUtc dt:dt="string">2020-11-14T01:59:20Z</DateUtc></StartTime><FrequencyChanges><FrequencyChange><Frequency dt:dt="r8">2699980000</Frequency><Timestamp dt:dt="r8">3.24049035317348E+15</Timestamp><Cur…	좌우반구com(split BVF)_3-018-1	60.021	1.0.0.167	1	-1794385626	Professional	2.0.10.242	2.0.10.353	11-14-2020	2020-11-14 오전 1:59:21	10:59:21	2.0.10.248	177	2	{/}	죽거	죽	거	NULL	NULL	NULL	112	1	45	NULL	NULL	NULL	KSY	List2	0		0	-1	476412	183		0	0	1	{/}	0	3	476595	0	{/}	420
좌우반구com(split BVF)_3	18	1	<?xml version="1.0"?>\n<Clock xmlns:dt="urn:schemas-microsoft-com:datatypes"><Description dt:dt="string">E-Prime Primary Realtime Clock</Description><StartTime><Timestamp dt:dt="int">0</Timestamp><DateUtc dt:dt="string">2020-11-14T01:59:20Z</DateUtc></StartTime><FrequencyChanges><FrequencyChange><Frequency dt:dt="r8">2699980000</Frequency><Timestamp dt:dt="r8">3.24049035317348E+15</Timestamp><Cur…	좌우반구com(split BVF)_3-018-1	60.021	1.0.0.167	1	-1794385626	Professional	2.0.10.242	2.0.10.353	11-14-2020	2020-11-14 오전 1:59:21	10:59:21	2.0.10.248	201	1	z	죽음	죽	음	NULL	NULL	NULL	97	1	69	NULL	NULL	NULL	KSY	List2	0		0	-1	537540	184		0	0	1	z	0	4	537724	0	z	316
좌우반구com(split BVF)_3	18	1	<?xml version="1.0"?>\n<Clock xmlns:dt="urn:schemas-microsoft-com:datatypes"><Description dt:dt="string">E-Prime Primary Realtime Clock</Description><StartTime><Timestamp dt:dt="int">0</Timestamp><DateUtc dt:dt="string">2020-11-14T01:59:20Z</DateUtc></StartTime><FrequencyChanges><FrequencyChange><Frequency dt:dt="r8">2699980000</Frequency><Timestamp dt:dt="r8">3.24049035317348E+15</Timestamp><Cur…	좌우반구com(split BVF)_3-018-1	60.021	1.0.0.167	1	-1794385626	Professional	2.0.10.242	2.0.10.353	11-14-2020	2020-11-14 오전 1:59:21	10:59:21	2.0.10.248	182	1	z	준거	준	거	NULL	NULL	NULL	61	1	50	NULL	NULL	NULL	KSY	List2	0		1	-1	489007	184		0	0	1	z	0	4	489191	0	z	433
좌우반구com(split BVF)_3	18	1	<?xml version="1.0"?>\n<Clock xmlns:dt="urn:schemas-microsoft-com:datatypes"><Description dt:dt="string">E-Prime Primary Realtime Clock</Description><StartTime><Timestamp dt:dt="int">0</Timestamp><DateUtc dt:dt="string">2020-11-14T01:59:20Z</DateUtc></StartTime><FrequencyChanges><FrequencyChange><Frequency dt:dt="r8">2699980000</Frequency><Timestamp dt:dt="r8">3.24049035317348E+15</Timestamp><Cur…	좌우반구com(split BVF)_3-018-1	60.021	1.0.0.167	1	-1794385626	Professional	2.0.10.242	2.0.10.353	11-14-2020	2020-11-14 오전 1:59:21	10:59:21	2.0.10.248	374	2	{/}	증력	증	력	NULL	NULL	NULL	NULL	NULL	NULL	35	1	110	KSY3	List3	NULL	NULL	NULL	NULL	NULL	NULL	NULL	NULL	NULL	0	{/}	0	4	980467	0	z	356
좌우반구com(split BVF)_3	18	1	<?xml version="1.0"?>\n<Clock xmlns:dt="urn:schemas-microsoft-com:datatypes"><Description dt:dt="string">E-Prime Primary Realtime Clock</Description><StartTime><Timestamp dt:dt="int">0</Timestamp><DateUtc dt:dt="string">2020-11-14T01:59:20Z</DateUtc></StartTime><FrequencyChanges><FrequencyChange><Frequency dt:dt="r8">2699980000</Frequency><Timestamp dt:dt="r8">3.24049035317348E+15</Timestamp><Cur…	좌우반구com(split BVF)_3-018-1	60.021	1.0.0.167	1	-1794385626	Professional	2.0.10.242	2.0.10.353	11-14-2020	2020-11-14 오전 1:59:21	10:59:21	2.0.10.248	315	1	z	증인	증	인	NULL	NULL	NULL	NULL	NULL	NULL	78	1	51	KSY	List3	0		0	0	829987	183		0	0	1	z	0	3	830170	0	z	208
좌우반구com(split BVF)_3	18	1	<?xml version="1.0"?>\n<Clock xmlns:dt="urn:schemas-microsoft-com:datatypes"><Description dt:dt="string">E-Prime Primary Realtime Clock</Description><StartTime><Timestamp dt:dt="int">0</Timestamp><DateUtc dt:dt="string">2020-11-14T01:59:20Z</DateUtc></StartTime><FrequencyChanges><FrequencyChange><Frequency dt:dt="r8">2699980000</Frequency><Timestamp dt:dt="r8">3.24049035317348E+15</Timestamp><Cur…	좌우반구com(split BVF)_3-018-1	60.021	1.0.0.167	1	-1794385626	Professional	2.0.10.242	2.0.10.353	11-14-2020	2020-11-14 오전 1:59:21	10:59:21	2.0.10.248	241	2	{/}	지님	지	님	NULL	NULL	NULL	44	1	109	NULL	NULL	NULL	KSY3	List2	NULL	NULL	NULL	NULL	NULL	NULL	NULL	NULL	NULL	1	{/}	0	4	640121	0	{/}	436
좌우반구com(split BVF)_3	18	1	<?xml version="1.0"?>\n<Clock xmlns:dt="urn:schemas-microsoft-com:datatypes"><Description dt:dt="string">E-Prime Primary Realtime Clock</Description><StartTime><Timestamp dt:dt="int">0</Timestamp><DateUtc dt:dt="string">2020-11-14T01:59:20Z</DateUtc></StartTime><FrequencyChanges><FrequencyChange><Frequency dt:dt="r8">2699980000</Frequency><Timestamp dt:dt="r8">3.24049035317348E+15</Timestamp><Cur…	좌우반구com(split BVF)_3-018-1	60.021	1.0.0.167	1	-1794385626	Professional	2.0.10.242	2.0.10.353	11-14-2020	2020-11-14 오전 1:59:21	10:59:21	2.0.10.248	316	1	z	지적	지	적	NULL	NULL	NULL	NULL	NULL	NULL	21	1	52	KSY	List3	0		1	-1	832402	184		0	0	1	z	0	4	832586	0	z	240
좌우반구com(split BVF)_3	18	1	<?xml version="1.0"?>\n<Clock xmlns:dt="urn:schemas-microsoft-com:datatypes"><Description dt:dt="string">E-Prime Primary Realtime Clock</Description><StartTime><Timestamp dt:dt="int">0</Timestamp><DateUtc dt:dt="string">2020-11-14T01:59:20Z</DateUtc></StartTime><FrequencyChanges><FrequencyChange><Frequency dt:dt="r8">2699980000</Frequency><Timestamp dt:dt="r8">3.24049035317348E+15</Timestamp><Cur…	좌우반구com(split BVF)_3-018-1	60.021	1.0.0.167	1	-1794385626	Professional	2.0.10.242	2.0.10.353	11-14-2020	2020-11-14 오전 1:59:21	10:59:21	2.0.10.248	352	1	z	지표	지	표	NULL	NULL	NULL	NULL	NULL	NULL	118	1	88	KSY	List3	0		0	-1	923670	183		0	0	1	z	0	3	923853	0	z	453
좌우반구com(split BVF)_3	18	1	<?xml version="1.0"?>\n<Clock xmlns:dt="urn:schemas-microsoft-com:datatypes"><Description dt:dt="string">E-Prime Primary Realtime Clock</Description><StartTime><Timestamp dt:dt="int">0</Timestamp><DateUtc dt:dt="string">2020-11-14T01:59:20Z</DateUtc></StartTime><FrequencyChanges><FrequencyChange><Frequency dt:dt="r8">2699980000</Frequency><Timestamp dt:dt="r8">3.24049035317348E+15</Timestamp><Cur…	좌우반구com(split BVF)_3-018-1	60.021	1.0.0.167	1	-1794385626	Professional	2.0.10.242	2.0.10.353	11-14-2020	2020-11-14 오전 1:59:21	10:59:21	2.0.10.248	204	1	z	지혜	지	혜	NULL	NULL	NULL	122	1	72	NULL	NULL	NULL	KSY	List2	0		1	-1	545204	184		0	0	1	z	0	4	545388	0	z	300
좌우반구com(split BVF)_3	18	1	<?xml version="1.0"?>\n<Clock xmlns:dt="urn:schemas-microsoft-com:datatypes"><Description dt:dt="string">E-Prime Primary Realtime Clock</Description><StartTime><Timestamp dt:dt="int">0</Timestamp><DateUtc dt:dt="string">2020-11-14T01:59:20Z</DateUtc></StartTime><FrequencyChanges><FrequencyChange><Frequency dt:dt="r8">2699980000</Frequency><Timestamp dt:dt="r8">3.24049035317348E+15</Timestamp><Cur…	좌우반구com(split BVF)_3-018-1	60.021	1.0.0.167	1	-1794385626	Professional	2.0.10.242	2.0.10.353	11-14-2020	2020-11-14 오전 1:59:21	10:59:21	2.0.10.248	186	2	{/}	직매	직	매	NULL	NULL	NULL	87	1	54	NULL	NULL	NULL	KSY	List2	0		1	-1	499437	183		0	0	1	{/}	1	3	499620	0	{/}	244
좌우반구com(split BVF)_3	18	1	<?xml version="1.0"?>\n<Clock xmlns:dt="urn:schemas-microsoft-com:datatypes"><Description dt:dt="string">E-Prime Primary Realtime Clock</Description><StartTime><Timestamp dt:dt="int">0</Timestamp><DateUtc dt:dt="string">2020-11-14T01:59:20Z</DateUtc></StartTime><FrequencyChanges><FrequencyChange><Frequency dt:dt="r8">2699980000</Frequency><Timestamp dt:dt="r8">3.24049035317348E+15</Timestamp><Cur…	좌우반구com(split BVF)_3-018-1	60.021	1.0.0.167	1	-1794385626	Professional	2.0.10.242	2.0.10.353	11-14-2020	2020-11-14 오전 1:59:21	10:59:21	2.0.10.248	64	1	z	직장	직	장	72	1	64	NULL	NULL	NULL	NULL	NULL	NULL	KSY	List1	0		0	0	184416	183		0	0	1	z	0	3	184599	0	z	373
좌우반구com(split BVF)_3	18	1	<?xml version="1.0"?>\n<Clock xmlns:dt="urn:schemas-microsoft-com:datatypes"><Description dt:dt="string">E-Prime Primary Realtime Clock</Description><StartTime><Timestamp dt:dt="int">0</Timestamp><DateUtc dt:dt="string">2020-11-14T01:59:20Z</DateUtc></StartTime><FrequencyChanges><FrequencyChange><Frequency dt:dt="r8">2699980000</Frequency><Timestamp dt:dt="r8">3.24049035317348E+15</Timestamp><Cur…	좌우반구com(split BVF)_3-018-1	60.021	1.0.0.167	1	-1794385626	Professional	2.0.10.242	2.0.10.353	11-14-2020	2020-11-14 오전 1:59:21	10:59:21	2.0.10.248	124	2	{/}	진회	진	회	1	1	124	NULL	NULL	NULL	NULL	NULL	NULL	KSY3	List1	NULL	NULL	NULL	NULL	NULL	NULL	NULL	NULL	NULL	0	{/}	0	3	339244	0	z	359
좌우반구com(split BVF)_3	18	1	<?xml version="1.0"?>\n<Clock xmlns:dt="urn:schemas-microsoft-com:datatypes"><Description dt:dt="string">E-Prime Primary Realtime Clock</Description><StartTime><Timestamp dt:dt="int">0</Timestamp><DateUtc dt:dt="string">2020-11-14T01:59:20Z</DateUtc></StartTime><FrequencyChanges><FrequencyChange><Frequency dt:dt="r8">2699980000</Frequency><Timestamp dt:dt="r8">3.24049035317348E+15</Timestamp><Cur…	좌우반구com(split BVF)_3-018-1	60.021	1.0.0.167	1	-1794385626	Professional	2.0.10.242	2.0.10.353	11-14-2020	2020-11-14 오전 1:59:21	10:59:21	2.0.10.248	336	1	z	질서	질	서	NULL	NULL	NULL	NULL	NULL	NULL	22	1	72	KSY	List3	0		0	-1	881835	183		0	0	1	z	0	3	882018	0	z	209
좌우반구com(split BVF)_3	18	1	<?xml version="1.0"?>\n<Clock xmlns:dt="urn:schemas-microsoft-com:datatypes"><Description dt:dt="string">E-Prime Primary Realtime Clock</Description><StartTime><Timestamp dt:dt="int">0</Timestamp><DateUtc dt:dt="string">2020-11-14T01:59:20Z</DateUtc></StartTime><FrequencyChanges><FrequencyChange><Frequency dt:dt="r8">2699980000</Frequency><Timestamp dt:dt="r8">3.24049035317348E+15</Timestamp><Cur…	좌우반구com(split BVF)_3-018-1	60.021	1.0.0.167	1	-1794385626	Professional	2.0.10.242	2.0.10.353	11-14-2020	2020-11-14 오전 1:59:21	10:59:21	2.0.10.248	347	1	z	차량	차	량	NULL	NULL	NULL	NULL	NULL	NULL	96	1	83	KSY	List3	0		1	-1	910974	184		0	0	1	z	0	4	911158	0	z	260
좌우반구com(split BVF)_3	18	1	<?xml version="1.0"?>\n<Clock xmlns:dt="urn:schemas-microsoft-com:datatypes"><Description dt:dt="string">E-Prime Primary Realtime Clock</Description><StartTime><Timestamp dt:dt="int">0</Timestamp><DateUtc dt:dt="string">2020-11-14T01:59:20Z</DateUtc></StartTime><FrequencyChanges><FrequencyChange><Frequency dt:dt="r8">2699980000</Frequency><Timestamp dt:dt="r8">3.24049035317348E+15</Timestamp><Cur…	좌우반구com(split BVF)_3-018-1	60.021	1.0.0.167	1	-1794385626	Professional	2.0.10.242	2.0.10.353	11-14-2020	2020-11-14 오전 1:59:21	10:59:21	2.0.10.248	94	1	z	차익	차	익	47	1	94	NULL	NULL	NULL	NULL	NULL	NULL	KSY	List1	0		0	-1	261888	183		0	0	1	z	1	3	262071	0	z	389
좌우반구com(split BVF)_3	18	1	<?xml version="1.0"?>\n<Clock xmlns:dt="urn:schemas-microsoft-com:datatypes"><Description dt:dt="string">E-Prime Primary Realtime Clock</Description><StartTime><Timestamp dt:dt="int">0</Timestamp><DateUtc dt:dt="string">2020-11-14T01:59:20Z</DateUtc></StartTime><FrequencyChanges><FrequencyChange><Frequency dt:dt="r8">2699980000</Frequency><Timestamp dt:dt="r8">3.24049035317348E+15</Timestamp><Cur…	좌우반구com(split BVF)_3-018-1	60.021	1.0.0.167	1	-1794385626	Professional	2.0.10.242	2.0.10.353	11-14-2020	2020-11-14 오전 1:59:21	10:59:21	2.0.10.248	65	2	{/}	착반	착	반	30	1	65	NULL	NULL	NULL	NULL	NULL	NULL	KSY3	List1	NULL	NULL	NULL	NULL	NULL	NULL	NULL	NULL	NULL	1	{/}	0	3	187181	0	{/}	465
좌우반구com(split BVF)_3	18	1	<?xml version="1.0"?>\n<Clock xmlns:dt="urn:schemas-microsoft-com:datatypes"><Description dt:dt="string">E-Prime Primary Realtime Clock</Description><StartTime><Timestamp dt:dt="int">0</Timestamp><DateUtc dt:dt="string">2020-11-14T01:59:20Z</DateUtc></StartTime><FrequencyChanges><FrequencyChange><Frequency dt:dt="r8">2699980000</Frequency><Timestamp dt:dt="r8">3.24049035317348E+15</Timestamp><Cur…	좌우반구com(split BVF)_3-018-1	60.021	1.0.0.167	1	-1794385626	Professional	2.0.10.242	2.0.10.353	11-14-2020	2020-11-14 오전 1:59:21	10:59:21	2.0.10.248	27	1	z	책임	책	임	112	1	27	NULL	NULL	NULL	NULL	NULL	NULL	KSY	List1	0		0	0	89716	183		0	0	1	z	0	3	89899	0	z	235
좌우반구com(split BVF)_3	18	1	<?xml version="1.0"?>\n<Clock xmlns:dt="urn:schemas-microsoft-com:datatypes"><Description dt:dt="string">E-Prime Primary Realtime Clock</Description><StartTime><Timestamp dt:dt="int">0</Timestamp><DateUtc dt:dt="string">2020-11-14T01:59:20Z</DateUtc></StartTime><FrequencyChanges><FrequencyChange><Frequency dt:dt="r8">2699980000</Frequency><Timestamp dt:dt="r8">3.24049035317348E+15</Timestamp><Cur…	좌우반구com(split BVF)_3-018-1	60.021	1.0.0.167	1	-1794385626	Professional	2.0.10.242	2.0.10.353	11-14-2020	2020-11-14 오전 1:59:21	10:59:21	2.0.10.248	126	2	{/}	책희	책	희	104	1	126	NULL	NULL	NULL	NULL	NULL	NULL	KSY	List1	0		0	-1	344192	183		0	0	1	{/}	1	3	344375	0	{/}	347
좌우반구com(split BVF)_3	18	1	<?xml version="1.0"?>\n<Clock xmlns:dt="urn:schemas-microsoft-com:datatypes"><Description dt:dt="string">E-Prime Primary Realtime Clock</Description><StartTime><Timestamp dt:dt="int">0</Timestamp><DateUtc dt:dt="string">2020-11-14T01:59:20Z</DateUtc></StartTime><FrequencyChanges><FrequencyChange><Frequency dt:dt="r8">2699980000</Frequency><Timestamp dt:dt="r8">3.24049035317348E+15</Timestamp><Cur…	좌우반구com(split BVF)_3-018-1	60.021	1.0.0.167	1	-1794385626	Professional	2.0.10.242	2.0.10.353	11-14-2020	2020-11-14 오전 1:59:21	10:59:21	2.0.10.248	229	2	{/}	청휘	청	휘	NULL	NULL	NULL	1	1	97	NULL	NULL	NULL	KSY2	List2	NULL	NULL	NULL	NULL	NULL	NULL	NULL	NULL	NULL	1	{/}	0	3	609415	0	{/}	499
좌우반구com(split BVF)_3	18	1	<?xml version="1.0"?>\n<Clock xmlns:dt="urn:schemas-microsoft-com:datatypes"><Description dt:dt="string">E-Prime Primary Realtime Clock</Description><StartTime><Timestamp dt:dt="int">0</Timestamp><DateUtc dt:dt="string">2020-11-14T01:59:20Z</DateUtc></StartTime><FrequencyChanges><FrequencyChange><Frequency dt:dt="r8">2699980000</Frequency><Timestamp dt:dt="r8">3.24049035317348E+15</Timestamp><Cur…	좌우반구com(split BVF)_3-018-1	60.021	1.0.0.167	1	-1794385626	Professional	2.0.10.242	2.0.10.353	11-14-2020	2020-11-14 오전 1:59:21	10:59:21	2.0.10.248	13	2	{/}	체행	체	행	3	1	13	NULL	NULL	NULL	NULL	NULL	NULL	KSY2	List1	NULL	NULL	NULL	NULL	NULL	NULL	NULL	NULL	NULL	0	{/}	0	3	54528	0	z	214
좌우반구com(split BVF)_3	18	1	<?xml version="1.0"?>\n<Clock xmlns:dt="urn:schemas-microsoft-com:datatypes"><Description dt:dt="string">E-Prime Primary Realtime Clock</Description><StartTime><Timestamp dt:dt="int">0</Timestamp><DateUtc dt:dt="string">2020-11-14T01:59:20Z</DateUtc></StartTime><FrequencyChanges><FrequencyChange><Frequency dt:dt="r8">2699980000</Frequency><Timestamp dt:dt="r8">3.24049035317348E+15</Timestamp><Cur…	좌우반구com(split BVF)_3-018-1	60.021	1.0.0.167	1	-1794385626	Professional	2.0.10.242	2.0.10.353	11-14-2020	2020-11-14 오전 1:59:21	10:59:21	2.0.10.248	332	1	z	체험	체	험	NULL	NULL	NULL	NULL	NULL	NULL	61	1	68	KSY	List3	0		0	-1	872438	183		0	0	1	z	1	3	872621	0	z	204
좌우반구com(split BVF)_3	18	1	<?xml version="1.0"?>\n<Clock xmlns:dt="urn:schemas-microsoft-com:datatypes"><Description dt:dt="string">E-Prime Primary Realtime Clock</Description><StartTime><Timestamp dt:dt="int">0</Timestamp><DateUtc dt:dt="string">2020-11-14T01:59:20Z</DateUtc></StartTime><FrequencyChanges><FrequencyChange><Frequency dt:dt="r8">2699980000</Frequency><Timestamp dt:dt="r8">3.24049035317348E+15</Timestamp><Cur…	좌우반구com(split BVF)_3-018-1	60.021	1.0.0.167	1	-1794385626	Professional	2.0.10.242	2.0.10.353	11-14-2020	2020-11-14 오전 1:59:21	10:59:21	2.0.10.248	321	1	z	최고	최	고	NULL	NULL	NULL	NULL	NULL	NULL	39	1	57	KSY	List3	0		0	0	845115	183		0	0	1	z	0	3	845298	0	z	226
좌우반구com(split BVF)_3	18	1	<?xml version="1.0"?>\n<Clock xmlns:dt="urn:schemas-microsoft-com:datatypes"><Description dt:dt="string">E-Prime Primary Realtime Clock</Description><StartTime><Timestamp dt:dt="int">0</Timestamp><DateUtc dt:dt="string">2020-11-14T01:59:20Z</DateUtc></StartTime><FrequencyChanges><FrequencyChange><Frequency dt:dt="r8">2699980000</Frequency><Timestamp dt:dt="r8">3.24049035317348E+15</Timestamp><Cur…	좌우반구com(split BVF)_3-018-1	60.021	1.0.0.167	1	-1794385626	Professional	2.0.10.242	2.0.10.353	11-14-2020	2020-11-14 오전 1:59:21	10:59:21	2.0.10.248	133	2	{/}	최여	최	여	NULL	NULL	NULL	38	1	1	NULL	NULL	NULL	KSY2	List2	NULL	NULL	NULL	NULL	NULL	NULL	NULL	NULL	NULL	1	{/}	0	4	363819	0	{/}	357
좌우반구com(split BVF)_3	18	1	<?xml version="1.0"?>\n<Clock xmlns:dt="urn:schemas-microsoft-com:datatypes"><Description dt:dt="string">E-Prime Primary Realtime Clock</Description><StartTime><Timestamp dt:dt="int">0</Timestamp><DateUtc dt:dt="string">2020-11-14T01:59:20Z</DateUtc></StartTime><FrequencyChanges><FrequencyChange><Frequency dt:dt="r8">2699980000</Frequency><Timestamp dt:dt="r8">3.24049035317348E+15</Timestamp><Cur…	좌우반구com(split BVF)_3-018-1	60.021	1.0.0.167	1	-1794385626	Professional	2.0.10.242	2.0.10.353	11-14-2020	2020-11-14 오전 1:59:21	10:59:21	2.0.10.248	237	2	{/}	최횟	최	횟	NULL	NULL	NULL	50	1	105	NULL	NULL	NULL	KSY2	List2	NULL	NULL	NULL	NULL	NULL	NULL	NULL	NULL	NULL	1	{/}	1	3	630107	0	{/}	389
좌우반구com(split BVF)_3	18	1	<?xml version="1.0"?>\n<Clock xmlns:dt="urn:schemas-microsoft-com:datatypes"><Description dt:dt="string">E-Prime Primary Realtime Clock</Description><StartTime><Timestamp dt:dt="int">0</Timestamp><DateUtc dt:dt="string">2020-11-14T01:59:20Z</DateUtc></StartTime><FrequencyChanges><FrequencyChange><Frequency dt:dt="r8">2699980000</Frequency><Timestamp dt:dt="r8">3.24049035317348E+15</Timestamp><Cur…	좌우반구com(split BVF)_3-018-1	60.021	1.0.0.167	1	-1794385626	Professional	2.0.10.242	2.0.10.353	11-14-2020	2020-11-14 오전 1:59:21	10:59:21	2.0.10.248	161	2	{/}	축허	축	허	NULL	NULL	NULL	65	1	29	NULL	NULL	NULL	KSY3	List2	NULL	NULL	NULL	NULL	NULL	NULL	NULL	NULL	NULL	1	{/}	1	3	435426	0	{/}	478
좌우반구com(split BVF)_3	18	1	<?xml version="1.0"?>\n<Clock xmlns:dt="urn:schemas-microsoft-com:datatypes"><Description dt:dt="string">E-Prime Primary Realtime Clock</Description><StartTime><Timestamp dt:dt="int">0</Timestamp><DateUtc dt:dt="string">2020-11-14T01:59:20Z</DateUtc></StartTime><FrequencyChanges><FrequencyChange><Frequency dt:dt="r8">2699980000</Frequency><Timestamp dt:dt="r8">3.24049035317348E+15</Timestamp><Cur…	좌우반구com(split BVF)_3-018-1	60.021	1.0.0.167	1	-1794385626	Professional	2.0.10.242	2.0.10.353	11-14-2020	2020-11-14 오전 1:59:21	10:59:21	2.0.10.248	139	2	{/}	축헤	축	헤	NULL	NULL	NULL	77	1	7	NULL	NULL	NULL	KSY3	List2	NULL	NULL	NULL	NULL	NULL	NULL	NULL	NULL	NULL	1	{/}	0	3	379130	0	{/}	471
좌우반구com(split BVF)_3	18	1	<?xml version="1.0"?>\n<Clock xmlns:dt="urn:schemas-microsoft-com:datatypes"><Description dt:dt="string">E-Prime Primary Realtime Clock</Description><StartTime><Timestamp dt:dt="int">0</Timestamp><DateUtc dt:dt="string">2020-11-14T01:59:20Z</DateUtc></StartTime><FrequencyChanges><FrequencyChange><Frequency dt:dt="r8">2699980000</Frequency><Timestamp dt:dt="r8">3.24049035317348E+15</Timestamp><Cur…	좌우반구com(split BVF)_3-018-1	60.021	1.0.0.167	1	-1794385626	Professional	2.0.10.242	2.0.10.353	11-14-2020	2020-11-14 오전 1:59:21	10:59:21	2.0.10.248	368	2	{/}	축희	축	희	NULL	NULL	NULL	NULL	NULL	NULL	34	1	104	KSY	List3	0		1	-1	964605	184		0	0	0	{/}	0	4	964789	0	z	290
좌우반구com(split BVF)_3	18	1	<?xml version="1.0"?>\n<Clock xmlns:dt="urn:schemas-microsoft-com:datatypes"><Description dt:dt="string">E-Prime Primary Realtime Clock</Description><StartTime><Timestamp dt:dt="int">0</Timestamp><DateUtc dt:dt="string">2020-11-14T01:59:20Z</DateUtc></StartTime><FrequencyChanges><FrequencyChange><Frequency dt:dt="r8">2699980000</Frequency><Timestamp dt:dt="r8">3.24049035317348E+15</Timestamp><Cur…	좌우반구com(split BVF)_3-018-1	60.021	1.0.0.167	1	-1794385626	Professional	2.0.10.242	2.0.10.353	11-14-2020	2020-11-14 오전 1:59:21	10:59:21	2.0.10.248	260	2	{/}	측개	측	개	NULL	NULL	NULL	74	1	128	NULL	NULL	NULL	KSY3	List2	NULL	NULL	NULL	NULL	NULL	NULL	NULL	NULL	NULL	0	{/}	0	3	688570	0	z	533
좌우반구com(split BVF)_3	18	1	<?xml version="1.0"?>\n<Clock xmlns:dt="urn:schemas-microsoft-com:datatypes"><Description dt:dt="string">E-Prime Primary Realtime Clock</Description><StartTime><Timestamp dt:dt="int">0</Timestamp><DateUtc dt:dt="string">2020-11-14T01:59:20Z</DateUtc></StartTime><FrequencyChanges><FrequencyChange><Frequency dt:dt="r8">2699980000</Frequency><Timestamp dt:dt="r8">3.24049035317348E+15</Timestamp><Cur…	좌우반구com(split BVF)_3-018-1	60.021	1.0.0.167	1	-1794385626	Professional	2.0.10.242	2.0.10.353	11-14-2020	2020-11-14 오전 1:59:21	10:59:21	2.0.10.248	176	1	z	치안	치	안	NULL	NULL	NULL	70	1	44	NULL	NULL	NULL	KSY	List2	0		0	-1	473913	183		0	0	1	z	0	3	474096	0	z	290
좌우반구com(split BVF)_3	18	1	<?xml version="1.0"?>\n<Clock xmlns:dt="urn:schemas-microsoft-com:datatypes"><Description dt:dt="string">E-Prime Primary Realtime Clock</Description><StartTime><Timestamp dt:dt="int">0</Timestamp><DateUtc dt:dt="string">2020-11-14T01:59:20Z</DateUtc></StartTime><FrequencyChanges><FrequencyChange><Frequency dt:dt="r8">2699980000</Frequency><Timestamp dt:dt="r8">3.24049035317348E+15</Timestamp><Cur…	좌우반구com(split BVF)_3-018-1	60.021	1.0.0.167	1	-1794385626	Professional	2.0.10.242	2.0.10.353	11-14-2020	2020-11-14 오전 1:59:21	10:59:21	2.0.10.248	250	2	{/}	치책	치	책	NULL	NULL	NULL	111	1	118	NULL	NULL	NULL	KSY2	List2	NULL	NULL	NULL	NULL	NULL	NULL	NULL	NULL	NULL	1	{/}	1	3	663162	0	{/}	444
좌우반구com(split BVF)_3	18	1	<?xml version="1.0"?>\n<Clock xmlns:dt="urn:schemas-microsoft-com:datatypes"><Description dt:dt="string">E-Prime Primary Realtime Clock</Description><StartTime><Timestamp dt:dt="int">0</Timestamp><DateUtc dt:dt="string">2020-11-14T01:59:20Z</DateUtc></StartTime><FrequencyChanges><FrequencyChange><Frequency dt:dt="r8">2699980000</Frequency><Timestamp dt:dt="r8">3.24049035317348E+15</Timestamp><Cur…	좌우반구com(split BVF)_3-018-1	60.021	1.0.0.167	1	-1794385626	Professional	2.0.10.242	2.0.10.353	11-14-2020	2020-11-14 오전 1:59:21	10:59:21	2.0.10.248	128	2	{/}	치향	치	향	40	1	128	NULL	NULL	NULL	NULL	NULL	NULL	KSY2	List1	NULL	NULL	NULL	NULL	NULL	NULL	NULL	NULL	NULL	1	{/}	0	3	349440	0	{/}	417
좌우반구com(split BVF)_3	18	1	<?xml version="1.0"?>\n<Clock xmlns:dt="urn:schemas-microsoft-com:datatypes"><Description dt:dt="string">E-Prime Primary Realtime Clock</Description><StartTime><Timestamp dt:dt="int">0</Timestamp><DateUtc dt:dt="string">2020-11-14T01:59:20Z</DateUtc></StartTime><FrequencyChanges><FrequencyChange><Frequency dt:dt="r8">2699980000</Frequency><Timestamp dt:dt="r8">3.24049035317348E+15</Timestamp><Cur…	좌우반구com(split BVF)_3-018-1	60.021	1.0.0.167	1	-1794385626	Professional	2.0.10.242	2.0.10.353	11-14-2020	2020-11-14 오전 1:59:21	10:59:21	2.0.10.248	127	1	z	타격	타	격	119	1	127	NULL	NULL	NULL	NULL	NULL	NULL	KSY	List1	0		0	-1	346741	184		0	0	1	z	0	4	346925	0	z	309
좌우반구com(split BVF)_3	18	1	<?xml version="1.0"?>\n<Clock xmlns:dt="urn:schemas-microsoft-com:datatypes"><Description dt:dt="string">E-Prime Primary Realtime Clock</Description><StartTime><Timestamp dt:dt="int">0</Timestamp><DateUtc dt:dt="string">2020-11-14T01:59:20Z</DateUtc></StartTime><FrequencyChanges><FrequencyChange><Frequency dt:dt="r8">2699980000</Frequency><Timestamp dt:dt="r8">3.24049035317348E+15</Timestamp><Cur…	좌우반구com(split BVF)_3-018-1	60.021	1.0.0.167	1	-1794385626	Professional	2.0.10.242	2.0.10.353	11-14-2020	2020-11-14 오전 1:59:21	10:59:21	2.0.10.248	58	1	z	탈퇴	탈	퇴	65	1	58	NULL	NULL	NULL	NULL	NULL	NULL	KSY	List1	0		0	-1	169271	183		0	0	1	z	0	3	169454	0	z	310
좌우반구com(split BVF)_3	18	1	<?xml version="1.0"?>\n<Clock xmlns:dt="urn:schemas-microsoft-com:datatypes"><Description dt:dt="string">E-Prime Primary Realtime Clock</Description><StartTime><Timestamp dt:dt="int">0</Timestamp><DateUtc dt:dt="string">2020-11-14T01:59:20Z</DateUtc></StartTime><FrequencyChanges><FrequencyChange><Frequency dt:dt="r8">2699980000</Frequency><Timestamp dt:dt="r8">3.24049035317348E+15</Timestamp><Cur…	좌우반구com(split BVF)_3-018-1	60.021	1.0.0.167	1	-1794385626	Professional	2.0.10.242	2.0.10.353	11-14-2020	2020-11-14 오전 1:59:21	10:59:21	2.0.10.248	220	2	{/}	태스	태	스	NULL	NULL	NULL	23	1	88	NULL	NULL	NULL	KSY2	List2	NULL	NULL	NULL	NULL	NULL	NULL	NULL	NULL	NULL	0	{/}	0	3	586673	0	z	285
좌우반구com(split BVF)_3	18	1	<?xml version="1.0"?>\n<Clock xmlns:dt="urn:schemas-microsoft-com:datatypes"><Description dt:dt="string">E-Prime Primary Realtime Clock</Description><StartTime><Timestamp dt:dt="int">0</Timestamp><DateUtc dt:dt="string">2020-11-14T01:59:20Z</DateUtc></StartTime><FrequencyChanges><FrequencyChange><Frequency dt:dt="r8">2699980000</Frequency><Timestamp dt:dt="r8">3.24049035317348E+15</Timestamp><Cur…	좌우반구com(split BVF)_3-018-1	60.021	1.0.0.167	1	-1794385626	Professional	2.0.10.242	2.0.10.353	11-14-2020	2020-11-14 오전 1:59:21	10:59:21	2.0.10.248	149	1	z	택시	택	시	NULL	NULL	NULL	75	1	17	NULL	NULL	NULL	KSY	List2	0		0	-1	404754	183		0	0	1	z	0	3	404937	0	z	248
좌우반구com(split BVF)_3	18	1	<?xml version="1.0"?>\n<Clock xmlns:dt="urn:schemas-microsoft-com:datatypes"><Description dt:dt="string">E-Prime Primary Realtime Clock</Description><StartTime><Timestamp dt:dt="int">0</Timestamp><DateUtc dt:dt="string">2020-11-14T01:59:20Z</DateUtc></StartTime><FrequencyChanges><FrequencyChange><Frequency dt:dt="r8">2699980000</Frequency><Timestamp dt:dt="r8">3.24049035317348E+15</Timestamp><Cur…	좌우반구com(split BVF)_3-018-1	60.021	1.0.0.167	1	-1794385626	Professional	2.0.10.242	2.0.10.353	11-14-2020	2020-11-14 오전 1:59:21	10:59:21	2.0.10.248	157	2	{/}	택정	택	정	NULL	NULL	NULL	9	1	25	NULL	NULL	NULL	KSY2	List2	NULL	NULL	NULL	NULL	NULL	NULL	NULL	NULL	NULL	0	{/}	1	3	425163	0	z	294
좌우반구com(split BVF)_3	18	1	<?xml version="1.0"?>\n<Clock xmlns:dt="urn:schemas-microsoft-com:datatypes"><Description dt:dt="string">E-Prime Primary Realtime Clock</Description><StartTime><Timestamp dt:dt="int">0</Timestamp><DateUtc dt:dt="string">2020-11-14T01:59:20Z</DateUtc></StartTime><FrequencyChanges><FrequencyChange><Frequency dt:dt="r8">2699980000</Frequency><Timestamp dt:dt="r8">3.24049035317348E+15</Timestamp><Cur…	좌우반구com(split BVF)_3-018-1	60.021	1.0.0.167	1	-1794385626	Professional	2.0.10.242	2.0.10.353	11-14-2020	2020-11-14 오전 1:59:21	10:59:21	2.0.10.248	329	2	{/}	통락	통	락	NULL	NULL	NULL	NULL	NULL	NULL	17	1	65	KSY	List3	0		0	0	864858	183		0	0	1	{/}	0	3	865041	0	{/}	552
좌우반구com(split BVF)_3	18	1	<?xml version="1.0"?>\n<Clock xmlns:dt="urn:schemas-microsoft-com:datatypes"><Description dt:dt="string">E-Prime Primary Realtime Clock</Description><StartTime><Timestamp dt:dt="int">0</Timestamp><DateUtc dt:dt="string">2020-11-14T01:59:20Z</DateUtc></StartTime><FrequencyChanges><FrequencyChange><Frequency dt:dt="r8">2699980000</Frequency><Timestamp dt:dt="r8">3.24049035317348E+15</Timestamp><Cur…	좌우반구com(split BVF)_3-018-1	60.021	1.0.0.167	1	-1794385626	Professional	2.0.10.242	2.0.10.353	11-14-2020	2020-11-14 오전 1:59:21	10:59:21	2.0.10.248	251	2	{/}	통록	통	록	NULL	NULL	NULL	14	1	119	NULL	NULL	NULL	KSY3	List2	NULL	NULL	NULL	NULL	NULL	NULL	NULL	NULL	NULL	0	{/}	1	3	665811	0	z	240
좌우반구com(split BVF)_3	18	1	<?xml version="1.0"?>\n<Clock xmlns:dt="urn:schemas-microsoft-com:datatypes"><Description dt:dt="string">E-Prime Primary Realtime Clock</Description><StartTime><Timestamp dt:dt="int">0</Timestamp><DateUtc dt:dt="string">2020-11-14T01:59:20Z</DateUtc></StartTime><FrequencyChanges><FrequencyChange><Frequency dt:dt="r8">2699980000</Frequency><Timestamp dt:dt="r8">3.24049035317348E+15</Timestamp><Cur…	좌우반구com(split BVF)_3-018-1	60.021	1.0.0.167	1	-1794385626	Professional	2.0.10.242	2.0.10.353	11-14-2020	2020-11-14 오전 1:59:21	10:59:21	2.0.10.248	342	2	{/}	통류	통	류	NULL	NULL	NULL	NULL	NULL	NULL	11	1	78	KSY3	List3	NULL	NULL	NULL	NULL	NULL	NULL	NULL	NULL	NULL	0	{/}	0	3	898329	0	z	347
좌우반구com(split BVF)_3	18	1	<?xml version="1.0"?>\n<Clock xmlns:dt="urn:schemas-microsoft-com:datatypes"><Description dt:dt="string">E-Prime Primary Realtime Clock</Description><StartTime><Timestamp dt:dt="int">0</Timestamp><DateUtc dt:dt="string">2020-11-14T01:59:20Z</DateUtc></StartTime><FrequencyChanges><FrequencyChange><Frequency dt:dt="r8">2699980000</Frequency><Timestamp dt:dt="r8">3.24049035317348E+15</Timestamp><Cur…	좌우반구com(split BVF)_3-018-1	60.021	1.0.0.167	1	-1794385626	Professional	2.0.10.242	2.0.10.353	11-14-2020	2020-11-14 오전 1:59:21	10:59:21	2.0.10.248	373	2	{/}	퇴착	퇴	착	NULL	NULL	NULL	NULL	NULL	NULL	115	1	109	KSY3	List3	NULL	NULL	NULL	NULL	NULL	NULL	NULL	NULL	NULL	1	{/}	0	3	977784	0	{/}	487
좌우반구com(split BVF)_3	18	1	<?xml version="1.0"?>\n<Clock xmlns:dt="urn:schemas-microsoft-com:datatypes"><Description dt:dt="string">E-Prime Primary Realtime Clock</Description><StartTime><Timestamp dt:dt="int">0</Timestamp><DateUtc dt:dt="string">2020-11-14T01:59:20Z</DateUtc></StartTime><FrequencyChanges><FrequencyChange><Frequency dt:dt="r8">2699980000</Frequency><Timestamp dt:dt="r8">3.24049035317348E+15</Timestamp><Cur…	좌우반구com(split BVF)_3-018-1	60.021	1.0.0.167	1	-1794385626	Professional	2.0.10.242	2.0.10.353	11-14-2020	2020-11-14 오전 1:59:21	10:59:21	2.0.10.248	110	1	z	판단	판	단	49	1	110	NULL	NULL	NULL	NULL	NULL	NULL	KSY	List1	0		0	-1	303640	183		0	0	1	z	0	3	303823	0	z	373
좌우반구com(split BVF)_3	18	1	<?xml version="1.0"?>\n<Clock xmlns:dt="urn:schemas-microsoft-com:datatypes"><Description dt:dt="string">E-Prime Primary Realtime Clock</Description><StartTime><Timestamp dt:dt="int">0</Timestamp><DateUtc dt:dt="string">2020-11-14T01:59:20Z</DateUtc></StartTime><FrequencyChanges><FrequencyChange><Frequency dt:dt="r8">2699980000</Frequency><Timestamp dt:dt="r8">3.24049035317348E+15</Timestamp><Cur…	좌우반구com(split BVF)_3-018-1	60.021	1.0.0.167	1	-1794385626	Professional	2.0.10.242	2.0.10.353	11-14-2020	2020-11-14 오전 1:59:21	10:59:21	2.0.10.248	212	1	z	판매	판	매	NULL	NULL	NULL	64	1	80	NULL	NULL	NULL	KSY	List2	0		1	-1	566113	184		0	0	1	z	0	4	566297	0	z	302
좌우반구com(split BVF)_3	18	1	<?xml version="1.0"?>\n<Clock xmlns:dt="urn:schemas-microsoft-com:datatypes"><Description dt:dt="string">E-Prime Primary Realtime Clock</Description><StartTime><Timestamp dt:dt="int">0</Timestamp><DateUtc dt:dt="string">2020-11-14T01:59:20Z</DateUtc></StartTime><FrequencyChanges><FrequencyChange><Frequency dt:dt="r8">2699980000</Frequency><Timestamp dt:dt="r8">3.24049035317348E+15</Timestamp><Cur…	좌우반구com(split BVF)_3-018-1	60.021	1.0.0.167	1	-1794385626	Professional	2.0.10.242	2.0.10.353	11-14-2020	2020-11-14 오전 1:59:21	10:59:21	2.0.10.248	312	1	z	표현	표	현	NULL	NULL	NULL	NULL	NULL	NULL	105	1	48	KSY	List3	0		1	-1	822572	184		0	0	1	z	0	4	822756	0	z	182
좌우반구com(split BVF)_3	18	1	<?xml version="1.0"?>\n<Clock xmlns:dt="urn:schemas-microsoft-com:datatypes"><Description dt:dt="string">E-Prime Primary Realtime Clock</Description><StartTime><Timestamp dt:dt="int">0</Timestamp><DateUtc dt:dt="string">2020-11-14T01:59:20Z</DateUtc></StartTime><FrequencyChanges><FrequencyChange><Frequency dt:dt="r8">2699980000</Frequency><Timestamp dt:dt="r8">3.24049035317348E+15</Timestamp><Cur…	좌우반구com(split BVF)_3-018-1	60.021	1.0.0.167	1	-1794385626	Professional	2.0.10.242	2.0.10.353	11-14-2020	2020-11-14 오전 1:59:21	10:59:21	2.0.10.248	345	2	{/}	품결	품	결	NULL	NULL	NULL	NULL	NULL	NULL	127	1	81	KSY3	List3	NULL	NULL	NULL	NULL	NULL	NULL	NULL	NULL	NULL	0	{/}	0	3	906126	0	z	330
좌우반구com(split BVF)_3	18	1	<?xml version="1.0"?>\n<Clock xmlns:dt="urn:schemas-microsoft-com:datatypes"><Description dt:dt="string">E-Prime Primary Realtime Clock</Description><StartTime><Timestamp dt:dt="int">0</Timestamp><DateUtc dt:dt="string">2020-11-14T01:59:20Z</DateUtc></StartTime><FrequencyChanges><FrequencyChange><Frequency dt:dt="r8">2699980000</Frequency><Timestamp dt:dt="r8">3.24049035317348E+15</Timestamp><Cur…	좌우반구com(split BVF)_3-018-1	60.021	1.0.0.167	1	-1794385626	Professional	2.0.10.242	2.0.10.353	11-14-2020	2020-11-14 오전 1:59:21	10:59:21	2.0.10.248	175	2	{/}	필관	필	관	NULL	NULL	NULL	5	1	43	NULL	NULL	NULL	KSY3	List2	NULL	NULL	NULL	NULL	NULL	NULL	NULL	NULL	NULL	1	{/}	0	3	471580	0	{/}	317
좌우반구com(split BVF)_3	18	1	<?xml version="1.0"?>\n<Clock xmlns:dt="urn:schemas-microsoft-com:datatypes"><Description dt:dt="string">E-Prime Primary Realtime Clock</Description><StartTime><Timestamp dt:dt="int">0</Timestamp><DateUtc dt:dt="string">2020-11-14T01:59:20Z</DateUtc></StartTime><FrequencyChanges><FrequencyChange><Frequency dt:dt="r8">2699980000</Frequency><Timestamp dt:dt="r8">3.24049035317348E+15</Timestamp><Cur…	좌우반구com(split BVF)_3-018-1	60.021	1.0.0.167	1	-1794385626	Professional	2.0.10.242	2.0.10.353	11-14-2020	2020-11-14 오전 1:59:21	10:59:21	2.0.10.248	98	1	z	필수	필	수	99	1	98	NULL	NULL	NULL	NULL	NULL	NULL	KSY	List1	0		0	-1	272334	184		0	0	1	z	0	4	272518	0	z	326
좌우반구com(split BVF)_3	18	1	<?xml version="1.0"?>\n<Clock xmlns:dt="urn:schemas-microsoft-com:datatypes"><Description dt:dt="string">E-Prime Primary Realtime Clock</Description><StartTime><Timestamp dt:dt="int">0</Timestamp><DateUtc dt:dt="string">2020-11-14T01:59:20Z</DateUtc></StartTime><FrequencyChanges><FrequencyChange><Frequency dt:dt="r8">2699980000</Frequency><Timestamp dt:dt="r8">3.24049035317348E+15</Timestamp><Cur…	좌우반구com(split BVF)_3-018-1	60.021	1.0.0.167	1	-1794385626	Professional	2.0.10.242	2.0.10.353	11-14-2020	2020-11-14 오전 1:59:21	10:59:21	2.0.10.248	379	1	z	핑계	핑	계	NULL	NULL	NULL	NULL	NULL	NULL	132	1	115	KSY	List3	0		0	-1	993312	183		0	0	1	z	0	3	993495	0	z	265
좌우반구com(split BVF)_3	18	1	<?xml version="1.0"?>\n<Clock xmlns:dt="urn:schemas-microsoft-com:datatypes"><Description dt:dt="string">E-Prime Primary Realtime Clock</Description><StartTime><Timestamp dt:dt="int">0</Timestamp><DateUtc dt:dt="string">2020-11-14T01:59:20Z</DateUtc></StartTime><FrequencyChanges><FrequencyChange><Frequency dt:dt="r8">2699980000</Frequency><Timestamp dt:dt="r8">3.24049035317348E+15</Timestamp><Cur…	좌우반구com(split BVF)_3-018-1	60.021	1.0.0.167	1	-1794385626	Professional	2.0.10.242	2.0.10.353	11-14-2020	2020-11-14 오전 1:59:21	10:59:21	2.0.10.248	317	2	{/}	핑품	핑	품	NULL	NULL	NULL	NULL	NULL	NULL	13	1	53	KSY2	List3	NULL	NULL	NULL	NULL	NULL	NULL	NULL	NULL	NULL	1	{/}	0	4	835035	0	{/}	527
좌우반구com(split BVF)_3	18	1	<?xml version="1.0"?>\n<Clock xmlns:dt="urn:schemas-microsoft-com:datatypes"><Description dt:dt="string">E-Prime Primary Realtime Clock</Description><StartTime><Timestamp dt:dt="int">0</Timestamp><DateUtc dt:dt="string">2020-11-14T01:59:20Z</DateUtc></StartTime><FrequencyChanges><FrequencyChange><Frequency dt:dt="r8">2699980000</Frequency><Timestamp dt:dt="r8">3.24049035317348E+15</Timestamp><Cur…	좌우반구com(split BVF)_3-018-1	60.021	1.0.0.167	1	-1794385626	Professional	2.0.10.242	2.0.10.353	11-14-2020	2020-11-14 오전 1:59:21	10:59:21	2.0.10.248	66	1	z	하나	하	나	132	1	66	NULL	NULL	NULL	NULL	NULL	NULL	KSY	List1	0		0	0	189664	183		0	0	1	z	0	3	189847	0	z	385
좌우반구com(split BVF)_3	18	1	<?xml version="1.0"?>\n<Clock xmlns:dt="urn:schemas-microsoft-com:datatypes"><Description dt:dt="string">E-Prime Primary Realtime Clock</Description><StartTime><Timestamp dt:dt="int">0</Timestamp><DateUtc dt:dt="string">2020-11-14T01:59:20Z</DateUtc></StartTime><FrequencyChanges><FrequencyChange><Frequency dt:dt="r8">2699980000</Frequency><Timestamp dt:dt="r8">3.24049035317348E+15</Timestamp><Cur…	좌우반구com(split BVF)_3-018-1	60.021	1.0.0.167	1	-1794385626	Professional	2.0.10.242	2.0.10.353	11-14-2020	2020-11-14 오전 1:59:21	10:59:21	2.0.10.248	306	1	z	한계	한	계	NULL	NULL	NULL	NULL	NULL	NULL	47	1	42	KSY	List3	0		1	-1	807644	184		0	0	1	z	0	4	807828	0	z	278
좌우반구com(split BVF)_3	18	1	<?xml version="1.0"?>\n<Clock xmlns:dt="urn:schemas-microsoft-com:datatypes"><Description dt:dt="string">E-Prime Primary Realtime Clock</Description><StartTime><Timestamp dt:dt="int">0</Timestamp><DateUtc dt:dt="string">2020-11-14T01:59:20Z</DateUtc></StartTime><FrequencyChanges><FrequencyChange><Frequency dt:dt="r8">2699980000</Frequency><Timestamp dt:dt="r8">3.24049035317348E+15</Timestamp><Cur…	좌우반구com(split BVF)_3-018-1	60.021	1.0.0.167	1	-1794385626	Professional	2.0.10.242	2.0.10.353	11-14-2020	2020-11-14 오전 1:59:21	10:59:21	2.0.10.248	106	1	z	핵심	핵	심	29	1	106	NULL	NULL	NULL	NULL	NULL	NULL	KSY	List1	0		0	-1	292877	183		0	0	1	z	0	3	293060	0	z	302
좌우반구com(split BVF)_3	18	1	<?xml version="1.0"?>\n<Clock xmlns:dt="urn:schemas-microsoft-com:datatypes"><Description dt:dt="string">E-Prime Primary Realtime Clock</Description><StartTime><Timestamp dt:dt="int">0</Timestamp><DateUtc dt:dt="string">2020-11-14T01:59:20Z</DateUtc></StartTime><FrequencyChanges><FrequencyChange><Frequency dt:dt="r8">2699980000</Frequency><Timestamp dt:dt="r8">3.24049035317348E+15</Timestamp><Cur…	좌우반구com(split BVF)_3-018-1	60.021	1.0.0.167	1	-1794385626	Professional	2.0.10.242	2.0.10.353	11-14-2020	2020-11-14 오전 1:59:21	10:59:21	2.0.10.248	181	2	{/}	핵외	핵	외	NULL	NULL	NULL	109	1	49	NULL	NULL	NULL	KSY2	List2	NULL	NULL	NULL	NULL	NULL	NULL	NULL	NULL	NULL	0	{/}	0	3	486625	0	z	364
좌우반구com(split BVF)_3	18	1	<?xml version="1.0"?>\n<Clock xmlns:dt="urn:schemas-microsoft-com:datatypes"><Description dt:dt="string">E-Prime Primary Realtime Clock</Description><StartTime><Timestamp dt:dt="int">0</Timestamp><DateUtc dt:dt="string">2020-11-14T01:59:20Z</DateUtc></StartTime><FrequencyChanges><FrequencyChange><Frequency dt:dt="r8">2699980000</Frequency><Timestamp dt:dt="r8">3.24049035317348E+15</Timestamp><Cur…	좌우반구com(split BVF)_3-018-1	60.021	1.0.0.167	1	-1794385626	Professional	2.0.10.242	2.0.10.353	11-14-2020	2020-11-14 오전 1:59:21	10:59:21	2.0.10.248	109	2	{/}	핵정	핵	정	82	1	109	NULL	NULL	NULL	NULL	NULL	NULL	KSY2	List1	NULL	NULL	NULL	NULL	NULL	NULL	NULL	NULL	NULL	0	{/}	0	3	300891	0	z	727
좌우반구com(split BVF)_3	18	1	<?xml version="1.0"?>\n<Clock xmlns:dt="urn:schemas-microsoft-com:datatypes"><Description dt:dt="string">E-Prime Primary Realtime Clock</Description><StartTime><Timestamp dt:dt="int">0</Timestamp><DateUtc dt:dt="string">2020-11-14T01:59:20Z</DateUtc></StartTime><FrequencyChanges><FrequencyChange><Frequency dt:dt="r8">2699980000</Frequency><Timestamp dt:dt="r8">3.24049035317348E+15</Timestamp><Cur…	좌우반구com(split BVF)_3-018-1	60.021	1.0.0.167	1	-1794385626	Professional	2.0.10.242	2.0.10.353	11-14-2020	2020-11-14 오전 1:59:21	10:59:21	2.0.10.248	372	1	z	행보	행	보	NULL	NULL	NULL	NULL	NULL	NULL	84	1	108	KSY	List3	0		1	-1	974918	184		0	0	0	z	0	4	975102	0	{/}	473
좌우반구com(split BVF)_3	18	1	<?xml version="1.0"?>\n<Clock xmlns:dt="urn:schemas-microsoft-com:datatypes"><Description dt:dt="string">E-Prime Primary Realtime Clock</Description><StartTime><Timestamp dt:dt="int">0</Timestamp><DateUtc dt:dt="string">2020-11-14T01:59:20Z</DateUtc></StartTime><FrequencyChanges><FrequencyChange><Frequency dt:dt="r8">2699980000</Frequency><Timestamp dt:dt="r8">3.24049035317348E+15</Timestamp><Cur…	좌우반구com(split BVF)_3-018-1	60.021	1.0.0.167	1	-1794385626	Professional	2.0.10.242	2.0.10.353	11-14-2020	2020-11-14 오전 1:59:21	10:59:21	2.0.10.248	348	1	z	행운	행	운	NULL	NULL	NULL	NULL	NULL	NULL	41	1	84	KSY	List3	0		0	-1	913440	184		0	0	1	z	0	4	913624	0	z	272
좌우반구com(split BVF)_3	18	1	<?xml version="1.0"?>\n<Clock xmlns:dt="urn:schemas-microsoft-com:datatypes"><Description dt:dt="string">E-Prime Primary Realtime Clock</Description><StartTime><Timestamp dt:dt="int">0</Timestamp><DateUtc dt:dt="string">2020-11-14T01:59:20Z</DateUtc></StartTime><FrequencyChanges><FrequencyChange><Frequency dt:dt="r8">2699980000</Frequency><Timestamp dt:dt="r8">3.24049035317348E+15</Timestamp><Cur…	좌우반구com(split BVF)_3-018-1	60.021	1.0.0.167	1	-1794385626	Professional	2.0.10.242	2.0.10.353	11-14-2020	2020-11-14 오전 1:59:21	10:59:21	2.0.10.248	142	2	{/}	행회	행	회	NULL	NULL	NULL	101	1	10	NULL	NULL	NULL	KSY2	List2	NULL	NULL	NULL	NULL	NULL	NULL	NULL	NULL	NULL	0	{/}	0	3	387177	0	z	232
좌우반구com(split BVF)_3	18	1	<?xml version="1.0"?>\n<Clock xmlns:dt="urn:schemas-microsoft-com:datatypes"><Description dt:dt="string">E-Prime Primary Realtime Clock</Description><StartTime><Timestamp dt:dt="int">0</Timestamp><DateUtc dt:dt="string">2020-11-14T01:59:20Z</DateUtc></StartTime><FrequencyChanges><FrequencyChange><Frequency dt:dt="r8">2699980000</Frequency><Timestamp dt:dt="r8">3.24049035317348E+15</Timestamp><Cur…	좌우반구com(split BVF)_3-018-1	60.021	1.0.0.167	1	-1794385626	Professional	2.0.10.242	2.0.10.353	11-14-2020	2020-11-14 오전 1:59:21	10:59:21	2.0.10.248	243	1	z	향수	향	수	NULL	NULL	NULL	16	1	111	NULL	NULL	NULL	KSY	List2	0		0	0	645219	183		0	0	1	z	0	3	645402	0	z	294
좌우반구com(split BVF)_3	18	1	<?xml version="1.0"?>\n<Clock xmlns:dt="urn:schemas-microsoft-com:datatypes"><Description dt:dt="string">E-Prime Primary Realtime Clock</Description><StartTime><Timestamp dt:dt="int">0</Timestamp><DateUtc dt:dt="string">2020-11-14T01:59:20Z</DateUtc></StartTime><FrequencyChanges><FrequencyChange><Frequency dt:dt="r8">2699980000</Frequency><Timestamp dt:dt="r8">3.24049035317348E+15</Timestamp><Cur…	좌우반구com(split BVF)_3-018-1	60.021	1.0.0.167	1	-1794385626	Professional	2.0.10.242	2.0.10.353	11-14-2020	2020-11-14 오전 1:59:21	10:59:21	2.0.10.248	68	2	{/}	향엄	향	엄	14	1	68	NULL	NULL	NULL	NULL	NULL	NULL	KSY2	List1	NULL	NULL	NULL	NULL	NULL	NULL	NULL	NULL	NULL	1	{/}	0	3	195095	0	{/}	392
좌우반구com(split BVF)_3	18	1	<?xml version="1.0"?>\n<Clock xmlns:dt="urn:schemas-microsoft-com:datatypes"><Description dt:dt="string">E-Prime Primary Realtime Clock</Description><StartTime><Timestamp dt:dt="int">0</Timestamp><DateUtc dt:dt="string">2020-11-14T01:59:20Z</DateUtc></StartTime><FrequencyChanges><FrequencyChange><Frequency dt:dt="r8">2699980000</Frequency><Timestamp dt:dt="r8">3.24049035317348E+15</Timestamp><Cur…	좌우반구com(split BVF)_3-018-1	60.021	1.0.0.167	1	-1794385626	Professional	2.0.10.242	2.0.10.353	11-14-2020	2020-11-14 오전 1:59:21	10:59:21	2.0.10.248	356	2	{/}	허낌	허	낌	NULL	NULL	NULL	NULL	NULL	NULL	113	1	92	KSY	List3	0		0	0	934100	183		0	0	1	{/}	0	3	934283	0	{/}	461
좌우반구com(split BVF)_3	18	1	<?xml version="1.0"?>\n<Clock xmlns:dt="urn:schemas-microsoft-com:datatypes"><Description dt:dt="string">E-Prime Primary Realtime Clock</Description><StartTime><Timestamp dt:dt="int">0</Timestamp><DateUtc dt:dt="string">2020-11-14T01:59:20Z</DateUtc></StartTime><FrequencyChanges><FrequencyChange><Frequency dt:dt="r8">2699980000</Frequency><Timestamp dt:dt="r8">3.24049035317348E+15</Timestamp><Cur…	좌우반구com(split BVF)_3-018-1	60.021	1.0.0.167	1	-1794385626	Professional	2.0.10.242	2.0.10.353	11-14-2020	2020-11-14 오전 1:59:21	10:59:21	2.0.10.248	263	1	z	허락	허	락	NULL	NULL	NULL	59	1	131	NULL	NULL	NULL	KSY	List2	0		0	0	696251	183		0	0	1	z	0	3	696434	0	z	352
좌우반구com(split BVF)_3	18	1	<?xml version="1.0"?>\n<Clock xmlns:dt="urn:schemas-microsoft-com:datatypes"><Description dt:dt="string">E-Prime Primary Realtime Clock</Description><StartTime><Timestamp dt:dt="int">0</Timestamp><DateUtc dt:dt="string">2020-11-14T01:59:20Z</DateUtc></StartTime><FrequencyChanges><FrequencyChange><Frequency dt:dt="r8">2699980000</Frequency><Timestamp dt:dt="r8">3.24049035317348E+15</Timestamp><Cur…	좌우반구com(split BVF)_3-018-1	60.021	1.0.0.167	1	-1794385626	Professional	2.0.10.242	2.0.10.353	11-14-2020	2020-11-14 오전 1:59:21	10:59:21	2.0.10.248	396	2	{/}	허빈	허	빈	NULL	NULL	NULL	NULL	NULL	NULL	83	1	132	KSY2	List3	NULL	NULL	NULL	NULL	NULL	NULL	NULL	NULL	NULL	1	{/}	0	3	1037213	0	{/}	354
좌우반구com(split BVF)_3	18	1	<?xml version="1.0"?>\n<Clock xmlns:dt="urn:schemas-microsoft-com:datatypes"><Description dt:dt="string">E-Prime Primary Realtime Clock</Description><StartTime><Timestamp dt:dt="int">0</Timestamp><DateUtc dt:dt="string">2020-11-14T01:59:20Z</DateUtc></StartTime><FrequencyChanges><FrequencyChange><Frequency dt:dt="r8">2699980000</Frequency><Timestamp dt:dt="r8">3.24049035317348E+15</Timestamp><Cur…	좌우반구com(split BVF)_3-018-1	60.021	1.0.0.167	1	-1794385626	Professional	2.0.10.242	2.0.10.353	11-14-2020	2020-11-14 오전 1:59:21	10:59:21	2.0.10.248	121	2	{/}	헤오	헤	오	130	1	121	NULL	NULL	NULL	NULL	NULL	NULL	KSY	List1	0		0	0	331547	183		0	0	1	{/}	0	3	331730	0	{/}	347
좌우반구com(split BVF)_3	18	1	<?xml version="1.0"?>\n<Clock xmlns:dt="urn:schemas-microsoft-com:datatypes"><Description dt:dt="string">E-Prime Primary Realtime Clock</Description><StartTime><Timestamp dt:dt="int">0</Timestamp><DateUtc dt:dt="string">2020-11-14T01:59:20Z</DateUtc></StartTime><FrequencyChanges><FrequencyChange><Frequency dt:dt="r8">2699980000</Frequency><Timestamp dt:dt="r8">3.24049035317348E+15</Timestamp><Cur…	좌우반구com(split BVF)_3-018-1	60.021	1.0.0.167	1	-1794385626	Professional	2.0.10.242	2.0.10.353	11-14-2020	2020-11-14 오전 1:59:21	10:59:21	2.0.10.248	205	1	z	현상	현	상	NULL	NULL	NULL	113	1	73	NULL	NULL	NULL	KSY	List2	0		1	-1	547703	184		0	0	1	z	0	4	547887	0	z	313
좌우반구com(split BVF)_3	18	1	<?xml version="1.0"?>\n<Clock xmlns:dt="urn:schemas-microsoft-com:datatypes"><Description dt:dt="string">E-Prime Primary Realtime Clock</Description><StartTime><Timestamp dt:dt="int">0</Timestamp><DateUtc dt:dt="string">2020-11-14T01:59:20Z</DateUtc></StartTime><FrequencyChanges><FrequencyChange><Frequency dt:dt="r8">2699980000</Frequency><Timestamp dt:dt="r8">3.24049035317348E+15</Timestamp><Cur…	좌우반구com(split BVF)_3-018-1	60.021	1.0.0.167	1	-1794385626	Professional	2.0.10.242	2.0.10.353	11-14-2020	2020-11-14 오전 1:59:21	10:59:21	2.0.10.248	156	1	z	협력	협	력	NULL	NULL	NULL	68	1	24	NULL	NULL	NULL	KSY	List2	0		0	0	422498	183		0	0	1	z	0	3	422681	0	z	273
좌우반구com(split BVF)_3	18	1	<?xml version="1.0"?>\n<Clock xmlns:dt="urn:schemas-microsoft-com:datatypes"><Description dt:dt="string">E-Prime Primary Realtime Clock</Description><StartTime><Timestamp dt:dt="int">0</Timestamp><DateUtc dt:dt="string">2020-11-14T01:59:20Z</DateUtc></StartTime><FrequencyChanges><FrequencyChange><Frequency dt:dt="r8">2699980000</Frequency><Timestamp dt:dt="r8">3.24049035317348E+15</Timestamp><Cur…	좌우반구com(split BVF)_3-018-1	60.021	1.0.0.167	1	-1794385626	Professional	2.0.10.242	2.0.10.353	11-14-2020	2020-11-14 오전 1:59:21	10:59:21	2.0.10.248	39	2	{/}	협체	협	체	60	1	39	NULL	NULL	NULL	NULL	NULL	NULL	KSY3	List1	NULL	NULL	NULL	NULL	NULL	NULL	NULL	NULL	NULL	0	{/}	0	3	120055	0	z	272
좌우반구com(split BVF)_3	18	1	<?xml version="1.0"?>\n<Clock xmlns:dt="urn:schemas-microsoft-com:datatypes"><Description dt:dt="string">E-Prime Primary Realtime Clock</Description><StartTime><Timestamp dt:dt="int">0</Timestamp><DateUtc dt:dt="string">2020-11-14T01:59:20Z</DateUtc></StartTime><FrequencyChanges><FrequencyChange><Frequency dt:dt="r8">2699980000</Frequency><Timestamp dt:dt="r8">3.24049035317348E+15</Timestamp><Cur…	좌우반구com(split BVF)_3-018-1	60.021	1.0.0.167	1	-1794385626	Professional	2.0.10.242	2.0.10.353	11-14-2020	2020-11-14 오전 1:59:21	10:59:21	2.0.10.248	113	1	z	형님	형	님	69	1	113	NULL	NULL	NULL	NULL	NULL	NULL	KSY	List1	0		0	-1	311487	183		0	0	1	z	1	3	311670	0	z	252
좌우반구com(split BVF)_3	18	1	<?xml version="1.0"?>\n<Clock xmlns:dt="urn:schemas-microsoft-com:datatypes"><Description dt:dt="string">E-Prime Primary Realtime Clock</Description><StartTime><Timestamp dt:dt="int">0</Timestamp><DateUtc dt:dt="string">2020-11-14T01:59:20Z</DateUtc></StartTime><FrequencyChanges><FrequencyChange><Frequency dt:dt="r8">2699980000</Frequency><Timestamp dt:dt="r8">3.24049035317348E+15</Timestamp><Cur…	좌우반구com(split BVF)_3-018-1	60.021	1.0.0.167	1	-1794385626	Professional	2.0.10.242	2.0.10.353	11-14-2020	2020-11-14 오전 1:59:21	10:59:21	2.0.10.248	67	2	{/}	형스	형	스	79	1	67	NULL	NULL	NULL	NULL	NULL	NULL	KSY3	List1	NULL	NULL	NULL	NULL	NULL	NULL	NULL	NULL	NULL	1	{/}	1	3	192429	0	{/}	471
좌우반구com(split BVF)_3	18	1	<?xml version="1.0"?>\n<Clock xmlns:dt="urn:schemas-microsoft-com:datatypes"><Description dt:dt="string">E-Prime Primary Realtime Clock</Description><StartTime><Timestamp dt:dt="int">0</Timestamp><DateUtc dt:dt="string">2020-11-14T01:59:20Z</DateUtc></StartTime><FrequencyChanges><FrequencyChange><Frequency dt:dt="r8">2699980000</Frequency><Timestamp dt:dt="r8">3.24049035317348E+15</Timestamp><Cur…	좌우반구com(split BVF)_3-018-1	60.021	1.0.0.167	1	-1794385626	Professional	2.0.10.242	2.0.10.353	11-14-2020	2020-11-14 오전 1:59:21	10:59:21	2.0.10.248	25	1	z	형태	형	태	126	1	25	NULL	NULL	NULL	NULL	NULL	NULL	KSY	List1	0		0	-1	84601	183		0	0	1	z	0	3	84784	0	z	311
좌우반구com(split BVF)_3	18	1	<?xml version="1.0"?>\n<Clock xmlns:dt="urn:schemas-microsoft-com:datatypes"><Description dt:dt="string">E-Prime Primary Realtime Clock</Description><StartTime><Timestamp dt:dt="int">0</Timestamp><DateUtc dt:dt="string">2020-11-14T01:59:20Z</DateUtc></StartTime><FrequencyChanges><FrequencyChange><Frequency dt:dt="r8">2699980000</Frequency><Timestamp dt:dt="r8">3.24049035317348E+15</Timestamp><Cur…	좌우반구com(split BVF)_3-018-1	60.021	1.0.0.167	1	-1794385626	Professional	2.0.10.242	2.0.10.353	11-14-2020	2020-11-14 오전 1:59:21	10:59:21	2.0.10.248	158	1	z	화력	화	력	NULL	NULL	NULL	12	1	26	NULL	NULL	NULL	KSY	List2	0		0	-1	427479	184		0	0	1	z	0	4	427663	0	z	369
좌우반구com(split BVF)_3	18	1	<?xml version="1.0"?>\n<Clock xmlns:dt="urn:schemas-microsoft-com:datatypes"><Description dt:dt="string">E-Prime Primary Realtime Clock</Description><StartTime><Timestamp dt:dt="int">0</Timestamp><DateUtc dt:dt="string">2020-11-14T01:59:20Z</DateUtc></StartTime><FrequencyChanges><FrequencyChange><Frequency dt:dt="r8">2699980000</Frequency><Timestamp dt:dt="r8">3.24049035317348E+15</Timestamp><Cur…	좌우반구com(split BVF)_3-018-1	60.021	1.0.0.167	1	-1794385626	Professional	2.0.10.242	2.0.10.353	11-14-2020	2020-11-14 오전 1:59:21	10:59:21	2.0.10.248	52	1	z	확률	확	률	25	1	52	NULL	NULL	NULL	NULL	NULL	NULL	KSY	List1	0		0	0	153660	183		0	0	1	z	0	3	153843	0	z	354
좌우반구com(split BVF)_3	18	1	<?xml version="1.0"?>\n<Clock xmlns:dt="urn:schemas-microsoft-com:datatypes"><Description dt:dt="string">E-Prime Primary Realtime Clock</Description><StartTime><Timestamp dt:dt="int">0</Timestamp><DateUtc dt:dt="string">2020-11-14T01:59:20Z</DateUtc></StartTime><FrequencyChanges><FrequencyChange><Frequency dt:dt="r8">2699980000</Frequency><Timestamp dt:dt="r8">3.24049035317348E+15</Timestamp><Cur…	좌우반구com(split BVF)_3-018-1	60.021	1.0.0.167	1	-1794385626	Professional	2.0.10.242	2.0.10.353	11-14-2020	2020-11-14 오전 1:59:21	10:59:21	2.0.10.248	249	2	{/}	확압	확	압	NULL	NULL	NULL	73	1	117	NULL	NULL	NULL	KSY	List2	0		0	-1	660380	183		0	0	0	{/}	0	3	660563	0	z	393
좌우반구com(split BVF)_3	18	1	<?xml version="1.0"?>\n<Clock xmlns:dt="urn:schemas-microsoft-com:datatypes"><Description dt:dt="string">E-Prime Primary Realtime Clock</Description><StartTime><Timestamp dt:dt="int">0</Timestamp><DateUtc dt:dt="string">2020-11-14T01:59:20Z</DateUtc></StartTime><FrequencyChanges><FrequencyChange><Frequency dt:dt="r8">2699980000</Frequency><Timestamp dt:dt="r8">3.24049035317348E+15</Timestamp><Cur…	좌우반구com(split BVF)_3-018-1	60.021	1.0.0.167	1	-1794385626	Professional	2.0.10.242	2.0.10.353	11-14-2020	2020-11-14 오전 1:59:21	10:59:21	2.0.10.248	276	2	{/}	확축	확	축	NULL	NULL	NULL	NULL	NULL	NULL	12	1	12	KSY	List3	0		0	-1	730205	184		0	0	1	{/}	0	4	730389	0	{/}	505
좌우반구com(split BVF)_3	18	1	<?xml version="1.0"?>\n<Clock xmlns:dt="urn:schemas-microsoft-com:datatypes"><Description dt:dt="string">E-Prime Primary Realtime Clock</Description><StartTime><Timestamp dt:dt="int">0</Timestamp><DateUtc dt:dt="string">2020-11-14T01:59:20Z</DateUtc></StartTime><FrequencyChanges><FrequencyChange><Frequency dt:dt="r8">2699980000</Frequency><Timestamp dt:dt="r8">3.24049035317348E+15</Timestamp><Cur…	좌우반구com(split BVF)_3-018-1	60.021	1.0.0.167	1	-1794385626	Professional	2.0.10.242	2.0.10.353	11-14-2020	2020-11-14 오전 1:59:21	10:59:21	2.0.10.248	211	1	z	환경	환	경	NULL	NULL	NULL	100	1	79	NULL	NULL	NULL	KSY	List2	0		0	0	563548	183		0	0	1	z	0	3	563731	0	z	364
좌우반구com(split BVF)_3	18	1	<?xml version="1.0"?>\n<Clock xmlns:dt="urn:schemas-microsoft-com:datatypes"><Description dt:dt="string">E-Prime Primary Realtime Clock</Description><StartTime><Timestamp dt:dt="int">0</Timestamp><DateUtc dt:dt="string">2020-11-14T01:59:20Z</DateUtc></StartTime><FrequencyChanges><FrequencyChange><Frequency dt:dt="r8">2699980000</Frequency><Timestamp dt:dt="r8">3.24049035317348E+15</Timestamp><Cur…	좌우반구com(split BVF)_3-018-1	60.021	1.0.0.167	1	-1794385626	Professional	2.0.10.242	2.0.10.353	11-14-2020	2020-11-14 오전 1:59:21	10:59:21	2.0.10.248	254	2	{/}	횟광	횟	광	NULL	NULL	NULL	124	1	122	NULL	NULL	NULL	KSY	List2	0		0	-1	673142	183		0	0	1	{/}	1	3	673325	0	{/}	287
좌우반구com(split BVF)_3	18	1	<?xml version="1.0"?>\n<Clock xmlns:dt="urn:schemas-microsoft-com:datatypes"><Description dt:dt="string">E-Prime Primary Realtime Clock</Description><StartTime><Timestamp dt:dt="int">0</Timestamp><DateUtc dt:dt="string">2020-11-14T01:59:20Z</DateUtc></StartTime><FrequencyChanges><FrequencyChange><Frequency dt:dt="r8">2699980000</Frequency><Timestamp dt:dt="r8">3.24049035317348E+15</Timestamp><Cur…	좌우반구com(split BVF)_3-018-1	60.021	1.0.0.167	1	-1794385626	Professional	2.0.10.242	2.0.10.353	11-14-2020	2020-11-14 오전 1:59:21	10:59:21	2.0.10.248	2	2	{/}	횟색	횟	색	106	1	2	NULL	NULL	NULL	NULL	NULL	NULL	KSY	List1	0		0	-1	27221	184		0	0	1	{/}	0	4	27405	0	{/}	323
좌우반구com(split BVF)_3	18	1	<?xml version="1.0"?>\n<Clock xmlns:dt="urn:schemas-microsoft-com:datatypes"><Description dt:dt="string">E-Prime Primary Realtime Clock</Description><StartTime><Timestamp dt:dt="int">0</Timestamp><DateUtc dt:dt="string">2020-11-14T01:59:20Z</DateUtc></StartTime><FrequencyChanges><FrequencyChange><Frequency dt:dt="r8">2699980000</Frequency><Timestamp dt:dt="r8">3.24049035317348E+15</Timestamp><Cur…	좌우반구com(split BVF)_3-018-1	60.021	1.0.0.167	1	-1794385626	Professional	2.0.10.242	2.0.10.353	11-14-2020	2020-11-14 오전 1:59:21	10:59:21	2.0.10.248	228	1	z	횟수	횟	수	NULL	NULL	NULL	57	1	96	NULL	NULL	NULL	KSY	List2	0		0	0	606666	183		0	0	1	z	0	3	606849	0	z	372
좌우반구com(split BVF)_3	18	1	<?xml version="1.0"?>\n<Clock xmlns:dt="urn:schemas-microsoft-com:datatypes"><Description dt:dt="string">E-Prime Primary Realtime Clock</Description><StartTime><Timestamp dt:dt="int">0</Timestamp><DateUtc dt:dt="string">2020-11-14T01:59:20Z</DateUtc></StartTime><FrequencyChanges><FrequencyChange><Frequency dt:dt="r8">2699980000</Frequency><Timestamp dt:dt="r8">3.24049035317348E+15</Timestamp><Cur…	좌우반구com(split BVF)_3-018-1	60.021	1.0.0.167	1	-1794385626	Professional	2.0.10.242	2.0.10.353	11-14-2020	2020-11-14 오전 1:59:21	10:59:21	2.0.10.248	85	1	z	효과	효	과	20	1	85	NULL	NULL	NULL	NULL	NULL	NULL	KSY	List1	0		0	0	238980	183		0	0	1	z	0	3	239163	0	z	256
좌우반구com(split BVF)_3	18	1	<?xml version="1.0"?>\n<Clock xmlns:dt="urn:schemas-microsoft-com:datatypes"><Description dt:dt="string">E-Prime Primary Realtime Clock</Description><StartTime><Timestamp dt:dt="int">0</Timestamp><DateUtc dt:dt="string">2020-11-14T01:59:20Z</DateUtc></StartTime><FrequencyChanges><FrequencyChange><Frequency dt:dt="r8">2699980000</Frequency><Timestamp dt:dt="r8">3.24049035317348E+15</Timestamp><Cur…	좌우반구com(split BVF)_3-018-1	60.021	1.0.0.167	1	-1794385626	Professional	2.0.10.242	2.0.10.353	11-14-2020	2020-11-14 오전 1:59:21	10:59:21	2.0.10.248	222	2	{/}	효미	효	미	NULL	NULL	NULL	41	1	90	NULL	NULL	NULL	KSY3	List2	NULL	NULL	NULL	NULL	NULL	NULL	NULL	NULL	NULL	1	{/}	0	3	591588	0	{/}	326
좌우반구com(split BVF)_3	18	1	<?xml version="1.0"?>\n<Clock xmlns:dt="urn:schemas-microsoft-com:datatypes"><Description dt:dt="string">E-Prime Primary Realtime Clock</Description><StartTime><Timestamp dt:dt="int">0</Timestamp><DateUtc dt:dt="string">2020-11-14T01:59:20Z</DateUtc></StartTime><FrequencyChanges><FrequencyChange><Frequency dt:dt="r8">2699980000</Frequency><Timestamp dt:dt="r8">3.24049035317348E+15</Timestamp><Cur…	좌우반구com(split BVF)_3-018-1	60.021	1.0.0.167	1	-1794385626	Professional	2.0.10.242	2.0.10.353	11-14-2020	2020-11-14 오전 1:59:21	10:59:21	2.0.10.248	322	2	{/}	효탈	효	탈	NULL	NULL	NULL	NULL	NULL	NULL	125	1	58	KSY3	List3	NULL	NULL	NULL	NULL	NULL	NULL	NULL	NULL	NULL	1	{/}	0	3	847730	0	{/}	447
좌우반구com(split BVF)_3	18	1	<?xml version="1.0"?>\n<Clock xmlns:dt="urn:schemas-microsoft-com:datatypes"><Description dt:dt="string">E-Prime Primary Realtime Clock</Description><StartTime><Timestamp dt:dt="int">0</Timestamp><DateUtc dt:dt="string">2020-11-14T01:59:20Z</DateUtc></StartTime><FrequencyChanges><FrequencyChange><Frequency dt:dt="r8">2699980000</Frequency><Timestamp dt:dt="r8">3.24049035317348E+15</Timestamp><Cur…	좌우반구com(split BVF)_3-018-1	60.021	1.0.0.167	1	-1794385626	Professional	2.0.10.242	2.0.10.353	11-14-2020	2020-11-14 오전 1:59:21	10:59:21	2.0.10.248	279	2	{/}	효헤	효	헤	NULL	NULL	NULL	NULL	NULL	NULL	2	1	15	KSY2	List3	NULL	NULL	NULL	NULL	NULL	NULL	NULL	NULL	NULL	0	{/}	1	3	738052	0	z	431
좌우반구com(split BVF)_3	18	1	<?xml version="1.0"?>\n<Clock xmlns:dt="urn:schemas-microsoft-com:datatypes"><Description dt:dt="string">E-Prime Primary Realtime Clock</Description><StartTime><Timestamp dt:dt="int">0</Timestamp><DateUtc dt:dt="string">2020-11-14T01:59:20Z</DateUtc></StartTime><FrequencyChanges><FrequencyChange><Frequency dt:dt="r8">2699980000</Frequency><Timestamp dt:dt="r8">3.24049035317348E+15</Timestamp><Cur…	좌우반구com(split BVF)_3-018-1	60.021	1.0.0.167	1	-1794385626	Professional	2.0.10.242	2.0.10.353	11-14-2020	2020-11-14 오전 1:59:21	10:59:21	2.0.10.248	289	2	{/}	후검	후	검	NULL	NULL	NULL	NULL	NULL	NULL	28	1	25	KSY2	List3	NULL	NULL	NULL	NULL	NULL	NULL	NULL	NULL	NULL	1	{/}	0	3	764260	0	{/}	631
좌우반구com(split BVF)_3	18	1	<?xml version="1.0"?>\n<Clock xmlns:dt="urn:schemas-microsoft-com:datatypes"><Description dt:dt="string">E-Prime Primary Realtime Clock</Description><StartTime><Timestamp dt:dt="int">0</Timestamp><DateUtc dt:dt="string">2020-11-14T01:59:20Z</DateUtc></StartTime><FrequencyChanges><FrequencyChange><Frequency dt:dt="r8">2699980000</Frequency><Timestamp dt:dt="r8">3.24049035317348E+15</Timestamp><Cur…	좌우반구com(split BVF)_3-018-1	60.021	1.0.0.167	1	-1794385626	Professional	2.0.10.242	2.0.10.353	11-14-2020	2020-11-14 오전 1:59:21	10:59:21	2.0.10.248	101	1	z	후대	후	대	111	1	101	NULL	NULL	NULL	NULL	NULL	NULL	KSY	List1	0		0	0	279832	183		0	0	1	z	0	3	280015	0	z	444
좌우반구com(split BVF)_3	18	1	<?xml version="1.0"?>\n<Clock xmlns:dt="urn:schemas-microsoft-com:datatypes"><Description dt:dt="string">E-Prime Primary Realtime Clock</Description><StartTime><Timestamp dt:dt="int">0</Timestamp><DateUtc dt:dt="string">2020-11-14T01:59:20Z</DateUtc></StartTime><FrequencyChanges><FrequencyChange><Frequency dt:dt="r8">2699980000</Frequency><Timestamp dt:dt="r8">3.24049035317348E+15</Timestamp><Cur…	좌우반구com(split BVF)_3-018-1	60.021	1.0.0.167	1	-1794385626	Professional	2.0.10.242	2.0.10.353	11-14-2020	2020-11-14 오전 1:59:21	10:59:21	2.0.10.248	184	1	z	후자	후	자	NULL	NULL	NULL	48	1	52	NULL	NULL	NULL	KSY	List2	0		0	-1	494339	183		0	0	0	z	0	3	494522	0	{/}	383
좌우반구com(split BVF)_3	18	1	<?xml version="1.0"?>\n<Clock xmlns:dt="urn:schemas-microsoft-com:datatypes"><Description dt:dt="string">E-Prime Primary Realtime Clock</Description><StartTime><Timestamp dt:dt="int">0</Timestamp><DateUtc dt:dt="string">2020-11-14T01:59:20Z</DateUtc></StartTime><FrequencyChanges><FrequencyChange><Frequency dt:dt="r8">2699980000</Frequency><Timestamp dt:dt="r8">3.24049035317348E+15</Timestamp><Cur…	좌우반구com(split BVF)_3-018-1	60.021	1.0.0.167	1	-1794385626	Professional	2.0.10.242	2.0.10.353	11-14-2020	2020-11-14 오전 1:59:21	10:59:21	2.0.10.248	131	2	{/}	훈걱	훈	걱	94	1	131	NULL	NULL	NULL	NULL	NULL	NULL	KSY	List1	0		0	-1	357154	184		0	0	1	{/}	0	4	357338	0	{/}	273
좌우반구com(split BVF)_3	18	1	<?xml version="1.0"?>\n<Clock xmlns:dt="urn:schemas-microsoft-com:datatypes"><Description dt:dt="string">E-Prime Primary Realtime Clock</Description><StartTime><Timestamp dt:dt="int">0</Timestamp><DateUtc dt:dt="string">2020-11-14T01:59:20Z</DateUtc></StartTime><FrequencyChanges><FrequencyChange><Frequency dt:dt="r8">2699980000</Frequency><Timestamp dt:dt="r8">3.24049035317348E+15</Timestamp><Cur…	좌우반구com(split BVF)_3-018-1	60.021	1.0.0.167	1	-1794385626	Professional	2.0.10.242	2.0.10.353	11-14-2020	2020-11-14 오전 1:59:21	10:59:21	2.0.10.248	305	2	{/}	훈차	훈	차	NULL	NULL	NULL	NULL	NULL	NULL	109	1	41	KSY2	List3	NULL	NULL	NULL	NULL	NULL	NULL	NULL	NULL	NULL	0	{/}	0	4	805429	0	z	189
좌우반구com(split BVF)_3	18	1	<?xml version="1.0"?>\n<Clock xmlns:dt="urn:schemas-microsoft-com:datatypes"><Description dt:dt="string">E-Prime Primary Realtime Clock</Description><StartTime><Timestamp dt:dt="int">0</Timestamp><DateUtc dt:dt="string">2020-11-14T01:59:20Z</DateUtc></StartTime><FrequencyChanges><FrequencyChange><Frequency dt:dt="r8">2699980000</Frequency><Timestamp dt:dt="r8">3.24049035317348E+15</Timestamp><Cur…	좌우반구com(split BVF)_3-018-1	60.021	1.0.0.167	1	-1794385626	Professional	2.0.10.242	2.0.10.353	11-14-2020	2020-11-14 오전 1:59:21	10:59:21	2.0.10.248	91	2	{/}	휘섭	휘	섭	11	1	91	NULL	NULL	NULL	NULL	NULL	NULL	KSY3	List1	NULL	NULL	NULL	NULL	NULL	NULL	NULL	NULL	NULL	1	{/}	1	3	254257	0	{/}	500
좌우반구com(split BVF)_3	18	1	<?xml version="1.0"?>\n<Clock xmlns:dt="urn:schemas-microsoft-com:datatypes"><Description dt:dt="string">E-Prime Primary Realtime Clock</Description><StartTime><Timestamp dt:dt="int">0</Timestamp><DateUtc dt:dt="string">2020-11-14T01:59:20Z</DateUtc></StartTime><FrequencyChanges><FrequencyChange><Frequency dt:dt="r8">2699980000</Frequency><Timestamp dt:dt="r8">3.24049035317348E+15</Timestamp><Cur…	좌우반구com(split BVF)_3-018-1	60.021	1.0.0.167	1	-1794385626	Professional	2.0.10.242	2.0.10.353	11-14-2020	2020-11-14 오전 1:59:21	10:59:21	2.0.10.248	391	2	{/}	희강	희	강	NULL	NULL	NULL	NULL	NULL	NULL	16	1	127	KSY	List3	0		0	0	1024368	183		0	0	1	{/}	0	3	1024551	0	{/}	311
좌우반구com(split BVF)_3	18	1	<?xml version="1.0"?>\n<Clock xmlns:dt="urn:schemas-microsoft-com:datatypes"><Description dt:dt="string">E-Prime Primary Realtime Clock</Description><StartTime><Timestamp dt:dt="int">0</Timestamp><DateUtc dt:dt="string">2020-11-14T01:59:20Z</DateUtc></StartTime><FrequencyChanges><FrequencyChange><Frequency dt:dt="r8">2699980000</Frequency><Timestamp dt:dt="r8">3.24049035317348E+15</Timestamp><Cur…	좌우반구com(split BVF)_3-018-1	60.021	1.0.0.167	1	-1794385626	Professional	2.0.10.242	2.0.10.353	11-14-2020	2020-11-14 오전 1:59:21	10:59:21	2.0.10.248	309	1	z	희망	희	망	NULL	NULL	NULL	NULL	NULL	NULL	72	1	45	KSY	List3	0		0	-1	815175	183		0	0	1	z	1	3	815358	0	z	321
좌우반구com(split BVF)_3	18	1	<?xml version="1.0"?>\n<Clock xmlns:dt="urn:schemas-microsoft-com:datatypes"><Description dt:dt="string">E-Prime Primary Realtime Clock</Description><StartTime><Timestamp dt:dt="int">0</Timestamp><DateUtc dt:dt="string">2020-11-14T01:59:20Z</DateUtc></StartTime><FrequencyChanges><FrequencyChange><Frequency dt:dt="r8">2699980000</Frequency><Timestamp dt:dt="r8">3.24049035317348E+15</Timestamp><Cur…	좌우반구com(split BVF)_3-018-1	60.021	1.0.0.167	1	-1794385626	Professional	2.0.10.242	2.0.10.353	11-14-2020	2020-11-14 오전 1:59:21	10:59:21	2.0.10.248	11	2	{/}	희외	희	외	115	1	11	NULL	NULL	NULL	NULL	NULL	NULL	KSY2	List1	NULL	NULL	NULL	NULL	NULL	NULL	NULL	NULL	NULL	0	{/}	0	3	49663	0	z	226
좌우반구com(split BVF)_3	18	1	<?xml version="1.0"?>\n<Clock xmlns:dt="urn:schemas-microsoft-com:datatypes"><Description dt:dt="string">E-Prime Primary Realtime Clock</Description><StartTime><Timestamp dt:dt="int">0</Timestamp><DateUtc dt:dt="string">2020-11-14T01:59:20Z</DateUtc></StartTime><FrequencyChanges><FrequencyChange><Frequency dt:dt="r8">2699980000</Frequency><Timestamp dt:dt="r8">3.24049035317348E+15</Timestamp><Cur…	좌우반구com(split BVF)_3-018-1	60.021	1.0.0.167	1	-1794385626	Professional	2.0.10.242	2.0.10.353	11-14-2020	2020-11-14 오전 1:59:21	10:59:21	2.0.10.248	303	2	{/}	희응	희	응	NULL	NULL	NULL	NULL	NULL	NULL	50	1	39	KSY	List3	0		1	-1	800230	184		0	0	1	{/}	0	4	800414	0	{/}	380
[truncated: 1 more columns]
