# Supplementary material for: Decoding foveal word recognition: the role of interhemispheric inhibition in bilateral hemispheric processing
Source: Front Psychol. 2023 Nov 30;14:1293529. doi: 10.3389/fpsyg.2023.1293529 (PMC10720635; doi:10.3389/fpsyg.2023.1293529)
Supplement: Supplementary file 1 [file Data_Sheet_1.ZIP › data/Exp2/BVF_013.txt]

STRING	INTEGER	INTEGER	STRING	STRING	STRING	STRING	STRING	STRING	STRING	STRING	STRING	STRING	STRING	STRING	STRING	INTEGER	STRING	STRING	STRING	STRING	STRING	STRING	STRING	STRING	STRING	STRING	STRING	STRING	STRING	STRING	STRING	STRING	STRING	STRING	STRING	STRING	STRING	STRING	STRING	STRING	STRING	STRING	STRING	STRING	STRING	STRING	STRING	STRING	STRING
EXPNAME	SUBJECT	SESSION	VARIABLE	VARIABLE	VARIABLE	VARIABLE	VARIABLE	VARIABLE	VARIABLE	VARIABLE	VARIABLE	VARIABLE	VARIABLE	VARIABLE	VARIABLE	LOG_LEVEL	VARIABLE	VARIABLE	VARIABLE	VARIABLE	VARIABLE	VARIABLE	VARIABLE	VARIABLE	VARIABLE	VARIABLE	VARIABLE	VARIABLE	VARIABLE	VARIABLE	VARIABLE	VARIABLE	VARIABLE	VARIABLE	VARIABLE	VARIABLE	VARIABLE	VARIABLE	VARIABLE	VARIABLE	VARIABLE	VARIABLE	VARIABLE	VARIABLE	VARIABLE	VARIABLE	VARIABLE	VARIABLE	VARIABLE
1	1	1	1	1	1	1	1	1	1	1	1	1	1	1	1	2	2	2	2	2	2	2	2	2	2	2	2	2	2	2	2	2	2	2	2	2	2	2	2	2	2	2	2	2	2	2	2	2	2
ExperimentName	Subject	Session	Clock.Information	DataFile.Basename	Display.RefreshRate	ExperimentVersion	Group	RandomSeed	RuntimeCapabilities	RuntimeVersion	RuntimeVersionExpected	SessionDate	SessionStartDateTimeUtc	SessionTime	StudioVersion	Block	condition	correct	Exptarget	Exptarget2	Exptarget3	List1	List1.Cycle	List1.Sample	List2	List2.Cycle	List2.Sample	List3	List3.Cycle	List3.Sample	Procedure	Running	TextDisplay2.ACC	TextDisplay2.CRESP	TextDisplay2.DurationError	TextDisplay2.OnsetDelay	TextDisplay2.OnsetTime	TextDisplay2.OnsetToOnsetTime	TextDisplay2.RESP	TextDisplay2.RT	TextDisplay2.RTTime	TextDisplay6.ACC	TextDisplay6.CRESP	TextDisplay6.DurationError	TextDisplay6.OnsetDelay	TextDisplay6.OnsetTime	TextDisplay6.OnsetToOnsetTime	TextDisplay6.RESP	TextDisplay6.RT
좌우반구com(split BVF)_1	13	1	<?xml version="1.0"?>\n<Clock xmlns:dt="urn:schemas-microsoft-com:datatypes"><Description dt:dt="string">E-Prime Primary Realtime Clock</Description><StartTime><Timestamp dt:dt="int">0</Timestamp><DateUtc dt:dt="string">2020-11-13T06:24:42Z</DateUtc></StartTime><FrequencyChanges><FrequencyChange><Frequency dt:dt="r8">2699980000</Frequency><Timestamp dt:dt="r8">3.05019408094043E+15</Timestamp><Cur…	좌우반구com(split BVF)_1-013-1	60.021	1.0.0.163	1	-985048867	Professional	2.0.10.242	2.0.10.353	11-13-2020	2020-11-13 오전 6:24:42	15:24:42	2.0.10.248	83	1	{/}	가격	가	격	59	1	83	NULL	NULL	NULL	NULL	NULL	NULL	KSY	List1	0		0	-1	235112	183		0	0	1	{/}	0	3	235295	0	{/}	333
좌우반구com(split BVF)_1	13	1	<?xml version="1.0"?>\n<Clock xmlns:dt="urn:schemas-microsoft-com:datatypes"><Description dt:dt="string">E-Prime Primary Realtime Clock</Description><StartTime><Timestamp dt:dt="int">0</Timestamp><DateUtc dt:dt="string">2020-11-13T06:24:42Z</DateUtc></StartTime><FrequencyChanges><FrequencyChange><Frequency dt:dt="r8">2699980000</Frequency><Timestamp dt:dt="r8">3.05019408094043E+15</Timestamp><Cur…	좌우반구com(split BVF)_1-013-1	60.021	1.0.0.163	1	-985048867	Professional	2.0.10.242	2.0.10.353	11-13-2020	2020-11-13 오전 6:24:42	15:24:42	2.0.10.248	380	1	{/}	가을	가	을	NULL	NULL	NULL	NULL	NULL	NULL	65	1	116	KSY	List3	0		0	-1	1157668	183		0	0	1	{/}	0	3	1157851	0	{/}	349
좌우반구com(split BVF)_1	13	1	<?xml version="1.0"?>\n<Clock xmlns:dt="urn:schemas-microsoft-com:datatypes"><Description dt:dt="string">E-Prime Primary Realtime Clock</Description><StartTime><Timestamp dt:dt="int">0</Timestamp><DateUtc dt:dt="string">2020-11-13T06:24:42Z</DateUtc></StartTime><FrequencyChanges><FrequencyChange><Frequency dt:dt="r8">2699980000</Frequency><Timestamp dt:dt="r8">3.05019408094043E+15</Timestamp><Cur…	좌우반구com(split BVF)_1-013-1	60.021	1.0.0.163	1	-985048867	Professional	2.0.10.242	2.0.10.353	11-13-2020	2020-11-13 오전 6:24:42	15:24:42	2.0.10.248	39	1	{/}	간섭	간	섭	77	1	39	NULL	NULL	NULL	NULL	NULL	NULL	KSY	List1	0		0	0	116771	183		0	0	1	{/}	0	3	116954	0	{/}	367
좌우반구com(split BVF)_1	13	1	<?xml version="1.0"?>\n<Clock xmlns:dt="urn:schemas-microsoft-com:datatypes"><Description dt:dt="string">E-Prime Primary Realtime Clock</Description><StartTime><Timestamp dt:dt="int">0</Timestamp><DateUtc dt:dt="string">2020-11-13T06:24:42Z</DateUtc></StartTime><FrequencyChanges><FrequencyChange><Frequency dt:dt="r8">2699980000</Frequency><Timestamp dt:dt="r8">3.05019408094043E+15</Timestamp><Cur…	좌우반구com(split BVF)_1-013-1	60.021	1.0.0.163	1	-985048867	Professional	2.0.10.242	2.0.10.353	11-13-2020	2020-11-13 오전 6:24:42	15:24:42	2.0.10.248	363	2	z	간습	간	습	NULL	NULL	NULL	NULL	NULL	NULL	58	1	99	KSY3	List3	NULL	NULL	NULL	NULL	NULL	NULL	NULL	NULL	NULL	1	z	1	3	1109868	0	z	557
좌우반구com(split BVF)_1	13	1	<?xml version="1.0"?>\n<Clock xmlns:dt="urn:schemas-microsoft-com:datatypes"><Description dt:dt="string">E-Prime Primary Realtime Clock</Description><StartTime><Timestamp dt:dt="int">0</Timestamp><DateUtc dt:dt="string">2020-11-13T06:24:42Z</DateUtc></StartTime><FrequencyChanges><FrequencyChange><Frequency dt:dt="r8">2699980000</Frequency><Timestamp dt:dt="r8">3.05019408094043E+15</Timestamp><Cur…	좌우반구com(split BVF)_1-013-1	60.021	1.0.0.163	1	-985048867	Professional	2.0.10.242	2.0.10.353	11-13-2020	2020-11-13 오전 6:24:42	15:24:42	2.0.10.248	131	2	z	감환	감	환	32	1	131	NULL	NULL	NULL	NULL	NULL	NULL	KSY3	List1	NULL	NULL	NULL	NULL	NULL	NULL	NULL	NULL	NULL	1	z	0	3	364066	0	z	780
좌우반구com(split BVF)_1	13	1	<?xml version="1.0"?>\n<Clock xmlns:dt="urn:schemas-microsoft-com:datatypes"><Description dt:dt="string">E-Prime Primary Realtime Clock</Description><StartTime><Timestamp dt:dt="int">0</Timestamp><DateUtc dt:dt="string">2020-11-13T06:24:42Z</DateUtc></StartTime><FrequencyChanges><FrequencyChange><Frequency dt:dt="r8">2699980000</Frequency><Timestamp dt:dt="r8">3.05019408094043E+15</Timestamp><Cur…	좌우반구com(split BVF)_1-013-1	60.021	1.0.0.163	1	-985048867	Professional	2.0.10.242	2.0.10.353	11-13-2020	2020-11-13 오전 6:24:42	15:24:42	2.0.10.248	374	1	{/}	강도	강	도	NULL	NULL	NULL	NULL	NULL	NULL	98	1	110	KSY	List3	0		0	-1	1141024	183		0	0	1	{/}	1	3	1141207	0	{/}	497
좌우반구com(split BVF)_1	13	1	<?xml version="1.0"?>\n<Clock xmlns:dt="urn:schemas-microsoft-com:datatypes"><Description dt:dt="string">E-Prime Primary Realtime Clock</Description><StartTime><Timestamp dt:dt="int">0</Timestamp><DateUtc dt:dt="string">2020-11-13T06:24:42Z</DateUtc></StartTime><FrequencyChanges><FrequencyChange><Frequency dt:dt="r8">2699980000</Frequency><Timestamp dt:dt="r8">3.05019408094043E+15</Timestamp><Cur…	좌우반구com(split BVF)_1-013-1	60.021	1.0.0.163	1	-985048867	Professional	2.0.10.242	2.0.10.353	11-13-2020	2020-11-13 오전 6:24:42	15:24:42	2.0.10.248	249	2	z	강례	강	례	NULL	NULL	NULL	91	1	117	NULL	NULL	NULL	KSY2	List2	NULL	NULL	NULL	NULL	NULL	NULL	NULL	NULL	NULL	1	z	1	3	729303	0	z	712
좌우반구com(split BVF)_1	13	1	<?xml version="1.0"?>\n<Clock xmlns:dt="urn:schemas-microsoft-com:datatypes"><Description dt:dt="string">E-Prime Primary Realtime Clock</Description><StartTime><Timestamp dt:dt="int">0</Timestamp><DateUtc dt:dt="string">2020-11-13T06:24:42Z</DateUtc></StartTime><FrequencyChanges><FrequencyChange><Frequency dt:dt="r8">2699980000</Frequency><Timestamp dt:dt="r8">3.05019408094043E+15</Timestamp><Cur…	좌우반구com(split BVF)_1-013-1	60.021	1.0.0.163	1	-985048867	Professional	2.0.10.242	2.0.10.353	11-13-2020	2020-11-13 오전 6:24:42	15:24:42	2.0.10.248	32	2	z	강방	강	방	49	1	32	NULL	NULL	NULL	NULL	NULL	NULL	KSY3	List1	NULL	NULL	NULL	NULL	NULL	NULL	NULL	NULL	NULL	1	z	1	3	98260	0	z	349
좌우반구com(split BVF)_1	13	1	<?xml version="1.0"?>\n<Clock xmlns:dt="urn:schemas-microsoft-com:datatypes"><Description dt:dt="string">E-Prime Primary Realtime Clock</Description><StartTime><Timestamp dt:dt="int">0</Timestamp><DateUtc dt:dt="string">2020-11-13T06:24:42Z</DateUtc></StartTime><FrequencyChanges><FrequencyChange><Frequency dt:dt="r8">2699980000</Frequency><Timestamp dt:dt="r8">3.05019408094043E+15</Timestamp><Cur…	좌우반구com(split BVF)_1-013-1	60.021	1.0.0.163	1	-985048867	Professional	2.0.10.242	2.0.10.353	11-13-2020	2020-11-13 오전 6:24:42	15:24:42	2.0.10.248	18	1	{/}	개념	개	념	26	1	18	NULL	NULL	NULL	NULL	NULL	NULL	KSY	List1	0		0	-1	61207	183		0	0	1	{/}	0	3	61390	0	{/}	420
좌우반구com(split BVF)_1	13	1	<?xml version="1.0"?>\n<Clock xmlns:dt="urn:schemas-microsoft-com:datatypes"><Description dt:dt="string">E-Prime Primary Realtime Clock</Description><StartTime><Timestamp dt:dt="int">0</Timestamp><DateUtc dt:dt="string">2020-11-13T06:24:42Z</DateUtc></StartTime><FrequencyChanges><FrequencyChange><Frequency dt:dt="r8">2699980000</Frequency><Timestamp dt:dt="r8">3.05019408094043E+15</Timestamp><Cur…	좌우반구com(split BVF)_1-013-1	60.021	1.0.0.163	1	-985048867	Professional	2.0.10.242	2.0.10.353	11-13-2020	2020-11-13 오전 6:24:42	15:24:42	2.0.10.248	262	2	z	개례	개	례	NULL	NULL	NULL	45	1	130	NULL	NULL	NULL	KSY3	List2	NULL	NULL	NULL	NULL	NULL	NULL	NULL	NULL	NULL	1	z	0	3	765357	0	z	649
좌우반구com(split BVF)_1	13	1	<?xml version="1.0"?>\n<Clock xmlns:dt="urn:schemas-microsoft-com:datatypes"><Description dt:dt="string">E-Prime Primary Realtime Clock</Description><StartTime><Timestamp dt:dt="int">0</Timestamp><DateUtc dt:dt="string">2020-11-13T06:24:42Z</DateUtc></StartTime><FrequencyChanges><FrequencyChange><Frequency dt:dt="r8">2699980000</Frequency><Timestamp dt:dt="r8">3.05019408094043E+15</Timestamp><Cur…	좌우반구com(split BVF)_1-013-1	60.021	1.0.0.163	1	-985048867	Professional	2.0.10.242	2.0.10.353	11-13-2020	2020-11-13 오전 6:24:42	15:24:42	2.0.10.248	272	1	{/}	개인	개	인	NULL	NULL	NULL	NULL	NULL	NULL	101	1	8	KSY	List3	0		0	-1	867804	183		0	0	1	{/}	1	3	867987	0	{/}	362
좌우반구com(split BVF)_1	13	1	<?xml version="1.0"?>\n<Clock xmlns:dt="urn:schemas-microsoft-com:datatypes"><Description dt:dt="string">E-Prime Primary Realtime Clock</Description><StartTime><Timestamp dt:dt="int">0</Timestamp><DateUtc dt:dt="string">2020-11-13T06:24:42Z</DateUtc></StartTime><FrequencyChanges><FrequencyChange><Frequency dt:dt="r8">2699980000</Frequency><Timestamp dt:dt="r8">3.05019408094043E+15</Timestamp><Cur…	좌우반구com(split BVF)_1-013-1	60.021	1.0.0.163	1	-985048867	Professional	2.0.10.242	2.0.10.353	11-13-2020	2020-11-13 오전 6:24:42	15:24:42	2.0.10.248	176	2	z	개협	개	협	NULL	NULL	NULL	21	1	44	NULL	NULL	NULL	KSY2	List2	NULL	NULL	NULL	NULL	NULL	NULL	NULL	NULL	NULL	1	z	0	4	530291	0	z	511
좌우반구com(split BVF)_1	13	1	<?xml version="1.0"?>\n<Clock xmlns:dt="urn:schemas-microsoft-com:datatypes"><Description dt:dt="string">E-Prime Primary Realtime Clock</Description><StartTime><Timestamp dt:dt="int">0</Timestamp><DateUtc dt:dt="string">2020-11-13T06:24:42Z</DateUtc></StartTime><FrequencyChanges><FrequencyChange><Frequency dt:dt="r8">2699980000</Frequency><Timestamp dt:dt="r8">3.05019408094043E+15</Timestamp><Cur…	좌우반구com(split BVF)_1-013-1	60.021	1.0.0.163	1	-985048867	Professional	2.0.10.242	2.0.10.353	11-13-2020	2020-11-13 오전 6:24:42	15:24:42	2.0.10.248	63	2	z	거생	거	생	47	1	63	NULL	NULL	NULL	NULL	NULL	NULL	KSY3	List1	NULL	NULL	NULL	NULL	NULL	NULL	NULL	NULL	NULL	1	z	0	3	180698	0	z	446
좌우반구com(split BVF)_1	13	1	<?xml version="1.0"?>\n<Clock xmlns:dt="urn:schemas-microsoft-com:datatypes"><Description dt:dt="string">E-Prime Primary Realtime Clock</Description><StartTime><Timestamp dt:dt="int">0</Timestamp><DateUtc dt:dt="string">2020-11-13T06:24:42Z</DateUtc></StartTime><FrequencyChanges><FrequencyChange><Frequency dt:dt="r8">2699980000</Frequency><Timestamp dt:dt="r8">3.05019408094043E+15</Timestamp><Cur…	좌우반구com(split BVF)_1-013-1	60.021	1.0.0.163	1	-985048867	Professional	2.0.10.242	2.0.10.353	11-13-2020	2020-11-13 오전 6:24:42	15:24:42	2.0.10.248	355	1	{/}	걱정	걱	정	NULL	NULL	NULL	NULL	NULL	NULL	122	1	91	KSY	List3	0		1	-1	1088892	184		0	0	1	{/}	0	4	1089076	0	{/}	445
좌우반구com(split BVF)_1	13	1	<?xml version="1.0"?>\n<Clock xmlns:dt="urn:schemas-microsoft-com:datatypes"><Description dt:dt="string">E-Prime Primary Realtime Clock</Description><StartTime><Timestamp dt:dt="int">0</Timestamp><DateUtc dt:dt="string">2020-11-13T06:24:42Z</DateUtc></StartTime><FrequencyChanges><FrequencyChange><Frequency dt:dt="r8">2699980000</Frequency><Timestamp dt:dt="r8">3.05019408094043E+15</Timestamp><Cur…	좌우반구com(split BVF)_1-013-1	60.021	1.0.0.163	1	-985048867	Professional	2.0.10.242	2.0.10.353	11-13-2020	2020-11-13 오전 6:24:42	15:24:42	2.0.10.248	84	2	z	걱최	걱	최	23	1	84	NULL	NULL	NULL	NULL	NULL	NULL	KSY3	List1	NULL	NULL	NULL	NULL	NULL	NULL	NULL	NULL	NULL	1	z	0	4	237828	0	z	510
좌우반구com(split BVF)_1	13	1	<?xml version="1.0"?>\n<Clock xmlns:dt="urn:schemas-microsoft-com:datatypes"><Description dt:dt="string">E-Prime Primary Realtime Clock</Description><StartTime><Timestamp dt:dt="int">0</Timestamp><DateUtc dt:dt="string">2020-11-13T06:24:42Z</DateUtc></StartTime><FrequencyChanges><FrequencyChange><Frequency dt:dt="r8">2699980000</Frequency><Timestamp dt:dt="r8">3.05019408094043E+15</Timestamp><Cur…	좌우반구com(split BVF)_1-013-1	60.021	1.0.0.163	1	-985048867	Professional	2.0.10.242	2.0.10.353	11-13-2020	2020-11-13 오전 6:24:42	15:24:42	2.0.10.248	340	2	z	건적	건	적	NULL	NULL	NULL	NULL	NULL	NULL	66	1	76	KSY3	List3	NULL	NULL	NULL	NULL	NULL	NULL	NULL	NULL	NULL	1	z	1	3	1050339	0	z	391
좌우반구com(split BVF)_1	13	1	<?xml version="1.0"?>\n<Clock xmlns:dt="urn:schemas-microsoft-com:datatypes"><Description dt:dt="string">E-Prime Primary Realtime Clock</Description><StartTime><Timestamp dt:dt="int">0</Timestamp><DateUtc dt:dt="string">2020-11-13T06:24:42Z</DateUtc></StartTime><FrequencyChanges><FrequencyChange><Frequency dt:dt="r8">2699980000</Frequency><Timestamp dt:dt="r8">3.05019408094043E+15</Timestamp><Cur…	좌우반구com(split BVF)_1-013-1	60.021	1.0.0.163	1	-985048867	Professional	2.0.10.242	2.0.10.353	11-13-2020	2020-11-13 오전 6:24:42	15:24:42	2.0.10.248	162	2	z	검강	검	강	NULL	NULL	NULL	80	1	30	NULL	NULL	NULL	KSY2	List2	NULL	NULL	NULL	NULL	NULL	NULL	NULL	NULL	NULL	1	z	0	3	492454	0	z	509
좌우반구com(split BVF)_1	13	1	<?xml version="1.0"?>\n<Clock xmlns:dt="urn:schemas-microsoft-com:datatypes"><Description dt:dt="string">E-Prime Primary Realtime Clock</Description><StartTime><Timestamp dt:dt="int">0</Timestamp><DateUtc dt:dt="string">2020-11-13T06:24:42Z</DateUtc></StartTime><FrequencyChanges><FrequencyChange><Frequency dt:dt="r8">2699980000</Frequency><Timestamp dt:dt="r8">3.05019408094043E+15</Timestamp><Cur…	좌우반구com(split BVF)_1-013-1	60.021	1.0.0.163	1	-985048867	Professional	2.0.10.242	2.0.10.353	11-13-2020	2020-11-13 오전 6:24:42	15:24:42	2.0.10.248	359	1	{/}	검색	검	색	NULL	NULL	NULL	NULL	NULL	NULL	103	1	95	KSY	List3	0		0	-1	1099522	183		0	0	1	{/}	0	3	1099705	0	{/}	344
좌우반구com(split BVF)_1	13	1	<?xml version="1.0"?>\n<Clock xmlns:dt="urn:schemas-microsoft-com:datatypes"><Description dt:dt="string">E-Prime Primary Realtime Clock</Description><StartTime><Timestamp dt:dt="int">0</Timestamp><DateUtc dt:dt="string">2020-11-13T06:24:42Z</DateUtc></StartTime><FrequencyChanges><FrequencyChange><Frequency dt:dt="r8">2699980000</Frequency><Timestamp dt:dt="r8">3.05019408094043E+15</Timestamp><Cur…	좌우반구com(split BVF)_1-013-1	60.021	1.0.0.163	1	-985048867	Professional	2.0.10.242	2.0.10.353	11-13-2020	2020-11-13 오전 6:24:42	15:24:42	2.0.10.248	31	2	z	검죽	검	죽	80	1	31	NULL	NULL	NULL	NULL	NULL	NULL	KSY	List1	0		0	0	95595	183		0	0	1	z	0	3	95778	0	z	274
좌우반구com(split BVF)_1	13	1	<?xml version="1.0"?>\n<Clock xmlns:dt="urn:schemas-microsoft-com:datatypes"><Description dt:dt="string">E-Prime Primary Realtime Clock</Description><StartTime><Timestamp dt:dt="int">0</Timestamp><DateUtc dt:dt="string">2020-11-13T06:24:42Z</DateUtc></StartTime><FrequencyChanges><FrequencyChange><Frequency dt:dt="r8">2699980000</Frequency><Timestamp dt:dt="r8">3.05019408094043E+15</Timestamp><Cur…	좌우반구com(split BVF)_1-013-1	60.021	1.0.0.163	1	-985048867	Professional	2.0.10.242	2.0.10.353	11-13-2020	2020-11-13 오전 6:24:42	15:24:42	2.0.10.248	120	2	z	검환	검	환	68	1	120	NULL	NULL	NULL	NULL	NULL	NULL	KSY3	List1	NULL	NULL	NULL	NULL	NULL	NULL	NULL	NULL	NULL	1	z	0	4	334044	0	z	529
좌우반구com(split BVF)_1	13	1	<?xml version="1.0"?>\n<Clock xmlns:dt="urn:schemas-microsoft-com:datatypes"><Description dt:dt="string">E-Prime Primary Realtime Clock</Description><StartTime><Timestamp dt:dt="int">0</Timestamp><DateUtc dt:dt="string">2020-11-13T06:24:42Z</DateUtc></StartTime><FrequencyChanges><FrequencyChange><Frequency dt:dt="r8">2699980000</Frequency><Timestamp dt:dt="r8">3.05019408094043E+15</Timestamp><Cur…	좌우반구com(split BVF)_1-013-1	60.021	1.0.0.163	1	-985048867	Professional	2.0.10.242	2.0.10.353	11-13-2020	2020-11-13 오전 6:24:42	15:24:42	2.0.10.248	171	2	z	격례	격	례	NULL	NULL	NULL	75	1	39	NULL	NULL	NULL	KSY3	List2	NULL	NULL	NULL	NULL	NULL	NULL	NULL	NULL	NULL	1	z	0	3	516762	0	z	608
좌우반구com(split BVF)_1	13	1	<?xml version="1.0"?>\n<Clock xmlns:dt="urn:schemas-microsoft-com:datatypes"><Description dt:dt="string">E-Prime Primary Realtime Clock</Description><StartTime><Timestamp dt:dt="int">0</Timestamp><DateUtc dt:dt="string">2020-11-13T06:24:42Z</DateUtc></StartTime><FrequencyChanges><FrequencyChange><Frequency dt:dt="r8">2699980000</Frequency><Timestamp dt:dt="r8">3.05019408094043E+15</Timestamp><Cur…	좌우반구com(split BVF)_1-013-1	60.021	1.0.0.163	1	-985048867	Professional	2.0.10.242	2.0.10.353	11-13-2020	2020-11-13 오전 6:24:42	15:24:42	2.0.10.248	175	1	{/}	결과	결	과	NULL	NULL	NULL	60	1	43	NULL	NULL	NULL	KSY	List2	0		0	0	527592	183		0	0	1	{/}	0	3	527775	0	{/}	315
좌우반구com(split BVF)_1	13	1	<?xml version="1.0"?>\n<Clock xmlns:dt="urn:schemas-microsoft-com:datatypes"><Description dt:dt="string">E-Prime Primary Realtime Clock</Description><StartTime><Timestamp dt:dt="int">0</Timestamp><DateUtc dt:dt="string">2020-11-13T06:24:42Z</DateUtc></StartTime><FrequencyChanges><FrequencyChange><Frequency dt:dt="r8">2699980000</Frequency><Timestamp dt:dt="r8">3.05019408094043E+15</Timestamp><Cur…	좌우반구com(split BVF)_1-013-1	60.021	1.0.0.163	1	-985048867	Professional	2.0.10.242	2.0.10.353	11-13-2020	2020-11-13 오전 6:24:42	15:24:42	2.0.10.248	67	1	{/}	결국	결	국	30	1	67	NULL	NULL	NULL	NULL	NULL	NULL	KSY	List1	0		0	0	191561	183		0	0	1	{/}	0	3	191744	0	{/}	370
좌우반구com(split BVF)_1	13	1	<?xml version="1.0"?>\n<Clock xmlns:dt="urn:schemas-microsoft-com:datatypes"><Description dt:dt="string">E-Prime Primary Realtime Clock</Description><StartTime><Timestamp dt:dt="int">0</Timestamp><DateUtc dt:dt="string">2020-11-13T06:24:42Z</DateUtc></StartTime><FrequencyChanges><FrequencyChange><Frequency dt:dt="r8">2699980000</Frequency><Timestamp dt:dt="r8">3.05019408094043E+15</Timestamp><Cur…	좌우반구com(split BVF)_1-013-1	60.021	1.0.0.163	1	-985048867	Professional	2.0.10.242	2.0.10.353	11-13-2020	2020-11-13 오전 6:24:42	15:24:42	2.0.10.248	35	1	{/}	결정	결	정	88	1	35	NULL	NULL	NULL	NULL	NULL	NULL	KSY	List1	0		0	-1	106141	183		0	0	1	{/}	0	3	106324	0	{/}	637
좌우반구com(split BVF)_1	13	1	<?xml version="1.0"?>\n<Clock xmlns:dt="urn:schemas-microsoft-com:datatypes"><Description dt:dt="string">E-Prime Primary Realtime Clock</Description><StartTime><Timestamp dt:dt="int">0</Timestamp><DateUtc dt:dt="string">2020-11-13T06:24:42Z</DateUtc></StartTime><FrequencyChanges><FrequencyChange><Frequency dt:dt="r8">2699980000</Frequency><Timestamp dt:dt="r8">3.05019408094043E+15</Timestamp><Cur…	좌우반구com(split BVF)_1-013-1	60.021	1.0.0.163	1	-985048867	Professional	2.0.10.242	2.0.10.353	11-13-2020	2020-11-13 오전 6:24:42	15:24:42	2.0.10.248	114	2	z	결지	결	지	36	1	114	NULL	NULL	NULL	NULL	NULL	NULL	KSY	List1	0		0	0	318366	183		0	0	1	z	0	3	318549	0	z	419
좌우반구com(split BVF)_1	13	1	<?xml version="1.0"?>\n<Clock xmlns:dt="urn:schemas-microsoft-com:datatypes"><Description dt:dt="string">E-Prime Primary Realtime Clock</Description><StartTime><Timestamp dt:dt="int">0</Timestamp><DateUtc dt:dt="string">2020-11-13T06:24:42Z</DateUtc></StartTime><FrequencyChanges><FrequencyChange><Frequency dt:dt="r8">2699980000</Frequency><Timestamp dt:dt="r8">3.05019408094043E+15</Timestamp><Cur…	좌우반구com(split BVF)_1-013-1	60.021	1.0.0.163	1	-985048867	Professional	2.0.10.242	2.0.10.353	11-13-2020	2020-11-13 오전 6:24:42	15:24:42	2.0.10.248	141	2	z	결협	결	협	NULL	NULL	NULL	97	1	9	NULL	NULL	NULL	KSY3	List2	NULL	NULL	NULL	NULL	NULL	NULL	NULL	NULL	NULL	1	z	1	3	435707	0	z	681
좌우반구com(split BVF)_1	13	1	<?xml version="1.0"?>\n<Clock xmlns:dt="urn:schemas-microsoft-com:datatypes"><Description dt:dt="string">E-Prime Primary Realtime Clock</Description><StartTime><Timestamp dt:dt="int">0</Timestamp><DateUtc dt:dt="string">2020-11-13T06:24:42Z</DateUtc></StartTime><FrequencyChanges><FrequencyChange><Frequency dt:dt="r8">2699980000</Frequency><Timestamp dt:dt="r8">3.05019408094043E+15</Timestamp><Cur…	좌우반구com(split BVF)_1-013-1	60.021	1.0.0.163	1	-985048867	Professional	2.0.10.242	2.0.10.353	11-13-2020	2020-11-13 오전 6:24:42	15:24:42	2.0.10.248	383	1	{/}	경비	경	비	NULL	NULL	NULL	NULL	NULL	NULL	47	1	119	KSY	List3	0		0	-1	1165682	183		0	0	1	{/}	0	3	1165865	0	{/}	423
좌우반구com(split BVF)_1	13	1	<?xml version="1.0"?>\n<Clock xmlns:dt="urn:schemas-microsoft-com:datatypes"><Description dt:dt="string">E-Prime Primary Realtime Clock</Description><StartTime><Timestamp dt:dt="int">0</Timestamp><DateUtc dt:dt="string">2020-11-13T06:24:42Z</DateUtc></StartTime><FrequencyChanges><FrequencyChange><Frequency dt:dt="r8">2699980000</Frequency><Timestamp dt:dt="r8">3.05019408094043E+15</Timestamp><Cur…	좌우반구com(split BVF)_1-013-1	60.021	1.0.0.163	1	-985048867	Professional	2.0.10.242	2.0.10.353	11-13-2020	2020-11-13 오전 6:24:42	15:24:42	2.0.10.248	184	1	{/}	경험	경	험	NULL	NULL	NULL	49	1	52	NULL	NULL	NULL	KSY	List2	0		0	0	551900	183		0	0	1	{/}	0	3	552083	0	{/}	343
좌우반구com(split BVF)_1	13	1	<?xml version="1.0"?>\n<Clock xmlns:dt="urn:schemas-microsoft-com:datatypes"><Description dt:dt="string">E-Prime Primary Realtime Clock</Description><StartTime><Timestamp dt:dt="int">0</Timestamp><DateUtc dt:dt="string">2020-11-13T06:24:42Z</DateUtc></StartTime><FrequencyChanges><FrequencyChange><Frequency dt:dt="r8">2699980000</Frequency><Timestamp dt:dt="r8">3.05019408094043E+15</Timestamp><Cur…	좌우반구com(split BVF)_1-013-1	60.021	1.0.0.163	1	-985048867	Professional	2.0.10.242	2.0.10.353	11-13-2020	2020-11-13 오전 6:24:42	15:24:42	2.0.10.248	334	1	{/}	경호	경	호	NULL	NULL	NULL	NULL	NULL	NULL	13	1	70	KSY	List3	0		1	-1	1034128	184		0	0	1	{/}	0	4	1034312	0	{/}	482
좌우반구com(split BVF)_1	13	1	<?xml version="1.0"?>\n<Clock xmlns:dt="urn:schemas-microsoft-com:datatypes"><Description dt:dt="string">E-Prime Primary Realtime Clock</Description><StartTime><Timestamp dt:dt="int">0</Timestamp><DateUtc dt:dt="string">2020-11-13T06:24:42Z</DateUtc></StartTime><FrequencyChanges><FrequencyChange><Frequency dt:dt="r8">2699980000</Frequency><Timestamp dt:dt="r8">3.05019408094043E+15</Timestamp><Cur…	좌우반구com(split BVF)_1-013-1	60.021	1.0.0.163	1	-985048867	Professional	2.0.10.242	2.0.10.353	11-13-2020	2020-11-13 오전 6:24:42	15:24:42	2.0.10.248	228	1	{/}	계기	계	기	NULL	NULL	NULL	2	1	96	NULL	NULL	NULL	KSY	List2	0		0	0	671624	183		0	0	1	{/}	0	3	671807	0	{/}	497
좌우반구com(split BVF)_1	13	1	<?xml version="1.0"?>\n<Clock xmlns:dt="urn:schemas-microsoft-com:datatypes"><Description dt:dt="string">E-Prime Primary Realtime Clock</Description><StartTime><Timestamp dt:dt="int">0</Timestamp><DateUtc dt:dt="string">2020-11-13T06:24:42Z</DateUtc></StartTime><FrequencyChanges><FrequencyChange><Frequency dt:dt="r8">2699980000</Frequency><Timestamp dt:dt="r8">3.05019408094043E+15</Timestamp><Cur…	좌우반구com(split BVF)_1-013-1	60.021	1.0.0.163	1	-985048867	Professional	2.0.10.242	2.0.10.353	11-13-2020	2020-11-13 오전 6:24:42	15:24:42	2.0.10.248	56	2	z	계님	계	님	128	1	56	NULL	NULL	NULL	NULL	NULL	NULL	KSY2	List1	NULL	NULL	NULL	NULL	NULL	NULL	NULL	NULL	NULL	0	z	0	3	161921	0	{/}	415
좌우반구com(split BVF)_1	13	1	<?xml version="1.0"?>\n<Clock xmlns:dt="urn:schemas-microsoft-com:datatypes"><Description dt:dt="string">E-Prime Primary Realtime Clock</Description><StartTime><Timestamp dt:dt="int">0</Timestamp><DateUtc dt:dt="string">2020-11-13T06:24:42Z</DateUtc></StartTime><FrequencyChanges><FrequencyChange><Frequency dt:dt="r8">2699980000</Frequency><Timestamp dt:dt="r8">3.05019408094043E+15</Timestamp><Cur…	좌우반구com(split BVF)_1-013-1	60.021	1.0.0.163	1	-985048867	Professional	2.0.10.242	2.0.10.353	11-13-2020	2020-11-13 오전 6:24:42	15:24:42	2.0.10.248	300	2	z	계락	계	락	NULL	NULL	NULL	NULL	NULL	NULL	31	1	36	KSY	List3	0		0	0	943111	183		0	0	0	z	0	3	943294	0	{/}	758
좌우반구com(split BVF)_1	13	1	<?xml version="1.0"?>\n<Clock xmlns:dt="urn:schemas-microsoft-com:datatypes"><Description dt:dt="string">E-Prime Primary Realtime Clock</Description><StartTime><Timestamp dt:dt="int">0</Timestamp><DateUtc dt:dt="string">2020-11-13T06:24:42Z</DateUtc></StartTime><FrequencyChanges><FrequencyChange><Frequency dt:dt="r8">2699980000</Frequency><Timestamp dt:dt="r8">3.05019408094043E+15</Timestamp><Cur…	좌우반구com(split BVF)_1-013-1	60.021	1.0.0.163	1	-985048867	Professional	2.0.10.242	2.0.10.353	11-13-2020	2020-11-13 오전 6:24:42	15:24:42	2.0.10.248	187	1	{/}	계수	계	수	NULL	NULL	NULL	22	1	55	NULL	NULL	NULL	KSY	List2	0		0	-1	559580	183		0	0	1	{/}	1	3	559763	0	{/}	639
좌우반구com(split BVF)_1	13	1	<?xml version="1.0"?>\n<Clock xmlns:dt="urn:schemas-microsoft-com:datatypes"><Description dt:dt="string">E-Prime Primary Realtime Clock</Description><StartTime><Timestamp dt:dt="int">0</Timestamp><DateUtc dt:dt="string">2020-11-13T06:24:42Z</DateUtc></StartTime><FrequencyChanges><FrequencyChange><Frequency dt:dt="r8">2699980000</Frequency><Timestamp dt:dt="r8">3.05019408094043E+15</Timestamp><Cur…	좌우반구com(split BVF)_1-013-1	60.021	1.0.0.163	1	-985048867	Professional	2.0.10.242	2.0.10.353	11-13-2020	2020-11-13 오전 6:24:42	15:24:42	2.0.10.248	211	2	z	계여	계	여	NULL	NULL	NULL	26	1	79	NULL	NULL	NULL	KSY	List2	0		0	-1	624607	183		0	0	1	z	1	3	624790	0	z	563
좌우반구com(split BVF)_1	13	1	<?xml version="1.0"?>\n<Clock xmlns:dt="urn:schemas-microsoft-com:datatypes"><Description dt:dt="string">E-Prime Primary Realtime Clock</Description><StartTime><Timestamp dt:dt="int">0</Timestamp><DateUtc dt:dt="string">2020-11-13T06:24:42Z</DateUtc></StartTime><FrequencyChanges><FrequencyChange><Frequency dt:dt="r8">2699980000</Frequency><Timestamp dt:dt="r8">3.05019408094043E+15</Timestamp><Cur…	좌우반구com(split BVF)_1-013-1	60.021	1.0.0.163	1	-985048867	Professional	2.0.10.242	2.0.10.353	11-13-2020	2020-11-13 오전 6:24:42	15:24:42	2.0.10.248	29	2	z	고률	고	률	74	1	29	NULL	NULL	NULL	NULL	NULL	NULL	KSY3	List1	NULL	NULL	NULL	NULL	NULL	NULL	NULL	NULL	NULL	1	z	0	3	90463	0	z	509
좌우반구com(split BVF)_1	13	1	<?xml version="1.0"?>\n<Clock xmlns:dt="urn:schemas-microsoft-com:datatypes"><Description dt:dt="string">E-Prime Primary Realtime Clock</Description><StartTime><Timestamp dt:dt="int">0</Timestamp><DateUtc dt:dt="string">2020-11-13T06:24:42Z</DateUtc></StartTime><FrequencyChanges><FrequencyChange><Frequency dt:dt="r8">2699980000</Frequency><Timestamp dt:dt="r8">3.05019408094043E+15</Timestamp><Cur…	좌우반구com(split BVF)_1-013-1	60.021	1.0.0.163	1	-985048867	Professional	2.0.10.242	2.0.10.353	11-13-2020	2020-11-13 오전 6:24:42	15:24:42	2.0.10.248	217	2	z	고청	고	청	NULL	NULL	NULL	20	1	85	NULL	NULL	NULL	KSY2	List2	NULL	NULL	NULL	NULL	NULL	NULL	NULL	NULL	NULL	1	z	1	3	641484	0	z	637
좌우반구com(split BVF)_1	13	1	<?xml version="1.0"?>\n<Clock xmlns:dt="urn:schemas-microsoft-com:datatypes"><Description dt:dt="string">E-Prime Primary Realtime Clock</Description><StartTime><Timestamp dt:dt="int">0</Timestamp><DateUtc dt:dt="string">2020-11-13T06:24:42Z</DateUtc></StartTime><FrequencyChanges><FrequencyChange><Frequency dt:dt="r8">2699980000</Frequency><Timestamp dt:dt="r8">3.05019408094043E+15</Timestamp><Cur…	좌우반구com(split BVF)_1-013-1	60.021	1.0.0.163	1	-985048867	Professional	2.0.10.242	2.0.10.353	11-13-2020	2020-11-13 오전 6:24:42	15:24:42	2.0.10.248	153	1	{/}	공기	공	기	NULL	NULL	NULL	70	1	21	NULL	NULL	NULL	KSY	List2	0		0	-1	468479	183		0	0	1	{/}	1	3	468662	0	{/}	341
좌우반구com(split BVF)_1	13	1	<?xml version="1.0"?>\n<Clock xmlns:dt="urn:schemas-microsoft-com:datatypes"><Description dt:dt="string">E-Prime Primary Realtime Clock</Description><StartTime><Timestamp dt:dt="int">0</Timestamp><DateUtc dt:dt="string">2020-11-13T06:24:42Z</DateUtc></StartTime><FrequencyChanges><FrequencyChange><Frequency dt:dt="r8">2699980000</Frequency><Timestamp dt:dt="r8">3.05019408094043E+15</Timestamp><Cur…	좌우반구com(split BVF)_1-013-1	60.021	1.0.0.163	1	-985048867	Professional	2.0.10.242	2.0.10.353	11-13-2020	2020-11-13 오전 6:24:42	15:24:42	2.0.10.248	137	1	{/}	공백	공	백	NULL	NULL	NULL	110	1	5	NULL	NULL	NULL	KSY	List2	0		0	-1	424811	184		0	0	1	{/}	0	4	424995	0	{/}	561
좌우반구com(split BVF)_1	13	1	<?xml version="1.0"?>\n<Clock xmlns:dt="urn:schemas-microsoft-com:datatypes"><Description dt:dt="string">E-Prime Primary Realtime Clock</Description><StartTime><Timestamp dt:dt="int">0</Timestamp><DateUtc dt:dt="string">2020-11-13T06:24:42Z</DateUtc></StartTime><FrequencyChanges><FrequencyChange><Frequency dt:dt="r8">2699980000</Frequency><Timestamp dt:dt="r8">3.05019408094043E+15</Timestamp><Cur…	좌우반구com(split BVF)_1-013-1	60.021	1.0.0.163	1	-985048867	Professional	2.0.10.242	2.0.10.353	11-13-2020	2020-11-13 오전 6:24:42	15:24:42	2.0.10.248	180	1	{/}	공포	공	포	NULL	NULL	NULL	108	1	48	NULL	NULL	NULL	KSY	List2	0		0	0	541287	183		0	0	1	{/}	0	3	541470	0	{/}	356
좌우반구com(split BVF)_1	13	1	<?xml version="1.0"?>\n<Clock xmlns:dt="urn:schemas-microsoft-com:datatypes"><Description dt:dt="string">E-Prime Primary Realtime Clock</Description><StartTime><Timestamp dt:dt="int">0</Timestamp><DateUtc dt:dt="string">2020-11-13T06:24:42Z</DateUtc></StartTime><FrequencyChanges><FrequencyChange><Frequency dt:dt="r8">2699980000</Frequency><Timestamp dt:dt="r8">3.05019408094043E+15</Timestamp><Cur…	좌우반구com(split BVF)_1-013-1	60.021	1.0.0.163	1	-985048867	Professional	2.0.10.242	2.0.10.353	11-13-2020	2020-11-13 오전 6:24:42	15:24:42	2.0.10.248	243	2	z	과법	과	법	NULL	NULL	NULL	43	1	111	NULL	NULL	NULL	KSY3	List2	NULL	NULL	NULL	NULL	NULL	NULL	NULL	NULL	NULL	0	z	0	3	712376	0	{/}	671
좌우반구com(split BVF)_1	13	1	<?xml version="1.0"?>\n<Clock xmlns:dt="urn:schemas-microsoft-com:datatypes"><Description dt:dt="string">E-Prime Primary Realtime Clock</Description><StartTime><Timestamp dt:dt="int">0</Timestamp><DateUtc dt:dt="string">2020-11-13T06:24:42Z</DateUtc></StartTime><FrequencyChanges><FrequencyChange><Frequency dt:dt="r8">2699980000</Frequency><Timestamp dt:dt="r8">3.05019408094043E+15</Timestamp><Cur…	좌우반구com(split BVF)_1-013-1	60.021	1.0.0.163	1	-985048867	Professional	2.0.10.242	2.0.10.353	11-13-2020	2020-11-13 오전 6:24:42	15:24:42	2.0.10.248	313	1	{/}	과정	과	정	NULL	NULL	NULL	NULL	NULL	NULL	60	1	49	KSY	List3	0		0	-1	977415	184		0	0	1	{/}	0	4	977599	0	{/}	340
좌우반구com(split BVF)_1	13	1	<?xml version="1.0"?>\n<Clock xmlns:dt="urn:schemas-microsoft-com:datatypes"><Description dt:dt="string">E-Prime Primary Realtime Clock</Description><StartTime><Timestamp dt:dt="int">0</Timestamp><DateUtc dt:dt="string">2020-11-13T06:24:42Z</DateUtc></StartTime><FrequencyChanges><FrequencyChange><Frequency dt:dt="r8">2699980000</Frequency><Timestamp dt:dt="r8">3.05019408094043E+15</Timestamp><Cur…	좌우반구com(split BVF)_1-013-1	60.021	1.0.0.163	1	-985048867	Professional	2.0.10.242	2.0.10.353	11-13-2020	2020-11-13 오전 6:24:42	15:24:42	2.0.10.248	346	1	{/}	관계	관	계	NULL	NULL	NULL	NULL	NULL	NULL	94	1	82	KSY	List3	0		1	-1	1065567	184		0	0	1	{/}	0	4	1065751	0	{/}	251
좌우반구com(split BVF)_1	13	1	<?xml version="1.0"?>\n<Clock xmlns:dt="urn:schemas-microsoft-com:datatypes"><Description dt:dt="string">E-Prime Primary Realtime Clock</Description><StartTime><Timestamp dt:dt="int">0</Timestamp><DateUtc dt:dt="string">2020-11-13T06:24:42Z</DateUtc></StartTime><FrequencyChanges><FrequencyChange><Frequency dt:dt="r8">2699980000</Frequency><Timestamp dt:dt="r8">3.05019408094043E+15</Timestamp><Cur…	좌우반구com(split BVF)_1-013-1	60.021	1.0.0.163	1	-985048867	Professional	2.0.10.242	2.0.10.353	11-13-2020	2020-11-13 오전 6:24:42	15:24:42	2.0.10.248	336	1	{/}	관측	관	측	NULL	NULL	NULL	NULL	NULL	NULL	57	1	72	KSY	List3	0		0	0	1040010	183		0	0	1	{/}	0	3	1040193	0	{/}	313
좌우반구com(split BVF)_1	13	1	<?xml version="1.0"?>\n<Clock xmlns:dt="urn:schemas-microsoft-com:datatypes"><Description dt:dt="string">E-Prime Primary Realtime Clock</Description><StartTime><Timestamp dt:dt="int">0</Timestamp><DateUtc dt:dt="string">2020-11-13T06:24:42Z</DateUtc></StartTime><FrequencyChanges><FrequencyChange><Frequency dt:dt="r8">2699980000</Frequency><Timestamp dt:dt="r8">3.05019408094043E+15</Timestamp><Cur…	좌우반구com(split BVF)_1-013-1	60.021	1.0.0.163	1	-985048867	Professional	2.0.10.242	2.0.10.353	11-13-2020	2020-11-13 오전 6:24:42	15:24:42	2.0.10.248	328	1	{/}	광장	광	장	NULL	NULL	NULL	NULL	NULL	NULL	125	1	64	KSY	List3	0		0	-1	1018001	183		0	0	1	{/}	0	3	1018184	0	{/}	316
좌우반구com(split BVF)_1	13	1	<?xml version="1.0"?>\n<Clock xmlns:dt="urn:schemas-microsoft-com:datatypes"><Description dt:dt="string">E-Prime Primary Realtime Clock</Description><StartTime><Timestamp dt:dt="int">0</Timestamp><DateUtc dt:dt="string">2020-11-13T06:24:42Z</DateUtc></StartTime><FrequencyChanges><FrequencyChange><Frequency dt:dt="r8">2699980000</Frequency><Timestamp dt:dt="r8">3.05019408094043E+15</Timestamp><Cur…	좌우반구com(split BVF)_1-013-1	60.021	1.0.0.163	1	-985048867	Professional	2.0.10.242	2.0.10.353	11-13-2020	2020-11-13 오전 6:24:42	15:24:42	2.0.10.248	271	2	z	교느	교	느	NULL	NULL	NULL	NULL	NULL	NULL	55	1	7	KSY3	List3	NULL	NULL	NULL	NULL	NULL	NULL	NULL	NULL	NULL	1	z	1	3	865338	0	z	453
좌우반구com(split BVF)_1	13	1	<?xml version="1.0"?>\n<Clock xmlns:dt="urn:schemas-microsoft-com:datatypes"><Description dt:dt="string">E-Prime Primary Realtime Clock</Description><StartTime><Timestamp dt:dt="int">0</Timestamp><DateUtc dt:dt="string">2020-11-13T06:24:42Z</DateUtc></StartTime><FrequencyChanges><FrequencyChange><Frequency dt:dt="r8">2699980000</Frequency><Timestamp dt:dt="r8">3.05019408094043E+15</Timestamp><Cur…	좌우반구com(split BVF)_1-013-1	60.021	1.0.0.163	1	-985048867	Professional	2.0.10.242	2.0.10.353	11-13-2020	2020-11-13 오전 6:24:42	15:24:42	2.0.10.248	324	2	z	교휘	교	휘	NULL	NULL	NULL	NULL	NULL	NULL	130	1	60	KSY	List3	0		0	-1	1007088	183		0	0	1	z	0	3	1007271	0	z	539
좌우반구com(split BVF)_1	13	1	<?xml version="1.0"?>\n<Clock xmlns:dt="urn:schemas-microsoft-com:datatypes"><Description dt:dt="string">E-Prime Primary Realtime Clock</Description><StartTime><Timestamp dt:dt="int">0</Timestamp><DateUtc dt:dt="string">2020-11-13T06:24:42Z</DateUtc></StartTime><FrequencyChanges><FrequencyChange><Frequency dt:dt="r8">2699980000</Frequency><Timestamp dt:dt="r8">3.05019408094043E+15</Timestamp><Cur…	좌우반구com(split BVF)_1-013-1	60.021	1.0.0.163	1	-985048867	Professional	2.0.10.242	2.0.10.353	11-13-2020	2020-11-13 오전 6:24:42	15:24:42	2.0.10.248	140	1	{/}	구조	구	조	NULL	NULL	NULL	8	1	8	NULL	NULL	NULL	KSY	List2	0		0	-1	432975	183		0	0	1	{/}	0	3	433158	0	{/}	350
좌우반구com(split BVF)_1	13	1	<?xml version="1.0"?>\n<Clock xmlns:dt="urn:schemas-microsoft-com:datatypes"><Description dt:dt="string">E-Prime Primary Realtime Clock</Description><StartTime><Timestamp dt:dt="int">0</Timestamp><DateUtc dt:dt="string">2020-11-13T06:24:42Z</DateUtc></StartTime><FrequencyChanges><FrequencyChange><Frequency dt:dt="r8">2699980000</Frequency><Timestamp dt:dt="r8">3.05019408094043E+15</Timestamp><Cur…	좌우반구com(split BVF)_1-013-1	60.021	1.0.0.163	1	-985048867	Professional	2.0.10.242	2.0.10.353	11-13-2020	2020-11-13 오전 6:24:42	15:24:42	2.0.10.248	14	2	z	국득	국	득	104	1	14	NULL	NULL	NULL	NULL	NULL	NULL	KSY3	List1	NULL	NULL	NULL	NULL	NULL	NULL	NULL	NULL	NULL	1	z	0	3	50727	0	z	492
좌우반구com(split BVF)_1	13	1	<?xml version="1.0"?>\n<Clock xmlns:dt="urn:schemas-microsoft-com:datatypes"><Description dt:dt="string">E-Prime Primary Realtime Clock</Description><StartTime><Timestamp dt:dt="int">0</Timestamp><DateUtc dt:dt="string">2020-11-13T06:24:42Z</DateUtc></StartTime><FrequencyChanges><FrequencyChange><Frequency dt:dt="r8">2699980000</Frequency><Timestamp dt:dt="r8">3.05019408094043E+15</Timestamp><Cur…	좌우반구com(split BVF)_1-013-1	60.021	1.0.0.163	1	-985048867	Professional	2.0.10.242	2.0.10.353	11-13-2020	2020-11-13 오전 6:24:42	15:24:42	2.0.10.248	234	2	z	국반	국	반	NULL	NULL	NULL	5	1	102	NULL	NULL	NULL	KSY	List2	0		1	-1	687501	184		0	0	1	z	0	4	687685	0	z	715
좌우반구com(split BVF)_1	13	1	<?xml version="1.0"?>\n<Clock xmlns:dt="urn:schemas-microsoft-com:datatypes"><Description dt:dt="string">E-Prime Primary Realtime Clock</Description><StartTime><Timestamp dt:dt="int">0</Timestamp><DateUtc dt:dt="string">2020-11-13T06:24:42Z</DateUtc></StartTime><FrequencyChanges><FrequencyChange><Frequency dt:dt="r8">2699980000</Frequency><Timestamp dt:dt="r8">3.05019408094043E+15</Timestamp><Cur…	좌우반구com(split BVF)_1-013-1	60.021	1.0.0.163	1	-985048867	Professional	2.0.10.242	2.0.10.353	11-13-2020	2020-11-13 오전 6:24:42	15:24:42	2.0.10.248	95	1	{/}	군청	군	청	60	1	95	NULL	NULL	NULL	NULL	NULL	NULL	KSY	List1	0		0	-1	266767	184		0	0	1	{/}	0	4	266951	0	{/}	537
좌우반구com(split BVF)_1	13	1	<?xml version="1.0"?>\n<Clock xmlns:dt="urn:schemas-microsoft-com:datatypes"><Description dt:dt="string">E-Prime Primary Realtime Clock</Description><StartTime><Timestamp dt:dt="int">0</Timestamp><DateUtc dt:dt="string">2020-11-13T06:24:42Z</DateUtc></StartTime><FrequencyChanges><FrequencyChange><Frequency dt:dt="r8">2699980000</Frequency><Timestamp dt:dt="r8">3.05019408094043E+15</Timestamp><Cur…	좌우반구com(split BVF)_1-013-1	60.021	1.0.0.163	1	-985048867	Professional	2.0.10.242	2.0.10.353	11-13-2020	2020-11-13 오전 6:24:42	15:24:42	2.0.10.248	118	1	{/}	궤도	궤	도	120	1	118	NULL	NULL	NULL	NULL	NULL	NULL	KSY	List1	0		0	-1	328762	183		0	0	1	{/}	0	3	328945	0	{/}	356
좌우반구com(split BVF)_1	13	1	<?xml version="1.0"?>\n<Clock xmlns:dt="urn:schemas-microsoft-com:datatypes"><Description dt:dt="string">E-Prime Primary Realtime Clock</Description><StartTime><Timestamp dt:dt="int">0</Timestamp><DateUtc dt:dt="string">2020-11-13T06:24:42Z</DateUtc></StartTime><FrequencyChanges><FrequencyChange><Frequency dt:dt="r8">2699980000</Frequency><Timestamp dt:dt="r8">3.05019408094043E+15</Timestamp><Cur…	좌우반구com(split BVF)_1-013-1	60.021	1.0.0.163	1	-985048867	Professional	2.0.10.242	2.0.10.353	11-13-2020	2020-11-13 오전 6:24:42	15:24:42	2.0.10.248	320	2	z	궤희	궤	희	NULL	NULL	NULL	NULL	NULL	NULL	59	1	56	KSY2	List3	NULL	NULL	NULL	NULL	NULL	NULL	NULL	NULL	NULL	1	z	0	4	996409	0	z	497
좌우반구com(split BVF)_1	13	1	<?xml version="1.0"?>\n<Clock xmlns:dt="urn:schemas-microsoft-com:datatypes"><Description dt:dt="string">E-Prime Primary Realtime Clock</Description><StartTime><Timestamp dt:dt="int">0</Timestamp><DateUtc dt:dt="string">2020-11-13T06:24:42Z</DateUtc></StartTime><FrequencyChanges><FrequencyChange><Frequency dt:dt="r8">2699980000</Frequency><Timestamp dt:dt="r8">3.05019408094043E+15</Timestamp><Cur…	좌우반구com(split BVF)_1-013-1	60.021	1.0.0.163	1	-985048867	Professional	2.0.10.242	2.0.10.353	11-13-2020	2020-11-13 오전 6:24:42	15:24:42	2.0.10.248	325	1	{/}	그림	그	림	NULL	NULL	NULL	NULL	NULL	NULL	119	1	61	KSY	List3	0		0	-1	1009837	183		0	0	1	{/}	1	3	1010020	0	{/}	390
좌우반구com(split BVF)_1	13	1	<?xml version="1.0"?>\n<Clock xmlns:dt="urn:schemas-microsoft-com:datatypes"><Description dt:dt="string">E-Prime Primary Realtime Clock</Description><StartTime><Timestamp dt:dt="int">0</Timestamp><DateUtc dt:dt="string">2020-11-13T06:24:42Z</DateUtc></StartTime><FrequencyChanges><FrequencyChange><Frequency dt:dt="r8">2699980000</Frequency><Timestamp dt:dt="r8">3.05019408094043E+15</Timestamp><Cur…	좌우반구com(split BVF)_1-013-1	60.021	1.0.0.163	1	-985048867	Professional	2.0.10.242	2.0.10.353	11-13-2020	2020-11-13 오전 6:24:42	15:24:42	2.0.10.248	393	2	z	그법	그	법	NULL	NULL	NULL	NULL	NULL	NULL	42	1	129	KSY2	List3	NULL	NULL	NULL	NULL	NULL	NULL	NULL	NULL	NULL	1	z	0	3	1192972	0	z	524
좌우반구com(split BVF)_1	13	1	<?xml version="1.0"?>\n<Clock xmlns:dt="urn:schemas-microsoft-com:datatypes"><Description dt:dt="string">E-Prime Primary Realtime Clock</Description><StartTime><Timestamp dt:dt="int">0</Timestamp><DateUtc dt:dt="string">2020-11-13T06:24:42Z</DateUtc></StartTime><FrequencyChanges><FrequencyChange><Frequency dt:dt="r8">2699980000</Frequency><Timestamp dt:dt="r8">3.05019408094043E+15</Timestamp><Cur…	좌우반구com(split BVF)_1-013-1	60.021	1.0.0.163	1	-985048867	Professional	2.0.10.242	2.0.10.353	11-13-2020	2020-11-13 오전 6:24:42	15:24:42	2.0.10.248	85	2	z	그소	그	소	25	1	85	NULL	NULL	NULL	NULL	NULL	NULL	KSY2	List1	NULL	NULL	NULL	NULL	NULL	NULL	NULL	NULL	NULL	1	z	1	3	240543	0	z	403
좌우반구com(split BVF)_1	13	1	<?xml version="1.0"?>\n<Clock xmlns:dt="urn:schemas-microsoft-com:datatypes"><Description dt:dt="string">E-Prime Primary Realtime Clock</Description><StartTime><Timestamp dt:dt="int">0</Timestamp><DateUtc dt:dt="string">2020-11-13T06:24:42Z</DateUtc></StartTime><FrequencyChanges><FrequencyChange><Frequency dt:dt="r8">2699980000</Frequency><Timestamp dt:dt="r8">3.05019408094043E+15</Timestamp><Cur…	좌우반구com(split BVF)_1-013-1	60.021	1.0.0.163	1	-985048867	Professional	2.0.10.242	2.0.10.353	11-13-2020	2020-11-13 오전 6:24:42	15:24:42	2.0.10.248	261	2	z	그종	그	종	NULL	NULL	NULL	65	1	129	NULL	NULL	NULL	KSY	List2	0		0	-1	762258	184		0	0	1	z	0	4	762442	0	z	709
좌우반구com(split BVF)_1	13	1	<?xml version="1.0"?>\n<Clock xmlns:dt="urn:schemas-microsoft-com:datatypes"><Description dt:dt="string">E-Prime Primary Realtime Clock</Description><StartTime><Timestamp dt:dt="int">0</Timestamp><DateUtc dt:dt="string">2020-11-13T06:24:42Z</DateUtc></StartTime><FrequencyChanges><FrequencyChange><Frequency dt:dt="r8">2699980000</Frequency><Timestamp dt:dt="r8">3.05019408094043E+15</Timestamp><Cur…	좌우반구com(split BVF)_1-013-1	60.021	1.0.0.163	1	-985048867	Professional	2.0.10.242	2.0.10.353	11-13-2020	2020-11-13 오전 6:24:42	15:24:42	2.0.10.248	188	1	{/}	급여	급	여	NULL	NULL	NULL	125	1	56	NULL	NULL	NULL	KSY	List2	0		0	-1	562429	183		0	0	1	{/}	1	3	562612	0	{/}	358
좌우반구com(split BVF)_1	13	1	<?xml version="1.0"?>\n<Clock xmlns:dt="urn:schemas-microsoft-com:datatypes"><Description dt:dt="string">E-Prime Primary Realtime Clock</Description><StartTime><Timestamp dt:dt="int">0</Timestamp><DateUtc dt:dt="string">2020-11-13T06:24:42Z</DateUtc></StartTime><FrequencyChanges><FrequencyChange><Frequency dt:dt="r8">2699980000</Frequency><Timestamp dt:dt="r8">3.05019408094043E+15</Timestamp><Cur…	좌우반구com(split BVF)_1-013-1	60.021	1.0.0.163	1	-985048867	Professional	2.0.10.242	2.0.10.353	11-13-2020	2020-11-13 오전 6:24:42	15:24:42	2.0.10.248	331	1	{/}	기록	기	록	NULL	NULL	NULL	NULL	NULL	NULL	86	1	67	KSY	List3	0		0	0	1026015	183		0	0	1	{/}	0	3	1026198	0	{/}	260
좌우반구com(split BVF)_1	13	1	<?xml version="1.0"?>\n<Clock xmlns:dt="urn:schemas-microsoft-com:datatypes"><Description dt:dt="string">E-Prime Primary Realtime Clock</Description><StartTime><Timestamp dt:dt="int">0</Timestamp><DateUtc dt:dt="string">2020-11-13T06:24:42Z</DateUtc></StartTime><FrequencyChanges><FrequencyChange><Frequency dt:dt="r8">2699980000</Frequency><Timestamp dt:dt="r8">3.05019408094043E+15</Timestamp><Cur…	좌우반구com(split BVF)_1-013-1	60.021	1.0.0.163	1	-985048867	Professional	2.0.10.242	2.0.10.353	11-13-2020	2020-11-13 오전 6:24:42	15:24:42	2.0.10.248	365	1	{/}	기름	기	름	NULL	NULL	NULL	NULL	NULL	NULL	102	1	101	KSY	List3	0		1	-1	1115166	184		0	0	1	{/}	0	4	1115350	0	{/}	347
좌우반구com(split BVF)_1	13	1	<?xml version="1.0"?>\n<Clock xmlns:dt="urn:schemas-microsoft-com:datatypes"><Description dt:dt="string">E-Prime Primary Realtime Clock</Description><StartTime><Timestamp dt:dt="int">0</Timestamp><DateUtc dt:dt="string">2020-11-13T06:24:42Z</DateUtc></StartTime><FrequencyChanges><FrequencyChange><Frequency dt:dt="r8">2699980000</Frequency><Timestamp dt:dt="r8">3.05019408094043E+15</Timestamp><Cur…	좌우반구com(split BVF)_1-013-1	60.021	1.0.0.163	1	-985048867	Professional	2.0.10.242	2.0.10.353	11-13-2020	2020-11-13 오전 6:24:42	15:24:42	2.0.10.248	382	1	{/}	기술	기	술	NULL	NULL	NULL	NULL	NULL	NULL	114	1	118	KSY	List3	0		0	-1	1163116	183		0	0	1	{/}	0	3	1163299	0	{/}	357
좌우반구com(split BVF)_1	13	1	<?xml version="1.0"?>\n<Clock xmlns:dt="urn:schemas-microsoft-com:datatypes"><Description dt:dt="string">E-Prime Primary Realtime Clock</Description><StartTime><Timestamp dt:dt="int">0</Timestamp><DateUtc dt:dt="string">2020-11-13T06:24:42Z</DateUtc></StartTime><FrequencyChanges><FrequencyChange><Frequency dt:dt="r8">2699980000</Frequency><Timestamp dt:dt="r8">3.05019408094043E+15</Timestamp><Cur…	좌우반구com(split BVF)_1-013-1	60.021	1.0.0.163	1	-985048867	Professional	2.0.10.242	2.0.10.353	11-13-2020	2020-11-13 오전 6:24:42	15:24:42	2.0.10.248	38	1	{/}	기운	기	운	29	1	38	NULL	NULL	NULL	NULL	NULL	NULL	KSY	List1	0		0	-1	114155	183		0	0	1	{/}	0	3	114338	0	{/}	417
좌우반구com(split BVF)_1	13	1	<?xml version="1.0"?>\n<Clock xmlns:dt="urn:schemas-microsoft-com:datatypes"><Description dt:dt="string">E-Prime Primary Realtime Clock</Description><StartTime><Timestamp dt:dt="int">0</Timestamp><DateUtc dt:dt="string">2020-11-13T06:24:42Z</DateUtc></StartTime><FrequencyChanges><FrequencyChange><Frequency dt:dt="r8">2699980000</Frequency><Timestamp dt:dt="r8">3.05019408094043E+15</Timestamp><Cur…	좌우반구com(split BVF)_1-013-1	60.021	1.0.0.163	1	-985048867	Professional	2.0.10.242	2.0.10.353	11-13-2020	2020-11-13 오전 6:24:42	15:24:42	2.0.10.248	311	1	{/}	기준	기	준	NULL	NULL	NULL	NULL	NULL	NULL	99	1	47	KSY	List3	0		0	-1	972184	183		0	0	1	{/}	0	3	972367	0	{/}	405
좌우반구com(split BVF)_1	13	1	<?xml version="1.0"?>\n<Clock xmlns:dt="urn:schemas-microsoft-com:datatypes"><Description dt:dt="string">E-Prime Primary Realtime Clock</Description><StartTime><Timestamp dt:dt="int">0</Timestamp><DateUtc dt:dt="string">2020-11-13T06:24:42Z</DateUtc></StartTime><FrequencyChanges><FrequencyChange><Frequency dt:dt="r8">2699980000</Frequency><Timestamp dt:dt="r8">3.05019408094043E+15</Timestamp><Cur…	좌우반구com(split BVF)_1-013-1	60.021	1.0.0.163	1	-985048867	Professional	2.0.10.242	2.0.10.353	11-13-2020	2020-11-13 오전 6:24:42	15:24:42	2.0.10.248	304	1	{/}	기차	기	차	NULL	NULL	NULL	NULL	NULL	NULL	108	1	40	KSY	List3	0		1	-1	953740	184		0	0	1	{/}	0	4	953924	0	{/}	271
좌우반구com(split BVF)_1	13	1	<?xml version="1.0"?>\n<Clock xmlns:dt="urn:schemas-microsoft-com:datatypes"><Description dt:dt="string">E-Prime Primary Realtime Clock</Description><StartTime><Timestamp dt:dt="int">0</Timestamp><DateUtc dt:dt="string">2020-11-13T06:24:42Z</DateUtc></StartTime><FrequencyChanges><FrequencyChange><Frequency dt:dt="r8">2699980000</Frequency><Timestamp dt:dt="r8">3.05019408094043E+15</Timestamp><Cur…	좌우반구com(split BVF)_1-013-1	60.021	1.0.0.163	1	-985048867	Professional	2.0.10.242	2.0.10.353	11-13-2020	2020-11-13 오전 6:24:42	15:24:42	2.0.10.248	119	1	{/}	기회	기	회	11	1	119	NULL	NULL	NULL	NULL	NULL	NULL	KSY	List1	0		0	-1	331328	183		0	0	1	{/}	0	3	331511	0	{/}	326
좌우반구com(split BVF)_1	13	1	<?xml version="1.0"?>\n<Clock xmlns:dt="urn:schemas-microsoft-com:datatypes"><Description dt:dt="string">E-Prime Primary Realtime Clock</Description><StartTime><Timestamp dt:dt="int">0</Timestamp><DateUtc dt:dt="string">2020-11-13T06:24:42Z</DateUtc></StartTime><FrequencyChanges><FrequencyChange><Frequency dt:dt="r8">2699980000</Frequency><Timestamp dt:dt="r8">3.05019408094043E+15</Timestamp><Cur…	좌우반구com(split BVF)_1-013-1	60.021	1.0.0.163	1	-985048867	Professional	2.0.10.242	2.0.10.353	11-13-2020	2020-11-13 오전 6:24:42	15:24:42	2.0.10.248	288	2	z	껍목	껍	목	NULL	NULL	NULL	NULL	NULL	NULL	107	1	24	KSY2	List3	NULL	NULL	NULL	NULL	NULL	NULL	NULL	NULL	NULL	1	z	0	3	910789	0	z	719
좌우반구com(split BVF)_1	13	1	<?xml version="1.0"?>\n<Clock xmlns:dt="urn:schemas-microsoft-com:datatypes"><Description dt:dt="string">E-Prime Primary Realtime Clock</Description><StartTime><Timestamp dt:dt="int">0</Timestamp><DateUtc dt:dt="string">2020-11-13T06:24:42Z</DateUtc></StartTime><FrequencyChanges><FrequencyChange><Frequency dt:dt="r8">2699980000</Frequency><Timestamp dt:dt="r8">3.05019408094043E+15</Timestamp><Cur…	좌우반구com(split BVF)_1-013-1	60.021	1.0.0.163	1	-985048867	Professional	2.0.10.242	2.0.10.353	11-13-2020	2020-11-13 오전 6:24:42	15:24:42	2.0.10.248	21	2	z	껍밀	껍	밀	119	1	21	NULL	NULL	NULL	NULL	NULL	NULL	KSY	List1	0		0	0	69171	183		0	0	1	z	0	3	69354	0	z	336
좌우반구com(split BVF)_1	13	1	<?xml version="1.0"?>\n<Clock xmlns:dt="urn:schemas-microsoft-com:datatypes"><Description dt:dt="string">E-Prime Primary Realtime Clock</Description><StartTime><Timestamp dt:dt="int">0</Timestamp><DateUtc dt:dt="string">2020-11-13T06:24:42Z</DateUtc></StartTime><FrequencyChanges><FrequencyChange><Frequency dt:dt="r8">2699980000</Frequency><Timestamp dt:dt="r8">3.05019408094043E+15</Timestamp><Cur…	좌우반구com(split BVF)_1-013-1	60.021	1.0.0.163	1	-985048867	Professional	2.0.10.242	2.0.10.353	11-13-2020	2020-11-13 오전 6:24:42	15:24:42	2.0.10.248	195	1	{/}	껍질	껍	질	NULL	NULL	NULL	3	1	63	NULL	NULL	NULL	KSY	List2	0		0	-1	580856	183		0	0	1	{/}	0	3	581039	0	{/}	498
좌우반구com(split BVF)_1	13	1	<?xml version="1.0"?>\n<Clock xmlns:dt="urn:schemas-microsoft-com:datatypes"><Description dt:dt="string">E-Prime Primary Realtime Clock</Description><StartTime><Timestamp dt:dt="int">0</Timestamp><DateUtc dt:dt="string">2020-11-13T06:24:42Z</DateUtc></StartTime><FrequencyChanges><FrequencyChange><Frequency dt:dt="r8">2699980000</Frequency><Timestamp dt:dt="r8">3.05019408094043E+15</Timestamp><Cur…	좌우반구com(split BVF)_1-013-1	60.021	1.0.0.163	1	-985048867	Professional	2.0.10.242	2.0.10.353	11-13-2020	2020-11-13 오전 6:24:42	15:24:42	2.0.10.248	252	2	z	껍퇴	껍	퇴	NULL	NULL	NULL	58	1	120	NULL	NULL	NULL	KSY	List2	0		0	0	737334	183		0	0	1	z	0	3	737517	0	z	618
좌우반구com(split BVF)_1	13	1	<?xml version="1.0"?>\n<Clock xmlns:dt="urn:schemas-microsoft-com:datatypes"><Description dt:dt="string">E-Prime Primary Realtime Clock</Description><StartTime><Timestamp dt:dt="int">0</Timestamp><DateUtc dt:dt="string">2020-11-13T06:24:42Z</DateUtc></StartTime><FrequencyChanges><FrequencyChange><Frequency dt:dt="r8">2699980000</Frequency><Timestamp dt:dt="r8">3.05019408094043E+15</Timestamp><Cur…	좌우반구com(split BVF)_1-013-1	60.021	1.0.0.163	1	-985048867	Professional	2.0.10.242	2.0.10.353	11-13-2020	2020-11-13 오전 6:24:42	15:24:42	2.0.10.248	98	2	z	나개	나	개	90	1	98	NULL	NULL	NULL	NULL	NULL	NULL	KSY3	List1	NULL	NULL	NULL	NULL	NULL	NULL	NULL	NULL	NULL	1	z	0	3	274881	0	z	430
좌우반구com(split BVF)_1	13	1	<?xml version="1.0"?>\n<Clock xmlns:dt="urn:schemas-microsoft-com:datatypes"><Description dt:dt="string">E-Prime Primary Realtime Clock</Description><StartTime><Timestamp dt:dt="int">0</Timestamp><DateUtc dt:dt="string">2020-11-13T06:24:42Z</DateUtc></StartTime><FrequencyChanges><FrequencyChange><Frequency dt:dt="r8">2699980000</Frequency><Timestamp dt:dt="r8">3.05019408094043E+15</Timestamp><Cur…	좌우반구com(split BVF)_1-013-1	60.021	1.0.0.163	1	-985048867	Professional	2.0.10.242	2.0.10.353	11-13-2020	2020-11-13 오전 6:24:42	15:24:42	2.0.10.248	47	1	{/}	내일	내	일	126	1	47	NULL	NULL	NULL	NULL	NULL	NULL	KSY	List1	0		0	-1	137680	183		0	0	1	{/}	0	3	137863	0	{/}	393
좌우반구com(split BVF)_1	13	1	<?xml version="1.0"?>\n<Clock xmlns:dt="urn:schemas-microsoft-com:datatypes"><Description dt:dt="string">E-Prime Primary Realtime Clock</Description><StartTime><Timestamp dt:dt="int">0</Timestamp><DateUtc dt:dt="string">2020-11-13T06:24:42Z</DateUtc></StartTime><FrequencyChanges><FrequencyChange><Frequency dt:dt="r8">2699980000</Frequency><Timestamp dt:dt="r8">3.05019408094043E+15</Timestamp><Cur…	좌우반구com(split BVF)_1-013-1	60.021	1.0.0.163	1	-985048867	Professional	2.0.10.242	2.0.10.353	11-13-2020	2020-11-13 오전 6:24:42	15:24:42	2.0.10.248	366	2	z	내죽	내	죽	NULL	NULL	NULL	NULL	NULL	NULL	29	1	102	KSY2	List3	NULL	NULL	NULL	NULL	NULL	NULL	NULL	NULL	NULL	1	z	0	3	1117899	0	z	541
좌우반구com(split BVF)_1	13	1	<?xml version="1.0"?>\n<Clock xmlns:dt="urn:schemas-microsoft-com:datatypes"><Description dt:dt="string">E-Prime Primary Realtime Clock</Description><StartTime><Timestamp dt:dt="int">0</Timestamp><DateUtc dt:dt="string">2020-11-13T06:24:42Z</DateUtc></StartTime><FrequencyChanges><FrequencyChange><Frequency dt:dt="r8">2699980000</Frequency><Timestamp dt:dt="r8">3.05019408094043E+15</Timestamp><Cur…	좌우반구com(split BVF)_1-013-1	60.021	1.0.0.163	1	-985048867	Professional	2.0.10.242	2.0.10.353	11-13-2020	2020-11-13 오전 6:24:42	15:24:42	2.0.10.248	298	2	z	내표	내	표	NULL	NULL	NULL	NULL	NULL	NULL	1	1	34	KSY	List3	0		0	-1	937546	183		0	0	1	z	0	3	937729	0	z	555
좌우반구com(split BVF)_1	13	1	<?xml version="1.0"?>\n<Clock xmlns:dt="urn:schemas-microsoft-com:datatypes"><Description dt:dt="string">E-Prime Primary Realtime Clock</Description><StartTime><Timestamp dt:dt="int">0</Timestamp><DateUtc dt:dt="string">2020-11-13T06:24:42Z</DateUtc></StartTime><FrequencyChanges><FrequencyChange><Frequency dt:dt="r8">2699980000</Frequency><Timestamp dt:dt="r8">3.05019408094043E+15</Timestamp><Cur…	좌우반구com(split BVF)_1-013-1	60.021	1.0.0.163	1	-985048867	Professional	2.0.10.242	2.0.10.353	11-13-2020	2020-11-13 오전 6:24:42	15:24:42	2.0.10.248	57	2	z	념속	념	속	21	1	57	NULL	NULL	NULL	NULL	NULL	NULL	KSY3	List1	NULL	NULL	NULL	NULL	NULL	NULL	NULL	NULL	NULL	1	z	0	3	164537	0	z	623
좌우반구com(split BVF)_1	13	1	<?xml version="1.0"?>\n<Clock xmlns:dt="urn:schemas-microsoft-com:datatypes"><Description dt:dt="string">E-Prime Primary Realtime Clock</Description><StartTime><Timestamp dt:dt="int">0</Timestamp><DateUtc dt:dt="string">2020-11-13T06:24:42Z</DateUtc></StartTime><FrequencyChanges><FrequencyChange><Frequency dt:dt="r8">2699980000</Frequency><Timestamp dt:dt="r8">3.05019408094043E+15</Timestamp><Cur…	좌우반구com(split BVF)_1-013-1	60.021	1.0.0.163	1	-985048867	Professional	2.0.10.242	2.0.10.353	11-13-2020	2020-11-13 오전 6:24:42	15:24:42	2.0.10.248	284	2	z	념실	념	실	NULL	NULL	NULL	NULL	NULL	NULL	73	1	20	KSY3	List3	NULL	NULL	NULL	NULL	NULL	NULL	NULL	NULL	NULL	1	z	0	3	900176	0	z	405
좌우반구com(split BVF)_1	13	1	<?xml version="1.0"?>\n<Clock xmlns:dt="urn:schemas-microsoft-com:datatypes"><Description dt:dt="string">E-Prime Primary Realtime Clock</Description><StartTime><Timestamp dt:dt="int">0</Timestamp><DateUtc dt:dt="string">2020-11-13T06:24:42Z</DateUtc></StartTime><FrequencyChanges><FrequencyChange><Frequency dt:dt="r8">2699980000</Frequency><Timestamp dt:dt="r8">3.05019408094043E+15</Timestamp><Cur…	좌우반구com(split BVF)_1-013-1	60.021	1.0.0.163	1	-985048867	Professional	2.0.10.242	2.0.10.353	11-13-2020	2020-11-13 오전 6:24:42	15:24:42	2.0.10.248	395	2	z	념효	념	효	NULL	NULL	NULL	NULL	NULL	NULL	11	1	131	KSY3	List3	NULL	NULL	NULL	NULL	NULL	NULL	NULL	NULL	NULL	1	z	0	4	1198454	0	z	457
좌우반구com(split BVF)_1	13	1	<?xml version="1.0"?>\n<Clock xmlns:dt="urn:schemas-microsoft-com:datatypes"><Description dt:dt="string">E-Prime Primary Realtime Clock</Description><StartTime><Timestamp dt:dt="int">0</Timestamp><DateUtc dt:dt="string">2020-11-13T06:24:42Z</DateUtc></StartTime><FrequencyChanges><FrequencyChange><Frequency dt:dt="r8">2699980000</Frequency><Timestamp dt:dt="r8">3.05019408094043E+15</Timestamp><Cur…	좌우반구com(split BVF)_1-013-1	60.021	1.0.0.163	1	-985048867	Professional	2.0.10.242	2.0.10.353	11-13-2020	2020-11-13 오전 6:24:42	15:24:42	2.0.10.248	3	1	{/}	노조	노	조	52	1	3	NULL	NULL	NULL	NULL	NULL	NULL	KSY	List1	0		0	-1	21821	183		0	0	1	{/}	1	3	22004	0	{/}	470
좌우반구com(split BVF)_1	13	1	<?xml version="1.0"?>\n<Clock xmlns:dt="urn:schemas-microsoft-com:datatypes"><Description dt:dt="string">E-Prime Primary Realtime Clock</Description><StartTime><Timestamp dt:dt="int">0</Timestamp><DateUtc dt:dt="string">2020-11-13T06:24:42Z</DateUtc></StartTime><FrequencyChanges><FrequencyChange><Frequency dt:dt="r8">2699980000</Frequency><Timestamp dt:dt="r8">3.05019408094043E+15</Timestamp><Cur…	좌우반구com(split BVF)_1-013-1	60.021	1.0.0.163	1	-985048867	Professional	2.0.10.242	2.0.10.353	11-13-2020	2020-11-13 오전 6:24:42	15:24:42	2.0.10.248	161	1	{/}	논란	논	란	NULL	NULL	NULL	122	1	29	NULL	NULL	NULL	KSY	List2	0		0	-1	489788	184		0	0	1	{/}	0	4	489972	0	{/}	287
좌우반구com(split BVF)_1	13	1	<?xml version="1.0"?>\n<Clock xmlns:dt="urn:schemas-microsoft-com:datatypes"><Description dt:dt="string">E-Prime Primary Realtime Clock</Description><StartTime><Timestamp dt:dt="int">0</Timestamp><DateUtc dt:dt="string">2020-11-13T06:24:42Z</DateUtc></StartTime><FrequencyChanges><FrequencyChange><Frequency dt:dt="r8">2699980000</Frequency><Timestamp dt:dt="r8">3.05019408094043E+15</Timestamp><Cur…	좌우반구com(split BVF)_1-013-1	60.021	1.0.0.163	1	-985048867	Professional	2.0.10.242	2.0.10.353	11-13-2020	2020-11-13 오전 6:24:42	15:24:42	2.0.10.248	74	2	z	논무	논	무	91	1	74	NULL	NULL	NULL	NULL	NULL	NULL	KSY2	List1	NULL	NULL	NULL	NULL	NULL	NULL	NULL	NULL	NULL	1	z	0	3	210637	0	z	546
좌우반구com(split BVF)_1	13	1	<?xml version="1.0"?>\n<Clock xmlns:dt="urn:schemas-microsoft-com:datatypes"><Description dt:dt="string">E-Prime Primary Realtime Clock</Description><StartTime><Timestamp dt:dt="int">0</Timestamp><DateUtc dt:dt="string">2020-11-13T06:24:42Z</DateUtc></StartTime><FrequencyChanges><FrequencyChange><Frequency dt:dt="r8">2699980000</Frequency><Timestamp dt:dt="r8">3.05019408094043E+15</Timestamp><Cur…	좌우반구com(split BVF)_1-013-1	60.021	1.0.0.163	1	-985048867	Professional	2.0.10.242	2.0.10.353	11-13-2020	2020-11-13 오전 6:24:42	15:24:42	2.0.10.248	204	1	{/}	느낌	느	낌	NULL	NULL	NULL	72	1	72	NULL	NULL	NULL	KSY	List2	0		0	0	605581	183		0	0	1	{/}	0	3	605764	0	{/}	261
좌우반구com(split BVF)_1	13	1	<?xml version="1.0"?>\n<Clock xmlns:dt="urn:schemas-microsoft-com:datatypes"><Description dt:dt="string">E-Prime Primary Realtime Clock</Description><StartTime><Timestamp dt:dt="int">0</Timestamp><DateUtc dt:dt="string">2020-11-13T06:24:42Z</DateUtc></StartTime><FrequencyChanges><FrequencyChange><Frequency dt:dt="r8">2699980000</Frequency><Timestamp dt:dt="r8">3.05019408094043E+15</Timestamp><Cur…	좌우반구com(split BVF)_1-013-1	60.021	1.0.0.163	1	-985048867	Professional	2.0.10.242	2.0.10.353	11-13-2020	2020-11-13 오전 6:24:42	15:24:42	2.0.10.248	239	2	z	느속	느	속	NULL	NULL	NULL	88	1	107	NULL	NULL	NULL	KSY3	List2	NULL	NULL	NULL	NULL	NULL	NULL	NULL	NULL	NULL	1	z	0	3	701230	0	z	537
좌우반구com(split BVF)_1	13	1	<?xml version="1.0"?>\n<Clock xmlns:dt="urn:schemas-microsoft-com:datatypes"><Description dt:dt="string">E-Prime Primary Realtime Clock</Description><StartTime><Timestamp dt:dt="int">0</Timestamp><DateUtc dt:dt="string">2020-11-13T06:24:42Z</DateUtc></StartTime><FrequencyChanges><FrequencyChange><Frequency dt:dt="r8">2699980000</Frequency><Timestamp dt:dt="r8">3.05019408094043E+15</Timestamp><Cur…	좌우반구com(split BVF)_1-013-1	60.021	1.0.0.163	1	-985048867	Professional	2.0.10.242	2.0.10.353	11-13-2020	2020-11-13 오전 6:24:42	15:24:42	2.0.10.248	45	2	z	느스	느	스	24	1	45	NULL	NULL	NULL	NULL	NULL	NULL	KSY2	List1	NULL	NULL	NULL	NULL	NULL	NULL	NULL	NULL	NULL	1	z	0	3	132448	0	z	514
좌우반구com(split BVF)_1	13	1	<?xml version="1.0"?>\n<Clock xmlns:dt="urn:schemas-microsoft-com:datatypes"><Description dt:dt="string">E-Prime Primary Realtime Clock</Description><StartTime><Timestamp dt:dt="int">0</Timestamp><DateUtc dt:dt="string">2020-11-13T06:24:42Z</DateUtc></StartTime><FrequencyChanges><FrequencyChange><Frequency dt:dt="r8">2699980000</Frequency><Timestamp dt:dt="r8">3.05019408094043E+15</Timestamp><Cur…	좌우반구com(split BVF)_1-013-1	60.021	1.0.0.163	1	-985048867	Professional	2.0.10.242	2.0.10.353	11-13-2020	2020-11-13 오전 6:24:42	15:24:42	2.0.10.248	19	2	z	느체	느	체	48	1	19	NULL	NULL	NULL	NULL	NULL	NULL	KSY	List1	0		0	0	63823	183		0	0	1	z	0	3	64006	0	z	413
좌우반구com(split BVF)_1	13	1	<?xml version="1.0"?>\n<Clock xmlns:dt="urn:schemas-microsoft-com:datatypes"><Description dt:dt="string">E-Prime Primary Realtime Clock</Description><StartTime><Timestamp dt:dt="int">0</Timestamp><DateUtc dt:dt="string">2020-11-13T06:24:42Z</DateUtc></StartTime><FrequencyChanges><FrequencyChange><Frequency dt:dt="r8">2699980000</Frequency><Timestamp dt:dt="r8">3.05019408094043E+15</Timestamp><Cur…	좌우반구com(split BVF)_1-013-1	60.021	1.0.0.163	1	-985048867	Professional	2.0.10.242	2.0.10.353	11-13-2020	2020-11-13 오전 6:24:42	15:24:42	2.0.10.248	296	2	z	님우	님	우	NULL	NULL	NULL	NULL	NULL	NULL	97	1	32	KSY	List3	0		0	0	932165	183		0	0	1	z	0	3	932348	0	z	536
좌우반구com(split BVF)_1	13	1	<?xml version="1.0"?>\n<Clock xmlns:dt="urn:schemas-microsoft-com:datatypes"><Description dt:dt="string">E-Prime Primary Realtime Clock</Description><StartTime><Timestamp dt:dt="int">0</Timestamp><DateUtc dt:dt="string">2020-11-13T06:24:42Z</DateUtc></StartTime><FrequencyChanges><FrequencyChange><Frequency dt:dt="r8">2699980000</Frequency><Timestamp dt:dt="r8">3.05019408094043E+15</Timestamp><Cur…	좌우반구com(split BVF)_1-013-1	60.021	1.0.0.163	1	-985048867	Professional	2.0.10.242	2.0.10.353	11-13-2020	2020-11-13 오전 6:24:42	15:24:42	2.0.10.248	81	2	z	단률	단	률	103	1	81	NULL	NULL	NULL	NULL	NULL	NULL	KSY3	List1	NULL	NULL	NULL	NULL	NULL	NULL	NULL	NULL	NULL	1	z	0	4	229731	0	z	726
좌우반구com(split BVF)_1	13	1	<?xml version="1.0"?>\n<Clock xmlns:dt="urn:schemas-microsoft-com:datatypes"><Description dt:dt="string">E-Prime Primary Realtime Clock</Description><StartTime><Timestamp dt:dt="int">0</Timestamp><DateUtc dt:dt="string">2020-11-13T06:24:42Z</DateUtc></StartTime><FrequencyChanges><FrequencyChange><Frequency dt:dt="r8">2699980000</Frequency><Timestamp dt:dt="r8">3.05019408094043E+15</Timestamp><Cur…	좌우반구com(split BVF)_1-013-1	60.021	1.0.0.163	1	-985048867	Professional	2.0.10.242	2.0.10.353	11-13-2020	2020-11-13 오전 6:24:42	15:24:42	2.0.10.248	11	1	{/}	단어	단	어	81	1	11	NULL	NULL	NULL	NULL	NULL	NULL	KSY	List1	0		0	-1	42580	183		0	0	1	{/}	1	3	42763	0	{/}	472
좌우반구com(split BVF)_1	13	1	<?xml version="1.0"?>\n<Clock xmlns:dt="urn:schemas-microsoft-com:datatypes"><Description dt:dt="string">E-Prime Primary Realtime Clock</Description><StartTime><Timestamp dt:dt="int">0</Timestamp><DateUtc dt:dt="string">2020-11-13T06:24:42Z</DateUtc></StartTime><FrequencyChanges><FrequencyChange><Frequency dt:dt="r8">2699980000</Frequency><Timestamp dt:dt="r8">3.05019408094043E+15</Timestamp><Cur…	좌우반구com(split BVF)_1-013-1	60.021	1.0.0.163	1	-985048867	Professional	2.0.10.242	2.0.10.353	11-13-2020	2020-11-13 오전 6:24:42	15:24:42	2.0.10.248	317	1	{/}	단위	단	위	NULL	NULL	NULL	NULL	NULL	NULL	49	1	53	KSY	List3	0		0	0	988145	183		0	0	1	{/}	0	3	988328	0	{/}	339
좌우반구com(split BVF)_1	13	1	<?xml version="1.0"?>\n<Clock xmlns:dt="urn:schemas-microsoft-com:datatypes"><Description dt:dt="string">E-Prime Primary Realtime Clock</Description><StartTime><Timestamp dt:dt="int">0</Timestamp><DateUtc dt:dt="string">2020-11-13T06:24:42Z</DateUtc></StartTime><FrequencyChanges><FrequencyChange><Frequency dt:dt="r8">2699980000</Frequency><Timestamp dt:dt="r8">3.05019408094043E+15</Timestamp><Cur…	좌우반구com(split BVF)_1-013-1	60.021	1.0.0.163	1	-985048867	Professional	2.0.10.242	2.0.10.353	11-13-2020	2020-11-13 오전 6:24:42	15:24:42	2.0.10.248	216	1	{/}	담화	담	화	NULL	NULL	NULL	25	1	84	NULL	NULL	NULL	KSY	List2	0		1	-1	638635	184		0	0	1	{/}	0	4	638819	0	{/}	462
좌우반구com(split BVF)_1	13	1	<?xml version="1.0"?>\n<Clock xmlns:dt="urn:schemas-microsoft-com:datatypes"><Description dt:dt="string">E-Prime Primary Realtime Clock</Description><StartTime><Timestamp dt:dt="int">0</Timestamp><DateUtc dt:dt="string">2020-11-13T06:24:42Z</DateUtc></StartTime><FrequencyChanges><FrequencyChange><Frequency dt:dt="r8">2699980000</Frequency><Timestamp dt:dt="r8">3.05019408094043E+15</Timestamp><Cur…	좌우반구com(split BVF)_1-013-1	60.021	1.0.0.163	1	-985048867	Professional	2.0.10.242	2.0.10.353	11-13-2020	2020-11-13 오전 6:24:42	15:24:42	2.0.10.248	159	1	{/}	대문	대	문	NULL	NULL	NULL	55	1	27	NULL	NULL	NULL	KSY	List2	0		0	-1	484257	183		0	0	0	{/}	0	3	484440	0	z	675
좌우반구com(split BVF)_1	13	1	<?xml version="1.0"?>\n<Clock xmlns:dt="urn:schemas-microsoft-com:datatypes"><Description dt:dt="string">E-Prime Primary Realtime Clock</Description><StartTime><Timestamp dt:dt="int">0</Timestamp><DateUtc dt:dt="string">2020-11-13T06:24:42Z</DateUtc></StartTime><FrequencyChanges><FrequencyChange><Frequency dt:dt="r8">2699980000</Frequency><Timestamp dt:dt="r8">3.05019408094043E+15</Timestamp><Cur…	좌우반구com(split BVF)_1-013-1	60.021	1.0.0.163	1	-985048867	Professional	2.0.10.242	2.0.10.353	11-13-2020	2020-11-13 오전 6:24:42	15:24:42	2.0.10.248	341	1	{/}	대중	대	중	NULL	NULL	NULL	NULL	NULL	NULL	18	1	77	KSY	List3	0		0	-1	1052755	183		0	0	1	{/}	1	3	1052938	0	{/}	247
좌우반구com(split BVF)_1	13	1	<?xml version="1.0"?>\n<Clock xmlns:dt="urn:schemas-microsoft-com:datatypes"><Description dt:dt="string">E-Prime Primary Realtime Clock</Description><StartTime><Timestamp dt:dt="int">0</Timestamp><DateUtc dt:dt="string">2020-11-13T06:24:42Z</DateUtc></StartTime><FrequencyChanges><FrequencyChange><Frequency dt:dt="r8">2699980000</Frequency><Timestamp dt:dt="r8">3.05019408094043E+15</Timestamp><Cur…	좌우반구com(split BVF)_1-013-1	60.021	1.0.0.163	1	-985048867	Professional	2.0.10.242	2.0.10.353	11-13-2020	2020-11-13 오전 6:24:42	15:24:42	2.0.10.248	113	1	{/}	도박	도	박	10	1	113	NULL	NULL	NULL	NULL	NULL	NULL	KSY	List1	0		1	-1	315783	184		0	0	1	{/}	0	4	315967	0	{/}	376
좌우반구com(split BVF)_1	13	1	<?xml version="1.0"?>\n<Clock xmlns:dt="urn:schemas-microsoft-com:datatypes"><Description dt:dt="string">E-Prime Primary Realtime Clock</Description><StartTime><Timestamp dt:dt="int">0</Timestamp><DateUtc dt:dt="string">2020-11-13T06:24:42Z</DateUtc></StartTime><FrequencyChanges><FrequencyChange><Frequency dt:dt="r8">2699980000</Frequency><Timestamp dt:dt="r8">3.05019408094043E+15</Timestamp><Cur…	좌우반구com(split BVF)_1-013-1	60.021	1.0.0.163	1	-985048867	Professional	2.0.10.242	2.0.10.353	11-13-2020	2020-11-13 오전 6:24:42	15:24:42	2.0.10.248	88	2	z	도휘	도	휘	65	1	88	NULL	NULL	NULL	NULL	NULL	NULL	KSY3	List1	NULL	NULL	NULL	NULL	NULL	NULL	NULL	NULL	NULL	1	z	0	3	248307	0	z	496
좌우반구com(split BVF)_1	13	1	<?xml version="1.0"?>\n<Clock xmlns:dt="urn:schemas-microsoft-com:datatypes"><Description dt:dt="string">E-Prime Primary Realtime Clock</Description><StartTime><Timestamp dt:dt="int">0</Timestamp><DateUtc dt:dt="string">2020-11-13T06:24:42Z</DateUtc></StartTime><FrequencyChanges><FrequencyChange><Frequency dt:dt="r8">2699980000</Frequency><Timestamp dt:dt="r8">3.05019408094043E+15</Timestamp><Cur…	좌우반구com(split BVF)_1-013-1	60.021	1.0.0.163	1	-985048867	Professional	2.0.10.242	2.0.10.353	11-13-2020	2020-11-13 오전 6:24:42	15:24:42	2.0.10.248	205	1	{/}	동의	동	의	NULL	NULL	NULL	59	1	73	NULL	NULL	NULL	KSY	List2	0		0	-1	608046	184		0	0	1	{/}	0	4	608230	0	{/}	315
좌우반구com(split BVF)_1	13	1	<?xml version="1.0"?>\n<Clock xmlns:dt="urn:schemas-microsoft-com:datatypes"><Description dt:dt="string">E-Prime Primary Realtime Clock</Description><StartTime><Timestamp dt:dt="int">0</Timestamp><DateUtc dt:dt="string">2020-11-13T06:24:42Z</DateUtc></StartTime><FrequencyChanges><FrequencyChange><Frequency dt:dt="r8">2699980000</Frequency><Timestamp dt:dt="r8">3.05019408094043E+15</Timestamp><Cur…	좌우반구com(split BVF)_1-013-1	60.021	1.0.0.163	1	-985048867	Professional	2.0.10.242	2.0.10.353	11-13-2020	2020-11-13 오전 6:24:42	15:24:42	2.0.10.248	181	2	z	득관	득	관	NULL	NULL	NULL	127	1	49	NULL	NULL	NULL	KSY2	List2	NULL	NULL	NULL	NULL	NULL	NULL	NULL	NULL	NULL	1	z	0	4	544036	0	z	534
좌우반구com(split BVF)_1	13	1	<?xml version="1.0"?>\n<Clock xmlns:dt="urn:schemas-microsoft-com:datatypes"><Description dt:dt="string">E-Prime Primary Realtime Clock</Description><StartTime><Timestamp dt:dt="int">0</Timestamp><DateUtc dt:dt="string">2020-11-13T06:24:42Z</DateUtc></StartTime><FrequencyChanges><FrequencyChange><Frequency dt:dt="r8">2699980000</Frequency><Timestamp dt:dt="r8">3.05019408094043E+15</Timestamp><Cur…	좌우반구com(split BVF)_1-013-1	60.021	1.0.0.163	1	-985048867	Professional	2.0.10.242	2.0.10.353	11-13-2020	2020-11-13 오전 6:24:42	15:24:42	2.0.10.248	12	2	z	득동	득	동	38	1	12	NULL	NULL	NULL	NULL	NULL	NULL	KSY2	List1	NULL	NULL	NULL	NULL	NULL	NULL	NULL	NULL	NULL	1	z	0	3	45429	0	z	421
좌우반구com(split BVF)_1	13	1	<?xml version="1.0"?>\n<Clock xmlns:dt="urn:schemas-microsoft-com:datatypes"><Description dt:dt="string">E-Prime Primary Realtime Clock</Description><StartTime><Timestamp dt:dt="int">0</Timestamp><DateUtc dt:dt="string">2020-11-13T06:24:42Z</DateUtc></StartTime><FrequencyChanges><FrequencyChange><Frequency dt:dt="r8">2699980000</Frequency><Timestamp dt:dt="r8">3.05019408094043E+15</Timestamp><Cur…	좌우반구com(split BVF)_1-013-1	60.021	1.0.0.163	1	-985048867	Professional	2.0.10.242	2.0.10.353	11-13-2020	2020-11-13 오전 6:24:42	15:24:42	2.0.10.248	198	2	z	득생	득	생	NULL	NULL	NULL	36	1	66	NULL	NULL	NULL	KSY2	List2	NULL	NULL	NULL	NULL	NULL	NULL	NULL	NULL	NULL	1	z	0	3	589253	0	z	660
좌우반구com(split BVF)_1	13	1	<?xml version="1.0"?>\n<Clock xmlns:dt="urn:schemas-microsoft-com:datatypes"><Description dt:dt="string">E-Prime Primary Realtime Clock</Description><StartTime><Timestamp dt:dt="int">0</Timestamp><DateUtc dt:dt="string">2020-11-13T06:24:42Z</DateUtc></StartTime><FrequencyChanges><FrequencyChange><Frequency dt:dt="r8">2699980000</Frequency><Timestamp dt:dt="r8">3.05019408094043E+15</Timestamp><Cur…	좌우반구com(split BVF)_1-013-1	60.021	1.0.0.163	1	-985048867	Professional	2.0.10.242	2.0.10.353	11-13-2020	2020-11-13 오전 6:24:42	15:24:42	2.0.10.248	379	2	z	득외	득	외	NULL	NULL	NULL	NULL	NULL	NULL	121	1	115	KSY3	List3	NULL	NULL	NULL	NULL	NULL	NULL	NULL	NULL	NULL	1	z	0	3	1154969	0	z	687
좌우반구com(split BVF)_1	13	1	<?xml version="1.0"?>\n<Clock xmlns:dt="urn:schemas-microsoft-com:datatypes"><Description dt:dt="string">E-Prime Primary Realtime Clock</Description><StartTime><Timestamp dt:dt="int">0</Timestamp><DateUtc dt:dt="string">2020-11-13T06:24:42Z</DateUtc></StartTime><FrequencyChanges><FrequencyChange><Frequency dt:dt="r8">2699980000</Frequency><Timestamp dt:dt="r8">3.05019408094043E+15</Timestamp><Cur…	좌우반구com(split BVF)_1-013-1	60.021	1.0.0.163	1	-985048867	Professional	2.0.10.242	2.0.10.353	11-13-2020	2020-11-13 오전 6:24:42	15:24:42	2.0.10.248	326	2	z	란공	란	공	NULL	NULL	NULL	NULL	NULL	NULL	113	1	62	KSY	List3	0		0	-1	1012436	183		0	0	1	z	1	3	1012619	0	z	423
좌우반구com(split BVF)_1	13	1	<?xml version="1.0"?>\n<Clock xmlns:dt="urn:schemas-microsoft-com:datatypes"><Description dt:dt="string">E-Prime Primary Realtime Clock</Description><StartTime><Timestamp dt:dt="int">0</Timestamp><DateUtc dt:dt="string">2020-11-13T06:24:42Z</DateUtc></StartTime><FrequencyChanges><FrequencyChange><Frequency dt:dt="r8">2699980000</Frequency><Timestamp dt:dt="r8">3.05019408094043E+15</Timestamp><Cur…	좌우반구com(split BVF)_1-013-1	60.021	1.0.0.163	1	-985048867	Professional	2.0.10.242	2.0.10.353	11-13-2020	2020-11-13 오전 6:24:42	15:24:42	2.0.10.248	250	2	z	량필	량	필	NULL	NULL	NULL	87	1	118	NULL	NULL	NULL	KSY3	List2	NULL	NULL	NULL	NULL	NULL	NULL	NULL	NULL	NULL	1	z	0	3	732219	0	z	500
좌우반구com(split BVF)_1	13	1	<?xml version="1.0"?>\n<Clock xmlns:dt="urn:schemas-microsoft-com:datatypes"><Description dt:dt="string">E-Prime Primary Realtime Clock</Description><StartTime><Timestamp dt:dt="int">0</Timestamp><DateUtc dt:dt="string">2020-11-13T06:24:42Z</DateUtc></StartTime><FrequencyChanges><FrequencyChange><Frequency dt:dt="r8">2699980000</Frequency><Timestamp dt:dt="r8">3.05019408094043E+15</Timestamp><Cur…	좌우반구com(split BVF)_1-013-1	60.021	1.0.0.163	1	-985048867	Professional	2.0.10.242	2.0.10.353	11-13-2020	2020-11-13 오전 6:24:42	15:24:42	2.0.10.248	350	2	z	려제	려	제	NULL	NULL	NULL	NULL	NULL	NULL	71	1	86	KSY2	List3	NULL	NULL	NULL	NULL	NULL	NULL	NULL	NULL	NULL	1	z	1	3	1075780	0	z	453
좌우반구com(split BVF)_1	13	1	<?xml version="1.0"?>\n<Clock xmlns:dt="urn:schemas-microsoft-com:datatypes"><Description dt:dt="string">E-Prime Primary Realtime Clock</Description><StartTime><Timestamp dt:dt="int">0</Timestamp><DateUtc dt:dt="string">2020-11-13T06:24:42Z</DateUtc></StartTime><FrequencyChanges><FrequencyChange><Frequency dt:dt="r8">2699980000</Frequency><Timestamp dt:dt="r8">3.05019408094043E+15</Timestamp><Cur…	좌우반구com(split BVF)_1-013-1	60.021	1.0.0.163	1	-985048867	Professional	2.0.10.242	2.0.10.353	11-13-2020	2020-11-13 오전 6:24:42	15:24:42	2.0.10.248	111	2	z	려최	려	최	31	1	111	NULL	NULL	NULL	NULL	NULL	NULL	KSY	List1	0		1	-1	310618	184		0	0	1	z	0	4	310802	0	z	324
좌우반구com(split BVF)_1	13	1	<?xml version="1.0"?>\n<Clock xmlns:dt="urn:schemas-microsoft-com:datatypes"><Description dt:dt="string">E-Prime Primary Realtime Clock</Description><StartTime><Timestamp dt:dt="int">0</Timestamp><DateUtc dt:dt="string">2020-11-13T06:24:42Z</DateUtc></StartTime><FrequencyChanges><FrequencyChange><Frequency dt:dt="r8">2699980000</Frequency><Timestamp dt:dt="r8">3.05019408094043E+15</Timestamp><Cur…	좌우반구com(split BVF)_1-013-1	60.021	1.0.0.163	1	-985048867	Professional	2.0.10.242	2.0.10.353	11-13-2020	2020-11-13 오전 6:24:42	15:24:42	2.0.10.248	78	2	z	려희	려	희	20	1	78	NULL	NULL	NULL	NULL	NULL	NULL	KSY	List1	0		1	-1	221433	184		0	0	1	z	0	4	221617	0	z	345
좌우반구com(split BVF)_1	13	1	<?xml version="1.0"?>\n<Clock xmlns:dt="urn:schemas-microsoft-com:datatypes"><Description dt:dt="string">E-Prime Primary Realtime Clock</Description><StartTime><Timestamp dt:dt="int">0</Timestamp><DateUtc dt:dt="string">2020-11-13T06:24:42Z</DateUtc></StartTime><FrequencyChanges><FrequencyChange><Frequency dt:dt="r8">2699980000</Frequency><Timestamp dt:dt="r8">3.05019408094043E+15</Timestamp><Cur…	좌우반구com(split BVF)_1-013-1	60.021	1.0.0.163	1	-985048867	Professional	2.0.10.242	2.0.10.353	11-13-2020	2020-11-13 오전 6:24:42	15:24:42	2.0.10.248	213	2	z	력름	력	름	NULL	NULL	NULL	93	1	81	NULL	NULL	NULL	KSY3	List2	NULL	NULL	NULL	NULL	NULL	NULL	NULL	NULL	NULL	1	z	0	3	630405	0	z	540
좌우반구com(split BVF)_1	13	1	<?xml version="1.0"?>\n<Clock xmlns:dt="urn:schemas-microsoft-com:datatypes"><Description dt:dt="string">E-Prime Primary Realtime Clock</Description><StartTime><Timestamp dt:dt="int">0</Timestamp><DateUtc dt:dt="string">2020-11-13T06:24:42Z</DateUtc></StartTime><FrequencyChanges><FrequencyChange><Frequency dt:dt="r8">2699980000</Frequency><Timestamp dt:dt="r8">3.05019408094043E+15</Timestamp><Cur…	좌우반구com(split BVF)_1-013-1	60.021	1.0.0.163	1	-985048867	Professional	2.0.10.242	2.0.10.353	11-13-2020	2020-11-13 오전 6:24:42	15:24:42	2.0.10.248	87	2	z	례부	례	부	95	1	87	NULL	NULL	NULL	NULL	NULL	NULL	KSY	List1	0		0	0	245542	183		0	0	1	z	0	3	245725	0	z	387
좌우반구com(split BVF)_1	13	1	<?xml version="1.0"?>\n<Clock xmlns:dt="urn:schemas-microsoft-com:datatypes"><Description dt:dt="string">E-Prime Primary Realtime Clock</Description><StartTime><Timestamp dt:dt="int">0</Timestamp><DateUtc dt:dt="string">2020-11-13T06:24:42Z</DateUtc></StartTime><FrequencyChanges><FrequencyChange><Frequency dt:dt="r8">2699980000</Frequency><Timestamp dt:dt="r8">3.05019408094043E+15</Timestamp><Cur…	좌우반구com(split BVF)_1-013-1	60.021	1.0.0.163	1	-985048867	Professional	2.0.10.242	2.0.10.353	11-13-2020	2020-11-13 오전 6:24:42	15:24:42	2.0.10.248	60	2	z	록어	록	어	40	1	60	NULL	NULL	NULL	NULL	NULL	NULL	KSY2	List1	NULL	NULL	NULL	NULL	NULL	NULL	NULL	NULL	NULL	1	z	0	3	172684	0	z	404
좌우반구com(split BVF)_1	13	1	<?xml version="1.0"?>\n<Clock xmlns:dt="urn:schemas-microsoft-com:datatypes"><Description dt:dt="string">E-Prime Primary Realtime Clock</Description><StartTime><Timestamp dt:dt="int">0</Timestamp><DateUtc dt:dt="string">2020-11-13T06:24:42Z</DateUtc></StartTime><FrequencyChanges><FrequencyChange><Frequency dt:dt="r8">2699980000</Frequency><Timestamp dt:dt="r8">3.05019408094043E+15</Timestamp><Cur…	좌우반구com(split BVF)_1-013-1	60.021	1.0.0.163	1	-985048867	Professional	2.0.10.242	2.0.10.353	11-13-2020	2020-11-13 오전 6:24:42	15:24:42	2.0.10.248	42	2	z	류궤	류	궤	55	1	42	NULL	NULL	NULL	NULL	NULL	NULL	KSY	List1	0		1	-1	124684	184		0	0	1	z	0	4	124868	0	z	341
좌우반구com(split BVF)_1	13	1	<?xml version="1.0"?>\n<Clock xmlns:dt="urn:schemas-microsoft-com:datatypes"><Description dt:dt="string">E-Prime Primary Realtime Clock</Description><StartTime><Timestamp dt:dt="int">0</Timestamp><DateUtc dt:dt="string">2020-11-13T06:24:42Z</DateUtc></StartTime><FrequencyChanges><FrequencyChange><Frequency dt:dt="r8">2699980000</Frequency><Timestamp dt:dt="r8">3.05019408094043E+15</Timestamp><Cur…	좌우반구com(split BVF)_1-013-1	60.021	1.0.0.163	1	-985048867	Professional	2.0.10.242	2.0.10.353	11-13-2020	2020-11-13 오전 6:24:42	15:24:42	2.0.10.248	247	2	z	류란	류	란	NULL	NULL	NULL	6	1	115	NULL	NULL	NULL	KSY3	List2	NULL	NULL	NULL	NULL	NULL	NULL	NULL	NULL	NULL	1	z	0	4	723489	0	z	590
좌우반구com(split BVF)_1	13	1	<?xml version="1.0"?>\n<Clock xmlns:dt="urn:schemas-microsoft-com:datatypes"><Description dt:dt="string">E-Prime Primary Realtime Clock</Description><StartTime><Timestamp dt:dt="int">0</Timestamp><DateUtc dt:dt="string">2020-11-13T06:24:42Z</DateUtc></StartTime><FrequencyChanges><FrequencyChange><Frequency dt:dt="r8">2699980000</Frequency><Timestamp dt:dt="r8">3.05019408094043E+15</Timestamp><Cur…	좌우반구com(split BVF)_1-013-1	60.021	1.0.0.163	1	-985048867	Professional	2.0.10.242	2.0.10.353	11-13-2020	2020-11-13 오전 6:24:42	15:24:42	2.0.10.248	170	2	z	류포	류	포	NULL	NULL	NULL	33	1	38	NULL	NULL	NULL	KSY	List2	0		0	-1	513896	184		0	0	1	z	0	4	514080	0	z	482
좌우반구com(split BVF)_1	13	1	<?xml version="1.0"?>\n<Clock xmlns:dt="urn:schemas-microsoft-com:datatypes"><Description dt:dt="string">E-Prime Primary Realtime Clock</Description><StartTime><Timestamp dt:dt="int">0</Timestamp><DateUtc dt:dt="string">2020-11-13T06:24:42Z</DateUtc></StartTime><FrequencyChanges><FrequencyChange><Frequency dt:dt="r8">2699980000</Frequency><Timestamp dt:dt="r8">3.05019408094043E+15</Timestamp><Cur…	좌우반구com(split BVF)_1-013-1	60.021	1.0.0.163	1	-985048867	Professional	2.0.10.242	2.0.10.353	11-13-2020	2020-11-13 오전 6:24:42	15:24:42	2.0.10.248	277	2	z	률법	률	법	NULL	NULL	NULL	NULL	NULL	NULL	9	1	13	KSY	List3	0		0	-1	880966	183		0	0	1	z	1	3	881149	0	z	463
좌우반구com(split BVF)_1	13	1	<?xml version="1.0"?>\n<Clock xmlns:dt="urn:schemas-microsoft-com:datatypes"><Description dt:dt="string">E-Prime Primary Realtime Clock</Description><StartTime><Timestamp dt:dt="int">0</Timestamp><DateUtc dt:dt="string">2020-11-13T06:24:42Z</DateUtc></StartTime><FrequencyChanges><FrequencyChange><Frequency dt:dt="r8">2699980000</Frequency><Timestamp dt:dt="r8">3.05019408094043E+15</Timestamp><Cur…	좌우반구com(split BVF)_1-013-1	60.021	1.0.0.163	1	-985048867	Professional	2.0.10.242	2.0.10.353	11-13-2020	2020-11-13 오전 6:24:42	15:24:42	2.0.10.248	299	2	z	률법	률	법	NULL	NULL	NULL	NULL	NULL	NULL	67	1	35	KSY3	List3	NULL	NULL	NULL	NULL	NULL	NULL	NULL	NULL	NULL	1	z	1	3	940478	0	z	621
좌우반구com(split BVF)_1	13	1	<?xml version="1.0"?>\n<Clock xmlns:dt="urn:schemas-microsoft-com:datatypes"><Description dt:dt="string">E-Prime Primary Realtime Clock</Description><StartTime><Timestamp dt:dt="int">0</Timestamp><DateUtc dt:dt="string">2020-11-13T06:24:42Z</DateUtc></StartTime><FrequencyChanges><FrequencyChange><Frequency dt:dt="r8">2699980000</Frequency><Timestamp dt:dt="r8">3.05019408094043E+15</Timestamp><Cur…	좌우반구com(split BVF)_1-013-1	60.021	1.0.0.163	1	-985048867	Professional	2.0.10.242	2.0.10.353	11-13-2020	2020-11-13 오전 6:24:42	15:24:42	2.0.10.248	36	2	z	률시	률	시	2	1	36	NULL	NULL	NULL	NULL	NULL	NULL	KSY	List1	0		0	-1	108973	184		0	0	1	z	0	4	109157	0	z	372
좌우반구com(split BVF)_1	13	1	<?xml version="1.0"?>\n<Clock xmlns:dt="urn:schemas-microsoft-com:datatypes"><Description dt:dt="string">E-Prime Primary Realtime Clock</Description><StartTime><Timestamp dt:dt="int">0</Timestamp><DateUtc dt:dt="string">2020-11-13T06:24:42Z</DateUtc></StartTime><FrequencyChanges><FrequencyChange><Frequency dt:dt="r8">2699980000</Frequency><Timestamp dt:dt="r8">3.05019408094043E+15</Timestamp><Cur…	좌우반구com(split BVF)_1-013-1	60.021	1.0.0.163	1	-985048867	Professional	2.0.10.242	2.0.10.353	11-13-2020	2020-11-13 오전 6:24:42	15:24:42	2.0.10.248	269	2	z	률훈	률	훈	NULL	NULL	NULL	NULL	NULL	NULL	45	1	5	KSY2	List3	NULL	NULL	NULL	NULL	NULL	NULL	NULL	NULL	NULL	1	z	0	3	860040	0	z	525
좌우반구com(split BVF)_1	13	1	<?xml version="1.0"?>\n<Clock xmlns:dt="urn:schemas-microsoft-com:datatypes"><Description dt:dt="string">E-Prime Primary Realtime Clock</Description><StartTime><Timestamp dt:dt="int">0</Timestamp><DateUtc dt:dt="string">2020-11-13T06:24:42Z</DateUtc></StartTime><FrequencyChanges><FrequencyChange><Frequency dt:dt="r8">2699980000</Frequency><Timestamp dt:dt="r8">3.05019408094043E+15</Timestamp><Cur…	좌우반구com(split BVF)_1-013-1	60.021	1.0.0.163	1	-985048867	Professional	2.0.10.242	2.0.10.353	11-13-2020	2020-11-13 오전 6:24:42	15:24:42	2.0.10.248	4	2	z	름결	름	결	118	1	4	NULL	NULL	NULL	NULL	NULL	NULL	KSY	List1	0		0	0	24487	183		0	0	1	z	0	3	24670	0	z	372
좌우반구com(split BVF)_1	13	1	<?xml version="1.0"?>\n<Clock xmlns:dt="urn:schemas-microsoft-com:datatypes"><Description dt:dt="string">E-Prime Primary Realtime Clock</Description><StartTime><Timestamp dt:dt="int">0</Timestamp><DateUtc dt:dt="string">2020-11-13T06:24:42Z</DateUtc></StartTime><FrequencyChanges><FrequencyChange><Frequency dt:dt="r8">2699980000</Frequency><Timestamp dt:dt="r8">3.05019408094043E+15</Timestamp><Cur…	좌우반구com(split BVF)_1-013-1	60.021	1.0.0.163	1	-985048867	Professional	2.0.10.242	2.0.10.353	11-13-2020	2020-11-13 오전 6:24:42	15:24:42	2.0.10.248	342	2	z	름무	름	무	NULL	NULL	NULL	NULL	NULL	NULL	70	1	78	KSY2	List3	NULL	NULL	NULL	NULL	NULL	NULL	NULL	NULL	NULL	1	z	0	4	1055388	0	z	534
좌우반구com(split BVF)_1	13	1	<?xml version="1.0"?>\n<Clock xmlns:dt="urn:schemas-microsoft-com:datatypes"><Description dt:dt="string">E-Prime Primary Realtime Clock</Description><StartTime><Timestamp dt:dt="int">0</Timestamp><DateUtc dt:dt="string">2020-11-13T06:24:42Z</DateUtc></StartTime><FrequencyChanges><FrequencyChange><Frequency dt:dt="r8">2699980000</Frequency><Timestamp dt:dt="r8">3.05019408094043E+15</Timestamp><Cur…	좌우반구com(split BVF)_1-013-1	60.021	1.0.0.163	1	-985048867	Professional	2.0.10.242	2.0.10.353	11-13-2020	2020-11-13 오전 6:24:42	15:24:42	2.0.10.248	50	2	z	리열	리	열	99	1	50	NULL	NULL	NULL	NULL	NULL	NULL	KSY3	List1	NULL	NULL	NULL	NULL	NULL	NULL	NULL	NULL	NULL	1	z	0	3	145910	0	z	474
좌우반구com(split BVF)_1	13	1	<?xml version="1.0"?>\n<Clock xmlns:dt="urn:schemas-microsoft-com:datatypes"><Description dt:dt="string">E-Prime Primary Realtime Clock</Description><StartTime><Timestamp dt:dt="int">0</Timestamp><DateUtc dt:dt="string">2020-11-13T06:24:42Z</DateUtc></StartTime><FrequencyChanges><FrequencyChange><Frequency dt:dt="r8">2699980000</Frequency><Timestamp dt:dt="r8">3.05019408094043E+15</Timestamp><Cur…	좌우반구com(split BVF)_1-013-1	60.021	1.0.0.163	1	-985048867	Professional	2.0.10.242	2.0.10.353	11-13-2020	2020-11-13 오전 6:24:42	15:24:42	2.0.10.248	210	2	z	림밀	림	밀	NULL	NULL	NULL	47	1	78	NULL	NULL	NULL	KSY	List2	0		1	-1	621841	184		0	0	1	z	0	4	622025	0	z	568
좌우반구com(split BVF)_1	13	1	<?xml version="1.0"?>\n<Clock xmlns:dt="urn:schemas-microsoft-com:datatypes"><Description dt:dt="string">E-Prime Primary Realtime Clock</Description><StartTime><Timestamp dt:dt="int">0</Timestamp><DateUtc dt:dt="string">2020-11-13T06:24:42Z</DateUtc></StartTime><FrequencyChanges><FrequencyChange><Frequency dt:dt="r8">2699980000</Frequency><Timestamp dt:dt="r8">3.05019408094043E+15</Timestamp><Cur…	좌우반구com(split BVF)_1-013-1	60.021	1.0.0.163	1	-985048867	Professional	2.0.10.242	2.0.10.353	11-13-2020	2020-11-13 오전 6:24:42	15:24:42	2.0.10.248	368	2	z	마요	마	요	NULL	NULL	NULL	NULL	NULL	NULL	25	1	104	KSY	List3	0		0	-1	1123247	183		0	0	1	z	0	3	1123430	0	z	1131
좌우반구com(split BVF)_1	13	1	<?xml version="1.0"?>\n<Clock xmlns:dt="urn:schemas-microsoft-com:datatypes"><Description dt:dt="string">E-Prime Primary Realtime Clock</Description><StartTime><Timestamp dt:dt="int">0</Timestamp><DateUtc dt:dt="string">2020-11-13T06:24:42Z</DateUtc></StartTime><FrequencyChanges><FrequencyChange><Frequency dt:dt="r8">2699980000</Frequency><Timestamp dt:dt="r8">3.05019408094043E+15</Timestamp><Cur…	좌우반구com(split BVF)_1-013-1	60.021	1.0.0.163	1	-985048867	Professional	2.0.10.242	2.0.10.353	11-13-2020	2020-11-13 오전 6:24:42	15:24:42	2.0.10.248	373	2	z	망습	망	습	NULL	NULL	NULL	NULL	NULL	NULL	111	1	109	KSY3	List3	NULL	NULL	NULL	NULL	NULL	NULL	NULL	NULL	NULL	1	z	0	4	1138292	0	z	708
좌우반구com(split BVF)_1	13	1	<?xml version="1.0"?>\n<Clock xmlns:dt="urn:schemas-microsoft-com:datatypes"><Description dt:dt="string">E-Prime Primary Realtime Clock</Description><StartTime><Timestamp dt:dt="int">0</Timestamp><DateUtc dt:dt="string">2020-11-13T06:24:42Z</DateUtc></StartTime><FrequencyChanges><FrequencyChange><Frequency dt:dt="r8">2699980000</Frequency><Timestamp dt:dt="r8">3.05019408094043E+15</Timestamp><Cur…	좌우반구com(split BVF)_1-013-1	60.021	1.0.0.163	1	-985048867	Professional	2.0.10.242	2.0.10.353	11-13-2020	2020-11-13 오전 6:24:42	15:24:42	2.0.10.248	348	1	{/}	망신	망	신	NULL	NULL	NULL	NULL	NULL	NULL	127	1	84	KSY	List3	0		0	-1	1070449	183		0	0	1	{/}	1	3	1070632	0	{/}	281
좌우반구com(split BVF)_1	13	1	<?xml version="1.0"?>\n<Clock xmlns:dt="urn:schemas-microsoft-com:datatypes"><Description dt:dt="string">E-Prime Primary Realtime Clock</Description><StartTime><Timestamp dt:dt="int">0</Timestamp><DateUtc dt:dt="string">2020-11-13T06:24:42Z</DateUtc></StartTime><FrequencyChanges><FrequencyChange><Frequency dt:dt="r8">2699980000</Frequency><Timestamp dt:dt="r8">3.05019408094043E+15</Timestamp><Cur…	좌우반구com(split BVF)_1-013-1	60.021	1.0.0.163	1	-985048867	Professional	2.0.10.242	2.0.10.353	11-13-2020	2020-11-13 오전 6:24:42	15:24:42	2.0.10.248	302	1	{/}	매력	매	력	NULL	NULL	NULL	NULL	NULL	NULL	37	1	38	KSY	List3	0		0	-1	948642	183		0	0	1	{/}	1	3	948825	0	{/}	269
좌우반구com(split BVF)_1	13	1	<?xml version="1.0"?>\n<Clock xmlns:dt="urn:schemas-microsoft-com:datatypes"><Description dt:dt="string">E-Prime Primary Realtime Clock</Description><StartTime><Timestamp dt:dt="int">0</Timestamp><DateUtc dt:dt="string">2020-11-13T06:24:42Z</DateUtc></StartTime><FrequencyChanges><FrequencyChange><Frequency dt:dt="r8">2699980000</Frequency><Timestamp dt:dt="r8">3.05019408094043E+15</Timestamp><Cur…	좌우반구com(split BVF)_1-013-1	60.021	1.0.0.163	1	-985048867	Professional	2.0.10.242	2.0.10.353	11-13-2020	2020-11-13 오전 6:24:42	15:24:42	2.0.10.248	51	2	z	매소	매	소	69	1	51	NULL	NULL	NULL	NULL	NULL	NULL	KSY3	List1	NULL	NULL	NULL	NULL	NULL	NULL	NULL	NULL	NULL	1	z	0	4	148593	0	z	657
좌우반구com(split BVF)_1	13	1	<?xml version="1.0"?>\n<Clock xmlns:dt="urn:schemas-microsoft-com:datatypes"><Description dt:dt="string">E-Prime Primary Realtime Clock</Description><StartTime><Timestamp dt:dt="int">0</Timestamp><DateUtc dt:dt="string">2020-11-13T06:24:42Z</DateUtc></StartTime><FrequencyChanges><FrequencyChange><Frequency dt:dt="r8">2699980000</Frequency><Timestamp dt:dt="r8">3.05019408094043E+15</Timestamp><Cur…	좌우반구com(split BVF)_1-013-1	60.021	1.0.0.163	1	-985048867	Professional	2.0.10.242	2.0.10.353	11-13-2020	2020-11-13 오전 6:24:42	15:24:42	2.0.10.248	339	1	{/}	모습	모	습	NULL	NULL	NULL	NULL	NULL	NULL	27	1	75	KSY	List3	0		1	-1	1047690	184		0	0	1	{/}	0	4	1047874	0	{/}	256
좌우반구com(split BVF)_1	13	1	<?xml version="1.0"?>\n<Clock xmlns:dt="urn:schemas-microsoft-com:datatypes"><Description dt:dt="string">E-Prime Primary Realtime Clock</Description><StartTime><Timestamp dt:dt="int">0</Timestamp><DateUtc dt:dt="string">2020-11-13T06:24:42Z</DateUtc></StartTime><FrequencyChanges><FrequencyChange><Frequency dt:dt="r8">2699980000</Frequency><Timestamp dt:dt="r8">3.05019408094043E+15</Timestamp><Cur…	좌우반구com(split BVF)_1-013-1	60.021	1.0.0.163	1	-985048867	Professional	2.0.10.242	2.0.10.353	11-13-2020	2020-11-13 오전 6:24:42	15:24:42	2.0.10.248	253	1	{/}	모형	모	형	NULL	NULL	NULL	44	1	121	NULL	NULL	NULL	KSY	List2	0		1	-1	740149	184		0	0	1	{/}	0	4	740333	0	{/}	418
좌우반구com(split BVF)_1	13	1	<?xml version="1.0"?>\n<Clock xmlns:dt="urn:schemas-microsoft-com:datatypes"><Description dt:dt="string">E-Prime Primary Realtime Clock</Description><StartTime><Timestamp dt:dt="int">0</Timestamp><DateUtc dt:dt="string">2020-11-13T06:24:42Z</DateUtc></StartTime><FrequencyChanges><FrequencyChange><Frequency dt:dt="r8">2699980000</Frequency><Timestamp dt:dt="r8">3.05019408094043E+15</Timestamp><Cur…	좌우반구com(split BVF)_1-013-1	60.021	1.0.0.163	1	-985048867	Professional	2.0.10.242	2.0.10.353	11-13-2020	2020-11-13 오전 6:24:42	15:24:42	2.0.10.248	10	2	z	목력	목	력	92	1	10	NULL	NULL	NULL	NULL	NULL	NULL	KSY2	List1	NULL	NULL	NULL	NULL	NULL	NULL	NULL	NULL	NULL	0	z	0	4	40198	0	{/}	356
좌우반구com(split BVF)_1	13	1	<?xml version="1.0"?>\n<Clock xmlns:dt="urn:schemas-microsoft-com:datatypes"><Description dt:dt="string">E-Prime Primary Realtime Clock</Description><StartTime><Timestamp dt:dt="int">0</Timestamp><DateUtc dt:dt="string">2020-11-13T06:24:42Z</DateUtc></StartTime><FrequencyChanges><FrequencyChange><Frequency dt:dt="r8">2699980000</Frequency><Timestamp dt:dt="r8">3.05019408094043E+15</Timestamp><Cur…	좌우반구com(split BVF)_1-013-1	60.021	1.0.0.163	1	-985048867	Professional	2.0.10.242	2.0.10.353	11-13-2020	2020-11-13 오전 6:24:42	15:24:42	2.0.10.248	154	1	{/}	목록	목	록	NULL	NULL	NULL	84	1	22	NULL	NULL	NULL	KSY	List2	0		1	-1	471028	184		0	0	1	{/}	0	4	471212	0	{/}	359
좌우반구com(split BVF)_1	13	1	<?xml version="1.0"?>\n<Clock xmlns:dt="urn:schemas-microsoft-com:datatypes"><Description dt:dt="string">E-Prime Primary Realtime Clock</Description><StartTime><Timestamp dt:dt="int">0</Timestamp><DateUtc dt:dt="string">2020-11-13T06:24:42Z</DateUtc></StartTime><FrequencyChanges><FrequencyChange><Frequency dt:dt="r8">2699980000</Frequency><Timestamp dt:dt="r8">3.05019408094043E+15</Timestamp><Cur…	좌우반구com(split BVF)_1-013-1	60.021	1.0.0.163	1	-985048867	Professional	2.0.10.242	2.0.10.353	11-13-2020	2020-11-13 오전 6:24:42	15:24:42	2.0.10.248	280	1	{/}	목적	목	적	NULL	NULL	NULL	NULL	NULL	NULL	43	1	16	KSY	List3	0		0	0	889147	183		0	0	1	{/}	0	3	889330	0	{/}	342
좌우반구com(split BVF)_1	13	1	<?xml version="1.0"?>\n<Clock xmlns:dt="urn:schemas-microsoft-com:datatypes"><Description dt:dt="string">E-Prime Primary Realtime Clock</Description><StartTime><Timestamp dt:dt="int">0</Timestamp><DateUtc dt:dt="string">2020-11-13T06:24:42Z</DateUtc></StartTime><FrequencyChanges><FrequencyChange><Frequency dt:dt="r8">2699980000</Frequency><Timestamp dt:dt="r8">3.05019408094043E+15</Timestamp><Cur…	좌우반구com(split BVF)_1-013-1	60.021	1.0.0.163	1	-985048867	Professional	2.0.10.242	2.0.10.353	11-13-2020	2020-11-13 오전 6:24:42	15:24:42	2.0.10.248	28	2	z	목퇴	목	퇴	72	1	28	NULL	NULL	NULL	NULL	NULL	NULL	KSY	List1	0		0	0	87698	183		0	0	1	z	0	3	87881	0	z	387
좌우반구com(split BVF)_1	13	1	<?xml version="1.0"?>\n<Clock xmlns:dt="urn:schemas-microsoft-com:datatypes"><Description dt:dt="string">E-Prime Primary Realtime Clock</Description><StartTime><Timestamp dt:dt="int">0</Timestamp><DateUtc dt:dt="string">2020-11-13T06:24:42Z</DateUtc></StartTime><FrequencyChanges><FrequencyChange><Frequency dt:dt="r8">2699980000</Frequency><Timestamp dt:dt="r8">3.05019408094043E+15</Timestamp><Cur…	좌우반구com(split BVF)_1-013-1	60.021	1.0.0.163	1	-985048867	Professional	2.0.10.242	2.0.10.353	11-13-2020	2020-11-13 오전 6:24:42	15:24:42	2.0.10.248	54	2	z	무록	무	록	75	1	54	NULL	NULL	NULL	NULL	NULL	NULL	KSY3	List1	NULL	NULL	NULL	NULL	NULL	NULL	NULL	NULL	NULL	1	z	1	3	156656	0	z	416
좌우반구com(split BVF)_1	13	1	<?xml version="1.0"?>\n<Clock xmlns:dt="urn:schemas-microsoft-com:datatypes"><Description dt:dt="string">E-Prime Primary Realtime Clock</Description><StartTime><Timestamp dt:dt="int">0</Timestamp><DateUtc dt:dt="string">2020-11-13T06:24:42Z</DateUtc></StartTime><FrequencyChanges><FrequencyChange><Frequency dt:dt="r8">2699980000</Frequency><Timestamp dt:dt="r8">3.05019408094043E+15</Timestamp><Cur…	좌우반구com(split BVF)_1-013-1	60.021	1.0.0.163	1	-985048867	Professional	2.0.10.242	2.0.10.353	11-13-2020	2020-11-13 오전 6:24:42	15:24:42	2.0.10.248	370	1	{/}	무엇	무	엇	NULL	NULL	NULL	NULL	NULL	NULL	22	1	106	KSY	List3	0		0	0	1129995	183		0	0	1	{/}	0	3	1130178	0	{/}	399
좌우반구com(split BVF)_1	13	1	<?xml version="1.0"?>\n<Clock xmlns:dt="urn:schemas-microsoft-com:datatypes"><Description dt:dt="string">E-Prime Primary Realtime Clock</Description><StartTime><Timestamp dt:dt="int">0</Timestamp><DateUtc dt:dt="string">2020-11-13T06:24:42Z</DateUtc></StartTime><FrequencyChanges><FrequencyChange><Frequency dt:dt="r8">2699980000</Frequency><Timestamp dt:dt="r8">3.05019408094043E+15</Timestamp><Cur…	좌우반구com(split BVF)_1-013-1	60.021	1.0.0.163	1	-985048867	Professional	2.0.10.242	2.0.10.353	11-13-2020	2020-11-13 오전 6:24:42	15:24:42	2.0.10.248	396	1	{/}	무형	무	형	NULL	NULL	NULL	NULL	NULL	NULL	89	1	132	KSY	List3	0		0	-1	1200936	183		0	0	1	{/}	0	3	1201119	0	{/}	408
좌우반구com(split BVF)_1	13	1	<?xml version="1.0"?>\n<Clock xmlns:dt="urn:schemas-microsoft-com:datatypes"><Description dt:dt="string">E-Prime Primary Realtime Clock</Description><StartTime><Timestamp dt:dt="int">0</Timestamp><DateUtc dt:dt="string">2020-11-13T06:24:42Z</DateUtc></StartTime><FrequencyChanges><FrequencyChange><Frequency dt:dt="r8">2699980000</Frequency><Timestamp dt:dt="r8">3.05019408094043E+15</Timestamp><Cur…	좌우반구com(split BVF)_1-013-1	60.021	1.0.0.163	1	-985048867	Professional	2.0.10.242	2.0.10.353	11-13-2020	2020-11-13 오전 6:24:42	15:24:42	2.0.10.248	191	1	{/}	물건	물	건	NULL	NULL	NULL	27	1	59	NULL	NULL	NULL	KSY	List2	0		1	-1	570276	184		0	0	1	{/}	0	4	570460	0	{/}	366
좌우반구com(split BVF)_1	13	1	<?xml version="1.0"?>\n<Clock xmlns:dt="urn:schemas-microsoft-com:datatypes"><Description dt:dt="string">E-Prime Primary Realtime Clock</Description><StartTime><Timestamp dt:dt="int">0</Timestamp><DateUtc dt:dt="string">2020-11-13T06:24:42Z</DateUtc></StartTime><FrequencyChanges><FrequencyChange><Frequency dt:dt="r8">2699980000</Frequency><Timestamp dt:dt="r8">3.05019408094043E+15</Timestamp><Cur…	좌우반구com(split BVF)_1-013-1	60.021	1.0.0.163	1	-985048867	Professional	2.0.10.242	2.0.10.353	11-13-2020	2020-11-13 오전 6:24:42	15:24:42	2.0.10.248	283	2	z	미략	미	략	NULL	NULL	NULL	NULL	NULL	NULL	118	1	19	KSY2	List3	NULL	NULL	NULL	NULL	NULL	NULL	NULL	NULL	NULL	1	z	0	3	897227	0	z	745
좌우반구com(split BVF)_1	13	1	<?xml version="1.0"?>\n<Clock xmlns:dt="urn:schemas-microsoft-com:datatypes"><Description dt:dt="string">E-Prime Primary Realtime Clock</Description><StartTime><Timestamp dt:dt="int">0</Timestamp><DateUtc dt:dt="string">2020-11-13T06:24:42Z</DateUtc></StartTime><FrequencyChanges><FrequencyChange><Frequency dt:dt="r8">2699980000</Frequency><Timestamp dt:dt="r8">3.05019408094043E+15</Timestamp><Cur…	좌우반구com(split BVF)_1-013-1	60.021	1.0.0.163	1	-985048867	Professional	2.0.10.242	2.0.10.353	11-13-2020	2020-11-13 오전 6:24:42	15:24:42	2.0.10.248	97	1	{/}	밀수	밀	수	73	1	97	NULL	NULL	NULL	NULL	NULL	NULL	KSY	List1	0		0	-1	272099	183		0	0	1	{/}	0	3	272282	0	{/}	392
좌우반구com(split BVF)_1	13	1	<?xml version="1.0"?>\n<Clock xmlns:dt="urn:schemas-microsoft-com:datatypes"><Description dt:dt="string">E-Prime Primary Realtime Clock</Description><StartTime><Timestamp dt:dt="int">0</Timestamp><DateUtc dt:dt="string">2020-11-13T06:24:42Z</DateUtc></StartTime><FrequencyChanges><FrequencyChange><Frequency dt:dt="r8">2699980000</Frequency><Timestamp dt:dt="r8">3.05019408094043E+15</Timestamp><Cur…	좌우반구com(split BVF)_1-013-1	60.021	1.0.0.163	1	-985048867	Professional	2.0.10.242	2.0.10.353	11-13-2020	2020-11-13 오전 6:24:42	15:24:42	2.0.10.248	330	2	z	밀헤	밀	헤	NULL	NULL	NULL	NULL	NULL	NULL	10	1	66	KSY2	List3	NULL	NULL	NULL	NULL	NULL	NULL	NULL	NULL	NULL	1	z	0	4	1023416	0	z	578
좌우반구com(split BVF)_1	13	1	<?xml version="1.0"?>\n<Clock xmlns:dt="urn:schemas-microsoft-com:datatypes"><Description dt:dt="string">E-Prime Primary Realtime Clock</Description><StartTime><Timestamp dt:dt="int">0</Timestamp><DateUtc dt:dt="string">2020-11-13T06:24:42Z</DateUtc></StartTime><FrequencyChanges><FrequencyChange><Frequency dt:dt="r8">2699980000</Frequency><Timestamp dt:dt="r8">3.05019408094043E+15</Timestamp><Cur…	좌우반구com(split BVF)_1-013-1	60.021	1.0.0.163	1	-985048867	Professional	2.0.10.242	2.0.10.353	11-13-2020	2020-11-13 오전 6:24:42	15:24:42	2.0.10.248	190	2	z	박낌	박	낌	NULL	NULL	NULL	13	1	58	NULL	NULL	NULL	KSY3	List2	NULL	NULL	NULL	NULL	NULL	NULL	NULL	NULL	NULL	1	z	0	4	567761	0	z	497
좌우반구com(split BVF)_1	13	1	<?xml version="1.0"?>\n<Clock xmlns:dt="urn:schemas-microsoft-com:datatypes"><Description dt:dt="string">E-Prime Primary Realtime Clock</Description><StartTime><Timestamp dt:dt="int">0</Timestamp><DateUtc dt:dt="string">2020-11-13T06:24:42Z</DateUtc></StartTime><FrequencyChanges><FrequencyChange><Frequency dt:dt="r8">2699980000</Frequency><Timestamp dt:dt="r8">3.05019408094043E+15</Timestamp><Cur…	좌우반구com(split BVF)_1-013-1	60.021	1.0.0.163	1	-985048867	Professional	2.0.10.242	2.0.10.353	11-13-2020	2020-11-13 오전 6:24:42	15:24:42	2.0.10.248	345	1	{/}	반응	반	응	NULL	NULL	NULL	NULL	NULL	NULL	15	1	81	KSY	List3	0		0	-1	1063018	184		0	0	1	{/}	0	4	1063202	0	{/}	343
좌우반구com(split BVF)_1	13	1	<?xml version="1.0"?>\n<Clock xmlns:dt="urn:schemas-microsoft-com:datatypes"><Description dt:dt="string">E-Prime Primary Realtime Clock</Description><StartTime><Timestamp dt:dt="int">0</Timestamp><DateUtc dt:dt="string">2020-11-13T06:24:42Z</DateUtc></StartTime><FrequencyChanges><FrequencyChange><Frequency dt:dt="r8">2699980000</Frequency><Timestamp dt:dt="r8">3.05019408094043E+15</Timestamp><Cur…	좌우반구com(split BVF)_1-013-1	60.021	1.0.0.163	1	-985048867	Professional	2.0.10.242	2.0.10.353	11-13-2020	2020-11-13 오전 6:24:42	15:24:42	2.0.10.248	71	1	{/}	발길	발	길	127	1	71	NULL	NULL	NULL	NULL	NULL	NULL	KSY	List1	0		0	-1	202357	183		0	0	1	{/}	0	3	202540	0	{/}	421
좌우반구com(split BVF)_1	13	1	<?xml version="1.0"?>\n<Clock xmlns:dt="urn:schemas-microsoft-com:datatypes"><Description dt:dt="string">E-Prime Primary Realtime Clock</Description><StartTime><Timestamp dt:dt="int">0</Timestamp><DateUtc dt:dt="string">2020-11-13T06:24:42Z</DateUtc></StartTime><FrequencyChanges><FrequencyChange><Frequency dt:dt="r8">2699980000</Frequency><Timestamp dt:dt="r8">3.05019408094043E+15</Timestamp><Cur…	좌우반구com(split BVF)_1-013-1	60.021	1.0.0.163	1	-985048867	Professional	2.0.10.242	2.0.10.353	11-13-2020	2020-11-13 오전 6:24:42	15:24:42	2.0.10.248	258	2	z	발보	발	보	NULL	NULL	NULL	92	1	126	NULL	NULL	NULL	KSY	List2	0		0	0	753545	183		0	0	1	z	0	3	753728	0	z	942
좌우반구com(split BVF)_1	13	1	<?xml version="1.0"?>\n<Clock xmlns:dt="urn:schemas-microsoft-com:datatypes"><Description dt:dt="string">E-Prime Primary Realtime Clock</Description><StartTime><Timestamp dt:dt="int">0</Timestamp><DateUtc dt:dt="string">2020-11-13T06:24:42Z</DateUtc></StartTime><FrequencyChanges><FrequencyChange><Frequency dt:dt="r8">2699980000</Frequency><Timestamp dt:dt="r8">3.05019408094043E+15</Timestamp><Cur…	좌우반구com(split BVF)_1-013-1	60.021	1.0.0.163	1	-985048867	Professional	2.0.10.242	2.0.10.353	11-13-2020	2020-11-13 오전 6:24:42	15:24:42	2.0.10.248	353	2	z	발횟	발	횟	NULL	NULL	NULL	NULL	NULL	NULL	82	1	89	KSY2	List3	NULL	NULL	NULL	NULL	NULL	NULL	NULL	NULL	NULL	1	z	0	3	1083894	0	z	467
좌우반구com(split BVF)_1	13	1	<?xml version="1.0"?>\n<Clock xmlns:dt="urn:schemas-microsoft-com:datatypes"><Description dt:dt="string">E-Prime Primary Realtime Clock</Description><StartTime><Timestamp dt:dt="int">0</Timestamp><DateUtc dt:dt="string">2020-11-13T06:24:42Z</DateUtc></StartTime><FrequencyChanges><FrequencyChange><Frequency dt:dt="r8">2699980000</Frequency><Timestamp dt:dt="r8">3.05019408094043E+15</Timestamp><Cur…	좌우반구com(split BVF)_1-013-1	60.021	1.0.0.163	1	-985048867	Professional	2.0.10.242	2.0.10.353	11-13-2020	2020-11-13 오전 6:24:42	15:24:42	2.0.10.248	251	1	{/}	방법	방	법	NULL	NULL	NULL	11	1	119	NULL	NULL	NULL	KSY	List2	0		0	0	734735	183		0	0	1	{/}	0	3	734918	0	{/}	401
좌우반구com(split BVF)_1	13	1	<?xml version="1.0"?>\n<Clock xmlns:dt="urn:schemas-microsoft-com:datatypes"><Description dt:dt="string">E-Prime Primary Realtime Clock</Description><StartTime><Timestamp dt:dt="int">0</Timestamp><DateUtc dt:dt="string">2020-11-13T06:24:42Z</DateUtc></StartTime><FrequencyChanges><FrequencyChange><Frequency dt:dt="r8">2699980000</Frequency><Timestamp dt:dt="r8">3.05019408094043E+15</Timestamp><Cur…	좌우반구com(split BVF)_1-013-1	60.021	1.0.0.163	1	-985048867	Professional	2.0.10.242	2.0.10.353	11-13-2020	2020-11-13 오전 6:24:42	15:24:42	2.0.10.248	194	2	z	배심	배	심	NULL	NULL	NULL	94	1	62	NULL	NULL	NULL	KSY	List2	0		0	-1	578290	183		0	0	0	z	1	3	578473	0	{/}	368
좌우반구com(split BVF)_1	13	1	<?xml version="1.0"?>\n<Clock xmlns:dt="urn:schemas-microsoft-com:datatypes"><Description dt:dt="string">E-Prime Primary Realtime Clock</Description><StartTime><Timestamp dt:dt="int">0</Timestamp><DateUtc dt:dt="string">2020-11-13T06:24:42Z</DateUtc></StartTime><FrequencyChanges><FrequencyChange><Frequency dt:dt="r8">2699980000</Frequency><Timestamp dt:dt="r8">3.05019408094043E+15</Timestamp><Cur…	좌우반구com(split BVF)_1-013-1	60.021	1.0.0.163	1	-985048867	Professional	2.0.10.242	2.0.10.353	11-13-2020	2020-11-13 오전 6:24:42	15:24:42	2.0.10.248	244	2	z	버구	버	구	NULL	NULL	NULL	101	1	112	NULL	NULL	NULL	KSY2	List2	NULL	NULL	NULL	NULL	NULL	NULL	NULL	NULL	NULL	1	z	0	4	715242	0	z	629
좌우반구com(split BVF)_1	13	1	<?xml version="1.0"?>\n<Clock xmlns:dt="urn:schemas-microsoft-com:datatypes"><Description dt:dt="string">E-Prime Primary Realtime Clock</Description><StartTime><Timestamp dt:dt="int">0</Timestamp><DateUtc dt:dt="string">2020-11-13T06:24:42Z</DateUtc></StartTime><FrequencyChanges><FrequencyChange><Frequency dt:dt="r8">2699980000</Frequency><Timestamp dt:dt="r8">3.05019408094043E+15</Timestamp><Cur…	좌우반구com(split BVF)_1-013-1	60.021	1.0.0.163	1	-985048867	Professional	2.0.10.242	2.0.10.353	11-13-2020	2020-11-13 오전 6:24:42	15:24:42	2.0.10.248	295	1	{/}	버스	버	스	NULL	NULL	NULL	NULL	NULL	NULL	28	1	31	KSY	List3	0		0	-1	929649	183		0	0	1	{/}	0	3	929832	0	{/}	316
좌우반구com(split BVF)_1	13	1	<?xml version="1.0"?>\n<Clock xmlns:dt="urn:schemas-microsoft-com:datatypes"><Description dt:dt="string">E-Prime Primary Realtime Clock</Description><StartTime><Timestamp dt:dt="int">0</Timestamp><DateUtc dt:dt="string">2020-11-13T06:24:42Z</DateUtc></StartTime><FrequencyChanges><FrequencyChange><Frequency dt:dt="r8">2699980000</Frequency><Timestamp dt:dt="r8">3.05019408094043E+15</Timestamp><Cur…	좌우반구com(split BVF)_1-013-1	60.021	1.0.0.163	1	-985048867	Professional	2.0.10.242	2.0.10.353	11-13-2020	2020-11-13 오전 6:24:42	15:24:42	2.0.10.248	100	2	z	버현	버	현	114	1	100	NULL	NULL	NULL	NULL	NULL	NULL	KSY	List1	0		0	-1	280246	183		0	0	1	z	0	3	280429	0	z	370
좌우반구com(split BVF)_1	13	1	<?xml version="1.0"?>\n<Clock xmlns:dt="urn:schemas-microsoft-com:datatypes"><Description dt:dt="string">E-Prime Primary Realtime Clock</Description><StartTime><Timestamp dt:dt="int">0</Timestamp><DateUtc dt:dt="string">2020-11-13T06:24:42Z</DateUtc></StartTime><FrequencyChanges><FrequencyChange><Frequency dt:dt="r8">2699980000</Frequency><Timestamp dt:dt="r8">3.05019408094043E+15</Timestamp><Cur…	좌우반구com(split BVF)_1-013-1	60.021	1.0.0.163	1	-985048867	Professional	2.0.10.242	2.0.10.353	11-13-2020	2020-11-13 오전 6:24:42	15:24:42	2.0.10.248	248	2	z	법낌	법	낌	NULL	NULL	NULL	78	1	116	NULL	NULL	NULL	KSY2	List2	NULL	NULL	NULL	NULL	NULL	NULL	NULL	NULL	NULL	1	z	0	4	726288	0	z	815
좌우반구com(split BVF)_1	13	1	<?xml version="1.0"?>\n<Clock xmlns:dt="urn:schemas-microsoft-com:datatypes"><Description dt:dt="string">E-Prime Primary Realtime Clock</Description><StartTime><Timestamp dt:dt="int">0</Timestamp><DateUtc dt:dt="string">2020-11-13T06:24:42Z</DateUtc></StartTime><FrequencyChanges><FrequencyChange><Frequency dt:dt="r8">2699980000</Frequency><Timestamp dt:dt="r8">3.05019408094043E+15</Timestamp><Cur…	좌우반구com(split BVF)_1-013-1	60.021	1.0.0.163	1	-985048867	Professional	2.0.10.242	2.0.10.353	11-13-2020	2020-11-13 오전 6:24:42	15:24:42	2.0.10.248	108	1	{/}	별개	별	개	121	1	108	NULL	NULL	NULL	NULL	NULL	NULL	KSY	List1	0		0	-1	302671	184		0	0	1	{/}	0	4	302855	0	{/}	519
좌우반구com(split BVF)_1	13	1	<?xml version="1.0"?>\n<Clock xmlns:dt="urn:schemas-microsoft-com:datatypes"><Description dt:dt="string">E-Prime Primary Realtime Clock</Description><StartTime><Timestamp dt:dt="int">0</Timestamp><DateUtc dt:dt="string">2020-11-13T06:24:42Z</DateUtc></StartTime><FrequencyChanges><FrequencyChange><Frequency dt:dt="r8">2699980000</Frequency><Timestamp dt:dt="r8">3.05019408094043E+15</Timestamp><Cur…	좌우반구com(split BVF)_1-013-1	60.021	1.0.0.163	1	-985048867	Professional	2.0.10.242	2.0.10.353	11-13-2020	2020-11-13 오전 6:24:42	15:24:42	2.0.10.248	169	1	{/}	별미	별	미	NULL	NULL	NULL	63	1	37	NULL	NULL	NULL	KSY	List2	0		0	-1	511264	183		0	0	1	{/}	1	3	511447	0	{/}	428
좌우반구com(split BVF)_1	13	1	<?xml version="1.0"?>\n<Clock xmlns:dt="urn:schemas-microsoft-com:datatypes"><Description dt:dt="string">E-Prime Primary Realtime Clock</Description><StartTime><Timestamp dt:dt="int">0</Timestamp><DateUtc dt:dt="string">2020-11-13T06:24:42Z</DateUtc></StartTime><FrequencyChanges><FrequencyChange><Frequency dt:dt="r8">2699980000</Frequency><Timestamp dt:dt="r8">3.05019408094043E+15</Timestamp><Cur…	좌우반구com(split BVF)_1-013-1	60.021	1.0.0.163	1	-985048867	Professional	2.0.10.242	2.0.10.353	11-13-2020	2020-11-13 오전 6:24:42	15:24:42	2.0.10.248	291	1	{/}	보고	보	고	NULL	NULL	NULL	NULL	NULL	NULL	3	1	27	KSY	List3	0		0	0	918803	183		0	0	1	{/}	0	3	918986	0	{/}	373
좌우반구com(split BVF)_1	13	1	<?xml version="1.0"?>\n<Clock xmlns:dt="urn:schemas-microsoft-com:datatypes"><Description dt:dt="string">E-Prime Primary Realtime Clock</Description><StartTime><Timestamp dt:dt="int">0</Timestamp><DateUtc dt:dt="string">2020-11-13T06:24:42Z</DateUtc></StartTime><FrequencyChanges><FrequencyChange><Frequency dt:dt="r8">2699980000</Frequency><Timestamp dt:dt="r8">3.05019408094043E+15</Timestamp><Cur…	좌우반구com(split BVF)_1-013-1	60.021	1.0.0.163	1	-985048867	Professional	2.0.10.242	2.0.10.353	11-13-2020	2020-11-13 오전 6:24:42	15:24:42	2.0.10.248	388	1	{/}	본인	본	인	NULL	NULL	NULL	NULL	NULL	NULL	33	1	124	KSY	List3	0		0	0	1179444	183		0	0	1	{/}	0	3	1179627	0	{/}	421
좌우반구com(split BVF)_1	13	1	<?xml version="1.0"?>\n<Clock xmlns:dt="urn:schemas-microsoft-com:datatypes"><Description dt:dt="string">E-Prime Primary Realtime Clock</Description><StartTime><Timestamp dt:dt="int">0</Timestamp><DateUtc dt:dt="string">2020-11-13T06:24:42Z</DateUtc></StartTime><FrequencyChanges><FrequencyChange><Frequency dt:dt="r8">2699980000</Frequency><Timestamp dt:dt="r8">3.05019408094043E+15</Timestamp><Cur…	좌우반구com(split BVF)_1-013-1	60.021	1.0.0.163	1	-985048867	Professional	2.0.10.242	2.0.10.353	11-13-2020	2020-11-13 오전 6:24:42	15:24:42	2.0.10.248	386	2	z	본중	본	중	NULL	NULL	NULL	NULL	NULL	NULL	24	1	122	KSY	List3	0		0	0	1173896	183		0	0	1	z	0	3	1174079	0	z	609
좌우반구com(split BVF)_1	13	1	<?xml version="1.0"?>\n<Clock xmlns:dt="urn:schemas-microsoft-com:datatypes"><Description dt:dt="string">E-Prime Primary Realtime Clock</Description><StartTime><Timestamp dt:dt="int">0</Timestamp><DateUtc dt:dt="string">2020-11-13T06:24:42Z</DateUtc></StartTime><FrequencyChanges><FrequencyChange><Frequency dt:dt="r8">2699980000</Frequency><Timestamp dt:dt="r8">3.05019408094043E+15</Timestamp><Cur…	좌우반구com(split BVF)_1-013-1	60.021	1.0.0.163	1	-985048867	Professional	2.0.10.242	2.0.10.353	11-13-2020	2020-11-13 오전 6:24:42	15:24:42	2.0.10.248	130	1	{/}	봉사	봉	사	63	1	130	NULL	NULL	NULL	NULL	NULL	NULL	KSY	List1	0		0	-1	361184	183		0	0	1	{/}	0	3	361367	0	{/}	502
좌우반구com(split BVF)_1	13	1	<?xml version="1.0"?>\n<Clock xmlns:dt="urn:schemas-microsoft-com:datatypes"><Description dt:dt="string">E-Prime Primary Realtime Clock</Description><StartTime><Timestamp dt:dt="int">0</Timestamp><DateUtc dt:dt="string">2020-11-13T06:24:42Z</DateUtc></StartTime><FrequencyChanges><FrequencyChange><Frequency dt:dt="r8">2699980000</Frequency><Timestamp dt:dt="r8">3.05019408094043E+15</Timestamp><Cur…	좌우반구com(split BVF)_1-013-1	60.021	1.0.0.163	1	-985048867	Professional	2.0.10.242	2.0.10.353	11-13-2020	2020-11-13 오전 6:24:42	15:24:42	2.0.10.248	238	2	z	봉택	봉	택	NULL	NULL	NULL	120	1	106	NULL	NULL	NULL	KSY	List2	0		0	0	698448	183		0	0	1	z	0	3	698631	0	z	400
좌우반구com(split BVF)_1	13	1	<?xml version="1.0"?>\n<Clock xmlns:dt="urn:schemas-microsoft-com:datatypes"><Description dt:dt="string">E-Prime Primary Realtime Clock</Description><StartTime><Timestamp dt:dt="int">0</Timestamp><DateUtc dt:dt="string">2020-11-13T06:24:42Z</DateUtc></StartTime><FrequencyChanges><FrequencyChange><Frequency dt:dt="r8">2699980000</Frequency><Timestamp dt:dt="r8">3.05019408094043E+15</Timestamp><Cur…	좌우반구com(split BVF)_1-013-1	60.021	1.0.0.163	1	-985048867	Professional	2.0.10.242	2.0.10.353	11-13-2020	2020-11-13 오전 6:24:42	15:24:42	2.0.10.248	65	1	{/}	부대	부	대	33	1	65	NULL	NULL	NULL	NULL	NULL	NULL	KSY2	List1	NULL	NULL	NULL	NULL	NULL	NULL	NULL	NULL	NULL	1	{/}	0	4	186213	0	{/}	515
좌우반구com(split BVF)_1	13	1	<?xml version="1.0"?>\n<Clock xmlns:dt="urn:schemas-microsoft-com:datatypes"><Description dt:dt="string">E-Prime Primary Realtime Clock</Description><StartTime><Timestamp dt:dt="int">0</Timestamp><DateUtc dt:dt="string">2020-11-13T06:24:42Z</DateUtc></StartTime><FrequencyChanges><FrequencyChange><Frequency dt:dt="r8">2699980000</Frequency><Timestamp dt:dt="r8">3.05019408094043E+15</Timestamp><Cur…	좌우반구com(split BVF)_1-013-1	60.021	1.0.0.163	1	-985048867	Professional	2.0.10.242	2.0.10.353	11-13-2020	2020-11-13 오전 6:24:42	15:24:42	2.0.10.248	293	1	{/}	부스	부	스	NULL	NULL	NULL	NULL	NULL	NULL	129	1	29	KSY2	List3	NULL	NULL	NULL	NULL	NULL	NULL	NULL	NULL	NULL	1	{/}	0	4	924068	0	{/}	712
좌우반구com(split BVF)_1	13	1	<?xml version="1.0"?>\n<Clock xmlns:dt="urn:schemas-microsoft-com:datatypes"><Description dt:dt="string">E-Prime Primary Realtime Clock</Description><StartTime><Timestamp dt:dt="int">0</Timestamp><DateUtc dt:dt="string">2020-11-13T06:24:42Z</DateUtc></StartTime><FrequencyChanges><FrequencyChange><Frequency dt:dt="r8">2699980000</Frequency><Timestamp dt:dt="r8">3.05019408094043E+15</Timestamp><Cur…	좌우반구com(split BVF)_1-013-1	60.021	1.0.0.163	1	-985048867	Professional	2.0.10.242	2.0.10.353	11-13-2020	2020-11-13 오전 6:24:42	15:24:42	2.0.10.248	134	2	z	분낌	분	낌	NULL	NULL	NULL	14	1	2	NULL	NULL	NULL	KSY3	List2	NULL	NULL	NULL	NULL	NULL	NULL	NULL	NULL	NULL	1	z	0	3	417214	0	z	423
좌우반구com(split BVF)_1	13	1	<?xml version="1.0"?>\n<Clock xmlns:dt="urn:schemas-microsoft-com:datatypes"><Description dt:dt="string">E-Prime Primary Realtime Clock</Description><StartTime><Timestamp dt:dt="int">0</Timestamp><DateUtc dt:dt="string">2020-11-13T06:24:42Z</DateUtc></StartTime><FrequencyChanges><FrequencyChange><Frequency dt:dt="r8">2699980000</Frequency><Timestamp dt:dt="r8">3.05019408094043E+15</Timestamp><Cur…	좌우반구com(split BVF)_1-013-1	60.021	1.0.0.163	1	-985048867	Professional	2.0.10.242	2.0.10.353	11-13-2020	2020-11-13 오전 6:24:42	15:24:42	2.0.10.248	316	1	{/}	분류	분	류	NULL	NULL	NULL	NULL	NULL	NULL	83	1	52	KSY2	List3	NULL	NULL	NULL	NULL	NULL	NULL	NULL	NULL	NULL	1	{/}	0	3	985779	0	{/}	352
좌우반구com(split BVF)_1	13	1	<?xml version="1.0"?>\n<Clock xmlns:dt="urn:schemas-microsoft-com:datatypes"><Description dt:dt="string">E-Prime Primary Realtime Clock</Description><StartTime><Timestamp dt:dt="int">0</Timestamp><DateUtc dt:dt="string">2020-11-13T06:24:42Z</DateUtc></StartTime><FrequencyChanges><FrequencyChange><Frequency dt:dt="r8">2699980000</Frequency><Timestamp dt:dt="r8">3.05019408094043E+15</Timestamp><Cur…	좌우반구com(split BVF)_1-013-1	60.021	1.0.0.163	1	-985048867	Professional	2.0.10.242	2.0.10.353	11-13-2020	2020-11-13 오전 6:24:42	15:24:42	2.0.10.248	321	1	{/}	분석	분	석	NULL	NULL	NULL	NULL	NULL	NULL	87	1	57	KSY2	List3	NULL	NULL	NULL	NULL	NULL	NULL	NULL	NULL	NULL	1	{/}	0	4	999108	0	{/}	494
좌우반구com(split BVF)_1	13	1	<?xml version="1.0"?>\n<Clock xmlns:dt="urn:schemas-microsoft-com:datatypes"><Description dt:dt="string">E-Prime Primary Realtime Clock</Description><StartTime><Timestamp dt:dt="int">0</Timestamp><DateUtc dt:dt="string">2020-11-13T06:24:42Z</DateUtc></StartTime><FrequencyChanges><FrequencyChange><Frequency dt:dt="r8">2699980000</Frequency><Timestamp dt:dt="r8">3.05019408094043E+15</Timestamp><Cur…	좌우반구com(split BVF)_1-013-1	60.021	1.0.0.163	1	-985048867	Professional	2.0.10.242	2.0.10.353	11-13-2020	2020-11-13 오전 6:24:42	15:24:42	2.0.10.248	260	1	{/}	분포	분	포	NULL	NULL	NULL	121	1	128	NULL	NULL	NULL	KSY2	List2	NULL	NULL	NULL	NULL	NULL	NULL	NULL	NULL	NULL	1	{/}	0	3	759626	0	{/}	604
좌우반구com(split BVF)_1	13	1	<?xml version="1.0"?>\n<Clock xmlns:dt="urn:schemas-microsoft-com:datatypes"><Description dt:dt="string">E-Prime Primary Realtime Clock</Description><StartTime><Timestamp dt:dt="int">0</Timestamp><DateUtc dt:dt="string">2020-11-13T06:24:42Z</DateUtc></StartTime><FrequencyChanges><FrequencyChange><Frequency dt:dt="r8">2699980000</Frequency><Timestamp dt:dt="r8">3.05019408094043E+15</Timestamp><Cur…	좌우반구com(split BVF)_1-013-1	60.021	1.0.0.163	1	-985048867	Professional	2.0.10.242	2.0.10.353	11-13-2020	2020-11-13 오전 6:24:42	15:24:42	2.0.10.248	392	1	{/}	비교	비	교	NULL	NULL	NULL	NULL	NULL	NULL	6	1	128	KSY2	List3	NULL	NULL	NULL	NULL	NULL	NULL	NULL	NULL	NULL	1	{/}	1	3	1190406	0	{/}	361
좌우반구com(split BVF)_1	13	1	<?xml version="1.0"?>\n<Clock xmlns:dt="urn:schemas-microsoft-com:datatypes"><Description dt:dt="string">E-Prime Primary Realtime Clock</Description><StartTime><Timestamp dt:dt="int">0</Timestamp><DateUtc dt:dt="string">2020-11-13T06:24:42Z</DateUtc></StartTime><FrequencyChanges><FrequencyChange><Frequency dt:dt="r8">2699980000</Frequency><Timestamp dt:dt="r8">3.05019408094043E+15</Timestamp><Cur…	좌우반구com(split BVF)_1-013-1	60.021	1.0.0.163	1	-985048867	Professional	2.0.10.242	2.0.10.353	11-13-2020	2020-11-13 오전 6:24:42	15:24:42	2.0.10.248	179	2	z	비껍	비	껍	NULL	NULL	NULL	86	1	47	NULL	NULL	NULL	KSY2	List2	NULL	NULL	NULL	NULL	NULL	NULL	NULL	NULL	NULL	1	z	0	4	538688	0	z	578
좌우반구com(split BVF)_1	13	1	<?xml version="1.0"?>\n<Clock xmlns:dt="urn:schemas-microsoft-com:datatypes"><Description dt:dt="string">E-Prime Primary Realtime Clock</Description><StartTime><Timestamp dt:dt="int">0</Timestamp><DateUtc dt:dt="string">2020-11-13T06:24:42Z</DateUtc></StartTime><FrequencyChanges><FrequencyChange><Frequency dt:dt="r8">2699980000</Frequency><Timestamp dt:dt="r8">3.05019408094043E+15</Timestamp><Cur…	좌우반구com(split BVF)_1-013-1	60.021	1.0.0.163	1	-985048867	Professional	2.0.10.242	2.0.10.353	11-13-2020	2020-11-13 오전 6:24:42	15:24:42	2.0.10.248	136	2	z	비략	비	략	NULL	NULL	NULL	54	1	4	NULL	NULL	NULL	KSY	List2	0		0	0	422296	183		0	0	1	z	0	3	422479	0	z	309
좌우반구com(split BVF)_1	13	1	<?xml version="1.0"?>\n<Clock xmlns:dt="urn:schemas-microsoft-com:datatypes"><Description dt:dt="string">E-Prime Primary Realtime Clock</Description><StartTime><Timestamp dt:dt="int">0</Timestamp><DateUtc dt:dt="string">2020-11-13T06:24:42Z</DateUtc></StartTime><FrequencyChanges><FrequencyChange><Frequency dt:dt="r8">2699980000</Frequency><Timestamp dt:dt="r8">3.05019408094043E+15</Timestamp><Cur…	좌우반구com(split BVF)_1-013-1	60.021	1.0.0.163	1	-985048867	Professional	2.0.10.242	2.0.10.353	11-13-2020	2020-11-13 오전 6:24:42	15:24:42	2.0.10.248	115	1	{/}	비상	비	상	122	1	115	NULL	NULL	NULL	NULL	NULL	NULL	KSY2	List1	NULL	NULL	NULL	NULL	NULL	NULL	NULL	NULL	NULL	1	{/}	0	4	321165	0	{/}	408
좌우반구com(split BVF)_1	13	1	<?xml version="1.0"?>\n<Clock xmlns:dt="urn:schemas-microsoft-com:datatypes"><Description dt:dt="string">E-Prime Primary Realtime Clock</Description><StartTime><Timestamp dt:dt="int">0</Timestamp><DateUtc dt:dt="string">2020-11-13T06:24:42Z</DateUtc></StartTime><FrequencyChanges><FrequencyChange><Frequency dt:dt="r8">2699980000</Frequency><Timestamp dt:dt="r8">3.05019408094043E+15</Timestamp><Cur…	좌우반구com(split BVF)_1-013-1	60.021	1.0.0.163	1	-985048867	Professional	2.0.10.242	2.0.10.353	11-13-2020	2020-11-13 오전 6:24:42	15:24:42	2.0.10.248	160	1	{/}	비용	비	용	NULL	NULL	NULL	77	1	28	NULL	NULL	NULL	KSY2	List2	NULL	NULL	NULL	NULL	NULL	NULL	NULL	NULL	NULL	1	{/}	1	3	487322	0	{/}	441
좌우반구com(split BVF)_1	13	1	<?xml version="1.0"?>\n<Clock xmlns:dt="urn:schemas-microsoft-com:datatypes"><Description dt:dt="string">E-Prime Primary Realtime Clock</Description><StartTime><Timestamp dt:dt="int">0</Timestamp><DateUtc dt:dt="string">2020-11-13T06:24:42Z</DateUtc></StartTime><FrequencyChanges><FrequencyChange><Frequency dt:dt="r8">2699980000</Frequency><Timestamp dt:dt="r8">3.05019408094043E+15</Timestamp><Cur…	좌우반구com(split BVF)_1-013-1	60.021	1.0.0.163	1	-985048867	Professional	2.0.10.242	2.0.10.353	11-13-2020	2020-11-13 오전 6:24:42	15:24:42	2.0.10.248	384	1	{/}	비판	비	판	NULL	NULL	NULL	NULL	NULL	NULL	124	1	120	KSY2	List3	NULL	NULL	NULL	NULL	NULL	NULL	NULL	NULL	NULL	1	{/}	1	3	1168497	0	{/}	447
좌우반구com(split BVF)_1	13	1	<?xml version="1.0"?>\n<Clock xmlns:dt="urn:schemas-microsoft-com:datatypes"><Description dt:dt="string">E-Prime Primary Realtime Clock</Description><StartTime><Timestamp dt:dt="int">0</Timestamp><DateUtc dt:dt="string">2020-11-13T06:24:42Z</DateUtc></StartTime><FrequencyChanges><FrequencyChange><Frequency dt:dt="r8">2699980000</Frequency><Timestamp dt:dt="r8">3.05019408094043E+15</Timestamp><Cur…	좌우반구com(split BVF)_1-013-1	60.021	1.0.0.163	1	-985048867	Professional	2.0.10.242	2.0.10.353	11-13-2020	2020-11-13 오전 6:24:42	15:24:42	2.0.10.248	221	1	{/}	빈도	빈	도	NULL	NULL	NULL	61	1	89	NULL	NULL	NULL	KSY2	List2	NULL	NULL	NULL	NULL	NULL	NULL	NULL	NULL	NULL	1	{/}	0	4	652531	0	{/}	709
좌우반구com(split BVF)_1	13	1	<?xml version="1.0"?>\n<Clock xmlns:dt="urn:schemas-microsoft-com:datatypes"><Description dt:dt="string">E-Prime Primary Realtime Clock</Description><StartTime><Timestamp dt:dt="int">0</Timestamp><DateUtc dt:dt="string">2020-11-13T06:24:42Z</DateUtc></StartTime><FrequencyChanges><FrequencyChange><Frequency dt:dt="r8">2699980000</Frequency><Timestamp dt:dt="r8">3.05019408094043E+15</Timestamp><Cur…	좌우반구com(split BVF)_1-013-1	60.021	1.0.0.163	1	-985048867	Professional	2.0.10.242	2.0.10.353	11-13-2020	2020-11-13 오전 6:24:42	15:24:42	2.0.10.248	235	2	z	빈략	빈	략	NULL	NULL	NULL	24	1	103	NULL	NULL	NULL	KSY3	List2	NULL	NULL	NULL	NULL	NULL	NULL	NULL	NULL	NULL	1	z	1	3	690600	0	z	616
좌우반구com(split BVF)_1	13	1	<?xml version="1.0"?>\n<Clock xmlns:dt="urn:schemas-microsoft-com:datatypes"><Description dt:dt="string">E-Prime Primary Realtime Clock</Description><StartTime><Timestamp dt:dt="int">0</Timestamp><DateUtc dt:dt="string">2020-11-13T06:24:42Z</DateUtc></StartTime><FrequencyChanges><FrequencyChange><Frequency dt:dt="r8">2699980000</Frequency><Timestamp dt:dt="r8">3.05019408094043E+15</Timestamp><Cur…	좌우반구com(split BVF)_1-013-1	60.021	1.0.0.163	1	-985048867	Professional	2.0.10.242	2.0.10.353	11-13-2020	2020-11-13 오전 6:24:42	15:24:42	2.0.10.248	62	2	z	빈비	빈	비	71	1	62	NULL	NULL	NULL	NULL	NULL	NULL	KSY3	List1	NULL	NULL	NULL	NULL	NULL	NULL	NULL	NULL	NULL	0	z	0	3	177899	0	{/}	606
좌우반구com(split BVF)_1	13	1	<?xml version="1.0"?>\n<Clock xmlns:dt="urn:schemas-microsoft-com:datatypes"><Description dt:dt="string">E-Prime Primary Realtime Clock</Description><StartTime><Timestamp dt:dt="int">0</Timestamp><DateUtc dt:dt="string">2020-11-13T06:24:42Z</DateUtc></StartTime><FrequencyChanges><FrequencyChange><Frequency dt:dt="r8">2699980000</Frequency><Timestamp dt:dt="r8">3.05019408094043E+15</Timestamp><Cur…	좌우반구com(split BVF)_1-013-1	60.021	1.0.0.163	1	-985048867	Professional	2.0.10.242	2.0.10.353	11-13-2020	2020-11-13 오전 6:24:42	15:24:42	2.0.10.248	236	2	z	빈종	빈	종	NULL	NULL	NULL	81	1	104	NULL	NULL	NULL	KSY	List2	0		0	0	693233	183		0	0	0	z	0	3	693416	0	{/}	367
좌우반구com(split BVF)_1	13	1	<?xml version="1.0"?>\n<Clock xmlns:dt="urn:schemas-microsoft-com:datatypes"><Description dt:dt="string">E-Prime Primary Realtime Clock</Description><StartTime><Timestamp dt:dt="int">0</Timestamp><DateUtc dt:dt="string">2020-11-13T06:24:42Z</DateUtc></StartTime><FrequencyChanges><FrequencyChange><Frequency dt:dt="r8">2699980000</Frequency><Timestamp dt:dt="r8">3.05019408094043E+15</Timestamp><Cur…	좌우반구com(split BVF)_1-013-1	60.021	1.0.0.163	1	-985048867	Professional	2.0.10.242	2.0.10.353	11-13-2020	2020-11-13 오전 6:24:42	15:24:42	2.0.10.248	79	1	{/}	사건	사	건	22	1	79	NULL	NULL	NULL	NULL	NULL	NULL	KSY2	List1	NULL	NULL	NULL	NULL	NULL	NULL	NULL	NULL	NULL	1	{/}	0	3	224166	0	{/}	537
좌우반구com(split BVF)_1	13	1	<?xml version="1.0"?>\n<Clock xmlns:dt="urn:schemas-microsoft-com:datatypes"><Description dt:dt="string">E-Prime Primary Realtime Clock</Description><StartTime><Timestamp dt:dt="int">0</Timestamp><DateUtc dt:dt="string">2020-11-13T06:24:42Z</DateUtc></StartTime><FrequencyChanges><FrequencyChange><Frequency dt:dt="r8">2699980000</Frequency><Timestamp dt:dt="r8">3.05019408094043E+15</Timestamp><Cur…	좌우반구com(split BVF)_1-013-1	60.021	1.0.0.163	1	-985048867	Professional	2.0.10.242	2.0.10.353	11-13-2020	2020-11-13 오전 6:24:42	15:24:42	2.0.10.248	75	1	{/}	사과	사	과	46	1	75	NULL	NULL	NULL	NULL	NULL	NULL	KSY2	List1	NULL	NULL	NULL	NULL	NULL	NULL	NULL	NULL	NULL	1	{/}	0	3	213386	0	{/}	389
좌우반구com(split BVF)_1	13	1	<?xml version="1.0"?>\n<Clock xmlns:dt="urn:schemas-microsoft-com:datatypes"><Description dt:dt="string">E-Prime Primary Realtime Clock</Description><StartTime><Timestamp dt:dt="int">0</Timestamp><DateUtc dt:dt="string">2020-11-13T06:24:42Z</DateUtc></StartTime><FrequencyChanges><FrequencyChange><Frequency dt:dt="r8">2699980000</Frequency><Timestamp dt:dt="r8">3.05019408094043E+15</Timestamp><Cur…	좌우반구com(split BVF)_1-013-1	60.021	1.0.0.163	1	-985048867	Professional	2.0.10.242	2.0.10.353	11-13-2020	2020-11-13 오전 6:24:42	15:24:42	2.0.10.248	166	1	{/}	사례	사	례	NULL	NULL	NULL	74	1	34	NULL	NULL	NULL	KSY2	List2	NULL	NULL	NULL	NULL	NULL	NULL	NULL	NULL	NULL	1	{/}	0	3	503367	0	{/}	500
좌우반구com(split BVF)_1	13	1	<?xml version="1.0"?>\n<Clock xmlns:dt="urn:schemas-microsoft-com:datatypes"><Description dt:dt="string">E-Prime Primary Realtime Clock</Description><StartTime><Timestamp dt:dt="int">0</Timestamp><DateUtc dt:dt="string">2020-11-13T06:24:42Z</DateUtc></StartTime><FrequencyChanges><FrequencyChange><Frequency dt:dt="r8">2699980000</Frequency><Timestamp dt:dt="r8">3.05019408094043E+15</Timestamp><Cur…	좌우반구com(split BVF)_1-013-1	60.021	1.0.0.163	1	-985048867	Professional	2.0.10.242	2.0.10.353	11-13-2020	2020-11-13 오전 6:24:42	15:24:42	2.0.10.248	275	1	{/}	사상	사	상	NULL	NULL	NULL	NULL	NULL	NULL	72	1	11	KSY2	List3	NULL	NULL	NULL	NULL	NULL	NULL	NULL	NULL	NULL	1	{/}	0	4	875935	0	{/}	366
좌우반구com(split BVF)_1	13	1	<?xml version="1.0"?>\n<Clock xmlns:dt="urn:schemas-microsoft-com:datatypes"><Description dt:dt="string">E-Prime Primary Realtime Clock</Description><StartTime><Timestamp dt:dt="int">0</Timestamp><DateUtc dt:dt="string">2020-11-13T06:24:42Z</DateUtc></StartTime><FrequencyChanges><FrequencyChange><Frequency dt:dt="r8">2699980000</Frequency><Timestamp dt:dt="r8">3.05019408094043E+15</Timestamp><Cur…	좌우반구com(split BVF)_1-013-1	60.021	1.0.0.163	1	-985048867	Professional	2.0.10.242	2.0.10.353	11-13-2020	2020-11-13 오전 6:24:42	15:24:42	2.0.10.248	55	1	{/}	사안	사	안	8	1	55	NULL	NULL	NULL	NULL	NULL	NULL	KSY2	List1	NULL	NULL	NULL	NULL	NULL	NULL	NULL	NULL	NULL	1	{/}	0	3	159272	0	{/}	441
좌우반구com(split BVF)_1	13	1	<?xml version="1.0"?>\n<Clock xmlns:dt="urn:schemas-microsoft-com:datatypes"><Description dt:dt="string">E-Prime Primary Realtime Clock</Description><StartTime><Timestamp dt:dt="int">0</Timestamp><DateUtc dt:dt="string">2020-11-13T06:24:42Z</DateUtc></StartTime><FrequencyChanges><FrequencyChange><Frequency dt:dt="r8">2699980000</Frequency><Timestamp dt:dt="r8">3.05019408094043E+15</Timestamp><Cur…	좌우반구com(split BVF)_1-013-1	60.021	1.0.0.163	1	-985048867	Professional	2.0.10.242	2.0.10.353	11-13-2020	2020-11-13 오전 6:24:42	15:24:42	2.0.10.248	265	1	{/}	사이	사	이	NULL	NULL	NULL	NULL	NULL	NULL	44	1	1	KSY2	List3	NULL	NULL	NULL	NULL	NULL	NULL	NULL	NULL	NULL	1	{/}	0	3	849144	0	{/}	535
좌우반구com(split BVF)_1	13	1	<?xml version="1.0"?>\n<Clock xmlns:dt="urn:schemas-microsoft-com:datatypes"><Description dt:dt="string">E-Prime Primary Realtime Clock</Description><StartTime><Timestamp dt:dt="int">0</Timestamp><DateUtc dt:dt="string">2020-11-13T06:24:42Z</DateUtc></StartTime><FrequencyChanges><FrequencyChange><Frequency dt:dt="r8">2699980000</Frequency><Timestamp dt:dt="r8">3.05019408094043E+15</Timestamp><Cur…	좌우반구com(split BVF)_1-013-1	60.021	1.0.0.163	1	-985048867	Professional	2.0.10.242	2.0.10.353	11-13-2020	2020-11-13 오전 6:24:42	15:24:42	2.0.10.248	312	1	{/}	사전	사	전	NULL	NULL	NULL	NULL	NULL	NULL	50	1	48	KSY2	List3	NULL	NULL	NULL	NULL	NULL	NULL	NULL	NULL	NULL	1	{/}	0	3	974966	0	{/}	429
좌우반구com(split BVF)_1	13	1	<?xml version="1.0"?>\n<Clock xmlns:dt="urn:schemas-microsoft-com:datatypes"><Description dt:dt="string">E-Prime Primary Realtime Clock</Description><StartTime><Timestamp dt:dt="int">0</Timestamp><DateUtc dt:dt="string">2020-11-13T06:24:42Z</DateUtc></StartTime><FrequencyChanges><FrequencyChange><Frequency dt:dt="r8">2699980000</Frequency><Timestamp dt:dt="r8">3.05019408094043E+15</Timestamp><Cur…	좌우반구com(split BVF)_1-013-1	60.021	1.0.0.163	1	-985048867	Professional	2.0.10.242	2.0.10.353	11-13-2020	2020-11-13 오전 6:24:42	15:24:42	2.0.10.248	232	1	{/}	사진	사	진	NULL	NULL	NULL	73	1	100	NULL	NULL	NULL	KSY2	List2	NULL	NULL	NULL	NULL	NULL	NULL	NULL	NULL	NULL	1	{/}	0	4	682487	0	{/}	505
좌우반구com(split BVF)_1	13	1	<?xml version="1.0"?>\n<Clock xmlns:dt="urn:schemas-microsoft-com:datatypes"><Description dt:dt="string">E-Prime Primary Realtime Clock</Description><StartTime><Timestamp dt:dt="int">0</Timestamp><DateUtc dt:dt="string">2020-11-13T06:24:42Z</DateUtc></StartTime><FrequencyChanges><FrequencyChange><Frequency dt:dt="r8">2699980000</Frequency><Timestamp dt:dt="r8">3.05019408094043E+15</Timestamp><Cur…	좌우반구com(split BVF)_1-013-1	60.021	1.0.0.163	1	-985048867	Professional	2.0.10.242	2.0.10.353	11-13-2020	2020-11-13 오전 6:24:42	15:24:42	2.0.10.248	381	1	{/}	상관	상	관	NULL	NULL	NULL	NULL	NULL	NULL	126	1	117	KSY2	List3	NULL	NULL	NULL	NULL	NULL	NULL	NULL	NULL	NULL	1	{/}	0	3	1160400	0	{/}	696
좌우반구com(split BVF)_1	13	1	<?xml version="1.0"?>\n<Clock xmlns:dt="urn:schemas-microsoft-com:datatypes"><Description dt:dt="string">E-Prime Primary Realtime Clock</Description><StartTime><Timestamp dt:dt="int">0</Timestamp><DateUtc dt:dt="string">2020-11-13T06:24:42Z</DateUtc></StartTime><FrequencyChanges><FrequencyChange><Frequency dt:dt="r8">2699980000</Frequency><Timestamp dt:dt="r8">3.05019408094043E+15</Timestamp><Cur…	좌우반구com(split BVF)_1-013-1	60.021	1.0.0.163	1	-985048867	Professional	2.0.10.242	2.0.10.353	11-13-2020	2020-11-13 오전 6:24:42	15:24:42	2.0.10.248	52	1	{/}	상태	상	태	13	1	52	NULL	NULL	NULL	NULL	NULL	NULL	KSY2	List1	NULL	NULL	NULL	NULL	NULL	NULL	NULL	NULL	NULL	1	{/}	0	3	151458	0	{/}	350
좌우반구com(split BVF)_1	13	1	<?xml version="1.0"?>\n<Clock xmlns:dt="urn:schemas-microsoft-com:datatypes"><Description dt:dt="string">E-Prime Primary Realtime Clock</Description><StartTime><Timestamp dt:dt="int">0</Timestamp><DateUtc dt:dt="string">2020-11-13T06:24:42Z</DateUtc></StartTime><FrequencyChanges><FrequencyChange><Frequency dt:dt="r8">2699980000</Frequency><Timestamp dt:dt="r8">3.05019408094043E+15</Timestamp><Cur…	좌우반구com(split BVF)_1-013-1	60.021	1.0.0.163	1	-985048867	Professional	2.0.10.242	2.0.10.353	11-13-2020	2020-11-13 오전 6:24:42	15:24:42	2.0.10.248	274	1	{/}	색상	색	상	NULL	NULL	NULL	NULL	NULL	NULL	112	1	10	KSY2	List3	NULL	NULL	NULL	NULL	NULL	NULL	NULL	NULL	NULL	1	{/}	0	3	873169	0	{/}	563
좌우반구com(split BVF)_1	13	1	<?xml version="1.0"?>\n<Clock xmlns:dt="urn:schemas-microsoft-com:datatypes"><Description dt:dt="string">E-Prime Primary Realtime Clock</Description><StartTime><Timestamp dt:dt="int">0</Timestamp><DateUtc dt:dt="string">2020-11-13T06:24:42Z</DateUtc></StartTime><FrequencyChanges><FrequencyChange><Frequency dt:dt="r8">2699980000</Frequency><Timestamp dt:dt="r8">3.05019408094043E+15</Timestamp><Cur…	좌우반구com(split BVF)_1-013-1	60.021	1.0.0.163	1	-985048867	Professional	2.0.10.242	2.0.10.353	11-13-2020	2020-11-13 오전 6:24:42	15:24:42	2.0.10.248	69	1	{/}	생선	생	선	111	1	69	NULL	NULL	NULL	NULL	NULL	NULL	KSY2	List1	NULL	NULL	NULL	NULL	NULL	NULL	NULL	NULL	NULL	1	{/}	0	3	197042	0	{/}	424
좌우반구com(split BVF)_1	13	1	<?xml version="1.0"?>\n<Clock xmlns:dt="urn:schemas-microsoft-com:datatypes"><Description dt:dt="string">E-Prime Primary Realtime Clock</Description><StartTime><Timestamp dt:dt="int">0</Timestamp><DateUtc dt:dt="string">2020-11-13T06:24:42Z</DateUtc></StartTime><FrequencyChanges><FrequencyChange><Frequency dt:dt="r8">2699980000</Frequency><Timestamp dt:dt="r8">3.05019408094043E+15</Timestamp><Cur…	좌우반구com(split BVF)_1-013-1	60.021	1.0.0.163	1	-985048867	Professional	2.0.10.242	2.0.10.353	11-13-2020	2020-11-13 오전 6:24:42	15:24:42	2.0.10.248	282	2	z	생희	생	희	NULL	NULL	NULL	NULL	NULL	NULL	8	1	18	KSY3	List3	NULL	NULL	NULL	NULL	NULL	NULL	NULL	NULL	NULL	1	z	0	4	894545	0	z	485
좌우반구com(split BVF)_1	13	1	<?xml version="1.0"?>\n<Clock xmlns:dt="urn:schemas-microsoft-com:datatypes"><Description dt:dt="string">E-Prime Primary Realtime Clock</Description><StartTime><Timestamp dt:dt="int">0</Timestamp><DateUtc dt:dt="string">2020-11-13T06:24:42Z</DateUtc></StartTime><FrequencyChanges><FrequencyChange><Frequency dt:dt="r8">2699980000</Frequency><Timestamp dt:dt="r8">3.05019408094043E+15</Timestamp><Cur…	좌우반구com(split BVF)_1-013-1	60.021	1.0.0.163	1	-985048867	Professional	2.0.10.242	2.0.10.353	11-13-2020	2020-11-13 오전 6:24:42	15:24:42	2.0.10.248	268	2	z	석감	석	감	NULL	NULL	NULL	NULL	NULL	NULL	54	1	4	KSY	List3	0		0	0	857275	183		0	0	1	z	0	3	857458	0	z	375
좌우반구com(split BVF)_1	13	1	<?xml version="1.0"?>\n<Clock xmlns:dt="urn:schemas-microsoft-com:datatypes"><Description dt:dt="string">E-Prime Primary Realtime Clock</Description><StartTime><Timestamp dt:dt="int">0</Timestamp><DateUtc dt:dt="string">2020-11-13T06:24:42Z</DateUtc></StartTime><FrequencyChanges><FrequencyChange><Frequency dt:dt="r8">2699980000</Frequency><Timestamp dt:dt="r8">3.05019408094043E+15</Timestamp><Cur…	좌우반구com(split BVF)_1-013-1	60.021	1.0.0.163	1	-985048867	Professional	2.0.10.242	2.0.10.353	11-13-2020	2020-11-13 오전 6:24:42	15:24:42	2.0.10.248	82	1	{/}	선배	선	배	106	1	82	NULL	NULL	NULL	NULL	NULL	NULL	KSY2	List1	NULL	NULL	NULL	NULL	NULL	NULL	NULL	NULL	NULL	1	{/}	0	3	232663	0	{/}	429
좌우반구com(split BVF)_1	13	1	<?xml version="1.0"?>\n<Clock xmlns:dt="urn:schemas-microsoft-com:datatypes"><Description dt:dt="string">E-Prime Primary Realtime Clock</Description><StartTime><Timestamp dt:dt="int">0</Timestamp><DateUtc dt:dt="string">2020-11-13T06:24:42Z</DateUtc></StartTime><FrequencyChanges><FrequencyChange><Frequency dt:dt="r8">2699980000</Frequency><Timestamp dt:dt="r8">3.05019408094043E+15</Timestamp><Cur…	좌우반구com(split BVF)_1-013-1	60.021	1.0.0.163	1	-985048867	Professional	2.0.10.242	2.0.10.353	11-13-2020	2020-11-13 오전 6:24:42	15:24:42	2.0.10.248	310	1	{/}	선택	선	택	NULL	NULL	NULL	NULL	NULL	NULL	69	1	46	KSY2	List3	NULL	NULL	NULL	NULL	NULL	NULL	NULL	NULL	NULL	1	{/}	0	4	969835	0	{/}	329
좌우반구com(split BVF)_1	13	1	<?xml version="1.0"?>\n<Clock xmlns:dt="urn:schemas-microsoft-com:datatypes"><Description dt:dt="string">E-Prime Primary Realtime Clock</Description><StartTime><Timestamp dt:dt="int">0</Timestamp><DateUtc dt:dt="string">2020-11-13T06:24:42Z</DateUtc></StartTime><FrequencyChanges><FrequencyChange><Frequency dt:dt="r8">2699980000</Frequency><Timestamp dt:dt="r8">3.05019408094043E+15</Timestamp><Cur…	좌우반구com(split BVF)_1-013-1	60.021	1.0.0.163	1	-985048867	Professional	2.0.10.242	2.0.10.353	11-13-2020	2020-11-13 오전 6:24:42	15:24:42	2.0.10.248	273	2	z	설결	설	결	NULL	NULL	NULL	NULL	NULL	NULL	96	1	9	KSY2	List3	NULL	NULL	NULL	NULL	NULL	NULL	NULL	NULL	NULL	1	z	0	3	870553	0	z	413
좌우반구com(split BVF)_1	13	1	<?xml version="1.0"?>\n<Clock xmlns:dt="urn:schemas-microsoft-com:datatypes"><Description dt:dt="string">E-Prime Primary Realtime Clock</Description><StartTime><Timestamp dt:dt="int">0</Timestamp><DateUtc dt:dt="string">2020-11-13T06:24:42Z</DateUtc></StartTime><FrequencyChanges><FrequencyChange><Frequency dt:dt="r8">2699980000</Frequency><Timestamp dt:dt="r8">3.05019408094043E+15</Timestamp><Cur…	좌우반구com(split BVF)_1-013-1	60.021	1.0.0.163	1	-985048867	Professional	2.0.10.242	2.0.10.353	11-13-2020	2020-11-13 오전 6:24:42	15:24:42	2.0.10.248	375	1	{/}	설명	설	명	NULL	NULL	NULL	NULL	NULL	NULL	38	1	111	KSY2	List3	NULL	NULL	NULL	NULL	NULL	NULL	NULL	NULL	NULL	1	{/}	1	3	1143906	0	{/}	542
좌우반구com(split BVF)_1	13	1	<?xml version="1.0"?>\n<Clock xmlns:dt="urn:schemas-microsoft-com:datatypes"><Description dt:dt="string">E-Prime Primary Realtime Clock</Description><StartTime><Timestamp dt:dt="int">0</Timestamp><DateUtc dt:dt="string">2020-11-13T06:24:42Z</DateUtc></StartTime><FrequencyChanges><FrequencyChange><Frequency dt:dt="r8">2699980000</Frequency><Timestamp dt:dt="r8">3.05019408094043E+15</Timestamp><Cur…	좌우반구com(split BVF)_1-013-1	60.021	1.0.0.163	1	-985048867	Professional	2.0.10.242	2.0.10.353	11-13-2020	2020-11-13 오전 6:24:42	15:24:42	2.0.10.248	215	1	{/}	설문	설	문	NULL	NULL	NULL	7	1	83	NULL	NULL	NULL	KSY2	List2	NULL	NULL	NULL	NULL	NULL	NULL	NULL	NULL	NULL	1	{/}	1	3	636236	0	{/}	380
좌우반구com(split BVF)_1	13	1	<?xml version="1.0"?>\n<Clock xmlns:dt="urn:schemas-microsoft-com:datatypes"><Description dt:dt="string">E-Prime Primary Realtime Clock</Description><StartTime><Timestamp dt:dt="int">0</Timestamp><DateUtc dt:dt="string">2020-11-13T06:24:42Z</DateUtc></StartTime><FrequencyChanges><FrequencyChange><Frequency dt:dt="r8">2699980000</Frequency><Timestamp dt:dt="r8">3.05019408094043E+15</Timestamp><Cur…	좌우반구com(split BVF)_1-013-1	60.021	1.0.0.163	1	-985048867	Professional	2.0.10.242	2.0.10.353	11-13-2020	2020-11-13 오전 6:24:42	15:24:42	2.0.10.248	369	2	z	설색	설	색	NULL	NULL	NULL	NULL	NULL	NULL	74	1	105	KSY3	List3	NULL	NULL	NULL	NULL	NULL	NULL	NULL	NULL	NULL	1	z	1	3	1126762	0	z	1207
좌우반구com(split BVF)_1	13	1	<?xml version="1.0"?>\n<Clock xmlns:dt="urn:schemas-microsoft-com:datatypes"><Description dt:dt="string">E-Prime Primary Realtime Clock</Description><StartTime><Timestamp dt:dt="int">0</Timestamp><DateUtc dt:dt="string">2020-11-13T06:24:42Z</DateUtc></StartTime><FrequencyChanges><FrequencyChange><Frequency dt:dt="r8">2699980000</Frequency><Timestamp dt:dt="r8">3.05019408094043E+15</Timestamp><Cur…	좌우반구com(split BVF)_1-013-1	60.021	1.0.0.163	1	-985048867	Professional	2.0.10.242	2.0.10.353	11-13-2020	2020-11-13 오전 6:24:42	15:24:42	2.0.10.248	59	2	z	섭습	섭	습	61	1	59	NULL	NULL	NULL	NULL	NULL	NULL	KSY	List1	0		0	0	169902	183		0	0	1	z	0	3	170085	0	z	403
좌우반구com(split BVF)_1	13	1	<?xml version="1.0"?>\n<Clock xmlns:dt="urn:schemas-microsoft-com:datatypes"><Description dt:dt="string">E-Prime Primary Realtime Clock</Description><StartTime><Timestamp dt:dt="int">0</Timestamp><DateUtc dt:dt="string">2020-11-13T06:24:42Z</DateUtc></StartTime><FrequencyChanges><FrequencyChange><Frequency dt:dt="r8">2699980000</Frequency><Timestamp dt:dt="r8">3.05019408094043E+15</Timestamp><Cur…	좌우반구com(split BVF)_1-013-1	60.021	1.0.0.163	1	-985048867	Professional	2.0.10.242	2.0.10.353	11-13-2020	2020-11-13 오전 6:24:42	15:24:42	2.0.10.248	376	1	{/}	성공	성	공	NULL	NULL	NULL	NULL	NULL	NULL	131	1	112	KSY2	List3	NULL	NULL	NULL	NULL	NULL	NULL	NULL	NULL	NULL	1	{/}	0	3	1146655	0	{/}	529
좌우반구com(split BVF)_1	13	1	<?xml version="1.0"?>\n<Clock xmlns:dt="urn:schemas-microsoft-com:datatypes"><Description dt:dt="string">E-Prime Primary Realtime Clock</Description><StartTime><Timestamp dt:dt="int">0</Timestamp><DateUtc dt:dt="string">2020-11-13T06:24:42Z</DateUtc></StartTime><FrequencyChanges><FrequencyChange><Frequency dt:dt="r8">2699980000</Frequency><Timestamp dt:dt="r8">3.05019408094043E+15</Timestamp><Cur…	좌우반구com(split BVF)_1-013-1	60.021	1.0.0.163	1	-985048867	Professional	2.0.10.242	2.0.10.353	11-13-2020	2020-11-13 오전 6:24:42	15:24:42	2.0.10.248	270	1	{/}	세상	세	상	NULL	NULL	NULL	NULL	NULL	NULL	110	1	6	KSY2	List3	NULL	NULL	NULL	NULL	NULL	NULL	NULL	NULL	NULL	1	{/}	0	4	862773	0	{/}	369
좌우반구com(split BVF)_1	13	1	<?xml version="1.0"?>\n<Clock xmlns:dt="urn:schemas-microsoft-com:datatypes"><Description dt:dt="string">E-Prime Primary Realtime Clock</Description><StartTime><Timestamp dt:dt="int">0</Timestamp><DateUtc dt:dt="string">2020-11-13T06:24:42Z</DateUtc></StartTime><FrequencyChanges><FrequencyChange><Frequency dt:dt="r8">2699980000</Frequency><Timestamp dt:dt="r8">3.05019408094043E+15</Timestamp><Cur…	좌우반구com(split BVF)_1-013-1	60.021	1.0.0.163	1	-985048867	Professional	2.0.10.242	2.0.10.353	11-13-2020	2020-11-13 오전 6:24:42	15:24:42	2.0.10.248	138	1	{/}	소리	소	리	NULL	NULL	NULL	23	1	6	NULL	NULL	NULL	KSY2	List2	NULL	NULL	NULL	NULL	NULL	NULL	NULL	NULL	NULL	1	{/}	0	3	427760	0	{/}	492
좌우반구com(split BVF)_1	13	1	<?xml version="1.0"?>\n<Clock xmlns:dt="urn:schemas-microsoft-com:datatypes"><Description dt:dt="string">E-Prime Primary Realtime Clock</Description><StartTime><Timestamp dt:dt="int">0</Timestamp><DateUtc dt:dt="string">2020-11-13T06:24:42Z</DateUtc></StartTime><FrequencyChanges><FrequencyChange><Frequency dt:dt="r8">2699980000</Frequency><Timestamp dt:dt="r8">3.05019408094043E+15</Timestamp><Cur…	좌우반구com(split BVF)_1-013-1	60.021	1.0.0.163	1	-985048867	Professional	2.0.10.242	2.0.10.353	11-13-2020	2020-11-13 오전 6:24:42	15:24:42	2.0.10.248	44	1	{/}	소송	소	송	6	1	44	NULL	NULL	NULL	NULL	NULL	NULL	KSY2	List1	NULL	NULL	NULL	NULL	NULL	NULL	NULL	NULL	NULL	1	{/}	1	3	129899	0	{/}	352
좌우반구com(split BVF)_1	13	1	<?xml version="1.0"?>\n<Clock xmlns:dt="urn:schemas-microsoft-com:datatypes"><Description dt:dt="string">E-Prime Primary Realtime Clock</Description><StartTime><Timestamp dt:dt="int">0</Timestamp><DateUtc dt:dt="string">2020-11-13T06:24:42Z</DateUtc></StartTime><FrequencyChanges><FrequencyChange><Frequency dt:dt="r8">2699980000</Frequency><Timestamp dt:dt="r8">3.05019408094043E+15</Timestamp><Cur…	좌우반구com(split BVF)_1-013-1	60.021	1.0.0.163	1	-985048867	Professional	2.0.10.242	2.0.10.353	11-13-2020	2020-11-13 오전 6:24:42	15:24:42	2.0.10.248	116	1	{/}	속도	속	도	5	1	116	NULL	NULL	NULL	NULL	NULL	NULL	KSY2	List1	NULL	NULL	NULL	NULL	NULL	NULL	NULL	NULL	NULL	1	{/}	1	3	323780	0	{/}	330
좌우반구com(split BVF)_1	13	1	<?xml version="1.0"?>\n<Clock xmlns:dt="urn:schemas-microsoft-com:datatypes"><Description dt:dt="string">E-Prime Primary Realtime Clock</Description><StartTime><Timestamp dt:dt="int">0</Timestamp><DateUtc dt:dt="string">2020-11-13T06:24:42Z</DateUtc></StartTime><FrequencyChanges><FrequencyChange><Frequency dt:dt="r8">2699980000</Frequency><Timestamp dt:dt="r8">3.05019408094043E+15</Timestamp><Cur…	좌우반구com(split BVF)_1-013-1	60.021	1.0.0.163	1	-985048867	Professional	2.0.10.242	2.0.10.353	11-13-2020	2020-11-13 오전 6:24:42	15:24:42	2.0.10.248	110	2	z	송스	송	스	3	1	110	NULL	NULL	NULL	NULL	NULL	NULL	KSY3	List1	NULL	NULL	NULL	NULL	NULL	NULL	NULL	NULL	NULL	0	z	0	4	308203	0	{/}	403
좌우반구com(split BVF)_1	13	1	<?xml version="1.0"?>\n<Clock xmlns:dt="urn:schemas-microsoft-com:datatypes"><Description dt:dt="string">E-Prime Primary Realtime Clock</Description><StartTime><Timestamp dt:dt="int">0</Timestamp><DateUtc dt:dt="string">2020-11-13T06:24:42Z</DateUtc></StartTime><FrequencyChanges><FrequencyChange><Frequency dt:dt="r8">2699980000</Frequency><Timestamp dt:dt="r8">3.05019408094043E+15</Timestamp><Cur…	좌우반구com(split BVF)_1-013-1	60.021	1.0.0.163	1	-985048867	Professional	2.0.10.242	2.0.10.353	11-13-2020	2020-11-13 오전 6:24:42	15:24:42	2.0.10.248	157	2	z	송익	송	익	NULL	NULL	NULL	129	1	25	NULL	NULL	NULL	KSY2	List2	NULL	NULL	NULL	NULL	NULL	NULL	NULL	NULL	NULL	1	z	1	3	479075	0	z	584
좌우반구com(split BVF)_1	13	1	<?xml version="1.0"?>\n<Clock xmlns:dt="urn:schemas-microsoft-com:datatypes"><Description dt:dt="string">E-Prime Primary Realtime Clock</Description><StartTime><Timestamp dt:dt="int">0</Timestamp><DateUtc dt:dt="string">2020-11-13T06:24:42Z</DateUtc></StartTime><FrequencyChanges><FrequencyChange><Frequency dt:dt="r8">2699980000</Frequency><Timestamp dt:dt="r8">3.05019408094043E+15</Timestamp><Cur…	좌우반구com(split BVF)_1-013-1	60.021	1.0.0.163	1	-985048867	Professional	2.0.10.242	2.0.10.353	11-13-2020	2020-11-13 오전 6:24:42	15:24:42	2.0.10.248	255	1	{/}	수고	수	고	NULL	NULL	NULL	30	1	123	NULL	NULL	NULL	KSY2	List2	NULL	NULL	NULL	NULL	NULL	NULL	NULL	NULL	NULL	1	{/}	1	3	745647	0	{/}	432
좌우반구com(split BVF)_1	13	1	<?xml version="1.0"?>\n<Clock xmlns:dt="urn:schemas-microsoft-com:datatypes"><Description dt:dt="string">E-Prime Primary Realtime Clock</Description><StartTime><Timestamp dt:dt="int">0</Timestamp><DateUtc dt:dt="string">2020-11-13T06:24:42Z</DateUtc></StartTime><FrequencyChanges><FrequencyChange><Frequency dt:dt="r8">2699980000</Frequency><Timestamp dt:dt="r8">3.05019408094043E+15</Timestamp><Cur…	좌우반구com(split BVF)_1-013-1	60.021	1.0.0.163	1	-985048867	Professional	2.0.10.242	2.0.10.353	11-13-2020	2020-11-13 오전 6:24:42	15:24:42	2.0.10.248	231	1	{/}	수단	수	단	NULL	NULL	NULL	100	1	99	NULL	NULL	NULL	KSY2	List2	NULL	NULL	NULL	NULL	NULL	NULL	NULL	NULL	NULL	1	{/}	0	3	679871	0	{/}	417
좌우반구com(split BVF)_1	13	1	<?xml version="1.0"?>\n<Clock xmlns:dt="urn:schemas-microsoft-com:datatypes"><Description dt:dt="string">E-Prime Primary Realtime Clock</Description><StartTime><Timestamp dt:dt="int">0</Timestamp><DateUtc dt:dt="string">2020-11-13T06:24:42Z</DateUtc></StartTime><FrequencyChanges><FrequencyChange><Frequency dt:dt="r8">2699980000</Frequency><Timestamp dt:dt="r8">3.05019408094043E+15</Timestamp><Cur…	좌우반구com(split BVF)_1-013-1	60.021	1.0.0.163	1	-985048867	Professional	2.0.10.242	2.0.10.353	11-13-2020	2020-11-13 오전 6:24:42	15:24:42	2.0.10.248	24	1	{/}	수준	수	준	18	1	24	NULL	NULL	NULL	NULL	NULL	NULL	KSY2	List1	NULL	NULL	NULL	NULL	NULL	NULL	NULL	NULL	NULL	1	{/}	0	4	77235	0	{/}	470
좌우반구com(split BVF)_1	13	1	<?xml version="1.0"?>\n<Clock xmlns:dt="urn:schemas-microsoft-com:datatypes"><Description dt:dt="string">E-Prime Primary Realtime Clock</Description><StartTime><Timestamp dt:dt="int">0</Timestamp><DateUtc dt:dt="string">2020-11-13T06:24:42Z</DateUtc></StartTime><FrequencyChanges><FrequencyChange><Frequency dt:dt="r8">2699980000</Frequency><Timestamp dt:dt="r8">3.05019408094043E+15</Timestamp><Cur…	좌우반구com(split BVF)_1-013-1	60.021	1.0.0.163	1	-985048867	Professional	2.0.10.242	2.0.10.353	11-13-2020	2020-11-13 오전 6:24:42	15:24:42	2.0.10.248	202	2	z	숙국	숙	국	NULL	NULL	NULL	31	1	70	NULL	NULL	NULL	KSY2	List2	NULL	NULL	NULL	NULL	NULL	NULL	NULL	NULL	NULL	0	z	1	3	600082	0	{/}	519
좌우반구com(split BVF)_1	13	1	<?xml version="1.0"?>\n<Clock xmlns:dt="urn:schemas-microsoft-com:datatypes"><Description dt:dt="string">E-Prime Primary Realtime Clock</Description><StartTime><Timestamp dt:dt="int">0</Timestamp><DateUtc dt:dt="string">2020-11-13T06:24:42Z</DateUtc></StartTime><FrequencyChanges><FrequencyChange><Frequency dt:dt="r8">2699980000</Frequency><Timestamp dt:dt="r8">3.05019408094043E+15</Timestamp><Cur…	좌우반구com(split BVF)_1-013-1	60.021	1.0.0.163	1	-985048867	Professional	2.0.10.242	2.0.10.353	11-13-2020	2020-11-13 오전 6:24:42	15:24:42	2.0.10.248	73	2	z	숙발	숙	발	110	1	73	NULL	NULL	NULL	NULL	NULL	NULL	KSY2	List1	NULL	NULL	NULL	NULL	NULL	NULL	NULL	NULL	NULL	1	z	0	3	207738	0	z	701
좌우반구com(split BVF)_1	13	1	<?xml version="1.0"?>\n<Clock xmlns:dt="urn:schemas-microsoft-com:datatypes"><Description dt:dt="string">E-Prime Primary Realtime Clock</Description><StartTime><Timestamp dt:dt="int">0</Timestamp><DateUtc dt:dt="string">2020-11-13T06:24:42Z</DateUtc></StartTime><FrequencyChanges><FrequencyChange><Frequency dt:dt="r8">2699980000</Frequency><Timestamp dt:dt="r8">3.05019408094043E+15</Timestamp><Cur…	좌우반구com(split BVF)_1-013-1	60.021	1.0.0.163	1	-985048867	Professional	2.0.10.242	2.0.10.353	11-13-2020	2020-11-13 오전 6:24:42	15:24:42	2.0.10.248	96	1	{/}	숙소	숙	소	1	1	96	NULL	NULL	NULL	NULL	NULL	NULL	KSY2	List1	NULL	NULL	NULL	NULL	NULL	NULL	NULL	NULL	NULL	1	{/}	0	3	269683	0	{/}	396
좌우반구com(split BVF)_1	13	1	<?xml version="1.0"?>\n<Clock xmlns:dt="urn:schemas-microsoft-com:datatypes"><Description dt:dt="string">E-Prime Primary Realtime Clock</Description><StartTime><Timestamp dt:dt="int">0</Timestamp><DateUtc dt:dt="string">2020-11-13T06:24:42Z</DateUtc></StartTime><FrequencyChanges><FrequencyChange><Frequency dt:dt="r8">2699980000</Frequency><Timestamp dt:dt="r8">3.05019408094043E+15</Timestamp><Cur…	좌우반구com(split BVF)_1-013-1	60.021	1.0.0.163	1	-985048867	Professional	2.0.10.242	2.0.10.353	11-13-2020	2020-11-13 오전 6:24:42	15:24:42	2.0.10.248	70	2	z	술감	술	감	70	1	70	NULL	NULL	NULL	NULL	NULL	NULL	KSY2	List1	NULL	NULL	NULL	NULL	NULL	NULL	NULL	NULL	NULL	0	z	1	3	199674	0	{/}	671
좌우반구com(split BVF)_1	13	1	<?xml version="1.0"?>\n<Clock xmlns:dt="urn:schemas-microsoft-com:datatypes"><Description dt:dt="string">E-Prime Primary Realtime Clock</Description><StartTime><Timestamp dt:dt="int">0</Timestamp><DateUtc dt:dt="string">2020-11-13T06:24:42Z</DateUtc></StartTime><FrequencyChanges><FrequencyChange><Frequency dt:dt="r8">2699980000</Frequency><Timestamp dt:dt="r8">3.05019408094043E+15</Timestamp><Cur…	좌우반구com(split BVF)_1-013-1	60.021	1.0.0.163	1	-985048867	Professional	2.0.10.242	2.0.10.353	11-13-2020	2020-11-13 오전 6:24:42	15:24:42	2.0.10.248	126	2	z	스위	스	위	108	1	126	NULL	NULL	NULL	NULL	NULL	NULL	KSY2	List1	NULL	NULL	NULL	NULL	NULL	NULL	NULL	NULL	NULL	1	z	0	3	350821	0	z	473
좌우반구com(split BVF)_1	13	1	<?xml version="1.0"?>\n<Clock xmlns:dt="urn:schemas-microsoft-com:datatypes"><Description dt:dt="string">E-Prime Primary Realtime Clock</Description><StartTime><Timestamp dt:dt="int">0</Timestamp><DateUtc dt:dt="string">2020-11-13T06:24:42Z</DateUtc></StartTime><FrequencyChanges><FrequencyChange><Frequency dt:dt="r8">2699980000</Frequency><Timestamp dt:dt="r8">3.05019408094043E+15</Timestamp><Cur…	좌우반구com(split BVF)_1-013-1	60.021	1.0.0.163	1	-985048867	Professional	2.0.10.242	2.0.10.353	11-13-2020	2020-11-13 오전 6:24:42	15:24:42	2.0.10.248	123	2	z	스진	스	진	100	1	123	NULL	NULL	NULL	NULL	NULL	NULL	KSY3	List1	NULL	NULL	NULL	NULL	NULL	NULL	NULL	NULL	NULL	1	z	0	3	342374	0	z	463
좌우반구com(split BVF)_1	13	1	<?xml version="1.0"?>\n<Clock xmlns:dt="urn:schemas-microsoft-com:datatypes"><Description dt:dt="string">E-Prime Primary Realtime Clock</Description><StartTime><Timestamp dt:dt="int">0</Timestamp><DateUtc dt:dt="string">2020-11-13T06:24:42Z</DateUtc></StartTime><FrequencyChanges><FrequencyChange><Frequency dt:dt="r8">2699980000</Frequency><Timestamp dt:dt="r8">3.05019408094043E+15</Timestamp><Cur…	좌우반구com(split BVF)_1-013-1	60.021	1.0.0.163	1	-985048867	Professional	2.0.10.242	2.0.10.353	11-13-2020	2020-11-13 오전 6:24:42	15:24:42	2.0.10.248	214	2	z	스향	스	향	NULL	NULL	NULL	132	1	82	NULL	NULL	NULL	KSY2	List2	NULL	NULL	NULL	NULL	NULL	NULL	NULL	NULL	NULL	1	z	0	3	633154	0	z	886
좌우반구com(split BVF)_1	13	1	<?xml version="1.0"?>\n<Clock xmlns:dt="urn:schemas-microsoft-com:datatypes"><Description dt:dt="string">E-Prime Primary Realtime Clock</Description><StartTime><Timestamp dt:dt="int">0</Timestamp><DateUtc dt:dt="string">2020-11-13T06:24:42Z</DateUtc></StartTime><FrequencyChanges><FrequencyChange><Frequency dt:dt="r8">2699980000</Frequency><Timestamp dt:dt="r8">3.05019408094043E+15</Timestamp><Cur…	좌우반구com(split BVF)_1-013-1	60.021	1.0.0.163	1	-985048867	Professional	2.0.10.242	2.0.10.353	11-13-2020	2020-11-13 오전 6:24:42	15:24:42	2.0.10.248	323	2	z	습나	습	나	NULL	NULL	NULL	NULL	NULL	NULL	90	1	59	KSY2	List3	NULL	NULL	NULL	NULL	NULL	NULL	NULL	NULL	NULL	1	z	0	3	1004639	0	z	427
좌우반구com(split BVF)_1	13	1	<?xml version="1.0"?>\n<Clock xmlns:dt="urn:schemas-microsoft-com:datatypes"><Description dt:dt="string">E-Prime Primary Realtime Clock</Description><StartTime><Timestamp dt:dt="int">0</Timestamp><DateUtc dt:dt="string">2020-11-13T06:24:42Z</DateUtc></StartTime><FrequencyChanges><FrequencyChange><Frequency dt:dt="r8">2699980000</Frequency><Timestamp dt:dt="r8">3.05019408094043E+15</Timestamp><Cur…	좌우반구com(split BVF)_1-013-1	60.021	1.0.0.163	1	-985048867	Professional	2.0.10.242	2.0.10.353	11-13-2020	2020-11-13 오전 6:24:42	15:24:42	2.0.10.248	305	2	z	습필	습	필	NULL	NULL	NULL	NULL	NULL	NULL	81	1	41	KSY	List3	0		0	-1	956223	183		0	0	1	z	0	3	956406	0	z	405
좌우반구com(split BVF)_1	13	1	<?xml version="1.0"?>\n<Clock xmlns:dt="urn:schemas-microsoft-com:datatypes"><Description dt:dt="string">E-Prime Primary Realtime Clock</Description><StartTime><Timestamp dt:dt="int">0</Timestamp><DateUtc dt:dt="string">2020-11-13T06:24:42Z</DateUtc></StartTime><FrequencyChanges><FrequencyChange><Frequency dt:dt="r8">2699980000</Frequency><Timestamp dt:dt="r8">3.05019408094043E+15</Timestamp><Cur…	좌우반구com(split BVF)_1-013-1	60.021	1.0.0.163	1	-985048867	Professional	2.0.10.242	2.0.10.353	11-13-2020	2020-11-13 오전 6:24:42	15:24:42	2.0.10.248	34	1	{/}	시간	시	간	67	1	34	NULL	NULL	NULL	NULL	NULL	NULL	KSY2	List1	NULL	NULL	NULL	NULL	NULL	NULL	NULL	NULL	NULL	1	{/}	0	3	103642	0	{/}	473
좌우반구com(split BVF)_1	13	1	<?xml version="1.0"?>\n<Clock xmlns:dt="urn:schemas-microsoft-com:datatypes"><Description dt:dt="string">E-Prime Primary Realtime Clock</Description><StartTime><Timestamp dt:dt="int">0</Timestamp><DateUtc dt:dt="string">2020-11-13T06:24:42Z</DateUtc></StartTime><FrequencyChanges><FrequencyChange><Frequency dt:dt="r8">2699980000</Frequency><Timestamp dt:dt="r8">3.05019408094043E+15</Timestamp><Cur…	좌우반구com(split BVF)_1-013-1	60.021	1.0.0.163	1	-985048867	Professional	2.0.10.242	2.0.10.353	11-13-2020	2020-11-13 오전 6:24:42	15:24:42	2.0.10.248	182	1	{/}	시기	시	기	NULL	NULL	NULL	109	1	50	NULL	NULL	NULL	KSY2	List2	NULL	NULL	NULL	NULL	NULL	NULL	NULL	NULL	NULL	0	{/}	0	3	546768	0	z	482
좌우반구com(split BVF)_1	13	1	<?xml version="1.0"?>\n<Clock xmlns:dt="urn:schemas-microsoft-com:datatypes"><Description dt:dt="string">E-Prime Primary Realtime Clock</Description><StartTime><Timestamp dt:dt="int">0</Timestamp><DateUtc dt:dt="string">2020-11-13T06:24:42Z</DateUtc></StartTime><FrequencyChanges><FrequencyChange><Frequency dt:dt="r8">2699980000</Frequency><Timestamp dt:dt="r8">3.05019408094043E+15</Timestamp><Cur…	좌우반구com(split BVF)_1-013-1	60.021	1.0.0.163	1	-985048867	Professional	2.0.10.242	2.0.10.353	11-13-2020	2020-11-13 오전 6:24:42	15:24:42	2.0.10.248	86	1	{/}	시대	시	대	85	1	86	NULL	NULL	NULL	NULL	NULL	NULL	KSY2	List1	NULL	NULL	NULL	NULL	NULL	NULL	NULL	NULL	NULL	1	{/}	1	3	243142	0	{/}	385
좌우반구com(split BVF)_1	13	1	<?xml version="1.0"?>\n<Clock xmlns:dt="urn:schemas-microsoft-com:datatypes"><Description dt:dt="string">E-Prime Primary Realtime Clock</Description><StartTime><Timestamp dt:dt="int">0</Timestamp><DateUtc dt:dt="string">2020-11-13T06:24:42Z</DateUtc></StartTime><FrequencyChanges><FrequencyChange><Frequency dt:dt="r8">2699980000</Frequency><Timestamp dt:dt="r8">3.05019408094043E+15</Timestamp><Cur…	좌우반구com(split BVF)_1-013-1	60.021	1.0.0.163	1	-985048867	Professional	2.0.10.242	2.0.10.353	11-13-2020	2020-11-13 오전 6:24:42	15:24:42	2.0.10.248	142	1	{/}	시도	시	도	NULL	NULL	NULL	68	1	10	NULL	NULL	NULL	KSY2	List2	NULL	NULL	NULL	NULL	NULL	NULL	NULL	NULL	NULL	1	{/}	0	4	438590	0	{/}	526
좌우반구com(split BVF)_1	13	1	<?xml version="1.0"?>\n<Clock xmlns:dt="urn:schemas-microsoft-com:datatypes"><Description dt:dt="string">E-Prime Primary Realtime Clock</Description><StartTime><Timestamp dt:dt="int">0</Timestamp><DateUtc dt:dt="string">2020-11-13T06:24:42Z</DateUtc></StartTime><FrequencyChanges><FrequencyChange><Frequency dt:dt="r8">2699980000</Frequency><Timestamp dt:dt="r8">3.05019408094043E+15</Timestamp><Cur…	좌우반구com(split BVF)_1-013-1	60.021	1.0.0.163	1	-985048867	Professional	2.0.10.242	2.0.10.353	11-13-2020	2020-11-13 오전 6:24:42	15:24:42	2.0.10.248	158	2	z	시질	시	질	NULL	NULL	NULL	46	1	26	NULL	NULL	NULL	KSY	List2	0		1	-1	481674	184		0	0	0	z	0	4	481858	0	{/}	377
좌우반구com(split BVF)_1	13	1	<?xml version="1.0"?>\n<Clock xmlns:dt="urn:schemas-microsoft-com:datatypes"><Description dt:dt="string">E-Prime Primary Realtime Clock</Description><StartTime><Timestamp dt:dt="int">0</Timestamp><DateUtc dt:dt="string">2020-11-13T06:24:42Z</DateUtc></StartTime><FrequencyChanges><FrequencyChange><Frequency dt:dt="r8">2699980000</Frequency><Timestamp dt:dt="r8">3.05019408094043E+15</Timestamp><Cur…	좌우반구com(split BVF)_1-013-1	60.021	1.0.0.163	1	-985048867	Professional	2.0.10.242	2.0.10.353	11-13-2020	2020-11-13 오전 6:24:42	15:24:42	2.0.10.248	94	1	{/}	식비	식	비	14	1	94	NULL	NULL	NULL	NULL	NULL	NULL	KSY2	List1	NULL	NULL	NULL	NULL	NULL	NULL	NULL	NULL	NULL	1	{/}	0	3	264185	0	{/}	560
좌우반구com(split BVF)_1	13	1	<?xml version="1.0"?>\n<Clock xmlns:dt="urn:schemas-microsoft-com:datatypes"><Description dt:dt="string">E-Prime Primary Realtime Clock</Description><StartTime><Timestamp dt:dt="int">0</Timestamp><DateUtc dt:dt="string">2020-11-13T06:24:42Z</DateUtc></StartTime><FrequencyChanges><FrequencyChange><Frequency dt:dt="r8">2699980000</Frequency><Timestamp dt:dt="r8">3.05019408094043E+15</Timestamp><Cur…	좌우반구com(split BVF)_1-013-1	60.021	1.0.0.163	1	-985048867	Professional	2.0.10.242	2.0.10.353	11-13-2020	2020-11-13 오전 6:24:42	15:24:42	2.0.10.248	127	2	z	식차	식	차	17	1	127	NULL	NULL	NULL	NULL	NULL	NULL	KSY	List1	0		0	-1	353320	183		0	0	1	z	0	3	353503	0	z	455
좌우반구com(split BVF)_1	13	1	<?xml version="1.0"?>\n<Clock xmlns:dt="urn:schemas-microsoft-com:datatypes"><Description dt:dt="string">E-Prime Primary Realtime Clock</Description><StartTime><Timestamp dt:dt="int">0</Timestamp><DateUtc dt:dt="string">2020-11-13T06:24:42Z</DateUtc></StartTime><FrequencyChanges><FrequencyChange><Frequency dt:dt="r8">2699980000</Frequency><Timestamp dt:dt="r8">3.05019408094043E+15</Timestamp><Cur…	좌우반구com(split BVF)_1-013-1	60.021	1.0.0.163	1	-985048867	Professional	2.0.10.242	2.0.10.353	11-13-2020	2020-11-13 오전 6:24:42	15:24:42	2.0.10.248	230	1	{/}	식탁	식	탁	NULL	NULL	NULL	52	1	98	NULL	NULL	NULL	KSY2	List2	NULL	NULL	NULL	NULL	NULL	NULL	NULL	NULL	NULL	1	{/}	0	3	677205	0	{/}	467
좌우반구com(split BVF)_1	13	1	<?xml version="1.0"?>\n<Clock xmlns:dt="urn:schemas-microsoft-com:datatypes"><Description dt:dt="string">E-Prime Primary Realtime Clock</Description><StartTime><Timestamp dt:dt="int">0</Timestamp><DateUtc dt:dt="string">2020-11-13T06:24:42Z</DateUtc></StartTime><FrequencyChanges><FrequencyChange><Frequency dt:dt="r8">2699980000</Frequency><Timestamp dt:dt="r8">3.05019408094043E+15</Timestamp><Cur…	좌우반구com(split BVF)_1-013-1	60.021	1.0.0.163	1	-985048867	Professional	2.0.10.242	2.0.10.353	11-13-2020	2020-11-13 오전 6:24:42	15:24:42	2.0.10.248	2	2	z	실락	실	락	84	1	2	NULL	NULL	NULL	NULL	NULL	NULL	KSY	List1	0		1	-1	19188	184		0	0	0	z	0	4	19372	0	{/}	431
좌우반구com(split BVF)_1	13	1	<?xml version="1.0"?>\n<Clock xmlns:dt="urn:schemas-microsoft-com:datatypes"><Description dt:dt="string">E-Prime Primary Realtime Clock</Description><StartTime><Timestamp dt:dt="int">0</Timestamp><DateUtc dt:dt="string">2020-11-13T06:24:42Z</DateUtc></StartTime><FrequencyChanges><FrequencyChange><Frequency dt:dt="r8">2699980000</Frequency><Timestamp dt:dt="r8">3.05019408094043E+15</Timestamp><Cur…	좌우반구com(split BVF)_1-013-1	60.021	1.0.0.163	1	-985048867	Professional	2.0.10.242	2.0.10.353	11-13-2020	2020-11-13 오전 6:24:42	15:24:42	2.0.10.248	314	2	z	실작	실	작	NULL	NULL	NULL	NULL	NULL	NULL	4	1	50	KSY3	List3	NULL	NULL	NULL	NULL	NULL	NULL	NULL	NULL	NULL	1	z	0	4	980148	0	z	640
좌우반구com(split BVF)_1	13	1	<?xml version="1.0"?>\n<Clock xmlns:dt="urn:schemas-microsoft-com:datatypes"><Description dt:dt="string">E-Prime Primary Realtime Clock</Description><StartTime><Timestamp dt:dt="int">0</Timestamp><DateUtc dt:dt="string">2020-11-13T06:24:42Z</DateUtc></StartTime><FrequencyChanges><FrequencyChange><Frequency dt:dt="r8">2699980000</Frequency><Timestamp dt:dt="r8">3.05019408094043E+15</Timestamp><Cur…	좌우반구com(split BVF)_1-013-1	60.021	1.0.0.163	1	-985048867	Professional	2.0.10.242	2.0.10.353	11-13-2020	2020-11-13 오전 6:24:42	15:24:42	2.0.10.248	307	1	{/}	실험	실	험	NULL	NULL	NULL	NULL	NULL	NULL	100	1	43	KSY2	List3	NULL	NULL	NULL	NULL	NULL	NULL	NULL	NULL	NULL	1	{/}	0	3	961621	0	{/}	414
좌우반구com(split BVF)_1	13	1	<?xml version="1.0"?>\n<Clock xmlns:dt="urn:schemas-microsoft-com:datatypes"><Description dt:dt="string">E-Prime Primary Realtime Clock</Description><StartTime><Timestamp dt:dt="int">0</Timestamp><DateUtc dt:dt="string">2020-11-13T06:24:42Z</DateUtc></StartTime><FrequencyChanges><FrequencyChange><Frequency dt:dt="r8">2699980000</Frequency><Timestamp dt:dt="r8">3.05019408094043E+15</Timestamp><Cur…	좌우반구com(split BVF)_1-013-1	60.021	1.0.0.163	1	-985048867	Professional	2.0.10.242	2.0.10.353	11-13-2020	2020-11-13 오전 6:24:42	15:24:42	2.0.10.248	155	1	{/}	심복	심	복	NULL	NULL	NULL	124	1	23	NULL	NULL	NULL	KSY2	List2	NULL	NULL	NULL	NULL	NULL	NULL	NULL	NULL	NULL	0	{/}	1	3	473777	0	z	530
좌우반구com(split BVF)_1	13	1	<?xml version="1.0"?>\n<Clock xmlns:dt="urn:schemas-microsoft-com:datatypes"><Description dt:dt="string">E-Prime Primary Realtime Clock</Description><StartTime><Timestamp dt:dt="int">0</Timestamp><DateUtc dt:dt="string">2020-11-13T06:24:42Z</DateUtc></StartTime><FrequencyChanges><FrequencyChange><Frequency dt:dt="r8">2699980000</Frequency><Timestamp dt:dt="r8">3.05019408094043E+15</Timestamp><Cur…	좌우반구com(split BVF)_1-013-1	60.021	1.0.0.163	1	-985048867	Professional	2.0.10.242	2.0.10.353	11-13-2020	2020-11-13 오전 6:24:42	15:24:42	2.0.10.248	172	1	{/}	심신	심	신	NULL	NULL	NULL	69	1	40	NULL	NULL	NULL	KSY2	List2	NULL	NULL	NULL	NULL	NULL	NULL	NULL	NULL	NULL	1	{/}	0	4	519578	0	{/}	569
좌우반구com(split BVF)_1	13	1	<?xml version="1.0"?>\n<Clock xmlns:dt="urn:schemas-microsoft-com:datatypes"><Description dt:dt="string">E-Prime Primary Realtime Clock</Description><StartTime><Timestamp dt:dt="int">0</Timestamp><DateUtc dt:dt="string">2020-11-13T06:24:42Z</DateUtc></StartTime><FrequencyChanges><FrequencyChange><Frequency dt:dt="r8">2699980000</Frequency><Timestamp dt:dt="r8">3.05019408094043E+15</Timestamp><Cur…	좌우반구com(split BVF)_1-013-1	60.021	1.0.0.163	1	-985048867	Professional	2.0.10.242	2.0.10.353	11-13-2020	2020-11-13 오전 6:24:42	15:24:42	2.0.10.248	106	2	z	압례	압	례	58	1	106	NULL	NULL	NULL	NULL	NULL	NULL	KSY2	List1	NULL	NULL	NULL	NULL	NULL	NULL	NULL	NULL	NULL	1	z	0	3	297290	0	z	764
좌우반구com(split BVF)_1	13	1	<?xml version="1.0"?>\n<Clock xmlns:dt="urn:schemas-microsoft-com:datatypes"><Description dt:dt="string">E-Prime Primary Realtime Clock</Description><StartTime><Timestamp dt:dt="int">0</Timestamp><DateUtc dt:dt="string">2020-11-13T06:24:42Z</DateUtc></StartTime><FrequencyChanges><FrequencyChange><Frequency dt:dt="r8">2699980000</Frequency><Timestamp dt:dt="r8">3.05019408094043E+15</Timestamp><Cur…	좌우반구com(split BVF)_1-013-1	60.021	1.0.0.163	1	-985048867	Professional	2.0.10.242	2.0.10.353	11-13-2020	2020-11-13 오전 6:24:42	15:24:42	2.0.10.248	246	1	{/}	압축	압	축	NULL	NULL	NULL	96	1	114	NULL	NULL	NULL	KSY2	List2	NULL	NULL	NULL	NULL	NULL	NULL	NULL	NULL	NULL	1	{/}	0	4	720840	0	{/}	439
좌우반구com(split BVF)_1	13	1	<?xml version="1.0"?>\n<Clock xmlns:dt="urn:schemas-microsoft-com:datatypes"><Description dt:dt="string">E-Prime Primary Realtime Clock</Description><StartTime><Timestamp dt:dt="int">0</Timestamp><DateUtc dt:dt="string">2020-11-13T06:24:42Z</DateUtc></StartTime><FrequencyChanges><FrequencyChange><Frequency dt:dt="r8">2699980000</Frequency><Timestamp dt:dt="r8">3.05019408094043E+15</Timestamp><Cur…	좌우반구com(split BVF)_1-013-1	60.021	1.0.0.163	1	-985048867	Professional	2.0.10.242	2.0.10.353	11-13-2020	2020-11-13 오전 6:24:42	15:24:42	2.0.10.248	20	2	z	양간	양	간	124	1	20	NULL	NULL	NULL	NULL	NULL	NULL	KSY2	List1	NULL	NULL	NULL	NULL	NULL	NULL	NULL	NULL	NULL	1	z	0	4	66622	0	z	524
좌우반구com(split BVF)_1	13	1	<?xml version="1.0"?>\n<Clock xmlns:dt="urn:schemas-microsoft-com:datatypes"><Description dt:dt="string">E-Prime Primary Realtime Clock</Description><StartTime><Timestamp dt:dt="int">0</Timestamp><DateUtc dt:dt="string">2020-11-13T06:24:42Z</DateUtc></StartTime><FrequencyChanges><FrequencyChange><Frequency dt:dt="r8">2699980000</Frequency><Timestamp dt:dt="r8">3.05019408094043E+15</Timestamp><Cur…	좌우반구com(split BVF)_1-013-1	60.021	1.0.0.163	1	-985048867	Professional	2.0.10.242	2.0.10.353	11-13-2020	2020-11-13 오전 6:24:42	15:24:42	2.0.10.248	178	2	z	양급	양	급	NULL	NULL	NULL	95	1	46	NULL	NULL	NULL	KSY	List2	0		0	0	535789	183		0	0	1	z	0	3	535972	0	z	518
좌우반구com(split BVF)_1	13	1	<?xml version="1.0"?>\n<Clock xmlns:dt="urn:schemas-microsoft-com:datatypes"><Description dt:dt="string">E-Prime Primary Realtime Clock</Description><StartTime><Timestamp dt:dt="int">0</Timestamp><DateUtc dt:dt="string">2020-11-13T06:24:42Z</DateUtc></StartTime><FrequencyChanges><FrequencyChange><Frequency dt:dt="r8">2699980000</Frequency><Timestamp dt:dt="r8">3.05019408094043E+15</Timestamp><Cur…	좌우반구com(split BVF)_1-013-1	60.021	1.0.0.163	1	-985048867	Professional	2.0.10.242	2.0.10.353	11-13-2020	2020-11-13 오전 6:24:42	15:24:42	2.0.10.248	185	1	{/}	양념	양	념	NULL	NULL	NULL	12	1	53	NULL	NULL	NULL	KSY2	List2	NULL	NULL	NULL	NULL	NULL	NULL	NULL	NULL	NULL	1	{/}	0	3	554632	0	{/}	418
좌우반구com(split BVF)_1	13	1	<?xml version="1.0"?>\n<Clock xmlns:dt="urn:schemas-microsoft-com:datatypes"><Description dt:dt="string">E-Prime Primary Realtime Clock</Description><StartTime><Timestamp dt:dt="int">0</Timestamp><DateUtc dt:dt="string">2020-11-13T06:24:42Z</DateUtc></StartTime><FrequencyChanges><FrequencyChange><Frequency dt:dt="r8">2699980000</Frequency><Timestamp dt:dt="r8">3.05019408094043E+15</Timestamp><Cur…	좌우반구com(split BVF)_1-013-1	60.021	1.0.0.163	1	-985048867	Professional	2.0.10.242	2.0.10.353	11-13-2020	2020-11-13 오전 6:24:42	15:24:42	2.0.10.248	303	2	z	양최	양	최	NULL	NULL	NULL	NULL	NULL	NULL	79	1	39	KSY2	List3	NULL	NULL	NULL	NULL	NULL	NULL	NULL	NULL	NULL	1	z	0	3	951291	0	z	424
좌우반구com(split BVF)_1	13	1	<?xml version="1.0"?>\n<Clock xmlns:dt="urn:schemas-microsoft-com:datatypes"><Description dt:dt="string">E-Prime Primary Realtime Clock</Description><StartTime><Timestamp dt:dt="int">0</Timestamp><DateUtc dt:dt="string">2020-11-13T06:24:42Z</DateUtc></StartTime><FrequencyChanges><FrequencyChange><Frequency dt:dt="r8">2699980000</Frequency><Timestamp dt:dt="r8">3.05019408094043E+15</Timestamp><Cur…	좌우반구com(split BVF)_1-013-1	60.021	1.0.0.163	1	-985048867	Professional	2.0.10.242	2.0.10.353	11-13-2020	2020-11-13 오전 6:24:42	15:24:42	2.0.10.248	309	1	{/}	어휘	어	휘	NULL	NULL	NULL	NULL	NULL	NULL	19	1	45	KSY2	List3	NULL	NULL	NULL	NULL	NULL	NULL	NULL	NULL	NULL	1	{/}	0	3	967319	0	{/}	316
좌우반구com(split BVF)_1	13	1	<?xml version="1.0"?>\n<Clock xmlns:dt="urn:schemas-microsoft-com:datatypes"><Description dt:dt="string">E-Prime Primary Realtime Clock</Description><StartTime><Timestamp dt:dt="int">0</Timestamp><DateUtc dt:dt="string">2020-11-13T06:24:42Z</DateUtc></StartTime><FrequencyChanges><FrequencyChange><Frequency dt:dt="r8">2699980000</Frequency><Timestamp dt:dt="r8">3.05019408094043E+15</Timestamp><Cur…	좌우반구com(split BVF)_1-013-1	60.021	1.0.0.163	1	-985048867	Professional	2.0.10.242	2.0.10.353	11-13-2020	2020-11-13 오전 6:24:42	15:24:42	2.0.10.248	389	2	z	엄도	엄	도	NULL	NULL	NULL	NULL	NULL	NULL	128	1	125	KSY3	List3	NULL	NULL	NULL	NULL	NULL	NULL	NULL	NULL	NULL	1	z	0	3	1182259	0	z	452
좌우반구com(split BVF)_1	13	1	<?xml version="1.0"?>\n<Clock xmlns:dt="urn:schemas-microsoft-com:datatypes"><Description dt:dt="string">E-Prime Primary Realtime Clock</Description><StartTime><Timestamp dt:dt="int">0</Timestamp><DateUtc dt:dt="string">2020-11-13T06:24:42Z</DateUtc></StartTime><FrequencyChanges><FrequencyChange><Frequency dt:dt="r8">2699980000</Frequency><Timestamp dt:dt="r8">3.05019408094043E+15</Timestamp><Cur…	좌우반구com(split BVF)_1-013-1	60.021	1.0.0.163	1	-985048867	Professional	2.0.10.242	2.0.10.353	11-13-2020	2020-11-13 오전 6:24:42	15:24:42	2.0.10.248	201	1	{/}	엄마	엄	마	NULL	NULL	NULL	89	1	69	NULL	NULL	NULL	KSY2	List2	NULL	NULL	NULL	NULL	NULL	NULL	NULL	NULL	NULL	1	{/}	1	3	597483	0	{/}	398
좌우반구com(split BVF)_1	13	1	<?xml version="1.0"?>\n<Clock xmlns:dt="urn:schemas-microsoft-com:datatypes"><Description dt:dt="string">E-Prime Primary Realtime Clock</Description><StartTime><Timestamp dt:dt="int">0</Timestamp><DateUtc dt:dt="string">2020-11-13T06:24:42Z</DateUtc></StartTime><FrequencyChanges><FrequencyChange><Frequency dt:dt="r8">2699980000</Frequency><Timestamp dt:dt="r8">3.05019408094043E+15</Timestamp><Cur…	좌우반구com(split BVF)_1-013-1	60.021	1.0.0.163	1	-985048867	Professional	2.0.10.242	2.0.10.353	11-13-2020	2020-11-13 오전 6:24:42	15:24:42	2.0.10.248	9	2	z	엇압	엇	압	64	1	9	NULL	NULL	NULL	NULL	NULL	NULL	KSY3	List1	NULL	NULL	NULL	NULL	NULL	NULL	NULL	NULL	NULL	1	z	0	3	37632	0	z	362
좌우반구com(split BVF)_1	13	1	<?xml version="1.0"?>\n<Clock xmlns:dt="urn:schemas-microsoft-com:datatypes"><Description dt:dt="string">E-Prime Primary Realtime Clock</Description><StartTime><Timestamp dt:dt="int">0</Timestamp><DateUtc dt:dt="string">2020-11-13T06:24:42Z</DateUtc></StartTime><FrequencyChanges><FrequencyChange><Frequency dt:dt="r8">2699980000</Frequency><Timestamp dt:dt="r8">3.05019408094043E+15</Timestamp><Cur…	좌우반구com(split BVF)_1-013-1	60.021	1.0.0.163	1	-985048867	Professional	2.0.10.242	2.0.10.353	11-13-2020	2020-11-13 오전 6:24:42	15:24:42	2.0.10.248	308	2	z	여별	여	별	NULL	NULL	NULL	NULL	NULL	NULL	117	1	44	KSY3	List3	NULL	NULL	NULL	NULL	NULL	NULL	NULL	NULL	NULL	1	z	0	4	964237	0	z	878
좌우반구com(split BVF)_1	13	1	<?xml version="1.0"?>\n<Clock xmlns:dt="urn:schemas-microsoft-com:datatypes"><Description dt:dt="string">E-Prime Primary Realtime Clock</Description><StartTime><Timestamp dt:dt="int">0</Timestamp><DateUtc dt:dt="string">2020-11-13T06:24:42Z</DateUtc></StartTime><FrequencyChanges><FrequencyChange><Frequency dt:dt="r8">2699980000</Frequency><Timestamp dt:dt="r8">3.05019408094043E+15</Timestamp><Cur…	좌우반구com(split BVF)_1-013-1	60.021	1.0.0.163	1	-985048867	Professional	2.0.10.242	2.0.10.353	11-13-2020	2020-11-13 오전 6:24:42	15:24:42	2.0.10.248	220	2	z	여본	여	본	NULL	NULL	NULL	32	1	88	NULL	NULL	NULL	KSY	List2	0		1	-1	649448	184		0	0	0	z	0	4	649632	0	{/}	696
좌우반구com(split BVF)_1	13	1	<?xml version="1.0"?>\n<Clock xmlns:dt="urn:schemas-microsoft-com:datatypes"><Description dt:dt="string">E-Prime Primary Realtime Clock</Description><StartTime><Timestamp dt:dt="int">0</Timestamp><DateUtc dt:dt="string">2020-11-13T06:24:42Z</DateUtc></StartTime><FrequencyChanges><FrequencyChange><Frequency dt:dt="r8">2699980000</Frequency><Timestamp dt:dt="r8">3.05019408094043E+15</Timestamp><Cur…	좌우반구com(split BVF)_1-013-1	60.021	1.0.0.163	1	-985048867	Professional	2.0.10.242	2.0.10.353	11-13-2020	2020-11-13 오전 6:24:42	15:24:42	2.0.10.248	264	1	{/}	여생	여	생	NULL	NULL	NULL	118	1	132	NULL	NULL	NULL	KSY2	List2	NULL	NULL	NULL	NULL	NULL	NULL	NULL	NULL	NULL	1	{/}	0	3	771255	0	{/}	567
좌우반구com(split BVF)_1	13	1	<?xml version="1.0"?>\n<Clock xmlns:dt="urn:schemas-microsoft-com:datatypes"><Description dt:dt="string">E-Prime Primary Realtime Clock</Description><StartTime><Timestamp dt:dt="int">0</Timestamp><DateUtc dt:dt="string">2020-11-13T06:24:42Z</DateUtc></StartTime><FrequencyChanges><FrequencyChange><Frequency dt:dt="r8">2699980000</Frequency><Timestamp dt:dt="r8">3.05019408094043E+15</Timestamp><Cur…	좌우반구com(split BVF)_1-013-1	60.021	1.0.0.163	1	-985048867	Professional	2.0.10.242	2.0.10.353	11-13-2020	2020-11-13 오전 6:24:42	15:24:42	2.0.10.248	319	2	z	열례	열	례	NULL	NULL	NULL	NULL	NULL	NULL	68	1	55	KSY	List3	0		0	0	993310	183		0	0	1	z	0	3	993493	0	z	711
좌우반구com(split BVF)_1	13	1	<?xml version="1.0"?>\n<Clock xmlns:dt="urn:schemas-microsoft-com:datatypes"><Description dt:dt="string">E-Prime Primary Realtime Clock</Description><StartTime><Timestamp dt:dt="int">0</Timestamp><DateUtc dt:dt="string">2020-11-13T06:24:42Z</DateUtc></StartTime><FrequencyChanges><FrequencyChange><Frequency dt:dt="r8">2699980000</Frequency><Timestamp dt:dt="r8">3.05019408094043E+15</Timestamp><Cur…	좌우반구com(split BVF)_1-013-1	60.021	1.0.0.163	1	-985048867	Professional	2.0.10.242	2.0.10.353	11-13-2020	2020-11-13 오전 6:24:42	15:24:42	2.0.10.248	266	2	z	열박	열	박	NULL	NULL	NULL	NULL	NULL	NULL	20	1	2	KSY	List3	0		0	-1	851710	183		0	0	1	z	0	3	851893	0	z	538
좌우반구com(split BVF)_1	13	1	<?xml version="1.0"?>\n<Clock xmlns:dt="urn:schemas-microsoft-com:datatypes"><Description dt:dt="string">E-Prime Primary Realtime Clock</Description><StartTime><Timestamp dt:dt="int">0</Timestamp><DateUtc dt:dt="string">2020-11-13T06:24:42Z</DateUtc></StartTime><FrequencyChanges><FrequencyChange><Frequency dt:dt="r8">2699980000</Frequency><Timestamp dt:dt="r8">3.05019408094043E+15</Timestamp><Cur…	좌우반구com(split BVF)_1-013-1	60.021	1.0.0.163	1	-985048867	Professional	2.0.10.242	2.0.10.353	11-13-2020	2020-11-13 오전 6:24:42	15:24:42	2.0.10.248	77	2	z	열응	열	응	96	1	77	NULL	NULL	NULL	NULL	NULL	NULL	KSY2	List1	NULL	NULL	NULL	NULL	NULL	NULL	NULL	NULL	NULL	1	z	0	3	218851	0	z	558
좌우반구com(split BVF)_1	13	1	<?xml version="1.0"?>\n<Clock xmlns:dt="urn:schemas-microsoft-com:datatypes"><Description dt:dt="string">E-Prime Primary Realtime Clock</Description><StartTime><Timestamp dt:dt="int">0</Timestamp><DateUtc dt:dt="string">2020-11-13T06:24:42Z</DateUtc></StartTime><FrequencyChanges><FrequencyChange><Frequency dt:dt="r8">2699980000</Frequency><Timestamp dt:dt="r8">3.05019408094043E+15</Timestamp><Cur…	좌우반구com(split BVF)_1-013-1	60.021	1.0.0.163	1	-985048867	Professional	2.0.10.242	2.0.10.353	11-13-2020	2020-11-13 오전 6:24:42	15:24:42	2.0.10.248	343	1	{/}	열정	열	정	NULL	NULL	NULL	NULL	NULL	NULL	46	1	79	KSY2	List3	NULL	NULL	NULL	NULL	NULL	NULL	NULL	NULL	NULL	1	{/}	0	4	1058137	0	{/}	305
좌우반구com(split BVF)_1	13	1	<?xml version="1.0"?>\n<Clock xmlns:dt="urn:schemas-microsoft-com:datatypes"><Description dt:dt="string">E-Prime Primary Realtime Clock</Description><StartTime><Timestamp dt:dt="int">0</Timestamp><DateUtc dt:dt="string">2020-11-13T06:24:42Z</DateUtc></StartTime><FrequencyChanges><FrequencyChange><Frequency dt:dt="r8">2699980000</Frequency><Timestamp dt:dt="r8">3.05019408094043E+15</Timestamp><Cur…	좌우반구com(split BVF)_1-013-1	60.021	1.0.0.163	1	-985048867	Professional	2.0.10.242	2.0.10.353	11-13-2020	2020-11-13 오전 6:24:42	15:24:42	2.0.10.248	301	1	{/}	오류	오	류	NULL	NULL	NULL	NULL	NULL	NULL	95	1	37	KSY2	List3	NULL	NULL	NULL	NULL	NULL	NULL	NULL	NULL	NULL	1	{/}	0	4	946260	0	{/}	361
좌우반구com(split BVF)_1	13	1	<?xml version="1.0"?>\n<Clock xmlns:dt="urn:schemas-microsoft-com:datatypes"><Description dt:dt="string">E-Prime Primary Realtime Clock</Description><StartTime><Timestamp dt:dt="int">0</Timestamp><DateUtc dt:dt="string">2020-11-13T06:24:42Z</DateUtc></StartTime><FrequencyChanges><FrequencyChange><Frequency dt:dt="r8">2699980000</Frequency><Timestamp dt:dt="r8">3.05019408094043E+15</Timestamp><Cur…	좌우반구com(split BVF)_1-013-1	60.021	1.0.0.163	1	-985048867	Professional	2.0.10.242	2.0.10.353	11-13-2020	2020-11-13 오전 6:24:42	15:24:42	2.0.10.248	361	1	{/}	오해	오	해	NULL	NULL	NULL	NULL	NULL	NULL	17	1	97	KSY2	List3	NULL	NULL	NULL	NULL	NULL	NULL	NULL	NULL	NULL	1	{/}	1	3	1104853	0	{/}	324
좌우반구com(split BVF)_1	13	1	<?xml version="1.0"?>\n<Clock xmlns:dt="urn:schemas-microsoft-com:datatypes"><Description dt:dt="string">E-Prime Primary Realtime Clock</Description><StartTime><Timestamp dt:dt="int">0</Timestamp><DateUtc dt:dt="string">2020-11-13T06:24:42Z</DateUtc></StartTime><FrequencyChanges><FrequencyChange><Frequency dt:dt="r8">2699980000</Frequency><Timestamp dt:dt="r8">3.05019408094043E+15</Timestamp><Cur…	좌우반구com(split BVF)_1-013-1	60.021	1.0.0.163	1	-985048867	Professional	2.0.10.242	2.0.10.353	11-13-2020	2020-11-13 오전 6:24:42	15:24:42	2.0.10.248	143	2	z	외보	외	보	NULL	NULL	NULL	105	1	11	NULL	NULL	NULL	KSY2	List2	NULL	NULL	NULL	NULL	NULL	NULL	NULL	NULL	NULL	1	z	0	3	441322	0	z	650
좌우반구com(split BVF)_1	13	1	<?xml version="1.0"?>\n<Clock xmlns:dt="urn:schemas-microsoft-com:datatypes"><Description dt:dt="string">E-Prime Primary Realtime Clock</Description><StartTime><Timestamp dt:dt="int">0</Timestamp><DateUtc dt:dt="string">2020-11-13T06:24:42Z</DateUtc></StartTime><FrequencyChanges><FrequencyChange><Frequency dt:dt="r8">2699980000</Frequency><Timestamp dt:dt="r8">3.05019408094043E+15</Timestamp><Cur…	좌우반구com(split BVF)_1-013-1	60.021	1.0.0.163	1	-985048867	Professional	2.0.10.242	2.0.10.353	11-13-2020	2020-11-13 오전 6:24:42	15:24:42	2.0.10.248	207	1	{/}	외부	외	부	NULL	NULL	NULL	85	1	75	NULL	NULL	NULL	KSY2	List2	NULL	NULL	NULL	NULL	NULL	NULL	NULL	NULL	NULL	1	{/}	1	3	613544	0	{/}	433
좌우반구com(split BVF)_1	13	1	<?xml version="1.0"?>\n<Clock xmlns:dt="urn:schemas-microsoft-com:datatypes"><Description dt:dt="string">E-Prime Primary Realtime Clock</Description><StartTime><Timestamp dt:dt="int">0</Timestamp><DateUtc dt:dt="string">2020-11-13T06:24:42Z</DateUtc></StartTime><FrequencyChanges><FrequencyChange><Frequency dt:dt="r8">2699980000</Frequency><Timestamp dt:dt="r8">3.05019408094043E+15</Timestamp><Cur…	좌우반구com(split BVF)_1-013-1	60.021	1.0.0.163	1	-985048867	Professional	2.0.10.242	2.0.10.353	11-13-2020	2020-11-13 오전 6:24:42	15:24:42	2.0.10.248	209	2	z	요명	요	명	NULL	NULL	NULL	53	1	77	NULL	NULL	NULL	KSY3	List2	NULL	NULL	NULL	NULL	NULL	NULL	NULL	NULL	NULL	1	z	1	3	619092	0	z	733
좌우반구com(split BVF)_1	13	1	<?xml version="1.0"?>\n<Clock xmlns:dt="urn:schemas-microsoft-com:datatypes"><Description dt:dt="string">E-Prime Primary Realtime Clock</Description><StartTime><Timestamp dt:dt="int">0</Timestamp><DateUtc dt:dt="string">2020-11-13T06:24:42Z</DateUtc></StartTime><FrequencyChanges><FrequencyChange><Frequency dt:dt="r8">2699980000</Frequency><Timestamp dt:dt="r8">3.05019408094043E+15</Timestamp><Cur…	좌우반구com(split BVF)_1-013-1	60.021	1.0.0.163	1	-985048867	Professional	2.0.10.242	2.0.10.353	11-13-2020	2020-11-13 오전 6:24:42	15:24:42	2.0.10.248	107	1	{/}	요소	요	소	112	1	107	NULL	NULL	NULL	NULL	NULL	NULL	KSY2	List1	NULL	NULL	NULL	NULL	NULL	NULL	NULL	NULL	NULL	1	{/}	1	3	300255	0	{/}	393
좌우반구com(split BVF)_1	13	1	<?xml version="1.0"?>\n<Clock xmlns:dt="urn:schemas-microsoft-com:datatypes"><Description dt:dt="string">E-Prime Primary Realtime Clock</Description><StartTime><Timestamp dt:dt="int">0</Timestamp><DateUtc dt:dt="string">2020-11-13T06:24:42Z</DateUtc></StartTime><FrequencyChanges><FrequencyChange><Frequency dt:dt="r8">2699980000</Frequency><Timestamp dt:dt="r8">3.05019408094043E+15</Timestamp><Cur…	좌우반구com(split BVF)_1-013-1	60.021	1.0.0.163	1	-985048867	Professional	2.0.10.242	2.0.10.353	11-13-2020	2020-11-13 오전 6:24:42	15:24:42	2.0.10.248	338	1	{/}	요청	요	청	NULL	NULL	NULL	NULL	NULL	NULL	56	1	74	KSY2	List3	NULL	NULL	NULL	NULL	NULL	NULL	NULL	NULL	NULL	1	{/}	0	3	1045358	0	{/}	316
좌우반구com(split BVF)_1	13	1	<?xml version="1.0"?>\n<Clock xmlns:dt="urn:schemas-microsoft-com:datatypes"><Description dt:dt="string">E-Prime Primary Realtime Clock</Description><StartTime><Timestamp dt:dt="int">0</Timestamp><DateUtc dt:dt="string">2020-11-13T06:24:42Z</DateUtc></StartTime><FrequencyChanges><FrequencyChange><Frequency dt:dt="r8">2699980000</Frequency><Timestamp dt:dt="r8">3.05019408094043E+15</Timestamp><Cur…	좌우반구com(split BVF)_1-013-1	60.021	1.0.0.163	1	-985048867	Professional	2.0.10.242	2.0.10.353	11-13-2020	2020-11-13 오전 6:24:42	15:24:42	2.0.10.248	240	2	z	용스	용	스	NULL	NULL	NULL	19	1	108	NULL	NULL	NULL	KSY3	List2	NULL	NULL	NULL	NULL	NULL	NULL	NULL	NULL	NULL	1	z	0	3	703979	0	z	748
좌우반구com(split BVF)_1	13	1	<?xml version="1.0"?>\n<Clock xmlns:dt="urn:schemas-microsoft-com:datatypes"><Description dt:dt="string">E-Prime Primary Realtime Clock</Description><StartTime><Timestamp dt:dt="int">0</Timestamp><DateUtc dt:dt="string">2020-11-13T06:24:42Z</DateUtc></StartTime><FrequencyChanges><FrequencyChange><Frequency dt:dt="r8">2699980000</Frequency><Timestamp dt:dt="r8">3.05019408094043E+15</Timestamp><Cur…	좌우반구com(split BVF)_1-013-1	60.021	1.0.0.163	1	-985048867	Professional	2.0.10.242	2.0.10.353	11-13-2020	2020-11-13 오전 6:24:42	15:24:42	2.0.10.248	233	1	{/}	용어	용	어	NULL	NULL	NULL	48	1	101	NULL	NULL	NULL	KSY2	List2	NULL	NULL	NULL	NULL	NULL	NULL	NULL	NULL	NULL	1	{/}	0	4	685186	0	{/}	294
좌우반구com(split BVF)_1	13	1	<?xml version="1.0"?>\n<Clock xmlns:dt="urn:schemas-microsoft-com:datatypes"><Description dt:dt="string">E-Prime Primary Realtime Clock</Description><StartTime><Timestamp dt:dt="int">0</Timestamp><DateUtc dt:dt="string">2020-11-13T06:24:42Z</DateUtc></StartTime><FrequencyChanges><FrequencyChange><Frequency dt:dt="r8">2699980000</Frequency><Timestamp dt:dt="r8">3.05019408094043E+15</Timestamp><Cur…	좌우반구com(split BVF)_1-013-1	60.021	1.0.0.163	1	-985048867	Professional	2.0.10.242	2.0.10.353	11-13-2020	2020-11-13 오전 6:24:42	15:24:42	2.0.10.248	49	1	{/}	우려	우	려	87	1	49	NULL	NULL	NULL	NULL	NULL	NULL	KSY2	List1	NULL	NULL	NULL	NULL	NULL	NULL	NULL	NULL	NULL	0	{/}	0	3	143111	0	z	595
좌우반구com(split BVF)_1	13	1	<?xml version="1.0"?>\n<Clock xmlns:dt="urn:schemas-microsoft-com:datatypes"><Description dt:dt="string">E-Prime Primary Realtime Clock</Description><StartTime><Timestamp dt:dt="int">0</Timestamp><DateUtc dt:dt="string">2020-11-13T06:24:42Z</DateUtc></StartTime><FrequencyChanges><FrequencyChange><Frequency dt:dt="r8">2699980000</Frequency><Timestamp dt:dt="r8">3.05019408094043E+15</Timestamp><Cur…	좌우반구com(split BVF)_1-013-1	60.021	1.0.0.163	1	-985048867	Professional	2.0.10.242	2.0.10.353	11-13-2020	2020-11-13 오전 6:24:42	15:24:42	2.0.10.248	183	2	z	운국	운	국	NULL	NULL	NULL	50	1	51	NULL	NULL	NULL	KSY3	List2	NULL	NULL	NULL	NULL	NULL	NULL	NULL	NULL	NULL	1	z	1	3	549450	0	z	432
좌우반구com(split BVF)_1	13	1	<?xml version="1.0"?>\n<Clock xmlns:dt="urn:schemas-microsoft-com:datatypes"><Description dt:dt="string">E-Prime Primary Realtime Clock</Description><StartTime><Timestamp dt:dt="int">0</Timestamp><DateUtc dt:dt="string">2020-11-13T06:24:42Z</DateUtc></StartTime><FrequencyChanges><FrequencyChange><Frequency dt:dt="r8">2699980000</Frequency><Timestamp dt:dt="r8">3.05019408094043E+15</Timestamp><Cur…	좌우반구com(split BVF)_1-013-1	60.021	1.0.0.163	1	-985048867	Professional	2.0.10.242	2.0.10.353	11-13-2020	2020-11-13 오전 6:24:42	15:24:42	2.0.10.248	133	2	z	운속	운	속	NULL	NULL	NULL	42	1	1	NULL	NULL	NULL	KSY	List2	0		0	-1	414448	184		0	0	0	z	0	4	414632	0	{/}	380
좌우반구com(split BVF)_1	13	1	<?xml version="1.0"?>\n<Clock xmlns:dt="urn:schemas-microsoft-com:datatypes"><Description dt:dt="string">E-Prime Primary Realtime Clock</Description><StartTime><Timestamp dt:dt="int">0</Timestamp><DateUtc dt:dt="string">2020-11-13T06:24:42Z</DateUtc></StartTime><FrequencyChanges><FrequencyChange><Frequency dt:dt="r8">2699980000</Frequency><Timestamp dt:dt="r8">3.05019408094043E+15</Timestamp><Cur…	좌우반구com(split BVF)_1-013-1	60.021	1.0.0.163	1	-985048867	Professional	2.0.10.242	2.0.10.353	11-13-2020	2020-11-13 오전 6:24:42	15:24:42	2.0.10.248	318	1	{/}	원리	원	리	NULL	NULL	NULL	NULL	NULL	NULL	92	1	54	KSY2	List3	NULL	NULL	NULL	NULL	NULL	NULL	NULL	NULL	NULL	1	{/}	0	4	990861	0	{/}	431
좌우반구com(split BVF)_1	13	1	<?xml version="1.0"?>\n<Clock xmlns:dt="urn:schemas-microsoft-com:datatypes"><Description dt:dt="string">E-Prime Primary Realtime Clock</Description><StartTime><Timestamp dt:dt="int">0</Timestamp><DateUtc dt:dt="string">2020-11-13T06:24:42Z</DateUtc></StartTime><FrequencyChanges><FrequencyChange><Frequency dt:dt="r8">2699980000</Frequency><Timestamp dt:dt="r8">3.05019408094043E+15</Timestamp><Cur…	좌우반구com(split BVF)_1-013-1	60.021	1.0.0.163	1	-985048867	Professional	2.0.10.242	2.0.10.353	11-13-2020	2020-11-13 오전 6:24:42	15:24:42	2.0.10.248	322	1	{/}	원인	원	인	NULL	NULL	NULL	NULL	NULL	NULL	26	1	58	KSY2	List3	NULL	NULL	NULL	NULL	NULL	NULL	NULL	NULL	NULL	1	{/}	0	4	1001807	0	{/}	629
좌우반구com(split BVF)_1	13	1	<?xml version="1.0"?>\n<Clock xmlns:dt="urn:schemas-microsoft-com:datatypes"><Description dt:dt="string">E-Prime Primary Realtime Clock</Description><StartTime><Timestamp dt:dt="int">0</Timestamp><DateUtc dt:dt="string">2020-11-13T06:24:42Z</DateUtc></StartTime><FrequencyChanges><FrequencyChange><Frequency dt:dt="r8">2699980000</Frequency><Timestamp dt:dt="r8">3.05019408094043E+15</Timestamp><Cur…	좌우반구com(split BVF)_1-013-1	60.021	1.0.0.163	1	-985048867	Professional	2.0.10.242	2.0.10.353	11-13-2020	2020-11-13 오전 6:24:42	15:24:42	2.0.10.248	297	1	{/}	원장	원	장	NULL	NULL	NULL	NULL	NULL	NULL	14	1	33	KSY2	List3	NULL	NULL	NULL	NULL	NULL	NULL	NULL	NULL	NULL	1	{/}	0	3	935080	0	{/}	454
좌우반구com(split BVF)_1	13	1	<?xml version="1.0"?>\n<Clock xmlns:dt="urn:schemas-microsoft-com:datatypes"><Description dt:dt="string">E-Prime Primary Realtime Clock</Description><StartTime><Timestamp dt:dt="int">0</Timestamp><DateUtc dt:dt="string">2020-11-13T06:24:42Z</DateUtc></StartTime><FrequencyChanges><FrequencyChange><Frequency dt:dt="r8">2699980000</Frequency><Timestamp dt:dt="r8">3.05019408094043E+15</Timestamp><Cur…	좌우반구com(split BVF)_1-013-1	60.021	1.0.0.163	1	-985048867	Professional	2.0.10.242	2.0.10.353	11-13-2020	2020-11-13 오전 6:24:42	15:24:42	2.0.10.248	25	2	z	원착	원	착	132	1	25	NULL	NULL	NULL	NULL	NULL	NULL	KSY2	List1	NULL	NULL	NULL	NULL	NULL	NULL	NULL	NULL	NULL	1	z	0	3	79900	0	z	535
좌우반구com(split BVF)_1	13	1	<?xml version="1.0"?>\n<Clock xmlns:dt="urn:schemas-microsoft-com:datatypes"><Description dt:dt="string">E-Prime Primary Realtime Clock</Description><StartTime><Timestamp dt:dt="int">0</Timestamp><DateUtc dt:dt="string">2020-11-13T06:24:42Z</DateUtc></StartTime><FrequencyChanges><FrequencyChange><Frequency dt:dt="r8">2699980000</Frequency><Timestamp dt:dt="r8">3.05019408094043E+15</Timestamp><Cur…	좌우반구com(split BVF)_1-013-1	60.021	1.0.0.163	1	-985048867	Professional	2.0.10.242	2.0.10.353	11-13-2020	2020-11-13 오전 6:24:42	15:24:42	2.0.10.248	80	1	{/}	원형	원	형	28	1	80	NULL	NULL	NULL	NULL	NULL	NULL	KSY2	List1	NULL	NULL	NULL	NULL	NULL	NULL	NULL	NULL	NULL	1	{/}	0	3	226898	0	{/}	637
좌우반구com(split BVF)_1	13	1	<?xml version="1.0"?>\n<Clock xmlns:dt="urn:schemas-microsoft-com:datatypes"><Description dt:dt="string">E-Prime Primary Realtime Clock</Description><StartTime><Timestamp dt:dt="int">0</Timestamp><DateUtc dt:dt="string">2020-11-13T06:24:42Z</DateUtc></StartTime><FrequencyChanges><FrequencyChange><Frequency dt:dt="r8">2699980000</Frequency><Timestamp dt:dt="r8">3.05019408094043E+15</Timestamp><Cur…	좌우반구com(split BVF)_1-013-1	60.021	1.0.0.163	1	-985048867	Professional	2.0.10.242	2.0.10.353	11-13-2020	2020-11-13 오전 6:24:42	15:24:42	2.0.10.248	206	2	z	위절	위	절	NULL	NULL	NULL	111	1	74	NULL	NULL	NULL	KSY2	List2	NULL	NULL	NULL	NULL	NULL	NULL	NULL	NULL	NULL	1	z	1	3	610745	0	z	592
좌우반구com(split BVF)_1	13	1	<?xml version="1.0"?>\n<Clock xmlns:dt="urn:schemas-microsoft-com:datatypes"><Description dt:dt="string">E-Prime Primary Realtime Clock</Description><StartTime><Timestamp dt:dt="int">0</Timestamp><DateUtc dt:dt="string">2020-11-13T06:24:42Z</DateUtc></StartTime><FrequencyChanges><FrequencyChange><Frequency dt:dt="r8">2699980000</Frequency><Timestamp dt:dt="r8">3.05019408094043E+15</Timestamp><Cur…	좌우반구com(split BVF)_1-013-1	60.021	1.0.0.163	1	-985048867	Professional	2.0.10.242	2.0.10.353	11-13-2020	2020-11-13 오전 6:24:42	15:24:42	2.0.10.248	229	1	{/}	유형	유	형	NULL	NULL	NULL	123	1	97	NULL	NULL	NULL	KSY2	List2	NULL	NULL	NULL	NULL	NULL	NULL	NULL	NULL	NULL	1	{/}	0	3	674506	0	{/}	502
좌우반구com(split BVF)_1	13	1	<?xml version="1.0"?>\n<Clock xmlns:dt="urn:schemas-microsoft-com:datatypes"><Description dt:dt="string">E-Prime Primary Realtime Clock</Description><StartTime><Timestamp dt:dt="int">0</Timestamp><DateUtc dt:dt="string">2020-11-13T06:24:42Z</DateUtc></StartTime><FrequencyChanges><FrequencyChange><Frequency dt:dt="r8">2699980000</Frequency><Timestamp dt:dt="r8">3.05019408094043E+15</Timestamp><Cur…	좌우반구com(split BVF)_1-013-1	60.021	1.0.0.163	1	-985048867	Professional	2.0.10.242	2.0.10.353	11-13-2020	2020-11-13 오전 6:24:42	15:24:42	2.0.10.248	7	1	{/}	음식	음	식	37	1	7	NULL	NULL	NULL	NULL	NULL	NULL	KSY2	List1	NULL	NULL	NULL	NULL	NULL	NULL	NULL	NULL	NULL	1	{/}	1	3	32550	0	{/}	324
좌우반구com(split BVF)_1	13	1	<?xml version="1.0"?>\n<Clock xmlns:dt="urn:schemas-microsoft-com:datatypes"><Description dt:dt="string">E-Prime Primary Realtime Clock</Description><StartTime><Timestamp dt:dt="int">0</Timestamp><DateUtc dt:dt="string">2020-11-13T06:24:42Z</DateUtc></StartTime><FrequencyChanges><FrequencyChange><Frequency dt:dt="r8">2699980000</Frequency><Timestamp dt:dt="r8">3.05019408094043E+15</Timestamp><Cur…	좌우반구com(split BVF)_1-013-1	60.021	1.0.0.163	1	-985048867	Professional	2.0.10.242	2.0.10.353	11-13-2020	2020-11-13 오전 6:24:42	15:24:42	2.0.10.248	315	2	z	음안	음	안	NULL	NULL	NULL	NULL	NULL	NULL	85	1	51	KSY	List3	0		1	-1	982813	184		0	0	1	z	0	4	982997	0	z	574
좌우반구com(split BVF)_1	13	1	<?xml version="1.0"?>\n<Clock xmlns:dt="urn:schemas-microsoft-com:datatypes"><Description dt:dt="string">E-Prime Primary Realtime Clock</Description><StartTime><Timestamp dt:dt="int">0</Timestamp><DateUtc dt:dt="string">2020-11-13T06:24:42Z</DateUtc></StartTime><FrequencyChanges><FrequencyChange><Frequency dt:dt="r8">2699980000</Frequency><Timestamp dt:dt="r8">3.05019408094043E+15</Timestamp><Cur…	좌우반구com(split BVF)_1-013-1	60.021	1.0.0.163	1	-985048867	Professional	2.0.10.242	2.0.10.353	11-13-2020	2020-11-13 오전 6:24:42	15:24:42	2.0.10.248	263	2	z	응어	응	어	NULL	NULL	NULL	102	1	131	NULL	NULL	NULL	KSY3	List2	NULL	NULL	NULL	NULL	NULL	NULL	NULL	NULL	NULL	1	z	0	3	768206	0	z	840
좌우반구com(split BVF)_1	13	1	<?xml version="1.0"?>\n<Clock xmlns:dt="urn:schemas-microsoft-com:datatypes"><Description dt:dt="string">E-Prime Primary Realtime Clock</Description><StartTime><Timestamp dt:dt="int">0</Timestamp><DateUtc dt:dt="string">2020-11-13T06:24:42Z</DateUtc></StartTime><FrequencyChanges><FrequencyChange><Frequency dt:dt="r8">2699980000</Frequency><Timestamp dt:dt="r8">3.05019408094043E+15</Timestamp><Cur…	좌우반구com(split BVF)_1-013-1	60.021	1.0.0.163	1	-985048867	Professional	2.0.10.242	2.0.10.353	11-13-2020	2020-11-13 오전 6:24:42	15:24:42	2.0.10.248	377	2	z	의마	의	마	NULL	NULL	NULL	NULL	NULL	NULL	53	1	113	KSY3	List3	NULL	NULL	NULL	NULL	NULL	NULL	NULL	NULL	NULL	1	z	0	4	1149388	0	z	740
좌우반구com(split BVF)_1	13	1	<?xml version="1.0"?>\n<Clock xmlns:dt="urn:schemas-microsoft-com:datatypes"><Description dt:dt="string">E-Prime Primary Realtime Clock</Description><StartTime><Timestamp dt:dt="int">0</Timestamp><DateUtc dt:dt="string">2020-11-13T06:24:42Z</DateUtc></StartTime><FrequencyChanges><FrequencyChange><Frequency dt:dt="r8">2699980000</Frequency><Timestamp dt:dt="r8">3.05019408094043E+15</Timestamp><Cur…	좌우반구com(split BVF)_1-013-1	60.021	1.0.0.163	1	-985048867	Professional	2.0.10.242	2.0.10.353	11-13-2020	2020-11-13 오전 6:24:42	15:24:42	2.0.10.248	292	1	{/}	의미	의	미	NULL	NULL	NULL	NULL	NULL	NULL	21	1	28	KSY2	List3	NULL	NULL	NULL	NULL	NULL	NULL	NULL	NULL	NULL	1	{/}	1	3	921568	0	{/}	302
좌우반구com(split BVF)_1	13	1	<?xml version="1.0"?>\n<Clock xmlns:dt="urn:schemas-microsoft-com:datatypes"><Description dt:dt="string">E-Prime Primary Realtime Clock</Description><StartTime><Timestamp dt:dt="int">0</Timestamp><DateUtc dt:dt="string">2020-11-13T06:24:42Z</DateUtc></StartTime><FrequencyChanges><FrequencyChange><Frequency dt:dt="r8">2699980000</Frequency><Timestamp dt:dt="r8">3.05019408094043E+15</Timestamp><Cur…	좌우반구com(split BVF)_1-013-1	60.021	1.0.0.163	1	-985048867	Professional	2.0.10.242	2.0.10.353	11-13-2020	2020-11-13 오전 6:24:42	15:24:42	2.0.10.248	212	2	z	의필	의	필	NULL	NULL	NULL	64	1	80	NULL	NULL	NULL	KSY	List2	0		0	-1	627373	183		0	0	1	z	0	3	627556	0	z	653
좌우반구com(split BVF)_1	13	1	<?xml version="1.0"?>\n<Clock xmlns:dt="urn:schemas-microsoft-com:datatypes"><Description dt:dt="string">E-Prime Primary Realtime Clock</Description><StartTime><Timestamp dt:dt="int">0</Timestamp><DateUtc dt:dt="string">2020-11-13T06:24:42Z</DateUtc></StartTime><FrequencyChanges><FrequencyChange><Frequency dt:dt="r8">2699980000</Frequency><Timestamp dt:dt="r8">3.05019408094043E+15</Timestamp><Cur…	좌우반구com(split BVF)_1-013-1	60.021	1.0.0.163	1	-985048867	Professional	2.0.10.242	2.0.10.353	11-13-2020	2020-11-13 오전 6:24:42	15:24:42	2.0.10.248	41	2	z	이느	이	느	97	1	41	NULL	NULL	NULL	NULL	NULL	NULL	KSY3	List1	NULL	NULL	NULL	NULL	NULL	NULL	NULL	NULL	NULL	1	z	0	3	122202	0	z	465
좌우반구com(split BVF)_1	13	1	<?xml version="1.0"?>\n<Clock xmlns:dt="urn:schemas-microsoft-com:datatypes"><Description dt:dt="string">E-Prime Primary Realtime Clock</Description><StartTime><Timestamp dt:dt="int">0</Timestamp><DateUtc dt:dt="string">2020-11-13T06:24:42Z</DateUtc></StartTime><FrequencyChanges><FrequencyChange><Frequency dt:dt="r8">2699980000</Frequency><Timestamp dt:dt="r8">3.05019408094043E+15</Timestamp><Cur…	좌우반구com(split BVF)_1-013-1	60.021	1.0.0.163	1	-985048867	Professional	2.0.10.242	2.0.10.353	11-13-2020	2020-11-13 오전 6:24:42	15:24:42	2.0.10.248	347	1	{/}	이득	이	득	NULL	NULL	NULL	NULL	NULL	NULL	80	1	83	KSY2	List3	NULL	NULL	NULL	NULL	NULL	NULL	NULL	NULL	NULL	1	{/}	0	4	1068200	0	{/}	233
좌우반구com(split BVF)_1	13	1	<?xml version="1.0"?>\n<Clock xmlns:dt="urn:schemas-microsoft-com:datatypes"><Description dt:dt="string">E-Prime Primary Realtime Clock</Description><StartTime><Timestamp dt:dt="int">0</Timestamp><DateUtc dt:dt="string">2020-11-13T06:24:42Z</DateUtc></StartTime><FrequencyChanges><FrequencyChange><Frequency dt:dt="r8">2699980000</Frequency><Timestamp dt:dt="r8">3.05019408094043E+15</Timestamp><Cur…	좌우반구com(split BVF)_1-013-1	60.021	1.0.0.163	1	-985048867	Professional	2.0.10.242	2.0.10.353	11-13-2020	2020-11-13 오전 6:24:42	15:24:42	2.0.10.248	23	1	{/}	이유	이	유	54	1	23	NULL	NULL	NULL	NULL	NULL	NULL	KSY2	List1	NULL	NULL	NULL	NULL	NULL	NULL	NULL	NULL	NULL	1	{/}	0	4	74586	0	{/}	448
좌우반구com(split BVF)_1	13	1	<?xml version="1.0"?>\n<Clock xmlns:dt="urn:schemas-microsoft-com:datatypes"><Description dt:dt="string">E-Prime Primary Realtime Clock</Description><StartTime><Timestamp dt:dt="int">0</Timestamp><DateUtc dt:dt="string">2020-11-13T06:24:42Z</DateUtc></StartTime><FrequencyChanges><FrequencyChange><Frequency dt:dt="r8">2699980000</Frequency><Timestamp dt:dt="r8">3.05019408094043E+15</Timestamp><Cur…	좌우반구com(split BVF)_1-013-1	60.021	1.0.0.163	1	-985048867	Professional	2.0.10.242	2.0.10.353	11-13-2020	2020-11-13 오전 6:24:42	15:24:42	2.0.10.248	92	1	{/}	이전	이	전	42	1	92	NULL	NULL	NULL	NULL	NULL	NULL	KSY3	List1	NULL	NULL	NULL	NULL	NULL	NULL	NULL	NULL	NULL	1	{/}	0	3	259020	0	{/}	427
좌우반구com(split BVF)_1	13	1	<?xml version="1.0"?>\n<Clock xmlns:dt="urn:schemas-microsoft-com:datatypes"><Description dt:dt="string">E-Prime Primary Realtime Clock</Description><StartTime><Timestamp dt:dt="int">0</Timestamp><DateUtc dt:dt="string">2020-11-13T06:24:42Z</DateUtc></StartTime><FrequencyChanges><FrequencyChange><Frequency dt:dt="r8">2699980000</Frequency><Timestamp dt:dt="r8">3.05019408094043E+15</Timestamp><Cur…	좌우반구com(split BVF)_1-013-1	60.021	1.0.0.163	1	-985048867	Professional	2.0.10.242	2.0.10.353	11-13-2020	2020-11-13 오전 6:24:42	15:24:42	2.0.10.248	372	2	z	익궤	익	궤	NULL	NULL	NULL	NULL	NULL	NULL	39	1	108	KSY2	List3	NULL	NULL	NULL	NULL	NULL	NULL	NULL	NULL	NULL	1	z	0	4	1135493	0	z	595
좌우반구com(split BVF)_1	13	1	<?xml version="1.0"?>\n<Clock xmlns:dt="urn:schemas-microsoft-com:datatypes"><Description dt:dt="string">E-Prime Primary Realtime Clock</Description><StartTime><Timestamp dt:dt="int">0</Timestamp><DateUtc dt:dt="string">2020-11-13T06:24:42Z</DateUtc></StartTime><FrequencyChanges><FrequencyChange><Frequency dt:dt="r8">2699980000</Frequency><Timestamp dt:dt="r8">3.05019408094043E+15</Timestamp><Cur…	좌우반구com(split BVF)_1-013-1	60.021	1.0.0.163	1	-985048867	Professional	2.0.10.242	2.0.10.353	11-13-2020	2020-11-13 오전 6:24:42	15:24:42	2.0.10.248	199	2	z	익력	익	력	NULL	NULL	NULL	34	1	67	NULL	NULL	NULL	KSY2	List2	NULL	NULL	NULL	NULL	NULL	NULL	NULL	NULL	NULL	0	z	0	4	592119	0	{/}	538
좌우반구com(split BVF)_1	13	1	<?xml version="1.0"?>\n<Clock xmlns:dt="urn:schemas-microsoft-com:datatypes"><Description dt:dt="string">E-Prime Primary Realtime Clock</Description><StartTime><Timestamp dt:dt="int">0</Timestamp><DateUtc dt:dt="string">2020-11-13T06:24:42Z</DateUtc></StartTime><FrequencyChanges><FrequencyChange><Frequency dt:dt="r8">2699980000</Frequency><Timestamp dt:dt="r8">3.05019408094043E+15</Timestamp><Cur…	좌우반구com(split BVF)_1-013-1	60.021	1.0.0.163	1	-985048867	Professional	2.0.10.242	2.0.10.353	11-13-2020	2020-11-13 오전 6:24:42	15:24:42	2.0.10.248	349	1	{/}	인간	인	간	NULL	NULL	NULL	NULL	NULL	NULL	63	1	85	KSY3	List3	NULL	NULL	NULL	NULL	NULL	NULL	NULL	NULL	NULL	1	{/}	0	4	1073115	0	{/}	454
좌우반구com(split BVF)_1	13	1	<?xml version="1.0"?>\n<Clock xmlns:dt="urn:schemas-microsoft-com:datatypes"><Description dt:dt="string">E-Prime Primary Realtime Clock</Description><StartTime><Timestamp dt:dt="int">0</Timestamp><DateUtc dt:dt="string">2020-11-13T06:24:42Z</DateUtc></StartTime><FrequencyChanges><FrequencyChange><Frequency dt:dt="r8">2699980000</Frequency><Timestamp dt:dt="r8">3.05019408094043E+15</Timestamp><Cur…	좌우반구com(split BVF)_1-013-1	60.021	1.0.0.163	1	-985048867	Professional	2.0.10.242	2.0.10.353	11-13-2020	2020-11-13 오전 6:24:42	15:24:42	2.0.10.248	344	1	{/}	인사	인	사	NULL	NULL	NULL	NULL	NULL	NULL	41	1	80	KSY3	List3	NULL	NULL	NULL	NULL	NULL	NULL	NULL	NULL	NULL	1	{/}	1	3	1060652	0	{/}	341
좌우반구com(split BVF)_1	13	1	<?xml version="1.0"?>\n<Clock xmlns:dt="urn:schemas-microsoft-com:datatypes"><Description dt:dt="string">E-Prime Primary Realtime Clock</Description><StartTime><Timestamp dt:dt="int">0</Timestamp><DateUtc dt:dt="string">2020-11-13T06:24:42Z</DateUtc></StartTime><FrequencyChanges><FrequencyChange><Frequency dt:dt="r8">2699980000</Frequency><Timestamp dt:dt="r8">3.05019408094043E+15</Timestamp><Cur…	좌우반구com(split BVF)_1-013-1	60.021	1.0.0.163	1	-985048867	Professional	2.0.10.242	2.0.10.353	11-13-2020	2020-11-13 오전 6:24:42	15:24:42	2.0.10.248	72	1	{/}	인생	인	생	76	1	72	NULL	NULL	NULL	NULL	NULL	NULL	KSY3	List1	NULL	NULL	NULL	NULL	NULL	NULL	NULL	NULL	NULL	1	{/}	0	3	205156	0	{/}	387
좌우반구com(split BVF)_1	13	1	<?xml version="1.0"?>\n<Clock xmlns:dt="urn:schemas-microsoft-com:datatypes"><Description dt:dt="string">E-Prime Primary Realtime Clock</Description><StartTime><Timestamp dt:dt="int">0</Timestamp><DateUtc dt:dt="string">2020-11-13T06:24:42Z</DateUtc></StartTime><FrequencyChanges><FrequencyChange><Frequency dt:dt="r8">2699980000</Frequency><Timestamp dt:dt="r8">3.05019408094043E+15</Timestamp><Cur…	좌우반구com(split BVF)_1-013-1	60.021	1.0.0.163	1	-985048867	Professional	2.0.10.242	2.0.10.353	11-13-2020	2020-11-13 오전 6:24:42	15:24:42	2.0.10.248	147	1	{/}	인연	인	연	NULL	NULL	NULL	98	1	15	NULL	NULL	NULL	KSY3	List2	NULL	NULL	NULL	NULL	NULL	NULL	NULL	NULL	NULL	1	{/}	1	3	452268	0	{/}	448
좌우반구com(split BVF)_1	13	1	<?xml version="1.0"?>\n<Clock xmlns:dt="urn:schemas-microsoft-com:datatypes"><Description dt:dt="string">E-Prime Primary Realtime Clock</Description><StartTime><Timestamp dt:dt="int">0</Timestamp><DateUtc dt:dt="string">2020-11-13T06:24:42Z</DateUtc></StartTime><FrequencyChanges><FrequencyChange><Frequency dt:dt="r8">2699980000</Frequency><Timestamp dt:dt="r8">3.05019408094043E+15</Timestamp><Cur…	좌우반구com(split BVF)_1-013-1	60.021	1.0.0.163	1	-985048867	Professional	2.0.10.242	2.0.10.353	11-13-2020	2020-11-13 오전 6:24:42	15:24:42	2.0.10.248	149	2	z	일려	일	려	NULL	NULL	NULL	82	1	17	NULL	NULL	NULL	KSY	List2	0		1	-1	457416	184		0	0	1	z	0	4	457600	0	z	467
좌우반구com(split BVF)_1	13	1	<?xml version="1.0"?>\n<Clock xmlns:dt="urn:schemas-microsoft-com:datatypes"><Description dt:dt="string">E-Prime Primary Realtime Clock</Description><StartTime><Timestamp dt:dt="int">0</Timestamp><DateUtc dt:dt="string">2020-11-13T06:24:42Z</DateUtc></StartTime><FrequencyChanges><FrequencyChange><Frequency dt:dt="r8">2699980000</Frequency><Timestamp dt:dt="r8">3.05019408094043E+15</Timestamp><Cur…	좌우반구com(split BVF)_1-013-1	60.021	1.0.0.163	1	-985048867	Professional	2.0.10.242	2.0.10.353	11-13-2020	2020-11-13 오전 6:24:42	15:24:42	2.0.10.248	58	2	z	일섭	일	섭	56	1	58	NULL	NULL	NULL	NULL	NULL	NULL	KSY2	List1	NULL	NULL	NULL	NULL	NULL	NULL	NULL	NULL	NULL	1	z	0	3	167369	0	z	519
좌우반구com(split BVF)_1	13	1	<?xml version="1.0"?>\n<Clock xmlns:dt="urn:schemas-microsoft-com:datatypes"><Description dt:dt="string">E-Prime Primary Realtime Clock</Description><StartTime><Timestamp dt:dt="int">0</Timestamp><DateUtc dt:dt="string">2020-11-13T06:24:42Z</DateUtc></StartTime><FrequencyChanges><FrequencyChange><Frequency dt:dt="r8">2699980000</Frequency><Timestamp dt:dt="r8">3.05019408094043E+15</Timestamp><Cur…	좌우반구com(split BVF)_1-013-1	60.021	1.0.0.163	1	-985048867	Professional	2.0.10.242	2.0.10.353	11-13-2020	2020-11-13 오전 6:24:42	15:24:42	2.0.10.248	6	2	z	임택	임	택	102	1	6	NULL	NULL	NULL	NULL	NULL	NULL	KSY2	List1	NULL	NULL	NULL	NULL	NULL	NULL	NULL	NULL	NULL	1	z	1	3	29851	0	z	495
좌우반구com(split BVF)_1	13	1	<?xml version="1.0"?>\n<Clock xmlns:dt="urn:schemas-microsoft-com:datatypes"><Description dt:dt="string">E-Prime Primary Realtime Clock</Description><StartTime><Timestamp dt:dt="int">0</Timestamp><DateUtc dt:dt="string">2020-11-13T06:24:42Z</DateUtc></StartTime><FrequencyChanges><FrequencyChange><Frequency dt:dt="r8">2699980000</Frequency><Timestamp dt:dt="r8">3.05019408094043E+15</Timestamp><Cur…	좌우반구com(split BVF)_1-013-1	60.021	1.0.0.163	1	-985048867	Professional	2.0.10.242	2.0.10.353	11-13-2020	2020-11-13 오전 6:24:42	15:24:42	2.0.10.248	152	1	{/}	입구	입	구	NULL	NULL	NULL	37	1	20	NULL	NULL	NULL	KSY3	List2	NULL	NULL	NULL	NULL	NULL	NULL	NULL	NULL	NULL	0	{/}	0	4	465514	0	z	953
좌우반구com(split BVF)_1	13	1	<?xml version="1.0"?>\n<Clock xmlns:dt="urn:schemas-microsoft-com:datatypes"><Description dt:dt="string">E-Prime Primary Realtime Clock</Description><StartTime><Timestamp dt:dt="int">0</Timestamp><DateUtc dt:dt="string">2020-11-13T06:24:42Z</DateUtc></StartTime><FrequencyChanges><FrequencyChange><Frequency dt:dt="r8">2699980000</Frequency><Timestamp dt:dt="r8">3.05019408094043E+15</Timestamp><Cur…	좌우반구com(split BVF)_1-013-1	60.021	1.0.0.163	1	-985048867	Professional	2.0.10.242	2.0.10.353	11-13-2020	2020-11-13 오전 6:24:42	15:24:42	2.0.10.248	294	2	z	입목	입	목	NULL	NULL	NULL	NULL	NULL	NULL	120	1	30	KSY3	List3	NULL	NULL	NULL	NULL	NULL	NULL	NULL	NULL	NULL	1	z	0	3	926983	0	z	640
좌우반구com(split BVF)_1	13	1	<?xml version="1.0"?>\n<Clock xmlns:dt="urn:schemas-microsoft-com:datatypes"><Description dt:dt="string">E-Prime Primary Realtime Clock</Description><StartTime><Timestamp dt:dt="int">0</Timestamp><DateUtc dt:dt="string">2020-11-13T06:24:42Z</DateUtc></StartTime><FrequencyChanges><FrequencyChange><Frequency dt:dt="r8">2699980000</Frequency><Timestamp dt:dt="r8">3.05019408094043E+15</Timestamp><Cur…	좌우반구com(split BVF)_1-013-1	60.021	1.0.0.163	1	-985048867	Professional	2.0.10.242	2.0.10.353	11-13-2020	2020-11-13 오전 6:24:42	15:24:42	2.0.10.248	267	2	z	입화	입	화	NULL	NULL	NULL	NULL	NULL	NULL	104	1	3	KSY3	List3	NULL	NULL	NULL	NULL	NULL	NULL	NULL	NULL	NULL	1	z	0	4	854626	0	z	627
좌우반구com(split BVF)_1	13	1	<?xml version="1.0"?>\n<Clock xmlns:dt="urn:schemas-microsoft-com:datatypes"><Description dt:dt="string">E-Prime Primary Realtime Clock</Description><StartTime><Timestamp dt:dt="int">0</Timestamp><DateUtc dt:dt="string">2020-11-13T06:24:42Z</DateUtc></StartTime><FrequencyChanges><FrequencyChange><Frequency dt:dt="r8">2699980000</Frequency><Timestamp dt:dt="r8">3.05019408094043E+15</Timestamp><Cur…	좌우반구com(split BVF)_1-013-1	60.021	1.0.0.163	1	-985048867	Professional	2.0.10.242	2.0.10.353	11-13-2020	2020-11-13 오전 6:24:42	15:24:42	2.0.10.248	337	2	z	자름	자	름	NULL	NULL	NULL	NULL	NULL	NULL	2	1	73	KSY2	List3	NULL	NULL	NULL	NULL	NULL	NULL	NULL	NULL	NULL	0	z	0	3	1042709	0	{/}	453
좌우반구com(split BVF)_1	13	1	<?xml version="1.0"?>\n<Clock xmlns:dt="urn:schemas-microsoft-com:datatypes"><Description dt:dt="string">E-Prime Primary Realtime Clock</Description><StartTime><Timestamp dt:dt="int">0</Timestamp><DateUtc dt:dt="string">2020-11-13T06:24:42Z</DateUtc></StartTime><FrequencyChanges><FrequencyChange><Frequency dt:dt="r8">2699980000</Frequency><Timestamp dt:dt="r8">3.05019408094043E+15</Timestamp><Cur…	좌우반구com(split BVF)_1-013-1	60.021	1.0.0.163	1	-985048867	Professional	2.0.10.242	2.0.10.353	11-13-2020	2020-11-13 오전 6:24:42	15:24:42	2.0.10.248	327	1	{/}	자리	자	리	NULL	NULL	NULL	NULL	NULL	NULL	115	1	63	KSY3	List3	NULL	NULL	NULL	NULL	NULL	NULL	NULL	NULL	NULL	1	{/}	0	3	1015252	0	{/}	734
좌우반구com(split BVF)_1	13	1	<?xml version="1.0"?>\n<Clock xmlns:dt="urn:schemas-microsoft-com:datatypes"><Description dt:dt="string">E-Prime Primary Realtime Clock</Description><StartTime><Timestamp dt:dt="int">0</Timestamp><DateUtc dt:dt="string">2020-11-13T06:24:42Z</DateUtc></StartTime><FrequencyChanges><FrequencyChange><Frequency dt:dt="r8">2699980000</Frequency><Timestamp dt:dt="r8">3.05019408094043E+15</Timestamp><Cur…	좌우반구com(split BVF)_1-013-1	60.021	1.0.0.163	1	-985048867	Professional	2.0.10.242	2.0.10.353	11-13-2020	2020-11-13 오전 6:24:42	15:24:42	2.0.10.248	99	1	{/}	자본	자	본	16	1	99	NULL	NULL	NULL	NULL	NULL	NULL	KSY3	List1	NULL	NULL	NULL	NULL	NULL	NULL	NULL	NULL	NULL	1	{/}	0	4	277514	0	{/}	719
좌우반구com(split BVF)_1	13	1	<?xml version="1.0"?>\n<Clock xmlns:dt="urn:schemas-microsoft-com:datatypes"><Description dt:dt="string">E-Prime Primary Realtime Clock</Description><StartTime><Timestamp dt:dt="int">0</Timestamp><DateUtc dt:dt="string">2020-11-13T06:24:42Z</DateUtc></StartTime><FrequencyChanges><FrequencyChange><Frequency dt:dt="r8">2699980000</Frequency><Timestamp dt:dt="r8">3.05019408094043E+15</Timestamp><Cur…	좌우반구com(split BVF)_1-013-1	60.021	1.0.0.163	1	-985048867	Professional	2.0.10.242	2.0.10.353	11-13-2020	2020-11-13 오전 6:24:42	15:24:42	2.0.10.248	218	1	{/}	자체	자	체	NULL	NULL	NULL	90	1	86	NULL	NULL	NULL	KSY3	List2	NULL	NULL	NULL	NULL	NULL	NULL	NULL	NULL	NULL	1	{/}	0	4	644317	0	{/}	459
좌우반구com(split BVF)_1	13	1	<?xml version="1.0"?>\n<Clock xmlns:dt="urn:schemas-microsoft-com:datatypes"><Description dt:dt="string">E-Prime Primary Realtime Clock</Description><StartTime><Timestamp dt:dt="int">0</Timestamp><DateUtc dt:dt="string">2020-11-13T06:24:42Z</DateUtc></StartTime><FrequencyChanges><FrequencyChange><Frequency dt:dt="r8">2699980000</Frequency><Timestamp dt:dt="r8">3.05019408094043E+15</Timestamp><Cur…	좌우반구com(split BVF)_1-013-1	60.021	1.0.0.163	1	-985048867	Professional	2.0.10.242	2.0.10.353	11-13-2020	2020-11-13 오전 6:24:42	15:24:42	2.0.10.248	278	2	z	작락	작	락	NULL	NULL	NULL	NULL	NULL	NULL	52	1	14	KSY	List3	0		0	-1	883632	183		0	0	1	z	0	3	883815	0	z	631
좌우반구com(split BVF)_1	13	1	<?xml version="1.0"?>\n<Clock xmlns:dt="urn:schemas-microsoft-com:datatypes"><Description dt:dt="string">E-Prime Primary Realtime Clock</Description><StartTime><Timestamp dt:dt="int">0</Timestamp><DateUtc dt:dt="string">2020-11-13T06:24:42Z</DateUtc></StartTime><FrequencyChanges><FrequencyChange><Frequency dt:dt="r8">2699980000</Frequency><Timestamp dt:dt="r8">3.05019408094043E+15</Timestamp><Cur…	좌우반구com(split BVF)_1-013-1	60.021	1.0.0.163	1	-985048867	Professional	2.0.10.242	2.0.10.353	11-13-2020	2020-11-13 오전 6:24:42	15:24:42	2.0.10.248	189	1	{/}	작품	작	품	NULL	NULL	NULL	15	1	57	NULL	NULL	NULL	KSY3	List2	NULL	NULL	NULL	NULL	NULL	NULL	NULL	NULL	NULL	1	{/}	0	3	565178	0	{/}	376
좌우반구com(split BVF)_1	13	1	<?xml version="1.0"?>\n<Clock xmlns:dt="urn:schemas-microsoft-com:datatypes"><Description dt:dt="string">E-Prime Primary Realtime Clock</Description><StartTime><Timestamp dt:dt="int">0</Timestamp><DateUtc dt:dt="string">2020-11-13T06:24:42Z</DateUtc></StartTime><FrequencyChanges><FrequencyChange><Frequency dt:dt="r8">2699980000</Frequency><Timestamp dt:dt="r8">3.05019408094043E+15</Timestamp><Cur…	좌우반구com(split BVF)_1-013-1	60.021	1.0.0.163	1	-985048867	Professional	2.0.10.242	2.0.10.353	11-13-2020	2020-11-13 오전 6:24:42	15:24:42	2.0.10.248	256	1	{/}	재계	재	계	NULL	NULL	NULL	29	1	124	NULL	NULL	NULL	KSY3	List2	NULL	NULL	NULL	NULL	NULL	NULL	NULL	NULL	NULL	0	{/}	0	3	748280	0	z	591
좌우반구com(split BVF)_1	13	1	<?xml version="1.0"?>\n<Clock xmlns:dt="urn:schemas-microsoft-com:datatypes"><Description dt:dt="string">E-Prime Primary Realtime Clock</Description><StartTime><Timestamp dt:dt="int">0</Timestamp><DateUtc dt:dt="string">2020-11-13T06:24:42Z</DateUtc></StartTime><FrequencyChanges><FrequencyChange><Frequency dt:dt="r8">2699980000</Frequency><Timestamp dt:dt="r8">3.05019408094043E+15</Timestamp><Cur…	좌우반구com(split BVF)_1-013-1	60.021	1.0.0.163	1	-985048867	Professional	2.0.10.242	2.0.10.353	11-13-2020	2020-11-13 오전 6:24:42	15:24:42	2.0.10.248	192	2	z	적태	적	태	NULL	NULL	NULL	17	1	60	NULL	NULL	NULL	KSY2	List2	NULL	NULL	NULL	NULL	NULL	NULL	NULL	NULL	NULL	0	z	1	3	573025	0	{/}	577
좌우반구com(split BVF)_1	13	1	<?xml version="1.0"?>\n<Clock xmlns:dt="urn:schemas-microsoft-com:datatypes"><Description dt:dt="string">E-Prime Primary Realtime Clock</Description><StartTime><Timestamp dt:dt="int">0</Timestamp><DateUtc dt:dt="string">2020-11-13T06:24:42Z</DateUtc></StartTime><FrequencyChanges><FrequencyChange><Frequency dt:dt="r8">2699980000</Frequency><Timestamp dt:dt="r8">3.05019408094043E+15</Timestamp><Cur…	좌우반구com(split BVF)_1-013-1	60.021	1.0.0.163	1	-985048867	Professional	2.0.10.242	2.0.10.353	11-13-2020	2020-11-13 오전 6:24:42	15:24:42	2.0.10.248	89	1	{/}	전략	전	략	51	1	89	NULL	NULL	NULL	NULL	NULL	NULL	KSY3	List1	NULL	NULL	NULL	NULL	NULL	NULL	NULL	NULL	NULL	1	{/}	0	3	251006	0	{/}	457
좌우반구com(split BVF)_1	13	1	<?xml version="1.0"?>\n<Clock xmlns:dt="urn:schemas-microsoft-com:datatypes"><Description dt:dt="string">E-Prime Primary Realtime Clock</Description><StartTime><Timestamp dt:dt="int">0</Timestamp><DateUtc dt:dt="string">2020-11-13T06:24:42Z</DateUtc></StartTime><FrequencyChanges><FrequencyChange><Frequency dt:dt="r8">2699980000</Frequency><Timestamp dt:dt="r8">3.05019408094043E+15</Timestamp><Cur…	좌우반구com(split BVF)_1-013-1	60.021	1.0.0.163	1	-985048867	Professional	2.0.10.242	2.0.10.353	11-13-2020	2020-11-13 오전 6:24:42	15:24:42	2.0.10.248	200	1	{/}	전통	전	통	NULL	NULL	NULL	35	1	68	NULL	NULL	NULL	KSY3	List2	NULL	NULL	NULL	NULL	NULL	NULL	NULL	NULL	NULL	1	{/}	0	4	594868	0	{/}	421
좌우반구com(split BVF)_1	13	1	<?xml version="1.0"?>\n<Clock xmlns:dt="urn:schemas-microsoft-com:datatypes"><Description dt:dt="string">E-Prime Primary Realtime Clock</Description><StartTime><Timestamp dt:dt="int">0</Timestamp><DateUtc dt:dt="string">2020-11-13T06:24:42Z</DateUtc></StartTime><FrequencyChanges><FrequencyChange><Frequency dt:dt="r8">2699980000</Frequency><Timestamp dt:dt="r8">3.05019408094043E+15</Timestamp><Cur…	좌우반구com(split BVF)_1-013-1	60.021	1.0.0.163	1	-985048867	Professional	2.0.10.242	2.0.10.353	11-13-2020	2020-11-13 오전 6:24:42	15:24:42	2.0.10.248	33	2	z	전필	전	필	41	1	33	NULL	NULL	NULL	NULL	NULL	NULL	KSY	List1	0		0	-1	100626	184		0	0	0	z	0	4	100810	0	{/}	631
좌우반구com(split BVF)_1	13	1	<?xml version="1.0"?>\n<Clock xmlns:dt="urn:schemas-microsoft-com:datatypes"><Description dt:dt="string">E-Prime Primary Realtime Clock</Description><StartTime><Timestamp dt:dt="int">0</Timestamp><DateUtc dt:dt="string">2020-11-13T06:24:42Z</DateUtc></StartTime><FrequencyChanges><FrequencyChange><Frequency dt:dt="r8">2699980000</Frequency><Timestamp dt:dt="r8">3.05019408094043E+15</Timestamp><Cur…	좌우반구com(split BVF)_1-013-1	60.021	1.0.0.163	1	-985048867	Professional	2.0.10.242	2.0.10.353	11-13-2020	2020-11-13 오전 6:24:42	15:24:42	2.0.10.248	109	1	{/}	절감	절	감	45	1	109	NULL	NULL	NULL	NULL	NULL	NULL	KSY3	List1	NULL	NULL	NULL	NULL	NULL	NULL	NULL	NULL	NULL	1	{/}	0	3	305570	0	{/}	428
좌우반구com(split BVF)_1	13	1	<?xml version="1.0"?>\n<Clock xmlns:dt="urn:schemas-microsoft-com:datatypes"><Description dt:dt="string">E-Prime Primary Realtime Clock</Description><StartTime><Timestamp dt:dt="int">0</Timestamp><DateUtc dt:dt="string">2020-11-13T06:24:42Z</DateUtc></StartTime><FrequencyChanges><FrequencyChange><Frequency dt:dt="r8">2699980000</Frequency><Timestamp dt:dt="r8">3.05019408094043E+15</Timestamp><Cur…	좌우반구com(split BVF)_1-013-1	60.021	1.0.0.163	1	-985048867	Professional	2.0.10.242	2.0.10.353	11-13-2020	2020-11-13 오전 6:24:42	15:24:42	2.0.10.248	13	2	z	절보	절	보	101	1	13	NULL	NULL	NULL	NULL	NULL	NULL	KSY3	List1	NULL	NULL	NULL	NULL	NULL	NULL	NULL	NULL	NULL	1	z	0	3	48045	0	z	486
좌우반구com(split BVF)_1	13	1	<?xml version="1.0"?>\n<Clock xmlns:dt="urn:schemas-microsoft-com:datatypes"><Description dt:dt="string">E-Prime Primary Realtime Clock</Description><StartTime><Timestamp dt:dt="int">0</Timestamp><DateUtc dt:dt="string">2020-11-13T06:24:42Z</DateUtc></StartTime><FrequencyChanges><FrequencyChange><Frequency dt:dt="r8">2699980000</Frequency><Timestamp dt:dt="r8">3.05019408094043E+15</Timestamp><Cur…	좌우반구com(split BVF)_1-013-1	60.021	1.0.0.163	1	-985048867	Professional	2.0.10.242	2.0.10.353	11-13-2020	2020-11-13 오전 6:24:42	15:24:42	2.0.10.248	285	2	z	절속	절	속	NULL	NULL	NULL	NULL	NULL	NULL	84	1	21	KSY3	List3	NULL	NULL	NULL	NULL	NULL	NULL	NULL	NULL	NULL	1	z	0	3	902775	0	z	536
좌우반구com(split BVF)_1	13	1	<?xml version="1.0"?>\n<Clock xmlns:dt="urn:schemas-microsoft-com:datatypes"><Description dt:dt="string">E-Prime Primary Realtime Clock</Description><StartTime><Timestamp dt:dt="int">0</Timestamp><DateUtc dt:dt="string">2020-11-13T06:24:42Z</DateUtc></StartTime><FrequencyChanges><FrequencyChange><Frequency dt:dt="r8">2699980000</Frequency><Timestamp dt:dt="r8">3.05019408094043E+15</Timestamp><Cur…	좌우반구com(split BVF)_1-013-1	60.021	1.0.0.163	1	-985048867	Professional	2.0.10.242	2.0.10.353	11-13-2020	2020-11-13 오전 6:24:42	15:24:42	2.0.10.248	43	1	{/}	절차	절	차	131	1	43	NULL	NULL	NULL	NULL	NULL	NULL	KSY3	List1	NULL	NULL	NULL	NULL	NULL	NULL	NULL	NULL	NULL	1	{/}	0	3	127417	0	{/}	290
좌우반구com(split BVF)_1	13	1	<?xml version="1.0"?>\n<Clock xmlns:dt="urn:schemas-microsoft-com:datatypes"><Description dt:dt="string">E-Prime Primary Realtime Clock</Description><StartTime><Timestamp dt:dt="int">0</Timestamp><DateUtc dt:dt="string">2020-11-13T06:24:42Z</DateUtc></StartTime><FrequencyChanges><FrequencyChange><Frequency dt:dt="r8">2699980000</Frequency><Timestamp dt:dt="r8">3.05019408094043E+15</Timestamp><Cur…	좌우반구com(split BVF)_1-013-1	60.021	1.0.0.163	1	-985048867	Professional	2.0.10.242	2.0.10.353	11-13-2020	2020-11-13 오전 6:24:42	15:24:42	2.0.10.248	53	1	{/}	정도	정	도	94	1	53	NULL	NULL	NULL	NULL	NULL	NULL	KSY3	List1	NULL	NULL	NULL	NULL	NULL	NULL	NULL	NULL	NULL	1	{/}	1	3	154007	0	{/}	449
좌우반구com(split BVF)_1	13	1	<?xml version="1.0"?>\n<Clock xmlns:dt="urn:schemas-microsoft-com:datatypes"><Description dt:dt="string">E-Prime Primary Realtime Clock</Description><StartTime><Timestamp dt:dt="int">0</Timestamp><DateUtc dt:dt="string">2020-11-13T06:24:42Z</DateUtc></StartTime><FrequencyChanges><FrequencyChange><Frequency dt:dt="r8">2699980000</Frequency><Timestamp dt:dt="r8">3.05019408094043E+15</Timestamp><Cur…	좌우반구com(split BVF)_1-013-1	60.021	1.0.0.163	1	-985048867	Professional	2.0.10.242	2.0.10.353	11-13-2020	2020-11-13 오전 6:24:42	15:24:42	2.0.10.248	193	1	{/}	정오	정	오	NULL	NULL	NULL	107	1	61	NULL	NULL	NULL	KSY3	List2	NULL	NULL	NULL	NULL	NULL	NULL	NULL	NULL	NULL	1	{/}	0	4	575808	0	{/}	457
좌우반구com(split BVF)_1	13	1	<?xml version="1.0"?>\n<Clock xmlns:dt="urn:schemas-microsoft-com:datatypes"><Description dt:dt="string">E-Prime Primary Realtime Clock</Description><StartTime><Timestamp dt:dt="int">0</Timestamp><DateUtc dt:dt="string">2020-11-13T06:24:42Z</DateUtc></StartTime><FrequencyChanges><FrequencyChange><Frequency dt:dt="r8">2699980000</Frequency><Timestamp dt:dt="r8">3.05019408094043E+15</Timestamp><Cur…	좌우반구com(split BVF)_1-013-1	60.021	1.0.0.163	1	-985048867	Professional	2.0.10.242	2.0.10.353	11-13-2020	2020-11-13 오전 6:24:42	15:24:42	2.0.10.248	132	1	{/}	정책	정	책	9	1	132	NULL	NULL	NULL	NULL	NULL	NULL	KSY3	List1	NULL	NULL	NULL	NULL	NULL	NULL	NULL	NULL	NULL	1	{/}	1	3	367048	0	{/}	453
좌우반구com(split BVF)_1	13	1	<?xml version="1.0"?>\n<Clock xmlns:dt="urn:schemas-microsoft-com:datatypes"><Description dt:dt="string">E-Prime Primary Realtime Clock</Description><StartTime><Timestamp dt:dt="int">0</Timestamp><DateUtc dt:dt="string">2020-11-13T06:24:42Z</DateUtc></StartTime><FrequencyChanges><FrequencyChange><Frequency dt:dt="r8">2699980000</Frequency><Timestamp dt:dt="r8">3.05019408094043E+15</Timestamp><Cur…	좌우반구com(split BVF)_1-013-1	60.021	1.0.0.163	1	-985048867	Professional	2.0.10.242	2.0.10.353	11-13-2020	2020-11-13 오전 6:24:42	15:24:42	2.0.10.248	103	2	z	제경	제	경	109	1	103	NULL	NULL	NULL	NULL	NULL	NULL	KSY2	List1	NULL	NULL	NULL	NULL	NULL	NULL	NULL	NULL	NULL	1	z	0	4	288860	0	z	396
좌우반구com(split BVF)_1	13	1	<?xml version="1.0"?>\n<Clock xmlns:dt="urn:schemas-microsoft-com:datatypes"><Description dt:dt="string">E-Prime Primary Realtime Clock</Description><StartTime><Timestamp dt:dt="int">0</Timestamp><DateUtc dt:dt="string">2020-11-13T06:24:42Z</DateUtc></StartTime><FrequencyChanges><FrequencyChange><Frequency dt:dt="r8">2699980000</Frequency><Timestamp dt:dt="r8">3.05019408094043E+15</Timestamp><Cur…	좌우반구com(split BVF)_1-013-1	60.021	1.0.0.163	1	-985048867	Professional	2.0.10.242	2.0.10.353	11-13-2020	2020-11-13 오전 6:24:42	15:24:42	2.0.10.248	378	1	{/}	제도	제	도	NULL	NULL	NULL	NULL	NULL	NULL	75	1	114	KSY3	List3	NULL	NULL	NULL	NULL	NULL	NULL	NULL	NULL	NULL	1	{/}	0	4	1152337	0	{/}	431
좌우반구com(split BVF)_1	13	1	<?xml version="1.0"?>\n<Clock xmlns:dt="urn:schemas-microsoft-com:datatypes"><Description dt:dt="string">E-Prime Primary Realtime Clock</Description><StartTime><Timestamp dt:dt="int">0</Timestamp><DateUtc dt:dt="string">2020-11-13T06:24:42Z</DateUtc></StartTime><FrequencyChanges><FrequencyChange><Frequency dt:dt="r8">2699980000</Frequency><Timestamp dt:dt="r8">3.05019408094043E+15</Timestamp><Cur…	좌우반구com(split BVF)_1-013-1	60.021	1.0.0.163	1	-985048867	Professional	2.0.10.242	2.0.10.353	11-13-2020	2020-11-13 오전 6:24:42	15:24:42	2.0.10.248	276	2	z	제란	제	란	NULL	NULL	NULL	NULL	NULL	NULL	7	1	12	KSY	List3	0		0	-1	878317	183		0	0	1	z	0	3	878500	0	z	448
좌우반구com(split BVF)_1	13	1	<?xml version="1.0"?>\n<Clock xmlns:dt="urn:schemas-microsoft-com:datatypes"><Description dt:dt="string">E-Prime Primary Realtime Clock</Description><StartTime><Timestamp dt:dt="int">0</Timestamp><DateUtc dt:dt="string">2020-11-13T06:24:42Z</DateUtc></StartTime><FrequencyChanges><FrequencyChange><Frequency dt:dt="r8">2699980000</Frequency><Timestamp dt:dt="r8">3.05019408094043E+15</Timestamp><Cur…	좌우반구com(split BVF)_1-013-1	60.021	1.0.0.163	1	-985048867	Professional	2.0.10.242	2.0.10.353	11-13-2020	2020-11-13 오전 6:24:42	15:24:42	2.0.10.248	391	1	{/}	제안	제	안	NULL	NULL	NULL	NULL	NULL	NULL	40	1	127	KSY3	List3	NULL	NULL	NULL	NULL	NULL	NULL	NULL	NULL	NULL	1	{/}	1	3	1187757	0	{/}	446
좌우반구com(split BVF)_1	13	1	<?xml version="1.0"?>\n<Clock xmlns:dt="urn:schemas-microsoft-com:datatypes"><Description dt:dt="string">E-Prime Primary Realtime Clock</Description><StartTime><Timestamp dt:dt="int">0</Timestamp><DateUtc dt:dt="string">2020-11-13T06:24:42Z</DateUtc></StartTime><FrequencyChanges><FrequencyChange><Frequency dt:dt="r8">2699980000</Frequency><Timestamp dt:dt="r8">3.05019408094043E+15</Timestamp><Cur…	좌우반구com(split BVF)_1-013-1	60.021	1.0.0.163	1	-985048867	Professional	2.0.10.242	2.0.10.353	11-13-2020	2020-11-13 오전 6:24:42	15:24:42	2.0.10.248	90	1	{/}	제품	제	품	79	1	90	NULL	NULL	NULL	NULL	NULL	NULL	KSY3	List1	NULL	NULL	NULL	NULL	NULL	NULL	NULL	NULL	NULL	1	{/}	0	3	253672	0	{/}	423
좌우반구com(split BVF)_1	13	1	<?xml version="1.0"?>\n<Clock xmlns:dt="urn:schemas-microsoft-com:datatypes"><Description dt:dt="string">E-Prime Primary Realtime Clock</Description><StartTime><Timestamp dt:dt="int">0</Timestamp><DateUtc dt:dt="string">2020-11-13T06:24:42Z</DateUtc></StartTime><FrequencyChanges><FrequencyChange><Frequency dt:dt="r8">2699980000</Frequency><Timestamp dt:dt="r8">3.05019408094043E+15</Timestamp><Cur…	좌우반구com(split BVF)_1-013-1	60.021	1.0.0.163	1	-985048867	Professional	2.0.10.242	2.0.10.353	11-13-2020	2020-11-13 오전 6:24:42	15:24:42	2.0.10.248	145	1	{/}	조건	조	건	NULL	NULL	NULL	79	1	13	NULL	NULL	NULL	KSY3	List2	NULL	NULL	NULL	NULL	NULL	NULL	NULL	NULL	NULL	1	{/}	0	3	446987	0	{/}	465
좌우반구com(split BVF)_1	13	1	<?xml version="1.0"?>\n<Clock xmlns:dt="urn:schemas-microsoft-com:datatypes"><Description dt:dt="string">E-Prime Primary Realtime Clock</Description><StartTime><Timestamp dt:dt="int">0</Timestamp><DateUtc dt:dt="string">2020-11-13T06:24:42Z</DateUtc></StartTime><FrequencyChanges><FrequencyChange><Frequency dt:dt="r8">2699980000</Frequency><Timestamp dt:dt="r8">3.05019408094043E+15</Timestamp><Cur…	좌우반구com(split BVF)_1-013-1	60.021	1.0.0.163	1	-985048867	Professional	2.0.10.242	2.0.10.353	11-13-2020	2020-11-13 오전 6:24:42	15:24:42	2.0.10.248	329	1	{/}	조례	조	례	NULL	NULL	NULL	NULL	NULL	NULL	88	1	65	KSY3	List3	NULL	NULL	NULL	NULL	NULL	NULL	NULL	NULL	NULL	1	{/}	0	3	1020700	0	{/}	510
좌우반구com(split BVF)_1	13	1	<?xml version="1.0"?>\n<Clock xmlns:dt="urn:schemas-microsoft-com:datatypes"><Description dt:dt="string">E-Prime Primary Realtime Clock</Description><StartTime><Timestamp dt:dt="int">0</Timestamp><DateUtc dt:dt="string">2020-11-13T06:24:42Z</DateUtc></StartTime><FrequencyChanges><FrequencyChange><Frequency dt:dt="r8">2699980000</Frequency><Timestamp dt:dt="r8">3.05019408094043E+15</Timestamp><Cur…	좌우반구com(split BVF)_1-013-1	60.021	1.0.0.163	1	-985048867	Professional	2.0.10.242	2.0.10.353	11-13-2020	2020-11-13 오전 6:24:42	15:24:42	2.0.10.248	61	1	{/}	조직	조	직	93	1	61	NULL	NULL	NULL	NULL	NULL	NULL	KSY3	List1	NULL	NULL	NULL	NULL	NULL	NULL	NULL	NULL	NULL	1	{/}	0	3	175300	0	{/}	396
좌우반구com(split BVF)_1	13	1	<?xml version="1.0"?>\n<Clock xmlns:dt="urn:schemas-microsoft-com:datatypes"><Description dt:dt="string">E-Prime Primary Realtime Clock</Description><StartTime><Timestamp dt:dt="int">0</Timestamp><DateUtc dt:dt="string">2020-11-13T06:24:42Z</DateUtc></StartTime><FrequencyChanges><FrequencyChange><Frequency dt:dt="r8">2699980000</Frequency><Timestamp dt:dt="r8">3.05019408094043E+15</Timestamp><Cur…	좌우반구com(split BVF)_1-013-1	60.021	1.0.0.163	1	-985048867	Professional	2.0.10.242	2.0.10.353	11-13-2020	2020-11-13 오전 6:24:42	15:24:42	2.0.10.248	8	1	{/}	종류	종	류	116	1	8	NULL	NULL	NULL	NULL	NULL	NULL	KSY3	List1	NULL	NULL	NULL	NULL	NULL	NULL	NULL	NULL	NULL	1	{/}	0	3	35083	0	{/}	351
좌우반구com(split BVF)_1	13	1	<?xml version="1.0"?>\n<Clock xmlns:dt="urn:schemas-microsoft-com:datatypes"><Description dt:dt="string">E-Prime Primary Realtime Clock</Description><StartTime><Timestamp dt:dt="int">0</Timestamp><DateUtc dt:dt="string">2020-11-13T06:24:42Z</DateUtc></StartTime><FrequencyChanges><FrequencyChange><Frequency dt:dt="r8">2699980000</Frequency><Timestamp dt:dt="r8">3.05019408094043E+15</Timestamp><Cur…	좌우반구com(split BVF)_1-013-1	60.021	1.0.0.163	1	-985048867	Professional	2.0.10.242	2.0.10.353	11-13-2020	2020-11-13 오전 6:24:42	15:24:42	2.0.10.248	364	2	z	종백	종	백	NULL	NULL	NULL	NULL	NULL	NULL	12	1	100	KSY2	List3	NULL	NULL	NULL	NULL	NULL	NULL	NULL	NULL	NULL	0	z	0	3	1112634	0	{/}	511
좌우반구com(split BVF)_1	13	1	<?xml version="1.0"?>\n<Clock xmlns:dt="urn:schemas-microsoft-com:datatypes"><Description dt:dt="string">E-Prime Primary Realtime Clock</Description><StartTime><Timestamp dt:dt="int">0</Timestamp><DateUtc dt:dt="string">2020-11-13T06:24:42Z</DateUtc></StartTime><FrequencyChanges><FrequencyChange><Frequency dt:dt="r8">2699980000</Frequency><Timestamp dt:dt="r8">3.05019408094043E+15</Timestamp><Cur…	좌우반구com(split BVF)_1-013-1	60.021	1.0.0.163	1	-985048867	Professional	2.0.10.242	2.0.10.353	11-13-2020	2020-11-13 오전 6:24:42	15:24:42	2.0.10.248	394	2	z	죽거	죽	거	NULL	NULL	NULL	NULL	NULL	NULL	105	1	130	KSY3	List3	NULL	NULL	NULL	NULL	NULL	NULL	NULL	NULL	NULL	1	z	0	4	1195705	0	z	550
좌우반구com(split BVF)_1	13	1	<?xml version="1.0"?>\n<Clock xmlns:dt="urn:schemas-microsoft-com:datatypes"><Description dt:dt="string">E-Prime Primary Realtime Clock</Description><StartTime><Timestamp dt:dt="int">0</Timestamp><DateUtc dt:dt="string">2020-11-13T06:24:42Z</DateUtc></StartTime><FrequencyChanges><FrequencyChange><Frequency dt:dt="r8">2699980000</Frequency><Timestamp dt:dt="r8">3.05019408094043E+15</Timestamp><Cur…	좌우반구com(split BVF)_1-013-1	60.021	1.0.0.163	1	-985048867	Professional	2.0.10.242	2.0.10.353	11-13-2020	2020-11-13 오전 6:24:42	15:24:42	2.0.10.248	360	1	{/}	죽음	죽	음	NULL	NULL	NULL	NULL	NULL	NULL	61	1	96	KSY3	List3	NULL	NULL	NULL	NULL	NULL	NULL	NULL	NULL	NULL	1	{/}	0	3	1102254	0	{/}	403
좌우반구com(split BVF)_1	13	1	<?xml version="1.0"?>\n<Clock xmlns:dt="urn:schemas-microsoft-com:datatypes"><Description dt:dt="string">E-Prime Primary Realtime Clock</Description><StartTime><Timestamp dt:dt="int">0</Timestamp><DateUtc dt:dt="string">2020-11-13T06:24:42Z</DateUtc></StartTime><FrequencyChanges><FrequencyChange><Frequency dt:dt="r8">2699980000</Frequency><Timestamp dt:dt="r8">3.05019408094043E+15</Timestamp><Cur…	좌우반구com(split BVF)_1-013-1	60.021	1.0.0.163	1	-985048867	Professional	2.0.10.242	2.0.10.353	11-13-2020	2020-11-13 오전 6:24:42	15:24:42	2.0.10.248	22	1	{/}	준거	준	거	39	1	22	NULL	NULL	NULL	NULL	NULL	NULL	KSY3	List1	NULL	NULL	NULL	NULL	NULL	NULL	NULL	NULL	NULL	1	{/}	1	3	71886	0	{/}	492
좌우반구com(split BVF)_1	13	1	<?xml version="1.0"?>\n<Clock xmlns:dt="urn:schemas-microsoft-com:datatypes"><Description dt:dt="string">E-Prime Primary Realtime Clock</Description><StartTime><Timestamp dt:dt="int">0</Timestamp><DateUtc dt:dt="string">2020-11-13T06:24:42Z</DateUtc></StartTime><FrequencyChanges><FrequencyChange><Frequency dt:dt="r8">2699980000</Frequency><Timestamp dt:dt="r8">3.05019408094043E+15</Timestamp><Cur…	좌우반구com(split BVF)_1-013-1	60.021	1.0.0.163	1	-985048867	Professional	2.0.10.242	2.0.10.353	11-13-2020	2020-11-13 오전 6:24:42	15:24:42	2.0.10.248	117	2	z	증력	증	력	129	1	117	NULL	NULL	NULL	NULL	NULL	NULL	KSY2	List1	NULL	NULL	NULL	NULL	NULL	NULL	NULL	NULL	NULL	0	z	0	3	326313	0	{/}	428
좌우반구com(split BVF)_1	13	1	<?xml version="1.0"?>\n<Clock xmlns:dt="urn:schemas-microsoft-com:datatypes"><Description dt:dt="string">E-Prime Primary Realtime Clock</Description><StartTime><Timestamp dt:dt="int">0</Timestamp><DateUtc dt:dt="string">2020-11-13T06:24:42Z</DateUtc></StartTime><FrequencyChanges><FrequencyChange><Frequency dt:dt="r8">2699980000</Frequency><Timestamp dt:dt="r8">3.05019408094043E+15</Timestamp><Cur…	좌우반구com(split BVF)_1-013-1	60.021	1.0.0.163	1	-985048867	Professional	2.0.10.242	2.0.10.353	11-13-2020	2020-11-13 오전 6:24:42	15:24:42	2.0.10.248	174	1	{/}	증인	증	인	NULL	NULL	NULL	114	1	42	NULL	NULL	NULL	KSY3	List2	NULL	NULL	NULL	NULL	NULL	NULL	NULL	NULL	NULL	1	{/}	0	3	525159	0	{/}	419
좌우반구com(split BVF)_1	13	1	<?xml version="1.0"?>\n<Clock xmlns:dt="urn:schemas-microsoft-com:datatypes"><Description dt:dt="string">E-Prime Primary Realtime Clock</Description><StartTime><Timestamp dt:dt="int">0</Timestamp><DateUtc dt:dt="string">2020-11-13T06:24:42Z</DateUtc></StartTime><FrequencyChanges><FrequencyChange><Frequency dt:dt="r8">2699980000</Frequency><Timestamp dt:dt="r8">3.05019408094043E+15</Timestamp><Cur…	좌우반구com(split BVF)_1-013-1	60.021	1.0.0.163	1	-985048867	Professional	2.0.10.242	2.0.10.353	11-13-2020	2020-11-13 오전 6:24:42	15:24:42	2.0.10.248	208	2	z	지님	지	님	NULL	NULL	NULL	119	1	76	NULL	NULL	NULL	KSY2	List2	NULL	NULL	NULL	NULL	NULL	NULL	NULL	NULL	NULL	1	z	0	3	616177	0	z	720
좌우반구com(split BVF)_1	13	1	<?xml version="1.0"?>\n<Clock xmlns:dt="urn:schemas-microsoft-com:datatypes"><Description dt:dt="string">E-Prime Primary Realtime Clock</Description><StartTime><Timestamp dt:dt="int">0</Timestamp><DateUtc dt:dt="string">2020-11-13T06:24:42Z</DateUtc></StartTime><FrequencyChanges><FrequencyChange><Frequency dt:dt="r8">2699980000</Frequency><Timestamp dt:dt="r8">3.05019408094043E+15</Timestamp><Cur…	좌우반구com(split BVF)_1-013-1	60.021	1.0.0.163	1	-985048867	Professional	2.0.10.242	2.0.10.353	11-13-2020	2020-11-13 오전 6:24:42	15:24:42	2.0.10.248	40	1	{/}	지적	지	적	105	1	40	NULL	NULL	NULL	NULL	NULL	NULL	KSY3	List1	NULL	NULL	NULL	NULL	NULL	NULL	NULL	NULL	NULL	1	{/}	0	4	119520	0	{/}	489
좌우반구com(split BVF)_1	13	1	<?xml version="1.0"?>\n<Clock xmlns:dt="urn:schemas-microsoft-com:datatypes"><Description dt:dt="string">E-Prime Primary Realtime Clock</Description><StartTime><Timestamp dt:dt="int">0</Timestamp><DateUtc dt:dt="string">2020-11-13T06:24:42Z</DateUtc></StartTime><FrequencyChanges><FrequencyChange><Frequency dt:dt="r8">2699980000</Frequency><Timestamp dt:dt="r8">3.05019408094043E+15</Timestamp><Cur…	좌우반구com(split BVF)_1-013-1	60.021	1.0.0.163	1	-985048867	Professional	2.0.10.242	2.0.10.353	11-13-2020	2020-11-13 오전 6:24:42	15:24:42	2.0.10.248	254	1	{/}	지표	지	표	NULL	NULL	NULL	113	1	122	NULL	NULL	NULL	KSY3	List2	NULL	NULL	NULL	NULL	NULL	NULL	NULL	NULL	NULL	1	{/}	0	3	742965	0	{/}	482
좌우반구com(split BVF)_1	13	1	<?xml version="1.0"?>\n<Clock xmlns:dt="urn:schemas-microsoft-com:datatypes"><Description dt:dt="string">E-Prime Primary Realtime Clock</Description><StartTime><Timestamp dt:dt="int">0</Timestamp><DateUtc dt:dt="string">2020-11-13T06:24:42Z</DateUtc></StartTime><FrequencyChanges><FrequencyChange><Frequency dt:dt="r8">2699980000</Frequency><Timestamp dt:dt="r8">3.05019408094043E+15</Timestamp><Cur…	좌우반구com(split BVF)_1-013-1	60.021	1.0.0.163	1	-985048867	Professional	2.0.10.242	2.0.10.353	11-13-2020	2020-11-13 오전 6:24:42	15:24:42	2.0.10.248	286	1	{/}	지혜	지	헤	NULL	NULL	NULL	NULL	NULL	NULL	123	1	22	KSY3	List3	NULL	NULL	NULL	NULL	NULL	NULL	NULL	NULL	NULL	0	{/}	1	3	905507	0	z	417
좌우반구com(split BVF)_1	13	1	<?xml version="1.0"?>\n<Clock xmlns:dt="urn:schemas-microsoft-com:datatypes"><Description dt:dt="string">E-Prime Primary Realtime Clock</Description><StartTime><Timestamp dt:dt="int">0</Timestamp><DateUtc dt:dt="string">2020-11-13T06:24:42Z</DateUtc></StartTime><FrequencyChanges><FrequencyChange><Frequency dt:dt="r8">2699980000</Frequency><Timestamp dt:dt="r8">3.05019408094043E+15</Timestamp><Cur…	좌우반구com(split BVF)_1-013-1	60.021	1.0.0.163	1	-985048867	Professional	2.0.10.242	2.0.10.353	11-13-2020	2020-11-13 오전 6:24:42	15:24:42	2.0.10.248	279	2	z	직매	직	매	NULL	NULL	NULL	NULL	NULL	NULL	16	1	15	KSY3	List3	NULL	NULL	NULL	NULL	NULL	NULL	NULL	NULL	NULL	1	z	1	3	886647	0	z	487
좌우반구com(split BVF)_1	13	1	<?xml version="1.0"?>\n<Clock xmlns:dt="urn:schemas-microsoft-com:datatypes"><Description dt:dt="string">E-Prime Primary Realtime Clock</Description><StartTime><Timestamp dt:dt="int">0</Timestamp><DateUtc dt:dt="string">2020-11-13T06:24:42Z</DateUtc></StartTime><FrequencyChanges><FrequencyChange><Frequency dt:dt="r8">2699980000</Frequency><Timestamp dt:dt="r8">3.05019408094043E+15</Timestamp><Cur…	좌우반구com(split BVF)_1-013-1	60.021	1.0.0.163	1	-985048867	Professional	2.0.10.242	2.0.10.353	11-13-2020	2020-11-13 오전 6:24:42	15:24:42	2.0.10.248	165	1	{/}	직장	직	장	NULL	NULL	NULL	67	1	33	NULL	NULL	NULL	KSY3	List2	NULL	NULL	NULL	NULL	NULL	NULL	NULL	NULL	NULL	1	{/}	1	3	500784	0	{/}	387
좌우반구com(split BVF)_1	13	1	<?xml version="1.0"?>\n<Clock xmlns:dt="urn:schemas-microsoft-com:datatypes"><Description dt:dt="string">E-Prime Primary Realtime Clock</Description><StartTime><Timestamp dt:dt="int">0</Timestamp><DateUtc dt:dt="string">2020-11-13T06:24:42Z</DateUtc></StartTime><FrequencyChanges><FrequencyChange><Frequency dt:dt="r8">2699980000</Frequency><Timestamp dt:dt="r8">3.05019408094043E+15</Timestamp><Cur…	좌우반구com(split BVF)_1-013-1	60.021	1.0.0.163	1	-985048867	Professional	2.0.10.242	2.0.10.353	11-13-2020	2020-11-13 오전 6:24:42	15:24:42	2.0.10.248	333	2	z	진회	진	회	NULL	NULL	NULL	NULL	NULL	NULL	35	1	69	KSY2	List3	NULL	NULL	NULL	NULL	NULL	NULL	NULL	NULL	NULL	1	z	0	3	1031346	0	z	768
좌우반구com(split BVF)_1	13	1	<?xml version="1.0"?>\n<Clock xmlns:dt="urn:schemas-microsoft-com:datatypes"><Description dt:dt="string">E-Prime Primary Realtime Clock</Description><StartTime><Timestamp dt:dt="int">0</Timestamp><DateUtc dt:dt="string">2020-11-13T06:24:42Z</DateUtc></StartTime><FrequencyChanges><FrequencyChange><Frequency dt:dt="r8">2699980000</Frequency><Timestamp dt:dt="r8">3.05019408094043E+15</Timestamp><Cur…	좌우반구com(split BVF)_1-013-1	60.021	1.0.0.163	1	-985048867	Professional	2.0.10.242	2.0.10.353	11-13-2020	2020-11-13 오전 6:24:42	15:24:42	2.0.10.248	177	1	{/}	질서	질	서	NULL	NULL	NULL	57	1	45	NULL	NULL	NULL	KSY3	List2	NULL	NULL	NULL	NULL	NULL	NULL	NULL	NULL	NULL	1	{/}	0	3	533006	0	{/}	772
좌우반구com(split BVF)_1	13	1	<?xml version="1.0"?>\n<Clock xmlns:dt="urn:schemas-microsoft-com:datatypes"><Description dt:dt="string">E-Prime Primary Realtime Clock</Description><StartTime><Timestamp dt:dt="int">0</Timestamp><DateUtc dt:dt="string">2020-11-13T06:24:42Z</DateUtc></StartTime><FrequencyChanges><FrequencyChange><Frequency dt:dt="r8">2699980000</Frequency><Timestamp dt:dt="r8">3.05019408094043E+15</Timestamp><Cur…	좌우반구com(split BVF)_1-013-1	60.021	1.0.0.163	1	-985048867	Professional	2.0.10.242	2.0.10.353	11-13-2020	2020-11-13 오전 6:24:42	15:24:42	2.0.10.248	362	1	{/}	차량	차	량	NULL	NULL	NULL	NULL	NULL	NULL	93	1	98	KSY3	List3	NULL	NULL	NULL	NULL	NULL	NULL	NULL	NULL	NULL	1	{/}	0	3	1107386	0	{/}	287
좌우반구com(split BVF)_1	13	1	<?xml version="1.0"?>\n<Clock xmlns:dt="urn:schemas-microsoft-com:datatypes"><Description dt:dt="string">E-Prime Primary Realtime Clock</Description><StartTime><Timestamp dt:dt="int">0</Timestamp><DateUtc dt:dt="string">2020-11-13T06:24:42Z</DateUtc></StartTime><FrequencyChanges><FrequencyChange><Frequency dt:dt="r8">2699980000</Frequency><Timestamp dt:dt="r8">3.05019408094043E+15</Timestamp><Cur…	좌우반구com(split BVF)_1-013-1	60.021	1.0.0.163	1	-985048867	Professional	2.0.10.242	2.0.10.353	11-13-2020	2020-11-13 오전 6:24:42	15:24:42	2.0.10.248	351	1	{/}	차익	차	익	NULL	NULL	NULL	NULL	NULL	NULL	116	1	87	KSY3	List3	NULL	NULL	NULL	NULL	NULL	NULL	NULL	NULL	NULL	1	{/}	1	3	1078429	0	{/}	684
좌우반구com(split BVF)_1	13	1	<?xml version="1.0"?>\n<Clock xmlns:dt="urn:schemas-microsoft-com:datatypes"><Description dt:dt="string">E-Prime Primary Realtime Clock</Description><StartTime><Timestamp dt:dt="int">0</Timestamp><DateUtc dt:dt="string">2020-11-13T06:24:42Z</DateUtc></StartTime><FrequencyChanges><FrequencyChange><Frequency dt:dt="r8">2699980000</Frequency><Timestamp dt:dt="r8">3.05019408094043E+15</Timestamp><Cur…	좌우반구com(split BVF)_1-013-1	60.021	1.0.0.163	1	-985048867	Professional	2.0.10.242	2.0.10.353	11-13-2020	2020-11-13 오전 6:24:42	15:24:42	2.0.10.248	164	2	z	착반	착	반	NULL	NULL	NULL	76	1	32	NULL	NULL	NULL	KSY2	List2	NULL	NULL	NULL	NULL	NULL	NULL	NULL	NULL	NULL	0	z	0	4	497919	0	{/}	668
좌우반구com(split BVF)_1	13	1	<?xml version="1.0"?>\n<Clock xmlns:dt="urn:schemas-microsoft-com:datatypes"><Description dt:dt="string">E-Prime Primary Realtime Clock</Description><StartTime><Timestamp dt:dt="int">0</Timestamp><DateUtc dt:dt="string">2020-11-13T06:24:42Z</DateUtc></StartTime><FrequencyChanges><FrequencyChange><Frequency dt:dt="r8">2699980000</Frequency><Timestamp dt:dt="r8">3.05019408094043E+15</Timestamp><Cur…	좌우반구com(split BVF)_1-013-1	60.021	1.0.0.163	1	-985048867	Professional	2.0.10.242	2.0.10.353	11-13-2020	2020-11-13 오전 6:24:42	15:24:42	2.0.10.248	1	1	{/}	책임	책	임	43	1	1	NULL	NULL	NULL	NULL	NULL	NULL	KSY3	List1	NULL	NULL	NULL	NULL	NULL	NULL	NULL	NULL	NULL	1	{/}	0	3	16789	0	{/}	381
좌우반구com(split BVF)_1	13	1	<?xml version="1.0"?>\n<Clock xmlns:dt="urn:schemas-microsoft-com:datatypes"><Description dt:dt="string">E-Prime Primary Realtime Clock</Description><StartTime><Timestamp dt:dt="int">0</Timestamp><DateUtc dt:dt="string">2020-11-13T06:24:42Z</DateUtc></StartTime><FrequencyChanges><FrequencyChange><Frequency dt:dt="r8">2699980000</Frequency><Timestamp dt:dt="r8">3.05019408094043E+15</Timestamp><Cur…	좌우반구com(split BVF)_1-013-1	60.021	1.0.0.163	1	-985048867	Professional	2.0.10.242	2.0.10.353	11-13-2020	2020-11-13 오전 6:24:42	15:24:42	2.0.10.248	332	2	z	책희	책	희	NULL	NULL	NULL	NULL	NULL	NULL	91	1	68	KSY3	List3	NULL	NULL	NULL	NULL	NULL	NULL	NULL	NULL	NULL	1	z	0	4	1028664	0	z	474
좌우반구com(split BVF)_1	13	1	<?xml version="1.0"?>\n<Clock xmlns:dt="urn:schemas-microsoft-com:datatypes"><Description dt:dt="string">E-Prime Primary Realtime Clock</Description><StartTime><Timestamp dt:dt="int">0</Timestamp><DateUtc dt:dt="string">2020-11-13T06:24:42Z</DateUtc></StartTime><FrequencyChanges><FrequencyChange><Frequency dt:dt="r8">2699980000</Frequency><Timestamp dt:dt="r8">3.05019408094043E+15</Timestamp><Cur…	좌우반구com(split BVF)_1-013-1	60.021	1.0.0.163	1	-985048867	Professional	2.0.10.242	2.0.10.353	11-13-2020	2020-11-13 오전 6:24:42	15:24:42	2.0.10.248	15	2	z	청휘	청	휘	115	1	15	NULL	NULL	NULL	NULL	NULL	NULL	KSY	List1	0		0	-1	53243	183		0	0	1	z	1	3	53426	0	z	424
좌우반구com(split BVF)_1	13	1	<?xml version="1.0"?>\n<Clock xmlns:dt="urn:schemas-microsoft-com:datatypes"><Description dt:dt="string">E-Prime Primary Realtime Clock</Description><StartTime><Timestamp dt:dt="int">0</Timestamp><DateUtc dt:dt="string">2020-11-13T06:24:42Z</DateUtc></StartTime><FrequencyChanges><FrequencyChange><Frequency dt:dt="r8">2699980000</Frequency><Timestamp dt:dt="r8">3.05019408094043E+15</Timestamp><Cur…	좌우반구com(split BVF)_1-013-1	60.021	1.0.0.163	1	-985048867	Professional	2.0.10.242	2.0.10.353	11-13-2020	2020-11-13 오전 6:24:42	15:24:42	2.0.10.248	223	2	z	체행	체	행	NULL	NULL	NULL	126	1	91	NULL	NULL	NULL	KSY	List2	0		0	0	657929	183		0	0	1	z	0	3	658112	0	z	608
좌우반구com(split BVF)_1	13	1	<?xml version="1.0"?>\n<Clock xmlns:dt="urn:schemas-microsoft-com:datatypes"><Description dt:dt="string">E-Prime Primary Realtime Clock</Description><StartTime><Timestamp dt:dt="int">0</Timestamp><DateUtc dt:dt="string">2020-11-13T06:24:42Z</DateUtc></StartTime><FrequencyChanges><FrequencyChange><Frequency dt:dt="r8">2699980000</Frequency><Timestamp dt:dt="r8">3.05019408094043E+15</Timestamp><Cur…	좌우반구com(split BVF)_1-013-1	60.021	1.0.0.163	1	-985048867	Professional	2.0.10.242	2.0.10.353	11-13-2020	2020-11-13 오전 6:24:42	15:24:42	2.0.10.248	124	1	{/}	체험	체	험	57	1	124	NULL	NULL	NULL	NULL	NULL	NULL	KSY3	List1	NULL	NULL	NULL	NULL	NULL	NULL	NULL	NULL	NULL	0	{/}	0	4	345040	0	z	751
좌우반구com(split BVF)_1	13	1	<?xml version="1.0"?>\n<Clock xmlns:dt="urn:schemas-microsoft-com:datatypes"><Description dt:dt="string">E-Prime Primary Realtime Clock</Description><StartTime><Timestamp dt:dt="int">0</Timestamp><DateUtc dt:dt="string">2020-11-13T06:24:42Z</DateUtc></StartTime><FrequencyChanges><FrequencyChange><Frequency dt:dt="r8">2699980000</Frequency><Timestamp dt:dt="r8">3.05019408094043E+15</Timestamp><Cur…	좌우반구com(split BVF)_1-013-1	60.021	1.0.0.163	1	-985048867	Professional	2.0.10.242	2.0.10.353	11-13-2020	2020-11-13 오전 6:24:42	15:24:42	2.0.10.248	245	1	{/}	최고	최	고	NULL	NULL	NULL	41	1	113	NULL	NULL	NULL	KSY3	List2	NULL	NULL	NULL	NULL	NULL	NULL	NULL	NULL	NULL	1	{/}	0	3	718074	0	{/}	565
좌우반구com(split BVF)_1	13	1	<?xml version="1.0"?>\n<Clock xmlns:dt="urn:schemas-microsoft-com:datatypes"><Description dt:dt="string">E-Prime Primary Realtime Clock</Description><StartTime><Timestamp dt:dt="int">0</Timestamp><DateUtc dt:dt="string">2020-11-13T06:24:42Z</DateUtc></StartTime><FrequencyChanges><FrequencyChange><Frequency dt:dt="r8">2699980000</Frequency><Timestamp dt:dt="r8">3.05019408094043E+15</Timestamp><Cur…	좌우반구com(split BVF)_1-013-1	60.021	1.0.0.163	1	-985048867	Professional	2.0.10.242	2.0.10.353	11-13-2020	2020-11-13 오전 6:24:42	15:24:42	2.0.10.248	168	2	z	최여	최	여	NULL	NULL	NULL	39	1	36	NULL	NULL	NULL	KSY	List2	0		0	0	508482	183		0	0	1	z	0	3	508665	0	z	578
좌우반구com(split BVF)_1	13	1	<?xml version="1.0"?>\n<Clock xmlns:dt="urn:schemas-microsoft-com:datatypes"><Description dt:dt="string">E-Prime Primary Realtime Clock</Description><StartTime><Timestamp dt:dt="int">0</Timestamp><DateUtc dt:dt="string">2020-11-13T06:24:42Z</DateUtc></StartTime><FrequencyChanges><FrequencyChange><Frequency dt:dt="r8">2699980000</Frequency><Timestamp dt:dt="r8">3.05019408094043E+15</Timestamp><Cur…	좌우반구com(split BVF)_1-013-1	60.021	1.0.0.163	1	-985048867	Professional	2.0.10.242	2.0.10.353	11-13-2020	2020-11-13 오전 6:24:42	15:24:42	2.0.10.248	151	2	z	최횟	최	횟	NULL	NULL	NULL	130	1	19	NULL	NULL	NULL	KSY	List2	0		0	-1	462748	183		0	0	1	z	0	3	462931	0	z	376
좌우반구com(split BVF)_1	13	1	<?xml version="1.0"?>\n<Clock xmlns:dt="urn:schemas-microsoft-com:datatypes"><Description dt:dt="string">E-Prime Primary Realtime Clock</Description><StartTime><Timestamp dt:dt="int">0</Timestamp><DateUtc dt:dt="string">2020-11-13T06:24:42Z</DateUtc></StartTime><FrequencyChanges><FrequencyChange><Frequency dt:dt="r8">2699980000</Frequency><Timestamp dt:dt="r8">3.05019408094043E+15</Timestamp><Cur…	좌우반구com(split BVF)_1-013-1	60.021	1.0.0.163	1	-985048867	Professional	2.0.10.242	2.0.10.353	11-13-2020	2020-11-13 오전 6:24:42	15:24:42	2.0.10.248	125	2	z	축허	축	허	44	1	125	NULL	NULL	NULL	NULL	NULL	NULL	KSY2	List1	NULL	NULL	NULL	NULL	NULL	NULL	NULL	NULL	NULL	1	z	0	4	347989	0	z	632
좌우반구com(split BVF)_1	13	1	<?xml version="1.0"?>\n<Clock xmlns:dt="urn:schemas-microsoft-com:datatypes"><Description dt:dt="string">E-Prime Primary Realtime Clock</Description><StartTime><Timestamp dt:dt="int">0</Timestamp><DateUtc dt:dt="string">2020-11-13T06:24:42Z</DateUtc></StartTime><FrequencyChanges><FrequencyChange><Frequency dt:dt="r8">2699980000</Frequency><Timestamp dt:dt="r8">3.05019408094043E+15</Timestamp><Cur…	좌우반구com(split BVF)_1-013-1	60.021	1.0.0.163	1	-985048867	Professional	2.0.10.242	2.0.10.353	11-13-2020	2020-11-13 오전 6:24:42	15:24:42	2.0.10.248	48	2	z	축헤	축	헤	89	1	48	NULL	NULL	NULL	NULL	NULL	NULL	KSY2	List1	NULL	NULL	NULL	NULL	NULL	NULL	NULL	NULL	NULL	1	z	0	3	140462	0	z	444
좌우반구com(split BVF)_1	13	1	<?xml version="1.0"?>\n<Clock xmlns:dt="urn:schemas-microsoft-com:datatypes"><Description dt:dt="string">E-Prime Primary Realtime Clock</Description><StartTime><Timestamp dt:dt="int">0</Timestamp><DateUtc dt:dt="string">2020-11-13T06:24:42Z</DateUtc></StartTime><FrequencyChanges><FrequencyChange><Frequency dt:dt="r8">2699980000</Frequency><Timestamp dt:dt="r8">3.05019408094043E+15</Timestamp><Cur…	좌우반구com(split BVF)_1-013-1	60.021	1.0.0.163	1	-985048867	Professional	2.0.10.242	2.0.10.353	11-13-2020	2020-11-13 오전 6:24:42	15:24:42	2.0.10.248	139	2	z	축희	축	희	NULL	NULL	NULL	9	1	7	NULL	NULL	NULL	KSY3	List2	NULL	NULL	NULL	NULL	NULL	NULL	NULL	NULL	NULL	1	z	0	3	430459	0	z	497
좌우반구com(split BVF)_1	13	1	<?xml version="1.0"?>\n<Clock xmlns:dt="urn:schemas-microsoft-com:datatypes"><Description dt:dt="string">E-Prime Primary Realtime Clock</Description><StartTime><Timestamp dt:dt="int">0</Timestamp><DateUtc dt:dt="string">2020-11-13T06:24:42Z</DateUtc></StartTime><FrequencyChanges><FrequencyChange><Frequency dt:dt="r8">2699980000</Frequency><Timestamp dt:dt="r8">3.05019408094043E+15</Timestamp><Cur…	좌우반구com(split BVF)_1-013-1	60.021	1.0.0.163	1	-985048867	Professional	2.0.10.242	2.0.10.353	11-13-2020	2020-11-13 오전 6:24:42	15:24:42	2.0.10.248	371	2	z	측개	측	개	NULL	NULL	NULL	NULL	NULL	NULL	5	1	107	KSY2	List3	NULL	NULL	NULL	NULL	NULL	NULL	NULL	NULL	NULL	1	z	0	3	1132777	0	z	519
좌우반구com(split BVF)_1	13	1	<?xml version="1.0"?>\n<Clock xmlns:dt="urn:schemas-microsoft-com:datatypes"><Description dt:dt="string">E-Prime Primary Realtime Clock</Description><StartTime><Timestamp dt:dt="int">0</Timestamp><DateUtc dt:dt="string">2020-11-13T06:24:42Z</DateUtc></StartTime><FrequencyChanges><FrequencyChange><Frequency dt:dt="r8">2699980000</Frequency><Timestamp dt:dt="r8">3.05019408094043E+15</Timestamp><Cur…	좌우반구com(split BVF)_1-013-1	60.021	1.0.0.163	1	-985048867	Professional	2.0.10.242	2.0.10.353	11-13-2020	2020-11-13 오전 6:24:42	15:24:42	2.0.10.248	224	1	{/}	치안	치	안	NULL	NULL	NULL	38	1	92	NULL	NULL	NULL	KSY3	List2	NULL	NULL	NULL	NULL	NULL	NULL	NULL	NULL	NULL	1	{/}	0	4	660928	0	{/}	496
좌우반구com(split BVF)_1	13	1	<?xml version="1.0"?>\n<Clock xmlns:dt="urn:schemas-microsoft-com:datatypes"><Description dt:dt="string">E-Prime Primary Realtime Clock</Description><StartTime><Timestamp dt:dt="int">0</Timestamp><DateUtc dt:dt="string">2020-11-13T06:24:42Z</DateUtc></StartTime><FrequencyChanges><FrequencyChange><Frequency dt:dt="r8">2699980000</Frequency><Timestamp dt:dt="r8">3.05019408094043E+15</Timestamp><Cur…	좌우반구com(split BVF)_1-013-1	60.021	1.0.0.163	1	-985048867	Professional	2.0.10.242	2.0.10.353	11-13-2020	2020-11-13 오전 6:24:42	15:24:42	2.0.10.248	30	2	z	치책	치	책	12	1	30	NULL	NULL	NULL	NULL	NULL	NULL	KSY	List1	0		0	0	92996	183		0	0	1	z	0	3	93179	0	z	398
좌우반구com(split BVF)_1	13	1	<?xml version="1.0"?>\n<Clock xmlns:dt="urn:schemas-microsoft-com:datatypes"><Description dt:dt="string">E-Prime Primary Realtime Clock</Description><StartTime><Timestamp dt:dt="int">0</Timestamp><DateUtc dt:dt="string">2020-11-13T06:24:42Z</DateUtc></StartTime><FrequencyChanges><FrequencyChange><Frequency dt:dt="r8">2699980000</Frequency><Timestamp dt:dt="r8">3.05019408094043E+15</Timestamp><Cur…	좌우반구com(split BVF)_1-013-1	60.021	1.0.0.163	1	-985048867	Professional	2.0.10.242	2.0.10.353	11-13-2020	2020-11-13 오전 6:24:42	15:24:42	2.0.10.248	356	2	z	치향	치	향	NULL	NULL	NULL	NULL	NULL	NULL	77	1	92	KSY	List3	0		1	-1	1091541	184		0	0	1	z	0	4	1091725	0	z	476
좌우반구com(split BVF)_1	13	1	<?xml version="1.0"?>\n<Clock xmlns:dt="urn:schemas-microsoft-com:datatypes"><Description dt:dt="string">E-Prime Primary Realtime Clock</Description><StartTime><Timestamp dt:dt="int">0</Timestamp><DateUtc dt:dt="string">2020-11-13T06:24:42Z</DateUtc></StartTime><FrequencyChanges><FrequencyChange><Frequency dt:dt="r8">2699980000</Frequency><Timestamp dt:dt="r8">3.05019408094043E+15</Timestamp><Cur…	좌우반구com(split BVF)_1-013-1	60.021	1.0.0.163	1	-985048867	Professional	2.0.10.242	2.0.10.353	11-13-2020	2020-11-13 오전 6:24:42	15:24:42	2.0.10.248	167	1	{/}	타격	타	격	NULL	NULL	NULL	40	1	35	NULL	NULL	NULL	KSY3	List2	NULL	NULL	NULL	NULL	NULL	NULL	NULL	NULL	NULL	1	{/}	0	3	506066	0	{/}	392
좌우반구com(split BVF)_1	13	1	<?xml version="1.0"?>\n<Clock xmlns:dt="urn:schemas-microsoft-com:datatypes"><Description dt:dt="string">E-Prime Primary Realtime Clock</Description><StartTime><Timestamp dt:dt="int">0</Timestamp><DateUtc dt:dt="string">2020-11-13T06:24:42Z</DateUtc></StartTime><FrequencyChanges><FrequencyChange><Frequency dt:dt="r8">2699980000</Frequency><Timestamp dt:dt="r8">3.05019408094043E+15</Timestamp><Cur…	좌우반구com(split BVF)_1-013-1	60.021	1.0.0.163	1	-985048867	Professional	2.0.10.242	2.0.10.353	11-13-2020	2020-11-13 오전 6:24:42	15:24:42	2.0.10.248	173	1	{/}	탈퇴	탈	퇴	NULL	NULL	NULL	51	1	41	NULL	NULL	NULL	KSY3	List2	NULL	NULL	NULL	NULL	NULL	NULL	NULL	NULL	NULL	0	{/}	1	3	522343	0	z	612
좌우반구com(split BVF)_1	13	1	<?xml version="1.0"?>\n<Clock xmlns:dt="urn:schemas-microsoft-com:datatypes"><Description dt:dt="string">E-Prime Primary Realtime Clock</Description><StartTime><Timestamp dt:dt="int">0</Timestamp><DateUtc dt:dt="string">2020-11-13T06:24:42Z</DateUtc></StartTime><FrequencyChanges><FrequencyChange><Frequency dt:dt="r8">2699980000</Frequency><Timestamp dt:dt="r8">3.05019408094043E+15</Timestamp><Cur…	좌우반구com(split BVF)_1-013-1	60.021	1.0.0.163	1	-985048867	Professional	2.0.10.242	2.0.10.353	11-13-2020	2020-11-13 오전 6:24:42	15:24:42	2.0.10.248	105	2	z	태스	태	스	34	1	105	NULL	NULL	NULL	NULL	NULL	NULL	KSY	List1	0		1	-1	293924	184		0	0	1	z	0	4	294108	0	z	986
좌우반구com(split BVF)_1	13	1	<?xml version="1.0"?>\n<Clock xmlns:dt="urn:schemas-microsoft-com:datatypes"><Description dt:dt="string">E-Prime Primary Realtime Clock</Description><StartTime><Timestamp dt:dt="int">0</Timestamp><DateUtc dt:dt="string">2020-11-13T06:24:42Z</DateUtc></StartTime><FrequencyChanges><FrequencyChange><Frequency dt:dt="r8">2699980000</Frequency><Timestamp dt:dt="r8">3.05019408094043E+15</Timestamp><Cur…	좌우반구com(split BVF)_1-013-1	60.021	1.0.0.163	1	-985048867	Professional	2.0.10.242	2.0.10.353	11-13-2020	2020-11-13 오전 6:24:42	15:24:42	2.0.10.248	281	1	{/}	택시	택	시	NULL	NULL	NULL	NULL	NULL	NULL	62	1	17	KSY3	List3	NULL	NULL	NULL	NULL	NULL	NULL	NULL	NULL	NULL	1	{/}	0	3	891879	0	{/}	463
좌우반구com(split BVF)_1	13	1	<?xml version="1.0"?>\n<Clock xmlns:dt="urn:schemas-microsoft-com:datatypes"><Description dt:dt="string">E-Prime Primary Realtime Clock</Description><StartTime><Timestamp dt:dt="int">0</Timestamp><DateUtc dt:dt="string">2020-11-13T06:24:42Z</DateUtc></StartTime><FrequencyChanges><FrequencyChange><Frequency dt:dt="r8">2699980000</Frequency><Timestamp dt:dt="r8">3.05019408094043E+15</Timestamp><Cur…	좌우반구com(split BVF)_1-013-1	60.021	1.0.0.163	1	-985048867	Professional	2.0.10.242	2.0.10.353	11-13-2020	2020-11-13 오전 6:24:42	15:24:42	2.0.10.248	37	2	z	택정	택	정	15	1	37	NULL	NULL	NULL	NULL	NULL	NULL	KSY	List1	0		0	-1	111539	183		0	0	1	z	0	3	111722	0	z	415
좌우반구com(split BVF)_1	13	1	<?xml version="1.0"?>\n<Clock xmlns:dt="urn:schemas-microsoft-com:datatypes"><Description dt:dt="string">E-Prime Primary Realtime Clock</Description><StartTime><Timestamp dt:dt="int">0</Timestamp><DateUtc dt:dt="string">2020-11-13T06:24:42Z</DateUtc></StartTime><FrequencyChanges><FrequencyChange><Frequency dt:dt="r8">2699980000</Frequency><Timestamp dt:dt="r8">3.05019408094043E+15</Timestamp><Cur…	좌우반구com(split BVF)_1-013-1	60.021	1.0.0.163	1	-985048867	Professional	2.0.10.242	2.0.10.353	11-13-2020	2020-11-13 오전 6:24:42	15:24:42	2.0.10.248	46	2	z	통락	통	락	62	1	46	NULL	NULL	NULL	NULL	NULL	NULL	KSY3	List1	NULL	NULL	NULL	NULL	NULL	NULL	NULL	NULL	NULL	1	z	0	3	135164	0	z	501
좌우반구com(split BVF)_1	13	1	<?xml version="1.0"?>\n<Clock xmlns:dt="urn:schemas-microsoft-com:datatypes"><Description dt:dt="string">E-Prime Primary Realtime Clock</Description><StartTime><Timestamp dt:dt="int">0</Timestamp><DateUtc dt:dt="string">2020-11-13T06:24:42Z</DateUtc></StartTime><FrequencyChanges><FrequencyChange><Frequency dt:dt="r8">2699980000</Frequency><Timestamp dt:dt="r8">3.05019408094043E+15</Timestamp><Cur…	좌우반구com(split BVF)_1-013-1	60.021	1.0.0.163	1	-985048867	Professional	2.0.10.242	2.0.10.353	11-13-2020	2020-11-13 오전 6:24:42	15:24:42	2.0.10.248	203	2	z	통록	통	록	NULL	NULL	NULL	28	1	71	NULL	NULL	NULL	KSY2	List2	NULL	NULL	NULL	NULL	NULL	NULL	NULL	NULL	NULL	1	z	1	3	602798	0	z	771
좌우반구com(split BVF)_1	13	1	<?xml version="1.0"?>\n<Clock xmlns:dt="urn:schemas-microsoft-com:datatypes"><Description dt:dt="string">E-Prime Primary Realtime Clock</Description><StartTime><Timestamp dt:dt="int">0</Timestamp><DateUtc dt:dt="string">2020-11-13T06:24:42Z</DateUtc></StartTime><FrequencyChanges><FrequencyChange><Frequency dt:dt="r8">2699980000</Frequency><Timestamp dt:dt="r8">3.05019408094043E+15</Timestamp><Cur…	좌우반구com(split BVF)_1-013-1	60.021	1.0.0.163	1	-985048867	Professional	2.0.10.242	2.0.10.353	11-13-2020	2020-11-13 오전 6:24:42	15:24:42	2.0.10.248	128	2	z	통류	통	류	123	1	128	NULL	NULL	NULL	NULL	NULL	NULL	KSY2	List1	NULL	NULL	NULL	NULL	NULL	NULL	NULL	NULL	NULL	1	z	1	3	356152	0	z	366
좌우반구com(split BVF)_1	13	1	<?xml version="1.0"?>\n<Clock xmlns:dt="urn:schemas-microsoft-com:datatypes"><Description dt:dt="string">E-Prime Primary Realtime Clock</Description><StartTime><Timestamp dt:dt="int">0</Timestamp><DateUtc dt:dt="string">2020-11-13T06:24:42Z</DateUtc></StartTime><FrequencyChanges><FrequencyChange><Frequency dt:dt="r8">2699980000</Frequency><Timestamp dt:dt="r8">3.05019408094043E+15</Timestamp><Cur…	좌우반구com(split BVF)_1-013-1	60.021	1.0.0.163	1	-985048867	Professional	2.0.10.242	2.0.10.353	11-13-2020	2020-11-13 오전 6:24:42	15:24:42	2.0.10.248	121	2	z	퇴착	퇴	착	98	1	121	NULL	NULL	NULL	NULL	NULL	NULL	KSY2	List1	NULL	NULL	NULL	NULL	NULL	NULL	NULL	NULL	NULL	1	z	0	3	336776	0	z	719
좌우반구com(split BVF)_1	13	1	<?xml version="1.0"?>\n<Clock xmlns:dt="urn:schemas-microsoft-com:datatypes"><Description dt:dt="string">E-Prime Primary Realtime Clock</Description><StartTime><Timestamp dt:dt="int">0</Timestamp><DateUtc dt:dt="string">2020-11-13T06:24:42Z</DateUtc></StartTime><FrequencyChanges><FrequencyChange><Frequency dt:dt="r8">2699980000</Frequency><Timestamp dt:dt="r8">3.05019408094043E+15</Timestamp><Cur…	좌우반구com(split BVF)_1-013-1	60.021	1.0.0.163	1	-985048867	Professional	2.0.10.242	2.0.10.353	11-13-2020	2020-11-13 오전 6:24:42	15:24:42	2.0.10.248	222	1	{/}	판단	판	단	NULL	NULL	NULL	106	1	90	NULL	NULL	NULL	KSY3	List2	NULL	NULL	NULL	NULL	NULL	NULL	NULL	NULL	NULL	1	{/}	0	3	655446	0	{/}	466
좌우반구com(split BVF)_1	13	1	<?xml version="1.0"?>\n<Clock xmlns:dt="urn:schemas-microsoft-com:datatypes"><Description dt:dt="string">E-Prime Primary Realtime Clock</Description><StartTime><Timestamp dt:dt="int">0</Timestamp><DateUtc dt:dt="string">2020-11-13T06:24:42Z</DateUtc></StartTime><FrequencyChanges><FrequencyChange><Frequency dt:dt="r8">2699980000</Frequency><Timestamp dt:dt="r8">3.05019408094043E+15</Timestamp><Cur…	좌우반구com(split BVF)_1-013-1	60.021	1.0.0.163	1	-985048867	Professional	2.0.10.242	2.0.10.353	11-13-2020	2020-11-13 오전 6:24:42	15:24:42	2.0.10.248	27	1	{/}	판매	판	매	19	1	27	NULL	NULL	NULL	NULL	NULL	NULL	KSY3	List1	NULL	NULL	NULL	NULL	NULL	NULL	NULL	NULL	NULL	1	{/}	1	3	85298	0	{/}	384
좌우반구com(split BVF)_1	13	1	<?xml version="1.0"?>\n<Clock xmlns:dt="urn:schemas-microsoft-com:datatypes"><Description dt:dt="string">E-Prime Primary Realtime Clock</Description><StartTime><Timestamp dt:dt="int">0</Timestamp><DateUtc dt:dt="string">2020-11-13T06:24:42Z</DateUtc></StartTime><FrequencyChanges><FrequencyChange><Frequency dt:dt="r8">2699980000</Frequency><Timestamp dt:dt="r8">3.05019408094043E+15</Timestamp><Cur…	좌우반구com(split BVF)_1-013-1	60.021	1.0.0.163	1	-985048867	Professional	2.0.10.242	2.0.10.353	11-13-2020	2020-11-13 오전 6:24:42	15:24:42	2.0.10.248	289	1	{/}	표현	표	현	NULL	NULL	NULL	NULL	NULL	NULL	76	1	25	KSY3	List3	NULL	NULL	NULL	NULL	NULL	NULL	NULL	NULL	NULL	1	{/}	0	4	913705	0	{/}	355
좌우반구com(split BVF)_1	13	1	<?xml version="1.0"?>\n<Clock xmlns:dt="urn:schemas-microsoft-com:datatypes"><Description dt:dt="string">E-Prime Primary Realtime Clock</Description><StartTime><Timestamp dt:dt="int">0</Timestamp><DateUtc dt:dt="string">2020-11-13T06:24:42Z</DateUtc></StartTime><FrequencyChanges><FrequencyChange><Frequency dt:dt="r8">2699980000</Frequency><Timestamp dt:dt="r8">3.05019408094043E+15</Timestamp><Cur…	좌우반구com(split BVF)_1-013-1	60.021	1.0.0.163	1	-985048867	Professional	2.0.10.242	2.0.10.353	11-13-2020	2020-11-13 오전 6:24:42	15:24:42	2.0.10.248	104	2	z	품결	품	결	7	1	104	NULL	NULL	NULL	NULL	NULL	NULL	KSY2	List1	NULL	NULL	NULL	NULL	NULL	NULL	NULL	NULL	NULL	0	z	0	4	291459	0	{/}	453
좌우반구com(split BVF)_1	13	1	<?xml version="1.0"?>\n<Clock xmlns:dt="urn:schemas-microsoft-com:datatypes"><Description dt:dt="string">E-Prime Primary Realtime Clock</Description><StartTime><Timestamp dt:dt="int">0</Timestamp><DateUtc dt:dt="string">2020-11-13T06:24:42Z</DateUtc></StartTime><FrequencyChanges><FrequencyChange><Frequency dt:dt="r8">2699980000</Frequency><Timestamp dt:dt="r8">3.05019408094043E+15</Timestamp><Cur…	좌우반구com(split BVF)_1-013-1	60.021	1.0.0.163	1	-985048867	Professional	2.0.10.242	2.0.10.353	11-13-2020	2020-11-13 오전 6:24:42	15:24:42	2.0.10.248	101	2	z	필관	필	관	82	1	101	NULL	NULL	NULL	NULL	NULL	NULL	KSY2	List1	NULL	NULL	NULL	NULL	NULL	NULL	NULL	NULL	NULL	1	z	0	3	282995	0	z	781
좌우반구com(split BVF)_1	13	1	<?xml version="1.0"?>\n<Clock xmlns:dt="urn:schemas-microsoft-com:datatypes"><Description dt:dt="string">E-Prime Primary Realtime Clock</Description><StartTime><Timestamp dt:dt="int">0</Timestamp><DateUtc dt:dt="string">2020-11-13T06:24:42Z</DateUtc></StartTime><FrequencyChanges><FrequencyChange><Frequency dt:dt="r8">2699980000</Frequency><Timestamp dt:dt="r8">3.05019408094043E+15</Timestamp><Cur…	좌우반구com(split BVF)_1-013-1	60.021	1.0.0.163	1	-985048867	Professional	2.0.10.242	2.0.10.353	11-13-2020	2020-11-13 오전 6:24:42	15:24:42	2.0.10.248	26	1	{/}	필수	필	수	86	1	26	NULL	NULL	NULL	NULL	NULL	NULL	KSY3	List1	NULL	NULL	NULL	NULL	NULL	NULL	NULL	NULL	NULL	1	{/}	0	4	82633	0	{/}	456
좌우반구com(split BVF)_1	13	1	<?xml version="1.0"?>\n<Clock xmlns:dt="urn:schemas-microsoft-com:datatypes"><Description dt:dt="string">E-Prime Primary Realtime Clock</Description><StartTime><Timestamp dt:dt="int">0</Timestamp><DateUtc dt:dt="string">2020-11-13T06:24:42Z</DateUtc></StartTime><FrequencyChanges><FrequencyChange><Frequency dt:dt="r8">2699980000</Frequency><Timestamp dt:dt="r8">3.05019408094043E+15</Timestamp><Cur…	좌우반구com(split BVF)_1-013-1	60.021	1.0.0.163	1	-985048867	Professional	2.0.10.242	2.0.10.353	11-13-2020	2020-11-13 오전 6:24:42	15:24:42	2.0.10.248	357	1	{/}	핑계	핑	계	NULL	NULL	NULL	NULL	NULL	NULL	23	1	93	KSY3	List3	NULL	NULL	NULL	NULL	NULL	NULL	NULL	NULL	NULL	1	{/}	0	3	1094407	0	{/}	394
좌우반구com(split BVF)_1	13	1	<?xml version="1.0"?>\n<Clock xmlns:dt="urn:schemas-microsoft-com:datatypes"><Description dt:dt="string">E-Prime Primary Realtime Clock</Description><StartTime><Timestamp dt:dt="int">0</Timestamp><DateUtc dt:dt="string">2020-11-13T06:24:42Z</DateUtc></StartTime><FrequencyChanges><FrequencyChange><Frequency dt:dt="r8">2699980000</Frequency><Timestamp dt:dt="r8">3.05019408094043E+15</Timestamp><Cur…	좌우반구com(split BVF)_1-013-1	60.021	1.0.0.163	1	-985048867	Professional	2.0.10.242	2.0.10.353	11-13-2020	2020-11-13 오전 6:24:42	15:24:42	2.0.10.248	5	2	z	핑품	핑	품	125	1	5	NULL	NULL	NULL	NULL	NULL	NULL	KSY	List1	0		1	-1	27052	184		0	0	1	z	0	4	27236	0	z	415
좌우반구com(split BVF)_1	13	1	<?xml version="1.0"?>\n<Clock xmlns:dt="urn:schemas-microsoft-com:datatypes"><Description dt:dt="string">E-Prime Primary Realtime Clock</Description><StartTime><Timestamp dt:dt="int">0</Timestamp><DateUtc dt:dt="string">2020-11-13T06:24:42Z</DateUtc></StartTime><FrequencyChanges><FrequencyChange><Frequency dt:dt="r8">2699980000</Frequency><Timestamp dt:dt="r8">3.05019408094043E+15</Timestamp><Cur…	좌우반구com(split BVF)_1-013-1	60.021	1.0.0.163	1	-985048867	Professional	2.0.10.242	2.0.10.353	11-13-2020	2020-11-13 오전 6:24:42	15:24:42	2.0.10.248	290	1	{/}	하나	하	나	NULL	NULL	NULL	NULL	NULL	NULL	64	1	26	KSY3	List3	NULL	NULL	NULL	NULL	NULL	NULL	NULL	NULL	NULL	1	{/}	0	4	916254	0	{/}	526
좌우반구com(split BVF)_1	13	1	<?xml version="1.0"?>\n<Clock xmlns:dt="urn:schemas-microsoft-com:datatypes"><Description dt:dt="string">E-Prime Primary Realtime Clock</Description><StartTime><Timestamp dt:dt="int">0</Timestamp><DateUtc dt:dt="string">2020-11-13T06:24:42Z</DateUtc></StartTime><FrequencyChanges><FrequencyChange><Frequency dt:dt="r8">2699980000</Frequency><Timestamp dt:dt="r8">3.05019408094043E+15</Timestamp><Cur…	좌우반구com(split BVF)_1-013-1	60.021	1.0.0.163	1	-985048867	Professional	2.0.10.242	2.0.10.353	11-13-2020	2020-11-13 오전 6:24:42	15:24:42	2.0.10.248	241	1	{/}	한계	한	계	NULL	NULL	NULL	83	1	109	NULL	NULL	NULL	KSY3	List2	NULL	NULL	NULL	NULL	NULL	NULL	NULL	NULL	NULL	1	{/}	0	3	706928	0	{/}	424
좌우반구com(split BVF)_1	13	1	<?xml version="1.0"?>\n<Clock xmlns:dt="urn:schemas-microsoft-com:datatypes"><Description dt:dt="string">E-Prime Primary Realtime Clock</Description><StartTime><Timestamp dt:dt="int">0</Timestamp><DateUtc dt:dt="string">2020-11-13T06:24:42Z</DateUtc></StartTime><FrequencyChanges><FrequencyChange><Frequency dt:dt="r8">2699980000</Frequency><Timestamp dt:dt="r8">3.05019408094043E+15</Timestamp><Cur…	좌우반구com(split BVF)_1-013-1	60.021	1.0.0.163	1	-985048867	Professional	2.0.10.242	2.0.10.353	11-13-2020	2020-11-13 오전 6:24:42	15:24:42	2.0.10.248	306	1	{/}	핵심	핵	심	NULL	NULL	NULL	NULL	NULL	NULL	34	1	42	KSY3	List3	NULL	NULL	NULL	NULL	NULL	NULL	NULL	NULL	NULL	1	{/}	0	3	959022	0	{/}	389
좌우반구com(split BVF)_1	13	1	<?xml version="1.0"?>\n<Clock xmlns:dt="urn:schemas-microsoft-com:datatypes"><Description dt:dt="string">E-Prime Primary Realtime Clock</Description><StartTime><Timestamp dt:dt="int">0</Timestamp><DateUtc dt:dt="string">2020-11-13T06:24:42Z</DateUtc></StartTime><FrequencyChanges><FrequencyChange><Frequency dt:dt="r8">2699980000</Frequency><Timestamp dt:dt="r8">3.05019408094043E+15</Timestamp><Cur…	좌우반구com(split BVF)_1-013-1	60.021	1.0.0.163	1	-985048867	Professional	2.0.10.242	2.0.10.353	11-13-2020	2020-11-13 오전 6:24:42	15:24:42	2.0.10.248	91	2	z	핵외	핵	외	66	1	91	NULL	NULL	NULL	NULL	NULL	NULL	KSY	List1	0		0	0	256105	183		0	0	1	z	0	3	256288	0	z	535
좌우반구com(split BVF)_1	13	1	<?xml version="1.0"?>\n<Clock xmlns:dt="urn:schemas-microsoft-com:datatypes"><Description dt:dt="string">E-Prime Primary Realtime Clock</Description><StartTime><Timestamp dt:dt="int">0</Timestamp><DateUtc dt:dt="string">2020-11-13T06:24:42Z</DateUtc></StartTime><FrequencyChanges><FrequencyChange><Frequency dt:dt="r8">2699980000</Frequency><Timestamp dt:dt="r8">3.05019408094043E+15</Timestamp><Cur…	좌우반구com(split BVF)_1-013-1	60.021	1.0.0.163	1	-985048867	Professional	2.0.10.242	2.0.10.353	11-13-2020	2020-11-13 오전 6:24:42	15:24:42	2.0.10.248	385	2	z	핵정	핵	정	NULL	NULL	NULL	NULL	NULL	NULL	48	1	121	KSY	List3	0		0	-1	1170963	184		0	0	1	z	0	4	1171147	0	z	733
좌우반구com(split BVF)_1	13	1	<?xml version="1.0"?>\n<Clock xmlns:dt="urn:schemas-microsoft-com:datatypes"><Description dt:dt="string">E-Prime Primary Realtime Clock</Description><StartTime><Timestamp dt:dt="int">0</Timestamp><DateUtc dt:dt="string">2020-11-13T06:24:42Z</DateUtc></StartTime><FrequencyChanges><FrequencyChange><Frequency dt:dt="r8">2699980000</Frequency><Timestamp dt:dt="r8">3.05019408094043E+15</Timestamp><Cur…	좌우반구com(split BVF)_1-013-1	60.021	1.0.0.163	1	-985048867	Professional	2.0.10.242	2.0.10.353	11-13-2020	2020-11-13 오전 6:24:42	15:24:42	2.0.10.248	354	1	{/}	행보	행	보	NULL	NULL	NULL	NULL	NULL	NULL	109	1	90	KSY3	List3	NULL	NULL	NULL	NULL	NULL	NULL	NULL	NULL	NULL	1	{/}	0	3	1086560	0	{/}	313
좌우반구com(split BVF)_1	13	1	<?xml version="1.0"?>\n<Clock xmlns:dt="urn:schemas-microsoft-com:datatypes"><Description dt:dt="string">E-Prime Primary Realtime Clock</Description><StartTime><Timestamp dt:dt="int">0</Timestamp><DateUtc dt:dt="string">2020-11-13T06:24:42Z</DateUtc></StartTime><FrequencyChanges><FrequencyChange><Frequency dt:dt="r8">2699980000</Frequency><Timestamp dt:dt="r8">3.05019408094043E+15</Timestamp><Cur…	좌우반구com(split BVF)_1-013-1	60.021	1.0.0.163	1	-985048867	Professional	2.0.10.242	2.0.10.353	11-13-2020	2020-11-13 오전 6:24:42	15:24:42	2.0.10.248	156	1	{/}	행운	행	운	NULL	NULL	NULL	18	1	24	NULL	NULL	NULL	KSY3	List2	NULL	NULL	NULL	NULL	NULL	NULL	NULL	NULL	NULL	1	{/}	0	4	476510	0	{/}	357
좌우반구com(split BVF)_1	13	1	<?xml version="1.0"?>\n<Clock xmlns:dt="urn:schemas-microsoft-com:datatypes"><Description dt:dt="string">E-Prime Primary Realtime Clock</Description><StartTime><Timestamp dt:dt="int">0</Timestamp><DateUtc dt:dt="string">2020-11-13T06:24:42Z</DateUtc></StartTime><FrequencyChanges><FrequencyChange><Frequency dt:dt="r8">2699980000</Frequency><Timestamp dt:dt="r8">3.05019408094043E+15</Timestamp><Cur…	좌우반구com(split BVF)_1-013-1	60.021	1.0.0.163	1	-985048867	Professional	2.0.10.242	2.0.10.353	11-13-2020	2020-11-13 오전 6:24:42	15:24:42	2.0.10.248	135	2	z	행회	행	회	NULL	NULL	NULL	115	1	3	NULL	NULL	NULL	KSY	List2	0		1	-1	419646	184		0	0	1	z	0	4	419830	0	z	455
좌우반구com(split BVF)_1	13	1	<?xml version="1.0"?>\n<Clock xmlns:dt="urn:schemas-microsoft-com:datatypes"><Description dt:dt="string">E-Prime Primary Realtime Clock</Description><StartTime><Timestamp dt:dt="int">0</Timestamp><DateUtc dt:dt="string">2020-11-13T06:24:42Z</DateUtc></StartTime><FrequencyChanges><FrequencyChange><Frequency dt:dt="r8">2699980000</Frequency><Timestamp dt:dt="r8">3.05019408094043E+15</Timestamp><Cur…	좌우반구com(split BVF)_1-013-1	60.021	1.0.0.163	1	-985048867	Professional	2.0.10.242	2.0.10.353	11-13-2020	2020-11-13 오전 6:24:42	15:24:42	2.0.10.248	225	1	{/}	향수	향	수	NULL	NULL	NULL	4	1	93	NULL	NULL	NULL	KSY3	List2	NULL	NULL	NULL	NULL	NULL	NULL	NULL	NULL	NULL	1	{/}	0	4	663627	0	{/}	389
좌우반구com(split BVF)_1	13	1	<?xml version="1.0"?>\n<Clock xmlns:dt="urn:schemas-microsoft-com:datatypes"><Description dt:dt="string">E-Prime Primary Realtime Clock</Description><StartTime><Timestamp dt:dt="int">0</Timestamp><DateUtc dt:dt="string">2020-11-13T06:24:42Z</DateUtc></StartTime><FrequencyChanges><FrequencyChange><Frequency dt:dt="r8">2699980000</Frequency><Timestamp dt:dt="r8">3.05019408094043E+15</Timestamp><Cur…	좌우반구com(split BVF)_1-013-1	60.021	1.0.0.163	1	-985048867	Professional	2.0.10.242	2.0.10.353	11-13-2020	2020-11-13 오전 6:24:42	15:24:42	2.0.10.248	367	2	z	향엄	향	엄	NULL	NULL	NULL	NULL	NULL	NULL	132	1	103	KSY	List3	0		0	0	1120465	183		0	0	1	z	0	3	1120648	0	z	584
좌우반구com(split BVF)_1	13	1	<?xml version="1.0"?>\n<Clock xmlns:dt="urn:schemas-microsoft-com:datatypes"><Description dt:dt="string">E-Prime Primary Realtime Clock</Description><StartTime><Timestamp dt:dt="int">0</Timestamp><DateUtc dt:dt="string">2020-11-13T06:24:42Z</DateUtc></StartTime><FrequencyChanges><FrequencyChange><Frequency dt:dt="r8">2699980000</Frequency><Timestamp dt:dt="r8">3.05019408094043E+15</Timestamp><Cur…	좌우반구com(split BVF)_1-013-1	60.021	1.0.0.163	1	-985048867	Professional	2.0.10.242	2.0.10.353	11-13-2020	2020-11-13 오전 6:24:42	15:24:42	2.0.10.248	146	2	z	허낌	허	낌	NULL	NULL	NULL	128	1	14	NULL	NULL	NULL	KSY3	List2	NULL	NULL	NULL	NULL	NULL	NULL	NULL	NULL	NULL	1	z	1	3	449652	0	z	416
좌우반구com(split BVF)_1	13	1	<?xml version="1.0"?>\n<Clock xmlns:dt="urn:schemas-microsoft-com:datatypes"><Description dt:dt="string">E-Prime Primary Realtime Clock</Description><StartTime><Timestamp dt:dt="int">0</Timestamp><DateUtc dt:dt="string">2020-11-13T06:24:42Z</DateUtc></StartTime><FrequencyChanges><FrequencyChange><Frequency dt:dt="r8">2699980000</Frequency><Timestamp dt:dt="r8">3.05019408094043E+15</Timestamp><Cur…	좌우반구com(split BVF)_1-013-1	60.021	1.0.0.163	1	-985048867	Professional	2.0.10.242	2.0.10.353	11-13-2020	2020-11-13 오전 6:24:42	15:24:42	2.0.10.248	352	1	{/}	허락	허	락	NULL	NULL	NULL	NULL	NULL	NULL	106	1	88	KSY3	List3	NULL	NULL	NULL	NULL	NULL	NULL	NULL	NULL	NULL	1	{/}	0	4	1081312	0	{/}	385
좌우반구com(split BVF)_1	13	1	<?xml version="1.0"?>\n<Clock xmlns:dt="urn:schemas-microsoft-com:datatypes"><Description dt:dt="string">E-Prime Primary Realtime Clock</Description><StartTime><Timestamp dt:dt="int">0</Timestamp><DateUtc dt:dt="string">2020-11-13T06:24:42Z</DateUtc></StartTime><FrequencyChanges><FrequencyChange><Frequency dt:dt="r8">2699980000</Frequency><Timestamp dt:dt="r8">3.05019408094043E+15</Timestamp><Cur…	좌우반구com(split BVF)_1-013-1	60.021	1.0.0.163	1	-985048867	Professional	2.0.10.242	2.0.10.353	11-13-2020	2020-11-13 오전 6:24:42	15:24:42	2.0.10.248	144	2	z	허빈	허	빈	NULL	NULL	NULL	66	1	12	NULL	NULL	NULL	KSY	List2	0		0	-1	443988	183		0	0	1	z	0	3	444171	0	z	617
좌우반구com(split BVF)_1	13	1	<?xml version="1.0"?>\n<Clock xmlns:dt="urn:schemas-microsoft-com:datatypes"><Description dt:dt="string">E-Prime Primary Realtime Clock</Description><StartTime><Timestamp dt:dt="int">0</Timestamp><DateUtc dt:dt="string">2020-11-13T06:24:42Z</DateUtc></StartTime><FrequencyChanges><FrequencyChange><Frequency dt:dt="r8">2699980000</Frequency><Timestamp dt:dt="r8">3.05019408094043E+15</Timestamp><Cur…	좌우반구com(split BVF)_1-013-1	60.021	1.0.0.163	1	-985048867	Professional	2.0.10.242	2.0.10.353	11-13-2020	2020-11-13 오전 6:24:42	15:24:42	2.0.10.248	196	2	z	헤오	헤	오	NULL	NULL	NULL	1	1	64	NULL	NULL	NULL	KSY3	List2	NULL	NULL	NULL	NULL	NULL	NULL	NULL	NULL	NULL	1	z	0	3	583738	0	z	504
좌우반구com(split BVF)_1	13	1	<?xml version="1.0"?>\n<Clock xmlns:dt="urn:schemas-microsoft-com:datatypes"><Description dt:dt="string">E-Prime Primary Realtime Clock</Description><StartTime><Timestamp dt:dt="int">0</Timestamp><DateUtc dt:dt="string">2020-11-13T06:24:42Z</DateUtc></StartTime><FrequencyChanges><FrequencyChange><Frequency dt:dt="r8">2699980000</Frequency><Timestamp dt:dt="r8">3.05019408094043E+15</Timestamp><Cur…	좌우반구com(split BVF)_1-013-1	60.021	1.0.0.163	1	-985048867	Professional	2.0.10.242	2.0.10.353	11-13-2020	2020-11-13 오전 6:24:42	15:24:42	2.0.10.248	148	1	{/}	현상	현	상	NULL	NULL	NULL	117	1	16	NULL	NULL	NULL	KSY3	List2	NULL	NULL	NULL	NULL	NULL	NULL	NULL	NULL	NULL	1	{/}	1	3	454917	0	{/}	486
좌우반구com(split BVF)_1	13	1	<?xml version="1.0"?>\n<Clock xmlns:dt="urn:schemas-microsoft-com:datatypes"><Description dt:dt="string">E-Prime Primary Realtime Clock</Description><StartTime><Timestamp dt:dt="int">0</Timestamp><DateUtc dt:dt="string">2020-11-13T06:24:42Z</DateUtc></StartTime><FrequencyChanges><FrequencyChange><Frequency dt:dt="r8">2699980000</Frequency><Timestamp dt:dt="r8">3.05019408094043E+15</Timestamp><Cur…	좌우반구com(split BVF)_1-013-1	60.021	1.0.0.163	1	-985048867	Professional	2.0.10.242	2.0.10.353	11-13-2020	2020-11-13 오전 6:24:42	15:24:42	2.0.10.248	257	1	{/}	협력	협	력	NULL	NULL	NULL	10	1	125	NULL	NULL	NULL	KSY3	List2	NULL	NULL	NULL	NULL	NULL	NULL	NULL	NULL	NULL	1	{/}	0	3	751079	0	{/}	448
좌우반구com(split BVF)_1	13	1	<?xml version="1.0"?>\n<Clock xmlns:dt="urn:schemas-microsoft-com:datatypes"><Description dt:dt="string">E-Prime Primary Realtime Clock</Description><StartTime><Timestamp dt:dt="int">0</Timestamp><DateUtc dt:dt="string">2020-11-13T06:24:42Z</DateUtc></StartTime><FrequencyChanges><FrequencyChange><Frequency dt:dt="r8">2699980000</Frequency><Timestamp dt:dt="r8">3.05019408094043E+15</Timestamp><Cur…	좌우반구com(split BVF)_1-013-1	60.021	1.0.0.163	1	-985048867	Professional	2.0.10.242	2.0.10.353	11-13-2020	2020-11-13 오전 6:24:42	15:24:42	2.0.10.248	76	2	z	협체	협	체	130	1	76	NULL	NULL	NULL	NULL	NULL	NULL	KSY2	List1	NULL	NULL	NULL	NULL	NULL	NULL	NULL	NULL	NULL	1	z	0	4	215969	0	z	678
좌우반구com(split BVF)_1	13	1	<?xml version="1.0"?>\n<Clock xmlns:dt="urn:schemas-microsoft-com:datatypes"><Description dt:dt="string">E-Prime Primary Realtime Clock</Description><StartTime><Timestamp dt:dt="int">0</Timestamp><DateUtc dt:dt="string">2020-11-13T06:24:42Z</DateUtc></StartTime><FrequencyChanges><FrequencyChange><Frequency dt:dt="r8">2699980000</Frequency><Timestamp dt:dt="r8">3.05019408094043E+15</Timestamp><Cur…	좌우반구com(split BVF)_1-013-1	60.021	1.0.0.163	1	-985048867	Professional	2.0.10.242	2.0.10.353	11-13-2020	2020-11-13 오전 6:24:42	15:24:42	2.0.10.248	219	1	{/}	형님	형	님	NULL	NULL	NULL	16	1	87	NULL	NULL	NULL	KSY3	List2	NULL	NULL	NULL	NULL	NULL	NULL	NULL	NULL	NULL	1	{/}	0	4	646983	0	{/}	442
좌우반구com(split BVF)_1	13	1	<?xml version="1.0"?>\n<Clock xmlns:dt="urn:schemas-microsoft-com:datatypes"><Description dt:dt="string">E-Prime Primary Realtime Clock</Description><StartTime><Timestamp dt:dt="int">0</Timestamp><DateUtc dt:dt="string">2020-11-13T06:24:42Z</DateUtc></StartTime><FrequencyChanges><FrequencyChange><Frequency dt:dt="r8">2699980000</Frequency><Timestamp dt:dt="r8">3.05019408094043E+15</Timestamp><Cur…	좌우반구com(split BVF)_1-013-1	60.021	1.0.0.163	1	-985048867	Professional	2.0.10.242	2.0.10.353	11-13-2020	2020-11-13 오전 6:24:42	15:24:42	2.0.10.248	227	2	z	형스	형	스	NULL	NULL	NULL	62	1	95	NULL	NULL	NULL	KSY2	List2	NULL	NULL	NULL	NULL	NULL	NULL	NULL	NULL	NULL	1	z	0	3	669108	0	z	500
좌우반구com(split BVF)_1	13	1	<?xml version="1.0"?>\n<Clock xmlns:dt="urn:schemas-microsoft-com:datatypes"><Description dt:dt="string">E-Prime Primary Realtime Clock</Description><StartTime><Timestamp dt:dt="int">0</Timestamp><DateUtc dt:dt="string">2020-11-13T06:24:42Z</DateUtc></StartTime><FrequencyChanges><FrequencyChange><Frequency dt:dt="r8">2699980000</Frequency><Timestamp dt:dt="r8">3.05019408094043E+15</Timestamp><Cur…	좌우반구com(split BVF)_1-013-1	60.021	1.0.0.163	1	-985048867	Professional	2.0.10.242	2.0.10.353	11-13-2020	2020-11-13 오전 6:24:42	15:24:42	2.0.10.248	387	1	{/}	형태	형	태	NULL	NULL	NULL	NULL	NULL	NULL	78	1	123	KSY3	List3	NULL	NULL	NULL	NULL	NULL	NULL	NULL	NULL	NULL	1	{/}	0	4	1176895	0	{/}	536
좌우반구com(split BVF)_1	13	1	<?xml version="1.0"?>\n<Clock xmlns:dt="urn:schemas-microsoft-com:datatypes"><Description dt:dt="string">E-Prime Primary Realtime Clock</Description><StartTime><Timestamp dt:dt="int">0</Timestamp><DateUtc dt:dt="string">2020-11-13T06:24:42Z</DateUtc></StartTime><FrequencyChanges><FrequencyChange><Frequency dt:dt="r8">2699980000</Frequency><Timestamp dt:dt="r8">3.05019408094043E+15</Timestamp><Cur…	좌우반구com(split BVF)_1-013-1	60.021	1.0.0.163	1	-985048867	Professional	2.0.10.242	2.0.10.353	11-13-2020	2020-11-13 오전 6:24:42	15:24:42	2.0.10.248	242	1	{/}	화력	화	력	NULL	NULL	NULL	131	1	110	NULL	NULL	NULL	KSY3	List2	NULL	NULL	NULL	NULL	NULL	NULL	NULL	NULL	NULL	1	{/}	0	3	709560	0	{/}	615
좌우반구com(split BVF)_1	13	1	<?xml version="1.0"?>\n<Clock xmlns:dt="urn:schemas-microsoft-com:datatypes"><Description dt:dt="string">E-Prime Primary Realtime Clock</Description><StartTime><Timestamp dt:dt="int">0</Timestamp><DateUtc dt:dt="string">2020-11-13T06:24:42Z</DateUtc></StartTime><FrequencyChanges><FrequencyChange><Frequency dt:dt="r8">2699980000</Frequency><Timestamp dt:dt="r8">3.05019408094043E+15</Timestamp><Cur…	좌우반구com(split BVF)_1-013-1	60.021	1.0.0.163	1	-985048867	Professional	2.0.10.242	2.0.10.353	11-13-2020	2020-11-13 오전 6:24:42	15:24:42	2.0.10.248	66	1	{/}	확률	확	률	117	1	66	NULL	NULL	NULL	NULL	NULL	NULL	KSY3	List1	NULL	NULL	NULL	NULL	NULL	NULL	NULL	NULL	NULL	1	{/}	1	3	188928	0	{/}	616
좌우반구com(split BVF)_1	13	1	<?xml version="1.0"?>\n<Clock xmlns:dt="urn:schemas-microsoft-com:datatypes"><Description dt:dt="string">E-Prime Primary Realtime Clock</Description><StartTime><Timestamp dt:dt="int">0</Timestamp><DateUtc dt:dt="string">2020-11-13T06:24:42Z</DateUtc></StartTime><FrequencyChanges><FrequencyChange><Frequency dt:dt="r8">2699980000</Frequency><Timestamp dt:dt="r8">3.05019408094043E+15</Timestamp><Cur…	좌우반구com(split BVF)_1-013-1	60.021	1.0.0.163	1	-985048867	Professional	2.0.10.242	2.0.10.353	11-13-2020	2020-11-13 오전 6:24:42	15:24:42	2.0.10.248	129	2	z	확압	확	압	53	1	129	NULL	NULL	NULL	NULL	NULL	NULL	KSY3	List1	NULL	NULL	NULL	NULL	NULL	NULL	NULL	NULL	NULL	1	z	0	3	358718	0	z	439
좌우반구com(split BVF)_1	13	1	<?xml version="1.0"?>\n<Clock xmlns:dt="urn:schemas-microsoft-com:datatypes"><Description dt:dt="string">E-Prime Primary Realtime Clock</Description><StartTime><Timestamp dt:dt="int">0</Timestamp><DateUtc dt:dt="string">2020-11-13T06:24:42Z</DateUtc></StartTime><FrequencyChanges><FrequencyChange><Frequency dt:dt="r8">2699980000</Frequency><Timestamp dt:dt="r8">3.05019408094043E+15</Timestamp><Cur…	좌우반구com(split BVF)_1-013-1	60.021	1.0.0.163	1	-985048867	Professional	2.0.10.242	2.0.10.353	11-13-2020	2020-11-13 오전 6:24:42	15:24:42	2.0.10.248	102	2	z	확축	확	축	35	1	102	NULL	NULL	NULL	NULL	NULL	NULL	KSY3	List1	NULL	NULL	NULL	NULL	NULL	NULL	NULL	NULL	NULL	1	z	0	3	285977	0	z	685
좌우반구com(split BVF)_1	13	1	<?xml version="1.0"?>\n<Clock xmlns:dt="urn:schemas-microsoft-com:datatypes"><Description dt:dt="string">E-Prime Primary Realtime Clock</Description><StartTime><Timestamp dt:dt="int">0</Timestamp><DateUtc dt:dt="string">2020-11-13T06:24:42Z</DateUtc></StartTime><FrequencyChanges><FrequencyChange><Frequency dt:dt="r8">2699980000</Frequency><Timestamp dt:dt="r8">3.05019408094043E+15</Timestamp><Cur…	좌우반구com(split BVF)_1-013-1	60.021	1.0.0.163	1	-985048867	Professional	2.0.10.242	2.0.10.353	11-13-2020	2020-11-13 오전 6:24:42	15:24:42	2.0.10.248	259	1	{/}	환경	환	경	NULL	NULL	NULL	112	1	127	NULL	NULL	NULL	KSY3	List2	NULL	NULL	NULL	NULL	NULL	NULL	NULL	NULL	NULL	1	{/}	0	3	756877	0	{/}	546
좌우반구com(split BVF)_1	13	1	<?xml version="1.0"?>\n<Clock xmlns:dt="urn:schemas-microsoft-com:datatypes"><Description dt:dt="string">E-Prime Primary Realtime Clock</Description><StartTime><Timestamp dt:dt="int">0</Timestamp><DateUtc dt:dt="string">2020-11-13T06:24:42Z</DateUtc></StartTime><FrequencyChanges><FrequencyChange><Frequency dt:dt="r8">2699980000</Frequency><Timestamp dt:dt="r8">3.05019408094043E+15</Timestamp><Cur…	좌우반구com(split BVF)_1-013-1	60.021	1.0.0.163	1	-985048867	Professional	2.0.10.242	2.0.10.353	11-13-2020	2020-11-13 오전 6:24:42	15:24:42	2.0.10.248	17	2	z	횟광	횟	광	78	1	17	NULL	NULL	NULL	NULL	NULL	NULL	KSY3	List1	NULL	NULL	NULL	NULL	NULL	NULL	NULL	NULL	NULL	1	z	0	3	58808	0	z	378
좌우반구com(split BVF)_1	13	1	<?xml version="1.0"?>\n<Clock xmlns:dt="urn:schemas-microsoft-com:datatypes"><Description dt:dt="string">E-Prime Primary Realtime Clock</Description><StartTime><Timestamp dt:dt="int">0</Timestamp><DateUtc dt:dt="string">2020-11-13T06:24:42Z</DateUtc></StartTime><FrequencyChanges><FrequencyChange><Frequency dt:dt="r8">2699980000</Frequency><Timestamp dt:dt="r8">3.05019408094043E+15</Timestamp><Cur…	좌우반구com(split BVF)_1-013-1	60.021	1.0.0.163	1	-985048867	Professional	2.0.10.242	2.0.10.353	11-13-2020	2020-11-13 오전 6:24:42	15:24:42	2.0.10.248	237	2	z	횟색	횟	색	NULL	NULL	NULL	104	1	105	NULL	NULL	NULL	KSY3	List2	NULL	NULL	NULL	NULL	NULL	NULL	NULL	NULL	NULL	1	z	0	3	695982	0	z	449
좌우반구com(split BVF)_1	13	1	<?xml version="1.0"?>\n<Clock xmlns:dt="urn:schemas-microsoft-com:datatypes"><Description dt:dt="string">E-Prime Primary Realtime Clock</Description><StartTime><Timestamp dt:dt="int">0</Timestamp><DateUtc dt:dt="string">2020-11-13T06:24:42Z</DateUtc></StartTime><FrequencyChanges><FrequencyChange><Frequency dt:dt="r8">2699980000</Frequency><Timestamp dt:dt="r8">3.05019408094043E+15</Timestamp><Cur…	좌우반구com(split BVF)_1-013-1	60.021	1.0.0.163	1	-985048867	Professional	2.0.10.242	2.0.10.353	11-13-2020	2020-11-13 오전 6:24:42	15:24:42	2.0.10.248	150	1	{/}	횟수	횟	수	NULL	NULL	NULL	103	1	18	NULL	NULL	NULL	KSY3	List2	NULL	NULL	NULL	NULL	NULL	NULL	NULL	NULL	NULL	1	{/}	1	3	460265	0	{/}	466
좌우반구com(split BVF)_1	13	1	<?xml version="1.0"?>\n<Clock xmlns:dt="urn:schemas-microsoft-com:datatypes"><Description dt:dt="string">E-Prime Primary Realtime Clock</Description><StartTime><Timestamp dt:dt="int">0</Timestamp><DateUtc dt:dt="string">2020-11-13T06:24:42Z</DateUtc></StartTime><FrequencyChanges><FrequencyChange><Frequency dt:dt="r8">2699980000</Frequency><Timestamp dt:dt="r8">3.05019408094043E+15</Timestamp><Cur…	좌우반구com(split BVF)_1-013-1	60.021	1.0.0.163	1	-985048867	Professional	2.0.10.242	2.0.10.353	11-13-2020	2020-11-13 오전 6:24:42	15:24:42	2.0.10.248	186	1	{/}	효과	효	과	NULL	NULL	NULL	56	1	54	NULL	NULL	NULL	KSY3	List2	NULL	NULL	NULL	NULL	NULL	NULL	NULL	NULL	NULL	1	{/}	0	4	557248	0	{/}	314
좌우반구com(split BVF)_1	13	1	<?xml version="1.0"?>\n<Clock xmlns:dt="urn:schemas-microsoft-com:datatypes"><Description dt:dt="string">E-Prime Primary Realtime Clock</Description><StartTime><Timestamp dt:dt="int">0</Timestamp><DateUtc dt:dt="string">2020-11-13T06:24:42Z</DateUtc></StartTime><FrequencyChanges><FrequencyChange><Frequency dt:dt="r8">2699980000</Frequency><Timestamp dt:dt="r8">3.05019408094043E+15</Timestamp><Cur…	좌우반구com(split BVF)_1-013-1	60.021	1.0.0.163	1	-985048867	Professional	2.0.10.242	2.0.10.353	11-13-2020	2020-11-13 오전 6:24:42	15:24:42	2.0.10.248	122	2	z	효미	효	미	107	1	122	NULL	NULL	NULL	NULL	NULL	NULL	KSY2	List1	NULL	NULL	NULL	NULL	NULL	NULL	NULL	NULL	NULL	1	z	0	4	339692	0	z	489
좌우반구com(split BVF)_1	13	1	<?xml version="1.0"?>\n<Clock xmlns:dt="urn:schemas-microsoft-com:datatypes"><Description dt:dt="string">E-Prime Primary Realtime Clock</Description><StartTime><Timestamp dt:dt="int">0</Timestamp><DateUtc dt:dt="string">2020-11-13T06:24:42Z</DateUtc></StartTime><FrequencyChanges><FrequencyChange><Frequency dt:dt="r8">2699980000</Frequency><Timestamp dt:dt="r8">3.05019408094043E+15</Timestamp><Cur…	좌우반구com(split BVF)_1-013-1	60.021	1.0.0.163	1	-985048867	Professional	2.0.10.242	2.0.10.353	11-13-2020	2020-11-13 오전 6:24:42	15:24:42	2.0.10.248	197	2	z	효탈	효	탈	NULL	NULL	NULL	116	1	65	NULL	NULL	NULL	KSY2	List2	NULL	NULL	NULL	NULL	NULL	NULL	NULL	NULL	NULL	1	z	1	3	586437	0	z	620
좌우반구com(split BVF)_1	13	1	<?xml version="1.0"?>\n<Clock xmlns:dt="urn:schemas-microsoft-com:datatypes"><Description dt:dt="string">E-Prime Primary Realtime Clock</Description><StartTime><Timestamp dt:dt="int">0</Timestamp><DateUtc dt:dt="string">2020-11-13T06:24:42Z</DateUtc></StartTime><FrequencyChanges><FrequencyChange><Frequency dt:dt="r8">2699980000</Frequency><Timestamp dt:dt="r8">3.05019408094043E+15</Timestamp><Cur…	좌우반구com(split BVF)_1-013-1	60.021	1.0.0.163	1	-985048867	Professional	2.0.10.242	2.0.10.353	11-13-2020	2020-11-13 오전 6:24:42	15:24:42	2.0.10.248	93	2	z	효헤	효	헤	83	1	93	NULL	NULL	NULL	NULL	NULL	NULL	KSY	List1	0		0	-1	261469	184		0	0	1	z	0	4	261653	0	z	330
좌우반구com(split BVF)_1	13	1	<?xml version="1.0"?>\n<Clock xmlns:dt="urn:schemas-microsoft-com:datatypes"><Description dt:dt="string">E-Prime Primary Realtime Clock</Description><StartTime><Timestamp dt:dt="int">0</Timestamp><DateUtc dt:dt="string">2020-11-13T06:24:42Z</DateUtc></StartTime><FrequencyChanges><FrequencyChange><Frequency dt:dt="r8">2699980000</Frequency><Timestamp dt:dt="r8">3.05019408094043E+15</Timestamp><Cur…	좌우반구com(split BVF)_1-013-1	60.021	1.0.0.163	1	-985048867	Professional	2.0.10.242	2.0.10.353	11-13-2020	2020-11-13 오전 6:24:42	15:24:42	2.0.10.248	226	2	z	후검	후	검	NULL	NULL	NULL	71	1	94	NULL	NULL	NULL	KSY	List2	0		1	-1	666042	184		0	0	0	z	0	4	666226	0	{/}	686
좌우반구com(split BVF)_1	13	1	<?xml version="1.0"?>\n<Clock xmlns:dt="urn:schemas-microsoft-com:datatypes"><Description dt:dt="string">E-Prime Primary Realtime Clock</Description><StartTime><Timestamp dt:dt="int">0</Timestamp><DateUtc dt:dt="string">2020-11-13T06:24:42Z</DateUtc></StartTime><FrequencyChanges><FrequencyChange><Frequency dt:dt="r8">2699980000</Frequency><Timestamp dt:dt="r8">3.05019408094043E+15</Timestamp><Cur…	좌우반구com(split BVF)_1-013-1	60.021	1.0.0.163	1	-985048867	Professional	2.0.10.242	2.0.10.353	11-13-2020	2020-11-13 오전 6:24:42	15:24:42	2.0.10.248	68	1	{/}	후대	후	대	27	1	68	NULL	NULL	NULL	NULL	NULL	NULL	KSY3	List1	NULL	NULL	NULL	NULL	NULL	NULL	NULL	NULL	NULL	0	{/}	0	4	194310	0	z	530
좌우반구com(split BVF)_1	13	1	<?xml version="1.0"?>\n<Clock xmlns:dt="urn:schemas-microsoft-com:datatypes"><Description dt:dt="string">E-Prime Primary Realtime Clock</Description><StartTime><Timestamp dt:dt="int">0</Timestamp><DateUtc dt:dt="string">2020-11-13T06:24:42Z</DateUtc></StartTime><FrequencyChanges><FrequencyChange><Frequency dt:dt="r8">2699980000</Frequency><Timestamp dt:dt="r8">3.05019408094043E+15</Timestamp><Cur…	좌우반구com(split BVF)_1-013-1	60.021	1.0.0.163	1	-985048867	Professional	2.0.10.242	2.0.10.353	11-13-2020	2020-11-13 오전 6:24:42	15:24:42	2.0.10.248	287	1	{/}	후자	후	자	NULL	NULL	NULL	NULL	NULL	NULL	30	1	23	KSY3	List3	NULL	NULL	NULL	NULL	NULL	NULL	NULL	NULL	NULL	1	{/}	1	3	908123	0	{/}	467
좌우반구com(split BVF)_1	13	1	<?xml version="1.0"?>\n<Clock xmlns:dt="urn:schemas-microsoft-com:datatypes"><Description dt:dt="string">E-Prime Primary Realtime Clock</Description><StartTime><Timestamp dt:dt="int">0</Timestamp><DateUtc dt:dt="string">2020-11-13T06:24:42Z</DateUtc></StartTime><FrequencyChanges><FrequencyChange><Frequency dt:dt="r8">2699980000</Frequency><Timestamp dt:dt="r8">3.05019408094043E+15</Timestamp><Cur…	좌우반구com(split BVF)_1-013-1	60.021	1.0.0.163	1	-985048867	Professional	2.0.10.242	2.0.10.353	11-13-2020	2020-11-13 오전 6:24:42	15:24:42	2.0.10.248	358	2	z	훈걱	훈	걱	NULL	NULL	NULL	NULL	NULL	NULL	36	1	94	KSY3	List3	NULL	NULL	NULL	NULL	NULL	NULL	NULL	NULL	NULL	1	z	0	3	1097006	0	z	491
좌우반구com(split BVF)_1	13	1	<?xml version="1.0"?>\n<Clock xmlns:dt="urn:schemas-microsoft-com:datatypes"><Description dt:dt="string">E-Prime Primary Realtime Clock</Description><StartTime><Timestamp dt:dt="int">0</Timestamp><DateUtc dt:dt="string">2020-11-13T06:24:42Z</DateUtc></StartTime><FrequencyChanges><FrequencyChange><Frequency dt:dt="r8">2699980000</Frequency><Timestamp dt:dt="r8">3.05019408094043E+15</Timestamp><Cur…	좌우반구com(split BVF)_1-013-1	60.021	1.0.0.163	1	-985048867	Professional	2.0.10.242	2.0.10.353	11-13-2020	2020-11-13 오전 6:24:42	15:24:42	2.0.10.248	163	2	z	훈차	훈	차	NULL	NULL	NULL	99	1	31	NULL	NULL	NULL	KSY	List2	0		1	-1	494986	184		0	0	1	z	0	4	495170	0	z	545
좌우반구com(split BVF)_1	13	1	<?xml version="1.0"?>\n<Clock xmlns:dt="urn:schemas-microsoft-com:datatypes"><Description dt:dt="string">E-Prime Primary Realtime Clock</Description><StartTime><Timestamp dt:dt="int">0</Timestamp><DateUtc dt:dt="string">2020-11-13T06:24:42Z</DateUtc></StartTime><FrequencyChanges><FrequencyChange><Frequency dt:dt="r8">2699980000</Frequency><Timestamp dt:dt="r8">3.05019408094043E+15</Timestamp><Cur…	좌우반구com(split BVF)_1-013-1	60.021	1.0.0.163	1	-985048867	Professional	2.0.10.242	2.0.10.353	11-13-2020	2020-11-13 오전 6:24:42	15:24:42	2.0.10.248	390	2	z	휘섭	휘	섭	NULL	NULL	NULL	NULL	NULL	NULL	32	1	126	KSY2	List3	NULL	NULL	NULL	NULL	NULL	NULL	NULL	NULL	NULL	1	z	0	3	1184908	0	z	643
좌우반구com(split BVF)_1	13	1	<?xml version="1.0"?>\n<Clock xmlns:dt="urn:schemas-microsoft-com:datatypes"><Description dt:dt="string">E-Prime Primary Realtime Clock</Description><StartTime><Timestamp dt:dt="int">0</Timestamp><DateUtc dt:dt="string">2020-11-13T06:24:42Z</DateUtc></StartTime><FrequencyChanges><FrequencyChange><Frequency dt:dt="r8">2699980000</Frequency><Timestamp dt:dt="r8">3.05019408094043E+15</Timestamp><Cur…	좌우반구com(split BVF)_1-013-1	60.021	1.0.0.163	1	-985048867	Professional	2.0.10.242	2.0.10.353	11-13-2020	2020-11-13 오전 6:24:42	15:24:42	2.0.10.248	335	2	z	희강	희	강	NULL	NULL	NULL	NULL	NULL	NULL	51	1	71	KSY3	List3	NULL	NULL	NULL	NULL	NULL	NULL	NULL	NULL	NULL	1	z	0	3	1036994	0	z	992
좌우반구com(split BVF)_1	13	1	<?xml version="1.0"?>\n<Clock xmlns:dt="urn:schemas-microsoft-com:datatypes"><Description dt:dt="string">E-Prime Primary Realtime Clock</Description><StartTime><Timestamp dt:dt="int">0</Timestamp><DateUtc dt:dt="string">2020-11-13T06:24:42Z</DateUtc></StartTime><FrequencyChanges><FrequencyChange><Frequency dt:dt="r8">2699980000</Frequency><Timestamp dt:dt="r8">3.05019408094043E+15</Timestamp><Cur…	좌우반구com(split BVF)_1-013-1	60.021	1.0.0.163	1	-985048867	Professional	2.0.10.242	2.0.10.353	11-13-2020	2020-11-13 오전 6:24:42	15:24:42	2.0.10.248	112	1	{/}	희망	희	망	4	1	112	NULL	NULL	NULL	NULL	NULL	NULL	KSY3	List1	NULL	NULL	NULL	NULL	NULL	NULL	NULL	NULL	NULL	1	{/}	0	3	313334	0	{/}	432
좌우반구com(split BVF)_1	13	1	<?xml version="1.0"?>\n<Clock xmlns:dt="urn:schemas-microsoft-com:datatypes"><Description dt:dt="string">E-Prime Primary Realtime Clock</Description><StartTime><Timestamp dt:dt="int">0</Timestamp><DateUtc dt:dt="string">2020-11-13T06:24:42Z</DateUtc></StartTime><FrequencyChanges><FrequencyChange><Frequency dt:dt="r8">2699980000</Frequency><Timestamp dt:dt="r8">3.05019408094043E+15</Timestamp><Cur…	좌우반구com(split BVF)_1-013-1	60.021	1.0.0.163	1	-985048867	Professional	2.0.10.242	2.0.10.353	11-13-2020	2020-11-13 오전 6:24:42	15:24:42	2.0.10.248	64	2	z	희외	희	외	50	1	64	NULL	NULL	NULL	NULL	NULL	NULL	KSY	List1	0		0	0	183164	183		0	0	1	z	0	3	183347	0	z	661
좌우반구com(split BVF)_1	13	1	<?xml version="1.0"?>\n<Clock xmlns:dt="urn:schemas-microsoft-com:datatypes"><Description dt:dt="string">E-Prime Primary Realtime Clock</Description><StartTime><Timestamp dt:dt="int">0</Timestamp><DateUtc dt:dt="string">2020-11-13T06:24:42Z</DateUtc></StartTime><FrequencyChanges><FrequencyChange><Frequency dt:dt="r8">2699980000</Frequency><Timestamp dt:dt="r8">3.05019408094043E+15</Timestamp><Cur…	좌우반구com(split BVF)_1-013-1	60.021	1.0.0.163	1	-985048867	Professional	2.0.10.242	2.0.10.353	11-13-2020	2020-11-13 오전 6:24:42	15:24:42	2.0.10.248	16	2	z	희응	희	응	113	1	16	NULL	NULL	NULL	NULL	NULL	NULL	KSY3	List1	NULL	NULL	NULL	NULL	NULL	NULL	NULL	NULL	NULL	1	z	0	4	56059	0	z	551
[truncated: 1 more columns]
