# Supplementary material for: Decoding foveal word recognition: the role of interhemispheric inhibition in bilateral hemispheric processing
Source: Front Psychol. 2023 Nov 30;14:1293529. doi: 10.3389/fpsyg.2023.1293529 (PMC10720635; doi:10.3389/fpsyg.2023.1293529)
Supplement: Supplementary file 1 [file Data_Sheet_1.ZIP › data/Exp2/BVF_009.txt]

STRING	INTEGER	INTEGER	STRING	STRING	STRING	STRING	STRING	STRING	STRING	STRING	STRING	STRING	STRING	STRING	STRING	INTEGER	STRING	STRING	STRING	STRING	STRING	STRING	STRING	STRING	STRING	STRING	STRING	STRING	STRING	STRING	STRING	STRING	STRING	STRING	STRING	STRING	STRING	STRING	STRING	STRING	STRING	STRING	STRING	STRING	STRING	STRING	STRING	STRING	STRING
EXPNAME	SUBJECT	SESSION	VARIABLE	VARIABLE	VARIABLE	VARIABLE	VARIABLE	VARIABLE	VARIABLE	VARIABLE	VARIABLE	VARIABLE	VARIABLE	VARIABLE	VARIABLE	LOG_LEVEL	VARIABLE	VARIABLE	VARIABLE	VARIABLE	VARIABLE	VARIABLE	VARIABLE	VARIABLE	VARIABLE	VARIABLE	VARIABLE	VARIABLE	VARIABLE	VARIABLE	VARIABLE	VARIABLE	VARIABLE	VARIABLE	VARIABLE	VARIABLE	VARIABLE	VARIABLE	VARIABLE	VARIABLE	VARIABLE	VARIABLE	VARIABLE	VARIABLE	VARIABLE	VARIABLE	VARIABLE	VARIABLE	VARIABLE
1	1	1	1	1	1	1	1	1	1	1	1	1	1	1	1	2	2	2	2	2	2	2	2	2	2	2	2	2	2	2	2	2	2	2	2	2	2	2	2	2	2	2	2	2	2	2	2	2	2
ExperimentName	Subject	Session	Clock.Information	DataFile.Basename	Display.RefreshRate	ExperimentVersion	Group	RandomSeed	RuntimeCapabilities	RuntimeVersion	RuntimeVersionExpected	SessionDate	SessionStartDateTimeUtc	SessionTime	StudioVersion	Block	condition	correct	Exptarget	Exptarget2	Exptarget3	List1	List1.Cycle	List1.Sample	List2	List2.Cycle	List2.Sample	List3	List3.Cycle	List3.Sample	Procedure	Running	TextDisplay2.ACC	TextDisplay2.CRESP	TextDisplay2.DurationError	TextDisplay2.OnsetDelay	TextDisplay2.OnsetTime	TextDisplay2.OnsetToOnsetTime	TextDisplay2.RESP	TextDisplay2.RT	TextDisplay2.RTTime	TextDisplay6.ACC	TextDisplay6.CRESP	TextDisplay6.DurationError	TextDisplay6.OnsetDelay	TextDisplay6.OnsetTime	TextDisplay6.OnsetToOnsetTime	TextDisplay6.RESP	TextDisplay6.RT
좌우반구com(split BVF)_2	9	1	<?xml version="1.0"?>\n<Clock xmlns:dt="urn:schemas-microsoft-com:datatypes"><Description dt:dt="string">E-Prime Primary Realtime Clock</Description><StartTime><Timestamp dt:dt="int">0</Timestamp><DateUtc dt:dt="string">2020-10-14T05:52:03Z</DateUtc></StartTime><FrequencyChanges><FrequencyChange><Frequency dt:dt="r8">2699960000</Frequency><Timestamp dt:dt="r8">5.54501551506869E+15</Timestamp><Cur…	좌우반구com(split BVF)_2-009-1	60.021	1.0.0.167	1	-1472659154	Professional	2.0.10.242	2.0.10.353	10-14-2020	2020-10-14 오전 5:52:03	14:52:03	2.0.10.248	331	1	z	가격	가	격	NULL	NULL	NULL	NULL	NULL	NULL	127	1	67	KSY3	List3	NULL	NULL	NULL	NULL	NULL	NULL	NULL	NULL	NULL	1	z	0	4	923083	0	z	563
좌우반구com(split BVF)_2	9	1	<?xml version="1.0"?>\n<Clock xmlns:dt="urn:schemas-microsoft-com:datatypes"><Description dt:dt="string">E-Prime Primary Realtime Clock</Description><StartTime><Timestamp dt:dt="int">0</Timestamp><DateUtc dt:dt="string">2020-10-14T05:52:03Z</DateUtc></StartTime><FrequencyChanges><FrequencyChange><Frequency dt:dt="r8">2699960000</Frequency><Timestamp dt:dt="r8">5.54501551506869E+15</Timestamp><Cur…	좌우반구com(split BVF)_2-009-1	60.021	1.0.0.167	1	-1472659154	Professional	2.0.10.242	2.0.10.353	10-14-2020	2020-10-14 오전 5:52:03	14:52:03	2.0.10.248	126	1	z	가을	가	을	92	1	126	NULL	NULL	NULL	NULL	NULL	NULL	KSY3	List1	NULL	NULL	NULL	NULL	NULL	NULL	NULL	NULL	NULL	1	z	0	4	344767	0	z	284
좌우반구com(split BVF)_2	9	1	<?xml version="1.0"?>\n<Clock xmlns:dt="urn:schemas-microsoft-com:datatypes"><Description dt:dt="string">E-Prime Primary Realtime Clock</Description><StartTime><Timestamp dt:dt="int">0</Timestamp><DateUtc dt:dt="string">2020-10-14T05:52:03Z</DateUtc></StartTime><FrequencyChanges><FrequencyChange><Frequency dt:dt="r8">2699960000</Frequency><Timestamp dt:dt="r8">5.54501551506869E+15</Timestamp><Cur…	좌우반구com(split BVF)_2-009-1	60.021	1.0.0.167	1	-1472659154	Professional	2.0.10.242	2.0.10.353	10-14-2020	2020-10-14 오전 5:52:03	14:52:03	2.0.10.248	267	1	z	간섭	간	섭	NULL	NULL	NULL	NULL	NULL	NULL	9	1	3	KSY3	List3	NULL	NULL	NULL	NULL	NULL	NULL	NULL	NULL	NULL	1	z	0	3	753258	0	z	453
좌우반구com(split BVF)_2	9	1	<?xml version="1.0"?>\n<Clock xmlns:dt="urn:schemas-microsoft-com:datatypes"><Description dt:dt="string">E-Prime Primary Realtime Clock</Description><StartTime><Timestamp dt:dt="int">0</Timestamp><DateUtc dt:dt="string">2020-10-14T05:52:03Z</DateUtc></StartTime><FrequencyChanges><FrequencyChange><Frequency dt:dt="r8">2699960000</Frequency><Timestamp dt:dt="r8">5.54501551506869E+15</Timestamp><Cur…	좌우반구com(split BVF)_2-009-1	60.021	1.0.0.167	1	-1472659154	Professional	2.0.10.242	2.0.10.353	10-14-2020	2020-10-14 오전 5:52:03	14:52:03	2.0.10.248	29	2	{/}	간습	간	습	62	1	29	NULL	NULL	NULL	NULL	NULL	NULL	KSY2	List1	NULL	NULL	NULL	NULL	NULL	NULL	NULL	NULL	NULL	0	{/}	0	4	86740	0	z	634
좌우반구com(split BVF)_2	9	1	<?xml version="1.0"?>\n<Clock xmlns:dt="urn:schemas-microsoft-com:datatypes"><Description dt:dt="string">E-Prime Primary Realtime Clock</Description><StartTime><Timestamp dt:dt="int">0</Timestamp><DateUtc dt:dt="string">2020-10-14T05:52:03Z</DateUtc></StartTime><FrequencyChanges><FrequencyChange><Frequency dt:dt="r8">2699960000</Frequency><Timestamp dt:dt="r8">5.54501551506869E+15</Timestamp><Cur…	좌우반구com(split BVF)_2-009-1	60.021	1.0.0.167	1	-1472659154	Professional	2.0.10.242	2.0.10.353	10-14-2020	2020-10-14 오전 5:52:03	14:52:03	2.0.10.248	396	2	{/}	감환	감	환	NULL	NULL	NULL	NULL	NULL	NULL	111	1	132	KSY2	List3	NULL	NULL	NULL	NULL	NULL	NULL	NULL	NULL	NULL	1	{/}	0	3	1097589	0	{/}	400
좌우반구com(split BVF)_2	9	1	<?xml version="1.0"?>\n<Clock xmlns:dt="urn:schemas-microsoft-com:datatypes"><Description dt:dt="string">E-Prime Primary Realtime Clock</Description><StartTime><Timestamp dt:dt="int">0</Timestamp><DateUtc dt:dt="string">2020-10-14T05:52:03Z</DateUtc></StartTime><FrequencyChanges><FrequencyChange><Frequency dt:dt="r8">2699960000</Frequency><Timestamp dt:dt="r8">5.54501551506869E+15</Timestamp><Cur…	좌우반구com(split BVF)_2-009-1	60.021	1.0.0.167	1	-1472659154	Professional	2.0.10.242	2.0.10.353	10-14-2020	2020-10-14 오전 5:52:03	14:52:03	2.0.10.248	9	1	z	강도	강	도	40	1	9	NULL	NULL	NULL	NULL	NULL	NULL	KSY3	List1	NULL	NULL	NULL	NULL	NULL	NULL	NULL	NULL	NULL	1	z	0	3	32225	0	z	406
좌우반구com(split BVF)_2	9	1	<?xml version="1.0"?>\n<Clock xmlns:dt="urn:schemas-microsoft-com:datatypes"><Description dt:dt="string">E-Prime Primary Realtime Clock</Description><StartTime><Timestamp dt:dt="int">0</Timestamp><DateUtc dt:dt="string">2020-10-14T05:52:03Z</DateUtc></StartTime><FrequencyChanges><FrequencyChange><Frequency dt:dt="r8">2699960000</Frequency><Timestamp dt:dt="r8">5.54501551506869E+15</Timestamp><Cur…	좌우반구com(split BVF)_2-009-1	60.021	1.0.0.167	1	-1472659154	Professional	2.0.10.242	2.0.10.353	10-14-2020	2020-10-14 오전 5:52:03	14:52:03	2.0.10.248	387	2	{/}	강례	강	례	NULL	NULL	NULL	NULL	NULL	NULL	90	1	123	KSY	List3	0		0	-1	1072814	183		0	0	1	{/}	1	3	1072997	0	{/}	697
좌우반구com(split BVF)_2	9	1	<?xml version="1.0"?>\n<Clock xmlns:dt="urn:schemas-microsoft-com:datatypes"><Description dt:dt="string">E-Prime Primary Realtime Clock</Description><StartTime><Timestamp dt:dt="int">0</Timestamp><DateUtc dt:dt="string">2020-10-14T05:52:03Z</DateUtc></StartTime><FrequencyChanges><FrequencyChange><Frequency dt:dt="r8">2699960000</Frequency><Timestamp dt:dt="r8">5.54501551506869E+15</Timestamp><Cur…	좌우반구com(split BVF)_2-009-1	60.021	1.0.0.167	1	-1472659154	Professional	2.0.10.242	2.0.10.353	10-14-2020	2020-10-14 오전 5:52:03	14:52:03	2.0.10.248	392	2	{/}	강방	강	방	NULL	NULL	NULL	NULL	NULL	NULL	103	1	128	KSY2	List3	NULL	NULL	NULL	NULL	NULL	NULL	NULL	NULL	NULL	1	{/}	1	3	1086659	0	{/}	657
좌우반구com(split BVF)_2	9	1	<?xml version="1.0"?>\n<Clock xmlns:dt="urn:schemas-microsoft-com:datatypes"><Description dt:dt="string">E-Prime Primary Realtime Clock</Description><StartTime><Timestamp dt:dt="int">0</Timestamp><DateUtc dt:dt="string">2020-10-14T05:52:03Z</DateUtc></StartTime><FrequencyChanges><FrequencyChange><Frequency dt:dt="r8">2699960000</Frequency><Timestamp dt:dt="r8">5.54501551506869E+15</Timestamp><Cur…	좌우반구com(split BVF)_2-009-1	60.021	1.0.0.167	1	-1472659154	Professional	2.0.10.242	2.0.10.353	10-14-2020	2020-10-14 오전 5:52:03	14:52:03	2.0.10.248	66	1	z	개념	개	념	103	1	66	NULL	NULL	NULL	NULL	NULL	NULL	KSY3	List1	NULL	NULL	NULL	NULL	NULL	NULL	NULL	NULL	NULL	1	z	0	3	185722	0	z	291
좌우반구com(split BVF)_2	9	1	<?xml version="1.0"?>\n<Clock xmlns:dt="urn:schemas-microsoft-com:datatypes"><Description dt:dt="string">E-Prime Primary Realtime Clock</Description><StartTime><Timestamp dt:dt="int">0</Timestamp><DateUtc dt:dt="string">2020-10-14T05:52:03Z</DateUtc></StartTime><FrequencyChanges><FrequencyChange><Frequency dt:dt="r8">2699960000</Frequency><Timestamp dt:dt="r8">5.54501551506869E+15</Timestamp><Cur…	좌우반구com(split BVF)_2-009-1	60.021	1.0.0.167	1	-1472659154	Professional	2.0.10.242	2.0.10.353	10-14-2020	2020-10-14 오전 5:52:03	14:52:03	2.0.10.248	246	2	{/}	개례	개	례	NULL	NULL	NULL	33	1	114	NULL	NULL	NULL	KSY2	List2	NULL	NULL	NULL	NULL	NULL	NULL	NULL	NULL	NULL	1	{/}	0	3	680817	0	{/}	895
좌우반구com(split BVF)_2	9	1	<?xml version="1.0"?>\n<Clock xmlns:dt="urn:schemas-microsoft-com:datatypes"><Description dt:dt="string">E-Prime Primary Realtime Clock</Description><StartTime><Timestamp dt:dt="int">0</Timestamp><DateUtc dt:dt="string">2020-10-14T05:52:03Z</DateUtc></StartTime><FrequencyChanges><FrequencyChange><Frequency dt:dt="r8">2699960000</Frequency><Timestamp dt:dt="r8">5.54501551506869E+15</Timestamp><Cur…	좌우반구com(split BVF)_2-009-1	60.021	1.0.0.167	1	-1472659154	Professional	2.0.10.242	2.0.10.353	10-14-2020	2020-10-14 오전 5:52:03	14:52:03	2.0.10.248	237	1	z	개인	개	인	NULL	NULL	NULL	57	1	105	NULL	NULL	NULL	KSY3	List2	NULL	NULL	NULL	NULL	NULL	NULL	NULL	NULL	NULL	1	z	1	3	657791	0	z	305
좌우반구com(split BVF)_2	9	1	<?xml version="1.0"?>\n<Clock xmlns:dt="urn:schemas-microsoft-com:datatypes"><Description dt:dt="string">E-Prime Primary Realtime Clock</Description><StartTime><Timestamp dt:dt="int">0</Timestamp><DateUtc dt:dt="string">2020-10-14T05:52:03Z</DateUtc></StartTime><FrequencyChanges><FrequencyChange><Frequency dt:dt="r8">2699960000</Frequency><Timestamp dt:dt="r8">5.54501551506869E+15</Timestamp><Cur…	좌우반구com(split BVF)_2-009-1	60.021	1.0.0.167	1	-1472659154	Professional	2.0.10.242	2.0.10.353	10-14-2020	2020-10-14 오전 5:52:03	14:52:03	2.0.10.248	306	2	{/}	개협	개	협	NULL	NULL	NULL	NULL	NULL	NULL	40	1	42	KSY	List3	0		0	-1	856056	183		0	0	1	{/}	0	3	856239	0	{/}	504
좌우반구com(split BVF)_2	9	1	<?xml version="1.0"?>\n<Clock xmlns:dt="urn:schemas-microsoft-com:datatypes"><Description dt:dt="string">E-Prime Primary Realtime Clock</Description><StartTime><Timestamp dt:dt="int">0</Timestamp><DateUtc dt:dt="string">2020-10-14T05:52:03Z</DateUtc></StartTime><FrequencyChanges><FrequencyChange><Frequency dt:dt="r8">2699960000</Frequency><Timestamp dt:dt="r8">5.54501551506869E+15</Timestamp><Cur…	좌우반구com(split BVF)_2-009-1	60.021	1.0.0.167	1	-1472659154	Professional	2.0.10.242	2.0.10.353	10-14-2020	2020-10-14 오전 5:52:03	14:52:03	2.0.10.248	184	2	{/}	거생	거	생	NULL	NULL	NULL	127	1	52	NULL	NULL	NULL	KSY2	List2	NULL	NULL	NULL	NULL	NULL	NULL	NULL	NULL	NULL	0	{/}	0	3	516407	0	z	419
좌우반구com(split BVF)_2	9	1	<?xml version="1.0"?>\n<Clock xmlns:dt="urn:schemas-microsoft-com:datatypes"><Description dt:dt="string">E-Prime Primary Realtime Clock</Description><StartTime><Timestamp dt:dt="int">0</Timestamp><DateUtc dt:dt="string">2020-10-14T05:52:03Z</DateUtc></StartTime><FrequencyChanges><FrequencyChange><Frequency dt:dt="r8">2699960000</Frequency><Timestamp dt:dt="r8">5.54501551506869E+15</Timestamp><Cur…	좌우반구com(split BVF)_2-009-1	60.021	1.0.0.167	1	-1472659154	Professional	2.0.10.242	2.0.10.353	10-14-2020	2020-10-14 오전 5:52:03	14:52:03	2.0.10.248	73	1	z	걱정	걱	정	31	1	73	NULL	NULL	NULL	NULL	NULL	NULL	KSY3	List1	NULL	NULL	NULL	NULL	NULL	NULL	NULL	NULL	NULL	1	z	0	3	204099	0	z	329
좌우반구com(split BVF)_2	9	1	<?xml version="1.0"?>\n<Clock xmlns:dt="urn:schemas-microsoft-com:datatypes"><Description dt:dt="string">E-Prime Primary Realtime Clock</Description><StartTime><Timestamp dt:dt="int">0</Timestamp><DateUtc dt:dt="string">2020-10-14T05:52:03Z</DateUtc></StartTime><FrequencyChanges><FrequencyChange><Frequency dt:dt="r8">2699960000</Frequency><Timestamp dt:dt="r8">5.54501551506869E+15</Timestamp><Cur…	좌우반구com(split BVF)_2-009-1	60.021	1.0.0.167	1	-1472659154	Professional	2.0.10.242	2.0.10.353	10-14-2020	2020-10-14 오전 5:52:03	14:52:03	2.0.10.248	140	2	{/}	걱최	걱	최	NULL	NULL	NULL	16	1	8	NULL	NULL	NULL	KSY2	List2	NULL	NULL	NULL	NULL	NULL	NULL	NULL	NULL	NULL	1	{/}	0	3	400764	0	{/}	401
좌우반구com(split BVF)_2	9	1	<?xml version="1.0"?>\n<Clock xmlns:dt="urn:schemas-microsoft-com:datatypes"><Description dt:dt="string">E-Prime Primary Realtime Clock</Description><StartTime><Timestamp dt:dt="int">0</Timestamp><DateUtc dt:dt="string">2020-10-14T05:52:03Z</DateUtc></StartTime><FrequencyChanges><FrequencyChange><Frequency dt:dt="r8">2699960000</Frequency><Timestamp dt:dt="r8">5.54501551506869E+15</Timestamp><Cur…	좌우반구com(split BVF)_2-009-1	60.021	1.0.0.167	1	-1472659154	Professional	2.0.10.242	2.0.10.353	10-14-2020	2020-10-14 오전 5:52:03	14:52:03	2.0.10.248	130	2	{/}	건적	건	적	14	1	130	NULL	NULL	NULL	NULL	NULL	NULL	KSY2	List1	NULL	NULL	NULL	NULL	NULL	NULL	NULL	NULL	NULL	0	{/}	1	3	355296	0	z	477
좌우반구com(split BVF)_2	9	1	<?xml version="1.0"?>\n<Clock xmlns:dt="urn:schemas-microsoft-com:datatypes"><Description dt:dt="string">E-Prime Primary Realtime Clock</Description><StartTime><Timestamp dt:dt="int">0</Timestamp><DateUtc dt:dt="string">2020-10-14T05:52:03Z</DateUtc></StartTime><FrequencyChanges><FrequencyChange><Frequency dt:dt="r8">2699960000</Frequency><Timestamp dt:dt="r8">5.54501551506869E+15</Timestamp><Cur…	좌우반구com(split BVF)_2-009-1	60.021	1.0.0.167	1	-1472659154	Professional	2.0.10.242	2.0.10.353	10-14-2020	2020-10-14 오전 5:52:03	14:52:03	2.0.10.248	83	2	{/}	검강	검	강	17	1	83	NULL	NULL	NULL	NULL	NULL	NULL	KSY	List1	0		1	-1	230606	184		0	0	1	{/}	0	4	230790	0	{/}	590
좌우반구com(split BVF)_2	9	1	<?xml version="1.0"?>\n<Clock xmlns:dt="urn:schemas-microsoft-com:datatypes"><Description dt:dt="string">E-Prime Primary Realtime Clock</Description><StartTime><Timestamp dt:dt="int">0</Timestamp><DateUtc dt:dt="string">2020-10-14T05:52:03Z</DateUtc></StartTime><FrequencyChanges><FrequencyChange><Frequency dt:dt="r8">2699960000</Frequency><Timestamp dt:dt="r8">5.54501551506869E+15</Timestamp><Cur…	좌우반구com(split BVF)_2-009-1	60.021	1.0.0.167	1	-1472659154	Professional	2.0.10.242	2.0.10.353	10-14-2020	2020-10-14 오전 5:52:03	14:52:03	2.0.10.248	341	1	z	검색	검	색	NULL	NULL	NULL	NULL	NULL	NULL	44	1	77	KSY3	List3	NULL	NULL	NULL	NULL	NULL	NULL	NULL	NULL	NULL	0	z	1	3	949973	0	{/}	929
좌우반구com(split BVF)_2	9	1	<?xml version="1.0"?>\n<Clock xmlns:dt="urn:schemas-microsoft-com:datatypes"><Description dt:dt="string">E-Prime Primary Realtime Clock</Description><StartTime><Timestamp dt:dt="int">0</Timestamp><DateUtc dt:dt="string">2020-10-14T05:52:03Z</DateUtc></StartTime><FrequencyChanges><FrequencyChange><Frequency dt:dt="r8">2699960000</Frequency><Timestamp dt:dt="r8">5.54501551506869E+15</Timestamp><Cur…	좌우반구com(split BVF)_2-009-1	60.021	1.0.0.167	1	-1472659154	Professional	2.0.10.242	2.0.10.353	10-14-2020	2020-10-14 오전 5:52:03	14:52:03	2.0.10.248	250	2	{/}	검죽	검	죽	NULL	NULL	NULL	93	1	118	NULL	NULL	NULL	KSY3	List2	NULL	NULL	NULL	NULL	NULL	NULL	NULL	NULL	NULL	1	{/}	0	4	691780	0	{/}	476
좌우반구com(split BVF)_2	9	1	<?xml version="1.0"?>\n<Clock xmlns:dt="urn:schemas-microsoft-com:datatypes"><Description dt:dt="string">E-Prime Primary Realtime Clock</Description><StartTime><Timestamp dt:dt="int">0</Timestamp><DateUtc dt:dt="string">2020-10-14T05:52:03Z</DateUtc></StartTime><FrequencyChanges><FrequencyChange><Frequency dt:dt="r8">2699960000</Frequency><Timestamp dt:dt="r8">5.54501551506869E+15</Timestamp><Cur…	좌우반구com(split BVF)_2-009-1	60.021	1.0.0.167	1	-1472659154	Professional	2.0.10.242	2.0.10.353	10-14-2020	2020-10-14 오전 5:52:03	14:52:03	2.0.10.248	156	2	{/}	검환	검	환	NULL	NULL	NULL	106	1	24	NULL	NULL	NULL	KSY2	List2	NULL	NULL	NULL	NULL	NULL	NULL	NULL	NULL	NULL	1	{/}	0	3	442566	0	{/}	398
좌우반구com(split BVF)_2	9	1	<?xml version="1.0"?>\n<Clock xmlns:dt="urn:schemas-microsoft-com:datatypes"><Description dt:dt="string">E-Prime Primary Realtime Clock</Description><StartTime><Timestamp dt:dt="int">0</Timestamp><DateUtc dt:dt="string">2020-10-14T05:52:03Z</DateUtc></StartTime><FrequencyChanges><FrequencyChange><Frequency dt:dt="r8">2699960000</Frequency><Timestamp dt:dt="r8">5.54501551506869E+15</Timestamp><Cur…	좌우반구com(split BVF)_2-009-1	60.021	1.0.0.167	1	-1472659154	Professional	2.0.10.242	2.0.10.353	10-14-2020	2020-10-14 오전 5:52:03	14:52:03	2.0.10.248	210	2	{/}	격례	격	례	NULL	NULL	NULL	26	1	78	NULL	NULL	NULL	KSY2	List2	NULL	NULL	NULL	NULL	NULL	NULL	NULL	NULL	NULL	0	{/}	0	3	584850	0	z	743
좌우반구com(split BVF)_2	9	1	<?xml version="1.0"?>\n<Clock xmlns:dt="urn:schemas-microsoft-com:datatypes"><Description dt:dt="string">E-Prime Primary Realtime Clock</Description><StartTime><Timestamp dt:dt="int">0</Timestamp><DateUtc dt:dt="string">2020-10-14T05:52:03Z</DateUtc></StartTime><FrequencyChanges><FrequencyChange><Frequency dt:dt="r8">2699960000</Frequency><Timestamp dt:dt="r8">5.54501551506869E+15</Timestamp><Cur…	좌우반구com(split BVF)_2-009-1	60.021	1.0.0.167	1	-1472659154	Professional	2.0.10.242	2.0.10.353	10-14-2020	2020-10-14 오전 5:52:03	14:52:03	2.0.10.248	266	1	z	결과	결	과	NULL	NULL	NULL	NULL	NULL	NULL	56	1	2	KSY3	List3	NULL	NULL	NULL	NULL	NULL	NULL	NULL	NULL	NULL	1	z	0	4	750693	0	z	362
좌우반구com(split BVF)_2	9	1	<?xml version="1.0"?>\n<Clock xmlns:dt="urn:schemas-microsoft-com:datatypes"><Description dt:dt="string">E-Prime Primary Realtime Clock</Description><StartTime><Timestamp dt:dt="int">0</Timestamp><DateUtc dt:dt="string">2020-10-14T05:52:03Z</DateUtc></StartTime><FrequencyChanges><FrequencyChange><Frequency dt:dt="r8">2699960000</Frequency><Timestamp dt:dt="r8">5.54501551506869E+15</Timestamp><Cur…	좌우반구com(split BVF)_2-009-1	60.021	1.0.0.167	1	-1472659154	Professional	2.0.10.242	2.0.10.353	10-14-2020	2020-10-14 오전 5:52:03	14:52:03	2.0.10.248	359	1	z	결국	결	국	NULL	NULL	NULL	NULL	NULL	NULL	46	1	95	KSY3	List3	NULL	NULL	NULL	NULL	NULL	NULL	NULL	NULL	NULL	1	z	0	3	998973	0	z	402
좌우반구com(split BVF)_2	9	1	<?xml version="1.0"?>\n<Clock xmlns:dt="urn:schemas-microsoft-com:datatypes"><Description dt:dt="string">E-Prime Primary Realtime Clock</Description><StartTime><Timestamp dt:dt="int">0</Timestamp><DateUtc dt:dt="string">2020-10-14T05:52:03Z</DateUtc></StartTime><FrequencyChanges><FrequencyChange><Frequency dt:dt="r8">2699960000</Frequency><Timestamp dt:dt="r8">5.54501551506869E+15</Timestamp><Cur…	좌우반구com(split BVF)_2-009-1	60.021	1.0.0.167	1	-1472659154	Professional	2.0.10.242	2.0.10.353	10-14-2020	2020-10-14 오전 5:52:03	14:52:03	2.0.10.248	262	1	z	결정	결	정	NULL	NULL	NULL	39	1	130	NULL	NULL	NULL	KSY3	List2	NULL	NULL	NULL	NULL	NULL	NULL	NULL	NULL	NULL	1	z	0	4	722336	0	z	384
좌우반구com(split BVF)_2	9	1	<?xml version="1.0"?>\n<Clock xmlns:dt="urn:schemas-microsoft-com:datatypes"><Description dt:dt="string">E-Prime Primary Realtime Clock</Description><StartTime><Timestamp dt:dt="int">0</Timestamp><DateUtc dt:dt="string">2020-10-14T05:52:03Z</DateUtc></StartTime><FrequencyChanges><FrequencyChange><Frequency dt:dt="r8">2699960000</Frequency><Timestamp dt:dt="r8">5.54501551506869E+15</Timestamp><Cur…	좌우반구com(split BVF)_2-009-1	60.021	1.0.0.167	1	-1472659154	Professional	2.0.10.242	2.0.10.353	10-14-2020	2020-10-14 오전 5:52:03	14:52:03	2.0.10.248	229	2	{/}	결지	결	지	NULL	NULL	NULL	121	1	97	NULL	NULL	NULL	KSY3	List2	NULL	NULL	NULL	NULL	NULL	NULL	NULL	NULL	NULL	1	{/}	0	3	636399	0	{/}	481
좌우반구com(split BVF)_2	9	1	<?xml version="1.0"?>\n<Clock xmlns:dt="urn:schemas-microsoft-com:datatypes"><Description dt:dt="string">E-Prime Primary Realtime Clock</Description><StartTime><Timestamp dt:dt="int">0</Timestamp><DateUtc dt:dt="string">2020-10-14T05:52:03Z</DateUtc></StartTime><FrequencyChanges><FrequencyChange><Frequency dt:dt="r8">2699960000</Frequency><Timestamp dt:dt="r8">5.54501551506869E+15</Timestamp><Cur…	좌우반구com(split BVF)_2-009-1	60.021	1.0.0.167	1	-1472659154	Professional	2.0.10.242	2.0.10.353	10-14-2020	2020-10-14 오전 5:52:03	14:52:03	2.0.10.248	14	2	{/}	결협	결	협	81	1	14	NULL	NULL	NULL	NULL	NULL	NULL	KSY2	List1	NULL	NULL	NULL	NULL	NULL	NULL	NULL	NULL	NULL	1	{/}	0	4	45571	0	{/}	452
좌우반구com(split BVF)_2	9	1	<?xml version="1.0"?>\n<Clock xmlns:dt="urn:schemas-microsoft-com:datatypes"><Description dt:dt="string">E-Prime Primary Realtime Clock</Description><StartTime><Timestamp dt:dt="int">0</Timestamp><DateUtc dt:dt="string">2020-10-14T05:52:03Z</DateUtc></StartTime><FrequencyChanges><FrequencyChange><Frequency dt:dt="r8">2699960000</Frequency><Timestamp dt:dt="r8">5.54501551506869E+15</Timestamp><Cur…	좌우반구com(split BVF)_2-009-1	60.021	1.0.0.167	1	-1472659154	Professional	2.0.10.242	2.0.10.353	10-14-2020	2020-10-14 오전 5:52:03	14:52:03	2.0.10.248	161	1	z	경비	경	비	NULL	NULL	NULL	123	1	29	NULL	NULL	NULL	KSY3	List2	NULL	NULL	NULL	NULL	NULL	NULL	NULL	NULL	NULL	1	z	0	3	455445	0	z	389
좌우반구com(split BVF)_2	9	1	<?xml version="1.0"?>\n<Clock xmlns:dt="urn:schemas-microsoft-com:datatypes"><Description dt:dt="string">E-Prime Primary Realtime Clock</Description><StartTime><Timestamp dt:dt="int">0</Timestamp><DateUtc dt:dt="string">2020-10-14T05:52:03Z</DateUtc></StartTime><FrequencyChanges><FrequencyChange><Frequency dt:dt="r8">2699960000</Frequency><Timestamp dt:dt="r8">5.54501551506869E+15</Timestamp><Cur…	좌우반구com(split BVF)_2-009-1	60.021	1.0.0.167	1	-1472659154	Professional	2.0.10.242	2.0.10.353	10-14-2020	2020-10-14 오전 5:52:03	14:52:03	2.0.10.248	5	1	z	경험	경	험	122	1	5	NULL	NULL	NULL	NULL	NULL	NULL	KSY3	List1	NULL	NULL	NULL	NULL	NULL	NULL	NULL	NULL	NULL	1	z	0	4	22079	0	z	272
좌우반구com(split BVF)_2	9	1	<?xml version="1.0"?>\n<Clock xmlns:dt="urn:schemas-microsoft-com:datatypes"><Description dt:dt="string">E-Prime Primary Realtime Clock</Description><StartTime><Timestamp dt:dt="int">0</Timestamp><DateUtc dt:dt="string">2020-10-14T05:52:03Z</DateUtc></StartTime><FrequencyChanges><FrequencyChange><Frequency dt:dt="r8">2699960000</Frequency><Timestamp dt:dt="r8">5.54501551506869E+15</Timestamp><Cur…	좌우반구com(split BVF)_2-009-1	60.021	1.0.0.167	1	-1472659154	Professional	2.0.10.242	2.0.10.353	10-14-2020	2020-10-14 오전 5:52:03	14:52:03	2.0.10.248	115	1	z	경호	경	호	39	1	115	NULL	NULL	NULL	NULL	NULL	NULL	KSY3	List1	NULL	NULL	NULL	NULL	NULL	NULL	NULL	NULL	NULL	1	z	0	4	316277	0	z	494
좌우반구com(split BVF)_2	9	1	<?xml version="1.0"?>\n<Clock xmlns:dt="urn:schemas-microsoft-com:datatypes"><Description dt:dt="string">E-Prime Primary Realtime Clock</Description><StartTime><Timestamp dt:dt="int">0</Timestamp><DateUtc dt:dt="string">2020-10-14T05:52:03Z</DateUtc></StartTime><FrequencyChanges><FrequencyChange><Frequency dt:dt="r8">2699960000</Frequency><Timestamp dt:dt="r8">5.54501551506869E+15</Timestamp><Cur…	좌우반구com(split BVF)_2-009-1	60.021	1.0.0.167	1	-1472659154	Professional	2.0.10.242	2.0.10.353	10-14-2020	2020-10-14 오전 5:52:03	14:52:03	2.0.10.248	64	1	z	계기	계	기	4	1	64	NULL	NULL	NULL	NULL	NULL	NULL	KSY3	List1	NULL	NULL	NULL	NULL	NULL	NULL	NULL	NULL	NULL	1	z	0	3	180507	0	z	393
좌우반구com(split BVF)_2	9	1	<?xml version="1.0"?>\n<Clock xmlns:dt="urn:schemas-microsoft-com:datatypes"><Description dt:dt="string">E-Prime Primary Realtime Clock</Description><StartTime><Timestamp dt:dt="int">0</Timestamp><DateUtc dt:dt="string">2020-10-14T05:52:03Z</DateUtc></StartTime><FrequencyChanges><FrequencyChange><Frequency dt:dt="r8">2699960000</Frequency><Timestamp dt:dt="r8">5.54501551506869E+15</Timestamp><Cur…	좌우반구com(split BVF)_2-009-1	60.021	1.0.0.167	1	-1472659154	Professional	2.0.10.242	2.0.10.353	10-14-2020	2020-10-14 오전 5:52:03	14:52:03	2.0.10.248	249	2	{/}	계님	계	님	NULL	NULL	NULL	3	1	117	NULL	NULL	NULL	KSY	List2	0		0	-1	689064	183		0	0	1	{/}	1	3	689247	0	{/}	337
좌우반구com(split BVF)_2	9	1	<?xml version="1.0"?>\n<Clock xmlns:dt="urn:schemas-microsoft-com:datatypes"><Description dt:dt="string">E-Prime Primary Realtime Clock</Description><StartTime><Timestamp dt:dt="int">0</Timestamp><DateUtc dt:dt="string">2020-10-14T05:52:03Z</DateUtc></StartTime><FrequencyChanges><FrequencyChange><Frequency dt:dt="r8">2699960000</Frequency><Timestamp dt:dt="r8">5.54501551506869E+15</Timestamp><Cur…	좌우반구com(split BVF)_2-009-1	60.021	1.0.0.167	1	-1472659154	Professional	2.0.10.242	2.0.10.353	10-14-2020	2020-10-14 오전 5:52:03	14:52:03	2.0.10.248	391	2	{/}	계락	계	락	NULL	NULL	NULL	NULL	NULL	NULL	70	1	127	KSY3	List3	NULL	NULL	NULL	NULL	NULL	NULL	NULL	NULL	NULL	0	{/}	0	3	1083877	0	z	575
좌우반구com(split BVF)_2	9	1	<?xml version="1.0"?>\n<Clock xmlns:dt="urn:schemas-microsoft-com:datatypes"><Description dt:dt="string">E-Prime Primary Realtime Clock</Description><StartTime><Timestamp dt:dt="int">0</Timestamp><DateUtc dt:dt="string">2020-10-14T05:52:03Z</DateUtc></StartTime><FrequencyChanges><FrequencyChange><Frequency dt:dt="r8">2699960000</Frequency><Timestamp dt:dt="r8">5.54501551506869E+15</Timestamp><Cur…	좌우반구com(split BVF)_2-009-1	60.021	1.0.0.167	1	-1472659154	Professional	2.0.10.242	2.0.10.353	10-14-2020	2020-10-14 오전 5:52:03	14:52:03	2.0.10.248	80	1	z	계수	계	수	28	1	80	NULL	NULL	NULL	NULL	NULL	NULL	KSY3	List1	NULL	NULL	NULL	NULL	NULL	NULL	NULL	NULL	NULL	1	z	0	3	222359	0	z	877
좌우반구com(split BVF)_2	9	1	<?xml version="1.0"?>\n<Clock xmlns:dt="urn:schemas-microsoft-com:datatypes"><Description dt:dt="string">E-Prime Primary Realtime Clock</Description><StartTime><Timestamp dt:dt="int">0</Timestamp><DateUtc dt:dt="string">2020-10-14T05:52:03Z</DateUtc></StartTime><FrequencyChanges><FrequencyChange><Frequency dt:dt="r8">2699960000</Frequency><Timestamp dt:dt="r8">5.54501551506869E+15</Timestamp><Cur…	좌우반구com(split BVF)_2-009-1	60.021	1.0.0.167	1	-1472659154	Professional	2.0.10.242	2.0.10.353	10-14-2020	2020-10-14 오전 5:52:03	14:52:03	2.0.10.248	4	2	{/}	계여	계	여	24	1	4	NULL	NULL	NULL	NULL	NULL	NULL	KSY3	List1	NULL	NULL	NULL	NULL	NULL	NULL	NULL	NULL	NULL	1	{/}	0	3	19463	0	{/}	407
좌우반구com(split BVF)_2	9	1	<?xml version="1.0"?>\n<Clock xmlns:dt="urn:schemas-microsoft-com:datatypes"><Description dt:dt="string">E-Prime Primary Realtime Clock</Description><StartTime><Timestamp dt:dt="int">0</Timestamp><DateUtc dt:dt="string">2020-10-14T05:52:03Z</DateUtc></StartTime><FrequencyChanges><FrequencyChange><Frequency dt:dt="r8">2699960000</Frequency><Timestamp dt:dt="r8">5.54501551506869E+15</Timestamp><Cur…	좌우반구com(split BVF)_2-009-1	60.021	1.0.0.167	1	-1472659154	Professional	2.0.10.242	2.0.10.353	10-14-2020	2020-10-14 오전 5:52:03	14:52:03	2.0.10.248	150	2	{/}	고률	고	률	NULL	NULL	NULL	111	1	18	NULL	NULL	NULL	KSY2	List2	NULL	NULL	NULL	NULL	NULL	NULL	NULL	NULL	NULL	1	{/}	0	4	426972	0	{/}	416
좌우반구com(split BVF)_2	9	1	<?xml version="1.0"?>\n<Clock xmlns:dt="urn:schemas-microsoft-com:datatypes"><Description dt:dt="string">E-Prime Primary Realtime Clock</Description><StartTime><Timestamp dt:dt="int">0</Timestamp><DateUtc dt:dt="string">2020-10-14T05:52:03Z</DateUtc></StartTime><FrequencyChanges><FrequencyChange><Frequency dt:dt="r8">2699960000</Frequency><Timestamp dt:dt="r8">5.54501551506869E+15</Timestamp><Cur…	좌우반구com(split BVF)_2-009-1	60.021	1.0.0.167	1	-1472659154	Professional	2.0.10.242	2.0.10.353	10-14-2020	2020-10-14 오전 5:52:03	14:52:03	2.0.10.248	307	2	{/}	고청	고	청	NULL	NULL	NULL	NULL	NULL	NULL	88	1	43	KSY	List3	0		0	-1	858755	183		0	0	1	{/}	1	3	858938	0	{/}	621
좌우반구com(split BVF)_2	9	1	<?xml version="1.0"?>\n<Clock xmlns:dt="urn:schemas-microsoft-com:datatypes"><Description dt:dt="string">E-Prime Primary Realtime Clock</Description><StartTime><Timestamp dt:dt="int">0</Timestamp><DateUtc dt:dt="string">2020-10-14T05:52:03Z</DateUtc></StartTime><FrequencyChanges><FrequencyChange><Frequency dt:dt="r8">2699960000</Frequency><Timestamp dt:dt="r8">5.54501551506869E+15</Timestamp><Cur…	좌우반구com(split BVF)_2-009-1	60.021	1.0.0.167	1	-1472659154	Professional	2.0.10.242	2.0.10.353	10-14-2020	2020-10-14 오전 5:52:03	14:52:03	2.0.10.248	189	1	z	공기	공	기	NULL	NULL	NULL	30	1	57	NULL	NULL	NULL	KSY3	List2	NULL	NULL	NULL	NULL	NULL	NULL	NULL	NULL	NULL	1	z	0	4	530036	0	z	333
좌우반구com(split BVF)_2	9	1	<?xml version="1.0"?>\n<Clock xmlns:dt="urn:schemas-microsoft-com:datatypes"><Description dt:dt="string">E-Prime Primary Realtime Clock</Description><StartTime><Timestamp dt:dt="int">0</Timestamp><DateUtc dt:dt="string">2020-10-14T05:52:03Z</DateUtc></StartTime><FrequencyChanges><FrequencyChange><Frequency dt:dt="r8">2699960000</Frequency><Timestamp dt:dt="r8">5.54501551506869E+15</Timestamp><Cur…	좌우반구com(split BVF)_2-009-1	60.021	1.0.0.167	1	-1472659154	Professional	2.0.10.242	2.0.10.353	10-14-2020	2020-10-14 오전 5:52:03	14:52:03	2.0.10.248	96	1	z	공백	공	백	121	1	96	NULL	NULL	NULL	NULL	NULL	NULL	KSY3	List1	NULL	NULL	NULL	NULL	NULL	NULL	NULL	NULL	NULL	1	z	0	4	265028	0	z	440
좌우반구com(split BVF)_2	9	1	<?xml version="1.0"?>\n<Clock xmlns:dt="urn:schemas-microsoft-com:datatypes"><Description dt:dt="string">E-Prime Primary Realtime Clock</Description><StartTime><Timestamp dt:dt="int">0</Timestamp><DateUtc dt:dt="string">2020-10-14T05:52:03Z</DateUtc></StartTime><FrequencyChanges><FrequencyChange><Frequency dt:dt="r8">2699960000</Frequency><Timestamp dt:dt="r8">5.54501551506869E+15</Timestamp><Cur…	좌우반구com(split BVF)_2-009-1	60.021	1.0.0.167	1	-1472659154	Professional	2.0.10.242	2.0.10.353	10-14-2020	2020-10-14 오전 5:52:03	14:52:03	2.0.10.248	205	1	z	공포	공	포	NULL	NULL	NULL	38	1	73	NULL	NULL	NULL	KSY3	List2	NULL	NULL	NULL	NULL	NULL	NULL	NULL	NULL	NULL	1	z	0	3	571971	0	z	326
좌우반구com(split BVF)_2	9	1	<?xml version="1.0"?>\n<Clock xmlns:dt="urn:schemas-microsoft-com:datatypes"><Description dt:dt="string">E-Prime Primary Realtime Clock</Description><StartTime><Timestamp dt:dt="int">0</Timestamp><DateUtc dt:dt="string">2020-10-14T05:52:03Z</DateUtc></StartTime><FrequencyChanges><FrequencyChange><Frequency dt:dt="r8">2699960000</Frequency><Timestamp dt:dt="r8">5.54501551506869E+15</Timestamp><Cur…	좌우반구com(split BVF)_2-009-1	60.021	1.0.0.167	1	-1472659154	Professional	2.0.10.242	2.0.10.353	10-14-2020	2020-10-14 오전 5:52:03	14:52:03	2.0.10.248	349	2	{/}	과법	과	법	NULL	NULL	NULL	NULL	NULL	NULL	38	1	85	KSY2	List3	NULL	NULL	NULL	NULL	NULL	NULL	NULL	NULL	NULL	0	{/}	0	3	971766	0	z	799
좌우반구com(split BVF)_2	9	1	<?xml version="1.0"?>\n<Clock xmlns:dt="urn:schemas-microsoft-com:datatypes"><Description dt:dt="string">E-Prime Primary Realtime Clock</Description><StartTime><Timestamp dt:dt="int">0</Timestamp><DateUtc dt:dt="string">2020-10-14T05:52:03Z</DateUtc></StartTime><FrequencyChanges><FrequencyChange><Frequency dt:dt="r8">2699960000</Frequency><Timestamp dt:dt="r8">5.54501551506869E+15</Timestamp><Cur…	좌우반구com(split BVF)_2-009-1	60.021	1.0.0.167	1	-1472659154	Professional	2.0.10.242	2.0.10.353	10-14-2020	2020-10-14 오전 5:52:03	14:52:03	2.0.10.248	131	1	z	과정	과	정	8	1	131	NULL	NULL	NULL	NULL	NULL	NULL	KSY3	List1	NULL	NULL	NULL	NULL	NULL	NULL	NULL	NULL	NULL	1	z	0	3	357979	0	z	752
좌우반구com(split BVF)_2	9	1	<?xml version="1.0"?>\n<Clock xmlns:dt="urn:schemas-microsoft-com:datatypes"><Description dt:dt="string">E-Prime Primary Realtime Clock</Description><StartTime><Timestamp dt:dt="int">0</Timestamp><DateUtc dt:dt="string">2020-10-14T05:52:03Z</DateUtc></StartTime><FrequencyChanges><FrequencyChange><Frequency dt:dt="r8">2699960000</Frequency><Timestamp dt:dt="r8">5.54501551506869E+15</Timestamp><Cur…	좌우반구com(split BVF)_2-009-1	60.021	1.0.0.167	1	-1472659154	Professional	2.0.10.242	2.0.10.353	10-14-2020	2020-10-14 오전 5:52:03	14:52:03	2.0.10.248	384	1	z	관계	관	계	NULL	NULL	NULL	NULL	NULL	NULL	99	1	120	KSY3	List3	NULL	NULL	NULL	NULL	NULL	NULL	NULL	NULL	NULL	1	z	0	4	1065167	0	z	453
좌우반구com(split BVF)_2	9	1	<?xml version="1.0"?>\n<Clock xmlns:dt="urn:schemas-microsoft-com:datatypes"><Description dt:dt="string">E-Prime Primary Realtime Clock</Description><StartTime><Timestamp dt:dt="int">0</Timestamp><DateUtc dt:dt="string">2020-10-14T05:52:03Z</DateUtc></StartTime><FrequencyChanges><FrequencyChange><Frequency dt:dt="r8">2699960000</Frequency><Timestamp dt:dt="r8">5.54501551506869E+15</Timestamp><Cur…	좌우반구com(split BVF)_2-009-1	60.021	1.0.0.167	1	-1472659154	Professional	2.0.10.242	2.0.10.353	10-14-2020	2020-10-14 오전 5:52:03	14:52:03	2.0.10.248	221	1	z	관측	관	측	NULL	NULL	NULL	55	1	89	NULL	NULL	NULL	KSY3	List2	NULL	NULL	NULL	NULL	NULL	NULL	NULL	NULL	NULL	1	z	0	3	615156	0	z	389
좌우반구com(split BVF)_2	9	1	<?xml version="1.0"?>\n<Clock xmlns:dt="urn:schemas-microsoft-com:datatypes"><Description dt:dt="string">E-Prime Primary Realtime Clock</Description><StartTime><Timestamp dt:dt="int">0</Timestamp><DateUtc dt:dt="string">2020-10-14T05:52:03Z</DateUtc></StartTime><FrequencyChanges><FrequencyChange><Frequency dt:dt="r8">2699960000</Frequency><Timestamp dt:dt="r8">5.54501551506869E+15</Timestamp><Cur…	좌우반구com(split BVF)_2-009-1	60.021	1.0.0.167	1	-1472659154	Professional	2.0.10.242	2.0.10.353	10-14-2020	2020-10-14 오전 5:52:03	14:52:03	2.0.10.248	197	1	z	광장	광	장	NULL	NULL	NULL	62	1	65	NULL	NULL	NULL	KSY3	List2	NULL	NULL	NULL	NULL	NULL	NULL	NULL	NULL	NULL	1	z	1	3	551128	0	z	513
좌우반구com(split BVF)_2	9	1	<?xml version="1.0"?>\n<Clock xmlns:dt="urn:schemas-microsoft-com:datatypes"><Description dt:dt="string">E-Prime Primary Realtime Clock</Description><StartTime><Timestamp dt:dt="int">0</Timestamp><DateUtc dt:dt="string">2020-10-14T05:52:03Z</DateUtc></StartTime><FrequencyChanges><FrequencyChange><Frequency dt:dt="r8">2699960000</Frequency><Timestamp dt:dt="r8">5.54501551506869E+15</Timestamp><Cur…	좌우반구com(split BVF)_2-009-1	60.021	1.0.0.167	1	-1472659154	Professional	2.0.10.242	2.0.10.353	10-14-2020	2020-10-14 오전 5:52:03	14:52:03	2.0.10.248	56	2	{/}	교느	교	느	23	1	56	NULL	NULL	NULL	NULL	NULL	NULL	KSY2	List1	NULL	NULL	NULL	NULL	NULL	NULL	NULL	NULL	NULL	1	{/}	1	3	159564	0	{/}	457
좌우반구com(split BVF)_2	9	1	<?xml version="1.0"?>\n<Clock xmlns:dt="urn:schemas-microsoft-com:datatypes"><Description dt:dt="string">E-Prime Primary Realtime Clock</Description><StartTime><Timestamp dt:dt="int">0</Timestamp><DateUtc dt:dt="string">2020-10-14T05:52:03Z</DateUtc></StartTime><FrequencyChanges><FrequencyChange><Frequency dt:dt="r8">2699960000</Frequency><Timestamp dt:dt="r8">5.54501551506869E+15</Timestamp><Cur…	좌우반구com(split BVF)_2-009-1	60.021	1.0.0.167	1	-1472659154	Professional	2.0.10.242	2.0.10.353	10-14-2020	2020-10-14 오전 5:52:03	14:52:03	2.0.10.248	70	2	{/}	교휘	교	휘	104	1	70	NULL	NULL	NULL	NULL	NULL	NULL	KSY3	List1	NULL	NULL	NULL	NULL	NULL	NULL	NULL	NULL	NULL	1	{/}	0	4	195469	0	{/}	696
좌우반구com(split BVF)_2	9	1	<?xml version="1.0"?>\n<Clock xmlns:dt="urn:schemas-microsoft-com:datatypes"><Description dt:dt="string">E-Prime Primary Realtime Clock</Description><StartTime><Timestamp dt:dt="int">0</Timestamp><DateUtc dt:dt="string">2020-10-14T05:52:03Z</DateUtc></StartTime><FrequencyChanges><FrequencyChange><Frequency dt:dt="r8">2699960000</Frequency><Timestamp dt:dt="r8">5.54501551506869E+15</Timestamp><Cur…	좌우반구com(split BVF)_2-009-1	60.021	1.0.0.167	1	-1472659154	Professional	2.0.10.242	2.0.10.353	10-14-2020	2020-10-14 오전 5:52:03	14:52:03	2.0.10.248	238	1	z	구조	구	조	NULL	NULL	NULL	1	1	106	NULL	NULL	NULL	KSY3	List2	NULL	NULL	NULL	NULL	NULL	NULL	NULL	NULL	NULL	1	z	0	3	660307	0	z	325
좌우반구com(split BVF)_2	9	1	<?xml version="1.0"?>\n<Clock xmlns:dt="urn:schemas-microsoft-com:datatypes"><Description dt:dt="string">E-Prime Primary Realtime Clock</Description><StartTime><Timestamp dt:dt="int">0</Timestamp><DateUtc dt:dt="string">2020-10-14T05:52:03Z</DateUtc></StartTime><FrequencyChanges><FrequencyChange><Frequency dt:dt="r8">2699960000</Frequency><Timestamp dt:dt="r8">5.54501551506869E+15</Timestamp><Cur…	좌우반구com(split BVF)_2-009-1	60.021	1.0.0.167	1	-1472659154	Professional	2.0.10.242	2.0.10.353	10-14-2020	2020-10-14 오전 5:52:03	14:52:03	2.0.10.248	370	2	{/}	국득	국	득	NULL	NULL	NULL	NULL	NULL	NULL	31	1	106	KSY2	List3	NULL	NULL	NULL	NULL	NULL	NULL	NULL	NULL	NULL	1	{/}	1	3	1027846	0	{/}	463
좌우반구com(split BVF)_2	9	1	<?xml version="1.0"?>\n<Clock xmlns:dt="urn:schemas-microsoft-com:datatypes"><Description dt:dt="string">E-Prime Primary Realtime Clock</Description><StartTime><Timestamp dt:dt="int">0</Timestamp><DateUtc dt:dt="string">2020-10-14T05:52:03Z</DateUtc></StartTime><FrequencyChanges><FrequencyChange><Frequency dt:dt="r8">2699960000</Frequency><Timestamp dt:dt="r8">5.54501551506869E+15</Timestamp><Cur…	좌우반구com(split BVF)_2-009-1	60.021	1.0.0.167	1	-1472659154	Professional	2.0.10.242	2.0.10.353	10-14-2020	2020-10-14 오전 5:52:03	14:52:03	2.0.10.248	273	2	{/}	국반	국	반	NULL	NULL	NULL	NULL	NULL	NULL	100	1	9	KSY3	List3	NULL	NULL	NULL	NULL	NULL	NULL	NULL	NULL	NULL	1	{/}	0	3	769103	0	{/}	464
좌우반구com(split BVF)_2	9	1	<?xml version="1.0"?>\n<Clock xmlns:dt="urn:schemas-microsoft-com:datatypes"><Description dt:dt="string">E-Prime Primary Realtime Clock</Description><StartTime><Timestamp dt:dt="int">0</Timestamp><DateUtc dt:dt="string">2020-10-14T05:52:03Z</DateUtc></StartTime><FrequencyChanges><FrequencyChange><Frequency dt:dt="r8">2699960000</Frequency><Timestamp dt:dt="r8">5.54501551506869E+15</Timestamp><Cur…	좌우반구com(split BVF)_2-009-1	60.021	1.0.0.167	1	-1472659154	Professional	2.0.10.242	2.0.10.353	10-14-2020	2020-10-14 오전 5:52:03	14:52:03	2.0.10.248	167	1	z	군청	군	청	NULL	NULL	NULL	15	1	35	NULL	NULL	NULL	KSY3	List2	NULL	NULL	NULL	NULL	NULL	NULL	NULL	NULL	NULL	0	z	0	3	471306	0	{/}	968
좌우반구com(split BVF)_2	9	1	<?xml version="1.0"?>\n<Clock xmlns:dt="urn:schemas-microsoft-com:datatypes"><Description dt:dt="string">E-Prime Primary Realtime Clock</Description><StartTime><Timestamp dt:dt="int">0</Timestamp><DateUtc dt:dt="string">2020-10-14T05:52:03Z</DateUtc></StartTime><FrequencyChanges><FrequencyChange><Frequency dt:dt="r8">2699960000</Frequency><Timestamp dt:dt="r8">5.54501551506869E+15</Timestamp><Cur…	좌우반구com(split BVF)_2-009-1	60.021	1.0.0.167	1	-1472659154	Professional	2.0.10.242	2.0.10.353	10-14-2020	2020-10-14 오전 5:52:03	14:52:03	2.0.10.248	323	1	z	궤도	궤	도	NULL	NULL	NULL	NULL	NULL	NULL	125	1	59	KSY3	List3	NULL	NULL	NULL	NULL	NULL	NULL	NULL	NULL	NULL	1	z	0	3	901440	0	z	480
좌우반구com(split BVF)_2	9	1	<?xml version="1.0"?>\n<Clock xmlns:dt="urn:schemas-microsoft-com:datatypes"><Description dt:dt="string">E-Prime Primary Realtime Clock</Description><StartTime><Timestamp dt:dt="int">0</Timestamp><DateUtc dt:dt="string">2020-10-14T05:52:03Z</DateUtc></StartTime><FrequencyChanges><FrequencyChange><Frequency dt:dt="r8">2699960000</Frequency><Timestamp dt:dt="r8">5.54501551506869E+15</Timestamp><Cur…	좌우반구com(split BVF)_2-009-1	60.021	1.0.0.167	1	-1472659154	Professional	2.0.10.242	2.0.10.353	10-14-2020	2020-10-14 오전 5:52:03	14:52:03	2.0.10.248	166	2	{/}	궤희	궤	희	NULL	NULL	NULL	82	1	34	NULL	NULL	NULL	KSY	List2	0		1	-1	468540	184		0	0	1	{/}	0	4	468724	0	{/}	383
좌우반구com(split BVF)_2	9	1	<?xml version="1.0"?>\n<Clock xmlns:dt="urn:schemas-microsoft-com:datatypes"><Description dt:dt="string">E-Prime Primary Realtime Clock</Description><StartTime><Timestamp dt:dt="int">0</Timestamp><DateUtc dt:dt="string">2020-10-14T05:52:03Z</DateUtc></StartTime><FrequencyChanges><FrequencyChange><Frequency dt:dt="r8">2699960000</Frequency><Timestamp dt:dt="r8">5.54501551506869E+15</Timestamp><Cur…	좌우반구com(split BVF)_2-009-1	60.021	1.0.0.167	1	-1472659154	Professional	2.0.10.242	2.0.10.353	10-14-2020	2020-10-14 오전 5:52:03	14:52:03	2.0.10.248	333	1	z	그림	그	림	NULL	NULL	NULL	NULL	NULL	NULL	92	1	69	KSY3	List3	NULL	NULL	NULL	NULL	NULL	NULL	NULL	NULL	NULL	1	z	0	3	928464	0	z	359
좌우반구com(split BVF)_2	9	1	<?xml version="1.0"?>\n<Clock xmlns:dt="urn:schemas-microsoft-com:datatypes"><Description dt:dt="string">E-Prime Primary Realtime Clock</Description><StartTime><Timestamp dt:dt="int">0</Timestamp><DateUtc dt:dt="string">2020-10-14T05:52:03Z</DateUtc></StartTime><FrequencyChanges><FrequencyChange><Frequency dt:dt="r8">2699960000</Frequency><Timestamp dt:dt="r8">5.54501551506869E+15</Timestamp><Cur…	좌우반구com(split BVF)_2-009-1	60.021	1.0.0.167	1	-1472659154	Professional	2.0.10.242	2.0.10.353	10-14-2020	2020-10-14 오전 5:52:03	14:52:03	2.0.10.248	367	2	{/}	그법	그	법	NULL	NULL	NULL	NULL	NULL	NULL	41	1	103	KSY	List3	0		0	0	1019633	183		0	0	1	{/}	0	3	1019816	0	{/}	488
좌우반구com(split BVF)_2	9	1	<?xml version="1.0"?>\n<Clock xmlns:dt="urn:schemas-microsoft-com:datatypes"><Description dt:dt="string">E-Prime Primary Realtime Clock</Description><StartTime><Timestamp dt:dt="int">0</Timestamp><DateUtc dt:dt="string">2020-10-14T05:52:03Z</DateUtc></StartTime><FrequencyChanges><FrequencyChange><Frequency dt:dt="r8">2699960000</Frequency><Timestamp dt:dt="r8">5.54501551506869E+15</Timestamp><Cur…	좌우반구com(split BVF)_2-009-1	60.021	1.0.0.167	1	-1472659154	Professional	2.0.10.242	2.0.10.353	10-14-2020	2020-10-14 오전 5:52:03	14:52:03	2.0.10.248	139	2	{/}	그소	그	소	NULL	NULL	NULL	108	1	7	NULL	NULL	NULL	KSY	List2	0		0	-1	398065	183		0	0	1	{/}	0	3	398248	0	{/}	314
좌우반구com(split BVF)_2	9	1	<?xml version="1.0"?>\n<Clock xmlns:dt="urn:schemas-microsoft-com:datatypes"><Description dt:dt="string">E-Prime Primary Realtime Clock</Description><StartTime><Timestamp dt:dt="int">0</Timestamp><DateUtc dt:dt="string">2020-10-14T05:52:03Z</DateUtc></StartTime><FrequencyChanges><FrequencyChange><Frequency dt:dt="r8">2699960000</Frequency><Timestamp dt:dt="r8">5.54501551506869E+15</Timestamp><Cur…	좌우반구com(split BVF)_2-009-1	60.021	1.0.0.167	1	-1472659154	Professional	2.0.10.242	2.0.10.353	10-14-2020	2020-10-14 오전 5:52:03	14:52:03	2.0.10.248	120	2	{/}	그종	그	종	118	1	120	NULL	NULL	NULL	NULL	NULL	NULL	KSY3	List1	NULL	NULL	NULL	NULL	NULL	NULL	NULL	NULL	NULL	1	{/}	1	3	329355	0	{/}	504
좌우반구com(split BVF)_2	9	1	<?xml version="1.0"?>\n<Clock xmlns:dt="urn:schemas-microsoft-com:datatypes"><Description dt:dt="string">E-Prime Primary Realtime Clock</Description><StartTime><Timestamp dt:dt="int">0</Timestamp><DateUtc dt:dt="string">2020-10-14T05:52:03Z</DateUtc></StartTime><FrequencyChanges><FrequencyChange><Frequency dt:dt="r8">2699960000</Frequency><Timestamp dt:dt="r8">5.54501551506869E+15</Timestamp><Cur…	좌우반구com(split BVF)_2-009-1	60.021	1.0.0.167	1	-1472659154	Professional	2.0.10.242	2.0.10.353	10-14-2020	2020-10-14 오전 5:52:03	14:52:03	2.0.10.248	160	1	z	급여	급	여	NULL	NULL	NULL	98	1	28	NULL	NULL	NULL	KSY3	List2	NULL	NULL	NULL	NULL	NULL	NULL	NULL	NULL	NULL	1	z	0	4	452863	0	z	371
좌우반구com(split BVF)_2	9	1	<?xml version="1.0"?>\n<Clock xmlns:dt="urn:schemas-microsoft-com:datatypes"><Description dt:dt="string">E-Prime Primary Realtime Clock</Description><StartTime><Timestamp dt:dt="int">0</Timestamp><DateUtc dt:dt="string">2020-10-14T05:52:03Z</DateUtc></StartTime><FrequencyChanges><FrequencyChange><Frequency dt:dt="r8">2699960000</Frequency><Timestamp dt:dt="r8">5.54501551506869E+15</Timestamp><Cur…	좌우반구com(split BVF)_2-009-1	60.021	1.0.0.167	1	-1472659154	Professional	2.0.10.242	2.0.10.353	10-14-2020	2020-10-14 오전 5:52:03	14:52:03	2.0.10.248	187	1	z	기록	기	록	NULL	NULL	NULL	67	1	55	NULL	NULL	NULL	KSY3	List2	NULL	NULL	NULL	NULL	NULL	NULL	NULL	NULL	NULL	1	z	1	3	524554	0	z	408
좌우반구com(split BVF)_2	9	1	<?xml version="1.0"?>\n<Clock xmlns:dt="urn:schemas-microsoft-com:datatypes"><Description dt:dt="string">E-Prime Primary Realtime Clock</Description><StartTime><Timestamp dt:dt="int">0</Timestamp><DateUtc dt:dt="string">2020-10-14T05:52:03Z</DateUtc></StartTime><FrequencyChanges><FrequencyChange><Frequency dt:dt="r8">2699960000</Frequency><Timestamp dt:dt="r8">5.54501551506869E+15</Timestamp><Cur…	좌우반구com(split BVF)_2-009-1	60.021	1.0.0.167	1	-1472659154	Professional	2.0.10.242	2.0.10.353	10-14-2020	2020-10-14 오전 5:52:03	14:52:03	2.0.10.248	305	1	z	기름	기	름	NULL	NULL	NULL	NULL	NULL	NULL	118	1	41	KSY3	List3	NULL	NULL	NULL	NULL	NULL	NULL	NULL	NULL	NULL	1	z	0	3	853557	0	z	473
좌우반구com(split BVF)_2	9	1	<?xml version="1.0"?>\n<Clock xmlns:dt="urn:schemas-microsoft-com:datatypes"><Description dt:dt="string">E-Prime Primary Realtime Clock</Description><StartTime><Timestamp dt:dt="int">0</Timestamp><DateUtc dt:dt="string">2020-10-14T05:52:03Z</DateUtc></StartTime><FrequencyChanges><FrequencyChange><Frequency dt:dt="r8">2699960000</Frequency><Timestamp dt:dt="r8">5.54501551506869E+15</Timestamp><Cur…	좌우반구com(split BVF)_2-009-1	60.021	1.0.0.167	1	-1472659154	Professional	2.0.10.242	2.0.10.353	10-14-2020	2020-10-14 오전 5:52:03	14:52:03	2.0.10.248	81	1	z	기술	기	술	63	1	81	NULL	NULL	NULL	NULL	NULL	NULL	KSY3	List1	NULL	NULL	NULL	NULL	NULL	NULL	NULL	NULL	NULL	1	z	1	3	225441	0	z	339
좌우반구com(split BVF)_2	9	1	<?xml version="1.0"?>\n<Clock xmlns:dt="urn:schemas-microsoft-com:datatypes"><Description dt:dt="string">E-Prime Primary Realtime Clock</Description><StartTime><Timestamp dt:dt="int">0</Timestamp><DateUtc dt:dt="string">2020-10-14T05:52:03Z</DateUtc></StartTime><FrequencyChanges><FrequencyChange><Frequency dt:dt="r8">2699960000</Frequency><Timestamp dt:dt="r8">5.54501551506869E+15</Timestamp><Cur…	좌우반구com(split BVF)_2-009-1	60.021	1.0.0.167	1	-1472659154	Professional	2.0.10.242	2.0.10.353	10-14-2020	2020-10-14 오전 5:52:03	14:52:03	2.0.10.248	364	1	z	기운	기	운	NULL	NULL	NULL	NULL	NULL	NULL	59	1	100	KSY3	List3	NULL	NULL	NULL	NULL	NULL	NULL	NULL	NULL	NULL	1	z	0	3	1012085	0	z	408
좌우반구com(split BVF)_2	9	1	<?xml version="1.0"?>\n<Clock xmlns:dt="urn:schemas-microsoft-com:datatypes"><Description dt:dt="string">E-Prime Primary Realtime Clock</Description><StartTime><Timestamp dt:dt="int">0</Timestamp><DateUtc dt:dt="string">2020-10-14T05:52:03Z</DateUtc></StartTime><FrequencyChanges><FrequencyChange><Frequency dt:dt="r8">2699960000</Frequency><Timestamp dt:dt="r8">5.54501551506869E+15</Timestamp><Cur…	좌우반구com(split BVF)_2-009-1	60.021	1.0.0.167	1	-1472659154	Professional	2.0.10.242	2.0.10.353	10-14-2020	2020-10-14 오전 5:52:03	14:52:03	2.0.10.248	45	1	z	기준	기	준	80	1	45	NULL	NULL	NULL	NULL	NULL	NULL	KSY3	List1	NULL	NULL	NULL	NULL	NULL	NULL	NULL	NULL	NULL	1	z	1	3	130224	0	z	342
좌우반구com(split BVF)_2	9	1	<?xml version="1.0"?>\n<Clock xmlns:dt="urn:schemas-microsoft-com:datatypes"><Description dt:dt="string">E-Prime Primary Realtime Clock</Description><StartTime><Timestamp dt:dt="int">0</Timestamp><DateUtc dt:dt="string">2020-10-14T05:52:03Z</DateUtc></StartTime><FrequencyChanges><FrequencyChange><Frequency dt:dt="r8">2699960000</Frequency><Timestamp dt:dt="r8">5.54501551506869E+15</Timestamp><Cur…	좌우반구com(split BVF)_2-009-1	60.021	1.0.0.167	1	-1472659154	Professional	2.0.10.242	2.0.10.353	10-14-2020	2020-10-14 오전 5:52:03	14:52:03	2.0.10.248	122	1	z	기차	기	차	6	1	122	NULL	NULL	NULL	NULL	NULL	NULL	KSY3	List1	NULL	NULL	NULL	NULL	NULL	NULL	NULL	NULL	NULL	1	z	0	3	334620	0	z	337
좌우반구com(split BVF)_2	9	1	<?xml version="1.0"?>\n<Clock xmlns:dt="urn:schemas-microsoft-com:datatypes"><Description dt:dt="string">E-Prime Primary Realtime Clock</Description><StartTime><Timestamp dt:dt="int">0</Timestamp><DateUtc dt:dt="string">2020-10-14T05:52:03Z</DateUtc></StartTime><FrequencyChanges><FrequencyChange><Frequency dt:dt="r8">2699960000</Frequency><Timestamp dt:dt="r8">5.54501551506869E+15</Timestamp><Cur…	좌우반구com(split BVF)_2-009-1	60.021	1.0.0.167	1	-1472659154	Professional	2.0.10.242	2.0.10.353	10-14-2020	2020-10-14 오전 5:52:03	14:52:03	2.0.10.248	48	1	z	기회	기	회	77	1	48	NULL	NULL	NULL	NULL	NULL	NULL	KSY3	List1	NULL	NULL	NULL	NULL	NULL	NULL	NULL	NULL	NULL	1	z	1	3	137705	0	z	390
좌우반구com(split BVF)_2	9	1	<?xml version="1.0"?>\n<Clock xmlns:dt="urn:schemas-microsoft-com:datatypes"><Description dt:dt="string">E-Prime Primary Realtime Clock</Description><StartTime><Timestamp dt:dt="int">0</Timestamp><DateUtc dt:dt="string">2020-10-14T05:52:03Z</DateUtc></StartTime><FrequencyChanges><FrequencyChange><Frequency dt:dt="r8">2699960000</Frequency><Timestamp dt:dt="r8">5.54501551506869E+15</Timestamp><Cur…	좌우반구com(split BVF)_2-009-1	60.021	1.0.0.167	1	-1472659154	Professional	2.0.10.242	2.0.10.353	10-14-2020	2020-10-14 오전 5:52:03	14:52:03	2.0.10.248	71	2	{/}	껍목	껍	목	115	1	71	NULL	NULL	NULL	NULL	NULL	NULL	KSY	List1	0		0	-1	198184	184		0	0	1	{/}	0	4	198368	0	{/}	508
좌우반구com(split BVF)_2	9	1	<?xml version="1.0"?>\n<Clock xmlns:dt="urn:schemas-microsoft-com:datatypes"><Description dt:dt="string">E-Prime Primary Realtime Clock</Description><StartTime><Timestamp dt:dt="int">0</Timestamp><DateUtc dt:dt="string">2020-10-14T05:52:03Z</DateUtc></StartTime><FrequencyChanges><FrequencyChange><Frequency dt:dt="r8">2699960000</Frequency><Timestamp dt:dt="r8">5.54501551506869E+15</Timestamp><Cur…	좌우반구com(split BVF)_2-009-1	60.021	1.0.0.167	1	-1472659154	Professional	2.0.10.242	2.0.10.353	10-14-2020	2020-10-14 오전 5:52:03	14:52:03	2.0.10.248	51	2	{/}	껍밀	껍	밀	102	1	51	NULL	NULL	NULL	NULL	NULL	NULL	KSY3	List1	NULL	NULL	NULL	NULL	NULL	NULL	NULL	NULL	NULL	1	{/}	0	3	145736	0	{/}	766
좌우반구com(split BVF)_2	9	1	<?xml version="1.0"?>\n<Clock xmlns:dt="urn:schemas-microsoft-com:datatypes"><Description dt:dt="string">E-Prime Primary Realtime Clock</Description><StartTime><Timestamp dt:dt="int">0</Timestamp><DateUtc dt:dt="string">2020-10-14T05:52:03Z</DateUtc></StartTime><FrequencyChanges><FrequencyChange><Frequency dt:dt="r8">2699960000</Frequency><Timestamp dt:dt="r8">5.54501551506869E+15</Timestamp><Cur…	좌우반구com(split BVF)_2-009-1	60.021	1.0.0.167	1	-1472659154	Professional	2.0.10.242	2.0.10.353	10-14-2020	2020-10-14 오전 5:52:03	14:52:03	2.0.10.248	136	1	z	껍질	껍	질	NULL	NULL	NULL	10	1	4	NULL	NULL	NULL	KSY3	List2	NULL	NULL	NULL	NULL	NULL	NULL	NULL	NULL	NULL	1	z	1	3	390617	0	z	354
좌우반구com(split BVF)_2	9	1	<?xml version="1.0"?>\n<Clock xmlns:dt="urn:schemas-microsoft-com:datatypes"><Description dt:dt="string">E-Prime Primary Realtime Clock</Description><StartTime><Timestamp dt:dt="int">0</Timestamp><DateUtc dt:dt="string">2020-10-14T05:52:03Z</DateUtc></StartTime><FrequencyChanges><FrequencyChange><Frequency dt:dt="r8">2699960000</Frequency><Timestamp dt:dt="r8">5.54501551506869E+15</Timestamp><Cur…	좌우반구com(split BVF)_2-009-1	60.021	1.0.0.167	1	-1472659154	Professional	2.0.10.242	2.0.10.353	10-14-2020	2020-10-14 오전 5:52:03	14:52:03	2.0.10.248	41	2	{/}	껍퇴	껍	퇴	53	1	41	NULL	NULL	NULL	NULL	NULL	NULL	KSY3	List1	NULL	NULL	NULL	NULL	NULL	NULL	NULL	NULL	NULL	1	{/}	0	4	119462	0	{/}	431
좌우반구com(split BVF)_2	9	1	<?xml version="1.0"?>\n<Clock xmlns:dt="urn:schemas-microsoft-com:datatypes"><Description dt:dt="string">E-Prime Primary Realtime Clock</Description><StartTime><Timestamp dt:dt="int">0</Timestamp><DateUtc dt:dt="string">2020-10-14T05:52:03Z</DateUtc></StartTime><FrequencyChanges><FrequencyChange><Frequency dt:dt="r8">2699960000</Frequency><Timestamp dt:dt="r8">5.54501551506869E+15</Timestamp><Cur…	좌우반구com(split BVF)_2-009-1	60.021	1.0.0.167	1	-1472659154	Professional	2.0.10.242	2.0.10.353	10-14-2020	2020-10-14 오전 5:52:03	14:52:03	2.0.10.248	268	2	{/}	나개	나	개	NULL	NULL	NULL	NULL	NULL	NULL	8	1	4	KSY2	List3	NULL	NULL	NULL	NULL	NULL	NULL	NULL	NULL	NULL	1	{/}	1	3	755907	0	{/}	364
좌우반구com(split BVF)_2	9	1	<?xml version="1.0"?>\n<Clock xmlns:dt="urn:schemas-microsoft-com:datatypes"><Description dt:dt="string">E-Prime Primary Realtime Clock</Description><StartTime><Timestamp dt:dt="int">0</Timestamp><DateUtc dt:dt="string">2020-10-14T05:52:03Z</DateUtc></StartTime><FrequencyChanges><FrequencyChange><Frequency dt:dt="r8">2699960000</Frequency><Timestamp dt:dt="r8">5.54501551506869E+15</Timestamp><Cur…	좌우반구com(split BVF)_2-009-1	60.021	1.0.0.167	1	-1472659154	Professional	2.0.10.242	2.0.10.353	10-14-2020	2020-10-14 오전 5:52:03	14:52:03	2.0.10.248	141	1	z	내일	내	일	NULL	NULL	NULL	49	1	9	NULL	NULL	NULL	KSY3	List2	NULL	NULL	NULL	NULL	NULL	NULL	NULL	NULL	NULL	1	z	0	3	403363	0	z	368
좌우반구com(split BVF)_2	9	1	<?xml version="1.0"?>\n<Clock xmlns:dt="urn:schemas-microsoft-com:datatypes"><Description dt:dt="string">E-Prime Primary Realtime Clock</Description><StartTime><Timestamp dt:dt="int">0</Timestamp><DateUtc dt:dt="string">2020-10-14T05:52:03Z</DateUtc></StartTime><FrequencyChanges><FrequencyChange><Frequency dt:dt="r8">2699960000</Frequency><Timestamp dt:dt="r8">5.54501551506869E+15</Timestamp><Cur…	좌우반구com(split BVF)_2-009-1	60.021	1.0.0.167	1	-1472659154	Professional	2.0.10.242	2.0.10.353	10-14-2020	2020-10-14 오전 5:52:03	14:52:03	2.0.10.248	254	2	{/}	내죽	내	죽	NULL	NULL	NULL	7	1	122	NULL	NULL	NULL	KSY	List2	0		0	0	701710	183		0	0	1	{/}	0	3	701893	0	{/}	387
좌우반구com(split BVF)_2	9	1	<?xml version="1.0"?>\n<Clock xmlns:dt="urn:schemas-microsoft-com:datatypes"><Description dt:dt="string">E-Prime Primary Realtime Clock</Description><StartTime><Timestamp dt:dt="int">0</Timestamp><DateUtc dt:dt="string">2020-10-14T05:52:03Z</DateUtc></StartTime><FrequencyChanges><FrequencyChange><Frequency dt:dt="r8">2699960000</Frequency><Timestamp dt:dt="r8">5.54501551506869E+15</Timestamp><Cur…	좌우반구com(split BVF)_2-009-1	60.021	1.0.0.167	1	-1472659154	Professional	2.0.10.242	2.0.10.353	10-14-2020	2020-10-14 오전 5:52:03	14:52:03	2.0.10.248	74	2	{/}	내표	내	표	86	1	74	NULL	NULL	NULL	NULL	NULL	NULL	KSY3	List1	NULL	NULL	NULL	NULL	NULL	NULL	NULL	NULL	NULL	0	{/}	1	3	206631	0	z	662
좌우반구com(split BVF)_2	9	1	<?xml version="1.0"?>\n<Clock xmlns:dt="urn:schemas-microsoft-com:datatypes"><Description dt:dt="string">E-Prime Primary Realtime Clock</Description><StartTime><Timestamp dt:dt="int">0</Timestamp><DateUtc dt:dt="string">2020-10-14T05:52:03Z</DateUtc></StartTime><FrequencyChanges><FrequencyChange><Frequency dt:dt="r8">2699960000</Frequency><Timestamp dt:dt="r8">5.54501551506869E+15</Timestamp><Cur…	좌우반구com(split BVF)_2-009-1	60.021	1.0.0.167	1	-1472659154	Professional	2.0.10.242	2.0.10.353	10-14-2020	2020-10-14 오전 5:52:03	14:52:03	2.0.10.248	247	2	{/}	념속	념	속	NULL	NULL	NULL	80	1	115	NULL	NULL	NULL	KSY2	List2	NULL	NULL	NULL	NULL	NULL	NULL	NULL	NULL	NULL	1	{/}	0	4	683916	0	{/}	476
좌우반구com(split BVF)_2	9	1	<?xml version="1.0"?>\n<Clock xmlns:dt="urn:schemas-microsoft-com:datatypes"><Description dt:dt="string">E-Prime Primary Realtime Clock</Description><StartTime><Timestamp dt:dt="int">0</Timestamp><DateUtc dt:dt="string">2020-10-14T05:52:03Z</DateUtc></StartTime><FrequencyChanges><FrequencyChange><Frequency dt:dt="r8">2699960000</Frequency><Timestamp dt:dt="r8">5.54501551506869E+15</Timestamp><Cur…	좌우반구com(split BVF)_2-009-1	60.021	1.0.0.167	1	-1472659154	Professional	2.0.10.242	2.0.10.353	10-14-2020	2020-10-14 오전 5:52:03	14:52:03	2.0.10.248	7	2	{/}	념실	념	실	83	1	7	NULL	NULL	NULL	NULL	NULL	NULL	KSY2	List1	NULL	NULL	NULL	NULL	NULL	NULL	NULL	NULL	NULL	1	{/}	1	3	27110	0	{/}	321
좌우반구com(split BVF)_2	9	1	<?xml version="1.0"?>\n<Clock xmlns:dt="urn:schemas-microsoft-com:datatypes"><Description dt:dt="string">E-Prime Primary Realtime Clock</Description><StartTime><Timestamp dt:dt="int">0</Timestamp><DateUtc dt:dt="string">2020-10-14T05:52:03Z</DateUtc></StartTime><FrequencyChanges><FrequencyChange><Frequency dt:dt="r8">2699960000</Frequency><Timestamp dt:dt="r8">5.54501551506869E+15</Timestamp><Cur…	좌우반구com(split BVF)_2-009-1	60.021	1.0.0.167	1	-1472659154	Professional	2.0.10.242	2.0.10.353	10-14-2020	2020-10-14 오전 5:52:03	14:52:03	2.0.10.248	58	2	{/}	념효	념	효	100	1	58	NULL	NULL	NULL	NULL	NULL	NULL	KSY2	List1	NULL	NULL	NULL	NULL	NULL	NULL	NULL	NULL	NULL	1	{/}	0	3	164829	0	{/}	400
좌우반구com(split BVF)_2	9	1	<?xml version="1.0"?>\n<Clock xmlns:dt="urn:schemas-microsoft-com:datatypes"><Description dt:dt="string">E-Prime Primary Realtime Clock</Description><StartTime><Timestamp dt:dt="int">0</Timestamp><DateUtc dt:dt="string">2020-10-14T05:52:03Z</DateUtc></StartTime><FrequencyChanges><FrequencyChange><Frequency dt:dt="r8">2699960000</Frequency><Timestamp dt:dt="r8">5.54501551506869E+15</Timestamp><Cur…	좌우반구com(split BVF)_2-009-1	60.021	1.0.0.167	1	-1472659154	Professional	2.0.10.242	2.0.10.353	10-14-2020	2020-10-14 오전 5:52:03	14:52:03	2.0.10.248	294	1	z	노조	노	조	NULL	NULL	NULL	NULL	NULL	NULL	109	1	30	KSY3	List3	NULL	NULL	NULL	NULL	NULL	NULL	NULL	NULL	NULL	1	z	0	3	824017	0	z	598
좌우반구com(split BVF)_2	9	1	<?xml version="1.0"?>\n<Clock xmlns:dt="urn:schemas-microsoft-com:datatypes"><Description dt:dt="string">E-Prime Primary Realtime Clock</Description><StartTime><Timestamp dt:dt="int">0</Timestamp><DateUtc dt:dt="string">2020-10-14T05:52:03Z</DateUtc></StartTime><FrequencyChanges><FrequencyChange><Frequency dt:dt="r8">2699960000</Frequency><Timestamp dt:dt="r8">5.54501551506869E+15</Timestamp><Cur…	좌우반구com(split BVF)_2-009-1	60.021	1.0.0.167	1	-1472659154	Professional	2.0.10.242	2.0.10.353	10-14-2020	2020-10-14 오전 5:52:03	14:52:03	2.0.10.248	62	1	z	논란	논	란	119	1	62	NULL	NULL	NULL	NULL	NULL	NULL	KSY3	List1	NULL	NULL	NULL	NULL	NULL	NULL	NULL	NULL	NULL	1	z	0	3	175359	0	z	342
좌우반구com(split BVF)_2	9	1	<?xml version="1.0"?>\n<Clock xmlns:dt="urn:schemas-microsoft-com:datatypes"><Description dt:dt="string">E-Prime Primary Realtime Clock</Description><StartTime><Timestamp dt:dt="int">0</Timestamp><DateUtc dt:dt="string">2020-10-14T05:52:03Z</DateUtc></StartTime><FrequencyChanges><FrequencyChange><Frequency dt:dt="r8">2699960000</Frequency><Timestamp dt:dt="r8">5.54501551506869E+15</Timestamp><Cur…	좌우반구com(split BVF)_2-009-1	60.021	1.0.0.167	1	-1472659154	Professional	2.0.10.242	2.0.10.353	10-14-2020	2020-10-14 오전 5:52:03	14:52:03	2.0.10.248	13	2	{/}	논무	논	무	87	1	13	NULL	NULL	NULL	NULL	NULL	NULL	KSY	List1	0		0	-1	42655	183		0	0	1	{/}	0	3	42838	0	{/}	529
좌우반구com(split BVF)_2	9	1	<?xml version="1.0"?>\n<Clock xmlns:dt="urn:schemas-microsoft-com:datatypes"><Description dt:dt="string">E-Prime Primary Realtime Clock</Description><StartTime><Timestamp dt:dt="int">0</Timestamp><DateUtc dt:dt="string">2020-10-14T05:52:03Z</DateUtc></StartTime><FrequencyChanges><FrequencyChange><Frequency dt:dt="r8">2699960000</Frequency><Timestamp dt:dt="r8">5.54501551506869E+15</Timestamp><Cur…	좌우반구com(split BVF)_2-009-1	60.021	1.0.0.167	1	-1472659154	Professional	2.0.10.242	2.0.10.353	10-14-2020	2020-10-14 오전 5:52:03	14:52:03	2.0.10.248	46	1	z	느낌	느	낌	76	1	46	NULL	NULL	NULL	NULL	NULL	NULL	KSY3	List1	NULL	NULL	NULL	NULL	NULL	NULL	NULL	NULL	NULL	1	z	0	4	132774	0	z	231
좌우반구com(split BVF)_2	9	1	<?xml version="1.0"?>\n<Clock xmlns:dt="urn:schemas-microsoft-com:datatypes"><Description dt:dt="string">E-Prime Primary Realtime Clock</Description><StartTime><Timestamp dt:dt="int">0</Timestamp><DateUtc dt:dt="string">2020-10-14T05:52:03Z</DateUtc></StartTime><FrequencyChanges><FrequencyChange><Frequency dt:dt="r8">2699960000</Frequency><Timestamp dt:dt="r8">5.54501551506869E+15</Timestamp><Cur…	좌우반구com(split BVF)_2-009-1	60.021	1.0.0.167	1	-1472659154	Professional	2.0.10.242	2.0.10.353	10-14-2020	2020-10-14 오전 5:52:03	14:52:03	2.0.10.248	127	2	{/}	느속	느	속	12	1	127	NULL	NULL	NULL	NULL	NULL	NULL	KSY2	List1	NULL	NULL	NULL	NULL	NULL	NULL	NULL	NULL	NULL	1	{/}	0	3	347249	0	{/}	380
좌우반구com(split BVF)_2	9	1	<?xml version="1.0"?>\n<Clock xmlns:dt="urn:schemas-microsoft-com:datatypes"><Description dt:dt="string">E-Prime Primary Realtime Clock</Description><StartTime><Timestamp dt:dt="int">0</Timestamp><DateUtc dt:dt="string">2020-10-14T05:52:03Z</DateUtc></StartTime><FrequencyChanges><FrequencyChange><Frequency dt:dt="r8">2699960000</Frequency><Timestamp dt:dt="r8">5.54501551506869E+15</Timestamp><Cur…	좌우반구com(split BVF)_2-009-1	60.021	1.0.0.167	1	-1472659154	Professional	2.0.10.242	2.0.10.353	10-14-2020	2020-10-14 오전 5:52:03	14:52:03	2.0.10.248	265	2	{/}	느스	느	스	NULL	NULL	NULL	NULL	NULL	NULL	105	1	1	KSY	List3	0		0	-1	747960	183		0	0	1	{/}	1	3	748143	0	{/}	353
좌우반구com(split BVF)_2	9	1	<?xml version="1.0"?>\n<Clock xmlns:dt="urn:schemas-microsoft-com:datatypes"><Description dt:dt="string">E-Prime Primary Realtime Clock</Description><StartTime><Timestamp dt:dt="int">0</Timestamp><DateUtc dt:dt="string">2020-10-14T05:52:03Z</DateUtc></StartTime><FrequencyChanges><FrequencyChange><Frequency dt:dt="r8">2699960000</Frequency><Timestamp dt:dt="r8">5.54501551506869E+15</Timestamp><Cur…	좌우반구com(split BVF)_2-009-1	60.021	1.0.0.167	1	-1472659154	Professional	2.0.10.242	2.0.10.353	10-14-2020	2020-10-14 오전 5:52:03	14:52:03	2.0.10.248	105	2	{/}	느체	느	체	65	1	105	NULL	NULL	NULL	NULL	NULL	NULL	KSY3	List1	NULL	NULL	NULL	NULL	NULL	NULL	NULL	NULL	NULL	1	{/}	0	4	288470	0	{/}	541
좌우반구com(split BVF)_2	9	1	<?xml version="1.0"?>\n<Clock xmlns:dt="urn:schemas-microsoft-com:datatypes"><Description dt:dt="string">E-Prime Primary Realtime Clock</Description><StartTime><Timestamp dt:dt="int">0</Timestamp><DateUtc dt:dt="string">2020-10-14T05:52:03Z</DateUtc></StartTime><FrequencyChanges><FrequencyChange><Frequency dt:dt="r8">2699960000</Frequency><Timestamp dt:dt="r8">5.54501551506869E+15</Timestamp><Cur…	좌우반구com(split BVF)_2-009-1	60.021	1.0.0.167	1	-1472659154	Professional	2.0.10.242	2.0.10.353	10-14-2020	2020-10-14 오전 5:52:03	14:52:03	2.0.10.248	256	2	{/}	님우	님	우	NULL	NULL	NULL	125	1	124	NULL	NULL	NULL	KSY3	List2	NULL	NULL	NULL	NULL	NULL	NULL	NULL	NULL	NULL	1	{/}	0	4	707008	0	{/}	328
좌우반구com(split BVF)_2	9	1	<?xml version="1.0"?>\n<Clock xmlns:dt="urn:schemas-microsoft-com:datatypes"><Description dt:dt="string">E-Prime Primary Realtime Clock</Description><StartTime><Timestamp dt:dt="int">0</Timestamp><DateUtc dt:dt="string">2020-10-14T05:52:03Z</DateUtc></StartTime><FrequencyChanges><FrequencyChange><Frequency dt:dt="r8">2699960000</Frequency><Timestamp dt:dt="r8">5.54501551506869E+15</Timestamp><Cur…	좌우반구com(split BVF)_2-009-1	60.021	1.0.0.167	1	-1472659154	Professional	2.0.10.242	2.0.10.353	10-14-2020	2020-10-14 오전 5:52:03	14:52:03	2.0.10.248	8	2	{/}	단률	단	률	49	1	8	NULL	NULL	NULL	NULL	NULL	NULL	KSY2	List1	NULL	NULL	NULL	NULL	NULL	NULL	NULL	NULL	NULL	1	{/}	0	3	29626	0	{/}	396
좌우반구com(split BVF)_2	9	1	<?xml version="1.0"?>\n<Clock xmlns:dt="urn:schemas-microsoft-com:datatypes"><Description dt:dt="string">E-Prime Primary Realtime Clock</Description><StartTime><Timestamp dt:dt="int">0</Timestamp><DateUtc dt:dt="string">2020-10-14T05:52:03Z</DateUtc></StartTime><FrequencyChanges><FrequencyChange><Frequency dt:dt="r8">2699960000</Frequency><Timestamp dt:dt="r8">5.54501551506869E+15</Timestamp><Cur…	좌우반구com(split BVF)_2-009-1	60.021	1.0.0.167	1	-1472659154	Professional	2.0.10.242	2.0.10.353	10-14-2020	2020-10-14 오전 5:52:03	14:52:03	2.0.10.248	182	1	z	단어	단	어	NULL	NULL	NULL	69	1	50	NULL	NULL	NULL	KSY3	List2	NULL	NULL	NULL	NULL	NULL	NULL	NULL	NULL	NULL	1	z	0	3	511542	0	z	211
좌우반구com(split BVF)_2	9	1	<?xml version="1.0"?>\n<Clock xmlns:dt="urn:schemas-microsoft-com:datatypes"><Description dt:dt="string">E-Prime Primary Realtime Clock</Description><StartTime><Timestamp dt:dt="int">0</Timestamp><DateUtc dt:dt="string">2020-10-14T05:52:03Z</DateUtc></StartTime><FrequencyChanges><FrequencyChange><Frequency dt:dt="r8">2699960000</Frequency><Timestamp dt:dt="r8">5.54501551506869E+15</Timestamp><Cur…	좌우반구com(split BVF)_2-009-1	60.021	1.0.0.167	1	-1472659154	Professional	2.0.10.242	2.0.10.353	10-14-2020	2020-10-14 오전 5:52:03	14:52:03	2.0.10.248	119	1	z	단위	단	위	106	1	119	NULL	NULL	NULL	NULL	NULL	NULL	KSY3	List1	NULL	NULL	NULL	NULL	NULL	NULL	NULL	NULL	NULL	0	z	1	3	326756	0	{/}	400
좌우반구com(split BVF)_2	9	1	<?xml version="1.0"?>\n<Clock xmlns:dt="urn:schemas-microsoft-com:datatypes"><Description dt:dt="string">E-Prime Primary Realtime Clock</Description><StartTime><Timestamp dt:dt="int">0</Timestamp><DateUtc dt:dt="string">2020-10-14T05:52:03Z</DateUtc></StartTime><FrequencyChanges><FrequencyChange><Frequency dt:dt="r8">2699960000</Frequency><Timestamp dt:dt="r8">5.54501551506869E+15</Timestamp><Cur…	좌우반구com(split BVF)_2-009-1	60.021	1.0.0.167	1	-1472659154	Professional	2.0.10.242	2.0.10.353	10-14-2020	2020-10-14 오전 5:52:03	14:52:03	2.0.10.248	145	1	z	담화	담	화	NULL	NULL	NULL	124	1	13	NULL	NULL	NULL	KSY3	List2	NULL	NULL	NULL	NULL	NULL	NULL	NULL	NULL	NULL	1	z	0	3	413793	0	z	401
좌우반구com(split BVF)_2	9	1	<?xml version="1.0"?>\n<Clock xmlns:dt="urn:schemas-microsoft-com:datatypes"><Description dt:dt="string">E-Prime Primary Realtime Clock</Description><StartTime><Timestamp dt:dt="int">0</Timestamp><DateUtc dt:dt="string">2020-10-14T05:52:03Z</DateUtc></StartTime><FrequencyChanges><FrequencyChange><Frequency dt:dt="r8">2699960000</Frequency><Timestamp dt:dt="r8">5.54501551506869E+15</Timestamp><Cur…	좌우반구com(split BVF)_2-009-1	60.021	1.0.0.167	1	-1472659154	Professional	2.0.10.242	2.0.10.353	10-14-2020	2020-10-14 오전 5:52:03	14:52:03	2.0.10.248	86	1	z	대문	대	문	88	1	86	NULL	NULL	NULL	NULL	NULL	NULL	KSY3	List1	NULL	NULL	NULL	NULL	NULL	NULL	NULL	NULL	NULL	1	z	0	4	239137	0	z	339
좌우반구com(split BVF)_2	9	1	<?xml version="1.0"?>\n<Clock xmlns:dt="urn:schemas-microsoft-com:datatypes"><Description dt:dt="string">E-Prime Primary Realtime Clock</Description><StartTime><Timestamp dt:dt="int">0</Timestamp><DateUtc dt:dt="string">2020-10-14T05:52:03Z</DateUtc></StartTime><FrequencyChanges><FrequencyChange><Frequency dt:dt="r8">2699960000</Frequency><Timestamp dt:dt="r8">5.54501551506869E+15</Timestamp><Cur…	좌우반구com(split BVF)_2-009-1	60.021	1.0.0.167	1	-1472659154	Professional	2.0.10.242	2.0.10.353	10-14-2020	2020-10-14 오전 5:52:03	14:52:03	2.0.10.248	332	1	z	대중	대	중	NULL	NULL	NULL	NULL	NULL	NULL	36	1	68	KSY3	List3	NULL	NULL	NULL	NULL	NULL	NULL	NULL	NULL	NULL	1	z	1	3	925848	0	z	406
좌우반구com(split BVF)_2	9	1	<?xml version="1.0"?>\n<Clock xmlns:dt="urn:schemas-microsoft-com:datatypes"><Description dt:dt="string">E-Prime Primary Realtime Clock</Description><StartTime><Timestamp dt:dt="int">0</Timestamp><DateUtc dt:dt="string">2020-10-14T05:52:03Z</DateUtc></StartTime><FrequencyChanges><FrequencyChange><Frequency dt:dt="r8">2699960000</Frequency><Timestamp dt:dt="r8">5.54501551506869E+15</Timestamp><Cur…	좌우반구com(split BVF)_2-009-1	60.021	1.0.0.167	1	-1472659154	Professional	2.0.10.242	2.0.10.353	10-14-2020	2020-10-14 오전 5:52:03	14:52:03	2.0.10.248	91	1	z	도박	도	박	13	1	91	NULL	NULL	NULL	NULL	NULL	NULL	KSY3	List1	NULL	NULL	NULL	NULL	NULL	NULL	NULL	NULL	NULL	1	z	0	4	252016	0	z	364
좌우반구com(split BVF)_2	9	1	<?xml version="1.0"?>\n<Clock xmlns:dt="urn:schemas-microsoft-com:datatypes"><Description dt:dt="string">E-Prime Primary Realtime Clock</Description><StartTime><Timestamp dt:dt="int">0</Timestamp><DateUtc dt:dt="string">2020-10-14T05:52:03Z</DateUtc></StartTime><FrequencyChanges><FrequencyChange><Frequency dt:dt="r8">2699960000</Frequency><Timestamp dt:dt="r8">5.54501551506869E+15</Timestamp><Cur…	좌우반구com(split BVF)_2-009-1	60.021	1.0.0.167	1	-1472659154	Professional	2.0.10.242	2.0.10.353	10-14-2020	2020-10-14 오전 5:52:03	14:52:03	2.0.10.248	356	2	{/}	도휘	도	휘	NULL	NULL	NULL	NULL	NULL	NULL	1	1	92	KSY2	List3	NULL	NULL	NULL	NULL	NULL	NULL	NULL	NULL	NULL	1	{/}	0	3	990909	0	{/}	504
좌우반구com(split BVF)_2	9	1	<?xml version="1.0"?>\n<Clock xmlns:dt="urn:schemas-microsoft-com:datatypes"><Description dt:dt="string">E-Prime Primary Realtime Clock</Description><StartTime><Timestamp dt:dt="int">0</Timestamp><DateUtc dt:dt="string">2020-10-14T05:52:03Z</DateUtc></StartTime><FrequencyChanges><FrequencyChange><Frequency dt:dt="r8">2699960000</Frequency><Timestamp dt:dt="r8">5.54501551506869E+15</Timestamp><Cur…	좌우반구com(split BVF)_2-009-1	60.021	1.0.0.167	1	-1472659154	Professional	2.0.10.242	2.0.10.353	10-14-2020	2020-10-14 오전 5:52:03	14:52:03	2.0.10.248	257	1	z	동의	동	의	NULL	NULL	NULL	5	1	125	NULL	NULL	NULL	KSY3	List2	NULL	NULL	NULL	NULL	NULL	NULL	NULL	NULL	NULL	0	z	0	3	709540	0	{/}	268
좌우반구com(split BVF)_2	9	1	<?xml version="1.0"?>\n<Clock xmlns:dt="urn:schemas-microsoft-com:datatypes"><Description dt:dt="string">E-Prime Primary Realtime Clock</Description><StartTime><Timestamp dt:dt="int">0</Timestamp><DateUtc dt:dt="string">2020-10-14T05:52:03Z</DateUtc></StartTime><FrequencyChanges><FrequencyChange><Frequency dt:dt="r8">2699960000</Frequency><Timestamp dt:dt="r8">5.54501551506869E+15</Timestamp><Cur…	좌우반구com(split BVF)_2-009-1	60.021	1.0.0.167	1	-1472659154	Professional	2.0.10.242	2.0.10.353	10-14-2020	2020-10-14 오전 5:52:03	14:52:03	2.0.10.248	225	2	{/}	득관	득	관	NULL	NULL	NULL	102	1	93	NULL	NULL	NULL	KSY	List2	0		0	-1	625519	184		0	0	1	{/}	0	4	625703	0	{/}	378
좌우반구com(split BVF)_2	9	1	<?xml version="1.0"?>\n<Clock xmlns:dt="urn:schemas-microsoft-com:datatypes"><Description dt:dt="string">E-Prime Primary Realtime Clock</Description><StartTime><Timestamp dt:dt="int">0</Timestamp><DateUtc dt:dt="string">2020-10-14T05:52:03Z</DateUtc></StartTime><FrequencyChanges><FrequencyChange><Frequency dt:dt="r8">2699960000</Frequency><Timestamp dt:dt="r8">5.54501551506869E+15</Timestamp><Cur…	좌우반구com(split BVF)_2-009-1	60.021	1.0.0.167	1	-1472659154	Professional	2.0.10.242	2.0.10.353	10-14-2020	2020-10-14 오전 5:52:03	14:52:03	2.0.10.248	326	2	{/}	득동	득	동	NULL	NULL	NULL	NULL	NULL	NULL	96	1	62	KSY	List3	0		1	-1	909687	184		0	0	1	{/}	0	4	909871	0	{/}	439
좌우반구com(split BVF)_2	9	1	<?xml version="1.0"?>\n<Clock xmlns:dt="urn:schemas-microsoft-com:datatypes"><Description dt:dt="string">E-Prime Primary Realtime Clock</Description><StartTime><Timestamp dt:dt="int">0</Timestamp><DateUtc dt:dt="string">2020-10-14T05:52:03Z</DateUtc></StartTime><FrequencyChanges><FrequencyChange><Frequency dt:dt="r8">2699960000</Frequency><Timestamp dt:dt="r8">5.54501551506869E+15</Timestamp><Cur…	좌우반구com(split BVF)_2-009-1	60.021	1.0.0.167	1	-1472659154	Professional	2.0.10.242	2.0.10.353	10-14-2020	2020-10-14 오전 5:52:03	14:52:03	2.0.10.248	321	2	{/}	득생	득	생	NULL	NULL	NULL	NULL	NULL	NULL	114	1	57	KSY	List3	0		1	-1	895842	183		0	0	1	{/}	1	3	896025	0	{/}	637
좌우반구com(split BVF)_2	9	1	<?xml version="1.0"?>\n<Clock xmlns:dt="urn:schemas-microsoft-com:datatypes"><Description dt:dt="string">E-Prime Primary Realtime Clock</Description><StartTime><Timestamp dt:dt="int">0</Timestamp><DateUtc dt:dt="string">2020-10-14T05:52:03Z</DateUtc></StartTime><FrequencyChanges><FrequencyChange><Frequency dt:dt="r8">2699960000</Frequency><Timestamp dt:dt="r8">5.54501551506869E+15</Timestamp><Cur…	좌우반구com(split BVF)_2-009-1	60.021	1.0.0.167	1	-1472659154	Professional	2.0.10.242	2.0.10.353	10-14-2020	2020-10-14 오전 5:52:03	14:52:03	2.0.10.248	183	2	{/}	득외	득	외	NULL	NULL	NULL	115	1	51	NULL	NULL	NULL	KSY2	List2	NULL	NULL	NULL	NULL	NULL	NULL	NULL	NULL	NULL	0	{/}	0	3	513958	0	z	244
좌우반구com(split BVF)_2	9	1	<?xml version="1.0"?>\n<Clock xmlns:dt="urn:schemas-microsoft-com:datatypes"><Description dt:dt="string">E-Prime Primary Realtime Clock</Description><StartTime><Timestamp dt:dt="int">0</Timestamp><DateUtc dt:dt="string">2020-10-14T05:52:03Z</DateUtc></StartTime><FrequencyChanges><FrequencyChange><Frequency dt:dt="r8">2699960000</Frequency><Timestamp dt:dt="r8">5.54501551506869E+15</Timestamp><Cur…	좌우반구com(split BVF)_2-009-1	60.021	1.0.0.167	1	-1472659154	Professional	2.0.10.242	2.0.10.353	10-14-2020	2020-10-14 오전 5:52:03	14:52:03	2.0.10.248	213	2	{/}	란공	란	공	NULL	NULL	NULL	46	1	81	NULL	NULL	NULL	KSY3	List2	NULL	NULL	NULL	NULL	NULL	NULL	NULL	NULL	NULL	1	{/}	1	3	592997	0	{/}	412
좌우반구com(split BVF)_2	9	1	<?xml version="1.0"?>\n<Clock xmlns:dt="urn:schemas-microsoft-com:datatypes"><Description dt:dt="string">E-Prime Primary Realtime Clock</Description><StartTime><Timestamp dt:dt="int">0</Timestamp><DateUtc dt:dt="string">2020-10-14T05:52:03Z</DateUtc></StartTime><FrequencyChanges><FrequencyChange><Frequency dt:dt="r8">2699960000</Frequency><Timestamp dt:dt="r8">5.54501551506869E+15</Timestamp><Cur…	좌우반구com(split BVF)_2-009-1	60.021	1.0.0.167	1	-1472659154	Professional	2.0.10.242	2.0.10.353	10-14-2020	2020-10-14 오전 5:52:03	14:52:03	2.0.10.248	301	2	{/}	량필	량	필	NULL	NULL	NULL	NULL	NULL	NULL	60	1	37	KSY2	List3	NULL	NULL	NULL	NULL	NULL	NULL	NULL	NULL	NULL	1	{/}	0	3	843044	0	{/}	395
좌우반구com(split BVF)_2	9	1	<?xml version="1.0"?>\n<Clock xmlns:dt="urn:schemas-microsoft-com:datatypes"><Description dt:dt="string">E-Prime Primary Realtime Clock</Description><StartTime><Timestamp dt:dt="int">0</Timestamp><DateUtc dt:dt="string">2020-10-14T05:52:03Z</DateUtc></StartTime><FrequencyChanges><FrequencyChange><Frequency dt:dt="r8">2699960000</Frequency><Timestamp dt:dt="r8">5.54501551506869E+15</Timestamp><Cur…	좌우반구com(split BVF)_2-009-1	60.021	1.0.0.167	1	-1472659154	Professional	2.0.10.242	2.0.10.353	10-14-2020	2020-10-14 오전 5:52:03	14:52:03	2.0.10.248	244	2	{/}	려제	려	제	NULL	NULL	NULL	21	1	112	NULL	NULL	NULL	KSY	List2	0		0	-1	675452	183		0	0	1	{/}	0	3	675635	0	{/}	389
좌우반구com(split BVF)_2	9	1	<?xml version="1.0"?>\n<Clock xmlns:dt="urn:schemas-microsoft-com:datatypes"><Description dt:dt="string">E-Prime Primary Realtime Clock</Description><StartTime><Timestamp dt:dt="int">0</Timestamp><DateUtc dt:dt="string">2020-10-14T05:52:03Z</DateUtc></StartTime><FrequencyChanges><FrequencyChange><Frequency dt:dt="r8">2699960000</Frequency><Timestamp dt:dt="r8">5.54501551506869E+15</Timestamp><Cur…	좌우반구com(split BVF)_2-009-1	60.021	1.0.0.167	1	-1472659154	Professional	2.0.10.242	2.0.10.353	10-14-2020	2020-10-14 오전 5:52:03	14:52:03	2.0.10.248	178	2	{/}	려최	려	최	NULL	NULL	NULL	114	1	46	NULL	NULL	NULL	KSY3	List2	NULL	NULL	NULL	NULL	NULL	NULL	NULL	NULL	NULL	1	{/}	1	3	501312	0	{/}	409
좌우반구com(split BVF)_2	9	1	<?xml version="1.0"?>\n<Clock xmlns:dt="urn:schemas-microsoft-com:datatypes"><Description dt:dt="string">E-Prime Primary Realtime Clock</Description><StartTime><Timestamp dt:dt="int">0</Timestamp><DateUtc dt:dt="string">2020-10-14T05:52:03Z</DateUtc></StartTime><FrequencyChanges><FrequencyChange><Frequency dt:dt="r8">2699960000</Frequency><Timestamp dt:dt="r8">5.54501551506869E+15</Timestamp><Cur…	좌우반구com(split BVF)_2-009-1	60.021	1.0.0.167	1	-1472659154	Professional	2.0.10.242	2.0.10.353	10-14-2020	2020-10-14 오전 5:52:03	14:52:03	2.0.10.248	325	2	{/}	려희	려	희	NULL	NULL	NULL	NULL	NULL	NULL	4	1	61	KSY3	List3	NULL	NULL	NULL	NULL	NULL	NULL	NULL	NULL	NULL	1	{/}	0	3	907055	0	{/}	615
좌우반구com(split BVF)_2	9	1	<?xml version="1.0"?>\n<Clock xmlns:dt="urn:schemas-microsoft-com:datatypes"><Description dt:dt="string">E-Prime Primary Realtime Clock</Description><StartTime><Timestamp dt:dt="int">0</Timestamp><DateUtc dt:dt="string">2020-10-14T05:52:03Z</DateUtc></StartTime><FrequencyChanges><FrequencyChange><Frequency dt:dt="r8">2699960000</Frequency><Timestamp dt:dt="r8">5.54501551506869E+15</Timestamp><Cur…	좌우반구com(split BVF)_2-009-1	60.021	1.0.0.167	1	-1472659154	Professional	2.0.10.242	2.0.10.353	10-14-2020	2020-10-14 오전 5:52:03	14:52:03	2.0.10.248	116	2	{/}	력름	력	름	78	1	116	NULL	NULL	NULL	NULL	NULL	NULL	KSY2	List1	NULL	NULL	NULL	NULL	NULL	NULL	NULL	NULL	NULL	1	{/}	0	4	318976	0	{/}	403
좌우반구com(split BVF)_2	9	1	<?xml version="1.0"?>\n<Clock xmlns:dt="urn:schemas-microsoft-com:datatypes"><Description dt:dt="string">E-Prime Primary Realtime Clock</Description><StartTime><Timestamp dt:dt="int">0</Timestamp><DateUtc dt:dt="string">2020-10-14T05:52:03Z</DateUtc></StartTime><FrequencyChanges><FrequencyChange><Frequency dt:dt="r8">2699960000</Frequency><Timestamp dt:dt="r8">5.54501551506869E+15</Timestamp><Cur…	좌우반구com(split BVF)_2-009-1	60.021	1.0.0.167	1	-1472659154	Professional	2.0.10.242	2.0.10.353	10-14-2020	2020-10-14 오전 5:52:03	14:52:03	2.0.10.248	335	2	{/}	례부	례	부	NULL	NULL	NULL	NULL	NULL	NULL	11	1	71	KSY3	List3	NULL	NULL	NULL	NULL	NULL	NULL	NULL	NULL	NULL	1	{/}	0	3	933729	0	{/}	526
좌우반구com(split BVF)_2	9	1	<?xml version="1.0"?>\n<Clock xmlns:dt="urn:schemas-microsoft-com:datatypes"><Description dt:dt="string">E-Prime Primary Realtime Clock</Description><StartTime><Timestamp dt:dt="int">0</Timestamp><DateUtc dt:dt="string">2020-10-14T05:52:03Z</DateUtc></StartTime><FrequencyChanges><FrequencyChange><Frequency dt:dt="r8">2699960000</Frequency><Timestamp dt:dt="r8">5.54501551506869E+15</Timestamp><Cur…	좌우반구com(split BVF)_2-009-1	60.021	1.0.0.167	1	-1472659154	Professional	2.0.10.242	2.0.10.353	10-14-2020	2020-10-14 오전 5:52:03	14:52:03	2.0.10.248	374	2	{/}	록어	록	어	NULL	NULL	NULL	NULL	NULL	NULL	98	1	110	KSY	List3	0		0	0	1038443	183		0	0	1	{/}	0	3	1038626	0	{/}	333
좌우반구com(split BVF)_2	9	1	<?xml version="1.0"?>\n<Clock xmlns:dt="urn:schemas-microsoft-com:datatypes"><Description dt:dt="string">E-Prime Primary Realtime Clock</Description><StartTime><Timestamp dt:dt="int">0</Timestamp><DateUtc dt:dt="string">2020-10-14T05:52:03Z</DateUtc></StartTime><FrequencyChanges><FrequencyChange><Frequency dt:dt="r8">2699960000</Frequency><Timestamp dt:dt="r8">5.54501551506869E+15</Timestamp><Cur…	좌우반구com(split BVF)_2-009-1	60.021	1.0.0.167	1	-1472659154	Professional	2.0.10.242	2.0.10.353	10-14-2020	2020-10-14 오전 5:52:03	14:52:03	2.0.10.248	251	2	{/}	류궤	류	궤	NULL	NULL	NULL	74	1	119	NULL	NULL	NULL	KSY3	List2	NULL	NULL	NULL	NULL	NULL	NULL	NULL	NULL	NULL	1	{/}	0	3	694462	0	{/}	282
좌우반구com(split BVF)_2	9	1	<?xml version="1.0"?>\n<Clock xmlns:dt="urn:schemas-microsoft-com:datatypes"><Description dt:dt="string">E-Prime Primary Realtime Clock</Description><StartTime><Timestamp dt:dt="int">0</Timestamp><DateUtc dt:dt="string">2020-10-14T05:52:03Z</DateUtc></StartTime><FrequencyChanges><FrequencyChange><Frequency dt:dt="r8">2699960000</Frequency><Timestamp dt:dt="r8">5.54501551506869E+15</Timestamp><Cur…	좌우반구com(split BVF)_2-009-1	60.021	1.0.0.167	1	-1472659154	Professional	2.0.10.242	2.0.10.353	10-14-2020	2020-10-14 오전 5:52:03	14:52:03	2.0.10.248	211	2	{/}	류란	류	란	NULL	NULL	NULL	34	1	79	NULL	NULL	NULL	KSY2	List2	NULL	NULL	NULL	NULL	NULL	NULL	NULL	NULL	NULL	1	{/}	0	3	587799	0	{/}	466
좌우반구com(split BVF)_2	9	1	<?xml version="1.0"?>\n<Clock xmlns:dt="urn:schemas-microsoft-com:datatypes"><Description dt:dt="string">E-Prime Primary Realtime Clock</Description><StartTime><Timestamp dt:dt="int">0</Timestamp><DateUtc dt:dt="string">2020-10-14T05:52:03Z</DateUtc></StartTime><FrequencyChanges><FrequencyChange><Frequency dt:dt="r8">2699960000</Frequency><Timestamp dt:dt="r8">5.54501551506869E+15</Timestamp><Cur…	좌우반구com(split BVF)_2-009-1	60.021	1.0.0.167	1	-1472659154	Professional	2.0.10.242	2.0.10.353	10-14-2020	2020-10-14 오전 5:52:03	14:52:03	2.0.10.248	38	2	{/}	류포	류	포	96	1	38	NULL	NULL	NULL	NULL	NULL	NULL	KSY3	List1	NULL	NULL	NULL	NULL	NULL	NULL	NULL	NULL	NULL	1	{/}	1	3	111164	0	{/}	513
좌우반구com(split BVF)_2	9	1	<?xml version="1.0"?>\n<Clock xmlns:dt="urn:schemas-microsoft-com:datatypes"><Description dt:dt="string">E-Prime Primary Realtime Clock</Description><StartTime><Timestamp dt:dt="int">0</Timestamp><DateUtc dt:dt="string">2020-10-14T05:52:03Z</DateUtc></StartTime><FrequencyChanges><FrequencyChange><Frequency dt:dt="r8">2699960000</Frequency><Timestamp dt:dt="r8">5.54501551506869E+15</Timestamp><Cur…	좌우반구com(split BVF)_2-009-1	60.021	1.0.0.167	1	-1472659154	Professional	2.0.10.242	2.0.10.353	10-14-2020	2020-10-14 오전 5:52:03	14:52:03	2.0.10.248	26	2	{/}	률법	률	법	90	1	26	NULL	NULL	NULL	NULL	NULL	NULL	KSY2	List1	NULL	NULL	NULL	NULL	NULL	NULL	NULL	NULL	NULL	1	{/}	1	3	78542	0	{/}	347
좌우반구com(split BVF)_2	9	1	<?xml version="1.0"?>\n<Clock xmlns:dt="urn:schemas-microsoft-com:datatypes"><Description dt:dt="string">E-Prime Primary Realtime Clock</Description><StartTime><Timestamp dt:dt="int">0</Timestamp><DateUtc dt:dt="string">2020-10-14T05:52:03Z</DateUtc></StartTime><FrequencyChanges><FrequencyChange><Frequency dt:dt="r8">2699960000</Frequency><Timestamp dt:dt="r8">5.54501551506869E+15</Timestamp><Cur…	좌우반구com(split BVF)_2-009-1	60.021	1.0.0.167	1	-1472659154	Professional	2.0.10.242	2.0.10.353	10-14-2020	2020-10-14 오전 5:52:03	14:52:03	2.0.10.248	243	2	{/}	률법	률	법	NULL	NULL	NULL	35	1	111	NULL	NULL	NULL	KSY3	List2	NULL	NULL	NULL	NULL	NULL	NULL	NULL	NULL	NULL	1	{/}	0	3	673086	0	{/}	354
좌우반구com(split BVF)_2	9	1	<?xml version="1.0"?>\n<Clock xmlns:dt="urn:schemas-microsoft-com:datatypes"><Description dt:dt="string">E-Prime Primary Realtime Clock</Description><StartTime><Timestamp dt:dt="int">0</Timestamp><DateUtc dt:dt="string">2020-10-14T05:52:03Z</DateUtc></StartTime><FrequencyChanges><FrequencyChange><Frequency dt:dt="r8">2699960000</Frequency><Timestamp dt:dt="r8">5.54501551506869E+15</Timestamp><Cur…	좌우반구com(split BVF)_2-009-1	60.021	1.0.0.167	1	-1472659154	Professional	2.0.10.242	2.0.10.353	10-14-2020	2020-10-14 오전 5:52:03	14:52:03	2.0.10.248	138	2	{/}	률시	률	시	NULL	NULL	NULL	45	1	6	NULL	NULL	NULL	KSY3	List2	NULL	NULL	NULL	NULL	NULL	NULL	NULL	NULL	NULL	1	{/}	1	3	395732	0	{/}	321
좌우반구com(split BVF)_2	9	1	<?xml version="1.0"?>\n<Clock xmlns:dt="urn:schemas-microsoft-com:datatypes"><Description dt:dt="string">E-Prime Primary Realtime Clock</Description><StartTime><Timestamp dt:dt="int">0</Timestamp><DateUtc dt:dt="string">2020-10-14T05:52:03Z</DateUtc></StartTime><FrequencyChanges><FrequencyChange><Frequency dt:dt="r8">2699960000</Frequency><Timestamp dt:dt="r8">5.54501551506869E+15</Timestamp><Cur…	좌우반구com(split BVF)_2-009-1	60.021	1.0.0.167	1	-1472659154	Professional	2.0.10.242	2.0.10.353	10-14-2020	2020-10-14 오전 5:52:03	14:52:03	2.0.10.248	23	2	{/}	률훈	률	훈	45	1	23	NULL	NULL	NULL	NULL	NULL	NULL	KSY	List1	0		1	-1	70828	184		0	0	1	{/}	0	4	71012	0	{/}	284
좌우반구com(split BVF)_2	9	1	<?xml version="1.0"?>\n<Clock xmlns:dt="urn:schemas-microsoft-com:datatypes"><Description dt:dt="string">E-Prime Primary Realtime Clock</Description><StartTime><Timestamp dt:dt="int">0</Timestamp><DateUtc dt:dt="string">2020-10-14T05:52:03Z</DateUtc></StartTime><FrequencyChanges><FrequencyChange><Frequency dt:dt="r8">2699960000</Frequency><Timestamp dt:dt="r8">5.54501551506869E+15</Timestamp><Cur…	좌우반구com(split BVF)_2-009-1	60.021	1.0.0.167	1	-1472659154	Professional	2.0.10.242	2.0.10.353	10-14-2020	2020-10-14 오전 5:52:03	14:52:03	2.0.10.248	223	2	{/}	름결	름	결	NULL	NULL	NULL	59	1	91	NULL	NULL	NULL	KSY3	List2	NULL	NULL	NULL	NULL	NULL	NULL	NULL	NULL	NULL	1	{/}	1	3	620354	0	{/}	438
좌우반구com(split BVF)_2	9	1	<?xml version="1.0"?>\n<Clock xmlns:dt="urn:schemas-microsoft-com:datatypes"><Description dt:dt="string">E-Prime Primary Realtime Clock</Description><StartTime><Timestamp dt:dt="int">0</Timestamp><DateUtc dt:dt="string">2020-10-14T05:52:03Z</DateUtc></StartTime><FrequencyChanges><FrequencyChange><Frequency dt:dt="r8">2699960000</Frequency><Timestamp dt:dt="r8">5.54501551506869E+15</Timestamp><Cur…	좌우반구com(split BVF)_2-009-1	60.021	1.0.0.167	1	-1472659154	Professional	2.0.10.242	2.0.10.353	10-14-2020	2020-10-14 오전 5:52:03	14:52:03	2.0.10.248	227	2	{/}	름무	름	무	NULL	NULL	NULL	50	1	95	NULL	NULL	NULL	KSY	List2	0		0	-1	630934	183		0	0	1	{/}	1	3	631117	0	{/}	331
좌우반구com(split BVF)_2	9	1	<?xml version="1.0"?>\n<Clock xmlns:dt="urn:schemas-microsoft-com:datatypes"><Description dt:dt="string">E-Prime Primary Realtime Clock</Description><StartTime><Timestamp dt:dt="int">0</Timestamp><DateUtc dt:dt="string">2020-10-14T05:52:03Z</DateUtc></StartTime><FrequencyChanges><FrequencyChange><Frequency dt:dt="r8">2699960000</Frequency><Timestamp dt:dt="r8">5.54501551506869E+15</Timestamp><Cur…	좌우반구com(split BVF)_2-009-1	60.021	1.0.0.167	1	-1472659154	Professional	2.0.10.242	2.0.10.353	10-14-2020	2020-10-14 오전 5:52:03	14:52:03	2.0.10.248	177	2	{/}	리열	리	열	NULL	NULL	NULL	130	1	45	NULL	NULL	NULL	KSY2	List2	NULL	NULL	NULL	NULL	NULL	NULL	NULL	NULL	NULL	0	{/}	0	4	498747	0	z	367
좌우반구com(split BVF)_2	9	1	<?xml version="1.0"?>\n<Clock xmlns:dt="urn:schemas-microsoft-com:datatypes"><Description dt:dt="string">E-Prime Primary Realtime Clock</Description><StartTime><Timestamp dt:dt="int">0</Timestamp><DateUtc dt:dt="string">2020-10-14T05:52:03Z</DateUtc></StartTime><FrequencyChanges><FrequencyChange><Frequency dt:dt="r8">2699960000</Frequency><Timestamp dt:dt="r8">5.54501551506869E+15</Timestamp><Cur…	좌우반구com(split BVF)_2-009-1	60.021	1.0.0.167	1	-1472659154	Professional	2.0.10.242	2.0.10.353	10-14-2020	2020-10-14 오전 5:52:03	14:52:03	2.0.10.248	49	2	{/}	림밀	림	밀	42	1	49	NULL	NULL	NULL	NULL	NULL	NULL	KSY3	List1	NULL	NULL	NULL	NULL	NULL	NULL	NULL	NULL	NULL	1	{/}	1	3	140304	0	{/}	469
좌우반구com(split BVF)_2	9	1	<?xml version="1.0"?>\n<Clock xmlns:dt="urn:schemas-microsoft-com:datatypes"><Description dt:dt="string">E-Prime Primary Realtime Clock</Description><StartTime><Timestamp dt:dt="int">0</Timestamp><DateUtc dt:dt="string">2020-10-14T05:52:03Z</DateUtc></StartTime><FrequencyChanges><FrequencyChange><Frequency dt:dt="r8">2699960000</Frequency><Timestamp dt:dt="r8">5.54501551506869E+15</Timestamp><Cur…	좌우반구com(split BVF)_2-009-1	60.021	1.0.0.167	1	-1472659154	Professional	2.0.10.242	2.0.10.353	10-14-2020	2020-10-14 오전 5:52:03	14:52:03	2.0.10.248	394	2	{/}	마요	마	요	NULL	NULL	NULL	NULL	NULL	NULL	51	1	130	KSY3	List3	NULL	NULL	NULL	NULL	NULL	NULL	NULL	NULL	NULL	1	{/}	0	3	1092124	0	{/}	408
좌우반구com(split BVF)_2	9	1	<?xml version="1.0"?>\n<Clock xmlns:dt="urn:schemas-microsoft-com:datatypes"><Description dt:dt="string">E-Prime Primary Realtime Clock</Description><StartTime><Timestamp dt:dt="int">0</Timestamp><DateUtc dt:dt="string">2020-10-14T05:52:03Z</DateUtc></StartTime><FrequencyChanges><FrequencyChange><Frequency dt:dt="r8">2699960000</Frequency><Timestamp dt:dt="r8">5.54501551506869E+15</Timestamp><Cur…	좌우반구com(split BVF)_2-009-1	60.021	1.0.0.167	1	-1472659154	Professional	2.0.10.242	2.0.10.353	10-14-2020	2020-10-14 오전 5:52:03	14:52:03	2.0.10.248	353	2	{/}	망습	망	습	NULL	NULL	NULL	NULL	NULL	NULL	7	1	89	KSY2	List3	NULL	NULL	NULL	NULL	NULL	NULL	NULL	NULL	NULL	0	{/}	0	3	982612	0	z	945
좌우반구com(split BVF)_2	9	1	<?xml version="1.0"?>\n<Clock xmlns:dt="urn:schemas-microsoft-com:datatypes"><Description dt:dt="string">E-Prime Primary Realtime Clock</Description><StartTime><Timestamp dt:dt="int">0</Timestamp><DateUtc dt:dt="string">2020-10-14T05:52:03Z</DateUtc></StartTime><FrequencyChanges><FrequencyChange><Frequency dt:dt="r8">2699960000</Frequency><Timestamp dt:dt="r8">5.54501551506869E+15</Timestamp><Cur…	좌우반구com(split BVF)_2-009-1	60.021	1.0.0.167	1	-1472659154	Professional	2.0.10.242	2.0.10.353	10-14-2020	2020-10-14 오전 5:52:03	14:52:03	2.0.10.248	295	1	z	망신	망	신	NULL	NULL	NULL	NULL	NULL	NULL	45	1	31	KSY3	List3	NULL	NULL	NULL	NULL	NULL	NULL	NULL	NULL	NULL	1	z	0	3	826816	0	z	463
좌우반구com(split BVF)_2	9	1	<?xml version="1.0"?>\n<Clock xmlns:dt="urn:schemas-microsoft-com:datatypes"><Description dt:dt="string">E-Prime Primary Realtime Clock</Description><StartTime><Timestamp dt:dt="int">0</Timestamp><DateUtc dt:dt="string">2020-10-14T05:52:03Z</DateUtc></StartTime><FrequencyChanges><FrequencyChange><Frequency dt:dt="r8">2699960000</Frequency><Timestamp dt:dt="r8">5.54501551506869E+15</Timestamp><Cur…	좌우반구com(split BVF)_2-009-1	60.021	1.0.0.167	1	-1472659154	Professional	2.0.10.242	2.0.10.353	10-14-2020	2020-10-14 오전 5:52:03	14:52:03	2.0.10.248	385	1	z	매력	매	력	NULL	NULL	NULL	NULL	NULL	NULL	120	1	121	KSY3	List3	NULL	NULL	NULL	NULL	NULL	NULL	NULL	NULL	NULL	1	z	1	3	1067832	0	z	444
좌우반구com(split BVF)_2	9	1	<?xml version="1.0"?>\n<Clock xmlns:dt="urn:schemas-microsoft-com:datatypes"><Description dt:dt="string">E-Prime Primary Realtime Clock</Description><StartTime><Timestamp dt:dt="int">0</Timestamp><DateUtc dt:dt="string">2020-10-14T05:52:03Z</DateUtc></StartTime><FrequencyChanges><FrequencyChange><Frequency dt:dt="r8">2699960000</Frequency><Timestamp dt:dt="r8">5.54501551506869E+15</Timestamp><Cur…	좌우반구com(split BVF)_2-009-1	60.021	1.0.0.167	1	-1472659154	Professional	2.0.10.242	2.0.10.353	10-14-2020	2020-10-14 오전 5:52:03	14:52:03	2.0.10.248	12	2	{/}	매소	매	소	22	1	12	NULL	NULL	NULL	NULL	NULL	NULL	KSY2	List1	NULL	NULL	NULL	NULL	NULL	NULL	NULL	NULL	NULL	1	{/}	1	3	40272	0	{/}	367
좌우반구com(split BVF)_2	9	1	<?xml version="1.0"?>\n<Clock xmlns:dt="urn:schemas-microsoft-com:datatypes"><Description dt:dt="string">E-Prime Primary Realtime Clock</Description><StartTime><Timestamp dt:dt="int">0</Timestamp><DateUtc dt:dt="string">2020-10-14T05:52:03Z</DateUtc></StartTime><FrequencyChanges><FrequencyChange><Frequency dt:dt="r8">2699960000</Frequency><Timestamp dt:dt="r8">5.54501551506869E+15</Timestamp><Cur…	좌우반구com(split BVF)_2-009-1	60.021	1.0.0.167	1	-1472659154	Professional	2.0.10.242	2.0.10.353	10-14-2020	2020-10-14 오전 5:52:03	14:52:03	2.0.10.248	368	1	z	모습	모	습	NULL	NULL	NULL	NULL	NULL	NULL	13	1	104	KSY3	List3	NULL	NULL	NULL	NULL	NULL	NULL	NULL	NULL	NULL	1	z	0	3	1022515	0	z	453
좌우반구com(split BVF)_2	9	1	<?xml version="1.0"?>\n<Clock xmlns:dt="urn:schemas-microsoft-com:datatypes"><Description dt:dt="string">E-Prime Primary Realtime Clock</Description><StartTime><Timestamp dt:dt="int">0</Timestamp><DateUtc dt:dt="string">2020-10-14T05:52:03Z</DateUtc></StartTime><FrequencyChanges><FrequencyChange><Frequency dt:dt="r8">2699960000</Frequency><Timestamp dt:dt="r8">5.54501551506869E+15</Timestamp><Cur…	좌우반구com(split BVF)_2-009-1	60.021	1.0.0.167	1	-1472659154	Professional	2.0.10.242	2.0.10.353	10-14-2020	2020-10-14 오전 5:52:03	14:52:03	2.0.10.248	354	1	z	모형	모	형	NULL	NULL	NULL	NULL	NULL	NULL	85	1	90	KSY3	List3	NULL	NULL	NULL	NULL	NULL	NULL	NULL	NULL	NULL	1	z	0	3	985761	0	z	407
좌우반구com(split BVF)_2	9	1	<?xml version="1.0"?>\n<Clock xmlns:dt="urn:schemas-microsoft-com:datatypes"><Description dt:dt="string">E-Prime Primary Realtime Clock</Description><StartTime><Timestamp dt:dt="int">0</Timestamp><DateUtc dt:dt="string">2020-10-14T05:52:03Z</DateUtc></StartTime><FrequencyChanges><FrequencyChange><Frequency dt:dt="r8">2699960000</Frequency><Timestamp dt:dt="r8">5.54501551506869E+15</Timestamp><Cur…	좌우반구com(split BVF)_2-009-1	60.021	1.0.0.167	1	-1472659154	Professional	2.0.10.242	2.0.10.353	10-14-2020	2020-10-14 오전 5:52:03	14:52:03	2.0.10.248	133	2	{/}	목력	목	력	NULL	NULL	NULL	72	1	1	NULL	NULL	NULL	KSY	List2	0		1	-1	382170	184		0	0	0	{/}	0	4	382354	0	z	356
좌우반구com(split BVF)_2	9	1	<?xml version="1.0"?>\n<Clock xmlns:dt="urn:schemas-microsoft-com:datatypes"><Description dt:dt="string">E-Prime Primary Realtime Clock</Description><StartTime><Timestamp dt:dt="int">0</Timestamp><DateUtc dt:dt="string">2020-10-14T05:52:03Z</DateUtc></StartTime><FrequencyChanges><FrequencyChange><Frequency dt:dt="r8">2699960000</Frequency><Timestamp dt:dt="r8">5.54501551506869E+15</Timestamp><Cur…	좌우반구com(split BVF)_2-009-1	60.021	1.0.0.167	1	-1472659154	Professional	2.0.10.242	2.0.10.353	10-14-2020	2020-10-14 오전 5:52:03	14:52:03	2.0.10.248	32	1	z	목록	목	록	111	1	32	NULL	NULL	NULL	NULL	NULL	NULL	KSY3	List1	NULL	NULL	NULL	NULL	NULL	NULL	NULL	NULL	NULL	1	z	1	3	95003	0	z	461
좌우반구com(split BVF)_2	9	1	<?xml version="1.0"?>\n<Clock xmlns:dt="urn:schemas-microsoft-com:datatypes"><Description dt:dt="string">E-Prime Primary Realtime Clock</Description><StartTime><Timestamp dt:dt="int">0</Timestamp><DateUtc dt:dt="string">2020-10-14T05:52:03Z</DateUtc></StartTime><FrequencyChanges><FrequencyChange><Frequency dt:dt="r8">2699960000</Frequency><Timestamp dt:dt="r8">5.54501551506869E+15</Timestamp><Cur…	좌우반구com(split BVF)_2-009-1	60.021	1.0.0.167	1	-1472659154	Professional	2.0.10.242	2.0.10.353	10-14-2020	2020-10-14 오전 5:52:03	14:52:03	2.0.10.248	175	1	z	목적	목	적	NULL	NULL	NULL	104	1	43	NULL	NULL	NULL	KSY3	List2	NULL	NULL	NULL	NULL	NULL	NULL	NULL	NULL	NULL	1	z	1	3	493498	0	z	464
좌우반구com(split BVF)_2	9	1	<?xml version="1.0"?>\n<Clock xmlns:dt="urn:schemas-microsoft-com:datatypes"><Description dt:dt="string">E-Prime Primary Realtime Clock</Description><StartTime><Timestamp dt:dt="int">0</Timestamp><DateUtc dt:dt="string">2020-10-14T05:52:03Z</DateUtc></StartTime><FrequencyChanges><FrequencyChange><Frequency dt:dt="r8">2699960000</Frequency><Timestamp dt:dt="r8">5.54501551506869E+15</Timestamp><Cur…	좌우반구com(split BVF)_2-009-1	60.021	1.0.0.167	1	-1472659154	Professional	2.0.10.242	2.0.10.353	10-14-2020	2020-10-14 오전 5:52:03	14:52:03	2.0.10.248	390	2	{/}	목퇴	목	퇴	NULL	NULL	NULL	NULL	NULL	NULL	89	1	126	KSY3	List3	NULL	NULL	NULL	NULL	NULL	NULL	NULL	NULL	NULL	1	{/}	0	4	1081045	0	{/}	615
좌우반구com(split BVF)_2	9	1	<?xml version="1.0"?>\n<Clock xmlns:dt="urn:schemas-microsoft-com:datatypes"><Description dt:dt="string">E-Prime Primary Realtime Clock</Description><StartTime><Timestamp dt:dt="int">0</Timestamp><DateUtc dt:dt="string">2020-10-14T05:52:03Z</DateUtc></StartTime><FrequencyChanges><FrequencyChange><Frequency dt:dt="r8">2699960000</Frequency><Timestamp dt:dt="r8">5.54501551506869E+15</Timestamp><Cur…	좌우반구com(split BVF)_2-009-1	60.021	1.0.0.167	1	-1472659154	Professional	2.0.10.242	2.0.10.353	10-14-2020	2020-10-14 오전 5:52:03	14:52:03	2.0.10.248	129	2	{/}	무록	무	록	43	1	129	NULL	NULL	NULL	NULL	NULL	NULL	KSY2	List1	NULL	NULL	NULL	NULL	NULL	NULL	NULL	NULL	NULL	1	{/}	0	4	352631	0	{/}	468
좌우반구com(split BVF)_2	9	1	<?xml version="1.0"?>\n<Clock xmlns:dt="urn:schemas-microsoft-com:datatypes"><Description dt:dt="string">E-Prime Primary Realtime Clock</Description><StartTime><Timestamp dt:dt="int">0</Timestamp><DateUtc dt:dt="string">2020-10-14T05:52:03Z</DateUtc></StartTime><FrequencyChanges><FrequencyChange><Frequency dt:dt="r8">2699960000</Frequency><Timestamp dt:dt="r8">5.54501551506869E+15</Timestamp><Cur…	좌우반구com(split BVF)_2-009-1	60.021	1.0.0.167	1	-1472659154	Professional	2.0.10.242	2.0.10.353	10-14-2020	2020-10-14 오전 5:52:03	14:52:03	2.0.10.248	208	1	z	무엇	무	엇	NULL	NULL	NULL	51	1	76	NULL	NULL	NULL	KSY3	List2	NULL	NULL	NULL	NULL	NULL	NULL	NULL	NULL	NULL	1	z	0	3	579735	0	z	386
좌우반구com(split BVF)_2	9	1	<?xml version="1.0"?>\n<Clock xmlns:dt="urn:schemas-microsoft-com:datatypes"><Description dt:dt="string">E-Prime Primary Realtime Clock</Description><StartTime><Timestamp dt:dt="int">0</Timestamp><DateUtc dt:dt="string">2020-10-14T05:52:03Z</DateUtc></StartTime><FrequencyChanges><FrequencyChange><Frequency dt:dt="r8">2699960000</Frequency><Timestamp dt:dt="r8">5.54501551506869E+15</Timestamp><Cur…	좌우반구com(split BVF)_2-009-1	60.021	1.0.0.167	1	-1472659154	Professional	2.0.10.242	2.0.10.353	10-14-2020	2020-10-14 오전 5:52:03	14:52:03	2.0.10.248	200	1	z	무형	무	형	NULL	NULL	NULL	91	1	68	NULL	NULL	NULL	KSY3	List2	NULL	NULL	NULL	NULL	NULL	NULL	NULL	NULL	NULL	0	z	0	3	559142	0	{/}	435
좌우반구com(split BVF)_2	9	1	<?xml version="1.0"?>\n<Clock xmlns:dt="urn:schemas-microsoft-com:datatypes"><Description dt:dt="string">E-Prime Primary Realtime Clock</Description><StartTime><Timestamp dt:dt="int">0</Timestamp><DateUtc dt:dt="string">2020-10-14T05:52:03Z</DateUtc></StartTime><FrequencyChanges><FrequencyChange><Frequency dt:dt="r8">2699960000</Frequency><Timestamp dt:dt="r8">5.54501551506869E+15</Timestamp><Cur…	좌우반구com(split BVF)_2-009-1	60.021	1.0.0.167	1	-1472659154	Professional	2.0.10.242	2.0.10.353	10-14-2020	2020-10-14 오전 5:52:03	14:52:03	2.0.10.248	1	1	z	물건	물	건	59	1	1	NULL	NULL	NULL	NULL	NULL	NULL	KSY3	List1	NULL	NULL	NULL	NULL	NULL	NULL	NULL	NULL	NULL	1	z	0	4	11816	0	z	358
좌우반구com(split BVF)_2	9	1	<?xml version="1.0"?>\n<Clock xmlns:dt="urn:schemas-microsoft-com:datatypes"><Description dt:dt="string">E-Prime Primary Realtime Clock</Description><StartTime><Timestamp dt:dt="int">0</Timestamp><DateUtc dt:dt="string">2020-10-14T05:52:03Z</DateUtc></StartTime><FrequencyChanges><FrequencyChange><Frequency dt:dt="r8">2699960000</Frequency><Timestamp dt:dt="r8">5.54501551506869E+15</Timestamp><Cur…	좌우반구com(split BVF)_2-009-1	60.021	1.0.0.167	1	-1472659154	Professional	2.0.10.242	2.0.10.353	10-14-2020	2020-10-14 오전 5:52:03	14:52:03	2.0.10.248	36	2	{/}	미략	미	략	34	1	36	NULL	NULL	NULL	NULL	NULL	NULL	KSY	List1	0		0	-1	105300	183		0	0	1	{/}	0	3	105483	0	{/}	781
좌우반구com(split BVF)_2	9	1	<?xml version="1.0"?>\n<Clock xmlns:dt="urn:schemas-microsoft-com:datatypes"><Description dt:dt="string">E-Prime Primary Realtime Clock</Description><StartTime><Timestamp dt:dt="int">0</Timestamp><DateUtc dt:dt="string">2020-10-14T05:52:03Z</DateUtc></StartTime><FrequencyChanges><FrequencyChange><Frequency dt:dt="r8">2699960000</Frequency><Timestamp dt:dt="r8">5.54501551506869E+15</Timestamp><Cur…	좌우반구com(split BVF)_2-009-1	60.021	1.0.0.167	1	-1472659154	Professional	2.0.10.242	2.0.10.353	10-14-2020	2020-10-14 오전 5:52:03	14:52:03	2.0.10.248	186	1	z	밀수	밀	수	NULL	NULL	NULL	105	1	54	NULL	NULL	NULL	KSY3	List2	NULL	NULL	NULL	NULL	NULL	NULL	NULL	NULL	NULL	1	z	0	3	521855	0	z	490
좌우반구com(split BVF)_2	9	1	<?xml version="1.0"?>\n<Clock xmlns:dt="urn:schemas-microsoft-com:datatypes"><Description dt:dt="string">E-Prime Primary Realtime Clock</Description><StartTime><Timestamp dt:dt="int">0</Timestamp><DateUtc dt:dt="string">2020-10-14T05:52:03Z</DateUtc></StartTime><FrequencyChanges><FrequencyChange><Frequency dt:dt="r8">2699960000</Frequency><Timestamp dt:dt="r8">5.54501551506869E+15</Timestamp><Cur…	좌우반구com(split BVF)_2-009-1	60.021	1.0.0.167	1	-1472659154	Professional	2.0.10.242	2.0.10.353	10-14-2020	2020-10-14 오전 5:52:03	14:52:03	2.0.10.248	282	2	{/}	밀헤	밀	헤	NULL	NULL	NULL	NULL	NULL	NULL	6	1	18	KSY	List3	0		0	-1	792728	183		0	0	1	{/}	1	3	792911	0	{/}	345
좌우반구com(split BVF)_2	9	1	<?xml version="1.0"?>\n<Clock xmlns:dt="urn:schemas-microsoft-com:datatypes"><Description dt:dt="string">E-Prime Primary Realtime Clock</Description><StartTime><Timestamp dt:dt="int">0</Timestamp><DateUtc dt:dt="string">2020-10-14T05:52:03Z</DateUtc></StartTime><FrequencyChanges><FrequencyChange><Frequency dt:dt="r8">2699960000</Frequency><Timestamp dt:dt="r8">5.54501551506869E+15</Timestamp><Cur…	좌우반구com(split BVF)_2-009-1	60.021	1.0.0.167	1	-1472659154	Professional	2.0.10.242	2.0.10.353	10-14-2020	2020-10-14 오전 5:52:03	14:52:03	2.0.10.248	381	2	{/}	박낌	박	낌	NULL	NULL	NULL	NULL	NULL	NULL	128	1	117	KSY2	List3	NULL	NULL	NULL	NULL	NULL	NULL	NULL	NULL	NULL	1	{/}	0	4	1057120	0	{/}	485
좌우반구com(split BVF)_2	9	1	<?xml version="1.0"?>\n<Clock xmlns:dt="urn:schemas-microsoft-com:datatypes"><Description dt:dt="string">E-Prime Primary Realtime Clock</Description><StartTime><Timestamp dt:dt="int">0</Timestamp><DateUtc dt:dt="string">2020-10-14T05:52:03Z</DateUtc></StartTime><FrequencyChanges><FrequencyChange><Frequency dt:dt="r8">2699960000</Frequency><Timestamp dt:dt="r8">5.54501551506869E+15</Timestamp><Cur…	좌우반구com(split BVF)_2-009-1	60.021	1.0.0.167	1	-1472659154	Professional	2.0.10.242	2.0.10.353	10-14-2020	2020-10-14 오전 5:52:03	14:52:03	2.0.10.248	25	1	z	반응	반	응	5	1	25	NULL	NULL	NULL	NULL	NULL	NULL	KSY3	List1	NULL	NULL	NULL	NULL	NULL	NULL	NULL	NULL	NULL	1	z	0	4	76027	0	z	322
좌우반구com(split BVF)_2	9	1	<?xml version="1.0"?>\n<Clock xmlns:dt="urn:schemas-microsoft-com:datatypes"><Description dt:dt="string">E-Prime Primary Realtime Clock</Description><StartTime><Timestamp dt:dt="int">0</Timestamp><DateUtc dt:dt="string">2020-10-14T05:52:03Z</DateUtc></StartTime><FrequencyChanges><FrequencyChange><Frequency dt:dt="r8">2699960000</Frequency><Timestamp dt:dt="r8">5.54501551506869E+15</Timestamp><Cur…	좌우반구com(split BVF)_2-009-1	60.021	1.0.0.167	1	-1472659154	Professional	2.0.10.242	2.0.10.353	10-14-2020	2020-10-14 오전 5:52:03	14:52:03	2.0.10.248	10	1	z	발길	발	길	131	1	10	NULL	NULL	NULL	NULL	NULL	NULL	KSY3	List1	NULL	NULL	NULL	NULL	NULL	NULL	NULL	NULL	NULL	1	z	0	3	34841	0	z	638
좌우반구com(split BVF)_2	9	1	<?xml version="1.0"?>\n<Clock xmlns:dt="urn:schemas-microsoft-com:datatypes"><Description dt:dt="string">E-Prime Primary Realtime Clock</Description><StartTime><Timestamp dt:dt="int">0</Timestamp><DateUtc dt:dt="string">2020-10-14T05:52:03Z</DateUtc></StartTime><FrequencyChanges><FrequencyChange><Frequency dt:dt="r8">2699960000</Frequency><Timestamp dt:dt="r8">5.54501551506869E+15</Timestamp><Cur…	좌우반구com(split BVF)_2-009-1	60.021	1.0.0.167	1	-1472659154	Professional	2.0.10.242	2.0.10.353	10-14-2020	2020-10-14 오전 5:52:03	14:52:03	2.0.10.248	278	2	{/}	발보	발	보	NULL	NULL	NULL	NULL	NULL	NULL	94	1	14	KSY3	List3	NULL	NULL	NULL	NULL	NULL	NULL	NULL	NULL	NULL	1	{/}	1	3	782581	0	{/}	586
좌우반구com(split BVF)_2	9	1	<?xml version="1.0"?>\n<Clock xmlns:dt="urn:schemas-microsoft-com:datatypes"><Description dt:dt="string">E-Prime Primary Realtime Clock</Description><StartTime><Timestamp dt:dt="int">0</Timestamp><DateUtc dt:dt="string">2020-10-14T05:52:03Z</DateUtc></StartTime><FrequencyChanges><FrequencyChange><Frequency dt:dt="r8">2699960000</Frequency><Timestamp dt:dt="r8">5.54501551506869E+15</Timestamp><Cur…	좌우반구com(split BVF)_2-009-1	60.021	1.0.0.167	1	-1472659154	Professional	2.0.10.242	2.0.10.353	10-14-2020	2020-10-14 오전 5:52:03	14:52:03	2.0.10.248	118	2	{/}	발횟	발	횟	19	1	118	NULL	NULL	NULL	NULL	NULL	NULL	KSY	List1	0		0	-1	323974	183		0	0	1	{/}	1	3	324157	0	{/}	399
좌우반구com(split BVF)_2	9	1	<?xml version="1.0"?>\n<Clock xmlns:dt="urn:schemas-microsoft-com:datatypes"><Description dt:dt="string">E-Prime Primary Realtime Clock</Description><StartTime><Timestamp dt:dt="int">0</Timestamp><DateUtc dt:dt="string">2020-10-14T05:52:03Z</DateUtc></StartTime><FrequencyChanges><FrequencyChange><Frequency dt:dt="r8">2699960000</Frequency><Timestamp dt:dt="r8">5.54501551506869E+15</Timestamp><Cur…	좌우반구com(split BVF)_2-009-1	60.021	1.0.0.167	1	-1472659154	Professional	2.0.10.242	2.0.10.353	10-14-2020	2020-10-14 오전 5:52:03	14:52:03	2.0.10.248	312	1	z	방법	방	법	NULL	NULL	NULL	NULL	NULL	NULL	84	1	48	KSY3	List3	NULL	NULL	NULL	NULL	NULL	NULL	NULL	NULL	NULL	1	z	0	3	872267	0	z	395
좌우반구com(split BVF)_2	9	1	<?xml version="1.0"?>\n<Clock xmlns:dt="urn:schemas-microsoft-com:datatypes"><Description dt:dt="string">E-Prime Primary Realtime Clock</Description><StartTime><Timestamp dt:dt="int">0</Timestamp><DateUtc dt:dt="string">2020-10-14T05:52:03Z</DateUtc></StartTime><FrequencyChanges><FrequencyChange><Frequency dt:dt="r8">2699960000</Frequency><Timestamp dt:dt="r8">5.54501551506869E+15</Timestamp><Cur…	좌우반구com(split BVF)_2-009-1	60.021	1.0.0.167	1	-1472659154	Professional	2.0.10.242	2.0.10.353	10-14-2020	2020-10-14 오전 5:52:03	14:52:03	2.0.10.248	15	2	{/}	배심	배	심	67	1	15	NULL	NULL	NULL	NULL	NULL	NULL	KSY3	List1	NULL	NULL	NULL	NULL	NULL	NULL	NULL	NULL	NULL	1	{/}	0	4	48220	0	{/}	643
좌우반구com(split BVF)_2	9	1	<?xml version="1.0"?>\n<Clock xmlns:dt="urn:schemas-microsoft-com:datatypes"><Description dt:dt="string">E-Prime Primary Realtime Clock</Description><StartTime><Timestamp dt:dt="int">0</Timestamp><DateUtc dt:dt="string">2020-10-14T05:52:03Z</DateUtc></StartTime><FrequencyChanges><FrequencyChange><Frequency dt:dt="r8">2699960000</Frequency><Timestamp dt:dt="r8">5.54501551506869E+15</Timestamp><Cur…	좌우반구com(split BVF)_2-009-1	60.021	1.0.0.167	1	-1472659154	Professional	2.0.10.242	2.0.10.353	10-14-2020	2020-10-14 오전 5:52:03	14:52:03	2.0.10.248	314	2	{/}	버구	버	구	NULL	NULL	NULL	NULL	NULL	NULL	25	1	50	KSY	List3	0		0	-1	877265	184		0	0	1	{/}	0	4	877449	0	{/}	349
좌우반구com(split BVF)_2	9	1	<?xml version="1.0"?>\n<Clock xmlns:dt="urn:schemas-microsoft-com:datatypes"><Description dt:dt="string">E-Prime Primary Realtime Clock</Description><StartTime><Timestamp dt:dt="int">0</Timestamp><DateUtc dt:dt="string">2020-10-14T05:52:03Z</DateUtc></StartTime><FrequencyChanges><FrequencyChange><Frequency dt:dt="r8">2699960000</Frequency><Timestamp dt:dt="r8">5.54501551506869E+15</Timestamp><Cur…	좌우반구com(split BVF)_2-009-1	60.021	1.0.0.167	1	-1472659154	Professional	2.0.10.242	2.0.10.353	10-14-2020	2020-10-14 오전 5:52:03	14:52:03	2.0.10.248	220	1	z	버스	버	스	NULL	NULL	NULL	132	1	88	NULL	NULL	NULL	KSY3	List2	NULL	NULL	NULL	NULL	NULL	NULL	NULL	NULL	NULL	1	z	0	3	612107	0	z	845
좌우반구com(split BVF)_2	9	1	<?xml version="1.0"?>\n<Clock xmlns:dt="urn:schemas-microsoft-com:datatypes"><Description dt:dt="string">E-Prime Primary Realtime Clock</Description><StartTime><Timestamp dt:dt="int">0</Timestamp><DateUtc dt:dt="string">2020-10-14T05:52:03Z</DateUtc></StartTime><FrequencyChanges><FrequencyChange><Frequency dt:dt="r8">2699960000</Frequency><Timestamp dt:dt="r8">5.54501551506869E+15</Timestamp><Cur…	좌우반구com(split BVF)_2-009-1	60.021	1.0.0.167	1	-1472659154	Professional	2.0.10.242	2.0.10.353	10-14-2020	2020-10-14 오전 5:52:03	14:52:03	2.0.10.248	245	2	{/}	버현	버	현	NULL	NULL	NULL	112	1	113	NULL	NULL	NULL	KSY3	List2	NULL	NULL	NULL	NULL	NULL	NULL	NULL	NULL	NULL	1	{/}	1	3	678234	0	{/}	382
좌우반구com(split BVF)_2	9	1	<?xml version="1.0"?>\n<Clock xmlns:dt="urn:schemas-microsoft-com:datatypes"><Description dt:dt="string">E-Prime Primary Realtime Clock</Description><StartTime><Timestamp dt:dt="int">0</Timestamp><DateUtc dt:dt="string">2020-10-14T05:52:03Z</DateUtc></StartTime><FrequencyChanges><FrequencyChange><Frequency dt:dt="r8">2699960000</Frequency><Timestamp dt:dt="r8">5.54501551506869E+15</Timestamp><Cur…	좌우반구com(split BVF)_2-009-1	60.021	1.0.0.167	1	-1472659154	Professional	2.0.10.242	2.0.10.353	10-14-2020	2020-10-14 오전 5:52:03	14:52:03	2.0.10.248	206	2	{/}	법낌	법	낌	NULL	NULL	NULL	126	1	74	NULL	NULL	NULL	KSY	List2	0		1	-1	574320	184		0	0	1	{/}	0	4	574504	0	{/}	401
좌우반구com(split BVF)_2	9	1	<?xml version="1.0"?>\n<Clock xmlns:dt="urn:schemas-microsoft-com:datatypes"><Description dt:dt="string">E-Prime Primary Realtime Clock</Description><StartTime><Timestamp dt:dt="int">0</Timestamp><DateUtc dt:dt="string">2020-10-14T05:52:03Z</DateUtc></StartTime><FrequencyChanges><FrequencyChange><Frequency dt:dt="r8">2699960000</Frequency><Timestamp dt:dt="r8">5.54501551506869E+15</Timestamp><Cur…	좌우반구com(split BVF)_2-009-1	60.021	1.0.0.167	1	-1472659154	Professional	2.0.10.242	2.0.10.353	10-14-2020	2020-10-14 오전 5:52:03	14:52:03	2.0.10.248	99	1	z	별개	별	개	105	1	99	NULL	NULL	NULL	NULL	NULL	NULL	KSY3	List1	NULL	NULL	NULL	NULL	NULL	NULL	NULL	NULL	NULL	1	z	1	3	273058	0	z	738
좌우반구com(split BVF)_2	9	1	<?xml version="1.0"?>\n<Clock xmlns:dt="urn:schemas-microsoft-com:datatypes"><Description dt:dt="string">E-Prime Primary Realtime Clock</Description><StartTime><Timestamp dt:dt="int">0</Timestamp><DateUtc dt:dt="string">2020-10-14T05:52:03Z</DateUtc></StartTime><FrequencyChanges><FrequencyChange><Frequency dt:dt="r8">2699960000</Frequency><Timestamp dt:dt="r8">5.54501551506869E+15</Timestamp><Cur…	좌우반구com(split BVF)_2-009-1	60.021	1.0.0.167	1	-1472659154	Professional	2.0.10.242	2.0.10.353	10-14-2020	2020-10-14 오전 5:52:03	14:52:03	2.0.10.248	283	1	z	별미	별	미	NULL	NULL	NULL	NULL	NULL	NULL	5	1	19	KSY3	List3	NULL	NULL	NULL	NULL	NULL	NULL	NULL	NULL	NULL	1	z	1	3	795460	0	z	404
좌우반구com(split BVF)_2	9	1	<?xml version="1.0"?>\n<Clock xmlns:dt="urn:schemas-microsoft-com:datatypes"><Description dt:dt="string">E-Prime Primary Realtime Clock</Description><StartTime><Timestamp dt:dt="int">0</Timestamp><DateUtc dt:dt="string">2020-10-14T05:52:03Z</DateUtc></StartTime><FrequencyChanges><FrequencyChange><Frequency dt:dt="r8">2699960000</Frequency><Timestamp dt:dt="r8">5.54501551506869E+15</Timestamp><Cur…	좌우반구com(split BVF)_2-009-1	60.021	1.0.0.167	1	-1472659154	Professional	2.0.10.242	2.0.10.353	10-14-2020	2020-10-14 오전 5:52:03	14:52:03	2.0.10.248	203	1	z	보고	보	고	NULL	NULL	NULL	41	1	71	NULL	NULL	NULL	KSY3	List2	NULL	NULL	NULL	NULL	NULL	NULL	NULL	NULL	NULL	1	z	0	3	566923	0	z	326
좌우반구com(split BVF)_2	9	1	<?xml version="1.0"?>\n<Clock xmlns:dt="urn:schemas-microsoft-com:datatypes"><Description dt:dt="string">E-Prime Primary Realtime Clock</Description><StartTime><Timestamp dt:dt="int">0</Timestamp><DateUtc dt:dt="string">2020-10-14T05:52:03Z</DateUtc></StartTime><FrequencyChanges><FrequencyChange><Frequency dt:dt="r8">2699960000</Frequency><Timestamp dt:dt="r8">5.54501551506869E+15</Timestamp><Cur…	좌우반구com(split BVF)_2-009-1	60.021	1.0.0.167	1	-1472659154	Professional	2.0.10.242	2.0.10.353	10-14-2020	2020-10-14 오전 5:52:03	14:52:03	2.0.10.248	309	1	z	본인	본	인	NULL	NULL	NULL	NULL	NULL	NULL	34	1	45	KSY3	List3	NULL	NULL	NULL	NULL	NULL	NULL	NULL	NULL	NULL	1	z	0	4	864370	0	z	404
좌우반구com(split BVF)_2	9	1	<?xml version="1.0"?>\n<Clock xmlns:dt="urn:schemas-microsoft-com:datatypes"><Description dt:dt="string">E-Prime Primary Realtime Clock</Description><StartTime><Timestamp dt:dt="int">0</Timestamp><DateUtc dt:dt="string">2020-10-14T05:52:03Z</DateUtc></StartTime><FrequencyChanges><FrequencyChange><Frequency dt:dt="r8">2699960000</Frequency><Timestamp dt:dt="r8">5.54501551506869E+15</Timestamp><Cur…	좌우반구com(split BVF)_2-009-1	60.021	1.0.0.167	1	-1472659154	Professional	2.0.10.242	2.0.10.353	10-14-2020	2020-10-14 오전 5:52:03	14:52:03	2.0.10.248	252	2	{/}	본중	본	중	NULL	NULL	NULL	119	1	120	NULL	NULL	NULL	KSY3	List2	NULL	NULL	NULL	NULL	NULL	NULL	NULL	NULL	NULL	1	{/}	1	3	696944	0	{/}	264
좌우반구com(split BVF)_2	9	1	<?xml version="1.0"?>\n<Clock xmlns:dt="urn:schemas-microsoft-com:datatypes"><Description dt:dt="string">E-Prime Primary Realtime Clock</Description><StartTime><Timestamp dt:dt="int">0</Timestamp><DateUtc dt:dt="string">2020-10-14T05:52:03Z</DateUtc></StartTime><FrequencyChanges><FrequencyChange><Frequency dt:dt="r8">2699960000</Frequency><Timestamp dt:dt="r8">5.54501551506869E+15</Timestamp><Cur…	좌우반구com(split BVF)_2-009-1	60.021	1.0.0.167	1	-1472659154	Professional	2.0.10.242	2.0.10.353	10-14-2020	2020-10-14 오전 5:52:03	14:52:03	2.0.10.248	231	1	z	봉사	봉	사	NULL	NULL	NULL	36	1	99	NULL	NULL	NULL	KSY3	List2	NULL	NULL	NULL	NULL	NULL	NULL	NULL	NULL	NULL	1	z	0	4	641714	0	z	446
좌우반구com(split BVF)_2	9	1	<?xml version="1.0"?>\n<Clock xmlns:dt="urn:schemas-microsoft-com:datatypes"><Description dt:dt="string">E-Prime Primary Realtime Clock</Description><StartTime><Timestamp dt:dt="int">0</Timestamp><DateUtc dt:dt="string">2020-10-14T05:52:03Z</DateUtc></StartTime><FrequencyChanges><FrequencyChange><Frequency dt:dt="r8">2699960000</Frequency><Timestamp dt:dt="r8">5.54501551506869E+15</Timestamp><Cur…	좌우반구com(split BVF)_2-009-1	60.021	1.0.0.167	1	-1472659154	Professional	2.0.10.242	2.0.10.353	10-14-2020	2020-10-14 오전 5:52:03	14:52:03	2.0.10.248	147	2	{/}	봉택	봉	택	NULL	NULL	NULL	71	1	15	NULL	NULL	NULL	KSY3	List2	NULL	NULL	NULL	NULL	NULL	NULL	NULL	NULL	NULL	1	{/}	0	3	418991	0	{/}	443
좌우반구com(split BVF)_2	9	1	<?xml version="1.0"?>\n<Clock xmlns:dt="urn:schemas-microsoft-com:datatypes"><Description dt:dt="string">E-Prime Primary Realtime Clock</Description><StartTime><Timestamp dt:dt="int">0</Timestamp><DateUtc dt:dt="string">2020-10-14T05:52:03Z</DateUtc></StartTime><FrequencyChanges><FrequencyChange><Frequency dt:dt="r8">2699960000</Frequency><Timestamp dt:dt="r8">5.54501551506869E+15</Timestamp><Cur…	좌우반구com(split BVF)_2-009-1	60.021	1.0.0.167	1	-1472659154	Professional	2.0.10.242	2.0.10.353	10-14-2020	2020-10-14 오전 5:52:03	14:52:03	2.0.10.248	277	1	z	부대	부	대	NULL	NULL	NULL	NULL	NULL	NULL	26	1	13	KSY	List3	0		1	-1	779832	184		0	0	1	z	0	4	780016	0	z	367
좌우반구com(split BVF)_2	9	1	<?xml version="1.0"?>\n<Clock xmlns:dt="urn:schemas-microsoft-com:datatypes"><Description dt:dt="string">E-Prime Primary Realtime Clock</Description><StartTime><Timestamp dt:dt="int">0</Timestamp><DateUtc dt:dt="string">2020-10-14T05:52:03Z</DateUtc></StartTime><FrequencyChanges><FrequencyChange><Frequency dt:dt="r8">2699960000</Frequency><Timestamp dt:dt="r8">5.54501551506869E+15</Timestamp><Cur…	좌우반구com(split BVF)_2-009-1	60.021	1.0.0.167	1	-1472659154	Professional	2.0.10.242	2.0.10.353	10-14-2020	2020-10-14 오전 5:52:03	14:52:03	2.0.10.248	389	1	z	부스	부	스	NULL	NULL	NULL	NULL	NULL	NULL	102	1	125	KSY	List3	0		1	-1	1078245	184		0	0	1	z	0	4	1078429	0	z	417
좌우반구com(split BVF)_2	9	1	<?xml version="1.0"?>\n<Clock xmlns:dt="urn:schemas-microsoft-com:datatypes"><Description dt:dt="string">E-Prime Primary Realtime Clock</Description><StartTime><Timestamp dt:dt="int">0</Timestamp><DateUtc dt:dt="string">2020-10-14T05:52:03Z</DateUtc></StartTime><FrequencyChanges><FrequencyChange><Frequency dt:dt="r8">2699960000</Frequency><Timestamp dt:dt="r8">5.54501551506869E+15</Timestamp><Cur…	좌우반구com(split BVF)_2-009-1	60.021	1.0.0.167	1	-1472659154	Professional	2.0.10.242	2.0.10.353	10-14-2020	2020-10-14 오전 5:52:03	14:52:03	2.0.10.248	351	2	{/}	분낌	분	낌	NULL	NULL	NULL	NULL	NULL	NULL	62	1	87	KSY2	List3	NULL	NULL	NULL	NULL	NULL	NULL	NULL	NULL	NULL	1	{/}	1	3	977347	0	{/}	442
좌우반구com(split BVF)_2	9	1	<?xml version="1.0"?>\n<Clock xmlns:dt="urn:schemas-microsoft-com:datatypes"><Description dt:dt="string">E-Prime Primary Realtime Clock</Description><StartTime><Timestamp dt:dt="int">0</Timestamp><DateUtc dt:dt="string">2020-10-14T05:52:03Z</DateUtc></StartTime><FrequencyChanges><FrequencyChange><Frequency dt:dt="r8">2699960000</Frequency><Timestamp dt:dt="r8">5.54501551506869E+15</Timestamp><Cur…	좌우반구com(split BVF)_2-009-1	60.021	1.0.0.167	1	-1472659154	Professional	2.0.10.242	2.0.10.353	10-14-2020	2020-10-14 오전 5:52:03	14:52:03	2.0.10.248	288	1	z	분류	분	류	NULL	NULL	NULL	NULL	NULL	NULL	22	1	24	KSY	List3	0		0	0	808123	183		0	0	1	z	0	3	808306	0	z	269
좌우반구com(split BVF)_2	9	1	<?xml version="1.0"?>\n<Clock xmlns:dt="urn:schemas-microsoft-com:datatypes"><Description dt:dt="string">E-Prime Primary Realtime Clock</Description><StartTime><Timestamp dt:dt="int">0</Timestamp><DateUtc dt:dt="string">2020-10-14T05:52:03Z</DateUtc></StartTime><FrequencyChanges><FrequencyChange><Frequency dt:dt="r8">2699960000</Frequency><Timestamp dt:dt="r8">5.54501551506869E+15</Timestamp><Cur…	좌우반구com(split BVF)_2-009-1	60.021	1.0.0.167	1	-1472659154	Professional	2.0.10.242	2.0.10.353	10-14-2020	2020-10-14 오전 5:52:03	14:52:03	2.0.10.248	304	1	z	분석	분	석	NULL	NULL	NULL	NULL	NULL	NULL	28	1	40	KSY	List3	0		1	-1	850824	184		0	0	1	z	0	4	851008	0	z	343
좌우반구com(split BVF)_2	9	1	<?xml version="1.0"?>\n<Clock xmlns:dt="urn:schemas-microsoft-com:datatypes"><Description dt:dt="string">E-Prime Primary Realtime Clock</Description><StartTime><Timestamp dt:dt="int">0</Timestamp><DateUtc dt:dt="string">2020-10-14T05:52:03Z</DateUtc></StartTime><FrequencyChanges><FrequencyChange><Frequency dt:dt="r8">2699960000</Frequency><Timestamp dt:dt="r8">5.54501551506869E+15</Timestamp><Cur…	좌우반구com(split BVF)_2-009-1	60.021	1.0.0.167	1	-1472659154	Professional	2.0.10.242	2.0.10.353	10-14-2020	2020-10-14 오전 5:52:03	14:52:03	2.0.10.248	68	1	z	분포	분	포	41	1	68	NULL	NULL	NULL	NULL	NULL	NULL	KSY	List1	0		0	-1	190470	184		0	0	1	z	0	4	190654	0	z	150
좌우반구com(split BVF)_2	9	1	<?xml version="1.0"?>\n<Clock xmlns:dt="urn:schemas-microsoft-com:datatypes"><Description dt:dt="string">E-Prime Primary Realtime Clock</Description><StartTime><Timestamp dt:dt="int">0</Timestamp><DateUtc dt:dt="string">2020-10-14T05:52:03Z</DateUtc></StartTime><FrequencyChanges><FrequencyChange><Frequency dt:dt="r8">2699960000</Frequency><Timestamp dt:dt="r8">5.54501551506869E+15</Timestamp><Cur…	좌우반구com(split BVF)_2-009-1	60.021	1.0.0.167	1	-1472659154	Professional	2.0.10.242	2.0.10.353	10-14-2020	2020-10-14 오전 5:52:03	14:52:03	2.0.10.248	280	1	z	비교	비	교	NULL	NULL	NULL	NULL	NULL	NULL	39	1	16	KSY	List3	0		0	0	787630	183		0	0	1	z	0	3	787813	0	z	362
좌우반구com(split BVF)_2	9	1	<?xml version="1.0"?>\n<Clock xmlns:dt="urn:schemas-microsoft-com:datatypes"><Description dt:dt="string">E-Prime Primary Realtime Clock</Description><StartTime><Timestamp dt:dt="int">0</Timestamp><DateUtc dt:dt="string">2020-10-14T05:52:03Z</DateUtc></StartTime><FrequencyChanges><FrequencyChange><Frequency dt:dt="r8">2699960000</Frequency><Timestamp dt:dt="r8">5.54501551506869E+15</Timestamp><Cur…	좌우반구com(split BVF)_2-009-1	60.021	1.0.0.167	1	-1472659154	Professional	2.0.10.242	2.0.10.353	10-14-2020	2020-10-14 오전 5:52:03	14:52:03	2.0.10.248	57	2	{/}	비껍	비	껍	130	1	57	NULL	NULL	NULL	NULL	NULL	NULL	KSY	List1	0		0	0	162047	183		0	0	1	{/}	0	3	162230	0	{/}	399
좌우반구com(split BVF)_2	9	1	<?xml version="1.0"?>\n<Clock xmlns:dt="urn:schemas-microsoft-com:datatypes"><Description dt:dt="string">E-Prime Primary Realtime Clock</Description><StartTime><Timestamp dt:dt="int">0</Timestamp><DateUtc dt:dt="string">2020-10-14T05:52:03Z</DateUtc></StartTime><FrequencyChanges><FrequencyChange><Frequency dt:dt="r8">2699960000</Frequency><Timestamp dt:dt="r8">5.54501551506869E+15</Timestamp><Cur…	좌우반구com(split BVF)_2-009-1	60.021	1.0.0.167	1	-1472659154	Professional	2.0.10.242	2.0.10.353	10-14-2020	2020-10-14 오전 5:52:03	14:52:03	2.0.10.248	318	2	{/}	비략	비	략	NULL	NULL	NULL	NULL	NULL	NULL	83	1	54	KSY3	List3	NULL	NULL	NULL	NULL	NULL	NULL	NULL	NULL	NULL	1	{/}	0	4	887812	0	{/}	858
좌우반구com(split BVF)_2	9	1	<?xml version="1.0"?>\n<Clock xmlns:dt="urn:schemas-microsoft-com:datatypes"><Description dt:dt="string">E-Prime Primary Realtime Clock</Description><StartTime><Timestamp dt:dt="int">0</Timestamp><DateUtc dt:dt="string">2020-10-14T05:52:03Z</DateUtc></StartTime><FrequencyChanges><FrequencyChange><Frequency dt:dt="r8">2699960000</Frequency><Timestamp dt:dt="r8">5.54501551506869E+15</Timestamp><Cur…	좌우반구com(split BVF)_2-009-1	60.021	1.0.0.167	1	-1472659154	Professional	2.0.10.242	2.0.10.353	10-14-2020	2020-10-14 오전 5:52:03	14:52:03	2.0.10.248	371	1	z	비상	비	상	NULL	NULL	NULL	NULL	NULL	NULL	124	1	107	KSY	List3	0		0	0	1030329	183		0	0	1	z	0	3	1030512	0	z	493
좌우반구com(split BVF)_2	9	1	<?xml version="1.0"?>\n<Clock xmlns:dt="urn:schemas-microsoft-com:datatypes"><Description dt:dt="string">E-Prime Primary Realtime Clock</Description><StartTime><Timestamp dt:dt="int">0</Timestamp><DateUtc dt:dt="string">2020-10-14T05:52:03Z</DateUtc></StartTime><FrequencyChanges><FrequencyChange><Frequency dt:dt="r8">2699960000</Frequency><Timestamp dt:dt="r8">5.54501551506869E+15</Timestamp><Cur…	좌우반구com(split BVF)_2-009-1	60.021	1.0.0.167	1	-1472659154	Professional	2.0.10.242	2.0.10.353	10-14-2020	2020-10-14 오전 5:52:03	14:52:03	2.0.10.248	300	1	z	비용	비	용	NULL	NULL	NULL	NULL	NULL	NULL	95	1	36	KSY	List3	0		0	0	840295	183		0	0	1	z	0	3	840478	0	z	361
좌우반구com(split BVF)_2	9	1	<?xml version="1.0"?>\n<Clock xmlns:dt="urn:schemas-microsoft-com:datatypes"><Description dt:dt="string">E-Prime Primary Realtime Clock</Description><StartTime><Timestamp dt:dt="int">0</Timestamp><DateUtc dt:dt="string">2020-10-14T05:52:03Z</DateUtc></StartTime><FrequencyChanges><FrequencyChange><Frequency dt:dt="r8">2699960000</Frequency><Timestamp dt:dt="r8">5.54501551506869E+15</Timestamp><Cur…	좌우반구com(split BVF)_2-009-1	60.021	1.0.0.167	1	-1472659154	Professional	2.0.10.242	2.0.10.353	10-14-2020	2020-10-14 오전 5:52:03	14:52:03	2.0.10.248	195	1	z	비판	비	판	NULL	NULL	NULL	110	1	63	NULL	NULL	NULL	KSY	List2	0		0	-1	545797	183		0	0	1	z	0	3	545980	0	z	317
좌우반구com(split BVF)_2	9	1	<?xml version="1.0"?>\n<Clock xmlns:dt="urn:schemas-microsoft-com:datatypes"><Description dt:dt="string">E-Prime Primary Realtime Clock</Description><StartTime><Timestamp dt:dt="int">0</Timestamp><DateUtc dt:dt="string">2020-10-14T05:52:03Z</DateUtc></StartTime><FrequencyChanges><FrequencyChange><Frequency dt:dt="r8">2699960000</Frequency><Timestamp dt:dt="r8">5.54501551506869E+15</Timestamp><Cur…	좌우반구com(split BVF)_2-009-1	60.021	1.0.0.167	1	-1472659154	Professional	2.0.10.242	2.0.10.353	10-14-2020	2020-10-14 오전 5:52:03	14:52:03	2.0.10.248	100	1	z	빈도	빈	도	112	1	100	NULL	NULL	NULL	NULL	NULL	NULL	KSY	List1	0		0	-1	275807	184		0	0	1	z	0	4	275991	0	z	389
좌우반구com(split BVF)_2	9	1	<?xml version="1.0"?>\n<Clock xmlns:dt="urn:schemas-microsoft-com:datatypes"><Description dt:dt="string">E-Prime Primary Realtime Clock</Description><StartTime><Timestamp dt:dt="int">0</Timestamp><DateUtc dt:dt="string">2020-10-14T05:52:03Z</DateUtc></StartTime><FrequencyChanges><FrequencyChange><Frequency dt:dt="r8">2699960000</Frequency><Timestamp dt:dt="r8">5.54501551506869E+15</Timestamp><Cur…	좌우반구com(split BVF)_2-009-1	60.021	1.0.0.167	1	-1472659154	Professional	2.0.10.242	2.0.10.353	10-14-2020	2020-10-14 오전 5:52:03	14:52:03	2.0.10.248	311	2	{/}	빈략	빈	략	NULL	NULL	NULL	NULL	NULL	NULL	27	1	47	KSY2	List3	NULL	NULL	NULL	NULL	NULL	NULL	NULL	NULL	NULL	1	{/}	0	4	869585	0	{/}	477
좌우반구com(split BVF)_2	9	1	<?xml version="1.0"?>\n<Clock xmlns:dt="urn:schemas-microsoft-com:datatypes"><Description dt:dt="string">E-Prime Primary Realtime Clock</Description><StartTime><Timestamp dt:dt="int">0</Timestamp><DateUtc dt:dt="string">2020-10-14T05:52:03Z</DateUtc></StartTime><FrequencyChanges><FrequencyChange><Frequency dt:dt="r8">2699960000</Frequency><Timestamp dt:dt="r8">5.54501551506869E+15</Timestamp><Cur…	좌우반구com(split BVF)_2-009-1	60.021	1.0.0.167	1	-1472659154	Professional	2.0.10.242	2.0.10.353	10-14-2020	2020-10-14 오전 5:52:03	14:52:03	2.0.10.248	173	2	{/}	빈비	빈	비	NULL	NULL	NULL	4	1	41	NULL	NULL	NULL	KSY2	List2	NULL	NULL	NULL	NULL	NULL	NULL	NULL	NULL	NULL	0	{/}	0	3	488117	0	z	598
좌우반구com(split BVF)_2	9	1	<?xml version="1.0"?>\n<Clock xmlns:dt="urn:schemas-microsoft-com:datatypes"><Description dt:dt="string">E-Prime Primary Realtime Clock</Description><StartTime><Timestamp dt:dt="int">0</Timestamp><DateUtc dt:dt="string">2020-10-14T05:52:03Z</DateUtc></StartTime><FrequencyChanges><FrequencyChange><Frequency dt:dt="r8">2699960000</Frequency><Timestamp dt:dt="r8">5.54501551506869E+15</Timestamp><Cur…	좌우반구com(split BVF)_2-009-1	60.021	1.0.0.167	1	-1472659154	Professional	2.0.10.242	2.0.10.353	10-14-2020	2020-10-14 오전 5:52:03	14:52:03	2.0.10.248	128	2	{/}	빈종	빈	종	51	1	128	NULL	NULL	NULL	NULL	NULL	NULL	KSY3	List1	NULL	NULL	NULL	NULL	NULL	NULL	NULL	NULL	NULL	1	{/}	0	4	349832	0	{/}	603
좌우반구com(split BVF)_2	9	1	<?xml version="1.0"?>\n<Clock xmlns:dt="urn:schemas-microsoft-com:datatypes"><Description dt:dt="string">E-Prime Primary Realtime Clock</Description><StartTime><Timestamp dt:dt="int">0</Timestamp><DateUtc dt:dt="string">2020-10-14T05:52:03Z</DateUtc></StartTime><FrequencyChanges><FrequencyChange><Frequency dt:dt="r8">2699960000</Frequency><Timestamp dt:dt="r8">5.54501551506869E+15</Timestamp><Cur…	좌우반구com(split BVF)_2-009-1	60.021	1.0.0.167	1	-1472659154	Professional	2.0.10.242	2.0.10.353	10-14-2020	2020-10-14 오전 5:52:03	14:52:03	2.0.10.248	279	1	z	사건	사	건	NULL	NULL	NULL	NULL	NULL	NULL	108	1	15	KSY	List3	0		0	0	785181	183		0	0	1	z	0	3	785364	0	z	243
좌우반구com(split BVF)_2	9	1	<?xml version="1.0"?>\n<Clock xmlns:dt="urn:schemas-microsoft-com:datatypes"><Description dt:dt="string">E-Prime Primary Realtime Clock</Description><StartTime><Timestamp dt:dt="int">0</Timestamp><DateUtc dt:dt="string">2020-10-14T05:52:03Z</DateUtc></StartTime><FrequencyChanges><FrequencyChange><Frequency dt:dt="r8">2699960000</Frequency><Timestamp dt:dt="r8">5.54501551506869E+15</Timestamp><Cur…	좌우반구com(split BVF)_2-009-1	60.021	1.0.0.167	1	-1472659154	Professional	2.0.10.242	2.0.10.353	10-14-2020	2020-10-14 오전 5:52:03	14:52:03	2.0.10.248	123	1	z	사과	사	과	27	1	123	NULL	NULL	NULL	NULL	NULL	NULL	KSY	List1	0		1	-1	336969	184		0	0	1	z	0	4	337153	0	z	290
좌우반구com(split BVF)_2	9	1	<?xml version="1.0"?>\n<Clock xmlns:dt="urn:schemas-microsoft-com:datatypes"><Description dt:dt="string">E-Prime Primary Realtime Clock</Description><StartTime><Timestamp dt:dt="int">0</Timestamp><DateUtc dt:dt="string">2020-10-14T05:52:03Z</DateUtc></StartTime><FrequencyChanges><FrequencyChange><Frequency dt:dt="r8">2699960000</Frequency><Timestamp dt:dt="r8">5.54501551506869E+15</Timestamp><Cur…	좌우반구com(split BVF)_2-009-1	60.021	1.0.0.167	1	-1472659154	Professional	2.0.10.242	2.0.10.353	10-14-2020	2020-10-14 오전 5:52:03	14:52:03	2.0.10.248	259	1	z	사례	사	례	NULL	NULL	NULL	107	1	127	NULL	NULL	NULL	KSY	List2	0		0	-1	714222	183		0	0	1	z	0	3	714405	0	z	291
좌우반구com(split BVF)_2	9	1	<?xml version="1.0"?>\n<Clock xmlns:dt="urn:schemas-microsoft-com:datatypes"><Description dt:dt="string">E-Prime Primary Realtime Clock</Description><StartTime><Timestamp dt:dt="int">0</Timestamp><DateUtc dt:dt="string">2020-10-14T05:52:03Z</DateUtc></StartTime><FrequencyChanges><FrequencyChange><Frequency dt:dt="r8">2699960000</Frequency><Timestamp dt:dt="r8">5.54501551506869E+15</Timestamp><Cur…	좌우반구com(split BVF)_2-009-1	60.021	1.0.0.167	1	-1472659154	Professional	2.0.10.242	2.0.10.353	10-14-2020	2020-10-14 오전 5:52:03	14:52:03	2.0.10.248	103	1	z	사상	사	상	20	1	103	NULL	NULL	NULL	NULL	NULL	NULL	KSY	List1	0		1	-1	283271	184		0	0	1	z	0	4	283455	0	z	293
좌우반구com(split BVF)_2	9	1	<?xml version="1.0"?>\n<Clock xmlns:dt="urn:schemas-microsoft-com:datatypes"><Description dt:dt="string">E-Prime Primary Realtime Clock</Description><StartTime><Timestamp dt:dt="int">0</Timestamp><DateUtc dt:dt="string">2020-10-14T05:52:03Z</DateUtc></StartTime><FrequencyChanges><FrequencyChange><Frequency dt:dt="r8">2699960000</Frequency><Timestamp dt:dt="r8">5.54501551506869E+15</Timestamp><Cur…	좌우반구com(split BVF)_2-009-1	60.021	1.0.0.167	1	-1472659154	Professional	2.0.10.242	2.0.10.353	10-14-2020	2020-10-14 오전 5:52:03	14:52:03	2.0.10.248	261	1	z	사안	사	안	NULL	NULL	NULL	118	1	129	NULL	NULL	NULL	KSY	List2	0		1	-1	719203	184		0	0	1	z	0	4	719387	0	z	748
좌우반구com(split BVF)_2	9	1	<?xml version="1.0"?>\n<Clock xmlns:dt="urn:schemas-microsoft-com:datatypes"><Description dt:dt="string">E-Prime Primary Realtime Clock</Description><StartTime><Timestamp dt:dt="int">0</Timestamp><DateUtc dt:dt="string">2020-10-14T05:52:03Z</DateUtc></StartTime><FrequencyChanges><FrequencyChange><Frequency dt:dt="r8">2699960000</Frequency><Timestamp dt:dt="r8">5.54501551506869E+15</Timestamp><Cur…	좌우반구com(split BVF)_2-009-1	60.021	1.0.0.167	1	-1472659154	Professional	2.0.10.242	2.0.10.353	10-14-2020	2020-10-14 오전 5:52:03	14:52:03	2.0.10.248	180	1	z	사이	사	이	NULL	NULL	NULL	73	1	48	NULL	NULL	NULL	KSY	List2	0		0	-1	506277	184		0	0	1	z	0	4	506461	0	z	388
좌우반구com(split BVF)_2	9	1	<?xml version="1.0"?>\n<Clock xmlns:dt="urn:schemas-microsoft-com:datatypes"><Description dt:dt="string">E-Prime Primary Realtime Clock</Description><StartTime><Timestamp dt:dt="int">0</Timestamp><DateUtc dt:dt="string">2020-10-14T05:52:03Z</DateUtc></StartTime><FrequencyChanges><FrequencyChange><Frequency dt:dt="r8">2699960000</Frequency><Timestamp dt:dt="r8">5.54501551506869E+15</Timestamp><Cur…	좌우반구com(split BVF)_2-009-1	60.021	1.0.0.167	1	-1472659154	Professional	2.0.10.242	2.0.10.353	10-14-2020	2020-10-14 오전 5:52:03	14:52:03	2.0.10.248	143	1	z	사전	사	전	NULL	NULL	NULL	96	1	11	NULL	NULL	NULL	KSY	List2	0		0	-1	408361	184		0	0	1	z	0	4	408545	0	z	385
좌우반구com(split BVF)_2	9	1	<?xml version="1.0"?>\n<Clock xmlns:dt="urn:schemas-microsoft-com:datatypes"><Description dt:dt="string">E-Prime Primary Realtime Clock</Description><StartTime><Timestamp dt:dt="int">0</Timestamp><DateUtc dt:dt="string">2020-10-14T05:52:03Z</DateUtc></StartTime><FrequencyChanges><FrequencyChange><Frequency dt:dt="r8">2699960000</Frequency><Timestamp dt:dt="r8">5.54501551506869E+15</Timestamp><Cur…	좌우반구com(split BVF)_2-009-1	60.021	1.0.0.167	1	-1472659154	Professional	2.0.10.242	2.0.10.353	10-14-2020	2020-10-14 오전 5:52:03	14:52:03	2.0.10.248	78	1	z	사진	사	진	129	1	78	NULL	NULL	NULL	NULL	NULL	NULL	KSY	List1	0		1	-1	216794	184		0	0	1	z	0	4	216978	0	z	235
좌우반구com(split BVF)_2	9	1	<?xml version="1.0"?>\n<Clock xmlns:dt="urn:schemas-microsoft-com:datatypes"><Description dt:dt="string">E-Prime Primary Realtime Clock</Description><StartTime><Timestamp dt:dt="int">0</Timestamp><DateUtc dt:dt="string">2020-10-14T05:52:03Z</DateUtc></StartTime><FrequencyChanges><FrequencyChange><Frequency dt:dt="r8">2699960000</Frequency><Timestamp dt:dt="r8">5.54501551506869E+15</Timestamp><Cur…	좌우반구com(split BVF)_2-009-1	60.021	1.0.0.167	1	-1472659154	Professional	2.0.10.242	2.0.10.353	10-14-2020	2020-10-14 오전 5:52:03	14:52:03	2.0.10.248	386	1	z	상관	상	관	NULL	NULL	NULL	NULL	NULL	NULL	53	1	122	KSY	List3	0		1	-1	1070298	184		0	0	1	z	0	4	1070482	0	z	308
좌우반구com(split BVF)_2	9	1	<?xml version="1.0"?>\n<Clock xmlns:dt="urn:schemas-microsoft-com:datatypes"><Description dt:dt="string">E-Prime Primary Realtime Clock</Description><StartTime><Timestamp dt:dt="int">0</Timestamp><DateUtc dt:dt="string">2020-10-14T05:52:03Z</DateUtc></StartTime><FrequencyChanges><FrequencyChange><Frequency dt:dt="r8">2699960000</Frequency><Timestamp dt:dt="r8">5.54501551506869E+15</Timestamp><Cur…	좌우반구com(split BVF)_2-009-1	60.021	1.0.0.167	1	-1472659154	Professional	2.0.10.242	2.0.10.353	10-14-2020	2020-10-14 오전 5:52:03	14:52:03	2.0.10.248	242	1	z	상태	상	태	NULL	NULL	NULL	76	1	110	NULL	NULL	NULL	KSY	List2	0		0	-1	670437	183		0	0	1	z	1	3	670620	0	z	260
좌우반구com(split BVF)_2	9	1	<?xml version="1.0"?>\n<Clock xmlns:dt="urn:schemas-microsoft-com:datatypes"><Description dt:dt="string">E-Prime Primary Realtime Clock</Description><StartTime><Timestamp dt:dt="int">0</Timestamp><DateUtc dt:dt="string">2020-10-14T05:52:03Z</DateUtc></StartTime><FrequencyChanges><FrequencyChange><Frequency dt:dt="r8">2699960000</Frequency><Timestamp dt:dt="r8">5.54501551506869E+15</Timestamp><Cur…	좌우반구com(split BVF)_2-009-1	60.021	1.0.0.167	1	-1472659154	Professional	2.0.10.242	2.0.10.353	10-14-2020	2020-10-14 오전 5:52:03	14:52:03	2.0.10.248	310	1	z	색상	색	상	NULL	NULL	NULL	NULL	NULL	NULL	29	1	46	KSY	List3	0		0	0	866786	183		0	0	1	z	0	3	866969	0	z	413
좌우반구com(split BVF)_2	9	1	<?xml version="1.0"?>\n<Clock xmlns:dt="urn:schemas-microsoft-com:datatypes"><Description dt:dt="string">E-Prime Primary Realtime Clock</Description><StartTime><Timestamp dt:dt="int">0</Timestamp><DateUtc dt:dt="string">2020-10-14T05:52:03Z</DateUtc></StartTime><FrequencyChanges><FrequencyChange><Frequency dt:dt="r8">2699960000</Frequency><Timestamp dt:dt="r8">5.54501551506869E+15</Timestamp><Cur…	좌우반구com(split BVF)_2-009-1	60.021	1.0.0.167	1	-1472659154	Professional	2.0.10.242	2.0.10.353	10-14-2020	2020-10-14 오전 5:52:03	14:52:03	2.0.10.248	222	1	z	생선	생	선	NULL	NULL	NULL	40	1	90	NULL	NULL	NULL	KSY	List2	0		1	-1	617555	184		0	0	1	z	0	4	617739	0	z	406
좌우반구com(split BVF)_2	9	1	<?xml version="1.0"?>\n<Clock xmlns:dt="urn:schemas-microsoft-com:datatypes"><Description dt:dt="string">E-Prime Primary Realtime Clock</Description><StartTime><Timestamp dt:dt="int">0</Timestamp><DateUtc dt:dt="string">2020-10-14T05:52:03Z</DateUtc></StartTime><FrequencyChanges><FrequencyChange><Frequency dt:dt="r8">2699960000</Frequency><Timestamp dt:dt="r8">5.54501551506869E+15</Timestamp><Cur…	좌우반구com(split BVF)_2-009-1	60.021	1.0.0.167	1	-1472659154	Professional	2.0.10.242	2.0.10.353	10-14-2020	2020-10-14 오전 5:52:03	14:52:03	2.0.10.248	50	2	{/}	생희	생	희	82	1	50	NULL	NULL	NULL	NULL	NULL	NULL	KSY2	List1	NULL	NULL	NULL	NULL	NULL	NULL	NULL	NULL	NULL	1	{/}	0	3	142970	0	{/}	563
좌우반구com(split BVF)_2	9	1	<?xml version="1.0"?>\n<Clock xmlns:dt="urn:schemas-microsoft-com:datatypes"><Description dt:dt="string">E-Prime Primary Realtime Clock</Description><StartTime><Timestamp dt:dt="int">0</Timestamp><DateUtc dt:dt="string">2020-10-14T05:52:03Z</DateUtc></StartTime><FrequencyChanges><FrequencyChange><Frequency dt:dt="r8">2699960000</Frequency><Timestamp dt:dt="r8">5.54501551506869E+15</Timestamp><Cur…	좌우반구com(split BVF)_2-009-1	60.021	1.0.0.167	1	-1472659154	Professional	2.0.10.242	2.0.10.353	10-14-2020	2020-10-14 오전 5:52:03	14:52:03	2.0.10.248	372	2	{/}	석감	석	감	NULL	NULL	NULL	NULL	NULL	NULL	74	1	108	KSY3	List3	NULL	NULL	NULL	NULL	NULL	NULL	NULL	NULL	NULL	1	{/}	0	3	1033211	0	{/}	652
좌우반구com(split BVF)_2	9	1	<?xml version="1.0"?>\n<Clock xmlns:dt="urn:schemas-microsoft-com:datatypes"><Description dt:dt="string">E-Prime Primary Realtime Clock</Description><StartTime><Timestamp dt:dt="int">0</Timestamp><DateUtc dt:dt="string">2020-10-14T05:52:03Z</DateUtc></StartTime><FrequencyChanges><FrequencyChange><Frequency dt:dt="r8">2699960000</Frequency><Timestamp dt:dt="r8">5.54501551506869E+15</Timestamp><Cur…	좌우반구com(split BVF)_2-009-1	60.021	1.0.0.167	1	-1472659154	Professional	2.0.10.242	2.0.10.353	10-14-2020	2020-10-14 오전 5:52:03	14:52:03	2.0.10.248	43	1	z	선배	선	배	16	1	43	NULL	NULL	NULL	NULL	NULL	NULL	KSY	List1	0		0	-1	124643	183		0	0	1	z	1	3	124826	0	z	459
좌우반구com(split BVF)_2	9	1	<?xml version="1.0"?>\n<Clock xmlns:dt="urn:schemas-microsoft-com:datatypes"><Description dt:dt="string">E-Prime Primary Realtime Clock</Description><StartTime><Timestamp dt:dt="int">0</Timestamp><DateUtc dt:dt="string">2020-10-14T05:52:03Z</DateUtc></StartTime><FrequencyChanges><FrequencyChange><Frequency dt:dt="r8">2699960000</Frequency><Timestamp dt:dt="r8">5.54501551506869E+15</Timestamp><Cur…	좌우반구com(split BVF)_2-009-1	60.021	1.0.0.167	1	-1472659154	Professional	2.0.10.242	2.0.10.353	10-14-2020	2020-10-14 오전 5:52:03	14:52:03	2.0.10.248	76	1	z	선택	선	택	116	1	76	NULL	NULL	NULL	NULL	NULL	NULL	KSY	List1	0		0	0	211830	183		0	0	1	z	0	3	212013	0	z	327
좌우반구com(split BVF)_2	9	1	<?xml version="1.0"?>\n<Clock xmlns:dt="urn:schemas-microsoft-com:datatypes"><Description dt:dt="string">E-Prime Primary Realtime Clock</Description><StartTime><Timestamp dt:dt="int">0</Timestamp><DateUtc dt:dt="string">2020-10-14T05:52:03Z</DateUtc></StartTime><FrequencyChanges><FrequencyChange><Frequency dt:dt="r8">2699960000</Frequency><Timestamp dt:dt="r8">5.54501551506869E+15</Timestamp><Cur…	좌우반구com(split BVF)_2-009-1	60.021	1.0.0.167	1	-1472659154	Professional	2.0.10.242	2.0.10.353	10-14-2020	2020-10-14 오전 5:52:03	14:52:03	2.0.10.248	290	2	{/}	설결	설	결	NULL	NULL	NULL	NULL	NULL	NULL	72	1	26	KSY	List3	0		1	-1	813187	184		0	0	1	{/}	0	4	813371	0	{/}	468
좌우반구com(split BVF)_2	9	1	<?xml version="1.0"?>\n<Clock xmlns:dt="urn:schemas-microsoft-com:datatypes"><Description dt:dt="string">E-Prime Primary Realtime Clock</Description><StartTime><Timestamp dt:dt="int">0</Timestamp><DateUtc dt:dt="string">2020-10-14T05:52:03Z</DateUtc></StartTime><FrequencyChanges><FrequencyChange><Frequency dt:dt="r8">2699960000</Frequency><Timestamp dt:dt="r8">5.54501551506869E+15</Timestamp><Cur…	좌우반구com(split BVF)_2-009-1	60.021	1.0.0.167	1	-1472659154	Professional	2.0.10.242	2.0.10.353	10-14-2020	2020-10-14 오전 5:52:03	14:52:03	2.0.10.248	272	1	z	설명	설	명	NULL	NULL	NULL	NULL	NULL	NULL	18	1	8	KSY	List3	0		0	0	766354	183		0	0	1	z	0	3	766537	0	z	358
좌우반구com(split BVF)_2	9	1	<?xml version="1.0"?>\n<Clock xmlns:dt="urn:schemas-microsoft-com:datatypes"><Description dt:dt="string">E-Prime Primary Realtime Clock</Description><StartTime><Timestamp dt:dt="int">0</Timestamp><DateUtc dt:dt="string">2020-10-14T05:52:03Z</DateUtc></StartTime><FrequencyChanges><FrequencyChange><Frequency dt:dt="r8">2699960000</Frequency><Timestamp dt:dt="r8">5.54501551506869E+15</Timestamp><Cur…	좌우반구com(split BVF)_2-009-1	60.021	1.0.0.167	1	-1472659154	Professional	2.0.10.242	2.0.10.353	10-14-2020	2020-10-14 오전 5:52:03	14:52:03	2.0.10.248	204	1	z	설문	설	문	NULL	NULL	NULL	42	1	72	NULL	NULL	NULL	KSY	List2	0		0	-1	569272	183		0	0	1	z	1	3	569455	0	z	322
좌우반구com(split BVF)_2	9	1	<?xml version="1.0"?>\n<Clock xmlns:dt="urn:schemas-microsoft-com:datatypes"><Description dt:dt="string">E-Prime Primary Realtime Clock</Description><StartTime><Timestamp dt:dt="int">0</Timestamp><DateUtc dt:dt="string">2020-10-14T05:52:03Z</DateUtc></StartTime><FrequencyChanges><FrequencyChange><Frequency dt:dt="r8">2699960000</Frequency><Timestamp dt:dt="r8">5.54501551506869E+15</Timestamp><Cur…	좌우반구com(split BVF)_2-009-1	60.021	1.0.0.167	1	-1472659154	Professional	2.0.10.242	2.0.10.353	10-14-2020	2020-10-14 오전 5:52:03	14:52:03	2.0.10.248	82	2	{/}	설색	설	색	54	1	82	NULL	NULL	NULL	NULL	NULL	NULL	KSY2	List1	NULL	NULL	NULL	NULL	NULL	NULL	NULL	NULL	NULL	0	{/}	0	4	227991	0	z	597
좌우반구com(split BVF)_2	9	1	<?xml version="1.0"?>\n<Clock xmlns:dt="urn:schemas-microsoft-com:datatypes"><Description dt:dt="string">E-Prime Primary Realtime Clock</Description><StartTime><Timestamp dt:dt="int">0</Timestamp><DateUtc dt:dt="string">2020-10-14T05:52:03Z</DateUtc></StartTime><FrequencyChanges><FrequencyChange><Frequency dt:dt="r8">2699960000</Frequency><Timestamp dt:dt="r8">5.54501551506869E+15</Timestamp><Cur…	좌우반구com(split BVF)_2-009-1	60.021	1.0.0.167	1	-1472659154	Professional	2.0.10.242	2.0.10.353	10-14-2020	2020-10-14 오전 5:52:03	14:52:03	2.0.10.248	233	2	{/}	섭습	섭	습	NULL	NULL	NULL	129	1	101	NULL	NULL	NULL	KSY3	List2	NULL	NULL	NULL	NULL	NULL	NULL	NULL	NULL	NULL	1	{/}	0	3	647062	0	{/}	410
좌우반구com(split BVF)_2	9	1	<?xml version="1.0"?>\n<Clock xmlns:dt="urn:schemas-microsoft-com:datatypes"><Description dt:dt="string">E-Prime Primary Realtime Clock</Description><StartTime><Timestamp dt:dt="int">0</Timestamp><DateUtc dt:dt="string">2020-10-14T05:52:03Z</DateUtc></StartTime><FrequencyChanges><FrequencyChange><Frequency dt:dt="r8">2699960000</Frequency><Timestamp dt:dt="r8">5.54501551506869E+15</Timestamp><Cur…	좌우반구com(split BVF)_2-009-1	60.021	1.0.0.167	1	-1472659154	Professional	2.0.10.242	2.0.10.353	10-14-2020	2020-10-14 오전 5:52:03	14:52:03	2.0.10.248	258	1	z	성공	성	공	NULL	NULL	NULL	61	1	126	NULL	NULL	NULL	KSY	List2	0		0	0	711823	183		0	0	1	z	0	3	712006	0	z	202
좌우반구com(split BVF)_2	9	1	<?xml version="1.0"?>\n<Clock xmlns:dt="urn:schemas-microsoft-com:datatypes"><Description dt:dt="string">E-Prime Primary Realtime Clock</Description><StartTime><Timestamp dt:dt="int">0</Timestamp><DateUtc dt:dt="string">2020-10-14T05:52:03Z</DateUtc></StartTime><FrequencyChanges><FrequencyChange><Frequency dt:dt="r8">2699960000</Frequency><Timestamp dt:dt="r8">5.54501551506869E+15</Timestamp><Cur…	좌우반구com(split BVF)_2-009-1	60.021	1.0.0.167	1	-1472659154	Professional	2.0.10.242	2.0.10.353	10-14-2020	2020-10-14 오전 5:52:03	14:52:03	2.0.10.248	365	1	z	세상	세	상	NULL	NULL	NULL	NULL	NULL	NULL	48	1	101	KSY	List3	0		0	0	1014518	183		0	0	1	z	0	3	1014701	0	z	299
좌우반구com(split BVF)_2	9	1	<?xml version="1.0"?>\n<Clock xmlns:dt="urn:schemas-microsoft-com:datatypes"><Description dt:dt="string">E-Prime Primary Realtime Clock</Description><StartTime><Timestamp dt:dt="int">0</Timestamp><DateUtc dt:dt="string">2020-10-14T05:52:03Z</DateUtc></StartTime><FrequencyChanges><FrequencyChange><Frequency dt:dt="r8">2699960000</Frequency><Timestamp dt:dt="r8">5.54501551506869E+15</Timestamp><Cur…	좌우반구com(split BVF)_2-009-1	60.021	1.0.0.167	1	-1472659154	Professional	2.0.10.242	2.0.10.353	10-14-2020	2020-10-14 오전 5:52:03	14:52:03	2.0.10.248	287	1	z	소리	소	리	NULL	NULL	NULL	NULL	NULL	NULL	121	1	23	KSY	List3	0		0	0	805607	183		0	0	1	z	0	3	805790	0	z	322
좌우반구com(split BVF)_2	9	1	<?xml version="1.0"?>\n<Clock xmlns:dt="urn:schemas-microsoft-com:datatypes"><Description dt:dt="string">E-Prime Primary Realtime Clock</Description><StartTime><Timestamp dt:dt="int">0</Timestamp><DateUtc dt:dt="string">2020-10-14T05:52:03Z</DateUtc></StartTime><FrequencyChanges><FrequencyChange><Frequency dt:dt="r8">2699960000</Frequency><Timestamp dt:dt="r8">5.54501551506869E+15</Timestamp><Cur…	좌우반구com(split BVF)_2-009-1	60.021	1.0.0.167	1	-1472659154	Professional	2.0.10.242	2.0.10.353	10-14-2020	2020-10-14 오전 5:52:03	14:52:03	2.0.10.248	88	1	z	소송	소	송	70	1	88	NULL	NULL	NULL	NULL	NULL	NULL	KSY	List1	0		0	-1	244135	183		0	0	1	z	0	3	244318	0	z	398
좌우반구com(split BVF)_2	9	1	<?xml version="1.0"?>\n<Clock xmlns:dt="urn:schemas-microsoft-com:datatypes"><Description dt:dt="string">E-Prime Primary Realtime Clock</Description><StartTime><Timestamp dt:dt="int">0</Timestamp><DateUtc dt:dt="string">2020-10-14T05:52:03Z</DateUtc></StartTime><FrequencyChanges><FrequencyChange><Frequency dt:dt="r8">2699960000</Frequency><Timestamp dt:dt="r8">5.54501551506869E+15</Timestamp><Cur…	좌우반구com(split BVF)_2-009-1	60.021	1.0.0.167	1	-1472659154	Professional	2.0.10.242	2.0.10.353	10-14-2020	2020-10-14 오전 5:52:03	14:52:03	2.0.10.248	95	1	z	속도	속	도	79	1	95	NULL	NULL	NULL	NULL	NULL	NULL	KSY	List1	0		0	0	262329	183		0	0	1	z	0	3	262512	0	z	308
좌우반구com(split BVF)_2	9	1	<?xml version="1.0"?>\n<Clock xmlns:dt="urn:schemas-microsoft-com:datatypes"><Description dt:dt="string">E-Prime Primary Realtime Clock</Description><StartTime><Timestamp dt:dt="int">0</Timestamp><DateUtc dt:dt="string">2020-10-14T05:52:03Z</DateUtc></StartTime><FrequencyChanges><FrequencyChange><Frequency dt:dt="r8">2699960000</Frequency><Timestamp dt:dt="r8">5.54501551506869E+15</Timestamp><Cur…	좌우반구com(split BVF)_2-009-1	60.021	1.0.0.167	1	-1472659154	Professional	2.0.10.242	2.0.10.353	10-14-2020	2020-10-14 오전 5:52:03	14:52:03	2.0.10.248	17	2	{/}	송스	송	스	3	1	17	NULL	NULL	NULL	NULL	NULL	NULL	KSY2	List1	NULL	NULL	NULL	NULL	NULL	NULL	NULL	NULL	NULL	1	{/}	1	3	54184	0	{/}	558
좌우반구com(split BVF)_2	9	1	<?xml version="1.0"?>\n<Clock xmlns:dt="urn:schemas-microsoft-com:datatypes"><Description dt:dt="string">E-Prime Primary Realtime Clock</Description><StartTime><Timestamp dt:dt="int">0</Timestamp><DateUtc dt:dt="string">2020-10-14T05:52:03Z</DateUtc></StartTime><FrequencyChanges><FrequencyChange><Frequency dt:dt="r8">2699960000</Frequency><Timestamp dt:dt="r8">5.54501551506869E+15</Timestamp><Cur…	좌우반구com(split BVF)_2-009-1	60.021	1.0.0.167	1	-1472659154	Professional	2.0.10.242	2.0.10.353	10-14-2020	2020-10-14 오전 5:52:03	14:52:03	2.0.10.248	330	2	{/}	송익	송	익	NULL	NULL	NULL	NULL	NULL	NULL	75	1	66	KSY	List3	0		0	0	920334	183		0	0	1	{/}	0	3	920517	0	{/}	355
좌우반구com(split BVF)_2	9	1	<?xml version="1.0"?>\n<Clock xmlns:dt="urn:schemas-microsoft-com:datatypes"><Description dt:dt="string">E-Prime Primary Realtime Clock</Description><StartTime><Timestamp dt:dt="int">0</Timestamp><DateUtc dt:dt="string">2020-10-14T05:52:03Z</DateUtc></StartTime><FrequencyChanges><FrequencyChange><Frequency dt:dt="r8">2699960000</Frequency><Timestamp dt:dt="r8">5.54501551506869E+15</Timestamp><Cur…	좌우반구com(split BVF)_2-009-1	60.021	1.0.0.167	1	-1472659154	Professional	2.0.10.242	2.0.10.353	10-14-2020	2020-10-14 오전 5:52:03	14:52:03	2.0.10.248	132	1	z	수고	수	고	95	1	132	NULL	NULL	NULL	NULL	NULL	NULL	KSY	List1	0		0	0	360745	183		0	0	1	z	0	3	360928	0	z	415
좌우반구com(split BVF)_2	9	1	<?xml version="1.0"?>\n<Clock xmlns:dt="urn:schemas-microsoft-com:datatypes"><Description dt:dt="string">E-Prime Primary Realtime Clock</Description><StartTime><Timestamp dt:dt="int">0</Timestamp><DateUtc dt:dt="string">2020-10-14T05:52:03Z</DateUtc></StartTime><FrequencyChanges><FrequencyChange><Frequency dt:dt="r8">2699960000</Frequency><Timestamp dt:dt="r8">5.54501551506869E+15</Timestamp><Cur…	좌우반구com(split BVF)_2-009-1	60.021	1.0.0.167	1	-1472659154	Professional	2.0.10.242	2.0.10.353	10-14-2020	2020-10-14 오전 5:52:03	14:52:03	2.0.10.248	92	1	z	수단	수	단	2	1	92	NULL	NULL	NULL	NULL	NULL	NULL	KSY	List1	0		0	-1	254398	183		0	0	1	z	1	3	254581	0	z	463
좌우반구com(split BVF)_2	9	1	<?xml version="1.0"?>\n<Clock xmlns:dt="urn:schemas-microsoft-com:datatypes"><Description dt:dt="string">E-Prime Primary Realtime Clock</Description><StartTime><Timestamp dt:dt="int">0</Timestamp><DateUtc dt:dt="string">2020-10-14T05:52:03Z</DateUtc></StartTime><FrequencyChanges><FrequencyChange><Frequency dt:dt="r8">2699960000</Frequency><Timestamp dt:dt="r8">5.54501551506869E+15</Timestamp><Cur…	좌우반구com(split BVF)_2-009-1	60.021	1.0.0.167	1	-1472659154	Professional	2.0.10.242	2.0.10.353	10-14-2020	2020-10-14 오전 5:52:03	14:52:03	2.0.10.248	328	1	z	수준	수	준	NULL	NULL	NULL	NULL	NULL	NULL	87	1	64	KSY	List3	0		0	0	915119	183		0	0	1	z	0	3	915302	0	z	371
좌우반구com(split BVF)_2	9	1	<?xml version="1.0"?>\n<Clock xmlns:dt="urn:schemas-microsoft-com:datatypes"><Description dt:dt="string">E-Prime Primary Realtime Clock</Description><StartTime><Timestamp dt:dt="int">0</Timestamp><DateUtc dt:dt="string">2020-10-14T05:52:03Z</DateUtc></StartTime><FrequencyChanges><FrequencyChange><Frequency dt:dt="r8">2699960000</Frequency><Timestamp dt:dt="r8">5.54501551506869E+15</Timestamp><Cur…	좌우반구com(split BVF)_2-009-1	60.021	1.0.0.167	1	-1472659154	Professional	2.0.10.242	2.0.10.353	10-14-2020	2020-10-14 오전 5:52:03	14:52:03	2.0.10.248	3	2	{/}	숙국	숙	국	84	1	3	NULL	NULL	NULL	NULL	NULL	NULL	KSY	List1	0		0	0	16681	183		0	0	1	{/}	0	3	16864	0	{/}	398
좌우반구com(split BVF)_2	9	1	<?xml version="1.0"?>\n<Clock xmlns:dt="urn:schemas-microsoft-com:datatypes"><Description dt:dt="string">E-Prime Primary Realtime Clock</Description><StartTime><Timestamp dt:dt="int">0</Timestamp><DateUtc dt:dt="string">2020-10-14T05:52:03Z</DateUtc></StartTime><FrequencyChanges><FrequencyChange><Frequency dt:dt="r8">2699960000</Frequency><Timestamp dt:dt="r8">5.54501551506869E+15</Timestamp><Cur…	좌우반구com(split BVF)_2-009-1	60.021	1.0.0.167	1	-1472659154	Professional	2.0.10.242	2.0.10.353	10-14-2020	2020-10-14 오전 5:52:03	14:52:03	2.0.10.248	21	2	{/}	숙발	숙	발	124	1	21	NULL	NULL	NULL	NULL	NULL	NULL	KSY	List1	0		0	0	65264	183		0	0	1	{/}	0	3	65447	0	{/}	642
좌우반구com(split BVF)_2	9	1	<?xml version="1.0"?>\n<Clock xmlns:dt="urn:schemas-microsoft-com:datatypes"><Description dt:dt="string">E-Prime Primary Realtime Clock</Description><StartTime><Timestamp dt:dt="int">0</Timestamp><DateUtc dt:dt="string">2020-10-14T05:52:03Z</DateUtc></StartTime><FrequencyChanges><FrequencyChange><Frequency dt:dt="r8">2699960000</Frequency><Timestamp dt:dt="r8">5.54501551506869E+15</Timestamp><Cur…	좌우반구com(split BVF)_2-009-1	60.021	1.0.0.167	1	-1472659154	Professional	2.0.10.242	2.0.10.353	10-14-2020	2020-10-14 오전 5:52:03	14:52:03	2.0.10.248	90	1	z	숙소	숙	소	32	1	90	NULL	NULL	NULL	NULL	NULL	NULL	KSY	List1	0		0	-1	249333	183		0	0	1	z	1	3	249516	0	z	304
좌우반구com(split BVF)_2	9	1	<?xml version="1.0"?>\n<Clock xmlns:dt="urn:schemas-microsoft-com:datatypes"><Description dt:dt="string">E-Prime Primary Realtime Clock</Description><StartTime><Timestamp dt:dt="int">0</Timestamp><DateUtc dt:dt="string">2020-10-14T05:52:03Z</DateUtc></StartTime><FrequencyChanges><FrequencyChange><Frequency dt:dt="r8">2699960000</Frequency><Timestamp dt:dt="r8">5.54501551506869E+15</Timestamp><Cur…	좌우반구com(split BVF)_2-009-1	60.021	1.0.0.167	1	-1472659154	Professional	2.0.10.242	2.0.10.353	10-14-2020	2020-10-14 오전 5:52:03	14:52:03	2.0.10.248	124	2	{/}	술감	술	감	15	1	124	NULL	NULL	NULL	NULL	NULL	NULL	KSY	List1	0		0	0	339469	183		0	0	1	{/}	0	3	339652	0	{/}	359
좌우반구com(split BVF)_2	9	1	<?xml version="1.0"?>\n<Clock xmlns:dt="urn:schemas-microsoft-com:datatypes"><Description dt:dt="string">E-Prime Primary Realtime Clock</Description><StartTime><Timestamp dt:dt="int">0</Timestamp><DateUtc dt:dt="string">2020-10-14T05:52:03Z</DateUtc></StartTime><FrequencyChanges><FrequencyChange><Frequency dt:dt="r8">2699960000</Frequency><Timestamp dt:dt="r8">5.54501551506869E+15</Timestamp><Cur…	좌우반구com(split BVF)_2-009-1	60.021	1.0.0.167	1	-1472659154	Professional	2.0.10.242	2.0.10.353	10-14-2020	2020-10-14 오전 5:52:03	14:52:03	2.0.10.248	361	2	{/}	스위	스	위	NULL	NULL	NULL	NULL	NULL	NULL	19	1	97	KSY	List3	0		0	-1	1003988	183		0	0	1	{/}	1	3	1004171	0	{/}	370
좌우반구com(split BVF)_2	9	1	<?xml version="1.0"?>\n<Clock xmlns:dt="urn:schemas-microsoft-com:datatypes"><Description dt:dt="string">E-Prime Primary Realtime Clock</Description><StartTime><Timestamp dt:dt="int">0</Timestamp><DateUtc dt:dt="string">2020-10-14T05:52:03Z</DateUtc></StartTime><FrequencyChanges><FrequencyChange><Frequency dt:dt="r8">2699960000</Frequency><Timestamp dt:dt="r8">5.54501551506869E+15</Timestamp><Cur…	좌우반구com(split BVF)_2-009-1	60.021	1.0.0.167	1	-1472659154	Professional	2.0.10.242	2.0.10.353	10-14-2020	2020-10-14 오전 5:52:03	14:52:03	2.0.10.248	176	2	{/}	스진	스	진	NULL	NULL	NULL	37	1	44	NULL	NULL	NULL	KSY2	List2	NULL	NULL	NULL	NULL	NULL	NULL	NULL	NULL	NULL	1	{/}	0	3	496164	0	{/}	381
좌우반구com(split BVF)_2	9	1	<?xml version="1.0"?>\n<Clock xmlns:dt="urn:schemas-microsoft-com:datatypes"><Description dt:dt="string">E-Prime Primary Realtime Clock</Description><StartTime><Timestamp dt:dt="int">0</Timestamp><DateUtc dt:dt="string">2020-10-14T05:52:03Z</DateUtc></StartTime><FrequencyChanges><FrequencyChange><Frequency dt:dt="r8">2699960000</Frequency><Timestamp dt:dt="r8">5.54501551506869E+15</Timestamp><Cur…	좌우반구com(split BVF)_2-009-1	60.021	1.0.0.167	1	-1472659154	Professional	2.0.10.242	2.0.10.353	10-14-2020	2020-10-14 오전 5:52:03	14:52:03	2.0.10.248	292	2	{/}	스향	스	향	NULL	NULL	NULL	NULL	NULL	NULL	117	1	28	KSY	List3	0		0	-1	818552	184		0	0	1	{/}	0	4	818736	0	{/}	375
좌우반구com(split BVF)_2	9	1	<?xml version="1.0"?>\n<Clock xmlns:dt="urn:schemas-microsoft-com:datatypes"><Description dt:dt="string">E-Prime Primary Realtime Clock</Description><StartTime><Timestamp dt:dt="int">0</Timestamp><DateUtc dt:dt="string">2020-10-14T05:52:03Z</DateUtc></StartTime><FrequencyChanges><FrequencyChange><Frequency dt:dt="r8">2699960000</Frequency><Timestamp dt:dt="r8">5.54501551506869E+15</Timestamp><Cur…	좌우반구com(split BVF)_2-009-1	60.021	1.0.0.167	1	-1472659154	Professional	2.0.10.242	2.0.10.353	10-14-2020	2020-10-14 오전 5:52:03	14:52:03	2.0.10.248	24	2	{/}	습나	습	나	58	1	24	NULL	NULL	NULL	NULL	NULL	NULL	KSY	List1	0		0	-1	73311	183		0	0	1	{/}	1	3	73494	0	{/}	337
좌우반구com(split BVF)_2	9	1	<?xml version="1.0"?>\n<Clock xmlns:dt="urn:schemas-microsoft-com:datatypes"><Description dt:dt="string">E-Prime Primary Realtime Clock</Description><StartTime><Timestamp dt:dt="int">0</Timestamp><DateUtc dt:dt="string">2020-10-14T05:52:03Z</DateUtc></StartTime><FrequencyChanges><FrequencyChange><Frequency dt:dt="r8">2699960000</Frequency><Timestamp dt:dt="r8">5.54501551506869E+15</Timestamp><Cur…	좌우반구com(split BVF)_2-009-1	60.021	1.0.0.167	1	-1472659154	Professional	2.0.10.242	2.0.10.353	10-14-2020	2020-10-14 오전 5:52:03	14:52:03	2.0.10.248	107	2	{/}	습필	습	필	29	1	107	NULL	NULL	NULL	NULL	NULL	NULL	KSY3	List1	NULL	NULL	NULL	NULL	NULL	NULL	NULL	NULL	NULL	0	{/}	0	4	293918	0	z	221
좌우반구com(split BVF)_2	9	1	<?xml version="1.0"?>\n<Clock xmlns:dt="urn:schemas-microsoft-com:datatypes"><Description dt:dt="string">E-Prime Primary Realtime Clock</Description><StartTime><Timestamp dt:dt="int">0</Timestamp><DateUtc dt:dt="string">2020-10-14T05:52:03Z</DateUtc></StartTime><FrequencyChanges><FrequencyChange><Frequency dt:dt="r8">2699960000</Frequency><Timestamp dt:dt="r8">5.54501551506869E+15</Timestamp><Cur…	좌우반구com(split BVF)_2-009-1	60.021	1.0.0.167	1	-1472659154	Professional	2.0.10.242	2.0.10.353	10-14-2020	2020-10-14 오전 5:52:03	14:52:03	2.0.10.248	101	1	z	시간	시	간	72	1	101	NULL	NULL	NULL	NULL	NULL	NULL	KSY	List1	0		1	-1	278406	184		0	0	1	z	0	4	278590	0	z	246
좌우반구com(split BVF)_2	9	1	<?xml version="1.0"?>\n<Clock xmlns:dt="urn:schemas-microsoft-com:datatypes"><Description dt:dt="string">E-Prime Primary Realtime Clock</Description><StartTime><Timestamp dt:dt="int">0</Timestamp><DateUtc dt:dt="string">2020-10-14T05:52:03Z</DateUtc></StartTime><FrequencyChanges><FrequencyChange><Frequency dt:dt="r8">2699960000</Frequency><Timestamp dt:dt="r8">5.54501551506869E+15</Timestamp><Cur…	좌우반구com(split BVF)_2-009-1	60.021	1.0.0.167	1	-1472659154	Professional	2.0.10.242	2.0.10.353	10-14-2020	2020-10-14 오전 5:52:03	14:52:03	2.0.10.248	18	1	z	시기	시	기	126	1	18	NULL	NULL	NULL	NULL	NULL	NULL	KSY	List1	0		0	0	56767	183		0	0	1	z	0	3	56950	0	z	434
좌우반구com(split BVF)_2	9	1	<?xml version="1.0"?>\n<Clock xmlns:dt="urn:schemas-microsoft-com:datatypes"><Description dt:dt="string">E-Prime Primary Realtime Clock</Description><StartTime><Timestamp dt:dt="int">0</Timestamp><DateUtc dt:dt="string">2020-10-14T05:52:03Z</DateUtc></StartTime><FrequencyChanges><FrequencyChange><Frequency dt:dt="r8">2699960000</Frequency><Timestamp dt:dt="r8">5.54501551506869E+15</Timestamp><Cur…	좌우반구com(split BVF)_2-009-1	60.021	1.0.0.167	1	-1472659154	Professional	2.0.10.242	2.0.10.353	10-14-2020	2020-10-14 오전 5:52:03	14:52:03	2.0.10.248	193	1	z	시대	시	대	NULL	NULL	NULL	113	1	61	NULL	NULL	NULL	KSY	List2	0		0	-1	540449	183		0	0	1	z	0	3	540632	0	z	345
좌우반구com(split BVF)_2	9	1	<?xml version="1.0"?>\n<Clock xmlns:dt="urn:schemas-microsoft-com:datatypes"><Description dt:dt="string">E-Prime Primary Realtime Clock</Description><StartTime><Timestamp dt:dt="int">0</Timestamp><DateUtc dt:dt="string">2020-10-14T05:52:03Z</DateUtc></StartTime><FrequencyChanges><FrequencyChange><Frequency dt:dt="r8">2699960000</Frequency><Timestamp dt:dt="r8">5.54501551506869E+15</Timestamp><Cur…	좌우반구com(split BVF)_2-009-1	60.021	1.0.0.167	1	-1472659154	Professional	2.0.10.242	2.0.10.353	10-14-2020	2020-10-14 오전 5:52:03	14:52:03	2.0.10.248	190	1	z	시도	시	도	NULL	NULL	NULL	9	1	58	NULL	NULL	NULL	KSY	List2	0		0	-1	532385	183		0	0	1	z	0	3	532568	0	z	385
좌우반구com(split BVF)_2	9	1	<?xml version="1.0"?>\n<Clock xmlns:dt="urn:schemas-microsoft-com:datatypes"><Description dt:dt="string">E-Prime Primary Realtime Clock</Description><StartTime><Timestamp dt:dt="int">0</Timestamp><DateUtc dt:dt="string">2020-10-14T05:52:03Z</DateUtc></StartTime><FrequencyChanges><FrequencyChange><Frequency dt:dt="r8">2699960000</Frequency><Timestamp dt:dt="r8">5.54501551506869E+15</Timestamp><Cur…	좌우반구com(split BVF)_2-009-1	60.021	1.0.0.167	1	-1472659154	Professional	2.0.10.242	2.0.10.353	10-14-2020	2020-10-14 오전 5:52:03	14:52:03	2.0.10.248	232	2	{/}	시질	시	질	NULL	NULL	NULL	32	1	100	NULL	NULL	NULL	KSY3	List2	NULL	NULL	NULL	NULL	NULL	NULL	NULL	NULL	NULL	1	{/}	0	4	644363	0	{/}	493
좌우반구com(split BVF)_2	9	1	<?xml version="1.0"?>\n<Clock xmlns:dt="urn:schemas-microsoft-com:datatypes"><Description dt:dt="string">E-Prime Primary Realtime Clock</Description><StartTime><Timestamp dt:dt="int">0</Timestamp><DateUtc dt:dt="string">2020-10-14T05:52:03Z</DateUtc></StartTime><FrequencyChanges><FrequencyChange><Frequency dt:dt="r8">2699960000</Frequency><Timestamp dt:dt="r8">5.54501551506869E+15</Timestamp><Cur…	좌우반구com(split BVF)_2-009-1	60.021	1.0.0.167	1	-1472659154	Professional	2.0.10.242	2.0.10.353	10-14-2020	2020-10-14 오전 5:52:03	14:52:03	2.0.10.248	228	1	z	식비	식	비	NULL	NULL	NULL	81	1	96	NULL	NULL	NULL	KSY	List2	0		0	0	633467	183		0	0	1	z	0	3	633650	0	z	542
좌우반구com(split BVF)_2	9	1	<?xml version="1.0"?>\n<Clock xmlns:dt="urn:schemas-microsoft-com:datatypes"><Description dt:dt="string">E-Prime Primary Realtime Clock</Description><StartTime><Timestamp dt:dt="int">0</Timestamp><DateUtc dt:dt="string">2020-10-14T05:52:03Z</DateUtc></StartTime><FrequencyChanges><FrequencyChange><Frequency dt:dt="r8">2699960000</Frequency><Timestamp dt:dt="r8">5.54501551506869E+15</Timestamp><Cur…	좌우반구com(split BVF)_2-009-1	60.021	1.0.0.167	1	-1472659154	Professional	2.0.10.242	2.0.10.353	10-14-2020	2020-10-14 오전 5:52:03	14:52:03	2.0.10.248	104	2	{/}	식차	식	차	113	1	104	NULL	NULL	NULL	NULL	NULL	NULL	KSY3	List1	NULL	NULL	NULL	NULL	NULL	NULL	NULL	NULL	NULL	0	{/}	0	3	285954	0	z	313
좌우반구com(split BVF)_2	9	1	<?xml version="1.0"?>\n<Clock xmlns:dt="urn:schemas-microsoft-com:datatypes"><Description dt:dt="string">E-Prime Primary Realtime Clock</Description><StartTime><Timestamp dt:dt="int">0</Timestamp><DateUtc dt:dt="string">2020-10-14T05:52:03Z</DateUtc></StartTime><FrequencyChanges><FrequencyChange><Frequency dt:dt="r8">2699960000</Frequency><Timestamp dt:dt="r8">5.54501551506869E+15</Timestamp><Cur…	좌우반구com(split BVF)_2-009-1	60.021	1.0.0.167	1	-1472659154	Professional	2.0.10.242	2.0.10.353	10-14-2020	2020-10-14 오전 5:52:03	14:52:03	2.0.10.248	11	1	z	식탁	식	탁	46	1	11	NULL	NULL	NULL	NULL	NULL	NULL	KSY	List1	0		0	-1	37490	183		0	0	1	z	1	3	37673	0	z	398
좌우반구com(split BVF)_2	9	1	<?xml version="1.0"?>\n<Clock xmlns:dt="urn:schemas-microsoft-com:datatypes"><Description dt:dt="string">E-Prime Primary Realtime Clock</Description><StartTime><Timestamp dt:dt="int">0</Timestamp><DateUtc dt:dt="string">2020-10-14T05:52:03Z</DateUtc></StartTime><FrequencyChanges><FrequencyChange><Frequency dt:dt="r8">2699960000</Frequency><Timestamp dt:dt="r8">5.54501551506869E+15</Timestamp><Cur…	좌우반구com(split BVF)_2-009-1	60.021	1.0.0.167	1	-1472659154	Professional	2.0.10.242	2.0.10.353	10-14-2020	2020-10-14 오전 5:52:03	14:52:03	2.0.10.248	69	2	{/}	실락	실	락	21	1	69	NULL	NULL	NULL	NULL	NULL	NULL	KSY3	List1	NULL	NULL	NULL	NULL	NULL	NULL	NULL	NULL	NULL	0	{/}	0	4	193003	0	z	265
좌우반구com(split BVF)_2	9	1	<?xml version="1.0"?>\n<Clock xmlns:dt="urn:schemas-microsoft-com:datatypes"><Description dt:dt="string">E-Prime Primary Realtime Clock</Description><StartTime><Timestamp dt:dt="int">0</Timestamp><DateUtc dt:dt="string">2020-10-14T05:52:03Z</DateUtc></StartTime><FrequencyChanges><FrequencyChange><Frequency dt:dt="r8">2699960000</Frequency><Timestamp dt:dt="r8">5.54501551506869E+15</Timestamp><Cur…	좌우반구com(split BVF)_2-009-1	60.021	1.0.0.167	1	-1472659154	Professional	2.0.10.242	2.0.10.353	10-14-2020	2020-10-14 오전 5:52:03	14:52:03	2.0.10.248	352	2	{/}	실작	실	작	NULL	NULL	NULL	NULL	NULL	NULL	107	1	88	KSY2	List3	NULL	NULL	NULL	NULL	NULL	NULL	NULL	NULL	NULL	1	{/}	1	3	979996	0	{/}	401
좌우반구com(split BVF)_2	9	1	<?xml version="1.0"?>\n<Clock xmlns:dt="urn:schemas-microsoft-com:datatypes"><Description dt:dt="string">E-Prime Primary Realtime Clock</Description><StartTime><Timestamp dt:dt="int">0</Timestamp><DateUtc dt:dt="string">2020-10-14T05:52:03Z</DateUtc></StartTime><FrequencyChanges><FrequencyChange><Frequency dt:dt="r8">2699960000</Frequency><Timestamp dt:dt="r8">5.54501551506869E+15</Timestamp><Cur…	좌우반구com(split BVF)_2-009-1	60.021	1.0.0.167	1	-1472659154	Professional	2.0.10.242	2.0.10.353	10-14-2020	2020-10-14 오전 5:52:03	14:52:03	2.0.10.248	47	1	z	실험	실	험	36	1	47	NULL	NULL	NULL	NULL	NULL	NULL	KSY	List1	0		0	-1	135023	183		0	0	1	z	0	3	135206	0	z	295
좌우반구com(split BVF)_2	9	1	<?xml version="1.0"?>\n<Clock xmlns:dt="urn:schemas-microsoft-com:datatypes"><Description dt:dt="string">E-Prime Primary Realtime Clock</Description><StartTime><Timestamp dt:dt="int">0</Timestamp><DateUtc dt:dt="string">2020-10-14T05:52:03Z</DateUtc></StartTime><FrequencyChanges><FrequencyChange><Frequency dt:dt="r8">2699960000</Frequency><Timestamp dt:dt="r8">5.54501551506869E+15</Timestamp><Cur…	좌우반구com(split BVF)_2-009-1	60.021	1.0.0.167	1	-1472659154	Professional	2.0.10.242	2.0.10.353	10-14-2020	2020-10-14 오전 5:52:03	14:52:03	2.0.10.248	320	1	z	심복	심	복	NULL	NULL	NULL	NULL	NULL	NULL	66	1	56	KSY	List3	0		1	-1	893226	184		0	0	0	z	0	4	893410	0	{/}	412
좌우반구com(split BVF)_2	9	1	<?xml version="1.0"?>\n<Clock xmlns:dt="urn:schemas-microsoft-com:datatypes"><Description dt:dt="string">E-Prime Primary Realtime Clock</Description><StartTime><Timestamp dt:dt="int">0</Timestamp><DateUtc dt:dt="string">2020-10-14T05:52:03Z</DateUtc></StartTime><FrequencyChanges><FrequencyChange><Frequency dt:dt="r8">2699960000</Frequency><Timestamp dt:dt="r8">5.54501551506869E+15</Timestamp><Cur…	좌우반구com(split BVF)_2-009-1	60.021	1.0.0.167	1	-1472659154	Professional	2.0.10.242	2.0.10.353	10-14-2020	2020-10-14 오전 5:52:03	14:52:03	2.0.10.248	135	1	z	심신	심	신	NULL	NULL	NULL	2	1	3	NULL	NULL	NULL	KSY	List2	0		0	0	387852	183		0	0	1	z	0	3	388035	0	z	383
좌우반구com(split BVF)_2	9	1	<?xml version="1.0"?>\n<Clock xmlns:dt="urn:schemas-microsoft-com:datatypes"><Description dt:dt="string">E-Prime Primary Realtime Clock</Description><StartTime><Timestamp dt:dt="int">0</Timestamp><DateUtc dt:dt="string">2020-10-14T05:52:03Z</DateUtc></StartTime><FrequencyChanges><FrequencyChange><Frequency dt:dt="r8">2699960000</Frequency><Timestamp dt:dt="r8">5.54501551506869E+15</Timestamp><Cur…	좌우반구com(split BVF)_2-009-1	60.021	1.0.0.167	1	-1472659154	Professional	2.0.10.242	2.0.10.353	10-14-2020	2020-10-14 오전 5:52:03	14:52:03	2.0.10.248	366	2	{/}	압례	압	례	NULL	NULL	NULL	NULL	NULL	NULL	115	1	102	KSY	List3	0		0	0	1017017	183		0	0	1	{/}	0	3	1017200	0	{/}	413
좌우반구com(split BVF)_2	9	1	<?xml version="1.0"?>\n<Clock xmlns:dt="urn:schemas-microsoft-com:datatypes"><Description dt:dt="string">E-Prime Primary Realtime Clock</Description><StartTime><Timestamp dt:dt="int">0</Timestamp><DateUtc dt:dt="string">2020-10-14T05:52:03Z</DateUtc></StartTime><FrequencyChanges><FrequencyChange><Frequency dt:dt="r8">2699960000</Frequency><Timestamp dt:dt="r8">5.54501551506869E+15</Timestamp><Cur…	좌우반구com(split BVF)_2-009-1	60.021	1.0.0.167	1	-1472659154	Professional	2.0.10.242	2.0.10.353	10-14-2020	2020-10-14 오전 5:52:03	14:52:03	2.0.10.248	192	1	z	압축	압	축	NULL	NULL	NULL	48	1	60	NULL	NULL	NULL	KSY	List2	0		1	-1	537816	184		0	0	1	z	0	4	538000	0	z	425
좌우반구com(split BVF)_2	9	1	<?xml version="1.0"?>\n<Clock xmlns:dt="urn:schemas-microsoft-com:datatypes"><Description dt:dt="string">E-Prime Primary Realtime Clock</Description><StartTime><Timestamp dt:dt="int">0</Timestamp><DateUtc dt:dt="string">2020-10-14T05:52:03Z</DateUtc></StartTime><FrequencyChanges><FrequencyChange><Frequency dt:dt="r8">2699960000</Frequency><Timestamp dt:dt="r8">5.54501551506869E+15</Timestamp><Cur…	좌우반구com(split BVF)_2-009-1	60.021	1.0.0.167	1	-1472659154	Professional	2.0.10.242	2.0.10.353	10-14-2020	2020-10-14 오전 5:52:03	14:52:03	2.0.10.248	369	2	{/}	양간	양	간	NULL	NULL	NULL	NULL	NULL	NULL	131	1	105	KSY	List3	0		1	-1	1024997	184		0	0	1	{/}	0	4	1025181	0	{/}	464
좌우반구com(split BVF)_2	9	1	<?xml version="1.0"?>\n<Clock xmlns:dt="urn:schemas-microsoft-com:datatypes"><Description dt:dt="string">E-Prime Primary Realtime Clock</Description><StartTime><Timestamp dt:dt="int">0</Timestamp><DateUtc dt:dt="string">2020-10-14T05:52:03Z</DateUtc></StartTime><FrequencyChanges><FrequencyChange><Frequency dt:dt="r8">2699960000</Frequency><Timestamp dt:dt="r8">5.54501551506869E+15</Timestamp><Cur…	좌우반구com(split BVF)_2-009-1	60.021	1.0.0.167	1	-1472659154	Professional	2.0.10.242	2.0.10.353	10-14-2020	2020-10-14 오전 5:52:03	14:52:03	2.0.10.248	144	2	{/}	양급	양	급	NULL	NULL	NULL	8	1	12	NULL	NULL	NULL	KSY3	List2	NULL	NULL	NULL	NULL	NULL	NULL	NULL	NULL	NULL	1	{/}	0	3	411127	0	{/}	459
좌우반구com(split BVF)_2	9	1	<?xml version="1.0"?>\n<Clock xmlns:dt="urn:schemas-microsoft-com:datatypes"><Description dt:dt="string">E-Prime Primary Realtime Clock</Description><StartTime><Timestamp dt:dt="int">0</Timestamp><DateUtc dt:dt="string">2020-10-14T05:52:03Z</DateUtc></StartTime><FrequencyChanges><FrequencyChange><Frequency dt:dt="r8">2699960000</Frequency><Timestamp dt:dt="r8">5.54501551506869E+15</Timestamp><Cur…	좌우반구com(split BVF)_2-009-1	60.021	1.0.0.167	1	-1472659154	Professional	2.0.10.242	2.0.10.353	10-14-2020	2020-10-14 오전 5:52:03	14:52:03	2.0.10.248	302	1	z	양념	양	념	NULL	NULL	NULL	NULL	NULL	NULL	10	1	38	KSY	List3	0		0	0	845460	183		0	0	1	z	0	3	845643	0	z	412
좌우반구com(split BVF)_2	9	1	<?xml version="1.0"?>\n<Clock xmlns:dt="urn:schemas-microsoft-com:datatypes"><Description dt:dt="string">E-Prime Primary Realtime Clock</Description><StartTime><Timestamp dt:dt="int">0</Timestamp><DateUtc dt:dt="string">2020-10-14T05:52:03Z</DateUtc></StartTime><FrequencyChanges><FrequencyChange><Frequency dt:dt="r8">2699960000</Frequency><Timestamp dt:dt="r8">5.54501551506869E+15</Timestamp><Cur…	좌우반구com(split BVF)_2-009-1	60.021	1.0.0.167	1	-1472659154	Professional	2.0.10.242	2.0.10.353	10-14-2020	2020-10-14 오전 5:52:03	14:52:03	2.0.10.248	87	2	{/}	양최	양	최	125	1	87	NULL	NULL	NULL	NULL	NULL	NULL	KSY	List1	0		0	0	241503	183		0	0	1	{/}	0	3	241686	0	{/}	438
좌우반구com(split BVF)_2	9	1	<?xml version="1.0"?>\n<Clock xmlns:dt="urn:schemas-microsoft-com:datatypes"><Description dt:dt="string">E-Prime Primary Realtime Clock</Description><StartTime><Timestamp dt:dt="int">0</Timestamp><DateUtc dt:dt="string">2020-10-14T05:52:03Z</DateUtc></StartTime><FrequencyChanges><FrequencyChange><Frequency dt:dt="r8">2699960000</Frequency><Timestamp dt:dt="r8">5.54501551506869E+15</Timestamp><Cur…	좌우반구com(split BVF)_2-009-1	60.021	1.0.0.167	1	-1472659154	Professional	2.0.10.242	2.0.10.353	10-14-2020	2020-10-14 오전 5:52:03	14:52:03	2.0.10.248	22	1	z	어휘	어	휘	99	1	22	NULL	NULL	NULL	NULL	NULL	NULL	KSY	List1	0		0	0	68113	183		0	0	1	z	0	3	68296	0	z	513
좌우반구com(split BVF)_2	9	1	<?xml version="1.0"?>\n<Clock xmlns:dt="urn:schemas-microsoft-com:datatypes"><Description dt:dt="string">E-Prime Primary Realtime Clock</Description><StartTime><Timestamp dt:dt="int">0</Timestamp><DateUtc dt:dt="string">2020-10-14T05:52:03Z</DateUtc></StartTime><FrequencyChanges><FrequencyChange><Frequency dt:dt="r8">2699960000</Frequency><Timestamp dt:dt="r8">5.54501551506869E+15</Timestamp><Cur…	좌우반구com(split BVF)_2-009-1	60.021	1.0.0.167	1	-1472659154	Professional	2.0.10.242	2.0.10.353	10-14-2020	2020-10-14 오전 5:52:03	14:52:03	2.0.10.248	289	2	{/}	엄도	엄	도	NULL	NULL	NULL	NULL	NULL	NULL	91	1	25	KSY2	List3	NULL	NULL	NULL	NULL	NULL	NULL	NULL	NULL	NULL	1	{/}	0	4	810772	0	{/}	403
좌우반구com(split BVF)_2	9	1	<?xml version="1.0"?>\n<Clock xmlns:dt="urn:schemas-microsoft-com:datatypes"><Description dt:dt="string">E-Prime Primary Realtime Clock</Description><StartTime><Timestamp dt:dt="int">0</Timestamp><DateUtc dt:dt="string">2020-10-14T05:52:03Z</DateUtc></StartTime><FrequencyChanges><FrequencyChange><Frequency dt:dt="r8">2699960000</Frequency><Timestamp dt:dt="r8">5.54501551506869E+15</Timestamp><Cur…	좌우반구com(split BVF)_2-009-1	60.021	1.0.0.167	1	-1472659154	Professional	2.0.10.242	2.0.10.353	10-14-2020	2020-10-14 오전 5:52:03	14:52:03	2.0.10.248	159	1	z	엄마	엄	마	NULL	NULL	NULL	12	1	27	NULL	NULL	NULL	KSY	List2	0		1	-1	450163	184		0	0	1	z	0	4	450347	0	z	313
좌우반구com(split BVF)_2	9	1	<?xml version="1.0"?>\n<Clock xmlns:dt="urn:schemas-microsoft-com:datatypes"><Description dt:dt="string">E-Prime Primary Realtime Clock</Description><StartTime><Timestamp dt:dt="int">0</Timestamp><DateUtc dt:dt="string">2020-10-14T05:52:03Z</DateUtc></StartTime><FrequencyChanges><FrequencyChange><Frequency dt:dt="r8">2699960000</Frequency><Timestamp dt:dt="r8">5.54501551506869E+15</Timestamp><Cur…	좌우반구com(split BVF)_2-009-1	60.021	1.0.0.167	1	-1472659154	Professional	2.0.10.242	2.0.10.353	10-14-2020	2020-10-14 오전 5:52:03	14:52:03	2.0.10.248	146	2	{/}	엇압	엇	압	NULL	NULL	NULL	11	1	14	NULL	NULL	NULL	KSY2	List2	NULL	NULL	NULL	NULL	NULL	NULL	NULL	NULL	NULL	1	{/}	0	3	416392	0	{/}	389
좌우반구com(split BVF)_2	9	1	<?xml version="1.0"?>\n<Clock xmlns:dt="urn:schemas-microsoft-com:datatypes"><Description dt:dt="string">E-Prime Primary Realtime Clock</Description><StartTime><Timestamp dt:dt="int">0</Timestamp><DateUtc dt:dt="string">2020-10-14T05:52:03Z</DateUtc></StartTime><FrequencyChanges><FrequencyChange><Frequency dt:dt="r8">2699960000</Frequency><Timestamp dt:dt="r8">5.54501551506869E+15</Timestamp><Cur…	좌우반구com(split BVF)_2-009-1	60.021	1.0.0.167	1	-1472659154	Professional	2.0.10.242	2.0.10.353	10-14-2020	2020-10-14 오전 5:52:03	14:52:03	2.0.10.248	169	2	{/}	여별	여	별	NULL	NULL	NULL	87	1	37	NULL	NULL	NULL	KSY2	List2	NULL	NULL	NULL	NULL	NULL	NULL	NULL	NULL	NULL	0	{/}	0	3	477154	0	z	832
좌우반구com(split BVF)_2	9	1	<?xml version="1.0"?>\n<Clock xmlns:dt="urn:schemas-microsoft-com:datatypes"><Description dt:dt="string">E-Prime Primary Realtime Clock</Description><StartTime><Timestamp dt:dt="int">0</Timestamp><DateUtc dt:dt="string">2020-10-14T05:52:03Z</DateUtc></StartTime><FrequencyChanges><FrequencyChange><Frequency dt:dt="r8">2699960000</Frequency><Timestamp dt:dt="r8">5.54501551506869E+15</Timestamp><Cur…	좌우반구com(split BVF)_2-009-1	60.021	1.0.0.167	1	-1472659154	Professional	2.0.10.242	2.0.10.353	10-14-2020	2020-10-14 오전 5:52:03	14:52:03	2.0.10.248	327	2	{/}	여본	여	본	NULL	NULL	NULL	NULL	NULL	NULL	20	1	63	KSY3	List3	NULL	NULL	NULL	NULL	NULL	NULL	NULL	NULL	NULL	0	{/}	0	4	912520	0	z	582
좌우반구com(split BVF)_2	9	1	<?xml version="1.0"?>\n<Clock xmlns:dt="urn:schemas-microsoft-com:datatypes"><Description dt:dt="string">E-Prime Primary Realtime Clock</Description><StartTime><Timestamp dt:dt="int">0</Timestamp><DateUtc dt:dt="string">2020-10-14T05:52:03Z</DateUtc></StartTime><FrequencyChanges><FrequencyChange><Frequency dt:dt="r8">2699960000</Frequency><Timestamp dt:dt="r8">5.54501551506869E+15</Timestamp><Cur…	좌우반구com(split BVF)_2-009-1	60.021	1.0.0.167	1	-1472659154	Professional	2.0.10.242	2.0.10.353	10-14-2020	2020-10-14 오전 5:52:03	14:52:03	2.0.10.248	329	1	z	여생	여	생	NULL	NULL	NULL	NULL	NULL	NULL	43	1	65	KSY	List3	0		1	-1	917701	184		0	0	1	z	0	4	917885	0	z	433
좌우반구com(split BVF)_2	9	1	<?xml version="1.0"?>\n<Clock xmlns:dt="urn:schemas-microsoft-com:datatypes"><Description dt:dt="string">E-Prime Primary Realtime Clock</Description><StartTime><Timestamp dt:dt="int">0</Timestamp><DateUtc dt:dt="string">2020-10-14T05:52:03Z</DateUtc></StartTime><FrequencyChanges><FrequencyChange><Frequency dt:dt="r8">2699960000</Frequency><Timestamp dt:dt="r8">5.54501551506869E+15</Timestamp><Cur…	좌우반구com(split BVF)_2-009-1	60.021	1.0.0.167	1	-1472659154	Professional	2.0.10.242	2.0.10.353	10-14-2020	2020-10-14 오전 5:52:03	14:52:03	2.0.10.248	85	2	{/}	열례	열	례	25	1	85	NULL	NULL	NULL	NULL	NULL	NULL	KSY3	List1	NULL	NULL	NULL	NULL	NULL	NULL	NULL	NULL	NULL	1	{/}	0	3	236471	0	{/}	469
좌우반구com(split BVF)_2	9	1	<?xml version="1.0"?>\n<Clock xmlns:dt="urn:schemas-microsoft-com:datatypes"><Description dt:dt="string">E-Prime Primary Realtime Clock</Description><StartTime><Timestamp dt:dt="int">0</Timestamp><DateUtc dt:dt="string">2020-10-14T05:52:03Z</DateUtc></StartTime><FrequencyChanges><FrequencyChange><Frequency dt:dt="r8">2699960000</Frequency><Timestamp dt:dt="r8">5.54501551506869E+15</Timestamp><Cur…	좌우반구com(split BVF)_2-009-1	60.021	1.0.0.167	1	-1472659154	Professional	2.0.10.242	2.0.10.353	10-14-2020	2020-10-14 오전 5:52:03	14:52:03	2.0.10.248	236	2	{/}	열박	열	박	NULL	NULL	NULL	13	1	104	NULL	NULL	NULL	KSY3	List2	NULL	NULL	NULL	NULL	NULL	NULL	NULL	NULL	NULL	1	{/}	0	4	655176	0	{/}	408
좌우반구com(split BVF)_2	9	1	<?xml version="1.0"?>\n<Clock xmlns:dt="urn:schemas-microsoft-com:datatypes"><Description dt:dt="string">E-Prime Primary Realtime Clock</Description><StartTime><Timestamp dt:dt="int">0</Timestamp><DateUtc dt:dt="string">2020-10-14T05:52:03Z</DateUtc></StartTime><FrequencyChanges><FrequencyChange><Frequency dt:dt="r8">2699960000</Frequency><Timestamp dt:dt="r8">5.54501551506869E+15</Timestamp><Cur…	좌우반구com(split BVF)_2-009-1	60.021	1.0.0.167	1	-1472659154	Professional	2.0.10.242	2.0.10.353	10-14-2020	2020-10-14 오전 5:52:03	14:52:03	2.0.10.248	27	2	{/}	열응	열	응	108	1	27	NULL	NULL	NULL	NULL	NULL	NULL	KSY	List1	0		1	-1	80908	184		0	0	1	{/}	0	4	81092	0	{/}	529
좌우반구com(split BVF)_2	9	1	<?xml version="1.0"?>\n<Clock xmlns:dt="urn:schemas-microsoft-com:datatypes"><Description dt:dt="string">E-Prime Primary Realtime Clock</Description><StartTime><Timestamp dt:dt="int">0</Timestamp><DateUtc dt:dt="string">2020-10-14T05:52:03Z</DateUtc></StartTime><FrequencyChanges><FrequencyChange><Frequency dt:dt="r8">2699960000</Frequency><Timestamp dt:dt="r8">5.54501551506869E+15</Timestamp><Cur…	좌우반구com(split BVF)_2-009-1	60.021	1.0.0.167	1	-1472659154	Professional	2.0.10.242	2.0.10.353	10-14-2020	2020-10-14 오전 5:52:03	14:52:03	2.0.10.248	376	1	z	열정	열	정	NULL	NULL	NULL	NULL	NULL	NULL	3	1	112	KSY	List3	0		0	-1	1043591	183		0	0	1	z	0	3	1043774	0	z	288
좌우반구com(split BVF)_2	9	1	<?xml version="1.0"?>\n<Clock xmlns:dt="urn:schemas-microsoft-com:datatypes"><Description dt:dt="string">E-Prime Primary Realtime Clock</Description><StartTime><Timestamp dt:dt="int">0</Timestamp><DateUtc dt:dt="string">2020-10-14T05:52:03Z</DateUtc></StartTime><FrequencyChanges><FrequencyChange><Frequency dt:dt="r8">2699960000</Frequency><Timestamp dt:dt="r8">5.54501551506869E+15</Timestamp><Cur…	좌우반구com(split BVF)_2-009-1	60.021	1.0.0.167	1	-1472659154	Professional	2.0.10.242	2.0.10.353	10-14-2020	2020-10-14 오전 5:52:03	14:52:03	2.0.10.248	113	1	z	오류	오	류	107	1	113	NULL	NULL	NULL	NULL	NULL	NULL	KSY	List1	0		0	-1	310662	183		0	0	1	z	0	3	310845	0	z	376
좌우반구com(split BVF)_2	9	1	<?xml version="1.0"?>\n<Clock xmlns:dt="urn:schemas-microsoft-com:datatypes"><Description dt:dt="string">E-Prime Primary Realtime Clock</Description><StartTime><Timestamp dt:dt="int">0</Timestamp><DateUtc dt:dt="string">2020-10-14T05:52:03Z</DateUtc></StartTime><FrequencyChanges><FrequencyChange><Frequency dt:dt="r8">2699960000</Frequency><Timestamp dt:dt="r8">5.54501551506869E+15</Timestamp><Cur…	좌우반구com(split BVF)_2-009-1	60.021	1.0.0.167	1	-1472659154	Professional	2.0.10.242	2.0.10.353	10-14-2020	2020-10-14 오전 5:52:03	14:52:03	2.0.10.248	315	1	z	오해	오	해	NULL	NULL	NULL	NULL	NULL	NULL	12	1	51	KSY	List3	0		1	-1	879814	184		0	0	1	z	0	4	879998	0	z	328
좌우반구com(split BVF)_2	9	1	<?xml version="1.0"?>\n<Clock xmlns:dt="urn:schemas-microsoft-com:datatypes"><Description dt:dt="string">E-Prime Primary Realtime Clock</Description><StartTime><Timestamp dt:dt="int">0</Timestamp><DateUtc dt:dt="string">2020-10-14T05:52:03Z</DateUtc></StartTime><FrequencyChanges><FrequencyChange><Frequency dt:dt="r8">2699960000</Frequency><Timestamp dt:dt="r8">5.54501551506869E+15</Timestamp><Cur…	좌우반구com(split BVF)_2-009-1	60.021	1.0.0.167	1	-1472659154	Professional	2.0.10.242	2.0.10.353	10-14-2020	2020-10-14 오전 5:52:03	14:52:03	2.0.10.248	102	2	{/}	외보	외	보	101	1	102	NULL	NULL	NULL	NULL	NULL	NULL	KSY	List1	0		0	0	280856	183		0	0	0	{/}	0	3	281039	0	z	213
좌우반구com(split BVF)_2	9	1	<?xml version="1.0"?>\n<Clock xmlns:dt="urn:schemas-microsoft-com:datatypes"><Description dt:dt="string">E-Prime Primary Realtime Clock</Description><StartTime><Timestamp dt:dt="int">0</Timestamp><DateUtc dt:dt="string">2020-10-14T05:52:03Z</DateUtc></StartTime><FrequencyChanges><FrequencyChange><Frequency dt:dt="r8">2699960000</Frequency><Timestamp dt:dt="r8">5.54501551506869E+15</Timestamp><Cur…	좌우반구com(split BVF)_2-009-1	60.021	1.0.0.167	1	-1472659154	Professional	2.0.10.242	2.0.10.353	10-14-2020	2020-10-14 오전 5:52:03	14:52:03	2.0.10.248	363	1	z	외부	외	부	NULL	NULL	NULL	NULL	NULL	NULL	35	1	99	KSY	List3	0		0	-1	1009386	183		0	0	1	z	0	3	1009569	0	z	310
좌우반구com(split BVF)_2	9	1	<?xml version="1.0"?>\n<Clock xmlns:dt="urn:schemas-microsoft-com:datatypes"><Description dt:dt="string">E-Prime Primary Realtime Clock</Description><StartTime><Timestamp dt:dt="int">0</Timestamp><DateUtc dt:dt="string">2020-10-14T05:52:03Z</DateUtc></StartTime><FrequencyChanges><FrequencyChange><Frequency dt:dt="r8">2699960000</Frequency><Timestamp dt:dt="r8">5.54501551506869E+15</Timestamp><Cur…	좌우반구com(split BVF)_2-009-1	60.021	1.0.0.167	1	-1472659154	Professional	2.0.10.242	2.0.10.353	10-14-2020	2020-10-14 오전 5:52:03	14:52:03	2.0.10.248	108	2	{/}	요명	요	명	120	1	108	NULL	NULL	NULL	NULL	NULL	NULL	KSY2	List1	NULL	NULL	NULL	NULL	NULL	NULL	NULL	NULL	NULL	1	{/}	0	3	296350	0	{/}	741
좌우반구com(split BVF)_2	9	1	<?xml version="1.0"?>\n<Clock xmlns:dt="urn:schemas-microsoft-com:datatypes"><Description dt:dt="string">E-Prime Primary Realtime Clock</Description><StartTime><Timestamp dt:dt="int">0</Timestamp><DateUtc dt:dt="string">2020-10-14T05:52:03Z</DateUtc></StartTime><FrequencyChanges><FrequencyChange><Frequency dt:dt="r8">2699960000</Frequency><Timestamp dt:dt="r8">5.54501551506869E+15</Timestamp><Cur…	좌우반구com(split BVF)_2-009-1	60.021	1.0.0.167	1	-1472659154	Professional	2.0.10.242	2.0.10.353	10-14-2020	2020-10-14 오전 5:52:03	14:52:03	2.0.10.248	308	1	z	요소	요	소	NULL	NULL	NULL	NULL	NULL	NULL	101	1	44	KSY	List3	0		0	0	861571	183		0	0	1	z	0	3	861754	0	z	405
좌우반구com(split BVF)_2	9	1	<?xml version="1.0"?>\n<Clock xmlns:dt="urn:schemas-microsoft-com:datatypes"><Description dt:dt="string">E-Prime Primary Realtime Clock</Description><StartTime><Timestamp dt:dt="int">0</Timestamp><DateUtc dt:dt="string">2020-10-14T05:52:03Z</DateUtc></StartTime><FrequencyChanges><FrequencyChange><Frequency dt:dt="r8">2699960000</Frequency><Timestamp dt:dt="r8">5.54501551506869E+15</Timestamp><Cur…	좌우반구com(split BVF)_2-009-1	60.021	1.0.0.167	1	-1472659154	Professional	2.0.10.242	2.0.10.353	10-14-2020	2020-10-14 오전 5:52:03	14:52:03	2.0.10.248	346	1	z	요청	요	청	NULL	NULL	NULL	NULL	NULL	NULL	32	1	82	KSY	List3	0		0	0	963719	183		0	0	1	z	0	3	963902	0	z	241
좌우반구com(split BVF)_2	9	1	<?xml version="1.0"?>\n<Clock xmlns:dt="urn:schemas-microsoft-com:datatypes"><Description dt:dt="string">E-Prime Primary Realtime Clock</Description><StartTime><Timestamp dt:dt="int">0</Timestamp><DateUtc dt:dt="string">2020-10-14T05:52:03Z</DateUtc></StartTime><FrequencyChanges><FrequencyChange><Frequency dt:dt="r8">2699960000</Frequency><Timestamp dt:dt="r8">5.54501551506869E+15</Timestamp><Cur…	좌우반구com(split BVF)_2-009-1	60.021	1.0.0.167	1	-1472659154	Professional	2.0.10.242	2.0.10.353	10-14-2020	2020-10-14 오전 5:52:03	14:52:03	2.0.10.248	168	2	{/}	용스	용	스	NULL	NULL	NULL	17	1	36	NULL	NULL	NULL	KSY2	List2	NULL	NULL	NULL	NULL	NULL	NULL	NULL	NULL	NULL	1	{/}	0	4	474472	0	{/}	474
좌우반구com(split BVF)_2	9	1	<?xml version="1.0"?>\n<Clock xmlns:dt="urn:schemas-microsoft-com:datatypes"><Description dt:dt="string">E-Prime Primary Realtime Clock</Description><StartTime><Timestamp dt:dt="int">0</Timestamp><DateUtc dt:dt="string">2020-10-14T05:52:03Z</DateUtc></StartTime><FrequencyChanges><FrequencyChange><Frequency dt:dt="r8">2699960000</Frequency><Timestamp dt:dt="r8">5.54501551506869E+15</Timestamp><Cur…	좌우반구com(split BVF)_2-009-1	60.021	1.0.0.167	1	-1472659154	Professional	2.0.10.242	2.0.10.353	10-14-2020	2020-10-14 오전 5:52:03	14:52:03	2.0.10.248	355	1	z	용어	용	어	NULL	NULL	NULL	NULL	NULL	NULL	73	1	91	KSY	List3	0		1	-1	988193	184		0	0	1	z	0	4	988377	0	z	326
좌우반구com(split BVF)_2	9	1	<?xml version="1.0"?>\n<Clock xmlns:dt="urn:schemas-microsoft-com:datatypes"><Description dt:dt="string">E-Prime Primary Realtime Clock</Description><StartTime><Timestamp dt:dt="int">0</Timestamp><DateUtc dt:dt="string">2020-10-14T05:52:03Z</DateUtc></StartTime><FrequencyChanges><FrequencyChange><Frequency dt:dt="r8">2699960000</Frequency><Timestamp dt:dt="r8">5.54501551506869E+15</Timestamp><Cur…	좌우반구com(split BVF)_2-009-1	60.021	1.0.0.167	1	-1472659154	Professional	2.0.10.242	2.0.10.353	10-14-2020	2020-10-14 오전 5:52:03	14:52:03	2.0.10.248	117	1	z	우려	우	려	71	1	117	NULL	NULL	NULL	NULL	NULL	NULL	KSY	List1	0		0	0	321392	183		0	0	1	z	0	3	321575	0	z	376
좌우반구com(split BVF)_2	9	1	<?xml version="1.0"?>\n<Clock xmlns:dt="urn:schemas-microsoft-com:datatypes"><Description dt:dt="string">E-Prime Primary Realtime Clock</Description><StartTime><Timestamp dt:dt="int">0</Timestamp><DateUtc dt:dt="string">2020-10-14T05:52:03Z</DateUtc></StartTime><FrequencyChanges><FrequencyChange><Frequency dt:dt="r8">2699960000</Frequency><Timestamp dt:dt="r8">5.54501551506869E+15</Timestamp><Cur…	좌우반구com(split BVF)_2-009-1	60.021	1.0.0.167	1	-1472659154	Professional	2.0.10.242	2.0.10.353	10-14-2020	2020-10-14 오전 5:52:03	14:52:03	2.0.10.248	270	2	{/}	운국	운	국	NULL	NULL	NULL	NULL	NULL	NULL	37	1	6	KSY2	List3	NULL	NULL	NULL	NULL	NULL	NULL	NULL	NULL	NULL	1	{/}	0	3	761239	0	{/}	480
좌우반구com(split BVF)_2	9	1	<?xml version="1.0"?>\n<Clock xmlns:dt="urn:schemas-microsoft-com:datatypes"><Description dt:dt="string">E-Prime Primary Realtime Clock</Description><StartTime><Timestamp dt:dt="int">0</Timestamp><DateUtc dt:dt="string">2020-10-14T05:52:03Z</DateUtc></StartTime><FrequencyChanges><FrequencyChange><Frequency dt:dt="r8">2699960000</Frequency><Timestamp dt:dt="r8">5.54501551506869E+15</Timestamp><Cur…	좌우반구com(split BVF)_2-009-1	60.021	1.0.0.167	1	-1472659154	Professional	2.0.10.242	2.0.10.353	10-14-2020	2020-10-14 오전 5:52:03	14:52:03	2.0.10.248	196	2	{/}	운속	운	속	NULL	NULL	NULL	131	1	64	NULL	NULL	NULL	KSY3	List2	NULL	NULL	NULL	NULL	NULL	NULL	NULL	NULL	NULL	1	{/}	0	3	548496	0	{/}	425
좌우반구com(split BVF)_2	9	1	<?xml version="1.0"?>\n<Clock xmlns:dt="urn:schemas-microsoft-com:datatypes"><Description dt:dt="string">E-Prime Primary Realtime Clock</Description><StartTime><Timestamp dt:dt="int">0</Timestamp><DateUtc dt:dt="string">2020-10-14T05:52:03Z</DateUtc></StartTime><FrequencyChanges><FrequencyChange><Frequency dt:dt="r8">2699960000</Frequency><Timestamp dt:dt="r8">5.54501551506869E+15</Timestamp><Cur…	좌우반구com(split BVF)_2-009-1	60.021	1.0.0.167	1	-1472659154	Professional	2.0.10.242	2.0.10.353	10-14-2020	2020-10-14 오전 5:52:03	14:52:03	2.0.10.248	121	1	z	원리	원	리	128	1	121	NULL	NULL	NULL	NULL	NULL	NULL	KSY	List1	0		0	-1	331871	183		0	0	1	z	1	3	332054	0	z	360
좌우반구com(split BVF)_2	9	1	<?xml version="1.0"?>\n<Clock xmlns:dt="urn:schemas-microsoft-com:datatypes"><Description dt:dt="string">E-Prime Primary Realtime Clock</Description><StartTime><Timestamp dt:dt="int">0</Timestamp><DateUtc dt:dt="string">2020-10-14T05:52:03Z</DateUtc></StartTime><FrequencyChanges><FrequencyChange><Frequency dt:dt="r8">2699960000</Frequency><Timestamp dt:dt="r8">5.54501551506869E+15</Timestamp><Cur…	좌우반구com(split BVF)_2-009-1	60.021	1.0.0.167	1	-1472659154	Professional	2.0.10.242	2.0.10.353	10-14-2020	2020-10-14 오전 5:52:03	14:52:03	2.0.10.248	75	1	z	원인	원	인	69	1	75	NULL	NULL	NULL	NULL	NULL	NULL	KSY	List1	0		0	0	209314	183		0	0	1	z	0	3	209497	0	z	316
좌우반구com(split BVF)_2	9	1	<?xml version="1.0"?>\n<Clock xmlns:dt="urn:schemas-microsoft-com:datatypes"><Description dt:dt="string">E-Prime Primary Realtime Clock</Description><StartTime><Timestamp dt:dt="int">0</Timestamp><DateUtc dt:dt="string">2020-10-14T05:52:03Z</DateUtc></StartTime><FrequencyChanges><FrequencyChange><Frequency dt:dt="r8">2699960000</Frequency><Timestamp dt:dt="r8">5.54501551506869E+15</Timestamp><Cur…	좌우반구com(split BVF)_2-009-1	60.021	1.0.0.167	1	-1472659154	Professional	2.0.10.242	2.0.10.353	10-14-2020	2020-10-14 오전 5:52:03	14:52:03	2.0.10.248	111	1	z	원장	원	장	56	1	111	NULL	NULL	NULL	NULL	NULL	NULL	KSY	List1	0		0	0	304731	183		0	0	1	z	0	3	304914	0	z	380
좌우반구com(split BVF)_2	9	1	<?xml version="1.0"?>\n<Clock xmlns:dt="urn:schemas-microsoft-com:datatypes"><Description dt:dt="string">E-Prime Primary Realtime Clock</Description><StartTime><Timestamp dt:dt="int">0</Timestamp><DateUtc dt:dt="string">2020-10-14T05:52:03Z</DateUtc></StartTime><FrequencyChanges><FrequencyChange><Frequency dt:dt="r8">2699960000</Frequency><Timestamp dt:dt="r8">5.54501551506869E+15</Timestamp><Cur…	좌우반구com(split BVF)_2-009-1	60.021	1.0.0.167	1	-1472659154	Professional	2.0.10.242	2.0.10.353	10-14-2020	2020-10-14 오전 5:52:03	14:52:03	2.0.10.248	110	2	{/}	원착	원	착	89	1	110	NULL	NULL	NULL	NULL	NULL	NULL	KSY	List1	0		0	-1	301865	183		0	0	0	{/}	0	3	302048	0	z	667
좌우반구com(split BVF)_2	9	1	<?xml version="1.0"?>\n<Clock xmlns:dt="urn:schemas-microsoft-com:datatypes"><Description dt:dt="string">E-Prime Primary Realtime Clock</Description><StartTime><Timestamp dt:dt="int">0</Timestamp><DateUtc dt:dt="string">2020-10-14T05:52:03Z</DateUtc></StartTime><FrequencyChanges><FrequencyChange><Frequency dt:dt="r8">2699960000</Frequency><Timestamp dt:dt="r8">5.54501551506869E+15</Timestamp><Cur…	좌우반구com(split BVF)_2-009-1	60.021	1.0.0.167	1	-1472659154	Professional	2.0.10.242	2.0.10.353	10-14-2020	2020-10-14 오전 5:52:03	14:52:03	2.0.10.248	170	1	z	원형	원	형	NULL	NULL	NULL	28	1	38	NULL	NULL	NULL	KSY	List2	0		0	-1	480003	183		0	0	1	z	1	3	480186	0	z	488
좌우반구com(split BVF)_2	9	1	<?xml version="1.0"?>\n<Clock xmlns:dt="urn:schemas-microsoft-com:datatypes"><Description dt:dt="string">E-Prime Primary Realtime Clock</Description><StartTime><Timestamp dt:dt="int">0</Timestamp><DateUtc dt:dt="string">2020-10-14T05:52:03Z</DateUtc></StartTime><FrequencyChanges><FrequencyChange><Frequency dt:dt="r8">2699960000</Frequency><Timestamp dt:dt="r8">5.54501551506869E+15</Timestamp><Cur…	좌우반구com(split BVF)_2-009-1	60.021	1.0.0.167	1	-1472659154	Professional	2.0.10.242	2.0.10.353	10-14-2020	2020-10-14 오전 5:52:03	14:52:03	2.0.10.248	345	2	{/}	위절	위	절	NULL	NULL	NULL	NULL	NULL	NULL	16	1	81	KSY	List3	0		0	0	961020	183		0	0	1	{/}	0	3	961203	0	{/}	484
좌우반구com(split BVF)_2	9	1	<?xml version="1.0"?>\n<Clock xmlns:dt="urn:schemas-microsoft-com:datatypes"><Description dt:dt="string">E-Prime Primary Realtime Clock</Description><StartTime><Timestamp dt:dt="int">0</Timestamp><DateUtc dt:dt="string">2020-10-14T05:52:03Z</DateUtc></StartTime><FrequencyChanges><FrequencyChange><Frequency dt:dt="r8">2699960000</Frequency><Timestamp dt:dt="r8">5.54501551506869E+15</Timestamp><Cur…	좌우반구com(split BVF)_2-009-1	60.021	1.0.0.167	1	-1472659154	Professional	2.0.10.242	2.0.10.353	10-14-2020	2020-10-14 오전 5:52:03	14:52:03	2.0.10.248	313	1	z	유형	유	형	NULL	NULL	NULL	NULL	NULL	NULL	132	1	49	KSY	List3	0		0	-1	874683	183		0	0	1	z	0	3	874866	0	z	372
좌우반구com(split BVF)_2	9	1	<?xml version="1.0"?>\n<Clock xmlns:dt="urn:schemas-microsoft-com:datatypes"><Description dt:dt="string">E-Prime Primary Realtime Clock</Description><StartTime><Timestamp dt:dt="int">0</Timestamp><DateUtc dt:dt="string">2020-10-14T05:52:03Z</DateUtc></StartTime><FrequencyChanges><FrequencyChange><Frequency dt:dt="r8">2699960000</Frequency><Timestamp dt:dt="r8">5.54501551506869E+15</Timestamp><Cur…	좌우반구com(split BVF)_2-009-1	60.021	1.0.0.167	1	-1472659154	Professional	2.0.10.242	2.0.10.353	10-14-2020	2020-10-14 오전 5:52:03	14:52:03	2.0.10.248	61	1	z	음식	음	식	11	1	61	NULL	NULL	NULL	NULL	NULL	NULL	KSY	List1	0		0	-1	172693	183		0	0	1	z	1	3	172876	0	z	281
좌우반구com(split BVF)_2	9	1	<?xml version="1.0"?>\n<Clock xmlns:dt="urn:schemas-microsoft-com:datatypes"><Description dt:dt="string">E-Prime Primary Realtime Clock</Description><StartTime><Timestamp dt:dt="int">0</Timestamp><DateUtc dt:dt="string">2020-10-14T05:52:03Z</DateUtc></StartTime><FrequencyChanges><FrequencyChange><Frequency dt:dt="r8">2699960000</Frequency><Timestamp dt:dt="r8">5.54501551506869E+15</Timestamp><Cur…	좌우반구com(split BVF)_2-009-1	60.021	1.0.0.167	1	-1472659154	Professional	2.0.10.242	2.0.10.353	10-14-2020	2020-10-14 오전 5:52:03	14:52:03	2.0.10.248	98	2	{/}	음안	음	안	85	1	98	NULL	NULL	NULL	NULL	NULL	NULL	KSY3	List1	NULL	NULL	NULL	NULL	NULL	NULL	NULL	NULL	NULL	1	{/}	0	4	270043	0	{/}	809
좌우반구com(split BVF)_2	9	1	<?xml version="1.0"?>\n<Clock xmlns:dt="urn:schemas-microsoft-com:datatypes"><Description dt:dt="string">E-Prime Primary Realtime Clock</Description><StartTime><Timestamp dt:dt="int">0</Timestamp><DateUtc dt:dt="string">2020-10-14T05:52:03Z</DateUtc></StartTime><FrequencyChanges><FrequencyChange><Frequency dt:dt="r8">2699960000</Frequency><Timestamp dt:dt="r8">5.54501551506869E+15</Timestamp><Cur…	좌우반구com(split BVF)_2-009-1	60.021	1.0.0.167	1	-1472659154	Professional	2.0.10.242	2.0.10.353	10-14-2020	2020-10-14 오전 5:52:03	14:52:03	2.0.10.248	20	2	{/}	응어	응	어	50	1	20	NULL	NULL	NULL	NULL	NULL	NULL	KSY2	List1	NULL	NULL	NULL	NULL	NULL	NULL	NULL	NULL	NULL	0	{/}	0	4	62465	0	z	784
좌우반구com(split BVF)_2	9	1	<?xml version="1.0"?>\n<Clock xmlns:dt="urn:schemas-microsoft-com:datatypes"><Description dt:dt="string">E-Prime Primary Realtime Clock</Description><StartTime><Timestamp dt:dt="int">0</Timestamp><DateUtc dt:dt="string">2020-10-14T05:52:03Z</DateUtc></StartTime><FrequencyChanges><FrequencyChange><Frequency dt:dt="r8">2699960000</Frequency><Timestamp dt:dt="r8">5.54501551506869E+15</Timestamp><Cur…	좌우반구com(split BVF)_2-009-1	60.021	1.0.0.167	1	-1472659154	Professional	2.0.10.242	2.0.10.353	10-14-2020	2020-10-14 오전 5:52:03	14:52:03	2.0.10.248	234	2	{/}	의마	의	마	NULL	NULL	NULL	6	1	102	NULL	NULL	NULL	KSY2	List2	NULL	NULL	NULL	NULL	NULL	NULL	NULL	NULL	NULL	1	{/}	0	4	649678	0	{/}	650
좌우반구com(split BVF)_2	9	1	<?xml version="1.0"?>\n<Clock xmlns:dt="urn:schemas-microsoft-com:datatypes"><Description dt:dt="string">E-Prime Primary Realtime Clock</Description><StartTime><Timestamp dt:dt="int">0</Timestamp><DateUtc dt:dt="string">2020-10-14T05:52:03Z</DateUtc></StartTime><FrequencyChanges><FrequencyChange><Frequency dt:dt="r8">2699960000</Frequency><Timestamp dt:dt="r8">5.54501551506869E+15</Timestamp><Cur…	좌우반구com(split BVF)_2-009-1	60.021	1.0.0.167	1	-1472659154	Professional	2.0.10.242	2.0.10.353	10-14-2020	2020-10-14 오전 5:52:03	14:52:03	2.0.10.248	97	1	z	의미	의	미	127	1	97	NULL	NULL	NULL	NULL	NULL	NULL	KSY	List1	0		0	0	267494	183		0	0	1	z	0	3	267677	0	z	167
좌우반구com(split BVF)_2	9	1	<?xml version="1.0"?>\n<Clock xmlns:dt="urn:schemas-microsoft-com:datatypes"><Description dt:dt="string">E-Prime Primary Realtime Clock</Description><StartTime><Timestamp dt:dt="int">0</Timestamp><DateUtc dt:dt="string">2020-10-14T05:52:03Z</DateUtc></StartTime><FrequencyChanges><FrequencyChange><Frequency dt:dt="r8">2699960000</Frequency><Timestamp dt:dt="r8">5.54501551506869E+15</Timestamp><Cur…	좌우반구com(split BVF)_2-009-1	60.021	1.0.0.167	1	-1472659154	Professional	2.0.10.242	2.0.10.353	10-14-2020	2020-10-14 오전 5:52:03	14:52:03	2.0.10.248	339	2	{/}	의필	의	필	NULL	NULL	NULL	NULL	NULL	NULL	122	1	75	KSY3	List3	NULL	NULL	NULL	NULL	NULL	NULL	NULL	NULL	NULL	1	{/}	0	3	944592	0	{/}	510
좌우반구com(split BVF)_2	9	1	<?xml version="1.0"?>\n<Clock xmlns:dt="urn:schemas-microsoft-com:datatypes"><Description dt:dt="string">E-Prime Primary Realtime Clock</Description><StartTime><Timestamp dt:dt="int">0</Timestamp><DateUtc dt:dt="string">2020-10-14T05:52:03Z</DateUtc></StartTime><FrequencyChanges><FrequencyChange><Frequency dt:dt="r8">2699960000</Frequency><Timestamp dt:dt="r8">5.54501551506869E+15</Timestamp><Cur…	좌우반구com(split BVF)_2-009-1	60.021	1.0.0.167	1	-1472659154	Professional	2.0.10.242	2.0.10.353	10-14-2020	2020-10-14 오전 5:52:03	14:52:03	2.0.10.248	248	2	{/}	이느	이	느	NULL	NULL	NULL	84	1	116	NULL	NULL	NULL	KSY2	List2	NULL	NULL	NULL	NULL	NULL	NULL	NULL	NULL	NULL	1	{/}	0	3	686598	0	{/}	442
좌우반구com(split BVF)_2	9	1	<?xml version="1.0"?>\n<Clock xmlns:dt="urn:schemas-microsoft-com:datatypes"><Description dt:dt="string">E-Prime Primary Realtime Clock</Description><StartTime><Timestamp dt:dt="int">0</Timestamp><DateUtc dt:dt="string">2020-10-14T05:52:03Z</DateUtc></StartTime><FrequencyChanges><FrequencyChange><Frequency dt:dt="r8">2699960000</Frequency><Timestamp dt:dt="r8">5.54501551506869E+15</Timestamp><Cur…	좌우반구com(split BVF)_2-009-1	60.021	1.0.0.167	1	-1472659154	Professional	2.0.10.242	2.0.10.353	10-14-2020	2020-10-14 오전 5:52:03	14:52:03	2.0.10.248	317	1	z	이득	이	득	NULL	NULL	NULL	NULL	NULL	NULL	77	1	53	KSY	List3	0		0	-1	885029	183		0	0	1	z	1	3	885212	0	z	402
좌우반구com(split BVF)_2	9	1	<?xml version="1.0"?>\n<Clock xmlns:dt="urn:schemas-microsoft-com:datatypes"><Description dt:dt="string">E-Prime Primary Realtime Clock</Description><StartTime><Timestamp dt:dt="int">0</Timestamp><DateUtc dt:dt="string">2020-10-14T05:52:03Z</DateUtc></StartTime><FrequencyChanges><FrequencyChange><Frequency dt:dt="r8">2699960000</Frequency><Timestamp dt:dt="r8">5.54501551506869E+15</Timestamp><Cur…	좌우반구com(split BVF)_2-009-1	60.021	1.0.0.167	1	-1472659154	Professional	2.0.10.242	2.0.10.353	10-14-2020	2020-10-14 오전 5:52:03	14:52:03	2.0.10.248	284	1	z	이유	이	유	NULL	NULL	NULL	NULL	NULL	NULL	17	1	20	KSY	List3	0		0	-1	797876	183		0	0	1	z	1	3	798059	0	z	292
좌우반구com(split BVF)_2	9	1	<?xml version="1.0"?>\n<Clock xmlns:dt="urn:schemas-microsoft-com:datatypes"><Description dt:dt="string">E-Prime Primary Realtime Clock</Description><StartTime><Timestamp dt:dt="int">0</Timestamp><DateUtc dt:dt="string">2020-10-14T05:52:03Z</DateUtc></StartTime><FrequencyChanges><FrequencyChange><Frequency dt:dt="r8">2699960000</Frequency><Timestamp dt:dt="r8">5.54501551506869E+15</Timestamp><Cur…	좌우반구com(split BVF)_2-009-1	60.021	1.0.0.167	1	-1472659154	Professional	2.0.10.242	2.0.10.353	10-14-2020	2020-10-14 오전 5:52:03	14:52:03	2.0.10.248	360	1	z	이전	이	전	NULL	NULL	NULL	NULL	NULL	NULL	79	1	96	KSY2	List3	NULL	NULL	NULL	NULL	NULL	NULL	NULL	NULL	NULL	1	z	0	3	1001589	0	z	379
좌우반구com(split BVF)_2	9	1	<?xml version="1.0"?>\n<Clock xmlns:dt="urn:schemas-microsoft-com:datatypes"><Description dt:dt="string">E-Prime Primary Realtime Clock</Description><StartTime><Timestamp dt:dt="int">0</Timestamp><DateUtc dt:dt="string">2020-10-14T05:52:03Z</DateUtc></StartTime><FrequencyChanges><FrequencyChange><Frequency dt:dt="r8">2699960000</Frequency><Timestamp dt:dt="r8">5.54501551506869E+15</Timestamp><Cur…	좌우반구com(split BVF)_2-009-1	60.021	1.0.0.167	1	-1472659154	Professional	2.0.10.242	2.0.10.353	10-14-2020	2020-10-14 오전 5:52:03	14:52:03	2.0.10.248	148	2	{/}	익궤	익	궤	NULL	NULL	NULL	109	1	16	NULL	NULL	NULL	KSY	List2	0		0	-1	421457	183		0	0	1	{/}	0	3	421640	0	{/}	570
좌우반구com(split BVF)_2	9	1	<?xml version="1.0"?>\n<Clock xmlns:dt="urn:schemas-microsoft-com:datatypes"><Description dt:dt="string">E-Prime Primary Realtime Clock</Description><StartTime><Timestamp dt:dt="int">0</Timestamp><DateUtc dt:dt="string">2020-10-14T05:52:03Z</DateUtc></StartTime><FrequencyChanges><FrequencyChange><Frequency dt:dt="r8">2699960000</Frequency><Timestamp dt:dt="r8">5.54501551506869E+15</Timestamp><Cur…	좌우반구com(split BVF)_2-009-1	60.021	1.0.0.167	1	-1472659154	Professional	2.0.10.242	2.0.10.353	10-14-2020	2020-10-14 오전 5:52:03	14:52:03	2.0.10.248	154	2	{/}	익력	익	력	NULL	NULL	NULL	60	1	22	NULL	NULL	NULL	KSY	List2	0		0	0	437035	183		0	0	1	{/}	0	3	437218	0	{/}	418
좌우반구com(split BVF)_2	9	1	<?xml version="1.0"?>\n<Clock xmlns:dt="urn:schemas-microsoft-com:datatypes"><Description dt:dt="string">E-Prime Primary Realtime Clock</Description><StartTime><Timestamp dt:dt="int">0</Timestamp><DateUtc dt:dt="string">2020-10-14T05:52:03Z</DateUtc></StartTime><FrequencyChanges><FrequencyChange><Frequency dt:dt="r8">2699960000</Frequency><Timestamp dt:dt="r8">5.54501551506869E+15</Timestamp><Cur…	좌우반구com(split BVF)_2-009-1	60.021	1.0.0.167	1	-1472659154	Professional	2.0.10.242	2.0.10.353	10-14-2020	2020-10-14 오전 5:52:03	14:52:03	2.0.10.248	34	1	z	인간	인	간	55	1	34	NULL	NULL	NULL	NULL	NULL	NULL	KSY2	List1	NULL	NULL	NULL	NULL	NULL	NULL	NULL	NULL	NULL	1	z	0	4	100352	0	z	295
좌우반구com(split BVF)_2	9	1	<?xml version="1.0"?>\n<Clock xmlns:dt="urn:schemas-microsoft-com:datatypes"><Description dt:dt="string">E-Prime Primary Realtime Clock</Description><StartTime><Timestamp dt:dt="int">0</Timestamp><DateUtc dt:dt="string">2020-10-14T05:52:03Z</DateUtc></StartTime><FrequencyChanges><FrequencyChange><Frequency dt:dt="r8">2699960000</Frequency><Timestamp dt:dt="r8">5.54501551506869E+15</Timestamp><Cur…	좌우반구com(split BVF)_2-009-1	60.021	1.0.0.167	1	-1472659154	Professional	2.0.10.242	2.0.10.353	10-14-2020	2020-10-14 오전 5:52:03	14:52:03	2.0.10.248	172	1	z	인사	인	사	NULL	NULL	NULL	66	1	40	NULL	NULL	NULL	KSY2	List2	NULL	NULL	NULL	NULL	NULL	NULL	NULL	NULL	NULL	1	z	0	4	485485	0	z	437
좌우반구com(split BVF)_2	9	1	<?xml version="1.0"?>\n<Clock xmlns:dt="urn:schemas-microsoft-com:datatypes"><Description dt:dt="string">E-Prime Primary Realtime Clock</Description><StartTime><Timestamp dt:dt="int">0</Timestamp><DateUtc dt:dt="string">2020-10-14T05:52:03Z</DateUtc></StartTime><FrequencyChanges><FrequencyChange><Frequency dt:dt="r8">2699960000</Frequency><Timestamp dt:dt="r8">5.54501551506869E+15</Timestamp><Cur…	좌우반구com(split BVF)_2-009-1	60.021	1.0.0.167	1	-1472659154	Professional	2.0.10.242	2.0.10.353	10-14-2020	2020-10-14 오전 5:52:03	14:52:03	2.0.10.248	235	1	z	인생	인	생	NULL	NULL	NULL	128	1	103	NULL	NULL	NULL	KSY2	List2	NULL	NULL	NULL	NULL	NULL	NULL	NULL	NULL	NULL	1	z	0	4	652527	0	z	449
좌우반구com(split BVF)_2	9	1	<?xml version="1.0"?>\n<Clock xmlns:dt="urn:schemas-microsoft-com:datatypes"><Description dt:dt="string">E-Prime Primary Realtime Clock</Description><StartTime><Timestamp dt:dt="int">0</Timestamp><DateUtc dt:dt="string">2020-10-14T05:52:03Z</DateUtc></StartTime><FrequencyChanges><FrequencyChange><Frequency dt:dt="r8">2699960000</Frequency><Timestamp dt:dt="r8">5.54501551506869E+15</Timestamp><Cur…	좌우반구com(split BVF)_2-009-1	60.021	1.0.0.167	1	-1472659154	Professional	2.0.10.242	2.0.10.353	10-14-2020	2020-10-14 오전 5:52:03	14:52:03	2.0.10.248	344	1	z	인연	인	연	NULL	NULL	NULL	NULL	NULL	NULL	30	1	80	KSY2	List3	NULL	NULL	NULL	NULL	NULL	NULL	NULL	NULL	NULL	1	z	0	3	958637	0	z	360
좌우반구com(split BVF)_2	9	1	<?xml version="1.0"?>\n<Clock xmlns:dt="urn:schemas-microsoft-com:datatypes"><Description dt:dt="string">E-Prime Primary Realtime Clock</Description><StartTime><Timestamp dt:dt="int">0</Timestamp><DateUtc dt:dt="string">2020-10-14T05:52:03Z</DateUtc></StartTime><FrequencyChanges><FrequencyChange><Frequency dt:dt="r8">2699960000</Frequency><Timestamp dt:dt="r8">5.54501551506869E+15</Timestamp><Cur…	좌우반구com(split BVF)_2-009-1	60.021	1.0.0.167	1	-1472659154	Professional	2.0.10.242	2.0.10.353	10-14-2020	2020-10-14 오전 5:52:03	14:52:03	2.0.10.248	296	2	{/}	일려	일	려	NULL	NULL	NULL	NULL	NULL	NULL	130	1	32	KSY3	List3	NULL	NULL	NULL	NULL	NULL	NULL	NULL	NULL	NULL	1	{/}	0	3	829482	0	{/}	549
좌우반구com(split BVF)_2	9	1	<?xml version="1.0"?>\n<Clock xmlns:dt="urn:schemas-microsoft-com:datatypes"><Description dt:dt="string">E-Prime Primary Realtime Clock</Description><StartTime><Timestamp dt:dt="int">0</Timestamp><DateUtc dt:dt="string">2020-10-14T05:52:03Z</DateUtc></StartTime><FrequencyChanges><FrequencyChange><Frequency dt:dt="r8">2699960000</Frequency><Timestamp dt:dt="r8">5.54501551506869E+15</Timestamp><Cur…	좌우반구com(split BVF)_2-009-1	60.021	1.0.0.167	1	-1472659154	Professional	2.0.10.242	2.0.10.353	10-14-2020	2020-10-14 오전 5:52:03	14:52:03	2.0.10.248	137	2	{/}	일섭	일	섭	NULL	NULL	NULL	70	1	5	NULL	NULL	NULL	KSY	List2	0		1	-1	392983	184		0	0	1	{/}	0	4	393167	0	{/}	371
좌우반구com(split BVF)_2	9	1	<?xml version="1.0"?>\n<Clock xmlns:dt="urn:schemas-microsoft-com:datatypes"><Description dt:dt="string">E-Prime Primary Realtime Clock</Description><StartTime><Timestamp dt:dt="int">0</Timestamp><DateUtc dt:dt="string">2020-10-14T05:52:03Z</DateUtc></StartTime><FrequencyChanges><FrequencyChange><Frequency dt:dt="r8">2699960000</Frequency><Timestamp dt:dt="r8">5.54501551506869E+15</Timestamp><Cur…	좌우반구com(split BVF)_2-009-1	60.021	1.0.0.167	1	-1472659154	Professional	2.0.10.242	2.0.10.353	10-14-2020	2020-10-14 오전 5:52:03	14:52:03	2.0.10.248	216	2	{/}	임택	임	택	NULL	NULL	NULL	116	1	84	NULL	NULL	NULL	KSY	List2	0		0	-1	600828	183		0	0	1	{/}	0	3	601011	0	{/}	574
좌우반구com(split BVF)_2	9	1	<?xml version="1.0"?>\n<Clock xmlns:dt="urn:schemas-microsoft-com:datatypes"><Description dt:dt="string">E-Prime Primary Realtime Clock</Description><StartTime><Timestamp dt:dt="int">0</Timestamp><DateUtc dt:dt="string">2020-10-14T05:52:03Z</DateUtc></StartTime><FrequencyChanges><FrequencyChange><Frequency dt:dt="r8">2699960000</Frequency><Timestamp dt:dt="r8">5.54501551506869E+15</Timestamp><Cur…	좌우반구com(split BVF)_2-009-1	60.021	1.0.0.167	1	-1472659154	Professional	2.0.10.242	2.0.10.353	10-14-2020	2020-10-14 오전 5:52:03	14:52:03	2.0.10.248	319	1	z	입구	입	구	NULL	NULL	NULL	NULL	NULL	NULL	68	1	55	KSY2	List3	NULL	NULL	NULL	NULL	NULL	NULL	NULL	NULL	NULL	1	z	0	3	890877	0	z	321
좌우반구com(split BVF)_2	9	1	<?xml version="1.0"?>\n<Clock xmlns:dt="urn:schemas-microsoft-com:datatypes"><Description dt:dt="string">E-Prime Primary Realtime Clock</Description><StartTime><Timestamp dt:dt="int">0</Timestamp><DateUtc dt:dt="string">2020-10-14T05:52:03Z</DateUtc></StartTime><FrequencyChanges><FrequencyChange><Frequency dt:dt="r8">2699960000</Frequency><Timestamp dt:dt="r8">5.54501551506869E+15</Timestamp><Cur…	좌우반구com(split BVF)_2-009-1	60.021	1.0.0.167	1	-1472659154	Professional	2.0.10.242	2.0.10.353	10-14-2020	2020-10-14 오전 5:52:03	14:52:03	2.0.10.248	185	2	{/}	입목	입	목	NULL	NULL	NULL	103	1	53	NULL	NULL	NULL	KSY2	List2	NULL	NULL	NULL	NULL	NULL	NULL	NULL	NULL	NULL	0	{/}	0	3	519023	0	z	627
좌우반구com(split BVF)_2	9	1	<?xml version="1.0"?>\n<Clock xmlns:dt="urn:schemas-microsoft-com:datatypes"><Description dt:dt="string">E-Prime Primary Realtime Clock</Description><StartTime><Timestamp dt:dt="int">0</Timestamp><DateUtc dt:dt="string">2020-10-14T05:52:03Z</DateUtc></StartTime><FrequencyChanges><FrequencyChange><Frequency dt:dt="r8">2699960000</Frequency><Timestamp dt:dt="r8">5.54501551506869E+15</Timestamp><Cur…	좌우반구com(split BVF)_2-009-1	60.021	1.0.0.167	1	-1472659154	Professional	2.0.10.242	2.0.10.353	10-14-2020	2020-10-14 오전 5:52:03	14:52:03	2.0.10.248	109	2	{/}	입화	입	화	93	1	109	NULL	NULL	NULL	NULL	NULL	NULL	KSY2	List1	NULL	NULL	NULL	NULL	NULL	NULL	NULL	NULL	NULL	1	{/}	0	3	299299	0	{/}	553
좌우반구com(split BVF)_2	9	1	<?xml version="1.0"?>\n<Clock xmlns:dt="urn:schemas-microsoft-com:datatypes"><Description dt:dt="string">E-Prime Primary Realtime Clock</Description><StartTime><Timestamp dt:dt="int">0</Timestamp><DateUtc dt:dt="string">2020-10-14T05:52:03Z</DateUtc></StartTime><FrequencyChanges><FrequencyChange><Frequency dt:dt="r8">2699960000</Frequency><Timestamp dt:dt="r8">5.54501551506869E+15</Timestamp><Cur…	좌우반구com(split BVF)_2-009-1	60.021	1.0.0.167	1	-1472659154	Professional	2.0.10.242	2.0.10.353	10-14-2020	2020-10-14 오전 5:52:03	14:52:03	2.0.10.248	188	2	{/}	자름	자	름	NULL	NULL	NULL	43	1	56	NULL	NULL	NULL	KSY	List2	0		0	-1	526987	183		0	0	0	{/}	0	3	527170	0	z	672
좌우반구com(split BVF)_2	9	1	<?xml version="1.0"?>\n<Clock xmlns:dt="urn:schemas-microsoft-com:datatypes"><Description dt:dt="string">E-Prime Primary Realtime Clock</Description><StartTime><Timestamp dt:dt="int">0</Timestamp><DateUtc dt:dt="string">2020-10-14T05:52:03Z</DateUtc></StartTime><FrequencyChanges><FrequencyChange><Frequency dt:dt="r8">2699960000</Frequency><Timestamp dt:dt="r8">5.54501551506869E+15</Timestamp><Cur…	좌우반구com(split BVF)_2-009-1	60.021	1.0.0.167	1	-1472659154	Professional	2.0.10.242	2.0.10.353	10-14-2020	2020-10-14 오전 5:52:03	14:52:03	2.0.10.248	241	1	z	자리	자	리	NULL	NULL	NULL	117	1	109	NULL	NULL	NULL	KSY2	List2	NULL	NULL	NULL	NULL	NULL	NULL	NULL	NULL	NULL	1	z	0	3	668088	0	z	336
좌우반구com(split BVF)_2	9	1	<?xml version="1.0"?>\n<Clock xmlns:dt="urn:schemas-microsoft-com:datatypes"><Description dt:dt="string">E-Prime Primary Realtime Clock</Description><StartTime><Timestamp dt:dt="int">0</Timestamp><DateUtc dt:dt="string">2020-10-14T05:52:03Z</DateUtc></StartTime><FrequencyChanges><FrequencyChange><Frequency dt:dt="r8">2699960000</Frequency><Timestamp dt:dt="r8">5.54501551506869E+15</Timestamp><Cur…	좌우반구com(split BVF)_2-009-1	60.021	1.0.0.167	1	-1472659154	Professional	2.0.10.242	2.0.10.353	10-14-2020	2020-10-14 오전 5:52:03	14:52:03	2.0.10.248	179	1	z	자본	자	본	NULL	NULL	NULL	78	1	47	NULL	NULL	NULL	KSY2	List2	NULL	NULL	NULL	NULL	NULL	NULL	NULL	NULL	NULL	1	z	0	3	503928	0	z	337
좌우반구com(split BVF)_2	9	1	<?xml version="1.0"?>\n<Clock xmlns:dt="urn:schemas-microsoft-com:datatypes"><Description dt:dt="string">E-Prime Primary Realtime Clock</Description><StartTime><Timestamp dt:dt="int">0</Timestamp><DateUtc dt:dt="string">2020-10-14T05:52:03Z</DateUtc></StartTime><FrequencyChanges><FrequencyChange><Frequency dt:dt="r8">2699960000</Frequency><Timestamp dt:dt="r8">5.54501551506869E+15</Timestamp><Cur…	좌우반구com(split BVF)_2-009-1	60.021	1.0.0.167	1	-1472659154	Professional	2.0.10.242	2.0.10.353	10-14-2020	2020-10-14 오전 5:52:03	14:52:03	2.0.10.248	217	1	z	자체	자	체	NULL	NULL	NULL	89	1	85	NULL	NULL	NULL	KSY2	List2	NULL	NULL	NULL	NULL	NULL	NULL	NULL	NULL	NULL	1	z	0	4	603794	0	z	423
좌우반구com(split BVF)_2	9	1	<?xml version="1.0"?>\n<Clock xmlns:dt="urn:schemas-microsoft-com:datatypes"><Description dt:dt="string">E-Prime Primary Realtime Clock</Description><StartTime><Timestamp dt:dt="int">0</Timestamp><DateUtc dt:dt="string">2020-10-14T05:52:03Z</DateUtc></StartTime><FrequencyChanges><FrequencyChange><Frequency dt:dt="r8">2699960000</Frequency><Timestamp dt:dt="r8">5.54501551506869E+15</Timestamp><Cur…	좌우반구com(split BVF)_2-009-1	60.021	1.0.0.167	1	-1472659154	Professional	2.0.10.242	2.0.10.353	10-14-2020	2020-10-14 오전 5:52:03	14:52:03	2.0.10.248	33	2	{/}	작락	작	락	10	1	33	NULL	NULL	NULL	NULL	NULL	NULL	KSY3	List1	NULL	NULL	NULL	NULL	NULL	NULL	NULL	NULL	NULL	1	{/}	0	3	97669	0	{/}	475
좌우반구com(split BVF)_2	9	1	<?xml version="1.0"?>\n<Clock xmlns:dt="urn:schemas-microsoft-com:datatypes"><Description dt:dt="string">E-Prime Primary Realtime Clock</Description><StartTime><Timestamp dt:dt="int">0</Timestamp><DateUtc dt:dt="string">2020-10-14T05:52:03Z</DateUtc></StartTime><FrequencyChanges><FrequencyChange><Frequency dt:dt="r8">2699960000</Frequency><Timestamp dt:dt="r8">5.54501551506869E+15</Timestamp><Cur…	좌우반구com(split BVF)_2-009-1	60.021	1.0.0.167	1	-1472659154	Professional	2.0.10.242	2.0.10.353	10-14-2020	2020-10-14 오전 5:52:03	14:52:03	2.0.10.248	151	1	z	작품	작	품	NULL	NULL	NULL	25	1	19	NULL	NULL	NULL	KSY2	List2	NULL	NULL	NULL	NULL	NULL	NULL	NULL	NULL	NULL	1	z	1	3	429587	0	z	400
좌우반구com(split BVF)_2	9	1	<?xml version="1.0"?>\n<Clock xmlns:dt="urn:schemas-microsoft-com:datatypes"><Description dt:dt="string">E-Prime Primary Realtime Clock</Description><StartTime><Timestamp dt:dt="int">0</Timestamp><DateUtc dt:dt="string">2020-10-14T05:52:03Z</DateUtc></StartTime><FrequencyChanges><FrequencyChange><Frequency dt:dt="r8">2699960000</Frequency><Timestamp dt:dt="r8">5.54501551506869E+15</Timestamp><Cur…	좌우반구com(split BVF)_2-009-1	60.021	1.0.0.167	1	-1472659154	Professional	2.0.10.242	2.0.10.353	10-14-2020	2020-10-14 오전 5:52:03	14:52:03	2.0.10.248	324	1	z	재계	재	계	NULL	NULL	NULL	NULL	NULL	NULL	49	1	60	KSY2	List3	NULL	NULL	NULL	NULL	NULL	NULL	NULL	NULL	NULL	0	z	0	4	904123	0	{/}	723
좌우반구com(split BVF)_2	9	1	<?xml version="1.0"?>\n<Clock xmlns:dt="urn:schemas-microsoft-com:datatypes"><Description dt:dt="string">E-Prime Primary Realtime Clock</Description><StartTime><Timestamp dt:dt="int">0</Timestamp><DateUtc dt:dt="string">2020-10-14T05:52:03Z</DateUtc></StartTime><FrequencyChanges><FrequencyChange><Frequency dt:dt="r8">2699960000</Frequency><Timestamp dt:dt="r8">5.54501551506869E+15</Timestamp><Cur…	좌우반구com(split BVF)_2-009-1	60.021	1.0.0.167	1	-1472659154	Professional	2.0.10.242	2.0.10.353	10-14-2020	2020-10-14 오전 5:52:03	14:52:03	2.0.10.248	342	2	{/}	적태	적	태	NULL	NULL	NULL	NULL	NULL	NULL	119	1	78	KSY	List3	0		0	-1	952922	184		0	0	0	{/}	0	4	953106	0	z	771
좌우반구com(split BVF)_2	9	1	<?xml version="1.0"?>\n<Clock xmlns:dt="urn:schemas-microsoft-com:datatypes"><Description dt:dt="string">E-Prime Primary Realtime Clock</Description><StartTime><Timestamp dt:dt="int">0</Timestamp><DateUtc dt:dt="string">2020-10-14T05:52:03Z</DateUtc></StartTime><FrequencyChanges><FrequencyChange><Frequency dt:dt="r8">2699960000</Frequency><Timestamp dt:dt="r8">5.54501551506869E+15</Timestamp><Cur…	좌우반구com(split BVF)_2-009-1	60.021	1.0.0.167	1	-1472659154	Professional	2.0.10.242	2.0.10.353	10-14-2020	2020-10-14 오전 5:52:03	14:52:03	2.0.10.248	44	1	z	전략	전	략	60	1	44	NULL	NULL	NULL	NULL	NULL	NULL	KSY2	List1	NULL	NULL	NULL	NULL	NULL	NULL	NULL	NULL	NULL	1	z	0	3	127492	0	z	537
좌우반구com(split BVF)_2	9	1	<?xml version="1.0"?>\n<Clock xmlns:dt="urn:schemas-microsoft-com:datatypes"><Description dt:dt="string">E-Prime Primary Realtime Clock</Description><StartTime><Timestamp dt:dt="int">0</Timestamp><DateUtc dt:dt="string">2020-10-14T05:52:03Z</DateUtc></StartTime><FrequencyChanges><FrequencyChange><Frequency dt:dt="r8">2699960000</Frequency><Timestamp dt:dt="r8">5.54501551506869E+15</Timestamp><Cur…	좌우반구com(split BVF)_2-009-1	60.021	1.0.0.167	1	-1472659154	Professional	2.0.10.242	2.0.10.353	10-14-2020	2020-10-14 오전 5:52:03	14:52:03	2.0.10.248	286	1	z	전통	전	통	NULL	NULL	NULL	NULL	NULL	NULL	57	1	22	KSY2	List3	NULL	NULL	NULL	NULL	NULL	NULL	NULL	NULL	NULL	1	z	0	4	803208	0	z	383
좌우반구com(split BVF)_2	9	1	<?xml version="1.0"?>\n<Clock xmlns:dt="urn:schemas-microsoft-com:datatypes"><Description dt:dt="string">E-Prime Primary Realtime Clock</Description><StartTime><Timestamp dt:dt="int">0</Timestamp><DateUtc dt:dt="string">2020-10-14T05:52:03Z</DateUtc></StartTime><FrequencyChanges><FrequencyChange><Frequency dt:dt="r8">2699960000</Frequency><Timestamp dt:dt="r8">5.54501551506869E+15</Timestamp><Cur…	좌우반구com(split BVF)_2-009-1	60.021	1.0.0.167	1	-1472659154	Professional	2.0.10.242	2.0.10.353	10-14-2020	2020-10-14 오전 5:52:03	14:52:03	2.0.10.248	395	2	{/}	전필	전	필	NULL	NULL	NULL	NULL	NULL	NULL	64	1	131	KSY3	List3	NULL	NULL	NULL	NULL	NULL	NULL	NULL	NULL	NULL	0	{/}	0	3	1094740	0	z	640
좌우반구com(split BVF)_2	9	1	<?xml version="1.0"?>\n<Clock xmlns:dt="urn:schemas-microsoft-com:datatypes"><Description dt:dt="string">E-Prime Primary Realtime Clock</Description><StartTime><Timestamp dt:dt="int">0</Timestamp><DateUtc dt:dt="string">2020-10-14T05:52:03Z</DateUtc></StartTime><FrequencyChanges><FrequencyChange><Frequency dt:dt="r8">2699960000</Frequency><Timestamp dt:dt="r8">5.54501551506869E+15</Timestamp><Cur…	좌우반구com(split BVF)_2-009-1	60.021	1.0.0.167	1	-1472659154	Professional	2.0.10.242	2.0.10.353	10-14-2020	2020-10-14 오전 5:52:03	14:52:03	2.0.10.248	362	1	z	절감	절	감	NULL	NULL	NULL	NULL	NULL	NULL	55	1	98	KSY2	List3	NULL	NULL	NULL	NULL	NULL	NULL	NULL	NULL	NULL	1	z	0	4	1006754	0	z	605
좌우반구com(split BVF)_2	9	1	<?xml version="1.0"?>\n<Clock xmlns:dt="urn:schemas-microsoft-com:datatypes"><Description dt:dt="string">E-Prime Primary Realtime Clock</Description><StartTime><Timestamp dt:dt="int">0</Timestamp><DateUtc dt:dt="string">2020-10-14T05:52:03Z</DateUtc></StartTime><FrequencyChanges><FrequencyChange><Frequency dt:dt="r8">2699960000</Frequency><Timestamp dt:dt="r8">5.54501551506869E+15</Timestamp><Cur…	좌우반구com(split BVF)_2-009-1	60.021	1.0.0.167	1	-1472659154	Professional	2.0.10.242	2.0.10.353	10-14-2020	2020-10-14 오전 5:52:03	14:52:03	2.0.10.248	72	2	{/}	절보	절	보	68	1	72	NULL	NULL	NULL	NULL	NULL	NULL	KSY2	List1	NULL	NULL	NULL	NULL	NULL	NULL	NULL	NULL	NULL	1	{/}	1	3	201083	0	{/}	809
좌우반구com(split BVF)_2	9	1	<?xml version="1.0"?>\n<Clock xmlns:dt="urn:schemas-microsoft-com:datatypes"><Description dt:dt="string">E-Prime Primary Realtime Clock</Description><StartTime><Timestamp dt:dt="int">0</Timestamp><DateUtc dt:dt="string">2020-10-14T05:52:03Z</DateUtc></StartTime><FrequencyChanges><FrequencyChange><Frequency dt:dt="r8">2699960000</Frequency><Timestamp dt:dt="r8">5.54501551506869E+15</Timestamp><Cur…	좌우반구com(split BVF)_2-009-1	60.021	1.0.0.167	1	-1472659154	Professional	2.0.10.242	2.0.10.353	10-14-2020	2020-10-14 오전 5:52:03	14:52:03	2.0.10.248	59	2	{/}	절속	절	속	47	1	59	NULL	NULL	NULL	NULL	NULL	NULL	KSY2	List1	NULL	NULL	NULL	NULL	NULL	NULL	NULL	NULL	NULL	0	{/}	1	3	167428	0	z	673
좌우반구com(split BVF)_2	9	1	<?xml version="1.0"?>\n<Clock xmlns:dt="urn:schemas-microsoft-com:datatypes"><Description dt:dt="string">E-Prime Primary Realtime Clock</Description><StartTime><Timestamp dt:dt="int">0</Timestamp><DateUtc dt:dt="string">2020-10-14T05:52:03Z</DateUtc></StartTime><FrequencyChanges><FrequencyChange><Frequency dt:dt="r8">2699960000</Frequency><Timestamp dt:dt="r8">5.54501551506869E+15</Timestamp><Cur…	좌우반구com(split BVF)_2-009-1	60.021	1.0.0.167	1	-1472659154	Professional	2.0.10.242	2.0.10.353	10-14-2020	2020-10-14 오전 5:52:03	14:52:03	2.0.10.248	239	1	z	절차	절	차	NULL	NULL	NULL	77	1	107	NULL	NULL	NULL	KSY2	List2	NULL	NULL	NULL	NULL	NULL	NULL	NULL	NULL	NULL	1	z	0	4	662840	0	z	416
좌우반구com(split BVF)_2	9	1	<?xml version="1.0"?>\n<Clock xmlns:dt="urn:schemas-microsoft-com:datatypes"><Description dt:dt="string">E-Prime Primary Realtime Clock</Description><StartTime><Timestamp dt:dt="int">0</Timestamp><DateUtc dt:dt="string">2020-10-14T05:52:03Z</DateUtc></StartTime><FrequencyChanges><FrequencyChange><Frequency dt:dt="r8">2699960000</Frequency><Timestamp dt:dt="r8">5.54501551506869E+15</Timestamp><Cur…	좌우반구com(split BVF)_2-009-1	60.021	1.0.0.167	1	-1472659154	Professional	2.0.10.242	2.0.10.353	10-14-2020	2020-10-14 오전 5:52:03	14:52:03	2.0.10.248	379	1	z	정도	정	도	NULL	NULL	NULL	NULL	NULL	NULL	76	1	115	KSY2	List3	NULL	NULL	NULL	NULL	NULL	NULL	NULL	NULL	NULL	1	z	1	3	1051921	0	z	356
좌우반구com(split BVF)_2	9	1	<?xml version="1.0"?>\n<Clock xmlns:dt="urn:schemas-microsoft-com:datatypes"><Description dt:dt="string">E-Prime Primary Realtime Clock</Description><StartTime><Timestamp dt:dt="int">0</Timestamp><DateUtc dt:dt="string">2020-10-14T05:52:03Z</DateUtc></StartTime><FrequencyChanges><FrequencyChange><Frequency dt:dt="r8">2699960000</Frequency><Timestamp dt:dt="r8">5.54501551506869E+15</Timestamp><Cur…	좌우반구com(split BVF)_2-009-1	60.021	1.0.0.167	1	-1472659154	Professional	2.0.10.242	2.0.10.353	10-14-2020	2020-10-14 오전 5:52:03	14:52:03	2.0.10.248	264	1	z	정오	정	오	NULL	NULL	NULL	95	1	132	NULL	NULL	NULL	KSY2	List2	NULL	NULL	NULL	NULL	NULL	NULL	NULL	NULL	NULL	1	z	1	3	727617	0	z	375
좌우반구com(split BVF)_2	9	1	<?xml version="1.0"?>\n<Clock xmlns:dt="urn:schemas-microsoft-com:datatypes"><Description dt:dt="string">E-Prime Primary Realtime Clock</Description><StartTime><Timestamp dt:dt="int">0</Timestamp><DateUtc dt:dt="string">2020-10-14T05:52:03Z</DateUtc></StartTime><FrequencyChanges><FrequencyChange><Frequency dt:dt="r8">2699960000</Frequency><Timestamp dt:dt="r8">5.54501551506869E+15</Timestamp><Cur…	좌우반구com(split BVF)_2-009-1	60.021	1.0.0.167	1	-1472659154	Professional	2.0.10.242	2.0.10.353	10-14-2020	2020-10-14 오전 5:52:03	14:52:03	2.0.10.248	67	1	z	정책	정	책	114	1	67	NULL	NULL	NULL	NULL	NULL	NULL	KSY2	List1	NULL	NULL	NULL	NULL	NULL	NULL	NULL	NULL	NULL	1	z	0	3	188221	0	z	239
좌우반구com(split BVF)_2	9	1	<?xml version="1.0"?>\n<Clock xmlns:dt="urn:schemas-microsoft-com:datatypes"><Description dt:dt="string">E-Prime Primary Realtime Clock</Description><StartTime><Timestamp dt:dt="int">0</Timestamp><DateUtc dt:dt="string">2020-10-14T05:52:03Z</DateUtc></StartTime><FrequencyChanges><FrequencyChange><Frequency dt:dt="r8">2699960000</Frequency><Timestamp dt:dt="r8">5.54501551506869E+15</Timestamp><Cur…	좌우반구com(split BVF)_2-009-1	60.021	1.0.0.167	1	-1472659154	Professional	2.0.10.242	2.0.10.353	10-14-2020	2020-10-14 오전 5:52:03	14:52:03	2.0.10.248	35	2	{/}	제경	제	경	117	1	35	NULL	NULL	NULL	NULL	NULL	NULL	KSY	List1	0		1	-1	102667	184		0	0	1	{/}	0	4	102851	0	{/}	429
좌우반구com(split BVF)_2	9	1	<?xml version="1.0"?>\n<Clock xmlns:dt="urn:schemas-microsoft-com:datatypes"><Description dt:dt="string">E-Prime Primary Realtime Clock</Description><StartTime><Timestamp dt:dt="int">0</Timestamp><DateUtc dt:dt="string">2020-10-14T05:52:03Z</DateUtc></StartTime><FrequencyChanges><FrequencyChange><Frequency dt:dt="r8">2699960000</Frequency><Timestamp dt:dt="r8">5.54501551506869E+15</Timestamp><Cur…	좌우반구com(split BVF)_2-009-1	60.021	1.0.0.167	1	-1472659154	Professional	2.0.10.242	2.0.10.353	10-14-2020	2020-10-14 오전 5:52:03	14:52:03	2.0.10.248	65	1	z	제도	제	도	109	1	65	NULL	NULL	NULL	NULL	NULL	NULL	KSY2	List1	NULL	NULL	NULL	NULL	NULL	NULL	NULL	NULL	NULL	1	z	0	3	183106	0	z	418
좌우반구com(split BVF)_2	9	1	<?xml version="1.0"?>\n<Clock xmlns:dt="urn:schemas-microsoft-com:datatypes"><Description dt:dt="string">E-Prime Primary Realtime Clock</Description><StartTime><Timestamp dt:dt="int">0</Timestamp><DateUtc dt:dt="string">2020-10-14T05:52:03Z</DateUtc></StartTime><FrequencyChanges><FrequencyChange><Frequency dt:dt="r8">2699960000</Frequency><Timestamp dt:dt="r8">5.54501551506869E+15</Timestamp><Cur…	좌우반구com(split BVF)_2-009-1	60.021	1.0.0.167	1	-1472659154	Professional	2.0.10.242	2.0.10.353	10-14-2020	2020-10-14 오전 5:52:03	14:52:03	2.0.10.248	207	2	{/}	제란	제	란	NULL	NULL	NULL	24	1	75	NULL	NULL	NULL	KSY3	List2	NULL	NULL	NULL	NULL	NULL	NULL	NULL	NULL	NULL	1	{/}	0	4	577103	0	{/}	434
좌우반구com(split BVF)_2	9	1	<?xml version="1.0"?>\n<Clock xmlns:dt="urn:schemas-microsoft-com:datatypes"><Description dt:dt="string">E-Prime Primary Realtime Clock</Description><StartTime><Timestamp dt:dt="int">0</Timestamp><DateUtc dt:dt="string">2020-10-14T05:52:03Z</DateUtc></StartTime><FrequencyChanges><FrequencyChange><Frequency dt:dt="r8">2699960000</Frequency><Timestamp dt:dt="r8">5.54501551506869E+15</Timestamp><Cur…	좌우반구com(split BVF)_2-009-1	60.021	1.0.0.167	1	-1472659154	Professional	2.0.10.242	2.0.10.353	10-14-2020	2020-10-14 오전 5:52:03	14:52:03	2.0.10.248	388	1	z	제안	제	안	NULL	NULL	NULL	NULL	NULL	NULL	78	1	124	KSY2	List3	NULL	NULL	NULL	NULL	NULL	NULL	NULL	NULL	NULL	1	z	1	3	1075896	0	z	332
좌우반구com(split BVF)_2	9	1	<?xml version="1.0"?>\n<Clock xmlns:dt="urn:schemas-microsoft-com:datatypes"><Description dt:dt="string">E-Prime Primary Realtime Clock</Description><StartTime><Timestamp dt:dt="int">0</Timestamp><DateUtc dt:dt="string">2020-10-14T05:52:03Z</DateUtc></StartTime><FrequencyChanges><FrequencyChange><Frequency dt:dt="r8">2699960000</Frequency><Timestamp dt:dt="r8">5.54501551506869E+15</Timestamp><Cur…	좌우반구com(split BVF)_2-009-1	60.021	1.0.0.167	1	-1472659154	Professional	2.0.10.242	2.0.10.353	10-14-2020	2020-10-14 오전 5:52:03	14:52:03	2.0.10.248	149	1	z	제품	제	품	NULL	NULL	NULL	94	1	17	NULL	NULL	NULL	KSY2	List2	NULL	NULL	NULL	NULL	NULL	NULL	NULL	NULL	NULL	1	z	0	3	424406	0	z	356
좌우반구com(split BVF)_2	9	1	<?xml version="1.0"?>\n<Clock xmlns:dt="urn:schemas-microsoft-com:datatypes"><Description dt:dt="string">E-Prime Primary Realtime Clock</Description><StartTime><Timestamp dt:dt="int">0</Timestamp><DateUtc dt:dt="string">2020-10-14T05:52:03Z</DateUtc></StartTime><FrequencyChanges><FrequencyChange><Frequency dt:dt="r8">2699960000</Frequency><Timestamp dt:dt="r8">5.54501551506869E+15</Timestamp><Cur…	좌우반구com(split BVF)_2-009-1	60.021	1.0.0.167	1	-1472659154	Professional	2.0.10.242	2.0.10.353	10-14-2020	2020-10-14 오전 5:52:03	14:52:03	2.0.10.248	343	1	z	조건	조	건	NULL	NULL	NULL	NULL	NULL	NULL	2	1	79	KSY2	List3	NULL	NULL	NULL	NULL	NULL	NULL	NULL	NULL	NULL	1	z	0	3	956088	0	z	352
좌우반구com(split BVF)_2	9	1	<?xml version="1.0"?>\n<Clock xmlns:dt="urn:schemas-microsoft-com:datatypes"><Description dt:dt="string">E-Prime Primary Realtime Clock</Description><StartTime><Timestamp dt:dt="int">0</Timestamp><DateUtc dt:dt="string">2020-10-14T05:52:03Z</DateUtc></StartTime><FrequencyChanges><FrequencyChange><Frequency dt:dt="r8">2699960000</Frequency><Timestamp dt:dt="r8">5.54501551506869E+15</Timestamp><Cur…	좌우반구com(split BVF)_2-009-1	60.021	1.0.0.167	1	-1472659154	Professional	2.0.10.242	2.0.10.353	10-14-2020	2020-10-14 오전 5:52:03	14:52:03	2.0.10.248	16	1	z	조례	조	례	48	1	16	NULL	NULL	NULL	NULL	NULL	NULL	KSY2	List1	NULL	NULL	NULL	NULL	NULL	NULL	NULL	NULL	NULL	1	z	0	4	51069	0	z	906
좌우반구com(split BVF)_2	9	1	<?xml version="1.0"?>\n<Clock xmlns:dt="urn:schemas-microsoft-com:datatypes"><Description dt:dt="string">E-Prime Primary Realtime Clock</Description><StartTime><Timestamp dt:dt="int">0</Timestamp><DateUtc dt:dt="string">2020-10-14T05:52:03Z</DateUtc></StartTime><FrequencyChanges><FrequencyChange><Frequency dt:dt="r8">2699960000</Frequency><Timestamp dt:dt="r8">5.54501551506869E+15</Timestamp><Cur…	좌우반구com(split BVF)_2-009-1	60.021	1.0.0.167	1	-1472659154	Professional	2.0.10.242	2.0.10.353	10-14-2020	2020-10-14 오전 5:52:03	14:52:03	2.0.10.248	202	1	z	조직	조	직	NULL	NULL	NULL	68	1	70	NULL	NULL	NULL	KSY2	List2	NULL	NULL	NULL	NULL	NULL	NULL	NULL	NULL	NULL	1	z	0	3	564307	0	z	422
좌우반구com(split BVF)_2	9	1	<?xml version="1.0"?>\n<Clock xmlns:dt="urn:schemas-microsoft-com:datatypes"><Description dt:dt="string">E-Prime Primary Realtime Clock</Description><StartTime><Timestamp dt:dt="int">0</Timestamp><DateUtc dt:dt="string">2020-10-14T05:52:03Z</DateUtc></StartTime><FrequencyChanges><FrequencyChange><Frequency dt:dt="r8">2699960000</Frequency><Timestamp dt:dt="r8">5.54501551506869E+15</Timestamp><Cur…	좌우반구com(split BVF)_2-009-1	60.021	1.0.0.167	1	-1472659154	Professional	2.0.10.242	2.0.10.353	10-14-2020	2020-10-14 오전 5:52:03	14:52:03	2.0.10.248	281	1	z	종류	종	류	NULL	NULL	NULL	NULL	NULL	NULL	80	1	17	KSY2	List3	NULL	NULL	NULL	NULL	NULL	NULL	NULL	NULL	NULL	1	z	0	4	790379	0	z	324
좌우반구com(split BVF)_2	9	1	<?xml version="1.0"?>\n<Clock xmlns:dt="urn:schemas-microsoft-com:datatypes"><Description dt:dt="string">E-Prime Primary Realtime Clock</Description><StartTime><Timestamp dt:dt="int">0</Timestamp><DateUtc dt:dt="string">2020-10-14T05:52:03Z</DateUtc></StartTime><FrequencyChanges><FrequencyChange><Frequency dt:dt="r8">2699960000</Frequency><Timestamp dt:dt="r8">5.54501551506869E+15</Timestamp><Cur…	좌우반구com(split BVF)_2-009-1	60.021	1.0.0.167	1	-1472659154	Professional	2.0.10.242	2.0.10.353	10-14-2020	2020-10-14 오전 5:52:03	14:52:03	2.0.10.248	340	2	{/}	종백	종	백	NULL	NULL	NULL	NULL	NULL	NULL	104	1	76	KSY	List3	0		1	-1	947124	184		0	0	1	{/}	0	4	947308	0	{/}	459
좌우반구com(split BVF)_2	9	1	<?xml version="1.0"?>\n<Clock xmlns:dt="urn:schemas-microsoft-com:datatypes"><Description dt:dt="string">E-Prime Primary Realtime Clock</Description><StartTime><Timestamp dt:dt="int">0</Timestamp><DateUtc dt:dt="string">2020-10-14T05:52:03Z</DateUtc></StartTime><FrequencyChanges><FrequencyChange><Frequency dt:dt="r8">2699960000</Frequency><Timestamp dt:dt="r8">5.54501551506869E+15</Timestamp><Cur…	좌우반구com(split BVF)_2-009-1	60.021	1.0.0.167	1	-1472659154	Professional	2.0.10.242	2.0.10.353	10-14-2020	2020-10-14 오전 5:52:03	14:52:03	2.0.10.248	134	2	{/}	죽거	죽	거	NULL	NULL	NULL	27	1	2	NULL	NULL	NULL	KSY2	List2	NULL	NULL	NULL	NULL	NULL	NULL	NULL	NULL	NULL	1	{/}	0	3	384903	0	{/}	935
좌우반구com(split BVF)_2	9	1	<?xml version="1.0"?>\n<Clock xmlns:dt="urn:schemas-microsoft-com:datatypes"><Description dt:dt="string">E-Prime Primary Realtime Clock</Description><StartTime><Timestamp dt:dt="int">0</Timestamp><DateUtc dt:dt="string">2020-10-14T05:52:03Z</DateUtc></StartTime><FrequencyChanges><FrequencyChange><Frequency dt:dt="r8">2699960000</Frequency><Timestamp dt:dt="r8">5.54501551506869E+15</Timestamp><Cur…	좌우반구com(split BVF)_2-009-1	60.021	1.0.0.167	1	-1472659154	Professional	2.0.10.242	2.0.10.353	10-14-2020	2020-10-14 오전 5:52:03	14:52:03	2.0.10.248	253	1	z	죽음	죽	음	NULL	NULL	NULL	65	1	121	NULL	NULL	NULL	KSY2	List2	NULL	NULL	NULL	NULL	NULL	NULL	NULL	NULL	NULL	1	z	0	3	699410	0	z	286
좌우반구com(split BVF)_2	9	1	<?xml version="1.0"?>\n<Clock xmlns:dt="urn:schemas-microsoft-com:datatypes"><Description dt:dt="string">E-Prime Primary Realtime Clock</Description><StartTime><Timestamp dt:dt="int">0</Timestamp><DateUtc dt:dt="string">2020-10-14T05:52:03Z</DateUtc></StartTime><FrequencyChanges><FrequencyChange><Frequency dt:dt="r8">2699960000</Frequency><Timestamp dt:dt="r8">5.54501551506869E+15</Timestamp><Cur…	좌우반구com(split BVF)_2-009-1	60.021	1.0.0.167	1	-1472659154	Professional	2.0.10.242	2.0.10.353	10-14-2020	2020-10-14 오전 5:52:03	14:52:03	2.0.10.248	219	1	z	준거	준	거	NULL	NULL	NULL	20	1	87	NULL	NULL	NULL	KSY2	List2	NULL	NULL	NULL	NULL	NULL	NULL	NULL	NULL	NULL	1	z	0	3	609075	0	z	822
좌우반구com(split BVF)_2	9	1	<?xml version="1.0"?>\n<Clock xmlns:dt="urn:schemas-microsoft-com:datatypes"><Description dt:dt="string">E-Prime Primary Realtime Clock</Description><StartTime><Timestamp dt:dt="int">0</Timestamp><DateUtc dt:dt="string">2020-10-14T05:52:03Z</DateUtc></StartTime><FrequencyChanges><FrequencyChange><Frequency dt:dt="r8">2699960000</Frequency><Timestamp dt:dt="r8">5.54501551506869E+15</Timestamp><Cur…	좌우반구com(split BVF)_2-009-1	60.021	1.0.0.167	1	-1472659154	Professional	2.0.10.242	2.0.10.353	10-14-2020	2020-10-14 오전 5:52:03	14:52:03	2.0.10.248	114	2	{/}	증력	증	력	97	1	114	NULL	NULL	NULL	NULL	NULL	NULL	KSY	List1	0		1	-1	313244	184		0	0	1	{/}	0	4	313428	0	{/}	640
좌우반구com(split BVF)_2	9	1	<?xml version="1.0"?>\n<Clock xmlns:dt="urn:schemas-microsoft-com:datatypes"><Description dt:dt="string">E-Prime Primary Realtime Clock</Description><StartTime><Timestamp dt:dt="int">0</Timestamp><DateUtc dt:dt="string">2020-10-14T05:52:03Z</DateUtc></StartTime><FrequencyChanges><FrequencyChange><Frequency dt:dt="r8">2699960000</Frequency><Timestamp dt:dt="r8">5.54501551506869E+15</Timestamp><Cur…	좌우반구com(split BVF)_2-009-1	60.021	1.0.0.167	1	-1472659154	Professional	2.0.10.242	2.0.10.353	10-14-2020	2020-10-14 오전 5:52:03	14:52:03	2.0.10.248	375	1	z	증인	증	인	NULL	NULL	NULL	NULL	NULL	NULL	23	1	111	KSY2	List3	NULL	NULL	NULL	NULL	NULL	NULL	NULL	NULL	NULL	1	z	1	3	1041158	0	z	415
좌우반구com(split BVF)_2	9	1	<?xml version="1.0"?>\n<Clock xmlns:dt="urn:schemas-microsoft-com:datatypes"><Description dt:dt="string">E-Prime Primary Realtime Clock</Description><StartTime><Timestamp dt:dt="int">0</Timestamp><DateUtc dt:dt="string">2020-10-14T05:52:03Z</DateUtc></StartTime><FrequencyChanges><FrequencyChange><Frequency dt:dt="r8">2699960000</Frequency><Timestamp dt:dt="r8">5.54501551506869E+15</Timestamp><Cur…	좌우반구com(split BVF)_2-009-1	60.021	1.0.0.167	1	-1472659154	Professional	2.0.10.242	2.0.10.353	10-14-2020	2020-10-14 오전 5:52:03	14:52:03	2.0.10.248	271	2	{/}	지님	지	님	NULL	NULL	NULL	NULL	NULL	NULL	54	1	7	KSY	List3	0		0	-1	763738	183		0	0	1	{/}	0	3	763921	0	{/}	422
좌우반구com(split BVF)_2	9	1	<?xml version="1.0"?>\n<Clock xmlns:dt="urn:schemas-microsoft-com:datatypes"><Description dt:dt="string">E-Prime Primary Realtime Clock</Description><StartTime><Timestamp dt:dt="int">0</Timestamp><DateUtc dt:dt="string">2020-10-14T05:52:03Z</DateUtc></StartTime><FrequencyChanges><FrequencyChange><Frequency dt:dt="r8">2699960000</Frequency><Timestamp dt:dt="r8">5.54501551506869E+15</Timestamp><Cur…	좌우반구com(split BVF)_2-009-1	60.021	1.0.0.167	1	-1472659154	Professional	2.0.10.242	2.0.10.353	10-14-2020	2020-10-14 오전 5:52:03	14:52:03	2.0.10.248	357	1	z	지적	지	적	NULL	NULL	NULL	NULL	NULL	NULL	58	1	93	KSY2	List3	NULL	NULL	NULL	NULL	NULL	NULL	NULL	NULL	NULL	1	z	0	3	993625	0	z	500
좌우반구com(split BVF)_2	9	1	<?xml version="1.0"?>\n<Clock xmlns:dt="urn:schemas-microsoft-com:datatypes"><Description dt:dt="string">E-Prime Primary Realtime Clock</Description><StartTime><Timestamp dt:dt="int">0</Timestamp><DateUtc dt:dt="string">2020-10-14T05:52:03Z</DateUtc></StartTime><FrequencyChanges><FrequencyChange><Frequency dt:dt="r8">2699960000</Frequency><Timestamp dt:dt="r8">5.54501551506869E+15</Timestamp><Cur…	좌우반구com(split BVF)_2-009-1	60.021	1.0.0.167	1	-1472659154	Professional	2.0.10.242	2.0.10.353	10-14-2020	2020-10-14 오전 5:52:03	14:52:03	2.0.10.248	276	1	z	지표	지	표	NULL	NULL	NULL	NULL	NULL	NULL	123	1	12	KSY2	List3	NULL	NULL	NULL	NULL	NULL	NULL	NULL	NULL	NULL	1	z	0	3	777200	0	z	615
좌우반구com(split BVF)_2	9	1	<?xml version="1.0"?>\n<Clock xmlns:dt="urn:schemas-microsoft-com:datatypes"><Description dt:dt="string">E-Prime Primary Realtime Clock</Description><StartTime><Timestamp dt:dt="int">0</Timestamp><DateUtc dt:dt="string">2020-10-14T05:52:03Z</DateUtc></StartTime><FrequencyChanges><FrequencyChange><Frequency dt:dt="r8">2699960000</Frequency><Timestamp dt:dt="r8">5.54501551506869E+15</Timestamp><Cur…	좌우반구com(split BVF)_2-009-1	60.021	1.0.0.167	1	-1472659154	Professional	2.0.10.242	2.0.10.353	10-14-2020	2020-10-14 오전 5:52:03	14:52:03	2.0.10.248	358	1	z	지혜	지	혜	NULL	NULL	NULL	NULL	NULL	NULL	81	1	94	KSY2	List3	NULL	NULL	NULL	NULL	NULL	NULL	NULL	NULL	NULL	1	z	0	4	996341	0	z	424
좌우반구com(split BVF)_2	9	1	<?xml version="1.0"?>\n<Clock xmlns:dt="urn:schemas-microsoft-com:datatypes"><Description dt:dt="string">E-Prime Primary Realtime Clock</Description><StartTime><Timestamp dt:dt="int">0</Timestamp><DateUtc dt:dt="string">2020-10-14T05:52:03Z</DateUtc></StartTime><FrequencyChanges><FrequencyChange><Frequency dt:dt="r8">2699960000</Frequency><Timestamp dt:dt="r8">5.54501551506869E+15</Timestamp><Cur…	좌우반구com(split BVF)_2-009-1	60.021	1.0.0.167	1	-1472659154	Professional	2.0.10.242	2.0.10.353	10-14-2020	2020-10-14 오전 5:52:03	14:52:03	2.0.10.248	338	2	{/}	직매	직	매	NULL	NULL	NULL	NULL	NULL	NULL	126	1	74	KSY2	List3	NULL	NULL	NULL	NULL	NULL	NULL	NULL	NULL	NULL	0	{/}	1	3	941676	0	z	706
좌우반구com(split BVF)_2	9	1	<?xml version="1.0"?>\n<Clock xmlns:dt="urn:schemas-microsoft-com:datatypes"><Description dt:dt="string">E-Prime Primary Realtime Clock</Description><StartTime><Timestamp dt:dt="int">0</Timestamp><DateUtc dt:dt="string">2020-10-14T05:52:03Z</DateUtc></StartTime><FrequencyChanges><FrequencyChange><Frequency dt:dt="r8">2699960000</Frequency><Timestamp dt:dt="r8">5.54501551506869E+15</Timestamp><Cur…	좌우반구com(split BVF)_2-009-1	60.021	1.0.0.167	1	-1472659154	Professional	2.0.10.242	2.0.10.353	10-14-2020	2020-10-14 오전 5:52:03	14:52:03	2.0.10.248	157	1	z	직장	직	장	NULL	NULL	NULL	79	1	25	NULL	NULL	NULL	KSY2	List2	NULL	NULL	NULL	NULL	NULL	NULL	NULL	NULL	NULL	1	z	1	3	445165	0	z	382
좌우반구com(split BVF)_2	9	1	<?xml version="1.0"?>\n<Clock xmlns:dt="urn:schemas-microsoft-com:datatypes"><Description dt:dt="string">E-Prime Primary Realtime Clock</Description><StartTime><Timestamp dt:dt="int">0</Timestamp><DateUtc dt:dt="string">2020-10-14T05:52:03Z</DateUtc></StartTime><FrequencyChanges><FrequencyChange><Frequency dt:dt="r8">2699960000</Frequency><Timestamp dt:dt="r8">5.54501551506869E+15</Timestamp><Cur…	좌우반구com(split BVF)_2-009-1	60.021	1.0.0.167	1	-1472659154	Professional	2.0.10.242	2.0.10.353	10-14-2020	2020-10-14 오전 5:52:03	14:52:03	2.0.10.248	19	2	{/}	진회	진	회	57	1	19	NULL	NULL	NULL	NULL	NULL	NULL	KSY	List1	0		0	-1	59399	183		0	0	1	{/}	1	3	59582	0	{/}	672
좌우반구com(split BVF)_2	9	1	<?xml version="1.0"?>\n<Clock xmlns:dt="urn:schemas-microsoft-com:datatypes"><Description dt:dt="string">E-Prime Primary Realtime Clock</Description><StartTime><Timestamp dt:dt="int">0</Timestamp><DateUtc dt:dt="string">2020-10-14T05:52:03Z</DateUtc></StartTime><FrequencyChanges><FrequencyChange><Frequency dt:dt="r8">2699960000</Frequency><Timestamp dt:dt="r8">5.54501551506869E+15</Timestamp><Cur…	좌우반구com(split BVF)_2-009-1	60.021	1.0.0.167	1	-1472659154	Professional	2.0.10.242	2.0.10.353	10-14-2020	2020-10-14 오전 5:52:03	14:52:03	2.0.10.248	393	1	z	질서	질	서	NULL	NULL	NULL	NULL	NULL	NULL	86	1	129	KSY2	List3	NULL	NULL	NULL	NULL	NULL	NULL	NULL	NULL	NULL	1	z	0	3	1089525	0	z	392
좌우반구com(split BVF)_2	9	1	<?xml version="1.0"?>\n<Clock xmlns:dt="urn:schemas-microsoft-com:datatypes"><Description dt:dt="string">E-Prime Primary Realtime Clock</Description><StartTime><Timestamp dt:dt="int">0</Timestamp><DateUtc dt:dt="string">2020-10-14T05:52:03Z</DateUtc></StartTime><FrequencyChanges><FrequencyChange><Frequency dt:dt="r8">2699960000</Frequency><Timestamp dt:dt="r8">5.54501551506869E+15</Timestamp><Cur…	좌우반구com(split BVF)_2-009-1	60.021	1.0.0.167	1	-1472659154	Professional	2.0.10.242	2.0.10.353	10-14-2020	2020-10-14 오전 5:52:03	14:52:03	2.0.10.248	299	1	z	차량	차	량	NULL	NULL	NULL	NULL	NULL	NULL	69	1	35	KSY2	List3	NULL	NULL	NULL	NULL	NULL	NULL	NULL	NULL	NULL	0	z	0	3	837679	0	{/}	592
좌우반구com(split BVF)_2	9	1	<?xml version="1.0"?>\n<Clock xmlns:dt="urn:schemas-microsoft-com:datatypes"><Description dt:dt="string">E-Prime Primary Realtime Clock</Description><StartTime><Timestamp dt:dt="int">0</Timestamp><DateUtc dt:dt="string">2020-10-14T05:52:03Z</DateUtc></StartTime><FrequencyChanges><FrequencyChange><Frequency dt:dt="r8">2699960000</Frequency><Timestamp dt:dt="r8">5.54501551506869E+15</Timestamp><Cur…	좌우반구com(split BVF)_2-009-1	60.021	1.0.0.167	1	-1472659154	Professional	2.0.10.242	2.0.10.353	10-14-2020	2020-10-14 오전 5:52:03	14:52:03	2.0.10.248	378	1	z	차익	차	익	NULL	NULL	NULL	NULL	NULL	NULL	82	1	114	KSY2	List3	NULL	NULL	NULL	NULL	NULL	NULL	NULL	NULL	NULL	1	z	1	3	1048872	0	z	837
좌우반구com(split BVF)_2	9	1	<?xml version="1.0"?>\n<Clock xmlns:dt="urn:schemas-microsoft-com:datatypes"><Description dt:dt="string">E-Prime Primary Realtime Clock</Description><StartTime><Timestamp dt:dt="int">0</Timestamp><DateUtc dt:dt="string">2020-10-14T05:52:03Z</DateUtc></StartTime><FrequencyChanges><FrequencyChange><Frequency dt:dt="r8">2699960000</Frequency><Timestamp dt:dt="r8">5.54501551506869E+15</Timestamp><Cur…	좌우반구com(split BVF)_2-009-1	60.021	1.0.0.167	1	-1472659154	Professional	2.0.10.242	2.0.10.353	10-14-2020	2020-10-14 오전 5:52:03	14:52:03	2.0.10.248	373	2	{/}	착반	착	반	NULL	NULL	NULL	NULL	NULL	NULL	116	1	109	KSY	List3	0		0	-1	1035877	183		0	0	1	{/}	0	3	1036060	0	{/}	363
좌우반구com(split BVF)_2	9	1	<?xml version="1.0"?>\n<Clock xmlns:dt="urn:schemas-microsoft-com:datatypes"><Description dt:dt="string">E-Prime Primary Realtime Clock</Description><StartTime><Timestamp dt:dt="int">0</Timestamp><DateUtc dt:dt="string">2020-10-14T05:52:03Z</DateUtc></StartTime><FrequencyChanges><FrequencyChange><Frequency dt:dt="r8">2699960000</Frequency><Timestamp dt:dt="r8">5.54501551506869E+15</Timestamp><Cur…	좌우반구com(split BVF)_2-009-1	60.021	1.0.0.167	1	-1472659154	Professional	2.0.10.242	2.0.10.353	10-14-2020	2020-10-14 오전 5:52:03	14:52:03	2.0.10.248	77	1	z	책임	책	임	94	1	77	NULL	NULL	NULL	NULL	NULL	NULL	KSY2	List1	NULL	NULL	NULL	NULL	NULL	NULL	NULL	NULL	NULL	1	z	0	3	214545	0	z	227
좌우반구com(split BVF)_2	9	1	<?xml version="1.0"?>\n<Clock xmlns:dt="urn:schemas-microsoft-com:datatypes"><Description dt:dt="string">E-Prime Primary Realtime Clock</Description><StartTime><Timestamp dt:dt="int">0</Timestamp><DateUtc dt:dt="string">2020-10-14T05:52:03Z</DateUtc></StartTime><FrequencyChanges><FrequencyChange><Frequency dt:dt="r8">2699960000</Frequency><Timestamp dt:dt="r8">5.54501551506869E+15</Timestamp><Cur…	좌우반구com(split BVF)_2-009-1	60.021	1.0.0.167	1	-1472659154	Professional	2.0.10.242	2.0.10.353	10-14-2020	2020-10-14 오전 5:52:03	14:52:03	2.0.10.248	53	2	{/}	책희	책	희	26	1	53	NULL	NULL	NULL	NULL	NULL	NULL	KSY2	List1	NULL	NULL	NULL	NULL	NULL	NULL	NULL	NULL	NULL	1	{/}	0	3	151534	0	{/}	535
좌우반구com(split BVF)_2	9	1	<?xml version="1.0"?>\n<Clock xmlns:dt="urn:schemas-microsoft-com:datatypes"><Description dt:dt="string">E-Prime Primary Realtime Clock</Description><StartTime><Timestamp dt:dt="int">0</Timestamp><DateUtc dt:dt="string">2020-10-14T05:52:03Z</DateUtc></StartTime><FrequencyChanges><FrequencyChange><Frequency dt:dt="r8">2699960000</Frequency><Timestamp dt:dt="r8">5.54501551506869E+15</Timestamp><Cur…	좌우반구com(split BVF)_2-009-1	60.021	1.0.0.167	1	-1472659154	Professional	2.0.10.242	2.0.10.353	10-14-2020	2020-10-14 오전 5:52:03	14:52:03	2.0.10.248	274	2	{/}	청휘	청	휘	NULL	NULL	NULL	NULL	NULL	NULL	106	1	10	KSY3	List3	NULL	NULL	NULL	NULL	NULL	NULL	NULL	NULL	NULL	1	{/}	0	4	771769	0	{/}	598
좌우반구com(split BVF)_2	9	1	<?xml version="1.0"?>\n<Clock xmlns:dt="urn:schemas-microsoft-com:datatypes"><Description dt:dt="string">E-Prime Primary Realtime Clock</Description><StartTime><Timestamp dt:dt="int">0</Timestamp><DateUtc dt:dt="string">2020-10-14T05:52:03Z</DateUtc></StartTime><FrequencyChanges><FrequencyChange><Frequency dt:dt="r8">2699960000</Frequency><Timestamp dt:dt="r8">5.54501551506869E+15</Timestamp><Cur…	좌우반구com(split BVF)_2-009-1	60.021	1.0.0.167	1	-1472659154	Professional	2.0.10.242	2.0.10.353	10-14-2020	2020-10-14 오전 5:52:03	14:52:03	2.0.10.248	383	2	{/}	체행	체	행	NULL	NULL	NULL	NULL	NULL	NULL	97	1	119	KSY3	List3	NULL	NULL	NULL	NULL	NULL	NULL	NULL	NULL	NULL	1	{/}	0	4	1062418	0	{/}	540
좌우반구com(split BVF)_2	9	1	<?xml version="1.0"?>\n<Clock xmlns:dt="urn:schemas-microsoft-com:datatypes"><Description dt:dt="string">E-Prime Primary Realtime Clock</Description><StartTime><Timestamp dt:dt="int">0</Timestamp><DateUtc dt:dt="string">2020-10-14T05:52:03Z</DateUtc></StartTime><FrequencyChanges><FrequencyChange><Frequency dt:dt="r8">2699960000</Frequency><Timestamp dt:dt="r8">5.54501551506869E+15</Timestamp><Cur…	좌우반구com(split BVF)_2-009-1	60.021	1.0.0.167	1	-1472659154	Professional	2.0.10.242	2.0.10.353	10-14-2020	2020-10-14 오전 5:52:03	14:52:03	2.0.10.248	31	1	z	체험	체	험	38	1	31	NULL	NULL	NULL	NULL	NULL	NULL	KSY2	List1	NULL	NULL	NULL	NULL	NULL	NULL	NULL	NULL	NULL	1	z	0	3	92321	0	z	479
좌우반구com(split BVF)_2	9	1	<?xml version="1.0"?>\n<Clock xmlns:dt="urn:schemas-microsoft-com:datatypes"><Description dt:dt="string">E-Prime Primary Realtime Clock</Description><StartTime><Timestamp dt:dt="int">0</Timestamp><DateUtc dt:dt="string">2020-10-14T05:52:03Z</DateUtc></StartTime><FrequencyChanges><FrequencyChange><Frequency dt:dt="r8">2699960000</Frequency><Timestamp dt:dt="r8">5.54501551506869E+15</Timestamp><Cur…	좌우반구com(split BVF)_2-009-1	60.021	1.0.0.167	1	-1472659154	Professional	2.0.10.242	2.0.10.353	10-14-2020	2020-10-14 오전 5:52:03	14:52:03	2.0.10.248	336	1	z	최고	최	고	NULL	NULL	NULL	NULL	NULL	NULL	15	1	72	KSY2	List3	NULL	NULL	NULL	NULL	NULL	NULL	NULL	NULL	NULL	1	z	1	3	936461	0	z	389
좌우반구com(split BVF)_2	9	1	<?xml version="1.0"?>\n<Clock xmlns:dt="urn:schemas-microsoft-com:datatypes"><Description dt:dt="string">E-Prime Primary Realtime Clock</Description><StartTime><Timestamp dt:dt="int">0</Timestamp><DateUtc dt:dt="string">2020-10-14T05:52:03Z</DateUtc></StartTime><FrequencyChanges><FrequencyChange><Frequency dt:dt="r8">2699960000</Frequency><Timestamp dt:dt="r8">5.54501551506869E+15</Timestamp><Cur…	좌우반구com(split BVF)_2-009-1	60.021	1.0.0.167	1	-1472659154	Professional	2.0.10.242	2.0.10.353	10-14-2020	2020-10-14 오전 5:52:03	14:52:03	2.0.10.248	165	2	{/}	최여	최	여	NULL	NULL	NULL	63	1	33	NULL	NULL	NULL	KSY3	List2	NULL	NULL	NULL	NULL	NULL	NULL	NULL	NULL	NULL	1	{/}	0	4	466025	0	{/}	489
좌우반구com(split BVF)_2	9	1	<?xml version="1.0"?>\n<Clock xmlns:dt="urn:schemas-microsoft-com:datatypes"><Description dt:dt="string">E-Prime Primary Realtime Clock</Description><StartTime><Timestamp dt:dt="int">0</Timestamp><DateUtc dt:dt="string">2020-10-14T05:52:03Z</DateUtc></StartTime><FrequencyChanges><FrequencyChange><Frequency dt:dt="r8">2699960000</Frequency><Timestamp dt:dt="r8">5.54501551506869E+15</Timestamp><Cur…	좌우반구com(split BVF)_2-009-1	60.021	1.0.0.167	1	-1472659154	Professional	2.0.10.242	2.0.10.353	10-14-2020	2020-10-14 오전 5:52:03	14:52:03	2.0.10.248	230	2	{/}	최횟	최	횟	NULL	NULL	NULL	31	1	98	NULL	NULL	NULL	KSY3	List2	NULL	NULL	NULL	NULL	NULL	NULL	NULL	NULL	NULL	1	{/}	0	3	639081	0	{/}	432
좌우반구com(split BVF)_2	9	1	<?xml version="1.0"?>\n<Clock xmlns:dt="urn:schemas-microsoft-com:datatypes"><Description dt:dt="string">E-Prime Primary Realtime Clock</Description><StartTime><Timestamp dt:dt="int">0</Timestamp><DateUtc dt:dt="string">2020-10-14T05:52:03Z</DateUtc></StartTime><FrequencyChanges><FrequencyChange><Frequency dt:dt="r8">2699960000</Frequency><Timestamp dt:dt="r8">5.54501551506869E+15</Timestamp><Cur…	좌우반구com(split BVF)_2-009-1	60.021	1.0.0.167	1	-1472659154	Professional	2.0.10.242	2.0.10.353	10-14-2020	2020-10-14 오전 5:52:03	14:52:03	2.0.10.248	52	2	{/}	축허	축	허	64	1	52	NULL	NULL	NULL	NULL	NULL	NULL	KSY	List1	0		0	-1	148518	183		0	0	1	{/}	1	3	148701	0	{/}	625
좌우반구com(split BVF)_2	9	1	<?xml version="1.0"?>\n<Clock xmlns:dt="urn:schemas-microsoft-com:datatypes"><Description dt:dt="string">E-Prime Primary Realtime Clock</Description><StartTime><Timestamp dt:dt="int">0</Timestamp><DateUtc dt:dt="string">2020-10-14T05:52:03Z</DateUtc></StartTime><FrequencyChanges><FrequencyChange><Frequency dt:dt="r8">2699960000</Frequency><Timestamp dt:dt="r8">5.54501551506869E+15</Timestamp><Cur…	좌우반구com(split BVF)_2-009-1	60.021	1.0.0.167	1	-1472659154	Professional	2.0.10.242	2.0.10.353	10-14-2020	2020-10-14 오전 5:52:03	14:52:03	2.0.10.248	171	2	{/}	축헤	축	헤	NULL	NULL	NULL	56	1	39	NULL	NULL	NULL	KSY	List2	0		0	0	482686	183		0	0	1	{/}	0	3	482869	0	{/}	406
좌우반구com(split BVF)_2	9	1	<?xml version="1.0"?>\n<Clock xmlns:dt="urn:schemas-microsoft-com:datatypes"><Description dt:dt="string">E-Prime Primary Realtime Clock</Description><StartTime><Timestamp dt:dt="int">0</Timestamp><DateUtc dt:dt="string">2020-10-14T05:52:03Z</DateUtc></StartTime><FrequencyChanges><FrequencyChange><Frequency dt:dt="r8">2699960000</Frequency><Timestamp dt:dt="r8">5.54501551506869E+15</Timestamp><Cur…	좌우반구com(split BVF)_2-009-1	60.021	1.0.0.167	1	-1472659154	Professional	2.0.10.242	2.0.10.353	10-14-2020	2020-10-14 오전 5:52:03	14:52:03	2.0.10.248	194	2	{/}	축희	축	희	NULL	NULL	NULL	75	1	62	NULL	NULL	NULL	KSY2	List2	NULL	NULL	NULL	NULL	NULL	NULL	NULL	NULL	NULL	1	{/}	0	3	543181	0	{/}	596
좌우반구com(split BVF)_2	9	1	<?xml version="1.0"?>\n<Clock xmlns:dt="urn:schemas-microsoft-com:datatypes"><Description dt:dt="string">E-Prime Primary Realtime Clock</Description><StartTime><Timestamp dt:dt="int">0</Timestamp><DateUtc dt:dt="string">2020-10-14T05:52:03Z</DateUtc></StartTime><FrequencyChanges><FrequencyChange><Frequency dt:dt="r8">2699960000</Frequency><Timestamp dt:dt="r8">5.54501551506869E+15</Timestamp><Cur…	좌우반구com(split BVF)_2-009-1	60.021	1.0.0.167	1	-1472659154	Professional	2.0.10.242	2.0.10.353	10-14-2020	2020-10-14 오전 5:52:03	14:52:03	2.0.10.248	28	2	{/}	측개	측	개	7	1	28	NULL	NULL	NULL	NULL	NULL	NULL	KSY	List1	0		0	0	83641	183		0	0	0	{/}	0	3	83824	0	z	720
좌우반구com(split BVF)_2	9	1	<?xml version="1.0"?>\n<Clock xmlns:dt="urn:schemas-microsoft-com:datatypes"><Description dt:dt="string">E-Prime Primary Realtime Clock</Description><StartTime><Timestamp dt:dt="int">0</Timestamp><DateUtc dt:dt="string">2020-10-14T05:52:03Z</DateUtc></StartTime><FrequencyChanges><FrequencyChange><Frequency dt:dt="r8">2699960000</Frequency><Timestamp dt:dt="r8">5.54501551506869E+15</Timestamp><Cur…	좌우반구com(split BVF)_2-009-1	60.021	1.0.0.167	1	-1472659154	Professional	2.0.10.242	2.0.10.353	10-14-2020	2020-10-14 오전 5:52:03	14:52:03	2.0.10.248	30	1	z	치안	치	안	44	1	30	NULL	NULL	NULL	NULL	NULL	NULL	KSY2	List1	NULL	NULL	NULL	NULL	NULL	NULL	NULL	NULL	NULL	1	z	0	3	89572	0	z	540
좌우반구com(split BVF)_2	9	1	<?xml version="1.0"?>\n<Clock xmlns:dt="urn:schemas-microsoft-com:datatypes"><Description dt:dt="string">E-Prime Primary Realtime Clock</Description><StartTime><Timestamp dt:dt="int">0</Timestamp><DateUtc dt:dt="string">2020-10-14T05:52:03Z</DateUtc></StartTime><FrequencyChanges><FrequencyChange><Frequency dt:dt="r8">2699960000</Frequency><Timestamp dt:dt="r8">5.54501551506869E+15</Timestamp><Cur…	좌우반구com(split BVF)_2-009-1	60.021	1.0.0.167	1	-1472659154	Professional	2.0.10.242	2.0.10.353	10-14-2020	2020-10-14 오전 5:52:03	14:52:03	2.0.10.248	291	2	{/}	치책	치	책	NULL	NULL	NULL	NULL	NULL	NULL	33	1	27	KSY3	List3	NULL	NULL	NULL	NULL	NULL	NULL	NULL	NULL	NULL	1	{/}	0	4	816037	0	{/}	490
좌우반구com(split BVF)_2	9	1	<?xml version="1.0"?>\n<Clock xmlns:dt="urn:schemas-microsoft-com:datatypes"><Description dt:dt="string">E-Prime Primary Realtime Clock</Description><StartTime><Timestamp dt:dt="int">0</Timestamp><DateUtc dt:dt="string">2020-10-14T05:52:03Z</DateUtc></StartTime><FrequencyChanges><FrequencyChange><Frequency dt:dt="r8">2699960000</Frequency><Timestamp dt:dt="r8">5.54501551506869E+15</Timestamp><Cur…	좌우반구com(split BVF)_2-009-1	60.021	1.0.0.167	1	-1472659154	Professional	2.0.10.242	2.0.10.353	10-14-2020	2020-10-14 오전 5:52:03	14:52:03	2.0.10.248	348	2	{/}	치향	치	향	NULL	NULL	NULL	NULL	NULL	NULL	52	1	84	KSY3	List3	NULL	NULL	NULL	NULL	NULL	NULL	NULL	NULL	NULL	1	{/}	1	3	968933	0	{/}	632
좌우반구com(split BVF)_2	9	1	<?xml version="1.0"?>\n<Clock xmlns:dt="urn:schemas-microsoft-com:datatypes"><Description dt:dt="string">E-Prime Primary Realtime Clock</Description><StartTime><Timestamp dt:dt="int">0</Timestamp><DateUtc dt:dt="string">2020-10-14T05:52:03Z</DateUtc></StartTime><FrequencyChanges><FrequencyChange><Frequency dt:dt="r8">2699960000</Frequency><Timestamp dt:dt="r8">5.54501551506869E+15</Timestamp><Cur…	좌우반구com(split BVF)_2-009-1	60.021	1.0.0.167	1	-1472659154	Professional	2.0.10.242	2.0.10.353	10-14-2020	2020-10-14 오전 5:52:03	14:52:03	2.0.10.248	106	1	z	타격	타	격	35	1	106	NULL	NULL	NULL	NULL	NULL	NULL	KSY2	List1	NULL	NULL	NULL	NULL	NULL	NULL	NULL	NULL	NULL	1	z	0	4	291219	0	z	504
좌우반구com(split BVF)_2	9	1	<?xml version="1.0"?>\n<Clock xmlns:dt="urn:schemas-microsoft-com:datatypes"><Description dt:dt="string">E-Prime Primary Realtime Clock</Description><StartTime><Timestamp dt:dt="int">0</Timestamp><DateUtc dt:dt="string">2020-10-14T05:52:03Z</DateUtc></StartTime><FrequencyChanges><FrequencyChange><Frequency dt:dt="r8">2699960000</Frequency><Timestamp dt:dt="r8">5.54501551506869E+15</Timestamp><Cur…	좌우반구com(split BVF)_2-009-1	60.021	1.0.0.167	1	-1472659154	Professional	2.0.10.242	2.0.10.353	10-14-2020	2020-10-14 오전 5:52:03	14:52:03	2.0.10.248	377	1	z	탈퇴	탈	퇴	NULL	NULL	NULL	NULL	NULL	NULL	61	1	113	KSY2	List3	NULL	NULL	NULL	NULL	NULL	NULL	NULL	NULL	NULL	0	z	1	3	1046273	0	{/}	397
좌우반구com(split BVF)_2	9	1	<?xml version="1.0"?>\n<Clock xmlns:dt="urn:schemas-microsoft-com:datatypes"><Description dt:dt="string">E-Prime Primary Realtime Clock</Description><StartTime><Timestamp dt:dt="int">0</Timestamp><DateUtc dt:dt="string">2020-10-14T05:52:03Z</DateUtc></StartTime><FrequencyChanges><FrequencyChange><Frequency dt:dt="r8">2699960000</Frequency><Timestamp dt:dt="r8">5.54501551506869E+15</Timestamp><Cur…	좌우반구com(split BVF)_2-009-1	60.021	1.0.0.167	1	-1472659154	Professional	2.0.10.242	2.0.10.353	10-14-2020	2020-10-14 오전 5:52:03	14:52:03	2.0.10.248	199	2	{/}	태스	태	스	NULL	NULL	NULL	85	1	67	NULL	NULL	NULL	KSY3	List2	NULL	NULL	NULL	NULL	NULL	NULL	NULL	NULL	NULL	1	{/}	0	4	556477	0	{/}	460
좌우반구com(split BVF)_2	9	1	<?xml version="1.0"?>\n<Clock xmlns:dt="urn:schemas-microsoft-com:datatypes"><Description dt:dt="string">E-Prime Primary Realtime Clock</Description><StartTime><Timestamp dt:dt="int">0</Timestamp><DateUtc dt:dt="string">2020-10-14T05:52:03Z</DateUtc></StartTime><FrequencyChanges><FrequencyChange><Frequency dt:dt="r8">2699960000</Frequency><Timestamp dt:dt="r8">5.54501551506869E+15</Timestamp><Cur…	좌우반구com(split BVF)_2-009-1	60.021	1.0.0.167	1	-1472659154	Professional	2.0.10.242	2.0.10.353	10-14-2020	2020-10-14 오전 5:52:03	14:52:03	2.0.10.248	260	1	z	택시	택	시	NULL	NULL	NULL	22	1	128	NULL	NULL	NULL	KSY2	List2	NULL	NULL	NULL	NULL	NULL	NULL	NULL	NULL	NULL	1	z	0	3	716904	0	z	280
좌우반구com(split BVF)_2	9	1	<?xml version="1.0"?>\n<Clock xmlns:dt="urn:schemas-microsoft-com:datatypes"><Description dt:dt="string">E-Prime Primary Realtime Clock</Description><StartTime><Timestamp dt:dt="int">0</Timestamp><DateUtc dt:dt="string">2020-10-14T05:52:03Z</DateUtc></StartTime><FrequencyChanges><FrequencyChange><Frequency dt:dt="r8">2699960000</Frequency><Timestamp dt:dt="r8">5.54501551506869E+15</Timestamp><Cur…	좌우반구com(split BVF)_2-009-1	60.021	1.0.0.167	1	-1472659154	Professional	2.0.10.242	2.0.10.353	10-14-2020	2020-10-14 오전 5:52:03	14:52:03	2.0.10.248	218	2	{/}	택정	택	정	NULL	NULL	NULL	122	1	86	NULL	NULL	NULL	KSY3	List2	NULL	NULL	NULL	NULL	NULL	NULL	NULL	NULL	NULL	1	{/}	0	3	606426	0	{/}	447
좌우반구com(split BVF)_2	9	1	<?xml version="1.0"?>\n<Clock xmlns:dt="urn:schemas-microsoft-com:datatypes"><Description dt:dt="string">E-Prime Primary Realtime Clock</Description><StartTime><Timestamp dt:dt="int">0</Timestamp><DateUtc dt:dt="string">2020-10-14T05:52:03Z</DateUtc></StartTime><FrequencyChanges><FrequencyChange><Frequency dt:dt="r8">2699960000</Frequency><Timestamp dt:dt="r8">5.54501551506869E+15</Timestamp><Cur…	좌우반구com(split BVF)_2-009-1	60.021	1.0.0.167	1	-1472659154	Professional	2.0.10.242	2.0.10.353	10-14-2020	2020-10-14 오전 5:52:03	14:52:03	2.0.10.248	298	2	{/}	통락	통	락	NULL	NULL	NULL	NULL	NULL	NULL	67	1	34	KSY2	List3	NULL	NULL	NULL	NULL	NULL	NULL	NULL	NULL	NULL	1	{/}	0	3	835063	0	{/}	416
좌우반구com(split BVF)_2	9	1	<?xml version="1.0"?>\n<Clock xmlns:dt="urn:schemas-microsoft-com:datatypes"><Description dt:dt="string">E-Prime Primary Realtime Clock</Description><StartTime><Timestamp dt:dt="int">0</Timestamp><DateUtc dt:dt="string">2020-10-14T05:52:03Z</DateUtc></StartTime><FrequencyChanges><FrequencyChange><Frequency dt:dt="r8">2699960000</Frequency><Timestamp dt:dt="r8">5.54501551506869E+15</Timestamp><Cur…	좌우반구com(split BVF)_2-009-1	60.021	1.0.0.167	1	-1472659154	Professional	2.0.10.242	2.0.10.353	10-14-2020	2020-10-14 오전 5:52:03	14:52:03	2.0.10.248	380	2	{/}	통록	통	록	NULL	NULL	NULL	NULL	NULL	NULL	71	1	116	KSY	List3	0		0	-1	1054304	183		0	0	1	{/}	0	3	1054487	0	{/}	422
좌우반구com(split BVF)_2	9	1	<?xml version="1.0"?>\n<Clock xmlns:dt="urn:schemas-microsoft-com:datatypes"><Description dt:dt="string">E-Prime Primary Realtime Clock</Description><StartTime><Timestamp dt:dt="int">0</Timestamp><DateUtc dt:dt="string">2020-10-14T05:52:03Z</DateUtc></StartTime><FrequencyChanges><FrequencyChange><Frequency dt:dt="r8">2699960000</Frequency><Timestamp dt:dt="r8">5.54501551506869E+15</Timestamp><Cur…	좌우반구com(split BVF)_2-009-1	60.021	1.0.0.167	1	-1472659154	Professional	2.0.10.242	2.0.10.353	10-14-2020	2020-10-14 오전 5:52:03	14:52:03	2.0.10.248	214	2	{/}	통류	통	류	NULL	NULL	NULL	90	1	82	NULL	NULL	NULL	KSY	List2	0		0	0	595430	183		0	0	0	{/}	0	3	595613	0	z	292
좌우반구com(split BVF)_2	9	1	<?xml version="1.0"?>\n<Clock xmlns:dt="urn:schemas-microsoft-com:datatypes"><Description dt:dt="string">E-Prime Primary Realtime Clock</Description><StartTime><Timestamp dt:dt="int">0</Timestamp><DateUtc dt:dt="string">2020-10-14T05:52:03Z</DateUtc></StartTime><FrequencyChanges><FrequencyChange><Frequency dt:dt="r8">2699960000</Frequency><Timestamp dt:dt="r8">5.54501551506869E+15</Timestamp><Cur…	좌우반구com(split BVF)_2-009-1	60.021	1.0.0.167	1	-1472659154	Professional	2.0.10.242	2.0.10.353	10-14-2020	2020-10-14 오전 5:52:03	14:52:03	2.0.10.248	201	2	{/}	퇴착	퇴	착	NULL	NULL	NULL	47	1	69	NULL	NULL	NULL	KSY	List2	0		1	-1	561591	184		0	0	0	{/}	0	4	561775	0	z	338
좌우반구com(split BVF)_2	9	1	<?xml version="1.0"?>\n<Clock xmlns:dt="urn:schemas-microsoft-com:datatypes"><Description dt:dt="string">E-Prime Primary Realtime Clock</Description><StartTime><Timestamp dt:dt="int">0</Timestamp><DateUtc dt:dt="string">2020-10-14T05:52:03Z</DateUtc></StartTime><FrequencyChanges><FrequencyChange><Frequency dt:dt="r8">2699960000</Frequency><Timestamp dt:dt="r8">5.54501551506869E+15</Timestamp><Cur…	좌우반구com(split BVF)_2-009-1	60.021	1.0.0.167	1	-1472659154	Professional	2.0.10.242	2.0.10.353	10-14-2020	2020-10-14 오전 5:52:03	14:52:03	2.0.10.248	209	1	z	판단	판	단	NULL	NULL	NULL	86	1	77	NULL	NULL	NULL	KSY2	List2	NULL	NULL	NULL	NULL	NULL	NULL	NULL	NULL	NULL	1	z	0	4	582318	0	z	323
좌우반구com(split BVF)_2	9	1	<?xml version="1.0"?>\n<Clock xmlns:dt="urn:schemas-microsoft-com:datatypes"><Description dt:dt="string">E-Prime Primary Realtime Clock</Description><StartTime><Timestamp dt:dt="int">0</Timestamp><DateUtc dt:dt="string">2020-10-14T05:52:03Z</DateUtc></StartTime><FrequencyChanges><FrequencyChange><Frequency dt:dt="r8">2699960000</Frequency><Timestamp dt:dt="r8">5.54501551506869E+15</Timestamp><Cur…	좌우반구com(split BVF)_2-009-1	60.021	1.0.0.167	1	-1472659154	Professional	2.0.10.242	2.0.10.353	10-14-2020	2020-10-14 오전 5:52:03	14:52:03	2.0.10.248	89	1	z	판매	판	매	132	1	89	NULL	NULL	NULL	NULL	NULL	NULL	KSY2	List1	NULL	NULL	NULL	NULL	NULL	NULL	NULL	NULL	NULL	1	z	1	3	246917	0	z	399
좌우반구com(split BVF)_2	9	1	<?xml version="1.0"?>\n<Clock xmlns:dt="urn:schemas-microsoft-com:datatypes"><Description dt:dt="string">E-Prime Primary Realtime Clock</Description><StartTime><Timestamp dt:dt="int">0</Timestamp><DateUtc dt:dt="string">2020-10-14T05:52:03Z</DateUtc></StartTime><FrequencyChanges><FrequencyChange><Frequency dt:dt="r8">2699960000</Frequency><Timestamp dt:dt="r8">5.54501551506869E+15</Timestamp><Cur…	좌우반구com(split BVF)_2-009-1	60.021	1.0.0.167	1	-1472659154	Professional	2.0.10.242	2.0.10.353	10-14-2020	2020-10-14 오전 5:52:03	14:52:03	2.0.10.248	350	1	z	표현	표	현	NULL	NULL	NULL	NULL	NULL	NULL	14	1	86	KSY2	List3	NULL	NULL	NULL	NULL	NULL	NULL	NULL	NULL	NULL	1	z	0	3	974765	0	z	385
좌우반구com(split BVF)_2	9	1	<?xml version="1.0"?>\n<Clock xmlns:dt="urn:schemas-microsoft-com:datatypes"><Description dt:dt="string">E-Prime Primary Realtime Clock</Description><StartTime><Timestamp dt:dt="int">0</Timestamp><DateUtc dt:dt="string">2020-10-14T05:52:03Z</DateUtc></StartTime><FrequencyChanges><FrequencyChange><Frequency dt:dt="r8">2699960000</Frequency><Timestamp dt:dt="r8">5.54501551506869E+15</Timestamp><Cur…	좌우반구com(split BVF)_2-009-1	60.021	1.0.0.167	1	-1472659154	Professional	2.0.10.242	2.0.10.353	10-14-2020	2020-10-14 오전 5:52:03	14:52:03	2.0.10.248	42	2	{/}	품결	품	결	123	1	42	NULL	NULL	NULL	NULL	NULL	NULL	KSY	List1	0		0	0	121911	183		0	0	0	{/}	0	3	122094	0	z	535
좌우반구com(split BVF)_2	9	1	<?xml version="1.0"?>\n<Clock xmlns:dt="urn:schemas-microsoft-com:datatypes"><Description dt:dt="string">E-Prime Primary Realtime Clock</Description><StartTime><Timestamp dt:dt="int">0</Timestamp><DateUtc dt:dt="string">2020-10-14T05:52:03Z</DateUtc></StartTime><FrequencyChanges><FrequencyChange><Frequency dt:dt="r8">2699960000</Frequency><Timestamp dt:dt="r8">5.54501551506869E+15</Timestamp><Cur…	좌우반구com(split BVF)_2-009-1	60.021	1.0.0.167	1	-1472659154	Professional	2.0.10.242	2.0.10.353	10-14-2020	2020-10-14 오전 5:52:03	14:52:03	2.0.10.248	163	2	{/}	필관	필	관	NULL	NULL	NULL	52	1	31	NULL	NULL	NULL	KSY	List2	0		0	-1	460560	183		0	0	1	{/}	0	3	460743	0	{/}	533
좌우반구com(split BVF)_2	9	1	<?xml version="1.0"?>\n<Clock xmlns:dt="urn:schemas-microsoft-com:datatypes"><Description dt:dt="string">E-Prime Primary Realtime Clock</Description><StartTime><Timestamp dt:dt="int">0</Timestamp><DateUtc dt:dt="string">2020-10-14T05:52:03Z</DateUtc></StartTime><FrequencyChanges><FrequencyChange><Frequency dt:dt="r8">2699960000</Frequency><Timestamp dt:dt="r8">5.54501551506869E+15</Timestamp><Cur…	좌우반구com(split BVF)_2-009-1	60.021	1.0.0.167	1	-1472659154	Professional	2.0.10.242	2.0.10.353	10-14-2020	2020-10-14 오전 5:52:03	14:52:03	2.0.10.248	174	1	z	필수	필	수	NULL	NULL	NULL	97	1	42	NULL	NULL	NULL	KSY2	List2	NULL	NULL	NULL	NULL	NULL	NULL	NULL	NULL	NULL	1	z	0	3	490916	0	z	382
좌우반구com(split BVF)_2	9	1	<?xml version="1.0"?>\n<Clock xmlns:dt="urn:schemas-microsoft-com:datatypes"><Description dt:dt="string">E-Prime Primary Realtime Clock</Description><StartTime><Timestamp dt:dt="int">0</Timestamp><DateUtc dt:dt="string">2020-10-14T05:52:03Z</DateUtc></StartTime><FrequencyChanges><FrequencyChange><Frequency dt:dt="r8">2699960000</Frequency><Timestamp dt:dt="r8">5.54501551506869E+15</Timestamp><Cur…	좌우반구com(split BVF)_2-009-1	60.021	1.0.0.167	1	-1472659154	Professional	2.0.10.242	2.0.10.353	10-14-2020	2020-10-14 오전 5:52:03	14:52:03	2.0.10.248	142	1	z	핑계	핑	계	NULL	NULL	NULL	101	1	10	NULL	NULL	NULL	KSY2	List2	NULL	NULL	NULL	NULL	NULL	NULL	NULL	NULL	NULL	1	z	0	3	405929	0	z	419
좌우반구com(split BVF)_2	9	1	<?xml version="1.0"?>\n<Clock xmlns:dt="urn:schemas-microsoft-com:datatypes"><Description dt:dt="string">E-Prime Primary Realtime Clock</Description><StartTime><Timestamp dt:dt="int">0</Timestamp><DateUtc dt:dt="string">2020-10-14T05:52:03Z</DateUtc></StartTime><FrequencyChanges><FrequencyChange><Frequency dt:dt="r8">2699960000</Frequency><Timestamp dt:dt="r8">5.54501551506869E+15</Timestamp><Cur…	좌우반구com(split BVF)_2-009-1	60.021	1.0.0.167	1	-1472659154	Professional	2.0.10.242	2.0.10.353	10-14-2020	2020-10-14 오전 5:52:03	14:52:03	2.0.10.248	93	2	{/}	핑품	핑	품	66	1	93	NULL	NULL	NULL	NULL	NULL	NULL	KSY3	List1	NULL	NULL	NULL	NULL	NULL	NULL	NULL	NULL	NULL	1	{/}	0	3	257247	0	{/}	501
좌우반구com(split BVF)_2	9	1	<?xml version="1.0"?>\n<Clock xmlns:dt="urn:schemas-microsoft-com:datatypes"><Description dt:dt="string">E-Prime Primary Realtime Clock</Description><StartTime><Timestamp dt:dt="int">0</Timestamp><DateUtc dt:dt="string">2020-10-14T05:52:03Z</DateUtc></StartTime><FrequencyChanges><FrequencyChange><Frequency dt:dt="r8">2699960000</Frequency><Timestamp dt:dt="r8">5.54501551506869E+15</Timestamp><Cur…	좌우반구com(split BVF)_2-009-1	60.021	1.0.0.167	1	-1472659154	Professional	2.0.10.242	2.0.10.353	10-14-2020	2020-10-14 오전 5:52:03	14:52:03	2.0.10.248	162	1	z	하나	하	나	NULL	NULL	NULL	14	1	30	NULL	NULL	NULL	KSY2	List2	NULL	NULL	NULL	NULL	NULL	NULL	NULL	NULL	NULL	1	z	1	3	458027	0	z	520
좌우반구com(split BVF)_2	9	1	<?xml version="1.0"?>\n<Clock xmlns:dt="urn:schemas-microsoft-com:datatypes"><Description dt:dt="string">E-Prime Primary Realtime Clock</Description><StartTime><Timestamp dt:dt="int">0</Timestamp><DateUtc dt:dt="string">2020-10-14T05:52:03Z</DateUtc></StartTime><FrequencyChanges><FrequencyChange><Frequency dt:dt="r8">2699960000</Frequency><Timestamp dt:dt="r8">5.54501551506869E+15</Timestamp><Cur…	좌우반구com(split BVF)_2-009-1	60.021	1.0.0.167	1	-1472659154	Professional	2.0.10.242	2.0.10.353	10-14-2020	2020-10-14 오전 5:52:03	14:52:03	2.0.10.248	84	1	z	한계	한	계	33	1	84	NULL	NULL	NULL	NULL	NULL	NULL	KSY2	List1	NULL	NULL	NULL	NULL	NULL	NULL	NULL	NULL	NULL	1	z	0	4	233589	0	z	687
좌우반구com(split BVF)_2	9	1	<?xml version="1.0"?>\n<Clock xmlns:dt="urn:schemas-microsoft-com:datatypes"><Description dt:dt="string">E-Prime Primary Realtime Clock</Description><StartTime><Timestamp dt:dt="int">0</Timestamp><DateUtc dt:dt="string">2020-10-14T05:52:03Z</DateUtc></StartTime><FrequencyChanges><FrequencyChange><Frequency dt:dt="r8">2699960000</Frequency><Timestamp dt:dt="r8">5.54501551506869E+15</Timestamp><Cur…	좌우반구com(split BVF)_2-009-1	60.021	1.0.0.167	1	-1472659154	Professional	2.0.10.242	2.0.10.353	10-14-2020	2020-10-14 오전 5:52:03	14:52:03	2.0.10.248	94	1	z	핵심	핵	심	98	1	94	NULL	NULL	NULL	NULL	NULL	NULL	KSY2	List1	NULL	NULL	NULL	NULL	NULL	NULL	NULL	NULL	NULL	1	z	0	3	259946	0	z	362
좌우반구com(split BVF)_2	9	1	<?xml version="1.0"?>\n<Clock xmlns:dt="urn:schemas-microsoft-com:datatypes"><Description dt:dt="string">E-Prime Primary Realtime Clock</Description><StartTime><Timestamp dt:dt="int">0</Timestamp><DateUtc dt:dt="string">2020-10-14T05:52:03Z</DateUtc></StartTime><FrequencyChanges><FrequencyChange><Frequency dt:dt="r8">2699960000</Frequency><Timestamp dt:dt="r8">5.54501551506869E+15</Timestamp><Cur…	좌우반구com(split BVF)_2-009-1	60.021	1.0.0.167	1	-1472659154	Professional	2.0.10.242	2.0.10.353	10-14-2020	2020-10-14 오전 5:52:03	14:52:03	2.0.10.248	297	2	{/}	핵외	핵	외	NULL	NULL	NULL	NULL	NULL	NULL	113	1	33	KSY3	List3	NULL	NULL	NULL	NULL	NULL	NULL	NULL	NULL	NULL	1	{/}	0	3	832231	0	{/}	632
좌우반구com(split BVF)_2	9	1	<?xml version="1.0"?>\n<Clock xmlns:dt="urn:schemas-microsoft-com:datatypes"><Description dt:dt="string">E-Prime Primary Realtime Clock</Description><StartTime><Timestamp dt:dt="int">0</Timestamp><DateUtc dt:dt="string">2020-10-14T05:52:03Z</DateUtc></StartTime><FrequencyChanges><FrequencyChange><Frequency dt:dt="r8">2699960000</Frequency><Timestamp dt:dt="r8">5.54501551506869E+15</Timestamp><Cur…	좌우반구com(split BVF)_2-009-1	60.021	1.0.0.167	1	-1472659154	Professional	2.0.10.242	2.0.10.353	10-14-2020	2020-10-14 오전 5:52:03	14:52:03	2.0.10.248	226	2	{/}	핵정	핵	정	NULL	NULL	NULL	88	1	94	NULL	NULL	NULL	KSY3	List2	NULL	NULL	NULL	NULL	NULL	NULL	NULL	NULL	NULL	1	{/}	0	3	628285	0	{/}	635
좌우반구com(split BVF)_2	9	1	<?xml version="1.0"?>\n<Clock xmlns:dt="urn:schemas-microsoft-com:datatypes"><Description dt:dt="string">E-Prime Primary Realtime Clock</Description><StartTime><Timestamp dt:dt="int">0</Timestamp><DateUtc dt:dt="string">2020-10-14T05:52:03Z</DateUtc></StartTime><FrequencyChanges><FrequencyChange><Frequency dt:dt="r8">2699960000</Frequency><Timestamp dt:dt="r8">5.54501551506869E+15</Timestamp><Cur…	좌우반구com(split BVF)_2-009-1	60.021	1.0.0.167	1	-1472659154	Professional	2.0.10.242	2.0.10.353	10-14-2020	2020-10-14 오전 5:52:03	14:52:03	2.0.10.248	55	1	z	행보	행	보	1	1	55	NULL	NULL	NULL	NULL	NULL	NULL	KSY2	List1	NULL	NULL	NULL	NULL	NULL	NULL	NULL	NULL	NULL	0	z	0	3	156815	0	{/}	550
좌우반구com(split BVF)_2	9	1	<?xml version="1.0"?>\n<Clock xmlns:dt="urn:schemas-microsoft-com:datatypes"><Description dt:dt="string">E-Prime Primary Realtime Clock</Description><StartTime><Timestamp dt:dt="int">0</Timestamp><DateUtc dt:dt="string">2020-10-14T05:52:03Z</DateUtc></StartTime><FrequencyChanges><FrequencyChange><Frequency dt:dt="r8">2699960000</Frequency><Timestamp dt:dt="r8">5.54501551506869E+15</Timestamp><Cur…	좌우반구com(split BVF)_2-009-1	60.021	1.0.0.167	1	-1472659154	Professional	2.0.10.242	2.0.10.353	10-14-2020	2020-10-14 오전 5:52:03	14:52:03	2.0.10.248	382	1	z	행운	행	운	NULL	NULL	NULL	NULL	NULL	NULL	21	1	118	KSY2	List3	NULL	NULL	NULL	NULL	NULL	NULL	NULL	NULL	NULL	1	z	0	4	1059819	0	z	393
좌우반구com(split BVF)_2	9	1	<?xml version="1.0"?>\n<Clock xmlns:dt="urn:schemas-microsoft-com:datatypes"><Description dt:dt="string">E-Prime Primary Realtime Clock</Description><StartTime><Timestamp dt:dt="int">0</Timestamp><DateUtc dt:dt="string">2020-10-14T05:52:03Z</DateUtc></StartTime><FrequencyChanges><FrequencyChange><Frequency dt:dt="r8">2699960000</Frequency><Timestamp dt:dt="r8">5.54501551506869E+15</Timestamp><Cur…	좌우반구com(split BVF)_2-009-1	60.021	1.0.0.167	1	-1472659154	Professional	2.0.10.242	2.0.10.353	10-14-2020	2020-10-14 오전 5:52:03	14:52:03	2.0.10.248	269	2	{/}	행회	행	회	NULL	NULL	NULL	NULL	NULL	NULL	93	1	5	KSY3	List3	NULL	NULL	NULL	NULL	NULL	NULL	NULL	NULL	NULL	1	{/}	0	3	758473	0	{/}	559
좌우반구com(split BVF)_2	9	1	<?xml version="1.0"?>\n<Clock xmlns:dt="urn:schemas-microsoft-com:datatypes"><Description dt:dt="string">E-Prime Primary Realtime Clock</Description><StartTime><Timestamp dt:dt="int">0</Timestamp><DateUtc dt:dt="string">2020-10-14T05:52:03Z</DateUtc></StartTime><FrequencyChanges><FrequencyChange><Frequency dt:dt="r8">2699960000</Frequency><Timestamp dt:dt="r8">5.54501551506869E+15</Timestamp><Cur…	좌우반구com(split BVF)_2-009-1	60.021	1.0.0.167	1	-1472659154	Professional	2.0.10.242	2.0.10.353	10-14-2020	2020-10-14 오전 5:52:03	14:52:03	2.0.10.248	60	1	z	향수	향	수	52	1	60	NULL	NULL	NULL	NULL	NULL	NULL	KSY2	List1	NULL	NULL	NULL	NULL	NULL	NULL	NULL	NULL	NULL	1	z	0	4	170311	0	z	366
좌우반구com(split BVF)_2	9	1	<?xml version="1.0"?>\n<Clock xmlns:dt="urn:schemas-microsoft-com:datatypes"><Description dt:dt="string">E-Prime Primary Realtime Clock</Description><StartTime><Timestamp dt:dt="int">0</Timestamp><DateUtc dt:dt="string">2020-10-14T05:52:03Z</DateUtc></StartTime><FrequencyChanges><FrequencyChange><Frequency dt:dt="r8">2699960000</Frequency><Timestamp dt:dt="r8">5.54501551506869E+15</Timestamp><Cur…	좌우반구com(split BVF)_2-009-1	60.021	1.0.0.167	1	-1472659154	Professional	2.0.10.242	2.0.10.353	10-14-2020	2020-10-14 오전 5:52:03	14:52:03	2.0.10.248	39	2	{/}	향엄	향	엄	110	1	39	NULL	NULL	NULL	NULL	NULL	NULL	KSY3	List1	NULL	NULL	NULL	NULL	NULL	NULL	NULL	NULL	NULL	1	{/}	0	3	113880	0	{/}	669
좌우반구com(split BVF)_2	9	1	<?xml version="1.0"?>\n<Clock xmlns:dt="urn:schemas-microsoft-com:datatypes"><Description dt:dt="string">E-Prime Primary Realtime Clock</Description><StartTime><Timestamp dt:dt="int">0</Timestamp><DateUtc dt:dt="string">2020-10-14T05:52:03Z</DateUtc></StartTime><FrequencyChanges><FrequencyChange><Frequency dt:dt="r8">2699960000</Frequency><Timestamp dt:dt="r8">5.54501551506869E+15</Timestamp><Cur…	좌우반구com(split BVF)_2-009-1	60.021	1.0.0.167	1	-1472659154	Professional	2.0.10.242	2.0.10.353	10-14-2020	2020-10-14 오전 5:52:03	14:52:03	2.0.10.248	255	2	{/}	허낌	허	낌	NULL	NULL	NULL	64	1	123	NULL	NULL	NULL	KSY2	List2	NULL	NULL	NULL	NULL	NULL	NULL	NULL	NULL	NULL	1	{/}	0	3	704475	0	{/}	325
좌우반구com(split BVF)_2	9	1	<?xml version="1.0"?>\n<Clock xmlns:dt="urn:schemas-microsoft-com:datatypes"><Description dt:dt="string">E-Prime Primary Realtime Clock</Description><StartTime><Timestamp dt:dt="int">0</Timestamp><DateUtc dt:dt="string">2020-10-14T05:52:03Z</DateUtc></StartTime><FrequencyChanges><FrequencyChange><Frequency dt:dt="r8">2699960000</Frequency><Timestamp dt:dt="r8">5.54501551506869E+15</Timestamp><Cur…	좌우반구com(split BVF)_2-009-1	60.021	1.0.0.167	1	-1472659154	Professional	2.0.10.242	2.0.10.353	10-14-2020	2020-10-14 오전 5:52:03	14:52:03	2.0.10.248	316	1	z	허락	허	락	NULL	NULL	NULL	NULL	NULL	NULL	110	1	52	KSY2	List3	NULL	NULL	NULL	NULL	NULL	NULL	NULL	NULL	NULL	1	z	0	3	882530	0	z	484
좌우반구com(split BVF)_2	9	1	<?xml version="1.0"?>\n<Clock xmlns:dt="urn:schemas-microsoft-com:datatypes"><Description dt:dt="string">E-Prime Primary Realtime Clock</Description><StartTime><Timestamp dt:dt="int">0</Timestamp><DateUtc dt:dt="string">2020-10-14T05:52:03Z</DateUtc></StartTime><FrequencyChanges><FrequencyChange><Frequency dt:dt="r8">2699960000</Frequency><Timestamp dt:dt="r8">5.54501551506869E+15</Timestamp><Cur…	좌우반구com(split BVF)_2-009-1	60.021	1.0.0.167	1	-1472659154	Professional	2.0.10.242	2.0.10.353	10-14-2020	2020-10-14 오전 5:52:03	14:52:03	2.0.10.248	224	2	{/}	허빈	허	빈	NULL	NULL	NULL	120	1	92	NULL	NULL	NULL	KSY3	List2	NULL	NULL	NULL	NULL	NULL	NULL	NULL	NULL	NULL	1	{/}	0	3	622987	0	{/}	510
좌우반구com(split BVF)_2	9	1	<?xml version="1.0"?>\n<Clock xmlns:dt="urn:schemas-microsoft-com:datatypes"><Description dt:dt="string">E-Prime Primary Realtime Clock</Description><StartTime><Timestamp dt:dt="int">0</Timestamp><DateUtc dt:dt="string">2020-10-14T05:52:03Z</DateUtc></StartTime><FrequencyChanges><FrequencyChange><Frequency dt:dt="r8">2699960000</Frequency><Timestamp dt:dt="r8">5.54501551506869E+15</Timestamp><Cur…	좌우반구com(split BVF)_2-009-1	60.021	1.0.0.167	1	-1472659154	Professional	2.0.10.242	2.0.10.353	10-14-2020	2020-10-14 오전 5:52:03	14:52:03	2.0.10.248	112	2	{/}	헤오	헤	오	91	1	112	NULL	NULL	NULL	NULL	NULL	NULL	KSY2	List1	NULL	NULL	NULL	NULL	NULL	NULL	NULL	NULL	NULL	0	{/}	0	3	307496	0	z	1139
좌우반구com(split BVF)_2	9	1	<?xml version="1.0"?>\n<Clock xmlns:dt="urn:schemas-microsoft-com:datatypes"><Description dt:dt="string">E-Prime Primary Realtime Clock</Description><StartTime><Timestamp dt:dt="int">0</Timestamp><DateUtc dt:dt="string">2020-10-14T05:52:03Z</DateUtc></StartTime><FrequencyChanges><FrequencyChange><Frequency dt:dt="r8">2699960000</Frequency><Timestamp dt:dt="r8">5.54501551506869E+15</Timestamp><Cur…	좌우반구com(split BVF)_2-009-1	60.021	1.0.0.167	1	-1472659154	Professional	2.0.10.242	2.0.10.353	10-14-2020	2020-10-14 오전 5:52:03	14:52:03	2.0.10.248	181	1	z	현상	현	상	NULL	NULL	NULL	19	1	49	NULL	NULL	NULL	KSY2	List2	NULL	NULL	NULL	NULL	NULL	NULL	NULL	NULL	NULL	1	z	0	3	509043	0	z	302
좌우반구com(split BVF)_2	9	1	<?xml version="1.0"?>\n<Clock xmlns:dt="urn:schemas-microsoft-com:datatypes"><Description dt:dt="string">E-Prime Primary Realtime Clock</Description><StartTime><Timestamp dt:dt="int">0</Timestamp><DateUtc dt:dt="string">2020-10-14T05:52:03Z</DateUtc></StartTime><FrequencyChanges><FrequencyChange><Frequency dt:dt="r8">2699960000</Frequency><Timestamp dt:dt="r8">5.54501551506869E+15</Timestamp><Cur…	좌우반구com(split BVF)_2-009-1	60.021	1.0.0.167	1	-1472659154	Professional	2.0.10.242	2.0.10.353	10-14-2020	2020-10-14 오전 5:52:03	14:52:03	2.0.10.248	322	1	z	협력	협	력	NULL	NULL	NULL	NULL	NULL	NULL	112	1	58	KSY2	List3	NULL	NULL	NULL	NULL	NULL	NULL	NULL	NULL	NULL	1	z	0	4	898858	0	z	382
좌우반구com(split BVF)_2	9	1	<?xml version="1.0"?>\n<Clock xmlns:dt="urn:schemas-microsoft-com:datatypes"><Description dt:dt="string">E-Prime Primary Realtime Clock</Description><StartTime><Timestamp dt:dt="int">0</Timestamp><DateUtc dt:dt="string">2020-10-14T05:52:03Z</DateUtc></StartTime><FrequencyChanges><FrequencyChange><Frequency dt:dt="r8">2699960000</Frequency><Timestamp dt:dt="r8">5.54501551506869E+15</Timestamp><Cur…	좌우반구com(split BVF)_2-009-1	60.021	1.0.0.167	1	-1472659154	Professional	2.0.10.242	2.0.10.353	10-14-2020	2020-10-14 오전 5:52:03	14:52:03	2.0.10.248	125	2	{/}	협체	협	체	73	1	125	NULL	NULL	NULL	NULL	NULL	NULL	KSY	List1	0		0	-1	342034	184		0	0	0	{/}	0	4	342218	0	z	338
좌우반구com(split BVF)_2	9	1	<?xml version="1.0"?>\n<Clock xmlns:dt="urn:schemas-microsoft-com:datatypes"><Description dt:dt="string">E-Prime Primary Realtime Clock</Description><StartTime><Timestamp dt:dt="int">0</Timestamp><DateUtc dt:dt="string">2020-10-14T05:52:03Z</DateUtc></StartTime><FrequencyChanges><FrequencyChange><Frequency dt:dt="r8">2699960000</Frequency><Timestamp dt:dt="r8">5.54501551506869E+15</Timestamp><Cur…	좌우반구com(split BVF)_2-009-1	60.021	1.0.0.167	1	-1472659154	Professional	2.0.10.242	2.0.10.353	10-14-2020	2020-10-14 오전 5:52:03	14:52:03	2.0.10.248	212	1	z	형님	형	님	NULL	NULL	NULL	100	1	80	NULL	NULL	NULL	KSY2	List2	NULL	NULL	NULL	NULL	NULL	NULL	NULL	NULL	NULL	1	z	0	3	590465	0	z	328
좌우반구com(split BVF)_2	9	1	<?xml version="1.0"?>\n<Clock xmlns:dt="urn:schemas-microsoft-com:datatypes"><Description dt:dt="string">E-Prime Primary Realtime Clock</Description><StartTime><Timestamp dt:dt="int">0</Timestamp><DateUtc dt:dt="string">2020-10-14T05:52:03Z</DateUtc></StartTime><FrequencyChanges><FrequencyChange><Frequency dt:dt="r8">2699960000</Frequency><Timestamp dt:dt="r8">5.54501551506869E+15</Timestamp><Cur…	좌우반구com(split BVF)_2-009-1	60.021	1.0.0.167	1	-1472659154	Professional	2.0.10.242	2.0.10.353	10-14-2020	2020-10-14 오전 5:52:03	14:52:03	2.0.10.248	285	2	{/}	형스	형	스	NULL	NULL	NULL	NULL	NULL	NULL	47	1	21	KSY	List3	0		0	-1	800375	184		0	0	1	{/}	0	4	800559	0	{/}	440
좌우반구com(split BVF)_2	9	1	<?xml version="1.0"?>\n<Clock xmlns:dt="urn:schemas-microsoft-com:datatypes"><Description dt:dt="string">E-Prime Primary Realtime Clock</Description><StartTime><Timestamp dt:dt="int">0</Timestamp><DateUtc dt:dt="string">2020-10-14T05:52:03Z</DateUtc></StartTime><FrequencyChanges><FrequencyChange><Frequency dt:dt="r8">2699960000</Frequency><Timestamp dt:dt="r8">5.54501551506869E+15</Timestamp><Cur…	좌우반구com(split BVF)_2-009-1	60.021	1.0.0.167	1	-1472659154	Professional	2.0.10.242	2.0.10.353	10-14-2020	2020-10-14 오전 5:52:03	14:52:03	2.0.10.248	198	1	z	형태	형	태	NULL	NULL	NULL	44	1	66	NULL	NULL	NULL	KSY2	List2	NULL	NULL	NULL	NULL	NULL	NULL	NULL	NULL	NULL	1	z	0	3	553844	0	z	429
좌우반구com(split BVF)_2	9	1	<?xml version="1.0"?>\n<Clock xmlns:dt="urn:schemas-microsoft-com:datatypes"><Description dt:dt="string">E-Prime Primary Realtime Clock</Description><StartTime><Timestamp dt:dt="int">0</Timestamp><DateUtc dt:dt="string">2020-10-14T05:52:03Z</DateUtc></StartTime><FrequencyChanges><FrequencyChange><Frequency dt:dt="r8">2699960000</Frequency><Timestamp dt:dt="r8">5.54501551506869E+15</Timestamp><Cur…	좌우반구com(split BVF)_2-009-1	60.021	1.0.0.167	1	-1472659154	Professional	2.0.10.242	2.0.10.353	10-14-2020	2020-10-14 오전 5:52:03	14:52:03	2.0.10.248	40	1	z	화력	화	력	30	1	40	NULL	NULL	NULL	NULL	NULL	NULL	KSY2	List1	NULL	NULL	NULL	NULL	NULL	NULL	NULL	NULL	NULL	1	z	0	3	116746	0	z	507
좌우반구com(split BVF)_2	9	1	<?xml version="1.0"?>\n<Clock xmlns:dt="urn:schemas-microsoft-com:datatypes"><Description dt:dt="string">E-Prime Primary Realtime Clock</Description><StartTime><Timestamp dt:dt="int">0</Timestamp><DateUtc dt:dt="string">2020-10-14T05:52:03Z</DateUtc></StartTime><FrequencyChanges><FrequencyChange><Frequency dt:dt="r8">2699960000</Frequency><Timestamp dt:dt="r8">5.54501551506869E+15</Timestamp><Cur…	좌우반구com(split BVF)_2-009-1	60.021	1.0.0.167	1	-1472659154	Professional	2.0.10.242	2.0.10.353	10-14-2020	2020-10-14 오전 5:52:03	14:52:03	2.0.10.248	240	1	z	확률	확	률	NULL	NULL	NULL	92	1	108	NULL	NULL	NULL	KSY2	List2	NULL	NULL	NULL	NULL	NULL	NULL	NULL	NULL	NULL	1	z	1	3	665455	0	z	433
좌우반구com(split BVF)_2	9	1	<?xml version="1.0"?>\n<Clock xmlns:dt="urn:schemas-microsoft-com:datatypes"><Description dt:dt="string">E-Prime Primary Realtime Clock</Description><StartTime><Timestamp dt:dt="int">0</Timestamp><DateUtc dt:dt="string">2020-10-14T05:52:03Z</DateUtc></StartTime><FrequencyChanges><FrequencyChange><Frequency dt:dt="r8">2699960000</Frequency><Timestamp dt:dt="r8">5.54501551506869E+15</Timestamp><Cur…	좌우반구com(split BVF)_2-009-1	60.021	1.0.0.167	1	-1472659154	Professional	2.0.10.242	2.0.10.353	10-14-2020	2020-10-14 오전 5:52:03	14:52:03	2.0.10.248	63	2	{/}	확압	확	압	9	1	63	NULL	NULL	NULL	NULL	NULL	NULL	KSY2	List1	NULL	NULL	NULL	NULL	NULL	NULL	NULL	NULL	NULL	0	{/}	0	3	177908	0	z	400
좌우반구com(split BVF)_2	9	1	<?xml version="1.0"?>\n<Clock xmlns:dt="urn:schemas-microsoft-com:datatypes"><Description dt:dt="string">E-Prime Primary Realtime Clock</Description><StartTime><Timestamp dt:dt="int">0</Timestamp><DateUtc dt:dt="string">2020-10-14T05:52:03Z</DateUtc></StartTime><FrequencyChanges><FrequencyChange><Frequency dt:dt="r8">2699960000</Frequency><Timestamp dt:dt="r8">5.54501551506869E+15</Timestamp><Cur…	좌우반구com(split BVF)_2-009-1	60.021	1.0.0.167	1	-1472659154	Professional	2.0.10.242	2.0.10.353	10-14-2020	2020-10-14 오전 5:52:03	14:52:03	2.0.10.248	215	2	{/}	확축	확	축	NULL	NULL	NULL	18	1	83	NULL	NULL	NULL	KSY2	List2	NULL	NULL	NULL	NULL	NULL	NULL	NULL	NULL	NULL	0	{/}	0	3	598112	0	z	697
좌우반구com(split BVF)_2	9	1	<?xml version="1.0"?>\n<Clock xmlns:dt="urn:schemas-microsoft-com:datatypes"><Description dt:dt="string">E-Prime Primary Realtime Clock</Description><StartTime><Timestamp dt:dt="int">0</Timestamp><DateUtc dt:dt="string">2020-10-14T05:52:03Z</DateUtc></StartTime><FrequencyChanges><FrequencyChange><Frequency dt:dt="r8">2699960000</Frequency><Timestamp dt:dt="r8">5.54501551506869E+15</Timestamp><Cur…	좌우반구com(split BVF)_2-009-1	60.021	1.0.0.167	1	-1472659154	Professional	2.0.10.242	2.0.10.353	10-14-2020	2020-10-14 오전 5:52:03	14:52:03	2.0.10.248	2	1	z	환경	환	경	61	1	2	NULL	NULL	NULL	NULL	NULL	NULL	KSY2	List1	NULL	NULL	NULL	NULL	NULL	NULL	NULL	NULL	NULL	1	z	1	3	14381	0	z	281
좌우반구com(split BVF)_2	9	1	<?xml version="1.0"?>\n<Clock xmlns:dt="urn:schemas-microsoft-com:datatypes"><Description dt:dt="string">E-Prime Primary Realtime Clock</Description><StartTime><Timestamp dt:dt="int">0</Timestamp><DateUtc dt:dt="string">2020-10-14T05:52:03Z</DateUtc></StartTime><FrequencyChanges><FrequencyChange><Frequency dt:dt="r8">2699960000</Frequency><Timestamp dt:dt="r8">5.54501551506869E+15</Timestamp><Cur…	좌우반구com(split BVF)_2-009-1	60.021	1.0.0.167	1	-1472659154	Professional	2.0.10.242	2.0.10.353	10-14-2020	2020-10-14 오전 5:52:03	14:52:03	2.0.10.248	334	2	{/}	횟광	횟	광	NULL	NULL	NULL	NULL	NULL	NULL	50	1	70	KSY2	List3	NULL	NULL	NULL	NULL	NULL	NULL	NULL	NULL	NULL	1	{/}	0	3	931030	0	{/}	496
좌우반구com(split BVF)_2	9	1	<?xml version="1.0"?>\n<Clock xmlns:dt="urn:schemas-microsoft-com:datatypes"><Description dt:dt="string">E-Prime Primary Realtime Clock</Description><StartTime><Timestamp dt:dt="int">0</Timestamp><DateUtc dt:dt="string">2020-10-14T05:52:03Z</DateUtc></StartTime><FrequencyChanges><FrequencyChange><Frequency dt:dt="r8">2699960000</Frequency><Timestamp dt:dt="r8">5.54501551506869E+15</Timestamp><Cur…	좌우반구com(split BVF)_2-009-1	60.021	1.0.0.167	1	-1472659154	Professional	2.0.10.242	2.0.10.353	10-14-2020	2020-10-14 오전 5:52:03	14:52:03	2.0.10.248	79	2	{/}	횟색	횟	색	18	1	79	NULL	NULL	NULL	NULL	NULL	NULL	KSY2	List1	NULL	NULL	NULL	NULL	NULL	NULL	NULL	NULL	NULL	1	{/}	1	3	219410	0	{/}	738
좌우반구com(split BVF)_2	9	1	<?xml version="1.0"?>\n<Clock xmlns:dt="urn:schemas-microsoft-com:datatypes"><Description dt:dt="string">E-Prime Primary Realtime Clock</Description><StartTime><Timestamp dt:dt="int">0</Timestamp><DateUtc dt:dt="string">2020-10-14T05:52:03Z</DateUtc></StartTime><FrequencyChanges><FrequencyChange><Frequency dt:dt="r8">2699960000</Frequency><Timestamp dt:dt="r8">5.54501551506869E+15</Timestamp><Cur…	좌우반구com(split BVF)_2-009-1	60.021	1.0.0.167	1	-1472659154	Professional	2.0.10.242	2.0.10.353	10-14-2020	2020-10-14 오전 5:52:03	14:52:03	2.0.10.248	275	1	z	횟수	횟	수	NULL	NULL	NULL	NULL	NULL	NULL	129	1	11	KSY2	List3	NULL	NULL	NULL	NULL	NULL	NULL	NULL	NULL	NULL	1	z	0	4	774568	0	z	431
좌우반구com(split BVF)_2	9	1	<?xml version="1.0"?>\n<Clock xmlns:dt="urn:schemas-microsoft-com:datatypes"><Description dt:dt="string">E-Prime Primary Realtime Clock</Description><StartTime><Timestamp dt:dt="int">0</Timestamp><DateUtc dt:dt="string">2020-10-14T05:52:03Z</DateUtc></StartTime><FrequencyChanges><FrequencyChange><Frequency dt:dt="r8">2699960000</Frequency><Timestamp dt:dt="r8">5.54501551506869E+15</Timestamp><Cur…	좌우반구com(split BVF)_2-009-1	60.021	1.0.0.167	1	-1472659154	Professional	2.0.10.242	2.0.10.353	10-14-2020	2020-10-14 오전 5:52:03	14:52:03	2.0.10.248	153	1	z	효과	효	과	NULL	NULL	NULL	83	1	21	NULL	NULL	NULL	KSY2	List2	NULL	NULL	NULL	NULL	NULL	NULL	NULL	NULL	NULL	1	z	0	3	434702	0	z	310
좌우반구com(split BVF)_2	9	1	<?xml version="1.0"?>\n<Clock xmlns:dt="urn:schemas-microsoft-com:datatypes"><Description dt:dt="string">E-Prime Primary Realtime Clock</Description><StartTime><Timestamp dt:dt="int">0</Timestamp><DateUtc dt:dt="string">2020-10-14T05:52:03Z</DateUtc></StartTime><FrequencyChanges><FrequencyChange><Frequency dt:dt="r8">2699960000</Frequency><Timestamp dt:dt="r8">5.54501551506869E+15</Timestamp><Cur…	좌우반구com(split BVF)_2-009-1	60.021	1.0.0.167	1	-1472659154	Professional	2.0.10.242	2.0.10.353	10-14-2020	2020-10-14 오전 5:52:03	14:52:03	2.0.10.248	155	2	{/}	효미	효	미	NULL	NULL	NULL	29	1	23	NULL	NULL	NULL	KSY	List2	0		1	-1	439650	184		0	0	1	{/}	0	4	439834	0	{/}	528
좌우반구com(split BVF)_2	9	1	<?xml version="1.0"?>\n<Clock xmlns:dt="urn:schemas-microsoft-com:datatypes"><Description dt:dt="string">E-Prime Primary Realtime Clock</Description><StartTime><Timestamp dt:dt="int">0</Timestamp><DateUtc dt:dt="string">2020-10-14T05:52:03Z</DateUtc></StartTime><FrequencyChanges><FrequencyChange><Frequency dt:dt="r8">2699960000</Frequency><Timestamp dt:dt="r8">5.54501551506869E+15</Timestamp><Cur…	좌우반구com(split BVF)_2-009-1	60.021	1.0.0.167	1	-1472659154	Professional	2.0.10.242	2.0.10.353	10-14-2020	2020-10-14 오전 5:52:03	14:52:03	2.0.10.248	263	2	{/}	효탈	효	탈	NULL	NULL	NULL	53	1	131	NULL	NULL	NULL	KSY	List2	0		0	-1	724735	183		0	0	1	{/}	0	3	724918	0	{/}	490
좌우반구com(split BVF)_2	9	1	<?xml version="1.0"?>\n<Clock xmlns:dt="urn:schemas-microsoft-com:datatypes"><Description dt:dt="string">E-Prime Primary Realtime Clock</Description><StartTime><Timestamp dt:dt="int">0</Timestamp><DateUtc dt:dt="string">2020-10-14T05:52:03Z</DateUtc></StartTime><FrequencyChanges><FrequencyChange><Frequency dt:dt="r8">2699960000</Frequency><Timestamp dt:dt="r8">5.54501551506869E+15</Timestamp><Cur…	좌우반구com(split BVF)_2-009-1	60.021	1.0.0.167	1	-1472659154	Professional	2.0.10.242	2.0.10.353	10-14-2020	2020-10-14 오전 5:52:03	14:52:03	2.0.10.248	347	2	{/}	효헤	효	헤	NULL	NULL	NULL	NULL	NULL	NULL	42	1	83	KSY3	List3	NULL	NULL	NULL	NULL	NULL	NULL	NULL	NULL	NULL	1	{/}	0	3	966351	0	{/}	374
좌우반구com(split BVF)_2	9	1	<?xml version="1.0"?>\n<Clock xmlns:dt="urn:schemas-microsoft-com:datatypes"><Description dt:dt="string">E-Prime Primary Realtime Clock</Description><StartTime><Timestamp dt:dt="int">0</Timestamp><DateUtc dt:dt="string">2020-10-14T05:52:03Z</DateUtc></StartTime><FrequencyChanges><FrequencyChange><Frequency dt:dt="r8">2699960000</Frequency><Timestamp dt:dt="r8">5.54501551506869E+15</Timestamp><Cur…	좌우반구com(split BVF)_2-009-1	60.021	1.0.0.167	1	-1472659154	Professional	2.0.10.242	2.0.10.353	10-14-2020	2020-10-14 오전 5:52:03	14:52:03	2.0.10.248	303	2	{/}	후검	후	검	NULL	NULL	NULL	NULL	NULL	NULL	65	1	39	KSY3	List3	NULL	NULL	NULL	NULL	NULL	NULL	NULL	NULL	NULL	1	{/}	0	4	848259	0	{/}	540
좌우반구com(split BVF)_2	9	1	<?xml version="1.0"?>\n<Clock xmlns:dt="urn:schemas-microsoft-com:datatypes"><Description dt:dt="string">E-Prime Primary Realtime Clock</Description><StartTime><Timestamp dt:dt="int">0</Timestamp><DateUtc dt:dt="string">2020-10-14T05:52:03Z</DateUtc></StartTime><FrequencyChanges><FrequencyChange><Frequency dt:dt="r8">2699960000</Frequency><Timestamp dt:dt="r8">5.54501551506869E+15</Timestamp><Cur…	좌우반구com(split BVF)_2-009-1	60.021	1.0.0.167	1	-1472659154	Professional	2.0.10.242	2.0.10.353	10-14-2020	2020-10-14 오전 5:52:03	14:52:03	2.0.10.248	6	1	z	후대	후	대	37	1	6	NULL	NULL	NULL	NULL	NULL	NULL	KSY2	List1	NULL	NULL	NULL	NULL	NULL	NULL	NULL	NULL	NULL	0	z	0	3	24561	0	{/}	349
좌우반구com(split BVF)_2	9	1	<?xml version="1.0"?>\n<Clock xmlns:dt="urn:schemas-microsoft-com:datatypes"><Description dt:dt="string">E-Prime Primary Realtime Clock</Description><StartTime><Timestamp dt:dt="int">0</Timestamp><DateUtc dt:dt="string">2020-10-14T05:52:03Z</DateUtc></StartTime><FrequencyChanges><FrequencyChange><Frequency dt:dt="r8">2699960000</Frequency><Timestamp dt:dt="r8">5.54501551506869E+15</Timestamp><Cur…	좌우반구com(split BVF)_2-009-1	60.021	1.0.0.167	1	-1472659154	Professional	2.0.10.242	2.0.10.353	10-14-2020	2020-10-14 오전 5:52:03	14:52:03	2.0.10.248	158	1	z	후자	후	자	NULL	NULL	NULL	54	1	26	NULL	NULL	NULL	KSY2	List2	NULL	NULL	NULL	NULL	NULL	NULL	NULL	NULL	NULL	0	z	0	4	447748	0	{/}	390
좌우반구com(split BVF)_2	9	1	<?xml version="1.0"?>\n<Clock xmlns:dt="urn:schemas-microsoft-com:datatypes"><Description dt:dt="string">E-Prime Primary Realtime Clock</Description><StartTime><Timestamp dt:dt="int">0</Timestamp><DateUtc dt:dt="string">2020-10-14T05:52:03Z</DateUtc></StartTime><FrequencyChanges><FrequencyChange><Frequency dt:dt="r8">2699960000</Frequency><Timestamp dt:dt="r8">5.54501551506869E+15</Timestamp><Cur…	좌우반구com(split BVF)_2-009-1	60.021	1.0.0.167	1	-1472659154	Professional	2.0.10.242	2.0.10.353	10-14-2020	2020-10-14 오전 5:52:03	14:52:03	2.0.10.248	191	2	{/}	훈걱	훈	걱	NULL	NULL	NULL	58	1	59	NULL	NULL	NULL	KSY2	List2	NULL	NULL	NULL	NULL	NULL	NULL	NULL	NULL	NULL	1	{/}	0	4	535151	0	{/}	642
좌우반구com(split BVF)_2	9	1	<?xml version="1.0"?>\n<Clock xmlns:dt="urn:schemas-microsoft-com:datatypes"><Description dt:dt="string">E-Prime Primary Realtime Clock</Description><StartTime><Timestamp dt:dt="int">0</Timestamp><DateUtc dt:dt="string">2020-10-14T05:52:03Z</DateUtc></StartTime><FrequencyChanges><FrequencyChange><Frequency dt:dt="r8">2699960000</Frequency><Timestamp dt:dt="r8">5.54501551506869E+15</Timestamp><Cur…	좌우반구com(split BVF)_2-009-1	60.021	1.0.0.167	1	-1472659154	Professional	2.0.10.242	2.0.10.353	10-14-2020	2020-10-14 오전 5:52:03	14:52:03	2.0.10.248	152	2	{/}	훈차	훈	차	NULL	NULL	NULL	23	1	20	NULL	NULL	NULL	KSY3	List2	NULL	NULL	NULL	NULL	NULL	NULL	NULL	NULL	NULL	1	{/}	1	3	432186	0	{/}	320
좌우반구com(split BVF)_2	9	1	<?xml version="1.0"?>\n<Clock xmlns:dt="urn:schemas-microsoft-com:datatypes"><Description dt:dt="string">E-Prime Primary Realtime Clock</Description><StartTime><Timestamp dt:dt="int">0</Timestamp><DateUtc dt:dt="string">2020-10-14T05:52:03Z</DateUtc></StartTime><FrequencyChanges><FrequencyChange><Frequency dt:dt="r8">2699960000</Frequency><Timestamp dt:dt="r8">5.54501551506869E+15</Timestamp><Cur…	좌우반구com(split BVF)_2-009-1	60.021	1.0.0.167	1	-1472659154	Professional	2.0.10.242	2.0.10.353	10-14-2020	2020-10-14 오전 5:52:03	14:52:03	2.0.10.248	337	2	{/}	휘섭	휘	섭	NULL	NULL	NULL	NULL	NULL	NULL	63	1	73	KSY	List3	0		1	-1	938877	183		0	0	1	{/}	1	3	939060	0	{/}	406
좌우반구com(split BVF)_2	9	1	<?xml version="1.0"?>\n<Clock xmlns:dt="urn:schemas-microsoft-com:datatypes"><Description dt:dt="string">E-Prime Primary Realtime Clock</Description><StartTime><Timestamp dt:dt="int">0</Timestamp><DateUtc dt:dt="string">2020-10-14T05:52:03Z</DateUtc></StartTime><FrequencyChanges><FrequencyChange><Frequency dt:dt="r8">2699960000</Frequency><Timestamp dt:dt="r8">5.54501551506869E+15</Timestamp><Cur…	좌우반구com(split BVF)_2-009-1	60.021	1.0.0.167	1	-1472659154	Professional	2.0.10.242	2.0.10.353	10-14-2020	2020-10-14 오전 5:52:03	14:52:03	2.0.10.248	54	2	{/}	희강	희	강	74	1	54	NULL	NULL	NULL	NULL	NULL	NULL	KSY2	List1	NULL	NULL	NULL	NULL	NULL	NULL	NULL	NULL	NULL	1	{/}	0	3	154266	0	{/}	347
좌우반구com(split BVF)_2	9	1	<?xml version="1.0"?>\n<Clock xmlns:dt="urn:schemas-microsoft-com:datatypes"><Description dt:dt="string">E-Prime Primary Realtime Clock</Description><StartTime><Timestamp dt:dt="int">0</Timestamp><DateUtc dt:dt="string">2020-10-14T05:52:03Z</DateUtc></StartTime><FrequencyChanges><FrequencyChange><Frequency dt:dt="r8">2699960000</Frequency><Timestamp dt:dt="r8">5.54501551506869E+15</Timestamp><Cur…	좌우반구com(split BVF)_2-009-1	60.021	1.0.0.167	1	-1472659154	Professional	2.0.10.242	2.0.10.353	10-14-2020	2020-10-14 오전 5:52:03	14:52:03	2.0.10.248	164	1	z	희망	희	망	NULL	NULL	NULL	99	1	32	NULL	NULL	NULL	KSY2	List2	NULL	NULL	NULL	NULL	NULL	NULL	NULL	NULL	NULL	1	z	0	4	463476	0	z	350
좌우반구com(split BVF)_2	9	1	<?xml version="1.0"?>\n<Clock xmlns:dt="urn:schemas-microsoft-com:datatypes"><Description dt:dt="string">E-Prime Primary Realtime Clock</Description><StartTime><Timestamp dt:dt="int">0</Timestamp><DateUtc dt:dt="string">2020-10-14T05:52:03Z</DateUtc></StartTime><FrequencyChanges><FrequencyChange><Frequency dt:dt="r8">2699960000</Frequency><Timestamp dt:dt="r8">5.54501551506869E+15</Timestamp><Cur…	좌우반구com(split BVF)_2-009-1	60.021	1.0.0.167	1	-1472659154	Professional	2.0.10.242	2.0.10.353	10-14-2020	2020-10-14 오전 5:52:03	14:52:03	2.0.10.248	37	2	{/}	희외	희	외	75	1	37	NULL	NULL	NULL	NULL	NULL	NULL	KSY3	List1	NULL	NULL	NULL	NULL	NULL	NULL	NULL	NULL	NULL	0	{/}	1	3	108465	0	z	492
좌우반구com(split BVF)_2	9	1	<?xml version="1.0"?>\n<Clock xmlns:dt="urn:schemas-microsoft-com:datatypes"><Description dt:dt="string">E-Prime Primary Realtime Clock</Description><StartTime><Timestamp dt:dt="int">0</Timestamp><DateUtc dt:dt="string">2020-10-14T05:52:03Z</DateUtc></StartTime><FrequencyChanges><FrequencyChange><Frequency dt:dt="r8">2699960000</Frequency><Timestamp dt:dt="r8">5.54501551506869E+15</Timestamp><Cur…	좌우반구com(split BVF)_2-009-1	60.021	1.0.0.167	1	-1472659154	Professional	2.0.10.242	2.0.10.353	10-14-2020	2020-10-14 오전 5:52:03	14:52:03	2.0.10.248	293	2	{/}	희응	희	응	NULL	NULL	NULL	NULL	NULL	NULL	24	1	29	KSY2	List3	NULL	NULL	NULL	NULL	NULL	NULL	NULL	NULL	NULL	1	{/}	0	3	821318	0	{/}	489
[truncated: 1 more columns]
