# Supplementary material for: Decoding foveal word recognition: the role of interhemispheric inhibition in bilateral hemispheric processing
Source: Front Psychol. 2023 Nov 30;14:1293529. doi: 10.3389/fpsyg.2023.1293529 (PMC10720635; doi:10.3389/fpsyg.2023.1293529)
Supplement: Supplementary file 1 [file Data_Sheet_1.ZIP › data/Exp2/BVF_016.txt]

STRING	INTEGER	INTEGER	STRING	STRING	STRING	STRING	STRING	STRING	STRING	STRING	STRING	STRING	STRING	STRING	STRING	INTEGER	STRING	STRING	STRING	STRING	STRING	STRING	STRING	STRING	STRING	STRING	STRING	STRING	STRING	STRING	STRING	STRING	STRING	STRING	STRING	STRING	STRING	STRING	STRING	STRING	STRING	STRING	STRING	STRING	STRING	STRING	STRING	STRING	STRING
EXPNAME	SUBJECT	SESSION	VARIABLE	VARIABLE	VARIABLE	VARIABLE	VARIABLE	VARIABLE	VARIABLE	VARIABLE	VARIABLE	VARIABLE	VARIABLE	VARIABLE	VARIABLE	LOG_LEVEL	VARIABLE	VARIABLE	VARIABLE	VARIABLE	VARIABLE	VARIABLE	VARIABLE	VARIABLE	VARIABLE	VARIABLE	VARIABLE	VARIABLE	VARIABLE	VARIABLE	VARIABLE	VARIABLE	VARIABLE	VARIABLE	VARIABLE	VARIABLE	VARIABLE	VARIABLE	VARIABLE	VARIABLE	VARIABLE	VARIABLE	VARIABLE	VARIABLE	VARIABLE	VARIABLE	VARIABLE	VARIABLE	VARIABLE
1	1	1	1	1	1	1	1	1	1	1	1	1	1	1	1	2	2	2	2	2	2	2	2	2	2	2	2	2	2	2	2	2	2	2	2	2	2	2	2	2	2	2	2	2	2	2	2	2	2
ExperimentName	Subject	Session	Clock.Information	DataFile.Basename	Display.RefreshRate	ExperimentVersion	Group	RandomSeed	RuntimeCapabilities	RuntimeVersion	RuntimeVersionExpected	SessionDate	SessionStartDateTimeUtc	SessionTime	StudioVersion	Block	condition	correct	Exptarget	Exptarget2	Exptarget3	List1	List1.Cycle	List1.Sample	List2	List2.Cycle	List2.Sample	List3	List3.Cycle	List3.Sample	Procedure	Running	TextDisplay2.ACC	TextDisplay2.CRESP	TextDisplay2.DurationError	TextDisplay2.OnsetDelay	TextDisplay2.OnsetTime	TextDisplay2.OnsetToOnsetTime	TextDisplay2.RESP	TextDisplay2.RT	TextDisplay2.RTTime	TextDisplay6.ACC	TextDisplay6.CRESP	TextDisplay6.DurationError	TextDisplay6.OnsetDelay	TextDisplay6.OnsetTime	TextDisplay6.OnsetToOnsetTime	TextDisplay6.RESP	TextDisplay6.RT
좌우반구com(split BVF)_1	16	1	<?xml version="1.0"?>\n<Clock xmlns:dt="urn:schemas-microsoft-com:datatypes"><Description dt:dt="string">E-Prime Primary Realtime Clock</Description><StartTime><Timestamp dt:dt="int">0</Timestamp><DateUtc dt:dt="string">2020-11-14T01:03:07Z</DateUtc></StartTime><FrequencyChanges><FrequencyChange><Frequency dt:dt="r8">2699980000</Frequency><Timestamp dt:dt="r8">3.23138261623291E+15</Timestamp><Cur…	좌우반구com(split BVF)_1-016-1	60.021	1.0.0.165	1	93443796	Professional	2.0.10.242	2.0.10.353	11-14-2020	2020-11-14 오전 1:03:08	10:03:08	2.0.10.248	91	1	z	가격	가	격	59	1	91	NULL	NULL	NULL	NULL	NULL	NULL	KSY	List1	0		0	-1	270762	183		0	0	1	z	0	3	270945	0	z	414
좌우반구com(split BVF)_1	16	1	<?xml version="1.0"?>\n<Clock xmlns:dt="urn:schemas-microsoft-com:datatypes"><Description dt:dt="string">E-Prime Primary Realtime Clock</Description><StartTime><Timestamp dt:dt="int">0</Timestamp><DateUtc dt:dt="string">2020-11-14T01:03:07Z</DateUtc></StartTime><FrequencyChanges><FrequencyChange><Frequency dt:dt="r8">2699980000</Frequency><Timestamp dt:dt="r8">3.23138261623291E+15</Timestamp><Cur…	좌우반구com(split BVF)_1-016-1	60.021	1.0.0.165	1	93443796	Professional	2.0.10.242	2.0.10.353	11-14-2020	2020-11-14 오전 1:03:08	10:03:08	2.0.10.248	385	1	z	가을	가	을	NULL	NULL	NULL	NULL	NULL	NULL	65	1	121	KSY	List3	0		1	-1	1104649	184		0	0	1	z	0	4	1104833	0	z	416
좌우반구com(split BVF)_1	16	1	<?xml version="1.0"?>\n<Clock xmlns:dt="urn:schemas-microsoft-com:datatypes"><Description dt:dt="string">E-Prime Primary Realtime Clock</Description><StartTime><Timestamp dt:dt="int">0</Timestamp><DateUtc dt:dt="string">2020-11-14T01:03:07Z</DateUtc></StartTime><FrequencyChanges><FrequencyChange><Frequency dt:dt="r8">2699980000</Frequency><Timestamp dt:dt="r8">3.23138261623291E+15</Timestamp><Cur…	좌우반구com(split BVF)_1-016-1	60.021	1.0.0.165	1	93443796	Professional	2.0.10.242	2.0.10.353	11-14-2020	2020-11-14 오전 1:03:08	10:03:08	2.0.10.248	112	1	z	간섭	간	섭	77	1	112	NULL	NULL	NULL	NULL	NULL	NULL	KSY	List1	0		0	-1	331457	183		0	0	1	z	0	3	331640	0	z	470
좌우반구com(split BVF)_1	16	1	<?xml version="1.0"?>\n<Clock xmlns:dt="urn:schemas-microsoft-com:datatypes"><Description dt:dt="string">E-Prime Primary Realtime Clock</Description><StartTime><Timestamp dt:dt="int">0</Timestamp><DateUtc dt:dt="string">2020-11-14T01:03:07Z</DateUtc></StartTime><FrequencyChanges><FrequencyChange><Frequency dt:dt="r8">2699980000</Frequency><Timestamp dt:dt="r8">3.23138261623291E+15</Timestamp><Cur…	좌우반구com(split BVF)_1-016-1	60.021	1.0.0.165	1	93443796	Professional	2.0.10.242	2.0.10.353	11-14-2020	2020-11-14 오전 1:03:08	10:03:08	2.0.10.248	285	2	{/}	간습	간	습	NULL	NULL	NULL	NULL	NULL	NULL	58	1	21	KSY3	List3	NULL	NULL	NULL	NULL	NULL	NULL	NULL	NULL	NULL	1	{/}	0	3	829147	0	{/}	675
좌우반구com(split BVF)_1	16	1	<?xml version="1.0"?>\n<Clock xmlns:dt="urn:schemas-microsoft-com:datatypes"><Description dt:dt="string">E-Prime Primary Realtime Clock</Description><StartTime><Timestamp dt:dt="int">0</Timestamp><DateUtc dt:dt="string">2020-11-14T01:03:07Z</DateUtc></StartTime><FrequencyChanges><FrequencyChange><Frequency dt:dt="r8">2699980000</Frequency><Timestamp dt:dt="r8">3.23138261623291E+15</Timestamp><Cur…	좌우반구com(split BVF)_1-016-1	60.021	1.0.0.165	1	93443796	Professional	2.0.10.242	2.0.10.353	11-14-2020	2020-11-14 오전 1:03:08	10:03:08	2.0.10.248	115	2	{/}	감환	감	환	32	1	115	NULL	NULL	NULL	NULL	NULL	NULL	KSY3	List1	NULL	NULL	NULL	NULL	NULL	NULL	NULL	NULL	NULL	1	{/}	0	3	339804	0	{/}	594
좌우반구com(split BVF)_1	16	1	<?xml version="1.0"?>\n<Clock xmlns:dt="urn:schemas-microsoft-com:datatypes"><Description dt:dt="string">E-Prime Primary Realtime Clock</Description><StartTime><Timestamp dt:dt="int">0</Timestamp><DateUtc dt:dt="string">2020-11-14T01:03:07Z</DateUtc></StartTime><FrequencyChanges><FrequencyChange><Frequency dt:dt="r8">2699980000</Frequency><Timestamp dt:dt="r8">3.23138261623291E+15</Timestamp><Cur…	좌우반구com(split BVF)_1-016-1	60.021	1.0.0.165	1	93443796	Professional	2.0.10.242	2.0.10.353	11-14-2020	2020-11-14 오전 1:03:08	10:03:08	2.0.10.248	366	1	z	강도	강	도	NULL	NULL	NULL	NULL	NULL	NULL	98	1	102	KSY	List3	0		0	0	1051102	183		0	0	1	z	0	3	1051285	0	z	397
좌우반구com(split BVF)_1	16	1	<?xml version="1.0"?>\n<Clock xmlns:dt="urn:schemas-microsoft-com:datatypes"><Description dt:dt="string">E-Prime Primary Realtime Clock</Description><StartTime><Timestamp dt:dt="int">0</Timestamp><DateUtc dt:dt="string">2020-11-14T01:03:07Z</DateUtc></StartTime><FrequencyChanges><FrequencyChange><Frequency dt:dt="r8">2699980000</Frequency><Timestamp dt:dt="r8">3.23138261623291E+15</Timestamp><Cur…	좌우반구com(split BVF)_1-016-1	60.021	1.0.0.165	1	93443796	Professional	2.0.10.242	2.0.10.353	11-14-2020	2020-11-14 오전 1:03:08	10:03:08	2.0.10.248	175	2	{/}	강례	강	례	NULL	NULL	NULL	91	1	43	NULL	NULL	NULL	KSY2	List2	NULL	NULL	NULL	NULL	NULL	NULL	NULL	NULL	NULL	0	{/}	0	4	516925	0	z	494
좌우반구com(split BVF)_1	16	1	<?xml version="1.0"?>\n<Clock xmlns:dt="urn:schemas-microsoft-com:datatypes"><Description dt:dt="string">E-Prime Primary Realtime Clock</Description><StartTime><Timestamp dt:dt="int">0</Timestamp><DateUtc dt:dt="string">2020-11-14T01:03:07Z</DateUtc></StartTime><FrequencyChanges><FrequencyChange><Frequency dt:dt="r8">2699980000</Frequency><Timestamp dt:dt="r8">3.23138261623291E+15</Timestamp><Cur…	좌우반구com(split BVF)_1-016-1	60.021	1.0.0.165	1	93443796	Professional	2.0.10.242	2.0.10.353	11-14-2020	2020-11-14 오전 1:03:08	10:03:08	2.0.10.248	110	2	{/}	강방	강	방	49	1	110	NULL	NULL	NULL	NULL	NULL	NULL	KSY3	List1	NULL	NULL	NULL	NULL	NULL	NULL	NULL	NULL	NULL	1	{/}	0	3	325859	0	{/}	851
좌우반구com(split BVF)_1	16	1	<?xml version="1.0"?>\n<Clock xmlns:dt="urn:schemas-microsoft-com:datatypes"><Description dt:dt="string">E-Prime Primary Realtime Clock</Description><StartTime><Timestamp dt:dt="int">0</Timestamp><DateUtc dt:dt="string">2020-11-14T01:03:07Z</DateUtc></StartTime><FrequencyChanges><FrequencyChange><Frequency dt:dt="r8">2699980000</Frequency><Timestamp dt:dt="r8">3.23138261623291E+15</Timestamp><Cur…	좌우반구com(split BVF)_1-016-1	60.021	1.0.0.165	1	93443796	Professional	2.0.10.242	2.0.10.353	11-14-2020	2020-11-14 오전 1:03:08	10:03:08	2.0.10.248	11	1	z	개념	개	념	26	1	11	NULL	NULL	NULL	NULL	NULL	NULL	KSY	List1	0		0	0	43776	183		0	0	1	z	0	3	43959	0	z	388
좌우반구com(split BVF)_1	16	1	<?xml version="1.0"?>\n<Clock xmlns:dt="urn:schemas-microsoft-com:datatypes"><Description dt:dt="string">E-Prime Primary Realtime Clock</Description><StartTime><Timestamp dt:dt="int">0</Timestamp><DateUtc dt:dt="string">2020-11-14T01:03:07Z</DateUtc></StartTime><FrequencyChanges><FrequencyChange><Frequency dt:dt="r8">2699980000</Frequency><Timestamp dt:dt="r8">3.23138261623291E+15</Timestamp><Cur…	좌우반구com(split BVF)_1-016-1	60.021	1.0.0.165	1	93443796	Professional	2.0.10.242	2.0.10.353	11-14-2020	2020-11-14 오전 1:03:08	10:03:08	2.0.10.248	156	2	{/}	개례	개	례	NULL	NULL	NULL	45	1	24	NULL	NULL	NULL	KSY3	List2	NULL	NULL	NULL	NULL	NULL	NULL	NULL	NULL	NULL	1	{/}	0	3	462877	0	{/}	551
좌우반구com(split BVF)_1	16	1	<?xml version="1.0"?>\n<Clock xmlns:dt="urn:schemas-microsoft-com:datatypes"><Description dt:dt="string">E-Prime Primary Realtime Clock</Description><StartTime><Timestamp dt:dt="int">0</Timestamp><DateUtc dt:dt="string">2020-11-14T01:03:07Z</DateUtc></StartTime><FrequencyChanges><FrequencyChange><Frequency dt:dt="r8">2699980000</Frequency><Timestamp dt:dt="r8">3.23138261623291E+15</Timestamp><Cur…	좌우반구com(split BVF)_1-016-1	60.021	1.0.0.165	1	93443796	Professional	2.0.10.242	2.0.10.353	11-14-2020	2020-11-14 오전 1:03:08	10:03:08	2.0.10.248	279	1	z	개인	개	인	NULL	NULL	NULL	NULL	NULL	NULL	101	1	15	KSY	List3	0		0	0	812570	183		0	0	1	z	0	3	812753	0	z	541
좌우반구com(split BVF)_1	16	1	<?xml version="1.0"?>\n<Clock xmlns:dt="urn:schemas-microsoft-com:datatypes"><Description dt:dt="string">E-Prime Primary Realtime Clock</Description><StartTime><Timestamp dt:dt="int">0</Timestamp><DateUtc dt:dt="string">2020-11-14T01:03:07Z</DateUtc></StartTime><FrequencyChanges><FrequencyChange><Frequency dt:dt="r8">2699980000</Frequency><Timestamp dt:dt="r8">3.23138261623291E+15</Timestamp><Cur…	좌우반구com(split BVF)_1-016-1	60.021	1.0.0.165	1	93443796	Professional	2.0.10.242	2.0.10.353	11-14-2020	2020-11-14 오전 1:03:08	10:03:08	2.0.10.248	213	2	{/}	개협	개	협	NULL	NULL	NULL	21	1	81	NULL	NULL	NULL	KSY2	List2	NULL	NULL	NULL	NULL	NULL	NULL	NULL	NULL	NULL	1	{/}	0	4	626386	0	{/}	591
좌우반구com(split BVF)_1	16	1	<?xml version="1.0"?>\n<Clock xmlns:dt="urn:schemas-microsoft-com:datatypes"><Description dt:dt="string">E-Prime Primary Realtime Clock</Description><StartTime><Timestamp dt:dt="int">0</Timestamp><DateUtc dt:dt="string">2020-11-14T01:03:07Z</DateUtc></StartTime><FrequencyChanges><FrequencyChange><Frequency dt:dt="r8">2699980000</Frequency><Timestamp dt:dt="r8">3.23138261623291E+15</Timestamp><Cur…	좌우반구com(split BVF)_1-016-1	60.021	1.0.0.165	1	93443796	Professional	2.0.10.242	2.0.10.353	11-14-2020	2020-11-14 오전 1:03:08	10:03:08	2.0.10.248	103	2	{/}	거생	거	생	47	1	103	NULL	NULL	NULL	NULL	NULL	NULL	KSY3	List1	NULL	NULL	NULL	NULL	NULL	NULL	NULL	NULL	NULL	1	{/}	0	4	307066	0	{/}	620
좌우반구com(split BVF)_1	16	1	<?xml version="1.0"?>\n<Clock xmlns:dt="urn:schemas-microsoft-com:datatypes"><Description dt:dt="string">E-Prime Primary Realtime Clock</Description><StartTime><Timestamp dt:dt="int">0</Timestamp><DateUtc dt:dt="string">2020-11-14T01:03:07Z</DateUtc></StartTime><FrequencyChanges><FrequencyChange><Frequency dt:dt="r8">2699980000</Frequency><Timestamp dt:dt="r8">3.23138261623291E+15</Timestamp><Cur…	좌우반구com(split BVF)_1-016-1	60.021	1.0.0.165	1	93443796	Professional	2.0.10.242	2.0.10.353	11-14-2020	2020-11-14 오전 1:03:08	10:03:08	2.0.10.248	338	1	z	걱정	걱	정	NULL	NULL	NULL	NULL	NULL	NULL	122	1	74	KSY	List3	0		0	-1	973646	183		0	0	1	z	0	3	973829	0	z	374
좌우반구com(split BVF)_1	16	1	<?xml version="1.0"?>\n<Clock xmlns:dt="urn:schemas-microsoft-com:datatypes"><Description dt:dt="string">E-Prime Primary Realtime Clock</Description><StartTime><Timestamp dt:dt="int">0</Timestamp><DateUtc dt:dt="string">2020-11-14T01:03:07Z</DateUtc></StartTime><FrequencyChanges><FrequencyChange><Frequency dt:dt="r8">2699980000</Frequency><Timestamp dt:dt="r8">3.23138261623291E+15</Timestamp><Cur…	좌우반구com(split BVF)_1-016-1	60.021	1.0.0.165	1	93443796	Professional	2.0.10.242	2.0.10.353	11-14-2020	2020-11-14 오전 1:03:08	10:03:08	2.0.10.248	1	2	{/}	걱최	걱	최	23	1	1	NULL	NULL	NULL	NULL	NULL	NULL	KSY3	List1	NULL	NULL	NULL	NULL	NULL	NULL	NULL	NULL	NULL	0	{/}	1	3	15652	0	z	535
좌우반구com(split BVF)_1	16	1	<?xml version="1.0"?>\n<Clock xmlns:dt="urn:schemas-microsoft-com:datatypes"><Description dt:dt="string">E-Prime Primary Realtime Clock</Description><StartTime><Timestamp dt:dt="int">0</Timestamp><DateUtc dt:dt="string">2020-11-14T01:03:07Z</DateUtc></StartTime><FrequencyChanges><FrequencyChange><Frequency dt:dt="r8">2699980000</Frequency><Timestamp dt:dt="r8">3.23138261623291E+15</Timestamp><Cur…	좌우반구com(split BVF)_1-016-1	60.021	1.0.0.165	1	93443796	Professional	2.0.10.242	2.0.10.353	11-14-2020	2020-11-14 오전 1:03:08	10:03:08	2.0.10.248	266	2	{/}	건적	건	적	NULL	NULL	NULL	NULL	NULL	NULL	66	1	2	KSY3	List3	NULL	NULL	NULL	NULL	NULL	NULL	NULL	NULL	NULL	1	{/}	1	3	778248	0	{/}	519
좌우반구com(split BVF)_1	16	1	<?xml version="1.0"?>\n<Clock xmlns:dt="urn:schemas-microsoft-com:datatypes"><Description dt:dt="string">E-Prime Primary Realtime Clock</Description><StartTime><Timestamp dt:dt="int">0</Timestamp><DateUtc dt:dt="string">2020-11-14T01:03:07Z</DateUtc></StartTime><FrequencyChanges><FrequencyChange><Frequency dt:dt="r8">2699980000</Frequency><Timestamp dt:dt="r8">3.23138261623291E+15</Timestamp><Cur…	좌우반구com(split BVF)_1-016-1	60.021	1.0.0.165	1	93443796	Professional	2.0.10.242	2.0.10.353	11-14-2020	2020-11-14 오전 1:03:08	10:03:08	2.0.10.248	264	2	{/}	검강	검	강	NULL	NULL	NULL	80	1	132	NULL	NULL	NULL	KSY2	List2	NULL	NULL	NULL	NULL	NULL	NULL	NULL	NULL	NULL	1	{/}	0	3	769685	0	{/}	594
좌우반구com(split BVF)_1	16	1	<?xml version="1.0"?>\n<Clock xmlns:dt="urn:schemas-microsoft-com:datatypes"><Description dt:dt="string">E-Prime Primary Realtime Clock</Description><StartTime><Timestamp dt:dt="int">0</Timestamp><DateUtc dt:dt="string">2020-11-14T01:03:07Z</DateUtc></StartTime><FrequencyChanges><FrequencyChange><Frequency dt:dt="r8">2699980000</Frequency><Timestamp dt:dt="r8">3.23138261623291E+15</Timestamp><Cur…	좌우반구com(split BVF)_1-016-1	60.021	1.0.0.165	1	93443796	Professional	2.0.10.242	2.0.10.353	11-14-2020	2020-11-14 오전 1:03:08	10:03:08	2.0.10.248	283	1	z	검색	검	색	NULL	NULL	NULL	NULL	NULL	NULL	103	1	19	KSY	List3	0		1	-1	823582	184		0	0	1	z	0	4	823766	0	z	472
좌우반구com(split BVF)_1	16	1	<?xml version="1.0"?>\n<Clock xmlns:dt="urn:schemas-microsoft-com:datatypes"><Description dt:dt="string">E-Prime Primary Realtime Clock</Description><StartTime><Timestamp dt:dt="int">0</Timestamp><DateUtc dt:dt="string">2020-11-14T01:03:07Z</DateUtc></StartTime><FrequencyChanges><FrequencyChange><Frequency dt:dt="r8">2699980000</Frequency><Timestamp dt:dt="r8">3.23138261623291E+15</Timestamp><Cur…	좌우반구com(split BVF)_1-016-1	60.021	1.0.0.165	1	93443796	Professional	2.0.10.242	2.0.10.353	11-14-2020	2020-11-14 오전 1:03:08	10:03:08	2.0.10.248	68	2	{/}	검죽	검	죽	80	1	68	NULL	NULL	NULL	NULL	NULL	NULL	KSY	List1	0		0	-1	204202	183		0	0	1	{/}	0	3	204385	0	{/}	1247
좌우반구com(split BVF)_1	16	1	<?xml version="1.0"?>\n<Clock xmlns:dt="urn:schemas-microsoft-com:datatypes"><Description dt:dt="string">E-Prime Primary Realtime Clock</Description><StartTime><Timestamp dt:dt="int">0</Timestamp><DateUtc dt:dt="string">2020-11-14T01:03:07Z</DateUtc></StartTime><FrequencyChanges><FrequencyChange><Frequency dt:dt="r8">2699980000</Frequency><Timestamp dt:dt="r8">3.23138261623291E+15</Timestamp><Cur…	좌우반구com(split BVF)_1-016-1	60.021	1.0.0.165	1	93443796	Professional	2.0.10.242	2.0.10.353	11-14-2020	2020-11-14 오전 1:03:08	10:03:08	2.0.10.248	123	2	{/}	검환	검	환	68	1	123	NULL	NULL	NULL	NULL	NULL	NULL	KSY3	List1	NULL	NULL	NULL	NULL	NULL	NULL	NULL	NULL	NULL	1	{/}	0	3	362896	0	{/}	326
좌우반구com(split BVF)_1	16	1	<?xml version="1.0"?>\n<Clock xmlns:dt="urn:schemas-microsoft-com:datatypes"><Description dt:dt="string">E-Prime Primary Realtime Clock</Description><StartTime><Timestamp dt:dt="int">0</Timestamp><DateUtc dt:dt="string">2020-11-14T01:03:07Z</DateUtc></StartTime><FrequencyChanges><FrequencyChange><Frequency dt:dt="r8">2699980000</Frequency><Timestamp dt:dt="r8">3.23138261623291E+15</Timestamp><Cur…	좌우반구com(split BVF)_1-016-1	60.021	1.0.0.165	1	93443796	Professional	2.0.10.242	2.0.10.353	11-14-2020	2020-11-14 오전 1:03:08	10:03:08	2.0.10.248	239	2	{/}	격례	격	례	NULL	NULL	NULL	75	1	107	NULL	NULL	NULL	KSY3	List2	NULL	NULL	NULL	NULL	NULL	NULL	NULL	NULL	NULL	1	{/}	1	3	699526	0	{/}	842
좌우반구com(split BVF)_1	16	1	<?xml version="1.0"?>\n<Clock xmlns:dt="urn:schemas-microsoft-com:datatypes"><Description dt:dt="string">E-Prime Primary Realtime Clock</Description><StartTime><Timestamp dt:dt="int">0</Timestamp><DateUtc dt:dt="string">2020-11-14T01:03:07Z</DateUtc></StartTime><FrequencyChanges><FrequencyChange><Frequency dt:dt="r8">2699980000</Frequency><Timestamp dt:dt="r8">3.23138261623291E+15</Timestamp><Cur…	좌우반구com(split BVF)_1-016-1	60.021	1.0.0.165	1	93443796	Professional	2.0.10.242	2.0.10.353	11-14-2020	2020-11-14 오전 1:03:08	10:03:08	2.0.10.248	247	1	z	결과	결	과	NULL	NULL	NULL	60	1	115	NULL	NULL	NULL	KSY	List2	0		0	0	722702	183		0	0	1	z	0	3	722885	0	z	451
좌우반구com(split BVF)_1	16	1	<?xml version="1.0"?>\n<Clock xmlns:dt="urn:schemas-microsoft-com:datatypes"><Description dt:dt="string">E-Prime Primary Realtime Clock</Description><StartTime><Timestamp dt:dt="int">0</Timestamp><DateUtc dt:dt="string">2020-11-14T01:03:07Z</DateUtc></StartTime><FrequencyChanges><FrequencyChange><Frequency dt:dt="r8">2699980000</Frequency><Timestamp dt:dt="r8">3.23138261623291E+15</Timestamp><Cur…	좌우반구com(split BVF)_1-016-1	60.021	1.0.0.165	1	93443796	Professional	2.0.10.242	2.0.10.353	11-14-2020	2020-11-14 오전 1:03:08	10:03:08	2.0.10.248	14	1	z	결국	결	국	30	1	14	NULL	NULL	NULL	NULL	NULL	NULL	KSY	List1	0		1	-1	51789	184		0	0	1	z	0	4	51973	0	z	462
좌우반구com(split BVF)_1	16	1	<?xml version="1.0"?>\n<Clock xmlns:dt="urn:schemas-microsoft-com:datatypes"><Description dt:dt="string">E-Prime Primary Realtime Clock</Description><StartTime><Timestamp dt:dt="int">0</Timestamp><DateUtc dt:dt="string">2020-11-14T01:03:07Z</DateUtc></StartTime><FrequencyChanges><FrequencyChange><Frequency dt:dt="r8">2699980000</Frequency><Timestamp dt:dt="r8">3.23138261623291E+15</Timestamp><Cur…	좌우반구com(split BVF)_1-016-1	60.021	1.0.0.165	1	93443796	Professional	2.0.10.242	2.0.10.353	11-14-2020	2020-11-14 오전 1:03:08	10:03:08	2.0.10.248	75	1	z	결정	결	정	88	1	75	NULL	NULL	NULL	NULL	NULL	NULL	KSY	List1	0		1	-1	223878	184		0	0	1	z	0	4	224062	0	z	474
좌우반구com(split BVF)_1	16	1	<?xml version="1.0"?>\n<Clock xmlns:dt="urn:schemas-microsoft-com:datatypes"><Description dt:dt="string">E-Prime Primary Realtime Clock</Description><StartTime><Timestamp dt:dt="int">0</Timestamp><DateUtc dt:dt="string">2020-11-14T01:03:07Z</DateUtc></StartTime><FrequencyChanges><FrequencyChange><Frequency dt:dt="r8">2699980000</Frequency><Timestamp dt:dt="r8">3.23138261623291E+15</Timestamp><Cur…	좌우반구com(split BVF)_1-016-1	60.021	1.0.0.165	1	93443796	Professional	2.0.10.242	2.0.10.353	11-14-2020	2020-11-14 오전 1:03:08	10:03:08	2.0.10.248	84	2	{/}	결지	결	지	36	1	84	NULL	NULL	NULL	NULL	NULL	NULL	KSY	List1	0		0	0	249453	183		0	0	1	{/}	0	3	249636	0	{/}	691
좌우반구com(split BVF)_1	16	1	<?xml version="1.0"?>\n<Clock xmlns:dt="urn:schemas-microsoft-com:datatypes"><Description dt:dt="string">E-Prime Primary Realtime Clock</Description><StartTime><Timestamp dt:dt="int">0</Timestamp><DateUtc dt:dt="string">2020-11-14T01:03:07Z</DateUtc></StartTime><FrequencyChanges><FrequencyChange><Frequency dt:dt="r8">2699980000</Frequency><Timestamp dt:dt="r8">3.23138261623291E+15</Timestamp><Cur…	좌우반구com(split BVF)_1-016-1	60.021	1.0.0.165	1	93443796	Professional	2.0.10.242	2.0.10.353	11-14-2020	2020-11-14 오전 1:03:08	10:03:08	2.0.10.248	222	2	{/}	결협	결	협	NULL	NULL	NULL	97	1	90	NULL	NULL	NULL	KSY3	List2	NULL	NULL	NULL	NULL	NULL	NULL	NULL	NULL	NULL	0	{/}	0	4	651977	0	z	680
좌우반구com(split BVF)_1	16	1	<?xml version="1.0"?>\n<Clock xmlns:dt="urn:schemas-microsoft-com:datatypes"><Description dt:dt="string">E-Prime Primary Realtime Clock</Description><StartTime><Timestamp dt:dt="int">0</Timestamp><DateUtc dt:dt="string">2020-11-14T01:03:07Z</DateUtc></StartTime><FrequencyChanges><FrequencyChange><Frequency dt:dt="r8">2699980000</Frequency><Timestamp dt:dt="r8">3.23138261623291E+15</Timestamp><Cur…	좌우반구com(split BVF)_1-016-1	60.021	1.0.0.165	1	93443796	Professional	2.0.10.242	2.0.10.353	11-14-2020	2020-11-14 오전 1:03:08	10:03:08	2.0.10.248	326	1	z	경비	경	비	NULL	NULL	NULL	NULL	NULL	NULL	47	1	62	KSY	List3	0		0	0	940508	183		0	0	1	z	0	3	940691	0	z	361
좌우반구com(split BVF)_1	16	1	<?xml version="1.0"?>\n<Clock xmlns:dt="urn:schemas-microsoft-com:datatypes"><Description dt:dt="string">E-Prime Primary Realtime Clock</Description><StartTime><Timestamp dt:dt="int">0</Timestamp><DateUtc dt:dt="string">2020-11-14T01:03:07Z</DateUtc></StartTime><FrequencyChanges><FrequencyChange><Frequency dt:dt="r8">2699980000</Frequency><Timestamp dt:dt="r8">3.23138261623291E+15</Timestamp><Cur…	좌우반구com(split BVF)_1-016-1	60.021	1.0.0.165	1	93443796	Professional	2.0.10.242	2.0.10.353	11-14-2020	2020-11-14 오전 1:03:08	10:03:08	2.0.10.248	188	1	z	경험	경	험	NULL	NULL	NULL	49	1	56	NULL	NULL	NULL	KSY	List2	0		0	-1	556344	183		0	0	1	z	0	3	556527	0	z	395
좌우반구com(split BVF)_1	16	1	<?xml version="1.0"?>\n<Clock xmlns:dt="urn:schemas-microsoft-com:datatypes"><Description dt:dt="string">E-Prime Primary Realtime Clock</Description><StartTime><Timestamp dt:dt="int">0</Timestamp><DateUtc dt:dt="string">2020-11-14T01:03:07Z</DateUtc></StartTime><FrequencyChanges><FrequencyChange><Frequency dt:dt="r8">2699980000</Frequency><Timestamp dt:dt="r8">3.23138261623291E+15</Timestamp><Cur…	좌우반구com(split BVF)_1-016-1	60.021	1.0.0.165	1	93443796	Professional	2.0.10.242	2.0.10.353	11-14-2020	2020-11-14 오전 1:03:08	10:03:08	2.0.10.248	281	1	z	경호	경	호	NULL	NULL	NULL	NULL	NULL	NULL	13	1	17	KSY	List3	0		0	-1	818101	183		0	0	1	z	0	3	818284	0	z	378
좌우반구com(split BVF)_1	16	1	<?xml version="1.0"?>\n<Clock xmlns:dt="urn:schemas-microsoft-com:datatypes"><Description dt:dt="string">E-Prime Primary Realtime Clock</Description><StartTime><Timestamp dt:dt="int">0</Timestamp><DateUtc dt:dt="string">2020-11-14T01:03:07Z</DateUtc></StartTime><FrequencyChanges><FrequencyChange><Frequency dt:dt="r8">2699980000</Frequency><Timestamp dt:dt="r8">3.23138261623291E+15</Timestamp><Cur…	좌우반구com(split BVF)_1-016-1	60.021	1.0.0.165	1	93443796	Professional	2.0.10.242	2.0.10.353	11-14-2020	2020-11-14 오전 1:03:08	10:03:08	2.0.10.248	148	1	z	계기	계	기	NULL	NULL	NULL	2	1	16	NULL	NULL	NULL	KSY	List2	0		0	-1	440468	184		0	0	1	z	0	4	440652	0	z	416
좌우반구com(split BVF)_1	16	1	<?xml version="1.0"?>\n<Clock xmlns:dt="urn:schemas-microsoft-com:datatypes"><Description dt:dt="string">E-Prime Primary Realtime Clock</Description><StartTime><Timestamp dt:dt="int">0</Timestamp><DateUtc dt:dt="string">2020-11-14T01:03:07Z</DateUtc></StartTime><FrequencyChanges><FrequencyChange><Frequency dt:dt="r8">2699980000</Frequency><Timestamp dt:dt="r8">3.23138261623291E+15</Timestamp><Cur…	좌우반구com(split BVF)_1-016-1	60.021	1.0.0.165	1	93443796	Professional	2.0.10.242	2.0.10.353	11-14-2020	2020-11-14 오전 1:03:08	10:03:08	2.0.10.248	4	2	{/}	계님	계	님	128	1	4	NULL	NULL	NULL	NULL	NULL	NULL	KSY2	List1	NULL	NULL	NULL	NULL	NULL	NULL	NULL	NULL	NULL	0	{/}	1	3	23849	0	z	946
좌우반구com(split BVF)_1	16	1	<?xml version="1.0"?>\n<Clock xmlns:dt="urn:schemas-microsoft-com:datatypes"><Description dt:dt="string">E-Prime Primary Realtime Clock</Description><StartTime><Timestamp dt:dt="int">0</Timestamp><DateUtc dt:dt="string">2020-11-14T01:03:07Z</DateUtc></StartTime><FrequencyChanges><FrequencyChange><Frequency dt:dt="r8">2699980000</Frequency><Timestamp dt:dt="r8">3.23138261623291E+15</Timestamp><Cur…	좌우반구com(split BVF)_1-016-1	60.021	1.0.0.165	1	93443796	Professional	2.0.10.242	2.0.10.353	11-14-2020	2020-11-14 오전 1:03:08	10:03:08	2.0.10.248	330	2	{/}	계락	계	락	NULL	NULL	NULL	NULL	NULL	NULL	31	1	66	KSY	List3	0		0	-1	951487	183		0	0	0	{/}	1	3	951670	0	z	790
좌우반구com(split BVF)_1	16	1	<?xml version="1.0"?>\n<Clock xmlns:dt="urn:schemas-microsoft-com:datatypes"><Description dt:dt="string">E-Prime Primary Realtime Clock</Description><StartTime><Timestamp dt:dt="int">0</Timestamp><DateUtc dt:dt="string">2020-11-14T01:03:07Z</DateUtc></StartTime><FrequencyChanges><FrequencyChange><Frequency dt:dt="r8">2699980000</Frequency><Timestamp dt:dt="r8">3.23138261623291E+15</Timestamp><Cur…	좌우반구com(split BVF)_1-016-1	60.021	1.0.0.165	1	93443796	Professional	2.0.10.242	2.0.10.353	11-14-2020	2020-11-14 오전 1:03:08	10:03:08	2.0.10.248	180	1	z	계수	계	수	NULL	NULL	NULL	22	1	48	NULL	NULL	NULL	KSY	List2	0		0	0	532286	183		0	0	1	z	0	3	532469	0	z	1590
좌우반구com(split BVF)_1	16	1	<?xml version="1.0"?>\n<Clock xmlns:dt="urn:schemas-microsoft-com:datatypes"><Description dt:dt="string">E-Prime Primary Realtime Clock</Description><StartTime><Timestamp dt:dt="int">0</Timestamp><DateUtc dt:dt="string">2020-11-14T01:03:07Z</DateUtc></StartTime><FrequencyChanges><FrequencyChange><Frequency dt:dt="r8">2699980000</Frequency><Timestamp dt:dt="r8">3.23138261623291E+15</Timestamp><Cur…	좌우반구com(split BVF)_1-016-1	60.021	1.0.0.165	1	93443796	Professional	2.0.10.242	2.0.10.353	11-14-2020	2020-11-14 오전 1:03:08	10:03:08	2.0.10.248	204	2	{/}	계여	계	여	NULL	NULL	NULL	26	1	72	NULL	NULL	NULL	KSY	List2	0		1	-1	601544	184		0	0	1	{/}	0	4	601728	0	{/}	394
좌우반구com(split BVF)_1	16	1	<?xml version="1.0"?>\n<Clock xmlns:dt="urn:schemas-microsoft-com:datatypes"><Description dt:dt="string">E-Prime Primary Realtime Clock</Description><StartTime><Timestamp dt:dt="int">0</Timestamp><DateUtc dt:dt="string">2020-11-14T01:03:07Z</DateUtc></StartTime><FrequencyChanges><FrequencyChange><Frequency dt:dt="r8">2699980000</Frequency><Timestamp dt:dt="r8">3.23138261623291E+15</Timestamp><Cur…	좌우반구com(split BVF)_1-016-1	60.021	1.0.0.165	1	93443796	Professional	2.0.10.242	2.0.10.353	11-14-2020	2020-11-14 오전 1:03:08	10:03:08	2.0.10.248	90	2	{/}	고률	고	률	74	1	90	NULL	NULL	NULL	NULL	NULL	NULL	KSY3	List1	NULL	NULL	NULL	NULL	NULL	NULL	NULL	NULL	NULL	0	{/}	1	3	267979	0	z	764
좌우반구com(split BVF)_1	16	1	<?xml version="1.0"?>\n<Clock xmlns:dt="urn:schemas-microsoft-com:datatypes"><Description dt:dt="string">E-Prime Primary Realtime Clock</Description><StartTime><Timestamp dt:dt="int">0</Timestamp><DateUtc dt:dt="string">2020-11-14T01:03:07Z</DateUtc></StartTime><FrequencyChanges><FrequencyChange><Frequency dt:dt="r8">2699980000</Frequency><Timestamp dt:dt="r8">3.23138261623291E+15</Timestamp><Cur…	좌우반구com(split BVF)_1-016-1	60.021	1.0.0.165	1	93443796	Professional	2.0.10.242	2.0.10.353	11-14-2020	2020-11-14 오전 1:03:08	10:03:08	2.0.10.248	136	2	{/}	고청	고	청	NULL	NULL	NULL	20	1	4	NULL	NULL	NULL	KSY2	List2	NULL	NULL	NULL	NULL	NULL	NULL	NULL	NULL	NULL	1	{/}	0	4	406614	0	{/}	543
좌우반구com(split BVF)_1	16	1	<?xml version="1.0"?>\n<Clock xmlns:dt="urn:schemas-microsoft-com:datatypes"><Description dt:dt="string">E-Prime Primary Realtime Clock</Description><StartTime><Timestamp dt:dt="int">0</Timestamp><DateUtc dt:dt="string">2020-11-14T01:03:07Z</DateUtc></StartTime><FrequencyChanges><FrequencyChange><Frequency dt:dt="r8">2699980000</Frequency><Timestamp dt:dt="r8">3.23138261623291E+15</Timestamp><Cur…	좌우반구com(split BVF)_1-016-1	60.021	1.0.0.165	1	93443796	Professional	2.0.10.242	2.0.10.353	11-14-2020	2020-11-14 오전 1:03:08	10:03:08	2.0.10.248	138	1	z	공기	공	기	NULL	NULL	NULL	70	1	6	NULL	NULL	NULL	KSY	List2	0		0	0	412895	183		0	0	1	z	0	3	413078	0	z	663
좌우반구com(split BVF)_1	16	1	<?xml version="1.0"?>\n<Clock xmlns:dt="urn:schemas-microsoft-com:datatypes"><Description dt:dt="string">E-Prime Primary Realtime Clock</Description><StartTime><Timestamp dt:dt="int">0</Timestamp><DateUtc dt:dt="string">2020-11-14T01:03:07Z</DateUtc></StartTime><FrequencyChanges><FrequencyChange><Frequency dt:dt="r8">2699980000</Frequency><Timestamp dt:dt="r8">3.23138261623291E+15</Timestamp><Cur…	좌우반구com(split BVF)_1-016-1	60.021	1.0.0.165	1	93443796	Professional	2.0.10.242	2.0.10.353	11-14-2020	2020-11-14 오전 1:03:08	10:03:08	2.0.10.248	169	1	z	공백	공	백	NULL	NULL	NULL	110	1	37	NULL	NULL	NULL	KSY	List2	0		0	-1	499264	183		0	0	1	z	1	3	499447	0	z	404
좌우반구com(split BVF)_1	16	1	<?xml version="1.0"?>\n<Clock xmlns:dt="urn:schemas-microsoft-com:datatypes"><Description dt:dt="string">E-Prime Primary Realtime Clock</Description><StartTime><Timestamp dt:dt="int">0</Timestamp><DateUtc dt:dt="string">2020-11-14T01:03:07Z</DateUtc></StartTime><FrequencyChanges><FrequencyChange><Frequency dt:dt="r8">2699980000</Frequency><Timestamp dt:dt="r8">3.23138261623291E+15</Timestamp><Cur…	좌우반구com(split BVF)_1-016-1	60.021	1.0.0.165	1	93443796	Professional	2.0.10.242	2.0.10.353	11-14-2020	2020-11-14 오전 1:03:08	10:03:08	2.0.10.248	157	1	z	공포	공	포	NULL	NULL	NULL	108	1	25	NULL	NULL	NULL	KSY	List2	0		0	0	465443	183		0	0	1	z	0	3	465626	0	z	962
좌우반구com(split BVF)_1	16	1	<?xml version="1.0"?>\n<Clock xmlns:dt="urn:schemas-microsoft-com:datatypes"><Description dt:dt="string">E-Prime Primary Realtime Clock</Description><StartTime><Timestamp dt:dt="int">0</Timestamp><DateUtc dt:dt="string">2020-11-14T01:03:07Z</DateUtc></StartTime><FrequencyChanges><FrequencyChange><Frequency dt:dt="r8">2699980000</Frequency><Timestamp dt:dt="r8">3.23138261623291E+15</Timestamp><Cur…	좌우반구com(split BVF)_1-016-1	60.021	1.0.0.165	1	93443796	Professional	2.0.10.242	2.0.10.353	11-14-2020	2020-11-14 오전 1:03:08	10:03:08	2.0.10.248	214	2	{/}	과법	과	법	NULL	NULL	NULL	43	1	82	NULL	NULL	NULL	KSY3	List2	NULL	NULL	NULL	NULL	NULL	NULL	NULL	NULL	NULL	1	{/}	0	4	629185	0	{/}	1136
좌우반구com(split BVF)_1	16	1	<?xml version="1.0"?>\n<Clock xmlns:dt="urn:schemas-microsoft-com:datatypes"><Description dt:dt="string">E-Prime Primary Realtime Clock</Description><StartTime><Timestamp dt:dt="int">0</Timestamp><DateUtc dt:dt="string">2020-11-14T01:03:07Z</DateUtc></StartTime><FrequencyChanges><FrequencyChange><Frequency dt:dt="r8">2699980000</Frequency><Timestamp dt:dt="r8">3.23138261623291E+15</Timestamp><Cur…	좌우반구com(split BVF)_1-016-1	60.021	1.0.0.165	1	93443796	Professional	2.0.10.242	2.0.10.353	11-14-2020	2020-11-14 오전 1:03:08	10:03:08	2.0.10.248	360	1	z	과정	과	정	NULL	NULL	NULL	NULL	NULL	NULL	60	1	96	KSY	List3	0		0	-1	1034091	183		0	0	1	z	1	3	1034274	0	z	521
좌우반구com(split BVF)_1	16	1	<?xml version="1.0"?>\n<Clock xmlns:dt="urn:schemas-microsoft-com:datatypes"><Description dt:dt="string">E-Prime Primary Realtime Clock</Description><StartTime><Timestamp dt:dt="int">0</Timestamp><DateUtc dt:dt="string">2020-11-14T01:03:07Z</DateUtc></StartTime><FrequencyChanges><FrequencyChange><Frequency dt:dt="r8">2699980000</Frequency><Timestamp dt:dt="r8">3.23138261623291E+15</Timestamp><Cur…	좌우반구com(split BVF)_1-016-1	60.021	1.0.0.165	1	93443796	Professional	2.0.10.242	2.0.10.353	11-14-2020	2020-11-14 오전 1:03:08	10:03:08	2.0.10.248	288	1	z	관계	관	계	NULL	NULL	NULL	NULL	NULL	NULL	94	1	24	KSY	List3	0		0	0	837228	183		0	0	1	z	0	3	837411	0	z	355
좌우반구com(split BVF)_1	16	1	<?xml version="1.0"?>\n<Clock xmlns:dt="urn:schemas-microsoft-com:datatypes"><Description dt:dt="string">E-Prime Primary Realtime Clock</Description><StartTime><Timestamp dt:dt="int">0</Timestamp><DateUtc dt:dt="string">2020-11-14T01:03:07Z</DateUtc></StartTime><FrequencyChanges><FrequencyChange><Frequency dt:dt="r8">2699980000</Frequency><Timestamp dt:dt="r8">3.23138261623291E+15</Timestamp><Cur…	좌우반구com(split BVF)_1-016-1	60.021	1.0.0.165	1	93443796	Professional	2.0.10.242	2.0.10.353	11-14-2020	2020-11-14 오전 1:03:08	10:03:08	2.0.10.248	290	1	z	관측	관	측	NULL	NULL	NULL	NULL	NULL	NULL	57	1	26	KSY	List3	0		0	0	842426	183		0	0	1	z	0	3	842609	0	z	685
좌우반구com(split BVF)_1	16	1	<?xml version="1.0"?>\n<Clock xmlns:dt="urn:schemas-microsoft-com:datatypes"><Description dt:dt="string">E-Prime Primary Realtime Clock</Description><StartTime><Timestamp dt:dt="int">0</Timestamp><DateUtc dt:dt="string">2020-11-14T01:03:07Z</DateUtc></StartTime><FrequencyChanges><FrequencyChange><Frequency dt:dt="r8">2699980000</Frequency><Timestamp dt:dt="r8">3.23138261623291E+15</Timestamp><Cur…	좌우반구com(split BVF)_1-016-1	60.021	1.0.0.165	1	93443796	Professional	2.0.10.242	2.0.10.353	11-14-2020	2020-11-14 오전 1:03:08	10:03:08	2.0.10.248	352	1	z	광장	광	장	NULL	NULL	NULL	NULL	NULL	NULL	125	1	88	KSY	List3	0		0	-1	1011699	183		0	0	1	z	0	3	1011882	0	z	417
좌우반구com(split BVF)_1	16	1	<?xml version="1.0"?>\n<Clock xmlns:dt="urn:schemas-microsoft-com:datatypes"><Description dt:dt="string">E-Prime Primary Realtime Clock</Description><StartTime><Timestamp dt:dt="int">0</Timestamp><DateUtc dt:dt="string">2020-11-14T01:03:07Z</DateUtc></StartTime><FrequencyChanges><FrequencyChange><Frequency dt:dt="r8">2699980000</Frequency><Timestamp dt:dt="r8">3.23138261623291E+15</Timestamp><Cur…	좌우반구com(split BVF)_1-016-1	60.021	1.0.0.165	1	93443796	Professional	2.0.10.242	2.0.10.353	11-14-2020	2020-11-14 오전 1:03:08	10:03:08	2.0.10.248	383	2	{/}	교느	교	느	NULL	NULL	NULL	NULL	NULL	NULL	55	1	119	KSY3	List3	NULL	NULL	NULL	NULL	NULL	NULL	NULL	NULL	NULL	1	{/}	1	3	1099251	0	{/}	750
좌우반구com(split BVF)_1	16	1	<?xml version="1.0"?>\n<Clock xmlns:dt="urn:schemas-microsoft-com:datatypes"><Description dt:dt="string">E-Prime Primary Realtime Clock</Description><StartTime><Timestamp dt:dt="int">0</Timestamp><DateUtc dt:dt="string">2020-11-14T01:03:07Z</DateUtc></StartTime><FrequencyChanges><FrequencyChange><Frequency dt:dt="r8">2699980000</Frequency><Timestamp dt:dt="r8">3.23138261623291E+15</Timestamp><Cur…	좌우반구com(split BVF)_1-016-1	60.021	1.0.0.165	1	93443796	Professional	2.0.10.242	2.0.10.353	11-14-2020	2020-11-14 오전 1:03:08	10:03:08	2.0.10.248	329	2	{/}	교휘	교	휘	NULL	NULL	NULL	NULL	NULL	NULL	130	1	65	KSY	List3	0		0	0	948855	183		0	0	1	{/}	0	3	949038	0	{/}	422
좌우반구com(split BVF)_1	16	1	<?xml version="1.0"?>\n<Clock xmlns:dt="urn:schemas-microsoft-com:datatypes"><Description dt:dt="string">E-Prime Primary Realtime Clock</Description><StartTime><Timestamp dt:dt="int">0</Timestamp><DateUtc dt:dt="string">2020-11-14T01:03:07Z</DateUtc></StartTime><FrequencyChanges><FrequencyChange><Frequency dt:dt="r8">2699980000</Frequency><Timestamp dt:dt="r8">3.23138261623291E+15</Timestamp><Cur…	좌우반구com(split BVF)_1-016-1	60.021	1.0.0.165	1	93443796	Professional	2.0.10.242	2.0.10.353	11-14-2020	2020-11-14 오전 1:03:08	10:03:08	2.0.10.248	202	1	z	구조	구	조	NULL	NULL	NULL	8	1	70	NULL	NULL	NULL	KSY	List2	0		0	-1	596463	183		0	0	1	z	0	3	596646	0	z	372
좌우반구com(split BVF)_1	16	1	<?xml version="1.0"?>\n<Clock xmlns:dt="urn:schemas-microsoft-com:datatypes"><Description dt:dt="string">E-Prime Primary Realtime Clock</Description><StartTime><Timestamp dt:dt="int">0</Timestamp><DateUtc dt:dt="string">2020-11-14T01:03:07Z</DateUtc></StartTime><FrequencyChanges><FrequencyChange><Frequency dt:dt="r8">2699980000</Frequency><Timestamp dt:dt="r8">3.23138261623291E+15</Timestamp><Cur…	좌우반구com(split BVF)_1-016-1	60.021	1.0.0.165	1	93443796	Professional	2.0.10.242	2.0.10.353	11-14-2020	2020-11-14 오전 1:03:08	10:03:08	2.0.10.248	62	2	{/}	국득	국	득	104	1	62	NULL	NULL	NULL	NULL	NULL	NULL	KSY3	List1	NULL	NULL	NULL	NULL	NULL	NULL	NULL	NULL	NULL	1	{/}	1	3	187791	0	{/}	657
좌우반구com(split BVF)_1	16	1	<?xml version="1.0"?>\n<Clock xmlns:dt="urn:schemas-microsoft-com:datatypes"><Description dt:dt="string">E-Prime Primary Realtime Clock</Description><StartTime><Timestamp dt:dt="int">0</Timestamp><DateUtc dt:dt="string">2020-11-14T01:03:07Z</DateUtc></StartTime><FrequencyChanges><FrequencyChange><Frequency dt:dt="r8">2699980000</Frequency><Timestamp dt:dt="r8">3.23138261623291E+15</Timestamp><Cur…	좌우반구com(split BVF)_1-016-1	60.021	1.0.0.165	1	93443796	Professional	2.0.10.242	2.0.10.353	11-14-2020	2020-11-14 오전 1:03:08	10:03:08	2.0.10.248	250	2	{/}	국반	국	반	NULL	NULL	NULL	5	1	118	NULL	NULL	NULL	KSY	List2	0		0	0	730949	183		0	0	1	{/}	0	3	731132	0	{/}	707
좌우반구com(split BVF)_1	16	1	<?xml version="1.0"?>\n<Clock xmlns:dt="urn:schemas-microsoft-com:datatypes"><Description dt:dt="string">E-Prime Primary Realtime Clock</Description><StartTime><Timestamp dt:dt="int">0</Timestamp><DateUtc dt:dt="string">2020-11-14T01:03:07Z</DateUtc></StartTime><FrequencyChanges><FrequencyChange><Frequency dt:dt="r8">2699980000</Frequency><Timestamp dt:dt="r8">3.23138261623291E+15</Timestamp><Cur…	좌우반구com(split BVF)_1-016-1	60.021	1.0.0.165	1	93443796	Professional	2.0.10.242	2.0.10.353	11-14-2020	2020-11-14 오전 1:03:08	10:03:08	2.0.10.248	7	1	z	군청	군	청	60	1	7	NULL	NULL	NULL	NULL	NULL	NULL	KSY	List1	0		0	-1	32513	183		0	0	0	z	0	3	32696	0	{/}	539
좌우반구com(split BVF)_1	16	1	<?xml version="1.0"?>\n<Clock xmlns:dt="urn:schemas-microsoft-com:datatypes"><Description dt:dt="string">E-Prime Primary Realtime Clock</Description><StartTime><Timestamp dt:dt="int">0</Timestamp><DateUtc dt:dt="string">2020-11-14T01:03:07Z</DateUtc></StartTime><FrequencyChanges><FrequencyChange><Frequency dt:dt="r8">2699980000</Frequency><Timestamp dt:dt="r8">3.23138261623291E+15</Timestamp><Cur…	좌우반구com(split BVF)_1-016-1	60.021	1.0.0.165	1	93443796	Professional	2.0.10.242	2.0.10.353	11-14-2020	2020-11-14 오전 1:03:08	10:03:08	2.0.10.248	96	1	z	궤도	궤	도	120	1	96	NULL	NULL	NULL	NULL	NULL	NULL	KSY	List1	0		0	0	285457	183		0	0	1	z	0	3	285640	0	z	559
좌우반구com(split BVF)_1	16	1	<?xml version="1.0"?>\n<Clock xmlns:dt="urn:schemas-microsoft-com:datatypes"><Description dt:dt="string">E-Prime Primary Realtime Clock</Description><StartTime><Timestamp dt:dt="int">0</Timestamp><DateUtc dt:dt="string">2020-11-14T01:03:07Z</DateUtc></StartTime><FrequencyChanges><FrequencyChange><Frequency dt:dt="r8">2699980000</Frequency><Timestamp dt:dt="r8">3.23138261623291E+15</Timestamp><Cur…	좌우반구com(split BVF)_1-016-1	60.021	1.0.0.165	1	93443796	Professional	2.0.10.242	2.0.10.353	11-14-2020	2020-11-14 오전 1:03:08	10:03:08	2.0.10.248	304	2	{/}	궤희	궤	희	NULL	NULL	NULL	NULL	NULL	NULL	59	1	40	KSY2	List3	NULL	NULL	NULL	NULL	NULL	NULL	NULL	NULL	NULL	1	{/}	0	3	881795	0	{/}	450
좌우반구com(split BVF)_1	16	1	<?xml version="1.0"?>\n<Clock xmlns:dt="urn:schemas-microsoft-com:datatypes"><Description dt:dt="string">E-Prime Primary Realtime Clock</Description><StartTime><Timestamp dt:dt="int">0</Timestamp><DateUtc dt:dt="string">2020-11-14T01:03:07Z</DateUtc></StartTime><FrequencyChanges><FrequencyChange><Frequency dt:dt="r8">2699980000</Frequency><Timestamp dt:dt="r8">3.23138261623291E+15</Timestamp><Cur…	좌우반구com(split BVF)_1-016-1	60.021	1.0.0.165	1	93443796	Professional	2.0.10.242	2.0.10.353	11-14-2020	2020-11-14 오전 1:03:08	10:03:08	2.0.10.248	291	1	z	그림	그	림	NULL	NULL	NULL	NULL	NULL	NULL	119	1	27	KSY	List3	0		0	-1	845308	183		0	0	1	z	0	3	845491	0	z	267
좌우반구com(split BVF)_1	16	1	<?xml version="1.0"?>\n<Clock xmlns:dt="urn:schemas-microsoft-com:datatypes"><Description dt:dt="string">E-Prime Primary Realtime Clock</Description><StartTime><Timestamp dt:dt="int">0</Timestamp><DateUtc dt:dt="string">2020-11-14T01:03:07Z</DateUtc></StartTime><FrequencyChanges><FrequencyChange><Frequency dt:dt="r8">2699980000</Frequency><Timestamp dt:dt="r8">3.23138261623291E+15</Timestamp><Cur…	좌우반구com(split BVF)_1-016-1	60.021	1.0.0.165	1	93443796	Professional	2.0.10.242	2.0.10.353	11-14-2020	2020-11-14 오전 1:03:08	10:03:08	2.0.10.248	392	2	{/}	그법	그	법	NULL	NULL	NULL	NULL	NULL	NULL	42	1	128	KSY2	List3	NULL	NULL	NULL	NULL	NULL	NULL	NULL	NULL	NULL	1	{/}	0	3	1124842	0	{/}	495
좌우반구com(split BVF)_1	16	1	<?xml version="1.0"?>\n<Clock xmlns:dt="urn:schemas-microsoft-com:datatypes"><Description dt:dt="string">E-Prime Primary Realtime Clock</Description><StartTime><Timestamp dt:dt="int">0</Timestamp><DateUtc dt:dt="string">2020-11-14T01:03:07Z</DateUtc></StartTime><FrequencyChanges><FrequencyChange><Frequency dt:dt="r8">2699980000</Frequency><Timestamp dt:dt="r8">3.23138261623291E+15</Timestamp><Cur…	좌우반구com(split BVF)_1-016-1	60.021	1.0.0.165	1	93443796	Professional	2.0.10.242	2.0.10.353	11-14-2020	2020-11-14 오전 1:03:08	10:03:08	2.0.10.248	100	2	{/}	그소	그	소	25	1	100	NULL	NULL	NULL	NULL	NULL	NULL	KSY2	List1	NULL	NULL	NULL	NULL	NULL	NULL	NULL	NULL	NULL	0	{/}	0	3	298552	0	z	607
좌우반구com(split BVF)_1	16	1	<?xml version="1.0"?>\n<Clock xmlns:dt="urn:schemas-microsoft-com:datatypes"><Description dt:dt="string">E-Prime Primary Realtime Clock</Description><StartTime><Timestamp dt:dt="int">0</Timestamp><DateUtc dt:dt="string">2020-11-14T01:03:07Z</DateUtc></StartTime><FrequencyChanges><FrequencyChange><Frequency dt:dt="r8">2699980000</Frequency><Timestamp dt:dt="r8">3.23138261623291E+15</Timestamp><Cur…	좌우반구com(split BVF)_1-016-1	60.021	1.0.0.165	1	93443796	Professional	2.0.10.242	2.0.10.353	11-14-2020	2020-11-14 오전 1:03:08	10:03:08	2.0.10.248	172	2	{/}	그종	그	종	NULL	NULL	NULL	65	1	40	NULL	NULL	NULL	KSY	List2	0		0	-1	507961	183		0	0	1	{/}	1	3	508144	0	{/}	499
좌우반구com(split BVF)_1	16	1	<?xml version="1.0"?>\n<Clock xmlns:dt="urn:schemas-microsoft-com:datatypes"><Description dt:dt="string">E-Prime Primary Realtime Clock</Description><StartTime><Timestamp dt:dt="int">0</Timestamp><DateUtc dt:dt="string">2020-11-14T01:03:07Z</DateUtc></StartTime><FrequencyChanges><FrequencyChange><Frequency dt:dt="r8">2699980000</Frequency><Timestamp dt:dt="r8">3.23138261623291E+15</Timestamp><Cur…	좌우반구com(split BVF)_1-016-1	60.021	1.0.0.165	1	93443796	Professional	2.0.10.242	2.0.10.353	11-14-2020	2020-11-14 오전 1:03:08	10:03:08	2.0.10.248	189	1	z	급여	급	여	NULL	NULL	NULL	125	1	57	NULL	NULL	NULL	KSY	List2	0		0	-1	558943	183		0	0	1	z	0	3	559126	0	z	388
좌우반구com(split BVF)_1	16	1	<?xml version="1.0"?>\n<Clock xmlns:dt="urn:schemas-microsoft-com:datatypes"><Description dt:dt="string">E-Prime Primary Realtime Clock</Description><StartTime><Timestamp dt:dt="int">0</Timestamp><DateUtc dt:dt="string">2020-11-14T01:03:07Z</DateUtc></StartTime><FrequencyChanges><FrequencyChange><Frequency dt:dt="r8">2699980000</Frequency><Timestamp dt:dt="r8">3.23138261623291E+15</Timestamp><Cur…	좌우반구com(split BVF)_1-016-1	60.021	1.0.0.165	1	93443796	Professional	2.0.10.242	2.0.10.353	11-14-2020	2020-11-14 오전 1:03:08	10:03:08	2.0.10.248	372	1	z	기록	기	록	NULL	NULL	NULL	NULL	NULL	NULL	86	1	108	KSY	List3	0		1	-1	1068162	184		0	0	1	z	0	4	1068346	0	z	408
좌우반구com(split BVF)_1	16	1	<?xml version="1.0"?>\n<Clock xmlns:dt="urn:schemas-microsoft-com:datatypes"><Description dt:dt="string">E-Prime Primary Realtime Clock</Description><StartTime><Timestamp dt:dt="int">0</Timestamp><DateUtc dt:dt="string">2020-11-14T01:03:07Z</DateUtc></StartTime><FrequencyChanges><FrequencyChange><Frequency dt:dt="r8">2699980000</Frequency><Timestamp dt:dt="r8">3.23138261623291E+15</Timestamp><Cur…	좌우반구com(split BVF)_1-016-1	60.021	1.0.0.165	1	93443796	Professional	2.0.10.242	2.0.10.353	11-14-2020	2020-11-14 오전 1:03:08	10:03:08	2.0.10.248	319	1	z	기름	기	름	NULL	NULL	NULL	NULL	NULL	NULL	102	1	55	KSY	List3	0		0	-1	922031	183		0	0	1	z	0	3	922214	0	z	430
좌우반구com(split BVF)_1	16	1	<?xml version="1.0"?>\n<Clock xmlns:dt="urn:schemas-microsoft-com:datatypes"><Description dt:dt="string">E-Prime Primary Realtime Clock</Description><StartTime><Timestamp dt:dt="int">0</Timestamp><DateUtc dt:dt="string">2020-11-14T01:03:07Z</DateUtc></StartTime><FrequencyChanges><FrequencyChange><Frequency dt:dt="r8">2699980000</Frequency><Timestamp dt:dt="r8">3.23138261623291E+15</Timestamp><Cur…	좌우반구com(split BVF)_1-016-1	60.021	1.0.0.165	1	93443796	Professional	2.0.10.242	2.0.10.353	11-14-2020	2020-11-14 오전 1:03:08	10:03:08	2.0.10.248	373	1	z	기술	기	술	NULL	NULL	NULL	NULL	NULL	NULL	114	1	109	KSY	List3	0		0	-1	1070778	183		0	0	1	z	1	3	1070961	0	z	945
좌우반구com(split BVF)_1	16	1	<?xml version="1.0"?>\n<Clock xmlns:dt="urn:schemas-microsoft-com:datatypes"><Description dt:dt="string">E-Prime Primary Realtime Clock</Description><StartTime><Timestamp dt:dt="int">0</Timestamp><DateUtc dt:dt="string">2020-11-14T01:03:07Z</DateUtc></StartTime><FrequencyChanges><FrequencyChange><Frequency dt:dt="r8">2699980000</Frequency><Timestamp dt:dt="r8">3.23138261623291E+15</Timestamp><Cur…	좌우반구com(split BVF)_1-016-1	60.021	1.0.0.165	1	93443796	Professional	2.0.10.242	2.0.10.353	11-14-2020	2020-11-14 오전 1:03:08	10:03:08	2.0.10.248	87	1	z	기운	기	운	29	1	87	NULL	NULL	NULL	NULL	NULL	NULL	KSY	List1	0		0	-1	258999	184		0	0	1	z	0	4	259183	0	z	512
좌우반구com(split BVF)_1	16	1	<?xml version="1.0"?>\n<Clock xmlns:dt="urn:schemas-microsoft-com:datatypes"><Description dt:dt="string">E-Prime Primary Realtime Clock</Description><StartTime><Timestamp dt:dt="int">0</Timestamp><DateUtc dt:dt="string">2020-11-14T01:03:07Z</DateUtc></StartTime><FrequencyChanges><FrequencyChange><Frequency dt:dt="r8">2699980000</Frequency><Timestamp dt:dt="r8">3.23138261623291E+15</Timestamp><Cur…	좌우반구com(split BVF)_1-016-1	60.021	1.0.0.165	1	93443796	Professional	2.0.10.242	2.0.10.353	11-14-2020	2020-11-14 오전 1:03:08	10:03:08	2.0.10.248	332	1	z	기준	기	준	NULL	NULL	NULL	NULL	NULL	NULL	99	1	68	KSY	List3	0		0	0	957152	183		0	0	1	z	0	3	957335	0	z	397
좌우반구com(split BVF)_1	16	1	<?xml version="1.0"?>\n<Clock xmlns:dt="urn:schemas-microsoft-com:datatypes"><Description dt:dt="string">E-Prime Primary Realtime Clock</Description><StartTime><Timestamp dt:dt="int">0</Timestamp><DateUtc dt:dt="string">2020-11-14T01:03:07Z</DateUtc></StartTime><FrequencyChanges><FrequencyChange><Frequency dt:dt="r8">2699980000</Frequency><Timestamp dt:dt="r8">3.23138261623291E+15</Timestamp><Cur…	좌우반구com(split BVF)_1-016-1	60.021	1.0.0.165	1	93443796	Professional	2.0.10.242	2.0.10.353	11-14-2020	2020-11-14 오전 1:03:08	10:03:08	2.0.10.248	301	1	z	기차	기	차	NULL	NULL	NULL	NULL	NULL	NULL	108	1	37	KSY	List3	0		1	-1	872798	184		0	0	1	z	0	4	872982	0	z	1447
좌우반구com(split BVF)_1	16	1	<?xml version="1.0"?>\n<Clock xmlns:dt="urn:schemas-microsoft-com:datatypes"><Description dt:dt="string">E-Prime Primary Realtime Clock</Description><StartTime><Timestamp dt:dt="int">0</Timestamp><DateUtc dt:dt="string">2020-11-14T01:03:07Z</DateUtc></StartTime><FrequencyChanges><FrequencyChange><Frequency dt:dt="r8">2699980000</Frequency><Timestamp dt:dt="r8">3.23138261623291E+15</Timestamp><Cur…	좌우반구com(split BVF)_1-016-1	60.021	1.0.0.165	1	93443796	Professional	2.0.10.242	2.0.10.353	11-14-2020	2020-11-14 오전 1:03:08	10:03:08	2.0.10.248	43	1	z	기회	기	회	11	1	43	NULL	NULL	NULL	NULL	NULL	NULL	KSY	List1	0		0	-1	132994	183		0	0	1	z	0	3	133177	0	z	368
좌우반구com(split BVF)_1	16	1	<?xml version="1.0"?>\n<Clock xmlns:dt="urn:schemas-microsoft-com:datatypes"><Description dt:dt="string">E-Prime Primary Realtime Clock</Description><StartTime><Timestamp dt:dt="int">0</Timestamp><DateUtc dt:dt="string">2020-11-14T01:03:07Z</DateUtc></StartTime><FrequencyChanges><FrequencyChange><Frequency dt:dt="r8">2699980000</Frequency><Timestamp dt:dt="r8">3.23138261623291E+15</Timestamp><Cur…	좌우반구com(split BVF)_1-016-1	60.021	1.0.0.165	1	93443796	Professional	2.0.10.242	2.0.10.353	11-14-2020	2020-11-14 오전 1:03:08	10:03:08	2.0.10.248	317	2	{/}	껍목	껍	목	NULL	NULL	NULL	NULL	NULL	NULL	107	1	53	KSY2	List3	NULL	NULL	NULL	NULL	NULL	NULL	NULL	NULL	NULL	1	{/}	0	3	916899	0	{/}	489
좌우반구com(split BVF)_1	16	1	<?xml version="1.0"?>\n<Clock xmlns:dt="urn:schemas-microsoft-com:datatypes"><Description dt:dt="string">E-Prime Primary Realtime Clock</Description><StartTime><Timestamp dt:dt="int">0</Timestamp><DateUtc dt:dt="string">2020-11-14T01:03:07Z</DateUtc></StartTime><FrequencyChanges><FrequencyChange><Frequency dt:dt="r8">2699980000</Frequency><Timestamp dt:dt="r8">3.23138261623291E+15</Timestamp><Cur…	좌우반구com(split BVF)_1-016-1	60.021	1.0.0.165	1	93443796	Professional	2.0.10.242	2.0.10.353	11-14-2020	2020-11-14 오전 1:03:08	10:03:08	2.0.10.248	102	2	{/}	껍밀	껍	밀	119	1	102	NULL	NULL	NULL	NULL	NULL	NULL	KSY	List1	0		0	-1	304200	183		0	0	1	{/}	1	3	304383	0	{/}	488
좌우반구com(split BVF)_1	16	1	<?xml version="1.0"?>\n<Clock xmlns:dt="urn:schemas-microsoft-com:datatypes"><Description dt:dt="string">E-Prime Primary Realtime Clock</Description><StartTime><Timestamp dt:dt="int">0</Timestamp><DateUtc dt:dt="string">2020-11-14T01:03:07Z</DateUtc></StartTime><FrequencyChanges><FrequencyChange><Frequency dt:dt="r8">2699980000</Frequency><Timestamp dt:dt="r8">3.23138261623291E+15</Timestamp><Cur…	좌우반구com(split BVF)_1-016-1	60.021	1.0.0.165	1	93443796	Professional	2.0.10.242	2.0.10.353	11-14-2020	2020-11-14 오전 1:03:08	10:03:08	2.0.10.248	208	1	z	껍질	껍	질	NULL	NULL	NULL	3	1	76	NULL	NULL	NULL	KSY	List2	0		0	-1	612957	183		0	0	1	z	1	3	613140	0	z	421
좌우반구com(split BVF)_1	16	1	<?xml version="1.0"?>\n<Clock xmlns:dt="urn:schemas-microsoft-com:datatypes"><Description dt:dt="string">E-Prime Primary Realtime Clock</Description><StartTime><Timestamp dt:dt="int">0</Timestamp><DateUtc dt:dt="string">2020-11-14T01:03:07Z</DateUtc></StartTime><FrequencyChanges><FrequencyChange><Frequency dt:dt="r8">2699980000</Frequency><Timestamp dt:dt="r8">3.23138261623291E+15</Timestamp><Cur…	좌우반구com(split BVF)_1-016-1	60.021	1.0.0.165	1	93443796	Professional	2.0.10.242	2.0.10.353	11-14-2020	2020-11-14 오전 1:03:08	10:03:08	2.0.10.248	196	2	{/}	껍퇴	껍	퇴	NULL	NULL	NULL	58	1	64	NULL	NULL	NULL	KSY	List2	0		0	0	578703	183		0	0	1	{/}	0	3	578886	0	{/}	548
좌우반구com(split BVF)_1	16	1	<?xml version="1.0"?>\n<Clock xmlns:dt="urn:schemas-microsoft-com:datatypes"><Description dt:dt="string">E-Prime Primary Realtime Clock</Description><StartTime><Timestamp dt:dt="int">0</Timestamp><DateUtc dt:dt="string">2020-11-14T01:03:07Z</DateUtc></StartTime><FrequencyChanges><FrequencyChange><Frequency dt:dt="r8">2699980000</Frequency><Timestamp dt:dt="r8">3.23138261623291E+15</Timestamp><Cur…	좌우반구com(split BVF)_1-016-1	60.021	1.0.0.165	1	93443796	Professional	2.0.10.242	2.0.10.353	11-14-2020	2020-11-14 오전 1:03:08	10:03:08	2.0.10.248	106	2	{/}	나개	나	개	90	1	106	NULL	NULL	NULL	NULL	NULL	NULL	KSY3	List1	NULL	NULL	NULL	NULL	NULL	NULL	NULL	NULL	NULL	1	{/}	0	3	315046	0	{/}	304
좌우반구com(split BVF)_1	16	1	<?xml version="1.0"?>\n<Clock xmlns:dt="urn:schemas-microsoft-com:datatypes"><Description dt:dt="string">E-Prime Primary Realtime Clock</Description><StartTime><Timestamp dt:dt="int">0</Timestamp><DateUtc dt:dt="string">2020-11-14T01:03:07Z</DateUtc></StartTime><FrequencyChanges><FrequencyChange><Frequency dt:dt="r8">2699980000</Frequency><Timestamp dt:dt="r8">3.23138261623291E+15</Timestamp><Cur…	좌우반구com(split BVF)_1-016-1	60.021	1.0.0.165	1	93443796	Professional	2.0.10.242	2.0.10.353	11-14-2020	2020-11-14 오전 1:03:08	10:03:08	2.0.10.248	5	1	z	내일	내	일	126	1	5	NULL	NULL	NULL	NULL	NULL	NULL	KSY	List1	0		0	-1	26815	183		0	0	1	z	1	3	26998	0	z	605
좌우반구com(split BVF)_1	16	1	<?xml version="1.0"?>\n<Clock xmlns:dt="urn:schemas-microsoft-com:datatypes"><Description dt:dt="string">E-Prime Primary Realtime Clock</Description><StartTime><Timestamp dt:dt="int">0</Timestamp><DateUtc dt:dt="string">2020-11-14T01:03:07Z</DateUtc></StartTime><FrequencyChanges><FrequencyChange><Frequency dt:dt="r8">2699980000</Frequency><Timestamp dt:dt="r8">3.23138261623291E+15</Timestamp><Cur…	좌우반구com(split BVF)_1-016-1	60.021	1.0.0.165	1	93443796	Professional	2.0.10.242	2.0.10.353	11-14-2020	2020-11-14 오전 1:03:08	10:03:08	2.0.10.248	292	2	{/}	내죽	내	죽	NULL	NULL	NULL	NULL	NULL	NULL	29	1	28	KSY2	List3	NULL	NULL	NULL	NULL	NULL	NULL	NULL	NULL	NULL	0	{/}	0	3	847957	0	z	769
좌우반구com(split BVF)_1	16	1	<?xml version="1.0"?>\n<Clock xmlns:dt="urn:schemas-microsoft-com:datatypes"><Description dt:dt="string">E-Prime Primary Realtime Clock</Description><StartTime><Timestamp dt:dt="int">0</Timestamp><DateUtc dt:dt="string">2020-11-14T01:03:07Z</DateUtc></StartTime><FrequencyChanges><FrequencyChange><Frequency dt:dt="r8">2699980000</Frequency><Timestamp dt:dt="r8">3.23138261623291E+15</Timestamp><Cur…	좌우반구com(split BVF)_1-016-1	60.021	1.0.0.165	1	93443796	Professional	2.0.10.242	2.0.10.353	11-14-2020	2020-11-14 오전 1:03:08	10:03:08	2.0.10.248	280	2	{/}	내표	내	표	NULL	NULL	NULL	NULL	NULL	NULL	1	1	16	KSY	List3	0		0	0	815319	183		0	0	0	{/}	0	3	815502	0	z	584
좌우반구com(split BVF)_1	16	1	<?xml version="1.0"?>\n<Clock xmlns:dt="urn:schemas-microsoft-com:datatypes"><Description dt:dt="string">E-Prime Primary Realtime Clock</Description><StartTime><Timestamp dt:dt="int">0</Timestamp><DateUtc dt:dt="string">2020-11-14T01:03:07Z</DateUtc></StartTime><FrequencyChanges><FrequencyChange><Frequency dt:dt="r8">2699980000</Frequency><Timestamp dt:dt="r8">3.23138261623291E+15</Timestamp><Cur…	좌우반구com(split BVF)_1-016-1	60.021	1.0.0.165	1	93443796	Professional	2.0.10.242	2.0.10.353	11-14-2020	2020-11-14 오전 1:03:08	10:03:08	2.0.10.248	74	2	{/}	념속	념	속	21	1	74	NULL	NULL	NULL	NULL	NULL	NULL	KSY3	List1	NULL	NULL	NULL	NULL	NULL	NULL	NULL	NULL	NULL	1	{/}	0	4	221413	0	{/}	451
좌우반구com(split BVF)_1	16	1	<?xml version="1.0"?>\n<Clock xmlns:dt="urn:schemas-microsoft-com:datatypes"><Description dt:dt="string">E-Prime Primary Realtime Clock</Description><StartTime><Timestamp dt:dt="int">0</Timestamp><DateUtc dt:dt="string">2020-11-14T01:03:07Z</DateUtc></StartTime><FrequencyChanges><FrequencyChange><Frequency dt:dt="r8">2699980000</Frequency><Timestamp dt:dt="r8">3.23138261623291E+15</Timestamp><Cur…	좌우반구com(split BVF)_1-016-1	60.021	1.0.0.165	1	93443796	Professional	2.0.10.242	2.0.10.353	11-14-2020	2020-11-14 오전 1:03:08	10:03:08	2.0.10.248	324	2	{/}	념실	념	실	NULL	NULL	NULL	NULL	NULL	NULL	73	1	60	KSY3	List3	NULL	NULL	NULL	NULL	NULL	NULL	NULL	NULL	NULL	1	{/}	0	4	935493	0	{/}	407
좌우반구com(split BVF)_1	16	1	<?xml version="1.0"?>\n<Clock xmlns:dt="urn:schemas-microsoft-com:datatypes"><Description dt:dt="string">E-Prime Primary Realtime Clock</Description><StartTime><Timestamp dt:dt="int">0</Timestamp><DateUtc dt:dt="string">2020-11-14T01:03:07Z</DateUtc></StartTime><FrequencyChanges><FrequencyChange><Frequency dt:dt="r8">2699980000</Frequency><Timestamp dt:dt="r8">3.23138261623291E+15</Timestamp><Cur…	좌우반구com(split BVF)_1-016-1	60.021	1.0.0.165	1	93443796	Professional	2.0.10.242	2.0.10.353	11-14-2020	2020-11-14 오전 1:03:08	10:03:08	2.0.10.248	347	2	{/}	념효	념	효	NULL	NULL	NULL	NULL	NULL	NULL	11	1	83	KSY3	List3	NULL	NULL	NULL	NULL	NULL	NULL	NULL	NULL	NULL	1	{/}	0	3	998254	0	{/}	421
좌우반구com(split BVF)_1	16	1	<?xml version="1.0"?>\n<Clock xmlns:dt="urn:schemas-microsoft-com:datatypes"><Description dt:dt="string">E-Prime Primary Realtime Clock</Description><StartTime><Timestamp dt:dt="int">0</Timestamp><DateUtc dt:dt="string">2020-11-14T01:03:07Z</DateUtc></StartTime><FrequencyChanges><FrequencyChange><Frequency dt:dt="r8">2699980000</Frequency><Timestamp dt:dt="r8">3.23138261623291E+15</Timestamp><Cur…	좌우반구com(split BVF)_1-016-1	60.021	1.0.0.165	1	93443796	Professional	2.0.10.242	2.0.10.353	11-14-2020	2020-11-14 오전 1:03:08	10:03:08	2.0.10.248	109	1	z	노조	노	조	52	1	109	NULL	NULL	NULL	NULL	NULL	NULL	KSY	List1	0		0	0	322927	183		0	0	1	z	0	3	323110	0	z	552
좌우반구com(split BVF)_1	16	1	<?xml version="1.0"?>\n<Clock xmlns:dt="urn:schemas-microsoft-com:datatypes"><Description dt:dt="string">E-Prime Primary Realtime Clock</Description><StartTime><Timestamp dt:dt="int">0</Timestamp><DateUtc dt:dt="string">2020-11-14T01:03:07Z</DateUtc></StartTime><FrequencyChanges><FrequencyChange><Frequency dt:dt="r8">2699980000</Frequency><Timestamp dt:dt="r8">3.23138261623291E+15</Timestamp><Cur…	좌우반구com(split BVF)_1-016-1	60.021	1.0.0.165	1	93443796	Professional	2.0.10.242	2.0.10.353	11-14-2020	2020-11-14 오전 1:03:08	10:03:08	2.0.10.248	263	1	z	논란	논	란	NULL	NULL	NULL	122	1	131	NULL	NULL	NULL	KSY	List2	0		0	0	766753	183		0	0	1	z	0	3	766936	0	z	543
좌우반구com(split BVF)_1	16	1	<?xml version="1.0"?>\n<Clock xmlns:dt="urn:schemas-microsoft-com:datatypes"><Description dt:dt="string">E-Prime Primary Realtime Clock</Description><StartTime><Timestamp dt:dt="int">0</Timestamp><DateUtc dt:dt="string">2020-11-14T01:03:07Z</DateUtc></StartTime><FrequencyChanges><FrequencyChange><Frequency dt:dt="r8">2699980000</Frequency><Timestamp dt:dt="r8">3.23138261623291E+15</Timestamp><Cur…	좌우반구com(split BVF)_1-016-1	60.021	1.0.0.165	1	93443796	Professional	2.0.10.242	2.0.10.353	11-14-2020	2020-11-14 오전 1:03:08	10:03:08	2.0.10.248	83	2	{/}	논무	논	무	91	1	83	NULL	NULL	NULL	NULL	NULL	NULL	KSY2	List1	NULL	NULL	NULL	NULL	NULL	NULL	NULL	NULL	NULL	1	{/}	0	3	246887	0	{/}	552
좌우반구com(split BVF)_1	16	1	<?xml version="1.0"?>\n<Clock xmlns:dt="urn:schemas-microsoft-com:datatypes"><Description dt:dt="string">E-Prime Primary Realtime Clock</Description><StartTime><Timestamp dt:dt="int">0</Timestamp><DateUtc dt:dt="string">2020-11-14T01:03:07Z</DateUtc></StartTime><FrequencyChanges><FrequencyChange><Frequency dt:dt="r8">2699980000</Frequency><Timestamp dt:dt="r8">3.23138261623291E+15</Timestamp><Cur…	좌우반구com(split BVF)_1-016-1	60.021	1.0.0.165	1	93443796	Professional	2.0.10.242	2.0.10.353	11-14-2020	2020-11-14 오전 1:03:08	10:03:08	2.0.10.248	177	1	z	느낌	느	낌	NULL	NULL	NULL	72	1	45	NULL	NULL	NULL	KSY	List2	0		0	-1	522639	183		0	0	1	z	1	3	522822	0	z	549
좌우반구com(split BVF)_1	16	1	<?xml version="1.0"?>\n<Clock xmlns:dt="urn:schemas-microsoft-com:datatypes"><Description dt:dt="string">E-Prime Primary Realtime Clock</Description><StartTime><Timestamp dt:dt="int">0</Timestamp><DateUtc dt:dt="string">2020-11-14T01:03:07Z</DateUtc></StartTime><FrequencyChanges><FrequencyChange><Frequency dt:dt="r8">2699980000</Frequency><Timestamp dt:dt="r8">3.23138261623291E+15</Timestamp><Cur…	좌우반구com(split BVF)_1-016-1	60.021	1.0.0.165	1	93443796	Professional	2.0.10.242	2.0.10.353	11-14-2020	2020-11-14 오전 1:03:08	10:03:08	2.0.10.248	211	2	{/}	느속	느	속	NULL	NULL	NULL	88	1	79	NULL	NULL	NULL	KSY3	List2	NULL	NULL	NULL	NULL	NULL	NULL	NULL	NULL	NULL	1	{/}	1	3	620954	0	{/}	575
좌우반구com(split BVF)_1	16	1	<?xml version="1.0"?>\n<Clock xmlns:dt="urn:schemas-microsoft-com:datatypes"><Description dt:dt="string">E-Prime Primary Realtime Clock</Description><StartTime><Timestamp dt:dt="int">0</Timestamp><DateUtc dt:dt="string">2020-11-14T01:03:07Z</DateUtc></StartTime><FrequencyChanges><FrequencyChange><Frequency dt:dt="r8">2699980000</Frequency><Timestamp dt:dt="r8">3.23138261623291E+15</Timestamp><Cur…	좌우반구com(split BVF)_1-016-1	60.021	1.0.0.165	1	93443796	Professional	2.0.10.242	2.0.10.353	11-14-2020	2020-11-14 오전 1:03:08	10:03:08	2.0.10.248	9	2	{/}	느스	느	스	24	1	9	NULL	NULL	NULL	NULL	NULL	NULL	KSY2	List1	NULL	NULL	NULL	NULL	NULL	NULL	NULL	NULL	NULL	1	{/}	0	3	38344	0	{/}	723
좌우반구com(split BVF)_1	16	1	<?xml version="1.0"?>\n<Clock xmlns:dt="urn:schemas-microsoft-com:datatypes"><Description dt:dt="string">E-Prime Primary Realtime Clock</Description><StartTime><Timestamp dt:dt="int">0</Timestamp><DateUtc dt:dt="string">2020-11-14T01:03:07Z</DateUtc></StartTime><FrequencyChanges><FrequencyChange><Frequency dt:dt="r8">2699980000</Frequency><Timestamp dt:dt="r8">3.23138261623291E+15</Timestamp><Cur…	좌우반구com(split BVF)_1-016-1	60.021	1.0.0.165	1	93443796	Professional	2.0.10.242	2.0.10.353	11-14-2020	2020-11-14 오전 1:03:08	10:03:08	2.0.10.248	73	2	{/}	느체	느	체	48	1	73	NULL	NULL	NULL	NULL	NULL	NULL	KSY	List1	0		0	0	218664	183		0	0	1	{/}	0	3	218847	0	{/}	369
좌우반구com(split BVF)_1	16	1	<?xml version="1.0"?>\n<Clock xmlns:dt="urn:schemas-microsoft-com:datatypes"><Description dt:dt="string">E-Prime Primary Realtime Clock</Description><StartTime><Timestamp dt:dt="int">0</Timestamp><DateUtc dt:dt="string">2020-11-14T01:03:07Z</DateUtc></StartTime><FrequencyChanges><FrequencyChange><Frequency dt:dt="r8">2699980000</Frequency><Timestamp dt:dt="r8">3.23138261623291E+15</Timestamp><Cur…	좌우반구com(split BVF)_1-016-1	60.021	1.0.0.165	1	93443796	Professional	2.0.10.242	2.0.10.353	11-14-2020	2020-11-14 오전 1:03:08	10:03:08	2.0.10.248	393	2	{/}	님우	님	우	NULL	NULL	NULL	NULL	NULL	NULL	97	1	129	KSY	List3	0		0	-1	1127358	183		0	0	1	{/}	1	3	1127541	0	{/}	364
좌우반구com(split BVF)_1	16	1	<?xml version="1.0"?>\n<Clock xmlns:dt="urn:schemas-microsoft-com:datatypes"><Description dt:dt="string">E-Prime Primary Realtime Clock</Description><StartTime><Timestamp dt:dt="int">0</Timestamp><DateUtc dt:dt="string">2020-11-14T01:03:07Z</DateUtc></StartTime><FrequencyChanges><FrequencyChange><Frequency dt:dt="r8">2699980000</Frequency><Timestamp dt:dt="r8">3.23138261623291E+15</Timestamp><Cur…	좌우반구com(split BVF)_1-016-1	60.021	1.0.0.165	1	93443796	Professional	2.0.10.242	2.0.10.353	11-14-2020	2020-11-14 오전 1:03:08	10:03:08	2.0.10.248	38	2	{/}	단률	단	률	103	1	38	NULL	NULL	NULL	NULL	NULL	NULL	KSY3	List1	NULL	NULL	NULL	NULL	NULL	NULL	NULL	NULL	NULL	1	{/}	0	3	118982	0	{/}	531
좌우반구com(split BVF)_1	16	1	<?xml version="1.0"?>\n<Clock xmlns:dt="urn:schemas-microsoft-com:datatypes"><Description dt:dt="string">E-Prime Primary Realtime Clock</Description><StartTime><Timestamp dt:dt="int">0</Timestamp><DateUtc dt:dt="string">2020-11-14T01:03:07Z</DateUtc></StartTime><FrequencyChanges><FrequencyChange><Frequency dt:dt="r8">2699980000</Frequency><Timestamp dt:dt="r8">3.23138261623291E+15</Timestamp><Cur…	좌우반구com(split BVF)_1-016-1	60.021	1.0.0.165	1	93443796	Professional	2.0.10.242	2.0.10.353	11-14-2020	2020-11-14 오전 1:03:08	10:03:08	2.0.10.248	67	1	z	단어	단	어	81	1	67	NULL	NULL	NULL	NULL	NULL	NULL	KSY	List1	0		0	-1	201453	183		0	0	1	z	1	3	201636	0	z	540
좌우반구com(split BVF)_1	16	1	<?xml version="1.0"?>\n<Clock xmlns:dt="urn:schemas-microsoft-com:datatypes"><Description dt:dt="string">E-Prime Primary Realtime Clock</Description><StartTime><Timestamp dt:dt="int">0</Timestamp><DateUtc dt:dt="string">2020-11-14T01:03:07Z</DateUtc></StartTime><FrequencyChanges><FrequencyChange><Frequency dt:dt="r8">2699980000</Frequency><Timestamp dt:dt="r8">3.23138261623291E+15</Timestamp><Cur…	좌우반구com(split BVF)_1-016-1	60.021	1.0.0.165	1	93443796	Professional	2.0.10.242	2.0.10.353	11-14-2020	2020-11-14 오전 1:03:08	10:03:08	2.0.10.248	307	1	z	단위	단	위	NULL	NULL	NULL	NULL	NULL	NULL	49	1	43	KSY	List3	0		0	-1	889809	183		0	0	1	z	0	3	889992	0	z	405
좌우반구com(split BVF)_1	16	1	<?xml version="1.0"?>\n<Clock xmlns:dt="urn:schemas-microsoft-com:datatypes"><Description dt:dt="string">E-Prime Primary Realtime Clock</Description><StartTime><Timestamp dt:dt="int">0</Timestamp><DateUtc dt:dt="string">2020-11-14T01:03:07Z</DateUtc></StartTime><FrequencyChanges><FrequencyChange><Frequency dt:dt="r8">2699980000</Frequency><Timestamp dt:dt="r8">3.23138261623291E+15</Timestamp><Cur…	좌우반구com(split BVF)_1-016-1	60.021	1.0.0.165	1	93443796	Professional	2.0.10.242	2.0.10.353	11-14-2020	2020-11-14 오전 1:03:08	10:03:08	2.0.10.248	160	1	z	담화	담	화	NULL	NULL	NULL	25	1	28	NULL	NULL	NULL	KSY	List2	0		0	-1	474273	183		0	0	1	z	0	3	474456	0	z	796
좌우반구com(split BVF)_1	16	1	<?xml version="1.0"?>\n<Clock xmlns:dt="urn:schemas-microsoft-com:datatypes"><Description dt:dt="string">E-Prime Primary Realtime Clock</Description><StartTime><Timestamp dt:dt="int">0</Timestamp><DateUtc dt:dt="string">2020-11-14T01:03:07Z</DateUtc></StartTime><FrequencyChanges><FrequencyChange><Frequency dt:dt="r8">2699980000</Frequency><Timestamp dt:dt="r8">3.23138261623291E+15</Timestamp><Cur…	좌우반구com(split BVF)_1-016-1	60.021	1.0.0.165	1	93443796	Professional	2.0.10.242	2.0.10.353	11-14-2020	2020-11-14 오전 1:03:08	10:03:08	2.0.10.248	240	1	z	대문	대	문	NULL	NULL	NULL	55	1	108	NULL	NULL	NULL	KSY	List2	0		0	-1	702392	183		0	0	1	z	1	3	702575	0	z	465
좌우반구com(split BVF)_1	16	1	<?xml version="1.0"?>\n<Clock xmlns:dt="urn:schemas-microsoft-com:datatypes"><Description dt:dt="string">E-Prime Primary Realtime Clock</Description><StartTime><Timestamp dt:dt="int">0</Timestamp><DateUtc dt:dt="string">2020-11-14T01:03:07Z</DateUtc></StartTime><FrequencyChanges><FrequencyChange><Frequency dt:dt="r8">2699980000</Frequency><Timestamp dt:dt="r8">3.23138261623291E+15</Timestamp><Cur…	좌우반구com(split BVF)_1-016-1	60.021	1.0.0.165	1	93443796	Professional	2.0.10.242	2.0.10.353	11-14-2020	2020-11-14 오전 1:03:08	10:03:08	2.0.10.248	284	1	z	대중	대	중	NULL	NULL	NULL	NULL	NULL	NULL	18	1	20	KSY	List3	0		0	-1	826265	183		0	0	1	z	0	3	826448	0	z	502
좌우반구com(split BVF)_1	16	1	<?xml version="1.0"?>\n<Clock xmlns:dt="urn:schemas-microsoft-com:datatypes"><Description dt:dt="string">E-Prime Primary Realtime Clock</Description><StartTime><Timestamp dt:dt="int">0</Timestamp><DateUtc dt:dt="string">2020-11-14T01:03:07Z</DateUtc></StartTime><FrequencyChanges><FrequencyChange><Frequency dt:dt="r8">2699980000</Frequency><Timestamp dt:dt="r8">3.23138261623291E+15</Timestamp><Cur…	좌우반구com(split BVF)_1-016-1	60.021	1.0.0.165	1	93443796	Professional	2.0.10.242	2.0.10.353	11-14-2020	2020-11-14 오전 1:03:08	10:03:08	2.0.10.248	28	1	z	도박	도	박	10	1	28	NULL	NULL	NULL	NULL	NULL	NULL	KSY	List1	0		0	-1	91242	183		0	0	1	z	1	3	91425	0	z	425
좌우반구com(split BVF)_1	16	1	<?xml version="1.0"?>\n<Clock xmlns:dt="urn:schemas-microsoft-com:datatypes"><Description dt:dt="string">E-Prime Primary Realtime Clock</Description><StartTime><Timestamp dt:dt="int">0</Timestamp><DateUtc dt:dt="string">2020-11-14T01:03:07Z</DateUtc></StartTime><FrequencyChanges><FrequencyChange><Frequency dt:dt="r8">2699980000</Frequency><Timestamp dt:dt="r8">3.23138261623291E+15</Timestamp><Cur…	좌우반구com(split BVF)_1-016-1	60.021	1.0.0.165	1	93443796	Professional	2.0.10.242	2.0.10.353	11-14-2020	2020-11-14 오전 1:03:08	10:03:08	2.0.10.248	88	2	{/}	도휘	도	휘	65	1	88	NULL	NULL	NULL	NULL	NULL	NULL	KSY3	List1	NULL	NULL	NULL	NULL	NULL	NULL	NULL	NULL	NULL	1	{/}	1	3	261898	0	{/}	813
좌우반구com(split BVF)_1	16	1	<?xml version="1.0"?>\n<Clock xmlns:dt="urn:schemas-microsoft-com:datatypes"><Description dt:dt="string">E-Prime Primary Realtime Clock</Description><StartTime><Timestamp dt:dt="int">0</Timestamp><DateUtc dt:dt="string">2020-11-14T01:03:07Z</DateUtc></StartTime><FrequencyChanges><FrequencyChange><Frequency dt:dt="r8">2699980000</Frequency><Timestamp dt:dt="r8">3.23138261623291E+15</Timestamp><Cur…	좌우반구com(split BVF)_1-016-1	60.021	1.0.0.165	1	93443796	Professional	2.0.10.242	2.0.10.353	11-14-2020	2020-11-14 오전 1:03:08	10:03:08	2.0.10.248	153	1	z	동의	동	의	NULL	NULL	NULL	59	1	21	NULL	NULL	NULL	KSY	List2	0		0	-1	454280	183		0	0	1	z	1	3	454463	0	z	605
좌우반구com(split BVF)_1	16	1	<?xml version="1.0"?>\n<Clock xmlns:dt="urn:schemas-microsoft-com:datatypes"><Description dt:dt="string">E-Prime Primary Realtime Clock</Description><StartTime><Timestamp dt:dt="int">0</Timestamp><DateUtc dt:dt="string">2020-11-14T01:03:07Z</DateUtc></StartTime><FrequencyChanges><FrequencyChange><Frequency dt:dt="r8">2699980000</Frequency><Timestamp dt:dt="r8">3.23138261623291E+15</Timestamp><Cur…	좌우반구com(split BVF)_1-016-1	60.021	1.0.0.165	1	93443796	Professional	2.0.10.242	2.0.10.353	11-14-2020	2020-11-14 오전 1:03:08	10:03:08	2.0.10.248	261	2	{/}	득관	득	관	NULL	NULL	NULL	127	1	129	NULL	NULL	NULL	KSY2	List2	NULL	NULL	NULL	NULL	NULL	NULL	NULL	NULL	NULL	1	{/}	0	4	761588	0	{/}	483
좌우반구com(split BVF)_1	16	1	<?xml version="1.0"?>\n<Clock xmlns:dt="urn:schemas-microsoft-com:datatypes"><Description dt:dt="string">E-Prime Primary Realtime Clock</Description><StartTime><Timestamp dt:dt="int">0</Timestamp><DateUtc dt:dt="string">2020-11-14T01:03:07Z</DateUtc></StartTime><FrequencyChanges><FrequencyChange><Frequency dt:dt="r8">2699980000</Frequency><Timestamp dt:dt="r8">3.23138261623291E+15</Timestamp><Cur…	좌우반구com(split BVF)_1-016-1	60.021	1.0.0.165	1	93443796	Professional	2.0.10.242	2.0.10.353	11-14-2020	2020-11-14 오전 1:03:08	10:03:08	2.0.10.248	117	2	{/}	득동	득	동	38	1	117	NULL	NULL	NULL	NULL	NULL	NULL	KSY2	List1	NULL	NULL	NULL	NULL	NULL	NULL	NULL	NULL	NULL	1	{/}	0	3	345802	0	{/}	692
좌우반구com(split BVF)_1	16	1	<?xml version="1.0"?>\n<Clock xmlns:dt="urn:schemas-microsoft-com:datatypes"><Description dt:dt="string">E-Prime Primary Realtime Clock</Description><StartTime><Timestamp dt:dt="int">0</Timestamp><DateUtc dt:dt="string">2020-11-14T01:03:07Z</DateUtc></StartTime><FrequencyChanges><FrequencyChange><Frequency dt:dt="r8">2699980000</Frequency><Timestamp dt:dt="r8">3.23138261623291E+15</Timestamp><Cur…	좌우반구com(split BVF)_1-016-1	60.021	1.0.0.165	1	93443796	Professional	2.0.10.242	2.0.10.353	11-14-2020	2020-11-14 오전 1:03:08	10:03:08	2.0.10.248	238	2	{/}	득생	득	생	NULL	NULL	NULL	36	1	106	NULL	NULL	NULL	KSY2	List2	NULL	NULL	NULL	NULL	NULL	NULL	NULL	NULL	NULL	1	{/}	0	4	696811	0	{/}	517
좌우반구com(split BVF)_1	16	1	<?xml version="1.0"?>\n<Clock xmlns:dt="urn:schemas-microsoft-com:datatypes"><Description dt:dt="string">E-Prime Primary Realtime Clock</Description><StartTime><Timestamp dt:dt="int">0</Timestamp><DateUtc dt:dt="string">2020-11-14T01:03:07Z</DateUtc></StartTime><FrequencyChanges><FrequencyChange><Frequency dt:dt="r8">2699980000</Frequency><Timestamp dt:dt="r8">3.23138261623291E+15</Timestamp><Cur…	좌우반구com(split BVF)_1-016-1	60.021	1.0.0.165	1	93443796	Professional	2.0.10.242	2.0.10.353	11-14-2020	2020-11-14 오전 1:03:08	10:03:08	2.0.10.248	381	2	{/}	득외	득	외	NULL	NULL	NULL	NULL	NULL	NULL	121	1	117	KSY3	List3	NULL	NULL	NULL	NULL	NULL	NULL	NULL	NULL	NULL	1	{/}	0	4	1093737	0	{/}	609
좌우반구com(split BVF)_1	16	1	<?xml version="1.0"?>\n<Clock xmlns:dt="urn:schemas-microsoft-com:datatypes"><Description dt:dt="string">E-Prime Primary Realtime Clock</Description><StartTime><Timestamp dt:dt="int">0</Timestamp><DateUtc dt:dt="string">2020-11-14T01:03:07Z</DateUtc></StartTime><FrequencyChanges><FrequencyChange><Frequency dt:dt="r8">2699980000</Frequency><Timestamp dt:dt="r8">3.23138261623291E+15</Timestamp><Cur…	좌우반구com(split BVF)_1-016-1	60.021	1.0.0.165	1	93443796	Professional	2.0.10.242	2.0.10.353	11-14-2020	2020-11-14 오전 1:03:08	10:03:08	2.0.10.248	342	2	{/}	란공	란	공	NULL	NULL	NULL	NULL	NULL	NULL	113	1	78	KSY	List3	0		0	-1	984792	183		0	0	1	{/}	0	3	984975	0	{/}	380
좌우반구com(split BVF)_1	16	1	<?xml version="1.0"?>\n<Clock xmlns:dt="urn:schemas-microsoft-com:datatypes"><Description dt:dt="string">E-Prime Primary Realtime Clock</Description><StartTime><Timestamp dt:dt="int">0</Timestamp><DateUtc dt:dt="string">2020-11-14T01:03:07Z</DateUtc></StartTime><FrequencyChanges><FrequencyChange><Frequency dt:dt="r8">2699980000</Frequency><Timestamp dt:dt="r8">3.23138261623291E+15</Timestamp><Cur…	좌우반구com(split BVF)_1-016-1	60.021	1.0.0.165	1	93443796	Professional	2.0.10.242	2.0.10.353	11-14-2020	2020-11-14 오전 1:03:08	10:03:08	2.0.10.248	234	2	{/}	량필	량	필	NULL	NULL	NULL	87	1	102	NULL	NULL	NULL	KSY3	List2	NULL	NULL	NULL	NULL	NULL	NULL	NULL	NULL	NULL	1	{/}	0	3	686431	0	{/}	353
좌우반구com(split BVF)_1	16	1	<?xml version="1.0"?>\n<Clock xmlns:dt="urn:schemas-microsoft-com:datatypes"><Description dt:dt="string">E-Prime Primary Realtime Clock</Description><StartTime><Timestamp dt:dt="int">0</Timestamp><DateUtc dt:dt="string">2020-11-14T01:03:07Z</DateUtc></StartTime><FrequencyChanges><FrequencyChange><Frequency dt:dt="r8">2699980000</Frequency><Timestamp dt:dt="r8">3.23138261623291E+15</Timestamp><Cur…	좌우반구com(split BVF)_1-016-1	60.021	1.0.0.165	1	93443796	Professional	2.0.10.242	2.0.10.353	11-14-2020	2020-11-14 오전 1:03:08	10:03:08	2.0.10.248	270	2	{/}	려제	려	제	NULL	NULL	NULL	NULL	NULL	NULL	71	1	6	KSY2	List3	NULL	NULL	NULL	NULL	NULL	NULL	NULL	NULL	NULL	1	{/}	0	3	788828	0	{/}	515
좌우반구com(split BVF)_1	16	1	<?xml version="1.0"?>\n<Clock xmlns:dt="urn:schemas-microsoft-com:datatypes"><Description dt:dt="string">E-Prime Primary Realtime Clock</Description><StartTime><Timestamp dt:dt="int">0</Timestamp><DateUtc dt:dt="string">2020-11-14T01:03:07Z</DateUtc></StartTime><FrequencyChanges><FrequencyChange><Frequency dt:dt="r8">2699980000</Frequency><Timestamp dt:dt="r8">3.23138261623291E+15</Timestamp><Cur…	좌우반구com(split BVF)_1-016-1	60.021	1.0.0.165	1	93443796	Professional	2.0.10.242	2.0.10.353	11-14-2020	2020-11-14 오전 1:03:08	10:03:08	2.0.10.248	66	2	{/}	려최	려	최	31	1	66	NULL	NULL	NULL	NULL	NULL	NULL	KSY	List1	0		0	-1	198754	183		0	0	1	{/}	0	3	198937	0	{/}	503
좌우반구com(split BVF)_1	16	1	<?xml version="1.0"?>\n<Clock xmlns:dt="urn:schemas-microsoft-com:datatypes"><Description dt:dt="string">E-Prime Primary Realtime Clock</Description><StartTime><Timestamp dt:dt="int">0</Timestamp><DateUtc dt:dt="string">2020-11-14T01:03:07Z</DateUtc></StartTime><FrequencyChanges><FrequencyChange><Frequency dt:dt="r8">2699980000</Frequency><Timestamp dt:dt="r8">3.23138261623291E+15</Timestamp><Cur…	좌우반구com(split BVF)_1-016-1	60.021	1.0.0.165	1	93443796	Professional	2.0.10.242	2.0.10.353	11-14-2020	2020-11-14 오전 1:03:08	10:03:08	2.0.10.248	29	2	{/}	려희	려	희	20	1	29	NULL	NULL	NULL	NULL	NULL	NULL	KSY	List1	0		0	0	93875	183		0	0	1	{/}	0	3	94058	0	{/}	512
좌우반구com(split BVF)_1	16	1	<?xml version="1.0"?>\n<Clock xmlns:dt="urn:schemas-microsoft-com:datatypes"><Description dt:dt="string">E-Prime Primary Realtime Clock</Description><StartTime><Timestamp dt:dt="int">0</Timestamp><DateUtc dt:dt="string">2020-11-14T01:03:07Z</DateUtc></StartTime><FrequencyChanges><FrequencyChange><Frequency dt:dt="r8">2699980000</Frequency><Timestamp dt:dt="r8">3.23138261623291E+15</Timestamp><Cur…	좌우반구com(split BVF)_1-016-1	60.021	1.0.0.165	1	93443796	Professional	2.0.10.242	2.0.10.353	11-14-2020	2020-11-14 오전 1:03:08	10:03:08	2.0.10.248	159	2	{/}	력름	력	름	NULL	NULL	NULL	93	1	27	NULL	NULL	NULL	KSY3	List2	NULL	NULL	NULL	NULL	NULL	NULL	NULL	NULL	NULL	1	{/}	0	3	471657	0	{/}	603
좌우반구com(split BVF)_1	16	1	<?xml version="1.0"?>\n<Clock xmlns:dt="urn:schemas-microsoft-com:datatypes"><Description dt:dt="string">E-Prime Primary Realtime Clock</Description><StartTime><Timestamp dt:dt="int">0</Timestamp><DateUtc dt:dt="string">2020-11-14T01:03:07Z</DateUtc></StartTime><FrequencyChanges><FrequencyChange><Frequency dt:dt="r8">2699980000</Frequency><Timestamp dt:dt="r8">3.23138261623291E+15</Timestamp><Cur…	좌우반구com(split BVF)_1-016-1	60.021	1.0.0.165	1	93443796	Professional	2.0.10.242	2.0.10.353	11-14-2020	2020-11-14 오전 1:03:08	10:03:08	2.0.10.248	64	2	{/}	례부	례	부	95	1	64	NULL	NULL	NULL	NULL	NULL	NULL	KSY	List1	0		1	-1	193239	184		0	0	1	{/}	0	4	193423	0	{/}	553
좌우반구com(split BVF)_1	16	1	<?xml version="1.0"?>\n<Clock xmlns:dt="urn:schemas-microsoft-com:datatypes"><Description dt:dt="string">E-Prime Primary Realtime Clock</Description><StartTime><Timestamp dt:dt="int">0</Timestamp><DateUtc dt:dt="string">2020-11-14T01:03:07Z</DateUtc></StartTime><FrequencyChanges><FrequencyChange><Frequency dt:dt="r8">2699980000</Frequency><Timestamp dt:dt="r8">3.23138261623291E+15</Timestamp><Cur…	좌우반구com(split BVF)_1-016-1	60.021	1.0.0.165	1	93443796	Professional	2.0.10.242	2.0.10.353	11-14-2020	2020-11-14 오전 1:03:08	10:03:08	2.0.10.248	125	2	{/}	록어	록	어	40	1	125	NULL	NULL	NULL	NULL	NULL	NULL	KSY2	List1	NULL	NULL	NULL	NULL	NULL	NULL	NULL	NULL	NULL	1	{/}	0	3	368127	0	{/}	470
좌우반구com(split BVF)_1	16	1	<?xml version="1.0"?>\n<Clock xmlns:dt="urn:schemas-microsoft-com:datatypes"><Description dt:dt="string">E-Prime Primary Realtime Clock</Description><StartTime><Timestamp dt:dt="int">0</Timestamp><DateUtc dt:dt="string">2020-11-14T01:03:07Z</DateUtc></StartTime><FrequencyChanges><FrequencyChange><Frequency dt:dt="r8">2699980000</Frequency><Timestamp dt:dt="r8">3.23138261623291E+15</Timestamp><Cur…	좌우반구com(split BVF)_1-016-1	60.021	1.0.0.165	1	93443796	Professional	2.0.10.242	2.0.10.353	11-14-2020	2020-11-14 오전 1:03:08	10:03:08	2.0.10.248	79	2	{/}	류궤	류	궤	55	1	79	NULL	NULL	NULL	NULL	NULL	NULL	KSY	List1	0		0	-1	235391	183		0	0	1	{/}	0	3	235574	0	{/}	490
좌우반구com(split BVF)_1	16	1	<?xml version="1.0"?>\n<Clock xmlns:dt="urn:schemas-microsoft-com:datatypes"><Description dt:dt="string">E-Prime Primary Realtime Clock</Description><StartTime><Timestamp dt:dt="int">0</Timestamp><DateUtc dt:dt="string">2020-11-14T01:03:07Z</DateUtc></StartTime><FrequencyChanges><FrequencyChange><Frequency dt:dt="r8">2699980000</Frequency><Timestamp dt:dt="r8">3.23138261623291E+15</Timestamp><Cur…	좌우반구com(split BVF)_1-016-1	60.021	1.0.0.165	1	93443796	Professional	2.0.10.242	2.0.10.353	11-14-2020	2020-11-14 오전 1:03:08	10:03:08	2.0.10.248	242	2	{/}	류란	류	란	NULL	NULL	NULL	6	1	110	NULL	NULL	NULL	KSY3	List2	NULL	NULL	NULL	NULL	NULL	NULL	NULL	NULL	NULL	1	{/}	0	3	708640	0	{/}	536
좌우반구com(split BVF)_1	16	1	<?xml version="1.0"?>\n<Clock xmlns:dt="urn:schemas-microsoft-com:datatypes"><Description dt:dt="string">E-Prime Primary Realtime Clock</Description><StartTime><Timestamp dt:dt="int">0</Timestamp><DateUtc dt:dt="string">2020-11-14T01:03:07Z</DateUtc></StartTime><FrequencyChanges><FrequencyChange><Frequency dt:dt="r8">2699980000</Frequency><Timestamp dt:dt="r8">3.23138261623291E+15</Timestamp><Cur…	좌우반구com(split BVF)_1-016-1	60.021	1.0.0.165	1	93443796	Professional	2.0.10.242	2.0.10.353	11-14-2020	2020-11-14 오전 1:03:08	10:03:08	2.0.10.248	185	2	{/}	류포	류	포	NULL	NULL	NULL	33	1	53	NULL	NULL	NULL	KSY	List2	0		0	-1	546814	183		0	0	1	{/}	0	3	546997	0	{/}	438
좌우반구com(split BVF)_1	16	1	<?xml version="1.0"?>\n<Clock xmlns:dt="urn:schemas-microsoft-com:datatypes"><Description dt:dt="string">E-Prime Primary Realtime Clock</Description><StartTime><Timestamp dt:dt="int">0</Timestamp><DateUtc dt:dt="string">2020-11-14T01:03:07Z</DateUtc></StartTime><FrequencyChanges><FrequencyChange><Frequency dt:dt="r8">2699980000</Frequency><Timestamp dt:dt="r8">3.23138261623291E+15</Timestamp><Cur…	좌우반구com(split BVF)_1-016-1	60.021	1.0.0.165	1	93443796	Professional	2.0.10.242	2.0.10.353	11-14-2020	2020-11-14 오전 1:03:08	10:03:08	2.0.10.248	276	2	{/}	률법	률	법	NULL	NULL	NULL	NULL	NULL	NULL	9	1	12	KSY	List3	0		0	-1	804589	183		0	0	1	{/}	1	3	804772	0	{/}	338
좌우반구com(split BVF)_1	16	1	<?xml version="1.0"?>\n<Clock xmlns:dt="urn:schemas-microsoft-com:datatypes"><Description dt:dt="string">E-Prime Primary Realtime Clock</Description><StartTime><Timestamp dt:dt="int">0</Timestamp><DateUtc dt:dt="string">2020-11-14T01:03:07Z</DateUtc></StartTime><FrequencyChanges><FrequencyChange><Frequency dt:dt="r8">2699980000</Frequency><Timestamp dt:dt="r8">3.23138261623291E+15</Timestamp><Cur…	좌우반구com(split BVF)_1-016-1	60.021	1.0.0.165	1	93443796	Professional	2.0.10.242	2.0.10.353	11-14-2020	2020-11-14 오전 1:03:08	10:03:08	2.0.10.248	337	2	{/}	률법	률	법	NULL	NULL	NULL	NULL	NULL	NULL	67	1	73	KSY3	List3	NULL	NULL	NULL	NULL	NULL	NULL	NULL	NULL	NULL	1	{/}	0	3	971030	0	{/}	598
좌우반구com(split BVF)_1	16	1	<?xml version="1.0"?>\n<Clock xmlns:dt="urn:schemas-microsoft-com:datatypes"><Description dt:dt="string">E-Prime Primary Realtime Clock</Description><StartTime><Timestamp dt:dt="int">0</Timestamp><DateUtc dt:dt="string">2020-11-14T01:03:07Z</DateUtc></StartTime><FrequencyChanges><FrequencyChange><Frequency dt:dt="r8">2699980000</Frequency><Timestamp dt:dt="r8">3.23138261623291E+15</Timestamp><Cur…	좌우반구com(split BVF)_1-016-1	60.021	1.0.0.165	1	93443796	Professional	2.0.10.242	2.0.10.353	11-14-2020	2020-11-14 오전 1:03:08	10:03:08	2.0.10.248	72	2	{/}	률시	률	시	2	1	72	NULL	NULL	NULL	NULL	NULL	NULL	KSY	List1	0		0	-1	215981	184		0	0	1	{/}	0	4	216165	0	{/}	483
좌우반구com(split BVF)_1	16	1	<?xml version="1.0"?>\n<Clock xmlns:dt="urn:schemas-microsoft-com:datatypes"><Description dt:dt="string">E-Prime Primary Realtime Clock</Description><StartTime><Timestamp dt:dt="int">0</Timestamp><DateUtc dt:dt="string">2020-11-14T01:03:07Z</DateUtc></StartTime><FrequencyChanges><FrequencyChange><Frequency dt:dt="r8">2699980000</Frequency><Timestamp dt:dt="r8">3.23138261623291E+15</Timestamp><Cur…	좌우반구com(split BVF)_1-016-1	60.021	1.0.0.165	1	93443796	Professional	2.0.10.242	2.0.10.353	11-14-2020	2020-11-14 오전 1:03:08	10:03:08	2.0.10.248	269	2	{/}	률훈	률	훈	NULL	NULL	NULL	NULL	NULL	NULL	45	1	5	KSY2	List3	NULL	NULL	NULL	NULL	NULL	NULL	NULL	NULL	NULL	1	{/}	0	4	786246	0	{/}	377
좌우반구com(split BVF)_1	16	1	<?xml version="1.0"?>\n<Clock xmlns:dt="urn:schemas-microsoft-com:datatypes"><Description dt:dt="string">E-Prime Primary Realtime Clock</Description><StartTime><Timestamp dt:dt="int">0</Timestamp><DateUtc dt:dt="string">2020-11-14T01:03:07Z</DateUtc></StartTime><FrequencyChanges><FrequencyChange><Frequency dt:dt="r8">2699980000</Frequency><Timestamp dt:dt="r8">3.23138261623291E+15</Timestamp><Cur…	좌우반구com(split BVF)_1-016-1	60.021	1.0.0.165	1	93443796	Professional	2.0.10.242	2.0.10.353	11-14-2020	2020-11-14 오전 1:03:08	10:03:08	2.0.10.248	51	2	{/}	름결	름	결	118	1	51	NULL	NULL	NULL	NULL	NULL	NULL	KSY	List1	0		0	-1	154953	183		0	0	1	{/}	0	3	155136	0	{/}	651
좌우반구com(split BVF)_1	16	1	<?xml version="1.0"?>\n<Clock xmlns:dt="urn:schemas-microsoft-com:datatypes"><Description dt:dt="string">E-Prime Primary Realtime Clock</Description><StartTime><Timestamp dt:dt="int">0</Timestamp><DateUtc dt:dt="string">2020-11-14T01:03:07Z</DateUtc></StartTime><FrequencyChanges><FrequencyChange><Frequency dt:dt="r8">2699980000</Frequency><Timestamp dt:dt="r8">3.23138261623291E+15</Timestamp><Cur…	좌우반구com(split BVF)_1-016-1	60.021	1.0.0.165	1	93443796	Professional	2.0.10.242	2.0.10.353	11-14-2020	2020-11-14 오전 1:03:08	10:03:08	2.0.10.248	306	2	{/}	름무	름	무	NULL	NULL	NULL	NULL	NULL	NULL	70	1	42	KSY2	List3	NULL	NULL	NULL	NULL	NULL	NULL	NULL	NULL	NULL	1	{/}	0	3	887310	0	{/}	479
좌우반구com(split BVF)_1	16	1	<?xml version="1.0"?>\n<Clock xmlns:dt="urn:schemas-microsoft-com:datatypes"><Description dt:dt="string">E-Prime Primary Realtime Clock</Description><StartTime><Timestamp dt:dt="int">0</Timestamp><DateUtc dt:dt="string">2020-11-14T01:03:07Z</DateUtc></StartTime><FrequencyChanges><FrequencyChange><Frequency dt:dt="r8">2699980000</Frequency><Timestamp dt:dt="r8">3.23138261623291E+15</Timestamp><Cur…	좌우반구com(split BVF)_1-016-1	60.021	1.0.0.165	1	93443796	Professional	2.0.10.242	2.0.10.353	11-14-2020	2020-11-14 오전 1:03:08	10:03:08	2.0.10.248	10	2	{/}	리열	리	열	99	1	10	NULL	NULL	NULL	NULL	NULL	NULL	KSY3	List1	NULL	NULL	NULL	NULL	NULL	NULL	NULL	NULL	NULL	0	{/}	0	4	41277	0	z	478
좌우반구com(split BVF)_1	16	1	<?xml version="1.0"?>\n<Clock xmlns:dt="urn:schemas-microsoft-com:datatypes"><Description dt:dt="string">E-Prime Primary Realtime Clock</Description><StartTime><Timestamp dt:dt="int">0</Timestamp><DateUtc dt:dt="string">2020-11-14T01:03:07Z</DateUtc></StartTime><FrequencyChanges><FrequencyChange><Frequency dt:dt="r8">2699980000</Frequency><Timestamp dt:dt="r8">3.23138261623291E+15</Timestamp><Cur…	좌우반구com(split BVF)_1-016-1	60.021	1.0.0.165	1	93443796	Professional	2.0.10.242	2.0.10.353	11-14-2020	2020-11-14 오전 1:03:08	10:03:08	2.0.10.248	179	2	{/}	림밀	림	밀	NULL	NULL	NULL	47	1	47	NULL	NULL	NULL	KSY	List2	0		0	0	529587	183		0	0	1	{/}	0	3	529770	0	{/}	497
좌우반구com(split BVF)_1	16	1	<?xml version="1.0"?>\n<Clock xmlns:dt="urn:schemas-microsoft-com:datatypes"><Description dt:dt="string">E-Prime Primary Realtime Clock</Description><StartTime><Timestamp dt:dt="int">0</Timestamp><DateUtc dt:dt="string">2020-11-14T01:03:07Z</DateUtc></StartTime><FrequencyChanges><FrequencyChange><Frequency dt:dt="r8">2699980000</Frequency><Timestamp dt:dt="r8">3.23138261623291E+15</Timestamp><Cur…	좌우반구com(split BVF)_1-016-1	60.021	1.0.0.165	1	93443796	Professional	2.0.10.242	2.0.10.353	11-14-2020	2020-11-14 오전 1:03:08	10:03:08	2.0.10.248	369	2	{/}	마요	마	요	NULL	NULL	NULL	NULL	NULL	NULL	25	1	105	KSY	List3	0		0	-1	1059149	183		0	0	1	{/}	0	3	1059332	0	{/}	1374
좌우반구com(split BVF)_1	16	1	<?xml version="1.0"?>\n<Clock xmlns:dt="urn:schemas-microsoft-com:datatypes"><Description dt:dt="string">E-Prime Primary Realtime Clock</Description><StartTime><Timestamp dt:dt="int">0</Timestamp><DateUtc dt:dt="string">2020-11-14T01:03:07Z</DateUtc></StartTime><FrequencyChanges><FrequencyChange><Frequency dt:dt="r8">2699980000</Frequency><Timestamp dt:dt="r8">3.23138261623291E+15</Timestamp><Cur…	좌우반구com(split BVF)_1-016-1	60.021	1.0.0.165	1	93443796	Professional	2.0.10.242	2.0.10.353	11-14-2020	2020-11-14 오전 1:03:08	10:03:08	2.0.10.248	364	2	{/}	망습	망	습	NULL	NULL	NULL	NULL	NULL	NULL	111	1	100	KSY3	List3	NULL	NULL	NULL	NULL	NULL	NULL	NULL	NULL	NULL	1	{/}	1	3	1045670	0	{/}	444
좌우반구com(split BVF)_1	16	1	<?xml version="1.0"?>\n<Clock xmlns:dt="urn:schemas-microsoft-com:datatypes"><Description dt:dt="string">E-Prime Primary Realtime Clock</Description><StartTime><Timestamp dt:dt="int">0</Timestamp><DateUtc dt:dt="string">2020-11-14T01:03:07Z</DateUtc></StartTime><FrequencyChanges><FrequencyChange><Frequency dt:dt="r8">2699980000</Frequency><Timestamp dt:dt="r8">3.23138261623291E+15</Timestamp><Cur…	좌우반구com(split BVF)_1-016-1	60.021	1.0.0.165	1	93443796	Professional	2.0.10.242	2.0.10.353	11-14-2020	2020-11-14 오전 1:03:08	10:03:08	2.0.10.248	286	1	z	망신	망	신	NULL	NULL	NULL	NULL	NULL	NULL	127	1	22	KSY	List3	0		0	-1	831846	183		0	0	1	z	1	3	832029	0	z	385
좌우반구com(split BVF)_1	16	1	<?xml version="1.0"?>\n<Clock xmlns:dt="urn:schemas-microsoft-com:datatypes"><Description dt:dt="string">E-Prime Primary Realtime Clock</Description><StartTime><Timestamp dt:dt="int">0</Timestamp><DateUtc dt:dt="string">2020-11-14T01:03:07Z</DateUtc></StartTime><FrequencyChanges><FrequencyChange><Frequency dt:dt="r8">2699980000</Frequency><Timestamp dt:dt="r8">3.23138261623291E+15</Timestamp><Cur…	좌우반구com(split BVF)_1-016-1	60.021	1.0.0.165	1	93443796	Professional	2.0.10.242	2.0.10.353	11-14-2020	2020-11-14 오전 1:03:08	10:03:08	2.0.10.248	314	1	z	매력	매	력	NULL	NULL	NULL	NULL	NULL	NULL	37	1	50	KSY	List3	0		1	-1	908835	184		0	0	1	z	0	4	909019	0	z	554
좌우반구com(split BVF)_1	16	1	<?xml version="1.0"?>\n<Clock xmlns:dt="urn:schemas-microsoft-com:datatypes"><Description dt:dt="string">E-Prime Primary Realtime Clock</Description><StartTime><Timestamp dt:dt="int">0</Timestamp><DateUtc dt:dt="string">2020-11-14T01:03:07Z</DateUtc></StartTime><FrequencyChanges><FrequencyChange><Frequency dt:dt="r8">2699980000</Frequency><Timestamp dt:dt="r8">3.23138261623291E+15</Timestamp><Cur…	좌우반구com(split BVF)_1-016-1	60.021	1.0.0.165	1	93443796	Professional	2.0.10.242	2.0.10.353	11-14-2020	2020-11-14 오전 1:03:08	10:03:08	2.0.10.248	31	2	{/}	매소	매	소	69	1	31	NULL	NULL	NULL	NULL	NULL	NULL	KSY3	List1	NULL	NULL	NULL	NULL	NULL	NULL	NULL	NULL	NULL	1	{/}	0	3	99456	0	{/}	434
좌우반구com(split BVF)_1	16	1	<?xml version="1.0"?>\n<Clock xmlns:dt="urn:schemas-microsoft-com:datatypes"><Description dt:dt="string">E-Prime Primary Realtime Clock</Description><StartTime><Timestamp dt:dt="int">0</Timestamp><DateUtc dt:dt="string">2020-11-14T01:03:07Z</DateUtc></StartTime><FrequencyChanges><FrequencyChange><Frequency dt:dt="r8">2699980000</Frequency><Timestamp dt:dt="r8">3.23138261623291E+15</Timestamp><Cur…	좌우반구com(split BVF)_1-016-1	60.021	1.0.0.165	1	93443796	Professional	2.0.10.242	2.0.10.353	11-14-2020	2020-11-14 오전 1:03:08	10:03:08	2.0.10.248	303	1	z	모습	모	습	NULL	NULL	NULL	NULL	NULL	NULL	27	1	39	KSY	List3	0		0	0	879063	183		0	0	1	z	0	3	879246	0	z	351
좌우반구com(split BVF)_1	16	1	<?xml version="1.0"?>\n<Clock xmlns:dt="urn:schemas-microsoft-com:datatypes"><Description dt:dt="string">E-Prime Primary Realtime Clock</Description><StartTime><Timestamp dt:dt="int">0</Timestamp><DateUtc dt:dt="string">2020-11-14T01:03:07Z</DateUtc></StartTime><FrequencyChanges><FrequencyChange><Frequency dt:dt="r8">2699980000</Frequency><Timestamp dt:dt="r8">3.23138261623291E+15</Timestamp><Cur…	좌우반구com(split BVF)_1-016-1	60.021	1.0.0.165	1	93443796	Professional	2.0.10.242	2.0.10.353	11-14-2020	2020-11-14 오전 1:03:08	10:03:08	2.0.10.248	165	1	z	모형	모	형	NULL	NULL	NULL	44	1	33	NULL	NULL	NULL	KSY	List2	0		0	0	488635	183		0	0	1	z	0	3	488818	0	z	609
좌우반구com(split BVF)_1	16	1	<?xml version="1.0"?>\n<Clock xmlns:dt="urn:schemas-microsoft-com:datatypes"><Description dt:dt="string">E-Prime Primary Realtime Clock</Description><StartTime><Timestamp dt:dt="int">0</Timestamp><DateUtc dt:dt="string">2020-11-14T01:03:07Z</DateUtc></StartTime><FrequencyChanges><FrequencyChange><Frequency dt:dt="r8">2699980000</Frequency><Timestamp dt:dt="r8">3.23138261623291E+15</Timestamp><Cur…	좌우반구com(split BVF)_1-016-1	60.021	1.0.0.165	1	93443796	Professional	2.0.10.242	2.0.10.353	11-14-2020	2020-11-14 오전 1:03:08	10:03:08	2.0.10.248	48	2	{/}	목력	목	력	92	1	48	NULL	NULL	NULL	NULL	NULL	NULL	KSY2	List1	NULL	NULL	NULL	NULL	NULL	NULL	NULL	NULL	NULL	1	{/}	0	3	146739	0	{/}	670
좌우반구com(split BVF)_1	16	1	<?xml version="1.0"?>\n<Clock xmlns:dt="urn:schemas-microsoft-com:datatypes"><Description dt:dt="string">E-Prime Primary Realtime Clock</Description><StartTime><Timestamp dt:dt="int">0</Timestamp><DateUtc dt:dt="string">2020-11-14T01:03:07Z</DateUtc></StartTime><FrequencyChanges><FrequencyChange><Frequency dt:dt="r8">2699980000</Frequency><Timestamp dt:dt="r8">3.23138261623291E+15</Timestamp><Cur…	좌우반구com(split BVF)_1-016-1	60.021	1.0.0.165	1	93443796	Professional	2.0.10.242	2.0.10.353	11-14-2020	2020-11-14 오전 1:03:08	10:03:08	2.0.10.248	186	1	z	목록	목	록	NULL	NULL	NULL	84	1	54	NULL	NULL	NULL	KSY	List2	0		0	-1	549446	184		0	0	1	z	0	4	549630	0	z	492
좌우반구com(split BVF)_1	16	1	<?xml version="1.0"?>\n<Clock xmlns:dt="urn:schemas-microsoft-com:datatypes"><Description dt:dt="string">E-Prime Primary Realtime Clock</Description><StartTime><Timestamp dt:dt="int">0</Timestamp><DateUtc dt:dt="string">2020-11-14T01:03:07Z</DateUtc></StartTime><FrequencyChanges><FrequencyChange><Frequency dt:dt="r8">2699980000</Frequency><Timestamp dt:dt="r8">3.23138261623291E+15</Timestamp><Cur…	좌우반구com(split BVF)_1-016-1	60.021	1.0.0.165	1	93443796	Professional	2.0.10.242	2.0.10.353	11-14-2020	2020-11-14 오전 1:03:08	10:03:08	2.0.10.248	309	1	z	목적	목	적	NULL	NULL	NULL	NULL	NULL	NULL	43	1	45	KSY	List3	0		0	0	895174	183		0	0	1	z	0	3	895357	0	z	448
좌우반구com(split BVF)_1	16	1	<?xml version="1.0"?>\n<Clock xmlns:dt="urn:schemas-microsoft-com:datatypes"><Description dt:dt="string">E-Prime Primary Realtime Clock</Description><StartTime><Timestamp dt:dt="int">0</Timestamp><DateUtc dt:dt="string">2020-11-14T01:03:07Z</DateUtc></StartTime><FrequencyChanges><FrequencyChange><Frequency dt:dt="r8">2699980000</Frequency><Timestamp dt:dt="r8">3.23138261623291E+15</Timestamp><Cur…	좌우반구com(split BVF)_1-016-1	60.021	1.0.0.165	1	93443796	Professional	2.0.10.242	2.0.10.353	11-14-2020	2020-11-14 오전 1:03:08	10:03:08	2.0.10.248	122	2	{/}	목퇴	목	퇴	72	1	122	NULL	NULL	NULL	NULL	NULL	NULL	KSY	List1	0		1	-1	359980	183		0	0	1	{/}	1	3	360163	0	{/}	523
좌우반구com(split BVF)_1	16	1	<?xml version="1.0"?>\n<Clock xmlns:dt="urn:schemas-microsoft-com:datatypes"><Description dt:dt="string">E-Prime Primary Realtime Clock</Description><StartTime><Timestamp dt:dt="int">0</Timestamp><DateUtc dt:dt="string">2020-11-14T01:03:07Z</DateUtc></StartTime><FrequencyChanges><FrequencyChange><Frequency dt:dt="r8">2699980000</Frequency><Timestamp dt:dt="r8">3.23138261623291E+15</Timestamp><Cur…	좌우반구com(split BVF)_1-016-1	60.021	1.0.0.165	1	93443796	Professional	2.0.10.242	2.0.10.353	11-14-2020	2020-11-14 오전 1:03:08	10:03:08	2.0.10.248	77	2	{/}	무록	무	록	75	1	77	NULL	NULL	NULL	NULL	NULL	NULL	KSY3	List1	NULL	NULL	NULL	NULL	NULL	NULL	NULL	NULL	NULL	1	{/}	0	3	229643	0	{/}	613
좌우반구com(split BVF)_1	16	1	<?xml version="1.0"?>\n<Clock xmlns:dt="urn:schemas-microsoft-com:datatypes"><Description dt:dt="string">E-Prime Primary Realtime Clock</Description><StartTime><Timestamp dt:dt="int">0</Timestamp><DateUtc dt:dt="string">2020-11-14T01:03:07Z</DateUtc></StartTime><FrequencyChanges><FrequencyChange><Frequency dt:dt="r8">2699980000</Frequency><Timestamp dt:dt="r8">3.23138261623291E+15</Timestamp><Cur…	좌우반구com(split BVF)_1-016-1	60.021	1.0.0.165	1	93443796	Professional	2.0.10.242	2.0.10.353	11-14-2020	2020-11-14 오전 1:03:08	10:03:08	2.0.10.248	316	1	z	무엇	무	엇	NULL	NULL	NULL	NULL	NULL	NULL	22	1	52	KSY	List3	0		0	-1	914167	183		0	0	1	z	0	3	914350	0	z	342
좌우반구com(split BVF)_1	16	1	<?xml version="1.0"?>\n<Clock xmlns:dt="urn:schemas-microsoft-com:datatypes"><Description dt:dt="string">E-Prime Primary Realtime Clock</Description><StartTime><Timestamp dt:dt="int">0</Timestamp><DateUtc dt:dt="string">2020-11-14T01:03:07Z</DateUtc></StartTime><FrequencyChanges><FrequencyChange><Frequency dt:dt="r8">2699980000</Frequency><Timestamp dt:dt="r8">3.23138261623291E+15</Timestamp><Cur…	좌우반구com(split BVF)_1-016-1	60.021	1.0.0.165	1	93443796	Professional	2.0.10.242	2.0.10.353	11-14-2020	2020-11-14 오전 1:03:08	10:03:08	2.0.10.248	268	1	z	무형	무	형	NULL	NULL	NULL	NULL	NULL	NULL	89	1	4	KSY	List3	0		0	-1	783413	184		0	0	1	z	0	4	783597	0	z	442
좌우반구com(split BVF)_1	16	1	<?xml version="1.0"?>\n<Clock xmlns:dt="urn:schemas-microsoft-com:datatypes"><Description dt:dt="string">E-Prime Primary Realtime Clock</Description><StartTime><Timestamp dt:dt="int">0</Timestamp><DateUtc dt:dt="string">2020-11-14T01:03:07Z</DateUtc></StartTime><FrequencyChanges><FrequencyChange><Frequency dt:dt="r8">2699980000</Frequency><Timestamp dt:dt="r8">3.23138261623291E+15</Timestamp><Cur…	좌우반구com(split BVF)_1-016-1	60.021	1.0.0.165	1	93443796	Professional	2.0.10.242	2.0.10.353	11-14-2020	2020-11-14 오전 1:03:08	10:03:08	2.0.10.248	164	1	z	물건	물	건	NULL	NULL	NULL	27	1	32	NULL	NULL	NULL	KSY	List2	0		1	-1	486085	184		0	0	1	z	0	4	486269	0	z	351
좌우반구com(split BVF)_1	16	1	<?xml version="1.0"?>\n<Clock xmlns:dt="urn:schemas-microsoft-com:datatypes"><Description dt:dt="string">E-Prime Primary Realtime Clock</Description><StartTime><Timestamp dt:dt="int">0</Timestamp><DateUtc dt:dt="string">2020-11-14T01:03:07Z</DateUtc></StartTime><FrequencyChanges><FrequencyChange><Frequency dt:dt="r8">2699980000</Frequency><Timestamp dt:dt="r8">3.23138261623291E+15</Timestamp><Cur…	좌우반구com(split BVF)_1-016-1	60.021	1.0.0.165	1	93443796	Professional	2.0.10.242	2.0.10.353	11-14-2020	2020-11-14 오전 1:03:08	10:03:08	2.0.10.248	299	2	{/}	미략	미	략	NULL	NULL	NULL	NULL	NULL	NULL	118	1	35	KSY2	List3	NULL	NULL	NULL	NULL	NULL	NULL	NULL	NULL	NULL	1	{/}	0	4	867084	0	{/}	1097
좌우반구com(split BVF)_1	16	1	<?xml version="1.0"?>\n<Clock xmlns:dt="urn:schemas-microsoft-com:datatypes"><Description dt:dt="string">E-Prime Primary Realtime Clock</Description><StartTime><Timestamp dt:dt="int">0</Timestamp><DateUtc dt:dt="string">2020-11-14T01:03:07Z</DateUtc></StartTime><FrequencyChanges><FrequencyChange><Frequency dt:dt="r8">2699980000</Frequency><Timestamp dt:dt="r8">3.23138261623291E+15</Timestamp><Cur…	좌우반구com(split BVF)_1-016-1	60.021	1.0.0.165	1	93443796	Professional	2.0.10.242	2.0.10.353	11-14-2020	2020-11-14 오전 1:03:08	10:03:08	2.0.10.248	42	1	z	밀수	밀	수	73	1	42	NULL	NULL	NULL	NULL	NULL	NULL	KSY	List1	0		1	-1	129978	184		0	0	1	z	0	4	130162	0	z	807
좌우반구com(split BVF)_1	16	1	<?xml version="1.0"?>\n<Clock xmlns:dt="urn:schemas-microsoft-com:datatypes"><Description dt:dt="string">E-Prime Primary Realtime Clock</Description><StartTime><Timestamp dt:dt="int">0</Timestamp><DateUtc dt:dt="string">2020-11-14T01:03:07Z</DateUtc></StartTime><FrequencyChanges><FrequencyChange><Frequency dt:dt="r8">2699980000</Frequency><Timestamp dt:dt="r8">3.23138261623291E+15</Timestamp><Cur…	좌우반구com(split BVF)_1-016-1	60.021	1.0.0.165	1	93443796	Professional	2.0.10.242	2.0.10.353	11-14-2020	2020-11-14 오전 1:03:08	10:03:08	2.0.10.248	331	2	{/}	밀헤	밀	헤	NULL	NULL	NULL	NULL	NULL	NULL	10	1	67	KSY2	List3	NULL	NULL	NULL	NULL	NULL	NULL	NULL	NULL	NULL	1	{/}	0	3	954669	0	{/}	471
좌우반구com(split BVF)_1	16	1	<?xml version="1.0"?>\n<Clock xmlns:dt="urn:schemas-microsoft-com:datatypes"><Description dt:dt="string">E-Prime Primary Realtime Clock</Description><StartTime><Timestamp dt:dt="int">0</Timestamp><DateUtc dt:dt="string">2020-11-14T01:03:07Z</DateUtc></StartTime><FrequencyChanges><FrequencyChange><Frequency dt:dt="r8">2699980000</Frequency><Timestamp dt:dt="r8">3.23138261623291E+15</Timestamp><Cur…	좌우반구com(split BVF)_1-016-1	60.021	1.0.0.165	1	93443796	Professional	2.0.10.242	2.0.10.353	11-14-2020	2020-11-14 오전 1:03:08	10:03:08	2.0.10.248	194	2	{/}	박낌	박	낌	NULL	NULL	NULL	13	1	62	NULL	NULL	NULL	KSY3	List2	NULL	NULL	NULL	NULL	NULL	NULL	NULL	NULL	NULL	1	{/}	0	3	573388	0	{/}	542
좌우반구com(split BVF)_1	16	1	<?xml version="1.0"?>\n<Clock xmlns:dt="urn:schemas-microsoft-com:datatypes"><Description dt:dt="string">E-Prime Primary Realtime Clock</Description><StartTime><Timestamp dt:dt="int">0</Timestamp><DateUtc dt:dt="string">2020-11-14T01:03:07Z</DateUtc></StartTime><FrequencyChanges><FrequencyChange><Frequency dt:dt="r8">2699980000</Frequency><Timestamp dt:dt="r8">3.23138261623291E+15</Timestamp><Cur…	좌우반구com(split BVF)_1-016-1	60.021	1.0.0.165	1	93443796	Professional	2.0.10.242	2.0.10.353	11-14-2020	2020-11-14 오전 1:03:08	10:03:08	2.0.10.248	376	1	z	반응	반	응	NULL	NULL	NULL	NULL	NULL	NULL	15	1	112	KSY	List3	0		0	-1	1080408	183		0	0	1	z	0	3	1080591	0	z	379
좌우반구com(split BVF)_1	16	1	<?xml version="1.0"?>\n<Clock xmlns:dt="urn:schemas-microsoft-com:datatypes"><Description dt:dt="string">E-Prime Primary Realtime Clock</Description><StartTime><Timestamp dt:dt="int">0</Timestamp><DateUtc dt:dt="string">2020-11-14T01:03:07Z</DateUtc></StartTime><FrequencyChanges><FrequencyChange><Frequency dt:dt="r8">2699980000</Frequency><Timestamp dt:dt="r8">3.23138261623291E+15</Timestamp><Cur…	좌우반구com(split BVF)_1-016-1	60.021	1.0.0.165	1	93443796	Professional	2.0.10.242	2.0.10.353	11-14-2020	2020-11-14 오전 1:03:08	10:03:08	2.0.10.248	39	1	z	발길	발	길	127	1	39	NULL	NULL	NULL	NULL	NULL	NULL	KSY	List1	0		1	-1	121531	184		0	0	1	z	0	4	121715	0	z	582
좌우반구com(split BVF)_1	16	1	<?xml version="1.0"?>\n<Clock xmlns:dt="urn:schemas-microsoft-com:datatypes"><Description dt:dt="string">E-Prime Primary Realtime Clock</Description><StartTime><Timestamp dt:dt="int">0</Timestamp><DateUtc dt:dt="string">2020-11-14T01:03:07Z</DateUtc></StartTime><FrequencyChanges><FrequencyChange><Frequency dt:dt="r8">2699980000</Frequency><Timestamp dt:dt="r8">3.23138261623291E+15</Timestamp><Cur…	좌우반구com(split BVF)_1-016-1	60.021	1.0.0.165	1	93443796	Professional	2.0.10.242	2.0.10.353	11-14-2020	2020-11-14 오전 1:03:08	10:03:08	2.0.10.248	167	2	{/}	발보	발	보	NULL	NULL	NULL	92	1	35	NULL	NULL	NULL	KSY	List2	0		0	-1	494116	183		0	0	1	{/}	0	3	494299	0	{/}	360
좌우반구com(split BVF)_1	16	1	<?xml version="1.0"?>\n<Clock xmlns:dt="urn:schemas-microsoft-com:datatypes"><Description dt:dt="string">E-Prime Primary Realtime Clock</Description><StartTime><Timestamp dt:dt="int">0</Timestamp><DateUtc dt:dt="string">2020-11-14T01:03:07Z</DateUtc></StartTime><FrequencyChanges><FrequencyChange><Frequency dt:dt="r8">2699980000</Frequency><Timestamp dt:dt="r8">3.23138261623291E+15</Timestamp><Cur…	좌우반구com(split BVF)_1-016-1	60.021	1.0.0.165	1	93443796	Professional	2.0.10.242	2.0.10.353	11-14-2020	2020-11-14 오전 1:03:08	10:03:08	2.0.10.248	371	2	{/}	발횟	발	횟	NULL	NULL	NULL	NULL	NULL	NULL	82	1	107	KSY2	List3	NULL	NULL	NULL	NULL	NULL	NULL	NULL	NULL	NULL	1	{/}	0	3	1065680	0	{/}	458
좌우반구com(split BVF)_1	16	1	<?xml version="1.0"?>\n<Clock xmlns:dt="urn:schemas-microsoft-com:datatypes"><Description dt:dt="string">E-Prime Primary Realtime Clock</Description><StartTime><Timestamp dt:dt="int">0</Timestamp><DateUtc dt:dt="string">2020-11-14T01:03:07Z</DateUtc></StartTime><FrequencyChanges><FrequencyChange><Frequency dt:dt="r8">2699980000</Frequency><Timestamp dt:dt="r8">3.23138261623291E+15</Timestamp><Cur…	좌우반구com(split BVF)_1-016-1	60.021	1.0.0.165	1	93443796	Professional	2.0.10.242	2.0.10.353	11-14-2020	2020-11-14 오전 1:03:08	10:03:08	2.0.10.248	220	1	z	방법	방	법	NULL	NULL	NULL	11	1	88	NULL	NULL	NULL	KSY	List2	0		0	-1	646312	183		0	0	1	z	1	3	646495	0	z	706
좌우반구com(split BVF)_1	16	1	<?xml version="1.0"?>\n<Clock xmlns:dt="urn:schemas-microsoft-com:datatypes"><Description dt:dt="string">E-Prime Primary Realtime Clock</Description><StartTime><Timestamp dt:dt="int">0</Timestamp><DateUtc dt:dt="string">2020-11-14T01:03:07Z</DateUtc></StartTime><FrequencyChanges><FrequencyChange><Frequency dt:dt="r8">2699980000</Frequency><Timestamp dt:dt="r8">3.23138261623291E+15</Timestamp><Cur…	좌우반구com(split BVF)_1-016-1	60.021	1.0.0.165	1	93443796	Professional	2.0.10.242	2.0.10.353	11-14-2020	2020-11-14 오전 1:03:08	10:03:08	2.0.10.248	249	2	{/}	배심	배	심	NULL	NULL	NULL	94	1	117	NULL	NULL	NULL	KSY	List2	0		0	-1	728283	183		0	0	0	{/}	0	3	728466	0	z	462
좌우반구com(split BVF)_1	16	1	<?xml version="1.0"?>\n<Clock xmlns:dt="urn:schemas-microsoft-com:datatypes"><Description dt:dt="string">E-Prime Primary Realtime Clock</Description><StartTime><Timestamp dt:dt="int">0</Timestamp><DateUtc dt:dt="string">2020-11-14T01:03:07Z</DateUtc></StartTime><FrequencyChanges><FrequencyChange><Frequency dt:dt="r8">2699980000</Frequency><Timestamp dt:dt="r8">3.23138261623291E+15</Timestamp><Cur…	좌우반구com(split BVF)_1-016-1	60.021	1.0.0.165	1	93443796	Professional	2.0.10.242	2.0.10.353	11-14-2020	2020-11-14 오전 1:03:08	10:03:08	2.0.10.248	230	2	{/}	버구	버	구	NULL	NULL	NULL	101	1	98	NULL	NULL	NULL	KSY2	List2	NULL	NULL	NULL	NULL	NULL	NULL	NULL	NULL	NULL	1	{/}	1	3	675801	0	{/}	511
좌우반구com(split BVF)_1	16	1	<?xml version="1.0"?>\n<Clock xmlns:dt="urn:schemas-microsoft-com:datatypes"><Description dt:dt="string">E-Prime Primary Realtime Clock</Description><StartTime><Timestamp dt:dt="int">0</Timestamp><DateUtc dt:dt="string">2020-11-14T01:03:07Z</DateUtc></StartTime><FrequencyChanges><FrequencyChange><Frequency dt:dt="r8">2699980000</Frequency><Timestamp dt:dt="r8">3.23138261623291E+15</Timestamp><Cur…	좌우반구com(split BVF)_1-016-1	60.021	1.0.0.165	1	93443796	Professional	2.0.10.242	2.0.10.353	11-14-2020	2020-11-14 오전 1:03:08	10:03:08	2.0.10.248	378	1	z	버스	버	스	NULL	NULL	NULL	NULL	NULL	NULL	28	1	114	KSY	List3	0		0	0	1085673	183		0	0	1	z	0	3	1085856	0	z	330
좌우반구com(split BVF)_1	16	1	<?xml version="1.0"?>\n<Clock xmlns:dt="urn:schemas-microsoft-com:datatypes"><Description dt:dt="string">E-Prime Primary Realtime Clock</Description><StartTime><Timestamp dt:dt="int">0</Timestamp><DateUtc dt:dt="string">2020-11-14T01:03:07Z</DateUtc></StartTime><FrequencyChanges><FrequencyChange><Frequency dt:dt="r8">2699980000</Frequency><Timestamp dt:dt="r8">3.23138261623291E+15</Timestamp><Cur…	좌우반구com(split BVF)_1-016-1	60.021	1.0.0.165	1	93443796	Professional	2.0.10.242	2.0.10.353	11-14-2020	2020-11-14 오전 1:03:08	10:03:08	2.0.10.248	71	2	{/}	버현	버	현	114	1	71	NULL	NULL	NULL	NULL	NULL	NULL	KSY	List1	0		0	-1	213282	183		0	0	1	{/}	1	3	213465	0	{/}	503
좌우반구com(split BVF)_1	16	1	<?xml version="1.0"?>\n<Clock xmlns:dt="urn:schemas-microsoft-com:datatypes"><Description dt:dt="string">E-Prime Primary Realtime Clock</Description><StartTime><Timestamp dt:dt="int">0</Timestamp><DateUtc dt:dt="string">2020-11-14T01:03:07Z</DateUtc></StartTime><FrequencyChanges><FrequencyChange><Frequency dt:dt="r8">2699980000</Frequency><Timestamp dt:dt="r8">3.23138261623291E+15</Timestamp><Cur…	좌우반구com(split BVF)_1-016-1	60.021	1.0.0.165	1	93443796	Professional	2.0.10.242	2.0.10.353	11-14-2020	2020-11-14 오전 1:03:08	10:03:08	2.0.10.248	206	2	{/}	법낌	법	낌	NULL	NULL	NULL	78	1	74	NULL	NULL	NULL	KSY2	List2	NULL	NULL	NULL	NULL	NULL	NULL	NULL	NULL	NULL	1	{/}	1	3	607642	0	{/}	511
좌우반구com(split BVF)_1	16	1	<?xml version="1.0"?>\n<Clock xmlns:dt="urn:schemas-microsoft-com:datatypes"><Description dt:dt="string">E-Prime Primary Realtime Clock</Description><StartTime><Timestamp dt:dt="int">0</Timestamp><DateUtc dt:dt="string">2020-11-14T01:03:07Z</DateUtc></StartTime><FrequencyChanges><FrequencyChange><Frequency dt:dt="r8">2699980000</Frequency><Timestamp dt:dt="r8">3.23138261623291E+15</Timestamp><Cur…	좌우반구com(split BVF)_1-016-1	60.021	1.0.0.165	1	93443796	Professional	2.0.10.242	2.0.10.353	11-14-2020	2020-11-14 오전 1:03:08	10:03:08	2.0.10.248	94	1	z	별개	별	개	121	1	94	NULL	NULL	NULL	NULL	NULL	NULL	KSY	List1	0		0	-1	278842	184		0	0	0	z	0	4	279026	0	{/}	717
좌우반구com(split BVF)_1	16	1	<?xml version="1.0"?>\n<Clock xmlns:dt="urn:schemas-microsoft-com:datatypes"><Description dt:dt="string">E-Prime Primary Realtime Clock</Description><StartTime><Timestamp dt:dt="int">0</Timestamp><DateUtc dt:dt="string">2020-11-14T01:03:07Z</DateUtc></StartTime><FrequencyChanges><FrequencyChange><Frequency dt:dt="r8">2699980000</Frequency><Timestamp dt:dt="r8">3.23138261623291E+15</Timestamp><Cur…	좌우반구com(split BVF)_1-016-1	60.021	1.0.0.165	1	93443796	Professional	2.0.10.242	2.0.10.353	11-14-2020	2020-11-14 오전 1:03:08	10:03:08	2.0.10.248	192	1	z	별미	별	미	NULL	NULL	NULL	63	1	60	NULL	NULL	NULL	KSY	List2	0		0	-1	566940	183		0	0	1	z	0	3	567123	0	z	1471
좌우반구com(split BVF)_1	16	1	<?xml version="1.0"?>\n<Clock xmlns:dt="urn:schemas-microsoft-com:datatypes"><Description dt:dt="string">E-Prime Primary Realtime Clock</Description><StartTime><Timestamp dt:dt="int">0</Timestamp><DateUtc dt:dt="string">2020-11-14T01:03:07Z</DateUtc></StartTime><FrequencyChanges><FrequencyChange><Frequency dt:dt="r8">2699980000</Frequency><Timestamp dt:dt="r8">3.23138261623291E+15</Timestamp><Cur…	좌우반구com(split BVF)_1-016-1	60.021	1.0.0.165	1	93443796	Professional	2.0.10.242	2.0.10.353	11-14-2020	2020-11-14 오전 1:03:08	10:03:08	2.0.10.248	339	1	z	보고	보	고	NULL	NULL	NULL	NULL	NULL	NULL	3	1	75	KSY	List3	0		0	-1	976228	184		0	0	1	z	0	4	976412	0	z	527
좌우반구com(split BVF)_1	16	1	<?xml version="1.0"?>\n<Clock xmlns:dt="urn:schemas-microsoft-com:datatypes"><Description dt:dt="string">E-Prime Primary Realtime Clock</Description><StartTime><Timestamp dt:dt="int">0</Timestamp><DateUtc dt:dt="string">2020-11-14T01:03:07Z</DateUtc></StartTime><FrequencyChanges><FrequencyChange><Frequency dt:dt="r8">2699980000</Frequency><Timestamp dt:dt="r8">3.23138261623291E+15</Timestamp><Cur…	좌우반구com(split BVF)_1-016-1	60.021	1.0.0.165	1	93443796	Professional	2.0.10.242	2.0.10.353	11-14-2020	2020-11-14 오전 1:03:08	10:03:08	2.0.10.248	388	1	z	본인	본	인	NULL	NULL	NULL	NULL	NULL	NULL	33	1	124	KSY	List3	0		0	0	1112497	183		0	0	1	z	0	3	1112680	0	z	801
좌우반구com(split BVF)_1	16	1	<?xml version="1.0"?>\n<Clock xmlns:dt="urn:schemas-microsoft-com:datatypes"><Description dt:dt="string">E-Prime Primary Realtime Clock</Description><StartTime><Timestamp dt:dt="int">0</Timestamp><DateUtc dt:dt="string">2020-11-14T01:03:07Z</DateUtc></StartTime><FrequencyChanges><FrequencyChange><Frequency dt:dt="r8">2699980000</Frequency><Timestamp dt:dt="r8">3.23138261623291E+15</Timestamp><Cur…	좌우반구com(split BVF)_1-016-1	60.021	1.0.0.165	1	93443796	Professional	2.0.10.242	2.0.10.353	11-14-2020	2020-11-14 오전 1:03:08	10:03:08	2.0.10.248	359	2	{/}	본중	본	중	NULL	NULL	NULL	NULL	NULL	NULL	24	1	95	KSY	List3	0		0	-1	1031392	183		0	0	1	{/}	1	3	1031575	0	{/}	500
좌우반구com(split BVF)_1	16	1	<?xml version="1.0"?>\n<Clock xmlns:dt="urn:schemas-microsoft-com:datatypes"><Description dt:dt="string">E-Prime Primary Realtime Clock</Description><StartTime><Timestamp dt:dt="int">0</Timestamp><DateUtc dt:dt="string">2020-11-14T01:03:07Z</DateUtc></StartTime><FrequencyChanges><FrequencyChange><Frequency dt:dt="r8">2699980000</Frequency><Timestamp dt:dt="r8">3.23138261623291E+15</Timestamp><Cur…	좌우반구com(split BVF)_1-016-1	60.021	1.0.0.165	1	93443796	Professional	2.0.10.242	2.0.10.353	11-14-2020	2020-11-14 오전 1:03:08	10:03:08	2.0.10.248	114	1	z	봉사	봉	사	63	1	114	NULL	NULL	NULL	NULL	NULL	NULL	KSY	List1	0		0	0	336922	183		0	0	1	z	0	3	337105	0	z	493
좌우반구com(split BVF)_1	16	1	<?xml version="1.0"?>\n<Clock xmlns:dt="urn:schemas-microsoft-com:datatypes"><Description dt:dt="string">E-Prime Primary Realtime Clock</Description><StartTime><Timestamp dt:dt="int">0</Timestamp><DateUtc dt:dt="string">2020-11-14T01:03:07Z</DateUtc></StartTime><FrequencyChanges><FrequencyChange><Frequency dt:dt="r8">2699980000</Frequency><Timestamp dt:dt="r8">3.23138261623291E+15</Timestamp><Cur…	좌우반구com(split BVF)_1-016-1	60.021	1.0.0.165	1	93443796	Professional	2.0.10.242	2.0.10.353	11-14-2020	2020-11-14 오전 1:03:08	10:03:08	2.0.10.248	162	2	{/}	봉택	봉	택	NULL	NULL	NULL	120	1	30	NULL	NULL	NULL	KSY	List2	0		1	-1	480537	184		0	0	1	{/}	0	4	480721	0	{/}	451
좌우반구com(split BVF)_1	16	1	<?xml version="1.0"?>\n<Clock xmlns:dt="urn:schemas-microsoft-com:datatypes"><Description dt:dt="string">E-Prime Primary Realtime Clock</Description><StartTime><Timestamp dt:dt="int">0</Timestamp><DateUtc dt:dt="string">2020-11-14T01:03:07Z</DateUtc></StartTime><FrequencyChanges><FrequencyChange><Frequency dt:dt="r8">2699980000</Frequency><Timestamp dt:dt="r8">3.23138261623291E+15</Timestamp><Cur…	좌우반구com(split BVF)_1-016-1	60.021	1.0.0.165	1	93443796	Professional	2.0.10.242	2.0.10.353	11-14-2020	2020-11-14 오전 1:03:08	10:03:08	2.0.10.248	60	1	z	부대	부	대	33	1	60	NULL	NULL	NULL	NULL	NULL	NULL	KSY2	List1	NULL	NULL	NULL	NULL	NULL	NULL	NULL	NULL	NULL	1	z	0	3	181910	0	z	843
좌우반구com(split BVF)_1	16	1	<?xml version="1.0"?>\n<Clock xmlns:dt="urn:schemas-microsoft-com:datatypes"><Description dt:dt="string">E-Prime Primary Realtime Clock</Description><StartTime><Timestamp dt:dt="int">0</Timestamp><DateUtc dt:dt="string">2020-11-14T01:03:07Z</DateUtc></StartTime><FrequencyChanges><FrequencyChange><Frequency dt:dt="r8">2699980000</Frequency><Timestamp dt:dt="r8">3.23138261623291E+15</Timestamp><Cur…	좌우반구com(split BVF)_1-016-1	60.021	1.0.0.165	1	93443796	Professional	2.0.10.242	2.0.10.353	11-14-2020	2020-11-14 오전 1:03:08	10:03:08	2.0.10.248	310	1	z	부스	부	스	NULL	NULL	NULL	NULL	NULL	NULL	129	1	46	KSY2	List3	NULL	NULL	NULL	NULL	NULL	NULL	NULL	NULL	NULL	0	z	0	3	898006	0	{/}	455
좌우반구com(split BVF)_1	16	1	<?xml version="1.0"?>\n<Clock xmlns:dt="urn:schemas-microsoft-com:datatypes"><Description dt:dt="string">E-Prime Primary Realtime Clock</Description><StartTime><Timestamp dt:dt="int">0</Timestamp><DateUtc dt:dt="string">2020-11-14T01:03:07Z</DateUtc></StartTime><FrequencyChanges><FrequencyChange><Frequency dt:dt="r8">2699980000</Frequency><Timestamp dt:dt="r8">3.23138261623291E+15</Timestamp><Cur…	좌우반구com(split BVF)_1-016-1	60.021	1.0.0.165	1	93443796	Professional	2.0.10.242	2.0.10.353	11-14-2020	2020-11-14 오전 1:03:08	10:03:08	2.0.10.248	257	2	{/}	분낌	분	낌	NULL	NULL	NULL	14	1	125	NULL	NULL	NULL	KSY3	List2	NULL	NULL	NULL	NULL	NULL	NULL	NULL	NULL	NULL	1	{/}	0	3	750575	0	{/}	480
좌우반구com(split BVF)_1	16	1	<?xml version="1.0"?>\n<Clock xmlns:dt="urn:schemas-microsoft-com:datatypes"><Description dt:dt="string">E-Prime Primary Realtime Clock</Description><StartTime><Timestamp dt:dt="int">0</Timestamp><DateUtc dt:dt="string">2020-11-14T01:03:07Z</DateUtc></StartTime><FrequencyChanges><FrequencyChange><Frequency dt:dt="r8">2699980000</Frequency><Timestamp dt:dt="r8">3.23138261623291E+15</Timestamp><Cur…	좌우반구com(split BVF)_1-016-1	60.021	1.0.0.165	1	93443796	Professional	2.0.10.242	2.0.10.353	11-14-2020	2020-11-14 오전 1:03:08	10:03:08	2.0.10.248	363	1	z	분류	분	류	NULL	NULL	NULL	NULL	NULL	NULL	83	1	99	KSY2	List3	NULL	NULL	NULL	NULL	NULL	NULL	NULL	NULL	NULL	1	z	0	4	1042955	0	z	511
좌우반구com(split BVF)_1	16	1	<?xml version="1.0"?>\n<Clock xmlns:dt="urn:schemas-microsoft-com:datatypes"><Description dt:dt="string">E-Prime Primary Realtime Clock</Description><StartTime><Timestamp dt:dt="int">0</Timestamp><DateUtc dt:dt="string">2020-11-14T01:03:07Z</DateUtc></StartTime><FrequencyChanges><FrequencyChange><Frequency dt:dt="r8">2699980000</Frequency><Timestamp dt:dt="r8">3.23138261623291E+15</Timestamp><Cur…	좌우반구com(split BVF)_1-016-1	60.021	1.0.0.165	1	93443796	Professional	2.0.10.242	2.0.10.353	11-14-2020	2020-11-14 오전 1:03:08	10:03:08	2.0.10.248	265	1	z	분석	분	석	NULL	NULL	NULL	NULL	NULL	NULL	87	1	1	KSY2	List3	NULL	NULL	NULL	NULL	NULL	NULL	NULL	NULL	NULL	1	z	1	3	775499	0	z	540
좌우반구com(split BVF)_1	16	1	<?xml version="1.0"?>\n<Clock xmlns:dt="urn:schemas-microsoft-com:datatypes"><Description dt:dt="string">E-Prime Primary Realtime Clock</Description><StartTime><Timestamp dt:dt="int">0</Timestamp><DateUtc dt:dt="string">2020-11-14T01:03:07Z</DateUtc></StartTime><FrequencyChanges><FrequencyChange><Frequency dt:dt="r8">2699980000</Frequency><Timestamp dt:dt="r8">3.23138261623291E+15</Timestamp><Cur…	좌우반구com(split BVF)_1-016-1	60.021	1.0.0.165	1	93443796	Professional	2.0.10.242	2.0.10.353	11-14-2020	2020-11-14 오전 1:03:08	10:03:08	2.0.10.248	143	1	z	분포	분	포	NULL	NULL	NULL	121	1	11	NULL	NULL	NULL	KSY2	List2	NULL	NULL	NULL	NULL	NULL	NULL	NULL	NULL	NULL	1	z	0	3	426773	0	z	599
좌우반구com(split BVF)_1	16	1	<?xml version="1.0"?>\n<Clock xmlns:dt="urn:schemas-microsoft-com:datatypes"><Description dt:dt="string">E-Prime Primary Realtime Clock</Description><StartTime><Timestamp dt:dt="int">0</Timestamp><DateUtc dt:dt="string">2020-11-14T01:03:07Z</DateUtc></StartTime><FrequencyChanges><FrequencyChange><Frequency dt:dt="r8">2699980000</Frequency><Timestamp dt:dt="r8">3.23138261623291E+15</Timestamp><Cur…	좌우반구com(split BVF)_1-016-1	60.021	1.0.0.165	1	93443796	Professional	2.0.10.242	2.0.10.353	11-14-2020	2020-11-14 오전 1:03:08	10:03:08	2.0.10.248	346	1	z	비교	비	교	NULL	NULL	NULL	NULL	NULL	NULL	6	1	82	KSY2	List3	NULL	NULL	NULL	NULL	NULL	NULL	NULL	NULL	NULL	1	z	0	4	995655	0	z	388
좌우반구com(split BVF)_1	16	1	<?xml version="1.0"?>\n<Clock xmlns:dt="urn:schemas-microsoft-com:datatypes"><Description dt:dt="string">E-Prime Primary Realtime Clock</Description><StartTime><Timestamp dt:dt="int">0</Timestamp><DateUtc dt:dt="string">2020-11-14T01:03:07Z</DateUtc></StartTime><FrequencyChanges><FrequencyChange><Frequency dt:dt="r8">2699980000</Frequency><Timestamp dt:dt="r8">3.23138261623291E+15</Timestamp><Cur…	좌우반구com(split BVF)_1-016-1	60.021	1.0.0.165	1	93443796	Professional	2.0.10.242	2.0.10.353	11-14-2020	2020-11-14 오전 1:03:08	10:03:08	2.0.10.248	134	2	{/}	비껍	비	껍	NULL	NULL	NULL	86	1	2	NULL	NULL	NULL	KSY2	List2	NULL	NULL	NULL	NULL	NULL	NULL	NULL	NULL	NULL	1	{/}	0	4	400766	0	{/}	727
좌우반구com(split BVF)_1	16	1	<?xml version="1.0"?>\n<Clock xmlns:dt="urn:schemas-microsoft-com:datatypes"><Description dt:dt="string">E-Prime Primary Realtime Clock</Description><StartTime><Timestamp dt:dt="int">0</Timestamp><DateUtc dt:dt="string">2020-11-14T01:03:07Z</DateUtc></StartTime><FrequencyChanges><FrequencyChange><Frequency dt:dt="r8">2699980000</Frequency><Timestamp dt:dt="r8">3.23138261623291E+15</Timestamp><Cur…	좌우반구com(split BVF)_1-016-1	60.021	1.0.0.165	1	93443796	Professional	2.0.10.242	2.0.10.353	11-14-2020	2020-11-14 오전 1:03:08	10:03:08	2.0.10.248	237	2	{/}	비략	비	략	NULL	NULL	NULL	54	1	105	NULL	NULL	NULL	KSY	List2	0		1	-1	693928	184		0	0	1	{/}	0	4	694112	0	{/}	496
좌우반구com(split BVF)_1	16	1	<?xml version="1.0"?>\n<Clock xmlns:dt="urn:schemas-microsoft-com:datatypes"><Description dt:dt="string">E-Prime Primary Realtime Clock</Description><StartTime><Timestamp dt:dt="int">0</Timestamp><DateUtc dt:dt="string">2020-11-14T01:03:07Z</DateUtc></StartTime><FrequencyChanges><FrequencyChange><Frequency dt:dt="r8">2699980000</Frequency><Timestamp dt:dt="r8">3.23138261623291E+15</Timestamp><Cur…	좌우반구com(split BVF)_1-016-1	60.021	1.0.0.165	1	93443796	Professional	2.0.10.242	2.0.10.353	11-14-2020	2020-11-14 오전 1:03:08	10:03:08	2.0.10.248	119	1	z	비상	비	상	122	1	119	NULL	NULL	NULL	NULL	NULL	NULL	KSY2	List1	NULL	NULL	NULL	NULL	NULL	NULL	NULL	NULL	NULL	1	z	0	4	352100	0	z	426
좌우반구com(split BVF)_1	16	1	<?xml version="1.0"?>\n<Clock xmlns:dt="urn:schemas-microsoft-com:datatypes"><Description dt:dt="string">E-Prime Primary Realtime Clock</Description><StartTime><Timestamp dt:dt="int">0</Timestamp><DateUtc dt:dt="string">2020-11-14T01:03:07Z</DateUtc></StartTime><FrequencyChanges><FrequencyChange><Frequency dt:dt="r8">2699980000</Frequency><Timestamp dt:dt="r8">3.23138261623291E+15</Timestamp><Cur…	좌우반구com(split BVF)_1-016-1	60.021	1.0.0.165	1	93443796	Professional	2.0.10.242	2.0.10.353	11-14-2020	2020-11-14 오전 1:03:08	10:03:08	2.0.10.248	212	1	z	비용	비	용	NULL	NULL	NULL	77	1	80	NULL	NULL	NULL	KSY2	List2	NULL	NULL	NULL	NULL	NULL	NULL	NULL	NULL	NULL	1	z	0	4	623737	0	z	440
좌우반구com(split BVF)_1	16	1	<?xml version="1.0"?>\n<Clock xmlns:dt="urn:schemas-microsoft-com:datatypes"><Description dt:dt="string">E-Prime Primary Realtime Clock</Description><StartTime><Timestamp dt:dt="int">0</Timestamp><DateUtc dt:dt="string">2020-11-14T01:03:07Z</DateUtc></StartTime><FrequencyChanges><FrequencyChange><Frequency dt:dt="r8">2699980000</Frequency><Timestamp dt:dt="r8">3.23138261623291E+15</Timestamp><Cur…	좌우반구com(split BVF)_1-016-1	60.021	1.0.0.165	1	93443796	Professional	2.0.10.242	2.0.10.353	11-14-2020	2020-11-14 오전 1:03:08	10:03:08	2.0.10.248	380	1	z	비판	비	판	NULL	NULL	NULL	NULL	NULL	NULL	124	1	116	KSY2	List3	NULL	NULL	NULL	NULL	NULL	NULL	NULL	NULL	NULL	1	z	0	4	1091088	0	z	450
좌우반구com(split BVF)_1	16	1	<?xml version="1.0"?>\n<Clock xmlns:dt="urn:schemas-microsoft-com:datatypes"><Description dt:dt="string">E-Prime Primary Realtime Clock</Description><StartTime><Timestamp dt:dt="int">0</Timestamp><DateUtc dt:dt="string">2020-11-14T01:03:07Z</DateUtc></StartTime><FrequencyChanges><FrequencyChange><Frequency dt:dt="r8">2699980000</Frequency><Timestamp dt:dt="r8">3.23138261623291E+15</Timestamp><Cur…	좌우반구com(split BVF)_1-016-1	60.021	1.0.0.165	1	93443796	Professional	2.0.10.242	2.0.10.353	11-14-2020	2020-11-14 오전 1:03:08	10:03:08	2.0.10.248	253	1	z	빈도	빈	도	NULL	NULL	NULL	61	1	121	NULL	NULL	NULL	KSY2	List2	NULL	NULL	NULL	NULL	NULL	NULL	NULL	NULL	NULL	1	z	0	3	739479	0	z	768
좌우반구com(split BVF)_1	16	1	<?xml version="1.0"?>\n<Clock xmlns:dt="urn:schemas-microsoft-com:datatypes"><Description dt:dt="string">E-Prime Primary Realtime Clock</Description><StartTime><Timestamp dt:dt="int">0</Timestamp><DateUtc dt:dt="string">2020-11-14T01:03:07Z</DateUtc></StartTime><FrequencyChanges><FrequencyChange><Frequency dt:dt="r8">2699980000</Frequency><Timestamp dt:dt="r8">3.23138261623291E+15</Timestamp><Cur…	좌우반구com(split BVF)_1-016-1	60.021	1.0.0.165	1	93443796	Professional	2.0.10.242	2.0.10.353	11-14-2020	2020-11-14 오전 1:03:08	10:03:08	2.0.10.248	232	2	{/}	빈략	빈	략	NULL	NULL	NULL	24	1	100	NULL	NULL	NULL	KSY3	List2	NULL	NULL	NULL	NULL	NULL	NULL	NULL	NULL	NULL	1	{/}	0	4	681250	0	{/}	398
좌우반구com(split BVF)_1	16	1	<?xml version="1.0"?>\n<Clock xmlns:dt="urn:schemas-microsoft-com:datatypes"><Description dt:dt="string">E-Prime Primary Realtime Clock</Description><StartTime><Timestamp dt:dt="int">0</Timestamp><DateUtc dt:dt="string">2020-11-14T01:03:07Z</DateUtc></StartTime><FrequencyChanges><FrequencyChange><Frequency dt:dt="r8">2699980000</Frequency><Timestamp dt:dt="r8">3.23138261623291E+15</Timestamp><Cur…	좌우반구com(split BVF)_1-016-1	60.021	1.0.0.165	1	93443796	Professional	2.0.10.242	2.0.10.353	11-14-2020	2020-11-14 오전 1:03:08	10:03:08	2.0.10.248	92	2	{/}	빈비	빈	비	71	1	92	NULL	NULL	NULL	NULL	NULL	NULL	KSY3	List1	NULL	NULL	NULL	NULL	NULL	NULL	NULL	NULL	NULL	0	{/}	0	3	273561	0	z	470
좌우반구com(split BVF)_1	16	1	<?xml version="1.0"?>\n<Clock xmlns:dt="urn:schemas-microsoft-com:datatypes"><Description dt:dt="string">E-Prime Primary Realtime Clock</Description><StartTime><Timestamp dt:dt="int">0</Timestamp><DateUtc dt:dt="string">2020-11-14T01:03:07Z</DateUtc></StartTime><FrequencyChanges><FrequencyChange><Frequency dt:dt="r8">2699980000</Frequency><Timestamp dt:dt="r8">3.23138261623291E+15</Timestamp><Cur…	좌우반구com(split BVF)_1-016-1	60.021	1.0.0.165	1	93443796	Professional	2.0.10.242	2.0.10.353	11-14-2020	2020-11-14 오전 1:03:08	10:03:08	2.0.10.248	198	2	{/}	빈종	빈	종	NULL	NULL	NULL	81	1	66	NULL	NULL	NULL	KSY	List2	0		0	-1	584667	183		0	0	1	{/}	1	3	584850	0	{/}	488
좌우반구com(split BVF)_1	16	1	<?xml version="1.0"?>\n<Clock xmlns:dt="urn:schemas-microsoft-com:datatypes"><Description dt:dt="string">E-Prime Primary Realtime Clock</Description><StartTime><Timestamp dt:dt="int">0</Timestamp><DateUtc dt:dt="string">2020-11-14T01:03:07Z</DateUtc></StartTime><FrequencyChanges><FrequencyChange><Frequency dt:dt="r8">2699980000</Frequency><Timestamp dt:dt="r8">3.23138261623291E+15</Timestamp><Cur…	좌우반구com(split BVF)_1-016-1	60.021	1.0.0.165	1	93443796	Professional	2.0.10.242	2.0.10.353	11-14-2020	2020-11-14 오전 1:03:08	10:03:08	2.0.10.248	118	1	z	사건	사	건	22	1	118	NULL	NULL	NULL	NULL	NULL	NULL	KSY2	List1	NULL	NULL	NULL	NULL	NULL	NULL	NULL	NULL	NULL	0	z	0	3	348701	0	{/}	1201
좌우반구com(split BVF)_1	16	1	<?xml version="1.0"?>\n<Clock xmlns:dt="urn:schemas-microsoft-com:datatypes"><Description dt:dt="string">E-Prime Primary Realtime Clock</Description><StartTime><Timestamp dt:dt="int">0</Timestamp><DateUtc dt:dt="string">2020-11-14T01:03:07Z</DateUtc></StartTime><FrequencyChanges><FrequencyChange><Frequency dt:dt="r8">2699980000</Frequency><Timestamp dt:dt="r8">3.23138261623291E+15</Timestamp><Cur…	좌우반구com(split BVF)_1-016-1	60.021	1.0.0.165	1	93443796	Professional	2.0.10.242	2.0.10.353	11-14-2020	2020-11-14 오전 1:03:08	10:03:08	2.0.10.248	69	1	z	사과	사	과	46	1	69	NULL	NULL	NULL	NULL	NULL	NULL	KSY2	List1	NULL	NULL	NULL	NULL	NULL	NULL	NULL	NULL	NULL	1	z	1	3	207834	0	z	670
좌우반구com(split BVF)_1	16	1	<?xml version="1.0"?>\n<Clock xmlns:dt="urn:schemas-microsoft-com:datatypes"><Description dt:dt="string">E-Prime Primary Realtime Clock</Description><StartTime><Timestamp dt:dt="int">0</Timestamp><DateUtc dt:dt="string">2020-11-14T01:03:07Z</DateUtc></StartTime><FrequencyChanges><FrequencyChange><Frequency dt:dt="r8">2699980000</Frequency><Timestamp dt:dt="r8">3.23138261623291E+15</Timestamp><Cur…	좌우반구com(split BVF)_1-016-1	60.021	1.0.0.165	1	93443796	Professional	2.0.10.242	2.0.10.353	11-14-2020	2020-11-14 오전 1:03:08	10:03:08	2.0.10.248	227	1	z	사례	사	례	NULL	NULL	NULL	74	1	95	NULL	NULL	NULL	KSY2	List2	NULL	NULL	NULL	NULL	NULL	NULL	NULL	NULL	NULL	1	z	0	4	666905	0	z	1400
좌우반구com(split BVF)_1	16	1	<?xml version="1.0"?>\n<Clock xmlns:dt="urn:schemas-microsoft-com:datatypes"><Description dt:dt="string">E-Prime Primary Realtime Clock</Description><StartTime><Timestamp dt:dt="int">0</Timestamp><DateUtc dt:dt="string">2020-11-14T01:03:07Z</DateUtc></StartTime><FrequencyChanges><FrequencyChange><Frequency dt:dt="r8">2699980000</Frequency><Timestamp dt:dt="r8">3.23138261623291E+15</Timestamp><Cur…	좌우반구com(split BVF)_1-016-1	60.021	1.0.0.165	1	93443796	Professional	2.0.10.242	2.0.10.353	11-14-2020	2020-11-14 오전 1:03:08	10:03:08	2.0.10.248	351	1	z	사상	사	상	NULL	NULL	NULL	NULL	NULL	NULL	72	1	87	KSY2	List3	NULL	NULL	NULL	NULL	NULL	NULL	NULL	NULL	NULL	0	z	0	3	1009183	0	{/}	500
좌우반구com(split BVF)_1	16	1	<?xml version="1.0"?>\n<Clock xmlns:dt="urn:schemas-microsoft-com:datatypes"><Description dt:dt="string">E-Prime Primary Realtime Clock</Description><StartTime><Timestamp dt:dt="int">0</Timestamp><DateUtc dt:dt="string">2020-11-14T01:03:07Z</DateUtc></StartTime><FrequencyChanges><FrequencyChange><Frequency dt:dt="r8">2699980000</Frequency><Timestamp dt:dt="r8">3.23138261623291E+15</Timestamp><Cur…	좌우반구com(split BVF)_1-016-1	60.021	1.0.0.165	1	93443796	Professional	2.0.10.242	2.0.10.353	11-14-2020	2020-11-14 오전 1:03:08	10:03:08	2.0.10.248	15	1	z	사안	사	안	8	1	15	NULL	NULL	NULL	NULL	NULL	NULL	KSY2	List1	NULL	NULL	NULL	NULL	NULL	NULL	NULL	NULL	NULL	1	z	1	3	54638	0	z	501
좌우반구com(split BVF)_1	16	1	<?xml version="1.0"?>\n<Clock xmlns:dt="urn:schemas-microsoft-com:datatypes"><Description dt:dt="string">E-Prime Primary Realtime Clock</Description><StartTime><Timestamp dt:dt="int">0</Timestamp><DateUtc dt:dt="string">2020-11-14T01:03:07Z</DateUtc></StartTime><FrequencyChanges><FrequencyChange><Frequency dt:dt="r8">2699980000</Frequency><Timestamp dt:dt="r8">3.23138261623291E+15</Timestamp><Cur…	좌우반구com(split BVF)_1-016-1	60.021	1.0.0.165	1	93443796	Professional	2.0.10.242	2.0.10.353	11-14-2020	2020-11-14 오전 1:03:08	10:03:08	2.0.10.248	333	1	z	사이	사	이	NULL	NULL	NULL	NULL	NULL	NULL	44	1	69	KSY2	List3	NULL	NULL	NULL	NULL	NULL	NULL	NULL	NULL	NULL	1	z	0	3	959934	0	z	878
좌우반구com(split BVF)_1	16	1	<?xml version="1.0"?>\n<Clock xmlns:dt="urn:schemas-microsoft-com:datatypes"><Description dt:dt="string">E-Prime Primary Realtime Clock</Description><StartTime><Timestamp dt:dt="int">0</Timestamp><DateUtc dt:dt="string">2020-11-14T01:03:07Z</DateUtc></StartTime><FrequencyChanges><FrequencyChange><Frequency dt:dt="r8">2699980000</Frequency><Timestamp dt:dt="r8">3.23138261623291E+15</Timestamp><Cur…	좌우반구com(split BVF)_1-016-1	60.021	1.0.0.165	1	93443796	Professional	2.0.10.242	2.0.10.353	11-14-2020	2020-11-14 오전 1:03:08	10:03:08	2.0.10.248	375	1	z	사전	사	전	NULL	NULL	NULL	NULL	NULL	NULL	50	1	111	KSY2	List3	NULL	NULL	NULL	NULL	NULL	NULL	NULL	NULL	NULL	0	z	0	4	1077826	0	{/}	568
좌우반구com(split BVF)_1	16	1	<?xml version="1.0"?>\n<Clock xmlns:dt="urn:schemas-microsoft-com:datatypes"><Description dt:dt="string">E-Prime Primary Realtime Clock</Description><StartTime><Timestamp dt:dt="int">0</Timestamp><DateUtc dt:dt="string">2020-11-14T01:03:07Z</DateUtc></StartTime><FrequencyChanges><FrequencyChange><Frequency dt:dt="r8">2699980000</Frequency><Timestamp dt:dt="r8">3.23138261623291E+15</Timestamp><Cur…	좌우반구com(split BVF)_1-016-1	60.021	1.0.0.165	1	93443796	Professional	2.0.10.242	2.0.10.353	11-14-2020	2020-11-14 오전 1:03:08	10:03:08	2.0.10.248	170	1	z	사진	사	진	NULL	NULL	NULL	73	1	38	NULL	NULL	NULL	KSY2	List2	NULL	NULL	NULL	NULL	NULL	NULL	NULL	NULL	NULL	1	z	1	3	502046	0	z	1037
좌우반구com(split BVF)_1	16	1	<?xml version="1.0"?>\n<Clock xmlns:dt="urn:schemas-microsoft-com:datatypes"><Description dt:dt="string">E-Prime Primary Realtime Clock</Description><StartTime><Timestamp dt:dt="int">0</Timestamp><DateUtc dt:dt="string">2020-11-14T01:03:07Z</DateUtc></StartTime><FrequencyChanges><FrequencyChange><Frequency dt:dt="r8">2699980000</Frequency><Timestamp dt:dt="r8">3.23138261623291E+15</Timestamp><Cur…	좌우반구com(split BVF)_1-016-1	60.021	1.0.0.165	1	93443796	Professional	2.0.10.242	2.0.10.353	11-14-2020	2020-11-14 오전 1:03:08	10:03:08	2.0.10.248	377	1	z	상관	상	관	NULL	NULL	NULL	NULL	NULL	NULL	126	1	113	KSY2	List3	NULL	NULL	NULL	NULL	NULL	NULL	NULL	NULL	NULL	0	z	0	4	1083174	0	{/}	476
좌우반구com(split BVF)_1	16	1	<?xml version="1.0"?>\n<Clock xmlns:dt="urn:schemas-microsoft-com:datatypes"><Description dt:dt="string">E-Prime Primary Realtime Clock</Description><StartTime><Timestamp dt:dt="int">0</Timestamp><DateUtc dt:dt="string">2020-11-14T01:03:07Z</DateUtc></StartTime><FrequencyChanges><FrequencyChange><Frequency dt:dt="r8">2699980000</Frequency><Timestamp dt:dt="r8">3.23138261623291E+15</Timestamp><Cur…	좌우반구com(split BVF)_1-016-1	60.021	1.0.0.165	1	93443796	Professional	2.0.10.242	2.0.10.353	11-14-2020	2020-11-14 오전 1:03:08	10:03:08	2.0.10.248	127	1	z	상태	상	태	13	1	127	NULL	NULL	NULL	NULL	NULL	NULL	KSY2	List1	NULL	NULL	NULL	NULL	NULL	NULL	NULL	NULL	NULL	1	z	1	3	373525	0	z	416
좌우반구com(split BVF)_1	16	1	<?xml version="1.0"?>\n<Clock xmlns:dt="urn:schemas-microsoft-com:datatypes"><Description dt:dt="string">E-Prime Primary Realtime Clock</Description><StartTime><Timestamp dt:dt="int">0</Timestamp><DateUtc dt:dt="string">2020-11-14T01:03:07Z</DateUtc></StartTime><FrequencyChanges><FrequencyChange><Frequency dt:dt="r8">2699980000</Frequency><Timestamp dt:dt="r8">3.23138261623291E+15</Timestamp><Cur…	좌우반구com(split BVF)_1-016-1	60.021	1.0.0.165	1	93443796	Professional	2.0.10.242	2.0.10.353	11-14-2020	2020-11-14 오전 1:03:08	10:03:08	2.0.10.248	343	1	z	색상	색	상	NULL	NULL	NULL	NULL	NULL	NULL	112	1	79	KSY2	List3	NULL	NULL	NULL	NULL	NULL	NULL	NULL	NULL	NULL	1	z	0	4	987558	0	z	565
좌우반구com(split BVF)_1	16	1	<?xml version="1.0"?>\n<Clock xmlns:dt="urn:schemas-microsoft-com:datatypes"><Description dt:dt="string">E-Prime Primary Realtime Clock</Description><StartTime><Timestamp dt:dt="int">0</Timestamp><DateUtc dt:dt="string">2020-11-14T01:03:07Z</DateUtc></StartTime><FrequencyChanges><FrequencyChange><Frequency dt:dt="r8">2699980000</Frequency><Timestamp dt:dt="r8">3.23138261623291E+15</Timestamp><Cur…	좌우반구com(split BVF)_1-016-1	60.021	1.0.0.165	1	93443796	Professional	2.0.10.242	2.0.10.353	11-14-2020	2020-11-14 오전 1:03:08	10:03:08	2.0.10.248	27	1	z	생선	생	선	111	1	27	NULL	NULL	NULL	NULL	NULL	NULL	KSY2	List1	NULL	NULL	NULL	NULL	NULL	NULL	NULL	NULL	NULL	1	z	0	3	88543	0	z	675
좌우반구com(split BVF)_1	16	1	<?xml version="1.0"?>\n<Clock xmlns:dt="urn:schemas-microsoft-com:datatypes"><Description dt:dt="string">E-Prime Primary Realtime Clock</Description><StartTime><Timestamp dt:dt="int">0</Timestamp><DateUtc dt:dt="string">2020-11-14T01:03:07Z</DateUtc></StartTime><FrequencyChanges><FrequencyChange><Frequency dt:dt="r8">2699980000</Frequency><Timestamp dt:dt="r8">3.23138261623291E+15</Timestamp><Cur…	좌우반구com(split BVF)_1-016-1	60.021	1.0.0.165	1	93443796	Professional	2.0.10.242	2.0.10.353	11-14-2020	2020-11-14 오전 1:03:08	10:03:08	2.0.10.248	322	2	{/}	생희	생	희	NULL	NULL	NULL	NULL	NULL	NULL	8	1	58	KSY3	List3	NULL	NULL	NULL	NULL	NULL	NULL	NULL	NULL	NULL	1	{/}	0	4	930095	0	{/}	461
좌우반구com(split BVF)_1	16	1	<?xml version="1.0"?>\n<Clock xmlns:dt="urn:schemas-microsoft-com:datatypes"><Description dt:dt="string">E-Prime Primary Realtime Clock</Description><StartTime><Timestamp dt:dt="int">0</Timestamp><DateUtc dt:dt="string">2020-11-14T01:03:07Z</DateUtc></StartTime><FrequencyChanges><FrequencyChange><Frequency dt:dt="r8">2699980000</Frequency><Timestamp dt:dt="r8">3.23138261623291E+15</Timestamp><Cur…	좌우반구com(split BVF)_1-016-1	60.021	1.0.0.165	1	93443796	Professional	2.0.10.242	2.0.10.353	11-14-2020	2020-11-14 오전 1:03:08	10:03:08	2.0.10.248	379	2	{/}	석감	석	감	NULL	NULL	NULL	NULL	NULL	NULL	54	1	115	KSY	List3	0		0	-1	1088205	183		0	0	1	{/}	1	3	1088388	0	{/}	502
좌우반구com(split BVF)_1	16	1	<?xml version="1.0"?>\n<Clock xmlns:dt="urn:schemas-microsoft-com:datatypes"><Description dt:dt="string">E-Prime Primary Realtime Clock</Description><StartTime><Timestamp dt:dt="int">0</Timestamp><DateUtc dt:dt="string">2020-11-14T01:03:07Z</DateUtc></StartTime><FrequencyChanges><FrequencyChange><Frequency dt:dt="r8">2699980000</Frequency><Timestamp dt:dt="r8">3.23138261623291E+15</Timestamp><Cur…	좌우반구com(split BVF)_1-016-1	60.021	1.0.0.165	1	93443796	Professional	2.0.10.242	2.0.10.353	11-14-2020	2020-11-14 오전 1:03:08	10:03:08	2.0.10.248	33	1	z	선배	선	배	106	1	33	NULL	NULL	NULL	NULL	NULL	NULL	KSY2	List1	NULL	NULL	NULL	NULL	NULL	NULL	NULL	NULL	NULL	1	z	0	4	105604	0	z	430
좌우반구com(split BVF)_1	16	1	<?xml version="1.0"?>\n<Clock xmlns:dt="urn:schemas-microsoft-com:datatypes"><Description dt:dt="string">E-Prime Primary Realtime Clock</Description><StartTime><Timestamp dt:dt="int">0</Timestamp><DateUtc dt:dt="string">2020-11-14T01:03:07Z</DateUtc></StartTime><FrequencyChanges><FrequencyChange><Frequency dt:dt="r8">2699980000</Frequency><Timestamp dt:dt="r8">3.23138261623291E+15</Timestamp><Cur…	좌우반구com(split BVF)_1-016-1	60.021	1.0.0.165	1	93443796	Professional	2.0.10.242	2.0.10.353	11-14-2020	2020-11-14 오전 1:03:08	10:03:08	2.0.10.248	358	1	z	선택	선	택	NULL	NULL	NULL	NULL	NULL	NULL	69	1	94	KSY2	List3	NULL	NULL	NULL	NULL	NULL	NULL	NULL	NULL	NULL	1	z	1	3	1028876	0	z	495
좌우반구com(split BVF)_1	16	1	<?xml version="1.0"?>\n<Clock xmlns:dt="urn:schemas-microsoft-com:datatypes"><Description dt:dt="string">E-Prime Primary Realtime Clock</Description><StartTime><Timestamp dt:dt="int">0</Timestamp><DateUtc dt:dt="string">2020-11-14T01:03:07Z</DateUtc></StartTime><FrequencyChanges><FrequencyChange><Frequency dt:dt="r8">2699980000</Frequency><Timestamp dt:dt="r8">3.23138261623291E+15</Timestamp><Cur…	좌우반구com(split BVF)_1-016-1	60.021	1.0.0.165	1	93443796	Professional	2.0.10.242	2.0.10.353	11-14-2020	2020-11-14 오전 1:03:08	10:03:08	2.0.10.248	328	2	{/}	설결	설	결	NULL	NULL	NULL	NULL	NULL	NULL	96	1	64	KSY2	List3	NULL	NULL	NULL	NULL	NULL	NULL	NULL	NULL	NULL	1	{/}	0	4	945856	0	{/}	980
좌우반구com(split BVF)_1	16	1	<?xml version="1.0"?>\n<Clock xmlns:dt="urn:schemas-microsoft-com:datatypes"><Description dt:dt="string">E-Prime Primary Realtime Clock</Description><StartTime><Timestamp dt:dt="int">0</Timestamp><DateUtc dt:dt="string">2020-11-14T01:03:07Z</DateUtc></StartTime><FrequencyChanges><FrequencyChange><Frequency dt:dt="r8">2699980000</Frequency><Timestamp dt:dt="r8">3.23138261623291E+15</Timestamp><Cur…	좌우반구com(split BVF)_1-016-1	60.021	1.0.0.165	1	93443796	Professional	2.0.10.242	2.0.10.353	11-14-2020	2020-11-14 오전 1:03:08	10:03:08	2.0.10.248	348	1	z	설명	설	명	NULL	NULL	NULL	NULL	NULL	NULL	38	1	84	KSY2	List3	NULL	NULL	NULL	NULL	NULL	NULL	NULL	NULL	NULL	1	z	0	4	1000870	0	z	869
좌우반구com(split BVF)_1	16	1	<?xml version="1.0"?>\n<Clock xmlns:dt="urn:schemas-microsoft-com:datatypes"><Description dt:dt="string">E-Prime Primary Realtime Clock</Description><StartTime><Timestamp dt:dt="int">0</Timestamp><DateUtc dt:dt="string">2020-11-14T01:03:07Z</DateUtc></StartTime><FrequencyChanges><FrequencyChange><Frequency dt:dt="r8">2699980000</Frequency><Timestamp dt:dt="r8">3.23138261623291E+15</Timestamp><Cur…	좌우반구com(split BVF)_1-016-1	60.021	1.0.0.165	1	93443796	Professional	2.0.10.242	2.0.10.353	11-14-2020	2020-11-14 오전 1:03:08	10:03:08	2.0.10.248	246	1	z	설문	설	문	NULL	NULL	NULL	7	1	114	NULL	NULL	NULL	KSY2	List2	NULL	NULL	NULL	NULL	NULL	NULL	NULL	NULL	NULL	1	z	1	3	719952	0	z	728
좌우반구com(split BVF)_1	16	1	<?xml version="1.0"?>\n<Clock xmlns:dt="urn:schemas-microsoft-com:datatypes"><Description dt:dt="string">E-Prime Primary Realtime Clock</Description><StartTime><Timestamp dt:dt="int">0</Timestamp><DateUtc dt:dt="string">2020-11-14T01:03:07Z</DateUtc></StartTime><FrequencyChanges><FrequencyChange><Frequency dt:dt="r8">2699980000</Frequency><Timestamp dt:dt="r8">3.23138261623291E+15</Timestamp><Cur…	좌우반구com(split BVF)_1-016-1	60.021	1.0.0.165	1	93443796	Professional	2.0.10.242	2.0.10.353	11-14-2020	2020-11-14 오전 1:03:08	10:03:08	2.0.10.248	341	2	{/}	설색	설	색	NULL	NULL	NULL	NULL	NULL	NULL	74	1	77	KSY3	List3	NULL	NULL	NULL	NULL	NULL	NULL	NULL	NULL	NULL	1	{/}	0	3	982093	0	{/}	686
좌우반구com(split BVF)_1	16	1	<?xml version="1.0"?>\n<Clock xmlns:dt="urn:schemas-microsoft-com:datatypes"><Description dt:dt="string">E-Prime Primary Realtime Clock</Description><StartTime><Timestamp dt:dt="int">0</Timestamp><DateUtc dt:dt="string">2020-11-14T01:03:07Z</DateUtc></StartTime><FrequencyChanges><FrequencyChange><Frequency dt:dt="r8">2699980000</Frequency><Timestamp dt:dt="r8">3.23138261623291E+15</Timestamp><Cur…	좌우반구com(split BVF)_1-016-1	60.021	1.0.0.165	1	93443796	Professional	2.0.10.242	2.0.10.353	11-14-2020	2020-11-14 오전 1:03:08	10:03:08	2.0.10.248	23	2	{/}	섭습	섭	습	61	1	23	NULL	NULL	NULL	NULL	NULL	NULL	KSY	List1	0		0	-1	76997	183		0	0	1	{/}	1	3	77180	0	{/}	462
좌우반구com(split BVF)_1	16	1	<?xml version="1.0"?>\n<Clock xmlns:dt="urn:schemas-microsoft-com:datatypes"><Description dt:dt="string">E-Prime Primary Realtime Clock</Description><StartTime><Timestamp dt:dt="int">0</Timestamp><DateUtc dt:dt="string">2020-11-14T01:03:07Z</DateUtc></StartTime><FrequencyChanges><FrequencyChange><Frequency dt:dt="r8">2699980000</Frequency><Timestamp dt:dt="r8">3.23138261623291E+15</Timestamp><Cur…	좌우반구com(split BVF)_1-016-1	60.021	1.0.0.165	1	93443796	Professional	2.0.10.242	2.0.10.353	11-14-2020	2020-11-14 오전 1:03:08	10:03:08	2.0.10.248	295	1	z	성공	성	공	NULL	NULL	NULL	NULL	NULL	NULL	131	1	31	KSY2	List3	NULL	NULL	NULL	NULL	NULL	NULL	NULL	NULL	NULL	1	z	1	3	856437	0	z	280
좌우반구com(split BVF)_1	16	1	<?xml version="1.0"?>\n<Clock xmlns:dt="urn:schemas-microsoft-com:datatypes"><Description dt:dt="string">E-Prime Primary Realtime Clock</Description><StartTime><Timestamp dt:dt="int">0</Timestamp><DateUtc dt:dt="string">2020-11-14T01:03:07Z</DateUtc></StartTime><FrequencyChanges><FrequencyChange><Frequency dt:dt="r8">2699980000</Frequency><Timestamp dt:dt="r8">3.23138261623291E+15</Timestamp><Cur…	좌우반구com(split BVF)_1-016-1	60.021	1.0.0.165	1	93443796	Professional	2.0.10.242	2.0.10.353	11-14-2020	2020-11-14 오전 1:03:08	10:03:08	2.0.10.248	296	1	z	세상	세	상	NULL	NULL	NULL	NULL	NULL	NULL	110	1	32	KSY2	List3	NULL	NULL	NULL	NULL	NULL	NULL	NULL	NULL	NULL	1	z	0	3	858920	0	z	429
좌우반구com(split BVF)_1	16	1	<?xml version="1.0"?>\n<Clock xmlns:dt="urn:schemas-microsoft-com:datatypes"><Description dt:dt="string">E-Prime Primary Realtime Clock</Description><StartTime><Timestamp dt:dt="int">0</Timestamp><DateUtc dt:dt="string">2020-11-14T01:03:07Z</DateUtc></StartTime><FrequencyChanges><FrequencyChange><Frequency dt:dt="r8">2699980000</Frequency><Timestamp dt:dt="r8">3.23138261623291E+15</Timestamp><Cur…	좌우반구com(split BVF)_1-016-1	60.021	1.0.0.165	1	93443796	Professional	2.0.10.242	2.0.10.353	11-14-2020	2020-11-14 오전 1:03:08	10:03:08	2.0.10.248	203	1	z	소리	소	리	NULL	NULL	NULL	23	1	71	NULL	NULL	NULL	KSY2	List2	NULL	NULL	NULL	NULL	NULL	NULL	NULL	NULL	NULL	1	z	0	3	599212	0	z	318
좌우반구com(split BVF)_1	16	1	<?xml version="1.0"?>\n<Clock xmlns:dt="urn:schemas-microsoft-com:datatypes"><Description dt:dt="string">E-Prime Primary Realtime Clock</Description><StartTime><Timestamp dt:dt="int">0</Timestamp><DateUtc dt:dt="string">2020-11-14T01:03:07Z</DateUtc></StartTime><FrequencyChanges><FrequencyChange><Frequency dt:dt="r8">2699980000</Frequency><Timestamp dt:dt="r8">3.23138261623291E+15</Timestamp><Cur…	좌우반구com(split BVF)_1-016-1	60.021	1.0.0.165	1	93443796	Professional	2.0.10.242	2.0.10.353	11-14-2020	2020-11-14 오전 1:03:08	10:03:08	2.0.10.248	36	1	z	소송	소	송	6	1	36	NULL	NULL	NULL	NULL	NULL	NULL	KSY2	List1	NULL	NULL	NULL	NULL	NULL	NULL	NULL	NULL	NULL	1	z	0	3	113651	0	z	415
좌우반구com(split BVF)_1	16	1	<?xml version="1.0"?>\n<Clock xmlns:dt="urn:schemas-microsoft-com:datatypes"><Description dt:dt="string">E-Prime Primary Realtime Clock</Description><StartTime><Timestamp dt:dt="int">0</Timestamp><DateUtc dt:dt="string">2020-11-14T01:03:07Z</DateUtc></StartTime><FrequencyChanges><FrequencyChange><Frequency dt:dt="r8">2699980000</Frequency><Timestamp dt:dt="r8">3.23138261623291E+15</Timestamp><Cur…	좌우반구com(split BVF)_1-016-1	60.021	1.0.0.165	1	93443796	Professional	2.0.10.242	2.0.10.353	11-14-2020	2020-11-14 오전 1:03:08	10:03:08	2.0.10.248	16	1	z	속도	속	도	5	1	16	NULL	NULL	NULL	NULL	NULL	NULL	KSY2	List1	NULL	NULL	NULL	NULL	NULL	NULL	NULL	NULL	NULL	1	z	0	4	57338	0	z	465
좌우반구com(split BVF)_1	16	1	<?xml version="1.0"?>\n<Clock xmlns:dt="urn:schemas-microsoft-com:datatypes"><Description dt:dt="string">E-Prime Primary Realtime Clock</Description><StartTime><Timestamp dt:dt="int">0</Timestamp><DateUtc dt:dt="string">2020-11-14T01:03:07Z</DateUtc></StartTime><FrequencyChanges><FrequencyChange><Frequency dt:dt="r8">2699980000</Frequency><Timestamp dt:dt="r8">3.23138261623291E+15</Timestamp><Cur…	좌우반구com(split BVF)_1-016-1	60.021	1.0.0.165	1	93443796	Professional	2.0.10.242	2.0.10.353	11-14-2020	2020-11-14 오전 1:03:08	10:03:08	2.0.10.248	44	2	{/}	송스	송	스	3	1	44	NULL	NULL	NULL	NULL	NULL	NULL	KSY3	List1	NULL	NULL	NULL	NULL	NULL	NULL	NULL	NULL	NULL	1	{/}	0	3	135743	0	{/}	530
좌우반구com(split BVF)_1	16	1	<?xml version="1.0"?>\n<Clock xmlns:dt="urn:schemas-microsoft-com:datatypes"><Description dt:dt="string">E-Prime Primary Realtime Clock</Description><StartTime><Timestamp dt:dt="int">0</Timestamp><DateUtc dt:dt="string">2020-11-14T01:03:07Z</DateUtc></StartTime><FrequencyChanges><FrequencyChange><Frequency dt:dt="r8">2699980000</Frequency><Timestamp dt:dt="r8">3.23138261623291E+15</Timestamp><Cur…	좌우반구com(split BVF)_1-016-1	60.021	1.0.0.165	1	93443796	Professional	2.0.10.242	2.0.10.353	11-14-2020	2020-11-14 오전 1:03:08	10:03:08	2.0.10.248	176	2	{/}	송익	송	익	NULL	NULL	NULL	129	1	44	NULL	NULL	NULL	KSY2	List2	NULL	NULL	NULL	NULL	NULL	NULL	NULL	NULL	NULL	1	{/}	0	4	519624	0	{/}	1003
좌우반구com(split BVF)_1	16	1	<?xml version="1.0"?>\n<Clock xmlns:dt="urn:schemas-microsoft-com:datatypes"><Description dt:dt="string">E-Prime Primary Realtime Clock</Description><StartTime><Timestamp dt:dt="int">0</Timestamp><DateUtc dt:dt="string">2020-11-14T01:03:07Z</DateUtc></StartTime><FrequencyChanges><FrequencyChange><Frequency dt:dt="r8">2699980000</Frequency><Timestamp dt:dt="r8">3.23138261623291E+15</Timestamp><Cur…	좌우반구com(split BVF)_1-016-1	60.021	1.0.0.165	1	93443796	Professional	2.0.10.242	2.0.10.353	11-14-2020	2020-11-14 오전 1:03:08	10:03:08	2.0.10.248	210	1	z	수고	수	고	NULL	NULL	NULL	30	1	78	NULL	NULL	NULL	KSY2	List2	NULL	NULL	NULL	NULL	NULL	NULL	NULL	NULL	NULL	1	z	1	3	618355	0	z	390
좌우반구com(split BVF)_1	16	1	<?xml version="1.0"?>\n<Clock xmlns:dt="urn:schemas-microsoft-com:datatypes"><Description dt:dt="string">E-Prime Primary Realtime Clock</Description><StartTime><Timestamp dt:dt="int">0</Timestamp><DateUtc dt:dt="string">2020-11-14T01:03:07Z</DateUtc></StartTime><FrequencyChanges><FrequencyChange><Frequency dt:dt="r8">2699980000</Frequency><Timestamp dt:dt="r8">3.23138261623291E+15</Timestamp><Cur…	좌우반구com(split BVF)_1-016-1	60.021	1.0.0.165	1	93443796	Professional	2.0.10.242	2.0.10.353	11-14-2020	2020-11-14 오전 1:03:08	10:03:08	2.0.10.248	158	1	z	수단	수	단	NULL	NULL	NULL	100	1	26	NULL	NULL	NULL	KSY2	List2	NULL	NULL	NULL	NULL	NULL	NULL	NULL	NULL	NULL	1	z	0	4	468792	0	z	668
좌우반구com(split BVF)_1	16	1	<?xml version="1.0"?>\n<Clock xmlns:dt="urn:schemas-microsoft-com:datatypes"><Description dt:dt="string">E-Prime Primary Realtime Clock</Description><StartTime><Timestamp dt:dt="int">0</Timestamp><DateUtc dt:dt="string">2020-11-14T01:03:07Z</DateUtc></StartTime><FrequencyChanges><FrequencyChange><Frequency dt:dt="r8">2699980000</Frequency><Timestamp dt:dt="r8">3.23138261623291E+15</Timestamp><Cur…	좌우반구com(split BVF)_1-016-1	60.021	1.0.0.165	1	93443796	Professional	2.0.10.242	2.0.10.353	11-14-2020	2020-11-14 오전 1:03:08	10:03:08	2.0.10.248	30	1	z	수준	수	준	18	1	30	NULL	NULL	NULL	NULL	NULL	NULL	KSY2	List1	NULL	NULL	NULL	NULL	NULL	NULL	NULL	NULL	NULL	1	z	0	4	96774	0	z	476
좌우반구com(split BVF)_1	16	1	<?xml version="1.0"?>\n<Clock xmlns:dt="urn:schemas-microsoft-com:datatypes"><Description dt:dt="string">E-Prime Primary Realtime Clock</Description><StartTime><Timestamp dt:dt="int">0</Timestamp><DateUtc dt:dt="string">2020-11-14T01:03:07Z</DateUtc></StartTime><FrequencyChanges><FrequencyChange><Frequency dt:dt="r8">2699980000</Frequency><Timestamp dt:dt="r8">3.23138261623291E+15</Timestamp><Cur…	좌우반구com(split BVF)_1-016-1	60.021	1.0.0.165	1	93443796	Professional	2.0.10.242	2.0.10.353	11-14-2020	2020-11-14 오전 1:03:08	10:03:08	2.0.10.248	145	2	{/}	숙국	숙	국	NULL	NULL	NULL	31	1	13	NULL	NULL	NULL	KSY2	List2	NULL	NULL	NULL	NULL	NULL	NULL	NULL	NULL	NULL	1	{/}	0	3	432371	0	{/}	497
좌우반구com(split BVF)_1	16	1	<?xml version="1.0"?>\n<Clock xmlns:dt="urn:schemas-microsoft-com:datatypes"><Description dt:dt="string">E-Prime Primary Realtime Clock</Description><StartTime><Timestamp dt:dt="int">0</Timestamp><DateUtc dt:dt="string">2020-11-14T01:03:07Z</DateUtc></StartTime><FrequencyChanges><FrequencyChange><Frequency dt:dt="r8">2699980000</Frequency><Timestamp dt:dt="r8">3.23138261623291E+15</Timestamp><Cur…	좌우반구com(split BVF)_1-016-1	60.021	1.0.0.165	1	93443796	Professional	2.0.10.242	2.0.10.353	11-14-2020	2020-11-14 오전 1:03:08	10:03:08	2.0.10.248	98	2	{/}	숙발	숙	발	110	1	98	NULL	NULL	NULL	NULL	NULL	NULL	KSY2	List1	NULL	NULL	NULL	NULL	NULL	NULL	NULL	NULL	NULL	1	{/}	0	4	291688	0	{/}	1111
좌우반구com(split BVF)_1	16	1	<?xml version="1.0"?>\n<Clock xmlns:dt="urn:schemas-microsoft-com:datatypes"><Description dt:dt="string">E-Prime Primary Realtime Clock</Description><StartTime><Timestamp dt:dt="int">0</Timestamp><DateUtc dt:dt="string">2020-11-14T01:03:07Z</DateUtc></StartTime><FrequencyChanges><FrequencyChange><Frequency dt:dt="r8">2699980000</Frequency><Timestamp dt:dt="r8">3.23138261623291E+15</Timestamp><Cur…	좌우반구com(split BVF)_1-016-1	60.021	1.0.0.165	1	93443796	Professional	2.0.10.242	2.0.10.353	11-14-2020	2020-11-14 오전 1:03:08	10:03:08	2.0.10.248	17	1	z	숙소	숙	소	1	1	17	NULL	NULL	NULL	NULL	NULL	NULL	KSY2	List1	NULL	NULL	NULL	NULL	NULL	NULL	NULL	NULL	NULL	1	z	0	3	60003	0	z	439
좌우반구com(split BVF)_1	16	1	<?xml version="1.0"?>\n<Clock xmlns:dt="urn:schemas-microsoft-com:datatypes"><Description dt:dt="string">E-Prime Primary Realtime Clock</Description><StartTime><Timestamp dt:dt="int">0</Timestamp><DateUtc dt:dt="string">2020-11-14T01:03:07Z</DateUtc></StartTime><FrequencyChanges><FrequencyChange><Frequency dt:dt="r8">2699980000</Frequency><Timestamp dt:dt="r8">3.23138261623291E+15</Timestamp><Cur…	좌우반구com(split BVF)_1-016-1	60.021	1.0.0.165	1	93443796	Professional	2.0.10.242	2.0.10.353	11-14-2020	2020-11-14 오전 1:03:08	10:03:08	2.0.10.248	13	2	{/}	술감	술	감	70	1	13	NULL	NULL	NULL	NULL	NULL	NULL	KSY2	List1	NULL	NULL	NULL	NULL	NULL	NULL	NULL	NULL	NULL	1	{/}	1	3	49240	0	{/}	539
좌우반구com(split BVF)_1	16	1	<?xml version="1.0"?>\n<Clock xmlns:dt="urn:schemas-microsoft-com:datatypes"><Description dt:dt="string">E-Prime Primary Realtime Clock</Description><StartTime><Timestamp dt:dt="int">0</Timestamp><DateUtc dt:dt="string">2020-11-14T01:03:07Z</DateUtc></StartTime><FrequencyChanges><FrequencyChange><Frequency dt:dt="r8">2699980000</Frequency><Timestamp dt:dt="r8">3.23138261623291E+15</Timestamp><Cur…	좌우반구com(split BVF)_1-016-1	60.021	1.0.0.165	1	93443796	Professional	2.0.10.242	2.0.10.353	11-14-2020	2020-11-14 오전 1:03:08	10:03:08	2.0.10.248	54	2	{/}	스위	스	위	108	1	54	NULL	NULL	NULL	NULL	NULL	NULL	KSY2	List1	NULL	NULL	NULL	NULL	NULL	NULL	NULL	NULL	NULL	1	{/}	1	3	163716	0	{/}	549
좌우반구com(split BVF)_1	16	1	<?xml version="1.0"?>\n<Clock xmlns:dt="urn:schemas-microsoft-com:datatypes"><Description dt:dt="string">E-Prime Primary Realtime Clock</Description><StartTime><Timestamp dt:dt="int">0</Timestamp><DateUtc dt:dt="string">2020-11-14T01:03:07Z</DateUtc></StartTime><FrequencyChanges><FrequencyChange><Frequency dt:dt="r8">2699980000</Frequency><Timestamp dt:dt="r8">3.23138261623291E+15</Timestamp><Cur…	좌우반구com(split BVF)_1-016-1	60.021	1.0.0.165	1	93443796	Professional	2.0.10.242	2.0.10.353	11-14-2020	2020-11-14 오전 1:03:08	10:03:08	2.0.10.248	105	2	{/}	스진	스	진	100	1	105	NULL	NULL	NULL	NULL	NULL	NULL	KSY3	List1	NULL	NULL	NULL	NULL	NULL	NULL	NULL	NULL	NULL	1	{/}	0	4	312414	0	{/}	432
좌우반구com(split BVF)_1	16	1	<?xml version="1.0"?>\n<Clock xmlns:dt="urn:schemas-microsoft-com:datatypes"><Description dt:dt="string">E-Prime Primary Realtime Clock</Description><StartTime><Timestamp dt:dt="int">0</Timestamp><DateUtc dt:dt="string">2020-11-14T01:03:07Z</DateUtc></StartTime><FrequencyChanges><FrequencyChange><Frequency dt:dt="r8">2699980000</Frequency><Timestamp dt:dt="r8">3.23138261623291E+15</Timestamp><Cur…	좌우반구com(split BVF)_1-016-1	60.021	1.0.0.165	1	93443796	Professional	2.0.10.242	2.0.10.353	11-14-2020	2020-11-14 오전 1:03:08	10:03:08	2.0.10.248	171	2	{/}	스향	스	향	NULL	NULL	NULL	132	1	39	NULL	NULL	NULL	KSY2	List2	NULL	NULL	NULL	NULL	NULL	NULL	NULL	NULL	NULL	1	{/}	0	4	505279	0	{/}	668
좌우반구com(split BVF)_1	16	1	<?xml version="1.0"?>\n<Clock xmlns:dt="urn:schemas-microsoft-com:datatypes"><Description dt:dt="string">E-Prime Primary Realtime Clock</Description><StartTime><Timestamp dt:dt="int">0</Timestamp><DateUtc dt:dt="string">2020-11-14T01:03:07Z</DateUtc></StartTime><FrequencyChanges><FrequencyChange><Frequency dt:dt="r8">2699980000</Frequency><Timestamp dt:dt="r8">3.23138261623291E+15</Timestamp><Cur…	좌우반구com(split BVF)_1-016-1	60.021	1.0.0.165	1	93443796	Professional	2.0.10.242	2.0.10.353	11-14-2020	2020-11-14 오전 1:03:08	10:03:08	2.0.10.248	335	2	{/}	습나	습	나	NULL	NULL	NULL	NULL	NULL	NULL	90	1	71	KSY2	List3	NULL	NULL	NULL	NULL	NULL	NULL	NULL	NULL	NULL	1	{/}	0	4	965699	0	{/}	433
좌우반구com(split BVF)_1	16	1	<?xml version="1.0"?>\n<Clock xmlns:dt="urn:schemas-microsoft-com:datatypes"><Description dt:dt="string">E-Prime Primary Realtime Clock</Description><StartTime><Timestamp dt:dt="int">0</Timestamp><DateUtc dt:dt="string">2020-11-14T01:03:07Z</DateUtc></StartTime><FrequencyChanges><FrequencyChange><Frequency dt:dt="r8">2699980000</Frequency><Timestamp dt:dt="r8">3.23138261623291E+15</Timestamp><Cur…	좌우반구com(split BVF)_1-016-1	60.021	1.0.0.165	1	93443796	Professional	2.0.10.242	2.0.10.353	11-14-2020	2020-11-14 오전 1:03:08	10:03:08	2.0.10.248	361	2	{/}	습필	습	필	NULL	NULL	NULL	NULL	NULL	NULL	81	1	97	KSY	List3	0		0	0	1036807	183		0	0	1	{/}	0	3	1036990	0	{/}	716
좌우반구com(split BVF)_1	16	1	<?xml version="1.0"?>\n<Clock xmlns:dt="urn:schemas-microsoft-com:datatypes"><Description dt:dt="string">E-Prime Primary Realtime Clock</Description><StartTime><Timestamp dt:dt="int">0</Timestamp><DateUtc dt:dt="string">2020-11-14T01:03:07Z</DateUtc></StartTime><FrequencyChanges><FrequencyChange><Frequency dt:dt="r8">2699980000</Frequency><Timestamp dt:dt="r8">3.23138261623291E+15</Timestamp><Cur…	좌우반구com(split BVF)_1-016-1	60.021	1.0.0.165	1	93443796	Professional	2.0.10.242	2.0.10.353	11-14-2020	2020-11-14 오전 1:03:08	10:03:08	2.0.10.248	65	1	z	시간	시	간	67	1	65	NULL	NULL	NULL	NULL	NULL	NULL	KSY2	List1	NULL	NULL	NULL	NULL	NULL	NULL	NULL	NULL	NULL	1	z	0	4	196172	0	z	556
좌우반구com(split BVF)_1	16	1	<?xml version="1.0"?>\n<Clock xmlns:dt="urn:schemas-microsoft-com:datatypes"><Description dt:dt="string">E-Prime Primary Realtime Clock</Description><StartTime><Timestamp dt:dt="int">0</Timestamp><DateUtc dt:dt="string">2020-11-14T01:03:07Z</DateUtc></StartTime><FrequencyChanges><FrequencyChange><Frequency dt:dt="r8">2699980000</Frequency><Timestamp dt:dt="r8">3.23138261623291E+15</Timestamp><Cur…	좌우반구com(split BVF)_1-016-1	60.021	1.0.0.165	1	93443796	Professional	2.0.10.242	2.0.10.353	11-14-2020	2020-11-14 오전 1:03:08	10:03:08	2.0.10.248	233	1	z	시기	시	기	NULL	NULL	NULL	109	1	101	NULL	NULL	NULL	KSY2	List2	NULL	NULL	NULL	NULL	NULL	NULL	NULL	NULL	NULL	1	z	0	4	683849	0	z	383
좌우반구com(split BVF)_1	16	1	<?xml version="1.0"?>\n<Clock xmlns:dt="urn:schemas-microsoft-com:datatypes"><Description dt:dt="string">E-Prime Primary Realtime Clock</Description><StartTime><Timestamp dt:dt="int">0</Timestamp><DateUtc dt:dt="string">2020-11-14T01:03:07Z</DateUtc></StartTime><FrequencyChanges><FrequencyChange><Frequency dt:dt="r8">2699980000</Frequency><Timestamp dt:dt="r8">3.23138261623291E+15</Timestamp><Cur…	좌우반구com(split BVF)_1-016-1	60.021	1.0.0.165	1	93443796	Professional	2.0.10.242	2.0.10.353	11-14-2020	2020-11-14 오전 1:03:08	10:03:08	2.0.10.248	40	1	z	시대	시	대	85	1	40	NULL	NULL	NULL	NULL	NULL	NULL	KSY2	List1	NULL	NULL	NULL	NULL	NULL	NULL	NULL	NULL	NULL	1	z	0	3	124497	0	z	528
좌우반구com(split BVF)_1	16	1	<?xml version="1.0"?>\n<Clock xmlns:dt="urn:schemas-microsoft-com:datatypes"><Description dt:dt="string">E-Prime Primary Realtime Clock</Description><StartTime><Timestamp dt:dt="int">0</Timestamp><DateUtc dt:dt="string">2020-11-14T01:03:07Z</DateUtc></StartTime><FrequencyChanges><FrequencyChange><Frequency dt:dt="r8">2699980000</Frequency><Timestamp dt:dt="r8">3.23138261623291E+15</Timestamp><Cur…	좌우반구com(split BVF)_1-016-1	60.021	1.0.0.165	1	93443796	Professional	2.0.10.242	2.0.10.353	11-14-2020	2020-11-14 오전 1:03:08	10:03:08	2.0.10.248	262	1	z	시도	시	도	NULL	NULL	NULL	68	1	130	NULL	NULL	NULL	KSY2	List2	NULL	NULL	NULL	NULL	NULL	NULL	NULL	NULL	NULL	1	z	0	3	764270	0	z	457
좌우반구com(split BVF)_1	16	1	<?xml version="1.0"?>\n<Clock xmlns:dt="urn:schemas-microsoft-com:datatypes"><Description dt:dt="string">E-Prime Primary Realtime Clock</Description><StartTime><Timestamp dt:dt="int">0</Timestamp><DateUtc dt:dt="string">2020-11-14T01:03:07Z</DateUtc></StartTime><FrequencyChanges><FrequencyChange><Frequency dt:dt="r8">2699980000</Frequency><Timestamp dt:dt="r8">3.23138261623291E+15</Timestamp><Cur…	좌우반구com(split BVF)_1-016-1	60.021	1.0.0.165	1	93443796	Professional	2.0.10.242	2.0.10.353	11-14-2020	2020-11-14 오전 1:03:08	10:03:08	2.0.10.248	182	2	{/}	시질	시	질	NULL	NULL	NULL	46	1	50	NULL	NULL	NULL	KSY	List2	0		0	0	538717	183		0	0	1	{/}	0	3	538900	0	{/}	431
좌우반구com(split BVF)_1	16	1	<?xml version="1.0"?>\n<Clock xmlns:dt="urn:schemas-microsoft-com:datatypes"><Description dt:dt="string">E-Prime Primary Realtime Clock</Description><StartTime><Timestamp dt:dt="int">0</Timestamp><DateUtc dt:dt="string">2020-11-14T01:03:07Z</DateUtc></StartTime><FrequencyChanges><FrequencyChange><Frequency dt:dt="r8">2699980000</Frequency><Timestamp dt:dt="r8">3.23138261623291E+15</Timestamp><Cur…	좌우반구com(split BVF)_1-016-1	60.021	1.0.0.165	1	93443796	Professional	2.0.10.242	2.0.10.353	11-14-2020	2020-11-14 오전 1:03:08	10:03:08	2.0.10.248	25	1	z	식비	식	비	14	1	25	NULL	NULL	NULL	NULL	NULL	NULL	KSY2	List1	NULL	NULL	NULL	NULL	NULL	NULL	NULL	NULL	NULL	1	z	0	4	82579	0	z	1039
좌우반구com(split BVF)_1	16	1	<?xml version="1.0"?>\n<Clock xmlns:dt="urn:schemas-microsoft-com:datatypes"><Description dt:dt="string">E-Prime Primary Realtime Clock</Description><StartTime><Timestamp dt:dt="int">0</Timestamp><DateUtc dt:dt="string">2020-11-14T01:03:07Z</DateUtc></StartTime><FrequencyChanges><FrequencyChange><Frequency dt:dt="r8">2699980000</Frequency><Timestamp dt:dt="r8">3.23138261623291E+15</Timestamp><Cur…	좌우반구com(split BVF)_1-016-1	60.021	1.0.0.165	1	93443796	Professional	2.0.10.242	2.0.10.353	11-14-2020	2020-11-14 오전 1:03:08	10:03:08	2.0.10.248	20	2	{/}	식차	식	차	17	1	20	NULL	NULL	NULL	NULL	NULL	NULL	KSY	List1	0		0	-1	68000	184		0	0	0	{/}	0	4	68184	0	z	739
좌우반구com(split BVF)_1	16	1	<?xml version="1.0"?>\n<Clock xmlns:dt="urn:schemas-microsoft-com:datatypes"><Description dt:dt="string">E-Prime Primary Realtime Clock</Description><StartTime><Timestamp dt:dt="int">0</Timestamp><DateUtc dt:dt="string">2020-11-14T01:03:07Z</DateUtc></StartTime><FrequencyChanges><FrequencyChange><Frequency dt:dt="r8">2699980000</Frequency><Timestamp dt:dt="r8">3.23138261623291E+15</Timestamp><Cur…	좌우반구com(split BVF)_1-016-1	60.021	1.0.0.165	1	93443796	Professional	2.0.10.242	2.0.10.353	11-14-2020	2020-11-14 오전 1:03:08	10:03:08	2.0.10.248	235	1	z	식탁	식	탁	NULL	NULL	NULL	52	1	103	NULL	NULL	NULL	KSY2	List2	NULL	NULL	NULL	NULL	NULL	NULL	NULL	NULL	NULL	1	z	0	3	688980	0	z	364
좌우반구com(split BVF)_1	16	1	<?xml version="1.0"?>\n<Clock xmlns:dt="urn:schemas-microsoft-com:datatypes"><Description dt:dt="string">E-Prime Primary Realtime Clock</Description><StartTime><Timestamp dt:dt="int">0</Timestamp><DateUtc dt:dt="string">2020-11-14T01:03:07Z</DateUtc></StartTime><FrequencyChanges><FrequencyChange><Frequency dt:dt="r8">2699980000</Frequency><Timestamp dt:dt="r8">3.23138261623291E+15</Timestamp><Cur…	좌우반구com(split BVF)_1-016-1	60.021	1.0.0.165	1	93443796	Professional	2.0.10.242	2.0.10.353	11-14-2020	2020-11-14 오전 1:03:08	10:03:08	2.0.10.248	128	2	{/}	실락	실	락	84	1	128	NULL	NULL	NULL	NULL	NULL	NULL	KSY	List1	0		0	-1	375958	183		0	0	1	{/}	0	3	376141	0	{/}	488
좌우반구com(split BVF)_1	16	1	<?xml version="1.0"?>\n<Clock xmlns:dt="urn:schemas-microsoft-com:datatypes"><Description dt:dt="string">E-Prime Primary Realtime Clock</Description><StartTime><Timestamp dt:dt="int">0</Timestamp><DateUtc dt:dt="string">2020-11-14T01:03:07Z</DateUtc></StartTime><FrequencyChanges><FrequencyChange><Frequency dt:dt="r8">2699980000</Frequency><Timestamp dt:dt="r8">3.23138261623291E+15</Timestamp><Cur…	좌우반구com(split BVF)_1-016-1	60.021	1.0.0.165	1	93443796	Professional	2.0.10.242	2.0.10.353	11-14-2020	2020-11-14 오전 1:03:08	10:03:08	2.0.10.248	354	2	{/}	실작	실	작	NULL	NULL	NULL	NULL	NULL	NULL	4	1	90	KSY3	List3	NULL	NULL	NULL	NULL	NULL	NULL	NULL	NULL	NULL	0	{/}	0	3	1017980	0	z	495
좌우반구com(split BVF)_1	16	1	<?xml version="1.0"?>\n<Clock xmlns:dt="urn:schemas-microsoft-com:datatypes"><Description dt:dt="string">E-Prime Primary Realtime Clock</Description><StartTime><Timestamp dt:dt="int">0</Timestamp><DateUtc dt:dt="string">2020-11-14T01:03:07Z</DateUtc></StartTime><FrequencyChanges><FrequencyChange><Frequency dt:dt="r8">2699980000</Frequency><Timestamp dt:dt="r8">3.23138261623291E+15</Timestamp><Cur…	좌우반구com(split BVF)_1-016-1	60.021	1.0.0.165	1	93443796	Professional	2.0.10.242	2.0.10.353	11-14-2020	2020-11-14 오전 1:03:08	10:03:08	2.0.10.248	272	1	z	실험	실	험	NULL	NULL	NULL	NULL	NULL	NULL	100	1	8	KSY2	List3	NULL	NULL	NULL	NULL	NULL	NULL	NULL	NULL	NULL	1	z	0	3	794293	0	z	410
좌우반구com(split BVF)_1	16	1	<?xml version="1.0"?>\n<Clock xmlns:dt="urn:schemas-microsoft-com:datatypes"><Description dt:dt="string">E-Prime Primary Realtime Clock</Description><StartTime><Timestamp dt:dt="int">0</Timestamp><DateUtc dt:dt="string">2020-11-14T01:03:07Z</DateUtc></StartTime><FrequencyChanges><FrequencyChange><Frequency dt:dt="r8">2699980000</Frequency><Timestamp dt:dt="r8">3.23138261623291E+15</Timestamp><Cur…	좌우반구com(split BVF)_1-016-1	60.021	1.0.0.165	1	93443796	Professional	2.0.10.242	2.0.10.353	11-14-2020	2020-11-14 오전 1:03:08	10:03:08	2.0.10.248	251	1	z	심복	심	복	NULL	NULL	NULL	124	1	119	NULL	NULL	NULL	KSY2	List2	NULL	NULL	NULL	NULL	NULL	NULL	NULL	NULL	NULL	0	z	0	4	734048	0	{/}	535
좌우반구com(split BVF)_1	16	1	<?xml version="1.0"?>\n<Clock xmlns:dt="urn:schemas-microsoft-com:datatypes"><Description dt:dt="string">E-Prime Primary Realtime Clock</Description><StartTime><Timestamp dt:dt="int">0</Timestamp><DateUtc dt:dt="string">2020-11-14T01:03:07Z</DateUtc></StartTime><FrequencyChanges><FrequencyChange><Frequency dt:dt="r8">2699980000</Frequency><Timestamp dt:dt="r8">3.23138261623291E+15</Timestamp><Cur…	좌우반구com(split BVF)_1-016-1	60.021	1.0.0.165	1	93443796	Professional	2.0.10.242	2.0.10.353	11-14-2020	2020-11-14 오전 1:03:08	10:03:08	2.0.10.248	200	1	z	심신	심	신	NULL	NULL	NULL	69	1	68	NULL	NULL	NULL	KSY2	List2	NULL	NULL	NULL	NULL	NULL	NULL	NULL	NULL	NULL	1	z	0	3	590182	0	z	1628
좌우반구com(split BVF)_1	16	1	<?xml version="1.0"?>\n<Clock xmlns:dt="urn:schemas-microsoft-com:datatypes"><Description dt:dt="string">E-Prime Primary Realtime Clock</Description><StartTime><Timestamp dt:dt="int">0</Timestamp><DateUtc dt:dt="string">2020-11-14T01:03:07Z</DateUtc></StartTime><FrequencyChanges><FrequencyChange><Frequency dt:dt="r8">2699980000</Frequency><Timestamp dt:dt="r8">3.23138261623291E+15</Timestamp><Cur…	좌우반구com(split BVF)_1-016-1	60.021	1.0.0.165	1	93443796	Professional	2.0.10.242	2.0.10.353	11-14-2020	2020-11-14 오전 1:03:08	10:03:08	2.0.10.248	57	2	{/}	압례	압	례	58	1	57	NULL	NULL	NULL	NULL	NULL	NULL	KSY2	List1	NULL	NULL	NULL	NULL	NULL	NULL	NULL	NULL	NULL	0	{/}	0	4	172797	0	z	1172
좌우반구com(split BVF)_1	16	1	<?xml version="1.0"?>\n<Clock xmlns:dt="urn:schemas-microsoft-com:datatypes"><Description dt:dt="string">E-Prime Primary Realtime Clock</Description><StartTime><Timestamp dt:dt="int">0</Timestamp><DateUtc dt:dt="string">2020-11-14T01:03:07Z</DateUtc></StartTime><FrequencyChanges><FrequencyChange><Frequency dt:dt="r8">2699980000</Frequency><Timestamp dt:dt="r8">3.23138261623291E+15</Timestamp><Cur…	좌우반구com(split BVF)_1-016-1	60.021	1.0.0.165	1	93443796	Professional	2.0.10.242	2.0.10.353	11-14-2020	2020-11-14 오전 1:03:08	10:03:08	2.0.10.248	258	1	z	압축	압	축	NULL	NULL	NULL	96	1	126	NULL	NULL	NULL	KSY2	List2	NULL	NULL	NULL	NULL	NULL	NULL	NULL	NULL	NULL	1	z	1	3	753257	0	z	694
좌우반구com(split BVF)_1	16	1	<?xml version="1.0"?>\n<Clock xmlns:dt="urn:schemas-microsoft-com:datatypes"><Description dt:dt="string">E-Prime Primary Realtime Clock</Description><StartTime><Timestamp dt:dt="int">0</Timestamp><DateUtc dt:dt="string">2020-11-14T01:03:07Z</DateUtc></StartTime><FrequencyChanges><FrequencyChange><Frequency dt:dt="r8">2699980000</Frequency><Timestamp dt:dt="r8">3.23138261623291E+15</Timestamp><Cur…	좌우반구com(split BVF)_1-016-1	60.021	1.0.0.165	1	93443796	Professional	2.0.10.242	2.0.10.353	11-14-2020	2020-11-14 오전 1:03:08	10:03:08	2.0.10.248	63	2	{/}	양간	양	간	124	1	63	NULL	NULL	NULL	NULL	NULL	NULL	KSY2	List1	NULL	NULL	NULL	NULL	NULL	NULL	NULL	NULL	NULL	1	{/}	0	3	190657	0	{/}	559
좌우반구com(split BVF)_1	16	1	<?xml version="1.0"?>\n<Clock xmlns:dt="urn:schemas-microsoft-com:datatypes"><Description dt:dt="string">E-Prime Primary Realtime Clock</Description><StartTime><Timestamp dt:dt="int">0</Timestamp><DateUtc dt:dt="string">2020-11-14T01:03:07Z</DateUtc></StartTime><FrequencyChanges><FrequencyChange><Frequency dt:dt="r8">2699980000</Frequency><Timestamp dt:dt="r8">3.23138261623291E+15</Timestamp><Cur…	좌우반구com(split BVF)_1-016-1	60.021	1.0.0.165	1	93443796	Professional	2.0.10.242	2.0.10.353	11-14-2020	2020-11-14 오전 1:03:08	10:03:08	2.0.10.248	144	2	{/}	양급	양	급	NULL	NULL	NULL	95	1	12	NULL	NULL	NULL	KSY	List2	0		0	-1	429389	183		0	0	0	{/}	0	3	429572	0	z	600
좌우반구com(split BVF)_1	16	1	<?xml version="1.0"?>\n<Clock xmlns:dt="urn:schemas-microsoft-com:datatypes"><Description dt:dt="string">E-Prime Primary Realtime Clock</Description><StartTime><Timestamp dt:dt="int">0</Timestamp><DateUtc dt:dt="string">2020-11-14T01:03:07Z</DateUtc></StartTime><FrequencyChanges><FrequencyChange><Frequency dt:dt="r8">2699980000</Frequency><Timestamp dt:dt="r8">3.23138261623291E+15</Timestamp><Cur…	좌우반구com(split BVF)_1-016-1	60.021	1.0.0.165	1	93443796	Professional	2.0.10.242	2.0.10.353	11-14-2020	2020-11-14 오전 1:03:08	10:03:08	2.0.10.248	155	1	z	양념	양	념	NULL	NULL	NULL	12	1	23	NULL	NULL	NULL	KSY2	List2	NULL	NULL	NULL	NULL	NULL	NULL	NULL	NULL	NULL	1	z	0	3	460178	0	z	490
좌우반구com(split BVF)_1	16	1	<?xml version="1.0"?>\n<Clock xmlns:dt="urn:schemas-microsoft-com:datatypes"><Description dt:dt="string">E-Prime Primary Realtime Clock</Description><StartTime><Timestamp dt:dt="int">0</Timestamp><DateUtc dt:dt="string">2020-11-14T01:03:07Z</DateUtc></StartTime><FrequencyChanges><FrequencyChange><Frequency dt:dt="r8">2699980000</Frequency><Timestamp dt:dt="r8">3.23138261623291E+15</Timestamp><Cur…	좌우반구com(split BVF)_1-016-1	60.021	1.0.0.165	1	93443796	Professional	2.0.10.242	2.0.10.353	11-14-2020	2020-11-14 오전 1:03:08	10:03:08	2.0.10.248	311	2	{/}	양최	양	최	NULL	NULL	NULL	NULL	NULL	NULL	79	1	47	KSY2	List3	NULL	NULL	NULL	NULL	NULL	NULL	NULL	NULL	NULL	1	{/}	0	3	900655	0	{/}	550
좌우반구com(split BVF)_1	16	1	<?xml version="1.0"?>\n<Clock xmlns:dt="urn:schemas-microsoft-com:datatypes"><Description dt:dt="string">E-Prime Primary Realtime Clock</Description><StartTime><Timestamp dt:dt="int">0</Timestamp><DateUtc dt:dt="string">2020-11-14T01:03:07Z</DateUtc></StartTime><FrequencyChanges><FrequencyChange><Frequency dt:dt="r8">2699980000</Frequency><Timestamp dt:dt="r8">3.23138261623291E+15</Timestamp><Cur…	좌우반구com(split BVF)_1-016-1	60.021	1.0.0.165	1	93443796	Professional	2.0.10.242	2.0.10.353	11-14-2020	2020-11-14 오전 1:03:08	10:03:08	2.0.10.248	355	1	z	어휘	어	휘	NULL	NULL	NULL	NULL	NULL	NULL	19	1	91	KSY2	List3	NULL	NULL	NULL	NULL	NULL	NULL	NULL	NULL	NULL	1	z	0	3	1020679	0	z	476
좌우반구com(split BVF)_1	16	1	<?xml version="1.0"?>\n<Clock xmlns:dt="urn:schemas-microsoft-com:datatypes"><Description dt:dt="string">E-Prime Primary Realtime Clock</Description><StartTime><Timestamp dt:dt="int">0</Timestamp><DateUtc dt:dt="string">2020-11-14T01:03:07Z</DateUtc></StartTime><FrequencyChanges><FrequencyChange><Frequency dt:dt="r8">2699980000</Frequency><Timestamp dt:dt="r8">3.23138261623291E+15</Timestamp><Cur…	좌우반구com(split BVF)_1-016-1	60.021	1.0.0.165	1	93443796	Professional	2.0.10.242	2.0.10.353	11-14-2020	2020-11-14 오전 1:03:08	10:03:08	2.0.10.248	308	2	{/}	엄도	엄	도	NULL	NULL	NULL	NULL	NULL	NULL	128	1	44	KSY3	List3	NULL	NULL	NULL	NULL	NULL	NULL	NULL	NULL	NULL	1	{/}	0	3	892591	0	{/}	558
좌우반구com(split BVF)_1	16	1	<?xml version="1.0"?>\n<Clock xmlns:dt="urn:schemas-microsoft-com:datatypes"><Description dt:dt="string">E-Prime Primary Realtime Clock</Description><StartTime><Timestamp dt:dt="int">0</Timestamp><DateUtc dt:dt="string">2020-11-14T01:03:07Z</DateUtc></StartTime><FrequencyChanges><FrequencyChange><Frequency dt:dt="r8">2699980000</Frequency><Timestamp dt:dt="r8">3.23138261623291E+15</Timestamp><Cur…	좌우반구com(split BVF)_1-016-1	60.021	1.0.0.165	1	93443796	Professional	2.0.10.242	2.0.10.353	11-14-2020	2020-11-14 오전 1:03:08	10:03:08	2.0.10.248	201	1	z	엄마	엄	마	NULL	NULL	NULL	89	1	69	NULL	NULL	NULL	KSY2	List2	NULL	NULL	NULL	NULL	NULL	NULL	NULL	NULL	NULL	1	z	0	3	594014	0	z	428
좌우반구com(split BVF)_1	16	1	<?xml version="1.0"?>\n<Clock xmlns:dt="urn:schemas-microsoft-com:datatypes"><Description dt:dt="string">E-Prime Primary Realtime Clock</Description><StartTime><Timestamp dt:dt="int">0</Timestamp><DateUtc dt:dt="string">2020-11-14T01:03:07Z</DateUtc></StartTime><FrequencyChanges><FrequencyChange><Frequency dt:dt="r8">2699980000</Frequency><Timestamp dt:dt="r8">3.23138261623291E+15</Timestamp><Cur…	좌우반구com(split BVF)_1-016-1	60.021	1.0.0.165	1	93443796	Professional	2.0.10.242	2.0.10.353	11-14-2020	2020-11-14 오전 1:03:08	10:03:08	2.0.10.248	104	2	{/}	엇압	엇	압	64	1	104	NULL	NULL	NULL	NULL	NULL	NULL	KSY3	List1	NULL	NULL	NULL	NULL	NULL	NULL	NULL	NULL	NULL	1	{/}	1	3	309881	0	{/}	333
좌우반구com(split BVF)_1	16	1	<?xml version="1.0"?>\n<Clock xmlns:dt="urn:schemas-microsoft-com:datatypes"><Description dt:dt="string">E-Prime Primary Realtime Clock</Description><StartTime><Timestamp dt:dt="int">0</Timestamp><DateUtc dt:dt="string">2020-11-14T01:03:07Z</DateUtc></StartTime><FrequencyChanges><FrequencyChange><Frequency dt:dt="r8">2699980000</Frequency><Timestamp dt:dt="r8">3.23138261623291E+15</Timestamp><Cur…	좌우반구com(split BVF)_1-016-1	60.021	1.0.0.165	1	93443796	Professional	2.0.10.242	2.0.10.353	11-14-2020	2020-11-14 오전 1:03:08	10:03:08	2.0.10.248	287	2	{/}	여별	여	별	NULL	NULL	NULL	NULL	NULL	NULL	117	1	23	KSY3	List3	NULL	NULL	NULL	NULL	NULL	NULL	NULL	NULL	NULL	0	{/}	0	3	834612	0	z	586
좌우반구com(split BVF)_1	16	1	<?xml version="1.0"?>\n<Clock xmlns:dt="urn:schemas-microsoft-com:datatypes"><Description dt:dt="string">E-Prime Primary Realtime Clock</Description><StartTime><Timestamp dt:dt="int">0</Timestamp><DateUtc dt:dt="string">2020-11-14T01:03:07Z</DateUtc></StartTime><FrequencyChanges><FrequencyChange><Frequency dt:dt="r8">2699980000</Frequency><Timestamp dt:dt="r8">3.23138261623291E+15</Timestamp><Cur…	좌우반구com(split BVF)_1-016-1	60.021	1.0.0.165	1	93443796	Professional	2.0.10.242	2.0.10.353	11-14-2020	2020-11-14 오전 1:03:08	10:03:08	2.0.10.248	133	2	{/}	여본	여	본	NULL	NULL	NULL	32	1	1	NULL	NULL	NULL	KSY	List2	0		0	0	397434	183		0	0	0	{/}	0	3	397617	0	z	940
좌우반구com(split BVF)_1	16	1	<?xml version="1.0"?>\n<Clock xmlns:dt="urn:schemas-microsoft-com:datatypes"><Description dt:dt="string">E-Prime Primary Realtime Clock</Description><StartTime><Timestamp dt:dt="int">0</Timestamp><DateUtc dt:dt="string">2020-11-14T01:03:07Z</DateUtc></StartTime><FrequencyChanges><FrequencyChange><Frequency dt:dt="r8">2699980000</Frequency><Timestamp dt:dt="r8">3.23138261623291E+15</Timestamp><Cur…	좌우반구com(split BVF)_1-016-1	60.021	1.0.0.165	1	93443796	Professional	2.0.10.242	2.0.10.353	11-14-2020	2020-11-14 오전 1:03:08	10:03:08	2.0.10.248	152	1	z	여생	여	생	NULL	NULL	NULL	118	1	20	NULL	NULL	NULL	KSY2	List2	NULL	NULL	NULL	NULL	NULL	NULL	NULL	NULL	NULL	1	z	0	3	451781	0	z	479
좌우반구com(split BVF)_1	16	1	<?xml version="1.0"?>\n<Clock xmlns:dt="urn:schemas-microsoft-com:datatypes"><Description dt:dt="string">E-Prime Primary Realtime Clock</Description><StartTime><Timestamp dt:dt="int">0</Timestamp><DateUtc dt:dt="string">2020-11-14T01:03:07Z</DateUtc></StartTime><FrequencyChanges><FrequencyChange><Frequency dt:dt="r8">2699980000</Frequency><Timestamp dt:dt="r8">3.23138261623291E+15</Timestamp><Cur…	좌우반구com(split BVF)_1-016-1	60.021	1.0.0.165	1	93443796	Professional	2.0.10.242	2.0.10.353	11-14-2020	2020-11-14 오전 1:03:08	10:03:08	2.0.10.248	321	2	{/}	열례	열	례	NULL	NULL	NULL	NULL	NULL	NULL	68	1	57	KSY	List3	0		0	-1	927279	183		0	0	1	{/}	0	3	927462	0	{/}	422
좌우반구com(split BVF)_1	16	1	<?xml version="1.0"?>\n<Clock xmlns:dt="urn:schemas-microsoft-com:datatypes"><Description dt:dt="string">E-Prime Primary Realtime Clock</Description><StartTime><Timestamp dt:dt="int">0</Timestamp><DateUtc dt:dt="string">2020-11-14T01:03:07Z</DateUtc></StartTime><FrequencyChanges><FrequencyChange><Frequency dt:dt="r8">2699980000</Frequency><Timestamp dt:dt="r8">3.23138261623291E+15</Timestamp><Cur…	좌우반구com(split BVF)_1-016-1	60.021	1.0.0.165	1	93443796	Professional	2.0.10.242	2.0.10.353	11-14-2020	2020-11-14 오전 1:03:08	10:03:08	2.0.10.248	384	2	{/}	열박	열	박	NULL	NULL	NULL	NULL	NULL	NULL	20	1	120	KSY	List3	0		0	-1	1102017	183		0	0	1	{/}	1	3	1102200	0	{/}	433
좌우반구com(split BVF)_1	16	1	<?xml version="1.0"?>\n<Clock xmlns:dt="urn:schemas-microsoft-com:datatypes"><Description dt:dt="string">E-Prime Primary Realtime Clock</Description><StartTime><Timestamp dt:dt="int">0</Timestamp><DateUtc dt:dt="string">2020-11-14T01:03:07Z</DateUtc></StartTime><FrequencyChanges><FrequencyChange><Frequency dt:dt="r8">2699980000</Frequency><Timestamp dt:dt="r8">3.23138261623291E+15</Timestamp><Cur…	좌우반구com(split BVF)_1-016-1	60.021	1.0.0.165	1	93443796	Professional	2.0.10.242	2.0.10.353	11-14-2020	2020-11-14 오전 1:03:08	10:03:08	2.0.10.248	61	2	{/}	열응	열	응	96	1	61	NULL	NULL	NULL	NULL	NULL	NULL	KSY2	List1	NULL	NULL	NULL	NULL	NULL	NULL	NULL	NULL	NULL	1	{/}	0	3	184959	0	{/}	634
좌우반구com(split BVF)_1	16	1	<?xml version="1.0"?>\n<Clock xmlns:dt="urn:schemas-microsoft-com:datatypes"><Description dt:dt="string">E-Prime Primary Realtime Clock</Description><StartTime><Timestamp dt:dt="int">0</Timestamp><DateUtc dt:dt="string">2020-11-14T01:03:07Z</DateUtc></StartTime><FrequencyChanges><FrequencyChange><Frequency dt:dt="r8">2699980000</Frequency><Timestamp dt:dt="r8">3.23138261623291E+15</Timestamp><Cur…	좌우반구com(split BVF)_1-016-1	60.021	1.0.0.165	1	93443796	Professional	2.0.10.242	2.0.10.353	11-14-2020	2020-11-14 오전 1:03:08	10:03:08	2.0.10.248	320	1	z	열정	열	정	NULL	NULL	NULL	NULL	NULL	NULL	46	1	56	KSY2	List3	NULL	NULL	NULL	NULL	NULL	NULL	NULL	NULL	NULL	1	z	1	3	924846	0	z	406
좌우반구com(split BVF)_1	16	1	<?xml version="1.0"?>\n<Clock xmlns:dt="urn:schemas-microsoft-com:datatypes"><Description dt:dt="string">E-Prime Primary Realtime Clock</Description><StartTime><Timestamp dt:dt="int">0</Timestamp><DateUtc dt:dt="string">2020-11-14T01:03:07Z</DateUtc></StartTime><FrequencyChanges><FrequencyChange><Frequency dt:dt="r8">2699980000</Frequency><Timestamp dt:dt="r8">3.23138261623291E+15</Timestamp><Cur…	좌우반구com(split BVF)_1-016-1	60.021	1.0.0.165	1	93443796	Professional	2.0.10.242	2.0.10.353	11-14-2020	2020-11-14 오전 1:03:08	10:03:08	2.0.10.248	274	1	z	오류	오	류	NULL	NULL	NULL	NULL	NULL	NULL	95	1	10	KSY2	List3	NULL	NULL	NULL	NULL	NULL	NULL	NULL	NULL	NULL	1	z	0	3	799574	0	z	440
좌우반구com(split BVF)_1	16	1	<?xml version="1.0"?>\n<Clock xmlns:dt="urn:schemas-microsoft-com:datatypes"><Description dt:dt="string">E-Prime Primary Realtime Clock</Description><StartTime><Timestamp dt:dt="int">0</Timestamp><DateUtc dt:dt="string">2020-11-14T01:03:07Z</DateUtc></StartTime><FrequencyChanges><FrequencyChange><Frequency dt:dt="r8">2699980000</Frequency><Timestamp dt:dt="r8">3.23138261623291E+15</Timestamp><Cur…	좌우반구com(split BVF)_1-016-1	60.021	1.0.0.165	1	93443796	Professional	2.0.10.242	2.0.10.353	11-14-2020	2020-11-14 오전 1:03:08	10:03:08	2.0.10.248	334	1	z	오해	오	해	NULL	NULL	NULL	NULL	NULL	NULL	17	1	70	KSY2	List3	NULL	NULL	NULL	NULL	NULL	NULL	NULL	NULL	NULL	1	z	0	3	963016	0	z	476
좌우반구com(split BVF)_1	16	1	<?xml version="1.0"?>\n<Clock xmlns:dt="urn:schemas-microsoft-com:datatypes"><Description dt:dt="string">E-Prime Primary Realtime Clock</Description><StartTime><Timestamp dt:dt="int">0</Timestamp><DateUtc dt:dt="string">2020-11-14T01:03:07Z</DateUtc></StartTime><FrequencyChanges><FrequencyChange><Frequency dt:dt="r8">2699980000</Frequency><Timestamp dt:dt="r8">3.23138261623291E+15</Timestamp><Cur…	좌우반구com(split BVF)_1-016-1	60.021	1.0.0.165	1	93443796	Professional	2.0.10.242	2.0.10.353	11-14-2020	2020-11-14 오전 1:03:08	10:03:08	2.0.10.248	149	2	{/}	외보	외	보	NULL	NULL	NULL	105	1	17	NULL	NULL	NULL	KSY2	List2	NULL	NULL	NULL	NULL	NULL	NULL	NULL	NULL	NULL	1	{/}	0	3	443267	0	{/}	521
좌우반구com(split BVF)_1	16	1	<?xml version="1.0"?>\n<Clock xmlns:dt="urn:schemas-microsoft-com:datatypes"><Description dt:dt="string">E-Prime Primary Realtime Clock</Description><StartTime><Timestamp dt:dt="int">0</Timestamp><DateUtc dt:dt="string">2020-11-14T01:03:07Z</DateUtc></StartTime><FrequencyChanges><FrequencyChange><Frequency dt:dt="r8">2699980000</Frequency><Timestamp dt:dt="r8">3.23138261623291E+15</Timestamp><Cur…	좌우반구com(split BVF)_1-016-1	60.021	1.0.0.165	1	93443796	Professional	2.0.10.242	2.0.10.353	11-14-2020	2020-11-14 오전 1:03:08	10:03:08	2.0.10.248	219	1	z	외부	외	부	NULL	NULL	NULL	85	1	87	NULL	NULL	NULL	KSY2	List2	NULL	NULL	NULL	NULL	NULL	NULL	NULL	NULL	NULL	1	z	1	3	643196	0	z	1093
좌우반구com(split BVF)_1	16	1	<?xml version="1.0"?>\n<Clock xmlns:dt="urn:schemas-microsoft-com:datatypes"><Description dt:dt="string">E-Prime Primary Realtime Clock</Description><StartTime><Timestamp dt:dt="int">0</Timestamp><DateUtc dt:dt="string">2020-11-14T01:03:07Z</DateUtc></StartTime><FrequencyChanges><FrequencyChange><Frequency dt:dt="r8">2699980000</Frequency><Timestamp dt:dt="r8">3.23138261623291E+15</Timestamp><Cur…	좌우반구com(split BVF)_1-016-1	60.021	1.0.0.165	1	93443796	Professional	2.0.10.242	2.0.10.353	11-14-2020	2020-11-14 오전 1:03:08	10:03:08	2.0.10.248	197	2	{/}	요명	요	명	NULL	NULL	NULL	53	1	65	NULL	NULL	NULL	KSY3	List2	NULL	NULL	NULL	NULL	NULL	NULL	NULL	NULL	NULL	1	{/}	0	3	581635	0	{/}	1015
좌우반구com(split BVF)_1	16	1	<?xml version="1.0"?>\n<Clock xmlns:dt="urn:schemas-microsoft-com:datatypes"><Description dt:dt="string">E-Prime Primary Realtime Clock</Description><StartTime><Timestamp dt:dt="int">0</Timestamp><DateUtc dt:dt="string">2020-11-14T01:03:07Z</DateUtc></StartTime><FrequencyChanges><FrequencyChange><Frequency dt:dt="r8">2699980000</Frequency><Timestamp dt:dt="r8">3.23138261623291E+15</Timestamp><Cur…	좌우반구com(split BVF)_1-016-1	60.021	1.0.0.165	1	93443796	Professional	2.0.10.242	2.0.10.353	11-14-2020	2020-11-14 오전 1:03:08	10:03:08	2.0.10.248	111	1	z	요소	요	소	112	1	111	NULL	NULL	NULL	NULL	NULL	NULL	KSY2	List1	NULL	NULL	NULL	NULL	NULL	NULL	NULL	NULL	NULL	1	z	0	3	328908	0	z	538
좌우반구com(split BVF)_1	16	1	<?xml version="1.0"?>\n<Clock xmlns:dt="urn:schemas-microsoft-com:datatypes"><Description dt:dt="string">E-Prime Primary Realtime Clock</Description><StartTime><Timestamp dt:dt="int">0</Timestamp><DateUtc dt:dt="string">2020-11-14T01:03:07Z</DateUtc></StartTime><FrequencyChanges><FrequencyChange><Frequency dt:dt="r8">2699980000</Frequency><Timestamp dt:dt="r8">3.23138261623291E+15</Timestamp><Cur…	좌우반구com(split BVF)_1-016-1	60.021	1.0.0.165	1	93443796	Professional	2.0.10.242	2.0.10.353	11-14-2020	2020-11-14 오전 1:03:08	10:03:08	2.0.10.248	315	1	z	요청	요	청	NULL	NULL	NULL	NULL	NULL	NULL	56	1	51	KSY2	List3	NULL	NULL	NULL	NULL	NULL	NULL	NULL	NULL	NULL	1	z	0	3	911768	0	z	388
좌우반구com(split BVF)_1	16	1	<?xml version="1.0"?>\n<Clock xmlns:dt="urn:schemas-microsoft-com:datatypes"><Description dt:dt="string">E-Prime Primary Realtime Clock</Description><StartTime><Timestamp dt:dt="int">0</Timestamp><DateUtc dt:dt="string">2020-11-14T01:03:07Z</DateUtc></StartTime><FrequencyChanges><FrequencyChange><Frequency dt:dt="r8">2699980000</Frequency><Timestamp dt:dt="r8">3.23138261623291E+15</Timestamp><Cur…	좌우반구com(split BVF)_1-016-1	60.021	1.0.0.165	1	93443796	Professional	2.0.10.242	2.0.10.353	11-14-2020	2020-11-14 오전 1:03:08	10:03:08	2.0.10.248	228	2	{/}	용스	용	스	NULL	NULL	NULL	19	1	96	NULL	NULL	NULL	KSY3	List2	NULL	NULL	NULL	NULL	NULL	NULL	NULL	NULL	NULL	1	{/}	1	3	670503	0	{/}	394
좌우반구com(split BVF)_1	16	1	<?xml version="1.0"?>\n<Clock xmlns:dt="urn:schemas-microsoft-com:datatypes"><Description dt:dt="string">E-Prime Primary Realtime Clock</Description><StartTime><Timestamp dt:dt="int">0</Timestamp><DateUtc dt:dt="string">2020-11-14T01:03:07Z</DateUtc></StartTime><FrequencyChanges><FrequencyChange><Frequency dt:dt="r8">2699980000</Frequency><Timestamp dt:dt="r8">3.23138261623291E+15</Timestamp><Cur…	좌우반구com(split BVF)_1-016-1	60.021	1.0.0.165	1	93443796	Professional	2.0.10.242	2.0.10.353	11-14-2020	2020-11-14 오전 1:03:08	10:03:08	2.0.10.248	174	1	z	용어	용	어	NULL	NULL	NULL	48	1	42	NULL	NULL	NULL	KSY2	List2	NULL	NULL	NULL	NULL	NULL	NULL	NULL	NULL	NULL	1	z	0	4	513776	0	z	947
좌우반구com(split BVF)_1	16	1	<?xml version="1.0"?>\n<Clock xmlns:dt="urn:schemas-microsoft-com:datatypes"><Description dt:dt="string">E-Prime Primary Realtime Clock</Description><StartTime><Timestamp dt:dt="int">0</Timestamp><DateUtc dt:dt="string">2020-11-14T01:03:07Z</DateUtc></StartTime><FrequencyChanges><FrequencyChange><Frequency dt:dt="r8">2699980000</Frequency><Timestamp dt:dt="r8">3.23138261623291E+15</Timestamp><Cur…	좌우반구com(split BVF)_1-016-1	60.021	1.0.0.165	1	93443796	Professional	2.0.10.242	2.0.10.353	11-14-2020	2020-11-14 오전 1:03:08	10:03:08	2.0.10.248	24	1	z	우려	우	려	87	1	24	NULL	NULL	NULL	NULL	NULL	NULL	KSY2	List1	NULL	NULL	NULL	NULL	NULL	NULL	NULL	NULL	NULL	1	z	0	3	79846	0	z	532
좌우반구com(split BVF)_1	16	1	<?xml version="1.0"?>\n<Clock xmlns:dt="urn:schemas-microsoft-com:datatypes"><Description dt:dt="string">E-Prime Primary Realtime Clock</Description><StartTime><Timestamp dt:dt="int">0</Timestamp><DateUtc dt:dt="string">2020-11-14T01:03:07Z</DateUtc></StartTime><FrequencyChanges><FrequencyChange><Frequency dt:dt="r8">2699980000</Frequency><Timestamp dt:dt="r8">3.23138261623291E+15</Timestamp><Cur…	좌우반구com(split BVF)_1-016-1	60.021	1.0.0.165	1	93443796	Professional	2.0.10.242	2.0.10.353	11-14-2020	2020-11-14 오전 1:03:08	10:03:08	2.0.10.248	207	2	{/}	운국	운	국	NULL	NULL	NULL	50	1	75	NULL	NULL	NULL	KSY3	List2	NULL	NULL	NULL	NULL	NULL	NULL	NULL	NULL	NULL	1	{/}	0	3	610358	0	{/}	571
좌우반구com(split BVF)_1	16	1	<?xml version="1.0"?>\n<Clock xmlns:dt="urn:schemas-microsoft-com:datatypes"><Description dt:dt="string">E-Prime Primary Realtime Clock</Description><StartTime><Timestamp dt:dt="int">0</Timestamp><DateUtc dt:dt="string">2020-11-14T01:03:07Z</DateUtc></StartTime><FrequencyChanges><FrequencyChange><Frequency dt:dt="r8">2699980000</Frequency><Timestamp dt:dt="r8">3.23138261623291E+15</Timestamp><Cur…	좌우반구com(split BVF)_1-016-1	60.021	1.0.0.165	1	93443796	Professional	2.0.10.242	2.0.10.353	11-14-2020	2020-11-14 오전 1:03:08	10:03:08	2.0.10.248	151	2	{/}	운속	운	속	NULL	NULL	NULL	42	1	19	NULL	NULL	NULL	KSY	List2	0		0	-1	448932	183		0	0	1	{/}	0	3	449115	0	{/}	457
좌우반구com(split BVF)_1	16	1	<?xml version="1.0"?>\n<Clock xmlns:dt="urn:schemas-microsoft-com:datatypes"><Description dt:dt="string">E-Prime Primary Realtime Clock</Description><StartTime><Timestamp dt:dt="int">0</Timestamp><DateUtc dt:dt="string">2020-11-14T01:03:07Z</DateUtc></StartTime><FrequencyChanges><FrequencyChange><Frequency dt:dt="r8">2699980000</Frequency><Timestamp dt:dt="r8">3.23138261623291E+15</Timestamp><Cur…	좌우반구com(split BVF)_1-016-1	60.021	1.0.0.165	1	93443796	Professional	2.0.10.242	2.0.10.353	11-14-2020	2020-11-14 오전 1:03:08	10:03:08	2.0.10.248	305	1	z	원리	원	리	NULL	NULL	NULL	NULL	NULL	NULL	92	1	41	KSY2	List3	NULL	NULL	NULL	NULL	NULL	NULL	NULL	NULL	NULL	1	z	0	3	884444	0	z	665
좌우반구com(split BVF)_1	16	1	<?xml version="1.0"?>\n<Clock xmlns:dt="urn:schemas-microsoft-com:datatypes"><Description dt:dt="string">E-Prime Primary Realtime Clock</Description><StartTime><Timestamp dt:dt="int">0</Timestamp><DateUtc dt:dt="string">2020-11-14T01:03:07Z</DateUtc></StartTime><FrequencyChanges><FrequencyChange><Frequency dt:dt="r8">2699980000</Frequency><Timestamp dt:dt="r8">3.23138261623291E+15</Timestamp><Cur…	좌우반구com(split BVF)_1-016-1	60.021	1.0.0.165	1	93443796	Professional	2.0.10.242	2.0.10.353	11-14-2020	2020-11-14 오전 1:03:08	10:03:08	2.0.10.248	370	1	z	원인	원	인	NULL	NULL	NULL	NULL	NULL	NULL	26	1	106	KSY2	List3	NULL	NULL	NULL	NULL	NULL	NULL	NULL	NULL	NULL	1	z	0	3	1062914	0	z	568
좌우반구com(split BVF)_1	16	1	<?xml version="1.0"?>\n<Clock xmlns:dt="urn:schemas-microsoft-com:datatypes"><Description dt:dt="string">E-Prime Primary Realtime Clock</Description><StartTime><Timestamp dt:dt="int">0</Timestamp><DateUtc dt:dt="string">2020-11-14T01:03:07Z</DateUtc></StartTime><FrequencyChanges><FrequencyChange><Frequency dt:dt="r8">2699980000</Frequency><Timestamp dt:dt="r8">3.23138261623291E+15</Timestamp><Cur…	좌우반구com(split BVF)_1-016-1	60.021	1.0.0.165	1	93443796	Professional	2.0.10.242	2.0.10.353	11-14-2020	2020-11-14 오전 1:03:08	10:03:08	2.0.10.248	362	1	z	원장	원	장	NULL	NULL	NULL	NULL	NULL	NULL	14	1	98	KSY2	List3	NULL	NULL	NULL	NULL	NULL	NULL	NULL	NULL	NULL	1	z	0	4	1039906	0	z	848
좌우반구com(split BVF)_1	16	1	<?xml version="1.0"?>\n<Clock xmlns:dt="urn:schemas-microsoft-com:datatypes"><Description dt:dt="string">E-Prime Primary Realtime Clock</Description><StartTime><Timestamp dt:dt="int">0</Timestamp><DateUtc dt:dt="string">2020-11-14T01:03:07Z</DateUtc></StartTime><FrequencyChanges><FrequencyChange><Frequency dt:dt="r8">2699980000</Frequency><Timestamp dt:dt="r8">3.23138261623291E+15</Timestamp><Cur…	좌우반구com(split BVF)_1-016-1	60.021	1.0.0.165	1	93443796	Professional	2.0.10.242	2.0.10.353	11-14-2020	2020-11-14 오전 1:03:08	10:03:08	2.0.10.248	107	2	{/}	원착	원	착	132	1	107	NULL	NULL	NULL	NULL	NULL	NULL	KSY2	List1	NULL	NULL	NULL	NULL	NULL	NULL	NULL	NULL	NULL	1	{/}	0	3	317545	0	{/}	677
좌우반구com(split BVF)_1	16	1	<?xml version="1.0"?>\n<Clock xmlns:dt="urn:schemas-microsoft-com:datatypes"><Description dt:dt="string">E-Prime Primary Realtime Clock</Description><StartTime><Timestamp dt:dt="int">0</Timestamp><DateUtc dt:dt="string">2020-11-14T01:03:07Z</DateUtc></StartTime><FrequencyChanges><FrequencyChange><Frequency dt:dt="r8">2699980000</Frequency><Timestamp dt:dt="r8">3.23138261623291E+15</Timestamp><Cur…	좌우반구com(split BVF)_1-016-1	60.021	1.0.0.165	1	93443796	Professional	2.0.10.242	2.0.10.353	11-14-2020	2020-11-14 오전 1:03:08	10:03:08	2.0.10.248	6	1	z	원형	원	형	28	1	6	NULL	NULL	NULL	NULL	NULL	NULL	KSY2	List1	NULL	NULL	NULL	NULL	NULL	NULL	NULL	NULL	NULL	1	z	0	3	29797	0	z	694
좌우반구com(split BVF)_1	16	1	<?xml version="1.0"?>\n<Clock xmlns:dt="urn:schemas-microsoft-com:datatypes"><Description dt:dt="string">E-Prime Primary Realtime Clock</Description><StartTime><Timestamp dt:dt="int">0</Timestamp><DateUtc dt:dt="string">2020-11-14T01:03:07Z</DateUtc></StartTime><FrequencyChanges><FrequencyChange><Frequency dt:dt="r8">2699980000</Frequency><Timestamp dt:dt="r8">3.23138261623291E+15</Timestamp><Cur…	좌우반구com(split BVF)_1-016-1	60.021	1.0.0.165	1	93443796	Professional	2.0.10.242	2.0.10.353	11-14-2020	2020-11-14 오전 1:03:08	10:03:08	2.0.10.248	231	2	{/}	위절	위	절	NULL	NULL	NULL	111	1	99	NULL	NULL	NULL	KSY2	List2	NULL	NULL	NULL	NULL	NULL	NULL	NULL	NULL	NULL	1	{/}	0	3	678517	0	{/}	531
좌우반구com(split BVF)_1	16	1	<?xml version="1.0"?>\n<Clock xmlns:dt="urn:schemas-microsoft-com:datatypes"><Description dt:dt="string">E-Prime Primary Realtime Clock</Description><StartTime><Timestamp dt:dt="int">0</Timestamp><DateUtc dt:dt="string">2020-11-14T01:03:07Z</DateUtc></StartTime><FrequencyChanges><FrequencyChange><Frequency dt:dt="r8">2699980000</Frequency><Timestamp dt:dt="r8">3.23138261623291E+15</Timestamp><Cur…	좌우반구com(split BVF)_1-016-1	60.021	1.0.0.165	1	93443796	Professional	2.0.10.242	2.0.10.353	11-14-2020	2020-11-14 오전 1:03:08	10:03:08	2.0.10.248	142	1	z	유형	유	형	NULL	NULL	NULL	123	1	10	NULL	NULL	NULL	KSY2	List2	NULL	NULL	NULL	NULL	NULL	NULL	NULL	NULL	NULL	1	z	0	4	424141	0	z	432
좌우반구com(split BVF)_1	16	1	<?xml version="1.0"?>\n<Clock xmlns:dt="urn:schemas-microsoft-com:datatypes"><Description dt:dt="string">E-Prime Primary Realtime Clock</Description><StartTime><Timestamp dt:dt="int">0</Timestamp><DateUtc dt:dt="string">2020-11-14T01:03:07Z</DateUtc></StartTime><FrequencyChanges><FrequencyChange><Frequency dt:dt="r8">2699980000</Frequency><Timestamp dt:dt="r8">3.23138261623291E+15</Timestamp><Cur…	좌우반구com(split BVF)_1-016-1	60.021	1.0.0.165	1	93443796	Professional	2.0.10.242	2.0.10.353	11-14-2020	2020-11-14 오전 1:03:08	10:03:08	2.0.10.248	80	1	z	음식	음	식	37	1	80	NULL	NULL	NULL	NULL	NULL	NULL	KSY2	List1	NULL	NULL	NULL	NULL	NULL	NULL	NULL	NULL	NULL	1	z	0	3	238273	0	z	471
좌우반구com(split BVF)_1	16	1	<?xml version="1.0"?>\n<Clock xmlns:dt="urn:schemas-microsoft-com:datatypes"><Description dt:dt="string">E-Prime Primary Realtime Clock</Description><StartTime><Timestamp dt:dt="int">0</Timestamp><DateUtc dt:dt="string">2020-11-14T01:03:07Z</DateUtc></StartTime><FrequencyChanges><FrequencyChange><Frequency dt:dt="r8">2699980000</Frequency><Timestamp dt:dt="r8">3.23138261623291E+15</Timestamp><Cur…	좌우반구com(split BVF)_1-016-1	60.021	1.0.0.165	1	93443796	Professional	2.0.10.242	2.0.10.353	11-14-2020	2020-11-14 오전 1:03:08	10:03:08	2.0.10.248	356	2	{/}	음안	음	안	NULL	NULL	NULL	NULL	NULL	NULL	85	1	92	KSY	List3	0		0	-1	1023178	184		0	0	1	{/}	0	4	1023362	0	{/}	521
좌우반구com(split BVF)_1	16	1	<?xml version="1.0"?>\n<Clock xmlns:dt="urn:schemas-microsoft-com:datatypes"><Description dt:dt="string">E-Prime Primary Realtime Clock</Description><StartTime><Timestamp dt:dt="int">0</Timestamp><DateUtc dt:dt="string">2020-11-14T01:03:07Z</DateUtc></StartTime><FrequencyChanges><FrequencyChange><Frequency dt:dt="r8">2699980000</Frequency><Timestamp dt:dt="r8">3.23138261623291E+15</Timestamp><Cur…	좌우반구com(split BVF)_1-016-1	60.021	1.0.0.165	1	93443796	Professional	2.0.10.242	2.0.10.353	11-14-2020	2020-11-14 오전 1:03:08	10:03:08	2.0.10.248	150	2	{/}	응어	응	어	NULL	NULL	NULL	102	1	18	NULL	NULL	NULL	KSY3	List2	NULL	NULL	NULL	NULL	NULL	NULL	NULL	NULL	NULL	0	{/}	0	3	445983	0	z	933
좌우반구com(split BVF)_1	16	1	<?xml version="1.0"?>\n<Clock xmlns:dt="urn:schemas-microsoft-com:datatypes"><Description dt:dt="string">E-Prime Primary Realtime Clock</Description><StartTime><Timestamp dt:dt="int">0</Timestamp><DateUtc dt:dt="string">2020-11-14T01:03:07Z</DateUtc></StartTime><FrequencyChanges><FrequencyChange><Frequency dt:dt="r8">2699980000</Frequency><Timestamp dt:dt="r8">3.23138261623291E+15</Timestamp><Cur…	좌우반구com(split BVF)_1-016-1	60.021	1.0.0.165	1	93443796	Professional	2.0.10.242	2.0.10.353	11-14-2020	2020-11-14 오전 1:03:08	10:03:08	2.0.10.248	293	2	{/}	의마	의	마	NULL	NULL	NULL	NULL	NULL	NULL	53	1	29	KSY3	List3	NULL	NULL	NULL	NULL	NULL	NULL	NULL	NULL	NULL	1	{/}	0	4	850923	0	{/}	602
좌우반구com(split BVF)_1	16	1	<?xml version="1.0"?>\n<Clock xmlns:dt="urn:schemas-microsoft-com:datatypes"><Description dt:dt="string">E-Prime Primary Realtime Clock</Description><StartTime><Timestamp dt:dt="int">0</Timestamp><DateUtc dt:dt="string">2020-11-14T01:03:07Z</DateUtc></StartTime><FrequencyChanges><FrequencyChange><Frequency dt:dt="r8">2699980000</Frequency><Timestamp dt:dt="r8">3.23138261623291E+15</Timestamp><Cur…	좌우반구com(split BVF)_1-016-1	60.021	1.0.0.165	1	93443796	Professional	2.0.10.242	2.0.10.353	11-14-2020	2020-11-14 오전 1:03:08	10:03:08	2.0.10.248	325	1	z	의미	의	미	NULL	NULL	NULL	NULL	NULL	NULL	21	1	61	KSY2	List3	NULL	NULL	NULL	NULL	NULL	NULL	NULL	NULL	NULL	1	z	1	3	938108	0	z	376
좌우반구com(split BVF)_1	16	1	<?xml version="1.0"?>\n<Clock xmlns:dt="urn:schemas-microsoft-com:datatypes"><Description dt:dt="string">E-Prime Primary Realtime Clock</Description><StartTime><Timestamp dt:dt="int">0</Timestamp><DateUtc dt:dt="string">2020-11-14T01:03:07Z</DateUtc></StartTime><FrequencyChanges><FrequencyChange><Frequency dt:dt="r8">2699980000</Frequency><Timestamp dt:dt="r8">3.23138261623291E+15</Timestamp><Cur…	좌우반구com(split BVF)_1-016-1	60.021	1.0.0.165	1	93443796	Professional	2.0.10.242	2.0.10.353	11-14-2020	2020-11-14 오전 1:03:08	10:03:08	2.0.10.248	191	2	{/}	의필	의	필	NULL	NULL	NULL	64	1	59	NULL	NULL	NULL	KSY	List2	0		0	0	564308	183		0	0	1	{/}	0	3	564491	0	{/}	423
좌우반구com(split BVF)_1	16	1	<?xml version="1.0"?>\n<Clock xmlns:dt="urn:schemas-microsoft-com:datatypes"><Description dt:dt="string">E-Prime Primary Realtime Clock</Description><StartTime><Timestamp dt:dt="int">0</Timestamp><DateUtc dt:dt="string">2020-11-14T01:03:07Z</DateUtc></StartTime><FrequencyChanges><FrequencyChange><Frequency dt:dt="r8">2699980000</Frequency><Timestamp dt:dt="r8">3.23138261623291E+15</Timestamp><Cur…	좌우반구com(split BVF)_1-016-1	60.021	1.0.0.165	1	93443796	Professional	2.0.10.242	2.0.10.353	11-14-2020	2020-11-14 오전 1:03:08	10:03:08	2.0.10.248	49	2	{/}	이느	이	느	97	1	49	NULL	NULL	NULL	NULL	NULL	NULL	KSY3	List1	NULL	NULL	NULL	NULL	NULL	NULL	NULL	NULL	NULL	0	{/}	0	3	149605	0	z	468
좌우반구com(split BVF)_1	16	1	<?xml version="1.0"?>\n<Clock xmlns:dt="urn:schemas-microsoft-com:datatypes"><Description dt:dt="string">E-Prime Primary Realtime Clock</Description><StartTime><Timestamp dt:dt="int">0</Timestamp><DateUtc dt:dt="string">2020-11-14T01:03:07Z</DateUtc></StartTime><FrequencyChanges><FrequencyChange><Frequency dt:dt="r8">2699980000</Frequency><Timestamp dt:dt="r8">3.23138261623291E+15</Timestamp><Cur…	좌우반구com(split BVF)_1-016-1	60.021	1.0.0.165	1	93443796	Professional	2.0.10.242	2.0.10.353	11-14-2020	2020-11-14 오전 1:03:08	10:03:08	2.0.10.248	395	1	z	이득	이	득	NULL	NULL	NULL	NULL	NULL	NULL	80	1	131	KSY2	List3	NULL	NULL	NULL	NULL	NULL	NULL	NULL	NULL	NULL	1	z	0	4	1132823	0	z	562
좌우반구com(split BVF)_1	16	1	<?xml version="1.0"?>\n<Clock xmlns:dt="urn:schemas-microsoft-com:datatypes"><Description dt:dt="string">E-Prime Primary Realtime Clock</Description><StartTime><Timestamp dt:dt="int">0</Timestamp><DateUtc dt:dt="string">2020-11-14T01:03:07Z</DateUtc></StartTime><FrequencyChanges><FrequencyChange><Frequency dt:dt="r8">2699980000</Frequency><Timestamp dt:dt="r8">3.23138261623291E+15</Timestamp><Cur…	좌우반구com(split BVF)_1-016-1	60.021	1.0.0.165	1	93443796	Professional	2.0.10.242	2.0.10.353	11-14-2020	2020-11-14 오전 1:03:08	10:03:08	2.0.10.248	12	1	z	이유	이	유	54	1	12	NULL	NULL	NULL	NULL	NULL	NULL	KSY2	List1	NULL	NULL	NULL	NULL	NULL	NULL	NULL	NULL	NULL	1	z	1	3	46541	0	z	502
좌우반구com(split BVF)_1	16	1	<?xml version="1.0"?>\n<Clock xmlns:dt="urn:schemas-microsoft-com:datatypes"><Description dt:dt="string">E-Prime Primary Realtime Clock</Description><StartTime><Timestamp dt:dt="int">0</Timestamp><DateUtc dt:dt="string">2020-11-14T01:03:07Z</DateUtc></StartTime><FrequencyChanges><FrequencyChange><Frequency dt:dt="r8">2699980000</Frequency><Timestamp dt:dt="r8">3.23138261623291E+15</Timestamp><Cur…	좌우반구com(split BVF)_1-016-1	60.021	1.0.0.165	1	93443796	Professional	2.0.10.242	2.0.10.353	11-14-2020	2020-11-14 오전 1:03:08	10:03:08	2.0.10.248	46	1	z	이전	이	전	42	1	46	NULL	NULL	NULL	NULL	NULL	NULL	KSY3	List1	NULL	NULL	NULL	NULL	NULL	NULL	NULL	NULL	NULL	1	z	0	4	141258	0	z	535
좌우반구com(split BVF)_1	16	1	<?xml version="1.0"?>\n<Clock xmlns:dt="urn:schemas-microsoft-com:datatypes"><Description dt:dt="string">E-Prime Primary Realtime Clock</Description><StartTime><Timestamp dt:dt="int">0</Timestamp><DateUtc dt:dt="string">2020-11-14T01:03:07Z</DateUtc></StartTime><FrequencyChanges><FrequencyChange><Frequency dt:dt="r8">2699980000</Frequency><Timestamp dt:dt="r8">3.23138261623291E+15</Timestamp><Cur…	좌우반구com(split BVF)_1-016-1	60.021	1.0.0.165	1	93443796	Professional	2.0.10.242	2.0.10.353	11-14-2020	2020-11-14 오전 1:03:08	10:03:08	2.0.10.248	278	2	{/}	익궤	익	궤	NULL	NULL	NULL	NULL	NULL	NULL	39	1	14	KSY2	List3	NULL	NULL	NULL	NULL	NULL	NULL	NULL	NULL	NULL	1	{/}	0	3	810087	0	{/}	463
좌우반구com(split BVF)_1	16	1	<?xml version="1.0"?>\n<Clock xmlns:dt="urn:schemas-microsoft-com:datatypes"><Description dt:dt="string">E-Prime Primary Realtime Clock</Description><StartTime><Timestamp dt:dt="int">0</Timestamp><DateUtc dt:dt="string">2020-11-14T01:03:07Z</DateUtc></StartTime><FrequencyChanges><FrequencyChange><Frequency dt:dt="r8">2699980000</Frequency><Timestamp dt:dt="r8">3.23138261623291E+15</Timestamp><Cur…	좌우반구com(split BVF)_1-016-1	60.021	1.0.0.165	1	93443796	Professional	2.0.10.242	2.0.10.353	11-14-2020	2020-11-14 오전 1:03:08	10:03:08	2.0.10.248	248	2	{/}	익력	익	력	NULL	NULL	NULL	34	1	116	NULL	NULL	NULL	KSY2	List2	NULL	NULL	NULL	NULL	NULL	NULL	NULL	NULL	NULL	1	{/}	0	3	725534	0	{/}	738
좌우반구com(split BVF)_1	16	1	<?xml version="1.0"?>\n<Clock xmlns:dt="urn:schemas-microsoft-com:datatypes"><Description dt:dt="string">E-Prime Primary Realtime Clock</Description><StartTime><Timestamp dt:dt="int">0</Timestamp><DateUtc dt:dt="string">2020-11-14T01:03:07Z</DateUtc></StartTime><FrequencyChanges><FrequencyChange><Frequency dt:dt="r8">2699980000</Frequency><Timestamp dt:dt="r8">3.23138261623291E+15</Timestamp><Cur…	좌우반구com(split BVF)_1-016-1	60.021	1.0.0.165	1	93443796	Professional	2.0.10.242	2.0.10.353	11-14-2020	2020-11-14 오전 1:03:08	10:03:08	2.0.10.248	394	1	z	인간	인	간	NULL	NULL	NULL	NULL	NULL	NULL	63	1	130	KSY3	List3	NULL	NULL	NULL	NULL	NULL	NULL	NULL	NULL	NULL	1	z	0	3	1130107	0	z	510
좌우반구com(split BVF)_1	16	1	<?xml version="1.0"?>\n<Clock xmlns:dt="urn:schemas-microsoft-com:datatypes"><Description dt:dt="string">E-Prime Primary Realtime Clock</Description><StartTime><Timestamp dt:dt="int">0</Timestamp><DateUtc dt:dt="string">2020-11-14T01:03:07Z</DateUtc></StartTime><FrequencyChanges><FrequencyChange><Frequency dt:dt="r8">2699980000</Frequency><Timestamp dt:dt="r8">3.23138261623291E+15</Timestamp><Cur…	좌우반구com(split BVF)_1-016-1	60.021	1.0.0.165	1	93443796	Professional	2.0.10.242	2.0.10.353	11-14-2020	2020-11-14 오전 1:03:08	10:03:08	2.0.10.248	300	1	z	인사	인	사	NULL	NULL	NULL	NULL	NULL	NULL	41	1	36	KSY3	List3	NULL	NULL	NULL	NULL	NULL	NULL	NULL	NULL	NULL	1	z	1	3	870382	0	z	407
좌우반구com(split BVF)_1	16	1	<?xml version="1.0"?>\n<Clock xmlns:dt="urn:schemas-microsoft-com:datatypes"><Description dt:dt="string">E-Prime Primary Realtime Clock</Description><StartTime><Timestamp dt:dt="int">0</Timestamp><DateUtc dt:dt="string">2020-11-14T01:03:07Z</DateUtc></StartTime><FrequencyChanges><FrequencyChange><Frequency dt:dt="r8">2699980000</Frequency><Timestamp dt:dt="r8">3.23138261623291E+15</Timestamp><Cur…	좌우반구com(split BVF)_1-016-1	60.021	1.0.0.165	1	93443796	Professional	2.0.10.242	2.0.10.353	11-14-2020	2020-11-14 오전 1:03:08	10:03:08	2.0.10.248	108	1	z	인생	인	생	76	1	108	NULL	NULL	NULL	NULL	NULL	NULL	KSY3	List1	NULL	NULL	NULL	NULL	NULL	NULL	NULL	NULL	NULL	1	z	0	4	320428	0	z	476
좌우반구com(split BVF)_1	16	1	<?xml version="1.0"?>\n<Clock xmlns:dt="urn:schemas-microsoft-com:datatypes"><Description dt:dt="string">E-Prime Primary Realtime Clock</Description><StartTime><Timestamp dt:dt="int">0</Timestamp><DateUtc dt:dt="string">2020-11-14T01:03:07Z</DateUtc></StartTime><FrequencyChanges><FrequencyChange><Frequency dt:dt="r8">2699980000</Frequency><Timestamp dt:dt="r8">3.23138261623291E+15</Timestamp><Cur…	좌우반구com(split BVF)_1-016-1	60.021	1.0.0.165	1	93443796	Professional	2.0.10.242	2.0.10.353	11-14-2020	2020-11-14 오전 1:03:08	10:03:08	2.0.10.248	199	1	z	인연	인	연	NULL	NULL	NULL	98	1	67	NULL	NULL	NULL	KSY3	List2	NULL	NULL	NULL	NULL	NULL	NULL	NULL	NULL	NULL	1	z	0	3	587533	0	z	445
좌우반구com(split BVF)_1	16	1	<?xml version="1.0"?>\n<Clock xmlns:dt="urn:schemas-microsoft-com:datatypes"><Description dt:dt="string">E-Prime Primary Realtime Clock</Description><StartTime><Timestamp dt:dt="int">0</Timestamp><DateUtc dt:dt="string">2020-11-14T01:03:07Z</DateUtc></StartTime><FrequencyChanges><FrequencyChange><Frequency dt:dt="r8">2699980000</Frequency><Timestamp dt:dt="r8">3.23138261623291E+15</Timestamp><Cur…	좌우반구com(split BVF)_1-016-1	60.021	1.0.0.165	1	93443796	Professional	2.0.10.242	2.0.10.353	11-14-2020	2020-11-14 오전 1:03:08	10:03:08	2.0.10.248	259	2	{/}	일려	일	려	NULL	NULL	NULL	82	1	127	NULL	NULL	NULL	KSY	List2	0		0	-1	755973	183		0	0	1	{/}	1	3	756156	0	{/}	451
좌우반구com(split BVF)_1	16	1	<?xml version="1.0"?>\n<Clock xmlns:dt="urn:schemas-microsoft-com:datatypes"><Description dt:dt="string">E-Prime Primary Realtime Clock</Description><StartTime><Timestamp dt:dt="int">0</Timestamp><DateUtc dt:dt="string">2020-11-14T01:03:07Z</DateUtc></StartTime><FrequencyChanges><FrequencyChange><Frequency dt:dt="r8">2699980000</Frequency><Timestamp dt:dt="r8">3.23138261623291E+15</Timestamp><Cur…	좌우반구com(split BVF)_1-016-1	60.021	1.0.0.165	1	93443796	Professional	2.0.10.242	2.0.10.353	11-14-2020	2020-11-14 오전 1:03:08	10:03:08	2.0.10.248	22	2	{/}	일섭	일	섭	56	1	22	NULL	NULL	NULL	NULL	NULL	NULL	KSY2	List1	NULL	NULL	NULL	NULL	NULL	NULL	NULL	NULL	NULL	0	{/}	0	3	73915	0	z	1071
좌우반구com(split BVF)_1	16	1	<?xml version="1.0"?>\n<Clock xmlns:dt="urn:schemas-microsoft-com:datatypes"><Description dt:dt="string">E-Prime Primary Realtime Clock</Description><StartTime><Timestamp dt:dt="int">0</Timestamp><DateUtc dt:dt="string">2020-11-14T01:03:07Z</DateUtc></StartTime><FrequencyChanges><FrequencyChange><Frequency dt:dt="r8">2699980000</Frequency><Timestamp dt:dt="r8">3.23138261623291E+15</Timestamp><Cur…	좌우반구com(split BVF)_1-016-1	60.021	1.0.0.165	1	93443796	Professional	2.0.10.242	2.0.10.353	11-14-2020	2020-11-14 오전 1:03:08	10:03:08	2.0.10.248	116	2	{/}	임택	임	택	102	1	116	NULL	NULL	NULL	NULL	NULL	NULL	KSY2	List1	NULL	NULL	NULL	NULL	NULL	NULL	NULL	NULL	NULL	1	{/}	0	3	342603	0	{/}	995
좌우반구com(split BVF)_1	16	1	<?xml version="1.0"?>\n<Clock xmlns:dt="urn:schemas-microsoft-com:datatypes"><Description dt:dt="string">E-Prime Primary Realtime Clock</Description><StartTime><Timestamp dt:dt="int">0</Timestamp><DateUtc dt:dt="string">2020-11-14T01:03:07Z</DateUtc></StartTime><FrequencyChanges><FrequencyChange><Frequency dt:dt="r8">2699980000</Frequency><Timestamp dt:dt="r8">3.23138261623291E+15</Timestamp><Cur…	좌우반구com(split BVF)_1-016-1	60.021	1.0.0.165	1	93443796	Professional	2.0.10.242	2.0.10.353	11-14-2020	2020-11-14 오전 1:03:08	10:03:08	2.0.10.248	193	1	z	입구	입	구	NULL	NULL	NULL	37	1	61	NULL	NULL	NULL	KSY3	List2	NULL	NULL	NULL	NULL	NULL	NULL	NULL	NULL	NULL	1	z	0	4	570789	0	z	389
좌우반구com(split BVF)_1	16	1	<?xml version="1.0"?>\n<Clock xmlns:dt="urn:schemas-microsoft-com:datatypes"><Description dt:dt="string">E-Prime Primary Realtime Clock</Description><StartTime><Timestamp dt:dt="int">0</Timestamp><DateUtc dt:dt="string">2020-11-14T01:03:07Z</DateUtc></StartTime><FrequencyChanges><FrequencyChange><Frequency dt:dt="r8">2699980000</Frequency><Timestamp dt:dt="r8">3.23138261623291E+15</Timestamp><Cur…	좌우반구com(split BVF)_1-016-1	60.021	1.0.0.165	1	93443796	Professional	2.0.10.242	2.0.10.353	11-14-2020	2020-11-14 오전 1:03:08	10:03:08	2.0.10.248	368	2	{/}	입목	입	목	NULL	NULL	NULL	NULL	NULL	NULL	120	1	104	KSY3	List3	NULL	NULL	NULL	NULL	NULL	NULL	NULL	NULL	NULL	1	{/}	0	4	1056600	0	{/}	530
좌우반구com(split BVF)_1	16	1	<?xml version="1.0"?>\n<Clock xmlns:dt="urn:schemas-microsoft-com:datatypes"><Description dt:dt="string">E-Prime Primary Realtime Clock</Description><StartTime><Timestamp dt:dt="int">0</Timestamp><DateUtc dt:dt="string">2020-11-14T01:03:07Z</DateUtc></StartTime><FrequencyChanges><FrequencyChange><Frequency dt:dt="r8">2699980000</Frequency><Timestamp dt:dt="r8">3.23138261623291E+15</Timestamp><Cur…	좌우반구com(split BVF)_1-016-1	60.021	1.0.0.165	1	93443796	Professional	2.0.10.242	2.0.10.353	11-14-2020	2020-11-14 오전 1:03:08	10:03:08	2.0.10.248	267	2	{/}	입화	입	화	NULL	NULL	NULL	NULL	NULL	NULL	104	1	3	KSY3	List3	NULL	NULL	NULL	NULL	NULL	NULL	NULL	NULL	NULL	1	{/}	0	3	780964	0	{/}	435
좌우반구com(split BVF)_1	16	1	<?xml version="1.0"?>\n<Clock xmlns:dt="urn:schemas-microsoft-com:datatypes"><Description dt:dt="string">E-Prime Primary Realtime Clock</Description><StartTime><Timestamp dt:dt="int">0</Timestamp><DateUtc dt:dt="string">2020-11-14T01:03:07Z</DateUtc></StartTime><FrequencyChanges><FrequencyChange><Frequency dt:dt="r8">2699980000</Frequency><Timestamp dt:dt="r8">3.23138261623291E+15</Timestamp><Cur…	좌우반구com(split BVF)_1-016-1	60.021	1.0.0.165	1	93443796	Professional	2.0.10.242	2.0.10.353	11-14-2020	2020-11-14 오전 1:03:08	10:03:08	2.0.10.248	353	2	{/}	자름	자	름	NULL	NULL	NULL	NULL	NULL	NULL	2	1	89	KSY2	List3	NULL	NULL	NULL	NULL	NULL	NULL	NULL	NULL	NULL	0	{/}	0	3	1014498	0	z	1273
좌우반구com(split BVF)_1	16	1	<?xml version="1.0"?>\n<Clock xmlns:dt="urn:schemas-microsoft-com:datatypes"><Description dt:dt="string">E-Prime Primary Realtime Clock</Description><StartTime><Timestamp dt:dt="int">0</Timestamp><DateUtc dt:dt="string">2020-11-14T01:03:07Z</DateUtc></StartTime><FrequencyChanges><FrequencyChange><Frequency dt:dt="r8">2699980000</Frequency><Timestamp dt:dt="r8">3.23138261623291E+15</Timestamp><Cur…	좌우반구com(split BVF)_1-016-1	60.021	1.0.0.165	1	93443796	Professional	2.0.10.242	2.0.10.353	11-14-2020	2020-11-14 오전 1:03:08	10:03:08	2.0.10.248	294	1	z	자리	자	리	NULL	NULL	NULL	NULL	NULL	NULL	115	1	30	KSY3	List3	NULL	NULL	NULL	NULL	NULL	NULL	NULL	NULL	NULL	1	z	0	4	853722	0	z	515
좌우반구com(split BVF)_1	16	1	<?xml version="1.0"?>\n<Clock xmlns:dt="urn:schemas-microsoft-com:datatypes"><Description dt:dt="string">E-Prime Primary Realtime Clock</Description><StartTime><Timestamp dt:dt="int">0</Timestamp><DateUtc dt:dt="string">2020-11-14T01:03:07Z</DateUtc></StartTime><FrequencyChanges><FrequencyChange><Frequency dt:dt="r8">2699980000</Frequency><Timestamp dt:dt="r8">3.23138261623291E+15</Timestamp><Cur…	좌우반구com(split BVF)_1-016-1	60.021	1.0.0.165	1	93443796	Professional	2.0.10.242	2.0.10.353	11-14-2020	2020-11-14 오전 1:03:08	10:03:08	2.0.10.248	120	1	z	자본	자	본	16	1	120	NULL	NULL	NULL	NULL	NULL	NULL	KSY3	List1	NULL	NULL	NULL	NULL	NULL	NULL	NULL	NULL	NULL	1	z	0	3	354732	0	z	474
좌우반구com(split BVF)_1	16	1	<?xml version="1.0"?>\n<Clock xmlns:dt="urn:schemas-microsoft-com:datatypes"><Description dt:dt="string">E-Prime Primary Realtime Clock</Description><StartTime><Timestamp dt:dt="int">0</Timestamp><DateUtc dt:dt="string">2020-11-14T01:03:07Z</DateUtc></StartTime><FrequencyChanges><FrequencyChange><Frequency dt:dt="r8">2699980000</Frequency><Timestamp dt:dt="r8">3.23138261623291E+15</Timestamp><Cur…	좌우반구com(split BVF)_1-016-1	60.021	1.0.0.165	1	93443796	Professional	2.0.10.242	2.0.10.353	11-14-2020	2020-11-14 오전 1:03:08	10:03:08	2.0.10.248	146	1	z	자체	자	체	NULL	NULL	NULL	90	1	14	NULL	NULL	NULL	KSY3	List2	NULL	NULL	NULL	NULL	NULL	NULL	NULL	NULL	NULL	1	z	0	3	435070	0	z	614
좌우반구com(split BVF)_1	16	1	<?xml version="1.0"?>\n<Clock xmlns:dt="urn:schemas-microsoft-com:datatypes"><Description dt:dt="string">E-Prime Primary Realtime Clock</Description><StartTime><Timestamp dt:dt="int">0</Timestamp><DateUtc dt:dt="string">2020-11-14T01:03:07Z</DateUtc></StartTime><FrequencyChanges><FrequencyChange><Frequency dt:dt="r8">2699980000</Frequency><Timestamp dt:dt="r8">3.23138261623291E+15</Timestamp><Cur…	좌우반구com(split BVF)_1-016-1	60.021	1.0.0.165	1	93443796	Professional	2.0.10.242	2.0.10.353	11-14-2020	2020-11-14 오전 1:03:08	10:03:08	2.0.10.248	391	2	{/}	작락	작	락	NULL	NULL	NULL	NULL	NULL	NULL	52	1	127	KSY	List3	0		0	-1	1121960	183		0	0	1	{/}	0	3	1122143	0	{/}	490
좌우반구com(split BVF)_1	16	1	<?xml version="1.0"?>\n<Clock xmlns:dt="urn:schemas-microsoft-com:datatypes"><Description dt:dt="string">E-Prime Primary Realtime Clock</Description><StartTime><Timestamp dt:dt="int">0</Timestamp><DateUtc dt:dt="string">2020-11-14T01:03:07Z</DateUtc></StartTime><FrequencyChanges><FrequencyChange><Frequency dt:dt="r8">2699980000</Frequency><Timestamp dt:dt="r8">3.23138261623291E+15</Timestamp><Cur…	좌우반구com(split BVF)_1-016-1	60.021	1.0.0.165	1	93443796	Professional	2.0.10.242	2.0.10.353	11-14-2020	2020-11-14 오전 1:03:08	10:03:08	2.0.10.248	168	1	z	작품	작	품	NULL	NULL	NULL	15	1	36	NULL	NULL	NULL	KSY3	List2	NULL	NULL	NULL	NULL	NULL	NULL	NULL	NULL	NULL	1	z	0	3	496865	0	z	378
좌우반구com(split BVF)_1	16	1	<?xml version="1.0"?>\n<Clock xmlns:dt="urn:schemas-microsoft-com:datatypes"><Description dt:dt="string">E-Prime Primary Realtime Clock</Description><StartTime><Timestamp dt:dt="int">0</Timestamp><DateUtc dt:dt="string">2020-11-14T01:03:07Z</DateUtc></StartTime><FrequencyChanges><FrequencyChange><Frequency dt:dt="r8">2699980000</Frequency><Timestamp dt:dt="r8">3.23138261623291E+15</Timestamp><Cur…	좌우반구com(split BVF)_1-016-1	60.021	1.0.0.165	1	93443796	Professional	2.0.10.242	2.0.10.353	11-14-2020	2020-11-14 오전 1:03:08	10:03:08	2.0.10.248	225	1	z	재계	재	계	NULL	NULL	NULL	29	1	93	NULL	NULL	NULL	KSY3	List2	NULL	NULL	NULL	NULL	NULL	NULL	NULL	NULL	NULL	0	z	0	4	660174	0	{/}	707
좌우반구com(split BVF)_1	16	1	<?xml version="1.0"?>\n<Clock xmlns:dt="urn:schemas-microsoft-com:datatypes"><Description dt:dt="string">E-Prime Primary Realtime Clock</Description><StartTime><Timestamp dt:dt="int">0</Timestamp><DateUtc dt:dt="string">2020-11-14T01:03:07Z</DateUtc></StartTime><FrequencyChanges><FrequencyChange><Frequency dt:dt="r8">2699980000</Frequency><Timestamp dt:dt="r8">3.23138261623291E+15</Timestamp><Cur…	좌우반구com(split BVF)_1-016-1	60.021	1.0.0.165	1	93443796	Professional	2.0.10.242	2.0.10.353	11-14-2020	2020-11-14 오전 1:03:08	10:03:08	2.0.10.248	205	2	{/}	적태	적	태	NULL	NULL	NULL	17	1	73	NULL	NULL	NULL	KSY2	List2	NULL	NULL	NULL	NULL	NULL	NULL	NULL	NULL	NULL	1	{/}	0	3	604327	0	{/}	1115
좌우반구com(split BVF)_1	16	1	<?xml version="1.0"?>\n<Clock xmlns:dt="urn:schemas-microsoft-com:datatypes"><Description dt:dt="string">E-Prime Primary Realtime Clock</Description><StartTime><Timestamp dt:dt="int">0</Timestamp><DateUtc dt:dt="string">2020-11-14T01:03:07Z</DateUtc></StartTime><FrequencyChanges><FrequencyChange><Frequency dt:dt="r8">2699980000</Frequency><Timestamp dt:dt="r8">3.23138261623291E+15</Timestamp><Cur…	좌우반구com(split BVF)_1-016-1	60.021	1.0.0.165	1	93443796	Professional	2.0.10.242	2.0.10.353	11-14-2020	2020-11-14 오전 1:03:08	10:03:08	2.0.10.248	130	1	z	전략	전	략	51	1	130	NULL	NULL	NULL	NULL	NULL	NULL	KSY3	List1	NULL	NULL	NULL	NULL	NULL	NULL	NULL	NULL	NULL	1	z	0	4	381906	0	z	507
좌우반구com(split BVF)_1	16	1	<?xml version="1.0"?>\n<Clock xmlns:dt="urn:schemas-microsoft-com:datatypes"><Description dt:dt="string">E-Prime Primary Realtime Clock</Description><StartTime><Timestamp dt:dt="int">0</Timestamp><DateUtc dt:dt="string">2020-11-14T01:03:07Z</DateUtc></StartTime><FrequencyChanges><FrequencyChange><Frequency dt:dt="r8">2699980000</Frequency><Timestamp dt:dt="r8">3.23138261623291E+15</Timestamp><Cur…	좌우반구com(split BVF)_1-016-1	60.021	1.0.0.165	1	93443796	Professional	2.0.10.242	2.0.10.353	11-14-2020	2020-11-14 오전 1:03:08	10:03:08	2.0.10.248	139	1	z	전통	전	통	NULL	NULL	NULL	35	1	7	NULL	NULL	NULL	KSY3	List2	NULL	NULL	NULL	NULL	NULL	NULL	NULL	NULL	NULL	1	z	0	4	415944	0	z	437
좌우반구com(split BVF)_1	16	1	<?xml version="1.0"?>\n<Clock xmlns:dt="urn:schemas-microsoft-com:datatypes"><Description dt:dt="string">E-Prime Primary Realtime Clock</Description><StartTime><Timestamp dt:dt="int">0</Timestamp><DateUtc dt:dt="string">2020-11-14T01:03:07Z</DateUtc></StartTime><FrequencyChanges><FrequencyChange><Frequency dt:dt="r8">2699980000</Frequency><Timestamp dt:dt="r8">3.23138261623291E+15</Timestamp><Cur…	좌우반구com(split BVF)_1-016-1	60.021	1.0.0.165	1	93443796	Professional	2.0.10.242	2.0.10.353	11-14-2020	2020-11-14 오전 1:03:08	10:03:08	2.0.10.248	86	2	{/}	전필	전	필	41	1	86	NULL	NULL	NULL	NULL	NULL	NULL	KSY	List1	0		0	0	255451	183		0	0	0	{/}	0	3	255634	0	z	1341
좌우반구com(split BVF)_1	16	1	<?xml version="1.0"?>\n<Clock xmlns:dt="urn:schemas-microsoft-com:datatypes"><Description dt:dt="string">E-Prime Primary Realtime Clock</Description><StartTime><Timestamp dt:dt="int">0</Timestamp><DateUtc dt:dt="string">2020-11-14T01:03:07Z</DateUtc></StartTime><FrequencyChanges><FrequencyChange><Frequency dt:dt="r8">2699980000</Frequency><Timestamp dt:dt="r8">3.23138261623291E+15</Timestamp><Cur…	좌우반구com(split BVF)_1-016-1	60.021	1.0.0.165	1	93443796	Professional	2.0.10.242	2.0.10.353	11-14-2020	2020-11-14 오전 1:03:08	10:03:08	2.0.10.248	21	1	z	절감	절	감	45	1	21	NULL	NULL	NULL	NULL	NULL	NULL	KSY3	List1	NULL	NULL	NULL	NULL	NULL	NULL	NULL	NULL	NULL	1	z	0	3	71116	0	z	598
좌우반구com(split BVF)_1	16	1	<?xml version="1.0"?>\n<Clock xmlns:dt="urn:schemas-microsoft-com:datatypes"><Description dt:dt="string">E-Prime Primary Realtime Clock</Description><StartTime><Timestamp dt:dt="int">0</Timestamp><DateUtc dt:dt="string">2020-11-14T01:03:07Z</DateUtc></StartTime><FrequencyChanges><FrequencyChange><Frequency dt:dt="r8">2699980000</Frequency><Timestamp dt:dt="r8">3.23138261623291E+15</Timestamp><Cur…	좌우반구com(split BVF)_1-016-1	60.021	1.0.0.165	1	93443796	Professional	2.0.10.242	2.0.10.353	11-14-2020	2020-11-14 오전 1:03:08	10:03:08	2.0.10.248	34	2	{/}	절보	절	보	101	1	34	NULL	NULL	NULL	NULL	NULL	NULL	KSY3	List1	NULL	NULL	NULL	NULL	NULL	NULL	NULL	NULL	NULL	1	{/}	0	3	108236	0	{/}	542
좌우반구com(split BVF)_1	16	1	<?xml version="1.0"?>\n<Clock xmlns:dt="urn:schemas-microsoft-com:datatypes"><Description dt:dt="string">E-Prime Primary Realtime Clock</Description><StartTime><Timestamp dt:dt="int">0</Timestamp><DateUtc dt:dt="string">2020-11-14T01:03:07Z</DateUtc></StartTime><FrequencyChanges><FrequencyChange><Frequency dt:dt="r8">2699980000</Frequency><Timestamp dt:dt="r8">3.23138261623291E+15</Timestamp><Cur…	좌우반구com(split BVF)_1-016-1	60.021	1.0.0.165	1	93443796	Professional	2.0.10.242	2.0.10.353	11-14-2020	2020-11-14 오전 1:03:08	10:03:08	2.0.10.248	312	2	{/}	절속	절	속	NULL	NULL	NULL	NULL	NULL	NULL	84	1	48	KSY3	List3	NULL	NULL	NULL	NULL	NULL	NULL	NULL	NULL	NULL	1	{/}	0	3	903404	0	{/}	617
좌우반구com(split BVF)_1	16	1	<?xml version="1.0"?>\n<Clock xmlns:dt="urn:schemas-microsoft-com:datatypes"><Description dt:dt="string">E-Prime Primary Realtime Clock</Description><StartTime><Timestamp dt:dt="int">0</Timestamp><DateUtc dt:dt="string">2020-11-14T01:03:07Z</DateUtc></StartTime><FrequencyChanges><FrequencyChange><Frequency dt:dt="r8">2699980000</Frequency><Timestamp dt:dt="r8">3.23138261623291E+15</Timestamp><Cur…	좌우반구com(split BVF)_1-016-1	60.021	1.0.0.165	1	93443796	Professional	2.0.10.242	2.0.10.353	11-14-2020	2020-11-14 오전 1:03:08	10:03:08	2.0.10.248	81	1	z	절차	절	차	131	1	81	NULL	NULL	NULL	NULL	NULL	NULL	KSY3	List1	NULL	NULL	NULL	NULL	NULL	NULL	NULL	NULL	NULL	1	z	0	3	240939	0	z	453
좌우반구com(split BVF)_1	16	1	<?xml version="1.0"?>\n<Clock xmlns:dt="urn:schemas-microsoft-com:datatypes"><Description dt:dt="string">E-Prime Primary Realtime Clock</Description><StartTime><Timestamp dt:dt="int">0</Timestamp><DateUtc dt:dt="string">2020-11-14T01:03:07Z</DateUtc></StartTime><FrequencyChanges><FrequencyChange><Frequency dt:dt="r8">2699980000</Frequency><Timestamp dt:dt="r8">3.23138261623291E+15</Timestamp><Cur…	좌우반구com(split BVF)_1-016-1	60.021	1.0.0.165	1	93443796	Professional	2.0.10.242	2.0.10.353	11-14-2020	2020-11-14 오전 1:03:08	10:03:08	2.0.10.248	47	1	z	정도	정	도	94	1	47	NULL	NULL	NULL	NULL	NULL	NULL	KSY3	List1	NULL	NULL	NULL	NULL	NULL	NULL	NULL	NULL	NULL	1	z	0	3	143990	0	z	547
좌우반구com(split BVF)_1	16	1	<?xml version="1.0"?>\n<Clock xmlns:dt="urn:schemas-microsoft-com:datatypes"><Description dt:dt="string">E-Prime Primary Realtime Clock</Description><StartTime><Timestamp dt:dt="int">0</Timestamp><DateUtc dt:dt="string">2020-11-14T01:03:07Z</DateUtc></StartTime><FrequencyChanges><FrequencyChange><Frequency dt:dt="r8">2699980000</Frequency><Timestamp dt:dt="r8">3.23138261623291E+15</Timestamp><Cur…	좌우반구com(split BVF)_1-016-1	60.021	1.0.0.165	1	93443796	Professional	2.0.10.242	2.0.10.353	11-14-2020	2020-11-14 오전 1:03:08	10:03:08	2.0.10.248	178	1	z	정오	정	오	NULL	NULL	NULL	107	1	46	NULL	NULL	NULL	KSY3	List2	NULL	NULL	NULL	NULL	NULL	NULL	NULL	NULL	NULL	0	z	1	3	525571	0		0
좌우반구com(split BVF)_1	16	1	<?xml version="1.0"?>\n<Clock xmlns:dt="urn:schemas-microsoft-com:datatypes"><Description dt:dt="string">E-Prime Primary Realtime Clock</Description><StartTime><Timestamp dt:dt="int">0</Timestamp><DateUtc dt:dt="string">2020-11-14T01:03:07Z</DateUtc></StartTime><FrequencyChanges><FrequencyChange><Frequency dt:dt="r8">2699980000</Frequency><Timestamp dt:dt="r8">3.23138261623291E+15</Timestamp><Cur…	좌우반구com(split BVF)_1-016-1	60.021	1.0.0.165	1	93443796	Professional	2.0.10.242	2.0.10.353	11-14-2020	2020-11-14 오전 1:03:08	10:03:08	2.0.10.248	55	1	z	정책	정	책	9	1	55	NULL	NULL	NULL	NULL	NULL	NULL	KSY3	List1	NULL	NULL	NULL	NULL	NULL	NULL	NULL	NULL	NULL	1	z	1	3	166465	0	z	640
좌우반구com(split BVF)_1	16	1	<?xml version="1.0"?>\n<Clock xmlns:dt="urn:schemas-microsoft-com:datatypes"><Description dt:dt="string">E-Prime Primary Realtime Clock</Description><StartTime><Timestamp dt:dt="int">0</Timestamp><DateUtc dt:dt="string">2020-11-14T01:03:07Z</DateUtc></StartTime><FrequencyChanges><FrequencyChange><Frequency dt:dt="r8">2699980000</Frequency><Timestamp dt:dt="r8">3.23138261623291E+15</Timestamp><Cur…	좌우반구com(split BVF)_1-016-1	60.021	1.0.0.165	1	93443796	Professional	2.0.10.242	2.0.10.353	11-14-2020	2020-11-14 오전 1:03:08	10:03:08	2.0.10.248	59	2	{/}	제경	제	경	109	1	59	NULL	NULL	NULL	NULL	NULL	NULL	KSY2	List1	NULL	NULL	NULL	NULL	NULL	NULL	NULL	NULL	NULL	1	{/}	0	3	178861	0	{/}	852
좌우반구com(split BVF)_1	16	1	<?xml version="1.0"?>\n<Clock xmlns:dt="urn:schemas-microsoft-com:datatypes"><Description dt:dt="string">E-Prime Primary Realtime Clock</Description><StartTime><Timestamp dt:dt="int">0</Timestamp><DateUtc dt:dt="string">2020-11-14T01:03:07Z</DateUtc></StartTime><FrequencyChanges><FrequencyChange><Frequency dt:dt="r8">2699980000</Frequency><Timestamp dt:dt="r8">3.23138261623291E+15</Timestamp><Cur…	좌우반구com(split BVF)_1-016-1	60.021	1.0.0.165	1	93443796	Professional	2.0.10.242	2.0.10.353	11-14-2020	2020-11-14 오전 1:03:08	10:03:08	2.0.10.248	340	1	z	제도	제	도	NULL	NULL	NULL	NULL	NULL	NULL	75	1	76	KSY3	List3	NULL	NULL	NULL	NULL	NULL	NULL	NULL	NULL	NULL	1	z	0	3	979144	0	z	740
좌우반구com(split BVF)_1	16	1	<?xml version="1.0"?>\n<Clock xmlns:dt="urn:schemas-microsoft-com:datatypes"><Description dt:dt="string">E-Prime Primary Realtime Clock</Description><StartTime><Timestamp dt:dt="int">0</Timestamp><DateUtc dt:dt="string">2020-11-14T01:03:07Z</DateUtc></StartTime><FrequencyChanges><FrequencyChange><Frequency dt:dt="r8">2699980000</Frequency><Timestamp dt:dt="r8">3.23138261623291E+15</Timestamp><Cur…	좌우반구com(split BVF)_1-016-1	60.021	1.0.0.165	1	93443796	Professional	2.0.10.242	2.0.10.353	11-14-2020	2020-11-14 오전 1:03:08	10:03:08	2.0.10.248	275	2	{/}	제란	제	란	NULL	NULL	NULL	NULL	NULL	NULL	7	1	11	KSY	List3	0		0	-1	802040	183		0	0	1	{/}	1	3	802223	0	{/}	351
좌우반구com(split BVF)_1	16	1	<?xml version="1.0"?>\n<Clock xmlns:dt="urn:schemas-microsoft-com:datatypes"><Description dt:dt="string">E-Prime Primary Realtime Clock</Description><StartTime><Timestamp dt:dt="int">0</Timestamp><DateUtc dt:dt="string">2020-11-14T01:03:07Z</DateUtc></StartTime><FrequencyChanges><FrequencyChange><Frequency dt:dt="r8">2699980000</Frequency><Timestamp dt:dt="r8">3.23138261623291E+15</Timestamp><Cur…	좌우반구com(split BVF)_1-016-1	60.021	1.0.0.165	1	93443796	Professional	2.0.10.242	2.0.10.353	11-14-2020	2020-11-14 오전 1:03:08	10:03:08	2.0.10.248	344	1	z	제안	제	안	NULL	NULL	NULL	NULL	NULL	NULL	40	1	80	KSY3	List3	NULL	NULL	NULL	NULL	NULL	NULL	NULL	NULL	NULL	1	z	0	3	990323	0	z	560
좌우반구com(split BVF)_1	16	1	<?xml version="1.0"?>\n<Clock xmlns:dt="urn:schemas-microsoft-com:datatypes"><Description dt:dt="string">E-Prime Primary Realtime Clock</Description><StartTime><Timestamp dt:dt="int">0</Timestamp><DateUtc dt:dt="string">2020-11-14T01:03:07Z</DateUtc></StartTime><FrequencyChanges><FrequencyChange><Frequency dt:dt="r8">2699980000</Frequency><Timestamp dt:dt="r8">3.23138261623291E+15</Timestamp><Cur…	좌우반구com(split BVF)_1-016-1	60.021	1.0.0.165	1	93443796	Professional	2.0.10.242	2.0.10.353	11-14-2020	2020-11-14 오전 1:03:08	10:03:08	2.0.10.248	2	1	z	제품	제	품	79	1	2	NULL	NULL	NULL	NULL	NULL	NULL	KSY3	List1	NULL	NULL	NULL	NULL	NULL	NULL	NULL	NULL	NULL	1	z	0	4	18385	0	z	626
좌우반구com(split BVF)_1	16	1	<?xml version="1.0"?>\n<Clock xmlns:dt="urn:schemas-microsoft-com:datatypes"><Description dt:dt="string">E-Prime Primary Realtime Clock</Description><StartTime><Timestamp dt:dt="int">0</Timestamp><DateUtc dt:dt="string">2020-11-14T01:03:07Z</DateUtc></StartTime><FrequencyChanges><FrequencyChange><Frequency dt:dt="r8">2699980000</Frequency><Timestamp dt:dt="r8">3.23138261623291E+15</Timestamp><Cur…	좌우반구com(split BVF)_1-016-1	60.021	1.0.0.165	1	93443796	Professional	2.0.10.242	2.0.10.353	11-14-2020	2020-11-14 오전 1:03:08	10:03:08	2.0.10.248	221	1	z	조건	조	건	NULL	NULL	NULL	79	1	89	NULL	NULL	NULL	KSY3	List2	NULL	NULL	NULL	NULL	NULL	NULL	NULL	NULL	NULL	1	z	0	3	649411	0	z	366
좌우반구com(split BVF)_1	16	1	<?xml version="1.0"?>\n<Clock xmlns:dt="urn:schemas-microsoft-com:datatypes"><Description dt:dt="string">E-Prime Primary Realtime Clock</Description><StartTime><Timestamp dt:dt="int">0</Timestamp><DateUtc dt:dt="string">2020-11-14T01:03:07Z</DateUtc></StartTime><FrequencyChanges><FrequencyChange><Frequency dt:dt="r8">2699980000</Frequency><Timestamp dt:dt="r8">3.23138261623291E+15</Timestamp><Cur…	좌우반구com(split BVF)_1-016-1	60.021	1.0.0.165	1	93443796	Professional	2.0.10.242	2.0.10.353	11-14-2020	2020-11-14 오전 1:03:08	10:03:08	2.0.10.248	389	1	z	조례	조	례	NULL	NULL	NULL	NULL	NULL	NULL	88	1	125	KSY3	List3	NULL	NULL	NULL	NULL	NULL	NULL	NULL	NULL	NULL	1	z	0	3	1115679	0	z	1618
좌우반구com(split BVF)_1	16	1	<?xml version="1.0"?>\n<Clock xmlns:dt="urn:schemas-microsoft-com:datatypes"><Description dt:dt="string">E-Prime Primary Realtime Clock</Description><StartTime><Timestamp dt:dt="int">0</Timestamp><DateUtc dt:dt="string">2020-11-14T01:03:07Z</DateUtc></StartTime><FrequencyChanges><FrequencyChange><Frequency dt:dt="r8">2699980000</Frequency><Timestamp dt:dt="r8">3.23138261623291E+15</Timestamp><Cur…	좌우반구com(split BVF)_1-016-1	60.021	1.0.0.165	1	93443796	Professional	2.0.10.242	2.0.10.353	11-14-2020	2020-11-14 오전 1:03:08	10:03:08	2.0.10.248	45	1	z	조직	조	직	93	1	45	NULL	NULL	NULL	NULL	NULL	NULL	KSY3	List1	NULL	NULL	NULL	NULL	NULL	NULL	NULL	NULL	NULL	1	z	1	3	138475	0	z	582
좌우반구com(split BVF)_1	16	1	<?xml version="1.0"?>\n<Clock xmlns:dt="urn:schemas-microsoft-com:datatypes"><Description dt:dt="string">E-Prime Primary Realtime Clock</Description><StartTime><Timestamp dt:dt="int">0</Timestamp><DateUtc dt:dt="string">2020-11-14T01:03:07Z</DateUtc></StartTime><FrequencyChanges><FrequencyChange><Frequency dt:dt="r8">2699980000</Frequency><Timestamp dt:dt="r8">3.23138261623291E+15</Timestamp><Cur…	좌우반구com(split BVF)_1-016-1	60.021	1.0.0.165	1	93443796	Professional	2.0.10.242	2.0.10.353	11-14-2020	2020-11-14 오전 1:03:08	10:03:08	2.0.10.248	8	1	z	종류	종	류	116	1	8	NULL	NULL	NULL	NULL	NULL	NULL	KSY3	List1	NULL	NULL	NULL	NULL	NULL	NULL	NULL	NULL	NULL	1	z	0	3	35445	0	z	694
좌우반구com(split BVF)_1	16	1	<?xml version="1.0"?>\n<Clock xmlns:dt="urn:schemas-microsoft-com:datatypes"><Description dt:dt="string">E-Prime Primary Realtime Clock</Description><StartTime><Timestamp dt:dt="int">0</Timestamp><DateUtc dt:dt="string">2020-11-14T01:03:07Z</DateUtc></StartTime><FrequencyChanges><FrequencyChange><Frequency dt:dt="r8">2699980000</Frequency><Timestamp dt:dt="r8">3.23138261623291E+15</Timestamp><Cur…	좌우반구com(split BVF)_1-016-1	60.021	1.0.0.165	1	93443796	Professional	2.0.10.242	2.0.10.353	11-14-2020	2020-11-14 오전 1:03:08	10:03:08	2.0.10.248	271	2	{/}	종백	종	백	NULL	NULL	NULL	NULL	NULL	NULL	12	1	7	KSY2	List3	NULL	NULL	NULL	NULL	NULL	NULL	NULL	NULL	NULL	1	{/}	0	3	791544	0	{/}	542
좌우반구com(split BVF)_1	16	1	<?xml version="1.0"?>\n<Clock xmlns:dt="urn:schemas-microsoft-com:datatypes"><Description dt:dt="string">E-Prime Primary Realtime Clock</Description><StartTime><Timestamp dt:dt="int">0</Timestamp><DateUtc dt:dt="string">2020-11-14T01:03:07Z</DateUtc></StartTime><FrequencyChanges><FrequencyChange><Frequency dt:dt="r8">2699980000</Frequency><Timestamp dt:dt="r8">3.23138261623291E+15</Timestamp><Cur…	좌우반구com(split BVF)_1-016-1	60.021	1.0.0.165	1	93443796	Professional	2.0.10.242	2.0.10.353	11-14-2020	2020-11-14 오전 1:03:08	10:03:08	2.0.10.248	357	2	{/}	죽거	죽	거	NULL	NULL	NULL	NULL	NULL	NULL	105	1	93	KSY3	List3	NULL	NULL	NULL	NULL	NULL	NULL	NULL	NULL	NULL	1	{/}	0	3	1026094	0	{/}	573
좌우반구com(split BVF)_1	16	1	<?xml version="1.0"?>\n<Clock xmlns:dt="urn:schemas-microsoft-com:datatypes"><Description dt:dt="string">E-Prime Primary Realtime Clock</Description><StartTime><Timestamp dt:dt="int">0</Timestamp><DateUtc dt:dt="string">2020-11-14T01:03:07Z</DateUtc></StartTime><FrequencyChanges><FrequencyChange><Frequency dt:dt="r8">2699980000</Frequency><Timestamp dt:dt="r8">3.23138261623291E+15</Timestamp><Cur…	좌우반구com(split BVF)_1-016-1	60.021	1.0.0.165	1	93443796	Professional	2.0.10.242	2.0.10.353	11-14-2020	2020-11-14 오전 1:03:08	10:03:08	2.0.10.248	273	1	z	죽음	죽	음	NULL	NULL	NULL	NULL	NULL	NULL	61	1	9	KSY3	List3	NULL	NULL	NULL	NULL	NULL	NULL	NULL	NULL	NULL	1	z	0	4	796909	0	z	457
좌우반구com(split BVF)_1	16	1	<?xml version="1.0"?>\n<Clock xmlns:dt="urn:schemas-microsoft-com:datatypes"><Description dt:dt="string">E-Prime Primary Realtime Clock</Description><StartTime><Timestamp dt:dt="int">0</Timestamp><DateUtc dt:dt="string">2020-11-14T01:03:07Z</DateUtc></StartTime><FrequencyChanges><FrequencyChange><Frequency dt:dt="r8">2699980000</Frequency><Timestamp dt:dt="r8">3.23138261623291E+15</Timestamp><Cur…	좌우반구com(split BVF)_1-016-1	60.021	1.0.0.165	1	93443796	Professional	2.0.10.242	2.0.10.353	11-14-2020	2020-11-14 오전 1:03:08	10:03:08	2.0.10.248	76	1	z	준거	준	거	39	1	76	NULL	NULL	NULL	NULL	NULL	NULL	KSY3	List1	NULL	NULL	NULL	NULL	NULL	NULL	NULL	NULL	NULL	1	z	0	3	226744	0	z	696
좌우반구com(split BVF)_1	16	1	<?xml version="1.0"?>\n<Clock xmlns:dt="urn:schemas-microsoft-com:datatypes"><Description dt:dt="string">E-Prime Primary Realtime Clock</Description><StartTime><Timestamp dt:dt="int">0</Timestamp><DateUtc dt:dt="string">2020-11-14T01:03:07Z</DateUtc></StartTime><FrequencyChanges><FrequencyChange><Frequency dt:dt="r8">2699980000</Frequency><Timestamp dt:dt="r8">3.23138261623291E+15</Timestamp><Cur…	좌우반구com(split BVF)_1-016-1	60.021	1.0.0.165	1	93443796	Professional	2.0.10.242	2.0.10.353	11-14-2020	2020-11-14 오전 1:03:08	10:03:08	2.0.10.248	56	2	{/}	증력	증	력	129	1	56	NULL	NULL	NULL	NULL	NULL	NULL	KSY2	List1	NULL	NULL	NULL	NULL	NULL	NULL	NULL	NULL	NULL	0	{/}	1	3	169314	0	z	1279
좌우반구com(split BVF)_1	16	1	<?xml version="1.0"?>\n<Clock xmlns:dt="urn:schemas-microsoft-com:datatypes"><Description dt:dt="string">E-Prime Primary Realtime Clock</Description><StartTime><Timestamp dt:dt="int">0</Timestamp><DateUtc dt:dt="string">2020-11-14T01:03:07Z</DateUtc></StartTime><FrequencyChanges><FrequencyChange><Frequency dt:dt="r8">2699980000</Frequency><Timestamp dt:dt="r8">3.23138261623291E+15</Timestamp><Cur…	좌우반구com(split BVF)_1-016-1	60.021	1.0.0.165	1	93443796	Professional	2.0.10.242	2.0.10.353	11-14-2020	2020-11-14 오전 1:03:08	10:03:08	2.0.10.248	183	1	z	증인	증	인	NULL	NULL	NULL	114	1	51	NULL	NULL	NULL	KSY3	List2	NULL	NULL	NULL	NULL	NULL	NULL	NULL	NULL	NULL	1	z	1	3	541532	0	z	431
좌우반구com(split BVF)_1	16	1	<?xml version="1.0"?>\n<Clock xmlns:dt="urn:schemas-microsoft-com:datatypes"><Description dt:dt="string">E-Prime Primary Realtime Clock</Description><StartTime><Timestamp dt:dt="int">0</Timestamp><DateUtc dt:dt="string">2020-11-14T01:03:07Z</DateUtc></StartTime><FrequencyChanges><FrequencyChange><Frequency dt:dt="r8">2699980000</Frequency><Timestamp dt:dt="r8">3.23138261623291E+15</Timestamp><Cur…	좌우반구com(split BVF)_1-016-1	60.021	1.0.0.165	1	93443796	Professional	2.0.10.242	2.0.10.353	11-14-2020	2020-11-14 오전 1:03:08	10:03:08	2.0.10.248	224	2	{/}	지님	지	님	NULL	NULL	NULL	119	1	92	NULL	NULL	NULL	KSY2	List2	NULL	NULL	NULL	NULL	NULL	NULL	NULL	NULL	NULL	1	{/}	0	4	657525	0	{/}	452
좌우반구com(split BVF)_1	16	1	<?xml version="1.0"?>\n<Clock xmlns:dt="urn:schemas-microsoft-com:datatypes"><Description dt:dt="string">E-Prime Primary Realtime Clock</Description><StartTime><Timestamp dt:dt="int">0</Timestamp><DateUtc dt:dt="string">2020-11-14T01:03:07Z</DateUtc></StartTime><FrequencyChanges><FrequencyChange><Frequency dt:dt="r8">2699980000</Frequency><Timestamp dt:dt="r8">3.23138261623291E+15</Timestamp><Cur…	좌우반구com(split BVF)_1-016-1	60.021	1.0.0.165	1	93443796	Professional	2.0.10.242	2.0.10.353	11-14-2020	2020-11-14 오전 1:03:08	10:03:08	2.0.10.248	95	1	z	지적	지	적	105	1	95	NULL	NULL	NULL	NULL	NULL	NULL	KSY3	List1	NULL	NULL	NULL	NULL	NULL	NULL	NULL	NULL	NULL	1	z	0	3	281941	0	z	1490
좌우반구com(split BVF)_1	16	1	<?xml version="1.0"?>\n<Clock xmlns:dt="urn:schemas-microsoft-com:datatypes"><Description dt:dt="string">E-Prime Primary Realtime Clock</Description><StartTime><Timestamp dt:dt="int">0</Timestamp><DateUtc dt:dt="string">2020-11-14T01:03:07Z</DateUtc></StartTime><FrequencyChanges><FrequencyChange><Frequency dt:dt="r8">2699980000</Frequency><Timestamp dt:dt="r8">3.23138261623291E+15</Timestamp><Cur…	좌우반구com(split BVF)_1-016-1	60.021	1.0.0.165	1	93443796	Professional	2.0.10.242	2.0.10.353	11-14-2020	2020-11-14 오전 1:03:08	10:03:08	2.0.10.248	173	1	z	지표	지	표	NULL	NULL	NULL	113	1	41	NULL	NULL	NULL	KSY3	List2	NULL	NULL	NULL	NULL	NULL	NULL	NULL	NULL	NULL	1	z	1	3	510843	0	z	728
좌우반구com(split BVF)_1	16	1	<?xml version="1.0"?>\n<Clock xmlns:dt="urn:schemas-microsoft-com:datatypes"><Description dt:dt="string">E-Prime Primary Realtime Clock</Description><StartTime><Timestamp dt:dt="int">0</Timestamp><DateUtc dt:dt="string">2020-11-14T01:03:07Z</DateUtc></StartTime><FrequencyChanges><FrequencyChange><Frequency dt:dt="r8">2699980000</Frequency><Timestamp dt:dt="r8">3.23138261623291E+15</Timestamp><Cur…	좌우반구com(split BVF)_1-016-1	60.021	1.0.0.165	1	93443796	Professional	2.0.10.242	2.0.10.353	11-14-2020	2020-11-14 오전 1:03:08	10:03:08	2.0.10.248	302	1	z	지혜	지	혜	NULL	NULL	NULL	NULL	NULL	NULL	123	1	38	KSY3	List3	NULL	NULL	NULL	NULL	NULL	NULL	NULL	NULL	NULL	1	z	0	3	876630	0	z	407
좌우반구com(split BVF)_1	16	1	<?xml version="1.0"?>\n<Clock xmlns:dt="urn:schemas-microsoft-com:datatypes"><Description dt:dt="string">E-Prime Primary Realtime Clock</Description><StartTime><Timestamp dt:dt="int">0</Timestamp><DateUtc dt:dt="string">2020-11-14T01:03:07Z</DateUtc></StartTime><FrequencyChanges><FrequencyChange><Frequency dt:dt="r8">2699980000</Frequency><Timestamp dt:dt="r8">3.23138261623291E+15</Timestamp><Cur…	좌우반구com(split BVF)_1-016-1	60.021	1.0.0.165	1	93443796	Professional	2.0.10.242	2.0.10.353	11-14-2020	2020-11-14 오전 1:03:08	10:03:08	2.0.10.248	297	2	{/}	직매	직	매	NULL	NULL	NULL	NULL	NULL	NULL	16	1	33	KSY3	List3	NULL	NULL	NULL	NULL	NULL	NULL	NULL	NULL	NULL	1	{/}	0	3	861552	0	{/}	525
좌우반구com(split BVF)_1	16	1	<?xml version="1.0"?>\n<Clock xmlns:dt="urn:schemas-microsoft-com:datatypes"><Description dt:dt="string">E-Prime Primary Realtime Clock</Description><StartTime><Timestamp dt:dt="int">0</Timestamp><DateUtc dt:dt="string">2020-11-14T01:03:07Z</DateUtc></StartTime><FrequencyChanges><FrequencyChange><Frequency dt:dt="r8">2699980000</Frequency><Timestamp dt:dt="r8">3.23138261623291E+15</Timestamp><Cur…	좌우반구com(split BVF)_1-016-1	60.021	1.0.0.165	1	93443796	Professional	2.0.10.242	2.0.10.353	11-14-2020	2020-11-14 오전 1:03:08	10:03:08	2.0.10.248	195	1	z	직장	직	장	NULL	NULL	NULL	67	1	63	NULL	NULL	NULL	KSY3	List2	NULL	NULL	NULL	NULL	NULL	NULL	NULL	NULL	NULL	1	z	0	3	576137	0	z	545
좌우반구com(split BVF)_1	16	1	<?xml version="1.0"?>\n<Clock xmlns:dt="urn:schemas-microsoft-com:datatypes"><Description dt:dt="string">E-Prime Primary Realtime Clock</Description><StartTime><Timestamp dt:dt="int">0</Timestamp><DateUtc dt:dt="string">2020-11-14T01:03:07Z</DateUtc></StartTime><FrequencyChanges><FrequencyChange><Frequency dt:dt="r8">2699980000</Frequency><Timestamp dt:dt="r8">3.23138261623291E+15</Timestamp><Cur…	좌우반구com(split BVF)_1-016-1	60.021	1.0.0.165	1	93443796	Professional	2.0.10.242	2.0.10.353	11-14-2020	2020-11-14 오전 1:03:08	10:03:08	2.0.10.248	318	2	{/}	진회	진	회	NULL	NULL	NULL	NULL	NULL	NULL	35	1	54	KSY2	List3	NULL	NULL	NULL	NULL	NULL	NULL	NULL	NULL	NULL	1	{/}	1	3	919598	0	{/}	407
좌우반구com(split BVF)_1	16	1	<?xml version="1.0"?>\n<Clock xmlns:dt="urn:schemas-microsoft-com:datatypes"><Description dt:dt="string">E-Prime Primary Realtime Clock</Description><StartTime><Timestamp dt:dt="int">0</Timestamp><DateUtc dt:dt="string">2020-11-14T01:03:07Z</DateUtc></StartTime><FrequencyChanges><FrequencyChange><Frequency dt:dt="r8">2699980000</Frequency><Timestamp dt:dt="r8">3.23138261623291E+15</Timestamp><Cur…	좌우반구com(split BVF)_1-016-1	60.021	1.0.0.165	1	93443796	Professional	2.0.10.242	2.0.10.353	11-14-2020	2020-11-14 오전 1:03:08	10:03:08	2.0.10.248	226	1	z	질서	질	서	NULL	NULL	NULL	57	1	94	NULL	NULL	NULL	KSY3	List2	NULL	NULL	NULL	NULL	NULL	NULL	NULL	NULL	NULL	1	z	0	3	663089	0	z	1608
좌우반구com(split BVF)_1	16	1	<?xml version="1.0"?>\n<Clock xmlns:dt="urn:schemas-microsoft-com:datatypes"><Description dt:dt="string">E-Prime Primary Realtime Clock</Description><StartTime><Timestamp dt:dt="int">0</Timestamp><DateUtc dt:dt="string">2020-11-14T01:03:07Z</DateUtc></StartTime><FrequencyChanges><FrequencyChange><Frequency dt:dt="r8">2699980000</Frequency><Timestamp dt:dt="r8">3.23138261623291E+15</Timestamp><Cur…	좌우반구com(split BVF)_1-016-1	60.021	1.0.0.165	1	93443796	Professional	2.0.10.242	2.0.10.353	11-14-2020	2020-11-14 오전 1:03:08	10:03:08	2.0.10.248	365	1	z	차량	차	량	NULL	NULL	NULL	NULL	NULL	NULL	93	1	101	KSY3	List3	NULL	NULL	NULL	NULL	NULL	NULL	NULL	NULL	NULL	0	z	1	3	1048319	0	{/}	771
좌우반구com(split BVF)_1	16	1	<?xml version="1.0"?>\n<Clock xmlns:dt="urn:schemas-microsoft-com:datatypes"><Description dt:dt="string">E-Prime Primary Realtime Clock</Description><StartTime><Timestamp dt:dt="int">0</Timestamp><DateUtc dt:dt="string">2020-11-14T01:03:07Z</DateUtc></StartTime><FrequencyChanges><FrequencyChange><Frequency dt:dt="r8">2699980000</Frequency><Timestamp dt:dt="r8">3.23138261623291E+15</Timestamp><Cur…	좌우반구com(split BVF)_1-016-1	60.021	1.0.0.165	1	93443796	Professional	2.0.10.242	2.0.10.353	11-14-2020	2020-11-14 오전 1:03:08	10:03:08	2.0.10.248	336	1	z	차익	차	익	NULL	NULL	NULL	NULL	NULL	NULL	116	1	72	KSY3	List3	NULL	NULL	NULL	NULL	NULL	NULL	NULL	NULL	NULL	0	z	0	3	968331	0	{/}	497
좌우반구com(split BVF)_1	16	1	<?xml version="1.0"?>\n<Clock xmlns:dt="urn:schemas-microsoft-com:datatypes"><Description dt:dt="string">E-Prime Primary Realtime Clock</Description><StartTime><Timestamp dt:dt="int">0</Timestamp><DateUtc dt:dt="string">2020-11-14T01:03:07Z</DateUtc></StartTime><FrequencyChanges><FrequencyChange><Frequency dt:dt="r8">2699980000</Frequency><Timestamp dt:dt="r8">3.23138261623291E+15</Timestamp><Cur…	좌우반구com(split BVF)_1-016-1	60.021	1.0.0.165	1	93443796	Professional	2.0.10.242	2.0.10.353	11-14-2020	2020-11-14 오전 1:03:08	10:03:08	2.0.10.248	216	2	{/}	착반	착	반	NULL	NULL	NULL	76	1	84	NULL	NULL	NULL	KSY2	List2	NULL	NULL	NULL	NULL	NULL	NULL	NULL	NULL	NULL	1	{/}	0	4	635133	0	{/}	572
좌우반구com(split BVF)_1	16	1	<?xml version="1.0"?>\n<Clock xmlns:dt="urn:schemas-microsoft-com:datatypes"><Description dt:dt="string">E-Prime Primary Realtime Clock</Description><StartTime><Timestamp dt:dt="int">0</Timestamp><DateUtc dt:dt="string">2020-11-14T01:03:07Z</DateUtc></StartTime><FrequencyChanges><FrequencyChange><Frequency dt:dt="r8">2699980000</Frequency><Timestamp dt:dt="r8">3.23138261623291E+15</Timestamp><Cur…	좌우반구com(split BVF)_1-016-1	60.021	1.0.0.165	1	93443796	Professional	2.0.10.242	2.0.10.353	11-14-2020	2020-11-14 오전 1:03:08	10:03:08	2.0.10.248	3	1	z	책임	책	임	43	1	3	NULL	NULL	NULL	NULL	NULL	NULL	KSY3	List1	NULL	NULL	NULL	NULL	NULL	NULL	NULL	NULL	NULL	0	z	0	3	21217	0	{/}	434
좌우반구com(split BVF)_1	16	1	<?xml version="1.0"?>\n<Clock xmlns:dt="urn:schemas-microsoft-com:datatypes"><Description dt:dt="string">E-Prime Primary Realtime Clock</Description><StartTime><Timestamp dt:dt="int">0</Timestamp><DateUtc dt:dt="string">2020-11-14T01:03:07Z</DateUtc></StartTime><FrequencyChanges><FrequencyChange><Frequency dt:dt="r8">2699980000</Frequency><Timestamp dt:dt="r8">3.23138261623291E+15</Timestamp><Cur…	좌우반구com(split BVF)_1-016-1	60.021	1.0.0.165	1	93443796	Professional	2.0.10.242	2.0.10.353	11-14-2020	2020-11-14 오전 1:03:08	10:03:08	2.0.10.248	327	2	{/}	책희	책	희	NULL	NULL	NULL	NULL	NULL	NULL	91	1	63	KSY3	List3	NULL	NULL	NULL	NULL	NULL	NULL	NULL	NULL	NULL	1	{/}	0	4	943257	0	{/}	403
좌우반구com(split BVF)_1	16	1	<?xml version="1.0"?>\n<Clock xmlns:dt="urn:schemas-microsoft-com:datatypes"><Description dt:dt="string">E-Prime Primary Realtime Clock</Description><StartTime><Timestamp dt:dt="int">0</Timestamp><DateUtc dt:dt="string">2020-11-14T01:03:07Z</DateUtc></StartTime><FrequencyChanges><FrequencyChange><Frequency dt:dt="r8">2699980000</Frequency><Timestamp dt:dt="r8">3.23138261623291E+15</Timestamp><Cur…	좌우반구com(split BVF)_1-016-1	60.021	1.0.0.165	1	93443796	Professional	2.0.10.242	2.0.10.353	11-14-2020	2020-11-14 오전 1:03:08	10:03:08	2.0.10.248	58	2	{/}	청휘	청	휘	115	1	58	NULL	NULL	NULL	NULL	NULL	NULL	KSY	List1	0		1	-1	175995	184		0	0	1	{/}	0	4	176179	0	{/}	486
좌우반구com(split BVF)_1	16	1	<?xml version="1.0"?>\n<Clock xmlns:dt="urn:schemas-microsoft-com:datatypes"><Description dt:dt="string">E-Prime Primary Realtime Clock</Description><StartTime><Timestamp dt:dt="int">0</Timestamp><DateUtc dt:dt="string">2020-11-14T01:03:07Z</DateUtc></StartTime><FrequencyChanges><FrequencyChange><Frequency dt:dt="r8">2699980000</Frequency><Timestamp dt:dt="r8">3.23138261623291E+15</Timestamp><Cur…	좌우반구com(split BVF)_1-016-1	60.021	1.0.0.165	1	93443796	Professional	2.0.10.242	2.0.10.353	11-14-2020	2020-11-14 오전 1:03:08	10:03:08	2.0.10.248	256	2	{/}	체행	체	행	NULL	NULL	NULL	126	1	124	NULL	NULL	NULL	KSY	List2	0		0	-1	747676	183		0	0	1	{/}	0	3	747859	0	{/}	508
좌우반구com(split BVF)_1	16	1	<?xml version="1.0"?>\n<Clock xmlns:dt="urn:schemas-microsoft-com:datatypes"><Description dt:dt="string">E-Prime Primary Realtime Clock</Description><StartTime><Timestamp dt:dt="int">0</Timestamp><DateUtc dt:dt="string">2020-11-14T01:03:07Z</DateUtc></StartTime><FrequencyChanges><FrequencyChange><Frequency dt:dt="r8">2699980000</Frequency><Timestamp dt:dt="r8">3.23138261623291E+15</Timestamp><Cur…	좌우반구com(split BVF)_1-016-1	60.021	1.0.0.165	1	93443796	Professional	2.0.10.242	2.0.10.353	11-14-2020	2020-11-14 오전 1:03:08	10:03:08	2.0.10.248	126	1	z	체험	체	험	57	1	126	NULL	NULL	NULL	NULL	NULL	NULL	KSY3	List1	NULL	NULL	NULL	NULL	NULL	NULL	NULL	NULL	NULL	1	z	0	3	370793	0	z	524
좌우반구com(split BVF)_1	16	1	<?xml version="1.0"?>\n<Clock xmlns:dt="urn:schemas-microsoft-com:datatypes"><Description dt:dt="string">E-Prime Primary Realtime Clock</Description><StartTime><Timestamp dt:dt="int">0</Timestamp><DateUtc dt:dt="string">2020-11-14T01:03:07Z</DateUtc></StartTime><FrequencyChanges><FrequencyChange><Frequency dt:dt="r8">2699980000</Frequency><Timestamp dt:dt="r8">3.23138261623291E+15</Timestamp><Cur…	좌우반구com(split BVF)_1-016-1	60.021	1.0.0.165	1	93443796	Professional	2.0.10.242	2.0.10.353	11-14-2020	2020-11-14 오전 1:03:08	10:03:08	2.0.10.248	163	1	z	최고	최	고	NULL	NULL	NULL	41	1	31	NULL	NULL	NULL	KSY3	List2	NULL	NULL	NULL	NULL	NULL	NULL	NULL	NULL	NULL	1	z	0	3	483370	0	z	698
좌우반구com(split BVF)_1	16	1	<?xml version="1.0"?>\n<Clock xmlns:dt="urn:schemas-microsoft-com:datatypes"><Description dt:dt="string">E-Prime Primary Realtime Clock</Description><StartTime><Timestamp dt:dt="int">0</Timestamp><DateUtc dt:dt="string">2020-11-14T01:03:07Z</DateUtc></StartTime><FrequencyChanges><FrequencyChange><Frequency dt:dt="r8">2699980000</Frequency><Timestamp dt:dt="r8">3.23138261623291E+15</Timestamp><Cur…	좌우반구com(split BVF)_1-016-1	60.021	1.0.0.165	1	93443796	Professional	2.0.10.242	2.0.10.353	11-14-2020	2020-11-14 오전 1:03:08	10:03:08	2.0.10.248	166	2	{/}	최여	최	여	NULL	NULL	NULL	39	1	34	NULL	NULL	NULL	KSY	List2	0		0	-1	491450	183		0	0	1	{/}	1	3	491633	0	{/}	466
좌우반구com(split BVF)_1	16	1	<?xml version="1.0"?>\n<Clock xmlns:dt="urn:schemas-microsoft-com:datatypes"><Description dt:dt="string">E-Prime Primary Realtime Clock</Description><StartTime><Timestamp dt:dt="int">0</Timestamp><DateUtc dt:dt="string">2020-11-14T01:03:07Z</DateUtc></StartTime><FrequencyChanges><FrequencyChange><Frequency dt:dt="r8">2699980000</Frequency><Timestamp dt:dt="r8">3.23138261623291E+15</Timestamp><Cur…	좌우반구com(split BVF)_1-016-1	60.021	1.0.0.165	1	93443796	Professional	2.0.10.242	2.0.10.353	11-14-2020	2020-11-14 오전 1:03:08	10:03:08	2.0.10.248	255	2	{/}	최횟	최	횟	NULL	NULL	NULL	130	1	123	NULL	NULL	NULL	KSY	List2	0		0	-1	745010	184		0	0	1	{/}	0	4	745194	0	{/}	461
좌우반구com(split BVF)_1	16	1	<?xml version="1.0"?>\n<Clock xmlns:dt="urn:schemas-microsoft-com:datatypes"><Description dt:dt="string">E-Prime Primary Realtime Clock</Description><StartTime><Timestamp dt:dt="int">0</Timestamp><DateUtc dt:dt="string">2020-11-14T01:03:07Z</DateUtc></StartTime><FrequencyChanges><FrequencyChange><Frequency dt:dt="r8">2699980000</Frequency><Timestamp dt:dt="r8">3.23138261623291E+15</Timestamp><Cur…	좌우반구com(split BVF)_1-016-1	60.021	1.0.0.165	1	93443796	Professional	2.0.10.242	2.0.10.353	11-14-2020	2020-11-14 오전 1:03:08	10:03:08	2.0.10.248	97	2	{/}	축허	축	허	44	1	97	NULL	NULL	NULL	NULL	NULL	NULL	KSY2	List1	NULL	NULL	NULL	NULL	NULL	NULL	NULL	NULL	NULL	1	{/}	0	4	288406	0	{/}	1081
좌우반구com(split BVF)_1	16	1	<?xml version="1.0"?>\n<Clock xmlns:dt="urn:schemas-microsoft-com:datatypes"><Description dt:dt="string">E-Prime Primary Realtime Clock</Description><StartTime><Timestamp dt:dt="int">0</Timestamp><DateUtc dt:dt="string">2020-11-14T01:03:07Z</DateUtc></StartTime><FrequencyChanges><FrequencyChange><Frequency dt:dt="r8">2699980000</Frequency><Timestamp dt:dt="r8">3.23138261623291E+15</Timestamp><Cur…	좌우반구com(split BVF)_1-016-1	60.021	1.0.0.165	1	93443796	Professional	2.0.10.242	2.0.10.353	11-14-2020	2020-11-14 오전 1:03:08	10:03:08	2.0.10.248	93	2	{/}	축헤	축	헤	89	1	93	NULL	NULL	NULL	NULL	NULL	NULL	KSY2	List1	NULL	NULL	NULL	NULL	NULL	NULL	NULL	NULL	NULL	1	{/}	0	4	276227	0	{/}	604
좌우반구com(split BVF)_1	16	1	<?xml version="1.0"?>\n<Clock xmlns:dt="urn:schemas-microsoft-com:datatypes"><Description dt:dt="string">E-Prime Primary Realtime Clock</Description><StartTime><Timestamp dt:dt="int">0</Timestamp><DateUtc dt:dt="string">2020-11-14T01:03:07Z</DateUtc></StartTime><FrequencyChanges><FrequencyChange><Frequency dt:dt="r8">2699980000</Frequency><Timestamp dt:dt="r8">3.23138261623291E+15</Timestamp><Cur…	좌우반구com(split BVF)_1-016-1	60.021	1.0.0.165	1	93443796	Professional	2.0.10.242	2.0.10.353	11-14-2020	2020-11-14 오전 1:03:08	10:03:08	2.0.10.248	243	2	{/}	축희	축	희	NULL	NULL	NULL	9	1	111	NULL	NULL	NULL	KSY3	List2	NULL	NULL	NULL	NULL	NULL	NULL	NULL	NULL	NULL	1	{/}	0	3	711372	0	{/}	932
좌우반구com(split BVF)_1	16	1	<?xml version="1.0"?>\n<Clock xmlns:dt="urn:schemas-microsoft-com:datatypes"><Description dt:dt="string">E-Prime Primary Realtime Clock</Description><StartTime><Timestamp dt:dt="int">0</Timestamp><DateUtc dt:dt="string">2020-11-14T01:03:07Z</DateUtc></StartTime><FrequencyChanges><FrequencyChange><Frequency dt:dt="r8">2699980000</Frequency><Timestamp dt:dt="r8">3.23138261623291E+15</Timestamp><Cur…	좌우반구com(split BVF)_1-016-1	60.021	1.0.0.165	1	93443796	Professional	2.0.10.242	2.0.10.353	11-14-2020	2020-11-14 오전 1:03:08	10:03:08	2.0.10.248	298	2	{/}	측개	측	개	NULL	NULL	NULL	NULL	NULL	NULL	5	1	34	KSY2	List3	NULL	NULL	NULL	NULL	NULL	NULL	NULL	NULL	NULL	1	{/}	0	4	864285	0	{/}	601
좌우반구com(split BVF)_1	16	1	<?xml version="1.0"?>\n<Clock xmlns:dt="urn:schemas-microsoft-com:datatypes"><Description dt:dt="string">E-Prime Primary Realtime Clock</Description><StartTime><Timestamp dt:dt="int">0</Timestamp><DateUtc dt:dt="string">2020-11-14T01:03:07Z</DateUtc></StartTime><FrequencyChanges><FrequencyChange><Frequency dt:dt="r8">2699980000</Frequency><Timestamp dt:dt="r8">3.23138261623291E+15</Timestamp><Cur…	좌우반구com(split BVF)_1-016-1	60.021	1.0.0.165	1	93443796	Professional	2.0.10.242	2.0.10.353	11-14-2020	2020-11-14 오전 1:03:08	10:03:08	2.0.10.248	245	1	z	치안	치	안	NULL	NULL	NULL	38	1	113	NULL	NULL	NULL	KSY3	List2	NULL	NULL	NULL	NULL	NULL	NULL	NULL	NULL	NULL	1	z	0	3	717120	0	z	632
좌우반구com(split BVF)_1	16	1	<?xml version="1.0"?>\n<Clock xmlns:dt="urn:schemas-microsoft-com:datatypes"><Description dt:dt="string">E-Prime Primary Realtime Clock</Description><StartTime><Timestamp dt:dt="int">0</Timestamp><DateUtc dt:dt="string">2020-11-14T01:03:07Z</DateUtc></StartTime><FrequencyChanges><FrequencyChange><Frequency dt:dt="r8">2699980000</Frequency><Timestamp dt:dt="r8">3.23138261623291E+15</Timestamp><Cur…	좌우반구com(split BVF)_1-016-1	60.021	1.0.0.165	1	93443796	Professional	2.0.10.242	2.0.10.353	11-14-2020	2020-11-14 오전 1:03:08	10:03:08	2.0.10.248	89	2	{/}	치책	치	책	12	1	89	NULL	NULL	NULL	NULL	NULL	NULL	KSY	List1	0		0	0	264731	183		0	0	1	{/}	0	3	264914	0	{/}	869
좌우반구com(split BVF)_1	16	1	<?xml version="1.0"?>\n<Clock xmlns:dt="urn:schemas-microsoft-com:datatypes"><Description dt:dt="string">E-Prime Primary Realtime Clock</Description><StartTime><Timestamp dt:dt="int">0</Timestamp><DateUtc dt:dt="string">2020-11-14T01:03:07Z</DateUtc></StartTime><FrequencyChanges><FrequencyChange><Frequency dt:dt="r8">2699980000</Frequency><Timestamp dt:dt="r8">3.23138261623291E+15</Timestamp><Cur…	좌우반구com(split BVF)_1-016-1	60.021	1.0.0.165	1	93443796	Professional	2.0.10.242	2.0.10.353	11-14-2020	2020-11-14 오전 1:03:08	10:03:08	2.0.10.248	282	2	{/}	치향	치	향	NULL	NULL	NULL	NULL	NULL	NULL	77	1	18	KSY	List3	0		1	-1	820683	184		0	0	1	{/}	0	4	820867	0	{/}	691
좌우반구com(split BVF)_1	16	1	<?xml version="1.0"?>\n<Clock xmlns:dt="urn:schemas-microsoft-com:datatypes"><Description dt:dt="string">E-Prime Primary Realtime Clock</Description><StartTime><Timestamp dt:dt="int">0</Timestamp><DateUtc dt:dt="string">2020-11-14T01:03:07Z</DateUtc></StartTime><FrequencyChanges><FrequencyChange><Frequency dt:dt="r8">2699980000</Frequency><Timestamp dt:dt="r8">3.23138261623291E+15</Timestamp><Cur…	좌우반구com(split BVF)_1-016-1	60.021	1.0.0.165	1	93443796	Professional	2.0.10.242	2.0.10.353	11-14-2020	2020-11-14 오전 1:03:08	10:03:08	2.0.10.248	154	1	z	타격	타	격	NULL	NULL	NULL	40	1	22	NULL	NULL	NULL	KSY3	List2	NULL	NULL	NULL	NULL	NULL	NULL	NULL	NULL	NULL	1	z	1	3	457262	0	z	718
좌우반구com(split BVF)_1	16	1	<?xml version="1.0"?>\n<Clock xmlns:dt="urn:schemas-microsoft-com:datatypes"><Description dt:dt="string">E-Prime Primary Realtime Clock</Description><StartTime><Timestamp dt:dt="int">0</Timestamp><DateUtc dt:dt="string">2020-11-14T01:03:07Z</DateUtc></StartTime><FrequencyChanges><FrequencyChange><Frequency dt:dt="r8">2699980000</Frequency><Timestamp dt:dt="r8">3.23138261623291E+15</Timestamp><Cur…	좌우반구com(split BVF)_1-016-1	60.021	1.0.0.165	1	93443796	Professional	2.0.10.242	2.0.10.353	11-14-2020	2020-11-14 오전 1:03:08	10:03:08	2.0.10.248	260	1	z	탈퇴	탈	퇴	NULL	NULL	NULL	51	1	128	NULL	NULL	NULL	KSY3	List2	NULL	NULL	NULL	NULL	NULL	NULL	NULL	NULL	NULL	1	z	1	3	758805	0	z	586
좌우반구com(split BVF)_1	16	1	<?xml version="1.0"?>\n<Clock xmlns:dt="urn:schemas-microsoft-com:datatypes"><Description dt:dt="string">E-Prime Primary Realtime Clock</Description><StartTime><Timestamp dt:dt="int">0</Timestamp><DateUtc dt:dt="string">2020-11-14T01:03:07Z</DateUtc></StartTime><FrequencyChanges><FrequencyChange><Frequency dt:dt="r8">2699980000</Frequency><Timestamp dt:dt="r8">3.23138261623291E+15</Timestamp><Cur…	좌우반구com(split BVF)_1-016-1	60.021	1.0.0.165	1	93443796	Professional	2.0.10.242	2.0.10.353	11-14-2020	2020-11-14 오전 1:03:08	10:03:08	2.0.10.248	113	2	{/}	태스	태	스	34	1	113	NULL	NULL	NULL	NULL	NULL	NULL	KSY	List1	0		0	0	334123	183		0	0	1	{/}	0	3	334306	0	{/}	604
좌우반구com(split BVF)_1	16	1	<?xml version="1.0"?>\n<Clock xmlns:dt="urn:schemas-microsoft-com:datatypes"><Description dt:dt="string">E-Prime Primary Realtime Clock</Description><StartTime><Timestamp dt:dt="int">0</Timestamp><DateUtc dt:dt="string">2020-11-14T01:03:07Z</DateUtc></StartTime><FrequencyChanges><FrequencyChange><Frequency dt:dt="r8">2699980000</Frequency><Timestamp dt:dt="r8">3.23138261623291E+15</Timestamp><Cur…	좌우반구com(split BVF)_1-016-1	60.021	1.0.0.165	1	93443796	Professional	2.0.10.242	2.0.10.353	11-14-2020	2020-11-14 오전 1:03:08	10:03:08	2.0.10.248	374	1	z	택시	택	시	NULL	NULL	NULL	NULL	NULL	NULL	62	1	110	KSY3	List3	NULL	NULL	NULL	NULL	NULL	NULL	NULL	NULL	NULL	1	z	1	3	1074110	0	z	1508
좌우반구com(split BVF)_1	16	1	<?xml version="1.0"?>\n<Clock xmlns:dt="urn:schemas-microsoft-com:datatypes"><Description dt:dt="string">E-Prime Primary Realtime Clock</Description><StartTime><Timestamp dt:dt="int">0</Timestamp><DateUtc dt:dt="string">2020-11-14T01:03:07Z</DateUtc></StartTime><FrequencyChanges><FrequencyChange><Frequency dt:dt="r8">2699980000</Frequency><Timestamp dt:dt="r8">3.23138261623291E+15</Timestamp><Cur…	좌우반구com(split BVF)_1-016-1	60.021	1.0.0.165	1	93443796	Professional	2.0.10.242	2.0.10.353	11-14-2020	2020-11-14 오전 1:03:08	10:03:08	2.0.10.248	70	2	{/}	택정	택	정	15	1	70	NULL	NULL	NULL	NULL	NULL	NULL	KSY	List1	0		0	0	210517	183		0	0	1	{/}	0	3	210700	0	{/}	572
좌우반구com(split BVF)_1	16	1	<?xml version="1.0"?>\n<Clock xmlns:dt="urn:schemas-microsoft-com:datatypes"><Description dt:dt="string">E-Prime Primary Realtime Clock</Description><StartTime><Timestamp dt:dt="int">0</Timestamp><DateUtc dt:dt="string">2020-11-14T01:03:07Z</DateUtc></StartTime><FrequencyChanges><FrequencyChange><Frequency dt:dt="r8">2699980000</Frequency><Timestamp dt:dt="r8">3.23138261623291E+15</Timestamp><Cur…	좌우반구com(split BVF)_1-016-1	60.021	1.0.0.165	1	93443796	Professional	2.0.10.242	2.0.10.353	11-14-2020	2020-11-14 오전 1:03:08	10:03:08	2.0.10.248	82	2	{/}	통락	통	락	62	1	82	NULL	NULL	NULL	NULL	NULL	NULL	KSY3	List1	NULL	NULL	NULL	NULL	NULL	NULL	NULL	NULL	NULL	0	{/}	0	3	243588	0	z	1091
좌우반구com(split BVF)_1	16	1	<?xml version="1.0"?>\n<Clock xmlns:dt="urn:schemas-microsoft-com:datatypes"><Description dt:dt="string">E-Prime Primary Realtime Clock</Description><StartTime><Timestamp dt:dt="int">0</Timestamp><DateUtc dt:dt="string">2020-11-14T01:03:07Z</DateUtc></StartTime><FrequencyChanges><FrequencyChange><Frequency dt:dt="r8">2699980000</Frequency><Timestamp dt:dt="r8">3.23138261623291E+15</Timestamp><Cur…	좌우반구com(split BVF)_1-016-1	60.021	1.0.0.165	1	93443796	Professional	2.0.10.242	2.0.10.353	11-14-2020	2020-11-14 오전 1:03:08	10:03:08	2.0.10.248	229	2	{/}	통록	통	록	NULL	NULL	NULL	28	1	97	NULL	NULL	NULL	KSY2	List2	NULL	NULL	NULL	NULL	NULL	NULL	NULL	NULL	NULL	0	{/}	1	3	673102	0	z	498
좌우반구com(split BVF)_1	16	1	<?xml version="1.0"?>\n<Clock xmlns:dt="urn:schemas-microsoft-com:datatypes"><Description dt:dt="string">E-Prime Primary Realtime Clock</Description><StartTime><Timestamp dt:dt="int">0</Timestamp><DateUtc dt:dt="string">2020-11-14T01:03:07Z</DateUtc></StartTime><FrequencyChanges><FrequencyChange><Frequency dt:dt="r8">2699980000</Frequency><Timestamp dt:dt="r8">3.23138261623291E+15</Timestamp><Cur…	좌우반구com(split BVF)_1-016-1	60.021	1.0.0.165	1	93443796	Professional	2.0.10.242	2.0.10.353	11-14-2020	2020-11-14 오전 1:03:08	10:03:08	2.0.10.248	78	2	{/}	통류	통	류	123	1	78	NULL	NULL	NULL	NULL	NULL	NULL	KSY2	List1	NULL	NULL	NULL	NULL	NULL	NULL	NULL	NULL	NULL	0	{/}	0	4	232459	0	z	909
좌우반구com(split BVF)_1	16	1	<?xml version="1.0"?>\n<Clock xmlns:dt="urn:schemas-microsoft-com:datatypes"><Description dt:dt="string">E-Prime Primary Realtime Clock</Description><StartTime><Timestamp dt:dt="int">0</Timestamp><DateUtc dt:dt="string">2020-11-14T01:03:07Z</DateUtc></StartTime><FrequencyChanges><FrequencyChange><Frequency dt:dt="r8">2699980000</Frequency><Timestamp dt:dt="r8">3.23138261623291E+15</Timestamp><Cur…	좌우반구com(split BVF)_1-016-1	60.021	1.0.0.165	1	93443796	Professional	2.0.10.242	2.0.10.353	11-14-2020	2020-11-14 오전 1:03:08	10:03:08	2.0.10.248	85	2	{/}	퇴착	퇴	착	98	1	85	NULL	NULL	NULL	NULL	NULL	NULL	KSY2	List1	NULL	NULL	NULL	NULL	NULL	NULL	NULL	NULL	NULL	0	{/}	0	3	252535	0	z	904
좌우반구com(split BVF)_1	16	1	<?xml version="1.0"?>\n<Clock xmlns:dt="urn:schemas-microsoft-com:datatypes"><Description dt:dt="string">E-Prime Primary Realtime Clock</Description><StartTime><Timestamp dt:dt="int">0</Timestamp><DateUtc dt:dt="string">2020-11-14T01:03:07Z</DateUtc></StartTime><FrequencyChanges><FrequencyChange><Frequency dt:dt="r8">2699980000</Frequency><Timestamp dt:dt="r8">3.23138261623291E+15</Timestamp><Cur…	좌우반구com(split BVF)_1-016-1	60.021	1.0.0.165	1	93443796	Professional	2.0.10.242	2.0.10.353	11-14-2020	2020-11-14 오전 1:03:08	10:03:08	2.0.10.248	137	1	z	판단	판	단	NULL	NULL	NULL	106	1	5	NULL	NULL	NULL	KSY3	List2	NULL	NULL	NULL	NULL	NULL	NULL	NULL	NULL	NULL	1	z	0	4	409363	0	z	1514
좌우반구com(split BVF)_1	16	1	<?xml version="1.0"?>\n<Clock xmlns:dt="urn:schemas-microsoft-com:datatypes"><Description dt:dt="string">E-Prime Primary Realtime Clock</Description><StartTime><Timestamp dt:dt="int">0</Timestamp><DateUtc dt:dt="string">2020-11-14T01:03:07Z</DateUtc></StartTime><FrequencyChanges><FrequencyChange><Frequency dt:dt="r8">2699980000</Frequency><Timestamp dt:dt="r8">3.23138261623291E+15</Timestamp><Cur…	좌우반구com(split BVF)_1-016-1	60.021	1.0.0.165	1	93443796	Professional	2.0.10.242	2.0.10.353	11-14-2020	2020-11-14 오전 1:03:08	10:03:08	2.0.10.248	131	1	z	판매	판	매	19	1	131	NULL	NULL	NULL	NULL	NULL	NULL	KSY3	List1	NULL	NULL	NULL	NULL	NULL	NULL	NULL	NULL	NULL	1	z	1	3	384621	0	z	864
좌우반구com(split BVF)_1	16	1	<?xml version="1.0"?>\n<Clock xmlns:dt="urn:schemas-microsoft-com:datatypes"><Description dt:dt="string">E-Prime Primary Realtime Clock</Description><StartTime><Timestamp dt:dt="int">0</Timestamp><DateUtc dt:dt="string">2020-11-14T01:03:07Z</DateUtc></StartTime><FrequencyChanges><FrequencyChange><Frequency dt:dt="r8">2699980000</Frequency><Timestamp dt:dt="r8">3.23138261623291E+15</Timestamp><Cur…	좌우반구com(split BVF)_1-016-1	60.021	1.0.0.165	1	93443796	Professional	2.0.10.242	2.0.10.353	11-14-2020	2020-11-14 오전 1:03:08	10:03:08	2.0.10.248	289	1	z	표현	표	현	NULL	NULL	NULL	NULL	NULL	NULL	76	1	25	KSY3	List3	NULL	NULL	NULL	NULL	NULL	NULL	NULL	NULL	NULL	1	z	0	4	839977	0	z	421
좌우반구com(split BVF)_1	16	1	<?xml version="1.0"?>\n<Clock xmlns:dt="urn:schemas-microsoft-com:datatypes"><Description dt:dt="string">E-Prime Primary Realtime Clock</Description><StartTime><Timestamp dt:dt="int">0</Timestamp><DateUtc dt:dt="string">2020-11-14T01:03:07Z</DateUtc></StartTime><FrequencyChanges><FrequencyChange><Frequency dt:dt="r8">2699980000</Frequency><Timestamp dt:dt="r8">3.23138261623291E+15</Timestamp><Cur…	좌우반구com(split BVF)_1-016-1	60.021	1.0.0.165	1	93443796	Professional	2.0.10.242	2.0.10.353	11-14-2020	2020-11-14 오전 1:03:08	10:03:08	2.0.10.248	37	2	{/}	품결	품	결	7	1	37	NULL	NULL	NULL	NULL	NULL	NULL	KSY2	List1	NULL	NULL	NULL	NULL	NULL	NULL	NULL	NULL	NULL	0	{/}	0	4	116267	0	z	518
좌우반구com(split BVF)_1	16	1	<?xml version="1.0"?>\n<Clock xmlns:dt="urn:schemas-microsoft-com:datatypes"><Description dt:dt="string">E-Prime Primary Realtime Clock</Description><StartTime><Timestamp dt:dt="int">0</Timestamp><DateUtc dt:dt="string">2020-11-14T01:03:07Z</DateUtc></StartTime><FrequencyChanges><FrequencyChange><Frequency dt:dt="r8">2699980000</Frequency><Timestamp dt:dt="r8">3.23138261623291E+15</Timestamp><Cur…	좌우반구com(split BVF)_1-016-1	60.021	1.0.0.165	1	93443796	Professional	2.0.10.242	2.0.10.353	11-14-2020	2020-11-14 오전 1:03:08	10:03:08	2.0.10.248	32	2	{/}	필관	필	관	82	1	32	NULL	NULL	NULL	NULL	NULL	NULL	KSY2	List1	NULL	NULL	NULL	NULL	NULL	NULL	NULL	NULL	NULL	1	{/}	0	3	102088	0	{/}	1306
좌우반구com(split BVF)_1	16	1	<?xml version="1.0"?>\n<Clock xmlns:dt="urn:schemas-microsoft-com:datatypes"><Description dt:dt="string">E-Prime Primary Realtime Clock</Description><StartTime><Timestamp dt:dt="int">0</Timestamp><DateUtc dt:dt="string">2020-11-14T01:03:07Z</DateUtc></StartTime><FrequencyChanges><FrequencyChange><Frequency dt:dt="r8">2699980000</Frequency><Timestamp dt:dt="r8">3.23138261623291E+15</Timestamp><Cur…	좌우반구com(split BVF)_1-016-1	60.021	1.0.0.165	1	93443796	Professional	2.0.10.242	2.0.10.353	11-14-2020	2020-11-14 오전 1:03:08	10:03:08	2.0.10.248	129	1	z	필수	필	수	86	1	129	NULL	NULL	NULL	NULL	NULL	NULL	KSY3	List1	NULL	NULL	NULL	NULL	NULL	NULL	NULL	NULL	NULL	1	z	0	3	378840	0	z	869
좌우반구com(split BVF)_1	16	1	<?xml version="1.0"?>\n<Clock xmlns:dt="urn:schemas-microsoft-com:datatypes"><Description dt:dt="string">E-Prime Primary Realtime Clock</Description><StartTime><Timestamp dt:dt="int">0</Timestamp><DateUtc dt:dt="string">2020-11-14T01:03:07Z</DateUtc></StartTime><FrequencyChanges><FrequencyChange><Frequency dt:dt="r8">2699980000</Frequency><Timestamp dt:dt="r8">3.23138261623291E+15</Timestamp><Cur…	좌우반구com(split BVF)_1-016-1	60.021	1.0.0.165	1	93443796	Professional	2.0.10.242	2.0.10.353	11-14-2020	2020-11-14 오전 1:03:08	10:03:08	2.0.10.248	386	1	z	핑계	핑	계	NULL	NULL	NULL	NULL	NULL	NULL	23	1	122	KSY3	List3	NULL	NULL	NULL	NULL	NULL	NULL	NULL	NULL	NULL	1	z	1	3	1107448	0	z	465
좌우반구com(split BVF)_1	16	1	<?xml version="1.0"?>\n<Clock xmlns:dt="urn:schemas-microsoft-com:datatypes"><Description dt:dt="string">E-Prime Primary Realtime Clock</Description><StartTime><Timestamp dt:dt="int">0</Timestamp><DateUtc dt:dt="string">2020-11-14T01:03:07Z</DateUtc></StartTime><FrequencyChanges><FrequencyChange><Frequency dt:dt="r8">2699980000</Frequency><Timestamp dt:dt="r8">3.23138261623291E+15</Timestamp><Cur…	좌우반구com(split BVF)_1-016-1	60.021	1.0.0.165	1	93443796	Professional	2.0.10.242	2.0.10.353	11-14-2020	2020-11-14 오전 1:03:08	10:03:08	2.0.10.248	26	2	{/}	핑품	핑	품	125	1	26	NULL	NULL	NULL	NULL	NULL	NULL	KSY	List1	0		1	-1	85627	184		0	0	1	{/}	0	4	85811	0	{/}	527
좌우반구com(split BVF)_1	16	1	<?xml version="1.0"?>\n<Clock xmlns:dt="urn:schemas-microsoft-com:datatypes"><Description dt:dt="string">E-Prime Primary Realtime Clock</Description><StartTime><Timestamp dt:dt="int">0</Timestamp><DateUtc dt:dt="string">2020-11-14T01:03:07Z</DateUtc></StartTime><FrequencyChanges><FrequencyChange><Frequency dt:dt="r8">2699980000</Frequency><Timestamp dt:dt="r8">3.23138261623291E+15</Timestamp><Cur…	좌우반구com(split BVF)_1-016-1	60.021	1.0.0.165	1	93443796	Professional	2.0.10.242	2.0.10.353	11-14-2020	2020-11-14 오전 1:03:08	10:03:08	2.0.10.248	367	1	z	하나	하	나	NULL	NULL	NULL	NULL	NULL	NULL	64	1	103	KSY3	List3	NULL	NULL	NULL	NULL	NULL	NULL	NULL	NULL	NULL	1	z	0	3	1053884	0	z	510
좌우반구com(split BVF)_1	16	1	<?xml version="1.0"?>\n<Clock xmlns:dt="urn:schemas-microsoft-com:datatypes"><Description dt:dt="string">E-Prime Primary Realtime Clock</Description><StartTime><Timestamp dt:dt="int">0</Timestamp><DateUtc dt:dt="string">2020-11-14T01:03:07Z</DateUtc></StartTime><FrequencyChanges><FrequencyChange><Frequency dt:dt="r8">2699980000</Frequency><Timestamp dt:dt="r8">3.23138261623291E+15</Timestamp><Cur…	좌우반구com(split BVF)_1-016-1	60.021	1.0.0.165	1	93443796	Professional	2.0.10.242	2.0.10.353	11-14-2020	2020-11-14 오전 1:03:08	10:03:08	2.0.10.248	187	1	z	한계	한	계	NULL	NULL	NULL	83	1	55	NULL	NULL	NULL	KSY3	List2	NULL	NULL	NULL	NULL	NULL	NULL	NULL	NULL	NULL	0	z	0	4	552329	0		0
좌우반구com(split BVF)_1	16	1	<?xml version="1.0"?>\n<Clock xmlns:dt="urn:schemas-microsoft-com:datatypes"><Description dt:dt="string">E-Prime Primary Realtime Clock</Description><StartTime><Timestamp dt:dt="int">0</Timestamp><DateUtc dt:dt="string">2020-11-14T01:03:07Z</DateUtc></StartTime><FrequencyChanges><FrequencyChange><Frequency dt:dt="r8">2699980000</Frequency><Timestamp dt:dt="r8">3.23138261623291E+15</Timestamp><Cur…	좌우반구com(split BVF)_1-016-1	60.021	1.0.0.165	1	93443796	Professional	2.0.10.242	2.0.10.353	11-14-2020	2020-11-14 오전 1:03:08	10:03:08	2.0.10.248	345	1	z	핵심	핵	심	NULL	NULL	NULL	NULL	NULL	NULL	34	1	81	KSY3	List3	NULL	NULL	NULL	NULL	NULL	NULL	NULL	NULL	NULL	1	z	0	3	993089	0	z	370
좌우반구com(split BVF)_1	16	1	<?xml version="1.0"?>\n<Clock xmlns:dt="urn:schemas-microsoft-com:datatypes"><Description dt:dt="string">E-Prime Primary Realtime Clock</Description><StartTime><Timestamp dt:dt="int">0</Timestamp><DateUtc dt:dt="string">2020-11-14T01:03:07Z</DateUtc></StartTime><FrequencyChanges><FrequencyChange><Frequency dt:dt="r8">2699980000</Frequency><Timestamp dt:dt="r8">3.23138261623291E+15</Timestamp><Cur…	좌우반구com(split BVF)_1-016-1	60.021	1.0.0.165	1	93443796	Professional	2.0.10.242	2.0.10.353	11-14-2020	2020-11-14 오전 1:03:08	10:03:08	2.0.10.248	53	2	{/}	핵외	핵	외	66	1	53	NULL	NULL	NULL	NULL	NULL	NULL	KSY	List1	0		0	-1	160784	183		0	0	1	{/}	1	3	160967	0	{/}	546
좌우반구com(split BVF)_1	16	1	<?xml version="1.0"?>\n<Clock xmlns:dt="urn:schemas-microsoft-com:datatypes"><Description dt:dt="string">E-Prime Primary Realtime Clock</Description><StartTime><Timestamp dt:dt="int">0</Timestamp><DateUtc dt:dt="string">2020-11-14T01:03:07Z</DateUtc></StartTime><FrequencyChanges><FrequencyChange><Frequency dt:dt="r8">2699980000</Frequency><Timestamp dt:dt="r8">3.23138261623291E+15</Timestamp><Cur…	좌우반구com(split BVF)_1-016-1	60.021	1.0.0.165	1	93443796	Professional	2.0.10.242	2.0.10.353	11-14-2020	2020-11-14 오전 1:03:08	10:03:08	2.0.10.248	382	2	{/}	핵정	핵	정	NULL	NULL	NULL	NULL	NULL	NULL	48	1	118	KSY	List3	0		0	-1	1096369	183		0	0	1	{/}	0	3	1096552	0	{/}	498
좌우반구com(split BVF)_1	16	1	<?xml version="1.0"?>\n<Clock xmlns:dt="urn:schemas-microsoft-com:datatypes"><Description dt:dt="string">E-Prime Primary Realtime Clock</Description><StartTime><Timestamp dt:dt="int">0</Timestamp><DateUtc dt:dt="string">2020-11-14T01:03:07Z</DateUtc></StartTime><FrequencyChanges><FrequencyChange><Frequency dt:dt="r8">2699980000</Frequency><Timestamp dt:dt="r8">3.23138261623291E+15</Timestamp><Cur…	좌우반구com(split BVF)_1-016-1	60.021	1.0.0.165	1	93443796	Professional	2.0.10.242	2.0.10.353	11-14-2020	2020-11-14 오전 1:03:08	10:03:08	2.0.10.248	277	1	z	행보	행	보	NULL	NULL	NULL	NULL	NULL	NULL	109	1	13	KSY3	List3	NULL	NULL	NULL	NULL	NULL	NULL	NULL	NULL	NULL	1	z	0	4	807322	0	z	564
좌우반구com(split BVF)_1	16	1	<?xml version="1.0"?>\n<Clock xmlns:dt="urn:schemas-microsoft-com:datatypes"><Description dt:dt="string">E-Prime Primary Realtime Clock</Description><StartTime><Timestamp dt:dt="int">0</Timestamp><DateUtc dt:dt="string">2020-11-14T01:03:07Z</DateUtc></StartTime><FrequencyChanges><FrequencyChange><Frequency dt:dt="r8">2699980000</Frequency><Timestamp dt:dt="r8">3.23138261623291E+15</Timestamp><Cur…	좌우반구com(split BVF)_1-016-1	60.021	1.0.0.165	1	93443796	Professional	2.0.10.242	2.0.10.353	11-14-2020	2020-11-14 오전 1:03:08	10:03:08	2.0.10.248	190	1	z	행운	행	운	NULL	NULL	NULL	18	1	58	NULL	NULL	NULL	KSY3	List2	NULL	NULL	NULL	NULL	NULL	NULL	NULL	NULL	NULL	1	z	0	4	561709	0	z	573
좌우반구com(split BVF)_1	16	1	<?xml version="1.0"?>\n<Clock xmlns:dt="urn:schemas-microsoft-com:datatypes"><Description dt:dt="string">E-Prime Primary Realtime Clock</Description><StartTime><Timestamp dt:dt="int">0</Timestamp><DateUtc dt:dt="string">2020-11-14T01:03:07Z</DateUtc></StartTime><FrequencyChanges><FrequencyChange><Frequency dt:dt="r8">2699980000</Frequency><Timestamp dt:dt="r8">3.23138261623291E+15</Timestamp><Cur…	좌우반구com(split BVF)_1-016-1	60.021	1.0.0.165	1	93443796	Professional	2.0.10.242	2.0.10.353	11-14-2020	2020-11-14 오전 1:03:08	10:03:08	2.0.10.248	209	2	{/}	행회	행	회	NULL	NULL	NULL	115	1	77	NULL	NULL	NULL	KSY	List2	0		0	-1	615573	183		0	0	1	{/}	0	3	615756	0	{/}	405
좌우반구com(split BVF)_1	16	1	<?xml version="1.0"?>\n<Clock xmlns:dt="urn:schemas-microsoft-com:datatypes"><Description dt:dt="string">E-Prime Primary Realtime Clock</Description><StartTime><Timestamp dt:dt="int">0</Timestamp><DateUtc dt:dt="string">2020-11-14T01:03:07Z</DateUtc></StartTime><FrequencyChanges><FrequencyChange><Frequency dt:dt="r8">2699980000</Frequency><Timestamp dt:dt="r8">3.23138261623291E+15</Timestamp><Cur…	좌우반구com(split BVF)_1-016-1	60.021	1.0.0.165	1	93443796	Professional	2.0.10.242	2.0.10.353	11-14-2020	2020-11-14 오전 1:03:08	10:03:08	2.0.10.248	252	1	z	향수	향	수	NULL	NULL	NULL	4	1	120	NULL	NULL	NULL	KSY3	List2	NULL	NULL	NULL	NULL	NULL	NULL	NULL	NULL	NULL	1	z	0	3	736780	0	z	499
좌우반구com(split BVF)_1	16	1	<?xml version="1.0"?>\n<Clock xmlns:dt="urn:schemas-microsoft-com:datatypes"><Description dt:dt="string">E-Prime Primary Realtime Clock</Description><StartTime><Timestamp dt:dt="int">0</Timestamp><DateUtc dt:dt="string">2020-11-14T01:03:07Z</DateUtc></StartTime><FrequencyChanges><FrequencyChange><Frequency dt:dt="r8">2699980000</Frequency><Timestamp dt:dt="r8">3.23138261623291E+15</Timestamp><Cur…	좌우반구com(split BVF)_1-016-1	60.021	1.0.0.165	1	93443796	Professional	2.0.10.242	2.0.10.353	11-14-2020	2020-11-14 오전 1:03:08	10:03:08	2.0.10.248	396	2	{/}	향엄	향	엄	NULL	NULL	NULL	NULL	NULL	NULL	132	1	132	KSY	List3	0		0	-1	1135405	183		0	0	1	{/}	1	3	1135588	0	{/}	413
좌우반구com(split BVF)_1	16	1	<?xml version="1.0"?>\n<Clock xmlns:dt="urn:schemas-microsoft-com:datatypes"><Description dt:dt="string">E-Prime Primary Realtime Clock</Description><StartTime><Timestamp dt:dt="int">0</Timestamp><DateUtc dt:dt="string">2020-11-14T01:03:07Z</DateUtc></StartTime><FrequencyChanges><FrequencyChange><Frequency dt:dt="r8">2699980000</Frequency><Timestamp dt:dt="r8">3.23138261623291E+15</Timestamp><Cur…	좌우반구com(split BVF)_1-016-1	60.021	1.0.0.165	1	93443796	Professional	2.0.10.242	2.0.10.353	11-14-2020	2020-11-14 오전 1:03:08	10:03:08	2.0.10.248	244	2	{/}	허낌	허	낌	NULL	NULL	NULL	128	1	112	NULL	NULL	NULL	KSY3	List2	NULL	NULL	NULL	NULL	NULL	NULL	NULL	NULL	NULL	1	{/}	1	3	714504	0	{/}	416
좌우반구com(split BVF)_1	16	1	<?xml version="1.0"?>\n<Clock xmlns:dt="urn:schemas-microsoft-com:datatypes"><Description dt:dt="string">E-Prime Primary Realtime Clock</Description><StartTime><Timestamp dt:dt="int">0</Timestamp><DateUtc dt:dt="string">2020-11-14T01:03:07Z</DateUtc></StartTime><FrequencyChanges><FrequencyChange><Frequency dt:dt="r8">2699980000</Frequency><Timestamp dt:dt="r8">3.23138261623291E+15</Timestamp><Cur…	좌우반구com(split BVF)_1-016-1	60.021	1.0.0.165	1	93443796	Professional	2.0.10.242	2.0.10.353	11-14-2020	2020-11-14 오전 1:03:08	10:03:08	2.0.10.248	350	1	z	허락	허	락	NULL	NULL	NULL	NULL	NULL	NULL	106	1	86	KSY3	List3	NULL	NULL	NULL	NULL	NULL	NULL	NULL	NULL	NULL	0	z	0	3	1006551	0	{/}	436
좌우반구com(split BVF)_1	16	1	<?xml version="1.0"?>\n<Clock xmlns:dt="urn:schemas-microsoft-com:datatypes"><Description dt:dt="string">E-Prime Primary Realtime Clock</Description><StartTime><Timestamp dt:dt="int">0</Timestamp><DateUtc dt:dt="string">2020-11-14T01:03:07Z</DateUtc></StartTime><FrequencyChanges><FrequencyChange><Frequency dt:dt="r8">2699980000</Frequency><Timestamp dt:dt="r8">3.23138261623291E+15</Timestamp><Cur…	좌우반구com(split BVF)_1-016-1	60.021	1.0.0.165	1	93443796	Professional	2.0.10.242	2.0.10.353	11-14-2020	2020-11-14 오전 1:03:08	10:03:08	2.0.10.248	217	2	{/}	허빈	허	빈	NULL	NULL	NULL	66	1	85	NULL	NULL	NULL	KSY	List2	0		0	0	637732	183		0	0	1	{/}	0	3	637915	0	{/}	422
좌우반구com(split BVF)_1	16	1	<?xml version="1.0"?>\n<Clock xmlns:dt="urn:schemas-microsoft-com:datatypes"><Description dt:dt="string">E-Prime Primary Realtime Clock</Description><StartTime><Timestamp dt:dt="int">0</Timestamp><DateUtc dt:dt="string">2020-11-14T01:03:07Z</DateUtc></StartTime><FrequencyChanges><FrequencyChange><Frequency dt:dt="r8">2699980000</Frequency><Timestamp dt:dt="r8">3.23138261623291E+15</Timestamp><Cur…	좌우반구com(split BVF)_1-016-1	60.021	1.0.0.165	1	93443796	Professional	2.0.10.242	2.0.10.353	11-14-2020	2020-11-14 오전 1:03:08	10:03:08	2.0.10.248	236	2	{/}	헤오	헤	오	NULL	NULL	NULL	1	1	104	NULL	NULL	NULL	KSY3	List2	NULL	NULL	NULL	NULL	NULL	NULL	NULL	NULL	NULL	1	{/}	0	3	691546	0	{/}	358
좌우반구com(split BVF)_1	16	1	<?xml version="1.0"?>\n<Clock xmlns:dt="urn:schemas-microsoft-com:datatypes"><Description dt:dt="string">E-Prime Primary Realtime Clock</Description><StartTime><Timestamp dt:dt="int">0</Timestamp><DateUtc dt:dt="string">2020-11-14T01:03:07Z</DateUtc></StartTime><FrequencyChanges><FrequencyChange><Frequency dt:dt="r8">2699980000</Frequency><Timestamp dt:dt="r8">3.23138261623291E+15</Timestamp><Cur…	좌우반구com(split BVF)_1-016-1	60.021	1.0.0.165	1	93443796	Professional	2.0.10.242	2.0.10.353	11-14-2020	2020-11-14 오전 1:03:08	10:03:08	2.0.10.248	215	1	z	현상	현	상	NULL	NULL	NULL	117	1	83	NULL	NULL	NULL	KSY3	List2	NULL	NULL	NULL	NULL	NULL	NULL	NULL	NULL	NULL	1	z	0	3	632517	0	z	420
좌우반구com(split BVF)_1	16	1	<?xml version="1.0"?>\n<Clock xmlns:dt="urn:schemas-microsoft-com:datatypes"><Description dt:dt="string">E-Prime Primary Realtime Clock</Description><StartTime><Timestamp dt:dt="int">0</Timestamp><DateUtc dt:dt="string">2020-11-14T01:03:07Z</DateUtc></StartTime><FrequencyChanges><FrequencyChange><Frequency dt:dt="r8">2699980000</Frequency><Timestamp dt:dt="r8">3.23138261623291E+15</Timestamp><Cur…	좌우반구com(split BVF)_1-016-1	60.021	1.0.0.165	1	93443796	Professional	2.0.10.242	2.0.10.353	11-14-2020	2020-11-14 오전 1:03:08	10:03:08	2.0.10.248	241	1	z	협력	협	력	NULL	NULL	NULL	10	1	109	NULL	NULL	NULL	KSY3	List2	NULL	NULL	NULL	NULL	NULL	NULL	NULL	NULL	NULL	1	z	0	3	705241	0	z	1191
좌우반구com(split BVF)_1	16	1	<?xml version="1.0"?>\n<Clock xmlns:dt="urn:schemas-microsoft-com:datatypes"><Description dt:dt="string">E-Prime Primary Realtime Clock</Description><StartTime><Timestamp dt:dt="int">0</Timestamp><DateUtc dt:dt="string">2020-11-14T01:03:07Z</DateUtc></StartTime><FrequencyChanges><FrequencyChange><Frequency dt:dt="r8">2699980000</Frequency><Timestamp dt:dt="r8">3.23138261623291E+15</Timestamp><Cur…	좌우반구com(split BVF)_1-016-1	60.021	1.0.0.165	1	93443796	Professional	2.0.10.242	2.0.10.353	11-14-2020	2020-11-14 오전 1:03:08	10:03:08	2.0.10.248	19	2	{/}	협체	협	체	130	1	19	NULL	NULL	NULL	NULL	NULL	NULL	KSY2	List1	NULL	NULL	NULL	NULL	NULL	NULL	NULL	NULL	NULL	0	{/}	0	3	65318	0	z	668
좌우반구com(split BVF)_1	16	1	<?xml version="1.0"?>\n<Clock xmlns:dt="urn:schemas-microsoft-com:datatypes"><Description dt:dt="string">E-Prime Primary Realtime Clock</Description><StartTime><Timestamp dt:dt="int">0</Timestamp><DateUtc dt:dt="string">2020-11-14T01:03:07Z</DateUtc></StartTime><FrequencyChanges><FrequencyChange><Frequency dt:dt="r8">2699980000</Frequency><Timestamp dt:dt="r8">3.23138261623291E+15</Timestamp><Cur…	좌우반구com(split BVF)_1-016-1	60.021	1.0.0.165	1	93443796	Professional	2.0.10.242	2.0.10.353	11-14-2020	2020-11-14 오전 1:03:08	10:03:08	2.0.10.248	223	1	z	형님	형	님	NULL	NULL	NULL	16	1	91	NULL	NULL	NULL	KSY3	List2	NULL	NULL	NULL	NULL	NULL	NULL	NULL	NULL	NULL	1	z	0	3	654859	0	z	470
좌우반구com(split BVF)_1	16	1	<?xml version="1.0"?>\n<Clock xmlns:dt="urn:schemas-microsoft-com:datatypes"><Description dt:dt="string">E-Prime Primary Realtime Clock</Description><StartTime><Timestamp dt:dt="int">0</Timestamp><DateUtc dt:dt="string">2020-11-14T01:03:07Z</DateUtc></StartTime><FrequencyChanges><FrequencyChange><Frequency dt:dt="r8">2699980000</Frequency><Timestamp dt:dt="r8">3.23138261623291E+15</Timestamp><Cur…	좌우반구com(split BVF)_1-016-1	60.021	1.0.0.165	1	93443796	Professional	2.0.10.242	2.0.10.353	11-14-2020	2020-11-14 오전 1:03:08	10:03:08	2.0.10.248	161	2	{/}	형스	형	스	NULL	NULL	NULL	62	1	29	NULL	NULL	NULL	KSY2	List2	NULL	NULL	NULL	NULL	NULL	NULL	NULL	NULL	NULL	0	{/}	0	3	477455	0	z	1061
좌우반구com(split BVF)_1	16	1	<?xml version="1.0"?>\n<Clock xmlns:dt="urn:schemas-microsoft-com:datatypes"><Description dt:dt="string">E-Prime Primary Realtime Clock</Description><StartTime><Timestamp dt:dt="int">0</Timestamp><DateUtc dt:dt="string">2020-11-14T01:03:07Z</DateUtc></StartTime><FrequencyChanges><FrequencyChange><Frequency dt:dt="r8">2699980000</Frequency><Timestamp dt:dt="r8">3.23138261623291E+15</Timestamp><Cur…	좌우반구com(split BVF)_1-016-1	60.021	1.0.0.165	1	93443796	Professional	2.0.10.242	2.0.10.353	11-14-2020	2020-11-14 오전 1:03:08	10:03:08	2.0.10.248	349	1	z	형태	형	태	NULL	NULL	NULL	NULL	NULL	NULL	78	1	85	KSY3	List3	NULL	NULL	NULL	NULL	NULL	NULL	NULL	NULL	NULL	1	z	0	3	1003935	0	z	420
좌우반구com(split BVF)_1	16	1	<?xml version="1.0"?>\n<Clock xmlns:dt="urn:schemas-microsoft-com:datatypes"><Description dt:dt="string">E-Prime Primary Realtime Clock</Description><StartTime><Timestamp dt:dt="int">0</Timestamp><DateUtc dt:dt="string">2020-11-14T01:03:07Z</DateUtc></StartTime><FrequencyChanges><FrequencyChange><Frequency dt:dt="r8">2699980000</Frequency><Timestamp dt:dt="r8">3.23138261623291E+15</Timestamp><Cur…	좌우반구com(split BVF)_1-016-1	60.021	1.0.0.165	1	93443796	Professional	2.0.10.242	2.0.10.353	11-14-2020	2020-11-14 오전 1:03:08	10:03:08	2.0.10.248	135	1	z	화력	화	력	NULL	NULL	NULL	131	1	3	NULL	NULL	NULL	KSY3	List2	NULL	NULL	NULL	NULL	NULL	NULL	NULL	NULL	NULL	1	z	0	3	403698	0	z	715
좌우반구com(split BVF)_1	16	1	<?xml version="1.0"?>\n<Clock xmlns:dt="urn:schemas-microsoft-com:datatypes"><Description dt:dt="string">E-Prime Primary Realtime Clock</Description><StartTime><Timestamp dt:dt="int">0</Timestamp><DateUtc dt:dt="string">2020-11-14T01:03:07Z</DateUtc></StartTime><FrequencyChanges><FrequencyChange><Frequency dt:dt="r8">2699980000</Frequency><Timestamp dt:dt="r8">3.23138261623291E+15</Timestamp><Cur…	좌우반구com(split BVF)_1-016-1	60.021	1.0.0.165	1	93443796	Professional	2.0.10.242	2.0.10.353	11-14-2020	2020-11-14 오전 1:03:08	10:03:08	2.0.10.248	35	1	z	확률	확	률	117	1	35	NULL	NULL	NULL	NULL	NULL	NULL	KSY3	List1	NULL	NULL	NULL	NULL	NULL	NULL	NULL	NULL	NULL	1	z	0	3	110985	0	z	457
좌우반구com(split BVF)_1	16	1	<?xml version="1.0"?>\n<Clock xmlns:dt="urn:schemas-microsoft-com:datatypes"><Description dt:dt="string">E-Prime Primary Realtime Clock</Description><StartTime><Timestamp dt:dt="int">0</Timestamp><DateUtc dt:dt="string">2020-11-14T01:03:07Z</DateUtc></StartTime><FrequencyChanges><FrequencyChange><Frequency dt:dt="r8">2699980000</Frequency><Timestamp dt:dt="r8">3.23138261623291E+15</Timestamp><Cur…	좌우반구com(split BVF)_1-016-1	60.021	1.0.0.165	1	93443796	Professional	2.0.10.242	2.0.10.353	11-14-2020	2020-11-14 오전 1:03:08	10:03:08	2.0.10.248	99	2	{/}	확압	확	압	53	1	99	NULL	NULL	NULL	NULL	NULL	NULL	KSY3	List1	NULL	NULL	NULL	NULL	NULL	NULL	NULL	NULL	NULL	1	{/}	0	3	295003	0	{/}	1356
좌우반구com(split BVF)_1	16	1	<?xml version="1.0"?>\n<Clock xmlns:dt="urn:schemas-microsoft-com:datatypes"><Description dt:dt="string">E-Prime Primary Realtime Clock</Description><StartTime><Timestamp dt:dt="int">0</Timestamp><DateUtc dt:dt="string">2020-11-14T01:03:07Z</DateUtc></StartTime><FrequencyChanges><FrequencyChange><Frequency dt:dt="r8">2699980000</Frequency><Timestamp dt:dt="r8">3.23138261623291E+15</Timestamp><Cur…	좌우반구com(split BVF)_1-016-1	60.021	1.0.0.165	1	93443796	Professional	2.0.10.242	2.0.10.353	11-14-2020	2020-11-14 오전 1:03:08	10:03:08	2.0.10.248	52	2	{/}	확축	확	축	35	1	52	NULL	NULL	NULL	NULL	NULL	NULL	KSY3	List1	NULL	NULL	NULL	NULL	NULL	NULL	NULL	NULL	NULL	1	{/}	0	3	157985	0	{/}	784
좌우반구com(split BVF)_1	16	1	<?xml version="1.0"?>\n<Clock xmlns:dt="urn:schemas-microsoft-com:datatypes"><Description dt:dt="string">E-Prime Primary Realtime Clock</Description><StartTime><Timestamp dt:dt="int">0</Timestamp><DateUtc dt:dt="string">2020-11-14T01:03:07Z</DateUtc></StartTime><FrequencyChanges><FrequencyChange><Frequency dt:dt="r8">2699980000</Frequency><Timestamp dt:dt="r8">3.23138261623291E+15</Timestamp><Cur…	좌우반구com(split BVF)_1-016-1	60.021	1.0.0.165	1	93443796	Professional	2.0.10.242	2.0.10.353	11-14-2020	2020-11-14 오전 1:03:08	10:03:08	2.0.10.248	218	1	z	환경	환	경	NULL	NULL	NULL	112	1	86	NULL	NULL	NULL	KSY3	List2	NULL	NULL	NULL	NULL	NULL	NULL	NULL	NULL	NULL	1	z	0	4	640531	0	z	470
좌우반구com(split BVF)_1	16	1	<?xml version="1.0"?>\n<Clock xmlns:dt="urn:schemas-microsoft-com:datatypes"><Description dt:dt="string">E-Prime Primary Realtime Clock</Description><StartTime><Timestamp dt:dt="int">0</Timestamp><DateUtc dt:dt="string">2020-11-14T01:03:07Z</DateUtc></StartTime><FrequencyChanges><FrequencyChange><Frequency dt:dt="r8">2699980000</Frequency><Timestamp dt:dt="r8">3.23138261623291E+15</Timestamp><Cur…	좌우반구com(split BVF)_1-016-1	60.021	1.0.0.165	1	93443796	Professional	2.0.10.242	2.0.10.353	11-14-2020	2020-11-14 오전 1:03:08	10:03:08	2.0.10.248	132	2	{/}	횟광	횟	광	78	1	132	NULL	NULL	NULL	NULL	NULL	NULL	KSY3	List1	NULL	NULL	NULL	NULL	NULL	NULL	NULL	NULL	NULL	1	{/}	0	3	387687	0	{/}	502
좌우반구com(split BVF)_1	16	1	<?xml version="1.0"?>\n<Clock xmlns:dt="urn:schemas-microsoft-com:datatypes"><Description dt:dt="string">E-Prime Primary Realtime Clock</Description><StartTime><Timestamp dt:dt="int">0</Timestamp><DateUtc dt:dt="string">2020-11-14T01:03:07Z</DateUtc></StartTime><FrequencyChanges><FrequencyChange><Frequency dt:dt="r8">2699980000</Frequency><Timestamp dt:dt="r8">3.23138261623291E+15</Timestamp><Cur…	좌우반구com(split BVF)_1-016-1	60.021	1.0.0.165	1	93443796	Professional	2.0.10.242	2.0.10.353	11-14-2020	2020-11-14 오전 1:03:08	10:03:08	2.0.10.248	184	2	{/}	횟색	횟	색	NULL	NULL	NULL	104	1	52	NULL	NULL	NULL	KSY3	List2	NULL	NULL	NULL	NULL	NULL	NULL	NULL	NULL	NULL	1	{/}	0	3	544165	0	{/}	638
좌우반구com(split BVF)_1	16	1	<?xml version="1.0"?>\n<Clock xmlns:dt="urn:schemas-microsoft-com:datatypes"><Description dt:dt="string">E-Prime Primary Realtime Clock</Description><StartTime><Timestamp dt:dt="int">0</Timestamp><DateUtc dt:dt="string">2020-11-14T01:03:07Z</DateUtc></StartTime><FrequencyChanges><FrequencyChange><Frequency dt:dt="r8">2699980000</Frequency><Timestamp dt:dt="r8">3.23138261623291E+15</Timestamp><Cur…	좌우반구com(split BVF)_1-016-1	60.021	1.0.0.165	1	93443796	Professional	2.0.10.242	2.0.10.353	11-14-2020	2020-11-14 오전 1:03:08	10:03:08	2.0.10.248	141	1	z	횟수	횟	수	NULL	NULL	NULL	103	1	9	NULL	NULL	NULL	KSY3	List2	NULL	NULL	NULL	NULL	NULL	NULL	NULL	NULL	NULL	1	z	0	3	421092	0	z	849
좌우반구com(split BVF)_1	16	1	<?xml version="1.0"?>\n<Clock xmlns:dt="urn:schemas-microsoft-com:datatypes"><Description dt:dt="string">E-Prime Primary Realtime Clock</Description><StartTime><Timestamp dt:dt="int">0</Timestamp><DateUtc dt:dt="string">2020-11-14T01:03:07Z</DateUtc></StartTime><FrequencyChanges><FrequencyChange><Frequency dt:dt="r8">2699980000</Frequency><Timestamp dt:dt="r8">3.23138261623291E+15</Timestamp><Cur…	좌우반구com(split BVF)_1-016-1	60.021	1.0.0.165	1	93443796	Professional	2.0.10.242	2.0.10.353	11-14-2020	2020-11-14 오전 1:03:08	10:03:08	2.0.10.248	140	1	z	효과	효	과	NULL	NULL	NULL	56	1	8	NULL	NULL	NULL	KSY3	List2	NULL	NULL	NULL	NULL	NULL	NULL	NULL	NULL	NULL	1	z	0	3	418576	0	z	309
좌우반구com(split BVF)_1	16	1	<?xml version="1.0"?>\n<Clock xmlns:dt="urn:schemas-microsoft-com:datatypes"><Description dt:dt="string">E-Prime Primary Realtime Clock</Description><StartTime><Timestamp dt:dt="int">0</Timestamp><DateUtc dt:dt="string">2020-11-14T01:03:07Z</DateUtc></StartTime><FrequencyChanges><FrequencyChange><Frequency dt:dt="r8">2699980000</Frequency><Timestamp dt:dt="r8">3.23138261623291E+15</Timestamp><Cur…	좌우반구com(split BVF)_1-016-1	60.021	1.0.0.165	1	93443796	Professional	2.0.10.242	2.0.10.353	11-14-2020	2020-11-14 오전 1:03:08	10:03:08	2.0.10.248	18	2	{/}	효미	효	미	107	1	18	NULL	NULL	NULL	NULL	NULL	NULL	KSY2	List1	NULL	NULL	NULL	NULL	NULL	NULL	NULL	NULL	NULL	1	{/}	0	4	62636	0	{/}	486
좌우반구com(split BVF)_1	16	1	<?xml version="1.0"?>\n<Clock xmlns:dt="urn:schemas-microsoft-com:datatypes"><Description dt:dt="string">E-Prime Primary Realtime Clock</Description><StartTime><Timestamp dt:dt="int">0</Timestamp><DateUtc dt:dt="string">2020-11-14T01:03:07Z</DateUtc></StartTime><FrequencyChanges><FrequencyChange><Frequency dt:dt="r8">2699980000</Frequency><Timestamp dt:dt="r8">3.23138261623291E+15</Timestamp><Cur…	좌우반구com(split BVF)_1-016-1	60.021	1.0.0.165	1	93443796	Professional	2.0.10.242	2.0.10.353	11-14-2020	2020-11-14 오전 1:03:08	10:03:08	2.0.10.248	254	2	{/}	효탈	효	탈	NULL	NULL	NULL	116	1	122	NULL	NULL	NULL	KSY2	List2	NULL	NULL	NULL	NULL	NULL	NULL	NULL	NULL	NULL	1	{/}	0	4	742445	0	{/}	554
좌우반구com(split BVF)_1	16	1	<?xml version="1.0"?>\n<Clock xmlns:dt="urn:schemas-microsoft-com:datatypes"><Description dt:dt="string">E-Prime Primary Realtime Clock</Description><StartTime><Timestamp dt:dt="int">0</Timestamp><DateUtc dt:dt="string">2020-11-14T01:03:07Z</DateUtc></StartTime><FrequencyChanges><FrequencyChange><Frequency dt:dt="r8">2699980000</Frequency><Timestamp dt:dt="r8">3.23138261623291E+15</Timestamp><Cur…	좌우반구com(split BVF)_1-016-1	60.021	1.0.0.165	1	93443796	Professional	2.0.10.242	2.0.10.353	11-14-2020	2020-11-14 오전 1:03:08	10:03:08	2.0.10.248	101	2	{/}	효헤	효	헤	83	1	101	NULL	NULL	NULL	NULL	NULL	NULL	KSY	List1	0		1	-1	301184	184		0	0	1	{/}	0	4	301368	0	{/}	815
좌우반구com(split BVF)_1	16	1	<?xml version="1.0"?>\n<Clock xmlns:dt="urn:schemas-microsoft-com:datatypes"><Description dt:dt="string">E-Prime Primary Realtime Clock</Description><StartTime><Timestamp dt:dt="int">0</Timestamp><DateUtc dt:dt="string">2020-11-14T01:03:07Z</DateUtc></StartTime><FrequencyChanges><FrequencyChange><Frequency dt:dt="r8">2699980000</Frequency><Timestamp dt:dt="r8">3.23138261623291E+15</Timestamp><Cur…	좌우반구com(split BVF)_1-016-1	60.021	1.0.0.165	1	93443796	Professional	2.0.10.242	2.0.10.353	11-14-2020	2020-11-14 오전 1:03:08	10:03:08	2.0.10.248	181	2	{/}	후검	후	검	NULL	NULL	NULL	71	1	49	NULL	NULL	NULL	KSY	List2	0		1	-1	536084	184		0	0	1	{/}	0	4	536268	0	{/}	423
좌우반구com(split BVF)_1	16	1	<?xml version="1.0"?>\n<Clock xmlns:dt="urn:schemas-microsoft-com:datatypes"><Description dt:dt="string">E-Prime Primary Realtime Clock</Description><StartTime><Timestamp dt:dt="int">0</Timestamp><DateUtc dt:dt="string">2020-11-14T01:03:07Z</DateUtc></StartTime><FrequencyChanges><FrequencyChange><Frequency dt:dt="r8">2699980000</Frequency><Timestamp dt:dt="r8">3.23138261623291E+15</Timestamp><Cur…	좌우반구com(split BVF)_1-016-1	60.021	1.0.0.165	1	93443796	Professional	2.0.10.242	2.0.10.353	11-14-2020	2020-11-14 오전 1:03:08	10:03:08	2.0.10.248	121	1	z	후대	후	대	27	1	121	NULL	NULL	NULL	NULL	NULL	NULL	KSY3	List1	NULL	NULL	NULL	NULL	NULL	NULL	NULL	NULL	NULL	0	z	1	3	357414	0	{/}	544
좌우반구com(split BVF)_1	16	1	<?xml version="1.0"?>\n<Clock xmlns:dt="urn:schemas-microsoft-com:datatypes"><Description dt:dt="string">E-Prime Primary Realtime Clock</Description><StartTime><Timestamp dt:dt="int">0</Timestamp><DateUtc dt:dt="string">2020-11-14T01:03:07Z</DateUtc></StartTime><FrequencyChanges><FrequencyChange><Frequency dt:dt="r8">2699980000</Frequency><Timestamp dt:dt="r8">3.23138261623291E+15</Timestamp><Cur…	좌우반구com(split BVF)_1-016-1	60.021	1.0.0.165	1	93443796	Professional	2.0.10.242	2.0.10.353	11-14-2020	2020-11-14 오전 1:03:08	10:03:08	2.0.10.248	313	1	z	후자	후	자	NULL	NULL	NULL	NULL	NULL	NULL	30	1	49	KSY3	List3	NULL	NULL	NULL	NULL	NULL	NULL	NULL	NULL	NULL	1	z	0	4	906220	0	z	601
좌우반구com(split BVF)_1	16	1	<?xml version="1.0"?>\n<Clock xmlns:dt="urn:schemas-microsoft-com:datatypes"><Description dt:dt="string">E-Prime Primary Realtime Clock</Description><StartTime><Timestamp dt:dt="int">0</Timestamp><DateUtc dt:dt="string">2020-11-14T01:03:07Z</DateUtc></StartTime><FrequencyChanges><FrequencyChange><Frequency dt:dt="r8">2699980000</Frequency><Timestamp dt:dt="r8">3.23138261623291E+15</Timestamp><Cur…	좌우반구com(split BVF)_1-016-1	60.021	1.0.0.165	1	93443796	Professional	2.0.10.242	2.0.10.353	11-14-2020	2020-11-14 오전 1:03:08	10:03:08	2.0.10.248	387	2	{/}	훈걱	훈	걱	NULL	NULL	NULL	NULL	NULL	NULL	36	1	123	KSY3	List3	NULL	NULL	NULL	NULL	NULL	NULL	NULL	NULL	NULL	1	{/}	0	3	1110114	0	{/}	359
좌우반구com(split BVF)_1	16	1	<?xml version="1.0"?>\n<Clock xmlns:dt="urn:schemas-microsoft-com:datatypes"><Description dt:dt="string">E-Prime Primary Realtime Clock</Description><StartTime><Timestamp dt:dt="int">0</Timestamp><DateUtc dt:dt="string">2020-11-14T01:03:07Z</DateUtc></StartTime><FrequencyChanges><FrequencyChange><Frequency dt:dt="r8">2699980000</Frequency><Timestamp dt:dt="r8">3.23138261623291E+15</Timestamp><Cur…	좌우반구com(split BVF)_1-016-1	60.021	1.0.0.165	1	93443796	Professional	2.0.10.242	2.0.10.353	11-14-2020	2020-11-14 오전 1:03:08	10:03:08	2.0.10.248	147	2	{/}	훈차	훈	차	NULL	NULL	NULL	99	1	15	NULL	NULL	NULL	KSY	List2	0		0	0	437703	183		0	0	1	{/}	0	3	437886	0	{/}	558
좌우반구com(split BVF)_1	16	1	<?xml version="1.0"?>\n<Clock xmlns:dt="urn:schemas-microsoft-com:datatypes"><Description dt:dt="string">E-Prime Primary Realtime Clock</Description><StartTime><Timestamp dt:dt="int">0</Timestamp><DateUtc dt:dt="string">2020-11-14T01:03:07Z</DateUtc></StartTime><FrequencyChanges><FrequencyChange><Frequency dt:dt="r8">2699980000</Frequency><Timestamp dt:dt="r8">3.23138261623291E+15</Timestamp><Cur…	좌우반구com(split BVF)_1-016-1	60.021	1.0.0.165	1	93443796	Professional	2.0.10.242	2.0.10.353	11-14-2020	2020-11-14 오전 1:03:08	10:03:08	2.0.10.248	323	2	{/}	휘섭	휘	섭	NULL	NULL	NULL	NULL	NULL	NULL	32	1	59	KSY2	List3	NULL	NULL	NULL	NULL	NULL	NULL	NULL	NULL	NULL	1	{/}	1	3	932760	0	{/}	524
좌우반구com(split BVF)_1	16	1	<?xml version="1.0"?>\n<Clock xmlns:dt="urn:schemas-microsoft-com:datatypes"><Description dt:dt="string">E-Prime Primary Realtime Clock</Description><StartTime><Timestamp dt:dt="int">0</Timestamp><DateUtc dt:dt="string">2020-11-14T01:03:07Z</DateUtc></StartTime><FrequencyChanges><FrequencyChange><Frequency dt:dt="r8">2699980000</Frequency><Timestamp dt:dt="r8">3.23138261623291E+15</Timestamp><Cur…	좌우반구com(split BVF)_1-016-1	60.021	1.0.0.165	1	93443796	Professional	2.0.10.242	2.0.10.353	11-14-2020	2020-11-14 오전 1:03:08	10:03:08	2.0.10.248	390	2	{/}	희강	희	강	NULL	NULL	NULL	NULL	NULL	NULL	51	1	126	KSY3	List3	NULL	NULL	NULL	NULL	NULL	NULL	NULL	NULL	NULL	1	{/}	0	3	1119494	0	{/}	443
좌우반구com(split BVF)_1	16	1	<?xml version="1.0"?>\n<Clock xmlns:dt="urn:schemas-microsoft-com:datatypes"><Description dt:dt="string">E-Prime Primary Realtime Clock</Description><StartTime><Timestamp dt:dt="int">0</Timestamp><DateUtc dt:dt="string">2020-11-14T01:03:07Z</DateUtc></StartTime><FrequencyChanges><FrequencyChange><Frequency dt:dt="r8">2699980000</Frequency><Timestamp dt:dt="r8">3.23138261623291E+15</Timestamp><Cur…	좌우반구com(split BVF)_1-016-1	60.021	1.0.0.165	1	93443796	Professional	2.0.10.242	2.0.10.353	11-14-2020	2020-11-14 오전 1:03:08	10:03:08	2.0.10.248	124	1	z	희망	희	망	4	1	124	NULL	NULL	NULL	NULL	NULL	NULL	KSY3	List1	NULL	NULL	NULL	NULL	NULL	NULL	NULL	NULL	NULL	1	z	0	3	365428	0	z	498
좌우반구com(split BVF)_1	16	1	<?xml version="1.0"?>\n<Clock xmlns:dt="urn:schemas-microsoft-com:datatypes"><Description dt:dt="string">E-Prime Primary Realtime Clock</Description><StartTime><Timestamp dt:dt="int">0</Timestamp><DateUtc dt:dt="string">2020-11-14T01:03:07Z</DateUtc></StartTime><FrequencyChanges><FrequencyChange><Frequency dt:dt="r8">2699980000</Frequency><Timestamp dt:dt="r8">3.23138261623291E+15</Timestamp><Cur…	좌우반구com(split BVF)_1-016-1	60.021	1.0.0.165	1	93443796	Professional	2.0.10.242	2.0.10.353	11-14-2020	2020-11-14 오전 1:03:08	10:03:08	2.0.10.248	41	2	{/}	희외	희	외	50	1	41	NULL	NULL	NULL	NULL	NULL	NULL	KSY	List1	0		0	-1	127046	183		0	0	1	{/}	1	3	127229	0	{/}	724
좌우반구com(split BVF)_1	16	1	<?xml version="1.0"?>\n<Clock xmlns:dt="urn:schemas-microsoft-com:datatypes"><Description dt:dt="string">E-Prime Primary Realtime Clock</Description><StartTime><Timestamp dt:dt="int">0</Timestamp><DateUtc dt:dt="string">2020-11-14T01:03:07Z</DateUtc></StartTime><FrequencyChanges><FrequencyChange><Frequency dt:dt="r8">2699980000</Frequency><Timestamp dt:dt="r8">3.23138261623291E+15</Timestamp><Cur…	좌우반구com(split BVF)_1-016-1	60.021	1.0.0.165	1	93443796	Professional	2.0.10.242	2.0.10.353	11-14-2020	2020-11-14 오전 1:03:08	10:03:08	2.0.10.248	50	2	{/}	희응	희	응	113	1	50	NULL	NULL	NULL	NULL	NULL	NULL	KSY3	List1	NULL	NULL	NULL	NULL	NULL	NULL	NULL	NULL	NULL	1	{/}	0	4	152271	0	{/}	666
[truncated: 1 more columns]
